# Supplementary material for: Pathogenic variants damage cell composition and single cell transcription in cardiomyopathies
Source: Science. Author manuscript; Available in PMC 2022 Oct 3. (PMC9528698; doi:10.1126/science.abo1984)
Supplement: Supp table 21.3 [file NIHMS1835045-supplement-Supp_table_21_3.xlsx]

## Sheet: Index
Column name	Description
Gene	Gene symbol, Ensembl 84
logFC	log2-fold change
FDR	False discovery rate; FDR is the PValue after (by default) Benjamini-Hochberg correction.
mean_exp_control	Mean expression values across controls
mean_exp_genotype	Mean expression values across disease samples
logCPM	logCPM is the average expression of all pseudobulked samples for that particular gene across all samples on the log2-scale expressed in counts per million (cpm, as calculated by edgeR after normalization).
F	Output of quasi-likelihood F-test
PValue	PValue is the nominal p-value derived from F
FDR_plot	-log10(False discovery rate)
Region	Studied region (LV or RV)
annotation_level	Cell-type or cell-state
cell_state/state	Specification which cell-type or state was analysed
comparison	Specification control_GENOTYPE
Observations_genotype	Numbers of Patients included in edgeR (patients with low number of nuclei have been excluded)
Observations_reference	Numbers of Patients included in edgeR (patients with low number of nuclei have been excluded)

## Sheet: control_LMNA
Gene	logFC	FDR	mean_exp_control	mean_exp_genotype	logCPM	F	PValue	FDR_plot	Region	annotation_level	cell_state	comparison	Observations_genotype	Observations_reference
HMOX1	5.81	0.00039	0.112	0	5.65	25.7	2.46e-06	3.41	RV	CELLSTATES	vFB3	control_LMNA	7	12
PLAU	5.75	4.05e-08	0.249	0.00571	6.5	58.8	2.27e-11	7.39	RV	CELLSTATES	vFB3	control_LMNA	7	12
CXCL8	5.67	0.000361	0.15	0	5.8	26.2	2.03e-06	3.44	RV	CELLSTATES	vFB3	control_LMNA	7	12
CXCL1	5.61	6.89e-05	0.315	0	6.31	31.8	2.42e-07	4.16	RV	CELLSTATES	vFB3	control_LMNA	7	12
IL6	5.28	6.53e-05	0.223	0.00116	6.01	31.6	2.2e-07	4.18	RV	CELLSTATES	vFB3	control_LMNA	7	12
CXCL10	5.13	0.0187	0.593	0	7.29	13.4	0.000451	1.73	RV	CELLSTATES	vFB3	control_LMNA	7	12
CCL2	5.12	1.39e-12	1.45	0.0577	9.03	106	9.74e-17	11.9	RV	CELLSTATES	vFB3	control_LMNA	7	12
LIF	5.01	0.00137	0.0816	0	5.17	21.6	1.3e-05	2.86	RV	CELLSTATES	vFB3	control_LMNA	7	12
NPPC	4.95	8.24e-08	0.295	0.0135	6.61	56.1	5.21e-11	7.08	RV	CELLSTATES	vFB3	control_LMNA	7	12
CCL11	4.69	4.3e-05	0.115	0.00216	5.8	33	1.3e-07	4.37	RV	CELLSTATES	vFB3	control_LMNA	7	12
LINC01348	4.54	0.0115	0.0438	0	4.9	14.9	0.000224	1.94	RV	CELLSTATES	vFB3	control_LMNA	7	12
AC021594.2	4.35	0.00837	0.0758	0	4.86	15.9	0.000146	2.08	RV	CELLSTATES	vFB3	control_LMNA	7	12
CXCL2	4.2	2.04e-05	0.252	0.00985	6.48	35.5	5.16e-08	4.69	RV	CELLSTATES	vFB3	control_LMNA	7	12
MRGPRF	4.19	0.00039	0.0825	0.00116	5.28	25.5	2.4e-06	3.41	RV	CELLSTATES	vFB3	control_LMNA	7	12
AMPD3	4.17	0.017	0.0407	0	4.78	13.7	0.000395	1.77	RV	CELLSTATES	vFB3	control_LMNA	7	12
RARRES1	4.11	1.06e-08	1.53	0.0746	8.97	64.2	4.46e-12	7.98	RV	CELLSTATES	vFB3	control_LMNA	7	12
PPP1R3C	4.09	0.0131	0.0629	0	4.8	14.5	0.00027	1.88	RV	CELLSTATES	vFB3	control_LMNA	7	12
PTGES	4.04	0.00371	0.0462	0	4.75	18.6	4.51e-05	2.43	RV	CELLSTATES	vFB3	control_LMNA	7	12
RNASE4	4.02	0.0175	0.0313	0	4.78	13.6	0.000415	1.76	RV	CELLSTATES	vFB3	control_LMNA	7	12
ITPKB-AS1	3.93	0.0199	0.0179	0	4.65	13.2	0.000497	1.7	RV	CELLSTATES	vFB3	control_LMNA	7	12
Z99289.1	3.9	0.0155	0.0325	0	4.63	14	0.000341	1.81	RV	CELLSTATES	vFB3	control_LMNA	7	12
ICAM1	3.81	6.89e-05	0.296	0.00797	6.54	31.4	2.4e-07	4.16	RV	CELLSTATES	vFB3	control_LMNA	7	12
APOD	3.68	2.35e-05	2.29	0.501	10.5	34.9	6.44e-08	4.63	RV	CELLSTATES	vFB3	control_LMNA	7	12
CYP26B1	3.67	0.0171	0.0235	0	4.55	13.6	0.0004	1.77	RV	CELLSTATES	vFB3	control_LMNA	7	12
DAB2	3.66	0.0147	0.0224	0	4.58	14.1	0.000319	1.83	RV	CELLSTATES	vFB3	control_LMNA	7	12
LINC00324	3.64	0.0134	0.0301	0	4.55	14.4	0.00028	1.87	RV	CELLSTATES	vFB3	control_LMNA	7	12
AC091946.1	3.62	0.0228	0.0195	0	4.55	12.7	0.000617	1.64	RV	CELLSTATES	vFB3	control_LMNA	7	12
DACT1	3.61	0.0174	0.0315	0	4.51	13.6	0.000408	1.76	RV	CELLSTATES	vFB3	control_LMNA	7	12
ABCC3	3.57	0.0166	0.0231	0	4.54	13.8	0.000376	1.78	RV	CELLSTATES	vFB3	control_LMNA	7	12
FGF13	3.54	0.0212	0.0216	0	4.49	13	0.000545	1.67	RV	CELLSTATES	vFB3	control_LMNA	7	12
SLC1A2	3.5	0.000655	0.107	0.00753	5.44	23.7	5.02e-06	3.18	RV	CELLSTATES	vFB3	control_LMNA	7	12
BCL3	3.48	5.03e-05	0.172	0.00765	5.86	32.4	1.63e-07	4.3	RV	CELLSTATES	vFB3	control_LMNA	7	12
FYB1	3.48	0.0199	0.0267	0	4.57	13.2	0.000499	1.7	RV	CELLSTATES	vFB3	control_LMNA	7	12
TLL1	3.48	0.0209	0.0676	0.00116	4.82	12.9	0.000533	1.68	RV	CELLSTATES	vFB3	control_LMNA	7	12
ALDH1A3	3.43	0.000519	0.145	0.00549	5.55	24.5	3.64e-06	3.28	RV	CELLSTATES	vFB3	control_LMNA	7	12
TMC6	3.41	0.0166	0.0189	0	4.47	13.8	0.000373	1.78	RV	CELLSTATES	vFB3	control_LMNA	7	12
SFRP1	3.4	0.0226	0.0226	0	4.48	12.8	0.000594	1.65	RV	CELLSTATES	vFB3	control_LMNA	7	12
UGT2B7	3.38	0.0218	0.0168	0	4.49	12.9	0.000566	1.66	RV	CELLSTATES	vFB3	control_LMNA	7	12
MARCKSL1	3.37	0.000159	0.143	0.0129	5.87	28.6	7.15e-07	3.8	RV	CELLSTATES	vFB3	control_LMNA	7	12
AP005059.1	3.33	0.0196	0.0291	0.00232	5.02	13.1	0.000484	1.71	RV	CELLSTATES	vFB3	control_LMNA	7	12
LBP	3.32	0.0307	0.0297	0	4.54	11.7	0.00098	1.51	RV	CELLSTATES	vFB3	control_LMNA	7	12
INSRR	3.31	0.000361	0.101	0.0164	6.1	25.8	2.08e-06	3.44	RV	CELLSTATES	vFB3	control_LMNA	7	12
AC090617.5	3.3	0.0238	0.0676	0.00216	4.93	12.5	0.000649	1.62	RV	CELLSTATES	vFB3	control_LMNA	7	12
BHLHE40	3.3	6.61e-07	0.539	0.0602	7.63	49.2	4.64e-10	6.18	RV	CELLSTATES	vFB3	control_LMNA	7	12
PTGFR	3.3	2.82e-06	0.422	0.0351	6.74	43.3	3.3e-09	5.55	RV	CELLSTATES	vFB3	control_LMNA	7	12
PRIM1	3.29	0.0287	0.0167	0	4.45	11.9	0.000887	1.54	RV	CELLSTATES	vFB3	control_LMNA	7	12
C3orf52	3.26	0.0314	0.0232	0	4.47	11.6	0.00102	1.5	RV	CELLSTATES	vFB3	control_LMNA	7	12
CDH18	3.26	0.0227	0.033	0.00216	4.77	12.7	0.000608	1.64	RV	CELLSTATES	vFB3	control_LMNA	7	12
DOCK2	3.25	0.0129	0.0504	0.00534	5.11	14.5	0.000263	1.89	RV	CELLSTATES	vFB3	control_LMNA	7	12
RET	3.24	0.0218	0.0501	0.0102	4.87	12.8	0.000564	1.66	RV	CELLSTATES	vFB3	control_LMNA	7	12
PLK2	3.22	0.0256	0.0377	0.00216	4.75	12.3	0.000733	1.59	RV	CELLSTATES	vFB3	control_LMNA	7	12
ZNF343	3.21	0.0312	0.0178	0	4.4	11.6	0.001	1.51	RV	CELLSTATES	vFB3	control_LMNA	7	12
G0S2	3.19	0.0276	0.0389	0.00216	4.82	12	0.00084	1.56	RV	CELLSTATES	vFB3	control_LMNA	7	12
AC093772.1	3.15	0.0267	0.0337	0.00216	4.71	12.1	0.000796	1.57	RV	CELLSTATES	vFB3	control_LMNA	7	12
TRAF4	3.15	0.0257	0.0361	0.00216	4.76	12.2	0.000741	1.59	RV	CELLSTATES	vFB3	control_LMNA	7	12
C17orf99	3.14	0.0383	0.0179	0	4.48	11	0.00134	1.42	RV	CELLSTATES	vFB3	control_LMNA	7	12
STAM-AS1	3.14	0.0307	0.0196	0	4.43	11.7	0.000982	1.51	RV	CELLSTATES	vFB3	control_LMNA	7	12
AC006007.1	3.13	0.0337	0.0342	0.00216	4.71	11.3	0.00113	1.47	RV	CELLSTATES	vFB3	control_LMNA	7	12
AC243829.1	3.13	0.0307	0.0172	0	4.4	11.7	0.000988	1.51	RV	CELLSTATES	vFB3	control_LMNA	7	12
AGBL1	3.12	0.00772	0.0421	0.00969	5.43	16.1	0.000128	2.11	RV	CELLSTATES	vFB3	control_LMNA	7	12
LDLR	3.11	1.2e-06	0.573	0.0577	7.24	46.6	1.1e-09	5.92	RV	CELLSTATES	vFB3	control_LMNA	7	12
DLK1	3.1	0.00129	0.13	0.0233	5.96	21.6	1.2e-05	2.89	RV	CELLSTATES	vFB3	control_LMNA	7	12
AC097521.1	3.09	0.0145	0.0518	0.00348	5.19	14.1	0.000312	1.84	RV	CELLSTATES	vFB3	control_LMNA	7	12
GRIP2	3.09	0.0299	0.0135	0	4.39	12	0.000942	1.52	RV	CELLSTATES	vFB3	control_LMNA	7	12
IRAK2	3.08	0.001	0.142	0.0221	6.01	22.4	8.45e-06	3	RV	CELLSTATES	vFB3	control_LMNA	7	12
ACE2	3.07	0.00222	0.118	0.0228	6.03	19.9	2.4e-05	2.65	RV	CELLSTATES	vFB3	control_LMNA	7	12
FGFR4	3.07	0.0377	0.0146	0	4.41	11.1	0.00131	1.42	RV	CELLSTATES	vFB3	control_LMNA	7	12
LINC01257	3.07	0.0433	0.0372	0.00116	4.74	10.6	0.00162	1.36	RV	CELLSTATES	vFB3	control_LMNA	7	12
RIBC1	3.07	0.037	0.0146	0	4.38	11.2	0.00126	1.43	RV	CELLSTATES	vFB3	control_LMNA	7	12
TNS4	3.07	0.0498	0.0406	0.00232	4.91	10.2	0.00198	1.3	RV	CELLSTATES	vFB3	control_LMNA	7	12
SHCBP1	3.06	0.0377	0.018	0	4.4	11.1	0.00131	1.42	RV	CELLSTATES	vFB3	control_LMNA	7	12
CHRDL2	3.05	0.000142	0.296	0.0185	6.2	29	6.09e-07	3.85	RV	CELLSTATES	vFB3	control_LMNA	7	12
PTPRO	3.03	0.0258	0.0338	0.00688	4.99	12.2	0.000748	1.59	RV	CELLSTATES	vFB3	control_LMNA	7	12
TSPAN16	3.03	0.0396	0.0151	0	4.38	10.9	0.00143	1.4	RV	CELLSTATES	vFB3	control_LMNA	7	12
GASAL1	3.01	0.0452	0.0209	0	4.44	10.5	0.00173	1.34	RV	CELLSTATES	vFB3	control_LMNA	7	12
THBS2	3.01	2.82e-06	0.584	0.081	7.45	43.1	3.53e-09	5.55	RV	CELLSTATES	vFB3	control_LMNA	7	12
LINC00473	3	0.0114	0.085	0.0106	5.3	14.9	0.000221	1.94	RV	CELLSTATES	vFB3	control_LMNA	7	12
AL049629.1	2.96	0.0498	0.0127	0	4.38	10.2	0.00198	1.3	RV	CELLSTATES	vFB3	control_LMNA	7	12
TSPYL5	2.94	0.0483	0.014	0	4.37	10.8	0.00187	1.32	RV	CELLSTATES	vFB3	control_LMNA	7	12
ZC3H12A	2.94	0.00504	0.0696	0.00869	5.29	17.5	6.76e-05	2.3	RV	CELLSTATES	vFB3	control_LMNA	7	12
TMUB1	2.92	0.0377	0.0312	0.013	4.77	11	0.0013	1.42	RV	CELLSTATES	vFB3	control_LMNA	7	12
PLEKHG6	2.91	0.0488	0.0363	0.00116	4.69	10.2	0.00191	1.31	RV	CELLSTATES	vFB3	control_LMNA	7	12
PRKCB	2.91	0.0413	0.0296	0.00216	4.67	10.7	0.0015	1.38	RV	CELLSTATES	vFB3	control_LMNA	7	12
SLC43A2	2.91	0.0145	0.0843	0.0204	5.31	14.1	0.000312	1.84	RV	CELLSTATES	vFB3	control_LMNA	7	12
AC009495.1	2.9	0.0429	0.0273	0.00116	4.59	10.6	0.00159	1.37	RV	CELLSTATES	vFB3	control_LMNA	7	12
MRPL9	2.9	0.0381	0.0231	0.00116	4.64	11	0.00133	1.42	RV	CELLSTATES	vFB3	control_LMNA	7	12
MS4A6A	2.89	0.0426	0.014	0	4.35	10.9	0.00157	1.37	RV	CELLSTATES	vFB3	control_LMNA	7	12
SNRPB	2.89	0.0017	0.0849	0.0134	5.51	20.7	1.71e-05	2.77	RV	CELLSTATES	vFB3	control_LMNA	7	12
CTF1	2.88	0.0484	0.0127	0	4.35	10.3	0.00188	1.31	RV	CELLSTATES	vFB3	control_LMNA	7	12
ELANE	2.85	0.00039	0.149	0.0269	5.85	25.4	2.46e-06	3.41	RV	CELLSTATES	vFB3	control_LMNA	7	12
GLA	2.84	0.0177	0.0617	0.0107	5.32	13.4	0.000423	1.75	RV	CELLSTATES	vFB3	control_LMNA	7	12
PLA2G2A	2.84	1.27e-05	2.12	0.372	9.61	37	3.03e-08	4.9	RV	CELLSTATES	vFB3	control_LMNA	7	12
RELB	2.83	1.6e-05	0.328	0.0468	6.74	36.3	3.94e-08	4.8	RV	CELLSTATES	vFB3	control_LMNA	7	12
AC108134.2	2.81	0.0247	0.0629	0.00549	4.97	12.4	0.00069	1.61	RV	CELLSTATES	vFB3	control_LMNA	7	12
CFAP52	2.81	0.0389	0.0273	0.00116	4.65	10.9	0.00138	1.41	RV	CELLSTATES	vFB3	control_LMNA	7	12
BANP	2.77	9.93e-05	0.705	0.109	7.6	30	4.04e-07	4	RV	CELLSTATES	vFB3	control_LMNA	7	12
SLC22A4	2.76	0.0211	0.0819	0.0163	5.1	12.9	0.00054	1.68	RV	CELLSTATES	vFB3	control_LMNA	7	12
HGF	2.72	0.00543	0.0933	0.013	5.44	17.3	7.47e-05	2.27	RV	CELLSTATES	vFB3	control_LMNA	7	12
IL1RL2	2.72	0.00727	0.113	0.0179	5.42	16.2	0.000118	2.14	RV	CELLSTATES	vFB3	control_LMNA	7	12
FMNL1	2.7	0.000404	0.181	0.0263	5.97	25.3	2.64e-06	3.39	RV	CELLSTATES	vFB3	control_LMNA	7	12
HMCN2	2.69	0.000309	0.264	0.0634	6.66	26.5	1.58e-06	3.51	RV	CELLSTATES	vFB3	control_LMNA	7	12
CFD	2.67	7.94e-06	3.21	0.988	10.5	38.9	1.56e-08	5.1	RV	CELLSTATES	vFB3	control_LMNA	7	12
NR4A3	2.67	0.000478	0.946	0.121	7.79	24.7	3.29e-06	3.32	RV	CELLSTATES	vFB3	control_LMNA	7	12
BIN1	2.66	0.0248	0.0563	0.00449	5.01	12.4	0.000695	1.61	RV	CELLSTATES	vFB3	control_LMNA	7	12
NEK6	2.66	0.00415	0.194	0.02	5.78	18.1	5.25e-05	2.38	RV	CELLSTATES	vFB3	control_LMNA	7	12
AC110023.1	2.65	0.00891	0.0981	0.0119	5.38	15.6	0.000159	2.05	RV	CELLSTATES	vFB3	control_LMNA	7	12
CD200	2.65	0.0495	0.0603	0.00232	4.86	10.2	0.00195	1.31	RV	CELLSTATES	vFB3	control_LMNA	7	12
MAPK4	2.64	0.0388	0.0502	0.0171	5.08	10.9	0.00137	1.41	RV	CELLSTATES	vFB3	control_LMNA	7	12
SELENBP1	2.62	0.000453	0.156	0.0399	6.11	24.9	3.06e-06	3.34	RV	CELLSTATES	vFB3	control_LMNA	7	12
HOMER1	2.61	0.00036	0.366	0.0687	6.94	25.9	2e-06	3.44	RV	CELLSTATES	vFB3	control_LMNA	7	12
APLNR	2.6	0.0262	0.0654	0.0102	5.19	12.2	0.000766	1.58	RV	CELLSTATES	vFB3	control_LMNA	7	12
QARS	2.6	0.0262	0.054	0.00449	4.97	12.2	0.000765	1.58	RV	CELLSTATES	vFB3	control_LMNA	7	12
AC011511.2	2.59	0.0148	0.124	0.00897	5.59	14	0.000322	1.83	RV	CELLSTATES	vFB3	control_LMNA	7	12
IER3	2.59	0.000269	0.388	0.0695	6.76	26.9	1.36e-06	3.57	RV	CELLSTATES	vFB3	control_LMNA	7	12
VCAM1	2.59	0.0296	0.0915	0.0199	5.18	11.8	0.000928	1.53	RV	CELLSTATES	vFB3	control_LMNA	7	12
CHL1	2.58	0.0227	0.094	0.0213	5.34	12.7	0.000604	1.64	RV	CELLSTATES	vFB3	control_LMNA	7	12
GRIK4	2.56	0.0486	0.0455	0.00549	4.91	10.3	0.00189	1.31	RV	CELLSTATES	vFB3	control_LMNA	7	12
PTGIR	2.55	9.04e-06	0.364	0.0755	6.92	38.3	1.9e-08	5.04	RV	CELLSTATES	vFB3	control_LMNA	7	12
LAMA4	2.54	6.87e-06	0.756	0.139	7.66	39.4	1.28e-08	5.16	RV	CELLSTATES	vFB3	control_LMNA	7	12
PLAT	2.53	0.0238	0.202	0.0268	5.93	12.5	0.000658	1.62	RV	CELLSTATES	vFB3	control_LMNA	7	12
NFKB2	2.5	0.00659	0.111	0.0329	5.56	16.5	0.000104	2.18	RV	CELLSTATES	vFB3	control_LMNA	7	12
FTL	2.49	0.000178	0.778	0.207	8.31	28.1	8.37e-07	3.75	RV	CELLSTATES	vFB3	control_LMNA	7	12
HNRNPH2	2.48	0.045	0.035	0.00565	4.97	10.5	0.00172	1.35	RV	CELLSTATES	vFB3	control_LMNA	7	12
TNFRSF12A	2.48	0.00934	0.0968	0.0182	5.55	15.4	0.000171	2.03	RV	CELLSTATES	vFB3	control_LMNA	7	12
GPR156	2.44	0.0278	0.0747	0.0167	5.18	11.9	0.000847	1.56	RV	CELLSTATES	vFB3	control_LMNA	7	12
IL1R1	2.42	0.000474	0.442	0.0802	7.06	24.8	3.23e-06	3.32	RV	CELLSTATES	vFB3	control_LMNA	7	12
AC007529.2	2.4	7.67e-05	0.286	0.0539	6.71	30.9	2.91e-07	4.12	RV	CELLSTATES	vFB3	control_LMNA	7	12
GPX3	2.4	0.00429	0.51	0.195	8.13	18	5.55e-05	2.37	RV	CELLSTATES	vFB3	control_LMNA	7	12
RASD1	2.4	0.000787	0.228	0.0614	6.49	23.2	6.19e-06	3.1	RV	CELLSTATES	vFB3	control_LMNA	7	12
TNFAIP6	2.4	1.04e-05	0.808	0.206	8.08	37.8	2.26e-08	4.98	RV	CELLSTATES	vFB3	control_LMNA	7	12
GNA14	2.39	5e-05	0.689	0.156	7.59	32.5	1.58e-07	4.3	RV	CELLSTATES	vFB3	control_LMNA	7	12
HAS1	2.37	0.0446	0.175	0.029	5.84	10.5	0.0017	1.35	RV	CELLSTATES	vFB3	control_LMNA	7	12
ZNF385A	2.37	0.0392	0.0581	0.00867	5.13	10.9	0.0014	1.41	RV	CELLSTATES	vFB3	control_LMNA	7	12
AC084357.2	2.36	0.000412	0.319	0.123	7.4	25.2	2.72e-06	3.39	RV	CELLSTATES	vFB3	control_LMNA	7	12
IFITM2	2.35	0.00582	0.16	0.0438	6.36	17.1	8.26e-05	2.24	RV	CELLSTATES	vFB3	control_LMNA	7	12
MT-ND1	2.35	0.00305	0.227	0.0449	6.36	19	3.58e-05	2.52	RV	CELLSTATES	vFB3	control_LMNA	7	12
GNA14-AS1	2.33	0.000172	0.292	0.0719	6.64	28.3	7.98e-07	3.76	RV	CELLSTATES	vFB3	control_LMNA	7	12
LRP4	2.33	0.000769	0.739	0.312	8.43	23.2	5.99e-06	3.11	RV	CELLSTATES	vFB3	control_LMNA	7	12
ID2	2.32	4.73e-05	0.441	0.149	7.61	32.7	1.46e-07	4.32	RV	CELLSTATES	vFB3	control_LMNA	7	12
ANGPTL2	2.31	0.0022	0.178	0.0387	5.99	20	2.36e-05	2.66	RV	CELLSTATES	vFB3	control_LMNA	7	12
CFAP161	2.31	0.0143	0.12	0.0316	5.9	14.1	0.000305	1.84	RV	CELLSTATES	vFB3	control_LMNA	7	12
CLIC1	2.3	0.0244	0.0886	0.0374	5.58	12.4	0.00068	1.61	RV	CELLSTATES	vFB3	control_LMNA	7	12
PGAP1	2.29	0.00219	2.9	0.644	9.49	20	2.34e-05	2.66	RV	CELLSTATES	vFB3	control_LMNA	7	12
S100A6	2.28	0.000225	0.58	0.193	7.89	27.4	1.11e-06	3.65	RV	CELLSTATES	vFB3	control_LMNA	7	12
TRIM47	2.28	0.0265	0.0727	0.0151	5.3	12.1	0.000782	1.58	RV	CELLSTATES	vFB3	control_LMNA	7	12
HIC1	2.27	0.0478	0.0649	0.0242	5.23	10.3	0.00185	1.32	RV	CELLSTATES	vFB3	control_LMNA	7	12
RIC3	2.27	0.0383	0.0737	0.0128	5.24	11	0.00134	1.42	RV	CELLSTATES	vFB3	control_LMNA	7	12
BRIX1	2.26	0.0126	0.0986	0.0325	5.72	14.5	0.000254	1.9	RV	CELLSTATES	vFB3	control_LMNA	7	12
ZBTB7C	2.25	0.00772	0.192	0.0388	5.96	16.1	0.000129	2.11	RV	CELLSTATES	vFB3	control_LMNA	7	12
SELENOM	2.21	0.00206	0.173	0.046	6.33	20.1	2.17e-05	2.69	RV	CELLSTATES	vFB3	control_LMNA	7	12
BAHCC1	2.2	0.0331	0.117	0.0329	5.38	11.4	0.0011	1.48	RV	CELLSTATES	vFB3	control_LMNA	7	12
RUNX1	2.2	9.93e-05	0.849	0.178	7.73	30	4.02e-07	4	RV	CELLSTATES	vFB3	control_LMNA	7	12
TMEM173	2.19	0.0286	0.0682	0.0213	5.38	11.9	0.000881	1.54	RV	CELLSTATES	vFB3	control_LMNA	7	12
ZFP36	2.18	0.00131	0.8	0.374	8.7	21.5	1.23e-05	2.88	RV	CELLSTATES	vFB3	control_LMNA	7	12
CD44	2.17	0.0046	0.318	0.0787	6.86	17.8	5.98e-05	2.34	RV	CELLSTATES	vFB3	control_LMNA	7	12
LAPTM4A	2.16	0.00175	0.343	0.134	7.42	20.6	1.79e-05	2.76	RV	CELLSTATES	vFB3	control_LMNA	7	12
PIM1	2.16	0.00227	0.181	0.0595	6.34	19.8	2.49e-05	2.64	RV	CELLSTATES	vFB3	control_LMNA	7	12
KDM6B	2.15	0.0106	0.223	0.0502	6.24	15.1	0.0002	1.97	RV	CELLSTATES	vFB3	control_LMNA	7	12
H2AFZ	2.14	0.0458	0.0672	0.0143	5.34	10.4	0.00176	1.34	RV	CELLSTATES	vFB3	control_LMNA	7	12
TNFAIP2	2.14	0.000404	0.565	0.158	7.46	25.3	2.62e-06	3.39	RV	CELLSTATES	vFB3	control_LMNA	7	12
ADAMTS19	2.13	0.000362	0.381	0.128	6.97	25.8	2.11e-06	3.44	RV	CELLSTATES	vFB3	control_LMNA	7	12
IFITM3	2.12	0.00119	0.425	0.129	7.5	21.9	1.06e-05	2.93	RV	CELLSTATES	vFB3	control_LMNA	7	12
IRF1	2.12	0.00626	0.193	0.0574	6.21	16.8	9.44e-05	2.2	RV	CELLSTATES	vFB3	control_LMNA	7	12
PLN	2.11	0.0167	0.184	0.0418	6.23	13.7	0.000378	1.78	RV	CELLSTATES	vFB3	control_LMNA	7	12
RHBDD3	2.11	0.0494	0.0756	0.0121	5.24	10.2	0.00194	1.31	RV	CELLSTATES	vFB3	control_LMNA	7	12
ST3GAL5	2.11	0.000394	0.259	0.09	6.62	25.4	2.52e-06	3.4	RV	CELLSTATES	vFB3	control_LMNA	7	12
FBLIM1	2.1	0.0497	0.0676	0.0101	5.21	10.2	0.00197	1.3	RV	CELLSTATES	vFB3	control_LMNA	7	12
LINC02511	2.1	0.00147	0.327	0.0657	6.62	21.1	1.44e-05	2.83	RV	CELLSTATES	vFB3	control_LMNA	7	12
NAMPT	2.1	0.000383	2.36	0.759	9.42	25.6	2.31e-06	3.42	RV	CELLSTATES	vFB3	control_LMNA	7	12
GPRC5A	2.09	0.00417	0.262	0.0997	6.96	18.1	5.32e-05	2.38	RV	CELLSTATES	vFB3	control_LMNA	7	12
TUBB	2.09	0.00772	0.117	0.0328	5.71	16.1	0.000129	2.11	RV	CELLSTATES	vFB3	control_LMNA	7	12
PCBP3	2.08	0.0124	0.218	0.0658	6.34	14.6	0.000249	1.91	RV	CELLSTATES	vFB3	control_LMNA	7	12
RPL3	2.08	0.00423	0.151	0.0591	6.07	18	5.43e-05	2.37	RV	CELLSTATES	vFB3	control_LMNA	7	12
ACKR3	2.06	0.000337	0.349	0.127	6.98	26.3	1.75e-06	3.47	RV	CELLSTATES	vFB3	control_LMNA	7	12
BTG1	2.06	0.000342	0.38	0.118	7.25	26.2	1.83e-06	3.47	RV	CELLSTATES	vFB3	control_LMNA	7	12
SERPINE2	2.06	0.0028	0.539	0.129	7.07	19.3	3.13e-05	2.55	RV	CELLSTATES	vFB3	control_LMNA	7	12
HTRA3	2.05	0.000361	0.489	0.12	7.28	25.9	2.08e-06	3.44	RV	CELLSTATES	vFB3	control_LMNA	7	12
AL117190.1	2.04	0.00724	0.394	0.109	6.85	16.3	0.000117	2.14	RV	CELLSTATES	vFB3	control_LMNA	7	12
S100A4	2.03	0.00626	0.256	0.0779	6.51	16.7	9.54e-05	2.2	RV	CELLSTATES	vFB3	control_LMNA	7	12
FGF10	2.01	0.00712	0.205	0.0751	6.21	16.3	0.000114	2.15	RV	CELLSTATES	vFB3	control_LMNA	7	12
PDE10A	2.01	0.000822	0.993	0.392	8.37	23	6.52e-06	3.09	RV	CELLSTATES	vFB3	control_LMNA	7	12
AL583824.1	2	0.0193	0.107	0.0369	5.87	13.2	0.000477	1.71	RV	CELLSTATES	vFB3	control_LMNA	7	12
MTHFR	2	0.000503	0.312	0.0851	6.74	24.6	3.49e-06	3.3	RV	CELLSTATES	vFB3	control_LMNA	7	12
RPS18	2	0.0168	0.107	0.0407	5.8	13.6	0.000383	1.78	RV	CELLSTATES	vFB3	control_LMNA	7	12
CABLES1	1.99	0.01	0.139	0.0536	5.94	15.2	0.000186	2	RV	CELLSTATES	vFB3	control_LMNA	7	12
CENPO	1.99	0.0433	0.0992	0.0396	5.7	10.6	0.00162	1.36	RV	CELLSTATES	vFB3	control_LMNA	7	12
COL27A1	1.98	0.0199	0.172	0.0386	5.86	13.1	0.000495	1.7	RV	CELLSTATES	vFB3	control_LMNA	7	12
MT-CYB	1.96	0.00317	0.574	0.172	7.61	18.9	3.76e-05	2.5	RV	CELLSTATES	vFB3	control_LMNA	7	12
AC008591.1	1.95	0.0028	0.206	0.0717	6.38	19.3	3.12e-05	2.55	RV	CELLSTATES	vFB3	control_LMNA	7	12
GPX4	1.95	0.00415	0.199	0.0607	6.35	18.1	5.27e-05	2.38	RV	CELLSTATES	vFB3	control_LMNA	7	12
ADAMTS4	1.93	0.00575	0.879	0.295	8.2	17.1	8.08e-05	2.24	RV	CELLSTATES	vFB3	control_LMNA	7	12
MT2A	1.93	0.00556	1.73	0.729	9.4	17.2	7.73e-05	2.25	RV	CELLSTATES	vFB3	control_LMNA	7	12
MFAP4	1.92	0.0433	0.0849	0.0345	5.62	10.6	0.00162	1.36	RV	CELLSTATES	vFB3	control_LMNA	7	12
GPRC5D-AS1	1.91	0.037	0.137	0.0427	5.93	11.1	0.00126	1.43	RV	CELLSTATES	vFB3	control_LMNA	7	12
MYC	1.91	0.00605	0.174	0.0578	6.3	16.9	9.01e-05	2.22	RV	CELLSTATES	vFB3	control_LMNA	7	12
PRICKLE1	1.9	0.00109	1.22	0.358	8.26	22.1	9.55e-06	2.96	RV	CELLSTATES	vFB3	control_LMNA	7	12
MARCH3	1.89	9.93e-05	1.57	0.579	9.08	30	4.11e-07	4	RV	CELLSTATES	vFB3	control_LMNA	7	12
MT-CO1	1.89	0.000949	1.08	0.391	8.57	22.6	7.8e-06	3.02	RV	CELLSTATES	vFB3	control_LMNA	7	12
CTSL	1.88	0.00124	0.625	0.241	7.73	21.7	1.13e-05	2.91	RV	CELLSTATES	vFB3	control_LMNA	7	12
CXCL12	1.88	0.00645	0.226	0.0786	6.51	16.6	9.97e-05	2.19	RV	CELLSTATES	vFB3	control_LMNA	7	12
IER5L	1.88	0.0108	0.209	0.0486	6.15	15	0.000205	1.97	RV	CELLSTATES	vFB3	control_LMNA	7	12
IL4R	1.88	0.00227	0.49	0.116	7.07	19.8	2.48e-05	2.64	RV	CELLSTATES	vFB3	control_LMNA	7	12
MT-CO2	1.86	0.00386	0.621	0.194	7.71	18.3	4.74e-05	2.41	RV	CELLSTATES	vFB3	control_LMNA	7	12
RPS11	1.86	0.0325	0.111	0.0256	5.75	11.5	0.00107	1.49	RV	CELLSTATES	vFB3	control_LMNA	7	12
TRDN-AS1	1.86	0.0297	0.118	0.0396	5.78	11.7	0.000932	1.53	RV	CELLSTATES	vFB3	control_LMNA	7	12
C1R	1.85	0.00197	0.701	0.287	8.16	20.3	2.06e-05	2.7	RV	CELLSTATES	vFB3	control_LMNA	7	12
KSR1	1.85	0.00597	0.492	0.111	6.91	16.9	8.68e-05	2.22	RV	CELLSTATES	vFB3	control_LMNA	7	12
ST3GAL4	1.85	0.000536	0.628	0.194	7.62	24.3	3.8e-06	3.27	RV	CELLSTATES	vFB3	control_LMNA	7	12
VEGFD	1.85	0.00485	0.226	0.0951	6.64	17.6	6.41e-05	2.31	RV	CELLSTATES	vFB3	control_LMNA	7	12
GCLM	1.84	0.0271	0.17	0.0416	6.08	12	0.000812	1.57	RV	CELLSTATES	vFB3	control_LMNA	7	12
IGDCC4	1.84	0.0292	0.141	0.0411	5.84	11.8	0.000907	1.53	RV	CELLSTATES	vFB3	control_LMNA	7	12
ITIH5	1.84	0.0127	0.357	0.115	6.71	14.5	0.000257	1.9	RV	CELLSTATES	vFB3	control_LMNA	7	12
MEDAG	1.84	0.00659	0.404	0.137	7.08	16.5	0.000104	2.18	RV	CELLSTATES	vFB3	control_LMNA	7	12
UBASH3B	1.83	0.0451	0.187	0.0529	6.01	10.5	0.00173	1.35	RV	CELLSTATES	vFB3	control_LMNA	7	12
GUK1	1.81	0.0199	0.141	0.052	6.1	13.1	0.000497	1.7	RV	CELLSTATES	vFB3	control_LMNA	7	12
MT-ATP6	1.81	0.0109	0.416	0.141	7.26	15	0.000209	1.96	RV	CELLSTATES	vFB3	control_LMNA	7	12
SOCS1	1.81	0.0438	0.0974	0.0373	5.68	10.5	0.00165	1.36	RV	CELLSTATES	vFB3	control_LMNA	7	12
ADAM12	1.8	0.0356	0.267	0.0605	6.3	11.2	0.0012	1.45	RV	CELLSTATES	vFB3	control_LMNA	7	12
RPS14	1.8	0.0199	0.145	0.102	6.39	13.1	0.000502	1.7	RV	CELLSTATES	vFB3	control_LMNA	7	12
SEPT9	1.8	0.0072	0.369	0.128	6.91	16.3	0.000116	2.14	RV	CELLSTATES	vFB3	control_LMNA	7	12
C3	1.79	0.000373	1.05	0.398	8.51	25.7	2.21e-06	3.43	RV	CELLSTATES	vFB3	control_LMNA	7	12
GFPT2	1.79	0.00645	2.28	0.773	9.37	16.6	9.96e-05	2.19	RV	CELLSTATES	vFB3	control_LMNA	7	12
MEG8	1.79	0.00712	2	0.743	9.27	16.3	0.000115	2.15	RV	CELLSTATES	vFB3	control_LMNA	7	12
SPSB1	1.79	0.0235	1.41	0.545	8.82	12.6	0.000638	1.63	RV	CELLSTATES	vFB3	control_LMNA	7	12
HLA-C	1.78	0.0143	0.173	0.0709	6.43	14.1	0.000306	1.84	RV	CELLSTATES	vFB3	control_LMNA	7	12
HLA-E	1.78	0.00488	0.225	0.0732	6.63	17.6	6.48e-05	2.31	RV	CELLSTATES	vFB3	control_LMNA	7	12
SLC25A6	1.77	0.0307	0.123	0.0483	5.93	11.6	0.000987	1.51	RV	CELLSTATES	vFB3	control_LMNA	7	12
C4orf19	1.76	0.0405	0.0944	0.0423	5.77	10.8	0.00147	1.39	RV	CELLSTATES	vFB3	control_LMNA	7	12
OSMR	1.76	0.000558	1.16	0.417	8.45	24.2	4.03e-06	3.25	RV	CELLSTATES	vFB3	control_LMNA	7	12
STEAP4	1.76	0.000957	0.857	0.313	8.03	22.6	7.93e-06	3.02	RV	CELLSTATES	vFB3	control_LMNA	7	12
TIMP1	1.76	0.00514	0.424	0.186	7.51	17.4	6.98e-05	2.29	RV	CELLSTATES	vFB3	control_LMNA	7	12
PAMR1	1.75	0.00314	0.34	0.138	7.02	18.9	3.71e-05	2.5	RV	CELLSTATES	vFB3	control_LMNA	7	12
CDON	1.74	0.0419	0.213	0.0521	6.13	10.7	0.00154	1.38	RV	CELLSTATES	vFB3	control_LMNA	7	12
HES1	1.74	0.009	1.02	0.555	8.69	15.5	0.000162	2.05	RV	CELLSTATES	vFB3	control_LMNA	7	12
MT-ND3	1.74	0.0201	0.347	0.106	6.95	13	0.00051	1.7	RV	CELLSTATES	vFB3	control_LMNA	7	12
CYR61	1.73	0.0143	0.839	0.49	8.52	14.2	0.000304	1.84	RV	CELLSTATES	vFB3	control_LMNA	7	12
FAM227B	1.73	0.00148	0.584	0.279	7.88	21.1	1.48e-05	2.83	RV	CELLSTATES	vFB3	control_LMNA	7	12
COX4I1	1.72	0.0193	0.154	0.0561	6.27	13.2	0.000475	1.71	RV	CELLSTATES	vFB3	control_LMNA	7	12
MYDGF	1.72	0.0272	0.133	0.0479	5.86	12	0.000823	1.56	RV	CELLSTATES	vFB3	control_LMNA	7	12
SLC2A3	1.72	0.00109	0.782	0.332	8.11	22.1	9.61e-06	2.96	RV	CELLSTATES	vFB3	control_LMNA	7	12
AC008105.3	1.71	0.00771	0.243	0.0737	6.31	16.1	0.000127	2.11	RV	CELLSTATES	vFB3	control_LMNA	7	12
DOCK8	1.71	0.0305	0.124	0.058	5.86	11.7	0.000967	1.52	RV	CELLSTATES	vFB3	control_LMNA	7	12
SPACA6	1.71	0.0177	0.4	0.12	6.85	13.4	0.000421	1.75	RV	CELLSTATES	vFB3	control_LMNA	7	12
CLIP2	1.7	0.0494	0.174	0.0526	5.91	10.2	0.00195	1.31	RV	CELLSTATES	vFB3	control_LMNA	7	12
HLA-A	1.7	0.0168	0.198	0.0822	6.66	13.7	0.000383	1.78	RV	CELLSTATES	vFB3	control_LMNA	7	12
LSP1	1.7	0.0257	0.257	0.0955	6.44	12.2	0.00074	1.59	RV	CELLSTATES	vFB3	control_LMNA	7	12
HSP90AB1	1.69	0.00641	0.24	0.0939	6.59	16.7	9.82e-05	2.19	RV	CELLSTATES	vFB3	control_LMNA	7	12
PSMB5	1.69	0.0458	0.113	0.036	5.68	10.4	0.00177	1.34	RV	CELLSTATES	vFB3	control_LMNA	7	12
SLIT3	1.69	0.00476	1.11	0.369	8.08	17.7	6.26e-05	2.32	RV	CELLSTATES	vFB3	control_LMNA	7	12
TPI1	1.69	0.0351	0.115	0.058	5.93	11.3	0.00118	1.46	RV	CELLSTATES	vFB3	control_LMNA	7	12
ST8SIA1	1.67	0.00659	0.247	0.082	6.45	16.5	0.000104	2.18	RV	CELLSTATES	vFB3	control_LMNA	7	12
LSAMP	1.66	0.00109	2.1	0.692	9	22.1	9.44e-06	2.96	RV	CELLSTATES	vFB3	control_LMNA	7	12
MYBPC3	1.66	0.0177	0.346	0.109	6.94	13.4	0.00042	1.75	RV	CELLSTATES	vFB3	control_LMNA	7	12
TMEM176B	1.66	0.00837	0.268	0.098	6.63	15.8	0.000145	2.08	RV	CELLSTATES	vFB3	control_LMNA	7	12
CMTM7	1.65	0.0279	0.143	0.0567	6.07	11.9	0.000852	1.55	RV	CELLSTATES	vFB3	control_LMNA	7	12
MT-ND4	1.65	0.0132	0.327	0.111	6.96	14.4	0.000273	1.88	RV	CELLSTATES	vFB3	control_LMNA	7	12
NOCT	1.65	0.0115	0.198	0.0929	6.36	14.8	0.000225	1.94	RV	CELLSTATES	vFB3	control_LMNA	7	12
ADAM19	1.63	0.00364	0.452	0.212	7.26	18.5	4.4e-05	2.44	RV	CELLSTATES	vFB3	control_LMNA	7	12
TRIP10	1.63	0.00287	0.269	0.117	6.68	19.2	3.26e-05	2.54	RV	CELLSTATES	vFB3	control_LMNA	7	12
FBLN1	1.62	0.00197	0.785	0.352	8.09	20.3	2.06e-05	2.7	RV	CELLSTATES	vFB3	control_LMNA	7	12
BX322234.1	1.61	0.0458	0.159	0.0754	6.14	10.4	0.00176	1.34	RV	CELLSTATES	vFB3	control_LMNA	7	12
KCND3	1.61	0.0314	0.272	0.0726	6.35	11.5	0.00103	1.5	RV	CELLSTATES	vFB3	control_LMNA	7	12
SORBS2	1.61	0.0168	0.254	0.0976	6.63	13.6	0.000388	1.77	RV	CELLSTATES	vFB3	control_LMNA	7	12
KCNE4	1.6	0.017	0.235	0.0752	6.45	13.6	0.000396	1.77	RV	CELLSTATES	vFB3	control_LMNA	7	12
EPHX1	1.59	0.0337	0.178	0.0902	6.5	11.4	0.00112	1.47	RV	CELLSTATES	vFB3	control_LMNA	7	12
MT1E	1.57	0.0374	0.26	0.105	6.8	11.1	0.00128	1.43	RV	CELLSTATES	vFB3	control_LMNA	7	12
TEX26-AS1	1.57	0.0387	0.186	0.106	6.67	10.9	0.00136	1.41	RV	CELLSTATES	vFB3	control_LMNA	7	12
PARP14	1.56	0.0207	0.293	0.102	6.56	13	0.000525	1.68	RV	CELLSTATES	vFB3	control_LMNA	7	12
FAM20C	1.55	0.0395	0.404	0.135	6.78	10.9	0.00142	1.4	RV	CELLSTATES	vFB3	control_LMNA	7	12
GPC5	1.55	0.0238	0.796	0.361	7.98	12.5	0.000654	1.62	RV	CELLSTATES	vFB3	control_LMNA	7	12
LRP1	1.55	0.00133	0.939	0.401	8.24	21.5	1.25e-05	2.88	RV	CELLSTATES	vFB3	control_LMNA	7	12
CFL1	1.54	0.0405	0.15	0.0793	6.25	10.8	0.00146	1.39	RV	CELLSTATES	vFB3	control_LMNA	7	12
HSPB1	1.54	0.0263	0.269	0.112	6.84	12.2	0.000769	1.58	RV	CELLSTATES	vFB3	control_LMNA	7	12
PHLDB2	1.54	0.00745	0.811	0.289	7.77	16.2	0.000122	2.13	RV	CELLSTATES	vFB3	control_LMNA	7	12
SPDYE2	1.53	0.0391	0.246	0.202	7.24	10.9	0.00139	1.41	RV	CELLSTATES	vFB3	control_LMNA	7	12
ACTB	1.52	0.00787	0.642	0.347	8.08	16	0.000132	2.1	RV	CELLSTATES	vFB3	control_LMNA	7	12
ADAMTSL2	1.52	0.0175	0.352	0.107	6.69	13.5	0.000414	1.76	RV	CELLSTATES	vFB3	control_LMNA	7	12
LDHA	1.52	0.00745	0.383	0.151	7.05	16.2	0.000122	2.13	RV	CELLSTATES	vFB3	control_LMNA	7	12
MX2	1.52	0.0418	0.307	0.0796	6.63	10.7	0.00153	1.38	RV	CELLSTATES	vFB3	control_LMNA	7	12
PTGIS	1.52	0.00388	0.736	0.343	8.01	18.3	4.79e-05	2.41	RV	CELLSTATES	vFB3	control_LMNA	7	12
RPLP1	1.51	0.0142	0.26	0.136	6.9	14.2	0.000299	1.85	RV	CELLSTATES	vFB3	control_LMNA	7	12
AFAP1	1.5	0.0084	0.731	0.262	7.72	15.8	0.000147	2.08	RV	CELLSTATES	vFB3	control_LMNA	7	12
IGFBP4	1.5	0.0034	1.02	0.489	8.42	18.7	4.06e-05	2.47	RV	CELLSTATES	vFB3	control_LMNA	7	12
RCC1	1.5	0.0306	0.206	0.0755	6.25	11.7	0.000974	1.51	RV	CELLSTATES	vFB3	control_LMNA	7	12
KCNQ1OT1	1.49	0.00605	0.865	0.332	7.94	16.9	8.96e-05	2.22	RV	CELLSTATES	vFB3	control_LMNA	7	12
RYR2	1.49	0.0109	1.03	0.511	8.5	15	0.000207	1.96	RV	CELLSTATES	vFB3	control_LMNA	7	12
SERPINF1	1.49	0.00514	0.759	0.459	8.45	17.4	7e-05	2.29	RV	CELLSTATES	vFB3	control_LMNA	7	12
AKR1C1	1.48	0.0325	0.368	0.154	7.18	11.4	0.00107	1.49	RV	CELLSTATES	vFB3	control_LMNA	7	12
MT-CO3	1.48	0.0175	0.972	0.484	8.41	13.5	0.000414	1.76	RV	CELLSTATES	vFB3	control_LMNA	7	12
SLCO2B1	1.48	0.0247	0.241	0.11	6.52	12.4	0.000693	1.61	RV	CELLSTATES	vFB3	control_LMNA	7	12
MIDN	1.47	0.0238	0.238	0.109	6.4	12.5	0.000648	1.62	RV	CELLSTATES	vFB3	control_LMNA	7	12
PTMA	1.47	0.00597	0.395	0.204	7.36	17	8.64e-05	2.22	RV	CELLSTATES	vFB3	control_LMNA	7	12
CD63	1.46	0.0269	0.366	0.235	7.47	12.1	0.000804	1.57	RV	CELLSTATES	vFB3	control_LMNA	7	12
FGF7	1.46	0.00605	2.09	0.766	9.14	16.9	8.92e-05	2.22	RV	CELLSTATES	vFB3	control_LMNA	7	12
RPL15	1.46	0.0284	0.205	0.114	6.66	11.9	0.000872	1.55	RV	CELLSTATES	vFB3	control_LMNA	7	12
SH3KBP1	1.45	0.0165	0.326	0.123	6.82	13.7	0.000368	1.78	RV	CELLSTATES	vFB3	control_LMNA	7	12
USP39	1.45	0.0244	0.319	0.231	7.46	12.4	0.00068	1.61	RV	CELLSTATES	vFB3	control_LMNA	7	12
RRBP1	1.44	0.00295	0.818	0.335	7.89	19.1	3.4e-05	2.53	RV	CELLSTATES	vFB3	control_LMNA	7	12
NXN	1.43	0.0227	0.705	0.286	7.77	12.6	0.000609	1.64	RV	CELLSTATES	vFB3	control_LMNA	7	12
RPS19	1.42	0.0394	0.211	0.135	6.52	10.9	0.00141	1.4	RV	CELLSTATES	vFB3	control_LMNA	7	12
SOCS3	1.42	0.0315	0.406	0.253	7.54	11.5	0.00103	1.5	RV	CELLSTATES	vFB3	control_LMNA	7	12
EDNRB	1.41	0.00937	0.646	0.321	7.98	15.4	0.000173	2.03	RV	CELLSTATES	vFB3	control_LMNA	7	12
MGST1	1.41	0.00355	1.78	0.97	9.38	18.6	4.27e-05	2.45	RV	CELLSTATES	vFB3	control_LMNA	7	12
NGF	1.41	0.00518	0.62	0.305	7.89	17.4	7.09e-05	2.29	RV	CELLSTATES	vFB3	control_LMNA	7	12
PVT1	1.41	0.0388	0.587	0.231	7.48	10.9	0.00138	1.41	RV	CELLSTATES	vFB3	control_LMNA	7	12
RPL8	1.41	0.0377	0.184	0.0877	6.4	11	0.0013	1.42	RV	CELLSTATES	vFB3	control_LMNA	7	12
TNNT2	1.4	0.0314	0.315	0.19	7.15	11.5	0.00102	1.5	RV	CELLSTATES	vFB3	control_LMNA	7	12
CTSC	1.39	0.0258	0.557	0.278	7.52	12.2	0.000747	1.59	RV	CELLSTATES	vFB3	control_LMNA	7	12
FGF12	1.39	0.0169	0.439	0.194	7.26	13.6	0.000392	1.77	RV	CELLSTATES	vFB3	control_LMNA	7	12
KCNQ1	1.39	0.0159	0.326	0.183	7.08	13.8	0.000354	1.8	RV	CELLSTATES	vFB3	control_LMNA	7	12
MYH13	1.39	0.0383	0.203	0.12	6.74	11	0.00135	1.42	RV	CELLSTATES	vFB3	control_LMNA	7	12
REL	1.39	0.05	0.342	0.154	6.87	10.2	0.00199	1.3	RV	CELLSTATES	vFB3	control_LMNA	7	12
SNHG25	1.39	0.0327	0.194	0.0859	6.36	11.4	0.00108	1.49	RV	CELLSTATES	vFB3	control_LMNA	7	12
ADH1B	1.38	0.03	1.06	0.625	8.73	11.7	0.000947	1.52	RV	CELLSTATES	vFB3	control_LMNA	7	12
CHST11	1.38	0.0187	0.484	0.202	7.18	13.3	0.000454	1.73	RV	CELLSTATES	vFB3	control_LMNA	7	12
DNMT1	1.38	0.0238	0.282	0.144	6.75	12.5	0.000651	1.62	RV	CELLSTATES	vFB3	control_LMNA	7	12
PKNOX2	1.38	0.022	0.763	0.284	7.6	12.8	0.000577	1.66	RV	CELLSTATES	vFB3	control_LMNA	7	12
PNRC1	1.37	0.0105	0.392	0.21	7.31	15.1	0.000196	1.98	RV	CELLSTATES	vFB3	control_LMNA	7	12
SQSTM1	1.37	0.0111	0.739	0.414	8.1	14.9	0.000215	1.96	RV	CELLSTATES	vFB3	control_LMNA	7	12
CARHSP1	1.35	0.0295	0.237	0.128	6.77	11.8	0.000922	1.53	RV	CELLSTATES	vFB3	control_LMNA	7	12
GALNT2	1.35	0.0292	0.998	0.451	8.2	11.8	0.000908	1.53	RV	CELLSTATES	vFB3	control_LMNA	7	12
B2M	1.34	0.0379	0.555	0.335	8.03	11	0.00132	1.42	RV	CELLSTATES	vFB3	control_LMNA	7	12
FILIP1	1.34	0.00283	1.59	0.774	9.04	19.3	3.18e-05	2.55	RV	CELLSTATES	vFB3	control_LMNA	7	12
H3F3B	1.34	0.0132	0.812	0.525	8.44	14.4	0.000272	1.88	RV	CELLSTATES	vFB3	control_LMNA	7	12
NPAS2	1.34	0.0443	0.386	0.175	6.91	10.5	0.00168	1.35	RV	CELLSTATES	vFB3	control_LMNA	7	12
PDE1C	1.34	0.00803	0.913	0.446	8.18	15.9	0.000138	2.1	RV	CELLSTATES	vFB3	control_LMNA	7	12
ACTN1	1.32	0.0193	0.391	0.179	6.98	13.2	0.000474	1.71	RV	CELLSTATES	vFB3	control_LMNA	7	12
JUNB	1.32	0.0331	1.39	1.08	9.47	11.4	0.0011	1.48	RV	CELLSTATES	vFB3	control_LMNA	7	12
GAS6	1.31	0.044	0.236	0.129	6.54	10.5	0.00166	1.36	RV	CELLSTATES	vFB3	control_LMNA	7	12
FAM171A1	1.3	0.0272	0.353	0.158	6.88	12	0.000821	1.56	RV	CELLSTATES	vFB3	control_LMNA	7	12
SH3PXD2A	1.3	0.0227	1.2	0.459	8.28	12.6	0.000612	1.64	RV	CELLSTATES	vFB3	control_LMNA	7	12
TYMP	1.3	0.0426	0.277	0.143	6.72	10.7	0.00157	1.37	RV	CELLSTATES	vFB3	control_LMNA	7	12
VCAN	1.3	0.0158	2.19	0.908	9.15	13.8	0.00035	1.8	RV	CELLSTATES	vFB3	control_LMNA	7	12
RPLP0	1.29	0.0263	0.362	0.201	7.28	12.1	0.000773	1.58	RV	CELLSTATES	vFB3	control_LMNA	7	12
FBLN2	1.26	0.0199	0.501	0.272	7.56	13.1	0.000502	1.7	RV	CELLSTATES	vFB3	control_LMNA	7	12
RERG	1.26	0.0344	0.366	0.197	7.03	11.3	0.00115	1.46	RV	CELLSTATES	vFB3	control_LMNA	7	12
PTN	1.25	0.0383	0.398	0.239	7.36	11	0.00134	1.42	RV	CELLSTATES	vFB3	control_LMNA	7	12
ADCY3	1.24	0.0153	0.805	0.385	7.94	13.9	0.000335	1.82	RV	CELLSTATES	vFB3	control_LMNA	7	12
CAMK1D	1.24	0.0446	0.33	0.146	6.79	10.5	0.00169	1.35	RV	CELLSTATES	vFB3	control_LMNA	7	12
MYL6	1.24	0.0307	0.302	0.223	7.22	11.6	0.00098	1.51	RV	CELLSTATES	vFB3	control_LMNA	7	12
RIPOR3	1.23	0.0265	0.472	0.273	7.46	12.1	0.000782	1.58	RV	CELLSTATES	vFB3	control_LMNA	7	12
MRC2	1.21	0.0416	1.24	0.515	8.24	10.7	0.00152	1.38	RV	CELLSTATES	vFB3	control_LMNA	7	12
CATSPERB	1.2	0.0241	1.13	0.549	8.36	12.4	0.000669	1.62	RV	CELLSTATES	vFB3	control_LMNA	7	12
MGP	1.2	0.028	2.47	1.66	9.85	11.9	0.000857	1.55	RV	CELLSTATES	vFB3	control_LMNA	7	12
DCLK1	1.19	0.00796	3.59	2.17	10.2	15.9	0.000135	2.1	RV	CELLSTATES	vFB3	control_LMNA	7	12
NOVA1	1.19	0.00937	1.28	0.709	8.73	15.4	0.000173	2.03	RV	CELLSTATES	vFB3	control_LMNA	7	12
PCOLCE	1.18	0.0493	0.341	0.194	7.09	10.2	0.00193	1.31	RV	CELLSTATES	vFB3	control_LMNA	7	12
COL6A1	1.17	0.0177	1.56	0.837	8.99	13.4	0.000421	1.75	RV	CELLSTATES	vFB3	control_LMNA	7	12
PDGFRB	1.15	0.0209	1.37	0.683	8.71	12.9	0.000533	1.68	RV	CELLSTATES	vFB3	control_LMNA	7	12
COL6A2	1.14	0.0116	2.27	1.31	9.53	14.8	0.000228	1.94	RV	CELLSTATES	vFB3	control_LMNA	7	12
LITAF	1.14	0.0269	0.875	0.514	8.23	12.1	0.000805	1.57	RV	CELLSTATES	vFB3	control_LMNA	7	12
MALAT1	1.14	0.0377	364	270	17.2	11	0.00131	1.42	RV	CELLSTATES	vFB3	control_LMNA	7	12
KAZN	1.13	0.0391	11.6	6.05	11.7	10.9	0.0014	1.41	RV	CELLSTATES	vFB3	control_LMNA	7	12
RFTN1	1.13	0.0413	0.621	0.373	7.79	10.7	0.0015	1.38	RV	CELLSTATES	vFB3	control_LMNA	7	12
ETV6	1.08	0.0377	0.828	0.422	8.07	11.1	0.0013	1.42	RV	CELLSTATES	vFB3	control_LMNA	7	12
COL15A1	1.06	0.0358	1.6	0.923	8.99	11.2	0.00121	1.45	RV	CELLSTATES	vFB3	control_LMNA	7	12
COL5A1	1.06	0.0423	1.05	0.534	8.21	10.7	0.00155	1.37	RV	CELLSTATES	vFB3	control_LMNA	7	12
RNF24	1.06	0.0314	0.663	0.417	7.95	11.6	0.00102	1.5	RV	CELLSTATES	vFB3	control_LMNA	7	12
SAMD4A	1.06	0.0488	1.26	0.736	8.56	10.2	0.00191	1.31	RV	CELLSTATES	vFB3	control_LMNA	7	12

## Sheet: control_PKP2
Gene	logFC	FDR	mean_exp_control	mean_exp_genotype	logCPM	F	PValue	FDR_plot	Region	annotation_level	cell_state	comparison	Observations_genotype	Observations_reference
LINC00473	5.89	4.08e-05	0.085	0	5.15	29.8	1.4e-07	4.39	RV	CELLSTATES	vFB3	control_PKP2	5	12
CXCL8	5.44	0.000114	0.15	0	5.78	27	5.02e-07	3.94	RV	CELLSTATES	vFB3	control_PKP2	5	12
TRPM2	5.32	0.00134	0.0253	0.000522	4.34	20.3	1.14e-05	2.87	RV	CELLSTATES	vFB3	control_PKP2	5	12
ADAMTS4	4.81	6.76e-10	0.879	0.023	8.09	62.8	1.41e-13	9.17	RV	CELLSTATES	vFB3	control_PKP2	5	12
HMOX1	4.75	0.000386	0.112	0.00714	5.62	23.5	2.46e-06	3.41	RV	CELLSTATES	vFB3	control_PKP2	5	12
AP005059.1	4.56	0.00253	0.0291	0.000522	4.87	18.4	2.77e-05	2.6	RV	CELLSTATES	vFB3	control_PKP2	5	12
PLA2G2A	4.34	6.76e-10	2.12	0.0571	9.64	62.9	1.36e-13	9.17	RV	CELLSTATES	vFB3	control_PKP2	5	12
TGM2	4.31	3.24e-05	0.21	0.0136	5.95	30.6	9.57e-08	4.49	RV	CELLSTATES	vFB3	control_PKP2	5	12
LINC00324	4.12	0.0137	0.0301	0	4.38	13.8	0.000263	1.86	RV	CELLSTATES	vFB3	control_PKP2	5	12
TBX3	3.99	0.0208	0.015	0	4.17	12.7	0.000466	1.68	RV	CELLSTATES	vFB3	control_PKP2	5	12
CSF3	3.9	0.0424	0.0205	0	4.36	10.6	0.0013	1.37	RV	CELLSTATES	vFB3	control_PKP2	5	12
LIF	3.9	0.00623	0.0816	0.00714	5.1	16	9.05e-05	2.21	RV	CELLSTATES	vFB3	control_PKP2	5	12
CXCL1	3.87	0.00134	0.315	0.000522	6.39	20.2	1.15e-05	2.87	RV	CELLSTATES	vFB3	control_PKP2	5	12
FMNL1	3.86	3.24e-05	0.181	0.00545	5.89	30.7	9.1e-08	4.49	RV	CELLSTATES	vFB3	control_PKP2	5	12
LSM10	3.72	0.0261	0.0203	0	4.38	12.1	0.00063	1.58	RV	CELLSTATES	vFB3	control_PKP2	5	12
AP001007.1	3.71	0.0274	0.0134	0	4.09	11.9	0.000679	1.56	RV	CELLSTATES	vFB3	control_PKP2	5	12
SPOCK3	3.71	0.0178	0.0246	0.000522	4.75	13.1	0.000368	1.75	RV	CELLSTATES	vFB3	control_PKP2	5	12
BX322234.1	3.7	0.000102	0.159	0.0229	5.96	27.2	4.39e-07	3.99	RV	CELLSTATES	vFB3	control_PKP2	5	12
AC108134.2	3.69	0.0107	0.0629	0.00246	4.83	14.5	0.000185	1.97	RV	CELLSTATES	vFB3	control_PKP2	5	12
LINC01348	3.66	0.0301	0.0438	0.00194	4.79	11.6	0.000785	1.52	RV	CELLSTATES	vFB3	control_PKP2	5	12
CLEC12A	3.63	0.0335	0.0166	0.000522	4.54	11.3	0.00092	1.48	RV	CELLSTATES	vFB3	control_PKP2	5	12
VWC2L	3.63	0.0389	0.0268	0	4.28	10.9	0.00114	1.41	RV	CELLSTATES	vFB3	control_PKP2	5	12
AC002310.2	3.62	0.0361	0.0153	0.000522	4.24	11.1	0.00103	1.44	RV	CELLSTATES	vFB3	control_PKP2	5	12
RPS6KL1	3.62	0.0324	0.0262	0	4.35	11.4	0.000869	1.49	RV	CELLSTATES	vFB3	control_PKP2	5	12
CHRDL2	3.61	3.69e-05	0.296	0.00749	6.18	30.1	1.19e-07	4.43	RV	CELLSTATES	vFB3	control_PKP2	5	12
PTGFR	3.6	2.38e-06	0.422	0.0187	6.74	38.6	2.89e-09	5.62	RV	CELLSTATES	vFB3	control_PKP2	5	12
RARRES1	3.6	5.93e-08	1.53	0.085	9.06	50.3	2.12e-11	7.23	RV	CELLSTATES	vFB3	control_PKP2	5	12
MRGPRF	3.54	0.0034	0.0825	0.00767	5.22	17.7	3.95e-05	2.47	RV	CELLSTATES	vFB3	control_PKP2	5	12
NPPC	3.53	8.81e-06	0.295	0.00836	6.65	35.1	1.32e-08	5.05	RV	CELLSTATES	vFB3	control_PKP2	5	12
BMPR1B	3.49	0.0412	0.0183	0.000522	4.37	10.7	0.00124	1.39	RV	CELLSTATES	vFB3	control_PKP2	5	12
SLC29A4	3.49	0.0478	0.0255	0.000522	4.35	10.3	0.00153	1.32	RV	CELLSTATES	vFB3	control_PKP2	5	12
HAS3	3.48	0.0395	0.014	0	4.1	11	0.00116	1.4	RV	CELLSTATES	vFB3	control_PKP2	5	12
TMEM100	3.48	0.0349	0.03	0.000522	4.58	11.2	0.000975	1.46	RV	CELLSTATES	vFB3	control_PKP2	5	12
CYP26B1	3.47	0.0424	0.0235	0.000522	4.39	10.6	0.0013	1.37	RV	CELLSTATES	vFB3	control_PKP2	5	12
PLAU	3.47	2.15e-05	0.249	0.00873	6.54	32.1	4.92e-08	4.67	RV	CELLSTATES	vFB3	control_PKP2	5	12
POU2F3	3.46	0.0427	0.0161	0	4.23	10.6	0.00132	1.37	RV	CELLSTATES	vFB3	control_PKP2	5	12
IL6	3.39	0.00101	0.223	0.00754	6.02	21	8.04e-06	2.99	RV	CELLSTATES	vFB3	control_PKP2	5	12
FBXO2	3.35	0.042	0.0339	0.000522	4.5	10.7	0.00128	1.38	RV	CELLSTATES	vFB3	control_PKP2	5	12
MEOX1	3.3	0.0145	0.151	0.00261	5.25	13.6	0.000284	1.84	RV	CELLSTATES	vFB3	control_PKP2	5	12
NR4A3	3.28	3.55e-05	0.946	0.0879	7.84	30.3	1.12e-07	4.45	RV	CELLSTATES	vFB3	control_PKP2	5	12
CCL2	3.26	1.87e-05	1.45	0.106	9.15	32.5	4.02e-08	4.73	RV	CELLSTATES	vFB3	control_PKP2	5	12
CCL11	3.23	0.00167	0.115	0.00209	5.79	19.5	1.63e-05	2.78	RV	CELLSTATES	vFB3	control_PKP2	5	12
CXCL2	3.17	0.00023	0.252	0.0299	6.53	25	1.24e-06	3.64	RV	CELLSTATES	vFB3	control_PKP2	5	12
LINC00881	3.16	0.0359	0.0281	0.00157	4.74	11.1	0.00102	1.45	RV	CELLSTATES	vFB3	control_PKP2	5	12
BIN1	3.14	0.0214	0.0563	0.00104	4.87	12.6	0.00049	1.67	RV	CELLSTATES	vFB3	control_PKP2	5	12
AC084357.2	3.12	9.9e-06	0.319	0.0523	7.34	34.7	1.56e-08	5	RV	CELLSTATES	vFB3	control_PKP2	5	12
FAM43A	3.08	0.00968	0.0753	0.00507	5.14	14.8	0.000161	2.01	RV	CELLSTATES	vFB3	control_PKP2	5	12
ST3GAL5	3.04	3.28e-05	0.259	0.0256	6.53	30.5	1.01e-07	4.48	RV	CELLSTATES	vFB3	control_PKP2	5	12
IRAK2	3.01	0.00172	0.142	0.0273	5.98	19.4	1.71e-05	2.76	RV	CELLSTATES	vFB3	control_PKP2	5	12
APOD	2.98	4.94e-05	2.29	0.597	10.6	29.2	1.84e-07	4.31	RV	CELLSTATES	vFB3	control_PKP2	5	12
FGF18	2.95	0.0405	0.0758	0.00209	4.85	10.8	0.0012	1.39	RV	CELLSTATES	vFB3	control_PKP2	5	12
GSTM3	2.93	0.0185	0.0483	0.00418	5.08	13	0.00039	1.73	RV	CELLSTATES	vFB3	control_PKP2	5	12
BHLHE40	2.92	1.64e-05	0.539	0.0597	7.67	33	3.28e-08	4.78	RV	CELLSTATES	vFB3	control_PKP2	5	12
KSR1	2.91	4.94e-05	0.492	0.0474	6.83	29.1	1.84e-07	4.31	RV	CELLSTATES	vFB3	control_PKP2	5	12
PLAT	2.89	0.0138	0.202	0.00871	5.87	13.8	0.000267	1.86	RV	CELLSTATES	vFB3	control_PKP2	5	12
SLC7A5	2.89	0.0014	0.228	0.0244	6.14	20.1	1.25e-05	2.85	RV	CELLSTATES	vFB3	control_PKP2	5	12
TM4SF1-AS1	2.89	0.0426	0.0383	0.00157	4.86	10.6	0.00131	1.37	RV	CELLSTATES	vFB3	control_PKP2	5	12
INSRR	2.88	0.00311	0.101	0.0422	6.07	17.9	3.52e-05	2.51	RV	CELLSTATES	vFB3	control_PKP2	5	12
MARCKSL1	2.86	0.0014	0.143	0.00806	5.83	20.1	1.24e-05	2.85	RV	CELLSTATES	vFB3	control_PKP2	5	12
APLNR	2.85	0.0281	0.0654	0.00819	5.09	11.8	0.000704	1.55	RV	CELLSTATES	vFB3	control_PKP2	5	12
FAIM2	2.84	0.0324	0.0617	0.0159	5.01	11.4	0.000875	1.49	RV	CELLSTATES	vFB3	control_PKP2	5	12
ID2	2.82	1.18e-05	0.441	0.0756	7.58	34.2	1.94e-08	4.93	RV	CELLSTATES	vFB3	control_PKP2	5	12
ELANE	2.81	0.00164	0.149	0.0184	5.81	19.6	1.56e-05	2.79	RV	CELLSTATES	vFB3	control_PKP2	5	12
SYNPO	2.79	0.0158	0.117	0.0126	5.31	13.4	0.000316	1.8	RV	CELLSTATES	vFB3	control_PKP2	5	12
ACE2	2.78	0.007	0.118	0.0452	6.01	15.6	0.000105	2.16	RV	CELLSTATES	vFB3	control_PKP2	5	12
GNAO1	2.72	0.00023	0.377	0.0483	6.68	25	1.22e-06	3.64	RV	CELLSTATES	vFB3	control_PKP2	5	12
ATP1B3	2.71	0.00014	3.51	0.721	9.97	26.3	6.62e-07	3.85	RV	CELLSTATES	vFB3	control_PKP2	5	12
PDE10A	2.7	2.52e-05	0.993	0.172	8.3	31.6	6.13e-08	4.6	RV	CELLSTATES	vFB3	control_PKP2	5	12
IDH2	2.68	0.0187	0.0842	0.00839	5.27	13	0.000398	1.73	RV	CELLSTATES	vFB3	control_PKP2	5	12
LRP4	2.68	2.15e-05	0.739	0.171	8.41	32.2	4.78e-08	4.67	RV	CELLSTATES	vFB3	control_PKP2	5	12
AC022146.2	2.67	0.0203	0.0675	0.0132	5.39	12.7	0.00045	1.69	RV	CELLSTATES	vFB3	control_PKP2	5	12
BANP	2.65	0.000176	0.705	0.0921	7.63	25.8	8.59e-07	3.75	RV	CELLSTATES	vFB3	control_PKP2	5	12
HOXB2	2.65	0.0322	0.0448	0.00739	5.11	11.4	0.00086	1.49	RV	CELLSTATES	vFB3	control_PKP2	5	12
ST3GAL4	2.64	3.24e-05	0.628	0.0918	7.58	30.7	9.36e-08	4.49	RV	CELLSTATES	vFB3	control_PKP2	5	12
THBS2	2.64	4.08e-05	0.584	0.0962	7.48	29.8	1.39e-07	4.39	RV	CELLSTATES	vFB3	control_PKP2	5	12
ADAMTSL2	2.62	0.000281	0.352	0.0202	6.56	24.4	1.64e-06	3.55	RV	CELLSTATES	vFB3	control_PKP2	5	12
ZNF331	2.61	8.56e-05	1.04	0.146	8.11	27.7	3.61e-07	4.07	RV	CELLSTATES	vFB3	control_PKP2	5	12
PGAP1	2.58	0.00036	2.9	0.426	9.53	23.8	2.19e-06	3.44	RV	CELLSTATES	vFB3	control_PKP2	5	12
HGF	2.57	0.019	0.0933	0.01	5.4	12.9	0.00041	1.72	RV	CELLSTATES	vFB3	control_PKP2	5	12
ELMO1-AS1	2.56	0.0214	0.0638	0.0178	5.48	12.6	0.000488	1.67	RV	CELLSTATES	vFB3	control_PKP2	5	12
LSAMP	2.56	2.15e-05	2.1	0.268	8.97	32	5.08e-08	4.67	RV	CELLSTATES	vFB3	control_PKP2	5	12
IER3	2.54	0.000539	0.388	0.049	6.78	22.6	3.67e-06	3.27	RV	CELLSTATES	vFB3	control_PKP2	5	12
LAMA4	2.54	4.56e-05	0.756	0.114	7.69	29.4	1.63e-07	4.34	RV	CELLSTATES	vFB3	control_PKP2	5	12
KCNMB1	2.52	0.0441	0.0414	0.00731	5.32	10.5	0.00137	1.36	RV	CELLSTATES	vFB3	control_PKP2	5	12
ICAM1	2.51	0.00444	0.296	0.0212	6.61	16.9	5.78e-05	2.35	RV	CELLSTATES	vFB3	control_PKP2	5	12
AGBL1	2.49	0.0361	0.0421	0.0196	5.38	11.1	0.00103	1.44	RV	CELLSTATES	vFB3	control_PKP2	5	12
SLC7A1	2.49	0.019	0.112	0.0163	5.49	12.9	0.00041	1.72	RV	CELLSTATES	vFB3	control_PKP2	5	12
ZC3H12A	2.46	0.035	0.0696	0.00821	5.25	11.2	0.00098	1.46	RV	CELLSTATES	vFB3	control_PKP2	5	12
FP236383.1	2.43	0.00125	0.536	0.077	7.09	20.4	1.04e-05	2.9	RV	CELLSTATES	vFB3	control_PKP2	5	12
HES1	2.42	0.000281	1.02	0.244	8.61	24.4	1.65e-06	3.55	RV	CELLSTATES	vFB3	control_PKP2	5	12
RELB	2.42	0.000662	0.328	0.0417	6.78	22.1	4.76e-06	3.18	RV	CELLSTATES	vFB3	control_PKP2	5	12
NGFR	2.4	0.025	0.133	0.00731	5.52	12.2	0.000594	1.6	RV	CELLSTATES	vFB3	control_PKP2	5	12
TNFAIP2	2.4	0.000386	0.565	0.074	7.45	23.5	2.44e-06	3.41	RV	CELLSTATES	vFB3	control_PKP2	5	12
RASD1	2.39	0.00134	0.228	0.0437	6.46	20.2	1.16e-05	2.87	RV	CELLSTATES	vFB3	control_PKP2	5	12
RPS18	2.39	0.0114	0.107	0.0141	5.69	14.3	0.000203	1.94	RV	CELLSTATES	vFB3	control_PKP2	5	12
TMEM176B	2.37	0.0014	0.268	0.0245	6.52	20.1	1.22e-05	2.85	RV	CELLSTATES	vFB3	control_PKP2	5	12
SEPT9	2.36	0.000662	0.369	0.0533	6.84	22.1	4.79e-06	3.18	RV	CELLSTATES	vFB3	control_PKP2	5	12
LDLR	2.35	0.000453	0.573	0.0906	7.36	23.1	2.98e-06	3.34	RV	CELLSTATES	vFB3	control_PKP2	5	12
AL583824.1	2.33	0.0135	0.107	0.0331	5.79	13.9	0.000253	1.87	RV	CELLSTATES	vFB3	control_PKP2	5	12
AC007529.2	2.32	0.000659	0.286	0.0652	6.72	22.2	4.62e-06	3.18	RV	CELLSTATES	vFB3	control_PKP2	5	12
NAMPT	2.32	0.000593	2.36	0.533	9.48	22.4	4.11e-06	3.23	RV	CELLSTATES	vFB3	control_PKP2	5	12
MYBPC3	2.28	0.00209	0.346	0.0511	6.87	18.9	2.19e-05	2.68	RV	CELLSTATES	vFB3	control_PKP2	5	12
KCNE4	2.27	0.00246	0.235	0.0312	6.35	18.5	2.63e-05	2.61	RV	CELLSTATES	vFB3	control_PKP2	5	12
EPHB1	2.26	0.0383	0.118	0.0218	5.56	10.9	0.00111	1.42	RV	CELLSTATES	vFB3	control_PKP2	5	12
MT2A	2.26	0.00258	1.73	0.402	9.41	18.3	2.84e-05	2.59	RV	CELLSTATES	vFB3	control_PKP2	5	12
HOMER1	2.25	0.00402	0.366	0.0792	7.04	17.2	4.97e-05	2.4	RV	CELLSTATES	vFB3	control_PKP2	5	12
ATP5F1D	2.22	0.0254	0.106	0.0105	5.61	12.1	0.000608	1.59	RV	CELLSTATES	vFB3	control_PKP2	5	12
IFITM2	2.22	0.00902	0.16	0.0301	6.35	15	0.000147	2.04	RV	CELLSTATES	vFB3	control_PKP2	5	12
MT-ND1	2.22	0.00721	0.227	0.029	6.35	15.6	0.000109	2.14	RV	CELLSTATES	vFB3	control_PKP2	5	12
FAT1	2.21	0.00581	0.511	0.0775	7	16.2	8e-05	2.24	RV	CELLSTATES	vFB3	control_PKP2	5	12
ID3	2.21	0.00144	0.274	0.0725	6.97	20	1.31e-05	2.84	RV	CELLSTATES	vFB3	control_PKP2	5	12
MT-ATP6	2.21	0.00187	0.416	0.103	7.22	19.2	1.89e-05	2.73	RV	CELLSTATES	vFB3	control_PKP2	5	12
GEM	2.19	0.00581	0.243	0.0423	6.56	16.2	8.01e-05	2.24	RV	CELLSTATES	vFB3	control_PKP2	5	12
PTGIR	2.18	0.000761	0.364	0.0599	6.95	21.7	5.72e-06	3.12	RV	CELLSTATES	vFB3	control_PKP2	5	12
MT-CO2	2.15	0.00164	0.621	0.0936	7.69	19.6	1.55e-05	2.79	RV	CELLSTATES	vFB3	control_PKP2	5	12
GFPT2	2.14	0.000981	2.28	0.491	9.37	21.1	7.67e-06	3.01	RV	CELLSTATES	vFB3	control_PKP2	5	12
LSP1	2.13	0.0079	0.257	0.0546	6.39	15.3	0.000123	2.1	RV	CELLSTATES	vFB3	control_PKP2	5	12
MT-CYB	2.13	0.00185	0.574	0.109	7.61	19.2	1.86e-05	2.73	RV	CELLSTATES	vFB3	control_PKP2	5	12
PDGFRB	2.13	0.000202	1.37	0.303	8.59	25.4	1.01e-06	3.69	RV	CELLSTATES	vFB3	control_PKP2	5	12
PIM1	2.12	0.0136	0.181	0.0213	6.33	13.8	0.000257	1.87	RV	CELLSTATES	vFB3	control_PKP2	5	12
SERPINE2	2.12	0.00401	0.539	0.102	7.06	17.2	4.93e-05	2.4	RV	CELLSTATES	vFB3	control_PKP2	5	12
ABCF1	2.09	0.00505	0.251	0.0496	6.51	16.6	6.63e-05	2.3	RV	CELLSTATES	vFB3	control_PKP2	5	12
FGF7	2.09	0.000228	2.09	0.41	9.09	25.1	1.19e-06	3.64	RV	CELLSTATES	vFB3	control_PKP2	5	12
SH3BGRL3	2.09	0.0451	0.0797	0.0208	5.64	10.5	0.00141	1.35	RV	CELLSTATES	vFB3	control_PKP2	5	12
FTL	2.08	0.00229	0.778	0.168	8.35	18.7	2.4e-05	2.64	RV	CELLSTATES	vFB3	control_PKP2	5	12
ANKRD1	2.07	0.0194	0.121	0.0477	6.14	12.9	0.00042	1.71	RV	CELLSTATES	vFB3	control_PKP2	5	12
DNMT1	2.07	0.00387	0.282	0.0593	6.64	17.3	4.7e-05	2.41	RV	CELLSTATES	vFB3	control_PKP2	5	12
PLN	2.07	0.0247	0.184	0.0277	6.18	12.2	0.000579	1.61	RV	CELLSTATES	vFB3	control_PKP2	5	12
TNNT2	2.07	0.00364	0.315	0.0631	7.01	17.5	4.29e-05	2.44	RV	CELLSTATES	vFB3	control_PKP2	5	12
NEK6	2.06	0.0395	0.194	0.0304	5.78	10.8	0.00117	1.4	RV	CELLSTATES	vFB3	control_PKP2	5	12
CATSPERB	2.05	0.000455	1.13	0.232	8.27	23.1	3.03e-06	3.34	RV	CELLSTATES	vFB3	control_PKP2	5	12
NDUFS2	2.04	0.00195	0.335	0.0779	7	19.1	1.99e-05	2.71	RV	CELLSTATES	vFB3	control_PKP2	5	12
PRICKLE1	2.04	0.00112	1.22	0.26	8.27	20.7	9.17e-06	2.95	RV	CELLSTATES	vFB3	control_PKP2	5	12
MEG8	2.02	0.00172	2	0.514	9.29	19.4	1.7e-05	2.77	RV	CELLSTATES	vFB3	control_PKP2	5	12
PKNOX2	2.01	0.00167	0.763	0.135	7.51	19.5	1.64e-05	2.78	RV	CELLSTATES	vFB3	control_PKP2	5	12
SPSB1	2.01	0.0121	1.41	0.403	8.86	14.1	0.000222	1.92	RV	CELLSTATES	vFB3	control_PKP2	5	12
MT-CO3	2	0.00191	0.972	0.23	8.35	19.1	1.94e-05	2.72	RV	CELLSTATES	vFB3	control_PKP2	5	12
AL117190.1	1.99	0.0104	0.394	0.0884	6.9	14.6	0.000179	1.98	RV	CELLSTATES	vFB3	control_PKP2	5	12
TBX18	1.99	0.00117	0.629	0.142	7.55	20.6	9.61e-06	2.93	RV	CELLSTATES	vFB3	control_PKP2	5	12
C1R	1.98	0.00207	0.701	0.18	8.14	18.9	2.15e-05	2.68	RV	CELLSTATES	vFB3	control_PKP2	5	12
SORBS2	1.98	0.0074	0.254	0.045	6.55	15.5	0.000114	2.13	RV	CELLSTATES	vFB3	control_PKP2	5	12
GLI2	1.97	0.0145	0.376	0.0626	6.58	13.6	0.000285	1.84	RV	CELLSTATES	vFB3	control_PKP2	5	12
SLIT3	1.96	0.00229	1.11	0.22	8.07	18.7	2.43e-05	2.64	RV	CELLSTATES	vFB3	control_PKP2	5	12
COX4I1	1.94	0.0139	0.154	0.0397	6.19	13.7	0.000271	1.86	RV	CELLSTATES	vFB3	control_PKP2	5	12
IER5L	1.94	0.0214	0.209	0.0478	6.13	12.6	0.000488	1.67	RV	CELLSTATES	vFB3	control_PKP2	5	12
SELENBP1	1.94	0.0153	0.156	0.0366	6.12	13.5	0.000304	1.81	RV	CELLSTATES	vFB3	control_PKP2	5	12
GNA14	1.91	0.00259	0.689	0.144	7.66	18.3	2.88e-05	2.59	RV	CELLSTATES	vFB3	control_PKP2	5	12
TMOD1	1.91	0.0185	0.197	0.0528	6.28	13	0.000391	1.73	RV	CELLSTATES	vFB3	control_PKP2	5	12
C3	1.9	0.000895	1.05	0.24	8.51	21.3	6.85e-06	3.05	RV	CELLSTATES	vFB3	control_PKP2	5	12
DGKI	1.9	0.0411	0.26	0.0391	6.1	10.7	0.00123	1.39	RV	CELLSTATES	vFB3	control_PKP2	5	12
AC010260.1	1.89	0.0351	0.111	0.0383	6.05	11.2	0.000984	1.46	RV	CELLSTATES	vFB3	control_PKP2	5	12
CFD	1.89	0.0029	3.21	1.22	10.6	18.1	3.23e-05	2.54	RV	CELLSTATES	vFB3	control_PKP2	5	12
CREB3L1	1.89	0.0409	0.148	0.027	5.88	10.8	0.00122	1.39	RV	CELLSTATES	vFB3	control_PKP2	5	12
KDM6B	1.88	0.0454	0.223	0.0359	6.24	10.5	0.00142	1.34	RV	CELLSTATES	vFB3	control_PKP2	5	12
LRP1	1.88	0.000981	0.939	0.229	8.21	21.1	7.72e-06	3.01	RV	CELLSTATES	vFB3	control_PKP2	5	12
MARCH3	1.88	0.00134	1.57	0.416	9.12	20.2	1.16e-05	2.87	RV	CELLSTATES	vFB3	control_PKP2	5	12
MT-ND3	1.88	0.0135	0.347	0.078	6.92	13.9	0.000253	1.87	RV	CELLSTATES	vFB3	control_PKP2	5	12
MTHFR	1.88	0.00582	0.312	0.0717	6.75	16.2	8.18e-05	2.24	RV	CELLSTATES	vFB3	control_PKP2	5	12
NCOR2	1.86	0.0033	1.31	0.284	8.35	17.7	3.78e-05	2.48	RV	CELLSTATES	vFB3	control_PKP2	5	12
ADA	1.83	0.0134	0.2	0.0545	6.37	13.9	0.000251	1.87	RV	CELLSTATES	vFB3	control_PKP2	5	12
ADAM12	1.83	0.0463	0.267	0.0509	6.25	10.4	0.00146	1.33	RV	CELLSTATES	vFB3	control_PKP2	5	12
HTRA3	1.83	0.00582	0.489	0.104	7.3	16.2	8.17e-05	2.24	RV	CELLSTATES	vFB3	control_PKP2	5	12
RUNX1	1.83	0.00443	0.849	0.176	7.79	16.9	5.74e-05	2.35	RV	CELLSTATES	vFB3	control_PKP2	5	12
SREBF1	1.83	0.00977	0.338	0.0759	6.73	14.7	0.000164	2.01	RV	CELLSTATES	vFB3	control_PKP2	5	12
FAM227B	1.81	0.00408	0.584	0.192	7.88	17.1	5.14e-05	2.39	RV	CELLSTATES	vFB3	control_PKP2	5	12
MT-ND4	1.81	0.0121	0.327	0.0782	6.91	14.1	0.000221	1.92	RV	CELLSTATES	vFB3	control_PKP2	5	12
RYR2	1.8	0.00406	1.03	0.26	8.45	17.1	5.09e-05	2.39	RV	CELLSTATES	vFB3	control_PKP2	5	12
AKR1C1	1.79	0.0108	0.368	0.122	7.12	14.5	0.000187	1.97	RV	CELLSTATES	vFB3	control_PKP2	5	12
GUCY1A1	1.79	0.0485	0.159	0.0275	5.98	10.3	0.00157	1.31	RV	CELLSTATES	vFB3	control_PKP2	5	12
IL1R1	1.78	0.0147	0.442	0.109	7.15	13.6	0.000289	1.83	RV	CELLSTATES	vFB3	control_PKP2	5	12
KCNQ1	1.78	0.0113	0.326	0.0879	7.03	14.4	0.000199	1.95	RV	CELLSTATES	vFB3	control_PKP2	5	12
NFIL3	1.78	0.0189	0.406	0.0979	7.02	12.9	0.000404	1.72	RV	CELLSTATES	vFB3	control_PKP2	5	12
MTHFD1L	1.77	0.0176	0.645	0.118	7.55	13.2	0.00036	1.76	RV	CELLSTATES	vFB3	control_PKP2	5	12
AC008105.3	1.76	0.0268	0.243	0.0474	6.27	12	0.000656	1.57	RV	CELLSTATES	vFB3	control_PKP2	5	12
ACADVL	1.76	0.0132	0.268	0.0743	6.99	14	0.000242	1.88	RV	CELLSTATES	vFB3	control_PKP2	5	12
BTG1	1.76	0.00817	0.38	0.107	7.3	15.2	0.000129	2.09	RV	CELLSTATES	vFB3	control_PKP2	5	12
MT-CO1	1.76	0.00431	1.08	0.314	8.6	17	5.5e-05	2.37	RV	CELLSTATES	vFB3	control_PKP2	5	12
CTSC	1.75	0.00809	0.557	0.148	7.46	15.3	0.000126	2.09	RV	CELLSTATES	vFB3	control_PKP2	5	12
MRC2	1.75	0.00582	1.24	0.238	8.18	16.2	8.14e-05	2.24	RV	CELLSTATES	vFB3	control_PKP2	5	12
AC008591.1	1.74	0.0231	0.206	0.0527	6.38	12.4	0.000529	1.64	RV	CELLSTATES	vFB3	control_PKP2	5	12
ANGPTL2	1.74	0.0484	0.178	0.0376	6.01	10.3	0.00156	1.32	RV	CELLSTATES	vFB3	control_PKP2	5	12
GPC5	1.74	0.0198	0.796	0.229	8.01	12.8	0.000434	1.7	RV	CELLSTATES	vFB3	control_PKP2	5	12
IGFBP4	1.74	0.00315	1.02	0.291	8.38	17.9	3.59e-05	2.5	RV	CELLSTATES	vFB3	control_PKP2	5	12
MT1E	1.74	0.0327	0.26	0.0561	6.75	11.4	0.000889	1.49	RV	CELLSTATES	vFB3	control_PKP2	5	12
CTSL	1.73	0.00817	0.625	0.192	7.77	15.2	0.00013	2.09	RV	CELLSTATES	vFB3	control_PKP2	5	12
PVT1	1.73	0.0197	0.587	0.133	7.43	12.8	0.000429	1.71	RV	CELLSTATES	vFB3	control_PKP2	5	12
APOE	1.71	0.025	0.269	0.0831	7.06	12.2	0.000591	1.6	RV	CELLSTATES	vFB3	control_PKP2	5	12
TAGLN	1.71	0.0281	0.265	0.0719	6.62	11.8	0.0007	1.55	RV	CELLSTATES	vFB3	control_PKP2	5	12
FAM184A	1.69	0.0261	0.262	0.0796	6.6	12	0.000631	1.58	RV	CELLSTATES	vFB3	control_PKP2	5	12
GPRC5A	1.69	0.0266	0.262	0.113	7.04	12	0.000648	1.58	RV	CELLSTATES	vFB3	control_PKP2	5	12
NXN	1.69	0.0104	0.705	0.197	7.73	14.6	0.000177	1.98	RV	CELLSTATES	vFB3	control_PKP2	5	12
TYMP	1.69	0.0344	0.277	0.0514	6.63	11.2	0.000955	1.46	RV	CELLSTATES	vFB3	control_PKP2	5	12
HAS2	1.68	0.0205	0.979	0.305	8.03	12.7	0.000458	1.69	RV	CELLSTATES	vFB3	control_PKP2	5	12
ACTN1	1.67	0.0157	0.391	0.0922	6.93	13.4	0.000313	1.8	RV	CELLSTATES	vFB3	control_PKP2	5	12
CYGB	1.67	0.0389	0.197	0.0585	6.38	10.9	0.00113	1.41	RV	CELLSTATES	vFB3	control_PKP2	5	12
KCNQ1OT1	1.67	0.00897	0.865	0.26	7.99	15	0.000145	2.05	RV	CELLSTATES	vFB3	control_PKP2	5	12
RRBP1	1.67	0.00817	0.818	0.201	7.88	15.2	0.00013	2.09	RV	CELLSTATES	vFB3	control_PKP2	5	12
SH3PXD2A	1.67	0.00915	1.2	0.288	8.24	14.9	0.00015	2.04	RV	CELLSTATES	vFB3	control_PKP2	5	12
AFAP1	1.66	0.0107	0.731	0.188	7.72	14.5	0.000184	1.97	RV	CELLSTATES	vFB3	control_PKP2	5	12
JUNB	1.66	0.0297	1.39	0.778	9.51	11.7	0.000768	1.53	RV	CELLSTATES	vFB3	control_PKP2	5	12
REL	1.65	0.0331	0.342	0.0939	6.84	11.3	0.000905	1.48	RV	CELLSTATES	vFB3	control_PKP2	5	12
TWIST2	1.65	0.0205	0.523	0.168	7.37	12.7	0.000457	1.69	RV	CELLSTATES	vFB3	control_PKP2	5	12
STEAP2	1.64	0.0466	0.229	0.0481	6.23	10.4	0.00148	1.33	RV	CELLSTATES	vFB3	control_PKP2	5	12
CMIP	1.62	0.0438	0.342	0.0775	6.63	10.5	0.00136	1.36	RV	CELLSTATES	vFB3	control_PKP2	5	12
NGF	1.62	0.00706	0.62	0.224	7.85	15.6	0.000107	2.15	RV	CELLSTATES	vFB3	control_PKP2	5	12
NR4A2	1.62	0.0296	0.331	0.096	6.81	11.7	0.000763	1.53	RV	CELLSTATES	vFB3	control_PKP2	5	12
ACSL4	1.61	0.0238	0.779	0.26	8	12.3	0.000546	1.62	RV	CELLSTATES	vFB3	control_PKP2	5	12
ENG	1.61	0.00839	0.717	0.213	7.96	15.2	0.000134	2.08	RV	CELLSTATES	vFB3	control_PKP2	5	12
PTGIS	1.61	0.00817	0.736	0.236	8	15.2	0.000129	2.09	RV	CELLSTATES	vFB3	control_PKP2	5	12
OSMR	1.6	0.0114	1.16	0.332	8.51	14.3	0.000202	1.94	RV	CELLSTATES	vFB3	control_PKP2	5	12
RNF152	1.6	0.0197	0.635	0.176	7.43	12.8	0.000429	1.71	RV	CELLSTATES	vFB3	control_PKP2	5	12
SLC2A3	1.6	0.0199	0.782	0.238	8.16	12.8	0.000439	1.7	RV	CELLSTATES	vFB3	control_PKP2	5	12
CUEDC1	1.59	0.042	0.272	0.0808	6.59	10.7	0.00128	1.38	RV	CELLSTATES	vFB3	control_PKP2	5	12
VEGFD	1.59	0.0395	0.226	0.0705	6.63	10.9	0.00116	1.4	RV	CELLSTATES	vFB3	control_PKP2	5	12
C1QTNF1	1.57	0.0303	0.458	0.133	7.23	11.6	0.000797	1.52	RV	CELLSTATES	vFB3	control_PKP2	5	12
COL5A1	1.57	0.0101	1.05	0.273	8.13	14.7	0.000172	1.99	RV	CELLSTATES	vFB3	control_PKP2	5	12
GNA14-AS1	1.57	0.0373	0.292	0.0973	6.7	11	0.00107	1.43	RV	CELLSTATES	vFB3	control_PKP2	5	12
RNF122	1.57	0.0337	0.312	0.1	6.78	11.3	0.000928	1.47	RV	CELLSTATES	vFB3	control_PKP2	5	12
USP36	1.57	0.0383	0.404	0.115	7.02	10.9	0.00111	1.42	RV	CELLSTATES	vFB3	control_PKP2	5	12
C1GALT1	1.56	0.0389	0.291	0.075	6.62	10.9	0.00114	1.41	RV	CELLSTATES	vFB3	control_PKP2	5	12
VCAN	1.52	0.0138	2.19	0.559	9.14	13.8	0.000267	1.86	RV	CELLSTATES	vFB3	control_PKP2	5	12
ADAMTS19	1.51	0.0294	0.381	0.115	7.04	11.7	0.000755	1.53	RV	CELLSTATES	vFB3	control_PKP2	5	12
CHSY1	1.48	0.0303	0.69	0.204	7.62	11.6	0.000793	1.52	RV	CELLSTATES	vFB3	control_PKP2	5	12
PHLDB2	1.48	0.0251	0.811	0.241	7.77	12.2	0.000599	1.6	RV	CELLSTATES	vFB3	control_PKP2	5	12
RPLP0	1.48	0.0363	0.362	0.118	7.23	11.1	0.00104	1.44	RV	CELLSTATES	vFB3	control_PKP2	5	12
GXYLT2	1.47	0.0426	0.369	0.106	6.85	10.6	0.00131	1.37	RV	CELLSTATES	vFB3	control_PKP2	5	12
TSHZ3	1.47	0.0286	0.617	0.189	7.58	11.8	0.000731	1.54	RV	CELLSTATES	vFB3	control_PKP2	5	12
ADAMTS17	1.44	0.0465	0.465	0.118	7.13	10.4	0.00147	1.33	RV	CELLSTATES	vFB3	control_PKP2	5	12
TPM4	1.43	0.0303	0.676	0.227	7.76	11.6	0.000794	1.52	RV	CELLSTATES	vFB3	control_PKP2	5	12
TBX20	1.42	0.0136	2.83	0.989	9.79	13.8	0.000258	1.87	RV	CELLSTATES	vFB3	control_PKP2	5	12
NRP1	1.41	0.0465	0.601	0.173	7.52	10.4	0.00148	1.33	RV	CELLSTATES	vFB3	control_PKP2	5	12
FILIP1	1.4	0.0166	1.59	0.595	9.06	13.3	0.000338	1.78	RV	CELLSTATES	vFB3	control_PKP2	5	12
TLE2	1.4	0.0484	0.402	0.133	6.98	10.3	0.00156	1.32	RV	CELLSTATES	vFB3	control_PKP2	5	12
TTN	1.38	0.0479	0.745	0.248	8.03	10.3	0.00153	1.32	RV	CELLSTATES	vFB3	control_PKP2	5	12
COL6A2	1.36	0.0187	2.27	0.853	9.52	13	0.000399	1.73	RV	CELLSTATES	vFB3	control_PKP2	5	12
COL6A1	1.33	0.0286	1.56	0.573	8.97	11.8	0.000733	1.54	RV	CELLSTATES	vFB3	control_PKP2	5	12
PDE1C	1.27	0.0458	0.913	0.348	8.2	10.4	0.00144	1.34	RV	CELLSTATES	vFB3	control_PKP2	5	12
COL15A1	1.26	0.0414	1.6	0.594	8.96	10.7	0.00125	1.38	RV	CELLSTATES	vFB3	control_PKP2	5	12

## Sheet: control_PVneg
Gene	logFC	FDR	mean_exp_control	mean_exp_genotype	logCPM	F	PValue	FDR_plot	Region	annotation_level	cell_state	comparison	Observations_genotype	Observations_reference
PLA2G2A	7.18	1.76e-07	2.12	0.013	9.8	67.8	1.26e-11	6.75	RV	CELLSTATES	vFB3	control_PVneg	4	12
CXCL1	6.38	0.0212	0.315	0	6.73	18.4	6.56e-05	1.67	RV	CELLSTATES	vFB3	control_PVneg	4	12
KDM6B	6.17	0.0161	0.223	0	6.42	19.4	4.39e-05	1.79	RV	CELLSTATES	vFB3	control_PVneg	4	12
CCL11	5.91	0.0261	0.115	0	6.14	17.7	8.79e-05	1.58	RV	CELLSTATES	vFB3	control_PVneg	4	12
PFN1	5.61	0.0363	0.11	0	6.02	16	0.000176	1.44	RV	CELLSTATES	vFB3	control_PVneg	4	12
ADAMTS4	4.27	0.00459	0.879	0.0424	8.31	25.7	3.62e-06	2.34	RV	CELLSTATES	vFB3	control_PVneg	4	12
PCBP3	4.27	0.0459	0.218	0.0125	6.49	14.6	0.000306	1.34	RV	CELLSTATES	vFB3	control_PVneg	4	12
NPPC	4.08	0.0117	0.295	0.00877	6.92	20.4	2.77e-05	1.93	RV	CELLSTATES	vFB3	control_PVneg	4	12
PLAU	3.91	0.0212	0.249	0.0172	6.81	18.3	6.53e-05	1.67	RV	CELLSTATES	vFB3	control_PVneg	4	12
BHLHE40	3.63	0.00547	0.539	0.0475	7.89	23.7	7.84e-06	2.26	RV	CELLSTATES	vFB3	control_PVneg	4	12
FTL	3.46	0.0084	0.778	0.0778	8.5	21.8	1.63e-05	2.08	RV	CELLSTATES	vFB3	control_PVneg	4	12
CCL2	3.4	0.00099	1.45	0.192	9.34	31.5	4.64e-07	3	RV	CELLSTATES	vFB3	control_PVneg	4	12
RARRES1	3.31	0.00486	1.53	0.171	9.25	24.7	5.39e-06	2.31	RV	CELLSTATES	vFB3	control_PVneg	4	12
MEDAG	3.13	0.0301	0.404	0.0343	7.2	16.8	0.000121	1.52	RV	CELLSTATES	vFB3	control_PVneg	4	12
MT1M	3.1	0.0279	0.381	0.0375	7.27	17.1	0.000104	1.55	RV	CELLSTATES	vFB3	control_PVneg	4	12
TMEM176B	3.04	0.0193	0.268	0.0345	6.79	18.7	5.53e-05	1.71	RV	CELLSTATES	vFB3	control_PVneg	4	12
CD63	2.89	0.0366	0.366	0.0563	7.56	15.7	0.000192	1.44	RV	CELLSTATES	vFB3	control_PVneg	4	12
IFITM3	2.76	0.0305	0.425	0.0707	7.71	16.6	0.000128	1.52	RV	CELLSTATES	vFB3	control_PVneg	4	12
HLA-E	2.73	0.0333	0.225	0.0497	6.84	16.2	0.000157	1.48	RV	CELLSTATES	vFB3	control_PVneg	4	12
MT1X	2.69	0.0481	0.434	0.076	7.59	14.3	0.000341	1.32	RV	CELLSTATES	vFB3	control_PVneg	4	12
CFD	2.55	0.0301	3.21	0.821	10.7	16.8	0.00012	1.52	RV	CELLSTATES	vFB3	control_PVneg	4	12
CTSC	2.5	0.033	0.557	0.0751	7.6	16.2	0.000151	1.48	RV	CELLSTATES	vFB3	control_PVneg	4	12
GFPT2	2.5	0.0427	2.28	0.346	9.47	15	0.000251	1.37	RV	CELLSTATES	vFB3	control_PVneg	4	12
HES1	2.49	0.0366	1.02	0.206	8.81	15.6	0.000194	1.44	RV	CELLSTATES	vFB3	control_PVneg	4	12
MT2A	2.31	0.0305	1.73	0.4	9.54	16.6	0.000132	1.52	RV	CELLSTATES	vFB3	control_PVneg	4	12
LSAMP	2.12	0.0411	2.1	0.345	9.12	15.2	0.000233	1.39	RV	CELLSTATES	vFB3	control_PVneg	4	12
MARCH3	2.06	0.0261	1.57	0.428	9.27	17.5	8.98e-05	1.58	RV	CELLSTATES	vFB3	control_PVneg	4	12
OSMR	1.96	0.0444	1.16	0.286	8.61	14.8	0.000276	1.35	RV	CELLSTATES	vFB3	control_PVneg	4	12
C3	1.92	0.0333	1.05	0.349	8.72	16.1	0.000158	1.48	RV	CELLSTATES	vFB3	control_PVneg	4	12

## Sheet: control_RBM20
Gene	logFC	FDR	mean_exp_control	mean_exp_genotype	logCPM	F	PValue	FDR_plot	Region	annotation_level	cell_state	comparison	Observations_genotype	Observations_reference
XIST	8.61	6.64e-08	0.814	0	8.11	53.2	2.81e-11	7.18	RV	CELLSTATES	vFB3	control_RBM20	5	12
CXCL8	5.65	0.00134	0.15	0	5.93	23	4.49e-06	2.87	RV	CELLSTATES	vFB3	control_RBM20	5	12
CXCL1	5.51	0.000502	0.315	0	6.49	25.9	1.28e-06	3.3	RV	CELLSTATES	vFB3	control_RBM20	5	12
GRID2	5.41	1.86e-08	0.674	0.0156	7.52	56.9	6.56e-12	7.73	RV	CELLSTATES	vFB3	control_RBM20	5	12
CCL2	5	1.72e-11	1.45	0.0355	9.14	82.8	1.21e-15	10.8	RV	CELLSTATES	vFB3	control_RBM20	5	12
ABCB11	4.93	0.0108	0.0659	0	5.18	16.5	8.41e-05	1.97	RV	CELLSTATES	vFB3	control_RBM20	5	12
AC024230.1	4.62	0.015	0.0319	0	5.06	15.4	0.000143	1.82	RV	CELLSTATES	vFB3	control_RBM20	5	12
LINC01348	4.48	0.0424	0.0438	0	4.98	12.2	0.00067	1.37	RV	CELLSTATES	vFB3	control_RBM20	5	12
TNS4	4.45	0.0401	0.0406	0	4.96	12.4	0.000602	1.4	RV	CELLSTATES	vFB3	control_RBM20	5	12
LSM4	4.4	0.0177	0.0398	0	4.95	14.9	0.000178	1.75	RV	CELLSTATES	vFB3	control_RBM20	5	12
CCL11	4.36	0.000775	0.115	0.00206	5.92	24.5	2.19e-06	3.11	RV	CELLSTATES	vFB3	control_RBM20	5	12
SNRPE	4.33	0.0217	0.0352	0	4.93	14.3	0.00024	1.66	RV	CELLSTATES	vFB3	control_RBM20	5	12
CXCL2	4.24	0.000139	0.252	0.0129	6.61	29.5	2.55e-07	3.86	RV	CELLSTATES	vFB3	control_RBM20	5	12
CCDC71L	4.23	0.0338	0.0538	0	4.92	13	0.000451	1.47	RV	CELLSTATES	vFB3	control_RBM20	5	12
CCDC181	4.13	0.0389	0.0472	0	4.86	12.5	0.000569	1.41	RV	CELLSTATES	vFB3	control_RBM20	5	12
LGALS2	4.05	0.0397	0.0421	0	4.8	12.4	0.000593	1.4	RV	CELLSTATES	vFB3	control_RBM20	5	12
PTGES	4.01	0.0339	0.0462	0	4.82	13	0.000455	1.47	RV	CELLSTATES	vFB3	control_RBM20	5	12
KCNMB1	3.95	0.0186	0.0414	0.00206	5.41	14.7	0.000197	1.73	RV	CELLSTATES	vFB3	control_RBM20	5	12
MRGPRF	3.83	0.00803	0.0825	0.00206	5.37	17.4	5.44e-05	2.1	RV	CELLSTATES	vFB3	control_RBM20	5	12
EPHB2	3.75	0.0138	0.112	0.00206	5.4	15.6	0.000126	1.86	RV	CELLSTATES	vFB3	control_RBM20	5	12
DLK1	3.66	0.00165	0.13	0.00857	6	22.1	6.29e-06	2.78	RV	CELLSTATES	vFB3	control_RBM20	5	12
PTX3	3.65	0.00682	0.149	0.00571	5.9	17.9	4.28e-05	2.17	RV	CELLSTATES	vFB3	control_RBM20	5	12
APLNR	3.57	0.0258	0.0654	0.00206	5.23	13.7	0.00031	1.59	RV	CELLSTATES	vFB3	control_RBM20	5	12
HMOX1	3.46	0.0183	0.112	0.00619	5.79	14.8	0.000188	1.74	RV	CELLSTATES	vFB3	control_RBM20	5	12
AC037486.1	3.44	0.0239	0.092	0.00571	5.5	13.9	0.00028	1.62	RV	CELLSTATES	vFB3	control_RBM20	5	12
LINC01169	3.38	0.0332	0.0862	0.00286	5.15	13.1	0.00042	1.48	RV	CELLSTATES	vFB3	control_RBM20	5	12
ADM	3.31	0.0318	0.0707	0.0111	5.59	13.2	0.0004	1.5	RV	CELLSTATES	vFB3	control_RBM20	5	12
PLAU	3.24	0.000251	0.249	0.0224	6.66	27.7	5.5e-07	3.6	RV	CELLSTATES	vFB3	control_RBM20	5	12
PTGFR	3.23	0.000125	0.422	0.0497	6.86	30.4	1.79e-07	3.9	RV	CELLSTATES	vFB3	control_RBM20	5	12
LSAMP	3.18	3.47e-07	2.1	0.187	8.95	48	1.71e-10	6.46	RV	CELLSTATES	vFB3	control_RBM20	5	12
MARCKSL1	3.09	0.00399	0.143	0.0192	5.96	19.5	2.05e-05	2.4	RV	CELLSTATES	vFB3	control_RBM20	5	12
FAM184A	3.01	0.000328	0.262	0.0292	6.59	27	7.63e-07	3.48	RV	CELLSTATES	vFB3	control_RBM20	5	12
ICAM1	2.96	0.00324	0.296	0.0384	6.71	20.4	1.4e-05	2.49	RV	CELLSTATES	vFB3	control_RBM20	5	12
NEK6	2.91	0.0117	0.194	0.0103	5.85	16.2	9.71e-05	1.93	RV	CELLSTATES	vFB3	control_RBM20	5	12
SYNPO	2.87	0.0382	0.117	0.00968	5.45	12.6	0.000541	1.42	RV	CELLSTATES	vFB3	control_RBM20	5	12
THBS2	2.83	0.000125	0.584	0.0761	7.55	30.6	1.63e-07	3.9	RV	CELLSTATES	vFB3	control_RBM20	5	12
SLC7A5	2.82	0.008	0.228	0.0246	6.27	17.5	5.3e-05	2.1	RV	CELLSTATES	vFB3	control_RBM20	5	12
LAMC2	2.81	0.0288	0.0755	0.0105	5.47	13.4	0.000356	1.54	RV	CELLSTATES	vFB3	control_RBM20	5	12
LDLR	2.79	0.000125	0.573	0.0624	7.36	30.6	1.62e-07	3.9	RV	CELLSTATES	vFB3	control_RBM20	5	12
CHRDL2	2.76	0.00381	0.296	0.0249	6.34	19.8	1.85e-05	2.42	RV	CELLSTATES	vFB3	control_RBM20	5	12
NPPC	2.63	0.00163	0.295	0.0349	6.77	22.2	6.11e-06	2.79	RV	CELLSTATES	vFB3	control_RBM20	5	12
AC007529.2	2.57	0.000516	0.286	0.049	6.79	25.7	1.35e-06	3.29	RV	CELLSTATES	vFB3	control_RBM20	5	12
AC008105.3	2.56	0.00252	0.243	0.033	6.31	21.1	1.01e-05	2.6	RV	CELLSTATES	vFB3	control_RBM20	5	12
FGF7	2.54	5.2e-05	2.09	0.346	9.11	33.4	5.13e-08	4.28	RV	CELLSTATES	vFB3	control_RBM20	5	12
PCBP3	2.53	0.0117	0.218	0.0263	6.38	16.2	9.77e-05	1.93	RV	CELLSTATES	vFB3	control_RBM20	5	12
TNFAIP3	2.53	0.0476	0.136	0.0232	5.87	11.8	0.000786	1.32	RV	CELLSTATES	vFB3	control_RBM20	5	12
NR4A3	2.51	0.00342	0.946	0.134	7.9	20.1	1.55e-05	2.47	RV	CELLSTATES	vFB3	control_RBM20	5	12
HOMER1	2.46	0.00349	0.366	0.0663	7.05	20	1.63e-05	2.46	RV	CELLSTATES	vFB3	control_RBM20	5	12
IGDCC4	2.45	0.0235	0.141	0.0233	5.86	14	0.00027	1.63	RV	CELLSTATES	vFB3	control_RBM20	5	12
FMNL1	2.38	0.0123	0.181	0.0302	6.08	16	0.000105	1.91	RV	CELLSTATES	vFB3	control_RBM20	5	12
AC087623.2	2.37	0.01	0.19	0.0549	6.98	16.7	7.48e-05	2	RV	CELLSTATES	vFB3	control_RBM20	5	12
TGM2	2.37	0.0358	0.21	0.0317	6.12	12.8	0.000495	1.45	RV	CELLSTATES	vFB3	control_RBM20	5	12
UBASH3B	2.37	0.0358	0.187	0.024	6.05	12.8	0.000494	1.45	RV	CELLSTATES	vFB3	control_RBM20	5	12
KCNE4	2.36	0.0044	0.235	0.0392	6.44	19.2	2.36e-05	2.36	RV	CELLSTATES	vFB3	control_RBM20	5	12
PLA2G2A	2.35	0.00444	2.12	0.426	9.74	19.2	2.41e-05	2.35	RV	CELLSTATES	vFB3	control_RBM20	5	12
APOD	2.34	0.0116	2.29	1	10.7	16.3	9.31e-05	1.94	RV	CELLSTATES	vFB3	control_RBM20	5	12
BHLHE40	2.3	0.00143	0.539	0.124	7.77	22.7	4.94e-06	2.84	RV	CELLSTATES	vFB3	control_RBM20	5	12
SLIT3	2.3	0.00144	1.11	0.183	8.07	22.6	5.09e-06	2.84	RV	CELLSTATES	vFB3	control_RBM20	5	12
BANP	2.27	0.00613	0.705	0.133	7.74	18.2	3.74e-05	2.21	RV	CELLSTATES	vFB3	control_RBM20	5	12
S100A4	2.27	0.0117	0.256	0.063	6.56	16.1	9.81e-05	1.93	RV	CELLSTATES	vFB3	control_RBM20	5	12
TMEM176B	2.27	0.00324	0.268	0.0398	6.63	20.3	1.42e-05	2.49	RV	CELLSTATES	vFB3	control_RBM20	5	12
ZBTB7C	2.27	0.0332	0.192	0.0287	6.03	13.1	0.000425	1.48	RV	CELLSTATES	vFB3	control_RBM20	5	12
ID2	2.22	0.00134	0.441	0.122	7.69	23	4.27e-06	2.87	RV	CELLSTATES	vFB3	control_RBM20	5	12
ATP1B3	2.17	0.0126	3.51	1.03	10	15.9	0.000108	1.9	RV	CELLSTATES	vFB3	control_RBM20	5	12
VEGFD	2.17	0.00803	0.226	0.0535	6.66	17.4	5.43e-05	2.1	RV	CELLSTATES	vFB3	control_RBM20	5	12
RASD1	2.15	0.0129	0.228	0.064	6.58	15.9	0.000112	1.89	RV	CELLSTATES	vFB3	control_RBM20	5	12
AC084357.2	2.14	0.0072	0.319	0.117	7.46	17.8	4.57e-05	2.14	RV	CELLSTATES	vFB3	control_RBM20	5	12
ADAMTS12	2.13	0.0239	0.205	0.0355	6.22	14	0.000277	1.62	RV	CELLSTATES	vFB3	control_RBM20	5	12
INSRR	2.12	0.0481	0.101	0.03	6.19	11.8	0.000808	1.32	RV	CELLSTATES	vFB3	control_RBM20	5	12
SPSB1	2.11	0.0213	1.41	0.373	8.88	14.3	0.000233	1.67	RV	CELLSTATES	vFB3	control_RBM20	5	12
TNFAIP2	2.09	0.00613	0.565	0.111	7.55	18.2	3.76e-05	2.21	RV	CELLSTATES	vFB3	control_RBM20	5	12
HMCN2	2.08	0.014	0.264	0.0625	6.77	15.6	0.000129	1.85	RV	CELLSTATES	vFB3	control_RBM20	5	12
RARRES1	2.08	0.00841	1.53	0.299	9.16	17.3	5.77e-05	2.08	RV	CELLSTATES	vFB3	control_RBM20	5	12
GNAO1	2.07	0.0134	0.377	0.0682	6.8	15.7	0.00012	1.87	RV	CELLSTATES	vFB3	control_RBM20	5	12
CXCL12	2.06	0.0146	0.226	0.0576	6.56	15.4	0.000138	1.84	RV	CELLSTATES	vFB3	control_RBM20	5	12
AC008591.1	2.03	0.0143	0.206	0.0527	6.44	15.5	0.000133	1.84	RV	CELLSTATES	vFB3	control_RBM20	5	12
FTL	2.03	0.00622	0.778	0.232	8.42	18.1	3.86e-05	2.21	RV	CELLSTATES	vFB3	control_RBM20	5	12
ST3GAL4	2.02	0.00325	0.628	0.153	7.68	20.3	1.45e-05	2.49	RV	CELLSTATES	vFB3	control_RBM20	5	12
FAM227B	2.01	0.00317	0.584	0.181	7.92	20.5	1.34e-05	2.5	RV	CELLSTATES	vFB3	control_RBM20	5	12
HES1	2.01	0.00784	1.02	0.312	8.69	17.5	5.14e-05	2.11	RV	CELLSTATES	vFB3	control_RBM20	5	12
LAMA4	1.99	0.00464	0.756	0.182	7.8	19	2.61e-05	2.33	RV	CELLSTATES	vFB3	control_RBM20	5	12
C1QTNF1	1.97	0.00942	0.458	0.101	7.23	16.9	6.91e-05	2.03	RV	CELLSTATES	vFB3	control_RBM20	5	12
AL117190.1	1.95	0.0281	0.394	0.0911	6.94	13.5	0.000345	1.55	RV	CELLSTATES	vFB3	control_RBM20	5	12
CHST11	1.94	0.00784	0.484	0.0947	7.18	17.5	5.15e-05	2.11	RV	CELLSTATES	vFB3	control_RBM20	5	12
LSP1	1.94	0.0375	0.257	0.0625	6.48	12.6	0.000529	1.43	RV	CELLSTATES	vFB3	control_RBM20	5	12
C3	1.93	0.00134	1.05	0.265	8.56	22.9	4.53e-06	2.87	RV	CELLSTATES	vFB3	control_RBM20	5	12
GPX3	1.93	0.0465	0.51	0.204	8.23	11.9	0.000758	1.33	RV	CELLSTATES	vFB3	control_RBM20	5	12
TNFAIP6	1.92	0.00464	0.808	0.223	8.21	19	2.62e-05	2.33	RV	CELLSTATES	vFB3	control_RBM20	5	12
NAV3	1.89	0.00271	1.35	0.343	8.65	20.9	1.11e-05	2.57	RV	CELLSTATES	vFB3	control_RBM20	5	12
IGFBP4	1.87	0.00237	1.02	0.299	8.41	21.3	9.18e-06	2.63	RV	CELLSTATES	vFB3	control_RBM20	5	12
ADA	1.86	0.0258	0.2	0.0592	6.46	13.7	0.000308	1.59	RV	CELLSTATES	vFB3	control_RBM20	5	12
KAZN	1.85	0.00437	11.6	3.13	11.7	19.3	2.3e-05	2.36	RV	CELLSTATES	vFB3	control_RBM20	5	12
PGAP1	1.85	0.0468	2.9	0.805	9.65	11.9	0.000769	1.33	RV	CELLSTATES	vFB3	control_RBM20	5	12
PRICKLE1	1.84	0.0088	1.22	0.278	8.34	17.1	6.27e-05	2.06	RV	CELLSTATES	vFB3	control_RBM20	5	12
NAT9	1.82	0.034	0.171	0.0563	6.36	12.9	0.000461	1.47	RV	CELLSTATES	vFB3	control_RBM20	5	12
GFPT2	1.81	0.0224	2.28	0.752	9.47	14.2	0.000253	1.65	RV	CELLSTATES	vFB3	control_RBM20	5	12
AC105052.3	1.8	0.0332	0.186	0.0557	6.43	13.1	0.000428	1.48	RV	CELLSTATES	vFB3	control_RBM20	5	12
CTSC	1.8	0.0213	0.557	0.164	7.53	14.3	0.000235	1.67	RV	CELLSTATES	vFB3	control_RBM20	5	12
MT-ND4	1.8	0.0227	0.327	0.0973	7.02	14.1	0.000258	1.64	RV	CELLSTATES	vFB3	control_RBM20	5	12
PTGIR	1.8	0.0144	0.364	0.089	7.07	15.5	0.000135	1.84	RV	CELLSTATES	vFB3	control_RBM20	5	12
ADAMTS4	1.78	0.0334	0.879	0.328	8.33	13	0.000441	1.48	RV	CELLSTATES	vFB3	control_RBM20	5	12
CFD	1.77	0.0105	3.21	1.46	10.6	16.6	8.06e-05	1.98	RV	CELLSTATES	vFB3	control_RBM20	5	12
PVT1	1.75	0.0424	0.587	0.146	7.51	12.2	0.000659	1.37	RV	CELLSTATES	vFB3	control_RBM20	5	12
IL1R1	1.74	0.0375	0.442	0.122	7.22	12.6	0.000527	1.43	RV	CELLSTATES	vFB3	control_RBM20	5	12
SEPT9	1.74	0.0416	0.369	0.129	7	12.2	0.00064	1.38	RV	CELLSTATES	vFB3	control_RBM20	5	12
MYC	1.73	0.0462	0.174	0.0613	6.39	11.9	0.00075	1.34	RV	CELLSTATES	vFB3	control_RBM20	5	12
RELB	1.73	0.026	0.328	0.0946	6.92	13.7	0.000314	1.58	RV	CELLSTATES	vFB3	control_RBM20	5	12
NAMPT	1.72	0.0258	2.36	0.862	9.55	13.8	0.000305	1.59	RV	CELLSTATES	vFB3	control_RBM20	5	12
DNMT1	1.71	0.0356	0.282	0.0879	6.76	12.8	0.000485	1.45	RV	CELLSTATES	vFB3	control_RBM20	5	12
MEG8	1.71	0.0385	2	0.707	9.38	12.5	0.000552	1.41	RV	CELLSTATES	vFB3	control_RBM20	5	12
DHRS3	1.69	0.0424	0.226	0.064	6.51	12.1	0.000673	1.37	RV	CELLSTATES	vFB3	control_RBM20	5	12
KCNQ1OT1	1.68	0.0141	0.865	0.235	7.98	15.5	0.00013	1.85	RV	CELLSTATES	vFB3	control_RBM20	5	12
GPC5	1.67	0.0453	0.796	0.233	8.02	12	0.000733	1.34	RV	CELLSTATES	vFB3	control_RBM20	5	12
PDE10A	1.66	0.0481	0.993	0.459	8.51	11.8	0.000805	1.32	RV	CELLSTATES	vFB3	control_RBM20	5	12
MT-CO1	1.6	0.0217	1.08	0.404	8.68	14.2	0.000242	1.66	RV	CELLSTATES	vFB3	control_RBM20	5	12
KCNQ1	1.59	0.0332	0.326	0.136	7.1	13.1	0.000427	1.48	RV	CELLSTATES	vFB3	control_RBM20	5	12
NGF	1.51	0.0234	0.62	0.263	7.93	14	0.000267	1.63	RV	CELLSTATES	vFB3	control_RBM20	5	12
RPLP0	1.51	0.0394	0.362	0.154	7.29	12.4	0.000581	1.4	RV	CELLSTATES	vFB3	control_RBM20	5	12
EDNRB	1.46	0.0394	0.646	0.274	8.02	12.4	0.000587	1.4	RV	CELLSTATES	vFB3	control_RBM20	5	12
PDE1C	1.46	0.0332	0.913	0.324	8.22	13.1	0.000424	1.48	RV	CELLSTATES	vFB3	control_RBM20	5	12

## Sheet: control_TTN
Gene	logFC	FDR	mean_exp_control	mean_exp_genotype	logCPM	F	PValue	FDR_plot	Region	annotation_level	cell_state	comparison	Observations_genotype	Observations_reference
CXCL1	6.49	2.9e-07	0.315	0	6.66	40.5	3.72e-10	6.54	RV	CELLSTATES	vFB3	control_TTN	5	12
CHRDL2	6.34	6.67e-07	0.296	0	6.43	38.2	1.13e-09	6.18	RV	CELLSTATES	vFB3	control_TTN	5	12
PLA2G2A	6.32	5.45e-20	2.12	0.046	9.74	111	3.88e-24	19.3	RV	CELLSTATES	vFB3	control_TTN	5	12
IL6	5.95	3.27e-05	0.223	0	6.26	28	1.63e-07	4.49	RV	CELLSTATES	vFB3	control_TTN	5	12
CXCL8	5.92	3.75e-05	0.15	0	6.09	27.7	1.9e-07	4.43	RV	CELLSTATES	vFB3	control_TTN	5	12
HAS1	5.81	6.91e-05	0.175	0	6.03	26.2	4.04e-07	4.16	RV	CELLSTATES	vFB3	control_TTN	5	12
CXCL10	5.71	1.59e-06	0.593	0.0143	7.62	35.8	3.68e-09	5.8	RV	CELLSTATES	vFB3	control_TTN	5	12
ALDH1A3	5.52	0.000245	0.145	0	5.82	23.2	1.82e-06	3.61	RV	CELLSTATES	vFB3	control_TTN	5	12
HMOX1	5.43	0.000951	0.112	0	5.92	19.9	9.43e-06	3.02	RV	CELLSTATES	vFB3	control_TTN	5	12
CENPO	5.25	0.00125	0.0992	0	5.84	19.2	1.38e-05	2.9	RV	CELLSTATES	vFB3	control_TTN	5	12
AC007495.1	5.14	0.00208	0.116	0	5.75	18	2.58e-05	2.68	RV	CELLSTATES	vFB3	control_TTN	5	12
PLAUR	5.13	0.00226	0.0914	0	5.72	17.8	2.85e-05	2.65	RV	CELLSTATES	vFB3	control_TTN	5	12
AUP1	5.03	0.00375	0.0776	0	5.59	16.6	5.29e-05	2.43	RV	CELLSTATES	vFB3	control_TTN	5	12
PLAU	4.98	9.68e-07	0.249	0.00476	6.76	37.1	1.93e-09	6.01	RV	CELLSTATES	vFB3	control_TTN	5	12
CXCL2	4.94	2.29e-06	0.252	0.0069	6.73	34.8	5.87e-09	5.64	RV	CELLSTATES	vFB3	control_TTN	5	12
SIRPA	4.93	0.00517	0.088	0	5.53	15.9	7.6e-05	2.29	RV	CELLSTATES	vFB3	control_TTN	5	12
AC037486.1	4.88	0.00906	0.092	0	5.66	14.5	0.000154	2.04	RV	CELLSTATES	vFB3	control_TTN	5	12
KLHL25	4.84	0.00776	0.0918	0	5.52	14.9	0.000127	2.11	RV	CELLSTATES	vFB3	control_TTN	5	12
RSPO4	4.77	0.0117	0.0857	0	5.4	13.9	0.000214	1.93	RV	CELLSTATES	vFB3	control_TTN	5	12
APLNR	4.76	0.0124	0.0654	0	5.43	13.7	0.000232	1.91	RV	CELLSTATES	vFB3	control_TTN	5	12
APOL6	4.69	0.0135	0.0713	0	5.44	13.5	0.000258	1.87	RV	CELLSTATES	vFB3	control_TTN	5	12
ISG15	4.63	0.0189	0.0761	0	5.21	12.6	0.000416	1.72	RV	CELLSTATES	vFB3	control_TTN	5	12
NR4A3	4.53	2.78e-08	0.946	0.016	7.9	46.8	1.78e-11	7.56	RV	CELLSTATES	vFB3	control_TTN	5	12
LINC00473	4.46	0.0306	0.085	0	5.51	11.3	0.000799	1.51	RV	CELLSTATES	vFB3	control_TTN	5	12
BHLHE40	4.44	1.32e-08	0.539	0.0405	7.82	48.9	6.61e-12	7.88	RV	CELLSTATES	vFB3	control_TTN	5	12
BIN1	4.43	0.0318	0.0563	0	5.27	11.3	0.000835	1.5	RV	CELLSTATES	vFB3	control_TTN	5	12
CSMD2	4.43	0.0327	0.0816	0	5.31	11.1	0.000888	1.49	RV	CELLSTATES	vFB3	control_TTN	5	12
CCL2	4.37	1.1e-12	1.45	0.11	9.26	71.8	1.57e-16	12	RV	CELLSTATES	vFB3	control_TTN	5	12
AL118516.1	4.36	0.0373	0.0502	0	5.35	10.7	0.00111	1.43	RV	CELLSTATES	vFB3	control_TTN	5	12
SLC22A4	4.33	0.0405	0.0819	0	5.33	10.5	0.00124	1.39	RV	CELLSTATES	vFB3	control_TTN	5	12
CD200	4.3	0.0392	0.0603	0	5.14	10.6	0.00118	1.41	RV	CELLSTATES	vFB3	control_TTN	5	12
MTUS2	4.28	0.0432	0.0455	0	5.17	10.4	0.00135	1.36	RV	CELLSTATES	vFB3	control_TTN	5	12
TMEM88	4.28	0.0442	0.0461	0	5.14	10.3	0.00139	1.36	RV	CELLSTATES	vFB3	control_TTN	5	12
CYB5D1	4.27	0.0428	0.0528	0	5.13	10.4	0.00133	1.37	RV	CELLSTATES	vFB3	control_TTN	5	12
EMID1	4.27	0.0458	0.0743	0	5.22	10.2	0.00147	1.34	RV	CELLSTATES	vFB3	control_TTN	5	12
RNASE4	4.26	0.0484	0.0313	0	5.1	10	0.00161	1.32	RV	CELLSTATES	vFB3	control_TTN	5	12
PTGFR	4.22	7.16e-06	0.422	0.0138	6.94	31.7	2.6e-08	5.14	RV	CELLSTATES	vFB3	control_TTN	5	12
SOCS3	4.21	7.65e-08	0.406	0.0183	7.5	44.1	6.54e-11	7.12	RV	CELLSTATES	vFB3	control_TTN	5	12
RASD1	4.08	1.65e-05	0.228	0.008	6.65	29.8	6.79e-08	4.78	RV	CELLSTATES	vFB3	control_TTN	5	12
FMNL1	4.06	0.00087	0.181	0.0143	6.17	20.2	8.43e-06	3.06	RV	CELLSTATES	vFB3	control_TTN	5	12
GRID2	3.98	2.9e-07	0.674	0.023	7.63	40.6	3.52e-10	6.54	RV	CELLSTATES	vFB3	control_TTN	5	12
HES1	3.76	8.14e-09	1.02	0.0985	8.7	50.6	2.9e-12	8.09	RV	CELLSTATES	vFB3	control_TTN	5	12
RPL13A	3.76	0.000215	0.139	0.0109	6.35	23.6	1.51e-06	3.67	RV	CELLSTATES	vFB3	control_TTN	5	12
KIAA1671	3.74	0.00537	0.137	0.00476	5.89	15.8	7.92e-05	2.27	RV	CELLSTATES	vFB3	control_TTN	5	12
ADAMTS4	3.69	1.02e-07	0.879	0.0487	8.25	43.3	9.42e-11	6.99	RV	CELLSTATES	vFB3	control_TTN	5	12
RNF122	3.67	4.15e-05	0.312	0.0164	6.85	27.5	2.13e-07	4.38	RV	CELLSTATES	vFB3	control_TTN	5	12
NGFR	3.63	0.0096	0.133	0.004	5.8	14.4	0.000165	2.02	RV	CELLSTATES	vFB3	control_TTN	5	12
ICAM1	3.54	1.87e-05	0.296	0.0233	6.83	29.4	8.4e-08	4.73	RV	CELLSTATES	vFB3	control_TTN	5	12
CCL11	3.51	0.00111	0.115	0.008	6.13	19.5	1.17e-05	2.95	RV	CELLSTATES	vFB3	control_TTN	5	12
GCLM	3.51	0.00113	0.17	0.00876	6.22	19.5	1.2e-05	2.95	RV	CELLSTATES	vFB3	control_TTN	5	12
MX2	3.47	1.72e-05	0.307	0.0197	6.78	29.6	7.36e-08	4.76	RV	CELLSTATES	vFB3	control_TTN	5	12
MT-ND2	3.42	0.00183	0.14	0.00876	6.04	18.3	2.19e-05	2.74	RV	CELLSTATES	vFB3	control_TTN	5	12
NPPC	3.42	5.69e-05	0.295	0.0444	6.9	26.7	3.17e-07	4.24	RV	CELLSTATES	vFB3	control_TTN	5	12
MT1M	3.41	2.97e-06	0.381	0.0521	7.23	34	8.48e-09	5.53	RV	CELLSTATES	vFB3	control_TTN	5	12
DGKG	3.39	0.0321	0.0496	0.00476	5.65	11.2	0.000849	1.49	RV	CELLSTATES	vFB3	control_TTN	5	12
CHL1	3.37	0.0295	0.094	0.00476	5.57	11.5	0.000748	1.53	RV	CELLSTATES	vFB3	control_TTN	5	12
IL18R1	3.36	0.00289	0.137	0.00876	6.21	17.2	3.85e-05	2.54	RV	CELLSTATES	vFB3	control_TTN	5	12
MYO10	3.34	0.00275	0.139	0.0109	6.1	17.3	3.65e-05	2.56	RV	CELLSTATES	vFB3	control_TTN	5	12
AEBP1	3.33	0.00307	0.152	0.00876	6.04	17	4.2e-05	2.51	RV	CELLSTATES	vFB3	control_TTN	5	12
LAMA4	3.31	4.88e-06	0.756	0.057	7.79	32.7	1.6e-08	5.31	RV	CELLSTATES	vFB3	control_TTN	5	12
SLC2A3	3.3	1.11e-07	0.782	0.0902	8.16	43	1.11e-10	6.96	RV	CELLSTATES	vFB3	control_TTN	5	12
APOD	3.26	3.54e-08	2.29	0.569	10.7	46.1	2.53e-11	7.45	RV	CELLSTATES	vFB3	control_TTN	5	12
ZNF589	3.25	0.0432	0.114	0.0143	5.73	10.4	0.00135	1.36	RV	CELLSTATES	vFB3	control_TTN	5	12
MRGPRF	3.24	0.0457	0.0825	0.004	5.58	10.2	0.00146	1.34	RV	CELLSTATES	vFB3	control_TTN	5	12
ARAF	3.23	0.047	0.0616	0.0069	5.5	10.1	0.00153	1.33	RV	CELLSTATES	vFB3	control_TTN	5	12
RARRES1	3.23	1.32e-08	1.53	0.198	9.23	49.1	6.17e-12	7.88	RV	CELLSTATES	vFB3	control_TTN	5	12
IFITM2	3.22	0.00028	0.16	0.0168	6.59	22.9	2.14e-06	3.55	RV	CELLSTATES	vFB3	control_TTN	5	12
IFI44L	3.19	0.0013	0.233	0.0157	6.26	19.1	1.46e-05	2.88	RV	CELLSTATES	vFB3	control_TTN	5	12
NAMPT	3.14	4e-08	2.36	0.255	9.46	45.6	3.14e-11	7.4	RV	CELLSTATES	vFB3	control_TTN	5	12
ATP1B3	3.13	2.9e-07	3.51	0.313	9.96	40.6	3.56e-10	6.54	RV	CELLSTATES	vFB3	control_TTN	5	12
BCL3	3.08	0.00193	0.172	0.0135	6.16	18.1	2.36e-05	2.71	RV	CELLSTATES	vFB3	control_TTN	5	12
CYR61	3.05	6.67e-07	0.839	0.106	8.55	38.2	1.14e-09	6.18	RV	CELLSTATES	vFB3	control_TTN	5	12
MTHFD1L	3.01	4.83e-06	0.645	0.0624	7.63	32.8	1.54e-08	5.32	RV	CELLSTATES	vFB3	control_TTN	5	12
ANKRD33B	2.99	0.0195	0.104	0.00876	5.85	12.5	0.000431	1.71	RV	CELLSTATES	vFB3	control_TTN	5	12
NR4A1	2.96	4.12e-07	1.51	0.169	9.1	39.6	5.58e-10	6.39	RV	CELLSTATES	vFB3	control_TTN	5	12
UBASH3B	2.96	0.00627	0.187	0.0164	6.17	15.4	9.84e-05	2.2	RV	CELLSTATES	vFB3	control_TTN	5	12
AL117190.1	2.94	0.00106	0.394	0.04	6.97	19.7	1.09e-05	2.97	RV	CELLSTATES	vFB3	control_TTN	5	12
BANP	2.94	1.65e-05	0.705	0.0834	7.78	29.8	6.82e-08	4.78	RV	CELLSTATES	vFB3	control_TTN	5	12
AC109927.1	2.93	0.00643	0.18	0.0178	6.33	15.3	0.000101	2.19	RV	CELLSTATES	vFB3	control_TTN	5	12
FADS2	2.93	0.0283	0.149	0.00876	5.85	11.6	0.000706	1.55	RV	CELLSTATES	vFB3	control_TTN	5	12
WARS	2.93	0.00539	0.181	0.0149	6.08	15.7	8.02e-05	2.27	RV	CELLSTATES	vFB3	control_TTN	5	12
SPDYE2	2.92	0.000138	0.246	0.0358	7.29	24.7	8.55e-07	3.86	RV	CELLSTATES	vFB3	control_TTN	5	12
CHST9	2.9	0.0334	0.162	0.00952	5.87	11.1	0.000936	1.48	RV	CELLSTATES	vFB3	control_TTN	5	12
PVT1	2.89	2.24e-05	0.587	0.0573	7.51	28.9	1.06e-07	4.65	RV	CELLSTATES	vFB3	control_TTN	5	12
ADA	2.88	0.0023	0.2	0.0338	6.54	17.7	2.94e-05	2.64	RV	CELLSTATES	vFB3	control_TTN	5	12
MTHFR	2.88	0.000257	0.312	0.0624	6.91	23.1	1.94e-06	3.59	RV	CELLSTATES	vFB3	control_TTN	5	12
FAM20A	2.87	0.0334	0.161	0.0109	6.04	11.1	0.000936	1.48	RV	CELLSTATES	vFB3	control_TTN	5	12
KSR1	2.85	0.000246	0.492	0.051	7.03	23.2	1.84e-06	3.61	RV	CELLSTATES	vFB3	control_TTN	5	12
GPX3	2.84	6.89e-06	0.51	0.143	8.32	31.9	2.46e-08	5.16	RV	CELLSTATES	vFB3	control_TTN	5	12
LDLR	2.84	0.000206	0.573	0.0847	7.46	23.7	1.43e-06	3.69	RV	CELLSTATES	vFB3	control_TTN	5	12
NGDN	2.84	0.0355	0.0928	0.0117	5.79	10.9	0.00104	1.45	RV	CELLSTATES	vFB3	control_TTN	5	12
GNAO1	2.82	0.00226	0.377	0.0333	6.84	17.8	2.85e-05	2.65	RV	CELLSTATES	vFB3	control_TTN	5	12
SH3PXD2A	2.82	5.64e-06	1.2	0.124	8.26	32.3	1.97e-08	5.25	RV	CELLSTATES	vFB3	control_TTN	5	12
SPACA6	2.82	0.000301	0.4	0.0514	6.97	22.7	2.32e-06	3.52	RV	CELLSTATES	vFB3	control_TTN	5	12
LSAMP	2.81	7.39e-07	2.1	0.218	9.03	37.7	1.42e-09	6.13	RV	CELLSTATES	vFB3	control_TTN	5	12
MT1A	2.81	0.0121	0.129	0.0135	5.98	13.8	0.000224	1.92	RV	CELLSTATES	vFB3	control_TTN	5	12
PPL	2.81	0.00355	0.191	0.0381	6.31	16.7	4.94e-05	2.45	RV	CELLSTATES	vFB3	control_TTN	5	12
ID2	2.8	9.81e-06	0.441	0.0922	7.78	31	3.85e-08	5.01	RV	CELLSTATES	vFB3	control_TTN	5	12
C3	2.78	6.85e-07	1.05	0.191	8.61	38	1.22e-09	6.16	RV	CELLSTATES	vFB3	control_TTN	5	12
FGF10	2.76	0.00617	0.205	0.019	6.36	15.4	9.64e-05	2.21	RV	CELLSTATES	vFB3	control_TTN	5	12
SLC7A5	2.76	0.00669	0.228	0.0197	6.39	15.2	0.000108	2.17	RV	CELLSTATES	vFB3	control_TTN	5	12
AC069368.1	2.74	0.0174	0.164	0.0128	6.1	12.8	0.000367	1.76	RV	CELLSTATES	vFB3	control_TTN	5	12
PGAP1	2.74	5.27e-06	2.9	0.329	9.6	32.5	1.8e-08	5.28	RV	CELLSTATES	vFB3	control_TTN	5	12
TRDN-AS1	2.74	0.0177	0.118	0.0372	5.99	12.8	0.000378	1.75	RV	CELLSTATES	vFB3	control_TTN	5	12
ZBTB7C	2.73	0.0202	0.192	0.023	6.15	12.4	0.000453	1.7	RV	CELLSTATES	vFB3	control_TTN	5	12
CXCL12	2.72	0.00111	0.226	0.0366	6.67	19.5	1.16e-05	2.95	RV	CELLSTATES	vFB3	control_TTN	5	12
PLAT	2.71	0.00882	0.202	0.0189	6.2	14.6	0.000148	2.05	RV	CELLSTATES	vFB3	control_TTN	5	12
AC011511.2	2.69	0.0224	0.124	0.0135	5.89	12.2	0.000521	1.65	RV	CELLSTATES	vFB3	control_TTN	5	12
ADAMTSL2	2.68	0.000612	0.352	0.0421	6.8	21	5.37e-06	3.21	RV	CELLSTATES	vFB3	control_TTN	5	12
TMEM176B	2.67	0.00055	0.268	0.0445	6.77	21.3	4.74e-06	3.26	RV	CELLSTATES	vFB3	control_TTN	5	12
NEK6	2.66	0.028	0.194	0.0238	6.02	11.6	0.000693	1.55	RV	CELLSTATES	vFB3	control_TTN	5	12
PLPP3	2.66	4.88e-06	1.1	0.178	8.63	32.7	1.63e-08	5.31	RV	CELLSTATES	vFB3	control_TTN	5	12
MIDN	2.65	0.0033	0.238	0.0258	6.49	16.9	4.55e-05	2.48	RV	CELLSTATES	vFB3	control_TTN	5	12
MT-CO2	2.64	1.82e-05	0.621	0.0966	7.84	29.5	8.01e-08	4.74	RV	CELLSTATES	vFB3	control_TTN	5	12
MT2A	2.64	1.04e-06	1.73	0.293	9.47	36.9	2.15e-09	5.98	RV	CELLSTATES	vFB3	control_TTN	5	12
IGFBP4	2.62	4.83e-06	1.02	0.129	8.42	32.8	1.55e-08	5.32	RV	CELLSTATES	vFB3	control_TTN	5	12
KDM6B	2.62	0.00565	0.223	0.0421	6.45	15.6	8.63e-05	2.25	RV	CELLSTATES	vFB3	control_TTN	5	12
PDE4B	2.62	0.000376	0.398	0.0656	7.1	22.1	3.09e-06	3.42	RV	CELLSTATES	vFB3	control_TTN	5	12
IGDCC4	2.61	0.0343	0.141	0.0143	6	11	0.000968	1.46	RV	CELLSTATES	vFB3	control_TTN	5	12
MT-ND3	2.61	0.000444	0.347	0.0536	7.08	21.7	3.8e-06	3.35	RV	CELLSTATES	vFB3	control_TTN	5	12
PCBP3	2.61	0.00669	0.218	0.0295	6.5	15.2	0.000107	2.17	RV	CELLSTATES	vFB3	control_TTN	5	12
GADD45B	2.6	3.56e-06	0.917	0.184	8.7	33.5	1.09e-08	5.45	RV	CELLSTATES	vFB3	control_TTN	5	12
AC099489.1	2.59	0.0388	0.112	0.0252	6.01	10.6	0.00117	1.41	RV	CELLSTATES	vFB3	control_TTN	5	12
SPDYE16	2.58	0.0355	0.0959	0.0157	5.87	10.9	0.00102	1.45	RV	CELLSTATES	vFB3	control_TTN	5	12
MAT2A	2.57	0.000845	0.333	0.0438	6.89	20.3	7.9e-06	3.07	RV	CELLSTATES	vFB3	control_TTN	5	12
MT1X	2.57	5.65e-05	0.434	0.0705	7.56	26.7	3.1e-07	4.25	RV	CELLSTATES	vFB3	control_TTN	5	12
ZNF331	2.57	9.17e-05	1.04	0.113	8.21	25.6	5.43e-07	4.04	RV	CELLSTATES	vFB3	control_TTN	5	12
EMP3	2.56	0.0415	0.101	0.0262	6.04	10.5	0.00128	1.38	RV	CELLSTATES	vFB3	control_TTN	5	12
SEPT9	2.56	0.00107	0.369	0.0591	7.03	19.6	1.1e-05	2.97	RV	CELLSTATES	vFB3	control_TTN	5	12
IFITM3	2.55	5.86e-05	0.425	0.0928	7.69	26.6	3.34e-07	4.23	RV	CELLSTATES	vFB3	control_TTN	5	12
BTG1	2.54	0.000107	0.38	0.1	7.44	25.2	6.51e-07	3.97	RV	CELLSTATES	vFB3	control_TTN	5	12
GEM	2.52	0.00295	0.243	0.0288	6.75	17.1	3.96e-05	2.53	RV	CELLSTATES	vFB3	control_TTN	5	12
SEMA3A	2.51	0.046	0.0934	0.0238	5.79	10.2	0.00149	1.34	RV	CELLSTATES	vFB3	control_TTN	5	12
AC084357.2	2.5	0.00104	0.319	0.0563	7.56	19.7	1.07e-05	2.98	RV	CELLSTATES	vFB3	control_TTN	5	12
FAM20C	2.49	0.0023	0.404	0.0558	6.88	17.7	2.93e-05	2.64	RV	CELLSTATES	vFB3	control_TTN	5	12
GPRC5A	2.49	0.00303	0.262	0.0395	7.08	17	4.12e-05	2.52	RV	CELLSTATES	vFB3	control_TTN	5	12
MARCH3	2.49	2.98e-06	1.57	0.308	9.18	34	8.7e-09	5.53	RV	CELLSTATES	vFB3	control_TTN	5	12
ZFP36	2.49	1e-05	0.8	0.23	8.83	30.9	4e-08	5	RV	CELLSTATES	vFB3	control_TTN	5	12
TNFAIP6	2.47	2.92e-05	0.808	0.172	8.26	28.3	1.4e-07	4.53	RV	CELLSTATES	vFB3	control_TTN	5	12
C1QTNF1	2.46	0.000802	0.458	0.0507	7.26	20.4	7.44e-06	3.1	RV	CELLSTATES	vFB3	control_TTN	5	12
CTSC	2.45	0.000189	0.557	0.0842	7.57	23.9	1.26e-06	3.72	RV	CELLSTATES	vFB3	control_TTN	5	12
FTL	2.45	1.98e-05	0.778	0.206	8.54	29.2	9.18e-08	4.7	RV	CELLSTATES	vFB3	control_TTN	5	12
NTRK2	2.44	0.0148	0.208	0.023	6.27	13.3	0.000291	1.83	RV	CELLSTATES	vFB3	control_TTN	5	12
FGF7	2.43	1.82e-05	2.09	0.332	9.17	29.5	8.03e-08	4.74	RV	CELLSTATES	vFB3	control_TTN	5	12
DNAJC27	2.41	0.0202	0.233	0.0357	6.54	12.4	0.000451	1.7	RV	CELLSTATES	vFB3	control_TTN	5	12
MYC	2.41	0.00849	0.174	0.0385	6.5	14.7	0.000142	2.07	RV	CELLSTATES	vFB3	control_TTN	5	12
CTH	2.4	0.022	0.179	0.0394	6.18	12.2	0.000508	1.66	RV	CELLSTATES	vFB3	control_TTN	5	12
PLCXD3	2.4	0.000182	0.803	0.159	8.01	24.1	1.17e-06	3.74	RV	CELLSTATES	vFB3	control_TTN	5	12
ST3GAL4	2.4	0.00064	0.628	0.112	7.73	20.9	5.66e-06	3.19	RV	CELLSTATES	vFB3	control_TTN	5	12
LINC00854	2.38	0.011	0.184	0.0408	6.54	14	0.0002	1.96	RV	CELLSTATES	vFB3	control_TTN	5	12
AC008591.1	2.37	0.011	0.206	0.0277	6.55	14	0.000199	1.96	RV	CELLSTATES	vFB3	control_TTN	5	12
KLF10	2.36	0.0408	0.162	0.0189	6.19	10.5	0.00125	1.39	RV	CELLSTATES	vFB3	control_TTN	5	12
RELB	2.36	0.00239	0.328	0.0668	6.98	17.6	3.06e-05	2.62	RV	CELLSTATES	vFB3	control_TTN	5	12
CDC42EP4	2.35	0.00499	0.286	0.0583	6.91	15.9	7.3e-05	2.3	RV	CELLSTATES	vFB3	control_TTN	5	12
KCND3	2.35	0.0158	0.272	0.0278	6.46	13.1	0.000316	1.8	RV	CELLSTATES	vFB3	control_TTN	5	12
GNA14-AS1	2.33	0.00488	0.292	0.0488	6.84	16	7.03e-05	2.31	RV	CELLSTATES	vFB3	control_TTN	5	12
TWIST2	2.33	0.00087	0.523	0.0667	7.46	20.2	8.38e-06	3.06	RV	CELLSTATES	vFB3	control_TTN	5	12
PLEKHA4	2.32	0.0263	0.219	0.0368	6.26	11.8	0.000643	1.58	RV	CELLSTATES	vFB3	control_TTN	5	12
TNFAIP2	2.32	0.000377	0.565	0.133	7.64	22.1	3.12e-06	3.42	RV	CELLSTATES	vFB3	control_TTN	5	12
MYBPC3	2.31	0.000862	0.346	0.0834	7.14	20.2	8.24e-06	3.06	RV	CELLSTATES	vFB3	control_TTN	5	12
DNMT1	2.29	0.00643	0.282	0.0459	6.82	15.3	0.000102	2.19	RV	CELLSTATES	vFB3	control_TTN	5	12
GNA14	2.29	0.000347	0.689	0.135	7.79	22.4	2.77e-06	3.46	RV	CELLSTATES	vFB3	control_TTN	5	12
PTGIR	2.29	0.000976	0.364	0.0875	7.18	19.9	9.78e-06	3.01	RV	CELLSTATES	vFB3	control_TTN	5	12
MT-CO1	2.27	5.65e-05	1.08	0.277	8.7	26.8	3.06e-07	4.25	RV	CELLSTATES	vFB3	control_TTN	5	12
REL	2.27	0.00617	0.342	0.058	6.94	15.4	9.63e-05	2.21	RV	CELLSTATES	vFB3	control_TTN	5	12
JUNB	2.26	2.92e-05	1.39	0.39	9.47	28.3	1.42e-07	4.53	RV	CELLSTATES	vFB3	control_TTN	5	12
PDE1C	2.26	0.000219	0.913	0.141	8.19	23.5	1.57e-06	3.66	RV	CELLSTATES	vFB3	control_TTN	5	12
WT1	2.26	0.0369	0.169	0.0302	6.16	10.8	0.00109	1.43	RV	CELLSTATES	vFB3	control_TTN	5	12
CASC15	2.25	0.0327	0.164	0.0208	6.11	11.1	0.000893	1.49	RV	CELLSTATES	vFB3	control_TTN	5	12
NFATC1	2.25	0.0147	0.305	0.0477	6.59	13.3	0.000287	1.83	RV	CELLSTATES	vFB3	control_TTN	5	12
PDE10A	2.24	0.000845	0.993	0.201	8.45	20.3	7.95e-06	3.07	RV	CELLSTATES	vFB3	control_TTN	5	12
STK40	2.22	0.0157	0.247	0.0361	6.55	13.2	0.00031	1.8	RV	CELLSTATES	vFB3	control_TTN	5	12
IRF1	2.2	0.0184	0.193	0.081	6.48	12.6	0.000403	1.74	RV	CELLSTATES	vFB3	control_TTN	5	12
MT-CO3	2.2	0.000204	0.972	0.213	8.46	23.7	1.38e-06	3.69	RV	CELLSTATES	vFB3	control_TTN	5	12
LDHA	2.19	0.00248	0.383	0.0732	7.15	17.5	3.22e-05	2.6	RV	CELLSTATES	vFB3	control_TTN	5	12
DUSP1	2.18	0.000205	0.705	0.247	8.5	23.7	1.4e-06	3.69	RV	CELLSTATES	vFB3	control_TTN	5	12
SLIT3	2.18	0.000598	1.11	0.149	8.12	21.1	5.2e-06	3.22	RV	CELLSTATES	vFB3	control_TTN	5	12
IER2	2.17	0.000678	0.422	0.125	7.76	20.8	6.09e-06	3.17	RV	CELLSTATES	vFB3	control_TTN	5	12
TACC2	2.16	0.0202	0.211	0.0573	6.54	12.4	0.000453	1.7	RV	CELLSTATES	vFB3	control_TTN	5	12
DGKI	2.15	0.0363	0.26	0.0408	6.33	10.8	0.00106	1.44	RV	CELLSTATES	vFB3	control_TTN	5	12
GFPT2	2.14	0.000233	2.28	0.458	9.44	23.3	1.71e-06	3.63	RV	CELLSTATES	vFB3	control_TTN	5	12
GTF2IRD1	2.14	0.035	0.181	0.0492	6.34	10.9	0.000998	1.46	RV	CELLSTATES	vFB3	control_TTN	5	12
RHOT2	2.14	0.022	0.162	0.0569	6.48	12.2	0.000507	1.66	RV	CELLSTATES	vFB3	control_TTN	5	12
LINC00623	2.13	0.0238	0.214	0.0623	6.45	12	0.000564	1.62	RV	CELLSTATES	vFB3	control_TTN	5	12
PIM1	2.13	0.0161	0.181	0.0407	6.58	13.1	0.000325	1.79	RV	CELLSTATES	vFB3	control_TTN	5	12
CCBE1	2.12	0.0132	0.28	0.0738	6.84	13.6	0.00025	1.88	RV	CELLSTATES	vFB3	control_TTN	5	12
TNFRSF1A	2.12	0.00669	0.247	0.0586	6.79	15.2	0.000108	2.17	RV	CELLSTATES	vFB3	control_TTN	5	12
KAZN	2.09	0.000161	11.6	2.44	11.7	24.3	1.02e-06	3.79	RV	CELLSTATES	vFB3	control_TTN	5	12
LTBR	2.09	0.0181	0.212	0.0372	6.52	12.7	0.000393	1.74	RV	CELLSTATES	vFB3	control_TTN	5	12
THBS2	2.09	0.00295	0.584	0.0948	7.67	17.1	3.97e-05	2.53	RV	CELLSTATES	vFB3	control_TTN	5	12
LINC02511	2.07	0.00883	0.327	0.0455	6.83	14.6	0.000149	2.05	RV	CELLSTATES	vFB3	control_TTN	5	12
PCDH7	2.07	0.0355	0.228	0.0493	6.5	10.9	0.00104	1.45	RV	CELLSTATES	vFB3	control_TTN	5	12
PALM	2.06	0.0318	0.211	0.0538	6.38	11.3	0.000836	1.5	RV	CELLSTATES	vFB3	control_TTN	5	12
IL4R	2.05	0.00402	0.49	0.0799	7.23	16.4	5.7e-05	2.4	RV	CELLSTATES	vFB3	control_TTN	5	12
BZW2	2.03	0.0166	0.3	0.0887	6.94	13	0.00034	1.78	RV	CELLSTATES	vFB3	control_TTN	5	12
CATSPERB	2.02	0.000861	1.13	0.212	8.37	20.2	8.17e-06	3.06	RV	CELLSTATES	vFB3	control_TTN	5	12
CHSY1	2.01	0.00493	0.69	0.094	7.63	16	7.14e-05	2.31	RV	CELLSTATES	vFB3	control_TTN	5	12
PLN	2.01	0.024	0.184	0.0569	6.51	12	0.000578	1.62	RV	CELLSTATES	vFB3	control_TTN	5	12
RPL7	2	0.0458	0.145	0.0608	6.38	10.2	0.00148	1.34	RV	CELLSTATES	vFB3	control_TTN	5	12
RPLP2	2	0.0167	0.212	0.0549	6.68	12.9	0.000345	1.78	RV	CELLSTATES	vFB3	control_TTN	5	12
NFIL3	1.99	0.0121	0.406	0.106	7.18	13.8	0.000225	1.92	RV	CELLSTATES	vFB3	control_TTN	5	12
TYMP	1.99	0.013	0.277	0.0703	6.84	13.6	0.000246	1.89	RV	CELLSTATES	vFB3	control_TTN	5	12
ENG	1.98	0.00104	0.717	0.225	8.1	19.7	1.05e-05	2.98	RV	CELLSTATES	vFB3	control_TTN	5	12
LITAF	1.98	0.000725	0.875	0.219	8.25	20.6	6.61e-06	3.14	RV	CELLSTATES	vFB3	control_TTN	5	12
SBNO2	1.95	0.0461	0.238	0.084	6.59	10.2	0.0015	1.34	RV	CELLSTATES	vFB3	control_TTN	5	12
STEAP4	1.95	0.00259	0.857	0.182	8.13	17.4	3.4e-05	2.59	RV	CELLSTATES	vFB3	control_TTN	5	12
AL117190.2	1.94	0.0175	0.512	0.0983	7.54	12.8	0.000371	1.76	RV	CELLSTATES	vFB3	control_TTN	5	12
SCARA5	1.94	0.0104	0.35	0.128	7.2	14.2	0.000183	1.98	RV	CELLSTATES	vFB3	control_TTN	5	12
C1R	1.92	0.00131	0.701	0.257	8.33	19	1.48e-05	2.88	RV	CELLSTATES	vFB3	control_TTN	5	12
NABP1	1.92	0.0478	0.196	0.0477	6.43	10.1	0.00158	1.32	RV	CELLSTATES	vFB3	control_TTN	5	12
CFD	1.91	0.000381	3.21	1.36	10.7	22.1	3.18e-06	3.42	RV	CELLSTATES	vFB3	control_TTN	5	12
FGF12	1.91	0.00432	0.439	0.166	7.41	16.3	6.19e-05	2.36	RV	CELLSTATES	vFB3	control_TTN	5	12
PAMR1	1.9	0.0108	0.34	0.076	7.17	14.1	0.00019	1.97	RV	CELLSTATES	vFB3	control_TTN	5	12
OSMR	1.89	0.00116	1.16	0.323	8.58	19.4	1.26e-05	2.94	RV	CELLSTATES	vFB3	control_TTN	5	12
CYGB	1.88	0.0333	0.197	0.0628	6.62	11.1	0.000927	1.48	RV	CELLSTATES	vFB3	control_TTN	5	12
ACSL4	1.87	0.0113	0.779	0.157	8.06	13.9	0.000207	1.95	RV	CELLSTATES	vFB3	control_TTN	5	12
MT-CYB	1.86	0.0054	0.574	0.195	7.82	15.7	8.08e-05	2.27	RV	CELLSTATES	vFB3	control_TTN	5	12
AC007529.2	1.85	0.0263	0.286	0.0773	6.95	11.7	0.000647	1.58	RV	CELLSTATES	vFB3	control_TTN	5	12
ADAMTS19	1.85	0.018	0.381	0.106	7.16	12.7	0.00039	1.74	RV	CELLSTATES	vFB3	control_TTN	5	12
ADAMTS17	1.84	0.011	0.465	0.123	7.25	14	0.000197	1.96	RV	CELLSTATES	vFB3	control_TTN	5	12
PKNOX2	1.84	0.0108	0.763	0.153	7.66	14.1	0.000192	1.97	RV	CELLSTATES	vFB3	control_TTN	5	12
RUNX1	1.84	0.00349	0.849	0.156	7.92	16.7	4.82e-05	2.46	RV	CELLSTATES	vFB3	control_TTN	5	12
SLC26A3	1.84	0.0055	0.438	0.165	7.55	15.7	8.31e-05	2.26	RV	CELLSTATES	vFB3	control_TTN	5	12
ABCF1	1.83	0.0355	0.251	0.0492	6.72	10.9	0.00103	1.45	RV	CELLSTATES	vFB3	control_TTN	5	12
MT-ATP6	1.83	0.0162	0.416	0.14	7.42	13	0.000328	1.79	RV	CELLSTATES	vFB3	control_TTN	5	12
CD44	1.8	0.021	0.318	0.0744	7.07	12.3	0.000477	1.68	RV	CELLSTATES	vFB3	control_TTN	5	12
MT-ND4	1.79	0.0141	0.327	0.107	7.15	13.4	0.000273	1.85	RV	CELLSTATES	vFB3	control_TTN	5	12
ARHGEF3	1.76	0.0294	0.433	0.0897	7.07	11.5	0.000741	1.53	RV	CELLSTATES	vFB3	control_TTN	5	12
PLIN2	1.76	0.00932	0.466	0.175	7.95	14.4	0.000159	2.03	RV	CELLSTATES	vFB3	control_TTN	5	12
ST3GAL5	1.76	0.0477	0.259	0.0853	6.83	10.1	0.00158	1.32	RV	CELLSTATES	vFB3	control_TTN	5	12
VEGFD	1.76	0.0431	0.226	0.131	6.87	10.4	0.00134	1.37	RV	CELLSTATES	vFB3	control_TTN	5	12
FAT1	1.75	0.0332	0.511	0.0808	7.17	11.1	0.000918	1.48	RV	CELLSTATES	vFB3	control_TTN	5	12
IER3	1.75	0.0436	0.388	0.0681	7	10.3	0.00137	1.36	RV	CELLSTATES	vFB3	control_TTN	5	12
IL1R1	1.74	0.028	0.442	0.098	7.28	11.6	0.000695	1.55	RV	CELLSTATES	vFB3	control_TTN	5	12
B4GALT5	1.72	0.0388	0.272	0.0653	6.78	10.6	0.00117	1.41	RV	CELLSTATES	vFB3	control_TTN	5	12
DDX58	1.72	0.018	0.366	0.177	7.22	12.7	0.00039	1.74	RV	CELLSTATES	vFB3	control_TTN	5	12
MEDAG	1.72	0.0251	0.404	0.0919	7.24	11.9	0.000609	1.6	RV	CELLSTATES	vFB3	control_TTN	5	12
PCOLCE	1.72	0.0168	0.341	0.102	7.19	12.9	0.00035	1.77	RV	CELLSTATES	vFB3	control_TTN	5	12
S100A6	1.7	0.00726	0.58	0.209	8.12	15	0.000118	2.14	RV	CELLSTATES	vFB3	control_TTN	5	12
PNRC1	1.69	0.0168	0.392	0.145	7.43	12.9	0.00035	1.77	RV	CELLSTATES	vFB3	control_TTN	5	12
PTMA	1.69	0.0128	0.395	0.15	7.5	13.6	0.000241	1.89	RV	CELLSTATES	vFB3	control_TTN	5	12
DISC1	1.66	0.0393	0.32	0.105	7	10.6	0.00119	1.41	RV	CELLSTATES	vFB3	control_TTN	5	12
HAS2	1.66	0.0235	0.979	0.169	8.01	12	0.000552	1.63	RV	CELLSTATES	vFB3	control_TTN	5	12
MT1E	1.66	0.0304	0.26	0.0879	7.01	11.4	0.000787	1.52	RV	CELLSTATES	vFB3	control_TTN	5	12
RYR2	1.66	0.011	1.03	0.616	8.69	14	0.000198	1.96	RV	CELLSTATES	vFB3	control_TTN	5	12
SLC39A14	1.66	0.0166	0.43	0.15	7.4	13	0.000343	1.78	RV	CELLSTATES	vFB3	control_TTN	5	12
CHST11	1.64	0.0301	0.484	0.136	7.3	11.4	0.000772	1.52	RV	CELLSTATES	vFB3	control_TTN	5	12
EIF4A1	1.64	0.0477	0.261	0.109	6.89	10.1	0.00157	1.32	RV	CELLSTATES	vFB3	control_TTN	5	12
EDNRB	1.63	0.0158	0.646	0.255	8.09	13.1	0.000314	1.8	RV	CELLSTATES	vFB3	control_TTN	5	12
H3F3B	1.63	0.00725	0.812	0.299	8.52	15	0.000118	2.14	RV	CELLSTATES	vFB3	control_TTN	5	12
USP39	1.63	0.024	0.319	0.152	7.59	12	0.000576	1.62	RV	CELLSTATES	vFB3	control_TTN	5	12
AFAP1	1.6	0.0316	0.731	0.223	7.85	11.3	0.000828	1.5	RV	CELLSTATES	vFB3	control_TTN	5	12
GALNT2	1.59	0.0163	0.998	0.266	8.27	13	0.000334	1.79	RV	CELLSTATES	vFB3	control_TTN	5	12
NAV3	1.58	0.00877	1.35	0.395	8.72	14.6	0.000147	2.06	RV	CELLSTATES	vFB3	control_TTN	5	12
VEGFA	1.58	0.0465	0.417	0.128	7.15	10.1	0.00152	1.33	RV	CELLSTATES	vFB3	control_TTN	5	12
NCOR2	1.57	0.021	1.31	0.291	8.45	12.3	0.000477	1.68	RV	CELLSTATES	vFB3	control_TTN	5	12
SPSB1	1.57	0.0216	1.41	0.424	8.95	12.3	0.000497	1.66	RV	CELLSTATES	vFB3	control_TTN	5	12
FAM227B	1.56	0.0214	0.584	0.238	8.04	12.3	0.000488	1.67	RV	CELLSTATES	vFB3	control_TTN	5	12
PTGIS	1.56	0.0147	0.736	0.248	8.14	13.3	0.000285	1.83	RV	CELLSTATES	vFB3	control_TTN	5	12
RPLP0	1.55	0.0303	0.362	0.148	7.41	11.4	0.000779	1.52	RV	CELLSTATES	vFB3	control_TTN	5	12
FRMD3	1.54	0.0458	0.518	0.192	7.7	10.2	0.00147	1.34	RV	CELLSTATES	vFB3	control_TTN	5	12
HTRA3	1.54	0.0263	0.489	0.21	7.55	11.8	0.000642	1.58	RV	CELLSTATES	vFB3	control_TTN	5	12
ACKR3	1.53	0.0376	0.349	0.115	7.2	10.7	0.00113	1.43	RV	CELLSTATES	vFB3	control_TTN	5	12
KCNQ1	1.53	0.0473	0.326	0.111	7.2	10.1	0.00155	1.32	RV	CELLSTATES	vFB3	control_TTN	5	12
COL5A1	1.51	0.0239	1.05	0.297	8.24	12	0.000567	1.62	RV	CELLSTATES	vFB3	control_TTN	5	12
CTSL	1.49	0.0327	0.625	0.188	7.91	11.1	0.000899	1.48	RV	CELLSTATES	vFB3	control_TTN	5	12
THBS1	1.48	0.0298	1.17	0.398	8.58	11.4	0.000757	1.53	RV	CELLSTATES	vFB3	control_TTN	5	12
TNNT2	1.48	0.0475	0.315	0.167	7.33	10.1	0.00156	1.32	RV	CELLSTATES	vFB3	control_TTN	5	12
FBLN1	1.47	0.0208	0.785	0.304	8.26	12.4	0.00047	1.68	RV	CELLSTATES	vFB3	control_TTN	5	12
MEG8	1.47	0.0407	2	0.553	9.38	10.5	0.00125	1.39	RV	CELLSTATES	vFB3	control_TTN	5	12
STAT3	1.47	0.0148	1.97	0.6	9.28	13.3	0.00029	1.83	RV	CELLSTATES	vFB3	control_TTN	5	12
TPST1	1.47	0.0393	0.573	0.174	7.65	10.6	0.00119	1.41	RV	CELLSTATES	vFB3	control_TTN	5	12
AKAP12	1.42	0.0222	2.05	0.722	9.47	12.2	0.000514	1.65	RV	CELLSTATES	vFB3	control_TTN	5	12
LRP1	1.38	0.035	0.939	0.376	8.4	10.9	0.000999	1.46	RV	CELLSTATES	vFB3	control_TTN	5	12
IGFBP7	1.36	0.0174	4.1	1.71	10.6	12.8	0.000366	1.76	RV	CELLSTATES	vFB3	control_TTN	5	12
TBX20	1.34	0.0301	2.83	0.9	9.87	11.4	0.00077	1.52	RV	CELLSTATES	vFB3	control_TTN	5	12
NEAT1	1.31	0.0323	12.7	4.16	11.8	11.2	0.00087	1.49	RV	CELLSTATES	vFB3	control_TTN	5	12
MGST1	1.3	0.0306	1.78	0.808	9.51	11.4	0.000797	1.51	RV	CELLSTATES	vFB3	control_TTN	5	12
NOVA1	1.3	0.0382	1.28	0.516	8.82	10.7	0.00115	1.42	RV	CELLSTATES	vFB3	control_TTN	5	12
VCAN	1.3	0.0369	2.19	0.689	9.25	10.8	0.00109	1.43	RV	CELLSTATES	vFB3	control_TTN	5	12
DCLK1	1.24	0.0416	3.59	1.48	10.3	10.4	0.00129	1.38	RV	CELLSTATES	vFB3	control_TTN	5	12
