# Supplementary material for: Pathogenic variants damage cell composition and single cell transcription in cardiomyopathies
Source: Science. Author manuscript; Available in PMC 2022 Oct 3. (PMC9528698; doi:10.1126/science.abo1984)
Supplement: Supp table 21.4 [file NIHMS1835045-supplement-Supp_table_21_4.xlsx]

## Sheet: Index
Column name	Description
Gene	Gene symbol, Ensembl 84
logFC	log2-fold change
FDR	False discovery rate; FDR is the PValue after (by default) Benjamini-Hochberg correction.
mean_exp_control	Mean expression values across controls
mean_exp_genotype	Mean expression values across disease samples
logCPM	logCPM is the average expression of all pseudobulked samples for that particular gene across all samples on the log2-scale expressed in counts per million (cpm, as calculated by edgeR after normalization).
F	Output of quasi-likelihood F-test
PValue	PValue is the nominal p-value derived from F
FDR_plot	-log10(False discovery rate)
Region	Studied region (LV or RV)
annotation_level	Cell-type or cell-state
cell_state/state	Specification which cell-type or state was analysed
comparison	Specification control_GENOTYPE
Observations_genotype	Numbers of Patients included in edgeR (patients with low number of nuclei have been excluded)
Observations_reference	Numbers of Patients included in edgeR (patients with low number of nuclei have been excluded)

## Sheet: LMNA_control
Gene	logFC	FDR	mean_exp_control	mean_exp_genotype	logCPM	F	PValue	FDR_plot	Region	annotation_level	cell_state	comparison	Observations_genotype	Observations_reference
ADGRG7	4.8	2.75e-05	0.00137	0.101	5.15	34.5	7.72e-08	4.56	RV	CELLSTATES	vFB3	control_LMNA	7	12
NPPB	4.57	5.32e-06	0.00194	0.146	5.48	40.7	8.22e-09	5.27	RV	CELLSTATES	vFB3	control_LMNA	7	12
SPINK13	3.7	0.000655	0.00137	0.0631	4.67	23.7	5.01e-06	3.18	RV	CELLSTATES	vFB3	control_LMNA	7	12
LINC02388	3.65	1.05e-10	0.0491	1.2	7.48	83.5	2.22e-14	9.98	RV	CELLSTATES	vFB3	control_LMNA	7	12
HAPLN1	3.51	0.00144	0.00514	0.0808	4.85	21.2	1.4e-05	2.84	RV	CELLSTATES	vFB3	control_LMNA	7	12
AC020637.1	3.42	4.31e-06	0.0128	0.346	5.9	41.6	6.05e-09	5.37	RV	CELLSTATES	vFB3	control_LMNA	7	12
AC074011.1	3.35	0.00571	0	0.0256	4.34	17.4	7.97e-05	2.24	RV	CELLSTATES	vFB3	control_LMNA	7	12
TMPRSS11A	3.34	0.00699	0	0.0232	4.34	16.6	0.000111	2.16	RV	CELLSTATES	vFB3	control_LMNA	7	12
SESN3	3.29	2.45e-08	0.024	0.401	6.17	60.9	1.2e-11	7.61	RV	CELLSTATES	vFB3	control_LMNA	7	12
AL035446.1	3.27	0.0049	0.00149	0.0406	4.52	17.6	6.54e-05	2.31	RV	CELLSTATES	vFB3	control_LMNA	7	12
AC109779.1	3.26	0.00934	0	0.0295	4.33	15.6	0.00017	2.03	RV	CELLSTATES	vFB3	control_LMNA	7	12
AP003555.3	3.18	0.00899	0	0.0245	4.32	15.8	0.000161	2.05	RV	CELLSTATES	vFB3	control_LMNA	7	12
PLK1	3.09	0.012	0	0.0179	4.29	15.7	0.00024	1.92	RV	CELLSTATES	vFB3	control_LMNA	7	12
AC104170.1	2.95	0.0226	0	0.0172	4.27	13.6	0.000596	1.65	RV	CELLSTATES	vFB3	control_LMNA	7	12
STK17B	2.91	7.18e-09	0.0915	0.827	7.09	66.2	2.52e-12	8.14	RV	CELLSTATES	vFB3	control_LMNA	7	12
AFF3	2.88	1.05e-10	0.37	2.83	8.77	84.3	1.82e-14	9.98	RV	CELLSTATES	vFB3	control_LMNA	7	12
CCDC68	2.88	0.00197	0.0094	0.132	5.12	20.3	2.05e-05	2.7	RV	CELLSTATES	vFB3	control_LMNA	7	12
AC005828.1	2.84	0.0272	0	0.0152	4.25	12.7	0.000821	1.56	RV	CELLSTATES	vFB3	control_LMNA	7	12
KCNK12	2.82	0.0226	0.00149	0.0293	4.4	12.9	0.000597	1.65	RV	CELLSTATES	vFB3	control_LMNA	7	12
RAMP2-AS1	2.81	0.00124	0.0122	0.121	5.22	21.7	1.13e-05	2.91	RV	CELLSTATES	vFB3	control_LMNA	7	12
RGCC	2.81	0.00412	0.00745	0.113	5.04	18.1	5.14e-05	2.39	RV	CELLSTATES	vFB3	control_LMNA	7	12
SLC29A2	2.81	0.0374	0	0.0166	4.25	14.3	0.00128	1.43	RV	CELLSTATES	vFB3	control_LMNA	7	12
MUM1L1	2.79	0.0142	0.0035	0.0814	4.74	14.2	0.000297	1.85	RV	CELLSTATES	vFB3	control_LMNA	7	12
AC108449.1	2.64	0.00167	0.0151	0.142	5.29	20.8	1.68e-05	2.78	RV	CELLSTATES	vFB3	control_LMNA	7	12
CCDC173	2.54	0.0304	0.00489	0.0439	4.67	11.7	0.000964	1.52	RV	CELLSTATES	vFB3	control_LMNA	7	12
AF130359.1	2.51	0.0256	0.0076	0.12	4.9	12.3	0.000729	1.59	RV	CELLSTATES	vFB3	control_LMNA	7	12
ARL15	2.5	3.42e-09	1.09	7.09	10.1	69.6	9.61e-13	8.47	RV	CELLSTATES	vFB3	control_LMNA	7	12
AC012370.2	2.49	0.0227	0.00487	0.063	4.71	12.7	0.000605	1.64	RV	CELLSTATES	vFB3	control_LMNA	7	12
AL033504.1	2.42	0.0356	0.0044	0.0712	4.64	11.2	0.0012	1.45	RV	CELLSTATES	vFB3	control_LMNA	7	12
SMOC1	2.42	0.0436	0.00732	0.0452	4.71	10.6	0.00164	1.36	RV	CELLSTATES	vFB3	control_LMNA	7	12
NRXN3	2.37	0.000228	0.0424	0.287	6.23	27.4	1.14e-06	3.64	RV	CELLSTATES	vFB3	control_LMNA	7	12
AP000787.1	2.36	0.000719	0.024	0.232	5.77	23.4	5.55e-06	3.14	RV	CELLSTATES	vFB3	control_LMNA	7	12
LINC02193	2.35	0.0396	0.0072	0.0556	4.71	10.8	0.00143	1.4	RV	CELLSTATES	vFB3	control_LMNA	7	12
SSX2IP	2.3	0.000373	0.0404	0.261	5.87	25.7	2.22e-06	3.43	RV	CELLSTATES	vFB3	control_LMNA	7	12
SNCAIP	2.29	0.00195	0.0573	0.238	5.85	20.3	1.99e-05	2.71	RV	CELLSTATES	vFB3	control_LMNA	7	12
AFF2	2.27	0.037	0.00633	0.0839	4.92	11.1	0.00126	1.43	RV	CELLSTATES	vFB3	control_LMNA	7	12
KALRN	2.23	5.95e-06	0.177	0.787	7.31	40.1	1e-08	5.23	RV	CELLSTATES	vFB3	control_LMNA	7	12
CHST7	2.19	7.07e-05	0.0646	0.472	6.67	31.3	2.53e-07	4.15	RV	CELLSTATES	vFB3	control_LMNA	7	12
LINC01748	2.17	0.0282	0.0201	0.104	5.16	11.9	0.000864	1.55	RV	CELLSTATES	vFB3	control_LMNA	7	12
FKBP5	2.16	4.3e-06	1.77	9.26	10.6	41.7	5.74e-09	5.37	RV	CELLSTATES	vFB3	control_LMNA	7	12
BMP5	2.13	0.000562	0.0773	0.378	6.47	24.2	4.11e-06	3.25	RV	CELLSTATES	vFB3	control_LMNA	7	12
KLF15	2.12	0.0058	0.0266	0.179	5.48	17.1	8.19e-05	2.24	RV	CELLSTATES	vFB3	control_LMNA	7	12
TMEM132C	2.12	1.48e-06	0.376	2.22	8.58	45.7	1.46e-09	5.83	RV	CELLSTATES	vFB3	control_LMNA	7	12
PRR16	2.1	1.01e-06	0.521	2.54	8.8	47.3	8.51e-10	6	RV	CELLSTATES	vFB3	control_LMNA	7	12
ITGA10	2.09	0.0406	0.0132	0.0758	4.98	10.8	0.00147	1.39	RV	CELLSTATES	vFB3	control_LMNA	7	12
MAP2	2.08	0.0262	0.0229	0.11	5.18	12.2	0.000764	1.58	RV	CELLSTATES	vFB3	control_LMNA	7	12
ITGB8	2.07	0.00605	0.0495	0.261	5.78	16.9	8.92e-05	2.22	RV	CELLSTATES	vFB3	control_LMNA	7	12
OVCH1-AS1	2.05	0.0156	0.0213	0.151	5.34	13.9	0.000344	1.81	RV	CELLSTATES	vFB3	control_LMNA	7	12
PTPN13	2.05	1.72e-06	0.279	1.3	7.89	45.1	1.81e-09	5.77	RV	CELLSTATES	vFB3	control_LMNA	7	12
KLF2	2.04	0.000342	0.095	0.408	6.59	26.2	1.83e-06	3.47	RV	CELLSTATES	vFB3	control_LMNA	7	12
PLB1	2.04	0.0313	0.0177	0.114	5.2	11.6	0.00101	1.5	RV	CELLSTATES	vFB3	control_LMNA	7	12
ZBTB16	2.04	8.65e-06	1.46	7.6	10.3	38.5	1.76e-08	5.06	RV	CELLSTATES	vFB3	control_LMNA	7	12
LRRC17	2.02	0.0102	0.03	0.156	5.47	15.2	0.00019	1.99	RV	CELLSTATES	vFB3	control_LMNA	7	12
KIF13B	2.01	1.2e-05	0.182	0.987	7.54	37.2	2.79e-08	4.92	RV	CELLSTATES	vFB3	control_LMNA	7	12
KIF5C	2.01	0.00596	0.0405	0.21	5.64	17	8.57e-05	2.23	RV	CELLSTATES	vFB3	control_LMNA	7	12
EFHD1	2	0.000342	0.0622	0.336	6.27	26.1	1.87e-06	3.47	RV	CELLSTATES	vFB3	control_LMNA	7	12
ID1	2	0.000937	0.108	0.478	6.84	22.6	7.63e-06	3.03	RV	CELLSTATES	vFB3	control_LMNA	7	12
ATP10A	1.99	9.93e-05	0.145	0.586	6.93	30	4.05e-07	4	RV	CELLSTATES	vFB3	control_LMNA	7	12
CHST3	1.99	0.0145	0.0324	0.144	5.44	14.1	0.000313	1.84	RV	CELLSTATES	vFB3	control_LMNA	7	12
CNKSR3	1.99	0.0139	0.0272	0.15	5.49	14.2	0.000292	1.86	RV	CELLSTATES	vFB3	control_LMNA	7	12
CTGF	1.99	8.94e-05	0.206	1.02	7.62	30.4	3.45e-07	4.05	RV	CELLSTATES	vFB3	control_LMNA	7	12
HTR4	1.98	0.0006	0.0696	0.567	6.88	24	4.46e-06	3.22	RV	CELLSTATES	vFB3	control_LMNA	7	12
PPP1CB	1.97	3.27e-05	0.165	0.744	7.27	33.8	9.63e-08	4.49	RV	CELLSTATES	vFB3	control_LMNA	7	12
AC091948.1	1.96	0.00837	0.0289	0.176	5.56	15.8	0.000145	2.08	RV	CELLSTATES	vFB3	control_LMNA	7	12
GPM6B	1.96	0.00378	0.0542	0.239	6.21	18.4	4.62e-05	2.42	RV	CELLSTATES	vFB3	control_LMNA	7	12
LAMA3	1.96	0.0248	0.0225	0.125	5.38	12.4	0.000699	1.61	RV	CELLSTATES	vFB3	control_LMNA	7	12
TSC22D3	1.96	0.000187	0.221	1.28	8.03	28	8.95e-07	3.73	RV	CELLSTATES	vFB3	control_LMNA	7	12
PLXNA2	1.94	0.000153	0.163	0.582	7.03	28.7	6.7e-07	3.82	RV	CELLSTATES	vFB3	control_LMNA	7	12
USP53	1.94	2.82e-06	0.73	3.36	9.19	43.1	3.57e-09	5.55	RV	CELLSTATES	vFB3	control_LMNA	7	12
ARHGAP10	1.93	6.43e-06	1.04	5.24	9.84	39.8	1.13e-08	5.19	RV	CELLSTATES	vFB3	control_LMNA	7	12
MTUS1	1.92	5.38e-06	0.524	2.21	8.72	40.5	8.68e-09	5.27	RV	CELLSTATES	vFB3	control_LMNA	7	12
CARMIL1	1.91	8.92e-07	0.727	3.64	9.36	48	6.89e-10	6.05	RV	CELLSTATES	vFB3	control_LMNA	7	12
LINC01088	1.91	3.26e-05	0.374	2.21	8.6	33.9	9.4e-08	4.49	RV	CELLSTATES	vFB3	control_LMNA	7	12
AC084871.2	1.9	0.00596	0.0429	0.197	5.8	17	8.55e-05	2.23	RV	CELLSTATES	vFB3	control_LMNA	7	12
ATP10D	1.9	1.08e-05	0.179	0.89	7.42	37.6	2.43e-08	4.97	RV	CELLSTATES	vFB3	control_LMNA	7	12
AC079380.1	1.89	0.0166	0.0437	0.176	5.47	13.7	0.00037	1.78	RV	CELLSTATES	vFB3	control_LMNA	7	12
PIGZ	1.89	0.0142	0.028	0.154	5.41	14.2	0.000301	1.85	RV	CELLSTATES	vFB3	control_LMNA	7	12
TPD52L1	1.89	0.0065	0.054	0.258	6.05	16.6	0.000101	2.19	RV	CELLSTATES	vFB3	control_LMNA	7	12
RAI2	1.87	0.0256	0.0263	0.174	5.41	12.3	0.00073	1.59	RV	CELLSTATES	vFB3	control_LMNA	7	12
ZFAND5	1.87	7.21e-05	0.259	1.03	7.75	31.1	2.68e-07	4.14	RV	CELLSTATES	vFB3	control_LMNA	7	12
FGD4	1.86	5.64e-05	0.141	0.686	7.12	32.1	1.86e-07	4.25	RV	CELLSTATES	vFB3	control_LMNA	7	12
REPS1	1.84	2.22e-05	0.3	1.3	7.92	35.2	5.76e-08	4.65	RV	CELLSTATES	vFB3	control_LMNA	7	12
ETV5	1.83	0.0252	0.0272	0.126	5.33	12.3	0.000711	1.6	RV	CELLSTATES	vFB3	control_LMNA	7	12
CERS6	1.82	0.0199	0.0405	0.171	5.68	13.1	0.000502	1.7	RV	CELLSTATES	vFB3	control_LMNA	7	12
MAMDC2	1.82	6.87e-06	0.796	3.86	9.47	39.4	1.3e-08	5.16	RV	CELLSTATES	vFB3	control_LMNA	7	12
AOX1	1.8	0.000202	0.171	0.7	7.22	27.7	9.79e-07	3.69	RV	CELLSTATES	vFB3	control_LMNA	7	12
LINC00511	1.8	0.0486	0.0338	0.131	5.55	10.3	0.00189	1.31	RV	CELLSTATES	vFB3	control_LMNA	7	12
PLXDC2	1.8	5.32e-06	1.37	4.85	9.8	40.8	7.84e-09	5.27	RV	CELLSTATES	vFB3	control_LMNA	7	12
WNK3	1.8	0.00476	0.0628	0.459	6.35	17.7	6.23e-05	2.32	RV	CELLSTATES	vFB3	control_LMNA	7	12
MAMDC2-AS1	1.79	0.000625	0.252	1.09	7.76	23.8	4.69e-06	3.2	RV	CELLSTATES	vFB3	control_LMNA	7	12
NFATC2	1.78	0.022	0.132	0.484	6.74	12.8	0.000576	1.66	RV	CELLSTATES	vFB3	control_LMNA	7	12
AC114760.2	1.76	0.0238	0.0344	0.163	5.54	12.5	0.000654	1.62	RV	CELLSTATES	vFB3	control_LMNA	7	12
MEOX2	1.76	0.0252	0.0561	0.226	5.8	12.3	0.000713	1.6	RV	CELLSTATES	vFB3	control_LMNA	7	12
REXO5	1.76	0.0358	0.0352	0.186	5.54	11.2	0.00121	1.45	RV	CELLSTATES	vFB3	control_LMNA	7	12
NOX4	1.74	2.29e-05	0.36	1.46	8.16	35.1	6.1e-08	4.64	RV	CELLSTATES	vFB3	control_LMNA	7	12
SPRY4-AS1	1.72	0.00626	0.0661	0.333	6.1	16.7	9.47e-05	2.2	RV	CELLSTATES	vFB3	control_LMNA	7	12
TMEM144	1.72	0.000168	0.185	0.737	7.22	28.4	7.67e-07	3.77	RV	CELLSTATES	vFB3	control_LMNA	7	12
MXI1	1.68	0.00148	0.113	0.481	6.76	21.1	1.48e-05	2.83	RV	CELLSTATES	vFB3	control_LMNA	7	12
WEE1	1.67	0.0287	0.0324	0.177	5.67	11.8	0.000889	1.54	RV	CELLSTATES	vFB3	control_LMNA	7	12
FAM214A	1.66	0.000153	0.183	0.682	7.22	28.7	6.75e-07	3.82	RV	CELLSTATES	vFB3	control_LMNA	7	12
MOB3B	1.64	0.00283	0.116	0.497	6.75	19.2	3.19e-05	2.55	RV	CELLSTATES	vFB3	control_LMNA	7	12
RNF115	1.62	7.15e-05	0.39	1.48	8.24	31.2	2.61e-07	4.15	RV	CELLSTATES	vFB3	control_LMNA	7	12
ROR1	1.61	0.00143	0.186	0.648	7.1	21.2	1.37e-05	2.85	RV	CELLSTATES	vFB3	control_LMNA	7	12
CDH2	1.59	0.0436	0.0447	0.157	5.58	10.6	0.00164	1.36	RV	CELLSTATES	vFB3	control_LMNA	7	12
FAM198B-AS1	1.56	0.000342	0.335	1.31	8	26.1	1.88e-06	3.47	RV	CELLSTATES	vFB3	control_LMNA	7	12
AL445426.1	1.55	0.000885	0.185	0.759	7.32	22.8	7.08e-06	3.05	RV	CELLSTATES	vFB3	control_LMNA	7	12
CTDSPL	1.55	0.000426	0.275	0.98	7.68	25.1	2.84e-06	3.37	RV	CELLSTATES	vFB3	control_LMNA	7	12
HACL1	1.55	0.0134	0.0682	0.226	6.01	14.3	0.000278	1.87	RV	CELLSTATES	vFB3	control_LMNA	7	12
RMND5A	1.55	0.0327	0.0548	0.188	5.66	11.4	0.00109	1.48	RV	CELLSTATES	vFB3	control_LMNA	7	12
CCND3	1.54	0.000925	0.218	0.789	7.45	22.7	7.47e-06	3.03	RV	CELLSTATES	vFB3	control_LMNA	7	12
RPS6KA5	1.54	0.0178	0.0554	0.22	5.92	13.4	0.000429	1.75	RV	CELLSTATES	vFB3	control_LMNA	7	12
ISPD	1.51	0.00934	0.107	0.31	6.49	15.4	0.000171	2.03	RV	CELLSTATES	vFB3	control_LMNA	7	12
RNF217	1.51	0.00244	0.205	0.612	7.08	19.6	2.7e-05	2.61	RV	CELLSTATES	vFB3	control_LMNA	7	12
RASAL2	1.5	0.00039	0.509	1.58	8.34	25.4	2.46e-06	3.41	RV	CELLSTATES	vFB3	control_LMNA	7	12
RFTN2	1.5	0.00109	0.21	0.688	7.21	22.1	9.52e-06	2.96	RV	CELLSTATES	vFB3	control_LMNA	7	12
SLC9A7	1.49	0.0405	0.0556	0.235	6.09	10.8	0.00146	1.39	RV	CELLSTATES	vFB3	control_LMNA	7	12
ACSL1	1.48	0.001	0.263	0.846	7.54	22.4	8.45e-06	3	RV	CELLSTATES	vFB3	control_LMNA	7	12
PDK4	1.48	0.00701	0.301	1.28	8.19	16.4	0.000112	2.15	RV	CELLSTATES	vFB3	control_LMNA	7	12
SAMHD1	1.48	0.00109	0.321	1.13	7.91	22.2	9.36e-06	2.96	RV	CELLSTATES	vFB3	control_LMNA	7	12
FOSB	1.47	0.0446	0.177	0.685	7.27	10.5	0.0017	1.35	RV	CELLSTATES	vFB3	control_LMNA	7	12
LAMB1	1.47	0.000571	1.51	5.22	10	24.1	4.21e-06	3.24	RV	CELLSTATES	vFB3	control_LMNA	7	12
ITGA1	1.46	0.00796	0.108	0.339	6.4	15.9	0.000135	2.1	RV	CELLSTATES	vFB3	control_LMNA	7	12
SHROOM3	1.45	0.0115	0.145	0.441	6.73	14.8	0.000227	1.94	RV	CELLSTATES	vFB3	control_LMNA	7	12
AKT3	1.44	0.00013	1.47	4.75	9.91	29.2	5.46e-07	3.89	RV	CELLSTATES	vFB3	control_LMNA	7	12
CLMN	1.44	0.00626	0.257	0.728	7.29	16.7	9.53e-05	2.2	RV	CELLSTATES	vFB3	control_LMNA	7	12
PTPDC1	1.44	0.00803	0.137	0.441	6.67	15.9	0.000137	2.1	RV	CELLSTATES	vFB3	control_LMNA	7	12
UBA6-AS1	1.44	0.00877	0.19	0.622	7.04	15.6	0.000154	2.06	RV	CELLSTATES	vFB3	control_LMNA	7	12
DOCK9	1.43	0.00139	0.243	0.785	7.44	21.3	1.33e-05	2.86	RV	CELLSTATES	vFB3	control_LMNA	7	12
FBXO42	1.43	0.000538	0.338	1.11	7.9	24.3	3.85e-06	3.27	RV	CELLSTATES	vFB3	control_LMNA	7	12
ZNF274	1.43	0.0192	0.0784	0.231	6.15	13.2	0.000469	1.72	RV	CELLSTATES	vFB3	control_LMNA	7	12
TGFB2	1.42	0.0386	0.077	0.27	6.14	11	0.00136	1.41	RV	CELLSTATES	vFB3	control_LMNA	7	12
RNF144A	1.41	0.00596	0.201	0.663	7.25	17	8.5e-05	2.23	RV	CELLSTATES	vFB3	control_LMNA	7	12
SPRED2	1.41	0.00219	0.498	1.63	8.44	20	2.32e-05	2.66	RV	CELLSTATES	vFB3	control_LMNA	7	12
MICAL2	1.4	0.0218	0.161	0.45	6.81	12.8	0.000563	1.66	RV	CELLSTATES	vFB3	control_LMNA	7	12
HIF3A	1.39	0.003	0.717	2.64	9.09	19	3.5e-05	2.52	RV	CELLSTATES	vFB3	control_LMNA	7	12
USP54	1.39	0.00393	0.325	1.03	7.86	18.3	4.89e-05	2.41	RV	CELLSTATES	vFB3	control_LMNA	7	12
FGF14	1.38	0.00605	0.475	1.47	8.27	16.9	8.9e-05	2.22	RV	CELLSTATES	vFB3	control_LMNA	7	12
IRS2	1.38	0.0109	0.117	0.395	6.66	15	0.000207	1.96	RV	CELLSTATES	vFB3	control_LMNA	7	12
ADAMTS9-AS2	1.37	0.00626	0.25	0.922	7.67	16.8	9.43e-05	2.2	RV	CELLSTATES	vFB3	control_LMNA	7	12
PTPN9	1.37	0.00414	0.287	0.795	7.46	18.1	5.2e-05	2.38	RV	CELLSTATES	vFB3	control_LMNA	7	12
ARHGEF26	1.35	0.0168	0.125	0.397	6.59	13.6	0.000384	1.77	RV	CELLSTATES	vFB3	control_LMNA	7	12
PPM1B	1.35	0.00297	0.253	0.913	7.66	19.1	3.44e-05	2.53	RV	CELLSTATES	vFB3	control_LMNA	7	12
TENM4	1.35	0.0492	0.142	0.375	6.52	10.2	0.00193	1.31	RV	CELLSTATES	vFB3	control_LMNA	7	12
CUL4B	1.33	0.0292	0.113	0.295	6.32	11.8	0.000911	1.53	RV	CELLSTATES	vFB3	control_LMNA	7	12
HSD17B4	1.33	0.0193	0.14	0.428	6.7	13.2	0.000475	1.71	RV	CELLSTATES	vFB3	control_LMNA	7	12
FOXO1	1.32	0.00144	1.24	3.68	9.64	21.2	1.4e-05	2.84	RV	CELLSTATES	vFB3	control_LMNA	7	12
PXDNL	1.32	0.00119	0.774	2.38	8.97	21.8	1.07e-05	2.93	RV	CELLSTATES	vFB3	control_LMNA	7	12
SYTL4	1.31	0.0117	0.168	0.589	6.98	14.8	0.000232	1.93	RV	CELLSTATES	vFB3	control_LMNA	7	12
FOXO3	1.3	0.00129	1.1	3.53	9.49	21.6	1.19e-05	2.89	RV	CELLSTATES	vFB3	control_LMNA	7	12
ERRFI1	1.28	0.0266	0.176	0.655	7.26	12.1	0.000789	1.57	RV	CELLSTATES	vFB3	control_LMNA	7	12
DOCK5	1.27	0.0129	0.329	1.03	7.89	14.5	0.000262	1.89	RV	CELLSTATES	vFB3	control_LMNA	7	12
AC007388.1	1.26	0.0275	0.157	0.49	6.89	12	0.000831	1.56	RV	CELLSTATES	vFB3	control_LMNA	7	12
ANXA1	1.26	0.0429	0.188	0.704	7.44	10.6	0.00159	1.37	RV	CELLSTATES	vFB3	control_LMNA	7	12
AP002989.1	1.26	0.0109	0.249	0.682	7.34	15	0.000208	1.96	RV	CELLSTATES	vFB3	control_LMNA	7	12
MYO1D	1.26	0.00885	0.388	1.03	7.83	15.6	0.000157	2.05	RV	CELLSTATES	vFB3	control_LMNA	7	12
OSBPL9	1.25	0.00294	0.58	1.82	8.64	19.1	3.36e-05	2.53	RV	CELLSTATES	vFB3	control_LMNA	7	12
CCDC171	1.24	0.022	0.129	0.417	6.7	12.8	0.000577	1.66	RV	CELLSTATES	vFB3	control_LMNA	7	12
CTTNBP2	1.24	0.0495	0.125	0.351	6.57	10.2	0.00196	1.31	RV	CELLSTATES	vFB3	control_LMNA	7	12
IP6K2	1.24	0.00921	0.228	0.85	7.58	15.5	0.000167	2.04	RV	CELLSTATES	vFB3	control_LMNA	7	12
MED13L	1.24	0.00109	1.16	3.26	9.41	22.1	9.67e-06	2.96	RV	CELLSTATES	vFB3	control_LMNA	7	12
ASAP1	1.23	0.0131	0.541	1.45	8.31	14.4	0.000269	1.88	RV	CELLSTATES	vFB3	control_LMNA	7	12
ENOX2	1.23	0.00554	0.308	0.947	7.77	17.2	7.66e-05	2.26	RV	CELLSTATES	vFB3	control_LMNA	7	12
UTRN	1.23	0.00649	0.488	1.42	8.29	16.6	0.000101	2.19	RV	CELLSTATES	vFB3	control_LMNA	7	12
MFAP5	1.21	0.0355	0.325	0.983	7.81	11.2	0.00119	1.45	RV	CELLSTATES	vFB3	control_LMNA	7	12
CAB39L	1.2	0.0192	0.283	0.792	7.58	13.2	0.000468	1.72	RV	CELLSTATES	vFB3	control_LMNA	7	12
GAB1	1.2	0.011	0.32	0.871	7.56	14.9	0.000212	1.96	RV	CELLSTATES	vFB3	control_LMNA	7	12
IL1RAPL1	1.19	0.00508	0.706	1.99	8.73	17.5	6.85e-05	2.29	RV	CELLSTATES	vFB3	control_LMNA	7	12
SLC44A1	1.18	0.00837	0.281	0.761	7.48	15.8	0.000146	2.08	RV	CELLSTATES	vFB3	control_LMNA	7	12
AC097662.1	1.17	0.0241	0.316	0.861	7.66	12.5	0.000668	1.62	RV	CELLSTATES	vFB3	control_LMNA	7	12
ICA1L	1.17	0.0427	0.167	0.479	6.94	10.6	0.00158	1.37	RV	CELLSTATES	vFB3	control_LMNA	7	12
RBL2	1.17	0.0199	0.186	0.617	7.11	13.1	0.000495	1.7	RV	CELLSTATES	vFB3	control_LMNA	7	12
HEYL	1.16	0.0266	0.576	1.44	8.46	12.1	0.000791	1.57	RV	CELLSTATES	vFB3	control_LMNA	7	12
RAB8B	1.16	0.00917	0.305	0.955	7.75	15.5	0.000166	2.04	RV	CELLSTATES	vFB3	control_LMNA	7	12
SCN7A	1.16	0.00891	1.97	5.84	10.3	15.6	0.000159	2.05	RV	CELLSTATES	vFB3	control_LMNA	7	12
ZNF438	1.16	0.0166	0.207	0.645	7.31	13.7	0.000375	1.78	RV	CELLSTATES	vFB3	control_LMNA	7	12
BNIP3L	1.15	0.0107	0.546	1.75	8.66	15	0.000203	1.97	RV	CELLSTATES	vFB3	control_LMNA	7	12
PDZD2	1.15	0.0147	0.425	1.3	8.2	14	0.000319	1.83	RV	CELLSTATES	vFB3	control_LMNA	7	12
PTEN	1.15	0.00791	1.14	3.13	9.36	16	0.000133	2.1	RV	CELLSTATES	vFB3	control_LMNA	7	12
PLEKHH2	1.14	0.0166	0.261	0.724	7.46	13.7	0.000373	1.78	RV	CELLSTATES	vFB3	control_LMNA	7	12
ANKRD28	1.13	0.0427	0.137	0.39	6.69	10.6	0.00158	1.37	RV	CELLSTATES	vFB3	control_LMNA	7	12
ARHGAP26	1.13	0.0168	0.797	1.97	8.8	13.6	0.000387	1.77	RV	CELLSTATES	vFB3	control_LMNA	7	12
UACA	1.12	0.0227	0.286	0.739	7.43	12.7	0.000607	1.64	RV	CELLSTATES	vFB3	control_LMNA	7	12
MUSK	1.11	0.0314	0.337	1.02	7.79	11.5	0.00103	1.5	RV	CELLSTATES	vFB3	control_LMNA	7	12
NPAS3	1.11	0.0171	0.764	1.79	8.73	13.6	0.0004	1.77	RV	CELLSTATES	vFB3	control_LMNA	7	12
SPATA6	1.11	0.00996	0.894	2.35	9.07	15.3	0.000185	2	RV	CELLSTATES	vFB3	control_LMNA	7	12
RHOBTB3	1.1	0.00837	1.15	2.94	9.36	15.8	0.000144	2.08	RV	CELLSTATES	vFB3	control_LMNA	7	12
THSD4	1.09	0.0388	0.267	0.699	7.35	10.9	0.00137	1.41	RV	CELLSTATES	vFB3	control_LMNA	7	12
CFH	1.08	0.0227	1.29	2.78	9.27	12.6	0.000612	1.64	RV	CELLSTATES	vFB3	control_LMNA	7	12
ELF1	1.08	0.012	0.817	2.12	8.93	14.7	0.000239	1.92	RV	CELLSTATES	vFB3	control_LMNA	7	12
FCHSD2	1.08	0.0145	0.52	1.4	8.38	14.1	0.000314	1.84	RV	CELLSTATES	vFB3	control_LMNA	7	12
DGKH	1.07	0.0325	0.203	0.537	7.08	11.4	0.00107	1.49	RV	CELLSTATES	vFB3	control_LMNA	7	12
ECHDC2	1.06	0.0177	0.903	2.56	9.19	13.4	0.000425	1.75	RV	CELLSTATES	vFB3	control_LMNA	7	12
FAM13A	1.06	0.0257	0.429	0.98	7.86	12.2	0.000737	1.59	RV	CELLSTATES	vFB3	control_LMNA	7	12
ARHGAP5	1.05	0.0436	0.238	0.573	7.13	10.6	0.00164	1.36	RV	CELLSTATES	vFB3	control_LMNA	7	12
KLF12	1.05	0.012	0.623	1.53	8.45	14.7	0.000238	1.92	RV	CELLSTATES	vFB3	control_LMNA	7	12
PTPRG	1.05	0.0128	3.59	9.77	11	14.5	0.00026	1.89	RV	CELLSTATES	vFB3	control_LMNA	7	12
ANKS1B	1.03	0.0303	0.563	1.34	8.31	11.7	0.000958	1.52	RV	CELLSTATES	vFB3	control_LMNA	7	12
APBB2	1.03	0.0218	0.779	1.8	8.68	12.8	0.000563	1.66	RV	CELLSTATES	vFB3	control_LMNA	7	12
GATA6	1.03	0.0275	0.411	0.979	7.86	12	0.000835	1.56	RV	CELLSTATES	vFB3	control_LMNA	7	12
FMNL2	1.02	0.0226	0.548	1.49	8.45	12.7	0.000593	1.65	RV	CELLSTATES	vFB3	control_LMNA	7	12
KANK1	0.994	0.0232	0.773	1.85	8.72	12.6	0.00063	1.63	RV	CELLSTATES	vFB3	control_LMNA	7	12
SOS2	0.989	0.0265	0.524	1.33	8.18	12.1	0.000784	1.58	RV	CELLSTATES	vFB3	control_LMNA	7	12
ASAP2	0.987	0.0429	0.376	0.944	7.83	10.6	0.0016	1.37	RV	CELLSTATES	vFB3	control_LMNA	7	12
COL4A3	0.986	0.0256	1.46	3.14	9.47	12.3	0.000732	1.59	RV	CELLSTATES	vFB3	control_LMNA	7	12
PRICKLE2	0.984	0.0441	0.844	1.87	8.76	10.5	0.00167	1.36	RV	CELLSTATES	vFB3	control_LMNA	7	12
MKL1	0.968	0.0256	1.14	2.59	9.24	12.3	0.000733	1.59	RV	CELLSTATES	vFB3	control_LMNA	7	12
LAMA2	0.966	0.0316	13.4	33.1	12.9	11.5	0.00104	1.5	RV	CELLSTATES	vFB3	control_LMNA	7	12
NCOA2	0.964	0.05	0.684	1.49	8.52	10.2	0.00199	1.3	RV	CELLSTATES	vFB3	control_LMNA	7	12
COL4A1	0.938	0.0458	2.24	4.76	10.1	10.4	0.00176	1.34	RV	CELLSTATES	vFB3	control_LMNA	7	12

## Sheet: PKP2_control
Gene	logFC	FDR	mean_exp_control	mean_exp_genotype	logCPM	F	PValue	FDR_plot	Region	annotation_level	cell_state	comparison	Observations_genotype	Observations_reference
CCL4	4.89	0.000131	0	0.0801	4.39	26.6	6.1e-07	3.88	RV	CELLSTATES	vFB3	control_PKP2	5	12
CCL3	4.04	0.00167	0	0.0439	4.15	19.5	1.63e-05	2.78	RV	CELLSTATES	vFB3	control_PKP2	5	12
TMPRSS11A	3.83	0.00311	0	0.0268	4.16	17.9	3.5e-05	2.51	RV	CELLSTATES	vFB3	control_PKP2	5	12
RGCC	3.8	3.24e-05	0.00745	0.162	5.66	30.6	9.48e-08	4.49	RV	CELLSTATES	vFB3	control_PKP2	5	12
CCDC173	3.76	0.00134	0.00489	0.101	5.46	20.2	1.14e-05	2.87	RV	CELLSTATES	vFB3	control_PKP2	5	12
AC233723.1	3.75	0.00513	0	0.0332	4.09	18.1	6.87e-05	2.29	RV	CELLSTATES	vFB3	control_PKP2	5	12
AC007920.2	3.69	0.00685	0	0.0315	4.08	18.2	0.000101	2.16	RV	CELLSTATES	vFB3	control_PKP2	5	12
AC116424.1	3.69	0.00654	0	0.0294	4.1	17.4	9.57e-05	2.18	RV	CELLSTATES	vFB3	control_PKP2	5	12
AF130359.1	3.68	3.24e-05	0.0076	0.141	5.07	30.6	9.75e-08	4.49	RV	CELLSTATES	vFB3	control_PKP2	5	12
CYSLTR1	3.59	0.0107	0	0.0308	4.07	16.6	0.000183	1.97	RV	CELLSTATES	vFB3	control_PKP2	5	12
AC130343.1	3.56	0.0112	0	0.03	4.06	17	0.000196	1.95	RV	CELLSTATES	vFB3	control_PKP2	5	12
AL035446.1	3.44	0.0054	0.00149	0.0498	4.27	16.4	7.35e-05	2.27	RV	CELLSTATES	vFB3	control_PKP2	5	12
AL355390.2	3.42	0.0241	0	0.0206	4.09	13.8	0.000556	1.62	RV	CELLSTATES	vFB3	control_PKP2	5	12
PHLDA1	3.39	6.05e-05	0.013	0.156	5.38	28.6	2.38e-07	4.22	RV	CELLSTATES	vFB3	control_PKP2	5	12
RAMP2-AS1	3.33	4.55e-05	0.0122	0.164	5.25	29.5	1.59e-07	4.34	RV	CELLSTATES	vFB3	control_PKP2	5	12
LINC02234	3.28	0.0311	0	0.0213	4.02	14.6	0.000821	1.51	RV	CELLSTATES	vFB3	control_PKP2	5	12
AC073878.1	3.27	0.0324	0	0.0275	4	14.9	0.000877	1.49	RV	CELLSTATES	vFB3	control_PKP2	5	12
AL033504.1	3.24	0.00581	0.0044	0.0714	4.64	16.2	8.02e-05	2.24	RV	CELLSTATES	vFB3	control_PKP2	5	12
AC010889.1	3.23	0.0382	0	0.0191	4.03	13.5	0.0011	1.42	RV	CELLSTATES	vFB3	control_PKP2	5	12
AC104170.1	3.22	0.0263	0	0.0128	4.1	12	0.000638	1.58	RV	CELLSTATES	vFB3	control_PKP2	5	12
CCDC74A	3.22	0.0343	0	0.0175	4.02	14.3	0.000949	1.47	RV	CELLSTATES	vFB3	control_PKP2	5	12
ABCG5	3.18	0.0411	0	0.0147	4.07	12.2	0.00123	1.39	RV	CELLSTATES	vFB3	control_PKP2	5	12
UBL7	3.16	0.0486	0	0.0216	3.99	14	0.00158	1.31	RV	CELLSTATES	vFB3	control_PKP2	5	12
ZNF415	3.16	0.0451	0	0.0231	4	13.5	0.0014	1.35	RV	CELLSTATES	vFB3	control_PKP2	5	12
SPC25	3.02	0.0157	0.00285	0.0495	4.34	13.4	0.000313	1.8	RV	CELLSTATES	vFB3	control_PKP2	5	12
LINC00607	2.99	0.0133	0.00645	0.0674	4.49	13.9	0.000248	1.87	RV	CELLSTATES	vFB3	control_PKP2	5	12
AC020637.1	2.98	0.000746	0.0128	0.123	5.33	21.8	5.49e-06	3.13	RV	CELLSTATES	vFB3	control_PKP2	5	12
AP000755.2	2.89	0.027	0.00173	0.0342	4.33	12	0.000663	1.57	RV	CELLSTATES	vFB3	control_PKP2	5	12
AC012370.2	2.84	0.0117	0.00487	0.0762	4.56	14.2	0.00021	1.93	RV	CELLSTATES	vFB3	control_PKP2	5	12
LINC02296	2.82	0.0074	0.00977	0.128	4.82	15.5	0.000114	2.13	RV	CELLSTATES	vFB3	control_PKP2	5	12
NFATC2	2.81	0.000114	0.132	1.37	8.25	26.9	5.09e-07	3.94	RV	CELLSTATES	vFB3	control_PKP2	5	12
AFF3	2.76	6.76e-10	0.37	2.01	8.45	62.8	1.45e-13	9.17	RV	CELLSTATES	vFB3	control_PKP2	5	12
MUM1L1	2.75	0.0256	0.0035	0.0549	4.41	12.1	0.000614	1.59	RV	CELLSTATES	vFB3	control_PKP2	5	12
STK17B	2.73	1.5e-07	0.0915	0.589	6.78	47.6	6.42e-11	6.83	RV	CELLSTATES	vFB3	control_PKP2	5	12
LINC02388	2.68	7.48e-06	0.0491	0.362	6.43	35.7	1.02e-08	5.13	RV	CELLSTATES	vFB3	control_PKP2	5	12
LINC01088	2.67	1.24e-09	0.374	2.76	8.79	60.5	3.55e-13	8.91	RV	CELLSTATES	vFB3	control_PKP2	5	12
PURPL	2.66	0.0485	0.00446	0.0687	4.37	10.3	0.00158	1.31	RV	CELLSTATES	vFB3	control_PKP2	5	12
AL590617.2	2.58	0.0331	0.00595	0.07	4.57	11.3	0.000903	1.48	RV	CELLSTATES	vFB3	control_PKP2	5	12
WARS2-IT1	2.58	0.007	0.0163	0.107	4.91	15.7	0.000105	2.16	RV	CELLSTATES	vFB3	control_PKP2	5	12
CTGF	2.56	3.21e-07	0.206	1.12	7.85	45	1.87e-10	6.49	RV	CELLSTATES	vFB3	control_PKP2	5	12
SESN3	2.56	0.000509	0.024	0.174	5.5	22.8	3.42e-06	3.29	RV	CELLSTATES	vFB3	control_PKP2	5	12
TSC22D3	2.5	3.21e-07	0.221	1.49	8.15	44.8	2.07e-10	6.49	RV	CELLSTATES	vFB3	control_PKP2	5	12
KIF13B	2.39	2.38e-06	0.182	0.955	7.72	38.7	2.76e-09	5.62	RV	CELLSTATES	vFB3	control_PKP2	5	12
SPRY4-AS1	2.39	5.81e-05	0.0661	0.338	6.18	28.7	2.25e-07	4.24	RV	CELLSTATES	vFB3	control_PKP2	5	12
AL512380.2	2.38	0.0211	0.014	0.088	5.16	12.6	0.000477	1.67	RV	CELLSTATES	vFB3	control_PKP2	5	12
SSX2IP	2.35	0.000751	0.0404	0.214	5.78	21.7	5.59e-06	3.12	RV	CELLSTATES	vFB3	control_PKP2	5	12
RPS6KA5	2.34	0.000179	0.0554	0.294	6.37	25.7	8.82e-07	3.75	RV	CELLSTATES	vFB3	control_PKP2	5	12
SUSD4	2.34	0.0266	0.0126	0.0833	4.82	12	0.000648	1.58	RV	CELLSTATES	vFB3	control_PKP2	5	12
AL133415.1	2.33	0.00615	0.0217	0.169	5.8	16	8.76e-05	2.21	RV	CELLSTATES	vFB3	control_PKP2	5	12
HS6ST2	2.32	0.0015	0.0491	0.213	5.72	19.8	1.39e-05	2.82	RV	CELLSTATES	vFB3	control_PKP2	5	12
CHST7	2.28	4.08e-05	0.0646	0.418	6.52	29.8	1.36e-07	4.39	RV	CELLSTATES	vFB3	control_PKP2	5	12
FAM117B	2.27	0.00697	0.0243	0.126	5.3	15.7	0.000104	2.16	RV	CELLSTATES	vFB3	control_PKP2	5	12
FKBP5	2.27	1.06e-06	1.77	8.41	10.6	41.3	9.06e-10	5.98	RV	CELLSTATES	vFB3	control_PKP2	5	12
SNCAIP	2.27	0.0052	0.0573	0.175	5.82	16.5	7.03e-05	2.28	RV	CELLSTATES	vFB3	control_PKP2	5	12
ITGB8	2.26	0.00151	0.0495	0.22	5.66	19.8	1.4e-05	2.82	RV	CELLSTATES	vFB3	control_PKP2	5	12
ADRA1B	2.24	0.000154	0.0673	0.314	6.24	26.1	7.4e-07	3.81	RV	CELLSTATES	vFB3	control_PKP2	5	12
ATP10A	2.24	1.64e-05	0.145	0.56	6.92	33.2	3.03e-08	4.78	RV	CELLSTATES	vFB3	control_PKP2	5	12
PTPN13	2.24	1.23e-06	0.279	1.14	7.85	40.7	1.14e-09	5.91	RV	CELLSTATES	vFB3	control_PKP2	5	12
TMEM132C	2.24	1.9e-06	0.376	1.88	8.56	39.5	1.9e-09	5.72	RV	CELLSTATES	vFB3	control_PKP2	5	12
ARL15	2.23	2.5e-07	1.09	4.8	9.81	46	1.25e-10	6.6	RV	CELLSTATES	vFB3	control_PKP2	5	12
PRR16	2.22	8.59e-07	0.521	2.17	8.7	42.2	6.15e-10	6.07	RV	CELLSTATES	vFB3	control_PKP2	5	12
MOB3B	2.21	3.24e-05	0.116	0.54	6.82	30.7	9.15e-08	4.49	RV	CELLSTATES	vFB3	control_PKP2	5	12
FGD4	2.2	7.63e-06	0.141	0.645	7.09	35.5	1.09e-08	5.12	RV	CELLSTATES	vFB3	control_PKP2	5	12
AC108449.1	2.19	0.0484	0.0151	0.0758	4.9	10.3	0.00156	1.32	RV	CELLSTATES	vFB3	control_PKP2	5	12
LAMA3	2.18	0.0159	0.0225	0.119	5.22	13.4	0.000319	1.8	RV	CELLSTATES	vFB3	control_PKP2	5	12
CERS6	2.15	0.00513	0.0405	0.184	5.73	16.5	6.86e-05	2.29	RV	CELLSTATES	vFB3	control_PKP2	5	12
CARMIL1	2.13	1.01e-06	0.727	3.31	9.34	41.6	7.94e-10	6	RV	CELLSTATES	vFB3	control_PKP2	5	12
ARHGAP10	2.1	2.38e-06	1.04	4.61	9.8	38.6	2.82e-09	5.62	RV	CELLSTATES	vFB3	control_PKP2	5	12
EFHD1	2.1	0.000372	0.0622	0.298	6.15	23.7	2.29e-06	3.43	RV	CELLSTATES	vFB3	control_PKP2	5	12
BMP4	2.09	0.00866	0.0353	0.14	5.44	15.1	0.000139	2.06	RV	CELLSTATES	vFB3	control_PKP2	5	12
PDK4	2.07	2.91e-05	0.301	1.65	8.38	31.1	7.5e-08	4.54	RV	CELLSTATES	vFB3	control_PKP2	5	12
AP000787.1	2.06	0.0132	0.024	0.152	5.38	13.9	0.000245	1.88	RV	CELLSTATES	vFB3	control_PKP2	5	12
NRXN3	2.06	0.00354	0.0424	0.219	5.82	17.6	4.13e-05	2.45	RV	CELLSTATES	vFB3	control_PKP2	5	12
KITLG	2.05	0.0205	0.0274	0.12	5.27	12.7	0.000458	1.69	RV	CELLSTATES	vFB3	control_PKP2	5	12
AL024474.2	2.04	0.0241	0.0199	0.125	5.18	12.3	0.000559	1.62	RV	CELLSTATES	vFB3	control_PKP2	5	12
CCND3	2.04	1.64e-05	0.218	0.823	7.46	33.1	3.12e-08	4.78	RV	CELLSTATES	vFB3	control_PKP2	5	12
SAMHD1	2.04	1.64e-05	0.321	1.34	8.12	33	3.29e-08	4.78	RV	CELLSTATES	vFB3	control_PKP2	5	12
REPS1	2.03	1.42e-05	0.3	1.09	7.9	33.7	2.43e-08	4.85	RV	CELLSTATES	vFB3	control_PKP2	5	12
FOSB	2.01	0.00338	0.177	0.988	7.86	17.7	3.89e-05	2.47	RV	CELLSTATES	vFB3	control_PKP2	5	12
KLF2	2.01	0.00097	0.095	0.345	6.6	21.1	7.5e-06	3.01	RV	CELLSTATES	vFB3	control_PKP2	5	12
MAMDC2-AS1	2	7.97e-05	0.252	1.06	7.71	27.9	3.31e-07	4.1	RV	CELLSTATES	vFB3	control_PKP2	5	12
ANXA1	1.99	0.000281	0.188	0.895	7.75	24.4	1.63e-06	3.55	RV	CELLSTATES	vFB3	control_PKP2	5	12
PLXDC2	1.99	3.81e-06	1.37	4.28	9.74	37.3	4.9e-09	5.42	RV	CELLSTATES	vFB3	control_PKP2	5	12
AC091948.1	1.98	0.0166	0.0289	0.175	5.39	13.3	0.000336	1.78	RV	CELLSTATES	vFB3	control_PKP2	5	12
ZBTB16	1.98	2.9e-05	1.46	5.75	10.2	31.2	7.25e-08	4.54	RV	CELLSTATES	vFB3	control_PKP2	5	12
WEE1	1.96	0.0136	0.0324	0.167	5.87	13.8	0.00026	1.87	RV	CELLSTATES	vFB3	control_PKP2	5	12
DOCK5	1.92	4.94e-05	0.329	1.33	8.06	29.1	1.87e-07	4.31	RV	CELLSTATES	vFB3	control_PKP2	5	12
ATP10D	1.91	6.32e-05	0.179	0.703	7.25	28.4	2.58e-07	4.2	RV	CELLSTATES	vFB3	control_PKP2	5	12
TDRD10	1.91	0.0337	0.038	0.135	5.21	11.3	0.000931	1.47	RV	CELLSTATES	vFB3	control_PKP2	5	12
MAMDC2	1.9	1.7e-05	0.796	3.18	9.3	32.8	3.54e-08	4.77	RV	CELLSTATES	vFB3	control_PKP2	5	12
PPP1CB	1.9	0.000228	0.165	0.561	7.05	25.1	1.17e-06	3.64	RV	CELLSTATES	vFB3	control_PKP2	5	12
AF165147.1	1.88	0.0138	0.0711	0.191	5.86	13.8	0.000268	1.86	RV	CELLSTATES	vFB3	control_PKP2	5	12
TLL2	1.86	0.00623	0.0891	0.303	6.35	16	8.95e-05	2.21	RV	CELLSTATES	vFB3	control_PKP2	5	12
ANKRD28	1.85	0.000281	0.137	0.536	6.88	24.4	1.62e-06	3.55	RV	CELLSTATES	vFB3	control_PKP2	5	12
FAM214A	1.82	0.000237	0.183	0.586	7.11	24.9	1.31e-06	3.62	RV	CELLSTATES	vFB3	control_PKP2	5	12
MTUS1	1.82	6.32e-05	0.524	1.71	8.47	28.4	2.55e-07	4.2	RV	CELLSTATES	vFB3	control_PKP2	5	12
NAA11	1.82	0.0345	0.0425	0.16	5.44	11.2	0.000959	1.46	RV	CELLSTATES	vFB3	control_PKP2	5	12
MTSS1	1.81	0.00605	0.0754	0.296	6.18	16.1	8.57e-05	2.22	RV	CELLSTATES	vFB3	control_PKP2	5	12
INTS6-AS1	1.8	0.0308	0.0407	0.15	5.4	11.6	0.00081	1.51	RV	CELLSTATES	vFB3	control_PKP2	5	12
MLF1	1.8	0.0257	0.0661	0.294	6.6	12.1	0.000619	1.59	RV	CELLSTATES	vFB3	control_PKP2	5	12
USP53	1.79	0.000114	0.73	2.26	8.91	26.9	5.15e-07	3.94	RV	CELLSTATES	vFB3	control_PKP2	5	12
PDZD2	1.78	0.000125	0.425	1.55	8.36	26.7	5.74e-07	3.9	RV	CELLSTATES	vFB3	control_PKP2	5	12
PTPN9	1.78	0.000234	0.287	0.863	7.52	24.9	1.27e-06	3.63	RV	CELLSTATES	vFB3	control_PKP2	5	12
PRPS1	1.77	0.0247	0.0522	0.173	5.76	12.2	0.00058	1.61	RV	CELLSTATES	vFB3	control_PKP2	5	12
RASAL2	1.76	0.000321	0.509	1.46	8.41	24	1.93e-06	3.49	RV	CELLSTATES	vFB3	control_PKP2	5	12
AGMO	1.74	0.00623	0.0969	0.287	6.19	16	9.03e-05	2.21	RV	CELLSTATES	vFB3	control_PKP2	5	12
POC1B-AS1	1.74	0.0313	0.0536	0.148	5.58	11.5	0.000828	1.5	RV	CELLSTATES	vFB3	control_PKP2	5	12
ENOX2	1.73	0.000221	0.308	1.05	7.86	25.2	1.12e-06	3.66	RV	CELLSTATES	vFB3	control_PKP2	5	12
ERRFI1	1.73	0.00206	0.176	0.691	7.47	18.9	2.12e-05	2.69	RV	CELLSTATES	vFB3	control_PKP2	5	12
AL445250.1	1.72	0.0011	0.212	0.664	7.34	20.8	8.91e-06	2.96	RV	CELLSTATES	vFB3	control_PKP2	5	12
MME	1.72	0.0205	0.0532	0.214	5.86	12.7	0.000457	1.69	RV	CELLSTATES	vFB3	control_PKP2	5	12
RNF115	1.69	0.000281	0.39	1.19	8.12	24.4	1.62e-06	3.55	RV	CELLSTATES	vFB3	control_PKP2	5	12
ARHGEF26	1.67	0.00439	0.125	0.348	6.64	16.9	5.65e-05	2.36	RV	CELLSTATES	vFB3	control_PKP2	5	12
PLXNA2	1.66	0.00403	0.163	0.412	6.79	17.2	5.02e-05	2.39	RV	CELLSTATES	vFB3	control_PKP2	5	12
RAB8B	1.66	0.000839	0.305	0.953	7.88	21.5	6.36e-06	3.08	RV	CELLSTATES	vFB3	control_PKP2	5	12
CTDSPL	1.65	0.0011	0.275	0.789	7.58	20.8	8.81e-06	2.96	RV	CELLSTATES	vFB3	control_PKP2	5	12
KALRN	1.65	0.00516	0.177	0.449	6.82	16.5	6.94e-05	2.29	RV	CELLSTATES	vFB3	control_PKP2	5	12
IRS2	1.64	0.00408	0.117	0.431	6.61	17.1	5.17e-05	2.39	RV	CELLSTATES	vFB3	control_PKP2	5	12
SPRED2	1.64	0.000401	0.498	1.56	8.44	23.4	2.61e-06	3.4	RV	CELLSTATES	vFB3	control_PKP2	5	12
FOXO3	1.63	0.000381	1.1	3.33	9.55	23.6	2.37e-06	3.42	RV	CELLSTATES	vFB3	control_PKP2	5	12
LAMB1	1.63	0.000398	1.51	4.38	9.92	23.4	2.56e-06	3.4	RV	CELLSTATES	vFB3	control_PKP2	5	12
TENM4	1.63	0.0119	0.142	0.358	6.51	14.2	0.000215	1.92	RV	CELLSTATES	vFB3	control_PKP2	5	12
AL031599.1	1.62	0.0177	0.0889	0.276	6.18	13.2	0.000362	1.75	RV	CELLSTATES	vFB3	control_PKP2	5	12
PXDNL	1.62	0.000662	0.774	2.21	9.01	22.1	4.73e-06	3.18	RV	CELLSTATES	vFB3	control_PKP2	5	12
RFTN2	1.62	0.00161	0.21	0.586	7.11	19.7	1.51e-05	2.79	RV	CELLSTATES	vFB3	control_PKP2	5	12
ZFAND5	1.61	0.00382	0.259	0.765	7.58	17.3	4.62e-05	2.42	RV	CELLSTATES	vFB3	control_PKP2	5	12
AC007388.1	1.6	0.00378	0.157	0.521	6.87	17.4	4.49e-05	2.42	RV	CELLSTATES	vFB3	control_PKP2	5	12
AKT3	1.59	0.000318	1.47	4.1	9.83	24.1	1.89e-06	3.5	RV	CELLSTATES	vFB3	control_PKP2	5	12
TXNIP	1.59	0.0015	0.303	1.24	8.08	19.9	1.37e-05	2.82	RV	CELLSTATES	vFB3	control_PKP2	5	12
YPEL3	1.59	0.0314	0.0555	0.203	5.8	11.5	0.000834	1.5	RV	CELLSTATES	vFB3	control_PKP2	5	12
AC027117.2	1.58	0.0322	0.0694	0.192	5.83	11.4	0.00086	1.49	RV	CELLSTATES	vFB3	control_PKP2	5	12
AC058791.1	1.58	0.00382	0.132	0.511	6.99	17.3	4.59e-05	2.42	RV	CELLSTATES	vFB3	control_PKP2	5	12
CYP4B1	1.58	0.00992	0.0917	0.442	6.83	14.7	0.000168	2	RV	CELLSTATES	vFB3	control_PKP2	5	12
JUND	1.58	0.00654	0.267	0.781	7.67	15.8	9.6e-05	2.18	RV	CELLSTATES	vFB3	control_PKP2	5	12
NOX4	1.58	0.00142	0.36	0.994	7.9	20	1.27e-05	2.85	RV	CELLSTATES	vFB3	control_PKP2	5	12
FAM198B-AS1	1.56	0.00144	0.335	0.979	7.81	20	1.3e-05	2.84	RV	CELLSTATES	vFB3	control_PKP2	5	12
SCN7A	1.56	0.000593	1.97	5.82	10.4	22.4	4.12e-06	3.23	RV	CELLSTATES	vFB3	control_PKP2	5	12
PPM1B	1.55	0.00253	0.253	0.808	7.62	18.4	2.72e-05	2.6	RV	CELLSTATES	vFB3	control_PKP2	5	12
FBXO42	1.54	0.00166	0.338	0.937	7.77	19.5	1.59e-05	2.78	RV	CELLSTATES	vFB3	control_PKP2	5	12
MXI1	1.54	0.00928	0.113	0.369	6.5	14.9	0.000153	2.03	RV	CELLSTATES	vFB3	control_PKP2	5	12
MED13L	1.53	0.000719	1.16	3.1	9.49	21.9	5.25e-06	3.14	RV	CELLSTATES	vFB3	control_PKP2	5	12
ICA1L	1.52	0.0077	0.167	0.479	6.96	15.4	0.000119	2.11	RV	CELLSTATES	vFB3	control_PKP2	5	12
SLC44A1	1.52	0.00253	0.281	0.721	7.51	18.4	2.75e-05	2.6	RV	CELLSTATES	vFB3	control_PKP2	5	12
BTG2	1.51	0.00731	0.43	1.64	8.68	15.5	0.000111	2.14	RV	CELLSTATES	vFB3	control_PKP2	5	12
ZNF438	1.5	0.00389	0.207	0.657	7.33	17.3	4.76e-05	2.41	RV	CELLSTATES	vFB3	control_PKP2	5	12
USP54	1.49	0.00505	0.325	0.904	7.75	16.6	6.65e-05	2.3	RV	CELLSTATES	vFB3	control_PKP2	5	12
A2ML1-AS1	1.48	0.0419	0.0728	0.229	6.11	10.7	0.00127	1.38	RV	CELLSTATES	vFB3	control_PKP2	5	12
ARHGAP18	1.48	0.0412	0.0914	0.233	6.04	10.7	0.00124	1.39	RV	CELLSTATES	vFB3	control_PKP2	5	12
ATP9A	1.48	0.0274	0.107	0.265	6.32	11.9	0.000676	1.56	RV	CELLSTATES	vFB3	control_PKP2	5	12
SYTL4	1.48	0.00983	0.168	0.438	6.87	14.7	0.000165	2.01	RV	CELLSTATES	vFB3	control_PKP2	5	12
HTR4	1.47	0.0324	0.0696	0.343	6.41	11.4	0.000875	1.49	RV	CELLSTATES	vFB3	control_PKP2	5	12
AOX1	1.46	0.0241	0.171	0.425	6.91	12.3	0.000557	1.62	RV	CELLSTATES	vFB3	control_PKP2	5	12
MFAP5	1.46	0.0088	0.325	0.924	7.84	15	0.000142	2.06	RV	CELLSTATES	vFB3	control_PKP2	5	12
TMEM164	1.46	0.0389	0.0771	0.228	6.04	10.9	0.00113	1.41	RV	CELLSTATES	vFB3	control_PKP2	5	12
ASAP1	1.45	0.00431	0.541	1.2	8.21	17	5.53e-05	2.37	RV	CELLSTATES	vFB3	control_PKP2	5	12
HEG1	1.45	0.0284	0.12	0.291	6.49	11.8	0.000717	1.55	RV	CELLSTATES	vFB3	control_PKP2	5	12
KLF7	1.45	0.00508	0.294	0.713	7.45	16.6	6.73e-05	2.29	RV	CELLSTATES	vFB3	control_PKP2	5	12
CDK19	1.43	0.0178	0.137	0.407	6.64	13.1	0.000367	1.75	RV	CELLSTATES	vFB3	control_PKP2	5	12
FOXO1	1.43	0.00253	1.24	3.19	9.55	18.4	2.74e-05	2.6	RV	CELLSTATES	vFB3	control_PKP2	5	12
SDK1	1.43	0.00582	0.378	1.06	7.97	16.2	8.2e-05	2.24	RV	CELLSTATES	vFB3	control_PKP2	5	12
WDR19	1.43	0.0243	0.116	0.313	6.47	12.3	0.000566	1.61	RV	CELLSTATES	vFB3	control_PKP2	5	12
ADAMTS9-AS2	1.42	0.00897	0.25	0.732	7.59	15	0.000146	2.05	RV	CELLSTATES	vFB3	control_PKP2	5	12
OSBPL9	1.42	0.00358	0.58	1.6	8.6	17.5	4.2e-05	2.45	RV	CELLSTATES	vFB3	control_PKP2	5	12
RAPGEF2	1.42	0.0136	0.219	0.541	7.3	13.8	0.00026	1.87	RV	CELLSTATES	vFB3	control_PKP2	5	12
SLC12A2	1.42	0.0484	0.0965	0.244	6.12	10.3	0.00156	1.32	RV	CELLSTATES	vFB3	control_PKP2	5	12
FMNL2	1.41	0.00379	0.548	1.49	8.49	17.4	4.53e-05	2.42	RV	CELLSTATES	vFB3	control_PKP2	5	12
RIMKLB	1.41	0.0161	0.165	0.416	6.89	13.4	0.000325	1.79	RV	CELLSTATES	vFB3	control_PKP2	5	12
SUGCT	1.41	0.0327	0.104	0.282	6.21	11.4	0.000889	1.49	RV	CELLSTATES	vFB3	control_PKP2	5	12
PODN	1.4	0.0185	0.318	0.697	7.6	13	0.000391	1.73	RV	CELLSTATES	vFB3	control_PKP2	5	12
SGIP1	1.38	0.0281	0.398	0.755	7.51	11.8	0.000704	1.55	RV	CELLSTATES	vFB3	control_PKP2	5	12
FNIP2	1.37	0.0185	0.295	0.687	7.59	13	0.000389	1.73	RV	CELLSTATES	vFB3	control_PKP2	5	12
PTEN	1.37	0.00623	1.14	2.81	9.38	16	8.97e-05	2.21	RV	CELLSTATES	vFB3	control_PKP2	5	12
FCHSD2	1.36	0.00679	0.52	1.31	8.38	15.7	0.0001	2.17	RV	CELLSTATES	vFB3	control_PKP2	5	12
SHROOM3	1.36	0.0405	0.145	0.325	6.62	10.8	0.0012	1.39	RV	CELLSTATES	vFB3	control_PKP2	5	12
ADAMTS5	1.35	0.0332	0.125	0.388	6.6	11.3	0.000909	1.48	RV	CELLSTATES	vFB3	control_PKP2	5	12
ADGRL2	1.35	0.025	0.164	0.401	6.82	12.2	0.000591	1.6	RV	CELLSTATES	vFB3	control_PKP2	5	12
IP6K2	1.35	0.0132	0.228	0.701	7.46	14	0.000243	1.88	RV	CELLSTATES	vFB3	control_PKP2	5	12
FAM129A	1.34	0.0285	0.174	0.439	6.97	11.8	0.000723	1.54	RV	CELLSTATES	vFB3	control_PKP2	5	12
MICAL2	1.34	0.0469	0.161	0.355	6.64	10.4	0.00149	1.33	RV	CELLSTATES	vFB3	control_PKP2	5	12
PCSK6	1.34	0.00949	1.07	2.19	9.05	14.8	0.000157	2.02	RV	CELLSTATES	vFB3	control_PKP2	5	12
PIK3R1	1.34	0.0118	0.557	1.33	8.34	14.2	0.000212	1.93	RV	CELLSTATES	vFB3	control_PKP2	5	12
RNF144A	1.34	0.025	0.201	0.487	7.06	12.2	0.000593	1.6	RV	CELLSTATES	vFB3	control_PKP2	5	12
RNF217	1.34	0.03	0.205	0.39	6.82	11.6	0.000778	1.52	RV	CELLSTATES	vFB3	control_PKP2	5	12
DOCK9	1.31	0.0199	0.243	0.574	7.23	12.8	0.000437	1.7	RV	CELLSTATES	vFB3	control_PKP2	5	12
FBXL2	1.31	0.0281	0.195	0.432	6.96	11.8	0.000704	1.55	RV	CELLSTATES	vFB3	control_PKP2	5	12
NHSL1	1.31	0.0197	0.236	0.59	7.25	12.8	0.000428	1.71	RV	CELLSTATES	vFB3	control_PKP2	5	12
OGA	1.31	0.0113	0.316	0.815	7.68	14.4	0.000199	1.95	RV	CELLSTATES	vFB3	control_PKP2	5	12
IL16	1.3	0.0373	0.151	0.381	6.78	11	0.00107	1.43	RV	CELLSTATES	vFB3	control_PKP2	5	12
PIK3CA	1.29	0.0178	0.251	0.629	7.34	13.1	0.000369	1.75	RV	CELLSTATES	vFB3	control_PKP2	5	12
ELF1	1.28	0.012	0.817	1.9	8.94	14.2	0.000217	1.92	RV	CELLSTATES	vFB3	control_PKP2	5	12
FOXP1	1.28	0.00975	0.664	1.51	8.56	14.8	0.000162	2.01	RV	CELLSTATES	vFB3	control_PKP2	5	12
SESN1	1.28	0.0214	0.261	0.621	7.39	12.6	0.000489	1.67	RV	CELLSTATES	vFB3	control_PKP2	5	12
TFDP2	1.28	0.0243	0.252	0.644	7.42	12.3	0.000567	1.61	RV	CELLSTATES	vFB3	control_PKP2	5	12
CLMN	1.27	0.0451	0.257	0.485	7.09	10.5	0.00141	1.35	RV	CELLSTATES	vFB3	control_PKP2	5	12
PDGFD	1.27	0.0113	1.28	2.76	9.44	14.4	0.000198	1.95	RV	CELLSTATES	vFB3	control_PKP2	5	12
UTRN	1.27	0.0185	0.488	1.13	8.17	13	0.000388	1.73	RV	CELLSTATES	vFB3	control_PKP2	5	12
CFH	1.26	0.0168	1.29	2.45	9.26	13.3	0.000343	1.77	RV	CELLSTATES	vFB3	control_PKP2	5	12
PTPRG	1.25	0.0124	3.59	8.41	11	14.1	0.000227	1.91	RV	CELLSTATES	vFB3	control_PKP2	5	12
APBB2	1.24	0.0152	0.779	1.61	8.65	13.5	0.000301	1.82	RV	CELLSTATES	vFB3	control_PKP2	5	12
AL445426.1	1.23	0.0463	0.185	0.453	7.06	10.4	0.00146	1.33	RV	CELLSTATES	vFB3	control_PKP2	5	12
DGKH	1.23	0.0412	0.203	0.439	7	10.7	0.00124	1.39	RV	CELLSTATES	vFB3	control_PKP2	5	12
FAM13A	1.23	0.0286	0.429	0.897	7.89	11.8	0.000726	1.54	RV	CELLSTATES	vFB3	control_PKP2	5	12
EPHA3	1.22	0.0296	0.379	0.733	7.65	11.7	0.000765	1.53	RV	CELLSTATES	vFB3	control_PKP2	5	12
IL1RAPL1	1.22	0.0273	0.706	1.43	8.62	11.9	0.000673	1.56	RV	CELLSTATES	vFB3	control_PKP2	5	12
MYO1D	1.22	0.037	0.388	0.734	7.7	11	0.00106	1.43	RV	CELLSTATES	vFB3	control_PKP2	5	12
MUSK	1.21	0.0351	0.337	0.816	7.69	11.2	0.000988	1.46	RV	CELLSTATES	vFB3	control_PKP2	5	12
SVEP1	1.21	0.0187	0.667	1.39	8.47	13	0.000398	1.73	RV	CELLSTATES	vFB3	control_PKP2	5	12
FBXL20	1.2	0.0351	0.268	0.617	7.4	11.2	0.000989	1.46	RV	CELLSTATES	vFB3	control_PKP2	5	12
ACSL1	1.19	0.0416	0.263	0.521	7.2	10.7	0.00126	1.38	RV	CELLSTATES	vFB3	control_PKP2	5	12
NPAS3	1.18	0.0284	0.764	1.54	8.66	11.8	0.000714	1.55	RV	CELLSTATES	vFB3	control_PKP2	5	12
SMIM14	1.18	0.0483	0.219	0.529	7.18	10.3	0.00155	1.32	RV	CELLSTATES	vFB3	control_PKP2	5	12
DENND4C	1.17	0.0324	0.441	0.988	8.01	11.4	0.00087	1.49	RV	CELLSTATES	vFB3	control_PKP2	5	12
NAP1L1	1.17	0.0486	0.334	0.709	7.66	10.2	0.00159	1.31	RV	CELLSTATES	vFB3	control_PKP2	5	12
NCOA3	1.17	0.0355	0.374	0.781	7.7	11.1	0.001	1.45	RV	CELLSTATES	vFB3	control_PKP2	5	12
PCOLCE2	1.15	0.0489	0.256	0.593	7.38	10.2	0.0016	1.31	RV	CELLSTATES	vFB3	control_PKP2	5	12
LAMA2	1.14	0.0284	13.4	29.1	12.8	11.8	0.000715	1.55	RV	CELLSTATES	vFB3	control_PKP2	5	12
LHFPL6	1.14	0.0286	2.28	4.44	10.1	11.8	0.000731	1.54	RV	CELLSTATES	vFB3	control_PKP2	5	12
KANK1	1.12	0.0412	0.773	1.5	8.7	10.7	0.00124	1.39	RV	CELLSTATES	vFB3	control_PKP2	5	12
MAP4K3	1.12	0.0405	0.529	1.01	8.07	10.8	0.0012	1.39	RV	CELLSTATES	vFB3	control_PKP2	5	12

## Sheet: PVneg_control
Gene	logFC	FDR	mean_exp_control	mean_exp_genotype	logCPM	F	PValue	FDR_plot	Region	annotation_level	cell_state	comparison	Observations_genotype	Observations_reference
NPPB	5.78	0.000176	0.00194	0.143	5.23	39.1	3.78e-08	3.75	RV	CELLSTATES	vFB3	control_PVneg	4	12
SPINK13	4.85	0.00486	0.00137	0.0421	4.69	24.6	5.73e-06	2.31	RV	CELLSTATES	vFB3	control_PVneg	4	12
LINC01535	4.65	0.00486	0.000239	0.0219	4.57	25.2	6.62e-06	2.31	RV	CELLSTATES	vFB3	control_PVneg	4	12
PRKAG3	4.48	0.00486	0	0.0175	4.5	25.7	5.68e-06	2.31	RV	CELLSTATES	vFB3	control_PVneg	4	12
LEF1	4.2	0.0114	0.00149	0.0175	4.53	21.1	2.62e-05	1.94	RV	CELLSTATES	vFB3	control_PVneg	4	12
AC020637.1	4.18	0.00099	0.0128	0.181	5.58	30.9	5.68e-07	3	RV	CELLSTATES	vFB3	control_PVneg	4	12
AC112493.1	4.12	0.0212	0.00161	0.0219	4.6	18.4	6.68e-05	1.67	RV	CELLSTATES	vFB3	control_PVneg	4	12
PRKAR2B	4.06	0.0161	0.0063	0.0567	4.86	19.3	4.25e-05	1.79	RV	CELLSTATES	vFB3	control_PVneg	4	12
AP001783.1	3.96	0.0212	0	0.0132	4.46	21.9	6.65e-05	1.67	RV	CELLSTATES	vFB3	control_PVneg	4	12
AC005999.1	3.84	0.0459	0	0.0315	4.51	16.5	0.000304	1.34	RV	CELLSTATES	vFB3	control_PVneg	4	12
HIST1H2BE	3.84	0.0482	0.00173	0.0218	4.56	16.5	0.000345	1.32	RV	CELLSTATES	vFB3	control_PVneg	4	12
AC091948.1	3.82	0.000622	0.0289	0.192	5.74	34.3	1.78e-07	3.21	RV	CELLSTATES	vFB3	control_PVneg	4	12
AC079922.2	3.69	0.0444	0.00149	0.0132	4.49	17.4	0.000267	1.35	RV	CELLSTATES	vFB3	control_PVneg	4	12
SMAD9	3.63	0.0444	0.0249	0.0723	5.25	14.7	0.000287	1.35	RV	CELLSTATES	vFB3	control_PVneg	4	12
MDH1B	3.6	0.0401	0	0.0424	4.57	16.2	0.000218	1.4	RV	CELLSTATES	vFB3	control_PVneg	4	12
ASTN1	3.58	0.0444	0.00173	0.0132	4.52	16.3	0.000284	1.35	RV	CELLSTATES	vFB3	control_PVneg	4	12
THAP11	3.58	0.0444	0.00173	0.0132	4.52	16.3	0.000284	1.35	RV	CELLSTATES	vFB3	control_PVneg	4	12
CCDC68	3.43	0.0306	0.0094	0.0988	5.12	16.5	0.000136	1.51	RV	CELLSTATES	vFB3	control_PVneg	4	12
NRXN3	3.23	0.00099	0.0424	0.315	6.25	31	5.54e-07	3	RV	CELLSTATES	vFB3	control_PVneg	4	12
AC107072.1	3.17	0.0481	0.0149	0.104	5.16	14.4	0.000326	1.32	RV	CELLSTATES	vFB3	control_PVneg	4	12
ITGB8	3.14	0.00472	0.0495	0.206	5.85	25.4	4.06e-06	2.33	RV	CELLSTATES	vFB3	control_PVneg	4	12
GPM6B	3.05	0.00416	0.0542	0.3	6.26	26.5	2.69e-06	2.38	RV	CELLSTATES	vFB3	control_PVneg	4	12
STK17B	3.05	0.00099	0.0915	0.519	6.6	32.1	3.73e-07	3	RV	CELLSTATES	vFB3	control_PVneg	4	12
THBS4	2.87	0.0411	0.0261	0.13	5.36	15.2	0.000238	1.39	RV	CELLSTATES	vFB3	control_PVneg	4	12
MEOX2	2.77	0.0144	0.0561	0.204	5.85	19.7	3.61e-05	1.84	RV	CELLSTATES	vFB3	control_PVneg	4	12
SESN3	2.76	0.0363	0.024	0.125	5.44	15.9	0.000177	1.44	RV	CELLSTATES	vFB3	control_PVneg	4	12
AFF3	2.73	4.56e-05	0.37	1.67	8.26	44.8	6.54e-09	4.34	RV	CELLSTATES	vFB3	control_PVneg	4	12
AC114760.2	2.72	0.0288	0.0344	0.192	5.67	17	0.000109	1.54	RV	CELLSTATES	vFB3	control_PVneg	4	12
HTR4	2.57	0.00873	0.0696	0.489	6.84	21.6	1.75e-05	2.06	RV	CELLSTATES	vFB3	control_PVneg	4	12
CTGF	2.53	0.00596	0.206	0.943	7.44	23.3	8.97e-06	2.23	RV	CELLSTATES	vFB3	control_PVneg	4	12
SPDYA	2.52	0.0444	0.0492	0.281	5.91	14.8	0.000283	1.35	RV	CELLSTATES	vFB3	control_PVneg	4	12
SHROOM3	2.47	0.00429	0.145	0.466	6.83	26.2	3.07e-06	2.37	RV	CELLSTATES	vFB3	control_PVneg	4	12
KALRN	2.42	0.00778	0.177	0.618	7	22.4	1.28e-05	2.11	RV	CELLSTATES	vFB3	control_PVneg	4	12
FKBP5	2.37	0.00926	1.77	6.09	10.2	21.3	1.93e-05	2.03	RV	CELLSTATES	vFB3	control_PVneg	4	12
C9orf84	2.3	0.0161	0.115	0.31	6.65	19.3	4.37e-05	1.79	RV	CELLSTATES	vFB3	control_PVneg	4	12
IFT74	2.25	0.0411	0.0667	0.191	5.95	15.2	0.000238	1.39	RV	CELLSTATES	vFB3	control_PVneg	4	12
CHST7	2.24	0.0305	0.0646	0.354	6.37	16.5	0.000133	1.52	RV	CELLSTATES	vFB3	control_PVneg	4	12
FOSB	2.24	0.0219	0.177	0.564	7.05	18.1	7.08e-05	1.66	RV	CELLSTATES	vFB3	control_PVneg	4	12
KIF13B	2.21	0.00712	0.182	0.867	7.38	22.7	1.12e-05	2.15	RV	CELLSTATES	vFB3	control_PVneg	4	12
PPP1CB	2.2	0.00803	0.165	0.525	6.97	22.1	1.44e-05	2.1	RV	CELLSTATES	vFB3	control_PVneg	4	12
ISPD	2.15	0.0279	0.107	0.365	6.47	17.1	0.000104	1.55	RV	CELLSTATES	vFB3	control_PVneg	4	12
USP54	2.14	0.0141	0.325	1.09	7.86	19.9	3.44e-05	1.85	RV	CELLSTATES	vFB3	control_PVneg	4	12
MAMDC2-AS1	2.05	0.0366	0.252	0.779	7.55	15.7	0.000186	1.44	RV	CELLSTATES	vFB3	control_PVneg	4	12
RFTN2	2.04	0.00486	0.21	0.651	7.19	24.4	5.99e-06	2.31	RV	CELLSTATES	vFB3	control_PVneg	4	12
ARL15	2.02	0.00486	1.09	3.34	9.43	24.2	6.43e-06	2.31	RV	CELLSTATES	vFB3	control_PVneg	4	12
PLXNA2	2.02	0.0366	0.163	0.397	6.72	15.8	0.000185	1.44	RV	CELLSTATES	vFB3	control_PVneg	4	12
PTPN13	1.98	0.00486	0.279	0.775	7.52	24.2	6.5e-06	2.31	RV	CELLSTATES	vFB3	control_PVneg	4	12
REPS1	1.94	0.00803	0.3	0.932	7.67	22.1	1.44e-05	2.1	RV	CELLSTATES	vFB3	control_PVneg	4	12
ROR1	1.92	0.0444	0.186	0.445	6.91	14.9	0.000273	1.35	RV	CELLSTATES	vFB3	control_PVneg	4	12
ARHGAP10	1.89	0.0177	1.04	3.14	9.45	18.9	4.95e-05	1.75	RV	CELLSTATES	vFB3	control_PVneg	4	12
TMEM132C	1.89	0.0279	0.376	1.3	8.13	17.2	0.000102	1.55	RV	CELLSTATES	vFB3	control_PVneg	4	12
ZBTB16	1.86	0.0481	1.46	4.16	9.83	14.3	0.000339	1.32	RV	CELLSTATES	vFB3	control_PVneg	4	12
PDZD2	1.81	0.0105	0.425	1.45	8.3	20.8	2.34e-05	1.98	RV	CELLSTATES	vFB3	control_PVneg	4	12
AC007388.1	1.8	0.0457	0.157	0.453	6.88	14.6	0.000298	1.34	RV	CELLSTATES	vFB3	control_PVneg	4	12
EPHA3	1.78	0.00803	0.379	0.973	7.84	22	1.5e-05	2.1	RV	CELLSTATES	vFB3	control_PVneg	4	12
CCND3	1.72	0.0244	0.218	0.692	7.34	17.8	8.03e-05	1.61	RV	CELLSTATES	vFB3	control_PVneg	4	12
PLXDC2	1.68	0.0102	1.37	2.97	9.43	21	2.19e-05	1.99	RV	CELLSTATES	vFB3	control_PVneg	4	12
PRR16	1.68	0.0301	0.521	1.29	8.3	16.8	0.00012	1.52	RV	CELLSTATES	vFB3	control_PVneg	4	12
NOX4	1.66	0.0411	0.36	0.994	7.9	15.2	0.000235	1.39	RV	CELLSTATES	vFB3	control_PVneg	4	12
RNF115	1.66	0.0366	0.39	1.14	8.03	15.7	0.000188	1.44	RV	CELLSTATES	vFB3	control_PVneg	4	12
ATP10D	1.65	0.0481	0.179	0.436	7	14.4	0.000336	1.32	RV	CELLSTATES	vFB3	control_PVneg	4	12
DCBLD2	1.65	0.0305	0.231	0.566	7.17	16.7	0.000125	1.52	RV	CELLSTATES	vFB3	control_PVneg	4	12
LAMB1	1.61	0.0311	1.51	4.19	9.85	16.4	0.000141	1.51	RV	CELLSTATES	vFB3	control_PVneg	4	12
FAM13A	1.59	0.0305	0.429	0.843	7.88	16.6	0.000131	1.52	RV	CELLSTATES	vFB3	control_PVneg	4	12
NHSL1	1.59	0.0378	0.236	0.573	7.29	15.5	0.000203	1.42	RV	CELLSTATES	vFB3	control_PVneg	4	12
CARMIL1	1.58	0.0279	0.727	2.02	8.89	17.3	9.84e-05	1.55	RV	CELLSTATES	vFB3	control_PVneg	4	12
ASAP1	1.54	0.0444	0.541	1.18	8.18	14.8	0.000276	1.35	RV	CELLSTATES	vFB3	control_PVneg	4	12
MTUS1	1.53	0.0366	0.524	1.11	8.21	15.7	0.000193	1.44	RV	CELLSTATES	vFB3	control_PVneg	4	12
FOXO3	1.52	0.0401	1.1	2.66	9.33	15.3	0.000222	1.4	RV	CELLSTATES	vFB3	control_PVneg	4	12
PLEKHH2	1.51	0.0481	0.261	0.593	7.42	14.3	0.000341	1.32	RV	CELLSTATES	vFB3	control_PVneg	4	12
FCHSD2	1.35	0.0481	0.52	1.29	8.33	14.3	0.00034	1.32	RV	CELLSTATES	vFB3	control_PVneg	4	12

## Sheet: RBM20_control
Gene	logFC	FDR	mean_exp_control	mean_exp_genotype	logCPM	F	PValue	FDR_plot	Region	annotation_level	cell_state	comparison	Observations_genotype	Observations_reference
AC009509.1	5.09	1.47e-05	0.00496	0.134	5.25	36.9	1.25e-08	4.83	RV	CELLSTATES	vFB3	control_RBM20	5	12
NPPB	4.4	8.24e-05	0.00194	0.112	5.16	32	9.31e-08	4.08	RV	CELLSTATES	vFB3	control_RBM20	5	12
AC020637.1	4.35	4.4e-09	0.0128	0.379	6.11	62.5	9.32e-13	8.36	RV	CELLSTATES	vFB3	control_RBM20	5	12
LINC00607	3.54	0.00381	0.00645	0.136	4.96	19.7	1.85e-05	2.42	RV	CELLSTATES	vFB3	control_RBM20	5	12
AL035446.1	3.44	0.0132	0.00149	0.041	4.49	15.8	0.000115	1.88	RV	CELLSTATES	vFB3	control_RBM20	5	12
RGCC	3.43	0.000156	0.00745	0.203	5.25	29.1	3.08e-07	3.81	RV	CELLSTATES	vFB3	control_RBM20	5	12
TMPRSS11A	3.37	0.0203	0	0.0225	4.32	15.6	0.000219	1.69	RV	CELLSTATES	vFB3	control_RBM20	5	12
LINC02388	3.34	1.86e-08	0.0491	0.63	6.83	57.3	5.79e-12	7.73	RV	CELLSTATES	vFB3	control_RBM20	5	12
CCDC68	3.21	0.00237	0.0094	0.103	5.1	21.3	9.36e-06	2.63	RV	CELLSTATES	vFB3	control_RBM20	5	12
AC104170.1	3.12	0.0431	0	0.0208	4.29	14.1	0.000688	1.37	RV	CELLSTATES	vFB3	control_RBM20	5	12
CARD11	3.12	0.0424	0	0.0292	4.28	15	0.000665	1.37	RV	CELLSTATES	vFB3	control_RBM20	5	12
MUM1L1	3.1	0.011	0.0035	0.0905	4.75	16.4	8.65e-05	1.96	RV	CELLSTATES	vFB3	control_RBM20	5	12
AC010889.1	3.08	0.0451	0	0.0162	4.27	14.5	0.000725	1.35	RV	CELLSTATES	vFB3	control_RBM20	5	12
AF130359.1	3.07	0.00941	0.0076	0.0835	4.87	16.9	6.84e-05	2.03	RV	CELLSTATES	vFB3	control_RBM20	5	12
AC011444.2	3.04	0.0337	0.000239	0.0259	4.4	13	0.000447	1.47	RV	CELLSTATES	vFB3	control_RBM20	5	12
ADGRD1-AS1	3.04	0.0311	0.00149	0.0248	4.38	13.3	0.000388	1.51	RV	CELLSTATES	vFB3	control_RBM20	5	12
AFF3	3.01	1.09e-10	0.37	2.58	8.62	74.8	1.53e-14	9.96	RV	CELLSTATES	vFB3	control_RBM20	5	12
AC069549.1	2.78	0.0424	0.00472	0.0503	4.63	12.2	0.000661	1.37	RV	CELLSTATES	vFB3	control_RBM20	5	12
HS6ST2	2.75	0.000126	0.0491	0.297	6.12	30	2.14e-07	3.9	RV	CELLSTATES	vFB3	control_RBM20	5	12
AC012370.2	2.74	0.0394	0.00487	0.0784	4.72	12.4	0.000586	1.4	RV	CELLSTATES	vFB3	control_RBM20	5	12
EMB	2.67	0.0401	0.0127	0.0719	4.87	12.3	0.000605	1.4	RV	CELLSTATES	vFB3	control_RBM20	5	12
MAMDC2-AS1	2.54	2.94e-06	0.252	1.48	8.02	42	1.66e-09	5.53	RV	CELLSTATES	vFB3	control_RBM20	5	12
SESN3	2.4	0.00385	0.024	0.189	5.5	19.7	1.93e-05	2.41	RV	CELLSTATES	vFB3	control_RBM20	5	12
NAA11	2.39	0.0016	0.0425	0.227	5.83	22.3	5.85e-06	2.8	RV	CELLSTATES	vFB3	control_RBM20	5	12
HTR4	2.38	0.000125	0.0696	0.602	6.91	30.2	1.94e-07	3.9	RV	CELLSTATES	vFB3	control_RBM20	5	12
KIF5C	2.36	0.00437	0.0405	0.197	5.67	19.3	2.31e-05	2.36	RV	CELLSTATES	vFB3	control_RBM20	5	12
CTGF	2.32	1.89e-05	0.206	1.03	7.56	36.1	1.74e-08	4.72	RV	CELLSTATES	vFB3	control_RBM20	5	12
GNAI1	2.25	0.0389	0.0146	0.115	5.09	12.5	0.000566	1.41	RV	CELLSTATES	vFB3	control_RBM20	5	12
LINC01088	2.21	1.43e-05	0.374	2.12	8.58	37.4	1.01e-08	4.84	RV	CELLSTATES	vFB3	control_RBM20	5	12
MOB3B	2.21	0.000125	0.116	0.573	6.92	30.2	1.91e-07	3.9	RV	CELLSTATES	vFB3	control_RBM20	5	12
SSX2IP	2.2	0.0117	0.0404	0.191	5.64	16.2	9.68e-05	1.93	RV	CELLSTATES	vFB3	control_RBM20	5	12
ZNF365	2.19	0.0481	0.0235	0.106	5.19	11.8	0.000807	1.32	RV	CELLSTATES	vFB3	control_RBM20	5	12
ETV5	2.17	0.0166	0.0272	0.157	5.39	15.1	0.00016	1.78	RV	CELLSTATES	vFB3	control_RBM20	5	12
STK17B	2.14	0.0013	0.0915	0.359	6.4	23.2	3.95e-06	2.89	RV	CELLSTATES	vFB3	control_RBM20	5	12
NFATC2	2.13	0.00391	0.132	0.398	6.61	19.6	1.98e-05	2.41	RV	CELLSTATES	vFB3	control_RBM20	5	12
PI16	2.12	0.000303	0.109	0.433	6.67	27.2	6.85e-07	3.52	RV	CELLSTATES	vFB3	control_RBM20	5	12
TSC22D3	2.1	0.000125	0.221	1.26	7.91	30.1	2.02e-07	3.9	RV	CELLSTATES	vFB3	control_RBM20	5	12
PRR16	2.08	1.47e-05	0.521	2.11	8.6	37	1.19e-08	4.83	RV	CELLSTATES	vFB3	control_RBM20	5	12
PLXDC2	2.07	4.48e-06	1.37	4.78	9.76	40.6	2.85e-09	5.35	RV	CELLSTATES	vFB3	control_RBM20	5	12
FAM117B	2.06	0.0389	0.0243	0.126	5.3	12.5	0.000562	1.41	RV	CELLSTATES	vFB3	control_RBM20	5	12
PTPN13	2	7.23e-05	0.279	1	7.69	32.4	7.66e-08	4.14	RV	CELLSTATES	vFB3	control_RBM20	5	12
AP000787.1	1.96	0.048	0.024	0.164	5.47	11.8	0.000796	1.32	RV	CELLSTATES	vFB3	control_RBM20	5	12
ITGB8	1.93	0.0414	0.0495	0.15	5.57	12.3	0.000631	1.38	RV	CELLSTATES	vFB3	control_RBM20	5	12
ZMAT1	1.93	0.0375	0.0326	0.151	5.43	12.6	0.000523	1.43	RV	CELLSTATES	vFB3	control_RBM20	5	12
NRXN3	1.91	0.0239	0.0424	0.183	5.84	13.9	0.000279	1.62	RV	CELLSTATES	vFB3	control_RBM20	5	12
C9orf84	1.89	0.00294	0.115	0.444	6.76	20.7	1.23e-05	2.53	RV	CELLSTATES	vFB3	control_RBM20	5	12
FKBP5	1.89	0.000421	1.77	6.15	10.2	26.3	1.01e-06	3.38	RV	CELLSTATES	vFB3	control_RBM20	5	12
NOX4	1.89	0.000153	0.36	1.39	8.11	29.2	2.91e-07	3.82	RV	CELLSTATES	vFB3	control_RBM20	5	12
SLC46A3	1.88	0.0334	0.0383	0.169	5.64	13	0.000441	1.48	RV	CELLSTATES	vFB3	control_RBM20	5	12
DOCK5	1.86	0.000538	0.329	1.37	8.09	25.5	1.44e-06	3.27	RV	CELLSTATES	vFB3	control_RBM20	5	12
ARHGAP10	1.85	0.000189	1.04	3.85	9.59	28.5	4.01e-07	3.72	RV	CELLSTATES	vFB3	control_RBM20	5	12
MTUS1	1.85	0.000125	0.524	1.81	8.5	30.2	1.94e-07	3.9	RV	CELLSTATES	vFB3	control_RBM20	5	12
TMEM132C	1.85	0.000489	0.376	1.49	8.22	25.9	1.21e-06	3.31	RV	CELLSTATES	vFB3	control_RBM20	5	12
FGD4	1.82	0.00134	0.141	0.625	6.95	22.9	4.42e-06	2.87	RV	CELLSTATES	vFB3	control_RBM20	5	12
MAMDC2	1.8	0.000138	0.796	3.19	9.3	29.7	2.43e-07	3.86	RV	CELLSTATES	vFB3	control_RBM20	5	12
USP54	1.8	0.00103	0.325	1.11	7.89	23.8	3.06e-06	2.99	RV	CELLSTATES	vFB3	control_RBM20	5	12
ARL15	1.77	0.000189	1.09	3.63	9.51	28.5	3.92e-07	3.72	RV	CELLSTATES	vFB3	control_RBM20	5	12
KALRN	1.75	0.00493	0.177	0.559	6.88	18.8	2.92e-05	2.31	RV	CELLSTATES	vFB3	control_RBM20	5	12
CHST7	1.74	0.0168	0.0646	0.299	6.25	15.1	0.000164	1.77	RV	CELLSTATES	vFB3	control_RBM20	5	12
YPEL3	1.74	0.0223	0.0555	0.238	5.94	14.2	0.00025	1.65	RV	CELLSTATES	vFB3	control_RBM20	5	12
SLC22A15	1.73	0.00488	0.132	0.425	6.72	18.9	2.79e-05	2.31	RV	CELLSTATES	vFB3	control_RBM20	5	12
DOCK9	1.72	0.00131	0.243	0.812	7.44	23.1	4.07e-06	2.88	RV	CELLSTATES	vFB3	control_RBM20	5	12
MXI1	1.7	0.00493	0.113	0.406	6.62	18.8	2.91e-05	2.31	RV	CELLSTATES	vFB3	control_RBM20	5	12
SMC4	1.68	0.0424	0.0611	0.191	5.72	12.1	0.000668	1.37	RV	CELLSTATES	vFB3	control_RBM20	5	12
ATP10A	1.67	0.0168	0.145	0.436	6.6	15	0.000166	1.77	RV	CELLSTATES	vFB3	control_RBM20	5	12
CARMIL1	1.67	0.000551	0.727	2.58	9.02	25.4	1.52e-06	3.26	RV	CELLSTATES	vFB3	control_RBM20	5	12
USP53	1.66	0.000963	0.73	2.24	8.87	24	2.79e-06	3.02	RV	CELLSTATES	vFB3	control_RBM20	5	12
PLEKHH2	1.65	0.00156	0.261	0.884	7.57	22.4	5.62e-06	2.81	RV	CELLSTATES	vFB3	control_RBM20	5	12
ATP10D	1.63	0.00342	0.179	0.584	7.12	20.1	1.57e-05	2.47	RV	CELLSTATES	vFB3	control_RBM20	5	12
SHROOM3	1.63	0.0172	0.145	0.445	6.67	15	0.000171	1.77	RV	CELLSTATES	vFB3	control_RBM20	5	12
DYNC1I1	1.62	0.00464	0.296	0.885	7.7	19	2.58e-05	2.33	RV	CELLSTATES	vFB3	control_RBM20	5	12
ZBTB16	1.61	0.00371	1.46	4.61	9.89	19.9	1.75e-05	2.43	RV	CELLSTATES	vFB3	control_RBM20	5	12
PPP1CB	1.6	0.00858	0.165	0.503	6.87	17.2	6.06e-05	2.07	RV	CELLSTATES	vFB3	control_RBM20	5	12
UTY	1.58	0.0387	0.355	0.819	7.57	12.5	0.000558	1.41	RV	CELLSTATES	vFB3	control_RBM20	5	12
ICA1L	1.55	0.0117	0.167	0.532	7.01	16.2	9.57e-05	1.93	RV	CELLSTATES	vFB3	control_RBM20	5	12
TENM4	1.55	0.0389	0.142	0.351	6.48	12.5	0.00057	1.41	RV	CELLSTATES	vFB3	control_RBM20	5	12
AP002989.1	1.53	0.0116	0.249	0.673	7.37	16.3	9.22e-05	1.94	RV	CELLSTATES	vFB3	control_RBM20	5	12
MFAP5	1.53	0.0208	0.325	1.02	7.82	14.4	0.000226	1.68	RV	CELLSTATES	vFB3	control_RBM20	5	12
AL445426.1	1.52	0.0105	0.185	0.622	7.16	16.6	8.07e-05	1.98	RV	CELLSTATES	vFB3	control_RBM20	5	12
AC097662.1	1.51	0.00881	0.316	0.901	7.7	17.1	6.34e-05	2.06	RV	CELLSTATES	vFB3	control_RBM20	5	12
SGIP1	1.51	0.0258	0.398	0.893	7.64	13.8	0.000304	1.59	RV	CELLSTATES	vFB3	control_RBM20	5	12
IL16	1.5	0.0186	0.151	0.586	6.93	14.7	0.000196	1.73	RV	CELLSTATES	vFB3	control_RBM20	5	12
SCN7A	1.49	0.00385	1.97	5.53	10.3	19.7	1.92e-05	2.41	RV	CELLSTATES	vFB3	control_RBM20	5	12
PLXNA2	1.48	0.0339	0.163	0.374	6.65	12.9	0.000456	1.47	RV	CELLSTATES	vFB3	control_RBM20	5	12
ROR1	1.48	0.0334	0.186	0.483	6.88	13	0.00044	1.48	RV	CELLSTATES	vFB3	control_RBM20	5	12
ZNF438	1.48	0.00841	0.207	0.691	7.33	17.3	5.81e-05	2.08	RV	CELLSTATES	vFB3	control_RBM20	5	12
FAM214A	1.47	0.0116	0.183	0.491	6.98	16.3	9.32e-05	1.94	RV	CELLSTATES	vFB3	control_RBM20	5	12
OGA	1.45	0.00516	0.316	0.937	7.78	18.6	3.1e-05	2.29	RV	CELLSTATES	vFB3	control_RBM20	5	12
MIS18BP1	1.44	0.0191	0.162	0.477	6.92	14.6	0.000205	1.72	RV	CELLSTATES	vFB3	control_RBM20	5	12
NPAS3	1.44	0.00755	0.764	1.98	8.78	17.7	4.85e-05	2.12	RV	CELLSTATES	vFB3	control_RBM20	5	12
CTDSPL	1.42	0.0123	0.275	0.767	7.48	16	0.000105	1.91	RV	CELLSTATES	vFB3	control_RBM20	5	12
LAMB1	1.41	0.00851	1.51	4.02	9.81	17.2	5.94e-05	2.07	RV	CELLSTATES	vFB3	control_RBM20	5	12
SPRED2	1.41	0.00971	0.498	1.33	8.32	16.8	7.2e-05	2.01	RV	CELLSTATES	vFB3	control_RBM20	5	12
ADAMTS9-AS2	1.39	0.0183	0.25	0.788	7.56	14.7	0.00019	1.74	RV	CELLSTATES	vFB3	control_RBM20	5	12
UACA	1.39	0.0163	0.286	0.719	7.45	15.2	0.000156	1.79	RV	CELLSTATES	vFB3	control_RBM20	5	12
MUSK	1.38	0.0181	0.337	0.973	7.83	14.8	0.000184	1.74	RV	CELLSTATES	vFB3	control_RBM20	5	12
AKT3	1.37	0.00493	1.47	3.91	9.75	18.8	2.86e-05	2.31	RV	CELLSTATES	vFB3	control_RBM20	5	12
CCND3	1.37	0.0168	0.218	0.59	7.19	15	0.000166	1.77	RV	CELLSTATES	vFB3	control_RBM20	5	12
MYO1D	1.37	0.0186	0.388	0.936	7.75	14.7	0.000197	1.73	RV	CELLSTATES	vFB3	control_RBM20	5	12
PCOLCE2	1.37	0.019	0.256	0.774	7.52	14.6	0.000203	1.72	RV	CELLSTATES	vFB3	control_RBM20	5	12
RNF217	1.36	0.0358	0.205	0.458	6.88	12.8	0.000494	1.45	RV	CELLSTATES	vFB3	control_RBM20	5	12
ENOX2	1.35	0.0136	0.308	0.859	7.7	15.7	0.000123	1.87	RV	CELLSTATES	vFB3	control_RBM20	5	12
COL8A1	1.34	0.0132	0.948	2.18	8.94	15.8	0.000117	1.88	RV	CELLSTATES	vFB3	control_RBM20	5	12
RNF115	1.33	0.0134	0.39	1.01	7.92	15.7	0.00012	1.87	RV	CELLSTATES	vFB3	control_RBM20	5	12
EPHA3	1.32	0.0183	0.379	0.87	7.71	14.8	0.000188	1.74	RV	CELLSTATES	vFB3	control_RBM20	5	12
FOXO3	1.32	0.0103	1.1	2.84	9.33	16.6	7.76e-05	1.99	RV	CELLSTATES	vFB3	control_RBM20	5	12
RBL2	1.32	0.0334	0.186	0.533	7.06	13	0.00044	1.48	RV	CELLSTATES	vFB3	control_RBM20	5	12
RFTN2	1.32	0.0375	0.21	0.498	7	12.6	0.000528	1.43	RV	CELLSTATES	vFB3	control_RBM20	5	12
PTPN9	1.31	0.0416	0.287	0.659	7.31	12.2	0.000637	1.38	RV	CELLSTATES	vFB3	control_RBM20	5	12
REPS1	1.31	0.0276	0.3	0.693	7.47	13.6	0.000335	1.56	RV	CELLSTATES	vFB3	control_RBM20	5	12
THUMPD1	1.29	0.0468	0.372	0.929	7.88	11.9	0.00077	1.33	RV	CELLSTATES	vFB3	control_RBM20	5	12
TXNIP	1.29	0.0402	0.303	1.03	7.98	12.3	0.00061	1.4	RV	CELLSTATES	vFB3	control_RBM20	5	12
GLRX	1.28	0.0419	0.359	0.747	7.6	12.2	0.000647	1.38	RV	CELLSTATES	vFB3	control_RBM20	5	12
CFH	1.27	0.0299	1.29	2.64	9.25	13.4	0.000372	1.52	RV	CELLSTATES	vFB3	control_RBM20	5	12
FCHSD2	1.26	0.0172	0.52	1.38	8.34	15	0.000173	1.76	RV	CELLSTATES	vFB3	control_RBM20	5	12
FAM198B-AS1	1.25	0.0382	0.335	0.823	7.69	12.6	0.000545	1.42	RV	CELLSTATES	vFB3	control_RBM20	5	12
UTRN	1.22	0.0435	0.488	1.17	8.17	12.1	0.000696	1.36	RV	CELLSTATES	vFB3	control_RBM20	5	12
MED13L	1.17	0.0281	1.16	2.46	9.24	13.5	0.000345	1.55	RV	CELLSTATES	vFB3	control_RBM20	5	12

## Sheet: TTN_control
Gene	logFC	FDR	mean_exp_control	mean_exp_genotype	logCPM	F	PValue	FDR_plot	Region	annotation_level	cell_state	comparison	Observations_genotype	Observations_reference
NPPB	5.55	1.33e-08	0.00194	0.194	5.52	48.6	7.58e-12	7.88	RV	CELLSTATES	vFB3	control_TTN	5	12
SMOC1	4.67	0.000976	0.00732	0.0524	4.86	19.9	9.81e-06	3.01	RV	CELLSTATES	vFB3	control_TTN	5	12
AL590560.2	4.54	0.000683	0.000239	0.0333	4.64	20.8	6.19e-06	3.17	RV	CELLSTATES	vFB3	control_TTN	5	12
AP000755.2	4.28	0.00249	0.00173	0.0324	4.68	17.5	3.25e-05	2.6	RV	CELLSTATES	vFB3	control_TTN	5	12
AP004609.3	4.21	0.00162	0.00137	0.0248	4.62	18.6	1.86e-05	2.79	RV	CELLSTATES	vFB3	control_TTN	5	12
ADGRD1-AS1	4.19	0.00125	0.00149	0.0208	4.58	20.3	1.38e-05	2.9	RV	CELLSTATES	vFB3	control_TTN	5	12
FOXS1	4.16	0.00128	0.00174	0.04	4.78	19.1	1.43e-05	2.89	RV	CELLSTATES	vFB3	control_TTN	5	12
AC109779.1	4.14	0.000343	0	0.016	4.51	27.1	2.72e-06	3.46	RV	CELLSTATES	vFB3	control_TTN	5	12
FGF14-AS1	4.14	0.000343	0	0.016	4.51	27.1	2.72e-06	3.46	RV	CELLSTATES	vFB3	control_TTN	5	12
AC012370.2	3.87	0.00175	0.00487	0.0818	4.99	18.4	2.08e-05	2.76	RV	CELLSTATES	vFB3	control_TTN	5	12
AC011444.2	3.81	0.012	0.000239	0.0432	4.69	14.4	0.000222	1.92	RV	CELLSTATES	vFB3	control_TTN	5	12
AC011503.1	3.74	0.0163	0.00322	0.0592	4.82	13	0.000332	1.79	RV	CELLSTATES	vFB3	control_TTN	5	12
CCDC68	3.68	0.00114	0.0094	0.0872	5.16	19.4	1.23e-05	2.94	RV	CELLSTATES	vFB3	control_TTN	5	12
AC018742.1	3.67	0.00178	0.00545	0.09	5.03	18.3	2.12e-05	2.75	RV	CELLSTATES	vFB3	control_TTN	5	12
SPINK13	3.54	0.024	0.00137	0.016	4.54	14	0.000573	1.62	RV	CELLSTATES	vFB3	control_TTN	5	12
TLR5	3.54	0.0258	0.0088	0.0318	4.79	11.8	0.000628	1.59	RV	CELLSTATES	vFB3	control_TTN	5	12
HEY1	3.52	0.000435	0.0101	0.124	5.33	21.8	3.69e-06	3.36	RV	CELLSTATES	vFB3	control_TTN	5	12
AC008267.5	3.47	0.0303	0.00137	0.0168	4.54	13.6	0.000781	1.52	RV	CELLSTATES	vFB3	control_TTN	5	12
AC025188.1	3.43	0.0232	0.00805	0.0357	4.8	12.1	0.000545	1.63	RV	CELLSTATES	vFB3	control_TTN	5	12
LINC00607	3.39	0.0183	0.00645	0.0335	4.75	12.7	0.000399	1.74	RV	CELLSTATES	vFB3	control_TTN	5	12
AC036214.1	3.37	0.0375	0.00849	0.0379	4.91	10.7	0.00112	1.43	RV	CELLSTATES	vFB3	control_TTN	5	12
RGCC	3.34	0.00979	0.00745	0.0947	5.07	14.3	0.000169	2.01	RV	CELLSTATES	vFB3	control_TTN	5	12
SESN3	3.34	1.69e-05	0.024	0.249	5.83	29.7	7.09e-08	4.77	RV	CELLSTATES	vFB3	control_TTN	5	12
AC010201.2	3.29	0.0355	0.000239	0.0128	4.5	14.7	0.00103	1.45	RV	CELLSTATES	vFB3	control_TTN	5	12
WDR72	3.29	0.0355	0.000239	0.0128	4.5	14.7	0.00103	1.45	RV	CELLSTATES	vFB3	control_TTN	5	12
ZNF572	3.29	0.0355	0	0.0278	4.52	14.6	0.00103	1.45	RV	CELLSTATES	vFB3	control_TTN	5	12
MIR503HG	3.28	0.0176	0.00314	0.0649	4.79	12.8	0.000374	1.75	RV	CELLSTATES	vFB3	control_TTN	5	12
AC079801.1	3.27	0.0461	0.00149	0.0128	4.5	13.9	0.00149	1.34	RV	CELLSTATES	vFB3	control_TTN	5	12
NFATC2	3.25	7e-10	0.132	0.813	7.2	56.3	2e-13	9.15	RV	CELLSTATES	vFB3	control_TTN	5	12
P2RY1	3.21	0.0295	0.00371	0.0427	4.7	11.5	0.000745	1.53	RV	CELLSTATES	vFB3	control_TTN	5	12
GPBAR1	3.12	0.0369	0.0046	0.028	4.73	10.8	0.0011	1.43	RV	CELLSTATES	vFB3	control_TTN	5	12
AL590617.2	3.07	0.0268	0.00595	0.111	4.98	11.7	0.000662	1.57	RV	CELLSTATES	vFB3	control_TTN	5	12
AFAP1L2	3.04	0.0224	0.0124	0.078	5.06	12.1	0.000524	1.65	RV	CELLSTATES	vFB3	control_TTN	5	12
ITGB8	3.04	5.49e-05	0.0495	0.289	6	26.9	2.9e-07	4.26	RV	CELLSTATES	vFB3	control_TTN	5	12
SSX2IP	3.04	0.00023	0.0404	0.23	5.84	23.4	1.68e-06	3.64	RV	CELLSTATES	vFB3	control_TTN	5	12
THBS4	3	0.00114	0.0261	0.207	5.6	19.5	1.21e-05	2.94	RV	CELLSTATES	vFB3	control_TTN	5	12
STK17B	2.91	2.29e-06	0.0915	0.354	6.52	34.8	5.82e-09	5.64	RV	CELLSTATES	vFB3	control_TTN	5	12
AFF3	2.9	1.57e-10	0.37	2.07	8.45	60.1	3.37e-14	9.8	RV	CELLSTATES	vFB3	control_TTN	5	12
AP000787.1	2.87	0.000332	0.024	0.203	5.79	22.5	2.58e-06	3.48	RV	CELLSTATES	vFB3	control_TTN	5	12
RAMP2-AS1	2.85	0.0328	0.0122	0.08	5.05	11.1	0.000902	1.48	RV	CELLSTATES	vFB3	control_TTN	5	12
GSDME	2.8	0.0295	0.0167	0.0627	5.09	11.5	0.000747	1.53	RV	CELLSTATES	vFB3	control_TTN	5	12
IQGAP2	2.63	0.000933	0.0457	0.196	5.88	20	9.18e-06	3.03	RV	CELLSTATES	vFB3	control_TTN	5	12
AC012636.1	2.57	0.029	0.0189	0.111	5.25	11.5	0.000727	1.54	RV	CELLSTATES	vFB3	control_TTN	5	12
F2R	2.56	0.00114	0.0662	0.204	6.08	19.4	1.23e-05	2.94	RV	CELLSTATES	vFB3	control_TTN	5	12
RAI2	2.54	0.0237	0.0263	0.107	5.39	12	0.000558	1.63	RV	CELLSTATES	vFB3	control_TTN	5	12
ATP10D	2.53	4.25e-07	0.179	0.909	7.48	39.5	6.06e-10	6.37	RV	CELLSTATES	vFB3	control_TTN	5	12
AC091948.1	2.5	0.0346	0.0289	0.111	5.44	11	0.000981	1.46	RV	CELLSTATES	vFB3	control_TTN	5	12
TPD52L1	2.49	0.00207	0.054	0.204	5.93	18	2.55e-05	2.68	RV	CELLSTATES	vFB3	control_TTN	5	12
LINC01725	2.48	0.0174	0.0362	0.126	5.59	12.8	0.000365	1.76	RV	CELLSTATES	vFB3	control_TTN	5	12
AC108449.1	2.47	0.0461	0.0151	0.0954	5.17	10.2	0.0015	1.34	RV	CELLSTATES	vFB3	control_TTN	5	12
PHF6	2.45	0.0369	0.0276	0.105	5.39	10.8	0.00109	1.43	RV	CELLSTATES	vFB3	control_TTN	5	12
ATP10A	2.43	3.07e-05	0.145	0.44	6.75	28.2	1.51e-07	4.51	RV	CELLSTATES	vFB3	control_TTN	5	12
AC092802.1	2.42	0.000207	0.0673	0.36	6.43	23.6	1.45e-06	3.68	RV	CELLSTATES	vFB3	control_TTN	5	12
MAP2	2.42	0.0457	0.0229	0.0845	5.22	10.2	0.00146	1.34	RV	CELLSTATES	vFB3	control_TTN	5	12
LINC00886	2.38	0.0101	0.056	0.206	5.84	14.2	0.000177	2	RV	CELLSTATES	vFB3	control_TTN	5	12
HTR4	2.37	5.48e-05	0.0696	0.455	6.8	26.9	2.85e-07	4.26	RV	CELLSTATES	vFB3	control_TTN	5	12
PI16	2.37	0.000187	0.109	0.346	6.53	24	1.23e-06	3.73	RV	CELLSTATES	vFB3	control_TTN	5	12
CTGF	2.35	3.36e-06	0.206	0.705	7.44	33.7	1.01e-08	5.47	RV	CELLSTATES	vFB3	control_TTN	5	12
CERS6	2.34	0.0161	0.0405	0.164	5.67	13.1	0.000324	1.79	RV	CELLSTATES	vFB3	control_TTN	5	12
MTUS1	2.28	7.33e-07	0.524	2.03	8.63	37.8	1.36e-09	6.13	RV	CELLSTATES	vFB3	control_TTN	5	12
FKBP5	2.27	5.08e-07	1.77	6.4	10.3	38.9	7.97e-10	6.29	RV	CELLSTATES	vFB3	control_TTN	5	12
ARL15	2.25	2.35e-07	1.09	4.12	9.63	41.3	2.51e-10	6.63	RV	CELLSTATES	vFB3	control_TTN	5	12
MOB3B	2.25	1.87e-05	0.116	0.614	6.97	29.3	8.52e-08	4.73	RV	CELLSTATES	vFB3	control_TTN	5	12
NOX4	2.25	4.74e-07	0.36	1.55	8.28	39.1	7.1e-10	6.32	RV	CELLSTATES	vFB3	control_TTN	5	12
DDX59	2.24	0.0395	0.0537	0.109	5.68	10.6	0.0012	1.4	RV	CELLSTATES	vFB3	control_TTN	5	12
LINC01088	2.24	1.56e-06	0.374	2.48	8.72	35.9	3.45e-09	5.81	RV	CELLSTATES	vFB3	control_TTN	5	12
MAMDC2-AS1	2.24	9.03e-06	0.252	0.925	7.68	31.2	3.41e-08	5.04	RV	CELLSTATES	vFB3	control_TTN	5	12
PTPN13	2.23	2.74e-06	0.279	0.966	7.71	34.3	7.62e-09	5.56	RV	CELLSTATES	vFB3	control_TTN	5	12
PPP1CB	2.22	5.51e-05	0.165	0.591	7.05	26.8	2.95e-07	4.26	RV	CELLSTATES	vFB3	control_TTN	5	12
BMP5	2.21	0.0135	0.0773	0.18	6.05	13.5	0.000257	1.87	RV	CELLSTATES	vFB3	control_TTN	5	12
FAM117B	2.2	0.0484	0.0243	0.137	5.4	10	0.00161	1.32	RV	CELLSTATES	vFB3	control_TTN	5	12
PRR16	2.2	2.74e-06	0.521	2.14	8.61	34.3	7.52e-09	5.56	RV	CELLSTATES	vFB3	control_TTN	5	12
NAA11	2.19	0.0143	0.0425	0.17	5.75	13.4	0.000277	1.84	RV	CELLSTATES	vFB3	control_TTN	5	12
LINC01807	2.14	0.00362	0.047	0.283	6.11	16.6	5.06e-05	2.44	RV	CELLSTATES	vFB3	control_TTN	5	12
ARHGAP10	2.12	1.56e-06	1.04	3.98	9.64	35.9	3.35e-09	5.81	RV	CELLSTATES	vFB3	control_TTN	5	12
RPS6KA5	2.12	0.00669	0.0554	0.238	6.04	15.2	0.000106	2.17	RV	CELLSTATES	vFB3	control_TTN	5	12
PLXNA2	2.11	0.000366	0.163	0.43	6.8	22.2	2.97e-06	3.44	RV	CELLSTATES	vFB3	control_TTN	5	12
ZMAT1	2.11	0.0302	0.0326	0.205	5.63	11.4	0.000775	1.52	RV	CELLSTATES	vFB3	control_TTN	5	12
PLXDC2	2.1	1.59e-06	1.37	4.16	9.68	35.7	3.75e-09	5.8	RV	CELLSTATES	vFB3	control_TTN	5	12
AP002989.1	2.09	9.34e-06	0.249	1.01	7.7	31.1	3.6e-08	5.03	RV	CELLSTATES	vFB3	control_TTN	5	12
ZBTB16	2.09	2.57e-06	1.46	5.35	10	34.5	6.79e-09	5.59	RV	CELLSTATES	vFB3	control_TTN	5	12
TMEM204	2.08	0.00303	0.103	0.33	6.47	17.1	4.1e-05	2.52	RV	CELLSTATES	vFB3	control_TTN	5	12
TMEM132C	2.07	7.52e-06	0.376	1.52	8.28	31.6	2.79e-08	5.12	RV	CELLSTATES	vFB3	control_TTN	5	12
SHROOM3	2.06	0.00123	0.145	0.414	6.73	19.2	1.34e-05	2.91	RV	CELLSTATES	vFB3	control_TTN	5	12
CARMIL1	2.05	2.29e-06	0.727	3.06	9.2	34.9	5.68e-09	5.64	RV	CELLSTATES	vFB3	control_TTN	5	12
IRS2	2.04	0.000743	0.117	0.475	6.79	20.6	6.84e-06	3.13	RV	CELLSTATES	vFB3	control_TTN	5	12
FGD4	2.03	0.000102	0.141	0.583	7.05	25.4	6.1e-07	3.99	RV	CELLSTATES	vFB3	control_TTN	5	12
SLC9A7	2.02	0.00566	0.0556	0.301	6.23	15.6	8.68e-05	2.25	RV	CELLSTATES	vFB3	control_TTN	5	12
TENM4	2.01	0.00262	0.142	0.353	6.58	17.4	3.45e-05	2.58	RV	CELLSTATES	vFB3	control_TTN	5	12
MFAP5	1.99	0.000152	0.325	0.985	7.92	24.5	9.53e-07	3.82	RV	CELLSTATES	vFB3	control_TTN	5	12
C9orf84	1.96	0.00842	0.115	0.292	6.59	14.7	0.00014	2.07	RV	CELLSTATES	vFB3	control_TTN	5	12
TSC22D3	1.94	0.000116	0.221	1.08	7.82	25.1	7.1e-07	3.94	RV	CELLSTATES	vFB3	control_TTN	5	12
PTPRT	1.93	0.00539	0.17	0.488	6.85	15.7	8.03e-05	2.27	RV	CELLSTATES	vFB3	control_TTN	5	12
AC012085.2	1.92	0.0343	0.0571	0.21	5.96	11	0.000971	1.46	RV	CELLSTATES	vFB3	control_TTN	5	12
KALRN	1.92	0.00171	0.177	0.58	6.93	18.5	2e-05	2.77	RV	CELLSTATES	vFB3	control_TTN	5	12
PRPS1	1.91	0.0323	0.0522	0.212	5.91	11.2	0.000874	1.49	RV	CELLSTATES	vFB3	control_TTN	5	12
CHST7	1.88	0.0163	0.0646	0.303	6.28	13	0.000334	1.79	RV	CELLSTATES	vFB3	control_TTN	5	12
AC007388.1	1.87	0.00162	0.157	0.523	6.99	18.6	1.85e-05	2.79	RV	CELLSTATES	vFB3	control_TTN	5	12
AGMO	1.87	0.0108	0.0969	0.276	6.27	14.1	0.000192	1.97	RV	CELLSTATES	vFB3	control_TTN	5	12
PDZD2	1.87	6.87e-05	0.425	1.58	8.41	26.2	3.97e-07	4.16	RV	CELLSTATES	vFB3	control_TTN	5	12
HS6ST2	1.86	0.0306	0.0491	0.276	5.92	11.4	0.000796	1.51	RV	CELLSTATES	vFB3	control_TTN	5	12
GLRX	1.85	0.000366	0.359	0.781	7.75	22.2	2.97e-06	3.44	RV	CELLSTATES	vFB3	control_TTN	5	12
MICAL2	1.84	0.0055	0.161	0.429	6.78	15.7	8.31e-05	2.26	RV	CELLSTATES	vFB3	control_TTN	5	12
APPL2	1.81	0.011	0.152	0.345	6.7	14	0.000198	1.96	RV	CELLSTATES	vFB3	control_TTN	5	12
WNK3	1.81	0.0363	0.0628	0.191	6.02	10.8	0.00106	1.44	RV	CELLSTATES	vFB3	control_TTN	5	12
MAMDC2	1.8	5.69e-05	0.796	3.29	9.32	26.7	3.2e-07	4.24	RV	CELLSTATES	vFB3	control_TTN	5	12
FOXO1	1.77	0.000187	1.24	3.3	9.55	24	1.21e-06	3.73	RV	CELLSTATES	vFB3	control_TTN	5	12
HMGCLL1	1.77	0.024	0.0993	0.306	6.4	12	0.000575	1.62	RV	CELLSTATES	vFB3	control_TTN	5	12
TGFB2	1.77	0.0426	0.077	0.222	6.11	10.4	0.00132	1.37	RV	CELLSTATES	vFB3	control_TTN	5	12
USP54	1.77	0.00171	0.325	0.885	7.76	18.5	1.98e-05	2.77	RV	CELLSTATES	vFB3	control_TTN	5	12
KIF13B	1.74	0.00244	0.182	0.559	7.16	17.6	3.16e-05	2.61	RV	CELLSTATES	vFB3	control_TTN	5	12
TXNIP	1.73	0.000381	0.303	1.28	8.18	22.1	3.21e-06	3.42	RV	CELLSTATES	vFB3	control_TTN	5	12
PTPN9	1.7	0.00429	0.287	0.726	7.41	16.3	6.11e-05	2.37	RV	CELLSTATES	vFB3	control_TTN	5	12
ROR1	1.7	0.0123	0.186	0.408	6.87	13.7	0.000231	1.91	RV	CELLSTATES	vFB3	control_TTN	5	12
USP53	1.7	0.000198	0.73	2.06	8.82	23.8	1.33e-06	3.7	RV	CELLSTATES	vFB3	control_TTN	5	12
AKT3	1.69	0.000219	1.47	4.68	9.89	23.5	1.57e-06	3.66	RV	CELLSTATES	vFB3	control_TTN	5	12
OGFRL1	1.68	0.0179	0.153	0.344	6.71	12.7	0.000383	1.75	RV	CELLSTATES	vFB3	control_TTN	5	12
RFX2	1.67	0.0242	0.162	0.342	6.71	11.9	0.000584	1.62	RV	CELLSTATES	vFB3	control_TTN	5	12
CCND3	1.65	0.00163	0.218	0.821	7.43	18.6	1.88e-05	2.79	RV	CELLSTATES	vFB3	control_TTN	5	12
ISPD	1.65	0.0477	0.107	0.256	6.33	10.1	0.00158	1.32	RV	CELLSTATES	vFB3	control_TTN	5	12
SPRED2	1.65	0.00162	0.498	1.33	8.33	18.6	1.86e-05	2.79	RV	CELLSTATES	vFB3	control_TTN	5	12
DOCK9	1.64	0.00777	0.243	0.729	7.37	14.8	0.000128	2.11	RV	CELLSTATES	vFB3	control_TTN	5	12
COL8A1	1.63	0.000921	0.948	2.35	9.05	20	9e-06	3.04	RV	CELLSTATES	vFB3	control_TTN	5	12
PTPDC1	1.63	0.0323	0.137	0.256	6.5	11.2	0.000873	1.49	RV	CELLSTATES	vFB3	control_TTN	5	12
FAM198B-AS1	1.62	0.0019	0.335	0.928	7.81	18.2	2.29e-05	2.72	RV	CELLSTATES	vFB3	control_TTN	5	12
ENOX2	1.61	0.00193	0.308	0.961	7.79	18.1	2.37e-05	2.71	RV	CELLSTATES	vFB3	control_TTN	5	12
FGF14	1.61	0.0019	0.475	1.27	8.21	18.2	2.3e-05	2.72	RV	CELLSTATES	vFB3	control_TTN	5	12
AL445426.1	1.59	0.0101	0.185	0.503	7.12	14.2	0.000175	2	RV	CELLSTATES	vFB3	control_TTN	5	12
FAM214A	1.59	0.00574	0.183	0.543	7.06	15.6	8.84e-05	2.24	RV	CELLSTATES	vFB3	control_TTN	5	12
LAMB1	1.59	0.000641	1.51	4.5	9.9	20.9	5.71e-06	3.19	RV	CELLSTATES	vFB3	control_TTN	5	12
ANKRD28	1.58	0.0214	0.137	0.358	6.72	12.3	0.00049	1.67	RV	CELLSTATES	vFB3	control_TTN	5	12
RPS6KA2	1.58	0.00824	0.242	0.685	7.36	14.7	0.000136	2.08	RV	CELLSTATES	vFB3	control_TTN	5	12
DYNC1I1	1.57	0.00669	0.296	0.684	7.57	15.2	0.000108	2.17	RV	CELLSTATES	vFB3	control_TTN	5	12
TARID	1.55	0.0327	0.133	0.343	6.69	11.1	0.000898	1.48	RV	CELLSTATES	vFB3	control_TTN	5	12
NHSL1	1.54	0.00919	0.236	0.583	7.32	14.5	0.000157	2.04	RV	CELLSTATES	vFB3	control_TTN	5	12
REPS1	1.54	0.00574	0.3	0.718	7.53	15.6	8.88e-05	2.24	RV	CELLSTATES	vFB3	control_TTN	5	12
CTTNBP2	1.53	0.0453	0.125	0.285	6.51	10.2	0.00144	1.34	RV	CELLSTATES	vFB3	control_TTN	5	12
IL1RAPL1	1.52	0.00175	0.706	2.03	8.8	18.4	2.07e-05	2.76	RV	CELLSTATES	vFB3	control_TTN	5	12
ADAMTS5	1.51	0.0321	0.125	0.434	6.73	11.2	0.000855	1.49	RV	CELLSTATES	vFB3	control_TTN	5	12
FOXO3	1.51	0.00216	1.1	3.04	9.39	17.9	2.7e-05	2.66	RV	CELLSTATES	vFB3	control_TTN	5	12
JUND	1.51	0.0321	0.267	0.395	7.11	11.2	0.000854	1.49	RV	CELLSTATES	vFB3	control_TTN	5	12
RFTN2	1.51	0.0179	0.21	0.477	7.02	12.7	0.000385	1.75	RV	CELLSTATES	vFB3	control_TTN	5	12
HSD17B4	1.5	0.0457	0.14	0.307	6.59	10.2	0.00146	1.34	RV	CELLSTATES	vFB3	control_TTN	5	12
FAM13A	1.49	0.011	0.429	0.897	7.85	14	0.000197	1.96	RV	CELLSTATES	vFB3	control_TTN	5	12
ICA1L	1.49	0.0181	0.167	0.468	6.97	12.7	0.000392	1.74	RV	CELLSTATES	vFB3	control_TTN	5	12
ZNF438	1.47	0.0141	0.207	0.572	7.28	13.4	0.000273	1.85	RV	CELLSTATES	vFB3	control_TTN	5	12
SCN7A	1.46	0.00368	1.97	4.73	10.2	16.6	5.17e-05	2.43	RV	CELLSTATES	vFB3	control_TTN	5	12
TFDP2	1.45	0.0132	0.252	0.721	7.51	13.6	0.000251	1.88	RV	CELLSTATES	vFB3	control_TTN	5	12
CLMN	1.44	0.0342	0.257	0.549	7.13	11	0.00096	1.47	RV	CELLSTATES	vFB3	control_TTN	5	12
NUBPL	1.43	0.0326	0.161	0.414	6.89	11.2	0.000884	1.49	RV	CELLSTATES	vFB3	control_TTN	5	12
DOCK5	1.4	0.0224	0.329	0.926	7.81	12.2	0.000522	1.65	RV	CELLSTATES	vFB3	control_TTN	5	12
FMNL2	1.4	0.0101	0.548	1.57	8.5	14.2	0.000177	2	RV	CELLSTATES	vFB3	control_TTN	5	12
MED13L	1.39	0.00494	1.16	2.57	9.3	16	7.19e-05	2.31	RV	CELLSTATES	vFB3	control_TTN	5	12
RASAL2	1.39	0.00986	0.509	1.09	8.08	14.3	0.000171	2.01	RV	CELLSTATES	vFB3	control_TTN	5	12
RHOBTB3	1.39	0.00565	1.15	2.55	9.34	15.6	8.6e-05	2.25	RV	CELLSTATES	vFB3	control_TTN	5	12
SORCS1	1.39	0.0321	0.182	0.753	7.32	11.2	0.000847	1.49	RV	CELLSTATES	vFB3	control_TTN	5	12
FNIP2	1.38	0.0195	0.295	0.677	7.5	12.5	0.000432	1.71	RV	CELLSTATES	vFB3	control_TTN	5	12
PPM1B	1.36	0.0284	0.253	0.731	7.53	11.6	0.000711	1.55	RV	CELLSTATES	vFB3	control_TTN	5	12
PLEKHH2	1.35	0.0323	0.261	0.546	7.38	11.2	0.000863	1.49	RV	CELLSTATES	vFB3	control_TTN	5	12
PCSK6	1.34	0.016	1.07	1.87	8.96	13.1	0.00032	1.8	RV	CELLSTATES	vFB3	control_TTN	5	12
AL445250.1	1.33	0.0439	0.212	0.536	7.15	10.3	0.00138	1.36	RV	CELLSTATES	vFB3	control_TTN	5	12
RORA-AS1	1.33	0.0334	0.425	0.875	8.05	11.1	0.000932	1.48	RV	CELLSTATES	vFB3	control_TTN	5	12
SPRED1	1.33	0.0329	0.329	0.662	7.57	11.1	0.000908	1.48	RV	CELLSTATES	vFB3	control_TTN	5	12
FBXO42	1.32	0.0282	0.338	0.806	7.68	11.6	0.000702	1.55	RV	CELLSTATES	vFB3	control_TTN	5	12
PKN2	1.32	0.0323	0.41	0.824	7.81	11.2	0.000871	1.49	RV	CELLSTATES	vFB3	control_TTN	5	12
RNF115	1.32	0.0213	0.39	0.951	7.91	12.3	0.000485	1.67	RV	CELLSTATES	vFB3	control_TTN	5	12
PEAK1	1.31	0.0198	0.561	1.13	8.25	12.5	0.00044	1.7	RV	CELLSTATES	vFB3	control_TTN	5	12
PREX2	1.31	0.0327	0.386	0.763	7.8	11.1	0.000892	1.49	RV	CELLSTATES	vFB3	control_TTN	5	12
APBB2	1.3	0.0169	0.779	1.56	8.66	12.9	0.000353	1.77	RV	CELLSTATES	vFB3	control_TTN	5	12
CBR4	1.3	0.0355	0.343	0.644	7.69	10.9	0.00103	1.45	RV	CELLSTATES	vFB3	control_TTN	5	12
CTDSPL	1.3	0.0352	0.275	0.667	7.42	10.9	0.00101	1.45	RV	CELLSTATES	vFB3	control_TTN	5	12
ACSL1	1.29	0.0401	0.263	0.596	7.32	10.5	0.00123	1.4	RV	CELLSTATES	vFB3	control_TTN	5	12
MAP1B	1.29	0.0333	0.467	0.822	7.86	11.1	0.000923	1.48	RV	CELLSTATES	vFB3	control_TTN	5	12
EGFR	1.28	0.0158	2	3.79	10	13.1	0.000314	1.8	RV	CELLSTATES	vFB3	control_TTN	5	12
IP6K2	1.26	0.045	0.228	0.593	7.45	10.3	0.00143	1.35	RV	CELLSTATES	vFB3	control_TTN	5	12
SAMHD1	1.26	0.0413	0.321	0.67	7.61	10.5	0.00127	1.38	RV	CELLSTATES	vFB3	control_TTN	5	12
SYNPO2	1.25	0.0193	1.31	2.7	9.41	12.5	0.000425	1.71	RV	CELLSTATES	vFB3	control_TTN	5	12
ANXA5	1.24	0.0369	0.407	0.731	7.8	10.8	0.0011	1.43	RV	CELLSTATES	vFB3	control_TTN	5	12
ARHGAP26	1.24	0.024	0.797	1.61	8.69	12	0.000575	1.62	RV	CELLSTATES	vFB3	control_TTN	5	12
COLEC12	1.23	0.0321	0.547	1.11	8.14	11.2	0.000857	1.49	RV	CELLSTATES	vFB3	control_TTN	5	12
ELF1	1.23	0.0263	0.817	1.75	8.83	11.8	0.000645	1.58	RV	CELLSTATES	vFB3	control_TTN	5	12
AP002518.2	1.21	0.0437	0.862	1.6	8.83	10.3	0.00137	1.36	RV	CELLSTATES	vFB3	control_TTN	5	12
LAMA2	1.19	0.0343	13.4	28.2	12.8	11	0.000972	1.46	RV	CELLSTATES	vFB3	control_TTN	5	12
SPATA6	1.19	0.0371	0.894	1.82	8.95	10.7	0.0011	1.43	RV	CELLSTATES	vFB3	control_TTN	5	12
OSBPL9	1.17	0.0457	0.58	1.34	8.47	10.2	0.00146	1.34	RV	CELLSTATES	vFB3	control_TTN	5	12
