# Supplementary material for: Pathogenic variants damage cell composition and single cell transcription in cardiomyopathies
Source: Science. Author manuscript; Available in PMC 2022 Oct 3. (PMC9528698; doi:10.1126/science.abo1984)
Supplement: Supp table 21.5 [file NIHMS1835045-supplement-Supp_table_21_5.xlsx]

## Sheet: Index
Column name	Description
Gene	Gene symbol, Ensembl 84
logFC	log2-fold change
FDR	False discovery rate; FDR is the PValue after (by default) Benjamini-Hochberg correction.
mean_exp_control	Mean expression values across controls
mean_exp_genotype	Mean expression values across disease samples
logCPM	logCPM is the average expression of all pseudobulked samples for that particular gene across all samples on the log2-scale expressed in counts per million (cpm, as calculated by edgeR after normalization).
F	Output of quasi-likelihood F-test
PValue	PValue is the nominal p-value derived from F
FDR_plot	-log10(False discovery rate)
Region	Studied region (LV or RV)
annotation_level	Cell-type or cell-state
cell_state/state	Specification which cell-type or state was analysed
comparison	Specification control_GENOTYPE
Observations_genotype	Numbers of Patients included in edgeR (patients with low number of nuclei have been excluded)
Observations_reference	Numbers of Patients included in edgeR (patients with low number of nuclei have been excluded)

## Sheet: LMNA_control
Gene	logFC	FDR	mean_exp_control	mean_exp_genotype	logCPM	F	PValue	FDR_plot	Region	annotation_level	cell_state	comparison	Observations_genotype	Observations_reference
FOSB	4.43	0.00079	0.00033	0.0993	4.91	22.4	9.5e-06	3.1	RV	CELLSTATES	vFB4	control_LMNA	7	14
AC007614.1	4.37	0.000907	0.0068	0.055	4.43	22.1	1.11e-05	3.04	RV	CELLSTATES	vFB4	control_LMNA	7	14
AL139147.1	4.35	9.37e-05	0.00246	0.062	4.51	29.8	5.43e-07	4.03	RV	CELLSTATES	vFB4	control_LMNA	7	14
RBM44	3.93	0.00282	0	0.026	3.97	19.1	4.5e-05	2.55	RV	CELLSTATES	vFB4	control_LMNA	7	14
ADGRG7	3.92	0.00498	0.000916	0.063	4.48	16.8	0.000102	2.3	RV	CELLSTATES	vFB4	control_LMNA	7	14
KIF5C	3.9	1.06e-09	0.012	0.3	5.92	79.4	1.55e-13	8.98	RV	CELLSTATES	vFB4	control_LMNA	7	14
CCR9	3.81	0.00656	0	0.0166	3.73	19.6	0.000148	2.18	RV	CELLSTATES	vFB4	control_LMNA	7	14
NPPB	3.63	0.00014	0.00201	0.12	5.15	28.4	9.14e-07	3.85	RV	CELLSTATES	vFB4	control_LMNA	7	14
AK5	3.53	0.00725	0	0.0209	3.98	15.9	0.000173	2.14	RV	CELLSTATES	vFB4	control_LMNA	7	14
CDC25A	3.49	0.0171	0	0.0133	3.73	15.3	0.000574	1.77	RV	CELLSTATES	vFB4	control_LMNA	7	14
POSTN	3.4	0.0111	0.0034	0.0552	4.6	14.3	0.000305	1.96	RV	CELLSTATES	vFB4	control_LMNA	7	14
INMT	3.38	0.0162	0	0.0176	3.87	13.3	0.000522	1.79	RV	CELLSTATES	vFB4	control_LMNA	7	14
OR1L8	3.38	0.0188	0	0.0146	3.77	15.5	0.000654	1.73	RV	CELLSTATES	vFB4	control_LMNA	7	14
CPEB2-DT	3.37	0.00423	0.0034	0.0265	4.03	17.3	7.99e-05	2.37	RV	CELLSTATES	vFB4	control_LMNA	7	14
NFATC2	3.36	0.000195	0.00783	0.158	5.37	27.2	1.44e-06	3.71	RV	CELLSTATES	vFB4	control_LMNA	7	14
SGIP1	3.36	1.35e-09	0.0428	0.697	7.05	76.8	2.97e-13	8.87	RV	CELLSTATES	vFB4	control_LMNA	7	14
FHDC1	3.31	0.0237	0	0.0168	3.79	12.9	0.000939	1.63	RV	CELLSTATES	vFB4	control_LMNA	7	14
HPGD	3.11	0.028	0	0.0179	3.98	11.6	0.00115	1.55	RV	CELLSTATES	vFB4	control_LMNA	7	14
SLC10A6	3.11	0.0103	0.000632	0.027	4.1	14.5	0.000281	1.99	RV	CELLSTATES	vFB4	control_LMNA	7	14
AP005059.2	3.02	0.0277	0.0034	0.0193	3.89	13.4	0.00114	1.56	RV	CELLSTATES	vFB4	control_LMNA	7	14
AC025188.1	2.9	0.0288	0.0034	0.023	4.02	11.3	0.0012	1.54	RV	CELLSTATES	vFB4	control_LMNA	7	14
SUSD4	2.83	0.00283	0.00453	0.0841	4.81	18.6	4.65e-05	2.55	RV	CELLSTATES	vFB4	control_LMNA	7	14
CBLN1	2.79	0.0374	0.000978	0.0204	3.98	10.5	0.00175	1.43	RV	CELLSTATES	vFB4	control_LMNA	7	14
HEY1	2.79	0.00456	0.00206	0.0518	4.44	17	9.14e-05	2.34	RV	CELLSTATES	vFB4	control_LMNA	7	14
LINC02388	2.79	7.46e-06	0.045	0.356	6.44	39	2.02e-08	5.13	RV	CELLSTATES	vFB4	control_LMNA	7	14
GDF10	2.78	0.0204	0.000916	0.0238	4.01	12.5	0.000737	1.69	RV	CELLSTATES	vFB4	control_LMNA	7	14
KALRN	2.74	4.14e-07	0.0796	0.56	6.94	51.7	3.34e-10	6.38	RV	CELLSTATES	vFB4	control_LMNA	7	14
KLHL32	2.73	0.0413	0	0.0142	3.89	10.3	0.0021	1.38	RV	CELLSTATES	vFB4	control_LMNA	7	14
AL357060.1	2.7	0.0148	0.00783	0.0493	4.46	13.4	0.000449	1.83	RV	CELLSTATES	vFB4	control_LMNA	7	14
CENPE	2.69	0.00881	0.00362	0.0536	4.46	14.9	0.000227	2.06	RV	CELLSTATES	vFB4	control_LMNA	7	14
STK17B	2.64	3.77e-07	0.0594	0.435	6.55	52.3	2.77e-10	6.42	RV	CELLSTATES	vFB4	control_LMNA	7	14
IQSEC3	2.55	0.0248	0.00285	0.0407	4.24	11.7	0.000992	1.6	RV	CELLSTATES	vFB4	control_LMNA	7	14
LINC01819	2.54	0.0371	0.00189	0.0333	4.22	10.5	0.00173	1.43	RV	CELLSTATES	vFB4	control_LMNA	7	14
AF130359.1	2.52	0.0113	0.00822	0.0818	4.82	14.2	0.000315	1.95	RV	CELLSTATES	vFB4	control_LMNA	7	14
EMILIN3	2.49	0.0226	0.00376	0.0518	4.52	12	0.000869	1.65	RV	CELLSTATES	vFB4	control_LMNA	7	14
AC099329.1	2.48	0.0495	0.00542	0.038	4.31	9.52	0.00281	1.31	RV	CELLSTATES	vFB4	control_LMNA	7	14
AFF3	2.48	3.58e-09	0.381	3.29	9.16	71.9	1.05e-12	8.45	RV	CELLSTATES	vFB4	control_LMNA	7	14
LINC01197	2.48	0.00758	0.00666	0.0654	4.64	15.4	0.000184	2.12	RV	CELLSTATES	vFB4	control_LMNA	7	14
SFRP4	2.42	0.00427	0.0114	0.0912	4.91	17.3	8.24e-05	2.37	RV	CELLSTATES	vFB4	control_LMNA	7	14
AL590617.2	2.41	0.0137	0.00734	0.066	4.62	13.7	0.0004	1.86	RV	CELLSTATES	vFB4	control_LMNA	7	14
PLXDC2	2.37	9.59e-09	0.886	7.36	10.3	67.4	3.51e-12	8.02	RV	CELLSTATES	vFB4	control_LMNA	7	14
SESN3	2.37	2.27e-05	0.0386	0.285	6.11	34.9	8.62e-08	4.64	RV	CELLSTATES	vFB4	control_LMNA	7	14
USP12-AS1	2.37	0.0395	0.00154	0.0341	4.3	10.3	0.00195	1.4	RV	CELLSTATES	vFB4	control_LMNA	7	14
AC069549.1	2.36	0.0116	0.00862	0.0734	4.8	14.1	0.000324	1.94	RV	CELLSTATES	vFB4	control_LMNA	7	14
MRC1	2.35	0.0274	0.00501	0.0479	4.4	11.5	0.00112	1.56	RV	CELLSTATES	vFB4	control_LMNA	7	14
CYP19A1	2.34	0.0431	0.002	0.0349	4.19	9.97	0.00226	1.37	RV	CELLSTATES	vFB4	control_LMNA	7	14
ITGA10	2.28	0.0185	0.00378	0.0574	4.6	12.7	0.000639	1.73	RV	CELLSTATES	vFB4	control_LMNA	7	14
LINC01088	2.23	3.68e-05	0.439	2.71	9.02	33.1	1.59e-07	4.43	RV	CELLSTATES	vFB4	control_LMNA	7	14
ITGA1	2.22	5.83e-05	0.0324	0.256	6.03	31.5	2.91e-07	4.23	RV	CELLSTATES	vFB4	control_LMNA	7	14
NAV2	2.21	0.00056	0.168	0.638	7.18	23.6	5.91e-06	3.25	RV	CELLSTATES	vFB4	control_LMNA	7	14
SHISA6	2.21	2.98e-06	0.115	0.66	7.17	43.2	4.95e-09	5.53	RV	CELLSTATES	vFB4	control_LMNA	7	14
AP000787.1	2.2	4.24e-05	0.028	0.253	5.95	32.6	1.95e-07	4.37	RV	CELLSTATES	vFB4	control_LMNA	7	14
KIAA1211	2.17	0.016	0.00872	0.0862	4.93	13.1	0.000512	1.79	RV	CELLSTATES	vFB4	control_LMNA	7	14
AC020637.1	2.13	0.0209	0.0514	0.104	5.32	12.2	0.000776	1.68	RV	CELLSTATES	vFB4	control_LMNA	7	14
EDNRA	2.11	0.00958	0.00881	0.0908	4.95	14.7	0.000255	2.02	RV	CELLSTATES	vFB4	control_LMNA	7	14
SORT1	2.11	0.000409	0.0211	0.2	5.67	24.8	3.69e-06	3.39	RV	CELLSTATES	vFB4	control_LMNA	7	14
GDNF-AS1	2.09	0.0477	0.00487	0.048	4.47	9.64	0.00265	1.32	RV	CELLSTATES	vFB4	control_LMNA	7	14
ADRA1B	2.07	6.38e-05	0.0513	0.354	6.34	31.2	3.23e-07	4.19	RV	CELLSTATES	vFB4	control_LMNA	7	14
PLB1	2.07	0.0055	0.0136	0.108	5.11	16.4	0.00012	2.26	RV	CELLSTATES	vFB4	control_LMNA	7	14
GCNA	2.06	0.00723	0.015	0.0968	5.06	15.6	0.000171	2.14	RV	CELLSTATES	vFB4	control_LMNA	7	14
TMEM132C	2.06	2.95e-07	0.221	1.51	8.18	53.8	1.75e-10	6.53	RV	CELLSTATES	vFB4	control_LMNA	7	14
SNCAIP	2	4.63e-05	0.062	0.583	6.89	32.2	2.27e-07	4.33	RV	CELLSTATES	vFB4	control_LMNA	7	14
THSD4	1.98	3.56e-06	0.175	1.1	7.78	41.9	7.57e-09	5.45	RV	CELLSTATES	vFB4	control_LMNA	7	14
HTR4	1.97	0.000265	0.0674	0.431	6.64	26.1	2.19e-06	3.58	RV	CELLSTATES	vFB4	control_LMNA	7	14
SYT17	1.97	0.000684	0.0351	0.17	5.61	22.9	7.87e-06	3.17	RV	CELLSTATES	vFB4	control_LMNA	7	14
BCL2L11	1.95	0.044	0.0137	0.061	4.7	9.91	0.00232	1.36	RV	CELLSTATES	vFB4	control_LMNA	7	14
INPP5A	1.93	0.00056	0.037	0.2	5.74	23.6	5.91e-06	3.25	RV	CELLSTATES	vFB4	control_LMNA	7	14
AL445426.1	1.92	3.95e-06	0.216	1.21	7.95	41.4	8.98e-09	5.4	RV	CELLSTATES	vFB4	control_LMNA	7	14
RGS11	1.92	0.00724	0.0253	0.138	5.4	15.6	0.000171	2.14	RV	CELLSTATES	vFB4	control_LMNA	7	14
XG	1.92	0.0389	0.0111	0.0743	4.79	10.3	0.00189	1.41	RV	CELLSTATES	vFB4	control_LMNA	7	14
BACH2	1.91	7.91e-07	0.256	1.16	7.94	48.8	8.12e-10	6.1	RV	CELLSTATES	vFB4	control_LMNA	7	14
FGD4	1.91	3.25e-05	0.306	1.32	8.17	33.5	1.38e-07	4.49	RV	CELLSTATES	vFB4	control_LMNA	7	14
LMCD1-AS1	1.91	0.00056	0.0412	0.328	6.28	23.6	5.83e-06	3.25	RV	CELLSTATES	vFB4	control_LMNA	7	14
PTPN13	1.91	1.7e-06	0.295	1.66	8.37	45.3	2.49e-09	5.77	RV	CELLSTATES	vFB4	control_LMNA	7	14
AC107072.1	1.88	0.0423	0.0162	0.0731	4.82	10	0.00219	1.37	RV	CELLSTATES	vFB4	control_LMNA	7	14
HS3ST1	1.88	0.0227	0.0186	0.114	5.09	12	0.000879	1.64	RV	CELLSTATES	vFB4	control_LMNA	7	14
LINC01807	1.88	0.0292	0.0215	0.12	5.36	11.2	0.00125	1.53	RV	CELLSTATES	vFB4	control_LMNA	7	14
ADAMTS3	1.87	0.0162	0.0125	0.0943	5.04	13.1	0.000519	1.79	RV	CELLSTATES	vFB4	control_LMNA	7	14
ATP10A	1.87	1.64e-05	0.0999	0.66	7.14	36.1	5.54e-08	4.78	RV	CELLSTATES	vFB4	control_LMNA	7	14
CTIF	1.87	2.99e-05	0.0895	0.343	6.41	33.9	1.23e-07	4.52	RV	CELLSTATES	vFB4	control_LMNA	7	14
TIPARP	1.87	9.08e-05	0.0584	0.345	6.38	30	5.11e-07	4.04	RV	CELLSTATES	vFB4	control_LMNA	7	14
LTBP2	1.86	0.000455	0.151	0.328	6.52	24.5	4.22e-06	3.34	RV	CELLSTATES	vFB4	control_LMNA	7	14
CLMN	1.85	2.27e-05	0.0786	0.535	6.85	34.8	8.64e-08	4.64	RV	CELLSTATES	vFB4	control_LMNA	7	14
MEOX2	1.85	0.000613	0.0485	0.348	6.36	23.3	6.65e-06	3.21	RV	CELLSTATES	vFB4	control_LMNA	7	14
RAMP2-AS1	1.85	0.00321	0.0357	0.229	5.98	18.2	5.58e-05	2.49	RV	CELLSTATES	vFB4	control_LMNA	7	14
PLXNA2	1.83	8.95e-06	0.137	0.805	7.43	38.3	2.56e-08	5.05	RV	CELLSTATES	vFB4	control_LMNA	7	14
WNK3	1.83	0.00946	0.0282	0.147	5.5	14.7	0.000249	2.02	RV	CELLSTATES	vFB4	control_LMNA	7	14
ARHGAP10	1.82	3.2e-06	0.796	4.44	9.71	42.7	5.86e-09	5.49	RV	CELLSTATES	vFB4	control_LMNA	7	14
HAPLN1	1.81	0.0194	0.0179	0.11	5.13	12.5	0.00069	1.71	RV	CELLSTATES	vFB4	control_LMNA	7	14
CCND3	1.79	4.05e-06	0.181	0.914	7.62	41.2	9.5e-09	5.39	RV	CELLSTATES	vFB4	control_LMNA	7	14
AC023024.1	1.78	0.0378	0.0149	0.0747	4.83	10.5	0.00178	1.42	RV	CELLSTATES	vFB4	control_LMNA	7	14
ARL15	1.78	1.39e-06	0.833	4.44	9.76	46.1	1.93e-09	5.86	RV	CELLSTATES	vFB4	control_LMNA	7	14
SLC38A7	1.78	0.0336	0.0259	0.0865	4.92	10.8	0.00152	1.47	RV	CELLSTATES	vFB4	control_LMNA	7	14
ADCY2	1.77	0.00197	0.0348	0.253	6.09	19.6	2.99e-05	2.71	RV	CELLSTATES	vFB4	control_LMNA	7	14
AGMO	1.76	0.000495	0.04	0.311	6.24	24.2	4.76e-06	3.31	RV	CELLSTATES	vFB4	control_LMNA	7	14
MTSS1	1.76	0.00146	0.0508	0.256	6.11	20.7	1.97e-05	2.84	RV	CELLSTATES	vFB4	control_LMNA	7	14
NRXN3	1.76	0.000709	0.0441	0.304	6.24	22.8	8.21e-06	3.15	RV	CELLSTATES	vFB4	control_LMNA	7	14
FAM117B	1.75	0.00249	0.0437	0.211	5.87	19	3.89e-05	2.6	RV	CELLSTATES	vFB4	control_LMNA	7	14
SH3RF3	1.75	0.000302	0.117	0.602	7.09	25.7	2.61e-06	3.52	RV	CELLSTATES	vFB4	control_LMNA	7	14
HS6ST2	1.73	0.00827	0.0479	0.313	6.31	15.1	0.000208	2.08	RV	CELLSTATES	vFB4	control_LMNA	7	14
PDZRN4	1.72	0.00269	0.198	1.75	8.39	18.8	4.23e-05	2.57	RV	CELLSTATES	vFB4	control_LMNA	7	14
POT1-AS1	1.72	0.0499	0.016	0.0746	4.76	9.47	0.00287	1.3	RV	CELLSTATES	vFB4	control_LMNA	7	14
PRR16	1.72	0.000164	0.342	1.69	8.42	27.8	1.17e-06	3.78	RV	CELLSTATES	vFB4	control_LMNA	7	14
UACA	1.72	2.2e-05	0.22	0.945	7.69	35.2	7.75e-08	4.66	RV	CELLSTATES	vFB4	control_LMNA	7	14
PAPLN	1.71	0.00194	0.0402	0.231	5.95	19.7	2.91e-05	2.71	RV	CELLSTATES	vFB4	control_LMNA	7	14
TMEM232	1.71	0.01	0.0611	0.169	5.67	14.6	0.00027	2	RV	CELLSTATES	vFB4	control_LMNA	7	14
BMP4	1.7	0.00484	0.0378	0.186	5.8	16.9	9.8e-05	2.31	RV	CELLSTATES	vFB4	control_LMNA	7	14
ICA1L	1.7	0.000374	0.143	0.601	7.16	25.1	3.34e-06	3.43	RV	CELLSTATES	vFB4	control_LMNA	7	14
CCDC68	1.69	0.0206	0.0469	0.219	5.93	12.3	0.000748	1.69	RV	CELLSTATES	vFB4	control_LMNA	7	14
FAM66D	1.69	0.00523	0.0449	0.179	5.73	16.6	0.000112	2.28	RV	CELLSTATES	vFB4	control_LMNA	7	14
LRRC17	1.69	0.0169	0.0487	0.161	5.68	13	0.000557	1.77	RV	CELLSTATES	vFB4	control_LMNA	7	14
NEO1	1.68	0.000164	0.11	0.448	6.79	27.8	1.16e-06	3.78	RV	CELLSTATES	vFB4	control_LMNA	7	14
CORIN	1.67	0.0189	0.0464	0.125	5.47	12.6	0.000663	1.72	RV	CELLSTATES	vFB4	control_LMNA	7	14
FOXO3	1.67	2.98e-06	0.747	3.57	9.49	43.2	5.02e-09	5.53	RV	CELLSTATES	vFB4	control_LMNA	7	14
MAP2	1.67	0.0303	0.0207	0.113	5.23	11.1	0.00131	1.52	RV	CELLSTATES	vFB4	control_LMNA	7	14
AC108449.1	1.66	0.0101	0.0256	0.167	5.5	14.5	0.000273	2	RV	CELLSTATES	vFB4	control_LMNA	7	14
MOB3B	1.66	0.00293	0.0674	0.322	6.45	18.5	4.93e-05	2.53	RV	CELLSTATES	vFB4	control_LMNA	7	14
ROR1-AS1	1.65	0.0309	0.0242	0.111	5.14	11	0.00136	1.51	RV	CELLSTATES	vFB4	control_LMNA	7	14
ROR1	1.63	3.07e-05	0.222	0.985	7.72	33.7	1.28e-07	4.51	RV	CELLSTATES	vFB4	control_LMNA	7	14
DOCK5	1.62	0.000455	0.314	1.3	8.24	24.5	4.23e-06	3.34	RV	CELLSTATES	vFB4	control_LMNA	7	14
MYO1D	1.62	0.000234	0.16	0.831	7.52	26.5	1.9e-06	3.63	RV	CELLSTATES	vFB4	control_LMNA	7	14
ARHGAP26	1.61	0.000207	0.408	1.73	8.53	27	1.57e-06	3.68	RV	CELLSTATES	vFB4	control_LMNA	7	14
TMEM144	1.61	0.00269	0.126	0.463	6.84	18.8	4.23e-05	2.57	RV	CELLSTATES	vFB4	control_LMNA	7	14
COL6A6	1.6	0.000532	0.13	0.606	7.08	23.9	5.3e-06	3.27	RV	CELLSTATES	vFB4	control_LMNA	7	14
HEG1	1.59	0.000532	0.109	0.352	6.55	23.9	5.24e-06	3.27	RV	CELLSTATES	vFB4	control_LMNA	7	14
KLHL29	1.59	0.000359	0.227	0.646	7.38	25.2	3.18e-06	3.44	RV	CELLSTATES	vFB4	control_LMNA	7	14
DAPK1	1.58	0.0211	0.0291	0.126	5.38	12.2	0.000784	1.68	RV	CELLSTATES	vFB4	control_LMNA	7	14
PLCB4	1.58	0.000756	0.0752	0.343	6.41	22.6	8.92e-06	3.12	RV	CELLSTATES	vFB4	control_LMNA	7	14
MAMDC2-AS1	1.57	0.00414	0.298	1.08	7.99	17.4	7.8e-05	2.38	RV	CELLSTATES	vFB4	control_LMNA	7	14
KIF13B	1.56	4.02e-05	0.198	1.11	7.85	32.8	1.8e-07	4.4	RV	CELLSTATES	vFB4	control_LMNA	7	14
LINC00886	1.56	0.00714	0.0517	0.181	5.78	15.7	0.000166	2.15	RV	CELLSTATES	vFB4	control_LMNA	7	14
MAMDC2	1.56	0.000613	0.774	3.13	9.42	23.3	6.61e-06	3.21	RV	CELLSTATES	vFB4	control_LMNA	7	14
AC078864.2	1.54	0.0267	0.0267	0.149	5.48	11.5	0.00108	1.57	RV	CELLSTATES	vFB4	control_LMNA	7	14
RASAL2	1.54	0.000284	0.279	1.06	7.93	25.9	2.43e-06	3.55	RV	CELLSTATES	vFB4	control_LMNA	7	14
RUNX2	1.54	0.0325	0.0292	0.128	5.33	10.9	0.00147	1.49	RV	CELLSTATES	vFB4	control_LMNA	7	14
SORBS3	1.54	0.00599	0.0593	0.192	5.82	16.2	0.000132	2.22	RV	CELLSTATES	vFB4	control_LMNA	7	14
SSX2IP	1.54	0.000532	0.101	0.469	6.77	23.8	5.39e-06	3.27	RV	CELLSTATES	vFB4	control_LMNA	7	14
MICAL2	1.53	0.00438	0.0446	0.281	6.2	17.2	8.6e-05	2.36	RV	CELLSTATES	vFB4	control_LMNA	7	14
POC1B	1.53	0.00427	0.0754	0.228	6.14	17.3	8.19e-05	2.37	RV	CELLSTATES	vFB4	control_LMNA	7	14
COL4A1	1.52	0.000176	0.696	3.23	9.38	27.6	1.27e-06	3.75	RV	CELLSTATES	vFB4	control_LMNA	7	14
CUL4B	1.52	0.0143	0.0396	0.185	5.79	13.5	0.000425	1.84	RV	CELLSTATES	vFB4	control_LMNA	7	14
CHST7	1.51	0.00412	0.0709	0.434	6.71	17.4	7.73e-05	2.38	RV	CELLSTATES	vFB4	control_LMNA	7	14
DOCK9	1.51	0.000654	0.327	1.39	8.25	23.1	7.24e-06	3.18	RV	CELLSTATES	vFB4	control_LMNA	7	14
MAP1B	1.51	0.000138	0.313	1.36	8.21	28.5	8.85e-07	3.86	RV	CELLSTATES	vFB4	control_LMNA	7	14
TPD52L1	1.51	0.00864	0.0604	0.348	6.44	15	0.000221	2.06	RV	CELLSTATES	vFB4	control_LMNA	7	14
AL445250.1	1.5	0.000495	0.141	0.57	7.13	24.1	4.78e-06	3.31	RV	CELLSTATES	vFB4	control_LMNA	7	14
FOXN2	1.5	0.0133	0.0455	0.159	5.57	13.8	0.000383	1.88	RV	CELLSTATES	vFB4	control_LMNA	7	14
CDH2	1.49	0.0233	0.0733	0.194	6.03	11.9	0.000915	1.63	RV	CELLSTATES	vFB4	control_LMNA	7	14
NRG3	1.49	0.0338	0.0304	0.191	5.81	10.8	0.00154	1.47	RV	CELLSTATES	vFB4	control_LMNA	7	14
SEPT11	1.49	2.89e-05	0.24	0.994	7.8	34	1.15e-07	4.54	RV	CELLSTATES	vFB4	control_LMNA	7	14
N4BP2L1	1.48	0.00645	0.0866	0.257	6.28	16	0.000144	2.19	RV	CELLSTATES	vFB4	control_LMNA	7	14
AFAP1L1	1.47	0.0457	0.0187	0.107	5.12	9.78	0.00247	1.34	RV	CELLSTATES	vFB4	control_LMNA	7	14
CTGF	1.47	0.00101	0.0918	0.64	7.17	21.7	1.26e-05	3	RV	CELLSTATES	vFB4	control_LMNA	7	14
AKT3	1.46	8.43e-05	1.39	5.59	10.2	30.3	4.51e-07	4.07	RV	CELLSTATES	vFB4	control_LMNA	7	14
RNF144A	1.46	0.00155	0.144	0.543	7.12	20.4	2.16e-05	2.81	RV	CELLSTATES	vFB4	control_LMNA	7	14
ASAP1	1.45	0.00027	0.366	1.21	8.14	26	2.28e-06	3.57	RV	CELLSTATES	vFB4	control_LMNA	7	14
ATP9A	1.45	0.0009	0.0827	0.366	6.56	22.1	1.1e-05	3.05	RV	CELLSTATES	vFB4	control_LMNA	7	14
CARMIL1	1.45	9.04e-05	0.997	3.71	9.66	30	4.97e-07	4.04	RV	CELLSTATES	vFB4	control_LMNA	7	14
OSBPL6	1.45	0.00138	0.085	0.436	6.66	20.8	1.82e-05	2.86	RV	CELLSTATES	vFB4	control_LMNA	7	14
PRTG	1.45	0.0499	0.0245	0.102	5.23	9.48	0.00287	1.3	RV	CELLSTATES	vFB4	control_LMNA	7	14
ITGB8	1.44	0.026	0.0657	0.237	6.07	11.6	0.00104	1.59	RV	CELLSTATES	vFB4	control_LMNA	7	14
FIGN	1.43	0.0016	0.186	0.634	7.31	20.3	2.26e-05	2.8	RV	CELLSTATES	vFB4	control_LMNA	7	14
FKBP5	1.43	0.0166	1.99	9.08	10.8	13	0.000539	1.78	RV	CELLSTATES	vFB4	control_LMNA	7	14
PDZD2	1.43	2.27e-05	0.379	1.75	8.54	34.9	8.57e-08	4.64	RV	CELLSTATES	vFB4	control_LMNA	7	14
POLR2A	1.43	0.0128	0.0521	0.175	5.77	13.9	0.000366	1.89	RV	CELLSTATES	vFB4	control_LMNA	7	14
RAB8B	1.43	9.08e-05	0.196	0.901	7.67	30	5.12e-07	4.04	RV	CELLSTATES	vFB4	control_LMNA	7	14
IQGAP2	1.42	0.0471	0.0252	0.12	5.28	9.69	0.00259	1.33	RV	CELLSTATES	vFB4	control_LMNA	7	14
MSH2	1.42	0.0304	0.0281	0.145	5.42	11.1	0.00132	1.52	RV	CELLSTATES	vFB4	control_LMNA	7	14
MTUS1	1.42	0.000458	0.589	2.29	8.99	24.4	4.29e-06	3.34	RV	CELLSTATES	vFB4	control_LMNA	7	14
PI16	1.42	0.000234	0.154	0.666	7.33	26.5	1.89e-06	3.63	RV	CELLSTATES	vFB4	control_LMNA	7	14
PPP1CB	1.42	0.00319	0.17	0.636	7.27	18.2	5.51e-05	2.5	RV	CELLSTATES	vFB4	control_LMNA	7	14
PCSK6	1.41	0.000602	0.664	2.61	9.12	23.4	6.39e-06	3.22	RV	CELLSTATES	vFB4	control_LMNA	7	14
RNF115	1.41	0.000148	0.325	1.25	8.17	28.2	9.75e-07	3.83	RV	CELLSTATES	vFB4	control_LMNA	7	14
KLF2	1.4	0.00335	0.0912	0.584	7.05	18	5.91e-05	2.48	RV	CELLSTATES	vFB4	control_LMNA	7	14
CASTOR3	1.39	0.0111	0.054	0.214	5.94	14.3	0.000304	1.96	RV	CELLSTATES	vFB4	control_LMNA	7	14
VLDLR-AS1	1.39	0.028	0.033	0.137	5.46	11.4	0.00116	1.55	RV	CELLSTATES	vFB4	control_LMNA	7	14
FAM198B-AS1	1.38	0.00293	0.326	1.12	8	18.5	4.93e-05	2.53	RV	CELLSTATES	vFB4	control_LMNA	7	14
FSD1L	1.38	0.00246	0.0834	0.298	6.35	19.1	3.81e-05	2.61	RV	CELLSTATES	vFB4	control_LMNA	7	14
ISPD	1.38	0.0027	0.0773	0.356	6.53	18.8	4.28e-05	2.57	RV	CELLSTATES	vFB4	control_LMNA	7	14
PTPN9	1.38	0.000138	0.194	0.803	7.55	28.5	8.9e-07	3.86	RV	CELLSTATES	vFB4	control_LMNA	7	14
SHROOM3	1.38	0.00325	0.182	0.754	7.45	18.1	5.69e-05	2.49	RV	CELLSTATES	vFB4	control_LMNA	7	14
UTRN	1.38	0.000177	0.623	2.27	8.95	27.5	1.28e-06	3.75	RV	CELLSTATES	vFB4	control_LMNA	7	14
COLEC12	1.37	0.00406	0.245	0.878	7.72	17.4	7.59e-05	2.39	RV	CELLSTATES	vFB4	control_LMNA	7	14
USP53	1.37	0.000675	0.939	3.41	9.55	23	7.62e-06	3.17	RV	CELLSTATES	vFB4	control_LMNA	7	14
FMNL2	1.36	0.000123	0.578	2.56	9.1	29	7.46e-07	3.91	RV	CELLSTATES	vFB4	control_LMNA	7	14
LIN7A	1.36	0.0209	0.0358	0.191	5.81	12.2	0.000772	1.68	RV	CELLSTATES	vFB4	control_LMNA	7	14
ZNF385D	1.36	0.000282	0.38	1.55	8.36	25.9	2.4e-06	3.55	RV	CELLSTATES	vFB4	control_LMNA	7	14
CRIM1	1.35	0.0447	0.0559	0.167	5.86	9.86	0.00238	1.35	RV	CELLSTATES	vFB4	control_LMNA	7	14
KDM1A	1.35	0.00719	0.093	0.269	6.25	15.6	0.000168	2.14	RV	CELLSTATES	vFB4	control_LMNA	7	14
SULF1	1.35	0.000532	0.394	1.61	8.45	23.8	5.42e-06	3.27	RV	CELLSTATES	vFB4	control_LMNA	7	14
ITGB5	1.34	0.00282	0.155	0.558	7.17	18.6	4.58e-05	2.55	RV	CELLSTATES	vFB4	control_LMNA	7	14
MED13L	1.34	0.000207	1.01	3.47	9.61	27	1.58e-06	3.68	RV	CELLSTATES	vFB4	control_LMNA	7	14
REPS1	1.34	0.00013	0.244	0.929	7.76	28.7	8.06e-07	3.89	RV	CELLSTATES	vFB4	control_LMNA	7	14
C11orf80	1.32	0.00284	0.139	0.413	6.79	18.6	4.7e-05	2.55	RV	CELLSTATES	vFB4	control_LMNA	7	14
EFHD1	1.32	0.00129	0.154	0.577	7.19	21.1	1.66e-05	2.89	RV	CELLSTATES	vFB4	control_LMNA	7	14
MME	1.32	0.0477	0.0358	0.135	5.49	9.64	0.00265	1.32	RV	CELLSTATES	vFB4	control_LMNA	7	14
MTMR14	1.32	0.0193	0.0547	0.173	5.83	12.5	0.000681	1.71	RV	CELLSTATES	vFB4	control_LMNA	7	14
PRICKLE2	1.32	0.00138	0.348	1.1	8.04	20.8	1.82e-05	2.86	RV	CELLSTATES	vFB4	control_LMNA	7	14
TLE1	1.32	0.0132	0.0706	0.227	6.06	13.8	0.00038	1.88	RV	CELLSTATES	vFB4	control_LMNA	7	14
APBB2	1.3	0.000667	0.527	1.85	8.71	23	7.42e-06	3.18	RV	CELLSTATES	vFB4	control_LMNA	7	14
ATP10D	1.3	0.00135	0.181	0.766	7.5	20.9	1.75e-05	2.87	RV	CELLSTATES	vFB4	control_LMNA	7	14
PIWIL4	1.3	0.0209	0.0443	0.214	5.97	12.3	0.000769	1.68	RV	CELLSTATES	vFB4	control_LMNA	7	14
SLC22A15	1.3	0.0137	0.109	0.342	6.56	13.7	0.000397	1.86	RV	CELLSTATES	vFB4	control_LMNA	7	14
ADAMTSL1	1.29	0.0172	0.08	0.374	6.58	12.9	0.000579	1.77	RV	CELLSTATES	vFB4	control_LMNA	7	14
BTBD8	1.29	0.0224	0.0716	0.26	6.22	12	0.00085	1.65	RV	CELLSTATES	vFB4	control_LMNA	7	14
SMC5-AS1	1.29	0.0193	0.124	0.354	6.64	12.5	0.00068	1.71	RV	CELLSTATES	vFB4	control_LMNA	7	14
AC010542.3	1.28	0.0471	0.0397	0.135	5.48	9.68	0.00259	1.33	RV	CELLSTATES	vFB4	control_LMNA	7	14
ZBTB16	1.28	0.0189	1.92	6.74	10.5	12.6	0.000657	1.72	RV	CELLSTATES	vFB4	control_LMNA	7	14
KCNMB4	1.27	0.0299	0.0438	0.2	5.81	11.1	0.00129	1.52	RV	CELLSTATES	vFB4	control_LMNA	7	14
KIAA1324L	1.27	0.0475	0.0472	0.198	5.83	9.66	0.00262	1.32	RV	CELLSTATES	vFB4	control_LMNA	7	14
NOX4	1.27	0.0204	0.579	1.59	8.65	12.3	0.000739	1.69	RV	CELLSTATES	vFB4	control_LMNA	7	14
TMEM50B	1.27	0.00439	0.099	0.311	6.46	17.1	8.65e-05	2.36	RV	CELLSTATES	vFB4	control_LMNA	7	14
PIK3CA	1.26	0.00139	0.197	0.704	7.46	20.8	1.85e-05	2.86	RV	CELLSTATES	vFB4	control_LMNA	7	14
WARS2	1.26	0.00285	0.0914	0.359	6.58	18.5	4.75e-05	2.55	RV	CELLSTATES	vFB4	control_LMNA	7	14
COL21A1	1.25	0.0174	0.0455	0.264	6.12	12.8	0.000591	1.76	RV	CELLSTATES	vFB4	control_LMNA	7	14
LDLRAD4	1.25	0.00753	0.146	0.681	7.32	15.5	0.00018	2.12	RV	CELLSTATES	vFB4	control_LMNA	7	14
PLEKHH2	1.25	0.00155	0.256	0.89	7.75	20.4	2.15e-05	2.81	RV	CELLSTATES	vFB4	control_LMNA	7	14
DERA	1.24	0.00725	0.104	0.358	6.63	15.6	0.000172	2.14	RV	CELLSTATES	vFB4	control_LMNA	7	14
ERCC6	1.24	0.0428	0.0582	0.166	5.75	9.99	0.00223	1.37	RV	CELLSTATES	vFB4	control_LMNA	7	14
AP002989.1	1.23	0.0428	0.167	0.495	7.08	9.99	0.00224	1.37	RV	CELLSTATES	vFB4	control_LMNA	7	14
IGF1R	1.23	0.000613	0.577	1.83	8.79	23.3	6.6e-06	3.21	RV	CELLSTATES	vFB4	control_LMNA	7	14
MAP3K3	1.23	0.00173	0.158	0.491	7.02	20.1	2.49e-05	2.76	RV	CELLSTATES	vFB4	control_LMNA	7	14
SYBU	1.23	0.0495	0.0563	0.19	5.9	9.51	0.00282	1.31	RV	CELLSTATES	vFB4	control_LMNA	7	14
FBXL2	1.22	0.00184	0.16	0.583	7.17	19.9	2.69e-05	2.74	RV	CELLSTATES	vFB4	control_LMNA	7	14
CTPS2	1.21	0.016	0.0841	0.206	5.99	13.1	0.000512	1.79	RV	CELLSTATES	vFB4	control_LMNA	7	14
FAM214A	1.21	0.00778	0.218	0.665	7.44	15.3	0.00019	2.11	RV	CELLSTATES	vFB4	control_LMNA	7	14
TENM4	1.21	0.0348	0.0936	0.282	6.29	10.7	0.00161	1.46	RV	CELLSTATES	vFB4	control_LMNA	7	14
CYP1B1-AS1	1.2	0.0038	0.254	0.963	7.85	17.7	6.96e-05	2.42	RV	CELLSTATES	vFB4	control_LMNA	7	14
SPRY4-AS1	1.2	0.0392	0.043	0.178	5.79	10.3	0.00193	1.41	RV	CELLSTATES	vFB4	control_LMNA	7	14
ZNF704	1.2	0.00199	0.289	1.03	7.94	19.6	3.05e-05	2.7	RV	CELLSTATES	vFB4	control_LMNA	7	14
IRS2	1.19	0.042	0.135	0.38	6.78	10.1	0.00217	1.38	RV	CELLSTATES	vFB4	control_LMNA	7	14
PHACTR1	1.19	0.017	0.106	0.367	6.69	12.9	0.000564	1.77	RV	CELLSTATES	vFB4	control_LMNA	7	14
UBAP2	1.19	0.00511	0.117	0.381	6.71	16.7	0.000107	2.29	RV	CELLSTATES	vFB4	control_LMNA	7	14
AC007388.1	1.18	0.0227	0.115	0.388	6.72	12	0.000875	1.64	RV	CELLSTATES	vFB4	control_LMNA	7	14
FOXP1	1.18	0.0038	0.608	1.77	8.79	17.7	6.94e-05	2.42	RV	CELLSTATES	vFB4	control_LMNA	7	14
GRB10	1.18	0.00539	0.231	0.743	7.57	16.5	0.000116	2.27	RV	CELLSTATES	vFB4	control_LMNA	7	14
INSR	1.18	0.00102	0.411	1.15	8.24	21.7	1.29e-05	2.99	RV	CELLSTATES	vFB4	control_LMNA	7	14
KLF7	1.18	0.00346	0.26	0.893	7.75	17.9	6.16e-05	2.46	RV	CELLSTATES	vFB4	control_LMNA	7	14
SPECC1	1.18	0.033	0.105	0.5	6.89	10.8	0.0015	1.48	RV	CELLSTATES	vFB4	control_LMNA	7	14
SYNPO2	1.18	0.00165	0.828	3.14	9.42	20.2	2.35e-05	2.78	RV	CELLSTATES	vFB4	control_LMNA	7	14
JAK2	1.17	0.00873	0.166	0.485	7.09	15	0.000224	2.06	RV	CELLSTATES	vFB4	control_LMNA	7	14
OMD	1.17	0.0477	0.0641	0.218	6.06	9.64	0.00264	1.32	RV	CELLSTATES	vFB4	control_LMNA	7	14
TMEM131L	1.17	0.022	0.0969	0.337	6.56	12.1	0.000825	1.66	RV	CELLSTATES	vFB4	control_LMNA	7	14
HMGCLL1	1.16	0.0208	0.0937	0.361	6.63	12.3	0.000763	1.68	RV	CELLSTATES	vFB4	control_LMNA	7	14
NNMT	1.16	0.0382	0.843	2.48	9.24	10.4	0.00182	1.42	RV	CELLSTATES	vFB4	control_LMNA	7	14
NUMBL	1.16	0.0488	0.0475	0.187	5.81	9.56	0.00276	1.31	RV	CELLSTATES	vFB4	control_LMNA	7	14
PCSK5	1.16	0.00427	0.331	0.655	7.6	17.3	8.24e-05	2.37	RV	CELLSTATES	vFB4	control_LMNA	7	14
SORBS1	1.16	0.0171	0.276	0.89	7.79	12.9	0.000572	1.77	RV	CELLSTATES	vFB4	control_LMNA	7	14
SPRED2	1.16	0.00179	0.388	1.33	8.29	20	2.59e-05	2.75	RV	CELLSTATES	vFB4	control_LMNA	7	14
FAM129A	1.15	0.00576	0.128	0.478	6.99	16.3	0.000127	2.24	RV	CELLSTATES	vFB4	control_LMNA	7	14
FNIP2	1.15	0.00714	0.191	0.698	7.44	15.7	0.000166	2.15	RV	CELLSTATES	vFB4	control_LMNA	7	14
HACE1	1.15	0.0348	0.0606	0.203	5.93	10.7	0.0016	1.46	RV	CELLSTATES	vFB4	control_LMNA	7	14
SYTL4	1.15	0.0101	0.174	0.499	7.12	14.5	0.000271	2	RV	CELLSTATES	vFB4	control_LMNA	7	14
RANBP17	1.14	0.0488	0.0505	0.236	6.1	9.56	0.00276	1.31	RV	CELLSTATES	vFB4	control_LMNA	7	14
SESN1	1.14	0.00758	0.184	0.738	7.47	15.4	0.000184	2.12	RV	CELLSTATES	vFB4	control_LMNA	7	14
VIPR2	1.14	0.0122	0.118	0.421	6.81	14	0.000346	1.91	RV	CELLSTATES	vFB4	control_LMNA	7	14
AC097662.1	1.11	0.0146	0.206	0.705	7.43	13.5	0.000438	1.84	RV	CELLSTATES	vFB4	control_LMNA	7	14
COBLL1	1.11	0.015	0.189	0.573	7.26	13.4	0.000461	1.82	RV	CELLSTATES	vFB4	control_LMNA	7	14
COL4A2	1.11	0.0141	1.1	3.86	9.78	13.6	0.000415	1.85	RV	CELLSTATES	vFB4	control_LMNA	7	14
GPCPD1	1.11	0.0172	0.184	0.591	7.26	12.9	0.000583	1.76	RV	CELLSTATES	vFB4	control_LMNA	7	14
KDM3A	1.1	0.038	0.0803	0.264	6.31	10.4	0.00181	1.42	RV	CELLSTATES	vFB4	control_LMNA	7	14
MXI1	1.1	0.0413	0.131	0.379	6.82	10.1	0.0021	1.38	RV	CELLSTATES	vFB4	control_LMNA	7	14
SKI	1.1	0.0185	0.137	0.376	6.73	12.7	0.00064	1.73	RV	CELLSTATES	vFB4	control_LMNA	7	14
IL16	1.09	0.0111	0.221	0.79	7.63	14.3	0.000306	1.96	RV	CELLSTATES	vFB4	control_LMNA	7	14
PARD3B	1.09	0.00187	0.705	2.3	9.06	19.8	2.76e-05	2.73	RV	CELLSTATES	vFB4	control_LMNA	7	14
RADIL	1.08	0.0207	0.0874	0.292	6.38	12.3	0.000757	1.68	RV	CELLSTATES	vFB4	control_LMNA	7	14
SRGAP2	1.08	0.00769	0.147	0.453	6.95	15.4	0.000187	2.11	RV	CELLSTATES	vFB4	control_LMNA	7	14
KLF12	1.07	0.00544	0.57	2.1	8.92	16.4	0.000118	2.26	RV	CELLSTATES	vFB4	control_LMNA	7	14
RFTN2	1.07	0.0143	0.309	0.782	7.74	13.5	0.000427	1.84	RV	CELLSTATES	vFB4	control_LMNA	7	14
CDKL1	1.06	0.022	0.14	0.412	6.83	12.1	0.000822	1.66	RV	CELLSTATES	vFB4	control_LMNA	7	14
NLRP1	1.06	0.00789	0.147	0.488	7.01	15.3	0.000195	2.1	RV	CELLSTATES	vFB4	control_LMNA	7	14
ABLIM1	1.05	0.00484	0.719	2.43	9.19	16.9	9.83e-05	2.31	RV	CELLSTATES	vFB4	control_LMNA	7	14
DGKH	1.05	0.0409	0.0908	0.365	6.62	10.2	0.00206	1.39	RV	CELLSTATES	vFB4	control_LMNA	7	14
EEF2K	1.05	0.0194	0.23	0.572	7.31	12.5	0.000688	1.71	RV	CELLSTATES	vFB4	control_LMNA	7	14
IRAK3	1.05	0.0185	0.405	1.34	8.32	12.7	0.000637	1.73	RV	CELLSTATES	vFB4	control_LMNA	7	14
PACSIN2	1.05	0.0419	0.101	0.4	6.71	10.1	0.00215	1.38	RV	CELLSTATES	vFB4	control_LMNA	7	14
RND3	1.05	0.0477	0.088	0.3	6.41	9.65	0.00264	1.32	RV	CELLSTATES	vFB4	control_LMNA	7	14
ZNF235	1.05	0.0391	0.0664	0.278	6.28	10.3	0.00192	1.41	RV	CELLSTATES	vFB4	control_LMNA	7	14
ENOX2	1.04	0.00992	0.353	1.27	8.27	14.6	0.000266	2	RV	CELLSTATES	vFB4	control_LMNA	7	14
MINDY3	1.04	0.0409	0.125	0.286	6.47	10.2	0.00207	1.39	RV	CELLSTATES	vFB4	control_LMNA	7	14
RAB11FIP3	1.04	0.0282	0.0998	0.276	6.38	11.4	0.00117	1.55	RV	CELLSTATES	vFB4	control_LMNA	7	14
ELF1	1.03	0.00567	0.61	1.92	8.85	16.3	0.000124	2.25	RV	CELLSTATES	vFB4	control_LMNA	7	14
EVI5	1.03	0.00723	0.475	1.48	8.47	15.6	0.00017	2.14	RV	CELLSTATES	vFB4	control_LMNA	7	14
RHOBTB3	1.03	0.0137	0.721	2.27	9.09	13.7	0.0004	1.86	RV	CELLSTATES	vFB4	control_LMNA	7	14
TSC22D3	1.03	0.0387	0.394	1.52	8.53	10.4	0.00186	1.41	RV	CELLSTATES	vFB4	control_LMNA	7	14
AC008050.1	1.02	0.0495	0.138	0.317	6.57	9.51	0.00282	1.31	RV	CELLSTATES	vFB4	control_LMNA	7	14
CFH	1.02	0.0361	0.593	2.24	8.98	10.6	0.00168	1.44	RV	CELLSTATES	vFB4	control_LMNA	7	14
COL4A4	1.02	0.00781	0.802	2.63	9.25	15.3	0.000192	2.11	RV	CELLSTATES	vFB4	control_LMNA	7	14
DENND4C	1.02	0.00544	0.459	1.29	8.36	16.4	0.000117	2.26	RV	CELLSTATES	vFB4	control_LMNA	7	14
NAP1L1	1.02	0.00675	0.175	0.591	7.27	15.8	0.000153	2.17	RV	CELLSTATES	vFB4	control_LMNA	7	14
PTPRM	1.02	0.00656	0.39	1.25	8.27	15.9	0.000147	2.18	RV	CELLSTATES	vFB4	control_LMNA	7	14
USP54	1.02	0.0196	0.475	1.5	8.5	12.5	0.000696	1.71	RV	CELLSTATES	vFB4	control_LMNA	7	14
AC058791.1	1.01	0.0251	0.138	0.442	6.92	11.7	0.00101	1.6	RV	CELLSTATES	vFB4	control_LMNA	7	14
KLHL24	1.01	0.0226	0.232	0.45	7.16	12	0.000871	1.65	RV	CELLSTATES	vFB4	control_LMNA	7	14
MAP4K5	1.01	0.00958	0.19	0.625	7.35	14.7	0.000253	2.02	RV	CELLSTATES	vFB4	control_LMNA	7	14
OGA	1.01	0.00675	0.359	1.02	8.1	15.8	0.000155	2.17	RV	CELLSTATES	vFB4	control_LMNA	7	14
POM121	1.01	0.049	0.113	0.276	6.38	9.54	0.00277	1.31	RV	CELLSTATES	vFB4	control_LMNA	7	14
AP2A2	1	0.0408	0.0987	0.29	6.35	10.2	0.00205	1.39	RV	CELLSTATES	vFB4	control_LMNA	7	14
ASAP2	1	0.0159	0.366	1.2	8.21	13.2	0.000504	1.8	RV	CELLSTATES	vFB4	control_LMNA	7	14
CACNA1C	1	0.0163	0.37	0.883	7.95	13.1	0.000526	1.79	RV	CELLSTATES	vFB4	control_LMNA	7	14
GLRX	0.999	0.0441	0.232	0.707	7.51	9.9	0.00233	1.36	RV	CELLSTATES	vFB4	control_LMNA	7	14
ADAMTS9-AS2	0.993	0.0407	0.165	0.601	7.31	10.2	0.00203	1.39	RV	CELLSTATES	vFB4	control_LMNA	7	14
PDK3	0.992	0.0404	0.119	0.456	6.99	10.2	0.00201	1.39	RV	CELLSTATES	vFB4	control_LMNA	7	14
STK24	0.992	0.0177	0.182	0.539	7.17	12.8	0.000602	1.75	RV	CELLSTATES	vFB4	control_LMNA	7	14
CEP290	0.99	0.0407	0.123	0.254	6.36	10.2	0.00203	1.39	RV	CELLSTATES	vFB4	control_LMNA	7	14
LAMB1	0.99	0.039	1.25	4.21	9.88	10.3	0.0019	1.41	RV	CELLSTATES	vFB4	control_LMNA	7	14
PPM1B	0.989	0.042	0.22	0.588	7.39	10.1	0.00216	1.38	RV	CELLSTATES	vFB4	control_LMNA	7	14
MKL1	0.985	0.00862	0.541	2.08	8.9	15	0.00022	2.06	RV	CELLSTATES	vFB4	control_LMNA	7	14
PTPRG	0.985	0.0307	2.45	8.32	10.9	11.1	0.00134	1.51	RV	CELLSTATES	vFB4	control_LMNA	7	14
IL1RAPL1	0.976	0.0309	0.524	1.53	8.56	11.1	0.00135	1.51	RV	CELLSTATES	vFB4	control_LMNA	7	14
CSGALNACT1	0.974	0.0233	0.352	0.877	7.91	11.9	0.000916	1.63	RV	CELLSTATES	vFB4	control_LMNA	7	14
HECTD4	0.971	0.015	0.258	0.764	7.62	13.4	0.00046	1.82	RV	CELLSTATES	vFB4	control_LMNA	7	14
COL4A3	0.969	0.00833	0.662	2.12	8.98	15.1	0.000211	2.08	RV	CELLSTATES	vFB4	control_LMNA	7	14
FCHO2	0.968	0.0233	0.2	0.514	7.2	11.9	0.000915	1.63	RV	CELLSTATES	vFB4	control_LMNA	7	14
JAM3	0.968	0.0318	0.11	0.323	6.56	11	0.00141	1.5	RV	CELLSTATES	vFB4	control_LMNA	7	14
HIF3A	0.963	0.0496	0.787	2.36	9.18	9.5	0.00284	1.3	RV	CELLSTATES	vFB4	control_LMNA	7	14
CTDSPL	0.96	0.0226	0.276	0.833	7.78	12	0.000865	1.65	RV	CELLSTATES	vFB4	control_LMNA	7	14
DYNC2LI1	0.958	0.0376	0.102	0.334	6.55	10.5	0.00176	1.43	RV	CELLSTATES	vFB4	control_LMNA	7	14
INPP4A	0.957	0.0226	0.171	0.459	7	12	0.000861	1.65	RV	CELLSTATES	vFB4	control_LMNA	7	14
WDFY2	0.953	0.0156	0.256	0.895	7.85	13.2	0.000488	1.81	RV	CELLSTATES	vFB4	control_LMNA	7	14
DOCK11	0.948	0.0307	0.137	0.432	6.9	11.1	0.00134	1.51	RV	CELLSTATES	vFB4	control_LMNA	7	14
FCHSD2	0.94	0.0288	0.438	1.2	8.29	11.3	0.00121	1.54	RV	CELLSTATES	vFB4	control_LMNA	7	14
KIAA0825	0.937	0.0298	0.201	0.456	7.07	11.2	0.00128	1.53	RV	CELLSTATES	vFB4	control_LMNA	7	14
FUT8	0.936	0.0344	0.177	0.483	7.1	10.7	0.00157	1.46	RV	CELLSTATES	vFB4	control_LMNA	7	14
RANBP9	0.934	0.027	0.151	0.42	6.92	11.5	0.00109	1.57	RV	CELLSTATES	vFB4	control_LMNA	7	14
KLF3	0.931	0.0385	0.236	0.65	7.45	10.4	0.00185	1.41	RV	CELLSTATES	vFB4	control_LMNA	7	14
ZNF33A	0.931	0.043	0.134	0.388	6.82	9.98	0.00225	1.37	RV	CELLSTATES	vFB4	control_LMNA	7	14
PDS5A	0.928	0.0138	0.351	1.07	8.1	13.7	0.000405	1.86	RV	CELLSTATES	vFB4	control_LMNA	7	14
RAPGEF2	0.927	0.0384	0.171	0.469	7.06	10.4	0.00183	1.42	RV	CELLSTATES	vFB4	control_LMNA	7	14
KLHDC10	0.926	0.0392	0.149	0.39	6.8	10.3	0.00193	1.41	RV	CELLSTATES	vFB4	control_LMNA	7	14
NPAS3	0.926	0.027	0.571	1.87	8.81	11.5	0.0011	1.57	RV	CELLSTATES	vFB4	control_LMNA	7	14
SLC25A43	0.926	0.0496	0.144	0.3	6.57	9.5	0.00284	1.3	RV	CELLSTATES	vFB4	control_LMNA	7	14
SPSB1	0.926	0.0426	0.203	0.633	7.38	10	0.00221	1.37	RV	CELLSTATES	vFB4	control_LMNA	7	14
STX7	0.926	0.0344	0.137	0.375	6.79	10.7	0.00157	1.46	RV	CELLSTATES	vFB4	control_LMNA	7	14
PEAK1	0.925	0.0224	0.361	1.01	8.03	12	0.000853	1.65	RV	CELLSTATES	vFB4	control_LMNA	7	14
ZFHX3	0.923	0.0321	1.04	3.15	9.56	10.9	0.00143	1.49	RV	CELLSTATES	vFB4	control_LMNA	7	14
NCOA2	0.922	0.0171	0.636	1.51	8.7	12.9	0.000576	1.77	RV	CELLSTATES	vFB4	control_LMNA	7	14
ATP2C1	0.919	0.0239	0.151	0.477	6.99	11.8	0.000953	1.62	RV	CELLSTATES	vFB4	control_LMNA	7	14
STIM1	0.918	0.0196	0.165	0.507	7.09	12.5	0.000701	1.71	RV	CELLSTATES	vFB4	control_LMNA	7	14
TACC1	0.918	0.037	0.836	2.62	9.3	10.5	0.00173	1.43	RV	CELLSTATES	vFB4	control_LMNA	7	14
BTBD9	0.915	0.0202	0.34	0.91	7.92	12.4	0.000728	1.69	RV	CELLSTATES	vFB4	control_LMNA	7	14
DENND1A	0.914	0.015	0.484	1.42	8.51	13.4	0.000459	1.82	RV	CELLSTATES	vFB4	control_LMNA	7	14
FOXO1	0.908	0.0295	1.41	4.12	9.98	11.2	0.00127	1.53	RV	CELLSTATES	vFB4	control_LMNA	7	14
MUSK	0.904	0.0457	0.324	0.855	7.87	9.78	0.00247	1.34	RV	CELLSTATES	vFB4	control_LMNA	7	14
PER1	0.901	0.0471	0.155	0.487	7.06	9.69	0.00259	1.33	RV	CELLSTATES	vFB4	control_LMNA	7	14
SPIN1	0.893	0.0438	0.165	0.403	6.86	9.92	0.00231	1.36	RV	CELLSTATES	vFB4	control_LMNA	7	14
STK38	0.89	0.0227	0.211	0.621	7.4	12	0.00088	1.64	RV	CELLSTATES	vFB4	control_LMNA	7	14
PRKAG2	0.889	0.045	0.333	0.794	7.83	9.83	0.00241	1.35	RV	CELLSTATES	vFB4	control_LMNA	7	14
TBCK	0.889	0.0286	0.222	0.628	7.42	11.3	0.00119	1.54	RV	CELLSTATES	vFB4	control_LMNA	7	14
ATXN1	0.883	0.0231	0.314	0.843	7.85	11.9	0.000898	1.64	RV	CELLSTATES	vFB4	control_LMNA	7	14
OSBPL9	0.881	0.0361	0.55	1.48	8.61	10.6	0.00168	1.44	RV	CELLSTATES	vFB4	control_LMNA	7	14
WWC2	0.875	0.0447	0.178	0.506	7.15	9.86	0.00239	1.35	RV	CELLSTATES	vFB4	control_LMNA	7	14
AC016831.7	0.868	0.0423	1.66	4.54	10.2	10	0.00219	1.37	RV	CELLSTATES	vFB4	control_LMNA	7	14
EPS15	0.867	0.0201	0.487	1.21	8.36	12.4	0.000724	1.7	RV	CELLSTATES	vFB4	control_LMNA	7	14
TFDP2	0.866	0.0388	0.24	0.663	7.56	10.4	0.00188	1.41	RV	CELLSTATES	vFB4	control_LMNA	7	14
CASK	0.859	0.0185	0.308	0.936	7.92	12.7	0.000639	1.73	RV	CELLSTATES	vFB4	control_LMNA	7	14
MAP4	0.859	0.029	0.781	2.16	9.08	11.2	0.00124	1.54	RV	CELLSTATES	vFB4	control_LMNA	7	14
GAB1	0.856	0.036	0.294	0.757	7.68	10.6	0.00167	1.44	RV	CELLSTATES	vFB4	control_LMNA	7	14
ITPR1	0.853	0.042	0.39	1.13	8.16	10.1	0.00216	1.38	RV	CELLSTATES	vFB4	control_LMNA	7	14
FBXL20	0.851	0.0447	0.312	0.755	7.77	9.85	0.00239	1.35	RV	CELLSTATES	vFB4	control_LMNA	7	14
ARHGEF7	0.848	0.046	0.157	0.454	7.02	9.76	0.0025	1.34	RV	CELLSTATES	vFB4	control_LMNA	7	14
MIB1	0.826	0.0391	0.245	0.68	7.57	10.3	0.00192	1.41	RV	CELLSTATES	vFB4	control_LMNA	7	14
EVA1C	0.823	0.0456	0.405	0.964	8.06	9.79	0.00246	1.34	RV	CELLSTATES	vFB4	control_LMNA	7	14
KANK1	0.82	0.0407	0.722	1.96	8.95	10.2	0.00204	1.39	RV	CELLSTATES	vFB4	control_LMNA	7	14
WASF2	0.792	0.039	0.325	0.926	7.96	10.3	0.0019	1.41	RV	CELLSTATES	vFB4	control_LMNA	7	14
AFF1	0.791	0.0415	0.694	2	8.99	10.1	0.00211	1.38	RV	CELLSTATES	vFB4	control_LMNA	7	14
CRADD	0.789	0.0464	0.323	0.801	7.81	9.73	0.00253	1.33	RV	CELLSTATES	vFB4	control_LMNA	7	14
BMPR2	0.775	0.0453	0.369	0.919	8.03	9.81	0.00243	1.34	RV	CELLSTATES	vFB4	control_LMNA	7	14

## Sheet: PKP2_control
Gene	logFC	FDR	mean_exp_control	mean_exp_genotype	logCPM	F	PValue	FDR_plot	Region	annotation_level	cell_state	comparison	Observations_genotype	Observations_reference
AC011503.1	7.14	0.00343	0.03	0.0879	4.84	21.9	1.42e-05	2.47	RV	CELLSTATES	vFB4	control_PKP2	5	14
AL139147.1	6.57	0.00343	0.00246	0.0463	4.26	22	1.38e-05	2.47	RV	CELLSTATES	vFB4	control_PKP2	5	14
AC007614.1	5.86	0.0319	0.0068	0.0285	4	13.4	0.000492	1.5	RV	CELLSTATES	vFB4	control_PKP2	5	14
EPHB4	5.1	0.0266	0.00533	0.016	3.78	14.1	0.000359	1.58	RV	CELLSTATES	vFB4	control_PKP2	5	14
NFATC2	5.03	0.0168	0.00783	0.474	6.7	15.8	0.000175	1.77	RV	CELLSTATES	vFB4	control_PKP2	5	14
FAM69C	5.02	0.0428	0	0.0188	3.77	12.6	0.000818	1.37	RV	CELLSTATES	vFB4	control_PKP2	5	14
CPEB2-DT	4.69	0.046	0.0034	0.0275	3.99	12.2	0.000924	1.34	RV	CELLSTATES	vFB4	control_PKP2	5	14
MAP6	4.37	0.0428	0.00415	0.0309	4.08	12.3	0.000817	1.37	RV	CELLSTATES	vFB4	control_PKP2	5	14
AL512380.2	4.32	0.00939	0.019	0.125	5.21	17.8	7.62e-05	2.03	RV	CELLSTATES	vFB4	control_PKP2	5	14
TTC9	4.32	0.0489	0.0098	0.0168	3.85	11.8	0.00102	1.31	RV	CELLSTATES	vFB4	control_PKP2	5	14
SLITRK4	3.98	0.0137	0.0171	0.0761	4.77	16.5	0.00013	1.86	RV	CELLSTATES	vFB4	control_PKP2	5	14
AC020637.1	3.68	0.00493	0.0514	0.101	5.19	20.2	2.8e-05	2.31	RV	CELLSTATES	vFB4	control_PKP2	5	14
SGIP1	3.61	0.000116	0.0428	0.673	6.9	34.1	1.64e-07	3.94	RV	CELLSTATES	vFB4	control_PKP2	5	14
LINC02388	3.45	0.00131	0.045	0.306	6.14	25.4	3.79e-06	2.88	RV	CELLSTATES	vFB4	control_PKP2	5	14
SHISA6	3.38	4.73e-05	0.115	1.25	7.72	38.6	3.66e-08	4.33	RV	CELLSTATES	vFB4	control_PKP2	5	14
GALNT13	3.11	0.0157	0.0117	0.28	5.92	16	0.000157	1.8	RV	CELLSTATES	vFB4	control_PKP2	5	14
LINC01197	3.01	0.0476	0.00666	0.0849	4.81	11.9	0.000961	1.32	RV	CELLSTATES	vFB4	control_PKP2	5	14
KALRN	2.99	0.00183	0.0796	0.411	6.53	24.1	6.09e-06	2.74	RV	CELLSTATES	vFB4	control_PKP2	5	14
KIF5C	2.98	0.0251	0.012	0.149	5.32	14.4	0.000319	1.6	RV	CELLSTATES	vFB4	control_PKP2	5	14
AC124254.1	2.94	0.00438	0.0417	0.423	6.44	20.7	2.28e-05	2.36	RV	CELLSTATES	vFB4	control_PKP2	5	14
FGD4	2.86	4.73e-05	0.306	1.56	8.29	38.4	3.99e-08	4.33	RV	CELLSTATES	vFB4	control_PKP2	5	14
AC106798.1	2.63	0.0484	0.0157	0.117	5.15	11.8	0.001	1.32	RV	CELLSTATES	vFB4	control_PKP2	5	14
MTSS1	2.63	0.00419	0.0508	0.425	6.49	20.9	2.1e-05	2.38	RV	CELLSTATES	vFB4	control_PKP2	5	14
BCAT1	2.61	0.00367	0.0608	0.429	6.53	21.5	1.68e-05	2.44	RV	CELLSTATES	vFB4	control_PKP2	5	14
ADRA1B	2.55	0.00326	0.0513	0.479	6.62	22.3	1.2e-05	2.49	RV	CELLSTATES	vFB4	control_PKP2	5	14
LRRC17	2.51	0.0186	0.0487	0.163	5.6	15.4	0.000207	1.73	RV	CELLSTATES	vFB4	control_PKP2	5	14
LTBP2	2.51	0.014	0.151	0.261	6.39	16.4	0.000138	1.85	RV	CELLSTATES	vFB4	control_PKP2	5	14
STK17B	2.46	0.00558	0.0594	0.302	6.2	19.7	3.4e-05	2.25	RV	CELLSTATES	vFB4	control_PKP2	5	14
BMP4	2.45	0.0138	0.0378	0.223	5.91	16.4	0.000133	1.86	RV	CELLSTATES	vFB4	control_PKP2	5	14
AC011287.1	2.43	0.041	0.165	0.495	7.21	12.5	0.00075	1.39	RV	CELLSTATES	vFB4	control_PKP2	5	14
GALR1	2.43	0.0402	0.0202	0.251	5.9	12.6	0.000721	1.4	RV	CELLSTATES	vFB4	control_PKP2	5	14
SESN3	2.4	0.0129	0.0386	0.243	5.89	16.6	0.000122	1.89	RV	CELLSTATES	vFB4	control_PKP2	5	14
CORIN	2.31	0.0495	0.0464	0.101	5.21	11.7	0.00106	1.31	RV	CELLSTATES	vFB4	control_PKP2	5	14
PLXDC2	2.31	0.000309	0.886	6.77	10.1	30.9	5.02e-07	3.51	RV	CELLSTATES	vFB4	control_PKP2	5	14
AFF3	2.29	0.000827	0.381	2.6	8.85	27.1	1.95e-06	3.08	RV	CELLSTATES	vFB4	control_PKP2	5	14
MOB3B	2.29	0.0199	0.0674	0.403	6.56	15.1	0.000235	1.7	RV	CELLSTATES	vFB4	control_PKP2	5	14
TIPARP	2.29	0.00652	0.0584	0.466	6.67	19.1	4.33e-05	2.19	RV	CELLSTATES	vFB4	control_PKP2	5	14
GLYATL2	2.28	0.0266	0.0266	0.201	5.71	14.2	0.000355	1.58	RV	CELLSTATES	vFB4	control_PKP2	5	14
RAMP2-AS1	2.26	0.0455	0.0357	0.262	6	12.1	0.000904	1.34	RV	CELLSTATES	vFB4	control_PKP2	5	14
SNCAIP	2.26	0.0104	0.062	0.741	7.15	17.3	9.08e-05	1.98	RV	CELLSTATES	vFB4	control_PKP2	5	14
CRIM1	2.24	0.0209	0.0559	0.185	5.85	14.9	0.000251	1.68	RV	CELLSTATES	vFB4	control_PKP2	5	14
NAV2	2.21	0.0259	0.168	0.26	6.47	14.3	0.00033	1.59	RV	CELLSTATES	vFB4	control_PKP2	5	14
SH3RF3	2.2	0.00892	0.117	0.632	7.13	18	7.04e-05	2.05	RV	CELLSTATES	vFB4	control_PKP2	5	14
MME	2.1	0.0428	0.0358	0.22	5.87	12.3	0.000809	1.37	RV	CELLSTATES	vFB4	control_PKP2	5	14
POC1B	2.1	0.0195	0.0754	0.221	6.07	15.2	0.000226	1.71	RV	CELLSTATES	vFB4	control_PKP2	5	14
PRR16	2.1	0.00628	0.342	1.67	8.38	19.3	4.07e-05	2.2	RV	CELLSTATES	vFB4	control_PKP2	5	14
SYT17	2.1	0.0437	0.0351	0.147	5.52	12.2	0.000852	1.36	RV	CELLSTATES	vFB4	control_PKP2	5	14
SPRY4-AS1	2.09	0.0272	0.043	0.299	6.16	14.1	0.000371	1.57	RV	CELLSTATES	vFB4	control_PKP2	5	14
LINC00886	2.08	0.0283	0.0517	0.208	5.85	13.9	0.000399	1.55	RV	CELLSTATES	vFB4	control_PKP2	5	14
N4BP2L1	2.08	0.0159	0.0866	0.238	6.18	16	0.000162	1.8	RV	CELLSTATES	vFB4	control_PKP2	5	14
KLHL29	2.04	0.00508	0.227	0.575	7.27	20.1	2.96e-05	2.29	RV	CELLSTATES	vFB4	control_PKP2	5	14
AL445426.1	2.02	0.00732	0.216	1.12	7.87	18.7	5.18e-05	2.14	RV	CELLSTATES	vFB4	control_PKP2	5	14
BACH2	2.02	0.00301	0.256	1.02	7.82	22.7	1.07e-05	2.52	RV	CELLSTATES	vFB4	control_PKP2	5	14
CCND3	2.02	0.00343	0.181	0.867	7.57	22	1.39e-05	2.47	RV	CELLSTATES	vFB4	control_PKP2	5	14
TMEM144	2.02	0.0351	0.126	0.435	6.79	13.1	0.000567	1.46	RV	CELLSTATES	vFB4	control_PKP2	5	14
DOCK5	2.01	0.0182	0.314	1.3	8.17	15.5	0.000199	1.74	RV	CELLSTATES	vFB4	control_PKP2	5	14
THSD4	2.01	0.00862	0.175	0.986	7.65	18.1	6.55e-05	2.06	RV	CELLSTATES	vFB4	control_PKP2	5	14
GALNT15	1.99	0.038	0.293	0.489	7.26	12.7	0.000665	1.42	RV	CELLSTATES	vFB4	control_PKP2	5	14
PTPN13	1.98	0.00356	0.295	1.69	8.33	21.7	1.58e-05	2.45	RV	CELLSTATES	vFB4	control_PKP2	5	14
RASAL2	1.95	0.00369	0.279	1.14	7.97	21.4	1.72e-05	2.43	RV	CELLSTATES	vFB4	control_PKP2	5	14
KIF13B	1.94	0.00776	0.198	1.53	8.17	18.5	5.65e-05	2.11	RV	CELLSTATES	vFB4	control_PKP2	5	14
ARHGAP10	1.93	0.00345	0.796	4.23	9.64	21.8	1.47e-05	2.46	RV	CELLSTATES	vFB4	control_PKP2	5	14
TMEM132C	1.9	0.019	0.221	1.15	7.95	15.3	0.000219	1.72	RV	CELLSTATES	vFB4	control_PKP2	5	14
ATP10A	1.88	0.00732	0.0999	0.596	7	18.7	5.19e-05	2.14	RV	CELLSTATES	vFB4	control_PKP2	5	14
FOXO3	1.88	0.00131	0.747	3.57	9.45	25.3	3.86e-06	2.88	RV	CELLSTATES	vFB4	control_PKP2	5	14
NEO1	1.88	0.0181	0.11	0.416	6.73	15.5	0.000194	1.74	RV	CELLSTATES	vFB4	control_PKP2	5	14
HEG1	1.87	0.0223	0.109	0.32	6.51	14.8	0.000269	1.65	RV	CELLSTATES	vFB4	control_PKP2	5	14
ROR1	1.87	0.00572	0.222	1.01	7.76	19.6	3.54e-05	2.24	RV	CELLSTATES	vFB4	control_PKP2	5	14
CTIF	1.81	0.019	0.0895	0.238	6.16	15.3	0.000217	1.72	RV	CELLSTATES	vFB4	control_PKP2	5	14
NOX4	1.81	0.0266	0.579	1.55	8.57	14.1	0.000358	1.58	RV	CELLSTATES	vFB4	control_PKP2	5	14
PCSK5	1.8	0.00446	0.331	0.67	7.62	20.6	2.4e-05	2.35	RV	CELLSTATES	vFB4	control_PKP2	5	14
ANKRD28	1.76	0.0351	0.151	0.663	7.21	13	0.00058	1.45	RV	CELLSTATES	vFB4	control_PKP2	5	14
MAP1B	1.76	0.0205	0.313	1.7	8.4	15	0.000244	1.69	RV	CELLSTATES	vFB4	control_PKP2	5	14
ITGB5	1.74	0.0186	0.155	0.589	7.17	15.4	0.000209	1.73	RV	CELLSTATES	vFB4	control_PKP2	5	14
CARMIL1	1.7	0.00375	0.997	3.48	9.59	21.3	1.81e-05	2.43	RV	CELLSTATES	vFB4	control_PKP2	5	14
MAMDC2	1.7	0.0367	0.774	2.58	9.2	12.9	0.00062	1.44	RV	CELLSTATES	vFB4	control_PKP2	5	14
FOXP1	1.69	0.00803	0.608	2.01	8.84	18.4	5.93e-05	2.1	RV	CELLSTATES	vFB4	control_PKP2	5	14
UACA	1.69	0.0242	0.22	0.87	7.57	14.5	0.000304	1.62	RV	CELLSTATES	vFB4	control_PKP2	5	14
KCNAB1	1.67	0.0374	0.0894	0.381	6.58	12.8	0.000648	1.43	RV	CELLSTATES	vFB4	control_PKP2	5	14
SSX2IP	1.67	0.0455	0.101	0.477	6.84	12.1	0.000899	1.34	RV	CELLSTATES	vFB4	control_PKP2	5	14
MED13L	1.65	0.00446	1.01	3.54	9.61	20.6	2.4e-05	2.35	RV	CELLSTATES	vFB4	control_PKP2	5	14
KLHL24	1.63	0.0271	0.232	0.455	7.14	14.1	0.000368	1.57	RV	CELLSTATES	vFB4	control_PKP2	5	14
RND3	1.63	0.0413	0.088	0.357	6.59	12.4	0.000772	1.38	RV	CELLSTATES	vFB4	control_PKP2	5	14
RNF115	1.63	0.0123	0.325	1.19	8.15	16.9	0.000111	1.91	RV	CELLSTATES	vFB4	control_PKP2	5	14
SORBS1	1.62	0.0435	0.276	0.929	7.84	12.2	0.000844	1.36	RV	CELLSTATES	vFB4	control_PKP2	5	14
SYTL4	1.61	0.0388	0.174	0.546	7.16	12.7	0.000682	1.41	RV	CELLSTATES	vFB4	control_PKP2	5	14
EEF2K	1.59	0.0319	0.23	0.576	7.34	13.4	0.000486	1.5	RV	CELLSTATES	vFB4	control_PKP2	5	14
ASAP1	1.56	0.0181	0.366	0.943	7.95	15.5	0.000194	1.74	RV	CELLSTATES	vFB4	control_PKP2	5	14
RAB8B	1.55	0.0266	0.196	1	7.78	14.2	0.00035	1.58	RV	CELLSTATES	vFB4	control_PKP2	5	14
ARL15	1.54	0.018	0.833	3.61	9.53	15.6	0.000191	1.75	RV	CELLSTATES	vFB4	control_PKP2	5	14
MTUS1	1.53	0.023	0.589	2.1	8.86	14.7	0.000285	1.64	RV	CELLSTATES	vFB4	control_PKP2	5	14
UTRN	1.53	0.019	0.623	2.4	8.96	15.3	0.000217	1.72	RV	CELLSTATES	vFB4	control_PKP2	5	14
EFHD1	1.51	0.0351	0.154	0.632	7.23	13.1	0.000573	1.46	RV	CELLSTATES	vFB4	control_PKP2	5	14
SULF1	1.51	0.0369	0.394	1.73	8.48	12.9	0.000628	1.43	RV	CELLSTATES	vFB4	control_PKP2	5	14
ENOX2	1.5	0.0278	0.353	1.56	8.41	14	0.000388	1.56	RV	CELLSTATES	vFB4	control_PKP2	5	14
AKT3	1.48	0.0272	1.39	5.23	10.1	14	0.000375	1.57	RV	CELLSTATES	vFB4	control_PKP2	5	14
INSR	1.41	0.0272	0.411	1.08	8.18	14	0.000375	1.57	RV	CELLSTATES	vFB4	control_PKP2	5	14
IGF1R	1.4	0.0302	0.577	1.84	8.77	13.6	0.000449	1.52	RV	CELLSTATES	vFB4	control_PKP2	5	14

## Sheet: PVneg_control
Gene	logFC	FDR	mean_exp_control	mean_exp_genotype	logCPM	F	PValue	FDR_plot	Region	annotation_level	cell_state	comparison	Observations_genotype	Observations_reference
POSTN	5.14	0.000365	0.0034	0.107	5.03	34.2	3.26e-07	3.44	RV	CELLSTATES	vFB4	control_PVneg	4	14
NPPB	4.41	0.000498	0.00201	0.153	5.17	32.4	5.57e-07	3.3	RV	CELLSTATES	vFB4	control_PVneg	4	14
SLC27A6	4.13	2.76e-05	0.0172	0.458	6.53	47.6	6.41e-09	4.56	RV	CELLSTATES	vFB4	control_PVneg	4	14
CSMD1	3.72	2.76e-05	0.0458	0.778	7.22	48.8	4.64e-09	4.56	RV	CELLSTATES	vFB4	control_PVneg	4	14
AL139147.1	3.64	0.00674	0.00246	0.0385	4.45	21.4	2.41e-05	2.17	RV	CELLSTATES	vFB4	control_PVneg	4	14
AC097658.2	3.59	0.00403	0	0.0191	4.2	24.8	1.23e-05	2.39	RV	CELLSTATES	vFB4	control_PVneg	4	14
HEY1	3.51	0.00426	0.00206	0.0699	4.63	23	1.33e-05	2.37	RV	CELLSTATES	vFB4	control_PVneg	4	14
SGIP1	3.36	9.1e-06	0.0428	0.544	6.62	56.3	6.79e-10	5.04	RV	CELLSTATES	vFB4	control_PVneg	4	14
SLC30A10	3.33	0.00684	0.00777	0.111	5.22	21.3	2.52e-05	2.17	RV	CELLSTATES	vFB4	control_PVneg	4	14
AC082651.4	3.31	0.00973	0.00152	0.0208	4.27	19.7	4.59e-05	2.01	RV	CELLSTATES	vFB4	control_PVneg	4	14
EDNRA	3.15	0.0012	0.00881	0.125	5.17	27.9	2.41e-06	2.92	RV	CELLSTATES	vFB4	control_PVneg	4	14
HPGD	3.09	0.0336	0	0.0146	4.15	16.5	0.000475	1.47	RV	CELLSTATES	vFB4	control_PVneg	4	14
EXOC3-AS1	3.05	0.00674	0.0152	0.105	5.17	21.4	2.38e-05	2.17	RV	CELLSTATES	vFB4	control_PVneg	4	14
AC245033.1	3	0.0318	0	0.0163	4.15	14.8	0.000411	1.5	RV	CELLSTATES	vFB4	control_PVneg	4	14
AL022322.1	2.99	0.0336	0	0.0141	4.15	15.9	0.000473	1.47	RV	CELLSTATES	vFB4	control_PVneg	4	14
AP002807.1	2.98	0.0464	0.00595	0.0171	4.23	15.4	0.000808	1.33	RV	CELLSTATES	vFB4	control_PVneg	4	14
SNPH	2.98	0.028	0	0.0151	4.15	17.2	0.000297	1.55	RV	CELLSTATES	vFB4	control_PVneg	4	14
LINC02327	2.95	0.0316	0.00311	0.0151	4.23	14.6	0.000392	1.5	RV	CELLSTATES	vFB4	control_PVneg	4	14
CYS1	2.92	0.0286	0.00182	0.0365	4.5	14.9	0.000307	1.54	RV	CELLSTATES	vFB4	control_PVneg	4	14
C19orf71	2.9	0.0425	0.00301	0.0327	4.48	13.1	0.000668	1.37	RV	CELLSTATES	vFB4	control_PVneg	4	14
AP001783.1	2.89	0.0444	0.00357	0.0332	4.43	12.9	0.000717	1.35	RV	CELLSTATES	vFB4	control_PVneg	4	14
SLC10A6	2.87	0.0362	0.000632	0.0216	4.26	13.9	0.000534	1.44	RV	CELLSTATES	vFB4	control_PVneg	4	14
AC099329.1	2.84	0.0371	0.00542	0.0572	4.62	13.5	0.00056	1.43	RV	CELLSTATES	vFB4	control_PVneg	4	14
NYAP2	2.82	0.0444	0.00321	0.0268	4.34	12.9	0.000724	1.35	RV	CELLSTATES	vFB4	control_PVneg	4	14
FOSB	2.81	0.0135	0.00033	0.0177	4.28	19.5	7.88e-05	1.87	RV	CELLSTATES	vFB4	control_PVneg	4	14
ITGA10	2.8	0.0178	0.00378	0.061	4.67	17.1	0.000124	1.75	RV	CELLSTATES	vFB4	control_PVneg	4	14
MIR4713HG	2.79	0.0315	0.00539	0.0508	4.59	14.4	0.000386	1.5	RV	CELLSTATES	vFB4	control_PVneg	4	14
ZNF182	2.77	0.0358	0.0028	0.0294	4.36	13.6	0.000524	1.45	RV	CELLSTATES	vFB4	control_PVneg	4	14
AL591806.3	2.73	0.0202	0.0153	0.0646	4.81	16.5	0.000164	1.69	RV	CELLSTATES	vFB4	control_PVneg	4	14
AC025031.1	2.63	0.0371	0.00114	0.0236	4.3	13.5	0.00056	1.43	RV	CELLSTATES	vFB4	control_PVneg	4	14
CAMK2A	2.61	0.0486	0.00463	0.0154	4.25	12.5	0.000866	1.31	RV	CELLSTATES	vFB4	control_PVneg	4	14
SUSD4	2.6	0.0316	0.00453	0.057	4.7	14.3	0.000398	1.5	RV	CELLSTATES	vFB4	control_PVneg	4	14
IL17D	2.58	0.0429	0.00408	0.0425	4.56	13	0.000677	1.37	RV	CELLSTATES	vFB4	control_PVneg	4	14
TLL2	2.53	0.000114	0.0727	0.532	6.73	40.2	5.09e-08	3.94	RV	CELLSTATES	vFB4	control_PVneg	4	14
LINC01197	2.51	0.0314	0.00666	0.0683	4.79	14.4	0.000381	1.5	RV	CELLSTATES	vFB4	control_PVneg	4	14
GNG7	2.46	0.00777	0.0289	0.24	6.04	20.8	3.07e-05	2.11	RV	CELLSTATES	vFB4	control_PVneg	4	14
KIF5C	2.46	0.0279	0.012	0.0947	5.06	15.1	0.000285	1.55	RV	CELLSTATES	vFB4	control_PVneg	4	14
HAPLN1	2.41	0.0267	0.0179	0.113	5.31	15.3	0.000261	1.57	RV	CELLSTATES	vFB4	control_PVneg	4	14
PLCG2	2.41	0.0331	0.0176	0.102	5.24	14.1	0.000437	1.48	RV	CELLSTATES	vFB4	control_PVneg	4	14
SNCAIP	2.4	0.000483	0.062	0.398	6.56	32.9	4.68e-07	3.32	RV	CELLSTATES	vFB4	control_PVneg	4	14
SLC26A3	2.37	0.0178	0.299	1.71	8.58	17.1	0.000127	1.75	RV	CELLSTATES	vFB4	control_PVneg	4	14
AC007563.2	2.33	0.0358	0.0082	0.0704	4.89	13.6	0.000522	1.45	RV	CELLSTATES	vFB4	control_PVneg	4	14
AC005550.2	2.32	0.0413	0.0124	0.104	5.1	13.1	0.000647	1.38	RV	CELLSTATES	vFB4	control_PVneg	4	14
ADRA1B	2.32	0.000498	0.0513	0.302	6.22	32.6	5.23e-07	3.3	RV	CELLSTATES	vFB4	control_PVneg	4	14
SEZ6L	2.31	0.0294	0.0121	0.0854	5.04	14.7	0.000331	1.53	RV	CELLSTATES	vFB4	control_PVneg	4	14
PLXDC2	2.25	2.81e-05	0.886	5.37	9.85	45.8	1.05e-08	4.55	RV	CELLSTATES	vFB4	control_PVneg	4	14
THSD4	2.24	0.000119	0.175	0.949	7.63	39.1	7.13e-08	3.92	RV	CELLSTATES	vFB4	control_PVneg	4	14
PLCB4	2.22	0.000587	0.0752	0.455	6.65	31.7	7e-07	3.23	RV	CELLSTATES	vFB4	control_PVneg	4	14
TPD52L1	2.21	0.00403	0.0604	0.317	6.42	23.3	1.19e-05	2.39	RV	CELLSTATES	vFB4	control_PVneg	4	14
KIRREL3	2.18	0.00121	0.103	0.524	6.87	27.8	2.52e-06	2.92	RV	CELLSTATES	vFB4	control_PVneg	4	14
LTBP2	2.15	0.012	0.151	0.391	6.72	18.9	6.22e-05	1.92	RV	CELLSTATES	vFB4	control_PVneg	4	14
MEOX2	2.15	0.000962	0.0485	0.289	6.18	29.3	1.51e-06	3.02	RV	CELLSTATES	vFB4	control_PVneg	4	14
AC124254.1	2.11	0.0161	0.0417	0.221	5.89	17.6	0.000106	1.79	RV	CELLSTATES	vFB4	control_PVneg	4	14
SORT1	2.11	0.0145	0.0211	0.152	5.56	18	8.89e-05	1.84	RV	CELLSTATES	vFB4	control_PVneg	4	14
GLYATL2	2.1	0.0181	0.0266	0.157	5.55	17	0.000133	1.74	RV	CELLSTATES	vFB4	control_PVneg	4	14
INO80D	2.08	0.0017	0.278	1.14	8.16	26.5	3.86e-06	2.77	RV	CELLSTATES	vFB4	control_PVneg	4	14
KCNIP1	2.08	0.037	0.0211	0.142	5.49	13.5	0.000552	1.43	RV	CELLSTATES	vFB4	control_PVneg	4	14
SPECC1	2.08	0.00233	0.105	0.511	7	25.4	5.74e-06	2.63	RV	CELLSTATES	vFB4	control_PVneg	4	14
ATP10A	2.07	0.000119	0.0999	0.481	6.8	39.3	6.68e-08	3.92	RV	CELLSTATES	vFB4	control_PVneg	4	14
NRG3	2.05	0.0292	0.0304	0.2	5.81	14.8	0.000327	1.53	RV	CELLSTATES	vFB4	control_PVneg	4	14
CCND3	2.04	0.000223	0.181	0.818	7.55	36.6	1.5e-07	3.65	RV	CELLSTATES	vFB4	control_PVneg	4	14
RUNX2	1.99	0.0317	0.0292	0.147	5.47	14.3	0.000402	1.5	RV	CELLSTATES	vFB4	control_PVneg	4	14
NRXN3	1.98	0.0128	0.0441	0.249	6.02	18.6	6.96e-05	1.89	RV	CELLSTATES	vFB4	control_PVneg	4	14
FGD4	1.96	0.001	0.306	1.08	7.99	29.1	1.64e-06	3	RV	CELLSTATES	vFB4	control_PVneg	4	14
KIF13B	1.96	0.000337	0.198	0.947	7.73	34.9	2.51e-07	3.47	RV	CELLSTATES	vFB4	control_PVneg	4	14
LMCD1-AS1	1.96	0.0161	0.0412	0.241	6.01	17.6	0.000102	1.79	RV	CELLSTATES	vFB4	control_PVneg	4	14
DCLK2	1.95	0.0497	0.031	0.113	5.41	12.3	0.000911	1.3	RV	CELLSTATES	vFB4	control_PVneg	4	14
AFF3	1.94	0.000842	0.381	1.82	8.49	30.2	1.13e-06	3.07	RV	CELLSTATES	vFB4	control_PVneg	4	14
AGMO	1.94	0.00904	0.04	0.258	6.04	20.3	3.71e-05	2.04	RV	CELLSTATES	vFB4	control_PVneg	4	14
KALRN	1.94	0.0178	0.0796	0.27	6.24	17.2	0.000122	1.75	RV	CELLSTATES	vFB4	control_PVneg	4	14
CLMN	1.91	0.00523	0.0786	0.358	6.56	22.3	1.72e-05	2.28	RV	CELLSTATES	vFB4	control_PVneg	4	14
ITGA1	1.91	0.0254	0.0324	0.162	5.63	15.5	0.00024	1.6	RV	CELLSTATES	vFB4	control_PVneg	4	14
C11orf80	1.9	0.00109	0.139	0.538	6.95	28.4	2.02e-06	2.96	RV	CELLSTATES	vFB4	control_PVneg	4	14
RAPGEF5	1.9	0.024	0.0281	0.158	5.7	15.7	0.000218	1.62	RV	CELLSTATES	vFB4	control_PVneg	4	14
BMP5	1.88	0.0132	0.104	0.42	6.8	18.4	7.49e-05	1.88	RV	CELLSTATES	vFB4	control_PVneg	4	14
STOX2	1.86	0.0178	0.079	0.358	6.61	17.2	0.00012	1.75	RV	CELLSTATES	vFB4	control_PVneg	4	14
SPRY4-AS1	1.85	0.012	0.043	0.214	5.89	18.9	6.34e-05	1.92	RV	CELLSTATES	vFB4	control_PVneg	4	14
KLHL29	1.84	0.00109	0.227	0.667	7.4	28.4	2.04e-06	2.96	RV	CELLSTATES	vFB4	control_PVneg	4	14
MYO15B	1.82	0.0259	0.0425	0.154	5.69	15.4	0.000251	1.59	RV	CELLSTATES	vFB4	control_PVneg	4	14
LIN7A	1.79	0.0185	0.0358	0.174	5.74	16.8	0.00014	1.73	RV	CELLSTATES	vFB4	control_PVneg	4	14
INPP5A	1.78	0.0279	0.037	0.144	5.61	15.1	0.000285	1.55	RV	CELLSTATES	vFB4	control_PVneg	4	14
COL21A1	1.75	0.0189	0.0455	0.225	6.08	16.7	0.000148	1.72	RV	CELLSTATES	vFB4	control_PVneg	4	14
PITPNM2	1.75	0.0316	0.0403	0.18	5.9	14.3	0.000394	1.5	RV	CELLSTATES	vFB4	control_PVneg	4	14
PLXNA2	1.75	0.0017	0.137	0.555	7.09	26.5	3.92e-06	2.77	RV	CELLSTATES	vFB4	control_PVneg	4	14
FP671120.1	1.73	0.0454	0.162	0.45	7.09	12.8	0.000759	1.34	RV	CELLSTATES	vFB4	control_PVneg	4	14
LDLRAD4	1.72	0.00256	0.146	0.594	7.17	25	6.68e-06	2.59	RV	CELLSTATES	vFB4	control_PVneg	4	14
MTSS1	1.7	0.0337	0.0508	0.187	5.95	13.8	0.000483	1.47	RV	CELLSTATES	vFB4	control_PVneg	4	14
RNF115	1.7	0.000962	0.325	1.12	8.12	29.3	1.5e-06	3.02	RV	CELLSTATES	vFB4	control_PVneg	4	14
CTGF	1.69	0.0214	0.0918	0.532	6.95	16.2	0.000178	1.67	RV	CELLSTATES	vFB4	control_PVneg	4	14
PTPN9	1.68	0.000942	0.194	0.73	7.53	29.7	1.33e-06	3.03	RV	CELLSTATES	vFB4	control_PVneg	4	14
CHST7	1.67	0.033	0.0709	0.327	6.47	14.1	0.00043	1.48	RV	CELLSTATES	vFB4	control_PVneg	4	14
PRR16	1.67	0.0178	0.342	1.2	8.09	17.2	0.000122	1.75	RV	CELLSTATES	vFB4	control_PVneg	4	14
SPRED2	1.66	0.0012	0.388	1.29	8.32	27.9	2.39e-06	2.92	RV	CELLSTATES	vFB4	control_PVneg	4	14
ARHGAP10	1.65	0.00249	0.796	2.85	9.32	25.1	6.3e-06	2.6	RV	CELLSTATES	vFB4	control_PVneg	4	14
FOXO3	1.64	0.00101	0.747	2.62	9.22	28.9	1.73e-06	3	RV	CELLSTATES	vFB4	control_PVneg	4	14
MICAL2	1.62	0.0398	0.0446	0.214	5.95	13.2	0.00062	1.4	RV	CELLSTATES	vFB4	control_PVneg	4	14
VAV3	1.62	0.0202	0.0618	0.234	6.13	16.5	0.000162	1.69	RV	CELLSTATES	vFB4	control_PVneg	4	14
GPI	1.61	0.0189	0.082	0.299	6.49	16.7	0.000147	1.72	RV	CELLSTATES	vFB4	control_PVneg	4	14
ATP9A	1.6	0.00911	0.0827	0.314	6.48	20.1	3.93e-05	2.04	RV	CELLSTATES	vFB4	control_PVneg	4	14
ARHGEF26	1.59	0.0282	0.0597	0.223	6.09	15	0.000301	1.55	RV	CELLSTATES	vFB4	control_PVneg	4	14
TIPARP	1.59	0.0456	0.0584	0.211	6.07	12.7	0.000783	1.34	RV	CELLSTATES	vFB4	control_PVneg	4	14
PDZD2	1.58	0.000644	0.379	1.49	8.42	31.2	8.16e-07	3.19	RV	CELLSTATES	vFB4	control_PVneg	4	14
CDH11	1.57	0.0259	0.0736	0.285	6.34	15.4	0.000249	1.59	RV	CELLSTATES	vFB4	control_PVneg	4	14
KCNAB1	1.57	0.0154	0.0894	0.311	6.5	17.8	9.51e-05	1.81	RV	CELLSTATES	vFB4	control_PVneg	4	14
FMNL3	1.54	0.0245	0.0794	0.33	6.53	15.6	0.000228	1.61	RV	CELLSTATES	vFB4	control_PVneg	4	14
RAB11FIP3	1.54	0.012	0.0998	0.292	6.52	18.9	6.14e-05	1.92	RV	CELLSTATES	vFB4	control_PVneg	4	14
OSBPL6	1.53	0.0198	0.085	0.302	6.44	16.6	0.000157	1.7	RV	CELLSTATES	vFB4	control_PVneg	4	14
ROR1	1.53	0.00478	0.222	0.661	7.47	22.6	1.53e-05	2.32	RV	CELLSTATES	vFB4	control_PVneg	4	14
TMEM132C	1.53	0.0129	0.221	0.712	7.61	18.5	7.2e-05	1.89	RV	CELLSTATES	vFB4	control_PVneg	4	14
TMEM131L	1.52	0.0289	0.0969	0.329	6.59	14.9	0.000315	1.54	RV	CELLSTATES	vFB4	control_PVneg	4	14
SULF1	1.51	0.00973	0.394	1.24	8.27	19.6	4.69e-05	2.01	RV	CELLSTATES	vFB4	control_PVneg	4	14
TNS3	1.5	0.0279	0.0929	0.249	6.29	15.1	0.000288	1.55	RV	CELLSTATES	vFB4	control_PVneg	4	14
MAP1B	1.49	0.012	0.313	1.04	8.02	19	6.08e-05	1.92	RV	CELLSTATES	vFB4	control_PVneg	4	14
NEO1	1.48	0.0316	0.11	0.338	6.6	14.3	0.000394	1.5	RV	CELLSTATES	vFB4	control_PVneg	4	14
NOX4	1.48	0.0431	0.579	1.54	8.58	13	0.000684	1.37	RV	CELLSTATES	vFB4	control_PVneg	4	14
BICD1	1.46	0.00911	0.178	0.589	7.23	20.1	3.94e-05	2.04	RV	CELLSTATES	vFB4	control_PVneg	4	14
FNIP2	1.44	0.0308	0.191	0.579	7.39	14.5	0.000363	1.51	RV	CELLSTATES	vFB4	control_PVneg	4	14
PCSK6	1.44	0.0141	0.664	1.93	8.92	18.1	8.54e-05	1.85	RV	CELLSTATES	vFB4	control_PVneg	4	14
PHACTR1	1.43	0.0239	0.106	0.317	6.59	15.8	0.000214	1.62	RV	CELLSTATES	vFB4	control_PVneg	4	14
SORBS1	1.41	0.0335	0.276	0.778	7.75	14	0.000449	1.48	RV	CELLSTATES	vFB4	control_PVneg	4	14
ABCC5	1.4	0.0444	0.0837	0.241	6.24	12.9	0.000722	1.35	RV	CELLSTATES	vFB4	control_PVneg	4	14
SYNPO2	1.4	0.00649	0.828	2.59	9.27	21.6	2.23e-05	2.19	RV	CELLSTATES	vFB4	control_PVneg	4	14
UACA	1.4	0.0241	0.22	0.601	7.32	15.7	0.000221	1.62	RV	CELLSTATES	vFB4	control_PVneg	4	14
USP54	1.4	0.0178	0.475	1.37	8.48	17.1	0.000128	1.75	RV	CELLSTATES	vFB4	control_PVneg	4	14
DCAKD	1.39	0.0336	0.0814	0.208	6.2	13.9	0.000473	1.47	RV	CELLSTATES	vFB4	control_PVneg	4	14
MIB1	1.39	0.00912	0.245	0.726	7.69	20.1	4.01e-05	2.04	RV	CELLSTATES	vFB4	control_PVneg	4	14
AL445426.1	1.38	0.0289	0.216	0.677	7.52	14.9	0.000313	1.54	RV	CELLSTATES	vFB4	control_PVneg	4	14
CCDC102B	1.38	0.0258	0.0942	0.32	6.63	15.4	0.000247	1.59	RV	CELLSTATES	vFB4	control_PVneg	4	14
COLEC12	1.38	0.045	0.245	0.783	7.61	12.8	0.000741	1.35	RV	CELLSTATES	vFB4	control_PVneg	4	14
ISPD	1.38	0.037	0.0773	0.28	6.37	13.5	0.000551	1.43	RV	CELLSTATES	vFB4	control_PVneg	4	14
AMOTL1	1.37	0.0214	0.0962	0.315	6.58	16.2	0.000179	1.67	RV	CELLSTATES	vFB4	control_PVneg	4	14
BACH2	1.37	0.0128	0.256	0.667	7.52	18.6	7.07e-05	1.89	RV	CELLSTATES	vFB4	control_PVneg	4	14
SHROOM3	1.37	0.0441	0.182	0.521	7.21	12.9	0.000708	1.36	RV	CELLSTATES	vFB4	control_PVneg	4	14
TBC1D19	1.35	0.023	0.151	0.415	7	16	0.000197	1.64	RV	CELLSTATES	vFB4	control_PVneg	4	14
ITGB5	1.34	0.023	0.155	0.457	7.03	16	0.000199	1.64	RV	CELLSTATES	vFB4	control_PVneg	4	14
MTUS1	1.33	0.0135	0.589	1.68	8.74	18.3	7.75e-05	1.87	RV	CELLSTATES	vFB4	control_PVneg	4	14
NHS	1.32	0.0454	0.117	0.367	6.76	12.7	0.000765	1.34	RV	CELLSTATES	vFB4	control_PVneg	4	14
SMOC2	1.32	0.0468	0.222	0.611	7.45	12.6	0.000823	1.33	RV	CELLSTATES	vFB4	control_PVneg	4	14
DENND2A	1.31	0.023	0.539	1.38	8.58	16	0.000198	1.64	RV	CELLSTATES	vFB4	control_PVneg	4	14
MKL1	1.31	0.0336	0.541	1.62	8.81	13.9	0.000473	1.47	RV	CELLSTATES	vFB4	control_PVneg	4	14
MYO1D	1.31	0.033	0.16	0.512	7.13	14.1	0.000429	1.48	RV	CELLSTATES	vFB4	control_PVneg	4	14
ASAP1	1.3	0.0161	0.366	0.859	7.91	17.5	0.000106	1.79	RV	CELLSTATES	vFB4	control_PVneg	4	14
FREM1	1.3	0.0279	0.332	0.907	7.93	15.1	0.000289	1.55	RV	CELLSTATES	vFB4	control_PVneg	4	14
PTPN13	1.29	0.0308	0.295	0.827	7.8	14.6	0.000354	1.51	RV	CELLSTATES	vFB4	control_PVneg	4	14
FGF14	1.28	0.0464	0.366	1.05	8.11	12.6	0.000812	1.33	RV	CELLSTATES	vFB4	control_PVneg	4	14
LAMB1	1.28	0.0497	1.25	3.18	9.76	12.4	0.000905	1.3	RV	CELLSTATES	vFB4	control_PVneg	4	14
STIM1	1.28	0.014	0.165	0.493	7.15	18.1	8.38e-05	1.85	RV	CELLSTATES	vFB4	control_PVneg	4	14
ARL15	1.27	0.0161	0.833	2.49	9.24	17.6	0.000104	1.79	RV	CELLSTATES	vFB4	control_PVneg	4	14
COL8A1	1.27	0.0185	0.936	2.48	9.28	16.8	0.000142	1.73	RV	CELLSTATES	vFB4	control_PVneg	4	14
RASAL2	1.27	0.028	0.279	0.716	7.6	15	0.000294	1.55	RV	CELLSTATES	vFB4	control_PVneg	4	14
ZNF385D	1.26	0.0313	0.38	0.994	8.11	14.4	0.000375	1.5	RV	CELLSTATES	vFB4	control_PVneg	4	14
PLEKHH2	1.25	0.0308	0.256	0.724	7.6	14.6	0.000353	1.51	RV	CELLSTATES	vFB4	control_PVneg	4	14
ATP10D	1.24	0.0447	0.181	0.58	7.26	12.8	0.000734	1.35	RV	CELLSTATES	vFB4	control_PVneg	4	14
KLF12	1.23	0.0185	0.57	1.72	8.78	16.9	0.000138	1.73	RV	CELLSTATES	vFB4	control_PVneg	4	14
ZNF704	1.23	0.0308	0.289	0.858	7.79	14.5	0.000362	1.51	RV	CELLSTATES	vFB4	control_PVneg	4	14
EEF2K	1.22	0.0456	0.23	0.487	7.3	12.7	0.000781	1.34	RV	CELLSTATES	vFB4	control_PVneg	4	14
ASAP2	1.21	0.0397	0.366	1.01	8.14	13.3	0.000613	1.4	RV	CELLSTATES	vFB4	control_PVneg	4	14
REPS1	1.2	0.0273	0.244	0.62	7.51	15.2	0.00027	1.56	RV	CELLSTATES	vFB4	control_PVneg	4	14
SLC25A43	1.2	0.0457	0.144	0.31	6.69	12.7	0.000787	1.34	RV	CELLSTATES	vFB4	control_PVneg	4	14
FAM129A	1.19	0.05	0.128	0.363	6.87	12.3	0.000927	1.3	RV	CELLSTATES	vFB4	control_PVneg	4	14
MED13L	1.19	0.0238	1.01	2.43	9.38	15.8	0.000209	1.62	RV	CELLSTATES	vFB4	control_PVneg	4	14
RFTN2	1.19	0.0497	0.309	0.711	7.69	12.4	0.000908	1.3	RV	CELLSTATES	vFB4	control_PVneg	4	14
AUTS2	1.18	0.0178	1.14	2.82	9.55	17.3	0.000118	1.75	RV	CELLSTATES	vFB4	control_PVneg	4	14
CENPP	1.17	0.0398	0.311	0.775	7.8	13.2	0.000619	1.4	RV	CELLSTATES	vFB4	control_PVneg	4	14
IL16	1.16	0.0371	0.221	0.612	7.48	13.5	0.000562	1.43	RV	CELLSTATES	vFB4	control_PVneg	4	14
RERE	1.14	0.024	0.766	1.86	9.02	15.7	0.000218	1.62	RV	CELLSTATES	vFB4	control_PVneg	4	14
UTRN	1.14	0.0337	0.623	1.48	8.66	13.8	0.000482	1.47	RV	CELLSTATES	vFB4	control_PVneg	4	14
FCHSD2	1.12	0.0475	0.438	1.1	8.23	12.5	0.000843	1.32	RV	CELLSTATES	vFB4	control_PVneg	4	14
BICRAL	1.1	0.0318	0.247	0.655	7.57	14.2	0.00041	1.5	RV	CELLSTATES	vFB4	control_PVneg	4	14
EPHA3	1.09	0.0493	0.385	1.05	8.14	12.4	0.000887	1.31	RV	CELLSTATES	vFB4	control_PVneg	4	14
EXT1	1.09	0.0444	1.39	3.51	9.9	12.9	0.000722	1.35	RV	CELLSTATES	vFB4	control_PVneg	4	14
INSR	1.08	0.0378	0.411	0.873	8.14	13.4	0.000575	1.42	RV	CELLSTATES	vFB4	control_PVneg	4	14
FMNL2	1.06	0.0468	0.578	1.58	8.75	12.6	0.000826	1.33	RV	CELLSTATES	vFB4	control_PVneg	4	14

## Sheet: RBM20_control
Gene	logFC	FDR	mean_exp_control	mean_exp_genotype	logCPM	F	PValue	FDR_plot	Region	annotation_level	cell_state	comparison	Observations_genotype	Observations_reference
POSTN	6.05	1.56e-06	0.0034	0.168	4.89	54.8	4.61e-10	5.81	RV	CELLSTATES	vFB4	control_RBM20	5	14
AC127024.6	3.99	0.00505	0	0.024	3.99	22.1	2.91e-05	2.3	RV	CELLSTATES	vFB4	control_RBM20	5	14
KRTCAP3	3.72	0.0145	0	0.0229	4	17.1	0.000139	1.84	RV	CELLSTATES	vFB4	control_RBM20	5	14
MAP6	3.68	0.00262	0.00415	0.0516	4.41	23	1.09e-05	2.58	RV	CELLSTATES	vFB4	control_RBM20	5	14
AL139147.1	3.65	0.00681	0.00246	0.043	4.34	19.4	4.38e-05	2.17	RV	CELLSTATES	vFB4	control_RBM20	5	14
HS3ST3B1	3.6	0.00782	0.00183	0.0343	4.1	18.8	5.61e-05	2.11	RV	CELLSTATES	vFB4	control_RBM20	5	14
TPO	3.46	0.0228	0.0248	0.0522	4.48	14.9	0.000274	1.64	RV	CELLSTATES	vFB4	control_RBM20	5	14
AC004597.1	3.42	0.0361	0	0.0143	3.82	18.9	0.000561	1.44	RV	CELLSTATES	vFB4	control_RBM20	5	14
SGIP1	3.4	3.17e-08	0.0428	0.59	6.72	76.3	2.35e-12	7.5	RV	CELLSTATES	vFB4	control_RBM20	5	14
HPGD	3.39	0.0447	0	0.0267	4.12	12.7	0.000839	1.35	RV	CELLSTATES	vFB4	control_RBM20	5	14
NPPB	3.36	0.00832	0.00201	0.0943	5.02	18.5	6.27e-05	2.08	RV	CELLSTATES	vFB4	control_RBM20	5	14
AC010624.3	3.34	0.0472	0	0.0164	3.89	14.6	0.000922	1.33	RV	CELLSTATES	vFB4	control_RBM20	5	14
AC025188.1	3.33	0.0228	0.0034	0.0279	4.17	14.9	0.000274	1.64	RV	CELLSTATES	vFB4	control_RBM20	5	14
ITGA10	3.32	0.0006	0.00378	0.0932	4.84	28.9	1.24e-06	3.22	RV	CELLSTATES	vFB4	control_RBM20	5	14
AC005550.2	3.26	0.000422	0.0124	0.188	5.36	30.5	7.17e-07	3.37	RV	CELLSTATES	vFB4	control_RBM20	5	14
AL022322.1	3.18	0.0397	0	0.019	4	13.3	0.000663	1.4	RV	CELLSTATES	vFB4	control_RBM20	5	14
HEY1	3.16	0.00729	0.00206	0.0695	4.64	19	5.06e-05	2.14	RV	CELLSTATES	vFB4	control_RBM20	5	14
FBXO24	3.14	0.0321	0.00595	0.0226	4.08	13.6	0.00048	1.49	RV	CELLSTATES	vFB4	control_RBM20	5	14
AC011503.1	3.1	0.0321	0.03	0.051	4.47	13.6	0.000479	1.49	RV	CELLSTATES	vFB4	control_RBM20	5	14
KIF5C	3.08	0.00063	0.012	0.186	5.51	28.2	1.58e-06	3.2	RV	CELLSTATES	vFB4	control_RBM20	5	14
AC099329.1	3.04	0.0203	0.00542	0.073	4.71	15.4	0.000219	1.69	RV	CELLSTATES	vFB4	control_RBM20	5	14
LINC01197	3.01	0.00263	0.00666	0.0873	4.82	22.8	1.14e-05	2.58	RV	CELLSTATES	vFB4	control_RBM20	5	14
AC020637.1	2.94	0.00247	0.0514	0.219	5.74	23.3	9.51e-06	2.61	RV	CELLSTATES	vFB4	control_RBM20	5	14
LINC02388	2.75	0.000171	0.045	0.358	6.21	34.1	2.15e-07	3.77	RV	CELLSTATES	vFB4	control_RBM20	5	14
AC069549.1	2.66	0.0167	0.00862	0.0886	4.84	16	0.000176	1.78	RV	CELLSTATES	vFB4	control_RBM20	5	14
ITGA1	2.56	0.000188	0.0324	0.275	5.86	33.5	2.62e-07	3.73	RV	CELLSTATES	vFB4	control_RBM20	5	14
KALRN	2.51	4.8e-05	0.0796	0.448	6.55	40.1	3.2e-08	4.32	RV	CELLSTATES	vFB4	control_RBM20	5	14
ANO2	2.49	0.00294	0.0193	0.157	5.36	22.2	1.44e-05	2.53	RV	CELLSTATES	vFB4	control_RBM20	5	14
AFF3	2.41	3.75e-07	0.381	2.8	8.86	61.4	8.32e-11	6.43	RV	CELLSTATES	vFB4	control_RBM20	5	14
PLXDC2	2.39	1.12e-07	0.886	6.52	10	67.9	1.66e-11	6.95	RV	CELLSTATES	vFB4	control_RBM20	5	14
LTBP2	2.36	0.000571	0.151	0.443	6.77	29.3	1.1e-06	3.24	RV	CELLSTATES	vFB4	control_RBM20	5	14
KIAA1211	2.34	0.0308	0.00872	0.0775	4.79	13.8	0.000444	1.51	RV	CELLSTATES	vFB4	control_RBM20	5	14
MEOX2	2.3	0.000138	0.0485	0.359	6.27	35.4	1.43e-07	3.86	RV	CELLSTATES	vFB4	control_RBM20	5	14
SHISA6	2.26	0.00063	0.115	0.825	7.25	28.5	1.45e-06	3.2	RV	CELLSTATES	vFB4	control_RBM20	5	14
AP002075.1	2.23	0.0228	0.0233	0.148	5.34	15	0.000269	1.64	RV	CELLSTATES	vFB4	control_RBM20	5	14
GLYATL2	2.19	0.00295	0.0266	0.19	5.58	22.2	1.46e-05	2.53	RV	CELLSTATES	vFB4	control_RBM20	5	14
HS6ST2	2.17	0.0345	0.0479	0.447	6.68	13.4	0.000523	1.46	RV	CELLSTATES	vFB4	control_RBM20	5	14
HTR4	2.16	0.00275	0.0674	0.391	6.5	22.6	1.26e-05	2.56	RV	CELLSTATES	vFB4	control_RBM20	5	14
PLB1	2.15	0.0321	0.0136	0.103	5.02	13.6	0.00048	1.49	RV	CELLSTATES	vFB4	control_RBM20	5	14
SORT1	2.09	0.00535	0.0211	0.172	5.56	20.2	3.16e-05	2.27	RV	CELLSTATES	vFB4	control_RBM20	5	14
CTGF	2.04	0.000581	0.0918	0.86	7.33	29.1	1.16e-06	3.24	RV	CELLSTATES	vFB4	control_RBM20	5	14
MAMDC2-AS1	2.04	0.00317	0.298	1.42	8.18	22	1.59e-05	2.5	RV	CELLSTATES	vFB4	control_RBM20	5	14
PDZRN4	2.03	0.00705	0.198	2.03	8.33	19.2	4.69e-05	2.15	RV	CELLSTATES	vFB4	control_RBM20	5	14
STK17B	2.01	0.00263	0.0594	0.297	6.18	22.9	1.13e-05	2.58	RV	CELLSTATES	vFB4	control_RBM20	5	14
PI16	2	4.8e-05	0.154	0.907	7.57	40.8	2.57e-08	4.32	RV	CELLSTATES	vFB4	control_RBM20	5	14
FGD4	1.97	0.000188	0.306	1.25	8.04	33.5	2.64e-07	3.73	RV	CELLSTATES	vFB4	control_RBM20	5	14
LINC00278	1.97	0.0243	0.0472	0.227	5.91	14.7	0.000306	1.61	RV	CELLSTATES	vFB4	control_RBM20	5	14
PTPN13	1.93	4.36e-05	0.295	1.45	8.17	41.7	1.93e-08	4.36	RV	CELLSTATES	vFB4	control_RBM20	5	14
SNCAIP	1.92	0.00338	0.062	0.432	6.52	21.7	1.75e-05	2.47	RV	CELLSTATES	vFB4	control_RBM20	5	14
AC090531.1	1.86	0.0472	0.0209	0.162	5.48	12.1	0.000918	1.33	RV	CELLSTATES	vFB4	control_RBM20	5	14
CCDC68	1.86	0.0449	0.0469	0.226	5.95	12.3	0.000846	1.35	RV	CELLSTATES	vFB4	control_RBM20	5	14
PRR16	1.83	0.000485	0.342	1.44	8.22	29.9	8.95e-07	3.31	RV	CELLSTATES	vFB4	control_RBM20	5	14
SESN3	1.83	0.0146	0.0386	0.188	5.7	16.5	0.000142	1.84	RV	CELLSTATES	vFB4	control_RBM20	5	14
AC124254.1	1.81	0.0411	0.0417	0.211	5.86	12.8	0.000695	1.39	RV	CELLSTATES	vFB4	control_RBM20	5	14
KCNAB1	1.81	0.000272	0.0894	0.424	6.63	32.1	4.23e-07	3.57	RV	CELLSTATES	vFB4	control_RBM20	5	14
AC108449.1	1.8	0.0397	0.0256	0.166	5.48	12.9	0.000663	1.4	RV	CELLSTATES	vFB4	control_RBM20	5	14
AP002989.1	1.8	0.00262	0.167	0.59	7.17	23.1	1.05e-05	2.58	RV	CELLSTATES	vFB4	control_RBM20	5	14
MOB3B	1.8	0.00832	0.0674	0.357	6.5	18.5	6.11e-05	2.08	RV	CELLSTATES	vFB4	control_RBM20	5	14
NRG3	1.8	0.0485	0.0304	0.19	5.66	12	0.000962	1.31	RV	CELLSTATES	vFB4	control_RBM20	5	14
PLCB4	1.78	0.00293	0.0752	0.352	6.43	22.3	1.41e-05	2.53	RV	CELLSTATES	vFB4	control_RBM20	5	14
KLF2	1.77	0.00168	0.0912	0.654	7.05	24.8	5.59e-06	2.77	RV	CELLSTATES	vFB4	control_RBM20	5	14
AP000787.1	1.76	0.0216	0.028	0.188	5.69	15.1	0.00025	1.67	RV	CELLSTATES	vFB4	control_RBM20	5	14
CLMN	1.74	0.00262	0.0786	0.437	6.67	23	1.08e-05	2.58	RV	CELLSTATES	vFB4	control_RBM20	5	14
MTSS1	1.74	0.011	0.0508	0.237	6.03	17.5	9.42e-05	1.96	RV	CELLSTATES	vFB4	control_RBM20	5	14
AL024474.2	1.72	0.0148	0.0379	0.179	5.66	16.4	0.000147	1.83	RV	CELLSTATES	vFB4	control_RBM20	5	14
THSD4	1.71	0.00181	0.175	0.789	7.45	24.3	6.71e-06	2.74	RV	CELLSTATES	vFB4	control_RBM20	5	14
ADRA1B	1.68	0.0153	0.0513	0.251	6.02	16.3	0.000154	1.82	RV	CELLSTATES	vFB4	control_RBM20	5	14
POC1B	1.67	0.0105	0.0754	0.249	6.18	17.7	8.69e-05	1.98	RV	CELLSTATES	vFB4	control_RBM20	5	14
LINC01088	1.66	0.0277	0.439	1.84	8.62	14.2	0.00037	1.56	RV	CELLSTATES	vFB4	control_RBM20	5	14
LIPH	1.65	0.0434	0.0445	0.179	5.72	12.4	0.000807	1.36	RV	CELLSTATES	vFB4	control_RBM20	5	14
SMC4	1.65	0.0469	0.0342	0.152	5.52	12.2	0.000894	1.33	RV	CELLSTATES	vFB4	control_RBM20	5	14
UACA	1.64	0.00108	0.22	0.807	7.51	26.3	3.19e-06	2.97	RV	CELLSTATES	vFB4	control_RBM20	5	14
AC007388.1	1.63	0.00321	0.115	0.442	6.77	21.9	1.63e-05	2.49	RV	CELLSTATES	vFB4	control_RBM20	5	14
CUL4B	1.63	0.0424	0.0396	0.189	5.73	12.6	0.000765	1.37	RV	CELLSTATES	vFB4	control_RBM20	5	14
FP671120.1	1.62	0.0159	0.162	0.525	7.04	16.1	0.000165	1.8	RV	CELLSTATES	vFB4	control_RBM20	5	14
KIRREL3	1.62	0.0233	0.103	0.402	6.6	14.8	0.000283	1.63	RV	CELLSTATES	vFB4	control_RBM20	5	14
ARHGAP10	1.6	0.000835	0.796	3.29	9.41	27.1	2.34e-06	3.08	RV	CELLSTATES	vFB4	control_RBM20	5	14
ATP10A	1.58	0.00277	0.0999	0.451	6.72	22.5	1.29e-05	2.56	RV	CELLSTATES	vFB4	control_RBM20	5	14
DOCK9	1.58	0.00343	0.327	1.28	8.13	21.6	1.8e-05	2.46	RV	CELLSTATES	vFB4	control_RBM20	5	14
KIF13B	1.58	0.000664	0.198	0.953	7.66	28	1.72e-06	3.18	RV	CELLSTATES	vFB4	control_RBM20	5	14
TENM4	1.58	0.0211	0.0936	0.324	6.4	15.3	0.000237	1.68	RV	CELLSTATES	vFB4	control_RBM20	5	14
TIPARP	1.58	0.0165	0.0584	0.294	6.18	16	0.000172	1.78	RV	CELLSTATES	vFB4	control_RBM20	5	14
MICAL2	1.56	0.0222	0.0446	0.249	6.06	15	0.00026	1.65	RV	CELLSTATES	vFB4	control_RBM20	5	14
TPD52L1	1.55	0.0472	0.0604	0.29	6.17	12.1	0.000925	1.33	RV	CELLSTATES	vFB4	control_RBM20	5	14
BACH2	1.52	0.00293	0.256	0.887	7.69	22.3	1.41e-05	2.53	RV	CELLSTATES	vFB4	control_RBM20	5	14
CCND3	1.52	0.00119	0.181	0.68	7.36	25.9	3.61e-06	2.92	RV	CELLSTATES	vFB4	control_RBM20	5	14
DOCK5	1.52	0.0243	0.314	1.33	8.15	14.7	0.000302	1.61	RV	CELLSTATES	vFB4	control_RBM20	5	14
AL445426.1	1.51	0.00457	0.216	0.878	7.66	20.8	2.53e-05	2.34	RV	CELLSTATES	vFB4	control_RBM20	5	14
KLHL29	1.5	0.00655	0.227	0.542	7.25	19.5	4.12e-05	2.18	RV	CELLSTATES	vFB4	control_RBM20	5	14
TMEM132C	1.5	0.0112	0.221	1.05	7.79	17.4	9.84e-05	1.95	RV	CELLSTATES	vFB4	control_RBM20	5	14
OSBPL6	1.49	0.0123	0.085	0.374	6.5	17.1	0.000111	1.91	RV	CELLSTATES	vFB4	control_RBM20	5	14
NEO1	1.48	0.0139	0.11	0.379	6.64	16.7	0.000129	1.86	RV	CELLSTATES	vFB4	control_RBM20	5	14
C11orf80	1.47	0.0101	0.139	0.466	6.86	17.8	8.31e-05	1.99	RV	CELLSTATES	vFB4	control_RBM20	5	14
CDH11	1.46	0.0209	0.0736	0.325	6.39	15.3	0.000231	1.68	RV	CELLSTATES	vFB4	control_RBM20	5	14
CNKSR2	1.45	0.0421	0.0533	0.226	5.99	12.6	0.000739	1.38	RV	CELLSTATES	vFB4	control_RBM20	5	14
SVEP1	1.45	0.00722	0.324	0.974	7.95	19.1	4.91e-05	2.14	RV	CELLSTATES	vFB4	control_RBM20	5	14
ASAP1	1.44	0.00179	0.366	1.04	7.98	24.5	6.08e-06	2.75	RV	CELLSTATES	vFB4	control_RBM20	5	14
OMD	1.44	0.0345	0.0641	0.239	6.05	13.4	0.000521	1.46	RV	CELLSTATES	vFB4	control_RBM20	5	14
SLC22A15	1.44	0.0259	0.109	0.32	6.52	14.4	0.000337	1.59	RV	CELLSTATES	vFB4	control_RBM20	5	14
NOX4	1.43	0.0365	0.579	1.56	8.62	13.2	0.000575	1.44	RV	CELLSTATES	vFB4	control_RBM20	5	14
MTUS1	1.42	0.00158	0.589	2.01	8.84	25	5.13e-06	2.8	RV	CELLSTATES	vFB4	control_RBM20	5	14
N4BP2L1	1.41	0.0414	0.0866	0.215	6.15	12.7	0.00071	1.38	RV	CELLSTATES	vFB4	control_RBM20	5	14
PPP1CB	1.41	0.0146	0.17	0.572	7.15	16.5	0.000143	1.84	RV	CELLSTATES	vFB4	control_RBM20	5	14
HEG1	1.39	0.0293	0.109	0.285	6.39	14	0.000408	1.53	RV	CELLSTATES	vFB4	control_RBM20	5	14
ROR1	1.38	0.007	0.222	0.758	7.51	19.2	4.6e-05	2.16	RV	CELLSTATES	vFB4	control_RBM20	5	14
FSD1L	1.37	0.0208	0.0834	0.273	6.29	15.4	0.000227	1.68	RV	CELLSTATES	vFB4	control_RBM20	5	14
MAP1B	1.37	0.0107	0.313	1.24	8.09	17.6	9.02e-05	1.97	RV	CELLSTATES	vFB4	control_RBM20	5	14
MAMDC2	1.34	0.0279	0.774	2.52	9.2	14.1	0.000381	1.55	RV	CELLSTATES	vFB4	control_RBM20	5	14
NHS	1.33	0.0259	0.117	0.441	6.78	14.4	0.000334	1.59	RV	CELLSTATES	vFB4	control_RBM20	5	14
CTIF	1.32	0.0421	0.0895	0.225	6.14	12.6	0.000745	1.38	RV	CELLSTATES	vFB4	control_RBM20	5	14
BICD1	1.31	0.00815	0.178	0.569	7.21	18.6	5.91e-05	2.09	RV	CELLSTATES	vFB4	control_RBM20	5	14
NRK	1.31	0.0363	0.147	0.386	6.75	13.2	0.000569	1.44	RV	CELLSTATES	vFB4	control_RBM20	5	14
SORBS1	1.31	0.0362	0.276	0.831	7.76	13.2	0.000565	1.44	RV	CELLSTATES	vFB4	control_RBM20	5	14
SULF1	1.28	0.0109	0.394	1.29	8.22	17.5	9.3e-05	1.96	RV	CELLSTATES	vFB4	control_RBM20	5	14
CYP1B1-AS1	1.23	0.0243	0.254	0.862	7.75	14.7	0.000303	1.61	RV	CELLSTATES	vFB4	control_RBM20	5	14
LDLRAD4	1.23	0.0424	0.146	0.549	7.07	12.5	0.000775	1.37	RV	CELLSTATES	vFB4	control_RBM20	5	14
PCSK6	1.23	0.0228	0.664	2.03	8.91	14.9	0.000273	1.64	RV	CELLSTATES	vFB4	control_RBM20	5	14
PLEKHH2	1.23	0.0146	0.256	0.799	7.65	16.4	0.000144	1.84	RV	CELLSTATES	vFB4	control_RBM20	5	14
FOXO3	1.22	0.0091	0.747	2.52	9.17	18.2	6.93e-05	2.04	RV	CELLSTATES	vFB4	control_RBM20	5	14
MYO1D	1.2	0.0397	0.16	0.545	7.14	12.9	0.000663	1.4	RV	CELLSTATES	vFB4	control_RBM20	5	14
ZNF704	1.2	0.0145	0.289	0.944	7.86	16.6	0.000138	1.84	RV	CELLSTATES	vFB4	control_RBM20	5	14
ITGB5	1.19	0.0414	0.155	0.465	7.03	12.7	0.000709	1.38	RV	CELLSTATES	vFB4	control_RBM20	5	14
CFH	1.18	0.0423	0.593	1.98	8.86	12.6	0.000757	1.37	RV	CELLSTATES	vFB4	control_RBM20	5	14
AL445250.1	1.17	0.0424	0.141	0.428	6.92	12.5	0.000781	1.37	RV	CELLSTATES	vFB4	control_RBM20	5	14
SEPT11	1.17	0.0159	0.24	0.741	7.59	16.1	0.000165	1.8	RV	CELLSTATES	vFB4	control_RBM20	5	14
FMNL2	1.16	0.00913	0.578	2.03	8.87	18.2	7.09e-05	2.04	RV	CELLSTATES	vFB4	control_RBM20	5	14
ARL15	1.15	0.015	0.833	2.76	9.3	16.4	0.000149	1.82	RV	CELLSTATES	vFB4	control_RBM20	5	14
FOXP1	1.15	0.0271	0.608	1.63	8.71	14.3	0.000361	1.57	RV	CELLSTATES	vFB4	control_RBM20	5	14
UTRN	1.15	0.0159	0.623	1.78	8.75	16.2	0.000162	1.8	RV	CELLSTATES	vFB4	control_RBM20	5	14
KLF3	1.14	0.0355	0.236	0.674	7.48	13.3	0.000546	1.45	RV	CELLSTATES	vFB4	control_RBM20	5	14
COL8A1	1.04	0.0424	0.936	2.27	9.24	12.5	0.00078	1.37	RV	CELLSTATES	vFB4	control_RBM20	5	14
MED13L	1.01	0.0369	1.01	2.49	9.35	13.2	0.000584	1.43	RV	CELLSTATES	vFB4	control_RBM20	5	14
SYNPO2	1	0.0382	0.828	2.54	9.23	13	0.000618	1.42	RV	CELLSTATES	vFB4	control_RBM20	5	14
PTPRM	0.999	0.0424	0.39	1.15	8.19	12.5	0.000783	1.37	RV	CELLSTATES	vFB4	control_RBM20	5	14

## Sheet: TTN_control
Gene	logFC	FDR	mean_exp_control	mean_exp_genotype	logCPM	F	PValue	FDR_plot	Region	annotation_level	cell_state	comparison	Observations_genotype	Observations_reference
POSTN	5.01	9.35e-07	0.0034	0.117	5.16	43.3	2.78e-09	6.03	RV	CELLSTATES	vFB4	control_TTN	6	14
NPPB	4.69	5.69e-08	0.00201	0.215	5.69	54.6	6.25e-11	7.24	RV	CELLSTATES	vFB4	control_TTN	6	14
HPGD	4.61	0.000159	0	0.0285	3.98	26.9	1.56e-06	3.8	RV	CELLSTATES	vFB4	control_TTN	6	14
SGIP1	4.22	4.17e-16	0.0428	0.992	7.35	140	3.08e-20	15.4	RV	CELLSTATES	vFB4	control_TTN	6	14
AL139147.1	4.16	0.000166	0.00246	0.0501	4.41	26.1	1.69e-06	3.78	RV	CELLSTATES	vFB4	control_TTN	6	14
AC007614.1	3.79	0.00186	0.0068	0.0332	4.01	18.8	3.61e-05	2.73	RV	CELLSTATES	vFB4	control_TTN	6	14
HS3ST3B1	3.78	0.000577	0.00183	0.0397	4.2	22.2	8.46e-06	3.24	RV	CELLSTATES	vFB4	control_TTN	6	14
ITGA10	3.74	1.3e-06	0.00378	0.126	5.05	42.1	4.23e-09	5.89	RV	CELLSTATES	vFB4	control_TTN	6	14
KLHL32	3.56	0.00382	0	0.0235	4.05	17	9.16e-05	2.42	RV	CELLSTATES	vFB4	control_TTN	6	14
FHDC1	3.55	0.00588	0	0.0197	3.92	18.4	0.000164	2.23	RV	CELLSTATES	vFB4	control_TTN	6	14
AC093525.6	3.53	0.00937	0	0.0174	3.85	18.6	0.00031	2.03	RV	CELLSTATES	vFB4	control_TTN	6	14
AC138894.1	3.46	0.0102	0	0.0129	3.79	19.4	0.000346	1.99	RV	CELLSTATES	vFB4	control_TTN	6	14
AC068305.2	3.34	0.00887	0	0.0179	3.93	15.2	0.000287	2.05	RV	CELLSTATES	vFB4	control_TTN	6	14
INMT	3.3	0.0119	0	0.0149	3.92	14.5	0.000429	1.92	RV	CELLSTATES	vFB4	control_TTN	6	14
SUSD4	3.3	0.00014	0.00453	0.125	4.93	26.8	1.3e-06	3.85	RV	CELLSTATES	vFB4	control_TTN	6	14
PI15	3.28	0.00161	0	0.0135	3.76	27	2.99e-05	2.79	RV	CELLSTATES	vFB4	control_TTN	6	14
CREB3L4	3.27	0.00349	0.00174	0.0421	4.15	17	8.25e-05	2.46	RV	CELLSTATES	vFB4	control_TTN	6	14
AP005059.2	3.26	0.00536	0.0034	0.0249	4.06	16.1	0.000145	2.27	RV	CELLSTATES	vFB4	control_TTN	6	14
LINC01197	3.25	0.000108	0.00666	0.103	4.82	27.6	9.56e-07	3.97	RV	CELLSTATES	vFB4	control_TTN	6	14
AL136317.2	3.2	0.0227	0	0.014	3.84	14.3	0.00105	1.64	RV	CELLSTATES	vFB4	control_TTN	6	14
NFATC2	3.16	8.93e-05	0.00783	0.131	5.11	28.1	7.6e-07	4.05	RV	CELLSTATES	vFB4	control_TTN	6	14
HEY1	3.12	0.00147	0.00206	0.0614	4.53	19.6	2.63e-05	2.83	RV	CELLSTATES	vFB4	control_TTN	6	14
EDNRA	3.11	1.88e-05	0.00881	0.159	5.24	33.2	1.08e-07	4.73	RV	CELLSTATES	vFB4	control_TTN	6	14
WFDC10B	3.09	0.0278	0	0.0137	3.86	14.2	0.0014	1.56	RV	CELLSTATES	vFB4	control_TTN	6	14
AL022322.1	3.05	0.0329	0	0.0129	3.84	14.4	0.00178	1.48	RV	CELLSTATES	vFB4	control_TTN	6	14
AC116552.1	3.01	0.0365	0	0.0128	3.84	13.4	0.00207	1.44	RV	CELLSTATES	vFB4	control_TTN	6	14
TMSB15B-AS1	2.89	0.0468	0	0.0131	3.83	12.7	0.00292	1.33	RV	CELLSTATES	vFB4	control_TTN	6	14
AC007389.5	2.88	0.0253	0.00183	0.0185	3.96	12.5	0.0012	1.6	RV	CELLSTATES	vFB4	control_TTN	6	14
AC005899.5	2.84	0.0216	0.00398	0.0236	4.01	12.5	0.000959	1.67	RV	CELLSTATES	vFB4	control_TTN	6	14
SIX4	2.84	0.0269	0	0.0142	3.94	11.6	0.00133	1.57	RV	CELLSTATES	vFB4	control_TTN	6	14
FXYD6-FXYD2	2.83	0.0356	0.00183	0.021	3.91	11.5	0.002	1.45	RV	CELLSTATES	vFB4	control_TTN	6	14
AFF3	2.82	6.79e-13	0.381	3.63	9.15	100	2.01e-16	12.2	RV	CELLSTATES	vFB4	control_TTN	6	14
MAP6	2.8	0.0186	0.00415	0.0317	4.18	12.1	0.000776	1.73	RV	CELLSTATES	vFB4	control_TTN	6	14
PLXDC2	2.76	6.79e-13	0.886	8.33	10.4	101	1.79e-16	12.2	RV	CELLSTATES	vFB4	control_TTN	6	14
ADAMTS16	2.73	0.026	0.00494	0.0271	4.1	11.1	0.00125	1.59	RV	CELLSTATES	vFB4	control_TTN	6	14
NAV2-AS3	2.73	0.0455	0	0.0136	3.89	11.2	0.0028	1.34	RV	CELLSTATES	vFB4	control_TTN	6	14
KIF5C	2.71	0.000166	0.012	0.16	5.24	26.1	1.74e-06	3.78	RV	CELLSTATES	vFB4	control_TTN	6	14
IQSEC3	2.69	0.0172	0.00285	0.0462	4.32	12.3	0.000696	1.77	RV	CELLSTATES	vFB4	control_TTN	6	14
SESN3	2.68	1.98e-07	0.0386	0.308	6.11	49.2	3.66e-10	6.7	RV	CELLSTATES	vFB4	control_TTN	6	14
ALG10	2.67	0.0307	0.000978	0.0229	4	11	0.00162	1.51	RV	CELLSTATES	vFB4	control_TTN	6	14
CYS1	2.65	0.016	0.00182	0.0453	4.25	12.5	0.000642	1.79	RV	CELLSTATES	vFB4	control_TTN	6	14
AC018742.1	2.64	0.00739	0.00652	0.0794	4.85	14.8	0.000222	2.13	RV	CELLSTATES	vFB4	control_TTN	6	14
CENPE	2.63	0.0102	0.00362	0.0531	4.44	13.8	0.00035	1.99	RV	CELLSTATES	vFB4	control_TTN	6	14
SHISA6	2.63	5.98e-08	0.115	0.976	7.51	53.9	7.98e-11	7.22	RV	CELLSTATES	vFB4	control_TTN	6	14
LINC01819	2.62	0.0191	0.00189	0.0312	4.09	12	0.000807	1.72	RV	CELLSTATES	vFB4	control_TTN	6	14
XG	2.58	0.00192	0.0111	0.107	5.16	18.8	3.75e-05	2.72	RV	CELLSTATES	vFB4	control_TTN	6	14
AC008592.4	2.55	0.0338	0.00416	0.0219	4.06	10.3	0.00185	1.47	RV	CELLSTATES	vFB4	control_TTN	6	14
AC099329.1	2.53	0.02	0.00542	0.0458	4.52	11.9	0.000862	1.7	RV	CELLSTATES	vFB4	control_TTN	6	14
ABO	2.51	0.00298	0.00572	0.0946	4.85	17.4	6.74e-05	2.53	RV	CELLSTATES	vFB4	control_TTN	6	14
KALRN	2.51	8.26e-07	0.0796	0.418	6.6	43.8	2.32e-09	6.08	RV	CELLSTATES	vFB4	control_TTN	6	14
IGFBP2	2.47	0.0223	0.00251	0.0442	4.46	11.5	0.00102	1.65	RV	CELLSTATES	vFB4	control_TTN	6	14
AL590617.2	2.46	0.00724	0.00734	0.07	4.63	14.8	0.000214	2.14	RV	CELLSTATES	vFB4	control_TTN	6	14
SLC2A1-AS1	2.46	0.0494	0.00407	0.026	4.2	9.2	0.00314	1.31	RV	CELLSTATES	vFB4	control_TTN	6	14
AC009229.2	2.43	0.0175	0.00567	0.0538	4.6	12.3	0.000712	1.76	RV	CELLSTATES	vFB4	control_TTN	6	14
MYEF2	2.42	0.0464	0.00178	0.0337	4.3	9.37	0.00288	1.33	RV	CELLSTATES	vFB4	control_TTN	6	14
GLYATL2	2.38	2.18e-05	0.0266	0.214	5.72	32.6	1.34e-07	4.66	RV	CELLSTATES	vFB4	control_TTN	6	14
NRG3	2.38	3.79e-05	0.0304	0.268	6.08	30.9	2.63e-07	4.42	RV	CELLSTATES	vFB4	control_TTN	6	14
BMP6	2.33	0.0056	0.0124	0.082	4.84	15.6	0.000154	2.25	RV	CELLSTATES	vFB4	control_TTN	6	14
ADCY2	2.31	1.19e-05	0.0348	0.317	6.24	34.8	5.86e-08	4.92	RV	CELLSTATES	vFB4	control_TTN	6	14
ZPLD1	2.27	0.00945	0.0129	0.0863	4.93	14	0.000315	2.02	RV	CELLSTATES	vFB4	control_TTN	6	14
FGD4	2.26	3.18e-08	0.306	1.54	8.26	58	2.12e-11	7.5	RV	CELLSTATES	vFB4	control_TTN	6	14
CCDC68	2.24	0.000506	0.0469	0.273	6.13	22.7	7.06e-06	3.3	RV	CELLSTATES	vFB4	control_TTN	6	14
ITGA1	2.24	1.96e-05	0.0324	0.217	5.74	33	1.16e-07	4.71	RV	CELLSTATES	vFB4	control_TTN	6	14
PRR16	2.23	5.69e-08	0.342	1.98	8.5	54.6	6.32e-11	7.24	RV	CELLSTATES	vFB4	control_TTN	6	14
GLIS1	2.21	0.0222	0.00773	0.0642	4.77	11.5	0.00101	1.65	RV	CELLSTATES	vFB4	control_TTN	6	14
MEOX2	2.21	3.13e-06	0.0485	0.371	6.37	39.4	1.09e-08	5.51	RV	CELLSTATES	vFB4	control_TTN	6	14
CORIN	2.2	0.000284	0.0464	0.166	5.61	24.5	3.32e-06	3.55	RV	CELLSTATES	vFB4	control_TTN	6	14
LRRC17	2.2	0.000263	0.0487	0.238	5.87	24.8	2.97e-06	3.58	RV	CELLSTATES	vFB4	control_TTN	6	14
DAPK2	2.19	0.0272	0.0212	0.0589	4.65	10.9	0.00135	1.57	RV	CELLSTATES	vFB4	control_TTN	6	14
FMO3	2.19	0.0275	0.015	0.0689	4.63	10.9	0.00137	1.56	RV	CELLSTATES	vFB4	control_TTN	6	14
LINC01088	2.19	1.39e-05	0.439	2.42	8.9	34.2	7.43e-08	4.86	RV	CELLSTATES	vFB4	control_TTN	6	14
MTSS1	2.19	1.24e-05	0.0508	0.34	6.24	34.6	6.33e-08	4.91	RV	CELLSTATES	vFB4	control_TTN	6	14
LTBP2	2.17	5.87e-05	0.151	0.415	6.8	29.5	4.52e-07	4.23	RV	CELLSTATES	vFB4	control_TTN	6	14
MOB3B	2.17	4.97e-06	0.0674	0.464	6.61	37.9	1.88e-08	5.3	RV	CELLSTATES	vFB4	control_TTN	6	14
ADRA1B	2.15	6.97e-06	0.0513	0.36	6.3	36.7	2.89e-08	5.16	RV	CELLSTATES	vFB4	control_TTN	6	14
ATP10A	2.15	5.98e-08	0.0999	0.677	7.11	54	7.53e-11	7.22	RV	CELLSTATES	vFB4	control_TTN	6	14
INPP5A	2.15	4.35e-05	0.037	0.23	5.8	30.4	3.13e-07	4.36	RV	CELLSTATES	vFB4	control_TTN	6	14
LINC01239	2.15	0.000386	0.0561	0.254	5.9	23.7	4.69e-06	3.41	RV	CELLSTATES	vFB4	control_TTN	6	14
NDC80	2.15	0.0334	0.00738	0.0606	4.58	10.3	0.00182	1.48	RV	CELLSTATES	vFB4	control_TTN	6	14
STK17B	2.14	1.96e-05	0.0594	0.321	6.21	33	1.15e-07	4.71	RV	CELLSTATES	vFB4	control_TTN	6	14
RAMP2-AS1	2.13	0.000163	0.0357	0.256	5.95	26.2	1.64e-06	3.79	RV	CELLSTATES	vFB4	control_TTN	6	14
TIPARP	2.12	6.1e-06	0.0584	0.413	6.4	37.2	2.44e-08	5.21	RV	CELLSTATES	vFB4	control_TTN	6	14
DTX4	2.11	0.0378	0.00984	0.0503	4.5	9.95	0.00217	1.42	RV	CELLSTATES	vFB4	control_TTN	6	14
NTF3	2.08	0.00832	0.0131	0.0961	5.09	14.4	0.000265	2.08	RV	CELLSTATES	vFB4	control_TTN	6	14
KLHL29	2.06	2.2e-07	0.227	0.869	7.57	48.8	4.23e-10	6.66	RV	CELLSTATES	vFB4	control_TTN	6	14
PI16	2.06	6.63e-08	0.154	1.07	7.7	53.2	9.82e-11	7.18	RV	CELLSTATES	vFB4	control_TTN	6	14
AC023024.1	2.05	0.0115	0.0149	0.0821	4.98	13.5	0.000407	1.94	RV	CELLSTATES	vFB4	control_TTN	6	14
AC107072.1	2.05	0.0184	0.0162	0.0829	4.85	12.1	0.000766	1.73	RV	CELLSTATES	vFB4	control_TTN	6	14
SNCAIP	2.05	1.19e-05	0.062	0.501	6.64	34.8	5.91e-08	4.92	RV	CELLSTATES	vFB4	control_TTN	6	14
NAV2	2.04	0.000506	0.168	0.537	7.1	22.7	7.1e-06	3.3	RV	CELLSTATES	vFB4	control_TTN	6	14
PTPN13	2.02	5.98e-08	0.295	1.66	8.27	54.1	7.28e-11	7.22	RV	CELLSTATES	vFB4	control_TTN	6	14
KIAA1211	2	0.0333	0.00872	0.067	4.84	10.3	0.0018	1.48	RV	CELLSTATES	vFB4	control_TTN	6	14
BCAT1	1.99	7.17e-05	0.0608	0.326	6.36	28.8	5.76e-07	4.14	RV	CELLSTATES	vFB4	control_TTN	6	14
PDZRN4	1.99	0.000166	0.198	1.73	8.29	26.1	1.7e-06	3.78	RV	CELLSTATES	vFB4	control_TTN	6	14
SMAD7	1.99	0.0295	0.0101	0.071	4.74	10.7	0.00152	1.53	RV	CELLSTATES	vFB4	control_TTN	6	14
MAP2	1.96	0.00382	0.0207	0.13	5.4	16.7	9.18e-05	2.42	RV	CELLSTATES	vFB4	control_TTN	6	14
PCSK6	1.96	8.26e-07	0.664	3.6	9.38	43.8	2.27e-09	6.08	RV	CELLSTATES	vFB4	control_TTN	6	14
TLL2	1.96	9.27e-05	0.0727	0.409	6.56	28	7.97e-07	4.03	RV	CELLSTATES	vFB4	control_TTN	6	14
TMEM132C	1.96	4.16e-06	0.221	1.5	8	38.5	1.51e-08	5.38	RV	CELLSTATES	vFB4	control_TTN	6	14
UACA	1.95	6.23e-07	0.22	1.02	7.73	45	1.52e-09	6.21	RV	CELLSTATES	vFB4	control_TTN	6	14
CERS6	1.94	0.00286	0.0263	0.168	5.55	17.6	6.31e-05	2.54	RV	CELLSTATES	vFB4	control_TTN	6	14
LINC01807	1.94	0.0104	0.0215	0.109	5.21	13.7	0.000362	1.98	RV	CELLSTATES	vFB4	control_TTN	6	14
AGMO	1.93	8.58e-05	0.04	0.317	6.24	28.3	7.24e-07	4.07	RV	CELLSTATES	vFB4	control_TTN	6	14
FAM117B	1.93	0.000629	0.0437	0.239	5.88	21.9	9.55e-06	3.2	RV	CELLSTATES	vFB4	control_TTN	6	14
SORT1	1.93	0.00227	0.0211	0.172	5.59	18.3	4.58e-05	2.64	RV	CELLSTATES	vFB4	control_TTN	6	14
GALNT13	1.91	0.0108	0.0117	0.111	5.23	13.6	0.00038	1.97	RV	CELLSTATES	vFB4	control_TTN	6	14
PLCB4	1.9	5.11e-05	0.0752	0.404	6.56	29.9	3.79e-07	4.29	RV	CELLSTATES	vFB4	control_TTN	6	14
KIF13B	1.89	2.83e-07	0.198	1.21	7.92	47.7	6.08e-10	6.55	RV	CELLSTATES	vFB4	control_TTN	6	14
ABCA3	1.88	0.0301	0.0129	0.072	4.86	10.6	0.00156	1.52	RV	CELLSTATES	vFB4	control_TTN	6	14
CUL4B	1.88	0.000709	0.0396	0.222	5.81	21.6	1.11e-05	3.15	RV	CELLSTATES	vFB4	control_TTN	6	14
CCND3	1.87	6.5e-07	0.181	0.892	7.55	44.8	1.64e-09	6.19	RV	CELLSTATES	vFB4	control_TTN	6	14
HS6ST2	1.87	0.00164	0.0479	0.362	6.35	19.2	3.07e-05	2.78	RV	CELLSTATES	vFB4	control_TTN	6	14
LMCD1-AS1	1.87	0.000541	0.0412	0.276	6.07	22.4	7.77e-06	3.27	RV	CELLSTATES	vFB4	control_TTN	6	14
ATP10D	1.86	7.94e-07	0.181	1.01	7.69	44	2.12e-09	6.1	RV	CELLSTATES	vFB4	control_TTN	6	14
BACH2	1.86	9.35e-07	0.256	1.09	7.87	43.2	2.84e-09	6.03	RV	CELLSTATES	vFB4	control_TTN	6	14
MME	1.86	0.00126	0.0358	0.201	5.8	20	2.22e-05	2.9	RV	CELLSTATES	vFB4	control_TTN	6	14
CDH2	1.85	0.000467	0.0733	0.262	6.12	22.9	6.33e-06	3.33	RV	CELLSTATES	vFB4	control_TTN	6	14
IQGAP2	1.85	0.0048	0.0252	0.152	5.53	16.1	0.000122	2.32	RV	CELLSTATES	vFB4	control_TTN	6	14
AL445426.1	1.83	5.9e-06	0.216	1.16	7.87	37.3	2.31e-08	5.23	RV	CELLSTATES	vFB4	control_TTN	6	14
CLMN	1.83	3.79e-05	0.0786	0.487	6.69	30.8	2.64e-07	4.42	RV	CELLSTATES	vFB4	control_TTN	6	14
DAPK1	1.83	0.00249	0.0291	0.156	5.54	18	5.19e-05	2.6	RV	CELLSTATES	vFB4	control_TTN	6	14
THSD4	1.83	1.12e-05	0.175	0.907	7.62	35.1	5.21e-08	4.95	RV	CELLSTATES	vFB4	control_TTN	6	14
ARHGAP10	1.82	1.36e-06	0.796	4.26	9.6	41.9	4.52e-09	5.87	RV	CELLSTATES	vFB4	control_TTN	6	14
COLEC12	1.82	1.13e-05	0.245	1.19	7.93	35.1	5.34e-08	4.95	RV	CELLSTATES	vFB4	control_TTN	6	14
AC124254.1	1.81	0.00279	0.0417	0.201	5.72	17.6	6.12e-05	2.55	RV	CELLSTATES	vFB4	control_TTN	6	14
FBN2	1.81	0.0257	0.0222	0.134	5.26	11.1	0.00123	1.59	RV	CELLSTATES	vFB4	control_TTN	6	14
ACTA1	1.8	0.0038	0.0756	0.337	6.58	16.7	9.1e-05	2.42	RV	CELLSTATES	vFB4	control_TTN	6	14
LINC00278	1.8	0.0208	0.0472	0.226	5.88	11.8	0.000905	1.68	RV	CELLSTATES	vFB4	control_TTN	6	14
PTPRE	1.8	0.00921	0.0292	0.141	5.56	14.1	0.0003	2.04	RV	CELLSTATES	vFB4	control_TTN	6	14
TENM4	1.8	0.000239	0.0936	0.379	6.58	25.1	2.6e-06	3.62	RV	CELLSTATES	vFB4	control_TTN	6	14
CRIM1	1.79	0.00109	0.0559	0.223	5.98	20.3	1.91e-05	2.96	RV	CELLSTATES	vFB4	control_TTN	6	14
PLXNA2	1.79	8.27e-06	0.137	0.771	7.32	36	3.73e-08	5.08	RV	CELLSTATES	vFB4	control_TTN	6	14
CTIF	1.78	7.17e-05	0.0895	0.34	6.38	28.8	5.84e-07	4.14	RV	CELLSTATES	vFB4	control_TTN	6	14
ICA1L	1.78	7.46e-05	0.143	0.669	7.17	28.7	6.13e-07	4.13	RV	CELLSTATES	vFB4	control_TTN	6	14
RETREG1	1.78	7.61e-05	0.101	0.414	6.75	28.6	6.36e-07	4.12	RV	CELLSTATES	vFB4	control_TTN	6	14
IRS2	1.77	6e-05	0.135	0.497	6.92	29.3	4.75e-07	4.22	RV	CELLSTATES	vFB4	control_TTN	6	14
PDGFA	1.76	0.0421	0.017	0.08	4.9	9.66	0.0025	1.38	RV	CELLSTATES	vFB4	control_TTN	6	14
SH3RF3	1.76	0.000158	0.117	0.607	7.06	26.4	1.54e-06	3.8	RV	CELLSTATES	vFB4	control_TTN	6	14
TNS3	1.76	0.000148	0.0929	0.325	6.45	26.6	1.4e-06	3.83	RV	CELLSTATES	vFB4	control_TTN	6	14
MOXD1	1.75	0.00689	0.0538	0.184	5.87	15	0.000202	2.16	RV	CELLSTATES	vFB4	control_TTN	6	14
FOXO3	1.74	4.98e-07	0.747	3.47	9.41	45.7	1.18e-09	6.3	RV	CELLSTATES	vFB4	control_TTN	6	14
MAMDC2	1.74	1.17e-05	0.774	3.22	9.37	34.9	5.62e-08	4.93	RV	CELLSTATES	vFB4	control_TTN	6	14
NRXN3	1.74	0.00212	0.0441	0.278	6.06	18.5	4.24e-05	2.67	RV	CELLSTATES	vFB4	control_TTN	6	14
PIWIL4	1.74	0.000487	0.0443	0.266	6.08	22.8	6.74e-06	3.31	RV	CELLSTATES	vFB4	control_TTN	6	14
AP000787.1	1.72	0.00504	0.028	0.182	5.79	15.9	0.000134	2.3	RV	CELLSTATES	vFB4	control_TTN	6	14
DOCK5	1.72	2.41e-05	0.314	1.29	8.15	32.2	1.57e-07	4.62	RV	CELLSTATES	vFB4	control_TTN	6	14
ROR1	1.71	7.31e-06	0.222	0.983	7.71	36.4	3.25e-08	5.14	RV	CELLSTATES	vFB4	control_TTN	6	14
SORBS1	1.69	2.16e-05	0.276	1.11	7.96	32.7	1.31e-07	4.66	RV	CELLSTATES	vFB4	control_TTN	6	14
TPD52L1	1.69	0.00216	0.0604	0.348	6.32	18.4	4.33e-05	2.67	RV	CELLSTATES	vFB4	control_TTN	6	14
PDZD2	1.68	9.35e-07	0.379	1.88	8.61	43.1	2.91e-09	6.03	RV	CELLSTATES	vFB4	control_TTN	6	14
PAPLN	1.67	0.00193	0.0402	0.235	5.92	18.7	3.78e-05	2.72	RV	CELLSTATES	vFB4	control_TTN	6	14
PMEPA1	1.67	0.0461	0.0149	0.0891	5.12	9.39	0.00285	1.34	RV	CELLSTATES	vFB4	control_TTN	6	14
BMP4	1.66	0.00716	0.0378	0.197	5.78	14.9	0.00021	2.15	RV	CELLSTATES	vFB4	control_TTN	6	14
RANBP17	1.66	0.000736	0.0505	0.316	6.26	21.5	1.17e-05	3.13	RV	CELLSTATES	vFB4	control_TTN	6	14
SLC22A15	1.66	0.000246	0.109	0.388	6.57	25	2.72e-06	3.61	RV	CELLSTATES	vFB4	control_TTN	6	14
THBS4	1.66	0.0117	0.0292	0.155	5.64	13.4	0.000419	1.93	RV	CELLSTATES	vFB4	control_TTN	6	14
TMEM144	1.65	0.000731	0.126	0.44	6.78	21.5	1.16e-05	3.14	RV	CELLSTATES	vFB4	control_TTN	6	14
ARHGEF26	1.64	0.000839	0.0597	0.35	6.3	21.1	1.37e-05	3.08	RV	CELLSTATES	vFB4	control_TTN	6	14
ITGB8	1.63	0.00248	0.0657	0.243	6.03	18	5.14e-05	2.61	RV	CELLSTATES	vFB4	control_TTN	6	14
RGS11	1.63	0.0351	0.0253	0.11	5.21	10.2	0.00196	1.45	RV	CELLSTATES	vFB4	control_TTN	6	14
SYT17	1.63	0.0102	0.0351	0.136	5.45	13.8	0.000347	1.99	RV	CELLSTATES	vFB4	control_TTN	6	14
ARL15	1.6	7.15e-06	0.833	3.96	9.54	36.6	3.07e-08	5.15	RV	CELLSTATES	vFB4	control_TTN	6	14
ASAP1	1.6	1.54e-05	0.366	1.23	8.12	33.8	8.44e-08	4.81	RV	CELLSTATES	vFB4	control_TTN	6	14
CMYA5	1.6	0.0006	0.147	0.397	6.79	22.1	8.86e-06	3.22	RV	CELLSTATES	vFB4	control_TTN	6	14
DYRK2	1.6	0.00963	0.0434	0.16	5.69	14	0.000322	2.02	RV	CELLSTATES	vFB4	control_TTN	6	14
LINC00886	1.6	0.0052	0.0517	0.198	5.78	15.8	0.000139	2.28	RV	CELLSTATES	vFB4	control_TTN	6	14
CDH11	1.57	0.0015	0.0736	0.317	6.48	19.5	2.72e-05	2.83	RV	CELLSTATES	vFB4	control_TTN	6	14
KIRREL3	1.57	0.0103	0.103	0.441	6.88	13.8	0.000354	1.99	RV	CELLSTATES	vFB4	control_TTN	6	14
MTUS1	1.57	1.19e-05	0.589	2.33	8.95	34.7	6e-08	4.92	RV	CELLSTATES	vFB4	control_TTN	6	14
DGKH	1.56	0.000263	0.0908	0.442	6.69	24.8	2.96e-06	3.58	RV	CELLSTATES	vFB4	control_TTN	6	14
OSBPL6	1.56	0.000388	0.085	0.407	6.64	23.6	4.74e-06	3.41	RV	CELLSTATES	vFB4	control_TTN	6	14
PHACTR1	1.56	0.000166	0.106	0.445	6.74	26.1	1.74e-06	3.78	RV	CELLSTATES	vFB4	control_TTN	6	14
RNF144A	1.56	0.000138	0.144	0.555	7.03	26.9	1.26e-06	3.86	RV	CELLSTATES	vFB4	control_TTN	6	14
ADAMTS9-AS2	1.55	0.000111	0.165	0.777	7.44	27.5	9.95e-07	3.95	RV	CELLSTATES	vFB4	control_TTN	6	14
HEG1	1.55	0.00055	0.109	0.343	6.51	22.4	7.99e-06	3.26	RV	CELLSTATES	vFB4	control_TTN	6	14
ITGB5	1.55	0.000131	0.155	0.603	7.21	27	1.19e-06	3.88	RV	CELLSTATES	vFB4	control_TTN	6	14
KCNAB1	1.55	0.000795	0.0894	0.349	6.62	21.2	1.28e-05	3.1	RV	CELLSTATES	vFB4	control_TTN	6	14
NOX4	1.55	0.000621	0.579	1.68	8.71	22	9.37e-06	3.21	RV	CELLSTATES	vFB4	control_TTN	6	14
GRB10	1.54	5.14e-05	0.231	0.876	7.65	29.8	3.92e-07	4.29	RV	CELLSTATES	vFB4	control_TTN	6	14
MICAL2	1.54	0.00278	0.0446	0.255	6.05	17.7	6.04e-05	2.56	RV	CELLSTATES	vFB4	control_TTN	6	14
SULF1	1.54	3.97e-05	0.394	1.69	8.44	30.7	2.82e-07	4.4	RV	CELLSTATES	vFB4	control_TTN	6	14
DERA	1.53	0.00035	0.104	0.442	6.75	23.9	4.22e-06	3.46	RV	CELLSTATES	vFB4	control_TTN	6	14
GALR1	1.53	0.0354	0.0202	0.116	5.33	10.1	0.00198	1.45	RV	CELLSTATES	vFB4	control_TTN	6	14
PRTG	1.53	0.0334	0.0245	0.106	5.19	10.3	0.00182	1.48	RV	CELLSTATES	vFB4	control_TTN	6	14
LDLRAD4	1.52	0.000166	0.146	0.702	7.3	26.1	1.73e-06	3.78	RV	CELLSTATES	vFB4	control_TTN	6	14
AC007388.1	1.51	0.000441	0.115	0.437	6.8	23.2	5.7e-06	3.36	RV	CELLSTATES	vFB4	control_TTN	6	14
AKT3	1.51	3.79e-05	1.39	5.41	10.1	30.8	2.67e-07	4.42	RV	CELLSTATES	vFB4	control_TTN	6	14
CD109	1.51	0.0277	0.0319	0.12	5.41	10.9	0.00138	1.56	RV	CELLSTATES	vFB4	control_TTN	6	14
HERC3	1.51	0.0338	0.0472	0.146	5.47	10.3	0.00185	1.47	RV	CELLSTATES	vFB4	control_TTN	6	14
SSX2IP	1.51	0.000541	0.101	0.452	6.71	22.4	7.77e-06	3.27	RV	CELLSTATES	vFB4	control_TTN	6	14
COBLL1	1.5	0.000449	0.189	0.775	7.5	23.1	5.96e-06	3.35	RV	CELLSTATES	vFB4	control_TTN	6	14
DOCK9	1.5	0.000275	0.327	1.24	8.11	24.6	3.16e-06	3.56	RV	CELLSTATES	vFB4	control_TTN	6	14
F2R	1.5	0.00257	0.062	0.261	6.2	17.9	5.43e-05	2.59	RV	CELLSTATES	vFB4	control_TTN	6	14
NEO1	1.49	0.00168	0.11	0.421	6.74	19.2	3.14e-05	2.78	RV	CELLSTATES	vFB4	control_TTN	6	14
PLEKHH2	1.48	0.000176	0.256	0.926	7.83	25.9	1.87e-06	3.76	RV	CELLSTATES	vFB4	control_TTN	6	14
PTPDC1	1.48	0.00064	0.103	0.367	6.56	21.9	9.86e-06	3.19	RV	CELLSTATES	vFB4	control_TTN	6	14
SORBS3	1.48	0.00992	0.0593	0.181	5.8	13.9	0.000334	2	RV	CELLSTATES	vFB4	control_TTN	6	14
TMEM232	1.48	0.0406	0.0611	0.127	5.48	9.75	0.00239	1.39	RV	CELLSTATES	vFB4	control_TTN	6	14
UTRN	1.48	5.14e-05	0.623	2.31	8.96	29.8	3.89e-07	4.29	RV	CELLSTATES	vFB4	control_TTN	6	14
AC026316.5	1.47	0.0426	0.0398	0.211	5.91	9.63	0.00254	1.37	RV	CELLSTATES	vFB4	control_TTN	6	14
CTGF	1.47	0.00212	0.0918	0.578	7.16	18.5	4.22e-05	2.67	RV	CELLSTATES	vFB4	control_TTN	6	14
ADAMTSL1	1.45	0.0072	0.08	0.404	6.62	14.9	0.000212	2.14	RV	CELLSTATES	vFB4	control_TTN	6	14
MYO1D	1.45	0.000447	0.16	0.639	7.29	23.1	5.87e-06	3.35	RV	CELLSTATES	vFB4	control_TTN	6	14
POC1B	1.45	0.0083	0.0754	0.219	6.11	14.4	0.000263	2.08	RV	CELLSTATES	vFB4	control_TTN	6	14
SYNPO2	1.45	4.35e-05	0.828	3.46	9.44	30.4	3.15e-07	4.36	RV	CELLSTATES	vFB4	control_TTN	6	14
C11orf80	1.42	0.00151	0.139	0.432	6.85	19.5	2.76e-05	2.82	RV	CELLSTATES	vFB4	control_TTN	6	14
N4BP2L1	1.42	0.00741	0.0866	0.244	6.17	14.8	0.000223	2.13	RV	CELLSTATES	vFB4	control_TTN	6	14
FOXP1	1.41	0.000163	0.608	1.94	8.85	26.2	1.64e-06	3.79	RV	CELLSTATES	vFB4	control_TTN	6	14
AL445250.1	1.4	0.000839	0.141	0.547	7.06	21.1	1.36e-05	3.08	RV	CELLSTATES	vFB4	control_TTN	6	14
HMGCLL1	1.4	0.00193	0.0937	0.402	6.56	18.7	3.81e-05	2.71	RV	CELLSTATES	vFB4	control_TTN	6	14
ZMAT1	1.4	0.0424	0.0331	0.131	5.42	9.64	0.00252	1.37	RV	CELLSTATES	vFB4	control_TTN	6	14
ATP9A	1.39	0.00168	0.0827	0.341	6.48	19.1	3.19e-05	2.78	RV	CELLSTATES	vFB4	control_TTN	6	14
IRS1	1.39	0.0124	0.0475	0.204	5.86	13.2	0.000455	1.91	RV	CELLSTATES	vFB4	control_TTN	6	14
PPP1CB	1.39	0.00134	0.17	0.591	7.18	19.8	2.38e-05	2.87	RV	CELLSTATES	vFB4	control_TTN	6	14
RNF115	1.39	0.000129	0.325	1.18	8.07	27.1	1.17e-06	3.89	RV	CELLSTATES	vFB4	control_TTN	6	14
ARHGAP26	1.38	0.00278	0.408	1.64	8.37	17.7	6.07e-05	2.56	RV	CELLSTATES	vFB4	control_TTN	6	14
COL4A1	1.38	0.000621	0.696	2.81	9.21	22	9.38e-06	3.21	RV	CELLSTATES	vFB4	control_TTN	6	14
GPR137B	1.38	0.015	0.041	0.163	5.71	12.7	0.000592	1.82	RV	CELLSTATES	vFB4	control_TTN	6	14
IL1RAPL1	1.38	0.000447	0.524	1.82	8.66	23.1	5.89e-06	3.35	RV	CELLSTATES	vFB4	control_TTN	6	14
CADM1	1.37	0.0144	0.0631	0.213	5.97	12.8	0.000558	1.84	RV	CELLSTATES	vFB4	control_TTN	6	14
TCP11L2	1.37	0.0222	0.0455	0.186	5.76	11.5	0.00101	1.65	RV	CELLSTATES	vFB4	control_TTN	6	14
EEF2K	1.36	0.000902	0.23	0.697	7.43	20.9	1.51e-05	3.04	RV	CELLSTATES	vFB4	control_TTN	6	14
HTR4	1.36	0.0218	0.0674	0.227	6.12	11.6	0.000975	1.66	RV	CELLSTATES	vFB4	control_TTN	6	14
MED13L	1.36	0.000166	1.01	3.5	9.56	26.1	1.73e-06	3.78	RV	CELLSTATES	vFB4	control_TTN	6	14
TBC1D1	1.36	0.00937	0.0745	0.269	6.24	14	0.000311	2.03	RV	CELLSTATES	vFB4	control_TTN	6	14
WDR48	1.36	0.0127	0.0675	0.209	5.97	13.1	0.000472	1.9	RV	CELLSTATES	vFB4	control_TTN	6	14
CYP1B1-AS1	1.35	0.00064	0.254	0.988	7.85	21.9	9.8e-06	3.19	RV	CELLSTATES	vFB4	control_TTN	6	14
DDX60	1.35	0.0493	0.0252	0.139	5.4	9.21	0.00313	1.31	RV	CELLSTATES	vFB4	control_TTN	6	14
IGF1R	1.35	0.000106	0.577	2	8.81	27.6	9.38e-07	3.97	RV	CELLSTATES	vFB4	control_TTN	6	14
SVEP1	1.35	0.000617	0.324	0.967	7.92	22	9.19e-06	3.21	RV	CELLSTATES	vFB4	control_TTN	6	14
FAM129A	1.34	0.000932	0.128	0.581	7.04	20.7	1.6e-05	3.03	RV	CELLSTATES	vFB4	control_TTN	6	14
PIK3CA	1.34	0.000444	0.197	0.721	7.45	23.1	5.78e-06	3.35	RV	CELLSTATES	vFB4	control_TTN	6	14
USP53	1.34	0.000932	0.939	3.38	9.5	20.8	1.58e-05	3.03	RV	CELLSTATES	vFB4	control_TTN	6	14
ANKRD28	1.33	0.00171	0.151	0.511	7	19.1	3.29e-05	2.77	RV	CELLSTATES	vFB4	control_TTN	6	14
CHST7	1.33	0.0124	0.0709	0.344	6.5	13.2	0.000456	1.91	RV	CELLSTATES	vFB4	control_TTN	6	14
ENOX2	1.33	0.000417	0.353	1.39	8.32	23.4	5.29e-06	3.38	RV	CELLSTATES	vFB4	control_TTN	6	14
CCNG2	1.32	0.00929	0.056	0.215	6	14.1	0.000306	2.03	RV	CELLSTATES	vFB4	control_TTN	6	14
ZBTB16	1.32	0.00884	1.92	6.61	10.5	14.2	0.000285	2.05	RV	CELLSTATES	vFB4	control_TTN	6	14
KLF12	1.31	0.000265	0.57	2.24	8.94	24.7	3.02e-06	3.58	RV	CELLSTATES	vFB4	control_TTN	6	14
OGFRL1	1.31	0.00644	0.104	0.414	6.66	15.2	0.000186	2.19	RV	CELLSTATES	vFB4	control_TTN	6	14
AP002989.1	1.3	0.00813	0.167	0.45	7.03	14.5	0.000255	2.09	RV	CELLSTATES	vFB4	control_TTN	6	14
PRICKLE2	1.3	0.000899	0.348	1.03	7.95	20.9	1.49e-05	3.05	RV	CELLSTATES	vFB4	control_TTN	6	14
ZNF385D	1.3	0.000722	0.38	1.53	8.31	21.5	1.14e-05	3.14	RV	CELLSTATES	vFB4	control_TTN	6	14
ASPN	1.29	0.00752	0.0919	0.333	6.5	14.7	0.00023	2.12	RV	CELLSTATES	vFB4	control_TTN	6	14
CDH13	1.29	0.0277	0.103	0.275	6.43	10.9	0.00139	1.56	RV	CELLSTATES	vFB4	control_TTN	6	14
SEPT11	1.29	0.000792	0.24	0.855	7.73	21.3	1.27e-05	3.1	RV	CELLSTATES	vFB4	control_TTN	6	14
ETV1	1.28	0.0176	0.0607	0.228	5.99	12.3	0.000716	1.76	RV	CELLSTATES	vFB4	control_TTN	6	14
KLF2	1.28	0.00785	0.0912	0.467	6.92	14.6	0.000244	2.1	RV	CELLSTATES	vFB4	control_TTN	6	14
RFTN2	1.28	0.000691	0.309	0.882	7.76	21.7	1.07e-05	3.16	RV	CELLSTATES	vFB4	control_TTN	6	14
RPS6KA2	1.28	0.0056	0.261	0.672	7.51	15.6	0.000154	2.25	RV	CELLSTATES	vFB4	control_TTN	6	14
ARHGAP22	1.27	0.00486	0.139	0.372	6.7	16	0.000124	2.31	RV	CELLSTATES	vFB4	control_TTN	6	14
RADIL	1.27	0.00439	0.0874	0.316	6.38	16.4	0.000108	2.36	RV	CELLSTATES	vFB4	control_TTN	6	14
VIPR2	1.27	0.00311	0.118	0.432	6.77	17.3	7.17e-05	2.51	RV	CELLSTATES	vFB4	control_TTN	6	14
EFHD1	1.26	0.00294	0.154	0.553	7.12	17.5	6.55e-05	2.53	RV	CELLSTATES	vFB4	control_TTN	6	14
MAMDC2-AS1	1.26	0.0222	0.298	0.887	7.83	11.5	0.00101	1.65	RV	CELLSTATES	vFB4	control_TTN	6	14
MTMR14	1.26	0.024	0.0547	0.165	5.74	11.3	0.00113	1.62	RV	CELLSTATES	vFB4	control_TTN	6	14
SP110	1.26	0.0257	0.0766	0.202	6.02	11.1	0.00123	1.59	RV	CELLSTATES	vFB4	control_TTN	6	14
TMEM71	1.26	0.0048	0.0835	0.347	6.51	16.1	0.000121	2.32	RV	CELLSTATES	vFB4	control_TTN	6	14
C2CD5	1.25	0.0064	0.106	0.339	6.5	15.2	0.000184	2.19	RV	CELLSTATES	vFB4	control_TTN	6	14
MAP1B	1.25	0.00442	0.313	1.26	8.16	16.3	0.000109	2.35	RV	CELLSTATES	vFB4	control_TTN	6	14
AL035530.2	1.24	0.0344	0.0415	0.173	5.71	10.2	0.0019	1.46	RV	CELLSTATES	vFB4	control_TTN	6	14
CNKSR2	1.24	0.0384	0.0533	0.22	5.89	9.91	0.00221	1.42	RV	CELLSTATES	vFB4	control_TTN	6	14
EVI5	1.24	0.000919	0.475	1.59	8.53	20.8	1.54e-05	3.04	RV	CELLSTATES	vFB4	control_TTN	6	14
KIAA0586	1.24	0.0104	0.083	0.302	6.36	13.7	0.00036	1.98	RV	CELLSTATES	vFB4	control_TTN	6	14
SPRED2	1.24	0.00064	0.388	1.33	8.27	21.9	9.82e-06	3.19	RV	CELLSTATES	vFB4	control_TTN	6	14
POLR2A	1.23	0.0491	0.0521	0.147	5.67	9.22	0.00311	1.31	RV	CELLSTATES	vFB4	control_TTN	6	14
WARS2	1.23	0.00502	0.0914	0.326	6.49	15.9	0.000132	2.3	RV	CELLSTATES	vFB4	control_TTN	6	14
CSAD	1.22	0.00752	0.121	0.353	6.62	14.7	0.00023	2.12	RV	CELLSTATES	vFB4	control_TTN	6	14
PPM1B	1.22	0.00257	0.22	0.653	7.4	17.9	5.4e-05	2.59	RV	CELLSTATES	vFB4	control_TTN	6	14
ARNTL	1.21	0.0304	0.0813	0.259	6.35	10.6	0.00159	1.52	RV	CELLSTATES	vFB4	control_TTN	6	14
FMNL2	1.21	0.000861	0.578	2.23	8.96	21	1.41e-05	3.07	RV	CELLSTATES	vFB4	control_TTN	6	14
KDM1A	1.21	0.0221	0.093	0.25	6.18	11.5	0.001	1.66	RV	CELLSTATES	vFB4	control_TTN	6	14
PELI1	1.21	0.0216	0.0598	0.246	6.15	11.6	0.000964	1.67	RV	CELLSTATES	vFB4	control_TTN	6	14
SESN1	1.21	0.00298	0.184	0.71	7.4	17.4	6.67e-05	2.53	RV	CELLSTATES	vFB4	control_TTN	6	14
ASAP2	1.2	0.00216	0.366	1.27	8.25	18.4	4.35e-05	2.67	RV	CELLSTATES	vFB4	control_TTN	6	14
ISPD	1.19	0.0141	0.0773	0.308	6.37	12.9	0.000539	1.85	RV	CELLSTATES	vFB4	control_TTN	6	14
SLC25A45	1.19	0.0473	0.0636	0.168	5.73	9.32	0.00296	1.33	RV	CELLSTATES	vFB4	control_TTN	6	14
DYNC2LI1	1.18	0.00688	0.102	0.357	6.6	15	0.0002	2.16	RV	CELLSTATES	vFB4	control_TTN	6	14
FHIT	1.18	0.00308	0.405	1.19	8.19	17.3	7.04e-05	2.51	RV	CELLSTATES	vFB4	control_TTN	6	14
TMEM131L	1.18	0.0212	0.0969	0.354	6.56	11.7	0.000935	1.67	RV	CELLSTATES	vFB4	control_TTN	6	14
FAM214A	1.17	0.0048	0.218	0.647	7.36	16.1	0.000122	2.32	RV	CELLSTATES	vFB4	control_TTN	6	14
KDM3A	1.17	0.0218	0.0803	0.263	6.24	11.6	0.000979	1.66	RV	CELLSTATES	vFB4	control_TTN	6	14
REPS1	1.17	0.00148	0.244	0.868	7.64	19.5	2.67e-05	2.83	RV	CELLSTATES	vFB4	control_TTN	6	14
ASCC3	1.16	0.00286	0.335	1.02	8	17.6	6.32e-05	2.54	RV	CELLSTATES	vFB4	control_TTN	6	14
FAM198B-AS1	1.16	0.014	0.326	0.94	7.85	12.9	0.000531	1.85	RV	CELLSTATES	vFB4	control_TTN	6	14
MXI1	1.16	0.0126	0.131	0.399	6.79	13.2	0.000463	1.9	RV	CELLSTATES	vFB4	control_TTN	6	14
SHROOM4	1.16	0.0169	0.0937	0.272	6.38	12.4	0.000683	1.77	RV	CELLSTATES	vFB4	control_TTN	6	14
SPECC1	1.16	0.0148	0.105	0.387	6.71	12.7	0.000585	1.83	RV	CELLSTATES	vFB4	control_TTN	6	14
TMEM204	1.16	0.0237	0.0781	0.281	6.35	11.3	0.00111	1.63	RV	CELLSTATES	vFB4	control_TTN	6	14
ABLIM1	1.15	0.00159	0.719	2.48	9.17	19.3	2.95e-05	2.8	RV	CELLSTATES	vFB4	control_TTN	6	14
COL8A1	1.15	0.00495	0.936	2.57	9.35	16	0.000128	2.31	RV	CELLSTATES	vFB4	control_TTN	6	14
OMD	1.15	0.0421	0.0641	0.205	5.99	9.66	0.0025	1.38	RV	CELLSTATES	vFB4	control_TTN	6	14
PLSCR4	1.15	0.00578	0.248	0.868	7.75	15.5	0.00016	2.24	RV	CELLSTATES	vFB4	control_TTN	6	14
PRKX	1.15	0.0356	0.0562	0.197	5.94	10.1	0.002	1.45	RV	CELLSTATES	vFB4	control_TTN	6	14
C1QTNF3-AMACR	1.14	0.0287	0.0683	0.223	6.1	10.7	0.00147	1.54	RV	CELLSTATES	vFB4	control_TTN	6	14
CFH	1.14	0.00822	0.593	2.16	8.87	14.4	0.000259	2.08	RV	CELLSTATES	vFB4	control_TTN	6	14
NADK	1.14	0.034	0.0606	0.206	5.99	10.3	0.00186	1.47	RV	CELLSTATES	vFB4	control_TTN	6	14
ABLIM3	1.13	0.0322	0.141	0.379	6.84	10.4	0.00172	1.49	RV	CELLSTATES	vFB4	control_TTN	6	14
AGPS	1.13	0.0105	0.122	0.393	6.74	13.7	0.000367	1.98	RV	CELLSTATES	vFB4	control_TTN	6	14
COLGALT2	1.13	0.026	0.115	0.417	6.72	11.1	0.00126	1.59	RV	CELLSTATES	vFB4	control_TTN	6	14
GPI	1.13	0.028	0.082	0.259	6.29	10.8	0.00142	1.55	RV	CELLSTATES	vFB4	control_TTN	6	14
KIAA0825	1.13	0.00563	0.201	0.522	7.15	15.6	0.000155	2.25	RV	CELLSTATES	vFB4	control_TTN	6	14
KLHL24	1.13	0.00724	0.232	0.495	7.19	14.8	0.000214	2.14	RV	CELLSTATES	vFB4	control_TTN	6	14
RAB8B	1.13	0.00415	0.196	0.737	7.44	16.5	0.000101	2.38	RV	CELLSTATES	vFB4	control_TTN	6	14
RASAL2	1.13	0.00804	0.279	0.811	7.66	14.5	0.000251	2.09	RV	CELLSTATES	vFB4	control_TTN	6	14
CARMIL1	1.12	0.0048	0.997	3	9.43	16.1	0.000121	2.32	RV	CELLSTATES	vFB4	control_TTN	6	14
SHROOM3	1.12	0.018	0.182	0.609	7.23	12.2	0.000745	1.74	RV	CELLSTATES	vFB4	control_TTN	6	14
CTPS2	1.11	0.0419	0.0841	0.199	5.97	9.68	0.00247	1.38	RV	CELLSTATES	vFB4	control_TTN	6	14
FIGN	1.11	0.0177	0.186	0.554	7.13	12.2	0.000728	1.75	RV	CELLSTATES	vFB4	control_TTN	6	14
IRAK3	1.11	0.00812	0.405	1.29	8.26	14.5	0.000254	2.09	RV	CELLSTATES	vFB4	control_TTN	6	14
KLF7	1.11	0.00578	0.26	0.804	7.66	15.5	0.00016	2.24	RV	CELLSTATES	vFB4	control_TTN	6	14
RAPGEF2	1.11	0.00767	0.171	0.522	7.1	14.6	0.000237	2.12	RV	CELLSTATES	vFB4	control_TTN	6	14
FBXO38	1.1	0.0208	0.109	0.306	6.44	11.8	0.000904	1.68	RV	CELLSTATES	vFB4	control_TTN	6	14
FCHSD2	1.1	0.00258	0.438	1.18	8.25	17.9	5.48e-05	2.59	RV	CELLSTATES	vFB4	control_TTN	6	14
LRMDA	1.1	0.0177	0.268	0.894	7.75	12.2	0.000733	1.75	RV	CELLSTATES	vFB4	control_TTN	6	14
APBB2	1.09	0.00724	0.527	1.56	8.58	14.8	0.000214	2.14	RV	CELLSTATES	vFB4	control_TTN	6	14
DENND4C	1.09	0.00251	0.459	1.29	8.35	18	5.26e-05	2.6	RV	CELLSTATES	vFB4	control_TTN	6	14
PAG1	1.09	0.00877	0.155	0.549	7.16	14.2	0.000282	2.06	RV	CELLSTATES	vFB4	control_TTN	6	14
USP40	1.09	0.0202	0.132	0.396	6.73	11.8	0.000876	1.7	RV	CELLSTATES	vFB4	control_TTN	6	14
USP54	1.09	0.00749	0.475	1.48	8.46	14.7	0.000228	2.13	RV	CELLSTATES	vFB4	control_TTN	6	14
BOC	1.08	0.0344	0.102	0.257	6.29	10.2	0.0019	1.46	RV	CELLSTATES	vFB4	control_TTN	6	14
PLEKHA1	1.08	0.0254	0.0865	0.277	6.3	11.1	0.00121	1.59	RV	CELLSTATES	vFB4	control_TTN	6	14
PTPN9	1.08	0.00588	0.194	0.656	7.39	15.4	0.000164	2.23	RV	CELLSTATES	vFB4	control_TTN	6	14
RGL1	1.08	0.0177	0.119	0.349	6.56	12.2	0.000725	1.75	RV	CELLSTATES	vFB4	control_TTN	6	14
TARID	1.08	0.0312	0.107	0.303	6.47	10.5	0.00165	1.51	RV	CELLSTATES	vFB4	control_TTN	6	14
ZFAND5	1.08	0.0437	0.0826	0.313	6.38	9.56	0.00263	1.36	RV	CELLSTATES	vFB4	control_TTN	6	14
CEP290	1.07	0.0254	0.123	0.266	6.42	11.2	0.00121	1.59	RV	CELLSTATES	vFB4	control_TTN	6	14
ITGAV	1.07	0.00943	0.166	0.455	7.01	14	0.000313	2.03	RV	CELLSTATES	vFB4	control_TTN	6	14
PEAK1	1.07	0.00733	0.361	1.08	8.09	14.8	0.000219	2.13	RV	CELLSTATES	vFB4	control_TTN	6	14
RANBP9	1.07	0.00767	0.151	0.456	6.93	14.6	0.000237	2.12	RV	CELLSTATES	vFB4	control_TTN	6	14
CPEB4	1.06	0.022	0.0872	0.3	6.35	11.6	0.00099	1.66	RV	CELLSTATES	vFB4	control_TTN	6	14
LAMB1	1.06	0.0144	1.25	3.8	9.78	12.8	0.000558	1.84	RV	CELLSTATES	vFB4	control_TTN	6	14
SYTL4	1.06	0.019	0.174	0.486	7.06	12	0.000796	1.72	RV	CELLSTATES	vFB4	control_TTN	6	14
TMEM50B	1.06	0.028	0.099	0.278	6.37	10.8	0.00141	1.55	RV	CELLSTATES	vFB4	control_TTN	6	14
ZNF235	1.06	0.0461	0.0664	0.266	6.2	9.4	0.00284	1.34	RV	CELLSTATES	vFB4	control_TTN	6	14
ELF1	1.05	0.00482	0.61	1.86	8.8	16.1	0.000123	2.32	RV	CELLSTATES	vFB4	control_TTN	6	14
NNMT	1.05	0.0428	0.843	2.22	9.13	9.61	0.00256	1.37	RV	CELLSTATES	vFB4	control_TTN	6	14
BICD1	1.04	0.0198	0.178	0.513	7.2	11.9	0.000846	1.7	RV	CELLSTATES	vFB4	control_TTN	6	14
TSC22D3	1.04	0.0216	0.394	1.45	8.44	11.6	0.000959	1.67	RV	CELLSTATES	vFB4	control_TTN	6	14
ATXN1	1.03	0.00689	0.314	0.881	7.87	15	0.000201	2.16	RV	CELLSTATES	vFB4	control_TTN	6	14
MUSK	1.03	0.0158	0.324	0.876	7.89	12.5	0.000632	1.8	RV	CELLSTATES	vFB4	control_TTN	6	14
ZNF704	1.03	0.0107	0.289	0.856	7.8	13.6	0.000375	1.97	RV	CELLSTATES	vFB4	control_TTN	6	14
LINC00882	1.02	0.0126	0.212	0.638	7.37	13.2	0.000466	1.9	RV	CELLSTATES	vFB4	control_TTN	6	14
PCSK5	1.02	0.0212	0.331	0.649	7.56	11.7	0.000935	1.67	RV	CELLSTATES	vFB4	control_TTN	6	14
PTPRG	1.02	0.022	2.45	8.21	10.8	11.6	0.000992	1.66	RV	CELLSTATES	vFB4	control_TTN	6	14
CCDC7	1.01	0.026	0.185	0.468	7	11.1	0.00126	1.59	RV	CELLSTATES	vFB4	control_TTN	6	14
DOCK11	1.01	0.0209	0.137	0.465	6.93	11.7	0.000916	1.68	RV	CELLSTATES	vFB4	control_TTN	6	14
FAXDC2	1.01	0.02	0.186	0.492	7.12	11.9	0.00086	1.7	RV	CELLSTATES	vFB4	control_TTN	6	14
FGF14	1.01	0.0216	0.366	1.14	8.14	11.6	0.000958	1.67	RV	CELLSTATES	vFB4	control_TTN	6	14
KLF3	1.01	0.0201	0.236	0.655	7.48	11.8	0.000872	1.7	RV	CELLSTATES	vFB4	control_TTN	6	14
MINDY3	1.01	0.0464	0.125	0.275	6.43	9.37	0.00288	1.33	RV	CELLSTATES	vFB4	control_TTN	6	14
CDK8	1	0.0147	0.264	0.739	7.6	12.7	0.000575	1.83	RV	CELLSTATES	vFB4	control_TTN	6	14
PREX2	1	0.0198	0.251	0.76	7.55	11.9	0.000848	1.7	RV	CELLSTATES	vFB4	control_TTN	6	14
DENND1A	0.998	0.0076	0.484	1.47	8.51	14.7	0.000234	2.12	RV	CELLSTATES	vFB4	control_TTN	6	14
INSR	0.998	0.00749	0.411	1	8.13	14.7	0.000228	2.13	RV	CELLSTATES	vFB4	control_TTN	6	14
COL4A2	0.996	0.0307	1.1	3.48	9.68	10.6	0.00161	1.51	RV	CELLSTATES	vFB4	control_TTN	6	14
GAB1	0.993	0.0104	0.294	0.804	7.7	13.7	0.000358	1.98	RV	CELLSTATES	vFB4	control_TTN	6	14
SPSB1	0.993	0.026	0.203	0.63	7.36	11.1	0.00125	1.59	RV	CELLSTATES	vFB4	control_TTN	6	14
FNIP2	0.99	0.0287	0.191	0.634	7.32	10.7	0.00148	1.54	RV	CELLSTATES	vFB4	control_TTN	6	14
GATA6	0.987	0.0321	0.198	0.505	7.09	10.4	0.00171	1.49	RV	CELLSTATES	vFB4	control_TTN	6	14
SRGAP2	0.984	0.0218	0.147	0.4	6.91	11.6	0.000982	1.66	RV	CELLSTATES	vFB4	control_TTN	6	14
ATG2B	0.98	0.0277	0.112	0.34	6.58	10.9	0.00139	1.56	RV	CELLSTATES	vFB4	control_TTN	6	14
IL16	0.98	0.0223	0.221	0.695	7.51	11.5	0.00102	1.65	RV	CELLSTATES	vFB4	control_TTN	6	14
WWC2	0.978	0.0177	0.178	0.525	7.16	12.2	0.000722	1.75	RV	CELLSTATES	vFB4	control_TTN	6	14
STK38	0.976	0.0106	0.211	0.658	7.42	13.7	0.000368	1.98	RV	CELLSTATES	vFB4	control_TTN	6	14
NMD3	0.975	0.0287	0.139	0.393	6.77	10.7	0.00147	1.54	RV	CELLSTATES	vFB4	control_TTN	6	14
KLHDC10	0.973	0.0301	0.149	0.412	6.84	10.6	0.00156	1.52	RV	CELLSTATES	vFB4	control_TTN	6	14
NPAS3	0.973	0.013	0.571	1.72	8.71	13.1	0.000485	1.89	RV	CELLSTATES	vFB4	control_TTN	6	14
SLCO3A1	0.971	0.0239	0.195	0.571	7.27	11.3	0.00113	1.62	RV	CELLSTATES	vFB4	control_TTN	6	14
TCP11L1	0.97	0.0494	0.102	0.261	6.36	9.2	0.00314	1.31	RV	CELLSTATES	vFB4	control_TTN	6	14
CNTN4	0.969	0.043	0.172	0.555	7.21	9.6	0.00258	1.37	RV	CELLSTATES	vFB4	control_TTN	6	14
DENND6A	0.969	0.0116	0.332	0.809	7.76	13.4	0.000414	1.93	RV	CELLSTATES	vFB4	control_TTN	6	14
MAP3K3	0.968	0.026	0.158	0.416	6.87	11.1	0.00126	1.59	RV	CELLSTATES	vFB4	control_TTN	6	14
UBE2H	0.968	0.0186	0.242	0.592	7.33	12.1	0.000776	1.73	RV	CELLSTATES	vFB4	control_TTN	6	14
PTPRM	0.967	0.0126	0.39	1.15	8.2	13.2	0.000467	1.9	RV	CELLSTATES	vFB4	control_TTN	6	14
UBAP2	0.965	0.0408	0.117	0.339	6.6	9.74	0.0024	1.39	RV	CELLSTATES	vFB4	control_TTN	6	14
DMTF1	0.964	0.027	0.202	0.566	7.24	11	0.00133	1.57	RV	CELLSTATES	vFB4	control_TTN	6	14
CCDC171	0.957	0.0234	0.169	0.451	6.99	11.4	0.00109	1.63	RV	CELLSTATES	vFB4	control_TTN	6	14
ANXA5	0.954	0.0439	0.237	0.789	7.69	9.54	0.00266	1.36	RV	CELLSTATES	vFB4	control_TTN	6	14
ARHGEF7	0.948	0.0234	0.157	0.483	7.01	11.4	0.00109	1.63	RV	CELLSTATES	vFB4	control_TTN	6	14
CACNA1C	0.939	0.0287	0.37	0.845	7.91	10.7	0.00147	1.54	RV	CELLSTATES	vFB4	control_TTN	6	14
INPP4A	0.938	0.0273	0.171	0.446	6.98	10.9	0.00136	1.56	RV	CELLSTATES	vFB4	control_TTN	6	14
CPEB3	0.934	0.0428	0.121	0.344	6.71	9.61	0.00256	1.37	RV	CELLSTATES	vFB4	control_TTN	6	14
PODN	0.926	0.0342	0.251	0.7	7.52	10.2	0.00187	1.47	RV	CELLSTATES	vFB4	control_TTN	6	14
FBXO42	0.923	0.0295	0.348	0.965	7.95	10.7	0.00152	1.53	RV	CELLSTATES	vFB4	control_TTN	6	14
GPCPD1	0.919	0.0464	0.184	0.498	7.15	9.37	0.00288	1.33	RV	CELLSTATES	vFB4	control_TTN	6	14
ZNF438	0.919	0.0342	0.269	0.679	7.56	10.2	0.00188	1.47	RV	CELLSTATES	vFB4	control_TTN	6	14
SCN7A	0.918	0.0468	1.72	4.86	10.2	9.35	0.00291	1.33	RV	CELLSTATES	vFB4	control_TTN	6	14
HTT	0.917	0.0443	0.163	0.432	6.95	9.52	0.00268	1.35	RV	CELLSTATES	vFB4	control_TTN	6	14
TFDP2	0.909	0.0265	0.24	0.653	7.49	11	0.00129	1.58	RV	CELLSTATES	vFB4	control_TTN	6	14
PARD3B	0.907	0.019	0.705	2.02	8.94	12	0.000802	1.72	RV	CELLSTATES	vFB4	control_TTN	6	14
PCOLCE2	0.907	0.0384	1.22	3.16	9.74	9.9	0.00222	1.42	RV	CELLSTATES	vFB4	control_TTN	6	14
NLRP1	0.905	0.043	0.147	0.403	6.86	9.59	0.00258	1.37	RV	CELLSTATES	vFB4	control_TTN	6	14
TXNIP	0.9	0.0472	0.486	1.34	8.54	9.33	0.00295	1.33	RV	CELLSTATES	vFB4	control_TTN	6	14
DIP2C	0.894	0.042	0.204	0.573	7.26	9.67	0.00249	1.38	RV	CELLSTATES	vFB4	control_TTN	6	14
BNIP3L	0.892	0.0307	0.594	1.64	8.76	10.6	0.00161	1.51	RV	CELLSTATES	vFB4	control_TTN	6	14
FCHO2	0.892	0.0451	0.2	0.478	7.14	9.47	0.00275	1.35	RV	CELLSTATES	vFB4	control_TTN	6	14
NCOA2	0.889	0.028	0.636	1.54	8.65	10.8	0.00142	1.55	RV	CELLSTATES	vFB4	control_TTN	6	14
MAP4K5	0.887	0.0299	0.19	0.57	7.29	10.6	0.00155	1.52	RV	CELLSTATES	vFB4	control_TTN	6	14
RHOBTB3	0.887	0.0406	0.721	1.99	8.98	9.75	0.00239	1.39	RV	CELLSTATES	vFB4	control_TTN	6	14
AKAP13	0.885	0.0201	1.74	5.13	10.3	11.8	0.000868	1.7	RV	CELLSTATES	vFB4	control_TTN	6	14
BICC1	0.882	0.0461	2.26	5.24	10.4	9.39	0.00285	1.34	RV	CELLSTATES	vFB4	control_TTN	6	14
SGCD	0.882	0.0439	0.336	0.802	7.84	9.54	0.00266	1.36	RV	CELLSTATES	vFB4	control_TTN	6	14
SYNE1	0.878	0.0403	0.547	1.42	8.55	9.78	0.00236	1.39	RV	CELLSTATES	vFB4	control_TTN	6	14
FN1	0.874	0.0277	0.541	1.51	8.62	10.9	0.00138	1.56	RV	CELLSTATES	vFB4	control_TTN	6	14
MAP3K5	0.873	0.0477	0.346	0.794	7.77	9.29	0.00299	1.32	RV	CELLSTATES	vFB4	control_TTN	6	14
MKL1	0.873	0.0338	0.541	1.94	8.81	10.3	0.00184	1.47	RV	CELLSTATES	vFB4	control_TTN	6	14
OGA	0.869	0.0304	0.359	0.933	8	10.6	0.00158	1.52	RV	CELLSTATES	vFB4	control_TTN	6	14
C9orf3	0.868	0.0372	0.685	1.65	8.84	10	0.00211	1.43	RV	CELLSTATES	vFB4	control_TTN	6	14
MBNL2	0.867	0.0406	0.294	0.811	7.75	9.75	0.00239	1.39	RV	CELLSTATES	vFB4	control_TTN	6	14
AUTS2	0.866	0.0278	1.14	3.07	9.54	10.9	0.0014	1.56	RV	CELLSTATES	vFB4	control_TTN	6	14
LRRK2	0.862	0.0384	0.192	0.474	7.11	9.91	0.00221	1.42	RV	CELLSTATES	vFB4	control_TTN	6	14
MAPK8	0.857	0.0358	0.275	0.673	7.57	10.1	0.00202	1.45	RV	CELLSTATES	vFB4	control_TTN	6	14
NFKBIZ	0.856	0.0327	0.422	1.12	8.22	10.4	0.00176	1.48	RV	CELLSTATES	vFB4	control_TTN	6	14
RAD51B	0.849	0.05	0.306	0.778	7.73	9.16	0.0032	1.3	RV	CELLSTATES	vFB4	control_TTN	6	14
CRADD	0.846	0.0317	0.323	0.789	7.79	10.5	0.00168	1.5	RV	CELLSTATES	vFB4	control_TTN	6	14
SLC44A1	0.842	0.0452	0.267	0.746	7.6	9.45	0.00277	1.34	RV	CELLSTATES	vFB4	control_TTN	6	14
PLAGL1	0.84	0.035	0.392	1.15	8.21	10.2	0.00195	1.46	RV	CELLSTATES	vFB4	control_TTN	6	14
AUH	0.838	0.0433	0.203	0.572	7.33	9.58	0.00261	1.36	RV	CELLSTATES	vFB4	control_TTN	6	14
TRIO	0.834	0.0451	0.732	1.96	8.93	9.46	0.00275	1.35	RV	CELLSTATES	vFB4	control_TTN	6	14
DST	0.811	0.041	1.36	3.16	9.73	9.73	0.00242	1.39	RV	CELLSTATES	vFB4	control_TTN	6	14
