# Supplementary material for: Pathogenic variants damage cell composition and single cell transcription in cardiomyopathies
Source: Science. Author manuscript; Available in PMC 2022 Oct 3. (PMC9528698; doi:10.1126/science.abo1984)
Supplement: Supp table 21.6 [file NIHMS1835045-supplement-Supp_table_21_6.xlsx]

## Sheet: Index
Column name	Description
Gene	Gene symbol, Ensembl 84
logFC	log2-fold change
FDR	False discovery rate; FDR is the PValue after (by default) Benjamini-Hochberg correction.
mean_exp_control	Mean expression values across controls
mean_exp_genotype	Mean expression values across disease samples
logCPM	logCPM is the average expression of all pseudobulked samples for that particular gene across all samples on the log2-scale expressed in counts per million (cpm, as calculated by edgeR after normalization).
F	Output of quasi-likelihood F-test
PValue	PValue is the nominal p-value derived from F
FDR_plot	-log10(False discovery rate)
Region	Studied region (LV or RV)
annotation_level	Cell-type or cell-state
cell_state/state	Specification which cell-type or state was analysed
comparison	Specification control_GENOTYPE
Observations_genotype	Numbers of Patients included in edgeR (patients with low number of nuclei have been excluded)
Observations_reference	Numbers of Patients included in edgeR (patients with low number of nuclei have been excluded)

## Sheet: control_LMNA
Gene	logFC	FDR	mean_exp_control	mean_exp_genotype	logCPM	F	PValue	FDR_plot	Region	annotation_level	cell_state	comparison	Observations_genotype	Observations_reference
CCL2	6.47	1.06e-09	0.134	0.00161	5.95	81.9	8.19e-14	8.98	RV	CELLSTATES	vFB4	control_LMNA	7	14
NPPC	5.19	3.43e-06	0.101	0.00235	5.53	42.2	6.87e-09	5.46	RV	CELLSTATES	vFB4	control_LMNA	7	14
DLK1	4.92	5.96e-07	0.0619	0.00235	5.06	50	5.68e-10	6.22	RV	CELLSTATES	vFB4	control_LMNA	7	14
PLA2G2A	4.59	2.95e-07	1.99	0.124	9.84	53.8	1.77e-10	6.53	RV	CELLSTATES	vFB4	control_LMNA	7	14
MARCKSL1	4.18	5.96e-07	0.0683	0.00685	5.33	50.1	5.48e-10	6.22	RV	CELLSTATES	vFB4	control_LMNA	7	14
MYH6	4.14	0.000646	0.048	0.00135	4.61	23.2	7.1e-06	3.19	RV	CELLSTATES	vFB4	control_LMNA	7	14
CXCL14	4.13	0.000733	0.0326	0.000744	4.45	22.7	8.6e-06	3.13	RV	CELLSTATES	vFB4	control_LMNA	7	14
FGF10	3.95	4.97e-08	0.159	0.0194	5.96	60.9	2.19e-11	7.3	RV	CELLSTATES	vFB4	control_LMNA	7	14
PTGES	3.93	0.00182	0.0187	0	4.08	20.1	2.65e-05	2.74	RV	CELLSTATES	vFB4	control_LMNA	7	14
APOD	3.92	2.25e-05	2.92	0.42	10.8	35	8.06e-08	4.65	RV	CELLSTATES	vFB4	control_LMNA	7	14
TCF24	3.82	0.000988	0.0169	0.00231	4.4	21.8	1.22e-05	3.01	RV	CELLSTATES	vFB4	control_LMNA	7	14
ACE2	3.78	1.83e-06	0.0932	0.0157	5.78	44.9	2.81e-09	5.74	RV	CELLSTATES	vFB4	control_LMNA	7	14
AP005059.1	3.78	0.00022	0.0294	0.00897	5	26.8	1.72e-06	3.66	RV	CELLSTATES	vFB4	control_LMNA	7	14
Z83844.2	3.78	0.00191	0.0194	0.000772	4.2	19.8	2.84e-05	2.72	RV	CELLSTATES	vFB4	control_LMNA	7	14
CHRDL2	3.74	3.77e-06	0.087	0.0103	5.39	41.7	8.29e-09	5.42	RV	CELLSTATES	vFB4	control_LMNA	7	14
RASD1	3.52	0.000995	0.048	0.00527	4.94	21.8	1.23e-05	3	RV	CELLSTATES	vFB4	control_LMNA	7	14
G0S2	3.39	0.00282	0.0482	0.00434	4.63	18.6	4.6e-05	2.55	RV	CELLSTATES	vFB4	control_LMNA	7	14
AL669970.3	3.26	0.00102	0.031	0.00457	4.48	21.7	1.29e-05	2.99	RV	CELLSTATES	vFB4	control_LMNA	7	14
ELANE	3.26	1.19e-06	0.117	0.0246	5.68	47.1	1.4e-09	5.92	RV	CELLSTATES	vFB4	control_LMNA	7	14
AC108134.2	3.22	0.00636	0.0209	0.00312	4.21	16	0.000141	2.2	RV	CELLSTATES	vFB4	control_LMNA	7	14
IFITM2	3.17	0.000104	0.115	0.0161	5.88	29.5	6.15e-07	3.98	RV	CELLSTATES	vFB4	control_LMNA	7	14
NAT1	3.15	0.0135	0.0129	0	3.92	13.8	0.000391	1.87	RV	CELLSTATES	vFB4	control_LMNA	7	14
SPOCK3	3.15	0.00325	0.0165	0.00466	4.46	18.1	5.72e-05	2.49	RV	CELLSTATES	vFB4	control_LMNA	7	14
SH3PXD2A-AS1	3.09	0.00079	0.0249	0.0156	4.88	22.4	9.48e-06	3.1	RV	CELLSTATES	vFB4	control_LMNA	7	14
FAM184A	3.07	1e-06	0.238	0.0485	6.57	47.9	1.1e-09	6	RV	CELLSTATES	vFB4	control_LMNA	7	14
GRIN2A	3.06	0.0154	0.0143	0.000772	4.01	13.3	0.000474	1.81	RV	CELLSTATES	vFB4	control_LMNA	7	14
CLEC12A	3.05	0.00171	0.0354	0.00803	4.72	20.1	2.45e-05	2.77	RV	CELLSTATES	vFB4	control_LMNA	7	14
TNFRSF12A	3.05	0.00285	0.0179	0.0114	4.61	18.5	4.76e-05	2.55	RV	CELLSTATES	vFB4	control_LMNA	7	14
HES1	3.02	1.05e-05	0.254	0.0791	7.05	37.7	3.23e-08	4.98	RV	CELLSTATES	vFB4	control_LMNA	7	14
TMEM176A	3.02	0.0103	0.0465	0.00389	4.77	14.5	0.000278	1.99	RV	CELLSTATES	vFB4	control_LMNA	7	14
DAB2	2.99	0.00781	0.0185	0.00434	4.14	15.3	0.000191	2.11	RV	CELLSTATES	vFB4	control_LMNA	7	14
FGF10-AS1	2.99	0.0111	0.037	0.0115	4.64	14.3	0.000308	1.95	RV	CELLSTATES	vFB4	control_LMNA	7	14
AC023034.2	2.97	0.0234	0.013	0	3.86	12	0.000926	1.63	RV	CELLSTATES	vFB4	control_LMNA	7	14
RET	2.96	0.0224	0.0197	0.00295	4.17	12	0.000847	1.65	RV	CELLSTATES	vFB4	control_LMNA	7	14
MAPK4	2.94	0.00282	0.0394	0.00749	4.63	18.6	4.57e-05	2.55	RV	CELLSTATES	vFB4	control_LMNA	7	14
RARRES1	2.94	1.22e-05	0.852	0.111	8.38	37.1	3.93e-08	4.91	RV	CELLSTATES	vFB4	control_LMNA	7	14
CFD	2.92	6.5e-06	4.22	1.11	11	39.6	1.67e-08	5.19	RV	CELLSTATES	vFB4	control_LMNA	7	14
FMNL1	2.91	2.72e-05	0.0846	0.021	5.36	34.3	1.06e-07	4.57	RV	CELLSTATES	vFB4	control_LMNA	7	14
AC078842.2	2.9	0.00513	0.0343	0.0073	4.49	16.6	0.000108	2.29	RV	CELLSTATES	vFB4	control_LMNA	7	14
BMX	2.9	2.89e-05	0.158	0.0288	6.1	34	1.16e-07	4.54	RV	CELLSTATES	vFB4	control_LMNA	7	14
TFR2	2.89	0.00862	0.0346	0.00373	4.39	15	0.00022	2.06	RV	CELLSTATES	vFB4	control_LMNA	7	14
AP000919.3	2.88	0.0168	0.0128	0.00154	4	13	0.000548	1.78	RV	CELLSTATES	vFB4	control_LMNA	7	14
STX16	2.85	0.0486	0.0205	0	3.98	9.62	0.00274	1.31	RV	CELLSTATES	vFB4	control_LMNA	7	14
PTGFR	2.84	1.23e-06	0.216	0.0548	6.43	46.8	1.53e-09	5.91	RV	CELLSTATES	vFB4	control_LMNA	7	14
SH3BGRL3	2.83	3.72e-05	0.13	0.0397	6.28	33.1	1.64e-07	4.43	RV	CELLSTATES	vFB4	control_LMNA	7	14
DHCR7	2.82	0.0189	0.013	0.00135	4	12.6	0.00066	1.72	RV	CELLSTATES	vFB4	control_LMNA	7	14
PTGIR	2.76	3.43e-06	0.152	0.0368	6.11	42.2	6.81e-09	5.46	RV	CELLSTATES	vFB4	control_LMNA	7	14
SOCS3	2.76	0.000303	0.0794	0.0302	5.6	25.7	2.64e-06	3.52	RV	CELLSTATES	vFB4	control_LMNA	7	14
FBXO2	2.73	0.0137	0.0178	0.00389	4.21	13.7	0.0004	1.86	RV	CELLSTATES	vFB4	control_LMNA	7	14
FAIM2	2.72	0.000164	0.0986	0.0318	5.66	27.8	1.15e-06	3.78	RV	CELLSTATES	vFB4	control_LMNA	7	14
ID2	2.69	1.22e-05	0.18	0.0439	6.39	37.2	3.84e-08	4.91	RV	CELLSTATES	vFB4	control_LMNA	7	14
APLNR	2.68	0.0433	0.0283	0.00314	4.35	9.95	0.00228	1.36	RV	CELLSTATES	vFB4	control_LMNA	7	14
DUSP4	2.68	0.0425	0.0163	0.000772	4.01	10	0.00221	1.37	RV	CELLSTATES	vFB4	control_LMNA	7	14
KAZN-AS1	2.68	0.00191	0.12	0.0226	5.52	19.8	2.85e-05	2.72	RV	CELLSTATES	vFB4	control_LMNA	7	14
GPX3	2.67	0.00337	0.574	0.12	8.2	18	5.97e-05	2.47	RV	CELLSTATES	vFB4	control_LMNA	7	14
VEGFD	2.66	5.29e-06	0.308	0.0658	7.06	40.4	1.28e-08	5.28	RV	CELLSTATES	vFB4	control_LMNA	7	14
CFAP298	2.65	0.0498	0.0137	0.00161	3.98	9.48	0.00286	1.3	RV	CELLSTATES	vFB4	control_LMNA	7	14
CYR61	2.65	0.000161	0.108	0.0647	6.39	28	1.09e-06	3.79	RV	CELLSTATES	vFB4	control_LMNA	7	14
MPP7	2.65	0.00501	0.0313	0.00614	4.58	16.7	0.000105	2.3	RV	CELLSTATES	vFB4	control_LMNA	7	14
EDNRB	2.62	3.43e-06	0.158	0.0502	6.3	42.1	7.04e-09	5.46	RV	CELLSTATES	vFB4	control_LMNA	7	14
CILP	2.61	0.000532	0.0807	0.0246	5.32	23.9	5.38e-06	3.27	RV	CELLSTATES	vFB4	control_LMNA	7	14
KCNMB1	2.61	0.0131	0.0209	0.00838	4.49	13.8	0.000376	1.88	RV	CELLSTATES	vFB4	control_LMNA	7	14
EMP3	2.6	8.96e-05	0.126	0.0514	6.17	30.1	4.86e-07	4.05	RV	CELLSTATES	vFB4	control_LMNA	7	14
PTRHD1	2.6	0.038	0.0182	0.00135	4.01	10.4	0.00181	1.42	RV	CELLSTATES	vFB4	control_LMNA	7	14
SOX9	2.6	0.000161	0.0898	0.026	5.59	27.9	1.1e-06	3.79	RV	CELLSTATES	vFB4	control_LMNA	7	14
TMEM100	2.59	0.00356	0.0445	0.0158	5.04	17.8	6.39e-05	2.45	RV	CELLSTATES	vFB4	control_LMNA	7	14
AC007529.2	2.58	2.95e-07	0.224	0.061	6.55	53.5	1.95e-10	6.53	RV	CELLSTATES	vFB4	control_LMNA	7	14
PLAT	2.58	0.015	0.0249	0.00784	4.39	13.4	0.000461	1.82	RV	CELLSTATES	vFB4	control_LMNA	7	14
AC093895.1	2.57	9.86e-05	0.139	0.0384	6.07	29.6	5.78e-07	4.01	RV	CELLSTATES	vFB4	control_LMNA	7	14
BHLHE40	2.53	0.00022	0.17	0.0686	6.52	26.8	1.69e-06	3.66	RV	CELLSTATES	vFB4	control_LMNA	7	14
NQO1	2.53	0.00958	0.0534	0.00968	4.8	14.7	0.000255	2.02	RV	CELLSTATES	vFB4	control_LMNA	7	14
PPL	2.52	1.37e-06	0.172	0.0417	6.08	46.3	1.81e-09	5.86	RV	CELLSTATES	vFB4	control_LMNA	7	14
TOB1	2.52	0.00191	0.0547	0.015	5.07	19.8	2.85e-05	2.72	RV	CELLSTATES	vFB4	control_LMNA	7	14
ART3	2.5	0.0499	0.0243	0.00585	4.31	9.47	0.00287	1.3	RV	CELLSTATES	vFB4	control_LMNA	7	14
FHL3	2.5	0.0064	0.0331	0.0135	4.62	16	0.000143	2.19	RV	CELLSTATES	vFB4	control_LMNA	7	14
LRRN1	2.5	0.022	0.0185	0.00761	4.42	12.1	0.000827	1.66	RV	CELLSTATES	vFB4	control_LMNA	7	14
LRP4	2.49	7.46e-06	0.715	0.314	8.51	39.1	1.97e-08	5.13	RV	CELLSTATES	vFB4	control_LMNA	7	14
NXT1	2.48	0.0358	0.0189	0.00645	4.19	10.6	0.00165	1.45	RV	CELLSTATES	vFB4	control_LMNA	7	14
SELENBP1	2.47	9.31e-06	0.101	0.0389	5.83	38.1	2.73e-08	5.03	RV	CELLSTATES	vFB4	control_LMNA	7	14
AP5S1	2.46	0.017	0.0251	0.00592	4.36	12.9	0.000563	1.77	RV	CELLSTATES	vFB4	control_LMNA	7	14
ENPP2	2.45	0.0344	0.0233	0.00395	4.2	10.7	0.00157	1.46	RV	CELLSTATES	vFB4	control_LMNA	7	14
APOL1	2.44	0.0372	0.0215	0.00315	4.2	10.5	0.00174	1.43	RV	CELLSTATES	vFB4	control_LMNA	7	14
AC097521.1	2.43	0.00498	0.0352	0.0292	5.13	16.7	0.000104	2.3	RV	CELLSTATES	vFB4	control_LMNA	7	14
CDH18	2.43	0.00498	0.0488	0.0208	4.92	16.7	0.000104	2.3	RV	CELLSTATES	vFB4	control_LMNA	7	14
LDLR	2.43	0.000494	0.0851	0.0282	5.41	24.2	4.71e-06	3.31	RV	CELLSTATES	vFB4	control_LMNA	7	14
GADD45GIP1	2.42	0.00671	0.0331	0.0107	4.69	15.9	0.000152	2.17	RV	CELLSTATES	vFB4	control_LMNA	7	14
PCBP3	2.42	0.0233	0.0469	0.00887	4.66	11.9	0.000916	1.63	RV	CELLSTATES	vFB4	control_LMNA	7	14
ILVBL	2.4	0.0125	0.0187	0.0111	4.44	13.9	0.000355	1.9	RV	CELLSTATES	vFB4	control_LMNA	7	14
KLF10	2.4	0.00348	0.0412	0.0229	5.08	17.9	6.22e-05	2.46	RV	CELLSTATES	vFB4	control_LMNA	7	14
NMRK2	2.38	0.0399	0.0205	0.0106	4.51	10.2	0.00198	1.4	RV	CELLSTATES	vFB4	control_LMNA	7	14
AC011389.1	2.37	0.0285	0.014	0.0118	4.27	11.3	0.00119	1.54	RV	CELLSTATES	vFB4	control_LMNA	7	14
PLAU	2.36	0.0189	0.0609	0.0166	5.03	12.6	0.000659	1.72	RV	CELLSTATES	vFB4	control_LMNA	7	14
AC008591.1	2.34	4.1e-05	0.148	0.0743	6.19	32.7	1.86e-07	4.39	RV	CELLSTATES	vFB4	control_LMNA	7	14
AMPD2	2.34	0.0347	0.0192	0.00536	4.28	10.7	0.00159	1.46	RV	CELLSTATES	vFB4	control_LMNA	7	14
C3	2.33	5.71e-06	0.514	0.148	7.74	40	1.42e-08	5.24	RV	CELLSTATES	vFB4	control_LMNA	7	14
PTCHD4	2.33	0.0201	0.0213	0.0113	4.39	12.4	0.000724	1.7	RV	CELLSTATES	vFB4	control_LMNA	7	14
VASN	2.31	0.000227	0.0759	0.0249	5.39	26.6	1.81e-06	3.64	RV	CELLSTATES	vFB4	control_LMNA	7	14
COL9A3	2.3	0.046	0.0212	0.0045	4.24	9.76	0.0025	1.34	RV	CELLSTATES	vFB4	control_LMNA	7	14
TRIM47	2.3	0.00146	0.0736	0.0289	5.34	20.7	1.97e-05	2.84	RV	CELLSTATES	vFB4	control_LMNA	7	14
PAM16	2.29	0.0207	0.0377	0.0127	4.66	12.3	0.000753	1.68	RV	CELLSTATES	vFB4	control_LMNA	7	14
PLCXD3	2.29	4.29e-05	0.5	0.149	7.6	32.5	2.01e-07	4.37	RV	CELLSTATES	vFB4	control_LMNA	7	14
MRGPRF	2.28	0.029	0.0276	0.00777	4.44	11.2	0.00123	1.54	RV	CELLSTATES	vFB4	control_LMNA	7	14
ADAMTS4	2.27	0.00197	0.0641	0.0311	5.32	19.7	2.97e-05	2.71	RV	CELLSTATES	vFB4	control_LMNA	7	14
AL031280.1	2.27	0.0166	0.037	0.012	4.64	13	0.00054	1.78	RV	CELLSTATES	vFB4	control_LMNA	7	14
AC020913.1	2.26	0.0159	0.0264	0.0152	4.61	13.2	0.000503	1.8	RV	CELLSTATES	vFB4	control_LMNA	7	14
AC084357.2	2.26	0.000111	0.165	0.0894	6.68	29.3	6.65e-07	3.96	RV	CELLSTATES	vFB4	control_LMNA	7	14
CATSPERB	2.26	1.25e-05	0.476	0.14	7.5	37	4.12e-08	4.9	RV	CELLSTATES	vFB4	control_LMNA	7	14
PECAM1	2.26	0.00569	0.0524	0.019	5	16.3	0.000125	2.25	RV	CELLSTATES	vFB4	control_LMNA	7	14
IFITM3	2.25	0.000156	0.328	0.11	7.3	28.1	1.04e-06	3.81	RV	CELLSTATES	vFB4	control_LMNA	7	14
SLC1A2	2.25	0.00427	0.0699	0.0178	5.05	17.3	8.25e-05	2.37	RV	CELLSTATES	vFB4	control_LMNA	7	14
AL022323.4	2.23	0.0141	0.0559	0.018	5.02	13.6	0.000415	1.85	RV	CELLSTATES	vFB4	control_LMNA	7	14
KAZN	2.23	9.51e-06	6.42	1.84	11.2	38	2.86e-08	5.02	RV	CELLSTATES	vFB4	control_LMNA	7	14
BCL3	2.22	0.044	0.0261	0.0132	4.55	9.91	0.00232	1.36	RV	CELLSTATES	vFB4	control_LMNA	7	14
LINC01137	2.21	0.037	0.013	0.00687	4.16	10.5	0.00173	1.43	RV	CELLSTATES	vFB4	control_LMNA	7	14
RPL13A	2.21	0.00301	0.149	0.0572	6.39	18.4	5.15e-05	2.52	RV	CELLSTATES	vFB4	control_LMNA	7	14
FLNB	2.2	0.00123	0.0774	0.0471	5.56	21.2	1.58e-05	2.91	RV	CELLSTATES	vFB4	control_LMNA	7	14
ZFP36	2.2	0.000532	0.192	0.107	6.95	23.9	5.28e-06	3.27	RV	CELLSTATES	vFB4	control_LMNA	7	14
MT-ND6	2.19	0.0266	0.055	0.0123	4.71	11.5	0.00108	1.57	RV	CELLSTATES	vFB4	control_LMNA	7	14
PPP1R3C	2.19	0.0396	0.0307	0.00842	4.52	10.3	0.00196	1.4	RV	CELLSTATES	vFB4	control_LMNA	7	14
TMEM176B	2.19	0.00056	0.117	0.0304	5.73	23.6	5.89e-06	3.25	RV	CELLSTATES	vFB4	control_LMNA	7	14
DOCK2	2.18	0.0309	0.0186	0.00858	4.35	11	0.00136	1.51	RV	CELLSTATES	vFB4	control_LMNA	7	14
GRIN3A	2.18	0.0483	0.0137	0.00721	4.21	9.59	0.00271	1.32	RV	CELLSTATES	vFB4	control_LMNA	7	14
LSAMP	2.18	3.18e-06	1.05	0.345	8.55	42.8	5.59e-09	5.5	RV	CELLSTATES	vFB4	control_LMNA	7	14
PTPRO	2.17	0.0415	0.0201	0.0112	4.47	10.1	0.00212	1.38	RV	CELLSTATES	vFB4	control_LMNA	7	14
RNF219-AS1	2.17	0.0159	0.0497	0.021	4.91	13.2	0.000507	1.8	RV	CELLSTATES	vFB4	control_LMNA	7	14
IER3	2.16	0.00382	0.0606	0.0228	5.09	17.6	7.03e-05	2.42	RV	CELLSTATES	vFB4	control_LMNA	7	14
MROH2B	2.16	0.0288	0.0419	0.0144	4.77	11.3	0.00122	1.54	RV	CELLSTATES	vFB4	control_LMNA	7	14
PDE10A	2.13	4.63e-05	0.522	0.206	7.78	32.2	2.24e-07	4.33	RV	CELLSTATES	vFB4	control_LMNA	7	14
PIM1	2.13	0.0222	0.0467	0.0198	4.96	12.1	0.000837	1.65	RV	CELLSTATES	vFB4	control_LMNA	7	14
RIPOR3	2.13	0.000268	0.274	0.0592	6.54	26.1	2.24e-06	3.57	RV	CELLSTATES	vFB4	control_LMNA	7	14
CHRM2	2.12	0.0379	0.0467	0.013	4.77	10.5	0.00179	1.42	RV	CELLSTATES	vFB4	control_LMNA	7	14
EGR3	2.12	0.0475	0.0133	0.0117	4.34	9.66	0.00262	1.32	RV	CELLSTATES	vFB4	control_LMNA	7	14
GNA14-AS1	2.12	0.000409	0.112	0.0549	5.83	24.8	3.72e-06	3.39	RV	CELLSTATES	vFB4	control_LMNA	7	14
ADAMTS19	2.11	7.99e-06	0.223	0.113	6.66	38.7	2.22e-08	5.1	RV	CELLSTATES	vFB4	control_LMNA	7	14
AC009501.1	2.1	0.00815	0.0513	0.0205	4.98	15.2	0.000203	2.09	RV	CELLSTATES	vFB4	control_LMNA	7	14
ADRM1	2.1	0.0378	0.0312	0.0132	4.72	10.5	0.00178	1.42	RV	CELLSTATES	vFB4	control_LMNA	7	14
CYGB	2.1	0.00101	0.0983	0.0409	5.81	21.7	1.26e-05	3	RV	CELLSTATES	vFB4	control_LMNA	7	14
FGF7	2.1	6.49e-05	0.437	0.178	7.5	31.1	3.33e-07	4.19	RV	CELLSTATES	vFB4	control_LMNA	7	14
AP001372.1	2.09	0.029	0.0242	0.0105	4.62	11.2	0.00123	1.54	RV	CELLSTATES	vFB4	control_LMNA	7	14
CERS3-AS1	2.09	0.0171	0.0957	0.0134	5.11	12.9	0.000568	1.77	RV	CELLSTATES	vFB4	control_LMNA	7	14
MAP3K19	2.09	0.0122	0.0501	0.0241	5.03	14	0.000347	1.91	RV	CELLSTATES	vFB4	control_LMNA	7	14
PEA15	2.09	0.0388	0.0215	0.0152	4.6	10.4	0.00187	1.41	RV	CELLSTATES	vFB4	control_LMNA	7	14
ALKBH6	2.08	0.0434	0.0261	0.00749	4.48	9.95	0.00228	1.36	RV	CELLSTATES	vFB4	control_LMNA	7	14
EPS8L2	2.07	0.0279	0.0363	0.0188	4.74	11.4	0.00115	1.55	RV	CELLSTATES	vFB4	control_LMNA	7	14
MAOA	2.07	0.000532	0.132	0.0493	5.95	23.9	5.22e-06	3.27	RV	CELLSTATES	vFB4	control_LMNA	7	14
CXCL12	2.06	0.00318	0.0958	0.0336	5.58	18.2	5.47e-05	2.5	RV	CELLSTATES	vFB4	control_LMNA	7	14
FAM32A	2.06	0.0457	0.0207	0.00856	4.42	9.78	0.00247	1.34	RV	CELLSTATES	vFB4	control_LMNA	7	14
TRPT1	2.06	0.0409	0.0201	0.00913	4.43	10.2	0.00207	1.39	RV	CELLSTATES	vFB4	control_LMNA	7	14
IFI27L2	2.05	0.0495	0.017	0.00944	4.37	9.52	0.00281	1.31	RV	CELLSTATES	vFB4	control_LMNA	7	14
THBS2	2.05	9.37e-05	0.148	0.0697	6.19	29.8	5.36e-07	4.03	RV	CELLSTATES	vFB4	control_LMNA	7	14
CD248	2.04	0.00441	0.0835	0.0302	5.4	17.1	8.72e-05	2.36	RV	CELLSTATES	vFB4	control_LMNA	7	14
TIMP1	2.03	0.00068	0.549	0.282	8.18	22.9	7.75e-06	3.17	RV	CELLSTATES	vFB4	control_LMNA	7	14
GRID2	2.01	0.00282	0.071	0.0502	5.56	18.6	4.61e-05	2.55	RV	CELLSTATES	vFB4	control_LMNA	7	14
HGF	2.01	0.0396	0.0367	0.0135	4.62	10.3	0.00196	1.4	RV	CELLSTATES	vFB4	control_LMNA	7	14
AC005070.3	2	0.0231	0.0219	0.0154	4.68	11.9	0.0009	1.64	RV	CELLSTATES	vFB4	control_LMNA	7	14
KCNE4	2	0.00926	0.0499	0.0221	5	14.8	0.000242	2.03	RV	CELLSTATES	vFB4	control_LMNA	7	14
SNHG9	2	0.0157	0.0539	0.0188	5.09	13.2	0.00049	1.81	RV	CELLSTATES	vFB4	control_LMNA	7	14
CCDC129	1.98	0.0143	0.0474	0.0332	5.01	13.5	0.000426	1.84	RV	CELLSTATES	vFB4	control_LMNA	7	14
LAPTM4A	1.97	0.0014	0.411	0.23	7.84	20.8	1.87e-05	2.85	RV	CELLSTATES	vFB4	control_LMNA	7	14
POLD2	1.97	0.0226	0.112	0.0305	5.67	12	0.000869	1.65	RV	CELLSTATES	vFB4	control_LMNA	7	14
OST4	1.96	0.00669	0.0466	0.0342	5.22	15.9	0.000151	2.17	RV	CELLSTATES	vFB4	control_LMNA	7	14
S100A6	1.96	0.000221	0.741	0.397	8.55	26.7	1.75e-06	3.66	RV	CELLSTATES	vFB4	control_LMNA	7	14
SMCR5	1.96	0.019	0.0392	0.0264	5.02	12.6	0.000668	1.72	RV	CELLSTATES	vFB4	control_LMNA	7	14
GPC5	1.95	0.000327	0.449	0.174	7.42	25.4	2.88e-06	3.49	RV	CELLSTATES	vFB4	control_LMNA	7	14
GPRC5A	1.95	0.00297	0.0651	0.0478	5.58	18.4	5.04e-05	2.53	RV	CELLSTATES	vFB4	control_LMNA	7	14
JUNB	1.95	0.00781	0.349	0.278	7.83	15.3	0.000192	2.11	RV	CELLSTATES	vFB4	control_LMNA	7	14
FTL	1.92	0.0055	0.504	0.171	7.86	16.4	0.00012	2.26	RV	CELLSTATES	vFB4	control_LMNA	7	14
PFN1	1.92	0.0196	0.0642	0.0358	5.55	12.5	0.000699	1.71	RV	CELLSTATES	vFB4	control_LMNA	7	14
SLC25A6	1.92	0.0258	0.0911	0.0269	5.59	11.6	0.00104	1.59	RV	CELLSTATES	vFB4	control_LMNA	7	14
LINC01389	1.91	0.0182	0.0346	0.0285	4.95	12.7	0.000623	1.74	RV	CELLSTATES	vFB4	control_LMNA	7	14
MAN2A2	1.9	0.0163	0.0635	0.0185	5.02	13.1	0.000525	1.79	RV	CELLSTATES	vFB4	control_LMNA	7	14
ACTB	1.89	0.000617	0.487	0.278	7.98	23.3	6.74e-06	3.21	RV	CELLSTATES	vFB4	control_LMNA	7	14
AL118516.1	1.87	0.022	0.0381	0.0202	4.83	12.1	0.000827	1.66	RV	CELLSTATES	vFB4	control_LMNA	7	14
C1R	1.87	0.000471	0.647	0.296	8.24	24.3	4.45e-06	3.33	RV	CELLSTATES	vFB4	control_LMNA	7	14
CAMK2G	1.87	0.0142	0.0522	0.026	5.07	13.6	0.00042	1.85	RV	CELLSTATES	vFB4	control_LMNA	7	14
LINC02511	1.87	7.59e-05	0.384	0.16	7.28	30.6	4e-07	4.12	RV	CELLSTATES	vFB4	control_LMNA	7	14
MKRN3	1.87	0.0128	0.0403	0.0447	5.4	13.9	0.000365	1.89	RV	CELLSTATES	vFB4	control_LMNA	7	14
MT-CYB	1.87	0.000195	0.769	0.194	8.09	27.2	1.45e-06	3.71	RV	CELLSTATES	vFB4	control_LMNA	7	14
S100A4	1.87	0.00022	0.365	0.173	7.38	26.8	1.72e-06	3.66	RV	CELLSTATES	vFB4	control_LMNA	7	14
FABP4	1.86	0.0447	0.0295	0.0197	4.82	9.85	0.00239	1.35	RV	CELLSTATES	vFB4	control_LMNA	7	14
AP001439.1	1.85	0.0446	0.0491	0.0262	4.96	9.87	0.00237	1.35	RV	CELLSTATES	vFB4	control_LMNA	7	14
IGFBP4	1.85	0.000178	0.339	0.182	7.35	27.5	1.31e-06	3.75	RV	CELLSTATES	vFB4	control_LMNA	7	14
LRP1B	1.85	0.00297	0.0774	0.0327	5.43	18.4	5.04e-05	2.53	RV	CELLSTATES	vFB4	control_LMNA	7	14
RPL3	1.85	0.00958	0.0787	0.0445	5.67	14.7	0.000255	2.02	RV	CELLSTATES	vFB4	control_LMNA	7	14
KCNQ1	1.84	7.09e-05	0.215	0.107	6.68	30.8	3.69e-07	4.15	RV	CELLSTATES	vFB4	control_LMNA	7	14
ST3GAL5	1.84	0.000259	0.215	0.0868	6.53	26.2	2.13e-06	3.59	RV	CELLSTATES	vFB4	control_LMNA	7	14
STK32A	1.84	0.0469	0.0442	0.0199	4.84	9.7	0.00257	1.33	RV	CELLSTATES	vFB4	control_LMNA	7	14
TNFAIP6	1.84	4.46e-05	0.187	0.116	6.63	32.3	2.12e-07	4.35	RV	CELLSTATES	vFB4	control_LMNA	7	14
GSTM3	1.83	0.0413	0.0348	0.0232	5.01	10.1	0.0021	1.38	RV	CELLSTATES	vFB4	control_LMNA	7	14
PTGIS	1.82	2.06e-05	0.862	0.324	8.44	35.4	7.08e-08	4.69	RV	CELLSTATES	vFB4	control_LMNA	7	14
CENPO	1.81	0.00929	0.0594	0.0304	5.28	14.8	0.000244	2.03	RV	CELLSTATES	vFB4	control_LMNA	7	14
DHFR	1.81	0.0388	0.0658	0.0197	5.13	10.4	0.00187	1.41	RV	CELLSTATES	vFB4	control_LMNA	7	14
LSAMP-AS1	1.8	0.00675	0.134	0.0534	6.04	15.8	0.000155	2.17	RV	CELLSTATES	vFB4	control_LMNA	7	14
TCEAL8	1.8	0.0391	0.0393	0.023	4.91	10.3	0.00192	1.41	RV	CELLSTATES	vFB4	control_LMNA	7	14
ZNF385A	1.79	0.0114	0.0712	0.0296	5.24	14.2	0.000319	1.94	RV	CELLSTATES	vFB4	control_LMNA	7	14
ELMO1-AS1	1.78	0.011	0.0762	0.0565	5.71	14.3	0.0003	1.96	RV	CELLSTATES	vFB4	control_LMNA	7	14
RPS5	1.77	0.0276	0.0701	0.0339	5.42	11.4	0.00113	1.56	RV	CELLSTATES	vFB4	control_LMNA	7	14
ANGPTL2	1.76	0.0168	0.0659	0.0296	5.16	13	0.000552	1.77	RV	CELLSTATES	vFB4	control_LMNA	7	14
SELENOK	1.76	0.0474	0.0393	0.024	4.97	9.67	0.00261	1.32	RV	CELLSTATES	vFB4	control_LMNA	7	14
AL035071.2	1.75	0.0156	0.0462	0.0408	5.16	13.3	0.000484	1.81	RV	CELLSTATES	vFB4	control_LMNA	7	14
HOXB2	1.75	0.00498	0.0828	0.0417	5.51	16.7	0.000103	2.3	RV	CELLSTATES	vFB4	control_LMNA	7	14
PCBP1	1.75	0.00719	0.0547	0.0359	5.29	15.6	0.000168	2.14	RV	CELLSTATES	vFB4	control_LMNA	7	14
SELENOM	1.75	0.0224	0.138	0.0523	6.09	12	0.000851	1.65	RV	CELLSTATES	vFB4	control_LMNA	7	14
HLA-C	1.74	0.00209	0.139	0.082	6.31	19.5	3.21e-05	2.68	RV	CELLSTATES	vFB4	control_LMNA	7	14
PTMA	1.74	0.00079	0.192	0.112	6.66	22.5	9.42e-06	3.1	RV	CELLSTATES	vFB4	control_LMNA	7	14
ZBTB7C	1.74	0.00815	0.307	0.125	6.98	15.2	0.000204	2.09	RV	CELLSTATES	vFB4	control_LMNA	7	14
TM4SF1	1.73	0.00498	0.0846	0.0587	5.8	16.7	0.000103	2.3	RV	CELLSTATES	vFB4	control_LMNA	7	14
CTSC	1.72	0.029	0.0661	0.0279	5.13	11.2	0.00124	1.54	RV	CELLSTATES	vFB4	control_LMNA	7	14
MT-ND5	1.72	0.0273	0.103	0.0312	5.42	11.5	0.00111	1.56	RV	CELLSTATES	vFB4	control_LMNA	7	14
RPL35	1.72	0.0316	0.0968	0.0359	5.64	11	0.0014	1.5	RV	CELLSTATES	vFB4	control_LMNA	7	14
YWHAH	1.71	0.0303	0.0591	0.0442	5.45	11.1	0.00131	1.52	RV	CELLSTATES	vFB4	control_LMNA	7	14
ARF5	1.69	0.0419	0.0464	0.026	5.07	10.1	0.00215	1.38	RV	CELLSTATES	vFB4	control_LMNA	7	14
GNA14	1.69	0.003	0.212	0.102	6.49	18.4	5.11e-05	2.52	RV	CELLSTATES	vFB4	control_LMNA	7	14
GRIK1	1.69	0.0178	0.0673	0.0368	5.33	12.8	0.000607	1.75	RV	CELLSTATES	vFB4	control_LMNA	7	14
AC008105.3	1.68	0.000821	0.13	0.0843	6.14	22.3	9.93e-06	3.09	RV	CELLSTATES	vFB4	control_LMNA	7	14
STK32B	1.68	0.00727	0.115	0.0571	5.75	15.5	0.000174	2.14	RV	CELLSTATES	vFB4	control_LMNA	7	14
RPS18	1.67	0.0137	0.102	0.049	5.78	13.7	0.000399	1.86	RV	CELLSTATES	vFB4	control_LMNA	7	14
AGBL1	1.66	0.0385	0.0418	0.0298	5.11	10.4	0.00184	1.41	RV	CELLSTATES	vFB4	control_LMNA	7	14
RPL27A	1.66	0.0156	0.106	0.0631	5.93	13.3	0.000481	1.81	RV	CELLSTATES	vFB4	control_LMNA	7	14
DGKG	1.65	0.0315	0.0546	0.0441	5.5	11	0.00139	1.5	RV	CELLSTATES	vFB4	control_LMNA	7	14
PRICKLE1	1.65	0.000164	0.484	0.271	7.65	27.8	1.14e-06	3.78	RV	CELLSTATES	vFB4	control_LMNA	7	14
RPS15	1.65	0.00873	0.111	0.0769	6.19	15	0.000225	2.06	RV	CELLSTATES	vFB4	control_LMNA	7	14
TGFB1I1	1.65	0.022	0.0472	0.0415	5.27	12.1	0.000823	1.66	RV	CELLSTATES	vFB4	control_LMNA	7	14
CLIC1	1.63	0.00902	0.0957	0.0629	5.84	14.9	0.000234	2.04	RV	CELLSTATES	vFB4	control_LMNA	7	14
MCM3AP-AS1	1.63	0.0441	0.0456	0.0287	5.02	9.9	0.00233	1.36	RV	CELLSTATES	vFB4	control_LMNA	7	14
PLN	1.63	0.0361	0.143	0.0415	5.93	10.6	0.00168	1.44	RV	CELLSTATES	vFB4	control_LMNA	7	14
C4orf19	1.62	0.0049	0.113	0.0604	5.77	16.8	9.99e-05	2.31	RV	CELLSTATES	vFB4	control_LMNA	7	14
CAVIN3	1.62	0.0207	0.0753	0.0428	5.41	12.3	0.000756	1.68	RV	CELLSTATES	vFB4	control_LMNA	7	14
RPL38	1.62	0.0326	0.044	0.0361	5.12	10.9	0.00147	1.49	RV	CELLSTATES	vFB4	control_LMNA	7	14
TNFRSF1A	1.62	0.0039	0.151	0.0932	6.35	17.6	7.23e-05	2.41	RV	CELLSTATES	vFB4	control_LMNA	7	14
C7	1.61	0.000138	2.32	1.36	9.9	28.5	8.87e-07	3.86	RV	CELLSTATES	vFB4	control_LMNA	7	14
ERBB4	1.61	0.00438	0.13	0.0832	5.98	17.2	8.57e-05	2.36	RV	CELLSTATES	vFB4	control_LMNA	7	14
FAM184B	1.61	0.029	0.0554	0.0485	5.39	11.2	0.00123	1.54	RV	CELLSTATES	vFB4	control_LMNA	7	14
IER5L	1.61	0.0168	0.0963	0.0517	5.51	13	0.000552	1.77	RV	CELLSTATES	vFB4	control_LMNA	7	14
ACADVL	1.59	0.0045	0.184	0.123	6.77	17.1	8.95e-05	2.35	RV	CELLSTATES	vFB4	control_LMNA	7	14
DBI	1.59	0.0303	0.0756	0.0341	5.24	11.1	0.00131	1.52	RV	CELLSTATES	vFB4	control_LMNA	7	14
FADS2	1.59	0.0233	0.0853	0.0396	5.4	11.9	0.000913	1.63	RV	CELLSTATES	vFB4	control_LMNA	7	14
RPLP1	1.59	0.00118	0.293	0.147	7.11	21.3	1.51e-05	2.93	RV	CELLSTATES	vFB4	control_LMNA	7	14
AC018682.1	1.58	0.000731	0.459	0.363	8.05	22.7	8.51e-06	3.14	RV	CELLSTATES	vFB4	control_LMNA	7	14
LARP6	1.58	0.00171	0.191	0.118	6.62	20.1	2.45e-05	2.77	RV	CELLSTATES	vFB4	control_LMNA	7	14
MT-ND2	1.58	0.0309	0.156	0.0362	5.99	11	0.00136	1.51	RV	CELLSTATES	vFB4	control_LMNA	7	14
NECAB1	1.58	0.0428	0.0667	0.0308	5.19	10	0.00223	1.37	RV	CELLSTATES	vFB4	control_LMNA	7	14
NUPR1	1.58	0.0239	0.159	0.0794	6.46	11.8	0.000954	1.62	RV	CELLSTATES	vFB4	control_LMNA	7	14
RPS27	1.58	0.0234	0.0704	0.0474	5.59	11.9	0.000923	1.63	RV	CELLSTATES	vFB4	control_LMNA	7	14
ZNF260	1.58	0.0144	0.0727	0.0426	5.46	13.5	0.000431	1.84	RV	CELLSTATES	vFB4	control_LMNA	7	14
SPDYE2	1.57	0.0045	0.214	0.213	7.15	17.1	8.97e-05	2.35	RV	CELLSTATES	vFB4	control_LMNA	7	14
ADH1B	1.56	0.00544	1.32	0.527	9.05	16.4	0.000118	2.26	RV	CELLSTATES	vFB4	control_LMNA	7	14
MT-CO1	1.56	0.000431	1.24	0.424	8.9	24.6	3.95e-06	3.37	RV	CELLSTATES	vFB4	control_LMNA	7	14
SAP18	1.56	0.0391	0.0555	0.0458	5.51	10.3	0.00191	1.41	RV	CELLSTATES	vFB4	control_LMNA	7	14
TUBB	1.56	0.0162	0.0943	0.0634	5.77	13.1	0.00052	1.79	RV	CELLSTATES	vFB4	control_LMNA	7	14
BX322234.1	1.55	0.0482	0.0734	0.0279	5.16	9.6	0.0027	1.32	RV	CELLSTATES	vFB4	control_LMNA	7	14
NEK6	1.55	0.0456	0.0854	0.0302	5.25	9.79	0.00246	1.34	RV	CELLSTATES	vFB4	control_LMNA	7	14
PFDN2	1.55	0.0469	0.0487	0.032	5.14	9.71	0.00256	1.33	RV	CELLSTATES	vFB4	control_LMNA	7	14
CD63	1.54	0.00498	0.347	0.257	7.61	16.7	0.000104	2.3	RV	CELLSTATES	vFB4	control_LMNA	7	14
IER2	1.54	0.0319	0.0987	0.0774	6.02	10.9	0.00142	1.5	RV	CELLSTATES	vFB4	control_LMNA	7	14
ACTG1	1.53	0.00152	0.341	0.254	7.46	20.5	2.09e-05	2.82	RV	CELLSTATES	vFB4	control_LMNA	7	14
RPL6	1.53	0.00156	0.153	0.0806	6.21	20.4	2.18e-05	2.81	RV	CELLSTATES	vFB4	control_LMNA	7	14
RPLP0	1.53	0.00427	0.255	0.127	6.94	17.3	8.14e-05	2.37	RV	CELLSTATES	vFB4	control_LMNA	7	14
S100A11	1.53	0.0122	0.194	0.154	6.88	14	0.000348	1.91	RV	CELLSTATES	vFB4	control_LMNA	7	14
EPHX1	1.52	0.0037	0.182	0.099	6.49	17.7	6.69e-05	2.43	RV	CELLSTATES	vFB4	control_LMNA	7	14
HSPA8	1.52	0.0153	0.0593	0.0506	5.43	13.3	0.00047	1.82	RV	CELLSTATES	vFB4	control_LMNA	7	14
MGP	1.52	0.0015	1.47	0.947	9.39	20.6	2.04e-05	2.82	RV	CELLSTATES	vFB4	control_LMNA	7	14
SLCO2B1	1.52	0.0423	0.0683	0.0464	5.32	10	0.00219	1.37	RV	CELLSTATES	vFB4	control_LMNA	7	14
ESR2	1.51	0.0325	0.0552	0.0505	5.4	10.9	0.00147	1.49	RV	CELLSTATES	vFB4	control_LMNA	7	14
H3F3B	1.51	0.00138	0.726	0.454	8.44	20.9	1.79e-05	2.86	RV	CELLSTATES	vFB4	control_LMNA	7	14
UBL5	1.51	0.0499	0.0493	0.0323	5.17	9.47	0.00287	1.3	RV	CELLSTATES	vFB4	control_LMNA	7	14
ARL4D	1.5	0.00719	0.111	0.0691	5.86	15.6	0.000169	2.14	RV	CELLSTATES	vFB4	control_LMNA	7	14
C4orf3	1.5	0.0486	0.0481	0.0425	5.26	9.57	0.00274	1.31	RV	CELLSTATES	vFB4	control_LMNA	7	14
FTH1	1.49	0.00785	0.569	0.364	8.2	15.3	0.000194	2.1	RV	CELLSTATES	vFB4	control_LMNA	7	14
NGF	1.49	0.00013	0.601	0.383	8.11	28.7	8.09e-07	3.89	RV	CELLSTATES	vFB4	control_LMNA	7	14
RPS19	1.49	0.0149	0.14	0.0846	6.25	13.4	0.000452	1.83	RV	CELLSTATES	vFB4	control_LMNA	7	14
ZNF589	1.49	0.00675	0.109	0.0737	5.82	15.8	0.000154	2.17	RV	CELLSTATES	vFB4	control_LMNA	7	14
AC087623.2	1.47	0.00815	0.0978	0.142	6.51	15.2	0.000203	2.09	RV	CELLSTATES	vFB4	control_LMNA	7	14
RPS12	1.47	0.0209	0.09	0.0443	5.55	12.3	0.000769	1.68	RV	CELLSTATES	vFB4	control_LMNA	7	14
TEX41	1.47	0.0288	0.0823	0.055	5.63	11.3	0.00121	1.54	RV	CELLSTATES	vFB4	control_LMNA	7	14
USP39	1.47	0.00462	0.249	0.267	7.45	17	9.3e-05	2.34	RV	CELLSTATES	vFB4	control_LMNA	7	14
CFL1	1.46	0.0336	0.0988	0.0555	5.86	10.8	0.00153	1.47	RV	CELLSTATES	vFB4	control_LMNA	7	14
MYL6	1.46	0.000675	0.3	0.224	7.32	23	7.59e-06	3.17	RV	CELLSTATES	vFB4	control_LMNA	7	14
C8orf34	1.45	0.00325	0.18	0.111	6.34	18.1	5.71e-05	2.49	RV	CELLSTATES	vFB4	control_LMNA	7	14
EFEMP1	1.45	0.00389	0.332	0.177	7.17	17.6	7.18e-05	2.41	RV	CELLSTATES	vFB4	control_LMNA	7	14
MT-CO3	1.45	0.0015	1.13	0.39	8.67	20.6	2.03e-05	2.82	RV	CELLSTATES	vFB4	control_LMNA	7	14
MYL12A	1.45	0.00753	0.224	0.148	6.91	15.5	0.000181	2.12	RV	CELLSTATES	vFB4	control_LMNA	7	14
DOCK8	1.44	0.00234	0.287	0.179	7	19.2	3.61e-05	2.63	RV	CELLSTATES	vFB4	control_LMNA	7	14
IGDCC4	1.44	0.0495	0.0758	0.0733	5.66	9.51	0.00282	1.31	RV	CELLSTATES	vFB4	control_LMNA	7	14
LDHA	1.44	0.00432	0.206	0.132	6.69	17.2	8.39e-05	2.36	RV	CELLSTATES	vFB4	control_LMNA	7	14
NAT9	1.44	0.00283	0.149	0.109	6.4	18.6	4.66e-05	2.55	RV	CELLSTATES	vFB4	control_LMNA	7	14
TMEM45A	1.44	0.00818	0.158	0.0734	6.14	15.2	0.000206	2.09	RV	CELLSTATES	vFB4	control_LMNA	7	14
AC017002.5	1.43	0.0318	0.108	0.086	5.94	11	0.00141	1.5	RV	CELLSTATES	vFB4	control_LMNA	7	14
AL354949.1	1.43	0.0121	0.107	0.0892	6.08	14	0.000342	1.92	RV	CELLSTATES	vFB4	control_LMNA	7	14
GNAO1	1.43	0.0157	0.125	0.0994	6.11	13.2	0.000492	1.8	RV	CELLSTATES	vFB4	control_LMNA	7	14
LAMTOR4	1.43	0.0325	0.0712	0.04	5.34	10.9	0.00145	1.49	RV	CELLSTATES	vFB4	control_LMNA	7	14
MAP1LC3A	1.42	0.00157	0.204	0.135	6.72	20.4	2.21e-05	2.8	RV	CELLSTATES	vFB4	control_LMNA	7	14
PNRC1	1.42	0.00427	0.181	0.123	6.55	17.3	8.11e-05	2.37	RV	CELLSTATES	vFB4	control_LMNA	7	14
PSMA7	1.42	0.0145	0.141	0.0885	6.29	13.5	0.000435	1.84	RV	CELLSTATES	vFB4	control_LMNA	7	14
RPL23A	1.42	0.0305	0.0936	0.0625	5.82	11.1	0.00133	1.52	RV	CELLSTATES	vFB4	control_LMNA	7	14
SNHG25	1.42	0.00366	0.134	0.0888	6.12	17.8	6.6e-05	2.44	RV	CELLSTATES	vFB4	control_LMNA	7	14
AKR1C1	1.4	0.00392	0.348	0.193	7.26	17.5	7.29e-05	2.41	RV	CELLSTATES	vFB4	control_LMNA	7	14
COCH	1.4	0.0224	0.0831	0.0618	5.8	12	0.000853	1.65	RV	CELLSTATES	vFB4	control_LMNA	7	14
COX5A	1.4	0.046	0.0488	0.0485	5.26	9.75	0.00251	1.34	RV	CELLSTATES	vFB4	control_LMNA	7	14
RNF24	1.4	0.00068	0.457	0.334	7.79	22.9	7.77e-06	3.17	RV	CELLSTATES	vFB4	control_LMNA	7	14
AC022146.2	1.39	0.0482	0.071	0.0614	5.56	9.61	0.00269	1.32	RV	CELLSTATES	vFB4	control_LMNA	7	14
ERH	1.39	0.0285	0.0781	0.064	5.76	11.3	0.00118	1.55	RV	CELLSTATES	vFB4	control_LMNA	7	14
HMCN2	1.39	0.00958	0.189	0.122	6.54	14.7	0.000254	2.02	RV	CELLSTATES	vFB4	control_LMNA	7	14
MT-CO2	1.39	0.00372	0.6	0.216	7.83	17.7	6.76e-05	2.43	RV	CELLSTATES	vFB4	control_LMNA	7	14
NDUFA1	1.39	0.0409	0.0645	0.047	5.39	10.2	0.00207	1.39	RV	CELLSTATES	vFB4	control_LMNA	7	14
PLAC9	1.39	0.00056	0.525	0.366	7.93	23.7	5.81e-06	3.25	RV	CELLSTATES	vFB4	control_LMNA	7	14
TCEAL9	1.39	0.017	0.0848	0.0709	5.79	12.9	0.000565	1.77	RV	CELLSTATES	vFB4	control_LMNA	7	14
SERPINF1	1.38	0.00906	0.775	0.565	8.73	14.9	0.000236	2.04	RV	CELLSTATES	vFB4	control_LMNA	7	14
TEX26-AS1	1.38	0.00914	0.164	0.162	6.74	14.8	0.000238	2.04	RV	CELLSTATES	vFB4	control_LMNA	7	14
B2M	1.37	0.0285	0.506	0.427	8.21	11.3	0.00119	1.55	RV	CELLSTATES	vFB4	control_LMNA	7	14
BRIX1	1.37	0.0418	0.0525	0.0414	5.24	10.1	0.00214	1.38	RV	CELLSTATES	vFB4	control_LMNA	7	14
EID1	1.37	0.00456	0.229	0.177	6.95	17	9.16e-05	2.34	RV	CELLSTATES	vFB4	control_LMNA	7	14
GSTP1	1.37	0.0156	0.16	0.103	6.41	13.3	0.000485	1.81	RV	CELLSTATES	vFB4	control_LMNA	7	14
NDUFS5	1.37	0.0381	0.0674	0.0416	5.41	10.4	0.00182	1.42	RV	CELLSTATES	vFB4	control_LMNA	7	14
OSMR	1.37	0.00518	0.351	0.236	7.32	16.6	0.00011	2.29	RV	CELLSTATES	vFB4	control_LMNA	7	14
SHISA5	1.37	0.00792	0.0962	0.0795	5.85	15.3	0.000197	2.1	RV	CELLSTATES	vFB4	control_LMNA	7	14
ID3	1.36	0.0194	0.292	0.194	7.23	12.5	0.000688	1.71	RV	CELLSTATES	vFB4	control_LMNA	7	14
PRKCA-AS1	1.36	0.0288	0.0718	0.0751	5.69	11.3	0.00122	1.54	RV	CELLSTATES	vFB4	control_LMNA	7	14
RPL7	1.36	0.0388	0.0819	0.0777	5.87	10.4	0.00188	1.41	RV	CELLSTATES	vFB4	control_LMNA	7	14
RPL15	1.35	0.0147	0.167	0.131	6.55	13.4	0.000444	1.83	RV	CELLSTATES	vFB4	control_LMNA	7	14
RPS25	1.35	0.0172	0.132	0.0842	6.16	12.9	0.000579	1.77	RV	CELLSTATES	vFB4	control_LMNA	7	14
SSR2	1.35	0.0313	0.0805	0.0608	5.67	11	0.00138	1.5	RV	CELLSTATES	vFB4	control_LMNA	7	14
COX7A2	1.34	0.0233	0.0882	0.0723	5.85	11.9	0.00091	1.63	RV	CELLSTATES	vFB4	control_LMNA	7	14
H2AFJ	1.34	0.0115	0.148	0.121	6.39	14.2	0.000323	1.94	RV	CELLSTATES	vFB4	control_LMNA	7	14
MIR22HG	1.34	0.00884	0.196	0.11	6.45	14.9	0.000229	2.05	RV	CELLSTATES	vFB4	control_LMNA	7	14
RPLP2	1.34	0.0415	0.117	0.0933	6.25	10.1	0.00212	1.38	RV	CELLSTATES	vFB4	control_LMNA	7	14
ADAM19	1.33	0.011	0.218	0.133	6.69	14.3	0.000301	1.96	RV	CELLSTATES	vFB4	control_LMNA	7	14
GPX4	1.33	0.0326	0.169	0.0824	6.3	10.9	0.00147	1.49	RV	CELLSTATES	vFB4	control_LMNA	7	14
LDHB	1.32	0.038	0.0915	0.0585	5.75	10.4	0.00181	1.42	RV	CELLSTATES	vFB4	control_LMNA	7	14
NALCN	1.32	0.039	0.149	0.067	6	10.3	0.0019	1.41	RV	CELLSTATES	vFB4	control_LMNA	7	14
NID2	1.32	0.0209	0.179	0.0984	6.36	12.2	0.000771	1.68	RV	CELLSTATES	vFB4	control_LMNA	7	14
PRDX1	1.32	0.022	0.14	0.096	6.18	12.1	0.000827	1.66	RV	CELLSTATES	vFB4	control_LMNA	7	14
PTN	1.31	0.00512	0.365	0.222	7.42	16.6	0.000108	2.29	RV	CELLSTATES	vFB4	control_LMNA	7	14
IGFBP6	1.3	0.0159	0.477	0.488	8.27	13.2	0.000505	1.8	RV	CELLSTATES	vFB4	control_LMNA	7	14
LGALS1	1.3	0.0309	0.137	0.134	6.56	11	0.00136	1.51	RV	CELLSTATES	vFB4	control_LMNA	7	14
GAPDH	1.29	0.0196	0.209	0.149	6.8	12.4	0.000704	1.71	RV	CELLSTATES	vFB4	control_LMNA	7	14
PTMS	1.29	0.0209	0.101	0.0843	5.98	12.2	0.000776	1.68	RV	CELLSTATES	vFB4	control_LMNA	7	14
BLVRB	1.28	0.0226	0.117	0.0755	5.99	12	0.000865	1.65	RV	CELLSTATES	vFB4	control_LMNA	7	14
PLIN2	1.28	0.0192	0.238	0.206	7.16	12.5	0.000676	1.72	RV	CELLSTATES	vFB4	control_LMNA	7	14
TRIP10	1.28	0.00758	0.163	0.13	6.49	15.4	0.000183	2.12	RV	CELLSTATES	vFB4	control_LMNA	7	14
AKR1C3	1.27	0.046	0.109	0.0636	5.75	9.76	0.0025	1.34	RV	CELLSTATES	vFB4	control_LMNA	7	14
ATP5PF	1.27	0.0292	0.0849	0.0689	5.75	11.2	0.00125	1.53	RV	CELLSTATES	vFB4	control_LMNA	7	14
BMPER	1.26	0.0117	0.252	0.162	6.87	14.1	0.000329	1.93	RV	CELLSTATES	vFB4	control_LMNA	7	14
CDC42EP2	1.26	0.0466	0.083	0.0573	5.57	9.72	0.00254	1.33	RV	CELLSTATES	vFB4	control_LMNA	7	14
MT-ND1	1.26	0.0379	0.213	0.101	6.54	10.4	0.0018	1.42	RV	CELLSTATES	vFB4	control_LMNA	7	14
SAT2	1.26	0.00966	0.164	0.14	6.58	14.7	0.000258	2.02	RV	CELLSTATES	vFB4	control_LMNA	7	14
SPDYE5	1.26	0.0212	0.103	0.107	6.19	12.2	0.00079	1.67	RV	CELLSTATES	vFB4	control_LMNA	7	14
HAS2-AS1	1.25	0.0149	0.196	0.254	7.15	13.4	0.000454	1.83	RV	CELLSTATES	vFB4	control_LMNA	7	14
MT-ATP6	1.25	0.0185	0.589	0.21	7.69	12.7	0.000639	1.73	RV	CELLSTATES	vFB4	control_LMNA	7	14
NOVA1	1.25	0.00152	1.09	0.675	8.83	20.5	2.09e-05	2.82	RV	CELLSTATES	vFB4	control_LMNA	7	14
A4GALT	1.24	0.0237	0.135	0.0998	6.13	11.8	0.000939	1.63	RV	CELLSTATES	vFB4	control_LMNA	7	14
ADA	1.24	0.00525	0.22	0.123	6.69	16.5	0.000112	2.28	RV	CELLSTATES	vFB4	control_LMNA	7	14
DDAH2	1.24	0.0283	0.118	0.107	6.22	11.3	0.00117	1.55	RV	CELLSTATES	vFB4	control_LMNA	7	14
HTRA3	1.24	0.0346	0.332	0.244	7.5	10.7	0.00158	1.46	RV	CELLSTATES	vFB4	control_LMNA	7	14
NLGN1	1.24	0.00518	0.427	0.218	7.4	16.6	0.00011	2.29	RV	CELLSTATES	vFB4	control_LMNA	7	14
CRY1	1.23	0.0384	0.121	0.109	6.15	10.4	0.00184	1.42	RV	CELLSTATES	vFB4	control_LMNA	7	14
IPO9-AS1	1.23	0.00282	0.913	0.638	8.74	18.6	4.56e-05	2.55	RV	CELLSTATES	vFB4	control_LMNA	7	14
ITGBL1	1.23	0.0204	0.371	0.255	7.36	12.3	0.000737	1.69	RV	CELLSTATES	vFB4	control_LMNA	7	14
LAMA4	1.23	0.0233	0.235	0.158	6.74	11.9	0.000919	1.63	RV	CELLSTATES	vFB4	control_LMNA	7	14
MGST1	1.23	0.00199	1.64	1.02	9.48	19.6	3.04e-05	2.7	RV	CELLSTATES	vFB4	control_LMNA	7	14
SERF2	1.23	0.0111	0.22	0.191	7	14.3	0.000308	1.95	RV	CELLSTATES	vFB4	control_LMNA	7	14
SLC25A4	1.22	0.0171	0.177	0.126	6.52	12.9	0.000569	1.77	RV	CELLSTATES	vFB4	control_LMNA	7	14
PIR	1.21	0.0412	0.253	0.151	6.82	10.1	0.00208	1.39	RV	CELLSTATES	vFB4	control_LMNA	7	14
RUNX1	1.21	0.0325	0.173	0.123	6.46	10.9	0.00147	1.49	RV	CELLSTATES	vFB4	control_LMNA	7	14
BTG1	1.2	0.0306	0.175	0.122	6.53	11.1	0.00133	1.51	RV	CELLSTATES	vFB4	control_LMNA	7	14
COL15A1	1.2	0.0027	1.04	0.804	8.86	18.8	4.29e-05	2.57	RV	CELLSTATES	vFB4	control_LMNA	7	14
LRP1	1.2	0.00675	0.677	0.5	8.33	15.8	0.000155	2.17	RV	CELLSTATES	vFB4	control_LMNA	7	14
S100A10	1.2	0.0171	0.234	0.199	7.01	12.9	0.000574	1.77	RV	CELLSTATES	vFB4	control_LMNA	7	14
CYSLTR2	1.19	0.0445	0.109	0.0755	5.85	9.88	0.00236	1.35	RV	CELLSTATES	vFB4	control_LMNA	7	14
HSP90AB1	1.19	0.0496	0.108	0.0891	5.97	9.5	0.00284	1.3	RV	CELLSTATES	vFB4	control_LMNA	7	14
COX4I1	1.18	0.0483	0.102	0.0869	5.98	9.59	0.00271	1.32	RV	CELLSTATES	vFB4	control_LMNA	7	14
FAM227B	1.17	0.00438	0.282	0.236	7.13	17.2	8.56e-05	2.36	RV	CELLSTATES	vFB4	control_LMNA	7	14
KCNQ1OT1	1.17	0.0172	0.379	0.192	7.3	12.9	0.000583	1.76	RV	CELLSTATES	vFB4	control_LMNA	7	14
NORAD	1.17	0.0288	0.127	0.109	6.15	11.3	0.00122	1.54	RV	CELLSTATES	vFB4	control_LMNA	7	14
RPS9	1.16	0.0407	0.148	0.126	6.41	10.2	0.00204	1.39	RV	CELLSTATES	vFB4	control_LMNA	7	14
ARPC5	1.15	0.0156	0.179	0.13	6.45	13.3	0.000484	1.81	RV	CELLSTATES	vFB4	control_LMNA	7	14
MT-ND4	1.15	0.0315	0.397	0.172	7.26	11	0.00139	1.5	RV	CELLSTATES	vFB4	control_LMNA	7	14
OTUD6B-AS1	1.15	0.0495	0.112	0.0868	5.98	9.52	0.00281	1.31	RV	CELLSTATES	vFB4	control_LMNA	7	14
ABHD5	1.14	0.0479	0.125	0.096	6.07	9.63	0.00267	1.32	RV	CELLSTATES	vFB4	control_LMNA	7	14
KIAA1755	1.14	0.0157	0.226	0.192	6.8	13.2	0.000495	1.8	RV	CELLSTATES	vFB4	control_LMNA	7	14
SEPT9	1.14	0.045	0.112	0.0802	5.82	9.83	0.00241	1.35	RV	CELLSTATES	vFB4	control_LMNA	7	14
PCDH7	1.13	0.0395	0.232	0.158	6.68	10.3	0.00195	1.4	RV	CELLSTATES	vFB4	control_LMNA	7	14
UBE2J1	1.13	0.0347	0.111	0.129	6.26	10.7	0.00159	1.46	RV	CELLSTATES	vFB4	control_LMNA	7	14
AGBL5	1.12	0.029	0.136	0.131	6.32	11.2	0.00124	1.54	RV	CELLSTATES	vFB4	control_LMNA	7	14
RHOT2	1.11	0.0388	0.14	0.124	6.39	10.4	0.00188	1.41	RV	CELLSTATES	vFB4	control_LMNA	7	14
RPL10A	1.11	0.0288	0.2	0.167	6.79	11.3	0.00121	1.54	RV	CELLSTATES	vFB4	control_LMNA	7	14
EIF1	1.1	0.0086	0.468	0.425	7.97	15	0.000218	2.07	RV	CELLSTATES	vFB4	control_LMNA	7	14
CALCRL	1.08	0.036	0.933	0.604	8.6	10.6	0.00166	1.44	RV	CELLSTATES	vFB4	control_LMNA	7	14
PKM	1.08	0.0479	0.17	0.145	6.54	9.62	0.00267	1.32	RV	CELLSTATES	vFB4	control_LMNA	7	14
TGFB1	1.08	0.0392	0.139	0.108	6.17	10.3	0.00193	1.41	RV	CELLSTATES	vFB4	control_LMNA	7	14
PPIB	1.07	0.0275	0.158	0.118	6.37	11.4	0.00113	1.56	RV	CELLSTATES	vFB4	control_LMNA	7	14
TMEM108	1.07	0.0159	0.502	0.455	7.92	13.2	0.000502	1.8	RV	CELLSTATES	vFB4	control_LMNA	7	14
CTSL	1.05	0.0253	0.267	0.203	7.04	11.7	0.00101	1.6	RV	CELLSTATES	vFB4	control_LMNA	7	14
EEF1A1	1.05	0.0421	0.204	0.176	6.8	10.1	0.00217	1.38	RV	CELLSTATES	vFB4	control_LMNA	7	14
STEAP4	1.05	0.0478	0.171	0.146	6.44	9.63	0.00266	1.32	RV	CELLSTATES	vFB4	control_LMNA	7	14
CDON	1.04	0.0322	0.185	0.131	6.41	10.9	0.00144	1.49	RV	CELLSTATES	vFB4	control_LMNA	7	14
FBLN2	1.04	0.0146	0.634	0.498	8.2	13.5	0.000438	1.84	RV	CELLSTATES	vFB4	control_LMNA	7	14
LSP1	1.03	0.0408	0.222	0.197	6.8	10.2	0.00205	1.39	RV	CELLSTATES	vFB4	control_LMNA	7	14
PDE1C	1.03	0.0169	0.466	0.371	7.73	13	0.000557	1.77	RV	CELLSTATES	vFB4	control_LMNA	7	14
SPARCL1	1.03	0.0378	2.53	2.6	10.3	10.5	0.00178	1.42	RV	CELLSTATES	vFB4	control_LMNA	7	14
NDUFS2	1.02	0.043	0.144	0.154	6.5	9.98	0.00225	1.37	RV	CELLSTATES	vFB4	control_LMNA	7	14
RTCB	1.02	0.0441	0.164	0.116	6.25	9.9	0.00234	1.36	RV	CELLSTATES	vFB4	control_LMNA	7	14
AL109930.1	1.01	0.0106	0.58	0.529	8.19	14.4	0.00029	1.97	RV	CELLSTATES	vFB4	control_LMNA	7	14
HOOK2	1.01	0.0482	0.147	0.118	6.24	9.6	0.0027	1.32	RV	CELLSTATES	vFB4	control_LMNA	7	14
PAMR1	1.01	0.0261	0.37	0.236	7.3	11.6	0.00105	1.58	RV	CELLSTATES	vFB4	control_LMNA	7	14
MMP16	1	0.0167	0.314	0.236	7.14	13	0.000544	1.78	RV	CELLSTATES	vFB4	control_LMNA	7	14
FILIP1	0.995	0.0186	0.714	0.599	8.39	12.6	0.000643	1.73	RV	CELLSTATES	vFB4	control_LMNA	7	14
FHL2	0.974	0.0486	0.352	0.206	7.26	9.57	0.00273	1.31	RV	CELLSTATES	vFB4	control_LMNA	7	14
PDGFRB	0.963	0.007	0.639	0.535	8.22	15.7	0.000162	2.15	RV	CELLSTATES	vFB4	control_LMNA	7	14
CNTNAP2	0.958	0.0456	0.202	0.192	6.82	9.79	0.00246	1.34	RV	CELLSTATES	vFB4	control_LMNA	7	14
SELENOS	0.949	0.0278	0.253	0.259	7.14	11.4	0.00114	1.56	RV	CELLSTATES	vFB4	control_LMNA	7	14
LPCAT2	0.917	0.0325	0.365	0.362	7.57	10.9	0.00146	1.49	RV	CELLSTATES	vFB4	control_LMNA	7	14
NAV3	0.911	0.027	0.76	0.575	8.3	11.5	0.0011	1.57	RV	CELLSTATES	vFB4	control_LMNA	7	14
TIMP3	0.909	0.0433	2.95	2.45	10.3	9.95	0.00228	1.36	RV	CELLSTATES	vFB4	control_LMNA	7	14
COL6A2	0.897	0.0166	1.3	1.15	9.25	13	0.000539	1.78	RV	CELLSTATES	vFB4	control_LMNA	7	14
SCARA5	0.883	0.0388	0.845	0.648	8.57	10.4	0.00188	1.41	RV	CELLSTATES	vFB4	control_LMNA	7	14
RPL10	0.849	0.0407	0.487	0.495	8.03	10.2	0.00203	1.39	RV	CELLSTATES	vFB4	control_LMNA	7	14
PDE4D	0.848	0.0492	0.968	1.05	8.9	9.54	0.00279	1.31	RV	CELLSTATES	vFB4	control_LMNA	7	14
TBX20	0.844	0.0469	1.23	1.3	9.26	9.7	0.00257	1.33	RV	CELLSTATES	vFB4	control_LMNA	7	14

## Sheet: control_PKP2
Gene	logFC	FDR	mean_exp_control	mean_exp_genotype	logCPM	F	PValue	FDR_plot	Region	annotation_level	cell_state	comparison	Observations_genotype	Observations_reference
PLA2G2A	6.7	2.33e-07	1.99	0.0233	9.93	65.2	1.72e-11	6.63	RV	CELLSTATES	vFB4	control_PKP2	5	14
MARCKSL1	6.3	2.5e-07	0.0683	0.0011	5.27	62.3	3.69e-11	6.6	RV	CELLSTATES	vFB4	control_PKP2	5	14
NPPC	4.8	0.000409	0.101	0.00381	5.53	29.9	7.23e-07	3.39	RV	CELLSTATES	vFB4	control_PKP2	5	14
CCL2	4.78	5.75e-06	0.134	0.00789	6.01	47.2	2.55e-09	5.24	RV	CELLSTATES	vFB4	control_PKP2	5	14
ACE2	4.6	6.92e-06	0.0932	0.0121	5.78	46.1	3.57e-09	5.16	RV	CELLSTATES	vFB4	control_PKP2	5	14
ADAMTS4	4.58	3.13e-06	0.0641	0.00742	5.14	50.6	9.24e-10	5.5	RV	CELLSTATES	vFB4	control_PKP2	5	14
CHRDL2	4.19	5.89e-05	0.087	0.00784	5.36	37.3	5.71e-08	4.23	RV	CELLSTATES	vFB4	control_PKP2	5	14
SH3PXD2A-AS1	4.16	4.73e-05	0.0249	0.0111	4.81	38.2	4.19e-08	4.33	RV	CELLSTATES	vFB4	control_PKP2	5	14
AL669970.3	4.14	0.00162	0.031	0.00355	4.34	24.5	5.26e-06	2.79	RV	CELLSTATES	vFB4	control_PKP2	5	14
NMRK2	4.08	0.00627	0.0205	0.00326	4.32	19.3	4.02e-05	2.2	RV	CELLSTATES	vFB4	control_PKP2	5	14
ELANE	4	2.97e-06	0.117	0.012	5.64	51.8	6.57e-10	5.53	RV	CELLSTATES	vFB4	control_PKP2	5	14
HES1	3.98	6.89e-05	0.254	0.0422	7.08	36.4	7.62e-08	4.16	RV	CELLSTATES	vFB4	control_PKP2	5	14
LINC00881	3.96	0.00272	0.017	0.00402	4.18	23	9.23e-06	2.57	RV	CELLSTATES	vFB4	control_PKP2	5	14
AC097521.1	3.88	0.000216	0.0352	0.0118	5.01	32.1	3.35e-07	3.66	RV	CELLSTATES	vFB4	control_PKP2	5	14
FGF10	3.78	7.58e-06	0.159	0.0184	5.98	45.3	4.47e-09	5.12	RV	CELLSTATES	vFB4	control_PKP2	5	14
APOE	3.75	0.000754	0.108	0.0171	6.01	27.5	1.72e-06	3.12	RV	CELLSTATES	vFB4	control_PKP2	5	14
AP005059.1	3.71	0.00145	0.0294	0.0121	5	24.9	4.49e-06	2.84	RV	CELLSTATES	vFB4	control_PKP2	5	14
LINC01137	3.71	0.00878	0.013	0.00323	3.94	18	6.87e-05	2.06	RV	CELLSTATES	vFB4	control_PKP2	5	14
CFAP298	3.63	0.0489	0.0137	0	3.77	11.8	0.00104	1.31	RV	CELLSTATES	vFB4	control_PKP2	5	14
CLEC12A	3.58	0.00343	0.0354	0.00674	4.62	22	1.4e-05	2.47	RV	CELLSTATES	vFB4	control_PKP2	5	14
NGFR	3.53	0.0366	0.0195	0.0011	3.96	12.9	0.000615	1.44	RV	CELLSTATES	vFB4	control_PKP2	5	14
USP2	3.43	0.0422	0.0137	0.00108	3.83	12.4	0.000791	1.37	RV	CELLSTATES	vFB4	control_PKP2	5	14
PAM16	3.42	0.00552	0.0377	0.00564	4.49	19.8	3.26e-05	2.26	RV	CELLSTATES	vFB4	control_PKP2	5	14
ILVBL	3.4	0.00602	0.0187	0.00594	4.28	19.4	3.82e-05	2.22	RV	CELLSTATES	vFB4	control_PKP2	5	14
APOD	3.37	0.028	2.92	0.628	10.9	13.9	0.000393	1.55	RV	CELLSTATES	vFB4	control_PKP2	5	14
AC108134.2	3.34	0.0398	0.0209	0.00491	4.09	12.6	0.00071	1.4	RV	CELLSTATES	vFB4	control_PKP2	5	14
BHLHE40	3.26	0.000754	0.17	0.0477	6.54	27.5	1.72e-06	3.12	RV	CELLSTATES	vFB4	control_PKP2	5	14
AC073333.1	3.25	0.00438	0.0215	0.0115	4.43	20.7	2.3e-05	2.36	RV	CELLSTATES	vFB4	control_PKP2	5	14
Z83844.2	3.24	0.0476	0.0194	0.003	4.09	11.9	0.000976	1.32	RV	CELLSTATES	vFB4	control_PKP2	5	14
RASD1	3.23	0.029	0.048	0.00808	4.9	13.8	0.000417	1.54	RV	CELLSTATES	vFB4	control_PKP2	5	14
CDH18	3.2	0.00506	0.0488	0.0204	4.84	20.1	2.91e-05	2.3	RV	CELLSTATES	vFB4	control_PKP2	5	14
BMX	3.17	0.00072	0.158	0.024	6.11	27.9	1.49e-06	3.14	RV	CELLSTATES	vFB4	control_PKP2	5	14
AC008591.1	3.16	4.37e-06	0.148	0.0513	6.18	48.7	1.61e-09	5.36	RV	CELLSTATES	vFB4	control_PKP2	5	14
MYH6	3.16	0.0372	0.048	0.00412	4.55	12.8	0.000641	1.43	RV	CELLSTATES	vFB4	control_PKP2	5	14
PTGFR	3.16	4.73e-05	0.216	0.0433	6.45	38.5	3.89e-08	4.33	RV	CELLSTATES	vFB4	control_PKP2	5	14
TMEM100	3.12	0.00719	0.0445	0.0158	4.98	18.8	4.99e-05	2.14	RV	CELLSTATES	vFB4	control_PKP2	5	14
INSRR	3.11	0.000534	0.0343	0.0289	5.13	28.9	1.02e-06	3.27	RV	CELLSTATES	vFB4	control_PKP2	5	14
AL157395.1	3.1	0.0326	0.0223	0.003	4.06	13.3	0.000507	1.49	RV	CELLSTATES	vFB4	control_PKP2	5	14
EDNRB	3.1	0.000109	0.158	0.0398	6.3	34.7	1.35e-07	3.96	RV	CELLSTATES	vFB4	control_PKP2	5	14
TNFRSF12A	3.05	0.00658	0.0179	0.0168	4.64	19.1	4.42e-05	2.18	RV	CELLSTATES	vFB4	control_PKP2	5	14
PPP1R3C	3.04	0.0372	0.0307	0.00426	4.35	12.8	0.000637	1.43	RV	CELLSTATES	vFB4	control_PKP2	5	14
IFITM2	3.03	0.00652	0.115	0.0237	5.92	19.2	4.29e-05	2.19	RV	CELLSTATES	vFB4	control_PKP2	5	14
FBXO2	3.02	0.041	0.0178	0.00407	4.06	12.5	0.000748	1.39	RV	CELLSTATES	vFB4	control_PKP2	5	14
ZNF19	3	0.012	0.0197	0.00791	4.33	16.9	0.000108	1.92	RV	CELLSTATES	vFB4	control_PKP2	5	14
MRGPRF	2.99	0.0319	0.0276	0.00514	4.26	13.5	0.000485	1.5	RV	CELLSTATES	vFB4	control_PKP2	5	14
LRP4	2.96	5.89e-05	0.715	0.242	8.59	37.1	6.09e-08	4.23	RV	CELLSTATES	vFB4	control_PKP2	5	14
ID2	2.95	0.000539	0.18	0.0291	6.42	28.8	1.07e-06	3.27	RV	CELLSTATES	vFB4	control_PKP2	5	14
CFD	2.93	0.00343	4.22	1.27	11.1	22.1	1.35e-05	2.47	RV	CELLSTATES	vFB4	control_PKP2	5	14
TCF24	2.93	0.0351	0.0169	0.00861	4.37	13.1	0.000578	1.45	RV	CELLSTATES	vFB4	control_PKP2	5	14
FMNL1	2.92	0.00107	0.0846	0.0217	5.35	26.1	2.91e-06	2.97	RV	CELLSTATES	vFB4	control_PKP2	5	14
DLK1	2.91	0.00376	0.0619	0.0171	5.15	21.2	1.86e-05	2.42	RV	CELLSTATES	vFB4	control_PKP2	5	14
FAIM2	2.91	0.00131	0.0986	0.0267	5.66	25.4	3.68e-06	2.88	RV	CELLSTATES	vFB4	control_PKP2	5	14
FLNB	2.88	0.000754	0.0774	0.0374	5.54	27.6	1.67e-06	3.12	RV	CELLSTATES	vFB4	control_PKP2	5	14
SMIM15	2.88	0.0319	0.0239	0.00536	4.21	13.4	0.00049	1.5	RV	CELLSTATES	vFB4	control_PKP2	5	14
FST	2.87	0.000956	0.074	0.0235	5.35	26.7	2.33e-06	3.02	RV	CELLSTATES	vFB4	control_PKP2	5	14
SH3BGRL3	2.86	0.0029	0.13	0.0458	6.33	22.8	1.01e-05	2.54	RV	CELLSTATES	vFB4	control_PKP2	5	14
ZC3H12A	2.86	0.0361	0.0154	0.00657	4.2	13	0.000599	1.44	RV	CELLSTATES	vFB4	control_PKP2	5	14
ISOC1	2.83	0.00672	0.0312	0.0133	4.67	19	4.56e-05	2.17	RV	CELLSTATES	vFB4	control_PKP2	5	14
PTGIR	2.79	0.000116	0.152	0.0314	6.14	34.1	1.65e-07	3.94	RV	CELLSTATES	vFB4	control_PKP2	5	14
RCE1	2.79	0.0266	0.0094	0.0158	4.26	14.2	0.000348	1.58	RV	CELLSTATES	vFB4	control_PKP2	5	14
ATP6V1F	2.77	0.0428	0.0255	0.00601	4.29	12.3	0.000812	1.37	RV	CELLSTATES	vFB4	control_PKP2	5	14
IGFBP4	2.76	0.000116	0.339	0.104	7.32	34	1.71e-07	3.94	RV	CELLSTATES	vFB4	control_PKP2	5	14
SOX9	2.74	0.00438	0.0898	0.0239	5.58	20.7	2.26e-05	2.36	RV	CELLSTATES	vFB4	control_PKP2	5	14
CCDC129	2.73	0.00493	0.0474	0.0197	4.93	20.3	2.74e-05	2.31	RV	CELLSTATES	vFB4	control_PKP2	5	14
AC091132.2	2.69	0.0164	0.0278	0.0145	4.53	15.9	0.000168	1.79	RV	CELLSTATES	vFB4	control_PKP2	5	14
KLF10	2.68	0.019	0.0412	0.0194	5.04	15.3	0.000217	1.72	RV	CELLSTATES	vFB4	control_PKP2	5	14
AC016708.1	2.65	0.0195	0.021	0.0185	4.59	15.2	0.000227	1.71	RV	CELLSTATES	vFB4	control_PKP2	5	14
EFR3B	2.65	0.038	0.00982	0.0126	4.2	12.7	0.000663	1.42	RV	CELLSTATES	vFB4	control_PKP2	5	14
MRPL50	2.61	0.0137	0.0339	0.0139	4.64	16.5	0.000132	1.86	RV	CELLSTATES	vFB4	control_PKP2	5	14
PPL	2.61	0.000109	0.172	0.0337	6.09	34.7	1.37e-07	3.96	RV	CELLSTATES	vFB4	control_PKP2	5	14
SERTAD3	2.61	0.0457	0.0139	0.0122	4.33	12	0.000913	1.34	RV	CELLSTATES	vFB4	control_PKP2	5	14
SPDYE2	2.61	0.00141	0.214	0.118	7.1	25	4.28e-06	2.85	RV	CELLSTATES	vFB4	control_PKP2	5	14
AC008569.1	2.6	0.035	0.0122	0.0169	4.35	13.1	0.000564	1.46	RV	CELLSTATES	vFB4	control_PKP2	5	14
TMEM176B	2.6	0.0045	0.117	0.0197	5.67	20.5	2.46e-05	2.35	RV	CELLSTATES	vFB4	control_PKP2	5	14
MAPK4	2.56	0.0461	0.0394	0.00929	4.56	12	0.000929	1.34	RV	CELLSTATES	vFB4	control_PKP2	5	14
SMDT1	2.56	0.0351	0.0258	0.0113	4.49	13.1	0.000574	1.46	RV	CELLSTATES	vFB4	control_PKP2	5	14
ACSM6	2.52	0.0432	0.0136	0.0154	4.23	12.2	0.000832	1.36	RV	CELLSTATES	vFB4	control_PKP2	5	14
C3	2.51	0.00106	0.514	0.103	7.79	26.3	2.71e-06	2.97	RV	CELLSTATES	vFB4	control_PKP2	5	14
EMILIN1	2.51	0.0149	0.065	0.0247	5.22	16.2	0.000148	1.83	RV	CELLSTATES	vFB4	control_PKP2	5	14
CD248	2.5	0.0104	0.0835	0.0202	5.32	17.4	8.95e-05	1.98	RV	CELLSTATES	vFB4	control_PKP2	5	14
TRIM47	2.5	0.00853	0.0736	0.0196	5.29	18.2	6.42e-05	2.07	RV	CELLSTATES	vFB4	control_PKP2	5	14
AC005253.1	2.48	0.0435	0.0121	0.0143	4.27	12.2	0.000842	1.36	RV	CELLSTATES	vFB4	control_PKP2	5	14
CILP	2.46	0.0196	0.0807	0.0264	5.32	15.2	0.00023	1.71	RV	CELLSTATES	vFB4	control_PKP2	5	14
FAM50A	2.45	0.0105	0.0767	0.0192	5.21	17.3	9.3e-05	1.98	RV	CELLSTATES	vFB4	control_PKP2	5	14
MTSS1L	2.44	0.0351	0.0485	0.0179	4.8	13.1	0.000569	1.46	RV	CELLSTATES	vFB4	control_PKP2	5	14
ADAMTS19	2.43	0.000426	0.223	0.106	6.7	29.7	7.85e-07	3.37	RV	CELLSTATES	vFB4	control_PKP2	5	14
FHL3	2.43	0.0489	0.0331	0.0168	4.6	11.8	0.00102	1.31	RV	CELLSTATES	vFB4	control_PKP2	5	14
FAM184A	2.42	0.00871	0.238	0.0734	6.68	18.1	6.68e-05	2.06	RV	CELLSTATES	vFB4	control_PKP2	5	14
MAP3K19	2.4	0.0288	0.0501	0.0215	4.98	13.8	0.000408	1.54	RV	CELLSTATES	vFB4	control_PKP2	5	14
SMCR5	2.39	0.0182	0.0392	0.0229	4.97	15.5	0.000198	1.74	RV	CELLSTATES	vFB4	control_PKP2	5	14
AIF1L	2.36	0.0315	0.049	0.0174	4.89	13.5	0.000474	1.5	RV	CELLSTATES	vFB4	control_PKP2	5	14
OST4	2.35	0.00963	0.0466	0.0332	5.2	17.6	8.1e-05	2.02	RV	CELLSTATES	vFB4	control_PKP2	5	14
IER5L	2.34	0.0157	0.0963	0.0339	5.41	16	0.000158	1.8	RV	CELLSTATES	vFB4	control_PKP2	5	14
AC087623.2	2.33	0.00107	0.0978	0.128	6.56	26.1	2.9e-06	2.97	RV	CELLSTATES	vFB4	control_PKP2	5	14
FTL	2.33	0.0361	0.504	0.0943	7.87	13	0.000603	1.44	RV	CELLSTATES	vFB4	control_PKP2	5	14
LSAMP	2.32	0.00161	1.05	0.31	8.63	24.6	5.11e-06	2.79	RV	CELLSTATES	vFB4	control_PKP2	5	14
NEK6	2.32	0.0302	0.0854	0.0151	5.09	13.6	0.000445	1.52	RV	CELLSTATES	vFB4	control_PKP2	5	14
LINC01389	2.28	0.0164	0.0346	0.0287	4.94	15.9	0.000169	1.79	RV	CELLSTATES	vFB4	control_PKP2	5	14
C1R	2.27	0.00699	0.647	0.202	8.26	18.9	4.8e-05	2.16	RV	CELLSTATES	vFB4	control_PKP2	5	14
PIM3	2.26	0.0413	0.0559	0.0201	4.93	12.4	0.000767	1.38	RV	CELLSTATES	vFB4	control_PKP2	5	14
AC022146.2	2.25	0.0139	0.071	0.0359	5.44	16.4	0.000136	1.86	RV	CELLSTATES	vFB4	control_PKP2	5	14
IDH3G	2.22	0.0372	0.0367	0.019	4.8	12.8	0.000642	1.43	RV	CELLSTATES	vFB4	control_PKP2	5	14
TGFB1I1	2.21	0.0183	0.0472	0.0354	5.21	15.5	0.000201	1.74	RV	CELLSTATES	vFB4	control_PKP2	5	14
AC069437.1	2.18	0.0489	0.0367	0.028	4.75	11.8	0.00104	1.31	RV	CELLSTATES	vFB4	control_PKP2	5	14
MKRN3	2.18	0.0266	0.0403	0.0458	5.41	14.2	0.000345	1.58	RV	CELLSTATES	vFB4	control_PKP2	5	14
FGF7	2.17	0.00939	0.437	0.176	7.56	17.8	7.62e-05	2.03	RV	CELLSTATES	vFB4	control_PKP2	5	14
IGFBP6	2.17	0.00593	0.477	0.45	8.33	19.5	3.72e-05	2.23	RV	CELLSTATES	vFB4	control_PKP2	5	14
RHOT2	2.17	0.00375	0.14	0.0556	6.24	21.3	1.82e-05	2.43	RV	CELLSTATES	vFB4	control_PKP2	5	14
AC007529.2	2.16	0.00106	0.224	0.0816	6.65	26.2	2.74e-06	2.97	RV	CELLSTATES	vFB4	control_PKP2	5	14
SLC51A	2.15	0.0489	0.0242	0.0274	4.78	11.8	0.00104	1.31	RV	CELLSTATES	vFB4	control_PKP2	5	14
TRIP10	2.13	0.00318	0.163	0.074	6.4	22.5	1.15e-05	2.5	RV	CELLSTATES	vFB4	control_PKP2	5	14
AL035071.2	2.12	0.0265	0.0462	0.0378	5.18	14.3	0.00034	1.58	RV	CELLSTATES	vFB4	control_PKP2	5	14
ARL4D	2.12	0.00742	0.111	0.0458	5.77	18.6	5.31e-05	2.13	RV	CELLSTATES	vFB4	control_PKP2	5	14
ESR2	2.11	0.0229	0.0552	0.0487	5.39	14.7	0.000282	1.64	RV	CELLSTATES	vFB4	control_PKP2	5	14
SIGIRR	2.11	0.0266	0.0518	0.0284	5.1	14.2	0.000356	1.58	RV	CELLSTATES	vFB4	control_PKP2	5	14
SLC39A1	2.11	0.0487	0.0479	0.0303	5.15	11.8	0.00101	1.31	RV	CELLSTATES	vFB4	control_PKP2	5	14
GNAO1	2.1	0.00897	0.125	0.0707	6.06	17.9	7.14e-05	2.05	RV	CELLSTATES	vFB4	control_PKP2	5	14
AC084357.2	2.08	0.0127	0.165	0.131	6.82	16.7	0.000118	1.89	RV	CELLSTATES	vFB4	control_PKP2	5	14
CYSLTR2	2.08	0.00878	0.109	0.0392	5.69	18	6.82e-05	2.06	RV	CELLSTATES	vFB4	control_PKP2	5	14
VASN	2.07	0.0157	0.0759	0.0301	5.4	16	0.000159	1.8	RV	CELLSTATES	vFB4	control_PKP2	5	14
ELMO1-AS1	2.06	0.0413	0.0762	0.0523	5.73	12.4	0.000768	1.38	RV	CELLSTATES	vFB4	control_PKP2	5	14
IER3	2.06	0.041	0.0606	0.0305	5.1	12.5	0.000753	1.39	RV	CELLSTATES	vFB4	control_PKP2	5	14
RPL27A	2.06	0.0476	0.106	0.0406	5.89	11.9	0.000971	1.32	RV	CELLSTATES	vFB4	control_PKP2	5	14
GRID2	2.05	0.0349	0.071	0.0646	5.65	13.1	0.000559	1.46	RV	CELLSTATES	vFB4	control_PKP2	5	14
UQCRB	2.04	0.0278	0.0847	0.043	5.72	14	0.000386	1.56	RV	CELLSTATES	vFB4	control_PKP2	5	14
ST3GAL5	2.03	0.00358	0.215	0.0704	6.53	21.6	1.61e-05	2.45	RV	CELLSTATES	vFB4	control_PKP2	5	14
VEGFD	2.03	0.00776	0.308	0.106	7.18	18.5	5.67e-05	2.11	RV	CELLSTATES	vFB4	control_PKP2	5	14
AC018682.1	2.01	0.00345	0.459	0.38	8.16	21.8	1.48e-05	2.46	RV	CELLSTATES	vFB4	control_PKP2	5	14
EID1	2.01	0.00343	0.229	0.125	6.91	22.1	1.32e-05	2.47	RV	CELLSTATES	vFB4	control_PKP2	5	14
TMEM214	2.01	0.0319	0.0604	0.0294	5.14	13.4	0.000492	1.5	RV	CELLSTATES	vFB4	control_PKP2	5	14
PDE10A	1.99	0.011	0.522	0.216	7.88	17.2	9.78e-05	1.96	RV	CELLSTATES	vFB4	control_PKP2	5	14
TCEAL9	1.99	0.0174	0.0848	0.0564	5.74	15.7	0.000182	1.76	RV	CELLSTATES	vFB4	control_PKP2	5	14
ZFAND2B	1.98	0.0369	0.0493	0.0303	5.05	12.9	0.000626	1.43	RV	CELLSTATES	vFB4	control_PKP2	5	14
PCBP1	1.97	0.0302	0.0547	0.035	5.26	13.6	0.000451	1.52	RV	CELLSTATES	vFB4	control_PKP2	5	14
LSP1	1.96	0.00375	0.222	0.109	6.71	21.3	1.79e-05	2.43	RV	CELLSTATES	vFB4	control_PKP2	5	14
GNA14-AS1	1.95	0.0266	0.112	0.0784	5.96	14.1	0.000357	1.58	RV	CELLSTATES	vFB4	control_PKP2	5	14
RNF152	1.94	0.0185	0.0863	0.0665	5.72	15.4	0.000204	1.73	RV	CELLSTATES	vFB4	control_PKP2	5	14
RPL38	1.94	0.0494	0.044	0.0331	5.09	11.7	0.00106	1.31	RV	CELLSTATES	vFB4	control_PKP2	5	14
NDUFS2	1.93	0.00558	0.144	0.0897	6.39	19.7	3.42e-05	2.25	RV	CELLSTATES	vFB4	control_PKP2	5	14
TEX26-AS1	1.93	0.0248	0.164	0.137	6.74	14.4	0.000313	1.6	RV	CELLSTATES	vFB4	control_PKP2	5	14
TM4SF1	1.93	0.0333	0.0846	0.0552	5.81	13.3	0.000526	1.48	RV	CELLSTATES	vFB4	control_PKP2	5	14
RPL7	1.92	0.05	0.0819	0.0501	5.81	11.7	0.00108	1.3	RV	CELLSTATES	vFB4	control_PKP2	5	14
PDGFRB	1.91	0.000356	0.639	0.307	8.14	30.4	6.04e-07	3.45	RV	CELLSTATES	vFB4	control_PKP2	5	14
PRICKLE1	1.91	0.00558	0.484	0.254	7.69	19.7	3.39e-05	2.25	RV	CELLSTATES	vFB4	control_PKP2	5	14
TUBB	1.91	0.039	0.0943	0.0552	5.74	12.7	0.000687	1.41	RV	CELLSTATES	vFB4	control_PKP2	5	14
MYL6	1.87	0.00493	0.3	0.18	7.35	20.2	2.8e-05	2.31	RV	CELLSTATES	vFB4	control_PKP2	5	14
RNF24	1.87	0.00345	0.457	0.268	7.81	21.8	1.5e-05	2.46	RV	CELLSTATES	vFB4	control_PKP2	5	14
STEAP4	1.87	0.0125	0.171	0.0866	6.34	16.8	0.000114	1.9	RV	CELLSTATES	vFB4	control_PKP2	5	14
TEX41	1.86	0.0452	0.0823	0.049	5.59	12.1	0.000887	1.35	RV	CELLSTATES	vFB4	control_PKP2	5	14
ITGBL1	1.83	0.0227	0.371	0.152	7.3	14.7	0.000278	1.64	RV	CELLSTATES	vFB4	control_PKP2	5	14
SELENBP1	1.82	0.0175	0.101	0.0622	5.95	15.7	0.000185	1.76	RV	CELLSTATES	vFB4	control_PKP2	5	14
KCNQ1	1.8	0.0103	0.215	0.0949	6.74	17.4	8.74e-05	1.99	RV	CELLSTATES	vFB4	control_PKP2	5	14
LRP1	1.8	0.00963	0.677	0.332	8.31	17.7	7.98e-05	2.02	RV	CELLSTATES	vFB4	control_PKP2	5	14
LRRC23	1.8	0.0476	0.0572	0.0463	5.32	11.9	0.00097	1.32	RV	CELLSTATES	vFB4	control_PKP2	5	14
TNFRSF1A	1.79	0.0428	0.151	0.0812	6.36	12.3	0.00081	1.37	RV	CELLSTATES	vFB4	control_PKP2	5	14
ADAM19	1.77	0.0299	0.218	0.104	6.65	13.7	0.000437	1.52	RV	CELLSTATES	vFB4	control_PKP2	5	14
ID3	1.76	0.041	0.292	0.123	7.2	12.5	0.000756	1.39	RV	CELLSTATES	vFB4	control_PKP2	5	14
ST3GAL4	1.76	0.0103	0.224	0.165	7.06	17.4	8.8e-05	1.99	RV	CELLSTATES	vFB4	control_PKP2	5	14
XBP1	1.76	0.0302	0.137	0.081	6.24	13.7	0.000443	1.52	RV	CELLSTATES	vFB4	control_PKP2	5	14
C4orf19	1.75	0.0362	0.113	0.0528	5.77	12.9	0.000607	1.44	RV	CELLSTATES	vFB4	control_PKP2	5	14
GPC5	1.75	0.0398	0.449	0.2	7.52	12.6	0.000704	1.4	RV	CELLSTATES	vFB4	control_PKP2	5	14
BMPER	1.74	0.0291	0.252	0.109	6.83	13.8	0.00042	1.54	RV	CELLSTATES	vFB4	control_PKP2	5	14
KAZN	1.74	0.0489	6.42	2.51	11.4	11.7	0.00104	1.31	RV	CELLSTATES	vFB4	control_PKP2	5	14
NAT9	1.74	0.0129	0.149	0.0922	6.39	16.7	0.000121	1.89	RV	CELLSTATES	vFB4	control_PKP2	5	14
NOCT	1.74	0.0403	0.0809	0.102	6	12.6	0.000725	1.4	RV	CELLSTATES	vFB4	control_PKP2	5	14
PRKCA-AS1	1.74	0.0332	0.0718	0.0984	5.8	13.3	0.000519	1.48	RV	CELLSTATES	vFB4	control_PKP2	5	14
HEYL	1.72	0.0208	0.16	0.175	6.73	15	0.000249	1.68	RV	CELLSTATES	vFB4	control_PKP2	5	14
RPL15	1.72	0.0455	0.167	0.101	6.56	12.1	0.000896	1.34	RV	CELLSTATES	vFB4	control_PKP2	5	14
PTGIS	1.7	0.00963	0.862	0.276	8.51	17.6	8.01e-05	2.02	RV	CELLSTATES	vFB4	control_PKP2	5	14
RPS25	1.69	0.0484	0.132	0.065	6.12	11.8	0.001	1.32	RV	CELLSTATES	vFB4	control_PKP2	5	14
AL583824.1	1.67	0.0457	0.0654	0.0685	5.59	12	0.00091	1.34	RV	CELLSTATES	vFB4	control_PKP2	5	14
PLAC9	1.67	0.00849	0.525	0.337	8.01	18.2	6.32e-05	2.07	RV	CELLSTATES	vFB4	control_PKP2	5	14
SLC29A1	1.67	0.0398	0.102	0.0629	5.8	12.6	0.000708	1.4	RV	CELLSTATES	vFB4	control_PKP2	5	14
P4HA2	1.66	0.0347	0.098	0.101	5.96	13.2	0.000552	1.46	RV	CELLSTATES	vFB4	control_PKP2	5	14
USP39	1.64	0.0479	0.249	0.289	7.52	11.9	0.000986	1.32	RV	CELLSTATES	vFB4	control_PKP2	5	14
OSMR	1.63	0.0476	0.351	0.209	7.35	11.9	0.000972	1.32	RV	CELLSTATES	vFB4	control_PKP2	5	14
AC008105.3	1.62	0.0314	0.13	0.0951	6.2	13.5	0.00047	1.5	RV	CELLSTATES	vFB4	control_PKP2	5	14
H2AFJ	1.62	0.0404	0.148	0.126	6.42	12.5	0.00073	1.39	RV	CELLSTATES	vFB4	control_PKP2	5	14
RBFOX1	1.62	0.00963	0.503	0.313	7.95	17.6	8.06e-05	2.02	RV	CELLSTATES	vFB4	control_PKP2	5	14
ENG	1.61	0.029	0.331	0.19	7.41	13.8	0.000417	1.54	RV	CELLSTATES	vFB4	control_PKP2	5	14
SAT2	1.6	0.029	0.164	0.119	6.57	13.8	0.000418	1.54	RV	CELLSTATES	vFB4	control_PKP2	5	14
COL15A1	1.59	0.0127	1.04	0.595	8.85	16.7	0.000118	1.89	RV	CELLSTATES	vFB4	control_PKP2	5	14
SEPT9	1.58	0.043	0.112	0.0492	5.74	12.3	0.000824	1.37	RV	CELLSTATES	vFB4	control_PKP2	5	14
SLC5A9	1.58	0.0332	0.119	0.0862	6.07	13.3	0.000521	1.48	RV	CELLSTATES	vFB4	control_PKP2	5	14
ADA	1.57	0.0266	0.22	0.075	6.64	14.2	0.000343	1.58	RV	CELLSTATES	vFB4	control_PKP2	5	14
PNRC1	1.57	0.0438	0.181	0.114	6.57	12.2	0.000857	1.36	RV	CELLSTATES	vFB4	control_PKP2	5	14
AKR1C1	1.49	0.0489	0.348	0.161	7.26	11.8	0.00104	1.31	RV	CELLSTATES	vFB4	control_PKP2	5	14
COL6A2	1.48	0.0105	1.3	0.837	9.24	17.3	9.27e-05	1.98	RV	CELLSTATES	vFB4	control_PKP2	5	14
MESD	1.48	0.0326	0.135	0.0919	6.12	13.4	0.000505	1.49	RV	CELLSTATES	vFB4	control_PKP2	5	14
NGF	1.48	0.0225	0.601	0.37	8.18	14.8	0.000274	1.65	RV	CELLSTATES	vFB4	control_PKP2	5	14
RGL3	1.47	0.0299	0.168	0.158	6.64	13.7	0.000437	1.52	RV	CELLSTATES	vFB4	control_PKP2	5	14
BCL2L14	1.45	0.041	0.145	0.145	6.38	12.5	0.000745	1.39	RV	CELLSTATES	vFB4	control_PKP2	5	14
LPCAT2	1.43	0.024	0.365	0.257	7.52	14.6	0.000299	1.62	RV	CELLSTATES	vFB4	control_PKP2	5	14
TBX20	1.34	0.0341	1.23	0.985	9.23	13.2	0.000541	1.47	RV	CELLSTATES	vFB4	control_PKP2	5	14
AP003086.2	1.28	0.05	0.696	0.626	8.47	11.7	0.00108	1.3	RV	CELLSTATES	vFB4	control_PKP2	5	14

## Sheet: control_PVneg
Gene	logFC	FDR	mean_exp_control	mean_exp_genotype	logCPM	F	PValue	FDR_plot	Region	annotation_level	cell_state	comparison	Observations_genotype	Observations_reference
PLA2G2A	6.56	2.76e-05	1.99	0.0318	10.1	46.7	8.24e-09	4.56	RV	CELLSTATES	vFB4	control_PVneg	4	14
NPPC	6.07	0.00875	0.101	0	5.95	20.6	3.52e-05	2.06	RV	CELLSTATES	vFB4	control_PVneg	4	14
DLK1	5.47	0.00341	0.0619	0	5.46	24.2	9.67e-06	2.47	RV	CELLSTATES	vFB4	control_PVneg	4	14
TMEM176A	4.75	0.0435	0.0465	0	5.19	13.1	0.000694	1.36	RV	CELLSTATES	vFB4	control_PVneg	4	14
G0S2	4.57	0.0308	0.0482	0	5.07	14.7	0.000354	1.51	RV	CELLSTATES	vFB4	control_PVneg	4	14
DXO	4.38	0.0245	0.036	0	4.89	15.8	0.000227	1.61	RV	CELLSTATES	vFB4	control_PVneg	4	14
MCRIP2	4.28	0.0335	0.0304	0	4.81	14.1	0.000453	1.47	RV	CELLSTATES	vFB4	control_PVneg	4	14
ALKBH6	4.24	0.0344	0.0261	0	4.82	13.9	0.000496	1.46	RV	CELLSTATES	vFB4	control_PVneg	4	14
LRTM1	4.24	0.0336	0.0295	0	4.83	14	0.000474	1.47	RV	CELLSTATES	vFB4	control_PVneg	4	14
ADAMTS4	3.5	0.0135	0.0641	0.00848	5.55	18.3	7.92e-05	1.87	RV	CELLSTATES	vFB4	control_PVneg	4	14
CHRDL2	3.39	0.0206	0.087	0.011	5.77	16.4	0.000169	1.69	RV	CELLSTATES	vFB4	control_PVneg	4	14
HES1	3.38	0.00973	0.254	0.0471	7.32	19.6	4.79e-05	2.01	RV	CELLSTATES	vFB4	control_PVneg	4	14
MARCKSL1	3.36	0.018	0.0683	0.011	5.74	17	0.000131	1.74	RV	CELLSTATES	vFB4	control_PVneg	4	14
ACE2	3.25	0.0202	0.0932	0.015	6.13	16.4	0.000164	1.69	RV	CELLSTATES	vFB4	control_PVneg	4	14
KAZN-AS1	3.06	0.0493	0.12	0.0155	5.87	12.4	0.000883	1.31	RV	CELLSTATES	vFB4	control_PVneg	4	14
PLN	3	0.0311	0.143	0.0151	6.24	14.5	0.000368	1.51	RV	CELLSTATES	vFB4	control_PVneg	4	14
SLC39A1	2.95	0.0456	0.0479	0.00708	5.42	12.7	0.00078	1.34	RV	CELLSTATES	vFB4	control_PVneg	4	14
ELANE	2.93	0.00283	0.117	0.0188	6.03	24.6	7.59e-06	2.55	RV	CELLSTATES	vFB4	control_PVneg	4	14
CATSPERB	2.9	0.000348	0.476	0.0783	7.72	34.5	2.85e-07	3.46	RV	CELLSTATES	vFB4	control_PVneg	4	14
SOCS3	2.9	0.0291	0.0794	0.0133	5.9	14.8	0.000321	1.54	RV	CELLSTATES	vFB4	control_PVneg	4	14
CD248	2.82	0.0314	0.0835	0.0138	5.7	14.4	0.000379	1.5	RV	CELLSTATES	vFB4	control_PVneg	4	14
TRIM47	2.81	0.0336	0.0736	0.0147	5.68	13.9	0.000476	1.47	RV	CELLSTATES	vFB4	control_PVneg	4	14
FTL	2.75	0.0292	0.504	0.0875	8.1	14.8	0.000327	1.53	RV	CELLSTATES	vFB4	control_PVneg	4	14
CCL2	2.73	0.0312	0.134	0.035	6.4	14.5	0.000372	1.51	RV	CELLSTATES	vFB4	control_PVneg	4	14
ADAMTS1	2.71	0.0249	0.0675	0.0145	5.58	15.6	0.000234	1.6	RV	CELLSTATES	vFB4	control_PVneg	4	14
GPRC5A	2.7	0.0334	0.0651	0.0149	5.77	14	0.000446	1.48	RV	CELLSTATES	vFB4	control_PVneg	4	14
NAMPT	2.68	0.00173	0.254	0.047	7.02	26.3	4.12e-06	2.76	RV	CELLSTATES	vFB4	control_PVneg	4	14
FGF7	2.67	0.00403	0.437	0.089	7.68	23.3	1.21e-05	2.39	RV	CELLSTATES	vFB4	control_PVneg	4	14
SELENBP1	2.67	0.00715	0.101	0.0236	6.13	21.1	2.72e-05	2.15	RV	CELLSTATES	vFB4	control_PVneg	4	14
CFD	2.64	0.0273	4.22	1.32	11.3	15.2	0.000275	1.56	RV	CELLSTATES	vFB4	control_PVneg	4	14
IFITM3	2.63	0.0178	0.328	0.0756	7.57	17.1	0.000129	1.75	RV	CELLSTATES	vFB4	control_PVneg	4	14
EDNRB	2.61	0.00588	0.158	0.0376	6.58	22	1.97e-05	2.23	RV	CELLSTATES	vFB4	control_PVneg	4	14
LSAMP-AS1	2.54	0.033	0.134	0.0269	6.33	14.1	0.000433	1.48	RV	CELLSTATES	vFB4	control_PVneg	4	14
AC093895.1	2.52	0.0239	0.139	0.0355	6.37	15.8	0.000213	1.62	RV	CELLSTATES	vFB4	control_PVneg	4	14
FGF10	2.51	0.00945	0.159	0.0292	6.34	19.9	4.23e-05	2.02	RV	CELLSTATES	vFB4	control_PVneg	4	14
RARRES1	2.5	0.0308	0.852	0.154	8.7	14.5	0.00036	1.51	RV	CELLSTATES	vFB4	control_PVneg	4	14
PTGFR	2.49	0.00973	0.216	0.0527	6.72	19.7	4.58e-05	2.01	RV	CELLSTATES	vFB4	control_PVneg	4	14
MT-ND2	2.45	0.0235	0.156	0.0212	6.32	15.9	0.000205	1.63	RV	CELLSTATES	vFB4	control_PVneg	4	14
CD38	2.4	0.012	0.138	0.0279	6.3	18.9	6.36e-05	1.92	RV	CELLSTATES	vFB4	control_PVneg	4	14
BMX	2.39	0.0336	0.158	0.0402	6.45	13.9	0.000461	1.47	RV	CELLSTATES	vFB4	control_PVneg	4	14
ZFP36	2.34	0.0318	0.192	0.0772	7.18	14.2	0.00041	1.5	RV	CELLSTATES	vFB4	control_PVneg	4	14
ID2	2.33	0.0291	0.18	0.0461	6.76	14.8	0.000319	1.54	RV	CELLSTATES	vFB4	control_PVneg	4	14
KAZN	2.32	0.00777	6.42	1.3	11.4	20.8	3.04e-05	2.11	RV	CELLSTATES	vFB4	control_PVneg	4	14
C3	2.21	0.0121	0.514	0.134	8.03	18.8	6.52e-05	1.92	RV	CELLSTATES	vFB4	control_PVneg	4	14
SAT1	2.21	0.00132	0.693	0.212	8.42	27.4	2.86e-06	2.88	RV	CELLSTATES	vFB4	control_PVneg	4	14
VEGFD	2.2	0.00964	0.308	0.0887	7.39	19.8	4.38e-05	2.02	RV	CELLSTATES	vFB4	control_PVneg	4	14
PPL	2.17	0.00684	0.172	0.0429	6.43	21.3	2.55e-05	2.17	RV	CELLSTATES	vFB4	control_PVneg	4	14
FTH1	2.16	0.0279	0.569	0.195	8.35	15	0.000291	1.55	RV	CELLSTATES	vFB4	control_PVneg	4	14
EID1	2.14	0.00911	0.229	0.0819	7.06	20.1	3.87e-05	2.04	RV	CELLSTATES	vFB4	control_PVneg	4	14
PLEKHA7	2.1	0.05	0.0875	0.0248	5.83	12.3	0.000932	1.3	RV	CELLSTATES	vFB4	control_PVneg	4	14
TMEM176B	2.08	0.0348	0.117	0.0297	6.09	13.7	0.000503	1.46	RV	CELLSTATES	vFB4	control_PVneg	4	14
TEX26-AS1	2.06	0.0464	0.164	0.0748	6.86	12.6	0.000812	1.33	RV	CELLSTATES	vFB4	control_PVneg	4	14
AC007529.2	2.01	0.00283	0.224	0.0725	6.88	24.5	7.8e-06	2.55	RV	CELLSTATES	vFB4	control_PVneg	4	14
RHOT2	2.01	0.0273	0.14	0.0543	6.51	15.2	0.00027	1.56	RV	CELLSTATES	vFB4	control_PVneg	4	14
PPIB	1.97	0.00973	0.158	0.054	6.48	19.6	4.75e-05	2.01	RV	CELLSTATES	vFB4	control_PVneg	4	14
COX7C	1.93	0.0333	0.153	0.0454	6.36	14	0.000443	1.48	RV	CELLSTATES	vFB4	control_PVneg	4	14
MT-ND1	1.92	0.0397	0.213	0.0656	6.77	13.3	0.000613	1.4	RV	CELLSTATES	vFB4	control_PVneg	4	14
S100A4	1.89	0.0454	0.365	0.146	7.62	12.8	0.000763	1.34	RV	CELLSTATES	vFB4	control_PVneg	4	14
NAT9	1.79	0.023	0.149	0.0655	6.57	16	0.000196	1.64	RV	CELLSTATES	vFB4	control_PVneg	4	14
MAP1LC3A	1.78	0.0161	0.204	0.0863	6.89	17.7	0.000101	1.79	RV	CELLSTATES	vFB4	control_PVneg	4	14
BTG1	1.77	0.0452	0.175	0.068	6.69	12.8	0.000748	1.34	RV	CELLSTATES	vFB4	control_PVneg	4	14
CTSL	1.74	0.0335	0.267	0.111	7.15	14	0.000455	1.47	RV	CELLSTATES	vFB4	control_PVneg	4	14
MT-ND4	1.74	0.0336	0.397	0.109	7.48	13.9	0.000463	1.47	RV	CELLSTATES	vFB4	control_PVneg	4	14
PKM	1.74	0.0497	0.17	0.0714	6.67	12.4	0.000907	1.3	RV	CELLSTATES	vFB4	control_PVneg	4	14
NDUFS2	1.72	0.0308	0.144	0.0711	6.58	14.5	0.000359	1.51	RV	CELLSTATES	vFB4	control_PVneg	4	14
AC018682.1	1.71	0.0498	0.459	0.286	8.22	12.3	0.000917	1.3	RV	CELLSTATES	vFB4	control_PVneg	4	14
ATP1B3	1.7	0.0397	0.185	0.081	6.82	13.3	0.00061	1.4	RV	CELLSTATES	vFB4	control_PVneg	4	14
MT-CO1	1.7	0.0185	1.24	0.39	9.11	16.8	0.000142	1.73	RV	CELLSTATES	vFB4	control_PVneg	4	14
OSMR	1.7	0.0497	0.351	0.149	7.47	12.4	0.000897	1.3	RV	CELLSTATES	vFB4	control_PVneg	4	14
PNRC1	1.68	0.0454	0.181	0.0879	6.73	12.8	0.000756	1.34	RV	CELLSTATES	vFB4	control_PVneg	4	14
EIF1	1.64	0.0273	0.468	0.245	8.05	15.2	0.000273	1.56	RV	CELLSTATES	vFB4	control_PVneg	4	14
MT-CO3	1.55	0.0316	1.13	0.359	8.89	14.3	0.000399	1.5	RV	CELLSTATES	vFB4	control_PVneg	4	14
ADA	1.53	0.0456	0.22	0.0854	6.92	12.7	0.000779	1.34	RV	CELLSTATES	vFB4	control_PVneg	4	14
MT-CO2	1.46	0.0463	0.6	0.191	8.08	12.6	0.000801	1.33	RV	CELLSTATES	vFB4	control_PVneg	4	14
PDGFRB	1.45	0.0178	0.639	0.328	8.29	17.1	0.000125	1.75	RV	CELLSTATES	vFB4	control_PVneg	4	14
SELENOS	1.33	0.05	0.253	0.154	7.22	12.3	0.000931	1.3	RV	CELLSTATES	vFB4	control_PVneg	4	14
ZRANB2	1.28	0.0358	0.71	0.377	8.46	13.6	0.000526	1.45	RV	CELLSTATES	vFB4	control_PVneg	4	14

## Sheet: control_RBM20
Gene	logFC	FDR	mean_exp_control	mean_exp_genotype	logCPM	F	PValue	FDR_plot	Region	annotation_level	cell_state	comparison	Observations_genotype	Observations_reference
XIST	7.13	0.000111	0.599	0.00536	7.96	36.6	9.57e-08	3.95	RV	CELLSTATES	vFB4	control_RBM20	5	14
CCL2	5.68	5.41e-06	0.134	0.00256	6.18	49.5	2e-09	5.27	RV	CELLSTATES	vFB4	control_RBM20	5	14
NPPC	4.85	0.000835	0.101	0.00317	5.76	27.2	2.29e-06	3.08	RV	CELLSTATES	vFB4	control_RBM20	5	14
PURPL	4.59	0.00832	0.0127	0	4.17	18.7	6.25e-05	2.08	RV	CELLSTATES	vFB4	control_RBM20	5	14
RET	4.24	0.0259	0.0197	0	4.31	14.6	0.000334	1.59	RV	CELLSTATES	vFB4	control_RBM20	5	14
MARCKSL1	4.07	0.00015	0.0683	0.00834	5.55	34.7	1.77e-07	3.83	RV	CELLSTATES	vFB4	control_RBM20	5	14
GRID2	3.84	0.000111	0.071	0.0148	5.59	36.2	1.07e-07	3.95	RV	CELLSTATES	vFB4	control_RBM20	5	14
CDH18	3.66	0.00427	0.0488	0.00843	4.99	21	2.3e-05	2.37	RV	CELLSTATES	vFB4	control_RBM20	5	14
AC097521.1	3.61	0.00275	0.0352	0.0106	5.23	22.6	1.25e-05	2.56	RV	CELLSTATES	vFB4	control_RBM20	5	14
ACE2	3.61	0.00063	0.0932	0.0187	6	28.3	1.56e-06	3.2	RV	CELLSTATES	vFB4	control_RBM20	5	14
PLA2G2A	3.58	0.00394	1.99	0.24	10	21.3	2.1e-05	2.4	RV	CELLSTATES	vFB4	control_RBM20	5	14
CHRDL2	3.44	0.000797	0.087	0.0106	5.6	27.4	2.12e-06	3.1	RV	CELLSTATES	vFB4	control_RBM20	5	14
TCF24	3.44	0.0374	0.0169	0.0069	4.61	13.1	0.000598	1.43	RV	CELLSTATES	vFB4	control_RBM20	5	14
AC108134.2	3.36	0.0397	0.0209	0.00247	4.38	12.9	0.000666	1.4	RV	CELLSTATES	vFB4	control_RBM20	5	14
MYH6	3.35	0.0369	0.048	0.00256	4.84	13.2	0.000587	1.43	RV	CELLSTATES	vFB4	control_RBM20	5	14
AC037486.1	3.33	0.0214	0.0705	0.00914	5.36	15.2	0.000246	1.67	RV	CELLSTATES	vFB4	control_RBM20	5	14
AL157395.1	3.26	0.0374	0.0223	0.00189	4.38	13.1	0.0006	1.43	RV	CELLSTATES	vFB4	control_RBM20	5	14
CLEC12A	3.24	0.0123	0.0354	0.00655	4.9	17	0.000112	1.91	RV	CELLSTATES	vFB4	control_RBM20	5	14
FGF10	3.24	0.000111	0.159	0.0276	6.18	36.3	1.06e-07	3.95	RV	CELLSTATES	vFB4	control_RBM20	5	14
ACAT2	3.22	0.0112	0.0413	0.00483	4.82	17.4	9.88e-05	1.95	RV	CELLSTATES	vFB4	control_RBM20	5	14
KCTD11	3.21	0.0469	0.0169	0	4.13	12.3	0.000893	1.33	RV	CELLSTATES	vFB4	control_RBM20	5	14
FAM184A	3.19	0.000241	0.238	0.0373	6.75	32.6	3.56e-07	3.62	RV	CELLSTATES	vFB4	control_RBM20	5	14
TMEM100	3.14	0.0129	0.0445	0.0135	5.19	16.9	0.00012	1.89	RV	CELLSTATES	vFB4	control_RBM20	5	14
AP005059.1	3.13	0.0298	0.0294	0.0169	5.24	13.9	0.000423	1.53	RV	CELLSTATES	vFB4	control_RBM20	5	14
ADAMTS4	3.11	0.00181	0.0641	0.0131	5.42	24.3	6.49e-06	2.74	RV	CELLSTATES	vFB4	control_RBM20	5	14
SLC7A5	3.07	0.0298	0.0159	0.00256	4.38	13.9	0.00042	1.53	RV	CELLSTATES	vFB4	control_RBM20	5	14
C6orf120	3.03	0.0279	0.0143	0.00365	4.33	14.2	0.000379	1.55	RV	CELLSTATES	vFB4	control_RBM20	5	14
LINC01885	2.98	0.0394	0.0206	0.00237	4.36	12.9	0.000646	1.4	RV	CELLSTATES	vFB4	control_RBM20	5	14
ID2	2.92	0.00063	0.18	0.0312	6.57	28.3	1.54e-06	3.2	RV	CELLSTATES	vFB4	control_RBM20	5	14
GPX3	2.89	0.0351	0.574	0.0883	8.35	13.4	0.000535	1.46	RV	CELLSTATES	vFB4	control_RBM20	5	14
AC093895.1	2.81	0.00181	0.139	0.0298	6.23	24.3	6.63e-06	2.74	RV	CELLSTATES	vFB4	control_RBM20	5	14
ELANE	2.79	0.000403	0.117	0.0256	5.9	30.8	6.55e-07	3.39	RV	CELLSTATES	vFB4	control_RBM20	5	14
AC008591.1	2.76	4.8e-05	0.148	0.0449	6.31	40.2	3.03e-08	4.32	RV	CELLSTATES	vFB4	control_RBM20	5	14
AVPI1	2.76	0.0472	0.0143	0.00365	4.37	12.1	0.000921	1.33	RV	CELLSTATES	vFB4	control_RBM20	5	14
KCNE4	2.76	0.0105	0.0499	0.0136	5.09	17.6	8.81e-05	1.98	RV	CELLSTATES	vFB4	control_RBM20	5	14
SH3PXD2A-AS1	2.72	0.0251	0.0249	0.0222	5.08	14.6	0.000317	1.6	RV	CELLSTATES	vFB4	control_RBM20	5	14
CCDC129	2.67	0.00722	0.0474	0.0142	5.12	19.1	4.9e-05	2.14	RV	CELLSTATES	vFB4	control_RBM20	5	14
INSRR	2.58	0.0146	0.0343	0.0239	5.3	16.5	0.000141	1.84	RV	CELLSTATES	vFB4	control_RBM20	5	14
LSAMP	2.58	5.99e-05	1.05	0.258	8.66	39	4.43e-08	4.22	RV	CELLSTATES	vFB4	control_RBM20	5	14
PLCXD3	2.58	0.00063	0.5	0.111	7.73	28.4	1.51e-06	3.2	RV	CELLSTATES	vFB4	control_RBM20	5	14
HES1	2.55	0.00635	0.254	0.089	7.25	19.7	3.9e-05	2.2	RV	CELLSTATES	vFB4	control_RBM20	5	14
MELTF	2.5	0.0293	0.0502	0.0126	5.04	14	0.000405	1.53	RV	CELLSTATES	vFB4	control_RBM20	5	14
SH3BGRL3	2.49	0.00729	0.13	0.0501	6.49	19	5.02e-05	2.14	RV	CELLSTATES	vFB4	control_RBM20	5	14
KAZN	2.47	0.00063	6.42	1.57	11.3	28.5	1.46e-06	3.2	RV	CELLSTATES	vFB4	control_RBM20	5	14
KAZN-AS1	2.45	0.0421	0.12	0.0213	5.73	12.6	0.000747	1.38	RV	CELLSTATES	vFB4	control_RBM20	5	14
FLNB	2.42	0.00913	0.0774	0.0323	5.69	18.2	7.04e-05	2.04	RV	CELLSTATES	vFB4	control_RBM20	5	14
BMX	2.38	0.00913	0.158	0.0393	6.33	18.2	7.15e-05	2.04	RV	CELLSTATES	vFB4	control_RBM20	5	14
MYC	2.37	0.0321	0.0376	0.015	5.14	13.6	0.000481	1.49	RV	CELLSTATES	vFB4	control_RBM20	5	14
PTGFR	2.35	0.00262	0.216	0.0667	6.63	22.9	1.1e-05	2.58	RV	CELLSTATES	vFB4	control_RBM20	5	14
RAPGEFL1	2.33	0.0472	0.0446	0.014	5.07	12.1	0.000916	1.33	RV	CELLSTATES	vFB4	control_RBM20	5	14
AC009501.1	2.24	0.0414	0.0513	0.0148	5.13	12.7	0.000706	1.38	RV	CELLSTATES	vFB4	control_RBM20	5	14
CILP	2.22	0.0319	0.0807	0.0298	5.53	13.7	0.000463	1.5	RV	CELLSTATES	vFB4	control_RBM20	5	14
SLCO2B1	2.22	0.0266	0.0683	0.0231	5.4	14.3	0.00035	1.57	RV	CELLSTATES	vFB4	control_RBM20	5	14
FAIM2	2.21	0.015	0.0986	0.0446	5.89	16.3	0.000151	1.82	RV	CELLSTATES	vFB4	control_RBM20	5	14
SLC1A2	2.21	0.0307	0.0699	0.017	5.23	13.8	0.000441	1.51	RV	CELLSTATES	vFB4	control_RBM20	5	14
AC084357.2	2.19	0.00832	0.165	0.0887	6.86	18.5	6.15e-05	2.08	RV	CELLSTATES	vFB4	control_RBM20	5	14
C3	2.19	0.00181	0.514	0.153	7.91	24.3	6.66e-06	2.74	RV	CELLSTATES	vFB4	control_RBM20	5	14
IFITM2	2.18	0.0475	0.115	0.0482	6.16	12.1	0.000938	1.32	RV	CELLSTATES	vFB4	control_RBM20	5	14
AC007529.2	2.17	0.000147	0.224	0.0749	6.77	34.9	1.63e-07	3.83	RV	CELLSTATES	vFB4	control_RBM20	5	14
ADAMTS19	2.17	0.000485	0.223	0.0915	6.78	29.9	8.86e-07	3.31	RV	CELLSTATES	vFB4	control_RBM20	5	14
RPL38	2.17	0.0382	0.044	0.0212	5.21	13	0.000617	1.42	RV	CELLSTATES	vFB4	control_RBM20	5	14
FADS1	2.16	0.0424	0.0427	0.0167	5.01	12.5	0.000783	1.37	RV	CELLSTATES	vFB4	control_RBM20	5	14
GPRC5A	2.16	0.0211	0.0651	0.0348	5.71	15.2	0.000239	1.68	RV	CELLSTATES	vFB4	control_RBM20	5	14
CFD	2.15	0.0169	4.22	1.92	11.2	15.9	0.00018	1.77	RV	CELLSTATES	vFB4	control_RBM20	5	14
IGDCC4	2.15	0.0211	0.0758	0.0396	5.72	15.2	0.000238	1.68	RV	CELLSTATES	vFB4	control_RBM20	5	14
AC087623.2	2.14	0.00593	0.0978	0.0902	6.57	19.9	3.57e-05	2.23	RV	CELLSTATES	vFB4	control_RBM20	5	14
GPC5	2.14	0.00997	0.449	0.137	7.55	17.9	8.04e-05	2	RV	CELLSTATES	vFB4	control_RBM20	5	14
SPDYE2	2.14	0.00676	0.214	0.133	7.2	19.4	4.3e-05	2.17	RV	CELLSTATES	vFB4	control_RBM20	5	14
CERS4	2.12	0.00655	0.0901	0.0361	5.79	19.6	4.08e-05	2.18	RV	CELLSTATES	vFB4	control_RBM20	5	14
FTL	2.11	0.0424	0.504	0.158	8	12.5	0.000781	1.37	RV	CELLSTATES	vFB4	control_RBM20	5	14
FMNL1	2.1	0.0112	0.0846	0.0335	5.61	17.3	9.97e-05	1.95	RV	CELLSTATES	vFB4	control_RBM20	5	14
AC008105.3	2.09	0.00108	0.13	0.057	6.22	26.3	3.15e-06	2.97	RV	CELLSTATES	vFB4	control_RBM20	5	14
PPL	2.09	0.0019	0.172	0.0445	6.3	24.1	7.17e-06	2.72	RV	CELLSTATES	vFB4	control_RBM20	5	14
ST3GAL5	2.08	0.00129	0.215	0.0626	6.66	25.7	4.02e-06	2.89	RV	CELLSTATES	vFB4	control_RBM20	5	14
CYR61	2.07	0.0444	0.108	0.0813	6.6	12.4	0.00083	1.35	RV	CELLSTATES	vFB4	control_RBM20	5	14
AC022146.2	2.05	0.0279	0.071	0.037	5.59	14.2	0.000378	1.55	RV	CELLSTATES	vFB4	control_RBM20	5	14
VEGFD	2.05	0.00262	0.308	0.105	7.29	23	1.08e-05	2.58	RV	CELLSTATES	vFB4	control_RBM20	5	14
ADH1B	2.04	0.00267	1.32	0.34	9.12	22.7	1.19e-05	2.57	RV	CELLSTATES	vFB4	control_RBM20	5	14
SELENBP1	2.04	0.00476	0.101	0.0489	6.05	20.6	2.67e-05	2.32	RV	CELLSTATES	vFB4	control_RBM20	5	14
FGF7	2.03	0.00978	0.437	0.164	7.64	17.9	7.81e-05	2.01	RV	CELLSTATES	vFB4	control_RBM20	5	14
BHLHE40	1.96	0.0492	0.17	0.0931	6.74	12	0.000982	1.31	RV	CELLSTATES	vFB4	control_RBM20	5	14
AL035071.2	1.95	0.0418	0.0462	0.0278	5.3	12.7	0.000721	1.38	RV	CELLSTATES	vFB4	control_RBM20	5	14
EPHX1	1.95	0.00754	0.182	0.0618	6.59	18.9	5.35e-05	2.12	RV	CELLSTATES	vFB4	control_RBM20	5	14
HMCN2	1.94	0.00748	0.189	0.0717	6.59	18.9	5.25e-05	2.13	RV	CELLSTATES	vFB4	control_RBM20	5	14
ADA	1.91	0.00149	0.22	0.0674	6.75	25.2	4.75e-06	2.83	RV	CELLSTATES	vFB4	control_RBM20	5	14
C1R	1.88	0.0204	0.647	0.302	8.38	15.4	0.000222	1.69	RV	CELLSTATES	vFB4	control_RBM20	5	14
EDNRB	1.87	0.0145	0.158	0.075	6.54	16.6	0.000137	1.84	RV	CELLSTATES	vFB4	control_RBM20	5	14
FST	1.84	0.0279	0.074	0.0376	5.63	14.1	0.000381	1.55	RV	CELLSTATES	vFB4	control_RBM20	5	14
SHISA5	1.83	0.00685	0.0962	0.0534	5.93	19.3	4.45e-05	2.16	RV	CELLSTATES	vFB4	control_RBM20	5	14
GNAO1	1.79	0.0406	0.125	0.0622	6.18	12.8	0.000684	1.39	RV	CELLSTATES	vFB4	control_RBM20	5	14
NALCN	1.78	0.0394	0.149	0.0421	6.1	12.9	0.000647	1.4	RV	CELLSTATES	vFB4	control_RBM20	5	14
ZNF589	1.78	0.0179	0.109	0.063	5.93	15.8	0.000192	1.75	RV	CELLSTATES	vFB4	control_RBM20	5	14
CACNA2D3	1.77	0.0234	0.194	0.0824	6.59	14.8	0.000288	1.63	RV	CELLSTATES	vFB4	control_RBM20	5	14
RIPOR3	1.76	0.0422	0.274	0.0562	6.75	12.6	0.000752	1.37	RV	CELLSTATES	vFB4	control_RBM20	5	14
ERBB4	1.69	0.0214	0.13	0.0699	6.12	15.2	0.000247	1.67	RV	CELLSTATES	vFB4	control_RBM20	5	14
PIR	1.69	0.0209	0.253	0.106	6.87	15.3	0.000232	1.68	RV	CELLSTATES	vFB4	control_RBM20	5	14
ARL4D	1.68	0.0321	0.111	0.0714	6	13.6	0.000482	1.49	RV	CELLSTATES	vFB4	control_RBM20	5	14
PTMA	1.67	0.0321	0.192	0.113	6.83	13.6	0.00048	1.49	RV	CELLSTATES	vFB4	control_RBM20	5	14
KCNQ1	1.65	0.0128	0.215	0.11	6.87	16.9	0.000117	1.89	RV	CELLSTATES	vFB4	control_RBM20	5	14
PRICKLE1	1.65	0.00445	0.484	0.24	7.75	20.9	2.43e-05	2.35	RV	CELLSTATES	vFB4	control_RBM20	5	14
TMEM150C	1.65	0.0394	0.144	0.0553	6.15	12.9	0.00065	1.4	RV	CELLSTATES	vFB4	control_RBM20	5	14
AKR1C1	1.64	0.0053	0.348	0.15	7.33	20.3	3.09e-05	2.28	RV	CELLSTATES	vFB4	control_RBM20	5	14
POR	1.62	0.0434	0.0885	0.0478	5.8	12.4	0.000808	1.36	RV	CELLSTATES	vFB4	control_RBM20	5	14
C8orf34	1.61	0.0101	0.18	0.0874	6.46	17.8	8.25e-05	1.99	RV	CELLSTATES	vFB4	control_RBM20	5	14
HAS2-AS1	1.61	0.0259	0.196	0.214	7.22	14.4	0.000335	1.59	RV	CELLSTATES	vFB4	control_RBM20	5	14
ST3GAL4	1.6	0.011	0.224	0.18	7.16	17.4	9.52e-05	1.96	RV	CELLSTATES	vFB4	control_RBM20	5	14
HEXB	1.59	0.042	0.0782	0.0573	5.8	12.6	0.000733	1.38	RV	CELLSTATES	vFB4	control_RBM20	5	14
C7	1.55	0.00593	2.32	1.22	9.99	19.9	3.59e-05	2.23	RV	CELLSTATES	vFB4	control_RBM20	5	14
MT-CO1	1.55	0.0117	1.24	0.429	9.04	17.2	0.000104	1.93	RV	CELLSTATES	vFB4	control_RBM20	5	14
PDE10A	1.54	0.0394	0.522	0.262	8	12.9	0.000642	1.4	RV	CELLSTATES	vFB4	control_RBM20	5	14
TEX26-AS1	1.54	0.042	0.164	0.137	6.85	12.7	0.00073	1.38	RV	CELLSTATES	vFB4	control_RBM20	5	14
BMPER	1.53	0.0234	0.252	0.128	6.96	14.8	0.000287	1.63	RV	CELLSTATES	vFB4	control_RBM20	5	14
PKM	1.52	0.0424	0.17	0.102	6.6	12.5	0.000765	1.37	RV	CELLSTATES	vFB4	control_RBM20	5	14
PLIN2	1.52	0.0459	0.238	0.171	7.24	12.3	0.000869	1.34	RV	CELLSTATES	vFB4	control_RBM20	5	14
AL449266.1	1.5	0.0265	0.127	0.0857	6.24	14.4	0.000347	1.58	RV	CELLSTATES	vFB4	control_RBM20	5	14
NGF	1.48	0.00505	0.601	0.351	8.23	20.4	2.9e-05	2.3	RV	CELLSTATES	vFB4	control_RBM20	5	14
MESD	1.47	0.0238	0.135	0.0757	6.22	14.8	0.000294	1.62	RV	CELLSTATES	vFB4	control_RBM20	5	14
CATSPERB	1.45	0.0321	0.476	0.217	7.74	13.7	0.000472	1.49	RV	CELLSTATES	vFB4	control_RBM20	5	14
CYSLTR2	1.45	0.0418	0.109	0.0568	5.93	12.7	0.000722	1.38	RV	CELLSTATES	vFB4	control_RBM20	5	14
EID1	1.43	0.0303	0.229	0.177	7.07	13.8	0.000433	1.52	RV	CELLSTATES	vFB4	control_RBM20	5	14
IQCG	1.43	0.0475	0.105	0.0662	6.01	12.1	0.000936	1.32	RV	CELLSTATES	vFB4	control_RBM20	5	14
ATP5MG	1.42	0.0421	0.108	0.0726	6.13	12.6	0.000747	1.38	RV	CELLSTATES	vFB4	control_RBM20	5	14
LSP1	1.41	0.022	0.222	0.132	6.86	15.1	0.000257	1.66	RV	CELLSTATES	vFB4	control_RBM20	5	14
MGST1	1.41	0.0169	1.64	1.03	9.59	15.9	0.00018	1.77	RV	CELLSTATES	vFB4	control_RBM20	5	14
LAMA4	1.4	0.0492	0.235	0.129	6.82	12	0.000981	1.31	RV	CELLSTATES	vFB4	control_RBM20	5	14
PPIB	1.39	0.0356	0.158	0.0933	6.45	13.3	0.00055	1.45	RV	CELLSTATES	vFB4	control_RBM20	5	14
TXNRD1	1.38	0.0269	0.593	0.265	8.08	14.3	0.000356	1.57	RV	CELLSTATES	vFB4	control_RBM20	5	14
PDE1C	1.34	0.0295	0.466	0.272	7.78	13.9	0.000414	1.53	RV	CELLSTATES	vFB4	control_RBM20	5	14
EPHA6	1.28	0.0472	0.392	0.301	7.64	12.2	0.000912	1.33	RV	CELLSTATES	vFB4	control_RBM20	5	14
PLAC9	1.25	0.0212	0.525	0.365	8.08	15.2	0.000241	1.67	RV	CELLSTATES	vFB4	control_RBM20	5	14
TNFAIP6	1.25	0.0472	0.187	0.161	6.86	12.2	0.000911	1.33	RV	CELLSTATES	vFB4	control_RBM20	5	14
SH3PXD2B	1.24	0.0295	0.603	0.491	8.38	14	0.000414	1.53	RV	CELLSTATES	vFB4	control_RBM20	5	14
RNF24	1.23	0.0255	0.457	0.348	7.93	14.5	0.000324	1.59	RV	CELLSTATES	vFB4	control_RBM20	5	14
PDGFRB	1.21	0.00978	0.639	0.445	8.29	17.9	7.78e-05	2.01	RV	CELLSTATES	vFB4	control_RBM20	5	14
TBX20	1.17	0.0351	1.23	1	9.26	13.4	0.000537	1.46	RV	CELLSTATES	vFB4	control_RBM20	5	14
AL109930.1	1.16	0.0288	0.58	0.455	8.27	14.1	0.000395	1.54	RV	CELLSTATES	vFB4	control_RBM20	5	14

## Sheet: control_TTN
Gene	logFC	FDR	mean_exp_control	mean_exp_genotype	logCPM	F	PValue	FDR_plot	Region	annotation_level	cell_state	comparison	Observations_genotype	Observations_reference
PLA2G2A	7.49	6.6e-14	1.99	0.0124	9.9	113	9.77e-18	13.2	RV	CELLSTATES	vFB4	control_TTN	6	14
NPPC	5.59	9.35e-07	0.101	0.000813	5.65	43.3	2.78e-09	6.03	RV	CELLSTATES	vFB4	control_TTN	6	14
CCL2	5.1	1.08e-08	0.134	0.00593	6.08	62.9	4.79e-12	7.97	RV	CELLSTATES	vFB4	control_TTN	6	14
CHRDL2	5.1	7.89e-08	0.087	0.00164	5.46	52.3	1.34e-10	7.1	RV	CELLSTATES	vFB4	control_TTN	6	14
ADAMTS4	5.07	6.63e-08	0.0641	0.00163	5.26	53.4	9.33e-11	7.18	RV	CELLSTATES	vFB4	control_TTN	6	14
MARCKSL1	4.46	2.22e-07	0.0683	0.00412	5.44	48.6	4.45e-10	6.65	RV	CELLSTATES	vFB4	control_TTN	6	14
ADM	4.23	0.00249	0.029	0	4.42	18.1	5.17e-05	2.6	RV	CELLSTATES	vFB4	control_TTN	6	14
ACE2	4.12	6.62e-07	0.0932	0.0133	5.88	44.7	1.72e-09	6.18	RV	CELLSTATES	vFB4	control_TTN	6	14
SOCS3	4.04	4.94e-07	0.0794	0.00909	5.62	45.9	1.12e-09	6.31	RV	CELLSTATES	vFB4	control_TTN	6	14
APLNR	3.98	0.00503	0.0283	0	4.42	16	0.000133	2.3	RV	CELLSTATES	vFB4	control_TTN	6	14
NR4A1	3.95	2.28e-07	0.127	0.0281	6.52	48.4	4.73e-10	6.64	RV	CELLSTATES	vFB4	control_TTN	6	14
RASD1	3.84	0.000467	0.048	0.00333	5.04	22.9	6.28e-06	3.33	RV	CELLSTATES	vFB4	control_TTN	6	14
LDLR	3.72	4.03e-06	0.0851	0.00943	5.4	38.6	1.43e-08	5.39	RV	CELLSTATES	vFB4	control_TTN	6	14
HES1	3.71	4.94e-07	0.254	0.0384	7.1	45.9	1.13e-09	6.31	RV	CELLSTATES	vFB4	control_TTN	6	14
TMEM100	3.71	0.000144	0.0445	0.00411	5.07	26.7	1.34e-06	3.84	RV	CELLSTATES	vFB4	control_TTN	6	14
APOD	3.69	2.31e-05	2.92	0.5	10.8	32.4	1.47e-07	4.64	RV	CELLSTATES	vFB4	control_TTN	6	14
EDNRB	3.59	7.89e-08	0.158	0.0202	6.32	52.3	1.34e-10	7.1	RV	CELLSTATES	vFB4	control_TTN	6	14
FGF10	3.49	1.9e-07	0.159	0.0273	6.08	49.5	3.37e-10	6.72	RV	CELLSTATES	vFB4	control_TTN	6	14
SH3PXD2A-AS1	3.47	0.000168	0.0249	0.0094	4.96	26	1.78e-06	3.77	RV	CELLSTATES	vFB4	control_TTN	6	14
AL445465.1	3.45	0.00274	0.0168	0.00248	4.26	17.7	5.89e-05	2.56	RV	CELLSTATES	vFB4	control_TTN	6	14
IGFBP4	3.43	2.77e-09	0.339	0.0539	7.29	68	1.03e-12	8.56	RV	CELLSTATES	vFB4	control_TTN	6	14
Z83844.2	3.38	0.00844	0.0194	0.0045	4.33	14.3	0.00027	2.07	RV	CELLSTATES	vFB4	control_TTN	6	14
FBXO2	3.36	0.0056	0.0178	0.00347	4.29	15.6	0.000154	2.25	RV	CELLSTATES	vFB4	control_TTN	6	14
AC008591.1	3.35	1.69e-08	0.148	0.0317	6.19	60.4	1e-11	7.77	RV	CELLSTATES	vFB4	control_TTN	6	14
MT1A	3.33	0.0225	0.0181	0	4.21	11.5	0.00103	1.65	RV	CELLSTATES	vFB4	control_TTN	6	14
CFD	3.31	2.64e-06	4.22	1.29	11.1	39.9	9e-09	5.58	RV	CELLSTATES	vFB4	control_TTN	6	14
KCNH8	3.3	0.00853	0.0181	0.00167	4.24	14.3	0.000273	2.07	RV	CELLSTATES	vFB4	control_TTN	6	14
CSTF2T	3.29	0.00262	0.0248	0.00415	4.52	17.8	5.59e-05	2.58	RV	CELLSTATES	vFB4	control_TTN	6	14
CYR61	3.28	6.54e-06	0.108	0.037	6.44	36.9	2.66e-08	5.18	RV	CELLSTATES	vFB4	control_TTN	6	14
PTGFR	3.28	5.69e-08	0.216	0.038	6.49	54.8	5.88e-11	7.24	RV	CELLSTATES	vFB4	control_TTN	6	14
RELN	3.28	0.0123	0.0178	0	4.13	13.3	0.000448	1.91	RV	CELLSTATES	vFB4	control_TTN	6	14
PPL	3.2	4.72e-08	0.172	0.0252	6.13	56	4.04e-11	7.33	RV	CELLSTATES	vFB4	control_TTN	6	14
NGFR	3.19	0.0118	0.0195	0.000813	4.24	13.4	0.000424	1.93	RV	CELLSTATES	vFB4	control_TTN	6	14
CXCL14	3.16	0.00631	0.0326	0.00331	4.59	15.2	0.00018	2.2	RV	CELLSTATES	vFB4	control_TTN	6	14
CHDH	3.14	0.0133	0.0142	0.00167	4.15	13	0.000502	1.87	RV	CELLSTATES	vFB4	control_TTN	6	14
AGBL1	3.13	0.000389	0.0418	0.00911	5.04	23.6	4.8e-06	3.41	RV	CELLSTATES	vFB4	control_TTN	6	14
AVPI1	3.12	0.00522	0.0143	0.00248	4.27	15.8	0.000141	2.28	RV	CELLSTATES	vFB4	control_TTN	6	14
CCDC129	3.1	0.000326	0.0474	0.0107	5.01	24.1	3.87e-06	3.49	RV	CELLSTATES	vFB4	control_TTN	6	14
PTGES	3.1	0.014	0.0187	0.000813	4.21	12.9	0.00053	1.86	RV	CELLSTATES	vFB4	control_TTN	6	14
FMNL1	3.08	4.39e-05	0.0846	0.021	5.45	30.3	3.22e-07	4.36	RV	CELLSTATES	vFB4	control_TTN	6	14
KAZN-AS1	3.06	0.000541	0.12	0.0141	5.6	22.4	7.81e-06	3.27	RV	CELLSTATES	vFB4	control_TTN	6	14
AC006007.1	3.05	0.02	0.0197	0.00347	4.25	11.9	0.00086	1.7	RV	CELLSTATES	vFB4	control_TTN	6	14
ADAMTS19	3.05	4.72e-08	0.223	0.0614	6.63	55.9	4.19e-11	7.33	RV	CELLSTATES	vFB4	control_TTN	6	14
CERS3	3.04	0.014	0.0404	0.00248	4.43	12.9	0.000534	1.85	RV	CELLSTATES	vFB4	control_TTN	6	14
AL353653.1	3.02	0.01	0.0224	0.00331	4.53	13.8	0.000339	2	RV	CELLSTATES	vFB4	control_TTN	6	14
G0S2	3.02	0.00644	0.0482	0.00247	4.75	15.2	0.000186	2.19	RV	CELLSTATES	vFB4	control_TTN	6	14
LGALS2	3.02	0.0191	0.0139	0.000813	4.09	12	0.000808	1.72	RV	CELLSTATES	vFB4	control_TTN	6	14
GRID2	3	2.28e-05	0.071	0.0235	5.55	32.5	1.42e-07	4.64	RV	CELLSTATES	vFB4	control_TTN	6	14
KCNE4	3	0.00041	0.0499	0.0091	4.99	23.4	5.16e-06	3.39	RV	CELLSTATES	vFB4	control_TTN	6	14
BHLHE40	2.98	1.36e-05	0.17	0.0452	6.57	34.3	7.15e-08	4.87	RV	CELLSTATES	vFB4	control_TTN	6	14
BMX	2.98	1.27e-05	0.158	0.0266	6.2	34.5	6.56e-08	4.9	RV	CELLSTATES	vFB4	control_TTN	6	14
TMEM196	2.95	0.0037	0.0271	0.00676	4.71	16.8	8.8e-05	2.43	RV	CELLSTATES	vFB4	control_TTN	6	14
AC037486.1	2.94	0.00286	0.0705	0.0134	5.29	17.6	6.34e-05	2.54	RV	CELLSTATES	vFB4	control_TTN	6	14
LSAMP	2.93	4.61e-08	1.05	0.234	8.56	56.5	3.41e-11	7.34	RV	CELLSTATES	vFB4	control_TTN	6	14
APOE	2.9	0.000258	0.108	0.0344	6.14	24.8	2.87e-06	3.59	RV	CELLSTATES	vFB4	control_TTN	6	14
KAZN	2.89	1.15e-06	6.42	1.66	11.3	42.5	3.66e-09	5.94	RV	CELLSTATES	vFB4	control_TTN	6	14
MYH6	2.89	0.0114	0.048	0.00667	4.77	13.5	0.000402	1.94	RV	CELLSTATES	vFB4	control_TTN	6	14
HAS1	2.88	0.00592	0.0332	0.00573	4.72	15.4	0.000165	2.23	RV	CELLSTATES	vFB4	control_TTN	6	14
RET	2.88	0.0305	0.0197	0.00333	4.28	10.6	0.0016	1.52	RV	CELLSTATES	vFB4	control_TTN	6	14
TMEM176A	2.87	0.0144	0.0465	0.00415	4.89	12.8	0.000555	1.84	RV	CELLSTATES	vFB4	control_TTN	6	14
AC007529.2	2.86	1.67e-08	0.224	0.0445	6.62	60.9	8.67e-12	7.78	RV	CELLSTATES	vFB4	control_TTN	6	14
AC108134.2	2.86	0.0219	0.0209	0.00325	4.34	11.6	0.000988	1.66	RV	CELLSTATES	vFB4	control_TTN	6	14
ASB10	2.86	0.0307	0.0126	0	3.96	11.5	0.00161	1.51	RV	CELLSTATES	vFB4	control_TTN	6	14
JUNB	2.85	7.17e-05	0.349	0.123	7.78	28.8	5.81e-07	4.14	RV	CELLSTATES	vFB4	control_TTN	6	14
PDE10A	2.85	7.89e-08	0.522	0.122	7.8	52.5	1.24e-10	7.1	RV	CELLSTATES	vFB4	control_TTN	6	14
GPX3	2.82	0.000902	0.574	0.119	8.27	20.9	1.5e-05	3.05	RV	CELLSTATES	vFB4	control_TTN	6	14
PLAU	2.82	0.00328	0.0609	0.0128	5.11	17.1	7.65e-05	2.48	RV	CELLSTATES	vFB4	control_TTN	6	14
DBX2	2.8	0.0274	0.0138	0.00167	4.06	10.9	0.00136	1.56	RV	CELLSTATES	vFB4	control_TTN	6	14
DHCR7	2.8	0.024	0.013	0.000813	4.1	11.3	0.00113	1.62	RV	CELLSTATES	vFB4	control_TTN	6	14
ZC3H12A	2.78	0.00921	0.0154	0.00412	4.4	14.1	0.000301	2.04	RV	CELLSTATES	vFB4	control_TTN	6	14
AC093895.1	2.77	7.54e-05	0.139	0.0377	6.15	28.6	6.25e-07	4.12	RV	CELLSTATES	vFB4	control_TTN	6	14
CDH18	2.77	0.00231	0.0488	0.0149	4.98	18.2	4.71e-05	2.64	RV	CELLSTATES	vFB4	control_TTN	6	14
FSHR	2.73	0.0343	0.015	0.00166	4.2	10.2	0.00189	1.46	RV	CELLSTATES	vFB4	control_TTN	6	14
DAO	2.71	0.0355	0.0134	0.00167	4.09	10.1	0.00199	1.45	RV	CELLSTATES	vFB4	control_TTN	6	14
GPRC5A	2.71	0.000147	0.0651	0.0284	5.59	26.6	1.38e-06	3.83	RV	CELLSTATES	vFB4	control_TTN	6	14
ADAMTSL2	2.69	0.00168	0.0928	0.0091	5.31	19.1	3.16e-05	2.78	RV	CELLSTATES	vFB4	control_TTN	6	14
IFITM3	2.68	3.38e-05	0.328	0.0699	7.36	31.3	2.25e-07	4.47	RV	CELLSTATES	vFB4	control_TTN	6	14
LYSMD2	2.68	0.00824	0.0298	0.00846	4.61	14.4	0.00026	2.08	RV	CELLSTATES	vFB4	control_TTN	6	14
AP005059.1	2.67	0.00495	0.0294	0.0168	5.18	15.9	0.00013	2.31	RV	CELLSTATES	vFB4	control_TTN	6	14
SCHLAP1	2.66	0.0123	0.0479	0.00998	4.92	13.2	0.000451	1.91	RV	CELLSTATES	vFB4	control_TTN	6	14
GRAMD1B	2.65	0.0307	0.0167	0.00333	4.2	10.6	0.00161	1.51	RV	CELLSTATES	vFB4	control_TTN	6	14
SELENBP1	2.65	1.08e-05	0.101	0.0354	5.91	35.3	4.96e-08	4.97	RV	CELLSTATES	vFB4	control_TTN	6	14
CHI3L2	2.62	0.0229	0.0196	0.00416	4.27	11.4	0.00106	1.64	RV	CELLSTATES	vFB4	control_TTN	6	14
NR4A3	2.62	0.0278	0.0216	0.00498	4.47	10.9	0.0014	1.56	RV	CELLSTATES	vFB4	control_TTN	6	14
LINC00881	2.6	0.0234	0.017	0.00846	4.45	11.4	0.00109	1.63	RV	CELLSTATES	vFB4	control_TTN	6	14
ADAMTS1	2.58	0.000148	0.0675	0.0285	5.41	26.6	1.43e-06	3.83	RV	CELLSTATES	vFB4	control_TTN	6	14
RARRES1	2.58	5.99e-05	0.852	0.148	8.49	29.4	4.7e-07	4.22	RV	CELLSTATES	vFB4	control_TTN	6	14
RNF219-AS1	2.57	0.00509	0.0497	0.0136	4.97	15.9	0.000135	2.29	RV	CELLSTATES	vFB4	control_TTN	6	14
FGF10-AS1	2.56	0.019	0.037	0.0109	4.78	12	0.000794	1.72	RV	CELLSTATES	vFB4	control_TTN	6	14
KCNMB1	2.55	0.0236	0.0209	0.0086	4.59	11.3	0.00111	1.63	RV	CELLSTATES	vFB4	control_TTN	6	14
ZFP36	2.55	2.35e-05	0.192	0.0844	6.99	32.3	1.52e-07	4.63	RV	CELLSTATES	vFB4	control_TTN	6	14
C1R	2.54	5.88e-06	0.647	0.187	8.24	37.4	2.26e-08	5.23	RV	CELLSTATES	vFB4	control_TTN	6	14
FAIM2	2.53	0.000183	0.0986	0.0275	5.78	25.8	1.97e-06	3.74	RV	CELLSTATES	vFB4	control_TTN	6	14
JAKMIP2	2.52	0.0298	0.0229	0.00762	4.43	10.6	0.00154	1.53	RV	CELLSTATES	vFB4	control_TTN	6	14
AL391097.2	2.51	0.0201	0.0225	0.00777	4.5	11.8	0.000871	1.7	RV	CELLSTATES	vFB4	control_TTN	6	14
SH3BGRL3	2.51	0.000148	0.13	0.0459	6.41	26.6	1.43e-06	3.83	RV	CELLSTATES	vFB4	control_TTN	6	14
AC097521.1	2.5	0.00278	0.0352	0.0186	5.22	17.7	6.05e-05	2.56	RV	CELLSTATES	vFB4	control_TTN	6	14
TRIM47	2.5	0.000532	0.0736	0.0185	5.43	22.5	7.52e-06	3.27	RV	CELLSTATES	vFB4	control_TTN	6	14
DDIT3	2.49	0.00298	0.0526	0.0126	5.08	17.4	6.75e-05	2.53	RV	CELLSTATES	vFB4	control_TTN	6	14
MMP28	2.49	0.0285	0.0355	0.00495	4.58	10.8	0.00145	1.55	RV	CELLSTATES	vFB4	control_TTN	6	14
PLXND1	2.49	0.00339	0.0755	0.0136	5.18	17	7.95e-05	2.47	RV	CELLSTATES	vFB4	control_TTN	6	14
PSMB9	2.49	0.0201	0.0228	0.00575	4.48	11.9	0.000866	1.7	RV	CELLSTATES	vFB4	control_TTN	6	14
CD248	2.48	0.000849	0.0835	0.0165	5.45	21.1	1.39e-05	3.07	RV	CELLSTATES	vFB4	control_TTN	6	14
AL157395.1	2.46	0.0365	0.0223	0.0051	4.34	10	0.00207	1.44	RV	CELLSTATES	vFB4	control_TTN	6	14
MTSS1L	2.46	0.00619	0.0485	0.0146	4.93	15.3	0.000176	2.21	RV	CELLSTATES	vFB4	control_TTN	6	14
AL035071.2	2.44	0.000962	0.0462	0.019	5.17	20.6	1.67e-05	3.02	RV	CELLSTATES	vFB4	control_TTN	6	14
AL669970.3	2.44	0.0148	0.031	0.00989	4.65	12.7	0.000582	1.83	RV	CELLSTATES	vFB4	control_TTN	6	14
DLK1	2.44	0.00482	0.0619	0.032	5.3	16.1	0.000123	2.32	RV	CELLSTATES	vFB4	control_TTN	6	14
CCL28	2.41	0.028	0.0262	0.00676	4.44	10.8	0.00142	1.55	RV	CELLSTATES	vFB4	control_TTN	6	14
TP53I11	2.41	0.0311	0.0256	0.00843	4.48	10.5	0.00164	1.51	RV	CELLSTATES	vFB4	control_TTN	6	14
FAM184A	2.39	0.000105	0.238	0.0867	6.72	27.7	9.2e-07	3.98	RV	CELLSTATES	vFB4	control_TTN	6	14
KCNJ6	2.39	0.0144	0.0225	0.0182	5.01	12.8	0.000554	1.84	RV	CELLSTATES	vFB4	control_TTN	6	14
SELENOK	2.39	0.00891	0.0393	0.0116	5	14.2	0.000289	2.05	RV	CELLSTATES	vFB4	control_TTN	6	14
CATSPERB	2.37	7.07e-06	0.476	0.14	7.57	36.6	2.99e-08	5.15	RV	CELLSTATES	vFB4	control_TTN	6	14
ID2	2.37	0.000162	0.18	0.05	6.52	26.3	1.6e-06	3.79	RV	CELLSTATES	vFB4	control_TTN	6	14
SPDYE2	2.37	1.61e-05	0.214	0.115	7.11	33.6	9.05e-08	4.79	RV	CELLSTATES	vFB4	control_TTN	6	14
ELANE	2.36	5.88e-05	0.117	0.036	5.86	29.4	4.57e-07	4.23	RV	CELLSTATES	vFB4	control_TTN	6	14
MT1X	2.36	0.00248	0.115	0.0242	5.99	18	5.12e-05	2.61	RV	CELLSTATES	vFB4	control_TTN	6	14
DOCK2	2.35	0.0324	0.0186	0.00579	4.42	10.4	0.00174	1.49	RV	CELLSTATES	vFB4	control_TTN	6	14
SMCR5	2.35	0.00495	0.0392	0.0168	5.08	16	0.000128	2.31	RV	CELLSTATES	vFB4	control_TTN	6	14
INSRR	2.34	0.00335	0.0343	0.0215	5.25	17.1	7.83e-05	2.48	RV	CELLSTATES	vFB4	control_TTN	6	14
MKRN3	2.34	0.00275	0.0403	0.0324	5.42	17.7	5.95e-05	2.56	RV	CELLSTATES	vFB4	control_TTN	6	14
FGF7	2.33	2.16e-05	0.437	0.166	7.54	32.7	1.31e-07	4.66	RV	CELLSTATES	vFB4	control_TTN	6	14
EMP3	2.32	0.000389	0.126	0.0489	6.31	23.6	4.81e-06	3.41	RV	CELLSTATES	vFB4	control_TTN	6	14
KLF10	2.32	0.00738	0.0412	0.0193	5.19	14.8	0.000221	2.13	RV	CELLSTATES	vFB4	control_TTN	6	14
FST	2.31	0.000932	0.074	0.035	5.51	20.7	1.59e-05	3.03	RV	CELLSTATES	vFB4	control_TTN	6	14
TCEAL1	2.31	0.0126	0.033	0.0136	4.81	13.2	0.000464	1.9	RV	CELLSTATES	vFB4	control_TTN	6	14
TEX41	2.31	0.000573	0.0823	0.03	5.58	22.3	8.36e-06	3.24	RV	CELLSTATES	vFB4	control_TTN	6	14
MROH2B	2.3	0.02	0.0419	0.0136	4.86	11.9	0.000859	1.7	RV	CELLSTATES	vFB4	control_TTN	6	14
TGFB1I1	2.3	0.00192	0.0472	0.0207	5.27	18.8	3.75e-05	2.72	RV	CELLSTATES	vFB4	control_TTN	6	14
CILP	2.29	0.0048	0.0807	0.0216	5.47	16.1	0.00012	2.32	RV	CELLSTATES	vFB4	control_TTN	6	14
ASRGL1	2.28	0.0225	0.0194	0.0116	4.7	11.5	0.00103	1.65	RV	CELLSTATES	vFB4	control_TTN	6	14
IDH3G	2.28	0.00749	0.0367	0.0132	4.94	14.7	0.000227	2.13	RV	CELLSTATES	vFB4	control_TTN	6	14
PTGIR	2.27	2.76e-05	0.152	0.0447	6.25	31.8	1.82e-07	4.56	RV	CELLSTATES	vFB4	control_TTN	6	14
VEGFD	2.27	7.25e-06	0.308	0.0963	7.19	36.5	3.17e-08	5.14	RV	CELLSTATES	vFB4	control_TTN	6	14
PLCXD3	2.23	3.74e-05	0.5	0.154	7.68	30.9	2.55e-07	4.43	RV	CELLSTATES	vFB4	control_TTN	6	14
FLNB	2.22	0.000881	0.0774	0.0379	5.64	21	1.45e-05	3.06	RV	CELLSTATES	vFB4	control_TTN	6	14
KCNQ1	2.21	4.63e-06	0.215	0.0765	6.73	38.1	1.71e-08	5.33	RV	CELLSTATES	vFB4	control_TTN	6	14
SELENOM	2.21	0.00415	0.138	0.0331	6.14	16.5	0.000101	2.38	RV	CELLSTATES	vFB4	control_TTN	6	14
PLAUR	2.18	0.0195	0.0358	0.0136	4.91	11.9	0.000828	1.71	RV	CELLSTATES	vFB4	control_TTN	6	14
MCRIP2	2.17	0.047	0.0304	0.00741	4.58	9.33	0.00294	1.33	RV	CELLSTATES	vFB4	control_TTN	6	14
HGF	2.16	0.0324	0.0367	0.0116	4.71	10.4	0.00174	1.49	RV	CELLSTATES	vFB4	control_TTN	6	14
MRGPRF	2.16	0.0465	0.0276	0.00574	4.54	9.36	0.00289	1.33	RV	CELLSTATES	vFB4	control_TTN	6	14
SLC2A3	2.16	0.00168	0.084	0.03	5.53	19.1	3.21e-05	2.77	RV	CELLSTATES	vFB4	control_TTN	6	14
SPOCK3	2.16	0.0491	0.0165	0.00911	4.63	9.22	0.00311	1.31	RV	CELLSTATES	vFB4	control_TTN	6	14
ZNF19	2.16	0.0387	0.0197	0.0091	4.56	9.88	0.00224	1.41	RV	CELLSTATES	vFB4	control_TTN	6	14
ATG101	2.15	0.0453	0.0265	0.00741	4.57	9.44	0.00278	1.34	RV	CELLSTATES	vFB4	control_TTN	6	14
MELTF	2.15	0.0129	0.0502	0.0178	4.99	13.1	0.000481	1.89	RV	CELLSTATES	vFB4	control_TTN	6	14
RPL13A	2.15	0.00385	0.149	0.0523	6.5	16.7	9.3e-05	2.41	RV	CELLSTATES	vFB4	control_TTN	6	14
AL118516.1	2.14	0.0133	0.0381	0.0148	4.89	13	0.000498	1.88	RV	CELLSTATES	vFB4	control_TTN	6	14
EYA1	2.14	0.019	0.0605	0.0162	4.96	12	0.000795	1.72	RV	CELLSTATES	vFB4	control_TTN	6	14
GNA14-AS1	2.14	0.000506	0.112	0.0427	5.93	22.6	7.12e-06	3.3	RV	CELLSTATES	vFB4	control_TTN	6	14
GNAO1	2.14	0.000398	0.125	0.0584	6.07	23.5	4.95e-06	3.4	RV	CELLSTATES	vFB4	control_TTN	6	14
LINGO2	2.14	0.00168	0.0856	0.0307	5.54	19.1	3.19e-05	2.78	RV	CELLSTATES	vFB4	control_TTN	6	14
DEGS1	2.13	0.00495	0.0629	0.0165	5.16	16	0.000129	2.31	RV	CELLSTATES	vFB4	control_TTN	6	14
IFITM2	2.13	0.00482	0.115	0.0387	6.09	16.1	0.000123	2.32	RV	CELLSTATES	vFB4	control_TTN	6	14
AC022146.2	2.12	0.00205	0.071	0.0373	5.51	18.6	4.04e-05	2.69	RV	CELLSTATES	vFB4	control_TTN	6	14
C3	2.12	3.71e-05	0.514	0.185	7.84	31	2.5e-07	4.43	RV	CELLSTATES	vFB4	control_TTN	6	14
FOS	2.12	0.00415	0.0959	0.0578	6.12	16.5	0.000102	2.38	RV	CELLSTATES	vFB4	control_TTN	6	14
NAMPT	2.12	2.31e-05	0.254	0.0935	6.87	32.4	1.46e-07	4.64	RV	CELLSTATES	vFB4	control_TTN	6	14
NECAB3	2.12	0.0197	0.0457	0.0136	4.87	11.9	0.000836	1.71	RV	CELLSTATES	vFB4	control_TTN	6	14
GMPPB	2.11	0.0372	0.0332	0.00986	4.77	10	0.00211	1.43	RV	CELLSTATES	vFB4	control_TTN	6	14
SSR4	2.11	0.0172	0.044	0.0167	5.1	12.3	0.000696	1.77	RV	CELLSTATES	vFB4	control_TTN	6	14
UBXN11	2.11	0.0452	0.0335	0.0111	4.68	9.45	0.00277	1.34	RV	CELLSTATES	vFB4	control_TTN	6	14
AC008105.3	2.09	0.000102	0.13	0.0631	6.14	27.8	8.8e-07	3.99	RV	CELLSTATES	vFB4	control_TTN	6	14
AC010260.1	2.09	0.00132	0.0747	0.0351	5.65	19.8	2.34e-05	2.88	RV	CELLSTATES	vFB4	control_TTN	6	14
RPS18	2.09	0.00495	0.102	0.0297	5.83	15.9	0.00013	2.31	RV	CELLSTATES	vFB4	control_TTN	6	14
ST3GAL5	2.09	1.45e-05	0.215	0.0665	6.58	34	7.86e-08	4.84	RV	CELLSTATES	vFB4	control_TTN	6	14
MAPK4	2.08	0.0319	0.0394	0.00908	4.8	10.5	0.0017	1.5	RV	CELLSTATES	vFB4	control_TTN	6	14
TMEM176B	2.07	0.00206	0.117	0.0298	5.85	18.6	4.09e-05	2.69	RV	CELLSTATES	vFB4	control_TTN	6	14
AC009137.1	2.06	0.0446	0.0351	0.00911	4.6	9.5	0.00271	1.35	RV	CELLSTATES	vFB4	control_TTN	6	14
AC016722.2	2.05	0.0349	0.0325	0.0134	4.73	10.2	0.00194	1.46	RV	CELLSTATES	vFB4	control_TTN	6	14
ADA	2.04	1.79e-05	0.22	0.0691	6.66	33.3	1.02e-07	4.75	RV	CELLSTATES	vFB4	control_TTN	6	14
PAM16	2.04	0.0377	0.0377	0.0127	4.78	9.96	0.00216	1.42	RV	CELLSTATES	vFB4	control_TTN	6	14
BANK1	2.03	0.0343	0.0454	0.0134	4.93	10.2	0.00189	1.46	RV	CELLSTATES	vFB4	control_TTN	6	14
PTMA	2.03	0.000148	0.192	0.085	6.7	26.6	1.43e-06	3.83	RV	CELLSTATES	vFB4	control_TTN	6	14
S100A4	2.03	0.000243	0.365	0.153	7.47	25	2.66e-06	3.61	RV	CELLSTATES	vFB4	control_TTN	6	14
CLEC12A	2.02	0.0354	0.0354	0.0185	4.91	10.1	0.00198	1.45	RV	CELLSTATES	vFB4	control_TTN	6	14
TCEAL8	2.02	0.0213	0.0393	0.0158	4.98	11.7	0.000939	1.67	RV	CELLSTATES	vFB4	control_TTN	6	14
VASN	2.02	0.00148	0.0759	0.0309	5.51	19.5	2.67e-05	2.83	RV	CELLSTATES	vFB4	control_TTN	6	14
AC084357.2	2	0.000401	0.165	0.107	6.81	23.5	5.01e-06	3.4	RV	CELLSTATES	vFB4	control_TTN	6	14
C1QTNF1	2	0.01	0.0717	0.0254	5.23	13.8	0.00034	2	RV	CELLSTATES	vFB4	control_TTN	6	14
RNF122	2	0.00315	0.0614	0.0372	5.41	17.2	7.3e-05	2.5	RV	CELLSTATES	vFB4	control_TTN	6	14
SEPT9	2	0.000467	0.112	0.035	5.77	22.9	6.33e-06	3.33	RV	CELLSTATES	vFB4	control_TTN	6	14
AC073571.1	1.98	0.0396	0.038	0.0192	4.83	9.82	0.00231	1.4	RV	CELLSTATES	vFB4	control_TTN	6	14
FABP4	1.98	0.0328	0.0295	0.0188	4.89	10.4	0.00177	1.48	RV	CELLSTATES	vFB4	control_TTN	6	14
ID3	1.97	0.000417	0.292	0.113	7.2	23.4	5.31e-06	3.38	RV	CELLSTATES	vFB4	control_TTN	6	14
LINC01389	1.97	0.0114	0.0346	0.0236	5.04	13.5	0.000403	1.94	RV	CELLSTATES	vFB4	control_TTN	6	14
SLC39A7	1.97	0.026	0.0455	0.0142	4.92	11.1	0.00126	1.59	RV	CELLSTATES	vFB4	control_TTN	6	14
PPARG	1.96	0.00456	0.13	0.0521	5.93	16.3	0.000113	2.34	RV	CELLSTATES	vFB4	control_TTN	6	14
GADD45B	1.94	0.000932	0.2	0.0974	6.86	20.7	1.6e-05	3.03	RV	CELLSTATES	vFB4	control_TTN	6	14
THBS2	1.94	0.000422	0.148	0.0657	6.3	23.3	5.4e-06	3.37	RV	CELLSTATES	vFB4	control_TTN	6	14
IGDCC4	1.93	0.00602	0.0758	0.0564	5.67	15.4	0.000169	2.22	RV	CELLSTATES	vFB4	control_TTN	6	14
S100A6	1.93	0.00153	0.741	0.456	8.68	19.4	2.81e-05	2.82	RV	CELLSTATES	vFB4	control_TTN	6	14
CDSN	1.91	0.0348	0.0472	0.0313	5.28	10.2	0.00193	1.46	RV	CELLSTATES	vFB4	control_TTN	6	14
MIDN	1.91	0.0126	0.0651	0.021	5.25	13.2	0.000467	1.9	RV	CELLSTATES	vFB4	control_TTN	6	14
SOX9	1.91	0.00465	0.0898	0.0393	5.76	16.2	0.000116	2.33	RV	CELLSTATES	vFB4	control_TTN	6	14
MIR193BHG	1.9	0.0121	0.147	0.0448	5.97	13.3	0.000436	1.92	RV	CELLSTATES	vFB4	control_TTN	6	14
MT2A	1.9	0.00727	0.306	0.147	7.43	14.8	0.000216	2.14	RV	CELLSTATES	vFB4	control_TTN	6	14
ZYX	1.9	0.0191	0.0419	0.0223	5.07	12	0.00081	1.72	RV	CELLSTATES	vFB4	control_TTN	6	14
C8orf34	1.89	0.00022	0.18	0.0849	6.35	25.3	2.38e-06	3.66	RV	CELLSTATES	vFB4	control_TTN	6	14
PSMB6	1.89	0.0285	0.054	0.0173	5.1	10.8	0.00145	1.54	RV	CELLSTATES	vFB4	control_TTN	6	14
PTGIS	1.89	1.59e-05	0.862	0.314	8.51	33.7	8.82e-08	4.8	RV	CELLSTATES	vFB4	control_TTN	6	14
TIMP1	1.89	0.00442	0.549	0.349	8.32	16.3	0.000109	2.35	RV	CELLSTATES	vFB4	control_TTN	6	14
FTL	1.86	0.00602	0.504	0.192	7.95	15.4	0.000169	2.22	RV	CELLSTATES	vFB4	control_TTN	6	14
EPHX1	1.85	0.000677	0.182	0.0786	6.53	21.7	1.05e-05	3.17	RV	CELLSTATES	vFB4	control_TTN	6	14
SLC1A2	1.85	0.0229	0.0699	0.0231	5.19	11.4	0.00106	1.64	RV	CELLSTATES	vFB4	control_TTN	6	14
MPDU1	1.84	0.0445	0.0481	0.0219	5.03	9.5	0.0027	1.35	RV	CELLSTATES	vFB4	control_TTN	6	14
AL117190.2	1.83	0.0006	0.149	0.078	6.28	22.1	8.88e-06	3.22	RV	CELLSTATES	vFB4	control_TTN	6	14
LRP4	1.83	0.000749	0.715	0.476	8.68	21.4	1.2e-05	3.13	RV	CELLSTATES	vFB4	control_TTN	6	14
TMED2	1.83	0.00973	0.0725	0.0385	5.57	13.9	0.000326	2.01	RV	CELLSTATES	vFB4	control_TTN	6	14
POLD2	1.82	0.0269	0.112	0.0405	5.78	11	0.00133	1.57	RV	CELLSTATES	vFB4	control_TTN	6	14
AL022323.4	1.81	0.0399	0.0559	0.0181	5.17	9.8	0.00234	1.4	RV	CELLSTATES	vFB4	control_TTN	6	14
HAS2-AS1	1.81	0.000536	0.196	0.152	7.1	22.5	7.62e-06	3.27	RV	CELLSTATES	vFB4	control_TTN	6	14
ISOC1	1.8	0.0387	0.0312	0.0249	4.91	9.88	0.00224	1.41	RV	CELLSTATES	vFB4	control_TTN	6	14
LAPTM4A	1.8	0.00248	0.411	0.252	7.94	18.1	5.1e-05	2.61	RV	CELLSTATES	vFB4	control_TTN	6	14
PSMD13	1.8	0.0229	0.0493	0.0232	5.08	11.4	0.00107	1.64	RV	CELLSTATES	vFB4	control_TTN	6	14
RPLP2	1.8	0.00748	0.117	0.0648	6.27	14.7	0.000226	2.13	RV	CELLSTATES	vFB4	control_TTN	6	14
STK32B	1.8	0.00495	0.115	0.0512	5.81	16	0.000129	2.31	RV	CELLSTATES	vFB4	control_TTN	6	14
AC018682.1	1.79	0.000282	0.459	0.287	8.1	24.5	3.28e-06	3.55	RV	CELLSTATES	vFB4	control_TTN	6	14
DDAH2	1.79	0.00154	0.118	0.0668	6.2	19.4	2.83e-05	2.81	RV	CELLSTATES	vFB4	control_TTN	6	14
PPP1R7	1.79	0.0136	0.0581	0.0293	5.29	13	0.000512	1.87	RV	CELLSTATES	vFB4	control_TTN	6	14
ITGBL1	1.78	0.000441	0.371	0.172	7.33	23.2	5.71e-06	3.36	RV	CELLSTATES	vFB4	control_TTN	6	14
YWHAH	1.77	0.0265	0.0591	0.0401	5.52	11	0.00129	1.58	RV	CELLSTATES	vFB4	control_TTN	6	14
CENPO	1.76	0.0229	0.0594	0.0316	5.38	11.4	0.00107	1.64	RV	CELLSTATES	vFB4	control_TTN	6	14
WDR45	1.76	0.00299	0.0934	0.0633	6.07	17.4	6.83e-05	2.52	RV	CELLSTATES	vFB4	control_TTN	6	14
AC087623.2	1.74	0.0023	0.0978	0.116	6.54	18.3	4.67e-05	2.64	RV	CELLSTATES	vFB4	control_TTN	6	14
C7	1.74	5.14e-05	2.32	1.11	9.89	29.8	3.9e-07	4.29	RV	CELLSTATES	vFB4	control_TTN	6	14
CERS3-AS1	1.74	0.0488	0.0957	0.0274	5.25	9.24	0.00307	1.31	RV	CELLSTATES	vFB4	control_TTN	6	14
CXCL12	1.74	0.00843	0.0958	0.0397	5.72	14.4	0.000269	2.07	RV	CELLSTATES	vFB4	control_TTN	6	14
IER2	1.73	0.011	0.0987	0.0628	6.06	13.6	0.000387	1.96	RV	CELLSTATES	vFB4	control_TTN	6	14
ELMO1-AS1	1.72	0.0158	0.0762	0.0464	5.82	12.5	0.000628	1.8	RV	CELLSTATES	vFB4	control_TTN	6	14
MAOA	1.72	0.00927	0.132	0.0749	6.09	14.1	0.000304	2.03	RV	CELLSTATES	vFB4	control_TTN	6	14
CD63	1.71	0.00258	0.347	0.248	7.68	17.9	5.48e-05	2.59	RV	CELLSTATES	vFB4	control_TTN	6	14
COCH	1.71	0.00929	0.0831	0.0445	5.83	14.1	0.000306	2.03	RV	CELLSTATES	vFB4	control_TTN	6	14
GDAP1L1	1.71	0.0499	0.0368	0.0216	4.92	9.17	0.00318	1.3	RV	CELLSTATES	vFB4	control_TTN	6	14
GNA14	1.71	0.00299	0.212	0.0994	6.58	17.4	6.82e-05	2.52	RV	CELLSTATES	vFB4	control_TTN	6	14
MT1M	1.71	0.0428	0.0697	0.0298	5.35	9.61	0.00256	1.37	RV	CELLSTATES	vFB4	control_TTN	6	14
STEAP4	1.71	0.000956	0.171	0.0913	6.39	20.7	1.65e-05	3.02	RV	CELLSTATES	vFB4	control_TTN	6	14
AIFM2	1.7	0.0218	0.0578	0.0302	5.28	11.6	0.000975	1.66	RV	CELLSTATES	vFB4	control_TTN	6	14
NUPR1	1.69	0.00967	0.159	0.0791	6.52	13.9	0.000324	2.01	RV	CELLSTATES	vFB4	control_TTN	6	14
RPL34	1.69	0.0327	0.0961	0.0466	5.95	10.4	0.00177	1.48	RV	CELLSTATES	vFB4	control_TTN	6	14
C4orf19	1.68	0.00415	0.113	0.0539	5.84	16.5	0.000102	2.38	RV	CELLSTATES	vFB4	control_TTN	6	14
RPS14	1.68	0.00616	0.124	0.0644	6.24	15.3	0.000174	2.21	RV	CELLSTATES	vFB4	control_TTN	6	14
TLNRD1	1.68	0.0494	0.0367	0.0199	4.94	9.2	0.00314	1.31	RV	CELLSTATES	vFB4	control_TTN	6	14
TNFRSF1A	1.68	0.00311	0.151	0.0867	6.42	17.3	7.16e-05	2.51	RV	CELLSTATES	vFB4	control_TTN	6	14
ZNF385A	1.68	0.0198	0.0712	0.0293	5.35	11.9	0.000847	1.7	RV	CELLSTATES	vFB4	control_TTN	6	14
TNFAIP6	1.67	0.00035	0.187	0.122	6.72	23.9	4.21e-06	3.46	RV	CELLSTATES	vFB4	control_TTN	6	14
ERBB4	1.66	0.00512	0.13	0.0811	6.05	15.8	0.000137	2.29	RV	CELLSTATES	vFB4	control_TTN	6	14
LMNA	1.66	0.000282	0.26	0.175	7.23	24.5	3.27e-06	3.55	RV	CELLSTATES	vFB4	control_TTN	6	14
RPL15	1.66	0.00298	0.167	0.1	6.6	17.4	6.73e-05	2.53	RV	CELLSTATES	vFB4	control_TTN	6	14
RPL3	1.66	0.026	0.0787	0.0468	5.8	11.1	0.00126	1.59	RV	CELLSTATES	vFB4	control_TTN	6	14
RPS25	1.66	0.00494	0.132	0.0672	6.2	16	0.000127	2.31	RV	CELLSTATES	vFB4	control_TTN	6	14
MARCKS	1.65	0.0123	0.103	0.0531	5.7	13.3	0.000447	1.91	RV	CELLSTATES	vFB4	control_TTN	6	14
NAT9	1.65	0.000932	0.149	0.0913	6.44	20.7	1.59e-05	3.03	RV	CELLSTATES	vFB4	control_TTN	6	14
PLIN2	1.65	0.00138	0.238	0.161	7.16	19.7	2.45e-05	2.86	RV	CELLSTATES	vFB4	control_TTN	6	14
FTH1	1.64	0.00374	0.569	0.349	8.25	16.8	8.91e-05	2.43	RV	CELLSTATES	vFB4	control_TTN	6	14
H3F3B	1.64	0.0015	0.726	0.426	8.51	19.5	2.72e-05	2.83	RV	CELLSTATES	vFB4	control_TTN	6	14
BMPER	1.63	0.00443	0.252	0.152	6.88	16.3	0.00011	2.35	RV	CELLSTATES	vFB4	control_TTN	6	14
RPLP0	1.63	0.00171	0.255	0.112	7	19	3.3e-05	2.77	RV	CELLSTATES	vFB4	control_TTN	6	14
SBDS	1.63	0.0327	0.0723	0.0332	5.55	10.4	0.00177	1.48	RV	CELLSTATES	vFB4	control_TTN	6	14
TMEM214	1.63	0.0276	0.0604	0.0341	5.28	10.9	0.00138	1.56	RV	CELLSTATES	vFB4	control_TTN	6	14
ACTG1	1.62	0.000718	0.341	0.24	7.52	21.6	1.13e-05	3.14	RV	CELLSTATES	vFB4	control_TTN	6	14
CCBE1	1.62	0.0105	0.125	0.0645	5.88	13.7	0.000365	1.98	RV	CELLSTATES	vFB4	control_TTN	6	14
AL512638.2	1.61	0.00236	0.155	0.0871	6.32	18.2	4.82e-05	2.63	RV	CELLSTATES	vFB4	control_TTN	6	14
FKBP2	1.61	0.0102	0.0859	0.0545	5.86	13.8	0.000348	1.99	RV	CELLSTATES	vFB4	control_TTN	6	14
MYL6	1.61	0.000331	0.3	0.2	7.38	24.1	3.94e-06	3.48	RV	CELLSTATES	vFB4	control_TTN	6	14
PCBP1	1.61	0.0208	0.0547	0.0372	5.38	11.7	0.000911	1.68	RV	CELLSTATES	vFB4	control_TTN	6	14
CFL1	1.6	0.0149	0.0988	0.0567	5.91	12.7	0.000586	1.83	RV	CELLSTATES	vFB4	control_TTN	6	14
ACTB	1.58	0.00522	0.487	0.346	8.11	15.8	0.000141	2.28	RV	CELLSTATES	vFB4	control_TTN	6	14
CNTN5	1.58	0.0386	0.0634	0.0314	5.36	9.89	0.00223	1.41	RV	CELLSTATES	vFB4	control_TTN	6	14
NOCT	1.58	0.01	0.0809	0.0689	5.97	13.9	0.000338	2	RV	CELLSTATES	vFB4	control_TTN	6	14
PVT1	1.58	0.0216	0.0952	0.0436	5.58	11.6	0.000964	1.67	RV	CELLSTATES	vFB4	control_TTN	6	14
TLE2	1.58	0.00825	0.132	0.0571	5.99	14.4	0.000261	2.08	RV	CELLSTATES	vFB4	control_TTN	6	14
TMA7	1.58	0.014	0.0966	0.0569	5.99	12.9	0.000534	1.85	RV	CELLSTATES	vFB4	control_TTN	6	14
CYGB	1.57	0.0225	0.0983	0.0583	5.97	11.5	0.00103	1.65	RV	CELLSTATES	vFB4	control_TTN	6	14
AC027698.1	1.56	0.00298	0.165	0.0693	6.21	17.4	6.68e-05	2.53	RV	CELLSTATES	vFB4	control_TTN	6	14
AGBL5	1.56	0.00273	0.136	0.0899	6.33	17.7	5.85e-05	2.56	RV	CELLSTATES	vFB4	control_TTN	6	14
NEK6	1.56	0.0491	0.0854	0.0334	5.33	9.22	0.00311	1.31	RV	CELLSTATES	vFB4	control_TTN	6	14
CENPT	1.55	0.0257	0.06	0.0437	5.53	11.1	0.00123	1.59	RV	CELLSTATES	vFB4	control_TTN	6	14
MAP1LC3A	1.55	0.000621	0.204	0.126	6.76	22	9.29e-06	3.21	RV	CELLSTATES	vFB4	control_TTN	6	14
NDUFA1	1.55	0.0252	0.0645	0.0357	5.46	11.2	0.00119	1.6	RV	CELLSTATES	vFB4	control_TTN	6	14
MGST1	1.54	0.000487	1.64	0.961	9.51	22.8	6.73e-06	3.31	RV	CELLSTATES	vFB4	control_TTN	6	14
MT1E	1.54	0.0327	0.119	0.0417	5.95	10.4	0.00176	1.48	RV	CELLSTATES	vFB4	control_TTN	6	14
RAB34	1.54	0.0392	0.0714	0.0432	5.55	9.85	0.00228	1.41	RV	CELLSTATES	vFB4	control_TTN	6	14
BCL2L14	1.53	0.0017	0.145	0.102	6.32	19.1	3.26e-05	2.77	RV	CELLSTATES	vFB4	control_TTN	6	14
CD38	1.52	0.0103	0.138	0.0712	6.17	13.7	0.000356	1.99	RV	CELLSTATES	vFB4	control_TTN	6	14
IGFBP6	1.51	0.00495	0.477	0.475	8.37	16	0.000129	2.31	RV	CELLSTATES	vFB4	control_TTN	6	14
PLAC9	1.51	0.000487	0.525	0.352	8.02	22.8	6.74e-06	3.31	RV	CELLSTATES	vFB4	control_TTN	6	14
UQCRB	1.5	0.0309	0.0847	0.0574	5.89	10.5	0.00163	1.51	RV	CELLSTATES	vFB4	control_TTN	6	14
ZBTB7C	1.5	0.0148	0.307	0.147	7.09	12.7	0.000578	1.83	RV	CELLSTATES	vFB4	control_TTN	6	14
AL139095.4	1.49	0.0349	0.0439	0.0427	5.3	10.2	0.00194	1.46	RV	CELLSTATES	vFB4	control_TTN	6	14
AP002336.2	1.49	0.000487	0.227	0.171	6.99	22.8	6.73e-06	3.31	RV	CELLSTATES	vFB4	control_TTN	6	14
EDC3	1.49	0.00727	0.101	0.0837	6.05	14.8	0.000216	2.14	RV	CELLSTATES	vFB4	control_TTN	6	14
MMP14	1.49	0.0296	0.0982	0.0511	5.81	10.7	0.00153	1.53	RV	CELLSTATES	vFB4	control_TTN	6	14
MT-ND3	1.49	0.0083	0.378	0.117	7.24	14.4	0.000264	2.08	RV	CELLSTATES	vFB4	control_TTN	6	14
PTN	1.49	0.00248	0.365	0.202	7.47	18	5.14e-05	2.61	RV	CELLSTATES	vFB4	control_TTN	6	14
RPL41	1.49	0.0143	0.252	0.191	7.3	12.8	0.000552	1.84	RV	CELLSTATES	vFB4	control_TTN	6	14
RPS15	1.49	0.016	0.111	0.0919	6.31	12.5	0.000644	1.79	RV	CELLSTATES	vFB4	control_TTN	6	14
GRIK1	1.48	0.0389	0.0673	0.0416	5.45	9.87	0.00226	1.41	RV	CELLSTATES	vFB4	control_TTN	6	14
RNF24	1.48	0.000258	0.457	0.306	7.83	24.8	2.89e-06	3.59	RV	CELLSTATES	vFB4	control_TTN	6	14
RPLP1	1.48	0.00927	0.293	0.157	7.24	14.1	0.000304	2.03	RV	CELLSTATES	vFB4	control_TTN	6	14
SHISA5	1.48	0.00813	0.0962	0.0655	5.9	14.5	0.000255	2.09	RV	CELLSTATES	vFB4	control_TTN	6	14
SLC5A9	1.48	0.0064	0.119	0.0722	6.11	15.2	0.000183	2.19	RV	CELLSTATES	vFB4	control_TTN	6	14
FBLN1	1.47	0.00168	0.618	0.39	8.23	19.1	3.16e-05	2.78	RV	CELLSTATES	vFB4	control_TTN	6	14
MT-ND2	1.47	0.0321	0.156	0.0425	6.1	10.4	0.00171	1.49	RV	CELLSTATES	vFB4	control_TTN	6	14
PDGFRA	1.47	0.0272	0.0927	0.05	5.66	10.9	0.00135	1.57	RV	CELLSTATES	vFB4	control_TTN	6	14
PLK3	1.47	0.0403	0.0569	0.0453	5.48	9.77	0.00236	1.39	RV	CELLSTATES	vFB4	control_TTN	6	14
ADH1B	1.46	0.00688	1.32	0.643	9.12	15	0.0002	2.16	RV	CELLSTATES	vFB4	control_TTN	6	14
LDHA	1.46	0.00324	0.206	0.126	6.78	17.2	7.54e-05	2.49	RV	CELLSTATES	vFB4	control_TTN	6	14
NGF	1.46	0.000453	0.601	0.36	8.18	23	6.04e-06	3.34	RV	CELLSTATES	vFB4	control_TTN	6	14
TEX26-AS1	1.46	0.00929	0.164	0.139	6.82	14.1	0.000307	2.03	RV	CELLSTATES	vFB4	control_TTN	6	14
AL449266.1	1.45	0.0056	0.127	0.0922	6.17	15.6	0.000153	2.25	RV	CELLSTATES	vFB4	control_TTN	6	14
JTB	1.45	0.0145	0.0949	0.0621	5.91	12.8	0.000565	1.84	RV	CELLSTATES	vFB4	control_TTN	6	14
MAGED2	1.45	0.0372	0.0568	0.0436	5.44	10	0.00212	1.43	RV	CELLSTATES	vFB4	control_TTN	6	14
CSF1	1.44	0.026	0.0849	0.0593	5.74	11.1	0.00126	1.59	RV	CELLSTATES	vFB4	control_TTN	6	14
LINGO1	1.44	0.042	0.782	0.509	8.69	9.67	0.00249	1.38	RV	CELLSTATES	vFB4	control_TTN	6	14
OSMR	1.44	0.0036	0.351	0.217	7.37	16.9	8.53e-05	2.44	RV	CELLSTATES	vFB4	control_TTN	6	14
TM4SF1	1.44	0.0271	0.0846	0.0635	5.93	10.9	0.00134	1.57	RV	CELLSTATES	vFB4	control_TTN	6	14
USP39	1.44	0.0055	0.249	0.255	7.51	15.6	0.000149	2.26	RV	CELLSTATES	vFB4	control_TTN	6	14
ZNF589	1.44	0.0115	0.109	0.0734	5.91	13.4	0.000408	1.94	RV	CELLSTATES	vFB4	control_TTN	6	14
DBN1	1.43	0.0235	0.0919	0.055	5.8	11.3	0.0011	1.63	RV	CELLSTATES	vFB4	control_TTN	6	14
AC104827.1	1.42	0.0221	0.0774	0.0667	5.78	11.5	0.001	1.66	RV	CELLSTATES	vFB4	control_TTN	6	14
ACADVL	1.42	0.0103	0.184	0.141	6.87	13.8	0.000354	1.99	RV	CELLSTATES	vFB4	control_TTN	6	14
EIF4A1	1.42	0.0257	0.1	0.0692	6.06	11.1	0.00123	1.59	RV	CELLSTATES	vFB4	control_TTN	6	14
B2M	1.41	0.017	0.506	0.405	8.25	12.3	0.000687	1.77	RV	CELLSTATES	vFB4	control_TTN	6	14
GAS1	1.41	0.0268	0.106	0.0682	5.91	11	0.00132	1.57	RV	CELLSTATES	vFB4	control_TTN	6	14
GPC5	1.41	0.0138	0.449	0.293	7.57	12.9	0.000524	1.86	RV	CELLSTATES	vFB4	control_TTN	6	14
HSP90AB1	1.41	0.0266	0.108	0.0701	6.01	11	0.0013	1.58	RV	CELLSTATES	vFB4	control_TTN	6	14
TMEM45A	1.41	0.0147	0.158	0.0793	6.24	12.7	0.000575	1.83	RV	CELLSTATES	vFB4	control_TTN	6	14
PKM	1.4	0.0177	0.17	0.108	6.56	12.2	0.000729	1.75	RV	CELLSTATES	vFB4	control_TTN	6	14
RIPOR3	1.4	0.0159	0.274	0.0988	6.72	12.5	0.000637	1.8	RV	CELLSTATES	vFB4	control_TTN	6	14
HNRNPA0	1.39	0.0458	0.083	0.0665	5.89	9.41	0.00282	1.34	RV	CELLSTATES	vFB4	control_TTN	6	14
PDGFRB	1.39	0.000301	0.639	0.393	8.21	24.3	3.54e-06	3.52	RV	CELLSTATES	vFB4	control_TTN	6	14
AP001825.1	1.38	0.0477	0.0564	0.0518	5.57	9.3	0.00299	1.32	RV	CELLSTATES	vFB4	control_TTN	6	14
GAPDH	1.38	0.0123	0.209	0.139	6.85	13.2	0.00045	1.91	RV	CELLSTATES	vFB4	control_TTN	6	14
KLF4	1.38	0.0327	0.117	0.0952	6.39	10.4	0.00177	1.48	RV	CELLSTATES	vFB4	control_TTN	6	14
PDE1C	1.38	0.000963	0.466	0.281	7.7	20.6	1.68e-05	3.02	RV	CELLSTATES	vFB4	control_TTN	6	14
ATP1B3	1.37	0.00608	0.185	0.136	6.73	15.3	0.000171	2.22	RV	CELLSTATES	vFB4	control_TTN	6	14
EFEMP1	1.37	0.00602	0.332	0.194	7.25	15.4	0.000169	2.22	RV	CELLSTATES	vFB4	control_TTN	6	14
OSTC	1.37	0.0399	0.0776	0.0517	5.6	9.8	0.00233	1.4	RV	CELLSTATES	vFB4	control_TTN	6	14
PLTP	1.37	0.0287	0.095	0.0642	5.9	10.7	0.00148	1.54	RV	CELLSTATES	vFB4	control_TTN	6	14
PRKCA-AS1	1.36	0.0249	0.0718	0.0688	5.78	11.2	0.00118	1.6	RV	CELLSTATES	vFB4	control_TTN	6	14
SCPEP1	1.36	0.0129	0.122	0.0767	6.12	13.1	0.000483	1.89	RV	CELLSTATES	vFB4	control_TTN	6	14
TRIM13	1.36	0.00649	0.171	0.12	6.53	15.1	0.000188	2.19	RV	CELLSTATES	vFB4	control_TTN	6	14
ARHGDIA	1.35	0.0448	0.0605	0.0512	5.53	9.48	0.00273	1.35	RV	CELLSTATES	vFB4	control_TTN	6	14
HOXB2	1.35	0.0439	0.0828	0.0537	5.64	9.54	0.00265	1.36	RV	CELLSTATES	vFB4	control_TTN	6	14
UBE2J1	1.35	0.0117	0.111	0.107	6.27	13.4	0.00042	1.93	RV	CELLSTATES	vFB4	control_TTN	6	14
S100A11	1.34	0.0359	0.194	0.178	7.03	10.1	0.00203	1.44	RV	CELLSTATES	vFB4	control_TTN	6	14
TRIP10	1.34	0.00759	0.163	0.122	6.54	14.7	0.000233	2.12	RV	CELLSTATES	vFB4	control_TTN	6	14
AKR1C1	1.33	0.00495	0.348	0.188	7.32	16	0.00013	2.31	RV	CELLSTATES	vFB4	control_TTN	6	14
AL022238.2	1.33	0.0358	0.0788	0.0616	5.64	10.1	0.00201	1.45	RV	CELLSTATES	vFB4	control_TTN	6	14
AL109930.1	1.33	0.0012	0.58	0.477	8.21	20.1	2.1e-05	2.92	RV	CELLSTATES	vFB4	control_TTN	6	14
AUP1	1.33	0.0489	0.0606	0.0612	5.66	9.24	0.00308	1.31	RV	CELLSTATES	vFB4	control_TTN	6	14
CDC42EP4	1.33	0.0457	0.101	0.0545	5.76	9.42	0.00282	1.34	RV	CELLSTATES	vFB4	control_TTN	6	14
FLOT1	1.33	0.0155	0.185	0.104	6.5	12.6	0.000614	1.81	RV	CELLSTATES	vFB4	control_TTN	6	14
GSTP1	1.33	0.0177	0.16	0.104	6.49	12.2	0.000727	1.75	RV	CELLSTATES	vFB4	control_TTN	6	14
SERPINF1	1.33	0.0148	0.775	0.575	8.79	12.7	0.000583	1.83	RV	CELLSTATES	vFB4	control_TTN	6	14
PRICKLE1	1.32	0.00287	0.484	0.315	7.75	17.6	6.37e-05	2.54	RV	CELLSTATES	vFB4	control_TTN	6	14
PSMA7	1.32	0.0269	0.141	0.0915	6.4	11	0.00133	1.57	RV	CELLSTATES	vFB4	control_TTN	6	14
RNF152	1.32	0.0396	0.0863	0.0829	5.81	9.82	0.0023	1.4	RV	CELLSTATES	vFB4	control_TTN	6	14
APOL3	1.31	0.0377	0.102	0.0537	5.74	9.96	0.00216	1.42	RV	CELLSTATES	vFB4	control_TTN	6	14
DOCK8	1.31	0.00619	0.287	0.203	7.1	15.3	0.000176	2.21	RV	CELLSTATES	vFB4	control_TTN	6	14
MGP	1.31	0.0126	1.47	1.12	9.51	13.2	0.000465	1.9	RV	CELLSTATES	vFB4	control_TTN	6	14
MYDGF	1.31	0.0266	0.0915	0.07	5.84	11	0.00131	1.57	RV	CELLSTATES	vFB4	control_TTN	6	14
TMSB4X	1.31	0.028	0.402	0.389	8.04	10.8	0.00142	1.55	RV	CELLSTATES	vFB4	control_TTN	6	14
ATP5MC3	1.3	0.0352	0.0823	0.0691	5.9	10.2	0.00196	1.45	RV	CELLSTATES	vFB4	control_TTN	6	14
CLIC1	1.3	0.05	0.0957	0.0764	5.99	9.17	0.00319	1.3	RV	CELLSTATES	vFB4	control_TTN	6	14
MT-CO1	1.3	0.00271	1.24	0.54	8.99	17.8	5.8e-05	2.57	RV	CELLSTATES	vFB4	control_TTN	6	14
NDUFS2	1.3	0.0102	0.144	0.118	6.5	13.8	0.000349	1.99	RV	CELLSTATES	vFB4	control_TTN	6	14
PKNOX2	1.3	0.0161	0.139	0.0837	6.1	12.5	0.000645	1.79	RV	CELLSTATES	vFB4	control_TTN	6	14
TNFRSF19	1.3	0.00395	0.327	0.215	7.27	16.6	9.56e-05	2.4	RV	CELLSTATES	vFB4	control_TTN	6	14
ARHGEF3	1.29	0.0182	0.208	0.13	6.6	12.1	0.000755	1.74	RV	CELLSTATES	vFB4	control_TTN	6	14
LITAF	1.29	0.0064	0.211	0.167	6.93	15.2	0.000184	2.19	RV	CELLSTATES	vFB4	control_TTN	6	14
MARCH3	1.29	0.00343	0.631	0.391	8.23	17	8.07e-05	2.47	RV	CELLSTATES	vFB4	control_TTN	6	14
MT-ND4	1.29	0.0163	0.397	0.155	7.32	12.4	0.000656	1.79	RV	CELLSTATES	vFB4	control_TTN	6	14
CNTNAP2	1.28	0.0141	0.202	0.173	6.83	12.8	0.000542	1.85	RV	CELLSTATES	vFB4	control_TTN	6	14
GUCY1A1	1.28	0.049	0.106	0.0747	5.85	9.23	0.00309	1.31	RV	CELLSTATES	vFB4	control_TTN	6	14
NOVA1	1.28	0.0031	1.09	0.699	8.89	17.3	7.11e-05	2.51	RV	CELLSTATES	vFB4	control_TTN	6	14
RPS19	1.28	0.0447	0.14	0.0958	6.38	9.49	0.00272	1.35	RV	CELLSTATES	vFB4	control_TTN	6	14
RPS28	1.28	0.0452	0.11	0.0658	6.03	9.45	0.00277	1.34	RV	CELLSTATES	vFB4	control_TTN	6	14
C1S	1.27	0.00559	0.796	0.531	8.6	15.6	0.000152	2.25	RV	CELLSTATES	vFB4	control_TTN	6	14
MT-CO3	1.27	0.00877	1.13	0.449	8.77	14.2	0.000282	2.06	RV	CELLSTATES	vFB4	control_TTN	6	14
RHOT2	1.27	0.0226	0.14	0.111	6.41	11.5	0.00104	1.65	RV	CELLSTATES	vFB4	control_TTN	6	14
SREBF1	1.27	0.0175	0.18	0.121	6.51	12.3	0.000714	1.76	RV	CELLSTATES	vFB4	control_TTN	6	14
MT-ND1	1.26	0.0323	0.213	0.103	6.63	10.4	0.00173	1.49	RV	CELLSTATES	vFB4	control_TTN	6	14
PNRC1	1.26	0.0158	0.181	0.125	6.66	12.5	0.000632	1.8	RV	CELLSTATES	vFB4	control_TTN	6	14
PPIB	1.26	0.0144	0.158	0.102	6.41	12.8	0.00056	1.84	RV	CELLSTATES	vFB4	control_TTN	6	14
TMBIM1	1.26	0.0284	0.133	0.0835	6.24	10.8	0.00145	1.55	RV	CELLSTATES	vFB4	control_TTN	6	14
MIR22HG	1.25	0.0139	0.196	0.109	6.55	12.9	0.000527	1.86	RV	CELLSTATES	vFB4	control_TTN	6	14
PRDX1	1.24	0.0428	0.14	0.0958	6.29	9.61	0.00256	1.37	RV	CELLSTATES	vFB4	control_TTN	6	14
SYN3	1.24	0.0254	0.433	0.306	7.58	11.2	0.00121	1.59	RV	CELLSTATES	vFB4	control_TTN	6	14
CHST11	1.23	0.0287	0.183	0.109	6.39	10.7	0.00147	1.54	RV	CELLSTATES	vFB4	control_TTN	6	14
RPS9	1.23	0.0358	0.148	0.113	6.49	10.1	0.00202	1.45	RV	CELLSTATES	vFB4	control_TTN	6	14
TIMP3	1.23	0.00748	2.95	2.1	10.3	14.7	0.000226	2.13	RV	CELLSTATES	vFB4	control_TTN	6	14
ARL4D	1.22	0.0491	0.111	0.082	6.02	9.22	0.00311	1.31	RV	CELLSTATES	vFB4	control_TTN	6	14
TPM4	1.22	0.0156	0.15	0.125	6.44	12.6	0.000621	1.81	RV	CELLSTATES	vFB4	control_TTN	6	14
LSP1	1.21	0.0121	0.222	0.168	6.87	13.3	0.000439	1.92	RV	CELLSTATES	vFB4	control_TTN	6	14
MTHFR	1.21	0.0354	0.112	0.0776	5.93	10.1	0.00197	1.45	RV	CELLSTATES	vFB4	control_TTN	6	14
PCOLCE	1.21	0.0198	0.235	0.154	6.87	11.9	0.000843	1.7	RV	CELLSTATES	vFB4	control_TTN	6	14
PTMS	1.21	0.042	0.101	0.0846	6.05	9.67	0.00249	1.38	RV	CELLSTATES	vFB4	control_TTN	6	14
EID1	1.2	0.0177	0.229	0.189	7.05	12.2	0.00073	1.75	RV	CELLSTATES	vFB4	control_TTN	6	14
ADCY3	1.19	0.0216	0.257	0.184	7	11.6	0.000962	1.67	RV	CELLSTATES	vFB4	control_TTN	6	14
EPHA6	1.19	0.0122	0.392	0.29	7.55	13.3	0.000443	1.91	RV	CELLSTATES	vFB4	control_TTN	6	14
NAV3	1.19	0.00899	0.76	0.553	8.32	14.2	0.000292	2.05	RV	CELLSTATES	vFB4	control_TTN	6	14
RTCB	1.19	0.0265	0.164	0.0966	6.3	11	0.00129	1.58	RV	CELLSTATES	vFB4	control_TTN	6	14
KCNQ1OT1	1.18	0.0108	0.379	0.202	7.35	13.6	0.000379	1.97	RV	CELLSTATES	vFB4	control_TTN	6	14
NORAD	1.18	0.0456	0.127	0.105	6.26	9.42	0.00281	1.34	RV	CELLSTATES	vFB4	control_TTN	6	14
RPL10A	1.18	0.0226	0.2	0.161	6.87	11.5	0.00104	1.65	RV	CELLSTATES	vFB4	control_TTN	6	14
AL139807.1	1.17	0.0182	0.188	0.173	6.82	12.1	0.000757	1.74	RV	CELLSTATES	vFB4	control_TTN	6	14
LINC02511	1.17	0.0258	0.384	0.273	7.48	11.1	0.00124	1.59	RV	CELLSTATES	vFB4	control_TTN	6	14
CDON	1.16	0.0235	0.185	0.114	6.45	11.3	0.0011	1.63	RV	CELLSTATES	vFB4	control_TTN	6	14
STAT3	1.15	0.00522	0.609	0.422	8.13	15.8	0.00014	2.28	RV	CELLSTATES	vFB4	control_TTN	6	14
LRP1	1.14	0.019	0.677	0.524	8.43	12	0.000801	1.72	RV	CELLSTATES	vFB4	control_TTN	6	14
MT-CO2	1.14	0.0334	0.6	0.27	7.94	10.3	0.00182	1.48	RV	CELLSTATES	vFB4	control_TTN	6	14
OSTM1	1.14	0.0382	0.108	0.0774	5.94	9.93	0.00219	1.42	RV	CELLSTATES	vFB4	control_TTN	6	14
CEBPD	1.13	0.0298	0.604	0.46	8.19	10.6	0.00154	1.53	RV	CELLSTATES	vFB4	control_TTN	6	14
PTPRS	1.13	0.00783	0.737	0.522	8.41	14.6	0.000243	2.11	RV	CELLSTATES	vFB4	control_TTN	6	14
FBLN2	1.11	0.0116	0.634	0.468	8.24	13.4	0.000416	1.93	RV	CELLSTATES	vFB4	control_TTN	6	14
RPSA	1.11	0.0334	0.14	0.108	6.3	10.3	0.00182	1.48	RV	CELLSTATES	vFB4	control_TTN	6	14
DDX18	1.1	0.0141	0.287	0.222	7.2	12.8	0.000543	1.85	RV	CELLSTATES	vFB4	control_TTN	6	14
RPL10	1.1	0.0112	0.487	0.44	8.04	13.5	0.000396	1.95	RV	CELLSTATES	vFB4	control_TTN	6	14
SCARA5	1.1	0.00749	0.845	0.547	8.57	14.7	0.000229	2.13	RV	CELLSTATES	vFB4	control_TTN	6	14
VCP	1.1	0.0216	0.207	0.162	6.82	11.6	0.000956	1.67	RV	CELLSTATES	vFB4	control_TTN	6	14
IPO9-AS1	1.09	0.0116	0.913	0.655	8.82	13.4	0.000416	1.93	RV	CELLSTATES	vFB4	control_TTN	6	14
TNFAIP2	1.09	0.0374	0.216	0.124	6.61	9.98	0.00213	1.43	RV	CELLSTATES	vFB4	control_TTN	6	14
ANGPTL1	1.08	0.0319	0.169	0.151	6.57	10.4	0.0017	1.5	RV	CELLSTATES	vFB4	control_TTN	6	14
ABCA9-AS1	1.06	0.0376	1.99	1.31	9.66	9.97	0.00215	1.42	RV	CELLSTATES	vFB4	control_TTN	6	14
CALCRL	1.06	0.0317	0.933	0.66	8.64	10.5	0.00168	1.5	RV	CELLSTATES	vFB4	control_TTN	6	14
ST3GAL4	1.05	0.0439	0.224	0.234	7.15	9.54	0.00266	1.36	RV	CELLSTATES	vFB4	control_TTN	6	14
FAM227B	1.02	0.0211	0.282	0.246	7.21	11.7	0.000926	1.67	RV	CELLSTATES	vFB4	control_TTN	6	14
TPST1	1.01	0.0229	0.451	0.367	7.74	11.4	0.00106	1.64	RV	CELLSTATES	vFB4	control_TTN	6	14
COL6A2	1	0.0134	1.3	1.07	9.29	13	0.000505	1.87	RV	CELLSTATES	vFB4	control_TTN	6	14
ZNF565	0.977	0.0387	0.254	0.271	7.34	9.89	0.00224	1.41	RV	CELLSTATES	vFB4	control_TTN	6	14
TBX20	0.976	0.0212	1.23	1.05	9.22	11.7	0.000935	1.67	RV	CELLSTATES	vFB4	control_TTN	6	14
EIF1	0.968	0.0343	0.468	0.473	8.07	10.2	0.00189	1.46	RV	CELLSTATES	vFB4	control_TTN	6	14
SCCPDH	0.958	0.0443	0.22	0.17	6.8	9.52	0.00268	1.35	RV	CELLSTATES	vFB4	control_TTN	6	14
NCK1	0.953	0.0393	0.199	0.175	6.76	9.84	0.00229	1.41	RV	CELLSTATES	vFB4	control_TTN	6	14
AC074032.1	0.952	0.0358	0.347	0.307	7.52	10.1	0.00202	1.45	RV	CELLSTATES	vFB4	control_TTN	6	14
FILIP1	0.919	0.038	0.714	0.615	8.44	9.94	0.00218	1.42	RV	CELLSTATES	vFB4	control_TTN	6	14
NEAT1	0.906	0.0477	7.16	5.7	11.6	9.3	0.00299	1.32	RV	CELLSTATES	vFB4	control_TTN	6	14
CALU	0.893	0.0485	0.308	0.258	7.26	9.26	0.00305	1.31	RV	CELLSTATES	vFB4	control_TTN	6	14
