# Supplementary material for: Pathogenic variants damage cell composition and single cell transcription in cardiomyopathies
Source: Science. Author manuscript; Available in PMC 2022 Oct 3. (PMC9528698; doi:10.1126/science.abo1984)
Supplement: Supp table 21.7 [file NIHMS1835045-supplement-Supp_table_21_7.xlsx]

## Sheet: Index
Column name	Description
Gene	Gene symbol, Ensembl 84
logFC	log2-fold change
FDR	False discovery rate; FDR is the PValue after (by default) Benjamini-Hochberg correction.
mean_exp_control	Mean expression values across controls
mean_exp_genotype	Mean expression values across disease samples
logCPM	logCPM is the average expression of all pseudobulked samples for that particular gene across all samples on the log2-scale expressed in counts per million (cpm, as calculated by edgeR after normalization).
F	Output of quasi-likelihood F-test
PValue	PValue is the nominal p-value derived from F
FDR_plot	-log10(False discovery rate)
Region	Studied region (LV or RV)
annotation_level	Cell-type or cell-state
cell_state/state	Specification which cell-type or state was analysed
comparison	Specification control_GENOTYPE
Observations_genotype	Numbers of Patients included in edgeR (patients with low number of nuclei have been excluded)
Observations_reference	Numbers of Patients included in edgeR (patients with low number of nuclei have been excluded)

## Sheet: control_LMNA
Gene	logFC	FDR	mean_exp_control	mean_exp_genotype	logCPM	F	PValue	FDR_plot	Region	annotation_level	cell_state	comparison	Observations_genotype	Observations_reference
CCL2	6.06	2.58e-06	0.557	0.00636	7.79	64.1	1.88e-09	5.59	RV	CELLSTATES	vFB1.0	control_LMNA	7	15
PLAU	4.59	0.000133	0.0656	0.00305	4.19	38.6	3.93e-07	3.88	RV	CELLSTATES	vFB1.0	control_LMNA	7	15
AC108134.2	4.49	0.000165	0.0268	0.00281	3.22	36.7	6.16e-07	3.78	RV	CELLSTATES	vFB1.0	control_LMNA	7	15
PLA2G2A	4.21	0.0013	0.843	0.0503	8.61	25.7	1.27e-05	2.89	RV	CELLSTATES	vFB1.0	control_LMNA	7	15
PTGFR	4.11	4.83e-06	0.208	0.0148	5.81	58.7	5.07e-09	5.32	RV	CELLSTATES	vFB1.0	control_LMNA	7	15
ZNF385D-AS2	4.1	0.000973	0.0165	0.00217	3.3	27	8.5e-06	3.01	RV	CELLSTATES	vFB1.0	control_LMNA	7	15
RET	3.96	0.000956	0.0417	0.00445	3.71	27.3	7.81e-06	3.02	RV	CELLSTATES	vFB1.0	control_LMNA	7	15
MARCKSL1	3.74	0.000167	0.0775	0.00853	4.89	36.5	6.56e-07	3.78	RV	CELLSTATES	vFB1.0	control_LMNA	7	15
FGF10	3.7	5.15e-07	0.234	0.0319	6.13	79.1	1.51e-10	6.29	RV	CELLSTATES	vFB1.0	control_LMNA	7	15
TNFSF14	3.58	0.000956	0.0211	0.00272	3.09	27.3	7.83e-06	3.02	RV	CELLSTATES	vFB1.0	control_LMNA	7	15
ELANE	3.46	2.75e-08	0.127	0.0202	5.37	106	3.62e-12	7.56	RV	CELLSTATES	vFB1.0	control_LMNA	7	15
CCL11	3.44	0.00505	0.0675	0.00225	4.59	19.2	9.92e-05	2.3	RV	CELLSTATES	vFB1.0	control_LMNA	7	15
APLNR	3.4	0.00785	0.0543	0.00633	4.36	17.3	0.000191	2.1	RV	CELLSTATES	vFB1.0	control_LMNA	7	15
RGR	3.4	0.000956	0.018	0.00254	3.05	27.3	8.01e-06	3.02	RV	CELLSTATES	vFB1.0	control_LMNA	7	15
ACE2	3.23	0.000244	0.0965	0.0211	5.25	34.6	1.07e-06	3.61	RV	CELLSTATES	vFB1.0	control_LMNA	7	15
STX16	3.18	0.0486	0.0186	0.00363	3.09	10.4	0.00268	1.31	RV	CELLSTATES	vFB1.0	control_LMNA	7	15
AL669970.3	3.1	0.00132	0.0301	0.0077	3.63	25.6	1.32e-05	2.88	RV	CELLSTATES	vFB1.0	control_LMNA	7	15
FAIM2	3.03	0.000763	0.0682	0.0105	4.53	28.7	5.3e-06	3.12	RV	CELLSTATES	vFB1.0	control_LMNA	7	15
AC007906.2	3.01	0.000763	0.0294	0.00553	3.44	28.6	5.42e-06	3.12	RV	CELLSTATES	vFB1.0	control_LMNA	7	15
G0S2	2.98	0.00427	0.0406	0.00484	4	20	7.71e-05	2.37	RV	CELLSTATES	vFB1.0	control_LMNA	7	15
SFRP1	2.98	0.00215	0.0202	0.00451	3.17	23.2	2.7e-05	2.67	RV	CELLSTATES	vFB1.0	control_LMNA	7	15
RPS6KB2-AS1	2.94	0.0143	0.0139	0.00196	2.9	15.1	0.000436	1.85	RV	CELLSTATES	vFB1.0	control_LMNA	7	15
RNASEK	2.91	0.0295	0.0126	0.0019	2.71	12.3	0.00125	1.53	RV	CELLSTATES	vFB1.0	control_LMNA	7	15
RPS6KL1	2.87	0.00626	0.0161	0.00241	2.81	18.3	0.000138	2.2	RV	CELLSTATES	vFB1.0	control_LMNA	7	15
AC091271.1	2.83	0.00922	0.0192	0.00384	2.97	16.7	0.000242	2.04	RV	CELLSTATES	vFB1.0	control_LMNA	7	15
BHLHE40	2.83	0.00905	0.157	0.0189	5.5	16.7	0.000236	2.04	RV	CELLSTATES	vFB1.0	control_LMNA	7	15
PLK2	2.82	0.029	0.0157	0.00173	2.77	12.4	0.0012	1.54	RV	CELLSTATES	vFB1.0	control_LMNA	7	15
LINC00473	2.77	0.0169	0.0217	0.00538	3.28	14.5	0.000544	1.77	RV	CELLSTATES	vFB1.0	control_LMNA	7	15
MRGPRF	2.77	0.00399	0.0265	0.00484	3.49	20.3	7.01e-05	2.4	RV	CELLSTATES	vFB1.0	control_LMNA	7	15
AC007529.2	2.76	4.01e-07	0.256	0.0522	6.4	82.6	8.81e-11	6.4	RV	CELLSTATES	vFB1.0	control_LMNA	7	15
MT-ND6	2.73	0.00218	0.049	0.0124	4.12	23.1	2.82e-05	2.66	RV	CELLSTATES	vFB1.0	control_LMNA	7	15
ADM	2.72	0.00427	0.0815	0.023	5.17	20	7.72e-05	2.37	RV	CELLSTATES	vFB1.0	control_LMNA	7	15
MMP28	2.72	0.00709	0.0137	0.00491	3.03	17.8	0.000165	2.15	RV	CELLSTATES	vFB1.0	control_LMNA	7	15
SELENBP1	2.72	6.31e-07	0.176	0.0448	5.96	75.9	2.51e-10	6.2	RV	CELLSTATES	vFB1.0	control_LMNA	7	15
BCL3	2.68	0.000966	0.0556	0.00776	4.1	27.1	8.27e-06	3.01	RV	CELLSTATES	vFB1.0	control_LMNA	7	15
BMX	2.67	0.000814	0.115	0.0321	5.34	28.3	5.91e-06	3.09	RV	CELLSTATES	vFB1.0	control_LMNA	7	15
MT-ND1	2.67	0.00192	0.312	0.0626	6.71	23.9	2.2e-05	2.72	RV	CELLSTATES	vFB1.0	control_LMNA	7	15
DLK1	2.66	0.0131	0.0941	0.0237	5.14	15.4	0.000384	1.88	RV	CELLSTATES	vFB1.0	control_LMNA	7	15
PPP1R3C	2.65	0.00769	0.0361	0.00714	3.91	17.5	0.000182	2.11	RV	CELLSTATES	vFB1.0	control_LMNA	7	15
LINC00299	2.64	0.00345	0.0358	0.00824	3.7	20.9	5.73e-05	2.46	RV	CELLSTATES	vFB1.0	control_LMNA	7	15
NQO1	2.64	0.00138	0.0543	0.00944	4.18	25.4	1.38e-05	2.86	RV	CELLSTATES	vFB1.0	control_LMNA	7	15
PTGIR	2.64	1.24e-05	0.29	0.0506	6.64	52	1.91e-08	4.91	RV	CELLSTATES	vFB1.0	control_LMNA	7	15
LINC00881	2.62	0.0267	0.0145	0.00814	3.22	12.7	0.00107	1.57	RV	CELLSTATES	vFB1.0	control_LMNA	7	15
ABCB11	2.6	0.0499	0.0708	0.0226	4.55	10.3	0.0028	1.3	RV	CELLSTATES	vFB1.0	control_LMNA	7	15
DUSP4	2.6	0.00771	0.0161	0.0042	2.96	17.4	0.000184	2.11	RV	CELLSTATES	vFB1.0	control_LMNA	7	15
SLC1A2	2.6	0.00296	0.122	0.0224	5.27	21.6	4.54e-05	2.53	RV	CELLSTATES	vFB1.0	control_LMNA	7	15
HIST1H1E	2.59	0.0204	0.0163	0.00354	2.83	13.7	0.00072	1.69	RV	CELLSTATES	vFB1.0	control_LMNA	7	15
BMF	2.56	0.0226	0.0206	0.00252	2.84	13.3	0.000842	1.65	RV	CELLSTATES	vFB1.0	control_LMNA	7	15
LINC01856	2.55	0.00562	0.0452	0.0125	4	18.8	0.000115	2.25	RV	CELLSTATES	vFB1.0	control_LMNA	7	15
TRIM47	2.51	0.000901	0.0647	0.0132	4.55	27.8	6.82e-06	3.05	RV	CELLSTATES	vFB1.0	control_LMNA	7	15
Z99289.1	2.51	0.00132	0.0353	0.00877	3.58	25.6	1.31e-05	2.88	RV	CELLSTATES	vFB1.0	control_LMNA	7	15
CHRM2	2.48	0.00127	0.0694	0.0141	4.55	25.8	1.24e-05	2.9	RV	CELLSTATES	vFB1.0	control_LMNA	7	15
MTRNR2L12	2.47	0.0395	0.0431	0.00764	3.81	11.2	0.00193	1.4	RV	CELLSTATES	vFB1.0	control_LMNA	7	15
SH3PXD2A-AS1	2.47	0.0176	0.0251	0.0102	3.71	14.3	0.000573	1.75	RV	CELLSTATES	vFB1.0	control_LMNA	7	15
FAM184A	2.43	0.000448	0.279	0.0978	6.45	31.6	2.33e-06	3.35	RV	CELLSTATES	vFB1.0	control_LMNA	7	15
ID2	2.43	0.00143	0.184	0.0504	6.36	25.2	1.47e-05	2.85	RV	CELLSTATES	vFB1.0	control_LMNA	7	15
SLC19A3	2.43	0.00284	0.0268	0.00621	3.25	21.9	4.17e-05	2.55	RV	CELLSTATES	vFB1.0	control_LMNA	7	15
FBXO2	2.42	0.02	0.0143	0.00342	2.79	13.8	0.000689	1.7	RV	CELLSTATES	vFB1.0	control_LMNA	7	15
CHL1	2.41	0.00828	0.0542	0.0165	4.33	17.1	0.000206	2.08	RV	CELLSTATES	vFB1.0	control_LMNA	7	15
HIC1	2.41	0.00563	0.0712	0.0121	4.19	18.8	0.000116	2.25	RV	CELLSTATES	vFB1.0	control_LMNA	7	15
MT1A	2.41	0.0412	0.0147	0.00307	2.88	11.1	0.00207	1.39	RV	CELLSTATES	vFB1.0	control_LMNA	7	15
MYH6	2.4	0.0145	0.0335	0.00683	3.7	15	0.000449	1.84	RV	CELLSTATES	vFB1.0	control_LMNA	7	15
CPXM1	2.39	0.0229	0.0261	0.00527	3.16	13.3	0.000856	1.64	RV	CELLSTATES	vFB1.0	control_LMNA	7	15
AC006007.1	2.38	0.000573	0.0661	0.0208	4.57	30.1	3.52e-06	3.24	RV	CELLSTATES	vFB1.0	control_LMNA	7	15
RARRES1	2.37	0.0165	0.777	0.162	8.35	14.5	0.000528	1.78	RV	CELLSTATES	vFB1.0	control_LMNA	7	15
AL353653.1	2.35	0.000973	0.0855	0.0275	5.04	27.1	8.41e-06	3.01	RV	CELLSTATES	vFB1.0	control_LMNA	7	15
KAZN-AS1	2.35	0.0119	0.189	0.0641	5.86	15.7	0.000341	1.92	RV	CELLSTATES	vFB1.0	control_LMNA	7	15
KAZN	2.34	0.000573	10.9	2.93	11.6	30.2	3.5e-06	3.24	RV	CELLSTATES	vFB1.0	control_LMNA	7	15
BICDL1	2.33	0.0311	0.0246	0.00466	3.35	12.1	0.00135	1.51	RV	CELLSTATES	vFB1.0	control_LMNA	7	15
LDLR	2.32	0.000956	0.195	0.0276	5.35	27.3	7.88e-06	3.02	RV	CELLSTATES	vFB1.0	control_LMNA	7	15
PPL	2.32	0.000157	0.151	0.0495	5.8	37	5.73e-07	3.8	RV	CELLSTATES	vFB1.0	control_LMNA	7	15
FMNL1	2.31	0.000151	0.0667	0.0174	4.5	37.4	5.28e-07	3.82	RV	CELLSTATES	vFB1.0	control_LMNA	7	15
VEGFD	2.27	0.00062	0.235	0.0667	6.51	29.8	3.9e-06	3.21	RV	CELLSTATES	vFB1.0	control_LMNA	7	15
CDH18	2.25	0.00342	0.0486	0.019	4.22	20.9	5.63e-05	2.47	RV	CELLSTATES	vFB1.0	control_LMNA	7	15
CHI3L2	2.25	0.0354	0.0178	0.00555	3.25	11.6	0.00164	1.45	RV	CELLSTATES	vFB1.0	control_LMNA	7	15
GLIS2	2.24	0.00327	0.0347	0.00939	3.67	21.1	5.31e-05	2.49	RV	CELLSTATES	vFB1.0	control_LMNA	7	15
GNA14-AS1	2.24	0.000257	0.307	0.0823	6.61	34.1	1.22e-06	3.59	RV	CELLSTATES	vFB1.0	control_LMNA	7	15
MT-ATP6	2.22	0.00888	0.643	0.172	7.72	16.8	0.000227	2.05	RV	CELLSTATES	vFB1.0	control_LMNA	7	15
MT-CYB	2.21	0.00358	0.727	0.207	7.93	20.7	6.02e-05	2.45	RV	CELLSTATES	vFB1.0	control_LMNA	7	15
PAM16	2.21	0.025	0.0223	0.00736	3.27	12.9	0.000982	1.6	RV	CELLSTATES	vFB1.0	control_LMNA	7	15
FGFBP2	2.2	0.0422	0.0185	0.00579	3.08	11	0.00216	1.37	RV	CELLSTATES	vFB1.0	control_LMNA	7	15
AL022323.4	2.19	0.0226	0.0232	0.00906	3.45	13.3	0.000838	1.65	RV	CELLSTATES	vFB1.0	control_LMNA	7	15
LRP4	2.19	0.00776	0.776	0.331	8.37	17.4	0.000186	2.11	RV	CELLSTATES	vFB1.0	control_LMNA	7	15
RIPOR3	2.19	0.000151	0.688	0.229	7.92	37.4	5.26e-07	3.82	RV	CELLSTATES	vFB1.0	control_LMNA	7	15
ADA	2.18	3.35e-05	0.209	0.0663	6.23	46.4	6.37e-08	4.48	RV	CELLSTATES	vFB1.0	control_LMNA	7	15
CERS3	2.18	0.00597	0.032	0.0121	3.75	18.5	0.000129	2.22	RV	CELLSTATES	vFB1.0	control_LMNA	7	15
GPC5	2.18	0.00139	0.384	0.119	6.87	25.3	1.42e-05	2.86	RV	CELLSTATES	vFB1.0	control_LMNA	7	15
FGF10-AS1	2.16	0.00179	0.0685	0.0302	4.71	24.3	1.94e-05	2.75	RV	CELLSTATES	vFB1.0	control_LMNA	7	15
PGF	2.15	0.0158	0.0907	0.0159	4.66	14.7	0.000501	1.8	RV	CELLSTATES	vFB1.0	control_LMNA	7	15
SCD	2.14	0.0278	0.0244	0.0064	3.21	12.5	0.00115	1.56	RV	CELLSTATES	vFB1.0	control_LMNA	7	15
ADH1B	2.12	0.00455	2.1	0.85	9.6	19.7	8.38e-05	2.34	RV	CELLSTATES	vFB1.0	control_LMNA	7	15
CFD	2.11	0.0432	2.76	0.931	10.3	10.9	0.00224	1.36	RV	CELLSTATES	vFB1.0	control_LMNA	7	15
GRID2	2.11	0.00299	0.253	0.0858	6.25	21.5	4.67e-05	2.52	RV	CELLSTATES	vFB1.0	control_LMNA	7	15
MIDN	2.1	0.000763	0.0824	0.0257	4.83	28.6	5.4e-06	3.12	RV	CELLSTATES	vFB1.0	control_LMNA	7	15
MT-CO2	2.08	0.00514	0.696	0.193	7.82	19.1	0.000103	2.29	RV	CELLSTATES	vFB1.0	control_LMNA	7	15
FGFR4	2.07	0.0361	0.0207	0.00538	3.19	11.6	0.00169	1.44	RV	CELLSTATES	vFB1.0	control_LMNA	7	15
MT-ND4	2.07	0.00466	0.416	0.117	7.21	19.6	8.83e-05	2.33	RV	CELLSTATES	vFB1.0	control_LMNA	7	15
ICAM1	2.06	0.046	0.0191	0.00575	3.28	10.6	0.00249	1.34	RV	CELLSTATES	vFB1.0	control_LMNA	7	15
CERS3-AS1	2.05	0.00296	0.109	0.0406	5.23	21.6	4.53e-05	2.53	RV	CELLSTATES	vFB1.0	control_LMNA	7	15
PLCXD3	2.05	0.00192	0.935	0.392	8.36	23.8	2.23e-05	2.72	RV	CELLSTATES	vFB1.0	control_LMNA	7	15
G6PD	2.04	0.00314	0.0274	0.0105	3.7	21.3	5.01e-05	2.5	RV	CELLSTATES	vFB1.0	control_LMNA	7	15
MT-ND5	2.04	0.0273	0.119	0.0412	5.37	12.6	0.00111	1.56	RV	CELLSTATES	vFB1.0	control_LMNA	7	15
ZNF385B	2.04	0.0141	0.0746	0.0216	4.6	15.1	0.000425	1.85	RV	CELLSTATES	vFB1.0	control_LMNA	7	15
APOL4	2.03	0.00902	0.0523	0.0224	4.29	16.8	0.000234	2.04	RV	CELLSTATES	vFB1.0	control_LMNA	7	15
SH3BGRL3	2.01	0.00536	0.0906	0.0235	5.02	19	0.000109	2.27	RV	CELLSTATES	vFB1.0	control_LMNA	7	15
MAOA	1.98	0.00296	0.148	0.0617	5.78	21.6	4.51e-05	2.53	RV	CELLSTATES	vFB1.0	control_LMNA	7	15
MT-ND3	1.98	0.00986	0.413	0.116	7.09	16.4	0.000268	2.01	RV	CELLSTATES	vFB1.0	control_LMNA	7	15
IGFBP6	1.97	0.0233	0.0954	0.0608	5.57	13.2	0.000883	1.63	RV	CELLSTATES	vFB1.0	control_LMNA	7	15
AC025437.4	1.95	0.0463	0.0137	0.00552	2.9	10.6	0.00251	1.33	RV	CELLSTATES	vFB1.0	control_LMNA	7	15
HIST1H1C	1.95	0.0456	0.0209	0.00665	3.24	10.6	0.00245	1.34	RV	CELLSTATES	vFB1.0	control_LMNA	7	15
GAS2L3	1.93	0.0408	0.0193	0.00736	3.21	11.1	0.00204	1.39	RV	CELLSTATES	vFB1.0	control_LMNA	7	15
NKAPL	1.93	0.0208	0.0234	0.0112	3.38	13.6	0.000746	1.68	RV	CELLSTATES	vFB1.0	control_LMNA	7	15
AC007923.4	1.91	0.0215	0.0312	0.0118	3.61	13.5	0.000779	1.67	RV	CELLSTATES	vFB1.0	control_LMNA	7	15
AC110023.1	1.9	0.00563	0.0605	0.0179	4.27	18.8	0.000116	2.25	RV	CELLSTATES	vFB1.0	control_LMNA	7	15
MTSS1L	1.9	0.002	0.128	0.0359	5.29	23.6	2.43e-05	2.7	RV	CELLSTATES	vFB1.0	control_LMNA	7	15
OSMR	1.9	0.000149	0.623	0.215	7.66	37.6	5e-07	3.83	RV	CELLSTATES	vFB1.0	control_LMNA	7	15
PIM1	1.9	0.0234	0.0669	0.0172	4.41	13.2	0.000891	1.63	RV	CELLSTATES	vFB1.0	control_LMNA	7	15
PRB2	1.89	0.0303	0.0272	0.0129	3.57	12.2	0.00129	1.52	RV	CELLSTATES	vFB1.0	control_LMNA	7	15
SOCS1	1.89	0.0384	0.0661	0.0241	4.64	11.3	0.00185	1.42	RV	CELLSTATES	vFB1.0	control_LMNA	7	15
AC078842.2	1.88	0.00579	0.0595	0.0265	4.54	18.7	0.000121	2.24	RV	CELLSTATES	vFB1.0	control_LMNA	7	15
GNA14	1.86	0.0084	0.602	0.161	7.49	17.1	0.00021	2.08	RV	CELLSTATES	vFB1.0	control_LMNA	7	15
GNAO1	1.86	0.00192	0.179	0.0539	5.59	23.8	2.23e-05	2.72	RV	CELLSTATES	vFB1.0	control_LMNA	7	15
RSPO3	1.86	0.00709	0.027	0.0135	3.67	17.7	0.000165	2.15	RV	CELLSTATES	vFB1.0	control_LMNA	7	15
STARD8	1.86	0.0125	0.0239	0.0109	3.53	15.6	0.000363	1.9	RV	CELLSTATES	vFB1.0	control_LMNA	7	15
AL031963.3	1.85	0.0389	0.0196	0.00892	3.32	11.3	0.0019	1.41	RV	CELLSTATES	vFB1.0	control_LMNA	7	15
MT-ND4L	1.85	0.0434	0.0328	0.0111	3.69	10.8	0.00227	1.36	RV	CELLSTATES	vFB1.0	control_LMNA	7	15
IGFBP4	1.83	0.000973	0.517	0.164	7.34	27	8.54e-06	3.01	RV	CELLSTATES	vFB1.0	control_LMNA	7	15
NGFR	1.83	0.0242	0.0578	0.0142	4.23	13	0.000942	1.62	RV	CELLSTATES	vFB1.0	control_LMNA	7	15
BIN1	1.81	0.00307	0.0381	0.0161	3.88	21.4	4.82e-05	2.51	RV	CELLSTATES	vFB1.0	control_LMNA	7	15
MT-CO1	1.81	0.019	1.34	0.455	8.88	14.1	0.000635	1.72	RV	CELLSTATES	vFB1.0	control_LMNA	7	15
MT-CO3	1.8	0.032	1.21	0.436	8.67	12	0.00141	1.49	RV	CELLSTATES	vFB1.0	control_LMNA	7	15
ANGPTL2	1.79	0.00496	0.131	0.0342	5.24	19.4	9.54e-05	2.3	RV	CELLSTATES	vFB1.0	control_LMNA	7	15
CENPO	1.79	0.00188	0.0662	0.0288	4.67	24	2.1e-05	2.73	RV	CELLSTATES	vFB1.0	control_LMNA	7	15
IER3	1.79	0.00785	0.112	0.0273	4.83	17.3	0.00019	2.1	RV	CELLSTATES	vFB1.0	control_LMNA	7	15
KCNE4	1.78	0.00427	0.132	0.0444	5.34	20	7.66e-05	2.37	RV	CELLSTATES	vFB1.0	control_LMNA	7	15
LAMA4	1.77	0.00785	0.61	0.154	7.26	17.4	0.000189	2.11	RV	CELLSTATES	vFB1.0	control_LMNA	7	15
MT-ND2	1.77	0.0202	0.181	0.0515	6.09	13.8	0.000704	1.7	RV	CELLSTATES	vFB1.0	control_LMNA	7	15
LINC02511	1.76	0.0208	0.341	0.0973	6.58	13.6	0.000748	1.68	RV	CELLSTATES	vFB1.0	control_LMNA	7	15
POLR3G	1.76	0.025	0.0235	0.00844	3.33	12.9	0.000977	1.6	RV	CELLSTATES	vFB1.0	control_LMNA	7	15
ADAMTSL2	1.75	0.023	0.187	0.047	5.63	13.3	0.000861	1.64	RV	CELLSTATES	vFB1.0	control_LMNA	7	15
APOL6	1.75	0.00533	0.0661	0.0202	4.36	19	0.000107	2.27	RV	CELLSTATES	vFB1.0	control_LMNA	7	15
C3	1.75	0.00512	0.614	0.225	7.89	19.2	0.000101	2.29	RV	CELLSTATES	vFB1.0	control_LMNA	7	15
SYNE3	1.74	0.000279	0.174	0.0825	5.86	33.7	1.35e-06	3.55	RV	CELLSTATES	vFB1.0	control_LMNA	7	15
THBS2	1.74	0.0105	0.247	0.0621	5.99	16.2	0.000291	1.98	RV	CELLSTATES	vFB1.0	control_LMNA	7	15
AC008591.1	1.72	0.00107	0.18	0.0966	5.97	26.6	9.82e-06	2.97	RV	CELLSTATES	vFB1.0	control_LMNA	7	15
CATSPERB	1.72	0.000922	0.839	0.345	8.06	27.6	7.15e-06	3.04	RV	CELLSTATES	vFB1.0	control_LMNA	7	15
CNTN5	1.72	0.000956	0.13	0.0799	5.73	27.4	7.73e-06	3.02	RV	CELLSTATES	vFB1.0	control_LMNA	7	15
FBLIM1	1.72	0.0252	0.0717	0.0153	4.14	12.9	0.000997	1.6	RV	CELLSTATES	vFB1.0	control_LMNA	7	15
GPRC5A	1.72	0.0103	0.0478	0.0262	4.41	16.2	0.000284	1.99	RV	CELLSTATES	vFB1.0	control_LMNA	7	15
MILR1	1.72	0.0317	0.0386	0.013	3.84	12	0.00139	1.5	RV	CELLSTATES	vFB1.0	control_LMNA	7	15
AC073571.1	1.71	0.0186	0.057	0.0316	4.38	14.1	0.000621	1.73	RV	CELLSTATES	vFB1.0	control_LMNA	7	15
TMEM100	1.71	0.0466	0.0227	0.00959	3.54	10.6	0.00253	1.33	RV	CELLSTATES	vFB1.0	control_LMNA	7	15
LVRN	1.7	0.0317	0.0316	0.0146	3.73	12	0.00139	1.5	RV	CELLSTATES	vFB1.0	control_LMNA	7	15
PDE10A	1.7	0.0361	0.706	0.274	7.73	11.5	0.00169	1.44	RV	CELLSTATES	vFB1.0	control_LMNA	7	15
PQLC2L	1.7	0.000472	0.364	0.191	7.02	31.3	2.59e-06	3.33	RV	CELLSTATES	vFB1.0	control_LMNA	7	15
MROH2B	1.69	0.0383	0.0758	0.0388	4.96	11.3	0.00184	1.42	RV	CELLSTATES	vFB1.0	control_LMNA	7	15
CSF1	1.67	0.00244	0.0933	0.0444	5.05	22.5	3.38e-05	2.61	RV	CELLSTATES	vFB1.0	control_LMNA	7	15
LSAMP	1.67	0.0239	1.52	0.495	8.65	13.1	0.000923	1.62	RV	CELLSTATES	vFB1.0	control_LMNA	7	15
MGST1	1.67	0.00296	1.88	0.934	9.43	21.6	4.52e-05	2.53	RV	CELLSTATES	vFB1.0	control_LMNA	7	15
S100A4	1.66	0.0295	0.215	0.0925	6.25	12.3	0.00125	1.53	RV	CELLSTATES	vFB1.0	control_LMNA	7	15
APOL3	1.65	0.000137	0.128	0.0568	5.43	38.1	4.42e-07	3.86	RV	CELLSTATES	vFB1.0	control_LMNA	7	15
LINC00482	1.65	0.0201	0.0235	0.0103	3.36	13.8	0.000698	1.7	RV	CELLSTATES	vFB1.0	control_LMNA	7	15
ABHD14B	1.64	0.0434	0.0273	0.0174	3.71	10.8	0.00229	1.36	RV	CELLSTATES	vFB1.0	control_LMNA	7	15
AKR1C1	1.64	0.00514	0.36	0.17	7.01	19.1	0.000103	2.29	RV	CELLSTATES	vFB1.0	control_LMNA	7	15
CXCL12	1.64	0.0434	0.286	0.0894	6.7	10.8	0.00229	1.36	RV	CELLSTATES	vFB1.0	control_LMNA	7	15
LYSMD2	1.63	0.0239	0.0237	0.0127	3.53	13.1	0.000923	1.62	RV	CELLSTATES	vFB1.0	control_LMNA	7	15
PAMR1	1.63	0.00122	0.44	0.184	7.26	26	1.16e-05	2.91	RV	CELLSTATES	vFB1.0	control_LMNA	7	15
SCHLAP1	1.63	0.032	0.0526	0.039	4.65	12	0.0014	1.5	RV	CELLSTATES	vFB1.0	control_LMNA	7	15
C8orf34	1.62	0.00188	0.284	0.153	6.61	24.1	2.08e-05	2.73	RV	CELLSTATES	vFB1.0	control_LMNA	7	15
NAV3	1.61	0.002	1.25	0.598	8.65	23.5	2.45e-05	2.7	RV	CELLSTATES	vFB1.0	control_LMNA	7	15
SERTAD4	1.61	0.0221	0.0879	0.0343	4.75	13.4	0.000814	1.65	RV	CELLSTATES	vFB1.0	control_LMNA	7	15
PIR	1.6	0.00237	0.328	0.166	6.88	22.7	3.22e-05	2.62	RV	CELLSTATES	vFB1.0	control_LMNA	7	15
BX322234.1	1.59	0.0236	0.0738	0.0367	4.64	13.1	0.000903	1.63	RV	CELLSTATES	vFB1.0	control_LMNA	7	15
ACKR3	1.58	0.00503	0.228	0.0972	6.22	19.3	9.76e-05	2.3	RV	CELLSTATES	vFB1.0	control_LMNA	7	15
ITGBL1	1.58	0.0421	0.359	0.149	7	11	0.00214	1.38	RV	CELLSTATES	vFB1.0	control_LMNA	7	15
KCNQ1	1.58	4.69e-05	0.262	0.119	6.55	44.5	9.6e-08	4.33	RV	CELLSTATES	vFB1.0	control_LMNA	7	15
ST3GAL5	1.57	0.00145	0.247	0.116	6.51	25.1	1.51e-05	2.84	RV	CELLSTATES	vFB1.0	control_LMNA	7	15
EDNRB	1.56	0.00505	0.446	0.227	7.36	19.2	9.92e-05	2.3	RV	CELLSTATES	vFB1.0	control_LMNA	7	15
NECAB3	1.56	0.00698	0.0485	0.0272	4.34	17.8	0.00016	2.16	RV	CELLSTATES	vFB1.0	control_LMNA	7	15
SHMT1	1.56	0.00719	0.0715	0.035	4.68	17.7	0.000168	2.14	RV	CELLSTATES	vFB1.0	control_LMNA	7	15
KCNQ1OT1	1.55	0.000134	0.656	0.243	7.56	38.3	4.22e-07	3.87	RV	CELLSTATES	vFB1.0	control_LMNA	7	15
MARCH3	1.54	0.000395	0.748	0.304	8	32.2	1.99e-06	3.4	RV	CELLSTATES	vFB1.0	control_LMNA	7	15
RAB29	1.54	0.0384	0.0295	0.0147	3.68	11.3	0.00185	1.42	RV	CELLSTATES	vFB1.0	control_LMNA	7	15
TSSK3	1.54	0.0462	0.0181	0.0143	3.35	10.6	0.0025	1.34	RV	CELLSTATES	vFB1.0	control_LMNA	7	15
C11orf95	1.53	0.0472	0.0276	0.0146	3.57	10.5	0.00258	1.33	RV	CELLSTATES	vFB1.0	control_LMNA	7	15
CD38	1.53	0.0208	0.187	0.135	6.22	13.6	0.000746	1.68	RV	CELLSTATES	vFB1.0	control_LMNA	7	15
HGF	1.53	0.0214	0.0792	0.0292	4.48	13.5	0.000773	1.67	RV	CELLSTATES	vFB1.0	control_LMNA	7	15
PCDH18	1.53	0.01	0.0695	0.0347	4.76	16.3	0.000274	2	RV	CELLSTATES	vFB1.0	control_LMNA	7	15
CSRP1	1.52	0.00279	0.118	0.0426	5.1	22	4.02e-05	2.55	RV	CELLSTATES	vFB1.0	control_LMNA	7	15
LSP1	1.52	0.00974	0.258	0.106	6.29	16.4	0.000263	2.01	RV	CELLSTATES	vFB1.0	control_LMNA	7	15
NABP1	1.52	0.00356	0.128	0.0682	5.49	20.8	5.97e-05	2.45	RV	CELLSTATES	vFB1.0	control_LMNA	7	15
LDHA	1.51	0.00215	0.173	0.0792	5.91	23.2	2.73e-05	2.67	RV	CELLSTATES	vFB1.0	control_LMNA	7	15
AKR1E2	1.5	0.0367	0.0642	0.0439	4.76	11.5	0.00173	1.44	RV	CELLSTATES	vFB1.0	control_LMNA	7	15
FRMD6-AS1	1.5	0.021	0.0593	0.031	4.47	13.6	0.000759	1.68	RV	CELLSTATES	vFB1.0	control_LMNA	7	15
PTGIS	1.5	0.00299	0.653	0.29	7.81	21.5	4.69e-05	2.52	RV	CELLSTATES	vFB1.0	control_LMNA	7	15
TCEAL8	1.5	0.0434	0.0456	0.0155	3.95	10.8	0.00229	1.36	RV	CELLSTATES	vFB1.0	control_LMNA	7	15
KCNJ8	1.49	0.0241	0.0257	0.0165	3.63	13.1	0.000932	1.62	RV	CELLSTATES	vFB1.0	control_LMNA	7	15
PGD	1.49	0.00581	0.0936	0.0401	4.94	18.6	0.000123	2.24	RV	CELLSTATES	vFB1.0	control_LMNA	7	15
IGDCC4	1.48	0.0198	0.136	0.0614	5.45	13.9	0.000683	1.7	RV	CELLSTATES	vFB1.0	control_LMNA	7	15
PDGFRB	1.48	4.56e-05	0.964	0.422	8.25	44.8	9.01e-08	4.34	RV	CELLSTATES	vFB1.0	control_LMNA	7	15
FGF7	1.47	0.0382	0.794	0.257	7.73	11.4	0.00183	1.42	RV	CELLSTATES	vFB1.0	control_LMNA	7	15
ME1	1.47	0.0138	0.138	0.0478	5.35	15.2	0.000413	1.86	RV	CELLSTATES	vFB1.0	control_LMNA	7	15
SEPT9	1.47	0.00514	0.119	0.0557	5.31	19.1	0.000102	2.29	RV	CELLSTATES	vFB1.0	control_LMNA	7	15
CCDC129	1.46	0.0407	0.0513	0.0348	4.48	11.1	0.00202	1.39	RV	CELLSTATES	vFB1.0	control_LMNA	7	15
PCDH7	1.46	0.0435	0.291	0.092	6.13	10.8	0.0023	1.36	RV	CELLSTATES	vFB1.0	control_LMNA	7	15
PPARG	1.46	0.00368	0.324	0.178	6.76	20.6	6.25e-05	2.43	RV	CELLSTATES	vFB1.0	control_LMNA	7	15
PRICKLE1	1.46	0.0158	1.6	0.366	8.45	14.7	0.000499	1.8	RV	CELLSTATES	vFB1.0	control_LMNA	7	15
TNFAIP2	1.46	0.00203	0.247	0.108	6.29	23.5	2.49e-05	2.69	RV	CELLSTATES	vFB1.0	control_LMNA	7	15
BANK1	1.45	0.0354	0.0692	0.041	4.84	11.6	0.00163	1.45	RV	CELLSTATES	vFB1.0	control_LMNA	7	15
TRMT10A	1.45	0.0148	0.0421	0.0202	3.98	14.9	0.000458	1.83	RV	CELLSTATES	vFB1.0	control_LMNA	7	15
CCDC69	1.44	0.0241	0.0323	0.0136	3.73	13	0.000935	1.62	RV	CELLSTATES	vFB1.0	control_LMNA	7	15
PLAUR	1.44	0.0329	0.0478	0.0172	4.05	11.9	0.00146	1.48	RV	CELLSTATES	vFB1.0	control_LMNA	7	15
AL118516.1	1.43	0.0277	0.0385	0.0278	4.2	12.5	0.00114	1.56	RV	CELLSTATES	vFB1.0	control_LMNA	7	15
AL365275.1	1.43	0.0361	0.0916	0.0583	5.16	11.5	0.0017	1.44	RV	CELLSTATES	vFB1.0	control_LMNA	7	15
SERTAD4-AS1	1.43	0.0422	0.0465	0.023	4.25	10.9	0.00216	1.37	RV	CELLSTATES	vFB1.0	control_LMNA	7	15
IRF1	1.42	0.0155	0.0406	0.0253	4.19	14.8	0.000488	1.81	RV	CELLSTATES	vFB1.0	control_LMNA	7	15
RNF212B	1.42	0.016	0.0527	0.029	4.48	14.7	0.000507	1.8	RV	CELLSTATES	vFB1.0	control_LMNA	7	15
EID1	1.41	0.00318	0.245	0.146	6.57	21.2	5.14e-05	2.5	RV	CELLSTATES	vFB1.0	control_LMNA	7	15
AC108062.1	1.4	0.044	0.162	0.0883	5.88	10.7	0.00235	1.36	RV	CELLSTATES	vFB1.0	control_LMNA	7	15
BMPER	1.4	0.00245	0.761	0.446	8.08	22.5	3.41e-05	2.61	RV	CELLSTATES	vFB1.0	control_LMNA	7	15
NGF	1.4	0.00212	0.618	0.35	7.83	23.3	2.64e-05	2.67	RV	CELLSTATES	vFB1.0	control_LMNA	7	15
CFAP161	1.39	0.0145	0.0523	0.0331	4.54	15	0.000446	1.84	RV	CELLSTATES	vFB1.0	control_LMNA	7	15
KLF10	1.39	0.0427	0.0938	0.0275	4.76	10.9	0.0022	1.37	RV	CELLSTATES	vFB1.0	control_LMNA	7	15
RERG	1.39	0.017	0.484	0.179	7.13	14.4	0.000548	1.77	RV	CELLSTATES	vFB1.0	control_LMNA	7	15
TMEM45A	1.39	0.00626	0.192	0.0926	6.1	18.3	0.000138	2.2	RV	CELLSTATES	vFB1.0	control_LMNA	7	15
AC008105.3	1.38	0.00492	0.101	0.0578	5.21	19.4	9.43e-05	2.31	RV	CELLSTATES	vFB1.0	control_LMNA	7	15
AC244131.2	1.38	0.0331	0.0834	0.0414	4.84	11.9	0.00148	1.48	RV	CELLSTATES	vFB1.0	control_LMNA	7	15
CYB5A	1.38	0.00581	0.0982	0.0621	5.26	18.6	0.000122	2.24	RV	CELLSTATES	vFB1.0	control_LMNA	7	15
LRRC2	1.38	0.0427	0.0651	0.0367	4.65	10.9	0.0022	1.37	RV	CELLSTATES	vFB1.0	control_LMNA	7	15
NLGN1	1.38	0.00327	0.393	0.204	7.12	21.1	5.33e-05	2.49	RV	CELLSTATES	vFB1.0	control_LMNA	7	15
PIP5K1B	1.38	0.0361	0.0578	0.0342	4.61	11.6	0.00169	1.44	RV	CELLSTATES	vFB1.0	control_LMNA	7	15
SERPINE3	1.38	0.0308	0.0531	0.0304	4.56	12.2	0.00133	1.51	RV	CELLSTATES	vFB1.0	control_LMNA	7	15
SLC14A2	1.38	0.0133	0.0508	0.0326	4.35	15.3	0.000394	1.87	RV	CELLSTATES	vFB1.0	control_LMNA	7	15
ARL4D	1.37	0.0392	0.0811	0.0524	4.98	11.2	0.00192	1.41	RV	CELLSTATES	vFB1.0	control_LMNA	7	15
SCARA5	1.37	0.000569	0.413	0.22	7.13	30.3	3.37e-06	3.25	RV	CELLSTATES	vFB1.0	control_LMNA	7	15
SLCO2B1	1.37	0.00456	0.264	0.136	6.45	19.7	8.44e-05	2.34	RV	CELLSTATES	vFB1.0	control_LMNA	7	15
TP53I11	1.37	0.0424	0.033	0.014	3.64	10.9	0.00217	1.37	RV	CELLSTATES	vFB1.0	control_LMNA	7	15
CTSC	1.35	0.0196	0.132	0.0658	5.56	13.9	0.000672	1.71	RV	CELLSTATES	vFB1.0	control_LMNA	7	15
LARP6	1.35	0.00284	0.219	0.117	6.33	21.9	4.15e-05	2.55	RV	CELLSTATES	vFB1.0	control_LMNA	7	15
MAP3K8	1.34	0.00296	0.15	0.0796	5.84	21.6	4.48e-05	2.53	RV	CELLSTATES	vFB1.0	control_LMNA	7	15
NALCN	1.34	0.011	0.11	0.0606	5.35	16	0.000309	1.96	RV	CELLSTATES	vFB1.0	control_LMNA	7	15
IER5L	1.32	0.00869	0.134	0.0659	5.33	16.9	0.000221	2.06	RV	CELLSTATES	vFB1.0	control_LMNA	7	15
RNF219-AS1	1.32	0.0233	0.0475	0.0268	4.2	13.2	0.000882	1.63	RV	CELLSTATES	vFB1.0	control_LMNA	7	15
AC109927.1	1.31	0.0105	0.172	0.0825	5.81	16.2	0.000288	1.98	RV	CELLSTATES	vFB1.0	control_LMNA	7	15
FADS1	1.31	0.0369	0.0512	0.0228	4.23	11.5	0.00175	1.43	RV	CELLSTATES	vFB1.0	control_LMNA	7	15
LRP1	1.31	0.00253	0.773	0.382	8.08	22.4	3.55e-05	2.6	RV	CELLSTATES	vFB1.0	control_LMNA	7	15
STUM	1.31	0.0196	0.0896	0.0425	4.86	13.9	0.000671	1.71	RV	CELLSTATES	vFB1.0	control_LMNA	7	15
DHRS3	1.3	0.00841	0.224	0.108	6.35	17.1	0.000211	2.08	RV	CELLSTATES	vFB1.0	control_LMNA	7	15
FADS2	1.3	0.0202	0.115	0.0441	5.11	13.8	0.000707	1.7	RV	CELLSTATES	vFB1.0	control_LMNA	7	15
PLXND1	1.3	0.0196	0.0901	0.0357	4.76	13.9	0.000669	1.71	RV	CELLSTATES	vFB1.0	control_LMNA	7	15
PNRC1	1.3	0.00215	0.237	0.147	6.54	23.2	2.73e-05	2.67	RV	CELLSTATES	vFB1.0	control_LMNA	7	15
BAHCC1	1.29	0.0436	0.0793	0.0211	4.35	10.8	0.00231	1.36	RV	CELLSTATES	vFB1.0	control_LMNA	7	15
NOVA1	1.29	0.00218	1.22	0.654	8.75	23.1	2.83e-05	2.66	RV	CELLSTATES	vFB1.0	control_LMNA	7	15
STEAP2	1.29	0.0422	0.14	0.0558	5.5	11	0.00215	1.38	RV	CELLSTATES	vFB1.0	control_LMNA	7	15
ADAMTS19	1.28	0.00381	0.359	0.199	6.89	20.5	6.58e-05	2.42	RV	CELLSTATES	vFB1.0	control_LMNA	7	15
EPHX1	1.28	0.0407	0.171	0.0993	6.14	11.1	0.00204	1.39	RV	CELLSTATES	vFB1.0	control_LMNA	7	15
MAN1C1	1.28	0.0158	0.126	0.0673	5.46	14.7	0.0005	1.8	RV	CELLSTATES	vFB1.0	control_LMNA	7	15
EPHB1	1.27	0.0337	0.0757	0.0463	4.9	11.8	0.00152	1.47	RV	CELLSTATES	vFB1.0	control_LMNA	7	15
AC119674.2	1.25	0.0361	0.0691	0.0386	4.72	11.6	0.00169	1.44	RV	CELLSTATES	vFB1.0	control_LMNA	7	15
AKR1C3	1.25	0.0435	0.102	0.0574	5.25	10.8	0.0023	1.36	RV	CELLSTATES	vFB1.0	control_LMNA	7	15
RPLP0	1.24	0.00912	0.264	0.146	6.71	16.7	0.000239	2.04	RV	CELLSTATES	vFB1.0	control_LMNA	7	15
FHOD3	1.23	0.0432	0.0812	0.0322	4.84	10.9	0.00224	1.36	RV	CELLSTATES	vFB1.0	control_LMNA	7	15
PLAC9	1.23	0.0125	0.378	0.223	7.08	15.6	0.000362	1.9	RV	CELLSTATES	vFB1.0	control_LMNA	7	15
ADAM22	1.19	0.0217	0.156	0.0779	5.63	13.5	0.000791	1.66	RV	CELLSTATES	vFB1.0	control_LMNA	7	15
ACTG1	1.18	0.0278	0.375	0.208	7.12	12.5	0.00114	1.56	RV	CELLSTATES	vFB1.0	control_LMNA	7	15
GORAB	1.18	0.011	0.0577	0.0418	4.51	16	0.00031	1.96	RV	CELLSTATES	vFB1.0	control_LMNA	7	15
TWIST1	1.17	0.0194	0.0817	0.0549	4.89	14	0.000658	1.71	RV	CELLSTATES	vFB1.0	control_LMNA	7	15
C7	1.16	0.00841	4.76	3.22	10.7	17	0.000212	2.07	RV	CELLSTATES	vFB1.0	control_LMNA	7	15
PTH1R	1.16	0.0407	0.0719	0.0485	4.82	11.1	0.00203	1.39	RV	CELLSTATES	vFB1.0	control_LMNA	7	15
RASSF9	1.16	0.0434	0.0511	0.0335	4.32	10.8	0.00228	1.36	RV	CELLSTATES	vFB1.0	control_LMNA	7	15
EFEMP1	1.15	0.0369	0.434	0.205	7.1	11.5	0.00175	1.43	RV	CELLSTATES	vFB1.0	control_LMNA	7	15
H2AFJ	1.15	0.00902	0.229	0.169	6.54	16.8	0.000234	2.04	RV	CELLSTATES	vFB1.0	control_LMNA	7	15
FST	1.14	0.0138	0.144	0.122	5.88	15.2	0.000412	1.86	RV	CELLSTATES	vFB1.0	control_LMNA	7	15
APBB1IP	1.13	0.023	0.146	0.0868	5.66	13.2	0.000864	1.64	RV	CELLSTATES	vFB1.0	control_LMNA	7	15
NID2	1.13	0.00794	0.386	0.243	7.03	17.3	0.000194	2.1	RV	CELLSTATES	vFB1.0	control_LMNA	7	15
TXNRD1	1.13	0.0416	0.667	0.424	7.99	11	0.00211	1.38	RV	CELLSTATES	vFB1.0	control_LMNA	7	15
FBLN1	1.12	0.0386	0.694	0.352	8.04	11.3	0.00186	1.41	RV	CELLSTATES	vFB1.0	control_LMNA	7	15
PNRC2	1.12	0.0336	0.0657	0.0467	4.9	11.8	0.00151	1.47	RV	CELLSTATES	vFB1.0	control_LMNA	7	15
ST8SIA1	1.12	0.0346	0.308	0.182	6.83	11.7	0.00157	1.46	RV	CELLSTATES	vFB1.0	control_LMNA	7	15
FBLN2	1.11	0.00731	0.459	0.27	7.35	17.6	0.000172	2.14	RV	CELLSTATES	vFB1.0	control_LMNA	7	15
PALMD	1.11	0.0103	0.16	0.0822	5.77	16.2	0.000282	1.99	RV	CELLSTATES	vFB1.0	control_LMNA	7	15
AKR1C2	1.1	0.032	0.11	0.068	5.41	12	0.00141	1.49	RV	CELLSTATES	vFB1.0	control_LMNA	7	15
PTGES2	1.09	0.0239	0.0637	0.0354	4.63	13.1	0.000922	1.62	RV	CELLSTATES	vFB1.0	control_LMNA	7	15
SLFN5	1.09	0.0331	0.0802	0.0555	4.98	11.9	0.00148	1.48	RV	CELLSTATES	vFB1.0	control_LMNA	7	15
ADAMTS17	1.08	0.0361	0.304	0.154	6.71	11.5	0.0017	1.44	RV	CELLSTATES	vFB1.0	control_LMNA	7	15
LACTB2	1.07	0.0273	0.0515	0.0354	4.47	12.6	0.00111	1.56	RV	CELLSTATES	vFB1.0	control_LMNA	7	15
TC2N	1.07	0.0234	0.975	0.676	8.36	13.2	0.00089	1.63	RV	CELLSTATES	vFB1.0	control_LMNA	7	15
ABHD13	1.03	0.0416	0.0628	0.0444	4.65	11	0.0021	1.38	RV	CELLSTATES	vFB1.0	control_LMNA	7	15
C1GALT1	1.03	0.0113	0.227	0.12	6.21	15.9	0.000318	1.95	RV	CELLSTATES	vFB1.0	control_LMNA	7	15
FAM227B	1.03	0.0144	0.344	0.255	7.01	15	0.000441	1.84	RV	CELLSTATES	vFB1.0	control_LMNA	7	15
NFYB	1.02	0.0353	0.147	0.0991	5.71	11.7	0.00162	1.45	RV	CELLSTATES	vFB1.0	control_LMNA	7	15
TMEM150C	1.02	0.0183	0.252	0.176	6.59	14.2	0.000606	1.74	RV	CELLSTATES	vFB1.0	control_LMNA	7	15
OTUD6B-AS1	1.01	0.0204	0.116	0.104	5.55	13.7	0.00072	1.69	RV	CELLSTATES	vFB1.0	control_LMNA	7	15
SHISA5	1.01	0.0425	0.094	0.0571	5.15	10.9	0.00218	1.37	RV	CELLSTATES	vFB1.0	control_LMNA	7	15
A4GALT	0.996	0.0204	0.191	0.0973	5.95	13.7	0.000726	1.69	RV	CELLSTATES	vFB1.0	control_LMNA	7	15
SREBF1	0.993	0.0158	0.189	0.107	5.94	14.7	0.000501	1.8	RV	CELLSTATES	vFB1.0	control_LMNA	7	15
TCEAL9	0.991	0.0305	0.0925	0.0635	5.24	12.2	0.0013	1.52	RV	CELLSTATES	vFB1.0	control_LMNA	7	15
MTHFR	0.99	0.0219	0.123	0.0787	5.48	13.4	0.000801	1.66	RV	CELLSTATES	vFB1.0	control_LMNA	7	15
MYL6	0.984	0.0416	0.254	0.202	6.81	11	0.00209	1.38	RV	CELLSTATES	vFB1.0	control_LMNA	7	15
JUP	0.977	0.0303	0.16	0.123	5.98	12.2	0.00129	1.52	RV	CELLSTATES	vFB1.0	control_LMNA	7	15
TIMP3	0.975	0.0307	2.72	1.97	9.88	12.2	0.00132	1.51	RV	CELLSTATES	vFB1.0	control_LMNA	7	15
COL6A2	0.961	0.00596	1.87	1.15	9.36	18.5	0.000128	2.22	RV	CELLSTATES	vFB1.0	control_LMNA	7	15
CNTNAP2	0.956	0.0346	0.767	0.386	7.82	11.7	0.00158	1.46	RV	CELLSTATES	vFB1.0	control_LMNA	7	15
NEAT1	0.954	0.0399	9.65	5.16	11.5	11.2	0.00197	1.4	RV	CELLSTATES	vFB1.0	control_LMNA	7	15
TXNDC9	0.948	0.0194	0.0681	0.0488	4.75	14	0.000653	1.71	RV	CELLSTATES	vFB1.0	control_LMNA	7	15
TAF7	0.943	0.021	0.156	0.121	6.01	13.6	0.000755	1.68	RV	CELLSTATES	vFB1.0	control_LMNA	7	15
BLVRB	0.937	0.0174	0.14	0.101	5.83	14.4	0.000565	1.76	RV	CELLSTATES	vFB1.0	control_LMNA	7	15
IPO9-AS1	0.935	0.0395	0.789	0.657	8.41	11.2	0.00194	1.4	RV	CELLSTATES	vFB1.0	control_LMNA	7	15
TNFRSF19	0.928	0.0421	0.571	0.385	7.59	11	0.00214	1.38	RV	CELLSTATES	vFB1.0	control_LMNA	7	15
TMEM208	0.921	0.0432	0.0657	0.047	4.79	10.9	0.00225	1.36	RV	CELLSTATES	vFB1.0	control_LMNA	7	15
TRIP10	0.917	0.0149	0.243	0.143	6.44	14.9	0.000466	1.83	RV	CELLSTATES	vFB1.0	control_LMNA	7	15
NT5DC1	0.907	0.0144	0.177	0.133	6	15	0.000443	1.84	RV	CELLSTATES	vFB1.0	control_LMNA	7	15
CARHSP1	0.893	0.0489	0.257	0.206	6.82	10.4	0.00271	1.31	RV	CELLSTATES	vFB1.0	control_LMNA	7	15
PTPRD	0.888	0.0204	1.03	0.633	8.35	13.7	0.000727	1.69	RV	CELLSTATES	vFB1.0	control_LMNA	7	15
DCLK1	0.883	0.00794	2.89	2.16	10	17.3	0.000194	2.1	RV	CELLSTATES	vFB1.0	control_LMNA	7	15
TRABD	0.856	0.0361	0.112	0.0979	5.65	11.6	0.00169	1.44	RV	CELLSTATES	vFB1.0	control_LMNA	7	15
SUSD1	0.836	0.0456	0.327	0.265	6.94	10.6	0.00246	1.34	RV	CELLSTATES	vFB1.0	control_LMNA	7	15
ARPC5	0.817	0.0346	0.182	0.13	5.99	11.7	0.00158	1.46	RV	CELLSTATES	vFB1.0	control_LMNA	7	15
ETS1	0.815	0.0388	0.199	0.103	5.86	11.3	0.00189	1.41	RV	CELLSTATES	vFB1.0	control_LMNA	7	15
MPG	0.807	0.0314	0.167	0.126	6.11	12.1	0.00137	1.5	RV	CELLSTATES	vFB1.0	control_LMNA	7	15
EHBP1	0.795	0.0246	1.04	0.77	8.51	13	0.000959	1.61	RV	CELLSTATES	vFB1.0	control_LMNA	7	15
KANK2	0.794	0.0346	0.297	0.17	6.61	11.7	0.00157	1.46	RV	CELLSTATES	vFB1.0	control_LMNA	7	15
SLC25A37	0.791	0.0407	0.271	0.209	6.71	11.1	0.00202	1.39	RV	CELLSTATES	vFB1.0	control_LMNA	7	15
CWC25	0.775	0.0248	0.152	0.106	5.76	13	0.000968	1.61	RV	CELLSTATES	vFB1.0	control_LMNA	7	15
MLX	0.77	0.0437	0.101	0.0871	5.34	10.8	0.00233	1.36	RV	CELLSTATES	vFB1.0	control_LMNA	7	15
PGM5	0.769	0.0489	0.141	0.133	5.8	10.4	0.00271	1.31	RV	CELLSTATES	vFB1.0	control_LMNA	7	15
RWDD1	0.769	0.0494	0.117	0.0849	5.41	10.4	0.00276	1.31	RV	CELLSTATES	vFB1.0	control_LMNA	7	15
EPHA6	0.767	0.0494	0.58	0.486	7.68	10.4	0.00276	1.31	RV	CELLSTATES	vFB1.0	control_LMNA	7	15
MPZL1	0.762	0.0151	0.543	0.358	7.52	14.8	0.000473	1.82	RV	CELLSTATES	vFB1.0	control_LMNA	7	15
TBX18	0.747	0.0496	0.381	0.282	7.05	10.3	0.00277	1.3	RV	CELLSTATES	vFB1.0	control_LMNA	7	15
ARHGAP6	0.74	0.00902	0.859	0.763	8.36	16.8	0.000232	2.04	RV	CELLSTATES	vFB1.0	control_LMNA	7	15
ARHGAP29	0.725	0.0354	0.581	0.389	7.67	11.6	0.00164	1.45	RV	CELLSTATES	vFB1.0	control_LMNA	7	15

## Sheet: control_PKP2
Gene	logFC	FDR	mean_exp_control	mean_exp_genotype	logCPM	F	PValue	FDR_plot	Region	annotation_level	cell_state	comparison	Observations_genotype	Observations_reference
PLA2G2A	6.23	0.00276	0.843	0.00667	8.73	30.4	4.66e-06	2.56	RV	CELLSTATES	vFB1.0	control_PKP2	5	15
LINC00473	5.38	0.00281	0.0217	0.00104	3.23	29.7	5.59e-06	2.55	RV	CELLSTATES	vFB1.0	control_PKP2	5	15
AC108134.2	4.62	0.00277	0.0268	0.00303	3.27	30.1	4.97e-06	2.56	RV	CELLSTATES	vFB1.0	control_PKP2	5	15
ZNF385D-AS2	4.32	0.00762	0.0165	0.00192	3.37	21.6	5.62e-05	2.12	RV	CELLSTATES	vFB1.0	control_PKP2	5	15
CPXM1	3.73	0.0113	0.0261	0.00147	3.12	19.8	0.000101	1.95	RV	CELLSTATES	vFB1.0	control_PKP2	5	15
ELANE	3.7	2.85e-06	0.127	0.0164	5.46	83.9	2.1e-10	5.55	RV	CELLSTATES	vFB1.0	control_PKP2	5	15
HIST1H1E	3.7	0.02	0.0163	0.00142	2.79	17	0.000249	1.7	RV	CELLSTATES	vFB1.0	control_PKP2	5	15
ADAMTS4	3.69	0.00946	0.119	0.00404	4.84	20.6	7.74e-05	2.02	RV	CELLSTATES	vFB1.0	control_PKP2	5	15
MARCKSL1	3.66	0.00692	0.0775	0.00732	5.01	22.3	4.52e-05	2.16	RV	CELLSTATES	vFB1.0	control_PKP2	5	15
MRGPRF	3.65	0.014	0.0265	0.00167	3.5	18.8	0.000138	1.85	RV	CELLSTATES	vFB1.0	control_PKP2	5	15
NKAPL	3.65	0.00455	0.0234	0.00324	3.25	26.1	1.51e-05	2.34	RV	CELLSTATES	vFB1.0	control_PKP2	5	15
CCL2	3.62	0.02	0.557	0.0268	7.93	17.1	0.000246	1.7	RV	CELLSTATES	vFB1.0	control_PKP2	5	15
ACE2	3.6	0.00476	0.0965	0.0171	5.34	25.7	1.68e-05	2.32	RV	CELLSTATES	vFB1.0	control_PKP2	5	15
NGFR	3.52	0.00907	0.0578	0.00237	4.19	20.8	7.19e-05	2.04	RV	CELLSTATES	vFB1.0	control_PKP2	5	15
KAZN-AS1	3.36	0.00596	0.189	0.0368	5.88	24.2	2.6e-05	2.22	RV	CELLSTATES	vFB1.0	control_PKP2	5	15
ID2	3.35	0.00519	0.184	0.0212	6.43	25.3	1.88e-05	2.28	RV	CELLSTATES	vFB1.0	control_PKP2	5	15
LINC00881	3.35	0.0333	0.0145	0.0036	3.26	14.6	0.000582	1.48	RV	CELLSTATES	vFB1.0	control_PKP2	5	15
PTGFR	3.31	0.00344	0.208	0.0226	5.95	28.3	8.1e-06	2.46	RV	CELLSTATES	vFB1.0	control_PKP2	5	15
BMX	3.28	0.00398	0.115	0.0227	5.39	27.1	1.13e-05	2.4	RV	CELLSTATES	vFB1.0	control_PKP2	5	15
AL669970.3	3.25	0.0166	0.0301	0.00669	3.7	18	0.000181	1.78	RV	CELLSTATES	vFB1.0	control_PKP2	5	15
PAM16	3.25	0.02	0.0223	0.00227	3.25	17	0.000254	1.7	RV	CELLSTATES	vFB1.0	control_PKP2	5	15
MYH6	3.22	0.0342	0.0335	0.00221	3.71	14.5	0.000604	1.47	RV	CELLSTATES	vFB1.0	control_PKP2	5	15
MT-ATP6	3.18	0.0205	0.643	0.0939	7.76	16.8	0.000271	1.69	RV	CELLSTATES	vFB1.0	control_PKP2	5	15
GLIS2	3.15	0.00728	0.0347	0.00319	3.65	22	5e-05	2.14	RV	CELLSTATES	vFB1.0	control_PKP2	5	15
PLAU	3.11	0.0281	0.0656	0.00687	4.33	15.4	0.000444	1.55	RV	CELLSTATES	vFB1.0	control_PKP2	5	15
FAIM2	3.08	0.00758	0.0682	0.00859	4.61	21.7	5.53e-05	2.12	RV	CELLSTATES	vFB1.0	control_PKP2	5	15
SCD	3.08	0.0284	0.0244	0.00282	3.18	15.3	0.000458	1.55	RV	CELLSTATES	vFB1.0	control_PKP2	5	15
MT-ND6	3.01	0.0153	0.049	0.0095	4.18	18.4	0.000158	1.81	RV	CELLSTATES	vFB1.0	control_PKP2	5	15
CHRM2	2.98	0.00646	0.0694	0.00852	4.59	23.2	3.49e-05	2.19	RV	CELLSTATES	vFB1.0	control_PKP2	5	15
FGF10	2.97	0.00596	0.234	0.0444	6.27	24.4	2.45e-05	2.22	RV	CELLSTATES	vFB1.0	control_PKP2	5	15
DUSP4	2.92	0.0214	0.0161	0.0029	2.98	16.4	0.00031	1.67	RV	CELLSTATES	vFB1.0	control_PKP2	5	15
MT-ND1	2.9	0.0239	0.312	0.0438	6.78	16	0.000356	1.62	RV	CELLSTATES	vFB1.0	control_PKP2	5	15
BCL3	2.88	0.0132	0.0556	0.00435	4.17	19.1	0.000126	1.88	RV	CELLSTATES	vFB1.0	control_PKP2	5	15
LRP4	2.81	0.0134	0.776	0.207	8.44	19	0.000131	1.87	RV	CELLSTATES	vFB1.0	control_PKP2	5	15
PPL	2.77	0.00281	0.151	0.0282	5.84	29.7	5.57e-06	2.55	RV	CELLSTATES	vFB1.0	control_PKP2	5	15
PDE10A	2.69	0.00692	0.706	0.137	7.72	22.6	4.16e-05	2.16	RV	CELLSTATES	vFB1.0	control_PKP2	5	15
FAM184A	2.67	0.00306	0.279	0.0733	6.52	29.2	6.32e-06	2.51	RV	CELLSTATES	vFB1.0	control_PKP2	5	15
SLC51B	2.67	0.0223	0.022	0.00745	3.37	16.2	0.000329	1.65	RV	CELLSTATES	vFB1.0	control_PKP2	5	15
ADA	2.65	0.000401	0.209	0.0407	6.28	45.8	1.29e-07	3.4	RV	CELLSTATES	vFB1.0	control_PKP2	5	15
HIST1H4C	2.61	0.0401	0.0265	0.00791	3.51	13.7	0.000808	1.4	RV	CELLSTATES	vFB1.0	control_PKP2	5	15
G6PD	2.59	0.00629	0.0274	0.00744	3.71	23.6	3.07e-05	2.2	RV	CELLSTATES	vFB1.0	control_PKP2	5	15
MT-ND4	2.59	0.0366	0.416	0.075	7.26	14.1	0.000699	1.44	RV	CELLSTATES	vFB1.0	control_PKP2	5	15
MT-CO2	2.56	0.0472	0.696	0.137	7.87	13	0.00104	1.33	RV	CELLSTATES	vFB1.0	control_PKP2	5	15
MT-CYB	2.52	0.0399	0.727	0.175	8	13.8	0.0008	1.4	RV	CELLSTATES	vFB1.0	control_PKP2	5	15
SRSF1	2.5	0.0285	0.043	0.0126	4.01	15.3	0.000464	1.55	RV	CELLSTATES	vFB1.0	control_PKP2	5	15
RGR	2.48	0.0354	0.018	0.00506	3.15	14.3	0.000666	1.45	RV	CELLSTATES	vFB1.0	control_PKP2	5	15
Z99289.1	2.47	0.0153	0.0353	0.0103	3.65	18.4	0.000159	1.81	RV	CELLSTATES	vFB1.0	control_PKP2	5	15
ADAMTSL2	2.44	0.00906	0.187	0.0214	5.64	20.9	7.01e-05	2.04	RV	CELLSTATES	vFB1.0	control_PKP2	5	15
MAOA	2.44	0.02	0.148	0.0441	5.81	17	0.000252	1.7	RV	CELLSTATES	vFB1.0	control_PKP2	5	15
AC007906.2	2.43	0.0243	0.0294	0.00707	3.56	15.9	0.000367	1.61	RV	CELLSTATES	vFB1.0	control_PKP2	5	15
AC078842.2	2.42	0.0116	0.0595	0.0202	4.56	19.6	0.000106	1.94	RV	CELLSTATES	vFB1.0	control_PKP2	5	15
PTGIR	2.4	0.00277	0.29	0.041	6.73	30	5.11e-06	2.56	RV	CELLSTATES	vFB1.0	control_PKP2	5	15
LINC00482	2.39	0.0189	0.0235	0.00523	3.32	17.4	0.00022	1.72	RV	CELLSTATES	vFB1.0	control_PKP2	5	15
CERS3	2.36	0.0121	0.032	0.0109	3.8	19.4	0.000113	1.92	RV	CELLSTATES	vFB1.0	control_PKP2	5	15
IER5L	2.36	0.0023	0.134	0.0315	5.27	32.3	2.88e-06	2.64	RV	CELLSTATES	vFB1.0	control_PKP2	5	15
LRRC2	2.35	0.0214	0.0651	0.0183	4.6	16.5	0.000304	1.67	RV	CELLSTATES	vFB1.0	control_PKP2	5	15
FGF10-AS1	2.34	0.0198	0.0685	0.0254	4.77	17.2	0.000239	1.7	RV	CELLSTATES	vFB1.0	control_PKP2	5	15
FMNL1	2.31	0.00455	0.0667	0.0139	4.56	26.1	1.49e-05	2.34	RV	CELLSTATES	vFB1.0	control_PKP2	5	15
STK32A	2.28	0.0254	0.0524	0.0232	4.47	15.8	0.000386	1.59	RV	CELLSTATES	vFB1.0	control_PKP2	5	15
MIDN	2.26	0.00617	0.0824	0.0148	4.89	23.8	2.91e-05	2.21	RV	CELLSTATES	vFB1.0	control_PKP2	5	15
GPRC5A	2.24	0.0344	0.0478	0.0156	4.41	14.4	0.00062	1.46	RV	CELLSTATES	vFB1.0	control_PKP2	5	15
EDNRB	2.23	0.00596	0.446	0.141	7.37	24.2	2.59e-05	2.22	RV	CELLSTATES	vFB1.0	control_PKP2	5	15
SCHLAP1	2.23	0.0284	0.0526	0.0298	4.64	15.3	0.000459	1.55	RV	CELLSTATES	vFB1.0	control_PKP2	5	15
HGF	2.21	0.00887	0.0792	0.017	4.47	21.1	6.61e-05	2.05	RV	CELLSTATES	vFB1.0	control_PKP2	5	15
TRMT10A	2.21	0.0102	0.0421	0.0121	3.95	20.2	8.93e-05	1.99	RV	CELLSTATES	vFB1.0	control_PKP2	5	15
AKR1C1	2.19	0.00907	0.36	0.107	7.02	20.8	7.17e-05	2.04	RV	CELLSTATES	vFB1.0	control_PKP2	5	15
FAM50A	2.16	0.00996	0.0781	0.0156	4.73	20.4	8.3e-05	2	RV	CELLSTATES	vFB1.0	control_PKP2	5	15
PIP5K1B	2.14	0.0194	0.0578	0.0192	4.58	17.3	0.000227	1.71	RV	CELLSTATES	vFB1.0	control_PKP2	5	15
PLCXD3	2.12	0.0155	0.935	0.29	8.42	18.2	0.000166	1.81	RV	CELLSTATES	vFB1.0	control_PKP2	5	15
AL353653.1	2.11	0.00692	0.0855	0.0281	5.14	22.5	4.34e-05	2.16	RV	CELLSTATES	vFB1.0	control_PKP2	5	15
CTSC	2.06	0.00721	0.132	0.0336	5.55	22.1	4.89e-05	2.14	RV	CELLSTATES	vFB1.0	control_PKP2	5	15
PDGFRB	2.06	0.000554	0.964	0.254	8.25	42.2	2.78e-07	3.26	RV	CELLSTATES	vFB1.0	control_PKP2	5	15
NABP1	2.05	0.00933	0.128	0.0429	5.49	20.7	7.54e-05	2.03	RV	CELLSTATES	vFB1.0	control_PKP2	5	15
C6orf120	2.04	0.0413	0.0176	0.00938	3.19	13.6	0.00085	1.38	RV	CELLSTATES	vFB1.0	control_PKP2	5	15
IGFBP4	2.03	0.0102	0.517	0.105	7.4	20.2	8.69e-05	1.99	RV	CELLSTATES	vFB1.0	control_PKP2	5	15
SERTAD4	2.02	0.0428	0.0879	0.0239	4.76	13.4	0.0009	1.37	RV	CELLSTATES	vFB1.0	control_PKP2	5	15
MVK	2.01	0.0282	0.0175	0.00924	3.24	15.3	0.000451	1.55	RV	CELLSTATES	vFB1.0	control_PKP2	5	15
NECAB3	2.01	0.0183	0.0485	0.0193	4.35	17.5	0.000212	1.74	RV	CELLSTATES	vFB1.0	control_PKP2	5	15
SYNE3	2.01	0.0023	0.174	0.0678	5.9	31.6	3.38e-06	2.64	RV	CELLSTATES	vFB1.0	control_PKP2	5	15
EPHB1	2	0.026	0.0757	0.0287	4.88	15.7	0.000396	1.59	RV	CELLSTATES	vFB1.0	control_PKP2	5	15
KAZN	2	0.0472	10.9	3.5	11.7	13	0.00104	1.33	RV	CELLSTATES	vFB1.0	control_PKP2	5	15
PGP	1.99	0.00642	0.0945	0.0369	5.03	23.4	3.27e-05	2.19	RV	CELLSTATES	vFB1.0	control_PKP2	5	15
CERS3-AS1	1.96	0.0429	0.109	0.042	5.33	13.4	0.000906	1.37	RV	CELLSTATES	vFB1.0	control_PKP2	5	15
IER3	1.96	0.0393	0.112	0.0197	4.87	13.8	0.000775	1.41	RV	CELLSTATES	vFB1.0	control_PKP2	5	15
GNAO1	1.95	0.0205	0.179	0.0438	5.65	16.9	0.000264	1.69	RV	CELLSTATES	vFB1.0	control_PKP2	5	15
AC008591.1	1.94	0.00381	0.18	0.078	6.02	27.7	9.55e-06	2.42	RV	CELLSTATES	vFB1.0	control_PKP2	5	15
SELENBP1	1.92	0.00629	0.176	0.0623	6.12	23.5	3.16e-05	2.2	RV	CELLSTATES	vFB1.0	control_PKP2	5	15
AC007529.2	1.9	0.00557	0.256	0.0797	6.55	24.9	2.1e-05	2.25	RV	CELLSTATES	vFB1.0	control_PKP2	5	15
RAB13	1.88	0.0214	0.0482	0.016	4.28	16.4	0.00031	1.67	RV	CELLSTATES	vFB1.0	control_PKP2	5	15
ISOC1	1.86	0.03	0.0395	0.016	4.08	15.1	0.000497	1.52	RV	CELLSTATES	vFB1.0	control_PKP2	5	15
LDHA	1.79	0.0155	0.173	0.0607	5.97	18.3	0.000165	1.81	RV	CELLSTATES	vFB1.0	control_PKP2	5	15
PNRC1	1.78	0.00692	0.237	0.0928	6.54	22.6	4.19e-05	2.16	RV	CELLSTATES	vFB1.0	control_PKP2	5	15
KCNQ1	1.77	0.00276	0.262	0.0909	6.6	30.4	4.68e-06	2.56	RV	CELLSTATES	vFB1.0	control_PKP2	5	15
PTH1R	1.77	0.0205	0.0719	0.0318	4.8	16.8	0.000267	1.69	RV	CELLSTATES	vFB1.0	control_PKP2	5	15
NFATC4	1.76	0.00596	0.116	0.057	5.5	24.3	2.55e-05	2.22	RV	CELLSTATES	vFB1.0	control_PKP2	5	15
MPDU1	1.71	0.0472	0.0414	0.02	4.3	13.1	0.00103	1.33	RV	CELLSTATES	vFB1.0	control_PKP2	5	15
EID1	1.7	0.0152	0.245	0.1	6.59	18.5	0.000152	1.82	RV	CELLSTATES	vFB1.0	control_PKP2	5	15
PLAC9	1.7	0.0205	0.378	0.166	7.12	16.8	0.000275	1.69	RV	CELLSTATES	vFB1.0	control_PKP2	5	15
RNF219-AS1	1.7	0.0347	0.0475	0.0212	4.23	14.4	0.000641	1.46	RV	CELLSTATES	vFB1.0	control_PKP2	5	15
RIPOR3	1.68	0.0125	0.688	0.246	8.03	19.3	0.000118	1.9	RV	CELLSTATES	vFB1.0	control_PKP2	5	15
LRP1	1.64	0.0114	0.773	0.261	8.1	19.7	0.000103	1.94	RV	CELLSTATES	vFB1.0	control_PKP2	5	15
CATSPERB	1.63	0.0214	0.839	0.348	8.16	16.4	0.000306	1.67	RV	CELLSTATES	vFB1.0	control_PKP2	5	15
OSMR	1.63	0.0205	0.623	0.217	7.76	16.8	0.000273	1.69	RV	CELLSTATES	vFB1.0	control_PKP2	5	15
PTGES2	1.63	0.0429	0.0637	0.0192	4.6	13.4	0.000912	1.37	RV	CELLSTATES	vFB1.0	control_PKP2	5	15
SCARA5	1.63	0.00398	0.413	0.161	7.14	27	1.17e-05	2.4	RV	CELLSTATES	vFB1.0	control_PKP2	5	15
KCNQ1OT1	1.6	0.0032	0.656	0.187	7.61	28.9	6.84e-06	2.5	RV	CELLSTATES	vFB1.0	control_PKP2	5	15
PHGDH	1.59	0.0476	0.0546	0.0258	4.59	13	0.00106	1.32	RV	CELLSTATES	vFB1.0	control_PKP2	5	15
RHBDD3	1.58	0.0215	0.0618	0.025	4.65	16.4	0.000314	1.67	RV	CELLSTATES	vFB1.0	control_PKP2	5	15
UQCRFS1	1.56	0.031	0.0856	0.0456	5.19	14.9	0.000521	1.51	RV	CELLSTATES	vFB1.0	control_PKP2	5	15
MUS81	1.54	0.0179	0.0744	0.0382	4.96	17.7	0.0002	1.75	RV	CELLSTATES	vFB1.0	control_PKP2	5	15
NID2	1.53	0.0344	0.386	0.179	7.03	14.4	0.000622	1.46	RV	CELLSTATES	vFB1.0	control_PKP2	5	15
AC100793.2	1.52	0.0454	0.0668	0.035	4.68	13.2	0.000984	1.34	RV	CELLSTATES	vFB1.0	control_PKP2	5	15
GIT1	1.5	0.0221	0.0528	0.0248	4.3	16.3	0.000324	1.66	RV	CELLSTATES	vFB1.0	control_PKP2	5	15
SLC14A2	1.49	0.0363	0.0508	0.0325	4.42	14.1	0.000691	1.44	RV	CELLSTATES	vFB1.0	control_PKP2	5	15
PTGIS	1.48	0.0428	0.653	0.234	7.86	13.4	0.000898	1.37	RV	CELLSTATES	vFB1.0	control_PKP2	5	15
SLC5A9	1.48	0.0393	0.146	0.094	6.02	13.8	0.00078	1.41	RV	CELLSTATES	vFB1.0	control_PKP2	5	15
PALMD	1.47	0.0315	0.16	0.0617	5.78	14.9	0.000534	1.5	RV	CELLSTATES	vFB1.0	control_PKP2	5	15
ZCCHC24	1.46	0.0308	0.204	0.0792	6.07	15	0.000513	1.51	RV	CELLSTATES	vFB1.0	control_PKP2	5	15
TXNDC9	1.43	0.0392	0.0681	0.0405	4.77	13.9	0.000764	1.41	RV	CELLSTATES	vFB1.0	control_PKP2	5	15
ADAMTS19	1.42	0.0232	0.359	0.146	6.92	16.1	0.000343	1.64	RV	CELLSTATES	vFB1.0	control_PKP2	5	15
APOL3	1.4	0.02	0.128	0.0574	5.52	17	0.000253	1.7	RV	CELLSTATES	vFB1.0	control_PKP2	5	15
OTUD6B-AS1	1.4	0.0285	0.116	0.0808	5.55	15.3	0.000464	1.55	RV	CELLSTATES	vFB1.0	control_PKP2	5	15
SAT1	1.4	0.0444	0.898	0.534	8.36	13.3	0.00095	1.35	RV	CELLSTATES	vFB1.0	control_PKP2	5	15
TNFAIP2	1.36	0.0426	0.247	0.0901	6.35	13.5	0.000889	1.37	RV	CELLSTATES	vFB1.0	control_PKP2	5	15
PGM5	1.34	0.0153	0.141	0.0895	5.72	18.4	0.000157	1.81	RV	CELLSTATES	vFB1.0	control_PKP2	5	15
LYSMD3	1.32	0.0472	0.0744	0.0477	4.98	13	0.00104	1.33	RV	CELLSTATES	vFB1.0	control_PKP2	5	15
CWC25	1.31	0.00692	0.152	0.0567	5.69	22.3	4.54e-05	2.16	RV	CELLSTATES	vFB1.0	control_PKP2	5	15
NCKAP5L	1.29	0.0393	0.178	0.0967	6.03	13.8	0.000777	1.41	RV	CELLSTATES	vFB1.0	control_PKP2	5	15
TLE2	1.27	0.0205	0.218	0.109	6.29	16.9	0.000266	1.69	RV	CELLSTATES	vFB1.0	control_PKP2	5	15
PNN	1.26	0.00692	0.367	0.188	7.03	22.6	4.15e-05	2.16	RV	CELLSTATES	vFB1.0	control_PKP2	5	15
JUP	1.24	0.0429	0.16	0.0941	5.97	13.4	0.000909	1.37	RV	CELLSTATES	vFB1.0	control_PKP2	5	15
TRIP10	1.24	0.0347	0.243	0.087	6.43	14.3	0.00065	1.46	RV	CELLSTATES	vFB1.0	control_PKP2	5	15
RWDD1	1.23	0.0294	0.117	0.0561	5.38	15.1	0.000484	1.53	RV	CELLSTATES	vFB1.0	control_PKP2	5	15
COL6A2	1.22	0.0344	1.87	0.854	9.38	14.5	0.000617	1.46	RV	CELLSTATES	vFB1.0	control_PKP2	5	15
KANK2	1.22	0.0332	0.297	0.0954	6.58	14.7	0.000575	1.48	RV	CELLSTATES	vFB1.0	control_PKP2	5	15
SQSTM1	1.21	0.0102	0.545	0.291	7.63	20.2	8.79e-05	1.99	RV	CELLSTATES	vFB1.0	control_PKP2	5	15
IRAK4	1.16	0.0321	0.139	0.0801	5.63	14.8	0.00055	1.49	RV	CELLSTATES	vFB1.0	control_PKP2	5	15
MLX	1.16	0.02	0.101	0.0592	5.31	17	0.000253	1.7	RV	CELLSTATES	vFB1.0	control_PKP2	5	15
VCP	1.11	0.045	0.245	0.146	6.54	13.2	0.000973	1.35	RV	CELLSTATES	vFB1.0	control_PKP2	5	15
COMMD2	1.1	0.024	0.137	0.0876	5.74	16	0.000359	1.62	RV	CELLSTATES	vFB1.0	control_PKP2	5	15
TBX18	1.03	0.0497	0.381	0.191	7.02	12.8	0.00113	1.3	RV	CELLSTATES	vFB1.0	control_PKP2	5	15
TNKS1BP1	0.947	0.0329	0.212	0.128	6.29	14.7	0.000568	1.48	RV	CELLSTATES	vFB1.0	control_PKP2	5	15

## Sheet: control_PVneg
Gene	logFC	FDR	mean_exp_control	mean_exp_genotype	logCPM	F	PValue	FDR_plot	Region	annotation_level	cell_state	comparison	Observations_genotype	Observations_reference
ABCB11	6.76	0.00236	0.0708	0.00181	4.61	30.1	5.25e-06	2.63	RV	CELLSTATES	vFB1.0	control_PVneg	4	15
PLA2G2A	6.13	0.00624	0.843	0.0092	8.84	25.4	1.89e-05	2.21	RV	CELLSTATES	vFB1.0	control_PVneg	4	15
KAZN-AS1	4.53	0.000959	0.189	0.0153	5.93	35.3	1.42e-06	3.02	RV	CELLSTATES	vFB1.0	control_PVneg	4	15
AC108134.2	3.93	0.0268	0.0268	0.00396	3.44	16	0.00036	1.57	RV	CELLSTATES	vFB1.0	control_PVneg	4	15
CCL2	3.88	0.0164	0.557	0.0331	8.06	18.7	0.000146	1.78	RV	CELLSTATES	vFB1.0	control_PVneg	4	15
LINC00473	3.88	0.0342	0.0217	0.0028	3.45	14.5	0.000616	1.47	RV	CELLSTATES	vFB1.0	control_PVneg	4	15
CERS3-AS1	3.63	0.000408	0.109	0.013	5.32	42.1	3.02e-07	3.39	RV	CELLSTATES	vFB1.0	control_PVneg	4	15
RPS6KL1	3.52	0.0339	0.0161	0.0015	3.01	14.6	0.000588	1.47	RV	CELLSTATES	vFB1.0	control_PVneg	4	15
LRTM1	3.49	0.0295	0.0127	0.00365	3.2	15.5	0.000431	1.53	RV	CELLSTATES	vFB1.0	control_PVneg	4	15
ACE2	3.43	0.0149	0.0965	0.0139	5.45	19.6	0.00011	1.83	RV	CELLSTATES	vFB1.0	control_PVneg	4	15
ELANE	3.43	0.000156	0.127	0.0183	5.59	52.8	3.47e-08	3.81	RV	CELLSTATES	vFB1.0	control_PVneg	4	15
ADAMTS4	3.37	0.0242	0.119	0.00612	5.01	16.5	0.000304	1.62	RV	CELLSTATES	vFB1.0	control_PVneg	4	15
MT-ND6	3.26	0.0279	0.049	0.00836	4.31	15.8	0.000391	1.55	RV	CELLSTATES	vFB1.0	control_PVneg	4	15
MARCKSL1	3.14	0.0268	0.0775	0.0118	5.18	16	0.000359	1.57	RV	CELLSTATES	vFB1.0	control_PVneg	4	15
MT-ATP6	2.97	0.0381	0.643	0.129	7.88	13.8	0.000788	1.42	RV	CELLSTATES	vFB1.0	control_PVneg	4	15
NKAPL	2.94	0.0288	0.0234	0.0047	3.45	15.7	0.000407	1.54	RV	CELLSTATES	vFB1.0	control_PVneg	4	15
BMX	2.88	0.0133	0.115	0.0262	5.52	20.3	8.67e-05	1.88	RV	CELLSTATES	vFB1.0	control_PVneg	4	15
ID2	2.82	0.0336	0.184	0.0384	6.57	14.7	0.00057	1.47	RV	CELLSTATES	vFB1.0	control_PVneg	4	15
PTGFR	2.77	0.0167	0.208	0.0307	6.09	18.4	0.000162	1.78	RV	CELLSTATES	vFB1.0	control_PVneg	4	15
ST7-AS1	2.69	0.0423	0.0198	0.00587	3.29	13.4	0.000922	1.37	RV	CELLSTATES	vFB1.0	control_PVneg	4	15
MT-ND1	2.68	0.0381	0.312	0.0566	6.91	13.8	0.000788	1.42	RV	CELLSTATES	vFB1.0	control_PVneg	4	15
AC007529.2	2.67	0.000352	0.256	0.05	6.61	44.9	1.66e-07	3.45	RV	CELLSTATES	vFB1.0	control_PVneg	4	15
FGF10	2.51	0.0204	0.234	0.041	6.37	17.3	0.000237	1.69	RV	CELLSTATES	vFB1.0	control_PVneg	4	15
CD38	2.38	0.0167	0.187	0.0529	6.22	18.5	0.000158	1.78	RV	CELLSTATES	vFB1.0	control_PVneg	4	15
NABP1	2.32	0.00702	0.128	0.0363	5.55	24.4	2.51e-05	2.15	RV	CELLSTATES	vFB1.0	control_PVneg	4	15
NECAB3	2.32	0.0145	0.0485	0.0129	4.42	19.7	0.000106	1.84	RV	CELLSTATES	vFB1.0	control_PVneg	4	15
KAZN	2.3	0.0167	10.9	1.9	11.7	18.5	0.000155	1.78	RV	CELLSTATES	vFB1.0	control_PVneg	4	15
TMEM176B	2.26	0.0225	0.0849	0.0159	5.21	16.8	0.000272	1.65	RV	CELLSTATES	vFB1.0	control_PVneg	4	15
CERS3	2.25	0.0336	0.032	0.0108	3.93	14.7	0.000573	1.47	RV	CELLSTATES	vFB1.0	control_PVneg	4	15
AL118516.1	2.21	0.032	0.0385	0.0148	4.27	14.9	0.000527	1.49	RV	CELLSTATES	vFB1.0	control_PVneg	4	15
KCNE4	2.21	0.0137	0.132	0.0282	5.49	19.9	9.96e-05	1.86	RV	CELLSTATES	vFB1.0	control_PVneg	4	15
MAOA	2.2	0.032	0.148	0.0432	5.91	15	0.000519	1.49	RV	CELLSTATES	vFB1.0	control_PVneg	4	15
SAT1	2.16	0.00115	0.898	0.287	8.3	34.2	1.87e-06	2.94	RV	CELLSTATES	vFB1.0	control_PVneg	4	15
G6PD	2.14	0.0297	0.0274	0.00929	3.89	15.4	0.000451	1.53	RV	CELLSTATES	vFB1.0	control_PVneg	4	15
AL353653.1	2.1	0.0427	0.0855	0.035	5.27	13.4	0.000941	1.37	RV	CELLSTATES	vFB1.0	control_PVneg	4	15
PPL	2.09	0.0191	0.151	0.0484	6	17.8	0.000199	1.72	RV	CELLSTATES	vFB1.0	control_PVneg	4	15
AC093895.1	2.08	0.0462	0.0896	0.0359	5.41	12.9	0.00111	1.34	RV	CELLSTATES	vFB1.0	control_PVneg	4	15
MIDN	2.07	0.0253	0.0824	0.0204	5.05	16.3	0.00033	1.6	RV	CELLSTATES	vFB1.0	control_PVneg	4	15
SYN3	2.05	0.0477	0.372	0.211	7.09	12.8	0.00117	1.32	RV	CELLSTATES	vFB1.0	control_PVneg	4	15
PNRC1	2.04	0.00628	0.237	0.0858	6.62	25.3	1.95e-05	2.2	RV	CELLSTATES	vFB1.0	control_PVneg	4	15
BTG1	2.02	0.0427	0.25	0.0896	6.78	13.4	0.000941	1.37	RV	CELLSTATES	vFB1.0	control_PVneg	4	15
MGST1	2.01	0.0348	1.88	0.904	9.57	14.4	0.000642	1.46	RV	CELLSTATES	vFB1.0	control_PVneg	4	15
CATSPERB	2	0.00767	0.839	0.244	8.18	23.7	3.13e-05	2.11	RV	CELLSTATES	vFB1.0	control_PVneg	4	15
AKR1C1	1.96	0.0297	0.36	0.138	7.14	15.4	0.000444	1.53	RV	CELLSTATES	vFB1.0	control_PVneg	4	15
MIR22HG	1.92	0.0164	0.225	0.0537	6.12	18.7	0.000145	1.78	RV	CELLSTATES	vFB1.0	control_PVneg	4	15
SELENBP1	1.88	0.0167	0.176	0.0594	6.2	18.4	0.000161	1.78	RV	CELLSTATES	vFB1.0	control_PVneg	4	15
ADA	1.85	0.0204	0.209	0.071	6.43	17.2	0.000238	1.69	RV	CELLSTATES	vFB1.0	control_PVneg	4	15
EID1	1.84	0.0202	0.245	0.1	6.68	17.4	0.000222	1.7	RV	CELLSTATES	vFB1.0	control_PVneg	4	15
FGF7	1.84	0.0481	0.794	0.157	7.84	12.7	0.00118	1.32	RV	CELLSTATES	vFB1.0	control_PVneg	4	15
UQCRFS1	1.81	0.0272	0.0856	0.0438	5.26	15.9	0.000378	1.56	RV	CELLSTATES	vFB1.0	control_PVneg	4	15
LDHA	1.75	0.0181	0.173	0.0649	6.06	18	0.000182	1.74	RV	CELLSTATES	vFB1.0	control_PVneg	4	15
THAP7	1.75	0.0397	0.0694	0.0374	5.03	13.7	0.000827	1.4	RV	CELLSTATES	vFB1.0	control_PVneg	4	15
AC244131.2	1.73	0.0485	0.0834	0.03	4.95	12.7	0.00122	1.31	RV	CELLSTATES	vFB1.0	control_PVneg	4	15
ENY2	1.72	0.0137	0.212	0.115	6.41	19.9	9.94e-05	1.86	RV	CELLSTATES	vFB1.0	control_PVneg	4	15
NFYB	1.69	0.0248	0.147	0.0556	5.74	16.4	0.000315	1.61	RV	CELLSTATES	vFB1.0	control_PVneg	4	15
PDGFRB	1.69	0.00757	0.964	0.348	8.37	23.9	2.97e-05	2.12	RV	CELLSTATES	vFB1.0	control_PVneg	4	15
PQLC2L	1.67	0.0343	0.364	0.194	7.18	14.5	0.00062	1.47	RV	CELLSTATES	vFB1.0	control_PVneg	4	15
OSMR	1.65	0.0339	0.623	0.22	7.84	14.6	0.000589	1.47	RV	CELLSTATES	vFB1.0	control_PVneg	4	15
ZNF22	1.65	0.0295	0.1	0.0409	5.22	15.5	0.000434	1.53	RV	CELLSTATES	vFB1.0	control_PVneg	4	15
HAS2-AS1	1.64	0.0446	0.0747	0.052	5.14	13.2	0.001	1.35	RV	CELLSTATES	vFB1.0	control_PVneg	4	15
RHOT2	1.63	0.0356	0.153	0.0554	6.11	14.3	0.000671	1.45	RV	CELLSTATES	vFB1.0	control_PVneg	4	15
MARCH3	1.62	0.0159	0.748	0.257	8.15	19.1	0.00013	1.8	RV	CELLSTATES	vFB1.0	control_PVneg	4	15
CTSL	1.61	0.03	0.294	0.14	6.84	15.3	0.000458	1.52	RV	CELLSTATES	vFB1.0	control_PVneg	4	15
PGP	1.61	0.0459	0.0945	0.0468	5.17	13	0.00109	1.34	RV	CELLSTATES	vFB1.0	control_PVneg	4	15
ABHD13	1.59	0.0465	0.0628	0.0297	4.72	12.9	0.00113	1.33	RV	CELLSTATES	vFB1.0	control_PVneg	4	15
PGD	1.58	0.0464	0.0936	0.0293	5.08	12.9	0.00112	1.33	RV	CELLSTATES	vFB1.0	control_PVneg	4	15
SPRTN	1.58	0.0185	0.0763	0.0309	4.95	17.9	0.000191	1.73	RV	CELLSTATES	vFB1.0	control_PVneg	4	15
KCNQ1	1.57	0.0164	0.262	0.122	6.73	18.8	0.000142	1.79	RV	CELLSTATES	vFB1.0	control_PVneg	4	15
IGFBP4	1.56	0.0371	0.517	0.148	7.53	14	0.000738	1.43	RV	CELLSTATES	vFB1.0	control_PVneg	4	15
PHF1	1.56	0.00767	0.109	0.0374	5.45	23.7	3.11e-05	2.11	RV	CELLSTATES	vFB1.0	control_PVneg	4	15
DDX18	1.54	0.0411	0.316	0.175	7	13.5	0.000885	1.39	RV	CELLSTATES	vFB1.0	control_PVneg	4	15
MLX	1.53	0.0128	0.101	0.0483	5.34	20.5	8.18e-05	1.89	RV	CELLSTATES	vFB1.0	control_PVneg	4	15
HMGN3	1.52	0.0328	0.41	0.247	7.41	14.8	0.000547	1.48	RV	CELLSTATES	vFB1.0	control_PVneg	4	15
ORMDL1	1.52	0.032	0.34	0.204	6.96	14.9	0.000529	1.49	RV	CELLSTATES	vFB1.0	control_PVneg	4	15
ALDH9A1	1.51	0.0316	0.0461	0.0208	4.33	15.1	0.000504	1.5	RV	CELLSTATES	vFB1.0	control_PVneg	4	15
C1S	1.51	0.0348	0.83	0.404	8.41	14.4	0.000638	1.46	RV	CELLSTATES	vFB1.0	control_PVneg	4	15
TC2N	1.51	0.0272	0.975	0.395	8.39	15.9	0.000374	1.57	RV	CELLSTATES	vFB1.0	control_PVneg	4	15
FST	1.5	0.0439	0.144	0.066	5.86	13.3	0.000975	1.36	RV	CELLSTATES	vFB1.0	control_PVneg	4	15
KCNQ1OT1	1.5	0.00936	0.656	0.217	7.71	22.4	4.65e-05	2.03	RV	CELLSTATES	vFB1.0	control_PVneg	4	15
OTUD6B-AS1	1.49	0.0341	0.116	0.0726	5.58	14.6	0.000605	1.47	RV	CELLSTATES	vFB1.0	control_PVneg	4	15
ADAMTSL4	1.48	0.037	0.0862	0.0375	5.25	14.1	0.000719	1.43	RV	CELLSTATES	vFB1.0	control_PVneg	4	15
ARFGAP2	1.47	0.0405	0.0954	0.0541	5.41	13.6	0.000867	1.39	RV	CELLSTATES	vFB1.0	control_PVneg	4	15
SRSF7	1.47	0.0249	0.475	0.314	7.63	16.4	0.000319	1.6	RV	CELLSTATES	vFB1.0	control_PVneg	4	15
MYL6	1.46	0.0459	0.254	0.131	6.88	13	0.00109	1.34	RV	CELLSTATES	vFB1.0	control_PVneg	4	15
ARPC5	1.41	0.0229	0.182	0.0851	6.04	16.7	0.000283	1.64	RV	CELLSTATES	vFB1.0	control_PVneg	4	15
RHBDD3	1.41	0.0494	0.0618	0.0291	4.77	12.6	0.00126	1.31	RV	CELLSTATES	vFB1.0	control_PVneg	4	15
SQSTM1	1.39	0.00725	0.545	0.251	7.67	24.1	2.74e-05	2.14	RV	CELLSTATES	vFB1.0	control_PVneg	4	15
SRI	1.35	0.0404	0.146	0.0757	5.91	13.6	0.000863	1.39	RV	CELLSTATES	vFB1.0	control_PVneg	4	15
TAF1D	1.34	0.0428	0.655	0.396	8	13.3	0.000945	1.37	RV	CELLSTATES	vFB1.0	control_PVneg	4	15
H2AFJ	1.32	0.0378	0.229	0.142	6.64	13.9	0.000758	1.42	RV	CELLSTATES	vFB1.0	control_PVneg	4	15
HNRNPDL	1.27	0.0229	0.804	0.439	8.23	16.8	0.000279	1.64	RV	CELLSTATES	vFB1.0	control_PVneg	4	15
TXNDC9	1.24	0.0447	0.0681	0.0372	4.82	13.1	0.00102	1.35	RV	CELLSTATES	vFB1.0	control_PVneg	4	15
ZRANB2	1.24	0.0272	0.916	0.5	8.45	15.9	0.000373	1.57	RV	CELLSTATES	vFB1.0	control_PVneg	4	15
RWDD1	1.2	0.0348	0.117	0.055	5.46	14.4	0.000633	1.46	RV	CELLSTATES	vFB1.0	control_PVneg	4	15
TPR	1.2	0.0411	0.366	0.19	7.08	13.5	0.000884	1.39	RV	CELLSTATES	vFB1.0	control_PVneg	4	15
IRAK4	1.18	0.0348	0.139	0.071	5.67	14.4	0.000641	1.46	RV	CELLSTATES	vFB1.0	control_PVneg	4	15
SLC36A4	1.17	0.0459	0.227	0.134	6.46	13	0.00108	1.34	RV	CELLSTATES	vFB1.0	control_PVneg	4	15
VCP	1.16	0.0295	0.245	0.129	6.57	15.5	0.000434	1.53	RV	CELLSTATES	vFB1.0	control_PVneg	4	15
HNRNPA2B1	1.15	0.0311	0.881	0.563	8.36	15.2	0.000488	1.51	RV	CELLSTATES	vFB1.0	control_PVneg	4	15
CWC25	1.13	0.0204	0.152	0.0637	5.8	17.3	0.000234	1.69	RV	CELLSTATES	vFB1.0	control_PVneg	4	15
TDG	1.11	0.0357	0.232	0.126	6.42	14.2	0.000683	1.45	RV	CELLSTATES	vFB1.0	control_PVneg	4	15
COL6A2	1.1	0.0375	1.87	0.883	9.45	14	0.000751	1.43	RV	CELLSTATES	vFB1.0	control_PVneg	4	15
COMMD2	1.09	0.032	0.137	0.0781	5.78	15	0.000525	1.49	RV	CELLSTATES	vFB1.0	control_PVneg	4	15
CEBPZ	1.06	0.0447	0.203	0.117	6.32	13.1	0.00102	1.35	RV	CELLSTATES	vFB1.0	control_PVneg	4	15
C1orf52	1.03	0.0458	0.115	0.0642	5.5	13	0.00107	1.34	RV	CELLSTATES	vFB1.0	control_PVneg	4	15
PNN	0.937	0.0459	0.367	0.191	7.1	13	0.00107	1.34	RV	CELLSTATES	vFB1.0	control_PVneg	4	15

## Sheet: control_RBM20
Gene	logFC	FDR	mean_exp_control	mean_exp_genotype	logCPM	F	PValue	FDR_plot	Region	annotation_level	cell_state	comparison	Observations_genotype	Observations_reference
XIST	8.26	0.012	0.741	0.0035	7.92	19.4	0.000105	1.92	RV	CELLSTATES	vFB1.0	control_RBM20	5	15
ABCB11	7.25	9.75e-05	0.0708	0.00139	4.5	48.1	6.31e-08	4.01	RV	CELLSTATES	vFB1.0	control_RBM20	5	15
TSIX	7.03	0.00369	0.0224	0	3.26	26.6	1.66e-05	2.43	RV	CELLSTATES	vFB1.0	control_RBM20	5	15
CCL2	5.53	0.000166	0.557	0.00718	7.95	42.9	1.96e-07	3.78	RV	CELLSTATES	vFB1.0	control_RBM20	5	15
AC108134.2	5.42	0.000362	0.0268	0.00182	3.27	38.5	5.34e-07	3.44	RV	CELLSTATES	vFB1.0	control_RBM20	5	15
APLNR	4.01	0.0289	0.0543	0.00305	4.47	15.3	0.000437	1.54	RV	CELLSTATES	vFB1.0	control_RBM20	5	15
ST6GAL2	3.47	0.0495	0.0258	0.000646	2.75	13.2	0.00095	1.31	RV	CELLSTATES	vFB1.0	control_RBM20	5	15
KAZN-AS1	3.27	0.00219	0.189	0.037	5.91	28	7.91e-06	2.66	RV	CELLSTATES	vFB1.0	control_RBM20	5	15
FGFR4	3.26	0.0256	0.0207	0.00125	3.2	15.8	0.000356	1.59	RV	CELLSTATES	vFB1.0	control_RBM20	5	15
AC037486.1	3.17	0.0289	0.0541	0.0144	4.4	15.2	0.000442	1.54	RV	CELLSTATES	vFB1.0	control_RBM20	5	15
GRID2	3.14	0.000414	0.253	0.0444	6.27	37.7	6.41e-07	3.38	RV	CELLSTATES	vFB1.0	control_RBM20	5	15
MRGPRF	3.05	0.0223	0.0265	0.00353	3.57	16.7	0.000266	1.65	RV	CELLSTATES	vFB1.0	control_RBM20	5	15
CHL1	2.97	0.0184	0.0542	0.0099	4.39	17.4	0.000203	1.74	RV	CELLSTATES	vFB1.0	control_RBM20	5	15
FAM184A	2.94	0.00023	0.279	0.0588	6.51	41.1	2.89e-07	3.64	RV	CELLSTATES	vFB1.0	control_RBM20	5	15
PTGFR	2.94	0.00253	0.208	0.0269	5.99	27.2	9.89e-06	2.6	RV	CELLSTATES	vFB1.0	control_RBM20	5	15
SLC22A1	2.94	0.0252	0.0146	0.00231	2.75	15.9	0.000346	1.6	RV	CELLSTATES	vFB1.0	control_RBM20	5	15
RPS6KL1	2.93	0.0245	0.0161	0.00254	2.88	16.1	0.000322	1.61	RV	CELLSTATES	vFB1.0	control_RBM20	5	15
MARCKSL1	2.9	0.0135	0.0775	0.0143	5.07	18.8	0.00013	1.87	RV	CELLSTATES	vFB1.0	control_RBM20	5	15
AL669970.3	2.86	0.0421	0.0301	0.00716	3.73	13.8	0.000762	1.38	RV	CELLSTATES	vFB1.0	control_RBM20	5	15
FGF10	2.85	0.000616	0.234	0.0577	6.3	35	1.23e-06	3.21	RV	CELLSTATES	vFB1.0	control_RBM20	5	15
SFRP1	2.84	0.0095	0.0202	0.00411	3.26	20.5	7.43e-05	2.02	RV	CELLSTATES	vFB1.0	control_RBM20	5	15
ELANE	2.82	7.98e-05	0.127	0.0268	5.52	52.4	2.65e-08	4.1	RV	CELLSTATES	vFB1.0	control_RBM20	5	15
BMX	2.78	0.00682	0.115	0.0303	5.45	22.3	4.13e-05	2.17	RV	CELLSTATES	vFB1.0	control_RBM20	5	15
RGR	2.75	0.0479	0.018	0.00443	3.16	13.3	0.000899	1.32	RV	CELLSTATES	vFB1.0	control_RBM20	5	15
LINC01856	2.71	0.0207	0.0452	0.0109	4.08	17	0.000237	1.68	RV	CELLSTATES	vFB1.0	control_RBM20	5	15
MIR193BHG	2.66	0.0137	0.181	0.0559	5.93	18.7	0.000134	1.86	RV	CELLSTATES	vFB1.0	control_RBM20	5	15
ACE2	2.65	0.0245	0.0965	0.0294	5.41	16.2	0.000315	1.61	RV	CELLSTATES	vFB1.0	control_RBM20	5	15
CDH18	2.64	0.0111	0.0486	0.0161	4.28	19.8	9.11e-05	1.95	RV	CELLSTATES	vFB1.0	control_RBM20	5	15
KAZN	2.64	0.00434	10.9	2.43	11.7	24.2	2.35e-05	2.36	RV	CELLSTATES	vFB1.0	control_RBM20	5	15
SCHLAP1	2.62	0.0107	0.0526	0.02	4.59	20.1	8.53e-05	1.97	RV	CELLSTATES	vFB1.0	control_RBM20	5	15
SLC1A2	2.62	0.0177	0.122	0.0164	5.39	17.6	0.00019	1.75	RV	CELLSTATES	vFB1.0	control_RBM20	5	15
PLCXD3	2.51	0.00124	0.935	0.251	8.4	31.7	2.88e-06	2.91	RV	CELLSTATES	vFB1.0	control_RBM20	5	15
SELENBP1	2.48	9.75e-05	0.176	0.0469	6.09	48.5	5.82e-08	4.01	RV	CELLSTATES	vFB1.0	control_RBM20	5	15
ADM	2.46	0.0455	0.0815	0.0213	5.3	13.5	0.000842	1.34	RV	CELLSTATES	vFB1.0	control_RBM20	5	15
ADA	2.4	0.00016	0.209	0.049	6.31	43.6	1.65e-07	3.8	RV	CELLSTATES	vFB1.0	control_RBM20	5	15
CCDC129	2.4	0.017	0.0513	0.0169	4.47	17.8	0.00018	1.77	RV	CELLSTATES	vFB1.0	control_RBM20	5	15
G6PD	2.4	0.00868	0.0274	0.00952	3.75	21	6.28e-05	2.06	RV	CELLSTATES	vFB1.0	control_RBM20	5	15
KCNE4	2.36	0.00336	0.132	0.0284	5.39	25.9	1.44e-05	2.47	RV	CELLSTATES	vFB1.0	control_RBM20	5	15
LSAMP	2.35	0.0245	1.52	0.266	8.69	16.2	0.000314	1.61	RV	CELLSTATES	vFB1.0	control_RBM20	5	15
PPL	2.34	0.00417	0.151	0.0357	5.89	24.5	2.16e-05	2.38	RV	CELLSTATES	vFB1.0	control_RBM20	5	15
AL353653.1	2.22	0.00392	0.0855	0.0265	5.16	24.8	1.94e-05	2.41	RV	CELLSTATES	vFB1.0	control_RBM20	5	15
ADH1B	2.19	0.0201	2.1	0.672	9.68	17.1	0.000228	1.7	RV	CELLSTATES	vFB1.0	control_RBM20	5	15
PIR	2.19	0.00364	0.328	0.129	6.91	25.5	1.61e-05	2.44	RV	CELLSTATES	vFB1.0	control_RBM20	5	15
AC006007.1	2.14	0.0194	0.0661	0.0202	4.69	17.2	0.000218	1.71	RV	CELLSTATES	vFB1.0	control_RBM20	5	15
AC078842.2	2.13	0.0184	0.0595	0.0227	4.62	17.5	0.000202	1.74	RV	CELLSTATES	vFB1.0	control_RBM20	5	15
GLIS2	2.12	0.0405	0.0347	0.00959	3.76	13.9	0.000714	1.39	RV	CELLSTATES	vFB1.0	control_RBM20	5	15
IGDCC4	2.11	0.00868	0.136	0.034	5.47	21	6.27e-05	2.06	RV	CELLSTATES	vFB1.0	control_RBM20	5	15
NABP1	2.08	0.00382	0.128	0.0505	5.51	25.1	1.81e-05	2.42	RV	CELLSTATES	vFB1.0	control_RBM20	5	15
MAOA	2.05	0.0245	0.148	0.0565	5.87	16.1	0.000323	1.61	RV	CELLSTATES	vFB1.0	control_RBM20	5	15
FST	2.03	0.00175	0.144	0.0704	5.79	29.4	5.29e-06	2.76	RV	CELLSTATES	vFB1.0	control_RBM20	5	15
GPC5	2.02	0.0455	0.384	0.117	7	13.5	0.00084	1.34	RV	CELLSTATES	vFB1.0	control_RBM20	5	15
ADAMTSL2	2	0.0362	0.187	0.0311	5.7	14.4	0.000603	1.44	RV	CELLSTATES	vFB1.0	control_RBM20	5	15
AC007529.2	1.97	0.00173	0.256	0.0833	6.58	29.6	5.02e-06	2.76	RV	CELLSTATES	vFB1.0	control_RBM20	5	15
ROBO3	1.93	0.0355	0.0605	0.0201	4.57	14.4	0.00059	1.45	RV	CELLSTATES	vFB1.0	control_RBM20	5	15
BIN1	1.92	0.0183	0.0381	0.0119	3.96	17.5	0.0002	1.74	RV	CELLSTATES	vFB1.0	control_RBM20	5	15
SLCO2B1	1.91	0.00207	0.264	0.0809	6.48	28.3	7.17e-06	2.69	RV	CELLSTATES	vFB1.0	control_RBM20	5	15
IGFBP4	1.89	0.0163	0.517	0.133	7.43	18	0.000168	1.79	RV	CELLSTATES	vFB1.0	control_RBM20	5	15
ANKRD33B	1.88	0.0106	0.0695	0.0308	4.87	20.1	8.39e-05	1.97	RV	CELLSTATES	vFB1.0	control_RBM20	5	15
AC008591.1	1.86	0.00287	0.18	0.0885	6.07	26.6	1.16e-05	2.54	RV	CELLSTATES	vFB1.0	control_RBM20	5	15
PDGFRB	1.85	0.00124	0.964	0.309	8.3	31.6	2.92e-06	2.91	RV	CELLSTATES	vFB1.0	control_RBM20	5	15
BMPER	1.83	0.00314	0.761	0.322	8.12	26.2	1.3e-05	2.5	RV	CELLSTATES	vFB1.0	control_RBM20	5	15
RIPOR3	1.83	0.012	0.688	0.23	8.04	19.5	0.000103	1.92	RV	CELLSTATES	vFB1.0	control_RBM20	5	15
ME1	1.78	0.0247	0.138	0.0344	5.41	16	0.000332	1.61	RV	CELLSTATES	vFB1.0	control_RBM20	5	15
EPHB1	1.77	0.0379	0.0757	0.036	4.92	14.2	0.000637	1.42	RV	CELLSTATES	vFB1.0	control_RBM20	5	15
AKR1C1	1.76	0.0245	0.36	0.129	7.06	16.1	0.000323	1.61	RV	CELLSTATES	vFB1.0	control_RBM20	5	15
PGD	1.76	0.0152	0.0936	0.0313	4.99	18.3	0.000154	1.82	RV	CELLSTATES	vFB1.0	control_RBM20	5	15
HAS2-AS1	1.75	0.0194	0.0747	0.0658	5.13	17.3	0.000217	1.71	RV	CELLSTATES	vFB1.0	control_RBM20	5	15
PPARG	1.75	0.0086	0.324	0.145	6.81	21.1	6.09e-05	2.07	RV	CELLSTATES	vFB1.0	control_RBM20	5	15
FMNL1	1.73	0.02	0.0667	0.0211	4.65	17.1	0.000226	1.7	RV	CELLSTATES	vFB1.0	control_RBM20	5	15
NECAB3	1.73	0.0269	0.0485	0.0235	4.4	15.6	0.000385	1.57	RV	CELLSTATES	vFB1.0	control_RBM20	5	15
HAS2	1.68	0.0308	0.157	0.103	5.73	15	0.000483	1.51	RV	CELLSTATES	vFB1.0	control_RBM20	5	15
KCNQ1OT1	1.68	0.000512	0.656	0.191	7.62	36.4	8.7e-07	3.29	RV	CELLSTATES	vFB1.0	control_RBM20	5	15
PTH1R	1.67	0.0218	0.0719	0.0338	4.83	16.8	0.000256	1.66	RV	CELLSTATES	vFB1.0	control_RBM20	5	15
PTGIR	1.66	0.0157	0.29	0.0713	6.81	18.1	0.00016	1.8	RV	CELLSTATES	vFB1.0	control_RBM20	5	15
CSRP1	1.65	0.0211	0.118	0.0355	5.17	16.9	0.000246	1.68	RV	CELLSTATES	vFB1.0	control_RBM20	5	15
PAMR1	1.65	0.0245	0.44	0.141	7.35	16.2	0.000318	1.61	RV	CELLSTATES	vFB1.0	control_RBM20	5	15
CACNA2D3	1.62	0.0134	0.243	0.0864	6.33	18.9	0.000123	1.87	RV	CELLSTATES	vFB1.0	control_RBM20	5	15
CTSC	1.6	0.0483	0.132	0.0479	5.62	13.3	0.00091	1.32	RV	CELLSTATES	vFB1.0	control_RBM20	5	15
PLAC9	1.6	0.0143	0.378	0.182	7.14	18.5	0.000142	1.84	RV	CELLSTATES	vFB1.0	control_RBM20	5	15
CATSPERB	1.59	0.0211	0.839	0.409	8.19	16.9	0.000246	1.68	RV	CELLSTATES	vFB1.0	control_RBM20	5	15
TIMP3	1.55	0.0441	2.72	1.94	9.95	13.6	0.000804	1.36	RV	CELLSTATES	vFB1.0	control_RBM20	5	15
EPHA6	1.54	0.0271	0.58	0.368	7.66	15.6	0.000392	1.57	RV	CELLSTATES	vFB1.0	control_RBM20	5	15
NGF	1.5	0.0163	0.618	0.275	7.89	18	0.000168	1.79	RV	CELLSTATES	vFB1.0	control_RBM20	5	15
AL512638.2	1.49	0.0471	0.19	0.101	6.16	13.4	0.000879	1.33	RV	CELLSTATES	vFB1.0	control_RBM20	5	15
C8orf34	1.49	0.0352	0.284	0.138	6.69	14.5	0.000577	1.45	RV	CELLSTATES	vFB1.0	control_RBM20	5	15
ZNF589	1.49	0.0289	0.0814	0.0453	4.87	15.3	0.00044	1.54	RV	CELLSTATES	vFB1.0	control_RBM20	5	15
C7	1.48	0.0111	4.76	2.24	10.7	19.9	9e-05	1.96	RV	CELLSTATES	vFB1.0	control_RBM20	5	15
DHRS3	1.48	0.0308	0.224	0.0866	6.41	15	0.000484	1.51	RV	CELLSTATES	vFB1.0	control_RBM20	5	15
ADAMTS19	1.47	0.00878	0.359	0.151	6.94	20.9	6.59e-05	2.06	RV	CELLSTATES	vFB1.0	control_RBM20	5	15
PQLC2L	1.47	0.0128	0.364	0.181	7.11	19.1	0.000115	1.89	RV	CELLSTATES	vFB1.0	control_RBM20	5	15
SYNE3	1.47	0.0237	0.174	0.0847	5.97	16.4	0.000294	1.63	RV	CELLSTATES	vFB1.0	control_RBM20	5	15
AC008105.3	1.43	0.00698	0.101	0.0437	5.24	22.2	4.38e-05	2.16	RV	CELLSTATES	vFB1.0	control_RBM20	5	15
CNTN5	1.38	0.0495	0.13	0.091	5.86	13.2	0.00095	1.31	RV	CELLSTATES	vFB1.0	control_RBM20	5	15
CSF1	1.38	0.0498	0.0933	0.0483	5.17	13.2	0.000959	1.3	RV	CELLSTATES	vFB1.0	control_RBM20	5	15
SCARA5	1.38	0.0135	0.413	0.202	7.2	18.8	0.00013	1.87	RV	CELLSTATES	vFB1.0	control_RBM20	5	15
NAV3	1.37	0.0259	1.25	0.518	8.74	15.8	0.000368	1.59	RV	CELLSTATES	vFB1.0	control_RBM20	5	15
HTATIP2	1.35	0.0279	0.0655	0.0337	4.77	15.4	0.000412	1.55	RV	CELLSTATES	vFB1.0	control_RBM20	5	15
TC2N	1.34	0.0454	0.975	0.538	8.4	13.5	0.000835	1.34	RV	CELLSTATES	vFB1.0	control_RBM20	5	15
BCAR3	1.32	0.0317	0.198	0.129	6.31	14.9	0.000509	1.5	RV	CELLSTATES	vFB1.0	control_RBM20	5	15
DCLK1	1.26	0.00642	2.89	1.52	10	22.6	3.79e-05	2.19	RV	CELLSTATES	vFB1.0	control_RBM20	5	15
AL449266.1	1.25	0.0495	0.109	0.0733	5.38	13.2	0.000942	1.31	RV	CELLSTATES	vFB1.0	control_RBM20	5	15
TMEM150C	1.18	0.0277	0.252	0.141	6.63	15.5	0.000405	1.56	RV	CELLSTATES	vFB1.0	control_RBM20	5	15
ARHGAP6	1.05	0.00714	0.859	0.577	8.35	22	4.53e-05	2.15	RV	CELLSTATES	vFB1.0	control_RBM20	5	15
COL6A2	1.01	0.0381	1.87	1.01	9.41	14.2	0.000653	1.42	RV	CELLSTATES	vFB1.0	control_RBM20	5	15
MPZL1	0.96	0.0405	0.543	0.299	7.56	13.9	0.000711	1.39	RV	CELLSTATES	vFB1.0	control_RBM20	5	15

## Sheet: control_TTN
Gene	logFC	FDR	mean_exp_control	mean_exp_genotype	logCPM	F	PValue	FDR_plot	Region	annotation_level	cell_state	comparison	Observations_genotype	Observations_reference
LINC00473	6.53	0.000143	0.0217	0	3.26	37	1.31e-06	3.84	RV	CELLSTATES	vFB1.0	control_TTN	6	15
ABCB11	5.91	9.7e-05	0.0708	0.00427	4.48	36.9	7.02e-07	4.01	RV	CELLSTATES	vFB1.0	control_TTN	6	15
PLA2G2A	5.67	0.000144	0.843	0.014	8.68	34.3	1.37e-06	3.84	RV	CELLSTATES	vFB1.0	control_TTN	6	15
CCL2	5.58	1.43e-05	0.557	0.0075	7.88	48.2	5.45e-08	4.84	RV	CELLSTATES	vFB1.0	control_TTN	6	15
NPPC	4.86	0.00789	0.134	0.00327	5.7	16.1	0.000312	2.1	RV	CELLSTATES	vFB1.0	control_TTN	6	15
APLNR	4.42	0.00295	0.0543	0.00206	4.42	20.4	7.25e-05	2.53	RV	CELLSTATES	vFB1.0	control_TTN	6	15
SOCS3	4.36	0.000431	0.104	0.00477	5.12	29.1	5.37e-06	3.37	RV	CELLSTATES	vFB1.0	control_TTN	6	15
ACE2	4.31	3.65e-05	0.0965	0.00866	5.27	42.2	2.04e-07	4.44	RV	CELLSTATES	vFB1.0	control_TTN	6	15
G0S2	4.26	0.000854	0.0406	0.00118	4.05	25.7	1.4e-05	3.07	RV	CELLSTATES	vFB1.0	control_TTN	6	15
LINC01913	4.17	0.00369	0.0152	0.00073	2.85	19.4	0.000101	2.43	RV	CELLSTATES	vFB1.0	control_TTN	6	15
PTGFR	4.17	4.53e-06	0.208	0.0118	5.89	56.8	9.75e-09	5.34	RV	CELLSTATES	vFB1.0	control_TTN	6	15
RASD1	4.16	0.00175	0.06	0.00252	4.53	22.6	3.59e-05	2.76	RV	CELLSTATES	vFB1.0	control_TTN	6	15
HES1	4.13	0.0028	0.437	0.027	7.43	20.6	6.8e-05	2.55	RV	CELLSTATES	vFB1.0	control_TTN	6	15
PLAU	4.06	0.00035	0.0656	0.00327	4.3	30.1	4.11e-06	3.46	RV	CELLSTATES	vFB1.0	control_TTN	6	15
FGF10	3.92	7.14e-06	0.234	0.0285	6.18	53.5	1.86e-08	5.15	RV	CELLSTATES	vFB1.0	control_TTN	6	15
LINC02469	3.84	0.00131	0.0142	0.000707	2.95	23.8	2.49e-05	2.88	RV	CELLSTATES	vFB1.0	control_TTN	6	15
KAZN-AS1	3.72	3.95e-05	0.189	0.0301	5.82	41.5	2.39e-07	4.4	RV	CELLSTATES	vFB1.0	control_TTN	6	15
AC078850.2	3.66	0.00412	0.0168	0.00187	3.14	18.9	0.000121	2.39	RV	CELLSTATES	vFB1.0	control_TTN	6	15
GRID2	3.64	1.07e-06	0.253	0.029	6.18	67.6	1.43e-09	5.97	RV	CELLSTATES	vFB1.0	control_TTN	6	15
BHLHE40	3.63	0.00222	0.157	0.00828	5.56	21.5	5.06e-05	2.65	RV	CELLSTATES	vFB1.0	control_TTN	6	15
CHL1	3.55	0.00113	0.0542	0.00594	4.33	24.4	2.07e-05	2.95	RV	CELLSTATES	vFB1.0	control_TTN	6	15
NR4A1	3.55	0.00634	0.313	0.0288	6.72	17	0.000226	2.2	RV	CELLSTATES	vFB1.0	control_TTN	6	15
FGF10-AS1	3.52	0.000148	0.0685	0.0144	4.66	34.1	1.42e-06	3.83	RV	CELLSTATES	vFB1.0	control_TTN	6	15
BCL3	3.5	0.000153	0.0556	0.00405	4.16	33.9	1.51e-06	3.81	RV	CELLSTATES	vFB1.0	control_TTN	6	15
ZNF385D-AS2	3.48	0.00377	0.0165	0.00353	3.43	19.3	0.000105	2.42	RV	CELLSTATES	vFB1.0	control_TTN	6	15
FAIM2	3.43	0.00034	0.0682	0.0056	4.59	30.2	3.95e-06	3.47	RV	CELLSTATES	vFB1.0	control_TTN	6	15
KAZN	3.4	3.28e-05	10.9	1.75	11.6	42.8	1.78e-07	4.48	RV	CELLSTATES	vFB1.0	control_TTN	6	15
CXCL1	3.36	0.0419	0.0294	0.000643	3.58	10	0.00325	1.38	RV	CELLSTATES	vFB1.0	control_TTN	6	15
MLXIPL	3.35	0.00188	0.0327	0.00583	3.77	22.3	3.94e-05	2.73	RV	CELLSTATES	vFB1.0	control_TTN	6	15
CHRDL2	3.34	0.00356	0.0906	0.00342	4.41	19.6	9.61e-05	2.45	RV	CELLSTATES	vFB1.0	control_TTN	6	15
MARCKSL1	3.34	0.000996	0.0775	0.00814	5.01	25	1.73e-05	3	RV	CELLSTATES	vFB1.0	control_TTN	6	15
ADAMTS4	3.33	0.00124	0.119	0.0078	4.85	24	2.34e-05	2.91	RV	CELLSTATES	vFB1.0	control_TTN	6	15
NR4A3	3.33	0.0198	0.0848	0.00222	3.76	12.7	0.00111	1.7	RV	CELLSTATES	vFB1.0	control_TTN	6	15
TRIM47	3.32	0.000171	0.0647	0.00594	4.59	33.3	1.77e-06	3.77	RV	CELLSTATES	vFB1.0	control_TTN	6	15
SCD	3.29	0.00295	0.0244	0.00226	3.2	20.4	7.28e-05	2.53	RV	CELLSTATES	vFB1.0	control_TTN	6	15
GRXCR2	3.27	0.0275	0.0295	0.00177	3.57	11.5	0.0018	1.56	RV	CELLSTATES	vFB1.0	control_TTN	6	15
IGFBP4	3.26	2.67e-06	0.517	0.054	7.3	60.9	4.58e-09	5.57	RV	CELLSTATES	vFB1.0	control_TTN	6	15
AC037486.1	3.23	0.00437	0.0541	0.01	4.34	18.6	0.000132	2.36	RV	CELLSTATES	vFB1.0	control_TTN	6	15
BMX	3.19	0.000184	0.115	0.0228	5.37	32.9	1.95e-06	3.73	RV	CELLSTATES	vFB1.0	control_TTN	6	15
LINC00299	3.19	0.00491	0.0358	0.00401	3.73	18.1	0.000157	2.31	RV	CELLSTATES	vFB1.0	control_TTN	6	15
SLC1A2	3.15	0.000624	0.122	0.0119	5.32	27.4	8.69e-06	3.2	RV	CELLSTATES	vFB1.0	control_TTN	6	15
FBXO2	3.14	0.00356	0.0143	0.00138	2.83	19.6	9.59e-05	2.45	RV	CELLSTATES	vFB1.0	control_TTN	6	15
PAM16	3.14	0.00574	0.0223	0.00234	3.29	17.5	0.000196	2.24	RV	CELLSTATES	vFB1.0	control_TTN	6	15
MRGPRF	3.12	0.00391	0.0265	0.00295	3.56	19.1	0.000113	2.41	RV	CELLSTATES	vFB1.0	control_TTN	6	15
ADM	3.07	0.00144	0.0815	0.0169	5.23	23.4	2.8e-05	2.84	RV	CELLSTATES	vFB1.0	control_TTN	6	15
LINC01856	3.05	0.00092	0.0452	0.00731	4.03	25.4	1.55e-05	3.04	RV	CELLSTATES	vFB1.0	control_TTN	6	15
KCNE4	3.03	1.42e-05	0.132	0.0171	5.3	48.4	5.2e-08	4.85	RV	CELLSTATES	vFB1.0	control_TTN	6	15
ID2	2.92	0.000419	0.184	0.0323	6.41	29.3	5.15e-06	3.38	RV	CELLSTATES	vFB1.0	control_TTN	6	15
RGR	2.92	0.00511	0.018	0.00317	3.16	18	0.000165	2.29	RV	CELLSTATES	vFB1.0	control_TTN	6	15
IGDCC4	2.9	0.000156	0.136	0.0228	5.36	33.8	1.54e-06	3.81	RV	CELLSTATES	vFB1.0	control_TTN	6	15
ADAMTSL2	2.87	0.000108	0.187	0.0205	5.6	35.9	9.14e-07	3.97	RV	CELLSTATES	vFB1.0	control_TTN	6	15
PLCXD3	2.86	3.22e-05	0.935	0.198	8.32	42.9	1.73e-07	4.49	RV	CELLSTATES	vFB1.0	control_TTN	6	15
LSAMP	2.85	0.000606	1.52	0.225	8.6	27.5	8.36e-06	3.22	RV	CELLSTATES	vFB1.0	control_TTN	6	15
RNASEK	2.85	0.0396	0.0126	0.00215	2.79	10.2	0.00299	1.4	RV	CELLSTATES	vFB1.0	control_TTN	6	15
AC007529.2	2.83	4.02e-07	0.256	0.0488	6.46	75.7	3.84e-10	6.4	RV	CELLSTATES	vFB1.0	control_TTN	6	15
ST6GAL2	2.83	0.0238	0.0258	0.00114	2.8	12	0.00146	1.62	RV	CELLSTATES	vFB1.0	control_TTN	6	15
ELANE	2.82	1.07e-06	0.127	0.0237	5.47	67.7	1.39e-09	5.97	RV	CELLSTATES	vFB1.0	control_TTN	6	15
LINC01886	2.82	0.00843	0.0272	0.00526	3.53	15.9	0.000341	2.07	RV	CELLSTATES	vFB1.0	control_TTN	6	15
AL353653.1	2.8	3.13e-05	0.0855	0.018	5.07	43.1	1.64e-07	4.5	RV	CELLSTATES	vFB1.0	control_TTN	6	15
LDLR	2.79	0.000108	0.195	0.0167	5.4	35.9	9.14e-07	3.97	RV	CELLSTATES	vFB1.0	control_TTN	6	15
NR2F1	2.79	0.022	0.0164	0.00129	2.69	12.3	0.0013	1.66	RV	CELLSTATES	vFB1.0	control_TTN	6	15
AL669970.3	2.78	0.00619	0.0301	0.00724	3.71	17.2	0.000215	2.21	RV	CELLSTATES	vFB1.0	control_TTN	6	15
MIDN	2.77	3.84e-05	0.0824	0.0115	4.86	41.8	2.2e-07	4.42	RV	CELLSTATES	vFB1.0	control_TTN	6	15
Z99289.1	2.77	0.0018	0.0353	0.00537	3.62	22.5	3.7e-05	2.75	RV	CELLSTATES	vFB1.0	control_TTN	6	15
MMP28	2.76	0.0152	0.0137	0.00395	3.07	13.6	0.000781	1.82	RV	CELLSTATES	vFB1.0	control_TTN	6	15
STEAP1	2.74	0.00543	0.0198	0.00157	2.93	17.7	0.000181	2.27	RV	CELLSTATES	vFB1.0	control_TTN	6	15
TMEM100	2.73	0.00724	0.0227	0.00305	3.53	16.5	0.000273	2.14	RV	CELLSTATES	vFB1.0	control_TTN	6	15
EDNRB	2.71	4.59e-05	0.446	0.0863	7.27	40.8	2.81e-07	4.34	RV	CELLSTATES	vFB1.0	control_TTN	6	15
AL022323.4	2.7	0.00904	0.0232	0.00489	3.47	15.6	0.000379	2.04	RV	CELLSTATES	vFB1.0	control_TTN	6	15
PLEKHG6	2.7	0.0192	0.014	0.00207	2.91	12.8	0.00106	1.72	RV	CELLSTATES	vFB1.0	control_TTN	6	15
CCL11	2.67	0.0301	0.0675	0.00359	4.74	11.2	0.00205	1.52	RV	CELLSTATES	vFB1.0	control_TTN	6	15
MIR193BHG	2.64	0.00205	0.181	0.0421	5.85	22	4.43e-05	2.69	RV	CELLSTATES	vFB1.0	control_TTN	6	15
LINC01885	2.61	0.0176	0.0245	0.00488	3.58	13.1	0.000949	1.75	RV	CELLSTATES	vFB1.0	control_TTN	6	15
RET	2.61	0.0151	0.0417	0.00965	3.87	13.7	0.00077	1.82	RV	CELLSTATES	vFB1.0	control_TTN	6	15
Z83844.2	2.61	0.0155	0.0153	0.00242	3.06	13.6	0.000803	1.81	RV	CELLSTATES	vFB1.0	control_TTN	6	15
DUSP4	2.6	0.0121	0.0161	0.00299	3.04	14.5	0.000572	1.92	RV	CELLSTATES	vFB1.0	control_TTN	6	15
AC006007.1	2.58	0.000526	0.0661	0.0157	4.62	28.2	6.83e-06	3.28	RV	CELLSTATES	vFB1.0	control_TTN	6	15
PGF	2.57	0.00782	0.0907	0.0103	4.72	16.2	0.000308	2.11	RV	CELLSTATES	vFB1.0	control_TTN	6	15
PPL	2.57	3.94e-05	0.151	0.0349	5.83	41.6	2.32e-07	4.4	RV	CELLSTATES	vFB1.0	control_TTN	6	15
ABCC3	2.54	0.0312	0.013	0.00213	2.7	11	0.00215	1.51	RV	CELLSTATES	vFB1.0	control_TTN	6	15
ZFP36	2.54	0.0262	0.219	0.0673	6.95	11.7	0.00167	1.58	RV	CELLSTATES	vFB1.0	control_TTN	6	15
F3	2.53	0.0125	0.0406	0.00778	3.96	14.3	0.000598	1.9	RV	CELLSTATES	vFB1.0	control_TTN	6	15
LRTM1	2.52	0.011	0.0127	0.00715	3.18	14.8	0.000499	1.96	RV	CELLSTATES	vFB1.0	control_TTN	6	15
GAS6-AS1	2.5	0.000624	0.0377	0.00777	4.04	27.4	8.75e-06	3.2	RV	CELLSTATES	vFB1.0	control_TTN	6	15
AC008591.1	2.48	4.45e-06	0.18	0.0429	5.91	57.3	8.96e-09	5.35	RV	CELLSTATES	vFB1.0	control_TTN	6	15
MAOA	2.48	0.000668	0.148	0.0452	5.77	27	9.71e-06	3.18	RV	CELLSTATES	vFB1.0	control_TTN	6	15
CFD	2.47	0.039	2.76	0.924	10.4	10.3	0.00293	1.41	RV	CELLSTATES	vFB1.0	control_TTN	6	15
CPXM1	2.47	0.024	0.0261	0.00434	3.23	12	0.00148	1.62	RV	CELLSTATES	vFB1.0	control_TTN	6	15
RARRES1	2.46	0.0223	0.777	0.145	8.42	12.2	0.00133	1.65	RV	CELLSTATES	vFB1.0	control_TTN	6	15
TMEM246	2.46	0.0354	0.0134	0.00252	2.87	10.6	0.00257	1.45	RV	CELLSTATES	vFB1.0	control_TTN	6	15
TNFSF14	2.46	0.0154	0.0211	0.0045	3.23	13.6	0.000794	1.81	RV	CELLSTATES	vFB1.0	control_TTN	6	15
GPRC5A	2.44	0.00122	0.0478	0.0138	4.38	24.1	2.27e-05	2.92	RV	CELLSTATES	vFB1.0	control_TTN	6	15
NGFR	2.44	0.00523	0.0578	0.00827	4.27	17.8	0.000171	2.28	RV	CELLSTATES	vFB1.0	control_TTN	6	15
HIC1	2.42	0.00505	0.0712	0.0103	4.26	18	0.000161	2.3	RV	CELLSTATES	vFB1.0	control_TTN	6	15
PPARG	2.42	1.82e-05	0.324	0.0947	6.68	46.3	8.15e-08	4.74	RV	CELLSTATES	vFB1.0	control_TTN	6	15
FAM196B	2.4	0.0155	0.0467	0.0035	3.69	13.5	0.000808	1.81	RV	CELLSTATES	vFB1.0	control_TTN	6	15
MT1A	2.39	0.0343	0.0147	0.00295	2.97	10.7	0.00248	1.46	RV	CELLSTATES	vFB1.0	control_TTN	6	15
POC1A	2.39	0.0286	0.0169	0.00265	2.92	11.4	0.00189	1.54	RV	CELLSTATES	vFB1.0	control_TTN	6	15
FGFR4	2.38	0.0295	0.0207	0.00406	3.26	11.2	0.00198	1.53	RV	CELLSTATES	vFB1.0	control_TTN	6	15
GLIS2	2.38	0.00502	0.0347	0.00646	3.73	18	0.00016	2.3	RV	CELLSTATES	vFB1.0	control_TTN	6	15
SELENBP1	2.38	1.26e-05	0.176	0.0488	6.04	49.2	4.43e-08	4.9	RV	CELLSTATES	vFB1.0	control_TTN	6	15
ADA	2.37	5.34e-06	0.209	0.0522	6.26	55.6	1.23e-08	5.27	RV	CELLSTATES	vFB1.0	control_TTN	6	15
C1QTNF1	2.37	0.00205	0.146	0.0325	5.41	21.9	4.47e-05	2.69	RV	CELLSTATES	vFB1.0	control_TTN	6	15
CHI3L2	2.37	0.0347	0.0178	0.00404	3.32	10.7	0.00251	1.46	RV	CELLSTATES	vFB1.0	control_TTN	6	15
EPS8L2	2.35	0.00539	0.041	0.00674	3.8	17.7	0.000178	2.27	RV	CELLSTATES	vFB1.0	control_TTN	6	15
PIM1	2.35	0.00601	0.0669	0.0106	4.46	17.3	0.000207	2.22	RV	CELLSTATES	vFB1.0	control_TTN	6	15
AC011389.1	2.34	0.0289	0.016	0.00457	3.08	11.3	0.00191	1.54	RV	CELLSTATES	vFB1.0	control_TTN	6	15
AP000550.1	2.34	0.0176	0.0149	0.00251	2.83	13.1	0.000953	1.75	RV	CELLSTATES	vFB1.0	control_TTN	6	15
FBLIM1	2.33	0.00766	0.0717	0.00719	4.15	16.3	0.000296	2.12	RV	CELLSTATES	vFB1.0	control_TTN	6	15
LINC00482	2.33	0.0061	0.0235	0.00541	3.38	17.2	0.000212	2.21	RV	CELLSTATES	vFB1.0	control_TTN	6	15
CD248	2.32	0.0242	0.0249	0.00509	3.31	11.9	0.0015	1.62	RV	CELLSTATES	vFB1.0	control_TTN	6	15
FAM184A	2.32	0.00067	0.279	0.111	6.52	27	9.8e-06	3.17	RV	CELLSTATES	vFB1.0	control_TTN	6	15
PTGIR	2.32	7.34e-05	0.29	0.0501	6.73	38.3	4.98e-07	4.13	RV	CELLSTATES	vFB1.0	control_TTN	6	15
CCDC129	2.31	0.0028	0.0513	0.0159	4.42	20.6	6.81e-05	2.55	RV	CELLSTATES	vFB1.0	control_TTN	6	15
MT1M	2.31	0.00957	0.0549	0.0132	4.44	15.4	0.00041	2.02	RV	CELLSTATES	vFB1.0	control_TTN	6	15
PTCHD1	2.31	0.0243	0.0151	0.00385	3	11.9	0.00151	1.61	RV	CELLSTATES	vFB1.0	control_TTN	6	15
MT1X	2.28	0.0197	0.127	0.0251	5.76	12.7	0.0011	1.71	RV	CELLSTATES	vFB1.0	control_TTN	6	15
SCARA3	2.28	0.0386	0.0212	0.00394	3.1	10.3	0.00288	1.41	RV	CELLSTATES	vFB1.0	control_TTN	6	15
SERTAD4	2.28	0.0039	0.0879	0.0152	4.71	19.1	0.000112	2.41	RV	CELLSTATES	vFB1.0	control_TTN	6	15
AC073571.1	2.26	0.00273	0.057	0.0184	4.37	20.7	6.56e-05	2.56	RV	CELLSTATES	vFB1.0	control_TTN	6	15
ZNF385B	2.25	0.00905	0.0746	0.0161	4.64	15.6	0.000381	2.04	RV	CELLSTATES	vFB1.0	control_TTN	6	15
AC078842.2	2.24	0.00337	0.0595	0.0165	4.55	19.8	8.81e-05	2.47	RV	CELLSTATES	vFB1.0	control_TTN	6	15
MTSS1L	2.24	0.000567	0.128	0.0235	5.33	27.9	7.44e-06	3.25	RV	CELLSTATES	vFB1.0	control_TTN	6	15
CERS3-AS1	2.23	0.00271	0.109	0.0368	5.27	20.8	6.46e-05	2.57	RV	CELLSTATES	vFB1.0	control_TTN	6	15
CDC7	2.22	0.0279	0.0247	0.00535	3.37	11.4	0.00183	1.55	RV	CELLSTATES	vFB1.0	control_TTN	6	15
ZBTB7C	2.22	0.0179	0.0792	0.0145	4.55	13.1	0.000969	1.75	RV	CELLSTATES	vFB1.0	control_TTN	6	15
ME1	2.21	0.00209	0.138	0.0309	5.35	21.8	4.63e-05	2.68	RV	CELLSTATES	vFB1.0	control_TTN	6	15
PDE10A	2.21	0.000802	0.706	0.157	7.7	26.1	1.27e-05	3.1	RV	CELLSTATES	vFB1.0	control_TTN	6	15
AC007923.4	2.2	0.0129	0.0312	0.00795	3.65	14.2	0.000626	1.89	RV	CELLSTATES	vFB1.0	control_TTN	6	15
MT-ND5	2.19	0.0205	0.119	0.0335	5.4	12.6	0.00117	1.69	RV	CELLSTATES	vFB1.0	control_TTN	6	15
LGALS2	2.18	0.0384	0.0192	0.00468	3.12	10.3	0.00287	1.42	RV	CELLSTATES	vFB1.0	control_TTN	6	15
FGF7	2.17	0.00253	0.794	0.17	7.7	21	5.95e-05	2.6	RV	CELLSTATES	vFB1.0	control_TTN	6	15
RPS6KL1	2.17	0.0322	0.0161	0.00345	2.94	10.9	0.00224	1.49	RV	CELLSTATES	vFB1.0	control_TTN	6	15
MT-ND1	2.16	0.00766	0.312	0.0731	6.8	16.3	0.000297	2.12	RV	CELLSTATES	vFB1.0	control_TTN	6	15
KCND3	2.15	0.00391	0.189	0.036	5.73	19.1	0.000113	2.41	RV	CELLSTATES	vFB1.0	control_TTN	6	15
LSAMP-AS1	2.15	0.0293	0.13	0.0439	5.88	11.3	0.00196	1.53	RV	CELLSTATES	vFB1.0	control_TTN	6	15
GNAO1	2.14	0.00106	0.179	0.0398	5.62	24.7	1.9e-05	2.98	RV	CELLSTATES	vFB1.0	control_TTN	6	15
CSF1	2.13	0.000126	0.0933	0.0281	5.04	35	1.12e-06	3.9	RV	CELLSTATES	vFB1.0	control_TTN	6	15
SH3PXD2A-AS1	2.13	0.0303	0.0251	0.00997	3.8	11.1	0.00206	1.52	RV	CELLSTATES	vFB1.0	control_TTN	6	15
NQO1	2.11	0.00995	0.0543	0.013	4.31	15.2	0.000429	2	RV	CELLSTATES	vFB1.0	control_TTN	6	15
RNF212B	2.11	0.000626	0.0527	0.0155	4.47	27.3	8.92e-06	3.2	RV	CELLSTATES	vFB1.0	control_TTN	6	15
DOCK2	2.1	0.00299	0.0614	0.00966	4.22	20.3	7.49e-05	2.52	RV	CELLSTATES	vFB1.0	control_TTN	6	15
MT-ND2	2.1	0.00479	0.181	0.0387	6.13	18.2	0.000151	2.32	RV	CELLSTATES	vFB1.0	control_TTN	6	15
FMNL1	2.09	0.000248	0.0667	0.0175	4.59	31.6	2.75e-06	3.61	RV	CELLSTATES	vFB1.0	control_TTN	6	15
CATSPERB	2.07	0.000624	0.839	0.264	8.06	27.4	8.75e-06	3.2	RV	CELLSTATES	vFB1.0	control_TTN	6	15
CTSC	2.07	0.00101	0.132	0.0329	5.53	24.9	1.77e-05	3	RV	CELLSTATES	vFB1.0	control_TTN	6	15
GADD45B	2.07	0.00789	0.303	0.101	7.06	16.1	0.000311	2.1	RV	CELLSTATES	vFB1.0	control_TTN	6	15
NECAB3	2.07	0.00105	0.0485	0.016	4.31	24.7	1.89e-05	2.98	RV	CELLSTATES	vFB1.0	control_TTN	6	15
AC084357.2	2.06	0.0175	0.203	0.0641	6.46	13.1	0.000941	1.76	RV	CELLSTATES	vFB1.0	control_TTN	6	15
CNTN5	2.06	6.17e-05	0.13	0.0531	5.71	39.2	4.05e-07	4.21	RV	CELLSTATES	vFB1.0	control_TTN	6	15
LYSMD2	2.06	0.0114	0.0237	0.0068	3.54	14.7	0.000527	1.94	RV	CELLSTATES	vFB1.0	control_TTN	6	15
LINC01416	2.05	0.0304	0.0157	0.00589	3.16	11.1	0.00207	1.52	RV	CELLSTATES	vFB1.0	control_TTN	6	15
LRP4	2.05	0.0275	0.776	0.413	8.49	11.5	0.00179	1.56	RV	CELLSTATES	vFB1.0	control_TTN	6	15
SLC38A4	2.05	0.0446	0.0247	0.00819	3.55	9.84	0.00354	1.35	RV	CELLSTATES	vFB1.0	control_TTN	6	15
GPRC5D-AS1	2.04	0.00382	0.0545	0.014	4.34	19.2	0.000108	2.42	RV	CELLSTATES	vFB1.0	control_TTN	6	15
STARD8	2.01	0.00874	0.0239	0.00814	3.58	15.7	0.000364	2.06	RV	CELLSTATES	vFB1.0	control_TTN	6	15
EPHB6	2	0.0301	0.034	0.00819	3.54	11.2	0.00204	1.52	RV	CELLSTATES	vFB1.0	control_TTN	6	15
IGFBP6	2	0.0229	0.0954	0.0484	5.62	12.2	0.00138	1.64	RV	CELLSTATES	vFB1.0	control_TTN	6	15
MGST1	2	0.00041	1.88	0.72	9.44	29.4	4.96e-06	3.39	RV	CELLSTATES	vFB1.0	control_TTN	6	15
SFRP1	2	0.0225	0.0202	0.00728	3.34	12.2	0.00135	1.65	RV	CELLSTATES	vFB1.0	control_TTN	6	15
PGD	1.99	0.000212	0.0936	0.0261	4.93	32.3	2.28e-06	3.67	RV	CELLSTATES	vFB1.0	control_TTN	6	15
VEGFD	1.98	0.00295	0.235	0.07	6.6	20.4	7.33e-05	2.53	RV	CELLSTATES	vFB1.0	control_TTN	6	15
MT-ND4	1.97	0.00691	0.416	0.116	7.27	16.7	0.000254	2.16	RV	CELLSTATES	vFB1.0	control_TTN	6	15
SH3BP2	1.97	0.0172	0.0512	0.0103	3.88	13.2	0.000916	1.77	RV	CELLSTATES	vFB1.0	control_TTN	6	15
TP53I11	1.96	0.0082	0.033	0.00895	3.64	16	0.000326	2.09	RV	CELLSTATES	vFB1.0	control_TTN	6	15
G6PD	1.95	0.00759	0.0274	0.00936	3.77	16.3	0.000293	2.12	RV	CELLSTATES	vFB1.0	control_TTN	6	15
NAV3	1.95	0.000693	1.25	0.514	8.67	26.8	1.02e-05	3.16	RV	CELLSTATES	vFB1.0	control_TTN	6	15
RIPOR3	1.94	0.000593	0.688	0.242	7.99	27.6	8.14e-06	3.23	RV	CELLSTATES	vFB1.0	control_TTN	6	15
CDON	1.93	0.00387	0.159	0.0371	5.4	19.1	0.000111	2.41	RV	CELLSTATES	vFB1.0	control_TTN	6	15
LINC01364	1.93	0.0446	0.0127	0.00439	2.9	9.84	0.00353	1.35	RV	CELLSTATES	vFB1.0	control_TTN	6	15
RASSF5	1.93	0.0271	0.0184	0.00585	3.08	11.5	0.00175	1.57	RV	CELLSTATES	vFB1.0	control_TTN	6	15
ADAMTS19	1.92	5.3e-05	0.359	0.106	6.82	40.1	3.32e-07	4.28	RV	CELLSTATES	vFB1.0	control_TTN	6	15
ACKR3	1.91	0.00846	0.228	0.0983	6.28	15.9	0.000343	2.07	RV	CELLSTATES	vFB1.0	control_TTN	6	15
BIN1	1.91	0.00316	0.0381	0.0116	3.94	20.1	7.97e-05	2.5	RV	CELLSTATES	vFB1.0	control_TTN	6	15
C8orf34	1.91	0.000764	0.284	0.134	6.63	26.3	1.17e-05	3.12	RV	CELLSTATES	vFB1.0	control_TTN	6	15
SPDYE2	1.91	0.0464	0.249	0.111	7.03	9.7	0.00375	1.33	RV	CELLSTATES	vFB1.0	control_TTN	6	15
LINC02206	1.9	0.0172	0.032	0.013	4.01	13.2	0.000916	1.77	RV	CELLSTATES	vFB1.0	control_TTN	6	15
CDH18	1.89	0.017	0.0486	0.0209	4.32	13.3	0.0009	1.77	RV	CELLSTATES	vFB1.0	control_TTN	6	15
PLXND1	1.89	0.00171	0.0901	0.0217	4.75	22.7	3.49e-05	2.77	RV	CELLSTATES	vFB1.0	control_TTN	6	15
BMPER	1.87	0.00124	0.761	0.35	8.06	24	2.34e-05	2.91	RV	CELLSTATES	vFB1.0	control_TTN	6	15
C3	1.87	0.00626	0.614	0.195	7.94	17.1	0.000221	2.2	RV	CELLSTATES	vFB1.0	control_TTN	6	15
NTRK2	1.86	0.00853	0.0727	0.0248	4.67	15.8	0.000349	2.07	RV	CELLSTATES	vFB1.0	control_TTN	6	15
CXCL12	1.85	0.0299	0.286	0.0693	6.75	11.2	0.00202	1.52	RV	CELLSTATES	vFB1.0	control_TTN	6	15
FST	1.85	0.000697	0.144	0.0665	5.74	26.7	1.05e-05	3.16	RV	CELLSTATES	vFB1.0	control_TTN	6	15
AC092343.1	1.84	0.0269	0.0195	0.00777	3.44	11.6	0.00174	1.57	RV	CELLSTATES	vFB1.0	control_TTN	6	15
ABHD14B	1.83	0.0205	0.0273	0.0122	3.74	12.6	0.00117	1.69	RV	CELLSTATES	vFB1.0	control_TTN	6	15
ATP1B3	1.83	0.000792	0.312	0.116	6.75	26.2	1.24e-05	3.1	RV	CELLSTATES	vFB1.0	control_TTN	6	15
BANK1	1.83	0.0116	0.0692	0.0283	4.82	14.6	0.000537	1.94	RV	CELLSTATES	vFB1.0	control_TTN	6	15
MT-ND4L	1.82	0.0376	0.0328	0.00938	3.77	10.4	0.00278	1.42	RV	CELLSTATES	vFB1.0	control_TTN	6	15
PIR	1.82	0.000713	0.328	0.147	6.89	26.6	1.08e-05	3.15	RV	CELLSTATES	vFB1.0	control_TTN	6	15
PLXNB1	1.82	0.029	0.0198	0.00694	3.39	11.3	0.00192	1.54	RV	CELLSTATES	vFB1.0	control_TTN	6	15
HK2	1.81	0.0115	0.0331	0.011	3.67	14.7	0.000533	1.94	RV	CELLSTATES	vFB1.0	control_TTN	6	15
IRF1	1.81	0.00317	0.0406	0.0159	4.17	20.1	8.05e-05	2.5	RV	CELLSTATES	vFB1.0	control_TTN	6	15
NAMPT	1.81	0.00468	0.304	0.0882	6.64	18.3	0.000145	2.33	RV	CELLSTATES	vFB1.0	control_TTN	6	15
OSMR	1.81	0.00047	0.623	0.201	7.72	28.7	5.92e-06	3.33	RV	CELLSTATES	vFB1.0	control_TTN	6	15
LAMA4	1.8	0.00437	0.61	0.128	7.3	18.6	0.000132	2.36	RV	CELLSTATES	vFB1.0	control_TTN	6	15
LDHA	1.8	0.000571	0.173	0.0558	5.93	27.9	7.59e-06	3.24	RV	CELLSTATES	vFB1.0	control_TTN	6	15
PTGIS	1.8	0.00035	0.653	0.213	7.82	30.1	4.13e-06	3.46	RV	CELLSTATES	vFB1.0	control_TTN	6	15
CERS3	1.79	0.00952	0.032	0.0138	3.85	15.4	0.000406	2.02	RV	CELLSTATES	vFB1.0	control_TTN	6	15
POU5F1	1.79	0.0423	0.0416	0.00733	3.55	10	0.00329	1.37	RV	CELLSTATES	vFB1.0	control_TTN	6	15
ROBO3	1.79	0.00222	0.0605	0.0198	4.56	21.5	5.04e-05	2.65	RV	CELLSTATES	vFB1.0	control_TTN	6	15
AC087482.1	1.78	0.0124	0.0421	0.0175	4.21	14.4	0.000588	1.91	RV	CELLSTATES	vFB1.0	control_TTN	6	15
ANKRD33B	1.78	0.00491	0.0695	0.0322	4.85	18.1	0.000156	2.31	RV	CELLSTATES	vFB1.0	control_TTN	6	15
KCNQ1	1.78	7.63e-05	0.262	0.0928	6.59	38.1	5.24e-07	4.12	RV	CELLSTATES	vFB1.0	control_TTN	6	15
TNFAIP2	1.78	9.77e-05	0.247	0.0693	6.29	36.8	7.3e-07	4.01	RV	CELLSTATES	vFB1.0	control_TTN	6	15
GNA14-AS1	1.76	0.00412	0.307	0.0872	6.71	18.9	0.00012	2.39	RV	CELLSTATES	vFB1.0	control_TTN	6	15
AC009313.1	1.75	0.00678	0.0879	0.0404	5.26	16.8	0.000246	2.17	RV	CELLSTATES	vFB1.0	control_TTN	6	15
TLE3	1.75	0.0119	0.0351	0.01	3.66	14.5	0.00056	1.92	RV	CELLSTATES	vFB1.0	control_TTN	6	15
PDGFRB	1.74	2.81e-05	0.964	0.298	8.25	43.7	1.45e-07	4.55	RV	CELLSTATES	vFB1.0	control_TTN	6	15
HILPDA	1.73	0.0411	0.029	0.0107	3.61	10.1	0.00315	1.39	RV	CELLSTATES	vFB1.0	control_TTN	6	15
MT-ND3	1.73	0.0223	0.413	0.124	7.17	12.2	0.00133	1.65	RV	CELLSTATES	vFB1.0	control_TTN	6	15
TIMP3	1.73	0.000133	2.72	1.31	9.82	34.8	1.2e-06	3.87	RV	CELLSTATES	vFB1.0	control_TTN	6	15
AC008105.3	1.7	5.95e-05	0.101	0.0344	5.17	39.5	3.82e-07	4.23	RV	CELLSTATES	vFB1.0	control_TTN	6	15
MPDU1	1.7	0.00474	0.0414	0.0198	4.29	18.3	0.000148	2.32	RV	CELLSTATES	vFB1.0	control_TTN	6	15
MT-CO2	1.7	0.023	0.696	0.219	7.9	12.1	0.00139	1.64	RV	CELLSTATES	vFB1.0	control_TTN	6	15
SYN3	1.69	0.00724	0.372	0.207	7	16.5	0.000275	2.14	RV	CELLSTATES	vFB1.0	control_TTN	6	15
C6orf10	1.68	0.0102	0.0405	0.0161	3.98	15.1	0.000446	1.99	RV	CELLSTATES	vFB1.0	control_TTN	6	15
KCNQ1OT1	1.68	1.66e-05	0.656	0.192	7.58	47	7.11e-08	4.78	RV	CELLSTATES	vFB1.0	control_TTN	6	15
SLC19A3	1.68	0.0299	0.0268	0.00841	3.39	11.2	0.00202	1.52	RV	CELLSTATES	vFB1.0	control_TTN	6	15
SCARA5	1.67	2.6e-05	0.413	0.144	7.1	44.2	1.3e-07	4.59	RV	CELLSTATES	vFB1.0	control_TTN	6	15
SREBF1	1.67	0.000227	0.189	0.0644	5.88	32	2.47e-06	3.64	RV	CELLSTATES	vFB1.0	control_TTN	6	15
TP53RK	1.67	0.0275	0.0198	0.00682	3.22	11.5	0.00179	1.56	RV	CELLSTATES	vFB1.0	control_TTN	6	15
AC243964.2	1.66	0.00597	0.0462	0.0197	4.31	17.3	0.000205	2.22	RV	CELLSTATES	vFB1.0	control_TTN	6	15
AC244131.2	1.63	0.00953	0.0834	0.0316	4.85	15.4	0.000407	2.02	RV	CELLSTATES	vFB1.0	control_TTN	6	15
SLIT3	1.63	0.0334	0.611	0.189	7.39	10.8	0.00236	1.48	RV	CELLSTATES	vFB1.0	control_TTN	6	15
NAPRT	1.62	0.039	0.0311	0.0129	4.02	10.3	0.00291	1.41	RV	CELLSTATES	vFB1.0	control_TTN	6	15
PHYHIPL	1.62	0.0184	0.0319	0.0117	3.69	13	0.001	1.74	RV	CELLSTATES	vFB1.0	control_TTN	6	15
SLCO2B1	1.62	0.0015	0.264	0.105	6.46	23.3	2.94e-05	2.82	RV	CELLSTATES	vFB1.0	control_TTN	6	15
TLCD2	1.62	0.0361	0.0243	0.00747	3.35	10.5	0.00263	1.44	RV	CELLSTATES	vFB1.0	control_TTN	6	15
VASN	1.62	0.0484	0.0355	0.0101	3.78	9.57	0.00395	1.32	RV	CELLSTATES	vFB1.0	control_TTN	6	15
S100A10	1.61	0.0178	0.108	0.0398	5.28	13.1	0.000964	1.75	RV	CELLSTATES	vFB1.0	control_TTN	6	15
NABP1	1.6	0.00387	0.128	0.0542	5.5	19.1	0.00011	2.41	RV	CELLSTATES	vFB1.0	control_TTN	6	15
RNF219-AS1	1.6	0.00369	0.0475	0.0185	4.22	19.4	0.000102	2.43	RV	CELLSTATES	vFB1.0	control_TTN	6	15
ACTG1	1.59	0.0109	0.375	0.146	7.13	14.8	0.000495	1.96	RV	CELLSTATES	vFB1.0	control_TTN	6	15
CSRP1	1.59	0.00356	0.118	0.0328	5.15	19.5	9.65e-05	2.45	RV	CELLSTATES	vFB1.0	control_TTN	6	15
RNF122	1.59	0.00863	0.119	0.0442	5.4	15.7	0.000357	2.06	RV	CELLSTATES	vFB1.0	control_TTN	6	15
SERPINE3	1.59	0.0184	0.0531	0.0225	4.56	13	0.00101	1.74	RV	CELLSTATES	vFB1.0	control_TTN	6	15
ADH1B	1.58	0.0314	2.1	1.06	9.69	11	0.00217	1.5	RV	CELLSTATES	vFB1.0	control_TTN	6	15
APBB1IP	1.58	0.00392	0.146	0.0569	5.63	19.1	0.000114	2.41	RV	CELLSTATES	vFB1.0	control_TTN	6	15
CCDC69	1.58	0.0129	0.0323	0.01	3.78	14.2	0.000627	1.89	RV	CELLSTATES	vFB1.0	control_TTN	6	15
AC007495.1	1.56	0.00634	0.061	0.0326	4.6	17	0.000227	2.2	RV	CELLSTATES	vFB1.0	control_TTN	6	15
BCL9L	1.56	0.00742	0.0528	0.0159	4.12	16.4	0.000284	2.13	RV	CELLSTATES	vFB1.0	control_TTN	6	15
FBLN1	1.56	0.00387	0.694	0.254	8.04	19.1	0.000111	2.41	RV	CELLSTATES	vFB1.0	control_TTN	6	15
GSEC	1.56	0.0447	0.0169	0.00586	3.05	9.83	0.00354	1.35	RV	CELLSTATES	vFB1.0	control_TTN	6	15
HGF	1.56	0.0235	0.0792	0.0236	4.54	12.1	0.00143	1.63	RV	CELLSTATES	vFB1.0	control_TTN	6	15
LINC00989	1.56	0.0125	0.148	0.0749	5.92	14.3	0.000596	1.9	RV	CELLSTATES	vFB1.0	control_TTN	6	15
MT-CYB	1.56	0.043	0.727	0.265	8.02	9.96	0.00335	1.37	RV	CELLSTATES	vFB1.0	control_TTN	6	15
PVT1	1.56	0.00875	0.193	0.0413	5.56	15.7	0.000365	2.06	RV	CELLSTATES	vFB1.0	control_TTN	6	15
CCBE1	1.55	0.00574	0.339	0.132	6.97	17.4	0.000196	2.24	RV	CELLSTATES	vFB1.0	control_TTN	6	15
PRICKLE1	1.55	0.00704	1.6	0.303	8.48	16.6	0.000261	2.15	RV	CELLSTATES	vFB1.0	control_TTN	6	15
RAB26	1.55	0.0434	0.0205	0.00968	3.47	9.92	0.00342	1.36	RV	CELLSTATES	vFB1.0	control_TTN	6	15
SLC4A3	1.55	0.0371	0.0392	0.0173	4.12	10.5	0.00272	1.43	RV	CELLSTATES	vFB1.0	control_TTN	6	15
AKR1C1	1.54	0.00627	0.36	0.145	7.05	17.1	0.000222	2.2	RV	CELLSTATES	vFB1.0	control_TTN	6	15
PKDCC	1.54	0.0011	0.219	0.101	6.15	24.5	2e-05	2.96	RV	CELLSTATES	vFB1.0	control_TTN	6	15
AC017083.3	1.53	0.0184	0.0553	0.0253	4.5	12.9	0.00101	1.73	RV	CELLSTATES	vFB1.0	control_TTN	6	15
KIAA1671	1.53	0.0085	0.104	0.0367	5.17	15.8	0.000346	2.07	RV	CELLSTATES	vFB1.0	control_TTN	6	15
PLAUR	1.53	0.0135	0.0478	0.0139	4.11	14.1	0.000661	1.87	RV	CELLSTATES	vFB1.0	control_TTN	6	15
CNTNAP2	1.52	0.00718	0.767	0.304	7.79	16.5	0.000269	2.14	RV	CELLSTATES	vFB1.0	control_TTN	6	15
DRAP1	1.52	0.0487	0.0429	0.0165	4.27	9.55	0.00398	1.31	RV	CELLSTATES	vFB1.0	control_TTN	6	15
LRP1B	1.52	0.0226	0.0951	0.0428	5.23	12.2	0.00136	1.65	RV	CELLSTATES	vFB1.0	control_TTN	6	15
NRP1	1.52	0.0102	0.499	0.135	7.12	15.1	0.000449	1.99	RV	CELLSTATES	vFB1.0	control_TTN	6	15
ARID3A	1.51	0.00755	0.0738	0.0267	4.87	16.3	0.000291	2.12	RV	CELLSTATES	vFB1.0	control_TTN	6	15
GPC3	1.51	0.0257	0.0827	0.0346	5.01	11.8	0.00162	1.59	RV	CELLSTATES	vFB1.0	control_TTN	6	15
RASSF9	1.51	0.0102	0.0511	0.0226	4.3	15.2	0.000443	1.99	RV	CELLSTATES	vFB1.0	control_TTN	6	15
CYGB	1.5	0.0216	0.11	0.0511	5.65	12.4	0.00125	1.67	RV	CELLSTATES	vFB1.0	control_TTN	6	15
MARCH3	1.5	0.000697	0.748	0.289	8.05	26.8	1.04e-05	3.16	RV	CELLSTATES	vFB1.0	control_TTN	6	15
AC009951.2	1.49	0.0434	0.0224	0.00943	3.33	9.93	0.0034	1.36	RV	CELLSTATES	vFB1.0	control_TTN	6	15
NOVA1	1.48	0.00209	1.22	0.55	8.78	21.8	4.63e-05	2.68	RV	CELLSTATES	vFB1.0	control_TTN	6	15
PTH1R	1.48	0.0102	0.0719	0.0312	4.79	15.1	0.000446	1.99	RV	CELLSTATES	vFB1.0	control_TTN	6	15
MTHFR	1.47	0.000802	0.123	0.0471	5.43	26.1	1.27e-05	3.1	RV	CELLSTATES	vFB1.0	control_TTN	6	15
PAMR1	1.47	0.00529	0.44	0.166	7.33	17.8	0.000174	2.28	RV	CELLSTATES	vFB1.0	control_TTN	6	15
CACNA2D3	1.46	0.00861	0.243	0.117	6.33	15.8	0.000356	2.07	RV	CELLSTATES	vFB1.0	control_TTN	6	15
FADS1	1.46	0.0172	0.0512	0.0195	4.24	13.2	0.00092	1.76	RV	CELLSTATES	vFB1.0	control_TTN	6	15
RELB	1.46	0.0211	0.0989	0.0212	4.63	12.5	0.00121	1.68	RV	CELLSTATES	vFB1.0	control_TTN	6	15
TXNRD1	1.46	0.00691	0.667	0.312	7.97	16.7	0.000254	2.16	RV	CELLSTATES	vFB1.0	control_TTN	6	15
ANGPTL2	1.45	0.0171	0.131	0.0372	5.35	13.2	0.000907	1.77	RV	CELLSTATES	vFB1.0	control_TTN	6	15
ASS1	1.45	0.0455	0.0423	0.0105	3.71	9.76	0.00364	1.34	RV	CELLSTATES	vFB1.0	control_TTN	6	15
COL24A1	1.45	0.00649	0.451	0.217	7.13	17	0.000233	2.19	RV	CELLSTATES	vFB1.0	control_TTN	6	15
MIR22HG	1.45	0.0143	0.225	0.0706	6.06	13.9	0.000716	1.84	RV	CELLSTATES	vFB1.0	control_TTN	6	15
RPLP0	1.44	0.00832	0.264	0.116	6.74	15.9	0.000334	2.08	RV	CELLSTATES	vFB1.0	control_TTN	6	15
SHMT1	1.44	0.0221	0.0715	0.0315	4.74	12.3	0.0013	1.66	RV	CELLSTATES	vFB1.0	control_TTN	6	15
SYNE3	1.44	0.00158	0.174	0.0744	5.91	23	3.16e-05	2.8	RV	CELLSTATES	vFB1.0	control_TTN	6	15
GNA14	1.43	0.0413	0.602	0.177	7.58	10.1	0.00317	1.38	RV	CELLSTATES	vFB1.0	control_TTN	6	15
AC016722.2	1.42	0.0381	0.0311	0.0182	4	10.4	0.00283	1.42	RV	CELLSTATES	vFB1.0	control_TTN	6	15
ST3GAL5	1.42	0.00782	0.247	0.095	6.57	16.2	0.000307	2.11	RV	CELLSTATES	vFB1.0	control_TTN	6	15
CD38	1.4	0.0334	0.187	0.0934	6.19	10.8	0.00236	1.48	RV	CELLSTATES	vFB1.0	control_TTN	6	15
DDIT3	1.4	0.0409	0.0478	0.0272	4.69	10.1	0.00313	1.39	RV	CELLSTATES	vFB1.0	control_TTN	6	15
EPHB1	1.4	0.0225	0.0757	0.0331	4.9	12.2	0.00135	1.65	RV	CELLSTATES	vFB1.0	control_TTN	6	15
HAS2-AS1	1.4	0.0103	0.0747	0.0443	5.02	15.1	0.000455	1.99	RV	CELLSTATES	vFB1.0	control_TTN	6	15
RAB13	1.4	0.0137	0.0482	0.0204	4.33	14	0.00067	1.86	RV	CELLSTATES	vFB1.0	control_TTN	6	15
CDC42EP4	1.39	0.0165	0.109	0.0538	5.46	13.3	0.000868	1.78	RV	CELLSTATES	vFB1.0	control_TTN	6	15
PLAC9	1.39	0.0077	0.378	0.186	7.13	16.2	0.000301	2.11	RV	CELLSTATES	vFB1.0	control_TTN	6	15
TRPM3	1.39	0.00475	0.133	0.0717	5.75	18.3	0.000148	2.32	RV	CELLSTATES	vFB1.0	control_TTN	6	15
IL18R1	1.38	0.0269	0.112	0.0507	5.47	11.6	0.00173	1.57	RV	CELLSTATES	vFB1.0	control_TTN	6	15
EPHX1	1.37	0.0215	0.171	0.0787	6.17	12.4	0.00124	1.67	RV	CELLSTATES	vFB1.0	control_TTN	6	15
EYA1	1.37	0.0257	0.14	0.0508	5.46	11.8	0.00162	1.59	RV	CELLSTATES	vFB1.0	control_TTN	6	15
KLHL25	1.37	0.0309	0.0513	0.0136	3.89	11.1	0.00212	1.51	RV	CELLSTATES	vFB1.0	control_TTN	6	15
LRRC23	1.37	0.0013	0.0887	0.0372	4.99	23.9	2.46e-05	2.89	RV	CELLSTATES	vFB1.0	control_TTN	6	15
TMEM45A	1.37	0.00295	0.192	0.0858	6.15	20.4	7.35e-05	2.53	RV	CELLSTATES	vFB1.0	control_TTN	6	15
TNFRSF1A	1.37	0.0195	0.181	0.0805	6.18	12.8	0.00108	1.71	RV	CELLSTATES	vFB1.0	control_TTN	6	15
EFEMP1	1.36	0.0198	0.434	0.157	7.11	12.7	0.00112	1.7	RV	CELLSTATES	vFB1.0	control_TTN	6	15
RBP5	1.36	0.0123	0.0612	0.0337	4.69	14.4	0.000586	1.91	RV	CELLSTATES	vFB1.0	control_TTN	6	15
C7	1.35	0.00295	4.76	2.41	10.7	20.4	7.3e-05	2.53	RV	CELLSTATES	vFB1.0	control_TTN	6	15
NGF	1.35	0.00356	0.618	0.292	7.87	19.5	9.64e-05	2.45	RV	CELLSTATES	vFB1.0	control_TTN	6	15
STK10	1.35	0.00782	0.0718	0.0265	4.65	16.2	0.000308	2.11	RV	CELLSTATES	vFB1.0	control_TTN	6	15
TAF6L	1.35	0.0461	0.0247	0.0149	3.69	9.72	0.00371	1.34	RV	CELLSTATES	vFB1.0	control_TTN	6	15
ZFAND2B	1.35	0.0207	0.052	0.0285	4.63	12.6	0.00118	1.68	RV	CELLSTATES	vFB1.0	control_TTN	6	15
ARHGEF3	1.34	0.0241	0.28	0.107	6.54	12	0.00149	1.62	RV	CELLSTATES	vFB1.0	control_TTN	6	15
BTG1	1.33	0.0166	0.25	0.117	6.71	13.3	0.000877	1.78	RV	CELLSTATES	vFB1.0	control_TTN	6	15
C4orf19	1.33	0.0453	0.0694	0.0341	4.93	9.78	0.00362	1.34	RV	CELLSTATES	vFB1.0	control_TTN	6	15
ABCC1	1.32	0.0183	0.228	0.1	6.23	13	0.000996	1.74	RV	CELLSTATES	vFB1.0	control_TTN	6	15
CENPO	1.32	0.0244	0.0662	0.0319	4.79	11.9	0.00152	1.61	RV	CELLSTATES	vFB1.0	control_TTN	6	15
HDAC1	1.32	0.0338	0.0354	0.015	4.01	10.8	0.00241	1.47	RV	CELLSTATES	vFB1.0	control_TTN	6	15
LARP6	1.32	0.00521	0.219	0.104	6.37	17.9	0.00017	2.28	RV	CELLSTATES	vFB1.0	control_TTN	6	15
PNRC1	1.32	0.00205	0.237	0.115	6.56	22	4.43e-05	2.69	RV	CELLSTATES	vFB1.0	control_TTN	6	15
HAS2	1.31	0.0119	0.157	0.0757	5.65	14.5	0.000557	1.92	RV	CELLSTATES	vFB1.0	control_TTN	6	15
LMNA	1.31	0.0339	0.341	0.0931	6.57	10.7	0.00243	1.47	RV	CELLSTATES	vFB1.0	control_TTN	6	15
NR4A2	1.31	0.0107	0.0691	0.0359	4.76	15	0.000474	1.97	RV	CELLSTATES	vFB1.0	control_TTN	6	15
PDE1C	1.31	0.00579	0.759	0.301	7.96	17.4	0.000198	2.24	RV	CELLSTATES	vFB1.0	control_TTN	6	15
PPP1CA	1.31	0.0311	0.0385	0.0179	4.16	11.1	0.00214	1.51	RV	CELLSTATES	vFB1.0	control_TTN	6	15
CFAP161	1.29	0.028	0.0523	0.0264	4.58	11.4	0.00184	1.55	RV	CELLSTATES	vFB1.0	control_TTN	6	15
CHST11	1.29	0.00936	0.283	0.0848	6.27	15.4	0.000398	2.03	RV	CELLSTATES	vFB1.0	control_TTN	6	15
FADS2	1.29	0.0202	0.115	0.0404	5.17	12.6	0.00114	1.69	RV	CELLSTATES	vFB1.0	control_TTN	6	15
MYL6	1.29	0.00669	0.254	0.147	6.8	16.9	0.000241	2.17	RV	CELLSTATES	vFB1.0	control_TTN	6	15
ADAMTS17	1.28	0.00478	0.304	0.129	6.72	18.2	0.00015	2.32	RV	CELLSTATES	vFB1.0	control_TTN	6	15
DOCK8	1.28	0.0202	0.126	0.0686	5.41	12.6	0.00114	1.7	RV	CELLSTATES	vFB1.0	control_TTN	6	15
NEAT1	1.28	0.00285	9.65	3.59	11.4	20.5	6.96e-05	2.54	RV	CELLSTATES	vFB1.0	control_TTN	6	15
UNC5D	1.28	0.0416	0.0384	0.0244	4.26	10.1	0.00321	1.38	RV	CELLSTATES	vFB1.0	control_TTN	6	15
FAM50A	1.27	0.024	0.0781	0.0309	4.84	12	0.00148	1.62	RV	CELLSTATES	vFB1.0	control_TTN	6	15
LINC00535	1.27	0.0095	0.203	0.0817	6.02	15.4	0.000404	2.02	RV	CELLSTATES	vFB1.0	control_TTN	6	15
STUM	1.27	0.0213	0.0896	0.0373	4.9	12.4	0.00123	1.67	RV	CELLSTATES	vFB1.0	control_TTN	6	15
THAP7	1.26	0.013	0.0694	0.0442	4.96	14.2	0.000634	1.89	RV	CELLSTATES	vFB1.0	control_TTN	6	15
EPHA6	1.23	0.0148	0.58	0.289	7.59	13.7	0.000751	1.83	RV	CELLSTATES	vFB1.0	control_TTN	6	15
SLC24A3	1.23	0.0206	0.0828	0.0531	5.21	12.6	0.00118	1.69	RV	CELLSTATES	vFB1.0	control_TTN	6	15
AC092567.1	1.22	0.014	0.0821	0.049	5.1	13.9	0.000695	1.85	RV	CELLSTATES	vFB1.0	control_TTN	6	15
APOL3	1.22	0.0107	0.128	0.0647	5.52	14.9	0.000479	1.97	RV	CELLSTATES	vFB1.0	control_TTN	6	15
CDC42EP2	1.22	0.0495	0.0876	0.0378	4.95	9.5	0.00407	1.31	RV	CELLSTATES	vFB1.0	control_TTN	6	15
DNPEP	1.21	0.0068	0.104	0.0506	5.38	16.8	0.000248	2.17	RV	CELLSTATES	vFB1.0	control_TTN	6	15
LSP1	1.21	0.041	0.258	0.102	6.38	10.1	0.00314	1.39	RV	CELLSTATES	vFB1.0	control_TTN	6	15
POR	1.21	0.00972	0.132	0.0606	5.54	15.3	0.000418	2.01	RV	CELLSTATES	vFB1.0	control_TTN	6	15
AC109927.1	1.2	0.0091	0.172	0.0751	5.86	15.5	0.000384	2.04	RV	CELLSTATES	vFB1.0	control_TTN	6	15
IL18	1.2	0.0155	0.0596	0.0355	4.7	13.5	0.000807	1.81	RV	CELLSTATES	vFB1.0	control_TTN	6	15
AC091045.1	1.19	0.0301	0.0687	0.0395	4.88	11.2	0.00204	1.52	RV	CELLSTATES	vFB1.0	control_TTN	6	15
SEPT9	1.19	0.014	0.119	0.05	5.38	13.9	0.000693	1.85	RV	CELLSTATES	vFB1.0	control_TTN	6	15
SLC44A2	1.19	0.0225	0.0706	0.0348	4.7	12.2	0.00135	1.65	RV	CELLSTATES	vFB1.0	control_TTN	6	15
GTF2IRD1	1.18	0.0237	0.103	0.0398	5.03	12	0.00145	1.62	RV	CELLSTATES	vFB1.0	control_TTN	6	15
PGM5	1.18	0.0034	0.141	0.0729	5.66	19.7	9.05e-05	2.47	RV	CELLSTATES	vFB1.0	control_TTN	6	15
PQLC2L	1.18	0.00547	0.364	0.19	7.09	17.7	0.000183	2.26	RV	CELLSTATES	vFB1.0	control_TTN	6	15
ST3GAL4	1.16	0.0173	0.297	0.129	6.65	13.2	0.000931	1.76	RV	CELLSTATES	vFB1.0	control_TTN	6	15
BLVRB	1.15	0.00327	0.14	0.0775	5.84	20	8.42e-05	2.49	RV	CELLSTATES	vFB1.0	control_TTN	6	15
MCRS1	1.15	0.0422	0.0548	0.0235	4.4	10	0.00328	1.37	RV	CELLSTATES	vFB1.0	control_TTN	6	15
NALCN	1.15	0.0238	0.11	0.0646	5.43	12	0.00146	1.62	RV	CELLSTATES	vFB1.0	control_TTN	6	15
SLC25A25	1.15	0.0339	0.0612	0.031	4.6	10.7	0.00244	1.47	RV	CELLSTATES	vFB1.0	control_TTN	6	15
SPRTN	1.15	0.0115	0.0763	0.0422	4.91	14.6	0.000535	1.94	RV	CELLSTATES	vFB1.0	control_TTN	6	15
GRIK1	1.14	0.0482	0.0603	0.0291	4.72	9.58	0.00393	1.32	RV	CELLSTATES	vFB1.0	control_TTN	6	15
PALMD	1.14	0.0085	0.16	0.0697	5.81	15.8	0.000345	2.07	RV	CELLSTATES	vFB1.0	control_TTN	6	15
PCOLCE	1.14	0.0332	0.31	0.149	6.88	10.8	0.00234	1.48	RV	CELLSTATES	vFB1.0	control_TTN	6	15
PHGDH	1.14	0.0216	0.0546	0.0315	4.62	12.4	0.00126	1.67	RV	CELLSTATES	vFB1.0	control_TTN	6	15
ACVRL1	1.12	0.0403	0.0549	0.0302	4.54	10.2	0.00306	1.4	RV	CELLSTATES	vFB1.0	control_TTN	6	15
STEAP4	1.12	0.0232	0.417	0.203	7.09	12.1	0.00141	1.63	RV	CELLSTATES	vFB1.0	control_TTN	6	15
A4GALT	1.11	0.0127	0.191	0.0825	5.99	14.3	0.000607	1.9	RV	CELLSTATES	vFB1.0	control_TTN	6	15
NFYB	1.11	0.0214	0.147	0.0838	5.73	12.4	0.00124	1.67	RV	CELLSTATES	vFB1.0	control_TTN	6	15
ADAM22	1.1	0.0218	0.156	0.0699	5.66	12.3	0.00128	1.66	RV	CELLSTATES	vFB1.0	control_TTN	6	15
DHRS3	1.1	0.0417	0.224	0.124	6.43	10.1	0.00322	1.38	RV	CELLSTATES	vFB1.0	control_TTN	6	15
FAM227B	1.1	0.014	0.344	0.195	7.01	13.9	0.000693	1.85	RV	CELLSTATES	vFB1.0	control_TTN	6	15
UBXN8	1.1	0.0476	0.0373	0.0213	4.08	9.63	0.00385	1.32	RV	CELLSTATES	vFB1.0	control_TTN	6	15
CMTM7	1.09	0.00929	0.12	0.0595	5.51	15.5	0.000394	2.03	RV	CELLSTATES	vFB1.0	control_TTN	6	15
LRP1	1.09	0.0197	0.773	0.359	8.15	12.7	0.0011	1.71	RV	CELLSTATES	vFB1.0	control_TTN	6	15
TRIP10	1.09	0.0038	0.243	0.112	6.46	19.2	0.000107	2.42	RV	CELLSTATES	vFB1.0	control_TTN	6	15
POLR2E	1.08	0.0397	0.0542	0.0287	4.54	10.2	0.003	1.4	RV	CELLSTATES	vFB1.0	control_TTN	6	15
SLC14A2	1.08	0.0453	0.0508	0.0289	4.39	9.78	0.00361	1.34	RV	CELLSTATES	vFB1.0	control_TTN	6	15
TCIRG1	1.08	0.0364	0.0589	0.0324	4.58	10.5	0.00266	1.44	RV	CELLSTATES	vFB1.0	control_TTN	6	15
TMEM150C	1.08	0.00866	0.252	0.141	6.6	15.7	0.00036	2.06	RV	CELLSTATES	vFB1.0	control_TTN	6	15
BCAR3	1.07	0.014	0.198	0.122	6.29	14	0.000689	1.85	RV	CELLSTATES	vFB1.0	control_TTN	6	15
TRABD	1.07	0.022	0.112	0.0711	5.62	12.3	0.0013	1.66	RV	CELLSTATES	vFB1.0	control_TTN	6	15
ARHGAP15	1.06	0.017	0.101	0.0678	5.44	13.3	0.000897	1.77	RV	CELLSTATES	vFB1.0	control_TTN	6	15
CAMK1D	1.06	0.00724	0.205	0.0923	6.1	16.5	0.000273	2.14	RV	CELLSTATES	vFB1.0	control_TTN	6	15
CYB5A	1.06	0.0322	0.0982	0.0693	5.35	10.9	0.00225	1.49	RV	CELLSTATES	vFB1.0	control_TTN	6	15
GBE1	1.06	0.0142	1.04	0.641	8.53	13.9	0.000704	1.85	RV	CELLSTATES	vFB1.0	control_TTN	6	15
LINC00907	1.05	0.0287	0.0488	0.0282	4.39	11.4	0.0019	1.54	RV	CELLSTATES	vFB1.0	control_TTN	6	15
CHD3	1.04	0.0335	0.0964	0.0463	4.98	10.8	0.00238	1.47	RV	CELLSTATES	vFB1.0	control_TTN	6	15
GPD2	1.04	0.00776	0.227	0.102	6.17	16.2	0.000304	2.11	RV	CELLSTATES	vFB1.0	control_TTN	6	15
NFATC4	1.04	0.0166	0.116	0.0737	5.55	13.3	0.000874	1.78	RV	CELLSTATES	vFB1.0	control_TTN	6	15
PTPRS	1.04	0.0085	0.973	0.589	8.53	15.8	0.000345	2.07	RV	CELLSTATES	vFB1.0	control_TTN	6	15
SHISA5	1.04	0.024	0.094	0.0443	5.19	12	0.00148	1.62	RV	CELLSTATES	vFB1.0	control_TTN	6	15
ST8SIA1	1.04	0.0406	0.308	0.161	6.88	10.2	0.0031	1.39	RV	CELLSTATES	vFB1.0	control_TTN	6	15
TC2N	1.04	0.0449	0.975	0.65	8.39	9.81	0.00357	1.35	RV	CELLSTATES	vFB1.0	control_TTN	6	15
AC096711.2	1.02	0.0102	0.141	0.0846	5.77	15.1	0.000447	1.99	RV	CELLSTATES	vFB1.0	control_TTN	6	15
AIFM2	1.02	0.0393	0.0609	0.0364	4.7	10.3	0.00296	1.41	RV	CELLSTATES	vFB1.0	control_TTN	6	15
DDX39A	1.02	0.0342	0.0539	0.0255	4.4	10.7	0.00247	1.47	RV	CELLSTATES	vFB1.0	control_TTN	6	15
MPZL1	1.02	0.00195	0.543	0.291	7.51	22.2	4.14e-05	2.71	RV	CELLSTATES	vFB1.0	control_TTN	6	15
AC090617.4	1.01	0.0466	0.0726	0.0305	4.67	9.68	0.00377	1.33	RV	CELLSTATES	vFB1.0	control_TTN	6	15
TXNDC9	1.01	0.0251	0.0681	0.0414	4.78	11.8	0.00157	1.6	RV	CELLSTATES	vFB1.0	control_TTN	6	15
IPO9-AS1	1	0.0325	0.789	0.519	8.42	10.9	0.00228	1.49	RV	CELLSTATES	vFB1.0	control_TTN	6	15
CEMIP2	0.999	0.0367	0.145	0.0938	5.7	10.5	0.00269	1.44	RV	CELLSTATES	vFB1.0	control_TTN	6	15
CDO1	0.995	0.0436	0.0941	0.0572	5.22	9.9	0.00344	1.36	RV	CELLSTATES	vFB1.0	control_TTN	6	15
AC011447.3	0.99	0.035	0.106	0.0685	5.51	10.6	0.00254	1.46	RV	CELLSTATES	vFB1.0	control_TTN	6	15
FADS3	0.984	0.0236	0.0985	0.0582	5.38	12	0.00144	1.63	RV	CELLSTATES	vFB1.0	control_TTN	6	15
TNFRSF19	0.976	0.0141	0.571	0.301	7.58	13.9	0.000698	1.85	RV	CELLSTATES	vFB1.0	control_TTN	6	15
COL6A2	0.975	0.00468	1.87	0.976	9.38	18.3	0.000145	2.33	RV	CELLSTATES	vFB1.0	control_TTN	6	15
NIT2	0.956	0.0455	0.0832	0.0521	5.09	9.76	0.00364	1.34	RV	CELLSTATES	vFB1.0	control_TTN	6	15
DDX58	0.953	0.0102	0.219	0.135	6.46	15.1	0.000446	1.99	RV	CELLSTATES	vFB1.0	control_TTN	6	15
ST3GAL1	0.953	0.0186	0.421	0.25	7.19	12.9	0.00102	1.73	RV	CELLSTATES	vFB1.0	control_TTN	6	15
PTPRD	0.949	0.0082	1.03	0.531	8.36	16	0.000327	2.09	RV	CELLSTATES	vFB1.0	control_TTN	6	15
FBLN2	0.947	0.033	0.459	0.285	7.42	10.9	0.00232	1.48	RV	CELLSTATES	vFB1.0	control_TTN	6	15
FLOT1	0.936	0.0308	0.193	0.101	6.17	11.1	0.00211	1.51	RV	CELLSTATES	vFB1.0	control_TTN	6	15
MAP3K8	0.934	0.0453	0.15	0.0886	5.97	9.78	0.00362	1.34	RV	CELLSTATES	vFB1.0	control_TTN	6	15
PPM1G	0.93	0.0259	0.0861	0.0536	5.09	11.7	0.00164	1.59	RV	CELLSTATES	vFB1.0	control_TTN	6	15
NCKAP5L	0.928	0.0219	0.178	0.107	6.03	12.3	0.00128	1.66	RV	CELLSTATES	vFB1.0	control_TTN	6	15
ARHGAP6	0.919	0.00168	0.859	0.566	8.32	22.8	3.42e-05	2.77	RV	CELLSTATES	vFB1.0	control_TTN	6	15
LSS	0.917	0.0379	0.122	0.0674	5.49	10.4	0.0028	1.42	RV	CELLSTATES	vFB1.0	control_TTN	6	15
CWC25	0.908	0.00541	0.152	0.0794	5.75	17.7	0.000179	2.27	RV	CELLSTATES	vFB1.0	control_TTN	6	15
BIN3	0.904	0.0217	0.134	0.0733	5.62	12.4	0.00127	1.66	RV	CELLSTATES	vFB1.0	control_TTN	6	15
PTP4A2	0.904	0.0434	0.109	0.0565	5.21	9.93	0.0034	1.36	RV	CELLSTATES	vFB1.0	control_TTN	6	15
MCPH1-AS1	0.9	0.0269	0.0758	0.0454	4.99	11.6	0.00173	1.57	RV	CELLSTATES	vFB1.0	control_TTN	6	15
PLCB1	0.894	0.0271	1.6	1.2	9.17	11.5	0.00176	1.57	RV	CELLSTATES	vFB1.0	control_TTN	6	15
PRKAA1	0.893	0.00855	0.321	0.219	6.95	15.8	0.000351	2.07	RV	CELLSTATES	vFB1.0	control_TTN	6	15
SQSTM1	0.891	0.00621	0.545	0.34	7.65	17.2	0.000217	2.21	RV	CELLSTATES	vFB1.0	control_TTN	6	15
MUS81	0.888	0.0331	0.0744	0.0483	5.01	10.8	0.00233	1.48	RV	CELLSTATES	vFB1.0	control_TTN	6	15
TOM1	0.88	0.0199	0.0813	0.0493	4.98	12.7	0.00112	1.7	RV	CELLSTATES	vFB1.0	control_TTN	6	15
C1GALT1	0.877	0.029	0.227	0.123	6.29	11.3	0.00193	1.54	RV	CELLSTATES	vFB1.0	control_TTN	6	15
ARPC5	0.875	0.0385	0.182	0.105	6.02	10.3	0.00287	1.41	RV	CELLSTATES	vFB1.0	control_TTN	6	15
NMT1	0.868	0.00702	0.314	0.181	6.86	16.6	0.00026	2.15	RV	CELLSTATES	vFB1.0	control_TTN	6	15
ENG	0.865	0.0409	0.468	0.254	7.43	10.1	0.00312	1.39	RV	CELLSTATES	vFB1.0	control_TTN	6	15
ASAP3	0.859	0.00854	0.241	0.134	6.44	15.8	0.00035	2.07	RV	CELLSTATES	vFB1.0	control_TTN	6	15
KANK2	0.858	0.012	0.297	0.134	6.64	14.5	0.000563	1.92	RV	CELLSTATES	vFB1.0	control_TTN	6	15
EHBP1	0.832	0.0152	1.04	0.613	8.5	13.6	0.000782	1.82	RV	CELLSTATES	vFB1.0	control_TTN	6	15
AP1B1	0.831	0.0413	0.0682	0.0433	4.79	10.1	0.00318	1.38	RV	CELLSTATES	vFB1.0	control_TTN	6	15
TRIM13	0.817	0.038	0.204	0.139	6.3	10.4	0.00281	1.42	RV	CELLSTATES	vFB1.0	control_TTN	6	15
LTBR	0.811	0.0227	0.135	0.0894	5.78	12.2	0.00137	1.64	RV	CELLSTATES	vFB1.0	control_TTN	6	15
RNF24	0.809	0.00904	0.508	0.284	7.47	15.6	0.00038	2.04	RV	CELLSTATES	vFB1.0	control_TTN	6	15
DCLK1	0.805	0.0173	2.89	1.91	10	13.2	0.000926	1.76	RV	CELLSTATES	vFB1.0	control_TTN	6	15
PHF1	0.783	0.0486	0.109	0.0672	5.45	9.56	0.00397	1.31	RV	CELLSTATES	vFB1.0	control_TTN	6	15
STAT3	0.781	0.029	0.913	0.499	8.2	11.3	0.00192	1.54	RV	CELLSTATES	vFB1.0	control_TTN	6	15
PNN	0.767	0.0211	0.367	0.245	7.08	12.5	0.00121	1.68	RV	CELLSTATES	vFB1.0	control_TTN	6	15
AKR1A1	0.736	0.0339	0.167	0.113	6.02	10.7	0.00242	1.47	RV	CELLSTATES	vFB1.0	control_TTN	6	15
TBX18	0.732	0.0333	0.381	0.232	7.05	10.8	0.00235	1.48	RV	CELLSTATES	vFB1.0	control_TTN	6	15
THRB	0.727	0.0342	0.495	0.381	7.64	10.7	0.00247	1.47	RV	CELLSTATES	vFB1.0	control_TTN	6	15
AC074032.1	0.709	0.0479	0.381	0.303	7.28	9.61	0.00389	1.32	RV	CELLSTATES	vFB1.0	control_TTN	6	15
CUEDC1	0.698	0.0448	0.172	0.109	5.96	9.82	0.00356	1.35	RV	CELLSTATES	vFB1.0	control_TTN	6	15
DISC1	0.696	0.0457	0.274	0.188	6.71	9.75	0.00367	1.34	RV	CELLSTATES	vFB1.0	control_TTN	6	15
HK1	0.685	0.0321	0.27	0.158	6.53	11	0.00223	1.49	RV	CELLSTATES	vFB1.0	control_TTN	6	15
ACER3	0.638	0.0452	0.255	0.165	6.47	9.79	0.0036	1.34	RV	CELLSTATES	vFB1.0	control_TTN	6	15
