# Supplementary material for: Pathogenic variants damage cell composition and single cell transcription in cardiomyopathies
Source: Science. Author manuscript; Available in PMC 2022 Oct 3. (PMC9528698; doi:10.1126/science.abo1984)
Supplement: Supp table 21.9 [file NIHMS1835045-supplement-Supp_table_21_9.xlsx]

## Sheet: Index
Column name	Description
Gene	Gene symbol, Ensembl 84
logFC	log2-fold change
FDR	False discovery rate; FDR is the PValue after (by default) Benjamini-Hochberg correction.
mean_exp_control	Mean expression values across controls
mean_exp_genotype	Mean expression values across disease samples
logCPM	logCPM is the average expression of all pseudobulked samples for that particular gene across all samples on the log2-scale expressed in counts per million (cpm, as calculated by edgeR after normalization).
F	Output of quasi-likelihood F-test
PValue	PValue is the nominal p-value derived from F
FDR_plot	-log10(False discovery rate)
Region	Studied region (LV or RV)
annotation_level	Cell-type or cell-state
cell_state/state	Specification which cell-type or state was analysed
comparison	Specification control_GENOTYPE
Observations_genotype	Numbers of Patients included in edgeR (patients with low number of nuclei have been excluded)
Observations_reference	Numbers of Patients included in edgeR (patients with low number of nuclei have been excluded)

## Sheet: control_LMNA
Gene	logFC	FDR	mean_exp_control	mean_exp_genotype	logCPM	F	PValue	FDR_plot	Region	annotation_level	cell_state	comparison	Observations_genotype	Observations_reference
CCL2	6.98	2.42e-33	0.912	0.0115	8.79	185	1.73e-37	32.6	RV	CELLSTATES	vFB1.1	control_LMNA	7	13
CHI3L1	5.41	9.84e-06	0.0369	0	5.4	29.3	8.56e-08	5.01	RV	CELLSTATES	vFB1.1	control_LMNA	7	13
CXCL10	5.34	2.02e-06	0.094	0	5.44	33.2	1.29e-08	5.69	RV	CELLSTATES	vFB1.1	control_LMNA	7	13
CHI3L2	5.26	1.92e-06	0.0424	0	5.11	33.3	1.19e-08	5.72	RV	CELLSTATES	vFB1.1	control_LMNA	7	13
MYOCD	4.7	6.32e-05	0.0611	0	4.82	25	7.41e-07	4.2	RV	CELLSTATES	vFB1.1	control_LMNA	7	13
PLAU	4.64	1.3e-09	0.104	0.00427	5.92	50.4	3.17e-12	8.88	RV	CELLSTATES	vFB1.1	control_LMNA	7	13
SAA1	4.53	0.000663	0.019	0	4.8	19.4	1.21e-05	3.18	RV	CELLSTATES	vFB1.1	control_LMNA	7	13
ADM	4.36	9.21e-08	0.072	0.00321	5.7	40.4	3.69e-10	7.04	RV	CELLSTATES	vFB1.1	control_LMNA	7	13
APLNR	4.36	2.67e-11	0.123	0.0103	6.24	59.8	3.79e-14	10.6	RV	CELLSTATES	vFB1.1	control_LMNA	7	13
PLA2G2A	4.33	9.77e-23	2.11	0.22	9.98	123	2.1e-26	22	RV	CELLSTATES	vFB1.1	control_LMNA	7	13
SLC1A2	4.18	2.32e-05	0.0499	0.00386	5.17	27.3	2.32e-07	4.64	RV	CELLSTATES	vFB1.1	control_LMNA	7	13
RET	4.17	0.0015	0.0312	0	4.61	17.5	3.3e-05	2.82	RV	CELLSTATES	vFB1.1	control_LMNA	7	13
RARRES1	4.12	5.49e-20	1.18	0.137	9.18	107	2.36e-23	19.3	RV	CELLSTATES	vFB1.1	control_LMNA	7	13
CCL11	4.1	2.67e-11	0.125	0.00734	6.33	59.7	3.82e-14	10.6	RV	CELLSTATES	vFB1.1	control_LMNA	7	13
F3	3.95	0.00195	0.0217	0	4.47	16.8	4.63e-05	2.71	RV	CELLSTATES	vFB1.1	control_LMNA	7	13
OSGIN1	3.92	0.00213	0.0268	0	4.46	16.6	5.12e-05	2.67	RV	CELLSTATES	vFB1.1	control_LMNA	7	13
NPPC	3.91	3.08e-12	0.22	0.0264	6.97	65.1	3.08e-15	11.5	RV	CELLSTATES	vFB1.1	control_LMNA	7	13
FLT3	3.58	0.00542	0.0145	0	4.34	14.4	0.000165	2.27	RV	CELLSTATES	vFB1.1	control_LMNA	7	13
FASTKD3	3.5	0.00674	0.0149	0	4.32	13.8	0.000222	2.17	RV	CELLSTATES	vFB1.1	control_LMNA	7	13
TRIM69	3.5	0.00621	0.0218	0	4.31	14	0.0002	2.21	RV	CELLSTATES	vFB1.1	control_LMNA	7	13
CCL19	3.49	0.00759	0.0139	0	4.33	13.5	0.000261	2.12	RV	CELLSTATES	vFB1.1	control_LMNA	7	13
RGR	3.48	0.00693	0.0201	0	4.31	13.7	0.000229	2.16	RV	CELLSTATES	vFB1.1	control_LMNA	7	13
FGFR4	3.43	0.00887	0.0128	0	4.3	13.1	0.00032	2.05	RV	CELLSTATES	vFB1.1	control_LMNA	7	13
TMEM176A	3.42	8.07e-06	0.0695	0.00598	5.52	29.8	6.69e-08	5.09	RV	CELLSTATES	vFB1.1	control_LMNA	7	13
MYH6	3.39	0.00327	0.0319	0.00386	4.73	15.6	8.74e-05	2.49	RV	CELLSTATES	vFB1.1	control_LMNA	7	13
MMP28	3.34	0.0103	0.0137	0	4.28	12.7	0.00039	1.99	RV	CELLSTATES	vFB1.1	control_LMNA	7	13
LCNL1	3.33	0.00951	0.0197	0	4.27	12.9	0.00035	2.02	RV	CELLSTATES	vFB1.1	control_LMNA	7	13
PTGFR	3.3	1.67e-08	0.177	0.0159	6.1	44.3	5.74e-11	7.78	RV	CELLSTATES	vFB1.1	control_LMNA	7	13
ABCB11	3.27	0.0119	0.0344	0.00114	4.82	12.4	0.000464	1.92	RV	CELLSTATES	vFB1.1	control_LMNA	7	13
FBXO2	3.25	0.00603	0.02	0.00207	4.65	14.1	0.000192	2.22	RV	CELLSTATES	vFB1.1	control_LMNA	7	13
SMIM29	3.24	0.00602	0.0264	0.00114	4.64	14.1	0.000191	2.22	RV	CELLSTATES	vFB1.1	control_LMNA	7	13
AC009501.1	3.22	0.00124	0.0488	0.00321	4.94	17.9	2.61e-05	2.91	RV	CELLSTATES	vFB1.1	control_LMNA	7	13
GRIP2	3.22	0.018	0.0177	0	4.26	12	0.000819	1.74	RV	CELLSTATES	vFB1.1	control_LMNA	7	13
BICDL1	3.19	0.00794	0.0187	0.00162	4.61	13.3	0.000279	2.1	RV	CELLSTATES	vFB1.1	control_LMNA	7	13
NQO1	3.18	1.14e-05	0.0876	0.0103	5.56	28.9	1.03e-07	4.94	RV	CELLSTATES	vFB1.1	control_LMNA	7	13
RNASE4	3.18	1.16e-05	0.0509	0.0102	5.77	28.8	1.07e-07	4.94	RV	CELLSTATES	vFB1.1	control_LMNA	7	13
PPP1R3C	3.1	0.000691	0.0418	0.00576	5.11	19.3	1.28e-05	3.16	RV	CELLSTATES	vFB1.1	control_LMNA	7	13
RASD1	3.1	5.15e-06	0.0688	0.0217	5.91	30.9	3.8e-08	5.29	RV	CELLSTATES	vFB1.1	control_LMNA	7	13
AL669970.3	3.08	0.00265	0.0525	0.00414	4.87	16	6.85e-05	2.58	RV	CELLSTATES	vFB1.1	control_LMNA	7	13
CXCL1	3.07	0.0121	0.0171	0.00207	4.56	12.3	0.000477	1.92	RV	CELLSTATES	vFB1.1	control_LMNA	7	13
GALNT17	3.07	0.0116	0.0225	0.00114	4.57	12.4	0.000449	1.94	RV	CELLSTATES	vFB1.1	control_LMNA	7	13
ID2	3.05	1.71e-11	0.265	0.0674	7.31	61.3	1.84e-14	10.8	RV	CELLSTATES	vFB1.1	control_LMNA	7	13
TRIM47	3.04	8.35e-07	0.117	0.0311	5.98	35.4	4.3e-09	6.08	RV	CELLSTATES	vFB1.1	control_LMNA	7	13
GPX3	3	2.38e-11	1.26	0.417	9.53	60.3	2.89e-14	10.6	RV	CELLSTATES	vFB1.1	control_LMNA	7	13
GRID1	3	0.0143	0.0218	0.00114	4.54	11.9	0.000602	1.85	RV	CELLSTATES	vFB1.1	control_LMNA	7	13
LINC02248	2.97	0.037	0.0239	0	4.18	10.8	0.00223	1.43	RV	CELLSTATES	vFB1.1	control_LMNA	7	13
ELANE	2.94	8.39e-06	0.109	0.0162	5.73	29.7	7.09e-08	5.08	RV	CELLSTATES	vFB1.1	control_LMNA	7	13
PTGIR	2.94	2.54e-11	0.348	0.069	7.15	60.1	3.27e-14	10.6	RV	CELLSTATES	vFB1.1	control_LMNA	7	13
ANKRD55	2.93	0.0427	0.0318	0	4.21	10.2	0.00273	1.37	RV	CELLSTATES	vFB1.1	control_LMNA	7	13
FAIM2	2.91	8.62e-07	0.111	0.0256	6.06	35.3	4.5e-09	6.06	RV	CELLSTATES	vFB1.1	control_LMNA	7	13
CYP3A4	2.9	0.0401	0.014	0	4.15	10.6	0.0025	1.4	RV	CELLSTATES	vFB1.1	control_LMNA	7	13
PTPN6	2.9	0.0399	0.0154	0	4.15	10.6	0.00246	1.4	RV	CELLSTATES	vFB1.1	control_LMNA	7	13
CISD3	2.89	0.031	0.0146	0.00162	4.56	9.89	0.00174	1.51	RV	CELLSTATES	vFB1.1	control_LMNA	7	13
RPS17	2.87	0.00125	0.031	0.0153	5.27	17.9	2.62e-05	2.9	RV	CELLSTATES	vFB1.1	control_LMNA	7	13
G0S2	2.84	0.00104	0.0481	0.00793	5.17	18.3	2.11e-05	2.98	RV	CELLSTATES	vFB1.1	control_LMNA	7	13
ZDHHC12	2.84	0.0237	0.0183	0.00386	4.5	10.6	0.00117	1.63	RV	CELLSTATES	vFB1.1	control_LMNA	7	13
SFRP1	2.83	0.00855	0.0412	0.00277	4.74	13.2	0.000306	2.07	RV	CELLSTATES	vFB1.1	control_LMNA	7	13
AC004846.1	2.81	0.0452	0.0206	0	4.13	10.3	0.00297	1.35	RV	CELLSTATES	vFB1.1	control_LMNA	7	13
PIM1	2.8	2.24e-05	0.0949	0.0126	5.7	27.4	2.21e-07	4.65	RV	CELLSTATES	vFB1.1	control_LMNA	7	13
MARCKSL1	2.79	6.07e-08	0.156	0.0586	6.49	41.4	2.3e-10	7.22	RV	CELLSTATES	vFB1.1	control_LMNA	7	13
HES1	2.77	9.98e-11	0.49	0.156	8.12	56.5	1.78e-13	10	RV	CELLSTATES	vFB1.1	control_LMNA	7	13
RIPOR3	2.75	3.23e-11	0.492	0.1	7.36	59.2	4.85e-14	10.5	RV	CELLSTATES	vFB1.1	control_LMNA	7	13
APOD	2.74	8.03e-11	6.41	1.52	11.9	57	1.38e-13	10.1	RV	CELLSTATES	vFB1.1	control_LMNA	7	13
ART3	2.74	0.0326	0.013	0.00207	4.44	9.75	0.00187	1.49	RV	CELLSTATES	vFB1.1	control_LMNA	7	13
AC007923.4	2.72	0.0298	0.0201	0.00386	4.45	10	0.00162	1.53	RV	CELLSTATES	vFB1.1	control_LMNA	7	13
LINC00858	2.71	0.0307	0.0319	0.00162	4.43	9.92	0.0017	1.51	RV	CELLSTATES	vFB1.1	control_LMNA	7	13
AL353653.1	2.67	0.00601	0.0396	0.0149	4.94	14.1	0.000191	2.22	RV	CELLSTATES	vFB1.1	control_LMNA	7	13
DUSP4	2.65	0.0365	0.0211	0.00893	4.44	9.46	0.00219	1.44	RV	CELLSTATES	vFB1.1	control_LMNA	7	13
HILPDA	2.65	0.00364	0.0434	0.00914	5.11	15.3	9.97e-05	2.44	RV	CELLSTATES	vFB1.1	control_LMNA	7	13
NUDT8	2.65	0.0183	0.0411	0.00369	4.67	11.3	0.000835	1.74	RV	CELLSTATES	vFB1.1	control_LMNA	7	13
GRXCR2	2.64	0.0447	0.0309	0.00114	4.47	8.91	0.00293	1.35	RV	CELLSTATES	vFB1.1	control_LMNA	7	13
AC007529.2	2.63	6.28e-08	0.208	0.0381	6.5	41.3	2.47e-10	7.2	RV	CELLSTATES	vFB1.1	control_LMNA	7	13
PSMB9	2.63	0.00367	0.042	0.00914	5.07	15.3	0.000101	2.44	RV	CELLSTATES	vFB1.1	control_LMNA	7	13
BHLHE40	2.62	1.57e-07	0.188	0.0504	6.67	39.2	6.86e-10	6.8	RV	CELLSTATES	vFB1.1	control_LMNA	7	13
AC097521.1	2.61	0.00674	0.0231	0.00898	5.1	13.8	0.000221	2.17	RV	CELLSTATES	vFB1.1	control_LMNA	7	13
AL512380.2	2.6	0.0425	0.0263	0.00207	4.4	9.07	0.00269	1.37	RV	CELLSTATES	vFB1.1	control_LMNA	7	13
BIN1	2.58	0.0053	0.0425	0.00598	5.04	14.4	0.00016	2.28	RV	CELLSTATES	vFB1.1	control_LMNA	7	13
GPATCH3	2.57	0.0443	0.0175	0.00114	4.38	8.94	0.00289	1.35	RV	CELLSTATES	vFB1.1	control_LMNA	7	13
PPARGC1B	2.57	0.026	0.0286	0.005	4.65	10.4	0.00133	1.59	RV	CELLSTATES	vFB1.1	control_LMNA	7	13
LYSMD2	2.56	0.00222	0.0515	0.0108	5.19	16.5	5.42e-05	2.65	RV	CELLSTATES	vFB1.1	control_LMNA	7	13
AC006007.1	2.54	0.0147	0.0317	0.00679	4.85	11.8	0.000627	1.83	RV	CELLSTATES	vFB1.1	control_LMNA	7	13
ACE2	2.53	3.18e-05	0.105	0.0264	5.87	26.6	3.26e-07	4.5	RV	CELLSTATES	vFB1.1	control_LMNA	7	13
PSMG3	2.52	0.0302	0.029	0.00414	4.61	9.97	0.00166	1.52	RV	CELLSTATES	vFB1.1	control_LMNA	7	13
AC010343.3	2.49	0.034	0.0204	0.00379	4.6	9.64	0.00198	1.47	RV	CELLSTATES	vFB1.1	control_LMNA	7	13
CHRDL2	2.48	7.72e-06	0.159	0.043	6.25	29.9	6.24e-08	5.11	RV	CELLSTATES	vFB1.1	control_LMNA	7	13
BCL3	2.46	0.0146	0.0384	0.00646	5.09	11.8	0.000623	1.83	RV	CELLSTATES	vFB1.1	control_LMNA	7	13
ARID3A	2.44	0.00224	0.0619	0.00923	5.23	16.5	5.48e-05	2.65	RV	CELLSTATES	vFB1.1	control_LMNA	7	13
AL031280.1	2.43	0.0411	0.0214	0.00229	4.57	9.15	0.00258	1.39	RV	CELLSTATES	vFB1.1	control_LMNA	7	13
STUM	2.42	0.00263	0.0795	0.0114	5.25	16.1	6.77e-05	2.58	RV	CELLSTATES	vFB1.1	control_LMNA	7	13
TMUB1	2.42	0.0277	0.0245	0.00484	4.77	10.2	0.00146	1.56	RV	CELLSTATES	vFB1.1	control_LMNA	7	13
AC110023.1	2.39	0.0123	0.0613	0.00918	4.94	12.3	0.000489	1.91	RV	CELLSTATES	vFB1.1	control_LMNA	7	13
DRAP1	2.39	0.000326	0.0739	0.0189	5.67	21.1	5.25e-06	3.49	RV	CELLSTATES	vFB1.1	control_LMNA	7	13
EDNRB	2.38	8.67e-10	0.55	0.152	7.89	51.6	1.8e-12	9.06	RV	CELLSTATES	vFB1.1	control_LMNA	7	13
RNF181	2.37	0.00835	0.0396	0.00965	5.07	13.2	0.000297	2.08	RV	CELLSTATES	vFB1.1	control_LMNA	7	13
APOL4	2.36	0.00426	0.0936	0.015	5.24	15	0.000121	2.37	RV	CELLSTATES	vFB1.1	control_LMNA	7	13
C19orf47	2.36	0.0479	0.0254	0.00321	4.55	8.71	0.00327	1.32	RV	CELLSTATES	vFB1.1	control_LMNA	7	13
FGF7	2.36	2.21e-09	0.642	0.184	8.1	48.9	6.31e-12	8.66	RV	CELLSTATES	vFB1.1	control_LMNA	7	13
RBP1	2.36	0.000982	0.0578	0.0517	5.63	18.5	1.97e-05	3.01	RV	CELLSTATES	vFB1.1	control_LMNA	7	13
LINC00881	2.34	0.038	0.0185	0.0117	4.77	9.36	0.00231	1.42	RV	CELLSTATES	vFB1.1	control_LMNA	7	13
TMEM176B	2.34	5.5e-06	0.168	0.0366	6.33	30.8	4.09e-08	5.26	RV	CELLSTATES	vFB1.1	control_LMNA	7	13
MTSS1L	2.33	0.000563	0.0841	0.0244	5.67	19.8	9.87e-06	3.25	RV	CELLSTATES	vFB1.1	control_LMNA	7	13
VEGFD	2.33	1.17e-08	0.353	0.124	7.37	45.2	3.68e-11	7.93	RV	CELLSTATES	vFB1.1	control_LMNA	7	13
RPL13A	2.32	9.42e-08	0.314	0.169	7.59	40.4	3.84e-10	7.03	RV	CELLSTATES	vFB1.1	control_LMNA	7	13
LRP4	2.3	2.61e-09	0.609	0.246	8.23	48.5	7.65e-12	8.58	RV	CELLSTATES	vFB1.1	control_LMNA	7	13
NAPRT	2.29	0.0147	0.0253	0.0127	5.07	11.8	0.000627	1.83	RV	CELLSTATES	vFB1.1	control_LMNA	7	13
PLN	2.29	5.92e-06	0.156	0.073	6.53	30.6	4.45e-08	5.23	RV	CELLSTATES	vFB1.1	control_LMNA	7	13
PPL	2.29	4.84e-05	0.157	0.0376	5.99	25.6	5.43e-07	4.32	RV	CELLSTATES	vFB1.1	control_LMNA	7	13
RELB	2.28	0.00169	0.112	0.026	5.46	17.2	3.83e-05	2.77	RV	CELLSTATES	vFB1.1	control_LMNA	7	13
AC011468.3	2.27	0.048	0.0159	0.00634	4.73	8.7	0.00328	1.32	RV	CELLSTATES	vFB1.1	control_LMNA	7	13
TMEM100	2.27	0.00499	0.0487	0.0124	5.27	14.6	0.000147	2.3	RV	CELLSTATES	vFB1.1	control_LMNA	7	13
CXCL14	2.26	0.00781	0.0569	0.00914	5.57	13.4	0.000274	2.11	RV	CELLSTATES	vFB1.1	control_LMNA	7	13
MRGPRF	2.26	0.0011	0.0793	0.0238	5.64	18.2	2.27e-05	2.96	RV	CELLSTATES	vFB1.1	control_LMNA	7	13
SLC47A1	2.25	0.000968	0.0655	0.0334	5.71	18.5	1.93e-05	3.01	RV	CELLSTATES	vFB1.1	control_LMNA	7	13
AC034102.6	2.23	0.0467	0.0294	0.00532	4.68	8.8	0.00312	1.33	RV	CELLSTATES	vFB1.1	control_LMNA	7	13
KCNE4	2.23	0.000222	0.124	0.05	5.9	21.9	3.4e-06	3.65	RV	CELLSTATES	vFB1.1	control_LMNA	7	13
SH3PXD2A-AS1	2.23	0.037	0.0282	0.00927	4.93	9.42	0.00223	1.43	RV	CELLSTATES	vFB1.1	control_LMNA	7	13
APBA3	2.22	0.0452	0.0358	0.0117	4.71	8.88	0.00298	1.34	RV	CELLSTATES	vFB1.1	control_LMNA	7	13
IFITM2	2.22	3.37e-07	0.279	0.129	7.39	37.4	1.59e-09	6.47	RV	CELLSTATES	vFB1.1	control_LMNA	7	13
HSD11B1	2.21	0.000135	0.111	0.0605	5.98	23.1	1.93e-06	3.87	RV	CELLSTATES	vFB1.1	control_LMNA	7	13
CCDC129	2.2	0.0471	0.0379	0.00586	4.68	8.76	0.00318	1.33	RV	CELLSTATES	vFB1.1	control_LMNA	7	13
PCDH18	2.2	0.000976	0.0877	0.0292	5.67	18.5	1.95e-05	3.01	RV	CELLSTATES	vFB1.1	control_LMNA	7	13
PFN1	2.2	2.18e-06	0.187	0.114	7	32.9	1.42e-08	5.66	RV	CELLSTATES	vFB1.1	control_LMNA	7	13
ZNF385A	2.2	0.0132	0.0321	0.0178	5.16	12.1	0.00054	1.88	RV	CELLSTATES	vFB1.1	control_LMNA	7	13
ADRM1	2.18	0.0014	0.0658	0.0172	5.59	17.7	2.99e-05	2.85	RV	CELLSTATES	vFB1.1	control_LMNA	7	13
FAM155A	2.18	0.0013	0.0738	0.0277	5.64	17.8	2.74e-05	2.89	RV	CELLSTATES	vFB1.1	control_LMNA	7	13
CNTNAP5	2.17	0.0386	0.0324	0.0119	4.84	9.32	0.00236	1.41	RV	CELLSTATES	vFB1.1	control_LMNA	7	13
PXN-AS1	2.16	0.0492	0.05	0.00691	4.68	8.64	0.0034	1.31	RV	CELLSTATES	vFB1.1	control_LMNA	7	13
FBLIM1	2.15	0.0217	0.0716	0.0175	4.99	10.9	0.00104	1.66	RV	CELLSTATES	vFB1.1	control_LMNA	7	13
PLAUR	2.15	0.0119	0.0578	0.0131	5.26	12.4	0.000467	1.92	RV	CELLSTATES	vFB1.1	control_LMNA	7	13
ADA	2.14	1.16e-05	0.154	0.0854	6.47	28.8	1.07e-07	4.94	RV	CELLSTATES	vFB1.1	control_LMNA	7	13
FGF10	2.13	0.000235	0.148	0.0265	5.9	21.8	3.62e-06	3.63	RV	CELLSTATES	vFB1.1	control_LMNA	7	13
SH3RF2	2.13	0.0426	0.0312	0.00918	4.82	9.06	0.00271	1.37	RV	CELLSTATES	vFB1.1	control_LMNA	7	13
G6PD	2.12	0.00614	0.0564	0.0496	5.36	14	0.000197	2.21	RV	CELLSTATES	vFB1.1	control_LMNA	7	13
SLC6A6	2.12	0.00659	0.0583	0.0387	5.39	13.8	0.000215	2.18	RV	CELLSTATES	vFB1.1	control_LMNA	7	13
CYR61	2.11	3.18e-06	0.272	0.201	7.77	32	2.23e-08	5.5	RV	CELLSTATES	vFB1.1	control_LMNA	7	13
SLC2A3	2.11	1.97e-05	0.153	0.0533	6.44	27.7	1.93e-07	4.71	RV	CELLSTATES	vFB1.1	control_LMNA	7	13
VCAM1	2.11	0.0178	0.0573	0.0344	5.13	11.3	0.000796	1.75	RV	CELLSTATES	vFB1.1	control_LMNA	7	13
ALK	2.1	0.0276	0.0568	0.0106	4.95	10.2	0.00145	1.56	RV	CELLSTATES	vFB1.1	control_LMNA	7	13
GNA14-AS1	2.1	9.35e-06	0.209	0.102	6.66	29.4	8.02e-08	5.03	RV	CELLSTATES	vFB1.1	control_LMNA	7	13
RPL27A	2.1	7.91e-06	0.169	0.129	6.82	29.9	6.51e-08	5.1	RV	CELLSTATES	vFB1.1	control_LMNA	7	13
LSM4	2.07	0.0224	0.051	0.0119	5.05	10.8	0.00108	1.65	RV	CELLSTATES	vFB1.1	control_LMNA	7	13
NGFR	2.07	0.000558	0.145	0.0292	5.85	19.9	9.75e-06	3.25	RV	CELLSTATES	vFB1.1	control_LMNA	7	13
LRRC2	2.06	0.0121	0.0787	0.0316	5.21	12.3	0.000479	1.92	RV	CELLSTATES	vFB1.1	control_LMNA	7	13
MT1X	2.05	7.14e-06	0.253	0.121	7.26	30.1	5.67e-08	5.15	RV	CELLSTATES	vFB1.1	control_LMNA	7	13
SLC6A1-AS1	2.04	0.0113	0.0678	0.0347	5.43	12.5	0.000431	1.95	RV	CELLSTATES	vFB1.1	control_LMNA	7	13
LDLR	2.03	0.00151	0.127	0.079	5.86	17.4	3.35e-05	2.82	RV	CELLSTATES	vFB1.1	control_LMNA	7	13
SELENOK	2.03	0.0015	0.0654	0.029	5.75	17.5	3.3e-05	2.82	RV	CELLSTATES	vFB1.1	control_LMNA	7	13
SH3BGRL3	2.03	9.84e-06	0.232	0.153	7.18	29.3	8.59e-08	5.01	RV	CELLSTATES	vFB1.1	control_LMNA	7	13
AC016722.2	2.02	0.0401	0.0376	0.0154	4.92	9.22	0.00249	1.4	RV	CELLSTATES	vFB1.1	control_LMNA	7	13
CTSC	2.01	7.76e-05	0.149	0.0543	6.39	24.4	9.95e-07	4.11	RV	CELLSTATES	vFB1.1	control_LMNA	7	13
SPDYE5	1.99	9.02e-05	0.121	0.0567	6.31	24	1.19e-06	4.04	RV	CELLSTATES	vFB1.1	control_LMNA	7	13
LSAMP-AS1	1.98	0.000144	0.132	0.0684	6.33	22.9	2.09e-06	3.84	RV	CELLSTATES	vFB1.1	control_LMNA	7	13
SLC16A12-AS1	1.97	0.036	0.0367	0.0124	5	9.5	0.00214	1.44	RV	CELLSTATES	vFB1.1	control_LMNA	7	13
TNFAIP6	1.95	6.88e-06	0.317	0.122	7.27	30.3	5.31e-08	5.16	RV	CELLSTATES	vFB1.1	control_LMNA	7	13
HSPB3	1.94	0.00893	0.0639	0.0192	5.45	13.1	0.000324	2.05	RV	CELLSTATES	vFB1.1	control_LMNA	7	13
ADAMTS4	1.93	0.00402	0.0819	0.0253	5.69	15.1	0.000112	2.4	RV	CELLSTATES	vFB1.1	control_LMNA	7	13
CYGB	1.93	4.57e-06	0.275	0.11	7.19	31.2	3.33e-08	5.34	RV	CELLSTATES	vFB1.1	control_LMNA	7	13
FTL	1.93	4.81e-07	1.33	0.606	9.3	36.6	2.37e-09	6.32	RV	CELLSTATES	vFB1.1	control_LMNA	7	13
SELENBP1	1.93	0.000128	0.154	0.0696	6.3	23.2	1.81e-06	3.89	RV	CELLSTATES	vFB1.1	control_LMNA	7	13
BMX	1.91	0.00849	0.0737	0.03	5.49	13.2	0.000303	2.07	RV	CELLSTATES	vFB1.1	control_LMNA	7	13
RNF212B	1.91	0.0378	0.0811	0.00967	5	9.37	0.00229	1.42	RV	CELLSTATES	vFB1.1	control_LMNA	7	13
TMEM45A	1.91	7.69e-05	0.224	0.122	6.52	24.4	9.68e-07	4.11	RV	CELLSTATES	vFB1.1	control_LMNA	7	13
KCNQ1	1.9	9.1e-05	0.187	0.0651	6.39	24	1.21e-06	4.04	RV	CELLSTATES	vFB1.1	control_LMNA	7	13
KLF10	1.9	0.00147	0.0987	0.0663	5.95	17.5	3.2e-05	2.83	RV	CELLSTATES	vFB1.1	control_LMNA	7	13
SNAPIN	1.9	0.0457	0.0509	0.012	4.97	8.85	0.00304	1.34	RV	CELLSTATES	vFB1.1	control_LMNA	7	13
CATSPERB	1.89	1.92e-06	0.542	0.231	7.52	33.3	1.2e-08	5.72	RV	CELLSTATES	vFB1.1	control_LMNA	7	13
FAM184A	1.88	0.000125	0.234	0.076	6.39	23.3	1.74e-06	3.9	RV	CELLSTATES	vFB1.1	control_LMNA	7	13
IFITM3	1.88	1.24e-06	0.652	0.328	8.48	34.4	6.99e-09	5.91	RV	CELLSTATES	vFB1.1	control_LMNA	7	13
LINC02511	1.88	0.000446	0.176	0.0469	6.18	20.4	7.46e-06	3.35	RV	CELLSTATES	vFB1.1	control_LMNA	7	13
RNF187	1.88	0.0274	0.0642	0.0152	5.17	10.2	0.00144	1.56	RV	CELLSTATES	vFB1.1	control_LMNA	7	13
TM4SF1	1.88	9.61e-05	0.176	0.112	6.73	23.9	1.29e-06	4.02	RV	CELLSTATES	vFB1.1	control_LMNA	7	13
B3GAT2	1.87	0.00555	0.0766	0.0276	5.66	14.3	0.00017	2.26	RV	CELLSTATES	vFB1.1	control_LMNA	7	13
MPDU1	1.87	0.0432	0.0363	0.0161	5.1	9.02	0.00277	1.36	RV	CELLSTATES	vFB1.1	control_LMNA	7	13
SELENOM	1.87	1.69e-05	0.31	0.165	7.42	28	1.64e-07	4.77	RV	CELLSTATES	vFB1.1	control_LMNA	7	13
TNFRSF12A	1.86	0.039	0.0378	0.0226	5.25	9.29	0.00239	1.41	RV	CELLSTATES	vFB1.1	control_LMNA	7	13
SNRPG	1.85	0.000636	0.11	0.0734	6.22	19.5	1.14e-05	3.2	RV	CELLSTATES	vFB1.1	control_LMNA	7	13
RPLP0	1.84	6.39e-06	0.438	0.266	7.77	30.4	4.85e-08	5.19	RV	CELLSTATES	vFB1.1	control_LMNA	7	13
SNHG9	1.84	0.0117	0.0564	0.0241	5.48	12.4	0.000453	1.93	RV	CELLSTATES	vFB1.1	control_LMNA	7	13
FHL3	1.82	0.035	0.0774	0.0189	5.17	9.58	0.00205	1.46	RV	CELLSTATES	vFB1.1	control_LMNA	7	13
BAHCC1	1.81	0.0273	0.0609	0.0229	5.25	10.3	0.00143	1.56	RV	CELLSTATES	vFB1.1	control_LMNA	7	13
CYTOR	1.81	0.00568	0.0965	0.0386	5.73	14.2	0.000176	2.25	RV	CELLSTATES	vFB1.1	control_LMNA	7	13
APOL3	1.8	0.000365	0.19	0.117	6.34	20.8	6e-06	3.44	RV	CELLSTATES	vFB1.1	control_LMNA	7	13
NDRG2	1.8	6.99e-05	0.188	0.0845	6.82	24.7	8.3e-07	4.16	RV	CELLSTATES	vFB1.1	control_LMNA	7	13
AC084357.2	1.79	5.35e-05	0.215	0.131	7.22	25.3	6.13e-07	4.27	RV	CELLSTATES	vFB1.1	control_LMNA	7	13
ALG3	1.79	0.03	0.0632	0.0207	5.24	9.99	0.00164	1.52	RV	CELLSTATES	vFB1.1	control_LMNA	7	13
IMP4	1.79	0.0427	0.0459	0.0212	5.15	9.05	0.00272	1.37	RV	CELLSTATES	vFB1.1	control_LMNA	7	13
CLNK	1.78	0.0425	0.0556	0.0152	5.12	9.07	0.00269	1.37	RV	CELLSTATES	vFB1.1	control_LMNA	7	13
RPS15A	1.78	0.0017	0.0972	0.0666	6.11	17.2	3.88e-05	2.77	RV	CELLSTATES	vFB1.1	control_LMNA	7	13
STIP1	1.78	0.0303	0.0524	0.0423	5.27	9.95	0.00167	1.52	RV	CELLSTATES	vFB1.1	control_LMNA	7	13
AL139095.4	1.77	0.015	0.0671	0.027	5.47	11.7	0.000648	1.82	RV	CELLSTATES	vFB1.1	control_LMNA	7	13
SOCS1	1.77	0.0026	0.101	0.0626	6.06	16.1	6.67e-05	2.59	RV	CELLSTATES	vFB1.1	control_LMNA	7	13
GNA14	1.76	7.28e-05	0.331	0.182	7.1	24.6	8.82e-07	4.14	RV	CELLSTATES	vFB1.1	control_LMNA	7	13
RPL3	1.76	4.67e-05	0.249	0.138	7.13	25.7	5.11e-07	4.33	RV	CELLSTATES	vFB1.1	control_LMNA	7	13
BX322234.1	1.75	0.0266	0.0831	0.0431	5.34	10.3	0.00137	1.58	RV	CELLSTATES	vFB1.1	control_LMNA	7	13
CYB5A	1.75	0.00143	0.134	0.0455	6.05	17.6	3.11e-05	2.84	RV	CELLSTATES	vFB1.1	control_LMNA	7	13
GNAO1	1.75	0.00767	0.102	0.0411	5.69	13.4	0.000265	2.12	RV	CELLSTATES	vFB1.1	control_LMNA	7	13
MGST1	1.75	2.55e-07	2.24	0.925	9.7	38	1.19e-09	6.59	RV	CELLSTATES	vFB1.1	control_LMNA	7	13
ADH1B	1.74	6.17e-07	2.27	1.07	9.88	36.1	3.09e-09	6.21	RV	CELLSTATES	vFB1.1	control_LMNA	7	13
C3	1.74	3.12e-06	1.1	0.571	8.89	32.1	2.14e-08	5.51	RV	CELLSTATES	vFB1.1	control_LMNA	7	13
ITGBL1	1.74	3.76e-05	0.378	0.121	7.05	26.2	3.95e-07	4.43	RV	CELLSTATES	vFB1.1	control_LMNA	7	13
NLGN1	1.74	4.83e-05	0.331	0.101	6.95	25.6	5.35e-07	4.32	RV	CELLSTATES	vFB1.1	control_LMNA	7	13
POLD2	1.74	0.00171	0.113	0.073	6.19	17.1	3.92e-05	2.77	RV	CELLSTATES	vFB1.1	control_LMNA	7	13
AC093895.1	1.73	0.0115	0.0861	0.0271	5.59	12.5	0.000441	1.94	RV	CELLSTATES	vFB1.1	control_LMNA	7	13
IER3	1.73	0.00594	0.111	0.0574	5.83	14.1	0.000187	2.23	RV	CELLSTATES	vFB1.1	control_LMNA	7	13
AC087623.2	1.72	0.00124	0.12	0.117	6.41	17.9	2.59e-05	2.91	RV	CELLSTATES	vFB1.1	control_LMNA	7	13
OSMR	1.72	1.08e-05	0.54	0.186	7.62	29.1	9.61e-08	4.97	RV	CELLSTATES	vFB1.1	control_LMNA	7	13
SLC39A7	1.72	0.0101	0.0921	0.0388	5.69	12.8	0.000378	2	RV	CELLSTATES	vFB1.1	control_LMNA	7	13
SSR4	1.72	0.000657	0.132	0.0665	6.39	19.4	1.2e-05	3.18	RV	CELLSTATES	vFB1.1	control_LMNA	7	13
RHBDD2	1.71	0.0427	0.045	0.0212	5.31	9.04	0.00273	1.37	RV	CELLSTATES	vFB1.1	control_LMNA	7	13
ST3GAL5	1.71	0.000202	0.232	0.0944	6.58	22.2	3.04e-06	3.7	RV	CELLSTATES	vFB1.1	control_LMNA	7	13
JAGN1	1.7	0.0277	0.0613	0.0248	5.42	10.2	0.00146	1.56	RV	CELLSTATES	vFB1.1	control_LMNA	7	13
AC009313.1	1.69	0.0181	0.1	0.0549	5.54	11.3	0.000826	1.74	RV	CELLSTATES	vFB1.1	control_LMNA	7	13
RPS29	1.69	0.00244	0.0994	0.0464	6.07	16.3	6.12e-05	2.61	RV	CELLSTATES	vFB1.1	control_LMNA	7	13
TAX1BP3	1.69	0.0217	0.0613	0.0249	5.52	10.9	0.00103	1.66	RV	CELLSTATES	vFB1.1	control_LMNA	7	13
CSMD1	1.68	0.018	0.0883	0.0521	5.54	11.3	0.000816	1.74	RV	CELLSTATES	vFB1.1	control_LMNA	7	13
LARP6	1.68	0.000147	0.255	0.11	6.94	22.8	2.14e-06	3.83	RV	CELLSTATES	vFB1.1	control_LMNA	7	13
MIEN1	1.68	0.0325	0.0513	0.0257	5.43	9.75	0.00187	1.49	RV	CELLSTATES	vFB1.1	control_LMNA	7	13
ELMO1-AS1	1.67	0.0146	0.0627	0.0385	5.69	11.8	0.000623	1.83	RV	CELLSTATES	vFB1.1	control_LMNA	7	13
MROH2B	1.67	0.0176	0.102	0.0446	5.59	11.4	0.000784	1.75	RV	CELLSTATES	vFB1.1	control_LMNA	7	13
PDIA4	1.66	0.0279	0.0655	0.0315	5.51	10.2	0.00148	1.55	RV	CELLSTATES	vFB1.1	control_LMNA	7	13
ZFP36	1.66	7.28e-05	0.41	0.33	8.11	24.6	8.77e-07	4.14	RV	CELLSTATES	vFB1.1	control_LMNA	7	13
MYBPC3	1.65	0.000341	0.252	0.164	7.02	21	5.54e-06	3.47	RV	CELLSTATES	vFB1.1	control_LMNA	7	13
NDUFAF4	1.65	0.0336	0.07	0.0304	5.35	9.67	0.00195	1.47	RV	CELLSTATES	vFB1.1	control_LMNA	7	13
PDE10A	1.65	8.12e-05	0.513	0.171	7.5	24.3	1.06e-06	4.09	RV	CELLSTATES	vFB1.1	control_LMNA	7	13
PSMA4	1.65	0.00225	0.12	0.075	6.25	16.4	5.58e-05	2.65	RV	CELLSTATES	vFB1.1	control_LMNA	7	13
SERTAD4	1.65	0.00611	0.147	0.0437	5.91	14	0.000196	2.21	RV	CELLSTATES	vFB1.1	control_LMNA	7	13
YIF1A	1.64	0.00504	0.0941	0.0524	6.05	14.5	0.000151	2.3	RV	CELLSTATES	vFB1.1	control_LMNA	7	13
DLK1	1.63	0.000879	0.196	0.154	6.84	18.7	1.73e-05	3.06	RV	CELLSTATES	vFB1.1	control_LMNA	7	13
NUPR1	1.63	7.42e-05	0.327	0.182	7.47	24.6	9.08e-07	4.13	RV	CELLSTATES	vFB1.1	control_LMNA	7	13
RPS18	1.62	0.000565	0.183	0.129	6.74	19.8	9.94e-06	3.25	RV	CELLSTATES	vFB1.1	control_LMNA	7	13
STEAP2	1.62	0.00672	0.0937	0.0566	6.04	13.8	0.00022	2.17	RV	CELLSTATES	vFB1.1	control_LMNA	7	13
DEGS1	1.61	0.00632	0.112	0.0679	5.97	13.9	0.000204	2.2	RV	CELLSTATES	vFB1.1	control_LMNA	7	13
KAZN-AS1	1.61	0.0399	0.0896	0.0379	5.37	9.23	0.00247	1.4	RV	CELLSTATES	vFB1.1	control_LMNA	7	13
SOCS3	1.61	0.00269	0.136	0.0858	6.47	16	6.97e-05	2.57	RV	CELLSTATES	vFB1.1	control_LMNA	7	13
SYF2	1.61	0.00817	0.0931	0.0678	5.88	13.3	0.000289	2.09	RV	CELLSTATES	vFB1.1	control_LMNA	7	13
TEX26-AS1	1.61	0.00737	0.085	0.0571	6.01	13.6	0.00025	2.13	RV	CELLSTATES	vFB1.1	control_LMNA	7	13
APOE	1.6	4.02e-05	0.713	0.449	8.64	26.1	4.28e-07	4.4	RV	CELLSTATES	vFB1.1	control_LMNA	7	13
CAVIN3	1.6	0.00184	0.162	0.079	6.35	17	4.3e-05	2.74	RV	CELLSTATES	vFB1.1	control_LMNA	7	13
TCEAL8	1.6	0.0244	0.0621	0.0566	5.64	10.5	0.00122	1.61	RV	CELLSTATES	vFB1.1	control_LMNA	7	13
TKT	1.6	0.0474	0.0491	0.0339	5.42	8.75	0.0032	1.32	RV	CELLSTATES	vFB1.1	control_LMNA	7	13
C4orf19	1.59	0.0158	0.0824	0.0485	5.74	11.6	0.000696	1.8	RV	CELLSTATES	vFB1.1	control_LMNA	7	13
CIB1	1.58	0.0284	0.0762	0.0296	5.56	10.1	0.00152	1.55	RV	CELLSTATES	vFB1.1	control_LMNA	7	13
FGFBP2	1.58	0.0252	0.0751	0.0345	5.63	10.5	0.00127	1.6	RV	CELLSTATES	vFB1.1	control_LMNA	7	13
CDC42EP1	1.57	0.0396	0.0668	0.0275	5.42	9.25	0.00244	1.4	RV	CELLSTATES	vFB1.1	control_LMNA	7	13
RBM8A	1.57	0.0108	0.098	0.0734	5.87	12.6	0.00041	1.97	RV	CELLSTATES	vFB1.1	control_LMNA	7	13
RPL7	1.57	0.000766	0.192	0.137	6.96	19.1	1.46e-05	3.12	RV	CELLSTATES	vFB1.1	control_LMNA	7	13
ANGPTL2	1.56	0.0101	0.113	0.0652	6.13	12.8	0.000376	2	RV	CELLSTATES	vFB1.1	control_LMNA	7	13
LSAMP	1.56	4.82e-05	0.967	0.465	8.52	25.6	5.31e-07	4.32	RV	CELLSTATES	vFB1.1	control_LMNA	7	13
RPS27	1.56	0.00244	0.12	0.107	6.51	16.3	6.1e-05	2.61	RV	CELLSTATES	vFB1.1	control_LMNA	7	13
TNFAIP2	1.56	0.000867	0.276	0.0952	6.57	18.8	1.69e-05	3.06	RV	CELLSTATES	vFB1.1	control_LMNA	7	13
PAMR1	1.55	8.53e-05	0.507	0.214	7.45	24.1	1.12e-06	4.07	RV	CELLSTATES	vFB1.1	control_LMNA	7	13
PSME1	1.55	0.0253	0.061	0.0394	5.73	10.4	0.00129	1.6	RV	CELLSTATES	vFB1.1	control_LMNA	7	13
UQCRQ	1.55	0.00593	0.0961	0.0685	6.09	14.1	0.000186	2.23	RV	CELLSTATES	vFB1.1	control_LMNA	7	13
FKBP2	1.54	0.00727	0.113	0.0548	6.06	13.6	0.000243	2.14	RV	CELLSTATES	vFB1.1	control_LMNA	7	13
MARCH3	1.54	6.61e-05	0.565	0.313	7.95	24.9	7.8e-07	4.18	RV	CELLSTATES	vFB1.1	control_LMNA	7	13
ST3GAL4	1.54	0.000336	0.308	0.123	7.02	21	5.44e-06	3.47	RV	CELLSTATES	vFB1.1	control_LMNA	7	13
AL365275.1	1.53	0.0271	0.133	0.0527	5.61	10.3	0.00141	1.57	RV	CELLSTATES	vFB1.1	control_LMNA	7	13
PRICKLE1	1.53	5.35e-05	0.68	0.294	8.03	25.4	6.05e-07	4.27	RV	CELLSTATES	vFB1.1	control_LMNA	7	13
RPLP2	1.53	0.000296	0.292	0.187	7.23	21.3	4.66e-06	3.53	RV	CELLSTATES	vFB1.1	control_LMNA	7	13
ZFAND2B	1.53	0.0386	0.0734	0.0544	5.47	9.32	0.00235	1.41	RV	CELLSTATES	vFB1.1	control_LMNA	7	13
EPHX1	1.52	0.000351	0.297	0.179	7.37	20.9	5.73e-06	3.45	RV	CELLSTATES	vFB1.1	control_LMNA	7	13
PCBP1	1.52	0.00592	0.136	0.0784	6.2	14.1	0.000186	2.23	RV	CELLSTATES	vFB1.1	control_LMNA	7	13
ARPC5	1.51	0.00211	0.193	0.137	6.62	16.6	5.05e-05	2.68	RV	CELLSTATES	vFB1.1	control_LMNA	7	13
GRID2	1.5	0.0159	0.121	0.0478	5.85	11.6	0.000702	1.8	RV	CELLSTATES	vFB1.1	control_LMNA	7	13
TNFRSF1A	1.5	0.000786	0.227	0.131	7.06	19	1.51e-05	3.1	RV	CELLSTATES	vFB1.1	control_LMNA	7	13
ADAMTSL2	1.49	0.0127	0.126	0.0459	5.94	12.2	0.000509	1.9	RV	CELLSTATES	vFB1.1	control_LMNA	7	13
AKR1C3	1.49	0.00476	0.149	0.0926	6.39	14.7	0.000139	2.32	RV	CELLSTATES	vFB1.1	control_LMNA	7	13
CSF1	1.49	0.0223	0.0909	0.0505	5.78	10.8	0.00107	1.65	RV	CELLSTATES	vFB1.1	control_LMNA	7	13
HMCN2	1.49	0.00139	0.264	0.148	6.83	17.7	2.95e-05	2.86	RV	CELLSTATES	vFB1.1	control_LMNA	7	13
HSPB7	1.49	0.0111	0.103	0.0924	6.12	12.5	0.000423	1.95	RV	CELLSTATES	vFB1.1	control_LMNA	7	13
NDUFS8	1.49	0.0411	0.0652	0.0406	5.54	9.15	0.00257	1.39	RV	CELLSTATES	vFB1.1	control_LMNA	7	13
UBL5	1.49	0.0231	0.0741	0.0682	5.79	10.7	0.00112	1.64	RV	CELLSTATES	vFB1.1	control_LMNA	7	13
CXCL12	1.48	0.00043	0.39	0.258	7.74	20.5	7.17e-06	3.37	RV	CELLSTATES	vFB1.1	control_LMNA	7	13
HEXIM1	1.48	0.0334	0.117	0.034	5.57	9.69	0.00193	1.48	RV	CELLSTATES	vFB1.1	control_LMNA	7	13
EIF5A	1.47	0.0317	0.0629	0.0466	5.87	9.82	0.0018	1.5	RV	CELLSTATES	vFB1.1	control_LMNA	7	13
MMP14	1.47	0.00341	0.153	0.0874	6.46	15.5	9.23e-05	2.47	RV	CELLSTATES	vFB1.1	control_LMNA	7	13
RAN	1.47	0.00727	0.125	0.0768	6.34	13.6	0.000244	2.14	RV	CELLSTATES	vFB1.1	control_LMNA	7	13
RPL21	1.47	0.00136	0.201	0.145	6.94	17.7	2.89e-05	2.87	RV	CELLSTATES	vFB1.1	control_LMNA	7	13
VASN	1.47	0.0423	0.0724	0.0523	5.64	9.09	0.00267	1.37	RV	CELLSTATES	vFB1.1	control_LMNA	7	13
MAN1C1	1.46	0.025	0.1	0.0592	5.8	10.5	0.00126	1.6	RV	CELLSTATES	vFB1.1	control_LMNA	7	13
MKRN3	1.46	0.0316	0.0612	0.0412	5.74	9.83	0.00179	1.5	RV	CELLSTATES	vFB1.1	control_LMNA	7	13
PYURF	1.46	0.0132	0.0886	0.0781	6.08	12.1	0.000547	1.88	RV	CELLSTATES	vFB1.1	control_LMNA	7	13
RPL34	1.46	0.00222	0.159	0.183	7.02	16.5	5.43e-05	2.65	RV	CELLSTATES	vFB1.1	control_LMNA	7	13
CBR1	1.45	0.026	0.0981	0.0385	5.78	10.4	0.00134	1.59	RV	CELLSTATES	vFB1.1	control_LMNA	7	13
CYCS	1.45	0.0115	0.0959	0.061	6.1	12.5	0.000445	1.94	RV	CELLSTATES	vFB1.1	control_LMNA	7	13
DDIT3	1.45	0.0183	0.0976	0.0921	5.95	11.3	0.000836	1.74	RV	CELLSTATES	vFB1.1	control_LMNA	7	13
H1F0	1.45	0.0338	0.0693	0.041	5.69	9.66	0.00196	1.47	RV	CELLSTATES	vFB1.1	control_LMNA	7	13
PTMA	1.45	0.000421	0.403	0.278	7.9	20.5	6.98e-06	3.38	RV	CELLSTATES	vFB1.1	control_LMNA	7	13
S100A4	1.45	0.000235	0.654	0.417	8.27	21.8	3.63e-06	3.63	RV	CELLSTATES	vFB1.1	control_LMNA	7	13
GHITM	1.44	0.013	0.106	0.0616	6.08	12.1	0.000529	1.89	RV	CELLSTATES	vFB1.1	control_LMNA	7	13
IL18R1	1.44	0.0318	0.1	0.0487	5.71	9.81	0.00181	1.5	RV	CELLSTATES	vFB1.1	control_LMNA	7	13
MAOA	1.44	0.0201	0.152	0.0571	5.87	11	0.00094	1.7	RV	CELLSTATES	vFB1.1	control_LMNA	7	13
PDGFRB	1.44	8.14e-05	0.861	0.45	8.37	24.2	1.07e-06	4.09	RV	CELLSTATES	vFB1.1	control_LMNA	7	13
PQLC2L	1.44	0.000878	0.319	0.138	6.97	18.7	1.72e-05	3.06	RV	CELLSTATES	vFB1.1	control_LMNA	7	13
TMEM258	1.44	0.00767	0.127	0.0849	6.28	13.4	0.000266	2.12	RV	CELLSTATES	vFB1.1	control_LMNA	7	13
HOXB2	1.43	0.0309	0.0786	0.039	5.8	9.91	0.00172	1.51	RV	CELLSTATES	vFB1.1	control_LMNA	7	13
IER2	1.43	0.00338	0.163	0.215	7.09	15.5	9.1e-05	2.47	RV	CELLSTATES	vFB1.1	control_LMNA	7	13
NOVA1	1.43	7.28e-05	1.1	0.62	8.71	24.6	8.85e-07	4.14	RV	CELLSTATES	vFB1.1	control_LMNA	7	13
PTGIS	1.43	9.7e-05	0.92	0.465	8.37	23.8	1.31e-06	4.01	RV	CELLSTATES	vFB1.1	control_LMNA	7	13
TRMT112	1.43	0.00592	0.121	0.0986	6.45	14.1	0.000185	2.23	RV	CELLSTATES	vFB1.1	control_LMNA	7	13
ALDH1A1	1.42	0.00356	0.189	0.113	6.55	15.4	9.7e-05	2.45	RV	CELLSTATES	vFB1.1	control_LMNA	7	13
DHRS3	1.42	0.00227	0.215	0.106	6.68	16.4	5.66e-05	2.64	RV	CELLSTATES	vFB1.1	control_LMNA	7	13
AKR1C1	1.41	0.000475	0.559	0.339	7.89	20.2	8.09e-06	3.32	RV	CELLSTATES	vFB1.1	control_LMNA	7	13
KCNQ1OT1	1.41	0.00069	0.389	0.157	7.22	19.3	1.27e-05	3.16	RV	CELLSTATES	vFB1.1	control_LMNA	7	13
NDUFB4	1.41	0.0179	0.101	0.0608	5.99	11.3	0.000805	1.75	RV	CELLSTATES	vFB1.1	control_LMNA	7	13
PSMC5	1.41	0.031	0.0893	0.0469	5.79	9.89	0.00173	1.51	RV	CELLSTATES	vFB1.1	control_LMNA	7	13
RPS20	1.4	0.0101	0.107	0.0803	6.3	12.8	0.000377	2	RV	CELLSTATES	vFB1.1	control_LMNA	7	13
NGF	1.39	0.000326	0.505	0.269	7.78	21.1	5.22e-06	3.49	RV	CELLSTATES	vFB1.1	control_LMNA	7	13
IGFBP4	1.38	0.000455	0.708	0.417	8.31	20.3	7.64e-06	3.34	RV	CELLSTATES	vFB1.1	control_LMNA	7	13
OST4	1.38	0.0298	0.0678	0.0511	5.94	10	0.00161	1.53	RV	CELLSTATES	vFB1.1	control_LMNA	7	13
TRIP10	1.38	0.00224	0.264	0.16	6.83	16.5	5.48e-05	2.65	RV	CELLSTATES	vFB1.1	control_LMNA	7	13
AKR1B1	1.37	0.00729	0.147	0.101	6.54	13.6	0.000246	2.14	RV	CELLSTATES	vFB1.1	control_LMNA	7	13
ERH	1.37	0.00801	0.152	0.147	6.52	13.3	0.000283	2.1	RV	CELLSTATES	vFB1.1	control_LMNA	7	13
KAZN	1.37	0.000132	5.61	2.92	10.9	23.1	1.87e-06	3.88	RV	CELLSTATES	vFB1.1	control_LMNA	7	13
MAP3K8	1.37	0.0052	0.253	0.14	6.54	14.5	0.000157	2.28	RV	CELLSTATES	vFB1.1	control_LMNA	7	13
SLCO2B1	1.37	0.00767	0.197	0.108	6.45	13.4	0.000267	2.12	RV	CELLSTATES	vFB1.1	control_LMNA	7	13
EMP3	1.35	0.00632	0.173	0.167	6.9	13.9	0.000204	2.2	RV	CELLSTATES	vFB1.1	control_LMNA	7	13
NFYB	1.35	0.0365	0.1	0.0521	5.81	9.46	0.00218	1.44	RV	CELLSTATES	vFB1.1	control_LMNA	7	13
TMED3	1.35	0.041	0.0923	0.0436	5.79	9.16	0.00257	1.39	RV	CELLSTATES	vFB1.1	control_LMNA	7	13
ADAMTS19	1.34	0.00442	0.261	0.176	6.83	14.9	0.000126	2.35	RV	CELLSTATES	vFB1.1	control_LMNA	7	13
C4orf3	1.33	0.0299	0.0958	0.0744	6.09	10	0.00162	1.52	RV	CELLSTATES	vFB1.1	control_LMNA	7	13
CREG1	1.33	0.0349	0.103	0.0482	5.9	9.59	0.00204	1.46	RV	CELLSTATES	vFB1.1	control_LMNA	7	13
MID1IP1	1.32	0.0334	0.0944	0.0685	6	9.69	0.00193	1.48	RV	CELLSTATES	vFB1.1	control_LMNA	7	13
CDIPT	1.31	0.0142	0.129	0.0832	6.34	11.9	0.000598	1.85	RV	CELLSTATES	vFB1.1	control_LMNA	7	13
A4GALT	1.3	0.0119	0.166	0.103	6.52	12.4	0.000466	1.92	RV	CELLSTATES	vFB1.1	control_LMNA	7	13
AURKAIP1	1.3	0.0377	0.102	0.0557	5.87	9.38	0.00228	1.42	RV	CELLSTATES	vFB1.1	control_LMNA	7	13
BLVRB	1.3	0.00855	0.175	0.105	6.55	13.2	0.000307	2.07	RV	CELLSTATES	vFB1.1	control_LMNA	7	13
CCT6A	1.29	0.0401	0.0944	0.0624	5.93	9.21	0.0025	1.4	RV	CELLSTATES	vFB1.1	control_LMNA	7	13
CSRP1	1.29	0.0196	0.14	0.0815	6.26	11.1	0.000914	1.71	RV	CELLSTATES	vFB1.1	control_LMNA	7	13
DEPP1	1.29	0.0044	0.372	0.292	7.88	14.9	0.000125	2.36	RV	CELLSTATES	vFB1.1	control_LMNA	7	13
LAMA4	1.29	0.00464	0.343	0.206	7.25	14.7	0.000134	2.33	RV	CELLSTATES	vFB1.1	control_LMNA	7	13
MT2A	1.29	0.00399	0.42	0.392	8.19	15.1	0.00011	2.4	RV	CELLSTATES	vFB1.1	control_LMNA	7	13
PCDH7	1.29	0.0127	0.218	0.145	6.51	12.2	0.000515	1.89	RV	CELLSTATES	vFB1.1	control_LMNA	7	13
RPLP1	1.28	0.00188	0.468	0.397	8.02	16.9	4.43e-05	2.73	RV	CELLSTATES	vFB1.1	control_LMNA	7	13
SPDYE2	1.28	0.00466	0.246	0.238	7.35	14.7	0.000135	2.33	RV	CELLSTATES	vFB1.1	control_LMNA	7	13
UBXN1	1.28	0.0393	0.138	0.0672	5.9	9.27	0.00242	1.41	RV	CELLSTATES	vFB1.1	control_LMNA	7	13
CCBE1	1.27	0.0114	0.199	0.128	6.54	12.5	0.000436	1.94	RV	CELLSTATES	vFB1.1	control_LMNA	7	13
NAMPT	1.27	0.00568	0.268	0.195	7.1	14.2	0.000175	2.25	RV	CELLSTATES	vFB1.1	control_LMNA	7	13
SLC25A6	1.27	0.0114	0.179	0.137	6.79	12.5	0.000434	1.94	RV	CELLSTATES	vFB1.1	control_LMNA	7	13
ANGPTL1	1.26	0.00568	0.288	0.223	7.18	14.2	0.000176	2.25	RV	CELLSTATES	vFB1.1	control_LMNA	7	13
IPO9-AS1	1.26	0.000758	0.813	0.488	8.47	19.1	1.43e-05	3.12	RV	CELLSTATES	vFB1.1	control_LMNA	7	13
RPL35	1.26	0.013	0.157	0.217	6.82	12.1	0.000527	1.89	RV	CELLSTATES	vFB1.1	control_LMNA	7	13
ANKRD1	1.25	0.0139	0.193	0.116	6.73	11.9	0.000582	1.86	RV	CELLSTATES	vFB1.1	control_LMNA	7	13
DMXL2	1.25	0.0468	0.104	0.0906	5.97	8.79	0.00313	1.33	RV	CELLSTATES	vFB1.1	control_LMNA	7	13
NALCN	1.25	0.0478	0.125	0.059	5.85	8.72	0.00325	1.32	RV	CELLSTATES	vFB1.1	control_LMNA	7	13
NDUFB9	1.25	0.0422	0.088	0.063	6.02	9.09	0.00266	1.37	RV	CELLSTATES	vFB1.1	control_LMNA	7	13
RCC1	1.25	0.0479	0.11	0.0623	5.94	8.72	0.00326	1.32	RV	CELLSTATES	vFB1.1	control_LMNA	7	13
RPL23A	1.25	0.0115	0.155	0.147	6.88	12.5	0.000441	1.94	RV	CELLSTATES	vFB1.1	control_LMNA	7	13
PLCXD3	1.24	0.00225	0.585	0.297	7.83	16.4	5.58e-05	2.65	RV	CELLSTATES	vFB1.1	control_LMNA	7	13
CLIC1	1.23	0.0185	0.154	0.152	6.69	11.2	0.000852	1.73	RV	CELLSTATES	vFB1.1	control_LMNA	7	13
GNL3	1.23	0.0274	0.153	0.0916	6.19	10.2	0.00144	1.56	RV	CELLSTATES	vFB1.1	control_LMNA	7	13
JUNB	1.23	0.00317	0.731	0.748	8.94	15.6	8.43e-05	2.5	RV	CELLSTATES	vFB1.1	control_LMNA	7	13
DPP6	1.22	0.0194	0.148	0.11	6.45	11.1	0.000904	1.71	RV	CELLSTATES	vFB1.1	control_LMNA	7	13
MYC	1.22	0.0479	0.0978	0.0691	6.03	8.72	0.00326	1.32	RV	CELLSTATES	vFB1.1	control_LMNA	7	13
NARS	1.22	0.0284	0.153	0.0911	6.19	10.1	0.00151	1.55	RV	CELLSTATES	vFB1.1	control_LMNA	7	13
OOEP	1.22	0.0141	0.183	0.144	6.57	11.9	0.000594	1.85	RV	CELLSTATES	vFB1.1	control_LMNA	7	13
RPS14	1.22	0.00661	0.26	0.215	7.26	13.8	0.000216	2.18	RV	CELLSTATES	vFB1.1	control_LMNA	7	13
ST8SIA1	1.22	0.00752	0.281	0.169	6.98	13.5	0.000258	2.12	RV	CELLSTATES	vFB1.1	control_LMNA	7	13
AC026202.2	1.21	0.0156	0.168	0.147	6.64	11.6	0.000682	1.81	RV	CELLSTATES	vFB1.1	control_LMNA	7	13
LAPTM4A	1.21	0.00285	0.729	0.582	8.75	15.9	7.47e-05	2.55	RV	CELLSTATES	vFB1.1	control_LMNA	7	13
PKM	1.21	0.0124	0.22	0.125	6.82	12.3	0.000493	1.91	RV	CELLSTATES	vFB1.1	control_LMNA	7	13
TUBB	1.21	0.0195	0.174	0.137	6.68	11.1	0.000907	1.71	RV	CELLSTATES	vFB1.1	control_LMNA	7	13
ABCA9-AS1	1.2	0.000861	2.63	1.4	9.83	18.8	1.67e-05	3.07	RV	CELLSTATES	vFB1.1	control_LMNA	7	13
HOOK2	1.2	0.0267	0.15	0.123	6.33	10.3	0.00138	1.57	RV	CELLSTATES	vFB1.1	control_LMNA	7	13
NID2	1.2	0.00654	0.327	0.164	7.03	13.9	0.000212	2.18	RV	CELLSTATES	vFB1.1	control_LMNA	7	13
TNNT2	1.2	0.00601	0.356	0.31	7.52	14.1	0.000191	2.22	RV	CELLSTATES	vFB1.1	control_LMNA	7	13
BTG1	1.19	0.00455	0.378	0.291	7.6	14.8	0.000131	2.34	RV	CELLSTATES	vFB1.1	control_LMNA	7	13
FGF12	1.19	0.0119	0.276	0.161	6.82	12.4	0.000468	1.92	RV	CELLSTATES	vFB1.1	control_LMNA	7	13
MT1E	1.19	0.0433	0.103	0.0832	6.18	9	0.00279	1.36	RV	CELLSTATES	vFB1.1	control_LMNA	7	13
RHOT2	1.19	0.0283	0.123	0.112	6.39	10.2	0.0015	1.55	RV	CELLSTATES	vFB1.1	control_LMNA	7	13
HLA-B	1.18	0.0153	0.219	0.212	7.31	11.7	0.000667	1.81	RV	CELLSTATES	vFB1.1	control_LMNA	7	13
CTSL	1.17	0.005	0.424	0.294	7.65	14.6	0.000148	2.3	RV	CELLSTATES	vFB1.1	control_LMNA	7	13
EFEMP1	1.17	0.00658	0.419	0.298	7.67	13.8	0.000214	2.18	RV	CELLSTATES	vFB1.1	control_LMNA	7	13
TPI1	1.17	0.0244	0.172	0.192	6.82	10.6	0.00121	1.61	RV	CELLSTATES	vFB1.1	control_LMNA	7	13
ADAMTS12	1.16	0.0436	0.159	0.0996	6.26	8.98	0.00282	1.36	RV	CELLSTATES	vFB1.1	control_LMNA	7	13
COX7C	1.16	0.0192	0.156	0.16	6.7	11.1	0.000892	1.72	RV	CELLSTATES	vFB1.1	control_LMNA	7	13
ATF6B	1.15	0.0344	0.122	0.11	6.36	9.62	0.00201	1.46	RV	CELLSTATES	vFB1.1	control_LMNA	7	13
COL15A1	1.15	0.00187	1.74	1.11	9.44	16.9	4.4e-05	2.73	RV	CELLSTATES	vFB1.1	control_LMNA	7	13
GUCY1A1	1.15	0.0317	0.159	0.11	6.48	9.83	0.00179	1.5	RV	CELLSTATES	vFB1.1	control_LMNA	7	13
HNRNPA1	1.15	0.032	0.127	0.107	6.4	9.79	0.00183	1.49	RV	CELLSTATES	vFB1.1	control_LMNA	7	13
LAMTOR5	1.15	0.031	0.167	0.135	6.61	9.89	0.00173	1.51	RV	CELLSTATES	vFB1.1	control_LMNA	7	13
SLC5A9	1.15	0.035	0.144	0.115	6.32	9.57	0.00205	1.46	RV	CELLSTATES	vFB1.1	control_LMNA	7	13
AC008591.1	1.14	0.0475	0.161	0.156	6.29	8.74	0.00321	1.32	RV	CELLSTATES	vFB1.1	control_LMNA	7	13
COX6B1	1.14	0.0425	0.107	0.103	6.35	9.07	0.0027	1.37	RV	CELLSTATES	vFB1.1	control_LMNA	7	13
ATP6V1G1	1.13	0.0299	0.161	0.115	6.55	10	0.00163	1.52	RV	CELLSTATES	vFB1.1	control_LMNA	7	13
CFD	1.13	0.00893	7.32	4.82	11.8	13.1	0.000323	2.05	RV	CELLSTATES	vFB1.1	control_LMNA	7	13
CYC1	1.13	0.0446	0.119	0.0849	6.28	8.92	0.00292	1.35	RV	CELLSTATES	vFB1.1	control_LMNA	7	13
EDF1	1.13	0.0178	0.221	0.135	6.79	11.4	0.000796	1.75	RV	CELLSTATES	vFB1.1	control_LMNA	7	13
TUFM	1.13	0.036	0.151	0.103	6.36	9.49	0.00214	1.44	RV	CELLSTATES	vFB1.1	control_LMNA	7	13
CMTM8	1.12	0.0309	0.2	0.118	6.59	9.9	0.00172	1.51	RV	CELLSTATES	vFB1.1	control_LMNA	7	13
NAV3	1.12	0.00426	0.868	0.565	8.33	15	0.000121	2.37	RV	CELLSTATES	vFB1.1	control_LMNA	7	13
RPL18	1.12	0.0251	0.198	0.22	7.03	10.5	0.00127	1.6	RV	CELLSTATES	vFB1.1	control_LMNA	7	13
AFAP1	1.11	0.0224	0.222	0.183	6.89	10.8	0.00108	1.65	RV	CELLSTATES	vFB1.1	control_LMNA	7	13
CDO1	1.11	0.0464	0.155	0.124	6.33	8.82	0.00309	1.33	RV	CELLSTATES	vFB1.1	control_LMNA	7	13
FTH1	1.11	0.00399	1.31	1.07	9.37	15.1	0.000111	2.4	RV	CELLSTATES	vFB1.1	control_LMNA	7	13
GPC5	1.11	0.031	0.215	0.145	6.71	9.89	0.00173	1.51	RV	CELLSTATES	vFB1.1	control_LMNA	7	13
HLA-C	1.11	0.0145	0.264	0.239	7.39	11.8	0.000614	1.84	RV	CELLSTATES	vFB1.1	control_LMNA	7	13
LSP1	1.11	0.0224	0.265	0.183	6.9	10.8	0.00108	1.65	RV	CELLSTATES	vFB1.1	control_LMNA	7	13
RERG	1.11	0.0114	0.396	0.329	7.38	12.5	0.000438	1.94	RV	CELLSTATES	vFB1.1	control_LMNA	7	13
RPS25	1.11	0.0204	0.202	0.139	6.81	11	0.000958	1.69	RV	CELLSTATES	vFB1.1	control_LMNA	7	13
TCEAL9	1.11	0.0378	0.151	0.11	6.47	9.37	0.0023	1.42	RV	CELLSTATES	vFB1.1	control_LMNA	7	13
CARHSP1	1.1	0.0124	0.311	0.241	7.27	12.3	0.000494	1.91	RV	CELLSTATES	vFB1.1	control_LMNA	7	13
CFL1	1.1	0.0233	0.216	0.207	7.14	10.7	0.00114	1.63	RV	CELLSTATES	vFB1.1	control_LMNA	7	13
FLOT1	1.1	0.0388	0.167	0.141	6.56	9.3	0.00238	1.41	RV	CELLSTATES	vFB1.1	control_LMNA	7	13
GAPDH	1.1	0.0124	0.405	0.366	7.74	12.3	0.000494	1.91	RV	CELLSTATES	vFB1.1	control_LMNA	7	13
RPL13	1.1	0.00769	0.565	0.463	8.21	13.4	0.000268	2.11	RV	CELLSTATES	vFB1.1	control_LMNA	7	13
RPS15	1.1	0.0204	0.269	0.3	7.39	11	0.000965	1.69	RV	CELLSTATES	vFB1.1	control_LMNA	7	13
RPS2	1.1	0.0154	0.332	0.347	7.63	11.7	0.000672	1.81	RV	CELLSTATES	vFB1.1	control_LMNA	7	13
USP39	1.1	0.0149	0.278	0.327	7.67	11.8	0.000642	1.83	RV	CELLSTATES	vFB1.1	control_LMNA	7	13
ACADVL	1.09	0.0179	0.23	0.186	7.15	11.3	0.000804	1.75	RV	CELLSTATES	vFB1.1	control_LMNA	7	13
ACTB	1.09	0.00727	1.14	0.979	9.21	13.6	0.000244	2.14	RV	CELLSTATES	vFB1.1	control_LMNA	7	13
CDC37	1.09	0.03	0.19	0.158	6.63	10	0.00164	1.52	RV	CELLSTATES	vFB1.1	control_LMNA	7	13
COX5B	1.09	0.0291	0.17	0.198	6.8	10.1	0.00156	1.54	RV	CELLSTATES	vFB1.1	control_LMNA	7	13
LINC00623	1.09	0.0413	0.178	0.0879	6.38	9.14	0.0026	1.38	RV	CELLSTATES	vFB1.1	control_LMNA	7	13
LIPA	1.09	0.0467	0.156	0.0993	6.31	8.8	0.00311	1.33	RV	CELLSTATES	vFB1.1	control_LMNA	7	13
LMAN1	1.09	0.0401	0.172	0.104	6.47	9.22	0.00249	1.4	RV	CELLSTATES	vFB1.1	control_LMNA	7	13
MALAT1	1.09	0.0142	308	247	17.1	11.9	0.000599	1.85	RV	CELLSTATES	vFB1.1	control_LMNA	7	13
RPS8	1.09	0.0237	0.206	0.164	6.96	10.6	0.00117	1.63	RV	CELLSTATES	vFB1.1	control_LMNA	7	13
TMEM179B	1.09	0.0322	0.177	0.133	6.64	9.77	0.00185	1.49	RV	CELLSTATES	vFB1.1	control_LMNA	7	13
C1R	1.08	0.00728	1.4	1.15	9.48	13.6	0.000245	2.14	RV	CELLSTATES	vFB1.1	control_LMNA	7	13
LDHA	1.08	0.0231	0.307	0.222	7.38	10.7	0.00113	1.64	RV	CELLSTATES	vFB1.1	control_LMNA	7	13
B2M	1.07	0.00865	0.967	0.911	9.17	13.1	0.000311	2.06	RV	CELLSTATES	vFB1.1	control_LMNA	7	13
KIAA0040	1.06	0.0274	0.318	0.196	6.91	10.2	0.00144	1.56	RV	CELLSTATES	vFB1.1	control_LMNA	7	13
LMNA	1.06	0.0181	0.351	0.301	7.58	11.3	0.000825	1.74	RV	CELLSTATES	vFB1.1	control_LMNA	7	13
RPL41	1.06	0.0157	0.507	0.546	8.29	11.6	0.000688	1.8	RV	CELLSTATES	vFB1.1	control_LMNA	7	13
MAP1LC3A	1.05	0.0147	0.371	0.253	7.43	11.8	0.00063	1.83	RV	CELLSTATES	vFB1.1	control_LMNA	7	13
BMPER	1.04	0.0158	0.494	0.312	7.69	11.6	0.000693	1.8	RV	CELLSTATES	vFB1.1	control_LMNA	7	13
DAZAP2	1.04	0.03	0.236	0.174	7.05	10	0.00164	1.52	RV	CELLSTATES	vFB1.1	control_LMNA	7	13
FAU	1.03	0.0431	0.197	0.17	6.98	9.02	0.00277	1.37	RV	CELLSTATES	vFB1.1	control_LMNA	7	13
IGFBP3	1.03	0.0457	0.271	0.371	8.04	8.85	0.00303	1.34	RV	CELLSTATES	vFB1.1	control_LMNA	7	13
PSMA7	1.03	0.0362	0.222	0.217	7	9.48	0.00216	1.44	RV	CELLSTATES	vFB1.1	control_LMNA	7	13
LGALS1	1.02	0.0224	0.4	0.343	7.63	10.8	0.00108	1.65	RV	CELLSTATES	vFB1.1	control_LMNA	7	13
MPG	1.02	0.0425	0.2	0.156	6.75	9.07	0.0027	1.37	RV	CELLSTATES	vFB1.1	control_LMNA	7	13
C7	1.01	0.00606	5.42	3.97	11.1	14	0.000194	2.22	RV	CELLSTATES	vFB1.1	control_LMNA	7	13
CRYAB	1.01	0.0264	0.338	0.324	7.69	10.3	0.00136	1.58	RV	CELLSTATES	vFB1.1	control_LMNA	7	13
EIF4A1	1.01	0.0491	0.158	0.179	7	8.65	0.00339	1.31	RV	CELLSTATES	vFB1.1	control_LMNA	7	13
FAM227B	1.01	0.0322	0.289	0.257	7.32	9.77	0.00185	1.49	RV	CELLSTATES	vFB1.1	control_LMNA	7	13
MTCH1	1.01	0.0222	0.431	0.266	7.32	10.8	0.00106	1.65	RV	CELLSTATES	vFB1.1	control_LMNA	7	13
RPS6	1.01	0.0438	0.185	0.201	6.98	8.97	0.00285	1.36	RV	CELLSTATES	vFB1.1	control_LMNA	7	13
TMEM150C	1.01	0.0454	0.206	0.178	6.73	8.87	0.003	1.34	RV	CELLSTATES	vFB1.1	control_LMNA	7	13
CACNB2	1	0.0478	0.249	0.14	6.66	8.72	0.00325	1.32	RV	CELLSTATES	vFB1.1	control_LMNA	7	13
PNRC1	0.999	0.0351	0.279	0.217	7.18	9.57	0.00206	1.45	RV	CELLSTATES	vFB1.1	control_LMNA	7	13
RPL19	0.988	0.035	0.289	0.23	7.24	9.58	0.00205	1.46	RV	CELLSTATES	vFB1.1	control_LMNA	7	13
BSG	0.987	0.0491	0.2	0.209	7	8.65	0.00339	1.31	RV	CELLSTATES	vFB1.1	control_LMNA	7	13
H2AFJ	0.987	0.0313	0.338	0.257	7.26	9.86	0.00176	1.5	RV	CELLSTATES	vFB1.1	control_LMNA	7	13
ID3	0.983	0.0368	0.318	0.261	7.41	9.43	0.00221	1.43	RV	CELLSTATES	vFB1.1	control_LMNA	7	13
LRP1	0.982	0.013	0.94	0.703	8.66	12.1	0.000529	1.89	RV	CELLSTATES	vFB1.1	control_LMNA	7	13
SERPING1	0.982	0.0199	0.875	0.853	9.02	11.1	0.00093	1.7	RV	CELLSTATES	vFB1.1	control_LMNA	7	13
NRP1	0.969	0.0469	0.276	0.206	7.07	8.79	0.00314	1.33	RV	CELLSTATES	vFB1.1	control_LMNA	7	13
H3F3B	0.966	0.0162	1.03	0.88	8.98	11.5	0.000717	1.79	RV	CELLSTATES	vFB1.1	control_LMNA	7	13
AC018682.1	0.958	0.0352	0.353	0.445	7.83	9.56	0.00207	1.45	RV	CELLSTATES	vFB1.1	control_LMNA	7	13
RACK1	0.956	0.045	0.279	0.241	7.3	8.9	0.00295	1.35	RV	CELLSTATES	vFB1.1	control_LMNA	7	13
DDX18	0.953	0.0386	0.308	0.3	7.31	9.33	0.00235	1.41	RV	CELLSTATES	vFB1.1	control_LMNA	7	13
STEAP4	0.947	0.0412	0.359	0.306	7.48	9.14	0.00259	1.38	RV	CELLSTATES	vFB1.1	control_LMNA	7	13
TXNRD1	0.947	0.0192	0.751	0.618	8.45	11.1	0.000893	1.72	RV	CELLSTATES	vFB1.1	control_LMNA	7	13
IGFBP6	0.944	0.0401	0.41	0.417	7.99	9.22	0.00248	1.4	RV	CELLSTATES	vFB1.1	control_LMNA	7	13
RYR2	0.944	0.0254	0.88	0.686	8.5	10.4	0.0013	1.6	RV	CELLSTATES	vFB1.1	control_LMNA	7	13
RHOJ	0.939	0.0284	0.544	0.369	7.76	10.1	0.00152	1.55	RV	CELLSTATES	vFB1.1	control_LMNA	7	13
CD63	0.919	0.0307	0.754	0.742	8.69	9.93	0.0017	1.51	RV	CELLSTATES	vFB1.1	control_LMNA	7	13
SPSB3	0.919	0.0452	0.301	0.242	7.33	8.89	0.00297	1.34	RV	CELLSTATES	vFB1.1	control_LMNA	7	13
PLAC9	0.9	0.0433	0.502	0.476	8.06	9	0.00279	1.36	RV	CELLSTATES	vFB1.1	control_LMNA	7	13
GADD45B	0.899	0.049	0.49	0.429	8.04	8.65	0.00338	1.31	RV	CELLSTATES	vFB1.1	control_LMNA	7	13
S100A6	0.875	0.0457	1.08	1.08	9.23	8.85	0.00303	1.34	RV	CELLSTATES	vFB1.1	control_LMNA	7	13
TIMP1	0.864	0.0469	0.954	0.935	9.07	8.78	0.00314	1.33	RV	CELLSTATES	vFB1.1	control_LMNA	7	13
DCLK1	0.84	0.0301	2.42	1.91	9.86	9.98	0.00165	1.52	RV	CELLSTATES	vFB1.1	control_LMNA	7	13
C1S	0.829	0.0445	1.19	1.11	9.23	8.93	0.00291	1.35	RV	CELLSTATES	vFB1.1	control_LMNA	7	13
NEAT1	0.806	0.0454	6.82	5.48	11.4	8.87	0.003	1.34	RV	CELLSTATES	vFB1.1	control_LMNA	7	13

## Sheet: control_PKP2
Gene	logFC	FDR	mean_exp_control	mean_exp_genotype	logCPM	F	PValue	FDR_plot	Region	annotation_level	cell_state	comparison	Observations_genotype	Observations_reference
CHI3L1	7.3	9.71e-05	0.0369	0	5.42	28.7	6.44e-07	4.01	RV	CELLSTATES	vFB1.1	control_PKP2	5	13
PLA2G2A	7.28	1.32e-16	2.11	0.0398	10.1	145	9.54e-21	15.9	RV	CELLSTATES	vFB1.1	control_PKP2	5	13
CCL2	5.82	4.33e-09	0.912	0.0469	8.96	67.9	1.03e-12	8.36	RV	CELLSTATES	vFB1.1	control_PKP2	5	13
SAA1	5.77	0.00119	0.019	0	4.74	21	1.46e-05	2.92	RV	CELLSTATES	vFB1.1	control_PKP2	5	13
NMRK2	5.43	0.00102	0.0257	0	4.82	21.6	1.17e-05	2.99	RV	CELLSTATES	vFB1.1	control_PKP2	5	13
NPPC	5.32	6.58e-09	0.22	0.014	7.04	65.1	2.41e-12	8.18	RV	CELLSTATES	vFB1.1	control_PKP2	5	13
RARRES1	4.86	6.58e-09	1.18	0.108	9.35	64	3.32e-12	8.18	RV	CELLSTATES	vFB1.1	control_PKP2	5	13
ID2	4.55	3.26e-08	0.265	0.0279	7.37	58	2.12e-11	7.49	RV	CELLSTATES	vFB1.1	control_PKP2	5	13
CXCL1	4.48	0.00769	0.0171	0	4.43	15.1	0.000199	2.11	RV	CELLSTATES	vFB1.1	control_PKP2	5	13
PLAU	4.46	2.75e-06	0.104	0.0118	5.96	41.7	4.76e-09	5.56	RV	CELLSTATES	vFB1.1	control_PKP2	5	13
G6PD	4.33	7.61e-05	0.0564	0.00153	5.23	29.5	4.5e-07	4.12	RV	CELLSTATES	vFB1.1	control_PKP2	5	13
ADAMTS4	4.31	5.72e-06	0.0819	0.00307	5.56	39.3	1.11e-08	5.24	RV	CELLSTATES	vFB1.1	control_PKP2	5	13
RNASE4	4.27	9.5e-05	0.0509	0.0118	5.8	28.8	5.86e-07	4.02	RV	CELLSTATES	vFB1.1	control_PKP2	5	13
Z99289.1	4.27	0.00568	0.0293	0	4.37	16.1	0.000124	2.25	RV	CELLSTATES	vFB1.1	control_PKP2	5	13
CCL11	4.19	1.37e-05	0.125	0.0197	6.41	35.6	4.24e-08	4.86	RV	CELLSTATES	vFB1.1	control_PKP2	5	13
LINC00881	4.19	0.00328	0.0185	0.000766	4.62	17.9	5.43e-05	2.48	RV	CELLSTATES	vFB1.1	control_PKP2	5	13
HES1	4.14	2.32e-07	0.49	0.0859	8.19	50.3	2.51e-10	6.63	RV	CELLSTATES	vFB1.1	control_PKP2	5	13
ELANE	4.13	3.43e-06	0.109	0.00542	5.67	40.9	6.18e-09	5.46	RV	CELLSTATES	vFB1.1	control_PKP2	5	13
ACE2	4.1	2.27e-05	0.105	0.00862	5.82	33.8	8.49e-08	4.64	RV	CELLSTATES	vFB1.1	control_PKP2	5	13
MRGPRF	4.1	8.86e-06	0.0793	0.00383	5.56	37.4	2.23e-08	5.05	RV	CELLSTATES	vFB1.1	control_PKP2	5	13
MYD88	4.08	0.00568	0.0157	0	4.26	16.1	0.000125	2.25	RV	CELLSTATES	vFB1.1	control_PKP2	5	13
PPP1R3C	4.04	0.000795	0.0418	0.00237	5.03	22.2	8.59e-06	3.1	RV	CELLSTATES	vFB1.1	control_PKP2	5	13
TSIX	3.99	0.0109	0.0251	0	4.19	14	0.000329	1.96	RV	CELLSTATES	vFB1.1	control_PKP2	5	13
CHDH	3.98	0.00706	0.0316	0	4.26	15.4	0.000169	2.15	RV	CELLSTATES	vFB1.1	control_PKP2	5	13
RASD1	3.89	2.98e-05	0.0688	0.0141	5.94	32.5	1.38e-07	4.53	RV	CELLSTATES	vFB1.1	control_PKP2	5	13
LINC02137	3.82	0.0243	0.0142	0	4.22	11.6	0.00101	1.62	RV	CELLSTATES	vFB1.1	control_PKP2	5	13
MEIS1-AS2	3.81	0.0104	0.0258	0	4.17	14.1	0.000303	1.98	RV	CELLSTATES	vFB1.1	control_PKP2	5	13
MYH6	3.81	0.00473	0.0319	0.000766	4.61	16.7	9.24e-05	2.33	RV	CELLSTATES	vFB1.1	control_PKP2	5	13
HILPDA	3.79	0.000281	0.0434	0.0023	5.01	25.2	2.45e-06	3.55	RV	CELLSTATES	vFB1.1	control_PKP2	5	13
RET	3.72	0.00752	0.0312	0.000766	4.49	15.1	0.000191	2.12	RV	CELLSTATES	vFB1.1	control_PKP2	5	13
LGI4	3.69	0.0108	0.0249	0	4.15	14	0.000326	1.97	RV	CELLSTATES	vFB1.1	control_PKP2	5	13
APLNR	3.63	9.51e-06	0.123	0.0219	6.31	37	2.56e-08	5.02	RV	CELLSTATES	vFB1.1	control_PKP2	5	13
CHRDL2	3.63	2.81e-05	0.159	0.015	6.21	32.7	1.26e-07	4.55	RV	CELLSTATES	vFB1.1	control_PKP2	5	13
SLC35C1	3.6	0.00734	0.0174	0.000766	4.41	15.2	0.000183	2.13	RV	CELLSTATES	vFB1.1	control_PKP2	5	13
HIST1H1C	3.55	0.00855	0.0318	0.00625	4.6	14.7	0.000231	2.07	RV	CELLSTATES	vFB1.1	control_PKP2	5	13
TMEM176A	3.55	0.00053	0.0695	0.00779	5.53	23.5	4.96e-06	3.28	RV	CELLSTATES	vFB1.1	control_PKP2	5	13
MARCKSL1	3.5	8.8e-06	0.156	0.0312	6.52	37.5	2.15e-08	5.06	RV	CELLSTATES	vFB1.1	control_PKP2	5	13
MT1A	3.48	0.0075	0.0225	0.00389	4.69	15.1	0.00019	2.12	RV	CELLSTATES	vFB1.1	control_PKP2	5	13
NGFR	3.47	3.89e-05	0.145	0.00772	5.76	31.6	1.96e-07	4.41	RV	CELLSTATES	vFB1.1	control_PKP2	5	13
AC108134.2	3.46	0.025	0.0186	0.0016	4.31	11.5	0.00106	1.6	RV	CELLSTATES	vFB1.1	control_PKP2	5	13
ASS1	3.46	0.0112	0.0205	0.0016	4.41	13.8	0.00034	1.95	RV	CELLSTATES	vFB1.1	control_PKP2	5	13
CCL19	3.45	0.0471	0.0139	0	4.17	9.58	0.00262	1.33	RV	CELLSTATES	vFB1.1	control_PKP2	5	13
GPX3	3.45	2.41e-05	1.26	0.274	9.71	33.5	9.56e-08	4.62	RV	CELLSTATES	vFB1.1	control_PKP2	5	13
G0S2	3.42	0.00339	0.0481	0.00307	5.11	17.8	5.67e-05	2.47	RV	CELLSTATES	vFB1.1	control_PKP2	5	13
PTGFR	3.42	7.88e-06	0.177	0.0173	6.09	37.9	1.85e-08	5.1	RV	CELLSTATES	vFB1.1	control_PKP2	5	13
PTGIR	3.42	5.61e-08	0.348	0.0511	7.22	55.3	4.85e-11	7.25	RV	CELLSTATES	vFB1.1	control_PKP2	5	13
SLC4A3	3.42	0.00817	0.0526	0.00625	4.65	14.8	0.000217	2.09	RV	CELLSTATES	vFB1.1	control_PKP2	5	13
AC092171.3	3.4	0.0259	0.0166	0	4.06	11.4	0.00111	1.59	RV	CELLSTATES	vFB1.1	control_PKP2	5	13
AMPD2	3.39	0.00349	0.0363	0.00472	4.76	17.7	5.97e-05	2.46	RV	CELLSTATES	vFB1.1	control_PKP2	5	13
RORB	3.32	0.0264	0.013	0	4	11.3	0.00114	1.58	RV	CELLSTATES	vFB1.1	control_PKP2	5	13
BHLHE40	3.22	2.71e-05	0.188	0.0415	6.7	32.9	1.17e-07	4.57	RV	CELLSTATES	vFB1.1	control_PKP2	5	13
TIMM17B	3.22	0.0108	0.024	0.00153	4.52	14	0.000322	1.97	RV	CELLSTATES	vFB1.1	control_PKP2	5	13
SCIN	3.15	0.0379	0.0184	0	3.95	10.2	0.00191	1.42	RV	CELLSTATES	vFB1.1	control_PKP2	5	13
AC097521.1	3.14	0.00574	0.0231	0.011	5.05	16	0.000129	2.24	RV	CELLSTATES	vFB1.1	control_PKP2	5	13
UBL4A	3.14	0.0118	0.0189	0.00153	4.43	13.6	0.000371	1.93	RV	CELLSTATES	vFB1.1	control_PKP2	5	13
FAM184A	3.12	2.41e-05	0.234	0.0299	6.3	33.5	9.48e-08	4.62	RV	CELLSTATES	vFB1.1	control_PKP2	5	13
FBXO2	3.11	0.0147	0.02	0.00389	4.56	13	0.000505	1.83	RV	CELLSTATES	vFB1.1	control_PKP2	5	13
ADRB1	3.04	0.0442	0.0169	0.000766	4.29	9.76	0.00238	1.35	RV	CELLSTATES	vFB1.1	control_PKP2	5	13
PCDH18	3.03	0.000651	0.0877	0.015	5.61	22.9	6.47e-06	3.19	RV	CELLSTATES	vFB1.1	control_PKP2	5	13
FBLIM1	3.02	0.0065	0.0716	0.00313	4.85	15.6	0.000149	2.19	RV	CELLSTATES	vFB1.1	control_PKP2	5	13
FAIM2	3	4.91e-05	0.111	0.0305	6.09	30.9	2.58e-07	4.31	RV	CELLSTATES	vFB1.1	control_PKP2	5	13
IFITM2	3	2.62e-05	0.279	0.09	7.45	33.1	1.11e-07	4.58	RV	CELLSTATES	vFB1.1	control_PKP2	5	13
FGF18	2.97	0.0171	0.0228	0.0023	4.5	12.6	0.000615	1.77	RV	CELLSTATES	vFB1.1	control_PKP2	5	13
CD68	2.95	0.0215	0.0164	0.00397	4.57	11.9	0.00083	1.67	RV	CELLSTATES	vFB1.1	control_PKP2	5	13
AZGP1	2.94	0.0403	0.0216	0.000766	4.28	10	0.00209	1.39	RV	CELLSTATES	vFB1.1	control_PKP2	5	13
CHL1	2.93	0.0182	0.0307	0.00397	4.73	12.4	0.000669	1.74	RV	CELLSTATES	vFB1.1	control_PKP2	5	13
GAS6-AS1	2.93	0.0352	0.0494	0.000766	4.43	10.4	0.00171	1.45	RV	CELLSTATES	vFB1.1	control_PKP2	5	13
ZNF385A	2.92	0.00478	0.0321	0.00696	5.1	16.7	9.37e-05	2.32	RV	CELLSTATES	vFB1.1	control_PKP2	5	13
AC004846.1	2.91	0.0442	0.0206	0	3.94	9.78	0.00238	1.35	RV	CELLSTATES	vFB1.1	control_PKP2	5	13
RPL13A	2.91	3.18e-05	0.314	0.109	7.67	32.2	1.53e-07	4.5	RV	CELLSTATES	vFB1.1	control_PKP2	5	13
GABARAP	2.9	0.0343	0.0171	0.00778	4.76	10.5	0.00164	1.46	RV	CELLSTATES	vFB1.1	control_PKP2	5	13
MFAP2	2.86	0.00438	0.0381	0.0102	5.14	16.9	8.31e-05	2.36	RV	CELLSTATES	vFB1.1	control_PKP2	5	13
VASN	2.85	0.00253	0.0724	0.0204	5.53	18.6	3.96e-05	2.6	RV	CELLSTATES	vFB1.1	control_PKP2	5	13
AL031280.1	2.83	0.0337	0.0214	0.00153	4.43	10.6	0.00161	1.47	RV	CELLSTATES	vFB1.1	control_PKP2	5	13
JUNB	2.81	2.43e-05	0.731	0.392	8.94	33.4	9.8e-08	4.61	RV	CELLSTATES	vFB1.1	control_PKP2	5	13
NAB2	2.81	0.0229	0.0339	0.00629	4.71	11.7	0.00093	1.64	RV	CELLSTATES	vFB1.1	control_PKP2	5	13
EDNRB	2.8	4.41e-07	0.55	0.133	7.95	47.5	6.36e-10	6.36	RV	CELLSTATES	vFB1.1	control_PKP2	5	13
MPV17L2	2.78	0.0414	0.0166	0.00153	4.31	9.94	0.00218	1.38	RV	CELLSTATES	vFB1.1	control_PKP2	5	13
RPS17	2.77	0.0154	0.031	0.0187	5.29	12.8	0.000545	1.81	RV	CELLSTATES	vFB1.1	control_PKP2	5	13
NUDT8	2.76	0.0351	0.0411	0.00636	4.56	10.5	0.00169	1.45	RV	CELLSTATES	vFB1.1	control_PKP2	5	13
CDH18	2.75	0.00568	0.0604	0.0101	5.12	16.1	0.000123	2.25	RV	CELLSTATES	vFB1.1	control_PKP2	5	13
HGF	2.75	0.0107	0.0384	0.00467	4.8	14	0.000316	1.97	RV	CELLSTATES	vFB1.1	control_PKP2	5	13
PIM1	2.75	0.00116	0.0949	0.0155	5.71	21	1.4e-05	2.93	RV	CELLSTATES	vFB1.1	control_PKP2	5	13
KPNA2	2.74	0.0173	0.0242	0.0149	4.87	12.5	0.000626	1.76	RV	CELLSTATES	vFB1.1	control_PKP2	5	13
AC097515.1	2.73	0.0472	0.0276	0.0016	4.28	9.55	0.00263	1.33	RV	CELLSTATES	vFB1.1	control_PKP2	5	13
MAP3K19	2.73	0.0254	0.0332	0.0039	4.74	11.4	0.00108	1.59	RV	CELLSTATES	vFB1.1	control_PKP2	5	13
ANKRD1	2.72	0.00119	0.193	0.0433	6.63	20.9	1.46e-05	2.92	RV	CELLSTATES	vFB1.1	control_PKP2	5	13
CHI3L2	2.71	0.0144	0.0424	0.0195	5.15	13.1	0.000487	1.84	RV	CELLSTATES	vFB1.1	control_PKP2	5	13
APOD	2.7	0.000164	6.41	2.62	12.2	26.9	1.24e-06	3.79	RV	CELLSTATES	vFB1.1	control_PKP2	5	13
FMNL1	2.7	0.00734	0.0759	0.0039	4.95	15.2	0.000184	2.13	RV	CELLSTATES	vFB1.1	control_PKP2	5	13
MT1X	2.65	0.000929	0.253	0.0962	7.34	21.7	1.04e-05	3.03	RV	CELLSTATES	vFB1.1	control_PKP2	5	13
TMEM100	2.64	0.00638	0.0487	0.0111	5.23	15.7	0.000144	2.2	RV	CELLSTATES	vFB1.1	control_PKP2	5	13
CHRM2	2.61	0.00991	0.0535	0.00702	4.95	14.2	0.000283	2	RV	CELLSTATES	vFB1.1	control_PKP2	5	13
NINJ1	2.6	0.0395	0.017	0.00703	4.75	10.1	0.00203	1.4	RV	CELLSTATES	vFB1.1	control_PKP2	5	13
SH3BGRL3	2.59	6.6e-05	0.232	0.0968	7.24	29.9	3.8e-07	4.18	RV	CELLSTATES	vFB1.1	control_PKP2	5	13
FTL	2.58	2.81e-05	1.33	0.433	9.41	32.7	1.27e-07	4.55	RV	CELLSTATES	vFB1.1	control_PKP2	5	13
HSPA1B	2.57	0.0162	0.0387	0.0235	5.39	12.7	0.000577	1.79	RV	CELLSTATES	vFB1.1	control_PKP2	5	13
SLC47A1	2.55	0.00707	0.0655	0.0323	5.73	15.3	0.000171	2.15	RV	CELLSTATES	vFB1.1	control_PKP2	5	13
CORO6	2.54	0.00171	0.093	0.0244	5.79	19.8	2.42e-05	2.77	RV	CELLSTATES	vFB1.1	control_PKP2	5	13
C19orf24	2.51	0.0391	0.0278	0.0102	4.68	10.1	0.00199	1.41	RV	CELLSTATES	vFB1.1	control_PKP2	5	13
FGF7	2.5	3.13e-05	0.642	0.182	8.17	32.4	1.47e-07	4.5	RV	CELLSTATES	vFB1.1	control_PKP2	5	13
PLAUR	2.5	0.00887	0.0578	0.0148	5.22	14.6	0.000241	2.05	RV	CELLSTATES	vFB1.1	control_PKP2	5	13
BIN1	2.49	0.0118	0.0425	0.0101	5	13.7	0.000368	1.93	RV	CELLSTATES	vFB1.1	control_PKP2	5	13
TECRL	2.49	0.0358	0.0434	0.00557	4.85	10.4	0.00176	1.45	RV	CELLSTATES	vFB1.1	control_PKP2	5	13
AC007529.2	2.47	8.73e-05	0.208	0.0544	6.56	29.1	5.22e-07	4.06	RV	CELLSTATES	vFB1.1	control_PKP2	5	13
KLF10	2.47	0.00148	0.0987	0.0231	5.93	20.2	1.98e-05	2.83	RV	CELLSTATES	vFB1.1	control_PKP2	5	13
APOE	2.46	0.000126	0.713	0.28	8.67	27.7	9.17e-07	3.9	RV	CELLSTATES	vFB1.1	control_PKP2	5	13
PGF	2.46	0.00237	0.0685	0.024	5.7	18.8	3.61e-05	2.62	RV	CELLSTATES	vFB1.1	control_PKP2	5	13
MYBPC3	2.45	0.0056	0.252	0.0596	6.99	16.2	0.000118	2.25	RV	CELLSTATES	vFB1.1	control_PKP2	5	13
LSAMP	2.44	2.76e-05	0.967	0.262	8.52	32.9	1.21e-07	4.56	RV	CELLSTATES	vFB1.1	control_PKP2	5	13
NQO1	2.44	0.00719	0.0876	0.0243	5.62	15.3	0.000177	2.14	RV	CELLSTATES	vFB1.1	control_PKP2	5	13
INSRR	2.43	0.0157	0.0321	0.0219	5.36	12.8	0.000558	1.8	RV	CELLSTATES	vFB1.1	control_PKP2	5	13
ADAMTS19	2.42	0.000164	0.261	0.0503	6.72	26.9	1.23e-06	3.79	RV	CELLSTATES	vFB1.1	control_PKP2	5	13
RARA-AS1	2.42	0.0182	0.034	0.00703	4.85	12.4	0.00067	1.74	RV	CELLSTATES	vFB1.1	control_PKP2	5	13
BCL3	2.41	0.0107	0.0384	0.0117	5.07	14	0.000314	1.97	RV	CELLSTATES	vFB1.1	control_PKP2	5	13
RNF181	2.4	0.0304	0.0396	0.014	5.04	10.9	0.0014	1.52	RV	CELLSTATES	vFB1.1	control_PKP2	5	13
SELENOK	2.39	0.00293	0.0654	0.029	5.75	18.2	4.71e-05	2.53	RV	CELLSTATES	vFB1.1	control_PKP2	5	13
TMED1	2.39	0.0296	0.0349	0.00949	4.86	10.9	0.00134	1.53	RV	CELLSTATES	vFB1.1	control_PKP2	5	13
DNAJB9	2.38	0.0144	0.041	0.0196	5.38	13.1	0.00049	1.84	RV	CELLSTATES	vFB1.1	control_PKP2	5	13
NOTCH1	2.37	0.0442	0.0348	0.0039	4.62	9.75	0.00238	1.35	RV	CELLSTATES	vFB1.1	control_PKP2	5	13
ADA	2.36	0.00025	0.154	0.055	6.49	25.6	2.12e-06	3.6	RV	CELLSTATES	vFB1.1	control_PKP2	5	13
CFL1	2.35	0.000101	0.216	0.0954	7.1	28.4	6.88e-07	4	RV	CELLSTATES	vFB1.1	control_PKP2	5	13
NOP56	2.35	0.00564	0.0776	0.0172	5.34	16.1	0.00012	2.25	RV	CELLSTATES	vFB1.1	control_PKP2	5	13
SLC35B2	2.35	0.027	0.0282	0.014	5.01	11.2	0.00118	1.57	RV	CELLSTATES	vFB1.1	control_PKP2	5	13
TRIM47	2.35	0.00038	0.117	0.0358	6.04	24.4	3.45e-06	3.42	RV	CELLSTATES	vFB1.1	control_PKP2	5	13
CREB3L1	2.34	0.00666	0.0899	0.0155	5.44	15.5	0.000158	2.18	RV	CELLSTATES	vFB1.1	control_PKP2	5	13
PSME1	2.34	0.0065	0.061	0.0297	5.7	15.6	0.000153	2.19	RV	CELLSTATES	vFB1.1	control_PKP2	5	13
SELENOM	2.34	0.000169	0.31	0.129	7.49	26.8	1.3e-06	3.77	RV	CELLSTATES	vFB1.1	control_PKP2	5	13
TMEM60	2.34	0.0477	0.0205	0.00862	4.73	9.51	0.00268	1.32	RV	CELLSTATES	vFB1.1	control_PKP2	5	13
LSAMP-AS1	2.33	0.00129	0.132	0.0481	6.32	20.7	1.65e-05	2.89	RV	CELLSTATES	vFB1.1	control_PKP2	5	13
LRP4	2.31	0.000228	0.609	0.221	8.33	25.8	1.89e-06	3.64	RV	CELLSTATES	vFB1.1	control_PKP2	5	13
RASSF9	2.31	0.0223	0.0601	0.0118	4.97	11.8	0.000881	1.65	RV	CELLSTATES	vFB1.1	control_PKP2	5	13
SH3PXD2A-AS1	2.3	0.0358	0.0282	0.0101	4.89	10.4	0.00175	1.45	RV	CELLSTATES	vFB1.1	control_PKP2	5	13
HSPB8	2.29	0.00914	0.0693	0.0141	5.2	14.5	0.000252	2.04	RV	CELLSTATES	vFB1.1	control_PKP2	5	13
TMEM45A	2.29	0.000224	0.224	0.0559	6.5	25.9	1.82e-06	3.65	RV	CELLSTATES	vFB1.1	control_PKP2	5	13
POLD2	2.28	0.0119	0.113	0.0344	6.16	13.6	0.000373	1.93	RV	CELLSTATES	vFB1.1	control_PKP2	5	13
BMX	2.26	0.0179	0.0737	0.0219	5.44	12.4	0.000657	1.75	RV	CELLSTATES	vFB1.1	control_PKP2	5	13
IFRD2	2.25	0.0065	0.0863	0.0204	5.5	15.6	0.000152	2.19	RV	CELLSTATES	vFB1.1	control_PKP2	5	13
PLN	2.25	0.00755	0.156	0.0596	6.59	15.1	0.000193	2.12	RV	CELLSTATES	vFB1.1	control_PKP2	5	13
PPL	2.25	0.000822	0.157	0.0345	5.99	22.1	9.05e-06	3.08	RV	CELLSTATES	vFB1.1	control_PKP2	5	13
PSMB9	2.25	0.0286	0.042	0.0159	5.03	11	0.00128	1.54	RV	CELLSTATES	vFB1.1	control_PKP2	5	13
RPL27A	2.24	0.000686	0.169	0.0893	6.89	22.7	7.06e-06	3.16	RV	CELLSTATES	vFB1.1	control_PKP2	5	13
MROH2B	2.23	0.0207	0.102	0.018	5.49	12	0.000793	1.68	RV	CELLSTATES	vFB1.1	control_PKP2	5	13
RPL3	2.21	0.000122	0.249	0.111	7.18	27.8	8.69e-07	3.91	RV	CELLSTATES	vFB1.1	control_PKP2	5	13
BAHCC1	2.2	0.0177	0.0609	0.0142	5.15	12.5	0.000645	1.75	RV	CELLSTATES	vFB1.1	control_PKP2	5	13
MIDN	2.2	0.00314	0.091	0.0275	5.65	18	5.19e-05	2.5	RV	CELLSTATES	vFB1.1	control_PKP2	5	13
MTSS1L	2.2	0.00463	0.0841	0.0308	5.67	16.8	9.02e-05	2.33	RV	CELLSTATES	vFB1.1	control_PKP2	5	13
PDE10A	2.2	0.000899	0.513	0.106	7.48	21.8	1e-05	3.05	RV	CELLSTATES	vFB1.1	control_PKP2	5	13
SPDYE2	2.19	0.00114	0.246	0.124	7.33	21.1	1.36e-05	2.94	RV	CELLSTATES	vFB1.1	control_PKP2	5	13
B3GAT2	2.18	0.00958	0.0766	0.0234	5.65	14.4	0.000267	2.02	RV	CELLSTATES	vFB1.1	control_PKP2	5	13
LRRC2	2.18	0.0434	0.0787	0.0173	5.13	9.82	0.00231	1.36	RV	CELLSTATES	vFB1.1	control_PKP2	5	13
PRPF19	2.18	0.0412	0.0296	0.014	4.94	9.96	0.00215	1.39	RV	CELLSTATES	vFB1.1	control_PKP2	5	13
TNFAIP6	2.16	0.00104	0.317	0.139	7.38	21.4	1.21e-05	2.98	RV	CELLSTATES	vFB1.1	control_PKP2	5	13
AGPAT2	2.15	0.0108	0.0678	0.0236	5.5	14	0.00032	1.97	RV	CELLSTATES	vFB1.1	control_PKP2	5	13
CTSC	2.14	0.00123	0.149	0.0677	6.43	20.8	1.55e-05	2.91	RV	CELLSTATES	vFB1.1	control_PKP2	5	13
LAMTOR5	2.14	0.0011	0.167	0.0665	6.55	21.2	1.3e-05	2.96	RV	CELLSTATES	vFB1.1	control_PKP2	5	13
IFI35	2.13	0.0114	0.0634	0.0204	5.42	13.8	0.000352	1.94	RV	CELLSTATES	vFB1.1	control_PKP2	5	13
OSMR	2.13	2.24e-05	0.54	0.14	7.61	33.9	8.22e-08	4.65	RV	CELLSTATES	vFB1.1	control_PKP2	5	13
MIEN1	2.11	0.0195	0.0513	0.0228	5.4	12.2	0.000732	1.71	RV	CELLSTATES	vFB1.1	control_PKP2	5	13
RBP1	2.11	0.0153	0.0578	0.039	5.66	12.9	0.000538	1.82	RV	CELLSTATES	vFB1.1	control_PKP2	5	13
RPS18	2.1	0.00123	0.183	0.0897	6.76	20.8	1.56e-05	2.91	RV	CELLSTATES	vFB1.1	control_PKP2	5	13
TMEM176B	2.1	0.00522	0.168	0.0595	6.4	16.4	0.000108	2.28	RV	CELLSTATES	vFB1.1	control_PKP2	5	13
KCNE4	2.08	0.0034	0.124	0.0342	5.91	17.8	5.74e-05	2.47	RV	CELLSTATES	vFB1.1	control_PKP2	5	13
LAMA4	2.08	0.000312	0.343	0.118	7.18	24.9	2.77e-06	3.51	RV	CELLSTATES	vFB1.1	control_PKP2	5	13
MARCH3	2.08	9.53e-05	0.565	0.198	7.95	28.7	6.15e-07	4.02	RV	CELLSTATES	vFB1.1	control_PKP2	5	13
RNF6	2.08	0.0215	0.0663	0.0125	5.19	11.9	0.000831	1.67	RV	CELLSTATES	vFB1.1	control_PKP2	5	13
RPLP2	2.08	0.000341	0.292	0.115	7.25	24.7	3.04e-06	3.47	RV	CELLSTATES	vFB1.1	control_PKP2	5	13
PFN1	2.07	0.00237	0.187	0.12	7.12	18.8	3.6e-05	2.62	RV	CELLSTATES	vFB1.1	control_PKP2	5	13
RIPOR3	2.07	9.53e-05	0.492	0.114	7.46	28.7	6.15e-07	4.02	RV	CELLSTATES	vFB1.1	control_PKP2	5	13
C1RL-AS1	2.06	0.0402	0.0652	0.0149	5.06	10	0.00208	1.4	RV	CELLSTATES	vFB1.1	control_PKP2	5	13
DAZAP2	2.06	0.00107	0.236	0.0886	6.96	21.3	1.25e-05	2.97	RV	CELLSTATES	vFB1.1	control_PKP2	5	13
KCNQ1	2.06	0.000592	0.187	0.0538	6.4	23.1	5.76e-06	3.23	RV	CELLSTATES	vFB1.1	control_PKP2	5	13
PSMA4	2.05	0.00228	0.12	0.0531	6.26	19	3.37e-05	2.64	RV	CELLSTATES	vFB1.1	control_PKP2	5	13
EMC6	2.04	0.0144	0.0589	0.0164	5.31	13	0.000492	1.84	RV	CELLSTATES	vFB1.1	control_PKP2	5	13
MAOA	2.04	0.0145	0.152	0.0321	5.78	13	0.000494	1.84	RV	CELLSTATES	vFB1.1	control_PKP2	5	13
SERTAD4	2.04	0.00378	0.147	0.0321	5.86	17.4	6.75e-05	2.42	RV	CELLSTATES	vFB1.1	control_PKP2	5	13
TAX1BP3	2.04	0.027	0.0613	0.0252	5.51	11.2	0.00119	1.57	RV	CELLSTATES	vFB1.1	control_PKP2	5	13
NDRG2	2.03	0.000624	0.188	0.0939	6.87	23	6.11e-06	3.2	RV	CELLSTATES	vFB1.1	control_PKP2	5	13
VEGFD	2.03	0.00024	0.353	0.147	7.49	25.7	2.02e-06	3.62	RV	CELLSTATES	vFB1.1	control_PKP2	5	13
AKR1C1	2.02	0.00019	0.559	0.205	7.9	26.5	1.48e-06	3.72	RV	CELLSTATES	vFB1.1	control_PKP2	5	13
GPX4	2.02	0.00116	0.244	0.117	7.11	21	1.39e-05	2.93	RV	CELLSTATES	vFB1.1	control_PKP2	5	13
CDC42EP4	2	0.00247	0.113	0.0491	6.17	18.7	3.77e-05	2.61	RV	CELLSTATES	vFB1.1	control_PKP2	5	13
IER2	2	0.00843	0.163	0.135	7.14	14.7	0.000227	2.07	RV	CELLSTATES	vFB1.1	control_PKP2	5	13
FGF10	1.99	0.0199	0.148	0.0469	5.91	12.1	0.000751	1.7	RV	CELLSTATES	vFB1.1	control_PKP2	5	13
ISOC1	1.99	0.0334	0.0752	0.0181	5.16	10.6	0.00159	1.48	RV	CELLSTATES	vFB1.1	control_PKP2	5	13
SERPINE3	1.98	0.0364	0.0748	0.0118	5.14	10.3	0.00181	1.44	RV	CELLSTATES	vFB1.1	control_PKP2	5	13
SOCS1	1.98	0.0127	0.101	0.057	6.09	13.5	0.000407	1.9	RV	CELLSTATES	vFB1.1	control_PKP2	5	13
TRDN-AS1	1.98	0.0242	0.0869	0.0323	5.64	11.5	0.00101	1.62	RV	CELLSTATES	vFB1.1	control_PKP2	5	13
GUCY1A1	1.97	0.00136	0.159	0.0667	6.39	20.5	1.76e-05	2.86	RV	CELLSTATES	vFB1.1	control_PKP2	5	13
MT2A	1.97	0.00569	0.42	0.277	8.24	16	0.000127	2.24	RV	CELLSTATES	vFB1.1	control_PKP2	5	13
PTGIS	1.97	9.17e-05	0.92	0.257	8.34	28.9	5.55e-07	4.04	RV	CELLSTATES	vFB1.1	control_PKP2	5	13
RHOG	1.97	0.0383	0.0465	0.0245	5.22	10.2	0.00194	1.42	RV	CELLSTATES	vFB1.1	control_PKP2	5	13
SNRPG	1.97	0.00294	0.11	0.059	6.26	18.2	4.74e-05	2.53	RV	CELLSTATES	vFB1.1	control_PKP2	5	13
HSPB3	1.96	0.0469	0.0639	0.0291	5.43	9.58	0.0026	1.33	RV	CELLSTATES	vFB1.1	control_PKP2	5	13
S100A16	1.96	0.0283	0.0542	0.0369	5.54	11.1	0.00126	1.55	RV	CELLSTATES	vFB1.1	control_PKP2	5	13
TNNT2	1.96	0.00365	0.356	0.145	7.48	17.5	6.47e-05	2.44	RV	CELLSTATES	vFB1.1	control_PKP2	5	13
EPHX1	1.95	0.000686	0.297	0.151	7.42	22.7	7.03e-06	3.16	RV	CELLSTATES	vFB1.1	control_PKP2	5	13
NR4A1	1.95	0.0197	0.289	0.227	7.71	12.2	0.000741	1.71	RV	CELLSTATES	vFB1.1	control_PKP2	5	13
PCBP1	1.95	0.00518	0.136	0.0533	6.19	16.4	0.000105	2.29	RV	CELLSTATES	vFB1.1	control_PKP2	5	13
C1QTNF1	1.94	0.00652	0.151	0.0617	6.22	15.6	0.000154	2.19	RV	CELLSTATES	vFB1.1	control_PKP2	5	13
HSPB7	1.94	0.027	0.103	0.0518	6.09	11.2	0.00118	1.57	RV	CELLSTATES	vFB1.1	control_PKP2	5	13
PDGFRB	1.93	1.91e-05	0.861	0.287	8.36	34.6	6.18e-08	4.72	RV	CELLSTATES	vFB1.1	control_PKP2	5	13
TM4SF1	1.92	0.00478	0.176	0.1	6.83	16.7	9.4e-05	2.32	RV	CELLSTATES	vFB1.1	control_PKP2	5	13
IGFBP4	1.91	0.000226	0.708	0.286	8.31	25.9	1.86e-06	3.64	RV	CELLSTATES	vFB1.1	control_PKP2	5	13
PPP4C	1.91	0.0135	0.0815	0.033	5.73	13.3	0.000441	1.87	RV	CELLSTATES	vFB1.1	control_PKP2	5	13
CSRP1	1.9	0.00352	0.14	0.0546	6.21	17.6	6.11e-05	2.45	RV	CELLSTATES	vFB1.1	control_PKP2	5	13
RPL34	1.9	0.00734	0.159	0.127	7.06	15.2	0.000183	2.13	RV	CELLSTATES	vFB1.1	control_PKP2	5	13
AKR1B1	1.88	0.00647	0.147	0.0863	6.54	15.7	0.000148	2.19	RV	CELLSTATES	vFB1.1	control_PKP2	5	13
MAGEH1	1.88	0.0394	0.0349	0.0196	5.14	10.1	0.00202	1.4	RV	CELLSTATES	vFB1.1	control_PKP2	5	13
MMP14	1.88	0.00393	0.153	0.0764	6.46	17.3	7.12e-05	2.41	RV	CELLSTATES	vFB1.1	control_PKP2	5	13
ADAMTSL2	1.87	0.00843	0.126	0.0344	5.88	14.7	0.000227	2.07	RV	CELLSTATES	vFB1.1	control_PKP2	5	13
EIF4A1	1.87	0.00567	0.158	0.122	6.97	16.1	0.000121	2.25	RV	CELLSTATES	vFB1.1	control_PKP2	5	13
MKRN3	1.87	0.0379	0.0612	0.0387	5.72	10.2	0.00191	1.42	RV	CELLSTATES	vFB1.1	control_PKP2	5	13
SOCS3	1.87	0.0269	0.136	0.0944	6.62	11.2	0.00117	1.57	RV	CELLSTATES	vFB1.1	control_PKP2	5	13
TMEM147	1.87	0.0216	0.0649	0.0401	5.66	11.9	0.000837	1.67	RV	CELLSTATES	vFB1.1	control_PKP2	5	13
AC087623.2	1.86	0.0124	0.12	0.075	6.46	13.5	0.000397	1.9	RV	CELLSTATES	vFB1.1	control_PKP2	5	13
FLOT1	1.86	0.00155	0.167	0.0752	6.48	20.1	2.11e-05	2.81	RV	CELLSTATES	vFB1.1	control_PKP2	5	13
RYR2	1.86	0.00518	0.88	0.229	8.4	16.4	0.000105	2.29	RV	CELLSTATES	vFB1.1	control_PKP2	5	13
MID1IP1	1.85	0.0174	0.0944	0.0541	5.96	12.5	0.00063	1.76	RV	CELLSTATES	vFB1.1	control_PKP2	5	13
NOP10	1.85	0.0273	0.0587	0.0347	5.59	11.2	0.0012	1.56	RV	CELLSTATES	vFB1.1	control_PKP2	5	13
SEPT9	1.85	0.00811	0.0879	0.033	5.72	14.8	0.000214	2.09	RV	CELLSTATES	vFB1.1	control_PKP2	5	13
LMAN2	1.84	0.0076	0.09	0.0494	6.04	15.1	0.000194	2.12	RV	CELLSTATES	vFB1.1	control_PKP2	5	13
MRPL41	1.84	0.0147	0.089	0.0394	5.87	13	0.000504	1.83	RV	CELLSTATES	vFB1.1	control_PKP2	5	13
MRPS14	1.84	0.0276	0.0794	0.0284	5.44	11.1	0.00122	1.56	RV	CELLSTATES	vFB1.1	control_PKP2	5	13
RPL35	1.84	0.00569	0.157	0.106	6.82	16	0.000127	2.24	RV	CELLSTATES	vFB1.1	control_PKP2	5	13
RPLP0	1.84	0.00145	0.438	0.224	7.87	20.3	1.92e-05	2.84	RV	CELLSTATES	vFB1.1	control_PKP2	5	13
RPS20	1.84	0.00973	0.107	0.0708	6.3	14.3	0.000273	2.01	RV	CELLSTATES	vFB1.1	control_PKP2	5	13
ST8SIA1	1.84	0.000725	0.281	0.103	6.92	22.5	7.58e-06	3.14	RV	CELLSTATES	vFB1.1	control_PKP2	5	13
ANKRD35	1.83	0.0459	0.0558	0.0283	5.24	9.65	0.0025	1.34	RV	CELLSTATES	vFB1.1	control_PKP2	5	13
LDHA	1.83	0.000972	0.307	0.163	7.38	21.6	1.1e-05	3.01	RV	CELLSTATES	vFB1.1	control_PKP2	5	13
RPL23A	1.83	0.00638	0.155	0.119	6.89	15.7	0.000145	2.2	RV	CELLSTATES	vFB1.1	control_PKP2	5	13
RPL27	1.83	0.0124	0.09	0.0564	6.11	13.5	0.000397	1.9	RV	CELLSTATES	vFB1.1	control_PKP2	5	13
SLC2A3	1.82	0.00706	0.153	0.0766	6.54	15.3	0.00017	2.15	RV	CELLSTATES	vFB1.1	control_PKP2	5	13
GNAO1	1.81	0.0226	0.102	0.0298	5.65	11.8	0.000904	1.65	RV	CELLSTATES	vFB1.1	control_PKP2	5	13
EMP3	1.79	0.00736	0.173	0.123	6.92	15.2	0.000185	2.13	RV	CELLSTATES	vFB1.1	control_PKP2	5	13
GADD45B	1.79	0.00421	0.49	0.254	8	17.1	7.76e-05	2.38	RV	CELLSTATES	vFB1.1	control_PKP2	5	13
PTGES2	1.79	0.0497	0.0838	0.0308	5.33	9.39	0.00285	1.3	RV	CELLSTATES	vFB1.1	control_PKP2	5	13
RPL7	1.79	0.00902	0.192	0.125	7.01	14.5	0.000246	2.04	RV	CELLSTATES	vFB1.1	control_PKP2	5	13
PFDN5	1.78	0.00422	0.168	0.0852	6.64	17.1	7.84e-05	2.37	RV	CELLSTATES	vFB1.1	control_PKP2	5	13
PSMC5	1.78	0.0231	0.0893	0.0359	5.76	11.7	0.000943	1.64	RV	CELLSTATES	vFB1.1	control_PKP2	5	13
RHOT2	1.78	0.00957	0.123	0.0718	6.33	14.4	0.000266	2.02	RV	CELLSTATES	vFB1.1	control_PKP2	5	13
ACADVL	1.77	0.0017	0.23	0.135	7.11	19.8	2.37e-05	2.77	RV	CELLSTATES	vFB1.1	control_PKP2	5	13
TNFRSF1A	1.77	0.00352	0.227	0.133	7.11	17.6	6.08e-05	2.45	RV	CELLSTATES	vFB1.1	control_PKP2	5	13
ATP5ME	1.76	0.0186	0.0853	0.0545	5.96	12.3	0.000689	1.73	RV	CELLSTATES	vFB1.1	control_PKP2	5	13
HIC1	1.76	0.0293	0.0955	0.0394	5.66	11	0.00133	1.53	RV	CELLSTATES	vFB1.1	control_PKP2	5	13
SNRPD1	1.76	0.0258	0.0802	0.0344	5.61	11.3	0.0011	1.59	RV	CELLSTATES	vFB1.1	control_PKP2	5	13
AC008591.1	1.75	0.0108	0.161	0.0642	6.19	13.9	0.000326	1.97	RV	CELLSTATES	vFB1.1	control_PKP2	5	13
COPS6	1.75	0.00492	0.134	0.0619	6.23	16.6	9.89e-05	2.31	RV	CELLSTATES	vFB1.1	control_PKP2	5	13
DEGS1	1.75	0.014	0.112	0.0452	5.97	13.1	0.000472	1.85	RV	CELLSTATES	vFB1.1	control_PKP2	5	13
H2AFZ	1.75	0.0269	0.0875	0.0547	5.98	11.2	0.00118	1.57	RV	CELLSTATES	vFB1.1	control_PKP2	5	13
TEX26-AS1	1.75	0.0153	0.085	0.0578	6.03	12.9	0.000535	1.82	RV	CELLSTATES	vFB1.1	control_PKP2	5	13
C1R	1.74	0.000737	1.4	0.733	9.53	22.4	7.86e-06	3.13	RV	CELLSTATES	vFB1.1	control_PKP2	5	13
CRYAB	1.74	0.00459	0.338	0.215	7.66	16.8	8.87e-05	2.34	RV	CELLSTATES	vFB1.1	control_PKP2	5	13
FAM227B	1.74	0.00273	0.289	0.156	7.27	18.4	4.35e-05	2.56	RV	CELLSTATES	vFB1.1	control_PKP2	5	13
JAGN1	1.74	0.0479	0.0613	0.0291	5.39	9.5	0.0027	1.32	RV	CELLSTATES	vFB1.1	control_PKP2	5	13
MYL3	1.74	0.0113	0.161	0.11	6.79	13.8	0.000345	1.95	RV	CELLSTATES	vFB1.1	control_PKP2	5	13
CALHM2	1.73	0.049	0.0433	0.0353	5.48	9.43	0.0028	1.31	RV	CELLSTATES	vFB1.1	control_PKP2	5	13
HLA-B	1.73	0.0135	0.219	0.175	7.34	13.3	0.000445	1.87	RV	CELLSTATES	vFB1.1	control_PKP2	5	13
HOXB2	1.73	0.0147	0.0786	0.0459	5.78	13	0.000506	1.83	RV	CELLSTATES	vFB1.1	control_PKP2	5	13
AC084357.2	1.72	0.00716	0.215	0.18	7.36	15.3	0.000175	2.15	RV	CELLSTATES	vFB1.1	control_PKP2	5	13
NDUFB2	1.72	0.0235	0.118	0.0457	5.91	11.6	0.000969	1.63	RV	CELLSTATES	vFB1.1	control_PKP2	5	13
RPL31	1.72	0.0193	0.111	0.0936	6.49	12.2	0.000721	1.72	RV	CELLSTATES	vFB1.1	control_PKP2	5	13
RPS29	1.72	0.0144	0.0994	0.0575	6.11	13.1	0.000488	1.84	RV	CELLSTATES	vFB1.1	control_PKP2	5	13
STEAP2	1.72	0.0138	0.0937	0.0565	6.05	13.2	0.000458	1.86	RV	CELLSTATES	vFB1.1	control_PKP2	5	13
ACTN2	1.71	0.0235	0.146	0.0307	5.68	11.6	0.000969	1.63	RV	CELLSTATES	vFB1.1	control_PKP2	5	13
IFITM3	1.71	0.00258	0.652	0.424	8.62	18.6	4.05e-05	2.59	RV	CELLSTATES	vFB1.1	control_PKP2	5	13
SLC25A6	1.71	0.00975	0.179	0.111	6.81	14.3	0.000275	2.01	RV	CELLSTATES	vFB1.1	control_PKP2	5	13
ADH1B	1.7	0.00228	2.27	0.976	9.97	19	3.4e-05	2.64	RV	CELLSTATES	vFB1.1	control_PKP2	5	13
ATF6B	1.7	0.0065	0.122	0.0698	6.3	15.6	0.000153	2.19	RV	CELLSTATES	vFB1.1	control_PKP2	5	13
NID2	1.7	0.00165	0.327	0.11	6.96	19.9	2.27e-05	2.78	RV	CELLSTATES	vFB1.1	control_PKP2	5	13
RPS14	1.7	0.00353	0.26	0.159	7.27	17.6	6.18e-05	2.45	RV	CELLSTATES	vFB1.1	control_PKP2	5	13
RPS27	1.7	0.0204	0.12	0.0962	6.58	12.1	0.000777	1.69	RV	CELLSTATES	vFB1.1	control_PKP2	5	13
BRIX1	1.69	0.0412	0.0764	0.0422	5.68	9.97	0.00214	1.39	RV	CELLSTATES	vFB1.1	control_PKP2	5	13
DDIT3	1.69	0.0202	0.0976	0.0448	5.93	12.1	0.000766	1.69	RV	CELLSTATES	vFB1.1	control_PKP2	5	13
PRDX3	1.69	0.0299	0.109	0.0392	5.79	10.9	0.00136	1.52	RV	CELLSTATES	vFB1.1	control_PKP2	5	13
ZFP36	1.69	0.0161	0.41	0.381	8.29	12.7	0.000575	1.79	RV	CELLSTATES	vFB1.1	control_PKP2	5	13
RAB11B	1.68	0.0352	0.0713	0.0493	5.83	10.4	0.00171	1.45	RV	CELLSTATES	vFB1.1	control_PKP2	5	13
RPS25	1.68	0.00521	0.202	0.103	6.77	16.4	0.000107	2.28	RV	CELLSTATES	vFB1.1	control_PKP2	5	13
RPS8	1.68	0.00258	0.206	0.12	6.95	18.6	4.06e-05	2.59	RV	CELLSTATES	vFB1.1	control_PKP2	5	13
COPE	1.67	0.0358	0.0756	0.055	5.92	10.4	0.00177	1.45	RV	CELLSTATES	vFB1.1	control_PKP2	5	13
CHCHD10	1.66	0.0485	0.0779	0.0345	5.66	9.46	0.00276	1.31	RV	CELLSTATES	vFB1.1	control_PKP2	5	13
ELOB	1.66	0.0228	0.107	0.069	6.2	11.7	0.000918	1.64	RV	CELLSTATES	vFB1.1	control_PKP2	5	13
MLF2	1.66	0.00926	0.113	0.0643	6.16	14.5	0.000256	2.03	RV	CELLSTATES	vFB1.1	control_PKP2	5	13
AUP1	1.65	0.0278	0.0947	0.0807	6.35	11.1	0.00123	1.56	RV	CELLSTATES	vFB1.1	control_PKP2	5	13
POLR2L	1.65	0.0214	0.0938	0.0533	6.03	11.9	0.000825	1.67	RV	CELLSTATES	vFB1.1	control_PKP2	5	13
RPS15A	1.65	0.0287	0.0972	0.0714	6.18	11	0.00128	1.54	RV	CELLSTATES	vFB1.1	control_PKP2	5	13
RPS19	1.65	0.00449	0.234	0.168	7.28	16.9	8.61e-05	2.35	RV	CELLSTATES	vFB1.1	control_PKP2	5	13
TUFM	1.65	0.00858	0.151	0.0707	6.32	14.7	0.000232	2.07	RV	CELLSTATES	vFB1.1	control_PKP2	5	13
C3	1.64	0.00187	1.1	0.533	9	19.5	2.69e-05	2.73	RV	CELLSTATES	vFB1.1	control_PKP2	5	13
GADD45G	1.64	0.0407	0.0978	0.0438	5.74	10	0.00211	1.39	RV	CELLSTATES	vFB1.1	control_PKP2	5	13
NAMPT	1.64	0.00986	0.268	0.14	7.12	14.3	0.00028	2.01	RV	CELLSTATES	vFB1.1	control_PKP2	5	13
SERPING1	1.64	0.00438	0.875	0.568	9.06	16.9	8.3e-05	2.36	RV	CELLSTATES	vFB1.1	control_PKP2	5	13
SLC39A7	1.64	0.0313	0.0921	0.0447	5.7	10.8	0.00146	1.5	RV	CELLSTATES	vFB1.1	control_PKP2	5	13
BTG1	1.63	0.00298	0.378	0.2	7.6	18.2	4.83e-05	2.53	RV	CELLSTATES	vFB1.1	control_PKP2	5	13
FASTK	1.63	0.045	0.0702	0.0267	5.49	9.7	0.00244	1.35	RV	CELLSTATES	vFB1.1	control_PKP2	5	13
PTMA	1.63	0.00387	0.403	0.281	7.99	17.3	6.95e-05	2.41	RV	CELLSTATES	vFB1.1	control_PKP2	5	13
SELENBP1	1.63	0.00716	0.154	0.0721	6.36	15.3	0.000175	2.15	RV	CELLSTATES	vFB1.1	control_PKP2	5	13
CXCL12	1.62	0.0108	0.39	0.247	7.81	13.9	0.000326	1.97	RV	CELLSTATES	vFB1.1	control_PKP2	5	13
EFEMP1	1.61	0.00647	0.419	0.225	7.67	15.7	0.000147	2.19	RV	CELLSTATES	vFB1.1	control_PKP2	5	13
NGF	1.61	0.00138	0.505	0.202	7.79	20.5	1.79e-05	2.86	RV	CELLSTATES	vFB1.1	control_PKP2	5	13
RPL21	1.61	0.0118	0.201	0.141	7.01	13.7	0.00037	1.93	RV	CELLSTATES	vFB1.1	control_PKP2	5	13
CYR61	1.59	0.0435	0.272	0.296	7.96	9.81	0.00232	1.36	RV	CELLSTATES	vFB1.1	control_PKP2	5	13
PIGT	1.59	0.0499	0.0723	0.051	5.75	9.37	0.00288	1.3	RV	CELLSTATES	vFB1.1	control_PKP2	5	13
RPL15	1.59	0.00459	0.362	0.243	7.74	16.8	8.9e-05	2.34	RV	CELLSTATES	vFB1.1	control_PKP2	5	13
RARA	1.58	0.0389	0.0762	0.0369	5.52	10.1	0.00198	1.41	RV	CELLSTATES	vFB1.1	control_PKP2	5	13
SSR4	1.58	0.0131	0.132	0.0919	6.46	13.4	0.000425	1.88	RV	CELLSTATES	vFB1.1	control_PKP2	5	13
AKR1C3	1.57	0.0114	0.149	0.0875	6.42	13.8	0.000352	1.94	RV	CELLSTATES	vFB1.1	control_PKP2	5	13
DBI	1.57	0.019	0.101	0.066	6.11	12.3	0.00071	1.72	RV	CELLSTATES	vFB1.1	control_PKP2	5	13
FKBP2	1.57	0.0234	0.113	0.0581	6.09	11.6	0.000958	1.63	RV	CELLSTATES	vFB1.1	control_PKP2	5	13
IER3	1.57	0.0309	0.111	0.0542	5.82	10.8	0.00143	1.51	RV	CELLSTATES	vFB1.1	control_PKP2	5	13
LAPTM4A	1.57	0.00489	0.729	0.529	8.85	16.6	9.79e-05	2.31	RV	CELLSTATES	vFB1.1	control_PKP2	5	13
TRMT112	1.56	0.0223	0.121	0.095	6.49	11.8	0.000876	1.65	RV	CELLSTATES	vFB1.1	control_PKP2	5	13
KANK2	1.55	0.00482	0.272	0.122	6.9	16.6	9.55e-05	2.32	RV	CELLSTATES	vFB1.1	control_PKP2	5	13
LY6E	1.55	0.0351	0.1	0.0745	6.26	10.4	0.0017	1.45	RV	CELLSTATES	vFB1.1	control_PKP2	5	13
MYL9	1.55	0.0124	0.183	0.0977	6.6	13.5	0.000396	1.9	RV	CELLSTATES	vFB1.1	control_PKP2	5	13
CYCS	1.54	0.035	0.0959	0.071	6.12	10.5	0.00168	1.46	RV	CELLSTATES	vFB1.1	control_PKP2	5	13
MYDGF	1.54	0.012	0.157	0.0997	6.57	13.6	0.000377	1.92	RV	CELLSTATES	vFB1.1	control_PKP2	5	13
RPS2	1.54	0.00638	0.332	0.231	7.67	15.7	0.000144	2.2	RV	CELLSTATES	vFB1.1	control_PKP2	5	13
PRICKLE1	1.53	0.0017	0.68	0.287	8.06	19.8	2.38e-05	2.77	RV	CELLSTATES	vFB1.1	control_PKP2	5	13
RABAC1	1.52	0.0104	0.194	0.146	6.97	14.1	0.000304	1.98	RV	CELLSTATES	vFB1.1	control_PKP2	5	13
RPL19	1.52	0.00421	0.289	0.163	7.21	17.1	7.76e-05	2.38	RV	CELLSTATES	vFB1.1	control_PKP2	5	13
RTCB	1.52	0.0139	0.148	0.065	6.16	13.2	0.000466	1.86	RV	CELLSTATES	vFB1.1	control_PKP2	5	13
UBA52	1.52	0.0263	0.119	0.102	6.54	11.3	0.00113	1.58	RV	CELLSTATES	vFB1.1	control_PKP2	5	13
ENG	1.5	0.00438	0.599	0.317	8.11	17	8.25e-05	2.36	RV	CELLSTATES	vFB1.1	control_PKP2	5	13
NUPR1	1.5	0.00715	0.327	0.224	7.56	15.3	0.000174	2.15	RV	CELLSTATES	vFB1.1	control_PKP2	5	13
NDUFS2	1.49	0.0076	0.185	0.114	6.72	15	0.000195	2.12	RV	CELLSTATES	vFB1.1	control_PKP2	5	13
PKM	1.49	0.00988	0.22	0.126	6.85	14.2	0.000281	2.01	RV	CELLSTATES	vFB1.1	control_PKP2	5	13
RPLP1	1.49	0.00564	0.468	0.338	8.11	16.1	0.00012	2.25	RV	CELLSTATES	vFB1.1	control_PKP2	5	13
ADAMTS17	1.48	0.0188	0.218	0.0643	6.48	12.3	0.000699	1.73	RV	CELLSTATES	vFB1.1	control_PKP2	5	13
COX7C	1.48	0.0153	0.156	0.114	6.7	12.9	0.000535	1.82	RV	CELLSTATES	vFB1.1	control_PKP2	5	13
S100A6	1.48	0.00568	1.08	0.759	9.28	16	0.000126	2.25	RV	CELLSTATES	vFB1.1	control_PKP2	5	13
CLIC1	1.47	0.0181	0.154	0.122	6.74	12.4	0.000666	1.74	RV	CELLSTATES	vFB1.1	control_PKP2	5	13
EIF2S2	1.47	0.00833	0.216	0.115	6.82	14.8	0.000222	2.08	RV	CELLSTATES	vFB1.1	control_PKP2	5	13
HSPB1	1.47	0.0228	0.35	0.257	7.72	11.7	0.000919	1.64	RV	CELLSTATES	vFB1.1	control_PKP2	5	13
TRIP10	1.47	0.00438	0.264	0.114	6.82	16.9	8.34e-05	2.36	RV	CELLSTATES	vFB1.1	control_PKP2	5	13
CDC37	1.46	0.00788	0.19	0.0995	6.6	14.9	0.000205	2.1	RV	CELLSTATES	vFB1.1	control_PKP2	5	13
CYGB	1.46	0.013	0.275	0.187	7.33	13.4	0.00042	1.89	RV	CELLSTATES	vFB1.1	control_PKP2	5	13
SELENOS	1.46	0.00532	0.321	0.216	7.5	16.3	0.00011	2.27	RV	CELLSTATES	vFB1.1	control_PKP2	5	13
ACTN1	1.45	0.022	0.173	0.0997	6.51	11.9	0.000864	1.66	RV	CELLSTATES	vFB1.1	control_PKP2	5	13
CCBE1	1.45	0.0226	0.199	0.0886	6.5	11.8	0.000904	1.65	RV	CELLSTATES	vFB1.1	control_PKP2	5	13
POR	1.45	0.0249	0.107	0.0626	6.04	11.5	0.00104	1.6	RV	CELLSTATES	vFB1.1	control_PKP2	5	13
TMEM150C	1.45	0.00982	0.206	0.11	6.67	14.3	0.000277	2.01	RV	CELLSTATES	vFB1.1	control_PKP2	5	13
CATSPERB	1.44	0.0138	0.542	0.186	7.59	13.2	0.00046	1.86	RV	CELLSTATES	vFB1.1	control_PKP2	5	13
EMILIN1	1.44	0.0132	0.23	0.129	6.88	13.3	0.000431	1.88	RV	CELLSTATES	vFB1.1	control_PKP2	5	13
LITAF	1.44	0.0228	0.223	0.164	7.06	11.7	0.000913	1.64	RV	CELLSTATES	vFB1.1	control_PKP2	5	13
RPL35A	1.44	0.0153	0.21	0.159	7.09	12.9	0.000533	1.82	RV	CELLSTATES	vFB1.1	control_PKP2	5	13
TWIST2	1.44	0.0245	0.184	0.0898	6.39	11.5	0.00103	1.61	RV	CELLSTATES	vFB1.1	control_PKP2	5	13
ENO1	1.43	0.0246	0.195	0.141	6.91	11.5	0.00103	1.61	RV	CELLSTATES	vFB1.1	control_PKP2	5	13
TNFAIP2	1.43	0.0157	0.276	0.0903	6.59	12.8	0.000556	1.8	RV	CELLSTATES	vFB1.1	control_PKP2	5	13
CKM	1.42	0.0412	0.121	0.0849	6.24	9.96	0.00216	1.38	RV	CELLSTATES	vFB1.1	control_PKP2	5	13
MVP	1.42	0.0138	0.215	0.13	6.83	13.2	0.000461	1.86	RV	CELLSTATES	vFB1.1	control_PKP2	5	13
SLC5A9	1.42	0.0289	0.144	0.0747	6.29	11	0.0013	1.54	RV	CELLSTATES	vFB1.1	control_PKP2	5	13
TAPBP	1.42	0.0313	0.103	0.0656	6.07	10.8	0.00146	1.5	RV	CELLSTATES	vFB1.1	control_PKP2	5	13
AC109927.1	1.41	0.0349	0.135	0.0698	6.12	10.5	0.00167	1.46	RV	CELLSTATES	vFB1.1	control_PKP2	5	13
GGT5	1.41	0.00934	0.25	0.166	7.14	14.4	0.000259	2.03	RV	CELLSTATES	vFB1.1	control_PKP2	5	13
RPL13	1.41	0.00986	0.565	0.371	8.26	14.3	0.000279	2.01	RV	CELLSTATES	vFB1.1	control_PKP2	5	13
COCH	1.4	0.0477	0.0896	0.0777	6.13	9.51	0.00268	1.32	RV	CELLSTATES	vFB1.1	control_PKP2	5	13
HLA-C	1.4	0.0139	0.264	0.215	7.44	13.2	0.000468	1.86	RV	CELLSTATES	vFB1.1	control_PKP2	5	13
MPG	1.4	0.0135	0.2	0.118	6.72	13.2	0.000447	1.87	RV	CELLSTATES	vFB1.1	control_PKP2	5	13
NARS	1.4	0.0325	0.153	0.0727	6.17	10.7	0.00153	1.49	RV	CELLSTATES	vFB1.1	control_PKP2	5	13
APOL3	1.39	0.0224	0.19	0.0838	6.39	11.8	0.000886	1.65	RV	CELLSTATES	vFB1.1	control_PKP2	5	13
ARPC5	1.39	0.0225	0.193	0.119	6.68	11.8	0.000896	1.65	RV	CELLSTATES	vFB1.1	control_PKP2	5	13
COX6C	1.39	0.0243	0.195	0.114	6.69	11.5	0.00101	1.62	RV	CELLSTATES	vFB1.1	control_PKP2	5	13
SERPINH1	1.39	0.0381	0.159	0.0792	6.2	10.2	0.00193	1.42	RV	CELLSTATES	vFB1.1	control_PKP2	5	13
ST3GAL4	1.39	0.0199	0.308	0.132	7.08	12.2	0.00075	1.7	RV	CELLSTATES	vFB1.1	control_PKP2	5	13
TIMP1	1.39	0.00728	0.954	0.714	9.11	15.2	0.00018	2.14	RV	CELLSTATES	vFB1.1	control_PKP2	5	13
PAMR1	1.38	0.0116	0.507	0.211	7.51	13.7	0.000359	1.94	RV	CELLSTATES	vFB1.1	control_PKP2	5	13
PPIB	1.38	0.0179	0.295	0.187	7.28	12.4	0.000654	1.75	RV	CELLSTATES	vFB1.1	control_PKP2	5	13
XBP1	1.38	0.0284	0.177	0.139	6.84	11.1	0.00127	1.55	RV	CELLSTATES	vFB1.1	control_PKP2	5	13
TNNI3	1.37	0.0392	0.288	0.195	7.38	10.1	0.00201	1.41	RV	CELLSTATES	vFB1.1	control_PKP2	5	13
MT-ND1	1.36	0.0381	0.231	0.094	6.53	10.2	0.00193	1.42	RV	CELLSTATES	vFB1.1	control_PKP2	5	13
TAF7	1.36	0.0235	0.191	0.114	6.7	11.6	0.000973	1.63	RV	CELLSTATES	vFB1.1	control_PKP2	5	13
RNF152	1.35	0.0303	0.139	0.0812	6.25	10.9	0.00138	1.52	RV	CELLSTATES	vFB1.1	control_PKP2	5	13
PDE1C	1.34	0.0112	0.495	0.236	7.7	13.8	0.00034	1.95	RV	CELLSTATES	vFB1.1	control_PKP2	5	13
S100A4	1.34	0.00805	0.654	0.436	8.37	14.9	0.000211	2.09	RV	CELLSTATES	vFB1.1	control_PKP2	5	13
RPL18	1.33	0.0392	0.198	0.173	7.09	10.1	0.002	1.41	RV	CELLSTATES	vFB1.1	control_PKP2	5	13
RPL36AL	1.33	0.0392	0.129	0.079	6.18	10.1	0.002	1.41	RV	CELLSTATES	vFB1.1	control_PKP2	5	13
TMED9	1.32	0.0429	0.155	0.134	6.75	9.85	0.00227	1.37	RV	CELLSTATES	vFB1.1	control_PKP2	5	13
CDK5RAP3	1.31	0.0467	0.124	0.0989	6.41	9.59	0.00258	1.33	RV	CELLSTATES	vFB1.1	control_PKP2	5	13
OOEP	1.31	0.0325	0.183	0.113	6.59	10.7	0.00153	1.49	RV	CELLSTATES	vFB1.1	control_PKP2	5	13
BLVRB	1.3	0.0392	0.175	0.112	6.58	10.1	0.002	1.41	RV	CELLSTATES	vFB1.1	control_PKP2	5	13
GSTP1	1.3	0.0252	0.27	0.201	7.3	11.4	0.00107	1.6	RV	CELLSTATES	vFB1.1	control_PKP2	5	13
LDHB	1.3	0.0499	0.133	0.102	6.46	9.38	0.00287	1.3	RV	CELLSTATES	vFB1.1	control_PKP2	5	13
RACK1	1.3	0.025	0.279	0.202	7.31	11.4	0.00106	1.6	RV	CELLSTATES	vFB1.1	control_PKP2	5	13
IL1R1	1.29	0.0251	0.222	0.105	6.51	11.4	0.00107	1.6	RV	CELLSTATES	vFB1.1	control_PKP2	5	13
PLCXD3	1.29	0.0177	0.585	0.28	7.83	12.5	0.000648	1.75	RV	CELLSTATES	vFB1.1	control_PKP2	5	13
RNF24	1.29	0.00912	0.436	0.25	7.64	14.5	0.00025	2.04	RV	CELLSTATES	vFB1.1	control_PKP2	5	13
TBX20	1.29	0.00522	1.31	0.863	9.24	16.4	0.000108	2.28	RV	CELLSTATES	vFB1.1	control_PKP2	5	13
TPM4	1.29	0.0248	0.288	0.141	6.97	11.5	0.00104	1.61	RV	CELLSTATES	vFB1.1	control_PKP2	5	13
EID1	1.28	0.0161	0.359	0.254	7.58	12.7	0.000574	1.79	RV	CELLSTATES	vFB1.1	control_PKP2	5	13
FTH1	1.28	0.0153	1.31	0.957	9.47	12.9	0.000538	1.82	RV	CELLSTATES	vFB1.1	control_PKP2	5	13
KAZN	1.28	0.0313	5.61	2.37	10.9	10.8	0.00146	1.5	RV	CELLSTATES	vFB1.1	control_PKP2	5	13
SERPINF1	1.28	0.013	1.59	1.32	9.89	13.4	0.00042	1.89	RV	CELLSTATES	vFB1.1	control_PKP2	5	13
EDF1	1.27	0.0229	0.221	0.127	6.81	11.7	0.000928	1.64	RV	CELLSTATES	vFB1.1	control_PKP2	5	13
GFM1	1.27	0.0491	0.142	0.0816	6.24	9.42	0.00281	1.31	RV	CELLSTATES	vFB1.1	control_PKP2	5	13
RPS12	1.27	0.0445	0.16	0.0837	6.33	9.74	0.0024	1.35	RV	CELLSTATES	vFB1.1	control_PKP2	5	13
HTRA3	1.26	0.0484	0.337	0.32	7.9	9.47	0.00274	1.32	RV	CELLSTATES	vFB1.1	control_PKP2	5	13
LRP1	1.26	0.00808	0.94	0.548	8.66	14.9	0.000212	2.09	RV	CELLSTATES	vFB1.1	control_PKP2	5	13
LSP1	1.25	0.0268	0.265	0.149	6.91	11.2	0.00116	1.57	RV	CELLSTATES	vFB1.1	control_PKP2	5	13
RPS16	1.25	0.0484	0.171	0.125	6.7	9.47	0.00274	1.32	RV	CELLSTATES	vFB1.1	control_PKP2	5	13
RPS6	1.25	0.0359	0.185	0.174	7.02	10.4	0.00178	1.45	RV	CELLSTATES	vFB1.1	control_PKP2	5	13
CTSL	1.24	0.0138	0.424	0.275	7.69	13.2	0.000458	1.86	RV	CELLSTATES	vFB1.1	control_PKP2	5	13
PLOD2	1.24	0.0288	0.218	0.108	6.59	11	0.00129	1.54	RV	CELLSTATES	vFB1.1	control_PKP2	5	13
AC018682.1	1.23	0.045	0.353	0.32	7.87	9.7	0.00244	1.35	RV	CELLSTATES	vFB1.1	control_PKP2	5	13
ATP5MC2	1.23	0.0475	0.157	0.115	6.57	9.53	0.00266	1.32	RV	CELLSTATES	vFB1.1	control_PKP2	5	13
ZCCHC24	1.23	0.0451	0.188	0.0918	6.3	9.69	0.00246	1.35	RV	CELLSTATES	vFB1.1	control_PKP2	5	13
GABARAPL2	1.22	0.0312	0.171	0.13	6.68	10.8	0.00144	1.51	RV	CELLSTATES	vFB1.1	control_PKP2	5	13
MGST1	1.22	0.0101	2.24	1.21	9.85	14.2	0.000289	2	RV	CELLSTATES	vFB1.1	control_PKP2	5	13
PRDX1	1.21	0.0442	0.255	0.207	7.27	9.77	0.00237	1.35	RV	CELLSTATES	vFB1.1	control_PKP2	5	13
STAT3	1.2	0.0174	0.665	0.474	8.36	12.5	0.000633	1.76	RV	CELLSTATES	vFB1.1	control_PKP2	5	13
KCNQ1OT1	1.18	0.0302	0.389	0.178	7.27	10.9	0.00138	1.52	RV	CELLSTATES	vFB1.1	control_PKP2	5	13
PSMA7	1.18	0.0491	0.222	0.18	7.03	9.42	0.00281	1.31	RV	CELLSTATES	vFB1.1	control_PKP2	5	13
RPSA	1.18	0.047	0.184	0.161	6.91	9.57	0.00261	1.33	RV	CELLSTATES	vFB1.1	control_PKP2	5	13
CD63	1.17	0.0203	0.754	0.622	8.76	12.1	0.000773	1.69	RV	CELLSTATES	vFB1.1	control_PKP2	5	13
GAPDH	1.17	0.0289	0.405	0.325	7.83	11	0.0013	1.54	RV	CELLSTATES	vFB1.1	control_PKP2	5	13
ACTB	1.16	0.0367	1.14	0.991	9.35	10.3	0.00183	1.44	RV	CELLSTATES	vFB1.1	control_PKP2	5	13
C1S	1.16	0.0227	1.19	0.882	9.27	11.7	0.00091	1.64	RV	CELLSTATES	vFB1.1	control_PKP2	5	13
IPO9-AS1	1.15	0.0164	0.813	0.521	8.54	12.7	0.000589	1.78	RV	CELLSTATES	vFB1.1	control_PKP2	5	13
AFAP1	1.13	0.0463	0.222	0.162	6.92	9.63	0.00254	1.33	RV	CELLSTATES	vFB1.1	control_PKP2	5	13
COL15A1	1.13	0.019	1.74	1.04	9.48	12.3	0.00071	1.72	RV	CELLSTATES	vFB1.1	control_PKP2	5	13
TNFRSF19	1.13	0.0359	0.389	0.196	7.32	10.3	0.00178	1.44	RV	CELLSTATES	vFB1.1	control_PKP2	5	13
CARHSP1	1.11	0.0351	0.311	0.217	7.31	10.4	0.0017	1.45	RV	CELLSTATES	vFB1.1	control_PKP2	5	13
GFPT2	1.11	0.0421	0.269	0.187	7.11	9.9	0.00222	1.38	RV	CELLSTATES	vFB1.1	control_PKP2	5	13
GBE1	1.09	0.036	0.905	0.419	8.42	10.3	0.00179	1.44	RV	CELLSTATES	vFB1.1	control_PKP2	5	13
MYL6	1.09	0.0318	0.39	0.32	7.77	10.7	0.00149	1.5	RV	CELLSTATES	vFB1.1	control_PKP2	5	13
SERF2	1.09	0.0463	0.45	0.357	7.92	9.63	0.00253	1.33	RV	CELLSTATES	vFB1.1	control_PKP2	5	13
MTCH1	1.08	0.048	0.431	0.206	7.33	9.49	0.00271	1.32	RV	CELLSTATES	vFB1.1	control_PKP2	5	13
ELN	1.07	0.0358	0.982	0.414	8.42	10.4	0.00175	1.45	RV	CELLSTATES	vFB1.1	control_PKP2	5	13
SQSTM1	1.07	0.0263	0.638	0.396	8.16	11.3	0.00114	1.58	RV	CELLSTATES	vFB1.1	control_PKP2	5	13
PNN	1.06	0.0426	0.36	0.194	7.18	9.87	0.00226	1.37	RV	CELLSTATES	vFB1.1	control_PKP2	5	13
PRKAA1	1.05	0.0466	0.284	0.183	7.1	9.61	0.00256	1.33	RV	CELLSTATES	vFB1.1	control_PKP2	5	13
SPARCL1	0.972	0.046	5.48	4.34	11.4	9.65	0.00251	1.34	RV	CELLSTATES	vFB1.1	control_PKP2	5	13
NEAT1	0.926	0.0473	6.82	4.48	11.4	9.54	0.00264	1.33	RV	CELLSTATES	vFB1.1	control_PKP2	5	13

## Sheet: control_PVneg
Gene	logFC	FDR	mean_exp_control	mean_exp_genotype	logCPM	F	PValue	FDR_plot	Region	annotation_level	cell_state	comparison	Observations_genotype	Observations_reference
NPPC	6.41	3.42e-05	0.22	0.00794	7.14	40.9	1.43e-08	4.47	RV	CELLSTATES	vFB1.1	control_PVneg	3	13
ADAMTS4	6.18	0.000446	0.0819	0	5.71	31.3	4.04e-07	3.35	RV	CELLSTATES	vFB1.1	control_PVneg	3	13
CCL2	6.15	4.89e-05	0.912	0.045	9.05	39.3	2.39e-08	4.31	RV	CELLSTATES	vFB1.1	control_PVneg	3	13
CHI3L1	6.01	0.0451	0.0369	0	5.53	12.1	0.000868	1.35	RV	CELLSTATES	vFB1.1	control_PVneg	3	13
PLA2G2A	5.77	1.95e-08	2.11	0.111	10.2	67.9	5.45e-12	7.71	RV	CELLSTATES	vFB1.1	control_PVneg	3	13
KPNA2	5.06	0.0148	0.0242	0	4.96	16.5	0.000125	1.83	RV	CELLSTATES	vFB1.1	control_PVneg	3	13
MT1A	4.79	0.0395	0.0225	0	4.82	12.7	0.000672	1.4	RV	CELLSTATES	vFB1.1	control_PVneg	3	13
RNF5	4.69	0.0326	0.0394	0	4.84	13.6	0.00045	1.49	RV	CELLSTATES	vFB1.1	control_PVneg	3	13
CDH4	4.63	0.0295	0.0382	0	4.84	13.9	0.000384	1.53	RV	CELLSTATES	vFB1.1	control_PVneg	3	13
RASD1	4.32	0.00448	0.0688	0.00838	6.03	21.4	1.59e-05	2.35	RV	CELLSTATES	vFB1.1	control_PVneg	3	13
MT1X	3.89	0.00315	0.253	0.0414	7.35	22.9	9e-06	2.5	RV	CELLSTATES	vFB1.1	control_PVneg	3	13
APLNR	3.88	0.0019	0.123	0.0194	6.43	24.7	4.38e-06	2.72	RV	CELLSTATES	vFB1.1	control_PVneg	3	13
GPX3	3.84	0.00122	1.26	0.27	9.74	26.6	2.15e-06	2.91	RV	CELLSTATES	vFB1.1	control_PVneg	3	13
CCL11	3.82	0.00605	0.125	0.0176	6.53	20.1	2.75e-05	2.22	RV	CELLSTATES	vFB1.1	control_PVneg	3	13
PLAU	3.72	0.00454	0.104	0.019	6.1	21.3	1.65e-05	2.34	RV	CELLSTATES	vFB1.1	control_PVneg	3	13
RNF181	3.62	0.0409	0.0396	0.00309	5.12	12.5	0.00071	1.39	RV	CELLSTATES	vFB1.1	control_PVneg	3	13
CHRDL2	3.61	0.0108	0.159	0.0269	6.36	17.6	7.69e-05	1.97	RV	CELLSTATES	vFB1.1	control_PVneg	3	13
RARRES1	3.44	0.00203	1.18	0.283	9.45	24.4	4.95e-06	2.69	RV	CELLSTATES	vFB1.1	control_PVneg	3	13
MIEN1	3.38	0.0302	0.0513	0.011	5.45	13.8	0.000396	1.52	RV	CELLSTATES	vFB1.1	control_PVneg	3	13
SOCS1	3.33	0.0104	0.101	0.0238	6.11	17.7	7.29e-05	1.98	RV	CELLSTATES	vFB1.1	control_PVneg	3	13
SOCS3	3.29	0.00765	0.136	0.0375	6.51	18.9	4.52e-05	2.12	RV	CELLSTATES	vFB1.1	control_PVneg	3	13
PGF	3.27	0.0145	0.0685	0.0137	5.75	16.5	0.00012	1.84	RV	CELLSTATES	vFB1.1	control_PVneg	3	13
DLK1	3.18	0.0012	0.196	0.0437	6.89	26.9	1.88e-06	2.92	RV	CELLSTATES	vFB1.1	control_PVneg	3	13
AC007529.2	3.16	0.0012	0.208	0.0331	6.66	26.7	2.01e-06	2.92	RV	CELLSTATES	vFB1.1	control_PVneg	3	13
KCND3	3.1	0.032	0.0937	0.0163	5.72	13.6	0.00044	1.49	RV	CELLSTATES	vFB1.1	control_PVneg	3	13
NQO1	3.06	0.0419	0.0876	0.0185	5.71	12.3	0.000774	1.38	RV	CELLSTATES	vFB1.1	control_PVneg	3	13
ADA	3.02	0.00315	0.154	0.0454	6.58	22.9	8.79e-06	2.5	RV	CELLSTATES	vFB1.1	control_PVneg	3	13
BHLHE40	2.97	0.0158	0.188	0.0639	6.83	16.1	0.000145	1.8	RV	CELLSTATES	vFB1.1	control_PVneg	3	13
ID2	2.96	0.00342	0.265	0.0983	7.51	22.4	1.07e-05	2.47	RV	CELLSTATES	vFB1.1	control_PVneg	3	13
HES1	2.9	0.00835	0.49	0.19	8.31	18.5	5.3e-05	2.08	RV	CELLSTATES	vFB1.1	control_PVneg	3	13
MYBPC3	2.9	0.0461	0.252	0.045	7.11	12	0.000895	1.34	RV	CELLSTATES	vFB1.1	control_PVneg	3	13
TRIM47	2.9	0.00995	0.117	0.0397	6.14	17.9	6.66e-05	2	RV	CELLSTATES	vFB1.1	control_PVneg	3	13
FGF7	2.85	0.000829	0.642	0.177	8.27	28.5	1.03e-06	3.08	RV	CELLSTATES	vFB1.1	control_PVneg	3	13
TCEAL8	2.73	0.0393	0.0621	0.0243	5.67	12.7	0.000658	1.41	RV	CELLSTATES	vFB1.1	control_PVneg	3	13
ACE2	2.72	0.0419	0.105	0.0317	6.02	12.3	0.000783	1.38	RV	CELLSTATES	vFB1.1	control_PVneg	3	13
MT1M	2.71	0.0392	0.108	0.0203	5.82	12.7	0.000642	1.41	RV	CELLSTATES	vFB1.1	control_PVneg	3	13
FTL	2.7	0.00499	1.33	0.452	9.46	20.9	1.98e-05	2.3	RV	CELLSTATES	vFB1.1	control_PVneg	3	13
LDLR	2.64	0.0336	0.127	0.0344	5.93	13.4	0.000478	1.47	RV	CELLSTATES	vFB1.1	control_PVneg	3	13
MARCKSL1	2.64	0.00995	0.156	0.0586	6.66	17.9	6.62e-05	2	RV	CELLSTATES	vFB1.1	control_PVneg	3	13
TMEM176B	2.61	0.0264	0.168	0.0441	6.48	14.3	0.000319	1.58	RV	CELLSTATES	vFB1.1	control_PVneg	3	13
KCNE4	2.6	0.0148	0.124	0.0326	6.01	16.4	0.000126	1.83	RV	CELLSTATES	vFB1.1	control_PVneg	3	13
SELENOM	2.56	0.00638	0.31	0.12	7.54	19.8	3.03e-05	2.2	RV	CELLSTATES	vFB1.1	control_PVneg	3	13
CYR61	2.54	0.0366	0.272	0.183	7.92	13	0.000571	1.44	RV	CELLSTATES	vFB1.1	control_PVneg	3	13
AKR1B1	2.53	0.0134	0.147	0.0511	6.57	16.8	0.000106	1.87	RV	CELLSTATES	vFB1.1	control_PVneg	3	13
NPC2	2.53	0.0368	0.0698	0.0414	6.12	13	0.000583	1.43	RV	CELLSTATES	vFB1.1	control_PVneg	3	13
GSTM3	2.49	0.0397	0.0747	0.0251	5.68	12.6	0.00068	1.4	RV	CELLSTATES	vFB1.1	control_PVneg	3	13
PFN1	2.49	0.0261	0.187	0.101	7.14	14.3	0.000313	1.58	RV	CELLSTATES	vFB1.1	control_PVneg	3	13
MYL3	2.46	0.0199	0.161	0.0723	6.82	15.4	0.0002	1.7	RV	CELLSTATES	vFB1.1	control_PVneg	3	13
ELANE	2.45	0.0331	0.109	0.0331	5.9	13.4	0.000466	1.48	RV	CELLSTATES	vFB1.1	control_PVneg	3	13
MTSS1L	2.44	0.0365	0.0841	0.0256	5.79	13.1	0.000557	1.44	RV	CELLSTATES	vFB1.1	control_PVneg	3	13
RPL13A	2.44	0.0225	0.314	0.163	7.76	14.9	0.00025	1.65	RV	CELLSTATES	vFB1.1	control_PVneg	3	13
UBL5	2.4	0.041	0.0741	0.03	5.82	12.5	0.000715	1.39	RV	CELLSTATES	vFB1.1	control_PVneg	3	13
FGF10	2.39	0.0368	0.148	0.0353	6.03	12.9	0.00059	1.43	RV	CELLSTATES	vFB1.1	control_PVneg	3	13
APOE	2.36	0.00765	0.713	0.364	8.74	18.9	4.43e-05	2.12	RV	CELLSTATES	vFB1.1	control_PVneg	3	13
GADD45B	2.33	0.0143	0.49	0.185	8	16.6	0.000117	1.84	RV	CELLSTATES	vFB1.1	control_PVneg	3	13
VEGFD	2.33	0.00414	0.353	0.131	7.56	21.7	1.42e-05	2.38	RV	CELLSTATES	vFB1.1	control_PVneg	3	13
IFITM2	2.32	0.021	0.279	0.146	7.55	15.2	0.000219	1.68	RV	CELLSTATES	vFB1.1	control_PVneg	3	13
NGFR	2.31	0.0413	0.145	0.0309	5.97	12.4	0.000757	1.38	RV	CELLSTATES	vFB1.1	control_PVneg	3	13
MIDN	2.28	0.036	0.091	0.0326	5.78	13.1	0.000534	1.44	RV	CELLSTATES	vFB1.1	control_PVneg	3	13
JUNB	2.27	0.0195	0.731	0.452	8.98	15.4	0.000195	1.71	RV	CELLSTATES	vFB1.1	control_PVneg	3	13
UQCRB	2.25	0.0419	0.0931	0.0573	6.32	12.3	0.000772	1.38	RV	CELLSTATES	vFB1.1	control_PVneg	3	13
KAZN	2.24	0.01	5.61	1.37	11	17.9	6.84e-05	2	RV	CELLSTATES	vFB1.1	control_PVneg	3	13
LAMTOR5	2.23	0.0261	0.167	0.0679	6.62	14.4	0.000307	1.58	RV	CELLSTATES	vFB1.1	control_PVneg	3	13
ZFP36	2.22	0.0437	0.41	0.261	8.23	12.2	0.000825	1.36	RV	CELLSTATES	vFB1.1	control_PVneg	3	13
C1QTNF1	2.19	0.0346	0.151	0.0525	6.31	13.3	0.000504	1.46	RV	CELLSTATES	vFB1.1	control_PVneg	3	13
RYR2	2.16	0.0364	0.88	0.202	8.51	13.1	0.00055	1.44	RV	CELLSTATES	vFB1.1	control_PVneg	3	13
RPS18	2.11	0.028	0.183	0.0838	6.83	14.1	0.00035	1.55	RV	CELLSTATES	vFB1.1	control_PVneg	3	13
APOL3	2.08	0.021	0.19	0.0631	6.44	15.1	0.00022	1.68	RV	CELLSTATES	vFB1.1	control_PVneg	3	13
RNF152	2.08	0.0261	0.139	0.06	6.28	14.3	0.000313	1.58	RV	CELLSTATES	vFB1.1	control_PVneg	3	13
A4GALT	2.07	0.0331	0.166	0.0723	6.56	13.4	0.000467	1.48	RV	CELLSTATES	vFB1.1	control_PVneg	3	13
LSAMP	2.07	0.00998	0.967	0.37	8.65	17.9	6.75e-05	2	RV	CELLSTATES	vFB1.1	control_PVneg	3	13
PLIN2	2.06	0.0295	0.384	0.179	7.72	13.9	0.000381	1.53	RV	CELLSTATES	vFB1.1	control_PVneg	3	13
ERH	2.03	0.0354	0.152	0.0767	6.57	13.2	0.000522	1.45	RV	CELLSTATES	vFB1.1	control_PVneg	3	13
C1R	2.02	0.00765	1.4	0.776	9.57	18.9	4.51e-05	2.12	RV	CELLSTATES	vFB1.1	control_PVneg	3	13
ADH1B	1.99	0.0307	2.27	0.922	10	13.7	0.000414	1.51	RV	CELLSTATES	vFB1.1	control_PVneg	3	13
SLCO2B1	1.99	0.044	0.197	0.0723	6.51	12.1	0.000845	1.36	RV	CELLSTATES	vFB1.1	control_PVneg	3	13
SLC25A6	1.97	0.0438	0.179	0.0988	6.84	12.2	0.000831	1.36	RV	CELLSTATES	vFB1.1	control_PVneg	3	13
NUPR1	1.96	0.0158	0.327	0.182	7.59	16.1	0.000142	1.8	RV	CELLSTATES	vFB1.1	control_PVneg	3	13
CYB5A	1.93	0.05	0.134	0.0564	6.16	11.7	0.00101	1.3	RV	CELLSTATES	vFB1.1	control_PVneg	3	13
FTH1	1.93	0.015	1.31	0.712	9.44	16.3	0.000131	1.82	RV	CELLSTATES	vFB1.1	control_PVneg	3	13
RPLP0	1.93	0.028	0.438	0.236	7.92	14.1	0.000349	1.55	RV	CELLSTATES	vFB1.1	control_PVneg	3	13
PTGIR	1.92	0.0254	0.348	0.153	7.41	14.5	0.000289	1.6	RV	CELLSTATES	vFB1.1	control_PVneg	3	13
EPHX1	1.9	0.0274	0.297	0.168	7.48	14.2	0.000339	1.56	RV	CELLSTATES	vFB1.1	control_PVneg	3	13
RPLP2	1.88	0.0345	0.292	0.151	7.34	13.3	0.000499	1.46	RV	CELLSTATES	vFB1.1	control_PVneg	3	13
TNFRSF1A	1.88	0.0368	0.227	0.142	7.15	13	0.000577	1.43	RV	CELLSTATES	vFB1.1	control_PVneg	3	13
BLVRB	1.85	0.046	0.175	0.0798	6.61	12	0.000889	1.34	RV	CELLSTATES	vFB1.1	control_PVneg	3	13
IFITM3	1.84	0.0438	0.652	0.443	8.65	12.2	0.000834	1.36	RV	CELLSTATES	vFB1.1	control_PVneg	3	13
RPS2	1.84	0.0259	0.332	0.214	7.68	14.4	0.000302	1.59	RV	CELLSTATES	vFB1.1	control_PVneg	3	13
SELENBP1	1.81	0.0483	0.154	0.0767	6.44	11.9	0.000956	1.32	RV	CELLSTATES	vFB1.1	control_PVneg	3	13
RPL3	1.79	0.033	0.249	0.158	7.28	13.5	0.00046	1.48	RV	CELLSTATES	vFB1.1	control_PVneg	3	13
ACADVL	1.78	0.0295	0.23	0.145	7.18	13.9	0.000383	1.53	RV	CELLSTATES	vFB1.1	control_PVneg	3	13
GFPT2	1.71	0.0336	0.269	0.141	7.11	13.4	0.000477	1.47	RV	CELLSTATES	vFB1.1	control_PVneg	3	13
BTG1	1.68	0.0366	0.378	0.213	7.67	13	0.00057	1.44	RV	CELLSTATES	vFB1.1	control_PVneg	3	13
C3	1.67	0.0392	1.1	0.646	9.08	12.7	0.000645	1.41	RV	CELLSTATES	vFB1.1	control_PVneg	3	13
EDNRB	1.67	0.0393	0.55	0.31	8.13	12.7	0.000658	1.41	RV	CELLSTATES	vFB1.1	control_PVneg	3	13
ADCY3	1.63	0.0419	0.245	0.142	7.02	12.3	0.000778	1.38	RV	CELLSTATES	vFB1.1	control_PVneg	3	13
PDGFRB	1.63	0.0143	0.861	0.406	8.5	16.6	0.000117	1.84	RV	CELLSTATES	vFB1.1	control_PVneg	3	13
TRIP10	1.59	0.0405	0.264	0.118	6.92	12.5	0.000701	1.39	RV	CELLSTATES	vFB1.1	control_PVneg	3	13
CTSL	1.47	0.049	0.424	0.265	7.73	11.8	0.000984	1.31	RV	CELLSTATES	vFB1.1	control_PVneg	3	13

## Sheet: control_RBM20
Gene	logFC	FDR	mean_exp_control	mean_exp_genotype	logCPM	F	PValue	FDR_plot	Region	annotation_level	cell_state	comparison	Observations_genotype	Observations_reference
XIST	8.72	8.96e-07	0.634	0	7.64	46.7	9.06e-10	6.05	RV	CELLSTATES	vFB1.1	control_RBM20	5	13
CHI3L1	7.23	0.000417	0.0369	0	5.41	25.1	2.65e-06	3.38	RV	CELLSTATES	vFB1.1	control_RBM20	5	13
APLNR	5.32	1.52e-07	0.123	0.00701	6.26	52.6	1.1e-10	6.82	RV	CELLSTATES	vFB1.1	control_RBM20	5	13
NPPC	5.32	8.31e-08	0.22	0.0162	7.02	55.1	4.8e-11	7.08	RV	CELLSTATES	vFB1.1	control_RBM20	5	13
AC108134.2	5.23	0.00105	0.0186	0	4.36	22.5	8.66e-06	2.98	RV	CELLSTATES	vFB1.1	control_RBM20	5	13
CCL2	5.09	6.96e-08	0.912	0.0629	8.91	56.1	3.52e-11	7.16	RV	CELLSTATES	vFB1.1	control_RBM20	5	13
CXCL10	4.93	0.046	0.094	0	5.44	10.5	0.00163	1.34	RV	CELLSTATES	vFB1.1	control_RBM20	5	13
SAA1	4.57	0.00799	0.019	0.00112	4.77	16	0.000126	2.1	RV	CELLSTATES	vFB1.1	control_RBM20	5	13
CXCL1	4.36	0.0152	0.0171	0	4.46	14.1	0.000299	1.82	RV	CELLSTATES	vFB1.1	control_RBM20	5	13
RASD1	4.25	9.05e-05	0.0688	0.0118	5.92	30.3	3.18e-07	4.04	RV	CELLSTATES	vFB1.1	control_RBM20	5	13
ZC3H12A	4.13	0.0115	0.0132	0	4.33	15	0.000203	1.94	RV	CELLSTATES	vFB1.1	control_RBM20	5	13
CHDH	3.94	0.0133	0.0316	0	4.32	14.5	0.000249	1.88	RV	CELLSTATES	vFB1.1	control_RBM20	5	13
RPS6KL1	3.94	0.0158	0.0149	0	4.24	14	0.000316	1.8	RV	CELLSTATES	vFB1.1	control_RBM20	5	13
TSIX	3.94	0.0215	0.0251	0	4.25	12.9	0.000524	1.67	RV	CELLSTATES	vFB1.1	control_RBM20	5	13
CXCL2	3.92	0.0401	0.0259	0	4.39	11	0.00131	1.4	RV	CELLSTATES	vFB1.1	control_RBM20	5	13
AL669970.3	3.76	0.00392	0.0525	0.00317	4.8	18	5.15e-05	2.41	RV	CELLSTATES	vFB1.1	control_RBM20	5	13
ID2	3.72	7.14e-07	0.265	0.0541	7.35	47.4	6.19e-10	6.15	RV	CELLSTATES	vFB1.1	control_RBM20	5	13
ZNF385D-AS2	3.7	0.0272	0.0293	0	4.23	12.2	0.000743	1.57	RV	CELLSTATES	vFB1.1	control_RBM20	5	13
PTGES	3.69	0.0115	0.0324	0.00217	4.67	14.9	0.000205	1.94	RV	CELLSTATES	vFB1.1	control_RBM20	5	13
CDK18	3.57	0.0272	0.0288	0	4.32	12.2	0.000742	1.57	RV	CELLSTATES	vFB1.1	control_RBM20	5	13
GABARAP	3.49	0.023	0.0171	0.00483	4.75	12.7	0.000587	1.64	RV	CELLSTATES	vFB1.1	control_RBM20	5	13
PPP1R3C	3.43	0.00431	0.0418	0.00442	5.06	17.7	5.79e-05	2.37	RV	CELLSTATES	vFB1.1	control_RBM20	5	13
RET	3.42	0.0272	0.0312	0.00217	4.55	12.2	0.00074	1.57	RV	CELLSTATES	vFB1.1	control_RBM20	5	13
MMD	3.34	0.0337	0.0136	0	4.1	11.5	0.00104	1.47	RV	CELLSTATES	vFB1.1	control_RBM20	5	13
SLA2	3.34	0.0424	0.0312	0	4.16	10.8	0.00145	1.37	RV	CELLSTATES	vFB1.1	control_RBM20	5	13
CCL11	3.27	0.000586	0.125	0.0335	6.42	23.9	4.15e-06	3.23	RV	CELLSTATES	vFB1.1	control_RBM20	5	13
LINC01791	3.27	0.0487	0.0287	0	4.15	10.4	0.00177	1.31	RV	CELLSTATES	vFB1.1	control_RBM20	5	13
KRTCAP2	3.26	0.037	0.0197	0.0037	4.5	11.2	0.00118	1.43	RV	CELLSTATES	vFB1.1	control_RBM20	5	13
GPX3	3.23	4.41e-05	1.26	0.271	9.64	32.4	1.37e-07	4.36	RV	CELLSTATES	vFB1.1	control_RBM20	5	13
CDK2	3.22	0.0296	0.0209	0.0037	4.52	11.9	0.000827	1.53	RV	CELLSTATES	vFB1.1	control_RBM20	5	13
RARRES1	3.17	3.37e-05	1.18	0.25	9.34	33.7	8.45e-08	4.47	RV	CELLSTATES	vFB1.1	control_RBM20	5	13
MT1A	3.16	0.0193	0.0225	0.00337	4.73	13.3	0.000435	1.71	RV	CELLSTATES	vFB1.1	control_RBM20	5	13
RNASE4	3.08	0.00392	0.0509	0.0231	5.82	18.1	5e-05	2.41	RV	CELLSTATES	vFB1.1	control_RBM20	5	13
SLC1A2	3.08	0.00514	0.0499	0.0102	5.18	17.3	7.13e-05	2.29	RV	CELLSTATES	vFB1.1	control_RBM20	5	13
ADA	3.06	1.72e-05	0.154	0.0369	6.43	36.3	3.17e-08	4.76	RV	CELLSTATES	vFB1.1	control_RBM20	5	13
DUSP4	3.01	0.042	0.0211	0.00112	4.33	10.8	0.00141	1.38	RV	CELLSTATES	vFB1.1	control_RBM20	5	13
CHRDL2	2.97	0.000637	0.159	0.0327	6.25	23.7	4.56e-06	3.2	RV	CELLSTATES	vFB1.1	control_RBM20	5	13
FGF18	2.96	0.0424	0.0228	0.0033	4.55	10.8	0.00145	1.37	RV	CELLSTATES	vFB1.1	control_RBM20	5	13
AC009501.1	2.94	0.0123	0.0488	0.00449	4.9	14.7	0.000223	1.91	RV	CELLSTATES	vFB1.1	control_RBM20	5	13
ACE2	2.94	0.000721	0.105	0.02	5.86	23.3	5.21e-06	3.14	RV	CELLSTATES	vFB1.1	control_RBM20	5	13
BHLHE40	2.88	0.000312	0.188	0.0555	6.7	26.1	1.65e-06	3.51	RV	CELLSTATES	vFB1.1	control_RBM20	5	13
GRID2	2.85	0.000805	0.121	0.0198	5.73	22.9	6.16e-06	3.09	RV	CELLSTATES	vFB1.1	control_RBM20	5	13
MARCKSL1	2.85	2.94e-05	0.156	0.0386	6.52	34.6	5.94e-08	4.53	RV	CELLSTATES	vFB1.1	control_RBM20	5	13
MYH6	2.81	0.0477	0.0319	0.00794	4.69	10.4	0.00172	1.32	RV	CELLSTATES	vFB1.1	control_RBM20	5	13
VEGFD	2.81	2.24e-06	0.353	0.0848	7.39	43.1	2.75e-09	5.65	RV	CELLSTATES	vFB1.1	control_RBM20	5	13
PLA2G2A	2.79	0.00118	2.11	0.489	10.1	21.7	1.03e-05	2.93	RV	CELLSTATES	vFB1.1	control_RBM20	5	13
ELANE	2.77	0.000586	0.109	0.0231	5.75	23.9	4.06e-06	3.23	RV	CELLSTATES	vFB1.1	control_RBM20	5	13
AK1	2.76	0.0393	0.0197	0.00442	4.61	11	0.00127	1.41	RV	CELLSTATES	vFB1.1	control_RBM20	5	13
PLAU	2.75	0.002	0.104	0.034	6.02	20	2.18e-05	2.7	RV	CELLSTATES	vFB1.1	control_RBM20	5	13
LSAMP-AS1	2.74	0.000312	0.132	0.0311	6.28	26.1	1.67e-06	3.51	RV	CELLSTATES	vFB1.1	control_RBM20	5	13
NQO1	2.74	0.00395	0.0876	0.0153	5.59	18	5.22e-05	2.4	RV	CELLSTATES	vFB1.1	control_RBM20	5	13
ADM	2.71	0.00451	0.072	0.0258	5.78	17.6	6.16e-05	2.35	RV	CELLSTATES	vFB1.1	control_RBM20	5	13
FAIM2	2.68	0.000264	0.111	0.0344	6.1	26.8	1.26e-06	3.58	RV	CELLSTATES	vFB1.1	control_RBM20	5	13
MT1X	2.68	0.0015	0.253	0.0918	7.29	20.8	1.51e-05	2.82	RV	CELLSTATES	vFB1.1	control_RBM20	5	13
AC007529.2	2.66	3e-05	0.208	0.0421	6.54	34.5	6.29e-08	4.52	RV	CELLSTATES	vFB1.1	control_RBM20	5	13
INSIG1	2.64	0.0315	0.0334	0.00813	4.81	11.7	0.000929	1.5	RV	CELLSTATES	vFB1.1	control_RBM20	5	13
KAZN-AS1	2.64	0.0192	0.0896	0.00772	5.23	13.3	0.00043	1.72	RV	CELLSTATES	vFB1.1	control_RBM20	5	13
AC097521.1	2.63	0.0318	0.0231	0.013	5.08	11.6	0.000948	1.5	RV	CELLSTATES	vFB1.1	control_RBM20	5	13
PPL	2.63	0.000314	0.157	0.0207	5.97	26	1.72e-06	3.5	RV	CELLSTATES	vFB1.1	control_RBM20	5	13
HES1	2.56	0.000368	0.49	0.16	8.19	25.5	2.13e-06	3.43	RV	CELLSTATES	vFB1.1	control_RBM20	5	13
MRGPRF	2.53	0.00356	0.0793	0.0236	5.64	18.4	4.34e-05	2.45	RV	CELLSTATES	vFB1.1	control_RBM20	5	13
TMEM176A	2.53	0.0146	0.0695	0.0246	5.58	14.3	0.000279	1.84	RV	CELLSTATES	vFB1.1	control_RBM20	5	13
PLXND1	2.49	0.0119	0.0614	0.0141	5.23	14.8	0.000214	1.93	RV	CELLSTATES	vFB1.1	control_RBM20	5	13
TMEM176B	2.47	0.00309	0.168	0.0558	6.36	18.7	3.73e-05	2.51	RV	CELLSTATES	vFB1.1	control_RBM20	5	13
CHI3L2	2.46	0.025	0.0424	0.0125	5.16	12.4	0.000663	1.6	RV	CELLSTATES	vFB1.1	control_RBM20	5	13
PTGFR	2.46	0.00103	0.177	0.0459	6.17	22.2	8.43e-06	2.99	RV	CELLSTATES	vFB1.1	control_RBM20	5	13
EPHX2	2.45	0.0438	0.0328	0.00562	4.74	10.7	0.00152	1.36	RV	CELLSTATES	vFB1.1	control_RBM20	5	13
RBP1	2.45	0.00536	0.0578	0.0263	5.63	17.1	7.75e-05	2.27	RV	CELLSTATES	vFB1.1	control_RBM20	5	13
TRIM47	2.45	0.000357	0.117	0.0381	6.03	25.6	2.01e-06	3.45	RV	CELLSTATES	vFB1.1	control_RBM20	5	13
CHRM2	2.41	0.0347	0.0535	0.0164	5.01	11.4	0.00108	1.46	RV	CELLSTATES	vFB1.1	control_RBM20	5	13
APOL4	2.4	0.0346	0.0936	0.0161	5.21	11.4	0.00107	1.46	RV	CELLSTATES	vFB1.1	control_RBM20	5	13
DGKG	2.4	0.0223	0.0359	0.02	5.36	12.7	0.000561	1.65	RV	CELLSTATES	vFB1.1	control_RBM20	5	13
CD248	2.36	0.0299	0.0539	0.0161	5.1	11.9	0.000851	1.52	RV	CELLSTATES	vFB1.1	control_RBM20	5	13
AC087623.2	2.35	0.00259	0.12	0.0504	6.37	19.2	2.97e-05	2.59	RV	CELLSTATES	vFB1.1	control_RBM20	5	13
MROH2B	2.35	0.0193	0.102	0.0208	5.5	13.3	0.000434	1.71	RV	CELLSTATES	vFB1.1	control_RBM20	5	13
CTSC	2.33	0.000466	0.149	0.0509	6.41	24.6	3.06e-06	3.33	RV	CELLSTATES	vFB1.1	control_RBM20	5	13
INSRR	2.29	0.0457	0.0321	0.0257	5.36	10.5	0.00161	1.34	RV	CELLSTATES	vFB1.1	control_RBM20	5	13
MT1M	2.28	0.00907	0.108	0.029	5.72	15.6	0.000149	2.04	RV	CELLSTATES	vFB1.1	control_RBM20	5	13
IFITM2	2.24	0.000755	0.279	0.129	7.45	23.1	5.73e-06	3.12	RV	CELLSTATES	vFB1.1	control_RBM20	5	13
MTSS1L	2.24	0.0081	0.0841	0.026	5.68	15.9	0.000129	2.09	RV	CELLSTATES	vFB1.1	control_RBM20	5	13
BIN1	2.23	0.0347	0.0425	0.0151	5.04	11.4	0.00108	1.46	RV	CELLSTATES	vFB1.1	control_RBM20	5	13
FGF10	2.23	0.00531	0.148	0.0311	5.89	17.1	7.61e-05	2.27	RV	CELLSTATES	vFB1.1	control_RBM20	5	13
AKR1B1	2.22	0.00115	0.147	0.0603	6.48	21.8	9.78e-06	2.94	RV	CELLSTATES	vFB1.1	control_RBM20	5	13
ADH1B	2.2	0.000101	2.27	0.701	9.91	29.8	3.87e-07	3.99	RV	CELLSTATES	vFB1.1	control_RBM20	5	13
PTGIR	2.2	0.000147	0.348	0.107	7.27	28.6	6.16e-07	3.83	RV	CELLSTATES	vFB1.1	control_RBM20	5	13
TMEM100	2.19	0.0337	0.0487	0.0229	5.27	11.5	0.00103	1.47	RV	CELLSTATES	vFB1.1	control_RBM20	5	13
ZBTB7C	2.19	0.0393	0.058	0.0196	5.26	11	0.00128	1.41	RV	CELLSTATES	vFB1.1	control_RBM20	5	13
AC008591.1	2.18	0.00148	0.161	0.0385	6.15	20.9	1.45e-05	2.83	RV	CELLSTATES	vFB1.1	control_RBM20	5	13
ACADS	2.18	0.0208	0.0541	0.0183	5.26	13	0.000494	1.68	RV	CELLSTATES	vFB1.1	control_RBM20	5	13
FGF7	2.18	0.0001	0.642	0.219	8.18	29.9	3.7e-07	4	RV	CELLSTATES	vFB1.1	control_RBM20	5	13
SLC47A1	2.16	0.0244	0.0655	0.033	5.74	12.5	0.000637	1.61	RV	CELLSTATES	vFB1.1	control_RBM20	5	13
TNFAIP6	2.16	0.000755	0.317	0.12	7.31	23.1	5.67e-06	3.12	RV	CELLSTATES	vFB1.1	control_RBM20	5	13
G6PD	2.14	0.0298	0.0564	0.019	5.34	11.9	0.000838	1.53	RV	CELLSTATES	vFB1.1	control_RBM20	5	13
AC109927.1	2.13	0.00199	0.135	0.0377	6.05	20	2.1e-05	2.7	RV	CELLSTATES	vFB1.1	control_RBM20	5	13
MKRN3	2.12	0.0225	0.0612	0.0299	5.68	12.7	0.000568	1.65	RV	CELLSTATES	vFB1.1	control_RBM20	5	13
DLK1	2.11	0.00139	0.196	0.0776	6.83	21.1	1.32e-05	2.86	RV	CELLSTATES	vFB1.1	control_RBM20	5	13
SELENBP1	2.1	0.000968	0.154	0.0496	6.3	22.4	7.76e-06	3.01	RV	CELLSTATES	vFB1.1	control_RBM20	5	13
LSAMP	2.09	9.05e-05	0.967	0.29	8.53	30.2	3.27e-07	4.04	RV	CELLSTATES	vFB1.1	control_RBM20	5	13
FADS2	2.05	0.0268	0.0773	0.0298	5.47	12.2	0.000727	1.57	RV	CELLSTATES	vFB1.1	control_RBM20	5	13
GNAO1	2.05	0.0227	0.102	0.0373	5.65	12.7	0.000578	1.64	RV	CELLSTATES	vFB1.1	control_RBM20	5	13
EPHX1	2.04	0.000407	0.297	0.132	7.37	25.1	2.53e-06	3.39	RV	CELLSTATES	vFB1.1	control_RBM20	5	13
PAMR1	2.03	0.000196	0.507	0.125	7.43	27.7	8.77e-07	3.71	RV	CELLSTATES	vFB1.1	control_RBM20	5	13
SOCS1	2.03	0.0149	0.101	0.0486	6.07	14.2	0.000287	1.83	RV	CELLSTATES	vFB1.1	control_RBM20	5	13
DNAH11	2.02	0.0304	0.0462	0.0257	5.47	11.8	0.000873	1.52	RV	CELLSTATES	vFB1.1	control_RBM20	5	13
IGFBP4	2	0.000368	0.708	0.266	8.28	25.5	2.15e-06	3.43	RV	CELLSTATES	vFB1.1	control_RBM20	5	13
KAZN	2	0.000466	5.61	1.31	10.8	24.6	3.06e-06	3.33	RV	CELLSTATES	vFB1.1	control_RBM20	5	13
KLF4	1.97	0.0321	0.0749	0.0412	5.77	11.6	0.000963	1.49	RV	CELLSTATES	vFB1.1	control_RBM20	5	13
SELENOK	1.96	0.0161	0.0654	0.0357	5.77	13.9	0.000329	1.79	RV	CELLSTATES	vFB1.1	control_RBM20	5	13
C3	1.95	0.000391	1.1	0.416	8.95	25.2	2.37e-06	3.41	RV	CELLSTATES	vFB1.1	control_RBM20	5	13
LDLR	1.95	0.0215	0.127	0.0484	5.86	12.9	0.000521	1.67	RV	CELLSTATES	vFB1.1	control_RBM20	5	13
PFN1	1.95	0.00734	0.187	0.118	7.07	16.2	0.000114	2.13	RV	CELLSTATES	vFB1.1	control_RBM20	5	13
PLCXD3	1.94	0.00039	0.585	0.177	7.77	25.3	2.34e-06	3.41	RV	CELLSTATES	vFB1.1	control_RBM20	5	13
PSME1	1.94	0.0357	0.061	0.0374	5.71	11.3	0.00113	1.45	RV	CELLSTATES	vFB1.1	control_RBM20	5	13
MMP14	1.91	0.0058	0.153	0.0688	6.43	16.8	8.58e-05	2.24	RV	CELLSTATES	vFB1.1	control_RBM20	5	13
POLD2	1.91	0.0459	0.113	0.0517	6.17	10.5	0.00163	1.34	RV	CELLSTATES	vFB1.1	control_RBM20	5	13
SLC2A3	1.88	0.0152	0.153	0.084	6.5	14.1	0.0003	1.82	RV	CELLSTATES	vFB1.1	control_RBM20	5	13
CXCL12	1.87	0.00377	0.39	0.199	7.75	18.2	4.65e-05	2.42	RV	CELLSTATES	vFB1.1	control_RBM20	5	13
RPL13A	1.87	0.00742	0.314	0.184	7.7	16.2	0.000116	2.13	RV	CELLSTATES	vFB1.1	control_RBM20	5	13
FTL	1.86	0.00261	1.33	0.617	9.42	19.2	3.01e-05	2.58	RV	CELLSTATES	vFB1.1	control_RBM20	5	13
KCNE4	1.86	0.0128	0.124	0.0425	5.95	14.6	0.000237	1.89	RV	CELLSTATES	vFB1.1	control_RBM20	5	13
AKR1C1	1.85	0.00126	0.559	0.21	7.89	21.4	1.17e-05	2.9	RV	CELLSTATES	vFB1.1	control_RBM20	5	13
ADAMTS19	1.82	0.00237	0.261	0.0892	6.78	19.5	2.63e-05	2.63	RV	CELLSTATES	vFB1.1	control_RBM20	5	13
PSMB3	1.82	0.0211	0.0901	0.045	5.87	13	0.000508	1.68	RV	CELLSTATES	vFB1.1	control_RBM20	5	13
HIC1	1.81	0.0469	0.0955	0.0386	5.67	10.4	0.00169	1.33	RV	CELLSTATES	vFB1.1	control_RBM20	5	13
MYC	1.81	0.0275	0.0978	0.0458	5.97	12.1	0.000755	1.56	RV	CELLSTATES	vFB1.1	control_RBM20	5	13
SPDYE2	1.81	0.0057	0.246	0.157	7.33	16.9	8.28e-05	2.24	RV	CELLSTATES	vFB1.1	control_RBM20	5	13
AC084357.2	1.8	0.00527	0.215	0.146	7.28	17.2	7.42e-05	2.28	RV	CELLSTATES	vFB1.1	control_RBM20	5	13
AL365275.1	1.8	0.0361	0.133	0.028	5.54	11.2	0.00115	1.44	RV	CELLSTATES	vFB1.1	control_RBM20	5	13
SSR4	1.77	0.00653	0.132	0.076	6.41	16.5	9.86e-05	2.18	RV	CELLSTATES	vFB1.1	control_RBM20	5	13
CENPT	1.75	0.0331	0.0872	0.0326	5.64	11.5	0.00101	1.48	RV	CELLSTATES	vFB1.1	control_RBM20	5	13
SH3BGRL3	1.74	0.0137	0.232	0.156	7.26	14.4	0.00026	1.86	RV	CELLSTATES	vFB1.1	control_RBM20	5	13
BRIX1	1.73	0.0431	0.0764	0.0382	5.67	10.7	0.00148	1.37	RV	CELLSTATES	vFB1.1	control_RBM20	5	13
EDNRB	1.72	0.00275	0.55	0.257	8.02	19.1	3.19e-05	2.56	RV	CELLSTATES	vFB1.1	control_RBM20	5	13
LY6E	1.72	0.0225	0.1	0.0649	6.21	12.7	0.000571	1.65	RV	CELLSTATES	vFB1.1	control_RBM20	5	13
RPS20	1.72	0.0217	0.107	0.0683	6.28	12.9	0.000534	1.66	RV	CELLSTATES	vFB1.1	control_RBM20	5	13
COX5A	1.71	0.0249	0.0796	0.0445	5.84	12.4	0.000659	1.6	RV	CELLSTATES	vFB1.1	control_RBM20	5	13
CYGB	1.71	0.00392	0.275	0.146	7.27	18	5.16e-05	2.41	RV	CELLSTATES	vFB1.1	control_RBM20	5	13
PLIN2	1.71	0.00531	0.384	0.196	7.65	17.1	7.61e-05	2.27	RV	CELLSTATES	vFB1.1	control_RBM20	5	13
CDON	1.7	0.0315	0.0953	0.0392	5.7	11.7	0.000931	1.5	RV	CELLSTATES	vFB1.1	control_RBM20	5	13
TM4SF1	1.7	0.0134	0.176	0.109	6.81	14.5	0.000253	1.87	RV	CELLSTATES	vFB1.1	control_RBM20	5	13
NPC2	1.69	0.0489	0.0698	0.0623	6.08	10.3	0.00178	1.31	RV	CELLSTATES	vFB1.1	control_RBM20	5	13
PLEKHA4	1.69	0.0424	0.103	0.0403	5.76	10.8	0.00144	1.37	RV	CELLSTATES	vFB1.1	control_RBM20	5	13
RPLP0	1.69	0.0036	0.438	0.229	7.85	18.3	4.41e-05	2.44	RV	CELLSTATES	vFB1.1	control_RBM20	5	13
AKR1C3	1.68	0.0105	0.149	0.0772	6.4	15.2	0.00018	1.98	RV	CELLSTATES	vFB1.1	control_RBM20	5	13
HMCN2	1.68	0.00839	0.264	0.107	6.82	15.8	0.000136	2.08	RV	CELLSTATES	vFB1.1	control_RBM20	5	13
IER2	1.68	0.035	0.163	0.145	7.09	11.3	0.0011	1.46	RV	CELLSTATES	vFB1.1	control_RBM20	5	13
TRMT112	1.67	0.0201	0.121	0.0803	6.45	13.2	0.000463	1.7	RV	CELLSTATES	vFB1.1	control_RBM20	5	13
SLCO2B1	1.66	0.0122	0.197	0.0698	6.42	14.7	0.000222	1.91	RV	CELLSTATES	vFB1.1	control_RBM20	5	13
RIPOR3	1.65	0.0015	0.492	0.157	7.5	20.8	1.51e-05	2.82	RV	CELLSTATES	vFB1.1	control_RBM20	5	13
SELENOM	1.65	0.0124	0.31	0.188	7.51	14.7	0.000227	1.91	RV	CELLSTATES	vFB1.1	control_RBM20	5	13
MIDN	1.64	0.0415	0.091	0.0469	5.72	10.8	0.00139	1.38	RV	CELLSTATES	vFB1.1	control_RBM20	5	13
MAN1C1	1.63	0.0413	0.1	0.0482	5.78	10.9	0.00138	1.38	RV	CELLSTATES	vFB1.1	control_RBM20	5	13
DHRS3	1.62	0.00608	0.215	0.0925	6.67	16.7	9.14e-05	2.22	RV	CELLSTATES	vFB1.1	control_RBM20	5	13
CCBE1	1.61	0.0175	0.199	0.0833	6.48	13.6	0.000373	1.76	RV	CELLSTATES	vFB1.1	control_RBM20	5	13
PCBP1	1.61	0.0281	0.136	0.0679	6.21	12.1	0.000778	1.55	RV	CELLSTATES	vFB1.1	control_RBM20	5	13
SERTAD4	1.6	0.0489	0.147	0.0491	5.92	10.3	0.00178	1.31	RV	CELLSTATES	vFB1.1	control_RBM20	5	13
TEX26-AS1	1.6	0.0346	0.085	0.0613	6.03	11.4	0.00108	1.46	RV	CELLSTATES	vFB1.1	control_RBM20	5	13
FAM184A	1.58	0.0208	0.234	0.0732	6.43	13	0.000494	1.68	RV	CELLSTATES	vFB1.1	control_RBM20	5	13
APOL3	1.57	0.0159	0.19	0.0825	6.37	13.9	0.000323	1.8	RV	CELLSTATES	vFB1.1	control_RBM20	5	13
PSMB5	1.57	0.041	0.101	0.0677	6.1	10.9	0.00137	1.39	RV	CELLSTATES	vFB1.1	control_RBM20	5	13
PCDH7	1.56	0.015	0.218	0.0838	6.47	14.2	0.000289	1.83	RV	CELLSTATES	vFB1.1	control_RBM20	5	13
RPS18	1.53	0.0202	0.183	0.112	6.79	13.1	0.000469	1.69	RV	CELLSTATES	vFB1.1	control_RBM20	5	13
RHOT2	1.52	0.0316	0.123	0.0787	6.34	11.7	0.000937	1.5	RV	CELLSTATES	vFB1.1	control_RBM20	5	13
TNFRSF1A	1.52	0.0158	0.227	0.147	7.1	14	0.000318	1.8	RV	CELLSTATES	vFB1.1	control_RBM20	5	13
USP39	1.51	0.0164	0.278	0.229	7.65	13.8	0.000337	1.79	RV	CELLSTATES	vFB1.1	control_RBM20	5	13
AL354949.1	1.5	0.0264	0.119	0.0707	6.19	12.2	0.00071	1.58	RV	CELLSTATES	vFB1.1	control_RBM20	5	13
CDO1	1.5	0.0298	0.155	0.0726	6.29	11.9	0.000841	1.53	RV	CELLSTATES	vFB1.1	control_RBM20	5	13
PTGIS	1.5	0.00392	0.92	0.348	8.39	18	5.14e-05	2.41	RV	CELLSTATES	vFB1.1	control_RBM20	5	13
RPL27A	1.5	0.0313	0.169	0.122	6.92	11.7	0.000915	1.5	RV	CELLSTATES	vFB1.1	control_RBM20	5	13
CACNA2D3	1.49	0.0469	0.109	0.0597	6.01	10.5	0.00168	1.33	RV	CELLSTATES	vFB1.1	control_RBM20	5	13
CARHSP1	1.49	0.00531	0.311	0.168	7.23	17.1	7.54e-05	2.27	RV	CELLSTATES	vFB1.1	control_RBM20	5	13
CRIP2	1.49	0.0401	0.12	0.0702	6.19	11	0.00132	1.4	RV	CELLSTATES	vFB1.1	control_RBM20	5	13
CYB5A	1.49	0.0261	0.134	0.0597	6.09	12.3	0.0007	1.58	RV	CELLSTATES	vFB1.1	control_RBM20	5	13
HLA-B	1.49	0.0469	0.219	0.179	7.3	10.5	0.00168	1.33	RV	CELLSTATES	vFB1.1	control_RBM20	5	13
RPL31	1.48	0.0498	0.111	0.0954	6.49	10.3	0.00182	1.3	RV	CELLSTATES	vFB1.1	control_RBM20	5	13
RPLP2	1.48	0.013	0.292	0.165	7.28	14.5	0.000243	1.88	RV	CELLSTATES	vFB1.1	control_RBM20	5	13
ST3GAL5	1.48	0.0235	0.232	0.0875	6.62	12.6	0.000602	1.63	RV	CELLSTATES	vFB1.1	control_RBM20	5	13
EFEMP1	1.47	0.0132	0.419	0.227	7.67	14.5	0.000247	1.88	RV	CELLSTATES	vFB1.1	control_RBM20	5	13
LAMA4	1.46	0.022	0.343	0.171	7.26	12.8	0.000554	1.66	RV	CELLSTATES	vFB1.1	control_RBM20	5	13
SLC25A6	1.46	0.0298	0.179	0.122	6.81	11.9	0.00084	1.53	RV	CELLSTATES	vFB1.1	control_RBM20	5	13
SRPX	1.46	0.00414	0.831	0.454	8.59	17.8	5.53e-05	2.38	RV	CELLSTATES	vFB1.1	control_RBM20	5	13
A4GALT	1.45	0.0307	0.166	0.099	6.53	11.8	0.000884	1.51	RV	CELLSTATES	vFB1.1	control_RBM20	5	13
TMEM150C	1.45	0.0148	0.206	0.108	6.67	14.2	0.000284	1.83	RV	CELLSTATES	vFB1.1	control_RBM20	5	13
UQCRQ	1.45	0.0456	0.0961	0.0693	6.12	10.6	0.0016	1.34	RV	CELLSTATES	vFB1.1	control_RBM20	5	13
C1R	1.43	0.00945	1.4	0.87	9.52	15.5	0.000157	2.02	RV	CELLSTATES	vFB1.1	control_RBM20	5	13
MGST1	1.42	0.00392	2.24	1.07	9.82	18.1	4.98e-05	2.41	RV	CELLSTATES	vFB1.1	control_RBM20	5	13
PDGFRB	1.42	0.002	0.861	0.39	8.42	20	2.15e-05	2.7	RV	CELLSTATES	vFB1.1	control_RBM20	5	13
APOE	1.4	0.0304	0.713	0.615	8.75	11.8	0.000874	1.52	RV	CELLSTATES	vFB1.1	control_RBM20	5	13
PRICKLE1	1.39	0.00608	0.68	0.3	8.08	16.7	9.14e-05	2.22	RV	CELLSTATES	vFB1.1	control_RBM20	5	13
RPS5	1.38	0.0467	0.158	0.133	6.8	10.5	0.00167	1.33	RV	CELLSTATES	vFB1.1	control_RBM20	5	13
CFD	1.37	0.0158	7.32	4.5	11.9	14	0.00032	1.8	RV	CELLSTATES	vFB1.1	control_RBM20	5	13
GUCY1A1	1.37	0.0325	0.159	0.0979	6.48	11.6	0.000981	1.49	RV	CELLSTATES	vFB1.1	control_RBM20	5	13
LARP6	1.37	0.0179	0.255	0.141	7.02	13.6	0.000382	1.75	RV	CELLSTATES	vFB1.1	control_RBM20	5	13
S100A10	1.36	0.0347	0.264	0.179	7.2	11.4	0.00109	1.46	RV	CELLSTATES	vFB1.1	control_RBM20	5	13
TNFAIP2	1.36	0.0456	0.276	0.112	6.61	10.5	0.00161	1.34	RV	CELLSTATES	vFB1.1	control_RBM20	5	13
RPL3	1.35	0.0211	0.249	0.181	7.24	13	0.000505	1.68	RV	CELLSTATES	vFB1.1	control_RBM20	5	13
ACKR3	1.34	0.0329	0.264	0.131	6.85	11.5	0.000997	1.48	RV	CELLSTATES	vFB1.1	control_RBM20	5	13
FP700111.1	1.33	0.0112	0.645	0.356	8.13	15	0.000196	1.95	RV	CELLSTATES	vFB1.1	control_RBM20	5	13
NUPR1	1.3	0.0215	0.327	0.236	7.56	12.9	0.000523	1.67	RV	CELLSTATES	vFB1.1	control_RBM20	5	13
BLVRB	1.29	0.0469	0.175	0.105	6.56	10.5	0.00168	1.33	RV	CELLSTATES	vFB1.1	control_RBM20	5	13
MARCH3	1.29	0.0212	0.565	0.335	8.03	12.9	0.000514	1.67	RV	CELLSTATES	vFB1.1	control_RBM20	5	13
NAV3	1.28	0.0207	0.868	0.386	8.32	13.1	0.000486	1.68	RV	CELLSTATES	vFB1.1	control_RBM20	5	13
C7	1.27	0.00989	5.42	2.86	11.1	15.4	0.000167	2	RV	CELLSTATES	vFB1.1	control_RBM20	5	13
CD34	1.27	0.0197	0.408	0.222	7.45	13.2	0.00045	1.71	RV	CELLSTATES	vFB1.1	control_RBM20	5	13
PTMA	1.27	0.0307	0.403	0.342	7.99	11.8	0.00089	1.51	RV	CELLSTATES	vFB1.1	control_RBM20	5	13
XBP1	1.27	0.0499	0.177	0.147	6.84	10.3	0.00183	1.3	RV	CELLSTATES	vFB1.1	control_RBM20	5	13
LSP1	1.26	0.0389	0.265	0.139	6.9	11.1	0.00125	1.41	RV	CELLSTATES	vFB1.1	control_RBM20	5	13
NGF	1.26	0.0201	0.505	0.245	7.82	13.1	0.000465	1.7	RV	CELLSTATES	vFB1.1	control_RBM20	5	13
FTH1	1.24	0.0243	1.31	0.962	9.44	12.5	0.000634	1.61	RV	CELLSTATES	vFB1.1	control_RBM20	5	13
PLAC9	1.24	0.0245	0.502	0.339	8.05	12.4	0.000647	1.61	RV	CELLSTATES	vFB1.1	control_RBM20	5	13
S100A4	1.22	0.0242	0.654	0.426	8.36	12.5	0.000626	1.62	RV	CELLSTATES	vFB1.1	control_RBM20	5	13
ACTB	1.21	0.0403	1.14	0.892	9.28	10.9	0.00133	1.39	RV	CELLSTATES	vFB1.1	control_RBM20	5	13
OSMR	1.19	0.0337	0.54	0.281	7.73	11.5	0.00103	1.47	RV	CELLSTATES	vFB1.1	control_RBM20	5	13
TBX20	1.19	0.0153	1.31	0.858	9.22	14.1	0.000305	1.82	RV	CELLSTATES	vFB1.1	control_RBM20	5	13
ENG	1.17	0.041	0.599	0.374	8.13	10.9	0.00137	1.39	RV	CELLSTATES	vFB1.1	control_RBM20	5	13
BTG1	1.15	0.0497	0.378	0.263	7.63	10.3	0.00181	1.3	RV	CELLSTATES	vFB1.1	control_RBM20	5	13
DCLK1	1.12	0.0211	2.42	1.2	9.84	13	0.000508	1.68	RV	CELLSTATES	vFB1.1	control_RBM20	5	13
IPO9-AS1	1.12	0.0261	0.813	0.495	8.52	12.3	0.000697	1.58	RV	CELLSTATES	vFB1.1	control_RBM20	5	13
NOVA1	1.07	0.035	1.1	0.611	8.81	11.3	0.0011	1.46	RV	CELLSTATES	vFB1.1	control_RBM20	5	13
SCARA5	1.05	0.0436	0.519	0.258	7.66	10.7	0.0015	1.36	RV	CELLSTATES	vFB1.1	control_RBM20	5	13

## Sheet: control_TTN
Gene	logFC	FDR	mean_exp_control	mean_exp_genotype	logCPM	F	PValue	FDR_plot	Region	annotation_level	cell_state	comparison	Observations_genotype	Observations_reference
NPPC	8.06	6.95e-16	0.22	0	7.05	88	3.55e-19	15.2	RV	CELLSTATES	vFB1.1	control_TTN	6	13
APLNR	6.98	5.75e-12	0.123	0	6.33	66	4.61e-15	11.2	RV	CELLSTATES	vFB1.1	control_TTN	6	13
CCL2	6.89	2.19e-22	0.912	0.0134	8.91	127	4.78e-26	21.7	RV	CELLSTATES	vFB1.1	control_TTN	6	13
PLA2G2A	6.26	3.72e-26	2.11	0.0442	10.1	151	5.43e-30	25.4	RV	CELLSTATES	vFB1.1	control_TTN	6	13
CHI3L1	5.91	1.21e-05	0.0369	0	5.49	29.7	8.3e-08	4.92	RV	CELLSTATES	vFB1.1	control_TTN	6	13
CXCL10	5.37	3.41e-05	0.094	0	5.57	27.2	2.86e-07	4.47	RV	CELLSTATES	vFB1.1	control_TTN	6	13
SAA1	4.78	0.00127	0.019	0	4.89	18.4	2.19e-05	2.9	RV	CELLSTATES	vFB1.1	control_TTN	6	13
RASD1	4.66	4.38e-07	0.0688	0.00417	5.97	38.1	1.53e-09	6.36	RV	CELLSTATES	vFB1.1	control_TTN	6	13
ABCB11	4.58	0.00213	0.0344	0	4.91	17.1	4.18e-05	2.67	RV	CELLSTATES	vFB1.1	control_TTN	6	13
RARRES1	4.5	1.47e-15	1.18	0.0819	9.26	85.9	8.56e-19	14.8	RV	CELLSTATES	vFB1.1	control_TTN	6	13
ADM	4.49	1.58e-06	0.072	0.00214	5.81	34.8	7.35e-09	5.8	RV	CELLSTATES	vFB1.1	control_TTN	6	13
CHRDL2	4.47	1.83e-08	0.159	0.0051	6.27	45.7	4.45e-11	7.74	RV	CELLSTATES	vFB1.1	control_TTN	6	13
CCL11	4.43	6.64e-09	0.125	0.0131	6.44	48.2	1.36e-11	8.18	RV	CELLSTATES	vFB1.1	control_TTN	6	13
FBXO2	4.38	0.00209	0.02	0	4.73	17.2	4e-05	2.68	RV	CELLSTATES	vFB1.1	control_TTN	6	13
PLAU	4.28	2.96e-07	0.104	0.00384	6.04	39	1.01e-09	6.53	RV	CELLSTATES	vFB1.1	control_TTN	6	13
MRGPRF	4.22	4.75e-06	0.0793	0.00214	5.67	32.1	2.66e-08	5.32	RV	CELLSTATES	vFB1.1	control_TTN	6	13
TCF24	4.17	0.00436	0.0239	0	4.65	15.3	0.000107	2.36	RV	CELLSTATES	vFB1.1	control_TTN	6	13
CHI3L2	4.11	0.000241	0.0424	0.00208	5.23	22.5	2.9e-06	3.62	RV	CELLSTATES	vFB1.1	control_TTN	6	13
NR4A1	4.11	1.42e-10	0.289	0.0361	7.54	57.7	1.87e-13	9.85	RV	CELLSTATES	vFB1.1	control_TTN	6	13
AL031280.1	4.1	0.00423	0.0214	0	4.62	15.4	0.000101	2.37	RV	CELLSTATES	vFB1.1	control_TTN	6	13
AC008438.1	4.08	0.00468	0.0204	0	4.61	15.1	0.000118	2.33	RV	CELLSTATES	vFB1.1	control_TTN	6	13
BAHCC1	4.08	0.00016	0.0609	0.0017	5.25	23.4	1.78e-06	3.8	RV	CELLSTATES	vFB1.1	control_TTN	6	13
PTGFR	4.07	2.5e-08	0.177	0.00529	6.19	44.8	6.56e-11	7.6	RV	CELLSTATES	vFB1.1	control_TTN	6	13
GRIK2	4.02	0.00515	0.0299	0	4.6	14.9	0.000134	2.29	RV	CELLSTATES	vFB1.1	control_TTN	6	13
LINC00299	3.99	0.00824	0.0281	0	4.61	13.7	0.000246	2.08	RV	CELLSTATES	vFB1.1	control_TTN	6	13
GPX3	3.94	1.04e-11	1.26	0.171	9.59	64.2	9.95e-15	11	RV	CELLSTATES	vFB1.1	control_TTN	6	13
ZNF526	3.94	0.00529	0.0288	0	4.58	14.8	0.000139	2.28	RV	CELLSTATES	vFB1.1	control_TTN	6	13
ADAMTS4	3.81	1.21e-05	0.0819	0.00384	5.71	29.7	8.21e-08	4.92	RV	CELLSTATES	vFB1.1	control_TTN	6	13
ADRB1	3.81	0.00907	0.0169	0	4.51	13.4	0.000283	2.04	RV	CELLSTATES	vFB1.1	control_TTN	6	13
MIDN	3.8	8.05e-06	0.091	0.00321	5.7	30.8	4.93e-08	5.09	RV	CELLSTATES	vFB1.1	control_TTN	6	13
AL158071.1	3.77	0.00904	0.0199	0	4.49	13.4	0.00028	2.04	RV	CELLSTATES	vFB1.1	control_TTN	6	13
AZGP1	3.75	0.00904	0.0216	0	4.5	13.4	0.000279	2.04	RV	CELLSTATES	vFB1.1	control_TTN	6	13
AL353653.1	3.67	0.00182	0.0396	0.00107	5	17.6	3.31e-05	2.74	RV	CELLSTATES	vFB1.1	control_TTN	6	13
EDNRB	3.63	6.92e-13	0.55	0.056	7.92	71	5.04e-16	12.2	RV	CELLSTATES	vFB1.1	control_TTN	6	13
MARCKSL1	3.62	1.01e-08	0.156	0.0116	6.54	47	2.36e-11	7.99	RV	CELLSTATES	vFB1.1	control_TTN	6	13
AC092115.3	3.6	0.0134	0.0214	0	4.44	12.3	0.000488	1.87	RV	CELLSTATES	vFB1.1	control_TTN	6	13
AC117473.1	3.55	0.0127	0.0202	0	4.45	12.5	0.000449	1.9	RV	CELLSTATES	vFB1.1	control_TTN	6	13
AMPD1	3.55	0.0152	0.0199	0	4.42	12	0.000574	1.82	RV	CELLSTATES	vFB1.1	control_TTN	6	13
ZNF385D-AS2	3.55	0.0147	0.0293	0	4.43	12.1	0.000545	1.83	RV	CELLSTATES	vFB1.1	control_TTN	6	13
SOCS3	3.51	4.46e-07	0.136	0.0187	6.47	38	1.59e-09	6.35	RV	CELLSTATES	vFB1.1	control_TTN	6	13
WDR76	3.5	0.0147	0.0217	0	4.41	12.1	0.000542	1.83	RV	CELLSTATES	vFB1.1	control_TTN	6	13
ID2	3.49	1.01e-09	0.265	0.0472	7.4	52.9	1.62e-12	8.99	RV	CELLSTATES	vFB1.1	control_TTN	6	13
FGFR4	3.46	0.0187	0.0128	0	4.39	11.5	0.000747	1.73	RV	CELLSTATES	vFB1.1	control_TTN	6	13
G0S2	3.46	0.000981	0.0481	0.00277	5.25	19.1	1.57e-05	3.01	RV	CELLSTATES	vFB1.1	control_TTN	6	13
GABARAP	3.46	0.0104	0.0171	0.0017	4.88	13	0.000347	1.98	RV	CELLSTATES	vFB1.1	control_TTN	6	13
CCL19	3.45	0.0195	0.0139	0	4.41	11.4	0.00079	1.71	RV	CELLSTATES	vFB1.1	control_TTN	6	13
PIM1	3.45	2.29e-05	0.0949	0.0131	5.8	28.1	1.79e-07	4.64	RV	CELLSTATES	vFB1.1	control_TTN	6	13
CDH4	3.42	0.00533	0.0382	0.00107	4.87	14.7	0.000141	2.27	RV	CELLSTATES	vFB1.1	control_TTN	6	13
MT1A	3.4	0.00952	0.0225	0.00208	4.86	13.3	0.000301	2.02	RV	CELLSTATES	vFB1.1	control_TTN	6	13
RGS16	3.4	0.0193	0.0135	0	4.38	11.5	0.000776	1.71	RV	CELLSTATES	vFB1.1	control_TTN	6	13
TMEM246-AS1	3.38	0.0201	0.0204	0	4.37	11.3	0.000825	1.7	RV	CELLSTATES	vFB1.1	control_TTN	6	13
LINC00881	3.37	0.0114	0.0185	0.0017	4.83	12.8	0.000387	1.94	RV	CELLSTATES	vFB1.1	control_TTN	6	13
ACE2	3.35	1.06e-05	0.105	0.0211	5.95	30.1	6.99e-08	4.97	RV	CELLSTATES	vFB1.1	control_TTN	6	13
HES1	3.34	1.38e-09	0.49	0.0857	8.22	52	2.48e-12	8.86	RV	CELLSTATES	vFB1.1	control_TTN	6	13
AL591926.2	3.32	0.0203	0.0199	0	4.36	11.3	0.000838	1.69	RV	CELLSTATES	vFB1.1	control_TTN	6	13
LCNL1	3.31	0.022	0.0197	0	4.35	11.1	0.000937	1.66	RV	CELLSTATES	vFB1.1	control_TTN	6	13
MYH6	3.31	0.0104	0.0319	0.00208	4.83	13	0.000347	1.98	RV	CELLSTATES	vFB1.1	control_TTN	6	13
FGF10	3.3	7.89e-06	0.148	0.0104	5.94	30.9	4.77e-08	5.1	RV	CELLSTATES	vFB1.1	control_TTN	6	13
SLC38A4	3.24	0.029	0.0136	0	4.32	10.8	0.00136	1.54	RV	CELLSTATES	vFB1.1	control_TTN	6	13
MT1X	3.23	9.9e-08	0.253	0.0545	7.26	41.5	3.1e-10	7	RV	CELLSTATES	vFB1.1	control_TTN	6	13
PINX1	3.21	0.029	0.0171	0	4.32	10.8	0.00135	1.54	RV	CELLSTATES	vFB1.1	control_TTN	6	13
AK1	3.2	0.0205	0.0197	0.00107	4.74	11.3	0.000844	1.69	RV	CELLSTATES	vFB1.1	control_TTN	6	13
ORMDL2	3.2	0.0166	0.0202	0.0017	4.76	11.8	0.000648	1.78	RV	CELLSTATES	vFB1.1	control_TTN	6	13
RNASE4	3.2	0.000175	0.0509	0.00932	5.87	23.2	1.99e-06	3.76	RV	CELLSTATES	vFB1.1	control_TTN	6	13
LINC00504	3.19	0.0151	0.0291	0.00107	4.75	12	0.000571	1.82	RV	CELLSTATES	vFB1.1	control_TTN	6	13
TMEM100	3.19	0.00109	0.0487	0.00384	5.32	18.8	1.78e-05	2.96	RV	CELLSTATES	vFB1.1	control_TTN	6	13
PM20D1	3.18	0.0292	0.0139	0	4.31	10.4	0.00136	1.54	RV	CELLSTATES	vFB1.1	control_TTN	6	13
RPS17	3.17	0.00268	0.031	0.0124	5.35	16.6	5.49e-05	2.57	RV	CELLSTATES	vFB1.1	control_TTN	6	13
GSTM4	3.13	0.0209	0.0233	0.00107	4.71	11.2	0.000871	1.68	RV	CELLSTATES	vFB1.1	control_TTN	6	13
LINC00926	3.13	0.0315	0.0198	0	4.29	10.2	0.00153	1.5	RV	CELLSTATES	vFB1.1	control_TTN	6	13
ZFP36	3.12	8.45e-09	0.41	0.0919	8.09	47.6	1.79e-11	8.07	RV	CELLSTATES	vFB1.1	control_TTN	6	13
FBXO6	3.1	0.0177	0.0336	0.0017	4.74	11.7	0.000699	1.75	RV	CELLSTATES	vFB1.1	control_TTN	6	13
ABCC2	3.09	0.0473	0.0233	0	4.32	10.1	0.00264	1.33	RV	CELLSTATES	vFB1.1	control_TTN	6	13
BICDL1	3.09	0.0244	0.0187	0.0017	4.71	10.8	0.00107	1.61	RV	CELLSTATES	vFB1.1	control_TTN	6	13
LINC01618	3.09	0.0477	0.0157	0	4.31	9.97	0.00267	1.32	RV	CELLSTATES	vFB1.1	control_TTN	6	13
PAOX	3.08	0.0355	0.0128	0	4.28	9.88	0.00178	1.45	RV	CELLSTATES	vFB1.1	control_TTN	6	13
RASSF5	3.07	0.0473	0.0208	0	4.31	10.1	0.00264	1.32	RV	CELLSTATES	vFB1.1	control_TTN	6	13
LDLR	3.03	6.63e-05	0.127	0.00849	5.89	25.7	5.99e-07	4.18	RV	CELLSTATES	vFB1.1	control_TTN	6	13
AC119674.1	3.02	0.0416	0.0142	0	4.27	9.78	0.00219	1.38	RV	CELLSTATES	vFB1.1	control_TTN	6	13
CXCL1	3.01	0.0311	0.0171	0.00107	4.66	10.2	0.0015	1.51	RV	CELLSTATES	vFB1.1	control_TTN	6	13
MT1M	2.99	0.000146	0.108	0.00907	5.77	23.7	1.6e-06	3.84	RV	CELLSTATES	vFB1.1	control_TTN	6	13
KPNA2	2.98	0.0122	0.0242	0.0162	5.01	12.6	0.000424	1.91	RV	CELLSTATES	vFB1.1	control_TTN	6	13
FBLIM1	2.97	0.00717	0.0716	0.011	5.06	14	0.000205	2.14	RV	CELLSTATES	vFB1.1	control_TTN	6	13
FGF7	2.95	1.38e-09	0.642	0.101	8.16	51.9	2.51e-12	8.86	RV	CELLSTATES	vFB1.1	control_TTN	6	13
MRPL28	2.95	0.00197	0.0401	0.00529	5.35	17.4	3.68e-05	2.71	RV	CELLSTATES	vFB1.1	control_TTN	6	13
AC116049.2	2.94	0.0378	0.0137	0.0017	4.65	9.72	0.00194	1.42	RV	CELLSTATES	vFB1.1	control_TTN	6	13
Z99289.1	2.9	0.0368	0.0293	0.00107	4.63	9.77	0.00189	1.43	RV	CELLSTATES	vFB1.1	control_TTN	6	13
MTSS1L	2.89	0.000609	0.0841	0.0371	5.77	20.3	8.65e-06	3.22	RV	CELLSTATES	vFB1.1	control_TTN	6	13
RBP1	2.88	0.00071	0.0578	0.0143	5.71	19.9	1.05e-05	3.15	RV	CELLSTATES	vFB1.1	control_TTN	6	13
NQO1	2.86	0.000462	0.0876	0.00844	5.67	20.9	6.23e-06	3.34	RV	CELLSTATES	vFB1.1	control_TTN	6	13
CCL21	2.84	0.0465	0.0242	0.00107	4.63	9.2	0.00256	1.33	RV	CELLSTATES	vFB1.1	control_TTN	6	13
FAM177B	2.84	0.0422	0.0255	0.0017	4.63	9.44	0.00225	1.37	RV	CELLSTATES	vFB1.1	control_TTN	6	13
SH3GL2	2.83	0.00853	0.027	0.00625	5.15	13.6	0.000257	2.07	RV	CELLSTATES	vFB1.1	control_TTN	6	13
KAZN	2.82	1.04e-11	5.61	0.887	10.8	64.1	1.06e-14	11	RV	CELLSTATES	vFB1.1	control_TTN	6	13
TMEM176A	2.8	0.00106	0.0695	0.00831	5.64	18.9	1.72e-05	2.97	RV	CELLSTATES	vFB1.1	control_TTN	6	13
HSPA1B	2.79	0.00529	0.0387	0.00661	5.44	14.8	0.000139	2.28	RV	CELLSTATES	vFB1.1	control_TTN	6	13
POP7	2.79	0.0175	0.0355	0.00801	4.94	11.7	0.00069	1.76	RV	CELLSTATES	vFB1.1	control_TTN	6	13
ICAM1	2.72	0.0286	0.0283	0.00315	4.84	10.4	0.00133	1.54	RV	CELLSTATES	vFB1.1	control_TTN	6	13
VEGFD	2.71	2.46e-08	0.353	0.0573	7.44	44.9	6.29e-11	7.61	RV	CELLSTATES	vFB1.1	control_TTN	6	13
TRIM47	2.7	8.22e-05	0.117	0.0245	6.1	25.2	7.67e-07	4.09	RV	CELLSTATES	vFB1.1	control_TTN	6	13
NGFR	2.69	0.000207	0.145	0.0203	5.91	22.8	2.43e-06	3.68	RV	CELLSTATES	vFB1.1	control_TTN	6	13
KAZN-AS1	2.68	0.00387	0.0896	0.0155	5.38	15.6	9.05e-05	2.41	RV	CELLSTATES	vFB1.1	control_TTN	6	13
PTGES	2.68	0.0368	0.0324	0.00417	4.85	9.78	0.00188	1.43	RV	CELLSTATES	vFB1.1	control_TTN	6	13
ISOC1	2.65	0.00475	0.0752	0.00592	5.27	15	0.000122	2.32	RV	CELLSTATES	vFB1.1	control_TTN	6	13
SFRP1	2.65	0.0303	0.0412	0.00417	4.85	10.3	0.00144	1.52	RV	CELLSTATES	vFB1.1	control_TTN	6	13
LSAMP	2.64	6.18e-09	0.967	0.174	8.52	48.5	1.22e-11	8.21	RV	CELLSTATES	vFB1.1	control_TTN	6	13
AL157871.4	2.62	0.0368	0.0297	0.00315	4.81	9.77	0.00189	1.43	RV	CELLSTATES	vFB1.1	control_TTN	6	13
C4orf19	2.61	0.000907	0.0824	0.0173	5.76	19.3	1.42e-05	3.04	RV	CELLSTATES	vFB1.1	control_TTN	6	13
ELANE	2.61	0.000659	0.109	0.0425	5.88	20.1	9.49e-06	3.18	RV	CELLSTATES	vFB1.1	control_TTN	6	13
ADAMTS19	2.59	3.37e-06	0.261	0.0525	6.79	32.9	1.77e-08	5.47	RV	CELLSTATES	vFB1.1	control_TTN	6	13
BHLHE40	2.59	1.9e-05	0.188	0.0449	6.79	28.6	1.4e-07	4.72	RV	CELLSTATES	vFB1.1	control_TTN	6	13
G6PD	2.57	0.00473	0.0564	0.0215	5.42	15.1	0.00012	2.33	RV	CELLSTATES	vFB1.1	control_TTN	6	13
SDC4	2.57	0.0416	0.0338	0.00277	4.8	9.49	0.00219	1.38	RV	CELLSTATES	vFB1.1	control_TTN	6	13
CXCL14	2.56	0.00679	0.0569	0.028	5.67	14.2	0.000189	2.17	RV	CELLSTATES	vFB1.1	control_TTN	6	13
MFAP2	2.55	0.0114	0.0381	0.0335	5.3	12.8	0.000392	1.94	RV	CELLSTATES	vFB1.1	control_TTN	6	13
PGF	2.54	0.00358	0.0685	0.0184	5.75	15.8	8.09e-05	2.45	RV	CELLSTATES	vFB1.1	control_TTN	6	13
IRAK2	2.52	0.0237	0.0544	0.00321	5	10.9	0.00103	1.62	RV	CELLSTATES	vFB1.1	control_TTN	6	13
AL669970.3	2.51	0.0244	0.0525	0.00485	5	10.8	0.00107	1.61	RV	CELLSTATES	vFB1.1	control_TTN	6	13
MKRN3	2.51	0.00182	0.0612	0.0204	5.75	17.6	3.32e-05	2.74	RV	CELLSTATES	vFB1.1	control_TTN	6	13
MAOA	2.49	0.000502	0.152	0.0139	5.85	20.7	6.95e-06	3.3	RV	CELLSTATES	vFB1.1	control_TTN	6	13
AC008591.1	2.47	0.000103	0.161	0.0284	6.23	24.6	1.03e-06	3.99	RV	CELLSTATES	vFB1.1	control_TTN	6	13
ATP8B4	2.47	0.04	0.0287	0.00485	4.97	9.58	0.00209	1.4	RV	CELLSTATES	vFB1.1	control_TTN	6	13
AC006007.1	2.46	0.0358	0.0317	0.00524	4.96	9.85	0.00181	1.45	RV	CELLSTATES	vFB1.1	control_TTN	6	13
PTGIR	2.44	7.03e-07	0.348	0.0571	7.28	36.8	2.77e-09	6.15	RV	CELLSTATES	vFB1.1	control_TTN	6	13
IFITM2	2.43	5.93e-06	0.279	0.0895	7.46	31.6	3.42e-08	5.23	RV	CELLSTATES	vFB1.1	control_TTN	6	13
SERTAD3	2.42	0.0131	0.0507	0.0211	5.33	12.4	0.000471	1.88	RV	CELLSTATES	vFB1.1	control_TTN	6	13
ADA	2.39	3.45e-05	0.154	0.0406	6.54	27.1	2.92e-07	4.46	RV	CELLSTATES	vFB1.1	control_TTN	6	13
BCL3	2.39	0.0311	0.0384	0.0114	5.21	10.2	0.0015	1.51	RV	CELLSTATES	vFB1.1	control_TTN	6	13
FAIM2	2.39	0.000294	0.111	0.035	6.2	21.9	3.73e-06	3.53	RV	CELLSTATES	vFB1.1	control_TTN	6	13
GNAO1	2.37	0.00223	0.102	0.0217	5.74	17	4.41e-05	2.65	RV	CELLSTATES	vFB1.1	control_TTN	6	13
SMIM30	2.37	0.0497	0.0262	0.00384	4.88	9.01	0.00284	1.3	RV	CELLSTATES	vFB1.1	control_TTN	6	13
AC017083.3	2.36	0.0137	0.0669	0.00597	5.23	12.3	0.000504	1.86	RV	CELLSTATES	vFB1.1	control_TTN	6	13
AKR1B1	2.34	0.000112	0.147	0.0458	6.52	24.4	1.14e-06	3.95	RV	CELLSTATES	vFB1.1	control_TTN	6	13
AC084357.2	2.33	2.76e-05	0.215	0.0778	7.26	27.7	2.23e-07	4.56	RV	CELLSTATES	vFB1.1	control_TTN	6	13
CYR61	2.33	0.000206	0.272	0.166	7.86	22.8	2.4e-06	3.69	RV	CELLSTATES	vFB1.1	control_TTN	6	13
IER2	2.32	6.26e-05	0.163	0.0689	7.1	25.8	5.53e-07	4.2	RV	CELLSTATES	vFB1.1	control_TTN	6	13
IGFBP4	2.32	5.27e-07	0.708	0.184	8.27	37.6	1.96e-09	6.28	RV	CELLSTATES	vFB1.1	control_TTN	6	13
NTRK2	2.32	0.0104	0.0758	0.0115	5.4	13	0.000345	1.98	RV	CELLSTATES	vFB1.1	control_TTN	6	13
ADH1B	2.31	8.82e-09	2.27	0.613	9.88	47.4	1.99e-11	8.05	RV	CELLSTATES	vFB1.1	control_TTN	6	13
PDE10A	2.31	1.4e-06	0.513	0.0996	7.52	35.1	6.31e-09	5.86	RV	CELLSTATES	vFB1.1	control_TTN	6	13
FABP4	2.3	0.0315	0.0427	0.00655	5.07	10.2	0.00153	1.5	RV	CELLSTATES	vFB1.1	control_TTN	6	13
NALCN	2.29	0.00121	0.125	0.0164	5.83	18.5	2.05e-05	2.92	RV	CELLSTATES	vFB1.1	control_TTN	6	13
RAB13	2.27	0.0253	0.0448	0.00737	5.17	10.8	0.00112	1.6	RV	CELLSTATES	vFB1.1	control_TTN	6	13
ADIRF	2.26	0.00358	0.0802	0.0143	5.67	15.8	8.08e-05	2.45	RV	CELLSTATES	vFB1.1	control_TTN	6	13
SLC2A3	2.26	0.000141	0.153	0.0512	6.54	23.8	1.48e-06	3.85	RV	CELLSTATES	vFB1.1	control_TTN	6	13
SLC1A2	2.25	0.0205	0.0499	0.00894	5.35	11.3	0.000848	1.69	RV	CELLSTATES	vFB1.1	control_TTN	6	13
CDON	2.24	0.00357	0.0953	0.0142	5.75	15.8	8.02e-05	2.45	RV	CELLSTATES	vFB1.1	control_TTN	6	13
GRID2	2.22	0.0021	0.121	0.0236	5.87	17.2	4.09e-05	2.68	RV	CELLSTATES	vFB1.1	control_TTN	6	13
RIPOR3	2.22	1.54e-06	0.492	0.0922	7.49	34.9	7.05e-09	5.81	RV	CELLSTATES	vFB1.1	control_TTN	6	13
AUP1	2.2	0.000836	0.0947	0.0272	6.31	19.5	1.28e-05	3.08	RV	CELLSTATES	vFB1.1	control_TTN	6	13
TIGAR	2.2	0.0473	0.058	0.00732	5.03	9.15	0.00264	1.33	RV	CELLSTATES	vFB1.1	control_TTN	6	13
AC007529.2	2.19	8.06e-05	0.208	0.0531	6.64	25.2	7.46e-07	4.09	RV	CELLSTATES	vFB1.1	control_TTN	6	13
AC009313.1	2.19	0.00648	0.1	0.0184	5.57	14.3	0.000176	2.19	RV	CELLSTATES	vFB1.1	control_TTN	6	13
GPRC5D-AS1	2.19	0.0465	0.0423	0.00592	5.02	9.21	0.00255	1.33	RV	CELLSTATES	vFB1.1	control_TTN	6	13
BMX	2.17	0.00997	0.0737	0.02	5.57	13.2	0.000321	2	RV	CELLSTATES	vFB1.1	control_TTN	6	13
PLCXD3	2.17	3.23e-06	0.585	0.176	7.78	33.1	1.67e-08	5.49	RV	CELLSTATES	vFB1.1	control_TTN	6	13
BIN1	2.16	0.0389	0.0425	0.00864	5.17	9.66	0.00201	1.41	RV	CELLSTATES	vFB1.1	control_TTN	6	13
RNF122	2.16	0.00947	0.0711	0.025	5.71	13.3	0.000298	2.02	RV	CELLSTATES	vFB1.1	control_TTN	6	13
EPB41	2.14	0.0147	0.0661	0.00913	5.38	12.1	0.000547	1.83	RV	CELLSTATES	vFB1.1	control_TTN	6	13
KCNE4	2.14	0.00275	0.124	0.0473	6.01	16.5	5.67e-05	2.56	RV	CELLSTATES	vFB1.1	control_TTN	6	13
SH3BGRL3	2.14	9.34e-05	0.232	0.0857	7.26	24.8	8.99e-07	4.03	RV	CELLSTATES	vFB1.1	control_TTN	6	13
NUPR1	2.13	1.71e-05	0.327	0.118	7.49	28.9	1.23e-07	4.77	RV	CELLSTATES	vFB1.1	control_TTN	6	13
INSRR	2.11	0.0261	0.0321	0.0188	5.49	10.7	0.00118	1.58	RV	CELLSTATES	vFB1.1	control_TTN	6	13
LSAMP-AS1	2.1	0.000697	0.132	0.0453	6.42	19.9	1.03e-05	3.16	RV	CELLSTATES	vFB1.1	control_TTN	6	13
GPRC5A	2.08	0.0467	0.046	0.02	5.18	9.19	0.00258	1.33	RV	CELLSTATES	vFB1.1	control_TTN	6	13
SELENOK	2.06	0.00622	0.0654	0.0243	5.84	14.4	0.000168	2.21	RV	CELLSTATES	vFB1.1	control_TTN	6	13
JUNB	2.05	6.4e-05	0.731	0.31	8.91	25.7	5.74e-07	4.19	RV	CELLSTATES	vFB1.1	control_TTN	6	13
SLC47A1	2.04	0.0124	0.0655	0.03	5.82	12.6	0.000435	1.91	RV	CELLSTATES	vFB1.1	control_TTN	6	13
GPC3	2.03	0.00474	0.105	0.0278	5.94	15	0.000121	2.32	RV	CELLSTATES	vFB1.1	control_TTN	6	13
PECAM1	2.03	0.0277	0.061	0.00913	5.3	10.5	0.00127	1.56	RV	CELLSTATES	vFB1.1	control_TTN	6	13
ADAMTSL2	2.01	0.0029	0.126	0.021	5.97	16.4	6.11e-05	2.54	RV	CELLSTATES	vFB1.1	control_TTN	6	13
NPC2	2.01	0.00529	0.0698	0.039	6.12	14.8	0.000139	2.28	RV	CELLSTATES	vFB1.1	control_TTN	6	13
RPL13A	2	0.000135	0.314	0.137	7.7	23.9	1.41e-06	3.87	RV	CELLSTATES	vFB1.1	control_TTN	6	13
PTGIS	1.99	2.18e-06	0.92	0.227	8.37	34	1.08e-08	5.66	RV	CELLSTATES	vFB1.1	control_TTN	6	13
SPDYE2	1.99	0.000146	0.246	0.111	7.36	23.7	1.57e-06	3.84	RV	CELLSTATES	vFB1.1	control_TTN	6	13
AC109927.1	1.98	0.0021	0.135	0.0395	6.16	17.2	4.12e-05	2.68	RV	CELLSTATES	vFB1.1	control_TTN	6	13
CXCL12	1.98	9.93e-05	0.39	0.165	7.75	24.6	9.85e-07	4	RV	CELLSTATES	vFB1.1	control_TTN	6	13
PPP1R3C	1.98	0.0493	0.0418	0.014	5.27	9.03	0.00281	1.31	RV	CELLSTATES	vFB1.1	control_TTN	6	13
CYGB	1.96	0.000142	0.275	0.121	7.27	23.8	1.5e-06	3.85	RV	CELLSTATES	vFB1.1	control_TTN	6	13
SELENBP1	1.96	0.00144	0.154	0.0783	6.4	18.1	2.51e-05	2.84	RV	CELLSTATES	vFB1.1	control_TTN	6	13
AC087623.2	1.94	0.0021	0.12	0.0563	6.49	17.2	4.11e-05	2.68	RV	CELLSTATES	vFB1.1	control_TTN	6	13
POLD2	1.94	0.00358	0.113	0.0528	6.28	15.8	8.13e-05	2.45	RV	CELLSTATES	vFB1.1	control_TTN	6	13
SLC6A1-AS1	1.94	0.0394	0.0678	0.0152	5.54	9.63	0.00204	1.4	RV	CELLSTATES	vFB1.1	control_TTN	6	13
KLF10	1.93	0.005	0.0987	0.037	6.05	14.9	0.000129	2.3	RV	CELLSTATES	vFB1.1	control_TTN	6	13
MGST1	1.93	5.38e-07	2.24	0.687	9.74	37.5	2.04e-09	6.27	RV	CELLSTATES	vFB1.1	control_TTN	6	13
PPARG	1.93	0.00465	0.151	0.0422	6.08	15.1	0.000117	2.33	RV	CELLSTATES	vFB1.1	control_TTN	6	13
VASN	1.93	0.0194	0.0724	0.0162	5.68	11.4	0.000783	1.71	RV	CELLSTATES	vFB1.1	control_TTN	6	13
C3	1.91	7.4e-06	1.1	0.392	8.95	31.1	4.37e-08	5.13	RV	CELLSTATES	vFB1.1	control_TTN	6	13
GNA14-AS1	1.89	0.000634	0.209	0.0873	6.77	20.2	9.05e-06	3.2	RV	CELLSTATES	vFB1.1	control_TTN	6	13
MTHFR	1.89	0.0117	0.0913	0.0346	5.93	12.7	0.000404	1.93	RV	CELLSTATES	vFB1.1	control_TTN	6	13
AC093895.1	1.88	0.0149	0.0861	0.0149	5.67	12.1	0.000559	1.83	RV	CELLSTATES	vFB1.1	control_TTN	6	13
CFD	1.88	2.18e-06	7.32	2.41	11.8	34	1.07e-08	5.66	RV	CELLSTATES	vFB1.1	control_TTN	6	13
PPL	1.88	0.00322	0.157	0.0403	6.13	16.1	7.02e-05	2.49	RV	CELLSTATES	vFB1.1	control_TTN	6	13
FST	1.87	0.00178	0.164	0.0442	6.33	17.6	3.22e-05	2.75	RV	CELLSTATES	vFB1.1	control_TTN	6	13
IRF1	1.87	0.0408	0.0609	0.0214	5.4	9.54	0.00214	1.39	RV	CELLSTATES	vFB1.1	control_TTN	6	13
MT2A	1.87	0.000409	0.42	0.221	8.2	21.2	5.42e-06	3.39	RV	CELLSTATES	vFB1.1	control_TTN	6	13
MYC	1.87	0.00869	0.0978	0.0433	6.04	13.5	0.000263	2.06	RV	CELLSTATES	vFB1.1	control_TTN	6	13
RPLP0	1.87	0.000102	0.438	0.16	7.83	24.6	1.02e-06	3.99	RV	CELLSTATES	vFB1.1	control_TTN	6	13
CORO6	1.85	0.00949	0.093	0.0334	5.93	13.3	0.000299	2.02	RV	CELLSTATES	vFB1.1	control_TTN	6	13
FOS	1.85	0.00197	0.181	0.14	7.13	17.4	3.68e-05	2.71	RV	CELLSTATES	vFB1.1	control_TTN	6	13
RARA	1.85	0.0299	0.0762	0.0352	5.61	10.3	0.00142	1.52	RV	CELLSTATES	vFB1.1	control_TTN	6	13
IL18R1	1.84	0.0153	0.1	0.0281	5.76	12	0.000579	1.82	RV	CELLSTATES	vFB1.1	control_TTN	6	13
TOB1	1.84	0.0402	0.0524	0.0191	5.52	9.57	0.0021	1.4	RV	CELLSTATES	vFB1.1	control_TTN	6	13
FTL	1.83	5.52e-05	1.33	0.529	9.37	26.1	4.79e-07	4.26	RV	CELLSTATES	vFB1.1	control_TTN	6	13
GSTM3	1.83	0.0231	0.0747	0.0247	5.71	11	0.000994	1.64	RV	CELLSTATES	vFB1.1	control_TTN	6	13
H1F0	1.83	0.0205	0.0693	0.027	5.75	11.3	0.000846	1.69	RV	CELLSTATES	vFB1.1	control_TTN	6	13
KCND3	1.83	0.0201	0.0937	0.0385	5.77	11.4	0.000816	1.7	RV	CELLSTATES	vFB1.1	control_TTN	6	13
OOEP	1.82	0.00109	0.183	0.0605	6.57	18.8	1.79e-05	2.96	RV	CELLSTATES	vFB1.1	control_TTN	6	13
CD38	1.81	0.00345	0.144	0.0542	6.21	16	7.61e-05	2.46	RV	CELLSTATES	vFB1.1	control_TTN	6	13
RAB11B	1.81	0.0201	0.0713	0.0308	5.85	11.3	0.000826	1.7	RV	CELLSTATES	vFB1.1	control_TTN	6	13
AGPAT2	1.79	0.03	0.0678	0.0174	5.62	10.3	0.00142	1.52	RV	CELLSTATES	vFB1.1	control_TTN	6	13
DEGS1	1.78	0.00918	0.112	0.0321	6.03	13.4	0.000287	2.04	RV	CELLSTATES	vFB1.1	control_TTN	6	13
APRT	1.77	0.0105	0.108	0.0242	5.96	13	0.00035	1.98	RV	CELLSTATES	vFB1.1	control_TTN	6	13
NAMPT	1.77	0.000818	0.268	0.116	7.12	19.5	1.24e-05	3.09	RV	CELLSTATES	vFB1.1	control_TTN	6	13
CTSC	1.76	0.00374	0.149	0.05	6.51	15.7	8.64e-05	2.43	RV	CELLSTATES	vFB1.1	control_TTN	6	13
RPL21	1.76	0.00121	0.201	0.0792	6.99	18.6	2.04e-05	2.92	RV	CELLSTATES	vFB1.1	control_TTN	6	13
BAMBI	1.75	0.0288	0.0721	0.0441	5.77	10.4	0.00134	1.54	RV	CELLSTATES	vFB1.1	control_TTN	6	13
DRAP1	1.75	0.0222	0.0739	0.0225	5.82	11.1	0.000945	1.65	RV	CELLSTATES	vFB1.1	control_TTN	6	13
GADD45B	1.75	0.00033	0.49	0.205	7.96	21.7	4.21e-06	3.48	RV	CELLSTATES	vFB1.1	control_TTN	6	13
NOCT	1.75	0.0134	0.107	0.0355	5.91	12.4	0.000485	1.87	RV	CELLSTATES	vFB1.1	control_TTN	6	13
TMEM147	1.74	0.0284	0.0649	0.0252	5.76	10.5	0.00131	1.55	RV	CELLSTATES	vFB1.1	control_TTN	6	13
CATSPERB	1.73	0.000241	0.542	0.19	7.61	22.5	2.88e-06	3.62	RV	CELLSTATES	vFB1.1	control_TTN	6	13
DDIT3	1.73	0.0149	0.0976	0.0651	5.99	12.1	0.000556	1.83	RV	CELLSTATES	vFB1.1	control_TTN	6	13
EIF4A1	1.73	0.0031	0.158	0.106	6.97	16.2	6.63e-05	2.51	RV	CELLSTATES	vFB1.1	control_TTN	6	13
GPX4	1.73	0.00189	0.244	0.0921	7.12	17.5	3.49e-05	2.72	RV	CELLSTATES	vFB1.1	control_TTN	6	13
IRF2BPL	1.73	0.0372	0.0822	0.0212	5.68	9.75	0.00191	1.43	RV	CELLSTATES	vFB1.1	control_TTN	6	13
OSMR	1.73	0.0002	0.54	0.186	7.71	22.9	2.32e-06	3.7	RV	CELLSTATES	vFB1.1	control_TTN	6	13
BRIX1	1.72	0.0311	0.0764	0.0403	5.77	10.2	0.0015	1.51	RV	CELLSTATES	vFB1.1	control_TTN	6	13
TMEM45A	1.72	0.00203	0.224	0.0574	6.61	17.3	3.89e-05	2.69	RV	CELLSTATES	vFB1.1	control_TTN	6	13
CDC42EP4	1.69	0.00812	0.113	0.0398	6.26	13.7	0.000239	2.09	RV	CELLSTATES	vFB1.1	control_TTN	6	13
EPHX1	1.69	0.00108	0.297	0.15	7.41	18.9	1.75e-05	2.97	RV	CELLSTATES	vFB1.1	control_TTN	6	13
RPLP2	1.69	0.000694	0.292	0.119	7.28	19.9	1.01e-05	3.16	RV	CELLSTATES	vFB1.1	control_TTN	6	13
CSF1	1.68	0.0248	0.0909	0.0445	5.85	10.8	0.0011	1.61	RV	CELLSTATES	vFB1.1	control_TTN	6	13
C1QTNF1	1.66	0.0153	0.151	0.0804	6.33	12	0.000587	1.81	RV	CELLSTATES	vFB1.1	control_TTN	6	13
HSPA1A	1.65	0.0167	0.124	0.0524	6.36	11.8	0.000651	1.78	RV	CELLSTATES	vFB1.1	control_TTN	6	13
PGD	1.64	0.0465	0.094	0.0228	5.63	9.2	0.00256	1.33	RV	CELLSTATES	vFB1.1	control_TTN	6	13
TUFM	1.64	0.00685	0.151	0.0498	6.37	14.2	0.000191	2.16	RV	CELLSTATES	vFB1.1	control_TTN	6	13
PLIN2	1.63	0.000909	0.384	0.194	7.68	19.3	1.43e-05	3.04	RV	CELLSTATES	vFB1.1	control_TTN	6	13
DHRS3	1.62	0.00281	0.215	0.11	6.73	16.5	5.82e-05	2.55	RV	CELLSTATES	vFB1.1	control_TTN	6	13
IFITM3	1.62	0.00113	0.652	0.364	8.57	18.7	1.87e-05	2.95	RV	CELLSTATES	vFB1.1	control_TTN	6	13
PRICKLE1	1.62	0.000269	0.68	0.254	8.09	22.2	3.34e-06	3.57	RV	CELLSTATES	vFB1.1	control_TTN	6	13
RPS18	1.61	0.00434	0.183	0.0965	6.82	15.3	0.000106	2.36	RV	CELLSTATES	vFB1.1	control_TTN	6	13
SOCS1	1.61	0.0219	0.101	0.0387	6.16	11.1	0.000931	1.66	RV	CELLSTATES	vFB1.1	control_TTN	6	13
KCNQ1OT1	1.6	0.000805	0.389	0.121	7.27	19.6	1.21e-05	3.09	RV	CELLSTATES	vFB1.1	control_TTN	6	13
RAB34	1.59	0.0206	0.103	0.0548	6.18	11.3	0.000855	1.69	RV	CELLSTATES	vFB1.1	control_TTN	6	13
APOL3	1.58	0.00789	0.19	0.0849	6.46	13.8	0.00023	2.1	RV	CELLSTATES	vFB1.1	control_TTN	6	13
C1R	1.56	0.000342	1.4	0.635	9.48	21.6	4.42e-06	3.47	RV	CELLSTATES	vFB1.1	control_TTN	6	13
CHSY1	1.56	0.0102	0.17	0.0481	6.36	13.1	0.000333	1.99	RV	CELLSTATES	vFB1.1	control_TTN	6	13
LAMA4	1.56	0.00444	0.343	0.153	7.3	15.2	0.000109	2.35	RV	CELLSTATES	vFB1.1	control_TTN	6	13
PTMA	1.56	0.00195	0.403	0.209	7.96	17.4	3.63e-05	2.71	RV	CELLSTATES	vFB1.1	control_TTN	6	13
SSR4	1.56	0.00995	0.132	0.0576	6.49	13.2	0.000319	2	RV	CELLSTATES	vFB1.1	control_TTN	6	13
STK40	1.56	0.0426	0.107	0.0486	5.83	9.42	0.00228	1.37	RV	CELLSTATES	vFB1.1	control_TTN	6	13
TMEM176B	1.56	0.0103	0.168	0.0678	6.49	13.1	0.000336	1.99	RV	CELLSTATES	vFB1.1	control_TTN	6	13
TNFRSF1A	1.56	0.00386	0.227	0.11	7.12	15.6	8.98e-05	2.41	RV	CELLSTATES	vFB1.1	control_TTN	6	13
ARHGEF3	1.55	0.00825	0.178	0.0577	6.51	13.7	0.000247	2.08	RV	CELLSTATES	vFB1.1	control_TTN	6	13
KCNQ1	1.55	0.00688	0.187	0.0779	6.53	14.1	0.000192	2.16	RV	CELLSTATES	vFB1.1	control_TTN	6	13
TNFAIP6	1.55	0.0042	0.317	0.145	7.4	15.4	0.0001	2.38	RV	CELLSTATES	vFB1.1	control_TTN	6	13
BTG1	1.54	0.00123	0.378	0.173	7.61	18.5	2.11e-05	2.91	RV	CELLSTATES	vFB1.1	control_TTN	6	13
EMP3	1.54	0.00812	0.173	0.0813	6.97	13.7	0.000239	2.09	RV	CELLSTATES	vFB1.1	control_TTN	6	13
LDHA	1.54	0.00423	0.307	0.131	7.39	15.4	0.000102	2.37	RV	CELLSTATES	vFB1.1	control_TTN	6	13
CDO1	1.53	0.0156	0.155	0.0665	6.34	11.9	0.0006	1.81	RV	CELLSTATES	vFB1.1	control_TTN	6	13
RPS15A	1.53	0.0267	0.0972	0.0557	6.22	10.6	0.00121	1.57	RV	CELLSTATES	vFB1.1	control_TTN	6	13
ST3GAL5	1.53	0.00405	0.232	0.0884	6.7	15.5	9.59e-05	2.39	RV	CELLSTATES	vFB1.1	control_TTN	6	13
PAMR1	1.52	0.0012	0.507	0.182	7.54	18.6	2.02e-05	2.92	RV	CELLSTATES	vFB1.1	control_TTN	6	13
RPS27	1.52	0.0144	0.12	0.0662	6.61	12.2	0.000532	1.84	RV	CELLSTATES	vFB1.1	control_TTN	6	13
GPC5	1.51	0.0114	0.215	0.132	6.73	12.8	0.000387	1.94	RV	CELLSTATES	vFB1.1	control_TTN	6	13
PRDX4	1.51	0.0135	0.136	0.0652	6.68	12.3	0.000492	1.87	RV	CELLSTATES	vFB1.1	control_TTN	6	13
TM4SF1	1.51	0.0114	0.176	0.0834	6.85	12.8	0.000389	1.94	RV	CELLSTATES	vFB1.1	control_TTN	6	13
AC108866.1	1.5	0.0255	0.137	0.0379	6.09	10.7	0.00114	1.59	RV	CELLSTATES	vFB1.1	control_TTN	6	13
RPL3	1.5	0.00452	0.249	0.129	7.24	15.2	0.000112	2.34	RV	CELLSTATES	vFB1.1	control_TTN	6	13
SELENOM	1.5	0.00553	0.31	0.171	7.53	14.7	0.000147	2.26	RV	CELLSTATES	vFB1.1	control_TTN	6	13
TRMT112	1.5	0.0163	0.121	0.0783	6.51	11.9	0.000631	1.79	RV	CELLSTATES	vFB1.1	control_TTN	6	13
CARHSP1	1.49	0.00254	0.311	0.137	7.28	16.7	5.12e-05	2.59	RV	CELLSTATES	vFB1.1	control_TTN	6	13
LY6E	1.49	0.0279	0.1	0.0641	6.3	10.5	0.00128	1.55	RV	CELLSTATES	vFB1.1	control_TTN	6	13
MID1IP1	1.47	0.0473	0.0944	0.0502	6.05	9.15	0.00264	1.33	RV	CELLSTATES	vFB1.1	control_TTN	6	13
PKNOX2	1.47	0.00827	0.288	0.124	6.8	13.7	0.000248	2.08	RV	CELLSTATES	vFB1.1	control_TTN	6	13
LARP6	1.46	0.00639	0.255	0.104	7.05	14.3	0.000173	2.19	RV	CELLSTATES	vFB1.1	control_TTN	6	13
MLF2	1.46	0.0257	0.113	0.0641	6.24	10.7	0.00115	1.59	RV	CELLSTATES	vFB1.1	control_TTN	6	13
NOVA1	1.46	0.000432	1.1	0.452	8.79	21.1	5.76e-06	3.36	RV	CELLSTATES	vFB1.1	control_TTN	6	13
NDRG2	1.45	0.00904	0.188	0.122	6.94	13.4	0.000281	2.04	RV	CELLSTATES	vFB1.1	control_TTN	6	13
PCDH7	1.45	0.0175	0.218	0.124	6.58	11.7	0.000693	1.76	RV	CELLSTATES	vFB1.1	control_TTN	6	13
BMPER	1.44	0.00363	0.494	0.248	7.69	15.8	8.28e-05	2.44	RV	CELLSTATES	vFB1.1	control_TTN	6	13
CEMIP2	1.44	0.0417	0.121	0.0475	5.99	9.49	0.0022	1.38	RV	CELLSTATES	vFB1.1	control_TTN	6	13
CSRP1	1.44	0.0241	0.14	0.0529	6.32	10.9	0.00105	1.62	RV	CELLSTATES	vFB1.1	control_TTN	6	13
DAZAP2	1.44	0.00698	0.236	0.14	7.07	14.1	0.000197	2.16	RV	CELLSTATES	vFB1.1	control_TTN	6	13
DPP7	1.44	0.0121	0.188	0.0747	6.63	12.6	0.000421	1.92	RV	CELLSTATES	vFB1.1	control_TTN	6	13
GNA14	1.44	0.00742	0.331	0.151	7.22	13.9	0.000214	2.13	RV	CELLSTATES	vFB1.1	control_TTN	6	13
SLC26A3	1.44	0.00485	0.433	0.179	7.83	15	0.000125	2.31	RV	CELLSTATES	vFB1.1	control_TTN	6	13
SNAI2	1.44	0.0329	0.0991	0.0558	6.17	10.1	0.00162	1.48	RV	CELLSTATES	vFB1.1	control_TTN	6	13
APOD	1.43	0.0127	6.41	2.37	12.1	12.5	0.000452	1.9	RV	CELLSTATES	vFB1.1	control_TTN	6	13
DLK1	1.42	0.0484	0.196	0.151	6.96	9.09	0.00271	1.32	RV	CELLSTATES	vFB1.1	control_TTN	6	13
SPAG7	1.42	0.0461	0.117	0.0583	6	9.24	0.00251	1.34	RV	CELLSTATES	vFB1.1	control_TTN	6	13
ADCY1	1.41	0.0354	0.101	0.0902	6.24	9.89	0.00178	1.45	RV	CELLSTATES	vFB1.1	control_TTN	6	13
PDGFRB	1.41	0.00122	0.861	0.386	8.45	18.5	2.09e-05	2.91	RV	CELLSTATES	vFB1.1	control_TTN	6	13
PPM1L	1.41	0.0292	0.187	0.105	6.18	10.4	0.00137	1.53	RV	CELLSTATES	vFB1.1	control_TTN	6	13
ZDHHC14	1.41	0.0253	0.147	0.0647	6.4	10.8	0.00112	1.6	RV	CELLSTATES	vFB1.1	control_TTN	6	13
LRP4	1.4	0.00312	0.609	0.366	8.44	16.2	6.68e-05	2.51	RV	CELLSTATES	vFB1.1	control_TTN	6	13
MVP	1.4	0.0123	0.215	0.0856	6.86	12.6	0.00043	1.91	RV	CELLSTATES	vFB1.1	control_TTN	6	13
AKR1C1	1.39	0.00379	0.559	0.231	7.96	15.7	8.79e-05	2.42	RV	CELLSTATES	vFB1.1	control_TTN	6	13
BLVRB	1.38	0.0177	0.175	0.0906	6.62	11.7	0.000701	1.75	RV	CELLSTATES	vFB1.1	control_TTN	6	13
EFEMP1	1.38	0.00605	0.419	0.22	7.7	14.5	0.000163	2.22	RV	CELLSTATES	vFB1.1	control_TTN	6	13
ST3GAL4	1.38	0.00678	0.308	0.125	7.13	14.2	0.000188	2.17	RV	CELLSTATES	vFB1.1	control_TTN	6	13
C7	1.37	0.000497	5.42	2.54	11.1	20.7	6.82e-06	3.3	RV	CELLSTATES	vFB1.1	control_TTN	6	13
ID3	1.37	0.0102	0.318	0.165	7.43	13.1	0.000332	1.99	RV	CELLSTATES	vFB1.1	control_TTN	6	13
LAMTOR5	1.37	0.0243	0.167	0.0867	6.64	10.8	0.00107	1.61	RV	CELLSTATES	vFB1.1	control_TTN	6	13
RPL31	1.37	0.033	0.111	0.0771	6.55	10.1	0.00163	1.48	RV	CELLSTATES	vFB1.1	control_TTN	6	13
TNFAIP2	1.37	0.0124	0.276	0.103	6.69	12.6	0.000434	1.91	RV	CELLSTATES	vFB1.1	control_TTN	6	13
SCARA5	1.36	0.00271	0.519	0.219	7.67	16.6	5.58e-05	2.57	RV	CELLSTATES	vFB1.1	control_TTN	6	13
SREBF1	1.35	0.0233	0.253	0.0667	6.47	11	0.001	1.63	RV	CELLSTATES	vFB1.1	control_TTN	6	13
RNF152	1.34	0.0465	0.139	0.0589	6.32	9.21	0.00255	1.33	RV	CELLSTATES	vFB1.1	control_TTN	6	13
TRIP10	1.34	0.0104	0.264	0.128	6.91	13	0.000345	1.98	RV	CELLSTATES	vFB1.1	control_TTN	6	13
BCAR3	1.33	0.0459	0.152	0.0497	6.2	9.25	0.0025	1.34	RV	CELLSTATES	vFB1.1	control_TTN	6	13
C8orf34	1.33	0.031	0.19	0.0841	6.53	10.2	0.00149	1.51	RV	CELLSTATES	vFB1.1	control_TTN	6	13
NPM1	1.33	0.0435	0.119	0.0598	6.36	9.37	0.00234	1.36	RV	CELLSTATES	vFB1.1	control_TTN	6	13
EPHA6	1.32	0.00655	0.508	0.25	7.69	14.3	0.000179	2.18	RV	CELLSTATES	vFB1.1	control_TTN	6	13
FAM184A	1.32	0.0259	0.234	0.0883	6.54	10.7	0.00116	1.59	RV	CELLSTATES	vFB1.1	control_TTN	6	13
ITGBL1	1.32	0.00933	0.378	0.127	7.19	13.3	0.000292	2.03	RV	CELLSTATES	vFB1.1	control_TTN	6	13
RPL35	1.32	0.028	0.157	0.0976	6.88	10.5	0.00128	1.55	RV	CELLSTATES	vFB1.1	control_TTN	6	13
STEAP4	1.32	0.0131	0.359	0.212	7.49	12.4	0.000468	1.88	RV	CELLSTATES	vFB1.1	control_TTN	6	13
NAV3	1.31	0.00348	0.868	0.379	8.36	15.9	7.7e-05	2.46	RV	CELLSTATES	vFB1.1	control_TTN	6	13
PSMA4	1.31	0.0497	0.12	0.0732	6.37	9.01	0.00284	1.3	RV	CELLSTATES	vFB1.1	control_TTN	6	13
RPL23A	1.31	0.0298	0.155	0.12	6.96	10.3	0.0014	1.53	RV	CELLSTATES	vFB1.1	control_TTN	6	13
A4GALT	1.3	0.0383	0.166	0.0985	6.59	9.69	0.00197	1.42	RV	CELLSTATES	vFB1.1	control_TTN	6	13
APOE	1.29	0.0195	0.713	0.459	8.69	11.4	0.000787	1.71	RV	CELLSTATES	vFB1.1	control_TTN	6	13
HNRNPA1	1.29	0.0418	0.127	0.0761	6.46	9.47	0.00221	1.38	RV	CELLSTATES	vFB1.1	control_TTN	6	13
MARCH3	1.29	0.00584	0.565	0.303	8.06	14.5	0.000156	2.23	RV	CELLSTATES	vFB1.1	control_TTN	6	13
AC018682.1	1.28	0.0126	0.353	0.232	7.86	12.5	0.000446	1.9	RV	CELLSTATES	vFB1.1	control_TTN	6	13
RPL7	1.28	0.0295	0.192	0.129	7.08	10.4	0.00139	1.53	RV	CELLSTATES	vFB1.1	control_TTN	6	13
ACTN1	1.27	0.0361	0.173	0.0944	6.6	9.83	0.00183	1.44	RV	CELLSTATES	vFB1.1	control_TTN	6	13
DEPP1	1.27	0.0342	0.372	0.254	7.91	9.96	0.00171	1.47	RV	CELLSTATES	vFB1.1	control_TTN	6	13
MAP1LC3A	1.27	0.00882	0.371	0.219	7.47	13.5	0.000269	2.05	RV	CELLSTATES	vFB1.1	control_TTN	6	13
LPIN1	1.26	0.0423	0.173	0.0781	6.37	9.44	0.00226	1.37	RV	CELLSTATES	vFB1.1	control_TTN	6	13
ADAMTS17	1.25	0.0306	0.218	0.0753	6.61	10.3	0.00146	1.51	RV	CELLSTATES	vFB1.1	control_TTN	6	13
CFL1	1.25	0.0321	0.216	0.158	7.19	10.1	0.00156	1.49	RV	CELLSTATES	vFB1.1	control_TTN	6	13
RPS14	1.25	0.0216	0.26	0.18	7.32	11.2	0.000905	1.67	RV	CELLSTATES	vFB1.1	control_TTN	6	13
FAM227B	1.24	0.0229	0.289	0.174	7.37	11	0.00098	1.64	RV	CELLSTATES	vFB1.1	control_TTN	6	13
MMP14	1.24	0.0486	0.153	0.101	6.58	9.07	0.00275	1.31	RV	CELLSTATES	vFB1.1	control_TTN	6	13
RPL34	1.24	0.0434	0.159	0.131	7.13	9.38	0.00233	1.36	RV	CELLSTATES	vFB1.1	control_TTN	6	13
DUSP1	1.2	0.04	0.406	0.283	8.09	9.59	0.00208	1.4	RV	CELLSTATES	vFB1.1	control_TTN	6	13
NRP1	1.2	0.0322	0.276	0.147	7.1	10.1	0.00157	1.49	RV	CELLSTATES	vFB1.1	control_TTN	6	13
C1S	1.19	0.00661	1.19	0.711	9.21	14.3	0.000181	2.18	RV	CELLSTATES	vFB1.1	control_TTN	6	13
RPS25	1.19	0.0342	0.202	0.1	6.88	9.96	0.00171	1.47	RV	CELLSTATES	vFB1.1	control_TTN	6	13
S100A4	1.19	0.0153	0.654	0.374	8.38	12	0.000582	1.82	RV	CELLSTATES	vFB1.1	control_TTN	6	13
SAT2	1.18	0.0339	0.219	0.11	6.82	9.99	0.00168	1.47	RV	CELLSTATES	vFB1.1	control_TTN	6	13
RPL13	1.17	0.0154	0.565	0.346	8.25	12	0.000589	1.81	RV	CELLSTATES	vFB1.1	control_TTN	6	13
ST8SIA1	1.17	0.0368	0.281	0.171	7.07	9.78	0.00188	1.43	RV	CELLSTATES	vFB1.1	control_TTN	6	13
TMSB4X	1.15	0.0198	0.869	0.627	9.1	11.4	0.000801	1.7	RV	CELLSTATES	vFB1.1	control_TTN	6	13
ACADVL	1.14	0.0394	0.23	0.168	7.2	9.63	0.00204	1.4	RV	CELLSTATES	vFB1.1	control_TTN	6	13
EDF1	1.14	0.042	0.221	0.115	6.86	9.46	0.00223	1.38	RV	CELLSTATES	vFB1.1	control_TTN	6	13
TIMP3	1.12	0.00704	3.31	1.69	10.3	14.1	0.000201	2.15	RV	CELLSTATES	vFB1.1	control_TTN	6	13
TPST1	1.1	0.0423	0.336	0.139	7.15	9.44	0.00226	1.37	RV	CELLSTATES	vFB1.1	control_TTN	6	13
CD63	1.09	0.0219	0.754	0.501	8.75	11.1	0.000929	1.66	RV	CELLSTATES	vFB1.1	control_TTN	6	13
IPO9-AS1	1.09	0.0163	0.813	0.464	8.58	11.8	0.000635	1.79	RV	CELLSTATES	vFB1.1	control_TTN	6	13
FTH1	1.08	0.0177	1.31	0.882	9.42	11.6	0.000705	1.75	RV	CELLSTATES	vFB1.1	control_TTN	6	13
PDE1C	1.07	0.0308	0.495	0.29	7.78	10.2	0.00148	1.51	RV	CELLSTATES	vFB1.1	control_TTN	6	13
SRPX	1.07	0.0254	0.831	0.506	8.63	10.7	0.00113	1.6	RV	CELLSTATES	vFB1.1	control_TTN	6	13
TGFBR3	1.07	0.0102	2.01	1.08	9.58	13.1	0.000329	1.99	RV	CELLSTATES	vFB1.1	control_TTN	6	13
TXNRD1	1.07	0.0186	0.751	0.465	8.47	11.5	0.000743	1.73	RV	CELLSTATES	vFB1.1	control_TTN	6	13
LDB2	1.06	0.0418	0.422	0.252	7.65	9.48	0.00221	1.38	RV	CELLSTATES	vFB1.1	control_TTN	6	13
MPZL1	1.06	0.0362	0.398	0.219	7.57	9.82	0.00185	1.44	RV	CELLSTATES	vFB1.1	control_TTN	6	13
S100A6	1.04	0.0298	1.08	0.751	9.3	10.3	0.00141	1.53	RV	CELLSTATES	vFB1.1	control_TTN	6	13
SQSTM1	1.02	0.0298	0.638	0.389	8.17	10.3	0.00141	1.53	RV	CELLSTATES	vFB1.1	control_TTN	6	13
NEAT1	0.99	0.0172	6.82	3.73	11.4	11.7	0.000673	1.77	RV	CELLSTATES	vFB1.1	control_TTN	6	13
TBX20	0.97	0.0368	1.31	0.792	9.25	9.78	0.00188	1.43	RV	CELLSTATES	vFB1.1	control_TTN	6	13
EHBP1	0.932	0.0492	0.817	0.511	8.42	9.04	0.0028	1.31	RV	CELLSTATES	vFB1.1	control_TTN	6	13
