# Supplementary material for: Pathogenic variants damage cell composition and single cell transcription in cardiomyopathies
Source: Science. Author manuscript; Available in PMC 2022 Oct 3. (PMC9528698; doi:10.1126/science.abo1984)
Supplement: Supp table 21.8 [file NIHMS1835045-supplement-Supp_table_21_8.xlsx]

## Sheet: Index
Column name	Description
Gene	Gene symbol, Ensembl 84
logFC	log2-fold change
FDR	False discovery rate; FDR is the PValue after (by default) Benjamini-Hochberg correction.
mean_exp_control	Mean expression values across controls
mean_exp_genotype	Mean expression values across disease samples
logCPM	logCPM is the average expression of all pseudobulked samples for that particular gene across all samples on the log2-scale expressed in counts per million (cpm, as calculated by edgeR after normalization).
F	Output of quasi-likelihood F-test
PValue	PValue is the nominal p-value derived from F
FDR_plot	-log10(False discovery rate)
Region	Studied region (LV or RV)
annotation_level	Cell-type or cell-state
cell_state/state	Specification which cell-type or state was analysed
comparison	Specification control_GENOTYPE
Observations_genotype	Numbers of Patients included in edgeR (patients with low number of nuclei have been excluded)
Observations_reference	Numbers of Patients included in edgeR (patients with low number of nuclei have been excluded)

## Sheet: LMNA_control
Gene	logFC	FDR	mean_exp_control	mean_exp_genotype	logCPM	F	PValue	FDR_plot	Region	annotation_level	cell_state	comparison	Observations_genotype	Observations_reference
NPPB	5.93	4.83e-06	0.00271	0.156	4.72	58.5	5.3e-09	5.32	RV	CELLSTATES	vFB1.0	control_LMNA	7	15
ADGRG7	5.13	0.0027	0.000403	0.0777	3.8	22.1	3.87e-05	2.57	RV	CELLSTATES	vFB1.0	control_LMNA	7	15
AC007614.1	5.06	0.000165	0.00283	0.0616	3.59	36.7	6.29e-07	3.78	RV	CELLSTATES	vFB1.0	control_LMNA	7	15
CBLN1	4.7	0.00237	0.00112	0.0166	2.48	22.7	3.23e-05	2.62	RV	CELLSTATES	vFB1.0	control_LMNA	7	15
POSTN	4.63	0.0129	0.471	0.118	5.76	15.5	0.000376	1.89	RV	CELLSTATES	vFB1.0	control_LMNA	7	15
FOSB	3.65	0.0064	0.0246	0.0651	3.91	18.2	0.000142	2.19	RV	CELLSTATES	vFB1.0	control_LMNA	7	15
SGIP1	3.64	1.26e-06	0.22	1.02	7.33	69.8	6.9e-10	5.9	RV	CELLSTATES	vFB1.0	control_LMNA	7	15
LINC02454	3.47	0.00103	0.000571	0.0188	2.55	26.8	9.26e-06	2.99	RV	CELLSTATES	vFB1.0	control_LMNA	7	15
LGR5	3.46	0.000513	0.00266	0.0507	3.46	30.9	2.89e-06	3.29	RV	CELLSTATES	vFB1.0	control_LMNA	7	15
SPINK13	3.15	0.00296	0.00138	0.0248	2.89	21.6	4.58e-05	2.53	RV	CELLSTATES	vFB1.0	control_LMNA	7	15
DCDC2C	3.11	0.00192	0.00194	0.0192	2.56	23.9	2.22e-05	2.72	RV	CELLSTATES	vFB1.0	control_LMNA	7	15
AC011503.1	3.06	0.00232	0.0147	0.12	4.42	22.8	3.1e-05	2.64	RV	CELLSTATES	vFB1.0	control_LMNA	7	15
LINC02407	2.97	0.002	0.002	0.0231	2.75	23.6	2.43e-05	2.7	RV	CELLSTATES	vFB1.0	control_LMNA	7	15
AL139147.1	2.94	5.25e-05	0.00602	0.0603	3.72	43.9	1.11e-07	4.28	RV	CELLSTATES	vFB1.0	control_LMNA	7	15
KALRN	2.93	1.26e-06	0.158	0.941	7.19	69.4	7.39e-10	5.9	RV	CELLSTATES	vFB1.0	control_LMNA	7	15
GDNF-AS1	2.87	0.000746	0.0138	0.0632	3.8	28.9	5.05e-06	3.13	RV	CELLSTATES	vFB1.0	control_LMNA	7	15
KIF5C	2.86	1.98e-06	0.0289	0.261	5.43	66.1	1.3e-09	5.7	RV	CELLSTATES	vFB1.0	control_LMNA	7	15
AC036214.1	2.75	2.27e-05	0.0129	0.108	4.39	48.7	3.82e-08	4.64	RV	CELLSTATES	vFB1.0	control_LMNA	7	15
CERS6	2.68	0.000252	0.0936	0.257	5.73	34.3	1.16e-06	3.6	RV	CELLSTATES	vFB1.0	control_LMNA	7	15
PHLDA1	2.67	0.00238	0.00975	0.0456	3.42	22.6	3.25e-05	2.62	RV	CELLSTATES	vFB1.0	control_LMNA	7	15
AFF3	2.66	2.67e-06	0.532	3.17	8.93	63.3	2.15e-09	5.57	RV	CELLSTATES	vFB1.0	control_LMNA	7	15
SUSD4	2.62	0.000177	0.0196	0.181	4.98	36.1	7.26e-07	3.75	RV	CELLSTATES	vFB1.0	control_LMNA	7	15
NFATC2	2.59	0.000644	0.035	0.11	4.5	29.6	4.1e-06	3.19	RV	CELLSTATES	vFB1.0	control_LMNA	7	15
GDNF	2.57	0.0124	0.00331	0.0136	2.34	15.6	0.000356	1.91	RV	CELLSTATES	vFB1.0	control_LMNA	7	15
CCDC68	2.56	0.00188	0.0235	0.209	5.15	24.1	2.09e-05	2.73	RV	CELLSTATES	vFB1.0	control_LMNA	7	15
DOCK9-AS1	2.56	0.0194	0.00411	0.0288	3.05	14	0.000654	1.71	RV	CELLSTATES	vFB1.0	control_LMNA	7	15
AFAP1L2	2.53	0.000244	0.0121	0.063	3.73	34.5	1.09e-06	3.61	RV	CELLSTATES	vFB1.0	control_LMNA	7	15
KIAA1549L	2.5	0.00882	0.0208	0.0399	3.4	16.9	0.000224	2.05	RV	CELLSTATES	vFB1.0	control_LMNA	7	15
NWD1	2.49	0.00645	0.00287	0.0257	2.86	18.1	0.000144	2.19	RV	CELLSTATES	vFB1.0	control_LMNA	7	15
SESN3	2.47	4.83e-06	0.0683	0.37	6	59.2	4.67e-09	5.32	RV	CELLSTATES	vFB1.0	control_LMNA	7	15
LINC02388	2.46	0.00046	0.0937	0.701	6.86	31.5	2.44e-06	3.34	RV	CELLSTATES	vFB1.0	control_LMNA	7	15
CCND1	2.45	0.00622	0.0037	0.022	2.81	18.3	0.000136	2.21	RV	CELLSTATES	vFB1.0	control_LMNA	7	15
MAP2	2.45	0.00019	0.0321	0.15	4.84	35.7	7.93e-07	3.72	RV	CELLSTATES	vFB1.0	control_LMNA	7	15
AC020637.1	2.42	0.00596	0.0463	0.32	5.84	18.5	0.000129	2.22	RV	CELLSTATES	vFB1.0	control_LMNA	7	15
AC018742.1	2.41	0.00492	0.0231	0.0573	3.79	19.4	9.41e-05	2.31	RV	CELLSTATES	vFB1.0	control_LMNA	7	15
KIAA1211	2.41	0.000763	0.011	0.0883	4.2	28.7	5.25e-06	3.12	RV	CELLSTATES	vFB1.0	control_LMNA	7	15
MCOLN2	2.41	0.0232	0.00453	0.0248	2.84	13.2	0.000874	1.63	RV	CELLSTATES	vFB1.0	control_LMNA	7	15
TIPARP	2.4	7.16e-05	0.0972	0.36	6.04	41.9	1.78e-07	4.15	RV	CELLSTATES	vFB1.0	control_LMNA	7	15
IGFBP2	2.38	0.00466	0.00957	0.0477	3.53	19.6	8.69e-05	2.33	RV	CELLSTATES	vFB1.0	control_LMNA	7	15
COL13A1	2.37	0.0268	0.00215	0.014	2.49	12.7	0.00108	1.57	RV	CELLSTATES	vFB1.0	control_LMNA	7	15
AC108861.1	2.34	0.0194	0.00259	0.0126	2.34	14	0.000651	1.71	RV	CELLSTATES	vFB1.0	control_LMNA	7	15
AF212831.1	2.33	0.0383	0.00751	0.0392	3.3	11.3	0.00184	1.42	RV	CELLSTATES	vFB1.0	control_LMNA	7	15
LINC00511	2.32	0.00466	0.0186	0.112	4.55	19.6	8.75e-05	2.33	RV	CELLSTATES	vFB1.0	control_LMNA	7	15
AC022101.1	2.3	0.000802	0.00784	0.065	3.78	28.4	5.75e-06	3.1	RV	CELLSTATES	vFB1.0	control_LMNA	7	15
HBB	2.29	0.0235	0.00314	0.0203	2.82	13.1	0.000898	1.63	RV	CELLSTATES	vFB1.0	control_LMNA	7	15
LINC00607	2.29	0.00974	0.0119	0.0593	3.75	16.4	0.000263	2.01	RV	CELLSTATES	vFB1.0	control_LMNA	7	15
PLXNA2	2.29	1.12e-05	0.132	0.708	6.83	53	1.56e-08	4.95	RV	CELLSTATES	vFB1.0	control_LMNA	7	15
GLIS1	2.28	0.00974	0.0267	0.0542	3.86	16.4	0.000264	2.01	RV	CELLSTATES	vFB1.0	control_LMNA	7	15
THSD4	2.26	1.11e-05	0.14	0.74	6.96	53.4	1.45e-08	4.95	RV	CELLSTATES	vFB1.0	control_LMNA	7	15
CTGF	2.24	0.00284	0.161	0.661	6.84	21.9	4.16e-05	2.55	RV	CELLSTATES	vFB1.0	control_LMNA	7	15
EDNRA	2.24	0.0432	0.0575	0.0491	3.88	10.9	0.00224	1.36	RV	CELLSTATES	vFB1.0	control_LMNA	7	15
IQGAP2	2.19	6.12e-05	0.0514	0.218	5.4	42.9	1.4e-07	4.21	RV	CELLSTATES	vFB1.0	control_LMNA	7	15
MEGF6	2.17	0.0274	0.011	0.0574	3.83	12.6	0.00112	1.56	RV	CELLSTATES	vFB1.0	control_LMNA	7	15
AC025188.1	2.15	0.00698	0.00797	0.0386	3.33	17.8	0.000161	2.16	RV	CELLSTATES	vFB1.0	control_LMNA	7	15
AL357060.1	2.15	0.00986	0.00844	0.0442	3.49	16.4	0.000268	2.01	RV	CELLSTATES	vFB1.0	control_LMNA	7	15
AL033504.1	2.14	0.00392	0.0182	0.05	3.71	20.4	6.82e-05	2.41	RV	CELLSTATES	vFB1.0	control_LMNA	7	15
XG	2.14	0.00819	0.00825	0.0501	3.65	17.2	0.000204	2.09	RV	CELLSTATES	vFB1.0	control_LMNA	7	15
AP000787.1	2.13	2.7e-05	0.0607	0.288	5.72	47.7	4.78e-08	4.57	RV	CELLSTATES	vFB1.0	control_LMNA	7	15
ITGA10	2.13	0.00098	0.0313	0.0732	4.17	27	8.67e-06	3.01	RV	CELLSTATES	vFB1.0	control_LMNA	7	15
LRRC17	2.13	0.000652	0.0533	0.184	5.16	29.5	4.2e-06	3.19	RV	CELLSTATES	vFB1.0	control_LMNA	7	15
SEZ6L	2.13	0.00394	0.00908	0.0675	3.9	20.3	6.89e-05	2.4	RV	CELLSTATES	vFB1.0	control_LMNA	7	15
PDGFA	2.11	0.00311	0.00822	0.0446	3.46	21.3	4.93e-05	2.51	RV	CELLSTATES	vFB1.0	control_LMNA	7	15
HTR4	2.1	0.0014	0.138	0.937	7.26	25.3	1.44e-05	2.85	RV	CELLSTATES	vFB1.0	control_LMNA	7	15
RGCC	2.1	0.00293	0.00907	0.0613	3.8	21.7	4.37e-05	2.53	RV	CELLSTATES	vFB1.0	control_LMNA	7	15
SAMD5	2.1	0.00596	0.0172	0.0729	4.19	18.5	0.000127	2.22	RV	CELLSTATES	vFB1.0	control_LMNA	7	15
SNCAIP	2.1	0.00466	0.0672	0.251	5.46	19.6	8.79e-05	2.33	RV	CELLSTATES	vFB1.0	control_LMNA	7	15
NRXN3	2.09	0.00046	0.078	0.291	5.88	31.4	2.47e-06	3.34	RV	CELLSTATES	vFB1.0	control_LMNA	7	15
AC107029.1	2.08	0.0176	0.00852	0.0215	2.87	14.3	0.00057	1.76	RV	CELLSTATES	vFB1.0	control_LMNA	7	15
KIF13B	2.06	2.75e-08	0.172	0.875	7.2	105	4.02e-12	7.56	RV	CELLSTATES	vFB1.0	control_LMNA	7	15
TENM4	2.04	0.00503	0.228	0.432	6.52	19.3	9.74e-05	2.3	RV	CELLSTATES	vFB1.0	control_LMNA	7	15
CLMN	2.03	6.31e-07	0.19	0.815	7.13	75.3	2.77e-10	6.2	RV	CELLSTATES	vFB1.0	control_LMNA	7	15
PRIMA1	2.03	0.0369	0.00401	0.025	2.89	11.5	0.00175	1.43	RV	CELLSTATES	vFB1.0	control_LMNA	7	15
ANKRD29	2	0.0358	0.0112	0.027	3.12	11.6	0.00166	1.45	RV	CELLSTATES	vFB1.0	control_LMNA	7	15
GLDN	2	0.0166	0.00523	0.0256	2.95	14.5	0.000531	1.78	RV	CELLSTATES	vFB1.0	control_LMNA	7	15
RAMP2-AS1	1.99	0.00162	0.0229	0.148	4.9	24.7	1.71e-05	2.79	RV	CELLSTATES	vFB1.0	control_LMNA	7	15
HEY1	1.97	0.00212	0.0205	0.102	4.41	23.3	2.65e-05	2.67	RV	CELLSTATES	vFB1.0	control_LMNA	7	15
LINC01748	1.96	0.00785	0.0202	0.0774	4.16	17.4	0.00019	2.1	RV	CELLSTATES	vFB1.0	control_LMNA	7	15
ATP10A	1.95	0.000167	0.235	0.634	6.91	36.5	6.59e-07	3.78	RV	CELLSTATES	vFB1.0	control_LMNA	7	15
GREB1	1.95	0.00189	0.017	0.0833	4.2	24	2.13e-05	2.72	RV	CELLSTATES	vFB1.0	control_LMNA	7	15
AC108449.1	1.94	0.00194	0.022	0.116	4.52	23.8	2.28e-05	2.71	RV	CELLSTATES	vFB1.0	control_LMNA	7	15
AL590617.2	1.93	0.00296	0.0246	0.131	4.67	21.6	4.54e-05	2.53	RV	CELLSTATES	vFB1.0	control_LMNA	7	15
SORT1	1.93	0.000299	0.0214	0.131	4.73	33.4	1.47e-06	3.52	RV	CELLSTATES	vFB1.0	control_LMNA	7	15
SSX2IP	1.93	0.000253	0.0667	0.314	5.81	34.2	1.18e-06	3.6	RV	CELLSTATES	vFB1.0	control_LMNA	7	15
AF130359.1	1.91	0.0494	0.0318	0.162	5.01	10.4	0.00275	1.31	RV	CELLSTATES	vFB1.0	control_LMNA	7	15
AC107072.1	1.9	0.00246	0.016	0.0662	3.99	22.5	3.44e-05	2.61	RV	CELLSTATES	vFB1.0	control_LMNA	7	15
ARL15	1.9	1.12e-05	1.52	7.1	10.2	52.8	1.64e-08	4.95	RV	CELLSTATES	vFB1.0	control_LMNA	7	15
GALNT18	1.9	0.00926	0.0191	0.0447	3.64	16.6	0.000244	2.03	RV	CELLSTATES	vFB1.0	control_LMNA	7	15
STK17B	1.9	0.000204	0.151	0.696	6.86	35.4	8.64e-07	3.69	RV	CELLSTATES	vFB1.0	control_LMNA	7	15
NDC80	1.85	0.0276	0.00585	0.036	3.22	12.6	0.00113	1.56	RV	CELLSTATES	vFB1.0	control_LMNA	7	15
AGMO	1.84	1.11e-05	0.098	0.41	6.26	53.3	1.46e-08	4.95	RV	CELLSTATES	vFB1.0	control_LMNA	7	15
LINC01807	1.83	0.00411	0.0477	0.198	5.36	20.2	7.27e-05	2.39	RV	CELLSTATES	vFB1.0	control_LMNA	7	15
NPPA	1.83	0.0408	0.0121	0.0596	4.02	11.1	0.00204	1.39	RV	CELLSTATES	vFB1.0	control_LMNA	7	15
AL356277.3	1.82	0.00798	0.0248	0.118	4.63	17.3	0.000197	2.1	RV	CELLSTATES	vFB1.0	control_LMNA	7	15
LINC01847	1.82	0.0308	0.0122	0.0631	3.83	12.2	0.00133	1.51	RV	CELLSTATES	vFB1.0	control_LMNA	7	15
RYR3	1.82	0.0108	0.0335	0.14	4.9	16.1	0.000301	1.97	RV	CELLSTATES	vFB1.0	control_LMNA	7	15
SLC15A2	1.82	0.00299	0.0136	0.0504	3.7	21.5	4.63e-05	2.52	RV	CELLSTATES	vFB1.0	control_LMNA	7	15
REPS2	1.81	0.0144	0.0108	0.027	3.11	15	0.000439	1.84	RV	CELLSTATES	vFB1.0	control_LMNA	7	15
CENPE	1.8	0.0252	0.00761	0.0428	3.47	12.9	0.000993	1.6	RV	CELLSTATES	vFB1.0	control_LMNA	7	15
CHST7	1.8	0.000814	0.0763	0.433	6.31	28.3	5.95e-06	3.09	RV	CELLSTATES	vFB1.0	control_LMNA	7	15
GLYATL2	1.8	0.00705	0.0251	0.0908	4.39	17.8	0.000163	2.15	RV	CELLSTATES	vFB1.0	control_LMNA	7	15
PTPN13	1.8	3.65e-06	0.348	1.49	8	61.2	3.2e-09	5.44	RV	CELLSTATES	vFB1.0	control_LMNA	7	15
AP000755.2	1.79	0.0318	0.00839	0.048	3.56	12	0.00139	1.5	RV	CELLSTATES	vFB1.0	control_LMNA	7	15
CNKSR3	1.78	0.000956	0.0345	0.115	4.7	27.2	8.11e-06	3.02	RV	CELLSTATES	vFB1.0	control_LMNA	7	15
LINC01340	1.78	0.0238	0.0108	0.0409	3.43	13.1	0.000916	1.62	RV	CELLSTATES	vFB1.0	control_LMNA	7	15
YPEL1	1.75	0.00229	0.0237	0.088	4.33	22.9	3.03e-05	2.64	RV	CELLSTATES	vFB1.0	control_LMNA	7	15
ABO	1.72	0.029	0.0232	0.0799	4.34	12.4	0.0012	1.54	RV	CELLSTATES	vFB1.0	control_LMNA	7	15
ITGA1	1.72	8.13e-05	0.112	0.356	6.2	40.9	2.22e-07	4.09	RV	CELLSTATES	vFB1.0	control_LMNA	7	15
ITGB8	1.72	0.00241	0.101	0.38	6.12	22.6	3.31e-05	2.62	RV	CELLSTATES	vFB1.0	control_LMNA	7	15
OSBPL6	1.71	0.00926	0.139	0.305	6	16.6	0.000244	2.03	RV	CELLSTATES	vFB1.0	control_LMNA	7	15
PLXDC2	1.71	0.00122	1.97	5.19	9.98	26	1.16e-05	2.91	RV	CELLSTATES	vFB1.0	control_LMNA	7	15
TMEM132C	1.71	0.000408	0.432	2.28	8.57	32	2.09e-06	3.39	RV	CELLSTATES	vFB1.0	control_LMNA	7	15
CADM1	1.69	0.00381	0.0904	0.141	5.23	20.5	6.58e-05	2.42	RV	CELLSTATES	vFB1.0	control_LMNA	7	15
CORIN	1.69	0.0292	0.0498	0.164	5.29	12.4	0.00122	1.53	RV	CELLSTATES	vFB1.0	control_LMNA	7	15
PDZD2	1.69	2.7e-05	0.62	1.96	8.55	47.5	4.94e-08	4.57	RV	CELLSTATES	vFB1.0	control_LMNA	7	15
ISPD-AS1	1.68	0.0273	0.00788	0.0325	3.18	12.6	0.00111	1.56	RV	CELLSTATES	vFB1.0	control_LMNA	7	15
WARS2-IT1	1.67	0.0196	0.0212	0.0908	4.32	13.9	0.00067	1.71	RV	CELLSTATES	vFB1.0	control_LMNA	7	15
RASAL2	1.66	0.000955	0.512	1.29	8.04	27.5	7.47e-06	3.02	RV	CELLSTATES	vFB1.0	control_LMNA	7	15
LIN7A	1.65	6.29e-05	0.0621	0.29	5.79	42.5	1.52e-07	4.2	RV	CELLSTATES	vFB1.0	control_LMNA	7	15
NRCAM	1.65	0.0208	0.0129	0.051	3.65	13.6	0.000743	1.68	RV	CELLSTATES	vFB1.0	control_LMNA	7	15
ROR1	1.65	0.000956	0.233	0.703	7.07	27.3	7.97e-06	3.02	RV	CELLSTATES	vFB1.0	control_LMNA	7	15
AC069549.1	1.64	0.0241	0.0131	0.0459	3.62	13	0.000934	1.62	RV	CELLSTATES	vFB1.0	control_LMNA	7	15
ARHGAP10	1.64	0.000133	1.35	5.72	9.92	38.4	4.09e-07	3.88	RV	CELLSTATES	vFB1.0	control_LMNA	7	15
ATP10D	1.64	8.13e-05	0.235	0.97	7.44	41	2.18e-07	4.09	RV	CELLSTATES	vFB1.0	control_LMNA	7	15
MICAL2	1.64	0.00973	0.209	0.446	6.63	16.5	0.00026	2.01	RV	CELLSTATES	vFB1.0	control_LMNA	7	15
TESPA1	1.64	0.0346	0.0162	0.0673	3.95	11.7	0.00158	1.46	RV	CELLSTATES	vFB1.0	control_LMNA	7	15
DDAH1	1.63	0.0121	0.204	0.214	5.8	15.7	0.000345	1.92	RV	CELLSTATES	vFB1.0	control_LMNA	7	15
ZMAT1	1.63	0.00219	0.0304	0.128	4.84	23	2.89e-05	2.66	RV	CELLSTATES	vFB1.0	control_LMNA	7	15
SHROOM3	1.62	0.000673	0.179	0.62	6.85	29.3	4.43e-06	3.17	RV	CELLSTATES	vFB1.0	control_LMNA	7	15
ADAMTSL1	1.61	0.00356	0.0816	0.178	5.41	20.8	5.95e-05	2.45	RV	CELLSTATES	vFB1.0	control_LMNA	7	15
ZNF365	1.61	0.0186	0.0113	0.048	3.68	14.1	0.000621	1.73	RV	CELLSTATES	vFB1.0	control_LMNA	7	15
FGF14	1.6	0.00688	0.486	1.4	8.04	17.9	0.000155	2.16	RV	CELLSTATES	vFB1.0	control_LMNA	7	15
ASAP1	1.59	0.000133	0.564	1.53	8.27	38.4	4.09e-07	3.88	RV	CELLSTATES	vFB1.0	control_LMNA	7	15
COLEC12	1.59	0.00125	0.507	1.31	8.02	25.9	1.2e-05	2.9	RV	CELLSTATES	vFB1.0	control_LMNA	7	15
DAPK1	1.59	0.00429	0.0448	0.107	4.82	20	7.78e-05	2.37	RV	CELLSTATES	vFB1.0	control_LMNA	7	15
KITLG	1.59	0.00562	0.0384	0.118	4.74	18.8	0.000115	2.25	RV	CELLSTATES	vFB1.0	control_LMNA	7	15
ARHGEF26	1.58	7.83e-05	0.0799	0.357	6.04	41.4	2e-07	4.11	RV	CELLSTATES	vFB1.0	control_LMNA	7	15
BCL7A	1.58	0.00696	0.0351	0.104	4.63	17.9	0.000159	2.16	RV	CELLSTATES	vFB1.0	control_LMNA	7	15
NOSTRIN	1.58	0.0204	0.0186	0.0492	3.82	13.7	0.000724	1.69	RV	CELLSTATES	vFB1.0	control_LMNA	7	15
PAWR	1.57	0.00293	0.0677	0.147	5.07	21.7	4.35e-05	2.53	RV	CELLSTATES	vFB1.0	control_LMNA	7	15
MTSS1	1.56	0.00688	0.0915	0.296	5.91	17.9	0.000155	2.16	RV	CELLSTATES	vFB1.0	control_LMNA	7	15
IL1RAPL1	1.55	0.000561	0.993	2.72	9.09	30.5	3.23e-06	3.25	RV	CELLSTATES	vFB1.0	control_LMNA	7	15
JPH1	1.55	0.037	0.0129	0.04	3.42	11.5	0.00176	1.43	RV	CELLSTATES	vFB1.0	control_LMNA	7	15
TPD52L1	1.55	0.0272	0.0673	0.322	5.85	12.6	0.0011	1.57	RV	CELLSTATES	vFB1.0	control_LMNA	7	15
PRR16	1.54	0.000492	0.665	2.59	8.85	31.1	2.73e-06	3.31	RV	CELLSTATES	vFB1.0	control_LMNA	7	15
RAPGEF5	1.54	0.0214	0.0404	0.199	5.34	13.5	0.000773	1.67	RV	CELLSTATES	vFB1.0	control_LMNA	7	15
HEG1	1.53	0.00153	0.118	0.261	5.8	24.9	1.61e-05	2.81	RV	CELLSTATES	vFB1.0	control_LMNA	7	15
TNFAIP3	1.53	0.0224	0.0147	0.0569	3.86	13.4	0.000827	1.65	RV	CELLSTATES	vFB1.0	control_LMNA	7	15
MEOX2	1.52	0.00378	0.0934	0.353	6.05	20.5	6.48e-05	2.42	RV	CELLSTATES	vFB1.0	control_LMNA	7	15
NCKAP5	1.52	0.000892	0.0997	0.296	5.98	27.9	6.66e-06	3.05	RV	CELLSTATES	vFB1.0	control_LMNA	7	15
DOCK9	1.51	5.99e-05	0.352	1.02	7.67	43.2	1.31e-07	4.22	RV	CELLSTATES	vFB1.0	control_LMNA	7	15
BACH2	1.49	0.000372	0.411	0.915	7.6	32.5	1.85e-06	3.43	RV	CELLSTATES	vFB1.0	control_LMNA	7	15
COL6A6	1.49	0.000901	0.295	1.08	7.65	27.8	6.85e-06	3.05	RV	CELLSTATES	vFB1.0	control_LMNA	7	15
EFHD1	1.49	0.00427	0.105	0.386	6.29	20	7.62e-05	2.37	RV	CELLSTATES	vFB1.0	control_LMNA	7	15
MASP1	1.49	0.0268	0.0337	0.143	4.88	12.7	0.00108	1.57	RV	CELLSTATES	vFB1.0	control_LMNA	7	15
WNK3	1.49	0.0474	0.0923	0.345	6.08	10.5	0.0026	1.32	RV	CELLSTATES	vFB1.0	control_LMNA	7	15
AL445426.1	1.48	0.000244	0.223	0.859	7.34	34.6	1.07e-06	3.61	RV	CELLSTATES	vFB1.0	control_LMNA	7	15
RGN	1.48	0.0234	0.0473	0.111	4.83	13.2	0.000893	1.63	RV	CELLSTATES	vFB1.0	control_LMNA	7	15
COLGALT2	1.47	0.0119	0.153	0.386	6.31	15.7	0.000338	1.92	RV	CELLSTATES	vFB1.0	control_LMNA	7	15
LMCD1-AS1	1.47	0.00505	0.18	0.413	6.48	19.3	9.84e-05	2.3	RV	CELLSTATES	vFB1.0	control_LMNA	7	15
MYO1D	1.47	0.00475	0.445	0.849	7.55	19.5	9.04e-05	2.32	RV	CELLSTATES	vFB1.0	control_LMNA	7	15
CARMIL1	1.46	6.12e-05	0.989	3.85	9.44	42.8	1.43e-07	4.21	RV	CELLSTATES	vFB1.0	control_LMNA	7	15
CDYL2	1.46	0.00543	0.0225	0.0634	4.04	18.9	0.00011	2.27	RV	CELLSTATES	vFB1.0	control_LMNA	7	15
C11orf80	1.45	0.00392	0.143	0.286	6.02	20.4	6.8e-05	2.41	RV	CELLSTATES	vFB1.0	control_LMNA	7	15
DOK5	1.45	0.000956	0.0682	0.199	5.53	27.3	7.86e-06	3.02	RV	CELLSTATES	vFB1.0	control_LMNA	7	15
GPM6B	1.45	0.0063	0.0841	0.26	5.92	18.2	0.00014	2.2	RV	CELLSTATES	vFB1.0	control_LMNA	7	15
AMOTL1	1.42	0.000103	0.187	0.528	6.76	39.8	2.94e-07	3.99	RV	CELLSTATES	vFB1.0	control_LMNA	7	15
PPP1CB	1.42	0.00514	0.246	0.678	7.1	19.1	0.000103	2.29	RV	CELLSTATES	vFB1.0	control_LMNA	7	15
EAF2	1.41	0.0194	0.019	0.0755	4.2	14	0.000651	1.71	RV	CELLSTATES	vFB1.0	control_LMNA	7	15
ACSL1	1.4	0.00163	0.213	0.602	6.98	24.7	1.74e-05	2.79	RV	CELLSTATES	vFB1.0	control_LMNA	7	15
ARHGAP22	1.39	0.00152	0.241	0.595	7.01	25	1.59e-05	2.82	RV	CELLSTATES	vFB1.0	control_LMNA	7	15
SPRED2	1.39	0.000151	0.58	1.81	8.48	37.3	5.4e-07	3.82	RV	CELLSTATES	vFB1.0	control_LMNA	7	15
CCND3	1.38	0.000248	0.302	1.03	7.66	34.4	1.12e-06	3.61	RV	CELLSTATES	vFB1.0	control_LMNA	7	15
RNF115	1.38	8.14e-06	0.437	1.44	8.14	55.5	9.52e-09	5.09	RV	CELLSTATES	vFB1.0	control_LMNA	7	15
DOCK5	1.37	0.00663	0.453	1.45	8.19	18.1	0.000148	2.18	RV	CELLSTATES	vFB1.0	control_LMNA	7	15
KLF12	1.37	0.000177	0.558	1.64	8.35	36.1	7.19e-07	3.75	RV	CELLSTATES	vFB1.0	control_LMNA	7	15
SORBS1	1.37	0.00689	0.237	0.703	7.23	17.9	0.000156	2.16	RV	CELLSTATES	vFB1.0	control_LMNA	7	15
VAV3	1.37	0.00816	0.0993	0.265	5.84	17.2	0.000202	2.09	RV	CELLSTATES	vFB1.0	control_LMNA	7	15
MAP1B	1.36	0.00255	0.314	0.783	7.33	22.3	3.6e-05	2.59	RV	CELLSTATES	vFB1.0	control_LMNA	7	15
SYT17	1.36	0.0309	0.0712	0.145	5.16	12.1	0.00133	1.51	RV	CELLSTATES	vFB1.0	control_LMNA	7	15
PNPLA7	1.35	0.00719	0.0655	0.175	5.34	17.7	0.000169	2.14	RV	CELLSTATES	vFB1.0	control_LMNA	7	15
REPS1	1.35	1.34e-05	0.351	1.17	7.84	51.5	2.15e-08	4.87	RV	CELLSTATES	vFB1.0	control_LMNA	7	15
ADRA1B	1.34	0.0052	0.0934	0.415	6.27	19.1	0.000105	2.28	RV	CELLSTATES	vFB1.0	control_LMNA	7	15
LDLRAD4	1.34	0.029	0.292	0.474	6.82	12.4	0.00121	1.54	RV	CELLSTATES	vFB1.0	control_LMNA	7	15
PRKX	1.34	0.000669	0.0674	0.206	5.52	29.4	4.36e-06	3.17	RV	CELLSTATES	vFB1.0	control_LMNA	7	15
SH3RF3	1.34	0.00993	0.161	0.409	6.48	16.4	0.000271	2	RV	CELLSTATES	vFB1.0	control_LMNA	7	15
TMEM131L	1.32	0.00046	0.143	0.311	6.18	31.4	2.49e-06	3.34	RV	CELLSTATES	vFB1.0	control_LMNA	7	15
CDK15	1.31	0.0313	0.0252	0.111	4.63	12.1	0.00136	1.5	RV	CELLSTATES	vFB1.0	control_LMNA	7	15
KLF2	1.31	0.0321	0.0482	0.151	5.14	12	0.00142	1.49	RV	CELLSTATES	vFB1.0	control_LMNA	7	15
ADAMTS9-AS2	1.3	0.00606	0.281	1.12	7.77	18.4	0.000132	2.22	RV	CELLSTATES	vFB1.0	control_LMNA	7	15
ARHGAP26	1.3	0.00113	0.633	2	8.62	26.4	1.04e-05	2.95	RV	CELLSTATES	vFB1.0	control_LMNA	7	15
DGKH	1.29	0.000573	0.19	0.471	6.68	30.2	3.44e-06	3.24	RV	CELLSTATES	vFB1.0	control_LMNA	7	15
GRB10	1.29	0.00318	0.328	0.932	7.59	21.2	5.12e-05	2.5	RV	CELLSTATES	vFB1.0	control_LMNA	7	15
MAMDC2	1.29	0.0444	1.23	4.93	9.81	10.7	0.00237	1.35	RV	CELLSTATES	vFB1.0	control_LMNA	7	15
BCL2L11	1.28	0.00422	0.0266	0.0704	4.24	20.1	7.5e-05	2.37	RV	CELLSTATES	vFB1.0	control_LMNA	7	15
AL445250.1	1.27	0.0273	0.349	0.609	7.26	12.6	0.00111	1.56	RV	CELLSTATES	vFB1.0	control_LMNA	7	15
BMP4	1.27	0.016	0.0462	0.152	5.18	14.6	0.00051	1.79	RV	CELLSTATES	vFB1.0	control_LMNA	7	15
COL21A1	1.27	0.0407	0.0816	0.235	5.63	11.1	0.00203	1.39	RV	CELLSTATES	vFB1.0	control_LMNA	7	15
MTUS1	1.27	0.00164	0.69	2.5	8.87	24.6	1.77e-05	2.78	RV	CELLSTATES	vFB1.0	control_LMNA	7	15
CYP1B1-AS1	1.26	0.00345	0.347	0.811	7.47	20.9	5.72e-05	2.46	RV	CELLSTATES	vFB1.0	control_LMNA	7	15
GNAI1	1.26	0.0179	0.0289	0.1	4.56	14.3	0.000586	1.75	RV	CELLSTATES	vFB1.0	control_LMNA	7	15
GSDME	1.26	0.00902	0.0305	0.0789	4.37	16.8	0.000232	2.04	RV	CELLSTATES	vFB1.0	control_LMNA	7	15
SHROOM1	1.26	0.0395	0.0187	0.0563	3.93	11.2	0.00194	1.4	RV	CELLSTATES	vFB1.0	control_LMNA	7	15
TSC22D3	1.26	0.0259	0.329	1.39	8.08	12.8	0.00103	1.59	RV	CELLSTATES	vFB1.0	control_LMNA	7	15
FNIP2	1.25	0.00218	0.194	0.714	7.14	23.1	2.85e-05	2.66	RV	CELLSTATES	vFB1.0	control_LMNA	7	15
HES4	1.25	0.00771	0.0864	0.236	5.77	17.5	0.000183	2.11	RV	CELLSTATES	vFB1.0	control_LMNA	7	15
PTPN9	1.25	8.13e-05	0.343	0.869	7.55	40.8	2.26e-07	4.09	RV	CELLSTATES	vFB1.0	control_LMNA	7	15
KIAA1324L	1.24	0.00121	0.071	0.202	5.52	26.1	1.14e-05	2.92	RV	CELLSTATES	vFB1.0	control_LMNA	7	15
LONRF2	1.24	0.0253	0.0653	0.213	5.5	12.9	0.001	1.6	RV	CELLSTATES	vFB1.0	control_LMNA	7	15
COL4A3	1.23	0.00192	1.17	2.97	9.24	23.8	2.24e-05	2.72	RV	CELLSTATES	vFB1.0	control_LMNA	7	15
LAMB1	1.23	0.00798	2.08	6.39	10.3	17.3	0.000197	2.1	RV	CELLSTATES	vFB1.0	control_LMNA	7	15
RNF144A	1.23	0.00593	0.312	0.749	7.37	18.5	0.000126	2.23	RV	CELLSTATES	vFB1.0	control_LMNA	7	15
STK39	1.23	0.00192	0.216	0.482	6.73	23.8	2.25e-05	2.72	RV	CELLSTATES	vFB1.0	control_LMNA	7	15
AKT3	1.22	0.000561	1.84	5.36	10.1	30.4	3.24e-06	3.25	RV	CELLSTATES	vFB1.0	control_LMNA	7	15
CACNA1C	1.21	0.00798	0.738	1.16	8.23	17.3	0.000197	2.1	RV	CELLSTATES	vFB1.0	control_LMNA	7	15
FOXP1	1.21	0.000723	0.688	1.75	8.59	29	4.81e-06	3.14	RV	CELLSTATES	vFB1.0	control_LMNA	7	15
MKL1	1.21	0.00139	0.926	2.07	8.8	25.4	1.4e-05	2.86	RV	CELLSTATES	vFB1.0	control_LMNA	7	15
RAB8B	1.21	0.000848	0.3	0.93	7.55	28.1	6.26e-06	3.07	RV	CELLSTATES	vFB1.0	control_LMNA	7	15
TMEM144	1.21	0.0057	0.249	0.756	7.23	18.7	0.000118	2.24	RV	CELLSTATES	vFB1.0	control_LMNA	7	15
ZFAND5	1.21	0.0126	0.179	0.584	6.96	15.5	0.000366	1.9	RV	CELLSTATES	vFB1.0	control_LMNA	7	15
COL4A1	1.2	0.0221	1.83	4.18	9.79	13.4	0.000811	1.66	RV	CELLSTATES	vFB1.0	control_LMNA	7	15
FIGN	1.2	0.0117	0.274	0.869	7.45	15.8	0.000333	1.93	RV	CELLSTATES	vFB1.0	control_LMNA	7	15
PACSIN2	1.2	0.000746	0.158	0.374	6.41	28.8	5.07e-06	3.13	RV	CELLSTATES	vFB1.0	control_LMNA	7	15
PAPLN	1.19	0.0428	0.068	0.172	5.34	10.9	0.00221	1.37	RV	CELLSTATES	vFB1.0	control_LMNA	7	15
PIWIL4	1.19	0.0114	0.0665	0.198	5.49	15.9	0.000324	1.94	RV	CELLSTATES	vFB1.0	control_LMNA	7	15
CUL4B	1.18	0.0122	0.114	0.281	6.02	15.7	0.00035	1.91	RV	CELLSTATES	vFB1.0	control_LMNA	7	15
ENOX1	1.18	0.0183	0.101	0.251	5.84	14.2	0.000605	1.74	RV	CELLSTATES	vFB1.0	control_LMNA	7	15
PACRG	1.18	0.000956	0.0699	0.151	5.29	27.2	8.05e-06	3.02	RV	CELLSTATES	vFB1.0	control_LMNA	7	15
USP54	1.18	0.00596	0.416	1.34	8.05	18.5	0.000128	2.22	RV	CELLSTATES	vFB1.0	control_LMNA	7	15
APBB2	1.17	0.00367	0.952	2.17	8.86	20.6	6.2e-05	2.44	RV	CELLSTATES	vFB1.0	control_LMNA	7	15
CHST3	1.17	0.011	0.043	0.0901	4.57	16	0.000311	1.96	RV	CELLSTATES	vFB1.0	control_LMNA	7	15
MED13L	1.17	0.000148	1.26	3.36	9.43	37.7	4.87e-07	3.83	RV	CELLSTATES	vFB1.0	control_LMNA	7	15
SYNPO2	1.17	0.00103	1.32	3.51	9.49	26.7	9.32e-06	2.99	RV	CELLSTATES	vFB1.0	control_LMNA	7	15
TARID	1.17	0.0202	0.14	0.421	6.49	13.8	0.000703	1.7	RV	CELLSTATES	vFB1.0	control_LMNA	7	15
IMPA1	1.16	0.00181	0.0563	0.163	5.25	24.2	1.98e-05	2.74	RV	CELLSTATES	vFB1.0	control_LMNA	7	15
INPP5A	1.16	0.00569	0.0768	0.192	5.44	18.7	0.000118	2.24	RV	CELLSTATES	vFB1.0	control_LMNA	7	15
PTPDC1	1.16	0.0063	0.15	0.367	6.39	18.2	0.000139	2.2	RV	CELLSTATES	vFB1.0	control_LMNA	7	15
AC084871.2	1.15	0.0461	0.0443	0.128	4.93	10.6	0.00249	1.34	RV	CELLSTATES	vFB1.0	control_LMNA	7	15
CNBD1	1.15	0.0235	0.0489	0.188	5.36	13.1	0.000897	1.63	RV	CELLSTATES	vFB1.0	control_LMNA	7	15
FAM117B	1.15	0.0374	0.0539	0.18	5.33	11.4	0.00178	1.43	RV	CELLSTATES	vFB1.0	control_LMNA	7	15
GPCPD1	1.15	0.00571	0.16	0.338	6.31	18.7	0.000119	2.24	RV	CELLSTATES	vFB1.0	control_LMNA	7	15
AC091948.1	1.14	0.00432	0.0627	0.191	5.45	19.9	7.87e-05	2.36	RV	CELLSTATES	vFB1.0	control_LMNA	7	15
ELL2	1.13	0.0299	0.318	0.822	7.55	12.3	0.00127	1.52	RV	CELLSTATES	vFB1.0	control_LMNA	7	15
SLC44A1	1.13	0.000562	0.295	0.865	7.5	30.4	3.29e-06	3.25	RV	CELLSTATES	vFB1.0	control_LMNA	7	15
VIPR2	1.13	0.00933	0.198	0.568	6.91	16.6	0.000247	2.03	RV	CELLSTATES	vFB1.0	control_LMNA	7	15
ANKS1B	1.12	0.00127	0.615	1.48	8.29	25.8	1.23e-05	2.9	RV	CELLSTATES	vFB1.0	control_LMNA	7	15
CDK8	1.12	0.00771	0.655	1.14	8.1	17.4	0.000184	2.11	RV	CELLSTATES	vFB1.0	control_LMNA	7	15
FN1	1.12	0.0476	0.869	1.05	8.1	10.5	0.00261	1.32	RV	CELLSTATES	vFB1.0	control_LMNA	7	15
GNB5	1.12	0.00263	0.0743	0.24	5.73	22.2	3.75e-05	2.58	RV	CELLSTATES	vFB1.0	control_LMNA	7	15
KHDRBS3	1.12	0.00199	0.131	0.291	6.14	23.6	2.38e-05	2.7	RV	CELLSTATES	vFB1.0	control_LMNA	7	15
TBC1D1	1.12	0.0224	0.115	0.199	5.62	13.3	0.000832	1.65	RV	CELLSTATES	vFB1.0	control_LMNA	7	15
ADCY2	1.11	0.0427	0.0412	0.122	4.94	10.9	0.00219	1.37	RV	CELLSTATES	vFB1.0	control_LMNA	7	15
FCHSD2	1.11	0.00454	0.665	1.7	8.58	19.8	8.33e-05	2.34	RV	CELLSTATES	vFB1.0	control_LMNA	7	15
SPRY4-AS1	1.11	0.00261	0.103	0.298	6.05	22.2	3.71e-05	2.58	RV	CELLSTATES	vFB1.0	control_LMNA	7	15
TET3	1.11	0.0416	0.0716	0.0916	4.75	11	0.00211	1.38	RV	CELLSTATES	vFB1.0	control_LMNA	7	15
ANXA5	1.1	0.00869	0.362	0.659	7.33	16.9	0.00022	2.06	RV	CELLSTATES	vFB1.0	control_LMNA	7	15
CTDSPL	1.1	0.00217	0.386	1.07	7.82	23.1	2.78e-05	2.66	RV	CELLSTATES	vFB1.0	control_LMNA	7	15
PPM1B	1.1	0.00671	0.307	0.802	7.45	18	0.000151	2.17	RV	CELLSTATES	vFB1.0	control_LMNA	7	15
UACA	1.1	0.00622	0.373	0.783	7.47	18.3	0.000136	2.21	RV	CELLSTATES	vFB1.0	control_LMNA	7	15
COL4A4	1.09	0.00887	1.76	4.16	9.75	16.9	0.000226	2.05	RV	CELLSTATES	vFB1.0	control_LMNA	7	15
HMGCLL1	1.09	0.00798	0.152	0.532	6.76	17.2	0.000197	2.1	RV	CELLSTATES	vFB1.0	control_LMNA	7	15
KLF7	1.09	0.00199	0.256	0.698	7.17	23.6	2.39e-05	2.7	RV	CELLSTATES	vFB1.0	control_LMNA	7	15
PLEKHH2	1.09	0.0021	0.331	0.812	7.49	23.4	2.6e-05	2.68	RV	CELLSTATES	vFB1.0	control_LMNA	7	15
PRKCE	1.09	0.000613	0.36	0.803	7.53	29.9	3.81e-06	3.21	RV	CELLSTATES	vFB1.0	control_LMNA	7	15
RGS11	1.09	0.0457	0.0508	0.122	5.02	10.6	0.00246	1.34	RV	CELLSTATES	vFB1.0	control_LMNA	7	15
ELF1	1.07	0.00103	0.75	2	8.73	26.7	9.3e-06	2.99	RV	CELLSTATES	vFB1.0	control_LMNA	7	15
KDM3A	1.07	0.0169	0.137	0.32	6.21	14.5	0.000542	1.77	RV	CELLSTATES	vFB1.0	control_LMNA	7	15
ISPD	1.06	0.0223	0.187	0.385	6.48	13.4	0.000823	1.65	RV	CELLSTATES	vFB1.0	control_LMNA	7	15
RANBP17	1.06	0.0161	0.109	0.234	5.88	14.6	0.000514	1.79	RV	CELLSTATES	vFB1.0	control_LMNA	7	15
AC008050.1	1.05	0.0284	0.0566	0.12	4.97	12.5	0.00117	1.55	RV	CELLSTATES	vFB1.0	control_LMNA	7	15
CDH2	1.05	0.0466	0.0819	0.178	5.56	10.6	0.00254	1.33	RV	CELLSTATES	vFB1.0	control_LMNA	7	15
FAM198B-AS1	1.05	0.0331	0.527	1.57	8.27	11.9	0.00147	1.48	RV	CELLSTATES	vFB1.0	control_LMNA	7	15
FOXO3	1.05	0.00231	1.17	3.51	9.45	22.8	3.08e-05	2.64	RV	CELLSTATES	vFB1.0	control_LMNA	7	15
KLHL29	1.05	0.0346	0.306	0.673	7.29	11.7	0.00156	1.46	RV	CELLSTATES	vFB1.0	control_LMNA	7	15
LINC00632	1.05	0.0268	0.0915	0.266	5.94	12.7	0.00107	1.57	RV	CELLSTATES	vFB1.0	control_LMNA	7	15
ACSF2	1.04	0.0484	0.0286	0.0803	4.47	10.4	0.00267	1.32	RV	CELLSTATES	vFB1.0	control_LMNA	7	15
PER1	1.04	0.00335	0.233	0.545	6.97	21	5.49e-05	2.48	RV	CELLSTATES	vFB1.0	control_LMNA	7	15
PLSCR4	1.04	0.00593	0.41	0.906	7.63	18.5	0.000126	2.23	RV	CELLSTATES	vFB1.0	control_LMNA	7	15
SLC22A15	1.04	0.0202	0.179	0.433	6.64	13.8	0.000705	1.7	RV	CELLSTATES	vFB1.0	control_LMNA	7	15
AC007388.1	1.03	0.00912	0.221	0.65	7.11	16.7	0.000239	2.04	RV	CELLSTATES	vFB1.0	control_LMNA	7	15
EPHA3	1.03	0.0292	0.658	1.15	8.06	12.3	0.00123	1.53	RV	CELLSTATES	vFB1.0	control_LMNA	7	15
RAB11FIP3	1.03	0.0129	0.141	0.283	6.14	15.5	0.000377	1.89	RV	CELLSTATES	vFB1.0	control_LMNA	7	15
SIN3B	1.03	0.0203	0.131	0.229	5.81	13.7	0.000715	1.69	RV	CELLSTATES	vFB1.0	control_LMNA	7	15
SLC25A45	1.03	0.0436	0.0877	0.265	5.91	10.8	0.00231	1.36	RV	CELLSTATES	vFB1.0	control_LMNA	7	15
KANK1	1.02	0.00218	0.816	2.18	8.85	23.1	2.84e-05	2.66	RV	CELLSTATES	vFB1.0	control_LMNA	7	15
PEAK1	1.02	0.00237	0.547	1.04	7.96	22.7	3.19e-05	2.63	RV	CELLSTATES	vFB1.0	control_LMNA	7	15
SYTL4	1.02	0.029	0.211	0.581	6.99	12.4	0.00121	1.54	RV	CELLSTATES	vFB1.0	control_LMNA	7	15
FAM129A	1.01	0.00466	0.254	0.614	7.13	19.6	8.83e-05	2.33	RV	CELLSTATES	vFB1.0	control_LMNA	7	15
SEPT11	1.01	0.0295	0.579	0.941	7.84	12.3	0.00125	1.53	RV	CELLSTATES	vFB1.0	control_LMNA	7	15
EEF2K	1	0.00771	0.191	0.472	6.7	17.5	0.000184	2.11	RV	CELLSTATES	vFB1.0	control_LMNA	7	15
EXT1	1	0.0148	1.65	2.71	9.38	14.9	0.00046	1.83	RV	CELLSTATES	vFB1.0	control_LMNA	7	15
FMNL2	1	0.00183	0.556	1.44	8.3	24.2	2.01e-05	2.74	RV	CELLSTATES	vFB1.0	control_LMNA	7	15
INPP4A	1	0.00196	0.249	0.612	7.07	23.7	2.32e-05	2.71	RV	CELLSTATES	vFB1.0	control_LMNA	7	15
RADIL	1	0.0122	0.0828	0.181	5.51	15.7	0.00035	1.91	RV	CELLSTATES	vFB1.0	control_LMNA	7	15
RPS6KA5	1	0.00311	0.0949	0.241	5.91	21.3	4.93e-05	2.51	RV	CELLSTATES	vFB1.0	control_LMNA	7	15
TSPAN5	1	0.0183	0.0607	0.15	5.23	14.2	0.000602	1.74	RV	CELLSTATES	vFB1.0	control_LMNA	7	15
TUB	1	0.0445	0.0344	0.0936	4.56	10.7	0.00238	1.35	RV	CELLSTATES	vFB1.0	control_LMNA	7	15
ZNF385D	1	0.0265	0.535	1.4	8.24	12.7	0.00106	1.58	RV	CELLSTATES	vFB1.0	control_LMNA	7	15
KIAA0513	0.999	0.0434	0.0827	0.135	5.18	10.8	0.00228	1.36	RV	CELLSTATES	vFB1.0	control_LMNA	7	15
GATA6	0.992	0.00371	0.288	0.706	7.31	20.6	6.31e-05	2.43	RV	CELLSTATES	vFB1.0	control_LMNA	7	15
B3GLCT	0.987	0.032	0.104	0.232	5.82	12	0.00141	1.49	RV	CELLSTATES	vFB1.0	control_LMNA	7	15
PTPN21	0.983	0.0135	0.157	0.337	6.31	15.3	0.0004	1.87	RV	CELLSTATES	vFB1.0	control_LMNA	7	15
NEDD4	0.977	0.00705	0.156	0.372	6.41	17.8	0.000163	2.15	RV	CELLSTATES	vFB1.0	control_LMNA	7	15
NAP1L1	0.976	0.000922	0.306	0.681	7.3	27.7	7.13e-06	3.04	RV	CELLSTATES	vFB1.0	control_LMNA	7	15
TMEM50B	0.972	0.00693	0.127	0.34	6.31	17.9	0.000158	2.16	RV	CELLSTATES	vFB1.0	control_LMNA	7	15
SUB1	0.968	0.00284	0.187	0.456	6.72	21.9	4.11e-05	2.55	RV	CELLSTATES	vFB1.0	control_LMNA	7	15
POC1B	0.967	0.00973	0.0734	0.205	5.59	16.5	0.00026	2.01	RV	CELLSTATES	vFB1.0	control_LMNA	7	15
IVNS1ABP	0.966	0.0105	0.0775	0.162	5.32	16.2	0.000291	1.98	RV	CELLSTATES	vFB1.0	control_LMNA	7	15
RASA2	0.966	0.00119	0.259	0.517	6.96	26.2	1.1e-05	2.93	RV	CELLSTATES	vFB1.0	control_LMNA	7	15
MYRIP	0.962	0.0412	0.0879	0.25	5.83	11.1	0.00207	1.39	RV	CELLSTATES	vFB1.0	control_LMNA	7	15
ZNF235	0.958	0.00444	0.135	0.301	6.16	19.8	8.11e-05	2.35	RV	CELLSTATES	vFB1.0	control_LMNA	7	15
MALRD1	0.954	0.0182	0.137	0.233	5.95	14.2	0.0006	1.74	RV	CELLSTATES	vFB1.0	control_LMNA	7	15
PTPRG	0.95	0.0293	3.36	8.75	10.9	12.3	0.00124	1.53	RV	CELLSTATES	vFB1.0	control_LMNA	7	15
DYNC2LI1	0.949	0.00466	0.179	0.372	6.45	19.6	8.83e-05	2.33	RV	CELLSTATES	vFB1.0	control_LMNA	7	15
ZNF704	0.948	0.0233	0.507	0.952	7.85	13.2	0.000878	1.63	RV	CELLSTATES	vFB1.0	control_LMNA	7	15
TSHZ1	0.943	0.029	0.0535	0.095	4.73	12.4	0.00121	1.54	RV	CELLSTATES	vFB1.0	control_LMNA	7	15
SPSB1	0.936	0.0354	0.226	0.431	6.7	11.6	0.00164	1.45	RV	CELLSTATES	vFB1.0	control_LMNA	7	15
UNC13B	0.931	0.00693	0.131	0.266	6.07	17.9	0.000158	2.16	RV	CELLSTATES	vFB1.0	control_LMNA	7	15
GPI	0.928	0.0203	0.112	0.205	5.82	13.7	0.000713	1.69	RV	CELLSTATES	vFB1.0	control_LMNA	7	15
PRICKLE2	0.927	0.0124	0.648	1.34	8.27	15.6	0.000358	1.91	RV	CELLSTATES	vFB1.0	control_LMNA	7	15
MTMR12	0.922	0.0434	0.0935	0.201	5.61	10.8	0.00228	1.36	RV	CELLSTATES	vFB1.0	control_LMNA	7	15
PAG1	0.919	0.0292	0.317	0.541	7.11	12.4	0.00123	1.53	RV	CELLSTATES	vFB1.0	control_LMNA	7	15
NHSL1	0.917	0.0173	0.413	0.803	7.56	14.4	0.00056	1.76	RV	CELLSTATES	vFB1.0	control_LMNA	7	15
TRIO	0.911	0.00843	0.877	1.46	8.51	17	0.000213	2.07	RV	CELLSTATES	vFB1.0	control_LMNA	7	15
FNBP1L	0.902	0.0352	0.102	0.177	5.53	11.7	0.00162	1.45	RV	CELLSTATES	vFB1.0	control_LMNA	7	15
TAF4B	0.9	0.0422	0.0721	0.186	5.52	11	0.00216	1.37	RV	CELLSTATES	vFB1.0	control_LMNA	7	15
IGF1R	0.897	0.0265	0.823	1.68	8.65	12.7	0.00106	1.58	RV	CELLSTATES	vFB1.0	control_LMNA	7	15
NCOA3	0.897	0.00505	0.353	0.807	7.53	19.2	9.95e-05	2.3	RV	CELLSTATES	vFB1.0	control_LMNA	7	15
UBAP2	0.897	0.00902	0.201	0.365	6.52	16.8	0.000234	2.04	RV	CELLSTATES	vFB1.0	control_LMNA	7	15
ATP9A	0.89	0.0136	0.128	0.303	6.15	15.3	0.000404	1.87	RV	CELLSTATES	vFB1.0	control_LMNA	7	15
CCDC171	0.889	0.00959	0.226	0.484	6.82	16.5	0.000255	2.02	RV	CELLSTATES	vFB1.0	control_LMNA	7	15
DGKE	0.881	0.0449	0.0585	0.144	5.14	10.7	0.00241	1.35	RV	CELLSTATES	vFB1.0	control_LMNA	7	15
ARHGEF7	0.88	0.0058	0.255	0.475	6.93	18.6	0.000122	2.24	RV	CELLSTATES	vFB1.0	control_LMNA	7	15
RHOBTB3	0.875	0.00974	1.17	2.93	9.32	16.4	0.000262	2.01	RV	CELLSTATES	vFB1.0	control_LMNA	7	15
ABLIM1	0.871	0.0252	0.648	1.67	8.56	12.9	0.000988	1.6	RV	CELLSTATES	vFB1.0	control_LMNA	7	15
PHLPP1	0.87	0.0252	0.27	0.395	6.72	12.9	0.00099	1.6	RV	CELLSTATES	vFB1.0	control_LMNA	7	15
ABCC5	0.867	0.0346	0.136	0.23	5.92	11.7	0.00156	1.46	RV	CELLSTATES	vFB1.0	control_LMNA	7	15
ZNF793	0.867	0.0349	0.0358	0.09	4.57	11.7	0.00159	1.46	RV	CELLSTATES	vFB1.0	control_LMNA	7	15
RAPGEF2	0.864	0.00405	0.282	0.519	7.07	20.2	7.13e-05	2.39	RV	CELLSTATES	vFB1.0	control_LMNA	7	15
EVL	0.863	0.0179	0.204	0.331	6.47	14.3	0.000584	1.75	RV	CELLSTATES	vFB1.0	control_LMNA	7	15
ABHD2	0.862	0.0197	0.141	0.208	5.87	13.9	0.000677	1.7	RV	CELLSTATES	vFB1.0	control_LMNA	7	15
FHL1	0.856	0.029	0.333	0.642	7.35	12.4	0.00121	1.54	RV	CELLSTATES	vFB1.0	control_LMNA	7	15
RIMKLB	0.856	0.0274	0.162	0.335	6.45	12.6	0.00112	1.56	RV	CELLSTATES	vFB1.0	control_LMNA	7	15
TFDP2	0.853	0.0201	0.346	0.77	7.52	13.8	0.000697	1.7	RV	CELLSTATES	vFB1.0	control_LMNA	7	15
TMEM204	0.849	0.0416	0.176	0.331	6.39	11	0.00211	1.38	RV	CELLSTATES	vFB1.0	control_LMNA	7	15
ITGB5	0.848	0.0331	0.179	0.347	6.48	11.9	0.00148	1.48	RV	CELLSTATES	vFB1.0	control_LMNA	7	15
SPIN1	0.845	0.00291	0.221	0.461	6.81	21.8	4.3e-05	2.54	RV	CELLSTATES	vFB1.0	control_LMNA	7	15
EGFR	0.843	0.0147	1.75	3.87	9.77	14.9	0.000455	1.83	RV	CELLSTATES	vFB1.0	control_LMNA	7	15
ABTB2	0.841	0.0273	0.552	1.06	8.07	12.6	0.00111	1.56	RV	CELLSTATES	vFB1.0	control_LMNA	7	15
AC104389.4	0.829	0.0299	0.0919	0.196	5.68	12.3	0.00127	1.52	RV	CELLSTATES	vFB1.0	control_LMNA	7	15
CPEB3	0.827	0.0179	0.156	0.301	6.33	14.3	0.000586	1.75	RV	CELLSTATES	vFB1.0	control_LMNA	7	15
PDS5A	0.824	0.00318	0.546	1.09	8.04	21.2	5.09e-05	2.5	RV	CELLSTATES	vFB1.0	control_LMNA	7	15
CCDC7	0.821	0.0258	0.259	0.466	6.86	12.8	0.00102	1.59	RV	CELLSTATES	vFB1.0	control_LMNA	7	15
STIM1	0.82	0.0106	0.258	0.489	6.9	16.1	0.000294	1.98	RV	CELLSTATES	vFB1.0	control_LMNA	7	15
TPM1	0.819	0.0346	0.393	0.664	7.57	11.7	0.00156	1.46	RV	CELLSTATES	vFB1.0	control_LMNA	7	15
MLLT3	0.817	0.0327	0.222	0.494	6.88	11.9	0.00145	1.49	RV	CELLSTATES	vFB1.0	control_LMNA	7	15
UTRN	0.815	0.013	0.72	1.47	8.42	15.4	0.000383	1.88	RV	CELLSTATES	vFB1.0	control_LMNA	7	15
XPO1	0.806	0.0434	0.215	0.432	6.78	10.8	0.00228	1.36	RV	CELLSTATES	vFB1.0	control_LMNA	7	15
ASAP2	0.804	0.0136	0.409	0.839	7.66	15.2	0.000406	1.87	RV	CELLSTATES	vFB1.0	control_LMNA	7	15
ATL1	0.801	0.0378	0.0658	0.143	5.21	11.4	0.00181	1.42	RV	CELLSTATES	vFB1.0	control_LMNA	7	15
PCMTD2	0.799	0.0416	0.118	0.276	6.03	11	0.0021	1.38	RV	CELLSTATES	vFB1.0	control_LMNA	7	15
FOXO1	0.796	0.0437	1.5	3.58	9.66	10.8	0.00232	1.36	RV	CELLSTATES	vFB1.0	control_LMNA	7	15
ULK2	0.793	0.0407	0.117	0.237	5.89	11.1	0.00203	1.39	RV	CELLSTATES	vFB1.0	control_LMNA	7	15
SUPT3H	0.792	0.0324	0.271	0.559	7.06	12	0.00143	1.49	RV	CELLSTATES	vFB1.0	control_LMNA	7	15
TBC1D32	0.792	0.043	0.17	0.299	6.25	10.9	0.00223	1.37	RV	CELLSTATES	vFB1.0	control_LMNA	7	15
PLEKHA1	0.79	0.0139	0.128	0.256	6.03	15.2	0.00042	1.86	RV	CELLSTATES	vFB1.0	control_LMNA	7	15
PAM	0.787	0.0133	0.624	1.15	8.14	15.3	0.000394	1.87	RV	CELLSTATES	vFB1.0	control_LMNA	7	15
STK24	0.785	0.0415	0.233	0.42	6.69	11	0.00209	1.38	RV	CELLSTATES	vFB1.0	control_LMNA	7	15
JARID2	0.784	0.0476	0.256	0.381	6.72	10.5	0.00262	1.32	RV	CELLSTATES	vFB1.0	control_LMNA	7	15
SMYD3	0.78	0.0386	1.08	2.01	8.93	11.3	0.00187	1.41	RV	CELLSTATES	vFB1.0	control_LMNA	7	15
AKAP13	0.779	0.0226	2.49	4.6	10.2	13.3	0.000843	1.65	RV	CELLSTATES	vFB1.0	control_LMNA	7	15
ANKRD36	0.766	0.0389	0.279	0.531	7.15	11.3	0.0019	1.41	RV	CELLSTATES	vFB1.0	control_LMNA	7	15
PHACTR1	0.765	0.0388	0.167	0.325	6.41	11.3	0.00188	1.41	RV	CELLSTATES	vFB1.0	control_LMNA	7	15
DIAPH1	0.761	0.0476	0.106	0.191	5.71	10.5	0.00262	1.32	RV	CELLSTATES	vFB1.0	control_LMNA	7	15
EFR3A	0.761	0.02	0.2	0.333	6.5	13.8	0.000691	1.7	RV	CELLSTATES	vFB1.0	control_LMNA	7	15
BBS2	0.759	0.0309	0.0742	0.158	5.36	12.1	0.00134	1.51	RV	CELLSTATES	vFB1.0	control_LMNA	7	15
ZSWIM6	0.758	0.0459	0.382	0.571	7.26	10.6	0.00248	1.34	RV	CELLSTATES	vFB1.0	control_LMNA	7	15
POLA1	0.757	0.0455	0.159	0.256	6.1	10.7	0.00244	1.34	RV	CELLSTATES	vFB1.0	control_LMNA	7	15
FAM126A	0.756	0.0198	0.241	0.408	6.76	13.9	0.000682	1.7	RV	CELLSTATES	vFB1.0	control_LMNA	7	15
TTC39B	0.754	0.0352	0.142	0.228	5.95	11.7	0.00161	1.45	RV	CELLSTATES	vFB1.0	control_LMNA	7	15
GAREM1	0.753	0.0195	0.273	0.483	6.98	13.9	0.000662	1.71	RV	CELLSTATES	vFB1.0	control_LMNA	7	15
B3GALNT2	0.751	0.0494	0.115	0.208	5.78	10.4	0.00275	1.31	RV	CELLSTATES	vFB1.0	control_LMNA	7	15
RBPMS	0.751	0.0139	0.779	1.76	8.68	15.2	0.000417	1.86	RV	CELLSTATES	vFB1.0	control_LMNA	7	15
UBE2E2	0.749	0.0186	1.36	2.13	9.17	14.1	0.000621	1.73	RV	CELLSTATES	vFB1.0	control_LMNA	7	15
ARID1B	0.746	0.018	1.79	3.58	9.76	14.2	0.000592	1.74	RV	CELLSTATES	vFB1.0	control_LMNA	7	15
SMURF2	0.744	0.0208	0.387	0.621	7.39	13.6	0.000748	1.68	RV	CELLSTATES	vFB1.0	control_LMNA	7	15
MAP4	0.742	0.0432	1.05	1.71	8.78	10.9	0.00225	1.36	RV	CELLSTATES	vFB1.0	control_LMNA	7	15
UGP2	0.742	0.0329	0.327	0.688	7.5	11.9	0.00146	1.48	RV	CELLSTATES	vFB1.0	control_LMNA	7	15
SLX4IP	0.733	0.0346	0.0816	0.181	5.54	11.7	0.00157	1.46	RV	CELLSTATES	vFB1.0	control_LMNA	7	15
FBXL2	0.732	0.0143	0.189	0.332	6.45	15.1	0.000435	1.85	RV	CELLSTATES	vFB1.0	control_LMNA	7	15
PIK3CA	0.732	0.0472	0.312	0.675	7.32	10.5	0.00257	1.33	RV	CELLSTATES	vFB1.0	control_LMNA	7	15
ARHGAP21	0.73	0.0216	1.02	2.15	8.97	13.5	0.000785	1.67	RV	CELLSTATES	vFB1.0	control_LMNA	7	15
ATP2C1	0.727	0.0139	0.232	0.404	6.74	15.2	0.000418	1.86	RV	CELLSTATES	vFB1.0	control_LMNA	7	15
FGFR1OP2	0.727	0.0219	0.193	0.417	6.64	13.4	0.000803	1.66	RV	CELLSTATES	vFB1.0	control_LMNA	7	15
NDE1	0.727	0.0367	0.115	0.22	5.92	11.5	0.00173	1.44	RV	CELLSTATES	vFB1.0	control_LMNA	7	15
PDLIM1	0.725	0.0357	0.121	0.265	6.09	11.6	0.00165	1.45	RV	CELLSTATES	vFB1.0	control_LMNA	7	15
EVI5	0.722	0.0359	0.622	1.17	8.13	11.6	0.00167	1.44	RV	CELLSTATES	vFB1.0	control_LMNA	7	15
RNF217	0.721	0.037	0.209	0.433	6.7	11.4	0.00176	1.43	RV	CELLSTATES	vFB1.0	control_LMNA	7	15
PARVB	0.716	0.0397	0.124	0.246	5.98	11.2	0.00196	1.4	RV	CELLSTATES	vFB1.0	control_LMNA	7	15
RERE	0.713	0.0229	1.07	2	8.97	13.3	0.000857	1.64	RV	CELLSTATES	vFB1.0	control_LMNA	7	15
LRCH1	0.706	0.0307	0.26	0.434	6.9	12.2	0.00132	1.51	RV	CELLSTATES	vFB1.0	control_LMNA	7	15
DENND4C	0.705	0.0108	0.557	1.19	8.15	16.1	0.0003	1.97	RV	CELLSTATES	vFB1.0	control_LMNA	7	15
IFNGR2	0.705	0.0311	0.225	0.515	6.94	12.1	0.00135	1.51	RV	CELLSTATES	vFB1.0	control_LMNA	7	15
OGA	0.705	0.0259	0.452	0.98	7.91	12.8	0.00103	1.59	RV	CELLSTATES	vFB1.0	control_LMNA	7	15
BTRC	0.704	0.0222	0.29	0.524	7.06	13.4	0.000817	1.65	RV	CELLSTATES	vFB1.0	control_LMNA	7	15
MIPEP	0.704	0.0496	0.103	0.185	5.64	10.3	0.00278	1.3	RV	CELLSTATES	vFB1.0	control_LMNA	7	15
SMARCC1	0.704	0.0272	0.269	0.42	6.84	12.6	0.0011	1.56	RV	CELLSTATES	vFB1.0	control_LMNA	7	15
AC020928.1	0.701	0.0405	0.0665	0.155	5.32	11.1	0.00201	1.39	RV	CELLSTATES	vFB1.0	control_LMNA	7	15
BBS4	0.7	0.0437	0.0924	0.188	5.68	10.8	0.00232	1.36	RV	CELLSTATES	vFB1.0	control_LMNA	7	15
ZBTB20	0.687	0.0489	5.79	11.2	11.4	10.4	0.00271	1.31	RV	CELLSTATES	vFB1.0	control_LMNA	7	15
WASF2	0.685	0.00935	0.417	0.796	7.67	16.6	0.000248	2.03	RV	CELLSTATES	vFB1.0	control_LMNA	7	15
WDFY2	0.685	0.0185	0.333	0.703	7.43	14.1	0.000615	1.73	RV	CELLSTATES	vFB1.0	control_LMNA	7	15
KDM6A	0.683	0.0404	0.376	0.78	7.57	11.1	0.002	1.39	RV	CELLSTATES	vFB1.0	control_LMNA	7	15
FOXN3	0.682	0.0273	1.14	2.24	9.09	12.6	0.00111	1.56	RV	CELLSTATES	vFB1.0	control_LMNA	7	15
PRKD3	0.682	0.0139	0.288	0.493	7.05	15.2	0.000421	1.86	RV	CELLSTATES	vFB1.0	control_LMNA	7	15
GMCL1	0.68	0.0389	0.102	0.189	5.73	11.3	0.0019	1.41	RV	CELLSTATES	vFB1.0	control_LMNA	7	15
MAP4K5	0.679	0.0141	0.294	0.51	7.1	15.1	0.000427	1.85	RV	CELLSTATES	vFB1.0	control_LMNA	7	15
MXRA7	0.678	0.037	0.139	0.264	6.11	11.5	0.00176	1.43	RV	CELLSTATES	vFB1.0	control_LMNA	7	15
ZNF814	0.671	0.0395	0.151	0.305	6.31	11.2	0.00195	1.4	RV	CELLSTATES	vFB1.0	control_LMNA	7	15
ELP2	0.668	0.0153	0.179	0.368	6.59	14.8	0.000479	1.81	RV	CELLSTATES	vFB1.0	control_LMNA	7	15
TJP1	0.665	0.0301	0.326	0.481	7.09	12.2	0.00128	1.52	RV	CELLSTATES	vFB1.0	control_LMNA	7	15
MYO9A	0.664	0.0437	0.66	1.3	8.34	10.8	0.00232	1.36	RV	CELLSTATES	vFB1.0	control_LMNA	7	15
ZNF438	0.661	0.0468	0.374	0.811	7.61	10.5	0.00255	1.33	RV	CELLSTATES	vFB1.0	control_LMNA	7	15
TOR1AIP1	0.656	0.0437	0.15	0.323	6.32	10.8	0.00232	1.36	RV	CELLSTATES	vFB1.0	control_LMNA	7	15
APPBP2	0.642	0.0386	0.308	0.486	7.07	11.3	0.00187	1.41	RV	CELLSTATES	vFB1.0	control_LMNA	7	15
ADAM10	0.64	0.029	0.236	0.412	6.87	12.4	0.0012	1.54	RV	CELLSTATES	vFB1.0	control_LMNA	7	15
FBXL4	0.629	0.0333	0.196	0.347	6.58	11.9	0.00149	1.48	RV	CELLSTATES	vFB1.0	control_LMNA	7	15
RABEP1	0.628	0.0219	0.345	0.622	7.35	13.4	0.000803	1.66	RV	CELLSTATES	vFB1.0	control_LMNA	7	15
NAALADL2	0.623	0.0475	1.79	3.34	9.71	10.5	0.00261	1.32	RV	CELLSTATES	vFB1.0	control_LMNA	7	15
DHX15	0.622	0.0354	0.252	0.454	6.91	11.6	0.00163	1.45	RV	CELLSTATES	vFB1.0	control_LMNA	7	15
RNF38	0.619	0.0395	0.324	0.574	7.23	11.2	0.00194	1.4	RV	CELLSTATES	vFB1.0	control_LMNA	7	15
SMCHD1	0.601	0.0371	0.454	0.818	7.75	11.4	0.00177	1.43	RV	CELLSTATES	vFB1.0	control_LMNA	7	15
ERO1B	0.594	0.049	0.159	0.268	6.21	10.4	0.00272	1.31	RV	CELLSTATES	vFB1.0	control_LMNA	7	15
SCAF8	0.591	0.0316	0.406	0.692	7.54	12.1	0.00138	1.5	RV	CELLSTATES	vFB1.0	control_LMNA	7	15
PPP6R3	0.534	0.0472	0.613	1.09	8.2	10.5	0.00258	1.33	RV	CELLSTATES	vFB1.0	control_LMNA	7	15

## Sheet: PKP2_control
Gene	logFC	FDR	mean_exp_control	mean_exp_genotype	logCPM	F	PValue	FDR_plot	Region	annotation_level	cell_state	comparison	Observations_genotype	Observations_reference
POSTN	6.61	0.00167	0.471	0.074	5.63	34.1	1.81e-06	2.78	RV	CELLSTATES	vFB1.0	control_PKP2	5	15
FOSB	4.78	0.014	0.0246	0.0857	4.31	18.8	0.000139	1.85	RV	CELLSTATES	vFB1.0	control_PKP2	5	15
NFATC2	4.34	0.00692	0.035	0.259	5.65	22.3	4.54e-05	2.16	RV	CELLSTATES	vFB1.0	control_PKP2	5	15
SGIP1	4.14	0.000401	0.22	0.871	7.12	46.2	1.19e-07	3.4	RV	CELLSTATES	vFB1.0	control_PKP2	5	15
PHLDA1	4.1	0.00907	0.00975	0.107	4.19	20.8	7.22e-05	2.04	RV	CELLSTATES	vFB1.0	control_PKP2	5	15
CERS6	4.03	0.000809	0.0936	0.297	5.9	39.8	4.78e-07	3.09	RV	CELLSTATES	vFB1.0	control_PKP2	5	15
AC011503.1	3.75	0.0347	0.0147	0.248	5.23	14.3	0.000642	1.46	RV	CELLSTATES	vFB1.0	control_PKP2	5	15
HAPLN1	3.66	0.00663	0.0688	0.0633	4.14	23	3.67e-05	2.18	RV	CELLSTATES	vFB1.0	control_PKP2	5	15
LINC02407	3.64	0.0166	0.002	0.0308	2.98	18	0.000178	1.78	RV	CELLSTATES	vFB1.0	control_PKP2	5	15
LINC02233	3.45	0.0278	0.00759	0.05	3.58	15.4	0.000434	1.56	RV	CELLSTATES	vFB1.0	control_PKP2	5	15
TIPARP	3.27	0.000361	0.0972	0.511	6.35	50.2	5.32e-08	3.44	RV	CELLSTATES	vFB1.0	control_PKP2	5	15
ELMOD1	3.25	0.0241	0.00401	0.0213	2.85	15.9	0.000363	1.62	RV	CELLSTATES	vFB1.0	control_PKP2	5	15
KIAA1549L	3.24	0.0281	0.0208	0.0432	3.48	15.4	0.000445	1.55	RV	CELLSTATES	vFB1.0	control_PKP2	5	15
AL512380.2	3.21	0.00398	0.0167	0.121	4.47	27.3	1.07e-05	2.4	RV	CELLSTATES	vFB1.0	control_PKP2	5	15
HS3ST3B1	3.2	0.0214	0.0038	0.0412	3.25	16.5	0.0003	1.67	RV	CELLSTATES	vFB1.0	control_PKP2	5	15
TENM4	3.07	0.00596	0.228	0.522	6.69	24.3	2.5e-05	2.22	RV	CELLSTATES	vFB1.0	control_PKP2	5	15
GDNF-AS1	3.03	0.0209	0.0138	0.0354	3.37	16.6	0.000286	1.68	RV	CELLSTATES	vFB1.0	control_PKP2	5	15
RGS7BP	2.95	0.0479	0.00317	0.0379	3.18	13	0.00107	1.32	RV	CELLSTATES	vFB1.0	control_PKP2	5	15
ITGA10	2.87	0.00728	0.0313	0.0791	4.29	21.9	5.15e-05	2.14	RV	CELLSTATES	vFB1.0	control_PKP2	5	15
GALNT13	2.84	0.0152	0.0194	0.102	4.48	18.5	0.000153	1.82	RV	CELLSTATES	vFB1.0	control_PKP2	5	15
CTGF	2.76	0.0281	0.161	0.794	7.01	15.4	0.000447	1.55	RV	CELLSTATES	vFB1.0	control_PKP2	5	15
KITLG	2.74	0.00127	0.0384	0.185	5.11	36.4	1.03e-06	2.9	RV	CELLSTATES	vFB1.0	control_PKP2	5	15
LIPH	2.67	0.0272	0.0128	0.0767	4.05	15.5	0.000422	1.56	RV	CELLSTATES	vFB1.0	control_PKP2	5	15
MAP2	2.67	0.00895	0.0321	0.15	4.89	21	6.81e-05	2.05	RV	CELLSTATES	vFB1.0	control_PKP2	5	15
SNCAIP	2.66	0.00692	0.0672	0.242	5.49	22.4	4.41e-05	2.16	RV	CELLSTATES	vFB1.0	control_PKP2	5	15
GLIS1	2.62	0.0406	0.0267	0.0429	3.71	13.7	0.000826	1.39	RV	CELLSTATES	vFB1.0	control_PKP2	5	15
KALRN	2.59	0.00646	0.158	0.579	6.7	23.2	3.49e-05	2.19	RV	CELLSTATES	vFB1.0	control_PKP2	5	15
AC036214.1	2.57	0.0181	0.0129	0.101	4.35	17.6	0.000206	1.74	RV	CELLSTATES	vFB1.0	control_PKP2	5	15
SESN3	2.57	0.00398	0.0683	0.309	5.78	27	1.17e-05	2.4	RV	CELLSTATES	vFB1.0	control_PKP2	5	15
AFF3	2.5	0.00167	0.532	2.39	8.61	34.3	1.74e-06	2.78	RV	CELLSTATES	vFB1.0	control_PKP2	5	15
NRXN3	2.5	0.00692	0.078	0.28	5.84	22.5	4.35e-05	2.16	RV	CELLSTATES	vFB1.0	control_PKP2	5	15
GREB1	2.48	0.0179	0.017	0.109	4.5	17.6	0.000204	1.75	RV	CELLSTATES	vFB1.0	control_PKP2	5	15
AL139147.1	2.41	0.0278	0.00602	0.0534	3.65	15.4	0.000437	1.56	RV	CELLSTATES	vFB1.0	control_PKP2	5	15
LRRC17	2.38	0.00629	0.0533	0.159	5.02	23.6	3.1e-05	2.2	RV	CELLSTATES	vFB1.0	control_PKP2	5	15
KIF5C	2.37	0.00692	0.0289	0.148	4.9	22.6	4.13e-05	2.16	RV	CELLSTATES	vFB1.0	control_PKP2	5	15
PDZD2	2.35	0.00081	0.62	2.5	8.74	38.8	5.97e-07	3.09	RV	CELLSTATES	vFB1.0	control_PKP2	5	15
AL445250.1	2.29	0.00717	0.349	0.989	7.57	22.2	4.76e-05	2.14	RV	CELLSTATES	vFB1.0	control_PKP2	5	15
MTSS1	2.24	0.0153	0.0915	0.399	6.19	18.3	0.000161	1.81	RV	CELLSTATES	vFB1.0	control_PKP2	5	15
GLYATL2	2.22	0.0173	0.0251	0.0961	4.43	17.8	0.000193	1.76	RV	CELLSTATES	vFB1.0	control_PKP2	5	15
AF130359.1	2.21	0.00972	0.0318	0.177	5.05	20.5	8.03e-05	2.01	RV	CELLSTATES	vFB1.0	control_PKP2	5	15
KIAA1211	2.21	0.0397	0.011	0.0547	3.82	13.8	0.000792	1.4	RV	CELLSTATES	vFB1.0	control_PKP2	5	15
AC107072.1	2.2	0.0173	0.016	0.0569	3.88	17.8	0.000193	1.76	RV	CELLSTATES	vFB1.0	control_PKP2	5	15
WARS2-IT1	2.2	0.0393	0.0212	0.113	4.5	13.9	0.000771	1.41	RV	CELLSTATES	vFB1.0	control_PKP2	5	15
RYR3	2.19	0.00646	0.0335	0.0995	4.64	23.2	3.53e-05	2.19	RV	CELLSTATES	vFB1.0	control_PKP2	5	15
IQGAP2	2.16	0.00344	0.0514	0.178	5.19	28.5	7.66e-06	2.46	RV	CELLSTATES	vFB1.0	control_PKP2	5	15
DAPK1	2.12	0.0102	0.0448	0.106	4.82	20.2	8.84e-05	1.99	RV	CELLSTATES	vFB1.0	control_PKP2	5	15
CNKSR3	2.1	0.00455	0.0345	0.0865	4.55	26.3	1.43e-05	2.34	RV	CELLSTATES	vFB1.0	control_PKP2	5	15
ROR1	2.09	0.00664	0.233	0.73	7.11	23	3.72e-05	2.18	RV	CELLSTATES	vFB1.0	control_PKP2	5	15
RUNX2	2.09	0.0198	0.157	0.203	5.67	17.2	0.00024	1.7	RV	CELLSTATES	vFB1.0	control_PKP2	5	15
STK17B	2.08	0.0056	0.151	0.702	6.86	24.8	2.15e-05	2.25	RV	CELLSTATES	vFB1.0	control_PKP2	5	15
SEMA5A	2.06	0.0205	0.0483	0.0884	4.66	16.8	0.00027	1.69	RV	CELLSTATES	vFB1.0	control_PKP2	5	15
AC245060.5	2.03	0.0347	0.0375	0.0668	4.26	14.3	0.000646	1.46	RV	CELLSTATES	vFB1.0	control_PKP2	5	15
DDAH1	2.03	0.0367	0.204	0.167	5.69	14.1	0.000707	1.44	RV	CELLSTATES	vFB1.0	control_PKP2	5	15
KIF13B	2.02	0.000401	0.172	0.765	7.11	45.1	1.48e-07	3.4	RV	CELLSTATES	vFB1.0	control_PKP2	5	15
MME	2.02	0.0155	0.101	0.435	6.3	18.3	0.000165	1.81	RV	CELLSTATES	vFB1.0	control_PKP2	5	15
COLEC12	2.01	0.00596	0.507	1.48	8.11	24.1	2.64e-05	2.22	RV	CELLSTATES	vFB1.0	control_PKP2	5	15
ATP10A	2	0.00598	0.235	0.476	6.67	24.1	2.69e-05	2.22	RV	CELLSTATES	vFB1.0	control_PKP2	5	15
MEOX2	2	0.00617	0.0934	0.379	6.09	23.8	2.88e-05	2.21	RV	CELLSTATES	vFB1.0	control_PKP2	5	15
RASAL2	2	0.00474	0.512	1.22	8.02	25.8	1.64e-05	2.32	RV	CELLSTATES	vFB1.0	control_PKP2	5	15
RAPGEF5	1.99	0.00895	0.0404	0.178	5.26	21	6.75e-05	2.05	RV	CELLSTATES	vFB1.0	control_PKP2	5	15
AP000787.1	1.97	0.00895	0.0607	0.221	5.46	21	6.86e-05	2.05	RV	CELLSTATES	vFB1.0	control_PKP2	5	15
PLXNA2	1.95	0.00692	0.132	0.435	6.42	22.4	4.48e-05	2.16	RV	CELLSTATES	vFB1.0	control_PKP2	5	15
SUSD4	1.95	0.0391	0.0196	0.114	4.58	13.9	0.000758	1.41	RV	CELLSTATES	vFB1.0	control_PKP2	5	15
THSD4	1.93	0.00756	0.14	0.425	6.48	21.7	5.47e-05	2.12	RV	CELLSTATES	vFB1.0	control_PKP2	5	15
LINC02328	1.91	0.0415	0.0288	0.0594	4.08	13.6	0.000857	1.38	RV	CELLSTATES	vFB1.0	control_PKP2	5	15
CLMN	1.89	0.00167	0.19	0.587	6.9	34	1.85e-06	2.78	RV	CELLSTATES	vFB1.0	control_PKP2	5	15
PTPN13	1.89	0.000554	0.348	1.43	7.95	42.1	2.86e-07	3.26	RV	CELLSTATES	vFB1.0	control_PKP2	5	15
AGMO	1.87	0.00216	0.098	0.39	6.24	32.7	2.55e-06	2.66	RV	CELLSTATES	vFB1.0	control_PKP2	5	15
AL034417.2	1.86	0.0206	0.0444	0.0863	4.47	16.7	0.000278	1.69	RV	CELLSTATES	vFB1.0	control_PKP2	5	15
PLXDC2	1.86	0.0102	1.97	4.53	9.85	20.2	8.73e-05	1.99	RV	CELLSTATES	vFB1.0	control_PKP2	5	15
ARL15	1.85	0.00398	1.52	6.08	10.1	27.1	1.12e-05	2.4	RV	CELLSTATES	vFB1.0	control_PKP2	5	15
ANOS1	1.83	0.0214	0.108	0.343	6.2	16.5	0.000303	1.67	RV	CELLSTATES	vFB1.0	control_PKP2	5	15
EFHD1	1.82	0.0132	0.105	0.366	6.21	19.1	0.000126	1.88	RV	CELLSTATES	vFB1.0	control_PKP2	5	15
PAPLN	1.81	0.0213	0.068	0.189	5.47	16.5	0.000296	1.67	RV	CELLSTATES	vFB1.0	control_PKP2	5	15
CHST7	1.8	0.0347	0.0763	0.428	6.29	14.3	0.00065	1.46	RV	CELLSTATES	vFB1.0	control_PKP2	5	15
NCKAP5	1.79	0.0198	0.0997	0.304	6.01	17.1	0.000241	1.7	RV	CELLSTATES	vFB1.0	control_PKP2	5	15
BACH2	1.78	0.00557	0.411	0.87	7.58	25	2.07e-05	2.25	RV	CELLSTATES	vFB1.0	control_PKP2	5	15
PRR16	1.77	0.00462	0.665	2.69	8.88	25.9	1.57e-05	2.33	RV	CELLSTATES	vFB1.0	control_PKP2	5	15
TMEM131L	1.77	0.0023	0.143	0.306	6.2	32	3.06e-06	2.64	RV	CELLSTATES	vFB1.0	control_PKP2	5	15
ARHGAP10	1.76	0.00596	1.35	5.42	9.88	24.5	2.37e-05	2.23	RV	CELLSTATES	vFB1.0	control_PKP2	5	15
CASC15	1.74	0.0116	0.0925	0.144	5.37	19.6	0.000107	1.94	RV	CELLSTATES	vFB1.0	control_PKP2	5	15
SSX2IP	1.73	0.0403	0.0667	0.272	5.71	13.7	0.000815	1.39	RV	CELLSTATES	vFB1.0	control_PKP2	5	15
ZMAT1	1.73	0.0209	0.0304	0.109	4.7	16.6	0.000285	1.68	RV	CELLSTATES	vFB1.0	control_PKP2	5	15
PRKX	1.72	0.00646	0.0674	0.231	5.63	23.2	3.48e-05	2.19	RV	CELLSTATES	vFB1.0	control_PKP2	5	15
PAWR	1.71	0.0179	0.0677	0.117	4.96	17.7	0.000202	1.75	RV	CELLSTATES	vFB1.0	control_PKP2	5	15
ASAP1	1.67	0.00276	0.564	1.19	8.1	30.7	4.34e-06	2.56	RV	CELLSTATES	vFB1.0	control_PKP2	5	15
IL1RAPL1	1.66	0.0183	0.993	2.39	9.01	17.5	0.000211	1.74	RV	CELLSTATES	vFB1.0	control_PKP2	5	15
SPRY4-AS1	1.66	0.02	0.103	0.421	6.38	17.1	0.000247	1.7	RV	CELLSTATES	vFB1.0	control_PKP2	5	15
BMP4	1.65	0.0344	0.0462	0.156	5.22	14.5	0.000614	1.46	RV	CELLSTATES	vFB1.0	control_PKP2	5	15
SHROOM3	1.65	0.0153	0.179	0.482	6.69	18.3	0.000161	1.81	RV	CELLSTATES	vFB1.0	control_PKP2	5	15
ENOX1	1.64	0.00728	0.101	0.247	5.89	22	5.06e-05	2.14	RV	CELLSTATES	vFB1.0	control_PKP2	5	15
CCND3	1.61	0.00398	0.302	0.993	7.64	27.4	1.04e-05	2.4	RV	CELLSTATES	vFB1.0	control_PKP2	5	15
RND3	1.61	0.00167	0.169	0.567	6.89	34.2	1.78e-06	2.78	RV	CELLSTATES	vFB1.0	control_PKP2	5	15
RNF115	1.59	0.00081	0.437	1.46	8.18	38.8	5.96e-07	3.09	RV	CELLSTATES	vFB1.0	control_PKP2	5	15
KCNAB1	1.58	0.0101	0.125	0.265	6	20.3	8.5e-05	2	RV	CELLSTATES	vFB1.0	control_PKP2	5	15
RNF144A	1.56	0.0211	0.312	0.805	7.42	16.6	0.000293	1.67	RV	CELLSTATES	vFB1.0	control_PKP2	5	15
TNS3	1.54	0.0347	0.151	0.267	6.16	14.4	0.000629	1.46	RV	CELLSTATES	vFB1.0	control_PKP2	5	15
FOXP1	1.53	0.0036	0.688	1.83	8.61	28	8.75e-06	2.44	RV	CELLSTATES	vFB1.0	control_PKP2	5	15
GPM6B	1.51	0.031	0.0841	0.215	5.74	14.9	0.00052	1.51	RV	CELLSTATES	vFB1.0	control_PKP2	5	15
CARMIL1	1.5	0.00646	0.989	3.53	9.39	23.3	3.42e-05	2.19	RV	CELLSTATES	vFB1.0	control_PKP2	5	15
ATP10D	1.48	0.0205	0.235	0.842	7.32	16.7	0.000275	1.69	RV	CELLSTATES	vFB1.0	control_PKP2	5	15
CACNA1C	1.48	0.0328	0.738	0.934	8.14	14.7	0.000563	1.48	RV	CELLSTATES	vFB1.0	control_PKP2	5	15
LRMDA	1.48	0.0288	0.504	0.826	7.68	15.2	0.000472	1.54	RV	CELLSTATES	vFB1.0	control_PKP2	5	15
SPRED2	1.48	0.00629	0.58	1.93	8.53	23.6	3.13e-05	2.2	RV	CELLSTATES	vFB1.0	control_PKP2	5	15
ARHGEF26	1.47	0.00455	0.0799	0.295	5.95	26.2	1.48e-05	2.34	RV	CELLSTATES	vFB1.0	control_PKP2	5	15
CYP1B1-AS1	1.47	0.0167	0.347	0.708	7.41	17.9	0.000184	1.78	RV	CELLSTATES	vFB1.0	control_PKP2	5	15
EDIL3	1.46	0.0344	0.248	0.342	6.58	14.4	0.000622	1.46	RV	CELLSTATES	vFB1.0	control_PKP2	5	15
FOXO3	1.46	0.00728	1.17	3.97	9.56	21.9	5.21e-05	2.14	RV	CELLSTATES	vFB1.0	control_PKP2	5	15
KLF12	1.46	0.00564	0.558	1.49	8.3	24.8	2.2e-05	2.25	RV	CELLSTATES	vFB1.0	control_PKP2	5	15
MKL1	1.46	0.00728	0.926	1.97	8.79	21.9	5.19e-05	2.14	RV	CELLSTATES	vFB1.0	control_PKP2	5	15
PITPNM2	1.46	0.0332	0.0666	0.0955	4.86	14.6	0.000578	1.48	RV	CELLSTATES	vFB1.0	control_PKP2	5	15
KHDRBS3	1.45	0.00721	0.131	0.281	6.17	22.1	4.84e-05	2.14	RV	CELLSTATES	vFB1.0	control_PKP2	5	15
RAB8B	1.44	0.00455	0.3	0.926	7.58	26.3	1.42e-05	2.34	RV	CELLSTATES	vFB1.0	control_PKP2	5	15
STK39	1.44	0.0153	0.216	0.44	6.71	18.3	0.00016	1.81	RV	CELLSTATES	vFB1.0	control_PKP2	5	15
MYO1D	1.43	0.0484	0.445	0.611	7.34	12.9	0.00109	1.31	RV	CELLSTATES	vFB1.0	control_PKP2	5	15
PTPN9	1.43	0.00682	0.343	0.857	7.56	22.8	3.91e-05	2.17	RV	CELLSTATES	vFB1.0	control_PKP2	5	15
FAM129A	1.42	0.00617	0.254	0.671	7.22	23.9	2.82e-05	2.21	RV	CELLSTATES	vFB1.0	control_PKP2	5	15
MED13L	1.42	0.0023	1.26	3.4	9.46	31.6	3.4e-06	2.64	RV	CELLSTATES	vFB1.0	control_PKP2	5	15
EXT1	1.41	0.0114	1.65	2.59	9.38	19.7	0.000102	1.94	RV	CELLSTATES	vFB1.0	control_PKP2	5	15
NHSL1	1.41	0.0166	0.413	0.933	7.69	18	0.000181	1.78	RV	CELLSTATES	vFB1.0	control_PKP2	5	15
PDE7B	1.41	0.0383	0.464	0.838	7.69	14	0.00074	1.42	RV	CELLSTATES	vFB1.0	control_PKP2	5	15
SH3RF3	1.41	0.0339	0.161	0.355	6.37	14.6	0.000596	1.47	RV	CELLSTATES	vFB1.0	control_PKP2	5	15
DOCK9	1.4	0.00933	0.352	0.81	7.5	20.7	7.57e-05	2.03	RV	CELLSTATES	vFB1.0	control_PKP2	5	15
APBB2	1.39	0.0207	0.952	2.02	8.82	16.7	0.00028	1.68	RV	CELLSTATES	vFB1.0	control_PKP2	5	15
PAG1	1.38	0.0134	0.317	0.559	7.16	19	0.00013	1.87	RV	CELLSTATES	vFB1.0	control_PKP2	5	15
SLC44A1	1.38	0.00682	0.295	0.861	7.52	22.8	3.92e-05	2.17	RV	CELLSTATES	vFB1.0	control_PKP2	5	15
ITGA1	1.37	0.0197	0.112	0.239	5.88	17.2	0.000232	1.71	RV	CELLSTATES	vFB1.0	control_PKP2	5	15
AKT3	1.33	0.0105	1.84	5.23	10.1	20	9.29e-05	1.98	RV	CELLSTATES	vFB1.0	control_PKP2	5	15
REPS1	1.33	0.00344	0.351	1.1	7.82	28.3	8.12e-06	2.46	RV	CELLSTATES	vFB1.0	control_PKP2	5	15
SSR3	1.33	0.031	0.0706	0.116	5.12	14.9	0.000523	1.51	RV	CELLSTATES	vFB1.0	control_PKP2	5	15
FNIP2	1.32	0.0393	0.194	0.656	7.12	13.8	0.000779	1.41	RV	CELLSTATES	vFB1.0	control_PKP2	5	15
UACA	1.31	0.0347	0.373	0.75	7.46	14.4	0.000637	1.46	RV	CELLSTATES	vFB1.0	control_PKP2	5	15
SDK1	1.3	0.045	0.44	1.01	7.89	13.2	0.00097	1.35	RV	CELLSTATES	vFB1.0	control_PKP2	5	15
ENOX2	1.29	0.0299	0.406	1.35	8.09	15.1	0.000493	1.52	RV	CELLSTATES	vFB1.0	control_PKP2	5	15
PEAK1	1.29	0.0205	0.547	1.05	7.98	16.8	0.000269	1.69	RV	CELLSTATES	vFB1.0	control_PKP2	5	15
MTUS1	1.28	0.0344	0.69	2.47	8.82	14.5	0.000612	1.46	RV	CELLSTATES	vFB1.0	control_PKP2	5	15
TLDC1	1.28	0.0461	0.0558	0.0808	4.71	13.1	0.001	1.34	RV	CELLSTATES	vFB1.0	control_PKP2	5	15
AMOTL1	1.27	0.0347	0.187	0.432	6.66	14.3	0.000642	1.46	RV	CELLSTATES	vFB1.0	control_PKP2	5	15
DGKH	1.25	0.0272	0.19	0.388	6.57	15.5	0.000421	1.56	RV	CELLSTATES	vFB1.0	control_PKP2	5	15
MALRD1	1.25	0.0446	0.137	0.203	5.95	13.3	0.000956	1.35	RV	CELLSTATES	vFB1.0	control_PKP2	5	15
FCHSD2	1.22	0.0419	0.665	1.58	8.54	13.5	0.00087	1.38	RV	CELLSTATES	vFB1.0	control_PKP2	5	15
JARID2	1.22	0.0204	0.256	0.388	6.76	16.9	0.00026	1.69	RV	CELLSTATES	vFB1.0	control_PKP2	5	15
PLSCR4	1.22	0.0361	0.41	0.91	7.65	14.2	0.000684	1.44	RV	CELLSTATES	vFB1.0	control_PKP2	5	15
PDGFD	1.21	0.0125	1.8	3.62	9.79	19.3	0.000117	1.9	RV	CELLSTATES	vFB1.0	control_PKP2	5	15
UBA6-AS1	1.21	0.0367	0.21	0.5	6.9	14.1	0.000704	1.44	RV	CELLSTATES	vFB1.0	control_PKP2	5	15
PLA2R1	1.2	0.0472	0.171	0.257	6.25	13	0.00104	1.33	RV	CELLSTATES	vFB1.0	control_PKP2	5	15
AC091948.1	1.15	0.0476	0.0627	0.161	5.36	13	0.00106	1.32	RV	CELLSTATES	vFB1.0	control_PKP2	5	15
MLLT3	1.15	0.0214	0.222	0.55	6.95	16.4	0.000305	1.67	RV	CELLSTATES	vFB1.0	control_PKP2	5	15
OMD	1.15	0.0479	0.0812	0.236	5.72	13	0.00107	1.32	RV	CELLSTATES	vFB1.0	control_PKP2	5	15
TRIO	1.15	0.0271	0.877	1.37	8.48	15.6	0.000416	1.57	RV	CELLSTATES	vFB1.0	control_PKP2	5	15
AUTS2	1.14	0.0354	1.54	2.36	9.28	14.2	0.000667	1.45	RV	CELLSTATES	vFB1.0	control_PKP2	5	15
PACSIN2	1.14	0.0399	0.158	0.298	6.33	13.8	0.000799	1.4	RV	CELLSTATES	vFB1.0	control_PKP2	5	15
PLEKHH2	1.14	0.0197	0.331	0.682	7.38	17.2	0.000234	1.7	RV	CELLSTATES	vFB1.0	control_PKP2	5	15
CD99	1.12	0.0413	0.272	0.464	7.01	13.6	0.000848	1.38	RV	CELLSTATES	vFB1.0	control_PKP2	5	15
KANK1	1.12	0.0211	0.816	2.02	8.83	16.6	0.00029	1.68	RV	CELLSTATES	vFB1.0	control_PKP2	5	15
RAPGEF2	1.1	0.0319	0.282	0.518	7.1	14.8	0.000543	1.5	RV	CELLSTATES	vFB1.0	control_PKP2	5	15
ZNF235	1.08	0.0275	0.135	0.277	6.14	15.5	0.000428	1.56	RV	CELLSTATES	vFB1.0	control_PKP2	5	15
FMNL2	1.05	0.0442	0.556	1.31	8.25	13.3	0.000942	1.35	RV	CELLSTATES	vFB1.0	control_PKP2	5	15
AKAP13	1.04	0.0214	2.49	4.45	10.2	16.4	0.000312	1.67	RV	CELLSTATES	vFB1.0	control_PKP2	5	15
FAM174B	1.01	0.0411	0.0929	0.147	5.45	13.6	0.00084	1.39	RV	CELLSTATES	vFB1.0	control_PKP2	5	15
ARID1B	0.965	0.0419	1.79	3.5	9.78	13.5	0.000871	1.38	RV	CELLSTATES	vFB1.0	control_PKP2	5	15
AFF1	0.954	0.0198	0.88	1.97	8.87	17.2	0.000236	1.7	RV	CELLSTATES	vFB1.0	control_PKP2	5	15
ARHGAP21	0.947	0.0347	1.02	2.11	9	14.4	0.000638	1.46	RV	CELLSTATES	vFB1.0	control_PKP2	5	15
CADPS2	0.909	0.0406	0.405	0.653	7.55	13.7	0.000824	1.39	RV	CELLSTATES	vFB1.0	control_PKP2	5	15
RABEP1	0.813	0.0493	0.345	0.584	7.36	12.9	0.00111	1.31	RV	CELLSTATES	vFB1.0	control_PKP2	5	15

## Sheet: PVneg_control
Gene	logFC	FDR	mean_exp_control	mean_exp_genotype	logCPM	F	PValue	FDR_plot	Region	annotation_level	cell_state	comparison	Observations_genotype	Observations_reference
POSTN	6.98	0.0149	0.471	0.179	6.12	19.5	0.000113	1.83	RV	CELLSTATES	vFB1.0	control_PVneg	4	15
SGIP1	3.74	0.000642	0.22	0.933	7.08	38.3	7.14e-07	3.19	RV	CELLSTATES	vFB1.0	control_PVneg	4	15
LINC02454	3.42	0.011	0.000571	0.0172	2.53	21.4	6.2e-05	1.96	RV	CELLSTATES	vFB1.0	control_PVneg	4	15
SLC30A10	3.16	0.00648	0.00665	0.0879	3.98	25.1	2.06e-05	2.19	RV	CELLSTATES	vFB1.0	control_PVneg	4	15
CSMD1	3.15	0.000427	0.0526	0.745	6.84	40.7	4.11e-07	3.37	RV	CELLSTATES	vFB1.0	control_PVneg	4	15
SLC27A6	3.14	0.000959	0.0346	0.467	6.15	35.6	1.34e-06	3.02	RV	CELLSTATES	vFB1.0	control_PVneg	4	15
HAPLN1	3.09	0.0401	0.0688	0.0672	4.28	13.7	0.000842	1.4	RV	CELLSTATES	vFB1.0	control_PVneg	4	15
LINC02407	3.03	0.0341	0.002	0.0183	2.7	14.5	0.00061	1.47	RV	CELLSTATES	vFB1.0	control_PVneg	4	15
GDNF-AS1	2.89	0.00807	0.0138	0.0464	3.49	23.4	3.41e-05	2.09	RV	CELLSTATES	vFB1.0	control_PVneg	4	15
ANO1	2.88	0.000732	0.0161	0.0995	4.3	37.4	8.68e-07	3.14	RV	CELLSTATES	vFB1.0	control_PVneg	4	15
TLL2	2.87	0.0157	0.233	0.741	6.92	19.2	0.000126	1.8	RV	CELLSTATES	vFB1.0	control_PVneg	4	15
SEZ6L	2.84	0.00186	0.00908	0.0965	4.18	31.9	3.31e-06	2.73	RV	CELLSTATES	vFB1.0	control_PVneg	4	15
SAMD5	2.8	0.0165	0.0172	0.137	4.71	18.6	0.00015	1.78	RV	CELLSTATES	vFB1.0	control_PVneg	4	15
LINC02234	2.77	0.0196	0.00383	0.0127	2.43	17.6	0.000211	1.71	RV	CELLSTATES	vFB1.0	control_PVneg	4	15
PHLDA1	2.77	0.0196	0.00975	0.0333	3.22	17.6	0.000212	1.71	RV	CELLSTATES	vFB1.0	control_PVneg	4	15
FAM189A2	2.73	0.0224	0.00906	0.0327	3.2	16.9	0.000263	1.65	RV	CELLSTATES	vFB1.0	control_PVneg	4	15
AL033504.1	2.71	0.0368	0.0182	0.0826	4.16	14.1	0.000709	1.43	RV	CELLSTATES	vFB1.0	control_PVneg	4	15
CERS6	2.71	0.0156	0.0936	0.207	5.54	19.3	0.000122	1.81	RV	CELLSTATES	vFB1.0	control_PVneg	4	15
FAM19A5	2.67	0.0188	0.0041	0.0306	3.02	17.8	0.000195	1.73	RV	CELLSTATES	vFB1.0	control_PVneg	4	15
HS3ST3B1	2.65	0.0272	0.0038	0.0283	3.06	15.9	0.000375	1.57	RV	CELLSTATES	vFB1.0	control_PVneg	4	15
TENM4	2.62	0.00972	0.228	0.493	6.61	22.2	4.9e-05	2.01	RV	CELLSTATES	vFB1.0	control_PVneg	4	15
AC244517.5	2.6	0.0491	0.00623	0.0315	2.94	12.6	0.00124	1.31	RV	CELLSTATES	vFB1.0	control_PVneg	4	15
AFAP1L2	2.58	0.00479	0.0121	0.0479	3.51	26.7	1.31e-05	2.32	RV	CELLSTATES	vFB1.0	control_PVneg	4	15
KIAA1211	2.58	0.00595	0.011	0.0846	4.1	25.8	1.72e-05	2.23	RV	CELLSTATES	vFB1.0	control_PVneg	4	15
RGS7BP	2.52	0.0301	0.00317	0.0217	2.78	15.3	0.000466	1.52	RV	CELLSTATES	vFB1.0	control_PVneg	4	15
XG	2.51	0.0162	0.00825	0.0617	3.74	18.9	0.000135	1.79	RV	CELLSTATES	vFB1.0	control_PVneg	4	15
ZNF365	2.47	0.0162	0.0113	0.0735	4.05	18.9	0.000137	1.79	RV	CELLSTATES	vFB1.0	control_PVneg	4	15
SOX8	2.45	0.0116	0.00775	0.0236	2.97	21.1	6.83e-05	1.94	RV	CELLSTATES	vFB1.0	control_PVneg	4	15
TPD52L1	2.43	0.00829	0.0673	0.303	5.88	23.1	3.72e-05	2.08	RV	CELLSTATES	vFB1.0	control_PVneg	4	15
KCNN3	2.41	0.0268	0.102	0.178	5.31	16	0.000358	1.57	RV	CELLSTATES	vFB1.0	control_PVneg	4	15
RAPGEF5	2.36	0.000352	0.0404	0.208	5.37	46.5	1.21e-07	3.45	RV	CELLSTATES	vFB1.0	control_PVneg	4	15
KALRN	2.32	0.0162	0.158	0.597	6.61	19	0.000135	1.79	RV	CELLSTATES	vFB1.0	control_PVneg	4	15
DDAH1	2.3	0.0204	0.204	0.267	5.98	17.3	0.00023	1.69	RV	CELLSTATES	vFB1.0	control_PVneg	4	15
AC036214.1	2.29	0.0427	0.0129	0.133	4.5	13.4	0.000939	1.37	RV	CELLSTATES	vFB1.0	control_PVneg	4	15
EXOC3-AS1	2.27	0.012	0.0396	0.119	4.66	20.9	7.28e-05	1.92	RV	CELLSTATES	vFB1.0	control_PVneg	4	15
AC025188.1	2.26	0.0459	0.00797	0.0464	3.5	13	0.00109	1.34	RV	CELLSTATES	vFB1.0	control_PVneg	4	15
THSD4	2.26	0.000512	0.14	0.498	6.62	39.6	5.31e-07	3.29	RV	CELLSTATES	vFB1.0	control_PVneg	4	15
AC139887.4	2.25	0.032	0.00355	0.0202	2.75	14.9	0.000527	1.49	RV	CELLSTATES	vFB1.0	control_PVneg	4	15
NRXN3	2.14	0.0295	0.078	0.302	5.88	15.5	0.000435	1.53	RV	CELLSTATES	vFB1.0	control_PVneg	4	15
BMP5	2.12	0.00463	0.119	0.462	6.55	26.9	1.23e-05	2.33	RV	CELLSTATES	vFB1.0	control_PVneg	4	15
NFATC2	2.12	0.0163	0.035	0.0711	4.17	18.8	0.00014	1.79	RV	CELLSTATES	vFB1.0	control_PVneg	4	15
SLC25A18	2.11	0.0339	0.0228	0.115	4.67	14.6	0.000587	1.47	RV	CELLSTATES	vFB1.0	control_PVneg	4	15
AFF3	2.09	0.0109	0.532	2.11	8.41	21.5	5.98e-05	1.96	RV	CELLSTATES	vFB1.0	control_PVneg	4	15
SEMA5A	2.08	0.00236	0.0483	0.111	4.8	30.2	5.17e-06	2.63	RV	CELLSTATES	vFB1.0	control_PVneg	4	15
SORT1	2.08	0.00727	0.0214	0.0948	4.46	24.1	2.8e-05	2.14	RV	CELLSTATES	vFB1.0	control_PVneg	4	15
KIF13B	2.07	4.67e-05	0.172	0.649	6.91	66	3.46e-09	4.33	RV	CELLSTATES	vFB1.0	control_PVneg	4	15
SMOC2	2.06	0.0167	0.618	1.14	7.94	18.5	0.000159	1.78	RV	CELLSTATES	vFB1.0	control_PVneg	4	15
MEOX2	2.05	0.00213	0.0934	0.392	6.11	31.1	4.1e-06	2.67	RV	CELLSTATES	vFB1.0	control_PVneg	4	15
AC079465.1	2.04	0.0447	0.019	0.0831	4.15	13.1	0.00103	1.35	RV	CELLSTATES	vFB1.0	control_PVneg	4	15
ZMAT1	2.04	0.00242	0.0304	0.123	4.75	29.9	5.56e-06	2.62	RV	CELLSTATES	vFB1.0	control_PVneg	4	15
AC123912.4	2.03	0.0381	0.0243	0.0608	4.02	13.9	0.000779	1.42	RV	CELLSTATES	vFB1.0	control_PVneg	4	15
LINC00511	2.03	0.037	0.0186	0.0924	4.36	14	0.000732	1.43	RV	CELLSTATES	vFB1.0	control_PVneg	4	15
PLXNA2	2.03	0.00702	0.132	0.436	6.34	24.3	2.6e-05	2.15	RV	CELLSTATES	vFB1.0	control_PVneg	4	15
FBN2	2.02	0.0196	0.0707	0.0775	4.66	17.6	0.000212	1.71	RV	CELLSTATES	vFB1.0	control_PVneg	4	15
PRKX	2.01	0.000156	0.0674	0.243	5.65	53.5	3.04e-08	3.81	RV	CELLSTATES	vFB1.0	control_PVneg	4	15
AL591806.3	1.98	0.0279	0.0234	0.0601	3.92	15.8	0.000389	1.55	RV	CELLSTATES	vFB1.0	control_PVneg	4	15
ROR1	1.97	0.000843	0.233	0.622	6.99	36.6	1.06e-06	3.07	RV	CELLSTATES	vFB1.0	control_PVneg	4	15
SLC26A3	1.97	0.0414	0.361	1.6	8.36	13.5	0.000898	1.38	RV	CELLSTATES	vFB1.0	control_PVneg	4	15
CNBD1	1.96	0.00254	0.0489	0.207	5.41	29.6	6.02e-06	2.6	RV	CELLSTATES	vFB1.0	control_PVneg	4	15
CADM1	1.95	0.0447	0.0904	0.148	5.25	13.1	0.00103	1.35	RV	CELLSTATES	vFB1.0	control_PVneg	4	15
INO80D	1.95	0.0031	0.312	1.17	7.95	28.6	7.82e-06	2.51	RV	CELLSTATES	vFB1.0	control_PVneg	4	15
CLMN	1.94	0.000352	0.19	0.526	6.79	44.5	1.83e-07	3.45	RV	CELLSTATES	vFB1.0	control_PVneg	4	15
DENND6B	1.93	0.0448	0.00845	0.0329	3.3	13.1	0.00104	1.35	RV	CELLSTATES	vFB1.0	control_PVneg	4	15
IQGAP2	1.91	0.0157	0.0514	0.2	5.25	19.2	0.000125	1.8	RV	CELLSTATES	vFB1.0	control_PVneg	4	15
ABO	1.87	0.0331	0.0232	0.0825	4.25	14.8	0.000559	1.48	RV	CELLSTATES	vFB1.0	control_PVneg	4	15
AL445250.1	1.87	0.0123	0.349	0.824	7.42	20.8	7.57e-05	1.91	RV	CELLSTATES	vFB1.0	control_PVneg	4	15
SESN3	1.87	0.0134	0.0683	0.227	5.48	20.2	9e-05	1.87	RV	CELLSTATES	vFB1.0	control_PVneg	4	15
CCND3	1.86	0.000427	0.302	0.985	7.63	41	3.87e-07	3.37	RV	CELLSTATES	vFB1.0	control_PVneg	4	15
AL627309.1	1.85	0.0464	0.00721	0.0305	3.22	12.9	0.00112	1.33	RV	CELLSTATES	vFB1.0	control_PVneg	4	15
ITGB8	1.84	0.0086	0.101	0.315	5.96	22.7	4.14e-05	2.07	RV	CELLSTATES	vFB1.0	control_PVneg	4	15
SORCS1	1.84	0.023	0.166	0.708	7.16	16.7	0.000286	1.64	RV	CELLSTATES	vFB1.0	control_PVneg	4	15
PDZD2	1.83	0.000352	0.62	1.75	8.45	45.8	1.38e-07	3.45	RV	CELLSTATES	vFB1.0	control_PVneg	4	15
VAV3	1.83	0.0115	0.0993	0.27	5.88	21.2	6.68e-05	1.94	RV	CELLSTATES	vFB1.0	control_PVneg	4	15
AGMO	1.81	0.000959	0.098	0.354	6.12	35.4	1.41e-06	3.02	RV	CELLSTATES	vFB1.0	control_PVneg	4	15
FGF14	1.81	0.0204	0.486	1.11	7.9	17.3	0.000233	1.69	RV	CELLSTATES	vFB1.0	control_PVneg	4	15
LRRTM4	1.81	0.037	0.0935	0.281	5.94	14	0.000731	1.43	RV	CELLSTATES	vFB1.0	control_PVneg	4	15
YPEL1	1.8	0.0316	0.0237	0.0815	4.25	15.1	0.000502	1.5	RV	CELLSTATES	vFB1.0	control_PVneg	4	15
ATP10A	1.79	0.00829	0.235	0.448	6.6	23	3.83e-05	2.08	RV	CELLSTATES	vFB1.0	control_PVneg	4	15
C11orf80	1.78	0.0134	0.143	0.324	6.07	20.3	8.89e-05	1.87	RV	CELLSTATES	vFB1.0	control_PVneg	4	15
STOX2	1.78	0.00213	0.136	0.367	6.32	31.1	4.02e-06	2.67	RV	CELLSTATES	vFB1.0	control_PVneg	4	15
PLCB4	1.75	0.00928	0.372	0.965	7.55	22.4	4.54e-05	2.03	RV	CELLSTATES	vFB1.0	control_PVneg	4	15
NTM	1.74	0.0179	0.077	0.147	5.22	18.1	0.000178	1.75	RV	CELLSTATES	vFB1.0	control_PVneg	4	15
OSBPL10	1.74	0.0196	0.102	0.164	5.36	17.6	0.00021	1.71	RV	CELLSTATES	vFB1.0	control_PVneg	4	15
CNKSR3	1.73	0.0149	0.0345	0.079	4.47	19.5	0.000112	1.83	RV	CELLSTATES	vFB1.0	control_PVneg	4	15
SPRED2	1.73	0.000388	0.58	1.64	8.44	42.8	2.59e-07	3.41	RV	CELLSTATES	vFB1.0	control_PVneg	4	15
COLGALT2	1.72	0.0288	0.153	0.377	6.25	15.6	0.000415	1.54	RV	CELLSTATES	vFB1.0	control_PVneg	4	15
RNF115	1.71	0.000427	0.437	1.19	8.03	40.7	4.1e-07	3.37	RV	CELLSTATES	vFB1.0	control_PVneg	4	15
GNG7	1.7	0.0318	0.0776	0.257	5.89	15	0.000509	1.5	RV	CELLSTATES	vFB1.0	control_PVneg	4	15
COL21A1	1.69	0.0328	0.0816	0.189	5.51	14.8	0.00055	1.48	RV	CELLSTATES	vFB1.0	control_PVneg	4	15
OSBPL6	1.69	0.0447	0.139	0.23	5.81	13.1	0.00102	1.35	RV	CELLSTATES	vFB1.0	control_PVneg	4	15
PTPN9	1.68	0.000388	0.343	0.824	7.57	43.1	2.43e-07	3.41	RV	CELLSTATES	vFB1.0	control_PVneg	4	15
SORBS1	1.64	0.0204	0.237	0.633	7.21	17.3	0.000231	1.69	RV	CELLSTATES	vFB1.0	control_PVneg	4	15
AC009061.2	1.63	0.00624	0.0355	0.104	4.7	25.4	1.89e-05	2.21	RV	CELLSTATES	vFB1.0	control_PVneg	4	15
FNIP2	1.63	0.0157	0.194	0.552	7.03	19.2	0.000123	1.8	RV	CELLSTATES	vFB1.0	control_PVneg	4	15
COLEC12	1.62	0.0165	0.507	1.19	7.89	18.6	0.00015	1.78	RV	CELLSTATES	vFB1.0	control_PVneg	4	15
MYO1D	1.62	0.032	0.445	0.839	7.49	15	0.000521	1.49	RV	CELLSTATES	vFB1.0	control_PVneg	4	15
SHROOM3	1.59	0.00829	0.179	0.481	6.64	23	3.85e-05	2.08	RV	CELLSTATES	vFB1.0	control_PVneg	4	15
ENOX1	1.58	0.00108	0.101	0.223	5.78	34.6	1.68e-06	2.97	RV	CELLSTATES	vFB1.0	control_PVneg	4	15
ASAP1	1.57	0.00416	0.564	1.24	8.11	27.4	1.08e-05	2.38	RV	CELLSTATES	vFB1.0	control_PVneg	4	15
STK17B	1.57	0.0272	0.151	0.459	6.44	15.9	0.000371	1.57	RV	CELLSTATES	vFB1.0	control_PVneg	4	15
SULF1	1.56	0.0158	0.373	0.83	7.59	19.1	0.000127	1.8	RV	CELLSTATES	vFB1.0	control_PVneg	4	15
LINC00632	1.55	0.0102	0.0915	0.319	6.06	22	5.22e-05	1.99	RV	CELLSTATES	vFB1.0	control_PVneg	4	15
PDGFC	1.55	0.0342	0.0261	0.0627	4.1	14.5	0.000616	1.47	RV	CELLSTATES	vFB1.0	control_PVneg	4	15
TNS3	1.55	0.0163	0.151	0.316	6.25	18.8	0.00014	1.79	RV	CELLSTATES	vFB1.0	control_PVneg	4	15
ARHGAP10	1.54	0.00829	1.35	3.73	9.56	23	3.87e-05	2.08	RV	CELLSTATES	vFB1.0	control_PVneg	4	15
CDK15	1.54	0.032	0.0252	0.0843	4.45	15	0.000524	1.49	RV	CELLSTATES	vFB1.0	control_PVneg	4	15
DOK5	1.54	0.0165	0.0682	0.195	5.53	18.7	0.000149	1.78	RV	CELLSTATES	vFB1.0	control_PVneg	4	15
EFHD1	1.54	0.0297	0.105	0.286	6.01	15.4	0.000441	1.53	RV	CELLSTATES	vFB1.0	control_PVneg	4	15
EPHA3	1.54	0.0134	0.658	1.29	8.15	20.2	9.06e-05	1.87	RV	CELLSTATES	vFB1.0	control_PVneg	4	15
PITPNM2	1.54	0.0137	0.0666	0.113	4.97	20	9.75e-05	1.86	RV	CELLSTATES	vFB1.0	control_PVneg	4	15
NCKAP5	1.53	0.011	0.0997	0.234	5.8	21.4	6.21e-05	1.96	RV	CELLSTATES	vFB1.0	control_PVneg	4	15
PDE7B	1.53	0.0108	0.464	0.917	7.78	21.6	5.8e-05	1.96	RV	CELLSTATES	vFB1.0	control_PVneg	4	15
PLXDC2	1.53	0.0483	1.97	4.15	9.76	12.7	0.0012	1.32	RV	CELLSTATES	vFB1.0	control_PVneg	4	15
TMEM132C	1.53	0.0297	0.432	1.31	8.12	15.4	0.000447	1.53	RV	CELLSTATES	vFB1.0	control_PVneg	4	15
BICD1	1.52	0.0403	0.337	0.493	6.91	13.6	0.000856	1.39	RV	CELLSTATES	vFB1.0	control_PVneg	4	15
SPECC1	1.52	0.00162	0.243	0.534	7.04	32.6	2.76e-06	2.79	RV	CELLSTATES	vFB1.0	control_PVneg	4	15
USP54	1.52	0.0129	0.416	1.13	7.93	20.5	8.29e-05	1.89	RV	CELLSTATES	vFB1.0	control_PVneg	4	15
EDIL3	1.49	0.0251	0.248	0.416	6.68	16.3	0.000324	1.6	RV	CELLSTATES	vFB1.0	control_PVneg	4	15
PRKCH	1.49	0.0339	0.0687	0.131	5.06	14.6	0.00059	1.47	RV	CELLSTATES	vFB1.0	control_PVneg	4	15
AMOTL1	1.48	0.0031	0.187	0.414	6.61	28.7	7.67e-06	2.51	RV	CELLSTATES	vFB1.0	control_PVneg	4	15
LIN7A	1.48	0.0103	0.0621	0.191	5.48	21.9	5.4e-05	1.99	RV	CELLSTATES	vFB1.0	control_PVneg	4	15
PRTG	1.47	0.00692	0.0489	0.138	5.02	24.8	2.26e-05	2.16	RV	CELLSTATES	vFB1.0	control_PVneg	4	15
ARHGEF26	1.46	0.00236	0.0799	0.24	5.74	30.5	4.8e-06	2.63	RV	CELLSTATES	vFB1.0	control_PVneg	4	15
TMEM71	1.46	0.0162	0.0799	0.21	5.73	18.9	0.000137	1.79	RV	CELLSTATES	vFB1.0	control_PVneg	4	15
ADRA1B	1.44	0.0182	0.0934	0.308	6	18	0.000185	1.74	RV	CELLSTATES	vFB1.0	control_PVneg	4	15
LRMDA	1.43	0.0135	0.504	0.811	7.69	20.1	9.29e-05	1.87	RV	CELLSTATES	vFB1.0	control_PVneg	4	15
MIR34AHG	1.43	0.0288	0.139	0.152	5.66	15.7	0.000411	1.54	RV	CELLSTATES	vFB1.0	control_PVneg	4	15
NHSL1	1.43	0.00236	0.413	0.855	7.63	30.4	4.94e-06	2.63	RV	CELLSTATES	vFB1.0	control_PVneg	4	15
ARHGEF6	1.42	0.00829	0.0896	0.192	5.64	23.2	3.66e-05	2.08	RV	CELLSTATES	vFB1.0	control_PVneg	4	15
LAMB1	1.41	0.0229	2.08	4.81	10.1	16.7	0.000284	1.64	RV	CELLSTATES	vFB1.0	control_PVneg	4	15
DCLK2	1.4	0.0357	0.0687	0.0859	4.77	14.2	0.000678	1.45	RV	CELLSTATES	vFB1.0	control_PVneg	4	15
PTPN13	1.4	0.00702	0.348	0.859	7.56	24.6	2.42e-05	2.15	RV	CELLSTATES	vFB1.0	control_PVneg	4	15
COL8A1	1.39	0.0466	1.33	3.02	9.24	12.9	0.00113	1.33	RV	CELLSTATES	vFB1.0	control_PVneg	4	15
TMEM131L	1.39	0.00702	0.143	0.266	6.09	24.3	2.6e-05	2.15	RV	CELLSTATES	vFB1.0	control_PVneg	4	15
CSRNP3	1.38	0.00829	0.168	0.416	6.5	23.2	3.64e-05	2.08	RV	CELLSTATES	vFB1.0	control_PVneg	4	15
TBC1D1	1.38	0.037	0.115	0.186	5.64	14.1	0.000722	1.43	RV	CELLSTATES	vFB1.0	control_PVneg	4	15
GNAI1	1.37	0.0431	0.0289	0.1	4.55	13.3	0.000955	1.37	RV	CELLSTATES	vFB1.0	control_PVneg	4	15
IL1RAPL1	1.37	0.0205	0.993	1.92	8.86	17.2	0.00024	1.69	RV	CELLSTATES	vFB1.0	control_PVneg	4	15
PACSIN2	1.36	0.00541	0.158	0.317	6.35	26.2	1.52e-05	2.27	RV	CELLSTATES	vFB1.0	control_PVneg	4	15
RNF150	1.36	0.0248	0.0791	0.147	5.36	16.4	0.000316	1.61	RV	CELLSTATES	vFB1.0	control_PVneg	4	15
MKL1	1.35	0.0196	0.926	1.61	8.72	17.6	0.000214	1.71	RV	CELLSTATES	vFB1.0	control_PVneg	4	15
CENPP	1.34	0.0172	0.605	0.995	7.94	18.3	0.000168	1.76	RV	CELLSTATES	vFB1.0	control_PVneg	4	15
TGFB2	1.34	0.0229	0.104	0.248	5.9	16.7	0.000283	1.64	RV	CELLSTATES	vFB1.0	control_PVneg	4	15
FREM1	1.33	0.0135	0.462	1.01	7.91	20.1	9.27e-05	1.87	RV	CELLSTATES	vFB1.0	control_PVneg	4	15
CTDSPL	1.32	0.0137	0.386	0.844	7.71	20	9.76e-05	1.86	RV	CELLSTATES	vFB1.0	control_PVneg	4	15
KLF12	1.32	0.00702	0.558	1.21	8.15	24.5	2.47e-05	2.15	RV	CELLSTATES	vFB1.0	control_PVneg	4	15
FOXO3	1.31	0.0108	1.17	2.9	9.33	21.6	5.87e-05	1.96	RV	CELLSTATES	vFB1.0	control_PVneg	4	15
ARL15	1.3	0.0225	1.52	4.19	9.7	16.9	0.00027	1.65	RV	CELLSTATES	vFB1.0	control_PVneg	4	15
MALRD1	1.3	0.0291	0.137	0.241	6.01	15.6	0.00042	1.54	RV	CELLSTATES	vFB1.0	control_PVneg	4	15
PCSK6	1.3	0.0447	0.901	1.81	8.72	13.2	0.00101	1.35	RV	CELLSTATES	vFB1.0	control_PVneg	4	15
SYNPO2	1.3	0.00702	1.32	2.95	9.38	24.4	2.51e-05	2.15	RV	CELLSTATES	vFB1.0	control_PVneg	4	15
FAM129A	1.29	0.0117	0.254	0.556	7.09	21	7.03e-05	1.93	RV	CELLSTATES	vFB1.0	control_PVneg	4	15
SPRY4-AS1	1.29	0.0196	0.103	0.328	6.09	17.5	0.000215	1.71	RV	CELLSTATES	vFB1.0	control_PVneg	4	15
DOCK9	1.28	0.0126	0.352	0.743	7.43	20.7	7.82e-05	1.9	RV	CELLSTATES	vFB1.0	control_PVneg	4	15
KCNAB1	1.28	0.0288	0.125	0.215	5.91	15.7	0.000409	1.54	RV	CELLSTATES	vFB1.0	control_PVneg	4	15
AHDC1	1.27	0.0153	0.197	0.305	6.46	19.4	0.000118	1.82	RV	CELLSTATES	vFB1.0	control_PVneg	4	15
EXT1	1.27	0.0165	1.65	2.58	9.39	18.6	0.000152	1.78	RV	CELLSTATES	vFB1.0	control_PVneg	4	15
LMO7	1.26	0.0413	0.102	0.136	5.44	13.5	0.000894	1.38	RV	CELLSTATES	vFB1.0	control_PVneg	4	15
FBXO42	1.25	0.0251	0.435	0.982	7.89	16.3	0.000325	1.6	RV	CELLSTATES	vFB1.0	control_PVneg	4	15
SLC44A1	1.24	0.00807	0.295	0.675	7.36	23.4	3.38e-05	2.09	RV	CELLSTATES	vFB1.0	control_PVneg	4	15
SHROOM4	1.23	0.0397	0.126	0.205	5.76	13.7	0.000825	1.4	RV	CELLSTATES	vFB1.0	control_PVneg	4	15
NRSN2-AS1	1.22	0.0403	0.0498	0.0888	4.75	13.6	0.000852	1.39	RV	CELLSTATES	vFB1.0	control_PVneg	4	15
CSGALNACT1	1.21	0.0255	0.426	0.79	7.77	16.2	0.000334	1.59	RV	CELLSTATES	vFB1.0	control_PVneg	4	15
CLYBL	1.2	0.0242	0.0782	0.174	5.5	16.5	0.000305	1.62	RV	CELLSTATES	vFB1.0	control_PVneg	4	15
IFT46	1.2	0.034	0.0315	0.0705	4.37	14.6	0.0006	1.47	RV	CELLSTATES	vFB1.0	control_PVneg	4	15
ISPD	1.2	0.0459	0.187	0.341	6.4	13	0.00108	1.34	RV	CELLSTATES	vFB1.0	control_PVneg	4	15
MAML3	1.19	0.0178	0.441	0.876	7.7	18.1	0.000176	1.75	RV	CELLSTATES	vFB1.0	control_PVneg	4	15
PLEKHA2	1.19	0.0225	0.187	0.317	6.46	16.9	0.000267	1.65	RV	CELLSTATES	vFB1.0	control_PVneg	4	15
MTUS1	1.18	0.0204	0.69	1.76	8.57	17.3	0.000234	1.69	RV	CELLSTATES	vFB1.0	control_PVneg	4	15
AC007388.1	1.17	0.0184	0.221	0.583	7.02	17.9	0.000188	1.74	RV	CELLSTATES	vFB1.0	control_PVneg	4	15
EEF2K	1.17	0.0297	0.191	0.376	6.59	15.4	0.000451	1.53	RV	CELLSTATES	vFB1.0	control_PVneg	4	15
PLOD1	1.17	0.0483	0.153	0.304	6.4	12.7	0.00119	1.32	RV	CELLSTATES	vFB1.0	control_PVneg	4	15
BACH2	1.16	0.0448	0.411	0.6	7.34	13.1	0.00104	1.35	RV	CELLSTATES	vFB1.0	control_PVneg	4	15
CPEB3	1.16	0.0167	0.156	0.296	6.37	18.4	0.000162	1.78	RV	CELLSTATES	vFB1.0	control_PVneg	4	15
FAM102B	1.15	0.037	0.122	0.192	5.78	14.1	0.000727	1.43	RV	CELLSTATES	vFB1.0	control_PVneg	4	15
CLMP	1.14	0.0111	0.572	1.06	8.19	21.4	6.31e-05	1.96	RV	CELLSTATES	vFB1.0	control_PVneg	4	15
FAM174B	1.14	0.0116	0.0929	0.162	5.5	21.1	6.88e-05	1.94	RV	CELLSTATES	vFB1.0	control_PVneg	4	15
LIMD1	1.14	0.0341	0.255	0.503	7.08	14.5	0.00061	1.47	RV	CELLSTATES	vFB1.0	control_PVneg	4	15
TRAK1	1.14	0.037	0.198	0.288	6.43	14	0.000732	1.43	RV	CELLSTATES	vFB1.0	control_PVneg	4	15
STK39	1.13	0.036	0.216	0.362	6.57	14.2	0.000692	1.44	RV	CELLSTATES	vFB1.0	control_PVneg	4	15
ZFHX3	1.13	0.0356	1.13	2.14	9.13	14.3	0.00067	1.45	RV	CELLSTATES	vFB1.0	control_PVneg	4	15
ZNF44	1.13	0.0167	0.139	0.255	6.15	18.4	0.000161	1.78	RV	CELLSTATES	vFB1.0	control_PVneg	4	15
CHN1	1.12	0.0459	0.0838	0.165	5.57	13	0.00109	1.34	RV	CELLSTATES	vFB1.0	control_PVneg	4	15
MED13L	1.12	0.0103	1.26	2.47	9.25	21.8	5.42e-05	1.99	RV	CELLSTATES	vFB1.0	control_PVneg	4	15
TBC1D19	1.12	0.0204	0.227	0.396	6.83	17.3	0.000236	1.69	RV	CELLSTATES	vFB1.0	control_PVneg	4	15
ABCC5	1.11	0.0443	0.136	0.211	5.93	13.2	0.000991	1.35	RV	CELLSTATES	vFB1.0	control_PVneg	4	15
MIB1	1.11	0.00832	0.437	0.739	7.76	22.9	3.94e-05	2.08	RV	CELLSTATES	vFB1.0	control_PVneg	4	15
NEDD4	1.11	0.0336	0.156	0.313	6.31	14.7	0.000575	1.47	RV	CELLSTATES	vFB1.0	control_PVneg	4	15
CYTH3	1.1	0.0179	0.61	0.95	8.07	18.1	0.000179	1.75	RV	CELLSTATES	vFB1.0	control_PVneg	4	15
LIPE-AS1	1.1	0.0381	0.0655	0.119	5.14	13.9	0.000783	1.42	RV	CELLSTATES	vFB1.0	control_PVneg	4	15
PEAK1	1.1	0.0357	0.547	0.969	7.91	14.2	0.000679	1.45	RV	CELLSTATES	vFB1.0	control_PVneg	4	15
SVIL	1.1	0.0225	1.05	1.52	8.77	16.9	0.000268	1.65	RV	CELLSTATES	vFB1.0	control_PVneg	4	15
AC004076.1	1.09	0.0485	0.0529	0.101	4.89	12.7	0.00121	1.31	RV	CELLSTATES	vFB1.0	control_PVneg	4	15
REPS1	1.09	0.015	0.351	0.704	7.49	19.5	0.000114	1.83	RV	CELLSTATES	vFB1.0	control_PVneg	4	15
ZBTB46	1.09	0.0329	0.151	0.192	5.92	14.8	0.000553	1.48	RV	CELLSTATES	vFB1.0	control_PVneg	4	15
ANKRD6	1.08	0.0128	0.191	0.321	6.44	20.5	8.15e-05	1.89	RV	CELLSTATES	vFB1.0	control_PVneg	4	15
FOXP1	1.08	0.0288	0.688	1.43	8.44	15.6	0.000414	1.54	RV	CELLSTATES	vFB1.0	control_PVneg	4	15
GPR137B	1.08	0.0339	0.0636	0.141	5.26	14.6	0.000592	1.47	RV	CELLSTATES	vFB1.0	control_PVneg	4	15
MXRA7	1.07	0.0356	0.139	0.24	6.14	14.3	0.000665	1.45	RV	CELLSTATES	vFB1.0	control_PVneg	4	15
PLCE1	1.07	0.0307	0.182	0.377	6.55	15.2	0.000478	1.51	RV	CELLSTATES	vFB1.0	control_PVneg	4	15
KLF7	1.06	0.0381	0.256	0.478	6.96	13.9	0.000783	1.42	RV	CELLSTATES	vFB1.0	control_PVneg	4	15
RBPMS	1.06	0.0403	0.779	1.4	8.65	13.6	0.000857	1.39	RV	CELLSTATES	vFB1.0	control_PVneg	4	15
XPO1	1.06	0.0381	0.215	0.398	6.75	13.9	0.00077	1.42	RV	CELLSTATES	vFB1.0	control_PVneg	4	15
GPI	1.05	0.0354	0.112	0.171	5.8	14.3	0.000658	1.45	RV	CELLSTATES	vFB1.0	control_PVneg	4	15
SGK3	1.05	0.0193	0.132	0.225	6.02	17.7	0.000203	1.71	RV	CELLSTATES	vFB1.0	control_PVneg	4	15
PRKCE	1.04	0.0164	0.36	0.616	7.41	18.7	0.000146	1.78	RV	CELLSTATES	vFB1.0	control_PVneg	4	15
CDR2	1.03	0.0137	0.26	0.419	6.96	20	9.6e-05	1.86	RV	CELLSTATES	vFB1.0	control_PVneg	4	15
TOR1AIP1	1.03	0.0455	0.15	0.27	6.27	13	0.00106	1.34	RV	CELLSTATES	vFB1.0	control_PVneg	4	15
MLLT3	1.02	0.0308	0.222	0.462	6.82	15.2	0.000481	1.51	RV	CELLSTATES	vFB1.0	control_PVneg	4	15
ZNF263	0.982	0.0485	0.0868	0.166	5.59	12.7	0.00121	1.31	RV	CELLSTATES	vFB1.0	control_PVneg	4	15
NCOA3	0.981	0.0301	0.353	0.657	7.43	15.3	0.000467	1.52	RV	CELLSTATES	vFB1.0	control_PVneg	4	15
SLC16A1-AS1	0.981	0.0486	0.365	0.527	7.27	12.7	0.00123	1.31	RV	CELLSTATES	vFB1.0	control_PVneg	4	15
PAM	0.977	0.0268	0.624	1.04	8.12	16	0.000359	1.57	RV	CELLSTATES	vFB1.0	control_PVneg	4	15
AUTS2	0.976	0.0481	1.54	2.22	9.26	12.8	0.00118	1.32	RV	CELLSTATES	vFB1.0	control_PVneg	4	15
FOXN3	0.973	0.0301	1.14	2.05	9.09	15.3	0.000467	1.52	RV	CELLSTATES	vFB1.0	control_PVneg	4	15
JARID2	0.973	0.0496	0.256	0.344	6.71	12.6	0.00126	1.3	RV	CELLSTATES	vFB1.0	control_PVneg	4	15
STIM1	0.973	0.0297	0.258	0.414	6.85	15.4	0.000444	1.53	RV	CELLSTATES	vFB1.0	control_PVneg	4	15
CARMIL1	0.971	0.0485	0.989	2.09	9	12.7	0.00122	1.31	RV	CELLSTATES	vFB1.0	control_PVneg	4	15
ANKS1B	0.966	0.0485	0.615	1.07	8.1	12.7	0.00121	1.31	RV	CELLSTATES	vFB1.0	control_PVneg	4	15
EVA1C	0.961	0.0381	0.441	0.718	7.69	13.8	0.000787	1.42	RV	CELLSTATES	vFB1.0	control_PVneg	4	15
QRICH1	0.956	0.034	0.176	0.27	6.33	14.6	0.0006	1.47	RV	CELLSTATES	vFB1.0	control_PVneg	4	15
KDM2B	0.952	0.0439	0.0931	0.131	5.42	13.2	0.00098	1.36	RV	CELLSTATES	vFB1.0	control_PVneg	4	15
CNIH3	0.95	0.0326	0.102	0.16	5.63	14.9	0.00054	1.49	RV	CELLSTATES	vFB1.0	control_PVneg	4	15
CLSTN1	0.947	0.0348	0.116	0.206	5.96	14.4	0.000636	1.46	RV	CELLSTATES	vFB1.0	control_PVneg	4	15
KANK1	0.947	0.0354	0.816	1.59	8.68	14.3	0.000655	1.45	RV	CELLSTATES	vFB1.0	control_PVneg	4	15
FBXL20	0.934	0.0268	0.355	0.667	7.5	16	0.000362	1.57	RV	CELLSTATES	vFB1.0	control_PVneg	4	15
PARVB	0.934	0.0381	0.124	0.206	5.92	13.9	0.000773	1.42	RV	CELLSTATES	vFB1.0	control_PVneg	4	15
CEP89	0.929	0.0371	0.129	0.183	5.86	14	0.00074	1.43	RV	CELLSTATES	vFB1.0	control_PVneg	4	15
BTBD9	0.925	0.0316	0.461	0.707	7.73	15.1	0.000499	1.5	RV	CELLSTATES	vFB1.0	control_PVneg	4	15
ZNF586	0.913	0.0447	0.178	0.278	6.41	13.1	0.00102	1.35	RV	CELLSTATES	vFB1.0	control_PVneg	4	15
KIF13A	0.892	0.0356	0.539	0.924	8.02	14.3	0.000672	1.45	RV	CELLSTATES	vFB1.0	control_PVneg	4	15
RERE	0.877	0.0398	1.07	1.66	8.92	13.7	0.000832	1.4	RV	CELLSTATES	vFB1.0	control_PVneg	4	15
RASA2	0.854	0.049	0.259	0.394	6.84	12.6	0.00124	1.31	RV	CELLSTATES	vFB1.0	control_PVneg	4	15
DHRSX	0.834	0.0498	0.322	0.518	7.28	12.6	0.00127	1.3	RV	CELLSTATES	vFB1.0	control_PVneg	4	15
WASF2	0.827	0.037	0.417	0.668	7.62	14.1	0.00072	1.43	RV	CELLSTATES	vFB1.0	control_PVneg	4	15
APPBP2	0.822	0.0447	0.308	0.403	7.05	13.1	0.00103	1.35	RV	CELLSTATES	vFB1.0	control_PVneg	4	15
STX8	0.81	0.0463	0.395	0.581	7.56	12.9	0.00111	1.33	RV	CELLSTATES	vFB1.0	control_PVneg	4	15
PDS5A	0.781	0.0403	0.546	0.813	7.92	13.6	0.000848	1.39	RV	CELLSTATES	vFB1.0	control_PVneg	4	15
RABGAP1L	0.746	0.0476	0.781	1.13	8.44	12.8	0.00116	1.32	RV	CELLSTATES	vFB1.0	control_PVneg	4	15

## Sheet: RBM20_control
Gene	logFC	FDR	mean_exp_control	mean_exp_genotype	logCPM	F	PValue	FDR_plot	Region	annotation_level	cell_state	comparison	Observations_genotype	Observations_reference
POSTN	5.75	0.000106	0.471	0.189	6.1	46.7	8.57e-08	3.98	RV	CELLSTATES	vFB1.0	control_RBM20	5	15
NPPB	5.52	0.000524	0.00271	0.1	4.15	35.8	1.01e-06	3.28	RV	CELLSTATES	vFB1.0	control_RBM20	5	15
SGIP1	3.89	3.95e-06	0.22	0.886	7.12	78.9	2.91e-10	5.4	RV	CELLSTATES	vFB1.0	control_RBM20	5	15
HBB	3.64	0.00173	0.00314	0.0374	3.15	29.6	5.11e-06	2.76	RV	CELLSTATES	vFB1.0	control_RBM20	5	15
DOCK9-AS1	3.52	0.00714	0.00411	0.0379	3.15	22	4.59e-05	2.15	RV	CELLSTATES	vFB1.0	control_RBM20	5	15
LEF1	3.45	0.0152	0.0132	0.0127	2.41	18.3	0.000154	1.82	RV	CELLSTATES	vFB1.0	control_RBM20	5	15
AC018742.1	3.39	0.00199	0.0231	0.0821	4	28.5	6.75e-06	2.7	RV	CELLSTATES	vFB1.0	control_RBM20	5	15
LINC02407	3.3	0.00876	0.002	0.0254	2.82	20.9	6.47e-05	2.06	RV	CELLSTATES	vFB1.0	control_RBM20	5	15
HAPLN1	3.25	0.00173	0.0688	0.0656	4.16	29.7	4.93e-06	2.76	RV	CELLSTATES	vFB1.0	control_RBM20	5	15
EDNRA	3.23	0.0134	0.0575	0.0683	4.05	18.9	0.000124	1.87	RV	CELLSTATES	vFB1.0	control_RBM20	5	15
SEZ6L	3.19	0.000662	0.00908	0.0857	4.05	34.6	1.37e-06	3.18	RV	CELLSTATES	vFB1.0	control_RBM20	5	15
CERS6	3.14	0.000148	0.0936	0.221	5.63	44.3	1.42e-07	3.83	RV	CELLSTATES	vFB1.0	control_RBM20	5	15
KALRN	3.05	7.98e-05	0.158	0.83	6.94	52.9	2.41e-08	4.1	RV	CELLSTATES	vFB1.0	control_RBM20	5	15
CTGF	3.01	0.00199	0.161	0.976	7.1	28.6	6.65e-06	2.7	RV	CELLSTATES	vFB1.0	control_RBM20	5	15
ITGA10	2.96	0.000102	0.0313	0.0892	4.33	47.3	7.54e-08	3.99	RV	CELLSTATES	vFB1.0	control_RBM20	5	15
AC036214.1	2.89	0.000336	0.0129	0.101	4.24	39	4.71e-07	3.47	RV	CELLSTATES	vFB1.0	control_RBM20	5	15
GDNF-AS1	2.86	0.00817	0.0138	0.0397	3.38	21.3	5.67e-05	2.09	RV	CELLSTATES	vFB1.0	control_RBM20	5	15
KIAA1211	2.74	0.00208	0.011	0.0692	3.92	28.2	7.37e-06	2.68	RV	CELLSTATES	vFB1.0	control_RBM20	5	15
HS3ST3B1	2.67	0.0176	0.0038	0.0245	2.88	17.7	0.000188	1.75	RV	CELLSTATES	vFB1.0	control_RBM20	5	15
PHLDA1	2.65	0.0405	0.00975	0.0354	3.21	13.9	0.000712	1.39	RV	CELLSTATES	vFB1.0	control_RBM20	5	15
AP000787.1	2.64	7.98e-05	0.0607	0.31	5.76	51.9	2.95e-08	4.1	RV	CELLSTATES	vFB1.0	control_RBM20	5	15
AFF3	2.63	0.000166	0.532	2.98	8.74	43	1.91e-07	3.78	RV	CELLSTATES	vFB1.0	control_RBM20	5	15
NDST4	2.62	0.0107	0.00831	0.0484	3.48	20	8.61e-05	1.97	RV	CELLSTATES	vFB1.0	control_RBM20	5	15
TENM4	2.62	0.00331	0.228	0.442	6.58	26	1.39e-05	2.48	RV	CELLSTATES	vFB1.0	control_RBM20	5	15
SESN3	2.57	7.44e-05	0.0683	0.314	5.77	57.1	1.1e-08	4.13	RV	CELLSTATES	vFB1.0	control_RBM20	5	15
AC005550.2	2.54	0.0058	0.0286	0.153	4.84	23	3.34e-05	2.24	RV	CELLSTATES	vFB1.0	control_RBM20	5	15
MYEF2	2.54	0.0379	0.00767	0.0158	2.6	14.2	0.000646	1.42	RV	CELLSTATES	vFB1.0	control_RBM20	5	15
MME-AS1	2.53	0.0306	0.0125	0.0528	3.69	15	0.000476	1.51	RV	CELLSTATES	vFB1.0	control_RBM20	5	15
MAP2	2.51	0.00382	0.0321	0.148	4.73	25	1.86e-05	2.42	RV	CELLSTATES	vFB1.0	control_RBM20	5	15
IGFBP2	2.49	0.0406	0.00957	0.056	3.64	13.9	0.000719	1.39	RV	CELLSTATES	vFB1.0	control_RBM20	5	15
NRXN3	2.49	9.75e-05	0.078	0.247	5.76	48	6.48e-08	4.01	RV	CELLSTATES	vFB1.0	control_RBM20	5	15
RGCC	2.47	0.00817	0.00907	0.0892	4.1	21.3	5.66e-05	2.09	RV	CELLSTATES	vFB1.0	control_RBM20	5	15
LINC02233	2.45	0.0407	0.00759	0.0197	2.72	13.9	0.000725	1.39	RV	CELLSTATES	vFB1.0	control_RBM20	5	15
AL139147.1	2.42	0.00878	0.00602	0.0448	3.42	20.8	6.61e-05	2.06	RV	CELLSTATES	vFB1.0	control_RBM20	5	15
CADM1	2.39	0.00173	0.0904	0.157	5.35	30.1	4.36e-06	2.76	RV	CELLSTATES	vFB1.0	control_RBM20	5	15
IQGAP2	2.37	0.000106	0.0514	0.207	5.28	46.2	9.41e-08	3.97	RV	CELLSTATES	vFB1.0	control_RBM20	5	15
HEY1	2.32	0.012	0.0205	0.107	4.38	19.4	0.000107	1.92	RV	CELLSTATES	vFB1.0	control_RBM20	5	15
AC008496.2	2.3	0.0209	0.0136	0.0462	3.64	17	0.00024	1.68	RV	CELLSTATES	vFB1.0	control_RBM20	5	15
DDAH1	2.3	0.00476	0.204	0.248	5.93	23.8	2.63e-05	2.32	RV	CELLSTATES	vFB1.0	control_RBM20	5	15
MOXD1	2.3	0.015	0.0471	0.139	5.07	18.4	0.000149	1.82	RV	CELLSTATES	vFB1.0	control_RBM20	5	15
AC025188.1	2.29	0.0402	0.00797	0.0372	3.26	14	0.000697	1.4	RV	CELLSTATES	vFB1.0	control_RBM20	5	15
MEOX2	2.29	9.75e-05	0.0934	0.421	6.2	48.5	5.87e-08	4.01	RV	CELLSTATES	vFB1.0	control_RBM20	5	15
AC107072.1	2.28	0.00434	0.016	0.0622	3.95	24.2	2.37e-05	2.36	RV	CELLSTATES	vFB1.0	control_RBM20	5	15
LTBP2	2.25	0.0259	0.308	0.466	6.81	15.8	0.000368	1.59	RV	CELLSTATES	vFB1.0	control_RBM20	5	15
FBN2	2.22	0.00692	0.0707	0.0784	4.59	22.2	4.29e-05	2.16	RV	CELLSTATES	vFB1.0	control_RBM20	5	15
ANO1	2.2	0.0247	0.0161	0.0553	3.87	16	0.000334	1.61	RV	CELLSTATES	vFB1.0	control_RBM20	5	15
LIPH	2.2	0.0237	0.0128	0.0546	3.77	16.4	0.000295	1.63	RV	CELLSTATES	vFB1.0	control_RBM20	5	15
SAMD5	2.2	0.0231	0.0172	0.0671	4.08	16.5	0.000278	1.64	RV	CELLSTATES	vFB1.0	control_RBM20	5	15
GPT2	2.16	0.0294	0.00936	0.0347	3.29	15.2	0.000457	1.53	RV	CELLSTATES	vFB1.0	control_RBM20	5	15
PI16	2.15	0.00813	0.114	0.441	6.35	21.5	5.33e-05	2.09	RV	CELLSTATES	vFB1.0	control_RBM20	5	15
AC069549.1	2.14	0.0271	0.0131	0.0622	3.76	15.6	0.000394	1.57	RV	CELLSTATES	vFB1.0	control_RBM20	5	15
TIPARP	2.12	0.0223	0.0972	0.343	5.84	16.7	0.000267	1.65	RV	CELLSTATES	vFB1.0	control_RBM20	5	15
KIF5C	2.05	0.0221	0.0289	0.195	5.09	16.7	0.000261	1.66	RV	CELLSTATES	vFB1.0	control_RBM20	5	15
ISPD-AS1	1.99	0.0379	0.00788	0.0357	3.27	14.2	0.00064	1.42	RV	CELLSTATES	vFB1.0	control_RBM20	5	15
LINC02388	1.97	0.0353	0.0937	0.644	6.61	14.5	0.000581	1.45	RV	CELLSTATES	vFB1.0	control_RBM20	5	15
PLXDC2	1.96	0.00191	1.97	5.24	9.92	28.9	6.07e-06	2.72	RV	CELLSTATES	vFB1.0	control_RBM20	5	15
FGF14	1.94	0.00424	0.486	1.21	7.97	24.4	2.22e-05	2.37	RV	CELLSTATES	vFB1.0	control_RBM20	5	15
ZMAT1	1.94	0.00253	0.0304	0.122	4.75	27.2	9.73e-06	2.6	RV	CELLSTATES	vFB1.0	control_RBM20	5	15
C11orf80	1.92	0.004	0.143	0.331	6.1	24.7	2.01e-05	2.4	RV	CELLSTATES	vFB1.0	control_RBM20	5	15
GPM6B	1.88	0.00241	0.0841	0.308	5.95	27.5	8.88e-06	2.62	RV	CELLSTATES	vFB1.0	control_RBM20	5	15
PLXNA2	1.88	0.00692	0.132	0.483	6.44	22.2	4.28e-05	2.16	RV	CELLSTATES	vFB1.0	control_RBM20	5	15
SMOC2	1.87	0.0123	0.618	0.837	7.83	19.3	0.00011	1.91	RV	CELLSTATES	vFB1.0	control_RBM20	5	15
AL356277.3	1.86	0.0245	0.0248	0.12	4.6	16.2	0.000318	1.61	RV	CELLSTATES	vFB1.0	control_RBM20	5	15
GLYATL2	1.86	0.04	0.0251	0.082	4.24	14	0.000691	1.4	RV	CELLSTATES	vFB1.0	control_RBM20	5	15
AL445250.1	1.85	0.00191	0.349	0.69	7.35	28.9	6.06e-06	2.72	RV	CELLSTATES	vFB1.0	control_RBM20	5	15
AC079465.1	1.81	0.0379	0.019	0.053	3.87	14.2	0.000643	1.42	RV	CELLSTATES	vFB1.0	control_RBM20	5	15
RAPGEF5	1.81	0.00872	0.0404	0.188	5.24	21	6.37e-05	2.06	RV	CELLSTATES	vFB1.0	control_RBM20	5	15
RUNX2	1.81	0.0252	0.157	0.186	5.62	15.9	0.000348	1.6	RV	CELLSTATES	vFB1.0	control_RBM20	5	15
GNAI1	1.79	0.00813	0.0289	0.123	4.68	21.5	5.37e-05	2.09	RV	CELLSTATES	vFB1.0	control_RBM20	5	15
ITGA1	1.79	0.000336	0.112	0.317	6.04	39.2	4.52e-07	3.47	RV	CELLSTATES	vFB1.0	control_RBM20	5	15
SLC46A3	1.79	0.00173	0.071	0.21	5.58	29.8	4.78e-06	2.76	RV	CELLSTATES	vFB1.0	control_RBM20	5	15
ROR1	1.78	0.00382	0.233	0.582	6.94	25.1	1.8e-05	2.42	RV	CELLSTATES	vFB1.0	control_RBM20	5	15
SLC15A2	1.73	0.0468	0.0136	0.0384	3.5	13.4	0.00087	1.33	RV	CELLSTATES	vFB1.0	control_RBM20	5	15
AP002989.1	1.71	0.0352	0.461	0.898	7.63	14.5	0.000576	1.45	RV	CELLSTATES	vFB1.0	control_RBM20	5	15
MYO1D	1.71	0.00537	0.445	0.792	7.48	23.3	3.05e-05	2.27	RV	CELLSTATES	vFB1.0	control_RBM20	5	15
SHROOM3	1.71	0.00402	0.179	0.458	6.65	24.7	2.05e-05	2.4	RV	CELLSTATES	vFB1.0	control_RBM20	5	15
STK17B	1.71	0.00626	0.151	0.527	6.56	22.7	3.65e-05	2.2	RV	CELLSTATES	vFB1.0	control_RBM20	5	15
CLMN	1.68	0.00173	0.19	0.574	6.83	30	4.57e-06	2.76	RV	CELLSTATES	vFB1.0	control_RBM20	5	15
DAPK1	1.68	0.0439	0.0448	0.106	4.79	13.6	0.000797	1.36	RV	CELLSTATES	vFB1.0	control_RBM20	5	15
SORT1	1.68	0.0245	0.0214	0.0991	4.44	16.1	0.000322	1.61	RV	CELLSTATES	vFB1.0	control_RBM20	5	15
AC079336.4	1.66	0.0251	0.029	0.0775	4.37	15.9	0.000343	1.6	RV	CELLSTATES	vFB1.0	control_RBM20	5	15
ATP10A	1.65	0.0131	0.235	0.422	6.56	19	0.00012	1.88	RV	CELLSTATES	vFB1.0	control_RBM20	5	15
CSRNP3	1.63	0.00173	0.168	0.448	6.59	29.6	5.06e-06	2.76	RV	CELLSTATES	vFB1.0	control_RBM20	5	15
AL078459.1	1.62	0.0166	0.0829	0.18	5.47	17.9	0.000174	1.78	RV	CELLSTATES	vFB1.0	control_RBM20	5	15
PRR16	1.61	0.00254	0.665	2.22	8.7	27.1	1.01e-05	2.6	RV	CELLSTATES	vFB1.0	control_RBM20	5	15
LINC01515	1.59	0.0237	0.0612	0.123	4.99	16.4	0.000291	1.63	RV	CELLSTATES	vFB1.0	control_RBM20	5	15
MTSS1	1.59	0.0442	0.0915	0.275	5.88	13.6	0.000808	1.36	RV	CELLSTATES	vFB1.0	control_RBM20	5	15
PTPN13	1.59	0.000524	0.348	1.23	7.8	36	9.67e-07	3.28	RV	CELLSTATES	vFB1.0	control_RBM20	5	15
BICD1	1.58	0.0128	0.337	0.45	6.89	19.1	0.000117	1.89	RV	CELLSTATES	vFB1.0	control_RBM20	5	15
KIF13B	1.58	0.000452	0.172	0.555	6.75	37.1	7.34e-07	3.34	RV	CELLSTATES	vFB1.0	control_RBM20	5	15
DOCK9	1.57	0.00102	0.352	0.934	7.59	32.6	2.26e-06	2.99	RV	CELLSTATES	vFB1.0	control_RBM20	5	15
TNS3	1.57	0.0259	0.151	0.296	6.22	15.8	0.000364	1.59	RV	CELLSTATES	vFB1.0	control_RBM20	5	15
COLGALT2	1.56	0.0421	0.153	0.333	6.17	13.8	0.000759	1.38	RV	CELLSTATES	vFB1.0	control_RBM20	5	15
SSX2IP	1.56	0.0487	0.0667	0.214	5.46	13.3	0.000921	1.31	RV	CELLSTATES	vFB1.0	control_RBM20	5	15
ASAP1	1.55	0.000702	0.564	1.17	8.07	34.2	1.5e-06	3.15	RV	CELLSTATES	vFB1.0	control_RBM20	5	15
PRKX	1.54	0.00199	0.0674	0.21	5.54	28.6	6.66e-06	2.7	RV	CELLSTATES	vFB1.0	control_RBM20	5	15
RANBP17	1.54	0.00351	0.109	0.264	5.97	25.6	1.53e-05	2.45	RV	CELLSTATES	vFB1.0	control_RBM20	5	15
ARHGEF26	1.53	0.00248	0.0799	0.265	5.82	27.4	9.34e-06	2.61	RV	CELLSTATES	vFB1.0	control_RBM20	5	15
CDYL2	1.51	0.0324	0.0225	0.0515	3.89	14.8	0.000526	1.49	RV	CELLSTATES	vFB1.0	control_RBM20	5	15
MALRD1	1.5	0.00173	0.137	0.253	6.06	29.9	4.66e-06	2.76	RV	CELLSTATES	vFB1.0	control_RBM20	5	15
PLEKHH2	1.49	0.000524	0.331	0.83	7.5	36	9.62e-07	3.28	RV	CELLSTATES	vFB1.0	control_RBM20	5	15
ATP10D	1.48	0.00675	0.235	0.771	7.22	22.4	4.04e-05	2.17	RV	CELLSTATES	vFB1.0	control_RBM20	5	15
SORBS1	1.48	0.0487	0.237	0.625	7.18	13.2	0.000924	1.31	RV	CELLSTATES	vFB1.0	control_RBM20	5	15
THBS4	1.48	0.0278	0.0536	0.102	4.86	15.5	0.000408	1.56	RV	CELLSTATES	vFB1.0	control_RBM20	5	15
UACA	1.48	0.00382	0.373	0.83	7.53	25	1.82e-05	2.42	RV	CELLSTATES	vFB1.0	control_RBM20	5	15
EDIL3	1.47	0.0112	0.248	0.382	6.64	19.8	9.36e-05	1.95	RV	CELLSTATES	vFB1.0	control_RBM20	5	15
PDZD2	1.47	0.00382	0.62	1.42	8.32	25	1.86e-05	2.42	RV	CELLSTATES	vFB1.0	control_RBM20	5	15
COL8A1	1.46	0.0117	1.33	2.63	9.2	19.6	0.0001	1.93	RV	CELLSTATES	vFB1.0	control_RBM20	5	15
GPCPD1	1.46	0.00817	0.16	0.347	6.33	21.4	5.54e-05	2.09	RV	CELLSTATES	vFB1.0	control_RBM20	5	15
PLCB4	1.46	0.0113	0.372	0.669	7.36	19.7	9.5e-05	1.95	RV	CELLSTATES	vFB1.0	control_RBM20	5	15
LMO7	1.45	0.0135	0.102	0.146	5.45	18.8	0.00013	1.87	RV	CELLSTATES	vFB1.0	control_RBM20	5	15
OSBPL10	1.45	0.0419	0.102	0.122	5.19	13.8	0.000752	1.38	RV	CELLSTATES	vFB1.0	control_RBM20	5	15
ANOS1	1.43	0.0317	0.108	0.246	5.98	14.9	0.000508	1.5	RV	CELLSTATES	vFB1.0	control_RBM20	5	15
PRKCH	1.43	0.0245	0.0687	0.121	4.98	16.3	0.000308	1.61	RV	CELLSTATES	vFB1.0	control_RBM20	5	15
KCNAB1	1.41	0.00894	0.125	0.241	5.94	20.8	6.8e-05	2.05	RV	CELLSTATES	vFB1.0	control_RBM20	5	15
AGMO	1.38	0.0113	0.098	0.26	5.92	19.7	9.6e-05	1.95	RV	CELLSTATES	vFB1.0	control_RBM20	5	15
TMEM131L	1.38	0.00434	0.143	0.267	6.08	24.2	2.32e-05	2.36	RV	CELLSTATES	vFB1.0	control_RBM20	5	15
BACH2	1.37	0.0251	0.411	0.731	7.45	16	0.00034	1.6	RV	CELLSTATES	vFB1.0	control_RBM20	5	15
STK39	1.36	0.00933	0.216	0.408	6.64	20.6	7.23e-05	2.03	RV	CELLSTATES	vFB1.0	control_RBM20	5	15
ARHGAP22	1.35	0.0271	0.241	0.47	6.87	15.6	0.00039	1.57	RV	CELLSTATES	vFB1.0	control_RBM20	5	15
SPRY4-AS1	1.35	0.0112	0.103	0.274	6	19.8	9.34e-05	1.95	RV	CELLSTATES	vFB1.0	control_RBM20	5	15
PTPDC1	1.34	0.0163	0.15	0.335	6.34	18	0.00017	1.79	RV	CELLSTATES	vFB1.0	control_RBM20	5	15
ARHGAP10	1.32	0.0259	1.35	4.15	9.63	15.8	0.000368	1.59	RV	CELLSTATES	vFB1.0	control_RBM20	5	15
NRK	1.32	0.0183	0.411	0.502	7.22	17.5	0.0002	1.74	RV	CELLSTATES	vFB1.0	control_RBM20	5	15
ENOX1	1.31	0.0134	0.101	0.207	5.7	18.9	0.000126	1.87	RV	CELLSTATES	vFB1.0	control_RBM20	5	15
MTUS1	1.3	0.00817	0.69	2.2	8.73	21.4	5.58e-05	2.09	RV	CELLSTATES	vFB1.0	control_RBM20	5	15
PDE7B	1.3	0.00898	0.464	0.739	7.64	20.7	6.89e-05	2.05	RV	CELLSTATES	vFB1.0	control_RBM20	5	15
RCAN2	1.3	0.0183	0.0897	0.22	5.78	17.5	0.000197	1.74	RV	CELLSTATES	vFB1.0	control_RBM20	5	15
RNF150	1.3	0.0293	0.0791	0.136	5.31	15.2	0.000452	1.53	RV	CELLSTATES	vFB1.0	control_RBM20	5	15
TPM1	1.3	0.0086	0.393	0.69	7.65	21.1	6.09e-05	2.07	RV	CELLSTATES	vFB1.0	control_RBM20	5	15
DOK5	1.29	0.0247	0.0682	0.145	5.33	16	0.000334	1.61	RV	CELLSTATES	vFB1.0	control_RBM20	5	15
CMYA5	1.26	0.0269	0.14	0.273	6.25	15.6	0.000386	1.57	RV	CELLSTATES	vFB1.0	control_RBM20	5	15
FAM129A	1.26	0.00813	0.254	0.589	7.11	21.5	5.4e-05	2.09	RV	CELLSTATES	vFB1.0	control_RBM20	5	15
FOXP1	1.26	0.0048	0.688	1.64	8.53	23.7	2.69e-05	2.32	RV	CELLSTATES	vFB1.0	control_RBM20	5	15
ARL15	1.25	0.0281	1.52	4.81	9.8	15.4	0.000419	1.55	RV	CELLSTATES	vFB1.0	control_RBM20	5	15
EPHA3	1.25	0.0288	0.658	1.07	8.04	15.3	0.000433	1.54	RV	CELLSTATES	vFB1.0	control_RBM20	5	15
CYP1B1-AS1	1.22	0.0284	0.347	0.678	7.35	15.4	0.000425	1.55	RV	CELLSTATES	vFB1.0	control_RBM20	5	15
RHOBTB1	1.2	0.0322	0.102	0.166	5.55	14.8	0.000518	1.49	RV	CELLSTATES	vFB1.0	control_RBM20	5	15
SHROOM4	1.18	0.0405	0.126	0.201	5.74	13.9	0.000715	1.39	RV	CELLSTATES	vFB1.0	control_RBM20	5	15
CCND3	1.17	0.0137	0.302	0.75	7.42	18.7	0.000133	1.86	RV	CELLSTATES	vFB1.0	control_RBM20	5	15
CRIM1	1.14	0.041	0.112	0.178	5.71	13.9	0.000732	1.39	RV	CELLSTATES	vFB1.0	control_RBM20	5	15
KHDRBS3	1.13	0.0324	0.131	0.262	6.08	14.8	0.000527	1.49	RV	CELLSTATES	vFB1.0	control_RBM20	5	15
OMD	1.12	0.0314	0.0812	0.198	5.6	14.9	0.000496	1.5	RV	CELLSTATES	vFB1.0	control_RBM20	5	15
PEAK1	1.1	0.0135	0.547	0.873	7.89	18.8	0.00013	1.87	RV	CELLSTATES	vFB1.0	control_RBM20	5	15
PLSCR4	1.08	0.0371	0.41	0.745	7.53	14.3	0.000621	1.43	RV	CELLSTATES	vFB1.0	control_RBM20	5	15
KLF12	1.07	0.0354	0.558	1.27	8.14	14.5	0.000585	1.45	RV	CELLSTATES	vFB1.0	control_RBM20	5	15
FCHSD2	1.06	0.0237	0.665	1.39	8.44	16.4	0.000295	1.63	RV	CELLSTATES	vFB1.0	control_RBM20	5	15
PTPN9	1.05	0.0233	0.343	0.674	7.38	16.5	0.000282	1.63	RV	CELLSTATES	vFB1.0	control_RBM20	5	15
RNF115	1.05	0.012	0.437	1.03	7.87	19.4	0.000107	1.92	RV	CELLSTATES	vFB1.0	control_RBM20	5	15
SYNPO2	1.04	0.029	1.32	2.98	9.35	15.2	0.000445	1.54	RV	CELLSTATES	vFB1.0	control_RBM20	5	15
FOXO3	1.03	0.0279	1.17	3.04	9.34	15.4	0.000414	1.55	RV	CELLSTATES	vFB1.0	control_RBM20	5	15
MED13L	0.96	0.0237	1.26	2.66	9.26	16.4	0.000295	1.63	RV	CELLSTATES	vFB1.0	control_RBM20	5	15
PAM	0.957	0.0245	0.624	1.04	8.12	16.2	0.00031	1.61	RV	CELLSTATES	vFB1.0	control_RBM20	5	15
RAPGEF2	0.937	0.0247	0.282	0.479	7.03	16.1	0.00033	1.61	RV	CELLSTATES	vFB1.0	control_RBM20	5	15
RASA2	0.893	0.0395	0.259	0.439	6.88	14.1	0.00068	1.4	RV	CELLSTATES	vFB1.0	control_RBM20	5	15
UBE2E2	0.862	0.0315	1.36	1.84	9.13	14.9	0.000499	1.5	RV	CELLSTATES	vFB1.0	control_RBM20	5	15

## Sheet: TTN_control
Gene	logFC	FDR	mean_exp_control	mean_exp_genotype	logCPM	F	PValue	FDR_plot	Region	annotation_level	cell_state	comparison	Observations_genotype	Observations_reference
NPPB	5.97	1.24e-06	0.00271	0.214	5.21	66.1	1.85e-09	5.91	RV	CELLSTATES	vFB1.0	control_TTN	6	15
AC011503.1	4.44	1.07e-06	0.0147	0.256	5.35	67.6	1.43e-09	5.97	RV	CELLSTATES	vFB1.0	control_TTN	6	15
POSTN	4.41	0.0034	0.471	0.0917	5.82	19.7	9.04e-05	2.47	RV	CELLSTATES	vFB1.0	control_TTN	6	15
LINC02454	3.96	0.000474	0.000571	0.019	2.7	28.7	6.08e-06	3.32	RV	CELLSTATES	vFB1.0	control_TTN	6	15
SGIP1	3.87	3.41e-08	0.22	1.09	7.51	100	1.22e-11	7.47	RV	CELLSTATES	vFB1.0	control_TTN	6	15
HS3ST3B1	3.72	7.66e-06	0.0038	0.0518	3.57	52.9	2.11e-08	5.12	RV	CELLSTATES	vFB1.0	control_TTN	6	15
XG	3.68	1.18e-06	0.00825	0.1	4.37	66.7	1.67e-09	5.93	RV	CELLSTATES	vFB1.0	control_TTN	6	15
AC036214.1	3.48	3.41e-08	0.0129	0.138	4.68	107	5.33e-12	7.47	RV	CELLSTATES	vFB1.0	control_TTN	6	15
LINC02407	3.44	9.94e-05	0.002	0.0268	2.9	36.6	7.68e-07	4	RV	CELLSTATES	vFB1.0	control_TTN	6	15
LGR5	3.43	0.000153	0.00266	0.0312	2.99	33.9	1.5e-06	3.81	RV	CELLSTATES	vFB1.0	control_TTN	6	15
SPINK13	3.43	0.0021	0.00138	0.0205	2.84	21.8	4.68e-05	2.68	RV	CELLSTATES	vFB1.0	control_TTN	6	15
AC004870.4	3.28	0.000792	0.0018	0.0189	2.59	26.2	1.24e-05	3.1	RV	CELLSTATES	vFB1.0	control_TTN	6	15
IGFBP2	3.1	0.000144	0.00957	0.0577	3.83	34.3	1.36e-06	3.84	RV	CELLSTATES	vFB1.0	control_TTN	6	15
AFAP1L2	3.08	1.29e-05	0.0121	0.0724	3.99	49	4.61e-08	4.89	RV	CELLSTATES	vFB1.0	control_TTN	6	15
AFF3	3.03	5.29e-08	0.532	3.48	9.05	93.9	2.76e-11	7.28	RV	CELLSTATES	vFB1.0	control_TTN	6	15
AL139147.1	3.02	0.000108	0.00602	0.0513	3.7	36	8.72e-07	3.97	RV	CELLSTATES	vFB1.0	control_TTN	6	15
LINC02233	2.99	0.000807	0.00759	0.0341	3.28	26	1.29e-05	3.09	RV	CELLSTATES	vFB1.0	control_TTN	6	15
SESN3	2.99	3.25e-08	0.0683	0.426	6.19	113	2.42e-12	7.49	RV	CELLSTATES	vFB1.0	control_TTN	6	15
KIAA1211	2.94	3.7e-05	0.011	0.0838	4.31	42	2.1e-07	4.43	RV	CELLSTATES	vFB1.0	control_TTN	6	15
FAM69C	2.93	0.00623	0.00252	0.0172	2.57	17.1	0.000219	2.21	RV	CELLSTATES	vFB1.0	control_TTN	6	15
ITGA10	2.91	6.96e-06	0.0313	0.104	4.57	53.8	1.76e-08	5.16	RV	CELLSTATES	vFB1.0	control_TTN	6	15
KLHL35	2.9	0.00482	0.00164	0.014	2.45	18.2	0.000152	2.32	RV	CELLSTATES	vFB1.0	control_TTN	6	15
MAP2	2.89	1.66e-05	0.0321	0.18	5.13	46.9	7.17e-08	4.78	RV	CELLSTATES	vFB1.0	control_TTN	6	15
SUSD4	2.89	3.94e-05	0.0196	0.199	4.95	41.6	2.3e-07	4.4	RV	CELLSTATES	vFB1.0	control_TTN	6	15
KALRN	2.87	1.95e-07	0.158	0.722	6.99	81.4	1.6e-10	6.71	RV	CELLSTATES	vFB1.0	control_TTN	6	15
AC018742.1	2.85	0.0101	0.0231	0.0733	4.16	15.2	0.000437	2	RV	CELLSTATES	vFB1.0	control_TTN	6	15
DCDC2C	2.84	0.00729	0.00194	0.015	2.61	16.4	0.000278	2.14	RV	CELLSTATES	vFB1.0	control_TTN	6	15
CCDC68	2.82	0.000109	0.0235	0.188	5.14	35.7	9.48e-07	3.96	RV	CELLSTATES	vFB1.0	control_TTN	6	15
SEZ6L	2.82	0.000108	0.00908	0.0787	4.06	35.8	9.22e-07	3.97	RV	CELLSTATES	vFB1.0	control_TTN	6	15
CERS6	2.81	2.24e-06	0.0936	0.26	5.83	62.1	3.67e-09	5.65	RV	CELLSTATES	vFB1.0	control_TTN	6	15
IQGAP2	2.78	5.29e-08	0.0514	0.258	5.64	94.3	2.63e-11	7.28	RV	CELLSTATES	vFB1.0	control_TTN	6	15
LINC02082	2.77	0.00832	0.00134	0.0126	2.43	15.9	0.000336	2.08	RV	CELLSTATES	vFB1.0	control_TTN	6	15
PHLDA1	2.74	0.00295	0.00975	0.0478	3.55	20.4	7.27e-05	2.53	RV	CELLSTATES	vFB1.0	control_TTN	6	15
AC025188.1	2.73	0.000419	0.00797	0.0414	3.51	29.3	5.15e-06	3.38	RV	CELLSTATES	vFB1.0	control_TTN	6	15
HEY1	2.72	9.86e-05	0.0205	0.128	4.73	36.7	7.5e-07	4.01	RV	CELLSTATES	vFB1.0	control_TTN	6	15
TENM4	2.65	0.000108	0.228	0.55	6.86	35.8	9.16e-07	3.97	RV	CELLSTATES	vFB1.0	control_TTN	6	15
ADAMTS8	2.63	0.00857	0.00215	0.0127	2.38	15.8	0.000353	2.07	RV	CELLSTATES	vFB1.0	control_TTN	6	15
MEOX1	2.63	0.0266	0.0717	0.0706	4.44	11.6	0.0017	1.58	RV	CELLSTATES	vFB1.0	control_TTN	6	15
NRXN3	2.6	1.47e-07	0.078	0.343	6.08	84	1.1e-10	6.83	RV	CELLSTATES	vFB1.0	control_TTN	6	15
MYEF2	2.59	0.00365	0.00767	0.0181	2.79	19.5	9.92e-05	2.44	RV	CELLSTATES	vFB1.0	control_TTN	6	15
CTGF	2.55	0.00188	0.161	0.687	7.05	22.3	3.93e-05	2.73	RV	CELLSTATES	vFB1.0	control_TTN	6	15
CXCL13	2.5	0.00574	0.00406	0.0239	2.98	17.5	0.000194	2.24	RV	CELLSTATES	vFB1.0	control_TTN	6	15
LIPH	2.5	0.00134	0.0128	0.0673	4.11	23.7	2.56e-05	2.87	RV	CELLSTATES	vFB1.0	control_TTN	6	15
LINC00607	2.49	0.00215	0.0119	0.0572	3.87	21.7	4.85e-05	2.67	RV	CELLSTATES	vFB1.0	control_TTN	6	15
AL356277.3	2.48	2.54e-05	0.0248	0.134	4.77	44.4	1.23e-07	4.6	RV	CELLSTATES	vFB1.0	control_TTN	6	15
EDNRA	2.44	0.00625	0.0575	0.0553	3.99	17.1	0.00022	2.2	RV	CELLSTATES	vFB1.0	control_TTN	6	15
HAPLN1	2.43	0.0108	0.0688	0.0557	4.18	14.9	0.00048	1.97	RV	CELLSTATES	vFB1.0	control_TTN	6	15
AP000787.1	2.42	4.53e-06	0.0607	0.294	5.84	56.8	9.8e-09	5.34	RV	CELLSTATES	vFB1.0	control_TTN	6	15
MYO5B	2.42	0.0152	0.00606	0.031	3.01	13.6	0.000776	1.82	RV	CELLSTATES	vFB1.0	control_TTN	6	15
AC107029.1	2.4	0.0032	0.00852	0.0248	2.94	20	8.2e-05	2.5	RV	CELLSTATES	vFB1.0	control_TTN	6	15
KIAA1549L	2.4	0.00832	0.0208	0.0366	3.35	15.9	0.000335	2.08	RV	CELLSTATES	vFB1.0	control_TTN	6	15
LINC01807	2.4	1.66e-05	0.0477	0.253	5.65	47.1	6.94e-08	4.78	RV	CELLSTATES	vFB1.0	control_TTN	6	15
MCOLN2	2.39	0.0117	0.00453	0.023	2.87	14.6	0.000542	1.93	RV	CELLSTATES	vFB1.0	control_TTN	6	15
AC092674.1	2.38	0.00543	0.00399	0.026	3.1	17.7	0.000181	2.27	RV	CELLSTATES	vFB1.0	control_TTN	6	15
CYP19A1	2.37	0.0148	0.00457	0.0285	3.2	13.7	0.000751	1.83	RV	CELLSTATES	vFB1.0	control_TTN	6	15
NDC80	2.36	0.00209	0.00585	0.036	3.33	21.8	4.61e-05	2.68	RV	CELLSTATES	vFB1.0	control_TTN	6	15
NDST4	2.36	0.00191	0.00831	0.0465	3.61	22.2	4.05e-05	2.72	RV	CELLSTATES	vFB1.0	control_TTN	6	15
GDNF-AS1	2.35	0.00403	0.0138	0.038	3.41	19	0.000117	2.39	RV	CELLSTATES	vFB1.0	control_TTN	6	15
GLYATL2	2.34	9.7e-05	0.0251	0.107	4.57	37	6.97e-07	4.01	RV	CELLSTATES	vFB1.0	control_TTN	6	15
NFATC2	2.34	0.00225	0.035	0.0928	4.43	21.5	5.16e-05	2.65	RV	CELLSTATES	vFB1.0	control_TTN	6	15
PLXNA2	2.34	4.45e-06	0.132	0.628	6.71	57.4	8.74e-09	5.35	RV	CELLSTATES	vFB1.0	control_TTN	6	15
GPM6B	2.33	4.02e-07	0.0841	0.394	6.26	75.6	3.9e-10	6.4	RV	CELLSTATES	vFB1.0	control_TTN	6	15
MEOX2	2.33	7.28e-07	0.0934	0.423	6.32	71	8.14e-10	6.14	RV	CELLSTATES	vFB1.0	control_TTN	6	15
ANO1	2.32	0.000727	0.0161	0.0785	4.15	26.5	1.11e-05	3.14	RV	CELLSTATES	vFB1.0	control_TTN	6	15
PRKAG3	2.32	0.0148	0.00379	0.0194	2.66	13.8	0.000742	1.83	RV	CELLSTATES	vFB1.0	control_TTN	6	15
MOXD1	2.3	0.000248	0.0471	0.168	5.35	31.6	2.76e-06	3.61	RV	CELLSTATES	vFB1.0	control_TTN	6	15
HTR4	2.29	0.000169	0.138	0.713	7.13	33.3	1.72e-06	3.77	RV	CELLSTATES	vFB1.0	control_TTN	6	15
HS3ST1	2.28	0.000473	0.0237	0.121	4.69	28.7	6.03e-06	3.33	RV	CELLSTATES	vFB1.0	control_TTN	6	15
HS3ST3A1	2.27	0.00606	0.00609	0.037	3.5	17.3	0.000209	2.22	RV	CELLSTATES	vFB1.0	control_TTN	6	15
KCNQ3	2.25	0.00514	0.00569	0.0348	3.15	17.9	0.000167	2.29	RV	CELLSTATES	vFB1.0	control_TTN	6	15
PI16	2.23	3.58e-05	0.114	0.501	6.45	42.3	1.98e-07	4.45	RV	CELLSTATES	vFB1.0	control_TTN	6	15
SAMD5	2.23	0.000179	0.0172	0.0751	4.19	33	1.87e-06	3.75	RV	CELLSTATES	vFB1.0	control_TTN	6	15
CLMN	2.2	5.43e-08	0.19	0.726	7.1	92.7	3.24e-11	7.26	RV	CELLSTATES	vFB1.0	control_TTN	6	15
SLC10A6	2.19	0.0178	0.00381	0.0184	2.69	13.1	0.000963	1.75	RV	CELLSTATES	vFB1.0	control_TTN	6	15
AC008056.1	2.18	0.033	0.00715	0.0284	3.26	10.9	0.00232	1.48	RV	CELLSTATES	vFB1.0	control_TTN	6	15
LRRC17	2.17	0.000108	0.0533	0.157	5.09	35.8	9.19e-07	3.97	RV	CELLSTATES	vFB1.0	control_TTN	6	15
KIF5C	2.16	2.6e-05	0.0289	0.155	4.87	44.2	1.29e-07	4.59	RV	CELLSTATES	vFB1.0	control_TTN	6	15
RGCC	2.16	0.00356	0.00907	0.0549	3.83	19.5	9.65e-05	2.45	RV	CELLSTATES	vFB1.0	control_TTN	6	15
STK17B	2.15	5.46e-06	0.151	0.657	6.86	55.3	1.3e-08	5.26	RV	CELLSTATES	vFB1.0	control_TTN	6	15
PDZD2	2.13	3.41e-08	0.62	2.19	8.75	99.8	1.27e-11	7.47	RV	CELLSTATES	vFB1.0	control_TTN	6	15
AL033504.1	2.12	0.00274	0.0182	0.0451	3.64	20.7	6.63e-05	2.56	RV	CELLSTATES	vFB1.0	control_TTN	6	15
LINC01340	2.12	0.00287	0.0108	0.0395	3.47	20.5	7.03e-05	2.54	RV	CELLSTATES	vFB1.0	control_TTN	6	15
SORT1	2.12	8.73e-05	0.0214	0.108	4.62	37.4	6.18e-07	4.06	RV	CELLSTATES	vFB1.0	control_TTN	6	15
TIPARP	2.12	0.000912	0.0972	0.35	5.89	25.5	1.51e-05	3.04	RV	CELLSTATES	vFB1.0	control_TTN	6	15
ABO	2.11	0.000625	0.0232	0.101	4.44	27.3	8.82e-06	3.2	RV	CELLSTATES	vFB1.0	control_TTN	6	15
CCND1	2.11	0.0228	0.0037	0.0149	2.67	12.2	0.00138	1.64	RV	CELLSTATES	vFB1.0	control_TTN	6	15
LINC01535	2.11	0.00861	0.00599	0.0269	3.03	15.8	0.000356	2.07	RV	CELLSTATES	vFB1.0	control_TTN	6	15
PTPRE	2.11	0.000825	0.105	0.14	5.34	25.9	1.34e-05	3.08	RV	CELLSTATES	vFB1.0	control_TTN	6	15
WNT9A	2.11	0.00489	0.00722	0.0355	3.29	18.1	0.000155	2.31	RV	CELLSTATES	vFB1.0	control_TTN	6	15
QPCT	2.1	0.026	0.00446	0.0183	2.83	11.7	0.00165	1.58	RV	CELLSTATES	vFB1.0	control_TTN	6	15
THSD4	2.1	1.21e-05	0.14	0.527	6.73	49.5	4.15e-08	4.92	RV	CELLSTATES	vFB1.0	control_TTN	6	15
TMEM178A	2.09	0.0456	0.00463	0.0126	2.38	9.75	0.00366	1.34	RV	CELLSTATES	vFB1.0	control_TTN	6	15
AL445250.1	2.08	7.81e-06	0.349	1.01	7.65	52.5	2.27e-08	5.11	RV	CELLSTATES	vFB1.0	control_TTN	6	15
GLIS1	2.08	0.00656	0.0267	0.044	3.75	16.9	0.000236	2.18	RV	CELLSTATES	vFB1.0	control_TTN	6	15
AL357060.1	2.07	0.00655	0.00844	0.0403	3.47	16.9	0.000236	2.18	RV	CELLSTATES	vFB1.0	control_TTN	6	15
ATP10D	2.07	1.65e-06	0.235	1	7.57	64.1	2.59e-09	5.78	RV	CELLSTATES	vFB1.0	control_TTN	6	15
TESPA1	2.07	0.0038	0.0162	0.0828	4.11	19.2	0.000107	2.42	RV	CELLSTATES	vFB1.0	control_TTN	6	15
TLL2	2.07	0.00369	0.233	0.452	6.69	19.4	0.000102	2.43	RV	CELLSTATES	vFB1.0	control_TTN	6	15
P2RY1	2.06	0.00421	0.0107	0.0407	3.45	18.8	0.000124	2.38	RV	CELLSTATES	vFB1.0	control_TTN	6	15
LINC01568	2.04	0.0223	0.0088	0.0315	3.28	12.2	0.00134	1.65	RV	CELLSTATES	vFB1.0	control_TTN	6	15
CORIN	2.03	0.00158	0.0498	0.178	5.42	23	3.15e-05	2.8	RV	CELLSTATES	vFB1.0	control_TTN	6	15
MME	2.03	1.43e-05	0.101	0.409	6.33	48.3	5.35e-08	4.84	RV	CELLSTATES	vFB1.0	control_TTN	6	15
ROR1	2.03	8.86e-06	0.233	0.716	7.18	51.6	2.71e-08	5.05	RV	CELLSTATES	vFB1.0	control_TTN	6	15
FAM189A2	2.02	0.0294	0.00906	0.0206	3	11.3	0.00198	1.53	RV	CELLSTATES	vFB1.0	control_TTN	6	15
AC107072.1	2.01	0.000802	0.016	0.0641	4	26.1	1.27e-05	3.1	RV	CELLSTATES	vFB1.0	control_TTN	6	15
AC108449.1	2.01	0.00462	0.022	0.0971	4.57	18.4	0.000142	2.33	RV	CELLSTATES	vFB1.0	control_TTN	6	15
KIF13B	2.01	3.41e-08	0.172	0.664	7.04	101	1.07e-11	7.47	RV	CELLSTATES	vFB1.0	control_TTN	6	15
ATP10A	1.99	9.77e-05	0.235	0.648	6.9	36.8	7.22e-07	4.01	RV	CELLSTATES	vFB1.0	control_TTN	6	15
COLEC12	1.99	1.57e-05	0.507	1.53	8.18	47.7	6.07e-08	4.81	RV	CELLSTATES	vFB1.0	control_TTN	6	15
RAMP2-AS1	1.99	0.00226	0.0229	0.123	4.72	21.5	5.18e-05	2.65	RV	CELLSTATES	vFB1.0	control_TTN	6	15
THBS4	1.99	0.000473	0.0536	0.152	5.24	28.7	5.99e-06	3.33	RV	CELLSTATES	vFB1.0	control_TTN	6	15
AGMO	1.98	4.86e-07	0.098	0.406	6.31	73.9	5.07e-10	6.31	RV	CELLSTATES	vFB1.0	control_TTN	6	15
CORO2A	1.98	0.024	0.00776	0.0154	2.66	12	0.00148	1.62	RV	CELLSTATES	vFB1.0	control_TTN	6	15
SNCAIP	1.97	0.00421	0.0672	0.184	5.2	18.8	0.000124	2.38	RV	CELLSTATES	vFB1.0	control_TTN	6	15
AC124254.1	1.96	0.0342	0.017	0.059	3.89	10.7	0.00247	1.47	RV	CELLSTATES	vFB1.0	control_TTN	6	15
AL096711.2	1.96	0.0339	0.00287	0.0166	2.67	10.7	0.00244	1.47	RV	CELLSTATES	vFB1.0	control_TTN	6	15
LTBP2	1.96	0.0089	0.308	0.47	6.89	15.6	0.000373	2.05	RV	CELLSTATES	vFB1.0	control_TTN	6	15
NLGN4Y	1.96	0.0434	0.0883	0.305	5.95	9.93	0.0034	1.36	RV	CELLSTATES	vFB1.0	control_TTN	6	15
PTPN13	1.96	1.47e-07	0.348	1.38	7.96	84.1	1.08e-10	6.83	RV	CELLSTATES	vFB1.0	control_TTN	6	15
LINC01515	1.95	5.95e-05	0.0612	0.176	5.33	39.5	3.81e-07	4.23	RV	CELLSTATES	vFB1.0	control_TTN	6	15
MTSS1	1.95	0.000656	0.0915	0.384	6.17	27.1	9.49e-06	3.18	RV	CELLSTATES	vFB1.0	control_TTN	6	15
PRR16	1.95	7.71e-06	0.665	2.62	8.91	52.7	2.19e-08	5.11	RV	CELLSTATES	vFB1.0	control_TTN	6	15
AC022075.1	1.94	0.0149	0.0169	0.0582	3.88	13.7	0.000758	1.83	RV	CELLSTATES	vFB1.0	control_TTN	6	15
LINC01239	1.94	0.00669	0.0174	0.0705	4.22	16.8	0.000242	2.17	RV	CELLSTATES	vFB1.0	control_TTN	6	15
RYR3	1.94	0.000697	0.0335	0.0998	4.72	26.7	1.05e-05	3.16	RV	CELLSTATES	vFB1.0	control_TTN	6	15
GALNT13	1.93	0.00548	0.0194	0.0564	4.11	17.6	0.000183	2.26	RV	CELLSTATES	vFB1.0	control_TTN	6	15
PLXDC2	1.93	3.95e-05	1.97	5.29	10	41.5	2.37e-07	4.4	RV	CELLSTATES	vFB1.0	control_TTN	6	15
AC012636.1	1.92	0.00832	0.0103	0.052	3.92	15.9	0.000334	2.08	RV	CELLSTATES	vFB1.0	control_TTN	6	15
SSX2IP	1.91	0.000367	0.0667	0.258	5.66	29.8	4.38e-06	3.44	RV	CELLSTATES	vFB1.0	control_TTN	6	15
AL590617.2	1.9	0.00152	0.0246	0.0989	4.5	23.2	3.01e-05	2.82	RV	CELLSTATES	vFB1.0	control_TTN	6	15
FOXP1-AS1	1.9	0.0444	0.00379	0.0177	2.84	9.85	0.00351	1.35	RV	CELLSTATES	vFB1.0	control_TTN	6	15
LRRC3B	1.88	0.0323	0.00573	0.0215	2.95	10.9	0.00226	1.49	RV	CELLSTATES	vFB1.0	control_TTN	6	15
MCOLN3	1.88	0.0082	0.0198	0.0822	4.2	16	0.000326	2.09	RV	CELLSTATES	vFB1.0	control_TTN	6	15
WARS2-IT1	1.87	0.0033	0.0212	0.089	4.36	19.9	8.52e-05	2.48	RV	CELLSTATES	vFB1.0	control_TTN	6	15
ZMAT1	1.87	9.94e-05	0.0304	0.12	4.78	36.5	7.79e-07	4	RV	CELLSTATES	vFB1.0	control_TTN	6	15
CADM1	1.86	0.000398	0.0904	0.144	5.32	29.5	4.78e-06	3.4	RV	CELLSTATES	vFB1.0	control_TTN	6	15
CHST7	1.86	0.000423	0.0763	0.36	6.18	29.2	5.24e-06	3.37	RV	CELLSTATES	vFB1.0	control_TTN	6	15
ITGB8	1.86	0.000165	0.101	0.304	6.06	33.5	1.66e-06	3.78	RV	CELLSTATES	vFB1.0	control_TTN	6	15
NPPA	1.86	0.0448	0.0121	0.0593	4.06	9.82	0.00356	1.35	RV	CELLSTATES	vFB1.0	control_TTN	6	15
AL591501.1	1.85	0.000179	0.0491	0.175	5.34	33	1.88e-06	3.75	RV	CELLSTATES	vFB1.0	control_TTN	6	15
DDAH1	1.85	0.00513	0.204	0.214	5.94	17.9	0.000166	2.29	RV	CELLSTATES	vFB1.0	control_TTN	6	15
ZNF365	1.85	0.0152	0.0113	0.0416	3.62	13.6	0.000784	1.82	RV	CELLSTATES	vFB1.0	control_TTN	6	15
MME-AS1	1.84	0.0312	0.0125	0.0448	3.72	11	0.00216	1.51	RV	CELLSTATES	vFB1.0	control_TTN	6	15
RACGAP1	1.84	0.028	0.00472	0.0306	3.1	11.4	0.00184	1.55	RV	CELLSTATES	vFB1.0	control_TTN	6	15
SORBS1	1.84	0.000142	0.237	0.795	7.42	34.5	1.3e-06	3.85	RV	CELLSTATES	vFB1.0	control_TTN	6	15
ACTA1	1.83	0.0149	0.132	0.44	6.78	13.7	0.000756	1.83	RV	CELLSTATES	vFB1.0	control_TTN	6	15
MIR503HG	1.83	0.00454	0.0185	0.0637	4.06	18.5	0.000138	2.34	RV	CELLSTATES	vFB1.0	control_TTN	6	15
RAPGEF5	1.83	0.000108	0.0404	0.182	5.27	35.8	9.26e-07	3.97	RV	CELLSTATES	vFB1.0	control_TTN	6	15
AC023906.3	1.82	0.0205	0.00486	0.0231	2.99	12.6	0.00116	1.69	RV	CELLSTATES	vFB1.0	control_TTN	6	15
DOCK5	1.8	0.000133	0.453	1.53	8.29	34.8	1.2e-06	3.87	RV	CELLSTATES	vFB1.0	control_TTN	6	15
LINC02328	1.8	0.00246	0.0288	0.066	4.16	21.1	5.73e-05	2.61	RV	CELLSTATES	vFB1.0	control_TTN	6	15
TMEM132C	1.78	0.000491	0.432	1.97	8.43	28.5	6.34e-06	3.31	RV	CELLSTATES	vFB1.0	control_TTN	6	15
ARL15	1.76	1.08e-05	1.52	5.87	10	50.2	3.59e-08	4.97	RV	CELLSTATES	vFB1.0	control_TTN	6	15
ADAMTS9-AS2	1.75	9.77e-05	0.281	1.12	7.83	36.7	7.36e-07	4.01	RV	CELLSTATES	vFB1.0	control_TTN	6	15
CCNG2	1.75	3.19e-05	0.0658	0.247	5.85	43	1.69e-07	4.5	RV	CELLSTATES	vFB1.0	control_TTN	6	15
DOCK9	1.75	3.56e-06	0.352	1.03	7.74	59.1	6.37e-09	5.45	RV	CELLSTATES	vFB1.0	control_TTN	6	15
ARHGAP10	1.74	2.81e-05	1.35	5.16	9.86	43.7	1.44e-07	4.55	RV	CELLSTATES	vFB1.0	control_TTN	6	15
COLGALT2	1.74	0.0011	0.153	0.392	6.35	24.5	2.02e-05	2.96	RV	CELLSTATES	vFB1.0	control_TTN	6	15
LINC02343	1.73	0.0302	0.00752	0.0328	3.24	11.2	0.00206	1.52	RV	CELLSTATES	vFB1.0	control_TTN	6	15
PTPN3	1.72	0.0152	0.0149	0.0459	3.72	13.6	0.000778	1.82	RV	CELLSTATES	vFB1.0	control_TTN	6	15
MTUS1	1.71	4.68e-06	0.69	2.52	8.91	56.5	1.05e-08	5.33	RV	CELLSTATES	vFB1.0	control_TTN	6	15
LINC00968	1.7	0.048	0.0488	0.0715	4.42	9.6	0.0039	1.32	RV	CELLSTATES	vFB1.0	control_TTN	6	15
MFAP5	1.7	0.0113	0.333	1.1	7.82	14.7	0.000519	1.95	RV	CELLSTATES	vFB1.0	control_TTN	6	15
SORCS1	1.7	0.00374	0.166	0.707	7.22	19.3	0.000103	2.43	RV	CELLSTATES	vFB1.0	control_TTN	6	15
MAMDC2	1.69	0.00382	1.23	4.84	9.82	19.2	0.000108	2.42	RV	CELLSTATES	vFB1.0	control_TTN	6	15
REPS2	1.69	0.0242	0.0108	0.0247	3.12	11.9	0.0015	1.62	RV	CELLSTATES	vFB1.0	control_TTN	6	15
EFHD1	1.68	0.000656	0.105	0.363	6.25	27.1	9.48e-06	3.18	RV	CELLSTATES	vFB1.0	control_TTN	6	15
C1orf198	1.67	0.0401	0.00824	0.0338	3.35	10.2	0.00305	1.4	RV	CELLSTATES	vFB1.0	control_TTN	6	15
GRAMD1C	1.67	0.0069	0.0126	0.0447	3.75	16.7	0.000253	2.16	RV	CELLSTATES	vFB1.0	control_TTN	6	15
SLC15A2	1.67	0.0198	0.0136	0.0423	3.51	12.7	0.00111	1.7	RV	CELLSTATES	vFB1.0	control_TTN	6	15
YPEL1	1.67	0.00377	0.0237	0.0752	4.22	19.3	0.000105	2.42	RV	CELLSTATES	vFB1.0	control_TTN	6	15
ARHGEF26	1.66	1.08e-05	0.0799	0.305	5.96	50.4	3.45e-08	4.97	RV	CELLSTATES	vFB1.0	control_TTN	6	15
LINC01088	1.65	0.0434	0.828	2.98	9.31	9.93	0.0034	1.36	RV	CELLSTATES	vFB1.0	control_TTN	6	15
RUNX2	1.65	0.0054	0.157	0.195	5.71	17.7	0.000179	2.27	RV	CELLSTATES	vFB1.0	control_TTN	6	15
AC007388.1	1.64	1.61e-05	0.221	0.723	7.29	47.4	6.49e-08	4.79	RV	CELLSTATES	vFB1.0	control_TTN	6	15
GNAI1	1.64	0.000542	0.0289	0.107	4.63	28.1	7.07e-06	3.27	RV	CELLSTATES	vFB1.0	control_TTN	6	15
TNS3	1.64	9.77e-05	0.151	0.325	6.36	36.8	7.32e-07	4.01	RV	CELLSTATES	vFB1.0	control_TTN	6	15
FRZB	1.63	0.0184	0.0166	0.0408	3.76	12.9	0.00101	1.73	RV	CELLSTATES	vFB1.0	control_TTN	6	15
LMCD1-AS1	1.63	0.000844	0.18	0.389	6.52	25.8	1.38e-05	3.07	RV	CELLSTATES	vFB1.0	control_TTN	6	15
PDGFA	1.63	0.0175	0.00822	0.0266	3.24	13.1	0.000943	1.76	RV	CELLSTATES	vFB1.0	control_TTN	6	15
PRKX	1.63	1.61e-05	0.0674	0.201	5.59	47.5	6.39e-08	4.79	RV	CELLSTATES	vFB1.0	control_TTN	6	15
TMEM71	1.63	0.000153	0.0799	0.248	5.9	33.9	1.5e-06	3.81	RV	CELLSTATES	vFB1.0	control_TTN	6	15
AC005550.2	1.62	0.0322	0.0286	0.0867	4.56	10.9	0.00225	1.49	RV	CELLSTATES	vFB1.0	control_TTN	6	15
AC007389.5	1.62	0.0384	0.00747	0.0225	3.03	10.3	0.00286	1.42	RV	CELLSTATES	vFB1.0	control_TTN	6	15
ADRA1B	1.62	0.000148	0.0934	0.356	6.19	34.1	1.42e-06	3.83	RV	CELLSTATES	vFB1.0	control_TTN	6	15
PNPLA7	1.62	0.00214	0.0655	0.186	5.41	21.7	4.79e-05	2.67	RV	CELLSTATES	vFB1.0	control_TTN	6	15
AC123912.4	1.61	0.00474	0.0243	0.0454	3.77	18.3	0.000147	2.32	RV	CELLSTATES	vFB1.0	control_TTN	6	15
BACH2	1.61	8.66e-05	0.411	0.852	7.63	37.5	6.07e-07	4.06	RV	CELLSTATES	vFB1.0	control_TTN	6	15
ENOX1	1.61	2.47e-05	0.101	0.259	5.9	44.6	1.18e-07	4.61	RV	CELLSTATES	vFB1.0	control_TTN	6	15
HEG1	1.61	0.000412	0.118	0.246	5.86	29.4	5.01e-06	3.38	RV	CELLSTATES	vFB1.0	control_TTN	6	15
ITGA1	1.61	1.03e-05	0.112	0.284	6.06	50.8	3.22e-08	4.99	RV	CELLSTATES	vFB1.0	control_TTN	6	15
MASP1	1.6	0.0089	0.0337	0.134	4.83	15.6	0.000372	2.05	RV	CELLSTATES	vFB1.0	control_TTN	6	15
RNF144A	1.6	0.000169	0.312	0.824	7.46	33.3	1.73e-06	3.77	RV	CELLSTATES	vFB1.0	control_TTN	6	15
CCND3	1.59	6.93e-06	0.302	0.925	7.63	53.9	1.7e-08	5.16	RV	CELLSTATES	vFB1.0	control_TTN	6	15
FGF14	1.59	0.00621	0.486	1.04	7.95	17.2	0.000216	2.21	RV	CELLSTATES	vFB1.0	control_TTN	6	15
KCNMB4	1.59	0.00121	0.0863	0.237	5.75	24.2	2.25e-05	2.92	RV	CELLSTATES	vFB1.0	control_TTN	6	15
AC069549.1	1.58	0.04	0.0131	0.0388	3.58	10.2	0.00303	1.4	RV	CELLSTATES	vFB1.0	control_TTN	6	15
ASAP1	1.58	1.61e-05	0.564	1.27	8.2	47.3	6.61e-08	4.79	RV	CELLSTATES	vFB1.0	control_TTN	6	15
DTX4	1.58	0.0123	0.0287	0.0682	4.22	14.4	0.00058	1.91	RV	CELLSTATES	vFB1.0	control_TTN	6	15
LINC00511	1.58	0.00482	0.0186	0.0543	3.97	18.2	0.000152	2.32	RV	CELLSTATES	vFB1.0	control_TTN	6	15
NREP	1.58	0.00574	0.0782	0.128	5.08	17.5	0.000195	2.24	RV	CELLSTATES	vFB1.0	control_TTN	6	15
SOX8	1.58	0.0493	0.00775	0.014	2.7	9.52	0.00404	1.31	RV	CELLSTATES	vFB1.0	control_TTN	6	15
F2R	1.57	0.00704	0.0948	0.186	5.61	16.6	0.000262	2.15	RV	CELLSTATES	vFB1.0	control_TTN	6	15
OSBPL6	1.57	0.00751	0.139	0.236	5.85	16.3	0.000288	2.12	RV	CELLSTATES	vFB1.0	control_TTN	6	15
PCSK6	1.57	0.000961	0.901	2.41	8.96	25.2	1.65e-05	3.02	RV	CELLSTATES	vFB1.0	control_TTN	6	15
AC008840.1	1.56	0.0135	0.0126	0.0489	3.77	14.1	0.000661	1.87	RV	CELLSTATES	vFB1.0	control_TTN	6	15
KITLG	1.56	0.0112	0.0384	0.144	4.84	14.8	0.000514	1.95	RV	CELLSTATES	vFB1.0	control_TTN	6	15
LINC01847	1.56	0.039	0.0122	0.0416	3.62	10.3	0.00292	1.41	RV	CELLSTATES	vFB1.0	control_TTN	6	15
GREB1	1.55	0.00463	0.017	0.0522	3.88	18.4	0.000142	2.33	RV	CELLSTATES	vFB1.0	control_TTN	6	15
PTPDC1	1.55	0.000306	0.15	0.399	6.54	30.6	3.52e-06	3.51	RV	CELLSTATES	vFB1.0	control_TTN	6	15
TMEM131L	1.55	2.07e-05	0.143	0.332	6.27	45.7	9.4e-08	4.69	RV	CELLSTATES	vFB1.0	control_TTN	6	15
CMYA5	1.54	0.000109	0.14	0.362	6.48	35.7	9.53e-07	3.96	RV	CELLSTATES	vFB1.0	control_TTN	6	15
TMEM144	1.54	0.000288	0.249	0.687	7.24	31	3.24e-06	3.54	RV	CELLSTATES	vFB1.0	control_TTN	6	15
AC007920.2	1.53	0.0464	0.00816	0.0252	3.1	9.7	0.00374	1.33	RV	CELLSTATES	vFB1.0	control_TTN	6	15
AMOTL1	1.53	1.79e-05	0.187	0.481	6.76	46.5	7.86e-08	4.75	RV	CELLSTATES	vFB1.0	control_TTN	6	15
ANOS1	1.53	0.000571	0.108	0.292	6.11	27.9	7.62e-06	3.24	RV	CELLSTATES	vFB1.0	control_TTN	6	15
CNKSR3	1.53	0.00251	0.0345	0.0895	4.51	21.1	5.89e-05	2.6	RV	CELLSTATES	vFB1.0	control_TTN	6	15
GUCY1A2	1.52	0.0148	0.0326	0.0667	4.3	13.7	0.00075	1.83	RV	CELLSTATES	vFB1.0	control_TTN	6	15
PARP15	1.52	0.0401	0.0107	0.0274	3.21	10.2	0.00305	1.4	RV	CELLSTATES	vFB1.0	control_TTN	6	15
SPRED2	1.52	1.08e-05	0.58	1.69	8.5	50.2	3.62e-08	4.97	RV	CELLSTATES	vFB1.0	control_TTN	6	15
AP002989.1	1.51	0.0223	0.461	0.788	7.69	12.3	0.00133	1.65	RV	CELLSTATES	vFB1.0	control_TTN	6	15
FN1	1.51	0.0127	0.869	1.15	8.28	14.3	0.000612	1.9	RV	CELLSTATES	vFB1.0	control_TTN	6	15
PTPN9	1.51	3.75e-06	0.343	0.928	7.65	58.6	6.99e-09	5.43	RV	CELLSTATES	vFB1.0	control_TTN	6	15
TPD52L1	1.51	0.0261	0.0673	0.268	5.67	11.7	0.00166	1.58	RV	CELLSTATES	vFB1.0	control_TTN	6	15
WNK2	1.51	0.036	0.0134	0.0314	3.41	10.6	0.00262	1.44	RV	CELLSTATES	vFB1.0	control_TTN	6	15
ZPLD1	1.51	0.0492	0.0116	0.0251	3.26	9.53	0.00403	1.31	RV	CELLSTATES	vFB1.0	control_TTN	6	15
C11orf80	1.5	0.00269	0.143	0.252	6	20.8	6.38e-05	2.57	RV	CELLSTATES	vFB1.0	control_TTN	6	15
RANBP17	1.5	0.000194	0.109	0.279	6.04	32.7	2.07e-06	3.71	RV	CELLSTATES	vFB1.0	control_TTN	6	15
CDH2	1.49	0.000792	0.0819	0.214	5.72	26.2	1.24e-05	3.1	RV	CELLSTATES	vFB1.0	control_TTN	6	15
KLF12	1.49	2.37e-05	0.558	1.54	8.35	44.9	1.11e-07	4.62	RV	CELLSTATES	vFB1.0	control_TTN	6	15
LAMB1	1.49	0.000705	2.08	5.92	10.3	26.7	1.07e-05	3.15	RV	CELLSTATES	vFB1.0	control_TTN	6	15
MOB3B	1.49	0.011	0.213	0.737	7.18	14.8	0.0005	1.96	RV	CELLSTATES	vFB1.0	control_TTN	6	15
NCKAP5	1.49	0.000304	0.0997	0.253	5.9	30.7	3.47e-06	3.52	RV	CELLSTATES	vFB1.0	control_TTN	6	15
UACA	1.49	8.62e-05	0.373	0.836	7.59	37.6	5.98e-07	4.06	RV	CELLSTATES	vFB1.0	control_TTN	6	15
AC091948.1	1.48	7.04e-05	0.0627	0.178	5.49	38.6	4.67e-07	4.15	RV	CELLSTATES	vFB1.0	control_TTN	6	15
COL8A1	1.48	0.000972	1.33	2.69	9.32	25.1	1.67e-05	3.01	RV	CELLSTATES	vFB1.0	control_TTN	6	15
ZNF610	1.48	0.0293	0.0101	0.0295	3.26	11.3	0.00195	1.53	RV	CELLSTATES	vFB1.0	control_TTN	6	15
ARHGAP22	1.46	0.00029	0.241	0.526	6.99	30.9	3.29e-06	3.54	RV	CELLSTATES	vFB1.0	control_TTN	6	15
IRS2	1.46	0.000586	0.173	0.504	6.83	27.7	7.91e-06	3.23	RV	CELLSTATES	vFB1.0	control_TTN	6	15
LRRTM4	1.45	0.0195	0.0935	0.252	5.87	12.8	0.00108	1.71	RV	CELLSTATES	vFB1.0	control_TTN	6	15
SLC25A45	1.45	0.00138	0.0877	0.303	6.06	23.6	2.64e-05	2.86	RV	CELLSTATES	vFB1.0	control_TTN	6	15
SPRY4-AS1	1.45	0.000103	0.103	0.273	6.08	36.3	8.11e-07	3.99	RV	CELLSTATES	vFB1.0	control_TTN	6	15
BCL7A	1.44	0.0152	0.0351	0.0873	4.51	13.6	0.00078	1.82	RV	CELLSTATES	vFB1.0	control_TTN	6	15
GRB10	1.44	0.000912	0.328	0.882	7.59	25.5	1.52e-05	3.04	RV	CELLSTATES	vFB1.0	control_TTN	6	15
BMP4	1.43	0.00421	0.0462	0.165	5.22	18.8	0.000125	2.38	RV	CELLSTATES	vFB1.0	control_TTN	6	15
DZANK1	1.43	0.00914	0.0184	0.0527	3.89	15.5	0.000387	2.04	RV	CELLSTATES	vFB1.0	control_TTN	6	15
FOXP1	1.43	7.66e-06	0.688	1.71	8.63	52.9	2.11e-08	5.12	RV	CELLSTATES	vFB1.0	control_TTN	6	15
RADIL	1.43	0.000171	0.0828	0.217	5.66	33.2	1.78e-06	3.77	RV	CELLSTATES	vFB1.0	control_TTN	6	15
IL1RAPL1	1.42	0.000593	0.993	2.13	8.97	27.6	8.08e-06	3.23	RV	CELLSTATES	vFB1.0	control_TTN	6	15
KIAA1324L	1.42	0.000108	0.071	0.195	5.57	36	8.85e-07	3.97	RV	CELLSTATES	vFB1.0	control_TTN	6	15
GNB5	1.41	0.000224	0.0743	0.244	5.78	32	2.42e-06	3.65	RV	CELLSTATES	vFB1.0	control_TTN	6	15
GVQW2	1.41	0.0396	0.0116	0.0363	3.5	10.2	0.00299	1.4	RV	CELLSTATES	vFB1.0	control_TTN	6	15
AKT3	1.4	4.6e-05	1.84	5.26	10.1	40.7	2.85e-07	4.34	RV	CELLSTATES	vFB1.0	control_TTN	6	15
PTPRT	1.4	0.0158	0.182	0.499	6.7	13.5	0.000822	1.8	RV	CELLSTATES	vFB1.0	control_TTN	6	15
SLC46A3	1.4	0.000571	0.071	0.178	5.55	27.9	7.61e-06	3.24	RV	CELLSTATES	vFB1.0	control_TTN	6	15
SULT1C4	1.4	0.00579	0.0423	0.135	5.06	17.4	0.000199	2.24	RV	CELLSTATES	vFB1.0	control_TTN	6	15
SYT17	1.4	0.0134	0.0712	0.125	5.11	14.1	0.000654	1.87	RV	CELLSTATES	vFB1.0	control_TTN	6	15
TBC1D1	1.4	0.00332	0.115	0.213	5.75	19.9	8.63e-05	2.48	RV	CELLSTATES	vFB1.0	control_TTN	6	15
CDK6	1.39	0.00561	0.0688	0.12	5.11	17.5	0.00019	2.25	RV	CELLSTATES	vFB1.0	control_TTN	6	15
ROR1-AS1	1.39	0.0419	0.0187	0.0531	4.03	10	0.00324	1.38	RV	CELLSTATES	vFB1.0	control_TTN	6	15
SHROOM3	1.39	0.000956	0.179	0.456	6.67	25.2	1.63e-05	3.02	RV	CELLSTATES	vFB1.0	control_TTN	6	15
BICD1	1.38	0.00464	0.337	0.428	6.93	18.4	0.000143	2.33	RV	CELLSTATES	vFB1.0	control_TTN	6	15
CNBD1	1.38	0.00476	0.0489	0.152	5.24	18.2	0.000149	2.32	RV	CELLSTATES	vFB1.0	control_TTN	6	15
FOXO3	1.38	5.95e-05	1.17	3.48	9.5	39.4	3.86e-07	4.23	RV	CELLSTATES	vFB1.0	control_TTN	6	15
PLB1	1.38	0.0436	0.0291	0.0817	4.47	9.9	0.00344	1.36	RV	CELLSTATES	vFB1.0	control_TTN	6	15
SMOC2	1.38	0.0146	0.618	0.793	7.79	13.8	0.00073	1.84	RV	CELLSTATES	vFB1.0	control_TTN	6	15
UBALD2	1.38	0.0123	0.0215	0.0758	4.43	14.4	0.00058	1.91	RV	CELLSTATES	vFB1.0	control_TTN	6	15
AC007563.2	1.37	0.0125	0.0225	0.0804	4.4	14.4	0.000594	1.9	RV	CELLSTATES	vFB1.0	control_TTN	6	15
CYP1B1-AS1	1.37	0.000308	0.347	0.743	7.46	30.6	3.56e-06	3.51	RV	CELLSTATES	vFB1.0	control_TTN	6	15
DAPK1	1.37	0.019	0.0448	0.0967	4.78	12.9	0.00105	1.72	RV	CELLSTATES	vFB1.0	control_TTN	6	15
ST8SIA4	1.37	0.032	0.023	0.0527	3.98	11	0.00222	1.5	RV	CELLSTATES	vFB1.0	control_TTN	6	15
RCSD1	1.36	0.0119	0.0963	0.232	5.92	14.6	0.000553	1.93	RV	CELLSTATES	vFB1.0	control_TTN	6	15
SHROOM4	1.36	0.001	0.126	0.224	5.88	25	1.75e-05	3	RV	CELLSTATES	vFB1.0	control_TTN	6	15
HMGCLL1	1.35	0.000689	0.152	0.506	6.73	26.9	1.01e-05	3.16	RV	CELLSTATES	vFB1.0	control_TTN	6	15
PC	1.35	0.0289	0.0327	0.0625	4.21	11.3	0.00191	1.54	RV	CELLSTATES	vFB1.0	control_TTN	6	15
PRTG	1.35	0.000361	0.0489	0.13	5.02	29.9	4.28e-06	3.44	RV	CELLSTATES	vFB1.0	control_TTN	6	15
SPATA18	1.35	0.0107	0.0223	0.0564	4.07	14.9	0.000479	1.97	RV	CELLSTATES	vFB1.0	control_TTN	6	15
AC026904.4	1.34	0.028	0.0308	0.0777	4.32	11.4	0.00184	1.55	RV	CELLSTATES	vFB1.0	control_TTN	6	15
ASPN	1.34	0.0339	0.219	0.311	6.37	10.7	0.00243	1.47	RV	CELLSTATES	vFB1.0	control_TTN	6	15
DGKB	1.34	0.0392	0.0489	0.131	5.01	10.3	0.00294	1.41	RV	CELLSTATES	vFB1.0	control_TTN	6	15
FAM198B-AS1	1.34	0.00307	0.527	1.39	8.26	20.2	7.71e-05	2.51	RV	CELLSTATES	vFB1.0	control_TTN	6	15
INPP4A	1.34	2.37e-05	0.249	0.64	7.17	44.9	1.12e-07	4.62	RV	CELLSTATES	vFB1.0	control_TTN	6	15
PLSCR4	1.34	0.000586	0.41	0.899	7.73	27.7	7.9e-06	3.23	RV	CELLSTATES	vFB1.0	control_TTN	6	15
RNF115	1.34	8.86e-06	0.437	1.24	8.04	51.7	2.65e-08	5.05	RV	CELLSTATES	vFB1.0	control_TTN	6	15
RNF150	1.34	0.00214	0.0791	0.168	5.45	21.7	4.76e-05	2.67	RV	CELLSTATES	vFB1.0	control_TTN	6	15
TGFB2	1.34	0.00163	0.104	0.263	6	22.9	3.26e-05	2.79	RV	CELLSTATES	vFB1.0	control_TTN	6	15
AL445426.1	1.33	0.000697	0.223	0.686	7.18	26.7	1.05e-05	3.16	RV	CELLSTATES	vFB1.0	control_TTN	6	15
KLHL29	1.33	0.00198	0.306	0.703	7.37	22.1	4.24e-05	2.7	RV	CELLSTATES	vFB1.0	control_TTN	6	15
LRMDA	1.33	0.00124	0.504	0.874	7.74	24	2.33e-05	2.91	RV	CELLSTATES	vFB1.0	control_TTN	6	15
MAP1B	1.33	0.00191	0.314	0.664	7.3	22.2	4.05e-05	2.72	RV	CELLSTATES	vFB1.0	control_TTN	6	15
PLEKHH2	1.33	0.000108	0.331	0.723	7.5	36	8.84e-07	3.97	RV	CELLSTATES	vFB1.0	control_TTN	6	15
AC090115.1	1.32	0.00522	0.0412	0.0879	4.61	17.9	0.00017	2.28	RV	CELLSTATES	vFB1.0	control_TTN	6	15
BMP6	1.32	0.0223	0.0394	0.0662	4.47	12.3	0.00132	1.65	RV	CELLSTATES	vFB1.0	control_TTN	6	15
ENOX2	1.32	0.000237	0.406	1.16	8.04	31.8	2.6e-06	3.63	RV	CELLSTATES	vFB1.0	control_TTN	6	15
FAM117B	1.32	0.0105	0.0539	0.166	5.25	15	0.000464	1.98	RV	CELLSTATES	vFB1.0	control_TTN	6	15
LMO7	1.32	0.00318	0.102	0.158	5.55	20.1	8.14e-05	2.5	RV	CELLSTATES	vFB1.0	control_TTN	6	15
SHROOM1	1.32	0.0301	0.0187	0.0507	3.87	11.2	0.00204	1.52	RV	CELLSTATES	vFB1.0	control_TTN	6	15
SMAD7	1.32	0.0364	0.0374	0.0771	4.31	10.5	0.00266	1.44	RV	CELLSTATES	vFB1.0	control_TTN	6	15
SYNPO2	1.32	0.000143	1.32	3.32	9.5	34.4	1.33e-06	3.84	RV	CELLSTATES	vFB1.0	control_TTN	6	15
WDR63	1.32	0.0413	0.0346	0.0798	4.42	10.1	0.00318	1.38	RV	CELLSTATES	vFB1.0	control_TTN	6	15
FBXO32	1.31	0.00377	0.0575	0.131	5.2	19.3	0.000105	2.42	RV	CELLSTATES	vFB1.0	control_TTN	6	15
DGKH	1.3	0.000143	0.19	0.398	6.61	34.4	1.33e-06	3.84	RV	CELLSTATES	vFB1.0	control_TTN	6	15
FGD4	1.3	0.0103	0.332	0.862	7.64	15.1	0.000454	1.99	RV	CELLSTATES	vFB1.0	control_TTN	6	15
MYO1D	1.3	0.00574	0.445	0.635	7.42	17.4	0.000196	2.24	RV	CELLSTATES	vFB1.0	control_TTN	6	15
NHSL1	1.3	9.94e-05	0.413	0.852	7.68	36.5	7.75e-07	4	RV	CELLSTATES	vFB1.0	control_TTN	6	15
PEAK1	1.3	0.000159	0.547	1.05	8.06	33.7	1.59e-06	3.8	RV	CELLSTATES	vFB1.0	control_TTN	6	15
RASAL2	1.3	0.0102	0.512	1.06	7.87	15.2	0.000442	1.99	RV	CELLSTATES	vFB1.0	control_TTN	6	15
SMPX	1.3	0.0495	0.017	0.05	4	9.5	0.00406	1.31	RV	CELLSTATES	vFB1.0	control_TTN	6	15
SOX13	1.3	0.00297	0.041	0.114	4.85	20.3	7.43e-05	2.53	RV	CELLSTATES	vFB1.0	control_TTN	6	15
TPM1	1.3	0.00101	0.393	0.793	7.78	24.9	1.77e-05	3	RV	CELLSTATES	vFB1.0	control_TTN	6	15
CDK15	1.29	0.0146	0.0252	0.0842	4.44	13.8	0.000732	1.84	RV	CELLSTATES	vFB1.0	control_TTN	6	15
FMO3	1.29	0.0294	0.0417	0.1	4.76	11.2	0.00198	1.53	RV	CELLSTATES	vFB1.0	control_TTN	6	15
SLC22A15	1.29	0.00104	0.179	0.42	6.67	24.8	1.85e-05	2.98	RV	CELLSTATES	vFB1.0	control_TTN	6	15
TARID	1.29	0.00256	0.14	0.358	6.49	21	6.04e-05	2.59	RV	CELLSTATES	vFB1.0	control_TTN	6	15
ANXA5	1.28	0.00144	0.362	0.652	7.39	23.4	2.79e-05	2.84	RV	CELLSTATES	vFB1.0	control_TTN	6	15
FNIP2	1.28	0.00157	0.194	0.652	7.08	23.1	3.12e-05	2.8	RV	CELLSTATES	vFB1.0	control_TTN	6	15
FAM129A	1.27	0.00101	0.254	0.709	7.21	24.9	1.79e-05	2.99	RV	CELLSTATES	vFB1.0	control_TTN	6	15
SLC41A2	1.27	0.0413	0.0915	0.159	5.49	10.1	0.00318	1.38	RV	CELLSTATES	vFB1.0	control_TTN	6	15
INPP5A	1.26	0.00188	0.0768	0.181	5.45	22.3	3.92e-05	2.73	RV	CELLSTATES	vFB1.0	control_TTN	6	15
NOX4	1.26	0.0384	0.792	1.5	8.56	10.3	0.00286	1.42	RV	CELLSTATES	vFB1.0	control_TTN	6	15
ABLIM3	1.25	0.0148	0.186	0.373	6.68	13.7	0.000751	1.83	RV	CELLSTATES	vFB1.0	control_TTN	6	15
LINC00632	1.25	0.00198	0.0915	0.253	5.97	22.1	4.22e-05	2.7	RV	CELLSTATES	vFB1.0	control_TTN	6	15
APBB2	1.24	0.00105	0.952	1.94	8.85	24.8	1.88e-05	2.98	RV	CELLSTATES	vFB1.0	control_TTN	6	15
LDLRAD4	1.24	0.027	0.292	0.403	6.76	11.6	0.00174	1.57	RV	CELLSTATES	vFB1.0	control_TTN	6	15
SEPT11	1.24	0.00685	0.579	0.896	7.92	16.7	0.000251	2.16	RV	CELLSTATES	vFB1.0	control_TTN	6	15
USP54	1.24	0.00273	0.416	1.11	7.94	20.7	6.54e-05	2.56	RV	CELLSTATES	vFB1.0	control_TTN	6	15
MB	1.23	0.0322	0.191	0.522	7.16	10.9	0.00224	1.49	RV	CELLSTATES	vFB1.0	control_TTN	6	15
MUSK	1.23	0.022	0.529	1.36	8.32	12.3	0.0013	1.66	RV	CELLSTATES	vFB1.0	control_TTN	6	15
PLCB4	1.23	0.00382	0.372	0.628	7.35	19.2	0.000108	2.42	RV	CELLSTATES	vFB1.0	control_TTN	6	15
PDGFC	1.22	0.0486	0.0261	0.0498	4.05	9.56	0.00396	1.31	RV	CELLSTATES	vFB1.0	control_TTN	6	15
ZNF714	1.22	0.00462	0.0626	0.15	5.34	18.4	0.000141	2.33	RV	CELLSTATES	vFB1.0	control_TTN	6	15
BTBD8	1.21	0.000961	0.122	0.281	6.15	25.2	1.65e-05	3.02	RV	CELLSTATES	vFB1.0	control_TTN	6	15
BTN3A1	1.21	0.0376	0.0295	0.0566	4.1	10.4	0.00278	1.42	RV	CELLSTATES	vFB1.0	control_TTN	6	15
DOK5	1.21	0.00253	0.0682	0.149	5.39	21	5.95e-05	2.6	RV	CELLSTATES	vFB1.0	control_TTN	6	15
IMPA1	1.21	0.00047	0.0563	0.153	5.21	28.8	5.91e-06	3.33	RV	CELLSTATES	vFB1.0	control_TTN	6	15
KDM3A	1.21	0.00455	0.137	0.299	6.19	18.5	0.000139	2.34	RV	CELLSTATES	vFB1.0	control_TTN	6	15
PPP1CB	1.21	0.0108	0.246	0.539	6.96	14.9	0.000488	1.96	RV	CELLSTATES	vFB1.0	control_TTN	6	15
PREX2	1.21	0.000812	0.549	1.4	8.27	26	1.3e-05	3.09	RV	CELLSTATES	vFB1.0	control_TTN	6	15
STK39	1.21	0.00166	0.216	0.389	6.66	22.8	3.35e-05	2.78	RV	CELLSTATES	vFB1.0	control_TTN	6	15
TSC22D3	1.21	0.0219	0.329	1.14	7.92	12.3	0.00128	1.66	RV	CELLSTATES	vFB1.0	control_TTN	6	15
CCDC102B	1.2	0.0112	0.487	0.785	7.59	14.7	0.000515	1.95	RV	CELLSTATES	vFB1.0	control_TTN	6	15
COL4A1	1.2	0.0163	1.83	3.74	9.74	13.4	0.000852	1.79	RV	CELLSTATES	vFB1.0	control_TTN	6	15
EPHA3	1.2	0.00448	0.658	1.01	8.08	18.5	0.000136	2.35	RV	CELLSTATES	vFB1.0	control_TTN	6	15
SUB1	1.2	7.31e-05	0.187	0.458	6.78	38.4	4.91e-07	4.14	RV	CELLSTATES	vFB1.0	control_TTN	6	15
EEF2K	1.19	0.000987	0.191	0.468	6.74	25.1	1.71e-05	3.01	RV	CELLSTATES	vFB1.0	control_TTN	6	15
MED13L	1.19	0.000109	1.26	3.04	9.39	35.7	9.61e-07	3.96	RV	CELLSTATES	vFB1.0	control_TTN	6	15
CARMIL1	1.18	0.000825	0.989	2.97	9.24	25.9	1.34e-05	3.08	RV	CELLSTATES	vFB1.0	control_TTN	6	15
CSRNP3	1.18	0.00228	0.168	0.345	6.47	21.4	5.27e-05	2.64	RV	CELLSTATES	vFB1.0	control_TTN	6	15
DIO2	1.18	0.0274	0.144	0.247	6.01	11.5	0.00178	1.56	RV	CELLSTATES	vFB1.0	control_TTN	6	15
SCN7A	1.18	0.00391	3.68	9.95	11.1	19.1	0.000113	2.41	RV	CELLSTATES	vFB1.0	control_TTN	6	15
ZNF844	1.18	0.0335	0.0271	0.0712	4.32	10.8	0.00238	1.47	RV	CELLSTATES	vFB1.0	control_TTN	6	15
C2orf74	1.17	0.0416	0.0312	0.0557	4.18	10.1	0.00321	1.38	RV	CELLSTATES	vFB1.0	control_TTN	6	15
FIGN	1.17	0.00382	0.274	0.719	7.31	19.2	0.000108	2.42	RV	CELLSTATES	vFB1.0	control_TTN	6	15
GPI	1.17	0.00082	0.112	0.203	5.91	25.9	1.32e-05	3.09	RV	CELLSTATES	vFB1.0	control_TTN	6	15
ICA1L	1.17	0.039	0.267	0.647	7.2	10.3	0.00292	1.41	RV	CELLSTATES	vFB1.0	control_TTN	6	15
JCAD	1.16	0.0259	0.0529	0.141	5.18	11.7	0.00164	1.59	RV	CELLSTATES	vFB1.0	control_TTN	6	15
LIN7A	1.16	0.00392	0.0621	0.203	5.5	19	0.000114	2.41	RV	CELLSTATES	vFB1.0	control_TTN	6	15
SPATA9	1.16	0.0331	0.0267	0.0615	4.21	10.8	0.00233	1.48	RV	CELLSTATES	vFB1.0	control_TTN	6	15
AL078459.1	1.15	0.0312	0.0829	0.142	5.41	11	0.00215	1.51	RV	CELLSTATES	vFB1.0	control_TTN	6	15
ARHGAP26	1.15	0.00516	0.633	1.88	8.54	17.9	0.000167	2.29	RV	CELLSTATES	vFB1.0	control_TTN	6	15
CDK8	1.15	0.00556	0.655	1.06	8.12	17.6	0.000187	2.25	RV	CELLSTATES	vFB1.0	control_TTN	6	15
ADAMTS5	1.14	0.00318	0.25	0.576	7.18	20.1	8.15e-05	2.5	RV	CELLSTATES	vFB1.0	control_TTN	6	15
ATP9A	1.14	0.00144	0.128	0.286	6.16	23.4	2.79e-05	2.84	RV	CELLSTATES	vFB1.0	control_TTN	6	15
DDX60	1.14	0.0197	0.0486	0.104	4.83	12.7	0.0011	1.71	RV	CELLSTATES	vFB1.0	control_TTN	6	15
PALM2-AKAP2	1.14	0.011	0.113	0.223	5.99	14.8	0.000501	1.96	RV	CELLSTATES	vFB1.0	control_TTN	6	15
SULF1	1.14	0.0105	0.373	0.826	7.57	15	0.000465	1.98	RV	CELLSTATES	vFB1.0	control_TTN	6	15
EDIL3	1.13	0.0102	0.248	0.343	6.62	15.1	0.000447	1.99	RV	CELLSTATES	vFB1.0	control_TTN	6	15
LINC00882	1.13	0.00338	0.298	0.584	7.21	19.8	8.88e-05	2.47	RV	CELLSTATES	vFB1.0	control_TTN	6	15
OMD	1.13	0.00152	0.0812	0.195	5.67	23.2	2.99e-05	2.82	RV	CELLSTATES	vFB1.0	control_TTN	6	15
RFTN2	1.13	0.00191	0.396	0.999	7.84	22.2	4.04e-05	2.72	RV	CELLSTATES	vFB1.0	control_TTN	6	15
KBTBD12	1.12	0.0467	0.0215	0.0509	4.01	9.68	0.00378	1.33	RV	CELLSTATES	vFB1.0	control_TTN	6	15
PDE7B	1.12	0.00183	0.464	0.747	7.67	22.5	3.78e-05	2.74	RV	CELLSTATES	vFB1.0	control_TTN	6	15
SYTL4	1.12	0.00729	0.211	0.545	6.98	16.5	0.000277	2.14	RV	CELLSTATES	vFB1.0	control_TTN	6	15
ACSL1	1.11	0.00429	0.213	0.454	6.8	18.7	0.000128	2.37	RV	CELLSTATES	vFB1.0	control_TTN	6	15
EXT1	1.11	0.00337	1.65	2.47	9.41	19.8	8.83e-05	2.47	RV	CELLSTATES	vFB1.0	control_TTN	6	15
N4BP2L1	1.11	0.00995	0.0998	0.263	6.07	15.2	0.000428	2	RV	CELLSTATES	vFB1.0	control_TTN	6	15
PAG1	1.11	0.00168	0.317	0.543	7.16	22.8	3.42e-05	2.77	RV	CELLSTATES	vFB1.0	control_TTN	6	15
PCMTD2	1.11	0.00206	0.118	0.274	6.07	21.9	4.52e-05	2.69	RV	CELLSTATES	vFB1.0	control_TTN	6	15
RPL34-AS1	1.11	0.0309	0.0237	0.0533	4.05	11.1	0.00212	1.51	RV	CELLSTATES	vFB1.0	control_TTN	6	15
SLC7A2	1.11	0.0339	0.044	0.0693	4.51	10.7	0.00242	1.47	RV	CELLSTATES	vFB1.0	control_TTN	6	15
VIPR2	1.11	0.00744	0.198	0.469	6.8	16.4	0.000285	2.13	RV	CELLSTATES	vFB1.0	control_TTN	6	15
ADGRD1	1.1	0.00755	0.501	1.24	8.16	16.3	0.000291	2.12	RV	CELLSTATES	vFB1.0	control_TTN	6	15
CCDC171	1.1	0.000913	0.226	0.451	6.82	25.4	1.53e-05	3.04	RV	CELLSTATES	vFB1.0	control_TTN	6	15
POC1B	1.1	0.00228	0.0734	0.182	5.57	21.4	5.29e-05	2.64	RV	CELLSTATES	vFB1.0	control_TTN	6	15
KLF7	1.09	0.00116	0.256	0.588	7.12	24.3	2.14e-05	2.93	RV	CELLSTATES	vFB1.0	control_TTN	6	15
MLLT3	1.09	0.000913	0.222	0.503	6.91	25.4	1.53e-05	3.04	RV	CELLSTATES	vFB1.0	control_TTN	6	15
PHACTR1	1.09	0.00332	0.167	0.388	6.55	19.9	8.62e-05	2.48	RV	CELLSTATES	vFB1.0	control_TTN	6	15
PLEKHA1	1.09	0.000656	0.128	0.277	6.14	27.1	9.4e-06	3.18	RV	CELLSTATES	vFB1.0	control_TTN	6	15
AC113383.1	1.08	0.0367	0.0448	0.0709	4.53	10.5	0.00269	1.44	RV	CELLSTATES	vFB1.0	control_TTN	6	15
CRIM1	1.08	0.00338	0.112	0.184	5.77	19.8	8.93e-05	2.47	RV	CELLSTATES	vFB1.0	control_TTN	6	15
FAM214A	1.08	0.00509	0.331	0.793	7.51	18	0.000163	2.29	RV	CELLSTATES	vFB1.0	control_TTN	6	15
CCDC7	1.07	0.00185	0.259	0.483	6.92	22.4	3.84e-05	2.73	RV	CELLSTATES	vFB1.0	control_TTN	6	15
GCNA	1.07	0.0409	0.038	0.0615	4.29	10.1	0.00311	1.39	RV	CELLSTATES	vFB1.0	control_TTN	6	15
LINC00886	1.07	0.00679	0.0847	0.198	5.59	16.8	0.000247	2.17	RV	CELLSTATES	vFB1.0	control_TTN	6	15
NEDD4	1.07	0.00341	0.156	0.346	6.38	19.7	9.11e-05	2.47	RV	CELLSTATES	vFB1.0	control_TTN	6	15
PIK3CA	1.07	0.000908	0.312	0.681	7.37	25.5	1.5e-05	3.04	RV	CELLSTATES	vFB1.0	control_TTN	6	15
RASA2	1.07	0.00026	0.259	0.479	6.98	31.4	2.91e-06	3.58	RV	CELLSTATES	vFB1.0	control_TTN	6	15
SLC44A1	1.07	0.000945	0.295	0.706	7.38	25.3	1.6e-05	3.02	RV	CELLSTATES	vFB1.0	control_TTN	6	15
COBLL1	1.06	0.0143	0.239	0.496	6.96	13.9	0.000711	1.85	RV	CELLSTATES	vFB1.0	control_TTN	6	15
FAM66D	1.06	0.0316	0.0696	0.133	5.19	11	0.00219	1.5	RV	CELLSTATES	vFB1.0	control_TTN	6	15
IGF1R	1.06	0.00431	0.823	1.7	8.68	18.7	0.000129	2.37	RV	CELLSTATES	vFB1.0	control_TTN	6	15
PIWIL4	1.06	0.0209	0.0665	0.152	5.34	12.5	0.0012	1.68	RV	CELLSTATES	vFB1.0	control_TTN	6	15
PPM1B	1.06	0.00729	0.307	0.69	7.38	16.5	0.000278	2.14	RV	CELLSTATES	vFB1.0	control_TTN	6	15
TRIO	1.06	0.00216	0.877	1.48	8.57	21.6	4.88e-05	2.67	RV	CELLSTATES	vFB1.0	control_TTN	6	15
AKAP6	1.05	0.0198	0.0817	0.14	5.4	12.7	0.00112	1.7	RV	CELLSTATES	vFB1.0	control_TTN	6	15
ASCC3	1.05	0.0011	0.544	0.928	7.96	24.5	2e-05	2.96	RV	CELLSTATES	vFB1.0	control_TTN	6	15
CDKL1	1.05	0.00712	0.148	0.334	6.5	16.6	0.000266	2.15	RV	CELLSTATES	vFB1.0	control_TTN	6	15
ISPD	1.05	0.0108	0.187	0.339	6.43	14.9	0.000484	1.97	RV	CELLSTATES	vFB1.0	control_TTN	6	15
MIS18BP1	1.05	0.00338	0.155	0.344	6.48	19.8	8.94e-05	2.47	RV	CELLSTATES	vFB1.0	control_TTN	6	15
ZNF385D	1.05	0.0197	0.535	1.39	8.26	12.7	0.0011	1.71	RV	CELLSTATES	vFB1.0	control_TTN	6	15
CFH	1.04	0.0109	1.06	2.44	9.09	14.9	0.000492	1.96	RV	CELLSTATES	vFB1.0	control_TTN	6	15
DDX60L	1.04	0.0301	0.0653	0.141	5.27	11.2	0.00205	1.52	RV	CELLSTATES	vFB1.0	control_TTN	6	15
KCNAB1	1.04	0.00724	0.125	0.191	5.87	16.5	0.000275	2.14	RV	CELLSTATES	vFB1.0	control_TTN	6	15
NRK	1.04	0.0187	0.411	0.545	7.24	12.9	0.00103	1.73	RV	CELLSTATES	vFB1.0	control_TTN	6	15
PRKCE	1.04	0.000789	0.36	0.689	7.49	26.2	1.22e-05	3.1	RV	CELLSTATES	vFB1.0	control_TTN	6	15
RMND5A	1.04	0.0448	0.0764	0.194	5.64	9.82	0.00356	1.35	RV	CELLSTATES	vFB1.0	control_TTN	6	15
ZNF704	1.04	0.00623	0.507	0.841	7.85	17.1	0.000219	2.21	RV	CELLSTATES	vFB1.0	control_TTN	6	15
CTDSPL	1.03	0.00378	0.386	0.933	7.75	19.3	0.000106	2.42	RV	CELLSTATES	vFB1.0	control_TTN	6	15
MAML3	1.03	0.00205	0.441	0.718	7.67	21.9	4.45e-05	2.69	RV	CELLSTATES	vFB1.0	control_TTN	6	15
REPS1	1.03	0.000625	0.351	0.843	7.59	27.3	8.86e-06	3.2	RV	CELLSTATES	vFB1.0	control_TTN	6	15
SH3RF3	1.03	0.0271	0.161	0.322	6.31	11.6	0.00175	1.57	RV	CELLSTATES	vFB1.0	control_TTN	6	15
TBC1D32	1.03	0.00337	0.17	0.308	6.32	19.8	8.82e-05	2.47	RV	CELLSTATES	vFB1.0	control_TTN	6	15
CCDC28A	1.02	0.0117	0.0713	0.179	5.51	14.6	0.000545	1.93	RV	CELLSTATES	vFB1.0	control_TTN	6	15
EFR3A	1.02	0.000593	0.2	0.347	6.58	27.6	8.14e-06	3.23	RV	CELLSTATES	vFB1.0	control_TTN	6	15
PLEKHA2	1.02	0.00621	0.187	0.336	6.5	17.2	0.000217	2.21	RV	CELLSTATES	vFB1.0	control_TTN	6	15
ZNF235	1.02	0.00117	0.135	0.26	6.11	24.3	2.17e-05	2.93	RV	CELLSTATES	vFB1.0	control_TTN	6	15
AC104806.2	1.01	0.00606	0.133	0.268	6.18	17.3	0.00021	2.22	RV	CELLSTATES	vFB1.0	control_TTN	6	15
ENPP1	1.01	0.0295	0.0407	0.0851	4.63	11.2	0.00199	1.53	RV	CELLSTATES	vFB1.0	control_TTN	6	15
POC1B-AS1	1.01	0.0321	0.059	0.141	5.26	10.9	0.00224	1.49	RV	CELLSTATES	vFB1.0	control_TTN	6	15
RPH3AL	1.01	0.0097	0.084	0.167	5.61	15.3	0.000416	2.01	RV	CELLSTATES	vFB1.0	control_TTN	6	15
SLC9B1	1.01	0.0418	0.0371	0.0733	4.37	10.1	0.00323	1.38	RV	CELLSTATES	vFB1.0	control_TTN	6	15
ARHGAP18	1	0.0261	0.141	0.253	6.02	11.7	0.00166	1.58	RV	CELLSTATES	vFB1.0	control_TTN	6	15
FCHSD2	1	0.00227	0.665	1.29	8.45	21.4	5.22e-05	2.64	RV	CELLSTATES	vFB1.0	control_TTN	6	15
SUPT3H	1	0.00369	0.271	0.54	7.11	19.4	0.000101	2.43	RV	CELLSTATES	vFB1.0	control_TTN	6	15
TMEM204	1	0.0111	0.176	0.322	6.45	14.8	0.000506	1.96	RV	CELLSTATES	vFB1.0	control_TTN	6	15
ETV5	0.998	0.0219	0.0648	0.142	5.29	12.3	0.00129	1.66	RV	CELLSTATES	vFB1.0	control_TTN	6	15
LDLRAD3	0.997	0.0381	0.24	0.308	6.71	10.4	0.00283	1.42	RV	CELLSTATES	vFB1.0	control_TTN	6	15
PDLIM1	0.996	0.00198	0.121	0.27	6.16	22.1	4.25e-05	2.7	RV	CELLSTATES	vFB1.0	control_TTN	6	15
ASAP2	0.995	0.00206	0.409	0.769	7.69	21.9	4.5e-05	2.69	RV	CELLSTATES	vFB1.0	control_TTN	6	15
COL6A6	0.995	0.0312	0.295	0.745	7.39	11	0.00216	1.51	RV	CELLSTATES	vFB1.0	control_TTN	6	15
KANK1	0.995	0.00217	0.816	1.86	8.77	21.6	4.91e-05	2.66	RV	CELLSTATES	vFB1.0	control_TTN	6	15
JARID2	0.994	0.00857	0.256	0.431	6.8	15.8	0.000352	2.07	RV	CELLSTATES	vFB1.0	control_TTN	6	15
PCOLCE2	0.993	0.0275	0.349	0.699	7.52	11.5	0.00179	1.56	RV	CELLSTATES	vFB1.0	control_TTN	6	15
C5	0.991	0.0173	0.0563	0.113	5.06	13.2	0.000931	1.76	RV	CELLSTATES	vFB1.0	control_TTN	6	15
TTC39B	0.991	0.00435	0.142	0.229	6.03	18.6	0.000131	2.36	RV	CELLSTATES	vFB1.0	control_TTN	6	15
GLI3	0.99	0.00626	0.282	0.466	6.94	17.1	0.000221	2.2	RV	CELLSTATES	vFB1.0	control_TTN	6	15
COL4A3	0.988	0.0114	1.17	2.3	9.08	14.7	0.000523	1.94	RV	CELLSTATES	vFB1.0	control_TTN	6	15
CHN1	0.987	0.00704	0.0838	0.152	5.54	16.6	0.000262	2.15	RV	CELLSTATES	vFB1.0	control_TTN	6	15
HPS3	0.987	0.00718	0.102	0.202	5.82	16.5	0.000269	2.14	RV	CELLSTATES	vFB1.0	control_TTN	6	15
TTL	0.986	0.0261	0.0563	0.0932	4.86	11.7	0.00166	1.58	RV	CELLSTATES	vFB1.0	control_TTN	6	15
TCP11L2	0.982	0.0259	0.0788	0.183	5.59	11.7	0.00164	1.59	RV	CELLSTATES	vFB1.0	control_TTN	6	15
NINL	0.98	0.0195	0.0731	0.128	5.17	12.8	0.00108	1.71	RV	CELLSTATES	vFB1.0	control_TTN	6	15
TMEM50B	0.978	0.00423	0.127	0.293	6.25	18.8	0.000126	2.37	RV	CELLSTATES	vFB1.0	control_TTN	6	15
GAB1	0.975	0.00539	0.495	0.929	7.92	17.7	0.000178	2.27	RV	CELLSTATES	vFB1.0	control_TTN	6	15
UTRN	0.975	0.00215	0.72	1.36	8.44	21.7	4.85e-05	2.67	RV	CELLSTATES	vFB1.0	control_TTN	6	15
PRKCH	0.974	0.0481	0.0687	0.0912	4.86	9.6	0.00391	1.32	RV	CELLSTATES	vFB1.0	control_TTN	6	15
FAM13A	0.969	0.00723	0.593	1.25	8.21	16.5	0.000271	2.14	RV	CELLSTATES	vFB1.0	control_TTN	6	15
KCTD9	0.959	0.0011	0.136	0.299	6.31	24.5	2e-05	2.96	RV	CELLSTATES	vFB1.0	control_TTN	6	15
FMNL2	0.955	0.00366	0.556	1.27	8.23	19.4	9.98e-05	2.44	RV	CELLSTATES	vFB1.0	control_TTN	6	15
PLA2R1	0.953	0.0156	0.171	0.25	6.29	13.5	0.000812	1.81	RV	CELLSTATES	vFB1.0	control_TTN	6	15
ABLIM1	0.951	0.0102	0.648	1.55	8.55	15.1	0.00045	1.99	RV	CELLSTATES	vFB1.0	control_TTN	6	15
CPEB3	0.951	0.00316	0.156	0.288	6.35	20.1	7.99e-05	2.5	RV	CELLSTATES	vFB1.0	control_TTN	6	15
CACNA1C	0.945	0.0312	0.738	0.858	8.14	11	0.00216	1.51	RV	CELLSTATES	vFB1.0	control_TTN	6	15
CUL4B	0.942	0.0232	0.114	0.204	5.82	12.1	0.00141	1.63	RV	CELLSTATES	vFB1.0	control_TTN	6	15
SLC43A1	0.942	0.0434	0.0394	0.0769	4.57	9.93	0.0034	1.36	RV	CELLSTATES	vFB1.0	control_TTN	6	15
SETDB2	0.941	0.017	0.084	0.169	5.48	13.2	0.000902	1.77	RV	CELLSTATES	vFB1.0	control_TTN	6	15
ABCC5	0.939	0.0152	0.136	0.213	5.95	13.7	0.000773	1.82	RV	CELLSTATES	vFB1.0	control_TTN	6	15
ARHGEF7	0.939	0.00167	0.255	0.431	6.92	22.8	3.38e-05	2.78	RV	CELLSTATES	vFB1.0	control_TTN	6	15
ZDHHC21	0.936	0.0158	0.183	0.333	6.43	13.5	0.000825	1.8	RV	CELLSTATES	vFB1.0	control_TTN	6	15
MBNL3	0.931	0.0256	0.083	0.2	5.73	11.8	0.0016	1.59	RV	CELLSTATES	vFB1.0	control_TTN	6	15
KAT2B	0.93	0.0127	0.113	0.225	5.97	14.3	0.000607	1.9	RV	CELLSTATES	vFB1.0	control_TTN	6	15
PLAGL1	0.93	0.00274	0.742	1.31	8.45	20.7	6.63e-05	2.56	RV	CELLSTATES	vFB1.0	control_TTN	6	15
MBOAT2	0.929	0.0265	0.0728	0.122	5.15	11.6	0.00169	1.58	RV	CELLSTATES	vFB1.0	control_TTN	6	15
ABHD2	0.926	0.00633	0.141	0.193	5.89	17	0.000225	2.2	RV	CELLSTATES	vFB1.0	control_TTN	6	15
DYNC2LI1	0.925	0.0051	0.179	0.304	6.4	18	0.000164	2.29	RV	CELLSTATES	vFB1.0	control_TTN	6	15
MXI1	0.925	0.0154	0.222	0.491	6.97	13.6	0.000796	1.81	RV	CELLSTATES	vFB1.0	control_TTN	6	15
RAPGEF2	0.925	0.00148	0.282	0.489	7.07	23.3	2.9e-05	2.83	RV	CELLSTATES	vFB1.0	control_TTN	6	15
CASTOR3	0.923	0.00818	0.0974	0.181	5.69	16	0.000324	2.09	RV	CELLSTATES	vFB1.0	control_TTN	6	15
FAM174B	0.923	0.0037	0.0929	0.148	5.47	19.4	0.000102	2.43	RV	CELLSTATES	vFB1.0	control_TTN	6	15
HACE1	0.923	0.0108	0.0954	0.175	5.55	14.9	0.000483	1.97	RV	CELLSTATES	vFB1.0	control_TTN	6	15
GMDS-DT	0.92	0.00425	0.586	0.972	8.03	18.7	0.000126	2.37	RV	CELLSTATES	vFB1.0	control_TTN	6	15
ARHGEF6	0.919	0.0154	0.0896	0.148	5.5	13.6	0.000798	1.81	RV	CELLSTATES	vFB1.0	control_TTN	6	15
MTMR12	0.918	0.0301	0.0935	0.178	5.59	11.2	0.00203	1.52	RV	CELLSTATES	vFB1.0	control_TTN	6	15
NPAS3	0.918	0.0143	0.832	1.68	8.77	13.9	0.000708	1.85	RV	CELLSTATES	vFB1.0	control_TTN	6	15
PTPN21	0.916	0.0163	0.157	0.275	6.25	13.4	0.000854	1.79	RV	CELLSTATES	vFB1.0	control_TTN	6	15
SLX4IP	0.916	0.00466	0.0816	0.172	5.57	18.3	0.000144	2.33	RV	CELLSTATES	vFB1.0	control_TTN	6	15
ITGB5	0.915	0.0077	0.179	0.294	6.45	16.2	0.000301	2.11	RV	CELLSTATES	vFB1.0	control_TTN	6	15
C9orf3	0.913	0.0023	0.567	0.974	8.15	21.4	5.36e-05	2.64	RV	CELLSTATES	vFB1.0	control_TTN	6	15
PALLD	0.905	0.0269	0.868	1.12	8.37	11.6	0.00174	1.57	RV	CELLSTATES	vFB1.0	control_TTN	6	15
RAB11FIP3	0.904	0.0217	0.141	0.233	6.06	12.4	0.00127	1.66	RV	CELLSTATES	vFB1.0	control_TTN	6	15
MALRD1	0.903	0.0143	0.137	0.198	5.9	13.9	0.000712	1.85	RV	CELLSTATES	vFB1.0	control_TTN	6	15
RND3	0.903	0.0109	0.169	0.491	6.73	14.8	0.000495	1.96	RV	CELLSTATES	vFB1.0	control_TTN	6	15
CPED1	0.902	0.00724	0.255	0.497	7.08	16.5	0.000274	2.14	RV	CELLSTATES	vFB1.0	control_TTN	6	15
IVNS1ABP	0.899	0.0267	0.0775	0.122	5.22	11.6	0.00171	1.57	RV	CELLSTATES	vFB1.0	control_TTN	6	15
TBC1D9	0.897	0.0265	0.095	0.147	5.39	11.6	0.00169	1.58	RV	CELLSTATES	vFB1.0	control_TTN	6	15
FAM126A	0.896	0.00273	0.241	0.379	6.81	20.7	6.54e-05	2.56	RV	CELLSTATES	vFB1.0	control_TTN	6	15
SDK1	0.895	0.0143	0.44	0.833	7.77	13.9	0.000711	1.85	RV	CELLSTATES	vFB1.0	control_TTN	6	15
GPR137B	0.894	0.0127	0.0636	0.124	5.23	14.3	0.000614	1.89	RV	CELLSTATES	vFB1.0	control_TTN	6	15
AC027117.2	0.893	0.0337	0.0945	0.225	5.84	10.8	0.0024	1.47	RV	CELLSTATES	vFB1.0	control_TTN	6	15
CLYBL	0.893	0.0184	0.0782	0.148	5.42	13	0.00101	1.74	RV	CELLSTATES	vFB1.0	control_TTN	6	15
COL4A4	0.893	0.0338	1.76	3.28	9.61	10.8	0.00241	1.47	RV	CELLSTATES	vFB1.0	control_TTN	6	15
NAB1	0.893	0.0211	0.106	0.158	5.54	12.5	0.00121	1.68	RV	CELLSTATES	vFB1.0	control_TTN	6	15
PTPRG	0.89	0.0307	3.36	7.34	10.8	11.1	0.0021	1.51	RV	CELLSTATES	vFB1.0	control_TTN	6	15
EGFR	0.889	0.00702	1.75	3.36	9.74	16.6	0.00026	2.15	RV	CELLSTATES	vFB1.0	control_TTN	6	15
FNBP1L	0.887	0.0322	0.102	0.147	5.49	10.9	0.00225	1.49	RV	CELLSTATES	vFB1.0	control_TTN	6	15
FAM111A	0.886	0.0434	0.0659	0.116	5.07	9.93	0.0034	1.36	RV	CELLSTATES	vFB1.0	control_TTN	6	15
ELF1	0.883	0.00419	0.75	1.56	8.61	18.8	0.000123	2.38	RV	CELLSTATES	vFB1.0	control_TTN	6	15
CD99	0.882	0.0082	0.272	0.446	7.02	16	0.000327	2.09	RV	CELLSTATES	vFB1.0	control_TTN	6	15
ZNF717	0.882	0.0204	0.0853	0.15	5.43	12.6	0.00116	1.69	RV	CELLSTATES	vFB1.0	control_TTN	6	15
STK38	0.88	0.0137	0.236	0.492	6.91	14	0.000668	1.86	RV	CELLSTATES	vFB1.0	control_TTN	6	15
PDGFD	0.879	0.00649	1.8	3.15	9.75	17	0.000233	2.19	RV	CELLSTATES	vFB1.0	control_TTN	6	15
RAB8B	0.873	0.0091	0.3	0.686	7.35	15.5	0.000384	2.04	RV	CELLSTATES	vFB1.0	control_TTN	6	15
RIMKLB	0.873	0.0197	0.162	0.296	6.43	12.7	0.0011	1.7	RV	CELLSTATES	vFB1.0	control_TTN	6	15
ANKRD28	0.872	0.0199	0.23	0.442	6.85	12.7	0.00112	1.7	RV	CELLSTATES	vFB1.0	control_TTN	6	15
GLT8D2	0.87	0.00853	0.201	0.397	6.77	15.8	0.000349	2.07	RV	CELLSTATES	vFB1.0	control_TTN	6	15
CEP290	0.869	0.0129	0.134	0.242	6.15	14.2	0.000627	1.89	RV	CELLSTATES	vFB1.0	control_TTN	6	15
NDE1	0.867	0.0105	0.115	0.206	5.97	15	0.000467	1.98	RV	CELLSTATES	vFB1.0	control_TTN	6	15
RHOBTB3	0.866	0.0055	1.17	2.44	9.27	17.6	0.000185	2.26	RV	CELLSTATES	vFB1.0	control_TTN	6	15
FBXL20	0.865	0.00338	0.355	0.677	7.52	19.8	8.92e-05	2.47	RV	CELLSTATES	vFB1.0	control_TTN	6	15
GALNT7	0.865	0.011	0.28	0.485	7.02	14.8	0.000497	1.96	RV	CELLSTATES	vFB1.0	control_TTN	6	15
TFDP2	0.865	0.00724	0.346	0.66	7.46	16.5	0.000273	2.14	RV	CELLSTATES	vFB1.0	control_TTN	6	15
C2CD5	0.863	0.0284	0.182	0.294	6.34	11.4	0.00187	1.55	RV	CELLSTATES	vFB1.0	control_TTN	6	15
FOXN3	0.861	0.00318	1.14	2.09	9.11	20.1	8.14e-05	2.5	RV	CELLSTATES	vFB1.0	control_TTN	6	15
DENND4C	0.86	0.00144	0.557	1.07	8.15	23.5	2.78e-05	2.84	RV	CELLSTATES	vFB1.0	control_TTN	6	15
MAP3K4	0.859	0.01	0.247	0.335	6.65	15.2	0.000432	2	RV	CELLSTATES	vFB1.0	control_TTN	6	15
PACSIN2	0.858	0.0109	0.158	0.266	6.24	14.9	0.000492	1.96	RV	CELLSTATES	vFB1.0	control_TTN	6	15
ERGIC1	0.856	0.0293	0.189	0.274	6.4	11.3	0.00196	1.53	RV	CELLSTATES	vFB1.0	control_TTN	6	15
ZNF438	0.856	0.00454	0.374	0.748	7.61	18.5	0.000138	2.34	RV	CELLSTATES	vFB1.0	control_TTN	6	15
ZNF577	0.849	0.0329	0.0584	0.124	5.21	10.9	0.00231	1.48	RV	CELLSTATES	vFB1.0	control_TTN	6	15
FRY	0.846	0.0476	0.33	0.476	7.12	9.63	0.00386	1.32	RV	CELLSTATES	vFB1.0	control_TTN	6	15
FAM102B	0.845	0.0393	0.122	0.177	5.74	10.3	0.00296	1.41	RV	CELLSTATES	vFB1.0	control_TTN	6	15
KCTD3	0.845	0.0269	0.201	0.401	6.65	11.6	0.00173	1.57	RV	CELLSTATES	vFB1.0	control_TTN	6	15
MAP3K3	0.844	0.0161	0.233	0.412	6.82	13.4	0.000842	1.79	RV	CELLSTATES	vFB1.0	control_TTN	6	15
JMY	0.842	0.0227	0.107	0.177	5.65	12.2	0.00137	1.64	RV	CELLSTATES	vFB1.0	control_TTN	6	15
CLMP	0.841	0.0271	0.572	0.9	8.14	11.5	0.00176	1.57	RV	CELLSTATES	vFB1.0	control_TTN	6	15
SFMBT2	0.839	0.0336	0.183	0.243	6.27	10.8	0.00239	1.47	RV	CELLSTATES	vFB1.0	control_TTN	6	15
OGA	0.837	0.00426	0.452	0.889	7.88	18.7	0.000127	2.37	RV	CELLSTATES	vFB1.0	control_TTN	6	15
IRS1	0.835	0.0373	0.151	0.219	6.1	10.4	0.00275	1.43	RV	CELLSTATES	vFB1.0	control_TTN	6	15
UNC13B	0.834	0.014	0.131	0.225	5.99	14	0.000687	1.85	RV	CELLSTATES	vFB1.0	control_TTN	6	15
PAM	0.832	0.00529	0.624	0.997	8.12	17.8	0.000174	2.28	RV	CELLSTATES	vFB1.0	control_TTN	6	15
POLA1	0.827	0.0223	0.159	0.234	6.11	12.2	0.00133	1.65	RV	CELLSTATES	vFB1.0	control_TTN	6	15
RPS6KA5	0.827	0.017	0.0949	0.194	5.85	13.2	0.000902	1.77	RV	CELLSTATES	vFB1.0	control_TTN	6	15
SESN1	0.826	0.00832	0.317	0.616	7.36	15.9	0.000335	2.08	RV	CELLSTATES	vFB1.0	control_TTN	6	15
AKAP13	0.82	0.00673	2.49	4.07	10.1	16.8	0.000244	2.17	RV	CELLSTATES	vFB1.0	control_TTN	6	15
NBEA	0.817	0.00832	0.349	0.598	7.36	15.9	0.000332	2.08	RV	CELLSTATES	vFB1.0	control_TTN	6	15
KLHL24	0.816	0.00769	0.276	0.512	7.15	16.2	0.0003	2.11	RV	CELLSTATES	vFB1.0	control_TTN	6	15
DST	0.815	0.0056	1.3	2.17	9.25	17.6	0.000189	2.25	RV	CELLSTATES	vFB1.0	control_TTN	6	15
VASH1	0.814	0.0463	0.104	0.192	5.86	9.7	0.00374	1.33	RV	CELLSTATES	vFB1.0	control_TTN	6	15
ANKRD36B	0.812	0.024	0.0949	0.162	5.61	12	0.00148	1.62	RV	CELLSTATES	vFB1.0	control_TTN	6	15
FBXO38	0.811	0.0113	0.207	0.327	6.54	14.7	0.000522	1.95	RV	CELLSTATES	vFB1.0	control_TTN	6	15
TULP4	0.81	0.00929	0.468	0.712	7.72	15.5	0.000394	2.03	RV	CELLSTATES	vFB1.0	control_TTN	6	15
GPCPD1	0.809	0.0394	0.16	0.26	6.15	10.3	0.00297	1.4	RV	CELLSTATES	vFB1.0	control_TTN	6	15
ZFHX3	0.804	0.0184	1.13	2.07	9.1	13	0.00101	1.73	RV	CELLSTATES	vFB1.0	control_TTN	6	15
ANKS1B	0.802	0.0184	0.615	0.978	8.07	13	0.00101	1.74	RV	CELLSTATES	vFB1.0	control_TTN	6	15
CREB5	0.801	0.029	0.403	0.629	7.63	11.3	0.00193	1.54	RV	CELLSTATES	vFB1.0	control_TTN	6	15
ZNF263	0.801	0.0213	0.0868	0.156	5.56	12.5	0.00123	1.67	RV	CELLSTATES	vFB1.0	control_TTN	6	15
PRICKLE2	0.8	0.0221	0.648	1.07	8.16	12.3	0.00131	1.66	RV	CELLSTATES	vFB1.0	control_TTN	6	15
AUTS2	0.798	0.0184	1.54	2.1	9.24	13	0.001	1.74	RV	CELLSTATES	vFB1.0	control_TTN	6	15
RBAK-RBAKDN	0.794	0.0154	0.145	0.226	6.07	13.6	0.000795	1.81	RV	CELLSTATES	vFB1.0	control_TTN	6	15
TMEM123	0.794	0.0373	0.107	0.185	5.75	10.4	0.00274	1.43	RV	CELLSTATES	vFB1.0	control_TTN	6	15
EVI5	0.792	0.0148	0.622	0.997	8.11	13.8	0.000743	1.83	RV	CELLSTATES	vFB1.0	control_TTN	6	15
MACF1	0.788	0.0168	0.928	1.25	8.53	13.3	0.000888	1.77	RV	CELLSTATES	vFB1.0	control_TTN	6	15
TPCN1	0.788	0.039	0.451	0.874	7.93	10.3	0.00293	1.41	RV	CELLSTATES	vFB1.0	control_TTN	6	15
NCOA3	0.786	0.0119	0.353	0.643	7.43	14.5	0.000558	1.92	RV	CELLSTATES	vFB1.0	control_TTN	6	15
RGL1	0.785	0.0197	0.193	0.297	6.48	12.7	0.0011	1.71	RV	CELLSTATES	vFB1.0	control_TTN	6	15
RORA	0.785	0.0235	6.37	11.3	11.5	12.1	0.00143	1.63	RV	CELLSTATES	vFB1.0	control_TTN	6	15
LRCH1	0.784	0.0102	0.26	0.412	6.92	15.1	0.000444	1.99	RV	CELLSTATES	vFB1.0	control_TTN	6	15
RNF130	0.784	0.0052	0.218	0.382	6.77	17.9	0.000169	2.28	RV	CELLSTATES	vFB1.0	control_TTN	6	15
ZNF280D	0.782	0.0234	0.143	0.242	6.12	12.1	0.00143	1.63	RV	CELLSTATES	vFB1.0	control_TTN	6	15
ATXN1	0.781	0.0183	0.484	0.744	7.77	13	0.000994	1.74	RV	CELLSTATES	vFB1.0	control_TTN	6	15
PER1	0.778	0.041	0.233	0.431	6.8	10.1	0.00314	1.39	RV	CELLSTATES	vFB1.0	control_TTN	6	15
WIPI1	0.777	0.0286	0.261	0.447	7.11	11.4	0.00189	1.54	RV	CELLSTATES	vFB1.0	control_TTN	6	15
CTBP2	0.774	0.0128	0.361	0.558	7.33	14.3	0.000616	1.89	RV	CELLSTATES	vFB1.0	control_TTN	6	15
XPO1	0.771	0.0482	0.215	0.385	6.73	9.58	0.00393	1.32	RV	CELLSTATES	vFB1.0	control_TTN	6	15
RFX3	0.77	0.0127	0.319	0.516	7.19	14.3	0.000614	1.89	RV	CELLSTATES	vFB1.0	control_TTN	6	15
TM7SF3	0.77	0.0436	0.145	0.232	6.06	9.9	0.00344	1.36	RV	CELLSTATES	vFB1.0	control_TTN	6	15
BNIP3L	0.769	0.038	0.77	1.51	8.73	10.4	0.00281	1.42	RV	CELLSTATES	vFB1.0	control_TTN	6	15
NAP1L1	0.769	0.00633	0.306	0.535	7.19	17	0.000225	2.2	RV	CELLSTATES	vFB1.0	control_TTN	6	15
SPOPL	0.767	0.0147	0.131	0.234	6.04	13.8	0.00074	1.83	RV	CELLSTATES	vFB1.0	control_TTN	6	15
MAP3K5	0.765	0.0217	0.357	0.692	7.54	12.4	0.00126	1.66	RV	CELLSTATES	vFB1.0	control_TTN	6	15
ARHGAP24	0.763	0.0244	1.52	2.65	9.54	11.9	0.00152	1.61	RV	CELLSTATES	vFB1.0	control_TTN	6	15
TNIK	0.762	0.0359	0.297	0.451	7.06	10.6	0.00262	1.44	RV	CELLSTATES	vFB1.0	control_TTN	6	15
DCBLD2	0.761	0.0209	0.336	0.514	7.24	12.5	0.0012	1.68	RV	CELLSTATES	vFB1.0	control_TTN	6	15
SP110	0.761	0.0396	0.0994	0.176	5.75	10.2	0.00299	1.4	RV	CELLSTATES	vFB1.0	control_TTN	6	15
GAREM1	0.757	0.0111	0.273	0.427	6.98	14.8	0.000506	1.96	RV	CELLSTATES	vFB1.0	control_TTN	6	15
CENPC	0.754	0.0257	0.351	0.625	7.41	11.7	0.00162	1.59	RV	CELLSTATES	vFB1.0	control_TTN	6	15
ATL1	0.753	0.0348	0.0658	0.119	5.15	10.7	0.00252	1.46	RV	CELLSTATES	vFB1.0	control_TTN	6	15
WWC2	0.751	0.0121	0.352	0.487	7.2	14.5	0.000568	1.92	RV	CELLSTATES	vFB1.0	control_TTN	6	15
GNG12-AS1	0.75	0.0231	0.157	0.285	6.4	12.1	0.0014	1.64	RV	CELLSTATES	vFB1.0	control_TTN	6	15
PGR	0.743	0.0339	0.109	0.208	5.91	10.7	0.00244	1.47	RV	CELLSTATES	vFB1.0	control_TTN	6	15
AGPS	0.742	0.0308	0.207	0.281	6.44	11.1	0.00211	1.51	RV	CELLSTATES	vFB1.0	control_TTN	6	15
ELP1	0.742	0.0275	0.0711	0.144	5.35	11.5	0.0018	1.56	RV	CELLSTATES	vFB1.0	control_TTN	6	15
ZBTB20	0.741	0.0271	5.79	10.1	11.4	11.5	0.00176	1.57	RV	CELLSTATES	vFB1.0	control_TTN	6	15
CSNK1G3	0.736	0.0213	0.173	0.253	6.26	12.4	0.00123	1.67	RV	CELLSTATES	vFB1.0	control_TTN	6	15
ELP2	0.734	0.00766	0.179	0.348	6.58	16.3	0.000298	2.12	RV	CELLSTATES	vFB1.0	control_TTN	6	15
NUBPL	0.731	0.0294	0.246	0.422	6.97	11.3	0.00197	1.53	RV	CELLSTATES	vFB1.0	control_TTN	6	15
WDFY2	0.729	0.0192	0.333	0.629	7.38	12.8	0.00106	1.72	RV	CELLSTATES	vFB1.0	control_TTN	6	15
ECHDC2	0.727	0.0419	0.976	2.04	9.06	10	0.00325	1.38	RV	CELLSTATES	vFB1.0	control_TTN	6	15
FBXO42	0.727	0.0431	0.435	0.886	7.81	9.96	0.00335	1.37	RV	CELLSTATES	vFB1.0	control_TTN	6	15
JAK2	0.726	0.017	0.188	0.348	6.62	13.2	0.000903	1.77	RV	CELLSTATES	vFB1.0	control_TTN	6	15
ANKS1A	0.725	0.0314	0.275	0.468	7.04	11	0.00217	1.5	RV	CELLSTATES	vFB1.0	control_TTN	6	15
DOCK1	0.724	0.0223	0.896	1.22	8.53	12.2	0.00133	1.65	RV	CELLSTATES	vFB1.0	control_TTN	6	15
ZNF532	0.723	0.0198	0.26	0.391	6.84	12.7	0.00112	1.7	RV	CELLSTATES	vFB1.0	control_TTN	6	15
STIM1	0.72	0.022	0.258	0.405	6.84	12.3	0.0013	1.66	RV	CELLSTATES	vFB1.0	control_TTN	6	15
GOLIM4	0.717	0.0249	0.28	0.459	7.08	11.9	0.00155	1.6	RV	CELLSTATES	vFB1.0	control_TTN	6	15
DOCK11	0.716	0.0293	0.171	0.285	6.33	11.3	0.00196	1.53	RV	CELLSTATES	vFB1.0	control_TTN	6	15
MAP4K5	0.714	0.00692	0.294	0.452	7.1	16.7	0.000255	2.16	RV	CELLSTATES	vFB1.0	control_TTN	6	15
ELP4	0.713	0.0413	0.242	0.383	6.82	10.1	0.00317	1.38	RV	CELLSTATES	vFB1.0	control_TTN	6	15
ZNF208	0.713	0.0242	0.244	0.35	6.81	11.9	0.0015	1.62	RV	CELLSTATES	vFB1.0	control_TTN	6	15
DERA	0.711	0.0217	0.178	0.299	6.42	12.4	0.00127	1.66	RV	CELLSTATES	vFB1.0	control_TTN	6	15
GATA6	0.708	0.0251	0.288	0.487	7.1	11.8	0.00157	1.6	RV	CELLSTATES	vFB1.0	control_TTN	6	15
ZNF518A	0.707	0.0411	0.228	0.398	6.78	10.1	0.00316	1.39	RV	CELLSTATES	vFB1.0	control_TTN	6	15
NLRP1	0.706	0.0367	0.216	0.336	6.69	10.5	0.00269	1.44	RV	CELLSTATES	vFB1.0	control_TTN	6	15
PTPRM	0.704	0.014	0.638	0.981	8.19	14	0.000688	1.85	RV	CELLSTATES	vFB1.0	control_TTN	6	15
FCHO2	0.703	0.0221	0.258	0.427	6.91	12.3	0.00131	1.66	RV	CELLSTATES	vFB1.0	control_TTN	6	15
AC020928.1	0.699	0.0493	0.0665	0.127	5.23	9.52	0.00403	1.31	RV	CELLSTATES	vFB1.0	control_TTN	6	15
NCOA2	0.698	0.0357	0.847	1.47	8.64	10.6	0.0026	1.45	RV	CELLSTATES	vFB1.0	control_TTN	6	15
ESYT2	0.697	0.0229	0.538	0.86	7.94	12.1	0.00138	1.64	RV	CELLSTATES	vFB1.0	control_TTN	6	15
NAALADL2	0.697	0.0129	1.79	2.93	9.69	14.2	0.000627	1.89	RV	CELLSTATES	vFB1.0	control_TTN	6	15
ARHGAP21	0.696	0.0213	1.02	1.8	8.9	12.4	0.00123	1.67	RV	CELLSTATES	vFB1.0	control_TTN	6	15
RETREG3	0.695	0.0349	0.125	0.214	5.98	10.6	0.00253	1.46	RV	CELLSTATES	vFB1.0	control_TTN	6	15
SMC6	0.695	0.0269	0.14	0.223	6.07	11.6	0.00173	1.57	RV	CELLSTATES	vFB1.0	control_TTN	6	15
SOS2	0.694	0.0246	0.558	0.916	7.98	11.9	0.00154	1.61	RV	CELLSTATES	vFB1.0	control_TTN	6	15
UBE2E2	0.691	0.0248	1.36	1.84	9.14	11.9	0.00155	1.61	RV	CELLSTATES	vFB1.0	control_TTN	6	15
SMURF2	0.69	0.0261	0.387	0.537	7.35	11.7	0.00166	1.58	RV	CELLSTATES	vFB1.0	control_TTN	6	15
MAP4K3	0.688	0.0278	0.631	0.936	8.11	11.5	0.00182	1.56	RV	CELLSTATES	vFB1.0	control_TTN	6	15
SRBD1	0.688	0.0309	0.164	0.269	6.27	11.1	0.00213	1.51	RV	CELLSTATES	vFB1.0	control_TTN	6	15
SPIN1	0.685	0.0123	0.221	0.355	6.69	14.4	0.000584	1.91	RV	CELLSTATES	vFB1.0	control_TTN	6	15
RIN2	0.683	0.0218	0.426	0.627	7.64	12.4	0.00128	1.66	RV	CELLSTATES	vFB1.0	control_TTN	6	15
TNRC6B	0.681	0.0108	0.881	1.53	8.76	14.9	0.000486	1.97	RV	CELLSTATES	vFB1.0	control_TTN	6	15
JAZF1	0.677	0.0339	0.34	0.446	7.17	10.7	0.00243	1.47	RV	CELLSTATES	vFB1.0	control_TTN	6	15
NIN	0.67	0.0269	0.191	0.291	6.45	11.6	0.00173	1.57	RV	CELLSTATES	vFB1.0	control_TTN	6	15
ADAM10	0.667	0.0152	0.236	0.371	6.88	13.6	0.000778	1.82	RV	CELLSTATES	vFB1.0	control_TTN	6	15
RABEP1	0.667	0.00866	0.345	0.535	7.34	15.7	0.00036	2.06	RV	CELLSTATES	vFB1.0	control_TTN	6	15
RALGAPB	0.662	0.0432	0.199	0.272	6.4	9.95	0.00337	1.36	RV	CELLSTATES	vFB1.0	control_TTN	6	15
EZH1	0.661	0.0334	0.229	0.397	6.82	10.8	0.00237	1.48	RV	CELLSTATES	vFB1.0	control_TTN	6	15
PDS5A	0.661	0.0123	0.546	0.872	7.95	14.4	0.000582	1.91	RV	CELLSTATES	vFB1.0	control_TTN	6	15
HERC1	0.658	0.0171	0.594	0.953	8.09	13.2	0.000911	1.77	RV	CELLSTATES	vFB1.0	control_TTN	6	15
MYO9A	0.657	0.0371	0.66	1.11	8.3	10.5	0.00273	1.43	RV	CELLSTATES	vFB1.0	control_TTN	6	15
RB1CC1	0.654	0.0238	0.374	0.602	7.48	12	0.00146	1.62	RV	CELLSTATES	vFB1.0	control_TTN	6	15
WASF2	0.65	0.0121	0.417	0.671	7.62	14.5	0.000572	1.92	RV	CELLSTATES	vFB1.0	control_TTN	6	15
ANKRD6	0.644	0.0458	0.191	0.27	6.34	9.74	0.00368	1.34	RV	CELLSTATES	vFB1.0	control_TTN	6	15
JAK1	0.644	0.0275	0.36	0.59	7.42	11.5	0.00179	1.56	RV	CELLSTATES	vFB1.0	control_TTN	6	15
CRADD	0.64	0.0457	0.367	0.64	7.49	9.74	0.00367	1.34	RV	CELLSTATES	vFB1.0	control_TTN	6	15
WDR41	0.639	0.0456	0.135	0.207	5.99	9.76	0.00365	1.34	RV	CELLSTATES	vFB1.0	control_TTN	6	15
TJP1	0.636	0.0376	0.326	0.411	7.08	10.4	0.00277	1.42	RV	CELLSTATES	vFB1.0	control_TTN	6	15
ARHGAP12	0.631	0.0287	0.286	0.426	7.04	11.3	0.0019	1.54	RV	CELLSTATES	vFB1.0	control_TTN	6	15
ATP2C1	0.622	0.0335	0.232	0.336	6.7	10.8	0.00238	1.48	RV	CELLSTATES	vFB1.0	control_TTN	6	15
CAMTA1	0.618	0.0398	0.263	0.394	6.93	10.2	0.00302	1.4	RV	CELLSTATES	vFB1.0	control_TTN	6	15
DCAF6	0.616	0.0446	0.544	0.761	7.83	9.84	0.00353	1.35	RV	CELLSTATES	vFB1.0	control_TTN	6	15
BTRC	0.615	0.0434	0.29	0.431	7	9.94	0.00339	1.36	RV	CELLSTATES	vFB1.0	control_TTN	6	15
FNBP1	0.608	0.0396	0.242	0.345	6.79	10.2	0.00299	1.4	RV	CELLSTATES	vFB1.0	control_TTN	6	15
CADPS2	0.607	0.0436	0.405	0.598	7.51	9.9	0.00343	1.36	RV	CELLSTATES	vFB1.0	control_TTN	6	15
SMCHD1	0.604	0.03	0.454	0.71	7.71	11.2	0.00203	1.52	RV	CELLSTATES	vFB1.0	control_TTN	6	15
DENND1A	0.599	0.0366	0.696	1.18	8.37	10.5	0.00268	1.44	RV	CELLSTATES	vFB1.0	control_TTN	6	15
SETX	0.583	0.0495	0.336	0.473	7.18	9.5	0.00407	1.31	RV	CELLSTATES	vFB1.0	control_TTN	6	15
PPP6R3	0.572	0.0299	0.613	0.978	8.18	11.2	0.00201	1.52	RV	CELLSTATES	vFB1.0	control_TTN	6	15
BICRAL	0.567	0.0434	0.394	0.609	7.53	9.92	0.00341	1.36	RV	CELLSTATES	vFB1.0	control_TTN	6	15
SPIDR	0.563	0.0494	0.937	1.25	8.62	9.51	0.00405	1.31	RV	CELLSTATES	vFB1.0	control_TTN	6	15
SGMS1	0.558	0.0463	0.374	0.543	7.4	9.71	0.00373	1.33	RV	CELLSTATES	vFB1.0	control_TTN	6	15
