# Supplementary material for: Pathogenic variants damage cell composition and single cell transcription in cardiomyopathies
Source: Science. Author manuscript; Available in PMC 2022 Oct 3. (PMC9528698; doi:10.1126/science.abo1984)
Supplement: Supp table 21.10 [file NIHMS1835045-supplement-Supp_table_21_10.xlsx]

## Sheet: Index
Column name	Description
Gene	Gene symbol, Ensembl 84
logFC	log2-fold change
FDR	False discovery rate; FDR is the PValue after (by default) Benjamini-Hochberg correction.
mean_exp_control	Mean expression values across controls
mean_exp_genotype	Mean expression values across disease samples
logCPM	logCPM is the average expression of all pseudobulked samples for that particular gene across all samples on the log2-scale expressed in counts per million (cpm, as calculated by edgeR after normalization).
F	Output of quasi-likelihood F-test
PValue	PValue is the nominal p-value derived from F
FDR_plot	-log10(False discovery rate)
Region	Studied region (LV or RV)
annotation_level	Cell-type or cell-state
cell_state/state	Specification which cell-type or state was analysed
comparison	Specification control_GENOTYPE
Observations_genotype	Numbers of Patients included in edgeR (patients with low number of nuclei have been excluded)
Observations_reference	Numbers of Patients included in edgeR (patients with low number of nuclei have been excluded)

## Sheet: LMNA_control
Gene	logFC	FDR	mean_exp_control	mean_exp_genotype	logCPM	F	PValue	FDR_plot	Region	annotation_level	cell_state	comparison	Observations_genotype	Observations_reference
NPPB	6.24	2.14e-21	0.00542	0.284	5.95	115	6.11e-25	20.7	RV	CELLSTATES	vFB1.1	control_LMNA	7	13
AC007614.1	6.02	5.36e-09	0	0.0532	4.62	47	1.61e-11	8.27	RV	CELLSTATES	vFB1.1	control_LMNA	7	13
POSTN	5.5	1.68e-18	0.00767	0.258	5.87	98.6	8.39e-22	17.8	RV	CELLSTATES	vFB1.1	control_LMNA	7	13
MEGF6	5.39	9.42e-08	0	0.0578	4.59	40.3	3.91e-10	7.03	RV	CELLSTATES	vFB1.1	control_LMNA	7	13
FOSB	4.93	1.23e-09	0.00095	0.109	5.16	50.6	2.82e-12	8.91	RV	CELLSTATES	vFB1.1	control_LMNA	7	13
ADGRG7	4.84	4.52e-07	0.000407	0.0698	4.7	36.8	2.19e-09	6.35	RV	CELLSTATES	vFB1.1	control_LMNA	7	13
PDZRN4	4.35	1.04e-23	0.0272	0.641	6.77	129	1.49e-27	23	RV	CELLSTATES	vFB1.1	control_LMNA	7	13
CBLN1	4.13	7.91e-06	0	0.0188	4.17	29.9	6.5e-08	5.1	RV	CELLSTATES	vFB1.1	control_LMNA	7	13
AF212831.1	3.86	5.8e-05	0	0.0585	4.26	25.2	6.72e-07	4.24	RV	CELLSTATES	vFB1.1	control_LMNA	7	13
MAP2	3.79	4.51e-10	0.00799	0.192	5.52	53	9.04e-13	9.35	RV	CELLSTATES	vFB1.1	control_LMNA	7	13
AC011503.1	3.63	0.000182	0.00152	0.0381	4.45	22.4	2.73e-06	3.74	RV	CELLSTATES	vFB1.1	control_LMNA	7	13
LINC00607	3.59	0.000144	0.00214	0.0483	4.56	22.9	2.1e-06	3.84	RV	CELLSTATES	vFB1.1	control_LMNA	7	13
PRLR	3.44	0.00157	0	0.0175	4.1	20.1	3.51e-05	2.8	RV	CELLSTATES	vFB1.1	control_LMNA	7	13
SGIP1	3.41	1.44e-20	0.121	0.985	7.51	110	5.14e-24	19.8	RV	CELLSTATES	vFB1.1	control_LMNA	7	13
KIF5C	3.36	2.07e-09	0.016	0.197	5.59	49.1	5.69e-12	8.68	RV	CELLSTATES	vFB1.1	control_LMNA	7	13
CHAD	3.25	0.000899	0.000762	0.0477	4.28	18.7	1.78e-05	3.05	RV	CELLSTATES	vFB1.1	control_LMNA	7	13
HIST4H4	3.25	0.00487	0	0.0171	4.07	18.4	0.000143	2.31	RV	CELLSTATES	vFB1.1	control_LMNA	7	13
PENK	3.19	0.00163	0.000953	0.0356	4.32	17.3	3.68e-05	2.79	RV	CELLSTATES	vFB1.1	control_LMNA	7	13
AL161772.1	3.18	0.0011	0.000762	0.0151	4.14	18.2	2.24e-05	2.96	RV	CELLSTATES	vFB1.1	control_LMNA	7	13
GDNF-AS1	3.16	9.81e-05	0.00789	0.0999	4.77	23.8	1.33e-06	4.01	RV	CELLSTATES	vFB1.1	control_LMNA	7	13
IRGM	3.13	0.000801	0.000546	0.0129	4.11	20.1	1.54e-05	3.1	RV	CELLSTATES	vFB1.1	control_LMNA	7	13
AC007920.2	3.06	0.00253	0.00171	0.0254	4.25	16.2	6.37e-05	2.6	RV	CELLSTATES	vFB1.1	control_LMNA	7	13
LINC00402	3.05	0.0103	0	0.014	4.04	17	0.000389	1.99	RV	CELLSTATES	vFB1.1	control_LMNA	7	13
LINC00900	2.99	0.0132	0	0.0177	4.05	16.1	0.000543	1.88	RV	CELLSTATES	vFB1.1	control_LMNA	7	13
AC107029.1	2.91	0.013	0	0.0165	4.04	16.1	0.000529	1.89	RV	CELLSTATES	vFB1.1	control_LMNA	7	13
CCDC68	2.91	4.52e-07	0.0142	0.187	5.46	36.8	2.2e-09	6.35	RV	CELLSTATES	vFB1.1	control_LMNA	7	13
LGR5	2.89	0.000705	0.00348	0.107	4.65	19.3	1.32e-05	3.15	RV	CELLSTATES	vFB1.1	control_LMNA	7	13
AC020637.1	2.88	1.65e-08	0.0225	0.404	5.75	44.4	5.56e-11	7.78	RV	CELLSTATES	vFB1.1	control_LMNA	7	13
SALL3	2.87	0.0139	0	0.028	4.04	15.9	0.000584	1.86	RV	CELLSTATES	vFB1.1	control_LMNA	7	13
SUSD4	2.85	4.02e-05	0.0107	0.0986	5.15	26	4.31e-07	4.4	RV	CELLSTATES	vFB1.1	control_LMNA	7	13
AL513283.1	2.84	0.0102	0.00109	0.0187	4.17	13.7	0.000382	1.99	RV	CELLSTATES	vFB1.1	control_LMNA	7	13
AL645608.8	2.81	0.00737	0.00109	0.0324	4.24	13.9	0.00025	2.13	RV	CELLSTATES	vFB1.1	control_LMNA	7	13
CCND1	2.81	0.00371	0.00378	0.0406	4.46	15.3	0.000102	2.43	RV	CELLSTATES	vFB1.1	control_LMNA	7	13
LINC02388	2.78	3.51e-14	0.0684	0.947	6.97	75.8	2.26e-17	13.5	RV	CELLSTATES	vFB1.1	control_LMNA	7	13
AC113349.1	2.77	0.028	0	0.0136	4.01	14.7	0.00149	1.55	RV	CELLSTATES	vFB1.1	control_LMNA	7	13
EDNRA	2.75	0.00406	0.00267	0.0432	4.53	15.1	0.000114	2.39	RV	CELLSTATES	vFB1.1	control_LMNA	7	13
ELOVL2-AS1	2.73	0.0205	0.000407	0.0232	4.14	12.5	0.000969	1.69	RV	CELLSTATES	vFB1.1	control_LMNA	7	13
AP000915.1	2.7	0.00978	0.000953	0.0136	4.17	12.8	0.000363	2.01	RV	CELLSTATES	vFB1.1	control_LMNA	7	13
GLRA3	2.69	0.0269	0.00109	0.019	4.14	12.2	0.0014	1.57	RV	CELLSTATES	vFB1.1	control_LMNA	7	13
KALRN	2.68	3.8e-14	0.12	0.89	7.43	75.4	2.72e-17	13.4	RV	CELLSTATES	vFB1.1	control_LMNA	7	13
LINC02477	2.66	0.0301	0	0.0298	4.02	14.3	0.00166	1.52	RV	CELLSTATES	vFB1.1	control_LMNA	7	13
NOV	2.66	0.0241	0	0.0506	4.03	14.6	0.00119	1.62	RV	CELLSTATES	vFB1.1	control_LMNA	7	13
PTPN3	2.66	0.00404	0.0178	0.0511	4.47	15.1	0.000113	2.39	RV	CELLSTATES	vFB1.1	control_LMNA	7	13
KIAA1211	2.65	0.00016	0.0103	0.106	5.08	22.7	2.36e-06	3.8	RV	CELLSTATES	vFB1.1	control_LMNA	7	13
WARS2-IT1	2.64	0.00111	0.00587	0.147	4.75	18.2	2.3e-05	2.95	RV	CELLSTATES	vFB1.1	control_LMNA	7	13
TMCC1-AS1	2.63	0.00865	0.00665	0.0325	4.57	13.1	0.00031	2.06	RV	CELLSTATES	vFB1.1	control_LMNA	7	13
GLDN	2.61	0.00542	0.00278	0.0596	4.47	14.4	0.000164	2.27	RV	CELLSTATES	vFB1.1	control_LMNA	7	13
SORT1	2.61	8.39e-06	0.0124	0.197	5.41	29.7	7.05e-08	5.08	RV	CELLSTATES	vFB1.1	control_LMNA	7	13
KLF2	2.59	3.93e-11	0.0906	0.584	6.97	58.7	6.19e-14	10.4	RV	CELLSTATES	vFB1.1	control_LMNA	7	13
PURPL	2.56	0.0272	0.00152	0.0181	4.15	11.1	0.00142	1.57	RV	CELLSTATES	vFB1.1	control_LMNA	7	13
ARVCF	2.55	0.0475	0.000546	0.0139	4.06	11.5	0.00321	1.32	RV	CELLSTATES	vFB1.1	control_LMNA	7	13
LRRC17	2.52	1.85e-06	0.0196	0.215	5.71	33.4	1.13e-08	5.73	RV	CELLSTATES	vFB1.1	control_LMNA	7	13
SOX8	2.52	0.0235	0.00128	0.0205	4.14	11.4	0.00115	1.63	RV	CELLSTATES	vFB1.1	control_LMNA	7	13
ANXA3	2.51	0.012	0.00769	0.0316	4.38	12.3	0.000475	1.92	RV	CELLSTATES	vFB1.1	control_LMNA	7	13
MIR503HG	2.5	0.0139	0.00347	0.0272	4.44	12	0.000579	1.86	RV	CELLSTATES	vFB1.1	control_LMNA	7	13
AFF3	2.48	7.41e-16	0.42	3.01	9.04	84.6	4.24e-19	15.1	RV	CELLSTATES	vFB1.1	control_LMNA	7	13
SESN3	2.48	1.1e-09	0.0809	0.395	6.38	50.9	2.45e-12	8.96	RV	CELLSTATES	vFB1.1	control_LMNA	7	13
NBAT1	2.47	0.0375	0.00152	0.019	4.15	10.4	0.00227	1.43	RV	CELLSTATES	vFB1.1	control_LMNA	7	13
NFATC2	2.47	3.64e-05	0.0289	0.138	5.45	26.3	3.8e-07	4.44	RV	CELLSTATES	vFB1.1	control_LMNA	7	13
AC018742.1	2.46	0.00723	0.00672	0.0507	4.68	13.6	0.00024	2.14	RV	CELLSTATES	vFB1.1	control_LMNA	7	13
AC027020.2	2.45	0.0467	0.000762	0.035	4.11	10.7	0.00312	1.33	RV	CELLSTATES	vFB1.1	control_LMNA	7	13
HBA2	2.45	0.0432	0.000407	0.0205	4.1	10.7	0.00278	1.36	RV	CELLSTATES	vFB1.1	control_LMNA	7	13
CYP19A1	2.44	0.0224	0.00183	0.0208	4.21	10.8	0.00108	1.65	RV	CELLSTATES	vFB1.1	control_LMNA	7	13
PRIMA1	2.44	0.0165	0.00138	0.0517	4.3	11.5	0.000733	1.78	RV	CELLSTATES	vFB1.1	control_LMNA	7	13
CEBPB-AS1	2.42	0.0271	0.000833	0.0238	4.18	10.3	0.00141	1.57	RV	CELLSTATES	vFB1.1	control_LMNA	7	13
LINC01807	2.42	1.16e-05	0.0309	0.2	5.52	28.8	1.08e-07	4.94	RV	CELLSTATES	vFB1.1	control_LMNA	7	13
NRXN3	2.42	1.18e-08	0.0515	0.336	6.42	45.2	3.8e-11	7.93	RV	CELLSTATES	vFB1.1	control_LMNA	7	13
AC022101.1	2.39	0.00801	0.0144	0.0568	4.62	13.3	0.000283	2.1	RV	CELLSTATES	vFB1.1	control_LMNA	7	13
ANKRD29	2.38	0.0155	0.00174	0.0563	4.41	11.7	0.000679	1.81	RV	CELLSTATES	vFB1.1	control_LMNA	7	13
C4orf47	2.38	0.00606	0.00365	0.0796	4.77	14	0.000193	2.22	RV	CELLSTATES	vFB1.1	control_LMNA	7	13
RASAL2	2.38	6.64e-13	0.18	1.26	7.83	68.8	5.7e-16	12.2	RV	CELLSTATES	vFB1.1	control_LMNA	7	13
AC010636.2	2.37	0.0352	0.00294	0.0227	4.26	9.98	0.00207	1.45	RV	CELLSTATES	vFB1.1	control_LMNA	7	13
AL590617.2	2.37	0.00159	0.0137	0.0871	4.99	17.3	3.56e-05	2.8	RV	CELLSTATES	vFB1.1	control_LMNA	7	13
TIPARP	2.37	6.69e-09	0.0576	0.404	6.5	46.4	2.06e-11	8.17	RV	CELLSTATES	vFB1.1	control_LMNA	7	13
PLEKHB1	2.33	0.0471	0.00128	0.0213	4.11	10.1	0.00317	1.33	RV	CELLSTATES	vFB1.1	control_LMNA	7	13
SPINK13	2.33	0.03	0.00231	0.0172	4.22	10	0.00163	1.52	RV	CELLSTATES	vFB1.1	control_LMNA	7	13
CTGF	2.32	8.49e-13	0.243	2	8.39	68.1	7.89e-16	12.1	RV	CELLSTATES	vFB1.1	control_LMNA	7	13
HEY1	2.31	7.46e-05	0.0406	0.134	5.46	24.5	9.17e-07	4.13	RV	CELLSTATES	vFB1.1	control_LMNA	7	13
PLXNA2	2.31	2.75e-10	0.133	0.623	7.07	54.2	5.12e-13	9.56	RV	CELLSTATES	vFB1.1	control_LMNA	7	13
SFRP4	2.31	0.000558	0.0178	0.112	5.19	19.9	9.7e-06	3.25	RV	CELLSTATES	vFB1.1	control_LMNA	7	13
ABCA2	2.29	0.0287	0.00618	0.0205	4.4	10.1	0.00154	1.54	RV	CELLSTATES	vFB1.1	control_LMNA	7	13
ATP10A	2.29	1.83e-09	0.0903	0.514	6.83	49.5	4.7e-12	8.74	RV	CELLSTATES	vFB1.1	control_LMNA	7	13
CRISPLD1	2.28	0.00748	0.0135	0.0604	4.93	13.5	0.000255	2.13	RV	CELLSTATES	vFB1.1	control_LMNA	7	13
LINC01197	2.28	0.0204	0.00447	0.0372	4.54	11	0.000965	1.69	RV	CELLSTATES	vFB1.1	control_LMNA	7	13
AC036214.1	2.27	0.00222	0.0148	0.071	5.03	16.5	5.41e-05	2.65	RV	CELLSTATES	vFB1.1	control_LMNA	7	13
CHST7	2.27	1.6e-09	0.0718	0.559	6.82	49.9	4e-12	8.8	RV	CELLSTATES	vFB1.1	control_LMNA	7	13
RAMP2-AS1	2.25	0.000122	0.0179	0.154	5.45	23.3	1.69e-06	3.92	RV	CELLSTATES	vFB1.1	control_LMNA	7	13
TNFAIP8L3	2.24	0.0341	0.00425	0.0261	4.43	9.64	0.00198	1.47	RV	CELLSTATES	vFB1.1	control_LMNA	7	13
ZNF365	2.24	0.00494	0.0092	0.0757	4.94	14.6	0.000145	2.31	RV	CELLSTATES	vFB1.1	control_LMNA	7	13
FAM66D	2.23	5.79e-05	0.0279	0.176	5.59	25.2	6.66e-07	4.24	RV	CELLSTATES	vFB1.1	control_LMNA	7	13
HBB	2.23	0.0204	0.00304	0.0548	4.51	11	0.000964	1.69	RV	CELLSTATES	vFB1.1	control_LMNA	7	13
RASL11B	2.23	0.0115	0.0119	0.0799	4.69	12.4	0.000446	1.94	RV	CELLSTATES	vFB1.1	control_LMNA	7	13
ZNF804B	2.23	9.93e-05	0.0226	0.152	5.62	23.8	1.36e-06	4	RV	CELLSTATES	vFB1.1	control_LMNA	7	13
RCAN3	2.22	0.0322	0.00499	0.0175	4.32	9.78	0.00184	1.49	RV	CELLSTATES	vFB1.1	control_LMNA	7	13
KIF13B	2.21	2.91e-10	0.157	0.867	7.45	54	5.63e-13	9.54	RV	CELLSTATES	vFB1.1	control_LMNA	7	13
MELTF-AS1	2.21	0.0439	0.00302	0.022	4.24	8.96	0.00286	1.36	RV	CELLSTATES	vFB1.1	control_LMNA	7	13
EIF4E3	2.2	0.00637	0.0156	0.0854	5.05	13.9	0.000206	2.2	RV	CELLSTATES	vFB1.1	control_LMNA	7	13
ZNF229	2.2	0.0215	0.00497	0.0476	4.55	10.9	0.00102	1.67	RV	CELLSTATES	vFB1.1	control_LMNA	7	13
GPR176	2.18	0.0477	0.00234	0.0198	4.25	8.73	0.00323	1.32	RV	CELLSTATES	vFB1.1	control_LMNA	7	13
KCNQ5	2.18	0.00143	0.0158	0.114	5.17	17.6	3.11e-05	2.84	RV	CELLSTATES	vFB1.1	control_LMNA	7	13
PLXDC2	2.18	1.67e-13	1.28	6.68	10.2	72	1.32e-16	12.8	RV	CELLSTATES	vFB1.1	control_LMNA	7	13
AC002066.1	2.17	0.0386	0.0036	0.0407	4.46	9.32	0.00235	1.41	RV	CELLSTATES	vFB1.1	control_LMNA	7	13
PRKX-AS1	2.17	0.0298	0.00501	0.0365	4.45	10	0.00161	1.53	RV	CELLSTATES	vFB1.1	control_LMNA	7	13
RNF144B	2.17	0.0335	0.00472	0.0357	4.42	9.68	0.00194	1.47	RV	CELLSTATES	vFB1.1	control_LMNA	7	13
STK17B	2.16	2.07e-09	0.0931	0.627	6.94	49.1	5.78e-12	8.68	RV	CELLSTATES	vFB1.1	control_LMNA	7	13
SLC15A2	2.15	0.0301	0.00414	0.0495	4.48	9.98	0.00165	1.52	RV	CELLSTATES	vFB1.1	control_LMNA	7	13
LINC00511	2.14	0.000803	0.0117	0.141	5.32	18.9	1.56e-05	3.1	RV	CELLSTATES	vFB1.1	control_LMNA	7	13
PLB1	2.13	0.0097	0.0107	0.0853	4.92	12.9	0.000359	2.01	RV	CELLSTATES	vFB1.1	control_LMNA	7	13
AL139147.1	2.12	0.0358	0.0147	0.0273	4.41	9.52	0.00212	1.45	RV	CELLSTATES	vFB1.1	control_LMNA	7	13
RGS2	2.12	0.00284	0.019	0.087	5.27	15.9	7.41e-05	2.55	RV	CELLSTATES	vFB1.1	control_LMNA	7	13
C14orf132	2.1	0.0305	0.00411	0.0493	4.56	9.94	0.00168	1.52	RV	CELLSTATES	vFB1.1	control_LMNA	7	13
LMCD1-AS1	2.08	1.57e-07	0.11	0.396	6.55	39.1	6.98e-10	6.8	RV	CELLSTATES	vFB1.1	control_LMNA	7	13
RYR3	2.06	0.00242	0.0321	0.101	5.2	16.3	6.05e-05	2.62	RV	CELLSTATES	vFB1.1	control_LMNA	7	13
RGS11	2.05	0.00183	0.0156	0.134	5.25	17	4.28e-05	2.74	RV	CELLSTATES	vFB1.1	control_LMNA	7	13
SLC44A5	2.05	0.0253	0.00559	0.0545	4.76	10.5	0.00128	1.6	RV	CELLSTATES	vFB1.1	control_LMNA	7	13
AF130359.1	2.04	0.00298	0.0164	0.132	5.17	15.8	7.9e-05	2.53	RV	CELLSTATES	vFB1.1	control_LMNA	7	13
GREB1	2.04	0.0269	0.00652	0.0879	4.66	10.3	0.0014	1.57	RV	CELLSTATES	vFB1.1	control_LMNA	7	13
IGFBP2	2.03	0.00446	0.0219	0.0986	5.13	14.8	0.000128	2.35	RV	CELLSTATES	vFB1.1	control_LMNA	7	13
KLF15	2.02	0.000603	0.0296	0.195	5.43	19.7	1.07e-05	3.22	RV	CELLSTATES	vFB1.1	control_LMNA	7	13
ARL15	2	2.14e-11	1.02	5.32	9.96	60.7	2.45e-14	10.7	RV	CELLSTATES	vFB1.1	control_LMNA	7	13
AC079380.1	1.99	0.000482	0.0296	0.194	5.52	20.2	8.24e-06	3.32	RV	CELLSTATES	vFB1.1	control_LMNA	7	13
SSX2IP	1.99	4.38e-06	0.0673	0.379	6.25	31.3	3.16e-08	5.36	RV	CELLSTATES	vFB1.1	control_LMNA	7	13
PPP1CB	1.98	1.45e-08	0.152	0.729	7.22	44.7	4.76e-11	7.84	RV	CELLSTATES	vFB1.1	control_LMNA	7	13
ARHGAP10	1.96	4.44e-11	0.96	4.83	9.77	58.4	7.3e-14	10.4	RV	CELLSTATES	vFB1.1	control_LMNA	7	13
HEG1	1.96	1.09e-05	0.0568	0.35	6.06	29	9.77e-08	4.96	RV	CELLSTATES	vFB1.1	control_LMNA	7	13
SNCAIP	1.96	9.84e-06	0.0637	0.3	6.21	29.3	8.66e-08	5.01	RV	CELLSTATES	vFB1.1	control_LMNA	7	13
THBS4	1.96	7.76e-05	0.0381	0.19	5.93	24.4	9.95e-07	4.11	RV	CELLSTATES	vFB1.1	control_LMNA	7	13
TMEM132C	1.96	1.1e-09	0.34	1.72	8.41	50.9	2.43e-12	8.96	RV	CELLSTATES	vFB1.1	control_LMNA	7	13
C11orf80	1.95	1.92e-06	0.0895	0.372	6.47	33.3	1.21e-08	5.72	RV	CELLSTATES	vFB1.1	control_LMNA	7	13
HTR4	1.95	3.25e-08	0.129	0.807	7.34	42.8	1.18e-10	7.49	RV	CELLSTATES	vFB1.1	control_LMNA	7	13
CMKLR1	1.94	0.00065	0.028	0.173	5.66	19.5	1.18e-05	3.19	RV	CELLSTATES	vFB1.1	control_LMNA	7	13
PTPN13	1.94	1.87e-09	0.283	1.41	8.13	49.4	4.96e-12	8.73	RV	CELLSTATES	vFB1.1	control_LMNA	7	13
ZNF844	1.94	0.0139	0.0212	0.0815	4.91	11.9	0.000582	1.86	RV	CELLSTATES	vFB1.1	control_LMNA	7	13
BCL2L11	1.93	0.0187	0.00886	0.0675	4.91	11.2	0.000861	1.73	RV	CELLSTATES	vFB1.1	control_LMNA	7	13
NECTIN3-AS1	1.93	0.0437	0.00695	0.0606	4.64	8.98	0.00283	1.36	RV	CELLSTATES	vFB1.1	control_LMNA	7	13
ROR1	1.93	3.18e-08	0.131	0.761	7.2	42.9	1.14e-10	7.5	RV	CELLSTATES	vFB1.1	control_LMNA	7	13
FKBP5	1.92	1.3e-09	2.42	9.19	10.8	50.4	3.1e-12	8.88	RV	CELLSTATES	vFB1.1	control_LMNA	7	13
SH3RF3	1.92	1.1e-06	0.105	0.408	6.65	34.7	6.08e-09	5.96	RV	CELLSTATES	vFB1.1	control_LMNA	7	13
GPCPD1	1.91	1.48e-06	0.118	0.43	6.62	34	8.44e-09	5.83	RV	CELLSTATES	vFB1.1	control_LMNA	7	13
GALNT18	1.88	0.0479	0.0139	0.06	4.6	8.71	0.00327	1.32	RV	CELLSTATES	vFB1.1	control_LMNA	7	13
PI16	1.87	4.54e-08	0.211	0.903	7.4	42.1	1.69e-10	7.34	RV	CELLSTATES	vFB1.1	control_LMNA	7	13
ANO1	1.86	0.0228	0.0136	0.0913	4.92	10.7	0.00111	1.64	RV	CELLSTATES	vFB1.1	control_LMNA	7	13
SMAD7	1.86	0.0107	0.027	0.0807	5.12	12.6	0.000404	1.97	RV	CELLSTATES	vFB1.1	control_LMNA	7	13
AC026904.4	1.85	0.0206	0.0278	0.077	4.9	11	0.000977	1.69	RV	CELLSTATES	vFB1.1	control_LMNA	7	13
NPPA	1.85	0.0134	0.0115	0.0821	5.17	12	0.000555	1.87	RV	CELLSTATES	vFB1.1	control_LMNA	7	13
FRZB	1.83	0.00288	0.0216	0.127	5.48	15.8	7.58e-05	2.54	RV	CELLSTATES	vFB1.1	control_LMNA	7	13
CERS6	1.82	0.00171	0.0396	0.146	5.55	17.1	3.92e-05	2.77	RV	CELLSTATES	vFB1.1	control_LMNA	7	13
LIPH	1.81	0.0409	0.00847	0.0641	4.79	9.16	0.00256	1.39	RV	CELLSTATES	vFB1.1	control_LMNA	7	13
KLHL3	1.79	0.0189	0.0163	0.105	5.04	11.2	0.000872	1.72	RV	CELLSTATES	vFB1.1	control_LMNA	7	13
SLC25A18	1.79	0.0286	0.0115	0.0752	4.96	10.1	0.00153	1.54	RV	CELLSTATES	vFB1.1	control_LMNA	7	13
ADCY2	1.78	0.00256	0.0216	0.153	5.58	16.2	6.48e-05	2.59	RV	CELLSTATES	vFB1.1	control_LMNA	7	13
BACH2	1.77	6.26e-08	0.24	1.05	7.62	41.3	2.42e-10	7.2	RV	CELLSTATES	vFB1.1	control_LMNA	7	13
MEOX2	1.77	3.05e-05	0.0657	0.351	6.4	26.7	3.1e-07	4.52	RV	CELLSTATES	vFB1.1	control_LMNA	7	13
MOB3B	1.77	1.79e-06	0.17	0.525	7.01	33.5	1.07e-08	5.75	RV	CELLSTATES	vFB1.1	control_LMNA	7	13
SHROOM3	1.77	2.64e-06	0.12	0.57	6.97	32.5	1.79e-08	5.58	RV	CELLSTATES	vFB1.1	control_LMNA	7	13
ATP10D	1.76	1.96e-07	0.202	0.956	7.59	38.6	8.83e-10	6.71	RV	CELLSTATES	vFB1.1	control_LMNA	7	13
ITGA10	1.75	0.031	0.00994	0.0645	4.98	9.89	0.00173	1.51	RV	CELLSTATES	vFB1.1	control_LMNA	7	13
RADIL	1.75	0.000583	0.0533	0.21	5.84	19.7	1.03e-05	3.23	RV	CELLSTATES	vFB1.1	control_LMNA	7	13
CLMN	1.74	1.57e-06	0.14	0.682	7.19	33.9	9.07e-09	5.81	RV	CELLSTATES	vFB1.1	control_LMNA	7	13
MARCH8	1.74	0.00114	0.0456	0.176	5.76	18.1	2.37e-05	2.94	RV	CELLSTATES	vFB1.1	control_LMNA	7	13
NCKIPSD	1.74	0.0237	0.018	0.108	5.01	10.6	0.00116	1.63	RV	CELLSTATES	vFB1.1	control_LMNA	7	13
ZFAND5	1.74	1.1e-06	0.127	0.71	7.24	34.7	6.01e-09	5.96	RV	CELLSTATES	vFB1.1	control_LMNA	7	13
AP000787.1	1.72	0.000469	0.0714	0.202	5.94	20.3	7.95e-06	3.33	RV	CELLSTATES	vFB1.1	control_LMNA	7	13
ICA1L	1.72	2.43e-06	0.157	0.599	7.03	32.7	1.62e-08	5.61	RV	CELLSTATES	vFB1.1	control_LMNA	7	13
ADAMTSL1	1.71	0.00174	0.029	0.17	5.76	17.1	4.02e-05	2.76	RV	CELLSTATES	vFB1.1	control_LMNA	7	13
AL445426.1	1.71	1.24e-06	0.248	0.768	7.47	34.4	6.97e-09	5.91	RV	CELLSTATES	vFB1.1	control_LMNA	7	13
EEF2K	1.71	6.39e-06	0.12	0.558	6.78	30.4	4.89e-08	5.19	RV	CELLSTATES	vFB1.1	control_LMNA	7	13
ISPD	1.71	2.32e-05	0.104	0.405	6.54	27.3	2.32e-07	4.64	RV	CELLSTATES	vFB1.1	control_LMNA	7	13
GNB5	1.7	0.00141	0.0414	0.185	5.75	17.6	3.02e-05	2.85	RV	CELLSTATES	vFB1.1	control_LMNA	7	13
SYBU	1.7	0.000558	0.0709	0.211	5.97	19.9	9.67e-06	3.25	RV	CELLSTATES	vFB1.1	control_LMNA	7	13
FAM117B	1.69	0.00196	0.0685	0.173	5.67	16.8	4.67e-05	2.71	RV	CELLSTATES	vFB1.1	control_LMNA	7	13
POC1B	1.69	0.000899	0.0401	0.219	5.86	18.7	1.78e-05	3.05	RV	CELLSTATES	vFB1.1	control_LMNA	7	13
USP53	1.69	3.18e-08	1.05	3.57	9.39	42.9	1.13e-10	7.5	RV	CELLSTATES	vFB1.1	control_LMNA	7	13
RGCC	1.68	0.0427	0.0103	0.073	4.98	9.05	0.00272	1.37	RV	CELLSTATES	vFB1.1	control_LMNA	7	13
SPATA6L	1.68	0.0477	0.0111	0.0765	4.9	8.73	0.00323	1.32	RV	CELLSTATES	vFB1.1	control_LMNA	7	13
ACSF2	1.67	0.018	0.022	0.11	5.2	11.3	0.000814	1.75	RV	CELLSTATES	vFB1.1	control_LMNA	7	13
AC007262.2	1.65	0.0168	0.0211	0.136	5.24	11.5	0.000749	1.77	RV	CELLSTATES	vFB1.1	control_LMNA	7	13
COLGALT2	1.65	2.5e-05	0.139	0.498	6.96	27.1	2.52e-07	4.6	RV	CELLSTATES	vFB1.1	control_LMNA	7	13
FMNL2	1.65	1.98e-07	0.381	1.56	8.35	38.6	9.07e-10	6.7	RV	CELLSTATES	vFB1.1	control_LMNA	7	13
NAA11	1.65	0.00225	0.061	0.172	5.77	16.4	5.57e-05	2.65	RV	CELLSTATES	vFB1.1	control_LMNA	7	13
AC099792.1	1.64	0.0409	0.026	0.0822	5.01	9.17	0.00256	1.39	RV	CELLSTATES	vFB1.1	control_LMNA	7	13
LTBP2	1.64	6.92e-06	0.275	0.613	7.16	30.2	5.44e-08	5.16	RV	CELLSTATES	vFB1.1	control_LMNA	7	13
MICAL2	1.64	5.35e-05	0.128	0.374	6.62	25.3	6.12e-07	4.27	RV	CELLSTATES	vFB1.1	control_LMNA	7	13
TCP11L2	1.64	0.00184	0.0502	0.197	5.79	16.9	4.33e-05	2.73	RV	CELLSTATES	vFB1.1	control_LMNA	7	13
FGF14	1.63	8.64e-07	0.391	1.71	8.42	35.3	4.57e-09	6.06	RV	CELLSTATES	vFB1.1	control_LMNA	7	13
ITGA1	1.63	5.95e-05	0.0969	0.377	6.58	25.1	6.94e-07	4.23	RV	CELLSTATES	vFB1.1	control_LMNA	7	13
PAWR	1.63	0.00504	0.0393	0.142	5.63	14.5	0.00015	2.3	RV	CELLSTATES	vFB1.1	control_LMNA	7	13
ARHGEF26	1.62	0.000222	0.0833	0.361	6.3	21.9	3.4e-06	3.65	RV	CELLSTATES	vFB1.1	control_LMNA	7	13
LINC02055	1.62	0.00727	0.0328	0.179	5.61	13.6	0.000244	2.14	RV	CELLSTATES	vFB1.1	control_LMNA	7	13
COL21A1	1.61	0.00195	0.0462	0.225	5.99	16.8	4.61e-05	2.71	RV	CELLSTATES	vFB1.1	control_LMNA	7	13
DOCK5	1.61	2.64e-06	0.326	1.1	8	32.5	1.79e-08	5.58	RV	CELLSTATES	vFB1.1	control_LMNA	7	13
CCND3	1.6	1.79e-06	0.221	1.09	7.77	33.5	1.08e-08	5.75	RV	CELLSTATES	vFB1.1	control_LMNA	7	13
FMOD	1.6	0.0258	0.017	0.0975	5.31	10.4	0.00132	1.59	RV	CELLSTATES	vFB1.1	control_LMNA	7	13
GRB10	1.6	3.18e-06	0.227	0.925	7.6	32	2.22e-08	5.5	RV	CELLSTATES	vFB1.1	control_LMNA	7	13
CARMIL1	1.59	1.54e-07	0.772	3.38	9.38	39.2	6.6e-10	6.81	RV	CELLSTATES	vFB1.1	control_LMNA	7	13
PIWIL4	1.59	0.00258	0.0545	0.186	5.78	16.1	6.58e-05	2.59	RV	CELLSTATES	vFB1.1	control_LMNA	7	13
THSD4	1.59	1.66e-05	0.184	0.651	7.3	28	1.59e-07	4.78	RV	CELLSTATES	vFB1.1	control_LMNA	7	13
VLDLR-AS1	1.59	0.00336	0.0373	0.239	5.76	15.5	9.05e-05	2.47	RV	CELLSTATES	vFB1.1	control_LMNA	7	13
LINC01088	1.58	1.07e-06	0.632	2.43	8.97	34.8	5.75e-09	5.97	RV	CELLSTATES	vFB1.1	control_LMNA	7	13
ZBTB16	1.57	2.22e-06	1.85	5.77	10.3	32.9	1.46e-08	5.65	RV	CELLSTATES	vFB1.1	control_LMNA	7	13
AKT3	1.56	1.42e-07	1.31	5.38	10	39.4	6e-10	6.85	RV	CELLSTATES	vFB1.1	control_LMNA	7	13
ASAP1	1.56	2.06e-06	0.372	1.39	8.24	33.1	1.33e-08	5.69	RV	CELLSTATES	vFB1.1	control_LMNA	7	13
GNAI1	1.56	0.0298	0.0268	0.109	5.21	10	0.00161	1.53	RV	CELLSTATES	vFB1.1	control_LMNA	7	13
KITLG	1.56	0.0253	0.029	0.119	5.28	10.5	0.00128	1.6	RV	CELLSTATES	vFB1.1	control_LMNA	7	13
COL16A1	1.55	0.00469	0.0436	0.234	5.8	14.7	0.000137	2.33	RV	CELLSTATES	vFB1.1	control_LMNA	7	13
IL16	1.55	4.84e-05	0.134	0.508	6.98	25.6	5.43e-07	4.32	RV	CELLSTATES	vFB1.1	control_LMNA	7	13
LMCD1	1.55	0.00752	0.0581	0.149	5.65	13.5	0.000258	2.12	RV	CELLSTATES	vFB1.1	control_LMNA	7	13
FRAS1	1.54	0.0461	0.0205	0.0739	5.16	8.83	0.00306	1.34	RV	CELLSTATES	vFB1.1	control_LMNA	7	13
MTUS1	1.54	7.38e-07	0.652	2.49	9	35.7	3.75e-09	6.13	RV	CELLSTATES	vFB1.1	control_LMNA	7	13
TUB	1.54	0.0359	0.0252	0.0876	5.17	9.51	0.00213	1.44	RV	CELLSTATES	vFB1.1	control_LMNA	7	13
AL356277.3	1.53	0.0244	0.049	0.101	5.32	10.5	0.00122	1.61	RV	CELLSTATES	vFB1.1	control_LMNA	7	13
TFDP2	1.53	8.53e-06	0.214	0.86	7.46	29.6	7.26e-08	5.07	RV	CELLSTATES	vFB1.1	control_LMNA	7	13
UBALD2	1.53	0.0253	0.0198	0.149	5.33	10.4	0.00129	1.6	RV	CELLSTATES	vFB1.1	control_LMNA	7	13
DOCK9	1.52	4.09e-06	0.312	1.23	8.06	31.5	2.93e-08	5.39	RV	CELLSTATES	vFB1.1	control_LMNA	7	13
EFHD1	1.52	0.000372	0.0999	0.325	6.47	20.8	6.15e-06	3.43	RV	CELLSTATES	vFB1.1	control_LMNA	7	13
ERRFI1	1.52	0.00011	0.113	0.468	6.8	23.5	1.51e-06	3.96	RV	CELLSTATES	vFB1.1	control_LMNA	7	13
IRS2	1.52	3.93e-05	0.182	0.586	7.13	26.1	4.16e-07	4.41	RV	CELLSTATES	vFB1.1	control_LMNA	7	13
TENM4	1.52	0.00031	0.07	0.384	6.54	21.2	4.9e-06	3.51	RV	CELLSTATES	vFB1.1	control_LMNA	7	13
CNKSR3	1.5	0.0284	0.0197	0.137	5.34	10.1	0.00152	1.55	RV	CELLSTATES	vFB1.1	control_LMNA	7	13
LONRF2	1.5	0.015	0.0399	0.143	5.64	11.7	0.000647	1.82	RV	CELLSTATES	vFB1.1	control_LMNA	7	13
TPD52L1	1.5	0.00183	0.0642	0.32	6.25	17	4.27e-05	2.74	RV	CELLSTATES	vFB1.1	control_LMNA	7	13
UACA	1.5	1.29e-05	0.257	0.888	7.61	28.6	1.21e-07	4.89	RV	CELLSTATES	vFB1.1	control_LMNA	7	13
CARNMT1	1.49	0.0308	0.027	0.133	5.3	9.92	0.00171	1.51	RV	CELLSTATES	vFB1.1	control_LMNA	7	13
LIN7A	1.49	0.00171	0.0759	0.241	6.15	17.1	3.89e-05	2.77	RV	CELLSTATES	vFB1.1	control_LMNA	7	13
SAMD9L	1.49	0.0236	0.0294	0.124	5.45	10.6	0.00116	1.63	RV	CELLSTATES	vFB1.1	control_LMNA	7	13
AGMO	1.48	0.00124	0.0911	0.274	6.25	18	2.57e-05	2.91	RV	CELLSTATES	vFB1.1	control_LMNA	7	13
SPSB1	1.48	0.000126	0.122	0.485	6.81	23.2	1.76e-06	3.9	RV	CELLSTATES	vFB1.1	control_LMNA	7	13
COL4A1	1.47	1.61e-06	1.04	3.99	9.66	33.8	9.42e-09	5.79	RV	CELLSTATES	vFB1.1	control_LMNA	7	13
FN1	1.47	3.51e-06	0.729	2.72	9.1	31.8	2.48e-08	5.46	RV	CELLSTATES	vFB1.1	control_LMNA	7	13
AL591501.1	1.46	0.037	0.0239	0.114	5.39	9.42	0.00224	1.43	RV	CELLSTATES	vFB1.1	control_LMNA	7	13
AC091948.1	1.45	0.0271	0.031	0.111	5.48	10.3	0.00141	1.57	RV	CELLSTATES	vFB1.1	control_LMNA	7	13
MAMDC2	1.45	6.88e-06	1.21	3.79	9.71	30.2	5.36e-08	5.16	RV	CELLSTATES	vFB1.1	control_LMNA	7	13
PER1	1.45	7.2e-05	0.166	0.642	7.18	24.7	8.61e-07	4.14	RV	CELLSTATES	vFB1.1	control_LMNA	7	13
RAB8B	1.45	3.34e-05	0.213	0.869	7.51	26.5	3.44e-07	4.48	RV	CELLSTATES	vFB1.1	control_LMNA	7	13
SNHG22	1.45	0.0178	0.0438	0.147	5.55	11.3	0.000802	1.75	RV	CELLSTATES	vFB1.1	control_LMNA	7	13
ADRA1B	1.44	0.00143	0.0771	0.277	6.3	17.6	3.07e-05	2.85	RV	CELLSTATES	vFB1.1	control_LMNA	7	13
CCDC28A	1.44	0.0101	0.0456	0.184	5.79	12.8	0.00038	1.99	RV	CELLSTATES	vFB1.1	control_LMNA	7	13
SEPT11	1.44	1.75e-05	0.295	1.16	7.84	27.9	1.7e-07	4.76	RV	CELLSTATES	vFB1.1	control_LMNA	7	13
LDLRAD4	1.43	0.000311	0.14	0.543	7.03	21.2	4.94e-06	3.51	RV	CELLSTATES	vFB1.1	control_LMNA	7	13
PRR16	1.43	1.16e-05	0.588	2.25	8.89	28.9	1.05e-07	4.94	RV	CELLSTATES	vFB1.1	control_LMNA	7	13
TSC22D3	1.43	1.45e-05	0.587	2.16	8.88	28.3	1.37e-07	4.84	RV	CELLSTATES	vFB1.1	control_LMNA	7	13
ARHGAP26	1.42	7.67e-06	0.591	1.96	8.62	30	6.14e-08	5.12	RV	CELLSTATES	vFB1.1	control_LMNA	7	13
OSBPL6	1.42	0.00308	0.0673	0.257	6.21	15.7	8.17e-05	2.51	RV	CELLSTATES	vFB1.1	control_LMNA	7	13
PPM1B	1.41	7.64e-05	0.181	0.761	7.41	24.5	9.57e-07	4.12	RV	CELLSTATES	vFB1.1	control_LMNA	7	13
ASPN	1.4	0.000744	0.15	0.434	6.96	19.1	1.4e-05	3.13	RV	CELLSTATES	vFB1.1	control_LMNA	7	13
BMP4	1.4	0.00568	0.0518	0.25	6.04	14.2	0.000175	2.25	RV	CELLSTATES	vFB1.1	control_LMNA	7	13
IQGAP2	1.4	0.00829	0.0555	0.201	5.91	13.2	0.000294	2.08	RV	CELLSTATES	vFB1.1	control_LMNA	7	13
PRKX	1.4	0.0119	0.0566	0.166	5.81	12.4	0.000469	1.92	RV	CELLSTATES	vFB1.1	control_LMNA	7	13
SLX4IP	1.4	0.00747	0.0549	0.276	5.87	13.5	0.000254	2.13	RV	CELLSTATES	vFB1.1	control_LMNA	7	13
COL6A6	1.39	0.000162	0.196	0.964	7.37	22.6	2.4e-06	3.79	RV	CELLSTATES	vFB1.1	control_LMNA	7	13
PAPLN	1.39	0.0132	0.0502	0.159	5.79	12.1	0.000548	1.88	RV	CELLSTATES	vFB1.1	control_LMNA	7	13
CNKSR2	1.38	0.00353	0.0727	0.271	6.16	15.4	9.6e-05	2.45	RV	CELLSTATES	vFB1.1	control_LMNA	7	13
COLEC12	1.38	7.83e-05	0.307	1.07	7.95	24.3	1.01e-06	4.11	RV	CELLSTATES	vFB1.1	control_LMNA	7	13
FGD4	1.38	7.71e-05	0.374	0.948	7.83	24.4	9.76e-07	4.11	RV	CELLSTATES	vFB1.1	control_LMNA	7	13
PHKA1	1.38	0.0386	0.0389	0.116	5.42	9.33	0.00235	1.41	RV	CELLSTATES	vFB1.1	control_LMNA	7	13
MYO1D	1.37	0.0001	0.248	0.883	7.71	23.7	1.37e-06	4	RV	CELLSTATES	vFB1.1	control_LMNA	7	13
PLSCR4	1.37	9.25e-05	0.268	0.905	7.66	23.9	1.24e-06	4.03	RV	CELLSTATES	vFB1.1	control_LMNA	7	13
RBL1	1.37	0.0389	0.0263	0.163	5.47	9.29	0.00239	1.41	RV	CELLSTATES	vFB1.1	control_LMNA	7	13
SLC19A2	1.36	0.000295	0.21	0.733	7.4	21.3	4.62e-06	3.53	RV	CELLSTATES	vFB1.1	control_LMNA	7	13
ATL2	1.35	0.00156	0.124	0.427	6.61	17.4	3.48e-05	2.81	RV	CELLSTATES	vFB1.1	control_LMNA	7	13
FOXO3	1.35	1.4e-05	0.927	3.44	9.48	28.4	1.32e-07	4.85	RV	CELLSTATES	vFB1.1	control_LMNA	7	13
MYO15B	1.35	0.0246	0.0503	0.146	5.67	10.5	0.00123	1.61	RV	CELLSTATES	vFB1.1	control_LMNA	7	13
RNF115	1.35	7.5e-05	0.358	1.16	8.04	24.5	9.34e-07	4.12	RV	CELLSTATES	vFB1.1	control_LMNA	7	13
ULK1	1.35	0.00512	0.0886	0.244	6.14	14.5	0.000153	2.29	RV	CELLSTATES	vFB1.1	control_LMNA	7	13
REPS1	1.34	0.000148	0.25	0.93	7.72	22.8	2.17e-06	3.83	RV	CELLSTATES	vFB1.1	control_LMNA	7	13
WEE1	1.34	0.018	0.0645	0.176	5.77	11.3	0.000814	1.75	RV	CELLSTATES	vFB1.1	control_LMNA	7	13
GATA6	1.33	0.000294	0.248	0.704	7.41	21.3	4.59e-06	3.53	RV	CELLSTATES	vFB1.1	control_LMNA	7	13
GATAD1	1.33	0.0132	0.0727	0.21	5.94	12.1	0.000543	1.88	RV	CELLSTATES	vFB1.1	control_LMNA	7	13
RANBP17	1.33	0.00499	0.0636	0.248	6.27	14.6	0.000147	2.3	RV	CELLSTATES	vFB1.1	control_LMNA	7	13
SLC25A45	1.33	0.00893	0.0873	0.246	5.97	13.1	0.000324	2.05	RV	CELLSTATES	vFB1.1	control_LMNA	7	13
TMEM144	1.33	0.000645	0.182	0.538	7.12	19.5	1.16e-05	3.19	RV	CELLSTATES	vFB1.1	control_LMNA	7	13
APBB2	1.31	4.24e-05	0.552	2.06	8.7	25.9	4.62e-07	4.37	RV	CELLSTATES	vFB1.1	control_LMNA	7	13
FAM198B-AS1	1.31	0.000136	0.424	1.27	8.19	23	1.95e-06	3.87	RV	CELLSTATES	vFB1.1	control_LMNA	7	13
GPM6B	1.31	0.013	0.0449	0.21	6.05	12.1	0.000534	1.88	RV	CELLSTATES	vFB1.1	control_LMNA	7	13
LAMB1	1.31	3.37e-05	1.71	5.69	10.2	26.5	3.49e-07	4.47	RV	CELLSTATES	vFB1.1	control_LMNA	7	13
PRICKLE2	1.31	0.000132	0.356	1.23	8.1	23.1	1.88e-06	3.88	RV	CELLSTATES	vFB1.1	control_LMNA	7	13
PTPDC1	1.31	0.00417	0.0811	0.322	6.34	15	0.000118	2.38	RV	CELLSTATES	vFB1.1	control_LMNA	7	13
ZDHHC21	1.31	0.00256	0.11	0.414	6.6	16.1	6.51e-05	2.59	RV	CELLSTATES	vFB1.1	control_LMNA	7	13
PXDNL	1.3	7.76e-05	0.697	2.25	8.92	24.4	9.99e-07	4.11	RV	CELLSTATES	vFB1.1	control_LMNA	7	13
DOK5	1.29	0.0481	0.0464	0.141	5.5	8.7	0.00329	1.32	RV	CELLSTATES	vFB1.1	control_LMNA	7	13
MAP1B	1.29	0.000215	0.341	0.948	7.79	22	3.26e-06	3.67	RV	CELLSTATES	vFB1.1	control_LMNA	7	13
MED13L	1.29	4.24e-05	0.859	3.22	9.37	25.9	4.58e-07	4.37	RV	CELLSTATES	vFB1.1	control_LMNA	7	13
TBC1D1	1.29	0.026	0.0551	0.176	5.78	10.4	0.00133	1.59	RV	CELLSTATES	vFB1.1	control_LMNA	7	13
AC004943.2	1.28	0.0319	0.055	0.195	5.66	9.8	0.00182	1.5	RV	CELLSTATES	vFB1.1	control_LMNA	7	13
AC005165.1	1.28	0.0111	0.0896	0.215	6.09	12.6	0.000421	1.96	RV	CELLSTATES	vFB1.1	control_LMNA	7	13
BMP5	1.27	0.00358	0.109	0.392	6.61	15.4	9.77e-05	2.45	RV	CELLSTATES	vFB1.1	control_LMNA	7	13
CASC15	1.27	0.0202	0.0656	0.172	5.9	11	0.00095	1.69	RV	CELLSTATES	vFB1.1	control_LMNA	7	13
CCDC102B	1.27	0.0011	0.246	0.558	7.16	18.2	2.27e-05	2.96	RV	CELLSTATES	vFB1.1	control_LMNA	7	13
CNTRL	1.27	0.00201	0.117	0.434	6.73	16.7	4.8e-05	2.7	RV	CELLSTATES	vFB1.1	control_LMNA	7	13
CTDSPL	1.27	0.000311	0.291	0.883	7.69	21.2	4.96e-06	3.51	RV	CELLSTATES	vFB1.1	control_LMNA	7	13
KLF12	1.27	0.000191	0.44	1.5	8.4	22.3	2.86e-06	3.72	RV	CELLSTATES	vFB1.1	control_LMNA	7	13
ARHGAP18	1.26	0.0127	0.0863	0.27	6.08	12.2	0.000512	1.9	RV	CELLSTATES	vFB1.1	control_LMNA	7	13
CDH11	1.26	0.00703	0.12	0.274	6.27	13.7	0.000233	2.15	RV	CELLSTATES	vFB1.1	control_LMNA	7	13
DDAH1	1.26	0.0185	0.062	0.204	6.01	11.2	0.00085	1.73	RV	CELLSTATES	vFB1.1	control_LMNA	7	13
ELL2	1.26	0.000585	0.251	0.8	7.64	19.7	1.04e-05	3.23	RV	CELLSTATES	vFB1.1	control_LMNA	7	13
FIGN	1.26	0.000803	0.211	0.607	7.33	18.9	1.55e-05	3.1	RV	CELLSTATES	vFB1.1	control_LMNA	7	13
HES4	1.26	0.0126	0.0766	0.206	6.1	12.2	0.000503	1.9	RV	CELLSTATES	vFB1.1	control_LMNA	7	13
COL4A4	1.25	7.5e-05	1.37	3.84	9.67	24.5	9.28e-07	4.12	RV	CELLSTATES	vFB1.1	control_LMNA	7	13
HLF	1.25	0.0401	0.0561	0.168	5.66	9.22	0.00248	1.4	RV	CELLSTATES	vFB1.1	control_LMNA	7	13
MLLT3	1.25	0.000994	0.191	0.677	7.19	18.4	2e-05	3	RV	CELLSTATES	vFB1.1	control_LMNA	7	13
PLEKHH2	1.25	0.000553	0.241	0.841	7.68	19.9	9.49e-06	3.26	RV	CELLSTATES	vFB1.1	control_LMNA	7	13
SULF1	1.25	0.000558	0.305	0.987	7.81	19.9	9.71e-06	3.25	RV	CELLSTATES	vFB1.1	control_LMNA	7	13
VIPR2	1.25	0.00143	0.183	0.576	7.08	17.6	3.11e-05	2.84	RV	CELLSTATES	vFB1.1	control_LMNA	7	13
XPO1	1.25	0.00281	0.143	0.391	6.7	15.9	7.29e-05	2.55	RV	CELLSTATES	vFB1.1	control_LMNA	7	13
FAM214A	1.24	0.000764	0.288	0.735	7.54	19.1	1.45e-05	3.12	RV	CELLSTATES	vFB1.1	control_LMNA	7	13
FMR1	1.24	0.0469	0.0613	0.164	5.62	8.78	0.00316	1.33	RV	CELLSTATES	vFB1.1	control_LMNA	7	13
BTG2	1.23	0.000744	0.271	1.25	8.15	19.2	1.4e-05	3.13	RV	CELLSTATES	vFB1.1	control_LMNA	7	13
CUL4B	1.23	0.0119	0.101	0.241	6.2	12.4	0.000466	1.92	RV	CELLSTATES	vFB1.1	control_LMNA	7	13
FAM102B	1.23	0.0321	0.0542	0.205	5.95	9.79	0.00183	1.49	RV	CELLSTATES	vFB1.1	control_LMNA	7	13
RNF217	1.22	0.00222	0.165	0.499	6.96	16.5	5.37e-05	2.65	RV	CELLSTATES	vFB1.1	control_LMNA	7	13
ATP9A	1.21	0.0091	0.107	0.293	6.36	13	0.000332	2.04	RV	CELLSTATES	vFB1.1	control_LMNA	7	13
CYP1B1-AS1	1.21	0.00172	0.2	0.713	7.52	17.1	3.96e-05	2.76	RV	CELLSTATES	vFB1.1	control_LMNA	7	13
SLC44A1	1.21	0.000774	0.284	0.902	7.71	19	1.48e-05	3.11	RV	CELLSTATES	vFB1.1	control_LMNA	7	13
AC097662.1	1.2	0.0011	0.296	0.704	7.42	18.2	2.27e-05	2.96	RV	CELLSTATES	vFB1.1	control_LMNA	7	13
F2R	1.2	0.0132	0.0674	0.285	6.49	12.1	0.000542	1.88	RV	CELLSTATES	vFB1.1	control_LMNA	7	13
KDM3A	1.2	0.0115	0.0974	0.286	6.28	12.5	0.000442	1.94	RV	CELLSTATES	vFB1.1	control_LMNA	7	13
PCSK6	1.2	0.00046	0.566	1.61	8.53	20.3	7.77e-06	3.34	RV	CELLSTATES	vFB1.1	control_LMNA	7	13
RAPGEF5	1.2	0.0426	0.0584	0.158	5.78	9.06	0.00271	1.37	RV	CELLSTATES	vFB1.1	control_LMNA	7	13
ZDHHC20	1.2	0.0247	0.0562	0.225	6.04	10.5	0.00124	1.61	RV	CELLSTATES	vFB1.1	control_LMNA	7	13
COL4A2	1.19	0.000182	1.55	4.45	9.91	22.4	2.72e-06	3.74	RV	CELLSTATES	vFB1.1	control_LMNA	7	13
ELF1	1.19	0.000365	0.579	1.93	8.74	20.8	5.98e-06	3.44	RV	CELLSTATES	vFB1.1	control_LMNA	7	13
ESYT2	1.19	0.000698	0.38	1.23	8.08	19.3	1.3e-05	3.16	RV	CELLSTATES	vFB1.1	control_LMNA	7	13
FNIP2	1.19	0.00227	0.176	0.634	7.33	16.4	5.65e-05	2.64	RV	CELLSTATES	vFB1.1	control_LMNA	7	13
JMY	1.19	0.0296	0.0733	0.212	5.97	10	0.00159	1.53	RV	CELLSTATES	vFB1.1	control_LMNA	7	13
PTPRG	1.19	0.000247	2.45	7.8	10.7	21.7	3.83e-06	3.61	RV	CELLSTATES	vFB1.1	control_LMNA	7	13
AC027117.2	1.18	0.0201	0.0882	0.225	6.11	11	0.000939	1.7	RV	CELLSTATES	vFB1.1	control_LMNA	7	13
AC124312.1	1.18	0.0091	0.123	0.334	6.43	13	0.000332	2.04	RV	CELLSTATES	vFB1.1	control_LMNA	7	13
COBLL1	1.18	0.00341	0.163	0.56	7.02	15.5	9.22e-05	2.47	RV	CELLSTATES	vFB1.1	control_LMNA	7	13
DGKH	1.18	0.00553	0.129	0.394	6.74	14.3	0.000169	2.26	RV	CELLSTATES	vFB1.1	control_LMNA	7	13
FAM129A	1.18	0.00174	0.231	0.686	7.38	17.1	4.04e-05	2.76	RV	CELLSTATES	vFB1.1	control_LMNA	7	13
MFAP5	1.18	0.000631	0.498	1.63	8.45	19.6	1.13e-05	3.2	RV	CELLSTATES	vFB1.1	control_LMNA	7	13
PAPPA	1.18	0.00159	0.305	0.906	7.78	17.3	3.56e-05	2.8	RV	CELLSTATES	vFB1.1	control_LMNA	7	13
PLCE1	1.18	0.00573	0.15	0.468	6.83	14.2	0.000178	2.24	RV	CELLSTATES	vFB1.1	control_LMNA	7	13
RETREG3	1.18	0.0237	0.0722	0.258	6.11	10.6	0.00117	1.63	RV	CELLSTATES	vFB1.1	control_LMNA	7	13
RND3	1.18	0.00469	0.157	0.533	6.82	14.7	0.000136	2.33	RV	CELLSTATES	vFB1.1	control_LMNA	7	13
JARID2	1.17	0.00502	0.146	0.436	6.83	14.5	0.000149	2.3	RV	CELLSTATES	vFB1.1	control_LMNA	7	13
RNF144A	1.17	0.00285	0.24	0.534	7.3	15.9	7.47e-05	2.55	RV	CELLSTATES	vFB1.1	control_LMNA	7	13
STK39	1.17	0.00767	0.127	0.376	6.68	13.4	0.000267	2.12	RV	CELLSTATES	vFB1.1	control_LMNA	7	13
FOXP1	1.16	0.000691	0.605	1.77	8.7	19.3	1.28e-05	3.16	RV	CELLSTATES	vFB1.1	control_LMNA	7	13
IRAK3	1.16	0.000982	0.439	1.17	8.12	18.5	1.97e-05	3.01	RV	CELLSTATES	vFB1.1	control_LMNA	7	13
KCTD3	1.16	0.00727	0.118	0.391	6.74	13.6	0.000244	2.14	RV	CELLSTATES	vFB1.1	control_LMNA	7	13
PLA2R1	1.16	0.0147	0.092	0.318	6.35	11.8	0.00063	1.83	RV	CELLSTATES	vFB1.1	control_LMNA	7	13
ZNF704	1.16	0.00169	0.329	0.87	7.79	17.2	3.81e-05	2.77	RV	CELLSTATES	vFB1.1	control_LMNA	7	13
PACSIN2	1.15	0.00989	0.104	0.461	6.63	12.8	0.000368	2	RV	CELLSTATES	vFB1.1	control_LMNA	7	13
PARVB	1.15	0.0307	0.0605	0.266	6.1	9.93	0.0017	1.51	RV	CELLSTATES	vFB1.1	control_LMNA	7	13
SLC20A1	1.15	0.034	0.0762	0.216	6.05	9.65	0.00198	1.47	RV	CELLSTATES	vFB1.1	control_LMNA	7	13
SLC9A7	1.15	0.0299	0.0943	0.187	6.08	10	0.00163	1.52	RV	CELLSTATES	vFB1.1	control_LMNA	7	13
B3GLCT	1.14	0.0286	0.0707	0.225	6.18	10.1	0.00153	1.54	RV	CELLSTATES	vFB1.1	control_LMNA	7	13
ITPR3	1.14	0.0417	0.0746	0.235	5.87	9.12	0.00263	1.38	RV	CELLSTATES	vFB1.1	control_LMNA	7	13
NAV2	1.14	0.0365	0.124	0.185	6.06	9.46	0.00218	1.44	RV	CELLSTATES	vFB1.1	control_LMNA	7	13
TBC1D32	1.14	0.0124	0.139	0.315	6.44	12.2	0.000496	1.91	RV	CELLSTATES	vFB1.1	control_LMNA	7	13
WDFY2	1.14	0.00258	0.234	0.726	7.55	16.1	6.57e-05	2.59	RV	CELLSTATES	vFB1.1	control_LMNA	7	13
ZNF385D	1.14	0.00154	0.379	1.22	8.12	17.4	3.41e-05	2.81	RV	CELLSTATES	vFB1.1	control_LMNA	7	13
AC007388.1	1.13	0.00565	0.182	0.486	7.03	14.3	0.000173	2.25	RV	CELLSTATES	vFB1.1	control_LMNA	7	13
KLF9	1.13	0.00256	0.25	0.8	7.49	16.2	6.46e-05	2.59	RV	CELLSTATES	vFB1.1	control_LMNA	7	13
SYTL4	1.13	0.00574	0.141	0.554	6.99	14.2	0.000179	2.24	RV	CELLSTATES	vFB1.1	control_LMNA	7	13
ZNF331	1.13	0.0254	0.0697	0.26	6.31	10.4	0.0013	1.6	RV	CELLSTATES	vFB1.1	control_LMNA	7	13
COL4A3	1.12	0.000647	0.931	2.51	9.12	19.5	1.17e-05	3.19	RV	CELLSTATES	vFB1.1	control_LMNA	7	13
MALRD1	1.12	0.0295	0.0665	0.356	6.22	10.1	0.00159	1.53	RV	CELLSTATES	vFB1.1	control_LMNA	7	13
RFTN2	1.12	0.00414	0.249	0.701	7.56	15	0.000116	2.38	RV	CELLSTATES	vFB1.1	control_LMNA	7	13
SPRED2	1.12	0.00102	0.56	1.65	8.39	18.4	2.07e-05	2.99	RV	CELLSTATES	vFB1.1	control_LMNA	7	13
CDH2	1.11	0.0432	0.0647	0.246	5.98	9.01	0.00278	1.36	RV	CELLSTATES	vFB1.1	control_LMNA	7	13
MTR	1.11	0.00544	0.179	0.551	7.21	14.3	0.000166	2.26	RV	CELLSTATES	vFB1.1	control_LMNA	7	13
NR1D2	1.11	0.00764	0.168	0.497	7.01	13.5	0.000263	2.12	RV	CELLSTATES	vFB1.1	control_LMNA	7	13
SPOPL	1.11	0.0215	0.109	0.267	6.34	10.9	0.00102	1.67	RV	CELLSTATES	vFB1.1	control_LMNA	7	13
WDR27	1.11	0.0254	0.0917	0.263	6.34	10.4	0.0013	1.6	RV	CELLSTATES	vFB1.1	control_LMNA	7	13
ADAMTS9-AS2	1.1	0.00504	0.242	0.72	7.67	14.5	0.000151	2.3	RV	CELLSTATES	vFB1.1	control_LMNA	7	13
PIK3CA	1.1	0.00449	0.218	0.635	7.34	14.8	0.000129	2.35	RV	CELLSTATES	vFB1.1	control_LMNA	7	13
DYNC1I1	1.09	0.00298	0.377	0.905	7.8	15.8	7.88e-05	2.53	RV	CELLSTATES	vFB1.1	control_LMNA	7	13
KDM4B	1.09	0.0093	0.192	0.457	6.89	13	0.000341	2.03	RV	CELLSTATES	vFB1.1	control_LMNA	7	13
MTSS1	1.09	0.024	0.108	0.364	6.29	10.6	0.00119	1.62	RV	CELLSTATES	vFB1.1	control_LMNA	7	13
TM7SF3	1.09	0.031	0.0834	0.262	6.26	9.88	0.00174	1.51	RV	CELLSTATES	vFB1.1	control_LMNA	7	13
ARHGAP22	1.08	0.00952	0.171	0.485	7.04	12.9	0.000352	2.02	RV	CELLSTATES	vFB1.1	control_LMNA	7	13
ZFHX3	1.08	0.00142	0.747	2.37	9.07	17.6	3.05e-05	2.85	RV	CELLSTATES	vFB1.1	control_LMNA	7	13
ADAMTS6	1.07	0.0433	0.129	0.202	6.16	9	0.0028	1.36	RV	CELLSTATES	vFB1.1	control_LMNA	7	13
CDC14A	1.07	0.0204	0.126	0.332	6.51	11	0.000958	1.69	RV	CELLSTATES	vFB1.1	control_LMNA	7	13
OXCT1	1.07	0.031	0.095	0.296	6.28	9.89	0.00173	1.51	RV	CELLSTATES	vFB1.1	control_LMNA	7	13
PDZD2	1.07	0.00327	0.427	1.23	8.3	15.6	8.72e-05	2.49	RV	CELLSTATES	vFB1.1	control_LMNA	7	13
SPRY4-AS1	1.07	0.0364	0.0786	0.257	6.21	9.47	0.00218	1.44	RV	CELLSTATES	vFB1.1	control_LMNA	7	13
SYNPO2	1.07	0.00148	1.02	3.13	9.46	17.5	3.24e-05	2.83	RV	CELLSTATES	vFB1.1	control_LMNA	7	13
YLPM1	1.07	0.0129	0.172	0.406	6.85	12.1	0.000522	1.89	RV	CELLSTATES	vFB1.1	control_LMNA	7	13
ENOX2	1.06	0.00585	0.381	0.954	7.98	14.2	0.000182	2.23	RV	CELLSTATES	vFB1.1	control_LMNA	7	13
GLRX	1.06	0.0052	0.286	0.807	7.61	14.5	0.000156	2.28	RV	CELLSTATES	vFB1.1	control_LMNA	7	13
MKL1	1.06	0.00213	0.555	1.8	8.69	16.6	5.13e-05	2.67	RV	CELLSTATES	vFB1.1	control_LMNA	7	13
MXRA7	1.06	0.0149	0.159	0.431	6.83	11.8	0.00064	1.83	RV	CELLSTATES	vFB1.1	control_LMNA	7	13
ITGB5	1.05	0.0137	0.192	0.492	6.97	12	0.000571	1.86	RV	CELLSTATES	vFB1.1	control_LMNA	7	13
KLF13	1.05	0.0104	0.21	0.602	7.18	12.7	0.000392	1.98	RV	CELLSTATES	vFB1.1	control_LMNA	7	13
TNS1	1.05	0.00785	0.238	0.696	7.41	13.4	0.000276	2.1	RV	CELLSTATES	vFB1.1	control_LMNA	7	13
ULK2	1.05	0.0401	0.102	0.235	6.19	9.21	0.00249	1.4	RV	CELLSTATES	vFB1.1	control_LMNA	7	13
YPEL2	1.05	0.0147	0.168	0.465	6.81	11.8	0.000629	1.83	RV	CELLSTATES	vFB1.1	control_LMNA	7	13
CCDC7	1.04	0.0191	0.189	0.413	6.87	11.2	0.000883	1.72	RV	CELLSTATES	vFB1.1	control_LMNA	7	13
COL8A1	1.04	0.00259	1.09	2.61	9.26	16.1	6.64e-05	2.59	RV	CELLSTATES	vFB1.1	control_LMNA	7	13
SORBS1	1.04	0.0127	0.235	0.64	7.52	12.2	0.00051	1.9	RV	CELLSTATES	vFB1.1	control_LMNA	7	13
SOS2	1.04	0.00531	0.357	0.906	7.82	14.4	0.000161	2.28	RV	CELLSTATES	vFB1.1	control_LMNA	7	13
STK24	1.04	0.0147	0.142	0.474	6.88	11.8	0.000626	1.83	RV	CELLSTATES	vFB1.1	control_LMNA	7	13
ANKRD28	1.03	0.015	0.227	0.478	7	11.7	0.000649	1.82	RV	CELLSTATES	vFB1.1	control_LMNA	7	13
CEP83	1.03	0.0481	0.101	0.314	6.24	8.7	0.0033	1.32	RV	CELLSTATES	vFB1.1	control_LMNA	7	13
LHFPL2	1.03	0.0124	0.213	0.573	7.19	12.3	0.000493	1.91	RV	CELLSTATES	vFB1.1	control_LMNA	7	13
RIMKLB	1.03	0.0317	0.0936	0.306	6.51	9.82	0.0018	1.5	RV	CELLSTATES	vFB1.1	control_LMNA	7	13
ACSL1	1.02	0.0181	0.183	0.474	7.02	11.3	0.000825	1.74	RV	CELLSTATES	vFB1.1	control_LMNA	7	13
MXI1	1.02	0.0144	0.226	0.48	7.12	11.9	0.00061	1.84	RV	CELLSTATES	vFB1.1	control_LMNA	7	13
PARD3B	1.02	0.00284	0.653	1.86	8.7	15.9	7.42e-05	2.55	RV	CELLSTATES	vFB1.1	control_LMNA	7	13
PCMTD2	1.02	0.0436	0.103	0.275	6.36	8.99	0.00282	1.36	RV	CELLSTATES	vFB1.1	control_LMNA	7	13
PIK3R1	1.02	0.00402	0.732	1.72	8.68	15.1	0.000112	2.4	RV	CELLSTATES	vFB1.1	control_LMNA	7	13
UTRN	1.02	0.00399	0.591	1.56	8.5	15.1	0.000111	2.4	RV	CELLSTATES	vFB1.1	control_LMNA	7	13
FHIT	1.01	0.00849	0.327	0.865	7.83	13.2	0.000303	2.07	RV	CELLSTATES	vFB1.1	control_LMNA	7	13
FLRT2	1.01	0.0395	0.101	0.372	6.52	9.26	0.00243	1.4	RV	CELLSTATES	vFB1.1	control_LMNA	7	13
KLHL29	1.01	0.0146	0.264	0.513	7.24	11.8	0.000619	1.84	RV	CELLSTATES	vFB1.1	control_LMNA	7	13
NEK7	1.01	0.00781	0.362	0.805	7.68	13.4	0.000274	2.11	RV	CELLSTATES	vFB1.1	control_LMNA	7	13
PCOLCE2	1.01	0.00478	0.509	1.56	8.5	14.7	0.00014	2.32	RV	CELLSTATES	vFB1.1	control_LMNA	7	13
PLEKHA2	1.01	0.0334	0.14	0.323	6.45	9.69	0.00193	1.48	RV	CELLSTATES	vFB1.1	control_LMNA	7	13
TMEM204	1.01	0.0221	0.171	0.44	6.93	10.8	0.00106	1.65	RV	CELLSTATES	vFB1.1	control_LMNA	7	13
XIST	1.01	0.0362	0.634	1.77	8.7	9.48	0.00216	1.44	RV	CELLSTATES	vFB1.1	control_LMNA	7	13
AMOTL1	1	0.0185	0.18	0.513	7.07	11.2	0.00085	1.73	RV	CELLSTATES	vFB1.1	control_LMNA	7	13
CFH	1	0.00336	1.08	2.98	9.42	15.5	9.04e-05	2.47	RV	CELLSTATES	vFB1.1	control_LMNA	7	13
WARS2	1	0.0322	0.151	0.363	6.54	9.77	0.00184	1.49	RV	CELLSTATES	vFB1.1	control_LMNA	7	13
CSRNP3	0.997	0.028	0.155	0.373	6.75	10.2	0.00149	1.55	RV	CELLSTATES	vFB1.1	control_LMNA	7	13
ID1	0.996	0.0491	0.0879	0.339	6.53	8.64	0.00339	1.31	RV	CELLSTATES	vFB1.1	control_LMNA	7	13
LRMDA	0.994	0.0134	0.257	0.684	7.46	12	0.000559	1.87	RV	CELLSTATES	vFB1.1	control_LMNA	7	13
SRGAP2	0.994	0.0366	0.125	0.32	6.48	9.45	0.00219	1.44	RV	CELLSTATES	vFB1.1	control_LMNA	7	13
USP54	0.982	0.0132	0.398	0.977	8.07	12.1	0.000542	1.88	RV	CELLSTATES	vFB1.1	control_LMNA	7	13
SAMHD1	0.981	0.00952	0.445	0.946	7.86	12.9	0.000351	2.02	RV	CELLSTATES	vFB1.1	control_LMNA	7	13
STK38	0.981	0.0254	0.176	0.475	7	10.4	0.0013	1.59	RV	CELLSTATES	vFB1.1	control_LMNA	7	13
PRKD3	0.979	0.025	0.164	0.519	6.97	10.5	0.00126	1.6	RV	CELLSTATES	vFB1.1	control_LMNA	7	13
RHOBTB3	0.977	0.00442	1.02	2.63	9.27	14.9	0.000126	2.35	RV	CELLSTATES	vFB1.1	control_LMNA	7	13
ARID1B	0.976	0.0044	1.24	3.27	9.62	14.9	0.000125	2.36	RV	CELLSTATES	vFB1.1	control_LMNA	7	13
TSC22D1	0.975	0.0183	0.178	0.574	7.24	11.3	0.000838	1.74	RV	CELLSTATES	vFB1.1	control_LMNA	7	13
RBPMS	0.971	0.00674	0.495	1.46	8.43	13.8	0.000222	2.17	RV	CELLSTATES	vFB1.1	control_LMNA	7	13
MAMDC2-AS1	0.97	0.0178	0.62	0.951	8.18	11.4	0.000796	1.75	RV	CELLSTATES	vFB1.1	control_LMNA	7	13
DMTF1	0.968	0.0271	0.179	0.463	7.04	10.3	0.00142	1.57	RV	CELLSTATES	vFB1.1	control_LMNA	7	13
HMGCLL1	0.961	0.0319	0.151	0.411	6.91	9.8	0.00182	1.5	RV	CELLSTATES	vFB1.1	control_LMNA	7	13
ABI3BP	0.959	0.00685	1.12	2.84	9.44	13.7	0.000226	2.16	RV	CELLSTATES	vFB1.1	control_LMNA	7	13
EPHA3	0.959	0.0119	0.41	1.12	8.17	12.4	0.000463	1.92	RV	CELLSTATES	vFB1.1	control_LMNA	7	13
RASA2	0.959	0.0279	0.155	0.513	7.03	10.2	0.00148	1.55	RV	CELLSTATES	vFB1.1	control_LMNA	7	13
AP002518.2	0.958	0.0127	0.945	1.64	8.78	12.2	0.000514	1.89	RV	CELLSTATES	vFB1.1	control_LMNA	7	13
UBAP2	0.958	0.0443	0.113	0.338	6.62	8.94	0.00289	1.35	RV	CELLSTATES	vFB1.1	control_LMNA	7	13
HSD17B4	0.956	0.0425	0.123	0.357	6.67	9.06	0.0027	1.37	RV	CELLSTATES	vFB1.1	control_LMNA	7	13
IL1RAPL1	0.956	0.00895	0.698	1.92	8.87	13	0.000325	2.05	RV	CELLSTATES	vFB1.1	control_LMNA	7	13
IGF1R	0.955	0.00903	0.555	1.44	8.48	13	0.000329	2.04	RV	CELLSTATES	vFB1.1	control_LMNA	7	13
CACNA1C	0.953	0.013	0.382	1.01	7.98	12.1	0.00053	1.89	RV	CELLSTATES	vFB1.1	control_LMNA	7	13
AC016831.7	0.95	0.00601	1.44	3.94	9.91	14.1	0.00019	2.22	RV	CELLSTATES	vFB1.1	control_LMNA	7	13
RERE	0.949	0.00749	0.683	1.87	8.81	13.5	0.000256	2.13	RV	CELLSTATES	vFB1.1	control_LMNA	7	13
HEYL	0.948	0.0237	0.307	0.97	7.96	10.6	0.00117	1.63	RV	CELLSTATES	vFB1.1	control_LMNA	7	13
FAR1	0.947	0.0363	0.154	0.485	6.83	9.47	0.00217	1.44	RV	CELLSTATES	vFB1.1	control_LMNA	7	13
MYO9A	0.947	0.0096	0.561	1.37	8.4	12.9	0.000355	2.02	RV	CELLSTATES	vFB1.1	control_LMNA	7	13
FOXO1	0.94	0.00777	1.6	3.46	9.7	13.4	0.000271	2.11	RV	CELLSTATES	vFB1.1	control_LMNA	7	13
KANK1	0.938	0.00923	0.642	1.69	8.68	13	0.000338	2.03	RV	CELLSTATES	vFB1.1	control_LMNA	7	13
SUPT3H	0.936	0.026	0.205	0.672	7.22	10.4	0.00134	1.59	RV	CELLSTATES	vFB1.1	control_LMNA	7	13
EXT1	0.934	0.00742	1.01	2.96	9.39	13.5	0.000252	2.13	RV	CELLSTATES	vFB1.1	control_LMNA	7	13
PDK4	0.934	0.0251	0.387	1.06	8.23	10.5	0.00127	1.6	RV	CELLSTATES	vFB1.1	control_LMNA	7	13
MUSK	0.933	0.0152	0.498	1.01	8.08	11.7	0.00066	1.82	RV	CELLSTATES	vFB1.1	control_LMNA	7	13
ZSWIM6	0.933	0.0313	0.173	0.52	7.18	9.86	0.00176	1.5	RV	CELLSTATES	vFB1.1	control_LMNA	7	13
CTTNBP2	0.932	0.0467	0.171	0.348	6.61	8.8	0.00312	1.33	RV	CELLSTATES	vFB1.1	control_LMNA	7	13
MAPKAP1	0.932	0.0429	0.166	0.477	6.91	9.03	0.00275	1.37	RV	CELLSTATES	vFB1.1	control_LMNA	7	13
CCDC171	0.929	0.0438	0.168	0.396	6.69	8.97	0.00285	1.36	RV	CELLSTATES	vFB1.1	control_LMNA	7	13
AUH	0.927	0.0353	0.171	0.456	7.07	9.55	0.00208	1.45	RV	CELLSTATES	vFB1.1	control_LMNA	7	13
ASAP2	0.924	0.0159	0.354	0.932	7.78	11.6	0.000701	1.8	RV	CELLSTATES	vFB1.1	control_LMNA	7	13
INPP4A	0.924	0.037	0.182	0.455	7	9.42	0.00223	1.43	RV	CELLSTATES	vFB1.1	control_LMNA	7	13
PEAK1	0.924	0.0162	0.357	1.01	7.96	11.6	0.000714	1.79	RV	CELLSTATES	vFB1.1	control_LMNA	7	13
NHSL1	0.92	0.0226	0.272	0.707	7.54	10.7	0.0011	1.65	RV	CELLSTATES	vFB1.1	control_LMNA	7	13
PTPN9	0.911	0.0301	0.237	0.597	7.31	9.98	0.00165	1.52	RV	CELLSTATES	vFB1.1	control_LMNA	7	13
CCDC80	0.907	0.0167	1.02	2.08	8.98	11.5	0.000742	1.78	RV	CELLSTATES	vFB1.1	control_LMNA	7	13
KDM6A	0.9	0.0315	0.23	0.702	7.52	9.84	0.00178	1.5	RV	CELLSTATES	vFB1.1	control_LMNA	7	13
BICD1	0.897	0.0447	0.222	0.412	6.93	8.92	0.00293	1.35	RV	CELLSTATES	vFB1.1	control_LMNA	7	13
RNF130	0.894	0.0483	0.175	0.417	6.87	8.69	0.00331	1.32	RV	CELLSTATES	vFB1.1	control_LMNA	7	13
AFF1	0.892	0.015	0.642	1.74	8.76	11.7	0.000652	1.82	RV	CELLSTATES	vFB1.1	control_LMNA	7	13
SDK1	0.891	0.0346	0.288	0.712	7.59	9.61	0.00202	1.46	RV	CELLSTATES	vFB1.1	control_LMNA	7	13
ANKS1B	0.888	0.0224	0.492	1.16	8.21	10.8	0.00108	1.65	RV	CELLSTATES	vFB1.1	control_LMNA	7	13
ANXA5	0.888	0.0244	0.395	1.11	8.16	10.5	0.00122	1.61	RV	CELLSTATES	vFB1.1	control_LMNA	7	13
SMOC2	0.886	0.0328	0.302	0.807	7.73	9.73	0.00189	1.48	RV	CELLSTATES	vFB1.1	control_LMNA	7	13
FBXO42	0.881	0.0253	0.452	0.904	7.9	10.4	0.00129	1.6	RV	CELLSTATES	vFB1.1	control_LMNA	7	13
ANKRD36	0.877	0.0486	0.168	0.476	7.06	8.67	0.00334	1.31	RV	CELLSTATES	vFB1.1	control_LMNA	7	13
NOX4	0.874	0.0294	1.01	1.52	8.73	10.1	0.00158	1.53	RV	CELLSTATES	vFB1.1	control_LMNA	7	13
FOXN3	0.873	0.0178	0.832	2.15	9.07	11.4	0.000795	1.75	RV	CELLSTATES	vFB1.1	control_LMNA	7	13
CASK	0.87	0.0359	0.303	0.687	7.51	9.51	0.00213	1.44	RV	CELLSTATES	vFB1.1	control_LMNA	7	13
PIP4K2A	0.87	0.0357	0.28	0.677	7.51	9.52	0.00211	1.45	RV	CELLSTATES	vFB1.1	control_LMNA	7	13
TRIO	0.868	0.0238	0.495	1.28	8.33	10.6	0.00118	1.62	RV	CELLSTATES	vFB1.1	control_LMNA	7	13
TACC1	0.863	0.0227	0.843	1.92	8.95	10.7	0.0011	1.64	RV	CELLSTATES	vFB1.1	control_LMNA	7	13
HIF3A	0.861	0.0222	0.828	2.07	8.97	10.8	0.00106	1.65	RV	CELLSTATES	vFB1.1	control_LMNA	7	13
COL5A2	0.858	0.0179	1.12	2.68	9.37	11.3	0.000809	1.75	RV	CELLSTATES	vFB1.1	control_LMNA	7	13
KLF7	0.85	0.0453	0.285	0.585	7.4	8.88	0.00299	1.34	RV	CELLSTATES	vFB1.1	control_LMNA	7	13
STAT5B	0.847	0.0484	0.268	0.597	7.35	8.68	0.00332	1.32	RV	CELLSTATES	vFB1.1	control_LMNA	7	13
JUND	0.843	0.0481	0.312	0.679	7.53	8.69	0.0033	1.32	RV	CELLSTATES	vFB1.1	control_LMNA	7	13
MAP4	0.84	0.0243	0.722	1.82	8.78	10.6	0.0012	1.62	RV	CELLSTATES	vFB1.1	control_LMNA	7	13
ZNF438	0.836	0.0437	0.28	0.734	7.6	8.98	0.00283	1.36	RV	CELLSTATES	vFB1.1	control_LMNA	7	13
KAT6A	0.83	0.0499	0.26	0.708	7.4	8.61	0.00346	1.3	RV	CELLSTATES	vFB1.1	control_LMNA	7	13
PDS5A	0.829	0.036	0.414	1.04	8	9.5	0.00214	1.44	RV	CELLSTATES	vFB1.1	control_LMNA	7	13
AGAP1	0.826	0.0395	0.501	1.19	8.3	9.26	0.00243	1.4	RV	CELLSTATES	vFB1.1	control_LMNA	7	13
NPAS3	0.822	0.0469	0.68	1.61	8.78	8.78	0.00315	1.33	RV	CELLSTATES	vFB1.1	control_LMNA	7	13
FCHSD2	0.82	0.0405	0.625	1.32	8.49	9.19	0.00253	1.39	RV	CELLSTATES	vFB1.1	control_LMNA	7	13
ZBTB20	0.819	0.0244	4.44	10.7	11.3	10.5	0.00122	1.61	RV	CELLSTATES	vFB1.1	control_LMNA	7	13
NAALADL2	0.817	0.0246	1.39	3.36	9.69	10.5	0.00123	1.61	RV	CELLSTATES	vFB1.1	control_LMNA	7	13
GMDS-DT	0.816	0.0424	0.423	0.934	7.91	9.08	0.00268	1.37	RV	CELLSTATES	vFB1.1	control_LMNA	7	13
RUFY3	0.812	0.0471	0.375	0.854	7.78	8.77	0.00317	1.33	RV	CELLSTATES	vFB1.1	control_LMNA	7	13
ZCCHC7	0.811	0.0388	0.508	1.3	8.41	9.3	0.00237	1.41	RV	CELLSTATES	vFB1.1	control_LMNA	7	13
ECHDC2	0.81	0.0313	0.771	2.07	9.02	9.86	0.00176	1.5	RV	CELLSTATES	vFB1.1	control_LMNA	7	13
EVI5	0.805	0.0427	0.526	1.1	8.19	9.05	0.00273	1.37	RV	CELLSTATES	vFB1.1	control_LMNA	7	13
NCOA2	0.777	0.0454	0.665	1.42	8.55	8.87	0.003	1.34	RV	CELLSTATES	vFB1.1	control_LMNA	7	13
ARHGAP21	0.768	0.0443	0.738	1.85	8.83	8.94	0.00289	1.35	RV	CELLSTATES	vFB1.1	control_LMNA	7	13
SMYD3	0.765	0.0486	0.733	1.66	8.72	8.67	0.00334	1.31	RV	CELLSTATES	vFB1.1	control_LMNA	7	13
RBMS3	0.753	0.0469	1.25	2.81	9.47	8.79	0.00314	1.33	RV	CELLSTATES	vFB1.1	control_LMNA	7	13

## Sheet: PKP2_control
Gene	logFC	FDR	mean_exp_control	mean_exp_genotype	logCPM	F	PValue	FDR_plot	Region	annotation_level	cell_state	comparison	Observations_genotype	Observations_reference
FOSB	5.53	3.41e-08	0.00095	0.234	5.73	57.5	2.46e-11	7.47	RV	CELLSTATES	vFB1.1	control_PKP2	5	13
POSTN	5.32	2.46e-07	0.00767	0.274	5.86	49.9	2.83e-10	6.61	RV	CELLSTATES	vFB1.1	control_PKP2	5	13
COMP	4.18	0.00178	0	0.0271	4.08	19.9	2.54e-05	2.75	RV	CELLSTATES	vFB1.1	control_PKP2	5	13
MEGF6	4.06	0.000978	0	0.0304	3.97	21.9	1.11e-05	3.01	RV	CELLSTATES	vFB1.1	control_PKP2	5	13
AC011503.1	3.94	9.53e-05	0.00152	0.0792	4.42	28.6	6.24e-07	4.02	RV	CELLSTATES	vFB1.1	control_PKP2	5	13
NFATC2	3.91	2.57e-07	0.0289	0.423	6.61	49.6	3.15e-10	6.59	RV	CELLSTATES	vFB1.1	control_PKP2	5	13
PRG4	3.84	0.00113	0.000546	0.0383	4.22	21.1	1.33e-05	2.95	RV	CELLSTATES	vFB1.1	control_PKP2	5	13
SLC10A6	3.71	0.0021	0	0.0213	3.95	19.5	3.08e-05	2.68	RV	CELLSTATES	vFB1.1	control_PKP2	5	13
AC007614.1	3.63	0.00304	0	0.0181	3.94	18.4	4.95e-05	2.52	RV	CELLSTATES	vFB1.1	control_PKP2	5	13
NDST4	3.57	0.00333	0.00589	0.0459	4.48	17.9	5.54e-05	2.48	RV	CELLSTATES	vFB1.1	control_PKP2	5	13
AL357375.1	3.5	0.0052	0	0.022	3.85	19	0.000106	2.28	RV	CELLSTATES	vFB1.1	control_PKP2	5	13
LINC00402	3.5	0.00535	0	0.0221	3.87	16.5	0.000111	2.27	RV	CELLSTATES	vFB1.1	control_PKP2	5	13
SGIP1	3.47	6.58e-09	0.121	0.8	7.21	64.4	2.93e-12	8.18	RV	CELLSTATES	vFB1.1	control_PKP2	5	13
AC107398.2	3.34	0.00769	0	0.0182	3.85	17.1	0.000199	2.11	RV	CELLSTATES	vFB1.1	control_PKP2	5	13
WARS2-IT1	3.33	9.53e-05	0.00587	0.0968	4.81	28.6	6.25e-07	4.02	RV	CELLSTATES	vFB1.1	control_PKP2	5	13
AC025031.1	3.24	0.0127	0	0.0165	3.82	16.3	0.000407	1.9	RV	CELLSTATES	vFB1.1	control_PKP2	5	13
AL022322.1	3.19	0.00552	0.011	0.0243	3.98	16.2	0.000116	2.26	RV	CELLSTATES	vFB1.1	control_PKP2	5	13
PDZRN4	3.18	7.88e-06	0.0272	0.205	5.63	37.9	1.87e-08	5.1	RV	CELLSTATES	vFB1.1	control_PKP2	5	13
GPC6-AS1	3.17	0.0186	0	0.0182	3.8	15.4	0.000691	1.73	RV	CELLSTATES	vFB1.1	control_PKP2	5	13
AC026992.1	3.16	0.0143	0	0.0189	3.77	17.4	0.000483	1.84	RV	CELLSTATES	vFB1.1	control_PKP2	5	13
LINC01568	3.13	0.0114	0.000407	0.0223	4.07	13.8	0.000351	1.94	RV	CELLSTATES	vFB1.1	control_PKP2	5	13
NFE4	3.12	0.0215	0	0.0165	3.79	15.1	0.000831	1.67	RV	CELLSTATES	vFB1.1	control_PKP2	5	13
AF212831.1	3.09	0.0173	0	0.0143	3.81	14.5	0.000626	1.76	RV	CELLSTATES	vFB1.1	control_PKP2	5	13
LINC01847	3.04	0.0034	0.00204	0.0544	4.36	17.8	5.72e-05	2.47	RV	CELLSTATES	vFB1.1	control_PKP2	5	13
AC022398.1	2.99	0.0296	0	0.0158	3.78	13.5	0.00134	1.53	RV	CELLSTATES	vFB1.1	control_PKP2	5	13
CCL4	2.98	0.0115	0.00416	0.0697	4.37	13.7	0.000357	1.94	RV	CELLSTATES	vFB1.1	control_PKP2	5	13
LINC02082	2.98	0.0282	0	0.0157	3.76	14.5	0.00125	1.55	RV	CELLSTATES	vFB1.1	control_PKP2	5	13
LINC00607	2.97	0.00387	0.00214	0.0574	4.36	17.3	6.96e-05	2.41	RV	CELLSTATES	vFB1.1	control_PKP2	5	13
TIPARP	2.96	4.33e-09	0.0576	0.572	6.78	67.6	1.13e-12	8.36	RV	CELLSTATES	vFB1.1	control_PKP2	5	13
XG	2.93	0.000822	0.00808	0.111	4.94	22.1	9.07e-06	3.08	RV	CELLSTATES	vFB1.1	control_PKP2	5	13
NPPB	2.91	0.0118	0.00542	0.0283	4.15	13.7	0.000369	1.93	RV	CELLSTATES	vFB1.1	control_PKP2	5	13
FGL1	2.9	0.0328	0	0.0126	3.77	12.8	0.00156	1.48	RV	CELLSTATES	vFB1.1	control_PKP2	5	13
AC008957.1	2.88	0.0245	0.00699	0.018	3.91	12.3	0.00102	1.61	RV	CELLSTATES	vFB1.1	control_PKP2	5	13
ANXA3	2.88	0.00999	0.00769	0.0449	4.24	14.2	0.000286	2	RV	CELLSTATES	vFB1.1	control_PKP2	5	13
EDNRA	2.88	0.00732	0.00267	0.0542	4.65	15.2	0.000181	2.14	RV	CELLSTATES	vFB1.1	control_PKP2	5	13
PRICKLE2-AS2	2.86	0.0205	0.000407	0.0252	3.93	12.4	0.000782	1.69	RV	CELLSTATES	vFB1.1	control_PKP2	5	13
AC105402.3	2.85	0.0056	0.042	0.079	4.66	16.2	0.000118	2.25	RV	CELLSTATES	vFB1.1	control_PKP2	5	13
AC108861.1	2.82	0.0477	0	0.0126	3.76	13.1	0.00269	1.32	RV	CELLSTATES	vFB1.1	control_PKP2	5	13
AJAP1	2.82	0.0149	0.000833	0.0278	4.09	13	0.000513	1.83	RV	CELLSTATES	vFB1.1	control_PKP2	5	13
AL139147.1	2.82	0.0125	0.0147	0.0432	4.41	13.5	0.000398	1.9	RV	CELLSTATES	vFB1.1	control_PKP2	5	13
MATN4	2.82	0.0477	0	0.0126	3.76	13.1	0.00269	1.32	RV	CELLSTATES	vFB1.1	control_PKP2	5	13
AC092674.1	2.81	0.0229	0.000407	0.0222	3.94	11.7	0.000936	1.64	RV	CELLSTATES	vFB1.1	control_PKP2	5	13
CIDEA	2.79	0.0351	0.000407	0.0219	3.92	10.5	0.00169	1.46	RV	CELLSTATES	vFB1.1	control_PKP2	5	13
PTPN3	2.79	0.0153	0.0178	0.0291	4.15	12.9	0.000539	1.82	RV	CELLSTATES	vFB1.1	control_PKP2	5	13
CERS6	2.74	6.26e-06	0.0396	0.256	5.89	38.9	1.26e-08	5.2	RV	CELLSTATES	vFB1.1	control_PKP2	5	13
NKG7	2.72	0.0372	0.000407	0.0269	3.89	11.2	0.00187	1.43	RV	CELLSTATES	vFB1.1	control_PKP2	5	13
THBS4	2.68	3.26e-05	0.0381	0.374	6.35	32.1	1.6e-07	4.49	RV	CELLSTATES	vFB1.1	control_PKP2	5	13
CCL3	2.66	0.0499	0.00171	0.0238	3.86	10.2	0.00288	1.3	RV	CELLSTATES	vFB1.1	control_PKP2	5	13
AC023790.2	2.65	0.0395	0.000762	0.018	3.9	11.4	0.00204	1.4	RV	CELLSTATES	vFB1.1	control_PKP2	5	13
HBA2	2.65	0.0368	0.000407	0.0147	3.97	10.3	0.00184	1.43	RV	CELLSTATES	vFB1.1	control_PKP2	5	13
SESN3	2.63	4.41e-07	0.0809	0.359	6.22	47.7	5.89e-10	6.36	RV	CELLSTATES	vFB1.1	control_PKP2	5	13
CXCL13	2.62	0.0326	0.00278	0.0384	4.32	10.6	0.00154	1.49	RV	CELLSTATES	vFB1.1	control_PKP2	5	13
LINC01197	2.61	0.00788	0.00447	0.0583	4.64	14.9	0.000205	2.1	RV	CELLSTATES	vFB1.1	control_PKP2	5	13
LINC01807	2.56	0.000381	0.0309	0.156	5.39	24.4	3.49e-06	3.42	RV	CELLSTATES	vFB1.1	control_PKP2	5	13
PHLDA1	2.56	0.000574	0.0103	0.141	5.24	23.3	5.46e-06	3.24	RV	CELLSTATES	vFB1.1	control_PKP2	5	13
PROX2	2.55	0.0412	0.011	0.0126	3.89	9.95	0.00216	1.38	RV	CELLSTATES	vFB1.1	control_PKP2	5	13
GREB1	2.54	0.00568	0.00652	0.0766	4.71	16	0.000126	2.25	RV	CELLSTATES	vFB1.1	control_PKP2	5	13
MAP2	2.51	0.00843	0.00799	0.0724	4.85	14.7	0.000227	2.07	RV	CELLSTATES	vFB1.1	control_PKP2	5	13
SGPP2	2.51	0.0352	0.00684	0.0212	3.99	10.4	0.0017	1.45	RV	CELLSTATES	vFB1.1	control_PKP2	5	13
SORT1	2.49	0.000651	0.0124	0.146	5.24	22.8	6.52e-06	3.19	RV	CELLSTATES	vFB1.1	control_PKP2	5	13
AFF3	2.48	4.33e-09	0.42	2.63	8.85	67.3	1.25e-12	8.36	RV	CELLSTATES	vFB1.1	control_PKP2	5	13
AL161772.1	2.48	0.0452	0.000762	0.0127	3.9	9.69	0.00246	1.34	RV	CELLSTATES	vFB1.1	control_PKP2	5	13
RAMP2-AS1	2.48	0.00177	0.0179	0.149	5.42	19.7	2.51e-05	2.75	RV	CELLSTATES	vFB1.1	control_PKP2	5	13
PRKX-AS1	2.46	0.022	0.00501	0.045	4.38	11.9	0.000859	1.66	RV	CELLSTATES	vFB1.1	control_PKP2	5	13
SLITRK4	2.46	0.0261	0.00253	0.0551	4.29	11.3	0.00112	1.58	RV	CELLSTATES	vFB1.1	control_PKP2	5	13
RASAL2	2.43	1.18e-08	0.18	1.18	7.81	61.6	6.8e-12	7.93	RV	CELLSTATES	vFB1.1	control_PKP2	5	13
ABCG2	2.42	0.0303	0.00629	0.0361	4.23	10.9	0.00139	1.52	RV	CELLSTATES	vFB1.1	control_PKP2	5	13
LIPH	2.4	0.00568	0.00847	0.0945	4.86	16	0.000126	2.25	RV	CELLSTATES	vFB1.1	control_PKP2	5	13
LINC00222	2.38	0.0358	0.0078	0.0427	4.29	10.4	0.00176	1.45	RV	CELLSTATES	vFB1.1	control_PKP2	5	13
HBB	2.37	0.0395	0.00304	0.0399	4.39	10.1	0.00203	1.4	RV	CELLSTATES	vFB1.1	control_PKP2	5	13
HS3ST1	2.37	0.00568	0.0139	0.102	4.98	16	0.000124	2.25	RV	CELLSTATES	vFB1.1	control_PKP2	5	13
RGCC	2.37	0.00421	0.0103	0.131	5.21	17.1	7.73e-05	2.38	RV	CELLSTATES	vFB1.1	control_PKP2	5	13
SFRP4	2.37	0.00377	0.0178	0.115	5.22	17.4	6.7e-05	2.42	RV	CELLSTATES	vFB1.1	control_PKP2	5	13
ZNF844	2.37	0.00421	0.0212	0.1	4.83	17.1	7.8e-05	2.38	RV	CELLSTATES	vFB1.1	control_PKP2	5	13
AC010636.2	2.34	0.0359	0.00294	0.0465	4.19	10.4	0.00178	1.45	RV	CELLSTATES	vFB1.1	control_PKP2	5	13
HS6ST2	2.31	0.00041	0.14	0.505	6.79	24.2	3.78e-06	3.39	RV	CELLSTATES	vFB1.1	control_PKP2	5	13
KIF13B	2.31	1.62e-06	0.157	0.933	7.51	43.4	2.56e-09	5.79	RV	CELLSTATES	vFB1.1	control_PKP2	5	13
CTGF	2.3	1.38e-05	0.243	1.75	8.35	35.6	4.38e-08	4.86	RV	CELLSTATES	vFB1.1	control_PKP2	5	13
AC008840.1	2.29	0.0318	0.0223	0.0442	4.41	10.7	0.00149	1.5	RV	CELLSTATES	vFB1.1	control_PKP2	5	13
HEG1	2.29	9.78e-06	0.0568	0.291	6.09	36.8	2.75e-08	5.01	RV	CELLSTATES	vFB1.1	control_PKP2	5	13
YPEL1	2.26	0.0138	0.0258	0.0715	4.78	13.2	0.00046	1.86	RV	CELLSTATES	vFB1.1	control_PKP2	5	13
FAP	2.25	0.00443	0.0252	0.132	5.25	16.9	8.46e-05	2.35	RV	CELLSTATES	vFB1.1	control_PKP2	5	13
KALRN	2.25	4.91e-05	0.12	0.55	6.92	30.9	2.56e-07	4.31	RV	CELLSTATES	vFB1.1	control_PKP2	5	13
NRCAM	2.25	0.0288	0.016	0.0738	4.59	11	0.00129	1.54	RV	CELLSTATES	vFB1.1	control_PKP2	5	13
SH3RF3	2.24	1.14e-06	0.105	0.46	6.61	44.6	1.72e-09	5.94	RV	CELLSTATES	vFB1.1	control_PKP2	5	13
AF130359.1	2.23	0.00485	0.0164	0.134	5.1	16.6	9.65e-05	2.31	RV	CELLSTATES	vFB1.1	control_PKP2	5	13
KIF5C	2.23	0.00889	0.016	0.0832	4.88	14.6	0.000242	2.05	RV	CELLSTATES	vFB1.1	control_PKP2	5	13
GALNT13	2.22	0.0216	0.0217	0.101	4.94	11.9	0.000839	1.67	RV	CELLSTATES	vFB1.1	control_PKP2	5	13
MME-AS1	2.22	0.0229	0.0148	0.0669	4.56	11.7	0.000932	1.64	RV	CELLSTATES	vFB1.1	control_PKP2	5	13
CHST7	2.19	1.2e-05	0.0718	0.483	6.69	36.1	3.64e-08	4.92	RV	CELLSTATES	vFB1.1	control_PKP2	5	13
SEZ6L	2.17	0.0307	0.013	0.0697	4.89	10.8	0.00141	1.51	RV	CELLSTATES	vFB1.1	control_PKP2	5	13
ARL15	2.16	4.57e-08	1.02	4.71	9.8	56.3	3.62e-11	7.34	RV	CELLSTATES	vFB1.1	control_PKP2	5	13
FKBP5	2.16	1.06e-05	2.42	7.3	10.6	36.5	3.12e-08	4.98	RV	CELLSTATES	vFB1.1	control_PKP2	5	13
HEY1	2.16	0.00567	0.0406	0.119	5.37	16.1	0.000122	2.25	RV	CELLSTATES	vFB1.1	control_PKP2	5	13
GUCY1A2	2.15	0.00567	0.028	0.112	5.06	16.1	0.000122	2.25	RV	CELLSTATES	vFB1.1	control_PKP2	5	13
ARHGAP10	2.13	6.44e-08	0.96	4.17	9.64	54.7	6.04e-11	7.19	RV	CELLSTATES	vFB1.1	control_PKP2	5	13
MME	2.12	0.000125	0.052	0.327	6.18	27.7	9e-07	3.9	RV	CELLSTATES	vFB1.1	control_PKP2	5	13
KIAA1211	2.11	0.0218	0.0103	0.0729	4.81	11.9	0.000848	1.66	RV	CELLSTATES	vFB1.1	control_PKP2	5	13
LMCD1-AS1	2.1	6.6e-05	0.11	0.309	6.29	29.9	3.77e-07	4.18	RV	CELLSTATES	vFB1.1	control_PKP2	5	13
PLXDC2	2.1	1.78e-07	1.28	4.76	9.87	51.3	1.8e-10	6.75	RV	CELLSTATES	vFB1.1	control_PKP2	5	13
AC005550.2	2.08	0.0131	0.0155	0.11	4.99	13.4	0.000426	1.88	RV	CELLSTATES	vFB1.1	control_PKP2	5	13
AC036214.1	2.08	0.0303	0.0148	0.0704	4.8	10.9	0.00139	1.52	RV	CELLSTATES	vFB1.1	control_PKP2	5	13
ADRA1B	2.07	2.21e-05	0.0771	0.393	6.47	34.1	7.63e-08	4.66	RV	CELLSTATES	vFB1.1	control_PKP2	5	13
EMB	2.07	0.0339	0.0223	0.127	4.89	10.5	0.00162	1.47	RV	CELLSTATES	vFB1.1	control_PKP2	5	13
IGFBP2	2.06	0.0112	0.0219	0.125	5.01	13.8	0.000341	1.95	RV	CELLSTATES	vFB1.1	control_PKP2	5	13
MTSS1	2.06	2.24e-05	0.108	0.444	6.6	33.9	8.13e-08	4.65	RV	CELLSTATES	vFB1.1	control_PKP2	5	13
STK17B	2.06	9.51e-06	0.0931	0.5	6.7	37	2.6e-08	5.02	RV	CELLSTATES	vFB1.1	control_PKP2	5	13
DOCK5	2.05	7.88e-06	0.326	1.18	8.01	38.1	1.74e-08	5.1	RV	CELLSTATES	vFB1.1	control_PKP2	5	13
MOB3B	2.04	2.21e-05	0.17	0.51	6.89	34.1	7.56e-08	4.66	RV	CELLSTATES	vFB1.1	control_PKP2	5	13
PLXNA2	2.04	5e-05	0.133	0.426	6.66	30.8	2.7e-07	4.3	RV	CELLSTATES	vFB1.1	control_PKP2	5	13
PTPN13	2.04	4.41e-07	0.283	1.24	7.98	47.6	6.22e-10	6.36	RV	CELLSTATES	vFB1.1	control_PKP2	5	13
SSX2IP	2.04	0.00024	0.0673	0.308	6.18	25.7	2.01e-06	3.62	RV	CELLSTATES	vFB1.1	control_PKP2	5	13
CCDC68	2.03	0.0371	0.0142	0.0864	4.83	10.3	0.00186	1.43	RV	CELLSTATES	vFB1.1	control_PKP2	5	13
ITGA10	2.01	0.0171	0.00994	0.0934	5.04	12.6	0.000614	1.77	RV	CELLSTATES	vFB1.1	control_PKP2	5	13
LINC02388	2.01	0.000655	0.0684	0.364	6.24	22.8	6.61e-06	3.18	RV	CELLSTATES	vFB1.1	control_PKP2	5	13
LONRF2	2.01	0.00194	0.0399	0.225	5.85	19.4	2.81e-05	2.71	RV	CELLSTATES	vFB1.1	control_PKP2	5	13
FGD4	2	2e-06	0.374	1.03	7.89	42.7	3.31e-09	5.7	RV	CELLSTATES	vFB1.1	control_PKP2	5	13
SHISA6	2	0.0108	0.0245	0.131	5.11	13.9	0.000324	1.97	RV	CELLSTATES	vFB1.1	control_PKP2	5	13
PPP2R2B	1.98	0.0496	0.00719	0.0648	4.62	9.39	0.00285	1.3	RV	CELLSTATES	vFB1.1	control_PKP2	5	13
AL445426.1	1.97	9.49e-06	0.248	0.707	7.35	37.1	2.46e-08	5.02	RV	CELLSTATES	vFB1.1	control_PKP2	5	13
AL512380.2	1.96	0.0223	0.0263	0.109	5.06	11.8	0.000877	1.65	RV	CELLSTATES	vFB1.1	control_PKP2	5	13
ROR1	1.96	1.06e-05	0.131	0.638	7.1	36.5	3.07e-08	4.98	RV	CELLSTATES	vFB1.1	control_PKP2	5	13
ATP10A	1.95	9.53e-05	0.0903	0.391	6.5	28.7	5.99e-07	4.02	RV	CELLSTATES	vFB1.1	control_PKP2	5	13
LINC01088	1.94	9.5e-05	0.632	2.31	8.94	28.8	5.89e-07	4.02	RV	CELLSTATES	vFB1.1	control_PKP2	5	13
ZBTB16	1.94	5.24e-05	1.85	5.09	10.2	30.6	2.91e-07	4.28	RV	CELLSTATES	vFB1.1	control_PKP2	5	13
AC009269.2	1.93	0.0267	0.016	0.0812	4.93	11.2	0.00116	1.57	RV	CELLSTATES	vFB1.1	control_PKP2	5	13
ZFAND5	1.93	0.000101	0.127	0.666	7.19	28.4	6.83e-07	4	RV	CELLSTATES	vFB1.1	control_PKP2	5	13
ARHGEF26	1.91	0.000309	0.0833	0.338	6.38	25	2.72e-06	3.51	RV	CELLSTATES	vFB1.1	control_PKP2	5	13
KLF2	1.91	0.000579	0.0906	0.417	6.63	23.2	5.55e-06	3.24	RV	CELLSTATES	vFB1.1	control_PKP2	5	13
SNCAIP	1.91	0.0023	0.0637	0.242	6.1	18.9	3.44e-05	2.64	RV	CELLSTATES	vFB1.1	control_PKP2	5	13
TMEM132C	1.91	3.18e-05	0.34	1.28	8.16	32.2	1.54e-07	4.5	RV	CELLSTATES	vFB1.1	control_PKP2	5	13
PDZD2	1.9	4.78e-06	0.427	1.91	8.58	39.9	8.95e-09	5.32	RV	CELLSTATES	vFB1.1	control_PKP2	5	13
AC026904.4	1.89	0.0493	0.0278	0.0588	4.66	9.41	0.00282	1.31	RV	CELLSTATES	vFB1.1	control_PKP2	5	13
LTBP2	1.88	0.000592	0.275	0.539	7.07	23.1	5.74e-06	3.23	RV	CELLSTATES	vFB1.1	control_PKP2	5	13
RND3	1.88	3.29e-05	0.157	0.586	7.04	32.1	1.63e-07	4.48	RV	CELLSTATES	vFB1.1	control_PKP2	5	13
AL590617.2	1.86	0.0477	0.0137	0.0771	4.7	9.51	0.00269	1.32	RV	CELLSTATES	vFB1.1	control_PKP2	5	13
IQCN	1.85	0.0412	0.0278	0.0807	4.87	9.95	0.00216	1.38	RV	CELLSTATES	vFB1.1	control_PKP2	5	13
PAPLN	1.85	0.00233	0.0502	0.207	5.84	18.9	3.51e-05	2.63	RV	CELLSTATES	vFB1.1	control_PKP2	5	13
SPRY4-AS1	1.83	0.000208	0.0786	0.374	6.47	26.2	1.65e-06	3.68	RV	CELLSTATES	vFB1.1	control_PKP2	5	13
MEOX2	1.82	0.000533	0.0657	0.352	6.39	23.5	5.03e-06	3.27	RV	CELLSTATES	vFB1.1	control_PKP2	5	13
TSC22D3	1.82	0.000103	0.587	2.44	8.97	28.3	7.1e-07	3.99	RV	CELLSTATES	vFB1.1	control_PKP2	5	13
BACH2	1.81	2.28e-05	0.24	0.736	7.43	33.7	8.7e-08	4.64	RV	CELLSTATES	vFB1.1	control_PKP2	5	13
PRR16	1.81	2.05e-05	0.588	2.37	8.93	34.4	6.8e-08	4.69	RV	CELLSTATES	vFB1.1	control_PKP2	5	13
FAM117B	1.8	0.0101	0.0685	0.143	5.5	14.2	0.000292	2	RV	CELLSTATES	vFB1.1	control_PKP2	5	13
RNF115	1.8	7.69e-06	0.358	1.25	8.13	38.3	1.61e-08	5.11	RV	CELLSTATES	vFB1.1	control_PKP2	5	13
GLYATL2	1.79	0.0293	0.0168	0.101	5.04	11	0.00133	1.53	RV	CELLSTATES	vFB1.1	control_PKP2	5	13
GNAI1	1.79	0.0153	0.0268	0.115	5.22	12.9	0.000538	1.82	RV	CELLSTATES	vFB1.1	control_PKP2	5	13
ATP10D	1.78	2.45e-05	0.202	0.818	7.47	33.3	1.01e-07	4.61	RV	CELLSTATES	vFB1.1	control_PKP2	5	13
USP53	1.78	9.98e-05	1.05	2.46	9.14	28.4	6.69e-07	4	RV	CELLSTATES	vFB1.1	control_PKP2	5	13
NCKIPSD	1.76	0.0465	0.018	0.0743	4.88	9.61	0.00256	1.33	RV	CELLSTATES	vFB1.1	control_PKP2	5	13
ARHGAP18	1.75	0.00123	0.0863	0.295	6.17	20.8	1.55e-05	2.91	RV	CELLSTATES	vFB1.1	control_PKP2	5	13
MASP1	1.74	0.0402	0.0188	0.108	5.08	10	0.00208	1.4	RV	CELLSTATES	vFB1.1	control_PKP2	5	13
PIWIL4	1.73	0.00489	0.0545	0.174	5.66	16.6	9.78e-05	2.31	RV	CELLSTATES	vFB1.1	control_PKP2	5	13
PRKX	1.73	0.0065	0.0566	0.19	5.82	15.6	0.000152	2.19	RV	CELLSTATES	vFB1.1	control_PKP2	5	13
AC119150.1	1.72	0.0108	0.0618	0.154	5.58	14	0.000321	1.97	RV	CELLSTATES	vFB1.1	control_PKP2	5	13
KLF15	1.72	0.0368	0.0296	0.105	5.08	10.3	0.00184	1.43	RV	CELLSTATES	vFB1.1	control_PKP2	5	13
PCSK6	1.72	5.24e-05	0.566	1.88	8.63	30.6	2.9e-07	4.28	RV	CELLSTATES	vFB1.1	control_PKP2	5	13
CARMIL1	1.71	7.88e-06	0.772	2.92	9.27	37.9	1.82e-08	5.1	RV	CELLSTATES	vFB1.1	control_PKP2	5	13
RNF144A	1.71	0.000113	0.24	0.733	7.42	28	7.87e-07	3.95	RV	CELLSTATES	vFB1.1	control_PKP2	5	13
AL133415.1	1.7	0.0477	0.0161	0.082	5.06	9.51	0.00268	1.32	RV	CELLSTATES	vFB1.1	control_PKP2	5	13
NRXN3	1.7	0.0065	0.0515	0.241	6.09	15.6	0.000153	2.19	RV	CELLSTATES	vFB1.1	control_PKP2	5	13
ICA1L	1.69	0.000507	0.157	0.437	6.81	23.6	4.71e-06	3.3	RV	CELLSTATES	vFB1.1	control_PKP2	5	13
LRRC17	1.69	0.0229	0.0196	0.128	5.22	11.7	0.000928	1.64	RV	CELLSTATES	vFB1.1	control_PKP2	5	13
PPP1CB	1.69	0.000222	0.152	0.488	6.9	26	1.79e-06	3.65	RV	CELLSTATES	vFB1.1	control_PKP2	5	13
AL031599.1	1.68	0.0211	0.0501	0.245	5.77	12	0.000811	1.68	RV	CELLSTATES	vFB1.1	control_PKP2	5	13
FAM198B-AS1	1.66	0.000122	0.424	1.27	8.17	27.8	8.63e-07	3.91	RV	CELLSTATES	vFB1.1	control_PKP2	5	13
MAMDC2	1.66	0.000127	1.21	3.39	9.59	27.6	9.33e-07	3.9	RV	CELLSTATES	vFB1.1	control_PKP2	5	13
POC1B	1.65	0.00638	0.0401	0.196	5.72	15.7	0.000144	2.2	RV	CELLSTATES	vFB1.1	control_PKP2	5	13
FMNL2	1.64	2.45e-05	0.381	1.32	8.21	33.3	1.02e-07	4.61	RV	CELLSTATES	vFB1.1	control_PKP2	5	13
MTUS1	1.64	2.22e-05	0.652	2.19	8.87	34	7.84e-08	4.65	RV	CELLSTATES	vFB1.1	control_PKP2	5	13
PTPN9	1.64	6.44e-05	0.237	0.858	7.59	30	3.62e-07	4.19	RV	CELLSTATES	vFB1.1	control_PKP2	5	13
UACA	1.64	0.000169	0.257	0.767	7.51	26.8	1.29e-06	3.77	RV	CELLSTATES	vFB1.1	control_PKP2	5	13
FOXO3	1.59	5e-05	0.927	3.2	9.46	30.8	2.7e-07	4.3	RV	CELLSTATES	vFB1.1	control_PKP2	5	13
SLC25A45	1.59	0.00752	0.0873	0.198	5.89	15.1	0.000191	2.12	RV	CELLSTATES	vFB1.1	control_PKP2	5	13
BMP4	1.58	0.00666	0.0518	0.262	6.02	15.5	0.000158	2.18	RV	CELLSTATES	vFB1.1	control_PKP2	5	13
HLF	1.58	0.0139	0.0561	0.184	5.67	13.1	0.000469	1.86	RV	CELLSTATES	vFB1.1	control_PKP2	5	13
ANKRD28	1.57	0.000727	0.227	0.567	7.12	22.4	7.7e-06	3.14	RV	CELLSTATES	vFB1.1	control_PKP2	5	13
CCND3	1.57	0.000204	0.221	0.837	7.61	26.3	1.6e-06	3.69	RV	CELLSTATES	vFB1.1	control_PKP2	5	13
LIN7A	1.57	0.00715	0.0759	0.24	6.06	15.3	0.000174	2.15	RV	CELLSTATES	vFB1.1	control_PKP2	5	13
PAWR	1.57	0.0269	0.0393	0.151	5.46	11.2	0.00117	1.57	RV	CELLSTATES	vFB1.1	control_PKP2	5	13
SPRED2	1.57	6.67e-05	0.56	1.49	8.44	29.8	3.89e-07	4.18	RV	CELLSTATES	vFB1.1	control_PKP2	5	13
EEF2K	1.56	0.00146	0.12	0.367	6.54	20.3	1.94e-05	2.84	RV	CELLSTATES	vFB1.1	control_PKP2	5	13
AC091948.1	1.55	0.0251	0.031	0.145	5.43	11.4	0.00106	1.6	RV	CELLSTATES	vFB1.1	control_PKP2	5	13
AL445250.1	1.55	0.00155	0.229	0.771	7.5	20.1	2.09e-05	2.81	RV	CELLSTATES	vFB1.1	control_PKP2	5	13
KLF12	1.54	0.000164	0.44	1.52	8.42	26.9	1.23e-06	3.79	RV	CELLSTATES	vFB1.1	control_PKP2	5	13
NCKAP5	1.54	0.00503	0.0837	0.311	6.32	16.5	0.000101	2.3	RV	CELLSTATES	vFB1.1	control_PKP2	5	13
ISPD	1.53	0.00314	0.104	0.299	6.39	18	5.18e-05	2.5	RV	CELLSTATES	vFB1.1	control_PKP2	5	13
TLL2	1.53	0.00792	0.118	0.549	7.02	14.9	0.000207	2.1	RV	CELLSTATES	vFB1.1	control_PKP2	5	13
HELB	1.52	0.0485	0.028	0.112	5.14	9.46	0.00275	1.31	RV	CELLSTATES	vFB1.1	control_PKP2	5	13
PLEKHA2	1.52	0.00202	0.14	0.357	6.52	19.3	2.96e-05	2.69	RV	CELLSTATES	vFB1.1	control_PKP2	5	13
RADIL	1.52	0.0153	0.0533	0.176	5.62	12.9	0.000536	1.82	RV	CELLSTATES	vFB1.1	control_PKP2	5	13
AKT3	1.51	4.46e-05	1.31	4.27	9.86	31.2	2.28e-07	4.35	RV	CELLSTATES	vFB1.1	control_PKP2	5	13
ASAP1	1.51	0.000272	0.372	1.13	8.06	25.3	2.34e-06	3.56	RV	CELLSTATES	vFB1.1	control_PKP2	5	13
COLEC12	1.51	0.00155	0.307	1.05	7.9	20.1	2.12e-05	2.81	RV	CELLSTATES	vFB1.1	control_PKP2	5	13
LRMDA	1.51	0.00067	0.257	0.815	7.6	22.7	6.81e-06	3.17	RV	CELLSTATES	vFB1.1	control_PKP2	5	13
PDK4	1.51	0.00999	0.387	1.32	8.33	14.2	0.000286	2	RV	CELLSTATES	vFB1.1	control_PKP2	5	13
TMEM144	1.51	0.00147	0.182	0.538	7.05	20.3	1.95e-05	2.83	RV	CELLSTATES	vFB1.1	control_PKP2	5	13
NLGN4Y	1.5	0.0353	0.0981	0.262	6.21	10.4	0.00172	1.45	RV	CELLSTATES	vFB1.1	control_PKP2	5	13
RAB8B	1.5	0.00076	0.213	0.715	7.43	22.3	8.16e-06	3.12	RV	CELLSTATES	vFB1.1	control_PKP2	5	13
KLHL29	1.49	0.00123	0.264	0.579	7.27	20.8	1.54e-05	2.91	RV	CELLSTATES	vFB1.1	control_PKP2	5	13
MEF2C-AS1	1.49	0.0224	0.0471	0.176	5.64	11.8	0.000888	1.65	RV	CELLSTATES	vFB1.1	control_PKP2	5	13
PXDNL	1.49	0.000726	0.697	1.9	8.83	22.5	7.64e-06	3.14	RV	CELLSTATES	vFB1.1	control_PKP2	5	13
AGMO	1.48	0.0107	0.0911	0.252	6.17	14	0.000318	1.97	RV	CELLSTATES	vFB1.1	control_PKP2	5	13
CTDSPL	1.48	0.000281	0.291	0.829	7.64	25.2	2.45e-06	3.55	RV	CELLSTATES	vFB1.1	control_PKP2	5	13
ERRFI1	1.48	0.00353	0.113	0.391	6.66	17.6	6.21e-05	2.45	RV	CELLSTATES	vFB1.1	control_PKP2	5	13
MED13L	1.48	0.000214	0.859	2.94	9.36	26.1	1.71e-06	3.67	RV	CELLSTATES	vFB1.1	control_PKP2	5	13
C11orf80	1.47	0.00932	0.0895	0.244	6.15	14.4	0.000258	2.03	RV	CELLSTATES	vFB1.1	control_PKP2	5	13
MAMDC2-AS1	1.47	0.00811	0.62	1	8.16	14.8	0.000215	2.09	RV	CELLSTATES	vFB1.1	control_PKP2	5	13
RAI2	1.47	0.0471	0.0337	0.125	5.3	9.56	0.00262	1.33	RV	CELLSTATES	vFB1.1	control_PKP2	5	13
SDK1	1.47	0.00145	0.288	0.979	7.79	20.3	1.92e-05	2.84	RV	CELLSTATES	vFB1.1	control_PKP2	5	13
TNS3	1.47	0.00734	0.112	0.304	6.4	15.2	0.000184	2.13	RV	CELLSTATES	vFB1.1	control_PKP2	5	13
AC058791.1	1.46	0.00182	0.118	0.436	6.79	19.6	2.62e-05	2.74	RV	CELLSTATES	vFB1.1	control_PKP2	5	13
AP002518.2	1.46	0.0065	0.945	1.46	8.74	15.6	0.000151	2.19	RV	CELLSTATES	vFB1.1	control_PKP2	5	13
CLMN	1.46	0.00393	0.14	0.488	6.97	17.3	7.13e-05	2.41	RV	CELLSTATES	vFB1.1	control_PKP2	5	13
OSBPL6	1.46	0.0137	0.0673	0.267	6.29	13.2	0.000453	1.86	RV	CELLSTATES	vFB1.1	control_PKP2	5	13
KCNMB4	1.45	0.0258	0.0579	0.215	5.75	11.3	0.0011	1.59	RV	CELLSTATES	vFB1.1	control_PKP2	5	13
MAP1B	1.45	0.000813	0.341	0.866	7.74	22.1	8.84e-06	3.09	RV	CELLSTATES	vFB1.1	control_PKP2	5	13
SAMHD1	1.45	0.00145	0.445	0.909	7.89	20.3	1.92e-05	2.84	RV	CELLSTATES	vFB1.1	control_PKP2	5	13
THSD4	1.45	0.00706	0.184	0.479	7.01	15.3	0.00017	2.15	RV	CELLSTATES	vFB1.1	control_PKP2	5	13
ATP6AP1L	1.44	0.0334	0.0415	0.148	5.54	10.6	0.00159	1.48	RV	CELLSTATES	vFB1.1	control_PKP2	5	13
EFHD1	1.44	0.00706	0.0999	0.309	6.34	15.4	0.000169	2.15	RV	CELLSTATES	vFB1.1	control_PKP2	5	13
LINC00632	1.44	0.00686	0.119	0.299	6.37	15.4	0.000164	2.16	RV	CELLSTATES	vFB1.1	control_PKP2	5	13
CDH11	1.43	0.0096	0.12	0.245	6.2	14.3	0.000268	2.02	RV	CELLSTATES	vFB1.1	control_PKP2	5	13
KIAA1324L	1.43	0.0358	0.0599	0.173	5.75	10.4	0.00176	1.45	RV	CELLSTATES	vFB1.1	control_PKP2	5	13
PTPRG	1.43	0.000371	2.45	7.09	10.7	24.5	3.34e-06	3.43	RV	CELLSTATES	vFB1.1	control_PKP2	5	13
CCDC102B	1.42	0.00458	0.246	0.491	7.03	16.8	8.8e-05	2.34	RV	CELLSTATES	vFB1.1	control_PKP2	5	13
PIK3CA	1.42	0.000698	0.218	0.694	7.37	22.6	7.24e-06	3.16	RV	CELLSTATES	vFB1.1	control_PKP2	5	13
ENOX2	1.41	0.00104	0.381	1.05	8.01	21.4	1.2e-05	2.98	RV	CELLSTATES	vFB1.1	control_PKP2	5	13
FNIP2	1.41	0.00351	0.176	0.642	7.34	17.7	6.02e-05	2.45	RV	CELLSTATES	vFB1.1	control_PKP2	5	13
IL16	1.41	0.00481	0.134	0.403	6.76	16.6	9.49e-05	2.32	RV	CELLSTATES	vFB1.1	control_PKP2	5	13
REPS1	1.41	0.00171	0.25	0.838	7.69	19.8	2.42e-05	2.77	RV	CELLSTATES	vFB1.1	control_PKP2	5	13
TBC1D1	1.41	0.022	0.0551	0.177	5.78	11.9	0.000864	1.66	RV	CELLSTATES	vFB1.1	control_PKP2	5	13
AP000787.1	1.4	0.0355	0.0714	0.153	5.64	10.4	0.00173	1.45	RV	CELLSTATES	vFB1.1	control_PKP2	5	13
GRB10	1.39	0.00428	0.227	0.607	7.32	17	8e-05	2.37	RV	CELLSTATES	vFB1.1	control_PKP2	5	13
MUSK	1.39	0.00136	0.498	1.11	8.12	20.5	1.75e-05	2.87	RV	CELLSTATES	vFB1.1	control_PKP2	5	13
TENM4	1.39	0.0164	0.07	0.331	6.49	12.7	0.000588	1.78	RV	CELLSTATES	vFB1.1	control_PKP2	5	13
SPSB1	1.38	0.00342	0.122	0.371	6.65	17.7	5.81e-05	2.47	RV	CELLSTATES	vFB1.1	control_PKP2	5	13
FOXP1	1.37	0.000646	0.605	1.7	8.65	22.9	6.37e-06	3.19	RV	CELLSTATES	vFB1.1	control_PKP2	5	13
MYO1D	1.37	0.00123	0.248	0.778	7.6	20.8	1.53e-05	2.91	RV	CELLSTATES	vFB1.1	control_PKP2	5	13
RAPGEF2	1.37	0.00249	0.192	0.531	7.12	18.7	3.83e-05	2.6	RV	CELLSTATES	vFB1.1	control_PKP2	5	13
SLC44A1	1.37	0.00155	0.284	0.812	7.65	20.1	2.13e-05	2.81	RV	CELLSTATES	vFB1.1	control_PKP2	5	13
ANOS1	1.36	0.0288	0.0501	0.231	6.07	11	0.0013	1.54	RV	CELLSTATES	vFB1.1	control_PKP2	5	13
ARHGAP26	1.36	0.00197	0.591	1.3	8.41	19.4	2.87e-05	2.71	RV	CELLSTATES	vFB1.1	control_PKP2	5	13
LAMB1	1.36	0.000828	1.71	4.58	10.1	22	9.18e-06	3.08	RV	CELLSTATES	vFB1.1	control_PKP2	5	13
PLSCR4	1.36	0.00117	0.268	0.788	7.56	21	1.42e-05	2.93	RV	CELLSTATES	vFB1.1	control_PKP2	5	13
ZNF385D	1.35	0.00228	0.379	1.2	8.14	19	3.38e-05	2.64	RV	CELLSTATES	vFB1.1	control_PKP2	5	13
AC007388.1	1.34	0.0025	0.182	0.493	6.99	18.7	3.88e-05	2.6	RV	CELLSTATES	vFB1.1	control_PKP2	5	13
ZNF608	1.34	0.0271	0.102	0.204	5.92	11.2	0.00119	1.57	RV	CELLSTATES	vFB1.1	control_PKP2	5	13
APBB2	1.33	0.00118	0.552	1.61	8.58	21	1.43e-05	2.93	RV	CELLSTATES	vFB1.1	control_PKP2	5	13
GPCPD1	1.33	0.0277	0.118	0.251	6.16	11.1	0.00122	1.56	RV	CELLSTATES	vFB1.1	control_PKP2	5	13
MICAL2	1.32	0.0225	0.128	0.258	6.28	11.8	0.000897	1.65	RV	CELLSTATES	vFB1.1	control_PKP2	5	13
WARS2	1.32	0.00767	0.151	0.341	6.56	15	0.000197	2.12	RV	CELLSTATES	vFB1.1	control_PKP2	5	13
XPO1	1.32	0.00811	0.143	0.33	6.58	14.8	0.000215	2.09	RV	CELLSTATES	vFB1.1	control_PKP2	5	13
KCTD3	1.31	0.00788	0.118	0.392	6.7	14.9	0.000205	2.1	RV	CELLSTATES	vFB1.1	control_PKP2	5	13
MKL1	1.31	0.00169	0.555	1.86	8.76	19.8	2.34e-05	2.77	RV	CELLSTATES	vFB1.1	control_PKP2	5	13
ITGA1	1.3	0.0153	0.0969	0.268	6.26	12.9	0.000534	1.82	RV	CELLSTATES	vFB1.1	control_PKP2	5	13
PRICKLE2	1.3	0.00279	0.356	1	7.96	18.4	4.45e-05	2.56	RV	CELLSTATES	vFB1.1	control_PKP2	5	13
RANBP17	1.3	0.025	0.0636	0.255	6.16	11.4	0.00106	1.6	RV	CELLSTATES	vFB1.1	control_PKP2	5	13
SHROOM3	1.29	0.0184	0.12	0.35	6.65	12.4	0.000679	1.74	RV	CELLSTATES	vFB1.1	control_PKP2	5	13
TACC1	1.29	0.00251	0.843	2.05	9.02	18.6	3.91e-05	2.6	RV	CELLSTATES	vFB1.1	control_PKP2	5	13
ZNF704	1.29	0.0025	0.329	0.856	7.73	18.7	3.87e-05	2.6	RV	CELLSTATES	vFB1.1	control_PKP2	5	13
AC097662.1	1.28	0.00539	0.296	0.571	7.29	16.3	0.000113	2.27	RV	CELLSTATES	vFB1.1	control_PKP2	5	13
FAM129A	1.28	0.00838	0.231	0.59	7.31	14.7	0.000224	2.08	RV	CELLSTATES	vFB1.1	control_PKP2	5	13
KCNAB1	1.28	0.0191	0.0708	0.264	6.2	12.3	0.000714	1.72	RV	CELLSTATES	vFB1.1	control_PKP2	5	13
RFTN2	1.28	0.0065	0.249	0.741	7.51	15.6	0.000152	2.19	RV	CELLSTATES	vFB1.1	control_PKP2	5	13
UBA6-AS1	1.28	0.0123	0.169	0.454	7	13.5	0.000389	1.91	RV	CELLSTATES	vFB1.1	control_PKP2	5	13
IRS2	1.27	0.0107	0.182	0.405	6.83	14	0.000315	1.97	RV	CELLSTATES	vFB1.1	control_PKP2	5	13
NHSL1	1.27	0.00353	0.272	0.787	7.64	17.6	6.21e-05	2.45	RV	CELLSTATES	vFB1.1	control_PKP2	5	13
SULF1	1.27	0.00564	0.305	0.838	7.72	16.1	0.00012	2.25	RV	CELLSTATES	vFB1.1	control_PKP2	5	13
ULK1	1.27	0.0317	0.0886	0.203	5.96	10.7	0.00148	1.5	RV	CELLSTATES	vFB1.1	control_PKP2	5	13
USP54	1.27	0.00742	0.398	1.02	8.05	15.1	0.000187	2.13	RV	CELLSTATES	vFB1.1	control_PKP2	5	13
ADAMTS9-AS2	1.26	0.0102	0.242	0.759	7.64	14.1	0.000297	1.99	RV	CELLSTATES	vFB1.1	control_PKP2	5	13
COLGALT2	1.26	0.0283	0.139	0.387	6.72	11.1	0.00126	1.55	RV	CELLSTATES	vFB1.1	control_PKP2	5	13
LDLRAD4	1.26	0.0273	0.14	0.47	6.97	11.2	0.0012	1.56	RV	CELLSTATES	vFB1.1	control_PKP2	5	13
MFAP5	1.26	0.0118	0.498	1.37	8.4	13.7	0.000366	1.93	RV	CELLSTATES	vFB1.1	control_PKP2	5	13
TFDP2	1.26	0.00568	0.214	0.529	7.16	16	0.000125	2.25	RV	CELLSTATES	vFB1.1	control_PKP2	5	13
FBXO42	1.25	0.0043	0.452	0.831	7.88	17	8.06e-05	2.37	RV	CELLSTATES	vFB1.1	control_PKP2	5	13
KLF7	1.25	0.00521	0.285	0.645	7.43	16.4	0.000107	2.28	RV	CELLSTATES	vFB1.1	control_PKP2	5	13
FAM102B	1.24	0.0447	0.0542	0.202	6.02	9.73	0.00242	1.35	RV	CELLSTATES	vFB1.1	control_PKP2	5	13
AC027117.2	1.23	0.0312	0.0882	0.195	5.96	10.8	0.00144	1.51	RV	CELLSTATES	vFB1.1	control_PKP2	5	13
JUND	1.23	0.0065	0.312	0.779	7.67	15.6	0.000153	2.19	RV	CELLSTATES	vFB1.1	control_PKP2	5	13
MBNL3	1.23	0.0313	0.0772	0.22	6	10.8	0.00145	1.5	RV	CELLSTATES	vFB1.1	control_PKP2	5	13
NOX4	1.23	0.0132	1.01	1.47	8.7	13.3	0.000431	1.88	RV	CELLSTATES	vFB1.1	control_PKP2	5	13
PER1	1.23	0.00974	0.166	0.452	6.98	14.3	0.000274	2.01	RV	CELLSTATES	vFB1.1	control_PKP2	5	13
PIK3R1	1.23	0.00356	0.732	1.46	8.6	17.6	6.28e-05	2.45	RV	CELLSTATES	vFB1.1	control_PKP2	5	13
PTPDC1	1.23	0.0229	0.0811	0.254	6.23	11.7	0.000935	1.64	RV	CELLSTATES	vFB1.1	control_PKP2	5	13
COBLL1	1.22	0.0104	0.163	0.481	6.97	14.1	0.000305	1.98	RV	CELLSTATES	vFB1.1	control_PKP2	5	13
IFT140	1.22	0.0442	0.117	0.255	6.21	9.76	0.00238	1.35	RV	CELLSTATES	vFB1.1	control_PKP2	5	13
KANK1	1.22	0.00265	0.642	1.63	8.68	18.5	4.2e-05	2.58	RV	CELLSTATES	vFB1.1	control_PKP2	5	13
LINC00894	1.22	0.0198	0.101	0.284	6.33	12.2	0.000746	1.7	RV	CELLSTATES	vFB1.1	control_PKP2	5	13
STK39	1.22	0.0218	0.127	0.363	6.63	11.9	0.000851	1.66	RV	CELLSTATES	vFB1.1	control_PKP2	5	13
FAM214A	1.21	0.0132	0.288	0.564	7.34	13.3	0.000433	1.88	RV	CELLSTATES	vFB1.1	control_PKP2	5	13
OGN	1.21	0.0397	0.0965	0.251	6.18	10.1	0.00205	1.4	RV	CELLSTATES	vFB1.1	control_PKP2	5	13
RBPMS	1.21	0.00342	0.495	1.41	8.45	17.8	5.79e-05	2.47	RV	CELLSTATES	vFB1.1	control_PKP2	5	13
ASPN	1.2	0.0153	0.15	0.443	6.91	12.9	0.000529	1.82	RV	CELLSTATES	vFB1.1	control_PKP2	5	13
HTR4	1.2	0.0467	0.129	0.393	6.79	9.6	0.00257	1.33	RV	CELLSTATES	vFB1.1	control_PKP2	5	13
PARD3B	1.2	0.00352	0.653	1.56	8.65	17.6	6.09e-05	2.45	RV	CELLSTATES	vFB1.1	control_PKP2	5	13
RIMKLB	1.2	0.0235	0.0936	0.34	6.62	11.6	0.000971	1.63	RV	CELLSTATES	vFB1.1	control_PKP2	5	13
ASCC3	1.19	0.0161	0.331	0.852	7.8	12.7	0.000575	1.79	RV	CELLSTATES	vFB1.1	control_PKP2	5	13
AC016831.7	1.18	0.00314	1.44	3.97	9.92	18	5.16e-05	2.5	RV	CELLSTATES	vFB1.1	control_PKP2	5	13
COL4A3	1.18	0.0042	0.931	1.93	8.99	17.1	7.65e-05	2.38	RV	CELLSTATES	vFB1.1	control_PKP2	5	13
OMD	1.18	0.0469	0.065	0.232	6.07	9.58	0.00259	1.33	RV	CELLSTATES	vFB1.1	control_PKP2	5	13
ELF1	1.17	0.0065	0.579	1.58	8.64	15.6	0.000149	2.19	RV	CELLSTATES	vFB1.1	control_PKP2	5	13
FIGN	1.17	0.0124	0.211	0.527	7.15	13.5	0.000395	1.9	RV	CELLSTATES	vFB1.1	control_PKP2	5	13
ADGRD1	1.16	0.00907	0.514	0.993	8.13	14.5	0.000248	2.04	RV	CELLSTATES	vFB1.1	control_PKP2	5	13
PPM1B	1.16	0.025	0.181	0.516	7.16	11.4	0.00105	1.6	RV	CELLSTATES	vFB1.1	control_PKP2	5	13
SPOPL	1.16	0.0352	0.109	0.261	6.25	10.4	0.00171	1.45	RV	CELLSTATES	vFB1.1	control_PKP2	5	13
INPP4A	1.15	0.0203	0.182	0.468	6.98	12.1	0.000771	1.69	RV	CELLSTATES	vFB1.1	control_PKP2	5	13
COL4A4	1.14	0.00722	1.37	2.63	9.44	15.3	0.000178	2.14	RV	CELLSTATES	vFB1.1	control_PKP2	5	13
NAP1L1	1.14	0.0102	0.228	0.613	7.38	14.1	0.000295	1.99	RV	CELLSTATES	vFB1.1	control_PKP2	5	13
ADAMTS5	1.13	0.0228	0.256	0.618	7.36	11.7	0.00092	1.64	RV	CELLSTATES	vFB1.1	control_PKP2	5	13
IRAK3	1.13	0.0101	0.439	0.904	7.95	14.2	0.000291	2	RV	CELLSTATES	vFB1.1	control_PKP2	5	13
PI16	1.13	0.0412	0.211	0.428	6.85	9.96	0.00215	1.39	RV	CELLSTATES	vFB1.1	control_PKP2	5	13
A2M	1.12	0.0418	0.141	0.494	7.04	9.92	0.0022	1.38	RV	CELLSTATES	vFB1.1	control_PKP2	5	13
SESN1	1.12	0.0147	0.244	0.626	7.42	13	0.000504	1.83	RV	CELLSTATES	vFB1.1	control_PKP2	5	13
CDKL1	1.11	0.0326	0.137	0.342	6.65	10.7	0.00154	1.49	RV	CELLSTATES	vFB1.1	control_PKP2	5	13
SOS2	1.11	0.0104	0.357	0.8	7.76	14.1	0.000305	1.98	RV	CELLSTATES	vFB1.1	control_PKP2	5	13
ARID1B	1.1	0.00568	1.24	2.96	9.56	16	0.000125	2.25	RV	CELLSTATES	vFB1.1	control_PKP2	5	13
COL4A1	1.1	0.0108	1.04	2.64	9.36	14	0.000319	1.97	RV	CELLSTATES	vFB1.1	control_PKP2	5	13
DGKH	1.1	0.0354	0.129	0.332	6.65	10.4	0.00173	1.45	RV	CELLSTATES	vFB1.1	control_PKP2	5	13
RPS6KA2	1.1	0.0238	0.297	0.543	7.32	11.6	0.000985	1.62	RV	CELLSTATES	vFB1.1	control_PKP2	5	13
ITGB5	1.09	0.0412	0.192	0.392	6.85	9.97	0.00214	1.39	RV	CELLSTATES	vFB1.1	control_PKP2	5	13
STX7	1.09	0.0373	0.146	0.358	6.63	10.2	0.00188	1.43	RV	CELLSTATES	vFB1.1	control_PKP2	5	13
CSRNP3	1.08	0.0433	0.155	0.359	6.69	9.83	0.00229	1.36	RV	CELLSTATES	vFB1.1	control_PKP2	5	13
SRGAP1	1.08	0.011	0.557	1.22	8.33	13.9	0.000333	1.96	RV	CELLSTATES	vFB1.1	control_PKP2	5	13
COL4A2	1.06	0.0128	1.55	3.11	9.7	13.4	0.000411	1.89	RV	CELLSTATES	vFB1.1	control_PKP2	5	13
AFF1	1.05	0.0123	0.642	1.72	8.77	13.5	0.00039	1.91	RV	CELLSTATES	vFB1.1	control_PKP2	5	13
AHCTF1	1.05	0.0307	0.203	0.424	6.94	10.8	0.00141	1.51	RV	CELLSTATES	vFB1.1	control_PKP2	5	13
FHIT	1.05	0.0326	0.327	0.752	7.71	10.6	0.00154	1.49	RV	CELLSTATES	vFB1.1	control_PKP2	5	13
PDE7B	1.05	0.0261	0.308	0.675	7.53	11.3	0.00112	1.58	RV	CELLSTATES	vFB1.1	control_PKP2	5	13
IGF1R	1.04	0.0231	0.555	1.25	8.4	11.7	0.000946	1.64	RV	CELLSTATES	vFB1.1	control_PKP2	5	13
PREX2	1.04	0.0334	0.346	0.921	7.94	10.6	0.00159	1.48	RV	CELLSTATES	vFB1.1	control_PKP2	5	13
SMOC2	1.04	0.0435	0.302	0.886	7.85	9.81	0.00232	1.36	RV	CELLSTATES	vFB1.1	control_PKP2	5	13
TRIO	1.04	0.0135	0.495	1.18	8.29	13.3	0.000443	1.87	RV	CELLSTATES	vFB1.1	control_PKP2	5	13
AGPS	1.03	0.0448	0.163	0.32	6.61	9.71	0.00243	1.35	RV	CELLSTATES	vFB1.1	control_PKP2	5	13
PLEKHH2	1.03	0.0313	0.241	0.66	7.5	10.8	0.00145	1.5	RV	CELLSTATES	vFB1.1	control_PKP2	5	13
MTR	1.02	0.0463	0.179	0.469	7.06	9.62	0.00254	1.33	RV	CELLSTATES	vFB1.1	control_PKP2	5	13
UST	1.02	0.0234	0.706	1.34	8.54	11.6	0.000961	1.63	RV	CELLSTATES	vFB1.1	control_PKP2	5	13
MLLT3	1	0.0485	0.191	0.428	6.96	9.46	0.00276	1.31	RV	CELLSTATES	vFB1.1	control_PKP2	5	13
EVI5	0.996	0.0224	0.526	1.01	8.16	11.8	0.000889	1.65	RV	CELLSTATES	vFB1.1	control_PKP2	5	13
SCN7A	0.988	0.0175	3.68	7.68	11	12.5	0.000638	1.76	RV	CELLSTATES	vFB1.1	control_PKP2	5	13
PIP4K2A	0.987	0.0269	0.28	0.602	7.45	11.2	0.00117	1.57	RV	CELLSTATES	vFB1.1	control_PKP2	5	13
FBXL20	0.982	0.0358	0.304	0.617	7.52	10.4	0.00177	1.45	RV	CELLSTATES	vFB1.1	control_PKP2	5	13
AP002989.1	0.981	0.0438	0.36	0.541	7.38	9.78	0.00235	1.36	RV	CELLSTATES	vFB1.1	control_PKP2	5	13
PAG1	0.981	0.0415	0.21	0.523	7.24	9.93	0.00218	1.38	RV	CELLSTATES	vFB1.1	control_PKP2	5	13
BTRC	0.978	0.0379	0.197	0.481	7.09	10.2	0.00191	1.42	RV	CELLSTATES	vFB1.1	control_PKP2	5	13
EFCAB2	0.976	0.0435	0.314	0.602	7.52	9.82	0.00231	1.36	RV	CELLSTATES	vFB1.1	control_PKP2	5	13
ABLIM1	0.968	0.0331	0.688	1.4	8.65	10.6	0.00157	1.48	RV	CELLSTATES	vFB1.1	control_PKP2	5	13
FCHSD2	0.967	0.0473	0.625	1.23	8.45	9.54	0.00265	1.32	RV	CELLSTATES	vFB1.1	control_PKP2	5	13
NCOA2	0.965	0.0206	0.665	1.29	8.51	12	0.000787	1.69	RV	CELLSTATES	vFB1.1	control_PKP2	5	13
HMBOX1	0.963	0.0459	0.191	0.405	6.9	9.65	0.00251	1.34	RV	CELLSTATES	vFB1.1	control_PKP2	5	13
ARHGAP21	0.958	0.022	0.738	1.7	8.84	11.9	0.000864	1.66	RV	CELLSTATES	vFB1.1	control_PKP2	5	13
ZFHX3	0.958	0.0311	0.747	1.86	8.93	10.8	0.00143	1.51	RV	CELLSTATES	vFB1.1	control_PKP2	5	13
CFH	0.955	0.0303	1.08	2.57	9.37	10.9	0.00139	1.52	RV	CELLSTATES	vFB1.1	control_PKP2	5	13
DOCK9	0.955	0.049	0.312	0.69	7.64	9.43	0.0028	1.31	RV	CELLSTATES	vFB1.1	control_PKP2	5	13
RERE	0.947	0.0267	0.683	1.53	8.71	11.2	0.00115	1.57	RV	CELLSTATES	vFB1.1	control_PKP2	5	13
STIM1	0.944	0.0423	0.225	0.544	7.27	9.89	0.00223	1.37	RV	CELLSTATES	vFB1.1	control_PKP2	5	13
SVEP1	0.937	0.0358	0.589	1.24	8.37	10.4	0.00176	1.45	RV	CELLSTATES	vFB1.1	control_PKP2	5	13
UTRN	0.937	0.0437	0.591	1.21	8.38	9.79	0.00234	1.36	RV	CELLSTATES	vFB1.1	control_PKP2	5	13
FOXN3	0.918	0.0445	0.832	1.84	8.99	9.74	0.0024	1.35	RV	CELLSTATES	vFB1.1	control_PKP2	5	13
AKAP13	0.917	0.0327	1.78	4.06	10.1	10.6	0.00155	1.49	RV	CELLSTATES	vFB1.1	control_PKP2	5	13
EXT1	0.902	0.0383	1.01	2.41	9.32	10.2	0.00194	1.42	RV	CELLSTATES	vFB1.1	control_PKP2	5	13
COL8A1	0.901	0.047	1.09	1.88	9.05	9.57	0.00261	1.33	RV	CELLSTATES	vFB1.1	control_PKP2	5	13
AUTS2	0.897	0.0371	1.01	1.94	9.07	10.3	0.00186	1.43	RV	CELLSTATES	vFB1.1	control_PKP2	5	13
ADD3	0.888	0.0435	0.737	1.57	8.76	9.81	0.00232	1.36	RV	CELLSTATES	vFB1.1	control_PKP2	5	13
PDGFD	0.864	0.047	1.58	3.02	9.72	9.57	0.00261	1.33	RV	CELLSTATES	vFB1.1	control_PKP2	5	13
LPP	0.859	0.0398	1.34	2.58	9.54	10.1	0.00206	1.4	RV	CELLSTATES	vFB1.1	control_PKP2	5	13

## Sheet: PVneg_control
Gene	logFC	FDR	mean_exp_control	mean_exp_genotype	logCPM	F	PValue	FDR_plot	Region	annotation_level	cell_state	comparison	Observations_genotype	Observations_reference
POSTN	6.67	3.3e-10	0.00767	0.727	6.44	90.5	2.3e-14	9.48	RV	CELLSTATES	vFB1.1	control_PVneg	3	13
NPPB	6.07	7.27e-09	0.00542	0.336	5.58	72.9	1.52e-12	8.14	RV	CELLSTATES	vFB1.1	control_PVneg	3	13
COMP	4.11	0.000974	0	0.0247	4.03	28.9	1.36e-06	3.01	RV	CELLSTATES	vFB1.1	control_PVneg	3	13
SLC10A6	4.09	0.00307	0	0.034	4.06	23.9	7.91e-06	2.51	RV	CELLSTATES	vFB1.1	control_PVneg	3	13
SGIP1	4.08	1.93e-09	0.121	1.18	7.19	79.9	2.7e-13	8.71	RV	CELLSTATES	vFB1.1	control_PVneg	3	13
AC107029.1	3.94	0.00475	0	0.0344	4.01	21.7	1.79e-05	2.32	RV	CELLSTATES	vFB1.1	control_PVneg	3	13
CBLN1	3.9	0.00125	0	0.0216	4	27.3	2.35e-06	2.9	RV	CELLSTATES	vFB1.1	control_PVneg	3	13
PI15	3.85	0.005	0	0.0265	4.01	21.4	2.02e-05	2.3	RV	CELLSTATES	vFB1.1	control_PVneg	3	13
FAM9B	3.7	0.00605	0	0.0256	3.98	20.6	2.82e-05	2.22	RV	CELLSTATES	vFB1.1	control_PVneg	3	13
LINC01563	3.7	0.00605	0	0.0256	3.98	20.6	2.82e-05	2.22	RV	CELLSTATES	vFB1.1	control_PVneg	3	13
LINC01568	3.7	0.00448	0.000407	0.0445	4.16	21.5	1.57e-05	2.35	RV	CELLSTATES	vFB1.1	control_PVneg	3	13
BCDIN3D-AS1	3.55	0.0158	0	0.0247	3.95	18.9	0.000144	1.8	RV	CELLSTATES	vFB1.1	control_PVneg	3	13
GPT2	3.51	0.00529	0.000546	0.034	4.08	20.6	2.25e-05	2.28	RV	CELLSTATES	vFB1.1	control_PVneg	3	13
KCNF1	3.51	0.0158	0	0.022	3.95	17.7	0.000147	1.8	RV	CELLSTATES	vFB1.1	control_PVneg	3	13
AC007614.1	3.41	0.00341	0	0.0154	3.93	23.2	1.05e-05	2.47	RV	CELLSTATES	vFB1.1	control_PVneg	3	13
WARS2-IT1	3.41	0.00187	0.00587	0.114	4.71	24.9	4.04e-06	2.73	RV	CELLSTATES	vFB1.1	control_PVneg	3	13
ACP6	3.35	0.011	0.000546	0.0282	4.05	17.6	8.02e-05	1.96	RV	CELLSTATES	vFB1.1	control_PVneg	3	13
EDNRA	3.35	0.00716	0.00267	0.0776	4.58	19.2	3.9e-05	2.15	RV	CELLSTATES	vFB1.1	control_PVneg	3	13
SAMD5	3.33	0.00122	0.00785	0.163	5.15	26.5	2.21e-06	2.91	RV	CELLSTATES	vFB1.1	control_PVneg	3	13
PTPN3	3.31	0.0184	0.0178	0.0384	4.19	15.6	0.00018	1.73	RV	CELLSTATES	vFB1.1	control_PVneg	3	13
DACT2	3.28	0.0266	0.000762	0.0428	4.05	14.6	0.000327	1.57	RV	CELLSTATES	vFB1.1	control_PVneg	3	13
FOSB	3.27	0.0225	0.00095	0.0776	4.32	14.9	0.00025	1.65	RV	CELLSTATES	vFB1.1	control_PVneg	3	13
AC137579.1	3.26	0.0394	0	0.019	3.91	15.3	0.000665	1.4	RV	CELLSTATES	vFB1.1	control_PVneg	3	13
ARHGDIG	3.26	0.0394	0	0.019	3.91	15.3	0.000665	1.4	RV	CELLSTATES	vFB1.1	control_PVneg	3	13
AC114284.1	3.22	0.0259	0.00183	0.0454	4.19	14.4	0.0003	1.59	RV	CELLSTATES	vFB1.1	control_PVneg	3	13
AC092674.1	3.2	0.0158	0.000407	0.0309	4.06	16.1	0.000144	1.8	RV	CELLSTATES	vFB1.1	control_PVneg	3	13
AL139147.1	3.19	0.0236	0.0147	0.0564	4.41	14.7	0.000265	1.63	RV	CELLSTATES	vFB1.1	control_PVneg	3	13
AC011365.2	3.18	0.0069	0	0.0238	3.89	24.1	3.7e-05	2.16	RV	CELLSTATES	vFB1.1	control_PVneg	3	13
AL353768.1	3.18	0.0211	0.00899	0.0564	4.26	15.1	0.000229	1.67	RV	CELLSTATES	vFB1.1	control_PVneg	3	13
BCL11B	3.18	0.0069	0	0.0238	3.89	24.1	3.7e-05	2.16	RV	CELLSTATES	vFB1.1	control_PVneg	3	13
MAP2	3.18	0.00234	0.00799	0.142	4.9	23.9	5.86e-06	2.63	RV	CELLSTATES	vFB1.1	control_PVneg	3	13
SLC38A11	3.18	0.0069	0	0.0238	3.89	24.1	3.7e-05	2.16	RV	CELLSTATES	vFB1.1	control_PVneg	3	13
SEZ6L	3.15	0.0012	0.013	0.162	5.06	26.8	1.99e-06	2.92	RV	CELLSTATES	vFB1.1	control_PVneg	3	13
AC011503.1	3.14	0.0315	0.00152	0.0401	4.14	13.6	0.000431	1.5	RV	CELLSTATES	vFB1.1	control_PVneg	3	13
AC034102.5	3.14	0.0184	0.00335	0.067	4.36	15.6	0.00018	1.73	RV	CELLSTATES	vFB1.1	control_PVneg	3	13
AC021088.1	3.12	0.0295	0.00171	0.0304	4.04	14.5	0.00038	1.53	RV	CELLSTATES	vFB1.1	control_PVneg	3	13
SOX8	3.12	0.0295	0.00128	0.0278	4.04	14.6	0.000384	1.53	RV	CELLSTATES	vFB1.1	control_PVneg	3	13
HS3ST3A1	3.1	0.0169	0.0015	0.0331	4.18	16	0.000161	1.77	RV	CELLSTATES	vFB1.1	control_PVneg	3	13
SUSD2	3.1	0.0307	0	0.0212	3.88	18.6	0.00041	1.51	RV	CELLSTATES	vFB1.1	control_PVneg	3	13
LINC00607	3.09	0.0169	0.00214	0.0414	4.27	16	0.000161	1.77	RV	CELLSTATES	vFB1.1	control_PVneg	3	13
CCDC68	3.05	0.00187	0.0142	0.179	5.25	24.9	3.99e-06	2.73	RV	CELLSTATES	vFB1.1	control_PVneg	3	13
AC022364.1	3.04	0.0242	0.000762	0.0229	4.01	14.7	0.000274	1.62	RV	CELLSTATES	vFB1.1	control_PVneg	3	13
AC074011.1	3	0.0182	0.00512	0.0728	4.5	15.7	0.000174	1.74	RV	CELLSTATES	vFB1.1	control_PVneg	3	13
AL672277.1	3	0.0295	0.00236	0.0538	4.29	13.9	0.000385	1.53	RV	CELLSTATES	vFB1.1	control_PVneg	3	13
MIR503HG	2.99	0.0148	0.00347	0.082	4.49	16.4	0.000125	1.83	RV	CELLSTATES	vFB1.1	control_PVneg	3	13
HEY1	2.97	0.000708	0.0406	0.239	5.47	29.6	6.91e-07	3.15	RV	CELLSTATES	vFB1.1	control_PVneg	3	13
BATF	2.96	0.0364	0.000739	0.0331	4.17	13.1	0.000552	1.44	RV	CELLSTATES	vFB1.1	control_PVneg	3	13
METTL27	2.95	0.0346	0.00925	0.0437	4.23	13.3	0.000503	1.46	RV	CELLSTATES	vFB1.1	control_PVneg	3	13
AC006213.2	2.94	0.05	0.00513	0.041	4.21	11.7	0.00101	1.3	RV	CELLSTATES	vFB1.1	control_PVneg	3	13
FAP	2.94	0.00154	0.0252	0.197	5.34	25.7	3.01e-06	2.81	RV	CELLSTATES	vFB1.1	control_PVneg	3	13
GOLGA6L10	2.91	0.0365	0.000407	0.0234	4.01	13	0.00056	1.44	RV	CELLSTATES	vFB1.1	control_PVneg	3	13
AL033504.1	2.9	0.0183	0.00699	0.097	4.81	15.7	0.000176	1.74	RV	CELLSTATES	vFB1.1	control_PVneg	3	13
SPINK13	2.89	0.0482	0.00231	0.0322	4.16	11.9	0.000946	1.32	RV	CELLSTATES	vFB1.1	control_PVneg	3	13
AP000915.1	2.86	0.0392	0.000953	0.0304	4.09	12.7	0.000642	1.41	RV	CELLSTATES	vFB1.1	control_PVneg	3	13
ZNF132	2.83	0.0405	0.00596	0.0401	4.23	12.6	0.000699	1.39	RV	CELLSTATES	vFB1.1	control_PVneg	3	13
LINC01197	2.82	0.021	0.00447	0.0842	4.55	15.2	0.000216	1.68	RV	CELLSTATES	vFB1.1	control_PVneg	3	13
PDZRN4	2.79	0.00995	0.0272	0.143	5.2	18	6.56e-05	2	RV	CELLSTATES	vFB1.1	control_PVneg	3	13
KCNE1	2.78	0.0364	0.000762	0.0176	3.97	13.4	0.000549	1.44	RV	CELLSTATES	vFB1.1	control_PVneg	3	13
AC036214.1	2.77	0.0143	0.0148	0.122	4.98	16.7	0.000115	1.85	RV	CELLSTATES	vFB1.1	control_PVneg	3	13
CRISPLD1	2.76	0.00675	0.0135	0.13	5.04	19.6	3.39e-05	2.17	RV	CELLSTATES	vFB1.1	control_PVneg	3	13
AC005550.2	2.74	0.00333	0.0155	0.178	5.15	22.6	9.94e-06	2.48	RV	CELLSTATES	vFB1.1	control_PVneg	3	13
SFRP4	2.72	0.00801	0.0178	0.176	5.12	18.7	4.91e-05	2.1	RV	CELLSTATES	vFB1.1	control_PVneg	3	13
BMP6	2.7	0.0128	0.0322	0.146	4.97	17	9.82e-05	1.89	RV	CELLSTATES	vFB1.1	control_PVneg	3	13
PRKX-AS1	2.69	0.0425	0.00501	0.0622	4.38	12.3	0.000798	1.37	RV	CELLSTATES	vFB1.1	control_PVneg	3	13
AL035448.1	2.67	0.0394	0.00357	0.0529	4.32	12.7	0.000667	1.4	RV	CELLSTATES	vFB1.1	control_PVneg	3	13
PLB1	2.64	0.0208	0.0107	0.111	4.91	15.2	0.000212	1.68	RV	CELLSTATES	vFB1.1	control_PVneg	3	13
THBS4	2.64	0.000829	0.0381	0.366	6.02	28.5	1.04e-06	3.08	RV	CELLSTATES	vFB1.1	control_PVneg	3	13
AC018742.1	2.62	0.0307	0.00672	0.078	4.61	13.7	0.000414	1.51	RV	CELLSTATES	vFB1.1	control_PVneg	3	13
AC023510.1	2.61	0.0413	0	0.0159	3.84	18	0.000757	1.38	RV	CELLSTATES	vFB1.1	control_PVneg	3	13
ADARB2-AS1	2.61	0.0413	0	0.0159	3.84	18	0.000757	1.38	RV	CELLSTATES	vFB1.1	control_PVneg	3	13
AL121929.2	2.61	0.0413	0	0.0159	3.84	18	0.000757	1.38	RV	CELLSTATES	vFB1.1	control_PVneg	3	13
CIDEC	2.61	0.0413	0	0.0159	3.84	18	0.000757	1.38	RV	CELLSTATES	vFB1.1	control_PVneg	3	13
KIRREL3	2.61	0.00203	0.0523	0.336	5.97	24.4	4.95e-06	2.69	RV	CELLSTATES	vFB1.1	control_PVneg	3	13
LINC00645	2.61	0.0413	0	0.0159	3.84	18	0.000757	1.38	RV	CELLSTATES	vFB1.1	control_PVneg	3	13
MYO1A	2.61	0.0413	0	0.0159	3.84	18	0.000757	1.38	RV	CELLSTATES	vFB1.1	control_PVneg	3	13
SLC25A41	2.61	0.0413	0	0.0159	3.84	18	0.000757	1.38	RV	CELLSTATES	vFB1.1	control_PVneg	3	13
ZNF365	2.59	0.0104	0.0092	0.115	4.94	17.7	7.27e-05	1.98	RV	CELLSTATES	vFB1.1	control_PVneg	3	13
AC090844.2	2.58	0.0311	0.0131	0.102	4.71	13.7	0.00042	1.51	RV	CELLSTATES	vFB1.1	control_PVneg	3	13
ANO1	2.58	0.0213	0.0136	0.132	4.96	15	0.000232	1.67	RV	CELLSTATES	vFB1.1	control_PVneg	3	13
LMCD1-AS1	2.57	0.000236	0.11	0.435	6.34	33.1	1.97e-07	3.63	RV	CELLSTATES	vFB1.1	control_PVneg	3	13
HS6ST2	2.54	0.0123	0.14	0.471	6.67	17.1	9.35e-05	1.91	RV	CELLSTATES	vFB1.1	control_PVneg	3	13
LTBP2	2.54	8.21e-05	0.275	0.861	7.18	37.3	4.58e-08	4.09	RV	CELLSTATES	vFB1.1	control_PVneg	3	13
KALRN	2.52	0.000829	0.12	0.686	6.84	28.8	9.47e-07	3.08	RV	CELLSTATES	vFB1.1	control_PVneg	3	13
AC026904.4	2.51	0.0266	0.0278	0.107	4.8	14.3	0.000325	1.57	RV	CELLSTATES	vFB1.1	control_PVneg	3	13
AL591806.3	2.49	0.0342	0.0107	0.0992	4.78	13.3	0.000491	1.47	RV	CELLSTATES	vFB1.1	control_PVneg	3	13
MEOX2	2.48	8.29e-05	0.0657	0.619	6.55	37	5.21e-08	4.08	RV	CELLSTATES	vFB1.1	control_PVneg	3	13
LIPH	2.43	0.036	0.00847	0.109	4.76	13.2	0.000532	1.44	RV	CELLSTATES	vFB1.1	control_PVneg	3	13
CERS6	2.41	0.00477	0.0396	0.213	5.5	21	1.86e-05	2.32	RV	CELLSTATES	vFB1.1	control_PVneg	3	13
PLXDC2	2.39	5.56e-06	1.28	6.02	9.78	47.2	1.94e-09	5.26	RV	CELLSTATES	vFB1.1	control_PVneg	3	13
AFF3	2.38	0.000148	0.42	2.87	8.59	35	1.03e-07	3.83	RV	CELLSTATES	vFB1.1	control_PVneg	3	13
RAMP2-AS1	2.36	0.0282	0.0179	0.142	5.16	14.1	0.000354	1.55	RV	CELLSTATES	vFB1.1	control_PVneg	3	13
C11orf80	2.2	0.00101	0.0895	0.46	6.31	27.5	1.48e-06	2.99	RV	CELLSTATES	vFB1.1	control_PVneg	3	13
CTGF	2.2	0.00477	0.243	1.77	8	21	1.85e-05	2.32	RV	CELLSTATES	vFB1.1	control_PVneg	3	13
ITGA10	2.16	0.0482	0.00994	0.114	4.94	11.9	0.00095	1.32	RV	CELLSTATES	vFB1.1	control_PVneg	3	13
NRXN3	2.14	0.00675	0.0515	0.343	6.06	19.6	3.31e-05	2.17	RV	CELLSTATES	vFB1.1	control_PVneg	3	13
SORT1	2.14	0.0435	0.0124	0.115	4.98	12.2	0.000818	1.36	RV	CELLSTATES	vFB1.1	control_PVneg	3	13
FGD4	2.12	0.000897	0.374	1.07	7.75	28.1	1.19e-06	3.05	RV	CELLSTATES	vFB1.1	control_PVneg	3	13
LINC01807	2.12	0.0486	0.0309	0.122	5.06	11.8	0.000967	1.31	RV	CELLSTATES	vFB1.1	control_PVneg	3	13
AP000787.1	2.11	0.00825	0.0714	0.265	5.85	18.6	5.12e-05	2.08	RV	CELLSTATES	vFB1.1	control_PVneg	3	13
HTR4	2.11	0.00595	0.129	0.747	7.05	20.2	2.57e-05	2.23	RV	CELLSTATES	vFB1.1	control_PVneg	3	13
SESN3	2.11	0.011	0.0809	0.242	5.8	17.5	8.07e-05	1.96	RV	CELLSTATES	vFB1.1	control_PVneg	3	13
TLL2	2.11	0.00174	0.118	0.843	6.99	25.3	3.52e-06	2.76	RV	CELLSTATES	vFB1.1	control_PVneg	3	13
GPM6B	2.04	0.0116	0.0449	0.424	6.29	17.3	8.54e-05	1.94	RV	CELLSTATES	vFB1.1	control_PVneg	3	13
DDAH1	2.03	0.0035	0.062	0.392	6.17	22.3	1.12e-05	2.46	RV	CELLSTATES	vFB1.1	control_PVneg	3	13
CDH11	2.02	0.00384	0.12	0.398	6.33	22	1.26e-05	2.42	RV	CELLSTATES	vFB1.1	control_PVneg	3	13
TENM4	1.99	0.00315	0.07	0.538	6.55	22.9	8.94e-06	2.5	RV	CELLSTATES	vFB1.1	control_PVneg	3	13
ROR1	1.98	0.000829	0.131	0.712	6.91	28.6	1.02e-06	3.08	RV	CELLSTATES	vFB1.1	control_PVneg	3	13
AGMO	1.97	0.00675	0.0911	0.401	6.24	19.6	3.38e-05	2.17	RV	CELLSTATES	vFB1.1	control_PVneg	3	13
ATP10A	1.97	0.00507	0.0903	0.452	6.38	20.7	2.12e-05	2.29	RV	CELLSTATES	vFB1.1	control_PVneg	3	13
FAM117B	1.96	0.0413	0.0685	0.168	5.46	12.4	0.000757	1.38	RV	CELLSTATES	vFB1.1	control_PVneg	3	13
SHROOM3	1.96	0.00333	0.12	0.643	6.8	22.6	9.98e-06	2.48	RV	CELLSTATES	vFB1.1	control_PVneg	3	13
COL8A1	1.94	0.000206	1.09	4.08	9.36	33.7	1.58e-07	3.69	RV	CELLSTATES	vFB1.1	control_PVneg	3	13
MAMDC2-AS1	1.94	0.0134	0.62	1.34	8.22	16.8	0.000105	1.87	RV	CELLSTATES	vFB1.1	control_PVneg	3	13
MOB3B	1.94	0.00466	0.17	0.465	6.67	21.2	1.72e-05	2.33	RV	CELLSTATES	vFB1.1	control_PVneg	3	13
PLXNA2	1.91	0.015	0.133	0.414	6.46	16.3	0.000131	1.82	RV	CELLSTATES	vFB1.1	control_PVneg	3	13
RAPGEF5	1.91	0.0162	0.0584	0.26	5.82	16	0.000151	1.79	RV	CELLSTATES	vFB1.1	control_PVneg	3	13
COLGALT2	1.89	0.00677	0.139	0.666	6.84	19.5	3.47e-05	2.17	RV	CELLSTATES	vFB1.1	control_PVneg	3	13
ARL15	1.87	0.00188	1.02	4.2	9.45	24.8	4.21e-06	2.72	RV	CELLSTATES	vFB1.1	control_PVneg	3	13
PPP1CB	1.87	0.005	0.152	0.599	6.83	20.8	2.06e-05	2.3	RV	CELLSTATES	vFB1.1	control_PVneg	3	13
SPRY4-AS1	1.85	0.00835	0.0786	0.404	6.34	18.5	5.3e-05	2.08	RV	CELLSTATES	vFB1.1	control_PVneg	3	13
AC005165.1	1.79	0.0368	0.0896	0.249	5.98	12.9	0.000586	1.43	RV	CELLSTATES	vFB1.1	control_PVneg	3	13
IRS2	1.79	0.00605	0.182	0.625	6.94	20	2.83e-05	2.22	RV	CELLSTATES	vFB1.1	control_PVneg	3	13
ISPD	1.79	0.00722	0.104	0.415	6.34	19.1	4.01e-05	2.14	RV	CELLSTATES	vFB1.1	control_PVneg	3	13
ARHGAP18	1.78	0.0261	0.0863	0.311	6.09	14.4	0.000306	1.58	RV	CELLSTATES	vFB1.1	control_PVneg	3	13
LIN7A	1.78	0.0304	0.0759	0.302	6.04	13.8	0.0004	1.52	RV	CELLSTATES	vFB1.1	control_PVneg	3	13
BICD1	1.77	0.00391	0.222	0.624	7.02	21.9	1.31e-05	2.41	RV	CELLSTATES	vFB1.1	control_PVneg	3	13
ARHGAP10	1.76	0.00315	0.96	3.44	9.25	22.9	8.9e-06	2.5	RV	CELLSTATES	vFB1.1	control_PVneg	3	13
FKBP5	1.76	0.0486	2.42	5.47	10.2	11.8	0.00097	1.31	RV	CELLSTATES	vFB1.1	control_PVneg	3	13
THSD4	1.76	0.0211	0.184	0.628	7.02	15.1	0.000227	1.67	RV	CELLSTATES	vFB1.1	control_PVneg	3	13
TMEM132C	1.76	0.00779	0.34	1.29	7.91	18.8	4.67e-05	2.11	RV	CELLSTATES	vFB1.1	control_PVneg	3	13
DOCK5	1.75	0.00785	0.326	0.94	7.66	18.7	4.76e-05	2.11	RV	CELLSTATES	vFB1.1	control_PVneg	3	13
SLC41A2	1.74	0.0365	0.0612	0.254	5.81	13.1	0.000557	1.44	RV	CELLSTATES	vFB1.1	control_PVneg	3	13
RFTN2	1.73	0.00722	0.249	1.14	7.61	19.1	4.08e-05	2.14	RV	CELLSTATES	vFB1.1	control_PVneg	3	13
ANOS1	1.72	0.0305	0.0501	0.329	6.08	13.8	0.000404	1.52	RV	CELLSTATES	vFB1.1	control_PVneg	3	13
ZNF608	1.72	0.0259	0.102	0.262	5.99	14.5	0.000296	1.59	RV	CELLSTATES	vFB1.1	control_PVneg	3	13
ACSM1	1.71	0.0488	0.671	1.81	8.54	11.8	0.000977	1.31	RV	CELLSTATES	vFB1.1	control_PVneg	3	13
ADRA1B	1.71	0.0233	0.0771	0.313	6.15	14.8	0.00026	1.63	RV	CELLSTATES	vFB1.1	control_PVneg	3	13
ICA1L	1.71	0.0158	0.157	0.467	6.67	16.2	0.000139	1.8	RV	CELLSTATES	vFB1.1	control_PVneg	3	13
MME	1.7	0.0393	0.052	0.267	5.82	12.7	0.000656	1.41	RV	CELLSTATES	vFB1.1	control_PVneg	3	13
STK17B	1.7	0.0211	0.0931	0.418	6.41	15.1	0.000224	1.67	RV	CELLSTATES	vFB1.1	control_PVneg	3	13
FAM198B-AS1	1.68	0.0123	0.424	1.38	8.05	17.2	9.25e-05	1.91	RV	CELLSTATES	vFB1.1	control_PVneg	3	13
AL445250.1	1.67	0.00872	0.229	0.899	7.38	18.3	5.59e-05	2.06	RV	CELLSTATES	vFB1.1	control_PVneg	3	13
NOX4	1.67	0.0194	1.01	1.99	8.76	15.5	0.000191	1.71	RV	CELLSTATES	vFB1.1	control_PVneg	3	13
PTPN13	1.67	0.0104	0.283	1.06	7.65	17.7	7.32e-05	1.98	RV	CELLSTATES	vFB1.1	control_PVneg	3	13
AL445426.1	1.66	0.0149	0.248	0.575	7.05	16.4	0.000127	1.83	RV	CELLSTATES	vFB1.1	control_PVneg	3	13
ATP10D	1.66	0.00658	0.202	0.85	7.29	19.7	3.17e-05	2.18	RV	CELLSTATES	vFB1.1	control_PVneg	3	13
SMOC2	1.66	0.00677	0.302	1.44	7.88	19.5	3.49e-05	2.17	RV	CELLSTATES	vFB1.1	control_PVneg	3	13
KIF13B	1.65	0.0211	0.157	0.647	6.94	15.1	0.000228	1.67	RV	CELLSTATES	vFB1.1	control_PVneg	3	13
KLHL29	1.63	0.0117	0.264	0.662	7.2	17.3	8.76e-05	1.93	RV	CELLSTATES	vFB1.1	control_PVneg	3	13
FGF14	1.62	0.0413	0.391	1.6	8.12	12.4	0.000752	1.38	RV	CELLSTATES	vFB1.1	control_PVneg	3	13
GPCPD1	1.62	0.0391	0.118	0.343	6.19	12.8	0.000634	1.41	RV	CELLSTATES	vFB1.1	control_PVneg	3	13
MYO1D	1.61	0.00605	0.248	1.01	7.55	20.1	2.66e-05	2.22	RV	CELLSTATES	vFB1.1	control_PVneg	3	13
BACH2	1.6	0.00722	0.24	0.673	7.17	19.1	4.03e-05	2.14	RV	CELLSTATES	vFB1.1	control_PVneg	3	13
CHST7	1.6	0.0366	0.0718	0.366	6.26	13	0.000571	1.44	RV	CELLSTATES	vFB1.1	control_PVneg	3	13
FCHSD2	1.6	0.00886	0.625	2.04	8.57	18.3	5.75e-05	2.05	RV	CELLSTATES	vFB1.1	control_PVneg	3	13
ARHGEF26	1.59	0.0461	0.0833	0.308	6.09	12	0.000897	1.34	RV	CELLSTATES	vFB1.1	control_PVneg	3	13
ASAP1	1.58	0.00765	0.372	1.28	7.93	18.9	4.54e-05	2.12	RV	CELLSTATES	vFB1.1	control_PVneg	3	13
IL16	1.58	0.0211	0.134	0.479	6.7	15.1	0.000228	1.67	RV	CELLSTATES	vFB1.1	control_PVneg	3	13
ITGA1	1.57	0.0364	0.0969	0.334	6.27	13.1	0.000551	1.44	RV	CELLSTATES	vFB1.1	control_PVneg	3	13
PDE7B	1.57	0.0145	0.308	1.03	7.65	16.5	0.00012	1.84	RV	CELLSTATES	vFB1.1	control_PVneg	3	13
COLEC12	1.56	0.0327	0.307	1.26	7.82	13.5	0.000453	1.49	RV	CELLSTATES	vFB1.1	control_PVneg	3	13
UACA	1.55	0.0158	0.257	0.757	7.32	16.1	0.000147	1.8	RV	CELLSTATES	vFB1.1	control_PVneg	3	13
LINC01088	1.54	0.0439	0.632	1.75	8.57	12.2	0.000838	1.36	RV	CELLSTATES	vFB1.1	control_PVneg	3	13
AC007388.1	1.53	0.0134	0.182	0.613	6.97	16.9	0.000105	1.87	RV	CELLSTATES	vFB1.1	control_PVneg	3	13
OMD	1.52	0.0419	0.065	0.318	6.09	12.3	0.00078	1.38	RV	CELLSTATES	vFB1.1	control_PVneg	3	13
SGK3	1.52	0.0492	0.101	0.306	6.22	11.8	0.000992	1.31	RV	CELLSTATES	vFB1.1	control_PVneg	3	13
RASAL2	1.51	0.0194	0.18	0.748	7.14	15.5	0.000192	1.71	RV	CELLSTATES	vFB1.1	control_PVneg	3	13
PLEKHH2	1.5	0.011	0.241	0.974	7.55	17.5	8.05e-05	1.96	RV	CELLSTATES	vFB1.1	control_PVneg	3	13
RETREG3	1.5	0.0388	0.0722	0.306	6.07	12.8	0.000626	1.41	RV	CELLSTATES	vFB1.1	control_PVneg	3	13
PLCB4	1.49	0.0266	0.193	0.83	7.29	14.3	0.000325	1.57	RV	CELLSTATES	vFB1.1	control_PVneg	3	13
CCND3	1.48	0.0285	0.221	0.856	7.44	14	0.00036	1.54	RV	CELLSTATES	vFB1.1	control_PVneg	3	13
FBXO42	1.48	0.021	0.452	0.994	7.86	15.2	0.000218	1.68	RV	CELLSTATES	vFB1.1	control_PVneg	3	13
PDZD2	1.48	0.0134	0.427	1.52	8.2	16.9	0.000104	1.87	RV	CELLSTATES	vFB1.1	control_PVneg	3	13
PTPDC1	1.46	0.0482	0.0811	0.333	6.24	11.9	0.000952	1.32	RV	CELLSTATES	vFB1.1	control_PVneg	3	13
RNF115	1.46	0.0158	0.358	1.08	7.8	16.2	0.000141	1.8	RV	CELLSTATES	vFB1.1	control_PVneg	3	13
MAMDC2	1.45	0.0413	1.21	2.93	9.35	12.4	0.000732	1.38	RV	CELLSTATES	vFB1.1	control_PVneg	3	13
PCSK6	1.45	0.0259	0.566	1.7	8.36	14.4	0.0003	1.59	RV	CELLSTATES	vFB1.1	control_PVneg	3	13
MUSK	1.43	0.0342	0.498	1.16	8.02	13.3	0.000491	1.47	RV	CELLSTATES	vFB1.1	control_PVneg	3	13
ANKRD28	1.42	0.0391	0.227	0.554	6.93	12.8	0.000636	1.41	RV	CELLSTATES	vFB1.1	control_PVneg	3	13
ZNF704	1.42	0.0208	0.329	1.06	7.68	15.2	0.000212	1.68	RV	CELLSTATES	vFB1.1	control_PVneg	3	13
ASPN	1.4	0.0354	0.15	0.575	6.86	13.2	0.000518	1.45	RV	CELLSTATES	vFB1.1	control_PVneg	3	13
MTUS1	1.39	0.0223	0.652	2.01	8.63	14.9	0.000245	1.65	RV	CELLSTATES	vFB1.1	control_PVneg	3	13
EPHA3	1.38	0.0315	0.41	1.5	8.16	13.6	0.00043	1.5	RV	CELLSTATES	vFB1.1	control_PVneg	3	13
MAML3	1.38	0.0368	0.347	1.04	7.74	12.9	0.000587	1.43	RV	CELLSTATES	vFB1.1	control_PVneg	3	13
FIGN	1.35	0.0392	0.211	0.65	7.13	12.7	0.000647	1.41	RV	CELLSTATES	vFB1.1	control_PVneg	3	13
LRMDA	1.35	0.0413	0.257	0.809	7.4	12.5	0.000728	1.38	RV	CELLSTATES	vFB1.1	control_PVneg	3	13
FMNL2	1.34	0.0261	0.381	1.19	7.92	14.4	0.000309	1.58	RV	CELLSTATES	vFB1.1	control_PVneg	3	13
SEPT11	1.34	0.0397	0.295	0.889	7.53	12.6	0.000681	1.4	RV	CELLSTATES	vFB1.1	control_PVneg	3	13
PTPN9	1.33	0.0368	0.237	0.771	7.31	13	0.000582	1.43	RV	CELLSTATES	vFB1.1	control_PVneg	3	13
KLF12	1.3	0.0413	0.44	1.47	8.17	12.4	0.000739	1.38	RV	CELLSTATES	vFB1.1	control_PVneg	3	13
PEAK1	1.29	0.0366	0.357	1.25	7.92	13	0.000571	1.44	RV	CELLSTATES	vFB1.1	control_PVneg	3	13
SPRED2	1.24	0.0468	0.56	1.28	8.17	12	0.000914	1.33	RV	CELLSTATES	vFB1.1	control_PVneg	3	13

## Sheet: RBM20_control
Gene	logFC	FDR	mean_exp_control	mean_exp_genotype	logCPM	F	PValue	FDR_plot	Region	annotation_level	cell_state	comparison	Observations_genotype	Observations_reference
POSTN	5.96	2.87e-12	0.00767	0.432	6.19	96.3	4.14e-16	11.5	RV	CELLSTATES	vFB1.1	control_RBM20	5	13
NPPB	5.11	1.45e-07	0.00542	0.17	5.1	53	9.4e-11	6.84	RV	CELLSTATES	vFB1.1	control_RBM20	5	13
AC107029.1	4.32	0.00022	0	0.0343	4.12	27.9	1.02e-06	3.66	RV	CELLSTATES	vFB1.1	control_RBM20	5	13
COMP	3.93	0.000848	0	0.0298	4	23.1	6.68e-06	3.07	RV	CELLSTATES	vFB1.1	control_RBM20	5	13
AC007614.1	3.92	0.00167	0	0.0241	4.08	20.8	1.71e-05	2.78	RV	CELLSTATES	vFB1.1	control_RBM20	5	13
LINC01568	3.91	0.000312	0.000407	0.0489	4.29	26.2	1.61e-06	3.51	RV	CELLSTATES	vFB1.1	control_RBM20	5	13
SGIP1	3.67	8.82e-13	0.121	0.89	7.29	104	6.37e-17	12.1	RV	CELLSTATES	vFB1.1	control_RBM20	5	13
LINC00607	3.64	0.000271	0.00214	0.0749	4.75	26.6	1.35e-06	3.57	RV	CELLSTATES	vFB1.1	control_RBM20	5	13
AF212831.1	3.63	0.002	0	0.0221	3.96	20.3	2.17e-05	2.7	RV	CELLSTATES	vFB1.1	control_RBM20	5	13
AC018742.1	3.62	1.44e-05	0.00672	0.166	5.22	37.2	2.29e-08	4.84	RV	CELLSTATES	vFB1.1	control_RBM20	5	13
GPT2	3.61	0.00111	0.000546	0.04	4.16	21.9	9.38e-06	2.95	RV	CELLSTATES	vFB1.1	control_RBM20	5	13
GRIA1	3.61	0.002	0.000287	0.0449	4.18	20	2.14e-05	2.7	RV	CELLSTATES	vFB1.1	control_RBM20	5	13
NDST4	3.61	0.00125	0.00589	0.0511	4.34	21.5	1.13e-05	2.9	RV	CELLSTATES	vFB1.1	control_RBM20	5	13
MEGF6	3.42	0.00733	0	0.0182	3.92	19.6	0.000113	2.14	RV	CELLSTATES	vFB1.1	control_RBM20	5	13
AC109811.1	3.34	0.0116	0	0.0171	3.89	18.3	0.000207	1.94	RV	CELLSTATES	vFB1.1	control_RBM20	5	13
FAM186B	3.34	0.00943	0	0.0182	3.9	18.1	0.000155	2.03	RV	CELLSTATES	vFB1.1	control_RBM20	5	13
MUM1L1	3.34	3.3e-05	0.0242	0.148	5.38	33.9	7.86e-08	4.48	RV	CELLSTATES	vFB1.1	control_RBM20	5	13
CCDC68	3.29	2.12e-06	0.0142	0.189	5.53	43.6	2.31e-09	5.67	RV	CELLSTATES	vFB1.1	control_RBM20	5	13
AC025031.1	3.26	0.00907	0	0.0143	3.94	15.8	0.000148	2.04	RV	CELLSTATES	vFB1.1	control_RBM20	5	13
SOX8	3.26	0.00574	0.00128	0.0244	4.1	16.9	8.41e-05	2.24	RV	CELLSTATES	vFB1.1	control_RBM20	5	13
SEZ6L	3.24	4.41e-05	0.013	0.148	5.26	32.6	1.29e-07	4.36	RV	CELLSTATES	vFB1.1	control_RBM20	5	13
FOSB	3.19	0.00691	0.00095	0.0572	4.34	16.4	0.000105	2.16	RV	CELLSTATES	vFB1.1	control_RBM20	5	13
C1orf105	3.18	0.0183	0	0.0155	3.88	16.9	0.000398	1.74	RV	CELLSTATES	vFB1.1	control_RBM20	5	13
AC020637.1	3.17	1.71e-05	0.0225	0.224	5.78	36.5	2.96e-08	4.77	RV	CELLSTATES	vFB1.1	control_RBM20	5	13
HS3ST3A1	3.16	0.00392	0.0015	0.0526	4.33	18	5.07e-05	2.41	RV	CELLSTATES	vFB1.1	control_RBM20	5	13
KIF5C	3.15	4.41e-05	0.016	0.155	5.36	32.5	1.35e-07	4.36	RV	CELLSTATES	vFB1.1	control_RBM20	5	13
CPLANE2	3.14	0.0152	0	0.0135	3.89	16.5	0.000298	1.82	RV	CELLSTATES	vFB1.1	control_RBM20	5	13
PCDH1	3.14	0.00608	0.000546	0.0243	4.04	16.7	9.04e-05	2.22	RV	CELLSTATES	vFB1.1	control_RBM20	5	13
ZWINT	3.12	0.00572	0	0.0169	3.83	22.7	8.34e-05	2.24	RV	CELLSTATES	vFB1.1	control_RBM20	5	13
LINC00629	3.07	0.0288	0	0.0139	3.85	16.1	0.000799	1.54	RV	CELLSTATES	vFB1.1	control_RBM20	5	13
NNAT	3.06	0.0165	0	0.0148	3.83	17.7	0.000343	1.78	RV	CELLSTATES	vFB1.1	control_RBM20	5	13
AL096711.2	3.05	0.00961	0.000287	0.0233	4.05	15.4	0.000161	2.02	RV	CELLSTATES	vFB1.1	control_RBM20	5	13
PDZRN4	3.05	4.41e-05	0.0272	0.204	5.66	32.6	1.27e-07	4.36	RV	CELLSTATES	vFB1.1	control_RBM20	5	13
AC021594.2	3.03	0.0135	0.00128	0.0265	3.98	14.9	0.000255	1.87	RV	CELLSTATES	vFB1.1	control_RBM20	5	13
EDNRA	3.01	0.00434	0.00267	0.067	4.63	17.7	5.86e-05	2.36	RV	CELLSTATES	vFB1.1	control_RBM20	5	13
AC009283.1	2.99	0.0182	0.000546	0.0261	4	14.9	0.000394	1.74	RV	CELLSTATES	vFB1.1	control_RBM20	5	13
SLC10A6	2.98	0.0208	0	0.0126	3.87	14.6	0.000491	1.68	RV	CELLSTATES	vFB1.1	control_RBM20	5	13
AC005550.2	2.94	4.41e-05	0.0155	0.169	5.44	32.5	1.36e-07	4.36	RV	CELLSTATES	vFB1.1	control_RBM20	5	13
ELOVL2-AS1	2.93	0.0168	0.000407	0.0225	4.02	13.8	0.000351	1.78	RV	CELLSTATES	vFB1.1	control_RBM20	5	13
CTGF	2.91	4.88e-08	0.243	2.5	8.67	57.8	2.04e-11	7.31	RV	CELLSTATES	vFB1.1	control_RBM20	5	13
KALRN	2.91	4.88e-08	0.12	0.85	7.35	58.5	1.62e-11	7.31	RV	CELLSTATES	vFB1.1	control_RBM20	5	13
LINC01847	2.9	0.0117	0.00204	0.0394	4.37	14.9	0.000211	1.93	RV	CELLSTATES	vFB1.1	control_RBM20	5	13
MAP2	2.89	0.00124	0.00799	0.104	5.05	21.5	1.11e-05	2.91	RV	CELLSTATES	vFB1.1	control_RBM20	5	13
SAMD5	2.89	0.000271	0.00785	0.126	5.04	26.6	1.34e-06	3.57	RV	CELLSTATES	vFB1.1	control_RBM20	5	13
DSG1-AS1	2.85	0.022	0.000287	0.0215	4	12.8	0.000553	1.66	RV	CELLSTATES	vFB1.1	control_RBM20	5	13
AC013451.1	2.84	0.000416	0.0206	0.117	5.02	25	2.62e-06	3.38	RV	CELLSTATES	vFB1.1	control_RBM20	5	13
AC092674.1	2.82	0.0279	0.000407	0.0165	4.01	12.1	0.00077	1.55	RV	CELLSTATES	vFB1.1	control_RBM20	5	13
PENK	2.82	0.0244	0.000953	0.0271	4.14	12.5	0.000641	1.61	RV	CELLSTATES	vFB1.1	control_RBM20	5	13
GPR88	2.81	0.0313	0.00171	0.0228	3.94	13.2	0.000913	1.5	RV	CELLSTATES	vFB1.1	control_RBM20	5	13
AL139147.1	2.79	0.013	0.0147	0.0433	4.4	14.6	0.000241	1.89	RV	CELLSTATES	vFB1.1	control_RBM20	5	13
RGCC	2.77	0.000312	0.0103	0.17	5.45	26.1	1.65e-06	3.51	RV	CELLSTATES	vFB1.1	control_RBM20	5	13
ZPLD1	2.75	0.0158	0.00668	0.0669	4.44	14	0.000318	1.8	RV	CELLSTATES	vFB1.1	control_RBM20	5	13
EMB	2.73	0.00128	0.0223	0.156	5.42	21.3	1.21e-05	2.89	RV	CELLSTATES	vFB1.1	control_RBM20	5	13
LINC01502	2.73	0.0393	0.00128	0.0182	3.96	12.5	0.00128	1.41	RV	CELLSTATES	vFB1.1	control_RBM20	5	13
IL11	2.72	0.0289	0.011	0.0159	3.88	16	0.000802	1.54	RV	CELLSTATES	vFB1.1	control_RBM20	5	13
FAP	2.7	0.000109	0.0252	0.181	5.46	29.4	4.41e-07	3.96	RV	CELLSTATES	vFB1.1	control_RBM20	5	13
AL118556.1	2.69	0.0216	0.000833	0.0248	4.09	12.9	0.000528	1.67	RV	CELLSTATES	vFB1.1	control_RBM20	5	13
PALM2	2.69	0.0262	0.00204	0.0308	4.08	12.3	0.000703	1.58	RV	CELLSTATES	vFB1.1	control_RBM20	5	13
CYP19A1	2.67	0.0315	0.00183	0.024	4.13	11.7	0.000925	1.5	RV	CELLSTATES	vFB1.1	control_RBM20	5	13
CHAD	2.64	0.042	0.000762	0.0144	3.98	10.8	0.00141	1.38	RV	CELLSTATES	vFB1.1	control_RBM20	5	13
SESN3	2.57	8.73e-07	0.0809	0.325	6.21	46.6	8.19e-10	6.06	RV	CELLSTATES	vFB1.1	control_RBM20	5	13
SFRP4	2.57	0.00109	0.0178	0.13	5.27	22	9.1e-06	2.96	RV	CELLSTATES	vFB1.1	control_RBM20	5	13
PCSK6-AS1	2.54	0.0441	0.000833	0.0241	4.05	11.1	0.00153	1.36	RV	CELLSTATES	vFB1.1	control_RBM20	5	13
AC105402.3	2.52	0.0197	0.042	0.0551	4.73	13.2	0.00045	1.71	RV	CELLSTATES	vFB1.1	control_RBM20	5	13
IGFBP2	2.5	0.00167	0.0219	0.154	5.27	20.5	1.71e-05	2.78	RV	CELLSTATES	vFB1.1	control_RBM20	5	13
AC022101.1	2.47	0.0251	0.0144	0.0557	4.58	12.4	0.000668	1.6	RV	CELLSTATES	vFB1.1	control_RBM20	5	13
AFF3	2.47	4.81e-08	0.42	2.75	8.92	59.9	1.04e-11	7.32	RV	CELLSTATES	vFB1.1	control_RBM20	5	13
AP000787.1	2.47	8.64e-06	0.0714	0.311	6.23	38.9	1.25e-08	5.06	RV	CELLSTATES	vFB1.1	control_RBM20	5	13
LINC02268	2.44	0.0304	0.00411	0.044	4.41	11.8	0.000869	1.52	RV	CELLSTATES	vFB1.1	control_RBM20	5	13
TIPARP	2.44	2.12e-06	0.0576	0.407	6.46	43.4	2.45e-09	5.67	RV	CELLSTATES	vFB1.1	control_RBM20	5	13
LTBP2	2.43	2.12e-07	0.275	0.795	7.37	51.3	1.68e-10	6.67	RV	CELLSTATES	vFB1.1	control_RBM20	5	13
AC108863.1	2.4	0.0243	0.00603	0.0493	4.42	12.5	0.000633	1.61	RV	CELLSTATES	vFB1.1	control_RBM20	5	13
CERS6	2.39	0.000109	0.0396	0.191	5.67	29.4	4.4e-07	3.96	RV	CELLSTATES	vFB1.1	control_RBM20	5	13
HLA-DMA	2.38	0.0377	0.00753	0.049	4.3	11.1	0.00121	1.42	RV	CELLSTATES	vFB1.1	control_RBM20	5	13
LINC01807	2.35	0.00124	0.0309	0.13	5.3	21.5	1.11e-05	2.91	RV	CELLSTATES	vFB1.1	control_RBM20	5	13
HS6ST2	2.34	0.00141	0.14	0.401	6.81	21.1	1.35e-05	2.85	RV	CELLSTATES	vFB1.1	control_RBM20	5	13
HS3ST1	2.33	0.0114	0.0139	0.09	4.99	15	0.000199	1.94	RV	CELLSTATES	vFB1.1	control_RBM20	5	13
LINC01197	2.33	0.032	0.00447	0.054	4.5	11.6	0.000959	1.49	RV	CELLSTATES	vFB1.1	control_RBM20	5	13
MEOX2	2.33	5.16e-06	0.0657	0.465	6.68	40.4	7.08e-09	5.29	RV	CELLSTATES	vFB1.1	control_RBM20	5	13
SLC15A2	2.31	0.0331	0.00414	0.0432	4.41	11.5	0.00101	1.48	RV	CELLSTATES	vFB1.1	control_RBM20	5	13
PLXDC2	2.3	4.88e-08	1.28	5.4	10	57.7	2.12e-11	7.31	RV	CELLSTATES	vFB1.1	control_RBM20	5	13
AC008840.1	2.28	0.0465	0.0223	0.0425	4.5	10.5	0.00166	1.33	RV	CELLSTATES	vFB1.1	control_RBM20	5	13
LINC02388	2.28	0.00022	0.0684	0.392	6.53	27.4	1e-06	3.66	RV	CELLSTATES	vFB1.1	control_RBM20	5	13
THBS4	2.28	5.93e-05	0.0381	0.258	5.96	31.5	1.93e-07	4.23	RV	CELLSTATES	vFB1.1	control_RBM20	5	13
DOCK5	2.25	4.99e-06	0.326	1.33	8.14	40.7	6.49e-09	5.3	RV	CELLSTATES	vFB1.1	control_RBM20	5	13
AC036214.1	2.24	0.0152	0.0148	0.0778	4.86	14.1	0.000299	1.82	RV	CELLSTATES	vFB1.1	control_RBM20	5	13
AP002075.1	2.24	0.00739	0.0254	0.104	5.08	16.2	0.000115	2.13	RV	CELLSTATES	vFB1.1	control_RBM20	5	13
FRZB	2.24	0.00126	0.0216	0.169	5.53	21.4	1.16e-05	2.9	RV	CELLSTATES	vFB1.1	control_RBM20	5	13
HEY1	2.24	0.002	0.0406	0.129	5.29	20	2.16e-05	2.7	RV	CELLSTATES	vFB1.1	control_RBM20	5	13
MAMDC2-AS1	2.24	0.000169	0.62	1.55	8.54	28.1	7.34e-07	3.77	RV	CELLSTATES	vFB1.1	control_RBM20	5	13
NECTIN3-AS1	2.24	0.0208	0.00695	0.0644	4.64	13	0.000495	1.68	RV	CELLSTATES	vFB1.1	control_RBM20	5	13
LINC01239	2.21	0.0172	0.0135	0.122	5.12	13.7	0.000362	1.77	RV	CELLSTATES	vFB1.1	control_RBM20	5	13
LMCD1-AS1	2.21	3.22e-05	0.11	0.324	6.38	34.2	6.97e-08	4.49	RV	CELLSTATES	vFB1.1	control_RBM20	5	13
NRG3	2.2	0.00944	0.0206	0.128	5.26	15.5	0.000156	2.03	RV	CELLSTATES	vFB1.1	control_RBM20	5	13
GPCPD1	2.16	4.02e-05	0.118	0.452	6.61	33	1.1e-07	4.4	RV	CELLSTATES	vFB1.1	control_RBM20	5	13
PLB1	2.15	0.0193	0.0107	0.0894	5.01	13.3	0.000436	1.71	RV	CELLSTATES	vFB1.1	control_RBM20	5	13
C11orf80	2.12	3.37e-05	0.0895	0.388	6.48	33.7	8.52e-08	4.47	RV	CELLSTATES	vFB1.1	control_RBM20	5	13
HTR4	2.11	0.000104	0.129	0.681	7.3	29.6	4.07e-07	3.98	RV	CELLSTATES	vFB1.1	control_RBM20	5	13
STK17B	2.11	8.89e-06	0.0931	0.491	6.78	38.6	1.35e-08	5.05	RV	CELLSTATES	vFB1.1	control_RBM20	5	13
TENM4	2.07	3.29e-05	0.07	0.487	6.78	34	7.62e-08	4.48	RV	CELLSTATES	vFB1.1	control_RBM20	5	13
RAMP2-AS1	2.05	0.0191	0.0179	0.106	5.2	13.4	0.00042	1.72	RV	CELLSTATES	vFB1.1	control_RBM20	5	13
GNAI1	2.04	0.00476	0.0268	0.136	5.36	17.5	6.53e-05	2.32	RV	CELLSTATES	vFB1.1	control_RBM20	5	13
PI16	2.04	1.71e-05	0.211	0.756	7.35	36.5	2.95e-08	4.77	RV	CELLSTATES	vFB1.1	control_RBM20	5	13
SORT1	2.02	0.0163	0.0124	0.0966	5.03	13.9	0.000335	1.79	RV	CELLSTATES	vFB1.1	control_RBM20	5	13
ZNF844	2.02	0.035	0.0212	0.0663	4.76	11.3	0.0011	1.46	RV	CELLSTATES	vFB1.1	control_RBM20	5	13
QPCT	2.01	0.0481	0.0082	0.0611	4.72	10.4	0.00174	1.32	RV	CELLSTATES	vFB1.1	control_RBM20	5	13
FGD4	2	6.83e-05	0.374	1	7.92	31.1	2.27e-07	4.17	RV	CELLSTATES	vFB1.1	control_RBM20	5	13
ATP10A	1.98	0.000166	0.0903	0.401	6.58	28.2	7.08e-07	3.78	RV	CELLSTATES	vFB1.1	control_RBM20	5	13
GLYATL2	1.98	0.015	0.0168	0.112	5.17	14.2	0.000291	1.82	RV	CELLSTATES	vFB1.1	control_RBM20	5	13
NAA11	1.96	0.00815	0.061	0.173	5.71	15.9	0.000131	2.09	RV	CELLSTATES	vFB1.1	control_RBM20	5	13
IL16	1.94	9.05e-05	0.134	0.558	7.05	30.2	3.24e-07	4.04	RV	CELLSTATES	vFB1.1	control_RBM20	5	13
SLC9A7	1.93	0.000523	0.0943	0.27	6.25	24.3	3.51e-06	3.28	RV	CELLSTATES	vFB1.1	control_RBM20	5	13
AP002518.2	1.91	0.000741	0.945	1.79	8.93	23.2	5.44e-06	3.13	RV	CELLSTATES	vFB1.1	control_RBM20	5	13
KLF2	1.89	0.000556	0.0906	0.406	6.5	24.1	3.77e-06	3.26	RV	CELLSTATES	vFB1.1	control_RBM20	5	13
MEOX1	1.89	0.0357	0.0152	0.0968	5.03	11.3	0.00113	1.45	RV	CELLSTATES	vFB1.1	control_RBM20	5	13
AC025917.1	1.88	0.022	0.0471	0.104	5.19	12.8	0.000553	1.66	RV	CELLSTATES	vFB1.1	control_RBM20	5	13
CHST7	1.88	0.000195	0.0718	0.383	6.53	27.8	8.57e-07	3.71	RV	CELLSTATES	vFB1.1	control_RBM20	5	13
PLXNA2	1.88	0.00088	0.133	0.38	6.65	22.6	6.99e-06	3.06	RV	CELLSTATES	vFB1.1	control_RBM20	5	13
PTPN13	1.88	2.52e-05	0.283	1.09	7.93	35.1	4.91e-08	4.6	RV	CELLSTATES	vFB1.1	control_RBM20	5	13
ROR1	1.87	3.29e-05	0.131	0.561	7.06	34	7.47e-08	4.48	RV	CELLSTATES	vFB1.1	control_RBM20	5	13
TDRD10	1.87	0.0153	0.0313	0.109	5.2	14.1	0.000304	1.82	RV	CELLSTATES	vFB1.1	control_RBM20	5	13
GNB5	1.84	0.00244	0.0414	0.179	5.73	19.4	2.73e-05	2.61	RV	CELLSTATES	vFB1.1	control_RBM20	5	13
NCKIPSD	1.84	0.0377	0.018	0.0798	4.92	11.1	0.00121	1.42	RV	CELLSTATES	vFB1.1	control_RBM20	5	13
UACA	1.83	1.72e-05	0.257	0.829	7.61	36.3	3.23e-08	4.76	RV	CELLSTATES	vFB1.1	control_RBM20	5	13
ITGA1	1.8	0.000314	0.0969	0.364	6.51	26	1.71e-06	3.5	RV	CELLSTATES	vFB1.1	control_RBM20	5	13
NRXN3	1.8	0.00254	0.0515	0.242	5.98	19.3	2.88e-05	2.6	RV	CELLSTATES	vFB1.1	control_RBM20	5	13
RASAL2	1.8	4.02e-05	0.18	0.819	7.47	33.1	1.08e-07	4.4	RV	CELLSTATES	vFB1.1	control_RBM20	5	13
MME	1.79	0.00392	0.052	0.23	5.98	18.1	4.97e-05	2.41	RV	CELLSTATES	vFB1.1	control_RBM20	5	13
ARHGEF26	1.78	0.00116	0.0833	0.303	6.27	21.8	9.96e-06	2.94	RV	CELLSTATES	vFB1.1	control_RBM20	5	13
ARL15	1.78	5.41e-05	1.02	3.65	9.63	31.8	1.72e-07	4.27	RV	CELLSTATES	vFB1.1	control_RBM20	5	13
IQGAP2	1.78	0.00254	0.0555	0.241	6.05	19.3	2.89e-05	2.6	RV	CELLSTATES	vFB1.1	control_RBM20	5	13
MOB3B	1.78	0.00108	0.17	0.393	6.78	22	8.94e-06	2.97	RV	CELLSTATES	vFB1.1	control_RBM20	5	13
MKRN2OS	1.77	0.0192	0.0344	0.115	5.28	13.3	0.000427	1.72	RV	CELLSTATES	vFB1.1	control_RBM20	5	13
USP53	1.77	0.000385	1.05	2.35	9.15	25.3	2.28e-06	3.42	RV	CELLSTATES	vFB1.1	control_RBM20	5	13
KIAA1324L	1.76	0.00392	0.0599	0.22	5.89	18	5.1e-05	2.41	RV	CELLSTATES	vFB1.1	control_RBM20	5	13
MAMDC2	1.76	0.000141	1.21	3.47	9.65	28.7	5.81e-07	3.85	RV	CELLSTATES	vFB1.1	control_RBM20	5	13
AC119150.1	1.75	0.0181	0.0618	0.155	5.65	13.5	0.000389	1.74	RV	CELLSTATES	vFB1.1	control_RBM20	5	13
CORIN	1.75	0.0266	0.0596	0.154	5.71	12.2	0.000722	1.57	RV	CELLSTATES	vFB1.1	control_RBM20	5	13
AC007389.3	1.74	0.0339	0.0299	0.101	5.25	11.4	0.00105	1.47	RV	CELLSTATES	vFB1.1	control_RBM20	5	13
AC091948.1	1.74	0.0144	0.031	0.154	5.56	14.3	0.000274	1.84	RV	CELLSTATES	vFB1.1	control_RBM20	5	13
ARHGAP10	1.74	8.21e-05	0.96	3.07	9.44	30.6	2.79e-07	4.09	RV	CELLSTATES	vFB1.1	control_RBM20	5	13
MICAL2	1.74	0.000812	0.128	0.339	6.5	22.9	6.28e-06	3.09	RV	CELLSTATES	vFB1.1	control_RBM20	5	13
AL445426.1	1.73	0.000498	0.248	0.568	7.25	24.4	3.31e-06	3.3	RV	CELLSTATES	vFB1.1	control_RBM20	5	13
LCA5	1.73	0.0323	0.0199	0.111	5.17	11.6	0.000971	1.49	RV	CELLSTATES	vFB1.1	control_RBM20	5	13
MERTK	1.73	0.046	0.0477	0.0866	5.14	10.5	0.00163	1.34	RV	CELLSTATES	vFB1.1	control_RBM20	5	13
RADIL	1.73	0.00392	0.0533	0.184	5.74	18.1	5.01e-05	2.41	RV	CELLSTATES	vFB1.1	control_RBM20	5	13
SH3RF3	1.73	0.000753	0.105	0.298	6.38	23.2	5.6e-06	3.12	RV	CELLSTATES	vFB1.1	control_RBM20	5	13
ICA1L	1.71	0.000741	0.157	0.423	6.84	23.2	5.46e-06	3.13	RV	CELLSTATES	vFB1.1	control_RBM20	5	13
DDAH1	1.69	0.00502	0.062	0.258	6.16	17.3	6.93e-05	2.3	RV	CELLSTATES	vFB1.1	control_RBM20	5	13
PCSK6	1.69	0.000101	0.566	1.74	8.63	29.7	3.88e-07	3.99	RV	CELLSTATES	vFB1.1	control_RBM20	5	13
PRKX	1.69	0.0102	0.0566	0.183	5.8	15.3	0.000174	1.99	RV	CELLSTATES	vFB1.1	control_RBM20	5	13
AL356277.3	1.68	0.0357	0.049	0.11	5.28	11.3	0.00113	1.45	RV	CELLSTATES	vFB1.1	control_RBM20	5	13
LINC01088	1.67	0.000586	0.632	1.76	8.77	23.9	4.13e-06	3.23	RV	CELLSTATES	vFB1.1	control_RBM20	5	13
AC007388.1	1.66	0.000265	0.182	0.611	7.2	26.8	1.28e-06	3.58	RV	CELLSTATES	vFB1.1	control_RBM20	5	13
AC097662.1	1.66	0.000407	0.296	0.713	7.51	25.1	2.53e-06	3.39	RV	CELLSTATES	vFB1.1	control_RBM20	5	13
AC114760.2	1.66	0.0116	0.0355	0.189	5.8	14.9	0.000208	1.94	RV	CELLSTATES	vFB1.1	control_RBM20	5	13
AGMO	1.66	0.00282	0.0911	0.274	6.24	19	3.3e-05	2.55	RV	CELLSTATES	vFB1.1	control_RBM20	5	13
CLMN	1.66	0.000818	0.14	0.54	7.07	22.8	6.38e-06	3.09	RV	CELLSTATES	vFB1.1	control_RBM20	5	13
MTUS1	1.66	3.8e-05	0.652	2.13	8.91	33.3	9.88e-08	4.42	RV	CELLSTATES	vFB1.1	control_RBM20	5	13
TMEM132C	1.65	0.00126	0.34	1.13	8.07	21.4	1.16e-05	2.9	RV	CELLSTATES	vFB1.1	control_RBM20	5	13
FKBP5	1.64	0.00812	2.42	5.02	10.3	15.9	0.00013	2.09	RV	CELLSTATES	vFB1.1	control_RBM20	5	13
NLGN4Y	1.64	0.0165	0.0981	0.267	6.27	13.8	0.000344	1.78	RV	CELLSTATES	vFB1.1	control_RBM20	5	13
ATP10D	1.62	0.000276	0.202	0.712	7.43	26.5	1.39e-06	3.56	RV	CELLSTATES	vFB1.1	control_RBM20	5	13
KIF13B	1.61	0.00141	0.157	0.566	7.08	21.1	1.34e-05	2.85	RV	CELLSTATES	vFB1.1	control_RBM20	5	13
PTPDC1	1.61	0.00126	0.0811	0.327	6.4	21.4	1.17e-05	2.9	RV	CELLSTATES	vFB1.1	control_RBM20	5	13
OMD	1.59	0.00214	0.065	0.291	6.27	19.8	2.35e-05	2.67	RV	CELLSTATES	vFB1.1	control_RBM20	5	13
RAPGEF5	1.59	0.0197	0.0584	0.188	5.84	13.2	0.000449	1.71	RV	CELLSTATES	vFB1.1	control_RBM20	5	13
PLCB4	1.57	0.000557	0.193	0.703	7.42	24.1	3.82e-06	3.25	RV	CELLSTATES	vFB1.1	control_RBM20	5	13
PPP1CB	1.57	0.0017	0.152	0.46	6.89	20.5	1.76e-05	2.77	RV	CELLSTATES	vFB1.1	control_RBM20	5	13
TPD52L1	1.56	0.0204	0.0642	0.279	6.25	13.1	0.000476	1.69	RV	CELLSTATES	vFB1.1	control_RBM20	5	13
RUNX2	1.55	0.0186	0.0688	0.201	5.92	13.4	0.000407	1.73	RV	CELLSTATES	vFB1.1	control_RBM20	5	13
ASPN	1.54	0.00387	0.15	0.514	7.01	18.1	4.81e-05	2.41	RV	CELLSTATES	vFB1.1	control_RBM20	5	13
SHROOM3	1.53	0.00442	0.12	0.402	6.76	17.6	6e-05	2.35	RV	CELLSTATES	vFB1.1	control_RBM20	5	13
SNCAIP	1.53	0.0393	0.0637	0.201	5.92	11	0.00127	1.41	RV	CELLSTATES	vFB1.1	control_RBM20	5	13
BACH2	1.52	0.001	0.24	0.586	7.28	22.3	8.11e-06	3	RV	CELLSTATES	vFB1.1	control_RBM20	5	13
COL8A1	1.52	0.000357	1.09	2.77	9.35	25.7	1.99e-06	3.45	RV	CELLSTATES	vFB1.1	control_RBM20	5	13
MYO1D	1.52	0.000454	0.248	0.845	7.66	24.7	2.92e-06	3.34	RV	CELLSTATES	vFB1.1	control_RBM20	5	13
TSC22D3	1.52	0.00293	0.587	1.93	8.8	18.9	3.49e-05	2.53	RV	CELLSTATES	vFB1.1	control_RBM20	5	13
ATAD2	1.51	0.0438	0.0478	0.131	5.44	10.7	0.00152	1.36	RV	CELLSTATES	vFB1.1	control_RBM20	5	13
CDH11	1.51	0.00858	0.12	0.266	6.27	15.8	0.00014	2.07	RV	CELLSTATES	vFB1.1	control_RBM20	5	13
PLSCR4	1.51	0.000368	0.268	0.835	7.65	25.5	2.1e-06	3.43	RV	CELLSTATES	vFB1.1	control_RBM20	5	13
XPO1	1.5	0.0015	0.143	0.358	6.67	20.8	1.49e-05	2.82	RV	CELLSTATES	vFB1.1	control_RBM20	5	13
IMPA1	1.48	0.0307	0.063	0.141	5.58	11.8	0.000887	1.51	RV	CELLSTATES	vFB1.1	control_RBM20	5	13
IRS2	1.48	0.00217	0.182	0.463	6.95	19.7	2.4e-05	2.66	RV	CELLSTATES	vFB1.1	control_RBM20	5	13
GPM6B	1.47	0.0217	0.0449	0.25	6.13	12.8	0.000541	1.66	RV	CELLSTATES	vFB1.1	control_RBM20	5	13
NOX4	1.47	0.00392	1.01	1.75	8.82	18.1	4.99e-05	2.41	RV	CELLSTATES	vFB1.1	control_RBM20	5	13
HEG1	1.46	0.0244	0.0568	0.155	5.66	12.5	0.00064	1.61	RV	CELLSTATES	vFB1.1	control_RBM20	5	13
TNS3	1.46	0.00959	0.112	0.293	6.41	15.5	0.00016	2.02	RV	CELLSTATES	vFB1.1	control_RBM20	5	13
AL078459.1	1.45	0.0315	0.066	0.219	6.05	11.7	0.000927	1.5	RV	CELLSTATES	vFB1.1	control_RBM20	5	13
KLHL29	1.45	0.00288	0.264	0.511	7.26	18.9	3.42e-05	2.54	RV	CELLSTATES	vFB1.1	control_RBM20	5	13
AKT3	1.44	0.000253	1.31	3.92	9.83	26.9	1.19e-06	3.6	RV	CELLSTATES	vFB1.1	control_RBM20	5	13
BICD1	1.44	0.00288	0.222	0.448	7.01	18.9	3.41e-05	2.54	RV	CELLSTATES	vFB1.1	control_RBM20	5	13
COLGALT2	1.44	0.0114	0.139	0.418	6.78	15	0.0002	1.94	RV	CELLSTATES	vFB1.1	control_RBM20	5	13
ZBTB16	1.44	0.0181	1.85	3.49	9.93	13.5	0.00039	1.74	RV	CELLSTATES	vFB1.1	control_RBM20	5	13
KCNMB4	1.42	0.0299	0.0579	0.174	5.78	11.9	0.000845	1.52	RV	CELLSTATES	vFB1.1	control_RBM20	5	13
TBC1D1	1.42	0.0299	0.0551	0.176	5.76	11.9	0.000848	1.52	RV	CELLSTATES	vFB1.1	control_RBM20	5	13
CCDC28A	1.41	0.034	0.0456	0.169	5.73	11.4	0.00105	1.47	RV	CELLSTATES	vFB1.1	control_RBM20	5	13
EEF2K	1.41	0.0102	0.12	0.33	6.51	15.3	0.000173	1.99	RV	CELLSTATES	vFB1.1	control_RBM20	5	13
SMC5-AS1	1.41	0.00975	0.168	0.324	6.64	15.4	0.000164	2.01	RV	CELLSTATES	vFB1.1	control_RBM20	5	13
SMOC2	1.41	0.00199	0.302	0.997	7.89	20.1	2.08e-05	2.7	RV	CELLSTATES	vFB1.1	control_RBM20	5	13
FP671120.1	1.4	0.0191	0.145	0.426	6.79	13.3	0.000423	1.72	RV	CELLSTATES	vFB1.1	control_RBM20	5	13
ASAP1	1.39	0.00147	0.372	1.04	8.01	21	1.42e-05	2.83	RV	CELLSTATES	vFB1.1	control_RBM20	5	13
F2R	1.39	0.0124	0.0674	0.363	6.58	14.7	0.000226	1.91	RV	CELLSTATES	vFB1.1	control_RBM20	5	13
FAM214A	1.39	0.00411	0.288	0.618	7.44	17.9	5.47e-05	2.39	RV	CELLSTATES	vFB1.1	control_RBM20	5	13
PLEKHH2	1.39	0.00121	0.241	0.79	7.63	21.6	1.06e-05	2.92	RV	CELLSTATES	vFB1.1	control_RBM20	5	13
SSX2IP	1.39	0.0427	0.0673	0.188	5.88	10.7	0.00146	1.37	RV	CELLSTATES	vFB1.1	control_RBM20	5	13
FMNL2	1.38	0.00148	0.381	1.15	8.12	20.9	1.46e-05	2.83	RV	CELLSTATES	vFB1.1	control_RBM20	5	13
FOXO3	1.38	0.00118	0.927	2.76	9.37	21.7	1.02e-05	2.93	RV	CELLSTATES	vFB1.1	control_RBM20	5	13
GRB10	1.38	0.00708	0.227	0.601	7.33	16.3	0.000108	2.15	RV	CELLSTATES	vFB1.1	control_RBM20	5	13
PRR16	1.38	0.00308	0.588	1.75	8.72	18.7	3.7e-05	2.51	RV	CELLSTATES	vFB1.1	control_RBM20	5	13
TGFB2	1.38	0.0232	0.0762	0.236	6.21	12.6	0.000593	1.63	RV	CELLSTATES	vFB1.1	control_RBM20	5	13
ZFAND5	1.38	0.0114	0.127	0.442	6.91	15	0.000201	1.94	RV	CELLSTATES	vFB1.1	control_RBM20	5	13
EDIL3	1.37	0.0108	0.126	0.513	7.07	15.1	0.000187	1.97	RV	CELLSTATES	vFB1.1	control_RBM20	5	13
ZNF704	1.37	0.00151	0.329	0.899	7.79	20.8	1.53e-05	2.82	RV	CELLSTATES	vFB1.1	control_RBM20	5	13
CCDC102B	1.36	0.0181	0.246	0.447	7.03	13.5	0.000389	1.74	RV	CELLSTATES	vFB1.1	control_RBM20	5	13
IFT140	1.36	0.0211	0.117	0.262	6.28	13	0.000508	1.68	RV	CELLSTATES	vFB1.1	control_RBM20	5	13
HPS3	1.35	0.0424	0.0536	0.166	5.79	10.8	0.00144	1.37	RV	CELLSTATES	vFB1.1	control_RBM20	5	13
CTDSPL	1.34	0.00318	0.291	0.727	7.6	18.6	3.86e-05	2.5	RV	CELLSTATES	vFB1.1	control_RBM20	5	13
MTSS1	1.34	0.0201	0.108	0.258	6.27	13.1	0.000465	1.7	RV	CELLSTATES	vFB1.1	control_RBM20	5	13
C9orf84	1.33	0.00691	0.193	0.478	7.07	16.4	0.000105	2.16	RV	CELLSTATES	vFB1.1	control_RBM20	5	13
CELF2-AS2	1.33	0.0242	0.105	0.282	6.44	12.5	0.000626	1.62	RV	CELLSTATES	vFB1.1	control_RBM20	5	13
FGF14	1.33	0.0205	0.391	1.11	8.13	13.1	0.000481	1.69	RV	CELLSTATES	vFB1.1	control_RBM20	5	13
ACSM1	1.32	0.0469	0.671	1.3	8.53	10.4	0.00169	1.33	RV	CELLSTATES	vFB1.1	control_RBM20	5	13
ADAMTS9-AS2	1.32	0.00829	0.242	0.741	7.64	15.9	0.000133	2.08	RV	CELLSTATES	vFB1.1	control_RBM20	5	13
AP002989.1	1.32	0.0161	0.36	0.689	7.56	13.9	0.000327	1.79	RV	CELLSTATES	vFB1.1	control_RBM20	5	13
FN1	1.32	0.0017	0.729	2.5	9.09	20.5	1.76e-05	2.77	RV	CELLSTATES	vFB1.1	control_RBM20	5	13
ISPD	1.32	0.0186	0.104	0.263	6.26	13.4	0.000409	1.73	RV	CELLSTATES	vFB1.1	control_RBM20	5	13
MIS18BP1	1.32	0.0107	0.183	0.372	6.76	15.1	0.000185	1.97	RV	CELLSTATES	vFB1.1	control_RBM20	5	13
RNF115	1.32	0.00244	0.358	0.894	7.88	19.4	2.75e-05	2.61	RV	CELLSTATES	vFB1.1	control_RBM20	5	13
THSD4	1.32	0.0445	0.184	0.418	7	10.6	0.00155	1.35	RV	CELLSTATES	vFB1.1	control_RBM20	5	13
CRIM1	1.31	0.0183	0.0751	0.242	6.17	13.5	0.000399	1.74	RV	CELLSTATES	vFB1.1	control_RBM20	5	13
KCNAB1	1.3	0.0202	0.0708	0.254	6.24	13.1	0.00047	1.69	RV	CELLSTATES	vFB1.1	control_RBM20	5	13
SULF1	1.3	0.0058	0.305	0.806	7.72	16.8	8.57e-05	2.24	RV	CELLSTATES	vFB1.1	control_RBM20	5	13
THUMPD1	1.3	0.0366	0.873	1.3	8.66	11.2	0.00117	1.44	RV	CELLSTATES	vFB1.1	control_RBM20	5	13
MUSK	1.29	0.00531	0.498	0.99	8.08	17.1	7.64e-05	2.27	RV	CELLSTATES	vFB1.1	control_RBM20	5	13
BTG2	1.28	0.0192	0.271	1.11	8.07	13.3	0.000428	1.72	RV	CELLSTATES	vFB1.1	control_RBM20	5	13
CNKSR2	1.28	0.032	0.0727	0.198	6	11.6	0.000957	1.49	RV	CELLSTATES	vFB1.1	control_RBM20	5	13
GLRX	1.28	0.00514	0.286	0.74	7.65	17.2	7.2e-05	2.29	RV	CELLSTATES	vFB1.1	control_RBM20	5	13
CCND3	1.27	0.00779	0.221	0.672	7.49	16	0.000123	2.11	RV	CELLSTATES	vFB1.1	control_RBM20	5	13
ACSM3	1.26	0.0191	4.38	8.43	11.2	13.3	0.000424	1.72	RV	CELLSTATES	vFB1.1	control_RBM20	5	13
LDLRAD4	1.26	0.0257	0.14	0.431	6.86	12.3	0.000685	1.59	RV	CELLSTATES	vFB1.1	control_RBM20	5	13
SERPINE2	1.26	0.0318	0.224	0.748	7.55	11.6	0.000949	1.5	RV	CELLSTATES	vFB1.1	control_RBM20	5	13
AL445250.1	1.25	0.0165	0.229	0.581	7.32	13.8	0.000341	1.78	RV	CELLSTATES	vFB1.1	control_RBM20	5	13
DYNC2LI1	1.24	0.0168	0.105	0.329	6.54	13.7	0.000353	1.77	RV	CELLSTATES	vFB1.1	control_RBM20	5	13
PDZD2	1.23	0.00733	0.427	1.17	8.25	16.2	0.000113	2.14	RV	CELLSTATES	vFB1.1	control_RBM20	5	13
BMP5	1.22	0.0456	0.109	0.311	6.51	10.6	0.0016	1.34	RV	CELLSTATES	vFB1.1	control_RBM20	5	13
RFTN2	1.22	0.0174	0.249	0.711	7.53	13.7	0.000368	1.76	RV	CELLSTATES	vFB1.1	control_RBM20	5	13
SORBS1	1.22	0.0393	0.235	0.583	7.41	11	0.00127	1.41	RV	CELLSTATES	vFB1.1	control_RBM20	5	13
C9orf3	1.19	0.0104	0.485	1.13	8.2	15.2	0.000178	1.98	RV	CELLSTATES	vFB1.1	control_RBM20	5	13
FOXP1	1.19	0.00514	0.605	1.47	8.58	17.2	7.16e-05	2.29	RV	CELLSTATES	vFB1.1	control_RBM20	5	13
OGFRL1	1.19	0.0217	0.205	0.423	6.94	12.8	0.000537	1.66	RV	CELLSTATES	vFB1.1	control_RBM20	5	13
CSRNP3	1.18	0.0337	0.155	0.368	6.75	11.5	0.00103	1.47	RV	CELLSTATES	vFB1.1	control_RBM20	5	13
LAMB1	1.18	0.0152	1.71	3.95	10	14.1	0.000302	1.82	RV	CELLSTATES	vFB1.1	control_RBM20	5	13
PLEKHA2	1.17	0.0444	0.14	0.257	6.39	10.6	0.00155	1.35	RV	CELLSTATES	vFB1.1	control_RBM20	5	13
SEPT11	1.16	0.0217	0.295	0.696	7.59	12.8	0.000535	1.66	RV	CELLSTATES	vFB1.1	control_RBM20	5	13
ATP9A	1.15	0.0428	0.107	0.246	6.26	10.7	0.00147	1.37	RV	CELLSTATES	vFB1.1	control_RBM20	5	13
KDM7A	1.15	0.0429	0.155	0.357	6.63	10.7	0.00147	1.37	RV	CELLSTATES	vFB1.1	control_RBM20	5	13
RNF144A	1.15	0.0242	0.24	0.492	7.16	12.5	0.000624	1.62	RV	CELLSTATES	vFB1.1	control_RBM20	5	13
SPRED2	1.15	0.0165	0.56	1.04	8.25	13.8	0.000342	1.78	RV	CELLSTATES	vFB1.1	control_RBM20	5	13
ARHGAP26	1.14	0.0211	0.591	1.12	8.33	13	0.000505	1.68	RV	CELLSTATES	vFB1.1	control_RBM20	5	13
EVL	1.14	0.0405	0.125	0.272	6.39	10.9	0.00134	1.39	RV	CELLSTATES	vFB1.1	control_RBM20	5	13
COL4A3	1.13	0.0124	0.931	1.86	8.98	14.7	0.000229	1.91	RV	CELLSTATES	vFB1.1	control_RBM20	5	13
MXI1	1.12	0.0403	0.226	0.431	7.04	10.9	0.00133	1.4	RV	CELLSTATES	vFB1.1	control_RBM20	5	13
PER1	1.12	0.0243	0.166	0.402	6.91	12.5	0.000631	1.61	RV	CELLSTATES	vFB1.1	control_RBM20	5	13
COL4A1	1.11	0.0174	1.04	2.61	9.39	13.6	0.000369	1.76	RV	CELLSTATES	vFB1.1	control_RBM20	5	13
IRAK3	1.11	0.0265	0.439	0.892	7.97	12.2	0.000715	1.58	RV	CELLSTATES	vFB1.1	control_RBM20	5	13
MAP1B	1.11	0.029	0.341	0.685	7.59	12	0.000809	1.54	RV	CELLSTATES	vFB1.1	control_RBM20	5	13
PLCE1	1.11	0.041	0.15	0.365	6.74	10.9	0.00136	1.39	RV	CELLSTATES	vFB1.1	control_RBM20	5	13
RAPGEF2	1.1	0.0304	0.192	0.442	6.97	11.8	0.000871	1.52	RV	CELLSTATES	vFB1.1	control_RBM20	5	13
COBLL1	1.09	0.0356	0.163	0.441	6.96	11.3	0.00112	1.45	RV	CELLSTATES	vFB1.1	control_RBM20	5	13
COL4A2	1.09	0.0194	1.55	3.09	9.72	13.3	0.000439	1.71	RV	CELLSTATES	vFB1.1	control_RBM20	5	13
PCOLCE2	1.09	0.0313	0.509	1.42	8.47	11.7	0.000911	1.5	RV	CELLSTATES	vFB1.1	control_RBM20	5	13
DOCK9	1.07	0.0313	0.312	0.736	7.7	11.7	0.000919	1.5	RV	CELLSTATES	vFB1.1	control_RBM20	5	13
FCHSD2	1.07	0.0216	0.625	1.26	8.47	12.9	0.000531	1.67	RV	CELLSTATES	vFB1.1	control_RBM20	5	13
MED13L	1.07	0.0217	0.859	2.13	9.16	12.8	0.000539	1.66	RV	CELLSTATES	vFB1.1	control_RBM20	5	13
KLF12	1.06	0.0331	0.44	1.11	8.21	11.5	0.00101	1.48	RV	CELLSTATES	vFB1.1	control_RBM20	5	13
PIK3R1	1.06	0.0393	0.732	1.21	8.54	11	0.00128	1.41	RV	CELLSTATES	vFB1.1	control_RBM20	5	13
TMEM204	1.06	0.0448	0.171	0.418	6.91	10.6	0.00157	1.35	RV	CELLSTATES	vFB1.1	control_RBM20	5	13
PEAK1	1.05	0.0272	0.357	0.903	7.95	12.1	0.000746	1.57	RV	CELLSTATES	vFB1.1	control_RBM20	5	13
PTPRG	1.05	0.0313	2.45	5.38	10.5	11.7	0.000916	1.5	RV	CELLSTATES	vFB1.1	control_RBM20	5	13
NPAS3	1.04	0.0448	0.68	1.52	8.73	10.6	0.00157	1.35	RV	CELLSTATES	vFB1.1	control_RBM20	5	13
CARMIL1	1.03	0.0421	0.772	1.97	8.99	10.8	0.00142	1.38	RV	CELLSTATES	vFB1.1	control_RBM20	5	13
CFH	1.01	0.0298	1.08	2.53	9.36	11.9	0.000842	1.53	RV	CELLSTATES	vFB1.1	control_RBM20	5	13
GLS	1.01	0.0424	0.247	0.563	7.31	10.8	0.00143	1.37	RV	CELLSTATES	vFB1.1	control_RBM20	5	13
COL4A4	1	0.0394	1.37	2.45	9.41	11	0.00129	1.4	RV	CELLSTATES	vFB1.1	control_RBM20	5	13
PDE7B	1	0.0436	0.308	0.61	7.51	10.7	0.0015	1.36	RV	CELLSTATES	vFB1.1	control_RBM20	5	13
ZFHX3	0.972	0.0401	0.747	1.83	8.94	11	0.00132	1.4	RV	CELLSTATES	vFB1.1	control_RBM20	5	13

## Sheet: TTN_control
Gene	logFC	FDR	mean_exp_control	mean_exp_genotype	logCPM	F	PValue	FDR_plot	Region	annotation_level	cell_state	comparison	Observations_genotype	Observations_reference
NPPB	6.4	2.28e-20	0.00542	0.293	6.12	114	6.66e-24	19.6	RV	CELLSTATES	vFB1.1	control_TTN	6	13
POSTN	6.25	3.8e-32	0.00767	1.11	6.97	191	2.77e-36	31.4	RV	CELLSTATES	vFB1.1	control_TTN	6	13
LINC00607	4.16	3.44e-08	0.00214	0.16	5.09	44	9.79e-11	7.46	RV	CELLSTATES	vFB1.1	control_TTN	6	13
MAP2	4.05	2.91e-11	0.00799	0.241	5.68	61.5	3.33e-14	10.5	RV	CELLSTATES	vFB1.1	control_TTN	6	13
AC108861.1	3.99	6.12e-05	0	0.0135	4.24	25.9	5.35e-07	4.21	RV	CELLSTATES	vFB1.1	control_TTN	6	13
AC011503.1	3.53	0.000146	0.00152	0.169	4.68	23.7	1.6e-06	3.84	RV	CELLSTATES	vFB1.1	control_TTN	6	13
EDNRA	3.52	5.44e-05	0.00267	0.0633	4.85	26.2	4.68e-07	4.26	RV	CELLSTATES	vFB1.1	control_TTN	6	13
MEGF6	3.48	0.0017	0	0.0439	4.21	21.1	3.05e-05	2.77	RV	CELLSTATES	vFB1.1	control_TTN	6	13
THBS4	3.32	2.25e-14	0.0381	0.477	6.71	79.2	1.48e-17	13.6	RV	CELLSTATES	vFB1.1	control_TTN	6	13
SGIP1	3.3	5.95e-18	0.121	0.894	7.36	100	2.17e-21	17.2	RV	CELLSTATES	vFB1.1	control_TTN	6	13
XG	3.28	7.94e-07	0.00808	0.147	5.35	36.5	3.24e-09	6.1	RV	CELLSTATES	vFB1.1	control_TTN	6	13
AC107398.2	3.26	0.00195	0	0.0134	4.12	18.9	3.63e-05	2.71	RV	CELLSTATES	vFB1.1	control_TTN	6	13
ADAM21	3.23	0.00254	0	0.0216	4.12	18.8	5.11e-05	2.59	RV	CELLSTATES	vFB1.1	control_TTN	6	13
HS3ST3A1	3.19	0.0021	0.0015	0.027	4.46	17.2	4.05e-05	2.68	RV	CELLSTATES	vFB1.1	control_TTN	6	13
SPINK13	3.14	0.00151	0.00231	0.0616	4.46	18	2.67e-05	2.82	RV	CELLSTATES	vFB1.1	control_TTN	6	13
LINC01568	3.13	0.00315	0.000407	0.0489	4.31	16.8	6.8e-05	2.5	RV	CELLSTATES	vFB1.1	control_TTN	6	13
AL096865.1	3.11	0.00688	0	0.0129	4.1	18	0.000193	2.16	RV	CELLSTATES	vFB1.1	control_TTN	6	13
LINC02454	3.11	0.00423	0.000546	0.018	4.21	16	0.000102	2.37	RV	CELLSTATES	vFB1.1	control_TTN	6	13
AC092674.1	3.07	0.00374	0.000407	0.0208	4.24	15.7	8.59e-05	2.43	RV	CELLSTATES	vFB1.1	control_TTN	6	13
MYEF2	3.06	0.0024	0.00103	0.0312	4.51	16.9	4.78e-05	2.62	RV	CELLSTATES	vFB1.1	control_TTN	6	13
AC008825.1	3.01	0.0103	0.000762	0.0167	4.19	14.7	0.000339	1.99	RV	CELLSTATES	vFB1.1	control_TTN	6	13
AC018742.1	2.99	0.000436	0.00672	0.0627	4.96	21	5.85e-06	3.36	RV	CELLSTATES	vFB1.1	control_TTN	6	13
FGF14-AS1	2.98	0.00268	0.00152	0.0139	4.31	16.6	5.48e-05	2.57	RV	CELLSTATES	vFB1.1	control_TTN	6	13
PTPN3	2.95	0.00172	0.0178	0.052	4.58	17.7	3.11e-05	2.76	RV	CELLSTATES	vFB1.1	control_TTN	6	13
GAP43	2.93	6.34e-05	0.0104	0.119	5.18	25.8	5.64e-07	4.2	RV	CELLSTATES	vFB1.1	control_TTN	6	13
LINC02233	2.92	0.00463	0.000739	0.033	4.37	15.1	0.000116	2.33	RV	CELLSTATES	vFB1.1	control_TTN	6	13
AC025031.1	2.9	0.0198	0	0.0132	4.07	16.4	0.000802	1.7	RV	CELLSTATES	vFB1.1	control_TTN	6	13
RGCC	2.9	1.21e-05	0.0103	0.122	5.53	29.8	8.09e-08	4.92	RV	CELLSTATES	vFB1.1	control_TTN	6	13
AC233723.1	2.89	0.0219	0	0.0217	4.08	16.4	0.000927	1.66	RV	CELLSTATES	vFB1.1	control_TTN	6	13
AC011239.1	2.87	0.0211	0	0.0211	4.07	16.4	0.000885	1.68	RV	CELLSTATES	vFB1.1	control_TTN	6	13
MSANTD3	2.86	0.0203	0	0.0201	4.07	16.2	0.000836	1.69	RV	CELLSTATES	vFB1.1	control_TTN	6	13
ZNF530	2.84	0.014	0.00131	0.0166	4.24	13.5	0.000515	1.85	RV	CELLSTATES	vFB1.1	control_TTN	6	13
AC005550.2	2.83	2.96e-05	0.0155	0.101	5.42	27.5	2.44e-07	4.53	RV	CELLSTATES	vFB1.1	control_TTN	6	13
KIAA1211	2.81	0.000113	0.0103	0.0951	5.16	24.3	1.15e-06	3.95	RV	CELLSTATES	vFB1.1	control_TTN	6	13
AFF3	2.75	2.53e-17	0.42	3.15	9.09	96.3	1.1e-20	16.6	RV	CELLSTATES	vFB1.1	control_TTN	6	13
AC025188.1	2.72	0.0057	0.00562	0.0399	4.65	14.6	0.000152	2.24	RV	CELLSTATES	vFB1.1	control_TTN	6	13
ACP6	2.72	0.0306	0.000546	0.0286	4.18	12.7	0.00146	1.51	RV	CELLSTATES	vFB1.1	control_TTN	6	13
ATP10A	2.72	1.04e-11	0.0903	0.672	7.03	64.4	9.32e-15	11	RV	CELLSTATES	vFB1.1	control_TTN	6	13
SESN3	2.71	2.24e-10	0.0809	0.429	6.48	56.4	3.26e-13	9.65	RV	CELLSTATES	vFB1.1	control_TTN	6	13
HS3ST3B1	2.66	0.00904	0.00259	0.0599	4.45	13.4	0.000281	2.04	RV	CELLSTATES	vFB1.1	control_TTN	6	13
LMX1A	2.66	0.00809	0.00774	0.0278	4.55	13.7	0.000237	2.09	RV	CELLSTATES	vFB1.1	control_TTN	6	13
PLEKHH1	2.64	0.0267	0.00131	0.0135	4.21	12	0.00121	1.57	RV	CELLSTATES	vFB1.1	control_TTN	6	13
KIF5C	2.63	0.000146	0.016	0.172	5.21	23.7	1.57e-06	3.84	RV	CELLSTATES	vFB1.1	control_TTN	6	13
AL513283.1	2.62	0.021	0.00109	0.048	4.26	12.2	0.000877	1.68	RV	CELLSTATES	vFB1.1	control_TTN	6	13
SEZ6L	2.61	0.000498	0.013	0.104	5.09	20.7	6.86e-06	3.3	RV	CELLSTATES	vFB1.1	control_TTN	6	13
LIPH	2.6	0.000988	0.00847	0.0718	5.11	19.1	1.58e-05	3.01	RV	CELLSTATES	vFB1.1	control_TTN	6	13
CCDC68	2.59	0.00022	0.0142	0.12	5.26	22.7	2.6e-06	3.66	RV	CELLSTATES	vFB1.1	control_TTN	6	13
AC105402.3	2.58	0.00132	0.042	0.0727	5.08	18.3	2.28e-05	2.88	RV	CELLSTATES	vFB1.1	control_TTN	6	13
LINC01160	2.58	0.0496	0	0.0184	4.04	13.8	0.00282	1.3	RV	CELLSTATES	vFB1.1	control_TTN	6	13
BLACE	2.56	0.0211	0.000407	0.0134	4.15	11.2	0.000883	1.68	RV	CELLSTATES	vFB1.1	control_TTN	6	13
MEOX1	2.56	0.000342	0.0152	0.0899	5.38	21.6	4.43e-06	3.47	RV	CELLSTATES	vFB1.1	control_TTN	6	13
ANXA3	2.55	0.0149	0.00769	0.0244	4.41	12.1	0.000561	1.83	RV	CELLSTATES	vFB1.1	control_TTN	6	13
LINC01847	2.55	0.0126	0.00204	0.0598	4.42	12.5	0.000445	1.9	RV	CELLSTATES	vFB1.1	control_TTN	6	13
AC012636.1	2.52	0.00702	0.00718	0.0515	4.73	14.1	0.0002	2.15	RV	CELLSTATES	vFB1.1	control_TTN	6	13
GDNF-AS1	2.51	0.0106	0.00789	0.0462	4.52	13	0.000354	1.98	RV	CELLSTATES	vFB1.1	control_TTN	6	13
LINC01807	2.51	2.68e-05	0.0309	0.172	5.53	27.8	2.15e-07	4.57	RV	CELLSTATES	vFB1.1	control_TTN	6	13
AL139147.1	2.5	0.0163	0.0147	0.0247	4.56	11.9	0.000629	1.79	RV	CELLSTATES	vFB1.1	control_TTN	6	13
CEBPB-AS1	2.49	0.0358	0.000833	0.018	4.22	10.7	0.0018	1.45	RV	CELLSTATES	vFB1.1	control_TTN	6	13
PDZRN4	2.49	9.37e-05	0.0272	0.138	5.49	24.8	9.15e-07	4.03	RV	CELLSTATES	vFB1.1	control_TTN	6	13
C18orf54	2.48	0.0169	0.00756	0.0226	4.42	11.8	0.000661	1.77	RV	CELLSTATES	vFB1.1	control_TTN	6	13
BVES-AS1	2.47	0.0237	0.00283	0.0271	4.36	10.9	0.00103	1.62	RV	CELLSTATES	vFB1.1	control_TTN	6	13
AC022101.1	2.44	0.0136	0.0144	0.0357	4.64	12.3	0.000497	1.87	RV	CELLSTATES	vFB1.1	control_TTN	6	13
NRXN3	2.44	3.57e-08	0.0515	0.488	6.44	43.8	1.04e-10	7.45	RV	CELLSTATES	vFB1.1	control_TTN	6	13
CLEC3B	2.4	0.0228	0.00371	0.0168	4.4	11	0.000973	1.64	RV	CELLSTATES	vFB1.1	control_TTN	6	13
CTGF	2.4	6.33e-11	0.243	1.62	8.43	59.6	7.84e-14	10.2	RV	CELLSTATES	vFB1.1	control_TTN	6	13
GPBAR1	2.4	0.00753	0.00633	0.0648	4.91	13.9	0.000218	2.12	RV	CELLSTATES	vFB1.1	control_TTN	6	13
LINC01277	2.4	0.0298	0.0015	0.0205	4.33	10.3	0.00141	1.53	RV	CELLSTATES	vFB1.1	control_TTN	6	13
AC013451.1	2.39	0.00336	0.0206	0.0719	4.97	16	7.39e-05	2.47	RV	CELLSTATES	vFB1.1	control_TTN	6	13
AC108863.1	2.39	0.0134	0.00603	0.0605	4.6	12.4	0.000485	1.87	RV	CELLSTATES	vFB1.1	control_TTN	6	13
AL353768.1	2.37	0.0297	0.00899	0.0179	4.4	10.3	0.0014	1.53	RV	CELLSTATES	vFB1.1	control_TTN	6	13
AGMO	2.36	1.83e-08	0.0911	0.475	6.7	45.6	4.54e-11	7.74	RV	CELLSTATES	vFB1.1	control_TTN	6	13
SAMD5	2.36	0.00423	0.00785	0.109	4.93	15.4	0.000102	2.37	RV	CELLSTATES	vFB1.1	control_TTN	6	13
AC108449.1	2.35	0.000721	0.019	0.108	5.38	19.8	1.07e-05	3.14	RV	CELLSTATES	vFB1.1	control_TTN	6	13
FAP	2.35	0.000697	0.0252	0.136	5.33	19.9	1.03e-05	3.16	RV	CELLSTATES	vFB1.1	control_TTN	6	13
RASAL2	2.33	2.24e-10	0.18	1.05	7.69	56.5	3.14e-13	9.65	RV	CELLSTATES	vFB1.1	control_TTN	6	13
HEY1	2.32	0.000331	0.0406	0.124	5.45	21.7	4.25e-06	3.48	RV	CELLSTATES	vFB1.1	control_TTN	6	13
PHF21B	2.32	0.0147	0.00668	0.0987	4.67	12.1	0.000545	1.83	RV	CELLSTATES	vFB1.1	control_TTN	6	13
FOXP1-AS1	2.31	0.0457	0.00117	0.0233	4.21	9.26	0.00248	1.34	RV	CELLSTATES	vFB1.1	control_TTN	6	13
KALRN	2.31	1.06e-09	0.12	0.811	7.14	52.7	1.77e-12	8.98	RV	CELLSTATES	vFB1.1	control_TTN	6	13
LRRC17	2.29	0.000246	0.0196	0.154	5.59	22.4	2.97e-06	3.61	RV	CELLSTATES	vFB1.1	control_TTN	6	13
KIRREL3	2.28	8.47e-06	0.0523	0.226	6.17	30.7	5.25e-08	5.07	RV	CELLSTATES	vFB1.1	control_TTN	6	13
LTBP2	2.28	1e-09	0.275	0.793	7.53	53	1.53e-12	9	RV	CELLSTATES	vFB1.1	control_TTN	6	13
AC036214.1	2.27	0.00408	0.0148	0.0795	5.03	15.5	9.7e-05	2.39	RV	CELLSTATES	vFB1.1	control_TTN	6	13
LINC01340	2.26	0.0272	0.00791	0.0333	4.54	10.6	0.00123	1.56	RV	CELLSTATES	vFB1.1	control_TTN	6	13
LINC02211	2.25	0.0117	0.0189	0.0671	4.85	12.7	0.000403	1.93	RV	CELLSTATES	vFB1.1	control_TTN	6	13
ZNF776	2.25	0.0438	0.00335	0.0233	4.35	9.35	0.00236	1.36	RV	CELLSTATES	vFB1.1	control_TTN	6	13
SFRP4	2.24	0.00318	0.0178	0.0984	5.17	16.1	6.89e-05	2.5	RV	CELLSTATES	vFB1.1	control_TTN	6	13
SORT1	2.19	0.00351	0.0124	0.103	5.17	15.9	7.8e-05	2.46	RV	CELLSTATES	vFB1.1	control_TTN	6	13
SUSD4	2.18	0.00991	0.0107	0.102	4.94	13.2	0.000317	2	RV	CELLSTATES	vFB1.1	control_TTN	6	13
PLXNA2	2.17	8.86e-08	0.133	0.531	6.93	41.8	2.71e-10	7.05	RV	CELLSTATES	vFB1.1	control_TTN	6	13
WARS2-IT1	2.17	0.0352	0.00587	0.0526	4.54	9.9	0.00176	1.45	RV	CELLSTATES	vFB1.1	control_TTN	6	13
TENM4	2.16	2.6e-07	0.07	0.467	6.85	39.3	8.71e-10	6.59	RV	CELLSTATES	vFB1.1	control_TTN	6	13
MEOX2	2.15	1.28e-06	0.0657	0.358	6.57	35.4	5.59e-09	5.89	RV	CELLSTATES	vFB1.1	control_TTN	6	13
PLB1	2.15	0.0104	0.0107	0.0891	5.01	13	0.000342	1.98	RV	CELLSTATES	vFB1.1	control_TTN	6	13
AFAP1L2	2.13	0.0133	0.0144	0.0687	4.94	12.4	0.000481	1.88	RV	CELLSTATES	vFB1.1	control_TTN	6	13
AL033504.1	2.13	0.0236	0.00699	0.087	4.73	10.9	0.00102	1.63	RV	CELLSTATES	vFB1.1	control_TTN	6	13
AP000787.1	2.13	2.29e-05	0.0714	0.217	6.15	28.2	1.77e-07	4.64	RV	CELLSTATES	vFB1.1	control_TTN	6	13
HEG1	2.13	1.21e-05	0.0568	0.266	6.09	29.7	8.35e-08	4.92	RV	CELLSTATES	vFB1.1	control_TTN	6	13
KIF13B	2.13	4.57e-08	0.157	0.678	7.34	43.3	1.36e-10	7.34	RV	CELLSTATES	vFB1.1	control_TTN	6	13
DNAJA4	2.12	0.042	0.00877	0.0429	4.49	9.46	0.00223	1.38	RV	CELLSTATES	vFB1.1	control_TTN	6	13
KCNQ3	2.12	0.0393	0.00313	0.112	4.67	9.64	0.00203	1.41	RV	CELLSTATES	vFB1.1	control_TTN	6	13
ROR1	2.12	2.79e-08	0.131	0.629	7.27	44.5	7.71e-11	7.55	RV	CELLSTATES	vFB1.1	control_TTN	6	13
GLYATL2	2.11	0.00516	0.0168	0.0866	5.23	14.8	0.000135	2.29	RV	CELLSTATES	vFB1.1	control_TTN	6	13
KLF2	2.11	5.06e-06	0.0906	0.333	6.68	31.9	2.88e-08	5.3	RV	CELLSTATES	vFB1.1	control_TTN	6	13
ANO1	2.1	0.0114	0.0136	0.0769	5.01	12.8	0.000392	1.94	RV	CELLSTATES	vFB1.1	control_TTN	6	13
PHLDA1	2.1	0.00815	0.0103	0.099	5.09	13.7	0.000241	2.09	RV	CELLSTATES	vFB1.1	control_TTN	6	13
GLIS1	2.09	0.0314	0.011	0.0473	4.69	10.2	0.00152	1.5	RV	CELLSTATES	vFB1.1	control_TTN	6	13
SPATA18	2.09	0.0123	0.0123	0.118	4.93	12.6	0.000428	1.91	RV	CELLSTATES	vFB1.1	control_TTN	6	13
PLXDC2	2.08	2.91e-11	1.28	5.36	10.1	61.5	3.39e-14	10.5	RV	CELLSTATES	vFB1.1	control_TTN	6	13
AC090115.1	2.07	0.00678	0.0133	0.0986	5.11	14.2	0.000188	2.17	RV	CELLSTATES	vFB1.1	control_TTN	6	13
C11orf80	2.07	3.59e-06	0.0895	0.328	6.52	32.8	1.91e-08	5.44	RV	CELLSTATES	vFB1.1	control_TTN	6	13
TIPARP	2.07	2.18e-05	0.0576	0.273	6.27	28.3	1.67e-07	4.66	RV	CELLSTATES	vFB1.1	control_TTN	6	13
PTPDC1	2.06	1.22e-06	0.0811	0.398	6.7	35.5	5.26e-09	5.91	RV	CELLSTATES	vFB1.1	control_TTN	6	13
ZNF610	2.06	0.0493	0.0096	0.0521	4.58	9.03	0.0028	1.31	RV	CELLSTATES	vFB1.1	control_TTN	6	13
IGFBP2	2.05	0.00819	0.0219	0.0924	5.16	13.7	0.000243	2.09	RV	CELLSTATES	vFB1.1	control_TTN	6	13
PDGFA	2.04	0.0361	0.0168	0.0447	4.75	9.83	0.00183	1.44	RV	CELLSTATES	vFB1.1	control_TTN	6	13
ZNF365	2.04	0.0236	0.0092	0.0677	4.92	10.9	0.00102	1.63	RV	CELLSTATES	vFB1.1	control_TTN	6	13
LINC01504	2.03	0.00871	0.0187	0.0841	5.15	13.5	0.000264	2.06	RV	CELLSTATES	vFB1.1	control_TTN	6	13
MME	2	8.89e-05	0.052	0.244	6.13	25	8.42e-07	4.05	RV	CELLSTATES	vFB1.1	control_TTN	6	13
PPP2R2B	2	0.0338	0.00719	0.0867	4.79	9.99	0.00168	1.47	RV	CELLSTATES	vFB1.1	control_TTN	6	13
ENC1	1.99	0.00959	0.0188	0.0825	5.29	13.3	0.000304	2.02	RV	CELLSTATES	vFB1.1	control_TTN	6	13
KLHL3	1.97	0.0128	0.0163	0.0922	5.1	12.5	0.000457	1.89	RV	CELLSTATES	vFB1.1	control_TTN	6	13
ACTA1	1.96	1.03e-06	0.134	0.699	7.43	35.9	4.28e-09	5.99	RV	CELLSTATES	vFB1.1	control_TTN	6	13
HS3ST1	1.96	0.0245	0.0139	0.0768	4.95	10.8	0.00108	1.61	RV	CELLSTATES	vFB1.1	control_TTN	6	13
NRG3	1.96	0.00701	0.0206	0.163	5.26	14.1	0.000198	2.15	RV	CELLSTATES	vFB1.1	control_TTN	6	13
AL590617.2	1.94	0.0465	0.0137	0.0431	4.84	9.2	0.00256	1.33	RV	CELLSTATES	vFB1.1	control_TTN	6	13
NAA11	1.94	0.000484	0.061	0.206	5.9	20.8	6.6e-06	3.32	RV	CELLSTATES	vFB1.1	control_TTN	6	13
PI16	1.94	6.15e-07	0.211	0.69	7.4	37.2	2.38e-09	6.21	RV	CELLSTATES	vFB1.1	control_TTN	6	13
SYTL3	1.94	0.0174	0.0104	0.095	5.06	11.7	0.000687	1.76	RV	CELLSTATES	vFB1.1	control_TTN	6	13
CERS6	1.93	0.00165	0.0396	0.164	5.59	17.8	2.94e-05	2.78	RV	CELLSTATES	vFB1.1	control_TTN	6	13
FRZB	1.93	0.00283	0.0216	0.169	5.52	16.5	5.9e-05	2.55	RV	CELLSTATES	vFB1.1	control_TTN	6	13
NFIA-AS2	1.93	0.0465	0.0163	0.05	4.88	9.2	0.00256	1.33	RV	CELLSTATES	vFB1.1	control_TTN	6	13
PDZD2	1.93	4.61e-09	0.427	2.03	8.72	49.2	8.74e-12	8.34	RV	CELLSTATES	vFB1.1	control_TTN	6	13
ASPN	1.92	4.71e-06	0.15	0.545	7.16	32.2	2.57e-08	5.33	RV	CELLSTATES	vFB1.1	control_TTN	6	13
GNAI1	1.92	0.00691	0.0268	0.0988	5.37	14.1	0.000194	2.16	RV	CELLSTATES	vFB1.1	control_TTN	6	13
TNC	1.92	0.0133	0.0175	0.0991	5.24	12.4	0.000478	1.88	RV	CELLSTATES	vFB1.1	control_TTN	6	13
HTR4	1.91	1.35e-06	0.129	0.63	7.27	35.2	6.02e-09	5.87	RV	CELLSTATES	vFB1.1	control_TTN	6	13
IQGAP2	1.9	0.000232	0.0555	0.223	6.14	22.6	2.75e-06	3.64	RV	CELLSTATES	vFB1.1	control_TTN	6	13
STK17B	1.9	8.66e-06	0.0931	0.417	6.73	30.6	5.5e-08	5.06	RV	CELLSTATES	vFB1.1	control_TTN	6	13
FN1	1.89	2.79e-08	0.729	2.77	9.3	44.5	7.74e-11	7.55	RV	CELLSTATES	vFB1.1	control_TTN	6	13
AC026904.4	1.88	0.0318	0.0278	0.0703	4.92	10.2	0.00154	1.5	RV	CELLSTATES	vFB1.1	control_TTN	6	13
ARHGEF26	1.88	5.37e-05	0.0833	0.337	6.4	26.2	4.58e-07	4.27	RV	CELLSTATES	vFB1.1	control_TTN	6	13
DDAH1	1.88	9.24e-05	0.062	0.277	6.31	24.9	8.83e-07	4.03	RV	CELLSTATES	vFB1.1	control_TTN	6	13
NPPA	1.87	0.0241	0.0115	0.0764	5.24	10.9	0.00106	1.62	RV	CELLSTATES	vFB1.1	control_TTN	6	13
ARHGAP10	1.86	8.6e-09	0.96	3.87	9.67	47.5	1.88e-11	8.07	RV	CELLSTATES	vFB1.1	control_TTN	6	13
EIF4E3	1.86	0.0461	0.0156	0.078	5.05	9.23	0.00252	1.34	RV	CELLSTATES	vFB1.1	control_TTN	6	13
NCKIPSD	1.86	0.0201	0.018	0.122	5.07	11.4	0.00082	1.7	RV	CELLSTATES	vFB1.1	control_TTN	6	13
DNAJC27-AS1	1.85	0.0219	0.018	0.092	5.14	11.1	0.000927	1.66	RV	CELLSTATES	vFB1.1	control_TTN	6	13
NAV2	1.84	0.000129	0.124	0.245	6.4	24	1.33e-06	3.89	RV	CELLSTATES	vFB1.1	control_TTN	6	13
ATP10D	1.83	1.11e-06	0.202	0.771	7.61	35.7	4.7e-09	5.95	RV	CELLSTATES	vFB1.1	control_TTN	6	13
CMYA5	1.82	1.55e-05	0.0904	0.459	6.74	29.2	1.08e-07	4.81	RV	CELLSTATES	vFB1.1	control_TTN	6	13
LMCD1-AS1	1.81	8.41e-05	0.11	0.311	6.37	25.1	7.91e-07	4.08	RV	CELLSTATES	vFB1.1	control_TTN	6	13
RAB40B	1.8	0.0473	0.0111	0.0729	4.94	9.16	0.00262	1.33	RV	CELLSTATES	vFB1.1	control_TTN	6	13
SLC41A2	1.8	0.000901	0.0612	0.206	6.04	19.3	1.41e-05	3.05	RV	CELLSTATES	vFB1.1	control_TTN	6	13
CLMN	1.79	8.55e-06	0.14	0.616	7.17	30.6	5.36e-08	5.07	RV	CELLSTATES	vFB1.1	control_TTN	6	13
CHST7	1.78	0.000151	0.0718	0.292	6.49	23.6	1.67e-06	3.82	RV	CELLSTATES	vFB1.1	control_TTN	6	13
PCSK6	1.77	1.61e-07	0.566	2.04	8.81	40.4	5.27e-10	6.79	RV	CELLSTATES	vFB1.1	control_TTN	6	13
EEF2K	1.76	2.81e-05	0.12	0.448	6.76	27.6	2.3e-07	4.55	RV	CELLSTATES	vFB1.1	control_TTN	6	13
ITGA10	1.76	0.0447	0.00994	0.0828	5.01	9.31	0.00242	1.35	RV	CELLSTATES	vFB1.1	control_TTN	6	13
BACH2	1.75	2.1e-06	0.24	0.773	7.58	34.1	1.01e-08	5.68	RV	CELLSTATES	vFB1.1	control_TTN	6	13
SSX2IP	1.75	0.00118	0.0673	0.211	6.07	18.6	1.98e-05	2.93	RV	CELLSTATES	vFB1.1	control_TTN	6	13
TCP11L2	1.75	0.00203	0.0502	0.252	5.85	17.3	3.88e-05	2.69	RV	CELLSTATES	vFB1.1	control_TTN	6	13
COBLL1	1.74	1.02e-05	0.163	0.643	7.27	30.2	6.55e-08	4.99	RV	CELLSTATES	vFB1.1	control_TTN	6	13
GRB10	1.74	2.77e-06	0.227	0.911	7.65	33.4	1.39e-08	5.56	RV	CELLSTATES	vFB1.1	control_TTN	6	13
PTPRE	1.74	0.00392	0.0396	0.175	5.76	15.6	9.21e-05	2.41	RV	CELLSTATES	vFB1.1	control_TTN	6	13
ARL15	1.73	1.05e-07	1.02	3.98	9.74	41.3	3.37e-10	6.98	RV	CELLSTATES	vFB1.1	control_TTN	6	13
LINC01088	1.73	4.95e-07	0.632	2.38	9.04	37.7	1.81e-09	6.31	RV	CELLSTATES	vFB1.1	control_TTN	6	13
HAPLN1	1.72	0.0201	0.0284	0.108	5.31	11.4	0.000819	1.7	RV	CELLSTATES	vFB1.1	control_TTN	6	13
GNB5	1.71	0.00404	0.0414	0.171	5.74	15.5	9.54e-05	2.39	RV	CELLSTATES	vFB1.1	control_TTN	6	13
RAMP2	1.71	0.0167	0.0244	0.175	5.42	11.8	0.000651	1.78	RV	CELLSTATES	vFB1.1	control_TTN	6	13
THSD4	1.71	2.01e-05	0.184	0.602	7.34	28.5	1.5e-07	4.7	RV	CELLSTATES	vFB1.1	control_TTN	6	13
TMEM132C	1.71	1.72e-06	0.34	1.34	8.21	34.6	8.17e-09	5.76	RV	CELLSTATES	vFB1.1	control_TTN	6	13
AL445426.1	1.7	7.88e-06	0.248	0.705	7.44	30.9	4.71e-08	5.1	RV	CELLSTATES	vFB1.1	control_TTN	6	13
PTPN13	1.68	3.62e-06	0.283	1.03	7.9	32.7	1.95e-08	5.44	RV	CELLSTATES	vFB1.1	control_TTN	6	13
RADIL	1.68	0.00436	0.0533	0.177	5.79	15.3	0.000107	2.36	RV	CELLSTATES	vFB1.1	control_TTN	6	13
NFATC2	1.67	0.0395	0.0289	0.129	5.13	9.62	0.00205	1.4	RV	CELLSTATES	vFB1.1	control_TTN	6	13
OSBPL10	1.66	0.00295	0.0488	0.183	5.99	16.3	6.25e-05	2.53	RV	CELLSTATES	vFB1.1	control_TTN	6	13
NFASC	1.65	0.00203	0.0676	0.3	6.09	17.3	3.88e-05	2.69	RV	CELLSTATES	vFB1.1	control_TTN	6	13
UACA	1.65	7.36e-06	0.257	0.861	7.66	31.1	4.29e-08	5.13	RV	CELLSTATES	vFB1.1	control_TTN	6	13
CDH11	1.64	0.000383	0.12	0.284	6.45	21.3	5.05e-06	3.42	RV	CELLSTATES	vFB1.1	control_TTN	6	13
ISPD	1.63	0.000531	0.104	0.29	6.46	20.6	7.41e-06	3.27	RV	CELLSTATES	vFB1.1	control_TTN	6	13
ASAP1	1.62	4.75e-06	0.372	1.27	8.21	32.1	2.66e-08	5.32	RV	CELLSTATES	vFB1.1	control_TTN	6	13
LONRF2	1.62	0.0114	0.0399	0.235	5.75	12.8	0.000393	1.94	RV	CELLSTATES	vFB1.1	control_TTN	6	13
CCND3	1.61	1.21e-05	0.221	0.937	7.73	29.7	8.39e-08	4.92	RV	CELLSTATES	vFB1.1	control_TTN	6	13
F2R	1.61	0.000846	0.0674	0.382	6.66	19.4	1.3e-05	3.07	RV	CELLSTATES	vFB1.1	control_TTN	6	13
PLSCR4	1.61	1.71e-05	0.268	0.836	7.76	28.9	1.23e-07	4.77	RV	CELLSTATES	vFB1.1	control_TTN	6	13
PRR16	1.61	2.83e-06	0.588	2.14	8.92	33.4	1.44e-08	5.55	RV	CELLSTATES	vFB1.1	control_TTN	6	13
FGD4	1.6	1.8e-05	0.374	0.934	7.94	28.8	1.31e-07	4.74	RV	CELLSTATES	vFB1.1	control_TTN	6	13
AKT3	1.59	7.16e-07	1.31	4.65	9.99	36.8	2.87e-09	6.14	RV	CELLSTATES	vFB1.1	control_TTN	6	13
HPS3	1.59	0.00663	0.0536	0.163	5.92	14.2	0.000182	2.18	RV	CELLSTATES	vFB1.1	control_TTN	6	13
BMP4	1.58	0.00387	0.0518	0.275	6.1	15.6	9.03e-05	2.41	RV	CELLSTATES	vFB1.1	control_TTN	6	13
PIWIL4	1.58	0.00691	0.0545	0.218	5.78	14.1	0.000194	2.16	RV	CELLSTATES	vFB1.1	control_TTN	6	13
SAMD9L	1.58	0.0245	0.0294	0.118	5.49	10.8	0.00108	1.61	RV	CELLSTATES	vFB1.1	control_TTN	6	13
AC007388.1	1.57	6.93e-05	0.182	0.656	7.23	25.5	6.36e-07	4.16	RV	CELLSTATES	vFB1.1	control_TTN	6	13
EFHD1	1.57	0.00103	0.0999	0.302	6.46	19	1.66e-05	2.99	RV	CELLSTATES	vFB1.1	control_TTN	6	13
KLHL29	1.57	2.68e-05	0.264	0.804	7.52	27.8	2.14e-07	4.57	RV	CELLSTATES	vFB1.1	control_TTN	6	13
IL16	1.56	0.000195	0.134	0.459	6.95	23	2.25e-06	3.71	RV	CELLSTATES	vFB1.1	control_TTN	6	13
UBALD2	1.56	0.0473	0.0198	0.101	5.32	9.15	0.00263	1.33	RV	CELLSTATES	vFB1.1	control_TTN	6	13
ADAM23	1.55	0.00564	0.0737	0.221	6	14.6	0.00015	2.25	RV	CELLSTATES	vFB1.1	control_TTN	6	13
AL356277.3	1.55	0.0327	0.049	0.152	5.35	10.1	0.00161	1.49	RV	CELLSTATES	vFB1.1	control_TTN	6	13
ICA1L	1.55	0.000269	0.157	0.421	6.91	22.2	3.35e-06	3.57	RV	CELLSTATES	vFB1.1	control_TTN	6	13
IMPA1	1.55	0.0112	0.063	0.138	5.73	12.8	0.000378	1.95	RV	CELLSTATES	vFB1.1	control_TTN	6	13
USP53	1.55	1.6e-05	1.05	2.59	9.26	29.1	1.13e-07	4.8	RV	CELLSTATES	vFB1.1	control_TTN	6	13
ANOS1	1.54	0.00531	0.0501	0.236	6.12	14.8	0.00014	2.27	RV	CELLSTATES	vFB1.1	control_TTN	6	13
CCDC28A	1.54	0.0113	0.0456	0.216	5.84	12.8	0.000383	1.95	RV	CELLSTATES	vFB1.1	control_TTN	6	13
COLGALT2	1.54	0.000732	0.139	0.385	6.85	19.8	1.09e-05	3.14	RV	CELLSTATES	vFB1.1	control_TTN	6	13
MAP1B	1.54	3.06e-05	0.341	0.927	7.89	27.4	2.55e-07	4.51	RV	CELLSTATES	vFB1.1	control_TTN	6	13
CCNG2	1.53	0.00116	0.0911	0.312	6.45	18.7	1.92e-05	2.94	RV	CELLSTATES	vFB1.1	control_TTN	6	13
FMNL2	1.52	2.06e-05	0.381	1.21	8.24	28.4	1.56e-07	4.69	RV	CELLSTATES	vFB1.1	control_TTN	6	13
IRS2	1.52	0.000269	0.182	0.459	7.11	22.2	3.3e-06	3.57	RV	CELLSTATES	vFB1.1	control_TTN	6	13
MTUS1	1.51	1.03e-05	0.652	2.03	8.94	30.2	6.68e-08	4.99	RV	CELLSTATES	vFB1.1	control_TTN	6	13
AC119150.1	1.5	0.022	0.0618	0.121	5.71	11.1	0.000938	1.66	RV	CELLSTATES	vFB1.1	control_TTN	6	13
CCDC102B	1.5	0.000175	0.246	0.631	7.27	23.2	1.97e-06	3.76	RV	CELLSTATES	vFB1.1	control_TTN	6	13
FAM117B	1.5	0.0231	0.0685	0.192	5.6	11	0.000993	1.64	RV	CELLSTATES	vFB1.1	control_TTN	6	13
AC091948.1	1.49	0.0356	0.031	0.142	5.52	9.87	0.00179	1.45	RV	CELLSTATES	vFB1.1	control_TTN	6	13
CYP1B1-AS1	1.49	0.000248	0.2	0.786	7.6	22.4	3.02e-06	3.61	RV	CELLSTATES	vFB1.1	control_TTN	6	13
KIAA1324L	1.49	0.0148	0.0599	0.21	5.84	12.1	0.000552	1.83	RV	CELLSTATES	vFB1.1	control_TTN	6	13
OMD	1.49	0.00467	0.065	0.236	6.24	15.1	0.000117	2.33	RV	CELLSTATES	vFB1.1	control_TTN	6	13
CHN1	1.48	0.00305	0.092	0.26	6.25	16.3	6.5e-05	2.52	RV	CELLSTATES	vFB1.1	control_TTN	6	13
AP002989.1	1.47	0.000178	0.36	0.807	7.82	23.2	2.04e-06	3.75	RV	CELLSTATES	vFB1.1	control_TTN	6	13
COL8A1	1.47	2.06e-05	1.09	2.83	9.48	28.4	1.56e-07	4.69	RV	CELLSTATES	vFB1.1	control_TTN	6	13
WNK3	1.46	0.0174	0.0561	0.173	5.8	11.7	0.000683	1.76	RV	CELLSTATES	vFB1.1	control_TTN	6	13
AC004943.2	1.45	0.0255	0.055	0.135	5.73	10.7	0.00114	1.59	RV	CELLSTATES	vFB1.1	control_TTN	6	13
ADRA1B	1.45	0.00368	0.0771	0.274	6.3	15.8	8.42e-05	2.43	RV	CELLSTATES	vFB1.1	control_TTN	6	13
GPM6B	1.45	0.0103	0.0449	0.251	6.1	13	0.00034	1.99	RV	CELLSTATES	vFB1.1	control_TTN	6	13
ARHGAP18	1.44	0.00757	0.0863	0.228	6.14	13.9	0.00022	2.12	RV	CELLSTATES	vFB1.1	control_TTN	6	13
IFT140	1.44	0.00352	0.117	0.301	6.41	15.9	7.84e-05	2.45	RV	CELLSTATES	vFB1.1	control_TTN	6	13
MAMDC2	1.44	2.33e-05	1.21	3.5	9.67	28.1	1.83e-07	4.63	RV	CELLSTATES	vFB1.1	control_TTN	6	13
RFTN2	1.44	0.000269	0.249	0.784	7.64	22.2	3.35e-06	3.57	RV	CELLSTATES	vFB1.1	control_TTN	6	13
LRP11	1.43	0.0275	0.056	0.155	5.73	10.5	0.00125	1.56	RV	CELLSTATES	vFB1.1	control_TTN	6	13
OSBPL6	1.43	0.00981	0.0673	0.205	6.22	13.2	0.000313	2.01	RV	CELLSTATES	vFB1.1	control_TTN	6	13
ZBTB16	1.43	6.93e-05	1.85	4.82	10.2	25.5	6.36e-07	4.16	RV	CELLSTATES	vFB1.1	control_TTN	6	13
DOCK5	1.42	0.000165	0.326	0.899	7.87	23.4	1.86e-06	3.78	RV	CELLSTATES	vFB1.1	control_TTN	6	13
KLF12	1.42	9.37e-05	0.44	1.33	8.42	24.8	9.09e-07	4.03	RV	CELLSTATES	vFB1.1	control_TTN	6	13
TGFB2	1.42	0.00513	0.0762	0.259	6.3	14.9	0.000133	2.29	RV	CELLSTATES	vFB1.1	control_TTN	6	13
DOCK9	1.41	0.000146	0.312	0.979	7.95	23.7	1.56e-06	3.84	RV	CELLSTATES	vFB1.1	control_TTN	6	13
ITPR3	1.41	0.0137	0.0746	0.169	5.98	12.3	0.000504	1.86	RV	CELLSTATES	vFB1.1	control_TTN	6	13
COLEC12	1.4	0.000483	0.307	0.9	7.91	20.8	6.54e-06	3.32	RV	CELLSTATES	vFB1.1	control_TTN	6	13
MOB3B	1.4	0.00148	0.17	0.426	6.81	18.1	2.59e-05	2.83	RV	CELLSTATES	vFB1.1	control_TTN	6	13
SHROOM3	1.4	0.00257	0.12	0.368	6.74	16.7	5.21e-05	2.59	RV	CELLSTATES	vFB1.1	control_TTN	6	13
SMOC2	1.4	0.000355	0.302	0.991	7.92	21.5	4.64e-06	3.45	RV	CELLSTATES	vFB1.1	control_TTN	6	13
CNKSR2	1.39	0.011	0.0727	0.245	6.15	12.9	0.00037	1.96	RV	CELLSTATES	vFB1.1	control_TTN	6	13
MICAL2	1.39	0.00448	0.128	0.29	6.47	15.2	0.000111	2.35	RV	CELLSTATES	vFB1.1	control_TTN	6	13
NIN	1.39	0.00288	0.101	0.356	6.68	16.4	6.02e-05	2.54	RV	CELLSTATES	vFB1.1	control_TTN	6	13
PRPS1	1.39	0.0273	0.0563	0.16	5.78	10.6	0.00124	1.56	RV	CELLSTATES	vFB1.1	control_TTN	6	13
CADM1	1.38	0.0285	0.0444	0.175	5.86	10.5	0.00132	1.55	RV	CELLSTATES	vFB1.1	control_TTN	6	13
CNBD1	1.38	0.0219	0.0669	0.165	5.91	11.1	0.000926	1.66	RV	CELLSTATES	vFB1.1	control_TTN	6	13
FNIP2	1.38	0.000851	0.176	0.661	7.38	19.4	1.32e-05	3.07	RV	CELLSTATES	vFB1.1	control_TTN	6	13
CDH2	1.37	0.0113	0.0647	0.249	6.09	12.8	0.000384	1.95	RV	CELLSTATES	vFB1.1	control_TTN	6	13
FKBP5	1.36	0.000283	2.42	5.53	10.4	22.1	3.55e-06	3.55	RV	CELLSTATES	vFB1.1	control_TTN	6	13
PLA2R1	1.36	0.00734	0.092	0.293	6.43	14	0.000211	2.13	RV	CELLSTATES	vFB1.1	control_TTN	6	13
PRKX	1.36	0.031	0.0566	0.158	5.79	10.2	0.00149	1.51	RV	CELLSTATES	vFB1.1	control_TTN	6	13
SEPT11	1.36	0.000531	0.295	0.796	7.79	20.6	7.44e-06	3.27	RV	CELLSTATES	vFB1.1	control_TTN	6	13
GPCPD1	1.35	0.00997	0.118	0.25	6.3	13.1	0.000321	2	RV	CELLSTATES	vFB1.1	control_TTN	6	13
NBPF9	1.35	0.0201	0.0626	0.203	6	11.3	0.000826	1.7	RV	CELLSTATES	vFB1.1	control_TTN	6	13
POC1B	1.35	0.0455	0.0401	0.168	5.7	9.27	0.00247	1.34	RV	CELLSTATES	vFB1.1	control_TTN	6	13
PRICKLE2	1.35	0.000358	0.356	1.15	8.06	21.5	4.7e-06	3.45	RV	CELLSTATES	vFB1.1	control_TTN	6	13
RND3	1.35	0.00313	0.157	0.399	6.86	16.2	6.74e-05	2.5	RV	CELLSTATES	vFB1.1	control_TTN	6	13
FOXO3	1.34	9.55e-05	0.927	2.86	9.44	24.7	9.4e-07	4.02	RV	CELLSTATES	vFB1.1	control_TTN	6	13
TSC22D3	1.34	0.000292	0.587	1.76	8.77	22	3.68e-06	3.54	RV	CELLSTATES	vFB1.1	control_TTN	6	13
CARMIL1	1.33	0.000146	0.772	2.38	9.2	23.7	1.59e-06	3.84	RV	CELLSTATES	vFB1.1	control_TTN	6	13
NADK	1.33	0.0427	0.0549	0.157	5.79	9.41	0.00229	1.37	RV	CELLSTATES	vFB1.1	control_TTN	6	13
NHSL1	1.33	0.000659	0.272	0.804	7.71	20.1	9.52e-06	3.18	RV	CELLSTATES	vFB1.1	control_TTN	6	13
TLL2	1.33	0.0095	0.118	0.3	6.79	13.3	0.0003	2.02	RV	CELLSTATES	vFB1.1	control_TTN	6	13
TMEM144	1.33	0.00199	0.182	0.544	7.09	17.3	3.75e-05	2.7	RV	CELLSTATES	vFB1.1	control_TTN	6	13
LRMDA	1.32	0.00091	0.257	0.751	7.59	19.2	1.44e-05	3.04	RV	CELLSTATES	vFB1.1	control_TTN	6	13
SNCAIP	1.32	0.0362	0.0637	0.152	5.88	9.82	0.00184	1.44	RV	CELLSTATES	vFB1.1	control_TTN	6	13
UNC13B	1.32	0.00883	0.0885	0.309	6.42	13.5	0.00027	2.05	RV	CELLSTATES	vFB1.1	control_TTN	6	13
ZNF385D	1.32	0.000901	0.379	1.15	8.17	19.3	1.4e-05	3.05	RV	CELLSTATES	vFB1.1	control_TTN	6	13
CTDSPL	1.31	0.000818	0.291	0.783	7.67	19.5	1.24e-05	3.09	RV	CELLSTATES	vFB1.1	control_TTN	6	13
SWAP70	1.31	0.0128	0.0895	0.262	6.31	12.5	0.000454	1.89	RV	CELLSTATES	vFB1.1	control_TTN	6	13
TM7SF3	1.31	0.0129	0.0834	0.273	6.33	12.5	0.000459	1.89	RV	CELLSTATES	vFB1.1	control_TTN	6	13
EDIL3	1.3	0.0043	0.126	0.479	7.08	15.3	0.000104	2.37	RV	CELLSTATES	vFB1.1	control_TTN	6	13
FAM198B-AS1	1.3	0.000589	0.424	1.18	8.16	20.3	8.33e-06	3.23	RV	CELLSTATES	vFB1.1	control_TTN	6	13
LAMB1	1.3	0.000132	1.71	4.77	10.1	24	1.37e-06	3.88	RV	CELLSTATES	vFB1.1	control_TTN	6	13
RNF115	1.3	0.00068	0.358	0.959	7.98	20	9.86e-06	3.17	RV	CELLSTATES	vFB1.1	control_TTN	6	13
SH3RF3	1.3	0.0115	0.105	0.247	6.3	12.7	0.000395	1.94	RV	CELLSTATES	vFB1.1	control_TTN	6	13
SLC22A15	1.3	0.00282	0.153	0.499	6.87	16.5	5.87e-05	2.55	RV	CELLSTATES	vFB1.1	control_TTN	6	13
ZNF704	1.3	0.000955	0.329	0.838	7.81	19.1	1.52e-05	3.02	RV	CELLSTATES	vFB1.1	control_TTN	6	13
ATP9A	1.29	0.0103	0.107	0.34	6.39	13.1	0.000335	1.99	RV	CELLSTATES	vFB1.1	control_TTN	6	13
C1QTNF3-AMACR	1.29	0.028	0.109	0.212	6.1	10.5	0.00129	1.55	RV	CELLSTATES	vFB1.1	control_TTN	6	13
FGF14	1.29	0.00203	0.391	1.04	8.25	17.3	3.87e-05	2.69	RV	CELLSTATES	vFB1.1	control_TTN	6	13
PPP1CB	1.29	0.00474	0.152	0.362	6.81	15	0.000121	2.32	RV	CELLSTATES	vFB1.1	control_TTN	6	13
TNS3	1.29	0.00883	0.112	0.277	6.45	13.5	0.00027	2.05	RV	CELLSTATES	vFB1.1	control_TTN	6	13
ARL17B	1.28	0.00763	0.141	0.403	7.08	13.9	0.000222	2.12	RV	CELLSTATES	vFB1.1	control_TTN	6	13
ITGA1	1.28	0.0106	0.0969	0.269	6.38	13	0.000356	1.97	RV	CELLSTATES	vFB1.1	control_TTN	6	13
PTPN9	1.28	0.0021	0.237	0.667	7.46	17.2	4.12e-05	2.68	RV	CELLSTATES	vFB1.1	control_TTN	6	13
TARID	1.28	0.00613	0.144	0.35	6.72	14.4	0.000165	2.21	RV	CELLSTATES	vFB1.1	control_TTN	6	13
ANXA5	1.27	0.00117	0.395	1.13	8.32	18.6	1.95e-05	2.93	RV	CELLSTATES	vFB1.1	control_TTN	6	13
ITGB8	1.27	0.0153	0.112	0.215	6.35	12	0.000582	1.82	RV	CELLSTATES	vFB1.1	control_TTN	6	13
PPM1B	1.27	0.00252	0.181	0.631	7.31	16.8	5.04e-05	2.6	RV	CELLSTATES	vFB1.1	control_TTN	6	13
SPRY4-AS1	1.27	0.0153	0.0786	0.276	6.3	12	0.000585	1.81	RV	CELLSTATES	vFB1.1	control_TTN	6	13
BICD1	1.26	0.00436	0.222	0.41	7.12	15.3	0.000106	2.36	RV	CELLSTATES	vFB1.1	control_TTN	6	13
CSAD	1.26	0.0236	0.0958	0.223	6.2	10.9	0.00103	1.63	RV	CELLSTATES	vFB1.1	control_TTN	6	13
LMO7	1.26	0.0465	0.0587	0.163	5.88	9.21	0.00255	1.33	RV	CELLSTATES	vFB1.1	control_TTN	6	13
MFAP5	1.26	0.0015	0.498	1.27	8.51	18.1	2.63e-05	2.83	RV	CELLSTATES	vFB1.1	control_TTN	6	13
SLC46A3	1.26	0.0324	0.0718	0.207	6.05	10.1	0.00159	1.49	RV	CELLSTATES	vFB1.1	control_TTN	6	13
ACSL1	1.25	0.00468	0.183	0.512	7.09	15.1	0.000118	2.33	RV	CELLSTATES	vFB1.1	control_TTN	6	13
FAM214A	1.25	0.00187	0.288	0.738	7.54	17.5	3.41e-05	2.73	RV	CELLSTATES	vFB1.1	control_TTN	6	13
INPP5A	1.25	0.0394	0.0775	0.188	5.94	9.62	0.00205	1.4	RV	CELLSTATES	vFB1.1	control_TTN	6	13
AL445250.1	1.24	0.00288	0.229	0.633	7.42	16.4	6.04e-05	2.54	RV	CELLSTATES	vFB1.1	control_TTN	6	13
CNTRL	1.24	0.00844	0.117	0.358	6.69	13.6	0.000254	2.07	RV	CELLSTATES	vFB1.1	control_TTN	6	13
MYO1D	1.24	0.0021	0.248	0.679	7.6	17.2	4.11e-05	2.68	RV	CELLSTATES	vFB1.1	control_TTN	6	13
PIK3CA	1.24	0.00304	0.218	0.59	7.38	16.3	6.45e-05	2.52	RV	CELLSTATES	vFB1.1	control_TTN	6	13
PLEKHA2	1.24	0.011	0.14	0.322	6.55	12.9	0.00037	1.96	RV	CELLSTATES	vFB1.1	control_TTN	6	13
COL4A1	1.23	0.000583	1.04	2.86	9.48	20.4	8.2e-06	3.23	RV	CELLSTATES	vFB1.1	control_TTN	6	13
NOX4	1.23	0.00141	1.01	1.71	8.89	18.2	2.45e-05	2.85	RV	CELLSTATES	vFB1.1	control_TTN	6	13
RANBP17	1.23	0.0282	0.0636	0.219	6.2	10.5	0.0013	1.55	RV	CELLSTATES	vFB1.1	control_TTN	6	13
RCSD1	1.23	0.0362	0.0804	0.197	6.23	9.82	0.00184	1.44	RV	CELLSTATES	vFB1.1	control_TTN	6	13
SLC25A45	1.23	0.0486	0.0873	0.16	5.91	9.07	0.00275	1.31	RV	CELLSTATES	vFB1.1	control_TTN	6	13
ADAMTS9-AS2	1.22	0.00264	0.242	0.815	7.68	16.6	5.37e-05	2.58	RV	CELLSTATES	vFB1.1	control_TTN	6	13
MAMDC2-AS1	1.22	0.00353	0.62	1.09	8.31	15.9	7.91e-05	2.45	RV	CELLSTATES	vFB1.1	control_TTN	6	13
MOXD1	1.22	0.0484	0.0682	0.181	6.02	9.08	0.00273	1.31	RV	CELLSTATES	vFB1.1	control_TTN	6	13
SORBS1	1.22	0.00331	0.235	0.752	7.58	16	7.27e-05	2.48	RV	CELLSTATES	vFB1.1	control_TTN	6	13
SDK1	1.21	0.00515	0.288	0.807	7.69	14.8	0.000134	2.29	RV	CELLSTATES	vFB1.1	control_TTN	6	13
HES4	1.2	0.0423	0.0766	0.221	6.06	9.43	0.00226	1.37	RV	CELLSTATES	vFB1.1	control_TTN	6	13
KCNAB1	1.2	0.042	0.0708	0.192	6.2	9.46	0.00223	1.38	RV	CELLSTATES	vFB1.1	control_TTN	6	13
MB	1.2	0.00429	0.232	0.752	7.72	15.3	0.000104	2.37	RV	CELLSTATES	vFB1.1	control_TTN	6	13
PLEKHH2	1.2	0.00374	0.241	0.657	7.63	15.7	8.6e-05	2.43	RV	CELLSTATES	vFB1.1	control_TTN	6	13
TRIO	1.2	0.00162	0.495	1.31	8.48	17.9	2.88e-05	2.79	RV	CELLSTATES	vFB1.1	control_TTN	6	13
APBB2	1.19	0.00168	0.552	1.47	8.62	17.8	3.01e-05	2.77	RV	CELLSTATES	vFB1.1	control_TTN	6	13
ENOX2	1.19	0.00255	0.381	0.894	7.99	16.7	5.16e-05	2.59	RV	CELLSTATES	vFB1.1	control_TTN	6	13
PRKCE	1.19	0.00453	0.246	0.77	7.69	15.2	0.000113	2.34	RV	CELLSTATES	vFB1.1	control_TTN	6	13
SULF1	1.19	0.00404	0.305	0.774	7.75	15.5	9.54e-05	2.39	RV	CELLSTATES	vFB1.1	control_TTN	6	13
SYNPO2	1.19	0.00109	1.02	2.8	9.47	18.8	1.78e-05	2.96	RV	CELLSTATES	vFB1.1	control_TTN	6	13
TTC39B	1.19	0.0361	0.0864	0.221	6.21	9.84	0.00182	1.44	RV	CELLSTATES	vFB1.1	control_TTN	6	13
VIPR2	1.19	0.00882	0.183	0.51	7.04	13.5	0.000269	2.05	RV	CELLSTATES	vFB1.1	control_TTN	6	13
COL4A2	1.18	0.000836	1.55	3.74	9.87	19.5	1.28e-05	3.08	RV	CELLSTATES	vFB1.1	control_TTN	6	13
TMEM131L	1.18	0.0209	0.0886	0.279	6.43	11.2	0.000867	1.68	RV	CELLSTATES	vFB1.1	control_TTN	6	13
TMEM204	1.17	0.0134	0.171	0.397	6.98	12.4	0.000485	1.87	RV	CELLSTATES	vFB1.1	control_TTN	6	13
LUM	1.16	0.00821	0.828	2.04	9.3	13.7	0.000244	2.09	RV	CELLSTATES	vFB1.1	control_TTN	6	13
MUSK	1.16	0.00319	0.498	1.03	8.19	16.1	6.93e-05	2.5	RV	CELLSTATES	vFB1.1	control_TTN	6	13
NDUFAF6	1.16	0.0233	0.142	0.314	6.46	11	0.001	1.63	RV	CELLSTATES	vFB1.1	control_TTN	6	13
QSER1	1.16	0.0338	0.102	0.268	6.37	10	0.00168	1.47	RV	CELLSTATES	vFB1.1	control_TTN	6	13
TFDP2	1.16	0.00701	0.214	0.562	7.24	14.1	0.000199	2.15	RV	CELLSTATES	vFB1.1	control_TTN	6	13
DYNC2LI1	1.14	0.0322	0.105	0.25	6.54	10.1	0.00158	1.49	RV	CELLSTATES	vFB1.1	control_TTN	6	13
FMNL3	1.14	0.0153	0.157	0.384	6.83	12	0.000582	1.82	RV	CELLSTATES	vFB1.1	control_TTN	6	13
FOXP1	1.14	0.00227	0.605	1.48	8.66	17	4.5e-05	2.64	RV	CELLSTATES	vFB1.1	control_TTN	6	13
IRAK3	1.14	0.00459	0.439	0.96	8.09	15.2	0.000114	2.34	RV	CELLSTATES	vFB1.1	control_TTN	6	13
MED13L	1.14	0.00187	0.859	2.34	9.27	17.5	3.44e-05	2.73	RV	CELLSTATES	vFB1.1	control_TTN	6	13
MIR4435-2HG	1.14	0.021	0.15	0.337	6.95	11.2	0.000875	1.68	RV	CELLSTATES	vFB1.1	control_TTN	6	13
RAB11FIP3	1.14	0.0488	0.0846	0.206	6.17	9.06	0.00277	1.31	RV	CELLSTATES	vFB1.1	control_TTN	6	13
SYTL4	1.14	0.0125	0.141	0.447	6.98	12.5	0.000439	1.9	RV	CELLSTATES	vFB1.1	control_TTN	6	13
RAPGEF2	1.13	0.0124	0.192	0.45	7.06	12.6	0.000436	1.91	RV	CELLSTATES	vFB1.1	control_TTN	6	13
UTRN	1.13	0.00328	0.591	1.32	8.54	16.1	7.18e-05	2.48	RV	CELLSTATES	vFB1.1	control_TTN	6	13
ASAP2	1.12	0.00599	0.354	0.804	7.87	14.5	0.000161	2.22	RV	CELLSTATES	vFB1.1	control_TTN	6	13
INPP4A	1.12	0.0148	0.182	0.446	7.07	12.1	0.000551	1.83	RV	CELLSTATES	vFB1.1	control_TTN	6	13
OGFRL1	1.12	0.016	0.205	0.418	7	11.9	0.000619	1.8	RV	CELLSTATES	vFB1.1	control_TTN	6	13
ZDHHC21	1.12	0.042	0.11	0.282	6.49	9.46	0.00223	1.38	RV	CELLSTATES	vFB1.1	control_TTN	6	13
PHACTR1	1.11	0.0275	0.121	0.36	6.65	10.5	0.00125	1.56	RV	CELLSTATES	vFB1.1	control_TTN	6	13
STK39	1.11	0.0361	0.127	0.327	6.64	9.83	0.00183	1.44	RV	CELLSTATES	vFB1.1	control_TTN	6	13
ASCC3	1.1	0.0103	0.331	0.755	7.81	13.1	0.000336	1.99	RV	CELLSTATES	vFB1.1	control_TTN	6	13
COL6A6	1.1	0.025	0.196	0.517	7.17	10.8	0.00111	1.6	RV	CELLSTATES	vFB1.1	control_TTN	6	13
EPHA3	1.1	0.00678	0.41	1.11	8.17	14.2	0.000187	2.17	RV	CELLSTATES	vFB1.1	control_TTN	6	13
MXRA7	1.1	0.0279	0.159	0.356	6.83	10.5	0.00128	1.55	RV	CELLSTATES	vFB1.1	control_TTN	6	13
PCOLCE2	1.1	0.00652	0.509	1.26	8.57	14.3	0.000178	2.19	RV	CELLSTATES	vFB1.1	control_TTN	6	13
RIMKLB	1.1	0.0417	0.0936	0.244	6.55	9.49	0.0022	1.38	RV	CELLSTATES	vFB1.1	control_TTN	6	13
ATG10	1.09	0.0229	0.156	0.371	6.89	11	0.000979	1.64	RV	CELLSTATES	vFB1.1	control_TTN	6	13
HMGCLL1	1.09	0.0238	0.151	0.48	6.95	10.9	0.00104	1.62	RV	CELLSTATES	vFB1.1	control_TTN	6	13
SPSB1	1.09	0.0322	0.122	0.33	6.6	10.1	0.00158	1.49	RV	CELLSTATES	vFB1.1	control_TTN	6	13
TPM1	1.09	0.00804	0.423	1.09	8.3	13.8	0.000235	2.1	RV	CELLSTATES	vFB1.1	control_TTN	6	13
C9orf3	1.08	0.00819	0.485	1.01	8.28	13.7	0.000243	2.09	RV	CELLSTATES	vFB1.1	control_TTN	6	13
ESYT2	1.08	0.00966	0.38	0.875	8.01	13.2	0.000307	2.01	RV	CELLSTATES	vFB1.1	control_TTN	6	13
LDLRAD4	1.08	0.0435	0.14	0.299	6.86	9.37	0.00234	1.36	RV	CELLSTATES	vFB1.1	control_TTN	6	13
PEAK1	1.08	0.00904	0.357	0.878	8.04	13.4	0.00028	2.04	RV	CELLSTATES	vFB1.1	control_TTN	6	13
USP54	1.08	0.00904	0.398	0.941	8.07	13.4	0.00028	2.04	RV	CELLSTATES	vFB1.1	control_TTN	6	13
CCDC171	1.07	0.0284	0.168	0.353	6.75	10.5	0.00131	1.55	RV	CELLSTATES	vFB1.1	control_TTN	6	13
ERRFI1	1.07	0.0468	0.113	0.283	6.55	9.18	0.00259	1.33	RV	CELLSTATES	vFB1.1	control_TTN	6	13
IGFBP5	1.07	0.0149	0.374	1.16	8.41	12.1	0.000563	1.83	RV	CELLSTATES	vFB1.1	control_TTN	6	13
KDM7A	1.07	0.0334	0.155	0.352	6.71	10	0.00165	1.48	RV	CELLSTATES	vFB1.1	control_TTN	6	13
NBEA	1.07	0.0188	0.193	0.574	7.27	11.5	0.000752	1.73	RV	CELLSTATES	vFB1.1	control_TTN	6	13
PTPRG	1.07	0.00361	2.45	6.02	10.6	15.8	8.21e-05	2.44	RV	CELLSTATES	vFB1.1	control_TTN	6	13
ADD3	1.06	0.00471	0.737	1.81	8.94	15.1	0.000119	2.33	RV	CELLSTATES	vFB1.1	control_TTN	6	13
CCDC7	1.06	0.0347	0.189	0.388	6.87	9.93	0.00174	1.46	RV	CELLSTATES	vFB1.1	control_TTN	6	13
FAM129A	1.06	0.0194	0.231	0.532	7.3	11.4	0.000783	1.71	RV	CELLSTATES	vFB1.1	control_TTN	6	13
MYH10	1.06	0.0455	0.114	0.277	6.69	9.27	0.00247	1.34	RV	CELLSTATES	vFB1.1	control_TTN	6	13
RAB8B	1.06	0.0183	0.213	0.526	7.29	11.6	0.000729	1.74	RV	CELLSTATES	vFB1.1	control_TTN	6	13
ARHGAP26	1.05	0.009	0.591	1.24	8.42	13.4	0.000276	2.05	RV	CELLSTATES	vFB1.1	control_TTN	6	13
RPS6KA2	1.05	0.0149	0.297	0.586	7.47	12.1	0.000562	1.83	RV	CELLSTATES	vFB1.1	control_TTN	6	13
SVEP1	1.05	0.00843	0.589	1.29	8.52	13.6	0.000253	2.07	RV	CELLSTATES	vFB1.1	control_TTN	6	13
SYNE1	1.05	0.0103	0.458	1.08	8.21	13.1	0.000337	1.99	RV	CELLSTATES	vFB1.1	control_TTN	6	13
CSRNP3	1.04	0.0448	0.155	0.318	6.76	9.3	0.00243	1.35	RV	CELLSTATES	vFB1.1	control_TTN	6	13
RPS6KC1	1.04	0.0249	0.192	0.449	7.07	10.8	0.0011	1.6	RV	CELLSTATES	vFB1.1	control_TTN	6	13
ABLIM1	1.03	0.00701	0.688	1.68	8.78	14.1	0.000199	2.15	RV	CELLSTATES	vFB1.1	control_TTN	6	13
SPRED2	1.03	0.00984	0.56	1.13	8.33	13.2	0.000314	2.01	RV	CELLSTATES	vFB1.1	control_TTN	6	13
ZFHX3	1.03	0.00717	0.747	1.91	9	14	0.000206	2.14	RV	CELLSTATES	vFB1.1	control_TTN	6	13
ITGB5	1.02	0.0414	0.192	0.362	6.95	9.51	0.00218	1.38	RV	CELLSTATES	vFB1.1	control_TTN	6	13
AC097662.1	1.01	0.0324	0.296	0.473	7.34	10.1	0.00159	1.49	RV	CELLSTATES	vFB1.1	control_TTN	6	13
REPS1	1.01	0.0254	0.25	0.615	7.53	10.7	0.00113	1.6	RV	CELLSTATES	vFB1.1	control_TTN	6	13
ACTC1	1	0.0306	0.278	0.825	7.86	10.3	0.00146	1.51	RV	CELLSTATES	vFB1.1	control_TTN	6	13
CLASP1	1	0.0177	0.376	0.836	7.91	11.6	0.000706	1.75	RV	CELLSTATES	vFB1.1	control_TTN	6	13
IL1RAPL1	1	0.0131	0.698	1.63	8.84	12.4	0.000472	1.88	RV	CELLSTATES	vFB1.1	control_TTN	6	13
IGF1R	0.999	0.0124	0.555	1.29	8.47	12.6	0.000437	1.9	RV	CELLSTATES	vFB1.1	control_TTN	6	13
ELF1	0.99	0.0134	0.579	1.35	8.61	12.3	0.00049	1.87	RV	CELLSTATES	vFB1.1	control_TTN	6	13
EVI5	0.985	0.0157	0.526	1.07	8.26	11.9	0.000603	1.81	RV	CELLSTATES	vFB1.1	control_TTN	6	13
SLC44A1	0.985	0.0259	0.284	0.664	7.59	10.7	0.00117	1.59	RV	CELLSTATES	vFB1.1	control_TTN	6	13
PHIP	0.982	0.0241	0.321	0.83	7.86	10.9	0.00105	1.62	RV	CELLSTATES	vFB1.1	control_TTN	6	13
RHOBTB3	0.979	0.0102	1.02	2.2	9.25	13.1	0.000333	1.99	RV	CELLSTATES	vFB1.1	control_TTN	6	13
CYP1B1	0.977	0.0477	0.207	0.616	7.57	9.12	0.00267	1.32	RV	CELLSTATES	vFB1.1	control_TTN	6	13
PREX2	0.968	0.0338	0.346	0.851	7.93	10	0.00167	1.47	RV	CELLSTATES	vFB1.1	control_TTN	6	13
DYNC1I1	0.966	0.0289	0.377	0.694	7.73	10.4	0.00135	1.54	RV	CELLSTATES	vFB1.1	control_TTN	6	13
CCDC80	0.965	0.0273	1.02	1.74	9.03	10.6	0.00124	1.56	RV	CELLSTATES	vFB1.1	control_TTN	6	13
NAP1L1	0.957	0.0441	0.228	0.553	7.33	9.34	0.00238	1.36	RV	CELLSTATES	vFB1.1	control_TTN	6	13
DST	0.951	0.0158	0.886	2.11	9.26	11.9	0.000607	1.8	RV	CELLSTATES	vFB1.1	control_TTN	6	13
ZNF438	0.95	0.0342	0.28	0.68	7.64	9.96	0.00171	1.47	RV	CELLSTATES	vFB1.1	control_TTN	6	13
FHIT	0.927	0.04	0.327	0.71	7.77	9.58	0.00209	1.4	RV	CELLSTATES	vFB1.1	control_TTN	6	13
SESN1	0.924	0.0473	0.244	0.555	7.43	9.15	0.00263	1.33	RV	CELLSTATES	vFB1.1	control_TTN	6	13
EXT1	0.911	0.0219	1.01	2.27	9.38	11.1	0.000928	1.66	RV	CELLSTATES	vFB1.1	control_TTN	6	13
EFCAB2	0.902	0.0483	0.314	0.657	7.62	9.1	0.00271	1.32	RV	CELLSTATES	vFB1.1	control_TTN	6	13
CDK8	0.895	0.0484	0.474	0.909	8.08	9.09	0.00272	1.31	RV	CELLSTATES	vFB1.1	control_TTN	6	13
FOXN3	0.885	0.03	0.832	1.85	9.05	10.3	0.00142	1.52	RV	CELLSTATES	vFB1.1	control_TTN	6	13
MYL2	0.885	0.0484	0.638	1.82	9.07	9.08	0.00273	1.31	RV	CELLSTATES	vFB1.1	control_TTN	6	13
COL4A4	0.875	0.0321	1.37	2.52	9.46	10.1	0.00156	1.49	RV	CELLSTATES	vFB1.1	control_TTN	6	13
ADGRD1	0.872	0.0486	0.514	0.963	8.15	9.07	0.00274	1.31	RV	CELLSTATES	vFB1.1	control_TTN	6	13
KANK1	0.871	0.04	0.642	1.39	8.63	9.58	0.00209	1.4	RV	CELLSTATES	vFB1.1	control_TTN	6	13
RBPMS	0.865	0.0465	0.495	1.17	8.36	9.22	0.00254	1.33	RV	CELLSTATES	vFB1.1	control_TTN	6	13
AKAP13	0.858	0.0286	1.78	3.85	10.1	10.4	0.00133	1.54	RV	CELLSTATES	vFB1.1	control_TTN	6	13
AC016831.7	0.855	0.0315	1.44	3.28	9.82	10.2	0.00152	1.5	RV	CELLSTATES	vFB1.1	control_TTN	6	13
ACSM3	0.82	0.0488	4.38	8.63	11.2	9.06	0.00277	1.31	RV	CELLSTATES	vFB1.1	control_TTN	6	13
