# Supplementary material for: Pathogenic variants damage cell composition and single cell transcription in cardiomyopathies
Source: Science. Author manuscript; Available in PMC 2022 Oct 3. (PMC9528698; doi:10.1126/science.abo1984)
Supplement: Supp table 21.11 [file NIHMS1835045-supplement-Supp_table_21_11.xlsx]

## Sheet: Index
Column name	Description
Gene	Gene symbol, Ensembl 84
logFC	log2-fold change
FDR	False discovery rate; FDR is the PValue after (by default) Benjamini-Hochberg correction.
mean_exp_control	Mean expression values across controls
mean_exp_genotype	Mean expression values across disease samples
logCPM	logCPM is the average expression of all pseudobulked samples for that particular gene across all samples on the log2-scale expressed in counts per million (cpm, as calculated by edgeR after normalization).
F	Output of quasi-likelihood F-test
PValue	PValue is the nominal p-value derived from F
FDR_plot	-log10(False discovery rate)
Region	Studied region (LV or RV)
annotation_level	Cell-type or cell-state
cell_state/state	Specification which cell-type or state was analysed
comparison	Specification control_GENOTYPE
Observations_genotype	Numbers of Patients included in edgeR (patients with low number of nuclei have been excluded)
Observations_reference	Numbers of Patients included in edgeR (patients with low number of nuclei have been excluded)

## Sheet: control_LMNA
Gene	logFC	FDR	mean_exp_control	mean_exp_genotype	logCPM	F	PValue	FDR_plot	Region	annotation_level	cell_state	comparison	Observations_genotype	Observations_reference
IGLC3	9.9	9.62e-21	0.262	0.000697	6.16	106	6.91e-25	20	RV	CELLSTATES	vFB1.2	control_LMNA	7	13
IGHM	8.4	1.54e-11	0.131	0	5.53	59.9	9.96e-15	10.8	RV	CELLSTATES	vFB1.2	control_LMNA	7	13
AC021594.2	8.09	6.93e-11	0.0355	0	5	56.6	5.48e-14	10.2	RV	CELLSTATES	vFB1.2	control_LMNA	7	13
ADAMTS14	7.78	1.31e-13	0.0949	0.0021	5.55	70.9	3.76e-17	12.9	RV	CELLSTATES	vFB1.2	control_LMNA	7	13
LEF1	6.4	1.2e-07	0.0197	0	4.8	40.3	2.16e-10	6.92	RV	CELLSTATES	vFB1.2	control_LMNA	7	13
LIF	6.4	1.2e-07	0.0197	0	4.8	40.3	2.16e-10	6.92	RV	CELLSTATES	vFB1.2	control_LMNA	7	13
PENK	5.85	9.76e-07	0.0158	0	4.74	35.7	2.31e-09	6.01	RV	CELLSTATES	vFB1.2	control_LMNA	7	13
AC007952.4	5.78	4.14e-07	0.05	0.0021	5.13	37.6	8.63e-10	6.38	RV	CELLSTATES	vFB1.2	control_LMNA	7	13
DEPDC1B	5.62	9.94e-06	0.0157	0	4.75	30.5	3.36e-08	5	RV	CELLSTATES	vFB1.2	control_LMNA	7	13
SEMA4A	5.58	1.88e-06	0.0355	0.00357	5.05	34.2	4.99e-09	5.73	RV	CELLSTATES	vFB1.2	control_LMNA	7	13
DTL	5.54	2.9e-06	0.0138	0	4.71	33.2	8.35e-09	5.54	RV	CELLSTATES	vFB1.2	control_LMNA	7	13
ADAM12	5.26	3.41e-12	0.147	0.0108	5.96	63.4	1.72e-15	11.5	RV	CELLSTATES	vFB1.2	control_LMNA	7	13
KNL1	5	0.000112	0.0277	0	4.82	25.2	5.14e-07	3.95	RV	CELLSTATES	vFB1.2	control_LMNA	7	13
ANLN	4.98	0.000215	0.0137	0	4.69	25.2	1.13e-06	3.67	RV	CELLSTATES	vFB1.2	control_LMNA	7	13
PLAU	4.77	9.81e-05	0.0484	0.0021	5.13	25.6	4.23e-07	4.01	RV	CELLSTATES	vFB1.2	control_LMNA	7	13
TOP2A	4.58	0.000453	0.0158	0.0021	4.77	21.8	3.06e-06	3.34	RV	CELLSTATES	vFB1.2	control_LMNA	7	13
FAP	4.55	4.54e-07	0.087	0.0112	5.6	37.3	1e-09	6.34	RV	CELLSTATES	vFB1.2	control_LMNA	7	13
POSTN	4.35	1.83e-15	0.33	0.0632	6.85	79.9	3.95e-19	14.7	RV	CELLSTATES	vFB1.2	control_LMNA	7	13
GTSE1	4.29	0.00141	0.0144	0	4.69	19.8	1.18e-05	2.85	RV	CELLSTATES	vFB1.2	control_LMNA	7	13
TLL1	4.25	0.000259	0.0521	0.00406	5.16	23.2	1.46e-06	3.59	RV	CELLSTATES	vFB1.2	control_LMNA	7	13
LRGUK	4.22	0.00335	0.0181	0.00209	4.84	17.3	3.27e-05	2.47	RV	CELLSTATES	vFB1.2	control_LMNA	7	13
AC040169.1	4.14	0.0134	0.014	0	4.71	16.7	0.000221	1.87	RV	CELLSTATES	vFB1.2	control_LMNA	7	13
CENPF	4.13	0.00248	0.0213	0.00217	4.82	17.9	2.28e-05	2.61	RV	CELLSTATES	vFB1.2	control_LMNA	7	13
ALDH1A3	4.11	2.63e-06	0.101	0.0128	5.63	33.5	7.19e-09	5.58	RV	CELLSTATES	vFB1.2	control_LMNA	7	13
DIAPH3	4.11	0.000135	0.057	0.00839	5.31	24.7	6.58e-07	3.87	RV	CELLSTATES	vFB1.2	control_LMNA	7	13
TRIM69	4.08	0.00363	0.028	0	4.82	17.6	3.6e-05	2.44	RV	CELLSTATES	vFB1.2	control_LMNA	7	13
ADGRE2	4	0.00399	0.0195	0.0021	4.82	16.8	4.07e-05	2.4	RV	CELLSTATES	vFB1.2	control_LMNA	7	13
NCAPG	3.95	0.00335	0.0163	0	4.69	17.7	3.26e-05	2.47	RV	CELLSTATES	vFB1.2	control_LMNA	7	13
BHLHE40	3.91	4.69e-09	0.223	0.0234	6.43	47.4	5.73e-12	8.33	RV	CELLSTATES	vFB1.2	control_LMNA	7	13
NXT2	3.91	0.0363	0.0128	0	4.68	14.8	0.000893	1.44	RV	CELLSTATES	vFB1.2	control_LMNA	7	13
CHST6	3.88	0.00722	0.0149	0.00265	4.8	15.2	9.45e-05	2.14	RV	CELLSTATES	vFB1.2	control_LMNA	7	13
MDFI	3.88	0.00752	0.0211	0.00196	4.79	15.1	0.000101	2.12	RV	CELLSTATES	vFB1.2	control_LMNA	7	13
SNAI1	3.88	0.0223	0.0172	0.000697	4.72	13.8	0.000443	1.65	RV	CELLSTATES	vFB1.2	control_LMNA	7	13
PTGS1	3.82	0.00619	0.0217	0.00196	4.82	15.8	7.2e-05	2.21	RV	CELLSTATES	vFB1.2	control_LMNA	7	13
VDR	3.82	0.00137	0.0296	0.00803	5.03	19.3	1.12e-05	2.86	RV	CELLSTATES	vFB1.2	control_LMNA	7	13
RMRP	3.78	0.00563	0.0158	0.00433	4.77	16	6.31e-05	2.25	RV	CELLSTATES	vFB1.2	control_LMNA	7	13
BBOX1-AS1	3.77	1.81e-07	0.128	0.0273	5.98	39.4	3.52e-10	6.74	RV	CELLSTATES	vFB1.2	control_LMNA	7	13
DGKI	3.72	9.13e-13	0.344	0.0623	6.96	66.6	3.28e-16	12	RV	CELLSTATES	vFB1.2	control_LMNA	7	13
TNFSF14	3.72	0.0192	0.0206	0	4.84	14.2	0.000364	1.72	RV	CELLSTATES	vFB1.2	control_LMNA	7	13
PHACTR3	3.71	0.00873	0.022	0.00635	4.95	14.8	0.000121	2.06	RV	CELLSTATES	vFB1.2	control_LMNA	7	13
LIPG	3.7	0.00638	0.0216	0.0109	4.86	15.6	7.63e-05	2.2	RV	CELLSTATES	vFB1.2	control_LMNA	7	13
PCBP3	3.69	1.53e-07	0.149	0.0288	6.06	39.8	2.86e-10	6.82	RV	CELLSTATES	vFB1.2	control_LMNA	7	13
IER3	3.68	1.05e-06	0.158	0.0189	5.94	35.4	2.71e-09	5.98	RV	CELLSTATES	vFB1.2	control_LMNA	7	13
EGR3	3.67	0.00675	0.0232	0.00461	4.88	15.4	8.51e-05	2.17	RV	CELLSTATES	vFB1.2	control_LMNA	7	13
IGDCC4	3.66	0.00015	0.081	0.0134	5.5	24.5	7.42e-07	3.82	RV	CELLSTATES	vFB1.2	control_LMNA	7	13
AC027097.1	3.62	0.0363	0.014	0	4.67	13.9	0.00089	1.44	RV	CELLSTATES	vFB1.2	control_LMNA	7	13
MS4A6A	3.61	0.0214	0.0143	0.00139	4.73	12.5	0.000419	1.67	RV	CELLSTATES	vFB1.2	control_LMNA	7	13
CD101	3.59	0.0149	0.0163	0.0021	4.75	13.3	0.000261	1.83	RV	CELLSTATES	vFB1.2	control_LMNA	7	13
CPXM1	3.59	0.0278	0.0133	0.0021	4.77	12.3	0.000603	1.56	RV	CELLSTATES	vFB1.2	control_LMNA	7	13
GALNT5	3.59	0.0148	0.0202	0.00349	4.82	13.4	0.000256	1.83	RV	CELLSTATES	vFB1.2	control_LMNA	7	13
B3GNT5	3.58	0.0143	0.0288	0.00427	4.9	13.5	0.000241	1.84	RV	CELLSTATES	vFB1.2	control_LMNA	7	13
HMBS	3.58	0.0147	0.0179	0.00433	4.84	13.4	0.000252	1.83	RV	CELLSTATES	vFB1.2	control_LMNA	7	13
SERTAD4	3.58	0.0002	0.115	0.0145	5.68	23.9	1.03e-06	3.7	RV	CELLSTATES	vFB1.2	control_LMNA	7	13
HGF	3.55	6.17e-06	0.105	0.0186	5.77	31.6	1.91e-08	5.21	RV	CELLSTATES	vFB1.2	control_LMNA	7	13
ARAP3	3.54	0.005	0.0459	0.00606	5.13	16.3	5.46e-05	2.3	RV	CELLSTATES	vFB1.2	control_LMNA	7	13
LDLR	3.54	2.66e-07	0.191	0.0291	6.2	38.5	5.36e-10	6.57	RV	CELLSTATES	vFB1.2	control_LMNA	7	13
LINC00893	3.54	0.0247	0.027	0.00559	4.95	12.1	0.000502	1.61	RV	CELLSTATES	vFB1.2	control_LMNA	7	13
FGF10	3.53	0.00388	0.0798	0.00781	5.39	16.9	3.93e-05	2.41	RV	CELLSTATES	vFB1.2	control_LMNA	7	13
GPAT3	3.53	0.0184	0.0531	0.00348	5.19	13.1	0.000343	1.73	RV	CELLSTATES	vFB1.2	control_LMNA	7	13
HIST1H2BD	3.53	0.0214	0.0216	0	4.84	13.6	0.00042	1.67	RV	CELLSTATES	vFB1.2	control_LMNA	7	13
ELANE	3.5	0.005	0.0792	0.0072	5.42	16.3	5.39e-05	2.3	RV	CELLSTATES	vFB1.2	control_LMNA	7	13
PNPLA3	3.5	0.0156	0.0219	0	4.7	14.4	0.000276	1.81	RV	CELLSTATES	vFB1.2	control_LMNA	7	13
CCL2	3.48	5.73e-10	0.424	0.0351	7.27	52.1	5.36e-13	9.24	RV	CELLSTATES	vFB1.2	control_LMNA	7	13
RSAD2	3.48	0.0382	0.0213	0.00474	4.83	11.2	0.000975	1.42	RV	CELLSTATES	vFB1.2	control_LMNA	7	13
Z99289.1	3.48	0.0106	0.0367	0.00497	5.04	14.2	0.000165	1.97	RV	CELLSTATES	vFB1.2	control_LMNA	7	13
PLA2G2A	3.42	1.86e-11	0.521	0.0719	7.8	59.3	1.33e-14	10.7	RV	CELLSTATES	vFB1.2	control_LMNA	7	13
AC007529.2	3.41	0.000217	0.106	0.0151	5.81	23.7	1.15e-06	3.66	RV	CELLSTATES	vFB1.2	control_LMNA	7	13
PLK2	3.38	0.0365	0.0155	0.00201	4.73	11.3	0.0009	1.44	RV	CELLSTATES	vFB1.2	control_LMNA	7	13
AC090592.1	3.36	0.0485	0.0313	0	4.81	11.9	0.00133	1.31	RV	CELLSTATES	vFB1.2	control_LMNA	7	13
TSACC	3.35	0.0274	0.0142	0.00349	4.78	11.8	0.000592	1.56	RV	CELLSTATES	vFB1.2	control_LMNA	7	13
AL669970.3	3.32	0.0301	0.0216	0.0021	4.93	11.6	0.000677	1.52	RV	CELLSTATES	vFB1.2	control_LMNA	7	13
LINC01500	3.32	0.0337	0.0145	0.00147	4.77	11.2	0.000797	1.47	RV	CELLSTATES	vFB1.2	control_LMNA	7	13
GAS2L3	3.3	0.0263	0.0257	0.00839	4.99	11.9	0.00056	1.58	RV	CELLSTATES	vFB1.2	control_LMNA	7	13
PLA2G15	3.3	0.0304	0.018	0.0074	4.97	11.5	0.0007	1.52	RV	CELLSTATES	vFB1.2	control_LMNA	7	13
SNAP25	3.3	0.0107	0.0263	0.00847	5.11	14.2	0.000166	1.97	RV	CELLSTATES	vFB1.2	control_LMNA	7	13
ENPP2	3.29	0.0136	0.0321	0.00847	5.02	13.6	0.000226	1.87	RV	CELLSTATES	vFB1.2	control_LMNA	7	13
SHROOM2	3.29	0.00638	0.0381	0.0116	5.15	15.6	7.86e-05	2.2	RV	CELLSTATES	vFB1.2	control_LMNA	7	13
APLNR	3.27	0.00195	0.0834	0.015	5.59	18.4	1.75e-05	2.71	RV	CELLSTATES	vFB1.2	control_LMNA	7	13
SLC16A10	3.27	0.0292	0.0187	0.00201	4.8	11.6	0.000647	1.53	RV	CELLSTATES	vFB1.2	control_LMNA	7	13
CD247	3.26	0.0373	0.016	0.00343	4.82	11	0.00093	1.43	RV	CELLSTATES	vFB1.2	control_LMNA	7	13
MXRA5	3.26	0.00104	0.0597	0.0201	5.47	19.9	8.19e-06	2.98	RV	CELLSTATES	vFB1.2	control_LMNA	7	13
LAMA4	3.24	2.89e-12	0.741	0.169	7.94	64	1.25e-15	11.5	RV	CELLSTATES	vFB1.2	control_LMNA	7	13
STX1A	3.23	0.0189	0.0282	0.00503	4.94	12.7	0.000358	1.72	RV	CELLSTATES	vFB1.2	control_LMNA	7	13
POU5F1	3.21	0.0363	0.0301	0.00545	5	11	0.000893	1.44	RV	CELLSTATES	vFB1.2	control_LMNA	7	13
CILP	3.19	0.00011	0.109	0.0444	5.74	25.3	4.91e-07	3.96	RV	CELLSTATES	vFB1.2	control_LMNA	7	13
TICRR	3.19	0.0415	0.0141	0.0028	4.74	10.7	0.00109	1.38	RV	CELLSTATES	vFB1.2	control_LMNA	7	13
CAMK2A	3.18	0.0317	0.0164	0	4.66	12.7	0.000735	1.5	RV	CELLSTATES	vFB1.2	control_LMNA	7	13
FAM196B	3.16	0.0249	0.0269	0.0063	4.97	12.1	0.000517	1.6	RV	CELLSTATES	vFB1.2	control_LMNA	7	13
FMO1	3.12	0.0301	0.0192	0.00677	4.95	11.5	0.000681	1.52	RV	CELLSTATES	vFB1.2	control_LMNA	7	13
ZMYND19	3.1	0.0489	0.0194	0.00335	4.83	10.3	0.00135	1.31	RV	CELLSTATES	vFB1.2	control_LMNA	7	13
AC016205.1	3.08	0.00703	0.0393	0.0251	5.37	15.3	9.14e-05	2.15	RV	CELLSTATES	vFB1.2	control_LMNA	7	13
CA2	3.08	0.000623	0.067	0.0317	5.66	21	4.56e-06	3.21	RV	CELLSTATES	vFB1.2	control_LMNA	7	13
LOXL2	3.07	4.19e-06	0.158	0.0393	6.13	32.4	1.26e-08	5.38	RV	CELLSTATES	vFB1.2	control_LMNA	7	13
PGF	3.03	0.0301	0.0606	0.00777	5.19	11.5	0.000687	1.52	RV	CELLSTATES	vFB1.2	control_LMNA	7	13
EDNRA	3	0.000332	0.101	0.0315	5.73	22.5	2.1e-06	3.48	RV	CELLSTATES	vFB1.2	control_LMNA	7	13
HS6ST2	3	0.0118	0.0563	0.0182	5.52	14	0.000188	1.93	RV	CELLSTATES	vFB1.2	control_LMNA	7	13
FAIM2	2.99	0.00948	0.0871	0.0143	5.41	14.5	0.000138	2.02	RV	CELLSTATES	vFB1.2	control_LMNA	7	13
RARRES1	2.99	6.21e-10	0.69	0.129	8.07	51.8	6.25e-13	9.21	RV	CELLSTATES	vFB1.2	control_LMNA	7	13
PLAUR	2.96	0.00943	0.0646	0.0133	5.46	14.6	0.000136	2.03	RV	CELLSTATES	vFB1.2	control_LMNA	7	13
SEL1L3	2.96	0.0379	0.0388	0.00778	5.07	10.9	0.000953	1.42	RV	CELLSTATES	vFB1.2	control_LMNA	7	13
MOCOS	2.95	0.0288	0.0283	0.0109	5.07	11.7	0.000635	1.54	RV	CELLSTATES	vFB1.2	control_LMNA	7	13
SAMD11	2.93	0.000267	0.133	0.0293	5.98	23	1.59e-06	3.57	RV	CELLSTATES	vFB1.2	control_LMNA	7	13
TOX2	2.93	0.0363	0.0591	0.00748	5.27	11.1	0.000878	1.44	RV	CELLSTATES	vFB1.2	control_LMNA	7	13
CCDC34	2.9	0.00569	0.0496	0.0206	5.38	16	6.42e-05	2.24	RV	CELLSTATES	vFB1.2	control_LMNA	7	13
TNFSF10	2.9	0.00934	0.0834	0.0137	5.52	14.6	0.000134	2.03	RV	CELLSTATES	vFB1.2	control_LMNA	7	13
LSP1	2.87	0.00027	0.153	0.0276	6.04	23	1.63e-06	3.57	RV	CELLSTATES	vFB1.2	control_LMNA	7	13
CHAF1B	2.86	0.0412	0.0236	0.0124	5	10.7	0.00107	1.38	RV	CELLSTATES	vFB1.2	control_LMNA	7	13
UCHL1	2.86	0.0436	0.0216	0.00903	4.98	10.6	0.00116	1.36	RV	CELLSTATES	vFB1.2	control_LMNA	7	13
LIG1	2.85	0.027	0.0335	0.0125	5.16	11.8	0.000581	1.57	RV	CELLSTATES	vFB1.2	control_LMNA	7	13
CDON	2.84	0.000972	0.121	0.0242	5.82	20	7.61e-06	3.01	RV	CELLSTATES	vFB1.2	control_LMNA	7	13
SERPINE2	2.83	2.64e-08	0.372	0.102	7.02	43.6	3.98e-11	7.58	RV	CELLSTATES	vFB1.2	control_LMNA	7	13
CLSTN3	2.82	0.00142	0.088	0.0337	5.84	19.2	1.2e-05	2.85	RV	CELLSTATES	vFB1.2	control_LMNA	7	13
SH3BP2	2.79	0.00971	0.0632	0.0222	5.49	14.4	0.000147	2.01	RV	CELLSTATES	vFB1.2	control_LMNA	7	13
TGFBI	2.78	0.0147	0.0497	0.0194	5.38	13.4	0.000249	1.83	RV	CELLSTATES	vFB1.2	control_LMNA	7	13
TNFAIP8L1	2.75	0.0427	0.0338	0.00903	5.07	10.6	0.00113	1.37	RV	CELLSTATES	vFB1.2	control_LMNA	7	13
TGFB3	2.74	0.00954	0.07	0.0211	5.53	14.5	0.000142	2.02	RV	CELLSTATES	vFB1.2	control_LMNA	7	13
EPHB2	2.71	0.0134	0.0693	0.0196	5.41	13.6	0.000222	1.87	RV	CELLSTATES	vFB1.2	control_LMNA	7	13
PRR5L	2.7	0.00767	0.0768	0.0247	5.47	15.1	0.000104	2.12	RV	CELLSTATES	vFB1.2	control_LMNA	7	13
CD38	2.68	0.000116	0.202	0.0583	6.59	25.1	5.5e-07	3.94	RV	CELLSTATES	vFB1.2	control_LMNA	7	13
BX322234.1	2.66	0.000605	0.124	0.0416	6	21.1	4.31e-06	3.22	RV	CELLSTATES	vFB1.2	control_LMNA	7	13
CHRDL2	2.66	0.0244	0.0513	0.0185	5.37	12.1	0.000492	1.61	RV	CELLSTATES	vFB1.2	control_LMNA	7	13
RIPOR3	2.65	1.43e-05	0.333	0.0699	6.97	29.7	5.03e-08	4.85	RV	CELLSTATES	vFB1.2	control_LMNA	7	13
TENM3	2.64	0.000972	0.18	0.0465	6.28	20	7.59e-06	3.01	RV	CELLSTATES	vFB1.2	control_LMNA	7	13
PLCG2	2.62	0.0282	0.0546	0.0204	5.41	11.7	0.000615	1.55	RV	CELLSTATES	vFB1.2	control_LMNA	7	13
SEPT9	2.61	2.18e-05	0.194	0.059	6.46	28.8	8.16e-08	4.66	RV	CELLSTATES	vFB1.2	control_LMNA	7	13
CFD	2.59	4.69e-09	1.28	0.318	9.17	47.5	5.46e-12	8.33	RV	CELLSTATES	vFB1.2	control_LMNA	7	13
TNFAIP6	2.59	0.00141	0.145	0.0377	6.01	19.2	1.18e-05	2.85	RV	CELLSTATES	vFB1.2	control_LMNA	7	13
AP002075.1	2.58	0.0181	0.0616	0.0244	5.44	12.9	0.000335	1.74	RV	CELLSTATES	vFB1.2	control_LMNA	7	13
LPCAT2	2.58	3.63e-06	0.329	0.0926	7.06	32.7	1.07e-08	5.44	RV	CELLSTATES	vFB1.2	control_LMNA	7	13
PKNOX2	2.55	1.08e-07	0.546	0.166	7.52	40.7	1.78e-10	6.97	RV	CELLSTATES	vFB1.2	control_LMNA	7	13
EFCC1	2.54	0.018	0.113	0.0237	5.75	12.9	0.000331	1.74	RV	CELLSTATES	vFB1.2	control_LMNA	7	13
DIO2-AS1	2.51	0.0381	0.0624	0.0208	5.46	10.9	0.000963	1.42	RV	CELLSTATES	vFB1.2	control_LMNA	7	13
GNAO1	2.51	0.000259	0.192	0.0605	6.34	23.2	1.49e-06	3.59	RV	CELLSTATES	vFB1.2	control_LMNA	7	13
SDK2	2.49	0.0248	0.067	0.0219	5.48	12.1	0.000512	1.61	RV	CELLSTATES	vFB1.2	control_LMNA	7	13
AZIN2	2.48	0.00539	0.094	0.04	5.82	16.1	5.92e-05	2.27	RV	CELLSTATES	vFB1.2	control_LMNA	7	13
AC008591.1	2.47	0.013	0.132	0.0306	5.97	13.7	0.000213	1.89	RV	CELLSTATES	vFB1.2	control_LMNA	7	13
UNC5B	2.47	0.000444	0.146	0.0541	6.16	21.9	2.93e-06	3.35	RV	CELLSTATES	vFB1.2	control_LMNA	7	13
BMPER	2.46	3.92e-05	0.396	0.0804	7.03	27.5	1.55e-07	4.41	RV	CELLSTATES	vFB1.2	control_LMNA	7	13
LRP4	2.46	1.05e-06	0.772	0.227	8.42	35.4	2.71e-09	5.98	RV	CELLSTATES	vFB1.2	control_LMNA	7	13
ARHGEF3	2.43	9.98e-05	0.325	0.0771	6.85	25.5	4.38e-07	4	RV	CELLSTATES	vFB1.2	control_LMNA	7	13
GNA14-AS1	2.42	0.000494	0.235	0.0658	6.71	21.6	3.41e-06	3.31	RV	CELLSTATES	vFB1.2	control_LMNA	7	13
PRICKLE1	2.36	5.49e-08	1.08	0.29	8.37	42.1	8.68e-11	7.26	RV	CELLSTATES	vFB1.2	control_LMNA	7	13
DIO2	2.35	0.00486	0.138	0.0416	6	16.4	5.16e-05	2.31	RV	CELLSTATES	vFB1.2	control_LMNA	7	13
SOX4	2.34	0.00638	0.127	0.0366	5.85	15.6	7.69e-05	2.2	RV	CELLSTATES	vFB1.2	control_LMNA	7	13
IER5L	2.33	0.00638	0.16	0.0391	6.12	15.6	7.89e-05	2.2	RV	CELLSTATES	vFB1.2	control_LMNA	7	13
NFATC1	2.33	0.000598	0.148	0.0502	6.15	21.2	4.21e-06	3.22	RV	CELLSTATES	vFB1.2	control_LMNA	7	13
ST6GAL2	2.33	0.0479	0.045	0.0226	5.4	10.3	0.0013	1.32	RV	CELLSTATES	vFB1.2	control_LMNA	7	13
ADAMTS19	2.32	0.000647	0.235	0.0661	6.69	20.9	4.79e-06	3.19	RV	CELLSTATES	vFB1.2	control_LMNA	7	13
NGFR	2.32	0.0107	0.0922	0.0336	5.79	14.2	0.000168	1.97	RV	CELLSTATES	vFB1.2	control_LMNA	7	13
AC091057.6	2.3	0.0263	0.0804	0.0261	5.59	11.9	0.000558	1.58	RV	CELLSTATES	vFB1.2	control_LMNA	7	13
CREB3L1	2.29	0.0247	0.0735	0.0345	5.59	12.1	0.000506	1.61	RV	CELLSTATES	vFB1.2	control_LMNA	7	13
IL1R1	2.28	0.000112	0.264	0.105	6.86	25.2	5.12e-07	3.95	RV	CELLSTATES	vFB1.2	control_LMNA	7	13
PECAM1	2.28	0.0489	0.0617	0.0233	5.43	10.3	0.00136	1.31	RV	CELLSTATES	vFB1.2	control_LMNA	7	13
AC244131.2	2.27	0.0148	0.0903	0.0329	5.72	13.4	0.000254	1.83	RV	CELLSTATES	vFB1.2	control_LMNA	7	13
ANGPTL2	2.27	0.00916	0.107	0.0376	5.85	14.7	0.000128	2.04	RV	CELLSTATES	vFB1.2	control_LMNA	7	13
RUNX1	2.27	5.43e-07	0.558	0.213	7.65	36.9	1.25e-09	6.27	RV	CELLSTATES	vFB1.2	control_LMNA	7	13
AL117190.2	2.22	0.00147	0.175	0.0556	6.33	19.1	1.26e-05	2.83	RV	CELLSTATES	vFB1.2	control_LMNA	7	13
GNA14	2.21	1.69e-05	0.564	0.196	7.73	29.3	6.08e-08	4.77	RV	CELLSTATES	vFB1.2	control_LMNA	7	13
LINC02511	2.2	0.00185	0.202	0.0556	6.31	18.6	1.62e-05	2.73	RV	CELLSTATES	vFB1.2	control_LMNA	7	13
IGFBP4	2.18	6.11e-05	0.446	0.165	7.4	26.6	2.51e-07	4.21	RV	CELLSTATES	vFB1.2	control_LMNA	7	13
PMEPA1	2.18	0.00638	0.105	0.0558	5.97	15.6	7.81e-05	2.2	RV	CELLSTATES	vFB1.2	control_LMNA	7	13
THBS2	2.18	0.000297	0.226	0.106	6.87	22.8	1.83e-06	3.53	RV	CELLSTATES	vFB1.2	control_LMNA	7	13
CMIP	2.17	0.00047	0.194	0.1	6.53	21.7	3.21e-06	3.33	RV	CELLSTATES	vFB1.2	control_LMNA	7	13
NOTCH3	2.17	0.0246	0.0913	0.0373	5.78	12.1	0.0005	1.61	RV	CELLSTATES	vFB1.2	control_LMNA	7	13
ZNRF1	2.17	0.0122	0.0967	0.0392	5.86	13.9	0.000194	1.92	RV	CELLSTATES	vFB1.2	control_LMNA	7	13
ADAMTS4	2.16	0.00288	0.181	0.061	6.32	17.6	2.69e-05	2.54	RV	CELLSTATES	vFB1.2	control_LMNA	7	13
PIK3C2B	2.16	0.0472	0.0805	0.0362	5.75	10.4	0.00128	1.33	RV	CELLSTATES	vFB1.2	control_LMNA	7	13
NID2	2.14	0.000623	0.286	0.0799	6.84	21	4.54e-06	3.21	RV	CELLSTATES	vFB1.2	control_LMNA	7	13
TP63	2.14	0.025	0.108	0.0395	5.78	12	0.000525	1.6	RV	CELLSTATES	vFB1.2	control_LMNA	7	13
GPRC5A	2.12	0.0461	0.0607	0.0407	5.67	10.4	0.00124	1.34	RV	CELLSTATES	vFB1.2	control_LMNA	7	13
ALDH18A1	2.1	0.0172	0.109	0.0505	5.92	13	0.00031	1.77	RV	CELLSTATES	vFB1.2	control_LMNA	7	13
FP236383.1	2.1	4.04e-05	0.425	0.182	7.29	27.4	1.63e-07	4.39	RV	CELLSTATES	vFB1.2	control_LMNA	7	13
KCNE4	2.1	0.0205	0.126	0.0479	6.15	12.5	0.000398	1.69	RV	CELLSTATES	vFB1.2	control_LMNA	7	13
TUBB	2.1	0.0274	0.118	0.0387	5.88	11.8	0.000593	1.56	RV	CELLSTATES	vFB1.2	control_LMNA	7	13
ETS1	2.09	0.00347	0.175	0.0717	6.42	17.2	3.41e-05	2.46	RV	CELLSTATES	vFB1.2	control_LMNA	7	13
ADAM19	2.07	0.000784	0.266	0.117	6.96	20.5	5.86e-06	3.11	RV	CELLSTATES	vFB1.2	control_LMNA	7	13
C1GALT1	2.07	0.00679	0.206	0.0796	6.5	15.4	8.68e-05	2.17	RV	CELLSTATES	vFB1.2	control_LMNA	7	13
KCND3	2.07	0.00722	0.177	0.0527	6.34	15.2	9.58e-05	2.14	RV	CELLSTATES	vFB1.2	control_LMNA	7	13
RUNX2	2.06	0.00331	0.143	0.0976	6.34	17.3	3.19e-05	2.48	RV	CELLSTATES	vFB1.2	control_LMNA	7	13
SORCS2	2.05	0.0295	0.0995	0.0437	5.77	11.6	0.000658	1.53	RV	CELLSTATES	vFB1.2	control_LMNA	7	13
ITIH5	2.03	0.0185	0.156	0.0549	6.14	12.8	0.000346	1.73	RV	CELLSTATES	vFB1.2	control_LMNA	7	13
S100A4	2.03	0.00722	0.234	0.073	6.68	15.2	9.6e-05	2.14	RV	CELLSTATES	vFB1.2	control_LMNA	7	13
EMILIN1	2.02	0.0188	0.15	0.0622	6.2	12.8	0.000353	1.73	RV	CELLSTATES	vFB1.2	control_LMNA	7	13
PDE10A	2.02	0.000116	0.439	0.144	7.4	25.1	5.44e-07	3.94	RV	CELLSTATES	vFB1.2	control_LMNA	7	13
APOD	2.01	0.000267	0.752	0.132	8.62	23.1	1.55e-06	3.57	RV	CELLSTATES	vFB1.2	control_LMNA	7	13
LINC00854	2.01	0.0165	0.13	0.0577	6.17	13.1	0.000294	1.78	RV	CELLSTATES	vFB1.2	control_LMNA	7	13
COL27A1	2	0.00116	0.215	0.113	6.7	19.7	9.22e-06	2.94	RV	CELLSTATES	vFB1.2	control_LMNA	7	13
PML	2	0.0314	0.0994	0.0455	5.89	11.4	0.000725	1.5	RV	CELLSTATES	vFB1.2	control_LMNA	7	13
A4GALT	1.99	0.0495	0.0923	0.043	5.87	10.2	0.00138	1.31	RV	CELLSTATES	vFB1.2	control_LMNA	7	13
NOVA1	1.99	0.000355	0.669	0.191	7.98	22.3	2.3e-06	3.45	RV	CELLSTATES	vFB1.2	control_LMNA	7	13
PLEKHA4	1.98	0.0303	0.0978	0.05	5.94	11.5	0.000695	1.52	RV	CELLSTATES	vFB1.2	control_LMNA	7	13
KSR1	1.97	0.000296	0.273	0.134	6.92	22.8	1.81e-06	3.53	RV	CELLSTATES	vFB1.2	control_LMNA	7	13
SLFN5	1.95	0.0415	0.137	0.0529	6.04	10.7	0.00108	1.38	RV	CELLSTATES	vFB1.2	control_LMNA	7	13
CTSC	1.94	0.0249	0.146	0.0426	6.08	12	0.000519	1.6	RV	CELLSTATES	vFB1.2	control_LMNA	7	13
MANBA	1.93	0.0148	0.165	0.0861	6.37	13.4	0.000254	1.83	RV	CELLSTATES	vFB1.2	control_LMNA	7	13
PLTP	1.93	0.0499	0.076	0.0606	5.96	10.2	0.00139	1.3	RV	CELLSTATES	vFB1.2	control_LMNA	7	13
PTGFRN	1.93	0.0134	0.129	0.0708	6.17	13.6	0.000222	1.87	RV	CELLSTATES	vFB1.2	control_LMNA	7	13
SELENBP1	1.91	0.0356	0.154	0.0494	6.2	11.1	0.000856	1.45	RV	CELLSTATES	vFB1.2	control_LMNA	7	13
LSAMP	1.9	9.88e-06	2.23	0.585	9.35	30.6	3.25e-08	5.01	RV	CELLSTATES	vFB1.2	control_LMNA	7	13
COL19A1	1.89	0.00193	0.269	0.125	6.85	18.5	1.71e-05	2.71	RV	CELLSTATES	vFB1.2	control_LMNA	7	13
KAZN	1.87	2.45e-08	6.59	2.19	11.1	43.9	3.52e-11	7.61	RV	CELLSTATES	vFB1.2	control_LMNA	7	13
STEAP2	1.87	0.0452	0.129	0.0576	6.18	10.5	0.00121	1.34	RV	CELLSTATES	vFB1.2	control_LMNA	7	13
PCDH7	1.86	0.0221	0.151	0.0702	6.29	12.4	0.000434	1.66	RV	CELLSTATES	vFB1.2	control_LMNA	7	13
GSE1	1.85	0.00486	0.197	0.112	6.68	16.4	5.17e-05	2.31	RV	CELLSTATES	vFB1.2	control_LMNA	7	13
KCNQ1OT1	1.84	8.14e-05	0.824	0.308	8.1	26	3.45e-07	4.09	RV	CELLSTATES	vFB1.2	control_LMNA	7	13
SEPT6	1.8	0.0082	0.204	0.0784	6.51	14.9	0.000112	2.09	RV	CELLSTATES	vFB1.2	control_LMNA	7	13
SH3PXD2A	1.8	0.000316	0.496	0.252	7.62	22.6	1.97e-06	3.5	RV	CELLSTATES	vFB1.2	control_LMNA	7	13
HAS2	1.79	0.0125	0.187	0.0814	6.48	13.8	0.000201	1.9	RV	CELLSTATES	vFB1.2	control_LMNA	7	13
ADAMTS12	1.78	0.00934	0.206	0.116	6.64	14.6	0.000133	2.03	RV	CELLSTATES	vFB1.2	control_LMNA	7	13
TNFAIP2	1.78	0.018	0.161	0.0875	6.32	12.9	0.000329	1.75	RV	CELLSTATES	vFB1.2	control_LMNA	7	13
COL15A1	1.76	0.000157	1.37	0.61	9.04	24.4	7.89e-07	3.8	RV	CELLSTATES	vFB1.2	control_LMNA	7	13
SREBF1	1.76	0.00967	0.247	0.097	6.7	14.4	0.000145	2.01	RV	CELLSTATES	vFB1.2	control_LMNA	7	13
GLI2	1.75	0.0033	0.278	0.177	6.97	17.3	3.16e-05	2.48	RV	CELLSTATES	vFB1.2	control_LMNA	7	13
TNFRSF1A	1.74	0.0325	0.164	0.0871	6.43	11.3	0.000761	1.49	RV	CELLSTATES	vFB1.2	control_LMNA	7	13
PTN	1.72	0.00776	0.3	0.157	7.04	15	0.000105	2.11	RV	CELLSTATES	vFB1.2	control_LMNA	7	13
STAMBPL1	1.72	0.034	0.147	0.0982	6.43	11.2	0.000806	1.47	RV	CELLSTATES	vFB1.2	control_LMNA	7	13
AKR1C1	1.7	0.018	0.307	0.133	7.09	12.9	0.000328	1.75	RV	CELLSTATES	vFB1.2	control_LMNA	7	13
CLIP2	1.7	0.0221	0.129	0.0942	6.35	12.4	0.000437	1.66	RV	CELLSTATES	vFB1.2	control_LMNA	7	13
FRMD6	1.7	0.00408	0.353	0.218	7.4	16.8	4.2e-05	2.39	RV	CELLSTATES	vFB1.2	control_LMNA	7	13
AC104041.1	1.69	0.0482	0.168	0.111	6.62	10.3	0.00132	1.32	RV	CELLSTATES	vFB1.2	control_LMNA	7	13
ADGRL3	1.68	0.000623	0.711	0.354	8.09	21	4.55e-06	3.21	RV	CELLSTATES	vFB1.2	control_LMNA	7	13
FGF7	1.66	0.00499	0.512	0.283	7.71	16.3	5.34e-05	2.3	RV	CELLSTATES	vFB1.2	control_LMNA	7	13
GXYLT2	1.66	0.00593	0.325	0.203	7.28	15.9	6.82e-05	2.23	RV	CELLSTATES	vFB1.2	control_LMNA	7	13
MYO10	1.63	0.0365	0.199	0.119	6.7	11	0.000901	1.44	RV	CELLSTATES	vFB1.2	control_LMNA	7	13
PLXDC1	1.63	0.00638	0.428	0.16	7.41	15.6	7.79e-05	2.2	RV	CELLSTATES	vFB1.2	control_LMNA	7	13
MGP	1.61	0.000267	1.83	0.968	9.55	23	1.58e-06	3.57	RV	CELLSTATES	vFB1.2	control_LMNA	7	13
LRP1	1.59	0.00263	0.694	0.302	8.06	17.8	2.44e-05	2.58	RV	CELLSTATES	vFB1.2	control_LMNA	7	13
RNF24	1.58	0.00675	0.445	0.181	7.4	15.4	8.57e-05	2.17	RV	CELLSTATES	vFB1.2	control_LMNA	7	13
ROR2	1.58	0.00723	0.288	0.167	7.02	15.2	9.67e-05	2.14	RV	CELLSTATES	vFB1.2	control_LMNA	7	13
WLS	1.57	0.0404	0.204	0.114	6.53	10.8	0.00104	1.39	RV	CELLSTATES	vFB1.2	control_LMNA	7	13
KIAA1217	1.55	0.00954	0.29	0.179	7	14.5	0.000142	2.02	RV	CELLSTATES	vFB1.2	control_LMNA	7	13
ZDHHC14	1.55	0.0148	0.328	0.197	7.25	13.4	0.000258	1.83	RV	CELLSTATES	vFB1.2	control_LMNA	7	13
AL109930.1	1.54	0.0156	0.467	0.22	7.65	13.2	0.000274	1.81	RV	CELLSTATES	vFB1.2	control_LMNA	7	13
ZNF423	1.53	0.00624	0.407	0.198	7.35	15.7	7.32e-05	2.2	RV	CELLSTATES	vFB1.2	control_LMNA	7	13
PTPRD	1.52	0.00605	0.679	0.31	7.94	15.8	7.01e-05	2.22	RV	CELLSTATES	vFB1.2	control_LMNA	7	13
EYS	1.51	0.00978	0.442	0.28	7.69	14.4	0.000149	2.01	RV	CELLSTATES	vFB1.2	control_LMNA	7	13
FBLN1	1.51	0.00689	0.958	0.436	8.55	15.4	8.87e-05	2.16	RV	CELLSTATES	vFB1.2	control_LMNA	7	13
RRBP1	1.47	0.00448	0.586	0.275	7.78	16.6	4.7e-05	2.35	RV	CELLSTATES	vFB1.2	control_LMNA	7	13
ASPN	1.46	0.0374	0.234	0.188	6.88	11	0.000936	1.43	RV	CELLSTATES	vFB1.2	control_LMNA	7	13
AFAP1	1.45	0.00722	0.459	0.235	7.52	15.2	9.59e-05	2.14	RV	CELLSTATES	vFB1.2	control_LMNA	7	13
COL5A1	1.45	0.00388	0.89	0.511	8.42	16.9	3.93e-05	2.41	RV	CELLSTATES	vFB1.2	control_LMNA	7	13
PLAC9	1.43	0.0468	0.309	0.137	7.06	10.4	0.00126	1.33	RV	CELLSTATES	vFB1.2	control_LMNA	7	13
DPT	1.42	0.0345	0.345	0.234	7.37	11.2	0.000821	1.46	RV	CELLSTATES	vFB1.2	control_LMNA	7	13
LMNA	1.42	0.0106	0.456	0.332	7.71	14.2	0.000164	1.97	RV	CELLSTATES	vFB1.2	control_LMNA	7	13
FGF12	1.41	0.0293	0.45	0.152	7.44	11.6	0.00065	1.53	RV	CELLSTATES	vFB1.2	control_LMNA	7	13
TSHZ2	1.41	0.00648	1.47	0.905	9.23	15.5	8.07e-05	2.19	RV	CELLSTATES	vFB1.2	control_LMNA	7	13
CATSPERB	1.4	0.0175	0.69	0.311	8.01	13	0.000316	1.76	RV	CELLSTATES	vFB1.2	control_LMNA	7	13
CAMK1D	1.39	0.0301	0.348	0.184	7.2	11.5	0.000688	1.52	RV	CELLSTATES	vFB1.2	control_LMNA	7	13
WWTR1	1.39	0.00827	0.68	0.398	8.15	14.9	0.000113	2.08	RV	CELLSTATES	vFB1.2	control_LMNA	7	13
COL3A1	1.38	0.00577	1.09	0.843	8.85	15.9	6.59e-05	2.24	RV	CELLSTATES	vFB1.2	control_LMNA	7	13
C7	1.37	0.00217	4.98	3.33	10.9	18.2	1.98e-05	2.66	RV	CELLSTATES	vFB1.2	control_LMNA	7	13
COL12A1	1.37	0.0241	0.585	0.283	7.81	12.2	0.000486	1.62	RV	CELLSTATES	vFB1.2	control_LMNA	7	13
ST3GAL4	1.37	0.0356	0.299	0.194	7.18	11.1	0.000857	1.45	RV	CELLSTATES	vFB1.2	control_LMNA	7	13
NAV3	1.34	0.00954	1.31	0.591	8.85	14.5	0.000142	2.02	RV	CELLSTATES	vFB1.2	control_LMNA	7	13
KIAA1755	1.3	0.0422	0.366	0.207	7.26	10.6	0.00111	1.37	RV	CELLSTATES	vFB1.2	control_LMNA	7	13
NPAS2	1.3	0.0485	0.327	0.217	7.21	10.3	0.00134	1.31	RV	CELLSTATES	vFB1.2	control_LMNA	7	13
MRC2	1.28	0.0145	0.766	0.445	8.23	13.4	0.000245	1.84	RV	CELLSTATES	vFB1.2	control_LMNA	7	13
COL1A1	1.26	0.0203	0.623	0.376	7.96	12.6	0.000391	1.69	RV	CELLSTATES	vFB1.2	control_LMNA	7	13
NEAT1	1.23	0.00158	8.17	5.26	11.6	18.9	1.36e-05	2.8	RV	CELLSTATES	vFB1.2	control_LMNA	7	13
RNF152	1.19	0.0257	0.648	0.454	8.1	12	0.000542	1.59	RV	CELLSTATES	vFB1.2	control_LMNA	7	13
PDE4D	1.1	0.0476	1.07	0.825	8.89	10.4	0.00129	1.32	RV	CELLSTATES	vFB1.2	control_LMNA	7	13
ABCA8	1.08	0.0366	3.47	2.67	10.7	11	0.000908	1.44	RV	CELLSTATES	vFB1.2	control_LMNA	7	13
DCLK1	1.08	0.0406	1.9	1.13	9.55	10.7	0.00105	1.39	RV	CELLSTATES	vFB1.2	control_LMNA	7	13
MALAT1	0.939	0.00124	266	190	16.9	19.5	1e-05	2.9	RV	CELLSTATES	vFB1.2	control_LMNA	7	13

## Sheet: control_PKP2
Gene	logFC	FDR	mean_exp_control	mean_exp_genotype	logCPM	F	PValue	FDR_plot	Region	annotation_level	cell_state	comparison	Observations_genotype	Observations_reference
IGLC3	12	7.21e-18	0.262	0.00148	6.17	91.7	1.03e-21	17.1	RV	CELLSTATES	vFB1.2	control_PKP2	5	13
LIF	10	3.7e-08	0.0197	0	4.55	44.6	2.38e-11	7.43	RV	CELLSTATES	vFB1.2	control_PKP2	5	13
IGHM	9.14	2.94e-09	0.131	0.00148	5.46	50.4	1.25e-12	8.53	RV	CELLSTATES	vFB1.2	control_PKP2	5	13
LIPG	8.71	3.92e-06	0.0216	0.000749	4.58	33.7	6.41e-09	5.41	RV	CELLSTATES	vFB1.2	control_PKP2	5	13
SEMA4A	8.47	1.15e-06	0.0355	0.0121	5.06	36.5	1.55e-09	5.94	RV	CELLSTATES	vFB1.2	control_PKP2	5	13
PENK	8.42	8.82e-06	0.0158	0.000671	4.5	31.4	2.07e-08	5.05	RV	CELLSTATES	vFB1.2	control_PKP2	5	13
RMRP	8.42	8.82e-06	0.0158	0.000671	4.5	31.4	2.07e-08	5.05	RV	CELLSTATES	vFB1.2	control_PKP2	5	13
POSTN	8.13	5.31e-18	0.33	0.0673	6.89	93.7	3.77e-22	17.3	RV	CELLSTATES	vFB1.2	control_PKP2	5	13
VDR	7.68	4.35e-06	0.0296	0.00431	4.8	33.3	7.85e-09	5.36	RV	CELLSTATES	vFB1.2	control_PKP2	5	13
CENPF	7.63	1.23e-05	0.0213	0	4.53	30.6	3.25e-08	4.91	RV	CELLSTATES	vFB1.2	control_PKP2	5	13
ADAMTS14	7.5	1.7e-10	0.0949	0.0129	5.53	56.4	6.04e-14	9.77	RV	CELLSTATES	vFB1.2	control_PKP2	5	13
DEPDC1B	7.37	0.00017	0.0157	0.00142	4.53	24.5	7.39e-07	3.77	RV	CELLSTATES	vFB1.2	control_PKP2	5	13
AC007952.4	7.33	3.19e-07	0.05	0.0029	4.99	39.5	3.29e-10	6.5	RV	CELLSTATES	vFB1.2	control_PKP2	5	13
CA2	6.95	3.19e-07	0.067	0.0225	5.52	39.4	3.41e-10	6.5	RV	CELLSTATES	vFB1.2	control_PKP2	5	13
AC021594.2	6.87	6.97e-06	0.0355	0.00891	4.89	32.1	1.43e-08	5.16	RV	CELLSTATES	vFB1.2	control_PKP2	5	13
LEF1	6.5	0.000326	0.0197	0.00363	4.63	23	1.58e-06	3.49	RV	CELLSTATES	vFB1.2	control_PKP2	5	13
CILP	6.45	1.72e-08	0.109	0.00952	5.59	46.4	9.78e-12	7.76	RV	CELLSTATES	vFB1.2	control_PKP2	5	13
LIMK1	6.45	0.000982	0.0196	0.0056	4.71	20.4	6.39e-06	3.01	RV	CELLSTATES	vFB1.2	control_PKP2	5	13
SP140	6.27	0.0034	0.0137	0.00217	4.47	17.5	2.95e-05	2.47	RV	CELLSTATES	vFB1.2	control_PKP2	5	13
SNAP25	6.24	0.000158	0.0263	0.00292	4.83	24.7	6.64e-07	3.8	RV	CELLSTATES	vFB1.2	control_PKP2	5	13
EPHB3	6.07	0.00151	0.0185	0.000749	4.52	19.4	1.06e-05	2.82	RV	CELLSTATES	vFB1.2	control_PKP2	5	13
ST6GAL2	6.04	1.21e-05	0.045	0.00365	5.04	30.7	3.01e-08	4.92	RV	CELLSTATES	vFB1.2	control_PKP2	5	13
CHAF1B	5.99	0.00129	0.0236	0.00955	4.8	19.7	8.9e-06	2.89	RV	CELLSTATES	vFB1.2	control_PKP2	5	13
TOP2A	5.92	0.00197	0.0158	0.00371	4.56	18.7	1.5e-05	2.7	RV	CELLSTATES	vFB1.2	control_PKP2	5	13
MDFI	5.89	0.0026	0.0211	0.000671	4.53	18.2	2.02e-05	2.58	RV	CELLSTATES	vFB1.2	control_PKP2	5	13
EGR3	5.88	0.0018	0.0232	0.00403	4.68	19	1.32e-05	2.74	RV	CELLSTATES	vFB1.2	control_PKP2	5	13
IGDCC4	5.71	4.35e-06	0.081	0.00565	5.34	33.3	8.04e-09	5.36	RV	CELLSTATES	vFB1.2	control_PKP2	5	13
LINC00470	5.61	0.000817	0.0417	0.0362	5.45	20.9	4.94e-06	3.09	RV	CELLSTATES	vFB1.2	control_PKP2	5	13
CHST6	5.46	0.00752	0.0149	0.00268	4.58	15.5	8.18e-05	2.12	RV	CELLSTATES	vFB1.2	control_PKP2	5	13
PLA2G2A	5.46	9.19e-13	0.521	0.013	7.84	67.6	1.96e-16	12	RV	CELLSTATES	vFB1.2	control_PKP2	5	13
NUSAP1	5.44	0.00552	0.015	0.00282	4.56	16.3	5.51e-05	2.26	RV	CELLSTATES	vFB1.2	control_PKP2	5	13
PLAU	5.39	0.000316	0.0484	0.00225	4.98	23.1	1.51e-06	3.5	RV	CELLSTATES	vFB1.2	control_PKP2	5	13
AMPD3	5.33	0.0157	0.025	0.00373	4.83	15.5	0.000217	1.8	RV	CELLSTATES	vFB1.2	control_PKP2	5	13
CPXM1	5.3	0.021	0.0133	0.000749	4.5	14.2	0.00032	1.68	RV	CELLSTATES	vFB1.2	control_PKP2	5	13
SLC7A1	4.89	0.00827	0.0242	0.0044	4.67	15.3	9.24e-05	2.08	RV	CELLSTATES	vFB1.2	control_PKP2	5	13
PKN3	4.81	0.0101	0.0169	0	4.58	15.7	0.00012	2	RV	CELLSTATES	vFB1.2	control_PKP2	5	13
APOL4	4.78	0.00973	0.0377	0.00718	4.92	14.9	0.000113	2.01	RV	CELLSTATES	vFB1.2	control_PKP2	5	13
CSF3R	4.72	0.00591	0.0276	0.0102	4.97	16.1	6.14e-05	2.23	RV	CELLSTATES	vFB1.2	control_PKP2	5	13
BX322234.1	4.71	6.25e-06	0.124	0.0127	5.83	32.5	1.2e-08	5.2	RV	CELLSTATES	vFB1.2	control_PKP2	5	13
EDNRA	4.63	4.86e-05	0.101	0.03	5.66	27.5	1.6e-07	4.31	RV	CELLSTATES	vFB1.2	control_PKP2	5	13
GTSE1	4.61	0.0277	0.0144	0.00148	4.45	12.2	0.000466	1.56	RV	CELLSTATES	vFB1.2	control_PKP2	5	13
NCS1	4.6	0.0033	0.0342	0.0135	5.06	17.5	2.81e-05	2.48	RV	CELLSTATES	vFB1.2	control_PKP2	5	13
ANLN	4.59	0.039	0.0137	0.00371	4.49	11.3	0.000769	1.41	RV	CELLSTATES	vFB1.2	control_PKP2	5	13
FAM163A	4.58	0.00705	0.0365	0.00375	4.88	15.7	7.42e-05	2.15	RV	CELLSTATES	vFB1.2	control_PKP2	5	13
PMEPA1	4.56	3.09e-05	0.105	0.0411	5.88	28.5	9.21e-08	4.51	RV	CELLSTATES	vFB1.2	control_PKP2	5	13
PLAUR	4.55	0.00107	0.0646	0.00336	5.28	20.2	7.1e-06	2.97	RV	CELLSTATES	vFB1.2	control_PKP2	5	13
LDLR	4.54	1.72e-06	0.191	0.022	6.18	35.6	2.45e-09	5.76	RV	CELLSTATES	vFB1.2	control_PKP2	5	13
BBOX1-AS1	4.53	2.3e-06	0.128	0.0294	5.96	34.8	3.6e-09	5.64	RV	CELLSTATES	vFB1.2	control_PKP2	5	13
DTL	4.51	0.0191	0.0138	0.008	4.49	13.2	0.000287	1.72	RV	CELLSTATES	vFB1.2	control_PKP2	5	13
GALNT5	4.51	0.0293	0.0202	0.00357	4.59	12.1	0.00051	1.53	RV	CELLSTATES	vFB1.2	control_PKP2	5	13
SLC17A9	4.48	0.0158	0.0224	0.00438	4.72	13.6	0.000222	1.8	RV	CELLSTATES	vFB1.2	control_PKP2	5	13
SEL1L3	4.46	0.0124	0.0388	0.00268	4.84	14.3	0.000154	1.91	RV	CELLSTATES	vFB1.2	control_PKP2	5	13
C19orf18	4.45	0.0129	0.0364	0.00641	4.84	14.2	0.000164	1.89	RV	CELLSTATES	vFB1.2	control_PKP2	5	13
TLL1	4.42	0.00193	0.0521	0.00565	5.04	18.8	1.43e-05	2.71	RV	CELLSTATES	vFB1.2	control_PKP2	5	13
APLNR	4.41	0.000907	0.0834	0.00586	5.46	20.6	5.61e-06	3.04	RV	CELLSTATES	vFB1.2	control_PKP2	5	13
VWCE	4.38	0.0243	0.0193	0.00417	4.69	12.6	0.000396	1.61	RV	CELLSTATES	vFB1.2	control_PKP2	5	13
FMO1	4.35	0.0158	0.0192	0.00765	4.69	13.7	0.000219	1.8	RV	CELLSTATES	vFB1.2	control_PKP2	5	13
MELK	4.32	0.0363	0.0185	0.00296	4.57	11.5	0.000691	1.44	RV	CELLSTATES	vFB1.2	control_PKP2	5	13
ELANE	4.3	0.00552	0.0792	0.00276	5.29	16.3	5.49e-05	2.26	RV	CELLSTATES	vFB1.2	control_PKP2	5	13
ADGRE2	4.28	0.0336	0.0195	0.00417	4.65	11.7	0.000619	1.47	RV	CELLSTATES	vFB1.2	control_PKP2	5	13
CCDC34	4.28	0.00095	0.0496	0.0215	5.26	20.5	5.94e-06	3.02	RV	CELLSTATES	vFB1.2	control_PKP2	5	13
NTRK1	4.26	8.82e-06	0.123	0.0306	5.9	31.6	1.92e-08	5.05	RV	CELLSTATES	vFB1.2	control_PKP2	5	13
ADGRA2	4.21	0.000262	0.0975	0.0229	5.82	23.6	1.21e-06	3.58	RV	CELLSTATES	vFB1.2	control_PKP2	5	13
TNFAIP8	4.21	0.00811	0.0448	0.0475	5.47	15.3	9e-05	2.09	RV	CELLSTATES	vFB1.2	control_PKP2	5	13
BHLHE40	4.05	9.64e-06	0.223	0.0318	6.51	31.2	2.33e-08	5.02	RV	CELLSTATES	vFB1.2	control_PKP2	5	13
FP236383.1	3.99	8.57e-09	0.425	0.0739	7.12	48	4.27e-12	8.07	RV	CELLSTATES	vFB1.2	control_PKP2	5	13
NGFR	3.97	0.000592	0.0922	0.0151	5.63	21.6	3.37e-06	3.23	RV	CELLSTATES	vFB1.2	control_PKP2	5	13
ADAMTS4	3.93	2.64e-05	0.181	0.0221	6.11	28.9	7.52e-08	4.58	RV	CELLSTATES	vFB1.2	control_PKP2	5	13
CHRDL2	3.92	0.00536	0.0513	0.0169	5.14	16.4	5.26e-05	2.27	RV	CELLSTATES	vFB1.2	control_PKP2	5	13
SERPINE2	3.83	3.87e-08	0.372	0.0851	7	44.2	3.03e-11	7.41	RV	CELLSTATES	vFB1.2	control_PKP2	5	13
DGKI	3.75	3.7e-08	0.344	0.0978	7	44.4	2.63e-11	7.43	RV	CELLSTATES	vFB1.2	control_PKP2	5	13
ANGPTL2	3.72	0.000589	0.107	0.0215	5.64	21.6	3.28e-06	3.23	RV	CELLSTATES	vFB1.2	control_PKP2	5	13
ARAP3	3.71	0.0222	0.0459	0.0103	5.03	12.8	0.000347	1.65	RV	CELLSTATES	vFB1.2	control_PKP2	5	13
PCBP3	3.66	0.000141	0.149	0.0612	6.24	25	5.82e-07	3.85	RV	CELLSTATES	vFB1.2	control_PKP2	5	13
SLC7A5	3.66	0.0226	0.0436	0.0107	5.1	12.7	0.000361	1.65	RV	CELLSTATES	vFB1.2	control_PKP2	5	13
NR4A3	3.59	0.0188	0.061	0.0359	5.51	13.2	0.00028	1.73	RV	CELLSTATES	vFB1.2	control_PKP2	5	13
NOTCH1	3.54	0.00285	0.0818	0.0273	5.47	17.9	2.31e-05	2.55	RV	CELLSTATES	vFB1.2	control_PKP2	5	13
HSPH1	3.52	0.0324	0.0438	0.0316	5.39	11.8	0.000579	1.49	RV	CELLSTATES	vFB1.2	control_PKP2	5	13
KCND3	3.52	0.000589	0.177	0.0201	6.24	21.6	3.31e-06	3.23	RV	CELLSTATES	vFB1.2	control_PKP2	5	13
CREB3L1	3.5	0.00611	0.0735	0.0279	5.52	16	6.39e-05	2.21	RV	CELLSTATES	vFB1.2	control_PKP2	5	13
UNC5B	3.5	0.000211	0.146	0.0421	6.09	24.1	9.32e-07	3.67	RV	CELLSTATES	vFB1.2	control_PKP2	5	13
LIG1	3.46	0.0387	0.0335	0.0187	5.04	11.3	0.000757	1.41	RV	CELLSTATES	vFB1.2	control_PKP2	5	13
SH3BP2	3.45	0.0113	0.0632	0.0198	5.36	14.5	0.000137	1.95	RV	CELLSTATES	vFB1.2	control_PKP2	5	13
DIAPH3	3.43	0.0121	0.057	0.0242	5.35	14.4	0.00015	1.92	RV	CELLSTATES	vFB1.2	control_PKP2	5	13
SURF6	3.41	0.039	0.0463	0.0147	5.08	11.3	0.000768	1.41	RV	CELLSTATES	vFB1.2	control_PKP2	5	13
COL27A1	3.37	4.2e-05	0.215	0.0749	6.59	27.8	1.32e-07	4.38	RV	CELLSTATES	vFB1.2	control_PKP2	5	13
RAI1	3.36	0.00473	0.0958	0.0434	5.85	16.7	4.44e-05	2.33	RV	CELLSTATES	vFB1.2	control_PKP2	5	13
SERTAD4	3.36	0.00973	0.115	0.0265	5.72	14.9	0.000112	2.01	RV	CELLSTATES	vFB1.2	control_PKP2	5	13
P3H3	3.35	0.0387	0.0561	0.0189	5.31	11.3	0.000757	1.41	RV	CELLSTATES	vFB1.2	control_PKP2	5	13
SEPT9	3.33	6.48e-05	0.194	0.0581	6.42	26.8	2.26e-07	4.19	RV	CELLSTATES	vFB1.2	control_PKP2	5	13
ST3GAL2	3.33	0.00501	0.0956	0.0261	5.69	16.5	4.77e-05	2.3	RV	CELLSTATES	vFB1.2	control_PKP2	5	13
NEK6	3.24	0.00442	0.102	0.0273	5.64	16.8	4.05e-05	2.35	RV	CELLSTATES	vFB1.2	control_PKP2	5	13
NFATC1	3.22	0.000583	0.148	0.0561	6.18	21.7	3.19e-06	3.23	RV	CELLSTATES	vFB1.2	control_PKP2	5	13
NOTCH3	3.18	0.00973	0.0913	0.0292	5.64	14.9	0.000114	2.01	RV	CELLSTATES	vFB1.2	control_PKP2	5	13
STX4	3.18	0.0466	0.0527	0.0222	5.23	10.8	0.00102	1.33	RV	CELLSTATES	vFB1.2	control_PKP2	5	13
VEGFA	3.16	0.00109	0.169	0.0652	6.37	20.1	7.27e-06	2.96	RV	CELLSTATES	vFB1.2	control_PKP2	5	13
PLXND1	3.14	0.00752	0.124	0.0205	5.81	15.5	8.14e-05	2.12	RV	CELLSTATES	vFB1.2	control_PKP2	5	13
BAHCC1	3.12	0.0338	0.0733	0.011	5.32	11.7	0.000627	1.47	RV	CELLSTATES	vFB1.2	control_PKP2	5	13
KSR1	3.11	1.23e-05	0.273	0.102	6.81	30.6	3.21e-08	4.91	RV	CELLSTATES	vFB1.2	control_PKP2	5	13
SDK2	3.1	0.0276	0.067	0.0207	5.38	12.3	0.000462	1.56	RV	CELLSTATES	vFB1.2	control_PKP2	5	13
UBASH3B	3.08	0.0268	0.0511	0.0299	5.3	12.3	0.000444	1.57	RV	CELLSTATES	vFB1.2	control_PKP2	5	13
PLCG2	3.07	0.0366	0.0546	0.0225	5.15	11.5	0.000708	1.44	RV	CELLSTATES	vFB1.2	control_PKP2	5	13
CCL2	3.05	0.000117	0.424	0.0408	7.41	25.4	4.57e-07	3.93	RV	CELLSTATES	vFB1.2	control_PKP2	5	13
RRP1B	3.04	0.0293	0.078	0.0414	5.76	12.1	0.000508	1.53	RV	CELLSTATES	vFB1.2	control_PKP2	5	13
STK10	3.04	0.0324	0.0575	0.0351	5.55	11.8	0.000581	1.49	RV	CELLSTATES	vFB1.2	control_PKP2	5	13
FAIM2	3.03	0.0364	0.0871	0.0109	5.3	11.5	0.000696	1.44	RV	CELLSTATES	vFB1.2	control_PKP2	5	13
IER3	3.02	0.00359	0.158	0.0546	6.12	17.3	3.16e-05	2.45	RV	CELLSTATES	vFB1.2	control_PKP2	5	13
PIP5K1B	3.02	0.0391	0.105	0.0237	5.67	11.3	0.000779	1.41	RV	CELLSTATES	vFB1.2	control_PKP2	5	13
NSD2	2.98	0.00285	0.16	0.075	6.34	17.9	2.3e-05	2.55	RV	CELLSTATES	vFB1.2	control_PKP2	5	13
AL117190.1	2.94	0.0221	0.0727	0.0469	5.65	12.8	0.000344	1.66	RV	CELLSTATES	vFB1.2	control_PKP2	5	13
IER5L	2.94	0.0105	0.16	0.0312	6.04	14.7	0.000126	1.98	RV	CELLSTATES	vFB1.2	control_PKP2	5	13
HTRA3	2.92	0.00157	0.184	0.0672	6.48	19.3	1.12e-05	2.8	RV	CELLSTATES	vFB1.2	control_PKP2	5	13
THBS2	2.92	0.000373	0.226	0.0905	6.82	22.7	1.91e-06	3.43	RV	CELLSTATES	vFB1.2	control_PKP2	5	13
SAMD11	2.89	0.00829	0.133	0.0437	5.96	15.3	9.31e-05	2.08	RV	CELLSTATES	vFB1.2	control_PKP2	5	13
TMEM176B	2.87	0.0301	0.0908	0.0242	5.77	12	0.000531	1.52	RV	CELLSTATES	vFB1.2	control_PKP2	5	13
ST3GAL4	2.86	0.000475	0.299	0.127	7.08	22.2	2.5e-06	3.32	RV	CELLSTATES	vFB1.2	control_PKP2	5	13
CLIP2	2.85	0.00309	0.129	0.0907	6.3	17.7	2.53e-05	2.51	RV	CELLSTATES	vFB1.2	control_PKP2	5	13
LOXL2	2.84	0.00157	0.158	0.0672	6.21	19.3	1.13e-05	2.8	RV	CELLSTATES	vFB1.2	control_PKP2	5	13
C1GALT1	2.83	0.00581	0.206	0.071	6.4	16.1	5.99e-05	2.24	RV	CELLSTATES	vFB1.2	control_PKP2	5	13
FAM118A	2.78	0.00196	0.191	0.126	6.89	18.8	1.48e-05	2.71	RV	CELLSTATES	vFB1.2	control_PKP2	5	13
GXYLT2	2.78	0.000624	0.325	0.159	7.27	21.4	3.64e-06	3.21	RV	CELLSTATES	vFB1.2	control_PKP2	5	13
TNFRSF1A	2.74	0.0129	0.164	0.0651	6.42	14.2	0.000163	1.89	RV	CELLSTATES	vFB1.2	control_PKP2	5	13
AC007529.2	2.71	0.0415	0.106	0.0378	5.96	11.1	0.000871	1.38	RV	CELLSTATES	vFB1.2	control_PKP2	5	13
PTPRT	2.71	0.00841	0.207	0.0613	6.41	15.2	9.51e-05	2.07	RV	CELLSTATES	vFB1.2	control_PKP2	5	13
A4GALT	2.69	0.0415	0.0923	0.0385	5.75	11.1	0.000873	1.38	RV	CELLSTATES	vFB1.2	control_PKP2	5	13
SREBF1	2.68	0.00378	0.247	0.0774	6.67	17.2	3.39e-05	2.42	RV	CELLSTATES	vFB1.2	control_PKP2	5	13
RARRES1	2.67	8.12e-05	0.69	0.153	8.2	26.2	3.06e-07	4.09	RV	CELLSTATES	vFB1.2	control_PKP2	5	13
CDON	2.66	0.0334	0.121	0.0533	5.99	11.8	0.000607	1.48	RV	CELLSTATES	vFB1.2	control_PKP2	5	13
ADGRL3	2.65	3.09e-05	0.711	0.214	8.02	28.6	9.09e-08	4.51	RV	CELLSTATES	vFB1.2	control_PKP2	5	13
PKNOX2	2.65	4.2e-05	0.546	0.183	7.57	27.8	1.35e-07	4.38	RV	CELLSTATES	vFB1.2	control_PKP2	5	13
AP2A1	2.64	0.0142	0.146	0.0827	6.36	13.9	0.000188	1.85	RV	CELLSTATES	vFB1.2	control_PKP2	5	13
RRBP1	2.64	4.2e-05	0.586	0.156	7.66	27.9	1.3e-07	4.38	RV	CELLSTATES	vFB1.2	control_PKP2	5	13
TNFAIP6	2.64	0.023	0.145	0.0452	6.1	12.7	0.000371	1.64	RV	CELLSTATES	vFB1.2	control_PKP2	5	13
PLTP	2.61	0.0466	0.076	0.0576	5.9	10.8	0.00102	1.33	RV	CELLSTATES	vFB1.2	control_PKP2	5	13
IGFBP4	2.6	0.000491	0.446	0.134	7.41	22.1	2.66e-06	3.31	RV	CELLSTATES	vFB1.2	control_PKP2	5	13
ADAMTS1	2.59	0.0233	0.141	0.127	6.59	12.6	0.000377	1.63	RV	CELLSTATES	vFB1.2	control_PKP2	5	13
ARHGEF40	2.59	0.00973	0.165	0.0796	6.33	14.9	0.000114	2.01	RV	CELLSTATES	vFB1.2	control_PKP2	5	13
LAMA4	2.59	1.74e-05	0.741	0.262	8.07	29.8	4.71e-08	4.76	RV	CELLSTATES	vFB1.2	control_PKP2	5	13
SOX4	2.57	0.0287	0.127	0.0516	5.88	12.1	0.000496	1.54	RV	CELLSTATES	vFB1.2	control_PKP2	5	13
PTN	2.56	0.00408	0.3	0.118	7.06	17	3.69e-05	2.39	RV	CELLSTATES	vFB1.2	control_PKP2	5	13
RIPOR3	2.56	0.00262	0.333	0.0801	7.01	18.1	2.05e-05	2.58	RV	CELLSTATES	vFB1.2	control_PKP2	5	13
IL18R1	2.53	0.0391	0.138	0.0498	6.18	11.3	0.000773	1.41	RV	CELLSTATES	vFB1.2	control_PKP2	5	13
MT-ND4	2.52	0.0285	0.268	0.0492	6.82	12.2	0.000486	1.55	RV	CELLSTATES	vFB1.2	control_PKP2	5	13
CMIP	2.45	0.00574	0.194	0.121	6.66	16.2	5.8e-05	2.24	RV	CELLSTATES	vFB1.2	control_PKP2	5	13
AL117190.2	2.44	0.0136	0.175	0.0609	6.35	14.1	0.000175	1.87	RV	CELLSTATES	vFB1.2	control_PKP2	5	13
GFPT2	2.43	0.00129	0.336	0.156	7.18	19.7	8.9e-06	2.89	RV	CELLSTATES	vFB1.2	control_PKP2	5	13
ALDH1A3	2.42	0.036	0.101	0.0508	5.76	11.5	0.00068	1.44	RV	CELLSTATES	vFB1.2	control_PKP2	5	13
TNC	2.41	0.00809	0.223	0.38	7.41	15.4	8.92e-05	2.09	RV	CELLSTATES	vFB1.2	control_PKP2	5	13
PDE10A	2.39	0.00194	0.439	0.147	7.49	18.8	1.45e-05	2.71	RV	CELLSTATES	vFB1.2	control_PKP2	5	13
LPCAT2	2.38	0.00311	0.329	0.136	7.17	17.7	2.57e-05	2.51	RV	CELLSTATES	vFB1.2	control_PKP2	5	13
LSP1	2.38	0.0324	0.153	0.049	6.05	11.9	0.000576	1.49	RV	CELLSTATES	vFB1.2	control_PKP2	5	13
PRICKLE1	2.37	4.86e-05	1.08	0.307	8.43	27.4	1.66e-07	4.31	RV	CELLSTATES	vFB1.2	control_PKP2	5	13
XIST	2.37	0.00265	0.72	0.524	8.57	18.1	2.09e-05	2.58	RV	CELLSTATES	vFB1.2	control_PKP2	5	13
SH3PXD2A	2.36	0.000373	0.496	0.238	7.61	22.7	1.91e-06	3.43	RV	CELLSTATES	vFB1.2	control_PKP2	5	13
CARMN	2.32	0.0129	0.312	0.0558	6.71	14.2	0.000161	1.89	RV	CELLSTATES	vFB1.2	control_PKP2	5	13
ZCCHC24	2.32	0.0224	0.196	0.112	6.61	12.8	0.000352	1.65	RV	CELLSTATES	vFB1.2	control_PKP2	5	13
ACADVL	2.31	0.0459	0.165	0.092	6.73	10.8	0.000999	1.34	RV	CELLSTATES	vFB1.2	control_PKP2	5	13
HAS2	2.31	0.0343	0.187	0.151	6.76	11.7	0.00064	1.46	RV	CELLSTATES	vFB1.2	control_PKP2	5	13
IL1R1	2.31	0.00357	0.264	0.125	6.82	17.3	3.12e-05	2.45	RV	CELLSTATES	vFB1.2	control_PKP2	5	13
EYS	2.29	0.00366	0.442	0.234	7.68	17.3	3.25e-05	2.44	RV	CELLSTATES	vFB1.2	control_PKP2	5	13
CFD	2.28	0.000326	1.28	0.454	9.31	23	1.6e-06	3.49	RV	CELLSTATES	vFB1.2	control_PKP2	5	13
MRC2	2.28	0.000355	0.766	0.29	8.13	22.8	1.77e-06	3.45	RV	CELLSTATES	vFB1.2	control_PKP2	5	13
ACTN1	2.27	0.00734	0.351	0.237	7.43	15.6	7.83e-05	2.13	RV	CELLSTATES	vFB1.2	control_PKP2	5	13
LRP4	2.26	0.00216	0.772	0.233	8.52	18.5	1.66e-05	2.66	RV	CELLSTATES	vFB1.2	control_PKP2	5	13
BMPER	2.24	0.0142	0.396	0.103	7.16	14	0.000187	1.85	RV	CELLSTATES	vFB1.2	control_PKP2	5	13
FTL	2.24	0.0345	0.221	0.0799	6.72	11.6	0.000648	1.46	RV	CELLSTATES	vFB1.2	control_PKP2	5	13
ADAMTSL2	2.2	0.0173	0.429	0.101	7.27	13.4	0.000254	1.76	RV	CELLSTATES	vFB1.2	control_PKP2	5	13
ZNF423	2.19	0.0033	0.407	0.169	7.34	17.5	2.81e-05	2.48	RV	CELLSTATES	vFB1.2	control_PKP2	5	13
CEMIP	2.18	0.0224	0.222	0.0871	6.63	12.8	0.000354	1.65	RV	CELLSTATES	vFB1.2	control_PKP2	5	13
NID2	2.14	0.0153	0.286	0.09	6.83	13.7	0.000209	1.81	RV	CELLSTATES	vFB1.2	control_PKP2	5	13
RUNX1	2.13	0.000475	0.558	0.266	7.75	22.1	2.53e-06	3.32	RV	CELLSTATES	vFB1.2	control_PKP2	5	13
SEPT6	2.13	0.022	0.204	0.08	6.46	12.8	0.000341	1.66	RV	CELLSTATES	vFB1.2	control_PKP2	5	13
RNF152	2.06	0.000874	0.648	0.316	7.97	20.7	5.34e-06	3.06	RV	CELLSTATES	vFB1.2	control_PKP2	5	13
HES1	2.05	0.0155	0.509	0.147	7.81	13.7	0.000213	1.81	RV	CELLSTATES	vFB1.2	control_PKP2	5	13
CHSY1	2.01	0.00775	0.463	0.288	7.65	15.4	8.49e-05	2.11	RV	CELLSTATES	vFB1.2	control_PKP2	5	13
MB21D2	2.01	0.0138	0.289	0.178	7.03	14	0.000179	1.86	RV	CELLSTATES	vFB1.2	control_PKP2	5	13
C1QTNF1	2	0.0394	0.273	0.318	7.41	11.2	0.0008	1.4	RV	CELLSTATES	vFB1.2	control_PKP2	5	13
PDGFRB	1.98	0.00462	0.822	0.316	8.27	16.7	4.3e-05	2.34	RV	CELLSTATES	vFB1.2	control_PKP2	5	13
OAF	1.92	0.0303	0.339	0.125	7.15	12	0.000536	1.52	RV	CELLSTATES	vFB1.2	control_PKP2	5	13
ADAM19	1.91	0.0336	0.266	0.141	6.98	11.7	0.000621	1.47	RV	CELLSTATES	vFB1.2	control_PKP2	5	13
COL18A1	1.9	0.00752	0.49	0.303	7.69	15.5	8.15e-05	2.12	RV	CELLSTATES	vFB1.2	control_PKP2	5	13
KANK2	1.9	0.0345	0.363	0.122	7.12	11.6	0.000647	1.46	RV	CELLSTATES	vFB1.2	control_PKP2	5	13
COL19A1	1.89	0.025	0.269	0.136	6.81	12.5	0.000411	1.6	RV	CELLSTATES	vFB1.2	control_PKP2	5	13
KCNQ1OT1	1.87	0.00503	0.824	0.347	8.17	16.5	4.83e-05	2.3	RV	CELLSTATES	vFB1.2	control_PKP2	5	13
ROR2	1.86	0.0212	0.288	0.175	7.02	12.9	0.000324	1.67	RV	CELLSTATES	vFB1.2	control_PKP2	5	13
CATSPERB	1.85	0.028	0.69	0.255	8.01	12.2	0.000473	1.55	RV	CELLSTATES	vFB1.2	control_PKP2	5	13
PLXDC1	1.82	0.0364	0.428	0.144	7.43	11.5	0.000698	1.44	RV	CELLSTATES	vFB1.2	control_PKP2	5	13
ENG	1.79	0.0142	0.814	0.357	8.41	13.9	0.000188	1.85	RV	CELLSTATES	vFB1.2	control_PKP2	5	13
GUCY1A1	1.79	0.0395	0.599	0.205	7.8	11.2	0.000809	1.4	RV	CELLSTATES	vFB1.2	control_PKP2	5	13
PXDN	1.75	0.0391	0.374	0.23	7.42	11.3	0.000776	1.41	RV	CELLSTATES	vFB1.2	control_PKP2	5	13
MGP	1.74	0.0046	1.83	0.943	9.61	16.8	4.25e-05	2.34	RV	CELLSTATES	vFB1.2	control_PKP2	5	13
MIRLET7BHG	1.72	0.0286	0.497	0.318	7.71	12.1	0.000491	1.54	RV	CELLSTATES	vFB1.2	control_PKP2	5	13
TSHZ3	1.72	0.0437	0.358	0.224	7.42	10.9	0.000942	1.36	RV	CELLSTATES	vFB1.2	control_PKP2	5	13
AFAP1	1.71	0.0269	0.459	0.245	7.58	12.3	0.000447	1.57	RV	CELLSTATES	vFB1.2	control_PKP2	5	13
OSMR	1.71	0.0398	0.535	0.279	7.83	11.2	0.000826	1.4	RV	CELLSTATES	vFB1.2	control_PKP2	5	13
GLI2	1.69	0.04	0.278	0.201	6.96	11.2	0.000835	1.4	RV	CELLSTATES	vFB1.2	control_PKP2	5	13
LSAMP	1.6	0.017	2.23	0.715	9.5	13.4	0.000248	1.77	RV	CELLSTATES	vFB1.2	control_PKP2	5	13
LRP1	1.56	0.0437	0.694	0.302	8.09	10.9	0.000939	1.36	RV	CELLSTATES	vFB1.2	control_PKP2	5	13
PDE4D	1.56	0.0188	1.07	0.681	8.82	13.2	0.000281	1.73	RV	CELLSTATES	vFB1.2	control_PKP2	5	13
FN1	1.54	0.0228	0.886	0.766	8.59	12.7	0.000365	1.64	RV	CELLSTATES	vFB1.2	control_PKP2	5	13
IGF1	1.51	0.0279	0.659	0.38	7.92	12.2	0.000471	1.55	RV	CELLSTATES	vFB1.2	control_PKP2	5	13
COL5A1	1.39	0.0497	0.89	0.51	8.41	10.6	0.00111	1.3	RV	CELLSTATES	vFB1.2	control_PKP2	5	13
KAZN	1.16	0.0173	6.59	3.8	11.3	13.4	0.000254	1.76	RV	CELLSTATES	vFB1.2	control_PKP2	5	13
NEAT1	1.13	0.0166	8.17	5.62	11.6	13.5	0.000236	1.78	RV	CELLSTATES	vFB1.2	control_PKP2	5	13
MALAT1	0.685	0.00265	266	219	17	18.1	2.11e-05	2.58	RV	CELLSTATES	vFB1.2	control_PKP2	5	13

## Sheet: control_PVneg
Gene	logFC	FDR	mean_exp_control	mean_exp_genotype	logCPM	F	PValue	FDR_plot	Region	annotation_level	cell_state	comparison	Observations_genotype	Observations_reference
IGLC3	9.69	2.9e-11	0.262	0	6.67	60.8	6.24e-15	10.5	RV	CELLSTATES	vFB1.2	control_PVneg	4	13
IGHM	7.67	5.36e-06	0.131	0	6.08	34.9	3.46e-09	5.27	RV	CELLSTATES	vFB1.2	control_PVneg	4	13
ADAMTS14	6.1	0.00021	0.0949	0.00214	6.03	27.2	1.8e-07	3.68	RV	CELLSTATES	vFB1.2	control_PVneg	4	13
AC021594.2	6.07	0.000851	0.0355	0	5.53	24	9.75e-07	3.07	RV	CELLSTATES	vFB1.2	control_PVneg	4	13
LINC00470	5.49	0.00654	0.0417	0	5.58	19.2	1.17e-05	2.18	RV	CELLSTATES	vFB1.2	control_PVneg	4	13
ST6GAL2	5.15	0.00685	0.045	0	5.68	18.8	1.48e-05	2.16	RV	CELLSTATES	vFB1.2	control_PVneg	4	13
SEMA4A	5.09	0.00533	0.0355	0.00214	5.55	19.7	9.17e-06	2.27	RV	CELLSTATES	vFB1.2	control_PVneg	4	13
BHLHE40	4.81	1.23e-05	0.223	0.0299	6.86	32.9	9.71e-09	4.91	RV	CELLSTATES	vFB1.2	control_PVneg	4	13
PLAU	4.76	0.0152	0.0484	0	5.67	16.5	4.79e-05	1.82	RV	CELLSTATES	vFB1.2	control_PVneg	4	13
PLA2G2A	4.74	3.22e-09	0.521	0.0268	8.16	50.6	1.15e-12	8.49	RV	CELLSTATES	vFB1.2	control_PVneg	4	13
LIF	4.67	0.00843	0.0197	0	5.34	18.1	2.05e-05	2.07	RV	CELLSTATES	vFB1.2	control_PVneg	4	13
MOCOS	4.66	0.0256	0.0283	0	5.5	15	0.000108	1.59	RV	CELLSTATES	vFB1.2	control_PVneg	4	13
LIPG	4.63	0.0211	0.0216	0	5.35	15.6	7.84e-05	1.68	RV	CELLSTATES	vFB1.2	control_PVneg	4	13
GAS2L3	4.57	0.0333	0.0257	0	5.43	14.1	0.000177	1.48	RV	CELLSTATES	vFB1.2	control_PVneg	4	13
C14orf132	4.47	0.0333	0.0241	0	5.42	14.1	0.000172	1.48	RV	CELLSTATES	vFB1.2	control_PVneg	4	13
TOX2	4.46	0.0285	0.0591	0	5.77	14.7	0.000128	1.55	RV	CELLSTATES	vFB1.2	control_PVneg	4	13
KSR1	4.32	1.23e-05	0.273	0.0165	7	33	9.43e-09	4.91	RV	CELLSTATES	vFB1.2	control_PVneg	4	13
TEX26-AS1	4.28	0.0498	0.0375	0	5.61	12.8	0.00034	1.3	RV	CELLSTATES	vFB1.2	control_PVneg	4	13
EGR3	4.26	0.0444	0.0232	0	5.36	13.3	0.000262	1.35	RV	CELLSTATES	vFB1.2	control_PVneg	4	13
PENK	4.25	0.0131	0.0158	0	5.29	16.9	3.84e-05	1.88	RV	CELLSTATES	vFB1.2	control_PVneg	4	13
SLC17A9	4.25	0.0489	0.0224	0	5.42	13	0.000319	1.31	RV	CELLSTATES	vFB1.2	control_PVneg	4	13
TOP2A	4.25	0.0131	0.0158	0	5.29	16.9	3.84e-05	1.88	RV	CELLSTATES	vFB1.2	control_PVneg	4	13
CILP	4.19	0.00685	0.109	0.00824	6.12	18.9	1.36e-05	2.16	RV	CELLSTATES	vFB1.2	control_PVneg	4	13
CYFIP2	4.18	0.047	0.0433	0	5.59	13.1	0.000291	1.33	RV	CELLSTATES	vFB1.2	control_PVneg	4	13
ALDH1A3	4.13	0.00685	0.101	0.00427	6.09	18.8	1.49e-05	2.16	RV	CELLSTATES	vFB1.2	control_PVneg	4	13
SPNS2	4.09	0.0498	0.0169	0	5.31	12.8	0.000342	1.3	RV	CELLSTATES	vFB1.2	control_PVneg	4	13
ADAMTS9	4.04	0.0345	0.0665	0.00427	5.81	13.9	0.000195	1.46	RV	CELLSTATES	vFB1.2	control_PVneg	4	13
GPRC5A	3.86	0.0242	0.0607	0.00641	5.98	15.2	9.7e-05	1.62	RV	CELLSTATES	vFB1.2	control_PVneg	4	13
PRR5L	3.71	0.0498	0.0768	0.0278	5.86	12.9	0.000337	1.3	RV	CELLSTATES	vFB1.2	control_PVneg	4	13
BBOX1-AS1	3.55	0.00685	0.128	0.0143	6.39	18.9	1.38e-05	2.16	RV	CELLSTATES	vFB1.2	control_PVneg	4	13
GUCY1B1	3.39	0.0452	0.0882	0.00641	6.06	13.2	0.000275	1.34	RV	CELLSTATES	vFB1.2	control_PVneg	4	13
AC007529.2	3.37	0.0234	0.106	0.0128	6.33	15.4	8.89e-05	1.63	RV	CELLSTATES	vFB1.2	control_PVneg	4	13
SOX4	3.36	0.0311	0.127	0.0317	6.17	14.4	0.000151	1.51	RV	CELLSTATES	vFB1.2	control_PVneg	4	13
ADAMTS4	3.32	0.00685	0.181	0.0282	6.56	18.9	1.4e-05	2.16	RV	CELLSTATES	vFB1.2	control_PVneg	4	13
TMEM176B	3.29	0.0333	0.0908	0.0123	6.25	14.2	0.000167	1.48	RV	CELLSTATES	vFB1.2	control_PVneg	4	13
ANGPTL2	3.28	0.0317	0.107	0.0183	6.16	14.3	0.000157	1.5	RV	CELLSTATES	vFB1.2	control_PVneg	4	13
FAP	3.25	0.047	0.087	0.0342	6.16	13.1	0.000293	1.33	RV	CELLSTATES	vFB1.2	control_PVneg	4	13
RASSF3	3.2	0.014	0.15	0.0125	6.44	16.8	4.21e-05	1.85	RV	CELLSTATES	vFB1.2	control_PVneg	4	13
PCBP3	3.12	0.02	0.149	0.0679	6.48	15.8	7.16e-05	1.7	RV	CELLSTATES	vFB1.2	control_PVneg	4	13
TTTY10	3.01	0.0479	0.087	0.0256	6.35	13.1	0.000302	1.32	RV	CELLSTATES	vFB1.2	control_PVneg	4	13
CCL2	2.98	0.000851	0.424	0.0866	7.75	24.1	9.16e-07	3.07	RV	CELLSTATES	vFB1.2	control_PVneg	4	13
TNFAIP6	2.9	0.0333	0.145	0.0244	6.4	14	0.000183	1.48	RV	CELLSTATES	vFB1.2	control_PVneg	4	13
S100A4	2.79	0.0162	0.234	0.0418	7.03	16.3	5.45e-05	1.79	RV	CELLSTATES	vFB1.2	control_PVneg	4	13
POSTN	2.77	0.0242	0.33	0.135	7.24	15.2	9.7e-05	1.62	RV	CELLSTATES	vFB1.2	control_PVneg	4	13
IL1R1	2.71	0.0091	0.264	0.0641	7.06	17.9	2.28e-05	2.04	RV	CELLSTATES	vFB1.2	control_PVneg	4	13
CMTM8	2.68	0.0304	0.175	0.0329	6.69	14.5	0.000139	1.52	RV	CELLSTATES	vFB1.2	control_PVneg	4	13
DGKI	2.59	0.0148	0.344	0.133	7.31	16.6	4.55e-05	1.83	RV	CELLSTATES	vFB1.2	control_PVneg	4	13
HES1	2.57	0.00424	0.509	0.115	8.03	20.2	6.99e-06	2.37	RV	CELLSTATES	vFB1.2	control_PVneg	4	13
ZNF804B	2.45	0.0202	0.245	0.0467	7.12	15.7	7.38e-05	1.69	RV	CELLSTATES	vFB1.2	control_PVneg	4	13
FTL	2.39	0.0444	0.221	0.0605	7.02	13.3	0.000264	1.35	RV	CELLSTATES	vFB1.2	control_PVneg	4	13
RUNX1	2.37	0.0113	0.558	0.198	7.87	17.4	2.99e-05	1.95	RV	CELLSTATES	vFB1.2	control_PVneg	4	13
KAZN	2.34	5.1e-06	6.59	2.2	11.3	35.2	2.93e-09	5.29	RV	CELLSTATES	vFB1.2	control_PVneg	4	13
PABPC1	2.19	0.0333	0.332	0.135	7.41	14	0.00018	1.48	RV	CELLSTATES	vFB1.2	control_PVneg	4	13
CATSPERB	2.08	0.0242	0.69	0.222	8.2	15.2	9.69e-05	1.62	RV	CELLSTATES	vFB1.2	control_PVneg	4	13
LMNA	2.06	0.0374	0.456	0.198	7.71	13.7	0.000214	1.43	RV	CELLSTATES	vFB1.2	control_PVneg	4	13
MARCH3	2.05	0.0333	0.483	0.163	7.94	14	0.000182	1.48	RV	CELLSTATES	vFB1.2	control_PVneg	4	13
CHSY1	2.02	0.0333	0.463	0.151	7.65	14	0.000184	1.48	RV	CELLSTATES	vFB1.2	control_PVneg	4	13
EYS	1.97	0.0498	0.442	0.246	7.92	12.8	0.000342	1.3	RV	CELLSTATES	vFB1.2	control_PVneg	4	13
SAT1	1.86	0.0284	1.04	0.49	8.85	14.7	0.000126	1.55	RV	CELLSTATES	vFB1.2	control_PVneg	4	13
CFD	1.74	0.02	1.28	0.743	9.51	15.8	7.05e-05	1.7	RV	CELLSTATES	vFB1.2	control_PVneg	4	13
MALAT1	1.14	1.35e-06	266	185	17	38.4	5.8e-10	5.87	RV	CELLSTATES	vFB1.2	control_PVneg	4	13

## Sheet: control_RBM20
Gene	logFC	FDR	mean_exp_control	mean_exp_genotype	logCPM	F	PValue	FDR_plot	Region	annotation_level	cell_state	comparison	Observations_genotype	Observations_reference
IGLC3	8.8	1.61e-13	0.262	0	6.63	71	3.53e-17	12.8	RV	CELLSTATES	vFB1.2	control_RBM20	5	13
XIST	8.6	7.07e-23	0.72	0	8.36	116	5.16e-27	22.2	RV	CELLSTATES	vFB1.2	control_RBM20	5	13
IGHM	5.67	1.04e-05	0.131	0.00286	6.08	32.5	1.21e-08	4.98	RV	CELLSTATES	vFB1.2	control_RBM20	5	13
AC021594.2	5.59	0.000134	0.0355	0	5.54	26.4	2.84e-07	3.87	RV	CELLSTATES	vFB1.2	control_RBM20	5	13
EPHB2	5.21	0.000334	0.0693	0	5.75	24.1	9.27e-07	3.48	RV	CELLSTATES	vFB1.2	control_RBM20	5	13
CHRDL2	5.13	0.000524	0.0513	0	5.73	22.9	1.69e-06	3.28	RV	CELLSTATES	vFB1.2	control_RBM20	5	13
SHROOM2	5.04	0.00114	0.0381	0	5.55	20.8	4.99e-06	2.94	RV	CELLSTATES	vFB1.2	control_RBM20	5	13
ST6GAL2	5	0.000743	0.045	0	5.69	22	2.71e-06	3.13	RV	CELLSTATES	vFB1.2	control_RBM20	5	13
APOL4	4.59	0.00491	0.0377	0	5.54	17.5	2.94e-05	2.31	RV	CELLSTATES	vFB1.2	control_RBM20	5	13
CILP	4.59	4.75e-05	0.109	0.00741	6.11	28.9	7.53e-08	4.32	RV	CELLSTATES	vFB1.2	control_RBM20	5	13
POSTN	4.52	7.54e-07	0.33	0.0326	7.1	39.5	3.36e-10	6.12	RV	CELLSTATES	vFB1.2	control_RBM20	5	13
LIF	4.41	0.00177	0.0197	0	5.36	19.9	8.35e-06	2.75	RV	CELLSTATES	vFB1.2	control_RBM20	5	13
LIPG	4.39	0.00475	0.0216	0	5.37	17.5	2.81e-05	2.32	RV	CELLSTATES	vFB1.2	control_RBM20	5	13
TOX2	4.34	0.00657	0.0591	0	5.75	16.8	4.17e-05	2.18	RV	CELLSTATES	vFB1.2	control_RBM20	5	13
PRAG1	4.2	0.00854	0.0196	0	5.35	16.1	6.05e-05	2.07	RV	CELLSTATES	vFB1.2	control_RBM20	5	13
ADAMTS14	4.13	0.000465	0.0949	0.0106	6.07	23.3	1.39e-06	3.33	RV	CELLSTATES	vFB1.2	control_RBM20	5	13
AMPD3	4.13	0.0367	0.025	0.00247	5.57	13.8	0.000484	1.44	RV	CELLSTATES	vFB1.2	control_RBM20	5	13
HMBS	4.07	0.018	0.0179	0	5.38	14.3	0.000159	1.74	RV	CELLSTATES	vFB1.2	control_RBM20	5	13
LDLR	4.05	1.19e-05	0.191	0.0131	6.57	32	1.51e-08	4.93	RV	CELLSTATES	vFB1.2	control_RBM20	5	13
APLNR	4.03	0.00177	0.0834	0.00526	6.05	19.8	8.38e-06	2.75	RV	CELLSTATES	vFB1.2	control_RBM20	5	13
RMRP	4.03	0.00362	0.0158	0	5.31	18.2	1.97e-05	2.44	RV	CELLSTATES	vFB1.2	control_RBM20	5	13
TOP2A	4.03	0.00362	0.0158	0	5.31	18.2	1.97e-05	2.44	RV	CELLSTATES	vFB1.2	control_RBM20	5	13
FAM196B	4.02	0.0168	0.0269	0	5.47	14.5	0.000142	1.78	RV	CELLSTATES	vFB1.2	control_RBM20	5	13
PCBP3	4.01	3.22e-05	0.149	0.0146	6.42	29.8	4.7e-08	4.49	RV	CELLSTATES	vFB1.2	control_RBM20	5	13
HIC1	3.97	0.0181	0.0362	0	5.56	14.2	0.000161	1.74	RV	CELLSTATES	vFB1.2	control_RBM20	5	13
CENPF	3.93	0.016	0.0213	0	5.35	14.6	0.000134	1.79	RV	CELLSTATES	vFB1.2	control_RBM20	5	13
KCND2	3.93	0.000484	0.133	0.0123	6.22	23.2	1.48e-06	3.32	RV	CELLSTATES	vFB1.2	control_RBM20	5	13
SPNS2	3.92	0.0168	0.0169	0	5.33	14.5	0.000143	1.78	RV	CELLSTATES	vFB1.2	control_RBM20	5	13
VWCE	3.9	0.0208	0.0193	0	5.4	13.8	0.000199	1.68	RV	CELLSTATES	vFB1.2	control_RBM20	5	13
PRR5	3.89	0.0207	0.0264	0	5.43	13.9	0.000197	1.68	RV	CELLSTATES	vFB1.2	control_RBM20	5	13
AC036103.1	3.8	0.0396	0.03	0	5.45	12.4	0.000533	1.4	RV	CELLSTATES	vFB1.2	control_RBM20	5	13
BBOX1-AS1	3.76	0.000132	0.128	0.015	6.37	26.5	2.7e-07	3.88	RV	CELLSTATES	vFB1.2	control_RBM20	5	13
CD248	3.74	0.0345	0.0394	0	5.51	12.5	0.000411	1.46	RV	CELLSTATES	vFB1.2	control_RBM20	5	13
ADGRE2	3.73	0.0263	0.0195	0	5.36	13.2	0.000284	1.58	RV	CELLSTATES	vFB1.2	control_RBM20	5	13
DGKI	3.73	7.54e-07	0.344	0.0395	7.24	39.2	3.85e-10	6.12	RV	CELLSTATES	vFB1.2	control_RBM20	5	13
EPHB3	3.69	0.0279	0.0185	0	5.33	13	0.000309	1.55	RV	CELLSTATES	vFB1.2	control_RBM20	5	13
BHLHE40-AS1	3.67	0.0332	0.0316	0.00247	5.5	12.6	0.000385	1.48	RV	CELLSTATES	vFB1.2	control_RBM20	5	13
TMC6	3.56	0.0488	0.0302	0	5.45	11.4	0.000759	1.31	RV	CELLSTATES	vFB1.2	control_RBM20	5	13
PLA2G2A	3.49	3.96e-08	0.521	0.058	8.12	45.6	1.45e-11	7.4	RV	CELLSTATES	vFB1.2	control_RBM20	5	13
SEMA4A	3.49	0.035	0.0355	0.00691	5.59	12.3	0.000449	1.46	RV	CELLSTATES	vFB1.2	control_RBM20	5	13
CD101	3.42	0.0424	0.0163	0	5.31	11.7	0.00061	1.37	RV	CELLSTATES	vFB1.2	control_RBM20	5	13
SNAP25	3.41	0.0424	0.0263	0.00494	5.57	11.8	0.000598	1.37	RV	CELLSTATES	vFB1.2	control_RBM20	5	13
ZMYND19	3.4	0.0481	0.0194	0	5.35	11.4	0.000738	1.32	RV	CELLSTATES	vFB1.2	control_RBM20	5	13
MYRF	3.39	0.0487	0.0141	0	5.32	11.4	0.000754	1.31	RV	CELLSTATES	vFB1.2	control_RBM20	5	13
IGDCC4	3.36	0.00713	0.081	0.0119	5.96	16.5	4.9e-05	2.15	RV	CELLSTATES	vFB1.2	control_RBM20	5	13
PRR5L	3.33	0.0126	0.0768	0.00938	5.87	15.2	9.86e-05	1.9	RV	CELLSTATES	vFB1.2	control_RBM20	5	13
TGFB3	3.26	0.0183	0.07	0.0105	5.89	14.2	0.000167	1.74	RV	CELLSTATES	vFB1.2	control_RBM20	5	13
PENK	3.25	0.0252	0.0158	0.00247	5.33	13.3	0.000268	1.6	RV	CELLSTATES	vFB1.2	control_RBM20	5	13
SH3BP2	3.22	0.0197	0.0632	0.0102	5.88	14	0.000185	1.71	RV	CELLSTATES	vFB1.2	control_RBM20	5	13
ADAMTS9	3.18	0.035	0.0665	0.00971	5.81	12.4	0.000435	1.46	RV	CELLSTATES	vFB1.2	control_RBM20	5	13
ALDH1A3	3.18	0.00419	0.101	0.0127	6.12	17.9	2.39e-05	2.38	RV	CELLSTATES	vFB1.2	control_RBM20	5	13
GNA14-AS1	3.12	0.000174	0.235	0.03	6.98	25.7	4.08e-07	3.76	RV	CELLSTATES	vFB1.2	control_RBM20	5	13
KAZN	3.09	3.9e-14	6.59	0.935	11.2	74.6	5.69e-18	13.4	RV	CELLSTATES	vFB1.2	control_RBM20	5	13
KCND3	2.96	0.00117	0.177	0.0221	6.66	20.8	5.19e-06	2.93	RV	CELLSTATES	vFB1.2	control_RBM20	5	13
LAMA4	2.87	2.59e-06	0.741	0.116	8.16	36.3	1.73e-09	5.59	RV	CELLSTATES	vFB1.2	control_RBM20	5	13
COL27A1	2.85	0.00039	0.215	0.0424	6.84	23.7	1.11e-06	3.41	RV	CELLSTATES	vFB1.2	control_RBM20	5	13
LSP1	2.82	0.00474	0.153	0.0219	6.47	17.6	2.77e-05	2.32	RV	CELLSTATES	vFB1.2	control_RBM20	5	13
KSR1	2.79	0.000293	0.273	0.0541	7.05	24.4	7.69e-07	3.53	RV	CELLSTATES	vFB1.2	control_RBM20	5	13
LSAMP-AS1	2.77	0.0217	0.0969	0.0324	6.3	13.7	0.00021	1.66	RV	CELLSTATES	vFB1.2	control_RBM20	5	13
SELENBP1	2.75	0.00713	0.154	0.0176	6.53	16.5	4.83e-05	2.15	RV	CELLSTATES	vFB1.2	control_RBM20	5	13
BX322234.1	2.74	0.00713	0.124	0.0273	6.36	16.5	4.86e-05	2.15	RV	CELLSTATES	vFB1.2	control_RBM20	5	13
DNMT1	2.74	0.00337	0.172	0.0254	6.56	18.4	1.77e-05	2.47	RV	CELLSTATES	vFB1.2	control_RBM20	5	13
ANGPTL2	2.73	0.0172	0.107	0.0199	6.17	14.4	0.000149	1.77	RV	CELLSTATES	vFB1.2	control_RBM20	5	13
ARHGEF40	2.69	0.004	0.165	0.0325	6.52	18	2.22e-05	2.4	RV	CELLSTATES	vFB1.2	control_RBM20	5	13
CCL2	2.69	8.34e-05	0.424	0.058	7.69	27.6	1.52e-07	4.08	RV	CELLSTATES	vFB1.2	control_RBM20	5	13
HAS2	2.67	0.00232	0.187	0.0412	6.7	19.2	1.15e-05	2.63	RV	CELLSTATES	vFB1.2	control_RBM20	5	13
IGFBP4	2.67	8.04e-05	0.446	0.0767	7.58	27.7	1.41e-07	4.09	RV	CELLSTATES	vFB1.2	control_RBM20	5	13
SOX4	2.64	0.0182	0.127	0.02	6.19	14.2	0.000165	1.74	RV	CELLSTATES	vFB1.2	control_RBM20	5	13
HGF	2.61	0.018	0.105	0.0277	6.23	14.3	0.000158	1.74	RV	CELLSTATES	vFB1.2	control_RBM20	5	13
FST	2.58	0.0396	0.0826	0.0274	6.18	12	0.000533	1.4	RV	CELLSTATES	vFB1.2	control_RBM20	5	13
IER5L	2.57	0.0136	0.16	0.0274	6.51	15	0.00011	1.87	RV	CELLSTATES	vFB1.2	control_RBM20	5	13
PTGFRN	2.53	0.0132	0.129	0.0367	6.39	15	0.000105	1.88	RV	CELLSTATES	vFB1.2	control_RBM20	5	13
NID2	2.52	0.00107	0.286	0.0478	7.11	21	4.55e-06	2.97	RV	CELLSTATES	vFB1.2	control_RBM20	5	13
NEK6	2.5	0.035	0.102	0.0216	6.12	12.3	0.000443	1.46	RV	CELLSTATES	vFB1.2	control_RBM20	5	13
SH3PXD2A	2.5	0.000185	0.496	0.128	7.7	25.4	4.58e-07	3.73	RV	CELLSTATES	vFB1.2	control_RBM20	5	13
TMEM176B	2.47	0.04	0.0908	0.0204	6.25	11.9	0.000547	1.4	RV	CELLSTATES	vFB1.2	control_RBM20	5	13
PRICKLE1	2.46	1.34e-05	1.08	0.191	8.56	31.6	1.86e-08	4.87	RV	CELLSTATES	vFB1.2	control_RBM20	5	13
GNAO1	2.45	0.00699	0.192	0.0411	6.66	16.6	4.54e-05	2.16	RV	CELLSTATES	vFB1.2	control_RBM20	5	13
GRID2	2.45	0.0367	0.127	0.0298	6.35	12.2	0.000484	1.44	RV	CELLSTATES	vFB1.2	control_RBM20	5	13
SAMD11	2.41	0.0241	0.133	0.0442	6.38	13.4	0.000251	1.62	RV	CELLSTATES	vFB1.2	control_RBM20	5	13
PKNOX2	2.39	0.000295	0.546	0.129	7.72	24.4	7.96e-07	3.53	RV	CELLSTATES	vFB1.2	control_RBM20	5	13
CDON	2.38	0.035	0.121	0.026	6.27	12.3	0.000452	1.46	RV	CELLSTATES	vFB1.2	control_RBM20	5	13
CMIP	2.33	0.00699	0.194	0.073	6.78	16.6	4.51e-05	2.16	RV	CELLSTATES	vFB1.2	control_RBM20	5	13
GNA14	2.32	0.00026	0.564	0.121	7.93	24.7	6.64e-07	3.59	RV	CELLSTATES	vFB1.2	control_RBM20	5	13
LSAMP	2.31	9.28e-06	2.23	0.37	9.52	33	9.03e-09	5.03	RV	CELLSTATES	vFB1.2	control_RBM20	5	13
ALDH18A1	2.28	0.0468	0.109	0.0405	6.3	11.5	0.0007	1.33	RV	CELLSTATES	vFB1.2	control_RBM20	5	13
BHLHE40	2.26	0.00789	0.223	0.0556	6.92	16.3	5.47e-05	2.1	RV	CELLSTATES	vFB1.2	control_RBM20	5	13
PDZRN3	2.25	0.000793	0.495	0.128	7.77	21.7	3.18e-06	3.1	RV	CELLSTATES	vFB1.2	control_RBM20	5	13
THBS2	2.22	0.00598	0.226	0.0898	7.07	17	3.67e-05	2.22	RV	CELLSTATES	vFB1.2	control_RBM20	5	13
NTRK1	2.21	0.035	0.123	0.0551	6.4	12.3	0.00045	1.46	RV	CELLSTATES	vFB1.2	control_RBM20	5	13
ADAM12	2.2	0.0326	0.147	0.0786	6.49	12.7	0.000375	1.49	RV	CELLSTATES	vFB1.2	control_RBM20	5	13
DIO2	2.2	0.0469	0.138	0.0335	6.34	11.5	0.000708	1.33	RV	CELLSTATES	vFB1.2	control_RBM20	5	13
HMCN2	2.2	0.0345	0.151	0.0334	6.49	12.5	0.000413	1.46	RV	CELLSTATES	vFB1.2	control_RBM20	5	13
ADAMTS6	2.18	0.0345	0.161	0.0327	6.45	12.5	0.00041	1.46	RV	CELLSTATES	vFB1.2	control_RBM20	5	13
PDE10A	2.18	0.0011	0.439	0.0997	7.65	20.9	4.73e-06	2.96	RV	CELLSTATES	vFB1.2	control_RBM20	5	13
ADAMTSL2	2.16	0.00258	0.429	0.0722	7.46	19	1.32e-05	2.59	RV	CELLSTATES	vFB1.2	control_RBM20	5	13
TNPO2	2.16	0.0424	0.163	0.0341	6.54	11.7	0.00061	1.37	RV	CELLSTATES	vFB1.2	control_RBM20	5	13
RASA3	2.15	0.0304	0.153	0.0497	6.55	12.8	0.000346	1.52	RV	CELLSTATES	vFB1.2	control_RBM20	5	13
AVIL	2.13	0.049	0.127	0.0495	6.41	11.3	0.000769	1.31	RV	CELLSTATES	vFB1.2	control_RBM20	5	13
UNC5B	2.1	0.0417	0.146	0.0584	6.46	11.8	0.000584	1.38	RV	CELLSTATES	vFB1.2	control_RBM20	5	13
RIPOR3	2.08	0.00713	0.333	0.0813	7.36	16.5	4.77e-05	2.15	RV	CELLSTATES	vFB1.2	control_RBM20	5	13
AC084357.2	2.05	0.0132	0.227	0.0713	7.16	15	0.000106	1.88	RV	CELLSTATES	vFB1.2	control_RBM20	5	13
C1GALT1	2.05	0.0367	0.206	0.076	6.83	12.2	0.000484	1.44	RV	CELLSTATES	vFB1.2	control_RBM20	5	13
KCNQ1OT1	2.04	0.000903	0.824	0.219	8.26	21.4	3.69e-06	3.04	RV	CELLSTATES	vFB1.2	control_RBM20	5	13
DNM1	2.02	0.04	0.143	0.0528	6.66	11.9	0.000548	1.4	RV	CELLSTATES	vFB1.2	control_RBM20	5	13
FRMD6	2.02	0.00628	0.353	0.135	7.52	16.9	3.94e-05	2.2	RV	CELLSTATES	vFB1.2	control_RBM20	5	13
ST3GAL4	2.01	0.0104	0.299	0.114	7.25	15.6	7.85e-05	1.98	RV	CELLSTATES	vFB1.2	control_RBM20	5	13
UBA6	1.99	0.0412	0.186	0.0548	6.75	11.9	0.000572	1.38	RV	CELLSTATES	vFB1.2	control_RBM20	5	13
CHST11	1.95	0.0348	0.258	0.0651	6.92	12.4	0.000427	1.46	RV	CELLSTATES	vFB1.2	control_RBM20	5	13
HTRA3	1.95	0.035	0.184	0.0696	6.82	12.3	0.000445	1.46	RV	CELLSTATES	vFB1.2	control_RBM20	5	13
SEPT9	1.92	0.035	0.194	0.0662	6.79	12.3	0.000446	1.46	RV	CELLSTATES	vFB1.2	control_RBM20	5	13
AFAP1	1.91	0.0062	0.459	0.131	7.65	16.9	3.85e-05	2.21	RV	CELLSTATES	vFB1.2	control_RBM20	5	13
RARRES1	1.91	0.00215	0.69	0.223	8.46	19.4	1.03e-05	2.67	RV	CELLSTATES	vFB1.2	control_RBM20	5	13
RRBP1	1.91	0.00436	0.586	0.178	7.93	17.8	2.52e-05	2.36	RV	CELLSTATES	vFB1.2	control_RBM20	5	13
GSE1	1.9	0.035	0.197	0.0777	6.87	12.3	0.000444	1.46	RV	CELLSTATES	vFB1.2	control_RBM20	5	13
MRC2	1.88	0.00299	0.766	0.236	8.28	18.7	1.55e-05	2.52	RV	CELLSTATES	vFB1.2	control_RBM20	5	13
ZNF423	1.88	0.0107	0.407	0.149	7.52	15.5	8.18e-05	1.97	RV	CELLSTATES	vFB1.2	control_RBM20	5	13
CACNA2D3	1.86	0.0146	0.394	0.107	7.47	14.8	0.000121	1.83	RV	CELLSTATES	vFB1.2	control_RBM20	5	13
NPAS2	1.86	0.0236	0.327	0.137	7.28	13.5	0.00024	1.63	RV	CELLSTATES	vFB1.2	control_RBM20	5	13
GFPT2	1.83	0.0182	0.336	0.113	7.35	14.2	0.000163	1.74	RV	CELLSTATES	vFB1.2	control_RBM20	5	13
TSHZ2	1.81	0.00144	1.47	0.546	9.29	20.3	6.63e-06	2.84	RV	CELLSTATES	vFB1.2	control_RBM20	5	13
SERPINE2	1.8	0.0249	0.372	0.143	7.35	13.3	0.000264	1.6	RV	CELLSTATES	vFB1.2	control_RBM20	5	13
IGF1	1.78	0.0114	0.659	0.27	8.06	15.4	8.84e-05	1.94	RV	CELLSTATES	vFB1.2	control_RBM20	5	13
GLI2	1.75	0.0479	0.278	0.114	7.07	11.4	0.000731	1.32	RV	CELLSTATES	vFB1.2	control_RBM20	5	13
DEPTOR	1.74	0.0219	0.39	0.0978	7.48	13.7	0.000214	1.66	RV	CELLSTATES	vFB1.2	control_RBM20	5	13
AL109930.1	1.72	0.0276	0.467	0.173	7.89	13	0.000304	1.56	RV	CELLSTATES	vFB1.2	control_RBM20	5	13
CAMK1D	1.64	0.0424	0.348	0.116	7.38	11.8	0.000605	1.37	RV	CELLSTATES	vFB1.2	control_RBM20	5	13
PDE1C	1.53	0.0197	0.867	0.343	8.63	14	0.000185	1.71	RV	CELLSTATES	vFB1.2	control_RBM20	5	13
FBLN1	1.51	0.0241	0.958	0.362	8.71	13.4	0.00025	1.62	RV	CELLSTATES	vFB1.2	control_RBM20	5	13
CFD	1.49	0.014	1.28	0.669	9.51	14.9	0.000114	1.85	RV	CELLSTATES	vFB1.2	control_RBM20	5	13
LRP1	1.48	0.0345	0.694	0.266	8.27	12.4	0.000419	1.46	RV	CELLSTATES	vFB1.2	control_RBM20	5	13
LRP4	1.4	0.0481	0.772	0.4	8.78	11.4	0.000741	1.32	RV	CELLSTATES	vFB1.2	control_RBM20	5	13
DCLK1	1.33	0.0281	1.9	0.831	9.64	13	0.000314	1.55	RV	CELLSTATES	vFB1.2	control_RBM20	5	13
MALAT1	0.647	0.0282	266	212	17.1	13	0.000317	1.55	RV	CELLSTATES	vFB1.2	control_RBM20	5	13

## Sheet: control_TTN
Gene	logFC	FDR	mean_exp_control	mean_exp_genotype	logCPM	F	PValue	FDR_plot	Region	annotation_level	cell_state	comparison	Observations_genotype	Observations_reference
IGLC3	7.25	4.67e-11	0.262	0	6.67	58.5	2.02e-14	10.3	RV	CELLSTATES	vFB1.2	control_TTN	6	13
PLA2G2A	6.38	1.37e-18	0.521	0.00427	8.04	94.9	1.98e-22	17.9	RV	CELLSTATES	vFB1.2	control_TTN	6	13
IGHM	5.84	5.35e-06	0.131	0	6.13	32.3	1.3e-08	5.27	RV	CELLSTATES	vFB1.2	control_TTN	6	13
DGKI	4.71	7.95e-09	0.344	0.0165	7.19	46.8	8.03e-12	8.1	RV	CELLSTATES	vFB1.2	control_TTN	6	13
CCL2	4.63	1.84e-11	0.424	0.0116	7.6	60.7	6.64e-15	10.7	RV	CELLSTATES	vFB1.2	control_TTN	6	13
CHRDL2	4.36	0.00287	0.0513	0	5.82	17.9	2.28e-05	2.54	RV	CELLSTATES	vFB1.2	control_TTN	6	13
FAIM2	4.23	0.00179	0.0871	0	5.98	19.2	1.21e-05	2.75	RV	CELLSTATES	vFB1.2	control_TTN	6	13
AMPD3	4.11	0.00927	0.025	0	5.65	15.4	0.000106	2.03	RV	CELLSTATES	vFB1.2	control_TTN	6	13
NECAP2	4.1	0.00308	0.0849	0	5.96	17.8	2.46e-05	2.51	RV	CELLSTATES	vFB1.2	control_TTN	6	13
BHLHE40	3.96	1.4e-06	0.223	0.0193	6.84	35.5	2.53e-09	5.85	RV	CELLSTATES	vFB1.2	control_TTN	6	13
ALDH1A3	3.91	0.00145	0.101	0.00303	6.13	19.7	8.89e-06	2.84	RV	CELLSTATES	vFB1.2	control_TTN	6	13
AC007952.4	3.87	0.0185	0.05	0	5.73	13.1	0.000288	1.73	RV	CELLSTATES	vFB1.2	control_TTN	6	13
ADAMTS14	3.87	0.00732	0.0949	0.00309	6.1	15.7	7.6e-05	2.14	RV	CELLSTATES	vFB1.2	control_TTN	6	13
SOCS3	3.84	0.0016	0.0878	0.00303	6.13	19.5	9.94e-06	2.8	RV	CELLSTATES	vFB1.2	control_TTN	6	13
GPRC5A	3.69	0.00476	0.0607	0.00427	6.02	16.7	4.47e-05	2.32	RV	CELLSTATES	vFB1.2	control_TTN	6	13
LDLR	3.69	4.18e-05	0.191	0.0145	6.6	27.8	1.36e-07	4.38	RV	CELLSTATES	vFB1.2	control_TTN	6	13
BCL3	3.68	0.0152	0.0544	0	5.75	13.6	0.000221	1.82	RV	CELLSTATES	vFB1.2	control_TTN	6	13
IGFBP4	3.64	4.79e-09	0.446	0.0341	7.51	47.9	4.49e-12	8.32	RV	CELLSTATES	vFB1.2	control_TTN	6	13
ELANE	3.59	0.00683	0.0792	0.00303	6.02	15.8	7.05e-05	2.17	RV	CELLSTATES	vFB1.2	control_TTN	6	13
CENPO	3.55	0.0247	0.0371	0	5.63	12.5	0.000415	1.61	RV	CELLSTATES	vFB1.2	control_TTN	6	13
KAZN	3.54	1.43e-21	6.59	0.716	11.1	110	1.03e-25	20.8	RV	CELLSTATES	vFB1.2	control_TTN	6	13
LSAMP	3.54	9.88e-16	2.23	0.161	9.38	81.1	2.14e-19	15	RV	CELLSTATES	vFB1.2	control_TTN	6	13
PRR5L	3.53	0.0123	0.0768	0.00303	5.91	14.3	0.00016	1.91	RV	CELLSTATES	vFB1.2	control_TTN	6	13
MTSS1L	3.45	0.0052	0.102	0.0119	6.12	16.5	4.96e-05	2.28	RV	CELLSTATES	vFB1.2	control_TTN	6	13
PLAT	3.45	0.0333	0.0217	0	5.54	11.7	0.000609	1.48	RV	CELLSTATES	vFB1.2	control_TTN	6	13
TNFAIP8L1	3.42	0.0333	0.0338	0	5.61	11.8	0.000601	1.48	RV	CELLSTATES	vFB1.2	control_TTN	6	13
FAM196B	3.39	0.036	0.0269	0	5.58	11.5	0.000689	1.44	RV	CELLSTATES	vFB1.2	control_TTN	6	13
ADAMTS4	3.38	0.00024	0.181	0.0268	6.55	23.8	1.06e-06	3.62	RV	CELLSTATES	vFB1.2	control_TTN	6	13
AC090772.2	3.37	0.0366	0.0281	0	5.59	11.5	0.00071	1.44	RV	CELLSTATES	vFB1.2	control_TTN	6	13
LYG2	3.37	0.0373	0.0417	0	5.6	11.4	0.000736	1.43	RV	CELLSTATES	vFB1.2	control_TTN	6	13
NR4A1	3.37	1.3e-08	0.412	0.0565	7.67	45.7	1.41e-11	7.88	RV	CELLSTATES	vFB1.2	control_TTN	6	13
SAMD11	3.36	0.001	0.133	0.0104	6.36	20.6	5.63e-06	3	RV	CELLSTATES	vFB1.2	control_TTN	6	13
WT1	3.35	0.0333	0.0603	0	5.71	11.8	0.000603	1.48	RV	CELLSTATES	vFB1.2	control_TTN	6	13
NR2F1	3.31	0.0419	0.0249	0	5.56	11.1	0.000871	1.38	RV	CELLSTATES	vFB1.2	control_TTN	6	13
FAM107A	3.25	0.0434	0.0475	0	5.67	11	0.000928	1.36	RV	CELLSTATES	vFB1.2	control_TTN	6	13
TMC6	3.24	0.0472	0.0302	0	5.57	10.8	0.00104	1.33	RV	CELLSTATES	vFB1.2	control_TTN	6	13
CDON	3.17	0.00318	0.121	0.0103	6.26	17.7	2.57e-05	2.5	RV	CELLSTATES	vFB1.2	control_TTN	6	13
RARRES1	3.17	5.62e-10	0.69	0.0889	8.32	52.8	3.65e-13	9.25	RV	CELLSTATES	vFB1.2	control_TTN	6	13
PLAU	3.11	0.0432	0.0484	0.00303	5.78	11	0.00092	1.36	RV	CELLSTATES	vFB1.2	control_TTN	6	13
KAZN-AS1	2.96	0.0191	0.0908	0.00612	6.07	13.1	0.000301	1.72	RV	CELLSTATES	vFB1.2	control_TTN	6	13
MT1M	2.96	0.0128	0.0898	0.015	6.2	14.1	0.000171	1.89	RV	CELLSTATES	vFB1.2	control_TTN	6	13
AC007529.2	2.94	0.0042	0.106	0.0146	6.34	17	3.79e-05	2.38	RV	CELLSTATES	vFB1.2	control_TTN	6	13
CILP	2.94	0.0177	0.109	0.0116	6.18	13.3	0.000272	1.75	RV	CELLSTATES	vFB1.2	control_TTN	6	13
ANGPTL2	2.92	0.0102	0.107	0.0104	6.2	14.8	0.000122	1.99	RV	CELLSTATES	vFB1.2	control_TTN	6	13
LMNA	2.9	2.68e-06	0.456	0.0689	7.59	34	5.61e-09	5.57	RV	CELLSTATES	vFB1.2	control_TTN	6	13
STEAP2	2.87	0.00262	0.129	0.0209	6.48	18.2	1.99e-05	2.58	RV	CELLSTATES	vFB1.2	control_TTN	6	13
APLNR	2.84	0.016	0.0834	0.0092	6.15	13.5	0.000235	1.8	RV	CELLSTATES	vFB1.2	control_TTN	6	13
SERTAD4	2.75	0.0147	0.115	0.0146	6.21	13.7	0.000209	1.83	RV	CELLSTATES	vFB1.2	control_TTN	6	13
RIPOR3	2.74	2.49e-05	0.333	0.0595	7.3	29	7.38e-08	4.6	RV	CELLSTATES	vFB1.2	control_TTN	6	13
MIDN	2.7	0.0267	0.105	0.00915	6.12	12.3	0.000459	1.57	RV	CELLSTATES	vFB1.2	control_TTN	6	13
HAS2-AS1	2.66	0.0366	0.0719	0.018	6.09	11.5	0.000709	1.44	RV	CELLSTATES	vFB1.2	control_TTN	6	13
AC003991.1	2.63	0.00286	0.21	0.0195	6.65	18	2.23e-05	2.54	RV	CELLSTATES	vFB1.2	control_TTN	6	13
AC087482.1	2.59	0.0481	0.0749	0.0103	6.06	10.7	0.00107	1.32	RV	CELLSTATES	vFB1.2	control_TTN	6	13
EYA1	2.59	0.00556	0.148	0.0365	6.53	16.3	5.41e-05	2.26	RV	CELLSTATES	vFB1.2	control_TTN	6	13
ADA	2.58	0.0113	0.121	0.0205	6.39	14.5	0.000139	1.95	RV	CELLSTATES	vFB1.2	control_TTN	6	13
IFITM2	2.57	0.0357	0.0752	0.0128	6.2	11.6	0.000675	1.45	RV	CELLSTATES	vFB1.2	control_TTN	6	13
MT2A	2.51	0.000526	0.222	0.0353	7.14	22.1	2.54e-06	3.28	RV	CELLSTATES	vFB1.2	control_TTN	6	13
NFATC1	2.5	0.0152	0.148	0.0291	6.45	13.6	0.000222	1.82	RV	CELLSTATES	vFB1.2	control_TTN	6	13
HAS2	2.49	0.00286	0.187	0.0451	6.71	18	2.25e-05	2.54	RV	CELLSTATES	vFB1.2	control_TTN	6	13
HES1	2.48	5.35e-06	0.509	0.108	7.94	32.3	1.31e-08	5.27	RV	CELLSTATES	vFB1.2	control_TTN	6	13
GRID2	2.47	0.0179	0.127	0.0263	6.36	13.2	0.000276	1.75	RV	CELLSTATES	vFB1.2	control_TTN	6	13
CTSC	2.45	0.0099	0.146	0.022	6.47	14.8	0.000118	2	RV	CELLSTATES	vFB1.2	control_TTN	6	13
EGR1	2.36	0.00331	0.2	0.0534	6.79	17.6	2.77e-05	2.48	RV	CELLSTATES	vFB1.2	control_TTN	6	13
TNFAIP6	2.36	0.0162	0.145	0.0342	6.44	13.5	0.000239	1.79	RV	CELLSTATES	vFB1.2	control_TTN	6	13
AC008591.1	2.35	0.0218	0.132	0.022	6.43	12.8	0.000352	1.66	RV	CELLSTATES	vFB1.2	control_TTN	6	13
FGF7	2.34	5.34e-05	0.512	0.11	7.69	27.2	1.81e-07	4.27	RV	CELLSTATES	vFB1.2	control_TTN	6	13
CFD	2.31	1.2e-07	1.28	0.434	9.38	40.8	1.65e-10	6.92	RV	CELLSTATES	vFB1.2	control_TTN	6	13
GNAO1	2.25	0.00968	0.192	0.0419	6.68	14.9	0.000112	2.01	RV	CELLSTATES	vFB1.2	control_TTN	6	13
APOD	2.24	5.32e-06	0.752	0.19	8.89	32.4	1.23e-08	5.27	RV	CELLSTATES	vFB1.2	control_TTN	6	13
AC087623.2	2.23	0.0141	0.1	0.0459	6.63	13.9	0.000195	1.85	RV	CELLSTATES	vFB1.2	control_TTN	6	13
KSR1	2.19	0.00542	0.273	0.0582	7.06	16.4	5.24e-05	2.27	RV	CELLSTATES	vFB1.2	control_TTN	6	13
CHSY1	2.18	0.000443	0.463	0.108	7.58	22.5	2.11e-06	3.35	RV	CELLSTATES	vFB1.2	control_TTN	6	13
EDNRB	2.17	0.0034	0.255	0.0532	7	17.5	2.9e-05	2.47	RV	CELLSTATES	vFB1.2	control_TTN	6	13
LINC02511	2.12	0.0108	0.202	0.0406	6.72	14.6	0.000131	1.97	RV	CELLSTATES	vFB1.2	control_TTN	6	13
GNA14-AS1	2.09	0.00434	0.235	0.0729	7.06	16.9	4.01e-05	2.36	RV	CELLSTATES	vFB1.2	control_TTN	6	13
S100A4	2.09	0.00559	0.234	0.0724	7.03	16.3	5.49e-05	2.25	RV	CELLSTATES	vFB1.2	control_TTN	6	13
KCNE4	2.08	0.0333	0.126	0.0317	6.51	11.8	0.000607	1.48	RV	CELLSTATES	vFB1.2	control_TTN	6	13
UNC5B	2.08	0.0448	0.146	0.0293	6.47	10.9	0.000977	1.35	RV	CELLSTATES	vFB1.2	control_TTN	6	13
LAMA4	2.04	0.000183	0.741	0.193	8.17	24.5	7.55e-07	3.74	RV	CELLSTATES	vFB1.2	control_TTN	6	13
NOVA1	2.03	0.000135	0.669	0.192	8.2	25.2	5.07e-07	3.87	RV	CELLSTATES	vFB1.2	control_TTN	6	13
C3	2.02	0.00137	0.382	0.0882	7.56	19.9	8.33e-06	2.86	RV	CELLSTATES	vFB1.2	control_TTN	6	13
RUNX1	2	0.00167	0.558	0.15	7.81	19.4	1.08e-05	2.78	RV	CELLSTATES	vFB1.2	control_TTN	6	13
CATSPERB	1.99	0.000168	0.69	0.163	8.12	24.7	6.67e-07	3.77	RV	CELLSTATES	vFB1.2	control_TTN	6	13
PQLC2L	1.99	0.0289	0.212	0.0475	6.71	12.1	0.000502	1.54	RV	CELLSTATES	vFB1.2	control_TTN	6	13
AC084357.2	1.98	0.0052	0.227	0.0863	7.16	16.5	4.93e-05	2.28	RV	CELLSTATES	vFB1.2	control_TTN	6	13
KCND3	1.94	0.0235	0.177	0.0478	6.75	12.6	0.000384	1.63	RV	CELLSTATES	vFB1.2	control_TTN	6	13
SELENBP1	1.94	0.0367	0.154	0.0331	6.62	11.4	0.000719	1.43	RV	CELLSTATES	vFB1.2	control_TTN	6	13
ID2	1.93	0.00364	0.313	0.071	7.36	17.3	3.19e-05	2.44	RV	CELLSTATES	vFB1.2	control_TTN	6	13
CD38	1.92	0.0127	0.202	0.08	6.99	14.2	0.000168	1.9	RV	CELLSTATES	vFB1.2	control_TTN	6	13
LRP4	1.91	0.000111	0.772	0.297	8.69	25.7	4.09e-07	3.95	RV	CELLSTATES	vFB1.2	control_TTN	6	13
USP39	1.9	0.00238	0.265	0.12	7.6	18.4	1.77e-05	2.62	RV	CELLSTATES	vFB1.2	control_TTN	6	13
CHST11	1.87	0.0173	0.258	0.0667	6.91	13.4	0.000257	1.76	RV	CELLSTATES	vFB1.2	control_TTN	6	13
PRICKLE1	1.87	0.000153	1.08	0.29	8.57	24.9	5.98e-07	3.81	RV	CELLSTATES	vFB1.2	control_TTN	6	13
SEPT9	1.87	0.0337	0.194	0.0524	6.78	11.7	0.00063	1.47	RV	CELLSTATES	vFB1.2	control_TTN	6	13
DEPTOR	1.86	0.00331	0.39	0.114	7.45	17.6	2.74e-05	2.48	RV	CELLSTATES	vFB1.2	control_TTN	6	13
STEAP4	1.86	0.00115	0.556	0.155	7.9	20.3	6.55e-06	2.94	RV	CELLSTATES	vFB1.2	control_TTN	6	13
ADAMTS19	1.85	0.014	0.235	0.0707	7.05	13.9	0.000192	1.85	RV	CELLSTATES	vFB1.2	control_TTN	6	13
TNFAIP2	1.85	0.0489	0.161	0.0466	6.63	10.7	0.00109	1.31	RV	CELLSTATES	vFB1.2	control_TTN	6	13
LINC02456	1.84	0.0125	0.254	0.0807	7.08	14.2	0.000164	1.9	RV	CELLSTATES	vFB1.2	control_TTN	6	13
ZFP36	1.84	0.00604	0.248	0.109	7.43	16.1	6.06e-05	2.22	RV	CELLSTATES	vFB1.2	control_TTN	6	13
C11orf96	1.8	0.0198	0.238	0.0913	7.01	13	0.000313	1.7	RV	CELLSTATES	vFB1.2	control_TTN	6	13
BMPER	1.79	0.00635	0.396	0.119	7.46	16	6.42e-05	2.2	RV	CELLSTATES	vFB1.2	control_TTN	6	13
CYR61	1.77	0.00464	0.299	0.141	7.66	16.7	4.32e-05	2.33	RV	CELLSTATES	vFB1.2	control_TTN	6	13
FLOT1	1.76	0.0242	0.219	0.0719	7.01	12.5	0.000406	1.62	RV	CELLSTATES	vFB1.2	control_TTN	6	13
ATP1B3	1.73	0.00331	0.472	0.18	7.8	17.6	2.73e-05	2.48	RV	CELLSTATES	vFB1.2	control_TTN	6	13
TPM4	1.73	0.00927	0.377	0.121	7.4	15.1	0.000104	2.03	RV	CELLSTATES	vFB1.2	control_TTN	6	13
FOS	1.7	0.0149	0.255	0.104	7.27	13.7	0.000213	1.83	RV	CELLSTATES	vFB1.2	control_TTN	6	13
NAMPT	1.7	0.0133	0.305	0.109	7.32	14	0.000179	1.88	RV	CELLSTATES	vFB1.2	control_TTN	6	13
PDE10A	1.69	0.00563	0.439	0.165	7.7	16.2	5.56e-05	2.25	RV	CELLSTATES	vFB1.2	control_TTN	6	13
GNA14	1.68	0.00321	0.564	0.202	7.96	17.7	2.61e-05	2.49	RV	CELLSTATES	vFB1.2	control_TTN	6	13
PPARG	1.68	0.0389	0.256	0.0766	6.97	11.3	0.000784	1.41	RV	CELLSTATES	vFB1.2	control_TTN	6	13
PNRC1	1.67	0.0375	0.239	0.0817	7	11.4	0.000741	1.43	RV	CELLSTATES	vFB1.2	control_TTN	6	13
PLXDC1	1.65	0.00762	0.428	0.164	7.66	15.5	8.08e-05	2.12	RV	CELLSTATES	vFB1.2	control_TTN	6	13
MYOF	1.63	0.0361	0.25	0.111	7.18	11.5	0.000694	1.44	RV	CELLSTATES	vFB1.2	control_TTN	6	13
LITAF	1.62	0.0333	0.261	0.115	7.14	11.7	0.000612	1.48	RV	CELLSTATES	vFB1.2	control_TTN	6	13
PKNOX2	1.6	0.0121	0.546	0.172	7.76	14.3	0.000154	1.92	RV	CELLSTATES	vFB1.2	control_TTN	6	13
LPCAT2	1.57	0.0247	0.329	0.162	7.43	12.4	0.000421	1.61	RV	CELLSTATES	vFB1.2	control_TTN	6	13
MGST1	1.56	0.00234	0.896	0.384	8.7	18.5	1.69e-05	2.63	RV	CELLSTATES	vFB1.2	control_TTN	6	13
CARMN	1.55	0.0451	0.312	0.0929	7.11	10.9	0.000987	1.35	RV	CELLSTATES	vFB1.2	control_TTN	6	13
ARHGEF3	1.53	0.0389	0.325	0.111	7.26	11.3	0.000786	1.41	RV	CELLSTATES	vFB1.2	control_TTN	6	13
SPDYE2	1.51	0.0333	0.251	0.139	7.48	11.8	0.000599	1.48	RV	CELLSTATES	vFB1.2	control_TTN	6	13
JUNB	1.49	0.00985	0.494	0.247	8.11	14.9	0.000115	2.01	RV	CELLSTATES	vFB1.2	control_TTN	6	13
RNF152	1.49	0.0147	0.648	0.227	8.07	13.8	0.000207	1.83	RV	CELLSTATES	vFB1.2	control_TTN	6	13
GADD45B	1.45	0.0284	0.31	0.175	7.72	12.1	0.000491	1.55	RV	CELLSTATES	vFB1.2	control_TTN	6	13
MRC2	1.45	0.0109	0.766	0.313	8.29	14.6	0.000134	1.96	RV	CELLSTATES	vFB1.2	control_TTN	6	13
PDGFRB	1.45	0.00813	0.822	0.327	8.42	15.4	8.79e-05	2.09	RV	CELLSTATES	vFB1.2	control_TTN	6	13
C6	1.43	0.0499	0.302	0.176	7.51	10.6	0.00112	1.3	RV	CELLSTATES	vFB1.2	control_TTN	6	13
ADAMTSL2	1.42	0.0386	0.429	0.124	7.53	11.3	0.000774	1.41	RV	CELLSTATES	vFB1.2	control_TTN	6	13
CNTNAP2	1.42	0.00927	0.81	0.321	8.42	15	0.000105	2.03	RV	CELLSTATES	vFB1.2	control_TTN	6	13
RNF24	1.41	0.0335	0.445	0.174	7.64	11.7	0.000624	1.47	RV	CELLSTATES	vFB1.2	control_TTN	6	13
C7	1.4	0.00081	4.98	2.5	11	21.1	4.44e-06	3.09	RV	CELLSTATES	vFB1.2	control_TTN	6	13
EYS	1.4	0.0304	0.442	0.241	7.88	12	0.000536	1.52	RV	CELLSTATES	vFB1.2	control_TTN	6	13
NAV3	1.4	0.00669	1.31	0.547	9.01	15.9	6.85e-05	2.17	RV	CELLSTATES	vFB1.2	control_TTN	6	13
NGF	1.4	0.0229	0.512	0.231	7.98	12.7	0.000373	1.64	RV	CELLSTATES	vFB1.2	control_TTN	6	13
IPO9-AS1	1.39	0.0176	0.631	0.291	8.29	13.3	0.000263	1.76	RV	CELLSTATES	vFB1.2	control_TTN	6	13
AFAP1	1.38	0.0401	0.459	0.182	7.67	11.2	0.000815	1.4	RV	CELLSTATES	vFB1.2	control_TTN	6	13
KCNQ1OT1	1.38	0.015	0.824	0.297	8.3	13.7	0.000217	1.82	RV	CELLSTATES	vFB1.2	control_TTN	6	13
PTGIS	1.36	0.0438	0.338	0.186	7.67	10.9	0.000941	1.36	RV	CELLSTATES	vFB1.2	control_TTN	6	13
NRP1	1.34	0.0177	0.795	0.363	8.45	13.3	0.000271	1.75	RV	CELLSTATES	vFB1.2	control_TTN	6	13
COL15A1	1.3	0.00956	1.37	0.683	9.23	15	0.00011	2.02	RV	CELLSTATES	vFB1.2	control_TTN	6	13
LRP1	1.25	0.0358	0.694	0.33	8.27	11.5	0.00068	1.45	RV	CELLSTATES	vFB1.2	control_TTN	6	13
PDE1A	1.24	0.0204	1.14	0.524	8.83	12.9	0.000325	1.69	RV	CELLSTATES	vFB1.2	control_TTN	6	13
DCLK1	1.22	0.0133	1.9	0.956	9.64	14	0.000179	1.88	RV	CELLSTATES	vFB1.2	control_TTN	6	13
FBLN1	1.17	0.0393	0.958	0.463	8.73	11.3	0.000796	1.41	RV	CELLSTATES	vFB1.2	control_TTN	6	13
ENG	1.16	0.0439	0.814	0.415	8.56	10.9	0.000946	1.36	RV	CELLSTATES	vFB1.2	control_TTN	6	13
MGP	1.09	0.03	1.83	1.13	9.71	12	0.000525	1.52	RV	CELLSTATES	vFB1.2	control_TTN	6	13
NEAT1	1.08	0.00767	8.17	3.85	11.5	15.5	8.19e-05	2.12	RV	CELLSTATES	vFB1.2	control_TTN	6	13
TIMP3	1.06	0.0329	2.98	1.9	10.4	11.8	0.00059	1.48	RV	CELLSTATES	vFB1.2	control_TTN	6	13
MALAT1	0.804	0.00895	266	204	17	15.2	9.82e-05	2.05	RV	CELLSTATES	vFB1.2	control_TTN	6	13
