# Supplementary material for: Pathogenic variants damage cell composition and single cell transcription in cardiomyopathies
Source: Science. Author manuscript; Available in PMC 2022 Oct 3. (PMC9528698; doi:10.1126/science.abo1984)
Supplement: Supp table 21.12 [file NIHMS1835045-supplement-Supp_table_21_12.xlsx]

## Sheet: Index
Column name	Description
Gene	Gene symbol, Ensembl 84
logFC	log2-fold change
FDR	False discovery rate; FDR is the PValue after (by default) Benjamini-Hochberg correction.
mean_exp_control	Mean expression values across controls
mean_exp_genotype	Mean expression values across disease samples
logCPM	logCPM is the average expression of all pseudobulked samples for that particular gene across all samples on the log2-scale expressed in counts per million (cpm, as calculated by edgeR after normalization).
F	Output of quasi-likelihood F-test
PValue	PValue is the nominal p-value derived from F
FDR_plot	-log10(False discovery rate)
Region	Studied region (LV or RV)
annotation_level	Cell-type or cell-state
cell_state/state	Specification which cell-type or state was analysed
comparison	Specification control_GENOTYPE
Observations_genotype	Numbers of Patients included in edgeR (patients with low number of nuclei have been excluded)
Observations_reference	Numbers of Patients included in edgeR (patients with low number of nuclei have been excluded)

## Sheet: LMNA_control
Gene	logFC	FDR	mean_exp_control	mean_exp_genotype	logCPM	F	PValue	FDR_plot	Region	annotation_level	cell_state	comparison	Observations_genotype	Observations_reference
AC006206.2	4.7	0.00954	0	0.0216	4.68	19.3	0.000141	2.02	RV	CELLSTATES	vFB1.2	control_LMNA	7	13
ADGRG7	4.53	0.005	0	0.0872	5.45	16.3	5.45e-05	2.3	RV	CELLSTATES	vFB1.2	control_LMNA	7	13
MEGF6	4.5	8.14e-10	0.0264	0.307	6.68	51.1	8.77e-13	9.09	RV	CELLSTATES	vFB1.2	control_LMNA	7	13
AC104794.2	4.19	0.0108	0	0.0343	4.85	14.4	0.00017	1.97	RV	CELLSTATES	vFB1.2	control_LMNA	7	13
AC007920.2	4.11	0.0189	0	0.0387	4.86	14.1	0.000358	1.72	RV	CELLSTATES	vFB1.2	control_LMNA	7	13
AC139720.1	3.98	0.0301	0	0.0303	4.79	13.4	0.000681	1.52	RV	CELLSTATES	vFB1.2	control_LMNA	7	13
AC104151.1	3.96	0.0461	0	0.0258	4.67	13.6	0.00124	1.34	RV	CELLSTATES	vFB1.2	control_LMNA	7	13
NPPB	3.9	0.000192	0.00625	0.199	6.26	24	9.82e-07	3.72	RV	CELLSTATES	vFB1.2	control_LMNA	7	13
PTPRB	3.8	0.0288	0	0.0344	4.95	11.7	0.000636	1.54	RV	CELLSTATES	vFB1.2	control_LMNA	7	13
OCA2	3.76	0.0301	0	0.0572	5.35	11.5	0.000688	1.52	RV	CELLSTATES	vFB1.2	control_LMNA	7	13
AC008056.1	3.75	0.0127	0.0024	0.0523	4.95	13.8	0.000205	1.9	RV	CELLSTATES	vFB1.2	control_LMNA	7	13
AC073569.2	3.73	0.00545	0.00197	0.113	5.67	16.1	6.07e-05	2.26	RV	CELLSTATES	vFB1.2	control_LMNA	7	13
CPEB2-DT	3.73	0.0381	0	0.0486	5.06	11.2	0.000967	1.42	RV	CELLSTATES	vFB1.2	control_LMNA	7	13
AC020637.1	3.69	2.88e-18	0.125	1.24	8.09	93.5	4.13e-22	17.5	RV	CELLSTATES	vFB1.2	control_LMNA	7	13
AL359710.1	3.69	0.039	0	0.0457	5.11	10.8	0.000997	1.41	RV	CELLSTATES	vFB1.2	control_LMNA	7	13
MRPL44	3.65	0.0415	0	0.0275	4.84	10.9	0.00109	1.38	RV	CELLSTATES	vFB1.2	control_LMNA	7	13
HBB	3.64	0.0247	0.00641	0.0374	4.94	12.1	0.000505	1.61	RV	CELLSTATES	vFB1.2	control_LMNA	7	13
FAM25C	3.61	0.0403	0	0.0302	4.93	10.8	0.00103	1.39	RV	CELLSTATES	vFB1.2	control_LMNA	7	13
MAP2	3.46	2.45e-08	0.0378	0.558	7.3	43.9	3.38e-11	7.61	RV	CELLSTATES	vFB1.2	control_LMNA	7	13
SMOC1	3.35	0.0406	0.00452	0.061	5.25	10.7	0.00105	1.39	RV	CELLSTATES	vFB1.2	control_LMNA	7	13
SLC44A5	3.3	0.0346	0.00452	0.0732	5.5	11.2	0.000826	1.46	RV	CELLSTATES	vFB1.2	control_LMNA	7	13
GLDN	3.24	6.33e-05	0.0364	0.208	6.29	26.5	2.64e-07	4.2	RV	CELLSTATES	vFB1.2	control_LMNA	7	13
AF130359.1	3.18	0.0114	0.00668	0.153	6.02	14	0.00018	1.94	RV	CELLSTATES	vFB1.2	control_LMNA	7	13
KLF11	3.08	0.0204	0.0112	0.0775	5.42	12.6	0.000395	1.69	RV	CELLSTATES	vFB1.2	control_LMNA	7	13
CA8	3.04	0.0054	0.0247	0.124	5.8	16.1	5.98e-05	2.27	RV	CELLSTATES	vFB1.2	control_LMNA	7	13
RYR3	3.03	0.000259	0.016	0.241	6.34	23.2	1.48e-06	3.59	RV	CELLSTATES	vFB1.2	control_LMNA	7	13
CDH20	2.88	9.84e-07	0.0424	0.61	7.39	35.6	2.41e-09	6.01	RV	CELLSTATES	vFB1.2	control_LMNA	7	13
AL139353.1	2.8	0.0353	0.00768	0.0849	5.5	11.1	0.000844	1.45	RV	CELLSTATES	vFB1.2	control_LMNA	7	13
SORT1	2.75	0.0166	0.00893	0.138	5.95	13.1	0.000297	1.78	RV	CELLSTATES	vFB1.2	control_LMNA	7	13
ARHGEF26	2.61	6.78e-06	0.0735	0.504	7.14	31.4	2.14e-08	5.17	RV	CELLSTATES	vFB1.2	control_LMNA	7	13
GPM6B	2.61	3.74e-05	0.114	0.575	7.49	27.7	1.45e-07	4.43	RV	CELLSTATES	vFB1.2	control_LMNA	7	13
WNK3	2.56	2.64e-06	0.0998	0.63	7.52	33.4	7.41e-09	5.58	RV	CELLSTATES	vFB1.2	control_LMNA	7	13
ALDH6A1	2.55	0.00994	0.0265	0.135	5.94	14.3	0.000152	2	RV	CELLSTATES	vFB1.2	control_LMNA	7	13
LINC02388	2.52	5.73e-10	1	3.09	9.72	52.1	5.3e-13	9.24	RV	CELLSTATES	vFB1.2	control_LMNA	7	13
EMB	2.43	0.00889	0.0606	0.127	5.89	14.7	0.000124	2.05	RV	CELLSTATES	vFB1.2	control_LMNA	7	13
MROH9	2.43	0.0381	0.0215	0.113	5.42	10.9	0.000969	1.42	RV	CELLSTATES	vFB1.2	control_LMNA	7	13
AC092691.1	2.41	0.000253	0.117	0.387	7	23.3	1.38e-06	3.6	RV	CELLSTATES	vFB1.2	control_LMNA	7	13
ANKRD29	2.39	0.0127	0.0543	0.138	6.03	13.8	0.000207	1.9	RV	CELLSTATES	vFB1.2	control_LMNA	7	13
LINC01807	2.38	0.018	0.0193	0.154	5.91	12.9	0.000328	1.75	RV	CELLSTATES	vFB1.2	control_LMNA	7	13
MUM1L1	2.34	0.00971	0.041	0.199	6.35	14.4	0.000146	2.01	RV	CELLSTATES	vFB1.2	control_LMNA	7	13
MAMDC2	2.29	1.2e-08	0.874	3.68	9.84	45.5	1.56e-11	7.92	RV	CELLSTATES	vFB1.2	control_LMNA	7	13
ARL15	2.27	4.6e-12	1.39	8.52	10.9	62.5	2.64e-15	11.3	RV	CELLSTATES	vFB1.2	control_LMNA	7	13
POC1B-AS1	2.26	0.0255	0.0211	0.158	6.11	12	0.000537	1.59	RV	CELLSTATES	vFB1.2	control_LMNA	7	13
CHST7	2.24	0.0014	0.0642	0.368	6.91	19.2	1.15e-05	2.86	RV	CELLSTATES	vFB1.2	control_LMNA	7	13
PDZRN4	2.24	0.00638	0.0542	0.386	7.11	15.6	7.83e-05	2.2	RV	CELLSTATES	vFB1.2	control_LMNA	7	13
RAPGEF5	2.16	0.0016	0.101	0.595	7.44	18.9	1.39e-05	2.8	RV	CELLSTATES	vFB1.2	control_LMNA	7	13
AC107029.2	2.15	0.0315	0.0299	0.156	5.84	11.4	0.000728	1.5	RV	CELLSTATES	vFB1.2	control_LMNA	7	13
AFF2	2.14	0.0325	0.0345	0.167	6.2	11.3	0.000763	1.49	RV	CELLSTATES	vFB1.2	control_LMNA	7	13
FXYD1	2.14	0.0363	0.0443	0.139	5.82	11	0.000888	1.44	RV	CELLSTATES	vFB1.2	control_LMNA	7	13
ANO3	2.07	0.000355	0.303	0.556	7.6	22.3	2.29e-06	3.45	RV	CELLSTATES	vFB1.2	control_LMNA	7	13
SLC25A45	2.04	0.0237	0.0487	0.188	6.17	12.2	0.000474	1.63	RV	CELLSTATES	vFB1.2	control_LMNA	7	13
PDLIM1	2.03	0.00635	0.0776	0.313	6.75	15.7	7.49e-05	2.2	RV	CELLSTATES	vFB1.2	control_LMNA	7	13
LAMA3	2.02	0.00317	0.103	0.408	7.13	17.4	2.99e-05	2.5	RV	CELLSTATES	vFB1.2	control_LMNA	7	13
COL21A1	1.98	0.000256	0.14	0.739	7.76	23.3	1.42e-06	3.59	RV	CELLSTATES	vFB1.2	control_LMNA	7	13
ITGA1	1.97	0.000135	0.262	1.07	8.24	24.7	6.53e-07	3.87	RV	CELLSTATES	vFB1.2	control_LMNA	7	13
LINC01088	1.97	9.88e-06	0.546	1.67	8.92	30.5	3.27e-08	5.01	RV	CELLSTATES	vFB1.2	control_LMNA	7	13
CP	1.96	0.0485	0.0472	0.152	5.98	10.3	0.00133	1.31	RV	CELLSTATES	vFB1.2	control_LMNA	7	13
ARHGAP10	1.94	4.54e-07	0.887	5.06	10.2	37.3	1.01e-09	6.34	RV	CELLSTATES	vFB1.2	control_LMNA	7	13
NRXN3	1.94	0.00638	0.0966	0.366	7	15.6	7.63e-05	2.2	RV	CELLSTATES	vFB1.2	control_LMNA	7	13
TMEM132C	1.89	1.71e-05	0.489	1.74	8.83	29.3	6.28e-08	4.77	RV	CELLSTATES	vFB1.2	control_LMNA	7	13
PLD5	1.85	0.025	0.08	0.217	6.5	12	0.000524	1.6	RV	CELLSTATES	vFB1.2	control_LMNA	7	13
STK17B	1.84	0.00196	0.155	0.789	7.8	18.4	1.78e-05	2.71	RV	CELLSTATES	vFB1.2	control_LMNA	7	13
AC005165.1	1.82	0.00133	0.166	0.824	7.9	19.4	1.08e-05	2.88	RV	CELLSTATES	vFB1.2	control_LMNA	7	13
ZCCHC2	1.82	0.0492	0.0544	0.166	6.13	10.2	0.00137	1.31	RV	CELLSTATES	vFB1.2	control_LMNA	7	13
KIF13B	1.79	0.00194	0.176	0.667	7.67	18.5	1.73e-05	2.71	RV	CELLSTATES	vFB1.2	control_LMNA	7	13
CARMIL1	1.78	2.86e-05	0.892	4.02	9.94	28.2	1.09e-07	4.54	RV	CELLSTATES	vFB1.2	control_LMNA	7	13
ZBTB16	1.77	1.11e-05	1.73	7.88	10.8	30.2	3.83e-08	4.95	RV	CELLSTATES	vFB1.2	control_LMNA	7	13
ITGB8	1.72	0.027	0.0811	0.334	6.87	11.8	0.00058	1.57	RV	CELLSTATES	vFB1.2	control_LMNA	7	13
HTR4	1.71	0.00978	0.0964	0.54	7.44	14.4	0.000149	2.01	RV	CELLSTATES	vFB1.2	control_LMNA	7	13
CERS6	1.69	0.0183	0.0746	0.522	7.28	12.8	0.00034	1.74	RV	CELLSTATES	vFB1.2	control_LMNA	7	13
CTDSPL	1.68	0.000444	0.402	1.35	8.51	21.8	2.97e-06	3.35	RV	CELLSTATES	vFB1.2	control_LMNA	7	13
ELL2	1.68	0.000444	0.322	1.79	8.86	21.9	2.94e-06	3.35	RV	CELLSTATES	vFB1.2	control_LMNA	7	13
MYHAS	1.68	0.0438	0.0562	0.251	6.45	10.5	0.00117	1.36	RV	CELLSTATES	vFB1.2	control_LMNA	7	13
VGLL3	1.67	0.0267	0.132	0.378	7.01	11.9	0.000571	1.57	RV	CELLSTATES	vFB1.2	control_LMNA	7	13
ZFAND5	1.66	0.007	0.124	0.772	7.83	15.3	9.06e-05	2.15	RV	CELLSTATES	vFB1.2	control_LMNA	7	13
IL16	1.65	0.0164	0.144	0.541	7.41	13.1	0.000292	1.78	RV	CELLSTATES	vFB1.2	control_LMNA	7	13
MOB3B	1.64	0.00675	0.127	0.556	7.44	15.4	8.59e-05	2.17	RV	CELLSTATES	vFB1.2	control_LMNA	7	13
KALRN	1.63	0.000237	0.374	1.68	8.76	23.5	1.28e-06	3.62	RV	CELLSTATES	vFB1.2	control_LMNA	7	13
RRAS2	1.62	0.045	0.0754	0.251	6.56	10.5	0.0012	1.35	RV	CELLSTATES	vFB1.2	control_LMNA	7	13
PTPN13	1.61	0.000863	0.327	1.15	8.35	20.3	6.51e-06	3.06	RV	CELLSTATES	vFB1.2	control_LMNA	7	13
SPRED2	1.61	0.000886	0.388	1.15	8.41	20.3	6.75e-06	3.05	RV	CELLSTATES	vFB1.2	control_LMNA	7	13
PPM1B	1.59	0.00433	0.249	0.819	7.93	16.6	4.51e-05	2.36	RV	CELLSTATES	vFB1.2	control_LMNA	7	13
MTSS1	1.58	0.038	0.0923	0.283	6.73	10.9	0.00096	1.42	RV	CELLSTATES	vFB1.2	control_LMNA	7	13
DAPK1	1.57	0.0168	0.108	0.45	7.22	13.1	0.000302	1.77	RV	CELLSTATES	vFB1.2	control_LMNA	7	13
FGD4	1.55	0.00835	0.213	0.869	8	14.9	0.000115	2.08	RV	CELLSTATES	vFB1.2	control_LMNA	7	13
YPEL2	1.54	0.0286	0.147	0.395	7.11	11.7	0.000625	1.54	RV	CELLSTATES	vFB1.2	control_LMNA	7	13
CTGF	1.51	0.00927	0.23	1.21	8.35	14.6	0.000131	2.03	RV	CELLSTATES	vFB1.2	control_LMNA	7	13
APBB2	1.5	0.000542	0.905	3.36	9.76	21.4	3.78e-06	3.27	RV	CELLSTATES	vFB1.2	control_LMNA	7	13
SLC19A2	1.5	0.00936	0.221	0.687	7.76	14.6	0.000135	2.03	RV	CELLSTATES	vFB1.2	control_LMNA	7	13
AC007388.1	1.49	0.024	0.253	0.758	7.93	12.2	0.000482	1.62	RV	CELLSTATES	vFB1.2	control_LMNA	7	13
AL445426.1	1.48	0.00933	0.258	0.848	8.01	14.6	0.000132	2.03	RV	CELLSTATES	vFB1.2	control_LMNA	7	13
USP53	1.48	0.00414	0.93	2.61	9.53	16.7	4.28e-05	2.38	RV	CELLSTATES	vFB1.2	control_LMNA	7	13
FKBP5	1.47	0.000972	2.22	6.53	10.7	20.1	7.5e-06	3.01	RV	CELLSTATES	vFB1.2	control_LMNA	7	13
NOX4	1.46	0.00317	0.466	1.43	8.67	17.4	3.01e-05	2.5	RV	CELLSTATES	vFB1.2	control_LMNA	7	13
SYTL4	1.43	0.0412	0.175	0.44	7.33	10.7	0.00107	1.38	RV	CELLSTATES	vFB1.2	control_LMNA	7	13
FMNL2	1.41	0.00577	0.366	1.21	8.47	15.9	6.58e-05	2.24	RV	CELLSTATES	vFB1.2	control_LMNA	7	13
PRELP	1.4	0.0487	0.205	0.539	7.54	10.3	0.00135	1.31	RV	CELLSTATES	vFB1.2	control_LMNA	7	13
DOCK5	1.39	0.0147	0.303	1.08	8.34	13.4	0.000251	1.83	RV	CELLSTATES	vFB1.2	control_LMNA	7	13
ADAMTS15	1.38	0.0143	0.219	0.641	7.7	13.5	0.000241	1.84	RV	CELLSTATES	vFB1.2	control_LMNA	7	13
GATA6	1.38	0.0101	0.406	1.21	8.5	14.3	0.000155	2	RV	CELLSTATES	vFB1.2	control_LMNA	7	13
ADAMTSL1	1.37	0.0325	0.227	0.819	7.99	11.3	0.000764	1.49	RV	CELLSTATES	vFB1.2	control_LMNA	7	13
SORBS1	1.37	0.0149	0.344	1.34	8.56	13.3	0.00026	1.83	RV	CELLSTATES	vFB1.2	control_LMNA	7	13
TFDP2	1.34	0.0195	0.27	0.79	7.95	12.7	0.000374	1.71	RV	CELLSTATES	vFB1.2	control_LMNA	7	13
CCND3	1.31	0.0376	0.204	0.762	7.89	10.9	0.000943	1.42	RV	CELLSTATES	vFB1.2	control_LMNA	7	13
LINC01091	1.3	0.0327	0.219	1.01	8.19	11.3	0.000771	1.49	RV	CELLSTATES	vFB1.2	control_LMNA	7	13
ARHGAP26	1.28	0.0124	0.745	2.58	9.47	13.8	0.000198	1.91	RV	CELLSTATES	vFB1.2	control_LMNA	7	13
FIGN	1.28	0.03	0.532	1.19	8.54	11.6	0.000673	1.52	RV	CELLSTATES	vFB1.2	control_LMNA	7	13
MICAL2	1.28	0.0194	0.285	1.12	8.35	12.7	0.00037	1.71	RV	CELLSTATES	vFB1.2	control_LMNA	7	13
FOXO3	1.27	0.00648	0.855	3.44	9.78	15.5	8.1e-05	2.19	RV	CELLSTATES	vFB1.2	control_LMNA	7	13
PARD3B	1.27	0.00388	1.07	3.26	9.75	16.9	3.88e-05	2.41	RV	CELLSTATES	vFB1.2	control_LMNA	7	13
GRB10	1.26	0.03	0.301	0.936	8.16	11.6	0.000674	1.52	RV	CELLSTATES	vFB1.2	control_LMNA	7	13
ATP10A	1.25	0.037	0.31	0.962	8.16	11	0.00092	1.43	RV	CELLSTATES	vFB1.2	control_LMNA	7	13
HIF3A	1.21	0.0193	0.938	2.15	9.4	12.7	0.000367	1.72	RV	CELLSTATES	vFB1.2	control_LMNA	7	13
SVEP1	1.21	0.036	0.897	1.95	9.23	11.1	0.00087	1.44	RV	CELLSTATES	vFB1.2	control_LMNA	7	13
MAMDC2-AS1	1.18	0.0415	0.431	0.935	8.24	10.7	0.00109	1.38	RV	CELLSTATES	vFB1.2	control_LMNA	7	13
SAMHD1	1.18	0.0363	0.555	1.65	8.92	11	0.000892	1.44	RV	CELLSTATES	vFB1.2	control_LMNA	7	13
LINC00513	1.17	0.0249	0.61	1.24	8.64	12.1	0.000517	1.6	RV	CELLSTATES	vFB1.2	control_LMNA	7	13
AFF3	1.16	0.0288	0.558	1.89	9.03	11.7	0.000632	1.54	RV	CELLSTATES	vFB1.2	control_LMNA	7	13
AKT3	1.15	0.00954	1.43	3.92	10.1	14.5	0.000142	2.02	RV	CELLSTATES	vFB1.2	control_LMNA	7	13
LAMB1	1.13	0.0227	1.24	3.28	9.85	12.3	0.000452	1.64	RV	CELLSTATES	vFB1.2	control_LMNA	7	13
COL4A3	1.12	0.0248	1	2.92	9.64	12.1	0.000509	1.61	RV	CELLSTATES	vFB1.2	control_LMNA	7	13
MED13L	1.08	0.0317	1.05	2.92	9.7	11.4	0.000737	1.5	RV	CELLSTATES	vFB1.2	control_LMNA	7	13
KANK1	1.07	0.0431	1.03	2.52	9.53	10.6	0.00114	1.37	RV	CELLSTATES	vFB1.2	control_LMNA	7	13
AC016831.7	1.06	0.0213	1.7	4.54	10.3	12.5	0.000415	1.67	RV	CELLSTATES	vFB1.2	control_LMNA	7	13
PLXDC2	1.02	0.0139	2.01	5.95	10.6	13.6	0.000232	1.86	RV	CELLSTATES	vFB1.2	control_LMNA	7	13

## Sheet: PKP2_control
Gene	logFC	FDR	mean_exp_control	mean_exp_genotype	logCPM	F	PValue	FDR_plot	Region	annotation_level	cell_state	comparison	Observations_genotype	Observations_reference
CCL4	7.69	6.44e-07	0	0.0807	4.66	37.9	7.32e-10	6.19	RV	CELLSTATES	vFB1.2	control_PKP2	5	13
HTR7	6.2	6.63e-05	0	0.0821	4.9	26.7	2.4e-07	4.18	RV	CELLSTATES	vFB1.2	control_PKP2	5	13
AC005920.1	5.72	0.000413	0	0.0276	4.35	26.6	2.15e-06	3.38	RV	CELLSTATES	vFB1.2	control_PKP2	5	13
AC007920.2	5.21	0.00326	0	0.0534	4.78	17.6	2.73e-05	2.49	RV	CELLSTATES	vFB1.2	control_PKP2	5	13
CNTN4-AS2	5.12	0.0113	0	0.0326	4.48	16	0.000138	1.95	RV	CELLSTATES	vFB1.2	control_PKP2	5	13
NXPE1	5.11	0.0328	0	0.0255	4.34	15.4	0.000592	1.48	RV	CELLSTATES	vFB1.2	control_PKP2	5	13
AC009974.1	5.1	0.0153	0	0.0361	4.48	15.7	0.000208	1.81	RV	CELLSTATES	vFB1.2	control_PKP2	5	13
CD163	5.03	0.000771	0.00197	0.0755	4.71	21	4.61e-06	3.11	RV	CELLSTATES	vFB1.2	control_PKP2	5	13
CPEB2-DT	4.95	0.0146	0	0.0517	4.7	15.4	0.000196	1.84	RV	CELLSTATES	vFB1.2	control_PKP2	5	13
KCNB2	4.85	0.0158	0	0.0417	4.63	14.3	0.00022	1.8	RV	CELLSTATES	vFB1.2	control_PKP2	5	13
AL356479.1	4.84	0.0325	0	0.027	4.43	13.9	0.000584	1.49	RV	CELLSTATES	vFB1.2	control_PKP2	5	13
WARS2-IT1	4.82	2.08e-06	0.01	0.224	5.9	35.1	3.11e-09	5.68	RV	CELLSTATES	vFB1.2	control_PKP2	5	13
ANKRD24	4.69	0.0475	0	0.0274	4.42	13	0.00105	1.32	RV	CELLSTATES	vFB1.2	control_PKP2	5	13
MRC1	4.57	6.76e-07	0.0138	0.238	5.65	37.7	8.17e-10	6.17	RV	CELLSTATES	vFB1.2	control_PKP2	5	13
AC005550.2	4.54	0.000163	0.00955	0.112	5.08	24.6	6.97e-07	3.79	RV	CELLSTATES	vFB1.2	control_PKP2	5	13
AC025048.4	4.46	0.0425	0	0.0293	4.53	12	0.000909	1.37	RV	CELLSTATES	vFB1.2	control_PKP2	5	13
AC105094.2	4.35	0.0395	0	0.039	4.73	11.2	0.000814	1.4	RV	CELLSTATES	vFB1.2	control_PKP2	5	13
AC008763.2	4.24	0.0394	0	0.0138	4.25	15.5	0.000805	1.4	RV	CELLSTATES	vFB1.2	control_PKP2	5	13
TMEM61	4.24	0.0394	0	0.0138	4.25	15.5	0.000805	1.4	RV	CELLSTATES	vFB1.2	control_PKP2	5	13
XG	4.21	0.000215	0.0062	0.153	5.46	24	9.63e-07	3.67	RV	CELLSTATES	vFB1.2	control_PKP2	5	13
GCNT1	4.15	0.0129	0.00197	0.0644	4.75	14.2	0.000163	1.89	RV	CELLSTATES	vFB1.2	control_PKP2	5	13
TBXAS1	3.96	0.0088	0.00569	0.0765	4.93	15.1	0.0001	2.06	RV	CELLSTATES	vFB1.2	control_PKP2	5	13
LINC02544	3.9	0.0471	0.00385	0.0394	4.56	10.8	0.00104	1.33	RV	CELLSTATES	vFB1.2	control_PKP2	5	13
TTLL3	3.82	0.0336	0.00385	0.0659	5.01	11.7	0.000615	1.47	RV	CELLSTATES	vFB1.2	control_PKP2	5	13
GALNT15	3.67	8.82e-06	0.0451	0.362	6.55	31.5	2e-08	5.05	RV	CELLSTATES	vFB1.2	control_PKP2	5	13
RGCC	3.6	0.0166	0.00314	0.0986	5.28	13.5	0.000238	1.78	RV	CELLSTATES	vFB1.2	control_PKP2	5	13
GRIA1	3.54	0.0207	0.00743	0.0744	4.8	13	0.000311	1.68	RV	CELLSTATES	vFB1.2	control_PKP2	5	13
LINC01426	3.37	0.0425	0.011	0.0586	4.86	11	0.000911	1.37	RV	CELLSTATES	vFB1.2	control_PKP2	5	13
MAP2	3.33	7.05e-05	0.0378	0.558	7.13	26.5	2.61e-07	4.15	RV	CELLSTATES	vFB1.2	control_PKP2	5	13
POT1-AS1	3.21	0.000128	0.0232	0.273	6.14	25.2	5.08e-07	3.89	RV	CELLSTATES	vFB1.2	control_PKP2	5	13
LINC01088	3.19	6.03e-12	0.546	3.11	9.19	63.4	1.72e-15	11.2	RV	CELLSTATES	vFB1.2	control_PKP2	5	13
AL139353.1	3.16	0.0362	0.00768	0.0934	5.27	11.5	0.000688	1.44	RV	CELLSTATES	vFB1.2	control_PKP2	5	13
RGS7	3.15	0.0421	0.00508	0.0834	5.04	11	0.00089	1.38	RV	CELLSTATES	vFB1.2	control_PKP2	5	13
VGLL3	3.11	6.97e-06	0.132	0.644	7.28	32.1	1.44e-08	5.16	RV	CELLSTATES	vFB1.2	control_PKP2	5	13
FRMPD4	3.1	0.0158	0.0568	0.104	5.36	13.6	0.000221	1.8	RV	CELLSTATES	vFB1.2	control_PKP2	5	13
AC093879.1	2.96	0.0371	0.0195	0.0913	5.12	11.4	0.000721	1.43	RV	CELLSTATES	vFB1.2	control_PKP2	5	13
SORT1	2.94	0.033	0.00893	0.164	5.88	11.8	0.000598	1.48	RV	CELLSTATES	vFB1.2	control_PKP2	5	13
RYR3	2.92	0.0101	0.016	0.236	6.26	14.8	0.000121	2	RV	CELLSTATES	vFB1.2	control_PKP2	5	13
WISP2	2.83	0.0336	0.0138	0.192	5.99	11.7	0.000618	1.47	RV	CELLSTATES	vFB1.2	control_PKP2	5	13
MEOX2	2.8	0.000141	0.0782	0.35	6.43	25	5.77e-07	3.85	RV	CELLSTATES	vFB1.2	control_PKP2	5	13
MS4A6A	2.79	0.0398	0.0143	0.106	5.03	11.2	0.000825	1.4	RV	CELLSTATES	vFB1.2	control_PKP2	5	13
LINC01197	2.76	0.0101	0.0343	0.176	5.92	14.8	0.000121	2	RV	CELLSTATES	vFB1.2	control_PKP2	5	13
ADRA1B	2.73	0.000969	0.0573	0.345	6.51	20.4	6.13e-06	3.01	RV	CELLSTATES	vFB1.2	control_PKP2	5	13
GLDN	2.67	0.0394	0.0364	0.168	5.96	11.3	0.000796	1.4	RV	CELLSTATES	vFB1.2	control_PKP2	5	13
RAPGEF5	2.62	0.00164	0.101	0.506	7.15	19.2	1.19e-05	2.79	RV	CELLSTATES	vFB1.2	control_PKP2	5	13
AL031599.1	2.6	0.000611	0.0699	0.518	6.99	21.5	3.52e-06	3.21	RV	CELLSTATES	vFB1.2	control_PKP2	5	13
GUCY1A2	2.59	0.00116	0.0661	0.309	6.36	20	7.81e-06	2.94	RV	CELLSTATES	vFB1.2	control_PKP2	5	13
MAMDC2	2.58	1.8e-07	0.874	3.8	9.64	41	1.53e-10	6.75	RV	CELLSTATES	vFB1.2	control_PKP2	5	13
CP	2.55	0.0132	0.0472	0.193	5.93	14.1	0.00017	1.88	RV	CELLSTATES	vFB1.2	control_PKP2	5	13
GALNT13	2.55	0.0187	0.0216	0.488	6.99	13.2	0.000277	1.73	RV	CELLSTATES	vFB1.2	control_PKP2	5	13
BMP5	2.54	0.00339	0.067	0.251	6.09	17.5	2.92e-05	2.47	RV	CELLSTATES	vFB1.2	control_PKP2	5	13
AFF2	2.52	0.0293	0.0345	0.301	6.55	12.1	0.000512	1.53	RV	CELLSTATES	vFB1.2	control_PKP2	5	13
BTG2	2.52	6.63e-05	0.14	1.17	8.02	26.7	2.38e-07	4.18	RV	CELLSTATES	vFB1.2	control_PKP2	5	13
AL445250.1	2.47	0.000113	0.119	0.721	7.41	25.5	4.33e-07	3.95	RV	CELLSTATES	vFB1.2	control_PKP2	5	13
PDZRN4	2.43	0.0129	0.0542	1.18	8.02	14.2	0.000165	1.89	RV	CELLSTATES	vFB1.2	control_PKP2	5	13
ARHGEF26	2.4	0.00524	0.0735	0.602	7.3	16.4	5.11e-05	2.28	RV	CELLSTATES	vFB1.2	control_PKP2	5	13
ENOX2	2.4	1.82e-05	0.256	1.43	8.26	29.7	5.03e-08	4.74	RV	CELLSTATES	vFB1.2	control_PKP2	5	13
NOX4	2.37	9.62e-07	0.466	2.41	8.9	36.9	1.23e-09	6.02	RV	CELLSTATES	vFB1.2	control_PKP2	5	13
TIPARP	2.37	0.00315	0.0821	0.525	7.11	17.7	2.62e-05	2.5	RV	CELLSTATES	vFB1.2	control_PKP2	5	13
USP53	2.34	4.26e-06	0.93	3.71	9.64	33.5	7.27e-09	5.37	RV	CELLSTATES	vFB1.2	control_PKP2	5	13
LEPR	2.32	0.0212	0.0406	0.221	6.09	12.9	0.000325	1.67	RV	CELLSTATES	vFB1.2	control_PKP2	5	13
CTGF	2.31	4.86e-05	0.23	1.68	8.52	27.4	1.65e-07	4.31	RV	CELLSTATES	vFB1.2	control_PKP2	5	13
NRXN3	2.3	0.0101	0.0966	0.392	6.92	14.8	0.00012	2	RV	CELLSTATES	vFB1.2	control_PKP2	5	13
SMAD9	2.29	0.0459	0.0446	0.166	5.88	10.8	0.000995	1.34	RV	CELLSTATES	vFB1.2	control_PKP2	5	13
CHST7	2.26	0.017	0.0642	0.322	6.62	13.4	0.000246	1.77	RV	CELLSTATES	vFB1.2	control_PKP2	5	13
STK17B	2.24	0.000971	0.155	0.829	7.66	20.4	6.21e-06	3.01	RV	CELLSTATES	vFB1.2	control_PKP2	5	13
ADAMTS3	2.2	0.00581	0.109	0.402	6.79	16.1	5.99e-05	2.24	RV	CELLSTATES	vFB1.2	control_PKP2	5	13
ARL15	2.18	3.19e-07	1.39	8.82	10.7	39.6	3.09e-10	6.5	RV	CELLSTATES	vFB1.2	control_PKP2	5	13
GPM6B	2.15	0.05	0.114	0.583	7.42	10.6	0.00112	1.3	RV	CELLSTATES	vFB1.2	control_PKP2	5	13
HACL1	2.14	0.0246	0.106	0.273	6.45	12.5	0.000403	1.61	RV	CELLSTATES	vFB1.2	control_PKP2	5	13
SESN3	2.12	0.00552	0.0901	0.441	6.83	16.3	5.53e-05	2.26	RV	CELLSTATES	vFB1.2	control_PKP2	5	13
IRS1	2.09	0.0293	0.0901	0.271	6.42	12.1	0.000515	1.53	RV	CELLSTATES	vFB1.2	control_PKP2	5	13
CYB5R4	2.08	0.0398	0.0827	0.239	6.35	11.2	0.000829	1.4	RV	CELLSTATES	vFB1.2	control_PKP2	5	13
MTSS1	2.08	0.0167	0.0923	0.364	6.73	13.5	0.00024	1.78	RV	CELLSTATES	vFB1.2	control_PKP2	5	13
ITGA1	2	0.00486	0.262	0.987	8	16.6	4.6e-05	2.31	RV	CELLSTATES	vFB1.2	control_PKP2	5	13
PDK3	2	0.0349	0.117	0.428	7.03	11.6	0.000659	1.46	RV	CELLSTATES	vFB1.2	control_PKP2	5	13
PRELID2	1.98	0.0226	0.247	0.609	7.55	12.7	0.00036	1.65	RV	CELLSTATES	vFB1.2	control_PKP2	5	13
IL16	1.97	0.0229	0.144	0.692	7.51	12.7	0.000368	1.64	RV	CELLSTATES	vFB1.2	control_PKP2	5	13
FGD4	1.94	0.00433	0.213	1.08	8	16.9	3.94e-05	2.36	RV	CELLSTATES	vFB1.2	control_PKP2	5	13
MFAP5	1.94	0.0168	0.192	0.501	7.22	13.5	0.000243	1.77	RV	CELLSTATES	vFB1.2	control_PKP2	5	13
MOB3B	1.92	0.0115	0.127	0.658	7.4	14.5	0.000141	1.94	RV	CELLSTATES	vFB1.2	control_PKP2	5	13
ARHGAP10	1.88	0.000252	0.887	4.86	9.96	23.7	1.15e-06	3.6	RV	CELLSTATES	vFB1.2	control_PKP2	5	13
ICA1L	1.88	0.0147	0.165	0.658	7.45	13.8	0.000199	1.83	RV	CELLSTATES	vFB1.2	control_PKP2	5	13
SGIP1	1.88	0.000288	0.307	1.4	8.25	23.4	1.35e-06	3.54	RV	CELLSTATES	vFB1.2	control_PKP2	5	13
KIF13B	1.86	0.0215	0.176	0.861	7.8	12.9	0.000332	1.67	RV	CELLSTATES	vFB1.2	control_PKP2	5	13
PTPN13	1.82	0.00581	0.327	1.46	8.44	16.1	5.94e-05	2.24	RV	CELLSTATES	vFB1.2	control_PKP2	5	13
CERS6	1.79	0.0425	0.0746	0.438	6.93	11	0.000905	1.37	RV	CELLSTATES	vFB1.2	control_PKP2	5	13
FKBP5	1.75	0.000681	2.22	7.57	10.7	21.3	4.02e-06	3.17	RV	CELLSTATES	vFB1.2	control_PKP2	5	13
TMEM132C	1.74	0.0143	0.489	1.97	8.88	13.9	0.000191	1.84	RV	CELLSTATES	vFB1.2	control_PKP2	5	13
TSC22D3	1.73	0.0143	0.291	1.57	8.57	13.9	0.00019	1.84	RV	CELLSTATES	vFB1.2	control_PKP2	5	13
AC098829.1	1.69	0.0394	0.16	0.543	7.23	11.3	0.000788	1.4	RV	CELLSTATES	vFB1.2	control_PKP2	5	13
CCND3	1.69	0.0163	0.204	0.847	7.77	13.6	0.000231	1.79	RV	CELLSTATES	vFB1.2	control_PKP2	5	13
CARMIL1	1.68	0.00514	0.892	4	9.82	16.5	4.97e-05	2.29	RV	CELLSTATES	vFB1.2	control_PKP2	5	13
KLF9	1.68	0.045	0.204	0.658	7.57	10.9	0.000974	1.35	RV	CELLSTATES	vFB1.2	control_PKP2	5	13
FOXO3	1.67	0.000982	0.855	4.22	9.79	20.4	6.42e-06	3.01	RV	CELLSTATES	vFB1.2	control_PKP2	5	13
CRIM1	1.65	0.0425	0.15	0.57	7.27	11	0.000909	1.37	RV	CELLSTATES	vFB1.2	control_PKP2	5	13
ZBTB16	1.65	0.00137	1.73	7	10.6	19.6	9.55e-06	2.86	RV	CELLSTATES	vFB1.2	control_PKP2	5	13
PIK3CA	1.63	0.0268	0.282	0.874	7.85	12.3	0.000442	1.57	RV	CELLSTATES	vFB1.2	control_PKP2	5	13
AL445426.1	1.61	0.0394	0.258	0.941	7.96	11.2	0.000802	1.4	RV	CELLSTATES	vFB1.2	control_PKP2	5	13
SPRED2	1.54	0.0395	0.388	1.06	8.22	11.2	0.000814	1.4	RV	CELLSTATES	vFB1.2	control_PKP2	5	13
FIGN	1.52	0.0477	0.532	1.15	8.38	10.7	0.00106	1.32	RV	CELLSTATES	vFB1.2	control_PKP2	5	13
CTDSPL	1.51	0.0471	0.402	1.25	8.35	10.8	0.00104	1.33	RV	CELLSTATES	vFB1.2	control_PKP2	5	13
DOCK9	1.49	0.0394	0.209	0.987	7.95	11.2	0.000801	1.4	RV	CELLSTATES	vFB1.2	control_PKP2	5	13
PRR16	1.48	0.0207	0.404	1.86	8.72	13	0.000313	1.68	RV	CELLSTATES	vFB1.2	control_PKP2	5	13
AKT3	1.4	0.00973	1.43	4.85	10.1	14.9	0.000113	2.01	RV	CELLSTATES	vFB1.2	control_PKP2	5	13
APBB2	1.36	0.0282	0.905	2.81	9.42	12.2	0.00048	1.55	RV	CELLSTATES	vFB1.2	control_PKP2	5	13
FCHSD2	1.35	0.0497	0.582	1.66	8.78	10.6	0.00111	1.3	RV	CELLSTATES	vFB1.2	control_PKP2	5	13
PARD3B	1.32	0.0286	1.07	3.58	9.71	12.1	0.000492	1.54	RV	CELLSTATES	vFB1.2	control_PKP2	5	13
MED13L	1.29	0.0366	1.05	3.4	9.69	11.5	0.000705	1.44	RV	CELLSTATES	vFB1.2	control_PKP2	5	13
PLXDC2	1.22	0.0073	2.01	6.94	10.5	15.6	7.74e-05	2.14	RV	CELLSTATES	vFB1.2	control_PKP2	5	13

## Sheet: PVneg_control
Gene	logFC	FDR	mean_exp_control	mean_exp_genotype	logCPM	F	PValue	FDR_plot	Region	annotation_level	cell_state	comparison	Observations_genotype	Observations_reference
CSMD1	5.1	1.31e-17	0.0234	0.88	7.69	91.8	9.4e-22	16.9	RV	CELLSTATES	vFB1.2	control_PVneg	4	13
SLC27A6	4.53	1.78e-14	0.0277	0.703	7.49	76.2	2.55e-18	13.7	RV	CELLSTATES	vFB1.2	control_PVneg	4	13
EXOC3-AS1	4.52	0.000675	0.00641	0.0877	5.73	24.7	6.77e-07	3.17	RV	CELLSTATES	vFB1.2	control_PVneg	4	13
ARHGEF28	4.15	0.00424	0.00452	0.191	5.54	20.3	6.72e-06	2.37	RV	CELLSTATES	vFB1.2	control_PVneg	4	13
AC139887.4	3.87	0.0162	0	0.0498	5.3	16.9	5.22e-05	1.79	RV	CELLSTATES	vFB1.2	control_PVneg	4	13
FAM19A5	3.76	0.0162	0	0.0278	5.3	16.3	5.33e-05	1.79	RV	CELLSTATES	vFB1.2	control_PVneg	4	13
TPRN	3.75	0.0444	0	0.0719	5.28	15.8	0.000267	1.35	RV	CELLSTATES	vFB1.2	control_PVneg	4	13
HS3ST5	3.71	0.0443	0	0.0855	5.23	15.9	0.000257	1.35	RV	CELLSTATES	vFB1.2	control_PVneg	4	13
WARS2-IT1	3.59	0.00785	0.01	0.226	6.03	18.3	1.86e-05	2.1	RV	CELLSTATES	vFB1.2	control_PVneg	4	13
AC082651.4	3.55	0.0333	0	0.0238	5.26	15	0.000169	1.48	RV	CELLSTATES	vFB1.2	control_PVneg	4	13
AC244517.5	3.54	0.0304	0	0.0259	5.29	14.5	0.000142	1.52	RV	CELLSTATES	vFB1.2	control_PVneg	4	13
NPPB	3.51	0.0273	0.00625	0.271	6.34	14.8	0.000119	1.56	RV	CELLSTATES	vFB1.2	control_PVneg	4	13
LAMC3	3.4	0.0114	0.0103	0.161	5.85	17.4	3.1e-05	1.94	RV	CELLSTATES	vFB1.2	control_PVneg	4	13
TTLL3	3.4	0.0497	0.00385	0.102	5.46	12.9	0.000327	1.3	RV	CELLSTATES	vFB1.2	control_PVneg	4	13
SLC26A3	3.06	4.69e-11	0.285	1.84	8.74	59.3	1.34e-14	10.3	RV	CELLSTATES	vFB1.2	control_PVneg	4	13
KCNN3	3.05	0.00272	0.018	0.185	6.12	21.5	3.5e-06	2.57	RV	CELLSTATES	vFB1.2	control_PVneg	4	13
SLC30A10	2.97	0.0308	0.0198	0.0815	5.84	14.4	0.000146	1.51	RV	CELLSTATES	vFB1.2	control_PVneg	4	13
SLC25A18	2.94	0.0263	0.0182	0.115	5.95	14.9	0.000113	1.58	RV	CELLSTATES	vFB1.2	control_PVneg	4	13
MAP2	2.79	0.00685	0.0378	0.382	6.72	18.7	1.57e-05	2.16	RV	CELLSTATES	vFB1.2	control_PVneg	4	13
GPC3	2.62	0.00685	0.0687	0.366	6.43	18.7	1.54e-05	2.16	RV	CELLSTATES	vFB1.2	control_PVneg	4	13
MGAT4C	2.59	0.0489	0.0412	0.203	6.09	13	0.000315	1.31	RV	CELLSTATES	vFB1.2	control_PVneg	4	13
INO80D	2.57	2.1e-06	0.201	1.19	8.3	37.2	1.05e-09	5.68	RV	CELLSTATES	vFB1.2	control_PVneg	4	13
NRXN3	2.52	0.00262	0.0966	0.698	7.2	21.7	3.19e-06	2.58	RV	CELLSTATES	vFB1.2	control_PVneg	4	13
BMP5	2.41	0.00987	0.067	0.412	7.02	17.7	2.55e-05	2.01	RV	CELLSTATES	vFB1.2	control_PVneg	4	13
VGLL3	2.22	0.0181	0.132	0.632	7.27	16	6.21e-05	1.74	RV	CELLSTATES	vFB1.2	control_PVneg	4	13
AL445250.1	2.16	0.00272	0.119	0.815	7.34	21.3	3.87e-06	2.57	RV	CELLSTATES	vFB1.2	control_PVneg	4	13
RASGEF1B	2	0.000635	0.395	1.68	8.8	24.9	5.91e-07	3.2	RV	CELLSTATES	vFB1.2	control_PVneg	4	13
SPRED2	1.9	0.00281	0.388	1.34	8.43	21.2	4.23e-06	2.55	RV	CELLSTATES	vFB1.2	control_PVneg	4	13
TPD52L1	1.8	0.05	0.141	0.427	7.36	12.8	0.000347	1.3	RV	CELLSTATES	vFB1.2	control_PVneg	4	13
TMEM132C	1.76	0.0131	0.489	1.64	8.68	17	3.82e-05	1.88	RV	CELLSTATES	vFB1.2	control_PVneg	4	13
AC007388.1	1.74	0.048	0.253	0.966	7.84	13	0.000306	1.32	RV	CELLSTATES	vFB1.2	control_PVneg	4	13
ARHGAP10	1.73	0.00272	0.887	4.48	9.76	21.3	3.89e-06	2.57	RV	CELLSTATES	vFB1.2	control_PVneg	4	13
NHSL1	1.7	0.0342	0.184	0.739	7.52	13.9	0.000191	1.47	RV	CELLSTATES	vFB1.2	control_PVneg	4	13
FBXO42	1.69	0.0247	0.402	1.32	8.44	15.1	0.000103	1.61	RV	CELLSTATES	vFB1.2	control_PVneg	4	13
FP671120.1	1.61	0.0247	0.271	0.696	7.9	15.1	0.000102	1.61	RV	CELLSTATES	vFB1.2	control_PVneg	4	13
FKBP5	1.5	0.0311	2.22	7.26	10.7	14.4	0.000151	1.51	RV	CELLSTATES	vFB1.2	control_PVneg	4	13

## Sheet: RBM20_control
Gene	logFC	FDR	mean_exp_control	mean_exp_genotype	logCPM	F	PValue	FDR_plot	Region	annotation_level	cell_state	comparison	Observations_genotype	Observations_reference
NPPB	3.91	0.000184	0.00625	0.151	5.89	25.5	4.44e-07	3.73	RV	CELLSTATES	vFB1.2	control_RBM20	5	13
SLC28A2	3.66	0.0164	0	0.047	5.35	16	0.000137	1.79	RV	CELLSTATES	vFB1.2	control_RBM20	5	13
OCA2	3.64	0.0263	0	0.0629	5.62	13.2	0.000283	1.58	RV	CELLSTATES	vFB1.2	control_RBM20	5	13
AC100793.4	3.5	0.0276	0	0.0465	5.32	15.1	0.000304	1.56	RV	CELLSTATES	vFB1.2	control_RBM20	5	13
TPRN	3.32	0.0345	0	0.0296	5.32	13.5	0.000419	1.46	RV	CELLSTATES	vFB1.2	control_RBM20	5	13
AC020637.1	3.24	4.51e-10	0.125	1.22	8.21	54.8	1.32e-13	9.35	RV	CELLSTATES	vFB1.2	control_RBM20	5	13
AL591686.2	3.21	0.0172	0.0167	0.072	5.72	14.4	0.000148	1.77	RV	CELLSTATES	vFB1.2	control_RBM20	5	13
PTPRB	3.14	0.0452	0	0.0304	5.34	11.6	0.000673	1.34	RV	CELLSTATES	vFB1.2	control_RBM20	5	13
MAP2	3.12	4.75e-05	0.0378	0.433	6.97	28.9	7.63e-08	4.32	RV	CELLSTATES	vFB1.2	control_RBM20	5	13
ETFBKMT	3.11	0.0469	0.0128	0.0576	5.46	11.5	0.000706	1.33	RV	CELLSTATES	vFB1.2	control_RBM20	5	13
GALNT15	3.08	9.28e-06	0.0451	0.327	6.82	33	9.21e-09	5.03	RV	CELLSTATES	vFB1.2	control_RBM20	5	13
ANO2	3.06	0.0103	0.00847	0.116	5.82	15.6	7.66e-05	1.99	RV	CELLSTATES	vFB1.2	control_RBM20	5	13
RGCC	3.04	0.0396	0.00314	0.115	5.85	12	0.000537	1.4	RV	CELLSTATES	vFB1.2	control_RBM20	5	13
COMP	3.02	0.00974	0.00592	0.0941	5.76	15.8	7.04e-05	2.01	RV	CELLSTATES	vFB1.2	control_RBM20	5	13
MUM1L1	2.99	0.00013	0.041	0.299	6.55	26.6	2.57e-07	3.89	RV	CELLSTATES	vFB1.2	control_RBM20	5	13
SORT1	2.9	0.0107	0.00893	0.13	5.92	15.5	8.22e-05	1.97	RV	CELLSTATES	vFB1.2	control_RBM20	5	13
GPM6B	2.82	9.28e-06	0.114	0.68	7.57	32.9	9.48e-09	5.03	RV	CELLSTATES	vFB1.2	control_RBM20	5	13
MEGF6	2.64	0.0284	0.0264	0.0999	5.99	12.9	0.000322	1.55	RV	CELLSTATES	vFB1.2	control_RBM20	5	13
ARHGEF26	2.51	8.53e-05	0.0735	0.461	6.98	27.4	1.62e-07	4.07	RV	CELLSTATES	vFB1.2	control_RBM20	5	13
PDZRN4	2.35	0.00713	0.0542	0.417	7.05	16.5	4.87e-05	2.15	RV	CELLSTATES	vFB1.2	control_RBM20	5	13
AFF2	2.34	0.0219	0.0345	0.218	6.3	13.7	0.000213	1.66	RV	CELLSTATES	vFB1.2	control_RBM20	5	13
LINC01807	2.34	0.0412	0.0193	0.129	6.11	11.9	0.000575	1.38	RV	CELLSTATES	vFB1.2	control_RBM20	5	13
AF165147.1	2.24	0.0132	0.0619	0.25	6.7	15.1	0.000105	1.88	RV	CELLSTATES	vFB1.2	control_RBM20	5	13
RAPGEF5	2.24	0.000767	0.101	0.483	7.23	21.8	3.02e-06	3.12	RV	CELLSTATES	vFB1.2	control_RBM20	5	13
PDLIM1	2.22	0.00255	0.0776	0.321	6.85	19	1.28e-05	2.59	RV	CELLSTATES	vFB1.2	control_RBM20	5	13
CTGF	2.21	9.71e-06	0.23	1.55	8.49	32.7	1.06e-08	5.01	RV	CELLSTATES	vFB1.2	control_RBM20	5	13
FGD4	2.19	1.19e-05	0.213	1.18	8.11	32	1.56e-08	4.93	RV	CELLSTATES	vFB1.2	control_RBM20	5	13
AC107029.2	2.17	0.0441	0.0299	0.18	6.26	11.6	0.000647	1.36	RV	CELLSTATES	vFB1.2	control_RBM20	5	13
CDH20	2.16	0.0234	0.0424	0.403	6.97	13.5	0.000233	1.63	RV	CELLSTATES	vFB1.2	control_RBM20	5	13
MFAP5	2.16	5.41e-05	0.192	0.873	7.66	28.6	9.09e-08	4.27	RV	CELLSTATES	vFB1.2	control_RBM20	5	13
AC114760.2	2.14	0.0041	0.0773	0.391	6.92	17.9	2.3e-05	2.39	RV	CELLSTATES	vFB1.2	control_RBM20	5	13
CP	2.12	0.0236	0.0472	0.162	6.34	13.5	0.000239	1.63	RV	CELLSTATES	vFB1.2	control_RBM20	5	13
PLD5	2.07	0.0102	0.08	0.279	6.79	15.7	7.54e-05	1.99	RV	CELLSTATES	vFB1.2	control_RBM20	5	13
STK17B	2.03	0.000544	0.155	0.724	7.64	22.7	1.87e-06	3.26	RV	CELLSTATES	vFB1.2	control_RBM20	5	13
AC091948.1	1.95	0.041	0.0579	0.206	6.38	11.9	0.000566	1.39	RV	CELLSTATES	vFB1.2	control_RBM20	5	13
ADRA1B	1.94	0.0367	0.0573	0.252	6.52	12.2	0.000479	1.44	RV	CELLSTATES	vFB1.2	control_RBM20	5	13
CARMIL1	1.94	1.35e-06	0.892	3.8	9.74	37.8	7.87e-10	5.87	RV	CELLSTATES	vFB1.2	control_RBM20	5	13
ARHGAP10	1.92	3.09e-06	0.887	4.07	9.9	35.6	2.48e-09	5.51	RV	CELLSTATES	vFB1.2	control_RBM20	5	13
IL16	1.91	0.0054	0.144	0.573	7.41	17.3	3.27e-05	2.27	RV	CELLSTATES	vFB1.2	control_RBM20	5	13
CERS6	1.9	0.00839	0.0746	0.377	6.98	16.1	5.88e-05	2.08	RV	CELLSTATES	vFB1.2	control_RBM20	5	13
LINC00886	1.88	0.0324	0.0613	0.273	6.55	12.7	0.000371	1.49	RV	CELLSTATES	vFB1.2	control_RBM20	5	13
AC097662.1	1.85	0.000752	0.215	0.907	7.91	21.9	2.91e-06	3.12	RV	CELLSTATES	vFB1.2	control_RBM20	5	13
LINC02388	1.85	0.000752	1	2.49	9.56	21.9	2.91e-06	3.12	RV	CELLSTATES	vFB1.2	control_RBM20	5	13
MAMDC2	1.85	0.000156	0.874	3.16	9.69	25.9	3.53e-07	3.81	RV	CELLSTATES	vFB1.2	control_RBM20	5	13
ITGA1	1.83	0.000994	0.262	0.857	7.95	21.2	4.13e-06	3	RV	CELLSTATES	vFB1.2	control_RBM20	5	13
ARL15	1.82	2.59e-06	1.39	6.16	10.5	36.1	1.89e-09	5.59	RV	CELLSTATES	vFB1.2	control_RBM20	5	13
LINC01088	1.82	0.000524	0.546	1.83	8.99	22.9	1.72e-06	3.28	RV	CELLSTATES	vFB1.2	control_RBM20	5	13
AC092691.1	1.81	0.0437	0.117	0.258	6.66	11.7	0.000639	1.36	RV	CELLSTATES	vFB1.2	control_RBM20	5	13
SESN3	1.81	0.0236	0.0901	0.385	6.97	13.5	0.000236	1.63	RV	CELLSTATES	vFB1.2	control_RBM20	5	13
VGLL3	1.81	0.0236	0.132	0.337	7.11	13.5	0.000242	1.63	RV	CELLSTATES	vFB1.2	control_RBM20	5	13
C9orf84	1.78	0.00919	0.147	0.488	7.36	15.9	6.58e-05	2.04	RV	CELLSTATES	vFB1.2	control_RBM20	5	13
USP53	1.77	0.000156	0.93	3.07	9.64	26	3.42e-07	3.81	RV	CELLSTATES	vFB1.2	control_RBM20	5	13
PTPN13	1.75	0.000752	0.327	1.15	8.31	21.9	2.84e-06	3.12	RV	CELLSTATES	vFB1.2	control_RBM20	5	13
ELL2	1.74	0.000613	0.322	1.2	8.47	22.5	2.15e-06	3.21	RV	CELLSTATES	vFB1.2	control_RBM20	5	13
AC026316.5	1.72	0.0488	0.0939	0.284	6.93	11.3	0.000763	1.31	RV	CELLSTATES	vFB1.2	control_RBM20	5	13
MOB3B	1.71	0.0241	0.127	0.658	7.63	13.4	0.000249	1.62	RV	CELLSTATES	vFB1.2	control_RBM20	5	13
TMEM132C	1.7	0.0013	0.489	1.59	8.75	20.5	5.88e-06	2.89	RV	CELLSTATES	vFB1.2	control_RBM20	5	13
AFF3	1.69	0.000517	0.558	2.07	9.01	23	1.62e-06	3.29	RV	CELLSTATES	vFB1.2	control_RBM20	5	13
PDK3	1.69	0.0376	0.117	0.326	7.1	12.1	0.0005	1.42	RV	CELLSTATES	vFB1.2	control_RBM20	5	13
MTSS1	1.66	0.0424	0.0923	0.319	6.85	11.8	0.000608	1.37	RV	CELLSTATES	vFB1.2	control_RBM20	5	13
KALRN	1.6	0.00362	0.374	1.21	8.37	18.2	1.98e-05	2.44	RV	CELLSTATES	vFB1.2	control_RBM20	5	13
KIF13B	1.59	0.0244	0.176	0.58	7.48	13.4	0.000257	1.61	RV	CELLSTATES	vFB1.2	control_RBM20	5	13
BTG2	1.58	0.0433	0.14	0.65	7.73	11.7	0.000628	1.36	RV	CELLSTATES	vFB1.2	control_RBM20	5	13
RANBP17	1.58	0.0185	0.126	0.486	7.27	14.1	0.000172	1.73	RV	CELLSTATES	vFB1.2	control_RBM20	5	13
AL445250.1	1.55	0.0345	0.119	0.431	7.13	12.5	0.000413	1.46	RV	CELLSTATES	vFB1.2	control_RBM20	5	13
COL4A3	1.53	0.00042	1	2.93	9.61	23.5	1.23e-06	3.38	RV	CELLSTATES	vFB1.2	control_RBM20	5	13
RASAL2	1.51	0.00232	0.639	1.95	9.06	19.3	1.14e-05	2.63	RV	CELLSTATES	vFB1.2	control_RBM20	5	13
AC007388.1	1.48	0.0445	0.253	0.659	7.84	11.6	0.000656	1.35	RV	CELLSTATES	vFB1.2	control_RBM20	5	13
DOCK5	1.48	0.0185	0.303	1.07	8.27	14.1	0.00017	1.73	RV	CELLSTATES	vFB1.2	control_RBM20	5	13
KCNT2	1.47	0.000717	1.09	2.84	9.68	22.1	2.56e-06	3.14	RV	CELLSTATES	vFB1.2	control_RBM20	5	13
SORBS1	1.47	0.00984	0.344	1.06	8.31	15.8	7.18e-05	2.01	RV	CELLSTATES	vFB1.2	control_RBM20	5	13
MB	1.46	0.0448	0.169	0.443	7.35	11.6	0.000664	1.35	RV	CELLSTATES	vFB1.2	control_RBM20	5	13
DYNC1I1	1.44	0.035	0.215	0.671	7.74	12.3	0.000451	1.46	RV	CELLSTATES	vFB1.2	control_RBM20	5	13
SGIP1	1.43	0.0221	0.307	0.935	8.17	13.7	0.000218	1.66	RV	CELLSTATES	vFB1.2	control_RBM20	5	13
FAM214A	1.4	0.0396	0.2	0.743	7.84	12	0.000537	1.4	RV	CELLSTATES	vFB1.2	control_RBM20	5	13
PLXDC2	1.4	0.000528	2.01	5.43	10.5	22.8	1.77e-06	3.28	RV	CELLSTATES	vFB1.2	control_RBM20	5	13
MUSK	1.38	0.0275	0.401	1.03	8.37	13.1	0.0003	1.56	RV	CELLSTATES	vFB1.2	control_RBM20	5	13
SERPINE1	1.31	0.0345	0.368	1.17	8.5	12.5	0.00041	1.46	RV	CELLSTATES	vFB1.2	control_RBM20	5	13
PRSS23	1.3	0.0425	0.329	0.885	8.09	11.7	0.000615	1.37	RV	CELLSTATES	vFB1.2	control_RBM20	5	13
PRR16	1.25	0.0469	0.404	1.23	8.5	11.5	0.000711	1.33	RV	CELLSTATES	vFB1.2	control_RBM20	5	13
ZBTB16	1.15	0.0345	1.73	4.56	10.3	12.4	0.000421	1.46	RV	CELLSTATES	vFB1.2	control_RBM20	5	13

## Sheet: TTN_control
Gene	logFC	FDR	mean_exp_control	mean_exp_genotype	logCPM	F	PValue	FDR_plot	Region	annotation_level	cell_state	comparison	Observations_genotype	Observations_reference
NPPB	4.68	6.44e-10	0.00625	0.295	6.54	52.4	4.64e-13	9.19	RV	CELLSTATES	vFB1.2	control_TTN	6	13
ZSCAN20	3.46	0.00762	0	0.053	5.48	17.5	8.05e-05	2.12	RV	CELLSTATES	vFB1.2	control_TTN	6	13
LINC02018	3.4	0.00635	0	0.0465	5.52	16.1	6.46e-05	2.2	RV	CELLSTATES	vFB1.2	control_TTN	6	13
AC010173.1	3.33	0.0116	0	0.0411	5.55	14.4	0.000145	1.94	RV	CELLSTATES	vFB1.2	control_TTN	6	13
HTR7	3.24	0.0138	0	0.0402	5.53	13.9	0.000188	1.86	RV	CELLSTATES	vFB1.2	control_TTN	6	13
SLC44A5	3.24	0.00927	0.00452	0.0774	5.67	15.1	0.000104	2.03	RV	CELLSTATES	vFB1.2	control_TTN	6	13
ZNRF3-AS1	3.12	0.0233	0	0.0377	5.46	14.5	0.000379	1.63	RV	CELLSTATES	vFB1.2	control_TTN	6	13
STOML2	3.11	0.0142	0.00385	0.069	5.64	13.8	0.000198	1.85	RV	CELLSTATES	vFB1.2	control_TTN	6	13
MEGF6	3.07	0.000362	0.0264	0.177	6.25	22.9	1.7e-06	3.44	RV	CELLSTATES	vFB1.2	control_TTN	6	13
AC025822.2	3.05	0.0349	0	0.0419	5.41	15.1	0.000658	1.46	RV	CELLSTATES	vFB1.2	control_TTN	6	13
MAP2	3.05	9.98e-07	0.0378	0.362	6.84	36.3	1.66e-09	6	RV	CELLSTATES	vFB1.2	control_TTN	6	13
AC124254.1	3	0.0434	0	0.0401	5.55	11	0.000931	1.36	RV	CELLSTATES	vFB1.2	control_TTN	6	13
FRZB	3	0.0116	0.00546	0.0909	5.81	14.4	0.000144	1.94	RV	CELLSTATES	vFB1.2	control_TTN	6	13
TPRN	3	0.0405	0	0.0368	5.41	14.7	0.000826	1.39	RV	CELLSTATES	vFB1.2	control_TTN	6	13
AC090092.1	2.99	0.0426	0	0.0418	5.41	14.5	0.000903	1.37	RV	CELLSTATES	vFB1.2	control_TTN	6	13
AC003666.1	2.96	0.0309	0	0.0333	5.39	16.7	0.000546	1.51	RV	CELLSTATES	vFB1.2	control_TTN	6	13
AL359710.1	2.96	0.0419	0	0.0337	5.43	13.7	0.000873	1.38	RV	CELLSTATES	vFB1.2	control_TTN	6	13
AC011503.1	2.93	0.0176	0.00742	0.115	5.68	13.3	0.000265	1.76	RV	CELLSTATES	vFB1.2	control_TTN	6	13
SLC28A2	2.91	0.0481	0	0.0337	5.42	13.3	0.00106	1.32	RV	CELLSTATES	vFB1.2	control_TTN	6	13
LINC01819	2.86	0.0218	0.00747	0.0763	5.76	12.8	0.000349	1.66	RV	CELLSTATES	vFB1.2	control_TTN	6	13
AP000755.2	2.85	0.0383	0.00192	0.0567	5.6	11.3	0.000763	1.42	RV	CELLSTATES	vFB1.2	control_TTN	6	13
CYP19A1	2.85	0.0247	0.00577	0.0772	5.79	12.4	0.000419	1.61	RV	CELLSTATES	vFB1.2	control_TTN	6	13
TTLL3	2.84	0.0347	0.00385	0.061	5.56	11.6	0.000651	1.46	RV	CELLSTATES	vFB1.2	control_TTN	6	13
AC105760.2	2.81	0.044	0.0128	0.0457	5.58	10.9	0.000953	1.36	RV	CELLSTATES	vFB1.2	control_TTN	6	13
CCDC117	2.79	0.0457	0.00197	0.0472	5.57	10.8	0.001	1.34	RV	CELLSTATES	vFB1.2	control_TTN	6	13
SORT1	2.77	0.00812	0.00893	0.133	5.98	15.4	8.72e-05	2.09	RV	CELLSTATES	vFB1.2	control_TTN	6	13
LINC01807	2.76	0.000751	0.0193	0.246	6.22	21.2	4.07e-06	3.12	RV	CELLSTATES	vFB1.2	control_TTN	6	13
GLDN	2.69	0.00161	0.0364	0.185	6.29	19.5	1.03e-05	2.79	RV	CELLSTATES	vFB1.2	control_TTN	6	13
CORIN	2.66	0.000222	0.0344	0.28	6.44	24	9.45e-07	3.65	RV	CELLSTATES	vFB1.2	control_TTN	6	13
AFF2	2.56	0.000698	0.0345	0.247	6.51	21.4	3.68e-06	3.16	RV	CELLSTATES	vFB1.2	control_TTN	6	13
GDNF-AS1	2.54	0.014	0.0226	0.129	5.95	13.9	0.000194	1.85	RV	CELLSTATES	vFB1.2	control_TTN	6	13
RGS11	2.49	0.0128	0.0257	0.122	6.08	14.1	0.000171	1.89	RV	CELLSTATES	vFB1.2	control_TTN	6	13
ARHGEF26	2.46	3.05e-05	0.0735	0.453	7.2	28.4	9.69e-08	4.52	RV	CELLSTATES	vFB1.2	control_TTN	6	13
SESN3	2.45	1.8e-06	0.0901	0.551	7.28	34.8	3.64e-09	5.74	RV	CELLSTATES	vFB1.2	control_TTN	6	13
RYR3	2.44	0.0123	0.016	0.155	6.28	14.3	0.000158	1.91	RV	CELLSTATES	vFB1.2	control_TTN	6	13
BMP6	2.36	0.00595	0.0339	0.195	6.29	16.1	5.92e-05	2.23	RV	CELLSTATES	vFB1.2	control_TTN	6	13
GALNT15	2.34	0.00161	0.0451	0.241	6.53	19.5	1.03e-05	2.79	RV	CELLSTATES	vFB1.2	control_TTN	6	13
CERS6	2.3	2.07e-05	0.0746	0.494	7.16	29.4	5.98e-08	4.68	RV	CELLSTATES	vFB1.2	control_TTN	6	13
CLCN5	2.3	0.0149	0.0202	0.172	6.21	13.7	0.000214	1.83	RV	CELLSTATES	vFB1.2	control_TTN	6	13
LINC01239	2.28	0.00181	0.0334	0.274	6.46	19.1	1.25e-05	2.74	RV	CELLSTATES	vFB1.2	control_TTN	6	13
AC018742.1	2.25	0.0123	0.0164	0.175	6.3	14.3	0.000159	1.91	RV	CELLSTATES	vFB1.2	control_TTN	6	13
ARL15	2.25	8.27e-13	1.39	8.34	10.8	67.3	2.39e-16	12.1	RV	CELLSTATES	vFB1.2	control_TTN	6	13
ARRDC2	2.24	0.0414	0.0124	0.132	6.02	11.1	0.000852	1.38	RV	CELLSTATES	vFB1.2	control_TTN	6	13
ALDH6A1	2.22	0.0333	0.0265	0.129	6.09	11.7	0.00061	1.48	RV	CELLSTATES	vFB1.2	control_TTN	6	13
LINC01088	2.19	3.05e-10	0.546	2.57	9.23	54.3	1.76e-13	9.52	RV	CELLSTATES	vFB1.2	control_TTN	6	13
AC099792.1	2.17	0.0199	0.0416	0.165	6.23	13	0.000316	1.7	RV	CELLSTATES	vFB1.2	control_TTN	6	13
CDH20	2.16	0.00235	0.0424	0.298	6.87	18.5	1.71e-05	2.63	RV	CELLSTATES	vFB1.2	control_TTN	6	13
RPGR	2.15	0.0335	0.0252	0.144	6.14	11.7	0.000622	1.47	RV	CELLSTATES	vFB1.2	control_TTN	6	13
POC1B-AS1	2.14	0.0335	0.0211	0.15	6.14	11.7	0.000619	1.47	RV	CELLSTATES	vFB1.2	control_TTN	6	13
AFF3	2.13	2.34e-09	0.558	2.48	9.17	49.5	2.02e-12	8.63	RV	CELLSTATES	vFB1.2	control_TTN	6	13
AL355974.2	2.13	0.042	0	0.0238	5.31	17.5	0.000887	1.38	RV	CELLSTATES	vFB1.2	control_TTN	6	13
ARHGAP10	2.13	9.5e-11	0.887	4.76	10	56.8	4.8e-14	10	RV	CELLSTATES	vFB1.2	control_TTN	6	13
GLYAT	2.13	0.042	0	0.0238	5.31	17.5	0.000887	1.38	RV	CELLSTATES	vFB1.2	control_TTN	6	13
KALRN	2.12	6.57e-08	0.374	1.47	8.47	42.1	8.53e-11	7.18	RV	CELLSTATES	vFB1.2	control_TTN	6	13
STK17B	2.12	1.07e-05	0.155	0.827	7.83	30.8	2.85e-08	4.97	RV	CELLSTATES	vFB1.2	control_TTN	6	13
VGLL3	2.12	9.78e-05	0.132	0.504	7.29	26	3.46e-07	4.01	RV	CELLSTATES	vFB1.2	control_TTN	6	13
FGD4	2.11	4.09e-07	0.213	1.12	8.09	38.3	6.19e-10	6.39	RV	CELLSTATES	vFB1.2	control_TTN	6	13
KIF13B	2.11	3.7e-06	0.176	0.824	7.78	33.3	8e-09	5.43	RV	CELLSTATES	vFB1.2	control_TTN	6	13
MAMDC2	2.11	1.61e-09	0.874	3.96	9.83	50.4	1.28e-12	8.79	RV	CELLSTATES	vFB1.2	control_TTN	6	13
GPR137B	2.06	0.0367	0.0315	0.158	6.18	11.4	0.000721	1.43	RV	CELLSTATES	vFB1.2	control_TTN	6	13
HTR4	2.05	4.68e-05	0.0964	0.602	7.42	27.5	1.55e-07	4.33	RV	CELLSTATES	vFB1.2	control_TTN	6	13
ANKRD29	2.04	0.0367	0.0543	0.141	6.25	11.5	0.000714	1.44	RV	CELLSTATES	vFB1.2	control_TTN	6	13
ITGA1	2.04	4.25e-06	0.262	1.06	8.19	32.9	9.5e-09	5.37	RV	CELLSTATES	vFB1.2	control_TTN	6	13
WNK3	2.03	0.000657	0.0998	0.49	7.41	21.6	3.31e-06	3.18	RV	CELLSTATES	vFB1.2	control_TTN	6	13
GPM6B	2.01	0.00185	0.114	0.456	7.25	19	1.29e-05	2.73	RV	CELLSTATES	vFB1.2	control_TTN	6	13
SGIP1	2.01	6e-07	0.307	1.3	8.32	37.4	9.53e-10	6.22	RV	CELLSTATES	vFB1.2	control_TTN	6	13
CHST7	1.99	0.00286	0.0642	0.312	6.78	18	2.24e-05	2.54	RV	CELLSTATES	vFB1.2	control_TTN	6	13
USP53	1.97	2.89e-08	0.93	3.71	9.79	44	3.34e-11	7.54	RV	CELLSTATES	vFB1.2	control_TTN	6	13
LPL	1.96	0.00986	0.0592	0.22	6.56	14.8	0.000117	2.01	RV	CELLSTATES	vFB1.2	control_TTN	6	13
NOX4	1.96	2.71e-07	0.466	1.69	8.73	39.2	3.91e-10	6.57	RV	CELLSTATES	vFB1.2	control_TTN	6	13
TMEM132C	1.96	1.14e-06	0.489	1.96	9	36	1.98e-09	5.94	RV	CELLSTATES	vFB1.2	control_TTN	6	13
PDZRN4	1.94	0.0117	0.0542	0.251	6.59	14.4	0.000147	1.93	RV	CELLSTATES	vFB1.2	control_TTN	6	13
MTSS1	1.93	0.00121	0.0923	0.399	7.09	20.2	7.09e-06	2.92	RV	CELLSTATES	vFB1.2	control_TTN	6	13
MOB3B	1.91	0.000152	0.127	0.652	7.55	25	5.83e-07	3.82	RV	CELLSTATES	vFB1.2	control_TTN	6	13
PINK1	1.91	0.0489	0.0403	0.163	6.28	10.7	0.00109	1.31	RV	CELLSTATES	vFB1.2	control_TTN	6	13
SNCAIP	1.91	0.0152	0.0501	0.261	6.68	13.6	0.000223	1.82	RV	CELLSTATES	vFB1.2	control_TTN	6	13
CTGF	1.9	1.07e-05	0.23	1.17	8.3	30.8	2.86e-08	4.97	RV	CELLSTATES	vFB1.2	control_TTN	6	13
ACTA1	1.89	0.00116	0.106	0.435	7.15	20.3	6.71e-06	2.93	RV	CELLSTATES	vFB1.2	control_TTN	6	13
RAPGEF5	1.87	0.0034	0.101	0.413	7.24	17.5	2.89e-05	2.47	RV	CELLSTATES	vFB1.2	control_TTN	6	13
AL445250.1	1.86	0.000641	0.119	0.564	7.45	21.7	3.14e-06	3.19	RV	CELLSTATES	vFB1.2	control_TTN	6	13
PRR16	1.86	1.58e-06	0.404	1.8	8.81	35.2	2.96e-09	5.8	RV	CELLSTATES	vFB1.2	control_TTN	6	13
NRXN3	1.85	0.00358	0.0966	0.348	7.01	17.4	3.1e-05	2.45	RV	CELLSTATES	vFB1.2	control_TTN	6	13
COL21A1	1.83	0.000698	0.14	0.627	7.61	21.4	3.67e-06	3.16	RV	CELLSTATES	vFB1.2	control_TTN	6	13
SLC25A45	1.83	0.0382	0.0487	0.203	6.43	11.3	0.000758	1.42	RV	CELLSTATES	vFB1.2	control_TTN	6	13
DAPK1	1.81	0.00197	0.108	0.488	7.31	18.9	1.39e-05	2.71	RV	CELLSTATES	vFB1.2	control_TTN	6	13
AGMO	1.8	0.019	0.068	0.306	6.84	13.1	0.000298	1.72	RV	CELLSTATES	vFB1.2	control_TTN	6	13
CCND3	1.8	7.19e-05	0.204	0.918	8.03	26.6	2.49e-07	4.14	RV	CELLSTATES	vFB1.2	control_TTN	6	13
AC114689.3	1.79	0.042	0.0687	0.193	6.43	11.1	0.000884	1.38	RV	CELLSTATES	vFB1.2	control_TTN	6	13
AC007388.1	1.78	0.000201	0.253	0.833	7.96	24.3	8.42e-07	3.7	RV	CELLSTATES	vFB1.2	control_TTN	6	13
PCOLCE2	1.78	2.55e-05	0.273	1.11	8.18	28.9	7.72e-08	4.59	RV	CELLSTATES	vFB1.2	control_TTN	6	13
CDH2	1.77	0.0041	0.08	0.39	7.09	17	3.67e-05	2.39	RV	CELLSTATES	vFB1.2	control_TTN	6	13
PLXDC2	1.76	3.31e-08	2.01	6.4	10.6	43.6	4.06e-11	7.48	RV	CELLSTATES	vFB1.2	control_TTN	6	13
PRELP	1.75	0.000234	0.205	0.79	7.83	23.9	1.01e-06	3.63	RV	CELLSTATES	vFB1.2	control_TTN	6	13
LRRC17	1.74	0.0238	0.0647	0.263	6.76	12.6	0.000392	1.62	RV	CELLSTATES	vFB1.2	control_TTN	6	13
MTUS1	1.74	5.67e-06	0.465	1.91	8.91	32.1	1.43e-08	5.25	RV	CELLSTATES	vFB1.2	control_TTN	6	13
PTPN13	1.72	0.00011	0.327	1.18	8.39	25.7	3.98e-07	3.96	RV	CELLSTATES	vFB1.2	control_TTN	6	13
DDAH1	1.7	0.00236	0.161	0.547	7.39	18.5	1.74e-05	2.63	RV	CELLSTATES	vFB1.2	control_TTN	6	13
FOXO3	1.7	1.64e-06	0.855	3.52	9.77	35.1	3.2e-09	5.78	RV	CELLSTATES	vFB1.2	control_TTN	6	13
IGFBP3	1.69	0.0126	0.0914	0.326	6.98	14.2	0.000165	1.9	RV	CELLSTATES	vFB1.2	control_TTN	6	13
AL445426.1	1.67	0.000267	0.258	0.947	8.04	23.6	1.22e-06	3.57	RV	CELLSTATES	vFB1.2	control_TTN	6	13
DOCK9	1.66	0.000274	0.209	0.926	8	23.5	1.26e-06	3.56	RV	CELLSTATES	vFB1.2	control_TTN	6	13
MB	1.66	0.00179	0.169	0.596	7.58	19.1	1.22e-05	2.75	RV	CELLSTATES	vFB1.2	control_TTN	6	13
AC005165.1	1.63	0.00274	0.166	0.58	7.55	18.1	2.1e-05	2.56	RV	CELLSTATES	vFB1.2	control_TTN	6	13
DOCK5	1.61	0.000241	0.303	1.12	8.3	23.8	1.08e-06	3.62	RV	CELLSTATES	vFB1.2	control_TTN	6	13
CARMIL1	1.6	2.99e-05	0.892	3.29	9.71	28.5	9.28e-08	4.52	RV	CELLSTATES	vFB1.2	control_TTN	6	13
ENOX2	1.6	0.000743	0.256	0.904	8.04	21.3	3.97e-06	3.13	RV	CELLSTATES	vFB1.2	control_TTN	6	13
IRS1	1.6	0.0327	0.0901	0.282	6.78	11.8	0.000583	1.49	RV	CELLSTATES	vFB1.2	control_TTN	6	13
ATP10A	1.59	0.00125	0.31	0.872	8.05	20.1	7.41e-06	2.9	RV	CELLSTATES	vFB1.2	control_TTN	6	13
SHROOM3	1.59	0.00137	0.224	0.788	7.87	19.9	8.22e-06	2.86	RV	CELLSTATES	vFB1.2	control_TTN	6	13
ICA1L	1.58	0.00423	0.165	0.554	7.48	16.9	3.88e-05	2.37	RV	CELLSTATES	vFB1.2	control_TTN	6	13
TSC22D3	1.53	0.000667	0.291	1.27	8.49	21.6	3.42e-06	3.18	RV	CELLSTATES	vFB1.2	control_TTN	6	13
ZBTB16	1.53	1.34e-05	1.73	5.76	10.5	30.3	3.68e-08	4.87	RV	CELLSTATES	vFB1.2	control_TTN	6	13
AKT3	1.51	1.45e-05	1.43	4.46	10.2	30.1	4.08e-08	4.84	RV	CELLSTATES	vFB1.2	control_TTN	6	13
ATP10D	1.51	0.00245	0.251	0.842	8.01	18.3	1.84e-05	2.61	RV	CELLSTATES	vFB1.2	control_TTN	6	13
LTBP2	1.51	0.00355	0.245	0.672	7.64	17.4	3.05e-05	2.45	RV	CELLSTATES	vFB1.2	control_TTN	6	13
RAB8B	1.51	0.00179	0.27	1.03	8.23	19.1	1.22e-05	2.75	RV	CELLSTATES	vFB1.2	control_TTN	6	13
IL16	1.5	0.0242	0.144	0.456	7.35	12.5	0.000404	1.62	RV	CELLSTATES	vFB1.2	control_TTN	6	13
ART4	1.49	0.0489	0.0782	0.293	6.85	10.7	0.0011	1.31	RV	CELLSTATES	vFB1.2	control_TTN	6	13
C11orf80	1.49	0.0183	0.126	0.423	7.25	13.2	0.000283	1.74	RV	CELLSTATES	vFB1.2	control_TTN	6	13
PPM1B	1.49	0.00423	0.249	0.733	7.87	16.9	3.87e-05	2.37	RV	CELLSTATES	vFB1.2	control_TTN	6	13
PPP1CB	1.48	0.00956	0.215	0.628	7.68	15	0.00011	2.02	RV	CELLSTATES	vFB1.2	control_TTN	6	13
APBB2	1.46	0.000178	0.905	2.69	9.5	24.6	7.19e-07	3.75	RV	CELLSTATES	vFB1.2	control_TTN	6	13
TPD52L1	1.46	0.0359	0.141	0.498	7.47	11.5	0.000684	1.44	RV	CELLSTATES	vFB1.2	control_TTN	6	13
SEPT11	1.44	0.0016	0.453	1.17	8.39	19.5	1e-05	2.8	RV	CELLSTATES	vFB1.2	control_TTN	6	13
SPRED2	1.44	0.00178	0.388	1.09	8.34	19.2	1.17e-05	2.75	RV	CELLSTATES	vFB1.2	control_TTN	6	13
IRS2	1.43	0.0136	0.157	0.545	7.48	14	0.000185	1.87	RV	CELLSTATES	vFB1.2	control_TTN	6	13
COLEC12	1.42	0.00364	0.296	0.973	8.12	17.3	3.21e-05	2.44	RV	CELLSTATES	vFB1.2	control_TTN	6	13
PDZD2	1.38	0.00369	0.334	0.939	8.14	17.3	3.27e-05	2.43	RV	CELLSTATES	vFB1.2	control_TTN	6	13
PCSK6	1.37	0.00206	0.517	1.42	8.67	18.8	1.47e-05	2.69	RV	CELLSTATES	vFB1.2	control_TTN	6	13
RASAL2	1.36	0.00179	0.639	1.8	9.01	19.2	1.2e-05	2.75	RV	CELLSTATES	vFB1.2	control_TTN	6	13
SLC44A1	1.36	0.0176	0.194	0.652	7.74	13.3	0.000264	1.76	RV	CELLSTATES	vFB1.2	control_TTN	6	13
PLSCR4	1.35	0.0053	0.426	1.1	8.41	16.4	5.09e-05	2.28	RV	CELLSTATES	vFB1.2	control_TTN	6	13
EXT1	1.33	0.000657	1.17	3.3	9.84	21.6	3.32e-06	3.18	RV	CELLSTATES	vFB1.2	control_TTN	6	13
FAM214A	1.33	0.0143	0.2	0.705	7.81	13.8	0.0002	1.85	RV	CELLSTATES	vFB1.2	control_TTN	6	13
MFAP5	1.33	0.0366	0.192	0.5	7.43	11.5	0.000709	1.44	RV	CELLSTATES	vFB1.2	control_TTN	6	13
GRB10	1.32	0.00986	0.301	0.827	8.08	14.8	0.000117	2.01	RV	CELLSTATES	vFB1.2	control_TTN	6	13
ZNF385D	1.31	0.00762	0.4	1.31	8.56	15.5	8.08e-05	2.12	RV	CELLSTATES	vFB1.2	control_TTN	6	13
LAMB1	1.3	0.000946	1.24	3.25	9.83	20.7	5.25e-06	3.02	RV	CELLSTATES	vFB1.2	control_TTN	6	13
CTDSPL	1.29	0.0117	0.402	0.981	8.31	14.4	0.000147	1.93	RV	CELLSTATES	vFB1.2	control_TTN	6	13
SORBS1	1.29	0.00881	0.344	0.931	8.23	15.2	9.6e-05	2.05	RV	CELLSTATES	vFB1.2	control_TTN	6	13
RAPGEF2	1.28	0.0218	0.217	0.747	7.92	12.8	0.00035	1.66	RV	CELLSTATES	vFB1.2	control_TTN	6	13
ZNF438	1.28	0.0247	0.215	0.654	7.76	12.5	0.000417	1.61	RV	CELLSTATES	vFB1.2	control_TTN	6	13
MUSK	1.26	0.0105	0.401	1.05	8.34	14.7	0.000127	1.98	RV	CELLSTATES	vFB1.2	control_TTN	6	13
NAV2	1.26	0.0147	0.378	1	8.32	13.8	0.000207	1.83	RV	CELLSTATES	vFB1.2	control_TTN	6	13
FHL1	1.23	0.0241	0.287	0.84	8.09	12.5	0.000398	1.62	RV	CELLSTATES	vFB1.2	control_TTN	6	13
MICAL2	1.23	0.0317	0.285	0.851	8.11	11.9	0.000562	1.5	RV	CELLSTATES	vFB1.2	control_TTN	6	13
LDLRAD4	1.2	0.0262	0.432	0.945	8.31	12.3	0.000447	1.58	RV	CELLSTATES	vFB1.2	control_TTN	6	13
ARHGAP26	1.19	0.0105	0.745	2.25	9.33	14.7	0.000127	1.98	RV	CELLSTATES	vFB1.2	control_TTN	6	13
SULF1	1.16	0.0419	0.304	0.816	8.07	11.1	0.000869	1.38	RV	CELLSTATES	vFB1.2	control_TTN	6	13
ABLIM1	1.15	0.0242	0.407	1.15	8.5	12.5	0.000401	1.62	RV	CELLSTATES	vFB1.2	control_TTN	6	13
FIGN	1.15	0.0384	0.532	1.13	8.53	11.3	0.000767	1.42	RV	CELLSTATES	vFB1.2	control_TTN	6	13
COL8A1	1.13	0.00901	1.13	2.6	9.56	15.1	9.95e-05	2.05	RV	CELLSTATES	vFB1.2	control_TTN	6	13
ELN	1.11	0.0176	1.08	2.84	9.74	13.3	0.000267	1.76	RV	CELLSTATES	vFB1.2	control_TTN	6	13
AP002989.1	1.1	0.041	0.428	0.955	8.24	11.2	0.00084	1.39	RV	CELLSTATES	vFB1.2	control_TTN	6	13
MED13L	1.1	0.0119	1.05	2.58	9.59	14.4	0.00015	1.93	RV	CELLSTATES	vFB1.2	control_TTN	6	13
PDK4	1.1	0.0443	0.367	1.13	8.53	10.9	0.000962	1.35	RV	CELLSTATES	vFB1.2	control_TTN	6	13
ASAP2	1.09	0.0419	0.469	1.01	8.42	11.1	0.000871	1.38	RV	CELLSTATES	vFB1.2	control_TTN	6	13
ACSM3	1.08	0.00927	3.02	6.06	10.9	15	0.000105	2.03	RV	CELLSTATES	vFB1.2	control_TTN	6	13
ASAP1	1.08	0.0301	0.66	1.54	8.93	12	0.000528	1.52	RV	CELLSTATES	vFB1.2	control_TTN	6	13
FKBP5	1.06	0.0176	2.22	5.25	10.6	13.3	0.000266	1.76	RV	CELLSTATES	vFB1.2	control_TTN	6	13
SVEP1	1	0.0485	0.897	1.74	9.15	10.7	0.00108	1.31	RV	CELLSTATES	vFB1.2	control_TTN	6	13
COL4A1	0.967	0.042	1.38	2.6	9.67	11.1	0.000885	1.38	RV	CELLSTATES	vFB1.2	control_TTN	6	13
PTPRG	0.926	0.0279	3.23	7.42	11.1	12.2	0.000481	1.55	RV	CELLSTATES	vFB1.2	control_TTN	6	13
