# Supplementary material for: Pathogenic variants damage cell composition and single cell transcription in cardiomyopathies
Source: Science. Author manuscript; Available in PMC 2022 Oct 3. (PMC9528698; doi:10.1126/science.abo1984)
Supplement: Supp table 22 [file NIHMS1835045-supplement-Supp_table_22.xlsx]

## Sheet: Sheet1
	PC1_gene_symbol	PC1_pvalues_adj	PC1_log2_fold-change	PC1_%_nuclei_expressing_gene_within_cell_state	PC1_%_nuclei_expressing_gene_outside_cell_state	PC1_mean_gene_expression_within_cell_state	PC1_mean_gene_expression_outside_cell_state	PC2_gene_symbol	PC2_pvalues_adj	PC2_log2_fold-change	PC2_%_nuclei_expressing_gene_within_cell_state	PC2_%_nuclei_expressing_gene_outside_cell_state	PC2_mean_gene_expression_within_cell_state	PC2_mean_gene_expression_outside_cell_state	PC3_gene_symbol	PC3_pvalues_adj	PC3_log2_fold-change	PC3_%_nuclei_expressing_gene_within_cell_state	PC3_%_nuclei_expressing_gene_outside_cell_state	PC3_mean_gene_expression_within_cell_state	PC3_mean_gene_expression_outside_cell_state	SMC1.1_gene_symbol	SMC1.1_pvalues_adj	SMC1.1_log2_fold-change	SMC1.1_%_nuclei_expressing_gene_within_cell_state	SMC1.1_%_nuclei_expressing_gene_outside_cell_state	SMC1.1_mean_gene_expression_within_cell_state	SMC1.1_mean_gene_expression_outside_cell_state	SMC1.2_gene_symbol	SMC1.2_pvalues_adj	SMC1.2_log2_fold-change	SMC1.2_%_nuclei_expressing_gene_within_cell_state	SMC1.2_%_nuclei_expressing_gene_outside_cell_state	SMC1.2_mean_gene_expression_within_cell_state	SMC1.2_mean_gene_expression_outside_cell_state	SMC2_gene_symbol	SMC2_pvalues_adj	SMC2_log2_fold-change	SMC2_%_nuclei_expressing_gene_within_cell_state	SMC2_%_nuclei_expressing_gene_outside_cell_state	SMC2_mean_gene_expression_within_cell_state	SMC2_mean_gene_expression_outside_cell_state
0	PDZD2	0	2.3	0.92	0.57	3.1	1.7	ADGRL3	0	2.5	0.71	0.32	2	0.76	IGFBP7	0	1.8	0.92	0.78	3.4	2.2	MYH11	0	6.3	0.85	0.068	2.7	0.16	ZFHX3	0	2.7	0.94	0.64	3.6	1.8	SORBS1	0	2.8	0.53	0.18	1.5	0.4
1	PDE1C	0	2.3	0.82	0.41	2.4	1.1	IMMP2L	0	1.7	0.87	0.65	2.9	1.8	ACTB	0	3.3	0.68	0.22	1.9	0.46	ZFHX3	0	3.2	0.94	0.64	3.9	1.8	CTNNA3	0	3.2	0.79	0.29	2.4	0.72	ELN	1.1e-259	4.1	0.41	0.049	1.1	0.12
2	CD36	0	2.2	0.9	0.54	3	1.6	CLSTN2	0	4.4	0.46	0.049	1.3	0.11	AGT	0	3.5	0.65	0.16	1.7	0.35	RGS6	0	4.9	0.79	0.11	2.4	0.28	RGS6	0	3.3	0.58	0.13	1.7	0.36	SVIL	3.5e-238	2.5	0.49	0.17	1.2	0.36
3	ABCC9	0	2.2	0.75	0.34	2.1	0.91	SLIT3	0	3	0.5	0.12	1.3	0.3	CST3	0	3.5	0.62	0.15	1.7	0.32	NTRK3	0	5.2	0.69	0.056	1.8	0.13	CARMIL1	0	2.3	0.72	0.36	2.2	0.94	PARD3B	1.8e-234	2	0.55	0.26	1.4	0.57
4	DLC1	0	0.95	0.99	0.95	4.4	3.7	SLC38A2	2.6e-220	1.4	0.62	0.4	1.6	0.93	NDUFA4L2	0	3.5	0.53	0.1	1.3	0.22	DGKG	0	5	0.68	0.061	1.7	0.14	CACNA1C	0	1.1	0.94	0.88	3.4	2.7	LAMA2	2e-234	1.9	0.66	0.37	2.1	1
5	FRMD3	0	1.7	0.87	0.6	2.7	1.7	NLGN1	9.1e-204	1.7	0.53	0.27	1.4	0.69	SPARC	0	1.7	0.73	0.46	1.9	1.1	ITGA8	0	6.5	0.64	0.019	1.6	0.046	SLIT3	0	3.3	0.51	0.1	1.3	0.25	EXT1	3.8e-234	2.2	0.54	0.25	1.5	0.58
6	PDE7B	0	2.3	0.58	0.23	1.5	0.55	KCNT2	2.8e-202	4.3	0.3	0.024	0.7	0.05	VIM	0	2.6	0.52	0.17	1.2	0.35	CARMIL1	0	2.8	0.79	0.35	2.4	0.9	DOCK8	0	3.6	0.48	0.074	1.2	0.17	CELF2	4.1e-229	2	0.54	0.24	1.4	0.54
7	SLC16A12	0	2.3	0.57	0.21	1.5	0.5	NCKAP5	5.7e-196	3.3	0.32	0.057	0.83	0.12	FABP4	0	2.5	0.54	0.19	1.4	0.42	ZBTB7C	0	5.9	0.56	0.022	1.4	0.049	SLC38A11	0	2.4	0.59	0.23	1.6	0.55	MTHFD1L	9.1e-225	4.5	0.36	0.029	0.92	0.065
8	ADAMTSL3	0	2.1	0.58	0.24	1.4	0.55	LPP	4e-178	0.58	0.92	0.9	3.3	2.9	UBC	0	2.9	0.48	0.12	1.1	0.24	SORBS1	0	3.5	0.64	0.14	1.7	0.31	LAMA3	0	2.7	0.52	0.15	1.3	0.34	SLIT3	1.2e-224	2.7	0.45	0.13	1.2	0.31
9	AL138828.1	0	2.2	0.57	0.22	1.5	0.56	PICALM	3.9e-161	1.2	0.59	0.4	1.5	0.89	H3F3B	0	2.3	0.56	0.23	1.4	0.49	CACNA1C	0	1.3	0.95	0.87	3.6	2.7	AFF3	0	3.2	0.46	0.099	1.2	0.23	PALLD	1.9e-209	1.9	0.54	0.26	1.4	0.58
10	EGFLAM	0	1.5	0.79	0.52	2.2	1.4	NAALADL2	7.3e-159	1.8	0.41	0.17	0.99	0.39	IFITM3	0	3.4	0.45	0.081	1.1	0.17	AKAP6	0	3.8	0.61	0.1	1.5	0.22	LINC01568	0	2.7	0.48	0.13	1.2	0.3	MAGI1	5.5e-208	2.2	0.49	0.19	1.2	0.41
11	PARD3	0	1.1	0.87	0.72	2.6	1.9	PEAK1	5.8e-158	1.4	0.5	0.28	1.2	0.62	GJA4	0	2.7	0.5	0.14	1.2	0.3	SLIT3	0	3.7	0.58	0.09	1.5	0.23	PRKG1	0	0.63	0.97	0.95	3.9	3.5	LTBP1	6.7e-197	3.1	0.39	0.078	0.92	0.17
12	FLT1	0	2.3	0.51	0.19	1.3	0.45	DMD	2.9e-151	0.92	0.77	0.63	2.2	1.6	CPE	0	1.8	0.66	0.37	1.7	0.86	CARMN	0	1.5	0.89	0.74	3	2.1	AC019197.1	0	2	0.53	0.23	1.3	0.52	DAAM1	1.6e-195	2.1	0.48	0.19	1.2	0.4
13	CPM	0	1.8	0.64	0.34	1.7	0.87	ARHGAP15	1.8e-150	1.2	0.6	0.39	1.5	0.94	GAPDH	0	2.6	0.49	0.14	1.1	0.29	ATP10A	0	3	0.63	0.18	1.6	0.41	CACNB2	0	1.3	0.73	0.52	2	1.3	ANK3	2.9e-173	3.3	0.35	0.057	0.81	0.12
14	GUCY1A2	0	1.4	0.74	0.5	2.1	1.3	LGI4	3.3e-144	2.6	0.3	0.068	0.65	0.14	ITM2B	0	2.1	0.55	0.23	1.3	0.49	DTNA	0	3.9	0.55	0.075	1.3	0.16	LRRTM3	0	2.8	0.38	0.089	0.91	0.2	KCNT2	8.5e-164	4.2	0.31	0.025	0.71	0.054
15	DACH1	0	1.9	0.52	0.22	1.3	0.54	COL1A2	6e-142	1.3	0.51	0.29	1.2	0.66	ACTG1	0	2.1	0.54	0.23	1.3	0.48	LINC01568	0	3.4	0.58	0.11	1.4	0.26	FKBP5	0	1.4	0.67	0.49	2.1	1.3	PDLIM3	1.1e-159	2.4	0.39	0.12	0.93	0.25
16	AC008250.1	0	2	0.44	0.17	1.1	0.39	SYNPO2	2.1e-138	1.1	0.63	0.44	1.7	1.1	HLA-C	0	2.7	0.45	0.12	1	0.24	PLCB1	0	4.6	0.52	0.051	1.3	0.11	PIP5K1B	0	2	0.45	0.18	1.1	0.41	MYH10	4e-158	3.6	0.32	0.045	0.76	0.09
17	SH3RF1	0	1.4	0.61	0.37	1.5	0.87	PRRX1	1.3e-133	1.5	0.42	0.21	0.98	0.46	LGALS1	0	3.2	0.4	0.074	0.91	0.15	SORBS2	0	2.8	0.65	0.24	1.8	0.53	MYH11	0	2.2	0.4	0.11	1	0.33	NAV2	4.7e-149	3.6	0.31	0.042	0.75	0.088
18	EPS8	0	0.93	0.87	0.74	2.6	2.1	OSMR	2.8e-133	1.8	0.37	0.16	0.86	0.33	MFGE8	0	1.6	0.64	0.39	1.6	0.87	CTNNA3	0	2.5	0.71	0.29	2	0.73	DGKG	0	2.4	0.35	0.095	0.85	0.23	GPC6	5.3e-147	3.2	0.33	0.058	0.84	0.14
19	STK39	0	1.3	0.58	0.36	1.4	0.81	MYO10	3.1e-133	3.6	0.25	0.03	0.56	0.061	MT2A	0	2.4	0.46	0.15	1.2	0.35	RBPMS	0	1.5	0.88	0.71	2.8	1.9	ATP10A	0	1.7	0.44	0.2	1.1	0.46	HMCN2	2.4e-140	6.3	0.27	0.0052	0.61	0.011
20	MYO1B	0	1.2	0.68	0.47	1.8	1.1	CRIM1	5.1e-131	1.7	0.39	0.18	0.95	0.39	CD81	0	2.9	0.41	0.09	0.91	0.18	PIP5K1B	0	3	0.6	0.16	1.5	0.36	SLC8A1	0	1.2	0.66	0.47	1.8	1.2	DMD	1.2e-135	0.98	0.74	0.63	2.2	1.6
21	ADAMTS12	0	1.8	0.44	0.18	1	0.41	CD44	1.7e-130	2.1	0.33	0.11	0.74	0.23	B2M	0	2.2	0.48	0.18	1.1	0.39	SH3RF3	0	4.7	0.49	0.036	1.1	0.077	RCAN2	0	1.1	0.74	0.56	2.1	1.4	NAALADL2	5.4e-126	1.9	0.41	0.17	1	0.39
22	SCN7A	0	1.3	0.65	0.41	1.8	1.1	PLD5	1e-128	2.6	0.28	0.066	0.68	0.14	GSN	0	1.4	0.66	0.43	1.7	0.97	DOCK8	0	4	0.51	0.064	1.3	0.15	SCN3A	0	1.5	0.48	0.25	1.1	0.56	NEXN	1.1e-124	1.5	0.5	0.28	1.2	0.61
23	SLC12A2	0	1.5	0.52	0.3	1.3	0.7	MAP3K5	2e-122	1.2	0.52	0.34	1.3	0.77	CD63	0	2.6	0.42	0.11	0.94	0.23	PDLIM5	0	2.3	0.69	0.31	1.8	0.7	PDE3A	0	0.9	0.77	0.64	2.2	1.7	TANC1	5.2e-120	1.8	0.4	0.17	0.92	0.35
24	SPTBN1	0	1.1	0.68	0.5	1.8	1.2	EXT1	8.3e-122	1.4	0.45	0.25	1.1	0.59	TXNIP	0	1.4	0.68	0.44	1.8	1.1	KIAA1217	0	3.5	0.53	0.11	1.4	0.23	KALRN	0	0.95	0.74	0.6	2.1	1.6	MACF1	1e-119	1.1	0.61	0.43	1.5	0.97
25	TFPI	0	1.3	0.59	0.36	1.4	0.85	LGR4	1.8e-119	3.1	0.25	0.04	0.56	0.084	CEBPD	0	2	0.48	0.21	1.2	0.45	SORT1	0	3.3	0.53	0.11	1.2	0.22	HIF3A	0	2.8	0.29	0.059	0.69	0.13	CLSTN2	1.4e-118	3	0.3	0.054	0.76	0.13
26	MIR4435-2HG	0	1.3	0.56	0.34	1.4	0.81	ZEB2	4.5e-118	0.84	0.71	0.58	1.9	1.5	TMSB4X	0	2.1	0.44	0.16	1	0.34	DMD	0	1.6	0.84	0.61	2.5	1.6	L3MBTL4	0	2.7	0.29	0.061	0.65	0.13	COL8A1	2.4e-118	4.6	0.26	0.016	0.6	0.033
27	AC007319.1	0	1.3	0.58	0.36	1.5	0.87	ASAP1	1.8e-116	0.9	0.67	0.52	1.8	1.3	RGS5	0	1	0.83	0.67	2.4	1.8	SLC8A1	0	2	0.78	0.45	2.2	1.1	GRIP2	0	2.6	0.29	0.067	0.64	0.14	MYH11	8.9e-117	2.1	0.37	0.13	1.1	0.36
28	CERS6	0	1.3	0.53	0.3	1.3	0.69	SLC7A2	9.8e-116	2.5	0.27	0.068	0.64	0.14	SPARCL1	0	0.88	0.9	0.8	2.9	2.4	PPP1R12B	0	2.3	0.66	0.29	1.7	0.63	AKAP6	0	1.9	0.35	0.13	0.81	0.29	CFH	2.2e-110	4.2	0.26	0.02	0.58	0.043
29	RAD51B	0	1.3	0.59	0.4	1.7	1	CHSY3	8.2e-114	2.8	0.26	0.053	0.64	0.12	TIMP3	0	1.1	0.78	0.59	2.3	1.6	PRKG1	0	0.77	0.96	0.95	4	3.5	CASQ2	0	2.6	0.28	0.065	0.64	0.14	PDE4D	1.2e-109	3.1	0.29	0.061	0.76	0.13
30	RAPH1	0	1	0.63	0.45	1.6	1.1	TIMP3	3.1e-106	0.9	0.71	0.6	2.2	1.6	CD9	0	1.9	0.41	0.16	0.93	0.33	TBC1D1	0	2	0.7	0.37	1.8	0.83	SSH2	0	1.1	0.55	0.38	1.4	0.88	GLIS3	1.5e-109	2.5	0.31	0.074	0.68	0.16
31	PDE8A	0	1	0.63	0.46	1.6	1	STEAP4	5.7e-106	1	0.56	0.39	1.4	0.95	HLA-B	0	2.4	0.35	0.1	0.79	0.21	CACNB2	0	1.7	0.8	0.51	2.2	1.3	NTRK3	0	2.1	0.31	0.093	0.74	0.23	LMCD1	1.3e-107	3.2	0.27	0.042	0.6	0.086
32	CD38	0	1.7	0.38	0.16	0.91	0.37	MAGI1	1.2e-105	1.5	0.38	0.19	0.89	0.42	TIMP1	0	2.9	0.31	0.065	0.72	0.14	ENTPD1-AS1	0	2.7	0.55	0.17	1.3	0.37	AC100803.3	0	2.8	0.27	0.055	0.62	0.12	FHL1	9.3e-107	1.8	0.38	0.16	0.87	0.33
33	CDC42BPA	0	0.89	0.69	0.54	1.8	1.3	PARM1	2.3e-102	2.2	0.28	0.081	0.61	0.17	FTH1	0	1.9	0.39	0.15	0.87	0.32	KCNAB1	0	1.6	0.84	0.62	2.7	1.7	ARHGAP26	0	0.8	0.75	0.63	2.1	1.6	EDIL3	6.5e-103	4.3	0.24	0.017	0.53	0.034
34	STEAP4	0	1.4	0.45	0.23	1.1	0.56	PCSK5	3e-101	1.4	0.39	0.2	0.92	0.44	FABP5	0	2.5	0.33	0.086	0.74	0.18	SDK1	0	4.1	0.44	0.047	1.1	0.1	TBX2	0	1.2	0.48	0.3	1.2	0.67	BICC1	7.7e-98	1.7	0.39	0.17	0.95	0.4
35	PSD3	0	1.3	0.46	0.27	1.1	0.59	SYTL2	3.6e-99	1.6	0.33	0.14	0.74	0.31	EIF1	0	1.6	0.44	0.21	0.97	0.44	MAML3	0	2.8	0.52	0.14	1.3	0.31	TOX2	0	2.9	0.26	0.047	0.56	0.097	ENAH	2.9e-94	2	0.33	0.11	0.72	0.24
36	DCBLD1	0	1.7	0.36	0.15	0.8	0.32	COL1A1	5.3e-95	2.1	0.27	0.082	0.58	0.17	GAS6	0	1.7	0.4	0.17	0.9	0.36	RCAN2	0	1.6	0.81	0.55	2.3	1.4	SLCO3A1	0	1.4	0.42	0.23	1	0.51	TTLL7	7.3e-93	1.7	0.36	0.15	0.79	0.32
37	RGS5	0	0.97	0.73	0.54	2	1.4	CFH	2.6e-93	3.8	0.21	0.02	0.48	0.042	MYL9	0	1.3	0.52	0.31	1.2	0.68	MYOCD	0	3	0.49	0.11	1.2	0.25	PTPRG	4.5e-306	0.56	0.89	0.85	3	2.6	FBN1	2.4e-92	2	0.32	0.11	0.69	0.22
38	PTEN	0	0.72	0.82	0.72	2.4	1.9	SMOC2	4.1e-93	1.3	0.39	0.21	0.9	0.46	PPP1R14A	0	2.5	0.3	0.073	0.65	0.15	FKBP5	0	1.8	0.71	0.49	2.3	1.3	DMD	6.3e-289	0.76	0.74	0.62	2.1	1.6	AKAP12	3.1e-92	1.8	0.35	0.15	0.85	0.32
39	PAG1	0	1.3	0.45	0.25	1	0.55	FHL2	2.9e-92	1.2	0.43	0.26	0.99	0.57	ADIRF	0	1.8	0.38	0.16	0.85	0.33	RYR2	0	1.8	0.71	0.4	1.9	0.96	DTNA	3e-281	2	0.3	0.1	0.68	0.22	PRKG1	4.6e-91	0.33	0.94	0.95	3.8	3.5
40	MAML2	0	0.81	0.76	0.64	2.2	1.7	FHL5	2e-90	1.2	0.44	0.27	1.1	0.62	RPLP1	0	1.9	0.35	0.13	0.76	0.27	L3MBTL4	0	3.9	0.42	0.046	0.93	0.099	PITPNC1	8.7e-276	1.7	0.33	0.14	0.8	0.32	ITGA1	4.8e-90	1.1	0.52	0.34	1.3	0.78
41	ARHGAP15	0	1.3	0.45	0.25	1.1	0.59	NEXN	1.1e-88	1.1	0.45	0.28	1	0.61	CYGB	0	2.4	0.3	0.077	0.65	0.16	AFF3	0	3.1	0.46	0.094	1.1	0.22	PPM1L	7e-270	1.4	0.39	0.21	0.93	0.47	SDK1	3.4e-89	2.4	0.28	0.076	0.71	0.17
42	FNBP1L	0	1.2	0.45	0.28	1.1	0.61	ADH1B	1.8e-87	3	0.22	0.039	0.52	0.085	RPL8	0	2.4	0.29	0.072	0.62	0.15	TSC22D1	0	2.8	0.48	0.12	1.1	0.26	LDB3	1.9e-268	1	0.52	0.36	1.3	0.85	CSGALNACT1	1.5e-86	3.8	0.23	0.022	0.51	0.045
43	DENND2A	0	1.1	0.5	0.32	1.2	0.75	NTN1	2e-87	2.3	0.24	0.063	0.55	0.14	ITGB1	0	1.1	0.55	0.36	1.3	0.78	LGR6	0	8	0.37	0.0025	0.83	0.005	ANKRD29	8.5e-263	2	0.28	0.092	0.61	0.19	ITGA8	4.1e-84	2.7	0.27	0.067	0.79	0.17
44	RIPOR3	0	0.91	0.62	0.45	1.5	1.1	INPP4B	4.8e-87	0.73	0.69	0.59	1.9	1.5	LAPTM4A	0	2.5	0.29	0.069	0.61	0.14	PDE3A	0	1.4	0.84	0.63	2.5	1.6	BCAS3	3.3e-262	0.79	0.66	0.55	1.8	1.4	IGF1R	4.2e-84	1.4	0.41	0.21	0.92	0.46
45	ANKS1A	0	0.94	0.54	0.4	1.3	0.89	LINC01088	1.1e-86	2	0.27	0.092	0.67	0.21	JUND	0	2.1	0.32	0.11	0.69	0.21	LMOD1	0	2.1	0.58	0.24	1.4	0.53	TBC1D1	9.4e-262	0.96	0.54	0.38	1.3	0.88	CDH13	4.7e-83	1.8	0.33	0.14	0.79	0.3
46	AL499616.1	0	1.2	0.44	0.26	1.1	0.6	TJP1	1.9e-86	0.83	0.6	0.46	1.5	1.1	COX4I2	0	1.7	0.37	0.16	0.82	0.33	SVIL	0	2.5	0.5	0.15	1.1	0.31	CRTC3	1.3e-255	0.9	0.55	0.41	1.3	0.92	FHL2	3e-82	1.2	0.45	0.26	1	0.57
47	LHFPL6	0	0.63	0.86	0.78	2.7	2.3	LMOD1	2.3e-85	1.1	0.43	0.27	1	0.59	TUBA1A		2.2	0.3	0.088	0.65	0.18	ACTA2	0	1.8	0.66	0.36	1.8	0.87	FAM129A	1.2e-252	1	0.5	0.33	1.2	0.77	FGF14	6.3e-82	4.2	0.22	0.019	0.56	0.039
48	LINC02237	0	1.5	0.34	0.17	0.81	0.38	CNR1	3.7e-84	5.2	0.19	0.0067	0.42	0.014	MYL6	1.9e-306	1.5	0.4	0.19	0.88	0.4	GPC6	0	4.4	0.39	0.033	0.97	0.074	TCF7L2	1.3e-250	1.1	0.47	0.32	1.2	0.72	ADAMTS2	9.4e-81	3.8	0.22	0.022	0.48	0.043
49	COL5A3	0	1.3	0.37	0.19	0.84	0.42	RANBP17	2.3e-83	1.9	0.27	0.09	0.58	0.19	KCNJ8	8.5e-306	1.5	0.4	0.19	0.89	0.41	PALLD	0	2.1	0.57	0.24	1.4	0.52	PLPP1	6e-246	1.3	0.39	0.22	0.92	0.48	ACTN1	1.7e-80	1.6	0.35	0.15	0.76	0.31
50	DUBR	0	1.2	0.41	0.24	0.97	0.55	ANK3	2e-82	2.5	0.23	0.058	0.53	0.12	THBS4	7.1e-302	1.3	0.45	0.25	1.1	0.56	PPM1L	0	2.2	0.53	0.19	1.3	0.43	PLA2G5	1.5e-243	0.53	0.9	0.86	3.1	2.8	DLG2	3.6e-80	1.3	0.42	0.24	1	0.55
51	TMTC1	0	0.84	0.61	0.47	1.6	1.2	MED13L	2.2e-81	0.76	0.64	0.51	1.6	1.2	RPL41	9.7e-301	1.7	0.35	0.14	0.77	0.3	AC092164.1	0	4.5	0.38	0.026	0.83	0.054	MYOCD	3.3e-239	1.6	0.31	0.13	0.72	0.29	LMOD1	7.5e-80	1.3	0.44	0.27	1.1	0.59
52	LINC01099	0	2.3	0.24	0.067	0.6	0.15	PKD2	3.6e-81	1.1	0.41	0.25	0.93	0.53	RPS15	1.8e-295	2.6	0.27	0.057	0.56	0.12	MSRB3	0	1.7	0.65	0.35	1.6	0.78	RANBP3L	5.1e-231	2.9	0.22	0.038	0.48	0.079	PLD5	3.2e-79	2.4	0.26	0.068	0.62	0.15
53	SPRED1	0	1	0.46	0.3	1.1	0.66	PELI2	4.5e-81	1.1	0.42	0.26	0.99	0.57	RPL10	2.6e-287	1.3	0.45	0.25	1	0.54	CACNA1A	0	3.9	0.37	0.039	0.83	0.081	HIP1	1e-220	0.76	0.64	0.52	1.7	1.3	COL6A3	3.3e-79	2.2	0.28	0.084	0.61	0.17
54	PREX2	0	1.2	0.41	0.24	0.93	0.53	PCDH9	3.4e-79	1.3	0.36	0.2	0.95	0.49	APOD	2.8e-283	2.1	0.31	0.11	0.78	0.25	DSTN	0	2.3	0.49	0.16	1.1	0.34	ARHGEF7	2.8e-218	0.69	0.67	0.56	1.8	1.4	SGCD	2.8e-78	2.1	0.29	0.092	0.66	0.2
55	ADGRB3	0	0.72	0.72	0.6	2	1.6	BCL2	7.8e-79	2	0.25	0.083	0.58	0.18	PTMA	3.7e-271	2	0.3	0.099	0.65	0.2	CSDC2	0	5	0.35	0.017	0.75	0.035	NCKAP5	8.9e-216	2.5	0.22	0.052	0.52	0.11	TNC	5.5e-76	5.6	0.2	0.0065	0.53	0.014
56	SGIP1	0	1.2	0.38	0.21	0.87	0.47	PARD3B	9.1e-78	1.1	0.42	0.26	0.99	0.58	CFL1	2e-268	2.8	0.25	0.047	0.52	0.094	MYO1E	0	3	0.41	0.08	0.89	0.17	FCHSD2	4.5e-203	0.9	0.49	0.35	1.2	0.8	MECOM	1.3e-75	2.3	0.27	0.075	0.62	0.17
57	GRK5	0	0.69	0.71	0.6	1.9	1.5	DAAM1	2.6e-77	1.3	0.35	0.19	0.8	0.41	RPL11	2.9e-263	1.9	0.3	0.11	0.64	0.21	GRIP2	0	3.4	0.38	0.055	0.81	0.12	TPTEP2-CSNK1E	2.6e-202	1.3	0.33	0.17	0.74	0.36	SYNPO2	1.3e-75	0.96	0.6	0.45	1.6	1.1
58	ARHGAP42	0	0.77	0.61	0.47	1.5	1.1	GLIS3	1.5e-74	2.1	0.24	0.074	0.54	0.16	SOD3	5.2e-256	3.2	0.23	0.031	0.48	0.063	ATP2B4	0	2.1	0.5	0.19	1.2	0.41	KCNAB1	8.8e-199	0.71	0.74	0.63	2.2	1.8	NFIA	5.9e-74	0.76	0.69	0.58	1.9	1.4
59	GPHN	0	0.67	0.69	0.58	1.8	1.4	IGFBP5	1.2e-71	1.2	0.38	0.23	0.97	0.54	HLA-A	6.2e-256	2.3	0.27	0.07	0.56	0.14	ELN	0	4.3	0.35	0.029	0.88	0.069	CTDSPL	1.4e-189	1.3	0.33	0.18	0.76	0.39	RYR2	3.4e-73	0.98	0.57	0.42	1.5	1
60	CYSLTR2	0	1.6	0.29	0.12	0.66	0.27	TANC1	8.3e-71	1.3	0.33	0.17	0.72	0.35	TPI1	5.7e-250	2.4	0.26	0.063	0.54	0.13	ACTN1	0	2.4	0.44	0.12	0.96	0.26	PLCE1	5.1e-189	0.73	0.59	0.48	1.5	1.1	MICAL2	1e-72	1.4	0.37	0.19	0.86	0.4
61	PLCB4	0	0.69	0.69	0.57	1.8	1.4	JAG1	5.5e-70	1	0.4	0.25	0.92	0.55	IGFBP5	2.7e-247	1.3	0.4	0.22	1	0.52	KCNMA1	0	5.2	0.33	0.014	0.75	0.031	PEAK1	8.5e-188	1	0.41	0.27	0.98	0.6	ITGA11	2.7e-71	3.6	0.21	0.023	0.45	0.045
62	RFTN1	0	1.5	0.3	0.13	0.67	0.29	ATXN1	3.1e-69	0.87	0.5	0.36	1.2	0.81	ACTA2	6e-247	1	0.54	0.38	1.4	0.91	LAMA3	0	2.3	0.46	0.15	1.1	0.34	PPP1R12B	1.3e-184	0.92	0.45	0.31	1.1	0.69	CCDC3	6e-71	2	0.28	0.091	0.64	0.2
63	ENOX1	0	1.2	0.36	0.2	0.85	0.46	FOXP1	6.3e-69	0.75	0.58	0.46	1.4	1.1	UBB	3.3e-244	2.6	0.25	0.053	0.52	0.11	ENTPD1	0	4.7	0.33	0.019	0.72	0.039	PRLR	2e-182	2.3	0.21	0.056	0.48	0.12	ADGRL3	2.7e-70	1.2	0.47	0.33	1.3	0.78
64	EPB41L2	0	0.94	0.45	0.31	1	0.66	LMCD1	4.4e-68	2.6	0.2	0.042	0.45	0.087	TUBA1B	2.7e-241	2	0.28	0.089	0.59	0.18	FRMD4A	0	1.7	0.56	0.28	1.4	0.63	TLE1	4.2e-175	0.91	0.44	0.31	1.1	0.69	HMCN1	1.1e-69	4.2	0.2	0.014	0.43	0.029
65	NCAM2	0	1.4	0.31	0.15	0.77	0.36	ADAMTS2	2.6e-67	3.4	0.18	0.021	0.38	0.043	GSTP1	2.7e-235	2.3	0.25	0.064	0.53	0.13	PDZRN3	0	3.5	0.36	0.05	0.82	0.11	ZBTB7C	5.5e-175	2.1	0.21	0.056	0.49	0.13	SULF1	1.1e-68	5	0.19	0.0083	0.41	0.016
66	SHISA6	0	1.8	0.25	0.087	0.56	0.19	CELF2	3.1e-66	1.1	0.39	0.24	0.92	0.54	GGT5	5.1e-231	1.4	0.35	0.17	0.77	0.36	CASQ2	0	3.3	0.36	0.054	0.79	0.12	MAML3	6e-169	1.3	0.31	0.16	0.74	0.37	FN1	6.2e-67	1.3	0.39	0.22	0.94	0.49
67	PLXDC1	0	1.5	0.28	0.13	0.62	0.27	CALD1	9.5e-66	0.35	0.93	0.91	3.1	2.9	CD151	6.4e-231	2.2	0.26	0.071	0.54	0.14	TTLL7	0	2.3	0.44	0.13	0.94	0.27	RABGAP1	6.2e-169	0.82	0.47	0.35	1.1	0.77	ID4	9.5e-67	3.5	0.21	0.022	0.44	0.047
68	CCDC92	0	1.2	0.35	0.2	0.77	0.42	SEMA5A	2.4e-65	0.84	0.52	0.38	1.3	0.89	BGN	6.9e-231	2.6	0.24	0.049	0.5	0.098	CCDC3	0	3	0.37	0.069	0.84	0.15	PTP4A3	5.4e-162	1.9	0.22	0.076	0.49	0.16	THRB	1.5e-66	2.2	0.25	0.068	0.52	0.14
69	AGAP1	0	0.85	0.49	0.35	1.2	0.79	CCDC102B	3.2e-64	0.98	0.43	0.29	1.1	0.67	ITM2C	2.8e-230	3.3	0.22	0.028	0.44	0.055	FILIP1	0	1.4	0.69	0.45	1.8	1.1	DGKH	3.4e-161	0.83	0.47	0.34	1.1	0.76	COL1A1	1.9e-66	2	0.27	0.083	0.56	0.17
70	PLCL1	0	0.64	0.69	0.6	1.9	1.6	TAGLN	3.6e-64	1.5	0.27	0.12	0.61	0.25	BTG1	4.2e-226	1.1	0.45	0.27	1	0.59	NTRK2	0	4.5	0.33	0.021	0.7	0.044	CARMN	2.9e-159	0.48	0.81	0.75	2.4	2.1	GATA6	3.4e-66	2.2	0.25	0.071	0.54	0.15
71	HIGD1B	0	1	0.39	0.24	0.88	0.52	KLHL29	2.9e-63	1.8	0.24	0.083	0.52	0.17	MGP	6.8e-226	1.5	0.34	0.16	0.77	0.34	FCHSD2	0	1.5	0.61	0.34	1.5	0.77	RAPGEF5	6.6e-156	0.68	0.56	0.46	1.4	1.1	MID1	3.6e-66	2.3	0.25	0.068	0.56	0.14
72	EBF2	0	0.64	0.67	0.56	1.7	1.4	ADGRF5	4.8e-63	1.1	0.37	0.22	0.83	0.48	RABAC1	2.6e-225	3	0.22	0.035	0.45	0.071	MCAM	0	2	0.47	0.18	1.1	0.38	TSC22D1	1.3e-151	1.3	0.28	0.14	0.64	0.31	ITGA9	1.3e-65	1.9	0.27	0.093	0.58	0.19
73	LIN7A	0	1.2	0.33	0.18	0.74	0.39	NNMT	8.3e-60	1.3	0.3	0.16	0.71	0.35	SRP14	2.7e-218	2.2	0.25	0.069	0.53	0.14	SLC38A11	0	1.9	0.51	0.24	1.4	0.56	AC092114.1	1.1e-150	2.3	0.19	0.047	0.41	0.097	C9orf3	2.7e-65	0.9	0.54	0.39	1.3	0.88
74	CHD9	0	0.56	0.73	0.64	1.9	1.6	SMURF1	5.6e-59	0.95	0.41	0.26	0.92	0.58	FTL	3.2e-216	2.3	0.24	0.059	0.5	0.12	JPH2	0	4.3	0.32	0.023	0.67	0.047	SRL	9.2e-146	1.9	0.21	0.067	0.45	0.14	USP53	3.4e-65	2.6	0.23	0.05	0.49	0.1
75	DAB1	0	1.2	0.35	0.2	0.85	0.46	ARID5B	4.3e-58	1	0.37	0.24	0.86	0.51	RPL13	5.9e-212	1.7	0.29	0.11	0.62	0.23	TPM2	0	2.5	0.41	0.11	0.9	0.23	RASSF4	1.5e-145	1.4	0.26	0.13	0.57	0.25	PXDNL	4e-65	1.9	0.28	0.1	0.65	0.23
76	ZBTB20	0	0.44	0.87	0.82	2.6	2.3	TOGARAM2	2.4e-57	2.3	0.19	0.046	0.41	0.095	ATP5F1B	1.4e-210	1.8	0.28	0.1	0.58	0.21	PDK4	0	2.1	0.5	0.25	1.5	0.59	CCDC3	8.5e-145	1.7	0.22	0.085	0.51	0.18	PLXDC2	1.1e-64	1.2	0.4	0.24	1	0.55
77	LINC01098	0	2.2	0.2	0.055	0.49	0.12	ITGA1	2.5e-57	0.82	0.47	0.34	1.1	0.78	IGFBP2	2.3e-210	2.4	0.24	0.059	0.52	0.12	HSPG2	0	3.8	0.33	0.035	0.71	0.07	PDK4	1.3e-141	0.96	0.39	0.26	1	0.64	FLNA	1e-63	1.3	0.37	0.21	0.85	0.44
78	NRP1	0	0.62	0.66	0.57	1.8	1.4	C1S	1.2e-56	1.6	0.24	0.093	0.5	0.19	EEF1A1	6.3e-209	1.8	0.28	0.1	0.58	0.2	SLC22A3	0	3.7	0.33	0.035	0.7	0.074	ATP2B4	2.3e-135	1	0.34	0.21	0.76	0.45	COL14A1	3.2e-63	2.4	0.23	0.056	0.51	0.12
79	LAMA4	0	1.1	0.36	0.21	0.81	0.46	PVT1	2.3e-54	2.7	0.18	0.033	0.38	0.068	FLNA	4.6e-204	1.2	0.37	0.2	0.8	0.42	ARHGEF10L	0	3.3	0.34	0.051	0.72	0.1	CACNA1A	4.6e-135	2	0.19	0.057	0.43	0.12	PLPP1	4.6e-63	1.2	0.39	0.23	0.93	0.51
80	ARL15	0	0.92	0.44	0.31	1.1	0.72	LINC01197	3.9e-54	0.84	0.44	0.31	1	0.71	EPHX1	8.9e-202	1.8	0.27	0.093	0.57	0.19	PPP1R12A	0	1.2	0.7	0.48	1.7	1.1	PPP1CB	1.3e-133	1.1	0.32	0.19	0.72	0.4	MICAL3	1.3e-61	1.9	0.26	0.089	0.55	0.18
81	BMP5	0	0.86	0.45	0.32	1.1	0.74	MAML2	7.4e-54	0.51	0.79	0.73	2.4	2.1	STEAP4	4.3e-201	0.9	0.55	0.39	1.4	0.93	TBX2	0	1.6	0.56	0.29	1.3	0.64	HMGN3	1.5e-133	0.89	0.37	0.25	0.83	0.53	SHROOM3	1.3e-61	3.2	0.2	0.027	0.43	0.057
82	AC003991.1	0	1.4	0.27	0.12	0.6	0.27	PALLD	7.9e-54	0.93	0.39	0.26	0.92	0.58	C11orf96	3.4e-197	1.6	0.3	0.13	0.68	0.28	LTBP1	0	3.1	0.35	0.059	0.78	0.13	PLCB1	3.4e-133	1.7	0.22	0.08	0.53	0.19	MAGI2	2.7e-61	1.2	0.38	0.21	0.91	0.49
83	FYN	0	0.95	0.39	0.25	0.86	0.54	SASH1	2.2e-53	0.77	0.49	0.37	1.2	0.83	ANXA5	1.8e-192	1.9	0.26	0.089	0.53	0.18	MAGI1	0	2	0.45	0.17	1	0.37	CABP1	3.7e-129	2.6	0.17	0.033	0.35	0.066	DCLK1	5.3e-60	3.2	0.2	0.029	0.45	0.061
84	PDE10A	0	1.2	0.31	0.17	0.74	0.39	MYCBP2	2.8e-50	0.86	0.4	0.27	0.88	0.57	S100A11	3.1e-192	3	0.2	0.031	0.42	0.063	TMEM51	0	2.6	0.37	0.089	0.81	0.18	MKL2	2.7e-126	0.76	0.43	0.33	1	0.72	DST	1.8e-59	0.79	0.59	0.45	1.4	1
85	NLGN1	0	1.2	0.32	0.18	0.8	0.43	NFIA	2.5e-49	0.56	0.67	0.58	1.7	1.4	PRDX1	6.8e-192	2.7	0.21	0.037	0.42	0.076	SLMAP	0	1.8	0.49	0.22	1.1	0.47	XYLT1	2.2e-121	2.7	0.16	0.03	0.35	0.06	ATXN1	1.2e-58	0.91	0.5	0.36	1.2	0.82
86	P2RY14	0	1	0.36	0.22	0.83	0.5	RALGPS2	5.7e-49	1.3	0.26	0.13	0.57	0.27	RPL15	3.1e-186	1.9	0.25	0.081	0.52	0.17	PITPNC1	0	2.3	0.41	0.13	1	0.3	PALLD	4.1e-121	0.85	0.38	0.26	0.87	0.57	SASH1	2.2e-58	0.95	0.5	0.37	1.3	0.83
87	EBF1	0	0.43	0.85	0.8	2.5	2.2	LMCD1-AS1	1.4e-48	1.3	0.27	0.13	0.62	0.3	RHOB	3.2e-184	1.4	0.32	0.15	0.69	0.32	TAGLN	0	2.5	0.38	0.096	0.83	0.21	ZEB1	1e-117	0.43	0.75	0.7	2.2	1.9	LGR4	5.9e-58	2.6	0.21	0.042	0.45	0.088
88	ARHGAP6	0	0.62	0.63	0.53	1.6	1.3	RBPMS	1.4e-48	0.48	0.78	0.72	2.2	2	CCDC85B	5.9e-183	3.1	0.19	0.027	0.39	0.053	ATP1A2	0	1.8	0.46	0.19	1	0.41	NUDT4	1.5e-115	1.1	0.29	0.17	0.63	0.35	CRIM1	1.5e-57	1.4	0.34	0.18	0.81	0.4
89	FAM162B	0	0.91	0.38	0.25	0.84	0.53	PTPN13	1.6e-46	0.8	0.43	0.31	1	0.7	TCF15	1.2e-179	1.5	0.29	0.13	0.62	0.26	ROR1	0	3.3	0.32	0.044	0.68	0.092	SPARCL1	3.8e-115	0.39	0.84	0.8	2.6	2.4	PDZRN3	2.2e-57	2.1	0.24	0.073	0.55	0.16
90	FIGN	0	0.7	0.52	0.41	1.3	0.95	SLC39A11	2.5e-46	0.68	0.53	0.41	1.3	0.98	RPL18	2.5e-173	2.3	0.21	0.05	0.44	0.1	CAP2	0	3.5	0.31	0.037	0.65	0.077	AC007614.1	1.8e-111	2.7	0.15	0.029	0.34	0.061	FOXO1	2.3e-57	1.3	0.33	0.17	0.74	0.36
91	DSCAML1	0	1.2	0.29	0.15	0.66	0.34	CEBPD	4e-46	0.93	0.35	0.22	0.78	0.48	ID3	1.2e-171	1	0.43	0.28	1.1	0.67	PRDM16	0	5.1	0.29	0.011	0.58	0.022	ADCY3	2.2e-111	0.79	0.38	0.28	0.88	0.6	TAGLN	1e-55	1.6	0.28	0.12	0.62	0.25
92	LARGE1	0	0.79	0.44	0.32	1	0.72	LAMA3	2e-45	1	0.31	0.17	0.69	0.4	MYL12A	1.2e-171	1.1	0.36	0.2	0.78	0.43	ERBB4	0	3.5	0.31	0.042	0.72	0.089	SH3RF3	8.7e-111	1.7	0.19	0.065	0.42	0.15	HIF3A	1.4e-55	2	0.24	0.072	0.54	0.16
93	PLXDC2	0	1.3	0.27	0.14	0.64	0.32	LINC00924	4.6e-45	1.4	0.24	0.11	0.51	0.23	HSP90AA1	1.5e-171	1.3	0.32	0.16	0.69	0.34	SPARCL1	0	0.87	0.87	0.8	2.9	2.4	KCNB1	5e-108	2	0.17	0.051	0.37	0.1	ACTA2	2e-55	0.94	0.51	0.39	1.4	0.94
94	SPRED2	0	1	0.34	0.21	0.76	0.45	ID4	5.5e-45	3.1	0.15	0.022	0.34	0.047	SERF2	3.7e-171	1.7	0.26	0.1	0.54	0.21	KIF13A	0	1.5	0.56	0.31	1.3	0.68	PLD5	2.3e-101	1.8	0.18	0.063	0.42	0.14	SOX6	2.5e-55	1.8	0.26	0.093	0.56	0.2
95	AC012409.2	0	0.53	0.7	0.62	1.9	1.6	PXDNL	7.1e-45	1.4	0.23	0.1	0.53	0.23	IFITM2	1.5e-170	3.2	0.19	0.025	0.4	0.052	MYOM1	0	1.7	0.47	0.21	1.1	0.46	IL1RAPL2	1.1e-100	1.7	0.19	0.078	0.51	0.19	MSRB3	6.3e-55	0.86	0.51	0.37	1.2	0.84
96	KANK1	0	0.78	0.43	0.32	1	0.71	MAP1B	7.2e-45	0.55	0.66	0.57	1.8	1.5	TMEM59	2.5e-169	1.7	0.25	0.091	0.52	0.19	AC131025.2	0	1.4	0.56	0.32	1.3	0.71	AL450384.2	2.2e-99	0.93	0.3	0.19	0.67	0.4	SYTL2	2.7e-54	1.4	0.31	0.15	0.67	0.31
97	PID1	0	1.5	0.23	0.096	0.53	0.22	FHL1	2.1e-44	1.1	0.29	0.16	0.63	0.34	SLC25A3	5e-169	1.5	0.28	0.12	0.58	0.25	NTN4	0	2.1	0.41	0.15	0.97	0.33	DCN	1e-96	0.72	0.4	0.3	0.94	0.67	PRELID2	1.2e-53	2.7	0.2	0.038	0.44	0.081
98	ADGRF5	0	1.3	0.26	0.13	0.56	0.27	BACE2	3.5e-44	1.5	0.23	0.099	0.49	0.21	MT-CO3	2.9e-168	0.89	0.48	0.32	1.1	0.74	FLNA	0	1.8	0.44	0.19	0.99	0.4	ADAMTS10	3.9e-96	2	0.16	0.048	0.34	0.095	ANTXR1	1.2e-52	1.2	0.35	0.19	0.77	0.41
99	ZEB2	0	0.57	0.61	0.52	1.5	1.2	ELN	1.4e-42	2	0.18	0.052	0.44	0.13	COL1A2	2e-167	0.94	0.44	0.29	1	0.65	LBH	0	2.6	0.35	0.085	0.77	0.18	SLC8A1-AS1	6.6e-96	1.1	0.25	0.14	0.58	0.31	COL1A2	1.2e-51	0.96	0.44	0.3	1	0.66
