# Supplementary material for: Pathogenic variants damage cell composition and single cell transcription in cardiomyopathies
Source: Science. Author manuscript; Available in PMC 2022 Oct 3. (PMC9528698; doi:10.1126/science.abo1984)
Supplement: Supp table 23 [file NIHMS1835045-supplement-Supp_table_23.xlsx]

## Sheet: Index
Column name	Description
Gene	Gene symbol, Ensembl 84
logFC	log2-fold change
FDR	False discovery rate; FDR is the PValue after (by default) Benjamini-Hochberg correction.
mean_exp_control	Mean expression values across controls
mean_exp_genotype	Mean expression values across disease samples
logCPM	logCPM is the average expression of all pseudobulked samples for that particular gene across all samples on the log2-scale expressed in counts per million (cpm, as calculated by edgeR after normalization).
F	Output of quasi-likelihood F-test
PValue	PValue is the nominal p-value derived from F
FDR_plot	-log10(False discovery rate)
Region	Studied region (LV or RV)
annotation_level	Cell-type or cell-state
cell_state/state	Specification which cell-type or state was analysed
comparison	Specification control_GENOTYPE
Observations_genotype	Numbers of Patients included in edgeR (patients with low number of nuclei have been excluded)
Observations_reference	Numbers of Patients included in edgeR (patients with low number of nuclei have been excluded)

## Sheet: LMNA_control
Gene	logFC	FDR	mean_exp_control	mean_exp_genotype	logCPM	F	PValue	FDR_plot	Region	annotation_level	comparison	Observations_genotype	Observations_reference	cell_state
ADGRG7	3.63	0.00113	0.00126	0.0178	2.23	19.6	8.33e-05	2.95	LV	CELLTYPE	control_LMNA	12	18	Mural
ELN	3.49	9.51e-08	0.0486	0.422	6.92	80.9	8.27e-11	7.02	LV	CELLTYPE	control_LMNA	12	18	Mural
LGR6	2.94	2.97e-07	0.0164	0.1	4.91	71.5	3.88e-10	6.53	LV	CELLTYPE	control_LMNA	12	18	Mural
FKBP5	2.93	3.99e-06	0.427	2.24	9.34	51.3	1.84e-08	5.4	LV	CELLTYPE	control_LMNA	12	18	Mural
FSTL4	2.7	1.88e-05	0.00894	0.0518	3.97	40.5	2.1e-07	4.72	LV	CELLTYPE	control_LMNA	12	18	Mural
LINC01088	2.69	3.08e-07	0.0492	0.326	6.48	70.5	4.66e-10	6.51	LV	CELLTYPE	control_LMNA	12	18	Mural
ANGPT4	2.59	0.00138	0.00278	0.0178	2.41	18.7	0.000113	2.86	LV	CELLTYPE	control_LMNA	12	18	Mural
AFF3	2.53	9.97e-11	0.0677	0.388	6.83	149	1.73e-14	10	LV	CELLTYPE	control_LMNA	12	18	Mural
OCA2	2.51	2.01e-05	0.00378	0.0163	2.59	40.1	2.31e-07	4.7	LV	CELLTYPE	control_LMNA	12	18	Mural
AL355974.2	2.44	9.89e-06	0.00721	0.0317	3.45	45.1	7.09e-08	5	LV	CELLTYPE	control_LMNA	12	18	Mural
TOX2	2.37	7.84e-07	0.0251	0.125	5.26	62.6	1.91e-09	6.11	LV	CELLTYPE	control_LMNA	12	18	Mural
CARMIL1	2.36	2.97e-07	0.327	1.58	8.9	71.8	3.68e-10	6.53	LV	CELLTYPE	control_LMNA	12	18	Mural
COL8A1	2.35	0.000608	0.0142	0.0631	4.44	22.4	3.23e-05	3.22	LV	CELLTYPE	control_LMNA	12	18	Mural
AC092164.1	2.34	8.41e-07	0.0258	0.0991	5.08	62	2.14e-09	6.08	LV	CELLTYPE	control_LMNA	12	18	Mural
ATP10A	2.34	9.51e-08	0.139	0.549	7.42	81.2	7.88e-11	7.02	LV	CELLTYPE	control_LMNA	12	18	Mural
AL591686.2	2.32	2.15e-05	0.00503	0.0196	2.93	39.4	2.73e-07	4.67	LV	CELLTYPE	control_LMNA	12	18	Mural
HTR7	2.32	0.000943	0.00317	0.0263	2.73	20.4	6.39e-05	3.03	LV	CELLTYPE	control_LMNA	12	18	Mural
PRRG4	2.3	0.00114	0.00408	0.0165	2.68	19.5	8.44e-05	2.94	LV	CELLTYPE	control_LMNA	12	18	Mural
RANBP3L	2.3	3.08e-07	0.0261	0.101	5.09	70.1	4.96e-10	6.51	LV	CELLTYPE	control_LMNA	12	18	Mural
FOSB	2.27	0.00581	0.00162	0.0142	2.07	13.1	0.000903	2.24	LV	CELLTYPE	control_LMNA	12	18	Mural
SLC7A8	2.26	0.000631	0.00567	0.0268	3.25	22.2	3.46e-05	3.2	LV	CELLTYPE	control_LMNA	12	18	Mural
LINC02388	2.19	0.00184	0.0252	0.11	5.25	17.5	0.000174	2.74	LV	CELLTYPE	control_LMNA	12	18	Mural
AC020637.1	2.15	0.0116	0.0134	0.0465	4.24	10.7	0.0023	1.93	LV	CELLTYPE	control_LMNA	12	18	Mural
BICC1	2.15	1.24e-05	0.0871	0.532	7.19	43.4	1.06e-07	4.91	LV	CELLTYPE	control_LMNA	12	18	Mural
TIPARP	2.14	3.97e-06	0.0259	0.134	5.38	51.4	1.79e-08	5.4	LV	CELLTYPE	control_LMNA	12	18	Mural
TGM2	2.13	0.0025	0.0348	0.119	5.42	16.2	0.000271	2.6	LV	CELLTYPE	control_LMNA	12	18	Mural
ARHGEF7-AS2	2.12	2.24e-05	0.0114	0.0248	3.54	39.2	2.91e-07	4.65	LV	CELLTYPE	control_LMNA	12	18	Mural
KLF15	2.12	1.18e-05	0.00591	0.023	3.05	43.9	9.41e-08	4.93	LV	CELLTYPE	control_LMNA	12	18	Mural
SUSD5	2.11	7.21e-06	0.0159	0.0469	4.18	46.9	4.73e-08	5.14	LV	CELLTYPE	control_LMNA	12	18	Mural
AP002518.2	2.04	0.000199	0.171	0.345	7.23	27.7	6.39e-06	3.7	LV	CELLTYPE	control_LMNA	12	18	Mural
SH3RF3	2.03	4.36e-06	0.0552	0.215	6.04	50.8	2.05e-08	5.36	LV	CELLTYPE	control_LMNA	12	18	Mural
AL590617.2	2.02	4.89e-07	0.0188	0.0614	4.47	66.3	9.78e-10	6.31	LV	CELLTYPE	control_LMNA	12	18	Mural
AFF2	2.01	6.72e-06	0.0143	0.0746	4.47	47.4	4.21e-08	5.17	LV	CELLTYPE	control_LMNA	12	18	Mural
NKD1	1.99	0.00148	0.00561	0.0273	3.03	18.4	0.000127	2.83	LV	CELLTYPE	control_LMNA	12	18	Mural
NNMT	1.98	0.00019	0.107	0.304	6.79	28	5.8e-06	3.72	LV	CELLTYPE	control_LMNA	12	18	Mural
RGS7BP	1.98	1.42e-06	0.0244	0.0967	5	57.8	4.8e-09	5.85	LV	CELLTYPE	control_LMNA	12	18	Mural
ZBTB16	1.98	1.48e-05	0.743	2.69	9.76	42.3	1.35e-07	4.83	LV	CELLTYPE	control_LMNA	12	18	Mural
MERTK	1.95	3.25e-07	0.057	0.206	6.09	69.4	5.65e-10	6.49	LV	CELLTYPE	control_LMNA	12	18	Mural
CHSY3	1.93	0.0036	0.0485	0.42	6.48	14.8	0.000457	2.44	LV	CELLTYPE	control_LMNA	12	18	Mural
GOLGA8B	1.93	6.68e-05	0.0114	0.0399	3.88	33.4	1.3e-06	4.18	LV	CELLTYPE	control_LMNA	12	18	Mural
PDZRN4	1.91	0.00319	0.0167	0.0617	4.44	15.3	0.000382	2.5	LV	CELLTYPE	control_LMNA	12	18	Mural
PLA2G4A	1.91	0.000352	0.0038	0.0126	2.36	24.9	1.48e-05	3.45	LV	CELLTYPE	control_LMNA	12	18	Mural
NTRK3	1.9	2.68e-06	0.11	0.369	6.96	53.6	1.12e-08	5.57	LV	CELLTYPE	control_LMNA	12	18	Mural
MOB3B	1.84	1.16e-08	0.0421	0.196	5.92	104	3.03e-12	7.93	LV	CELLTYPE	control_LMNA	12	18	Mural
LINC01277	1.83	0.00238	0.00565	0.0153	2.82	16.4	0.000252	2.62	LV	CELLTYPE	control_LMNA	12	18	Mural
ZBTB7C	1.83	2.24e-05	0.0605	0.233	6.21	39.2	2.92e-07	4.65	LV	CELLTYPE	control_LMNA	12	18	Mural
PLD5	1.82	3.08e-07	0.0417	0.166	5.79	70.8	4.44e-10	6.51	LV	CELLTYPE	control_LMNA	12	18	Mural
EFNB2	1.78	5.37e-05	0.0131	0.0378	3.87	34.5	9.61e-07	4.27	LV	CELLTYPE	control_LMNA	12	18	Mural
KCNB1	1.77	4.57e-07	0.0263	0.104	5.11	66.9	8.73e-10	6.34	LV	CELLTYPE	control_LMNA	12	18	Mural
FAT3	1.76	0.000223	0.0139	0.0536	4.15	27.1	7.58e-06	3.65	LV	CELLTYPE	control_LMNA	12	18	Mural
LINC00222	1.74	0.000101	0.00357	0.0144	2.37	31.2	2.38e-06	3.99	LV	CELLTYPE	control_LMNA	12	18	Mural
DENND3	1.73	6.16e-06	0.207	0.603	7.75	48.2	3.59e-08	5.21	LV	CELLTYPE	control_LMNA	12	18	Mural
MIR193BHG	1.72	1.51e-05	0.0142	0.0286	3.77	42.2	1.42e-07	4.82	LV	CELLTYPE	control_LMNA	12	18	Mural
LONRF2	1.7	1.79e-05	0.00616	0.0192	2.94	40.9	1.9e-07	4.75	LV	CELLTYPE	control_LMNA	12	18	Mural
PLXNA2	1.7	9.35e-07	0.0307	0.111	5.2	60.9	2.67e-09	6.03	LV	CELLTYPE	control_LMNA	12	18	Mural
NTRK2	1.69	3.33e-05	0.0271	0.118	5.12	37.2	4.81e-07	4.48	LV	CELLTYPE	control_LMNA	12	18	Mural
TNC	1.69	0.00825	0.0218	0.0526	4.44	11.9	0.00145	2.08	LV	CELLTYPE	control_LMNA	12	18	Mural
CTDSPL	1.68	6.3e-08	0.111	0.376	6.98	87.2	3.15e-11	7.2	LV	CELLTYPE	control_LMNA	12	18	Mural
BMP2	1.67	2.15e-05	0.0149	0.052	4.17	39.4	2.73e-07	4.67	LV	CELLTYPE	control_LMNA	12	18	Mural
MELTF-AS1	1.67	0.00076	0.00585	0.0141	2.71	21.3	4.75e-05	3.12	LV	CELLTYPE	control_LMNA	12	18	Mural
LINC02343	1.66	0.00335	0.00775	0.0299	3.41	15.1	0.00041	2.48	LV	CELLTYPE	control_LMNA	12	18	Mural
DOCK8	1.64	1.64e-05	0.0814	0.27	6.54	41.7	1.58e-07	4.78	LV	CELLTYPE	control_LMNA	12	18	Mural
NPNT	1.63	0.00377	0.00721	0.0271	3.21	14.7	0.000484	2.42	LV	CELLTYPE	control_LMNA	12	18	Mural
ITGA8	1.61	0.00229	0.0914	0.298	6.68	16.6	0.000237	2.64	LV	CELLTYPE	control_LMNA	12	18	Mural
LINC01605	1.61	0.00168	0.00309	0.0161	2.22	17.8	0.000152	2.77	LV	CELLTYPE	control_LMNA	12	18	Mural
CHST15	1.6	0.00302	0.00513	0.0233	2.81	15.5	0.000351	2.52	LV	CELLTYPE	control_LMNA	12	18	Mural
PLCB1	1.6	2.15e-05	0.0789	0.267	6.49	39.4	2.73e-07	4.67	LV	CELLTYPE	control_LMNA	12	18	Mural
TOGARAM2	1.6	1.79e-05	0.027	0.0839	4.92	41	1.89e-07	4.75	LV	CELLTYPE	control_LMNA	12	18	Mural
SULF1	1.59	0.00829	0.00621	0.0242	3.06	11.8	0.00146	2.08	LV	CELLTYPE	control_LMNA	12	18	Mural
LINC02585	1.58	0.000256	0.00697	0.0151	2.89	26.5	9.15e-06	3.59	LV	CELLTYPE	control_LMNA	12	18	Mural
MAP2K6	1.58	1.64e-05	0.132	0.299	6.94	41.7	1.6e-07	4.78	LV	CELLTYPE	control_LMNA	12	18	Mural
AC002546.1	1.57	0.000123	0.0819	0.218	6.38	30.2	3.16e-06	3.91	LV	CELLTYPE	control_LMNA	12	18	Mural
AC007614.1	1.57	0.000846	0.0246	0.0756	4.74	20.8	5.58e-05	3.07	LV	CELLTYPE	control_LMNA	12	18	Mural
HBB	1.57	0.0259	0.00694	0.0393	3.62	8.25	0.00673	1.59	LV	CELLTYPE	control_LMNA	12	18	Mural
HS3ST2	1.57	0.00216	0.00738	0.0229	3.13	16.8	0.000217	2.66	LV	CELLTYPE	control_LMNA	12	18	Mural
RCAN2	1.56	6.3e-08	0.664	2.24	9.54	85.9	3.84e-11	7.2	LV	CELLTYPE	control_LMNA	12	18	Mural
PRLR	1.55	1.82e-05	0.0458	0.133	5.63	40.7	2e-07	4.74	LV	CELLTYPE	control_LMNA	12	18	Mural
AC010173.1	1.54	1.05e-05	0.00966	0.0285	3.45	44.6	7.96e-08	4.98	LV	CELLTYPE	control_LMNA	12	18	Mural
ATOH8	1.54	0.00875	0.00361	0.0222	2.54	11.7	0.00158	2.06	LV	CELLTYPE	control_LMNA	12	18	Mural
EPHA4	1.54	0.000117	0.0185	0.0585	4.38	30.4	2.97e-06	3.93	LV	CELLTYPE	control_LMNA	12	18	Mural
NAA11	1.54	0.00353	0.00901	0.0227	3.37	14.9	0.000444	2.45	LV	CELLTYPE	control_LMNA	12	18	Mural
SEC16B	1.54	0.000768	0.00367	0.0142	2.33	21.2	4.81e-05	3.11	LV	CELLTYPE	control_LMNA	12	18	Mural
MTSS1	1.53	5.38e-06	0.152	0.501	7.37	49.1	2.9e-08	5.27	LV	CELLTYPE	control_LMNA	12	18	Mural
SAMHD1	1.53	9.89e-06	0.0986	0.316	6.78	45.1	7.12e-08	5	LV	CELLTYPE	control_LMNA	12	18	Mural
TMEM51-AS1	1.53	9.09e-05	0.00669	0.0178	2.97	31.7	2.03e-06	4.04	LV	CELLTYPE	control_LMNA	12	18	Mural
AL139807.1	1.52	0.000109	0.0379	0.0959	5.22	30.8	2.67e-06	3.96	LV	CELLTYPE	control_LMNA	12	18	Mural
EGFR	1.52	3.87e-08	0.252	0.76	8.04	93.1	1.35e-11	7.41	LV	CELLTYPE	control_LMNA	12	18	Mural
MTHFD1L	1.52	0.0183	0.0663	0.179	6.01	9.32	0.0042	1.74	LV	CELLTYPE	control_LMNA	12	18	Mural
NPPA	1.52	0.00565	0.0126	0.0509	4.27	13.1	0.00087	2.25	LV	CELLTYPE	control_LMNA	12	18	Mural
AMOT	1.51	0.000142	0.00486	0.0151	2.55	29.4	3.91e-06	3.85	LV	CELLTYPE	control_LMNA	12	18	Mural
EEF1A2	1.51	0.000829	0.0192	0.0404	4.21	20.9	5.38e-05	3.08	LV	CELLTYPE	control_LMNA	12	18	Mural
MYH11	1.51	0.000633	0.306	0.67	8.05	22.2	3.49e-05	3.2	LV	CELLTYPE	control_LMNA	12	18	Mural
KCNQ3	1.5	1.21e-05	0.114	0.339	6.92	43.5	1.03e-07	4.92	LV	CELLTYPE	control_LMNA	12	18	Mural
LDLRAD4	1.5	1.41e-05	0.0338	0.111	5.28	42.7	1.25e-07	4.85	LV	CELLTYPE	control_LMNA	12	18	Mural
NCKIPSD	1.5	1.47e-05	0.0254	0.0775	4.83	42.4	1.33e-07	4.83	LV	CELLTYPE	control_LMNA	12	18	Mural
KALRN	1.49	1.88e-06	0.687	1.88	9.47	55.9	7.04e-09	5.73	LV	CELLTYPE	control_LMNA	12	18	Mural
SMAD1	1.49	2.24e-05	0.00741	0.0234	3.12	39.2	2.91e-07	4.65	LV	CELLTYPE	control_LMNA	12	18	Mural
ART4	1.48	0.0032	0.00436	0.015	2.48	15.3	0.000387	2.5	LV	CELLTYPE	control_LMNA	12	18	Mural
SLC7A2	1.47	0.0141	0.0665	0.332	6.41	10.1	0.00296	1.85	LV	CELLTYPE	control_LMNA	12	18	Mural
AC087565.2	1.46	0.00206	0.0137	0.0221	3.61	17	0.000204	2.69	LV	CELLTYPE	control_LMNA	12	18	Mural
AC108062.1	1.45	0.000828	0.0127	0.0442	3.92	20.9	5.37e-05	3.08	LV	CELLTYPE	control_LMNA	12	18	Mural
PPP1CB	1.45	8.21e-05	0.124	0.405	7.08	32.3	1.73e-06	4.09	LV	CELLTYPE	control_LMNA	12	18	Mural
SLC38A2	1.45	7.02e-05	0.42	1.12	8.63	33.1	1.4e-06	4.15	LV	CELLTYPE	control_LMNA	12	18	Mural
HAPLN2	1.44	0.00015	0.0583	0.112	5.66	29.1	4.25e-06	3.82	LV	CELLTYPE	control_LMNA	12	18	Mural
PPM1H	1.44	0.000135	0.0193	0.065	4.52	29.7	3.63e-06	3.87	LV	CELLTYPE	control_LMNA	12	18	Mural
SLC38A11	1.44	0.0083	0.206	0.551	7.67	11.8	0.00147	2.08	LV	CELLTYPE	control_LMNA	12	18	Mural
LAMB1	1.43	0.000202	0.277	0.711	8.07	27.6	6.51e-06	3.69	LV	CELLTYPE	control_LMNA	12	18	Mural
TRIM22	1.43	1.19e-05	0.0625	0.199	6.09	43.8	9.59e-08	4.93	LV	CELLTYPE	control_LMNA	12	18	Mural
ADAMTS9-AS2	1.42	1.15e-05	0.636	2.4	9.58	44.1	8.92e-08	4.94	LV	CELLTYPE	control_LMNA	12	18	Mural
ADARB1	1.42	0.000428	0.0234	0.0667	4.62	24	1.96e-05	3.37	LV	CELLTYPE	control_LMNA	12	18	Mural
L3MBTL4	1.42	2.76e-06	0.0561	0.182	5.94	53.4	1.18e-08	5.56	LV	CELLTYPE	control_LMNA	12	18	Mural
PTPRZ1	1.42	0.0393	0.00211	0.0158	1.95	7.02	0.0118	1.41	LV	CELLTYPE	control_LMNA	12	18	Mural
IP6K3	1.41	0.00582	0.00761	0.0202	3.14	13	0.000907	2.24	LV	CELLTYPE	control_LMNA	12	18	Mural
AC002066.1	1.4	0.000265	0.0414	0.135	5.53	26.3	9.62e-06	3.58	LV	CELLTYPE	control_LMNA	12	18	Mural
ALDH1L1	1.4	0.000749	0.00858	0.0263	3.35	21.3	4.64e-05	3.13	LV	CELLTYPE	control_LMNA	12	18	Mural
SLC6A1	1.4	0.000214	0.0724	0.213	6.23	27.3	7.28e-06	3.67	LV	CELLTYPE	control_LMNA	12	18	Mural
AC103739.2	1.39	0.00122	0.0152	0.0242	3.71	19.2	9.54e-05	2.91	LV	CELLTYPE	control_LMNA	12	18	Mural
CCDC68	1.39	0.00862	0.00469	0.0158	2.6	11.7	0.00154	2.06	LV	CELLTYPE	control_LMNA	12	18	Mural
RCBTB1	1.39	9.35e-07	0.0413	0.0982	5.29	60.7	2.76e-09	6.03	LV	CELLTYPE	control_LMNA	12	18	Mural
AC072022.1	1.38	0.0055	0.0138	0.0272	3.7	13.2	0.000837	2.26	LV	CELLTYPE	control_LMNA	12	18	Mural
AC079380.1	1.38	0.000403	0.00739	0.022	3.03	24.3	1.8e-05	3.39	LV	CELLTYPE	control_LMNA	12	18	Mural
PTPN13	1.38	6.36e-07	0.23	0.692	7.9	64.2	1.44e-09	6.2	LV	CELLTYPE	control_LMNA	12	18	Mural
AC099791.2	1.37	0.00214	0.0128	0.0254	3.56	16.9	0.000214	2.67	LV	CELLTYPE	control_LMNA	12	18	Mural
COL4A5	1.37	0.000664	0.0376	0.118	5.37	22	3.73e-05	3.18	LV	CELLTYPE	control_LMNA	12	18	Mural
FGF14	1.37	0.00452	0.0182	0.0762	4.52	14	0.000627	2.34	LV	CELLTYPE	control_LMNA	12	18	Mural
KCNMA1	1.37	0.00238	0.0415	0.13	5.48	16.4	0.000252	2.62	LV	CELLTYPE	control_LMNA	12	18	Mural
LINC01568	1.37	0.000116	0.151	0.299	7.09	30.4	2.93e-06	3.93	LV	CELLTYPE	control_LMNA	12	18	Mural
PREX1	1.37	0.00142	0.00474	0.0146	2.6	18.5	0.000119	2.85	LV	CELLTYPE	control_LMNA	12	18	Mural
MBOAT2	1.36	1.32e-07	0.0302	0.0893	5.01	78.3	1.26e-10	6.88	LV	CELLTYPE	control_LMNA	12	18	Mural
FLNB	1.35	0.00656	0.0159	0.0406	4.04	12.6	0.00107	2.18	LV	CELLTYPE	control_LMNA	12	18	Mural
GPC6	1.34	8.03e-05	0.0604	0.194	6.08	32.5	1.67e-06	4.1	LV	CELLTYPE	control_LMNA	12	18	Mural
AC007193.2	1.33	0.0114	0.0168	0.0326	3.99	10.8	0.00225	1.94	LV	CELLTYPE	control_LMNA	12	18	Mural
AP002075.1	1.32	0.00882	0.0302	0.0491	4.66	11.6	0.0016	2.05	LV	CELLTYPE	control_LMNA	12	18	Mural
FOXP4	1.32	0.000191	0.00753	0.0222	3.08	28	5.86e-06	3.72	LV	CELLTYPE	control_LMNA	12	18	Mural
RERGL	1.31	0.00908	0.0132	0.034	3.79	11.5	0.00166	2.04	LV	CELLTYPE	control_LMNA	12	18	Mural
ID4	1.3	0.00176	0.0238	0.0734	4.66	17.6	0.000163	2.75	LV	CELLTYPE	control_LMNA	12	18	Mural
KCNT2	1.3	0.00368	0.0248	0.105	4.92	14.8	0.00047	2.43	LV	CELLTYPE	control_LMNA	12	18	Mural
LAMA3	1.3	6.72e-06	0.181	0.483	7.47	47.5	4.18e-08	5.17	LV	CELLTYPE	control_LMNA	12	18	Mural
SNHG22	1.3	1.16e-05	0.0148	0.0362	3.89	44	9.13e-08	4.94	LV	CELLTYPE	control_LMNA	12	18	Mural
FBXO32	1.29	4.28e-05	0.0892	0.269	6.58	36	6.47e-07	4.37	LV	CELLTYPE	control_LMNA	12	18	Mural
LTBP1	1.29	0.000382	0.0754	0.2	6.27	24.6	1.64e-05	3.42	LV	CELLTYPE	control_LMNA	12	18	Mural
NAV2	1.29	0.000573	0.0425	0.13	5.48	22.7	2.96e-05	3.24	LV	CELLTYPE	control_LMNA	12	18	Mural
NET1	1.29	0.0116	0.0279	0.0932	4.96	10.7	0.00231	1.93	LV	CELLTYPE	control_LMNA	12	18	Mural
PDGFC	1.29	0.000372	0.0164	0.0523	4.22	24.7	1.58e-05	3.43	LV	CELLTYPE	control_LMNA	12	18	Mural
SMAD7	1.29	0.000742	0.00517	0.0197	2.71	21.4	4.5e-05	3.13	LV	CELLTYPE	control_LMNA	12	18	Mural
TUB	1.29	0.000243	0.00963	0.0271	3.43	26.7	8.52e-06	3.61	LV	CELLTYPE	control_LMNA	12	18	Mural
XYLT1	1.29	6.14e-05	0.0256	0.0863	4.9	33.9	1.14e-06	4.21	LV	CELLTYPE	control_LMNA	12	18	Mural
COL25A1	1.28	0.0146	0.0441	0.179	5.75	10	0.00311	1.84	LV	CELLTYPE	control_LMNA	12	18	Mural
HIF3A	1.28	0.00421	0.071	0.171	6.11	14.3	0.000563	2.38	LV	CELLTYPE	control_LMNA	12	18	Mural
TMEM51	1.28	1.16e-05	0.0734	0.199	6.21	44	9.16e-08	4.94	LV	CELLTYPE	control_LMNA	12	18	Mural
ANK3	1.27	0.00215	0.0508	0.241	6.05	16.9	0.000216	2.67	LV	CELLTYPE	control_LMNA	12	18	Mural
JADE1	1.27	4.29e-05	0.132	0.349	6.97	35.9	6.6e-07	4.37	LV	CELLTYPE	control_LMNA	12	18	Mural
PID1	1.27	0.000749	0.153	0.386	7.21	21.3	4.64e-05	3.13	LV	CELLTYPE	control_LMNA	12	18	Mural
ABTB2	1.26	0.00586	0.0739	0.198	6.29	13	0.000917	2.23	LV	CELLTYPE	control_LMNA	12	18	Mural
CACNA1A	1.26	3.49e-05	0.0488	0.135	5.7	37	5.07e-07	4.46	LV	CELLTYPE	control_LMNA	12	18	Mural
NHSL1	1.26	1.91e-05	0.146	0.389	7.16	40.4	2.14e-07	4.72	LV	CELLTYPE	control_LMNA	12	18	Mural
SLC1A3	1.26	0.0199	0.0338	0.095	5.18	9.05	0.00472	1.7	LV	CELLTYPE	control_LMNA	12	18	Mural
SORT1	1.26	1.57e-06	0.121	0.295	6.81	57.1	5.58e-09	5.81	LV	CELLTYPE	control_LMNA	12	18	Mural
WNK3	1.26	0.000206	0.0151	0.0369	3.97	27.5	6.72e-06	3.69	LV	CELLTYPE	control_LMNA	12	18	Mural
ABCA10	1.25	1.21e-05	0.0897	0.225	6.44	43.6	1.02e-07	4.92	LV	CELLTYPE	control_LMNA	12	18	Mural
ADARB2	1.25	0.00567	0.0781	0.202	6.34	13.1	0.000874	2.25	LV	CELLTYPE	control_LMNA	12	18	Mural
ITGA4	1.25	0.000842	0.0121	0.0357	3.71	20.8	5.53e-05	3.07	LV	CELLTYPE	control_LMNA	12	18	Mural
SAP25	1.25	8.37e-05	0.0107	0.0328	3.56	32.2	1.8e-06	4.08	LV	CELLTYPE	control_LMNA	12	18	Mural
AC007262.2	1.24	0.000911	0.0196	0.0651	4.46	20.5	6.11e-05	3.04	LV	CELLTYPE	control_LMNA	12	18	Mural
AC007681.1	1.24	2.08e-05	0.0257	0.064	4.64	39.7	2.54e-07	4.68	LV	CELLTYPE	control_LMNA	12	18	Mural
AGFG2	1.24	0.00164	0.00701	0.0169	2.89	17.9	0.000147	2.79	LV	CELLTYPE	control_LMNA	12	18	Mural
SH3BP5	1.24	0.00316	0.0129	0.0243	3.61	15.3	0.000377	2.5	LV	CELLTYPE	control_LMNA	12	18	Mural
SMAD6	1.24	0.0222	0.00505	0.0158	2.66	8.71	0.00549	1.65	LV	CELLTYPE	control_LMNA	12	18	Mural
TMPRSS11D	1.23	0.0306	0.00869	0.0145	2.99	7.76	0.0084	1.51	LV	CELLTYPE	control_LMNA	12	18	Mural
ZNF471	1.23	9.37e-07	0.0377	0.0809	5.08	60.5	2.85e-09	6.03	LV	CELLTYPE	control_LMNA	12	18	Mural
AC073050.1	1.22	0.000264	0.0198	0.0742	4.53	26.4	9.55e-06	3.58	LV	CELLTYPE	control_LMNA	12	18	Mural
AL445465.1	1.22	0.00382	0.0193	0.032	4.02	14.6	0.000495	2.42	LV	CELLTYPE	control_LMNA	12	18	Mural
CABP1	1.21	0.000173	0.0281	0.0656	4.74	28.5	5.1e-06	3.76	LV	CELLTYPE	control_LMNA	12	18	Mural
CRACR2A	1.21	0.000143	0.0552	0.118	5.65	29.3	4e-06	3.84	LV	CELLTYPE	control_LMNA	12	18	Mural
HSPG2	1.21	1.81e-05	0.0412	0.118	5.43	40.8	1.97e-07	4.74	LV	CELLTYPE	control_LMNA	12	18	Mural
SLC19A2	1.21	0.00192	0.0211	0.0509	4.39	17.3	0.000185	2.72	LV	CELLTYPE	control_LMNA	12	18	Mural
LPP-AS1	1.2	0.016	0.0256	0.041	4.41	9.74	0.00352	1.8	LV	CELLTYPE	control_LMNA	12	18	Mural
TRIM5	1.2	0.000289	0.059	0.122	5.74	25.9	1.1e-05	3.54	LV	CELLTYPE	control_LMNA	12	18	Mural
AL365181.4	1.19	0.00138	0.00639	0.0171	2.89	18.7	0.000113	2.86	LV	CELLTYPE	control_LMNA	12	18	Mural
ALOX12-AS1	1.19	1.41e-05	0.0403	0.095	5.28	42.7	1.26e-07	4.85	LV	CELLTYPE	control_LMNA	12	18	Mural
CACHD1	1.19	0.000189	0.0105	0.0354	3.59	28.1	5.73e-06	3.72	LV	CELLTYPE	control_LMNA	12	18	Mural
PDK4	1.19	0.0247	0.326	0.959	8.49	8.39	0.00632	1.61	LV	CELLTYPE	control_LMNA	12	18	Mural
RGS11	1.19	4.28e-05	0.0219	0.0627	4.58	36	6.47e-07	4.37	LV	CELLTYPE	control_LMNA	12	18	Mural
SCN3A	1.19	4.96e-05	0.21	0.51	7.61	35.1	8.28e-07	4.3	LV	CELLTYPE	control_LMNA	12	18	Mural
SMAD9	1.19	0.0022	0.00624	0.0209	2.85	16.8	0.000223	2.66	LV	CELLTYPE	control_LMNA	12	18	Mural
YPEL1	1.19	1.99e-05	0.0181	0.0406	4.15	40.2	2.26e-07	4.7	LV	CELLTYPE	control_LMNA	12	18	Mural
IRAK3	1.18	1.44e-06	0.105	0.234	6.52	57.6	5e-09	5.84	LV	CELLTYPE	control_LMNA	12	18	Mural
PLPP3	1.18	0.000697	0.0596	0.192	6.04	21.7	4.08e-05	3.16	LV	CELLTYPE	control_LMNA	12	18	Mural
REPS2	1.18	0.000302	0.0153	0.0427	4.04	25.7	1.17e-05	3.52	LV	CELLTYPE	control_LMNA	12	18	Mural
GRB10	1.17	5.73e-06	0.0627	0.167	5.93	48.7	3.19e-08	5.24	LV	CELLTYPE	control_LMNA	12	18	Mural
PARD3B	1.17	6.3e-08	0.221	0.628	7.82	86.1	3.71e-11	7.2	LV	CELLTYPE	control_LMNA	12	18	Mural
KLHL29	1.16	0.000374	0.0632	0.168	5.97	24.7	1.59e-05	3.43	LV	CELLTYPE	control_LMNA	12	18	Mural
SCN7A	1.16	4.61e-05	0.704	1.94	9.46	35.5	7.33e-07	4.34	LV	CELLTYPE	control_LMNA	12	18	Mural
SLC25A29	1.16	8.27e-05	0.0129	0.0307	3.69	32.3	1.76e-06	4.08	LV	CELLTYPE	control_LMNA	12	18	Mural
ZRANB2-AS1	1.16	0.0182	0.0647	0.0717	5.45	9.33	0.00419	1.74	LV	CELLTYPE	control_LMNA	12	18	Mural
GOLGA8N	1.15	0.0102	0.0071	0.0194	2.9	11.2	0.00192	1.99	LV	CELLTYPE	control_LMNA	12	18	Mural
PTPN14	1.15	2.12e-06	0.0716	0.197	6.17	55.1	8.31e-09	5.67	LV	CELLTYPE	control_LMNA	12	18	Mural
ROR1	1.15	0.000343	0.054	0.157	5.84	25.1	1.42e-05	3.46	LV	CELLTYPE	control_LMNA	12	18	Mural
ZNF704	1.15	6.89e-06	0.248	0.688	7.94	47.3	4.37e-08	5.16	LV	CELLTYPE	control_LMNA	12	18	Mural
CBLN1	1.14	0.0404	0.00406	0.0147	2.36	6.94	0.0123	1.39	LV	CELLTYPE	control_LMNA	12	18	Mural
SLC4A7	1.14	3.04e-06	0.172	0.374	7.24	52.7	1.35e-08	5.52	LV	CELLTYPE	control_LMNA	12	18	Mural
ARHGEF26	1.13	0.000808	0.0123	0.032	3.72	21	5.17e-05	3.09	LV	CELLTYPE	control_LMNA	12	18	Mural
FTCDNL1	1.13	0.00453	0.00591	0.0151	2.65	14	0.000629	2.34	LV	CELLTYPE	control_LMNA	12	18	Mural
PCED1B	1.13	0.000406	0.0367	0.0899	5.14	24.3	1.82e-05	3.39	LV	CELLTYPE	control_LMNA	12	18	Mural
TMTC1	1.12	2.49e-05	0.67	1.61	9.27	38.6	3.34e-07	4.6	LV	CELLTYPE	control_LMNA	12	18	Mural
ZNF667	1.12	0.000487	0.00908	0.0217	3.2	23.4	2.39e-05	3.31	LV	CELLTYPE	control_LMNA	12	18	Mural
FOXO3	1.11	9.08e-07	0.38	0.998	8.52	61.3	2.45e-09	6.04	LV	CELLTYPE	control_LMNA	12	18	Mural
FRK	1.11	0.00468	0.0316	0.0816	4.95	13.8	0.000665	2.33	LV	CELLTYPE	control_LMNA	12	18	Mural
NEXN	1.11	0.000874	0.245	0.57	7.83	20.7	5.81e-05	3.06	LV	CELLTYPE	control_LMNA	12	18	Mural
NOS1AP	1.11	0.0244	0.0164	0.0375	3.91	8.43	0.00622	1.61	LV	CELLTYPE	control_LMNA	12	18	Mural
RAI2	1.11	0.00851	0.00412	0.0126	2.3	11.8	0.00151	2.07	LV	CELLTYPE	control_LMNA	12	18	Mural
SMARCD3	1.11	0.000399	0.114	0.188	6.47	24.4	1.75e-05	3.4	LV	CELLTYPE	control_LMNA	12	18	Mural
ZFAND5	1.11	0.000126	0.0655	0.195	6.13	30	3.27e-06	3.9	LV	CELLTYPE	control_LMNA	12	18	Mural
AC113383.1	1.1	0.0415	0.00566	0.0143	2.62	6.86	0.0127	1.38	LV	CELLTYPE	control_LMNA	12	18	Mural
ARHGAP10	1.1	5.42e-06	1.58	3.75	10.5	49	2.97e-08	5.27	LV	CELLTYPE	control_LMNA	12	18	Mural
CLMN	1.1	5.14e-06	0.873	2.09	9.66	49.5	2.71e-08	5.29	LV	CELLTYPE	control_LMNA	12	18	Mural
CTTNBP2	1.1	0.000664	0.014	0.0348	3.86	22	3.74e-05	3.18	LV	CELLTYPE	control_LMNA	12	18	Mural
SLC45A4	1.1	0.00827	0.00514	0.0149	2.55	11.9	0.00146	2.08	LV	CELLTYPE	control_LMNA	12	18	Mural
ZMAT1	1.1	0.000127	0.0209	0.0481	4.29	30	3.31e-06	3.9	LV	CELLTYPE	control_LMNA	12	18	Mural
ZNF117	1.1	8.21e-05	0.0144	0.0355	3.82	32.3	1.73e-06	4.09	LV	CELLTYPE	control_LMNA	12	18	Mural
AC091167.6	1.09	0.00374	0.00701	0.0133	2.85	14.7	0.000479	2.43	LV	CELLTYPE	control_LMNA	12	18	Mural
FHL5	1.09	0.000771	0.271	0.641	7.92	21.2	4.84e-05	3.11	LV	CELLTYPE	control_LMNA	12	18	Mural
GOLGA8A	1.09	0.00812	0.0461	0.122	5.45	11.9	0.00142	2.09	LV	CELLTYPE	control_LMNA	12	18	Mural
PIWIL4	1.09	2.05e-05	0.0184	0.0439	4.11	39.9	2.44e-07	4.69	LV	CELLTYPE	control_LMNA	12	18	Mural
TBC1D1	1.09	1.28e-06	0.393	0.931	8.48	58.6	4.13e-09	5.89	LV	CELLTYPE	control_LMNA	12	18	Mural
TMEM108	1.09	7.66e-05	0.0509	0.151	5.72	32.7	1.56e-06	4.12	LV	CELLTYPE	control_LMNA	12	18	Mural
AC008397.2	1.08	0.0195	0.00827	0.0233	3.17	9.11	0.0046	1.71	LV	CELLTYPE	control_LMNA	12	18	Mural
AC027117.2	1.08	0.00107	0.0295	0.0557	4.67	19.8	7.62e-05	2.97	LV	CELLTYPE	control_LMNA	12	18	Mural
AC092114.1	1.08	0.00456	0.0384	0.0715	5.11	14	0.000636	2.34	LV	CELLTYPE	control_LMNA	12	18	Mural
DOCK5	1.08	7.21e-06	0.0554	0.151	5.79	46.9	4.76e-08	5.14	LV	CELLTYPE	control_LMNA	12	18	Mural
LRP11	1.08	4.19e-05	0.0138	0.0307	3.71	36.2	6.19e-07	4.38	LV	CELLTYPE	control_LMNA	12	18	Mural
RAP2A	1.08	0.000724	0.0929	0.168	6.18	21.5	4.33e-05	3.14	LV	CELLTYPE	control_LMNA	12	18	Mural
RGCC	1.08	0.0332	0.0136	0.0315	3.87	7.51	0.00941	1.48	LV	CELLTYPE	control_LMNA	12	18	Mural
RNF217	1.08	0.00112	0.0246	0.0729	4.66	19.6	8.21e-05	2.95	LV	CELLTYPE	control_LMNA	12	18	Mural
SESN3	1.08	0.000487	0.0237	0.0633	4.57	23.4	2.37e-05	3.31	LV	CELLTYPE	control_LMNA	12	18	Mural
FAM214A	1.07	8.41e-07	0.108	0.269	6.68	61.9	2.19e-09	6.08	LV	CELLTYPE	control_LMNA	12	18	Mural
KCNJ13	1.07	0.0266	0.0107	0.0139	3.13	8.17	0.00698	1.58	LV	CELLTYPE	control_LMNA	12	18	Mural
AC079594.2	1.06	0.0038	0.0181	0.0249	3.84	14.6	0.000492	2.42	LV	CELLTYPE	control_LMNA	12	18	Mural
AL450332.1	1.06	0.0155	0.0186	0.051	4.21	9.82	0.00339	1.81	LV	CELLTYPE	control_LMNA	12	18	Mural
LONRF1	1.06	5.08e-06	0.0467	0.125	5.52	49.6	2.6e-08	5.29	LV	CELLTYPE	control_LMNA	12	18	Mural
MARC1	1.06	8.47e-05	0.0125	0.0289	3.65	32.1	1.86e-06	4.07	LV	CELLTYPE	control_LMNA	12	18	Mural
TCF15	1.06	0.0173	0.12	0.18	6.43	9.49	0.00391	1.76	LV	CELLTYPE	control_LMNA	12	18	Mural
ALDH1L2	1.05	8.84e-05	0.061	0.135	5.76	31.9	1.95e-06	4.05	LV	CELLTYPE	control_LMNA	12	18	Mural
GPR137C	1.05	0.00241	0.00597	0.0156	2.72	16.4	0.000256	2.62	LV	CELLTYPE	control_LMNA	12	18	Mural
LRRC17	1.05	0.00259	0.0525	0.149	5.7	16.1	0.000284	2.59	LV	CELLTYPE	control_LMNA	12	18	Mural
NRK	1.05	0.0435	0.0206	0.0448	4.22	6.73	0.0136	1.36	LV	CELLTYPE	control_LMNA	12	18	Mural
RGS6	1.05	0.00893	0.337	0.909	8.31	11.6	0.00162	2.05	LV	CELLTYPE	control_LMNA	12	18	Mural
RNF115	1.05	1.95e-07	0.218	0.527	7.69	75.4	2.03e-10	6.71	LV	CELLTYPE	control_LMNA	12	18	Mural
SH3BP5-AS1	1.05	0.0153	0.0063	0.0141	2.66	9.87	0.00332	1.82	LV	CELLTYPE	control_LMNA	12	18	Mural
TACR1	1.05	0.00109	0.0801	0.132	6.01	19.8	7.81e-05	2.96	LV	CELLTYPE	control_LMNA	12	18	Mural
TEX29	1.05	0.00319	0.0111	0.0188	3.34	15.3	0.000385	2.5	LV	CELLTYPE	control_LMNA	12	18	Mural
AL121761.1	1.04	0.000622	0.0311	0.0729	4.82	22.3	3.34e-05	3.21	LV	CELLTYPE	control_LMNA	12	18	Mural
CHST8	1.04	0.0338	0.0108	0.0429	3.69	7.46	0.00964	1.47	LV	CELLTYPE	control_LMNA	12	18	Mural
DPH6-DT	1.04	0.000338	0.0427	0.106	5.34	25.1	1.38e-05	3.47	LV	CELLTYPE	control_LMNA	12	18	Mural
LGR4	1.04	0.00572	0.035	0.125	5.25	13.1	0.000886	2.24	LV	CELLTYPE	control_LMNA	12	18	Mural
LINC00886	1.04	0.000248	0.0294	0.074	4.82	26.7	8.74e-06	3.61	LV	CELLTYPE	control_LMNA	12	18	Mural
PIP4K2A	1.04	9.96e-07	0.144	0.381	7.11	60.1	3.12e-09	6	LV	CELLTYPE	control_LMNA	12	18	Mural
POLE	1.04	8.37e-05	0.0148	0.0297	3.79	32.2	1.81e-06	4.08	LV	CELLTYPE	control_LMNA	12	18	Mural
RASAL2	1.04	7.84e-07	1.25	3.14	10.2	62.7	1.9e-09	6.11	LV	CELLTYPE	control_LMNA	12	18	Mural
RGN	1.04	0.0461	0.0144	0.027	3.69	6.56	0.0147	1.34	LV	CELLTYPE	control_LMNA	12	18	Mural
SH3BGRL2	1.04	0.00231	0.00494	0.0141	2.48	16.6	0.000239	2.64	LV	CELLTYPE	control_LMNA	12	18	Mural
DGKG	1.03	0.00109	0.119	0.356	7.01	19.8	7.82e-05	2.96	LV	CELLTYPE	control_LMNA	12	18	Mural
DUBR	1.03	4.26e-05	0.362	0.697	8.22	36.1	6.36e-07	4.37	LV	CELLTYPE	control_LMNA	12	18	Mural
FLT1	1.03	0.00154	0.429	1.09	8.75	18.2	0.000135	2.81	LV	CELLTYPE	control_LMNA	12	18	Mural
MIR503HG	1.03	0.00925	0.0125	0.0209	3.46	11.5	0.00171	2.03	LV	CELLTYPE	control_LMNA	12	18	Mural
PRELID2	1.03	0.00489	0.0304	0.0824	4.97	13.7	0.000708	2.31	LV	CELLTYPE	control_LMNA	12	18	Mural
STK17B	1.03	0.00119	0.0126	0.0307	3.69	19.3	9.21e-05	2.92	LV	CELLTYPE	control_LMNA	12	18	Mural
TMEM74B	1.03	0.00126	0.0564	0.132	5.71	19.1	9.85e-05	2.9	LV	CELLTYPE	control_LMNA	12	18	Mural
WDR78	1.03	8.24e-06	0.0714	0.155	6	46.2	5.51e-08	5.08	LV	CELLTYPE	control_LMNA	12	18	Mural
AC136424.2	1.02	0.0208	0.0469	0.0639	5.11	8.92	0.00501	1.68	LV	CELLTYPE	control_LMNA	12	18	Mural
ANKRD6	1.02	1.3e-06	0.0635	0.138	5.86	58.4	4.3e-09	5.89	LV	CELLTYPE	control_LMNA	12	18	Mural
BDH2	1.02	0.00239	0.0131	0.0248	3.52	16.4	0.000254	2.62	LV	CELLTYPE	control_LMNA	12	18	Mural
CYP7B1	1.02	0.0076	0.119	0.374	6.88	12.1	0.00131	2.12	LV	CELLTYPE	control_LMNA	12	18	Mural
MYO1E	1.02	5.78e-05	0.0896	0.199	6.34	34.2	1.06e-06	4.24	LV	CELLTYPE	control_LMNA	12	18	Mural
NEDD9	1.02	0.00557	0.0751	0.192	6.14	13.2	0.000854	2.25	LV	CELLTYPE	control_LMNA	12	18	Mural
NIPAL2	1.02	0.00121	0.0243	0.0707	4.66	19.2	9.37e-05	2.92	LV	CELLTYPE	control_LMNA	12	18	Mural
ZFHX3	1.02	1.79e-05	1.73	3.84	10.6	41	1.88e-07	4.75	LV	CELLTYPE	control_LMNA	12	18	Mural
AC132872.1	1.01	0.00241	0.00888	0.0185	3.07	16.4	0.000257	2.62	LV	CELLTYPE	control_LMNA	12	18	Mural
ANO2	1.01	0.0116	0.00539	0.0127	2.6	10.7	0.00229	1.94	LV	CELLTYPE	control_LMNA	12	18	Mural
AP002347.1	1.01	0.0236	0.013	0.0223	3.53	8.53	0.00594	1.63	LV	CELLTYPE	control_LMNA	12	18	Mural
FBN1	1.01	1.15e-05	0.0799	0.224	6.29	44.2	8.87e-08	4.94	LV	CELLTYPE	control_LMNA	12	18	Mural
FEM1C	1.01	0.000755	0.0193	0.0408	4.1	21.3	4.71e-05	3.12	LV	CELLTYPE	control_LMNA	12	18	Mural
MRC1	1.01	0.0297	0.00805	0.0178	3.05	7.85	0.00805	1.53	LV	CELLTYPE	control_LMNA	12	18	Mural
SPSB1	1.01	0.000389	0.0339	0.0824	4.98	24.5	1.69e-05	3.41	LV	CELLTYPE	control_LMNA	12	18	Mural
SLC39A11	1	0.000403	0.433	0.921	8.6	24.3	1.8e-05	3.39	LV	CELLTYPE	control_LMNA	12	18	Mural
VCL	0.999	8.84e-05	0.375	0.814	8.34	31.9	1.95e-06	4.05	LV	CELLTYPE	control_LMNA	12	18	Mural
ATP10D	0.995	7.46e-08	0.143	0.335	7.04	83.9	5.19e-11	7.13	LV	CELLTYPE	control_LMNA	12	18	Mural
DIP2C	0.995	1.79e-05	0.149	0.356	7.08	41	1.88e-07	4.75	LV	CELLTYPE	control_LMNA	12	18	Mural
MAMLD1	0.994	0.0155	0.00945	0.0244	3.31	9.83	0.00338	1.81	LV	CELLTYPE	control_LMNA	12	18	Mural
TARID	0.993	0.000463	0.0525	0.117	5.6	23.6	2.2e-05	3.33	LV	CELLTYPE	control_LMNA	12	18	Mural
GPRASP1	0.992	0.000344	0.015	0.0394	3.93	25	1.42e-05	3.46	LV	CELLTYPE	control_LMNA	12	18	Mural
AL499616.1	0.991	0.0159	0.539	0.676	8.54	9.75	0.00349	1.8	LV	CELLTYPE	control_LMNA	12	18	Mural
ADAMTSL1	0.99	0.0117	0.021	0.0479	4.4	10.7	0.00232	1.93	LV	CELLTYPE	control_LMNA	12	18	Mural
RRAS2	0.989	5.14e-06	0.039	0.1	5.25	49.4	2.73e-08	5.29	LV	CELLTYPE	control_LMNA	12	18	Mural
SWAP70	0.989	0.000349	0.0891	0.193	6.28	25	1.45e-05	3.46	LV	CELLTYPE	control_LMNA	12	18	Mural
CFH	0.988	0.0482	0.0199	0.0605	4.35	6.44	0.0155	1.32	LV	CELLTYPE	control_LMNA	12	18	Mural
PAPSS2	0.988	0.000485	0.0635	0.133	5.81	23.4	2.35e-05	3.31	LV	CELLTYPE	control_LMNA	12	18	Mural
NCOA3	0.987	1.21e-05	0.263	0.575	7.87	43.6	1.01e-07	4.92	LV	CELLTYPE	control_LMNA	12	18	Mural
PDZRN3	0.986	0.00521	0.0752	0.238	6.33	13.4	0.000784	2.28	LV	CELLTYPE	control_LMNA	12	18	Mural
CTNNAL1	0.983	3.04e-06	0.0354	0.0843	5.1	52.8	1.33e-08	5.52	LV	CELLTYPE	control_LMNA	12	18	Mural
LEPR	0.983	0.000307	0.0286	0.0737	4.77	25.6	1.21e-05	3.51	LV	CELLTYPE	control_LMNA	12	18	Mural
AC005180.1	0.981	0.033	0.0191	0.0232	3.83	7.53	0.00933	1.48	LV	CELLTYPE	control_LMNA	12	18	Mural
ZDHHC21	0.977	0.000631	0.0795	0.185	6.14	22.2	3.46e-05	3.2	LV	CELLTYPE	control_LMNA	12	18	Mural
AL162586.1	0.976	0.0129	0.00677	0.0146	2.77	10.4	0.00266	1.89	LV	CELLTYPE	control_LMNA	12	18	Mural
AL591845.1	0.975	0.00538	0.00956	0.0202	3.2	13.3	0.000817	2.27	LV	CELLTYPE	control_LMNA	12	18	Mural
GRID2	0.974	0.0211	0.0318	0.0974	5.12	8.87	0.00511	1.68	LV	CELLTYPE	control_LMNA	12	18	Mural
AC018616.1	0.971	0.00154	0.106	0.18	6.41	18.2	0.000135	2.81	LV	CELLTYPE	control_LMNA	12	18	Mural
COPZ2	0.971	0.00412	0.00859	0.0159	2.96	14.4	0.000546	2.38	LV	CELLTYPE	control_LMNA	12	18	Mural
TCTEX1D1	0.97	0.0266	0.00665	0.0168	2.78	8.17	0.00699	1.58	LV	CELLTYPE	control_LMNA	12	18	Mural
TRANK1	0.97	0.00176	0.031	0.0707	4.82	17.6	0.000163	2.75	LV	CELLTYPE	control_LMNA	12	18	Mural
AC087521.2	0.969	0.027	0.0114	0.0132	3.17	8.11	0.00717	1.57	LV	CELLTYPE	control_LMNA	12	18	Mural
ATP9A	0.968	0.00261	0.0253	0.0575	4.56	16.1	0.000288	2.58	LV	CELLTYPE	control_LMNA	12	18	Mural
MAP6	0.966	0.00432	0.0111	0.0257	3.43	14.2	0.000586	2.36	LV	CELLTYPE	control_LMNA	12	18	Mural
NFASC	0.964	0.000279	0.523	1.23	8.87	26.1	1.03e-05	3.55	LV	CELLTYPE	control_LMNA	12	18	Mural
KIF7	0.963	0.0197	0.0206	0.0513	4.35	9.09	0.00465	1.71	LV	CELLTYPE	control_LMNA	12	18	Mural
FLG-AS1	0.962	0.00668	0.035	0.0847	5.03	12.6	0.00109	2.18	LV	CELLTYPE	control_LMNA	12	18	Mural
KIAA1614	0.961	0.000144	0.01	0.02	3.24	29.3	4.06e-06	3.84	LV	CELLTYPE	control_LMNA	12	18	Mural
SEMA6D	0.96	0.00217	0.022	0.0595	4.5	16.8	0.000219	2.66	LV	CELLTYPE	control_LMNA	12	18	Mural
ANO3	0.959	0.0227	0.0071	0.0187	2.99	8.65	0.00564	1.64	LV	CELLTYPE	control_LMNA	12	18	Mural
MTM1	0.959	5.73e-06	0.0436	0.107	5.36	48.6	3.24e-08	5.24	LV	CELLTYPE	control_LMNA	12	18	Mural
MXD4	0.959	9.5e-05	0.0427	0.0865	5.2	31.5	2.18e-06	4.02	LV	CELLTYPE	control_LMNA	12	18	Mural
BACH2	0.957	0.000355	0.0615	0.149	5.85	24.9	1.49e-05	3.45	LV	CELLTYPE	control_LMNA	12	18	Mural
BCL2	0.957	0.000411	0.0844	0.225	6.39	24.2	1.85e-05	3.39	LV	CELLTYPE	control_LMNA	12	18	Mural
EDIL3	0.954	0.0484	0.0236	0.0452	4.4	6.43	0.0156	1.32	LV	CELLTYPE	control_LMNA	12	18	Mural
AC145124.1	0.952	0.0144	0.0175	0.0319	3.94	10.1	0.00306	1.84	LV	CELLTYPE	control_LMNA	12	18	Mural
SMOC2	0.952	0.00938	0.205	0.615	7.65	11.4	0.00174	2.03	LV	CELLTYPE	control_LMNA	12	18	Mural
ZNF189	0.95	0.00106	0.0439	0.0893	5.26	19.9	7.5e-05	2.98	LV	CELLTYPE	control_LMNA	12	18	Mural
AF001548.2	0.949	0.0148	0.00702	0.0132	2.75	9.97	0.00318	1.83	LV	CELLTYPE	control_LMNA	12	18	Mural
MID2	0.947	0.000834	0.0167	0.042	4.02	20.8	5.44e-05	3.08	LV	CELLTYPE	control_LMNA	12	18	Mural
TMEM38B	0.947	0.0018	0.0334	0.0889	5.11	17.6	0.000167	2.75	LV	CELLTYPE	control_LMNA	12	18	Mural
RFTN1	0.946	1.04e-05	0.214	0.486	7.61	44.7	7.75e-08	4.98	LV	CELLTYPE	control_LMNA	12	18	Mural
AC025917.1	0.945	0.00116	0.0169	0.0277	3.87	19.4	8.74e-05	2.94	LV	CELLTYPE	control_LMNA	12	18	Mural
EEF2K	0.942	0.00103	0.0193	0.0508	4.25	20	7.25e-05	2.99	LV	CELLTYPE	control_LMNA	12	18	Mural
ANKS1A	0.94	8.38e-05	0.521	1.1	8.82	32.1	1.82e-06	4.08	LV	CELLTYPE	control_LMNA	12	18	Mural
CCDC3	0.94	0.00654	0.0896	0.223	6.39	12.6	0.00106	2.18	LV	CELLTYPE	control_LMNA	12	18	Mural
KCNAB1	0.94	1.76e-05	1.27	2.93	10.2	41.3	1.76e-07	4.75	LV	CELLTYPE	control_LMNA	12	18	Mural
AC244517.10	0.938	0.00543	0.00649	0.0148	2.67	13.3	0.000826	2.27	LV	CELLTYPE	control_LMNA	12	18	Mural
AC019197.1	0.936	0.0184	0.221	0.36	7.45	9.31	0.00422	1.74	LV	CELLTYPE	control_LMNA	12	18	Mural
TMCC3	0.935	0.00418	0.0136	0.0316	3.72	14.3	0.000557	2.38	LV	CELLTYPE	control_LMNA	12	18	Mural
TRABD2B	0.934	0.000697	0.0601	0.133	5.72	21.7	4.05e-05	3.16	LV	CELLTYPE	control_LMNA	12	18	Mural
AKAP6	0.931	0.000954	0.137	0.349	7.06	20.3	6.56e-05	3.02	LV	CELLTYPE	control_LMNA	12	18	Mural
AC131025.2	0.928	0.0346	0.454	0.449	8.1	7.39	0.00996	1.46	LV	CELLTYPE	control_LMNA	12	18	Mural
AL049650.1	0.928	0.00347	0.00665	0.0144	2.73	15	0.000434	2.46	LV	CELLTYPE	control_LMNA	12	18	Mural
TRIM73	0.925	0.00503	0.0263	0.0406	4.36	13.5	0.000744	2.3	LV	CELLTYPE	control_LMNA	12	18	Mural
JDP2	0.924	0.00326	0.0161	0.0316	3.83	15.2	0.000396	2.49	LV	CELLTYPE	control_LMNA	12	18	Mural
LGI4	0.924	0.00582	0.0574	0.158	5.91	13	0.000907	2.24	LV	CELLTYPE	control_LMNA	12	18	Mural
CSAD	0.923	7.45e-05	0.113	0.24	6.61	32.8	1.51e-06	4.13	LV	CELLTYPE	control_LMNA	12	18	Mural
KLHL36	0.923	8.15e-05	0.0482	0.0978	5.37	32.4	1.7e-06	4.09	LV	CELLTYPE	control_LMNA	12	18	Mural
LINC01376	0.923	0.000302	0.0493	0.107	5.45	25.7	1.18e-05	3.52	LV	CELLTYPE	control_LMNA	12	18	Mural
AP001021.2	0.922	0.00266	0.0192	0.0325	4.06	16	0.000295	2.58	LV	CELLTYPE	control_LMNA	12	18	Mural
PCDH9	0.922	0.00259	0.234	0.761	7.94	16.1	0.000284	2.59	LV	CELLTYPE	control_LMNA	12	18	Mural
ABAT	0.921	0.000712	0.013	0.031	3.66	21.6	4.22e-05	3.15	LV	CELLTYPE	control_LMNA	12	18	Mural
GRIP2	0.92	0.0047	0.0673	0.169	6.05	13.8	0.00067	2.33	LV	CELLTYPE	control_LMNA	12	18	Mural
DIRC3	0.915	0.0131	0.0844	0.157	6.14	10.3	0.00271	1.88	LV	CELLTYPE	control_LMNA	12	18	Mural
CCDC149	0.912	0.000749	0.0308	0.0655	4.74	21.3	4.65e-05	3.13	LV	CELLTYPE	control_LMNA	12	18	Mural
BCKDHB	0.911	6.58e-06	0.0666	0.163	5.97	47.7	3.94e-08	5.18	LV	CELLTYPE	control_LMNA	12	18	Mural
AC119674.2	0.91	0.0195	0.00909	0.0188	3.16	9.12	0.00458	1.71	LV	CELLTYPE	control_LMNA	12	18	Mural
ALDH6A1	0.91	0.000433	0.0131	0.0294	3.69	23.9	2e-05	3.36	LV	CELLTYPE	control_LMNA	12	18	Mural
AC092683.1	0.909	0.00184	0.0442	0.0972	5.32	17.4	0.000175	2.73	LV	CELLTYPE	control_LMNA	12	18	Mural
LEKR1	0.908	0.00316	0.0203	0.0419	4.21	15.3	0.000378	2.5	LV	CELLTYPE	control_LMNA	12	18	Mural
TMC3-AS1	0.908	0.0198	0.00629	0.0166	2.76	9.08	0.00468	1.7	LV	CELLTYPE	control_LMNA	12	18	Mural
CDK14	0.905	0.000258	0.369	0.898	8.39	26.5	9.27e-06	3.59	LV	CELLTYPE	control_LMNA	12	18	Mural
SLC24A3	0.902	0.00298	0.116	0.277	6.76	15.6	0.000344	2.53	LV	CELLTYPE	control_LMNA	12	18	Mural
AC025031.1	0.901	0.0468	0.00776	0.0134	2.84	6.52	0.015	1.33	LV	CELLTYPE	control_LMNA	12	18	Mural
PLXNB1	0.901	0.00118	0.00861	0.0232	3.16	19.3	9.03e-05	2.93	LV	CELLTYPE	control_LMNA	12	18	Mural
MSH4	0.9	0.0255	0.0122	0.0289	3.55	8.29	0.00661	1.59	LV	CELLTYPE	control_LMNA	12	18	Mural
LINC01725	0.899	0.0199	0.0058	0.0143	2.68	9.05	0.00472	1.7	LV	CELLTYPE	control_LMNA	12	18	Mural
RAPGEF5	0.898	4.29e-05	0.47	1.04	8.72	36	6.54e-07	4.37	LV	CELLTYPE	control_LMNA	12	18	Mural
CSRNP3	0.897	0.00125	0.101	0.238	6.54	19.1	9.76e-05	2.9	LV	CELLTYPE	control_LMNA	12	18	Mural
TAF5L	0.896	0.000428	0.0396	0.0897	5.18	24	1.96e-05	3.37	LV	CELLTYPE	control_LMNA	12	18	Mural
CHST7	0.895	0.0121	0.0311	0.0622	4.85	10.6	0.00243	1.92	LV	CELLTYPE	control_LMNA	12	18	Mural
RANBP17	0.893	0.0016	0.0728	0.2	6.15	18	0.000142	2.79	LV	CELLTYPE	control_LMNA	12	18	Mural
ANOS1	0.892	0.0454	0.00614	0.0151	2.72	6.6	0.0144	1.34	LV	CELLTYPE	control_LMNA	12	18	Mural
MFHAS1	0.891	0.0032	0.0194	0.0609	4.35	15.3	0.000388	2.49	LV	CELLTYPE	control_LMNA	12	18	Mural
RFTN2	0.89	0.000687	0.0847	0.164	6.15	21.8	3.96e-05	3.16	LV	CELLTYPE	control_LMNA	12	18	Mural
DOK6	0.889	0.000742	0.196	0.467	7.51	21.4	4.51e-05	3.13	LV	CELLTYPE	control_LMNA	12	18	Mural
TRAF3IP1	0.889	1.79e-05	0.0312	0.0611	4.75	41	1.85e-07	4.75	LV	CELLTYPE	control_LMNA	12	18	Mural
IRS2	0.885	0.000712	0.0203	0.0546	4.34	21.6	4.23e-05	3.15	LV	CELLTYPE	control_LMNA	12	18	Mural
CEP120	0.881	0.000265	0.0333	0.0748	4.88	26.3	9.63e-06	3.58	LV	CELLTYPE	control_LMNA	12	18	Mural
ANKRD29	0.88	0.000478	0.0874	0.172	6.22	23.5	2.3e-05	3.32	LV	CELLTYPE	control_LMNA	12	18	Mural
FAM66C	0.879	0.00486	0.0119	0.0262	3.49	13.7	0.000703	2.31	LV	CELLTYPE	control_LMNA	12	18	Mural
TMEM131L	0.878	0.000749	0.048	0.136	5.59	21.3	4.61e-05	3.13	LV	CELLTYPE	control_LMNA	12	18	Mural
AC010542.3	0.877	0.000408	0.0149	0.0281	3.71	24.2	1.83e-05	3.39	LV	CELLTYPE	control_LMNA	12	18	Mural
SVIL	0.877	0.000487	0.161	0.368	7.23	23.4	2.4e-05	3.31	LV	CELLTYPE	control_LMNA	12	18	Mural
REEP1	0.875	0.00119	0.0393	0.0799	5.12	19.3	9.16e-05	2.93	LV	CELLTYPE	control_LMNA	12	18	Mural
CEP350	0.874	4.67e-06	0.296	0.59	7.94	50.3	2.27e-08	5.33	LV	CELLTYPE	control_LMNA	12	18	Mural
FOXO1	0.874	4.43e-06	0.123	0.282	6.81	50.6	2.12e-08	5.35	LV	CELLTYPE	control_LMNA	12	18	Mural
C21orf58	0.873	0.00955	0.0153	0.0238	3.67	11.4	0.00178	2.02	LV	CELLTYPE	control_LMNA	12	18	Mural
SKP2	0.871	0.0133	0.00787	0.0171	2.9	10.3	0.00277	1.87	LV	CELLTYPE	control_LMNA	12	18	Mural
KREMEN1	0.869	0.000606	0.0243	0.05	4.47	22.5	3.2e-05	3.22	LV	CELLTYPE	control_LMNA	12	18	Mural
SATB2	0.868	0.0284	0.0103	0.0256	3.33	7.98	0.00762	1.55	LV	CELLTYPE	control_LMNA	12	18	Mural
SPDYA	0.868	0.00806	0.0303	0.0416	4.54	11.9	0.00141	2.09	LV	CELLTYPE	control_LMNA	12	18	Mural
GCNA	0.867	0.0089	0.0137	0.0275	3.56	11.6	0.00161	2.05	LV	CELLTYPE	control_LMNA	12	18	Mural
ARHGEF7	0.866	0.000109	0.67	1.62	9.32	30.7	2.71e-06	3.96	LV	CELLTYPE	control_LMNA	12	18	Mural
NAALADL2	0.865	0.000239	0.178	0.508	7.47	26.8	8.28e-06	3.62	LV	CELLTYPE	control_LMNA	12	18	Mural
SCARA3	0.865	0.0266	0.0103	0.0251	3.3	8.17	0.007	1.58	LV	CELLTYPE	control_LMNA	12	18	Mural
CCDC122	0.864	0.0172	0.0386	0.081	5.06	9.51	0.00387	1.76	LV	CELLTYPE	control_LMNA	12	18	Mural
NPIPB5	0.864	0.000184	0.0664	0.158	5.95	28.2	5.52e-06	3.74	LV	CELLTYPE	control_LMNA	12	18	Mural
COL19A1	0.861	0.0299	0.0677	0.129	5.93	7.83	0.00813	1.52	LV	CELLTYPE	control_LMNA	12	18	Mural
TXNRD3NB	0.861	0.0184	0.00699	0.013	2.72	9.31	0.00423	1.74	LV	CELLTYPE	control_LMNA	12	18	Mural
GFOD1	0.859	0.00659	0.0212	0.0421	4.29	12.6	0.00107	2.18	LV	CELLTYPE	control_LMNA	12	18	Mural
PNPLA7	0.859	0.00358	0.0168	0.0376	3.97	14.9	0.000452	2.45	LV	CELLTYPE	control_LMNA	12	18	Mural
TSC22D3	0.859	0.00569	0.0728	0.186	6.17	13.1	0.00088	2.24	LV	CELLTYPE	control_LMNA	12	18	Mural
ZFAT	0.859	0.000562	0.037	0.0741	5	22.8	2.9e-05	3.25	LV	CELLTYPE	control_LMNA	12	18	Mural
CRYGS	0.858	0.00203	0.00841	0.0157	2.99	17.1	0.000199	2.69	LV	CELLTYPE	control_LMNA	12	18	Mural
NPAS3	0.858	5.37e-05	0.243	0.575	7.8	34.5	9.66e-07	4.27	LV	CELLTYPE	control_LMNA	12	18	Mural
ABCA5	0.857	9.35e-07	0.284	0.608	7.97	60.8	2.72e-09	6.03	LV	CELLTYPE	control_LMNA	12	18	Mural
DTNA	0.856	0.00888	0.105	0.26	6.64	11.6	0.00161	2.05	LV	CELLTYPE	control_LMNA	12	18	Mural
PER1	0.855	0.00112	0.0906	0.224	6.47	19.6	8.19e-05	2.95	LV	CELLTYPE	control_LMNA	12	18	Mural
EVL	0.852	6.25e-05	0.118	0.296	6.78	33.8	1.16e-06	4.2	LV	CELLTYPE	control_LMNA	12	18	Mural
SUCLG2-AS1	0.85	0.000745	0.0362	0.0736	4.99	21.4	4.54e-05	3.13	LV	CELLTYPE	control_LMNA	12	18	Mural
SHROOM3	0.849	0.00509	0.027	0.0573	4.66	13.5	0.000758	2.29	LV	CELLTYPE	control_LMNA	12	18	Mural
NUMBL	0.848	0.000302	0.0279	0.06	4.6	25.7	1.18e-05	3.52	LV	CELLTYPE	control_LMNA	12	18	Mural
SPEF2	0.848	0.00169	0.0207	0.0439	4.19	17.8	0.000154	2.77	LV	CELLTYPE	control_LMNA	12	18	Mural
ICA1L	0.846	0.0007	0.0563	0.102	5.56	21.7	4.11e-05	3.16	LV	CELLTYPE	control_LMNA	12	18	Mural
MYCBP2	0.845	5.73e-05	0.243	0.529	7.7	34.2	1.04e-06	4.24	LV	CELLTYPE	control_LMNA	12	18	Mural
ERCC6	0.844	0.000557	0.028	0.0576	4.61	22.8	2.85e-05	3.25	LV	CELLTYPE	control_LMNA	12	18	Mural
WASF3-AS1	0.844	0.00613	0.0175	0.0226	3.76	12.9	0.000977	2.21	LV	CELLTYPE	control_LMNA	12	18	Mural
RASSF4	0.843	0.00149	0.102	0.194	6.44	18.3	0.000128	2.83	LV	CELLTYPE	control_LMNA	12	18	Mural
STON1-GTF2A1L	0.843	0.0175	0.0267	0.0494	4.51	9.46	0.00395	1.76	LV	CELLTYPE	control_LMNA	12	18	Mural
CTBP1-AS	0.842	0.0314	0.0172	0.027	3.83	7.68	0.00871	1.5	LV	CELLTYPE	control_LMNA	12	18	Mural
PIK3R1	0.841	0.00148	0.149	0.28	6.94	18.4	0.000126	2.83	LV	CELLTYPE	control_LMNA	12	18	Mural
NADK2	0.84	0.000132	0.028	0.0665	4.68	29.8	3.54e-06	3.88	LV	CELLTYPE	control_LMNA	12	18	Mural
SRSF12	0.838	0.0157	0.0228	0.0319	4.14	9.79	0.00343	1.81	LV	CELLTYPE	control_LMNA	12	18	Mural
BRSK2	0.836	0.0143	0.0108	0.0173	3.24	10.1	0.00301	1.85	LV	CELLTYPE	control_LMNA	12	18	Mural
BTBD6	0.836	0.0167	0.0197	0.0269	3.91	9.6	0.00372	1.78	LV	CELLTYPE	control_LMNA	12	18	Mural
ELF1	0.834	5.08e-06	0.249	0.484	7.69	49.6	2.6e-08	5.29	LV	CELLTYPE	control_LMNA	12	18	Mural
LIFR	0.834	0.00118	0.125	0.23	6.67	19.3	9.1e-05	2.93	LV	CELLTYPE	control_LMNA	12	18	Mural
KIF5C	0.833	0.00164	0.0133	0.0345	3.75	18	0.000146	2.79	LV	CELLTYPE	control_LMNA	12	18	Mural
PPARG	0.833	0.00289	0.254	0.528	7.75	15.7	0.000328	2.54	LV	CELLTYPE	control_LMNA	12	18	Mural
AR	0.832	0.00466	0.0178	0.0447	4.11	13.9	0.00066	2.33	LV	CELLTYPE	control_LMNA	12	18	Mural
MAP3K5	0.83	0.00412	0.345	0.844	8.25	14.4	0.000545	2.39	LV	CELLTYPE	control_LMNA	12	18	Mural
COLGALT2	0.829	0.0472	0.126	0.21	6.6	6.5	0.0151	1.33	LV	CELLTYPE	control_LMNA	12	18	Mural
ST6GAL1	0.829	0.00109	0.0339	0.0759	4.97	19.8	7.85e-05	2.96	LV	CELLTYPE	control_LMNA	12	18	Mural
TENT4B	0.829	4.44e-05	0.096	0.211	6.41	35.8	6.91e-07	4.35	LV	CELLTYPE	control_LMNA	12	18	Mural
COL10A1	0.828	0.0447	0.0218	0.0238	3.98	6.64	0.0141	1.35	LV	CELLTYPE	control_LMNA	12	18	Mural
LMOD1	0.828	0.00117	0.296	0.56	7.9	19.4	8.92e-05	2.93	LV	CELLTYPE	control_LMNA	12	18	Mural
MAN2A1	0.828	6.36e-06	0.0632	0.144	5.83	48	3.76e-08	5.2	LV	CELLTYPE	control_LMNA	12	18	Mural
KDM3A	0.827	5.37e-05	0.0577	0.131	5.69	34.5	9.58e-07	4.27	LV	CELLTYPE	control_LMNA	12	18	Mural
AC018511.2	0.825	0.0113	0.0124	0.0198	3.42	10.8	0.00222	1.95	LV	CELLTYPE	control_LMNA	12	18	Mural
C9orf84	0.825	0.000389	0.105	0.187	6.42	24.5	1.69e-05	3.41	LV	CELLTYPE	control_LMNA	12	18	Mural
THRB	0.825	0.0025	0.0578	0.14	5.74	16.3	0.000269	2.6	LV	CELLTYPE	control_LMNA	12	18	Mural
AC011405.1	0.824	0.0104	0.0306	0.0493	4.68	11.1	0.00197	1.98	LV	CELLTYPE	control_LMNA	12	18	Mural
KCNAB1-AS2	0.824	0.0347	0.0192	0.0275	3.93	7.38	0.01	1.46	LV	CELLTYPE	control_LMNA	12	18	Mural
AL157392.5	0.823	0.00117	0.0288	0.0639	4.66	19.4	8.94e-05	2.93	LV	CELLTYPE	control_LMNA	12	18	Mural
ENAH	0.82	0.00243	0.115	0.257	6.68	16.4	0.00026	2.61	LV	CELLTYPE	control_LMNA	12	18	Mural
LINC02018	0.82	0.00224	0.0103	0.0219	3.32	16.7	0.000229	2.65	LV	CELLTYPE	control_LMNA	12	18	Mural
CCDC102A	0.819	0.0186	0.00904	0.0144	3.03	9.28	0.00429	1.73	LV	CELLTYPE	control_LMNA	12	18	Mural
MAN1A1	0.819	9.93e-06	0.113	0.251	6.67	45	7.32e-08	5	LV	CELLTYPE	control_LMNA	12	18	Mural
RPL34-AS1	0.819	0.0119	0.0105	0.0206	3.31	10.7	0.00238	1.92	LV	CELLTYPE	control_LMNA	12	18	Mural
PRDM16	0.818	0.02	0.0297	0.0695	4.74	9.04	0.00474	1.7	LV	CELLTYPE	control_LMNA	12	18	Mural
FILIP1	0.817	1.79e-05	0.508	1.08	8.82	40.9	1.93e-07	4.75	LV	CELLTYPE	control_LMNA	12	18	Mural
NAA16	0.813	6.31e-05	0.0779	0.164	6.07	33.7	1.2e-06	4.2	LV	CELLTYPE	control_LMNA	12	18	Mural
PELI2	0.813	0.00236	0.275	0.487	7.74	16.5	0.000247	2.63	LV	CELLTYPE	control_LMNA	12	18	Mural
PKNOX2	0.813	0.00111	0.0412	0.0801	5.11	19.7	8.06e-05	2.96	LV	CELLTYPE	control_LMNA	12	18	Mural
PLPP1	0.813	0.00164	0.287	0.478	7.74	17.9	0.000148	2.78	LV	CELLTYPE	control_LMNA	12	18	Mural
POC1B-AS1	0.813	0.000132	0.0203	0.0402	4.15	29.8	3.49e-06	3.88	LV	CELLTYPE	control_LMNA	12	18	Mural
AL117336.3	0.812	0.00144	0.0312	0.0506	4.61	18.5	0.000121	2.84	LV	CELLTYPE	control_LMNA	12	18	Mural
DGKB	0.812	0.00389	0.224	0.509	7.66	14.5	0.000508	2.41	LV	CELLTYPE	control_LMNA	12	18	Mural
MRVI1	0.812	0.00412	0.234	0.437	7.53	14.4	0.000546	2.39	LV	CELLTYPE	control_LMNA	12	18	Mural
NHS	0.812	0.00112	0.287	0.712	8.03	19.6	8.29e-05	2.95	LV	CELLTYPE	control_LMNA	12	18	Mural
TOR1AIP1	0.812	2.06e-05	0.0428	0.0916	5.27	39.8	2.51e-07	4.69	LV	CELLTYPE	control_LMNA	12	18	Mural
AC005165.1	0.81	0.00956	0.0167	0.0393	3.95	11.4	0.00178	2.02	LV	CELLTYPE	control_LMNA	12	18	Mural
IRS1	0.81	0.00099	0.0238	0.0572	4.51	20.1	6.9e-05	3	LV	CELLTYPE	control_LMNA	12	18	Mural
LRFN4	0.809	0.0302	0.00743	0.0178	2.84	7.8	0.00826	1.52	LV	CELLTYPE	control_LMNA	12	18	Mural
TMEM170B	0.809	0.0205	0.00741	0.0138	2.78	8.96	0.00492	1.69	LV	CELLTYPE	control_LMNA	12	18	Mural
COPS5	0.807	0.00697	0.017	0.0257	3.76	12.4	0.00116	2.16	LV	CELLTYPE	control_LMNA	12	18	Mural
CPEB2-DT	0.807	0.0241	0.0133	0.0295	3.63	8.46	0.00613	1.62	LV	CELLTYPE	control_LMNA	12	18	Mural
AC068533.4	0.806	0.0033	0.00827	0.0157	2.99	15.2	0.000402	2.48	LV	CELLTYPE	control_LMNA	12	18	Mural
PCSK5	0.806	0.00256	0.212	0.38	7.4	16.1	0.00028	2.59	LV	CELLTYPE	control_LMNA	12	18	Mural
SIN3B	0.805	0.000463	0.0424	0.0774	5.14	23.6	2.21e-05	3.33	LV	CELLTYPE	control_LMNA	12	18	Mural
CENPJ	0.804	0.000193	0.0339	0.0605	4.8	27.9	6.04e-06	3.71	LV	CELLTYPE	control_LMNA	12	18	Mural
SLC35D1	0.803	0.000113	0.0445	0.0973	5.31	30.5	2.83e-06	3.95	LV	CELLTYPE	control_LMNA	12	18	Mural
FUT8	0.802	5.37e-05	0.101	0.207	6.41	34.6	9.39e-07	4.27	LV	CELLTYPE	control_LMNA	12	18	Mural
RPGR	0.802	0.00272	0.0169	0.0399	3.97	15.9	0.000303	2.57	LV	CELLTYPE	control_LMNA	12	18	Mural
SAP30	0.802	0.04	0.00771	0.0158	2.81	6.97	0.0121	1.4	LV	CELLTYPE	control_LMNA	12	18	Mural
AC023051.1	0.801	0.0223	0.0129	0.0178	3.4	8.7	0.00551	1.65	LV	CELLTYPE	control_LMNA	12	18	Mural
AC027808.1	0.801	0.00788	0.0203	0.0372	4.1	12	0.00136	2.1	LV	CELLTYPE	control_LMNA	12	18	Mural
RAB8B	0.801	1.79e-05	0.116	0.249	6.69	41.1	1.85e-07	4.75	LV	CELLTYPE	control_LMNA	12	18	Mural
AC063944.1	0.8	0.0165	0.142	0.194	6.71	9.63	0.00367	1.78	LV	CELLTYPE	control_LMNA	12	18	Mural
JAK2	0.8	5.09e-05	0.0715	0.154	5.96	35	8.56e-07	4.29	LV	CELLTYPE	control_LMNA	12	18	Mural
UST	0.8	0.00477	0.049	0.113	5.43	13.8	0.000684	2.32	LV	CELLTYPE	control_LMNA	12	18	Mural
ADSS	0.799	0.016	0.029	0.0571	4.57	9.73	0.00352	1.8	LV	CELLTYPE	control_LMNA	12	18	Mural
BOD1L1	0.799	0.00217	0.187	0.274	7.05	16.8	0.000218	2.66	LV	CELLTYPE	control_LMNA	12	18	Mural
MDFIC	0.799	0.00135	0.0333	0.0694	4.85	18.8	0.000109	2.87	LV	CELLTYPE	control_LMNA	12	18	Mural
PRKG1-AS1	0.799	0.0168	0.0603	0.0739	5.41	9.58	0.00375	1.78	LV	CELLTYPE	control_LMNA	12	18	Mural
DDX60L	0.796	0.00193	0.0224	0.0512	4.38	17.3	0.000186	2.72	LV	CELLTYPE	control_LMNA	12	18	Mural
KLF7	0.795	0.000104	0.181	0.371	7.23	31	2.5e-06	3.98	LV	CELLTYPE	control_LMNA	12	18	Mural
MED13L	0.795	1.75e-05	0.574	1.27	8.97	41.3	1.73e-07	4.76	LV	CELLTYPE	control_LMNA	12	18	Mural
COL14A1	0.794	0.0383	0.0562	0.14	5.72	7.09	0.0114	1.42	LV	CELLTYPE	control_LMNA	12	18	Mural
DDX60	0.794	0.00592	0.0223	0.0637	4.49	13	0.000932	2.23	LV	CELLTYPE	control_LMNA	12	18	Mural
RBBP6	0.794	7.21e-06	0.151	0.284	6.94	47	4.64e-08	5.14	LV	CELLTYPE	control_LMNA	12	18	Mural
LRRC8A	0.793	0.00527	0.0288	0.0522	4.58	13.4	0.000796	2.28	LV	CELLTYPE	control_LMNA	12	18	Mural
CDV3	0.792	0.0134	0.0284	0.0495	4.5	10.3	0.00279	1.87	LV	CELLTYPE	control_LMNA	12	18	Mural
KLHL3	0.791	0.00462	0.0179	0.04	4.06	13.9	0.00065	2.34	LV	CELLTYPE	control_LMNA	12	18	Mural
RFNG	0.791	0.00398	0.0264	0.0434	4.43	14.5	0.000523	2.4	LV	CELLTYPE	control_LMNA	12	18	Mural
NCOA2	0.79	9.89e-06	0.46	0.972	8.63	45.2	6.93e-08	5	LV	CELLTYPE	control_LMNA	12	18	Mural
INTS3	0.789	0.000122	0.0566	0.106	5.55	30.2	3.13e-06	3.91	LV	CELLTYPE	control_LMNA	12	18	Mural
ZNF483	0.789	0.0022	0.0397	0.0676	5	16.8	0.000222	2.66	LV	CELLTYPE	control_LMNA	12	18	Mural
AC124312.1	0.787	0.000158	0.0643	0.14	5.84	28.9	4.52e-06	3.8	LV	CELLTYPE	control_LMNA	12	18	Mural
FMO4	0.787	0.00453	0.0163	0.0345	3.89	14	0.00063	2.34	LV	CELLTYPE	control_LMNA	12	18	Mural
PYROXD2	0.785	0.0103	0.00772	0.0187	2.97	11.1	0.00194	1.99	LV	CELLTYPE	control_LMNA	12	18	Mural
SRGAP1	0.785	0.00137	0.109	0.216	6.53	18.7	0.000112	2.86	LV	CELLTYPE	control_LMNA	12	18	Mural
HSDL2	0.784	1.49e-05	0.113	0.231	6.59	42.3	1.39e-07	4.83	LV	CELLTYPE	control_LMNA	12	18	Mural
GLS	0.783	0.00453	0.207	0.397	7.35	14	0.000629	2.34	LV	CELLTYPE	control_LMNA	12	18	Mural
ASPH	0.782	0.000562	0.0934	0.218	6.36	22.8	2.89e-05	3.25	LV	CELLTYPE	control_LMNA	12	18	Mural
CCDC171	0.782	0.000976	0.0546	0.122	5.62	20.2	6.76e-05	3.01	LV	CELLTYPE	control_LMNA	12	18	Mural
ANO4	0.779	0.0319	0.0159	0.0377	3.9	7.64	0.00888	1.5	LV	CELLTYPE	control_LMNA	12	18	Mural
MSS51	0.779	0.00127	0.0145	0.0257	3.65	19	0.000101	2.9	LV	CELLTYPE	control_LMNA	12	18	Mural
PHYHD1	0.779	0.00841	0.0195	0.0375	4.12	11.8	0.00149	2.08	LV	CELLTYPE	control_LMNA	12	18	Mural
JAK1	0.778	9.93e-06	0.283	0.583	7.9	45	7.34e-08	5	LV	CELLTYPE	control_LMNA	12	18	Mural
SLC25A27	0.778	0.00125	0.0788	0.159	6.05	19.1	9.81e-05	2.9	LV	CELLTYPE	control_LMNA	12	18	Mural
ARHGAP21	0.777	4.35e-07	0.204	0.426	7.46	67.4	7.94e-10	6.36	LV	CELLTYPE	control_LMNA	12	18	Mural
AC104662.2	0.776	0.0309	0.00818	0.0143	2.86	7.74	0.0085	1.51	LV	CELLTYPE	control_LMNA	12	18	Mural
LPP	0.776	0.000487	2.73	5.64	11.2	23.4	2.4e-05	3.31	LV	CELLTYPE	control_LMNA	12	18	Mural
PQLC1	0.776	0.000796	0.027	0.0573	4.56	21.1	5.05e-05	3.1	LV	CELLTYPE	control_LMNA	12	18	Mural
OGFRL1	0.775	0.00361	0.0871	0.143	6.03	14.8	0.000458	2.44	LV	CELLTYPE	control_LMNA	12	18	Mural
FAM111A	0.774	0.00496	0.0229	0.0511	4.37	13.6	0.000728	2.3	LV	CELLTYPE	control_LMNA	12	18	Mural
GAB3	0.774	4.61e-05	0.086	0.155	6.12	35.6	7.31e-07	4.34	LV	CELLTYPE	control_LMNA	12	18	Mural
ZNF678	0.774	0.00062	0.0378	0.0681	4.93	22.4	3.33e-05	3.21	LV	CELLTYPE	control_LMNA	12	18	Mural
KCTD3	0.773	0.000161	0.0647	0.144	5.84	28.8	4.63e-06	3.79	LV	CELLTYPE	control_LMNA	12	18	Mural
PPP2R5A	0.773	0.000194	0.105	0.215	6.51	27.9	6.08e-06	3.71	LV	CELLTYPE	control_LMNA	12	18	Mural
AL592183.1	0.772	0.00464	0.105	0.216	6.55	13.9	0.000655	2.33	LV	CELLTYPE	control_LMNA	12	18	Mural
CERS6	0.772	0.000685	0.512	1.14	8.81	21.8	3.95e-05	3.16	LV	CELLTYPE	control_LMNA	12	18	Mural
CYLD	0.772	5.21e-05	0.038	0.0729	5.01	34.8	8.97e-07	4.28	LV	CELLTYPE	control_LMNA	12	18	Mural
FBXO34	0.772	0.000101	0.101	0.191	6.39	31.1	2.39e-06	3.99	LV	CELLTYPE	control_LMNA	12	18	Mural
LINC00894	0.772	0.000109	0.0988	0.207	6.4	30.7	2.7e-06	3.96	LV	CELLTYPE	control_LMNA	12	18	Mural
ZNF385D	0.77	0.00176	0.459	1.01	8.69	17.6	0.000163	2.75	LV	CELLTYPE	control_LMNA	12	18	Mural
TFDP2	0.769	0.000631	0.127	0.266	6.82	22.2	3.45e-05	3.2	LV	CELLTYPE	control_LMNA	12	18	Mural
TK2	0.769	0.00162	0.0332	0.0504	4.69	18	0.000144	2.79	LV	CELLTYPE	control_LMNA	12	18	Mural
BARD1	0.768	0.000937	0.0409	0.0778	5.09	20.4	6.33e-05	3.03	LV	CELLTYPE	control_LMNA	12	18	Mural
ADHFE1	0.767	0.0113	0.047	0.0864	5.35	10.8	0.00222	1.95	LV	CELLTYPE	control_LMNA	12	18	Mural
CD81-AS1	0.767	0.00118	0.0194	0.0365	4.09	19.3	9.04e-05	2.93	LV	CELLTYPE	control_LMNA	12	18	Mural
JPH2	0.766	0.0207	0.0426	0.0835	5.21	8.93	0.00499	1.68	LV	CELLTYPE	control_LMNA	12	18	Mural
KIAA1551	0.766	0.00021	0.146	0.26	6.84	27.4	7.06e-06	3.68	LV	CELLTYPE	control_LMNA	12	18	Mural
ENTPD1	0.765	0.0324	0.0412	0.0822	5.17	7.59	0.0091	1.49	LV	CELLTYPE	control_LMNA	12	18	Mural
ZHX3	0.764	0.000101	0.242	0.407	7.54	31.1	2.4e-06	3.99	LV	CELLTYPE	control_LMNA	12	18	Mural
ARHGAP17	0.763	0.000606	0.263	0.529	7.79	22.5	3.19e-05	3.22	LV	CELLTYPE	control_LMNA	12	18	Mural
EVA1C	0.763	0.0025	0.393	0.768	8.4	16.3	0.000269	2.6	LV	CELLTYPE	control_LMNA	12	18	Mural
NFIA	0.763	5.93e-06	0.728	1.61	9.32	48.4	3.4e-08	5.23	LV	CELLTYPE	control_LMNA	12	18	Mural
NRP2	0.763	0.04	0.0143	0.034	3.73	6.97	0.0121	1.4	LV	CELLTYPE	control_LMNA	12	18	Mural
ULK2	0.762	1.36e-05	0.0747	0.147	6	42.9	1.19e-07	4.87	LV	CELLTYPE	control_LMNA	12	18	Mural
CPM	0.761	0.0432	0.847	1.72	9.53	6.75	0.0134	1.36	LV	CELLTYPE	control_LMNA	12	18	Mural
ATP7B	0.759	0.00567	0.00864	0.0189	3.06	13.1	0.000875	2.25	LV	CELLTYPE	control_LMNA	12	18	Mural
MAML3	0.759	0.000385	0.16	0.367	7.19	24.6	1.66e-05	3.41	LV	CELLTYPE	control_LMNA	12	18	Mural
SYNE2	0.759	0.00129	0.299	0.685	8.04	18.9	0.000104	2.89	LV	CELLTYPE	control_LMNA	12	18	Mural
NDUFAF5	0.758	0.000282	0.0397	0.073	5.02	26	1.05e-05	3.55	LV	CELLTYPE	control_LMNA	12	18	Mural
PIGZ	0.758	0.000437	0.0189	0.035	4.05	23.9	2.03e-05	3.36	LV	CELLTYPE	control_LMNA	12	18	Mural
LRIG3	0.757	0.00189	0.0201	0.0452	4.22	17.3	0.000182	2.72	LV	CELLTYPE	control_LMNA	12	18	Mural
PRICKLE2	0.756	0.000208	0.115	0.238	6.61	27.4	6.96e-06	3.68	LV	CELLTYPE	control_LMNA	12	18	Mural
STXBP4	0.756	0.0322	0.159	0.319	6.98	7.61	0.009	1.49	LV	CELLTYPE	control_LMNA	12	18	Mural
UBN2	0.756	5.09e-05	0.0993	0.207	6.41	34.9	8.59e-07	4.29	LV	CELLTYPE	control_LMNA	12	18	Mural
TRPC6	0.755	0.0144	0.0881	0.207	6.33	10.1	0.00304	1.84	LV	CELLTYPE	control_LMNA	12	18	Mural
AL139353.1	0.753	0.00902	0.0166	0.0315	3.81	11.6	0.00165	2.05	LV	CELLTYPE	control_LMNA	12	18	Mural
RHOBTB1	0.753	0.0117	0.0185	0.0447	4.09	10.7	0.00232	1.93	LV	CELLTYPE	control_LMNA	12	18	Mural
ELK1	0.752	0.033	0.012	0.0243	3.42	7.53	0.00933	1.48	LV	CELLTYPE	control_LMNA	12	18	Mural
CCND3	0.749	0.00288	0.148	0.319	7.05	15.7	0.000326	2.54	LV	CELLTYPE	control_LMNA	12	18	Mural
HERC3	0.749	0.000826	0.0272	0.0654	4.68	20.9	5.34e-05	3.08	LV	CELLTYPE	control_LMNA	12	18	Mural
LIFR-AS1	0.749	0.00635	0.0132	0.0224	3.52	12.7	0.00102	2.2	LV	CELLTYPE	control_LMNA	12	18	Mural
TARSL2	0.749	2.05e-05	0.0526	0.1	5.5	39.9	2.47e-07	4.69	LV	CELLTYPE	control_LMNA	12	18	Mural
GNRH1	0.748	0.0254	0.00721	0.0159	2.85	8.31	0.00655	1.6	LV	CELLTYPE	control_LMNA	12	18	Mural
NR2F1-AS1	0.748	0.0482	0.00963	0.0226	3.19	6.44	0.0156	1.32	LV	CELLTYPE	control_LMNA	12	18	Mural
AMPH	0.747	0.015	0.025	0.0546	4.51	9.93	0.00324	1.82	LV	CELLTYPE	control_LMNA	12	18	Mural
CHIC2	0.747	0.00135	0.0442	0.0832	5.17	18.8	0.000109	2.87	LV	CELLTYPE	control_LMNA	12	18	Mural
DNAJC21	0.747	0.00147	0.0418	0.0748	5.07	18.4	0.000125	2.83	LV	CELLTYPE	control_LMNA	12	18	Mural
Z94721.1	0.746	0.005	0.0175	0.0341	3.96	13.6	0.000737	2.3	LV	CELLTYPE	control_LMNA	12	18	Mural
GALNT1	0.744	0.00067	0.0632	0.127	5.72	21.9	3.82e-05	3.17	LV	CELLTYPE	control_LMNA	12	18	Mural
NOL3	0.744	0.00182	0.0185	0.0358	4.05	17.5	0.000172	2.74	LV	CELLTYPE	control_LMNA	12	18	Mural
AC083843.3	0.743	0.0145	0.0146	0.0267	3.69	10.1	0.00307	1.84	LV	CELLTYPE	control_LMNA	12	18	Mural
AL359644.1	0.743	0.0128	0.0108	0.023	3.31	10.4	0.00263	1.89	LV	CELLTYPE	control_LMNA	12	18	Mural
JRK	0.742	0.00579	0.0128	0.0266	3.55	13.1	0.000897	2.24	LV	CELLTYPE	control_LMNA	12	18	Mural
TNS3	0.742	0.00114	0.138	0.253	6.76	19.5	8.49e-05	2.94	LV	CELLTYPE	control_LMNA	12	18	Mural
CLCN2	0.741	0.0178	0.00821	0.0133	2.88	9.4	0.00405	1.75	LV	CELLTYPE	control_LMNA	12	18	Mural
KAT2B	0.741	0.000323	0.0506	0.117	5.56	25.3	1.3e-05	3.49	LV	CELLTYPE	control_LMNA	12	18	Mural
OXCT1	0.741	0.000243	0.0519	0.122	5.6	26.8	8.47e-06	3.62	LV	CELLTYPE	control_LMNA	12	18	Mural
CCSAP	0.74	0.0147	0.00587	0.0145	2.57	10	0.00314	1.83	LV	CELLTYPE	control_LMNA	12	18	Mural
IGF1R	0.74	0.000192	0.2	0.42	7.42	28	5.96e-06	3.72	LV	CELLTYPE	control_LMNA	12	18	Mural
INPP5A	0.74	0.00176	0.0966	0.204	6.38	17.6	0.000163	2.75	LV	CELLTYPE	control_LMNA	12	18	Mural
PALLD	0.74	0.0126	0.26	0.584	7.91	10.5	0.00256	1.9	LV	CELLTYPE	control_LMNA	12	18	Mural
AC022915.2	0.739	0.0485	0.00711	0.0158	2.8	6.42	0.0157	1.31	LV	CELLTYPE	control_LMNA	12	18	Mural
FAM171A1	0.739	0.0207	0.00994	0.0194	3.22	8.93	0.00499	1.68	LV	CELLTYPE	control_LMNA	12	18	Mural
GALNT18	0.739	0.0479	0.0188	0.0577	4.24	6.46	0.0154	1.32	LV	CELLTYPE	control_LMNA	12	18	Mural
MOK	0.739	0.000733	0.0439	0.0914	5.3	21.5	4.41e-05	3.13	LV	CELLTYPE	control_LMNA	12	18	Mural
BAALC-AS1	0.738	0.019	0.00688	0.0149	2.74	9.21	0.0044	1.72	LV	CELLTYPE	control_LMNA	12	18	Mural
FAM20C	0.738	0.00413	0.0234	0.0577	4.44	14.3	0.00055	2.38	LV	CELLTYPE	control_LMNA	12	18	Mural
ARHGAP33	0.737	0.0031	0.0128	0.021	3.43	15.4	0.000365	2.51	LV	CELLTYPE	control_LMNA	12	18	Mural
BCL6	0.737	0.0131	0.231	0.549	7.71	10.3	0.00271	1.88	LV	CELLTYPE	control_LMNA	12	18	Mural
DZIP1	0.737	0.000618	0.0601	0.113	5.62	22.4	3.31e-05	3.21	LV	CELLTYPE	control_LMNA	12	18	Mural
WDFY3	0.737	0.000321	0.334	0.651	8.08	25.4	1.28e-05	3.49	LV	CELLTYPE	control_LMNA	12	18	Mural
ACADSB	0.736	0.00162	0.0226	0.0503	4.37	18	0.000145	2.79	LV	CELLTYPE	control_LMNA	12	18	Mural
ANTXR1	0.736	0.00271	0.188	0.392	7.32	15.9	0.000303	2.57	LV	CELLTYPE	control_LMNA	12	18	Mural
KYAT1	0.736	0.0099	0.0301	0.0601	4.76	11.3	0.00186	2	LV	CELLTYPE	control_LMNA	12	18	Mural
PICALM	0.736	2.36e-05	0.403	0.873	8.45	38.9	3.14e-07	4.63	LV	CELLTYPE	control_LMNA	12	18	Mural
SMC4	0.736	0.00115	0.055	0.113	5.64	19.5	8.59e-05	2.94	LV	CELLTYPE	control_LMNA	12	18	Mural
ZNF727	0.736	0.0471	0.0124	0.0255	3.43	6.5	0.0151	1.33	LV	CELLTYPE	control_LMNA	12	18	Mural
CELF2	0.735	0.000258	0.246	0.513	7.75	26.4	9.32e-06	3.59	LV	CELLTYPE	control_LMNA	12	18	Mural
C1orf195	0.734	0.0382	0.0147	0.0215	3.6	7.1	0.0114	1.42	LV	CELLTYPE	control_LMNA	12	18	Mural
ERBB4	0.734	0.0112	0.0632	0.15	5.94	10.9	0.00218	1.95	LV	CELLTYPE	control_LMNA	12	18	Mural
DICER1	0.733	0.000281	0.196	0.38	7.31	26.1	1.04e-05	3.55	LV	CELLTYPE	control_LMNA	12	18	Mural
STOX2	0.733	0.00377	0.0525	0.122	5.62	14.7	0.000484	2.42	LV	CELLTYPE	control_LMNA	12	18	Mural
LINC01290	0.732	0.0104	0.0109	0.0169	3.21	11.1	0.00198	1.98	LV	CELLTYPE	control_LMNA	12	18	Mural
EPC2	0.73	4.86e-05	0.149	0.278	6.9	35.2	7.93e-07	4.31	LV	CELLTYPE	control_LMNA	12	18	Mural
SH3BP4	0.73	0.0184	0.0108	0.0212	3.3	9.31	0.00423	1.74	LV	CELLTYPE	control_LMNA	12	18	Mural
DZIP1L	0.729	0.00497	0.0275	0.0517	4.49	13.6	0.000729	2.3	LV	CELLTYPE	control_LMNA	12	18	Mural
TLK1	0.728	1.31e-05	0.106	0.2	6.45	43.1	1.14e-07	4.88	LV	CELLTYPE	control_LMNA	12	18	Mural
AC009093.2	0.727	0.0178	0.012	0.0207	3.34	9.41	0.00405	1.75	LV	CELLTYPE	control_LMNA	12	18	Mural
DOCK4	0.727	0.00531	0.0615	0.144	5.88	13.4	0.000804	2.27	LV	CELLTYPE	control_LMNA	12	18	Mural
ST6GALNAC3	0.727	0.0302	0.0121	0.0271	3.57	7.81	0.00822	1.52	LV	CELLTYPE	control_LMNA	12	18	Mural
USP12	0.727	0.000487	0.101	0.185	6.33	23.4	2.37e-05	3.31	LV	CELLTYPE	control_LMNA	12	18	Mural
FSIP2	0.725	0.0351	0.0148	0.0205	3.55	7.35	0.0101	1.46	LV	CELLTYPE	control_LMNA	12	18	Mural
NFIX	0.725	0.000313	0.0257	0.0541	4.48	25.5	1.24e-05	3.5	LV	CELLTYPE	control_LMNA	12	18	Mural
CRTC3	0.724	1.48e-05	0.438	0.816	8.48	42.3	1.37e-07	4.83	LV	CELLTYPE	control_LMNA	12	18	Mural
AC245060.5	0.723	0.0331	0.00815	0.0175	2.94	7.52	0.00938	1.48	LV	CELLTYPE	control_LMNA	12	18	Mural
AL590999.1	0.723	0.0167	0.187	0.225	6.96	9.59	0.00374	1.78	LV	CELLTYPE	control_LMNA	12	18	Mural
JMY	0.722	0.000196	0.0524	0.11	5.54	27.8	6.18e-06	3.71	LV	CELLTYPE	control_LMNA	12	18	Mural
AP000787.1	0.721	0.0122	0.0271	0.0485	4.55	10.6	0.00245	1.92	LV	CELLTYPE	control_LMNA	12	18	Mural
EIF4E3	0.721	0.0017	0.0267	0.0468	4.44	17.8	0.000155	2.77	LV	CELLTYPE	control_LMNA	12	18	Mural
PLXDC2	0.721	0.0107	0.198	0.447	7.48	11	0.00205	1.97	LV	CELLTYPE	control_LMNA	12	18	Mural
LDB1	0.72	0.0129	0.0153	0.0343	3.76	10.4	0.00267	1.89	LV	CELLTYPE	control_LMNA	12	18	Mural
PHF10	0.72	0.00499	0.0316	0.0642	4.74	13.6	0.000735	2.3	LV	CELLTYPE	control_LMNA	12	18	Mural
HSD17B4	0.719	1.64e-05	0.0926	0.181	6.31	41.6	1.61e-07	4.78	LV	CELLTYPE	control_LMNA	12	18	Mural
SOS2	0.719	2.03e-05	0.288	0.537	7.88	40	2.36e-07	4.69	LV	CELLTYPE	control_LMNA	12	18	Mural
CLTCL1	0.718	0.00108	0.197	0.368	7.35	19.8	7.71e-05	2.97	LV	CELLTYPE	control_LMNA	12	18	Mural
GATA6	0.718	0.00618	0.058	0.116	5.69	12.8	0.000988	2.21	LV	CELLTYPE	control_LMNA	12	18	Mural
PPIP5K2	0.718	6.38e-05	0.121	0.239	6.67	33.6	1.23e-06	4.2	LV	CELLTYPE	control_LMNA	12	18	Mural
PXDC1	0.718	0.0358	0.0109	0.0207	3.24	7.29	0.0104	1.45	LV	CELLTYPE	control_LMNA	12	18	Mural
SCRN1	0.718	0.0226	0.00933	0.0198	3.16	8.67	0.0056	1.65	LV	CELLTYPE	control_LMNA	12	18	Mural
SP4	0.717	0.000164	0.0334	0.0694	4.89	28.7	4.75e-06	3.78	LV	CELLTYPE	control_LMNA	12	18	Mural
LRRC1	0.716	0.0266	0.00543	0.0125	2.56	8.16	0.00703	1.57	LV	CELLTYPE	control_LMNA	12	18	Mural
AKNA	0.715	0.00137	0.0421	0.073	5.08	18.7	0.000112	2.86	LV	CELLTYPE	control_LMNA	12	18	Mural
TBX18	0.715	0.0118	0.0471	0.0973	5.34	10.7	0.00234	1.93	LV	CELLTYPE	control_LMNA	12	18	Mural
ZFYVE28	0.715	0.00164	0.025	0.051	4.53	17.9	0.000148	2.78	LV	CELLTYPE	control_LMNA	12	18	Mural
AC139887.2	0.714	0.000324	0.0933	0.162	6.19	25.3	1.3e-05	3.49	LV	CELLTYPE	control_LMNA	12	18	Mural
ARGLU1	0.714	0.000144	0.665	1.18	9.05	29.3	4.04e-06	3.84	LV	CELLTYPE	control_LMNA	12	18	Mural
ELMO1	0.714	0.0186	0.0193	0.0408	4.17	9.28	0.00428	1.73	LV	CELLTYPE	control_LMNA	12	18	Mural
EYA4	0.714	0.00749	0.0411	0.0919	5.28	12.2	0.00128	2.13	LV	CELLTYPE	control_LMNA	12	18	Mural
GATAD1	0.713	0.00632	0.0701	0.112	5.72	12.8	0.00102	2.2	LV	CELLTYPE	control_LMNA	12	18	Mural
HES4	0.713	0.00353	0.529	0.838	8.64	14.9	0.000443	2.45	LV	CELLTYPE	control_LMNA	12	18	Mural
IL1RAPL1	0.713	0.0404	0.627	1.41	9.14	6.94	0.0123	1.39	LV	CELLTYPE	control_LMNA	12	18	Mural
NDST1	0.713	0.00299	0.0309	0.0572	4.69	15.6	0.000345	2.52	LV	CELLTYPE	control_LMNA	12	18	Mural
ARL15	0.712	0.00254	0.488	1.03	8.75	16.2	0.000277	2.6	LV	CELLTYPE	control_LMNA	12	18	Mural
CDYL2	0.712	0.0011	0.0235	0.0479	4.37	19.7	7.94e-05	2.96	LV	CELLTYPE	control_LMNA	12	18	Mural
GABBR1	0.712	0.00053	0.136	0.243	6.73	23	2.67e-05	3.28	LV	CELLTYPE	control_LMNA	12	18	Mural
IDS	0.712	0.0014	0.0233	0.068	4.54	18.6	0.000116	2.86	LV	CELLTYPE	control_LMNA	12	18	Mural
IGF2BP2	0.711	0.0164	0.0124	0.0276	3.59	9.66	0.00363	1.79	LV	CELLTYPE	control_LMNA	12	18	Mural
MAP3K3	0.711	0.000204	0.0966	0.176	6.31	27.6	6.62e-06	3.69	LV	CELLTYPE	control_LMNA	12	18	Mural
PCGF5	0.711	5.08e-06	0.0927	0.197	6.33	49.7	2.55e-08	5.29	LV	CELLTYPE	control_LMNA	12	18	Mural
WEE1	0.711	0.00303	0.0132	0.0277	3.63	15.5	0.000353	2.52	LV	CELLTYPE	control_LMNA	12	18	Mural
BRD1	0.709	0.00276	0.0889	0.139	6.05	15.9	0.00031	2.56	LV	CELLTYPE	control_LMNA	12	18	Mural
FNIP2	0.709	5.37e-05	0.119	0.266	6.76	34.5	9.6e-07	4.27	LV	CELLTYPE	control_LMNA	12	18	Mural
AKAP12	0.708	0.0243	0.166	0.296	7.02	8.44	0.00619	1.61	LV	CELLTYPE	control_LMNA	12	18	Mural
FAM129A	0.708	0.00115	0.388	0.707	8.3	19.5	8.63e-05	2.94	LV	CELLTYPE	control_LMNA	12	18	Mural
FIGN	0.706	0.00512	0.565	1.2	8.94	13.5	0.000765	2.29	LV	CELLTYPE	control_LMNA	12	18	Mural
LRRK2	0.706	0.00294	0.034	0.0669	4.87	15.6	0.000336	2.53	LV	CELLTYPE	control_LMNA	12	18	Mural
ZNF862	0.706	0.0109	0.116	0.15	6.31	11	0.00211	1.96	LV	CELLTYPE	control_LMNA	12	18	Mural
DOCK9	0.705	0.0043	0.142	0.338	7.03	14.2	0.000582	2.37	LV	CELLTYPE	control_LMNA	12	18	Mural
ECHDC2	0.705	0.00019	0.101	0.21	6.5	28.1	5.77e-06	3.72	LV	CELLTYPE	control_LMNA	12	18	Mural
SSBP3	0.705	0.00301	0.0854	0.196	6.23	15.5	0.00035	2.52	LV	CELLTYPE	control_LMNA	12	18	Mural
BEND7	0.703	0.00108	0.0507	0.0955	5.38	19.8	7.7e-05	2.97	LV	CELLTYPE	control_LMNA	12	18	Mural
STK39	0.703	0.000248	0.645	1.33	9.1	26.6	8.83e-06	3.6	LV	CELLTYPE	control_LMNA	12	18	Mural
C9orf147	0.702	0.00615	0.0249	0.0359	4.28	12.8	0.000981	2.21	LV	CELLTYPE	control_LMNA	12	18	Mural
TBCK	0.702	0.000123	0.152	0.323	7.02	30.1	3.17e-06	3.91	LV	CELLTYPE	control_LMNA	12	18	Mural
ASTN1	0.701	0.0311	0.0644	0.135	5.79	7.71	0.00859	1.51	LV	CELLTYPE	control_LMNA	12	18	Mural
KDM1A	0.701	0.000272	0.0644	0.121	5.7	26.2	9.98e-06	3.57	LV	CELLTYPE	control_LMNA	12	18	Mural
PPFIA2	0.701	0.0197	0.111	0.277	6.67	9.08	0.00467	1.7	LV	CELLTYPE	control_LMNA	12	18	Mural
SETD7	0.701	0.000403	0.0544	0.114	5.53	24.3	1.8e-05	3.39	LV	CELLTYPE	control_LMNA	12	18	Mural
ELP1	0.7	0.000189	0.0462	0.0987	5.33	28.1	5.68e-06	3.72	LV	CELLTYPE	control_LMNA	12	18	Mural
NBN	0.7	0.00172	0.0452	0.0891	5.23	17.7	0.000159	2.76	LV	CELLTYPE	control_LMNA	12	18	Mural
ZNF280D	0.698	0.000429	0.0736	0.152	5.96	24	1.97e-05	3.37	LV	CELLTYPE	control_LMNA	12	18	Mural
METTL4	0.697	0.000517	0.0295	0.0544	4.62	23.1	2.58e-05	3.29	LV	CELLTYPE	control_LMNA	12	18	Mural
SETD3	0.695	0.000108	0.0706	0.139	5.88	30.8	2.65e-06	3.97	LV	CELLTYPE	control_LMNA	12	18	Mural
MEGF9	0.694	0.00289	0.0267	0.0495	4.48	15.7	0.000327	2.54	LV	CELLTYPE	control_LMNA	12	18	Mural
TBCD	0.693	0.0049	0.0486	0.103	5.37	13.7	0.000712	2.31	LV	CELLTYPE	control_LMNA	12	18	Mural
UPF1	0.693	0.0189	0.0199	0.0406	4.08	9.22	0.0044	1.72	LV	CELLTYPE	control_LMNA	12	18	Mural
ANKRD33B	0.692	0.00297	0.0554	0.113	5.58	15.6	0.000341	2.53	LV	CELLTYPE	control_LMNA	12	18	Mural
C5	0.692	0.00494	0.0156	0.0339	3.83	13.6	0.000721	2.31	LV	CELLTYPE	control_LMNA	12	18	Mural
CCDC180	0.692	0.0159	0.0164	0.0298	3.85	9.75	0.0035	1.8	LV	CELLTYPE	control_LMNA	12	18	Mural
LAT	0.692	0.0098	0.00679	0.0135	2.68	11.3	0.00183	2.01	LV	CELLTYPE	control_LMNA	12	18	Mural
KAT6B	0.691	0.000164	0.238	0.484	7.67	28.7	4.73e-06	3.79	LV	CELLTYPE	control_LMNA	12	18	Mural
MEF2D	0.691	9.75e-05	0.135	0.244	6.78	31.4	2.26e-06	4.01	LV	CELLTYPE	control_LMNA	12	18	Mural
PPM1B	0.691	8.03e-05	0.135	0.255	6.83	32.5	1.66e-06	4.1	LV	CELLTYPE	control_LMNA	12	18	Mural
PRDM11	0.691	0.00108	0.0336	0.0672	4.84	19.8	7.71e-05	2.97	LV	CELLTYPE	control_LMNA	12	18	Mural
WASF3	0.69	0.00142	0.0847	0.157	6.12	18.5	0.000119	2.85	LV	CELLTYPE	control_LMNA	12	18	Mural
AC009154.1	0.689	0.0201	0.0255	0.0417	4.36	9.03	0.00477	1.7	LV	CELLTYPE	control_LMNA	12	18	Mural
TPTEP2-CSNK1E	0.689	7.52e-05	0.15	0.281	6.96	32.8	1.53e-06	4.12	LV	CELLTYPE	control_LMNA	12	18	Mural
ITPK1	0.688	0.0076	0.0305	0.0651	4.72	12.1	0.0013	2.12	LV	CELLTYPE	control_LMNA	12	18	Mural
KLF12	0.688	0.000113	0.425	0.861	8.5	30.5	2.84e-06	3.95	LV	CELLTYPE	control_LMNA	12	18	Mural
NEU3	0.688	0.00572	0.0127	0.0278	3.55	13.1	0.000886	2.24	LV	CELLTYPE	control_LMNA	12	18	Mural
TEF	0.688	0.0479	0.0133	0.0257	3.57	6.46	0.0154	1.32	LV	CELLTYPE	control_LMNA	12	18	Mural
AF117829.1	0.687	0.00114	0.101	0.181	6.31	19.5	8.52e-05	2.94	LV	CELLTYPE	control_LMNA	12	18	Mural
GIT1	0.687	0.00525	0.0138	0.027	3.62	13.4	0.000791	2.28	LV	CELLTYPE	control_LMNA	12	18	Mural
CAT	0.685	0.00329	0.0648	0.132	5.83	15.2	0.0004	2.48	LV	CELLTYPE	control_LMNA	12	18	Mural
SCARF2	0.685	0.0133	0.0135	0.028	3.65	10.3	0.00276	1.88	LV	CELLTYPE	control_LMNA	12	18	Mural
TTLL7	0.685	0.000372	0.156	0.296	7.01	24.7	1.58e-05	3.43	LV	CELLTYPE	control_LMNA	12	18	Mural
RPS6KA2	0.684	0.00903	0.104	0.21	6.49	11.5	0.00165	2.04	LV	CELLTYPE	control_LMNA	12	18	Mural
TAPT1	0.684	0.00101	0.0625	0.125	5.72	20.1	7.06e-05	3	LV	CELLTYPE	control_LMNA	12	18	Mural
ATP11C	0.683	0.00116	0.0731	0.152	5.94	19.4	8.72e-05	2.94	LV	CELLTYPE	control_LMNA	12	18	Mural
EAF2	0.683	0.0224	0.00647	0.0134	2.67	8.69	0.00555	1.65	LV	CELLTYPE	control_LMNA	12	18	Mural
KCNMB4	0.681	0.00699	0.0186	0.035	4.02	12.4	0.00117	2.16	LV	CELLTYPE	control_LMNA	12	18	Mural
LMLN	0.68	0.00309	0.0109	0.0217	3.32	15.4	0.000362	2.51	LV	CELLTYPE	control_LMNA	12	18	Mural
SLC35F5	0.68	0.000363	0.0944	0.184	6.28	24.8	1.53e-05	3.44	LV	CELLTYPE	control_LMNA	12	18	Mural
CDC5L	0.679	0.000736	0.0733	0.136	5.92	21.5	4.44e-05	3.13	LV	CELLTYPE	control_LMNA	12	18	Mural
MAPK10	0.679	0.00459	0.299	0.59	7.95	13.9	0.000641	2.34	LV	CELLTYPE	control_LMNA	12	18	Mural
IPO11	0.678	0.000105	0.0435	0.0875	5.21	31	2.51e-06	3.98	LV	CELLTYPE	control_LMNA	12	18	Mural
ZNF418	0.678	0.0157	0.0105	0.0162	3.15	9.77	0.00346	1.8	LV	CELLTYPE	control_LMNA	12	18	Mural
GHR	0.677	0.00347	0.308	0.682	8.08	15	0.000434	2.46	LV	CELLTYPE	control_LMNA	12	18	Mural
ZNF577	0.677	0.000339	0.0327	0.0629	4.82	25.1	1.39e-05	3.47	LV	CELLTYPE	control_LMNA	12	18	Mural
ATG2B	0.676	0.000869	0.0742	0.157	5.98	20.7	5.76e-05	3.06	LV	CELLTYPE	control_LMNA	12	18	Mural
FAM85B	0.676	0.00773	0.0918	0.194	6.31	12.1	0.00133	2.11	LV	CELLTYPE	control_LMNA	12	18	Mural
PYGO1	0.676	0.0313	0.0149	0.032	3.69	7.69	0.00866	1.5	LV	CELLTYPE	control_LMNA	12	18	Mural
CRADD	0.675	0.000109	0.233	0.425	7.55	30.7	2.69e-06	3.96	LV	CELLTYPE	control_LMNA	12	18	Mural
HEG1	0.675	0.00276	0.054	0.105	5.5	15.9	0.000309	2.56	LV	CELLTYPE	control_LMNA	12	18	Mural
LEMD3	0.675	0.000376	0.0669	0.147	5.86	24.7	1.61e-05	3.43	LV	CELLTYPE	control_LMNA	12	18	Mural
PARP4	0.675	0.000132	0.0497	0.0908	5.34	29.8	3.52e-06	3.88	LV	CELLTYPE	control_LMNA	12	18	Mural
ZNF337	0.675	0.00424	0.0544	0.0737	5.28	14.2	0.00057	2.37	LV	CELLTYPE	control_LMNA	12	18	Mural
EFR3A	0.674	1.79e-05	0.109	0.249	6.61	40.9	1.93e-07	4.75	LV	CELLTYPE	control_LMNA	12	18	Mural
PHF3	0.674	0.00106	0.164	0.286	6.98	19.9	7.53e-05	2.97	LV	CELLTYPE	control_LMNA	12	18	Mural
AC104389.4	0.673	0.00202	0.0458	0.0967	5.37	17.1	0.000198	2.69	LV	CELLTYPE	control_LMNA	12	18	Mural
CLIC4	0.673	0.00245	0.252	0.459	7.67	16.3	0.000262	2.61	LV	CELLTYPE	control_LMNA	12	18	Mural
NRBP2	0.672	0.000437	0.0715	0.122	5.82	23.9	2.03e-05	3.36	LV	CELLTYPE	control_LMNA	12	18	Mural
ERC1	0.671	2.24e-05	0.599	1.15	8.96	39.2	2.92e-07	4.65	LV	CELLTYPE	control_LMNA	12	18	Mural
MAP7D3	0.671	0.000258	0.0903	0.195	6.33	26.5	9.23e-06	3.59	LV	CELLTYPE	control_LMNA	12	18	Mural
GBP1	0.67	0.0195	0.0128	0.0274	3.54	9.13	0.00457	1.71	LV	CELLTYPE	control_LMNA	12	18	Mural
NCBP3	0.67	0.000206	0.0656	0.113	5.71	27.5	6.75e-06	3.69	LV	CELLTYPE	control_LMNA	12	18	Mural
SORBS1	0.67	0.0453	0.238	0.55	7.75	6.61	0.0144	1.34	LV	CELLTYPE	control_LMNA	12	18	Mural
TMEM9B-AS1	0.67	0.0353	0.0143	0.0256	3.59	7.33	0.0102	1.45	LV	CELLTYPE	control_LMNA	12	18	Mural
ZSCAN25	0.67	0.0287	0.011	0.0219	3.28	7.95	0.0077	1.54	LV	CELLTYPE	control_LMNA	12	18	Mural
ARHGAP24	0.669	0.0472	0.199	0.418	7.34	6.49	0.0152	1.33	LV	CELLTYPE	control_LMNA	12	18	Mural
KIAA0232	0.669	9.89e-06	0.175	0.295	7.11	45.1	7.14e-08	5	LV	CELLTYPE	control_LMNA	12	18	Mural
NOP14-AS1	0.669	0.0217	0.0121	0.0197	3.36	8.79	0.0053	1.66	LV	CELLTYPE	control_LMNA	12	18	Mural
PM20D2	0.669	0.01	0.0202	0.0417	4.14	11.2	0.00189	2	LV	CELLTYPE	control_LMNA	12	18	Mural
ANKMY1	0.668	0.000198	0.0456	0.0857	5.24	27.8	6.29e-06	3.7	LV	CELLTYPE	control_LMNA	12	18	Mural
GCDH	0.668	0.00774	0.0144	0.0276	3.72	12.1	0.00133	2.11	LV	CELLTYPE	control_LMNA	12	18	Mural
RALGAPA2	0.668	0.000234	0.086	0.183	6.21	26.9	8.06e-06	3.63	LV	CELLTYPE	control_LMNA	12	18	Mural
RYBP	0.668	0.00329	0.0648	0.134	5.81	15.2	0.000401	2.48	LV	CELLTYPE	control_LMNA	12	18	Mural
SHC2	0.668	0.0025	0.0403	0.0769	5.07	16.2	0.00027	2.6	LV	CELLTYPE	control_LMNA	12	18	Mural
USP13	0.668	0.0043	0.039	0.0978	5.18	14.2	0.000582	2.37	LV	CELLTYPE	control_LMNA	12	18	Mural
UVSSA	0.668	0.0114	0.0691	0.132	5.78	10.8	0.00225	1.94	LV	CELLTYPE	control_LMNA	12	18	Mural
AC091948.1	0.667	0.00449	0.0282	0.0532	4.6	14	0.000619	2.35	LV	CELLTYPE	control_LMNA	12	18	Mural
CACNA1C	0.667	0.00081	2.69	5.24	11.1	21	5.19e-05	3.09	LV	CELLTYPE	control_LMNA	12	18	Mural
KIF13A	0.667	0.00164	0.312	0.641	8.07	17.9	0.000147	2.79	LV	CELLTYPE	control_LMNA	12	18	Mural
MGMT	0.667	0.00349	0.112	0.216	6.53	14.9	0.000438	2.46	LV	CELLTYPE	control_LMNA	12	18	Mural
DMTF1	0.666	0.00127	0.157	0.282	6.94	19	0.000101	2.9	LV	CELLTYPE	control_LMNA	12	18	Mural
ICK	0.666	0.00252	0.0237	0.0503	4.38	16.2	0.000273	2.6	LV	CELLTYPE	control_LMNA	12	18	Mural
PDCL3	0.666	0.0168	0.00934	0.0197	3.13	9.58	0.00376	1.77	LV	CELLTYPE	control_LMNA	12	18	Mural
ATP8B2	0.665	0.00421	0.0242	0.0515	4.41	14.3	0.000564	2.38	LV	CELLTYPE	control_LMNA	12	18	Mural
BLMH	0.665	0.000606	0.0322	0.0568	4.72	22.5	3.19e-05	3.22	LV	CELLTYPE	control_LMNA	12	18	Mural
IL11RA	0.665	0.0178	0.00984	0.025	3.32	9.41	0.00404	1.75	LV	CELLTYPE	control_LMNA	12	18	Mural
IMMP2L	0.665	0.0402	1.51	3.43	10.3	6.96	0.0122	1.4	LV	CELLTYPE	control_LMNA	12	18	Mural
LIMD1	0.664	0.0136	0.148	0.269	6.9	10.2	0.00285	1.87	LV	CELLTYPE	control_LMNA	12	18	Mural
RUSC2	0.664	0.00877	0.124	0.2	6.52	11.6	0.00158	2.06	LV	CELLTYPE	control_LMNA	12	18	Mural
WWC3	0.664	6.78e-05	0.0744	0.152	6	33.3	1.34e-06	4.17	LV	CELLTYPE	control_LMNA	12	18	Mural
ANKRD16	0.663	0.0083	0.028	0.0507	4.53	11.8	0.00147	2.08	LV	CELLTYPE	control_LMNA	12	18	Mural
WWC2	0.663	0.00067	0.138	0.284	6.86	21.9	3.81e-05	3.17	LV	CELLTYPE	control_LMNA	12	18	Mural
MYLK	0.662	0.00248	0.126	0.253	6.7	16.3	0.000267	2.61	LV	CELLTYPE	control_LMNA	12	18	Mural
C2CD5	0.661	0.000752	0.0843	0.171	6.15	21.3	4.69e-05	3.12	LV	CELLTYPE	control_LMNA	12	18	Mural
DENND1A	0.661	4.29e-05	0.363	0.7	8.23	36	6.58e-07	4.37	LV	CELLTYPE	control_LMNA	12	18	Mural
DYRK1B	0.661	0.0288	0.00873	0.0171	3.01	7.94	0.00776	1.54	LV	CELLTYPE	control_LMNA	12	18	Mural
HDX	0.661	0.000628	0.0776	0.123	5.89	22.3	3.41e-05	3.2	LV	CELLTYPE	control_LMNA	12	18	Mural
ZNF180	0.661	0.0124	0.0126	0.0209	3.39	10.5	0.0025	1.91	LV	CELLTYPE	control_LMNA	12	18	Mural
AK3	0.66	0.000136	0.0775	0.169	6.13	29.6	3.66e-06	3.87	LV	CELLTYPE	control_LMNA	12	18	Mural
RAB11FIP1	0.66	0.0201	0.0124	0.0238	3.47	9.02	0.0048	1.7	LV	CELLTYPE	control_LMNA	12	18	Mural
FZD3	0.659	0.00489	0.0239	0.0425	4.28	13.7	0.00071	2.31	LV	CELLTYPE	control_LMNA	12	18	Mural
IQSEC1	0.659	0.000183	0.0717	0.14	5.93	28.2	5.48e-06	3.74	LV	CELLTYPE	control_LMNA	12	18	Mural
ANGPT1	0.657	0.0172	0.164	0.34	7.11	9.51	0.00388	1.76	LV	CELLTYPE	control_LMNA	12	18	Mural
KPNA4	0.656	0.0001	0.116	0.203	6.51	31.2	2.34e-06	4	LV	CELLTYPE	control_LMNA	12	18	Mural
MYOCD	0.655	0.0266	0.152	0.324	7.05	8.17	0.00699	1.58	LV	CELLTYPE	control_LMNA	12	18	Mural
PPP2R2D	0.655	2.9e-05	0.0931	0.169	6.23	37.8	4.08e-07	4.54	LV	CELLTYPE	control_LMNA	12	18	Mural
ZRANB1	0.655	2.73e-05	0.0598	0.126	5.72	38.1	3.78e-07	4.56	LV	CELLTYPE	control_LMNA	12	18	Mural
AFF1	0.654	0.000745	0.435	0.875	8.5	21.4	4.54e-05	3.13	LV	CELLTYPE	control_LMNA	12	18	Mural
HEBP2	0.654	0.00908	0.025	0.0428	4.31	11.5	0.00167	2.04	LV	CELLTYPE	control_LMNA	12	18	Mural
N4BP2	0.654	0.00714	0.0151	0.0245	3.65	12.3	0.0012	2.15	LV	CELLTYPE	control_LMNA	12	18	Mural
PTPDC1	0.654	0.00265	0.0578	0.0995	5.5	16	0.000293	2.58	LV	CELLTYPE	control_LMNA	12	18	Mural
SPIRE1	0.654	8.43e-05	0.131	0.236	6.71	32.1	1.84e-06	4.07	LV	CELLTYPE	control_LMNA	12	18	Mural
MAP2	0.653	0.000631	0.311	0.61	8.01	22.3	3.44e-05	3.2	LV	CELLTYPE	control_LMNA	12	18	Mural
TMEM8B	0.653	0.0166	0.0143	0.0297	3.67	9.61	0.00371	1.78	LV	CELLTYPE	control_LMNA	12	18	Mural
ATAD2	0.652	0.00356	0.0444	0.0818	5.23	14.9	0.000449	2.45	LV	CELLTYPE	control_LMNA	12	18	Mural
HBP1	0.652	0.0018	0.06	0.114	5.64	17.6	0.000168	2.74	LV	CELLTYPE	control_LMNA	12	18	Mural
IFT74	0.652	0.000449	0.056	0.106	5.52	23.8	2.11e-05	3.35	LV	CELLTYPE	control_LMNA	12	18	Mural
CDK8	0.651	0.000351	0.234	0.436	7.57	24.9	1.47e-05	3.45	LV	CELLTYPE	control_LMNA	12	18	Mural
GPCPD1	0.651	0.00344	0.0958	0.184	6.28	15	0.000428	2.46	LV	CELLTYPE	control_LMNA	12	18	Mural
SDK1	0.65	0.0231	0.0995	0.199	6.41	8.6	0.00577	1.64	LV	CELLTYPE	control_LMNA	12	18	Mural
LRRK1	0.649	0.029	0.0228	0.0454	4.29	7.92	0.00782	1.54	LV	CELLTYPE	control_LMNA	12	18	Mural
MXI1	0.649	0.000397	0.186	0.333	7.21	24.4	1.74e-05	3.4	LV	CELLTYPE	control_LMNA	12	18	Mural
TCF7L2	0.649	0.000199	0.34	0.677	8.17	27.7	6.39e-06	3.7	LV	CELLTYPE	control_LMNA	12	18	Mural
TMEM131	0.649	6.47e-05	0.173	0.355	7.19	33.5	1.25e-06	4.19	LV	CELLTYPE	control_LMNA	12	18	Mural
HHAT	0.648	0.032	0.00918	0.0256	3.29	7.63	0.00891	1.49	LV	CELLTYPE	control_LMNA	12	18	Mural
ARRDC2	0.647	0.0427	0.0188	0.039	4.1	6.78	0.0133	1.37	LV	CELLTYPE	control_LMNA	12	18	Mural
CTIF	0.647	0.00344	0.0494	0.0958	5.34	15	0.000427	2.46	LV	CELLTYPE	control_LMNA	12	18	Mural
TMX4	0.647	0.000196	0.0293	0.0642	4.71	27.8	6.21e-06	3.71	LV	CELLTYPE	control_LMNA	12	18	Mural
WDR91	0.647	0.00548	0.0147	0.0269	3.66	13.3	0.000835	2.26	LV	CELLTYPE	control_LMNA	12	18	Mural
SLC38A6	0.646	0.000544	0.0687	0.111	5.73	22.9	2.77e-05	3.26	LV	CELLTYPE	control_LMNA	12	18	Mural
ANKRD36B	0.645	0.024	0.0261	0.0535	4.5	8.48	0.00609	1.62	LV	CELLTYPE	control_LMNA	12	18	Mural
SLC10A7	0.645	0.000947	0.0949	0.186	6.27	20.3	6.47e-05	3.02	LV	CELLTYPE	control_LMNA	12	18	Mural
AC098850.3	0.644	0.04	0.071	0.148	5.9	6.97	0.0121	1.4	LV	CELLTYPE	control_LMNA	12	18	Mural
SFXN5	0.644	0.00213	0.0453	0.0836	5.23	16.9	0.000213	2.67	LV	CELLTYPE	control_LMNA	12	18	Mural
SOX6	0.644	0.0186	0.0896	0.209	6.38	9.27	0.0043	1.73	LV	CELLTYPE	control_LMNA	12	18	Mural
CDS2	0.643	0.000702	0.0895	0.186	6.3	21.7	4.13e-05	3.15	LV	CELLTYPE	control_LMNA	12	18	Mural
CLEC20A	0.643	0.0222	0.0387	0.0533	4.89	8.71	0.0055	1.65	LV	CELLTYPE	control_LMNA	12	18	Mural
AC090115.1	0.64	0.0216	0.0177	0.0308	3.91	8.8	0.00528	1.66	LV	CELLTYPE	control_LMNA	12	18	Mural
EHBP1L1	0.64	0.00362	0.0691	0.124	5.78	14.8	0.00046	2.44	LV	CELLTYPE	control_LMNA	12	18	Mural
GEMIN8	0.64	0.00449	0.0186	0.0385	4.04	14	0.000621	2.35	LV	CELLTYPE	control_LMNA	12	18	Mural
UGGT2	0.64	0.00164	0.381	0.709	8.25	18	0.000146	2.79	LV	CELLTYPE	control_LMNA	12	18	Mural
ADAM33	0.639	0.0157	0.0523	0.112	5.54	9.78	0.00345	1.8	LV	CELLTYPE	control_LMNA	12	18	Mural
LMCD1-AS1	0.639	0.0301	0.145	0.245	6.79	7.82	0.00819	1.52	LV	CELLTYPE	control_LMNA	12	18	Mural
PDE9A	0.639	0.00494	0.0681	0.131	5.88	13.6	0.000722	2.31	LV	CELLTYPE	control_LMNA	12	18	Mural
RNF180	0.639	0.000114	0.317	0.583	8.02	30.5	2.86e-06	3.94	LV	CELLTYPE	control_LMNA	12	18	Mural
ZNF737	0.639	0.0195	0.0187	0.0314	3.92	9.11	0.00461	1.71	LV	CELLTYPE	control_LMNA	12	18	Mural
LNX2	0.638	0.00453	0.014	0.0273	3.62	14	0.00063	2.34	LV	CELLTYPE	control_LMNA	12	18	Mural
MAP1B	0.638	0.00199	0.977	1.79	9.59	17.2	0.000193	2.7	LV	CELLTYPE	control_LMNA	12	18	Mural
PAM	0.638	0.000628	0.225	0.485	7.64	22.3	3.4e-05	3.2	LV	CELLTYPE	control_LMNA	12	18	Mural
SLC25A28	0.638	0.015	0.0286	0.0508	4.51	9.92	0.00325	1.82	LV	CELLTYPE	control_LMNA	12	18	Mural
GRID1	0.637	0.00299	0.107	0.241	6.54	15.6	0.000345	2.52	LV	CELLTYPE	control_LMNA	12	18	Mural
KIAA0825	0.637	0.00221	0.0737	0.142	5.9	16.7	0.000225	2.66	LV	CELLTYPE	control_LMNA	12	18	Mural
BCL7A	0.636	0.00449	0.0188	0.0382	4.08	14	0.00062	2.35	LV	CELLTYPE	control_LMNA	12	18	Mural
E2F3	0.636	0.0256	0.018	0.0341	3.95	8.28	0.00665	1.59	LV	CELLTYPE	control_LMNA	12	18	Mural
TRAPPC10	0.636	0.0011	0.12	0.184	6.47	19.7	7.96e-05	2.96	LV	CELLTYPE	control_LMNA	12	18	Mural
AKAP11	0.635	0.00377	0.0503	0.0963	5.36	14.7	0.000486	2.42	LV	CELLTYPE	control_LMNA	12	18	Mural
CCDC7	0.635	0.00581	0.113	0.204	6.49	13.1	0.000903	2.24	LV	CELLTYPE	control_LMNA	12	18	Mural
MYLIP	0.635	0.014	0.049	0.104	5.44	10.2	0.00295	1.85	LV	CELLTYPE	control_LMNA	12	18	Mural
LINC00630	0.634	0.0227	0.0303	0.0624	4.65	8.65	0.00565	1.64	LV	CELLTYPE	control_LMNA	12	18	Mural
PPP2CB	0.634	0.000458	0.149	0.235	6.8	23.7	2.17e-05	3.34	LV	CELLTYPE	control_LMNA	12	18	Mural
AP002026.1	0.633	0.0139	0.0297	0.0526	4.59	10.2	0.00292	1.86	LV	CELLTYPE	control_LMNA	12	18	Mural
KIZ	0.633	6.31e-05	0.062	0.119	5.7	33.7	1.21e-06	4.2	LV	CELLTYPE	control_LMNA	12	18	Mural
PTPN21	0.633	0.000433	0.0846	0.151	6.09	24	2e-05	3.36	LV	CELLTYPE	control_LMNA	12	18	Mural
ELOVL5	0.632	1.64e-05	0.193	0.387	7.36	41.6	1.61e-07	4.78	LV	CELLTYPE	control_LMNA	12	18	Mural
MICAL2	0.632	0.015	0.211	0.354	7.33	9.92	0.00325	1.82	LV	CELLTYPE	control_LMNA	12	18	Mural
CENPC	0.631	2.15e-05	0.112	0.194	6.48	39.5	2.72e-07	4.67	LV	CELLTYPE	control_LMNA	12	18	Mural
OSBPL9	0.631	3.04e-05	0.251	0.464	7.67	37.6	4.33e-07	4.52	LV	CELLTYPE	control_LMNA	12	18	Mural
RAPGEF1	0.631	0.000157	0.083	0.158	6.11	28.9	4.48e-06	3.81	LV	CELLTYPE	control_LMNA	12	18	Mural
AASS	0.63	0.0142	0.0773	0.165	6.17	10.1	0.00299	1.85	LV	CELLTYPE	control_LMNA	12	18	Mural
AIDA	0.63	0.00705	0.0297	0.0534	4.59	12.4	0.00118	2.15	LV	CELLTYPE	control_LMNA	12	18	Mural
PACSIN2	0.63	0.00217	0.668	1.1	9	16.8	0.000219	2.66	LV	CELLTYPE	control_LMNA	12	18	Mural
TAB3	0.63	0.00925	0.0219	0.0462	4.24	11.5	0.00171	2.03	LV	CELLTYPE	control_LMNA	12	18	Mural
TP53BP2	0.63	0.00439	0.0473	0.0827	5.21	14.1	0.000598	2.36	LV	CELLTYPE	control_LMNA	12	18	Mural
BAG2	0.629	0.0347	0.0142	0.0269	3.64	7.39	0.00998	1.46	LV	CELLTYPE	control_LMNA	12	18	Mural
CAPRIN2	0.629	0.00422	0.0311	0.0603	4.71	14.3	0.000567	2.37	LV	CELLTYPE	control_LMNA	12	18	Mural
NEXMIF	0.629	0.0202	0.017	0.0348	3.92	9.01	0.00482	1.69	LV	CELLTYPE	control_LMNA	12	18	Mural
PRKCE	0.629	2.9e-05	0.191	0.388	7.33	37.9	4.04e-07	4.54	LV	CELLTYPE	control_LMNA	12	18	Mural
SOX13	0.629	0.0007	0.147	0.262	6.89	21.7	4.11e-05	3.15	LV	CELLTYPE	control_LMNA	12	18	Mural
STXBP1	0.629	0.00522	0.0312	0.0678	4.81	13.4	0.000785	2.28	LV	CELLTYPE	control_LMNA	12	18	Mural
LARGE1	0.628	0.00102	0.448	0.939	8.62	20	7.14e-05	2.99	LV	CELLTYPE	control_LMNA	12	18	Mural
AP001528.2	0.627	0.0484	0.13	0.247	6.77	6.43	0.0157	1.31	LV	CELLTYPE	control_LMNA	12	18	Mural
CFAP70	0.627	0.0194	0.0117	0.0231	3.43	9.13	0.00457	1.71	LV	CELLTYPE	control_LMNA	12	18	Mural
USP53	0.627	0.0349	0.0462	0.0979	5.34	7.37	0.01	1.46	LV	CELLTYPE	control_LMNA	12	18	Mural
ZNF33A	0.627	0.000293	0.0724	0.138	5.91	25.8	1.12e-05	3.53	LV	CELLTYPE	control_LMNA	12	18	Mural
FAM76B	0.626	0.00501	0.0379	0.0665	4.92	13.6	0.000741	2.3	LV	CELLTYPE	control_LMNA	12	18	Mural
ADGRA3	0.625	0.00923	0.0326	0.061	4.72	11.5	0.0017	2.03	LV	CELLTYPE	control_LMNA	12	18	Mural
ASXL3	0.625	0.0103	0.0329	0.0676	4.84	11.1	0.00196	1.99	LV	CELLTYPE	control_LMNA	12	18	Mural
CLASP1	0.625	3.33e-05	0.309	0.594	7.99	37.2	4.81e-07	4.48	LV	CELLTYPE	control_LMNA	12	18	Mural
ABHD3	0.624	0.00316	0.0411	0.0947	5.3	15.3	0.000377	2.5	LV	CELLTYPE	control_LMNA	12	18	Mural
MIS18BP1	0.624	0.0015	0.0521	0.0868	5.36	18.3	0.000129	2.82	LV	CELLTYPE	control_LMNA	12	18	Mural
PRDM4	0.624	0.00489	0.0311	0.0499	4.59	13.7	0.000709	2.31	LV	CELLTYPE	control_LMNA	12	18	Mural
EFCAB7	0.623	0.00227	0.0315	0.0579	4.68	16.6	0.000233	2.64	LV	CELLTYPE	control_LMNA	12	18	Mural
FAM69A	0.623	0.00398	0.0976	0.167	6.26	14.5	0.000523	2.4	LV	CELLTYPE	control_LMNA	12	18	Mural
FOXN2	0.623	0.00872	0.182	0.341	7.2	11.7	0.00157	2.06	LV	CELLTYPE	control_LMNA	12	18	Mural
MIR29B2CHG	0.622	0.00378	0.204	0.286	7.2	14.6	0.000488	2.42	LV	CELLTYPE	control_LMNA	12	18	Mural
TRAPPC11	0.622	0.000315	0.0619	0.0978	5.56	25.5	1.25e-05	3.5	LV	CELLTYPE	control_LMNA	12	18	Mural
TXNRD3	0.622	0.0362	0.0102	0.0193	3.21	7.26	0.0106	1.44	LV	CELLTYPE	control_LMNA	12	18	Mural
PTPRG	0.621	0.000688	2.26	4.29	10.9	21.8	3.99e-05	3.16	LV	CELLTYPE	control_LMNA	12	18	Mural
SRL	0.621	0.0244	0.0696	0.13	5.9	8.43	0.00622	1.61	LV	CELLTYPE	control_LMNA	12	18	Mural
TBL1X	0.621	0.00048	0.138	0.282	6.89	23.5	2.32e-05	3.32	LV	CELLTYPE	control_LMNA	12	18	Mural
BCR	0.62	0.00821	0.0246	0.0481	4.4	11.9	0.00144	2.09	LV	CELLTYPE	control_LMNA	12	18	Mural
SNTA1	0.62	0.00705	0.0252	0.0456	4.45	12.4	0.00118	2.15	LV	CELLTYPE	control_LMNA	12	18	Mural
AL031594.1	0.619	0.0479	0.0107	0.0136	3.11	6.46	0.0154	1.32	LV	CELLTYPE	control_LMNA	12	18	Mural
CDK6	0.619	0.00294	0.101	0.215	6.49	15.7	0.000336	2.53	LV	CELLTYPE	control_LMNA	12	18	Mural
PGR	0.619	0.00791	0.023	0.0527	4.37	12	0.00137	2.1	LV	CELLTYPE	control_LMNA	12	18	Mural
PHF21B	0.618	0.00813	0.0214	0.0397	4.19	11.9	0.00142	2.09	LV	CELLTYPE	control_LMNA	12	18	Mural
CTNNA3	0.617	0.0284	0.564	1.22	8.94	7.97	0.00763	1.55	LV	CELLTYPE	control_LMNA	12	18	Mural
PPIL6	0.617	0.012	0.012	0.0196	3.37	10.6	0.00241	1.92	LV	CELLTYPE	control_LMNA	12	18	Mural
C18orf54	0.616	0.0493	0.0111	0.0212	3.29	6.37	0.0161	1.31	LV	CELLTYPE	control_LMNA	12	18	Mural
KIFC2	0.616	0.0254	0.00768	0.0177	2.94	8.31	0.00655	1.6	LV	CELLTYPE	control_LMNA	12	18	Mural
MSRB3	0.616	0.0022	0.464	0.793	8.49	16.8	0.000224	2.66	LV	CELLTYPE	control_LMNA	12	18	Mural
TP53INP1	0.616	0.0307	0.0215	0.0463	4.24	7.76	0.00843	1.51	LV	CELLTYPE	control_LMNA	12	18	Mural
RBM14-RBM4	0.615	0.00181	0.0288	0.0552	4.62	17.5	0.00017	2.74	LV	CELLTYPE	control_LMNA	12	18	Mural
DDX17	0.614	0.000605	0.626	1.22	8.99	22.5	3.18e-05	3.22	LV	CELLTYPE	control_LMNA	12	18	Mural
PRIMPOL	0.614	0.000675	0.0758	0.134	5.93	21.9	3.85e-05	3.17	LV	CELLTYPE	control_LMNA	12	18	Mural
ARHGEF10L	0.613	0.00864	0.0706	0.119	5.79	11.7	0.00155	2.06	LV	CELLTYPE	control_LMNA	12	18	Mural
FOXN3	0.613	0.000455	0.333	0.671	8.16	23.7	2.15e-05	3.34	LV	CELLTYPE	control_LMNA	12	18	Mural
HERPUD2	0.613	8.03e-05	0.0979	0.179	6.32	32.5	1.66e-06	4.1	LV	CELLTYPE	control_LMNA	12	18	Mural
MUT	0.613	0.000836	0.0296	0.0587	4.69	20.8	5.46e-05	3.08	LV	CELLTYPE	control_LMNA	12	18	Mural
N4BP1	0.613	0.000703	0.0925	0.143	6.11	21.7	4.14e-05	3.15	LV	CELLTYPE	control_LMNA	12	18	Mural
ZBTB10	0.613	0.00316	0.0594	0.109	5.57	15.3	0.000377	2.5	LV	CELLTYPE	control_LMNA	12	18	Mural
ZNRF3	0.613	0.00176	0.0555	0.102	5.48	17.6	0.000163	2.75	LV	CELLTYPE	control_LMNA	12	18	Mural
AADAT	0.612	0.00995	0.0127	0.0252	3.53	11.2	0.00187	2	LV	CELLTYPE	control_LMNA	12	18	Mural
CPSF7	0.612	2.7e-05	0.0884	0.162	6.17	38.2	3.71e-07	4.57	LV	CELLTYPE	control_LMNA	12	18	Mural
KIAA1217	0.612	0.0371	0.165	0.332	7.11	7.18	0.011	1.43	LV	CELLTYPE	control_LMNA	12	18	Mural
BBOF1	0.611	0.00225	0.0279	0.0483	4.55	16.7	0.000231	2.65	LV	CELLTYPE	control_LMNA	12	18	Mural
DST	0.611	0.000252	0.5	0.991	8.7	26.6	8.97e-06	3.6	LV	CELLTYPE	control_LMNA	12	18	Mural
PARD6B	0.611	0.0199	0.0381	0.0469	4.76	9.06	0.00471	1.7	LV	CELLTYPE	control_LMNA	12	18	Mural
RABGAP1	0.611	0.00188	0.387	0.662	8.23	17.4	0.00018	2.73	LV	CELLTYPE	control_LMNA	12	18	Mural
TRAF5	0.611	0.00112	0.0864	0.151	6.09	19.6	8.26e-05	2.95	LV	CELLTYPE	control_LMNA	12	18	Mural
TTC28	0.611	5.21e-05	0.655	1.25	9.06	34.8	8.92e-07	4.28	LV	CELLTYPE	control_LMNA	12	18	Mural
AMY2B	0.61	0.00765	0.0384	0.0694	4.99	12.1	0.00132	2.12	LV	CELLTYPE	control_LMNA	12	18	Mural
ASAP1	0.61	0.0172	0.737	1.49	9.29	9.51	0.00388	1.76	LV	CELLTYPE	control_LMNA	12	18	Mural
CPED1	0.61	0.0247	0.109	0.212	6.51	8.39	0.00633	1.61	LV	CELLTYPE	control_LMNA	12	18	Mural
SEC31B	0.61	0.0238	0.0148	0.0312	3.74	8.5	0.00604	1.62	LV	CELLTYPE	control_LMNA	12	18	Mural
RBMS3	0.609	0.00319	0.877	1.73	9.51	15.3	0.000383	2.5	LV	CELLTYPE	control_LMNA	12	18	Mural
AC040934.1	0.607	0.0146	0.016	0.0284	3.75	10	0.00312	1.83	LV	CELLTYPE	control_LMNA	12	18	Mural
ATF7IP	0.607	0.000451	0.26	0.456	7.66	23.8	2.13e-05	3.35	LV	CELLTYPE	control_LMNA	12	18	Mural
RRAS	0.607	0.0193	0.0553	0.0938	5.39	9.16	0.0045	1.72	LV	CELLTYPE	control_LMNA	12	18	Mural
MOB2	0.606	0.00137	0.0358	0.0731	4.97	18.7	0.000112	2.86	LV	CELLTYPE	control_LMNA	12	18	Mural
RAB11FIP3	0.606	0.00182	0.0699	0.139	5.9	17.5	0.000171	2.74	LV	CELLTYPE	control_LMNA	12	18	Mural
SKI	0.606	0.00332	0.0831	0.166	6.11	15.1	0.000405	2.48	LV	CELLTYPE	control_LMNA	12	18	Mural
VEZF1	0.606	0.00117	0.0409	0.078	5.1	19.4	8.86e-05	2.93	LV	CELLTYPE	control_LMNA	12	18	Mural
MTURN	0.605	0.0119	0.0358	0.0758	4.94	10.6	0.00239	1.92	LV	CELLTYPE	control_LMNA	12	18	Mural
TMEM50B	0.605	0.000258	0.0927	0.187	6.32	26.4	9.32e-06	3.59	LV	CELLTYPE	control_LMNA	12	18	Mural
TNS1	0.605	0.00203	0.517	0.891	8.66	17.1	0.000199	2.69	LV	CELLTYPE	control_LMNA	12	18	Mural
AC073529.1	0.604	0.0131	0.0186	0.0288	3.92	10.3	0.00271	1.88	LV	CELLTYPE	control_LMNA	12	18	Mural
AUH	0.604	0.00126	0.109	0.204	6.47	19.1	9.97e-05	2.9	LV	CELLTYPE	control_LMNA	12	18	Mural
VCPKMT	0.604	0.00358	0.0306	0.0482	4.59	14.8	0.000453	2.45	LV	CELLTYPE	control_LMNA	12	18	Mural
CFLAR	0.603	9.5e-05	0.229	0.413	7.51	31.5	2.18e-06	4.02	LV	CELLTYPE	control_LMNA	12	18	Mural
CNNM2	0.603	0.0129	0.127	0.239	6.74	10.4	0.00265	1.89	LV	CELLTYPE	control_LMNA	12	18	Mural
UBE2Q2L	0.603	0.0344	0.0164	0.0249	3.71	7.41	0.00989	1.46	LV	CELLTYPE	control_LMNA	12	18	Mural
MIPOL1	0.602	0.000211	0.157	0.292	6.99	27.3	7.11e-06	3.67	LV	CELLTYPE	control_LMNA	12	18	Mural
FAM208A	0.601	0.000204	0.0924	0.167	6.19	27.6	6.65e-06	3.69	LV	CELLTYPE	control_LMNA	12	18	Mural
RBM22	0.601	0.00895	0.0163	0.032	3.87	11.6	0.00163	2.05	LV	CELLTYPE	control_LMNA	12	18	Mural
CRYBG3	0.6	0.00554	0.1	0.187	6.33	13.2	0.000846	2.26	LV	CELLTYPE	control_LMNA	12	18	Mural
HECA	0.6	0.00144	0.0587	0.0961	5.5	18.5	0.000121	2.84	LV	CELLTYPE	control_LMNA	12	18	Mural
RMND5A	0.6	0.00182	0.0358	0.0623	4.86	17.5	0.000172	2.74	LV	CELLTYPE	control_LMNA	12	18	Mural
TUBA1C	0.6	0.00709	0.0615	0.097	5.53	12.3	0.00119	2.15	LV	CELLTYPE	control_LMNA	12	18	Mural
ANAPC10	0.599	0.000487	0.0716	0.12	5.8	23.4	2.41e-05	3.31	LV	CELLTYPE	control_LMNA	12	18	Mural
BVES-AS1	0.599	0.0157	0.0117	0.02	3.37	9.79	0.00343	1.81	LV	CELLTYPE	control_LMNA	12	18	Mural
C14orf28	0.599	0.00589	0.0172	0.0296	3.83	13	0.000924	2.23	LV	CELLTYPE	control_LMNA	12	18	Mural
GLCCI1	0.599	0.00169	0.0486	0.0924	5.37	17.8	0.000154	2.77	LV	CELLTYPE	control_LMNA	12	18	Mural
MICAL1	0.599	0.0204	0.0349	0.0559	4.78	8.98	0.00489	1.69	LV	CELLTYPE	control_LMNA	12	18	Mural
LHPP	0.598	0.016	0.0158	0.0279	3.73	9.72	0.00354	1.8	LV	CELLTYPE	control_LMNA	12	18	Mural
PIK3CA	0.598	0.000434	0.211	0.435	7.47	23.9	2.02e-05	3.36	LV	CELLTYPE	control_LMNA	12	18	Mural
TEAD3	0.598	0.0039	0.0878	0.15	6.12	14.5	0.000511	2.41	LV	CELLTYPE	control_LMNA	12	18	Mural
CEP126	0.597	0.00449	0.0366	0.0672	4.91	14	0.000621	2.35	LV	CELLTYPE	control_LMNA	12	18	Mural
FARP2	0.596	0.000845	0.118	0.221	6.58	20.8	5.56e-05	3.07	LV	CELLTYPE	control_LMNA	12	18	Mural
KIAA1109	0.596	0.000612	0.221	0.436	7.5	22.4	3.26e-05	3.21	LV	CELLTYPE	control_LMNA	12	18	Mural
PPP4R1	0.596	6.11e-05	0.105	0.166	6.33	33.9	1.13e-06	4.21	LV	CELLTYPE	control_LMNA	12	18	Mural
CFAP44	0.595	0.00459	0.0338	0.0648	4.79	13.9	0.000643	2.34	LV	CELLTYPE	control_LMNA	12	18	Mural
IKZF5	0.595	0.00181	0.0247	0.0481	4.39	17.5	0.00017	2.74	LV	CELLTYPE	control_LMNA	12	18	Mural
UNC13B	0.595	0.000534	0.131	0.247	6.78	23	2.7e-05	3.27	LV	CELLTYPE	control_LMNA	12	18	Mural
LENG8	0.594	0.000821	0.203	0.362	7.36	20.9	5.29e-05	3.09	LV	CELLTYPE	control_LMNA	12	18	Mural
TRIO	0.594	0.000518	0.45	0.843	8.49	23.1	2.59e-05	3.29	LV	CELLTYPE	control_LMNA	12	18	Mural
TBC1D12	0.593	0.00234	0.0827	0.156	6.09	16.5	0.000243	2.63	LV	CELLTYPE	control_LMNA	12	18	Mural
ANTXR2	0.592	0.00481	0.0527	0.115	5.51	13.7	0.000693	2.32	LV	CELLTYPE	control_LMNA	12	18	Mural
GOLGB1	0.592	0.000309	0.17	0.311	7.11	25.5	1.22e-05	3.51	LV	CELLTYPE	control_LMNA	12	18	Mural
KIAA1147	0.592	0.00723	0.0486	0.0809	5.24	12.3	0.00122	2.14	LV	CELLTYPE	control_LMNA	12	18	Mural
NEK3	0.592	0.00626	0.0327	0.0543	4.7	12.8	0.001	2.2	LV	CELLTYPE	control_LMNA	12	18	Mural
FAM107B	0.591	0.0336	0.0603	0.117	5.61	7.48	0.00955	1.47	LV	CELLTYPE	control_LMNA	12	18	Mural
FAM160B1	0.591	0.00118	0.0532	0.0897	5.38	19.3	9.06e-05	2.93	LV	CELLTYPE	control_LMNA	12	18	Mural
ITGAV	0.591	0.0109	0.0837	0.153	6.07	10.9	0.00211	1.96	LV	CELLTYPE	control_LMNA	12	18	Mural
KCNQ4	0.591	0.0116	0.0117	0.0211	3.38	10.7	0.0023	1.94	LV	CELLTYPE	control_LMNA	12	18	Mural
PRKCD	0.591	0.0266	0.0177	0.0289	3.86	8.17	0.007	1.58	LV	CELLTYPE	control_LMNA	12	18	Mural
RAB15	0.591	0.0444	0.0124	0.0183	3.37	6.66	0.014	1.35	LV	CELLTYPE	control_LMNA	12	18	Mural
ZNF571	0.591	0.0126	0.0176	0.0334	3.93	10.5	0.00256	1.9	LV	CELLTYPE	control_LMNA	12	18	Mural
CEP44	0.59	0.00497	0.0448	0.0825	5.17	13.6	0.000731	2.3	LV	CELLTYPE	control_LMNA	12	18	Mural
TCP11L2	0.59	0.00412	0.0369	0.0646	4.9	14.3	0.000547	2.38	LV	CELLTYPE	control_LMNA	12	18	Mural
UBA6-AS1	0.59	0.0473	0.119	0.239	6.63	6.49	0.0152	1.32	LV	CELLTYPE	control_LMNA	12	18	Mural
ADGRL2	0.589	0.00671	0.22	0.47	7.55	12.5	0.0011	2.17	LV	CELLTYPE	control_LMNA	12	18	Mural
EXT1	0.589	0.00295	0.329	0.65	8.12	15.6	0.000337	2.53	LV	CELLTYPE	control_LMNA	12	18	Mural
FAT1	0.589	0.0174	0.142	0.255	6.79	9.47	0.00395	1.76	LV	CELLTYPE	control_LMNA	12	18	Mural
LINC00240	0.589	0.0389	0.02	0.0279	3.99	7.05	0.0117	1.41	LV	CELLTYPE	control_LMNA	12	18	Mural
MYH10	0.589	0.0424	0.047	0.0911	5.36	6.8	0.0131	1.37	LV	CELLTYPE	control_LMNA	12	18	Mural
ZMYND11	0.589	0.000389	0.151	0.275	6.91	24.5	1.68e-05	3.41	LV	CELLTYPE	control_LMNA	12	18	Mural
LPGAT1	0.588	0.00245	0.113	0.197	6.46	16.3	0.000263	2.61	LV	CELLTYPE	control_LMNA	12	18	Mural
PLAGL2	0.588	0.0443	0.00726	0.0127	2.71	6.67	0.0139	1.35	LV	CELLTYPE	control_LMNA	12	18	Mural
ZXDC	0.588	0.00197	0.105	0.175	6.32	17.2	0.000191	2.71	LV	CELLTYPE	control_LMNA	12	18	Mural
BICD1	0.587	0.0168	0.18	0.31	7.09	9.58	0.00376	1.77	LV	CELLTYPE	control_LMNA	12	18	Mural
CMIP	0.587	0.0251	0.0411	0.0736	5.08	8.35	0.00646	1.6	LV	CELLTYPE	control_LMNA	12	18	Mural
AL021368.2	0.586	0.0441	0.0111	0.0252	3.38	6.68	0.0138	1.36	LV	CELLTYPE	control_LMNA	12	18	Mural
BPHL	0.586	0.0461	0.012	0.024	3.42	6.56	0.0147	1.34	LV	CELLTYPE	control_LMNA	12	18	Mural
GMDS-DT	0.586	0.00148	0.223	0.415	7.52	18.4	0.000127	2.83	LV	CELLTYPE	control_LMNA	12	18	Mural
ZNF827	0.586	0.0301	0.0163	0.0327	3.84	7.81	0.0082	1.52	LV	CELLTYPE	control_LMNA	12	18	Mural
AL021707.1	0.584	0.0232	0.0182	0.0265	3.88	8.59	0.0058	1.64	LV	CELLTYPE	control_LMNA	12	18	Mural
BACE2	0.584	0.00461	0.089	0.18	6.27	13.9	0.000649	2.34	LV	CELLTYPE	control_LMNA	12	18	Mural
CEP95	0.584	0.00295	0.096	0.172	6.24	15.6	0.000338	2.53	LV	CELLTYPE	control_LMNA	12	18	Mural
NT5DC1	0.584	0.0233	0.0919	0.21	6.33	8.57	0.00585	1.63	LV	CELLTYPE	control_LMNA	12	18	Mural
ETV5	0.583	0.0262	0.0321	0.0538	4.68	8.21	0.00686	1.58	LV	CELLTYPE	control_LMNA	12	18	Mural
FBXW4	0.583	0.00114	0.13	0.248	6.75	19.5	8.44e-05	2.94	LV	CELLTYPE	control_LMNA	12	18	Mural
TRIM23	0.583	0.000658	0.0553	0.0902	5.44	22	3.68e-05	3.18	LV	CELLTYPE	control_LMNA	12	18	Mural
ADGRF5	0.582	0.00848	0.205	0.484	7.56	11.8	0.0015	2.07	LV	CELLTYPE	control_LMNA	12	18	Mural
MPDZ	0.582	0.00421	0.216	0.423	7.47	14.3	0.000563	2.38	LV	CELLTYPE	control_LMNA	12	18	Mural
CCDC50	0.581	0.00803	0.0619	0.123	5.65	12	0.0014	2.1	LV	CELLTYPE	control_LMNA	12	18	Mural
FLI1	0.581	0.029	0.0508	0.0966	5.39	7.92	0.00783	1.54	LV	CELLTYPE	control_LMNA	12	18	Mural
MAGI2	0.581	0.00615	0.291	0.552	7.87	12.8	0.000982	2.21	LV	CELLTYPE	control_LMNA	12	18	Mural
UTRN	0.581	0.000828	1.38	2.6	10.1	20.9	5.37e-05	3.08	LV	CELLTYPE	control_LMNA	12	18	Mural
CAB39L	0.58	0.00195	0.0421	0.0746	5.1	17.2	0.000189	2.71	LV	CELLTYPE	control_LMNA	12	18	Mural
FCHSD2	0.58	0.000248	0.402	0.816	8.41	26.6	8.8e-06	3.6	LV	CELLTYPE	control_LMNA	12	18	Mural
USP46	0.58	0.00316	0.0397	0.0674	4.98	15.3	0.000377	2.5	LV	CELLTYPE	control_LMNA	12	18	Mural
RGS12	0.579	0.00136	0.0405	0.077	5.13	18.8	0.000111	2.87	LV	CELLTYPE	control_LMNA	12	18	Mural
ITPR2	0.577	0.000816	0.13	0.26	6.78	21	5.25e-05	3.09	LV	CELLTYPE	control_LMNA	12	18	Mural
KDM6A	0.577	0.00316	0.196	0.347	7.31	15.3	0.000377	2.5	LV	CELLTYPE	control_LMNA	12	18	Mural
SMCHD1	0.577	9.5e-05	0.245	0.464	7.65	31.5	2.19e-06	4.02	LV	CELLTYPE	control_LMNA	12	18	Mural
DOCK1	0.576	0.000374	0.361	0.653	8.16	24.7	1.59e-05	3.43	LV	CELLTYPE	control_LMNA	12	18	Mural
FECH	0.576	0.0422	0.00764	0.0155	2.83	6.81	0.013	1.37	LV	CELLTYPE	control_LMNA	12	18	Mural
KIDINS220	0.576	6.31e-05	0.163	0.326	7.11	33.7	1.21e-06	4.2	LV	CELLTYPE	control_LMNA	12	18	Mural
KLF9	0.576	0.0219	0.156	0.272	6.89	8.75	0.00539	1.66	LV	CELLTYPE	control_LMNA	12	18	Mural
GPRIN3	0.575	0.0357	0.33	0.6	8.03	7.3	0.0104	1.45	LV	CELLTYPE	control_LMNA	12	18	Mural
MVB12B	0.575	0.00916	0.0421	0.0869	5.17	11.5	0.00168	2.04	LV	CELLTYPE	control_LMNA	12	18	Mural
KMT5A	0.574	0.00445	0.0263	0.0447	4.43	14.1	0.000612	2.35	LV	CELLTYPE	control_LMNA	12	18	Mural
MAP2K4	0.574	0.000113	0.169	0.3	7.06	30.5	2.84e-06	3.95	LV	CELLTYPE	control_LMNA	12	18	Mural
OGT	0.574	0.00079	0.193	0.349	7.25	21.1	4.99e-05	3.1	LV	CELLTYPE	control_LMNA	12	18	Mural
FRYL	0.573	6.29e-05	0.385	0.702	8.27	33.7	1.18e-06	4.2	LV	CELLTYPE	control_LMNA	12	18	Mural
NDE1	0.573	0.0114	0.0603	0.0845	5.49	10.8	0.00224	1.94	LV	CELLTYPE	control_LMNA	12	18	Mural
TBC1D32	0.573	0.00714	0.0395	0.0735	5.03	12.3	0.0012	2.15	LV	CELLTYPE	control_LMNA	12	18	Mural
AC007566.1	0.572	0.00804	0.0353	0.0556	4.79	11.9	0.0014	2.09	LV	CELLTYPE	control_LMNA	12	18	Mural
IP6K2	0.572	0.000659	0.0809	0.144	6.06	22	3.69e-05	3.18	LV	CELLTYPE	control_LMNA	12	18	Mural
OTULIN	0.572	0.0058	0.0688	0.103	5.69	13.1	0.000901	2.24	LV	CELLTYPE	control_LMNA	12	18	Mural
SLC44A1	0.572	0.00212	0.0819	0.159	6.09	16.9	0.000212	2.67	LV	CELLTYPE	control_LMNA	12	18	Mural
ANKAR	0.571	0.00149	0.158	0.269	6.95	18.3	0.000127	2.83	LV	CELLTYPE	control_LMNA	12	18	Mural
PIK3C3	0.571	0.00111	0.103	0.188	6.35	19.7	8.09e-05	2.95	LV	CELLTYPE	control_LMNA	12	18	Mural
RBM33	0.571	0.0011	0.196	0.337	7.23	19.7	7.98e-05	2.96	LV	CELLTYPE	control_LMNA	12	18	Mural
RFC3	0.571	0.000659	0.0424	0.0714	5.09	22	3.7e-05	3.18	LV	CELLTYPE	control_LMNA	12	18	Mural
SMARCA2	0.571	0.000207	0.102	0.206	6.42	27.5	6.83e-06	3.68	LV	CELLTYPE	control_LMNA	12	18	Mural
TPM1	0.571	0.000389	0.918	1.73	9.59	24.5	1.69e-05	3.41	LV	CELLTYPE	control_LMNA	12	18	Mural
DHTKD1	0.57	0.00305	0.0371	0.0608	4.92	15.5	0.000356	2.52	LV	CELLTYPE	control_LMNA	12	18	Mural
ENTPD6	0.57	0.00303	0.0358	0.0645	4.93	15.5	0.000353	2.52	LV	CELLTYPE	control_LMNA	12	18	Mural
EZR	0.57	0.02	0.193	0.358	7.34	9.04	0.00475	1.7	LV	CELLTYPE	control_LMNA	12	18	Mural
SERTAD2	0.57	0.00445	0.031	0.0587	4.72	14.1	0.000612	2.35	LV	CELLTYPE	control_LMNA	12	18	Mural
CACNA1H	0.569	0.0152	0.0742	0.127	5.88	9.89	0.00329	1.82	LV	CELLTYPE	control_LMNA	12	18	Mural
CCDC146	0.569	0.00202	0.0671	0.129	5.78	17.1	0.000198	2.69	LV	CELLTYPE	control_LMNA	12	18	Mural
SGMS1	0.569	0.000466	0.296	0.58	7.95	23.6	2.22e-05	3.33	LV	CELLTYPE	control_LMNA	12	18	Mural
AHDC1	0.568	0.0067	0.0661	0.128	5.79	12.6	0.0011	2.17	LV	CELLTYPE	control_LMNA	12	18	Mural
LRRC37B	0.568	0.000608	0.0431	0.0766	5.13	22.4	3.23e-05	3.22	LV	CELLTYPE	control_LMNA	12	18	Mural
AL133523.1	0.567	0.0365	0.0301	0.041	4.45	7.23	0.0107	1.44	LV	CELLTYPE	control_LMNA	12	18	Mural
AP4B1	0.567	0.0178	0.0127	0.0263	3.51	9.41	0.00404	1.75	LV	CELLTYPE	control_LMNA	12	18	Mural
CDYL	0.567	0.000628	0.118	0.215	6.57	22.3	3.4e-05	3.2	LV	CELLTYPE	control_LMNA	12	18	Mural
NES	0.567	0.0127	0.0967	0.181	6.3	10.5	0.0026	1.9	LV	CELLTYPE	control_LMNA	12	18	Mural
RAD21	0.567	0.00155	0.077	0.158	6.04	18.2	0.000136	2.81	LV	CELLTYPE	control_LMNA	12	18	Mural
TMLHE-AS1	0.567	0.0404	0.078	0.0985	5.78	6.94	0.0123	1.39	LV	CELLTYPE	control_LMNA	12	18	Mural
TRAPPC8	0.567	0.000867	0.113	0.184	6.41	20.7	5.73e-05	3.06	LV	CELLTYPE	control_LMNA	12	18	Mural
TSC22D2	0.567	0.00232	0.113	0.213	6.5	16.6	0.000241	2.63	LV	CELLTYPE	control_LMNA	12	18	Mural
ERI2	0.566	0.0442	0.0151	0.0252	3.65	6.68	0.0139	1.36	LV	CELLTYPE	control_LMNA	12	18	Mural
MAP4K5	0.566	0.000326	0.146	0.287	6.91	25.3	1.32e-05	3.49	LV	CELLTYPE	control_LMNA	12	18	Mural
METAP1	0.566	0.0218	0.0437	0.0814	5.13	8.78	0.00533	1.66	LV	CELLTYPE	control_LMNA	12	18	Mural
PEX1	0.566	0.00293	0.0687	0.102	5.69	15.7	0.000333	2.53	LV	CELLTYPE	control_LMNA	12	18	Mural
PKNOX1	0.566	0.000495	0.0604	0.101	5.56	23.3	2.45e-05	3.31	LV	CELLTYPE	control_LMNA	12	18	Mural
RAB4A	0.566	0.0018	0.0239	0.0459	4.36	17.6	0.000167	2.75	LV	CELLTYPE	control_LMNA	12	18	Mural
TAF4	0.566	0.00852	0.0292	0.0586	4.62	11.8	0.00151	2.07	LV	CELLTYPE	control_LMNA	12	18	Mural
USP24	0.566	0.00121	0.181	0.333	7.18	19.2	9.37e-05	2.92	LV	CELLTYPE	control_LMNA	12	18	Mural
CBLL1	0.565	0.0143	0.0336	0.0483	4.65	10.1	0.00303	1.84	LV	CELLTYPE	control_LMNA	12	18	Mural
PACS2	0.565	0.00182	0.0503	0.0928	5.37	17.5	0.000171	2.74	LV	CELLTYPE	control_LMNA	12	18	Mural
AC015813.2	0.564	0.0222	0.0272	0.0585	4.55	8.72	0.00546	1.65	LV	CELLTYPE	control_LMNA	12	18	Mural
XPR1	0.564	0.000872	0.129	0.249	6.74	20.7	5.79e-05	3.06	LV	CELLTYPE	control_LMNA	12	18	Mural
ADD1	0.563	0.000333	0.252	0.44	7.62	25.2	1.36e-05	3.48	LV	CELLTYPE	control_LMNA	12	18	Mural
ISPD	0.563	0.00167	0.0595	0.113	5.64	17.9	0.000151	2.78	LV	CELLTYPE	control_LMNA	12	18	Mural
SMARCA5	0.563	0.000879	0.096	0.173	6.26	20.6	5.86e-05	3.06	LV	CELLTYPE	control_LMNA	12	18	Mural
FGD4	0.562	0.0259	0.471	0.89	8.55	8.25	0.00674	1.59	LV	CELLTYPE	control_LMNA	12	18	Mural
MARVELD1	0.562	0.0357	0.0174	0.0427	4.01	7.3	0.0104	1.45	LV	CELLTYPE	control_LMNA	12	18	Mural
NCOA7	0.562	0.004	0.107	0.203	6.44	14.5	0.000526	2.4	LV	CELLTYPE	control_LMNA	12	18	Mural
ZDHHC14	0.562	0.0172	0.0738	0.161	6	9.51	0.00388	1.76	LV	CELLTYPE	control_LMNA	12	18	Mural
ALMS1	0.561	0.000496	0.112	0.193	6.44	23.3	2.46e-05	3.3	LV	CELLTYPE	control_LMNA	12	18	Mural
ARID5B	0.561	0.0175	0.227	0.505	7.64	9.46	0.00396	1.76	LV	CELLTYPE	control_LMNA	12	18	Mural
ATP11B	0.561	0.000349	0.145	0.252	6.84	25	1.45e-05	3.46	LV	CELLTYPE	control_LMNA	12	18	Mural
EPS15	0.561	8.31e-05	0.283	0.528	7.86	32.2	1.78e-06	4.08	LV	CELLTYPE	control_LMNA	12	18	Mural
MBNL1	0.561	0.00259	0.953	1.86	9.59	16.1	0.000284	2.59	LV	CELLTYPE	control_LMNA	12	18	Mural
STK24	0.561	0.00118	0.125	0.21	6.57	19.3	9.07e-05	2.93	LV	CELLTYPE	control_LMNA	12	18	Mural
TMEM72-AS1	0.561	0.0201	0.0306	0.0515	4.62	9.02	0.00478	1.7	LV	CELLTYPE	control_LMNA	12	18	Mural
ZNF133	0.561	0.00308	0.0304	0.056	4.67	15.5	0.00036	2.51	LV	CELLTYPE	control_LMNA	12	18	Mural
WDR35	0.56	0.0127	0.0507	0.0909	5.32	10.5	0.00259	1.9	LV	CELLTYPE	control_LMNA	12	18	Mural
GABPA	0.559	0.00265	0.0341	0.0692	4.84	16	0.000293	2.58	LV	CELLTYPE	control_LMNA	12	18	Mural
STIM1	0.559	0.00111	0.205	0.371	7.37	19.7	8.05e-05	2.96	LV	CELLTYPE	control_LMNA	12	18	Mural
ZNF780B	0.559	0.00235	0.0654	0.118	5.72	16.5	0.000246	2.63	LV	CELLTYPE	control_LMNA	12	18	Mural
HACE1	0.558	0.00701	0.0532	0.11	5.51	12.4	0.00117	2.15	LV	CELLTYPE	control_LMNA	12	18	Mural
PAK1	0.558	0.0111	0.0343	0.0736	4.95	10.9	0.00216	1.95	LV	CELLTYPE	control_LMNA	12	18	Mural
CALCOCO2	0.557	0.00421	0.136	0.223	6.73	14.3	0.000563	2.38	LV	CELLTYPE	control_LMNA	12	18	Mural
MARCH3	0.557	0.0351	0.0698	0.138	5.88	7.35	0.0101	1.46	LV	CELLTYPE	control_LMNA	12	18	Mural
YTHDC1	0.557	0.00313	0.113	0.208	6.49	15.4	0.000372	2.5	LV	CELLTYPE	control_LMNA	12	18	Mural
CCNB1IP1	0.556	0.0312	0.0563	0.0898	5.42	7.71	0.00862	1.51	LV	CELLTYPE	control_LMNA	12	18	Mural
TMEM164	0.556	0.00184	0.0485	0.0884	5.33	17.4	0.000176	2.73	LV	CELLTYPE	control_LMNA	12	18	Mural
BBS2	0.555	0.00508	0.041	0.0688	5.01	13.5	0.000754	2.29	LV	CELLTYPE	control_LMNA	12	18	Mural
CASD1	0.555	0.000327	0.0803	0.133	5.96	25.3	1.33e-05	3.49	LV	CELLTYPE	control_LMNA	12	18	Mural
EFCAB2	0.555	0.00465	0.186	0.282	7.11	13.9	0.000659	2.33	LV	CELLTYPE	control_LMNA	12	18	Mural
ZFP2	0.555	0.0378	0.0135	0.0225	3.5	7.13	0.0112	1.42	LV	CELLTYPE	control_LMNA	12	18	Mural
AKAP1	0.554	0.0061	0.0359	0.075	4.95	12.9	0.000972	2.21	LV	CELLTYPE	control_LMNA	12	18	Mural
DYRK1A	0.554	0.00119	0.297	0.552	7.89	19.3	9.17e-05	2.93	LV	CELLTYPE	control_LMNA	12	18	Mural
PLEKHG1	0.554	0.0301	0.0292	0.0621	4.71	7.82	0.00818	1.52	LV	CELLTYPE	control_LMNA	12	18	Mural
CCDC28A	0.553	0.0157	0.0282	0.0503	4.57	9.79	0.00343	1.81	LV	CELLTYPE	control_LMNA	12	18	Mural
FAM120A	0.553	0.0046	0.111	0.226	6.51	13.9	0.000647	2.34	LV	CELLTYPE	control_LMNA	12	18	Mural
ADIPOR2	0.552	0.00209	0.116	0.202	6.54	17	0.000207	2.68	LV	CELLTYPE	control_LMNA	12	18	Mural
TCFL5	0.552	0.0316	0.0121	0.0214	3.39	7.67	0.00876	1.5	LV	CELLTYPE	control_LMNA	12	18	Mural
ACACB	0.551	0.0167	0.143	0.241	6.83	9.59	0.00375	1.78	LV	CELLTYPE	control_LMNA	12	18	Mural
ZSWIM6	0.551	0.00154	0.203	0.403	7.41	18.2	0.000134	2.81	LV	CELLTYPE	control_LMNA	12	18	Mural
ABCA6	0.55	0.0198	0.0779	0.156	6.07	9.07	0.00468	1.7	LV	CELLTYPE	control_LMNA	12	18	Mural
NADK	0.55	0.0381	0.034	0.0627	4.83	7.11	0.0114	1.42	LV	CELLTYPE	control_LMNA	12	18	Mural
PTEN	0.55	0.00225	1.68	2.84	10.4	16.7	0.00023	2.65	LV	CELLTYPE	control_LMNA	12	18	Mural
ZNF197	0.549	0.00279	0.0602	0.0892	5.49	15.8	0.000314	2.55	LV	CELLTYPE	control_LMNA	12	18	Mural
ZNF844	0.549	0.038	0.0206	0.033	4	7.12	0.0113	1.42	LV	CELLTYPE	control_LMNA	12	18	Mural
CNTRL	0.548	0.00154	0.0704	0.126	5.84	18.2	0.000135	2.81	LV	CELLTYPE	control_LMNA	12	18	Mural
N4BP2L1	0.548	0.00294	0.0622	0.126	5.73	15.6	0.000336	2.53	LV	CELLTYPE	control_LMNA	12	18	Mural
ZNF793	0.548	0.029	0.0184	0.0346	3.99	7.92	0.00783	1.54	LV	CELLTYPE	control_LMNA	12	18	Mural
AL158152.2	0.547	0.00654	0.147	0.195	6.68	12.6	0.00106	2.18	LV	CELLTYPE	control_LMNA	12	18	Mural
KLF13	0.547	0.00323	0.0933	0.136	6.1	15.2	0.000391	2.49	LV	CELLTYPE	control_LMNA	12	18	Mural
TNS2	0.547	0.00208	0.335	0.576	8.05	17	0.000207	2.68	LV	CELLTYPE	control_LMNA	12	18	Mural
HNRNPU	0.546	0.00569	0.255	0.469	7.64	13.1	0.000879	2.24	LV	CELLTYPE	control_LMNA	12	18	Mural
NECTIN3	0.546	0.000772	0.06	0.0982	5.53	21.2	4.86e-05	3.11	LV	CELLTYPE	control_LMNA	12	18	Mural
TNRC6A	0.546	0.00551	0.566	0.888	8.69	13.2	0.000841	2.26	LV	CELLTYPE	control_LMNA	12	18	Mural
ADCY9	0.545	0.00853	0.084	0.185	6.24	11.7	0.00152	2.07	LV	CELLTYPE	control_LMNA	12	18	Mural
FAM241A	0.545	0.0177	0.154	0.298	6.94	9.42	0.00402	1.75	LV	CELLTYPE	control_LMNA	12	18	Mural
HP1BP3	0.545	0.000748	0.217	0.389	7.43	21.4	4.59e-05	3.13	LV	CELLTYPE	control_LMNA	12	18	Mural
NUDT4	0.545	0.0119	0.16	0.288	7	10.6	0.00239	1.92	LV	CELLTYPE	control_LMNA	12	18	Mural
DGCR8	0.544	0.00535	0.0715	0.11	5.74	13.3	0.000812	2.27	LV	CELLTYPE	control_LMNA	12	18	Mural
GNB5	0.544	0.0022	0.0299	0.0603	4.71	16.8	0.000223	2.66	LV	CELLTYPE	control_LMNA	12	18	Mural
PABPN1	0.544	0.0235	0.0819	0.106	5.84	8.54	0.00593	1.63	LV	CELLTYPE	control_LMNA	12	18	Mural
SLC9B1	0.544	0.0449	0.0291	0.0531	4.57	6.63	0.0142	1.35	LV	CELLTYPE	control_LMNA	12	18	Mural
CEP192	0.543	0.000234	0.0977	0.19	6.34	26.9	8.07e-06	3.63	LV	CELLTYPE	control_LMNA	12	18	Mural
CHST3	0.543	0.00792	0.0366	0.0624	4.88	12	0.00137	2.1	LV	CELLTYPE	control_LMNA	12	18	Mural
CREBRF	0.543	0.000976	0.113	0.208	6.52	20.2	6.76e-05	3.01	LV	CELLTYPE	control_LMNA	12	18	Mural
FBXL3	0.543	0.000683	0.113	0.196	6.48	21.8	3.92e-05	3.17	LV	CELLTYPE	control_LMNA	12	18	Mural
HIVEP3	0.543	0.00751	0.08	0.157	6.11	12.2	0.00129	2.12	LV	CELLTYPE	control_LMNA	12	18	Mural
RMDN2	0.543	0.0121	0.0204	0.0392	4.12	10.6	0.00244	1.92	LV	CELLTYPE	control_LMNA	12	18	Mural
CEP112	0.542	0.00432	0.186	0.353	7.23	14.2	0.000585	2.36	LV	CELLTYPE	control_LMNA	12	18	Mural
KCTD1	0.542	0.0361	0.0381	0.0871	5.07	7.27	0.0105	1.44	LV	CELLTYPE	control_LMNA	12	18	Mural
ZNF516	0.542	0.0191	0.0424	0.0895	5.19	9.18	0.00446	1.72	LV	CELLTYPE	control_LMNA	12	18	Mural
TPP2	0.541	0.00569	0.1	0.189	6.32	13.1	0.00088	2.24	LV	CELLTYPE	control_LMNA	12	18	Mural
TUBG2	0.541	0.00909	0.0251	0.0407	4.35	11.5	0.00167	2.04	LV	CELLTYPE	control_LMNA	12	18	Mural
TUBGCP5	0.541	0.00117	0.0498	0.0881	5.33	19.4	8.93e-05	2.93	LV	CELLTYPE	control_LMNA	12	18	Mural
ZNF462	0.541	0.00485	0.0843	0.178	6.17	13.7	0.0007	2.31	LV	CELLTYPE	control_LMNA	12	18	Mural
IPO8	0.54	0.00162	0.0475	0.0918	5.29	18	0.000144	2.79	LV	CELLTYPE	control_LMNA	12	18	Mural
KLC1	0.54	0.000294	0.117	0.213	6.57	25.8	1.13e-05	3.53	LV	CELLTYPE	control_LMNA	12	18	Mural
UPRT	0.54	0.0256	0.0142	0.0237	3.53	8.29	0.00662	1.59	LV	CELLTYPE	control_LMNA	12	18	Mural
WDR48	0.54	0.00129	0.0526	0.107	5.52	19	0.000102	2.89	LV	CELLTYPE	control_LMNA	12	18	Mural
FAM13A-AS1	0.539	0.0418	0.0203	0.0331	4.06	6.84	0.0129	1.38	LV	CELLTYPE	control_LMNA	12	18	Mural
MARF1	0.539	0.0015	0.0498	0.096	5.38	18.3	0.000129	2.82	LV	CELLTYPE	control_LMNA	12	18	Mural
CCDC92	0.538	0.0189	0.361	0.57	8.06	9.22	0.00439	1.72	LV	CELLTYPE	control_LMNA	12	18	Mural
FAS	0.538	0.0277	0.048	0.0964	5.31	8.05	0.00737	1.56	LV	CELLTYPE	control_LMNA	12	18	Mural
PKD2	0.538	0.0129	0.255	0.456	7.64	10.4	0.00266	1.89	LV	CELLTYPE	control_LMNA	12	18	Mural
ZBTB1	0.538	0.00299	0.078	0.136	5.91	15.6	0.000346	2.52	LV	CELLTYPE	control_LMNA	12	18	Mural
CCDC93	0.537	0.00229	0.0617	0.114	5.65	16.6	0.000237	2.64	LV	CELLTYPE	control_LMNA	12	18	Mural
DAAM2	0.537	0.00689	0.616	1.04	8.91	12.5	0.00115	2.16	LV	CELLTYPE	control_LMNA	12	18	Mural
DTWD1	0.537	0.00981	0.112	0.189	6.42	11.3	0.00184	2.01	LV	CELLTYPE	control_LMNA	12	18	Mural
FBXO31	0.537	0.0151	0.0406	0.0733	5.05	9.92	0.00325	1.82	LV	CELLTYPE	control_LMNA	12	18	Mural
LIN52	0.537	0.00182	0.0914	0.141	6.13	17.5	0.000172	2.74	LV	CELLTYPE	control_LMNA	12	18	Mural
RXRA	0.537	0.0351	0.0337	0.077	4.92	7.35	0.0101	1.46	LV	CELLTYPE	control_LMNA	12	18	Mural
SP110	0.537	0.0103	0.0366	0.0728	4.93	11.1	0.00195	1.99	LV	CELLTYPE	control_LMNA	12	18	Mural
ZNF559-ZNF177	0.537	0.00464	0.0221	0.0419	4.25	13.9	0.000655	2.33	LV	CELLTYPE	control_LMNA	12	18	Mural
PTPN12	0.536	0.000659	0.347	0.614	8.09	22	3.7e-05	3.18	LV	CELLTYPE	control_LMNA	12	18	Mural
PBX3	0.535	0.0024	0.245	0.458	7.62	16.4	0.000255	2.62	LV	CELLTYPE	control_LMNA	12	18	Mural
PHACTR2	0.535	0.00299	0.198	0.356	7.3	15.6	0.000344	2.52	LV	CELLTYPE	control_LMNA	12	18	Mural
PICK1	0.535	0.0323	0.0103	0.0203	3.24	7.6	0.00906	1.49	LV	CELLTYPE	control_LMNA	12	18	Mural
RAPGEF2	0.535	0.00217	0.777	1.5	9.33	16.8	0.000218	2.66	LV	CELLTYPE	control_LMNA	12	18	Mural
TUBE1	0.535	0.00138	0.0304	0.0614	4.73	18.7	0.000113	2.86	LV	CELLTYPE	control_LMNA	12	18	Mural
IQCJ-SCHIP1	0.534	0.00749	0.0967	0.169	6.27	12.2	0.00128	2.13	LV	CELLTYPE	control_LMNA	12	18	Mural
TTF2	0.534	0.027	0.0215	0.0424	4.23	8.12	0.00716	1.57	LV	CELLTYPE	control_LMNA	12	18	Mural
ZNF140	0.534	0.00279	0.0334	0.0518	4.69	15.8	0.000314	2.55	LV	CELLTYPE	control_LMNA	12	18	Mural
SESTD1	0.533	0.00148	0.0737	0.147	5.96	18.4	0.000126	2.83	LV	CELLTYPE	control_LMNA	12	18	Mural
NAF1	0.532	0.0157	0.0431	0.0897	5.19	9.79	0.00343	1.81	LV	CELLTYPE	control_LMNA	12	18	Mural
GRAMD2B	0.53	0.00254	0.0954	0.169	6.26	16.2	0.000277	2.6	LV	CELLTYPE	control_LMNA	12	18	Mural
RBPMS	0.53	0.00412	1.46	2.82	10.2	14.4	0.000545	2.39	LV	CELLTYPE	control_LMNA	12	18	Mural
ACTN4	0.529	0.0366	0.201	0.365	7.29	7.21	0.0108	1.44	LV	CELLTYPE	control_LMNA	12	18	Mural
ATP9B	0.529	0.00139	0.219	0.39	7.44	18.7	0.000114	2.86	LV	CELLTYPE	control_LMNA	12	18	Mural
MAPK1	0.529	0.00078	0.154	0.274	6.94	21.2	4.91e-05	3.11	LV	CELLTYPE	control_LMNA	12	18	Mural
PCNX1	0.529	0.00357	0.157	0.293	6.98	14.9	0.00045	2.45	LV	CELLTYPE	control_LMNA	12	18	Mural
SMAD2	0.529	0.000675	0.132	0.236	6.71	21.9	3.85e-05	3.17	LV	CELLTYPE	control_LMNA	12	18	Mural
AC009126.1	0.528	0.0202	0.0151	0.0278	3.69	9.01	0.00481	1.69	LV	CELLTYPE	control_LMNA	12	18	Mural
KANK1	0.528	0.0153	0.477	0.86	8.6	9.86	0.00333	1.81	LV	CELLTYPE	control_LMNA	12	18	Mural
MAP4K3	0.528	0.00252	0.285	0.541	7.83	16.2	0.000274	2.6	LV	CELLTYPE	control_LMNA	12	18	Mural
SLC16A2	0.528	0.0418	0.0216	0.0374	4.11	6.84	0.0129	1.38	LV	CELLTYPE	control_LMNA	12	18	Mural
LHFPL2	0.527	0.0443	0.0571	0.0945	5.42	6.67	0.0139	1.35	LV	CELLTYPE	control_LMNA	12	18	Mural
NRSN2-AS1	0.527	0.0108	0.0644	0.113	5.73	11	0.00208	1.97	LV	CELLTYPE	control_LMNA	12	18	Mural
SPOPL	0.527	0.00378	0.0862	0.163	6.13	14.6	0.000488	2.42	LV	CELLTYPE	control_LMNA	12	18	Mural
XRN1	0.527	0.000288	0.231	0.397	7.49	25.9	1.09e-05	3.54	LV	CELLTYPE	control_LMNA	12	18	Mural
NR1D2	0.526	0.0365	0.135	0.238	6.7	7.23	0.0108	1.44	LV	CELLTYPE	control_LMNA	12	18	Mural
SLC23A2	0.526	0.00199	0.0645	0.112	5.69	17.2	0.000194	2.7	LV	CELLTYPE	control_LMNA	12	18	Mural
SRRM2	0.526	0.00738	0.402	0.6	8.18	12.2	0.00126	2.13	LV	CELLTYPE	control_LMNA	12	18	Mural
ACBD6	0.525	0.000947	0.158	0.272	6.95	20.3	6.45e-05	3.02	LV	CELLTYPE	control_LMNA	12	18	Mural
AXIN1	0.525	0.0203	0.0239	0.0402	4.3	8.99	0.00486	1.69	LV	CELLTYPE	control_LMNA	12	18	Mural
EPM2A	0.525	0.00904	0.0348	0.0587	4.82	11.5	0.00165	2.04	LV	CELLTYPE	control_LMNA	12	18	Mural
ANAPC4	0.524	0.00362	0.046	0.0941	5.29	14.8	0.00046	2.44	LV	CELLTYPE	control_LMNA	12	18	Mural
SAV1	0.524	0.0402	0.0429	0.0685	4.99	6.96	0.0122	1.4	LV	CELLTYPE	control_LMNA	12	18	Mural
AC013394.1	0.523	0.00781	0.217	0.3	7.25	12	0.00135	2.11	LV	CELLTYPE	control_LMNA	12	18	Mural
MMP24OS	0.523	0.00317	0.0795	0.137	5.97	15.3	0.000379	2.5	LV	CELLTYPE	control_LMNA	12	18	Mural
ROCK2	0.523	0.00252	0.492	0.963	8.66	16.2	0.000274	2.6	LV	CELLTYPE	control_LMNA	12	18	Mural
RYK	0.523	0.0396	0.206	0.316	7.21	7	0.0119	1.4	LV	CELLTYPE	control_LMNA	12	18	Mural
CBLB	0.522	0.0355	0.574	1.02	8.78	7.32	0.0103	1.45	LV	CELLTYPE	control_LMNA	12	18	Mural
CYP4X1	0.522	0.0122	0.0425	0.0782	5.15	10.6	0.00246	1.91	LV	CELLTYPE	control_LMNA	12	18	Mural
SUCO	0.522	0.00137	0.0704	0.14	5.87	18.7	0.000112	2.86	LV	CELLTYPE	control_LMNA	12	18	Mural
TSHZ1	0.522	0.0321	0.0288	0.06	4.6	7.62	0.00897	1.49	LV	CELLTYPE	control_LMNA	12	18	Mural
UBAC2	0.522	0.000302	0.147	0.276	6.92	25.7	1.18e-05	3.52	LV	CELLTYPE	control_LMNA	12	18	Mural
ANXA4	0.521	0.00512	0.0782	0.133	5.96	13.5	0.000766	2.29	LV	CELLTYPE	control_LMNA	12	18	Mural
ELP4	0.521	0.000136	0.158	0.289	6.99	29.6	3.67e-06	3.87	LV	CELLTYPE	control_LMNA	12	18	Mural
FGGY	0.521	0.006	0.0542	0.098	5.46	12.9	0.000952	2.22	LV	CELLTYPE	control_LMNA	12	18	Mural
NDUFAF6	0.521	0.00259	0.0913	0.156	6.19	16.1	0.000284	2.59	LV	CELLTYPE	control_LMNA	12	18	Mural
USP25	0.521	0.0042	0.141	0.276	6.84	14.3	0.000561	2.38	LV	CELLTYPE	control_LMNA	12	18	Mural
VAMP4	0.521	0.00946	0.033	0.0594	4.76	11.4	0.00176	2.02	LV	CELLTYPE	control_LMNA	12	18	Mural
CEP78	0.52	0.00801	0.019	0.0386	4.05	12	0.00139	2.1	LV	CELLTYPE	control_LMNA	12	18	Mural
CPEB2	0.52	0.0195	0.0449	0.0826	5.17	9.12	0.00459	1.71	LV	CELLTYPE	control_LMNA	12	18	Mural
LRRCC1	0.52	0.04	0.0138	0.0247	3.54	6.97	0.0121	1.4	LV	CELLTYPE	control_LMNA	12	18	Mural
TDRD7	0.52	0.00193	0.0351	0.0602	4.82	17.3	0.000186	2.72	LV	CELLTYPE	control_LMNA	12	18	Mural
YPEL5	0.52	0.0069	0.0284	0.057	4.62	12.4	0.00115	2.16	LV	CELLTYPE	control_LMNA	12	18	Mural
APAF1	0.519	0.0125	0.0288	0.0484	4.52	10.5	0.00255	1.9	LV	CELLTYPE	control_LMNA	12	18	Mural
AL357153.2	0.518	0.0099	0.0421	0.0829	5.13	11.3	0.00185	2	LV	CELLTYPE	control_LMNA	12	18	Mural
GAB1	0.518	0.0191	0.376	0.672	8.22	9.2	0.00444	1.72	LV	CELLTYPE	control_LMNA	12	18	Mural
IQCB1	0.518	0.00561	0.0885	0.151	6.1	13.2	0.000862	2.25	LV	CELLTYPE	control_LMNA	12	18	Mural
ZNF518A	0.518	0.000935	0.11	0.206	6.5	20.4	6.3e-05	3.03	LV	CELLTYPE	control_LMNA	12	18	Mural
CAB39	0.517	0.00117	0.112	0.204	6.49	19.4	8.83e-05	2.93	LV	CELLTYPE	control_LMNA	12	18	Mural
METTL25	0.517	0.00709	0.0555	0.1	5.48	12.4	0.00119	2.15	LV	CELLTYPE	control_LMNA	12	18	Mural
ALDH7A1	0.516	0.00895	0.0596	0.0952	5.54	11.6	0.00163	2.05	LV	CELLTYPE	control_LMNA	12	18	Mural
CDK19	0.516	0.000549	0.0825	0.138	6.03	22.9	2.8e-05	3.26	LV	CELLTYPE	control_LMNA	12	18	Mural
DLD	0.516	0.00551	0.0813	0.138	6.03	13.2	0.00084	2.26	LV	CELLTYPE	control_LMNA	12	18	Mural
EVI5	0.516	0.000535	0.354	0.597	8.09	23	2.71e-05	3.27	LV	CELLTYPE	control_LMNA	12	18	Mural
NBPF9	0.516	0.00678	0.0332	0.065	4.84	12.5	0.00112	2.17	LV	CELLTYPE	control_LMNA	12	18	Mural
PLGRKT	0.516	0.0151	0.0366	0.0691	4.88	9.91	0.00327	1.82	LV	CELLTYPE	control_LMNA	12	18	Mural
PPP1R12B	0.516	0.0127	0.356	0.702	8.23	10.5	0.00259	1.9	LV	CELLTYPE	control_LMNA	12	18	Mural
SLX4IP	0.516	0.0331	0.0315	0.063	4.69	7.52	0.00939	1.48	LV	CELLTYPE	control_LMNA	12	18	Mural
ZNF736	0.516	0.027	0.0368	0.0585	4.83	8.12	0.00716	1.57	LV	CELLTYPE	control_LMNA	12	18	Mural
ZNF783	0.516	0.00294	0.0322	0.0555	4.68	15.7	0.000335	2.53	LV	CELLTYPE	control_LMNA	12	18	Mural
BCL2L2-PABPN1	0.515	0.0489	0.0247	0.0383	4.24	6.4	0.0159	1.31	LV	CELLTYPE	control_LMNA	12	18	Mural
CDC42BPB	0.515	0.00278	0.14	0.24	6.76	15.8	0.000313	2.56	LV	CELLTYPE	control_LMNA	12	18	Mural
FXR1	0.515	0.00114	0.133	0.228	6.68	19.5	8.5e-05	2.94	LV	CELLTYPE	control_LMNA	12	18	Mural
RAB40B	0.515	0.0219	0.0126	0.0244	3.52	8.76	0.00538	1.66	LV	CELLTYPE	control_LMNA	12	18	Mural
RORA	0.515	0.024	1.03	1.92	9.71	8.48	0.00609	1.62	LV	CELLTYPE	control_LMNA	12	18	Mural
AC016831.7	0.514	0.00267	1.28	2.31	10	16	0.000297	2.57	LV	CELLTYPE	control_LMNA	12	18	Mural
AC104123.1	0.514	0.017	0.0549	0.113	5.55	9.55	0.00381	1.77	LV	CELLTYPE	control_LMNA	12	18	Mural
ACVR1B	0.514	0.0147	0.0759	0.136	5.89	9.99	0.00316	1.83	LV	CELLTYPE	control_LMNA	12	18	Mural
BMPR1A	0.514	0.000966	0.322	0.549	7.96	20.2	6.67e-05	3.01	LV	CELLTYPE	control_LMNA	12	18	Mural
CEP70	0.514	0.00221	0.0457	0.0799	5.23	16.7	0.000225	2.66	LV	CELLTYPE	control_LMNA	12	18	Mural
SND1	0.514	0.00684	0.139	0.263	6.79	12.5	0.00113	2.16	LV	CELLTYPE	control_LMNA	12	18	Mural
TRIM38	0.514	0.00995	0.0689	0.107	5.68	11.2	0.00187	2	LV	CELLTYPE	control_LMNA	12	18	Mural
ZCCHC2	0.514	0.00312	0.0463	0.0901	5.28	15.4	0.000369	2.51	LV	CELLTYPE	control_LMNA	12	18	Mural
FAM168A	0.513	0.00112	0.194	0.356	7.3	19.6	8.3e-05	2.95	LV	CELLTYPE	control_LMNA	12	18	Mural
HDGFL3	0.513	0.00764	0.134	0.206	6.61	12.1	0.00131	2.12	LV	CELLTYPE	control_LMNA	12	18	Mural
KIAA1671	0.513	0.0416	0.0212	0.0429	4.24	6.85	0.0128	1.38	LV	CELLTYPE	control_LMNA	12	18	Mural
LATS2	0.513	0.00456	0.0826	0.144	6.04	14	0.000636	2.34	LV	CELLTYPE	control_LMNA	12	18	Mural
NCK2	0.513	0.0246	0.308	0.506	7.84	8.4	0.00629	1.61	LV	CELLTYPE	control_LMNA	12	18	Mural
SPOP	0.513	0.000645	0.139	0.214	6.69	22.1	3.57e-05	3.19	LV	CELLTYPE	control_LMNA	12	18	Mural
AGPAT3	0.512	0.00709	0.0746	0.129	5.86	12.3	0.00119	2.15	LV	CELLTYPE	control_LMNA	12	18	Mural
SLC2A4RG	0.512	0.0418	0.0264	0.0437	4.38	6.84	0.0129	1.38	LV	CELLTYPE	control_LMNA	12	18	Mural
ZNF142	0.512	0.0365	0.0226	0.0329	4.11	7.23	0.0107	1.44	LV	CELLTYPE	control_LMNA	12	18	Mural
ABCC5	0.511	0.00813	0.0675	0.124	5.76	11.9	0.00142	2.09	LV	CELLTYPE	control_LMNA	12	18	Mural
ANKRD36	0.511	0.00979	0.083	0.182	6.22	11.3	0.00183	2.01	LV	CELLTYPE	control_LMNA	12	18	Mural
ERMP1	0.511	0.0351	0.039	0.047	4.78	7.35	0.0102	1.45	LV	CELLTYPE	control_LMNA	12	18	Mural
FBF1	0.511	0.0365	0.02	0.0294	3.99	7.23	0.0107	1.44	LV	CELLTYPE	control_LMNA	12	18	Mural
NBPF15	0.511	0.00428	0.043	0.0831	5.16	14.2	0.000577	2.37	LV	CELLTYPE	control_LMNA	12	18	Mural
RTKN	0.511	0.0284	0.0143	0.024	3.6	7.98	0.0076	1.55	LV	CELLTYPE	control_LMNA	12	18	Mural
ZNF236	0.511	0.00462	0.0692	0.107	5.71	13.9	0.00065	2.34	LV	CELLTYPE	control_LMNA	12	18	Mural
AC124319.2	0.51	0.00508	0.0545	0.0811	5.35	13.5	0.000754	2.29	LV	CELLTYPE	control_LMNA	12	18	Mural
MIER1	0.51	0.000337	0.203	0.344	7.31	25.2	1.37e-05	3.47	LV	CELLTYPE	control_LMNA	12	18	Mural
PDZD8	0.51	0.000947	0.0757	0.139	5.92	20.3	6.46e-05	3.02	LV	CELLTYPE	control_LMNA	12	18	Mural
GSAP	0.509	0.0322	0.0433	0.0759	5.13	7.62	0.00898	1.49	LV	CELLTYPE	control_LMNA	12	18	Mural
STAU2	0.509	0.000207	0.11	0.184	6.42	27.5	6.82e-06	3.68	LV	CELLTYPE	control_LMNA	12	18	Mural
NXPE3	0.508	0.00591	0.0319	0.0563	4.71	13	0.000929	2.23	LV	CELLTYPE	control_LMNA	12	18	Mural
RASSF8	0.508	0.00952	0.088	0.153	6.08	11.4	0.00177	2.02	LV	CELLTYPE	control_LMNA	12	18	Mural
RUFY3	0.508	0.000594	0.311	0.523	7.9	22.6	3.1e-05	3.23	LV	CELLTYPE	control_LMNA	12	18	Mural
MIER3	0.507	0.0144	0.0197	0.0374	4.05	10.1	0.00304	1.84	LV	CELLTYPE	control_LMNA	12	18	Mural
SGTB	0.507	0.0262	0.0136	0.0226	3.5	8.21	0.00685	1.58	LV	CELLTYPE	control_LMNA	12	18	Mural
ATL1	0.506	0.0133	0.0342	0.0576	4.76	10.3	0.00276	1.88	LV	CELLTYPE	control_LMNA	12	18	Mural
C12orf45	0.506	0.0196	0.0534	0.0797	5.33	9.1	0.00463	1.71	LV	CELLTYPE	control_LMNA	12	18	Mural
HERC4	0.506	0.00638	0.433	0.656	8.3	12.7	0.00103	2.2	LV	CELLTYPE	control_LMNA	12	18	Mural
ULK1	0.506	0.00827	0.0637	0.106	5.67	11.9	0.00146	2.08	LV	CELLTYPE	control_LMNA	12	18	Mural
NCKAP5L	0.505	0.00946	0.0395	0.0583	4.92	11.4	0.00175	2.02	LV	CELLTYPE	control_LMNA	12	18	Mural
QSER1	0.505	0.00162	0.0661	0.117	5.71	18	0.000145	2.79	LV	CELLTYPE	control_LMNA	12	18	Mural
SAP30L	0.505	0.0407	0.0191	0.0296	3.91	6.92	0.0124	1.39	LV	CELLTYPE	control_LMNA	12	18	Mural
C5orf51	0.504	0.0256	0.0167	0.0297	3.81	8.28	0.00665	1.59	LV	CELLTYPE	control_LMNA	12	18	Mural
MRPS31	0.504	0.00111	0.0587	0.102	5.57	19.7	8.11e-05	2.95	LV	CELLTYPE	control_LMNA	12	18	Mural
TFDP1	0.504	0.0119	0.0241	0.0429	4.32	10.7	0.00237	1.93	LV	CELLTYPE	control_LMNA	12	18	Mural
ACVR2B	0.503	0.0448	0.0245	0.0425	4.26	6.64	0.0141	1.35	LV	CELLTYPE	control_LMNA	12	18	Mural
CPLANE1	0.503	0.00206	0.175	0.282	7.08	17	0.000203	2.69	LV	CELLTYPE	control_LMNA	12	18	Mural
GALNT2	0.503	0.0268	0.123	0.216	6.61	8.14	0.00709	1.57	LV	CELLTYPE	control_LMNA	12	18	Mural
MARCH8	0.503	0.00843	0.0479	0.0858	5.29	11.8	0.00149	2.07	LV	CELLTYPE	control_LMNA	12	18	Mural
ZFC3H1	0.503	0.000943	0.165	0.271	6.99	20.4	6.38e-05	3.03	LV	CELLTYPE	control_LMNA	12	18	Mural
APPL2	0.502	0.00114	0.122	0.178	6.49	19.5	8.45e-05	2.94	LV	CELLTYPE	control_LMNA	12	18	Mural
RERG	0.502	0.018	0.393	0.772	8.35	9.38	0.00409	1.75	LV	CELLTYPE	control_LMNA	12	18	Mural
URI1	0.502	0.017	0.188	0.291	7.09	9.54	0.00383	1.77	LV	CELLTYPE	control_LMNA	12	18	Mural
DROSHA	0.501	0.00195	0.056	0.104	5.5	17.2	0.000189	2.71	LV	CELLTYPE	control_LMNA	12	18	Mural
EFHD1	0.501	0.00437	0.285	0.474	7.77	14.1	0.000595	2.36	LV	CELLTYPE	control_LMNA	12	18	Mural
H1FX-AS1	0.501	0.0421	0.0176	0.0291	3.88	6.82	0.013	1.38	LV	CELLTYPE	control_LMNA	12	18	Mural
TRMT1L	0.501	0.0356	0.0229	0.0457	4.29	7.31	0.0103	1.45	LV	CELLTYPE	control_LMNA	12	18	Mural
GTF3C1	0.5	0.00149	0.0468	0.0799	5.21	18.3	0.000128	2.83	LV	CELLTYPE	control_LMNA	12	18	Mural
UBE2G2	0.5	0.0327	0.104	0.18	6.31	7.57	0.00917	1.49	LV	CELLTYPE	control_LMNA	12	18	Mural

## Sheet: PKP2_control
Gene	logFC	FDR	mean_exp_control	mean_exp_genotype	logCPM	F	PValue	FDR_plot	Region	annotation_level	comparison	Observations_genotype	Observations_reference	cell_state
CCL4	4.95	0.000751	0.000793	0.0151	1.63	27.2	1.21e-05	3.12	LV	CELLTYPE	control_PKP2	6	18	Mural
BICC1	2.64	6.55e-10	0.0871	0.572	7.09	168	5.83e-14	9.18	LV	CELLTYPE	control_PKP2	6	18	Mural
HBB	2.5	0.00528	0.00694	0.0438	3.57	18	0.000193	2.28	LV	CELLTYPE	control_PKP2	6	18	Mural
AL606807.1	2.48	0.000189	0.00215	0.0146	2.12	35.2	1.57e-06	3.72	LV	CELLTYPE	control_PKP2	6	18	Mural
FKBP5	2.24	4.72e-05	0.427	2.23	9.12	44.3	2.1e-07	4.33	LV	CELLTYPE	control_PKP2	6	18	Mural
MOB3B	2.23	2.33e-08	0.0421	0.229	5.9	116	6.24e-12	7.63	LV	CELLTYPE	control_PKP2	6	18	Mural
PTGDR2	2.1	0.000121	0.0172	0.0562	4.18	38	8.12e-07	3.92	LV	CELLTYPE	control_PKP2	6	18	Mural
TIPARP	2.04	6.75e-07	0.0259	0.126	5.12	77.3	7.22e-10	6.17	LV	CELLTYPE	control_PKP2	6	18	Mural
LINC01088	2.01	0.000246	0.0492	0.282	6.13	33.2	2.55e-06	3.61	LV	CELLTYPE	control_PKP2	6	18	Mural
AC063944.3	1.97	0.000438	0.00378	0.0189	2.55	30.2	5.47e-06	3.36	LV	CELLTYPE	control_PKP2	6	18	Mural
CARMIL1	1.97	1.42e-05	0.327	1.5	8.63	54.2	3e-08	4.85	LV	CELLTYPE	control_PKP2	6	18	Mural
HTR7	1.85	0.00158	0.00317	0.014	2.16	23.7	3.2e-05	2.8	LV	CELLTYPE	control_PKP2	6	18	Mural
ADARB2	1.79	0.000149	0.0781	0.338	6.55	36.6	1.13e-06	3.83	LV	CELLTYPE	control_PKP2	6	18	Mural
AFF3	1.79	1.69e-06	0.0677	0.29	6.37	70.6	1.96e-09	5.77	LV	CELLTYPE	control_PKP2	6	18	Mural
MTSS1	1.77	4.17e-06	0.152	0.6	7.39	62.9	6.69e-09	5.38	LV	CELLTYPE	control_PKP2	6	18	Mural
ZBTB16	1.77	3.34e-05	0.743	3.01	9.7	47.3	1.13e-07	4.48	LV	CELLTYPE	control_PKP2	6	18	Mural
PPM1H	1.74	9.17e-06	0.0193	0.0742	4.53	57.1	1.8e-08	5.04	LV	CELLTYPE	control_PKP2	6	18	Mural
TOX2	1.71	0.000109	0.0251	0.0948	4.84	39	6.6e-07	3.96	LV	CELLTYPE	control_PKP2	6	18	Mural
ADAMTS9-AS2	1.7	4.31e-05	0.636	2.3	9.42	45.1	1.76e-07	4.37	LV	CELLTYPE	control_PKP2	6	18	Mural
MUM1L1	1.69	0.000248	0.00402	0.0161	2.43	33.1	2.61e-06	3.61	LV	CELLTYPE	control_PKP2	6	18	Mural
KLF15	1.67	0.000174	0.00591	0.0221	2.9	35.6	1.43e-06	3.76	LV	CELLTYPE	control_PKP2	6	18	Mural
SCN7A	1.67	5.17e-07	0.704	2.62	9.59	81.3	4.15e-10	6.29	LV	CELLTYPE	control_PKP2	6	18	Mural
AC010173.1	1.66	3.44e-06	0.00966	0.0346	3.5	64.4	5.16e-09	5.46	LV	CELLTYPE	control_PKP2	6	18	Mural
AL512380.2	1.66	0.0381	0.00993	0.0292	3.54	9.88	0.0037	1.42	LV	CELLTYPE	control_PKP2	6	18	Mural
IZUMO4	1.64	0.000827	0.00392	0.0139	2.27	26.7	1.37e-05	3.08	LV	CELLTYPE	control_PKP2	6	18	Mural
AP000777.3	1.62	0.000135	0.00526	0.0183	2.69	37.3	9.64e-07	3.87	LV	CELLTYPE	control_PKP2	6	18	Mural
FSTL4	1.61	0.000983	0.00894	0.0339	3.53	25.9	1.73e-05	3.01	LV	CELLTYPE	control_PKP2	6	18	Mural
KCNB1	1.6	3.6e-07	0.0263	0.101	4.93	84.8	2.57e-10	6.44	LV	CELLTYPE	control_PKP2	6	18	Mural
AC092164.1	1.59	0.000121	0.0258	0.0924	4.89	38	8.21e-07	3.92	LV	CELLTYPE	control_PKP2	6	18	Mural
LGR6	1.55	0.000331	0.0164	0.0573	4.26	31.6	3.81e-06	3.48	LV	CELLTYPE	control_PKP2	6	18	Mural
MELTF-AS1	1.55	0.00469	0.00585	0.0198	2.78	18.5	0.000163	2.33	LV	CELLTYPE	control_PKP2	6	18	Mural
SLC22A18	1.53	0.00176	0.00649	0.0194	2.79	23.2	3.72e-05	2.75	LV	CELLTYPE	control_PKP2	6	18	Mural
GADD45G	1.5	0.0316	0.0189	0.0315	3.76	10.6	0.00273	1.5	LV	CELLTYPE	control_PKP2	6	18	Mural
DENND3	1.49	0.000104	0.207	0.677	7.71	39.5	5.91e-07	3.98	LV	CELLTYPE	control_PKP2	6	18	Mural
ELN	1.49	0.00958	0.0486	0.183	5.75	15.4	0.000456	2.02	LV	CELLTYPE	control_PKP2	6	18	Mural
LINC02585	1.49	3.34e-05	0.00697	0.0224	3.03	47.3	1.12e-07	4.48	LV	CELLTYPE	control_PKP2	6	18	Mural
PTPN13	1.48	8.24e-08	0.23	0.736	7.87	98.8	4.4e-11	7.08	LV	CELLTYPE	control_PKP2	6	18	Mural
TMTC1	1.48	5.34e-07	0.67	2.22	9.41	80.3	4.76e-10	6.27	LV	CELLTYPE	control_PKP2	6	18	Mural
RGS7BP	1.47	0.000657	0.0244	0.0812	4.71	28	9.71e-06	3.18	LV	CELLTYPE	control_PKP2	6	18	Mural
TSC22D3	1.46	2.25e-05	0.0728	0.249	6.31	50.5	6.02e-08	4.65	LV	CELLTYPE	control_PKP2	6	18	Mural
FLT1	1.45	4.31e-05	0.429	1.46	8.85	45.1	1.76e-07	4.37	LV	CELLTYPE	control_PKP2	6	18	Mural
CTDSPL	1.44	5.53e-07	0.111	0.354	6.81	79.3	5.42e-10	6.26	LV	CELLTYPE	control_PKP2	6	18	Mural
LINC02343	1.44	0.0019	0.00775	0.0232	3.15	22.8	4.21e-05	2.72	LV	CELLTYPE	control_PKP2	6	18	Mural
AC007262.2	1.43	0.000743	0.0196	0.0629	4.37	27.3	1.19e-05	3.13	LV	CELLTYPE	control_PKP2	6	18	Mural
AL365181.4	1.43	0.00114	0.00639	0.0216	2.96	25.2	2.1e-05	2.94	LV	CELLTYPE	control_PKP2	6	18	Mural
AL590617.2	1.43	0.000234	0.0188	0.0571	4.26	33.8	2.23e-06	3.63	LV	CELLTYPE	control_PKP2	6	18	Mural
BMP2	1.43	5.04e-05	0.0149	0.0466	3.96	43.8	2.29e-07	4.3	LV	CELLTYPE	control_PKP2	6	18	Mural
FOS	1.41	0.0348	0.0586	0.0761	5.56	10.3	0.00316	1.46	LV	CELLTYPE	control_PKP2	6	18	Mural
EPHA4	1.4	0.000285	0.0185	0.0584	4.29	32.4	3.1e-06	3.54	LV	CELLTYPE	control_PKP2	6	18	Mural
EGFR	1.38	3.78e-08	0.252	0.764	7.94	109	1.35e-11	7.42	LV	CELLTYPE	control_PKP2	6	18	Mural
MERTK	1.38	0.000119	0.057	0.172	5.83	38.3	7.6e-07	3.93	LV	CELLTYPE	control_PKP2	6	18	Mural
RANBP3L	1.38	0.000246	0.0261	0.0819	4.79	33.4	2.41e-06	3.61	LV	CELLTYPE	control_PKP2	6	18	Mural
HAPLN2	1.36	0.0014	0.0583	0.16	5.79	24.3	2.69e-05	2.86	LV	CELLTYPE	control_PKP2	6	18	Mural
AC002451.1	1.31	0.0104	0.00445	0.013	2.31	15.1	0.000514	1.98	LV	CELLTYPE	control_PKP2	6	18	Mural
GFRA1	1.31	0.0325	0.00642	0.0184	2.79	10.5	0.00283	1.49	LV	CELLTYPE	control_PKP2	6	18	Mural
MRC1	1.3	0.00306	0.00805	0.0232	3.09	20.5	8.61e-05	2.51	LV	CELLTYPE	control_PKP2	6	18	Mural
OPN4	1.29	0.00189	0.0127	0.038	3.8	22.9	4.13e-05	2.72	LV	CELLTYPE	control_PKP2	6	18	Mural
FBXO32	1.27	0.000239	0.0892	0.24	6.36	33.6	2.32e-06	3.62	LV	CELLTYPE	control_PKP2	6	18	Mural
NCKIPSD	1.27	0.000119	0.0254	0.0729	4.69	38.3	7.62e-07	3.93	LV	CELLTYPE	control_PKP2	6	18	Mural
ZFAND5	1.27	3.25e-06	0.0655	0.182	6	65.9	4.06e-09	5.49	LV	CELLTYPE	control_PKP2	6	18	Mural
ABTB2	1.26	0.00692	0.0739	0.226	6.26	16.8	0.000283	2.16	LV	CELLTYPE	control_PKP2	6	18	Mural
ATP10A	1.26	0.00199	0.139	0.394	6.99	22.5	4.64e-05	2.7	LV	CELLTYPE	control_PKP2	6	18	Mural
FOXO3	1.26	1.59e-07	0.38	1.07	8.5	92.1	9.92e-11	6.8	LV	CELLTYPE	control_PKP2	6	18	Mural
CCSAP	1.25	5.65e-05	0.00587	0.0159	2.65	43.2	2.62e-07	4.25	LV	CELLTYPE	control_PKP2	6	18	Mural
AL031599.1	1.24	0.0255	0.00547	0.0179	2.69	11.4	0.00199	1.59	LV	CELLTYPE	control_PKP2	6	18	Mural
AP002518.2	1.24	0.035	0.171	0.393	7.21	10.2	0.00322	1.46	LV	CELLTYPE	control_PKP2	6	18	Mural
AC245060.5	1.22	0.00142	0.00815	0.0199	3	24.2	2.78e-05	2.85	LV	CELLTYPE	control_PKP2	6	18	Mural
IGFBP3	1.22	0.0336	0.00929	0.0169	2.9	10.4	0.00297	1.47	LV	CELLTYPE	control_PKP2	6	18	Mural
SPSB1	1.21	0.000101	0.0339	0.0877	4.98	39.7	5.66e-07	4	LV	CELLTYPE	control_PKP2	6	18	Mural
TRIM22	1.2	0.000342	0.0625	0.166	5.89	31.4	4.05e-06	3.47	LV	CELLTYPE	control_PKP2	6	18	Mural
AC011405.1	1.19	0.000146	0.0306	0.0804	4.88	36.8	1.08e-06	3.84	LV	CELLTYPE	control_PKP2	6	18	Mural
KALRN	1.19	0.0001	0.687	1.91	9.36	39.8	5.54e-07	4	LV	CELLTYPE	control_PKP2	6	18	Mural
KCNQ3	1.19	0.000588	0.114	0.316	6.76	28.6	8.4e-06	3.23	LV	CELLTYPE	control_PKP2	6	18	Mural
RHOB	1.18	0.000721	0.15	0.385	7.16	27.5	1.12e-05	3.14	LV	CELLTYPE	control_PKP2	6	18	Mural
LAMB1	1.17	0.00178	0.277	0.735	8.02	23.2	3.79e-05	2.75	LV	CELLTYPE	control_PKP2	6	18	Mural
TUB	1.17	0.000681	0.00963	0.0255	3.34	27.8	1.03e-05	3.17	LV	CELLTYPE	control_PKP2	6	18	Mural
ALDH6A1	1.16	0.000135	0.0131	0.0343	3.73	37.3	9.72e-07	3.87	LV	CELLTYPE	control_PKP2	6	18	Mural
CHST7	1.16	0.00187	0.0311	0.0836	4.93	22.9	4.05e-05	2.73	LV	CELLTYPE	control_PKP2	6	18	Mural
CPM	1.16	0.00483	0.847	2.3	9.66	18.4	0.000168	2.32	LV	CELLTYPE	control_PKP2	6	18	Mural
REPS2	1.16	0.000246	0.0153	0.0403	3.92	33.3	2.49e-06	3.61	LV	CELLTYPE	control_PKP2	6	18	Mural
RNF115	1.16	3.81e-08	0.218	0.573	7.67	107	1.7e-11	7.42	LV	CELLTYPE	control_PKP2	6	18	Mural
SAMHD1	1.16	4.65e-05	0.0986	0.271	6.57	44.4	2.03e-07	4.33	LV	CELLTYPE	control_PKP2	6	18	Mural
MAP2K6	1.15	0.00123	0.132	0.331	6.9	24.9	2.32e-05	2.91	LV	CELLTYPE	control_PKP2	6	18	Mural
FAM66D	1.14	0.0198	0.0154	0.0403	3.88	12.4	0.00138	1.7	LV	CELLTYPE	control_PKP2	6	18	Mural
HS3ST2	1.14	0.014	0.00738	0.0194	2.91	13.9	0.000795	1.85	LV	CELLTYPE	control_PKP2	6	18	Mural
AC002546.1	1.13	0.00628	0.0819	0.213	6.28	17.3	0.000244	2.2	LV	CELLTYPE	control_PKP2	6	18	Mural
AC025031.1	1.13	0.0214	0.00776	0.0187	2.95	12.1	0.00155	1.67	LV	CELLTYPE	control_PKP2	6	18	Mural
CACHD1	1.13	0.00338	0.0105	0.0257	3.36	19.9	0.000102	2.47	LV	CELLTYPE	control_PKP2	6	18	Mural
DOCK8	1.13	0.00143	0.0814	0.222	6.29	24.2	2.82e-05	2.84	LV	CELLTYPE	control_PKP2	6	18	Mural
LINC01266	1.13	0.0328	0.0384	0.0934	5.17	10.5	0.00287	1.48	LV	CELLTYPE	control_PKP2	6	18	Mural
UPB1	1.13	0.00309	0.189	0.486	7.45	20.4	8.91e-05	2.51	LV	CELLTYPE	control_PKP2	6	18	Mural
YPEL1	1.13	4.6e-05	0.0181	0.046	4.13	44.6	1.96e-07	4.34	LV	CELLTYPE	control_PKP2	6	18	Mural
ZNF703	1.13	0.00298	0.00923	0.0211	3.08	20.6	8.15e-05	2.53	LV	CELLTYPE	control_PKP2	6	18	Mural
AC034236.2	1.12	0.00117	0.00786	0.0206	3.03	25.1	2.19e-05	2.93	LV	CELLTYPE	control_PKP2	6	18	Mural
DUBR	1.12	0.000205	0.362	0.906	8.33	34.6	1.81e-06	3.69	LV	CELLTYPE	control_PKP2	6	18	Mural
JADE1	1.12	0.00017	0.132	0.338	6.89	35.8	1.38e-06	3.77	LV	CELLTYPE	control_PKP2	6	18	Mural
PPP1CB	1.12	0.000246	0.124	0.325	6.85	33.2	2.54e-06	3.61	LV	CELLTYPE	control_PKP2	6	18	Mural
SLC25A29	1.12	0.000342	0.0129	0.0323	3.66	31.4	4e-06	3.47	LV	CELLTYPE	control_PKP2	6	18	Mural
ANKS1A	1.11	7.4e-05	0.521	1.34	8.89	41.6	3.69e-07	4.13	LV	CELLTYPE	control_PKP2	6	18	Mural
IRS2	1.11	8.17e-05	0.0203	0.0526	4.31	41.1	4.15e-07	4.09	LV	CELLTYPE	control_PKP2	6	18	Mural
ITGA4	1.11	0.00528	0.0121	0.0302	3.59	18	0.00019	2.28	LV	CELLTYPE	control_PKP2	6	18	Mural
PLCB1	1.11	0.00241	0.0789	0.198	6.22	21.6	6.03e-05	2.62	LV	CELLTYPE	control_PKP2	6	18	Mural
AP003469.4	1.1	0.0038	0.00713	0.0168	2.77	19.4	0.000121	2.42	LV	CELLTYPE	control_PKP2	6	18	Mural
LINC00886	1.1	0.000467	0.0294	0.0691	4.73	29.9	5.95e-06	3.33	LV	CELLTYPE	control_PKP2	6	18	Mural
ANKRD30B	1.09	0.0226	0.0074	0.0143	2.7	11.9	0.00169	1.65	LV	CELLTYPE	control_PKP2	6	18	Mural
IRAK3	1.09	1.57e-05	0.105	0.252	6.51	53	3.78e-08	4.8	LV	CELLTYPE	control_PKP2	6	18	Mural
LINGO1	1.09	0.0133	0.449	0.74	8.66	14.1	0.000733	1.88	LV	CELLTYPE	control_PKP2	6	18	Mural
LRP11	1.09	0.000194	0.0138	0.0333	3.7	35.1	1.62e-06	3.71	LV	CELLTYPE	control_PKP2	6	18	Mural
NHSL1	1.09	0.000561	0.146	0.368	7.04	28.8	7.8e-06	3.25	LV	CELLTYPE	control_PKP2	6	18	Mural
TMC3-AS1	1.09	0.0248	0.00629	0.0146	2.62	11.5	0.00193	1.6	LV	CELLTYPE	control_PKP2	6	18	Mural
TRIM5	1.09	0.00405	0.059	0.143	5.75	19.1	0.000132	2.39	LV	CELLTYPE	control_PKP2	6	18	Mural
AL591686.2	1.08	0.00844	0.00503	0.013	2.53	15.9	0.00038	2.07	LV	CELLTYPE	control_PKP2	6	18	Mural
PID1	1.08	0.015	0.153	0.352	7	13.5	0.000897	1.82	LV	CELLTYPE	control_PKP2	6	18	Mural
SLIT2	1.08	0.00655	0.0197	0.0486	4.23	17.1	0.000258	2.18	LV	CELLTYPE	control_PKP2	6	18	Mural
ZNF704	1.08	0.000205	0.248	0.61	7.78	34.7	1.8e-06	3.69	LV	CELLTYPE	control_PKP2	6	18	Mural
CCND3	1.07	0.0001	0.148	0.369	7.1	39.7	5.55e-07	4	LV	CELLTYPE	control_PKP2	6	18	Mural
CHST8	1.07	0.00707	0.0108	0.0269	3.43	16.7	0.000295	2.15	LV	CELLTYPE	control_PKP2	6	18	Mural
NCOA3	1.07	3.44e-06	0.263	0.661	7.89	64.4	5.21e-09	5.46	LV	CELLTYPE	control_PKP2	6	18	Mural
PNPLA7	1.07	0.00341	0.0168	0.0402	3.96	19.9	0.000104	2.47	LV	CELLTYPE	control_PKP2	6	18	Mural
AL355974.2	1.06	0.0462	0.00721	0.0184	2.92	9.06	0.00521	1.34	LV	CELLTYPE	control_PKP2	6	18	Mural
CEBPD	1.06	0.00983	0.272	0.653	7.92	15.3	0.000477	2.01	LV	CELLTYPE	control_PKP2	6	18	Mural
NLGN4Y	1.06	0.0161	0.00629	0.0134	2.56	13.2	0.00101	1.79	LV	CELLTYPE	control_PKP2	6	18	Mural
UPP2	1.06	0.0167	0.0124	0.0304	3.56	13.1	0.00106	1.78	LV	CELLTYPE	control_PKP2	6	18	Mural
FMN1	1.05	0.00069	0.0116	0.0281	3.46	27.7	1.05e-05	3.16	LV	CELLTYPE	control_PKP2	6	18	Mural
LINC02018	1.05	0.000316	0.0103	0.0247	3.3	31.9	3.52e-06	3.5	LV	CELLTYPE	control_PKP2	6	18	Mural
ALOX12-AS1	1.04	0.000239	0.0403	0.0975	5.21	33.6	2.32e-06	3.62	LV	CELLTYPE	control_PKP2	6	18	Mural
ARHGEF7-AS2	1.04	0.0242	0.0114	0.0248	3.43	11.6	0.00185	1.62	LV	CELLTYPE	control_PKP2	6	18	Mural
HLF	1.04	0.0129	0.0176	0.0407	4.03	14.2	0.000694	1.89	LV	CELLTYPE	control_PKP2	6	18	Mural
LONRF2	1.04	0.00239	0.00616	0.0154	2.75	21.7	5.97e-05	2.62	LV	CELLTYPE	control_PKP2	6	18	Mural
STK17B	1.04	0.000743	0.0126	0.0292	3.59	27.3	1.18e-05	3.13	LV	CELLTYPE	control_PKP2	6	18	Mural
AC097534.2	1.03	0.0173	0.0123	0.029	3.55	12.9	0.00113	1.76	LV	CELLTYPE	control_PKP2	6	18	Mural
AC108062.1	1.03	0.00397	0.0127	0.0322	3.68	19.2	0.000129	2.4	LV	CELLTYPE	control_PKP2	6	18	Mural
CTSF	1.03	0.00792	0.0184	0.0426	4.09	16.2	0.000345	2.1	LV	CELLTYPE	control_PKP2	6	18	Mural
TMEM51-AS1	1.03	0.00296	0.00669	0.0163	2.8	20.7	8.07e-05	2.53	LV	CELLTYPE	control_PKP2	6	18	Mural
ZNF385D	1.03	0.000342	0.459	1.1	8.68	31.4	4.05e-06	3.47	LV	CELLTYPE	control_PKP2	6	18	Mural
AL033529.1	1.02	0.0112	0.00556	0.0134	2.53	14.8	0.000565	1.95	LV	CELLTYPE	control_PKP2	6	18	Mural
NRK	1.02	0.0442	0.0206	0.0467	4.18	9.21	0.00489	1.35	LV	CELLTYPE	control_PKP2	6	18	Mural
RCAN2	1.02	0.00012	0.664	1.59	9.18	38.2	7.88e-07	3.92	LV	CELLTYPE	control_PKP2	6	18	Mural
ARL15	1.01	0.000504	0.488	1.16	8.77	29.4	6.73e-06	3.3	LV	CELLTYPE	control_PKP2	6	18	Mural
EFNB2	1.01	0.0393	0.0131	0.0297	3.59	9.74	0.00392	1.41	LV	CELLTYPE	control_PKP2	6	18	Mural
FAM214A	1.01	4.03e-05	0.108	0.256	6.58	45.9	1.51e-07	4.39	LV	CELLTYPE	control_PKP2	6	18	Mural
SAP25	1.01	0.00519	0.0107	0.0244	3.33	18.1	0.000185	2.28	LV	CELLTYPE	control_PKP2	6	18	Mural
LRFN4	1	0.0198	0.00743	0.0165	2.82	12.4	0.00137	1.7	LV	CELLTYPE	control_PKP2	6	18	Mural
RASAL2	1	8.86e-06	1.25	2.91	10.1	57.5	1.66e-08	5.05	LV	CELLTYPE	control_PKP2	6	18	Mural
PLD5	0.998	0.000371	0.0417	0.105	5.31	31	4.49e-06	3.43	LV	CELLTYPE	control_PKP2	6	18	Mural
SUSD4	0.997	0.00724	0.0781	0.175	6.11	16.6	0.000304	2.14	LV	CELLTYPE	control_PKP2	6	18	Mural
AL591845.1	0.995	0.0125	0.00956	0.0219	3.17	14.4	0.000663	1.9	LV	CELLTYPE	control_PKP2	6	18	Mural
AC063944.1	0.994	0.0304	0.142	0.326	6.96	10.8	0.00255	1.52	LV	CELLTYPE	control_PKP2	6	18	Mural
TMEM51	0.994	8.59e-05	0.0734	0.176	6.05	40.7	4.52e-07	4.07	LV	CELLTYPE	control_PKP2	6	18	Mural
AC092042.3	0.993	0.00672	0.00546	0.0129	2.49	17	0.000269	2.17	LV	CELLTYPE	control_PKP2	6	18	Mural
BACH2	0.991	0.00706	0.0615	0.137	5.72	16.7	0.000294	2.15	LV	CELLTYPE	control_PKP2	6	18	Mural
LINC02482	0.989	0.0195	0.00776	0.019	2.99	12.5	0.00134	1.71	LV	CELLTYPE	control_PKP2	6	18	Mural
NRP2	0.986	0.0312	0.0143	0.0297	3.63	10.7	0.00267	1.51	LV	CELLTYPE	control_PKP2	6	18	Mural
TFCP2L1	0.986	0.0142	0.00542	0.0136	2.52	13.8	0.00082	1.85	LV	CELLTYPE	control_PKP2	6	18	Mural
NAA11	0.981	0.0407	0.00901	0.0226	3.27	9.58	0.00419	1.39	LV	CELLTYPE	control_PKP2	6	18	Mural
RAPGEF5	0.979	2.25e-05	0.47	1.13	8.72	50.7	5.85e-08	4.65	LV	CELLTYPE	control_PKP2	6	18	Mural
RPS6KA2	0.979	0.000426	0.104	0.241	6.54	30.4	5.2e-06	3.37	LV	CELLTYPE	control_PKP2	6	18	Mural
SH3RF3	0.974	0.0133	0.0552	0.136	5.61	14.1	0.000731	1.88	LV	CELLTYPE	control_PKP2	6	18	Mural
TENT4B	0.973	2.77e-05	0.096	0.225	6.42	49.3	7.67e-08	4.56	LV	CELLTYPE	control_PKP2	6	18	Mural
FHL5	0.972	0.00738	0.271	0.645	7.87	16.5	0.000312	2.13	LV	CELLTYPE	control_PKP2	6	18	Mural
KYAT1	0.97	0.00184	0.0301	0.0713	4.84	23	3.97e-05	2.73	LV	CELLTYPE	control_PKP2	6	18	Mural
PRPS1	0.97	0.0111	0.0137	0.0307	3.66	14.9	0.000555	1.96	LV	CELLTYPE	control_PKP2	6	18	Mural
LINC01135	0.969	0.0214	0.00706	0.0168	2.82	12.1	0.00155	1.67	LV	CELLTYPE	control_PKP2	6	18	Mural
EZR	0.966	0.000976	0.193	0.448	7.44	26	1.7e-05	3.01	LV	CELLTYPE	control_PKP2	6	18	Mural
PIP4K2A	0.964	5.65e-05	0.144	0.34	6.99	43.1	2.67e-07	4.25	LV	CELLTYPE	control_PKP2	6	18	Mural
MAN1A1	0.963	3.44e-06	0.113	0.264	6.65	64.6	5.05e-09	5.46	LV	CELLTYPE	control_PKP2	6	18	Mural
COLGALT2	0.962	0.0173	0.126	0.279	6.75	12.9	0.00114	1.76	LV	CELLTYPE	control_PKP2	6	18	Mural
JUND	0.962	0.0275	0.123	0.259	6.63	11.2	0.00222	1.56	LV	CELLTYPE	control_PKP2	6	18	Mural
AC110285.2	0.96	0.0164	0.00922	0.0209	3.16	13.1	0.00104	1.78	LV	CELLTYPE	control_PKP2	6	18	Mural
AC027117.2	0.959	0.00389	0.0295	0.0662	4.72	19.3	0.000125	2.41	LV	CELLTYPE	control_PKP2	6	18	Mural
TMX4	0.955	4.56e-06	0.0293	0.0643	4.7	62	7.76e-09	5.34	LV	CELLTYPE	control_PKP2	6	18	Mural
FAM186A	0.954	0.0135	0.00771	0.0164	2.84	14	0.000751	1.87	LV	CELLTYPE	control_PKP2	6	18	Mural
WDR11-AS1	0.953	0.00744	0.00679	0.016	2.8	16.5	0.000316	2.13	LV	CELLTYPE	control_PKP2	6	18	Mural
PER1	0.947	0.000109	0.0906	0.209	6.37	38.9	6.63e-07	3.96	LV	CELLTYPE	control_PKP2	6	18	Mural
EEF1A2	0.946	0.0309	0.0192	0.0402	4.09	10.7	0.00261	1.51	LV	CELLTYPE	control_PKP2	6	18	Mural
IDS	0.946	3.62e-05	0.0233	0.0509	4.39	46.5	1.32e-07	4.44	LV	CELLTYPE	control_PKP2	6	18	Mural
RFTN2	0.939	0.00223	0.0847	0.19	6.19	22	5.38e-05	2.65	LV	CELLTYPE	control_PKP2	6	18	Mural
LRRC17	0.934	0.00889	0.0525	0.122	5.56	15.7	0.000407	2.05	LV	CELLTYPE	control_PKP2	6	18	Mural
DPH6-DT	0.929	0.00958	0.0427	0.0956	5.2	15.4	0.000456	2.02	LV	CELLTYPE	control_PKP2	6	18	Mural
FOXO1	0.929	2.08e-05	0.123	0.28	6.75	51.3	5.19e-08	4.68	LV	CELLTYPE	control_PKP2	6	18	Mural
TNFRSF21	0.929	0.000743	0.126	0.277	6.78	27.3	1.18e-05	3.13	LV	CELLTYPE	control_PKP2	6	18	Mural
TMEM9B-AS1	0.925	0.00626	0.0143	0.0319	3.71	17.3	0.000241	2.2	LV	CELLTYPE	control_PKP2	6	18	Mural
PHF21B	0.924	0.000721	0.0214	0.0475	4.28	27.5	1.12e-05	3.14	LV	CELLTYPE	control_PKP2	6	18	Mural
WDR78	0.924	0.000706	0.0714	0.158	5.97	27.6	1.09e-05	3.15	LV	CELLTYPE	control_PKP2	6	18	Mural
ZFYVE28	0.922	0.000159	0.025	0.057	4.53	36.3	1.22e-06	3.8	LV	CELLTYPE	control_PKP2	6	18	Mural
TMEM74B	0.921	0.0171	0.0564	0.125	5.62	13	0.00111	1.77	LV	CELLTYPE	control_PKP2	6	18	Mural
PLXDC2	0.92	0.00418	0.198	0.426	7.4	19	0.000139	2.38	LV	CELLTYPE	control_PKP2	6	18	Mural
LDLRAD4	0.918	0.013	0.0338	0.0793	4.93	14.2	0.000709	1.89	LV	CELLTYPE	control_PKP2	6	18	Mural
PLXNA2	0.914	0.00157	0.0307	0.0686	4.8	23.8	3.17e-05	2.8	LV	CELLTYPE	control_PKP2	6	18	Mural
PLPP3	0.913	0.0138	0.0596	0.138	5.75	13.9	0.000784	1.86	LV	CELLTYPE	control_PKP2	6	18	Mural
AL021368.2	0.912	0.00332	0.0111	0.0252	3.4	20.1	9.76e-05	2.48	LV	CELLTYPE	control_PKP2	6	18	Mural
ARHGAP10	0.912	0.000109	1.58	3.57	10.4	39	6.57e-07	3.96	LV	CELLTYPE	control_PKP2	6	18	Mural
GNAL	0.899	0.00148	0.0322	0.0691	4.83	24	2.94e-05	2.83	LV	CELLTYPE	control_PKP2	6	18	Mural
ELK1	0.898	0.0434	0.012	0.0243	3.4	9.31	0.00469	1.36	LV	CELLTYPE	control_PKP2	6	18	Mural
PARD3B	0.895	6.7e-05	0.221	0.497	7.59	42.2	3.23e-07	4.17	LV	CELLTYPE	control_PKP2	6	18	Mural
RGS11	0.894	0.00284	0.0219	0.0503	4.35	20.9	7.58e-05	2.55	LV	CELLTYPE	control_PKP2	6	18	Mural
TSPAN5	0.891	0.0133	0.0234	0.0515	4.43	14.1	0.00073	1.88	LV	CELLTYPE	control_PKP2	6	18	Mural
PRLR	0.887	0.0146	0.0458	0.104	5.36	13.7	0.000857	1.84	LV	CELLTYPE	control_PKP2	6	18	Mural
BCL7A	0.885	0.000682	0.0188	0.0402	4.08	27.8	1.03e-05	3.17	LV	CELLTYPE	control_PKP2	6	18	Mural
SLBP	0.885	0.00443	0.0463	0.0887	5.25	18.7	0.000151	2.35	LV	CELLTYPE	control_PKP2	6	18	Mural
RRAS2	0.883	0.00016	0.039	0.0837	5.1	36.2	1.24e-06	3.8	LV	CELLTYPE	control_PKP2	6	18	Mural
ZNF471	0.883	0.000202	0.0377	0.08	5	34.8	1.73e-06	3.69	LV	CELLTYPE	control_PKP2	6	18	Mural
ATP6AP1L	0.881	0.0196	0.0339	0.0704	4.83	12.4	0.00135	1.71	LV	CELLTYPE	control_PKP2	6	18	Mural
SNHG22	0.879	0.00597	0.0148	0.0311	3.73	17.5	0.000225	2.22	LV	CELLTYPE	control_PKP2	6	18	Mural
TMEM38B	0.878	0.00203	0.0334	0.0702	4.89	22.4	4.75e-05	2.69	LV	CELLTYPE	control_PKP2	6	18	Mural
CERS6	0.877	0.00017	0.512	1.11	8.77	35.8	1.36e-06	3.77	LV	CELLTYPE	control_PKP2	6	18	Mural
ARHGEF7	0.876	0.000831	0.67	1.49	9.19	26.7	1.39e-05	3.08	LV	CELLTYPE	control_PKP2	6	18	Mural
PTPN14	0.876	0.000246	0.0716	0.161	5.98	33.4	2.44e-06	3.61	LV	CELLTYPE	control_PKP2	6	18	Mural
ZNF483	0.875	0.00528	0.0397	0.0838	5.09	18	0.000192	2.28	LV	CELLTYPE	control_PKP2	6	18	Mural
GAS6	0.873	0.0333	0.182	0.369	7.29	10.5	0.00294	1.48	LV	CELLTYPE	control_PKP2	6	18	Mural
AL662796.1	0.872	0.0373	0.0224	0.0495	4.34	9.96	0.00359	1.43	LV	CELLTYPE	control_PKP2	6	18	Mural
AC073050.1	0.867	0.00266	0.0198	0.0429	4.19	21.2	6.91e-05	2.57	LV	CELLTYPE	control_PKP2	6	18	Mural
SLC24A3	0.867	0.0198	0.116	0.254	6.64	12.4	0.00137	1.7	LV	CELLTYPE	control_PKP2	6	18	Mural
XYLT1	0.864	0.00133	0.0256	0.0561	4.53	24.6	2.54e-05	2.88	LV	CELLTYPE	control_PKP2	6	18	Mural
NPAS3	0.862	0.000449	0.243	0.523	7.69	30	5.69e-06	3.35	LV	CELLTYPE	control_PKP2	6	18	Mural
SMIM10L2B	0.862	0.0357	0.00761	0.016	2.84	10.2	0.00331	1.45	LV	CELLTYPE	control_PKP2	6	18	Mural
AC002066.1	0.86	0.00857	0.0414	0.0937	5.23	15.9	0.000388	2.07	LV	CELLTYPE	control_PKP2	6	18	Mural
GJA4	0.86	0.0137	0.211	0.424	7.54	13.9	0.000772	1.86	LV	CELLTYPE	control_PKP2	6	18	Mural
OGFRL1	0.86	0.0127	0.0871	0.171	6.12	14.3	0.000677	1.9	LV	CELLTYPE	control_PKP2	6	18	Mural
ABO	0.858	0.00338	0.0989	0.207	6.41	19.9	0.000102	2.47	LV	CELLTYPE	control_PKP2	6	18	Mural
CLMN	0.858	0.000331	0.873	1.88	9.52	31.6	3.81e-06	3.48	LV	CELLTYPE	control_PKP2	6	18	Mural
STOX2	0.857	0.0143	0.0525	0.116	5.55	13.7	0.000831	1.84	LV	CELLTYPE	control_PKP2	6	18	Mural
RASGEF1B	0.856	0.0212	0.259	0.404	7.82	12.1	0.00152	1.67	LV	CELLTYPE	control_PKP2	6	18	Mural
ATP10D	0.855	3.23e-05	0.143	0.301	6.91	47.7	1.04e-07	4.49	LV	CELLTYPE	control_PKP2	6	18	Mural
DOCK9	0.855	0.015	0.142	0.286	6.9	13.6	0.000893	1.82	LV	CELLTYPE	control_PKP2	6	18	Mural
EVL	0.854	0.000149	0.118	0.249	6.65	36.6	1.13e-06	3.83	LV	CELLTYPE	control_PKP2	6	18	Mural
AC103739.2	0.852	0.0389	0.0152	0.0299	3.77	9.77	0.00387	1.41	LV	CELLTYPE	control_PKP2	6	18	Mural
BCL6	0.851	0.00909	0.231	0.496	7.65	15.6	0.000425	2.04	LV	CELLTYPE	control_PKP2	6	18	Mural
MBOAT2	0.85	0.000289	0.0302	0.0653	4.76	32.3	3.17e-06	3.54	LV	CELLTYPE	control_PKP2	6	18	Mural
TFDP2	0.848	0.00166	0.127	0.276	6.79	23.5	3.4e-05	2.78	LV	CELLTYPE	control_PKP2	6	18	Mural
AC007681.1	0.846	0.00412	0.0257	0.0533	4.5	19	0.000136	2.39	LV	CELLTYPE	control_PKP2	6	18	Mural
DDX60	0.845	0.0169	0.0223	0.0471	4.3	13	0.00109	1.77	LV	CELLTYPE	control_PKP2	6	18	Mural
COPZ2	0.843	0.0295	0.00859	0.0173	2.97	10.9	0.00245	1.53	LV	CELLTYPE	control_PKP2	6	18	Mural
BTG2	0.841	0.0494	0.0359	0.0686	4.91	8.78	0.00586	1.31	LV	CELLTYPE	control_PKP2	6	18	Mural
DOCK5	0.841	0.000483	0.0554	0.116	5.57	29.7	6.24e-06	3.32	LV	CELLTYPE	control_PKP2	6	18	Mural
SLC38A2	0.837	0.0159	0.42	0.851	8.41	13.3	0.00099	1.8	LV	CELLTYPE	control_PKP2	6	18	Mural
LINC00159	0.836	0.0226	0.00974	0.0201	3.16	11.9	0.00168	1.65	LV	CELLTYPE	control_PKP2	6	18	Mural
PIK3CA	0.834	4.31e-05	0.211	0.443	7.47	45.4	1.66e-07	4.37	LV	CELLTYPE	control_PKP2	6	18	Mural
SLC44A1	0.83	0.000217	0.0819	0.17	6.11	34.1	2.05e-06	3.66	LV	CELLTYPE	control_PKP2	6	18	Mural
SIL1	0.829	1.42e-05	0.203	0.419	7.41	54.2	3.03e-08	4.85	LV	CELLTYPE	control_PKP2	6	18	Mural
P2RY14	0.824	0.00821	0.346	0.716	8.22	16.1	0.000365	2.09	LV	CELLTYPE	control_PKP2	6	18	Mural
EAF2	0.823	0.0115	0.00647	0.0137	2.67	14.7	0.000585	1.94	LV	CELLTYPE	control_PKP2	6	18	Mural
MARVELD1	0.823	0.00724	0.0174	0.0359	3.94	16.6	0.000304	2.14	LV	CELLTYPE	control_PKP2	6	18	Mural
FRAS1	0.822	0.0494	0.0483	0.101	5.45	8.78	0.00586	1.31	LV	CELLTYPE	control_PKP2	6	18	Mural
MAP6	0.822	0.0292	0.0111	0.0226	3.32	10.9	0.00242	1.53	LV	CELLTYPE	control_PKP2	6	18	Mural
SP4	0.821	0.000137	0.0334	0.0679	4.84	37.1	1e-06	3.86	LV	CELLTYPE	control_PKP2	6	18	Mural
CRACR2A	0.819	0.0104	0.0552	0.116	5.58	15.1	0.000512	1.98	LV	CELLTYPE	control_PKP2	6	18	Mural
FGF14	0.819	0.035	0.0182	0.0381	3.98	10.2	0.0032	1.46	LV	CELLTYPE	control_PKP2	6	18	Mural
NEXMIF	0.819	0.00127	0.017	0.0361	3.95	24.7	2.4e-05	2.9	LV	CELLTYPE	control_PKP2	6	18	Mural
GHR	0.816	0.00622	0.308	0.622	7.99	17.3	0.000237	2.21	LV	CELLTYPE	control_PKP2	6	18	Mural
RFTN1	0.815	0.00396	0.214	0.45	7.51	19.2	0.000128	2.4	LV	CELLTYPE	control_PKP2	6	18	Mural
MXD4	0.812	0.003	0.0427	0.0853	5.15	20.6	8.29e-05	2.52	LV	CELLTYPE	control_PKP2	6	18	Mural
SGMS1	0.81	8.44e-05	0.296	0.598	7.94	40.8	4.36e-07	4.07	LV	CELLTYPE	control_PKP2	6	18	Mural
TSHR	0.81	0.043	0.0312	0.0638	4.76	9.35	0.00461	1.37	LV	CELLTYPE	control_PKP2	6	18	Mural
IP6K2	0.806	2.77e-05	0.0809	0.166	6.1	49.1	7.89e-08	4.56	LV	CELLTYPE	control_PKP2	6	18	Mural
SLC26A3	0.804	0.0493	0.157	0.235	7.07	8.8	0.00582	1.31	LV	CELLTYPE	control_PKP2	6	18	Mural
AC116407.2	0.803	0.0244	0.0169	0.0314	3.83	11.6	0.00188	1.61	LV	CELLTYPE	control_PKP2	6	18	Mural
ABHD3	0.8	0.00078	0.0411	0.0828	5.19	27	1.27e-05	3.11	LV	CELLTYPE	control_PKP2	6	18	Mural
FAM85B	0.799	0.0164	0.0918	0.187	6.24	13.1	0.00104	1.78	LV	CELLTYPE	control_PKP2	6	18	Mural
AC018616.1	0.798	0.0236	0.106	0.209	6.44	11.7	0.00179	1.63	LV	CELLTYPE	control_PKP2	6	18	Mural
SLC19A2	0.798	0.0129	0.0211	0.042	4.18	14.3	0.000692	1.89	LV	CELLTYPE	control_PKP2	6	18	Mural
WNK3	0.797	0.0182	0.0151	0.031	3.79	12.7	0.00122	1.74	LV	CELLTYPE	control_PKP2	6	18	Mural
EVA1C	0.795	0.00537	0.393	0.85	8.42	17.9	0.000196	2.27	LV	CELLTYPE	control_PKP2	6	18	Mural
PKNOX2	0.793	0.00306	0.0412	0.0812	5.11	20.5	8.56e-05	2.51	LV	CELLTYPE	control_PKP2	6	18	Mural
AC132872.1	0.792	0.0281	0.00888	0.018	3.02	11.1	0.00228	1.55	LV	CELLTYPE	control_PKP2	6	18	Mural
RAB40B	0.792	0.00341	0.0126	0.0254	3.5	19.9	0.000104	2.47	LV	CELLTYPE	control_PKP2	6	18	Mural
TUBA1C	0.791	0.0118	0.0615	0.115	5.61	14.6	0.000611	1.93	LV	CELLTYPE	control_PKP2	6	18	Mural
AL356805.1	0.789	0.0326	0.0228	0.0461	4.36	10.5	0.00284	1.49	LV	CELLTYPE	control_PKP2	6	18	Mural
TMEM8B	0.789	0.00765	0.0143	0.0279	3.63	16.4	0.00033	2.12	LV	CELLTYPE	control_PKP2	6	18	Mural
SLC46A3	0.788	0.00552	0.0211	0.0427	4.2	17.8	0.000205	2.26	LV	CELLTYPE	control_PKP2	6	18	Mural
ZRANB1	0.788	1.5e-05	0.0598	0.122	5.68	53.6	3.4e-08	4.82	LV	CELLTYPE	control_PKP2	6	18	Mural
ICA1L	0.787	0.00189	0.0563	0.112	5.58	22.9	4.14e-05	2.72	LV	CELLTYPE	control_PKP2	6	18	Mural
AC022915.2	0.783	0.0186	0.00711	0.0144	2.74	12.6	0.00126	1.73	LV	CELLTYPE	control_PKP2	6	18	Mural
CEP350	0.782	0.000217	0.296	0.592	7.91	34.1	2.04e-06	3.66	LV	CELLTYPE	control_PKP2	6	18	Mural
ANKRD33B	0.781	0.00332	0.0554	0.111	5.53	20.1	9.79e-05	2.48	LV	CELLTYPE	control_PKP2	6	18	Mural
DOCK4	0.781	0.0103	0.0615	0.128	5.77	15.1	0.000509	1.99	LV	CELLTYPE	control_PKP2	6	18	Mural
ZNF404	0.781	0.0407	0.00705	0.0149	2.77	9.57	0.0042	1.39	LV	CELLTYPE	control_PKP2	6	18	Mural
NFIA	0.78	4.31e-05	0.728	1.47	9.23	45.2	1.73e-07	4.37	LV	CELLTYPE	control_PKP2	6	18	Mural
AASS	0.779	0.00197	0.0773	0.155	6.08	22.6	4.53e-05	2.71	LV	CELLTYPE	control_PKP2	6	18	Mural
PRELID2	0.779	0.0484	0.0304	0.0676	4.79	8.87	0.00563	1.32	LV	CELLTYPE	control_PKP2	6	18	Mural
LEKR1	0.777	0.0163	0.0203	0.0401	4.15	13.2	0.00103	1.79	LV	CELLTYPE	control_PKP2	6	18	Mural
MCM5	0.776	0.0362	0.00787	0.0143	2.72	10.1	0.00337	1.44	LV	CELLTYPE	control_PKP2	6	18	Mural
NIPAL2	0.775	0.0223	0.0243	0.0498	4.44	11.9	0.00166	1.65	LV	CELLTYPE	control_PKP2	6	18	Mural
HSPG2	0.774	0.00176	0.0412	0.0803	5.12	23.3	3.69e-05	2.75	LV	CELLTYPE	control_PKP2	6	18	Mural
PCBD1	0.774	0.024	0.0115	0.0229	3.38	11.7	0.00182	1.62	LV	CELLTYPE	control_PKP2	6	18	Mural
AC016831.7	0.769	0.000587	1.28	2.62	10.1	28.6	8.31e-06	3.23	LV	CELLTYPE	control_PKP2	6	18	Mural
UST	0.769	0.0232	0.049	0.092	5.3	11.8	0.00175	1.63	LV	CELLTYPE	control_PKP2	6	18	Mural
AFF1	0.768	0.000255	0.435	0.877	8.49	32.9	2.73e-06	3.59	LV	CELLTYPE	control_PKP2	6	18	Mural
DIP2C	0.768	0.00114	0.149	0.299	6.92	25.2	2.13e-05	2.94	LV	CELLTYPE	control_PKP2	6	18	Mural
IL1RAPL1	0.768	0.0427	0.627	1.24	9.02	9.38	0.00455	1.37	LV	CELLTYPE	control_PKP2	6	18	Mural
BBOF1	0.765	0.000331	0.0279	0.0538	4.57	31.6	3.84e-06	3.48	LV	CELLTYPE	control_PKP2	6	18	Mural
LIMD1	0.765	0.0288	0.148	0.298	6.94	11	0.00237	1.54	LV	CELLTYPE	control_PKP2	6	18	Mural
PIGZ	0.765	0.00165	0.0189	0.0371	4.04	23.6	3.38e-05	2.78	LV	CELLTYPE	control_PKP2	6	18	Mural
SWAP70	0.765	0.0271	0.0891	0.172	6.15	11.2	0.00217	1.57	LV	CELLTYPE	control_PKP2	6	18	Mural
UBA6-AS1	0.765	0.0133	0.119	0.242	6.65	14.1	0.000727	1.88	LV	CELLTYPE	control_PKP2	6	18	Mural
NUDT16	0.764	0.00443	0.0146	0.0274	3.65	18.7	0.000151	2.35	LV	CELLTYPE	control_PKP2	6	18	Mural
AL355488.1	0.763	0.0172	0.01	0.0198	3.19	12.9	0.00112	1.76	LV	CELLTYPE	control_PKP2	6	18	Mural
KAT2B	0.763	0.000571	0.0506	0.102	5.44	28.7	8.04e-06	3.24	LV	CELLTYPE	control_PKP2	6	18	Mural
KREMEN1	0.763	0.00307	0.0243	0.0498	4.42	20.4	8.84e-05	2.51	LV	CELLTYPE	control_PKP2	6	18	Mural
AC058791.1	0.762	0.00177	0.126	0.248	6.72	23.2	3.76e-05	2.75	LV	CELLTYPE	control_PKP2	6	18	Mural
CDK6	0.762	0.00776	0.101	0.202	6.43	16.3	0.000336	2.11	LV	CELLTYPE	control_PKP2	6	18	Mural
PAPSS2	0.761	0.00261	0.0635	0.129	5.75	21.3	6.69e-05	2.58	LV	CELLTYPE	control_PKP2	6	18	Mural
GPRC5B	0.76	0.037	0.0267	0.049	4.45	9.99	0.00354	1.43	LV	CELLTYPE	control_PKP2	6	18	Mural
NCOA2	0.759	0.000109	0.46	0.928	8.57	39.1	6.43e-07	3.96	LV	CELLTYPE	control_PKP2	6	18	Mural
ABCA5	0.758	3.23e-05	0.284	0.567	7.88	47.8	1.02e-07	4.49	LV	CELLTYPE	control_PKP2	6	18	Mural
ANKRD6	0.758	0.000117	0.0635	0.126	5.74	38.5	7.32e-07	3.93	LV	CELLTYPE	control_PKP2	6	18	Mural
FNBP1L	0.758	0.00269	0.474	0.943	8.62	21.1	7.06e-05	2.57	LV	CELLTYPE	control_PKP2	6	18	Mural
CDS2	0.757	0.00204	0.0895	0.178	6.24	22.4	4.8e-05	2.69	LV	CELLTYPE	control_PKP2	6	18	Mural
ACADSB	0.756	0.00401	0.0226	0.0458	4.31	19.2	0.00013	2.4	LV	CELLTYPE	control_PKP2	6	18	Mural
LEPR	0.751	0.013	0.0286	0.0558	4.57	14.2	0.000705	1.89	LV	CELLTYPE	control_PKP2	6	18	Mural
CFAP70	0.747	0.0198	0.0117	0.0237	3.42	12.4	0.00138	1.7	LV	CELLTYPE	control_PKP2	6	18	Mural
FUT8	0.745	0.0019	0.101	0.19	6.32	22.8	4.22e-05	2.72	LV	CELLTYPE	control_PKP2	6	18	Mural
FAM66C	0.743	0.0466	0.0119	0.0231	3.4	9.02	0.00529	1.33	LV	CELLTYPE	control_PKP2	6	18	Mural
PLEKHG1	0.741	0.0161	0.0292	0.0545	4.6	13.2	0.00101	1.79	LV	CELLTYPE	control_PKP2	6	18	Mural
FAM117B	0.739	0.00513	0.0574	0.112	5.58	18.2	0.000181	2.29	LV	CELLTYPE	control_PKP2	6	18	Mural
NCALD	0.738	0.0114	0.313	0.616	8.02	14.8	0.000579	1.94	LV	CELLTYPE	control_PKP2	6	18	Mural
CSRNP3	0.737	0.0311	0.101	0.202	6.39	10.7	0.00265	1.51	LV	CELLTYPE	control_PKP2	6	18	Mural
LONRF1	0.736	0.000198	0.0467	0.0925	5.3	34.9	1.68e-06	3.7	LV	CELLTYPE	control_PKP2	6	18	Mural
NAALADL2	0.736	0.00434	0.178	0.346	7.2	18.8	0.000147	2.36	LV	CELLTYPE	control_PKP2	6	18	Mural
SERTAD2	0.736	0.00226	0.031	0.0602	4.71	21.9	5.49e-05	2.65	LV	CELLTYPE	control_PKP2	6	18	Mural
KLHL36	0.735	0.00341	0.0482	0.0935	5.32	19.9	0.000104	2.47	LV	CELLTYPE	control_PKP2	6	18	Mural
IQSEC1	0.733	0.000248	0.0717	0.141	5.91	33.2	2.59e-06	3.61	LV	CELLTYPE	control_PKP2	6	18	Mural
SESN3	0.73	0.0214	0.0237	0.0473	4.36	12.1	0.00155	1.67	LV	CELLTYPE	control_PKP2	6	18	Mural
TMEM170B	0.73	0.0498	0.00741	0.0145	2.79	8.75	0.00593	1.3	LV	CELLTYPE	control_PKP2	6	18	Mural
ADIPOR2	0.729	0.000267	0.116	0.225	6.58	32.7	2.88e-06	3.57	LV	CELLTYPE	control_PKP2	6	18	Mural
ECHDC2	0.729	0.00066	0.101	0.2	6.42	28	9.82e-06	3.18	LV	CELLTYPE	control_PKP2	6	18	Mural
LRP3	0.727	0.0346	0.00871	0.0169	2.96	10.3	0.00312	1.46	LV	CELLTYPE	control_PKP2	6	18	Mural
TMEM50B	0.727	0.00012	0.0927	0.177	6.27	38.2	7.94e-07	3.92	LV	CELLTYPE	control_PKP2	6	18	Mural
SLC4A7	0.725	0.0042	0.172	0.332	7.12	18.9	0.00014	2.38	LV	CELLTYPE	control_PKP2	6	18	Mural
ARRDC2	0.724	0.0381	0.0188	0.0367	4.03	9.87	0.00372	1.42	LV	CELLTYPE	control_PKP2	6	18	Mural
ELF1	0.724	4.6e-05	0.249	0.486	7.66	44.6	1.97e-07	4.34	LV	CELLTYPE	control_PKP2	6	18	Mural
RAB8B	0.72	0.000114	0.116	0.223	6.58	38.7	7.03e-07	3.94	LV	CELLTYPE	control_PKP2	6	18	Mural
FOXN3	0.718	0.000761	0.333	0.659	8.12	27.1	1.23e-05	3.12	LV	CELLTYPE	control_PKP2	6	18	Mural
AC092171.4	0.717	0.0202	0.0158	0.0311	3.8	12.3	0.00142	1.69	LV	CELLTYPE	control_PKP2	6	18	Mural
N4BP2L1	0.716	0.00307	0.0622	0.118	5.68	20.4	8.74e-05	2.51	LV	CELLTYPE	control_PKP2	6	18	Mural
OSER1-DT	0.716	0.0311	0.00977	0.019	3.11	10.7	0.00264	1.51	LV	CELLTYPE	control_PKP2	6	18	Mural
TOR1AIP1	0.716	0.000495	0.0428	0.084	5.19	29.5	6.53e-06	3.31	LV	CELLTYPE	control_PKP2	6	18	Mural
PREX2	0.714	0.0305	0.381	0.708	8.26	10.8	0.00257	1.52	LV	CELLTYPE	control_PKP2	6	18	Mural
NFASC	0.713	0.0338	0.523	0.987	8.69	10.4	0.00302	1.47	LV	CELLTYPE	control_PKP2	6	18	Mural
ZMAT1	0.713	0.0248	0.0209	0.0396	4.13	11.5	0.00193	1.6	LV	CELLTYPE	control_PKP2	6	18	Mural
CCDC28A	0.712	0.00382	0.0282	0.0541	4.58	19.4	0.000122	2.42	LV	CELLTYPE	control_PKP2	6	18	Mural
AC009126.1	0.711	0.00792	0.0151	0.0292	3.71	16.2	0.000345	2.1	LV	CELLTYPE	control_PKP2	6	18	Mural
Z94721.1	0.711	0.0189	0.0175	0.0343	3.96	12.6	0.00129	1.72	LV	CELLTYPE	control_PKP2	6	18	Mural
SEC24B-AS1	0.71	0.0447	0.00949	0.0187	3.11	9.17	0.00497	1.35	LV	CELLTYPE	control_PKP2	6	18	Mural
RMND5A	0.709	0.000983	0.0358	0.0664	4.86	25.9	1.73e-05	3.01	LV	CELLTYPE	control_PKP2	6	18	Mural
ERC1	0.706	0.000125	0.599	1.16	8.93	37.7	8.7e-07	3.9	LV	CELLTYPE	control_PKP2	6	18	Mural
MTURN	0.705	0.0158	0.0358	0.0658	4.86	13.3	0.000968	1.8	LV	CELLTYPE	control_PKP2	6	18	Mural
ALDH1L2	0.704	0.00467	0.061	0.115	5.63	18.5	0.000161	2.33	LV	CELLTYPE	control_PKP2	6	18	Mural
ZNF233	0.702	0.0268	0.01	0.0178	3.1	11.3	0.00213	1.57	LV	CELLTYPE	control_PKP2	6	18	Mural
ZNF667	0.702	0.036	0.00908	0.0173	3.05	10.1	0.00335	1.44	LV	CELLTYPE	control_PKP2	6	18	Mural
LGR4	0.701	0.0347	0.035	0.0685	4.9	10.3	0.00314	1.46	LV	CELLTYPE	control_PKP2	6	18	Mural
FIGN	0.7	0.0207	0.565	1.11	8.87	12.2	0.00146	1.68	LV	CELLTYPE	control_PKP2	6	18	Mural
RIMKLB	0.699	0.000518	0.141	0.268	6.89	29.2	7.06e-06	3.29	LV	CELLTYPE	control_PKP2	6	18	Mural
DOK6	0.698	0.0392	0.196	0.377	7.32	9.75	0.00391	1.41	LV	CELLTYPE	control_PKP2	6	18	Mural
FOXN2	0.697	0.0271	0.182	0.346	7.2	11.2	0.00216	1.57	LV	CELLTYPE	control_PKP2	6	18	Mural
SCN3A	0.696	0.0388	0.21	0.418	7.46	9.79	0.00384	1.41	LV	CELLTYPE	control_PKP2	6	18	Mural
GRB10	0.694	0.00626	0.0627	0.119	5.67	17.3	0.000239	2.2	LV	CELLTYPE	control_PKP2	6	18	Mural
KLHL24	0.693	0.0084	0.131	0.252	6.79	16	0.000377	2.08	LV	CELLTYPE	control_PKP2	6	18	Mural
C5	0.692	0.0198	0.0156	0.0291	3.71	12.4	0.00137	1.7	LV	CELLTYPE	control_PKP2	6	18	Mural
DENND1A	0.692	0.000205	0.363	0.687	8.2	34.6	1.8e-06	3.69	LV	CELLTYPE	control_PKP2	6	18	Mural
BCKDHB	0.691	0.00306	0.0666	0.127	5.79	20.5	8.58e-05	2.51	LV	CELLTYPE	control_PKP2	6	18	Mural
LAMB2	0.691	0.0052	0.0503	0.0824	5.33	18.1	0.000186	2.28	LV	CELLTYPE	control_PKP2	6	18	Mural
PHYHD1	0.69	0.0267	0.0195	0.0377	4.07	11.3	0.00212	1.57	LV	CELLTYPE	control_PKP2	6	18	Mural
RRAS	0.69	0.0364	0.0553	0.0975	5.41	10.1	0.00343	1.44	LV	CELLTYPE	control_PKP2	6	18	Mural
PC	0.689	0.0368	0.00858	0.0162	2.96	10	0.0035	1.43	LV	CELLTYPE	control_PKP2	6	18	Mural
NUMBL	0.687	0.00975	0.0279	0.0508	4.5	15.3	0.000471	2.01	LV	CELLTYPE	control_PKP2	6	18	Mural
KAT6B	0.686	0.000831	0.238	0.454	7.6	26.7	1.39e-05	3.08	LV	CELLTYPE	control_PKP2	6	18	Mural
LRRC8A	0.686	0.0442	0.0288	0.053	4.56	9.21	0.00488	1.35	LV	CELLTYPE	control_PKP2	6	18	Mural
ANKRD36	0.685	0.0136	0.083	0.15	6.1	14	0.000762	1.87	LV	CELLTYPE	control_PKP2	6	18	Mural
BIN1	0.685	0.0208	0.0104	0.0182	3.13	12.2	0.00149	1.68	LV	CELLTYPE	control_PKP2	6	18	Mural
ZBTB7C	0.685	0.0372	0.0605	0.12	5.68	9.97	0.00357	1.43	LV	CELLTYPE	control_PKP2	6	18	Mural
ABCA6	0.684	0.0325	0.0779	0.138	5.97	10.5	0.00283	1.49	LV	CELLTYPE	control_PKP2	6	18	Mural
TRMT1L	0.684	0.0232	0.0229	0.0421	4.25	11.8	0.00175	1.63	LV	CELLTYPE	control_PKP2	6	18	Mural
ABCA10	0.683	0.0333	0.0897	0.169	6.19	10.5	0.00293	1.48	LV	CELLTYPE	control_PKP2	6	18	Mural
PCOLCE2	0.682	0.0436	0.0206	0.0388	4.17	9.26	0.00478	1.36	LV	CELLTYPE	control_PKP2	6	18	Mural
UBALD2	0.682	0.0042	0.0158	0.0298	3.76	18.9	0.000141	2.38	LV	CELLTYPE	control_PKP2	6	18	Mural
LINC00240	0.681	0.032	0.02	0.0369	4.08	10.6	0.00277	1.49	LV	CELLTYPE	control_PKP2	6	18	Mural
JMY	0.68	0.00396	0.0524	0.0997	5.44	19.2	0.000128	2.4	LV	CELLTYPE	control_PKP2	6	18	Mural
ULK2	0.679	0.000211	0.0747	0.139	5.93	34.4	1.89e-06	3.68	LV	CELLTYPE	control_PKP2	6	18	Mural
ADGRF5	0.678	0.0141	0.205	0.37	7.4	13.8	0.000809	1.85	LV	CELLTYPE	control_PKP2	6	18	Mural
SPEF2	0.678	0.0324	0.0207	0.038	4.09	10.6	0.00281	1.49	LV	CELLTYPE	control_PKP2	6	18	Mural
C21orf62-AS1	0.676	0.00932	0.0368	0.0687	4.92	15.5	0.000439	2.03	LV	CELLTYPE	control_PKP2	6	18	Mural
FMO4	0.676	0.0374	0.0163	0.0298	3.77	9.95	0.0036	1.43	LV	CELLTYPE	control_PKP2	6	18	Mural
PDE9A	0.676	0.0041	0.0681	0.133	5.85	19.1	0.000135	2.39	LV	CELLTYPE	control_PKP2	6	18	Mural
CAT	0.675	0.0304	0.0648	0.125	5.77	10.8	0.00255	1.52	LV	CELLTYPE	control_PKP2	6	18	Mural
NIPAL3	0.669	0.0246	0.0123	0.0232	3.42	11.6	0.0019	1.61	LV	CELLTYPE	control_PKP2	6	18	Mural
CEP120	0.668	0.013	0.0333	0.0609	4.75	14.2	0.000699	1.89	LV	CELLTYPE	control_PKP2	6	18	Mural
ERAP2	0.667	0.0484	0.0159	0.0275	3.69	8.88	0.00562	1.32	LV	CELLTYPE	control_PKP2	6	18	Mural
FNIP2	0.667	0.00195	0.119	0.22	6.61	22.6	4.44e-05	2.71	LV	CELLTYPE	control_PKP2	6	18	Mural
ABAT	0.664	0.0221	0.013	0.0249	3.54	12	0.00163	1.66	LV	CELLTYPE	control_PKP2	6	18	Mural
ZNF559-ZNF177	0.664	0.00968	0.0221	0.041	4.23	15.4	0.000465	2.01	LV	CELLTYPE	control_PKP2	6	18	Mural
TMCC3	0.662	0.0497	0.0136	0.0257	3.57	8.76	0.00591	1.3	LV	CELLTYPE	control_PKP2	6	18	Mural
KLF12	0.661	0.000588	0.425	0.792	8.42	28.5	8.44e-06	3.23	LV	CELLTYPE	control_PKP2	6	18	Mural
HBP1	0.659	0.00626	0.06	0.109	5.59	17.3	0.00024	2.2	LV	CELLTYPE	control_PKP2	6	18	Mural
L3MBTL4	0.659	0.0129	0.0561	0.108	5.55	14.3	0.000688	1.89	LV	CELLTYPE	control_PKP2	6	18	Mural
TCF7L2	0.659	0.00307	0.34	0.643	8.11	20.4	8.75e-05	2.51	LV	CELLTYPE	control_PKP2	6	18	Mural
LENG8	0.657	0.00132	0.203	0.369	7.33	24.6	2.51e-05	2.88	LV	CELLTYPE	control_PKP2	6	18	Mural
AC005498.3	0.656	0.0141	0.0173	0.0312	3.87	13.8	0.000808	1.85	LV	CELLTYPE	control_PKP2	6	18	Mural
KLF7	0.656	0.00109	0.181	0.329	7.14	25.5	1.95e-05	2.96	LV	CELLTYPE	control_PKP2	6	18	Mural
PRRT3-AS1	0.656	0.0288	0.0148	0.027	3.65	11	0.00238	1.54	LV	CELLTYPE	control_PKP2	6	18	Mural
GPRASP1	0.654	0.0395	0.015	0.0267	3.64	9.72	0.00395	1.4	LV	CELLTYPE	control_PKP2	6	18	Mural
RCBTB1	0.654	0.01	0.0413	0.0757	5.09	15.2	0.000488	2	LV	CELLTYPE	control_PKP2	6	18	Mural
ZNF189	0.654	0.0167	0.0439	0.0784	5.15	13.1	0.00107	1.78	LV	CELLTYPE	control_PKP2	6	18	Mural
C9orf84	0.653	0.0186	0.105	0.187	6.35	12.6	0.00127	1.73	LV	CELLTYPE	control_PKP2	6	18	Mural
GATA6	0.652	0.0362	0.058	0.109	5.58	10.1	0.00339	1.44	LV	CELLTYPE	control_PKP2	6	18	Mural
NADK2	0.652	0.00648	0.028	0.0505	4.51	17.1	0.000254	2.19	LV	CELLTYPE	control_PKP2	6	18	Mural
SLC39A11	0.652	0.0457	0.433	0.846	8.5	9.09	0.00513	1.34	LV	CELLTYPE	control_PKP2	6	18	Mural
TACR1	0.651	0.0242	0.0801	0.141	6	11.6	0.00185	1.62	LV	CELLTYPE	control_PKP2	6	18	Mural
SRGAP1	0.648	0.0169	0.109	0.199	6.44	13	0.0011	1.77	LV	CELLTYPE	control_PKP2	6	18	Mural
TCFL5	0.645	0.0401	0.0121	0.0221	3.38	9.63	0.00411	1.4	LV	CELLTYPE	control_PKP2	6	18	Mural
IPO11	0.641	0.000483	0.0435	0.0795	5.16	29.7	6.23e-06	3.32	LV	CELLTYPE	control_PKP2	6	18	Mural
RFNG	0.641	0.0424	0.0264	0.0482	4.45	9.43	0.00446	1.37	LV	CELLTYPE	control_PKP2	6	18	Mural
AC091948.1	0.639	0.0172	0.0282	0.0511	4.54	12.9	0.00113	1.76	LV	CELLTYPE	control_PKP2	6	18	Mural
ATP9A	0.639	0.0297	0.0253	0.0467	4.4	10.9	0.00248	1.53	LV	CELLTYPE	control_PKP2	6	18	Mural
CADPS2	0.637	0.0159	0.0562	0.104	5.54	13.3	0.000988	1.8	LV	CELLTYPE	control_PKP2	6	18	Mural
LRIG3	0.637	0.0398	0.0201	0.0368	4.09	9.68	0.00403	1.4	LV	CELLTYPE	control_PKP2	6	18	Mural
MED13L	0.636	0.000308	0.574	1.06	8.84	32	3.4e-06	3.51	LV	CELLTYPE	control_PKP2	6	18	Mural
AMY2B	0.635	0.0332	0.0384	0.0692	4.99	10.5	0.00291	1.48	LV	CELLTYPE	control_PKP2	6	18	Mural
JAK1	0.635	0.00059	0.283	0.504	7.78	28.5	8.52e-06	3.23	LV	CELLTYPE	control_PKP2	6	18	Mural
AC104389.4	0.634	0.0174	0.0458	0.0847	5.28	12.9	0.00115	1.76	LV	CELLTYPE	control_PKP2	6	18	Mural
RAD21	0.634	0.00145	0.077	0.14	5.97	24.1	2.86e-05	2.84	LV	CELLTYPE	control_PKP2	6	18	Mural
ACSM3	0.633	0.00547	0.0703	0.125	5.83	17.8	0.000202	2.26	LV	CELLTYPE	control_PKP2	6	18	Mural
BEX4	0.632	0.0279	0.027	0.05	4.51	11.1	0.00227	1.55	LV	CELLTYPE	control_PKP2	6	18	Mural
ARHGAP21	0.631	0.000246	0.204	0.362	7.32	33.4	2.46e-06	3.61	LV	CELLTYPE	control_PKP2	6	18	Mural
WASF2	0.631	7.01e-05	0.223	0.401	7.47	41.9	3.44e-07	4.15	LV	CELLTYPE	control_PKP2	6	18	Mural
GABRB3	0.63	0.0411	0.00944	0.0167	3.02	9.53	0.00427	1.39	LV	CELLTYPE	control_PKP2	6	18	Mural
NTRK3	0.63	0.049	0.11	0.202	6.46	8.82	0.00576	1.31	LV	CELLTYPE	control_PKP2	6	18	Mural
PTEN	0.63	0.00307	1.68	3.14	10.4	20.4	8.76e-05	2.51	LV	CELLTYPE	control_PKP2	6	18	Mural
SPTBN1	0.63	0.00191	0.953	1.7	9.55	22.8	4.3e-05	2.72	LV	CELLTYPE	control_PKP2	6	18	Mural
CREG1	0.629	0.0199	0.0138	0.023	3.52	12.4	0.00138	1.7	LV	CELLTYPE	control_PKP2	6	18	Mural
CNOT6L	0.627	0.000895	0.0897	0.163	6.18	26.4	1.52e-05	3.05	LV	CELLTYPE	control_PKP2	6	18	Mural
RAPGEF2	0.627	0.00307	0.777	1.41	9.28	20.4	8.72e-05	2.51	LV	CELLTYPE	control_PKP2	6	18	Mural
C1orf195	0.625	0.0404	0.0147	0.0269	3.68	9.61	0.00415	1.39	LV	CELLTYPE	control_PKP2	6	18	Mural
ELP1	0.624	0.00266	0.0462	0.0832	5.22	21.2	6.94e-05	2.57	LV	CELLTYPE	control_PKP2	6	18	Mural
AL157912.1	0.623	0.0379	0.0113	0.0194	3.22	9.9	0.00367	1.42	LV	CELLTYPE	control_PKP2	6	18	Mural
AC015813.2	0.621	0.0198	0.0272	0.0488	4.47	12.4	0.00137	1.7	LV	CELLTYPE	control_PKP2	6	18	Mural
C9orf72	0.621	0.0134	0.0267	0.0465	4.46	14.1	0.000736	1.87	LV	CELLTYPE	control_PKP2	6	18	Mural
METTL4	0.619	0.00283	0.0295	0.0524	4.59	20.9	7.54e-05	2.55	LV	CELLTYPE	control_PKP2	6	18	Mural
FAT4	0.618	0.0466	0.0155	0.029	3.77	9.02	0.00528	1.33	LV	CELLTYPE	control_PKP2	6	18	Mural
STIM1	0.618	0.000983	0.205	0.379	7.37	25.9	1.72e-05	3.01	LV	CELLTYPE	control_PKP2	6	18	Mural
PCDH9	0.617	0.0493	0.234	0.447	7.6	8.79	0.00583	1.31	LV	CELLTYPE	control_PKP2	6	18	Mural
LMLN	0.616	0.0348	0.0109	0.019	3.21	10.3	0.00317	1.46	LV	CELLTYPE	control_PKP2	6	18	Mural
AK3	0.614	0.00198	0.0775	0.138	6	22.5	4.58e-05	2.7	LV	CELLTYPE	control_PKP2	6	18	Mural
SLC35D1	0.614	0.00699	0.0445	0.0805	5.18	16.7	0.000289	2.16	LV	CELLTYPE	control_PKP2	6	18	Mural
FBN1	0.613	0.011	0.0799	0.137	5.95	14.9	0.000549	1.96	LV	CELLTYPE	control_PKP2	6	18	Mural
LEMD3	0.612	0.00249	0.0669	0.119	5.74	21.5	6.29e-05	2.6	LV	CELLTYPE	control_PKP2	6	18	Mural
PAXIP1-AS2	0.612	0.0493	0.0166	0.0296	3.79	8.79	0.00583	1.31	LV	CELLTYPE	control_PKP2	6	18	Mural
KANK1	0.61	0.00672	0.477	0.869	8.59	16.9	0.00027	2.17	LV	CELLTYPE	control_PKP2	6	18	Mural
ZHX3	0.61	0.00528	0.242	0.427	7.55	18	0.000192	2.28	LV	CELLTYPE	control_PKP2	6	18	Mural
GULP1	0.608	0.00765	0.0959	0.173	6.28	16.4	0.00033	2.12	LV	CELLTYPE	control_PKP2	6	18	Mural
HERC3	0.607	0.0286	0.0272	0.0485	4.5	11	0.00235	1.54	LV	CELLTYPE	control_PKP2	6	18	Mural
HINT3	0.606	0.0162	0.0211	0.0385	4.17	13.2	0.00101	1.79	LV	CELLTYPE	control_PKP2	6	18	Mural
CYP4X1	0.605	0.0118	0.0425	0.0749	5.11	14.6	0.000612	1.93	LV	CELLTYPE	control_PKP2	6	18	Mural
TBC1D1	0.605	0.00191	0.393	0.714	8.27	22.8	4.27e-05	2.72	LV	CELLTYPE	control_PKP2	6	18	Mural
HTATIP2	0.603	0.0297	0.0235	0.0405	4.23	10.9	0.00247	1.53	LV	CELLTYPE	control_PKP2	6	18	Mural
INTS6-AS1	0.602	0.0314	0.0266	0.0459	4.4	10.7	0.0027	1.5	LV	CELLTYPE	control_PKP2	6	18	Mural
SLC12A2	0.602	0.0223	0.718	1.28	9.18	11.9	0.00166	1.65	LV	CELLTYPE	control_PKP2	6	18	Mural
VCL	0.6	0.0448	0.375	0.662	8.18	9.15	0.005	1.35	LV	CELLTYPE	control_PKP2	6	18	Mural
SOS2	0.599	0.0019	0.288	0.514	7.82	22.8	4.2e-05	2.72	LV	CELLTYPE	control_PKP2	6	18	Mural
TGFBR3	0.599	0.0168	0.156	0.265	6.92	13	0.00108	1.78	LV	CELLTYPE	control_PKP2	6	18	Mural
PAXIP1-AS1	0.598	0.00262	0.0347	0.0622	4.85	21.3	6.76e-05	2.58	LV	CELLTYPE	control_PKP2	6	18	Mural
TLK1	0.598	0.000856	0.106	0.19	6.41	26.6	1.44e-05	3.07	LV	CELLTYPE	control_PKP2	6	18	Mural
GABPA	0.596	0.00644	0.0341	0.0587	4.76	17.2	0.000251	2.19	LV	CELLTYPE	control_PKP2	6	18	Mural
PARD3	0.595	0.0087	2	3.49	10.6	15.8	0.000396	2.06	LV	CELLTYPE	control_PKP2	6	18	Mural
AC087294.1	0.594	0.0437	0.011	0.0193	3.23	9.25	0.0048	1.36	LV	CELLTYPE	control_PKP2	6	18	Mural
CCDC171	0.594	0.0398	0.0546	0.0953	5.45	9.68	0.00403	1.4	LV	CELLTYPE	control_PKP2	6	18	Mural
CTNNAL1	0.594	0.00973	0.0354	0.0643	4.88	15.4	0.000468	2.01	LV	CELLTYPE	control_PKP2	6	18	Mural
ABCA9	0.593	0.0427	0.0876	0.144	6.06	9.38	0.00456	1.37	LV	CELLTYPE	control_PKP2	6	18	Mural
MARC1	0.593	0.0295	0.0125	0.0223	3.44	10.9	0.00245	1.53	LV	CELLTYPE	control_PKP2	6	18	Mural
CLIC4	0.592	0.0282	0.252	0.44	7.61	11.1	0.0023	1.55	LV	CELLTYPE	control_PKP2	6	18	Mural
AC114763.1	0.591	0.012	0.0537	0.0898	5.4	14.6	0.000621	1.92	LV	CELLTYPE	control_PKP2	6	18	Mural
STK39	0.59	0.00283	0.645	1.17	9.02	20.9	7.5e-05	2.55	LV	CELLTYPE	control_PKP2	6	18	Mural
ATP11C	0.587	0.00814	0.0731	0.128	5.84	16.1	0.000359	2.09	LV	CELLTYPE	control_PKP2	6	18	Mural
UBN2	0.587	0.00406	0.0993	0.174	6.29	19.1	0.000133	2.39	LV	CELLTYPE	control_PKP2	6	18	Mural
A2ML1-AS1	0.586	0.0076	0.108	0.188	6.48	16.4	0.000324	2.12	LV	CELLTYPE	control_PKP2	6	18	Mural
TRABD2B	0.586	0.0434	0.0601	0.107	5.55	9.3	0.0047	1.36	LV	CELLTYPE	control_PKP2	6	18	Mural
PPM1B	0.585	0.00648	0.135	0.242	6.76	17.1	0.000254	2.19	LV	CELLTYPE	control_PKP2	6	18	Mural
MARCH8	0.581	0.00648	0.0479	0.0833	5.26	17.1	0.000254	2.19	LV	CELLTYPE	control_PKP2	6	18	Mural
PPIL6	0.58	0.035	0.012	0.021	3.36	10.2	0.00321	1.46	LV	CELLTYPE	control_PKP2	6	18	Mural
CATSPER2	0.579	0.0137	0.046	0.0791	5.2	14	0.000768	1.86	LV	CELLTYPE	control_PKP2	6	18	Mural
GSTA4	0.578	0.014	0.0416	0.0726	5.08	13.9	0.000797	1.85	LV	CELLTYPE	control_PKP2	6	18	Mural
ZNF516	0.578	0.0278	0.0424	0.075	5.1	11.1	0.00226	1.56	LV	CELLTYPE	control_PKP2	6	18	Mural
DZIP1	0.575	0.0243	0.0601	0.103	5.56	11.6	0.00187	1.61	LV	CELLTYPE	control_PKP2	6	18	Mural
IGF1R	0.575	0.0314	0.2	0.351	7.28	10.7	0.0027	1.5	LV	CELLTYPE	control_PKP2	6	18	Mural
SSBP3	0.575	0.0437	0.0854	0.144	6.03	9.26	0.0048	1.36	LV	CELLTYPE	control_PKP2	6	18	Mural
AC124312.1	0.574	0.0201	0.0643	0.113	5.69	12.4	0.0014	1.7	LV	CELLTYPE	control_PKP2	6	18	Mural
CELF2	0.572	0.00293	0.246	0.444	7.63	20.7	7.96e-05	2.53	LV	CELLTYPE	control_PKP2	6	18	Mural
LCAT	0.571	0.0159	0.0431	0.0716	5.11	13.3	0.000977	1.8	LV	CELLTYPE	control_PKP2	6	18	Mural
PHIP	0.571	0.000492	0.252	0.439	7.66	29.6	6.4e-06	3.31	LV	CELLTYPE	control_PKP2	6	18	Mural
HSD17B11	0.569	0.00191	0.046	0.0767	5.19	22.7	4.32e-05	2.72	LV	CELLTYPE	control_PKP2	6	18	Mural
RBM14-RBM4	0.569	0.0138	0.0288	0.0509	4.57	13.9	0.000781	1.86	LV	CELLTYPE	control_PKP2	6	18	Mural
LIFR	0.567	0.0394	0.125	0.22	6.65	9.73	0.00393	1.4	LV	CELLTYPE	control_PKP2	6	18	Mural
RBBP6	0.566	0.00733	0.151	0.261	6.87	16.5	0.000309	2.13	LV	CELLTYPE	control_PKP2	6	18	Mural
GNB5	0.563	0.00906	0.0299	0.0504	4.6	15.6	0.000422	2.04	LV	CELLTYPE	control_PKP2	6	18	Mural
MLLT3	0.562	0.0262	0.283	0.483	7.8	11.3	0.00206	1.58	LV	CELLTYPE	control_PKP2	6	18	Mural
PRDM11	0.562	0.0159	0.0336	0.0584	4.77	13.3	0.000985	1.8	LV	CELLTYPE	control_PKP2	6	18	Mural
XKR6	0.561	0.0325	0.126	0.225	6.67	10.5	0.00283	1.49	LV	CELLTYPE	control_PKP2	6	18	Mural
GSAP	0.56	0.0454	0.0433	0.0727	5.11	9.11	0.00509	1.34	LV	CELLTYPE	control_PKP2	6	18	Mural
KCTD3	0.56	0.0168	0.0647	0.111	5.69	13	0.00108	1.78	LV	CELLTYPE	control_PKP2	6	18	Mural
EFR3A	0.559	0.000509	0.109	0.189	6.44	29.3	6.89e-06	3.29	LV	CELLTYPE	control_PKP2	6	18	Mural
STX3	0.559	0.0337	0.108	0.193	6.46	10.4	0.003	1.47	LV	CELLTYPE	control_PKP2	6	18	Mural
MAN2A1	0.558	0.00184	0.0632	0.11	5.65	23	3.95e-05	2.74	LV	CELLTYPE	control_PKP2	6	18	Mural
PRIMPOL	0.558	0.0124	0.0758	0.128	5.87	14.4	0.000646	1.91	LV	CELLTYPE	control_PKP2	6	18	Mural
RYBP	0.557	0.0388	0.0648	0.115	5.71	9.8	0.00383	1.41	LV	CELLTYPE	control_PKP2	6	18	Mural
CREBRF	0.555	0.0049	0.113	0.192	6.47	18.3	0.000171	2.31	LV	CELLTYPE	control_PKP2	6	18	Mural
SMARCA2	0.553	0.00283	0.102	0.175	6.33	20.9	7.49e-05	2.55	LV	CELLTYPE	control_PKP2	6	18	Mural
ATG2B	0.551	0.0157	0.0742	0.127	5.86	13.4	0.000947	1.8	LV	CELLTYPE	control_PKP2	6	18	Mural
APBB2	0.55	0.00628	1.56	2.72	10.3	17.3	0.000243	2.2	LV	CELLTYPE	control_PKP2	6	18	Mural
CEP78	0.547	0.0381	0.019	0.0318	3.96	9.87	0.00372	1.42	LV	CELLTYPE	control_PKP2	6	18	Mural
HACE1	0.547	0.0255	0.0532	0.0925	5.42	11.4	0.00199	1.59	LV	CELLTYPE	control_PKP2	6	18	Mural
RANBP17	0.546	0.0482	0.0728	0.125	5.88	8.89	0.00558	1.32	LV	CELLTYPE	control_PKP2	6	18	Mural
IRS1	0.545	0.0382	0.0238	0.0401	4.26	9.86	0.00374	1.42	LV	CELLTYPE	control_PKP2	6	18	Mural
SMIM13	0.544	0.0218	0.0237	0.0399	4.25	12	0.00159	1.66	LV	CELLTYPE	control_PKP2	6	18	Mural
MARF1	0.543	0.00983	0.0498	0.0828	5.29	15.3	0.000478	2.01	LV	CELLTYPE	control_PKP2	6	18	Mural
POC1B-AS1	0.543	0.0214	0.0203	0.0347	4.05	12.1	0.00154	1.67	LV	CELLTYPE	control_PKP2	6	18	Mural
ZNF518A	0.543	0.0122	0.11	0.188	6.44	14.5	0.000638	1.91	LV	CELLTYPE	control_PKP2	6	18	Mural
CPEB3	0.542	0.00174	0.105	0.182	6.4	23.3	3.62e-05	2.76	LV	CELLTYPE	control_PKP2	6	18	Mural
HERPUD2	0.541	0.00224	0.0979	0.165	6.26	22	5.43e-05	2.65	LV	CELLTYPE	control_PKP2	6	18	Mural
WDR48	0.541	0.00517	0.0526	0.0899	5.41	18.1	0.000183	2.29	LV	CELLTYPE	control_PKP2	6	18	Mural
EFHD1	0.54	0.00909	0.285	0.485	7.77	15.6	0.000424	2.04	LV	CELLTYPE	control_PKP2	6	18	Mural
PQLC1	0.539	0.0238	0.027	0.0453	4.43	11.7	0.00181	1.62	LV	CELLTYPE	control_PKP2	6	18	Mural
AMN1	0.537	0.00252	0.0665	0.111	5.73	21.4	6.4e-05	2.6	LV	CELLTYPE	control_PKP2	6	18	Mural
WASF3	0.537	0.0255	0.0847	0.148	6.08	11.4	0.002	1.59	LV	CELLTYPE	control_PKP2	6	18	Mural
ZNF274	0.536	0.0243	0.0682	0.115	5.74	11.6	0.00186	1.62	LV	CELLTYPE	control_PKP2	6	18	Mural
TMEM123	0.535	0.0087	0.0379	0.0624	4.91	15.8	0.000395	2.06	LV	CELLTYPE	control_PKP2	6	18	Mural
ELOVL5	0.534	0.00311	0.193	0.328	7.24	20.3	9.03e-05	2.51	LV	CELLTYPE	control_PKP2	6	18	Mural
FAM174A	0.534	0.0362	0.0176	0.028	3.81	10.1	0.00338	1.44	LV	CELLTYPE	control_PKP2	6	18	Mural
MAML3	0.534	0.0388	0.16	0.276	6.99	9.79	0.00384	1.41	LV	CELLTYPE	control_PKP2	6	18	Mural
SGPL1	0.533	0.000527	0.0791	0.136	5.99	29.1	7.28e-06	3.28	LV	CELLTYPE	control_PKP2	6	18	Mural
INPP5F	0.532	0.0311	0.0343	0.0583	4.81	10.7	0.00266	1.51	LV	CELLTYPE	control_PKP2	6	18	Mural
KIF27	0.531	0.0333	0.0367	0.0642	4.9	10.5	0.00293	1.48	LV	CELLTYPE	control_PKP2	6	18	Mural
PTPRG	0.531	0.0148	2.26	3.93	10.8	13.6	0.000874	1.83	LV	CELLTYPE	control_PKP2	6	18	Mural
TBL1X	0.531	0.0173	0.138	0.234	6.75	12.9	0.00114	1.76	LV	CELLTYPE	control_PKP2	6	18	Mural
CLCN5	0.53	0.0214	0.028	0.0465	4.51	12.1	0.00154	1.67	LV	CELLTYPE	control_PKP2	6	18	Mural
LINC00894	0.53	0.0167	0.0988	0.169	6.27	13.1	0.00107	1.78	LV	CELLTYPE	control_PKP2	6	18	Mural
CEP192	0.528	0.0027	0.0977	0.163	6.25	21.1	7.11e-05	2.57	LV	CELLTYPE	control_PKP2	6	18	Mural
EFS	0.528	0.0467	0.025	0.0421	4.34	9.01	0.00531	1.33	LV	CELLTYPE	control_PKP2	6	18	Mural
MKLN1	0.527	0.0148	1.01	1.73	9.64	13.6	0.000868	1.83	LV	CELLTYPE	control_PKP2	6	18	Mural
MR1	0.527	0.0142	0.0249	0.0428	4.36	13.8	0.000819	1.85	LV	CELLTYPE	control_PKP2	6	18	Mural
PICALM	0.527	0.00286	0.403	0.687	8.3	20.8	7.73e-05	2.54	LV	CELLTYPE	control_PKP2	6	18	Mural
REPS1	0.527	0.00261	0.127	0.216	6.65	21.3	6.67e-05	2.58	LV	CELLTYPE	control_PKP2	6	18	Mural
ZADH2	0.527	0.0288	0.0263	0.0435	4.39	11	0.00236	1.54	LV	CELLTYPE	control_PKP2	6	18	Mural
MOK	0.526	0.0164	0.0439	0.0749	5.15	13.1	0.00104	1.78	LV	CELLTYPE	control_PKP2	6	18	Mural
UBAP1L	0.526	0.0479	0.0241	0.0401	4.3	8.92	0.00553	1.32	LV	CELLTYPE	control_PKP2	6	18	Mural
UBL3	0.526	0.003	0.0739	0.124	5.85	20.6	8.28e-05	2.52	LV	CELLTYPE	control_PKP2	6	18	Mural
RMDN2	0.525	0.0497	0.0204	0.035	4.07	8.76	0.0059	1.3	LV	CELLTYPE	control_PKP2	6	18	Mural
RNF215	0.523	0.00974	0.0398	0.067	5	15.3	0.000469	2.01	LV	CELLTYPE	control_PKP2	6	18	Mural
HRAS	0.522	0.0478	0.0159	0.026	3.7	8.92	0.00551	1.32	LV	CELLTYPE	control_PKP2	6	18	Mural
LARGE1	0.522	0.0112	0.448	0.757	8.48	14.8	0.000565	1.95	LV	CELLTYPE	control_PKP2	6	18	Mural
HSD17B4	0.521	0.00335	0.0926	0.161	6.22	20	0.0001	2.47	LV	CELLTYPE	control_PKP2	6	18	Mural
LTBP3	0.521	0.0418	0.0421	0.0696	5.04	9.47	0.00439	1.38	LV	CELLTYPE	control_PKP2	6	18	Mural
PIWIL4	0.521	0.0411	0.0184	0.0301	3.88	9.53	0.00427	1.39	LV	CELLTYPE	control_PKP2	6	18	Mural
TPCN1	0.519	0.0364	0.164	0.277	7	10.1	0.00344	1.44	LV	CELLTYPE	control_PKP2	6	18	Mural
ZNF780B	0.519	0.0269	0.0654	0.108	5.66	11.2	0.00215	1.57	LV	CELLTYPE	control_PKP2	6	18	Mural
TMEM245	0.516	0.00511	0.0911	0.153	6.18	18.2	0.000179	2.29	LV	CELLTYPE	control_PKP2	6	18	Mural
SOX13	0.513	0.0172	0.147	0.25	6.85	12.9	0.00112	1.76	LV	CELLTYPE	control_PKP2	6	18	Mural
DLD	0.511	0.0346	0.0813	0.135	6.01	10.3	0.0031	1.46	LV	CELLTYPE	control_PKP2	6	18	Mural
RABL2B	0.51	0.0476	0.0196	0.0311	3.98	8.94	0.00547	1.32	LV	CELLTYPE	control_PKP2	6	18	Mural
SKI	0.509	0.0111	0.0831	0.137	6	14.9	0.000555	1.96	LV	CELLTYPE	control_PKP2	6	18	Mural
CDK19	0.508	0.0112	0.0825	0.138	6.01	14.8	0.000565	1.95	LV	CELLTYPE	control_PKP2	6	18	Mural
ZBTB20	0.508	0.0246	2.04	3.42	10.6	11.5	0.00191	1.61	LV	CELLTYPE	control_PKP2	6	18	Mural
MUT	0.507	0.0134	0.0296	0.0489	4.58	14.1	0.000739	1.87	LV	CELLTYPE	control_PKP2	6	18	Mural
SFXN5	0.507	0.0185	0.0453	0.0728	5.14	12.6	0.00126	1.73	LV	CELLTYPE	control_PKP2	6	18	Mural
ARHGAP17	0.506	0.0427	0.263	0.448	7.68	9.38	0.00454	1.37	LV	CELLTYPE	control_PKP2	6	18	Mural
ECI2	0.506	0.0398	0.0332	0.0563	4.77	9.68	0.00402	1.4	LV	CELLTYPE	control_PKP2	6	18	Mural
TNRC6B	0.505	0.0127	0.514	0.862	8.68	14.3	0.000674	1.9	LV	CELLTYPE	control_PKP2	6	18	Mural
BBS2	0.504	0.0118	0.041	0.0675	5	14.6	0.000606	1.93	LV	CELLTYPE	control_PKP2	6	18	Mural
DNMBP-AS1	0.502	0.0318	0.0485	0.0789	5.26	10.6	0.00275	1.5	LV	CELLTYPE	control_PKP2	6	18	Mural
DGKE	0.501	0.0207	0.0374	0.0618	4.89	12.2	0.00147	1.68	LV	CELLTYPE	control_PKP2	6	18	Mural
KCNAB1	0.501	0.0309	1.27	2.13	9.94	10.7	0.00261	1.51	LV	CELLTYPE	control_PKP2	6	18	Mural
NPIPA1	0.501	0.0471	0.0183	0.0303	3.9	8.98	0.00538	1.33	LV	CELLTYPE	control_PKP2	6	18	Mural
SPOPL	0.501	0.0146	0.0862	0.142	6.06	13.7	0.00086	1.83	LV	CELLTYPE	control_PKP2	6	18	Mural
EIF4E3	0.5	0.0472	0.0267	0.044	4.4	8.97	0.00539	1.33	LV	CELLTYPE	control_PKP2	6	18	Mural
PLOD1	0.5	0.013	0.139	0.235	6.78	14.2	0.000709	1.89	LV	CELLTYPE	control_PKP2	6	18	Mural

## Sheet: PVneg_control
Gene	logFC	FDR	mean_exp_control	mean_exp_genotype	logCPM	F	PValue	FDR_plot	Region	annotation_level	comparison	Observations_genotype	Observations_reference	cell_state
FOSB	2.81	0.00311	0.00162	0.0375	2.54	19.3	0.000113	2.51	LV	CELLTYPE	control_PVneg	8	18	Mural
IFI44L	2.65	0.00922	0.0208	0.287	5.75	13.5	0.000858	2.04	LV	CELLTYPE	control_PVneg	8	18	Mural
EPSTI1	2.59	0.00383	0.0104	0.125	4.54	17.9	0.000178	2.42	LV	CELLTYPE	control_PVneg	8	18	Mural
AC004551.1	2.53	0.00625	0.00479	0.0404	3.1	15.5	0.000413	2.2	LV	CELLTYPE	control_PVneg	8	18	Mural
GBP1	2.42	0.00494	0.0128	0.108	4.46	16.7	0.000276	2.31	LV	CELLTYPE	control_PVneg	8	18	Mural
SLFN12L	2.24	0.0113	0.00589	0.0446	3.27	12.6	0.00123	1.95	LV	CELLTYPE	control_PVneg	8	18	Mural
NOX4	2.11	0.00121	0.0053	0.0336	3.03	25.3	1.79e-05	2.92	LV	CELLTYPE	control_PVneg	8	18	Mural
BICC1	2.09	6.72e-05	0.0871	0.472	6.88	50.3	4.6e-08	4.17	LV	CELLTYPE	control_PVneg	8	18	Mural
FKBP5	2.07	0.0108	0.427	1.61	8.71	12.7	0.00114	1.97	LV	CELLTYPE	control_PVneg	8	18	Mural
IFIH1	2.04	0.00242	0.00537	0.0328	2.95	20.9	6.73e-05	2.62	LV	CELLTYPE	control_PVneg	8	18	Mural
OAS1	2.03	0.0148	0.00478	0.0384	3.03	11.4	0.00194	1.83	LV	CELLTYPE	control_PVneg	8	18	Mural
HERC6	1.97	0.0134	0.00963	0.0717	3.95	11.8	0.00165	1.87	LV	CELLTYPE	control_PVneg	8	18	Mural
XAF1	1.95	0.00358	0.0403	0.298	5.93	18.5	0.000147	2.45	LV	CELLTYPE	control_PVneg	8	18	Mural
AP001610.1	1.94	0.0296	0.00348	0.0269	2.55	8.83	0.00556	1.53	LV	CELLTYPE	control_PVneg	8	18	Mural
MX1	1.9	0.00699	0.0149	0.103	4.49	14.9	0.000507	2.16	LV	CELLTYPE	control_PVneg	8	18	Mural
LINC01088	1.87	0.000847	0.0492	0.164	5.8	27.6	9.3e-06	3.07	LV	CELLTYPE	control_PVneg	8	18	Mural
OAS3	1.85	0.0254	0.00406	0.0258	2.6	9.41	0.00436	1.59	LV	CELLTYPE	control_PVneg	8	18	Mural
PLA2G4A	1.84	0.000566	0.0038	0.0134	2.29	30.2	4.64e-06	3.25	LV	CELLTYPE	control_PVneg	8	18	Mural
ATP10A	1.8	0.00136	0.139	0.503	7.02	24.3	2.38e-05	2.87	LV	CELLTYPE	control_PVneg	8	18	Mural
RGS7BP	1.78	0.000382	0.0244	0.1	4.78	36	1.06e-06	3.42	LV	CELLTYPE	control_PVneg	8	18	Mural
AL591686.2	1.72	0.00123	0.00503	0.017	2.64	25.1	1.88e-05	2.91	LV	CELLTYPE	control_PVneg	8	18	Mural
APOL6	1.72	0.0431	0.00907	0.0497	3.55	7.58	0.00963	1.37	LV	CELLTYPE	control_PVneg	8	18	Mural
CHSY3	1.71	0.00149	0.0485	0.23	5.81	23.7	2.9e-05	2.83	LV	CELLTYPE	control_PVneg	8	18	Mural
BTN3A1	1.7	0.00474	0.0071	0.0342	3.08	16.8	0.000259	2.32	LV	CELLTYPE	control_PVneg	8	18	Mural
BTN3A2	1.69	0.0147	0.00704	0.0296	3.08	11.4	0.00192	1.83	LV	CELLTYPE	control_PVneg	8	18	Mural
GBP4	1.67	0.0279	0.00668	0.0357	3.11	9.06	0.00505	1.55	LV	CELLTYPE	control_PVneg	8	18	Mural
FSTL4	1.66	0.0116	0.00894	0.0236	3.26	12.4	0.0013	1.93	LV	CELLTYPE	control_PVneg	8	18	Mural
IFI44	1.66	0.0136	0.0169	0.0969	4.46	11.7	0.00169	1.87	LV	CELLTYPE	control_PVneg	8	18	Mural
PLS3-AS1	1.66	0.0012	0.00499	0.0193	2.56	25.4	1.74e-05	2.92	LV	CELLTYPE	control_PVneg	8	18	Mural
GBP2	1.63	0.0075	0.0187	0.0868	4.45	14.6	0.000568	2.13	LV	CELLTYPE	control_PVneg	8	18	Mural
COL8A1	1.58	0.00191	0.0142	0.0478	3.97	22.3	4.38e-05	2.72	LV	CELLTYPE	control_PVneg	8	18	Mural
NRK	1.58	0.00696	0.0206	0.0698	4.39	15	0.0005	2.16	LV	CELLTYPE	control_PVneg	8	18	Mural
KCNT2	1.57	0.0123	0.0248	0.114	4.84	12.2	0.00144	1.91	LV	CELLTYPE	control_PVneg	8	18	Mural
TOX2	1.56	0.00206	0.0251	0.0782	4.67	21.7	5.22e-05	2.69	LV	CELLTYPE	control_PVneg	8	18	Mural
GRM8	1.55	0.0029	0.0197	0.0852	4.59	19.7	9.94e-05	2.54	LV	CELLTYPE	control_PVneg	8	18	Mural
ZBTB16	1.52	0.0114	0.743	2.54	9.42	12.5	0.00125	1.94	LV	CELLTYPE	control_PVneg	8	18	Mural
NTRK2	1.51	0.000504	0.0271	0.0836	4.74	32.3	2.67e-06	3.3	LV	CELLTYPE	control_PVneg	8	18	Mural
MOB3B	1.5	0.000452	0.0421	0.17	5.57	34.1	1.7e-06	3.34	LV	CELLTYPE	control_PVneg	8	18	Mural
ADAMTS9-AS2	1.49	0.000201	0.636	2.64	9.43	42.4	2.41e-07	3.7	LV	CELLTYPE	control_PVneg	8	18	Mural
CFH	1.48	0.017	0.0199	0.0727	4.4	10.9	0.00238	1.77	LV	CELLTYPE	control_PVneg	8	18	Mural
AC007262.2	1.47	0.000554	0.0196	0.085	4.42	30.7	3.99e-06	3.26	LV	CELLTYPE	control_PVneg	8	18	Mural
PLSCR2	1.47	0.00413	0.00361	0.013	2.12	17.6	0.000201	2.38	LV	CELLTYPE	control_PVneg	8	18	Mural
RSAD2	1.47	0.0464	0.00978	0.0421	3.43	7.33	0.0108	1.33	LV	CELLTYPE	control_PVneg	8	18	Mural
SLC6A1	1.47	0.00371	0.0724	0.33	6.24	18.1	0.000168	2.43	LV	CELLTYPE	control_PVneg	8	18	Mural
AC008397.2	1.46	0.00962	0.00827	0.0295	3.19	13.3	0.000922	2.02	LV	CELLTYPE	control_PVneg	8	18	Mural
MS4A6A	1.46	0.021	0.00386	0.0169	2.26	10.1	0.00328	1.68	LV	CELLTYPE	control_PVneg	8	18	Mural
AC092164.1	1.45	0.0169	0.0258	0.0664	4.63	10.9	0.00236	1.77	LV	CELLTYPE	control_PVneg	8	18	Mural
PID1	1.44	0.00201	0.153	0.458	7.2	21.9	4.89e-05	2.7	LV	CELLTYPE	control_PVneg	8	18	Mural
EPHA4	1.43	0.00417	0.0185	0.0824	4.28	17.5	0.000205	2.38	LV	CELLTYPE	control_PVneg	8	18	Mural
MAFB	1.43	0.017	0.00596	0.0171	2.61	10.9	0.00239	1.77	LV	CELLTYPE	control_PVneg	8	18	Mural
SLC38A11	1.42	0.041	0.206	0.586	7.59	7.74	0.00895	1.39	LV	CELLTYPE	control_PVneg	8	18	Mural
AFF3	1.41	0.00114	0.0677	0.216	6.05	25.7	1.58e-05	2.94	LV	CELLTYPE	control_PVneg	8	18	Mural
NLRC5	1.41	0.0166	0.0161	0.0734	4.19	11	0.00229	1.78	LV	CELLTYPE	control_PVneg	8	18	Mural
STAT1	1.41	0.0264	0.0295	0.132	5.07	9.28	0.0046	1.58	LV	CELLTYPE	control_PVneg	8	18	Mural
AFF2	1.38	0.0205	0.0143	0.0413	3.94	10.2	0.00315	1.69	LV	CELLTYPE	control_PVneg	8	18	Mural
CNNM2	1.38	0.000382	0.127	0.525	7.07	35.5	1.19e-06	3.42	LV	CELLTYPE	control_PVneg	8	18	Mural
AC002066.1	1.37	0.000454	0.0414	0.124	5.34	33.7	1.87e-06	3.34	LV	CELLTYPE	control_PVneg	8	18	Mural
CARMIL1	1.37	0.00645	0.327	0.881	8.2	15.3	0.000442	2.19	LV	CELLTYPE	control_PVneg	8	18	Mural
ITGA4	1.37	0.00108	0.0121	0.0576	3.73	26	1.44e-05	2.97	LV	CELLTYPE	control_PVneg	8	18	Mural
CACHD1	1.36	0.00108	0.0105	0.0481	3.55	26.2	1.4e-05	2.97	LV	CELLTYPE	control_PVneg	8	18	Mural
DDX60	1.36	0.00342	0.0223	0.1	4.64	18.9	0.000131	2.47	LV	CELLTYPE	control_PVneg	8	18	Mural
METTL24	1.36	0.0147	0.00446	0.0152	2.37	11.4	0.00192	1.83	LV	CELLTYPE	control_PVneg	8	18	Mural
BAIAP3	1.35	0.0143	0.00336	0.0171	2.09	11.5	0.00183	1.84	LV	CELLTYPE	control_PVneg	8	18	Mural
MIR503HG	1.35	0.0134	0.0125	0.0319	3.58	11.8	0.00164	1.87	LV	CELLTYPE	control_PVneg	8	18	Mural
AC096642.1	1.34	0.00289	0.00422	0.0138	2.25	19.7	9.87e-05	2.54	LV	CELLTYPE	control_PVneg	8	18	Mural
PLXDC2	1.34	0.000243	0.198	0.737	7.7	39.8	4.36e-07	3.61	LV	CELLTYPE	control_PVneg	8	18	Mural
AC104958.1	1.31	0.0242	0.00792	0.0166	2.9	9.57	0.00407	1.62	LV	CELLTYPE	control_PVneg	8	18	Mural
LINC02585	1.31	0.00474	0.00697	0.0181	2.81	16.9	0.000257	2.32	LV	CELLTYPE	control_PVneg	8	18	Mural
NPPA	1.31	0.0332	0.0126	0.0457	3.95	8.47	0.00649	1.48	LV	CELLTYPE	control_PVneg	8	18	Mural
SUSD5	1.31	0.025	0.0159	0.0273	3.81	9.47	0.00424	1.6	LV	CELLTYPE	control_PVneg	8	18	Mural
TMEM9B-AS1	1.31	0.00127	0.0143	0.0456	3.8	24.7	2.11e-05	2.9	LV	CELLTYPE	control_PVneg	8	18	Mural
LGR6	1.3	0.0175	0.0164	0.0355	3.91	10.8	0.00249	1.76	LV	CELLTYPE	control_PVneg	8	18	Mural
RANBP3L	1.3	0.0115	0.0261	0.0631	4.56	12.5	0.00127	1.94	LV	CELLTYPE	control_PVneg	8	18	Mural
SULF1	1.3	0.0333	0.00621	0.0171	2.75	8.45	0.00655	1.48	LV	CELLTYPE	control_PVneg	8	18	Mural
TRANK1	1.3	0.000651	0.031	0.107	4.9	29.2	6.06e-06	3.19	LV	CELLTYPE	control_PVneg	8	18	Mural
LDLRAD4	1.28	0.000513	0.0338	0.112	5.07	31.8	3e-06	3.29	LV	CELLTYPE	control_PVneg	8	18	Mural
LINC01135	1.28	0.00809	0.00706	0.0189	2.86	14.2	0.000675	2.09	LV	CELLTYPE	control_PVneg	8	18	Mural
TCTEX1D1	1.28	0.00717	0.00665	0.0197	2.8	14.8	0.00053	2.14	LV	CELLTYPE	control_PVneg	8	18	Mural
CHST8	1.27	0.00995	0.0108	0.0406	3.55	13.2	0.00098	2	LV	CELLTYPE	control_PVneg	8	18	Mural
FP325318.1	1.27	0.0272	0.0111	0.0233	3.46	9.14	0.00487	1.57	LV	CELLTYPE	control_PVneg	8	18	Mural
MELTF-AS1	1.27	0.026	0.00585	0.0163	2.55	9.32	0.00451	1.59	LV	CELLTYPE	control_PVneg	8	18	Mural
GABRB2	1.26	0.0404	0.00342	0.0182	2.1	7.8	0.00873	1.39	LV	CELLTYPE	control_PVneg	8	18	Mural
PDGFC	1.26	0.000842	0.0164	0.0468	4.05	27.7	9.07e-06	3.07	LV	CELLTYPE	control_PVneg	8	18	Mural
PLD5	1.26	0.000382	0.0417	0.134	5.39	35.5	1.18e-06	3.42	LV	CELLTYPE	control_PVneg	8	18	Mural
AL590617.2	1.25	0.00163	0.0188	0.043	4.06	23.2	3.33e-05	2.79	LV	CELLTYPE	control_PVneg	8	18	Mural
BACH2	1.25	0.00125	0.0615	0.205	5.9	25	1.97e-05	2.9	LV	CELLTYPE	control_PVneg	8	18	Mural
MRC1	1.25	0.033	0.00805	0.0358	3.17	8.49	0.00645	1.48	LV	CELLTYPE	control_PVneg	8	18	Mural
CCDC68	1.24	0.0287	0.00469	0.0154	2.36	8.95	0.00528	1.54	LV	CELLTYPE	control_PVneg	8	18	Mural
RCAN2	1.24	0.000228	0.664	2.01	9.23	41	3.31e-07	3.64	LV	CELLTYPE	control_PVneg	8	18	Mural
AC007614.1	1.23	0.00991	0.0246	0.0581	4.46	13.2	0.000973	2	LV	CELLTYPE	control_PVneg	8	18	Mural
MERTK	1.23	0.00289	0.057	0.142	5.63	19.8	9.68e-05	2.54	LV	CELLTYPE	control_PVneg	8	18	Mural
PLEKHG1	1.23	0.000221	0.0292	0.111	4.96	41.6	2.87e-07	3.66	LV	CELLTYPE	control_PVneg	8	18	Mural
PTPRC	1.23	0.0133	0.00444	0.0135	2.31	11.9	0.00161	1.88	LV	CELLTYPE	control_PVneg	8	18	Mural
SAMHD1	1.23	0.000847	0.0986	0.328	6.57	27.6	9.35e-06	3.07	LV	CELLTYPE	control_PVneg	8	18	Mural
SH3RF3	1.23	0.0091	0.0552	0.14	5.52	13.6	0.000833	2.04	LV	CELLTYPE	control_PVneg	8	18	Mural
CSRNP3	1.22	0.000504	0.101	0.332	6.62	32.1	2.76e-06	3.3	LV	CELLTYPE	control_PVneg	8	18	Mural
GOLGA8N	1.22	0.0237	0.0071	0.0366	2.94	9.64	0.00396	1.62	LV	CELLTYPE	control_PVneg	8	18	Mural
AL591845.1	1.21	0.00384	0.00956	0.0439	3.32	17.9	0.00018	2.42	LV	CELLTYPE	control_PVneg	8	18	Mural
CD163	1.21	0.0409	0.00409	0.0143	2.16	7.75	0.00889	1.39	LV	CELLTYPE	control_PVneg	8	18	Mural
GRIN2A	1.21	0.015	0.01	0.0442	3.47	11.4	0.00197	1.83	LV	CELLTYPE	control_PVneg	8	18	Mural
TBX15	1.21	0.00501	0.00583	0.0295	2.7	16.6	0.000284	2.3	LV	CELLTYPE	control_PVneg	8	18	Mural
DPH6-DT	1.2	0.00133	0.0427	0.119	5.3	24.5	2.28e-05	2.87	LV	CELLTYPE	control_PVneg	8	18	Mural
SAMD9L	1.2	0.0341	0.0163	0.0564	4.02	8.36	0.00682	1.47	LV	CELLTYPE	control_PVneg	8	18	Mural
AL445465.1	1.19	0.0123	0.0193	0.0383	4.01	12.2	0.00143	1.91	LV	CELLTYPE	control_PVneg	8	18	Mural
EFNB2	1.19	0.0297	0.0131	0.03	3.55	8.83	0.00557	1.53	LV	CELLTYPE	control_PVneg	8	18	Mural
TRIM22	1.19	0.00413	0.0625	0.232	5.91	17.6	0.000199	2.38	LV	CELLTYPE	control_PVneg	8	18	Mural
SLIT2	1.18	0.00605	0.0197	0.0755	4.47	15.7	0.000392	2.22	LV	CELLTYPE	control_PVneg	8	18	Mural
TMEM108	1.18	0.000479	0.0509	0.153	5.62	32.6	2.48e-06	3.32	LV	CELLTYPE	control_PVneg	8	18	Mural
TNFSF13B	1.17	0.0102	0.038	0.125	5.13	13	0.00103	1.99	LV	CELLTYPE	control_PVneg	8	18	Mural
TRPC6	1.17	0.00186	0.0881	0.297	6.44	22.5	4.17e-05	2.73	LV	CELLTYPE	control_PVneg	8	18	Mural
BRI3BP	1.16	0.00245	0.00551	0.0153	2.55	20.9	6.84e-05	2.61	LV	CELLTYPE	control_PVneg	8	18	Mural
PELI2	1.16	0.00289	0.275	0.698	7.84	19.8	9.6e-05	2.54	LV	CELLTYPE	control_PVneg	8	18	Mural
ST8SIA4	1.16	0.0014	0.0111	0.0337	3.48	24.1	2.57e-05	2.85	LV	CELLTYPE	control_PVneg	8	18	Mural
CTDSPL	1.15	0.000663	0.111	0.3	6.59	28.9	6.46e-06	3.18	LV	CELLTYPE	control_PVneg	8	18	Mural
AC010173.1	1.14	0.00457	0.00966	0.0312	3.24	17	0.000244	2.34	LV	CELLTYPE	control_PVneg	8	18	Mural
CDCA7L	1.14	0.00253	0.00779	0.0219	3.03	20.6	7.53e-05	2.6	LV	CELLTYPE	control_PVneg	8	18	Mural
IQCN	1.14	0.022	0.00827	0.0266	3.04	9.92	0.00352	1.66	LV	CELLTYPE	control_PVneg	8	18	Mural
TMEM51-AS1	1.14	0.0131	0.00669	0.0232	2.8	11.9	0.00157	1.88	LV	CELLTYPE	control_PVneg	8	18	Mural
ZDHHC11B	1.14	0.0392	0.0082	0.0565	3.23	7.89	0.00836	1.41	LV	CELLTYPE	control_PVneg	8	18	Mural
LTBP2	1.13	0.00965	0.00701	0.0178	2.83	13.3	0.000927	2.02	LV	CELLTYPE	control_PVneg	8	18	Mural
SAP25	1.13	0.00437	0.0107	0.0409	3.42	17.2	0.000227	2.36	LV	CELLTYPE	control_PVneg	8	18	Mural
ZNF704	1.13	0.000233	0.248	0.735	7.82	40.6	3.58e-07	3.63	LV	CELLTYPE	control_PVneg	8	18	Mural
MTSS1	1.12	0.00429	0.152	0.446	7.07	17.3	0.000218	2.37	LV	CELLTYPE	control_PVneg	8	18	Mural
OPN4	1.12	0.0135	0.0127	0.0301	3.67	11.8	0.00165	1.87	LV	CELLTYPE	control_PVneg	8	18	Mural
PPM1E	1.12	0.000542	0.0814	0.313	6.39	30.9	3.81e-06	3.27	LV	CELLTYPE	control_PVneg	8	18	Mural
AC087386.1	1.11	0.00811	0.0044	0.0155	2.31	14.1	0.000682	2.09	LV	CELLTYPE	control_PVneg	8	18	Mural
KCNQ3	1.11	0.00474	0.114	0.339	6.67	16.8	0.000258	2.32	LV	CELLTYPE	control_PVneg	8	18	Mural
SP110	1.11	0.00347	0.0366	0.123	5.12	18.7	0.000138	2.46	LV	CELLTYPE	control_PVneg	8	18	Mural
CCDC85A	1.1	0.0171	0.00624	0.0181	2.7	10.9	0.0024	1.77	LV	CELLTYPE	control_PVneg	8	18	Mural
FRK	1.1	0.0061	0.0316	0.0716	4.8	15.6	0.000398	2.21	LV	CELLTYPE	control_PVneg	8	18	Mural
NPAS3	1.1	0.000382	0.243	0.719	7.8	35.4	1.21e-06	3.42	LV	CELLTYPE	control_PVneg	8	18	Mural
DOCK8	1.09	0.0167	0.0814	0.193	6.15	10.9	0.00232	1.78	LV	CELLTYPE	control_PVneg	8	18	Mural
FNDC5	1.09	0.0456	0.00642	0.0247	2.73	7.39	0.0105	1.34	LV	CELLTYPE	control_PVneg	8	18	Mural
COL14A1	1.08	0.00932	0.0562	0.183	5.74	13.5	0.000874	2.03	LV	CELLTYPE	control_PVneg	8	18	Mural
CYP7B1	1.08	0.00134	0.119	0.355	6.71	24.4	2.34e-05	2.87	LV	CELLTYPE	control_PVneg	8	18	Mural
NFASC	1.08	0.00178	0.523	1.57	8.85	22.7	3.87e-05	2.75	LV	CELLTYPE	control_PVneg	8	18	Mural
SEMA6D	1.08	0.00893	0.022	0.0755	4.47	13.7	0.000808	2.05	LV	CELLTYPE	control_PVneg	8	18	Mural
SATB2	1.07	0.0162	0.0103	0.034	3.33	11.1	0.00221	1.79	LV	CELLTYPE	control_PVneg	8	18	Mural
AC005165.1	1.06	0.00163	0.0167	0.039	3.92	23.3	3.27e-05	2.79	LV	CELLTYPE	control_PVneg	8	18	Mural
AP003469.4	1.06	0.00471	0.00713	0.0207	2.78	16.9	0.000255	2.33	LV	CELLTYPE	control_PVneg	8	18	Mural
HCLS1	1.06	0.0265	0.00611	0.0153	2.61	9.25	0.00464	1.58	LV	CELLTYPE	control_PVneg	8	18	Mural
P2RX7	1.06	0.0207	0.00393	0.0164	2.2	10.1	0.0032	1.68	LV	CELLTYPE	control_PVneg	8	18	Mural
ZBTB7C	1.06	0.00475	0.0605	0.141	5.68	16.8	0.00026	2.32	LV	CELLTYPE	control_PVneg	8	18	Mural
AC139887.2	1.05	0.000382	0.0933	0.246	6.3	35.7	1.13e-06	3.42	LV	CELLTYPE	control_PVneg	8	18	Mural
ATP10D	1.05	2.53e-05	0.143	0.378	6.98	61	6.21e-09	4.6	LV	CELLTYPE	control_PVneg	8	18	Mural
ATP9A	1.05	0.00233	0.0253	0.0796	4.57	21.1	6.3e-05	2.63	LV	CELLTYPE	control_PVneg	8	18	Mural
GPC6	1.05	0.00518	0.0604	0.139	5.78	16.4	0.000298	2.29	LV	CELLTYPE	control_PVneg	8	18	Mural
L3MBTL4	1.05	0.00178	0.0561	0.166	5.65	22.7	3.83e-05	2.75	LV	CELLTYPE	control_PVneg	8	18	Mural
NHSL1	1.05	0.00108	0.146	0.381	6.99	26.1	1.43e-05	2.97	LV	CELLTYPE	control_PVneg	8	18	Mural
RERGL	1.05	0.0276	0.0132	0.0251	3.58	9.09	0.00499	1.56	LV	CELLTYPE	control_PVneg	8	18	Mural
SNTB1	1.05	0.00127	0.197	0.573	7.49	24.8	2.04e-05	2.9	LV	CELLTYPE	control_PVneg	8	18	Mural
FHL5	1.04	0.0254	0.271	0.682	7.8	9.4	0.00436	1.59	LV	CELLTYPE	control_PVneg	8	18	Mural
RFTN1	1.04	0.00191	0.214	0.7	7.62	22.3	4.38e-05	2.72	LV	CELLTYPE	control_PVneg	8	18	Mural
TMCC3	1.04	0.00532	0.0136	0.0365	3.68	16.2	0.00032	2.27	LV	CELLTYPE	control_PVneg	8	18	Mural
C9orf84	1.03	0.00147	0.105	0.231	6.47	23.8	2.82e-05	2.83	LV	CELLTYPE	control_PVneg	8	18	Mural
CCDC149	1.03	0.00219	0.0308	0.0843	4.72	21.4	5.7e-05	2.66	LV	CELLTYPE	control_PVneg	8	18	Mural
GRID1	1.03	0.00454	0.107	0.378	6.66	17	0.000242	2.34	LV	CELLTYPE	control_PVneg	8	18	Mural
MAP3K5	1.03	0.000566	0.345	0.985	8.23	30.3	4.48e-06	3.25	LV	CELLTYPE	control_PVneg	8	18	Mural
PRLR	1.03	0.0181	0.0458	0.132	5.35	10.6	0.00261	1.74	LV	CELLTYPE	control_PVneg	8	18	Mural
CHST11	1.02	0.000554	0.0608	0.181	5.81	30.6	4.15e-06	3.26	LV	CELLTYPE	control_PVneg	8	18	Mural
GSDME	1.02	0.0155	0.00758	0.0191	2.86	11.2	0.00206	1.81	LV	CELLTYPE	control_PVneg	8	18	Mural
MAML3	1.02	7.79e-05	0.16	0.436	7.21	49	5.99e-08	4.11	LV	CELLTYPE	control_PVneg	8	18	Mural
SEC16B	1.02	0.046	0.00367	0.0199	2.07	7.35	0.0106	1.34	LV	CELLTYPE	control_PVneg	8	18	Mural
SPATA18	1.01	0.0326	0.00702	0.0218	2.83	8.53	0.00632	1.49	LV	CELLTYPE	control_PVneg	8	18	Mural
SVEP1	1.01	0.00298	0.0787	0.226	6.16	19.5	0.000105	2.53	LV	CELLTYPE	control_PVneg	8	18	Mural
UPP2	1.01	0.0114	0.0124	0.0313	3.57	12.5	0.00125	1.94	LV	CELLTYPE	control_PVneg	8	18	Mural
DOK6	1	0.00271	0.196	0.522	7.47	20.1	8.63e-05	2.57	LV	CELLTYPE	control_PVneg	8	18	Mural
LEPR	1	0.00136	0.0286	0.0742	4.66	24.3	2.39e-05	2.87	LV	CELLTYPE	control_PVneg	8	18	Mural
IQGAP2	0.999	0.027	0.0146	0.0378	3.8	9.17	0.00482	1.57	LV	CELLTYPE	control_PVneg	8	18	Mural
LINC00240	0.998	0.00421	0.02	0.0406	4.11	17.4	0.00021	2.38	LV	CELLTYPE	control_PVneg	8	18	Mural
ALPK1	0.997	0.0161	0.0585	0.144	5.59	11.1	0.00218	1.79	LV	CELLTYPE	control_PVneg	8	18	Mural
ASTN1	0.996	0.0104	0.0644	0.188	5.85	12.9	0.00106	1.98	LV	CELLTYPE	control_PVneg	8	18	Mural
PPP1CB	0.992	0.00781	0.124	0.31	6.72	14.4	0.000625	2.11	LV	CELLTYPE	control_PVneg	8	18	Mural
FMN1	0.988	0.0272	0.0116	0.0312	3.49	9.14	0.00487	1.57	LV	CELLTYPE	control_PVneg	8	18	Mural
FGF14	0.986	0.0136	0.0182	0.0518	4.09	11.7	0.00168	1.87	LV	CELLTYPE	control_PVneg	8	18	Mural
CEP72	0.985	0.0364	0.00493	0.0167	2.35	8.14	0.00751	1.44	LV	CELLTYPE	control_PVneg	8	18	Mural
LZTS3	0.982	0.0438	0.00506	0.0191	2.4	7.53	0.00982	1.36	LV	CELLTYPE	control_PVneg	8	18	Mural
MFHAS1	0.982	0.00197	0.0194	0.0528	4.19	22	4.75e-05	2.71	LV	CELLTYPE	control_PVneg	8	18	Mural
RNF217	0.982	0.00358	0.0246	0.0592	4.45	18.5	0.000147	2.45	LV	CELLTYPE	control_PVneg	8	18	Mural
AC098850.3	0.98	0.00779	0.071	0.219	5.97	14.4	0.000615	2.11	LV	CELLTYPE	control_PVneg	8	18	Mural
AL162586.1	0.979	0.0267	0.00677	0.0182	2.74	9.22	0.00471	1.57	LV	CELLTYPE	control_PVneg	8	18	Mural
AL136164.2	0.977	0.00367	0.0348	0.1	4.95	18.2	0.000162	2.44	LV	CELLTYPE	control_PVneg	8	18	Mural
NHS	0.974	0.000382	0.287	0.82	8	35.2	1.27e-06	3.42	LV	CELLTYPE	control_PVneg	8	18	Mural
EGFR	0.973	0.00293	0.252	0.662	7.7	19.6	0.000102	2.53	LV	CELLTYPE	control_PVneg	8	18	Mural
SMAD1	0.971	0.00779	0.00741	0.0177	2.81	14.4	0.000615	2.11	LV	CELLTYPE	control_PVneg	8	18	Mural
GRK3	0.967	0.00657	0.102	0.375	6.6	15.2	0.000458	2.18	LV	CELLTYPE	control_PVneg	8	18	Mural
ST6GALNAC3	0.962	0.0133	0.0121	0.0352	3.6	11.9	0.00161	1.88	LV	CELLTYPE	control_PVneg	8	18	Mural
DIP2C	0.96	0.00129	0.149	0.44	7	24.7	2.16e-05	2.89	LV	CELLTYPE	control_PVneg	8	18	Mural
SWAP70	0.96	0.00369	0.0891	0.245	6.22	18.1	0.000166	2.43	LV	CELLTYPE	control_PVneg	8	18	Mural
FBXO32	0.959	0.00289	0.0892	0.232	6.3	19.7	9.84e-05	2.54	LV	CELLTYPE	control_PVneg	8	18	Mural
DDX60L	0.955	0.0251	0.0224	0.0828	4.43	9.45	0.00427	1.6	LV	CELLTYPE	control_PVneg	8	18	Mural
LINC00702	0.955	0.0136	0.0559	0.141	5.6	11.7	0.0017	1.87	LV	CELLTYPE	control_PVneg	8	18	Mural
ANO2	0.953	0.0286	0.00539	0.0146	2.54	8.96	0.00526	1.54	LV	CELLTYPE	control_PVneg	8	18	Mural
MARC1	0.953	0.00245	0.0125	0.0434	3.59	20.9	6.84e-05	2.61	LV	CELLTYPE	control_PVneg	8	18	Mural
TMEM144	0.953	0.0333	0.00506	0.016	2.46	8.45	0.00656	1.48	LV	CELLTYPE	control_PVneg	8	18	Mural
MAP2	0.95	0.000477	0.311	0.927	8.1	33	2.24e-06	3.32	LV	CELLTYPE	control_PVneg	8	18	Mural
FLI1	0.948	0.0064	0.0508	0.135	5.49	15.4	0.000433	2.19	LV	CELLTYPE	control_PVneg	8	18	Mural
ARHGAP10	0.946	0.00192	1.58	4.02	10.4	22.2	4.48e-05	2.72	LV	CELLTYPE	control_PVneg	8	18	Mural
RCBTB1	0.946	0.00814	0.0413	0.0998	5.09	14.1	0.000688	2.09	LV	CELLTYPE	control_PVneg	8	18	Mural
MCU	0.945	0.000382	0.22	0.591	7.57	35.5	1.2e-06	3.42	LV	CELLTYPE	control_PVneg	8	18	Mural
STAT4	0.944	0.00765	0.168	0.567	7.31	14.5	0.000594	2.12	LV	CELLTYPE	control_PVneg	8	18	Mural
MPP6	0.943	0.0372	0.0485	0.122	5.44	8.08	0.00772	1.43	LV	CELLTYPE	control_PVneg	8	18	Mural
ABCG2	0.942	0.0235	0.0102	0.0384	3.34	9.67	0.0039	1.63	LV	CELLTYPE	control_PVneg	8	18	Mural
MEF2C-AS1	0.942	0.000542	0.191	0.51	7.34	30.9	3.84e-06	3.27	LV	CELLTYPE	control_PVneg	8	18	Mural
TRIM5	0.942	0.0156	0.059	0.123	5.59	11.2	0.00208	1.81	LV	CELLTYPE	control_PVneg	8	18	Mural
GRB10	0.941	0.00127	0.0627	0.184	5.77	24.9	2.01e-05	2.9	LV	CELLTYPE	control_PVneg	8	18	Mural
SCN3A	0.941	0.0242	0.21	0.498	7.45	9.57	0.00407	1.62	LV	CELLTYPE	control_PVneg	8	18	Mural
AC108062.1	0.939	0.00848	0.0127	0.0283	3.55	13.9	0.000742	2.07	LV	CELLTYPE	control_PVneg	8	18	Mural
CYP1B1-AS1	0.939	0.0171	0.00688	0.0183	2.83	10.9	0.0024	1.77	LV	CELLTYPE	control_PVneg	8	18	Mural
PIWIL4	0.937	0.00305	0.0184	0.0528	3.99	19.4	0.00011	2.52	LV	CELLTYPE	control_PVneg	8	18	Mural
RASAL2	0.936	4.84e-05	1.25	3.26	10.1	53.5	2.48e-08	4.32	LV	CELLTYPE	control_PVneg	8	18	Mural
MAP2K6	0.933	0.019	0.132	0.23	6.65	10.5	0.00281	1.72	LV	CELLTYPE	control_PVneg	8	18	Mural
PLXNA2	0.933	0.00753	0.0307	0.0614	4.69	14.6	0.000572	2.12	LV	CELLTYPE	control_PVneg	8	18	Mural
ZNF471	0.932	0.00186	0.0377	0.0745	4.89	22.4	4.19e-05	2.73	LV	CELLTYPE	control_PVneg	8	18	Mural
FOXO3	0.928	0.000515	0.38	1.04	8.37	31.5	3.25e-06	3.29	LV	CELLTYPE	control_PVneg	8	18	Mural
AC103739.2	0.927	0.0458	0.0152	0.0197	3.58	7.37	0.0106	1.34	LV	CELLTYPE	control_PVneg	8	18	Mural
RHOXF1-AS1	0.925	0.027	0.0127	0.0307	3.48	9.18	0.0048	1.57	LV	CELLTYPE	control_PVneg	8	18	Mural
KIF5C	0.923	0.00604	0.0133	0.0337	3.68	15.7	0.000392	2.22	LV	CELLTYPE	control_PVneg	8	18	Mural
MAN1A1	0.923	0.000471	0.113	0.321	6.67	33.1	2.17e-06	3.33	LV	CELLTYPE	control_PVneg	8	18	Mural
NCKIPSD	0.923	0.0144	0.0254	0.0752	4.53	11.5	0.00183	1.84	LV	CELLTYPE	control_PVneg	8	18	Mural
SCN7A	0.922	0.00833	0.704	2.16	9.28	14	0.000716	2.08	LV	CELLTYPE	control_PVneg	8	18	Mural
PLSCR1	0.92	0.0204	0.0786	0.214	6.07	10.2	0.00312	1.69	LV	CELLTYPE	control_PVneg	8	18	Mural
AP002347.1	0.918	0.0376	0.013	0.0226	3.45	8.04	0.00785	1.43	LV	CELLTYPE	control_PVneg	8	18	Mural
FAM214A	0.916	0.000513	0.108	0.267	6.52	31.7	3.07e-06	3.29	LV	CELLTYPE	control_PVneg	8	18	Mural
AC131025.2	0.915	0.0492	0.454	0.494	8.12	7.12	0.0118	1.31	LV	CELLTYPE	control_PVneg	8	18	Mural
PDGFD	0.914	0.035	0.0127	0.0408	3.71	8.27	0.00709	1.46	LV	CELLTYPE	control_PVneg	8	18	Mural
SESN3	0.914	0.0131	0.0237	0.0647	4.39	11.9	0.00159	1.88	LV	CELLTYPE	control_PVneg	8	18	Mural
ELMO1	0.913	0.018	0.0193	0.0524	4.21	10.7	0.00259	1.74	LV	CELLTYPE	control_PVneg	8	18	Mural
MYO1E	0.913	0.00121	0.0896	0.2	6.22	25.3	1.79e-05	2.92	LV	CELLTYPE	control_PVneg	8	18	Mural
NET1	0.911	0.0404	0.0279	0.0509	4.54	7.8	0.00872	1.39	LV	CELLTYPE	control_PVneg	8	18	Mural
FREM1	0.907	0.0272	0.0113	0.0281	3.42	9.14	0.00488	1.57	LV	CELLTYPE	control_PVneg	8	18	Mural
ANKDD1B	0.903	0.0188	0.0112	0.0276	3.41	10.5	0.00277	1.72	LV	CELLTYPE	control_PVneg	8	18	Mural
HDAC9	0.903	0.0115	0.21	0.585	7.55	12.5	0.00127	1.94	LV	CELLTYPE	control_PVneg	8	18	Mural
SLC4A7	0.899	0.00699	0.172	0.425	7.11	14.9	0.000507	2.16	LV	CELLTYPE	control_PVneg	8	18	Mural
AC239800.3	0.897	0.0488	0.00749	0.0199	2.76	7.15	0.0117	1.31	LV	CELLTYPE	control_PVneg	8	18	Mural
PLCB1	0.896	0.00996	0.0789	0.175	6.05	13.1	0.000991	2	LV	CELLTYPE	control_PVneg	8	18	Mural
TRIM73	0.894	0.0374	0.0263	0.048	4.34	8.05	0.00779	1.43	LV	CELLTYPE	control_PVneg	8	18	Mural
NTRK3	0.893	0.0174	0.11	0.207	6.38	10.8	0.00245	1.76	LV	CELLTYPE	control_PVneg	8	18	Mural
FAM107B	0.892	0.00429	0.0603	0.142	5.63	17.3	0.000218	2.37	LV	CELLTYPE	control_PVneg	8	18	Mural
LINC02328	0.892	0.0404	0.00578	0.0188	2.5	7.8	0.00873	1.39	LV	CELLTYPE	control_PVneg	8	18	Mural
AC025171.2	0.891	0.0467	0.0062	0.0166	2.56	7.31	0.0109	1.33	LV	CELLTYPE	control_PVneg	8	18	Mural
SCD5	0.891	0.0105	0.0425	0.105	5.25	12.9	0.00109	1.98	LV	CELLTYPE	control_PVneg	8	18	Mural
FAT3	0.889	0.045	0.0139	0.0365	3.66	7.43	0.0103	1.35	LV	CELLTYPE	control_PVneg	8	18	Mural
ANKRD6	0.887	0.000454	0.0635	0.154	5.75	33.6	1.9e-06	3.34	LV	CELLTYPE	control_PVneg	8	18	Mural
STXBP4	0.887	0.0234	0.159	0.345	6.96	9.69	0.00387	1.63	LV	CELLTYPE	control_PVneg	8	18	Mural
TMEM51	0.887	0.00779	0.0734	0.202	5.97	14.4	0.000619	2.11	LV	CELLTYPE	control_PVneg	8	18	Mural
ZNF618	0.887	0.00471	0.0991	0.26	6.38	16.9	0.000255	2.33	LV	CELLTYPE	control_PVneg	8	18	Mural
FBN1	0.886	0.000416	0.0799	0.224	6.12	34.7	1.44e-06	3.38	LV	CELLTYPE	control_PVneg	8	18	Mural
SLC24A3	0.886	0.00783	0.116	0.313	6.68	14.3	0.000632	2.11	LV	CELLTYPE	control_PVneg	8	18	Mural
CALCRL	0.882	0.0104	0.144	0.328	6.88	12.9	0.00106	1.98	LV	CELLTYPE	control_PVneg	8	18	Mural
FAM111A	0.881	0.00996	0.0229	0.0551	4.33	13.1	0.000984	2	LV	CELLTYPE	control_PVneg	8	18	Mural
LRP11	0.88	0.00637	0.0138	0.0278	3.56	15.4	0.000429	2.2	LV	CELLTYPE	control_PVneg	8	18	Mural
AC007681.1	0.879	0.00106	0.0257	0.0535	4.42	26.4	1.31e-05	2.97	LV	CELLTYPE	control_PVneg	8	18	Mural
AL157392.5	0.878	0.00289	0.0288	0.0758	4.6	19.8	9.68e-05	2.54	LV	CELLTYPE	control_PVneg	8	18	Mural
SFMBT2	0.878	0.00565	0.0532	0.146	5.53	15.9	0.00036	2.25	LV	CELLTYPE	control_PVneg	8	18	Mural
YPEL1	0.878	0.00472	0.0181	0.0481	4.01	16.9	0.000256	2.33	LV	CELLTYPE	control_PVneg	8	18	Mural
KCNAB1	0.877	0.00043	1.27	3.24	10.1	34.4	1.58e-06	3.37	LV	CELLTYPE	control_PVneg	8	18	Mural
PIP4K2A	0.873	0.000471	0.144	0.367	6.93	33.2	2.13e-06	3.33	LV	CELLTYPE	control_PVneg	8	18	Mural
RGS11	0.872	0.00995	0.0219	0.0627	4.37	13.1	0.000981	2	LV	CELLTYPE	control_PVneg	8	18	Mural
MYH11	0.871	0.0147	0.306	0.433	7.7	11.4	0.00191	1.83	LV	CELLTYPE	control_PVneg	8	18	Mural
CREB5	0.87	0.0165	0.0815	0.221	6.16	11	0.00226	1.78	LV	CELLTYPE	control_PVneg	8	18	Mural
MAP6	0.87	0.0273	0.0111	0.0304	3.32	9.13	0.0049	1.56	LV	CELLTYPE	control_PVneg	8	18	Mural
AL049650.1	0.869	0.0193	0.00665	0.0136	2.64	10.4	0.00286	1.72	LV	CELLTYPE	control_PVneg	8	18	Mural
COL4A5	0.868	0.0262	0.0376	0.0981	5.03	9.3	0.00456	1.58	LV	CELLTYPE	control_PVneg	8	18	Mural
LINC00670	0.864	0.00445	0.0359	0.0722	4.92	17.1	0.000233	2.35	LV	CELLTYPE	control_PVneg	8	18	Mural
RANBP17	0.863	0.0052	0.0728	0.177	5.99	16.4	0.000304	2.28	LV	CELLTYPE	control_PVneg	8	18	Mural
ABAT	0.862	0.00948	0.013	0.0358	3.58	13.4	0.000895	2.02	LV	CELLTYPE	control_PVneg	8	18	Mural
NPL	0.862	0.00967	0.00947	0.0266	3.15	13.3	0.000932	2.01	LV	CELLTYPE	control_PVneg	8	18	Mural
ZMAT1	0.861	0.00778	0.0209	0.0502	4.14	14.4	0.000611	2.11	LV	CELLTYPE	control_PVneg	8	18	Mural
AC245060.5	0.86	0.0147	0.00815	0.0221	2.92	11.4	0.00191	1.83	LV	CELLTYPE	control_PVneg	8	18	Mural
IRAK3	0.86	0.00248	0.105	0.215	6.31	20.7	7.3e-05	2.61	LV	CELLTYPE	control_PVneg	8	18	Mural
MBOAT2	0.86	0.00129	0.0302	0.0742	4.7	24.6	2.17e-05	2.89	LV	CELLTYPE	control_PVneg	8	18	Mural
TMEM131L	0.86	0.00347	0.048	0.116	5.4	18.7	0.000138	2.46	LV	CELLTYPE	control_PVneg	8	18	Mural
LRRK1	0.859	0.0233	0.0228	0.0549	4.31	9.72	0.00382	1.63	LV	CELLTYPE	control_PVneg	8	18	Mural
ZNF385D	0.859	0.00259	0.459	1.34	8.68	20.4	7.87e-05	2.59	LV	CELLTYPE	control_PVneg	8	18	Mural
AC018616.1	0.858	0.0156	0.106	0.201	6.34	11.2	0.00208	1.81	LV	CELLTYPE	control_PVneg	8	18	Mural
PARP12	0.858	0.0161	0.0207	0.0606	4.24	11.1	0.00219	1.79	LV	CELLTYPE	control_PVneg	8	18	Mural
YAP1	0.857	0.00298	0.259	0.67	7.78	19.5	0.000105	2.53	LV	CELLTYPE	control_PVneg	8	18	Mural
CCSAP	0.856	0.00643	0.00587	0.0177	2.53	15.3	0.000438	2.19	LV	CELLTYPE	control_PVneg	8	18	Mural
AC132872.1	0.855	0.0282	0.00888	0.0219	2.98	9.02	0.00513	1.55	LV	CELLTYPE	control_PVneg	8	18	Mural
MAP3K7CL	0.855	0.00674	0.0162	0.0487	3.91	15.1	0.000476	2.17	LV	CELLTYPE	control_PVneg	8	18	Mural
ELN	0.854	0.0332	0.0486	0.0803	5.25	8.47	0.0065	1.48	LV	CELLTYPE	control_PVneg	8	18	Mural
TENT4B	0.854	0.00124	0.096	0.292	6.4	25.1	1.91e-05	2.91	LV	CELLTYPE	control_PVneg	8	18	Mural
CCND3	0.853	0.00348	0.148	0.453	7.07	18.7	0.00014	2.46	LV	CELLTYPE	control_PVneg	8	18	Mural
SPSB1	0.851	0.00738	0.0339	0.0887	4.85	14.7	0.000551	2.13	LV	CELLTYPE	control_PVneg	8	18	Mural
LRRC17	0.849	0.0241	0.0525	0.147	5.53	9.6	0.00402	1.62	LV	CELLTYPE	control_PVneg	8	18	Mural
GAB1	0.847	0.00108	0.376	0.935	8.29	26.1	1.44e-05	2.97	LV	CELLTYPE	control_PVneg	8	18	Mural
SERPINI2	0.847	0.0438	0.00647	0.016	2.67	7.53	0.00983	1.36	LV	CELLTYPE	control_PVneg	8	18	Mural
FAT4	0.846	0.0297	0.0155	0.0313	3.77	8.83	0.00556	1.53	LV	CELLTYPE	control_PVneg	8	18	Mural
BMP2	0.844	0.0187	0.0149	0.0296	3.66	10.5	0.00275	1.73	LV	CELLTYPE	control_PVneg	8	18	Mural
AC002074.1	0.843	0.0136	0.0248	0.052	4.44	11.7	0.00168	1.87	LV	CELLTYPE	control_PVneg	8	18	Mural
AL139353.1	0.842	0.00796	0.0166	0.0358	3.78	14.2	0.000656	2.1	LV	CELLTYPE	control_PVneg	8	18	Mural
CDS2	0.841	0.00137	0.0895	0.277	6.35	24.2	2.5e-05	2.86	LV	CELLTYPE	control_PVneg	8	18	Mural
TRAF1	0.841	0.0424	0.0053	0.0139	2.3	7.63	0.00939	1.37	LV	CELLTYPE	control_PVneg	8	18	Mural
ARL15	0.84	0.00347	0.488	1.3	8.75	18.7	0.000138	2.46	LV	CELLTYPE	control_PVneg	8	18	Mural
MX2	0.837	0.0415	0.0458	0.176	5.54	7.7	0.00911	1.38	LV	CELLTYPE	control_PVneg	8	18	Mural
TBL1X	0.837	0.000856	0.138	0.414	6.95	27.5	9.58e-06	3.07	LV	CELLTYPE	control_PVneg	8	18	Mural
CLMN	0.836	0.00445	0.873	2.24	9.49	17.1	0.000233	2.35	LV	CELLTYPE	control_PVneg	8	18	Mural
FOXO1	0.836	0.000221	0.123	0.326	6.73	41.4	3.02e-07	3.66	LV	CELLTYPE	control_PVneg	8	18	Mural
CSAD	0.833	0.00369	0.113	0.283	6.53	18.1	0.000166	2.43	LV	CELLTYPE	control_PVneg	8	18	Mural
FOXP4	0.833	0.0409	0.00753	0.0165	2.8	7.76	0.00887	1.39	LV	CELLTYPE	control_PVneg	8	18	Mural
KCNB1	0.83	0.0282	0.0263	0.0647	4.55	9.02	0.00513	1.55	LV	CELLTYPE	control_PVneg	8	18	Mural
CASTOR3	0.828	0.0139	0.0931	0.217	6.24	11.6	0.00175	1.86	LV	CELLTYPE	control_PVneg	8	18	Mural
VCL	0.828	0.00429	0.375	0.871	8.21	17.3	0.000218	2.37	LV	CELLTYPE	control_PVneg	8	18	Mural
MDFIC	0.826	0.00532	0.0333	0.0687	4.77	16.2	0.00032	2.27	LV	CELLTYPE	control_PVneg	8	18	Mural
GALNT18	0.825	0.0218	0.0188	0.045	4.03	9.95	0.00347	1.66	LV	CELLTYPE	control_PVneg	8	18	Mural
IRS1	0.825	0.00223	0.0238	0.0603	4.41	21.3	5.9e-05	2.65	LV	CELLTYPE	control_PVneg	8	18	Mural
PCED1B	0.821	0.0119	0.0367	0.0789	4.93	12.3	0.00136	1.92	LV	CELLTYPE	control_PVneg	8	18	Mural
ABCA9	0.82	0.00768	0.0876	0.208	6.17	14.5	0.000599	2.11	LV	CELLTYPE	control_PVneg	8	18	Mural
AL499616.1	0.82	0.0218	0.539	0.707	8.47	9.95	0.00348	1.66	LV	CELLTYPE	control_PVneg	8	18	Mural
PTPN14	0.818	0.000554	0.0716	0.168	5.93	30.6	4.14e-06	3.26	LV	CELLTYPE	control_PVneg	8	18	Mural
LRFN5	0.816	0.0162	0.0609	0.157	5.69	11.1	0.0022	1.79	LV	CELLTYPE	control_PVneg	8	18	Mural
PLA2R1	0.816	0.00986	0.049	0.139	5.44	13.2	0.000965	2.01	LV	CELLTYPE	control_PVneg	8	18	Mural
SMOC2	0.816	0.0243	0.205	0.543	7.44	9.56	0.00409	1.61	LV	CELLTYPE	control_PVneg	8	18	Mural
CEP120	0.815	0.0064	0.0333	0.0873	4.79	15.4	0.000434	2.19	LV	CELLTYPE	control_PVneg	8	18	Mural
CATSPER2	0.814	0.00137	0.046	0.133	5.37	24.2	2.45e-05	2.86	LV	CELLTYPE	control_PVneg	8	18	Mural
AC004805.1	0.812	0.0126	0.0129	0.0312	3.49	12.1	0.00148	1.9	LV	CELLTYPE	control_PVneg	8	18	Mural
RPL34-AS1	0.811	0.041	0.0105	0.0296	3.29	7.75	0.00893	1.39	LV	CELLTYPE	control_PVneg	8	18	Mural
APBA1	0.81	0.00799	0.151	0.397	7.03	14.2	0.000662	2.1	LV	CELLTYPE	control_PVneg	8	18	Mural
CALHM5	0.81	0.0489	0.00939	0.0253	3.15	7.15	0.0117	1.31	LV	CELLTYPE	control_PVneg	8	18	Mural
SYNE2	0.81	0.00246	0.299	0.802	7.99	20.8	7.01e-05	2.61	LV	CELLTYPE	control_PVneg	8	18	Mural
ETV5	0.809	0.0139	0.0321	0.086	4.75	11.7	0.00174	1.86	LV	CELLTYPE	control_PVneg	8	18	Mural
EVL	0.809	0.00164	0.118	0.355	6.71	23.2	3.35e-05	2.79	LV	CELLTYPE	control_PVneg	8	18	Mural
ARHGAP18	0.808	0.0101	0.0488	0.115	5.36	13.1	0.00101	2	LV	CELLTYPE	control_PVneg	8	18	Mural
DOCK9	0.808	0.00779	0.142	0.469	7.02	14.4	0.000617	2.11	LV	CELLTYPE	control_PVneg	8	18	Mural
AC104389.4	0.806	0.00664	0.0458	0.119	5.37	15.2	0.000467	2.18	LV	CELLTYPE	control_PVneg	8	18	Mural
PTPN13	0.806	0.0024	0.23	0.567	7.56	21	6.61e-05	2.62	LV	CELLTYPE	control_PVneg	8	18	Mural
ANKS1A	0.804	0.0104	0.521	1.19	8.71	12.9	0.00107	1.98	LV	CELLTYPE	control_PVneg	8	18	Mural
DGKB	0.804	0.0135	0.224	0.574	7.58	11.8	0.00166	1.87	LV	CELLTYPE	control_PVneg	8	18	Mural
ADARB1	0.802	0.0208	0.0234	0.0417	4.24	10.1	0.00322	1.68	LV	CELLTYPE	control_PVneg	8	18	Mural
PACSIN2	0.802	0.0105	0.668	1.52	9.05	12.9	0.00109	1.98	LV	CELLTYPE	control_PVneg	8	18	Mural
TMEM170B	0.802	0.047	0.00741	0.0138	2.73	7.29	0.0109	1.33	LV	CELLTYPE	control_PVneg	8	18	Mural
ZNF678	0.801	0.00363	0.0378	0.0757	4.89	18.3	0.000157	2.44	LV	CELLTYPE	control_PVneg	8	18	Mural
FAM69A	0.8	0.00289	0.0976	0.218	6.29	19.8	9.49e-05	2.54	LV	CELLTYPE	control_PVneg	8	18	Mural
LINC01759	0.799	0.0426	0.00589	0.0127	2.47	7.61	0.00948	1.37	LV	CELLTYPE	control_PVneg	8	18	Mural
IGF1R	0.798	0.00066	0.2	0.496	7.37	29	6.38e-06	3.18	LV	CELLTYPE	control_PVneg	8	18	Mural
SNHG22	0.798	0.0161	0.0148	0.0254	3.61	11.1	0.00216	1.79	LV	CELLTYPE	control_PVneg	8	18	Mural
KIF13A	0.797	0.00108	0.312	0.786	8.06	26.3	1.35e-05	2.97	LV	CELLTYPE	control_PVneg	8	18	Mural
MIR181A1HG	0.796	0.00927	0.0927	0.198	6.16	13.5	0.000868	2.03	LV	CELLTYPE	control_PVneg	8	18	Mural
PHF21B	0.795	0.0076	0.0214	0.0478	4.2	14.5	0.000586	2.12	LV	CELLTYPE	control_PVneg	8	18	Mural
Z94721.1	0.791	0.0104	0.0175	0.0388	3.92	12.9	0.00107	1.98	LV	CELLTYPE	control_PVneg	8	18	Mural
AP000866.1	0.79	0.0313	0.007	0.0154	2.66	8.67	0.00597	1.5	LV	CELLTYPE	control_PVneg	8	18	Mural
SKI	0.79	0.00285	0.0831	0.255	6.16	19.9	9.31e-05	2.54	LV	CELLTYPE	control_PVneg	8	18	Mural
TMTC1	0.79	0.0118	0.67	1.39	9.06	12.4	0.00132	1.93	LV	CELLTYPE	control_PVneg	8	18	Mural
ICK	0.788	0.00302	0.0237	0.062	4.35	19.4	0.000109	2.52	LV	CELLTYPE	control_PVneg	8	18	Mural
APP	0.786	0.000668	0.167	0.458	7.21	28.8	6.61e-06	3.18	LV	CELLTYPE	control_PVneg	8	18	Mural
RFTN2	0.786	0.00785	0.0847	0.178	6.08	14.3	0.000636	2.1	LV	CELLTYPE	control_PVneg	8	18	Mural
ICA1L	0.785	0.00178	0.0563	0.116	5.49	22.8	3.8e-05	2.75	LV	CELLTYPE	control_PVneg	8	18	Mural
PARD6G	0.785	0.0378	0.0172	0.0653	4	8.01	0.00793	1.42	LV	CELLTYPE	control_PVneg	8	18	Mural
AMPH	0.784	0.0104	0.025	0.071	4.47	12.9	0.00106	1.98	LV	CELLTYPE	control_PVneg	8	18	Mural
CRACR2A	0.784	0.0459	0.0552	0.109	5.44	7.36	0.0106	1.34	LV	CELLTYPE	control_PVneg	8	18	Mural
AL139807.1	0.783	0.0217	0.0379	0.0594	4.85	9.96	0.00346	1.66	LV	CELLTYPE	control_PVneg	8	18	Mural
EXT1	0.782	0.000566	0.329	0.837	8.14	30.2	4.54e-06	3.25	LV	CELLTYPE	control_PVneg	8	18	Mural
AL359915.2	0.781	0.000512	0.0962	0.236	6.36	31.9	2.93e-06	3.29	LV	CELLTYPE	control_PVneg	8	18	Mural
ATP11C	0.779	0.00206	0.0731	0.182	5.91	21.7	5.19e-05	2.69	LV	CELLTYPE	control_PVneg	8	18	Mural
CFAP70	0.778	0.0158	0.0117	0.0343	3.46	11.2	0.00211	1.8	LV	CELLTYPE	control_PVneg	8	18	Mural
JDP2	0.777	0.0297	0.0161	0.0364	3.74	8.82	0.00558	1.53	LV	CELLTYPE	control_PVneg	8	18	Mural
NRIP1	0.777	0.0137	0.0805	0.162	5.94	11.7	0.00171	1.86	LV	CELLTYPE	control_PVneg	8	18	Mural
SUCLG2-AS1	0.776	0.00968	0.0362	0.0757	4.9	13.3	0.000935	2.01	LV	CELLTYPE	control_PVneg	8	18	Mural
FAM66C	0.773	0.033	0.0119	0.031	3.39	8.49	0.00644	1.48	LV	CELLTYPE	control_PVneg	8	18	Mural
BICD1	0.772	0.0072	0.18	0.393	7.12	14.8	0.000533	2.14	LV	CELLTYPE	control_PVneg	8	18	Mural
C9orf153	0.772	0.0227	0.0377	0.0862	4.98	9.81	0.00369	1.64	LV	CELLTYPE	control_PVneg	8	18	Mural
STAT2	0.772	0.0191	0.0716	0.195	5.96	10.5	0.00282	1.72	LV	CELLTYPE	control_PVneg	8	18	Mural
ACTN4	0.771	0.00137	0.201	0.483	7.33	24.1	2.51e-05	2.86	LV	CELLTYPE	control_PVneg	8	18	Mural
AL117336.3	0.771	0.0106	0.0312	0.0602	4.57	12.8	0.0011	1.98	LV	CELLTYPE	control_PVneg	8	18	Mural
AC090517.4	0.77	0.000243	0.0741	0.19	6	39.8	4.34e-07	3.61	LV	CELLTYPE	control_PVneg	8	18	Mural
CDK14	0.77	0.00706	0.369	0.843	8.23	14.9	0.000516	2.15	LV	CELLTYPE	control_PVneg	8	18	Mural
PTCD2	0.77	0.0186	0.0221	0.0627	4.27	10.5	0.00273	1.73	LV	CELLTYPE	control_PVneg	8	18	Mural
MYO1D	0.769	0.000508	0.535	1.31	8.78	32	2.87e-06	3.29	LV	CELLTYPE	control_PVneg	8	18	Mural
ZNF667	0.769	0.0322	0.00908	0.0197	3	8.57	0.00621	1.49	LV	CELLTYPE	control_PVneg	8	18	Mural
KLF7	0.768	0.00197	0.181	0.431	7.18	22.1	4.7e-05	2.71	LV	CELLTYPE	control_PVneg	8	18	Mural
CPED1	0.767	0.0026	0.109	0.25	6.48	20.4	7.98e-05	2.59	LV	CELLTYPE	control_PVneg	8	18	Mural
SLCO3A1	0.765	0.00924	0.29	0.812	8	13.5	0.000863	2.03	LV	CELLTYPE	control_PVneg	8	18	Mural
COBLL1	0.758	0.00371	0.544	1.23	8.74	18.1	0.000169	2.43	LV	CELLTYPE	control_PVneg	8	18	Mural
DEPTOR	0.758	0.033	0.0123	0.0367	3.54	8.49	0.00643	1.48	LV	CELLTYPE	control_PVneg	8	18	Mural
FILIP1	0.758	0.000554	0.508	1.18	8.74	30.6	4.16e-06	3.26	LV	CELLTYPE	control_PVneg	8	18	Mural
SLC23A2	0.758	0.00127	0.0645	0.163	5.75	24.8	2.07e-05	2.9	LV	CELLTYPE	control_PVneg	8	18	Mural
ABCA10	0.757	0.0165	0.0897	0.202	6.16	11	0.00226	1.78	LV	CELLTYPE	control_PVneg	8	18	Mural
MEOX2	0.757	0.0104	0.3	0.651	7.91	12.9	0.00108	1.98	LV	CELLTYPE	control_PVneg	8	18	Mural
DZIP1	0.756	0.00561	0.0601	0.14	5.58	15.9	0.000355	2.25	LV	CELLTYPE	control_PVneg	8	18	Mural
LRRK2	0.756	0.00811	0.034	0.0973	4.88	14.1	0.000681	2.09	LV	CELLTYPE	control_PVneg	8	18	Mural
MECOM	0.756	0.0345	0.0691	0.142	5.9	8.33	0.00692	1.46	LV	CELLTYPE	control_PVneg	8	18	Mural
METTL4	0.756	0.00206	0.0295	0.061	4.59	21.7	5.23e-05	2.69	LV	CELLTYPE	control_PVneg	8	18	Mural
MXD4	0.756	0.00539	0.0427	0.0822	5.06	16.1	0.000332	2.27	LV	CELLTYPE	control_PVneg	8	18	Mural
TMEM74B	0.755	0.0442	0.0564	0.148	5.56	7.49	0.00999	1.35	LV	CELLTYPE	control_PVneg	8	18	Mural
FARP2	0.754	0.00191	0.118	0.302	6.6	22.3	4.32e-05	2.72	LV	CELLTYPE	control_PVneg	8	18	Mural
SKP2	0.754	0.0443	0.00787	0.0172	2.78	7.48	0.01	1.35	LV	CELLTYPE	control_PVneg	8	18	Mural
AP001021.2	0.752	0.0354	0.0192	0.0323	3.99	8.22	0.00724	1.45	LV	CELLTYPE	control_PVneg	8	18	Mural
SPEF2	0.752	0.0144	0.0207	0.0467	4.09	11.5	0.00186	1.84	LV	CELLTYPE	control_PVneg	8	18	Mural
FOXN3	0.751	0.00082	0.333	0.824	8.17	27.8	8.68e-06	3.09	LV	CELLTYPE	control_PVneg	8	18	Mural
AC027808.1	0.75	0.0497	0.0203	0.0518	4.07	7.09	0.012	1.3	LV	CELLTYPE	control_PVneg	8	18	Mural
TBCD	0.749	0.0118	0.0486	0.138	5.35	12.4	0.00133	1.93	LV	CELLTYPE	control_PVneg	8	18	Mural
JADE1	0.748	0.0229	0.132	0.29	6.68	9.78	0.00372	1.64	LV	CELLTYPE	control_PVneg	8	18	Mural
EIF4E3	0.747	0.00956	0.0267	0.0596	4.42	13.3	0.000913	2.02	LV	CELLTYPE	control_PVneg	8	18	Mural
AC116366.3	0.745	0.00896	0.129	0.305	6.73	13.6	0.000815	2.05	LV	CELLTYPE	control_PVneg	8	18	Mural
IQCJ-SCHIP1	0.745	0.00278	0.0967	0.215	6.29	20	8.96e-05	2.56	LV	CELLTYPE	control_PVneg	8	18	Mural
PQLC1	0.745	0.00765	0.027	0.0629	4.49	14.5	0.000592	2.12	LV	CELLTYPE	control_PVneg	8	18	Mural
TBC1D1	0.745	0.0018	0.393	0.886	8.27	22.6	4.01e-05	2.74	LV	CELLTYPE	control_PVneg	8	18	Mural
PARD3B	0.744	0.000557	0.221	0.496	7.52	30.5	4.28e-06	3.25	LV	CELLTYPE	control_PVneg	8	18	Mural
SAMD4A	0.744	0.0389	0.173	0.439	7.22	7.92	0.00827	1.41	LV	CELLTYPE	control_PVneg	8	18	Mural
SLC25A27	0.744	0.00779	0.0788	0.165	5.96	14.4	0.000614	2.11	LV	CELLTYPE	control_PVneg	8	18	Mural
TRAF3IP1	0.744	0.00753	0.0312	0.0813	4.68	14.6	0.000576	2.12	LV	CELLTYPE	control_PVneg	8	18	Mural
CTTNBP2	0.743	0.0403	0.014	0.0265	3.64	7.81	0.00867	1.4	LV	CELLTYPE	control_PVneg	8	18	Mural
MSH4	0.742	0.0377	0.0122	0.027	3.35	8.03	0.00788	1.42	LV	CELLTYPE	control_PVneg	8	18	Mural
PPM1H	0.742	0.0414	0.0193	0.0498	4.11	7.71	0.00907	1.38	LV	CELLTYPE	control_PVneg	8	18	Mural
CDK6	0.741	0.00369	0.101	0.297	6.51	18.1	0.000166	2.43	LV	CELLTYPE	control_PVneg	8	18	Mural
MIR99AHG	0.741	0.00792	0.404	0.97	8.46	14.3	0.000648	2.1	LV	CELLTYPE	control_PVneg	8	18	Mural
AC010522.1	0.739	0.0224	0.00917	0.013	3	9.86	0.00361	1.65	LV	CELLTYPE	control_PVneg	8	18	Mural
ARHGAP24	0.739	0.0461	0.199	0.428	7.26	7.35	0.0107	1.34	LV	CELLTYPE	control_PVneg	8	18	Mural
LMCD1-AS1	0.739	0.0232	0.145	0.263	6.77	9.74	0.00379	1.64	LV	CELLTYPE	control_PVneg	8	18	Mural
PRTG	0.739	0.00524	0.0234	0.0561	4.33	16.3	0.000311	2.28	LV	CELLTYPE	control_PVneg	8	18	Mural
CCDC3	0.738	0.0132	0.0896	0.177	6.13	11.9	0.0016	1.88	LV	CELLTYPE	control_PVneg	8	18	Mural
MID1	0.737	0.0141	0.063	0.167	5.83	11.6	0.00178	1.85	LV	CELLTYPE	control_PVneg	8	18	Mural
SGK1	0.737	0.00765	0.0278	0.0799	4.66	14.5	0.000593	2.12	LV	CELLTYPE	control_PVneg	8	18	Mural
ZDHHC21	0.737	0.0194	0.0795	0.173	5.95	10.4	0.00289	1.71	LV	CELLTYPE	control_PVneg	8	18	Mural
C17orf67	0.735	0.0458	0.0156	0.0329	3.65	7.37	0.0106	1.34	LV	CELLTYPE	control_PVneg	8	18	Mural
SPATA6L	0.735	0.0402	0.00801	0.0188	2.87	7.82	0.00866	1.4	LV	CELLTYPE	control_PVneg	8	18	Mural
CEP112	0.734	0.00366	0.186	0.47	7.27	18.3	0.000159	2.44	LV	CELLTYPE	control_PVneg	8	18	Mural
PTPRG	0.734	0.00178	2.26	5.4	10.9	22.7	3.9e-05	2.75	LV	CELLTYPE	control_PVneg	8	18	Mural
NBEAL1	0.733	0.00374	1.18	2.97	9.97	18	0.000172	2.43	LV	CELLTYPE	control_PVneg	8	18	Mural
PPIP5K1	0.733	0.0182	0.0386	0.0966	5.06	10.6	0.00263	1.74	LV	CELLTYPE	control_PVneg	8	18	Mural
AL050403.2	0.732	0.0101	0.101	0.22	6.27	13	0.00102	2	LV	CELLTYPE	control_PVneg	8	18	Mural
GLS	0.732	0.0257	0.207	0.472	7.29	9.37	0.00442	1.59	LV	CELLTYPE	control_PVneg	8	18	Mural
KAT2B	0.731	0.00124	0.0506	0.134	5.47	25	1.93e-05	2.91	LV	CELLTYPE	control_PVneg	8	18	Mural
NCOA3	0.731	0.0077	0.263	0.658	7.74	14.5	0.000603	2.11	LV	CELLTYPE	control_PVneg	8	18	Mural
CEP350	0.73	0.00206	0.296	0.639	7.84	21.8	5.11e-05	2.69	LV	CELLTYPE	control_PVneg	8	18	Mural
DLEU2	0.73	0.000416	0.421	0.872	8.38	34.6	1.49e-06	3.38	LV	CELLTYPE	control_PVneg	8	18	Mural
AL121761.1	0.729	0.0196	0.0311	0.059	4.61	10.4	0.00294	1.71	LV	CELLTYPE	control_PVneg	8	18	Mural
AGAP1	0.727	0.00367	0.555	1.38	8.88	18.2	0.000163	2.44	LV	CELLTYPE	control_PVneg	8	18	Mural
RBM14-RBM4	0.727	0.00446	0.0288	0.0732	4.62	17.1	0.000235	2.35	LV	CELLTYPE	control_PVneg	8	18	Mural
APBB2	0.724	0.000615	1.56	3.93	10.4	29.6	5.41e-06	3.21	LV	CELLTYPE	control_PVneg	8	18	Mural
HP1BP3	0.724	0.00123	0.217	0.513	7.47	25.1	1.9e-05	2.91	LV	CELLTYPE	control_PVneg	8	18	Mural
KLHL29	0.724	0.0239	0.0632	0.129	5.7	9.61	0.00399	1.62	LV	CELLTYPE	control_PVneg	8	18	Mural
STOX2	0.724	0.0146	0.0525	0.139	5.56	11.5	0.00189	1.84	LV	CELLTYPE	control_PVneg	8	18	Mural
AC114763.1	0.723	0.00301	0.0537	0.122	5.49	19.5	0.000107	2.52	LV	CELLTYPE	control_PVneg	8	18	Mural
AC090115.1	0.722	0.0226	0.0177	0.039	3.91	9.82	0.00367	1.65	LV	CELLTYPE	control_PVneg	8	18	Mural
FAM234B	0.721	0.0427	0.00591	0.0128	2.51	7.61	0.0095	1.37	LV	CELLTYPE	control_PVneg	8	18	Mural
ULK2	0.721	0.000955	0.0747	0.195	5.96	26.9	1.13e-05	3.02	LV	CELLTYPE	control_PVneg	8	18	Mural
LTBP1	0.72	0.0161	0.0754	0.145	5.93	11.1	0.00218	1.79	LV	CELLTYPE	control_PVneg	8	18	Mural
C1QTNF3-AMACR	0.718	0.00995	0.0373	0.0923	4.99	13.1	0.000982	2	LV	CELLTYPE	control_PVneg	8	18	Mural
KALRN	0.716	0.0256	0.687	1.29	9.05	9.38	0.00441	1.59	LV	CELLTYPE	control_PVneg	8	18	Mural
AP003555.3	0.714	0.00768	0.0479	0.122	5.3	14.5	0.000599	2.11	LV	CELLTYPE	control_PVneg	8	18	Mural
TDRD7	0.714	0.00362	0.0351	0.0817	4.87	18.3	0.000155	2.44	LV	CELLTYPE	control_PVneg	8	18	Mural
AC091948.1	0.713	0.00811	0.0282	0.0569	4.56	14.1	0.000683	2.09	LV	CELLTYPE	control_PVneg	8	18	Mural
MEGF9	0.713	0.00435	0.0267	0.0527	4.44	17.3	0.000224	2.36	LV	CELLTYPE	control_PVneg	8	18	Mural
AC027682.4	0.712	0.027	0.00829	0.0208	2.91	9.17	0.00481	1.57	LV	CELLTYPE	control_PVneg	8	18	Mural
INPP5A	0.712	0.00663	0.0966	0.227	6.29	15.2	0.000465	2.18	LV	CELLTYPE	control_PVneg	8	18	Mural
ZRANB1	0.71	0.00092	0.0598	0.162	5.7	27.1	1.07e-05	3.04	LV	CELLTYPE	control_PVneg	8	18	Mural
ZNF280D	0.709	0.00435	0.0736	0.191	5.91	17.2	0.000225	2.36	LV	CELLTYPE	control_PVneg	8	18	Mural
ARHGAP44	0.708	0.00206	0.3	0.827	8.03	21.8	5.04e-05	2.69	LV	CELLTYPE	control_PVneg	8	18	Mural
MAN2A1	0.708	0.000554	0.0632	0.155	5.71	30.6	4.14e-06	3.26	LV	CELLTYPE	control_PVneg	8	18	Mural
RNF115	0.708	0.00146	0.218	0.528	7.49	23.8	2.77e-05	2.84	LV	CELLTYPE	control_PVneg	8	18	Mural
VOPP1	0.708	0.00246	0.115	0.274	6.57	20.8	7.09e-05	2.61	LV	CELLTYPE	control_PVneg	8	18	Mural
DUBR	0.707	0.0142	0.362	0.644	8.04	11.6	0.0018	1.85	LV	CELLTYPE	control_PVneg	8	18	Mural
RNF213	0.707	0.02	0.193	0.531	7.35	10.3	0.00304	1.7	LV	CELLTYPE	control_PVneg	8	18	Mural
CDH6	0.705	0.0136	0.251	0.535	7.66	11.7	0.00169	1.87	LV	CELLTYPE	control_PVneg	8	18	Mural
KCTD1	0.705	0.00833	0.0381	0.0946	5.04	14	0.000718	2.08	LV	CELLTYPE	control_PVneg	8	18	Mural
RAPGEF1	0.705	0.000516	0.083	0.195	6.1	31.3	3.39e-06	3.29	LV	CELLTYPE	control_PVneg	8	18	Mural
AC090825.1	0.704	0.00367	0.047	0.117	5.33	18.2	0.000163	2.44	LV	CELLTYPE	control_PVneg	8	18	Mural
ARHGAP17	0.704	0.0147	0.263	0.648	7.73	11.4	0.00193	1.83	LV	CELLTYPE	control_PVneg	8	18	Mural
NAALADL2	0.704	0.0052	0.178	0.425	7.25	16.3	0.000307	2.28	LV	CELLTYPE	control_PVneg	8	18	Mural
PM20D2	0.704	0.0267	0.0202	0.0432	4.07	9.23	0.00468	1.57	LV	CELLTYPE	control_PVneg	8	18	Mural
FAM20C	0.702	0.0116	0.0234	0.0677	4.34	12.4	0.0013	1.93	LV	CELLTYPE	control_PVneg	8	18	Mural
ZNF559-ZNF177	0.702	0.00542	0.0221	0.049	4.25	16.1	0.000335	2.27	LV	CELLTYPE	control_PVneg	8	18	Mural
MEIS3	0.7	0.0135	0.0538	0.12	5.4	11.8	0.00165	1.87	LV	CELLTYPE	control_PVneg	8	18	Mural
ZNF516	0.7	0.00949	0.0424	0.119	5.2	13.4	0.000898	2.02	LV	CELLTYPE	control_PVneg	8	18	Mural
ANKRD29	0.699	0.0131	0.0874	0.186	6.1	11.9	0.00157	1.88	LV	CELLTYPE	control_PVneg	8	18	Mural
PKNOX1	0.699	0.00359	0.0604	0.145	5.61	18.4	0.000152	2.44	LV	CELLTYPE	control_PVneg	8	18	Mural
C5AR1	0.698	0.0242	0.0166	0.0463	3.82	9.58	0.00404	1.62	LV	CELLTYPE	control_PVneg	8	18	Mural
MYCBP2	0.698	0.00149	0.243	0.533	7.56	23.7	2.88e-05	2.83	LV	CELLTYPE	control_PVneg	8	18	Mural
ADGRA3	0.697	0.00946	0.0326	0.0686	4.68	13.4	0.000891	2.02	LV	CELLTYPE	control_PVneg	8	18	Mural
LINC00894	0.696	0.00155	0.0988	0.212	6.3	23.5	3.05e-05	2.81	LV	CELLTYPE	control_PVneg	8	18	Mural
TANC2	0.696	0.0326	0.033	0.0882	4.89	8.53	0.00634	1.49	LV	CELLTYPE	control_PVneg	8	18	Mural
NEU3	0.694	0.0102	0.0127	0.0248	3.45	13	0.00103	1.99	LV	CELLTYPE	control_PVneg	8	18	Mural
STK38L	0.694	0.00902	0.106	0.209	6.38	13.6	0.000822	2.04	LV	CELLTYPE	control_PVneg	8	18	Mural
ZDHHC14	0.694	0.0101	0.0738	0.159	5.94	13.1	0.00102	2	LV	CELLTYPE	control_PVneg	8	18	Mural
CACNA2D3	0.692	0.0475	0.279	0.656	7.82	7.26	0.0111	1.32	LV	CELLTYPE	control_PVneg	8	18	Mural
AC073050.1	0.691	0.0207	0.0198	0.0498	4.13	10.2	0.00319	1.68	LV	CELLTYPE	control_PVneg	8	18	Mural
SLX4IP	0.691	0.00838	0.0315	0.0637	4.65	13.9	0.000728	2.08	LV	CELLTYPE	control_PVneg	8	18	Mural
PTPRM	0.69	0.00264	0.272	0.711	7.86	20.3	8.25e-05	2.58	LV	CELLTYPE	control_PVneg	8	18	Mural
WWC2	0.69	0.00262	0.138	0.309	6.8	20.3	8.13e-05	2.58	LV	CELLTYPE	control_PVneg	8	18	Mural
LEMD3	0.689	0.00347	0.0669	0.193	5.82	18.7	0.000137	2.46	LV	CELLTYPE	control_PVneg	8	18	Mural
MID2	0.689	0.0341	0.0167	0.0467	3.87	8.36	0.0068	1.47	LV	CELLTYPE	control_PVneg	8	18	Mural
N4BP1	0.689	0.005	0.0925	0.183	6.12	16.6	0.000282	2.3	LV	CELLTYPE	control_PVneg	8	18	Mural
PBX3	0.689	0.00118	0.245	0.578	7.62	25.5	1.7e-05	2.93	LV	CELLTYPE	control_PVneg	8	18	Mural
IRS2	0.688	0.0135	0.0203	0.0533	4.16	11.8	0.00167	1.87	LV	CELLTYPE	control_PVneg	8	18	Mural
NPAS2	0.688	0.0242	0.102	0.213	6.41	9.57	0.00406	1.62	LV	CELLTYPE	control_PVneg	8	18	Mural
OSBPL9	0.687	0.000255	0.251	0.534	7.64	39	5.23e-07	3.59	LV	CELLTYPE	control_PVneg	8	18	Mural
RORA	0.686	0.00906	1.03	2.46	9.73	13.6	0.000828	2.04	LV	CELLTYPE	control_PVneg	8	18	Mural
LATS2	0.685	0.00383	0.0826	0.199	6.07	17.9	0.000179	2.42	LV	CELLTYPE	control_PVneg	8	18	Mural
ZNF483	0.685	0.0247	0.0397	0.0702	4.93	9.51	0.00418	1.61	LV	CELLTYPE	control_PVneg	8	18	Mural
PHACTR2	0.684	0.00276	0.198	0.427	7.31	20	8.9e-05	2.56	LV	CELLTYPE	control_PVneg	8	18	Mural
JAK2	0.683	0.00367	0.0715	0.153	5.84	18.2	0.000164	2.44	LV	CELLTYPE	control_PVneg	8	18	Mural
PRRT3-AS1	0.683	0.014	0.0148	0.0349	3.68	11.6	0.00176	1.85	LV	CELLTYPE	control_PVneg	8	18	Mural
RAB11FIP3	0.683	0.0144	0.0699	0.217	5.94	11.5	0.00187	1.84	LV	CELLTYPE	control_PVneg	8	18	Mural
ZNF117	0.682	0.0205	0.0144	0.0323	3.59	10.2	0.00316	1.69	LV	CELLTYPE	control_PVneg	8	18	Mural
DOCK5	0.68	0.00342	0.0554	0.132	5.52	18.9	0.000131	2.47	LV	CELLTYPE	control_PVneg	8	18	Mural
ABHD3	0.679	0.0052	0.0411	0.109	5.25	16.4	0.000302	2.28	LV	CELLTYPE	control_PVneg	8	18	Mural
CMIP	0.677	0.0306	0.0411	0.0946	5.1	8.74	0.00579	1.51	LV	CELLTYPE	control_PVneg	8	18	Mural
ENTPD1	0.677	0.0371	0.0412	0.0756	5.06	8.09	0.00767	1.43	LV	CELLTYPE	control_PVneg	8	18	Mural
TMEM8B	0.677	0.0265	0.0143	0.0409	3.63	9.26	0.00463	1.58	LV	CELLTYPE	control_PVneg	8	18	Mural
MED13L	0.675	0.000255	0.574	1.27	8.84	39.1	5.04e-07	3.59	LV	CELLTYPE	control_PVneg	8	18	Mural
TCP11L2	0.675	0.00976	0.0369	0.0759	4.9	13.2	0.00095	2.01	LV	CELLTYPE	control_PVneg	8	18	Mural
KCNMB4	0.674	0.011	0.0186	0.0402	3.98	12.7	0.00118	1.96	LV	CELLTYPE	control_PVneg	8	18	Mural
LDB2	0.674	0.00833	0.25	0.6	7.71	14	0.000716	2.08	LV	CELLTYPE	control_PVneg	8	18	Mural
FAM129A	0.672	0.0165	0.388	0.824	8.24	11	0.00225	1.78	LV	CELLTYPE	control_PVneg	8	18	Mural
NOTCH2	0.671	0.0135	0.0628	0.14	5.66	11.8	0.00166	1.87	LV	CELLTYPE	control_PVneg	8	18	Mural
CTIF	0.67	0.00968	0.0494	0.11	5.3	13.3	0.000937	2.01	LV	CELLTYPE	control_PVneg	8	18	Mural
WDFY3	0.67	0.00432	0.334	0.714	7.99	17.3	0.00022	2.36	LV	CELLTYPE	control_PVneg	8	18	Mural
FGD4	0.669	0.0277	0.471	1.19	8.58	9.08	0.00501	1.56	LV	CELLTYPE	control_PVneg	8	18	Mural
ZC3HAV1	0.669	0.0346	0.0605	0.149	5.73	8.3	0.00698	1.46	LV	CELLTYPE	control_PVneg	8	18	Mural
AC024901.1	0.668	0.048	0.0166	0.0373	3.84	7.22	0.0113	1.32	LV	CELLTYPE	control_PVneg	8	18	Mural
GNAQ	0.668	0.000471	0.242	0.56	7.61	33.1	2.14e-06	3.33	LV	CELLTYPE	control_PVneg	8	18	Mural
KIF3C	0.668	0.0403	0.00771	0.0253	2.88	7.81	0.00868	1.39	LV	CELLTYPE	control_PVneg	8	18	Mural
SLC10A7	0.668	0.00191	0.0949	0.201	6.2	22.3	4.33e-05	2.72	LV	CELLTYPE	control_PVneg	8	18	Mural
SSBP3	0.668	0.00802	0.0854	0.196	6.11	14.2	0.000667	2.1	LV	CELLTYPE	control_PVneg	8	18	Mural
PREX2	0.667	0.0267	0.381	1.1	8.35	9.23	0.00469	1.57	LV	CELLTYPE	control_PVneg	8	18	Mural
RUSC2	0.667	0.0276	0.124	0.236	6.49	9.09	0.00497	1.56	LV	CELLTYPE	control_PVneg	8	18	Mural
MTM1	0.666	0.00246	0.0436	0.0923	5.14	20.8	7.04e-05	2.61	LV	CELLTYPE	control_PVneg	8	18	Mural
TTC39B	0.666	0.00413	0.0558	0.13	5.53	17.6	0.000201	2.38	LV	CELLTYPE	control_PVneg	8	18	Mural
SP100	0.665	0.0185	0.187	0.463	7.29	10.6	0.00269	1.73	LV	CELLTYPE	control_PVneg	8	18	Mural
TNS3	0.665	0.0193	0.138	0.291	6.68	10.4	0.00287	1.72	LV	CELLTYPE	control_PVneg	8	18	Mural
AGPAT3	0.664	0.0112	0.0746	0.181	5.89	12.6	0.00122	1.95	LV	CELLTYPE	control_PVneg	8	18	Mural
LONRF1	0.663	0.00246	0.0467	0.111	5.27	20.8	7e-05	2.61	LV	CELLTYPE	control_PVneg	8	18	Mural
PTPN21	0.66	0.00358	0.0846	0.181	6.05	18.5	0.000148	2.45	LV	CELLTYPE	control_PVneg	8	18	Mural
ZNF274	0.66	0.00505	0.0682	0.148	5.75	16.5	0.000287	2.3	LV	CELLTYPE	control_PVneg	8	18	Mural
EPC2	0.659	0.00347	0.149	0.322	6.83	18.7	0.000137	2.46	LV	CELLTYPE	control_PVneg	8	18	Mural
PARD3	0.659	0.00292	2	5.09	10.7	19.6	0.000101	2.53	LV	CELLTYPE	control_PVneg	8	18	Mural
AP002026.1	0.657	0.0268	0.0297	0.054	4.55	9.2	0.00474	1.57	LV	CELLTYPE	control_PVneg	8	18	Mural
MAP3K3	0.657	0.00799	0.0966	0.216	6.26	14.2	0.000662	2.1	LV	CELLTYPE	control_PVneg	8	18	Mural
PIGZ	0.657	0.00778	0.0189	0.0343	3.96	14.4	0.000612	2.11	LV	CELLTYPE	control_PVneg	8	18	Mural
ERC1	0.656	0.000531	0.599	1.29	8.9	31.1	3.58e-06	3.28	LV	CELLTYPE	control_PVneg	8	18	Mural
IL1R1	0.656	0.0306	0.115	0.275	6.53	8.74	0.00578	1.51	LV	CELLTYPE	control_PVneg	8	18	Mural
ZNF710	0.656	0.00363	0.0569	0.14	5.56	18.3	0.000157	2.44	LV	CELLTYPE	control_PVneg	8	18	Mural
RAB40B	0.654	0.0241	0.0126	0.0329	3.52	9.6	0.00402	1.62	LV	CELLTYPE	control_PVneg	8	18	Mural
ZNF571	0.654	0.0231	0.0176	0.0352	3.89	9.75	0.00378	1.64	LV	CELLTYPE	control_PVneg	8	18	Mural
AC124319.2	0.653	0.00656	0.0545	0.104	5.38	15.2	0.000455	2.18	LV	CELLTYPE	control_PVneg	8	18	Mural
TBC1D9	0.653	0.0128	0.0655	0.147	5.69	12	0.00152	1.89	LV	CELLTYPE	control_PVneg	8	18	Mural
CREBRF	0.652	0.0025	0.113	0.277	6.53	20.6	7.43e-05	2.6	LV	CELLTYPE	control_PVneg	8	18	Mural
ZNF337	0.652	0.0299	0.0544	0.0936	5.28	8.81	0.00562	1.52	LV	CELLTYPE	control_PVneg	8	18	Mural
ANXA4	0.651	0.00424	0.0782	0.17	5.97	17.4	0.000212	2.37	LV	CELLTYPE	control_PVneg	8	18	Mural
BEND7	0.651	0.00358	0.0507	0.1	5.29	18.4	0.000151	2.45	LV	CELLTYPE	control_PVneg	8	18	Mural
FAT1	0.65	0.0172	0.142	0.307	6.76	10.8	0.00243	1.76	LV	CELLTYPE	control_PVneg	8	18	Mural
PRR5L	0.65	0.0336	0.0174	0.0389	3.84	8.41	0.00666	1.47	LV	CELLTYPE	control_PVneg	8	18	Mural
SORT1	0.65	0.0173	0.121	0.244	6.5	10.8	0.00245	1.76	LV	CELLTYPE	control_PVneg	8	18	Mural
SYTL2	0.65	0.0207	0.167	0.41	7.15	10.1	0.00322	1.68	LV	CELLTYPE	control_PVneg	8	18	Mural
CRYGS	0.649	0.044	0.00841	0.0215	2.91	7.51	0.00991	1.36	LV	CELLTYPE	control_PVneg	8	18	Mural
PELI1	0.649	0.00949	0.143	0.349	6.92	13.4	0.000897	2.02	LV	CELLTYPE	control_PVneg	8	18	Mural
CCDC146	0.648	0.00236	0.0671	0.147	5.75	21	6.46e-05	2.63	LV	CELLTYPE	control_PVneg	8	18	Mural
FAM102B	0.648	0.0052	0.0385	0.0814	4.96	16.4	0.000305	2.28	LV	CELLTYPE	control_PVneg	8	18	Mural
DZIP1L	0.646	0.0326	0.0275	0.0566	4.41	8.53	0.00634	1.49	LV	CELLTYPE	control_PVneg	8	18	Mural
LINC00630	0.646	0.0171	0.0303	0.0553	4.55	10.9	0.00239	1.77	LV	CELLTYPE	control_PVneg	8	18	Mural
ATXN7	0.645	0.0113	0.0218	0.0406	4.11	12.6	0.00123	1.95	LV	CELLTYPE	control_PVneg	8	18	Mural
UBN2	0.645	0.00289	0.0993	0.231	6.3	19.8	9.6e-05	2.54	LV	CELLTYPE	control_PVneg	8	18	Mural
ATXN1	0.644	0.00301	0.422	0.949	8.41	19.5	0.000107	2.52	LV	CELLTYPE	control_PVneg	8	18	Mural
DOCK1	0.644	0.00229	0.361	0.818	8.15	21.2	6.13e-05	2.64	LV	CELLTYPE	control_PVneg	8	18	Mural
MYOCD	0.644	0.0349	0.152	0.317	6.96	8.28	0.00706	1.46	LV	CELLTYPE	control_PVneg	8	18	Mural
ZNF496	0.644	0.0106	0.0268	0.0654	4.47	12.8	0.00111	1.97	LV	CELLTYPE	control_PVneg	8	18	Mural
ARID5B	0.643	0.0183	0.227	0.574	7.61	10.6	0.00265	1.74	LV	CELLTYPE	control_PVneg	8	18	Mural
CRIM1	0.643	0.0476	0.216	0.489	7.42	7.26	0.0111	1.32	LV	CELLTYPE	control_PVneg	8	18	Mural
RGS6	0.643	0.0471	0.337	0.625	7.98	7.28	0.011	1.33	LV	CELLTYPE	control_PVneg	8	18	Mural
RUFY3	0.643	0.00108	0.311	0.683	7.92	26	1.47e-05	2.97	LV	CELLTYPE	control_PVneg	8	18	Mural
AUTS2	0.641	0.00347	1.08	2.52	9.78	18.7	0.000139	2.46	LV	CELLTYPE	control_PVneg	8	18	Mural
EFCAB7	0.641	0.00918	0.0315	0.0608	4.63	13.5	0.000847	2.04	LV	CELLTYPE	control_PVneg	8	18	Mural
NCOA2	0.64	0.000616	0.46	0.966	8.5	29.5	5.54e-06	3.21	LV	CELLTYPE	control_PVneg	8	18	Mural
SGMS1	0.64	0.000658	0.296	0.691	7.92	29.1	6.24e-06	3.18	LV	CELLTYPE	control_PVneg	8	18	Mural
HDAC4	0.639	0.0121	0.105	0.277	6.42	12.2	0.0014	1.92	LV	CELLTYPE	control_PVneg	8	18	Mural
IL1RAPL1	0.639	0.0356	0.627	1.52	9.02	8.21	0.00729	1.45	LV	CELLTYPE	control_PVneg	8	18	Mural
LAMA3	0.638	0.0374	0.181	0.368	7.11	8.05	0.0078	1.43	LV	CELLTYPE	control_PVneg	8	18	Mural
N4BP2L1	0.638	0.00743	0.0622	0.141	5.69	14.7	0.000557	2.13	LV	CELLTYPE	control_PVneg	8	18	Mural
THRB	0.638	0.0152	0.0578	0.118	5.54	11.3	0.00202	1.82	LV	CELLTYPE	control_PVneg	8	18	Mural
TMEM256-PLSCR3	0.638	0.0448	0.00838	0.0157	2.85	7.45	0.0102	1.35	LV	CELLTYPE	control_PVneg	8	18	Mural
RAPGEF5	0.637	0.0431	0.47	1.14	8.58	7.58	0.00963	1.37	LV	CELLTYPE	control_PVneg	8	18	Mural
CPEB3	0.636	0.00316	0.105	0.251	6.48	19.2	0.000116	2.5	LV	CELLTYPE	control_PVneg	8	18	Mural
DACH1	0.636	0.00374	0.651	1.51	9.05	18	0.000171	2.43	LV	CELLTYPE	control_PVneg	8	18	Mural
BMPR2	0.635	0.00104	0.345	0.818	8.13	26.5	1.26e-05	2.98	LV	CELLTYPE	control_PVneg	8	18	Mural
GSAP	0.634	0.0194	0.0433	0.0941	5.14	10.4	0.00289	1.71	LV	CELLTYPE	control_PVneg	8	18	Mural
MBOAT1	0.633	0.0105	0.0546	0.105	5.42	12.9	0.00108	1.98	LV	CELLTYPE	control_PVneg	8	18	Mural
MGMT	0.632	0.0117	0.112	0.26	6.48	12.4	0.00131	1.93	LV	CELLTYPE	control_PVneg	8	18	Mural
AFF1	0.631	0.00838	0.435	1.07	8.46	14	0.000726	2.08	LV	CELLTYPE	control_PVneg	8	18	Mural
ARHGAP33	0.63	0.0186	0.0128	0.0265	3.39	10.6	0.00271	1.73	LV	CELLTYPE	control_PVneg	8	18	Mural
MRPS30-DT	0.63	0.0452	0.0139	0.0259	3.53	7.42	0.0103	1.34	LV	CELLTYPE	control_PVneg	8	18	Mural
ENTPD3-AS1	0.629	0.0179	0.0369	0.0745	4.87	10.7	0.00257	1.75	LV	CELLTYPE	control_PVneg	8	18	Mural
AC124312.1	0.628	0.00765	0.0643	0.147	5.71	14.5	0.000594	2.12	LV	CELLTYPE	control_PVneg	8	18	Mural
ARHGEF7	0.628	0.0144	0.67	1.76	9.16	11.5	0.00184	1.84	LV	CELLTYPE	control_PVneg	8	18	Mural
AF117829.1	0.627	0.0118	0.101	0.188	6.24	12.4	0.00133	1.93	LV	CELLTYPE	control_PVneg	8	18	Mural
ATG2B	0.627	0.00778	0.0742	0.177	5.9	14.4	0.000612	2.11	LV	CELLTYPE	control_PVneg	8	18	Mural
GHR	0.627	0.0135	0.308	0.709	7.97	11.8	0.00165	1.87	LV	CELLTYPE	control_PVneg	8	18	Mural
TRIM38	0.627	0.0137	0.0689	0.135	5.69	11.7	0.00172	1.86	LV	CELLTYPE	control_PVneg	8	18	Mural
ZFHX3	0.627	0.0115	1.73	3.37	10.4	12.5	0.00127	1.94	LV	CELLTYPE	control_PVneg	8	18	Mural
GLI3	0.625	0.0194	0.0851	0.196	6.07	10.4	0.0029	1.71	LV	CELLTYPE	control_PVneg	8	18	Mural
SP4	0.625	0.00783	0.0334	0.0785	4.8	14.3	0.000633	2.11	LV	CELLTYPE	control_PVneg	8	18	Mural
ERCC6	0.624	0.0273	0.028	0.0628	4.48	9.13	0.00489	1.56	LV	CELLTYPE	control_PVneg	8	18	Mural
PLAGL1	0.624	0.0114	0.146	0.301	6.81	12.5	0.00125	1.94	LV	CELLTYPE	control_PVneg	8	18	Mural
TBCK	0.624	0.00381	0.152	0.318	6.92	18	0.000176	2.42	LV	CELLTYPE	control_PVneg	8	18	Mural
TRAPPC8	0.622	0.00367	0.113	0.23	6.41	18.2	0.000164	2.44	LV	CELLTYPE	control_PVneg	8	18	Mural
CDK19	0.62	0.00169	0.0825	0.164	6.03	23	3.52e-05	2.77	LV	CELLTYPE	control_PVneg	8	18	Mural
TCF20	0.62	0.00291	0.0685	0.159	5.82	19.7	0.0001	2.54	LV	CELLTYPE	control_PVneg	8	18	Mural
PCMTD2	0.619	0.0207	0.0657	0.136	5.65	10.2	0.00318	1.69	LV	CELLTYPE	control_PVneg	8	18	Mural
SLC35F5	0.619	0.0052	0.0944	0.212	6.2	16.4	0.0003	2.28	LV	CELLTYPE	control_PVneg	8	18	Mural
ZDHHC13	0.618	0.045	0.0139	0.0327	3.59	7.43	0.0103	1.35	LV	CELLTYPE	control_PVneg	8	18	Mural
CRTC3	0.617	0.00178	0.438	0.913	8.4	22.7	3.88e-05	2.75	LV	CELLTYPE	control_PVneg	8	18	Mural
KDM1A	0.617	0.00531	0.0644	0.13	5.62	16.2	0.000318	2.28	LV	CELLTYPE	control_PVneg	8	18	Mural
LRRC37B	0.617	0.00494	0.0431	0.0952	5.12	16.6	0.000277	2.31	LV	CELLTYPE	control_PVneg	8	18	Mural
EIF2AK2	0.616	0.0332	0.0888	0.215	6.23	8.46	0.00651	1.48	LV	CELLTYPE	control_PVneg	8	18	Mural
PKD2	0.616	0.00699	0.255	0.524	7.61	14.9	0.000508	2.16	LV	CELLTYPE	control_PVneg	8	18	Mural
SYNE1	0.616	0.01	0.326	0.741	8.01	13.1	0.00101	2	LV	CELLTYPE	control_PVneg	8	18	Mural
TUBD1	0.616	0.0106	0.0456	0.118	5.23	12.8	0.00111	1.98	LV	CELLTYPE	control_PVneg	8	18	Mural
LINC01568	0.615	0.0498	0.151	0.206	6.78	7.09	0.012	1.3	LV	CELLTYPE	control_PVneg	8	18	Mural
CDKL1	0.614	0.0123	0.0681	0.151	5.74	12.2	0.00142	1.91	LV	CELLTYPE	control_PVneg	8	18	Mural
FRY	0.614	0.0121	0.948	2.2	9.57	12.2	0.00139	1.92	LV	CELLTYPE	control_PVneg	8	18	Mural
NRSN2-AS1	0.614	0.0116	0.0644	0.143	5.74	12.4	0.00129	1.93	LV	CELLTYPE	control_PVneg	8	18	Mural
PRICKLE2	0.614	0.00882	0.115	0.228	6.48	13.7	0.00079	2.05	LV	CELLTYPE	control_PVneg	8	18	Mural
TBC1D12	0.614	0.00573	0.0827	0.183	6.05	15.8	0.000369	2.24	LV	CELLTYPE	control_PVneg	8	18	Mural
AP006621.3	0.612	0.028	0.0261	0.0531	4.44	9.04	0.00508	1.55	LV	CELLTYPE	control_PVneg	8	18	Mural
MARK1	0.612	0.0167	0.266	0.568	7.7	10.9	0.00231	1.78	LV	CELLTYPE	control_PVneg	8	18	Mural
TRIO	0.612	0.0033	0.45	0.979	8.45	19	0.000125	2.48	LV	CELLTYPE	control_PVneg	8	18	Mural
IDS	0.611	0.00434	0.0233	0.0631	4.36	17.3	0.000222	2.36	LV	CELLTYPE	control_PVneg	8	18	Mural
AKAP6	0.61	0.0385	0.137	0.285	6.82	7.96	0.00814	1.41	LV	CELLTYPE	control_PVneg	8	18	Mural
RPS6KA2	0.61	0.0262	0.104	0.24	6.42	9.3	0.00456	1.58	LV	CELLTYPE	control_PVneg	8	18	Mural
DNAJC6	0.609	0.0191	0.134	0.304	6.74	10.4	0.00284	1.72	LV	CELLTYPE	control_PVneg	8	18	Mural
PRRC2B	0.609	0.00918	0.232	0.516	7.47	13.5	0.000849	2.04	LV	CELLTYPE	control_PVneg	8	18	Mural
UTRN	0.609	0.00421	1.38	3.17	10.1	17.4	0.00021	2.38	LV	CELLTYPE	control_PVneg	8	18	Mural
MTURN	0.608	0.0339	0.0358	0.0803	4.87	8.39	0.00674	1.47	LV	CELLTYPE	control_PVneg	8	18	Mural
NFIA	0.608	0.00366	0.728	1.62	9.18	18.2	0.00016	2.44	LV	CELLTYPE	control_PVneg	8	18	Mural
TACR1	0.608	0.0224	0.0801	0.111	5.84	9.85	0.00361	1.65	LV	CELLTYPE	control_PVneg	8	18	Mural
UHRF1BP1	0.608	0.0131	0.0675	0.146	5.73	11.9	0.00157	1.88	LV	CELLTYPE	control_PVneg	8	18	Mural
HSDL2	0.607	0.00358	0.113	0.217	6.46	18.5	0.000149	2.45	LV	CELLTYPE	control_PVneg	8	18	Mural
NEDD4	0.607	0.00515	0.0673	0.162	5.78	16.5	0.000295	2.29	LV	CELLTYPE	control_PVneg	8	18	Mural
CLTCL1	0.605	0.0271	0.197	0.386	7.28	9.16	0.00483	1.57	LV	CELLTYPE	control_PVneg	8	18	Mural
SLC44A1	0.605	0.00679	0.0819	0.167	6.03	15.1	0.000485	2.17	LV	CELLTYPE	control_PVneg	8	18	Mural
PLCL1	0.604	0.0432	1.59	3.86	10.4	7.57	0.00965	1.36	LV	CELLTYPE	control_PVneg	8	18	Mural
PLGLB1	0.604	0.0466	0.0245	0.0422	4.25	7.31	0.0108	1.33	LV	CELLTYPE	control_PVneg	8	18	Mural
CCDC171	0.603	0.025	0.0546	0.121	5.47	9.47	0.00425	1.6	LV	CELLTYPE	control_PVneg	8	18	Mural
DMTF1	0.603	0.0095	0.157	0.311	6.86	13.4	0.000899	2.02	LV	CELLTYPE	control_PVneg	8	18	Mural
AL357153.2	0.602	0.0127	0.0421	0.0888	5.08	12	0.00151	1.9	LV	CELLTYPE	control_PVneg	8	18	Mural
CAPRIN2	0.602	0.0207	0.0311	0.0673	4.64	10.1	0.00322	1.68	LV	CELLTYPE	control_PVneg	8	18	Mural
ANTXR1	0.601	0.00892	0.188	0.393	7.18	13.7	0.000806	2.05	LV	CELLTYPE	control_PVneg	8	18	Mural
GABPB2	0.601	0.0162	0.113	0.252	6.47	11.1	0.00219	1.79	LV	CELLTYPE	control_PVneg	8	18	Mural
LRIG3	0.601	0.0344	0.0201	0.046	4.08	8.33	0.00691	1.46	LV	CELLTYPE	control_PVneg	8	18	Mural
MPDZ	0.601	0.0128	0.216	0.504	7.43	12	0.00152	1.89	LV	CELLTYPE	control_PVneg	8	18	Mural
MVB12B	0.6	0.015	0.0421	0.0964	5.1	11.4	0.00197	1.83	LV	CELLTYPE	control_PVneg	8	18	Mural
ZSWIM5	0.6	0.00614	0.11	0.216	6.4	15.6	0.000405	2.21	LV	CELLTYPE	control_PVneg	8	18	Mural
AC009061.2	0.599	0.0454	0.0156	0.0332	3.75	7.4	0.0104	1.34	LV	CELLTYPE	control_PVneg	8	18	Mural
ZNRF3	0.599	0.0191	0.0555	0.116	5.42	10.5	0.00282	1.72	LV	CELLTYPE	control_PVneg	8	18	Mural
CERS6	0.598	0.00838	0.512	1.11	8.67	14	0.000725	2.08	LV	CELLTYPE	control_PVneg	8	18	Mural
ADNP2	0.597	0.0186	0.0479	0.0916	5.17	10.5	0.00272	1.73	LV	CELLTYPE	control_PVneg	8	18	Mural
CYP27A1	0.597	0.0492	0.0227	0.0487	4.23	7.13	0.0118	1.31	LV	CELLTYPE	control_PVneg	8	18	Mural
FBXO31	0.597	0.0186	0.0406	0.0854	5.02	10.6	0.0027	1.73	LV	CELLTYPE	control_PVneg	8	18	Mural
TCF7L2	0.597	0.00534	0.34	0.77	8.1	16.2	0.000327	2.27	LV	CELLTYPE	control_PVneg	8	18	Mural
DUSP16	0.596	0.00305	0.132	0.279	6.7	19.4	0.00011	2.52	LV	CELLTYPE	control_PVneg	8	18	Mural
PARP4	0.595	0.00608	0.0497	0.11	5.29	15.6	0.000396	2.22	LV	CELLTYPE	control_PVneg	8	18	Mural
AC104806.2	0.594	0.039	0.036	0.0718	4.81	7.91	0.0083	1.41	LV	CELLTYPE	control_PVneg	8	18	Mural
EFR3A	0.594	0.00118	0.109	0.289	6.52	25.5	1.7e-05	2.93	LV	CELLTYPE	control_PVneg	8	18	Mural
NCK2	0.594	0.0208	0.308	0.599	7.82	10.1	0.00323	1.68	LV	CELLTYPE	control_PVneg	8	18	Mural
RNF180	0.594	0.00342	0.317	0.681	7.96	18.9	0.000131	2.47	LV	CELLTYPE	control_PVneg	8	18	Mural
ARHGAP21	0.592	0.000566	0.204	0.455	7.34	30.2	4.56e-06	3.25	LV	CELLTYPE	control_PVneg	8	18	Mural
ERO1B	0.592	0.00347	0.069	0.16	5.81	18.7	0.000136	2.46	LV	CELLTYPE	control_PVneg	8	18	Mural
RNF150	0.592	0.0382	0.0651	0.139	5.7	7.98	0.00806	1.42	LV	CELLTYPE	control_PVneg	8	18	Mural
OSMR-AS1	0.591	0.0319	0.142	0.286	6.75	8.61	0.00612	1.5	LV	CELLTYPE	control_PVneg	8	18	Mural
KLF12	0.59	0.00191	0.425	0.9	8.4	22.3	4.44e-05	2.72	LV	CELLTYPE	control_PVneg	8	18	Mural
FBXW4	0.589	0.00549	0.13	0.289	6.7	16	0.000342	2.26	LV	CELLTYPE	control_PVneg	8	18	Mural
KLHL42	0.589	0.0315	0.0623	0.139	5.61	8.65	0.00602	1.5	LV	CELLTYPE	control_PVneg	8	18	Mural
NDE1	0.589	0.0174	0.0603	0.104	5.49	10.8	0.00247	1.76	LV	CELLTYPE	control_PVneg	8	18	Mural
PPP2R2D	0.589	0.0118	0.0931	0.214	6.2	12.3	0.00134	1.93	LV	CELLTYPE	control_PVneg	8	18	Mural
RNF38	0.589	0.0049	0.252	0.52	7.58	16.7	0.000271	2.31	LV	CELLTYPE	control_PVneg	8	18	Mural
AUH	0.588	0.00688	0.109	0.238	6.42	15	0.000493	2.16	LV	CELLTYPE	control_PVneg	8	18	Mural
GPCPD1	0.588	0.0335	0.0958	0.201	6.2	8.42	0.00664	1.47	LV	CELLTYPE	control_PVneg	8	18	Mural
ANKRD16	0.587	0.0303	0.028	0.0597	4.47	8.77	0.0057	1.52	LV	CELLTYPE	control_PVneg	8	18	Mural
CARD8	0.587	0.015	0.0486	0.117	5.3	11.3	0.00198	1.82	LV	CELLTYPE	control_PVneg	8	18	Mural
GABBR1	0.587	0.0312	0.136	0.281	6.65	8.68	0.00594	1.51	LV	CELLTYPE	control_PVneg	8	18	Mural
STK24	0.587	0.0057	0.125	0.257	6.56	15.9	0.000364	2.24	LV	CELLTYPE	control_PVneg	8	18	Mural
TRPS1	0.587	0.00347	0.336	0.724	8.03	18.8	0.000135	2.46	LV	CELLTYPE	control_PVneg	8	18	Mural
TTC28	0.587	0.000751	0.655	1.38	9	28.2	7.83e-06	3.12	LV	CELLTYPE	control_PVneg	8	18	Mural
GNB4	0.586	0.00413	0.0972	0.215	6.28	17.6	0.000202	2.38	LV	CELLTYPE	control_PVneg	8	18	Mural
STK39	0.586	0.0115	0.645	1.4	9	12.5	0.00126	1.94	LV	CELLTYPE	control_PVneg	8	18	Mural
BTRC	0.585	0.000515	0.176	0.397	7.14	31.6	3.18e-06	3.29	LV	CELLTYPE	control_PVneg	8	18	Mural
CCDC7	0.584	0.027	0.113	0.226	6.42	9.17	0.0048	1.57	LV	CELLTYPE	control_PVneg	8	18	Mural
PTPRK	0.584	0.00856	0.982	2.34	9.68	13.8	0.000757	2.07	LV	CELLTYPE	control_PVneg	8	18	Mural
TCF7L1	0.584	0.0207	0.273	0.62	7.78	10.1	0.00321	1.68	LV	CELLTYPE	control_PVneg	8	18	Mural
WDR27	0.584	0.0236	0.0584	0.149	5.53	9.66	0.00392	1.63	LV	CELLTYPE	control_PVneg	8	18	Mural
PGR	0.583	0.0448	0.023	0.0443	4.23	7.45	0.0102	1.35	LV	CELLTYPE	control_PVneg	8	18	Mural
PLGRKT	0.583	0.0148	0.0366	0.0806	4.85	11.4	0.00194	1.83	LV	CELLTYPE	control_PVneg	8	18	Mural
SHROOM4	0.583	0.00787	0.0317	0.0708	4.72	14.3	0.000642	2.1	LV	CELLTYPE	control_PVneg	8	18	Mural
FUT8	0.582	0.00662	0.101	0.202	6.26	15.2	0.000464	2.18	LV	CELLTYPE	control_PVneg	8	18	Mural
ITPK1	0.582	0.0267	0.0305	0.0629	4.59	9.22	0.0047	1.57	LV	CELLTYPE	control_PVneg	8	18	Mural
MLLT3	0.582	0.00811	0.283	0.644	7.86	14.1	0.000678	2.09	LV	CELLTYPE	control_PVneg	8	18	Mural
POC1B-AS1	0.582	0.0118	0.0203	0.0367	4.01	12.4	0.00133	1.93	LV	CELLTYPE	control_PVneg	8	18	Mural
RYBP	0.582	0.0263	0.0648	0.149	5.72	9.28	0.00459	1.58	LV	CELLTYPE	control_PVneg	8	18	Mural
SMCHD1	0.582	0.00563	0.245	0.536	7.61	15.9	0.000358	2.25	LV	CELLTYPE	control_PVneg	8	18	Mural
IQSEC1	0.581	0.0117	0.0717	0.177	5.89	12.4	0.00132	1.93	LV	CELLTYPE	control_PVneg	8	18	Mural
SPRY4-AS1	0.581	0.00585	0.341	0.661	8.02	15.8	0.000378	2.23	LV	CELLTYPE	control_PVneg	8	18	Mural
PHF3	0.58	0.0186	0.164	0.315	6.91	10.6	0.00271	1.73	LV	CELLTYPE	control_PVneg	8	18	Mural
RAPGEF2	0.58	0.00371	0.777	1.82	9.3	18.1	0.000169	2.43	LV	CELLTYPE	control_PVneg	8	18	Mural
PICALM	0.579	0.00209	0.403	0.899	8.32	21.6	5.36e-05	2.68	LV	CELLTYPE	control_PVneg	8	18	Mural
PIK3CA	0.579	0.00377	0.211	0.458	7.39	18	0.000174	2.42	LV	CELLTYPE	control_PVneg	8	18	Mural
MYO5A	0.578	0.00248	0.0853	0.186	6.1	20.7	7.28e-05	2.61	LV	CELLTYPE	control_PVneg	8	18	Mural
VGLL4	0.578	0.00246	0.152	0.329	6.89	20.7	7.2e-05	2.61	LV	CELLTYPE	control_PVneg	8	18	Mural
ZCCHC2	0.578	0.0247	0.0463	0.0966	5.24	9.51	0.00417	1.61	LV	CELLTYPE	control_PVneg	8	18	Mural
ARMC2	0.576	0.00765	0.0983	0.202	6.26	14.5	0.000595	2.12	LV	CELLTYPE	control_PVneg	8	18	Mural
ZHX2	0.576	0.00755	0.165	0.364	7.07	14.6	0.000579	2.12	LV	CELLTYPE	control_PVneg	8	18	Mural
CDYL	0.575	0.00429	0.118	0.25	6.53	17.3	0.000218	2.37	LV	CELLTYPE	control_PVneg	8	18	Mural
TRAF5	0.575	0.0114	0.0864	0.171	6.04	12.5	0.00125	1.94	LV	CELLTYPE	control_PVneg	8	18	Mural
CYBRD1	0.574	0.00369	0.0387	0.0922	5.03	18.2	0.000165	2.43	LV	CELLTYPE	control_PVneg	8	18	Mural
HIPK3	0.574	0.00479	0.255	0.57	7.66	16.8	0.000263	2.32	LV	CELLTYPE	control_PVneg	8	18	Mural
INPP4A	0.574	0.0121	0.093	0.222	6.27	12.2	0.00139	1.92	LV	CELLTYPE	control_PVneg	8	18	Mural
OGT	0.574	0.00315	0.193	0.4	7.2	19.2	0.000115	2.5	LV	CELLTYPE	control_PVneg	8	18	Mural
TOR1AIP1	0.574	0.00756	0.0428	0.102	5.15	14.6	0.000581	2.12	LV	CELLTYPE	control_PVneg	8	18	Mural
RALGAPA2	0.573	0.00449	0.086	0.193	6.1	17.1	0.000237	2.35	LV	CELLTYPE	control_PVneg	8	18	Mural
ELF1	0.572	0.00787	0.249	0.497	7.56	14.3	0.000642	2.1	LV	CELLTYPE	control_PVneg	8	18	Mural
CLASP2	0.571	0.00738	0.339	0.743	8.07	14.7	0.000552	2.13	LV	CELLTYPE	control_PVneg	8	18	Mural
PDE9A	0.571	0.0259	0.0681	0.164	5.84	9.34	0.00448	1.59	LV	CELLTYPE	control_PVneg	8	18	Mural
RBM33	0.571	0.01	0.196	0.413	7.2	13.1	0.001	2	LV	CELLTYPE	control_PVneg	8	18	Mural
SOS2	0.571	0.00554	0.288	0.602	7.79	16	0.000348	2.26	LV	CELLTYPE	control_PVneg	8	18	Mural
CRADD	0.57	0.00381	0.233	0.449	7.46	18	0.000176	2.42	LV	CELLTYPE	control_PVneg	8	18	Mural
RABGAP1	0.57	0.0143	0.387	0.736	8.18	11.5	0.00182	1.85	LV	CELLTYPE	control_PVneg	8	18	Mural
AL513314.2	0.568	0.0449	0.0217	0.0579	4.22	7.44	0.0102	1.35	LV	CELLTYPE	control_PVneg	8	18	Mural
CYLD	0.568	0.0234	0.038	0.0914	4.92	9.69	0.00387	1.63	LV	CELLTYPE	control_PVneg	8	18	Mural
INPP4B	0.568	0.0143	1.05	2.43	9.75	11.6	0.00182	1.85	LV	CELLTYPE	control_PVneg	8	18	Mural
SRGAP1	0.568	0.0443	0.109	0.209	6.39	7.49	0.01	1.35	LV	CELLTYPE	control_PVneg	8	18	Mural
TBL1XR1	0.568	0.00562	0.374	0.817	8.17	15.9	0.000356	2.25	LV	CELLTYPE	control_PVneg	8	18	Mural
AK3	0.567	0.00386	0.0775	0.19	6.04	17.9	0.000182	2.41	LV	CELLTYPE	control_PVneg	8	18	Mural
CDC42BPB	0.567	0.0149	0.14	0.328	6.77	11.4	0.00195	1.83	LV	CELLTYPE	control_PVneg	8	18	Mural
GAB3	0.567	0.0247	0.086	0.17	6.02	9.5	0.00418	1.61	LV	CELLTYPE	control_PVneg	8	18	Mural
AGTPBP1	0.566	0.0161	0.0811	0.173	6.03	11.1	0.00217	1.79	LV	CELLTYPE	control_PVneg	8	18	Mural
ALDH1L2	0.566	0.0351	0.061	0.11	5.52	8.26	0.00712	1.46	LV	CELLTYPE	control_PVneg	8	18	Mural
FAM168A	0.566	0.00124	0.194	0.381	7.26	25	1.94e-05	2.91	LV	CELLTYPE	control_PVneg	8	18	Mural
RNF216	0.565	0.00265	0.172	0.372	7.07	20.2	8.34e-05	2.58	LV	CELLTYPE	control_PVneg	8	18	Mural
ABCA6	0.564	0.041	0.0779	0.167	6	7.74	0.00895	1.39	LV	CELLTYPE	control_PVneg	8	18	Mural
AC020915.3	0.564	0.0431	0.0268	0.0546	4.41	7.58	0.00963	1.37	LV	CELLTYPE	control_PVneg	8	18	Mural
EML1	0.562	0.0492	0.0186	0.04	3.91	7.12	0.0118	1.31	LV	CELLTYPE	control_PVneg	8	18	Mural
HERC4	0.562	0.0112	0.433	0.784	8.29	12.6	0.00122	1.95	LV	CELLTYPE	control_PVneg	8	18	Mural
KDM3A	0.562	0.0157	0.0577	0.131	5.53	11.2	0.00211	1.8	LV	CELLTYPE	control_PVneg	8	18	Mural
CD81-AS1	0.561	0.0445	0.0194	0.0398	4	7.47	0.0101	1.35	LV	CELLTYPE	control_PVneg	8	18	Mural
CHIC2	0.561	0.0289	0.0442	0.0872	5.06	8.92	0.00535	1.54	LV	CELLTYPE	control_PVneg	8	18	Mural
FAM208A	0.561	0.00554	0.0924	0.207	6.15	16	0.000347	2.26	LV	CELLTYPE	control_PVneg	8	18	Mural
JMY	0.56	0.0218	0.0524	0.104	5.4	9.95	0.00347	1.66	LV	CELLTYPE	control_PVneg	8	18	Mural
AKT3	0.559	0.000893	0.963	2.08	9.58	27.3	1.02e-05	3.05	LV	CELLTYPE	control_PVneg	8	18	Mural
CELF2	0.559	0.00779	0.246	0.482	7.61	14.4	0.000622	2.11	LV	CELLTYPE	control_PVneg	8	18	Mural
IPO11	0.559	0.0033	0.0435	0.091	5.1	19	0.000125	2.48	LV	CELLTYPE	control_PVneg	8	18	Mural
PTPN12	0.559	0.00614	0.347	0.757	8.07	15.6	0.000405	2.21	LV	CELLTYPE	control_PVneg	8	18	Mural
BICRAL	0.558	0.00464	0.243	0.465	7.5	16.9	0.00025	2.33	LV	CELLTYPE	control_PVneg	8	18	Mural
MYO15B	0.558	0.0294	0.0896	0.219	6.19	8.86	0.00549	1.53	LV	CELLTYPE	control_PVneg	8	18	Mural
SPIRE1	0.558	0.0126	0.131	0.274	6.65	12	0.0015	1.9	LV	CELLTYPE	control_PVneg	8	18	Mural
FRYL	0.557	0.0023	0.385	0.814	8.23	21.2	6.2e-05	2.64	LV	CELLTYPE	control_PVneg	8	18	Mural
SRBD1	0.557	0.00643	0.0871	0.176	6.07	15.3	0.000439	2.19	LV	CELLTYPE	control_PVneg	8	18	Mural
AL365273.2	0.556	0.0352	0.0425	0.0768	5.13	8.24	0.00718	1.45	LV	CELLTYPE	control_PVneg	8	18	Mural
AC007364.1	0.555	0.0151	0.0404	0.0879	5.03	11.3	0.002	1.82	LV	CELLTYPE	control_PVneg	8	18	Mural
EFHD1	0.555	0.0166	0.285	0.604	7.76	11	0.00229	1.78	LV	CELLTYPE	control_PVneg	8	18	Mural
DENND1A	0.554	0.00296	0.363	0.765	8.14	19.6	0.000103	2.53	LV	CELLTYPE	control_PVneg	8	18	Mural
FARS2	0.554	0.00137	0.214	0.421	7.36	24.2	2.45e-05	2.86	LV	CELLTYPE	control_PVneg	8	18	Mural
XKR6	0.554	0.0137	0.126	0.277	6.71	11.7	0.00171	1.86	LV	CELLTYPE	control_PVneg	8	18	Mural
CARS2	0.553	0.0175	0.0847	0.189	6.04	10.8	0.00248	1.76	LV	CELLTYPE	control_PVneg	8	18	Mural
CTNNAL1	0.553	0.0207	0.0354	0.0789	4.87	10.1	0.00321	1.68	LV	CELLTYPE	control_PVneg	8	18	Mural
KLC1	0.553	0.00289	0.117	0.29	6.56	19.7	9.84e-05	2.54	LV	CELLTYPE	control_PVneg	8	18	Mural
TAPT1	0.553	0.0169	0.0625	0.135	5.62	10.9	0.00237	1.77	LV	CELLTYPE	control_PVneg	8	18	Mural
RERG	0.552	0.0441	0.393	0.87	8.31	7.5	0.00995	1.36	LV	CELLTYPE	control_PVneg	8	18	Mural
WDR78	0.552	0.0362	0.0714	0.115	5.76	8.16	0.00743	1.44	LV	CELLTYPE	control_PVneg	8	18	Mural
ZFYVE28	0.552	0.0153	0.025	0.055	4.43	11.3	0.00204	1.81	LV	CELLTYPE	control_PVneg	8	18	Mural
ELOVL5	0.551	0.00358	0.193	0.445	7.28	18.4	0.000151	2.45	LV	CELLTYPE	control_PVneg	8	18	Mural
HDX	0.551	0.0232	0.0776	0.129	5.83	9.72	0.00381	1.63	LV	CELLTYPE	control_PVneg	8	18	Mural
RBPMS	0.551	0.00328	1.46	3.2	10.2	19.1	0.000123	2.48	LV	CELLTYPE	control_PVneg	8	18	Mural
RPGR	0.551	0.028	0.0169	0.0316	3.77	9.04	0.0051	1.55	LV	CELLTYPE	control_PVneg	8	18	Mural
CREBBP	0.549	0.004	0.238	0.562	7.58	17.7	0.000191	2.4	LV	CELLTYPE	control_PVneg	8	18	Mural
UBAP1L	0.549	0.0295	0.0241	0.0586	4.33	8.85	0.00551	1.53	LV	CELLTYPE	control_PVneg	8	18	Mural
ZFP90	0.549	0.0201	0.0627	0.113	5.54	10.3	0.00305	1.7	LV	CELLTYPE	control_PVneg	8	18	Mural
ABCC5	0.548	0.0111	0.0675	0.143	5.73	12.6	0.00119	1.95	LV	CELLTYPE	control_PVneg	8	18	Mural
BBS2	0.548	0.0271	0.041	0.0923	5	9.16	0.00484	1.57	LV	CELLTYPE	control_PVneg	8	18	Mural
AC123768.3	0.547	0.0306	0.059	0.0979	5.46	8.74	0.00577	1.51	LV	CELLTYPE	control_PVneg	8	18	Mural
ADGRL2	0.546	0.0198	0.22	0.48	7.45	10.3	0.00299	1.7	LV	CELLTYPE	control_PVneg	8	18	Mural
FAM117B	0.546	0.0217	0.0574	0.106	5.48	9.96	0.00346	1.66	LV	CELLTYPE	control_PVneg	8	18	Mural
GALNT2	0.546	0.0494	0.123	0.253	6.6	7.11	0.0119	1.31	LV	CELLTYPE	control_PVneg	8	18	Mural
KPNA4	0.546	0.00873	0.116	0.224	6.43	13.8	0.000778	2.06	LV	CELLTYPE	control_PVneg	8	18	Mural
PPP2CB	0.546	0.0245	0.149	0.29	6.76	9.53	0.00414	1.61	LV	CELLTYPE	control_PVneg	8	18	Mural
CLIC4	0.545	0.0284	0.252	0.514	7.58	8.99	0.0052	1.55	LV	CELLTYPE	control_PVneg	8	18	Mural
TMEM131	0.544	0.00206	0.173	0.373	7.08	21.8	5.08e-05	2.69	LV	CELLTYPE	control_PVneg	8	18	Mural
CPEB2	0.543	0.0215	0.0449	0.088	5.12	10	0.0034	1.67	LV	CELLTYPE	control_PVneg	8	18	Mural
CRYBG3	0.543	0.0269	0.1	0.195	6.24	9.19	0.00477	1.57	LV	CELLTYPE	control_PVneg	8	18	Mural
DST	0.543	0.00645	0.5	1.1	8.63	15.3	0.000441	2.19	LV	CELLTYPE	control_PVneg	8	18	Mural
HDGFL3	0.543	0.0243	0.134	0.238	6.59	9.55	0.0041	1.61	LV	CELLTYPE	control_PVneg	8	18	Mural
EPS15	0.542	0.00127	0.283	0.622	7.82	24.8	2.05e-05	2.9	LV	CELLTYPE	control_PVneg	8	18	Mural
SPECC1	0.542	0.00915	0.564	1.25	8.8	13.5	0.000844	2.04	LV	CELLTYPE	control_PVneg	8	18	Mural
TTC7B	0.541	0.00585	0.187	0.419	7.22	15.8	0.000377	2.23	LV	CELLTYPE	control_PVneg	8	18	Mural
FARP1	0.54	0.0135	0.239	0.631	7.62	11.8	0.00166	1.87	LV	CELLTYPE	control_PVneg	8	18	Mural
CAMSAP1	0.539	0.023	0.0412	0.102	5.05	9.76	0.00375	1.64	LV	CELLTYPE	control_PVneg	8	18	Mural
AC016831.7	0.538	0.00847	1.28	2.66	10	13.9	0.00074	2.07	LV	CELLTYPE	control_PVneg	8	18	Mural
CYP4X1	0.538	0.0224	0.0425	0.102	5.14	9.86	0.00361	1.65	LV	CELLTYPE	control_PVneg	8	18	Mural
TAF4	0.538	0.0442	0.0292	0.0676	4.55	7.5	0.00997	1.35	LV	CELLTYPE	control_PVneg	8	18	Mural
BX890604.1	0.537	0.0492	0.0114	0.0247	3.3	7.13	0.0118	1.31	LV	CELLTYPE	control_PVneg	8	18	Mural
CAND2	0.537	0.012	0.0327	0.0641	4.71	12.3	0.00138	1.92	LV	CELLTYPE	control_PVneg	8	18	Mural
CASC4	0.537	0.00356	0.181	0.376	7.13	18.5	0.000145	2.45	LV	CELLTYPE	control_PVneg	8	18	Mural
CCDC50	0.537	0.0234	0.0619	0.121	5.55	9.68	0.00388	1.63	LV	CELLTYPE	control_PVneg	8	18	Mural
DICER1	0.537	0.0222	0.196	0.406	7.19	9.89	0.00356	1.65	LV	CELLTYPE	control_PVneg	8	18	Mural
ECPAS	0.537	0.00781	0.183	0.379	7.12	14.4	0.000626	2.11	LV	CELLTYPE	control_PVneg	8	18	Mural
LRP5	0.537	0.0415	0.0401	0.0997	5.07	7.7	0.00911	1.38	LV	CELLTYPE	control_PVneg	8	18	Mural
TSHZ3	0.537	0.00977	0.0607	0.128	5.65	13.2	0.000953	2.01	LV	CELLTYPE	control_PVneg	8	18	Mural
TRAPPC11	0.536	0.0178	0.0619	0.123	5.53	10.7	0.00256	1.75	LV	CELLTYPE	control_PVneg	8	18	Mural
MOSMO	0.535	0.00849	0.143	0.25	6.69	13.9	0.000744	2.07	LV	CELLTYPE	control_PVneg	8	18	Mural
PPP2R5A	0.535	0.0129	0.105	0.211	6.37	12	0.00155	1.89	LV	CELLTYPE	control_PVneg	8	18	Mural
ZBTB1	0.535	0.00783	0.078	0.146	5.85	14.3	0.000633	2.11	LV	CELLTYPE	control_PVneg	8	18	Mural
ABL2	0.534	0.00961	0.121	0.256	6.54	13.3	0.00092	2.02	LV	CELLTYPE	control_PVneg	8	18	Mural
ZXDC	0.534	0.0119	0.105	0.19	6.26	12.3	0.00135	1.93	LV	CELLTYPE	control_PVneg	8	18	Mural
ACBD6	0.533	0.00369	0.158	0.312	6.91	18.2	0.000166	2.43	LV	CELLTYPE	control_PVneg	8	18	Mural
DNMT3A	0.533	0.0111	0.095	0.214	6.24	12.6	0.00119	1.95	LV	CELLTYPE	control_PVneg	8	18	Mural
INPP5F	0.533	0.0232	0.0343	0.0721	4.85	9.73	0.0038	1.63	LV	CELLTYPE	control_PVneg	8	18	Mural
TBC1D4	0.533	0.0158	0.122	0.256	6.6	11.2	0.00212	1.8	LV	CELLTYPE	control_PVneg	8	18	Mural
USP12	0.533	0.0315	0.101	0.202	6.22	8.65	0.00601	1.5	LV	CELLTYPE	control_PVneg	8	18	Mural
DNAJC5	0.532	0.0478	0.0472	0.116	5.24	7.23	0.0112	1.32	LV	CELLTYPE	control_PVneg	8	18	Mural
FAM241A	0.532	0.0489	0.154	0.297	6.86	7.14	0.0117	1.31	LV	CELLTYPE	control_PVneg	8	18	Mural
KIZ	0.532	0.00487	0.062	0.116	5.59	16.7	0.000268	2.31	LV	CELLTYPE	control_PVneg	8	18	Mural
TIAM2	0.532	0.00141	0.181	0.348	7.09	24	2.62e-05	2.85	LV	CELLTYPE	control_PVneg	8	18	Mural
DCLK2	0.531	0.0133	0.154	0.353	6.95	11.8	0.00162	1.88	LV	CELLTYPE	control_PVneg	8	18	Mural
FBXW8	0.531	0.0226	0.19	0.329	7.11	9.82	0.00366	1.65	LV	CELLTYPE	control_PVneg	8	18	Mural
KDM6A	0.531	0.0279	0.196	0.431	7.28	9.06	0.00505	1.55	LV	CELLTYPE	control_PVneg	8	18	Mural
STRN	0.531	0.00753	0.111	0.21	6.4	14.6	0.000572	2.12	LV	CELLTYPE	control_PVneg	8	18	Mural
CAB39	0.53	0.00364	0.112	0.225	6.44	18.3	0.000158	2.44	LV	CELLTYPE	control_PVneg	8	18	Mural
IQCB1	0.53	0.0157	0.0885	0.177	6.06	11.2	0.0021	1.8	LV	CELLTYPE	control_PVneg	8	18	Mural
ELP1	0.529	0.00698	0.0462	0.102	5.2	15	0.000503	2.16	LV	CELLTYPE	control_PVneg	8	18	Mural
GALNT1	0.529	0.0457	0.0632	0.128	5.58	7.38	0.0105	1.34	LV	CELLTYPE	control_PVneg	8	18	Mural
PLSCR4	0.529	0.0448	0.131	0.235	6.58	7.44	0.0102	1.35	LV	CELLTYPE	control_PVneg	8	18	Mural
TFDP2	0.529	0.0282	0.127	0.263	6.67	9.02	0.00513	1.55	LV	CELLTYPE	control_PVneg	8	18	Mural
TMEM117	0.529	0.0237	0.0825	0.16	5.99	9.65	0.00394	1.63	LV	CELLTYPE	control_PVneg	8	18	Mural
RRAS2	0.528	0.0345	0.039	0.0823	4.97	8.31	0.00695	1.46	LV	CELLTYPE	control_PVneg	8	18	Mural
TPTEP2-CSNK1E	0.528	0.00552	0.15	0.297	6.86	16	0.000346	2.26	LV	CELLTYPE	control_PVneg	8	18	Mural
UBE2H	0.528	0.0023	0.18	0.38	7.15	21.2	6.22e-05	2.64	LV	CELLTYPE	control_PVneg	8	18	Mural
SMIM13	0.527	0.031	0.0237	0.0469	4.23	8.7	0.00589	1.51	LV	CELLTYPE	control_PVneg	8	18	Mural
PLCL2	0.526	0.0284	0.0762	0.171	5.95	8.99	0.00519	1.55	LV	CELLTYPE	control_PVneg	8	18	Mural
HACE1	0.525	0.0233	0.0532	0.116	5.42	9.71	0.00383	1.63	LV	CELLTYPE	control_PVneg	8	18	Mural
RERE	0.525	0.00301	0.593	1.34	8.87	19.4	0.000108	2.52	LV	CELLTYPE	control_PVneg	8	18	Mural
TLK2	0.525	0.0063	0.195	0.432	7.25	15.4	0.000422	2.2	LV	CELLTYPE	control_PVneg	8	18	Mural
SLIT3	0.524	0.0498	0.238	0.451	7.48	7.09	0.012	1.3	LV	CELLTYPE	control_PVneg	8	18	Mural
FGF1	0.523	0.0404	0.502	1.09	8.67	7.8	0.00871	1.39	LV	CELLTYPE	control_PVneg	8	18	Mural
RGS12	0.523	0.0211	0.0405	0.102	5.1	10.1	0.00331	1.68	LV	CELLTYPE	control_PVneg	8	18	Mural
TBC1D32	0.523	0.038	0.0395	0.0847	4.98	8	0.00799	1.42	LV	CELLTYPE	control_PVneg	8	18	Mural
ZNF532	0.523	0.0235	0.235	0.545	7.53	9.67	0.00389	1.63	LV	CELLTYPE	control_PVneg	8	18	Mural
ADCY9	0.522	0.0306	0.084	0.213	6.16	8.74	0.00578	1.51	LV	CELLTYPE	control_PVneg	8	18	Mural
FBXO34	0.522	0.0145	0.101	0.202	6.26	11.5	0.00187	1.84	LV	CELLTYPE	control_PVneg	8	18	Mural
NDUFAF5	0.522	0.0422	0.0397	0.0779	4.9	7.65	0.00933	1.37	LV	CELLTYPE	control_PVneg	8	18	Mural
CLASP1	0.521	0.00291	0.309	0.64	7.9	19.7	0.0001	2.54	LV	CELLTYPE	control_PVneg	8	18	Mural
CYTH1	0.521	0.0335	0.0464	0.0978	5.21	8.42	0.00664	1.47	LV	CELLTYPE	control_PVneg	8	18	Mural
PRKCE	0.521	0.00269	0.191	0.38	7.21	20.2	8.54e-05	2.57	LV	CELLTYPE	control_PVneg	8	18	Mural
DFFB	0.52	0.0431	0.0142	0.0275	3.51	7.58	0.00962	1.37	LV	CELLTYPE	control_PVneg	8	18	Mural
SLC35D1	0.52	0.0166	0.0445	0.0815	5.12	11	0.00228	1.78	LV	CELLTYPE	control_PVneg	8	18	Mural
SMYD3	0.52	0.00955	0.516	1.09	8.68	13.4	0.000909	2.02	LV	CELLTYPE	control_PVneg	8	18	Mural
TP53BP2	0.52	0.0443	0.0473	0.0891	5.13	7.48	0.01	1.35	LV	CELLTYPE	control_PVneg	8	18	Mural
HBP1	0.519	0.0198	0.06	0.128	5.54	10.3	0.00299	1.7	LV	CELLTYPE	control_PVneg	8	18	Mural
MAPK1	0.519	0.00479	0.154	0.331	6.9	16.8	0.000263	2.32	LV	CELLTYPE	control_PVneg	8	18	Mural
PPFIBP1	0.519	0.0161	0.373	0.79	8.19	11.1	0.00218	1.79	LV	CELLTYPE	control_PVneg	8	18	Mural
KIAA1109	0.518	0.0114	0.221	0.487	7.42	12.5	0.00125	1.94	LV	CELLTYPE	control_PVneg	8	18	Mural
MBD5	0.518	0.00666	0.536	1.08	8.7	15.1	0.000469	2.18	LV	CELLTYPE	control_PVneg	8	18	Mural
WWC3	0.518	0.00966	0.0744	0.178	5.91	13.3	0.000928	2.02	LV	CELLTYPE	control_PVneg	8	18	Mural
ZDHHC2	0.518	0.0178	0.0456	0.0834	5.14	10.7	0.00254	1.75	LV	CELLTYPE	control_PVneg	8	18	Mural
C2CD5	0.517	0.0133	0.0843	0.174	6.02	11.9	0.00161	1.88	LV	CELLTYPE	control_PVneg	8	18	Mural
PRIMPOL	0.517	0.00921	0.0758	0.138	5.85	13.5	0.000856	2.04	LV	CELLTYPE	control_PVneg	8	18	Mural
USP24	0.517	0.01	0.181	0.385	7.12	13.1	0.000999	2	LV	CELLTYPE	control_PVneg	8	18	Mural
ARHGAP32	0.515	0.0259	0.176	0.415	7.1	9.34	0.00448	1.59	LV	CELLTYPE	control_PVneg	8	18	Mural
BCL7A	0.515	0.0497	0.0188	0.0391	3.97	7.1	0.012	1.3	LV	CELLTYPE	control_PVneg	8	18	Mural
CEP126	0.514	0.0257	0.0366	0.0687	4.84	9.36	0.00444	1.59	LV	CELLTYPE	control_PVneg	8	18	Mural
FAM120A	0.514	0.0138	0.111	0.257	6.45	11.7	0.00174	1.86	LV	CELLTYPE	control_PVneg	8	18	Mural
GCC2-AS1	0.514	0.0484	0.041	0.0614	4.89	7.19	0.0115	1.31	LV	CELLTYPE	control_PVneg	8	18	Mural
PAWR	0.514	0.0271	0.353	0.812	8.14	9.15	0.00485	1.57	LV	CELLTYPE	control_PVneg	8	18	Mural
RNF169	0.514	0.0166	0.167	0.281	6.93	11	0.00229	1.78	LV	CELLTYPE	control_PVneg	8	18	Mural
RNF215	0.514	0.00991	0.0398	0.0848	5.02	13.2	0.000972	2	LV	CELLTYPE	control_PVneg	8	18	Mural
LRIG1	0.513	0.015	0.105	0.24	6.37	11.3	0.00197	1.82	LV	CELLTYPE	control_PVneg	8	18	Mural
TSC22D2	0.513	0.0133	0.113	0.23	6.42	11.9	0.00161	1.88	LV	CELLTYPE	control_PVneg	8	18	Mural
JAK1	0.512	0.00759	0.283	0.602	7.75	14.5	0.000583	2.12	LV	CELLTYPE	control_PVneg	8	18	Mural
KAT6B	0.512	0.00799	0.238	0.511	7.55	14.2	0.00066	2.1	LV	CELLTYPE	control_PVneg	8	18	Mural
ZNF462	0.512	0.0115	0.0843	0.179	6.07	12.5	0.00127	1.94	LV	CELLTYPE	control_PVneg	8	18	Mural
GALNT7	0.511	0.0166	0.0429	0.0908	5.08	11	0.0023	1.78	LV	CELLTYPE	control_PVneg	8	18	Mural
PHLPP1	0.51	0.0169	0.212	0.459	7.41	10.9	0.00235	1.77	LV	CELLTYPE	control_PVneg	8	18	Mural
CCDC30	0.509	0.00699	0.0259	0.0589	4.44	14.9	0.000507	2.16	LV	CELLTYPE	control_PVneg	8	18	Mural
SPIN1	0.509	0.00814	0.104	0.222	6.35	14.1	0.000688	2.09	LV	CELLTYPE	control_PVneg	8	18	Mural
SPOP	0.509	0.00656	0.139	0.256	6.67	15.2	0.000455	2.18	LV	CELLTYPE	control_PVneg	8	18	Mural
ZNF630	0.509	0.0444	0.0336	0.0632	4.68	7.48	0.0101	1.35	LV	CELLTYPE	control_PVneg	8	18	Mural
SH3KBP1	0.507	0.0121	0.34	0.791	8.13	12.2	0.0014	1.92	LV	CELLTYPE	control_PVneg	8	18	Mural
FAM174B	0.506	0.0333	0.0221	0.0386	4.17	8.45	0.00657	1.48	LV	CELLTYPE	control_PVneg	8	18	Mural
GMPS	0.506	0.0115	0.0732	0.141	5.78	12.5	0.00126	1.94	LV	CELLTYPE	control_PVneg	8	18	Mural
LRCH1	0.506	0.00238	0.141	0.305	6.84	21	6.52e-05	2.62	LV	CELLTYPE	control_PVneg	8	18	Mural
MARC2	0.506	0.0182	0.0578	0.135	5.56	10.6	0.00263	1.74	LV	CELLTYPE	control_PVneg	8	18	Mural
CFAP44	0.505	0.04	0.0338	0.0754	4.7	7.83	0.00859	1.4	LV	CELLTYPE	control_PVneg	8	18	Mural
DTNB	0.505	0.00783	0.051	0.0997	5.31	14.3	0.000629	2.11	LV	CELLTYPE	control_PVneg	8	18	Mural
TTF2	0.505	0.0489	0.0215	0.0485	4.17	7.15	0.0117	1.31	LV	CELLTYPE	control_PVneg	8	18	Mural
TNIK	0.504	0.0288	0.0956	0.204	6.3	8.94	0.0053	1.54	LV	CELLTYPE	control_PVneg	8	18	Mural
XRN1	0.504	0.00569	0.231	0.462	7.46	15.9	0.000363	2.24	LV	CELLTYPE	control_PVneg	8	18	Mural
DGKH	0.503	0.0108	0.393	0.886	8.29	12.8	0.00114	1.97	LV	CELLTYPE	control_PVneg	8	18	Mural
PDZD8	0.502	0.00342	0.0757	0.139	5.85	18.8	0.000132	2.47	LV	CELLTYPE	control_PVneg	8	18	Mural
ANKRD10	0.5	0.0402	0.472	0.929	8.44	7.82	0.00864	1.4	LV	CELLTYPE	control_PVneg	8	18	Mural
GMDS	0.5	0.0458	0.128	0.246	6.61	7.37	0.0106	1.34	LV	CELLTYPE	control_PVneg	8	18	Mural
MSL2	0.5	0.0123	0.0893	0.157	6.01	12.2	0.00143	1.91	LV	CELLTYPE	control_PVneg	8	18	Mural
NAA16	0.5	0.0275	0.0779	0.165	5.9	9.11	0.00495	1.56	LV	CELLTYPE	control_PVneg	8	18	Mural
TMEM164	0.5	0.0236	0.0485	0.103	5.28	9.66	0.00391	1.63	LV	CELLTYPE	control_PVneg	8	18	Mural

## Sheet: RBM20_control
Gene	logFC	FDR	mean_exp_control	mean_exp_genotype	logCPM	F	PValue	FDR_plot	Region	annotation_level	comparison	Observations_genotype	Observations_reference	cell_state
FSTL4	3.3	8.24e-05	0.00894	0.084	4.21	38.8	4.95e-07	4.08	LV	CELLTYPE	control_RBM20	8	18	Mural
IGKC	3.22	0.00335	0.00208	0.0219	2.5	18.2	0.000157	2.47	LV	CELLTYPE	control_RBM20	8	18	Mural
FOSB	2.71	0.00356	0.00162	0.0248	2.31	17.9	0.000175	2.45	LV	CELLTYPE	control_RBM20	8	18	Mural
PLA2G4A	2.65	8.25e-06	0.0038	0.021	2.69	56.1	1.32e-08	5.08	LV	CELLTYPE	control_RBM20	8	18	Mural
PI16	2.62	1.88e-05	0.00219	0.016	2.15	48.7	5.63e-08	4.73	LV	CELLTYPE	control_RBM20	8	18	Mural
FKBP5	2.59	0.000203	0.427	1.89	9.01	32.9	2.12e-06	3.69	LV	CELLTYPE	control_RBM20	8	18	Mural
LGR6	2.59	0.000405	0.0164	0.104	4.62	28.9	6.13e-06	3.39	LV	CELLTYPE	control_RBM20	8	18	Mural
LINC01088	2.53	1.89e-05	0.0492	0.277	6.19	48.5	5.86e-08	4.72	LV	CELLTYPE	control_RBM20	8	18	Mural
AC092164.1	2.46	0.00038	0.0258	0.138	5.13	29.2	5.63e-06	3.42	LV	CELLTYPE	control_RBM20	8	18	Mural
ELN	2.27	0.00125	0.0486	0.248	5.96	22.9	3.51e-05	2.9	LV	CELLTYPE	control_RBM20	8	18	Mural
HBB	2.25	0.00821	0.00694	0.054	3.84	14.2	0.000646	2.09	LV	CELLTYPE	control_RBM20	8	18	Mural
OCA2	2.25	0.000948	0.00378	0.0178	2.45	24.2	2.32e-05	3.02	LV	CELLTYPE	control_RBM20	8	18	Mural
NOS1AP	2.24	0.000362	0.0164	0.0699	4.45	29.5	5.21e-06	3.44	LV	CELLTYPE	control_RBM20	8	18	Mural
AFF3	2.19	5.11e-06	0.0677	0.329	6.47	62	4.52e-09	5.29	LV	CELLTYPE	control_RBM20	8	18	Mural
ATP10A	2.19	9.23e-06	0.139	0.507	7.22	54.5	1.8e-08	5.03	LV	CELLTYPE	control_RBM20	8	18	Mural
CTH	2.16	0.00338	0.0049	0.0223	3.06	18.2	0.00016	2.47	LV	CELLTYPE	control_RBM20	8	18	Mural
RGS7BP	2.14	5.11e-06	0.0244	0.109	4.98	62.2	4.36e-09	5.29	LV	CELLTYPE	control_RBM20	8	18	Mural
SULF1	2.13	0.000911	0.00621	0.0273	3.14	24.6	2.06e-05	3.04	LV	CELLTYPE	control_RBM20	8	18	Mural
SUSD5	2.13	0.00714	0.0159	0.0644	4.19	14.8	0.000526	2.15	LV	CELLTYPE	control_RBM20	8	18	Mural
AL591686.2	2.12	7.68e-06	0.00503	0.0217	2.81	57.5	1.02e-08	5.11	LV	CELLTYPE	control_RBM20	8	18	Mural
RANBP3L	2.01	0.000616	0.0261	0.0988	4.88	26.6	1.18e-05	3.21	LV	CELLTYPE	control_RBM20	8	18	Mural
AC008397.2	2	0.000858	0.00827	0.0414	3.55	24.9	1.88e-05	3.07	LV	CELLTYPE	control_RBM20	8	18	Mural
AL022322.1	1.96	0.000122	0.00299	0.0128	2.06	36	9.76e-07	3.91	LV	CELLTYPE	control_RBM20	8	18	Mural
CARMIL1	1.94	0.000147	0.327	1.26	8.51	34.9	1.27e-06	3.83	LV	CELLTYPE	control_RBM20	8	18	Mural
HBA2	1.93	0.0418	0.00375	0.0217	2.7	7.86	0.0084	1.38	LV	CELLTYPE	control_RBM20	8	18	Mural
LINC02388	1.93	0.00649	0.0252	0.111	5.04	15.3	0.000436	2.19	LV	CELLTYPE	control_RBM20	8	18	Mural
AP002518.2	1.89	0.00335	0.171	0.364	7.15	18.2	0.000157	2.47	LV	CELLTYPE	control_RBM20	8	18	Mural
NTRK3	1.87	3.41e-06	0.11	0.349	6.81	66.5	2.1e-09	5.47	LV	CELLTYPE	control_RBM20	8	18	Mural
ARHGEF7-AS2	1.84	0.00143	0.0114	0.0284	3.47	22.2	4.28e-05	2.84	LV	CELLTYPE	control_RBM20	8	18	Mural
ARTN	1.83	0.0131	0.00561	0.0179	2.66	12.2	0.00137	1.88	LV	CELLTYPE	control_RBM20	8	18	Mural
NTRK2	1.81	2.65e-05	0.0271	0.0993	4.91	45.5	1.1e-07	4.58	LV	CELLTYPE	control_RBM20	8	18	Mural
CCDC68	1.8	0.000304	0.00469	0.0209	2.64	30.4	4.05e-06	3.52	LV	CELLTYPE	control_RBM20	8	18	Mural
ALDH1A2	1.78	0.00451	0.0127	0.0454	4.01	16.8	0.000252	2.35	LV	CELLTYPE	control_RBM20	8	18	Mural
LONRF2	1.78	1.48e-05	0.00616	0.0186	2.89	50.6	3.84e-08	4.83	LV	CELLTYPE	control_RBM20	8	18	Mural
PDZRN4	1.78	0.000804	0.0167	0.0548	4.27	25.2	1.74e-05	3.09	LV	CELLTYPE	control_RBM20	8	18	Mural
TOX2	1.78	7.04e-05	0.0251	0.0871	4.79	39.9	3.87e-07	4.15	LV	CELLTYPE	control_RBM20	8	18	Mural
CYR61	1.77	0.0156	0.0533	0.275	6.21	11.6	0.00178	1.81	LV	CELLTYPE	control_RBM20	8	18	Mural
ID4	1.77	9.64e-05	0.0238	0.0877	4.77	37.5	6.74e-07	4.02	LV	CELLTYPE	control_RBM20	8	18	Mural
LINC02585	1.77	9.13e-05	0.00697	0.023	3	37.9	6.12e-07	4.04	LV	CELLTYPE	control_RBM20	8	18	Mural
NPPA	1.77	0.0119	0.0126	0.0514	4.15	12.6	0.00118	1.92	LV	CELLTYPE	control_RBM20	8	18	Mural
TIPARP	1.76	0.000549	0.0259	0.109	5.01	27.3	9.58e-06	3.26	LV	CELLTYPE	control_RBM20	8	18	Mural
EPHA7	1.75	0.00979	0.00796	0.0253	3.28	13.4	0.00088	2.01	LV	CELLTYPE	control_RBM20	8	18	Mural
NAA11	1.75	0.00221	0.00901	0.0331	3.47	20.2	8.2e-05	2.66	LV	CELLTYPE	control_RBM20	8	18	Mural
SOX18	1.74	0.00424	0.00756	0.0269	3.21	17.1	0.000229	2.37	LV	CELLTYPE	control_RBM20	8	18	Mural
HS3ST2	1.71	0.00119	0.00738	0.0226	3.11	23.2	3.22e-05	2.92	LV	CELLTYPE	control_RBM20	8	18	Mural
MYH11	1.71	0.000256	0.306	0.747	8.04	31.7	2.88e-06	3.59	LV	CELLTYPE	control_RBM20	8	18	Mural
MYL4	1.7	0.00116	0.00513	0.0181	2.76	23.3	3.1e-05	2.93	LV	CELLTYPE	control_RBM20	8	18	Mural
AC110285.2	1.68	0.000598	0.00922	0.0319	3.41	26.7	1.14e-05	3.22	LV	CELLTYPE	control_RBM20	8	18	Mural
AL590617.2	1.68	0.000122	0.0188	0.055	4.25	36.1	9.49e-07	3.91	LV	CELLTYPE	control_RBM20	8	18	Mural
ITGA8	1.67	0.00182	0.0914	0.277	6.52	21.1	6.15e-05	2.74	LV	CELLTYPE	control_RBM20	8	18	Mural
ZBTB7C	1.67	0.000205	0.0605	0.194	5.95	32.8	2.16e-06	3.69	LV	CELLTYPE	control_RBM20	8	18	Mural
NNMT	1.66	0.00349	0.107	0.262	6.6	18	0.000167	2.46	LV	CELLTYPE	control_RBM20	8	18	Mural
MAP2K6	1.64	0.000344	0.132	0.343	6.93	29.8	4.79e-06	3.46	LV	CELLTYPE	control_RBM20	8	18	Mural
MERTK	1.64	1.39e-05	0.057	0.169	5.84	51.1	3.45e-08	4.86	LV	CELLTYPE	control_RBM20	8	18	Mural
CTGF	1.63	0.00221	0.0492	0.203	5.85	20.2	8.21e-05	2.66	LV	CELLTYPE	control_RBM20	8	18	Mural
SH3RF3	1.63	0.000439	0.0552	0.153	5.68	28.5	6.93e-06	3.36	LV	CELLTYPE	control_RBM20	8	18	Mural
AC103739.2	1.62	0.000894	0.0152	0.0317	3.79	24.8	1.99e-05	3.05	LV	CELLTYPE	control_RBM20	8	18	Mural
AFF2	1.62	0.000304	0.0143	0.048	4.06	30.4	4.03e-06	3.52	LV	CELLTYPE	control_RBM20	8	18	Mural
MOB3B	1.62	4.83e-05	0.0421	0.162	5.62	41.9	2.44e-07	4.32	LV	CELLTYPE	control_RBM20	8	18	Mural
KCNB1	1.6	0.000431	0.0263	0.097	4.89	28.5	6.77e-06	3.37	LV	CELLTYPE	control_RBM20	8	18	Mural
KLF15	1.6	0.00132	0.00591	0.0163	2.73	22.6	3.84e-05	2.88	LV	CELLTYPE	control_RBM20	8	18	Mural
GOLGA8N	1.59	0.00119	0.0071	0.0184	2.93	23.2	3.2e-05	2.93	LV	CELLTYPE	control_RBM20	8	18	Mural
PLD5	1.59	1.03e-07	0.0417	0.143	5.56	99.2	1.82e-11	6.99	LV	CELLTYPE	control_RBM20	8	18	Mural
TMEM51-AS1	1.59	0.000321	0.00669	0.0232	2.96	30.1	4.38e-06	3.49	LV	CELLTYPE	control_RBM20	8	18	Mural
MELTF-AS1	1.58	0.00663	0.00585	0.0164	2.67	15.2	0.000453	2.18	LV	CELLTYPE	control_RBM20	8	18	Mural
DOCK8	1.57	0.000297	0.0814	0.25	6.37	30.8	3.63e-06	3.53	LV	CELLTYPE	control_RBM20	8	18	Mural
PLXNA2	1.57	8.24e-05	0.0307	0.0953	4.98	38.8	5.01e-07	4.08	LV	CELLTYPE	control_RBM20	8	18	Mural
PTCHD1	1.57	0.0484	0.00488	0.0126	2.38	7.37	0.0105	1.31	LV	CELLTYPE	control_RBM20	8	18	Mural
AL355974.2	1.56	0.0178	0.00721	0.0253	3.02	11	0.00222	1.75	LV	CELLTYPE	control_RBM20	8	18	Mural
APOA1	1.55	0.0256	0.00474	0.0217	2.86	9.59	0.00398	1.59	LV	CELLTYPE	control_RBM20	8	18	Mural
HAPLN2	1.55	0.00184	0.0583	0.136	5.68	21	6.21e-05	2.74	LV	CELLTYPE	control_RBM20	8	18	Mural
SLC38A11	1.54	0.0116	0.206	0.582	7.68	12.7	0.00113	1.94	LV	CELLTYPE	control_RBM20	8	18	Mural
GPC6	1.52	0.000102	0.0604	0.205	6.02	37.2	7.21e-07	3.99	LV	CELLTYPE	control_RBM20	8	18	Mural
NCKIPSD	1.52	8.36e-06	0.0254	0.0781	4.76	55.7	1.41e-08	5.08	LV	CELLTYPE	control_RBM20	8	18	Mural
AC002546.1	1.5	0.00117	0.0819	0.22	6.29	23.3	3.12e-05	2.93	LV	CELLTYPE	control_RBM20	8	18	Mural
AC010173.1	1.5	0.000445	0.00966	0.0311	3.37	28.4	7.1e-06	3.35	LV	CELLTYPE	control_RBM20	8	18	Mural
AL162586.1	1.5	0.000907	0.00677	0.0201	2.92	24.7	2.03e-05	3.04	LV	CELLTYPE	control_RBM20	8	18	Mural
AL365181.4	1.5	0.000567	0.00639	0.0202	2.94	27	1.03e-05	3.25	LV	CELLTYPE	control_RBM20	8	18	Mural
TCTEX1D1	1.5	0.000949	0.00665	0.0191	2.89	24.2	2.34e-05	3.02	LV	CELLTYPE	control_RBM20	8	18	Mural
DENND3	1.49	0.000476	0.207	0.534	7.57	27.9	8.05e-06	3.32	LV	CELLTYPE	control_RBM20	8	18	Mural
ZBTB16	1.49	0.000575	0.743	1.9	9.4	27	1.05e-05	3.24	LV	CELLTYPE	control_RBM20	8	18	Mural
COL8A1	1.48	0.00181	0.0142	0.044	3.93	21.1	6.02e-05	2.74	LV	CELLTYPE	control_RBM20	8	18	Mural
SAMHD1	1.46	1.02e-05	0.0986	0.297	6.66	53.7	2.08e-08	4.99	LV	CELLTYPE	control_RBM20	8	18	Mural
TOGARAM2	1.46	0.000324	0.027	0.0752	4.79	30.1	4.44e-06	3.49	LV	CELLTYPE	control_RBM20	8	18	Mural
LINC01568	1.45	6.31e-05	0.151	0.375	7.1	40.4	3.41e-07	4.2	LV	CELLTYPE	control_RBM20	8	18	Mural
MTRNR2L8	1.45	0.0432	0.00311	0.0152	2.15	7.75	0.00885	1.36	LV	CELLTYPE	control_RBM20	8	18	Mural
PLCB1	1.45	0.000382	0.0789	0.232	6.29	29.2	5.69e-06	3.42	LV	CELLTYPE	control_RBM20	8	18	Mural
CTDSPL	1.41	1.48e-05	0.111	0.298	6.71	50.5	3.93e-08	4.83	LV	CELLTYPE	control_RBM20	8	18	Mural
NKD1	1.41	0.0219	0.00561	0.0142	2.53	10.2	0.0031	1.66	LV	CELLTYPE	control_RBM20	8	18	Mural
HLA-DMA	1.39	0.0315	0.00693	0.0182	2.97	8.86	0.00544	1.5	LV	CELLTYPE	control_RBM20	8	18	Mural
MUM1L1	1.39	0.0206	0.00402	0.0126	2.23	10.4	0.00279	1.69	LV	CELLTYPE	control_RBM20	8	18	Mural
MTSS1	1.38	0.000353	0.152	0.419	7.19	29.7	4.97e-06	3.45	LV	CELLTYPE	control_RBM20	8	18	Mural
AC087565.2	1.37	0.0129	0.0137	0.0288	3.62	12.3	0.00134	1.89	LV	CELLTYPE	control_RBM20	8	18	Mural
KCNMA1	1.36	0.00602	0.0415	0.112	5.32	15.6	0.000388	2.22	LV	CELLTYPE	control_RBM20	8	18	Mural
KALRN	1.35	2.67e-05	0.687	1.78	9.33	45.1	1.21e-07	4.57	LV	CELLTYPE	control_RBM20	8	18	Mural
LPP-AS1	1.34	0.0117	0.0256	0.055	4.49	12.7	0.00114	1.93	LV	CELLTYPE	control_RBM20	8	18	Mural
AL445465.1	1.33	0.00633	0.0193	0.0418	4.08	15.4	0.000417	2.2	LV	CELLTYPE	control_RBM20	8	18	Mural
LDLRAD4	1.33	0.000297	0.0338	0.0989	5.08	30.7	3.74e-06	3.53	LV	CELLTYPE	control_RBM20	8	18	Mural
FOS	1.32	0.0474	0.0586	0.21	6.15	7.45	0.0101	1.32	LV	CELLTYPE	control_RBM20	8	18	Mural
PDK4	1.32	0.0196	0.326	1.04	8.47	10.6	0.0026	1.71	LV	CELLTYPE	control_RBM20	8	18	Mural
MN1	1.31	0.00714	0.00519	0.0135	2.53	14.8	0.000526	2.15	LV	CELLTYPE	control_RBM20	8	18	Mural
PPP1CB	1.31	0.000183	0.124	0.316	6.86	33.5	1.8e-06	3.74	LV	CELLTYPE	control_RBM20	8	18	Mural
AC131025.2	1.29	0.017	0.454	0.61	8.23	11.2	0.00204	1.77	LV	CELLTYPE	control_RBM20	8	18	Mural
PLXDC2	1.29	1.94e-05	0.198	0.578	7.64	48.1	6.37e-08	4.71	LV	CELLTYPE	control_RBM20	8	18	Mural
RERGL	1.29	0.017	0.0132	0.0352	3.7	11.2	0.00205	1.77	LV	CELLTYPE	control_RBM20	8	18	Mural
AC108062.1	1.28	0.00059	0.0127	0.0317	3.68	26.8	1.11e-05	3.23	LV	CELLTYPE	control_RBM20	8	18	Mural
ADAMTS9-AS2	1.28	0.00041	0.636	1.82	9.29	28.8	6.26e-06	3.39	LV	CELLTYPE	control_RBM20	8	18	Mural
RCBTB1	1.28	1.94e-05	0.0413	0.0938	5.2	47.7	6.99e-08	4.71	LV	CELLTYPE	control_RBM20	8	18	Mural
AC073082.1	1.27	0.0422	0.0372	0.0992	5.1	7.83	0.00853	1.37	LV	CELLTYPE	control_RBM20	8	18	Mural
ZRANB2-AS1	1.27	0.0191	0.0647	0.0862	5.52	10.7	0.00248	1.72	LV	CELLTYPE	control_RBM20	8	18	Mural
ANO3	1.26	0.0111	0.0071	0.0208	3.03	12.9	0.00105	1.95	LV	CELLTYPE	control_RBM20	8	18	Mural
BMP2	1.26	0.000362	0.0149	0.0384	3.85	29.5	5.25e-06	3.44	LV	CELLTYPE	control_RBM20	8	18	Mural
GALNT14	1.26	0.0176	0.0148	0.0369	3.88	11.1	0.00218	1.75	LV	CELLTYPE	control_RBM20	8	18	Mural
GOLGA8B	1.26	0.00648	0.0114	0.027	3.47	15.3	0.000434	2.19	LV	CELLTYPE	control_RBM20	8	18	Mural
SCN3A	1.26	0.000189	0.21	0.51	7.61	33.3	1.92e-06	3.72	LV	CELLTYPE	control_RBM20	8	18	Mural
AC019197.1	1.25	0.00689	0.221	0.49	7.6	15	0.00049	2.16	LV	CELLTYPE	control_RBM20	8	18	Mural
AC092114.1	1.25	0.00419	0.0384	0.0963	5.16	17.2	0.000225	2.38	LV	CELLTYPE	control_RBM20	8	18	Mural
AL139807.1	1.24	0.00177	0.0379	0.0812	5.03	21.3	5.73e-05	2.75	LV	CELLTYPE	control_RBM20	8	18	Mural
AMOT	1.24	0.0199	0.00486	0.0142	2.36	10.6	0.00264	1.7	LV	CELLTYPE	control_RBM20	8	18	Mural
ROR1-AS1	1.24	0.0288	0.00459	0.0151	2.38	9.15	0.00479	1.54	LV	CELLTYPE	control_RBM20	8	18	Mural
AC099791.2	1.23	0.012	0.0128	0.0231	3.47	12.6	0.00119	1.92	LV	CELLTYPE	control_RBM20	8	18	Mural
MIR193BHG	1.23	0.00474	0.0142	0.0279	3.62	16.6	0.000273	2.32	LV	CELLTYPE	control_RBM20	8	18	Mural
SLC7A8	1.23	0.00727	0.00567	0.0156	2.64	14.7	0.000539	2.14	LV	CELLTYPE	control_RBM20	8	18	Mural
STON1-GTF2A1L	1.23	0.0034	0.0267	0.0677	4.64	18.1	0.000162	2.47	LV	CELLTYPE	control_RBM20	8	18	Mural
CFH	1.22	0.00667	0.0199	0.0479	4.26	15.1	0.000458	2.18	LV	CELLTYPE	control_RBM20	8	18	Mural
AP000763.3	1.21	0.00585	0.00548	0.0159	2.52	15.7	0.000371	2.23	LV	CELLTYPE	control_RBM20	8	18	Mural
EFNB2	1.21	0.0115	0.0131	0.0268	3.55	12.8	0.0011	1.94	LV	CELLTYPE	control_RBM20	8	18	Mural
FBXO32	1.21	1.94e-05	0.0892	0.248	6.41	48	6.58e-08	4.71	LV	CELLTYPE	control_RBM20	8	18	Mural
L3MBTL4	1.21	0.000164	0.0561	0.141	5.69	34.1	1.56e-06	3.78	LV	CELLTYPE	control_RBM20	8	18	Mural
AC027117.2	1.19	0.00125	0.0295	0.0635	4.7	22.9	3.53e-05	2.9	LV	CELLTYPE	control_RBM20	8	18	Mural
BICC1	1.19	0.000153	0.0871	0.228	6.37	34.5	1.4e-06	3.82	LV	CELLTYPE	control_RBM20	8	18	Mural
NET1	1.19	0.0154	0.0279	0.0675	4.67	11.6	0.00175	1.81	LV	CELLTYPE	control_RBM20	8	18	Mural
PCED1B	1.19	0.00164	0.0367	0.0899	5.07	21.6	5.18e-05	2.79	LV	CELLTYPE	control_RBM20	8	18	Mural
ZP1	1.19	0.00714	0.0165	0.0478	4.13	14.8	0.000526	2.15	LV	CELLTYPE	control_RBM20	8	18	Mural
EEF1A2	1.18	0.00808	0.0192	0.0384	4.04	14.3	0.000632	2.09	LV	CELLTYPE	control_RBM20	8	18	Mural
SH3BP5-AS1	1.18	0.00701	0.0063	0.013	2.6	14.9	0.000508	2.15	LV	CELLTYPE	control_RBM20	8	18	Mural
ZNF471	1.18	2.96e-05	0.0377	0.079	5	44.4	1.39e-07	4.53	LV	CELLTYPE	control_RBM20	8	18	Mural
CABP1	1.17	0.00775	0.0281	0.0688	4.66	14.4	0.000593	2.11	LV	CELLTYPE	control_RBM20	8	18	Mural
KCNJ13	1.17	0.0306	0.0107	0.0172	3.17	8.96	0.0052	1.51	LV	CELLTYPE	control_RBM20	8	18	Mural
PRLR	1.17	0.00153	0.0458	0.108	5.38	21.9	4.72e-05	2.81	LV	CELLTYPE	control_RBM20	8	18	Mural
SCN7A	1.17	0.000137	0.704	1.78	9.35	35.3	1.16e-06	3.86	LV	CELLTYPE	control_RBM20	8	18	Mural
SLC6A1	1.17	0.00397	0.0724	0.174	6.03	17.4	0.000208	2.4	LV	CELLTYPE	control_RBM20	8	18	Mural
SMAD9	1.17	0.00485	0.00624	0.0163	2.67	16.5	0.000285	2.31	LV	CELLTYPE	control_RBM20	8	18	Mural
SORT1	1.17	2.65e-05	0.121	0.272	6.7	45.3	1.15e-07	4.58	LV	CELLTYPE	control_RBM20	8	18	Mural
TUB	1.17	0.0015	0.00963	0.0241	3.29	22	4.57e-05	2.82	LV	CELLTYPE	control_RBM20	8	18	Mural
SNHG22	1.16	0.000426	0.0148	0.0321	3.76	28.6	6.61e-06	3.37	LV	CELLTYPE	control_RBM20	8	18	Mural
EPHA4	1.15	0.00333	0.0185	0.0451	4.1	18.3	0.000155	2.48	LV	CELLTYPE	control_RBM20	8	18	Mural
LRP11	1.15	0.00021	0.0138	0.0322	3.67	32.6	2.29e-06	3.68	LV	CELLTYPE	control_RBM20	8	18	Mural
RCAN2	1.15	7.68e-06	0.664	1.53	9.18	57.8	9.66e-09	5.11	LV	CELLTYPE	control_RBM20	8	18	Mural
SMAD1	1.15	0.00198	0.00741	0.0156	2.85	20.7	6.91e-05	2.7	LV	CELLTYPE	control_RBM20	8	18	Mural
AC007614.1	1.14	0.0146	0.0246	0.0498	4.42	11.8	0.00161	1.83	LV	CELLTYPE	control_RBM20	8	18	Mural
SESN3	1.14	0.000945	0.0237	0.0589	4.48	24.3	2.25e-05	3.02	LV	CELLTYPE	control_RBM20	8	18	Mural
CCDC3	1.13	0.00153	0.0896	0.222	6.32	21.9	4.7e-05	2.82	LV	CELLTYPE	control_RBM20	8	18	Mural
FOXP4	1.13	0.00506	0.00753	0.0173	2.9	16.3	0.000304	2.3	LV	CELLTYPE	control_RBM20	8	18	Mural
ST7-AS1	1.13	0.0321	0.00835	0.0153	2.89	8.79	0.0056	1.49	LV	CELLTYPE	control_RBM20	8	18	Mural
TMEM240	1.13	0.0185	0.00625	0.0134	2.59	10.8	0.00238	1.73	LV	CELLTYPE	control_RBM20	8	18	Mural
FAM66C	1.12	0.0041	0.0119	0.0271	3.49	17.2	0.000219	2.39	LV	CELLTYPE	control_RBM20	8	18	Mural
IRAK3	1.12	1.33e-05	0.105	0.21	6.43	51.5	3.18e-08	4.88	LV	CELLTYPE	control_RBM20	8	18	Mural
FAM214A	1.11	5.96e-06	0.108	0.255	6.6	60.6	5.81e-09	5.22	LV	CELLTYPE	control_RBM20	8	18	Mural
PTPN13	1.11	8.24e-05	0.23	0.534	7.68	38.7	5.04e-07	4.08	LV	CELLTYPE	control_RBM20	8	18	Mural
TRIM22	1.11	0.00147	0.0625	0.147	5.82	22.1	4.45e-05	2.83	LV	CELLTYPE	control_RBM20	8	18	Mural
WDR78	1.11	2.65e-05	0.0714	0.158	5.98	45.3	1.15e-07	4.58	LV	CELLTYPE	control_RBM20	8	18	Mural
AC007681.1	1.1	0.00028	0.0257	0.0525	4.51	31.2	3.28e-06	3.55	LV	CELLTYPE	control_RBM20	8	18	Mural
C9orf84	1.1	1.96e-05	0.105	0.237	6.51	47.5	7.31e-08	4.71	LV	CELLTYPE	control_RBM20	8	18	Mural
RNF217	1.1	0.000948	0.0246	0.0563	4.51	24.3	2.31e-05	3.02	LV	CELLTYPE	control_RBM20	8	18	Mural
SLC25A29	1.1	0.000455	0.0129	0.0301	3.6	28.2	7.5e-06	3.34	LV	CELLTYPE	control_RBM20	8	18	Mural
AC002066.1	1.09	0.00172	0.0414	0.0918	5.22	21.4	5.5e-05	2.76	LV	CELLTYPE	control_RBM20	8	18	Mural
DACT3	1.09	0.00357	0.0119	0.031	3.53	17.9	0.000176	2.45	LV	CELLTYPE	control_RBM20	8	18	Mural
ITGA4	1.09	0.0069	0.0121	0.0284	3.54	15	0.000491	2.16	LV	CELLTYPE	control_RBM20	8	18	Mural
MYOF	1.09	0.0158	0.17	0.424	7.32	11.5	0.00181	1.8	LV	CELLTYPE	control_RBM20	8	18	Mural
PID1	1.09	0.00238	0.153	0.343	7.02	19.8	9.29e-05	2.62	LV	CELLTYPE	control_RBM20	8	18	Mural
RGS11	1.09	0.00109	0.0219	0.057	4.44	23.6	2.85e-05	2.96	LV	CELLTYPE	control_RBM20	8	18	Mural
AC132872.1	1.08	0.00548	0.00888	0.0175	3.03	16	0.000336	2.26	LV	CELLTYPE	control_RBM20	8	18	Mural
DOCK9	1.08	0.000692	0.142	0.362	7.06	26	1.38e-05	3.16	LV	CELLTYPE	control_RBM20	8	18	Mural
GEM	1.08	0.0179	0.0797	0.214	6.25	11	0.00225	1.75	LV	CELLTYPE	control_RBM20	8	18	Mural
LINC02188	1.08	0.00958	0.00761	0.0168	2.92	13.5	0.000841	2.02	LV	CELLTYPE	control_RBM20	8	18	Mural
SAP25	1.08	0.00783	0.0107	0.0267	3.37	14.4	0.000603	2.11	LV	CELLTYPE	control_RBM20	8	18	Mural
TCF15	1.08	0.0242	0.12	0.177	6.4	9.79	0.00365	1.62	LV	CELLTYPE	control_RBM20	8	18	Mural
ZNF704	1.08	1.94e-05	0.248	0.582	7.78	47.6	7.04e-08	4.71	LV	CELLTYPE	control_RBM20	8	18	Mural
CACNA1A	1.07	0.000689	0.0488	0.129	5.54	26	1.37e-05	3.16	LV	CELLTYPE	control_RBM20	8	18	Mural
LAMA3	1.07	0.0002	0.181	0.39	7.27	33	2.08e-06	3.7	LV	CELLTYPE	control_RBM20	8	18	Mural
SLC4A7	1.07	1.88e-05	0.172	0.352	7.17	48.7	5.67e-08	4.73	LV	CELLTYPE	control_RBM20	8	18	Mural
TEX29	1.07	0.00894	0.0111	0.0232	3.36	13.9	0.000736	2.05	LV	CELLTYPE	control_RBM20	8	18	Mural
ARHGAP10	1.06	7.93e-06	1.58	3.4	10.4	57	1.12e-08	5.1	LV	CELLTYPE	control_RBM20	8	18	Mural
CTTNBP2	1.06	0.0227	0.014	0.0395	3.79	10.1	0.00325	1.64	LV	CELLTYPE	control_RBM20	8	18	Mural
KLF2	1.06	0.0046	0.0215	0.06	4.42	16.7	0.000262	2.34	LV	CELLTYPE	control_RBM20	8	18	Mural
MAP3K5	1.06	0.000399	0.345	0.775	8.22	29	6.01e-06	3.4	LV	CELLTYPE	control_RBM20	8	18	Mural
AC005165.1	1.05	0.00178	0.0167	0.0376	3.93	21.2	5.84e-05	2.75	LV	CELLTYPE	control_RBM20	8	18	Mural
AC063944.1	1.05	0.00671	0.142	0.262	6.84	15.1	0.000467	2.17	LV	CELLTYPE	control_RBM20	8	18	Mural
ATP10D	1.05	2.1e-06	0.143	0.325	6.98	74.7	5.59e-10	5.68	LV	CELLTYPE	control_RBM20	8	18	Mural
CNNM2	1.05	0.00106	0.127	0.307	6.86	23.6	2.77e-05	2.97	LV	CELLTYPE	control_RBM20	8	18	Mural
DGKG	1.05	0.00349	0.119	0.326	6.89	18	0.000169	2.46	LV	CELLTYPE	control_RBM20	8	18	Mural
LINC00670	1.05	0.00156	0.0359	0.0792	5	21.8	4.88e-05	2.81	LV	CELLTYPE	control_RBM20	8	18	Mural
SWAP70	1.05	0.00094	0.0891	0.201	6.25	24.5	2.18e-05	3.03	LV	CELLTYPE	control_RBM20	8	18	Mural
AC098850.3	1.04	0.000562	0.071	0.151	5.95	27.1	1.01e-05	3.25	LV	CELLTYPE	control_RBM20	8	18	Mural
DUBR	1.04	0.000297	0.362	0.706	8.19	30.6	3.83e-06	3.53	LV	CELLTYPE	control_RBM20	8	18	Mural
EAF2	1.04	0.00125	0.00647	0.0161	2.74	22.9	3.49e-05	2.9	LV	CELLTYPE	control_RBM20	8	18	Mural
TMEM51	1.04	0.00059	0.0734	0.166	6	26.8	1.11e-05	3.23	LV	CELLTYPE	control_RBM20	8	18	Mural
TRIM5	1.04	0.00766	0.059	0.123	5.64	14.5	0.000581	2.12	LV	CELLTYPE	control_RBM20	8	18	Mural
AL034399.2	1.03	0.0483	0.00695	0.0128	2.68	7.38	0.0104	1.32	LV	CELLTYPE	control_RBM20	8	18	Mural
AL354794.1	1.03	0.00671	0.0118	0.0217	3.38	15.1	0.00047	2.17	LV	CELLTYPE	control_RBM20	8	18	Mural
MBOAT2	1.03	1.94e-05	0.0302	0.0643	4.76	47.6	7.04e-08	4.71	LV	CELLTYPE	control_RBM20	8	18	Mural
ICA1L	1.02	0.000722	0.0563	0.116	5.58	25.7	1.51e-05	3.14	LV	CELLTYPE	control_RBM20	8	18	Mural
MYO1E	1.02	0.00094	0.0896	0.201	6.28	24.4	2.19e-05	3.03	LV	CELLTYPE	control_RBM20	8	18	Mural
SEMA6D	1.02	0.00483	0.022	0.0532	4.4	16.5	0.000283	2.32	LV	CELLTYPE	control_RBM20	8	18	Mural
AKAP6	1.01	0.00305	0.137	0.328	6.98	18.7	0.000135	2.52	LV	CELLTYPE	control_RBM20	8	18	Mural
BACH2	1.01	0.00279	0.0615	0.138	5.76	19.1	0.000119	2.55	LV	CELLTYPE	control_RBM20	8	18	Mural
BDH2	1.01	0.00478	0.0131	0.0231	3.48	16.5	0.000278	2.32	LV	CELLTYPE	control_RBM20	8	18	Mural
CNN1	1.01	0.0336	0.0193	0.0476	4.2	8.63	0.006	1.47	LV	CELLTYPE	control_RBM20	8	18	Mural
CSAD	1.01	0.000297	0.113	0.237	6.57	30.6	3.87e-06	3.53	LV	CELLTYPE	control_RBM20	8	18	Mural
CSRNP3	1.01	0.000948	0.101	0.235	6.5	24.3	2.3e-05	3.02	LV	CELLTYPE	control_RBM20	8	18	Mural
LINC02343	1.01	0.0234	0.00775	0.017	2.95	9.92	0.00347	1.63	LV	CELLTYPE	control_RBM20	8	18	Mural
PDGFC	1.01	0.00304	0.0164	0.039	3.95	18.7	0.000134	2.52	LV	CELLTYPE	control_RBM20	8	18	Mural
AL354836.1	1	0.0348	0.00675	0.0143	2.67	8.5	0.00636	1.46	LV	CELLTYPE	control_RBM20	8	18	Mural
CACHD1	1	0.0088	0.0105	0.0268	3.36	13.9	0.000717	2.06	LV	CELLTYPE	control_RBM20	8	18	Mural
CPED1	1	0.000122	0.109	0.24	6.57	36	9.61e-07	3.91	LV	CELLTYPE	control_RBM20	8	18	Mural
SMARCD3	1	0.00923	0.114	0.182	6.42	13.7	0.000783	2.03	LV	CELLTYPE	control_RBM20	8	18	Mural
BTBD6	0.999	0.017	0.0197	0.0325	3.97	11.2	0.00204	1.77	LV	CELLTYPE	control_RBM20	8	18	Mural
MIR503HG	0.998	0.0179	0.0125	0.0242	3.46	11	0.00225	1.75	LV	CELLTYPE	control_RBM20	8	18	Mural
TMEM38B	0.998	0.00286	0.0334	0.093	5.04	18.9	0.000123	2.54	LV	CELLTYPE	control_RBM20	8	18	Mural
PIP4K2A	0.996	2.09e-05	0.144	0.322	6.97	47	7.97e-08	4.68	LV	CELLTYPE	control_RBM20	8	18	Mural
FAM66D	0.994	0.0318	0.0154	0.0304	3.74	8.82	0.00552	1.5	LV	CELLTYPE	control_RBM20	8	18	Mural
AL591845.1	0.99	0.00953	0.00956	0.022	3.16	13.5	0.000831	2.02	LV	CELLTYPE	control_RBM20	8	18	Mural
SAP30	0.988	0.02	0.00771	0.0147	2.79	10.6	0.00266	1.7	LV	CELLTYPE	control_RBM20	8	18	Mural
JADE1	0.987	0.000851	0.132	0.267	6.76	25	1.86e-05	3.07	LV	CELLTYPE	control_RBM20	8	18	Mural
CTNNAL1	0.986	4.02e-05	0.0354	0.0802	5.02	42.8	2e-07	4.4	LV	CELLTYPE	control_RBM20	8	18	Mural
LONRF1	0.986	3.41e-06	0.0467	0.102	5.37	68.5	1.48e-09	5.47	LV	CELLTYPE	control_RBM20	8	18	Mural
ID1	0.985	0.0129	0.0411	0.11	5.38	12.3	0.00133	1.89	LV	CELLTYPE	control_RBM20	8	18	Mural
PELI2	0.984	0.00181	0.275	0.513	7.77	21.1	6.11e-05	2.74	LV	CELLTYPE	control_RBM20	8	18	Mural
SMAD6	0.984	0.047	0.00505	0.0126	2.43	7.48	0.00999	1.33	LV	CELLTYPE	control_RBM20	8	18	Mural
GRIN2C	0.983	0.0298	0.00899	0.0199	3.1	9.05	0.00501	1.53	LV	CELLTYPE	control_RBM20	8	18	Mural
ZNF483	0.983	0.00157	0.0397	0.0763	5.05	21.8	4.95e-05	2.8	LV	CELLTYPE	control_RBM20	8	18	Mural
ANO2	0.979	0.0137	0.00539	0.0127	2.54	12.1	0.00146	1.86	LV	CELLTYPE	control_RBM20	8	18	Mural
AC079594.2	0.978	0.0121	0.0181	0.0283	3.84	12.5	0.00122	1.92	LV	CELLTYPE	control_RBM20	8	18	Mural
PPM1H	0.977	0.0168	0.0193	0.0443	4.17	11.3	0.002	1.78	LV	CELLTYPE	control_RBM20	8	18	Mural
PTPN14	0.977	9.07e-05	0.0716	0.167	6	38.2	5.79e-07	4.04	LV	CELLTYPE	control_RBM20	8	18	Mural
STK17B	0.976	0.000945	0.0126	0.0312	3.61	24.3	2.25e-05	3.02	LV	CELLTYPE	control_RBM20	8	18	Mural
TBC1D1	0.976	3.41e-06	0.393	0.806	8.35	66.4	2.11e-09	5.47	LV	CELLTYPE	control_RBM20	8	18	Mural
AC005520.2	0.975	0.0459	0.0119	0.023	3.35	7.55	0.00967	1.34	LV	CELLTYPE	control_RBM20	8	18	Mural
CCDC149	0.974	0.000981	0.0308	0.062	4.68	24	2.48e-05	3.01	LV	CELLTYPE	control_RBM20	8	18	Mural
NEXMIF	0.973	0.000256	0.017	0.0359	3.95	31.7	2.87e-06	3.59	LV	CELLTYPE	control_RBM20	8	18	Mural
CTBP1-AS	0.972	0.0264	0.0172	0.0351	3.88	9.48	0.00417	1.58	LV	CELLTYPE	control_RBM20	8	18	Mural
KCNAB1	0.969	2.14e-05	1.27	2.79	10.1	46.7	8.53e-08	4.67	LV	CELLTYPE	control_RBM20	8	18	Mural
RGS6	0.965	0.00973	0.337	0.699	8.11	13.4	0.000872	2.01	LV	CELLTYPE	control_RBM20	8	18	Mural
CEP350	0.963	1.19e-05	0.296	0.598	7.93	52.3	2.73e-08	4.93	LV	CELLTYPE	control_RBM20	8	18	Mural
HES4	0.962	0.00116	0.529	1.01	8.71	23.3	3.09e-05	2.93	LV	CELLTYPE	control_RBM20	8	18	Mural
SCRN1	0.962	0.00769	0.00933	0.024	3.2	14.5	0.000587	2.11	LV	CELLTYPE	control_RBM20	8	18	Mural
TMTC1	0.962	0.000455	0.67	1.38	9.13	28.1	7.54e-06	3.34	LV	CELLTYPE	control_RBM20	8	18	Mural
ZFHX3	0.959	0.000155	1.73	3.61	10.5	34.4	1.43e-06	3.81	LV	CELLTYPE	control_RBM20	8	18	Mural
AC096887.1	0.956	0.00905	0.0122	0.0273	3.47	13.8	0.000755	2.04	LV	CELLTYPE	control_RBM20	8	18	Mural
COL4A5	0.956	0.0117	0.0376	0.0806	5.05	12.7	0.00115	1.93	LV	CELLTYPE	control_RBM20	8	18	Mural
AP002347.1	0.955	0.0211	0.013	0.0259	3.49	10.3	0.00291	1.68	LV	CELLTYPE	control_RBM20	8	18	Mural
ATP9A	0.953	0.00355	0.0253	0.0529	4.49	17.9	0.000174	2.45	LV	CELLTYPE	control_RBM20	8	18	Mural
FAM69A	0.952	0.00045	0.0976	0.202	6.35	28.2	7.33e-06	3.35	LV	CELLTYPE	control_RBM20	8	18	Mural
AGFG2	0.951	0.0156	0.00701	0.0142	2.73	11.6	0.00178	1.81	LV	CELLTYPE	control_RBM20	8	18	Mural
YPEL1	0.95	0.00075	0.0181	0.0373	4.01	25.5	1.59e-05	3.12	LV	CELLTYPE	control_RBM20	8	18	Mural
RHOXF1-AS1	0.949	0.0175	0.0127	0.0237	3.46	11.1	0.00215	1.76	LV	CELLTYPE	control_RBM20	8	18	Mural
RASAL2	0.948	1.19e-05	1.25	2.67	10	52.5	2.66e-08	4.93	LV	CELLTYPE	control_RBM20	8	18	Mural
TACR1	0.948	0.00109	0.0801	0.141	5.99	23.6	2.86e-05	2.96	LV	CELLTYPE	control_RBM20	8	18	Mural
LRRC17	0.947	0.007	0.0525	0.113	5.53	14.9	0.000505	2.15	LV	CELLTYPE	control_RBM20	8	18	Mural
STXBP4	0.946	0.00501	0.159	0.31	6.99	16.3	0.000299	2.3	LV	CELLTYPE	control_RBM20	8	18	Mural
IRS1	0.945	0.000264	0.0238	0.0574	4.46	31.5	3.01e-06	3.58	LV	CELLTYPE	control_RBM20	8	18	Mural
AC093110.1	0.94	0.049	0.049	0.0678	5.12	7.33	0.0107	1.31	LV	CELLTYPE	control_RBM20	8	18	Mural
FAM107B	0.939	0.00511	0.0603	0.126	5.66	16.3	0.000308	2.29	LV	CELLTYPE	control_RBM20	8	18	Mural
DIRC3	0.938	0.0217	0.0844	0.153	6.09	10.2	0.00306	1.66	LV	CELLTYPE	control_RBM20	8	18	Mural
KCNAB1-AS2	0.935	0.0455	0.0192	0.0349	3.98	7.58	0.00955	1.34	LV	CELLTYPE	control_RBM20	8	18	Mural
RNF115	0.935	8.25e-06	0.218	0.473	7.57	56.2	1.29e-08	5.08	LV	CELLTYPE	control_RBM20	8	18	Mural
AF001548.2	0.93	0.0382	0.00702	0.0149	2.71	8.18	0.00731	1.42	LV	CELLTYPE	control_RBM20	8	18	Mural
VCL	0.93	0.00075	0.375	0.747	8.24	25.5	1.58e-05	3.12	LV	CELLTYPE	control_RBM20	8	18	Mural
XYLT1	0.93	0.00222	0.0256	0.0607	4.57	20.1	8.3e-05	2.65	LV	CELLTYPE	control_RBM20	8	18	Mural
ANKS1A	0.928	0.000137	0.521	1.04	8.76	35.2	1.17e-06	3.86	LV	CELLTYPE	control_RBM20	8	18	Mural
ABAT	0.927	0.00277	0.013	0.0269	3.57	19.1	0.000118	2.56	LV	CELLTYPE	control_RBM20	8	18	Mural
PRKG1-AS1	0.927	0.0115	0.0603	0.093	5.48	12.8	0.00111	1.94	LV	CELLTYPE	control_RBM20	8	18	Mural
SCARA3	0.927	0.0455	0.0103	0.0217	3.2	7.58	0.00953	1.34	LV	CELLTYPE	control_RBM20	8	18	Mural
SLC25A27	0.927	0.000552	0.0788	0.155	6.03	27.2	9.82e-06	3.26	LV	CELLTYPE	control_RBM20	8	18	Mural
AC025917.1	0.924	0.00195	0.0169	0.0326	3.86	20.8	6.8e-05	2.71	LV	CELLTYPE	control_RBM20	8	18	Mural
AC079380.1	0.922	0.0342	0.00739	0.0138	2.73	8.56	0.00618	1.47	LV	CELLTYPE	control_RBM20	8	18	Mural
GRB10	0.921	0.000189	0.0627	0.126	5.72	33.3	1.92e-06	3.72	LV	CELLTYPE	control_RBM20	8	18	Mural
NRP2	0.921	0.0275	0.0143	0.0299	3.65	9.32	0.00446	1.56	LV	CELLTYPE	control_RBM20	8	18	Mural
EGFR	0.918	8.24e-05	0.252	0.47	7.66	38.8	5.01e-07	4.08	LV	CELLTYPE	control_RBM20	8	18	Mural
LINC00240	0.918	0.00221	0.02	0.0392	4.1	20.2	8.18e-05	2.66	LV	CELLTYPE	control_RBM20	8	18	Mural
FOXO1	0.916	5.11e-06	0.123	0.27	6.75	62.1	4.42e-09	5.29	LV	CELLTYPE	control_RBM20	8	18	Mural
ST6GAL1	0.915	0.002	0.0339	0.0742	4.9	20.7	7.02e-05	2.7	LV	CELLTYPE	control_RBM20	8	18	Mural
TRIM73	0.915	0.0227	0.0263	0.0447	4.37	10.1	0.00326	1.64	LV	CELLTYPE	control_RBM20	8	18	Mural
MAP6	0.914	0.0181	0.0111	0.0215	3.3	10.9	0.0023	1.74	LV	CELLTYPE	control_RBM20	8	18	Mural
ANKRD6	0.913	1.19e-05	0.0635	0.129	5.76	52.4	2.71e-08	4.93	LV	CELLTYPE	control_RBM20	8	18	Mural
FOXO3	0.911	8.24e-05	0.38	0.813	8.34	38.9	4.8e-07	4.08	LV	CELLTYPE	control_RBM20	8	18	Mural
RRAS	0.911	0.00379	0.0553	0.104	5.45	17.6	0.000194	2.42	LV	CELLTYPE	control_RBM20	8	18	Mural
LTBP1	0.909	0.00429	0.0754	0.152	6	17.1	0.000233	2.37	LV	CELLTYPE	control_RBM20	8	18	Mural
COPZ2	0.908	0.0249	0.00859	0.0161	2.9	9.69	0.00382	1.6	LV	CELLTYPE	control_RBM20	8	18	Mural
MAML3	0.908	6.13e-05	0.16	0.364	7.15	40.6	3.26e-07	4.21	LV	CELLTYPE	control_RBM20	8	18	Mural
TRANK1	0.908	0.00655	0.031	0.0644	4.71	15.2	0.000442	2.18	LV	CELLTYPE	control_RBM20	8	18	Mural
STOX2	0.906	0.00144	0.0525	0.124	5.61	22.2	4.32e-05	2.84	LV	CELLTYPE	control_RBM20	8	18	Mural
ABCA10	0.905	0.00129	0.0897	0.174	6.21	22.7	3.73e-05	2.89	LV	CELLTYPE	control_RBM20	8	18	Mural
ALDH1L1	0.905	0.037	0.00858	0.02	3.07	8.29	0.00695	1.43	LV	CELLTYPE	control_RBM20	8	18	Mural
PARD3B	0.905	1.94e-05	0.221	0.468	7.58	48.1	6.34e-08	4.71	LV	CELLTYPE	control_RBM20	8	18	Mural
RFTN1	0.904	0.000445	0.214	0.45	7.52	28.4	7.08e-06	3.35	LV	CELLTYPE	control_RBM20	8	18	Mural
AC087521.2	0.903	0.042	0.0114	0.0165	3.21	7.84	0.00846	1.38	LV	CELLTYPE	control_RBM20	8	18	Mural
AL499616.1	0.903	0.0156	0.539	0.724	8.52	11.6	0.00178	1.81	LV	CELLTYPE	control_RBM20	8	18	Mural
SVEP1	0.903	0.00544	0.0787	0.17	6.11	16	0.000333	2.26	LV	CELLTYPE	control_RBM20	8	18	Mural
SLC24A3	0.9	0.00274	0.116	0.251	6.66	19.1	0.000115	2.56	LV	CELLTYPE	control_RBM20	8	18	Mural
SH3BP5	0.898	0.00907	0.0129	0.0218	3.48	13.8	0.000759	2.04	LV	CELLTYPE	control_RBM20	8	18	Mural
HSPG2	0.894	0.025	0.0412	0.105	5.22	9.67	0.00385	1.6	LV	CELLTYPE	control_RBM20	8	18	Mural
MAMDC4	0.893	0.0267	0.00718	0.0168	2.81	9.42	0.00427	1.57	LV	CELLTYPE	control_RBM20	8	18	Mural
NIPAL2	0.891	0.00943	0.0243	0.0571	4.49	13.6	0.000816	2.03	LV	CELLTYPE	control_RBM20	8	18	Mural
LINC00886	0.889	0.0221	0.0294	0.0597	4.64	10.2	0.00314	1.66	LV	CELLTYPE	control_RBM20	8	18	Mural
CLMN	0.886	9.05e-05	0.873	1.72	9.49	38.2	5.69e-07	4.04	LV	CELLTYPE	control_RBM20	8	18	Mural
CALHM5	0.885	0.00807	0.00939	0.0215	3.18	14.3	0.00063	2.09	LV	CELLTYPE	control_RBM20	8	18	Mural
SCARF2	0.884	0.00972	0.0135	0.0316	3.68	13.4	0.00087	2.01	LV	CELLTYPE	control_RBM20	8	18	Mural
ZMAT1	0.884	0.00493	0.0209	0.0381	4.13	16.4	0.000291	2.31	LV	CELLTYPE	control_RBM20	8	18	Mural
BCL7A	0.88	0.00104	0.0188	0.0435	4.11	23.7	2.7e-05	2.98	LV	CELLTYPE	control_RBM20	8	18	Mural
RHOBTB1	0.88	0.0029	0.0185	0.036	3.99	18.9	0.000125	2.54	LV	CELLTYPE	control_RBM20	8	18	Mural
RFTN2	0.877	0.00188	0.0847	0.161	6.1	20.9	6.44e-05	2.73	LV	CELLTYPE	control_RBM20	8	18	Mural
AC010542.3	0.872	0.00373	0.0149	0.028	3.68	17.7	0.000189	2.43	LV	CELLTYPE	control_RBM20	8	18	Mural
CLEC20A	0.872	0.00666	0.0387	0.0737	4.99	15.2	0.000456	2.18	LV	CELLTYPE	control_RBM20	8	18	Mural
ERP27	0.872	0.0231	0.00899	0.0172	3.02	9.98	0.00338	1.64	LV	CELLTYPE	control_RBM20	8	18	Mural
ADHFE1	0.871	0.0176	0.047	0.0978	5.35	11.1	0.00217	1.76	LV	CELLTYPE	control_RBM20	8	18	Mural
LRFN4	0.871	0.0464	0.00743	0.0147	2.75	7.52	0.00979	1.33	LV	CELLTYPE	control_RBM20	8	18	Mural
NEXN	0.871	0.0169	0.245	0.488	7.66	11.2	0.00203	1.77	LV	CELLTYPE	control_RBM20	8	18	Mural
MYOCD	0.868	0.0107	0.152	0.33	7.05	13.1	0.000991	1.97	LV	CELLTYPE	control_RBM20	8	18	Mural
AL136164.2	0.866	0.00221	0.0348	0.0663	4.87	20.2	8.18e-05	2.66	LV	CELLTYPE	control_RBM20	8	18	Mural
NCOA3	0.865	0.000297	0.263	0.521	7.77	30.6	3.87e-06	3.53	LV	CELLTYPE	control_RBM20	8	18	Mural
NHSL1	0.864	0.00269	0.146	0.287	6.9	19.2	0.000112	2.57	LV	CELLTYPE	control_RBM20	8	18	Mural
PKDCC	0.864	0.0105	0.0853	0.159	6.1	13.2	0.000954	1.98	LV	CELLTYPE	control_RBM20	8	18	Mural
FBN1	0.863	0.000156	0.0799	0.164	6.07	34.4	1.46e-06	3.81	LV	CELLTYPE	control_RBM20	8	18	Mural
TMEM9B-AS1	0.863	0.0193	0.0143	0.0268	3.6	10.7	0.00253	1.71	LV	CELLTYPE	control_RBM20	8	18	Mural
KYAT1	0.86	0.0156	0.0301	0.0654	4.77	11.6	0.00178	1.81	LV	CELLTYPE	control_RBM20	8	18	Mural
BAG2	0.859	0.00824	0.0142	0.0272	3.65	14.2	0.000651	2.08	LV	CELLTYPE	control_RBM20	8	18	Mural
C9orf147	0.859	0.00783	0.0249	0.0442	4.33	14.4	0.000604	2.11	LV	CELLTYPE	control_RBM20	8	18	Mural
NAA16	0.855	1.85e-05	0.0779	0.149	6.01	49.1	5.23e-08	4.73	LV	CELLTYPE	control_RBM20	8	18	Mural
DOCK5	0.854	0.000208	0.0554	0.112	5.56	32.7	2.25e-06	3.68	LV	CELLTYPE	control_RBM20	8	18	Mural
ZNF117	0.854	0.00211	0.0144	0.0276	3.64	20.4	7.61e-05	2.67	LV	CELLTYPE	control_RBM20	8	18	Mural
AP001021.2	0.853	0.0368	0.0192	0.0389	4.04	8.31	0.0069	1.43	LV	CELLTYPE	control_RBM20	8	18	Mural
NAV2	0.853	0.0211	0.0425	0.0848	5.12	10.4	0.00289	1.68	LV	CELLTYPE	control_RBM20	8	18	Mural
ARHGAP33	0.852	0.00653	0.0128	0.0253	3.46	15.3	0.00044	2.19	LV	CELLTYPE	control_RBM20	8	18	Mural
FHL5	0.852	0.00495	0.271	0.484	7.72	16.4	0.000295	2.31	LV	CELLTYPE	control_RBM20	8	18	Mural
PPP1R35	0.852	0.0455	0.0661	0.0947	5.56	7.58	0.00953	1.34	LV	CELLTYPE	control_RBM20	8	18	Mural
AC018616.1	0.851	0.0159	0.106	0.181	6.35	11.5	0.00185	1.8	LV	CELLTYPE	control_RBM20	8	18	Mural
ARGLU1	0.851	9.36e-05	0.665	1.28	9.06	37.7	6.47e-07	4.03	LV	CELLTYPE	control_RBM20	8	18	Mural
GPRASP1	0.851	0.00734	0.015	0.0304	3.74	14.7	0.000547	2.13	LV	CELLTYPE	control_RBM20	8	18	Mural
RANBP17	0.851	0.000717	0.0728	0.15	5.98	25.7	1.49e-05	3.14	LV	CELLTYPE	control_RBM20	8	18	Mural
C14orf28	0.85	0.00226	0.0172	0.0322	3.88	20	8.6e-05	2.65	LV	CELLTYPE	control_RBM20	8	18	Mural
DIP2C	0.848	0.000153	0.149	0.283	6.91	34.6	1.38e-06	3.82	LV	CELLTYPE	control_RBM20	8	18	Mural
ZNF737	0.848	0.00659	0.0187	0.0333	3.95	15.2	0.000448	2.18	LV	CELLTYPE	control_RBM20	8	18	Mural
NFASC	0.847	0.00335	0.523	1.03	8.72	18.2	0.000158	2.47	LV	CELLTYPE	control_RBM20	8	18	Mural
SLC38A2	0.847	0.00808	0.42	0.697	8.3	14.3	0.000632	2.09	LV	CELLTYPE	control_RBM20	8	18	Mural
BEND7	0.846	3e-05	0.0507	0.0901	5.35	44.3	1.44e-07	4.52	LV	CELLTYPE	control_RBM20	8	18	Mural
KLHL29	0.845	0.00583	0.0632	0.122	5.74	15.8	0.000368	2.23	LV	CELLTYPE	control_RBM20	8	18	Mural
SLC2A4RG	0.845	0.00557	0.0264	0.0503	4.46	15.9	0.000344	2.25	LV	CELLTYPE	control_RBM20	8	18	Mural
ETV5	0.844	0.00715	0.0321	0.0623	4.74	14.8	0.000528	2.15	LV	CELLTYPE	control_RBM20	8	18	Mural
ANKRD29	0.841	0.00174	0.0874	0.166	6.15	21.4	5.56e-05	2.76	LV	CELLTYPE	control_RBM20	8	18	Mural
AP003469.4	0.841	0.0249	0.00713	0.0141	2.68	9.69	0.00382	1.6	LV	CELLTYPE	control_RBM20	8	18	Mural
MXD4	0.841	0.00179	0.0427	0.0774	5.09	21.2	5.9e-05	2.75	LV	CELLTYPE	control_RBM20	8	18	Mural
AL133523.1	0.84	0.0093	0.0301	0.0486	4.54	13.6	0.000797	2.03	LV	CELLTYPE	control_RBM20	8	18	Mural
FRK	0.84	0.0445	0.0316	0.0596	4.71	7.65	0.00925	1.35	LV	CELLTYPE	control_RBM20	8	18	Mural
AC090115.1	0.838	0.00905	0.0177	0.0346	3.94	13.8	0.000754	2.04	LV	CELLTYPE	control_RBM20	8	18	Mural
RBBP6	0.837	2.67e-05	0.151	0.278	6.92	45.2	1.19e-07	4.57	LV	CELLTYPE	control_RBM20	8	18	Mural
PIGZ	0.835	0.000716	0.0189	0.0377	4.04	25.8	1.47e-05	3.15	LV	CELLTYPE	control_RBM20	8	18	Mural
PCOLCE2	0.834	0.021	0.0206	0.0487	4.24	10.4	0.00288	1.68	LV	CELLTYPE	control_RBM20	8	18	Mural
RFNG	0.833	0.00915	0.0264	0.0465	4.42	13.7	0.000771	2.04	LV	CELLTYPE	control_RBM20	8	18	Mural
ALDH1L2	0.832	0.00137	0.061	0.109	5.61	22.4	4.08e-05	2.86	LV	CELLTYPE	control_RBM20	8	18	Mural
FILIP1	0.829	0.000102	0.508	1.04	8.76	37.2	7.34e-07	3.99	LV	CELLTYPE	control_RBM20	8	18	Mural
APP	0.827	0.000177	0.167	0.367	7.2	33.7	1.72e-06	3.75	LV	CELLTYPE	control_RBM20	8	18	Mural
MARVELD1	0.826	0.0141	0.0174	0.0396	3.99	12	0.00152	1.85	LV	CELLTYPE	control_RBM20	8	18	Mural
SLC35D1	0.825	0.000318	0.0445	0.0866	5.23	30.2	4.29e-06	3.5	LV	CELLTYPE	control_RBM20	8	18	Mural
DPH6-DT	0.824	0.012	0.0427	0.0844	5.14	12.6	0.0012	1.92	LV	CELLTYPE	control_RBM20	8	18	Mural
PRPS1	0.823	0.0208	0.0137	0.0278	3.59	10.4	0.00284	1.68	LV	CELLTYPE	control_RBM20	8	18	Mural
AL391684.1	0.822	0.0184	0.0105	0.0205	3.22	10.9	0.00236	1.74	LV	CELLTYPE	control_RBM20	8	18	Mural
SDK1	0.822	0.0122	0.0995	0.205	6.39	12.5	0.00122	1.92	LV	CELLTYPE	control_RBM20	8	18	Mural
NHS	0.82	0.000166	0.287	0.577	7.91	34	1.59e-06	3.78	LV	CELLTYPE	control_RBM20	8	18	Mural
NECAB1	0.818	0.0186	0.0385	0.0602	4.87	10.8	0.00239	1.73	LV	CELLTYPE	control_RBM20	8	18	Mural
SRSF12	0.814	0.0493	0.0228	0.0368	4.14	7.31	0.0108	1.31	LV	CELLTYPE	control_RBM20	8	18	Mural
ABCA6	0.812	0.00858	0.0779	0.161	6.07	14	0.000691	2.07	LV	CELLTYPE	control_RBM20	8	18	Mural
FLT1	0.81	0.0115	0.429	0.921	8.57	12.8	0.0011	1.94	LV	CELLTYPE	control_RBM20	8	18	Mural
ZNF667	0.81	0.0166	0.00908	0.0161	3	11.3	0.00198	1.78	LV	CELLTYPE	control_RBM20	8	18	Mural
HCG27	0.809	0.0429	0.029	0.0484	4.48	7.77	0.00876	1.37	LV	CELLTYPE	control_RBM20	8	18	Mural
TMEM170B	0.809	0.0362	0.00741	0.0131	2.73	8.36	0.00675	1.44	LV	CELLTYPE	control_RBM20	8	18	Mural
MBOAT1	0.808	0.000962	0.0546	0.102	5.48	24.1	2.39e-05	3.02	LV	CELLTYPE	control_RBM20	8	18	Mural
AC026470.2	0.806	0.0411	0.0132	0.0194	3.4	7.92	0.00817	1.39	LV	CELLTYPE	control_RBM20	8	18	Mural
ACTN4	0.805	0.00136	0.201	0.383	7.33	22.5	3.98e-05	2.87	LV	CELLTYPE	control_RBM20	8	18	Mural
MRC1	0.805	0.0486	0.00805	0.0179	2.92	7.36	0.0105	1.31	LV	CELLTYPE	control_RBM20	8	18	Mural
N4BP2L1	0.804	0.000945	0.0622	0.129	5.74	24.4	2.22e-05	3.02	LV	CELLTYPE	control_RBM20	8	18	Mural
AC027808.1	0.803	0.0152	0.0203	0.0337	4.04	11.7	0.00171	1.82	LV	CELLTYPE	control_RBM20	8	18	Mural
CLIC4	0.803	0.000849	0.252	0.482	7.67	25	1.85e-05	3.07	LV	CELLTYPE	control_RBM20	8	18	Mural
C21orf58	0.802	0.0385	0.0153	0.0266	3.65	8.15	0.00738	1.41	LV	CELLTYPE	control_RBM20	8	18	Mural
TSC22D3	0.802	0.012	0.0728	0.156	6.04	12.6	0.0012	1.92	LV	CELLTYPE	control_RBM20	8	18	Mural
CRY1	0.801	0.013	0.0966	0.188	6.36	12.2	0.00136	1.88	LV	CELLTYPE	control_RBM20	8	18	Mural
TENT4B	0.801	0.000717	0.096	0.192	6.32	25.8	1.48e-05	3.14	LV	CELLTYPE	control_RBM20	8	18	Mural
ALDH6A1	0.799	0.00617	0.0131	0.0282	3.58	15.5	0.0004	2.21	LV	CELLTYPE	control_RBM20	8	18	Mural
GLS	0.799	0.00648	0.207	0.354	7.29	15.3	0.000435	2.19	LV	CELLTYPE	control_RBM20	8	18	Mural
MARCH3	0.799	0.00443	0.0698	0.144	5.91	16.9	0.000247	2.35	LV	CELLTYPE	control_RBM20	8	18	Mural
OGFRL1	0.799	0.00582	0.0871	0.14	6.02	15.8	0.000367	2.23	LV	CELLTYPE	control_RBM20	8	18	Mural
KIF5C	0.798	0.0126	0.0133	0.0278	3.62	12.4	0.00129	1.9	LV	CELLTYPE	control_RBM20	8	18	Mural
RAP2A	0.797	0.0252	0.0929	0.13	6.02	9.64	0.00389	1.6	LV	CELLTYPE	control_RBM20	8	18	Mural
CYP27A1	0.795	0.00689	0.0227	0.0461	4.3	15	0.00049	2.16	LV	CELLTYPE	control_RBM20	8	18	Mural
AC083843.3	0.794	0.0223	0.0146	0.0257	3.66	10.1	0.00318	1.65	LV	CELLTYPE	control_RBM20	8	18	Mural
NUMBL	0.794	0.00263	0.0279	0.0518	4.5	19.4	0.000107	2.58	LV	CELLTYPE	control_RBM20	8	18	Mural
ENKD1	0.793	0.0404	0.00946	0.0175	3.05	7.99	0.00792	1.39	LV	CELLTYPE	control_RBM20	8	18	Mural
Z94721.1	0.793	0.00817	0.0175	0.0327	3.91	14.2	0.000643	2.09	LV	CELLTYPE	control_RBM20	8	18	Mural
CYP7B1	0.791	0.00927	0.119	0.22	6.56	13.7	0.00079	2.03	LV	CELLTYPE	control_RBM20	8	18	Mural
TRAF3IP1	0.79	0.00059	0.0312	0.056	4.66	26.8	1.11e-05	3.23	LV	CELLTYPE	control_RBM20	8	18	Mural
DNAJC21	0.786	0.00222	0.0418	0.0702	5.03	20.1	8.31e-05	2.65	LV	CELLTYPE	control_RBM20	8	18	Mural
CDS2	0.784	0.0007	0.0895	0.188	6.28	25.9	1.41e-05	3.16	LV	CELLTYPE	control_RBM20	8	18	Mural
LEPR	0.783	0.00581	0.0286	0.0539	4.56	15.8	0.000366	2.24	LV	CELLTYPE	control_RBM20	8	18	Mural
THSD7A	0.781	0.0436	0.177	0.283	7.05	7.72	0.00893	1.36	LV	CELLTYPE	control_RBM20	8	18	Mural
VEGFB	0.78	0.0449	0.0781	0.104	5.77	7.62	0.00936	1.35	LV	CELLTYPE	control_RBM20	8	18	Mural
CHST11	0.779	0.00246	0.0608	0.121	5.69	19.6	9.76e-05	2.61	LV	CELLTYPE	control_RBM20	8	18	Mural
RRAS2	0.779	0.000488	0.039	0.0765	5.05	27.8	8.34e-06	3.31	LV	CELLTYPE	control_RBM20	8	18	Mural
TMEM8B	0.778	0.00714	0.0143	0.0275	3.62	14.8	0.000523	2.15	LV	CELLTYPE	control_RBM20	8	18	Mural
LRIG3	0.777	0.00828	0.0201	0.0396	4.13	14.2	0.000657	2.08	LV	CELLTYPE	control_RBM20	8	18	Mural
MFHAS1	0.777	0.0181	0.0194	0.0417	4.11	10.9	0.0023	1.74	LV	CELLTYPE	control_RBM20	8	18	Mural
AC010331.1	0.776	0.0229	0.0125	0.0229	3.42	10	0.00332	1.64	LV	CELLTYPE	control_RBM20	8	18	Mural
BCKDHB	0.776	0.000457	0.0666	0.127	5.81	28.1	7.65e-06	3.34	LV	CELLTYPE	control_RBM20	8	18	Mural
MAN2A1	0.776	8.36e-06	0.0632	0.12	5.71	55.5	1.48e-08	5.08	LV	CELLTYPE	control_RBM20	8	18	Mural
PER1	0.776	0.00338	0.0906	0.193	6.33	18.2	0.000159	2.47	LV	CELLTYPE	control_RBM20	8	18	Mural
LAMB1	0.775	0.0341	0.277	0.457	7.74	8.57	0.00614	1.47	LV	CELLTYPE	control_RBM20	8	18	Mural
MARC1	0.774	0.00952	0.0125	0.024	3.46	13.5	0.000827	2.02	LV	CELLTYPE	control_RBM20	8	18	Mural
PHF21B	0.774	0.00181	0.0214	0.0395	4.19	21.1	6.05e-05	2.74	LV	CELLTYPE	control_RBM20	8	18	Mural
BAIAP2L2	0.773	0.0215	0.0508	0.122	5.59	10.3	0.00301	1.67	LV	CELLTYPE	control_RBM20	8	18	Mural
CAPRIN2	0.772	0.00409	0.0311	0.0581	4.68	17.3	0.000217	2.39	LV	CELLTYPE	control_RBM20	8	18	Mural
PIWIL4	0.77	0.0022	0.0184	0.0305	3.88	20.2	8.07e-05	2.66	LV	CELLTYPE	control_RBM20	8	18	Mural
AC124312.1	0.769	0.000945	0.0643	0.123	5.74	24.3	2.27e-05	3.02	LV	CELLTYPE	control_RBM20	8	18	Mural
EHBP1L1	0.769	0.0079	0.0691	0.125	5.78	14.4	0.00061	2.1	LV	CELLTYPE	control_RBM20	8	18	Mural
LNX2	0.769	0.00308	0.014	0.0259	3.59	18.6	0.000138	2.51	LV	CELLTYPE	control_RBM20	8	18	Mural
DOCK4	0.768	0.00663	0.0615	0.131	5.81	15.2	0.000452	2.18	LV	CELLTYPE	control_RBM20	8	18	Mural
DZIP1	0.768	0.000945	0.0601	0.104	5.57	24.3	2.25e-05	3.02	LV	CELLTYPE	control_RBM20	8	18	Mural
KCNT2	0.768	0.0407	0.0248	0.0494	4.41	7.96	0.00803	1.39	LV	CELLTYPE	control_RBM20	8	18	Mural
ZNF862	0.766	0.0221	0.116	0.166	6.34	10.2	0.00313	1.66	LV	CELLTYPE	control_RBM20	8	18	Mural
JDP2	0.765	0.0197	0.0161	0.0268	3.71	10.6	0.00261	1.71	LV	CELLTYPE	control_RBM20	8	18	Mural
LENG8	0.764	6.1e-05	0.203	0.395	7.38	40.7	3.19e-07	4.21	LV	CELLTYPE	control_RBM20	8	18	Mural
FUT8	0.763	0.000445	0.101	0.184	6.31	28.3	7.17e-06	3.35	LV	CELLTYPE	control_RBM20	8	18	Mural
PYGO1	0.763	0.0235	0.0149	0.0254	3.61	9.9	0.0035	1.63	LV	CELLTYPE	control_RBM20	8	18	Mural
ARHGEF7	0.761	0.000948	0.67	1.38	9.17	24.2	2.32e-05	3.02	LV	CELLTYPE	control_RBM20	8	18	Mural
SLC25A28	0.761	0.0142	0.0286	0.0486	4.5	11.9	0.00155	1.85	LV	CELLTYPE	control_RBM20	8	18	Mural
CCNB1IP1	0.76	0.00905	0.0563	0.0986	5.46	13.8	0.000751	2.04	LV	CELLTYPE	control_RBM20	8	18	Mural
PRDM16	0.759	0.0362	0.0297	0.0582	4.6	8.36	0.00674	1.44	LV	CELLTYPE	control_RBM20	8	18	Mural
PHF10	0.758	0.00734	0.0316	0.0533	4.67	14.7	0.000547	2.13	LV	CELLTYPE	control_RBM20	8	18	Mural
KCNQ3	0.757	0.0361	0.114	0.2	6.5	8.36	0.00673	1.44	LV	CELLTYPE	control_RBM20	8	18	Mural
ZNF827	0.755	0.00512	0.0163	0.0332	3.82	16.2	0.000309	2.29	LV	CELLTYPE	control_RBM20	8	18	Mural
AL162231.2	0.754	0.0459	0.0107	0.0247	3.31	7.55	0.00966	1.34	LV	CELLTYPE	control_RBM20	8	18	Mural
ARHGEF26	0.754	0.00557	0.0123	0.0242	3.47	15.9	0.000343	2.25	LV	CELLTYPE	control_RBM20	8	18	Mural
MEGF9	0.754	0.00419	0.0267	0.0519	4.46	17.1	0.000226	2.38	LV	CELLTYPE	control_RBM20	8	18	Mural
DOK6	0.753	0.00963	0.196	0.388	7.35	13.5	0.000848	2.02	LV	CELLTYPE	control_RBM20	8	18	Mural
HSDL2	0.753	7.14e-05	0.113	0.209	6.51	39.7	3.99e-07	4.15	LV	CELLTYPE	control_RBM20	8	18	Mural
ENG	0.752	0.00474	0.0508	0.109	5.48	16.6	0.000273	2.32	LV	CELLTYPE	control_RBM20	8	18	Mural
SERTAD2	0.752	0.000769	0.031	0.0624	4.73	25.4	1.64e-05	3.11	LV	CELLTYPE	control_RBM20	8	18	Mural
TMCC3	0.752	0.0352	0.0136	0.0277	3.58	8.46	0.00647	1.45	LV	CELLTYPE	control_RBM20	8	18	Mural
AC092338.2	0.748	0.0079	0.0167	0.0316	3.88	14.4	0.000612	2.1	LV	CELLTYPE	control_RBM20	8	18	Mural
ZRANB1	0.746	8.88e-06	0.0598	0.118	5.66	54.9	1.65e-08	5.05	LV	CELLTYPE	control_RBM20	8	18	Mural
CHRM3	0.745	0.0139	0.0257	0.0467	4.41	12	0.00149	1.86	LV	CELLTYPE	control_RBM20	8	18	Mural
WNK3	0.745	0.0346	0.0151	0.0268	3.69	8.52	0.0063	1.46	LV	CELLTYPE	control_RBM20	8	18	Mural
TMEM74B	0.744	0.0372	0.0564	0.104	5.52	8.26	0.00703	1.43	LV	CELLTYPE	control_RBM20	8	18	Mural
DDX60	0.743	0.0288	0.0223	0.0425	4.28	9.16	0.00477	1.54	LV	CELLTYPE	control_RBM20	8	18	Mural
UBN2	0.743	0.000124	0.0993	0.182	6.31	35.8	1.02e-06	3.91	LV	CELLTYPE	control_RBM20	8	18	Mural
REEP1	0.741	0.0385	0.0393	0.0714	5.01	8.15	0.00738	1.41	LV	CELLTYPE	control_RBM20	8	18	Mural
ABHD3	0.74	0.00103	0.0411	0.0883	5.23	23.8	2.65e-05	2.99	LV	CELLTYPE	control_RBM20	8	18	Mural
MAN1A1	0.74	0.000359	0.113	0.212	6.56	29.6	5.08e-06	3.45	LV	CELLTYPE	control_RBM20	8	18	Mural
TBL1X	0.74	0.000206	0.138	0.273	6.85	32.7	2.21e-06	3.69	LV	CELLTYPE	control_RBM20	8	18	Mural
DTNA	0.738	0.0426	0.105	0.211	6.49	7.79	0.00868	1.37	LV	CELLTYPE	control_RBM20	8	18	Mural
NOTCH2	0.738	0.00931	0.0628	0.122	5.68	13.6	0.000799	2.03	LV	CELLTYPE	control_RBM20	8	18	Mural
PNPLA7	0.738	0.0373	0.0168	0.0318	3.83	8.25	0.00708	1.43	LV	CELLTYPE	control_RBM20	8	18	Mural
GBP1	0.737	0.0412	0.0128	0.0247	3.48	7.91	0.00824	1.38	LV	CELLTYPE	control_RBM20	8	18	Mural
AKAP12	0.736	0.0351	0.166	0.291	6.97	8.46	0.00645	1.45	LV	CELLTYPE	control_RBM20	8	18	Mural
AL355488.1	0.736	0.0244	0.01	0.0195	3.2	9.77	0.0037	1.61	LV	CELLTYPE	control_RBM20	8	18	Mural
EIF4E3	0.736	0.00321	0.0267	0.0443	4.39	18.4	0.000146	2.49	LV	CELLTYPE	control_RBM20	8	18	Mural
ZFAND5	0.736	0.0132	0.0655	0.127	5.81	12.2	0.00139	1.88	LV	CELLTYPE	control_RBM20	8	18	Mural
PLPP1	0.735	0.00588	0.287	0.438	7.68	15.7	0.000373	2.23	LV	CELLTYPE	control_RBM20	8	18	Mural
ATAD2	0.734	0.0108	0.0444	0.0822	5.21	13	0.00101	1.97	LV	CELLTYPE	control_RBM20	8	18	Mural
BOD1L1	0.734	0.0178	0.187	0.262	7.02	11	0.00221	1.75	LV	CELLTYPE	control_RBM20	8	18	Mural
NCOA2	0.734	5.29e-05	0.46	0.847	8.53	41.4	2.72e-07	4.28	LV	CELLTYPE	control_RBM20	8	18	Mural
AP001528.2	0.733	0.0471	0.13	0.25	6.75	7.46	0.0101	1.33	LV	CELLTYPE	control_RBM20	8	18	Mural
MYLIP	0.733	0.0125	0.049	0.101	5.41	12.4	0.00127	1.9	LV	CELLTYPE	control_RBM20	8	18	Mural
SVIP	0.733	0.0411	0.0201	0.0377	4.12	7.92	0.00818	1.39	LV	CELLTYPE	control_RBM20	8	18	Mural
TRPC6	0.733	0.0412	0.0881	0.174	6.22	7.91	0.00823	1.38	LV	CELLTYPE	control_RBM20	8	18	Mural
AP000787.1	0.731	0.016	0.0271	0.0543	4.53	11.4	0.00187	1.79	LV	CELLTYPE	control_RBM20	8	18	Mural
AL021368.2	0.73	0.015	0.0111	0.022	3.32	11.7	0.00167	1.82	LV	CELLTYPE	control_RBM20	8	18	Mural
AL157392.5	0.729	0.00242	0.0288	0.0465	4.51	19.7	9.52e-05	2.62	LV	CELLTYPE	control_RBM20	8	18	Mural
BCL6	0.727	0.00794	0.231	0.454	7.6	14.3	0.000616	2.1	LV	CELLTYPE	control_RBM20	8	18	Mural
OGT	0.727	0.000133	0.193	0.348	7.24	35.5	1.11e-06	3.87	LV	CELLTYPE	control_RBM20	8	18	Mural
IRS2	0.726	0.00952	0.0203	0.041	4.15	13.5	0.000829	2.02	LV	CELLTYPE	control_RBM20	8	18	Mural
AC025809.1	0.725	0.0397	0.0149	0.024	3.61	8.05	0.00773	1.4	LV	CELLTYPE	control_RBM20	8	18	Mural
PABPN1	0.725	0.00767	0.0819	0.124	5.91	14.5	0.000582	2.12	LV	CELLTYPE	control_RBM20	8	18	Mural
SLC39A11	0.725	0.0481	0.433	0.784	8.45	7.39	0.0104	1.32	LV	CELLTYPE	control_RBM20	8	18	Mural
GATAD1	0.724	0.00919	0.0701	0.105	5.68	13.7	0.000779	2.04	LV	CELLTYPE	control_RBM20	8	18	Mural
HBP1	0.724	0.000716	0.06	0.109	5.59	25.8	1.47e-05	3.15	LV	CELLTYPE	control_RBM20	8	18	Mural
LMOD1	0.724	0.0165	0.296	0.506	7.81	11.3	0.00195	1.78	LV	CELLTYPE	control_RBM20	8	18	Mural
ADSS	0.723	0.0312	0.029	0.0453	4.47	8.89	0.00535	1.51	LV	CELLTYPE	control_RBM20	8	18	Mural
CALCRL	0.723	0.0154	0.144	0.249	6.8	11.6	0.00175	1.81	LV	CELLTYPE	control_RBM20	8	18	Mural
NADK2	0.722	0.0028	0.028	0.0516	4.52	19	0.000119	2.55	LV	CELLTYPE	control_RBM20	8	18	Mural
RUSC2	0.722	0.0126	0.124	0.197	6.51	12.4	0.00129	1.9	LV	CELLTYPE	control_RBM20	8	18	Mural
CCDC39	0.721	0.0444	0.00808	0.0135	2.79	7.66	0.00921	1.35	LV	CELLTYPE	control_RBM20	8	18	Mural
SMOC2	0.72	0.026	0.205	0.397	7.38	9.53	0.00408	1.59	LV	CELLTYPE	control_RBM20	8	18	Mural
THRB	0.72	0.00713	0.0578	0.104	5.56	14.8	0.000522	2.15	LV	CELLTYPE	control_RBM20	8	18	Mural
AC139887.2	0.718	0.000949	0.0933	0.153	6.16	24.2	2.33e-05	3.02	LV	CELLTYPE	control_RBM20	8	18	Mural
GNRH1	0.718	0.0386	0.00721	0.0146	2.76	8.14	0.00743	1.41	LV	CELLTYPE	control_RBM20	8	18	Mural
POLE	0.718	0.0085	0.0148	0.0249	3.63	14.1	0.00068	2.07	LV	CELLTYPE	control_RBM20	8	18	Mural
FAM129A	0.717	0.00357	0.388	0.671	8.25	17.9	0.000176	2.45	LV	CELLTYPE	control_RBM20	8	18	Mural
FMO4	0.717	0.0182	0.0163	0.0285	3.76	10.9	0.00231	1.74	LV	CELLTYPE	control_RBM20	8	18	Mural
INPP5A	0.717	0.00441	0.0966	0.175	6.27	16.9	0.000244	2.36	LV	CELLTYPE	control_RBM20	8	18	Mural
PKNOX2	0.717	0.0107	0.0412	0.0673	5.01	13.1	0.000991	1.97	LV	CELLTYPE	control_RBM20	8	18	Mural
POC1B-AS1	0.716	0.00301	0.0203	0.0343	4.05	18.7	0.000132	2.52	LV	CELLTYPE	control_RBM20	8	18	Mural
PER2	0.715	0.00659	0.0325	0.0641	4.83	15.2	0.000446	2.18	LV	CELLTYPE	control_RBM20	8	18	Mural
CENPC	0.714	2.12e-05	0.112	0.194	6.47	46.9	8.28e-08	4.67	LV	CELLTYPE	control_RBM20	8	18	Mural
MYCBP2	0.714	0.000288	0.243	0.422	7.56	31	3.44e-06	3.54	LV	CELLTYPE	control_RBM20	8	18	Mural
PQLC1	0.714	0.00824	0.027	0.0471	4.46	14.2	0.000651	2.08	LV	CELLTYPE	control_RBM20	8	18	Mural
JMY	0.713	0.00143	0.0524	0.0978	5.45	22.2	4.28e-05	2.84	LV	CELLTYPE	control_RBM20	8	18	Mural
KIF7	0.713	0.0349	0.0206	0.0397	4.16	8.48	0.0064	1.46	LV	CELLTYPE	control_RBM20	8	18	Mural
TMEM131L	0.712	0.00598	0.048	0.0976	5.34	15.6	0.000383	2.22	LV	CELLTYPE	control_RBM20	8	18	Mural
SNTB1	0.711	0.0162	0.197	0.38	7.33	11.4	0.0019	1.79	LV	CELLTYPE	control_RBM20	8	18	Mural
NPAS3	0.709	0.00154	0.243	0.45	7.62	21.9	4.8e-05	2.81	LV	CELLTYPE	control_RBM20	8	18	Mural
KLHL36	0.705	0.00821	0.0482	0.0815	5.23	14.2	0.000647	2.09	LV	CELLTYPE	control_RBM20	8	18	Mural
RBM14-RBM4	0.704	0.00204	0.0288	0.052	4.59	20.6	7.22e-05	2.69	LV	CELLTYPE	control_RBM20	8	18	Mural
SRGAP1	0.704	0.00936	0.109	0.197	6.44	13.6	0.000807	2.03	LV	CELLTYPE	control_RBM20	8	18	Mural
CCND3	0.703	0.00783	0.148	0.291	6.96	14.4	0.000604	2.11	LV	CELLTYPE	control_RBM20	8	18	Mural
CRTC3	0.703	0.000498	0.438	0.785	8.42	27.7	8.57e-06	3.3	LV	CELLTYPE	control_RBM20	8	18	Mural
LINC01376	0.703	0.0173	0.0493	0.084	5.29	11.1	0.00211	1.76	LV	CELLTYPE	control_RBM20	8	18	Mural
LRRK2	0.703	0.00936	0.034	0.0612	4.8	13.6	0.000806	2.03	LV	CELLTYPE	control_RBM20	8	18	Mural
MTURN	0.703	0.00832	0.0358	0.0677	4.88	14.1	0.000662	2.08	LV	CELLTYPE	control_RBM20	8	18	Mural
MID2	0.702	0.00716	0.0167	0.0291	3.82	14.7	0.000529	2.14	LV	CELLTYPE	control_RBM20	8	18	Mural
ZNF385D	0.702	0.00307	0.459	0.883	8.57	18.6	0.000136	2.51	LV	CELLTYPE	control_RBM20	8	18	Mural
KDM1A	0.699	0.000945	0.0644	0.108	5.64	24.4	2.22e-05	3.02	LV	CELLTYPE	control_RBM20	8	18	Mural
PPM1B	0.699	0.00041	0.135	0.248	6.78	28.8	6.29e-06	3.39	LV	CELLTYPE	control_RBM20	8	18	Mural
ATF3	0.698	0.0172	0.0357	0.0722	4.93	11.2	0.00209	1.76	LV	CELLTYPE	control_RBM20	8	18	Mural
CCDC122	0.698	0.0387	0.0386	0.0608	4.91	8.13	0.00747	1.41	LV	CELLTYPE	control_RBM20	8	18	Mural
NEU3	0.698	0.00741	0.0127	0.0228	3.44	14.6	0.000556	2.13	LV	CELLTYPE	control_RBM20	8	18	Mural
STK38L	0.698	0.01	0.106	0.189	6.39	13.3	0.000903	2	LV	CELLTYPE	control_RBM20	8	18	Mural
TEAD3	0.697	0.00471	0.0878	0.153	6.12	16.6	0.000269	2.33	LV	CELLTYPE	control_RBM20	8	18	Mural
BICD1	0.696	0.00901	0.18	0.303	7.08	13.8	0.000746	2.05	LV	CELLTYPE	control_RBM20	8	18	Mural
LRFN5	0.696	0.044	0.0609	0.105	5.62	7.69	0.00907	1.36	LV	CELLTYPE	control_RBM20	8	18	Mural
CNN2	0.695	0.0255	0.0149	0.0299	3.71	9.6	0.00397	1.59	LV	CELLTYPE	control_RBM20	8	18	Mural
CRYGS	0.695	0.0361	0.00841	0.0139	2.89	8.37	0.00672	1.44	LV	CELLTYPE	control_RBM20	8	18	Mural
PPIP5K2	0.695	0.000297	0.121	0.217	6.6	30.6	3.9e-06	3.53	LV	CELLTYPE	control_RBM20	8	18	Mural
PCSK5	0.694	0.0206	0.212	0.337	7.33	10.5	0.00279	1.69	LV	CELLTYPE	control_RBM20	8	18	Mural
CARMN	0.693	0.0173	2.02	3.03	10.5	11.1	0.00211	1.76	LV	CELLTYPE	control_RBM20	8	18	Mural
TUBA1C	0.693	0.0127	0.0615	0.104	5.54	12.4	0.0013	1.9	LV	CELLTYPE	control_RBM20	8	18	Mural
CEP120	0.692	0.00797	0.0333	0.0555	4.7	14.3	0.000619	2.1	LV	CELLTYPE	control_RBM20	8	18	Mural
CYLD	0.692	0.00125	0.038	0.065	4.92	22.9	3.48e-05	2.9	LV	CELLTYPE	control_RBM20	8	18	Mural
YPEL3	0.692	0.0229	0.0697	0.128	5.77	10	0.00332	1.64	LV	CELLTYPE	control_RBM20	8	18	Mural
CDK9	0.69	0.00181	0.0249	0.045	4.38	21.1	6.06e-05	2.74	LV	CELLTYPE	control_RBM20	8	18	Mural
NPIPA1	0.69	0.00663	0.0183	0.0349	3.98	15.2	0.000453	2.18	LV	CELLTYPE	control_RBM20	8	18	Mural
PSTK	0.69	0.0267	0.0172	0.0279	3.77	9.42	0.00428	1.57	LV	CELLTYPE	control_RBM20	8	18	Mural
ELOVL5	0.689	8.32e-05	0.193	0.358	7.3	38.6	5.16e-07	4.08	LV	CELLTYPE	control_RBM20	8	18	Mural
GIT1	0.689	0.0247	0.0138	0.026	3.57	9.72	0.00377	1.61	LV	CELLTYPE	control_RBM20	8	18	Mural
SLC19A2	0.689	0.0393	0.0211	0.0349	4.11	8.09	0.0076	1.41	LV	CELLTYPE	control_RBM20	8	18	Mural
KREMEN1	0.687	0.00614	0.0243	0.0431	4.35	15.5	0.000397	2.21	LV	CELLTYPE	control_RBM20	8	18	Mural
LRRC8A	0.687	0.041	0.0288	0.0506	4.51	7.93	0.00815	1.39	LV	CELLTYPE	control_RBM20	8	18	Mural
ALDH1A1	0.685	0.0277	0.0185	0.0376	4.06	9.3	0.0045	1.56	LV	CELLTYPE	control_RBM20	8	18	Mural
HDGFL3	0.684	0.00253	0.134	0.21	6.64	19.5	0.000102	2.6	LV	CELLTYPE	control_RBM20	8	18	Mural
C5	0.683	0.0158	0.0156	0.0282	3.71	11.5	0.00182	1.8	LV	CELLTYPE	control_RBM20	8	18	Mural
LAT	0.683	0.0246	0.00679	0.0131	2.61	9.74	0.00374	1.61	LV	CELLTYPE	control_RBM20	8	18	Mural
ADARB1	0.682	0.0341	0.0234	0.0392	4.22	8.58	0.00614	1.47	LV	CELLTYPE	control_RBM20	8	18	Mural
HABP4	0.682	0.00892	0.0532	0.0834	5.33	13.9	0.000732	2.05	LV	CELLTYPE	control_RBM20	8	18	Mural
TFDP2	0.681	0.00379	0.127	0.235	6.7	17.6	0.000194	2.42	LV	CELLTYPE	control_RBM20	8	18	Mural
ATG2B	0.68	0.00132	0.0742	0.129	5.88	22.6	3.85e-05	2.88	LV	CELLTYPE	control_RBM20	8	18	Mural
FAM20C	0.68	0.0161	0.0234	0.0479	4.31	11.4	0.00188	1.79	LV	CELLTYPE	control_RBM20	8	18	Mural
MAP2	0.68	0.00313	0.311	0.554	7.94	18.5	0.00014	2.5	LV	CELLTYPE	control_RBM20	8	18	Mural
CREBRF	0.679	0.000367	0.113	0.207	6.5	29.4	5.37e-06	3.44	LV	CELLTYPE	control_RBM20	8	18	Mural
ALG13-AS1	0.678	0.0426	0.0335	0.0469	4.64	7.79	0.00866	1.37	LV	CELLTYPE	control_RBM20	8	18	Mural
PPM1E	0.678	0.016	0.0814	0.166	6.12	11.4	0.00188	1.79	LV	CELLTYPE	control_RBM20	8	18	Mural
ANKRD16	0.675	0.0116	0.028	0.0483	4.49	12.7	0.00112	1.94	LV	CELLTYPE	control_RBM20	8	18	Mural
ECHDC2	0.675	0.000966	0.101	0.202	6.42	24.1	2.41e-05	3.02	LV	CELLTYPE	control_RBM20	8	18	Mural
FZD3	0.675	0.0132	0.0239	0.0394	4.23	12.2	0.00139	1.88	LV	CELLTYPE	control_RBM20	8	18	Mural
METTL4	0.675	0.000925	0.0295	0.049	4.56	24.6	2.12e-05	3.03	LV	CELLTYPE	control_RBM20	8	18	Mural
NRBP2	0.671	0.00316	0.0715	0.116	5.79	18.5	0.000142	2.5	LV	CELLTYPE	control_RBM20	8	18	Mural
TCP11L2	0.671	0.0106	0.0369	0.063	4.89	13.1	0.000978	1.97	LV	CELLTYPE	control_RBM20	8	18	Mural
AC040934.1	0.67	0.0254	0.016	0.0248	3.71	9.62	0.00394	1.6	LV	CELLTYPE	control_RBM20	8	18	Mural
ELF1	0.67	0.000297	0.249	0.42	7.58	30.7	3.8e-06	3.53	LV	CELLTYPE	control_RBM20	8	18	Mural
GRID1	0.67	0.00295	0.107	0.195	6.43	18.8	0.000129	2.53	LV	CELLTYPE	control_RBM20	8	18	Mural
LAMA5	0.67	0.0116	0.0699	0.136	5.84	12.7	0.00112	1.94	LV	CELLTYPE	control_RBM20	8	18	Mural
AC009061.2	0.667	0.0228	0.0156	0.0298	3.77	10	0.00329	1.64	LV	CELLTYPE	control_RBM20	8	18	Mural
PDCD4	0.667	0.00301	0.0575	0.0994	5.5	18.7	0.000132	2.52	LV	CELLTYPE	control_RBM20	8	18	Mural
PIK3CA	0.667	0.000108	0.211	0.382	7.4	36.8	8.1e-07	3.97	LV	CELLTYPE	control_RBM20	8	18	Mural
SYNE2	0.667	0.00671	0.299	0.554	7.91	15.1	0.000473	2.17	LV	CELLTYPE	control_RBM20	8	18	Mural
ARHGAP21	0.665	9.13e-05	0.204	0.368	7.34	37.8	6.23e-07	4.04	LV	CELLTYPE	control_RBM20	8	18	Mural
MYOM1	0.665	0.0347	0.234	0.441	7.59	8.5	0.00633	1.46	LV	CELLTYPE	control_RBM20	8	18	Mural
OSBPL9	0.665	0.000104	0.251	0.436	7.62	37	7.66e-07	3.98	LV	CELLTYPE	control_RBM20	8	18	Mural
RAPGEF5	0.665	0.00365	0.47	0.834	8.56	17.8	0.000183	2.44	LV	CELLTYPE	control_RBM20	8	18	Mural
FAM117B	0.664	0.00527	0.0574	0.101	5.51	16.2	0.00032	2.28	LV	CELLTYPE	control_RBM20	8	18	Mural
KIAA1614	0.664	0.0361	0.01	0.0178	3.1	8.37	0.00672	1.44	LV	CELLTYPE	control_RBM20	8	18	Mural
LINC02193	0.664	0.0371	0.00869	0.0153	2.94	8.27	0.00701	1.43	LV	CELLTYPE	control_RBM20	8	18	Mural
PAK1	0.662	0.0152	0.0343	0.0674	4.88	11.7	0.00171	1.82	LV	CELLTYPE	control_RBM20	8	18	Mural
ARID5B	0.661	0.00667	0.227	0.448	7.57	15.1	0.000459	2.18	LV	CELLTYPE	control_RBM20	8	18	Mural
CRIM1	0.661	0.0372	0.216	0.395	7.41	8.27	0.00703	1.43	LV	CELLTYPE	control_RBM20	8	18	Mural
GLCCI1	0.66	0.00207	0.0486	0.0881	5.33	20.5	7.38e-05	2.68	LV	CELLTYPE	control_RBM20	8	18	Mural
TARID	0.66	0.0303	0.0525	0.0926	5.41	8.98	0.00515	1.52	LV	CELLTYPE	control_RBM20	8	18	Mural
FAM168A	0.658	0.000104	0.194	0.36	7.29	36.9	7.77e-07	3.98	LV	CELLTYPE	control_RBM20	8	18	Mural
ICK	0.658	0.0123	0.0237	0.042	4.28	12.5	0.00124	1.91	LV	CELLTYPE	control_RBM20	8	18	Mural
MDFIC	0.658	0.0193	0.0333	0.0555	4.71	10.7	0.00252	1.72	LV	CELLTYPE	control_RBM20	8	18	Mural
ACADSB	0.657	0.00916	0.0226	0.04	4.24	13.7	0.000772	2.04	LV	CELLTYPE	control_RBM20	8	18	Mural
AL357153.2	0.657	0.0069	0.0421	0.0758	5.09	14.9	0.000493	2.16	LV	CELLTYPE	control_RBM20	8	18	Mural
ADAM33	0.656	0.0408	0.0523	0.106	5.47	7.96	0.00804	1.39	LV	CELLTYPE	control_RBM20	8	18	Mural
AL121761.1	0.656	0.0221	0.0311	0.0489	4.58	10.2	0.00313	1.66	LV	CELLTYPE	control_RBM20	8	18	Mural
AC058791.1	0.655	0.0115	0.126	0.227	6.66	12.8	0.00111	1.94	LV	CELLTYPE	control_RBM20	8	18	Mural
PCGF5	0.655	0.000256	0.0927	0.165	6.22	31.7	2.87e-06	3.59	LV	CELLTYPE	control_RBM20	8	18	Mural
PTPRG	0.655	0.000948	2.26	4.03	10.8	24.3	2.31e-05	3.02	LV	CELLTYPE	control_RBM20	8	18	Mural
FOXC2	0.654	0.0294	0.0657	0.0958	5.59	9.09	0.00492	1.53	LV	CELLTYPE	control_RBM20	8	18	Mural
SMC4	0.654	0.00369	0.055	0.106	5.55	17.7	0.000187	2.43	LV	CELLTYPE	control_RBM20	8	18	Mural
ERC1	0.653	0.000205	0.599	1.07	8.89	32.8	2.18e-06	3.69	LV	CELLTYPE	control_RBM20	8	18	Mural
GABBR1	0.652	0.00349	0.136	0.212	6.65	18	0.000169	2.46	LV	CELLTYPE	control_RBM20	8	18	Mural
TMX4	0.652	0.00219	0.0293	0.0527	4.61	20.3	7.99e-05	2.66	LV	CELLTYPE	control_RBM20	8	18	Mural
ULK2	0.652	0.000177	0.0747	0.132	5.9	33.7	1.72e-06	3.75	LV	CELLTYPE	control_RBM20	8	18	Mural
WWC2	0.652	0.000925	0.138	0.241	6.77	24.5	2.12e-05	3.03	LV	CELLTYPE	control_RBM20	8	18	Mural
ABCA9-AS1	0.651	0.049	0.071	0.116	5.72	7.33	0.0107	1.31	LV	CELLTYPE	control_RBM20	8	18	Mural
CRACR2A	0.651	0.0325	0.0552	0.0812	5.4	8.74	0.00571	1.49	LV	CELLTYPE	control_RBM20	8	18	Mural
LRRC37B	0.65	0.000587	0.0431	0.0757	5.11	26.9	1.08e-05	3.23	LV	CELLTYPE	control_RBM20	8	18	Mural
SPEF2	0.65	0.0257	0.0207	0.0325	4.03	9.56	0.00403	1.59	LV	CELLTYPE	control_RBM20	8	18	Mural
ABCA9	0.649	0.0117	0.0876	0.151	6.09	12.7	0.00115	1.93	LV	CELLTYPE	control_RBM20	8	18	Mural
DGKE	0.649	0.00212	0.0374	0.0649	4.91	20.4	7.64e-05	2.67	LV	CELLTYPE	control_RBM20	8	18	Mural
ERO1B	0.649	0.000362	0.069	0.124	5.8	29.5	5.26e-06	3.44	LV	CELLTYPE	control_RBM20	8	18	Mural
PACSIN2	0.649	0.00964	0.668	1.08	8.98	13.5	0.000852	2.02	LV	CELLTYPE	control_RBM20	8	18	Mural
MYO1D	0.647	0.00106	0.535	0.96	8.71	23.7	2.76e-05	2.98	LV	CELLTYPE	control_RBM20	8	18	Mural
TMEM108	0.647	0.0309	0.0509	0.0934	5.39	8.93	0.00527	1.51	LV	CELLTYPE	control_RBM20	8	18	Mural
GAB1	0.645	0.0058	0.376	0.647	8.19	15.8	0.000365	2.24	LV	CELLTYPE	control_RBM20	8	18	Mural
HSD17B4	0.645	0.000399	0.0926	0.163	6.23	29	6.01e-06	3.4	LV	CELLTYPE	control_RBM20	8	18	Mural
SHC2	0.645	0.0365	0.0403	0.0696	5	8.33	0.00684	1.44	LV	CELLTYPE	control_RBM20	8	18	Mural
ACTN1	0.644	0.023	0.165	0.28	6.98	9.99	0.00337	1.64	LV	CELLTYPE	control_RBM20	8	18	Mural
AL158152.2	0.644	0.00599	0.147	0.217	6.73	15.6	0.000385	2.22	LV	CELLTYPE	control_RBM20	8	18	Mural
MSL3	0.644	0.0214	0.0141	0.0241	3.58	10.3	0.00297	1.67	LV	CELLTYPE	control_RBM20	8	18	Mural
YAP1	0.644	0.0142	0.259	0.455	7.67	11.9	0.00154	1.85	LV	CELLTYPE	control_RBM20	8	18	Mural
ACTA2	0.643	0.0342	0.737	1.52	9.31	8.56	0.00618	1.47	LV	CELLTYPE	control_RBM20	8	18	Mural
NFIA	0.643	0.000894	0.728	1.3	9.17	24.8	1.99e-05	3.05	LV	CELLTYPE	control_RBM20	8	18	Mural
DACH1	0.642	0.00907	0.651	1.16	9.03	13.8	0.000759	2.04	LV	CELLTYPE	control_RBM20	8	18	Mural
HERC3	0.642	0.0174	0.0272	0.0476	4.51	11.1	0.00213	1.76	LV	CELLTYPE	control_RBM20	8	18	Mural
ZDHHC21	0.641	0.0294	0.0795	0.123	5.9	9.09	0.00491	1.53	LV	CELLTYPE	control_RBM20	8	18	Mural
KIF13A	0.64	0.00291	0.312	0.566	7.97	18.9	0.000127	2.54	LV	CELLTYPE	control_RBM20	8	18	Mural
TMEM50B	0.64	0.00143	0.0927	0.174	6.26	22.2	4.31e-05	2.84	LV	CELLTYPE	control_RBM20	8	18	Mural
BBOF1	0.639	0.00125	0.0279	0.0514	4.52	22.9	3.47e-05	2.9	LV	CELLTYPE	control_RBM20	8	18	Mural
RAB8B	0.638	0.00123	0.116	0.208	6.54	23	3.39e-05	2.91	LV	CELLTYPE	control_RBM20	8	18	Mural
NPIPB5	0.637	0.00905	0.0664	0.121	5.76	13.8	0.000751	2.04	LV	CELLTYPE	control_RBM20	8	18	Mural
ABCA5	0.635	0.000429	0.284	0.494	7.81	28.6	6.69e-06	3.37	LV	CELLTYPE	control_RBM20	8	18	Mural
CAT	0.635	0.0168	0.0648	0.12	5.74	11.3	0.00201	1.77	LV	CELLTYPE	control_RBM20	8	18	Mural
MICAL1	0.635	0.0455	0.0349	0.0565	4.77	7.58	0.00952	1.34	LV	CELLTYPE	control_RBM20	8	18	Mural
KDM3A	0.633	0.00352	0.0577	0.0978	5.52	18	0.000171	2.45	LV	CELLTYPE	control_RBM20	8	18	Mural
B3GALNT2	0.632	0.024	0.106	0.185	6.41	9.82	0.00361	1.62	LV	CELLTYPE	control_RBM20	8	18	Mural
MARC2	0.632	0.00373	0.0578	0.107	5.57	17.7	0.000189	2.43	LV	CELLTYPE	control_RBM20	8	18	Mural
TRIM38	0.632	0.0122	0.0689	0.111	5.69	12.5	0.00123	1.91	LV	CELLTYPE	control_RBM20	8	18	Mural
FOXN3	0.631	0.000649	0.333	0.626	8.1	26.3	1.26e-05	3.19	LV	CELLTYPE	control_RBM20	8	18	Mural
SFMBT2	0.631	0.0145	0.0532	0.0911	5.4	11.9	0.00158	1.84	LV	CELLTYPE	control_RBM20	8	18	Mural
CHIC2	0.63	0.00956	0.0442	0.07	5.06	13.5	0.000837	2.02	LV	CELLTYPE	control_RBM20	8	18	Mural
PLS3	0.63	0.00695	0.284	0.479	7.76	14.9	0.000499	2.16	LV	CELLTYPE	control_RBM20	8	18	Mural
RABGAP1	0.63	0.00318	0.387	0.627	8.19	18.5	0.000144	2.5	LV	CELLTYPE	control_RBM20	8	18	Mural
WDFY3	0.63	0.00219	0.334	0.534	7.97	20.3	7.93e-05	2.66	LV	CELLTYPE	control_RBM20	8	18	Mural
MED13L	0.629	0.000272	0.574	1	8.81	31.4	3.16e-06	3.57	LV	CELLTYPE	control_RBM20	8	18	Mural
NCOA7	0.629	0.000567	0.107	0.183	6.4	27	1.03e-05	3.25	LV	CELLTYPE	control_RBM20	8	18	Mural
TAPT1	0.629	0.00352	0.0625	0.102	5.61	18	0.000171	2.45	LV	CELLTYPE	control_RBM20	8	18	Mural
FAM13A-AS1	0.628	0.0317	0.0203	0.0331	4.05	8.83	0.0055	1.5	LV	CELLTYPE	control_RBM20	8	18	Mural
NDE1	0.628	0.0191	0.0603	0.096	5.51	10.7	0.00248	1.72	LV	CELLTYPE	control_RBM20	8	18	Mural
CLTCL1	0.627	0.0107	0.197	0.333	7.28	13.1	0.000983	1.97	LV	CELLTYPE	control_RBM20	8	18	Mural
INTS3	0.627	0.00409	0.0566	0.0923	5.44	17.3	0.000217	2.39	LV	CELLTYPE	control_RBM20	8	18	Mural
TPM1	0.627	0.00178	0.918	1.72	9.56	21.2	5.85e-05	2.75	LV	CELLTYPE	control_RBM20	8	18	Mural
ARHGAP23	0.626	0.0335	0.0113	0.0203	3.3	8.64	0.00597	1.47	LV	CELLTYPE	control_RBM20	8	18	Mural
LIFR	0.626	0.0211	0.125	0.189	6.56	10.3	0.00291	1.68	LV	CELLTYPE	control_RBM20	8	18	Mural
AC016831.7	0.625	0.00445	1.28	2.31	10	16.9	0.000248	2.35	LV	CELLTYPE	control_RBM20	8	18	Mural
IP6K2	0.625	0.00136	0.0809	0.148	6.04	22.4	4.04e-05	2.87	LV	CELLTYPE	control_RBM20	8	18	Mural
CRTC2	0.624	0.0437	0.0179	0.0339	3.94	7.71	0.00898	1.36	LV	CELLTYPE	control_RBM20	8	18	Mural
TLK1	0.624	0.000272	0.106	0.175	6.36	31.4	3.14e-06	3.57	LV	CELLTYPE	control_RBM20	8	18	Mural
EFS	0.622	0.0213	0.025	0.042	4.33	10.3	0.00296	1.67	LV	CELLTYPE	control_RBM20	8	18	Mural
NFKBIZ	0.622	0.0181	0.035	0.0637	4.86	10.9	0.0023	1.74	LV	CELLTYPE	control_RBM20	8	18	Mural
MAP3K3	0.621	0.00232	0.0966	0.161	6.22	19.9	8.96e-05	2.63	LV	CELLTYPE	control_RBM20	8	18	Mural
PLSCR4	0.621	0.0158	0.131	0.209	6.61	11.5	0.00183	1.8	LV	CELLTYPE	control_RBM20	8	18	Mural
RASSF4	0.621	0.0196	0.102	0.172	6.31	10.6	0.0026	1.71	LV	CELLTYPE	control_RBM20	8	18	Mural
TK2	0.621	0.0397	0.0332	0.0491	4.64	8.06	0.00771	1.4	LV	CELLTYPE	control_RBM20	8	18	Mural
AMPH	0.62	0.0466	0.025	0.0467	4.38	7.5	0.00986	1.33	LV	CELLTYPE	control_RBM20	8	18	Mural
PPP2R5A	0.62	0.00775	0.105	0.187	6.39	14.4	0.000592	2.11	LV	CELLTYPE	control_RBM20	8	18	Mural
AC011405.1	0.619	0.0445	0.0306	0.0491	4.59	7.65	0.00923	1.35	LV	CELLTYPE	control_RBM20	8	18	Mural
FAM241A	0.619	0.0106	0.154	0.255	6.88	13.1	0.000977	1.97	LV	CELLTYPE	control_RBM20	8	18	Mural
KAT2B	0.619	0.00285	0.0506	0.0943	5.4	18.9	0.000123	2.54	LV	CELLTYPE	control_RBM20	8	18	Mural
DTWD1	0.618	0.00736	0.112	0.178	6.4	14.6	0.000549	2.13	LV	CELLTYPE	control_RBM20	8	18	Mural
FBF1	0.617	0.0327	0.02	0.0344	4.02	8.72	0.00576	1.49	LV	CELLTYPE	control_RBM20	8	18	Mural
GAB3	0.617	0.00177	0.086	0.132	6.02	21.3	5.74e-05	2.75	LV	CELLTYPE	control_RBM20	8	18	Mural
INTS6-AS1	0.617	0.0142	0.0266	0.0425	4.36	11.9	0.00155	1.85	LV	CELLTYPE	control_RBM20	8	18	Mural
TNS3	0.617	0.0238	0.138	0.218	6.65	9.86	0.00356	1.62	LV	CELLTYPE	control_RBM20	8	18	Mural
ALOX12-AS1	0.616	0.0242	0.0403	0.0668	4.99	9.8	0.00365	1.62	LV	CELLTYPE	control_RBM20	8	18	Mural
CBLB	0.616	0.0178	0.574	0.938	8.76	11	0.00223	1.75	LV	CELLTYPE	control_RBM20	8	18	Mural
PREX2	0.616	0.0215	0.381	0.68	8.25	10.3	0.00299	1.67	LV	CELLTYPE	control_RBM20	8	18	Mural
SLAIN1	0.616	0.0173	0.0176	0.0298	3.88	11.1	0.00212	1.76	LV	CELLTYPE	control_RBM20	8	18	Mural
TOR1AIP1	0.616	0.00412	0.0428	0.0737	5.12	17.2	0.00022	2.38	LV	CELLTYPE	control_RBM20	8	18	Mural
UHRF1BP1	0.616	0.00268	0.0675	0.11	5.71	19.3	0.000111	2.57	LV	CELLTYPE	control_RBM20	8	18	Mural
ARHGAP44	0.615	0.00178	0.3	0.562	7.94	21.2	5.84e-05	2.75	LV	CELLTYPE	control_RBM20	8	18	Mural
KCTD3	0.615	0.00618	0.0647	0.111	5.68	15.5	0.000402	2.21	LV	CELLTYPE	control_RBM20	8	18	Mural
GPRC5B	0.614	0.0474	0.0267	0.0514	4.46	7.44	0.0101	1.32	LV	CELLTYPE	control_RBM20	8	18	Mural
NADK	0.614	0.0245	0.034	0.0609	4.8	9.76	0.00371	1.61	LV	CELLTYPE	control_RBM20	8	18	Mural
PPARG	0.614	0.0349	0.254	0.411	7.6	8.49	0.00638	1.46	LV	CELLTYPE	control_RBM20	8	18	Mural
WEE1	0.614	0.0152	0.0132	0.0235	3.51	11.7	0.0017	1.82	LV	CELLTYPE	control_RBM20	8	18	Mural
AC015813.2	0.613	0.0164	0.0272	0.0453	4.44	11.4	0.00193	1.79	LV	CELLTYPE	control_RBM20	8	18	Mural
LENG8-AS1	0.613	0.0147	0.0482	0.0675	5.12	11.8	0.00164	1.83	LV	CELLTYPE	control_RBM20	8	18	Mural
ZHX3	0.612	0.00627	0.242	0.36	7.46	15.5	0.000409	2.2	LV	CELLTYPE	control_RBM20	8	18	Mural
GHR	0.611	0.0158	0.308	0.538	7.93	11.5	0.00182	1.8	LV	CELLTYPE	control_RBM20	8	18	Mural
N4BP2	0.611	0.0315	0.0151	0.024	3.61	8.85	0.00545	1.5	LV	CELLTYPE	control_RBM20	8	18	Mural
PRICKLE2	0.611	0.00398	0.115	0.194	6.46	17.4	0.000209	2.4	LV	CELLTYPE	control_RBM20	8	18	Mural
SLC35F5	0.611	0.000641	0.0944	0.151	6.17	26.4	1.24e-05	3.19	LV	CELLTYPE	control_RBM20	8	18	Mural
AL359915.2	0.61	0.00245	0.0962	0.166	6.27	19.7	9.67e-05	2.61	LV	CELLTYPE	control_RBM20	8	18	Mural
H1FX-AS1	0.61	0.0327	0.0176	0.031	3.87	8.73	0.00574	1.49	LV	CELLTYPE	control_RBM20	8	18	Mural
RAPGEF1	0.609	0.00104	0.083	0.148	6.05	23.7	2.7e-05	2.98	LV	CELLTYPE	control_RBM20	8	18	Mural
AASS	0.608	0.0257	0.0773	0.146	6.07	9.56	0.00402	1.59	LV	CELLTYPE	control_RBM20	8	18	Mural
DZIP1L	0.608	0.0331	0.0275	0.0421	4.38	8.68	0.00586	1.48	LV	CELLTYPE	control_RBM20	8	18	Mural
SAP30L	0.608	0.0394	0.0191	0.0311	3.92	8.08	0.00763	1.4	LV	CELLTYPE	control_RBM20	8	18	Mural
IDS	0.607	0.00545	0.0233	0.0426	4.3	16	0.000333	2.26	LV	CELLTYPE	control_RBM20	8	18	Mural
OSGIN2	0.606	0.0474	0.00995	0.0171	3.06	7.45	0.0101	1.32	LV	CELLTYPE	control_RBM20	8	18	Mural
ANTXR1	0.605	0.012	0.188	0.308	7.16	12.6	0.00119	1.92	LV	CELLTYPE	control_RBM20	8	18	Mural
FLI1	0.605	0.0483	0.0508	0.087	5.33	7.38	0.0104	1.32	LV	CELLTYPE	control_RBM20	8	18	Mural
MARCH8	0.604	0.00324	0.0479	0.084	5.26	18.4	0.000148	2.49	LV	CELLTYPE	control_RBM20	8	18	Mural
MTM1	0.604	0.00245	0.0436	0.0724	5.11	19.7	9.65e-05	2.61	LV	CELLTYPE	control_RBM20	8	18	Mural
RBPMS	0.604	0.000893	1.46	2.54	10.2	24.8	1.97e-05	3.05	LV	CELLTYPE	control_RBM20	8	18	Mural
SETD3	0.604	0.000969	0.0706	0.116	5.77	24.1	2.43e-05	3.01	LV	CELLTYPE	control_RBM20	8	18	Mural
SSBP3	0.604	0.00973	0.0854	0.148	6.06	13.4	0.000872	2.01	LV	CELLTYPE	control_RBM20	8	18	Mural
TBC1D20	0.604	0.0022	0.0558	0.0896	5.42	20.2	8.06e-05	2.66	LV	CELLTYPE	control_RBM20	8	18	Mural
COX11	0.603	0.0215	0.0414	0.068	5	10.3	0.00299	1.67	LV	CELLTYPE	control_RBM20	8	18	Mural
FRYL	0.603	0.00038	0.385	0.659	8.23	29.2	5.6e-06	3.42	LV	CELLTYPE	control_RBM20	8	18	Mural
KIAA1147	0.603	0.012	0.0486	0.0748	5.2	12.6	0.0012	1.92	LV	CELLTYPE	control_RBM20	8	18	Mural
SLC23A2	0.603	0.0036	0.0645	0.109	5.67	17.8	0.000179	2.44	LV	CELLTYPE	control_RBM20	8	18	Mural
GALNT7	0.602	0.00268	0.0429	0.072	5.08	19.3	0.000111	2.57	LV	CELLTYPE	control_RBM20	8	18	Mural
UBE2H	0.599	0.00024	0.18	0.314	7.16	32.1	2.63e-06	3.62	LV	CELLTYPE	control_RBM20	8	18	Mural
AC013394.1	0.598	0.0069	0.217	0.307	7.26	14.9	0.000494	2.16	LV	CELLTYPE	control_RBM20	8	18	Mural
CNOT6L	0.598	0.00034	0.0897	0.161	6.19	29.9	4.7e-06	3.47	LV	CELLTYPE	control_RBM20	8	18	Mural
TARSL2	0.597	0.0007	0.0526	0.0896	5.39	25.9	1.41e-05	3.16	LV	CELLTYPE	control_RBM20	8	18	Mural
AK3	0.596	0.000716	0.0775	0.144	6.01	25.8	1.46e-05	3.15	LV	CELLTYPE	control_RBM20	8	18	Mural
ANKRA2	0.596	0.0158	0.0579	0.11	5.61	11.5	0.00183	1.8	LV	CELLTYPE	control_RBM20	8	18	Mural
PICALM	0.596	0.000297	0.403	0.696	8.3	30.8	3.62e-06	3.53	LV	CELLTYPE	control_RBM20	8	18	Mural
SIN3B	0.596	0.0299	0.0424	0.0669	5.03	9.03	0.00504	1.52	LV	CELLTYPE	control_RBM20	8	18	Mural
SVIL	0.596	0.0209	0.161	0.296	7.04	10.4	0.00286	1.68	LV	CELLTYPE	control_RBM20	8	18	Mural
AL117336.3	0.595	0.0226	0.0312	0.0431	4.5	10.1	0.00324	1.65	LV	CELLTYPE	control_RBM20	8	18	Mural
ARHGEF10L	0.595	0.0211	0.0706	0.113	5.73	10.4	0.00289	1.68	LV	CELLTYPE	control_RBM20	8	18	Mural
CFLAR	0.594	0.000637	0.229	0.374	7.46	26.4	1.22e-05	3.2	LV	CELLTYPE	control_RBM20	8	18	Mural
FAM111A	0.594	0.0416	0.0229	0.0382	4.2	7.88	0.00832	1.38	LV	CELLTYPE	control_RBM20	8	18	Mural
ANKMY1	0.593	0.00367	0.0456	0.0752	5.15	17.7	0.000185	2.43	LV	CELLTYPE	control_RBM20	8	18	Mural
RPS6KA2	0.593	0.0206	0.104	0.181	6.38	10.4	0.0028	1.69	LV	CELLTYPE	control_RBM20	8	18	Mural
DLEU2	0.592	0.00224	0.421	0.688	8.33	20.1	8.43e-05	2.65	LV	CELLTYPE	control_RBM20	8	18	Mural
ACBD4	0.591	0.0231	0.0175	0.0291	3.82	9.98	0.00338	1.64	LV	CELLTYPE	control_RBM20	8	18	Mural
BRD1	0.591	0.0217	0.0889	0.124	5.98	10.2	0.00304	1.66	LV	CELLTYPE	control_RBM20	8	18	Mural
GALNT1	0.591	0.0115	0.0632	0.0997	5.58	12.8	0.0011	1.94	LV	CELLTYPE	control_RBM20	8	18	Mural
TCF7L2	0.591	0.0066	0.34	0.605	8.08	15.2	0.000448	2.18	LV	CELLTYPE	control_RBM20	8	18	Mural
CENPJ	0.59	0.017	0.0339	0.0498	4.68	11.2	0.00205	1.77	LV	CELLTYPE	control_RBM20	8	18	Mural
MOK	0.59	0.019	0.0439	0.0834	5.19	10.7	0.00247	1.72	LV	CELLTYPE	control_RBM20	8	18	Mural
TTC12	0.59	0.0439	0.0282	0.0451	4.45	7.69	0.00905	1.36	LV	CELLTYPE	control_RBM20	8	18	Mural
APBA1	0.588	0.0402	0.151	0.27	6.91	8.01	0.00787	1.4	LV	CELLTYPE	control_RBM20	8	18	Mural
CEP44	0.588	0.00893	0.0448	0.0711	5.11	13.9	0.000734	2.05	LV	CELLTYPE	control_RBM20	8	18	Mural
FOXN2	0.587	0.021	0.182	0.3	7.13	10.4	0.00287	1.68	LV	CELLTYPE	control_RBM20	8	18	Mural
ZNF337	0.586	0.0358	0.0544	0.0731	5.26	8.4	0.00664	1.45	LV	CELLTYPE	control_RBM20	8	18	Mural
KIZ	0.585	0.00075	0.062	0.104	5.61	25.5	1.59e-05	3.12	LV	CELLTYPE	control_RBM20	8	18	Mural
PHACTR2	0.585	0.00435	0.198	0.337	7.26	17	0.000239	2.36	LV	CELLTYPE	control_RBM20	8	18	Mural
ZMYND11	0.585	0.00103	0.151	0.245	6.84	23.8	2.66e-05	2.99	LV	CELLTYPE	control_RBM20	8	18	Mural
CLIP4	0.584	0.0112	0.0489	0.082	5.3	12.9	0.00105	1.95	LV	CELLTYPE	control_RBM20	8	18	Mural
ATP11C	0.583	0.00364	0.0731	0.117	5.81	17.8	0.000183	2.44	LV	CELLTYPE	control_RBM20	8	18	Mural
MEF2D	0.583	0.00317	0.135	0.226	6.7	18.5	0.000143	2.5	LV	CELLTYPE	control_RBM20	8	18	Mural
NDUFAF5	0.583	0.0093	0.0397	0.06	4.9	13.6	0.000795	2.03	LV	CELLTYPE	control_RBM20	8	18	Mural
RNF180	0.583	0.00125	0.317	0.533	7.94	22.9	3.51e-05	2.9	LV	CELLTYPE	control_RBM20	8	18	Mural
MRPS31	0.582	0.00153	0.0587	0.101	5.54	22	4.67e-05	2.82	LV	CELLTYPE	control_RBM20	8	18	Mural
PPP2CB	0.582	0.007	0.149	0.224	6.76	14.9	0.000506	2.15	LV	CELLTYPE	control_RBM20	8	18	Mural
SPIRE1	0.582	0.00167	0.131	0.209	6.64	21.6	5.29e-05	2.78	LV	CELLTYPE	control_RBM20	8	18	Mural
FAM160B1	0.58	0.00409	0.0532	0.0824	5.34	17.3	0.000218	2.39	LV	CELLTYPE	control_RBM20	8	18	Mural
JAK1	0.58	0.00112	0.283	0.462	7.74	23.4	2.96e-05	2.95	LV	CELLTYPE	control_RBM20	8	18	Mural
ERCC6	0.579	0.0252	0.028	0.0428	4.44	9.63	0.00391	1.6	LV	CELLTYPE	control_RBM20	8	18	Mural
RANBP9	0.579	0.000562	0.127	0.21	6.62	27.1	1.01e-05	3.25	LV	CELLTYPE	control_RBM20	8	18	Mural
SOS2	0.579	0.000969	0.288	0.467	7.77	24.1	2.44e-05	3.01	LV	CELLTYPE	control_RBM20	8	18	Mural
AKNA	0.578	0.013	0.0421	0.0659	4.99	12.2	0.00136	1.88	LV	CELLTYPE	control_RBM20	8	18	Mural
BARD1	0.578	0.00967	0.0409	0.0593	4.95	13.4	0.000859	2.01	LV	CELLTYPE	control_RBM20	8	18	Mural
PBX3	0.578	0.00178	0.245	0.403	7.55	21.3	5.78e-05	2.75	LV	CELLTYPE	control_RBM20	8	18	Mural
IKZF5	0.576	0.00655	0.0247	0.0415	4.3	15.2	0.000442	2.18	LV	CELLTYPE	control_RBM20	8	18	Mural
LINC00894	0.576	0.00394	0.0988	0.16	6.24	17.4	0.000206	2.4	LV	CELLTYPE	control_RBM20	8	18	Mural
C11orf65	0.575	0.0166	0.036	0.0552	4.78	11.3	0.00197	1.78	LV	CELLTYPE	control_RBM20	8	18	Mural
CDK19	0.575	0.00153	0.0825	0.138	6.01	21.9	4.68e-05	2.82	LV	CELLTYPE	control_RBM20	8	18	Mural
TBCK	0.575	0.00264	0.152	0.256	6.88	19.3	0.000108	2.58	LV	CELLTYPE	control_RBM20	8	18	Mural
TPCN1	0.575	0.00732	0.164	0.284	7.02	14.7	0.000544	2.14	LV	CELLTYPE	control_RBM20	8	18	Mural
FIGN	0.574	0.0338	0.565	0.963	8.8	8.61	0.00604	1.47	LV	CELLTYPE	control_RBM20	8	18	Mural
TPTEP2-CSNK1E	0.574	0.00219	0.15	0.254	6.87	20.3	8.01e-05	2.66	LV	CELLTYPE	control_RBM20	8	18	Mural
AC073050.1	0.573	0.0337	0.0198	0.0338	4.06	8.62	0.00603	1.47	LV	CELLTYPE	control_RBM20	8	18	Mural
AFF1	0.573	0.00392	0.435	0.735	8.4	17.4	0.000205	2.41	LV	CELLTYPE	control_RBM20	8	18	Mural
NFIX	0.573	0.0168	0.0257	0.0446	4.34	11.3	0.002	1.78	LV	CELLTYPE	control_RBM20	8	18	Mural
PCDH9	0.573	0.0398	0.234	0.415	7.6	8.04	0.00776	1.4	LV	CELLTYPE	control_RBM20	8	18	Mural
WDR91	0.573	0.026	0.0147	0.0238	3.57	9.53	0.00408	1.59	LV	CELLTYPE	control_RBM20	8	18	Mural
EVL	0.572	0.0034	0.118	0.206	6.55	18.1	0.000162	2.47	LV	CELLTYPE	control_RBM20	8	18	Mural
IQCJ-SCHIP1	0.572	0.00952	0.0967	0.154	6.21	13.5	0.00083	2.02	LV	CELLTYPE	control_RBM20	8	18	Mural
CASD1	0.571	0.000674	0.0803	0.123	5.92	26.2	1.32e-05	3.17	LV	CELLTYPE	control_RBM20	8	18	Mural
CCDC50	0.571	0.0156	0.0619	0.0979	5.55	11.6	0.00178	1.81	LV	CELLTYPE	control_RBM20	8	18	Mural
FAM85B	0.571	0.0383	0.0918	0.155	6.16	8.16	0.00735	1.42	LV	CELLTYPE	control_RBM20	8	18	Mural
PARP4	0.571	0.00232	0.0497	0.078	5.25	19.9	8.93e-05	2.63	LV	CELLTYPE	control_RBM20	8	18	Mural
AC123768.3	0.57	0.0116	0.059	0.0871	5.46	12.7	0.00113	1.94	LV	CELLTYPE	control_RBM20	8	18	Mural
UTRN	0.57	0.00163	1.38	2.24	10	21.7	5.13e-05	2.79	LV	CELLTYPE	control_RBM20	8	18	Mural
LMO4	0.569	0.0294	0.101	0.149	6.19	9.08	0.00493	1.53	LV	CELLTYPE	control_RBM20	8	18	Mural
OSMR-AS1	0.569	0.024	0.142	0.23	6.73	9.84	0.00359	1.62	LV	CELLTYPE	control_RBM20	8	18	Mural
AL365273.2	0.568	0.0181	0.0425	0.0796	5.15	10.9	0.00229	1.74	LV	CELLTYPE	control_RBM20	8	18	Mural
TAB3	0.568	0.0262	0.0219	0.0329	4.11	9.49	0.00415	1.58	LV	CELLTYPE	control_RBM20	8	18	Mural
PAPSS2	0.567	0.044	0.0635	0.0999	5.62	7.69	0.00908	1.36	LV	CELLTYPE	control_RBM20	8	18	Mural
PKD2	0.567	0.00979	0.255	0.411	7.59	13.4	0.000882	2.01	LV	CELLTYPE	control_RBM20	8	18	Mural
ZNF559-ZNF177	0.567	0.0459	0.0221	0.0394	4.19	7.55	0.00967	1.34	LV	CELLTYPE	control_RBM20	8	18	Mural
AC011603.2	0.566	0.0362	0.0181	0.0293	3.84	8.35	0.00676	1.44	LV	CELLTYPE	control_RBM20	8	18	Mural
DST	0.566	0.00226	0.5	0.84	8.61	20	8.61e-05	2.65	LV	CELLTYPE	control_RBM20	8	18	Mural
FBXL3	0.566	0.00128	0.113	0.185	6.44	22.7	3.68e-05	2.89	LV	CELLTYPE	control_RBM20	8	18	Mural
RPGR	0.566	0.0229	0.0169	0.0261	3.77	10	0.00334	1.64	LV	CELLTYPE	control_RBM20	8	18	Mural
SOX13	0.566	0.00827	0.147	0.24	6.82	14.2	0.000655	2.08	LV	CELLTYPE	control_RBM20	8	18	Mural
DNAJC3-DT	0.565	0.05	0.00985	0.0157	3.04	7.27	0.011	1.3	LV	CELLTYPE	control_RBM20	8	18	Mural
KLF7	0.565	0.00319	0.181	0.286	7.08	18.5	0.000145	2.5	LV	CELLTYPE	control_RBM20	8	18	Mural
MXI1	0.565	0.00232	0.186	0.291	7.13	19.9	8.97e-05	2.63	LV	CELLTYPE	control_RBM20	8	18	Mural
KPNA4	0.564	0.00211	0.116	0.177	6.42	20.4	7.56e-05	2.68	LV	CELLTYPE	control_RBM20	8	18	Mural
NBEAL1	0.564	0.00315	1.18	2.04	9.87	18.5	0.000141	2.5	LV	CELLTYPE	control_RBM20	8	18	Mural
PIP5K1B	0.564	0.0126	0.248	0.402	7.57	12.4	0.00128	1.9	LV	CELLTYPE	control_RBM20	8	18	Mural
PLA2R1	0.564	0.0471	0.049	0.0885	5.29	7.46	0.01	1.33	LV	CELLTYPE	control_RBM20	8	18	Mural
CERS6	0.563	0.00975	0.512	0.858	8.64	13.4	0.000875	2.01	LV	CELLTYPE	control_RBM20	8	18	Mural
ITGAV	0.563	0.0309	0.0837	0.139	5.99	8.93	0.00526	1.51	LV	CELLTYPE	control_RBM20	8	18	Mural
MARK1	0.563	0.0158	0.266	0.422	7.66	11.5	0.00183	1.8	LV	CELLTYPE	control_RBM20	8	18	Mural
RAPGEF2	0.563	0.0044	0.777	1.33	9.26	16.9	0.000243	2.36	LV	CELLTYPE	control_RBM20	8	18	Mural
AC087286.2	0.562	0.0111	0.227	0.361	7.41	12.9	0.00105	1.95	LV	CELLTYPE	control_RBM20	8	18	Mural
MKNK2	0.562	0.0292	0.013	0.0236	3.49	9.12	0.00487	1.54	LV	CELLTYPE	control_RBM20	8	18	Mural
TRAF5	0.562	0.0126	0.0864	0.136	6.02	12.4	0.00129	1.9	LV	CELLTYPE	control_RBM20	8	18	Mural
MCU	0.56	0.0115	0.22	0.358	7.4	12.8	0.00111	1.94	LV	CELLTYPE	control_RBM20	8	18	Mural
ZBTB10	0.56	0.0159	0.0594	0.0926	5.49	11.5	0.00184	1.8	LV	CELLTYPE	control_RBM20	8	18	Mural
AC104389.4	0.559	0.0251	0.0458	0.0808	5.25	9.65	0.00388	1.6	LV	CELLTYPE	control_RBM20	8	18	Mural
HDX	0.559	0.011	0.0776	0.112	5.83	13	0.00103	1.96	LV	CELLTYPE	control_RBM20	8	18	Mural
USP12	0.559	0.00827	0.101	0.149	6.21	14.2	0.000655	2.08	LV	CELLTYPE	control_RBM20	8	18	Mural
CPEB3	0.558	0.00093	0.105	0.191	6.43	24.5	2.14e-05	3.03	LV	CELLTYPE	control_RBM20	8	18	Mural
CRYBG3	0.558	0.0248	0.1	0.155	6.23	9.71	0.00379	1.61	LV	CELLTYPE	control_RBM20	8	18	Mural
FARP2	0.558	0.00685	0.118	0.194	6.5	15	0.000486	2.16	LV	CELLTYPE	control_RBM20	8	18	Mural
MAP1LC3A	0.558	0.0492	0.164	0.308	7.1	7.32	0.0107	1.31	LV	CELLTYPE	control_RBM20	8	18	Mural
NAF1	0.558	0.0153	0.0431	0.0701	5.08	11.6	0.00173	1.81	LV	CELLTYPE	control_RBM20	8	18	Mural
STAT5B	0.558	0.00321	0.161	0.257	6.92	18.4	0.000146	2.49	LV	CELLTYPE	control_RBM20	8	18	Mural
PPP4R1	0.557	0.000911	0.105	0.16	6.3	24.6	2.06e-05	3.04	LV	CELLTYPE	control_RBM20	8	18	Mural
CTIF	0.556	0.0169	0.0494	0.0802	5.24	11.2	0.00202	1.77	LV	CELLTYPE	control_RBM20	8	18	Mural
RAB11FIP3	0.556	0.0145	0.0699	0.123	5.81	11.8	0.00159	1.84	LV	CELLTYPE	control_RBM20	8	18	Mural
SMCHD1	0.556	0.000716	0.245	0.403	7.57	25.9	1.45e-05	3.15	LV	CELLTYPE	control_RBM20	8	18	Mural
ULK1	0.556	0.00746	0.0637	0.108	5.65	14.6	0.000562	2.13	LV	CELLTYPE	control_RBM20	8	18	Mural
AC107884.1	0.554	0.0397	0.0195	0.0336	4	8.06	0.00769	1.4	LV	CELLTYPE	control_RBM20	8	18	Mural
NDUFAF6	0.554	0.0046	0.0913	0.152	6.15	16.7	0.000261	2.34	LV	CELLTYPE	control_RBM20	8	18	Mural
RASA1	0.554	0.000955	0.296	0.437	7.75	24.2	2.36e-05	3.02	LV	CELLTYPE	control_RBM20	8	18	Mural
TAF5L	0.554	0.0239	0.0396	0.0629	4.96	9.86	0.00356	1.62	LV	CELLTYPE	control_RBM20	8	18	Mural
TBCD	0.554	0.026	0.0486	0.0793	5.23	9.53	0.00409	1.59	LV	CELLTYPE	control_RBM20	8	18	Mural
AKT3	0.553	0.000912	0.963	1.64	9.56	24.6	2.07e-05	3.04	LV	CELLTYPE	control_RBM20	8	18	Mural
HRAS	0.553	0.0494	0.0159	0.0272	3.72	7.31	0.0108	1.31	LV	CELLTYPE	control_RBM20	8	18	Mural
MIOS	0.552	0.0412	0.034	0.0524	4.7	7.91	0.00823	1.38	LV	CELLTYPE	control_RBM20	8	18	Mural
NEDD9	0.552	0.0337	0.0751	0.122	5.86	8.62	0.00602	1.47	LV	CELLTYPE	control_RBM20	8	18	Mural
PLCG1-AS1	0.552	0.0372	0.0194	0.0288	3.94	8.26	0.00705	1.43	LV	CELLTYPE	control_RBM20	8	18	Mural
TRAPPC11	0.552	0.00453	0.0619	0.0901	5.51	16.8	0.000255	2.34	LV	CELLTYPE	control_RBM20	8	18	Mural
ZFYVE28	0.552	0.0127	0.025	0.0486	4.43	12.4	0.0013	1.9	LV	CELLTYPE	control_RBM20	8	18	Mural
ASPH	0.551	0.007	0.0934	0.148	6.17	14.9	0.000504	2.16	LV	CELLTYPE	control_RBM20	8	18	Mural
PHF3	0.551	0.0117	0.164	0.239	6.89	12.7	0.00115	1.93	LV	CELLTYPE	control_RBM20	8	18	Mural
RAB40B	0.551	0.0349	0.0126	0.0235	3.46	8.49	0.00637	1.46	LV	CELLTYPE	control_RBM20	8	18	Mural
WASF3	0.551	0.0164	0.0847	0.13	6.03	11.3	0.00194	1.78	LV	CELLTYPE	control_RBM20	8	18	Mural
ZNF678	0.551	0.0192	0.0378	0.0526	4.8	10.7	0.00251	1.72	LV	CELLTYPE	control_RBM20	8	18	Mural
DENND1A	0.55	0.00179	0.363	0.591	8.12	21.2	5.9e-05	2.75	LV	CELLTYPE	control_RBM20	8	18	Mural
UBL3	0.55	0.000925	0.0739	0.12	5.84	24.5	2.12e-05	3.03	LV	CELLTYPE	control_RBM20	8	18	Mural
BMPR2	0.549	0.00136	0.345	0.585	8.07	22.4	4.01e-05	2.87	LV	CELLTYPE	control_RBM20	8	18	Mural
EFCAB2	0.549	0.00217	0.186	0.272	7.09	20.3	7.83e-05	2.66	LV	CELLTYPE	control_RBM20	8	18	Mural
CDADC1	0.548	0.0215	0.0256	0.0385	4.32	10.3	0.00301	1.67	LV	CELLTYPE	control_RBM20	8	18	Mural
SMARCA2	0.547	0.000969	0.102	0.174	6.33	24.1	2.44e-05	3.01	LV	CELLTYPE	control_RBM20	8	18	Mural
FAM208A	0.546	0.00181	0.0924	0.143	6.11	21.2	6e-05	2.74	LV	CELLTYPE	control_RBM20	8	18	Mural
IQSEC1	0.546	0.00449	0.0717	0.123	5.83	16.8	0.000251	2.35	LV	CELLTYPE	control_RBM20	8	18	Mural
PCMTD2	0.546	0.0388	0.0657	0.105	5.61	8.12	0.00749	1.41	LV	CELLTYPE	control_RBM20	8	18	Mural
TAF11	0.546	0.00591	0.0985	0.151	6.2	15.7	0.000376	2.23	LV	CELLTYPE	control_RBM20	8	18	Mural
LTBP3	0.545	0.0145	0.0421	0.0748	5.08	11.8	0.00159	1.84	LV	CELLTYPE	control_RBM20	8	18	Mural
MEIS2	0.545	0.00436	0.411	0.716	8.36	17	0.00024	2.36	LV	CELLTYPE	control_RBM20	8	18	Mural
CLASP1	0.544	0.000549	0.309	0.507	7.89	27.3	9.59e-06	3.26	LV	CELLTYPE	control_RBM20	8	18	Mural
PGR	0.544	0.0379	0.023	0.0364	4.2	8.2	0.00723	1.42	LV	CELLTYPE	control_RBM20	8	18	Mural
TNS2	0.544	0.00671	0.335	0.548	8.01	15.1	0.000473	2.17	LV	CELLTYPE	control_RBM20	8	18	Mural
TTC28	0.544	0.00122	0.655	1.08	8.97	23.1	3.32e-05	2.91	LV	CELLTYPE	control_RBM20	8	18	Mural
ZNRF3	0.544	0.0262	0.0555	0.0886	5.39	9.5	0.00414	1.58	LV	CELLTYPE	control_RBM20	8	18	Mural
AL513550.1	0.543	0.00477	0.0334	0.0516	4.69	16.6	0.000277	2.32	LV	CELLTYPE	control_RBM20	8	18	Mural
JAK2	0.543	0.00697	0.0715	0.115	5.77	14.9	0.000501	2.16	LV	CELLTYPE	control_RBM20	8	18	Mural
LEMD3	0.543	0.00392	0.0669	0.107	5.69	17.4	0.000204	2.41	LV	CELLTYPE	control_RBM20	8	18	Mural
SMURF2	0.543	0.00321	0.148	0.231	6.8	18.4	0.000147	2.49	LV	CELLTYPE	control_RBM20	8	18	Mural
FBXW4	0.542	0.00614	0.13	0.216	6.66	15.5	0.000397	2.21	LV	CELLTYPE	control_RBM20	8	18	Mural
KIF27	0.542	0.0281	0.0367	0.0596	4.87	9.24	0.00462	1.55	LV	CELLTYPE	control_RBM20	8	18	Mural
ATP8B2	0.541	0.0266	0.0242	0.0388	4.26	9.45	0.00423	1.58	LV	CELLTYPE	control_RBM20	8	18	Mural
DMTF1	0.541	0.00972	0.157	0.23	6.82	13.4	0.000869	2.01	LV	CELLTYPE	control_RBM20	8	18	Mural
KLHL24	0.541	0.0167	0.131	0.237	6.75	11.3	0.00198	1.78	LV	CELLTYPE	control_RBM20	8	18	Mural
ZNF280D	0.541	0.00914	0.0736	0.117	5.8	13.7	0.000768	2.04	LV	CELLTYPE	control_RBM20	8	18	Mural
BTBD8	0.54	0.0426	0.0387	0.0648	4.93	7.79	0.00867	1.37	LV	CELLTYPE	control_RBM20	8	18	Mural
DDX17	0.54	0.00442	0.626	1.01	8.89	16.9	0.000245	2.36	LV	CELLTYPE	control_RBM20	8	18	Mural
KIAA0232	0.54	0.00295	0.175	0.269	7.03	18.8	0.000128	2.53	LV	CELLTYPE	control_RBM20	8	18	Mural
KLF12	0.54	0.00307	0.425	0.702	8.36	18.6	0.000137	2.51	LV	CELLTYPE	control_RBM20	8	18	Mural
LTA4H	0.54	0.0171	0.0265	0.0455	4.46	11.2	0.00207	1.77	LV	CELLTYPE	control_RBM20	8	18	Mural
ARHGAP17	0.539	0.0143	0.263	0.406	7.63	11.9	0.00157	1.84	LV	CELLTYPE	control_RBM20	8	18	Mural
CDYL	0.539	0.00269	0.118	0.192	6.5	19.2	0.000112	2.57	LV	CELLTYPE	control_RBM20	8	18	Mural
SESTD1	0.539	0.00253	0.0737	0.123	5.88	19.5	0.000102	2.6	LV	CELLTYPE	control_RBM20	8	18	Mural
AC091948.1	0.537	0.0379	0.0282	0.0445	4.48	8.2	0.00724	1.42	LV	CELLTYPE	control_RBM20	8	18	Mural
KLHL42	0.537	0.0379	0.0623	0.0995	5.57	8.2	0.00722	1.42	LV	CELLTYPE	control_RBM20	8	18	Mural
P2RY14	0.537	0.0439	0.346	0.634	8.16	7.69	0.00906	1.36	LV	CELLTYPE	control_RBM20	8	18	Mural
TSC22D2	0.537	0.00685	0.113	0.174	6.41	15	0.000486	2.16	LV	CELLTYPE	control_RBM20	8	18	Mural
ZCCHC2	0.537	0.00364	0.0463	0.0769	5.21	17.8	0.000182	2.44	LV	CELLTYPE	control_RBM20	8	18	Mural
ZNF462	0.535	0.00768	0.0843	0.146	6.06	14.5	0.000586	2.11	LV	CELLTYPE	control_RBM20	8	18	Mural
EFCAB7	0.534	0.0072	0.0315	0.0482	4.59	14.7	0.000532	2.14	LV	CELLTYPE	control_RBM20	8	18	Mural
RMND5A	0.533	0.0111	0.0358	0.0566	4.78	12.9	0.00105	1.95	LV	CELLTYPE	control_RBM20	8	18	Mural
ZNF69	0.533	0.0413	0.0228	0.0414	4.22	7.9	0.00824	1.38	LV	CELLTYPE	control_RBM20	8	18	Mural
GPCPD1	0.532	0.0477	0.0958	0.153	6.16	7.43	0.0102	1.32	LV	CELLTYPE	control_RBM20	8	18	Mural
SLC44A1	0.53	0.00663	0.0819	0.136	5.99	15.2	0.000451	2.18	LV	CELLTYPE	control_RBM20	8	18	Mural
SNX7	0.53	0.0198	0.0351	0.0553	4.77	10.6	0.00263	1.7	LV	CELLTYPE	control_RBM20	8	18	Mural
VAMP4	0.53	0.0158	0.033	0.051	4.7	11.5	0.00182	1.8	LV	CELLTYPE	control_RBM20	8	18	Mural
ZDHHC14	0.53	0.0185	0.0738	0.126	5.88	10.8	0.00238	1.73	LV	CELLTYPE	control_RBM20	8	18	Mural
GSTA4	0.529	0.0178	0.0416	0.0708	5.07	11	0.00221	1.75	LV	CELLTYPE	control_RBM20	8	18	Mural
CCDC28A	0.528	0.0257	0.0282	0.0477	4.51	9.56	0.00403	1.59	LV	CELLTYPE	control_RBM20	8	18	Mural
LCAT	0.528	0.0241	0.0431	0.0792	5.17	9.82	0.00362	1.62	LV	CELLTYPE	control_RBM20	8	18	Mural
LPGAT1	0.528	0.007	0.113	0.168	6.38	14.9	0.000504	2.16	LV	CELLTYPE	control_RBM20	8	18	Mural
SPOPL	0.528	0.00768	0.0862	0.139	6.05	14.5	0.000584	2.11	LV	CELLTYPE	control_RBM20	8	18	Mural
TOP1	0.527	0.00227	0.166	0.269	6.99	20	8.7e-05	2.64	LV	CELLTYPE	control_RBM20	8	18	Mural
KANSL1	0.526	0.0206	0.592	1.03	8.87	10.5	0.00277	1.69	LV	CELLTYPE	control_RBM20	8	18	Mural
MAP7D3	0.526	0.00429	0.0903	0.156	6.18	17.1	0.000233	2.37	LV	CELLTYPE	control_RBM20	8	18	Mural
HCG17	0.525	0.0117	0.1	0.156	6.23	12.7	0.00115	1.93	LV	CELLTYPE	control_RBM20	8	18	Mural
KLHL23	0.525	0.0234	0.634	0.937	8.84	9.93	0.00346	1.63	LV	CELLTYPE	control_RBM20	8	18	Mural
NCKAP5L	0.525	0.018	0.0395	0.0622	4.93	11	0.00226	1.74	LV	CELLTYPE	control_RBM20	8	18	Mural
PPFIBP1	0.525	0.0183	0.373	0.619	8.16	10.9	0.00234	1.74	LV	CELLTYPE	control_RBM20	8	18	Mural
PRDM11	0.525	0.0172	0.0336	0.0535	4.72	11.2	0.00209	1.77	LV	CELLTYPE	control_RBM20	8	18	Mural
CPSF7	0.524	0.00127	0.0884	0.142	6.08	22.8	3.61e-05	2.9	LV	CELLTYPE	control_RBM20	8	18	Mural
DICER1	0.523	0.00752	0.196	0.29	7.16	14.6	0.000569	2.12	LV	CELLTYPE	control_RBM20	8	18	Mural
GMPS	0.522	0.00268	0.0732	0.111	5.77	19.3	0.000111	2.57	LV	CELLTYPE	control_RBM20	8	18	Mural
GOLGB1	0.522	0.00333	0.17	0.274	7.03	18.3	0.000153	2.48	LV	CELLTYPE	control_RBM20	8	18	Mural
NBN	0.522	0.0234	0.0452	0.0661	5.08	9.93	0.00345	1.63	LV	CELLTYPE	control_RBM20	8	18	Mural
AP006621.3	0.521	0.0467	0.0261	0.0469	4.41	7.5	0.00989	1.33	LV	CELLTYPE	control_RBM20	8	18	Mural
NUDT4	0.521	0.0438	0.16	0.265	6.95	7.71	0.00901	1.36	LV	CELLTYPE	control_RBM20	8	18	Mural
PTPN21	0.521	0.00953	0.0846	0.13	5.99	13.5	0.000831	2.02	LV	CELLTYPE	control_RBM20	8	18	Mural
CDK14	0.52	0.0315	0.369	0.59	8.12	8.85	0.00546	1.5	LV	CELLTYPE	control_RBM20	8	18	Mural
ELP1	0.52	0.00577	0.0462	0.0758	5.17	15.8	0.000362	2.24	LV	CELLTYPE	control_RBM20	8	18	Mural
LPP	0.52	0.016	2.73	4.35	11	11.4	0.00187	1.8	LV	CELLTYPE	control_RBM20	8	18	Mural
HSD17B12	0.519	0.000191	0.126	0.209	6.61	33.2	1.97e-06	3.72	LV	CELLTYPE	control_RBM20	8	18	Mural
C2CD5	0.517	0.00882	0.0843	0.131	6	13.9	0.00072	2.05	LV	CELLTYPE	control_RBM20	8	18	Mural
FAM185A	0.517	0.00348	0.1	0.161	6.27	18	0.000167	2.46	LV	CELLTYPE	control_RBM20	8	18	Mural
PPP2R2D	0.517	0.00242	0.0931	0.144	6.13	19.7	9.49e-05	2.62	LV	CELLTYPE	control_RBM20	8	18	Mural
POLI	0.515	0.0322	0.0413	0.0635	4.98	8.77	0.00565	1.49	LV	CELLTYPE	control_RBM20	8	18	Mural
CAMSAP2	0.514	0.00617	0.168	0.27	7.01	15.5	0.0004	2.21	LV	CELLTYPE	control_RBM20	8	18	Mural
FBXO34	0.514	0.00841	0.101	0.151	6.23	14.1	0.000672	2.07	LV	CELLTYPE	control_RBM20	8	18	Mural
FCHSD2	0.514	0.00235	0.402	0.685	8.3	19.8	9.13e-05	2.63	LV	CELLTYPE	control_RBM20	8	18	Mural
CALCOCO2	0.513	0.00668	0.136	0.207	6.69	15.1	0.000461	2.18	LV	CELLTYPE	control_RBM20	8	18	Mural
SLC10A7	0.513	0.00639	0.0949	0.143	6.13	15.4	0.000424	2.19	LV	CELLTYPE	control_RBM20	8	18	Mural
CDK8	0.512	0.0116	0.234	0.371	7.46	12.7	0.00113	1.94	LV	CELLTYPE	control_RBM20	8	18	Mural
SGMS1	0.512	0.00247	0.296	0.493	7.84	19.6	9.86e-05	2.61	LV	CELLTYPE	control_RBM20	8	18	Mural
ATL2	0.511	0.00562	0.103	0.165	6.31	15.9	0.000349	2.25	LV	CELLTYPE	control_RBM20	8	18	Mural
PPP1R12B	0.511	0.0207	0.356	0.603	8.14	10.4	0.00281	1.68	LV	CELLTYPE	control_RBM20	8	18	Mural
SP4	0.511	0.00963	0.0334	0.0545	4.73	13.5	0.000851	2.02	LV	CELLTYPE	control_RBM20	8	18	Mural
AF117829.1	0.51	0.0302	0.101	0.146	6.2	8.99	0.00513	1.52	LV	CELLTYPE	control_RBM20	8	18	Mural
MAP2K4	0.51	0.00262	0.169	0.258	6.98	19.4	0.000106	2.58	LV	CELLTYPE	control_RBM20	8	18	Mural
TUBG2	0.51	0.0171	0.0251	0.0396	4.3	11.2	0.00207	1.77	LV	CELLTYPE	control_RBM20	8	18	Mural
MIR29B2CHG	0.509	0.0274	0.204	0.269	7.16	9.33	0.00444	1.56	LV	CELLTYPE	control_RBM20	8	18	Mural
MSRB3	0.509	0.0152	0.464	0.684	8.4	11.7	0.00171	1.82	LV	CELLTYPE	control_RBM20	8	18	Mural
SMARCA5	0.509	0.0143	0.096	0.147	6.17	11.9	0.00156	1.85	LV	CELLTYPE	control_RBM20	8	18	Mural
GRAMD2B	0.508	0.0139	0.0954	0.152	6.2	12	0.00149	1.86	LV	CELLTYPE	control_RBM20	8	18	Mural
AL360091.3	0.507	0.0297	0.0672	0.121	5.79	9.05	0.005	1.53	LV	CELLTYPE	control_RBM20	8	18	Mural
CCDC92	0.507	0.0438	0.361	0.523	8	7.71	0.00899	1.36	LV	CELLTYPE	control_RBM20	8	18	Mural
MIER1	0.507	0.00179	0.203	0.319	7.26	21.2	5.93e-05	2.75	LV	CELLTYPE	control_RBM20	8	18	Mural
PHIP	0.507	0.00121	0.252	0.432	7.66	23.1	3.27e-05	2.92	LV	CELLTYPE	control_RBM20	8	18	Mural
SMIM13	0.507	0.0372	0.0237	0.0383	4.21	8.26	0.00706	1.43	LV	CELLTYPE	control_RBM20	8	18	Mural
USF2	0.507	0.0113	0.0336	0.0564	4.73	12.9	0.00107	1.95	LV	CELLTYPE	control_RBM20	8	18	Mural
ZSWIM6	0.507	0.00575	0.203	0.33	7.3	15.8	0.00036	2.24	LV	CELLTYPE	control_RBM20	8	18	Mural
CAB39L	0.506	0.0234	0.0421	0.0652	5.01	9.93	0.00345	1.63	LV	CELLTYPE	control_RBM20	8	18	Mural
OTULIN	0.506	0.0447	0.0688	0.0977	5.65	7.63	0.00932	1.35	LV	CELLTYPE	control_RBM20	8	18	Mural
AC058822.1	0.505	0.0477	0.0786	0.114	5.82	7.42	0.0102	1.32	LV	CELLTYPE	control_RBM20	8	18	Mural
GPR89B	0.505	0.0274	0.0255	0.0426	4.35	9.33	0.00445	1.56	LV	CELLTYPE	control_RBM20	8	18	Mural
HIP1	0.505	0.0143	0.769	1.32	9.23	11.9	0.00156	1.85	LV	CELLTYPE	control_RBM20	8	18	Mural
ROCK1	0.505	0.00401	0.519	0.846	8.64	17.3	0.000211	2.4	LV	CELLTYPE	control_RBM20	8	18	Mural
AKAP1	0.504	0.0144	0.0359	0.0588	4.82	11.9	0.00158	1.84	LV	CELLTYPE	control_RBM20	8	18	Mural
MEF2C-AS1	0.504	0.0206	0.191	0.296	7.15	10.4	0.0028	1.69	LV	CELLTYPE	control_RBM20	8	18	Mural
GIN1	0.503	0.0345	0.0254	0.0366	4.27	8.53	0.00625	1.46	LV	CELLTYPE	control_RBM20	8	18	Mural
RASSF8	0.503	0.0121	0.088	0.128	6.01	12.5	0.00121	1.92	LV	CELLTYPE	control_RBM20	8	18	Mural
HP1BP3	0.502	0.00905	0.217	0.349	7.36	13.8	0.000755	2.04	LV	CELLTYPE	control_RBM20	8	18	Mural
INPP5F	0.502	0.0192	0.0343	0.0596	4.82	10.7	0.0025	1.72	LV	CELLTYPE	control_RBM20	8	18	Mural
PLXNB2	0.502	0.0403	0.0184	0.0344	3.95	8	0.0079	1.4	LV	CELLTYPE	control_RBM20	8	18	Mural
CHORDC1	0.501	0.0222	0.0403	0.064	4.96	10.1	0.00316	1.65	LV	CELLTYPE	control_RBM20	8	18	Mural
CLASP2	0.501	0.0101	0.339	0.547	8.01	13.3	0.000914	2	LV	CELLTYPE	control_RBM20	8	18	Mural
CNRIP1	0.501	0.0137	0.0401	0.0587	4.9	12.1	0.00146	1.86	LV	CELLTYPE	control_RBM20	8	18	Mural
ECPAS	0.501	0.00258	0.183	0.276	7.09	19.4	0.000105	2.59	LV	CELLTYPE	control_RBM20	8	18	Mural
PXK	0.501	0.00575	0.0492	0.0801	5.29	15.8	0.00036	2.24	LV	CELLTYPE	control_RBM20	8	18	Mural
FNIP2	0.5	0.0115	0.119	0.2	6.57	12.8	0.00111	1.94	LV	CELLTYPE	control_RBM20	8	18	Mural
KLC1	0.5	0.00333	0.117	0.191	6.49	18.3	0.000155	2.48	LV	CELLTYPE	control_RBM20	8	18	Mural
UBALD2	0.5	0.0438	0.0158	0.0266	3.72	7.7	0.00902	1.36	LV	CELLTYPE	control_RBM20	8	18	Mural

## Sheet: TTN_control
Gene	logFC	FDR	mean_exp_control	mean_exp_genotype	logCPM	F	PValue	FDR_plot	Region	annotation_level	comparison	Observations_genotype	Observations_reference	cell_state
FKBP5	2.45	0.000177	0.427	2.04	9.24	30.3	3.03e-06	3.75	LV	CELLTYPE	control_TTN	12	18	Mural
LINC01088	2.35	4.03e-05	0.0492	0.302	6.45	39	2.99e-07	4.39	LV	CELLTYPE	control_TTN	12	18	Mural
BICC1	2.27	1.45e-06	0.0871	0.556	7.27	64.2	1.41e-09	5.84	LV	CELLTYPE	control_TTN	12	18	Mural
NPPA	2.12	0.000442	0.0126	0.0865	4.76	25.4	1.26e-05	3.35	LV	CELLTYPE	control_TTN	12	18	Mural
AFF3	2.05	5.25e-08	0.0677	0.329	6.65	95.5	9.28e-12	7.28	LV	CELLTYPE	control_TTN	12	18	Mural
AL591686.2	2.05	0.000101	0.00503	0.025	3.14	33.4	1.28e-06	4	LV	CELLTYPE	control_TTN	12	18	Mural
MUM1L1	2.02	0.00145	0.00402	0.0215	2.82	20	7.22e-05	2.84	LV	CELLTYPE	control_TTN	12	18	Mural
FSTL4	2.01	0.000169	0.00894	0.0395	3.73	30.6	2.77e-06	3.77	LV	CELLTYPE	control_TTN	12	18	Mural
ATP10A	1.97	5.97e-06	0.139	0.53	7.4	52.2	1.48e-08	5.22	LV	CELLTYPE	control_TTN	12	18	Mural
ELN	1.97	2.4e-05	0.0486	0.221	6.07	42.3	1.34e-07	4.62	LV	CELLTYPE	control_TTN	12	18	Mural
CARMIL1	1.96	1.83e-05	0.327	1.41	8.77	44.2	8.75e-08	4.74	LV	CELLTYPE	control_TTN	12	18	Mural
NPPB	1.91	0.0238	0.0341	0.14	5.51	9.19	0.00444	1.62	LV	CELLTYPE	control_TTN	12	18	Mural
TOX2	1.91	1.18e-05	0.0251	0.115	5.15	47.7	3.95e-08	4.93	LV	CELLTYPE	control_TTN	12	18	Mural
AC092164.1	1.81	7.28e-05	0.0258	0.104	5.09	35.4	7.6e-07	4.14	LV	CELLTYPE	control_TTN	12	18	Mural
MOB3B	1.78	7.05e-07	0.0421	0.194	5.93	72.7	3.11e-10	6.15	LV	CELLTYPE	control_TTN	12	18	Mural
LINC02585	1.74	1.54e-05	0.00697	0.0248	3.23	45.5	6.39e-08	4.81	LV	CELLTYPE	control_TTN	12	18	Mural
HBB	1.73	0.0201	0.00694	0.0315	3.57	9.73	0.00351	1.7	LV	CELLTYPE	control_TTN	12	18	Mural
LGR6	1.73	0.000114	0.0164	0.0671	4.45	32.8	1.52e-06	3.94	LV	CELLTYPE	control_TTN	12	18	Mural
ZBTB16	1.72	0.000258	0.743	2.6	9.74	28.1	5.62e-06	3.59	LV	CELLTYPE	control_TTN	12	18	Mural
AP002518.2	1.71	0.00285	0.171	0.412	7.32	17.1	0.000195	2.54	LV	CELLTYPE	control_TTN	12	18	Mural
LINC02343	1.7	0.000215	0.00775	0.0298	3.47	29.3	4e-06	3.67	LV	CELLTYPE	control_TTN	12	18	Mural
PRRG4	1.7	0.00667	0.00408	0.0193	2.7	13.7	0.000696	2.18	LV	CELLTYPE	control_TTN	12	18	Mural
TIPARP	1.7	3.08e-05	0.0259	0.11	5.17	40.6	2.01e-07	4.51	LV	CELLTYPE	control_TTN	12	18	Mural
AL590617.2	1.64	1.14e-05	0.0188	0.0602	4.47	48	3.64e-08	4.94	LV	CELLTYPE	control_TTN	12	18	Mural
DENND3	1.64	0.00023	0.207	0.686	7.86	28.8	4.57e-06	3.64	LV	CELLTYPE	control_TTN	12	18	Mural
RGS7BP	1.64	5.49e-05	0.0244	0.0949	4.98	36.9	5.1e-07	4.26	LV	CELLTYPE	control_TTN	12	18	Mural
KCNB1	1.63	3.89e-06	0.0263	0.102	5.1	55.9	6.88e-09	5.41	LV	CELLTYPE	control_TTN	12	18	Mural
AC010173.1	1.6	1.63e-05	0.00966	0.0367	3.64	45	7.2e-08	4.79	LV	CELLTYPE	control_TTN	12	18	Mural
MERTK	1.6	4.19e-05	0.057	0.19	6.04	38.8	3.14e-07	4.38	LV	CELLTYPE	control_TTN	12	18	Mural
ADAMTS9-AS2	1.55	1.66e-06	0.636	2.32	9.62	62.5	1.91e-09	5.78	LV	CELLTYPE	control_TTN	12	18	Mural
TMEM51-AS1	1.55	6.88e-06	0.00669	0.0246	3.17	50.6	2.09e-08	5.16	LV	CELLTYPE	control_TTN	12	18	Mural
NNMT	1.54	0.00628	0.107	0.298	6.77	13.9	0.00064	2.2	LV	CELLTYPE	control_TTN	12	18	Mural
PLD5	1.51	7.54e-07	0.0417	0.147	5.71	71.2	4e-10	6.12	LV	CELLTYPE	control_TTN	12	18	Mural
CCDC68	1.48	0.000818	0.00469	0.0148	2.61	22.4	3.25e-05	3.09	LV	CELLTYPE	control_TTN	12	18	Mural
MTSS1	1.48	5.73e-05	0.152	0.492	7.41	36.7	5.42e-07	4.24	LV	CELLTYPE	control_TTN	12	18	Mural
KCNQ3	1.47	4.72e-05	0.114	0.359	7	38	3.88e-07	4.33	LV	CELLTYPE	control_TTN	12	18	Mural
KALRN	1.46	2.07e-05	0.687	2.12	9.56	43.4	1.04e-07	4.68	LV	CELLTYPE	control_TTN	12	18	Mural
AFF2	1.43	0.00207	0.0143	0.0472	4.15	18.5	0.000122	2.68	LV	CELLTYPE	control_TTN	12	18	Mural
AP000777.3	1.43	0.000169	0.00526	0.0179	2.76	30.6	2.77e-06	3.77	LV	CELLTYPE	control_TTN	12	18	Mural
MELTF-AS1	1.43	0.00277	0.00585	0.0166	2.82	17.3	0.000186	2.56	LV	CELLTYPE	control_TTN	12	18	Mural
RANBP3L	1.43	0.000209	0.0261	0.0803	4.87	29.4	3.83e-06	3.68	LV	CELLTYPE	control_TTN	12	18	Mural
NAA11	1.42	0.00416	0.00901	0.0297	3.53	15.6	0.000342	2.38	LV	CELLTYPE	control_TTN	12	18	Mural
ARHGEF7-AS2	1.41	0.00122	0.0114	0.0276	3.59	20.7	5.67e-05	2.91	LV	CELLTYPE	control_TTN	12	18	Mural
SLC38A11	1.41	0.00432	0.206	0.568	7.76	15.4	0.000362	2.36	LV	CELLTYPE	control_TTN	12	18	Mural
NRK	1.39	0.00215	0.0206	0.061	4.51	18.3	0.000128	2.67	LV	CELLTYPE	control_TTN	12	18	Mural
CTDSPL	1.38	9.08e-07	0.111	0.325	6.88	67.8	7.22e-10	6.04	LV	CELLTYPE	control_TTN	12	18	Mural
AL355974.2	1.37	0.00292	0.00721	0.0248	3.18	17	0.000201	2.54	LV	CELLTYPE	control_TTN	12	18	Mural
ABTB2	1.36	0.00319	0.0739	0.252	6.45	16.7	0.000229	2.5	LV	CELLTYPE	control_TTN	12	18	Mural
PPM1H	1.36	3.7e-05	0.0193	0.0606	4.5	39.5	2.65e-07	4.43	LV	CELLTYPE	control_TTN	12	18	Mural
AC002546.1	1.35	0.00156	0.0819	0.224	6.41	19.6	8.13e-05	2.81	LV	CELLTYPE	control_TTN	12	18	Mural
KLF15	1.35	0.000502	0.00591	0.017	2.85	24.8	1.54e-05	3.3	LV	CELLTYPE	control_TTN	12	18	Mural
TOGARAM2	1.35	0.000273	0.027	0.0809	4.93	27.9	6.03e-06	3.56	LV	CELLTYPE	control_TTN	12	18	Mural
PLCB1	1.34	5.48e-05	0.0789	0.24	6.42	37	4.95e-07	4.26	LV	CELLTYPE	control_TTN	12	18	Mural
EGFR	1.33	3.81e-06	0.252	0.702	8.01	56.3	6.39e-09	5.42	LV	CELLTYPE	control_TTN	12	18	Mural
FAM53B-AS1	1.33	0.00034	0.00446	0.013	2.5	26.8	8.23e-06	3.47	LV	CELLTYPE	control_TTN	12	18	Mural
NCKIPSD	1.32	7.46e-05	0.0254	0.0801	4.84	35.2	7.91e-07	4.13	LV	CELLTYPE	control_TTN	12	18	Mural
AC063944.3	1.31	0.00363	0.00378	0.0135	2.42	16.2	0.000276	2.44	LV	CELLTYPE	control_TTN	12	18	Mural
ADARB2	1.31	0.0026	0.0781	0.243	6.46	17.5	0.000171	2.58	LV	CELLTYPE	control_TTN	12	18	Mural
FBXO32	1.31	3.19e-06	0.0892	0.274	6.61	58.4	4.23e-09	5.5	LV	CELLTYPE	control_TTN	12	18	Mural
PLXNA2	1.31	5.26e-06	0.0307	0.0881	5.05	53.4	1.16e-08	5.28	LV	CELLTYPE	control_TTN	12	18	Mural
DOCK8	1.3	0.000196	0.0814	0.234	6.43	29.8	3.47e-06	3.71	LV	CELLTYPE	control_TTN	12	18	Mural
PID1	1.3	0.000146	0.153	0.44	7.28	31.4	2.18e-06	3.84	LV	CELLTYPE	control_TTN	12	18	Mural
NTRK2	1.29	0.000388	0.0271	0.0822	4.9	26.1	1.01e-05	3.41	LV	CELLTYPE	control_TTN	12	18	Mural
SAMHD1	1.29	0.000221	0.0986	0.297	6.75	29.1	4.18e-06	3.66	LV	CELLTYPE	control_TTN	12	18	Mural
RCAN2	1.28	8.29e-07	0.664	1.83	9.41	69	5.86e-10	6.08	LV	CELLTYPE	control_TTN	12	18	Mural
EFNB2	1.27	0.00239	0.0131	0.0314	3.76	17.9	0.000149	2.62	LV	CELLTYPE	control_TTN	12	18	Mural
MAP2K6	1.26	0.000706	0.132	0.304	6.94	23.1	2.61e-05	3.15	LV	CELLTYPE	control_TTN	12	18	Mural
AC018616.1	1.25	0.000609	0.106	0.247	6.67	23.8	2.08e-05	3.22	LV	CELLTYPE	control_TTN	12	18	Mural
ALDH1L1	1.23	0.000638	0.00858	0.0247	3.35	23.6	2.24e-05	3.19	LV	CELLTYPE	control_TTN	12	18	Mural
LONRF2	1.23	0.000115	0.00616	0.0172	2.89	32.7	1.56e-06	3.94	LV	CELLTYPE	control_TTN	12	18	Mural
SNHG22	1.23	4.43e-05	0.0148	0.0423	4	38.4	3.5e-07	4.35	LV	CELLTYPE	control_TTN	12	18	Mural
BMP2	1.22	0.000675	0.0149	0.04	4	23.3	2.42e-05	3.17	LV	CELLTYPE	control_TTN	12	18	Mural
SPSB1	1.22	9.53e-05	0.0339	0.0962	5.14	33.8	1.16e-06	4.02	LV	CELLTYPE	control_TTN	12	18	Mural
PPP1CB	1.21	0.000153	0.124	0.333	6.97	31.2	2.31e-06	3.82	LV	CELLTYPE	control_TTN	12	18	Mural
PTPN13	1.21	1.18e-05	0.23	0.637	7.88	47.8	3.88e-08	4.93	LV	CELLTYPE	control_TTN	12	18	Mural
SUSD5	1.21	0.0132	0.0159	0.0466	4.11	11.2	0.00187	1.88	LV	CELLTYPE	control_TTN	12	18	Mural
ZBTB7C	1.21	0.000764	0.0605	0.163	5.96	22.7	2.94e-05	3.12	LV	CELLTYPE	control_TTN	12	18	Mural
LDLRAD4	1.2	2.4e-05	0.0338	0.0955	5.18	42.4	1.33e-07	4.62	LV	CELLTYPE	control_TTN	12	18	Mural
PLXDC2	1.19	6.26e-06	0.198	0.539	7.73	51.8	1.61e-08	5.2	LV	CELLTYPE	control_TTN	12	18	Mural
AL365181.4	1.18	0.0054	0.00639	0.018	2.95	14.5	0.000506	2.27	LV	CELLTYPE	control_TTN	12	18	Mural
TCTEX1D1	1.17	0.00581	0.00665	0.0154	2.89	14.2	0.000568	2.24	LV	CELLTYPE	control_TTN	12	18	Mural
TUB	1.17	0.000778	0.00963	0.0297	3.47	22.6	3.05e-05	3.11	LV	CELLTYPE	control_TTN	12	18	Mural
CACNA1A	1.16	2.79e-05	0.0488	0.138	5.72	41.4	1.68e-07	4.55	LV	CELLTYPE	control_TTN	12	18	Mural
EPHA4	1.16	0.000421	0.0185	0.0528	4.3	25.6	1.18e-05	3.38	LV	CELLTYPE	control_TTN	12	18	Mural
LINC01515	1.16	0.0276	0.007	0.0195	3.08	8.71	0.00549	1.56	LV	CELLTYPE	control_TTN	12	18	Mural
REPS2	1.16	0.000283	0.0153	0.0419	4.06	27.6	6.55e-06	3.55	LV	CELLTYPE	control_TTN	12	18	Mural
FLT1	1.15	0.000678	0.429	1.25	8.87	23.3	2.45e-05	3.17	LV	CELLTYPE	control_TTN	12	18	Mural
ICA1L	1.15	5.82e-06	0.0563	0.137	5.79	52.7	1.34e-08	5.24	LV	CELLTYPE	control_TTN	12	18	Mural
LRP11	1.15	5.49e-05	0.0138	0.0398	3.88	36.9	5.09e-07	4.26	LV	CELLTYPE	control_TTN	12	18	Mural
NTRK3	1.15	0.00153	0.11	0.253	6.68	19.7	7.86e-05	2.82	LV	CELLTYPE	control_TTN	12	18	Mural
AC002066.1	1.14	0.000921	0.0414	0.112	5.46	21.9	3.87e-05	3.04	LV	CELLTYPE	control_TTN	12	18	Mural
AC007262.2	1.14	0.00028	0.0196	0.0495	4.36	27.7	6.37e-06	3.55	LV	CELLTYPE	control_TTN	12	18	Mural
GPC6	1.14	0.000585	0.0604	0.179	6.03	24	1.93e-05	3.23	LV	CELLTYPE	control_TTN	12	18	Mural
SULF1	1.14	0.0234	0.00621	0.0185	2.9	9.24	0.00434	1.63	LV	CELLTYPE	control_TTN	12	18	Mural
LAMB1	1.13	0.00472	0.277	0.661	8.04	15.1	0.000416	2.33	LV	CELLTYPE	control_TTN	12	18	Mural
SH3RF3	1.13	0.00105	0.0552	0.128	5.66	21.3	4.62e-05	2.98	LV	CELLTYPE	control_TTN	12	18	Mural
ABAT	1.12	4.42e-05	0.013	0.0354	3.82	38.5	3.44e-07	4.35	LV	CELLTYPE	control_TTN	12	18	Mural
BTN3A1	1.12	0.00408	0.0071	0.0168	2.91	15.7	0.000329	2.39	LV	CELLTYPE	control_TTN	12	18	Mural
SCN7A	1.12	0.000353	0.704	1.86	9.47	26.6	8.71e-06	3.45	LV	CELLTYPE	control_TTN	12	18	Mural
SMAD9	1.12	0.00232	0.00624	0.0155	2.78	18	0.000141	2.64	LV	CELLTYPE	control_TTN	12	18	Mural
AGFG2	1.11	0.000449	0.00701	0.0175	2.95	25.3	1.29e-05	3.35	LV	CELLTYPE	control_TTN	12	18	Mural
EEF1A2	1.11	0.0179	0.0192	0.0565	4.37	10.1	0.00294	1.75	LV	CELLTYPE	control_TTN	12	18	Mural
RGS11	1.11	5.93e-05	0.0219	0.0618	4.6	36.5	5.71e-07	4.23	LV	CELLTYPE	control_TTN	12	18	Mural
SLC1A3	1.11	0.0105	0.0338	0.0919	5.19	12.1	0.00133	1.98	LV	CELLTYPE	control_TTN	12	18	Mural
TMEM51	1.11	1.82e-05	0.0734	0.191	6.2	44.3	8.4e-08	4.74	LV	CELLTYPE	control_TTN	12	18	Mural
AC087565.2	1.1	0.00415	0.0137	0.0298	3.75	15.6	0.000339	2.38	LV	CELLTYPE	control_TTN	12	18	Mural
ALDH6A1	1.1	5.06e-05	0.0131	0.0378	3.86	37.5	4.34e-07	4.3	LV	CELLTYPE	control_TTN	12	18	Mural
FHL5	1.1	0.00118	0.271	0.62	7.98	20.8	5.41e-05	2.93	LV	CELLTYPE	control_TTN	12	18	Mural
LINC01568	1.1	0.00028	0.151	0.33	7.12	27.7	6.38e-06	3.55	LV	CELLTYPE	control_TTN	12	18	Mural
TFCP2L1	1.1	0.00457	0.00542	0.0143	2.67	15.2	0.000395	2.34	LV	CELLTYPE	control_TTN	12	18	Mural
ABCA10	1.09	0.000125	0.0897	0.218	6.43	32.2	1.77e-06	3.9	LV	CELLTYPE	control_TTN	12	18	Mural
CNKSR2	1.09	0.013	0.00755	0.0187	3.02	11.3	0.00181	1.89	LV	CELLTYPE	control_TTN	12	18	Mural
ITGA4	1.09	0.000396	0.0121	0.0304	3.68	26	1.07e-05	3.4	LV	CELLTYPE	control_TTN	12	18	Mural
MRC1	1.09	0.00536	0.00805	0.021	3.15	14.6	0.000501	2.27	LV	CELLTYPE	control_TTN	12	18	Mural
YPEL1	1.09	2.4e-05	0.0181	0.047	4.23	42.4	1.32e-07	4.62	LV	CELLTYPE	control_TTN	12	18	Mural
ATP10D	1.08	6.37e-07	0.143	0.349	7.14	74.6	2.25e-10	6.2	LV	CELLTYPE	control_TTN	12	18	Mural
FOXO3	1.08	2.27e-05	0.38	1	8.56	42.9	1.16e-07	4.64	LV	CELLTYPE	control_TTN	12	18	Mural
HAPLN2	1.08	0.00695	0.0583	0.112	5.66	13.6	0.000731	2.16	LV	CELLTYPE	control_TTN	12	18	Mural
IRAK3	1.08	1.54e-05	0.105	0.232	6.55	45.6	6.35e-08	4.81	LV	CELLTYPE	control_TTN	12	18	Mural
TRIM22	1.08	0.000197	0.0625	0.157	5.95	29.8	3.51e-06	3.71	LV	CELLTYPE	control_TTN	12	18	Mural
AC007614.1	1.07	0.0186	0.0246	0.0677	4.67	9.99	0.00315	1.73	LV	CELLTYPE	control_TTN	12	18	Mural
AC019197.1	1.07	0.00382	0.221	0.464	7.65	16	0.000299	2.42	LV	CELLTYPE	control_TTN	12	18	Mural
FGF14	1.06	0.00545	0.0182	0.0473	4.23	14.5	0.000513	2.26	LV	CELLTYPE	control_TTN	12	18	Mural
L3MBTL4	1.06	0.000246	0.0561	0.142	5.8	28.4	5.22e-06	3.61	LV	CELLTYPE	control_TTN	12	18	Mural
PIP4K2A	1.06	2.32e-05	0.144	0.363	7.14	42.8	1.21e-07	4.64	LV	CELLTYPE	control_TTN	12	18	Mural
TMTC1	1.06	0.000474	0.67	1.63	9.31	25	1.42e-05	3.32	LV	CELLTYPE	control_TTN	12	18	Mural
AC027117.2	1.05	0.0008	0.0295	0.0663	4.79	22.5	3.16e-05	3.1	LV	CELLTYPE	control_TTN	12	18	Mural
AC103739.2	1.05	0.00734	0.0152	0.0282	3.81	13.4	0.000785	2.13	LV	CELLTYPE	control_TTN	12	18	Mural
ANKS1A	1.05	6.69e-05	0.521	1.23	8.94	35.8	6.74e-07	4.17	LV	CELLTYPE	control_TTN	12	18	Mural
FP325318.1	1.05	0.033	0.0111	0.0241	3.52	8.15	0.00705	1.48	LV	CELLTYPE	control_TTN	12	18	Mural
MYH11	1.05	0.027	0.306	0.611	8	8.77	0.00533	1.57	LV	CELLTYPE	control_TTN	12	18	Mural
NHSL1	1.05	0.000229	0.146	0.347	7.12	29	4.41e-06	3.64	LV	CELLTYPE	control_TTN	12	18	Mural
NOS1AP	1.05	0.0145	0.0164	0.0378	3.97	10.9	0.00216	1.84	LV	CELLTYPE	control_TTN	12	18	Mural
AC007681.1	1.04	0.00038	0.0257	0.0599	4.63	26.2	9.81e-06	3.42	LV	CELLTYPE	control_TTN	12	18	Mural
AC092114.1	1.04	0.000609	0.0384	0.0936	5.26	23.8	2.07e-05	3.22	LV	CELLTYPE	control_TTN	12	18	Mural
DUBR	1.04	0.00204	0.362	0.776	8.31	18.5	0.000119	2.69	LV	CELLTYPE	control_TTN	12	18	Mural
SCN3A	1.04	0.000256	0.21	0.477	7.63	28.2	5.56e-06	3.59	LV	CELLTYPE	control_TTN	12	18	Mural
ZNF471	1.04	1.49e-05	0.0377	0.0809	5.11	46	5.68e-08	4.83	LV	CELLTYPE	control_TTN	12	18	Mural
AL499616.1	1.03	0.000771	0.539	0.904	8.72	22.6	3.01e-05	3.11	LV	CELLTYPE	control_TTN	12	18	Mural
C9orf84	1.03	1.82e-05	0.105	0.233	6.61	44.3	8.55e-08	4.74	LV	CELLTYPE	control_TTN	12	18	Mural
LINC01135	1.03	0.00513	0.00706	0.0174	2.94	14.8	0.000467	2.29	LV	CELLTYPE	control_TTN	12	18	Mural
RNF115	1.03	1.66e-06	0.218	0.546	7.74	62.6	1.89e-09	5.78	LV	CELLTYPE	control_TTN	12	18	Mural
BACH2	1.02	0.000119	0.0615	0.155	5.93	32.4	1.66e-06	3.92	LV	CELLTYPE	control_TTN	12	18	Mural
FAM214A	1.02	4.84e-06	0.108	0.26	6.7	54.6	8.97e-09	5.32	LV	CELLTYPE	control_TTN	12	18	Mural
LINC00886	1.02	0.00128	0.0294	0.0721	4.83	20.5	6.1e-05	2.89	LV	CELLTYPE	control_TTN	12	18	Mural
OPN4	1.02	0.0131	0.0127	0.0359	3.81	11.3	0.00183	1.88	LV	CELLTYPE	control_TTN	12	18	Mural
SCARA3	1.02	0.00542	0.0103	0.0256	3.39	14.5	0.000509	2.27	LV	CELLTYPE	control_TTN	12	18	Mural
WDR78	1.02	0.000278	0.0714	0.165	6.07	27.8	6.22e-06	3.56	LV	CELLTYPE	control_TTN	12	18	Mural
ZNF704	1.02	6.88e-06	0.248	0.593	7.9	50.9	1.96e-08	5.16	LV	CELLTYPE	control_TTN	12	18	Mural
CRACR2A	1.01	0.00301	0.0552	0.117	5.67	16.9	0.000211	2.52	LV	CELLTYPE	control_TTN	12	18	Mural
RCBTB1	1.01	5.06e-05	0.0413	0.0875	5.24	37.5	4.42e-07	4.3	LV	CELLTYPE	control_TTN	12	18	Mural
ZDHHC11B	1	0.0233	0.0082	0.0241	3.19	9.27	0.0043	1.63	LV	CELLTYPE	control_TTN	12	18	Mural
SLC38A2	0.999	0.00387	0.42	0.849	8.49	15.9	0.000305	2.41	LV	CELLTYPE	control_TTN	12	18	Mural
PNPLA7	0.997	0.000726	0.0168	0.0438	4.1	22.9	2.73e-05	3.14	LV	CELLTYPE	control_TTN	12	18	Mural
AC099791.2	0.995	0.0179	0.0128	0.0236	3.57	10.2	0.00293	1.75	LV	CELLTYPE	control_TTN	12	18	Mural
FOXO1	0.995	8.29e-07	0.123	0.305	6.91	69.5	5.42e-10	6.08	LV	CELLTYPE	control_TTN	12	18	Mural
ANKRD6	0.993	1.54e-05	0.0635	0.148	5.92	45.6	6.32e-08	4.81	LV	CELLTYPE	control_TTN	12	18	Mural
GOLGA8B	0.993	0.029	0.0114	0.0279	3.54	8.56	0.00587	1.54	LV	CELLTYPE	control_TTN	12	18	Mural
AL162586.1	0.991	0.00532	0.00677	0.0172	2.91	14.6	0.000492	2.27	LV	CELLTYPE	control_TTN	12	18	Mural
SLC25A29	0.991	0.000251	0.0129	0.0321	3.72	28.3	5.41e-06	3.6	LV	CELLTYPE	control_TTN	12	18	Mural
TRIM5	0.989	0.000411	0.059	0.129	5.77	25.8	1.13e-05	3.39	LV	CELLTYPE	control_TTN	12	18	Mural
LAMA2	0.98	0.00927	0.919	2.35	9.79	12.5	0.0011	2.03	LV	CELLTYPE	control_TTN	12	18	Mural
FAM66C	0.975	0.00205	0.0119	0.0256	3.56	18.5	0.000119	2.69	LV	CELLTYPE	control_TTN	12	18	Mural
ARHGAP10	0.974	4.77e-05	1.58	3.48	10.5	37.9	4e-07	4.32	LV	CELLTYPE	control_TTN	12	18	Mural
LEPR	0.972	0.000169	0.0286	0.0677	4.8	30.6	2.74e-06	3.77	LV	CELLTYPE	control_TTN	12	18	Mural
MB	0.971	0.000685	0.24	0.685	8.1	23.2	2.51e-05	3.16	LV	CELLTYPE	control_TTN	12	18	Mural
HCLS1	0.969	0.00357	0.00611	0.0138	2.7	16.3	0.000267	2.45	LV	CELLTYPE	control_TTN	12	18	Mural
SEMA6D	0.966	0.00253	0.022	0.0515	4.48	17.6	0.000164	2.6	LV	CELLTYPE	control_TTN	12	18	Mural
ALOX12-AS1	0.963	0.00121	0.0403	0.0946	5.25	20.8	5.57e-05	2.92	LV	CELLTYPE	control_TTN	12	18	Mural
SAP25	0.963	0.000815	0.0107	0.0241	3.44	22.4	3.23e-05	3.09	LV	CELLTYPE	control_TTN	12	18	Mural
MIR503HG	0.962	0.00576	0.0125	0.0254	3.58	14.3	0.000557	2.24	LV	CELLTYPE	control_TTN	12	18	Mural
AC025917.1	0.96	0.00016	0.0169	0.0354	4.03	30.9	2.51e-06	3.8	LV	CELLTYPE	control_TTN	12	18	Mural
MAP6	0.957	0.00239	0.0111	0.0252	3.46	17.9	0.000149	2.62	LV	CELLTYPE	control_TTN	12	18	Mural
MBOAT2	0.953	6.88e-06	0.0302	0.0664	4.86	50.6	2.09e-08	5.16	LV	CELLTYPE	control_TTN	12	18	Mural
TACR1	0.948	0.000765	0.0801	0.156	6.11	22.7	2.96e-05	3.12	LV	CELLTYPE	control_TTN	12	18	Mural
CHST10	0.946	0.00586	0.00623	0.0144	2.68	14.2	0.000575	2.23	LV	CELLTYPE	control_TTN	12	18	Mural
JADE1	0.943	0.00174	0.132	0.299	6.89	19.2	9.46e-05	2.76	LV	CELLTYPE	control_TTN	12	18	Mural
PRLR	0.94	0.00234	0.0458	0.101	5.42	18	0.000143	2.63	LV	CELLTYPE	control_TTN	12	18	Mural
CLMN	0.939	8.18e-05	0.873	1.97	9.64	34.6	9.38e-07	4.09	LV	CELLTYPE	control_TTN	12	18	Mural
SERPINI2	0.939	0.0338	0.00647	0.0168	2.84	8.06	0.00732	1.47	LV	CELLTYPE	control_TTN	12	18	Mural
SLC22A18	0.936	0.0356	0.00649	0.0158	2.77	7.91	0.00785	1.45	LV	CELLTYPE	control_TTN	12	18	Mural
AC110285.2	0.933	0.0148	0.00922	0.0214	3.24	10.8	0.00222	1.83	LV	CELLTYPE	control_TTN	12	18	Mural
PTPN14	0.933	3.37e-06	0.0716	0.167	6.1	57.2	5.36e-09	5.47	LV	CELLTYPE	control_TTN	12	18	Mural
LRRC17	0.93	0.00285	0.0525	0.126	5.69	17.1	0.000195	2.54	LV	CELLTYPE	control_TTN	12	18	Mural
AL445465.1	0.928	0.0252	0.0193	0.0403	4.15	9.01	0.00481	1.6	LV	CELLTYPE	control_TTN	12	18	Mural
DOCK9	0.92	0.000717	0.142	0.334	7.1	23	2.69e-05	3.14	LV	CELLTYPE	control_TTN	12	18	Mural
CLEC20A	0.919	0.000302	0.0387	0.081	5.16	27.4	7.05e-06	3.52	LV	CELLTYPE	control_TTN	12	18	Mural
MARC1	0.918	0.000143	0.0125	0.0288	3.65	31.6	2.12e-06	3.84	LV	CELLTYPE	control_TTN	12	18	Mural
THSD7A	0.917	0.00753	0.177	0.342	7.22	13.3	0.000809	2.12	LV	CELLTYPE	control_TTN	12	18	Mural
AC245060.5	0.916	0.00307	0.00815	0.0175	3.01	16.9	0.000215	2.51	LV	CELLTYPE	control_TTN	12	18	Mural
ST8SIA6-AS1	0.916	0.0295	0.00812	0.0168	2.96	8.5	0.00602	1.53	LV	CELLTYPE	control_TTN	12	18	Mural
SLC4A7	0.915	0.000968	0.172	0.356	7.24	21.7	4.1e-05	3.01	LV	CELLTYPE	control_TTN	12	18	Mural
AC023644.1	0.914	0.0157	0.00696	0.0165	2.91	10.6	0.00242	1.81	LV	CELLTYPE	control_TTN	12	18	Mural
FAM66D	0.914	0.0152	0.0154	0.0293	3.84	10.7	0.00229	1.82	LV	CELLTYPE	control_TTN	12	18	Mural
ZNF483	0.911	0.000373	0.0397	0.0802	5.15	26.4	9.46e-06	3.43	LV	CELLTYPE	control_TTN	12	18	Mural
ATP9A	0.91	0.00428	0.0253	0.0648	4.65	15.5	0.000356	2.37	LV	CELLTYPE	control_TTN	12	18	Mural
LINC00240	0.908	0.000738	0.02	0.0393	4.22	22.9	2.81e-05	3.13	LV	CELLTYPE	control_TTN	12	18	Mural
CABP1	0.906	0.00278	0.0281	0.0598	4.69	17.2	0.000187	2.56	LV	CELLTYPE	control_TTN	12	18	Mural
RFTN2	0.906	0.000337	0.0847	0.178	6.24	26.9	8.14e-06	3.47	LV	CELLTYPE	control_TTN	12	18	Mural
SMAD1	0.903	0.00128	0.00741	0.0159	2.93	20.5	6.09e-05	2.89	LV	CELLTYPE	control_TTN	12	18	Mural
DIP2C	0.9	2.97e-05	0.149	0.322	7.06	40.9	1.87e-07	4.53	LV	CELLTYPE	control_TTN	12	18	Mural
NFASC	0.898	0.000396	0.523	1.13	8.87	26	1.06e-05	3.4	LV	CELLTYPE	control_TTN	12	18	Mural
RPS6KA2	0.898	0.000209	0.104	0.241	6.63	29.4	3.84e-06	3.68	LV	CELLTYPE	control_TTN	12	18	Mural
AC063944.1	0.897	0.0271	0.142	0.268	6.9	8.76	0.00537	1.57	LV	CELLTYPE	control_TTN	12	18	Mural
KLHL29	0.896	0.00242	0.0632	0.149	5.93	17.9	0.000151	2.62	LV	CELLTYPE	control_TTN	12	18	Mural
CCND3	0.895	0.000544	0.148	0.352	7.15	24.4	1.74e-05	3.26	LV	CELLTYPE	control_TTN	12	18	Mural
TRANK1	0.892	0.00173	0.031	0.0646	4.82	19.2	9.38e-05	2.76	LV	CELLTYPE	control_TTN	12	18	Mural
CPM	0.888	0.0141	0.847	1.95	9.65	11	0.00207	1.85	LV	CELLTYPE	control_TTN	12	18	Mural
LPP-AS1	0.888	0.0217	0.0256	0.0439	4.45	9.49	0.0039	1.66	LV	CELLTYPE	control_TTN	12	18	Mural
ITGA8	0.887	0.0337	0.0914	0.182	6.35	8.07	0.00729	1.47	LV	CELLTYPE	control_TTN	12	18	Mural
AC011405.1	0.884	0.002	0.0306	0.0611	4.81	18.7	0.000114	2.7	LV	CELLTYPE	control_TTN	12	18	Mural
UPP2	0.883	0.00509	0.0124	0.0273	3.61	14.8	0.000463	2.29	LV	CELLTYPE	control_TTN	12	18	Mural
AL139807.1	0.881	0.0133	0.0379	0.0741	5.06	11.2	0.00189	1.88	LV	CELLTYPE	control_TTN	12	18	Mural
FOXP4	0.881	0.0155	0.00753	0.019	2.97	10.7	0.00237	1.81	LV	CELLTYPE	control_TTN	12	18	Mural
CCDC122	0.879	0.00197	0.0386	0.0751	5.1	18.7	0.000111	2.71	LV	CELLTYPE	control_TTN	12	18	Mural
NCOA3	0.879	0.00023	0.263	0.575	7.89	28.8	4.6e-06	3.64	LV	CELLTYPE	control_TTN	12	18	Mural
OGFRL1	0.873	0.00147	0.0871	0.161	6.17	19.9	7.38e-05	2.83	LV	CELLTYPE	control_TTN	12	18	Mural
GRB10	0.869	7.56e-05	0.0627	0.137	5.83	35.1	8.15e-07	4.12	LV	CELLTYPE	control_TTN	12	18	Mural
AL591845.1	0.866	0.00933	0.00956	0.0192	3.22	12.5	0.00111	2.03	LV	CELLTYPE	control_TTN	12	18	Mural
ZMAT1	0.865	0.00118	0.0209	0.0425	4.25	20.9	5.39e-05	2.93	LV	CELLTYPE	control_TTN	12	18	Mural
C1orf195	0.863	0.002	0.0147	0.0305	3.8	18.6	0.000115	2.7	LV	CELLTYPE	control_TTN	12	18	Mural
TUBA1C	0.862	0.000413	0.0615	0.125	5.73	25.8	1.14e-05	3.38	LV	CELLTYPE	control_TTN	12	18	Mural
FAM186A	0.857	0.0054	0.00771	0.0161	2.93	14.5	0.000506	2.27	LV	CELLTYPE	control_TTN	12	18	Mural
MAN1A1	0.854	5.48e-05	0.113	0.254	6.74	37	4.95e-07	4.26	LV	CELLTYPE	control_TTN	12	18	Mural
ALDH1L2	0.849	0.002	0.061	0.121	5.73	18.6	0.000115	2.7	LV	CELLTYPE	control_TTN	12	18	Mural
ETV5	0.849	0.00118	0.0321	0.0657	4.87	20.9	5.39e-05	2.93	LV	CELLTYPE	control_TTN	12	18	Mural
GLYATL2	0.849	0.0116	0.0117	0.0253	3.47	11.8	0.00151	1.94	LV	CELLTYPE	control_TTN	12	18	Mural
STK17B	0.848	0.000481	0.0126	0.0292	3.65	24.9	1.46e-05	3.32	LV	CELLTYPE	control_TTN	12	18	Mural
TMC3-AS1	0.848	0.0217	0.00629	0.0137	2.68	9.47	0.00393	1.66	LV	CELLTYPE	control_TTN	12	18	Mural
RASAL2	0.847	2.75e-05	1.25	2.65	10.1	41.5	1.62e-07	4.56	LV	CELLTYPE	control_TTN	12	18	Mural
PARD3B	0.845	5.13e-06	0.221	0.485	7.66	53.7	1.09e-08	5.29	LV	CELLTYPE	control_TTN	12	18	Mural
WNK3	0.845	0.00926	0.0151	0.034	3.86	12.5	0.0011	2.03	LV	CELLTYPE	control_TTN	12	18	Mural
TEX29	0.844	0.00581	0.0111	0.0227	3.43	14.2	0.000567	2.24	LV	CELLTYPE	control_TTN	12	18	Mural
ZNF844	0.844	0.00114	0.0206	0.0408	4.19	21	5.09e-05	2.94	LV	CELLTYPE	control_TTN	12	18	Mural
PIWIL4	0.843	0.000402	0.0184	0.0382	4.06	25.9	1.09e-05	3.4	LV	CELLTYPE	control_TTN	12	18	Mural
TMCC3	0.843	0.00156	0.0136	0.0305	3.73	19.6	8.12e-05	2.81	LV	CELLTYPE	control_TTN	12	18	Mural
IP6K3	0.842	0.0418	0.00761	0.0181	2.99	7.39	0.00996	1.38	LV	CELLTYPE	control_TTN	12	18	Mural
PDGFC	0.84	0.0185	0.0164	0.0381	4.03	10	0.00313	1.73	LV	CELLTYPE	control_TTN	12	18	Mural
SPATA18	0.837	0.0314	0.00702	0.015	2.83	8.31	0.00655	1.5	LV	CELLTYPE	control_TTN	12	18	Mural
SLC6A1	0.836	0.00769	0.0724	0.147	6	13.2	0.000834	2.11	LV	CELLTYPE	control_TTN	12	18	Mural
AC025031.1	0.835	0.0413	0.00776	0.0159	2.9	7.43	0.00977	1.38	LV	CELLTYPE	control_TTN	12	18	Mural
CSAD	0.835	0.00033	0.113	0.223	6.62	27	7.91e-06	3.48	LV	CELLTYPE	control_TTN	12	18	Mural
AL121761.1	0.834	0.00217	0.0311	0.0627	4.78	18.3	0.000129	2.66	LV	CELLTYPE	control_TTN	12	18	Mural
CHST7	0.833	0.0152	0.0311	0.0688	4.89	10.7	0.00229	1.82	LV	CELLTYPE	control_TTN	12	18	Mural
TMEM9B-AS1	0.831	0.013	0.0143	0.029	3.75	11.3	0.00182	1.89	LV	CELLTYPE	control_TTN	12	18	Mural
KIAA1614	0.826	0.0011	0.01	0.0207	3.27	21.2	4.88e-05	2.96	LV	CELLTYPE	control_TTN	12	18	Mural
ZFHX3	0.826	0.00023	1.73	3.57	10.6	28.9	4.53e-06	3.64	LV	CELLTYPE	control_TTN	12	18	Mural
ZFAND5	0.822	0.00253	0.0655	0.149	5.95	17.6	0.000164	2.6	LV	CELLTYPE	control_TTN	12	18	Mural
BAIAP2L2	0.821	0.0113	0.0508	0.123	5.72	11.8	0.00146	1.95	LV	CELLTYPE	control_TTN	12	18	Mural
GRID2IP	0.82	0.0247	0.011	0.0235	3.43	9.08	0.00466	1.61	LV	CELLTYPE	control_TTN	12	18	Mural
NUMBL	0.817	0.000466	0.0279	0.0584	4.65	25.1	1.38e-05	3.33	LV	CELLTYPE	control_TTN	12	18	Mural
BBOF1	0.816	3.31e-06	0.0279	0.0598	4.7	57.6	4.98e-09	5.48	LV	CELLTYPE	control_TTN	12	18	Mural
PLPP3	0.816	0.0165	0.0596	0.141	5.84	10.4	0.00262	1.78	LV	CELLTYPE	control_TTN	12	18	Mural
TSC22D3	0.815	0.0048	0.0728	0.167	6.15	15	0.000429	2.32	LV	CELLTYPE	control_TTN	12	18	Mural
NEXN	0.813	0.0105	0.245	0.503	7.76	12.1	0.00132	1.98	LV	CELLTYPE	control_TTN	12	18	Mural
ZNF385D	0.812	0.000738	0.459	0.993	8.72	22.8	2.82e-05	3.13	LV	CELLTYPE	control_TTN	12	18	Mural
ADHFE1	0.81	0.0123	0.047	0.101	5.44	11.5	0.00168	1.91	LV	CELLTYPE	control_TTN	12	18	Mural
CEP350	0.81	0.000101	0.296	0.589	7.98	33.4	1.28e-06	4	LV	CELLTYPE	control_TTN	12	18	Mural
CNNM2	0.81	0.00516	0.127	0.295	6.94	14.7	0.000471	2.29	LV	CELLTYPE	control_TTN	12	18	Mural
TFDP2	0.808	0.000208	0.127	0.275	6.87	29.5	3.78e-06	3.68	LV	CELLTYPE	control_TTN	12	18	Mural
RNF217	0.807	0.00309	0.0246	0.0524	4.52	16.8	0.000218	2.51	LV	CELLTYPE	control_TTN	12	18	Mural
TBC1D1	0.807	3.93e-05	0.393	0.786	8.4	39.2	2.85e-07	4.41	LV	CELLTYPE	control_TTN	12	18	Mural
GNB5	0.806	3.08e-05	0.0299	0.0674	4.84	40.6	2.04e-07	4.51	LV	CELLTYPE	control_TTN	12	18	Mural
PRPS1	0.806	0.0103	0.0137	0.0305	3.71	12.1	0.00129	1.99	LV	CELLTYPE	control_TTN	12	18	Mural
KCNAB1	0.805	8.65e-05	1.27	2.61	10.1	34.2	1.02e-06	4.06	LV	CELLTYPE	control_TTN	12	18	Mural
SLC39A11	0.805	0.0142	0.433	0.94	8.59	11	0.0021	1.85	LV	CELLTYPE	control_TTN	12	18	Mural
AC108062.1	0.803	0.0125	0.0127	0.0291	3.65	11.5	0.0017	1.9	LV	CELLTYPE	control_TTN	12	18	Mural
CTNNAL1	0.803	0.000755	0.0354	0.0823	5.1	22.8	2.9e-05	3.12	LV	CELLTYPE	control_TTN	12	18	Mural
ABCA6	0.795	0.00578	0.0779	0.164	6.17	14.3	0.000561	2.24	LV	CELLTYPE	control_TTN	12	18	Mural
RRAS2	0.794	0.00016	0.039	0.0864	5.18	31	2.5e-06	3.8	LV	CELLTYPE	control_TTN	12	18	Mural
OR7C1	0.793	0.0498	0.00788	0.015	2.9	6.86	0.0127	1.3	LV	CELLTYPE	control_TTN	12	18	Mural
LINC01290	0.792	0.00308	0.0109	0.0224	3.37	16.8	0.000216	2.51	LV	CELLTYPE	control_TTN	12	18	Mural
DOK6	0.79	0.000968	0.196	0.405	7.47	21.7	4.11e-05	3.01	LV	CELLTYPE	control_TTN	12	18	Mural
MAML3	0.79	0.000151	0.16	0.345	7.22	31.3	2.27e-06	3.82	LV	CELLTYPE	control_TTN	12	18	Mural
MXD4	0.789	0.000479	0.0427	0.0819	5.2	25	1.44e-05	3.32	LV	CELLTYPE	control_TTN	12	18	Mural
CCDC149	0.786	0.00152	0.0308	0.06	4.74	19.8	7.79e-05	2.82	LV	CELLTYPE	control_TTN	12	18	Mural
CCDC3	0.786	0.0099	0.0896	0.189	6.31	12.3	0.00122	2	LV	CELLTYPE	control_TTN	12	18	Mural
RHOXF1-AS1	0.786	0.0108	0.0127	0.023	3.53	12	0.00138	1.97	LV	CELLTYPE	control_TTN	12	18	Mural
AC093110.1	0.784	0.0389	0.049	0.0734	5.21	7.62	0.00896	1.41	LV	CELLTYPE	control_TTN	12	18	Mural
BCL7A	0.784	7.28e-05	0.0188	0.0416	4.17	35.4	7.48e-07	4.14	LV	CELLTYPE	control_TTN	12	18	Mural
DOCK5	0.783	0.000125	0.0554	0.114	5.63	32.2	1.76e-06	3.9	LV	CELLTYPE	control_TTN	12	18	Mural
KCNAB1-AS2	0.783	0.02	0.0192	0.0323	4.05	9.74	0.0035	1.7	LV	CELLTYPE	control_TTN	12	18	Mural
EAF2	0.781	0.00613	0.00647	0.0151	2.76	14	0.000615	2.21	LV	CELLTYPE	control_TTN	12	18	Mural
AP000866.1	0.779	0.00999	0.007	0.0125	2.75	12.3	0.00123	2	LV	CELLTYPE	control_TTN	12	18	Mural
ERP27	0.778	0.026	0.00899	0.0166	3.09	8.91	0.00502	1.59	LV	CELLTYPE	control_TTN	12	18	Mural
FAT3	0.778	0.036	0.0139	0.0283	3.7	7.87	0.00799	1.44	LV	CELLTYPE	control_TTN	12	18	Mural
SERTAD2	0.776	2.4e-05	0.031	0.0647	4.84	42.3	1.36e-07	4.62	LV	CELLTYPE	control_TTN	12	18	Mural
HSPG2	0.775	0.00411	0.0412	0.0921	5.23	15.7	0.000334	2.39	LV	CELLTYPE	control_TTN	12	18	Mural
SLC25A45	0.775	0.00328	0.0299	0.0581	4.72	16.5	0.000241	2.48	LV	CELLTYPE	control_TTN	12	18	Mural
CDS2	0.773	0.00017	0.0895	0.199	6.39	30.6	2.79e-06	3.77	LV	CELLTYPE	control_TTN	12	18	Mural
KREMEN1	0.773	0.000396	0.0243	0.0491	4.49	26	1.05e-05	3.4	LV	CELLTYPE	control_TTN	12	18	Mural
FILIP1	0.772	7.25e-05	0.508	1.08	8.86	35.5	7.36e-07	4.14	LV	CELLTYPE	control_TTN	12	18	Mural
TXNRD3NB	0.771	0.0131	0.00699	0.0133	2.75	11.3	0.00184	1.88	LV	CELLTYPE	control_TTN	12	18	Mural
AC090115.1	0.77	0.00201	0.0177	0.0335	4.02	18.6	0.000116	2.7	LV	CELLTYPE	control_TTN	12	18	Mural
AP003469.4	0.769	0.0103	0.00713	0.014	2.75	12.1	0.00129	1.99	LV	CELLTYPE	control_TTN	12	18	Mural
MIR193BHG	0.768	0.0275	0.0142	0.0268	3.66	8.73	0.00545	1.56	LV	CELLTYPE	control_TTN	12	18	Mural
FOXN3	0.765	1.54e-05	0.333	0.711	8.26	45.5	6.41e-08	4.81	LV	CELLTYPE	control_TTN	12	18	Mural
SFMBT2	0.763	0.00128	0.0532	0.108	5.57	20.5	6.12e-05	2.89	LV	CELLTYPE	control_TTN	12	18	Mural
TENT4B	0.762	0.000101	0.096	0.199	6.42	33.3	1.31e-06	3.99	LV	CELLTYPE	control_TTN	12	18	Mural
AC079380.1	0.761	0.0386	0.00739	0.013	2.78	7.64	0.00887	1.41	LV	CELLTYPE	control_TTN	12	18	Mural
LINC01376	0.761	0.00172	0.0493	0.0946	5.42	19.3	9.28e-05	2.76	LV	CELLTYPE	control_TTN	12	18	Mural
LRIG3	0.761	0.000738	0.0201	0.0414	4.22	22.9	2.8e-05	3.13	LV	CELLTYPE	control_TTN	12	18	Mural
NAALADL2	0.761	0.000356	0.178	0.384	7.37	26.6	8.84e-06	3.45	LV	CELLTYPE	control_TTN	12	18	Mural
NPAS3	0.761	6.53e-05	0.243	0.489	7.74	36	6.52e-07	4.19	LV	CELLTYPE	control_TTN	12	18	Mural
TMEM108	0.759	0.00386	0.0509	0.108	5.54	15.9	0.000304	2.41	LV	CELLTYPE	control_TTN	12	18	Mural
JDP2	0.758	0.0123	0.0161	0.0307	3.84	11.5	0.00167	1.91	LV	CELLTYPE	control_TTN	12	18	Mural
PELI2	0.758	0.0131	0.275	0.511	7.83	11.3	0.00184	1.88	LV	CELLTYPE	control_TTN	12	18	Mural
ACADSB	0.757	0.000379	0.0226	0.048	4.4	26.3	9.68e-06	3.42	LV	CELLTYPE	control_TTN	12	18	Mural
IQCN	0.757	0.0486	0.00827	0.0157	2.99	6.93	0.0123	1.31	LV	CELLTYPE	control_TTN	12	18	Mural
PHF21B	0.757	0.000831	0.0214	0.044	4.3	22.3	3.36e-05	3.08	LV	CELLTYPE	control_TTN	12	18	Mural
FMO4	0.753	0.0026	0.0163	0.0313	3.89	17.5	0.000171	2.59	LV	CELLTYPE	control_TTN	12	18	Mural
ABCA5	0.752	6.38e-05	0.284	0.577	7.96	36.1	6.31e-07	4.2	LV	CELLTYPE	control_TTN	12	18	Mural
RAPGEF5	0.752	0.000632	0.47	0.95	8.69	23.6	2.22e-05	3.2	LV	CELLTYPE	control_TTN	12	18	Mural
SWAP70	0.752	0.00289	0.0891	0.174	6.23	17.1	0.000198	2.54	LV	CELLTYPE	control_TTN	12	18	Mural
TARID	0.752	0.00319	0.0525	0.105	5.55	16.7	0.00023	2.5	LV	CELLTYPE	control_TTN	12	18	Mural
PRICKLE1	0.751	0.016	0.034	0.0747	5	10.5	0.00249	1.8	LV	CELLTYPE	control_TTN	12	18	Mural
SPDYA	0.749	0.0173	0.0303	0.0562	4.7	10.3	0.00281	1.76	LV	CELLTYPE	control_TTN	12	18	Mural
AC055855.1	0.748	0.0482	0.00952	0.0154	3.06	6.96	0.0122	1.32	LV	CELLTYPE	control_TTN	12	18	Mural
KYAT1	0.748	0.00685	0.0301	0.0652	4.82	13.6	0.000718	2.16	LV	CELLTYPE	control_TTN	12	18	Mural
MFHAS1	0.748	0.00423	0.0194	0.0448	4.23	15.5	0.000351	2.37	LV	CELLTYPE	control_TTN	12	18	Mural
RMND5A	0.747	2.93e-05	0.0358	0.0705	4.97	41.1	1.79e-07	4.53	LV	CELLTYPE	control_TTN	12	18	Mural
SRSF12	0.746	0.0157	0.0228	0.0388	4.26	10.6	0.00242	1.81	LV	CELLTYPE	control_TTN	12	18	Mural
ZNF385D-AS1	0.745	0.0283	0.0155	0.0256	3.75	8.63	0.00569	1.55	LV	CELLTYPE	control_TTN	12	18	Mural
AL157392.5	0.744	0.000346	0.0288	0.0527	4.63	26.7	8.49e-06	3.46	LV	CELLTYPE	control_TTN	12	18	Mural
SLC24A3	0.744	0.012	0.116	0.236	6.71	11.6	0.00161	1.92	LV	CELLTYPE	control_TTN	12	18	Mural
AC136424.2	0.743	0.0437	0.0469	0.0682	5.15	7.26	0.0106	1.36	LV	CELLTYPE	control_TTN	12	18	Mural
ELF1	0.742	0.000231	0.249	0.482	7.71	28.8	4.68e-06	3.64	LV	CELLTYPE	control_TTN	12	18	Mural
SORT1	0.742	0.00108	0.121	0.226	6.65	21.2	4.77e-05	2.97	LV	CELLTYPE	control_TTN	12	18	Mural
AKAP6	0.741	0.0169	0.137	0.294	7	10.4	0.00269	1.77	LV	CELLTYPE	control_TTN	12	18	Mural
LIMD1	0.741	0.00585	0.148	0.286	6.99	14.2	0.000574	2.23	LV	CELLTYPE	control_TTN	12	18	Mural
LMCD1-AS1	0.741	0.0114	0.145	0.26	6.88	11.8	0.00149	1.94	LV	CELLTYPE	control_TTN	12	18	Mural
SESN3	0.739	0.0123	0.0237	0.0473	4.44	11.5	0.00167	1.91	LV	CELLTYPE	control_TTN	12	18	Mural
CCDC28A	0.738	0.000583	0.0282	0.0582	4.7	24.1	1.92e-05	3.23	LV	CELLTYPE	control_TTN	12	18	Mural
AC027808.1	0.734	0.00801	0.0203	0.0367	4.14	13.1	0.000885	2.1	LV	CELLTYPE	control_TTN	12	18	Mural
SLC19A2	0.733	0.014	0.0211	0.0426	4.24	11	0.00202	1.85	LV	CELLTYPE	control_TTN	12	18	Mural
TRAF3IP1	0.733	0.000174	0.0312	0.0586	4.76	30.4	2.91e-06	3.76	LV	CELLTYPE	control_TTN	12	18	Mural
LEKR1	0.73	0.0119	0.0203	0.0394	4.18	11.7	0.00157	1.93	LV	CELLTYPE	control_TTN	12	18	Mural
DDX60	0.728	0.00854	0.0223	0.0457	4.37	12.9	0.000973	2.07	LV	CELLTYPE	control_TTN	12	18	Mural
NCOA2	0.727	4.78e-05	0.46	0.906	8.63	37.8	4.06e-07	4.32	LV	CELLTYPE	control_TTN	12	18	Mural
PIGZ	0.727	0.000445	0.0189	0.0386	4.11	25.4	1.27e-05	3.35	LV	CELLTYPE	control_TTN	12	18	Mural
AC132872.1	0.726	0.0163	0.00888	0.0148	3.02	10.5	0.00257	1.79	LV	CELLTYPE	control_TTN	12	18	Mural
MYO1E	0.726	0.0102	0.0896	0.188	6.31	12.2	0.00127	1.99	LV	CELLTYPE	control_TTN	12	18	Mural
COPZ2	0.725	0.018	0.00859	0.0151	2.96	10.1	0.00297	1.74	LV	CELLTYPE	control_TTN	12	18	Mural
AC073050.1	0.724	0.00377	0.0198	0.0443	4.24	16	0.000292	2.42	LV	CELLTYPE	control_TTN	12	18	Mural
MAP3K3	0.724	9.69e-05	0.0966	0.188	6.38	33.7	1.19e-06	4.01	LV	CELLTYPE	control_TTN	12	18	Mural
RFTN1	0.724	0.002	0.214	0.443	7.57	18.6	0.000115	2.7	LV	CELLTYPE	control_TTN	12	18	Mural
AC079594.2	0.723	0.0316	0.0181	0.0307	3.93	8.29	0.00663	1.5	LV	CELLTYPE	control_TTN	12	18	Mural
CSRNP3	0.721	0.00597	0.101	0.193	6.47	14.1	0.000591	2.22	LV	CELLTYPE	control_TTN	12	18	Mural
LINC02482	0.721	0.0399	0.00776	0.016	2.98	7.54	0.0093	1.4	LV	CELLTYPE	control_TTN	12	18	Mural
NEXMIF	0.721	0.000908	0.017	0.0323	3.96	21.9	3.81e-05	3.04	LV	CELLTYPE	control_TTN	12	18	Mural
CAT	0.719	0.0016	0.0648	0.134	5.88	19.5	8.41e-05	2.8	LV	CELLTYPE	control_TTN	12	18	Mural
UPB1	0.718	0.0167	0.189	0.388	7.38	10.4	0.00266	1.78	LV	CELLTYPE	control_TTN	12	18	Mural
ZHX3	0.718	0.00124	0.242	0.427	7.6	20.6	5.81e-05	2.91	LV	CELLTYPE	control_TTN	12	18	Mural
FMN1	0.716	0.0211	0.0116	0.0254	3.46	9.58	0.00375	1.68	LV	CELLTYPE	control_TTN	12	18	Mural
CEP120	0.714	0.00117	0.0333	0.0622	4.82	20.9	5.31e-05	2.93	LV	CELLTYPE	control_TTN	12	18	Mural
SRGAP1	0.713	0.002	0.109	0.215	6.54	18.6	0.000114	2.7	LV	CELLTYPE	control_TTN	12	18	Mural
TCP11L2	0.713	0.00206	0.0369	0.0683	5.01	18.5	0.000121	2.69	LV	CELLTYPE	control_TTN	12	18	Mural
TOR1AIP1	0.713	0.000119	0.0428	0.0885	5.28	32.5	1.65e-06	3.92	LV	CELLTYPE	control_TTN	12	18	Mural
CCDC171	0.712	0.00253	0.0546	0.108	5.58	17.6	0.000164	2.6	LV	CELLTYPE	control_TTN	12	18	Mural
DPH6-DT	0.712	0.00586	0.0427	0.0798	5.2	14.2	0.000577	2.23	LV	CELLTYPE	control_TTN	12	18	Mural
NIPAL2	0.711	0.00638	0.0243	0.0506	4.5	13.9	0.000656	2.2	LV	CELLTYPE	control_TTN	12	18	Mural
ZNF862	0.711	0.0156	0.116	0.181	6.45	10.6	0.0024	1.81	LV	CELLTYPE	control_TTN	12	18	Mural
APBA1	0.71	0.0165	0.151	0.323	7.11	10.4	0.00261	1.78	LV	CELLTYPE	control_TTN	12	18	Mural
MAP3K5	0.709	0.00163	0.345	0.669	8.18	19.5	8.65e-05	2.79	LV	CELLTYPE	control_TTN	12	18	Mural
XYLT1	0.709	0.0019	0.0256	0.0537	4.56	18.9	0.000105	2.72	LV	CELLTYPE	control_TTN	12	18	Mural
SMARCD3	0.707	0.0457	0.114	0.179	6.45	7.12	0.0113	1.34	LV	CELLTYPE	control_TTN	12	18	Mural
TP53INP2	0.707	0.0151	0.00959	0.0208	3.24	10.8	0.00228	1.82	LV	CELLTYPE	control_TTN	12	18	Mural
FBF1	0.705	0.00162	0.02	0.0394	4.17	19.5	8.61e-05	2.79	LV	CELLTYPE	control_TTN	12	18	Mural
EVA1C	0.704	0.00419	0.393	0.795	8.43	15.6	0.000345	2.38	LV	CELLTYPE	control_TTN	12	18	Mural
ADAM33	0.703	0.00337	0.0523	0.108	5.58	16.4	0.00025	2.47	LV	CELLTYPE	control_TTN	12	18	Mural
SKP2	0.701	0.0165	0.00787	0.0143	2.86	10.4	0.00263	1.78	LV	CELLTYPE	control_TTN	12	18	Mural
STON1-GTF2A1L	0.701	0.0413	0.0267	0.0509	4.52	7.42	0.0098	1.38	LV	CELLTYPE	control_TTN	12	18	Mural
TNS3	0.701	0.00291	0.138	0.252	6.78	17.1	0.000201	2.54	LV	CELLTYPE	control_TTN	12	18	Mural
DGKG	0.7	0.0198	0.119	0.279	6.85	9.79	0.00344	1.7	LV	CELLTYPE	control_TTN	12	18	Mural
NDUFAF6	0.7	8.48e-05	0.0913	0.174	6.3	34.4	9.89e-07	4.07	LV	CELLTYPE	control_TTN	12	18	Mural
IRS2	0.696	0.00332	0.0203	0.0431	4.25	16.5	0.000244	2.48	LV	CELLTYPE	control_TTN	12	18	Mural
KCNMB4	0.696	0.00955	0.0186	0.0332	4.06	12.4	0.00115	2.02	LV	CELLTYPE	control_TTN	12	18	Mural
AMY2B	0.695	0.00578	0.0384	0.0771	5.08	14.3	0.000561	2.24	LV	CELLTYPE	control_TTN	12	18	Mural
HECA	0.695	0.000448	0.0587	0.108	5.61	25.4	1.29e-05	3.35	LV	CELLTYPE	control_TTN	12	18	Mural
KIF5C	0.694	0.00448	0.0133	0.0286	3.68	15.3	0.000381	2.35	LV	CELLTYPE	control_TTN	12	18	Mural
CCDC40	0.692	0.00521	0.00974	0.0208	3.28	14.7	0.00048	2.28	LV	CELLTYPE	control_TTN	12	18	Mural
IQGAP2	0.692	0.0326	0.0146	0.0281	3.75	8.18	0.00693	1.49	LV	CELLTYPE	control_TTN	12	18	Mural
POC1B-AS1	0.692	0.000532	0.0203	0.0377	4.16	24.5	1.68e-05	3.27	LV	CELLTYPE	control_TTN	12	18	Mural
BCKDHB	0.69	0.00109	0.0666	0.133	5.88	21.2	4.8e-05	2.96	LV	CELLTYPE	control_TTN	12	18	Mural
LAMA3	0.689	0.00533	0.181	0.336	7.23	14.6	0.000493	2.27	LV	CELLTYPE	control_TTN	12	18	Mural
ZNF667	0.689	0.0128	0.00908	0.0168	3.08	11.4	0.00178	1.89	LV	CELLTYPE	control_TTN	12	18	Mural
ST8SIA6	0.688	0.0413	0.0127	0.0233	3.52	7.42	0.00981	1.38	LV	CELLTYPE	control_TTN	12	18	Mural
ECHDC2	0.687	0.000173	0.101	0.216	6.53	30.5	2.86e-06	3.76	LV	CELLTYPE	control_TTN	12	18	Mural
GHR	0.686	0.00498	0.308	0.59	8.05	14.8	0.000451	2.3	LV	CELLTYPE	control_TTN	12	18	Mural
ICK	0.685	0.00102	0.0237	0.0438	4.38	21.5	4.42e-05	2.99	LV	CELLTYPE	control_TTN	12	18	Mural
LINC02018	0.683	0.00575	0.0103	0.0209	3.27	14.3	0.000553	2.24	LV	CELLTYPE	control_TTN	12	18	Mural
ZNF727	0.683	0.0461	0.0124	0.0225	3.44	7.09	0.0114	1.34	LV	CELLTYPE	control_TTN	12	18	Mural
BEND7	0.681	0.00025	0.0507	0.0928	5.42	28.3	5.36e-06	3.6	LV	CELLTYPE	control_TTN	12	18	Mural
CERS6	0.681	0.00363	0.512	1	8.78	16.2	0.000274	2.44	LV	CELLTYPE	control_TTN	12	18	Mural
FUT8	0.681	0.000246	0.101	0.185	6.38	28.4	5.24e-06	3.61	LV	CELLTYPE	control_TTN	12	18	Mural
FBXO34	0.679	0.000546	0.101	0.186	6.4	24.3	1.76e-05	3.26	LV	CELLTYPE	control_TTN	12	18	Mural
OSER1-DT	0.678	0.0104	0.00977	0.0194	3.21	12.1	0.0013	1.98	LV	CELLTYPE	control_TTN	12	18	Mural
GSDME	0.677	0.041	0.00758	0.0147	2.88	7.45	0.00967	1.39	LV	CELLTYPE	control_TTN	12	18	Mural
ULK2	0.677	6.26e-06	0.0747	0.141	6	51.7	1.66e-08	5.2	LV	CELLTYPE	control_TTN	12	18	Mural
Z94721.1	0.677	0.00613	0.0175	0.0333	3.98	14	0.000614	2.21	LV	CELLTYPE	control_TTN	12	18	Mural
AC105339.3	0.676	0.0241	0.0117	0.0228	3.38	9.15	0.00452	1.62	LV	CELLTYPE	control_TTN	12	18	Mural
ATAD2	0.676	0.002	0.0444	0.0871	5.3	18.6	0.000115	2.7	LV	CELLTYPE	control_TTN	12	18	Mural
DENND1A	0.676	8.65e-05	0.363	0.693	8.26	34.2	1.03e-06	4.06	LV	CELLTYPE	control_TTN	12	18	Mural
ST6GAL1	0.676	0.0127	0.0339	0.0679	4.91	11.4	0.00176	1.9	LV	CELLTYPE	control_TTN	12	18	Mural
LINC02193	0.675	0.00786	0.00869	0.0156	3.04	13.2	0.00086	2.1	LV	CELLTYPE	control_TTN	12	18	Mural
BCL6	0.674	0.0248	0.231	0.482	7.68	9.06	0.00469	1.61	LV	CELLTYPE	control_TTN	12	18	Mural
DDX60L	0.674	0.00702	0.0224	0.0416	4.31	13.6	0.00074	2.15	LV	CELLTYPE	control_TTN	12	18	Mural
RGS6	0.674	0.0244	0.337	0.588	8.11	9.11	0.00459	1.61	LV	CELLTYPE	control_TTN	12	18	Mural
ERC1	0.673	5.73e-05	0.599	1.16	8.99	36.6	5.47e-07	4.24	LV	CELLTYPE	control_TTN	12	18	Mural
KDM3A	0.672	0.000712	0.0577	0.11	5.64	23	2.65e-05	3.15	LV	CELLTYPE	control_TTN	12	18	Mural
PER1	0.672	0.00205	0.0906	0.197	6.4	18.5	0.00012	2.69	LV	CELLTYPE	control_TTN	12	18	Mural
RBBP6	0.672	0.000535	0.151	0.27	6.97	24.5	1.7e-05	3.27	LV	CELLTYPE	control_TTN	12	18	Mural
SLC25A27	0.671	0.00333	0.0788	0.139	6.03	16.5	0.000246	2.48	LV	CELLTYPE	control_TTN	12	18	Mural
AP001021.2	0.669	0.0173	0.0192	0.0351	4.09	10.3	0.00281	1.76	LV	CELLTYPE	control_TTN	12	18	Mural
PYGO1	0.669	0.0164	0.0149	0.0278	3.7	10.4	0.00259	1.79	LV	CELLTYPE	control_TTN	12	18	Mural
AC036108.1	0.668	0.0077	0.0142	0.0257	3.68	13.2	0.000835	2.11	LV	CELLTYPE	control_TTN	12	18	Mural
CCDC39	0.668	0.0257	0.00808	0.0133	2.86	8.95	0.00494	1.59	LV	CELLTYPE	control_TTN	12	18	Mural
FAM117B	0.668	0.002	0.0574	0.106	5.61	18.6	0.000114	2.7	LV	CELLTYPE	control_TTN	12	18	Mural
AC009126.1	0.667	0.00238	0.0151	0.0273	3.76	17.9	0.000147	2.62	LV	CELLTYPE	control_TTN	12	18	Mural
KLF12	0.667	0.000112	0.425	0.821	8.51	32.9	1.48e-06	3.95	LV	CELLTYPE	control_TTN	12	18	Mural
FAM20C	0.666	0.00394	0.0234	0.046	4.37	15.8	0.000312	2.4	LV	CELLTYPE	control_TTN	12	18	Mural
LINC00894	0.666	0.000367	0.0988	0.185	6.38	26.5	9.13e-06	3.44	LV	CELLTYPE	control_TTN	12	18	Mural
SLC35D1	0.666	0.000678	0.0445	0.0848	5.28	23.3	2.46e-05	3.17	LV	CELLTYPE	control_TTN	12	18	Mural
TMEM131L	0.665	0.00232	0.048	0.0994	5.44	18	0.000141	2.64	LV	CELLTYPE	control_TTN	12	18	Mural
EVL	0.663	0.00025	0.118	0.236	6.69	28.3	5.34e-06	3.6	LV	CELLTYPE	control_TTN	12	18	Mural
SP4	0.663	0.000256	0.0334	0.063	4.88	28.2	5.54e-06	3.59	LV	CELLTYPE	control_TTN	12	18	Mural
AK3	0.662	1.63e-05	0.0775	0.157	6.13	45	7.15e-08	4.79	LV	CELLTYPE	control_TTN	12	18	Mural
PCED1B	0.662	0.0414	0.0367	0.0684	5.01	7.42	0.00983	1.38	LV	CELLTYPE	control_TTN	12	18	Mural
RBM14-RBM4	0.662	0.000823	0.0288	0.0587	4.69	22.4	3.31e-05	3.08	LV	CELLTYPE	control_TTN	12	18	Mural
TPTEP2-CSNK1E	0.662	6.01e-05	0.15	0.285	7	36.4	5.84e-07	4.22	LV	CELLTYPE	control_TTN	12	18	Mural
AC004805.1	0.661	0.032	0.0129	0.0243	3.55	8.25	0.00674	1.5	LV	CELLTYPE	control_TTN	12	18	Mural
PYROXD2	0.661	0.0306	0.00772	0.0156	2.9	8.38	0.00634	1.51	LV	CELLTYPE	control_TTN	12	18	Mural
AC010542.3	0.66	0.00658	0.0149	0.027	3.71	13.8	0.000684	2.18	LV	CELLTYPE	control_TTN	12	18	Mural
KIF7	0.66	0.0212	0.0206	0.0412	4.26	9.55	0.00381	1.67	LV	CELLTYPE	control_TTN	12	18	Mural
AC091948.1	0.659	0.00309	0.0282	0.052	4.63	16.8	0.00022	2.51	LV	CELLTYPE	control_TTN	12	18	Mural
FOXN2	0.659	0.00532	0.182	0.345	7.26	14.6	0.000492	2.27	LV	CELLTYPE	control_TTN	12	18	Mural
PCDH9	0.659	0.0136	0.234	0.475	7.73	11.1	0.00194	1.87	LV	CELLTYPE	control_TTN	12	18	Mural
TMEM170B	0.659	0.038	0.00741	0.0134	2.81	7.69	0.00866	1.42	LV	CELLTYPE	control_TTN	12	18	Mural
ZNF559-ZNF177	0.659	0.000396	0.0221	0.0424	4.32	26	1.06e-05	3.4	LV	CELLTYPE	control_TTN	12	18	Mural
AC058791.1	0.658	0.00362	0.126	0.235	6.75	16.2	0.000273	2.44	LV	CELLTYPE	control_TTN	12	18	Mural
PPM1B	0.658	0.000532	0.135	0.261	6.87	24.5	1.67e-05	3.27	LV	CELLTYPE	control_TTN	12	18	Mural
HHAT	0.657	0.0187	0.00918	0.0197	3.19	9.97	0.00318	1.73	LV	CELLTYPE	control_TTN	12	18	Mural
MYOCD	0.657	0.0428	0.152	0.326	7.13	7.32	0.0103	1.37	LV	CELLTYPE	control_TTN	12	18	Mural
PRELID2	0.657	0.0283	0.0304	0.0609	4.81	8.63	0.00567	1.55	LV	CELLTYPE	control_TTN	12	18	Mural
TMEM74B	0.657	0.025	0.0564	0.101	5.58	9.04	0.00475	1.6	LV	CELLTYPE	control_TTN	12	18	Mural
TP53INP1	0.657	0.0204	0.0215	0.0396	4.24	9.68	0.00359	1.69	LV	CELLTYPE	control_TTN	12	18	Mural
PGR	0.656	0.00325	0.023	0.0424	4.34	16.6	0.000237	2.49	LV	CELLTYPE	control_TTN	12	18	Mural
RAB40B	0.656	0.00335	0.0126	0.0277	3.59	16.5	0.000248	2.47	LV	CELLTYPE	control_TTN	12	18	Mural
C1QTNF3-AMACR	0.655	0.00303	0.0373	0.0723	5.04	16.9	0.000212	2.52	LV	CELLTYPE	control_TTN	12	18	Mural
KLHL36	0.655	0.00169	0.0482	0.0849	5.32	19.3	9.07e-05	2.77	LV	CELLTYPE	control_TTN	12	18	Mural
TPM1	0.655	0.00013	0.918	1.81	9.67	32	1.87e-06	3.89	LV	CELLTYPE	control_TTN	12	18	Mural
AC009154.1	0.654	0.0235	0.0255	0.0447	4.43	9.23	0.00437	1.63	LV	CELLTYPE	control_TTN	12	18	Mural
GSAP	0.654	0.00264	0.0433	0.0793	5.22	17.4	0.000175	2.58	LV	CELLTYPE	control_TTN	12	18	Mural
HERC3	0.654	0.00206	0.0272	0.0531	4.61	18.5	0.000121	2.69	LV	CELLTYPE	control_TTN	12	18	Mural
MDFIC	0.654	0.00373	0.0333	0.0583	4.81	16.1	0.000287	2.43	LV	CELLTYPE	control_TTN	12	18	Mural
RAP2A	0.654	0.0231	0.0929	0.132	6.09	9.29	0.00426	1.64	LV	CELLTYPE	control_TTN	12	18	Mural
IL1RAPL1	0.653	0.00955	0.627	1.21	9.08	12.4	0.00115	2.02	LV	CELLTYPE	control_TTN	12	18	Mural
KIF13A	0.653	0.00103	0.312	0.613	8.08	21.4	4.5e-05	2.99	LV	CELLTYPE	control_TTN	12	18	Mural
ARHGEF7	0.652	0.00128	0.67	1.35	9.22	20.5	6.16e-05	2.89	LV	CELLTYPE	control_TTN	12	18	Mural
KAT2B	0.651	0.000283	0.0506	0.0995	5.5	27.6	6.54e-06	3.55	LV	CELLTYPE	control_TTN	12	18	Mural
PACSIN2	0.651	0.00599	0.668	1.21	9.09	14.1	0.000595	2.22	LV	CELLTYPE	control_TTN	12	18	Mural
SLC25A33	0.651	0.00536	0.04	0.0775	5.11	14.6	0.000499	2.27	LV	CELLTYPE	control_TTN	12	18	Mural
TMEM50B	0.649	0.000142	0.0927	0.185	6.35	31.6	2.07e-06	3.85	LV	CELLTYPE	control_TTN	12	18	Mural
AC025809.1	0.648	0.0242	0.0149	0.026	3.7	9.14	0.00453	1.62	LV	CELLTYPE	control_TTN	12	18	Mural
RAB15	0.647	0.0162	0.0124	0.0238	3.51	10.5	0.00254	1.79	LV	CELLTYPE	control_TTN	12	18	Mural
FBN1	0.646	0.000594	0.0799	0.147	6.07	23.9	1.99e-05	3.23	LV	CELLTYPE	control_TTN	12	18	Mural
RASSF4	0.644	0.00575	0.102	0.187	6.41	14.3	0.000554	2.24	LV	CELLTYPE	control_TTN	12	18	Mural
VCL	0.644	0.00744	0.375	0.663	8.23	13.4	0.000799	2.13	LV	CELLTYPE	control_TTN	12	18	Mural
TLK1	0.643	4.61e-05	0.106	0.191	6.47	38.1	3.75e-07	4.34	LV	CELLTYPE	control_TTN	12	18	Mural
GAB3	0.642	0.00102	0.086	0.146	6.13	21.5	4.38e-05	2.99	LV	CELLTYPE	control_TTN	12	18	Mural
CRTC3	0.641	0.000143	0.438	0.799	8.5	31.6	2.1e-06	3.84	LV	CELLTYPE	control_TTN	12	18	Mural
AC009554.1	0.64	0.0345	0.108	0.151	6.29	8.01	0.0075	1.46	LV	CELLTYPE	control_TTN	12	18	Mural
RNF180	0.64	8.65e-05	0.317	0.587	8.05	34.2	1.04e-06	4.06	LV	CELLTYPE	control_TTN	12	18	Mural
MEGF9	0.638	0.00253	0.0267	0.0518	4.54	17.6	0.000164	2.6	LV	CELLTYPE	control_TTN	12	18	Mural
PAPSS2	0.638	0.0132	0.0635	0.116	5.74	11.2	0.00187	1.88	LV	CELLTYPE	control_TTN	12	18	Mural
AC124312.1	0.636	0.00124	0.0643	0.119	5.78	20.7	5.75e-05	2.91	LV	CELLTYPE	control_TTN	12	18	Mural
AL021368.2	0.636	0.0189	0.0111	0.0211	3.37	9.94	0.00321	1.72	LV	CELLTYPE	control_TTN	12	18	Mural
FIGN	0.636	0.0111	0.565	1.08	8.91	11.9	0.00142	1.96	LV	CELLTYPE	control_TTN	12	18	Mural
IGF1R	0.636	0.0015	0.2	0.375	7.4	19.8	7.6e-05	2.82	LV	CELLTYPE	control_TTN	12	18	Mural
AC022915.2	0.635	0.0336	0.00711	0.0135	2.77	8.09	0.00724	1.47	LV	CELLTYPE	control_TTN	12	18	Mural
AC104662.2	0.634	0.0421	0.00818	0.0137	2.88	7.36	0.0101	1.38	LV	CELLTYPE	control_TTN	12	18	Mural
CPED1	0.634	0.00999	0.109	0.198	6.53	12.3	0.00123	2	LV	CELLTYPE	control_TTN	12	18	Mural
LONRF1	0.634	0.000589	0.0467	0.0861	5.33	24	1.96e-05	3.23	LV	CELLTYPE	control_TTN	12	18	Mural
RAPGEF1	0.633	8.18e-05	0.083	0.159	6.16	34.6	9.39e-07	4.09	LV	CELLTYPE	control_TTN	12	18	Mural
ZNF33A	0.633	0.00034	0.0724	0.136	5.95	26.8	8.3e-06	3.47	LV	CELLTYPE	control_TTN	12	18	Mural
DNAJC3-DT	0.632	0.0105	0.00985	0.0188	3.18	12.1	0.00133	1.98	LV	CELLTYPE	control_TTN	12	18	Mural
NOXA1	0.632	0.0441	0.00768	0.0135	2.87	7.22	0.0107	1.36	LV	CELLTYPE	control_TTN	12	18	Mural
KLF7	0.629	0.00148	0.181	0.322	7.19	19.9	7.46e-05	2.83	LV	CELLTYPE	control_TTN	12	18	Mural
MOK	0.629	0.0015	0.0439	0.0894	5.29	19.8	7.58e-05	2.82	LV	CELLTYPE	control_TTN	12	18	Mural
SLC9B1	0.629	0.0182	0.0291	0.0524	4.62	10.1	0.00303	1.74	LV	CELLTYPE	control_TTN	12	18	Mural
HBP1	0.628	0.000922	0.06	0.105	5.64	21.9	3.89e-05	3.04	LV	CELLTYPE	control_TTN	12	18	Mural
NFIA	0.628	0.000302	0.728	1.36	9.26	27.3	7.07e-06	3.52	LV	CELLTYPE	control_TTN	12	18	Mural
PDE9A	0.628	0.00316	0.0681	0.132	5.91	16.7	0.000227	2.5	LV	CELLTYPE	control_TTN	12	18	Mural
MAN2A1	0.627	8.18e-05	0.0632	0.12	5.76	34.6	9.28e-07	4.09	LV	CELLTYPE	control_TTN	12	18	Mural
AL031587.2	0.626	0.048	0.00838	0.0162	2.97	6.97	0.0121	1.32	LV	CELLTYPE	control_TTN	12	18	Mural
DTNA	0.626	0.0443	0.105	0.208	6.55	7.21	0.0108	1.35	LV	CELLTYPE	control_TTN	12	18	Mural
HSDL2	0.626	0.000547	0.113	0.209	6.57	24.3	1.78e-05	3.26	LV	CELLTYPE	control_TTN	12	18	Mural
REEP1	0.625	0.00919	0.0393	0.071	5.08	12.6	0.00108	2.04	LV	CELLTYPE	control_TTN	12	18	Mural
JAK1	0.624	0.000165	0.283	0.512	7.85	30.8	2.62e-06	3.78	LV	CELLTYPE	control_TTN	12	18	Mural
ARL15	0.621	0.0122	0.488	0.96	8.73	11.5	0.00165	1.91	LV	CELLTYPE	control_TTN	12	18	Mural
AC104806.2	0.62	0.0108	0.036	0.0668	4.92	12	0.00138	1.97	LV	CELLTYPE	control_TTN	12	18	Mural
CD81-AS1	0.619	0.00933	0.0194	0.0392	4.12	12.5	0.00111	2.03	LV	CELLTYPE	control_TTN	12	18	Mural
DZIP1	0.619	0.002	0.0601	0.102	5.6	18.6	0.000115	2.7	LV	CELLTYPE	control_TTN	12	18	Mural
ERCC6	0.619	0.0086	0.028	0.0488	4.55	12.8	0.000981	2.07	LV	CELLTYPE	control_TTN	12	18	Mural
ZNF33B	0.619	0.00801	0.0268	0.0488	4.55	13.1	0.000886	2.1	LV	CELLTYPE	control_TTN	12	18	Mural
EIF4E3	0.618	0.00408	0.0267	0.0434	4.45	15.7	0.00033	2.39	LV	CELLTYPE	control_TTN	12	18	Mural
ZFP2	0.618	0.00935	0.0135	0.0248	3.56	12.5	0.00112	2.03	LV	CELLTYPE	control_TTN	12	18	Mural
FAM129A	0.617	0.00971	0.388	0.695	8.32	12.4	0.00119	2.01	LV	CELLTYPE	control_TTN	12	18	Mural
PTPRG	0.616	0.000573	2.26	4.18	10.9	24.1	1.88e-05	3.24	LV	CELLTYPE	control_TTN	12	18	Mural
ABCA9	0.615	0.0181	0.0876	0.154	6.16	10.1	0.00299	1.74	LV	CELLTYPE	control_TTN	12	18	Mural
ARHGEF26	0.615	0.0103	0.0123	0.0233	3.5	12.2	0.00128	1.99	LV	CELLTYPE	control_TTN	12	18	Mural
ROR1	0.614	0.0358	0.054	0.109	5.59	7.89	0.00792	1.45	LV	CELLTYPE	control_TTN	12	18	Mural
TMEM38B	0.613	0.00998	0.0334	0.0686	4.93	12.3	0.00123	2	LV	CELLTYPE	control_TTN	12	18	Mural
UBN2	0.613	0.00033	0.0993	0.178	6.36	27	7.92e-06	3.48	LV	CELLTYPE	control_TTN	12	18	Mural
ANO4	0.612	0.0358	0.0159	0.0297	3.82	7.88	0.00793	1.45	LV	CELLTYPE	control_TTN	12	18	Mural
GATAD1	0.611	0.00968	0.0701	0.108	5.74	12.4	0.00118	2.01	LV	CELLTYPE	control_TTN	12	18	Mural
PHYHD1	0.611	0.0356	0.0195	0.039	4.12	7.9	0.00788	1.45	LV	CELLTYPE	control_TTN	12	18	Mural
ZRANB1	0.611	3.34e-05	0.0598	0.115	5.71	40.2	2.24e-07	4.48	LV	CELLTYPE	control_TTN	12	18	Mural
BOD1L1	0.609	0.0333	0.187	0.275	7.09	8.11	0.00716	1.48	LV	CELLTYPE	control_TTN	12	18	Mural
ANKRD33B	0.608	0.0277	0.0554	0.107	5.56	8.7	0.00552	1.56	LV	CELLTYPE	control_TTN	12	18	Mural
TARSL2	0.607	0.000246	0.0526	0.101	5.51	28.4	5.22e-06	3.61	LV	CELLTYPE	control_TTN	12	18	Mural
CENPC	0.606	0.000162	0.112	0.194	6.52	30.9	2.56e-06	3.79	LV	CELLTYPE	control_TTN	12	18	Mural
JMY	0.606	0.000726	0.0524	0.0989	5.5	23	2.73e-05	3.14	LV	CELLTYPE	control_TTN	12	18	Mural
ELMO1	0.605	0.0225	0.0193	0.0372	4.14	9.36	0.00412	1.65	LV	CELLTYPE	control_TTN	12	18	Mural
AL136164.2	0.604	0.00999	0.0348	0.0631	4.88	12.3	0.00124	2	LV	CELLTYPE	control_TTN	12	18	Mural
KDM1A	0.604	0.000896	0.0644	0.111	5.71	22	3.7e-05	3.05	LV	CELLTYPE	control_TTN	12	18	Mural
PARP4	0.604	0.000216	0.0497	0.0868	5.36	29.3	4.04e-06	3.67	LV	CELLTYPE	control_TTN	12	18	Mural
PQLC1	0.604	0.0018	0.027	0.0486	4.52	19.1	9.84e-05	2.74	LV	CELLTYPE	control_TTN	12	18	Mural
CDK19	0.603	0.000342	0.0825	0.149	6.11	26.8	8.37e-06	3.47	LV	CELLTYPE	control_TTN	12	18	Mural
C11orf65	0.602	0.00484	0.036	0.0583	4.88	15	0.000434	2.32	LV	CELLTYPE	control_TTN	12	18	Mural
RFNG	0.602	0.0306	0.0264	0.046	4.48	8.38	0.00634	1.51	LV	CELLTYPE	control_TTN	12	18	Mural
AC016831.7	0.601	0.00277	1.28	2.44	10.1	17.3	0.000186	2.56	LV	CELLTYPE	control_TTN	12	18	Mural
NBPF9	0.601	0.00133	0.0332	0.0627	4.87	20.3	6.44e-05	2.88	LV	CELLTYPE	control_TTN	12	18	Mural
POLE	0.601	0.00869	0.0148	0.0267	3.71	12.8	0.000998	2.06	LV	CELLTYPE	control_TTN	12	18	Mural
[truncated: 261 more rows]
