# Supplementary material for: Pathogenic variants damage cell composition and single cell transcription in cardiomyopathies
Source: Science. Author manuscript; Available in PMC 2022 Oct 3. (PMC9528698; doi:10.1126/science.abo1984)
Supplement: Supp table 24 [file NIHMS1835045-supplement-Supp_table_24.xlsx]

## Sheet: Index
Column name	Description
Gene	Gene symbol, Ensembl 84
logFC	log2-fold change
FDR	False discovery rate; FDR is the PValue after (by default) Benjamini-Hochberg correction.
mean_exp_control	Mean expression values across controls
mean_exp_genotype	Mean expression values across disease samples
logCPM	logCPM is the average expression of all pseudobulked samples for that particular gene across all samples on the log2-scale expressed in counts per million (cpm, as calculated by edgeR after normalization).
F	Output of quasi-likelihood F-test
PValue	PValue is the nominal p-value derived from F
FDR_plot	-log10(False discovery rate)
Region	Studied region (LV or RV)
annotation_level	Cell-type or cell-state
cell_state/state	Specification which cell-type or state was analysed
comparison	Specification control_GENOTYPE
Observations_genotype	Numbers of Patients included in edgeR (patients with low number of nuclei have been excluded)
Observations_reference	Numbers of Patients included in edgeR (patients with low number of nuclei have been excluded)

## Sheet: control_LMNA
Gene	logFC	FDR	mean_exp_control	mean_exp_genotype	logCPM	F	PValue	FDR_plot	Region	annotation_level	comparison	Observations_genotype	Observations_reference	cell_state
CCL2	3.91	1.07e-12	0.0864	0.0155	5.46	210	9.27e-17	12	LV	CELLTYPE	control_LMNA	12	18	Mural
AC011632.1	3.58	0.00252	0.0133	0.00113	2.45	16.2	0.000273	2.6	LV	CELLTYPE	control_LMNA	12	18	Mural
PI15	3.4	0.00249	0.0465	0.00427	4.02	16.3	0.000268	2.6	LV	CELLTYPE	control_LMNA	12	18	Mural
BICDL1	3.26	0.00135	0.027	0.00582	3.92	18.8	0.00011	2.87	LV	CELLTYPE	control_LMNA	12	18	Mural
KNG1	3.15	0.000182	0.0205	0.0041	3.57	28.3	5.41e-06	3.74	LV	CELLTYPE	control_LMNA	12	18	Mural
APOD	3.03	1.82e-05	0.56	0.121	8.27	40.7	2.01e-07	4.74	LV	CELLTYPE	control_LMNA	12	18	Mural
CFD	2.8	5.09e-05	0.191	0.046	6.58	34.9	8.63e-07	4.29	LV	CELLTYPE	control_LMNA	12	18	Mural
G0S2	2.76	3.08e-07	0.0221	0.00605	3.62	70	5.09e-10	6.51	LV	CELLTYPE	control_LMNA	12	18	Mural
GABBR2	2.63	5.3e-05	0.106	0.044	5.78	34.7	9.22e-07	4.28	LV	CELLTYPE	control_LMNA	12	18	Mural
LINC00473	2.62	0.000969	0.0169	0.00417	3.27	20.2	6.7e-05	3.01	LV	CELLTYPE	control_LMNA	12	18	Mural
BHLHE40	2.49	9.89e-06	0.0426	0.0262	4.63	45.1	7.1e-08	5	LV	CELLTYPE	control_LMNA	12	18	Mural
TIMP1	2.4	0.000101	0.355	0.133	7.39	31.1	2.4e-06	3.99	LV	CELLTYPE	control_LMNA	12	18	Mural
AC006305.1	2.34	2.04e-05	0.0349	0.0133	4.49	40	2.39e-07	4.69	LV	CELLTYPE	control_LMNA	12	18	Mural
CXCR4	2.32	0.00588	0.0219	0.0151	3.93	13	0.000921	2.23	LV	CELLTYPE	control_LMNA	12	18	Mural
PLA2G2A	2.32	0.00115	0.0422	0.0221	4.56	19.5	8.63e-05	2.94	LV	CELLTYPE	control_LMNA	12	18	Mural
LINC01828	2.18	2.36e-05	0.0457	0.0192	4.84	38.9	3.12e-07	4.63	LV	CELLTYPE	control_LMNA	12	18	Mural
ST3GAL5	2.18	0.000196	0.119	0.0715	6.04	27.8	6.2e-06	3.71	LV	CELLTYPE	control_LMNA	12	18	Mural
S100A4	2.12	1.21e-05	0.032	0.0109	4.03	43.5	1.03e-07	4.92	LV	CELLTYPE	control_LMNA	12	18	Mural
AC004257.1	2.08	5.42e-05	0.0354	0.0125	4.18	34.4	9.81e-07	4.27	LV	CELLTYPE	control_LMNA	12	18	Mural
IFITM2	2.06	0.000167	0.0917	0.0873	5.94	28.6	4.88e-06	3.78	LV	CELLTYPE	control_LMNA	12	18	Mural
ADRB1	2.03	0.00164	0.0145	0.0071	3.15	17.9	0.000148	2.78	LV	CELLTYPE	control_LMNA	12	18	Mural
LRP4	2.02	0.00126	0.407	0.197	8.11	19.1	9.87e-05	2.9	LV	CELLTYPE	control_LMNA	12	18	Mural
ITPKB-AS1	2.01	0.000285	0.0283	0.0105	4.16	26	1.07e-05	3.55	LV	CELLTYPE	control_LMNA	12	18	Mural
MYH6	2	0.000108	0.0275	0.00802	3.87	30.8	2.61e-06	3.97	LV	CELLTYPE	control_LMNA	12	18	Mural
ADAMTS9-AS1	1.99	7.01e-05	0.277	0.0858	7.29	33.1	1.39e-06	4.15	LV	CELLTYPE	control_LMNA	12	18	Mural
SH3GL2	1.97	4.67e-05	0.0426	0.024	4.81	35.5	7.48e-07	4.33	LV	CELLTYPE	control_LMNA	12	18	Mural
TPPP3	1.97	6.29e-05	0.0524	0.0327	4.95	33.8	1.17e-06	4.2	LV	CELLTYPE	control_LMNA	12	18	Mural
FAM43A	1.96	4.37e-05	0.0504	0.0214	4.81	35.9	6.76e-07	4.36	LV	CELLTYPE	control_LMNA	12	18	Mural
PTPRO	1.95	0.000153	0.025	0.0129	4.03	29	4.34e-06	3.82	LV	CELLTYPE	control_LMNA	12	18	Mural
MT-ND2	1.93	3.74e-05	0.122	0.0842	6.32	36.7	5.49e-07	4.43	LV	CELLTYPE	control_LMNA	12	18	Mural
AC079298.3	1.9	0.00389	0.0319	0.00891	4.07	14.6	0.000506	2.41	LV	CELLTYPE	control_LMNA	12	18	Mural
PPP1R1C	1.89	0.00114	0.0138	0.00503	2.98	19.5	8.48e-05	2.94	LV	CELLTYPE	control_LMNA	12	18	Mural
ADCYAP1R1	1.86	0.00341	0.0284	0.0188	3.99	15	0.000422	2.47	LV	CELLTYPE	control_LMNA	12	18	Mural
MKRN3	1.86	2.3e-07	0.0818	0.0452	5.65	73.9	2.6e-10	6.64	LV	CELLTYPE	control_LMNA	12	18	Mural
DCHS2	1.83	0.0106	0.0128	0.00398	2.93	11	0.00202	1.98	LV	CELLTYPE	control_LMNA	12	18	Mural
SH3BGRL3	1.83	2.05e-05	0.0316	0.0186	4.04	39.8	2.48e-07	4.69	LV	CELLTYPE	control_LMNA	12	18	Mural
SOCS3	1.83	0.00669	0.0204	0.0145	3.51	12.6	0.0011	2.17	LV	CELLTYPE	control_LMNA	12	18	Mural
CLNK	1.81	0.000654	0.019	0.0094	3.64	22.1	3.64e-05	3.18	LV	CELLTYPE	control_LMNA	12	18	Mural
INSRR	1.79	0.00355	0.0134	0.00563	3.17	14.9	0.000447	2.45	LV	CELLTYPE	control_LMNA	12	18	Mural
LINC00842	1.78	4.46e-05	0.0809	0.0294	5.42	35.7	6.98e-07	4.35	LV	CELLTYPE	control_LMNA	12	18	Mural
SLC2A3	1.78	0.00155	0.313	0.376	7.95	18.1	0.000137	2.81	LV	CELLTYPE	control_LMNA	12	18	Mural
IPO9-AS1	1.77	6.36e-07	0.138	0.0591	6.28	64.2	1.42e-09	6.2	LV	CELLTYPE	control_LMNA	12	18	Mural
LINC00881	1.77	0.0136	0.0194	0.00775	3.62	10.2	0.00285	1.87	LV	CELLTYPE	control_LMNA	12	18	Mural
OSBPL10-AS1	1.77	0.000349	0.0133	0.00786	3.07	25	1.46e-05	3.46	LV	CELLTYPE	control_LMNA	12	18	Mural
SNCG	1.77	6e-07	0.11	0.0575	5.98	64.9	1.25e-09	6.22	LV	CELLTYPE	control_LMNA	12	18	Mural
EMP3	1.76	2.12e-06	0.0407	0.0206	4.52	55.1	8.25e-09	5.67	LV	CELLTYPE	control_LMNA	12	18	Mural
MGST1	1.76	0.00108	0.0219	0.0123	3.7	19.8	7.76e-05	2.97	LV	CELLTYPE	control_LMNA	12	18	Mural
C3	1.75	0.000708	0.0195	0.0115	3.47	21.6	4.18e-05	3.15	LV	CELLTYPE	control_LMNA	12	18	Mural
KANK3	1.75	0.000198	0.118	0.0436	6	27.7	6.32e-06	3.7	LV	CELLTYPE	control_LMNA	12	18	Mural
ADAMTS9	1.71	2.01e-05	1.51	0.601	9.67	40.1	2.32e-07	4.7	LV	CELLTYPE	control_LMNA	12	18	Mural
TEX14	1.71	1.64e-06	0.052	0.0253	4.92	56.7	6e-09	5.78	LV	CELLTYPE	control_LMNA	12	18	Mural
TM4SF1	1.7	4.86e-05	0.0341	0.0267	4.34	35.2	7.99e-07	4.31	LV	CELLTYPE	control_LMNA	12	18	Mural
POU5F1	1.69	0.00295	0.0214	0.0114	3.64	15.6	0.000338	2.53	LV	CELLTYPE	control_LMNA	12	18	Mural
SH3PXD2A-AS1	1.68	0.00494	0.0198	0.0089	3.69	13.6	0.000719	2.31	LV	CELLTYPE	control_LMNA	12	18	Mural
SSTR2	1.68	6.68e-05	0.0461	0.0247	4.71	33.4	1.31e-06	4.18	LV	CELLTYPE	control_LMNA	12	18	Mural
AL591518.1	1.67	0.000302	0.0126	0.00638	2.99	25.7	1.17e-05	3.52	LV	CELLTYPE	control_LMNA	12	18	Mural
IFITM3	1.66	0.000123	0.275	0.218	7.53	30.1	3.19e-06	3.91	LV	CELLTYPE	control_LMNA	12	18	Mural
GPX3	1.65	0.00732	0.0357	0.0277	4.43	12.2	0.00124	2.14	LV	CELLTYPE	control_LMNA	12	18	Mural
LINC00616	1.65	0.000948	0.0331	0.0173	4.48	20.3	6.48e-05	3.02	LV	CELLTYPE	control_LMNA	12	18	Mural
AC138512.1	1.64	0.0058	0.0132	0.00659	3.01	13.1	0.000901	2.24	LV	CELLTYPE	control_LMNA	12	18	Mural
AGBL1	1.64	0.000631	0.0743	0.044	5.64	22.2	3.46e-05	3.2	LV	CELLTYPE	control_LMNA	12	18	Mural
JUNB	1.64	0.00152	0.236	0.185	7.31	18.2	0.000132	2.82	LV	CELLTYPE	control_LMNA	12	18	Mural
RPL13A	1.64	7.05e-05	0.115	0.103	6.27	33.1	1.41e-06	4.15	LV	CELLTYPE	control_LMNA	12	18	Mural
AC010197.1	1.62	0.000861	0.0125	0.00489	2.9	20.7	5.68e-05	3.07	LV	CELLTYPE	control_LMNA	12	18	Mural
SLC2A4	1.61	2.14e-05	0.0775	0.0436	5.57	39.6	2.65e-07	4.67	LV	CELLTYPE	control_LMNA	12	18	Mural
AC022523.1	1.6	0.00044	0.0318	0.0186	4.39	23.9	2.06e-05	3.36	LV	CELLTYPE	control_LMNA	12	18	Mural
RARA-AS1	1.6	2.7e-05	0.0215	0.0116	3.67	38.2	3.7e-07	4.57	LV	CELLTYPE	control_LMNA	12	18	Mural
AC097521.1	1.59	0.00598	0.0265	0.0201	4.21	12.9	0.000945	2.22	LV	CELLTYPE	control_LMNA	12	18	Mural
MSC	1.59	6.29e-05	0.0243	0.0142	3.67	33.7	1.19e-06	4.2	LV	CELLTYPE	control_LMNA	12	18	Mural
PIK3C2G	1.58	0.000316	0.0147	0.00704	3.17	25.4	1.26e-05	3.5	LV	CELLTYPE	control_LMNA	12	18	Mural
EIF5A	1.57	0.000207	0.039	0.0324	4.59	27.5	6.82e-06	3.68	LV	CELLTYPE	control_LMNA	12	18	Mural
PTP4A3	1.57	2.68e-06	0.163	0.0945	6.6	53.8	1.09e-08	5.57	LV	CELLTYPE	control_LMNA	12	18	Mural
ISG15	1.56	0.000141	0.0229	0.0183	3.85	29.4	3.87e-06	3.85	LV	CELLTYPE	control_LMNA	12	18	Mural
RAB26	1.56	0.000364	0.0231	0.00897	3.7	24.8	1.54e-05	3.44	LV	CELLTYPE	control_LMNA	12	18	Mural
ATP1B3	1.55	0.00485	0.392	0.259	8.02	13.7	0.0007	2.31	LV	CELLTYPE	control_LMNA	12	18	Mural
APOE	1.54	0.00336	0.0319	0.0171	4.2	15.1	0.000412	2.47	LV	CELLTYPE	control_LMNA	12	18	Mural
PFN1	1.54	9.07e-05	0.0867	0.0653	5.79	31.8	2.02e-06	4.04	LV	CELLTYPE	control_LMNA	12	18	Mural
AC245041.2	1.53	0.00185	0.0296	0.0156	4.14	17.4	0.000176	2.73	LV	CELLTYPE	control_LMNA	12	18	Mural
B3GAT2	1.53	5.37e-05	0.0491	0.0261	4.96	34.5	9.63e-07	4.27	LV	CELLTYPE	control_LMNA	12	18	Mural
KCNJ6	1.52	0.00445	0.0299	0.019	4.19	14.1	0.000611	2.35	LV	CELLTYPE	control_LMNA	12	18	Mural
IGFBP6	1.51	0.000747	0.0356	0.0185	4.36	21.4	4.57e-05	3.13	LV	CELLTYPE	control_LMNA	12	18	Mural
AL138686.1	1.5	0.000654	0.0161	0.0111	3.3	22.1	3.63e-05	3.18	LV	CELLTYPE	control_LMNA	12	18	Mural
ANKRD37	1.5	0.00222	0.0348	0.0231	4.5	16.7	0.000227	2.65	LV	CELLTYPE	control_LMNA	12	18	Mural
MAP3K19	1.5	0.0018	0.0239	0.0137	4.01	17.6	0.000168	2.74	LV	CELLTYPE	control_LMNA	12	18	Mural
PLEKHA6	1.5	0.000397	0.0145	0.0125	3.21	24.4	1.74e-05	3.4	LV	CELLTYPE	control_LMNA	12	18	Mural
AGT	1.49	0.000243	0.536	0.405	8.36	26.8	8.48e-06	3.62	LV	CELLTYPE	control_LMNA	12	18	Mural
ATP2C2	1.49	0.000714	0.0148	0.0103	3.29	21.6	4.25e-05	3.15	LV	CELLTYPE	control_LMNA	12	18	Mural
MEST	1.49	0.000534	0.0636	0.0302	5.17	23	2.7e-05	3.27	LV	CELLTYPE	control_LMNA	12	18	Mural
TUBB	1.49	2.63e-05	0.0805	0.0576	5.57	38.4	3.54e-07	4.58	LV	CELLTYPE	control_LMNA	12	18	Mural
WDR45	1.49	0.000302	0.0614	0.0403	5.35	25.7	1.18e-05	3.52	LV	CELLTYPE	control_LMNA	12	18	Mural
GPAT2	1.48	0.000207	0.17	0.0981	6.72	27.5	6.85e-06	3.68	LV	CELLTYPE	control_LMNA	12	18	Mural
H1F0	1.48	0.000282	0.0258	0.0188	3.93	26	1.05e-05	3.55	LV	CELLTYPE	control_LMNA	12	18	Mural
NDUFA4L2	1.47	0.000176	0.356	0.366	7.91	28.4	5.21e-06	3.76	LV	CELLTYPE	control_LMNA	12	18	Mural
RPLP2	1.47	3.55e-05	0.118	0.101	6.24	36.9	5.18e-07	4.45	LV	CELLTYPE	control_LMNA	12	18	Mural
RNF181	1.46	0.00148	0.0127	0.00924	3.09	18.4	0.000127	2.83	LV	CELLTYPE	control_LMNA	12	18	Mural
LZTS1-AS1	1.44	1.21e-05	0.196	0.0928	6.75	43.5	1.02e-07	4.92	LV	CELLTYPE	control_LMNA	12	18	Mural
AL138828.1	1.43	0.000143	1.51	0.757	9.78	29.3	3.99e-06	3.84	LV	CELLTYPE	control_LMNA	12	18	Mural
RHOC	1.43	5.17e-05	0.0746	0.0641	5.58	34.8	8.81e-07	4.29	LV	CELLTYPE	control_LMNA	12	18	Mural
RPS18	1.43	0.000196	0.0701	0.0803	5.6	27.8	6.18e-06	3.71	LV	CELLTYPE	control_LMNA	12	18	Mural
SERPINF1	1.43	0.00048	0.0485	0.0302	4.85	23.5	2.32e-05	3.32	LV	CELLTYPE	control_LMNA	12	18	Mural
RBFOX1	1.42	0.000282	0.0903	0.0566	5.87	26	1.05e-05	3.55	LV	CELLTYPE	control_LMNA	12	18	Mural
LINC01470	1.41	5.37e-05	0.0333	0.0231	4.42	34.6	9.5e-07	4.27	LV	CELLTYPE	control_LMNA	12	18	Mural
MYC	1.41	0.00312	0.035	0.0321	4.41	15.4	0.000368	2.51	LV	CELLTYPE	control_LMNA	12	18	Mural
ST8SIA1	1.4	0.000385	0.0201	0.0102	3.54	24.6	1.65e-05	3.41	LV	CELLTYPE	control_LMNA	12	18	Mural
AL512638.2	1.39	0.000585	0.336	0.142	7.47	22.6	3.04e-05	3.23	LV	CELLTYPE	control_LMNA	12	18	Mural
LINC02307	1.39	0.00043	0.0306	0.0183	4.19	24	1.98e-05	3.37	LV	CELLTYPE	control_LMNA	12	18	Mural
LINGO2	1.39	0.00064	0.0143	0.0106	3.27	22.2	3.54e-05	3.19	LV	CELLTYPE	control_LMNA	12	18	Mural
MIR4458HG	1.39	0.00142	0.0148	0.0115	3.25	18.6	0.000118	2.85	LV	CELLTYPE	control_LMNA	12	18	Mural
PCAT1	1.39	0.00236	0.0372	0.024	4.63	16.5	0.000248	2.63	LV	CELLTYPE	control_LMNA	12	18	Mural
PTGIR	1.39	0.00377	0.0461	0.0244	4.54	14.7	0.000483	2.42	LV	CELLTYPE	control_LMNA	12	18	Mural
SLC47A1	1.39	0.000282	0.0214	0.0202	3.75	26	1.06e-05	3.55	LV	CELLTYPE	control_LMNA	12	18	Mural
AC007406.3	1.38	0.0102	0.0243	0.0152	3.78	11.2	0.00193	1.99	LV	CELLTYPE	control_LMNA	12	18	Mural
AL603832.1	1.38	0.000324	0.0202	0.0101	3.62	25.3	1.31e-05	3.49	LV	CELLTYPE	control_LMNA	12	18	Mural
CAVIN3	1.38	2.9e-05	0.0635	0.0518	5.27	37.8	4.08e-07	4.54	LV	CELLTYPE	control_LMNA	12	18	Mural
CYGB	1.38	0.000631	0.173	0.187	6.88	22.2	3.44e-05	3.2	LV	CELLTYPE	control_LMNA	12	18	Mural
ENTPD2	1.38	0.0109	0.0157	0.0112	3.38	10.9	0.00212	1.96	LV	CELLTYPE	control_LMNA	12	18	Mural
NOP10	1.38	1.98e-05	0.0233	0.0162	3.82	40.3	2.23e-07	4.7	LV	CELLTYPE	control_LMNA	12	18	Mural
HNRNPH2	1.37	0.00181	0.0251	0.0209	4	17.5	0.00017	2.74	LV	CELLTYPE	control_LMNA	12	18	Mural
SMYD1	1.37	0.0166	0.0202	0.0107	3.65	9.62	0.0037	1.78	LV	CELLTYPE	control_LMNA	12	18	Mural
SPDYE2	1.37	0.0034	0.193	0.119	7	15	0.00042	2.47	LV	CELLTYPE	control_LMNA	12	18	Mural
AC018682.1	1.36	0.00289	0.272	0.156	7.48	15.7	0.000328	2.54	LV	CELLTYPE	control_LMNA	12	18	Mural
ADA	1.36	1.59e-05	0.0627	0.0351	5.14	41.9	1.5e-07	4.8	LV	CELLTYPE	control_LMNA	12	18	Mural
HIC1	1.36	0.00436	0.106	0.0728	5.89	14.1	0.000594	2.36	LV	CELLTYPE	control_LMNA	12	18	Mural
SEMA3A	1.36	0.00188	0.0351	0.0219	4.56	17.4	0.00018	2.73	LV	CELLTYPE	control_LMNA	12	18	Mural
SMIM30	1.36	0.00117	0.0134	0.0101	3.13	19.4	8.87e-05	2.93	LV	CELLTYPE	control_LMNA	12	18	Mural
SNRPD2	1.36	6.64e-06	0.0285	0.0207	4.13	47.6	4.04e-08	5.18	LV	CELLTYPE	control_LMNA	12	18	Mural
AC008691.1	1.35	0.000987	0.0156	0.00926	3.4	20.2	6.85e-05	3.01	LV	CELLTYPE	control_LMNA	12	18	Mural
CD63	1.35	4.86e-05	0.246	0.187	7.28	35.3	7.89e-07	4.31	LV	CELLTYPE	control_LMNA	12	18	Mural
LAMA1	1.35	0.00319	0.0135	0.00741	3.21	15.3	0.000384	2.5	LV	CELLTYPE	control_LMNA	12	18	Mural
S100A6	1.35	4.9e-05	0.0858	0.0573	5.7	35.2	8.09e-07	4.31	LV	CELLTYPE	control_LMNA	12	18	Mural
SELENOK	1.35	0.000108	0.0267	0.0253	4.09	30.8	2.63e-06	3.97	LV	CELLTYPE	control_LMNA	12	18	Mural
C20orf27	1.34	2.68e-06	0.0977	0.0698	5.89	53.7	1.1e-08	5.57	LV	CELLTYPE	control_LMNA	12	18	Mural
LDHA	1.34	0.000349	0.0911	0.0757	5.76	25	1.45e-05	3.46	LV	CELLTYPE	control_LMNA	12	18	Mural
MT-ND4	1.34	0.00261	0.191	0.23	7.12	16.1	0.000287	2.58	LV	CELLTYPE	control_LMNA	12	18	Mural
NGF	1.34	4.86e-05	1.18	0.657	9.39	35.2	7.95e-07	4.31	LV	CELLTYPE	control_LMNA	12	18	Mural
TRAPPC1	1.34	0.00129	0.0138	0.0143	3.21	18.9	0.000103	2.89	LV	CELLTYPE	control_LMNA	12	18	Mural
TRDN-AS1	1.34	0.00441	0.083	0.0481	5.7	14.1	0.000605	2.36	LV	CELLTYPE	control_LMNA	12	18	Mural
UBL5	1.34	4.96e-05	0.0398	0.028	4.66	35.1	8.25e-07	4.3	LV	CELLTYPE	control_LMNA	12	18	Mural
FGF12	1.33	0.0108	0.235	0.147	7.19	11	0.00209	1.96	LV	CELLTYPE	control_LMNA	12	18	Mural
RPL34	1.33	9.35e-05	0.0615	0.0627	5.4	31.6	2.11e-06	4.03	LV	CELLTYPE	control_LMNA	12	18	Mural
RPLP0	1.33	7.8e-05	0.161	0.125	6.61	32.6	1.6e-06	4.11	LV	CELLTYPE	control_LMNA	12	18	Mural
ACTB	1.32	0.00048	0.689	0.634	8.84	23.5	2.32e-05	3.32	LV	CELLTYPE	control_LMNA	12	18	Mural
SRPX2	1.32	9.88e-05	0.0704	0.0348	5.21	31.3	2.3e-06	4.01	LV	CELLTYPE	control_LMNA	12	18	Mural
AC012636.1	1.31	0.000487	0.377	0.18	7.67	23.4	2.39e-05	3.31	LV	CELLTYPE	control_LMNA	12	18	Mural
EMCN	1.31	0.000749	0.0469	0.0287	4.76	21.3	4.65e-05	3.13	LV	CELLTYPE	control_LMNA	12	18	Mural
MT-ND1	1.31	0.000697	0.129	0.117	6.42	21.7	4.08e-05	3.16	LV	CELLTYPE	control_LMNA	12	18	Mural
AL451047.1	1.3	0.00042	0.0212	0.0139	3.7	24.1	1.91e-05	3.38	LV	CELLTYPE	control_LMNA	12	18	Mural
NAB2	1.3	8.21e-05	0.0151	0.0122	3.26	32.3	1.73e-06	4.09	LV	CELLTYPE	control_LMNA	12	18	Mural
RHOG	1.3	0.000322	0.0181	0.0173	3.51	25.4	1.29e-05	3.49	LV	CELLTYPE	control_LMNA	12	18	Mural
S100A11	1.3	0.000933	0.08	0.0685	5.6	20.4	6.28e-05	3.03	LV	CELLTYPE	control_LMNA	12	18	Mural
AC113137.1	1.29	0.000795	0.0162	0.012	3.41	21.1	5.03e-05	3.1	LV	CELLTYPE	control_LMNA	12	18	Mural
GALNTL6	1.29	0.00135	0.0211	0.0251	3.81	18.8	0.000109	2.87	LV	CELLTYPE	control_LMNA	12	18	Mural
NRG3	1.29	0.00293	0.0312	0.0151	4.05	15.7	0.000334	2.53	LV	CELLTYPE	control_LMNA	12	18	Mural
ARF6	1.28	0.000118	0.018	0.0148	3.46	30.3	2.99e-06	3.93	LV	CELLTYPE	control_LMNA	12	18	Mural
BSG	1.28	0.000294	0.108	0.088	6.18	25.8	1.13e-05	3.53	LV	CELLTYPE	control_LMNA	12	18	Mural
ZNF385A	1.28	7.17e-05	0.0315	0.0216	4.17	33	1.45e-06	4.14	LV	CELLTYPE	control_LMNA	12	18	Mural
AC022639.1	1.27	0.00401	0.016	0.0113	3.36	14.4	0.000528	2.4	LV	CELLTYPE	control_LMNA	12	18	Mural
BANK1	1.27	0.00276	0.0158	0.0131	3.45	15.9	0.000309	2.56	LV	CELLTYPE	control_LMNA	12	18	Mural
PPP1R14A	1.27	0.000122	0.154	0.125	6.63	30.2	3.1e-06	3.91	LV	CELLTYPE	control_LMNA	12	18	Mural
RNASE1	1.27	0.000389	0.0164	0.00982	3.32	24.5	1.68e-05	3.41	LV	CELLTYPE	control_LMNA	12	18	Mural
SH3RF2	1.27	0.00265	0.0224	0.0143	3.85	16	0.000294	2.58	LV	CELLTYPE	control_LMNA	12	18	Mural
AC022034.2	1.26	0.042	0.0188	0.0084	3.51	6.83	0.0129	1.38	LV	CELLTYPE	control_LMNA	12	18	Mural
ADAMTS4	1.26	0.00951	0.248	0.162	7.21	11.4	0.00177	2.02	LV	CELLTYPE	control_LMNA	12	18	Mural
CNTNAP5	1.26	0.00162	0.0177	0.0135	3.62	18	0.000144	2.79	LV	CELLTYPE	control_LMNA	12	18	Mural
TF	1.26	0.000401	0.0259	0.0189	4.11	24.3	1.77e-05	3.4	LV	CELLTYPE	control_LMNA	12	18	Mural
USP39	1.26	0.0003	0.245	0.182	7.44	25.7	1.16e-05	3.52	LV	CELLTYPE	control_LMNA	12	18	Mural
AC020661.3	1.25	0.000339	0.0286	0.0198	4.25	25.1	1.4e-05	3.47	LV	CELLTYPE	control_LMNA	12	18	Mural
AL353653.1	1.25	0.000287	0.171	0.0935	6.65	25.9	1.08e-05	3.54	LV	CELLTYPE	control_LMNA	12	18	Mural
CFL1	1.25	0.000468	0.11	0.0969	6.13	23.6	2.24e-05	3.33	LV	CELLTYPE	control_LMNA	12	18	Mural
FXYD5	1.25	0.000935	0.0164	0.0153	3.37	20.4	6.31e-05	3.03	LV	CELLTYPE	control_LMNA	12	18	Mural
OLFM2	1.25	9.35e-05	0.0719	0.0389	5.37	31.6	2.11e-06	4.03	LV	CELLTYPE	control_LMNA	12	18	Mural
SELENOM	1.25	0.000487	0.0786	0.0873	5.66	23.4	2.39e-05	3.31	LV	CELLTYPE	control_LMNA	12	18	Mural
TMED9	1.25	0.000293	0.0496	0.0377	4.94	25.8	1.12e-05	3.53	LV	CELLTYPE	control_LMNA	12	18	Mural
TRMT112	1.25	4.19e-05	0.0366	0.031	4.52	36.2	6.23e-07	4.38	LV	CELLTYPE	control_LMNA	12	18	Mural
AC024230.1	1.24	0.000608	0.0195	0.0225	3.74	22.5	3.22e-05	3.22	LV	CELLTYPE	control_LMNA	12	18	Mural
SSR4	1.24	0.000248	0.0237	0.0209	3.93	26.6	8.83e-06	3.6	LV	CELLTYPE	control_LMNA	12	18	Mural
AP003110.1	1.23	0.00139	0.0128	0.00802	3.08	18.6	0.000115	2.86	LV	CELLTYPE	control_LMNA	12	18	Mural
BCL3	1.23	0.00815	0.0189	0.0202	3.58	11.9	0.00143	2.09	LV	CELLTYPE	control_LMNA	12	18	Mural
BGN	1.23	0.00127	0.118	0.154	6.35	19	0.0001	2.9	LV	CELLTYPE	control_LMNA	12	18	Mural
CAVIN2	1.23	0.000749	0.0626	0.0542	5.24	21.3	4.64e-05	3.13	LV	CELLTYPE	control_LMNA	12	18	Mural
CLIC1	1.23	0.000749	0.0757	0.0612	5.46	21.4	4.6e-05	3.13	LV	CELLTYPE	control_LMNA	12	18	Mural
KCNQ1	1.23	2.65e-05	0.0491	0.0263	4.84	38.3	3.6e-07	4.58	LV	CELLTYPE	control_LMNA	12	18	Mural
NAV1	1.23	9.88e-05	0.167	0.112	6.62	31.3	2.3e-06	4.01	LV	CELLTYPE	control_LMNA	12	18	Mural
AQP7	1.22	0.00904	0.0228	0.0148	3.89	11.5	0.00165	2.04	LV	CELLTYPE	control_LMNA	12	18	Mural
IFIT3	1.22	0.000266	0.0842	0.0508	5.66	26.3	9.72e-06	3.58	LV	CELLTYPE	control_LMNA	12	18	Mural
MYH7B	1.22	0.00699	0.0289	0.0191	4.15	12.4	0.00117	2.16	LV	CELLTYPE	control_LMNA	12	18	Mural
TP53I11	1.22	0.000192	0.043	0.0359	4.76	27.9	5.96e-06	3.72	LV	CELLTYPE	control_LMNA	12	18	Mural
TPI1	1.22	0.000401	0.127	0.1	6.35	24.3	1.78e-05	3.4	LV	CELLTYPE	control_LMNA	12	18	Mural
AC090617.4	1.21	0.000818	0.0542	0.024	4.91	20.9	5.26e-05	3.09	LV	CELLTYPE	control_LMNA	12	18	Mural
ROMO1	1.21	0.00588	0.0128	0.00851	3.07	13	0.000923	2.23	LV	CELLTYPE	control_LMNA	12	18	Mural
SPDYE5	1.21	4.52e-05	0.106	0.0719	6.1	35.7	7.11e-07	4.35	LV	CELLTYPE	control_LMNA	12	18	Mural
SPHKAP	1.21	0.0125	0.0208	0.0143	3.78	10.5	0.00252	1.9	LV	CELLTYPE	control_LMNA	12	18	Mural
TSPAN15	1.21	0.000289	0.0802	0.0623	5.53	25.9	1.1e-05	3.54	LV	CELLTYPE	control_LMNA	12	18	Mural
YPEL4	1.21	0.0298	0.0134	0.00991	3.06	7.85	0.00808	1.53	LV	CELLTYPE	control_LMNA	12	18	Mural
HIST1H1C	1.2	0.00877	0.0129	0.00898	2.94	11.6	0.00158	2.06	LV	CELLTYPE	control_LMNA	12	18	Mural
NOP16	1.2	0.0129	0.0141	0.0117	3.19	10.4	0.00265	1.89	LV	CELLTYPE	control_LMNA	12	18	Mural
RASSF1	1.2	0.000897	0.127	0.096	6.38	20.6	5.99e-05	3.05	LV	CELLTYPE	control_LMNA	12	18	Mural
UBASH3B	1.2	0.00127	0.0568	0.0408	5.13	19	0.000101	2.9	LV	CELLTYPE	control_LMNA	12	18	Mural
ZNF331	1.2	0.0261	0.102	0.11	6.25	8.23	0.0068	1.58	LV	CELLTYPE	control_LMNA	12	18	Mural
AC017002.5	1.19	0.000539	0.37	0.205	7.67	23	2.73e-05	3.27	LV	CELLTYPE	control_LMNA	12	18	Mural
CST3	1.19	0.00466	0.449	0.405	8.14	13.9	0.00066	2.33	LV	CELLTYPE	control_LMNA	12	18	Mural
GJA1	1.19	0.0176	0.0125	0.00821	3.1	9.44	0.00399	1.75	LV	CELLTYPE	control_LMNA	12	18	Mural
NDUFA1	1.18	0.000235	0.0749	0.0595	5.68	26.9	8.14e-06	3.63	LV	CELLTYPE	control_LMNA	12	18	Mural
OOEP	1.18	0.000579	0.0454	0.0467	4.94	22.7	3e-05	3.24	LV	CELLTYPE	control_LMNA	12	18	Mural
PLAC9	1.18	9.89e-06	0.178	0.128	6.69	45.1	7.14e-08	5	LV	CELLTYPE	control_LMNA	12	18	Mural
PSME1	1.18	0.000949	0.0333	0.0332	4.47	20.3	6.52e-05	3.02	LV	CELLTYPE	control_LMNA	12	18	Mural
PTMA	1.18	0.000574	0.219	0.254	7.19	22.7	2.97e-05	3.24	LV	CELLTYPE	control_LMNA	12	18	Mural
RALYL	1.18	0.00251	0.0299	0.0193	4.18	16.2	0.000272	2.6	LV	CELLTYPE	control_LMNA	12	18	Mural
RUVBL2	1.18	0.00073	0.0321	0.0261	4.42	21.5	4.37e-05	3.14	LV	CELLTYPE	control_LMNA	12	18	Mural
SHC4	1.18	0.00358	0.0268	0.0197	4.18	14.9	0.000452	2.45	LV	CELLTYPE	control_LMNA	12	18	Mural
AC099520.1	1.17	0.0016	0.0183	0.0134	3.62	18	0.000142	2.8	LV	CELLTYPE	control_LMNA	12	18	Mural
AHR	1.17	0.00261	0.0189	0.0121	3.5	16.1	0.000287	2.58	LV	CELLTYPE	control_LMNA	12	18	Mural
CD9	1.17	0.000931	0.302	0.242	7.62	20.4	6.26e-05	3.03	LV	CELLTYPE	control_LMNA	12	18	Mural
RPL7	1.17	4.68e-05	0.0866	0.0736	5.82	35.4	7.52e-07	4.33	LV	CELLTYPE	control_LMNA	12	18	Mural
TGFBI	1.17	0.0457	0.0871	0.0912	5.75	6.58	0.0146	1.34	LV	CELLTYPE	control_LMNA	12	18	Mural
AC005180.2	1.16	0.014	0.0207	0.00779	3.61	10.2	0.00294	1.85	LV	CELLTYPE	control_LMNA	12	18	Mural
LINC01252	1.16	0.0215	0.0127	0.00675	2.98	8.82	0.00523	1.67	LV	CELLTYPE	control_LMNA	12	18	Mural
PHGDH	1.16	0.000189	0.0154	0.0114	3.3	28.1	5.71e-06	3.72	LV	CELLTYPE	control_LMNA	12	18	Mural
SERTAD3	1.16	0.000691	0.0164	0.0114	3.34	21.8	4.01e-05	3.16	LV	CELLTYPE	control_LMNA	12	18	Mural
SLC4A3	1.16	0.00685	0.0129	0.0106	3.09	12.5	0.00113	2.16	LV	CELLTYPE	control_LMNA	12	18	Mural
TMUB1	1.16	0.000618	0.0135	0.0122	3.13	22.4	3.31e-05	3.21	LV	CELLTYPE	control_LMNA	12	18	Mural
AC027698.1	1.15	0.00319	0.0895	0.0493	5.68	15.3	0.000383	2.5	LV	CELLTYPE	control_LMNA	12	18	Mural
ADAMTS6	1.15	0.0331	0.158	0.0912	6.41	7.52	0.00937	1.48	LV	CELLTYPE	control_LMNA	12	18	Mural
PLEKHA7	1.15	0.000166	0.0553	0.0472	5.18	28.7	4.82e-06	3.78	LV	CELLTYPE	control_LMNA	12	18	Mural
RAPGEFL1	1.15	1.79e-05	0.0368	0.0261	4.55	41	1.87e-07	4.75	LV	CELLTYPE	control_LMNA	12	18	Mural
TUBA1B	1.15	0.000342	0.187	0.139	6.76	25.1	1.41e-05	3.47	LV	CELLTYPE	control_LMNA	12	18	Mural
BPGM	1.14	0.00173	0.0229	0.0148	3.9	17.7	0.00016	2.76	LV	CELLTYPE	control_LMNA	12	18	Mural
CD248	1.14	0.00152	0.0193	0.0224	3.65	18.3	0.000132	2.82	LV	CELLTYPE	control_LMNA	12	18	Mural
ITGB5-AS1	1.14	0.00445	0.0225	0.0177	3.93	14	0.000614	2.35	LV	CELLTYPE	control_LMNA	12	18	Mural
LGALS2	1.14	0.00294	0.0225	0.00966	3.67	15.7	0.000336	2.53	LV	CELLTYPE	control_LMNA	12	18	Mural
PRELID1	1.14	0.00235	0.0301	0.0238	4.18	16.5	0.000245	2.63	LV	CELLTYPE	control_LMNA	12	18	Mural
SLC25A6	1.14	0.00017	0.107	0.0999	6.15	28.6	4.97e-06	3.77	LV	CELLTYPE	control_LMNA	12	18	Mural
THOC6	1.14	0.00164	0.0126	0.0101	3.06	17.9	0.000147	2.79	LV	CELLTYPE	control_LMNA	12	18	Mural
TUBB4B	1.14	0.000173	0.115	0.0791	6.05	28.5	5.11e-06	3.76	LV	CELLTYPE	control_LMNA	12	18	Mural
CDC42EP2	1.13	0.00204	0.0248	0.0169	3.87	17.1	0.0002	2.69	LV	CELLTYPE	control_LMNA	12	18	Mural
EMILIN1	1.13	6.69e-05	0.115	0.0944	6.12	33.3	1.31e-06	4.17	LV	CELLTYPE	control_LMNA	12	18	Mural
HSPB1	1.13	0.00644	0.168	0.156	6.84	12.7	0.00104	2.19	LV	CELLTYPE	control_LMNA	12	18	Mural
KCNV2	1.13	0.0113	0.0134	0.00879	3.12	10.8	0.0022	1.95	LV	CELLTYPE	control_LMNA	12	18	Mural
LYSMD2	1.13	0.000145	0.0226	0.0172	3.8	29.2	4.09e-06	3.84	LV	CELLTYPE	control_LMNA	12	18	Mural
PDE10A	1.13	0.00303	0.681	0.422	8.65	15.5	0.000352	2.52	LV	CELLTYPE	control_LMNA	12	18	Mural
RPL3	1.13	0.00217	0.0745	0.109	5.74	16.8	0.000218	2.66	LV	CELLTYPE	control_LMNA	12	18	Mural
SORCS1	1.13	0.000724	0.0213	0.0161	3.81	21.5	4.32e-05	3.14	LV	CELLTYPE	control_LMNA	12	18	Mural
YWHAH	1.13	0.00873	0.0175	0.0175	3.52	11.7	0.00157	2.06	LV	CELLTYPE	control_LMNA	12	18	Mural
AC016722.2	1.12	0.00111	0.0413	0.0206	4.59	19.7	8.06e-05	2.96	LV	CELLTYPE	control_LMNA	12	18	Mural
AC091078.1	1.12	0.00059	0.0257	0.0202	4.12	22.6	3.07e-05	3.23	LV	CELLTYPE	control_LMNA	12	18	Mural
AL109930.1	1.12	0.0177	0.0143	0.011	3.19	9.43	0.00402	1.75	LV	CELLTYPE	control_LMNA	12	18	Mural
COX6B1	1.12	0.000204	0.0887	0.0711	5.9	27.6	6.63e-06	3.69	LV	CELLTYPE	control_LMNA	12	18	Mural
DRAP1	1.12	2.36e-05	0.0414	0.0335	4.69	38.9	3.11e-07	4.63	LV	CELLTYPE	control_LMNA	12	18	Mural
HIST1H2AC	1.12	0.00688	0.0246	0.0408	4.17	12.5	0.00114	2.16	LV	CELLTYPE	control_LMNA	12	18	Mural
ITGAL	1.12	0.00175	0.0156	0.0111	3.38	17.7	0.000162	2.76	LV	CELLTYPE	control_LMNA	12	18	Mural
LINC02055	1.12	0.0341	0.053	0.0296	4.89	7.44	0.00975	1.47	LV	CELLTYPE	control_LMNA	12	18	Mural
MALAT1	1.12	0.000819	296	200	17.5	20.9	5.28e-05	3.09	LV	CELLTYPE	control_LMNA	12	18	Mural
PLTP	1.12	0.00319	0.0209	0.0147	3.71	15.3	0.000384	2.5	LV	CELLTYPE	control_LMNA	12	18	Mural
SPDYE1	1.12	0.000456	0.0545	0.0374	5.16	23.7	2.16e-05	3.34	LV	CELLTYPE	control_LMNA	12	18	Mural
SUMO3	1.12	0.000274	0.0163	0.0156	3.38	26.2	1.01e-05	3.56	LV	CELLTYPE	control_LMNA	12	18	Mural
TTYH1	1.12	0.000594	0.034	0.0195	4.33	22.6	3.1e-05	3.23	LV	CELLTYPE	control_LMNA	12	18	Mural
TUBB2A	1.12	0.0058	0.0133	0.00902	3.02	13.1	0.000902	2.24	LV	CELLTYPE	control_LMNA	12	18	Mural
GPER1	1.11	0.00377	0.0399	0.0316	4.61	14.7	0.000486	2.42	LV	CELLTYPE	control_LMNA	12	18	Mural
HSPB3	1.11	0.0175	0.0511	0.0351	5.12	9.46	0.00395	1.76	LV	CELLTYPE	control_LMNA	12	18	Mural
LGALS1	1.11	0.000305	0.186	0.169	6.93	25.6	1.2e-05	3.52	LV	CELLTYPE	control_LMNA	12	18	Mural
PPP1R3C	1.11	0.0139	0.0178	0.0132	3.52	10.2	0.00292	1.86	LV	CELLTYPE	control_LMNA	12	18	Mural
PSMC5	1.11	0.00047	0.0223	0.0175	3.8	23.6	2.25e-05	3.33	LV	CELLTYPE	control_LMNA	12	18	Mural
SNTG1	1.11	0.00456	0.0148	0.0108	3.35	14	0.000635	2.34	LV	CELLTYPE	control_LMNA	12	18	Mural
AC113414.1	1.1	0.000207	0.0363	0.0293	4.58	27.5	6.86e-06	3.68	LV	CELLTYPE	control_LMNA	12	18	Mural
ALG3	1.1	0.00156	0.0211	0.0177	3.72	18.1	0.000138	2.81	LV	CELLTYPE	control_LMNA	12	18	Mural
C1R	1.1	0.00555	0.106	0.114	6.13	13.2	0.00085	2.26	LV	CELLTYPE	control_LMNA	12	18	Mural
CHST9	1.1	0.0145	0.0135	0.0113	3.18	10	0.00308	1.84	LV	CELLTYPE	control_LMNA	12	18	Mural
FGF7	1.1	0.00904	0.0125	0.0139	3.1	11.5	0.00165	2.04	LV	CELLTYPE	control_LMNA	12	18	Mural
HMBS	1.1	0.00551	0.0164	0.0119	3.33	13.2	0.00084	2.26	LV	CELLTYPE	control_LMNA	12	18	Mural
MAGEH1	1.1	0.00147	0.0133	0.0119	3.05	18.4	0.000125	2.83	LV	CELLTYPE	control_LMNA	12	18	Mural
RPS15A	1.1	0.0047	0.0338	0.0499	4.59	13.8	0.000668	2.33	LV	CELLTYPE	control_LMNA	12	18	Mural
RPS20	1.1	0.000628	0.0469	0.0417	4.99	22.3	3.4e-05	3.2	LV	CELLTYPE	control_LMNA	12	18	Mural
VSIR	1.1	0.00208	0.023	0.0167	3.85	17	0.000206	2.68	LV	CELLTYPE	control_LMNA	12	18	Mural
AC020661.2	1.09	0.00172	0.0197	0.0141	3.69	17.7	0.000159	2.76	LV	CELLTYPE	control_LMNA	12	18	Mural
ACP2	1.09	0.000865	0.0195	0.0145	3.61	20.7	5.71e-05	3.06	LV	CELLTYPE	control_LMNA	12	18	Mural
CDK2AP2	1.09	0.00322	0.0183	0.0158	3.55	15.2	0.00039	2.49	LV	CELLTYPE	control_LMNA	12	18	Mural
DIO2-AS1	1.09	0.000684	0.0182	0.0139	3.5	21.8	3.94e-05	3.16	LV	CELLTYPE	control_LMNA	12	18	Mural
FTL	1.09	0.003	0.145	0.163	6.59	15.6	0.000347	2.52	LV	CELLTYPE	control_LMNA	12	18	Mural
GLA	1.09	0.000631	0.0163	0.0154	3.49	22.2	3.47e-05	3.2	LV	CELLTYPE	control_LMNA	12	18	Mural
GRIK1	1.09	9.5e-05	0.0919	0.0568	5.73	31.5	2.16e-06	4.02	LV	CELLTYPE	control_LMNA	12	18	Mural
ISYNA1	1.09	2.04e-05	0.24	0.191	7.24	40	2.41e-07	4.69	LV	CELLTYPE	control_LMNA	12	18	Mural
MAFF	1.09	0.0228	0.0263	0.0233	4.17	8.62	0.0057	1.64	LV	CELLTYPE	control_LMNA	12	18	Mural
MID1IP1	1.09	0.000225	0.0221	0.0156	3.68	27.1	7.72e-06	3.65	LV	CELLTYPE	control_LMNA	12	18	Mural
MPRIP-AS1	1.09	0.000749	0.0526	0.0441	5.15	21.3	4.65e-05	3.13	LV	CELLTYPE	control_LMNA	12	18	Mural
MT-CO1	1.09	0.00654	0.6	0.443	8.67	12.6	0.00106	2.18	LV	CELLTYPE	control_LMNA	12	18	Mural
AC009264.1	1.08	0.0101	0.0201	0.0144	3.71	11.2	0.0019	2	LV	CELLTYPE	control_LMNA	12	18	Mural
AC244131.2	1.08	0.0129	0.0205	0.0125	3.64	10.4	0.00265	1.89	LV	CELLTYPE	control_LMNA	12	18	Mural
ARF5	1.08	0.000442	0.0224	0.0233	3.94	23.8	2.07e-05	3.35	LV	CELLTYPE	control_LMNA	12	18	Mural
C4orf19	1.08	0.00013	0.104	0.0628	5.95	29.9	3.42e-06	3.89	LV	CELLTYPE	control_LMNA	12	18	Mural
CLMP	1.08	0.000399	0.0223	0.0134	3.74	24.4	1.76e-05	3.4	LV	CELLTYPE	control_LMNA	12	18	Mural
LINC02240	1.08	0.00186	0.0141	0.0111	3.24	17.4	0.000178	2.73	LV	CELLTYPE	control_LMNA	12	18	Mural
NAXE	1.08	0.000709	0.0195	0.0152	3.67	21.6	4.19e-05	3.15	LV	CELLTYPE	control_LMNA	12	18	Mural
NID2	1.08	0.000427	0.11	0.0814	5.94	24	1.95e-05	3.37	LV	CELLTYPE	control_LMNA	12	18	Mural
NPC2	1.08	0.00129	0.0222	0.0181	3.83	19	0.000102	2.89	LV	CELLTYPE	control_LMNA	12	18	Mural
UQCRQ	1.08	0.00199	0.0706	0.0529	5.59	17.2	0.000193	2.7	LV	CELLTYPE	control_LMNA	12	18	Mural
AC136604.2	1.07	0.00472	0.0323	0.0261	4.5	13.8	0.000672	2.33	LV	CELLTYPE	control_LMNA	12	18	Mural
ADRM1	1.07	0.0004	0.029	0.0256	4.19	24.4	1.76e-05	3.4	LV	CELLTYPE	control_LMNA	12	18	Mural
CCR10	1.07	0.000266	0.0308	0.0217	4.17	26.3	9.71e-06	3.58	LV	CELLTYPE	control_LMNA	12	18	Mural
CFAP44-AS1	1.07	0.00373	0.0126	0.00814	2.96	14.7	0.000477	2.43	LV	CELLTYPE	control_LMNA	12	18	Mural
CRISPLD2	1.07	0.0107	0.539	0.42	8.46	11	0.00205	1.97	LV	CELLTYPE	control_LMNA	12	18	Mural
GADD45B	1.07	0.026	0.131	0.0989	6.39	8.23	0.00679	1.58	LV	CELLTYPE	control_LMNA	12	18	Mural
MDC1-AS1	1.07	0.00714	0.0275	0.0185	4.19	12.3	0.0012	2.15	LV	CELLTYPE	control_LMNA	12	18	Mural
MOB4	1.07	0.000949	0.0227	0.0219	3.89	20.3	6.5e-05	3.02	LV	CELLTYPE	control_LMNA	12	18	Mural
MYH13	1.07	0.00152	0.0135	0.0105	3.19	18.3	0.000132	2.82	LV	CELLTYPE	control_LMNA	12	18	Mural
RNF212B	1.07	0.000526	0.0203	0.0111	3.65	23.1	2.64e-05	3.28	LV	CELLTYPE	control_LMNA	12	18	Mural
RPL23A	1.07	0.000175	0.0847	0.0814	5.81	28.4	5.17e-06	3.76	LV	CELLTYPE	control_LMNA	12	18	Mural
RPS15	1.07	0.000869	0.117	0.123	6.3	20.7	5.77e-05	3.06	LV	CELLTYPE	control_LMNA	12	18	Mural
S100A10	1.07	0.00114	0.0248	0.0186	3.92	19.5	8.47e-05	2.94	LV	CELLTYPE	control_LMNA	12	18	Mural
FJX1	1.06	0.0416	0.0243	0.0161	3.72	6.85	0.0128	1.38	LV	CELLTYPE	control_LMNA	12	18	Mural
HES1	1.06	0.00115	0.202	0.163	7.07	19.5	8.64e-05	2.94	LV	CELLTYPE	control_LMNA	12	18	Mural
PCOLCE	1.06	0.000605	0.0652	0.0516	5.34	22.5	3.17e-05	3.22	LV	CELLTYPE	control_LMNA	12	18	Mural
RNF5	1.06	0.000752	0.0258	0.0212	4.02	21.3	4.68e-05	3.12	LV	CELLTYPE	control_LMNA	12	18	Mural
RPL27A	1.06	8.97e-05	0.0906	0.0837	5.94	31.8	1.99e-06	4.05	LV	CELLTYPE	control_LMNA	12	18	Mural
TMEM132D	1.06	0.00252	0.0192	0.0141	3.66	16.2	0.000274	2.6	LV	CELLTYPE	control_LMNA	12	18	Mural
VSIG2	1.06	0.000665	0.0168	0.0129	3.45	22	3.75e-05	3.18	LV	CELLTYPE	control_LMNA	12	18	Mural
UBA52	1.05	0.000415	0.0467	0.0475	4.97	24.1	1.88e-05	3.38	LV	CELLTYPE	control_LMNA	12	18	Mural
ARHGDIA	1.04	0.000733	0.065	0.0668	5.42	21.5	4.4e-05	3.13	LV	CELLTYPE	control_LMNA	12	18	Mural
CALN1	1.04	0.00073	0.0181	0.016	3.6	21.5	4.38e-05	3.14	LV	CELLTYPE	control_LMNA	12	18	Mural
CTNNA2	1.04	0.000141	0.0325	0.0267	4.41	29.4	3.89e-06	3.85	LV	CELLTYPE	control_LMNA	12	18	Mural
GAS1	1.04	0.0043	0.0128	0.00902	3	14.2	0.000582	2.37	LV	CELLTYPE	control_LMNA	12	18	Mural
IL32	1.04	0.0164	0.0179	0.016	3.48	9.66	0.00363	1.79	LV	CELLTYPE	control_LMNA	12	18	Mural
IRF2BPL	1.04	0.00092	0.0238	0.0258	3.94	20.5	6.17e-05	3.04	LV	CELLTYPE	control_LMNA	12	18	Mural
MCFD2	1.04	0.000192	0.127	0.0841	6.2	28	5.94e-06	3.72	LV	CELLTYPE	control_LMNA	12	18	Mural
SLC7A5	1.04	0.0188	0.0197	0.0156	3.61	9.24	0.00435	1.73	LV	CELLTYPE	control_LMNA	12	18	Mural
SLFNL1	1.04	0.00987	0.0257	0.0221	4.14	11.3	0.00185	2.01	LV	CELLTYPE	control_LMNA	12	18	Mural
TMEFF2	1.04	0.00337	0.13	0.0713	6.21	15.1	0.000414	2.47	LV	CELLTYPE	control_LMNA	12	18	Mural
VASN	1.04	0.000108	0.0632	0.0549	5.27	30.8	2.64e-06	3.97	LV	CELLTYPE	control_LMNA	12	18	Mural
BOLA3	1.03	0.000212	0.0226	0.0172	3.81	27.3	7.16e-06	3.67	LV	CELLTYPE	control_LMNA	12	18	Mural
LINC00854	1.03	0.00436	0.111	0.0821	6.12	14.1	0.000594	2.36	LV	CELLTYPE	control_LMNA	12	18	Mural
PQBP1	1.03	0.000631	0.0154	0.0137	3.35	22.2	3.47e-05	3.2	LV	CELLTYPE	control_LMNA	12	18	Mural
RABAC1	1.03	0.00126	0.0797	0.0763	5.67	19.1	9.97e-05	2.9	LV	CELLTYPE	control_LMNA	12	18	Mural
RCC1	1.03	0.00172	0.0813	0.0597	5.57	17.7	0.000159	2.76	LV	CELLTYPE	control_LMNA	12	18	Mural
UQCRB	1.03	0.00478	0.0836	0.069	5.87	13.8	0.000686	2.32	LV	CELLTYPE	control_LMNA	12	18	Mural
AC034114.2	1.02	0.000306	0.0151	0.0116	3.31	25.6	1.2e-05	3.51	LV	CELLTYPE	control_LMNA	12	18	Mural
B2M	1.02	0.000239	0.332	0.334	7.84	26.8	8.3e-06	3.62	LV	CELLTYPE	control_LMNA	12	18	Mural
LINC01322	1.02	0.00281	0.0469	0.046	5.08	15.8	0.000317	2.55	LV	CELLTYPE	control_LMNA	12	18	Mural
RPL35	1.02	0.000806	0.0733	0.0812	5.64	21	5.13e-05	3.09	LV	CELLTYPE	control_LMNA	12	18	Mural
SLC39A1	1.02	0.001	0.0345	0.0319	4.44	20.1	6.99e-05	3	LV	CELLTYPE	control_LMNA	12	18	Mural
SPON2	1.02	0.00411	0.0161	0.0111	3.36	14.4	0.000543	2.39	LV	CELLTYPE	control_LMNA	12	18	Mural
AC025043.1	1.01	0.000667	0.04	0.0311	4.76	22	3.78e-05	3.18	LV	CELLTYPE	control_LMNA	12	18	Mural
BMX	1.01	0.00852	0.135	0.071	6.32	11.8	0.00151	2.07	LV	CELLTYPE	control_LMNA	12	18	Mural
DSCAM	1.01	0.00319	0.0168	0.013	3.52	15.3	0.000384	2.5	LV	CELLTYPE	control_LMNA	12	18	Mural
ENO1	1.01	0.00701	0.0735	0.079	5.55	12.4	0.00117	2.15	LV	CELLTYPE	control_LMNA	12	18	Mural
IFI27	1.01	0.00436	0.037	0.0311	4.6	14.1	0.000594	2.36	LV	CELLTYPE	control_LMNA	12	18	Mural
NBL1	1.01	0.00116	0.0498	0.0587	5.1	19.5	8.7e-05	2.94	LV	CELLTYPE	control_LMNA	12	18	Mural
PACSIN3	1.01	0.000519	0.0415	0.034	4.72	23.1	2.6e-05	3.29	LV	CELLTYPE	control_LMNA	12	18	Mural
RPS5	1.01	0.00202	0.0664	0.0753	5.48	17.1	0.000197	2.7	LV	CELLTYPE	control_LMNA	12	18	Mural
SERPING1	1.01	0.00135	0.115	0.135	6.32	18.8	0.000109	2.87	LV	CELLTYPE	control_LMNA	12	18	Mural
SH2D3C	1.01	0.000434	0.215	0.142	6.94	23.9	2.01e-05	3.36	LV	CELLTYPE	control_LMNA	12	18	Mural
APOBEC2	1	0.00122	0.021	0.0132	3.77	19.2	9.47e-05	2.91	LV	CELLTYPE	control_LMNA	12	18	Mural
COX6A2	1	0.0309	0.0722	0.0528	5.69	7.73	0.00851	1.51	LV	CELLTYPE	control_LMNA	12	18	Mural
HINT2	1	0.000324	0.0195	0.0151	3.62	25.3	1.31e-05	3.49	LV	CELLTYPE	control_LMNA	12	18	Mural
IFI6	1	0.0145	0.0163	0.0172	3.38	10	0.0031	1.84	LV	CELLTYPE	control_LMNA	12	18	Mural
KCNJ8	1	0.000196	0.368	0.335	7.85	27.8	6.16e-06	3.71	LV	CELLTYPE	control_LMNA	12	18	Mural
PFKFB2	1	0.00238	0.0162	0.0109	3.34	16.4	0.000252	2.62	LV	CELLTYPE	control_LMNA	12	18	Mural
TCEAL9	1	0.000224	0.0435	0.0376	4.79	27.1	7.66e-06	3.65	LV	CELLTYPE	control_LMNA	12	18	Mural
UQCC3	1	0.000274	0.0155	0.0134	3.35	26.2	1.01e-05	3.56	LV	CELLTYPE	control_LMNA	12	18	Mural
HNRNPA0	0.997	0.000845	0.0451	0.0405	4.83	20.8	5.56e-05	3.07	LV	CELLTYPE	control_LMNA	12	18	Mural
LAPTM4A	0.996	0.00265	0.118	0.119	6.37	16	0.000294	2.58	LV	CELLTYPE	control_LMNA	12	18	Mural
SPDYE16	0.995	0.00118	0.039	0.0338	4.73	19.3	9.09e-05	2.93	LV	CELLTYPE	control_LMNA	12	18	Mural
IFI27L2	0.994	0.00295	0.0167	0.0142	3.47	15.6	0.000339	2.53	LV	CELLTYPE	control_LMNA	12	18	Mural
TSPAN16	0.994	0.00657	0.0128	0.00695	2.99	12.6	0.00107	2.18	LV	CELLTYPE	control_LMNA	12	18	Mural
PLN	0.993	0.0104	0.135	0.105	6.57	11.1	0.00199	1.98	LV	CELLTYPE	control_LMNA	12	18	Mural
WDR74	0.993	0.00182	0.0186	0.0138	3.56	17.5	0.000173	2.74	LV	CELLTYPE	control_LMNA	12	18	Mural
LDLR	0.992	0.0197	0.0299	0.0231	4.06	9.09	0.00464	1.71	LV	CELLTYPE	control_LMNA	12	18	Mural
HRH2	0.991	0.0384	0.0126	0.0114	2.97	7.09	0.0115	1.42	LV	CELLTYPE	control_LMNA	12	18	Mural
RPS14	0.99	0.00126	0.0968	0.113	6.07	19.1	9.97e-05	2.9	LV	CELLTYPE	control_LMNA	12	18	Mural
AC021088.1	0.987	0.0069	0.0323	0.0256	4.29	12.4	0.00115	2.16	LV	CELLTYPE	control_LMNA	12	18	Mural
CUTA	0.987	0.000989	0.0325	0.0322	4.41	20.1	6.88e-05	3	LV	CELLTYPE	control_LMNA	12	18	Mural
AC130650.1	0.986	0.000141	0.0906	0.0554	5.71	29.4	3.89e-06	3.85	LV	CELLTYPE	control_LMNA	12	18	Mural
KLF10	0.986	0.00494	0.029	0.0214	4.1	13.6	0.000723	2.31	LV	CELLTYPE	control_LMNA	12	18	Mural
MRPL14	0.984	0.00203	0.0256	0.0227	4.09	17.1	0.000199	2.69	LV	CELLTYPE	control_LMNA	12	18	Mural
TMEM258	0.983	0.000536	0.0326	0.0308	4.45	23	2.72e-05	3.27	LV	CELLTYPE	control_LMNA	12	18	Mural
PAMR1	0.982	0.00815	0.123	0.0913	6.13	11.9	0.00143	2.09	LV	CELLTYPE	control_LMNA	12	18	Mural
AUP1	0.98	0.00247	0.0453	0.0462	5	16.3	0.000265	2.61	LV	CELLTYPE	control_LMNA	12	18	Mural
LRRC9	0.98	0.00216	0.0298	0.0228	4.25	16.9	0.000216	2.67	LV	CELLTYPE	control_LMNA	12	18	Mural
OST4	0.98	0.000625	0.0393	0.0396	4.77	22.3	3.37e-05	3.2	LV	CELLTYPE	control_LMNA	12	18	Mural
OCEL1	0.979	0.000964	0.0207	0.015	3.69	20.3	6.64e-05	3.02	LV	CELLTYPE	control_LMNA	12	18	Mural
AC022387.1	0.978	0.00189	0.018	0.012	3.48	17.3	0.000182	2.72	LV	CELLTYPE	control_LMNA	12	18	Mural
ATP5F1E	0.978	0.000204	0.0744	0.0662	5.64	27.6	6.62e-06	3.69	LV	CELLTYPE	control_LMNA	12	18	Mural
HILPDA	0.978	0.00629	0.013	0.0126	3.13	12.8	0.00101	2.2	LV	CELLTYPE	control_LMNA	12	18	Mural
SLC51A	0.977	0.00293	0.0324	0.0195	4.32	15.7	0.000334	2.53	LV	CELLTYPE	control_LMNA	12	18	Mural
PPIB	0.976	0.000507	0.0886	0.069	5.74	23.2	2.52e-05	3.3	LV	CELLTYPE	control_LMNA	12	18	Mural
MFSD4A	0.975	0.00741	0.0204	0.0121	3.67	12.2	0.00126	2.13	LV	CELLTYPE	control_LMNA	12	18	Mural
PAM16	0.975	0.0109	0.0136	0.00787	3.15	10.9	0.00212	1.96	LV	CELLTYPE	control_LMNA	12	18	Mural
RPSA	0.974	0.000338	0.118	0.113	6.19	25.1	1.38e-05	3.47	LV	CELLTYPE	control_LMNA	12	18	Mural
TMA7	0.973	0.000137	0.0715	0.0679	5.58	29.6	3.72e-06	3.86	LV	CELLTYPE	control_LMNA	12	18	Mural
TRIM63	0.971	0.0496	0.0158	0.0112	3.32	6.36	0.0162	1.3	LV	CELLTYPE	control_LMNA	12	18	Mural
CYBA	0.966	0.000399	0.0534	0.0442	5.05	24.4	1.75e-05	3.4	LV	CELLTYPE	control_LMNA	12	18	Mural
PRDX1	0.966	0.000947	0.075	0.0689	5.56	20.3	6.45e-05	3.02	LV	CELLTYPE	control_LMNA	12	18	Mural
IMPDH2	0.965	0.007	0.0156	0.0208	3.44	12.4	0.00117	2.15	LV	CELLTYPE	control_LMNA	12	18	Mural
RPL38	0.965	0.000905	0.0377	0.0404	4.7	20.5	6.05e-05	3.04	LV	CELLTYPE	control_LMNA	12	18	Mural
RPLP1	0.965	0.00112	0.218	0.232	7.21	19.6	8.26e-05	2.95	LV	CELLTYPE	control_LMNA	12	18	Mural
HSD17B10	0.964	0.00146	0.0191	0.0167	3.64	18.4	0.000124	2.83	LV	CELLTYPE	control_LMNA	12	18	Mural
MRGPRF	0.964	0.0181	0.0138	0.0128	3.18	9.35	0.00415	1.74	LV	CELLTYPE	control_LMNA	12	18	Mural
PYURF	0.964	0.00147	0.0318	0.0298	4.37	18.4	0.000124	2.83	LV	CELLTYPE	control_LMNA	12	18	Mural
SMCR5	0.963	0.0061	0.0206	0.0182	3.87	12.9	0.000972	2.21	LV	CELLTYPE	control_LMNA	12	18	Mural
DPAGT1	0.962	0.00079	0.014	0.0128	3.19	21.1	4.99e-05	3.1	LV	CELLTYPE	control_LMNA	12	18	Mural
PFDN6	0.962	0.00207	0.0209	0.0176	3.78	17	0.000205	2.68	LV	CELLTYPE	control_LMNA	12	18	Mural
CHST2	0.961	0.00464	0.0189	0.0173	3.6	13.9	0.000656	2.33	LV	CELLTYPE	control_LMNA	12	18	Mural
AGPAT2	0.959	0.000284	0.0228	0.0222	3.91	26	1.07e-05	3.55	LV	CELLTYPE	control_LMNA	12	18	Mural
DNAH17	0.957	0.0108	0.0145	0.0107	3.32	11	0.00209	1.96	LV	CELLTYPE	control_LMNA	12	18	Mural
RCN3	0.957	0.00757	0.0137	0.0103	3.1	12.1	0.0013	2.12	LV	CELLTYPE	control_LMNA	12	18	Mural
HCFC1R1	0.956	0.000806	0.0344	0.0373	4.57	21	5.14e-05	3.09	LV	CELLTYPE	control_LMNA	12	18	Mural
IGFBP5	0.956	0.0193	0.537	0.397	8.32	9.16	0.00451	1.71	LV	CELLTYPE	control_LMNA	12	18	Mural
MAPT	0.955	0.000647	0.0324	0.0258	4.35	22.1	3.59e-05	3.19	LV	CELLTYPE	control_LMNA	12	18	Mural
RNF157	0.955	0.0377	0.0158	0.0133	3.48	7.14	0.0112	1.42	LV	CELLTYPE	control_LMNA	12	18	Mural
CCDC85B	0.954	0.00512	0.0663	0.0726	5.39	13.5	0.000762	2.29	LV	CELLTYPE	control_LMNA	12	18	Mural
RARRES1	0.954	0.000805	0.0657	0.0414	5.26	21	5.12e-05	3.09	LV	CELLTYPE	control_LMNA	12	18	Mural
ACHE	0.953	0.0145	0.0343	0.0275	4.56	10	0.00309	1.84	LV	CELLTYPE	control_LMNA	12	18	Mural
NOP53	0.953	0.00319	0.0145	0.0182	3.33	15.3	0.000383	2.5	LV	CELLTYPE	control_LMNA	12	18	Mural
AC087276.2	0.952	0.0047	0.0176	0.0111	3.53	13.8	0.000667	2.33	LV	CELLTYPE	control_LMNA	12	18	Mural
HTRA2	0.951	0.00425	0.0145	0.0114	3.21	14.2	0.000572	2.37	LV	CELLTYPE	control_LMNA	12	18	Mural
GGACT	0.949	0.00435	0.0171	0.0225	3.56	14.1	0.000591	2.36	LV	CELLTYPE	control_LMNA	12	18	Mural
RPS25	0.947	0.000208	0.0873	0.0868	5.87	27.4	6.91e-06	3.68	LV	CELLTYPE	control_LMNA	12	18	Mural
AL132671.2	0.946	0.0116	0.173	0.0992	6.65	10.7	0.00231	1.93	LV	CELLTYPE	control_LMNA	12	18	Mural
SHMT2	0.946	0.00129	0.0157	0.0146	3.35	19	0.000103	2.89	LV	CELLTYPE	control_LMNA	12	18	Mural
MED22	0.945	0.0161	0.0264	0.0277	4.3	9.7	0.00356	1.79	LV	CELLTYPE	control_LMNA	12	18	Mural
MRPL32	0.945	0.000192	0.0633	0.0479	5.24	27.9	5.96e-06	3.72	LV	CELLTYPE	control_LMNA	12	18	Mural
POLR2K	0.945	0.000411	0.0244	0.0195	3.95	24.2	1.85e-05	3.39	LV	CELLTYPE	control_LMNA	12	18	Mural
NDUFB11	0.944	0.00169	0.0352	0.0297	4.53	17.8	0.000154	2.77	LV	CELLTYPE	control_LMNA	12	18	Mural
RCN1	0.944	0.0106	0.0149	0.0179	3.35	11	0.00203	1.97	LV	CELLTYPE	control_LMNA	12	18	Mural
ADCY4	0.943	0.00122	0.0208	0.02	3.78	19.2	9.53e-05	2.91	LV	CELLTYPE	control_LMNA	12	18	Mural
CORO1B	0.943	0.00013	0.0214	0.0189	3.73	29.9	3.39e-06	3.89	LV	CELLTYPE	control_LMNA	12	18	Mural
RPS19BP1	0.943	0.000419	0.0288	0.0242	4.14	24.1	1.9e-05	3.38	LV	CELLTYPE	control_LMNA	12	18	Mural
TTC7A	0.943	0.000305	0.105	0.0706	5.89	25.6	1.2e-05	3.52	LV	CELLTYPE	control_LMNA	12	18	Mural
COX7A2	0.942	0.000209	0.0939	0.0844	5.96	27.4	6.98e-06	3.68	LV	CELLTYPE	control_LMNA	12	18	Mural
CRIP2	0.941	0.000487	0.12	0.118	6.36	23.4	2.37e-05	3.31	LV	CELLTYPE	control_LMNA	12	18	Mural
POLR2G	0.94	0.00237	0.016	0.015	3.37	16.5	0.00025	2.63	LV	CELLTYPE	control_LMNA	12	18	Mural
GAPDH	0.939	0.00225	0.286	0.266	7.55	16.7	0.000231	2.65	LV	CELLTYPE	control_LMNA	12	18	Mural
SNHG12	0.939	0.00224	0.0523	0.0388	4.97	16.7	0.000229	2.65	LV	CELLTYPE	control_LMNA	12	18	Mural
ATP5ME	0.938	0.000352	0.0619	0.0564	5.42	24.9	1.48e-05	3.45	LV	CELLTYPE	control_LMNA	12	18	Mural
PFDN5	0.938	9.35e-05	0.0825	0.0773	5.82	31.6	2.1e-06	4.03	LV	CELLTYPE	control_LMNA	12	18	Mural
OTUB1	0.937	8.26e-05	0.0436	0.0344	4.82	32.3	1.75e-06	4.08	LV	CELLTYPE	control_LMNA	12	18	Mural
RPL8	0.937	0.00191	0.141	0.15	6.54	17.3	0.000184	2.72	LV	CELLTYPE	control_LMNA	12	18	Mural
TAGLN2	0.937	0.00103	0.0795	0.0799	5.69	20	7.27e-05	2.99	LV	CELLTYPE	control_LMNA	12	18	Mural
USH2A	0.937	0.00229	0.0156	0.0126	3.39	16.6	0.000236	2.64	LV	CELLTYPE	control_LMNA	12	18	Mural
LAMTOR5	0.935	0.000227	0.0504	0.0433	5.04	27	7.81e-06	3.64	LV	CELLTYPE	control_LMNA	12	18	Mural
LMNA	0.934	0.000213	0.178	0.154	6.8	27.3	7.23e-06	3.67	LV	CELLTYPE	control_LMNA	12	18	Mural
LY6E	0.933	0.00668	0.0169	0.0232	3.5	12.6	0.00109	2.18	LV	CELLTYPE	control_LMNA	12	18	Mural
UROD	0.933	0.0017	0.0239	0.022	4.03	17.8	0.000156	2.77	LV	CELLTYPE	control_LMNA	12	18	Mural
AC068599.1	0.931	0.00654	0.0131	0.0101	3.13	12.6	0.00106	2.18	LV	CELLTYPE	control_LMNA	12	18	Mural
ELOB	0.931	0.00108	0.0441	0.045	4.93	19.8	7.77e-05	2.97	LV	CELLTYPE	control_LMNA	12	18	Mural
MCM3AP-AS1	0.931	0.000178	0.0305	0.0249	4.31	28.4	5.28e-06	3.75	LV	CELLTYPE	control_LMNA	12	18	Mural
H3F3B	0.93	0.00183	0.452	0.437	8.17	17.5	0.000174	2.74	LV	CELLTYPE	control_LMNA	12	18	Mural
RPS6	0.93	0.00264	0.0826	0.0833	5.82	16	0.000291	2.58	LV	CELLTYPE	control_LMNA	12	18	Mural
AMPD1	0.929	0.0416	0.0164	0.0106	3.41	6.86	0.0128	1.38	LV	CELLTYPE	control_LMNA	12	18	Mural
ANAPC11	0.929	0.00118	0.0332	0.0277	4.41	19.3	9.05e-05	2.93	LV	CELLTYPE	control_LMNA	12	18	Mural
AC006460.1	0.928	0.0018	0.0494	0.0314	4.85	17.6	0.000168	2.74	LV	CELLTYPE	control_LMNA	12	18	Mural
AC008569.1	0.928	0.0174	0.0167	0.00968	3.3	9.47	0.00394	1.76	LV	CELLTYPE	control_LMNA	12	18	Mural
SLC39A7	0.928	0.00107	0.0217	0.0214	3.8	19.9	7.59e-05	2.97	LV	CELLTYPE	control_LMNA	12	18	Mural
CLSTN3	0.927	0.00893	0.0177	0.0165	3.52	11.6	0.00163	2.05	LV	CELLTYPE	control_LMNA	12	18	Mural
ISOC2	0.925	0.000189	0.0249	0.0255	4.04	28.1	5.69e-06	3.72	LV	CELLTYPE	control_LMNA	12	18	Mural
SEPT6	0.925	0.00377	0.0842	0.0657	5.77	14.7	0.000484	2.42	LV	CELLTYPE	control_LMNA	12	18	Mural
SLC12A7	0.923	0.00582	0.0503	0.0456	4.98	13	0.000906	2.24	LV	CELLTYPE	control_LMNA	12	18	Mural
ATP6V1F	0.922	0.00164	0.0205	0.02	3.73	17.9	0.000148	2.78	LV	CELLTYPE	control_LMNA	12	18	Mural
TMSB10	0.921	0.00225	0.0794	0.0807	5.7	16.7	0.000231	2.65	LV	CELLTYPE	control_LMNA	12	18	Mural
DCC	0.919	0.00276	0.0168	0.0142	3.51	15.9	0.00031	2.56	LV	CELLTYPE	control_LMNA	12	18	Mural
MARCKS	0.919	0.036	0.0346	0.0403	4.41	7.27	0.0105	1.44	LV	CELLTYPE	control_LMNA	12	18	Mural
LRRC32	0.918	0.00452	0.0505	0.0659	5.01	14	0.000627	2.34	LV	CELLTYPE	control_LMNA	12	18	Mural
SLC1A2	0.918	0.0283	0.0401	0.029	4.54	7.99	0.00759	1.55	LV	CELLTYPE	control_LMNA	12	18	Mural
TMEM147	0.918	0.00164	0.0256	0.0256	4.14	18	0.000146	2.79	LV	CELLTYPE	control_LMNA	12	18	Mural
AC084357.2	0.917	0.00459	0.0172	0.0127	3.53	13.9	0.000642	2.34	LV	CELLTYPE	control_LMNA	12	18	Mural
NRSN2	0.917	0.000156	0.0226	0.0179	3.82	29	4.44e-06	3.81	LV	CELLTYPE	control_LMNA	12	18	Mural
LINC01902	0.916	0.0108	0.0176	0.0138	3.55	11	0.00208	1.97	LV	CELLTYPE	control_LMNA	12	18	Mural
NHP2	0.915	0.00441	0.0222	0.0234	3.89	14.1	0.000604	2.36	LV	CELLTYPE	control_LMNA	12	18	Mural
SNHG19	0.914	0.00501	0.0302	0.0313	4.34	13.6	0.000739	2.3	LV	CELLTYPE	control_LMNA	12	18	Mural
TIMM13	0.914	0.00172	0.0285	0.0242	4.2	17.7	0.000158	2.76	LV	CELLTYPE	control_LMNA	12	18	Mural
GGT5	0.912	0.000374	0.309	0.238	7.51	24.7	1.6e-05	3.43	LV	CELLTYPE	control_LMNA	12	18	Mural
ITM2C	0.912	0.0182	0.0507	0.0589	5.11	9.34	0.00417	1.74	LV	CELLTYPE	control_LMNA	12	18	Mural
MYL3	0.912	0.0326	0.166	0.133	6.87	7.58	0.00914	1.49	LV	CELLTYPE	control_LMNA	12	18	Mural
CYC1	0.911	0.000247	0.104	0.0895	6.1	26.7	8.69e-06	3.61	LV	CELLTYPE	control_LMNA	12	18	Mural
FKBP2	0.911	0.0031	0.0522	0.0455	5.16	15.4	0.000365	2.51	LV	CELLTYPE	control_LMNA	12	18	Mural
GPC5	0.911	0.00265	0.0514	0.0404	5.07	16	0.000294	2.58	LV	CELLTYPE	control_LMNA	12	18	Mural
TBC1D22B	0.911	0.00313	0.122	0.0969	6.25	15.4	0.000372	2.5	LV	CELLTYPE	control_LMNA	12	18	Mural
AC140912.1	0.909	0.0206	0.0445	0.0341	4.88	8.95	0.00495	1.69	LV	CELLTYPE	control_LMNA	12	18	Mural
COCH	0.909	6.03e-05	0.0823	0.0674	5.76	34	1.11e-06	4.22	LV	CELLTYPE	control_LMNA	12	18	Mural
COX7C	0.909	0.00162	0.12	0.101	6.38	18	0.000145	2.79	LV	CELLTYPE	control_LMNA	12	18	Mural
COX5B	0.908	0.0011	0.161	0.135	6.76	19.7	7.99e-05	2.96	LV	CELLTYPE	control_LMNA	12	18	Mural
IDH3B	0.908	0.00276	0.0324	0.0278	4.47	15.9	0.000309	2.56	LV	CELLTYPE	control_LMNA	12	18	Mural
MGP	0.908	0.0108	0.276	0.313	7.48	11	0.0021	1.96	LV	CELLTYPE	control_LMNA	12	18	Mural
PLK3	0.908	0.00156	0.0252	0.0205	4.02	18.1	0.000137	2.81	LV	CELLTYPE	control_LMNA	12	18	Mural
PNRC1	0.908	0.000198	0.146	0.125	6.52	27.7	6.32e-06	3.7	LV	CELLTYPE	control_LMNA	12	18	Mural
TXNDC17	0.904	0.0104	0.013	0.0112	3.13	11.1	0.00198	1.98	LV	CELLTYPE	control_LMNA	12	18	Mural
SLC25A5	0.903	0.00612	0.0628	0.0558	5.34	12.9	0.000975	2.21	LV	CELLTYPE	control_LMNA	12	18	Mural
THBS4	0.903	0.00463	0.604	0.501	8.53	13.9	0.000652	2.33	LV	CELLTYPE	control_LMNA	12	18	Mural
AC034102.6	0.902	0.00598	0.0196	0.0101	3.54	12.9	0.000946	2.22	LV	CELLTYPE	control_LMNA	12	18	Mural
AC023389.1	0.9	0.00355	0.0938	0.057	5.77	14.9	0.000447	2.45	LV	CELLTYPE	control_LMNA	12	18	Mural
DAZAP2	0.9	0.00621	0.114	0.101	6.24	12.8	0.000994	2.21	LV	CELLTYPE	control_LMNA	12	18	Mural
BCAM	0.899	0.000635	0.161	0.15	6.72	22.2	3.5e-05	3.2	LV	CELLTYPE	control_LMNA	12	18	Mural
MAGED2	0.899	0.00118	0.0639	0.0622	5.46	19.3	9.12e-05	2.93	LV	CELLTYPE	control_LMNA	12	18	Mural
NDUFS5	0.899	0.000676	0.0624	0.0547	5.39	21.9	3.87e-05	3.17	LV	CELLTYPE	control_LMNA	12	18	Mural
DPP10	0.898	0.008	0.0216	0.0217	3.88	12	0.00139	2.1	LV	CELLTYPE	control_LMNA	12	18	Mural
MYDGF	0.898	5.3e-05	0.071	0.0597	5.45	34.7	9.17e-07	4.28	LV	CELLTYPE	control_LMNA	12	18	Mural
ATP5MC1	0.897	0.0015	0.0657	0.0574	5.44	18.3	0.000129	2.82	LV	CELLTYPE	control_LMNA	12	18	Mural
RPS2	0.897	0.00621	0.13	0.151	6.45	12.8	0.000994	2.21	LV	CELLTYPE	control_LMNA	12	18	Mural
LSM10	0.896	0.0144	0.0136	0.0129	3.12	10.1	0.00305	1.84	LV	CELLTYPE	control_LMNA	12	18	Mural
RPS29	0.896	0.000302	0.0488	0.0555	5.07	25.7	1.17e-05	3.52	LV	CELLTYPE	control_LMNA	12	18	Mural
MRPL28	0.895	0.000748	0.0186	0.0161	3.61	21.4	4.59e-05	3.13	LV	CELLTYPE	control_LMNA	12	18	Mural
ZNF521	0.895	0.00207	0.3	0.243	7.47	17	0.000205	2.68	LV	CELLTYPE	control_LMNA	12	18	Mural
CYCS	0.894	0.00441	0.0939	0.0975	6.05	14.1	0.000605	2.36	LV	CELLTYPE	control_LMNA	12	18	Mural
GNG11	0.894	0.00491	0.0511	0.052	5.03	13.7	0.000715	2.31	LV	CELLTYPE	control_LMNA	12	18	Mural
SHISA5	0.894	3.03e-05	0.0419	0.0388	4.71	37.6	4.29e-07	4.52	LV	CELLTYPE	control_LMNA	12	18	Mural
RPL27	0.893	0.00687	0.0446	0.0557	4.99	12.5	0.00114	2.16	LV	CELLTYPE	control_LMNA	12	18	Mural
CSRNP1	0.89	0.0121	0.0143	0.0159	3.29	10.6	0.00243	1.92	LV	CELLTYPE	control_LMNA	12	18	Mural
SERF2	0.89	0.000524	0.153	0.149	6.7	23.1	2.63e-05	3.28	LV	CELLTYPE	control_LMNA	12	18	Mural
MRPL54	0.889	0.00539	0.0165	0.0114	3.37	13.3	0.000819	2.27	LV	CELLTYPE	control_LMNA	12	18	Mural
ANAPC1	0.888	0.000749	0.189	0.185	7.04	21.3	4.63e-05	3.13	LV	CELLTYPE	control_LMNA	12	18	Mural
CD151	0.887	0.00254	0.119	0.124	6.35	16.2	0.000277	2.6	LV	CELLTYPE	control_LMNA	12	18	Mural
QARS	0.887	0.000562	0.0271	0.0276	4.23	22.8	2.9e-05	3.25	LV	CELLTYPE	control_LMNA	12	18	Mural
RBM42	0.887	0.000654	0.0199	0.0227	3.7	22.1	3.64e-05	3.18	LV	CELLTYPE	control_LMNA	12	18	Mural
MT-CYB	0.886	0.0253	0.294	0.325	7.68	8.32	0.00652	1.6	LV	CELLTYPE	control_LMNA	12	18	Mural
COX7A1	0.884	0.00152	0.0792	0.0727	5.8	18.2	0.000132	2.82	LV	CELLTYPE	control_LMNA	12	18	Mural
PSMB3	0.882	0.000143	0.044	0.04	4.83	29.3	3.99e-06	3.84	LV	CELLTYPE	control_LMNA	12	18	Mural
PPP1CA	0.881	0.0014	0.0307	0.0315	4.34	18.6	0.000116	2.85	LV	CELLTYPE	control_LMNA	12	18	Mural
ASRGL1	0.88	0.03	0.0191	0.0168	3.74	7.82	0.00818	1.52	LV	CELLTYPE	control_LMNA	12	18	Mural
PTPRT	0.88	0.013	0.0176	0.0151	3.63	10.4	0.00268	1.89	LV	CELLTYPE	control_LMNA	12	18	Mural
AC025165.2	0.879	0.0083	0.0511	0.0322	4.94	11.8	0.00146	2.08	LV	CELLTYPE	control_LMNA	12	18	Mural
ANGPTL2	0.879	0.023	0.0127	0.0116	3.05	8.61	0.00573	1.64	LV	CELLTYPE	control_LMNA	12	18	Mural
AC013640.1	0.878	0.00666	0.0268	0.0212	4.16	12.6	0.00109	2.18	LV	CELLTYPE	control_LMNA	12	18	Mural
ATP6AP2	0.878	0.00112	0.0546	0.052	5.17	19.6	8.16e-05	2.95	LV	CELLTYPE	control_LMNA	12	18	Mural
FBLN2	0.876	0.0369	0.0149	0.0141	3.27	7.2	0.0109	1.43	LV	CELLTYPE	control_LMNA	12	18	Mural
PIP4K2C	0.876	0.00236	0.0456	0.0395	4.86	16.5	0.000248	2.63	LV	CELLTYPE	control_LMNA	12	18	Mural
PTPA	0.876	0.000192	0.0591	0.0498	5.21	28	5.92e-06	3.72	LV	CELLTYPE	control_LMNA	12	18	Mural
HSPB7	0.874	0.0187	0.0837	0.0712	5.82	9.26	0.00432	1.73	LV	CELLTYPE	control_LMNA	12	18	Mural
SNHG25	0.874	0.00253	0.0878	0.0858	5.86	16.2	0.000276	2.6	LV	CELLTYPE	control_LMNA	12	18	Mural
MFGE8	0.873	0.000688	0.743	0.722	8.98	21.8	3.98e-05	3.16	LV	CELLTYPE	control_LMNA	12	18	Mural
ROBO2	0.873	0.00921	0.0308	0.0284	4.47	11.5	0.0017	2.04	LV	CELLTYPE	control_LMNA	12	18	Mural
ADAMTS5	0.872	0.0481	0.0218	0.0198	3.83	6.45	0.0155	1.32	LV	CELLTYPE	control_LMNA	12	18	Mural
C12orf10	0.872	0.00204	0.0156	0.0136	3.36	17.1	0.000201	2.69	LV	CELLTYPE	control_LMNA	12	18	Mural
CPNE4	0.872	0.018	0.0407	0.037	4.84	9.36	0.00413	1.74	LV	CELLTYPE	control_LMNA	12	18	Mural
AC105052.3	0.871	0.00138	0.0967	0.0889	6.01	18.7	0.000113	2.86	LV	CELLTYPE	control_LMNA	12	18	Mural
GUK1	0.871	0.00864	0.0551	0.0701	5.36	11.7	0.00155	2.06	LV	CELLTYPE	control_LMNA	12	18	Mural
PSMA7	0.87	0.00112	0.0984	0.0954	6.06	19.6	8.19e-05	2.95	LV	CELLTYPE	control_LMNA	12	18	Mural
DIO2	0.869	0.0455	0.015	0.0103	3.18	6.59	0.0145	1.34	LV	CELLTYPE	control_LMNA	12	18	Mural
BCAP31	0.868	0.00413	0.0344	0.0328	4.54	14.3	0.000548	2.38	LV	CELLTYPE	control_LMNA	12	18	Mural
CSMD1	0.868	0.0235	0.037	0.0553	4.81	8.55	0.0059	1.63	LV	CELLTYPE	control_LMNA	12	18	Mural
C19orf48	0.867	0.00335	0.0135	0.0118	3.15	15.1	0.000411	2.47	LV	CELLTYPE	control_LMNA	12	18	Mural
YIF1A	0.866	0.00032	0.0319	0.0291	4.36	25.4	1.28e-05	3.49	LV	CELLTYPE	control_LMNA	12	18	Mural
MAP1A	0.865	0.000606	0.0268	0.0208	4.05	22.5	3.2e-05	3.22	LV	CELLTYPE	control_LMNA	12	18	Mural
HLA-C	0.864	0.0076	0.215	0.198	7.12	12.1	0.00131	2.12	LV	CELLTYPE	control_LMNA	12	18	Mural
TAX1BP3	0.862	0.0338	0.0127	0.0147	3.11	7.46	0.00963	1.47	LV	CELLTYPE	control_LMNA	12	18	Mural
CCDC26	0.861	0.00515	0.0196	0.0184	3.74	13.5	0.000771	2.29	LV	CELLTYPE	control_LMNA	12	18	Mural
COL15A1	0.861	0.0209	0.0209	0.0158	3.64	8.91	0.00503	1.68	LV	CELLTYPE	control_LMNA	12	18	Mural
EPHA6	0.861	0.0117	0.0138	0.013	3.32	10.7	0.00234	1.93	LV	CELLTYPE	control_LMNA	12	18	Mural
IFRD2	0.861	0.0112	0.0345	0.0301	4.46	10.9	0.00218	1.95	LV	CELLTYPE	control_LMNA	12	18	Mural
SERPINH1	0.861	0.0213	0.0561	0.066	5.21	8.85	0.00517	1.67	LV	CELLTYPE	control_LMNA	12	18	Mural
DUS3L	0.86	0.00475	0.0241	0.0187	3.96	13.8	0.000681	2.32	LV	CELLTYPE	control_LMNA	12	18	Mural
MT-CO2	0.859	0.0432	0.323	0.446	7.9	6.75	0.0135	1.36	LV	CELLTYPE	control_LMNA	12	18	Mural
TPGS1	0.856	0.000169	0.0201	0.0173	3.7	28.6	4.95e-06	3.77	LV	CELLTYPE	control_LMNA	12	18	Mural
GSTP1	0.855	0.000712	0.116	0.108	6.24	21.6	4.23e-05	3.15	LV	CELLTYPE	control_LMNA	12	18	Mural
LRRN1	0.855	0.0246	0.0188	0.0144	3.68	8.41	0.00627	1.61	LV	CELLTYPE	control_LMNA	12	18	Mural
TRAPPC2L	0.855	0.00286	0.0166	0.017	3.52	15.8	0.000323	2.54	LV	CELLTYPE	control_LMNA	12	18	Mural
KSR2	0.854	0.0126	0.014	0.0126	3.31	10.5	0.00257	1.9	LV	CELLTYPE	control_LMNA	12	18	Mural
PKM	0.854	0.000613	0.101	0.116	6.15	22.4	3.27e-05	3.21	LV	CELLTYPE	control_LMNA	12	18	Mural
OXA1L	0.853	0.000212	0.0332	0.0339	4.5	27.3	7.17e-06	3.67	LV	CELLTYPE	control_LMNA	12	18	Mural
AKR1B1	0.851	0.0038	0.0291	0.0272	4.31	14.6	0.000492	2.42	LV	CELLTYPE	control_LMNA	12	18	Mural
PSMC3	0.851	0.00242	0.0269	0.0271	4.17	16.4	0.000258	2.62	LV	CELLTYPE	control_LMNA	12	18	Mural
SNRPG	0.851	0.000272	0.0528	0.0431	5.09	26.2	1e-05	3.57	LV	CELLTYPE	control_LMNA	12	18	Mural
AL139011.2	0.85	0.0067	0.0347	0.0282	4.41	12.6	0.0011	2.17	LV	CELLTYPE	control_LMNA	12	18	Mural
ERVMER61-1	0.85	0.01	0.0209	0.0175	3.81	11.2	0.00189	2	LV	CELLTYPE	control_LMNA	12	18	Mural
IRF7	0.849	0.0161	0.0118	0.0129	3.08	9.71	0.00356	1.79	LV	CELLTYPE	control_LMNA	12	18	Mural
MSMO1	0.849	0.016	0.0219	0.016	3.67	9.72	0.00354	1.8	LV	CELLTYPE	control_LMNA	12	18	Mural
NDUFAF3	0.849	0.00316	0.0313	0.0298	4.37	15.3	0.000377	2.5	LV	CELLTYPE	control_LMNA	12	18	Mural
RPS27	0.849	0.0066	0.0613	0.0876	5.51	12.6	0.00107	2.18	LV	CELLTYPE	control_LMNA	12	18	Mural
PLIN2	0.848	0.014	0.0325	0.0362	4.51	10.2	0.00294	1.85	LV	CELLTYPE	control_LMNA	12	18	Mural
AL139095.4	0.847	0.00253	0.042	0.0295	4.67	16.2	0.000276	2.6	LV	CELLTYPE	control_LMNA	12	18	Mural
MRPL51	0.847	0.00235	0.0278	0.0222	4.13	16.5	0.000245	2.63	LV	CELLTYPE	control_LMNA	12	18	Mural
NAT9	0.847	0.00135	0.0813	0.0612	5.67	18.8	0.000109	2.87	LV	CELLTYPE	control_LMNA	12	18	Mural
RPS8	0.847	0.00111	0.126	0.13	6.37	19.7	8.07e-05	2.96	LV	CELLTYPE	control_LMNA	12	18	Mural
MED31	0.845	0.00242	0.0385	0.0351	4.72	16.4	0.000258	2.62	LV	CELLTYPE	control_LMNA	12	18	Mural
RFK	0.845	0.00335	0.0126	0.0108	3.02	15.1	0.000411	2.47	LV	CELLTYPE	control_LMNA	12	18	Mural
ATP5PD	0.844	0.00169	0.0431	0.0399	4.87	17.8	0.000154	2.77	LV	CELLTYPE	control_LMNA	12	18	Mural
PXN-AS1	0.844	0.000716	0.0151	0.0117	3.28	21.6	4.26e-05	3.15	LV	CELLTYPE	control_LMNA	12	18	Mural
RPL31	0.844	0.0039	0.0771	0.0726	5.75	14.5	0.000511	2.41	LV	CELLTYPE	control_LMNA	12	18	Mural
MIEN1	0.843	0.00501	0.0202	0.0204	3.8	13.6	0.000741	2.3	LV	CELLTYPE	control_LMNA	12	18	Mural
MPDU1	0.842	0.000295	0.036	0.0272	4.47	25.8	1.13e-05	3.53	LV	CELLTYPE	control_LMNA	12	18	Mural
NEURL2	0.842	0.00684	0.013	0.0106	3.09	12.5	0.00113	2.16	LV	CELLTYPE	control_LMNA	12	18	Mural
POLR2M	0.842	0.000562	0.0218	0.0209	3.82	22.8	2.88e-05	3.25	LV	CELLTYPE	control_LMNA	12	18	Mural
GPS2	0.841	0.00114	0.0345	0.0324	4.45	19.5	8.44e-05	2.94	LV	CELLTYPE	control_LMNA	12	18	Mural
RNF122	0.839	0.0321	0.0186	0.0144	3.65	7.62	0.00895	1.49	LV	CELLTYPE	control_LMNA	12	18	Mural
AC017083.3	0.837	0.00129	0.0309	0.0212	4.21	18.9	0.000103	2.89	LV	CELLTYPE	control_LMNA	12	18	Mural
PLET1	0.837	0.00978	0.0252	0.0181	4.03	11.3	0.00183	2.01	LV	CELLTYPE	control_LMNA	12	18	Mural
SLC16A12-AS1	0.837	0.0163	0.161	0.116	6.7	9.67	0.00361	1.79	LV	CELLTYPE	control_LMNA	12	18	Mural
ACADVL	0.836	0.00422	0.162	0.171	6.9	14.3	0.000567	2.37	LV	CELLTYPE	control_LMNA	12	18	Mural
BCKDK	0.836	0.0105	0.0162	0.0191	3.54	11.1	0.00201	1.98	LV	CELLTYPE	control_LMNA	12	18	Mural
COPE	0.836	0.00474	0.0327	0.0317	4.37	13.8	0.000678	2.32	LV	CELLTYPE	control_LMNA	12	18	Mural
WDR54	0.836	0.00472	0.0147	0.0141	3.34	13.8	0.000673	2.33	LV	CELLTYPE	control_LMNA	12	18	Mural
RPS13	0.834	0.00341	0.0603	0.0689	5.38	15	0.000422	2.47	LV	CELLTYPE	control_LMNA	12	18	Mural
ATAD3A	0.833	0.00531	0.0181	0.0165	3.58	13.4	0.000802	2.27	LV	CELLTYPE	control_LMNA	12	18	Mural
RPL36	0.833	0.00621	0.0551	0.0777	5.33	12.8	0.000995	2.21	LV	CELLTYPE	control_LMNA	12	18	Mural
DNAJB9	0.831	0.0194	0.0145	0.0131	3.32	9.13	0.00456	1.71	LV	CELLTYPE	control_LMNA	12	18	Mural
FSD2	0.831	0.0043	0.0389	0.0285	4.57	14.2	0.000582	2.37	LV	CELLTYPE	control_LMNA	12	18	Mural
PCBP1	0.831	0.00554	0.0372	0.0472	4.66	13.2	0.000847	2.26	LV	CELLTYPE	control_LMNA	12	18	Mural
SHKBP1	0.83	0.00673	0.0149	0.0147	3.3	12.5	0.00111	2.17	LV	CELLTYPE	control_LMNA	12	18	Mural
ITPKB	0.827	0.00309	0.107	0.0947	6.08	15.4	0.000363	2.51	LV	CELLTYPE	control_LMNA	12	18	Mural
RPS11	0.826	0.000482	0.0529	0.061	5.22	23.5	2.33e-05	3.32	LV	CELLTYPE	control_LMNA	12	18	Mural
ATG101	0.824	0.00891	0.0187	0.0161	3.55	11.6	0.00162	2.05	LV	CELLTYPE	control_LMNA	12	18	Mural
COX5A	0.824	0.00135	0.0812	0.0695	5.76	18.8	0.000109	2.87	LV	CELLTYPE	control_LMNA	12	18	Mural
IMP4	0.823	0.00293	0.0296	0.0248	4.22	15.7	0.000334	2.53	LV	CELLTYPE	control_LMNA	12	18	Mural
TMEM160	0.823	0.00751	0.0135	0.0134	3.17	12.2	0.00129	2.12	LV	CELLTYPE	control_LMNA	12	18	Mural
SERPINE2	0.822	0.0219	0.0159	0.0132	3.31	8.76	0.00537	1.66	LV	CELLTYPE	control_LMNA	12	18	Mural
ALKBH2	0.82	0.00299	0.0333	0.0226	4.31	15.6	0.000346	2.52	LV	CELLTYPE	control_LMNA	12	18	Mural
RPL18	0.82	0.0156	0.0904	0.144	6.07	9.82	0.00339	1.81	LV	CELLTYPE	control_LMNA	12	18	Mural
CTSA	0.819	0.00244	0.0319	0.0354	4.43	16.3	0.000261	2.61	LV	CELLTYPE	control_LMNA	12	18	Mural
PLP2	0.819	0.00175	0.0305	0.0276	4.32	17.7	0.000162	2.76	LV	CELLTYPE	control_LMNA	12	18	Mural
UBB	0.818	0.00472	0.0998	0.107	6.1	13.8	0.000673	2.33	LV	CELLTYPE	control_LMNA	12	18	Mural
GCNT2	0.817	0.0493	0.016	0.0116	3.45	6.37	0.0161	1.31	LV	CELLTYPE	control_LMNA	12	18	Mural
HYAL2	0.817	0.00637	0.015	0.0131	3.3	12.7	0.00103	2.2	LV	CELLTYPE	control_LMNA	12	18	Mural
ASNA1	0.816	0.00675	0.0175	0.0146	3.48	12.5	0.00111	2.17	LV	CELLTYPE	control_LMNA	12	18	Mural
CENPT	0.816	0.00156	0.0487	0.0465	5.09	18.1	0.000137	2.81	LV	CELLTYPE	control_LMNA	12	18	Mural
CCDC65	0.815	0.00341	0.0889	0.0583	5.74	15	0.000423	2.47	LV	CELLTYPE	control_LMNA	12	18	Mural
MAN2B1	0.815	0.00909	0.0314	0.0248	4.4	11.5	0.00167	2.04	LV	CELLTYPE	control_LMNA	12	18	Mural
MRPL55	0.815	0.00126	0.0272	0.0295	4.26	19.1	9.98e-05	2.9	LV	CELLTYPE	control_LMNA	12	18	Mural
PLCH1	0.815	0.013	0.013	0.0121	3.22	10.4	0.00269	1.89	LV	CELLTYPE	control_LMNA	12	18	Mural
RBM47	0.815	0.00554	0.0169	0.0156	3.54	13.2	0.000848	2.26	LV	CELLTYPE	control_LMNA	12	18	Mural
RBM8A	0.815	0.00246	0.0468	0.0462	4.96	16.3	0.000264	2.61	LV	CELLTYPE	control_LMNA	12	18	Mural
RPL21	0.815	0.00154	0.0888	0.0987	5.94	18.2	0.000135	2.81	LV	CELLTYPE	control_LMNA	12	18	Mural
RPS23	0.815	0.00377	0.0894	0.104	5.93	14.7	0.000485	2.42	LV	CELLTYPE	control_LMNA	12	18	Mural
ANGPTL1	0.814	0.00963	0.133	0.114	6.48	11.3	0.00179	2.02	LV	CELLTYPE	control_LMNA	12	18	Mural
DCN	0.814	0.006	0.465	0.379	8.17	12.9	0.00095	2.22	LV	CELLTYPE	control_LMNA	12	18	Mural
SMAGP	0.814	0.00459	0.0145	0.0113	3.29	13.9	0.000642	2.34	LV	CELLTYPE	control_LMNA	12	18	Mural
APRT	0.813	0.00785	0.0371	0.0361	4.61	12	0.00136	2.11	LV	CELLTYPE	control_LMNA	12	18	Mural
ATP5MD	0.813	0.00104	0.0689	0.0642	5.56	20	7.35e-05	2.98	LV	CELLTYPE	control_LMNA	12	18	Mural
CREB3	0.813	0.00276	0.0147	0.0106	3.23	15.9	0.000309	2.56	LV	CELLTYPE	control_LMNA	12	18	Mural
RPL41	0.813	0.00295	0.236	0.288	7.42	15.6	0.000338	2.53	LV	CELLTYPE	control_LMNA	12	18	Mural
TLNRD1	0.813	0.00768	0.0146	0.0142	3.24	12.1	0.00132	2.11	LV	CELLTYPE	control_LMNA	12	18	Mural
MEF2C	0.811	0.000697	1.59	1.4	9.99	21.7	4.08e-05	3.16	LV	CELLTYPE	control_LMNA	12	18	Mural
DAPK2	0.81	0.0428	0.0357	0.0343	4.51	6.77	0.0133	1.37	LV	CELLTYPE	control_LMNA	12	18	Mural
RAN	0.81	0.00951	0.054	0.0483	5.08	11.4	0.00177	2.02	LV	CELLTYPE	control_LMNA	12	18	Mural
EHD2	0.809	0.000611	0.0977	0.118	6.05	22.4	3.25e-05	3.21	LV	CELLTYPE	control_LMNA	12	18	Mural
CHRAC1	0.808	0.0184	0.0134	0.0122	3.15	9.3	0.00424	1.73	LV	CELLTYPE	control_LMNA	12	18	Mural
HOOK2	0.807	0.000266	0.122	0.109	6.32	26.3	9.73e-06	3.58	LV	CELLTYPE	control_LMNA	12	18	Mural
NEURL1	0.807	0.0116	0.0484	0.0277	4.8	10.7	0.0023	1.93	LV	CELLTYPE	control_LMNA	12	18	Mural
EIF4A1	0.806	0.0235	0.0799	0.0898	5.82	8.54	0.00592	1.63	LV	CELLTYPE	control_LMNA	12	18	Mural
LINC01389	0.806	0.0227	0.0193	0.0127	3.67	8.65	0.00565	1.64	LV	CELLTYPE	control_LMNA	12	18	Mural
NDUFA3	0.805	0.0185	0.0144	0.0178	3.41	9.28	0.00427	1.73	LV	CELLTYPE	control_LMNA	12	18	Mural
OCLN	0.805	0.032	0.0129	0.01	3.05	7.64	0.00889	1.5	LV	CELLTYPE	control_LMNA	12	18	Mural
PRDX4	0.805	0.000247	0.0401	0.0403	4.74	26.7	8.68e-06	3.61	LV	CELLTYPE	control_LMNA	12	18	Mural
ERH	0.804	0.000749	0.0658	0.0608	5.41	21.3	4.64e-05	3.13	LV	CELLTYPE	control_LMNA	12	18	Mural
RPS9	0.803	0.00169	0.121	0.13	6.33	17.8	0.000153	2.77	LV	CELLTYPE	control_LMNA	12	18	Mural
TMED2	0.803	0.00156	0.0435	0.0431	4.83	18.1	0.000137	2.81	LV	CELLTYPE	control_LMNA	12	18	Mural
ECM1	0.802	0.00067	0.0525	0.0442	5.09	21.9	3.81e-05	3.17	LV	CELLTYPE	control_LMNA	12	18	Mural
TMSB4X	0.8	0.00869	0.285	0.304	7.69	11.7	0.00156	2.06	LV	CELLTYPE	control_LMNA	12	18	Mural
AXL	0.799	0.0166	0.348	0.318	7.89	9.61	0.00371	1.78	LV	CELLTYPE	control_LMNA	12	18	Mural
GPAA1	0.799	0.000747	0.0386	0.0381	4.73	21.4	4.57e-05	3.13	LV	CELLTYPE	control_LMNA	12	18	Mural
NDUFB7	0.798	0.00184	0.0568	0.0569	5.25	17.4	0.000175	2.73	LV	CELLTYPE	control_LMNA	12	18	Mural
AC073957.1	0.797	0.0289	0.0131	0.0101	3.13	7.93	0.00778	1.54	LV	CELLTYPE	control_LMNA	12	18	Mural
EMC7	0.797	0.000432	0.04	0.0378	4.72	24	1.99e-05	3.37	LV	CELLTYPE	control_LMNA	12	18	Mural
GDPD1	0.797	0.00919	0.0155	0.0117	3.36	11.5	0.00169	2.04	LV	CELLTYPE	control_LMNA	12	18	Mural
PSMB6	0.797	0.00182	0.0407	0.0359	4.73	17.5	0.000173	2.74	LV	CELLTYPE	control_LMNA	12	18	Mural
RHBDD2	0.796	0.000141	0.0399	0.0346	4.68	29.4	3.87e-06	3.85	LV	CELLTYPE	control_LMNA	12	18	Mural
FLYWCH2	0.795	0.00125	0.0461	0.0372	4.86	19.1	9.82e-05	2.9	LV	CELLTYPE	control_LMNA	12	18	Mural
DUS2	0.794	0.000132	0.0481	0.0368	4.91	29.8	3.5e-06	3.88	LV	CELLTYPE	control_LMNA	12	18	Mural
P4HB	0.792	0.00148	0.0878	0.0778	5.76	18.4	0.000126	2.83	LV	CELLTYPE	control_LMNA	12	18	Mural
PTGES2	0.792	9.5e-05	0.0536	0.0488	5.12	31.5	2.16e-06	4.02	LV	CELLTYPE	control_LMNA	12	18	Mural
ATP6V1G1	0.79	0.00115	0.0676	0.0727	5.51	19.5	8.56e-05	2.94	LV	CELLTYPE	control_LMNA	12	18	Mural
DDX39A	0.79	0.00272	0.0354	0.0301	4.55	15.9	0.000304	2.57	LV	CELLTYPE	control_LMNA	12	18	Mural
JTB	0.79	0.000136	0.0535	0.0531	5.17	29.6	3.7e-06	3.87	LV	CELLTYPE	control_LMNA	12	18	Mural
NDUFA6	0.79	0.0014	0.0588	0.0488	5.26	18.6	0.000116	2.85	LV	CELLTYPE	control_LMNA	12	18	Mural
PINLYP	0.79	0.00103	0.0326	0.0252	4.37	20	7.27e-05	2.99	LV	CELLTYPE	control_LMNA	12	18	Mural
RPL11	0.79	0.0015	0.159	0.177	6.75	18.3	0.000129	2.82	LV	CELLTYPE	control_LMNA	12	18	Mural
AC003102.1	0.789	0.0087	0.0211	0.017	3.81	11.7	0.00156	2.06	LV	CELLTYPE	control_LMNA	12	18	Mural
ADIRF	0.789	0.00111	0.259	0.261	7.46	19.7	8.13e-05	2.95	LV	CELLTYPE	control_LMNA	12	18	Mural
EPHX1	0.789	0.00574	0.147	0.145	6.6	13.1	0.00089	2.24	LV	CELLTYPE	control_LMNA	12	18	Mural
FABP5	0.788	0.00441	0.149	0.169	6.66	14.1	0.000602	2.36	LV	CELLTYPE	control_LMNA	12	18	Mural
TSSC4	0.788	0.00945	0.0194	0.018	3.64	11.4	0.00175	2.02	LV	CELLTYPE	control_LMNA	12	18	Mural
PPP1R14C	0.787	0.0314	0.0171	0.0146	3.62	7.69	0.00868	1.5	LV	CELLTYPE	control_LMNA	12	18	Mural
AL133297.2	0.786	0.0182	0.0128	0.01	3.1	9.34	0.00417	1.74	LV	CELLTYPE	control_LMNA	12	18	Mural
MPG	0.786	0.000105	0.0786	0.0636	5.59	31	2.53e-06	3.98	LV	CELLTYPE	control_LMNA	12	18	Mural
NUPR1	0.786	0.00232	0.0411	0.0443	4.78	16.6	0.00024	2.64	LV	CELLTYPE	control_LMNA	12	18	Mural
RPL10	0.786	0.00206	0.406	0.387	8.04	17	0.000203	2.69	LV	CELLTYPE	control_LMNA	12	18	Mural
H2AFZ	0.785	0.00502	0.0373	0.0391	4.67	13.6	0.000742	2.3	LV	CELLTYPE	control_LMNA	12	18	Mural
SYNGAP1-AS1	0.784	0.00154	0.0398	0.0277	4.62	18.2	0.000135	2.81	LV	CELLTYPE	control_LMNA	12	18	Mural
TGFB1I1	0.783	0.00119	0.0948	0.096	5.96	19.3	9.15e-05	2.93	LV	CELLTYPE	control_LMNA	12	18	Mural
CALHM2	0.782	0.00194	0.0327	0.0304	4.37	17.2	0.000188	2.71	LV	CELLTYPE	control_LMNA	12	18	Mural
CYB5R3	0.782	0.000742	0.0949	0.105	6.02	21.4	4.51e-05	3.13	LV	CELLTYPE	control_LMNA	12	18	Mural
EEF2	0.782	0.0144	0.0718	0.0923	5.69	10.1	0.00305	1.84	LV	CELLTYPE	control_LMNA	12	18	Mural
ANGPT2	0.781	0.00586	0.263	0.224	7.28	13	0.000917	2.23	LV	CELLTYPE	control_LMNA	12	18	Mural
SLC9A3R2	0.781	0.00986	0.0322	0.034	4.41	11.3	0.00185	2.01	LV	CELLTYPE	control_LMNA	12	18	Mural
PSMC4	0.78	0.000742	0.0425	0.0393	4.8	21.4	4.48e-05	3.13	LV	CELLTYPE	control_LMNA	12	18	Mural
NFE2L3	0.779	0.0116	0.0276	0.0166	4.09	10.7	0.0023	1.93	LV	CELLTYPE	control_LMNA	12	18	Mural
TUFM	0.779	0.000742	0.0727	0.0653	5.58	21.4	4.51e-05	3.13	LV	CELLTYPE	control_LMNA	12	18	Mural
LRRC4C	0.777	0.0247	0.0167	0.0176	3.58	8.39	0.00634	1.61	LV	CELLTYPE	control_LMNA	12	18	Mural
MGAT4C	0.777	0.0198	0.0209	0.0195	3.86	9.07	0.00468	1.7	LV	CELLTYPE	control_LMNA	12	18	Mural
AL355312.2	0.776	0.00684	0.0139	0.0113	3.23	12.5	0.00113	2.16	LV	CELLTYPE	control_LMNA	12	18	Mural
C1QBP	0.776	0.00519	0.0385	0.0389	4.64	13.4	0.000781	2.28	LV	CELLTYPE	control_LMNA	12	18	Mural
RPS28	0.776	0.00429	0.071	0.0805	5.6	14.2	0.000578	2.37	LV	CELLTYPE	control_LMNA	12	18	Mural
DDAH2	0.775	0.00128	0.0534	0.0503	5.17	19	0.000101	2.89	LV	CELLTYPE	control_LMNA	12	18	Mural
SF3B5	0.774	0.0202	0.017	0.0157	3.46	9	0.00483	1.69	LV	CELLTYPE	control_LMNA	12	18	Mural
VAMP5	0.774	0.00583	0.0124	0.0141	3.07	13	0.000908	2.23	LV	CELLTYPE	control_LMNA	12	18	Mural
FAM20A	0.773	0.0223	0.0151	0.0111	3.32	8.69	0.00553	1.65	LV	CELLTYPE	control_LMNA	12	18	Mural
MRPS12	0.773	0.0149	0.0219	0.0173	3.78	9.96	0.00319	1.83	LV	CELLTYPE	control_LMNA	12	18	Mural
AC006547.1	0.772	0.00324	0.0226	0.0148	3.83	15.2	0.000393	2.49	LV	CELLTYPE	control_LMNA	12	18	Mural
AC100800.1	0.772	0.0131	0.0446	0.0339	4.84	10.4	0.00271	1.88	LV	CELLTYPE	control_LMNA	12	18	Mural
FARSA	0.772	0.00134	0.0277	0.0249	4.14	18.8	0.000108	2.87	LV	CELLTYPE	control_LMNA	12	18	Mural
MMP2	0.772	0.0239	0.0203	0.0181	3.72	8.49	0.00606	1.62	LV	CELLTYPE	control_LMNA	12	18	Mural
SLC2A6	0.772	0.00116	0.0332	0.0252	4.37	19.4	8.79e-05	2.93	LV	CELLTYPE	control_LMNA	12	18	Mural
NIP7	0.771	0.0202	0.0148	0.0129	3.28	9	0.00483	1.69	LV	CELLTYPE	control_LMNA	12	18	Mural
MTX1	0.77	0.00691	0.0129	0.013	3.15	12.4	0.00115	2.16	LV	CELLTYPE	control_LMNA	12	18	Mural
FLT3	0.768	0.0322	0.0128	0.0112	3.15	7.61	0.00899	1.49	LV	CELLTYPE	control_LMNA	12	18	Mural
HLA-A	0.768	0.00389	0.119	0.118	6.31	14.6	0.000506	2.41	LV	CELLTYPE	control_LMNA	12	18	Mural
RHOT2	0.768	0.000842	0.0881	0.0915	5.96	20.8	5.52e-05	3.07	LV	CELLTYPE	control_LMNA	12	18	Mural
DAD1	0.767	0.000772	0.0571	0.0549	5.21	21.2	4.85e-05	3.11	LV	CELLTYPE	control_LMNA	12	18	Mural
PDE6C	0.767	0.0192	0.0136	0.00975	3.13	9.18	0.00448	1.72	LV	CELLTYPE	control_LMNA	12	18	Mural
RTN4RL2	0.767	0.0328	0.0132	0.0134	3.09	7.56	0.00923	1.48	LV	CELLTYPE	control_LMNA	12	18	Mural
RARRES2	0.766	0.0374	0.0138	0.0171	3.3	7.16	0.0111	1.43	LV	CELLTYPE	control_LMNA	12	18	Mural
BAG1	0.765	0.00309	0.0221	0.0236	3.89	15.4	0.000363	2.51	LV	CELLTYPE	control_LMNA	12	18	Mural
POLR2L	0.765	0.0049	0.0478	0.0521	5.08	13.7	0.000712	2.31	LV	CELLTYPE	control_LMNA	12	18	Mural
SSR2	0.765	0.000878	0.0546	0.0537	5.13	20.6	5.85e-05	3.06	LV	CELLTYPE	control_LMNA	12	18	Mural
AURKAIP1	0.764	0.000422	0.0473	0.0423	4.95	24.1	1.92e-05	3.37	LV	CELLTYPE	control_LMNA	12	18	Mural
PRR13	0.764	0.00169	0.0235	0.0236	3.96	17.8	0.000154	2.77	LV	CELLTYPE	control_LMNA	12	18	Mural
SCUBE3	0.763	0.0149	0.0526	0.0369	5.05	9.95	0.00321	1.83	LV	CELLTYPE	control_LMNA	12	18	Mural
RAD23A	0.762	6.68e-05	0.0942	0.0804	5.89	33.4	1.31e-06	4.18	LV	CELLTYPE	control_LMNA	12	18	Mural
RPS27A	0.762	0.00723	0.104	0.116	6.12	12.3	0.00122	2.14	LV	CELLTYPE	control_LMNA	12	18	Mural
AC005070.3	0.758	0.0327	0.0175	0.0145	3.6	7.57	0.00919	1.49	LV	CELLTYPE	control_LMNA	12	18	Mural
BRK1	0.758	0.00295	0.0429	0.0434	4.86	15.6	0.000338	2.53	LV	CELLTYPE	control_LMNA	12	18	Mural
COL1A1	0.757	0.0112	0.142	0.133	6.44	10.9	0.00219	1.95	LV	CELLTYPE	control_LMNA	12	18	Mural
EML3	0.757	0.00464	0.024	0.0272	4.05	13.9	0.000654	2.33	LV	CELLTYPE	control_LMNA	12	18	Mural
PDE7B	0.757	0.00236	1.28	1.15	9.66	16.5	0.000247	2.63	LV	CELLTYPE	control_LMNA	12	18	Mural
SLC39A13	0.757	0.00138	0.0308	0.0281	4.31	18.7	0.000114	2.86	LV	CELLTYPE	control_LMNA	12	18	Mural
TBXAS1	0.757	0.00494	0.0396	0.0299	4.63	13.6	0.00072	2.31	LV	CELLTYPE	control_LMNA	12	18	Mural
CCDC73	0.756	0.00413	0.0335	0.0261	4.44	14.3	0.00055	2.38	LV	CELLTYPE	control_LMNA	12	18	Mural
TSEN54	0.756	0.0154	0.0221	0.0223	3.88	9.85	0.00334	1.81	LV	CELLTYPE	control_LMNA	12	18	Mural
AL031280.1	0.755	0.00875	0.0481	0.0385	4.89	11.7	0.00158	2.06	LV	CELLTYPE	control_LMNA	12	18	Mural
ATP6AP1	0.755	0.00136	0.0216	0.0243	3.87	18.8	0.000111	2.87	LV	CELLTYPE	control_LMNA	12	18	Mural
MYL6	0.755	0.000684	0.317	0.327	7.73	21.8	3.93e-05	3.16	LV	CELLTYPE	control_LMNA	12	18	Mural
TMEM115	0.755	0.0303	0.016	0.0156	3.39	7.79	0.00829	1.52	LV	CELLTYPE	control_LMNA	12	18	Mural
BAHCC1	0.754	0.0156	0.044	0.0362	4.71	9.81	0.0034	1.81	LV	CELLTYPE	control_LMNA	12	18	Mural
DCDC1	0.754	0.0194	0.0133	0.0132	3.23	9.14	0.00455	1.71	LV	CELLTYPE	control_LMNA	12	18	Mural
DOK1	0.754	0.0191	0.0162	0.0132	3.39	9.19	0.00445	1.72	LV	CELLTYPE	control_LMNA	12	18	Mural
RNFT1-DT	0.754	0.016	0.0154	0.0135	3.44	9.72	0.00353	1.8	LV	CELLTYPE	control_LMNA	12	18	Mural
ATP5MG	0.752	0.00101	0.122	0.114	6.38	20.1	7.09e-05	2.99	LV	CELLTYPE	control_LMNA	12	18	Mural
AP2S1	0.751	0.00595	0.0284	0.0284	4.19	13	0.00094	2.23	LV	CELLTYPE	control_LMNA	12	18	Mural
COL6A2	0.75	0.000589	0.735	0.618	8.81	22.6	3.06e-05	3.23	LV	CELLTYPE	control_LMNA	12	18	Mural
RPL12	0.748	0.0365	0.0459	0.0547	4.98	7.23	0.0107	1.44	LV	CELLTYPE	control_LMNA	12	18	Mural
SLC25A39	0.748	0.00189	0.0369	0.0352	4.66	17.3	0.000182	2.72	LV	CELLTYPE	control_LMNA	12	18	Mural
TMEM69	0.748	0.00148	0.0211	0.019	3.8	18.4	0.000126	2.83	LV	CELLTYPE	control_LMNA	12	18	Mural
CDC42EP1	0.747	0.00858	0.0424	0.0433	4.74	11.7	0.00153	2.07	LV	CELLTYPE	control_LMNA	12	18	Mural
DDT	0.747	0.00464	0.0346	0.0341	4.56	13.9	0.000656	2.33	LV	CELLTYPE	control_LMNA	12	18	Mural
CCDC124	0.746	0.0157	0.0149	0.0177	3.37	9.78	0.00345	1.8	LV	CELLTYPE	control_LMNA	12	18	Mural
CDH4	0.746	0.0278	0.0133	0.0121	3.23	8.04	0.00741	1.56	LV	CELLTYPE	control_LMNA	12	18	Mural
TSPO	0.746	0.00915	0.0191	0.0186	3.67	11.5	0.00168	2.04	LV	CELLTYPE	control_LMNA	12	18	Mural
PDGFRB	0.745	0.0012	2.79	2.35	10.8	19.3	9.28e-05	2.92	LV	CELLTYPE	control_LMNA	12	18	Mural
PEX16	0.745	0.00751	0.0181	0.0135	3.56	12.2	0.00128	2.12	LV	CELLTYPE	control_LMNA	12	18	Mural
SRP14	0.745	0.00731	0.106	0.115	6.19	12.3	0.00124	2.14	LV	CELLTYPE	control_LMNA	12	18	Mural
CALR	0.744	0.035	0.0663	0.0744	5.54	7.36	0.0101	1.46	LV	CELLTYPE	control_LMNA	12	18	Mural
ATP5MC2	0.743	0.000401	0.11	0.109	6.18	24.3	1.78e-05	3.4	LV	CELLTYPE	control_LMNA	12	18	Mural
MIDN	0.743	0.00519	0.052	0.0468	4.95	13.4	0.00078	2.28	LV	CELLTYPE	control_LMNA	12	18	Mural
IMP3	0.742	0.00457	0.026	0.0238	4.05	13.9	0.000638	2.34	LV	CELLTYPE	control_LMNA	12	18	Mural
RPL35A	0.742	0.003	0.0827	0.0941	5.84	15.6	0.000347	2.52	LV	CELLTYPE	control_LMNA	12	18	Mural
RUVBL1	0.742	0.00348	0.0834	0.0745	5.75	14.9	0.000436	2.46	LV	CELLTYPE	control_LMNA	12	18	Mural
BRMS1	0.741	0.00852	0.0139	0.0127	3.3	11.8	0.00152	2.07	LV	CELLTYPE	control_LMNA	12	18	Mural
C6orf48	0.741	0.00704	0.0209	0.0261	3.89	12.4	0.00118	2.15	LV	CELLTYPE	control_LMNA	12	18	Mural
TCEAL8	0.741	0.0112	0.0227	0.0241	3.95	10.9	0.00218	1.95	LV	CELLTYPE	control_LMNA	12	18	Mural
ATP5F1D	0.739	0.00216	0.0984	0.0996	6.05	16.8	0.000217	2.66	LV	CELLTYPE	control_LMNA	12	18	Mural
CCDC129	0.739	0.0304	0.152	0.0868	6.45	7.78	0.00833	1.52	LV	CELLTYPE	control_LMNA	12	18	Mural
HSBP1	0.739	0.0016	0.0361	0.0408	4.65	18.1	0.000141	2.8	LV	CELLTYPE	control_LMNA	12	18	Mural
ZNF669	0.739	0.0172	0.0143	0.0113	3.21	9.5	0.00388	1.76	LV	CELLTYPE	control_LMNA	12	18	Mural
ZNF565	0.738	0.0022	0.221	0.172	7.11	16.8	0.000223	2.66	LV	CELLTYPE	control_LMNA	12	18	Mural
IDH3G	0.737	0.00441	0.037	0.0357	4.62	14.1	0.000605	2.36	LV	CELLTYPE	control_LMNA	12	18	Mural
ORMDL2	0.737	0.0102	0.0153	0.0132	3.32	11.2	0.00194	1.99	LV	CELLTYPE	control_LMNA	12	18	Mural
POLD4	0.737	0.0269	0.0142	0.0118	3.23	8.13	0.00713	1.57	LV	CELLTYPE	control_LMNA	12	18	Mural
C1orf56	0.736	0.00976	0.109	0.0911	6.16	11.3	0.00182	2.01	LV	CELLTYPE	control_LMNA	12	18	Mural
GSTK1	0.736	0.000439	0.142	0.128	6.54	23.9	2.05e-05	3.36	LV	CELLTYPE	control_LMNA	12	18	Mural
TOMM40	0.736	0.00454	0.0431	0.0366	4.78	14	0.000631	2.34	LV	CELLTYPE	control_LMNA	12	18	Mural
USP5	0.736	0.00311	0.0172	0.017	3.51	15.4	0.000367	2.51	LV	CELLTYPE	control_LMNA	12	18	Mural
RPL15	0.735	0.0147	0.139	0.159	6.58	10	0.00313	1.83	LV	CELLTYPE	control_LMNA	12	18	Mural
ELOVL1	0.733	0.0358	0.0122	0.013	3.06	7.29	0.0104	1.45	LV	CELLTYPE	control_LMNA	12	18	Mural
AAMP	0.732	0.000548	0.0611	0.0567	5.35	22.9	2.8e-05	3.26	LV	CELLTYPE	control_LMNA	12	18	Mural
AC091887.1	0.732	0.03	0.0279	0.021	4.13	7.82	0.00817	1.52	LV	CELLTYPE	control_LMNA	12	18	Mural
ATP5PF	0.732	0.00244	0.0986	0.095	6.11	16.3	0.000261	2.61	LV	CELLTYPE	control_LMNA	12	18	Mural
RPL28	0.732	0.0151	0.0926	0.135	6.04	9.91	0.00326	1.82	LV	CELLTYPE	control_LMNA	12	18	Mural
FHL2	0.73	0.0409	0.394	0.354	8.01	6.9	0.0125	1.39	LV	CELLTYPE	control_LMNA	12	18	Mural
RPL22L1	0.73	0.0353	0.0233	0.0198	3.82	7.33	0.0102	1.45	LV	CELLTYPE	control_LMNA	12	18	Mural
ECE1	0.729	0.0201	0.225	0.205	7.22	9.02	0.0048	1.7	LV	CELLTYPE	control_LMNA	12	18	Mural
SMIM20	0.729	0.00907	0.0159	0.0147	3.38	11.5	0.00166	2.04	LV	CELLTYPE	control_LMNA	12	18	Mural
WDR18	0.729	0.00302	0.0141	0.015	3.25	15.5	0.000352	2.52	LV	CELLTYPE	control_LMNA	12	18	Mural
SUPT4H1	0.728	0.00733	0.0133	0.0117	3.14	12.2	0.00124	2.13	LV	CELLTYPE	control_LMNA	12	18	Mural
CBR1	0.727	0.00345	0.0314	0.0295	4.31	15	0.000431	2.46	LV	CELLTYPE	control_LMNA	12	18	Mural
CCDC196	0.727	0.02	0.026	0.0181	3.98	9.04	0.00474	1.7	LV	CELLTYPE	control_LMNA	12	18	Mural
COMMD6	0.726	0.0014	0.0344	0.0329	4.48	18.6	0.000116	2.85	LV	CELLTYPE	control_LMNA	12	18	Mural
RASD2	0.726	0.0237	0.0303	0.0332	4.3	8.51	0.00599	1.62	LV	CELLTYPE	control_LMNA	12	18	Mural
KAZN	0.725	0.00308	0.0776	0.0778	5.73	15.5	0.00036	2.51	LV	CELLTYPE	control_LMNA	12	18	Mural
LSM4	0.724	0.00362	0.0249	0.0223	4.01	14.8	0.000461	2.44	LV	CELLTYPE	control_LMNA	12	18	Mural
RPL4	0.724	0.00863	0.061	0.0662	5.34	11.7	0.00154	2.06	LV	CELLTYPE	control_LMNA	12	18	Mural
CHPF2	0.723	0.00266	0.0158	0.0154	3.38	16	0.000296	2.57	LV	CELLTYPE	control_LMNA	12	18	Mural
C19orf53	0.722	0.00619	0.0237	0.0254	3.99	12.8	0.00099	2.21	LV	CELLTYPE	control_LMNA	12	18	Mural
NDUFS8	0.722	0.00136	0.0513	0.0451	5.1	18.7	0.000111	2.86	LV	CELLTYPE	control_LMNA	12	18	Mural
QPCTL	0.722	0.024	0.0132	0.0115	3.17	8.48	0.00609	1.62	LV	CELLTYPE	control_LMNA	12	18	Mural
RPL32	0.722	0.00666	0.0751	0.0891	5.69	12.6	0.00109	2.18	LV	CELLTYPE	control_LMNA	12	18	Mural
C14orf119	0.721	0.00116	0.0395	0.0291	4.58	19.4	8.71e-05	2.94	LV	CELLTYPE	control_LMNA	12	18	Mural
RPL10A	0.721	0.0191	0.14	0.164	6.58	9.19	0.00446	1.72	LV	CELLTYPE	control_LMNA	12	18	Mural
PKIA	0.719	0.0493	0.0251	0.0199	4.03	6.38	0.016	1.31	LV	CELLTYPE	control_LMNA	12	18	Mural
AC104126.1	0.718	0.0135	0.0432	0.038	4.87	10.3	0.00281	1.87	LV	CELLTYPE	control_LMNA	12	18	Mural
COPS9	0.718	0.000821	0.02	0.0209	3.77	20.9	5.31e-05	3.09	LV	CELLTYPE	control_LMNA	12	18	Mural
COX6C	0.716	0.00525	0.0757	0.0803	5.77	13.4	0.000791	2.28	LV	CELLTYPE	control_LMNA	12	18	Mural
HGF	0.716	0.0435	0.121	0.12	6.22	6.72	0.0136	1.36	LV	CELLTYPE	control_LMNA	12	18	Mural
OAZ2	0.716	0.000795	0.136	0.138	6.55	21.1	5.04e-05	3.1	LV	CELLTYPE	control_LMNA	12	18	Mural
GRN	0.715	0.0152	0.0353	0.0357	4.56	9.89	0.00329	1.82	LV	CELLTYPE	control_LMNA	12	18	Mural
AC073320.1	0.714	0.0111	0.0214	0.0176	3.9	10.9	0.00216	1.95	LV	CELLTYPE	control_LMNA	12	18	Mural
PLEKHA4	0.714	0.0368	0.0348	0.0324	4.46	7.2	0.0109	1.43	LV	CELLTYPE	control_LMNA	12	18	Mural
PPP1R18	0.714	0.0108	0.0203	0.0181	3.66	11	0.00208	1.97	LV	CELLTYPE	control_LMNA	12	18	Mural
TUSC2	0.714	0.012	0.0151	0.0147	3.39	10.6	0.0024	1.92	LV	CELLTYPE	control_LMNA	12	18	Mural
CLTB	0.713	0.00145	0.0734	0.0741	5.58	18.5	0.000123	2.84	LV	CELLTYPE	control_LMNA	12	18	Mural
PSAP	0.713	0.00408	0.1	0.109	6.11	14.4	0.000539	2.39	LV	CELLTYPE	control_LMNA	12	18	Mural
RARA	0.713	0.0236	0.0284	0.0325	4.23	8.53	0.00595	1.63	LV	CELLTYPE	control_LMNA	12	18	Mural
AC073332.1	0.712	0.0105	0.0246	0.0199	3.94	11.1	0.002	1.98	LV	CELLTYPE	control_LMNA	12	18	Mural
NDUFA12	0.712	0.000487	0.0675	0.0621	5.47	23.4	2.4e-05	3.31	LV	CELLTYPE	control_LMNA	12	18	Mural
STXBP6	0.712	0.0338	0.0514	0.0456	5	7.46	0.00962	1.47	LV	CELLTYPE	control_LMNA	12	18	Mural
JAGN1	0.711	0.0126	0.0188	0.0179	3.57	10.5	0.00255	1.9	LV	CELLTYPE	control_LMNA	12	18	Mural
THYN1	0.711	0.0149	0.0164	0.0146	3.46	9.95	0.00321	1.83	LV	CELLTYPE	control_LMNA	12	18	Mural
ATRAID	0.71	0.00865	0.0283	0.0314	4.27	11.7	0.00155	2.06	LV	CELLTYPE	control_LMNA	12	18	Mural
BRIX1	0.71	0.00391	0.0334	0.0318	4.5	14.5	0.000513	2.41	LV	CELLTYPE	control_LMNA	12	18	Mural
EMC10	0.71	0.0101	0.0329	0.0289	4.39	11.2	0.00189	2	LV	CELLTYPE	control_LMNA	12	18	Mural
NDUFS7	0.709	0.00184	0.0618	0.0617	5.41	17.4	0.000175	2.73	LV	CELLTYPE	control_LMNA	12	18	Mural
PEX5L	0.709	0.0348	0.0679	0.0648	5.6	7.37	0.01	1.46	LV	CELLTYPE	control_LMNA	12	18	Mural
QTRT1	0.709	0.0214	0.0585	0.0568	5.33	8.84	0.00519	1.67	LV	CELLTYPE	control_LMNA	12	18	Mural
RPS19	0.709	0.0126	0.117	0.171	6.44	10.5	0.00257	1.9	LV	CELLTYPE	control_LMNA	12	18	Mural
SEPT4-AS1	0.709	0.00491	0.0474	0.0404	4.9	13.7	0.000715	2.31	LV	CELLTYPE	control_LMNA	12	18	Mural
RAB34	0.708	0.0014	0.0308	0.0347	4.41	18.6	0.000116	2.85	LV	CELLTYPE	control_LMNA	12	18	Mural
EMC6	0.707	0.00219	0.0273	0.0276	4.17	16.8	0.000221	2.66	LV	CELLTYPE	control_LMNA	12	18	Mural
EMG1-1	0.707	0.0048	0.0309	0.028	4.4	13.7	0.00069	2.32	LV	CELLTYPE	control_LMNA	12	18	Mural
ASAH1	0.705	0.00588	0.248	0.255	7.4	13	0.000922	2.23	LV	CELLTYPE	control_LMNA	12	18	Mural
SLC5A9	0.705	0.0245	0.0205	0.0152	3.72	8.41	0.00626	1.61	LV	CELLTYPE	control_LMNA	12	18	Mural
NELFE	0.704	0.00595	0.0234	0.0267	4.06	13	0.000938	2.23	LV	CELLTYPE	control_LMNA	12	18	Mural
CBX6	0.703	0.00118	0.0547	0.0659	5.2	19.3	9.1e-05	2.93	LV	CELLTYPE	control_LMNA	12	18	Mural
MRPS6	0.703	0.0101	0.0548	0.0641	5.16	11.2	0.00191	1.99	LV	CELLTYPE	control_LMNA	12	18	Mural
COX7B	0.702	0.00623	0.117	0.11	6.33	12.8	0.000999	2.21	LV	CELLTYPE	control_LMNA	12	18	Mural
NDUFB2	0.702	0.00344	0.0755	0.0775	5.75	15	0.000428	2.46	LV	CELLTYPE	control_LMNA	12	18	Mural
TCF4-AS1	0.702	0.0142	0.0583	0.0426	5.13	10.1	0.00299	1.85	LV	CELLTYPE	control_LMNA	12	18	Mural
SMIM10	0.7	0.0294	0.0157	0.0142	3.3	7.88	0.00794	1.53	LV	CELLTYPE	control_LMNA	12	18	Mural
FAU	0.699	0.0111	0.0927	0.114	6.02	10.9	0.00215	1.96	LV	CELLTYPE	control_LMNA	12	18	Mural
RNF187	0.698	0.0121	0.0139	0.016	3.21	10.6	0.00244	1.92	LV	CELLTYPE	control_LMNA	12	18	Mural
AC026202.2	0.697	0.00512	0.106	0.09	6.14	13.5	0.000765	2.29	LV	CELLTYPE	control_LMNA	12	18	Mural
SPNS1	0.697	0.000415	0.0378	0.0346	4.64	24.2	1.88e-05	3.38	LV	CELLTYPE	control_LMNA	12	18	Mural
DBI	0.696	0.0127	0.0343	0.0339	4.58	10.5	0.00259	1.9	LV	CELLTYPE	control_LMNA	12	18	Mural
HSPBP1	0.696	0.0154	0.014	0.015	3.3	9.85	0.00334	1.81	LV	CELLTYPE	control_LMNA	12	18	Mural
LRP1B	0.695	0.0238	0.0254	0.0237	4.19	8.5	0.00603	1.62	LV	CELLTYPE	control_LMNA	12	18	Mural
CISD3	0.694	0.00513	0.0165	0.0189	3.53	13.5	0.000767	2.29	LV	CELLTYPE	control_LMNA	12	18	Mural
TMEM106A	0.694	0.0173	0.0172	0.0135	3.5	9.48	0.00392	1.76	LV	CELLTYPE	control_LMNA	12	18	Mural
SLC52A2	0.693	0.0047	0.0339	0.0278	4.39	13.8	0.000669	2.33	LV	CELLTYPE	control_LMNA	12	18	Mural
MAP3K8	0.692	0.0488	0.101	0.0942	5.93	6.4	0.0158	1.31	LV	CELLTYPE	control_LMNA	12	18	Mural
NDUFC1	0.69	0.0107	0.0325	0.037	4.53	11	0.00206	1.97	LV	CELLTYPE	control_LMNA	12	18	Mural
AL583824.1	0.689	0.0201	0.0718	0.0507	5.46	9.02	0.00478	1.7	LV	CELLTYPE	control_LMNA	12	18	Mural
ARMH1	0.689	0.0225	0.0132	0.0129	3.13	8.68	0.00557	1.65	LV	CELLTYPE	control_LMNA	12	18	Mural
AP001831.1	0.688	0.0145	0.129	0.1	6.34	10	0.00309	1.84	LV	CELLTYPE	control_LMNA	12	18	Mural
ARL6IP5	0.688	0.00445	0.0552	0.0508	5.18	14.1	0.000613	2.35	LV	CELLTYPE	control_LMNA	12	18	Mural
LSAMP	0.688	0.00154	0.0344	0.042	4.6	18.2	0.000134	2.81	LV	CELLTYPE	control_LMNA	12	18	Mural
SPAG7	0.688	0.000834	0.0688	0.0601	5.49	20.9	5.43e-05	3.08	LV	CELLTYPE	control_LMNA	12	18	Mural
MDH2	0.687	0.00602	0.0622	0.0615	5.35	12.9	0.000954	2.22	LV	CELLTYPE	control_LMNA	12	18	Mural
NORAD	0.687	0.00181	0.0647	0.072	5.42	17.5	0.000169	2.74	LV	CELLTYPE	control_LMNA	12	18	Mural
CLIP2	0.686	0.00313	0.157	0.137	6.6	15.4	0.000371	2.5	LV	CELLTYPE	control_LMNA	12	18	Mural
GPX4	0.686	0.018	0.0462	0.0565	5.01	9.37	0.00412	1.74	LV	CELLTYPE	control_LMNA	12	18	Mural
P3H4	0.686	0.0266	0.017	0.0145	3.44	8.16	0.00703	1.57	LV	CELLTYPE	control_LMNA	12	18	Mural
TINAGL1	0.686	0.00334	0.297	0.301	7.61	15.1	0.000409	2.48	LV	CELLTYPE	control_LMNA	12	18	Mural
PSMB4	0.685	0.00885	0.0219	0.0307	3.99	11.6	0.0016	2.05	LV	CELLTYPE	control_LMNA	12	18	Mural
MRPS21	0.684	0.000103	0.0964	0.0863	5.94	31.1	2.46e-06	3.99	LV	CELLTYPE	control_LMNA	12	18	Mural
RNF167	0.684	0.00226	0.0225	0.0244	3.99	16.6	0.000233	2.65	LV	CELLTYPE	control_LMNA	12	18	Mural
AC107021.1	0.683	0.0128	0.0558	0.0435	5.15	10.4	0.00262	1.89	LV	CELLTYPE	control_LMNA	12	18	Mural
C4orf3	0.683	0.0156	0.0521	0.0606	5.2	9.81	0.00341	1.81	LV	CELLTYPE	control_LMNA	12	18	Mural
RTL8A	0.683	0.0104	0.0279	0.0333	4.31	11.1	0.00197	1.98	LV	CELLTYPE	control_LMNA	12	18	Mural
SPC25	0.683	0.0299	0.0417	0.035	4.78	7.84	0.00813	1.52	LV	CELLTYPE	control_LMNA	12	18	Mural
NDUFAB1	0.682	0.00311	0.0574	0.0573	5.3	15.4	0.000367	2.51	LV	CELLTYPE	control_LMNA	12	18	Mural
ARPC5L	0.681	0.0046	0.0239	0.0228	3.95	13.9	0.000646	2.34	LV	CELLTYPE	control_LMNA	12	18	Mural
ATP1B1	0.681	0.0499	0.0364	0.0295	4.59	6.34	0.0163	1.3	LV	CELLTYPE	control_LMNA	12	18	Mural
TIMM8B	0.681	0.00235	0.039	0.0306	4.63	16.5	0.000245	2.63	LV	CELLTYPE	control_LMNA	12	18	Mural
ARPC1B	0.68	0.0123	0.0214	0.0256	3.9	10.6	0.00248	1.91	LV	CELLTYPE	control_LMNA	12	18	Mural
MCC	0.68	0.0146	0.331	0.303	7.67	10	0.00311	1.84	LV	CELLTYPE	control_LMNA	12	18	Mural
BANF1	0.679	0.0104	0.0287	0.0337	4.31	11.1	0.00199	1.98	LV	CELLTYPE	control_LMNA	12	18	Mural
TMEM38A	0.679	0.0334	0.0355	0.0267	4.45	7.5	0.00947	1.48	LV	CELLTYPE	control_LMNA	12	18	Mural
LDHB	0.678	0.00361	0.128	0.125	6.45	14.8	0.000458	2.44	LV	CELLTYPE	control_LMNA	12	18	Mural
RPL37A	0.678	0.0151	0.0762	0.111	5.87	9.9	0.00328	1.82	LV	CELLTYPE	control_LMNA	12	18	Mural
AQP1	0.677	0.0404	0.0321	0.0582	4.6	6.94	0.0123	1.39	LV	CELLTYPE	control_LMNA	12	18	Mural
ATF6B	0.677	0.00103	0.0934	0.0875	5.98	20	7.28e-05	2.99	LV	CELLTYPE	control_LMNA	12	18	Mural
OS9	0.677	0.00473	0.0969	0.0864	5.96	13.8	0.000676	2.33	LV	CELLTYPE	control_LMNA	12	18	Mural
ACTG1	0.676	0.0157	0.426	0.435	8.08	9.79	0.00344	1.8	LV	CELLTYPE	control_LMNA	12	18	Mural
RPL36AL	0.676	0.00723	0.0396	0.0407	4.73	12.3	0.00122	2.14	LV	CELLTYPE	control_LMNA	12	18	Mural
PUF60	0.675	0.0157	0.0297	0.0306	4.3	9.79	0.00343	1.81	LV	CELLTYPE	control_LMNA	12	18	Mural
FAM50A	0.674	0.0015	0.0368	0.0405	4.65	18.3	0.00013	2.82	LV	CELLTYPE	control_LMNA	12	18	Mural
APBB1	0.673	0.0022	0.046	0.0462	5	16.8	0.000223	2.66	LV	CELLTYPE	control_LMNA	12	18	Mural
LMAN2	0.673	0.00844	0.0339	0.0342	4.5	11.8	0.0015	2.07	LV	CELLTYPE	control_LMNA	12	18	Mural
SCAMP3	0.673	0.000389	0.0582	0.0529	5.25	24.5	1.69e-05	3.41	LV	CELLTYPE	control_LMNA	12	18	Mural
RPL29	0.672	0.0117	0.0882	0.107	5.91	10.7	0.00232	1.93	LV	CELLTYPE	control_LMNA	12	18	Mural
MMP14	0.671	0.00422	0.0235	0.0285	4.07	14.3	0.000565	2.37	LV	CELLTYPE	control_LMNA	12	18	Mural
TRIR	0.671	7.05e-05	0.0793	0.073	5.66	33.1	1.42e-06	4.15	LV	CELLTYPE	control_LMNA	12	18	Mural
AP2M1	0.67	0.0082	0.0592	0.0732	5.4	11.9	0.00144	2.09	LV	CELLTYPE	control_LMNA	12	18	Mural
CIB1	0.67	0.00486	0.023	0.0254	4	13.7	0.000703	2.31	LV	CELLTYPE	control_LMNA	12	18	Mural
ENPEP	0.67	0.033	0.546	0.578	8.54	7.53	0.00935	1.48	LV	CELLTYPE	control_LMNA	12	18	Mural
RAB6B	0.67	0.000742	0.0458	0.0443	4.92	21.4	4.49e-05	3.13	LV	CELLTYPE	control_LMNA	12	18	Mural
SELENOP	0.669	0.0495	0.0592	0.0747	5.39	6.36	0.0161	1.31	LV	CELLTYPE	control_LMNA	12	18	Mural
AL357507.1	0.668	0.00888	0.0217	0.0183	3.87	11.6	0.00161	2.05	LV	CELLTYPE	control_LMNA	12	18	Mural
NEB	0.668	0.0108	0.0327	0.0235	4.31	11	0.0021	1.96	LV	CELLTYPE	control_LMNA	12	18	Mural
SPCS1	0.668	0.00376	0.0588	0.0603	5.28	14.7	0.000482	2.42	LV	CELLTYPE	control_LMNA	12	18	Mural
TXNRD1	0.668	0.00534	0.201	0.243	7.11	13.3	0.00081	2.27	LV	CELLTYPE	control_LMNA	12	18	Mural
NDUFB4	0.667	0.00637	0.0606	0.0611	5.42	12.7	0.00103	2.2	LV	CELLTYPE	control_LMNA	12	18	Mural
AC079336.4	0.666	0.0154	0.06	0.0512	5.33	9.84	0.00336	1.81	LV	CELLTYPE	control_LMNA	12	18	Mural
CNTNAP2	0.666	0.0162	0.0697	0.0723	5.65	9.69	0.00358	1.79	LV	CELLTYPE	control_LMNA	12	18	Mural
B4GALNT1	0.664	0.0247	0.013	0.0109	3.14	8.39	0.00633	1.61	LV	CELLTYPE	control_LMNA	12	18	Mural
DTX3	0.663	0.00213	0.204	0.194	7.06	16.9	0.000212	2.67	LV	CELLTYPE	control_LMNA	12	18	Mural
PHLDB3	0.663	0.0247	0.0385	0.0372	4.72	8.39	0.00634	1.61	LV	CELLTYPE	control_LMNA	12	18	Mural
ATP5MPL	0.662	0.00422	0.0959	0.0922	6.06	14.3	0.000565	2.37	LV	CELLTYPE	control_LMNA	12	18	Mural
DPP6	0.662	0.0168	0.0259	0.0236	4.18	9.58	0.00375	1.78	LV	CELLTYPE	control_LMNA	12	18	Mural
GADD45GIP1	0.662	0.0122	0.0289	0.0316	4.29	10.6	0.00245	1.92	LV	CELLTYPE	control_LMNA	12	18	Mural
MAPK3	0.662	0.0017	0.0326	0.0301	4.4	17.8	0.000155	2.77	LV	CELLTYPE	control_LMNA	12	18	Mural
PRDX5	0.662	0.00479	0.0336	0.0376	4.56	13.7	0.000689	2.32	LV	CELLTYPE	control_LMNA	12	18	Mural
PPT1	0.661	0.00462	0.0305	0.0303	4.32	13.9	0.000651	2.33	LV	CELLTYPE	control_LMNA	12	18	Mural
ABT1	0.66	0.00813	0.0154	0.0169	3.42	11.9	0.00142	2.09	LV	CELLTYPE	control_LMNA	12	18	Mural
AC009269.2	0.66	0.0484	0.0486	0.0314	4.8	6.43	0.0157	1.31	LV	CELLTYPE	control_LMNA	12	18	Mural
AKR1A1	0.66	0.00132	0.0511	0.0433	4.97	18.9	0.000106	2.88	LV	CELLTYPE	control_LMNA	12	18	Mural
FTH1	0.66	0.0151	0.238	0.293	7.41	9.9	0.00328	1.82	LV	CELLTYPE	control_LMNA	12	18	Mural
MCTP1	0.66	0.00768	0.0219	0.0219	3.88	12.1	0.00132	2.11	LV	CELLTYPE	control_LMNA	12	18	Mural
TNFRSF1A	0.66	0.0218	0.0869	0.114	5.88	8.77	0.00534	1.66	LV	CELLTYPE	control_LMNA	12	18	Mural
VPS25	0.66	0.00853	0.0136	0.013	3.18	11.7	0.00152	2.07	LV	CELLTYPE	control_LMNA	12	18	Mural
PCBP3	0.659	0.0314	0.052	0.0502	5.02	7.69	0.00869	1.5	LV	CELLTYPE	control_LMNA	12	18	Mural
KIFC3	0.658	0.0149	0.0573	0.0471	5.14	9.94	0.00322	1.83	LV	CELLTYPE	control_LMNA	12	18	Mural
MOV10	0.658	0.00421	0.0467	0.0491	4.98	14.3	0.000564	2.38	LV	CELLTYPE	control_LMNA	12	18	Mural
POLD2	0.658	0.0204	0.0363	0.0349	4.59	8.97	0.00489	1.69	LV	CELLTYPE	control_LMNA	12	18	Mural
SGCZ	0.658	0.0222	0.0136	0.0118	3.28	8.71	0.00548	1.65	LV	CELLTYPE	control_LMNA	12	18	Mural
SLC3A2	0.658	0.0181	0.0377	0.0344	4.55	9.35	0.00416	1.74	LV	CELLTYPE	control_LMNA	12	18	Mural
FHOD1	0.657	0.00585	0.0407	0.0392	4.7	13	0.000913	2.23	LV	CELLTYPE	control_LMNA	12	18	Mural
TMEM214	0.657	0.00147	0.0336	0.032	4.44	18.4	0.000124	2.83	LV	CELLTYPE	control_LMNA	12	18	Mural
MRPL34	0.656	0.00261	0.0283	0.0255	4.22	16.1	0.000287	2.58	LV	CELLTYPE	control_LMNA	12	18	Mural
SUMO1	0.656	0.00105	0.0982	0.0944	6.03	19.9	7.43e-05	2.98	LV	CELLTYPE	control_LMNA	12	18	Mural
AL109936.6	0.655	0.0298	0.0149	0.0128	3.33	7.85	0.00809	1.53	LV	CELLTYPE	control_LMNA	12	18	Mural
FBXL15	0.655	0.00586	0.0259	0.0271	4.15	13	0.000919	2.23	LV	CELLTYPE	control_LMNA	12	18	Mural
PSMG3	0.654	0.00386	0.0151	0.014	3.35	14.6	0.000502	2.41	LV	CELLTYPE	control_LMNA	12	18	Mural
C19orf70	0.653	0.00319	0.0572	0.0552	5.29	15.3	0.000385	2.5	LV	CELLTYPE	control_LMNA	12	18	Mural
ITM2B	0.653	0.0127	0.373	0.415	8	10.4	0.0026	1.9	LV	CELLTYPE	control_LMNA	12	18	Mural
RPL19	0.653	0.0209	0.0961	0.123	6.07	8.9	0.00506	1.68	LV	CELLTYPE	control_LMNA	12	18	Mural
AL389885.1	0.652	0.0412	0.0285	0.0293	4.32	6.88	0.0126	1.39	LV	CELLTYPE	control_LMNA	12	18	Mural
DYNLL1	0.652	0.00459	0.0802	0.08	5.7	13.9	0.000644	2.34	LV	CELLTYPE	control_LMNA	12	18	Mural
PIP4P1	0.652	0.00684	0.0234	0.0246	4.02	12.5	0.00113	2.16	LV	CELLTYPE	control_LMNA	12	18	Mural
IQCH	0.651	0.00167	0.0547	0.0446	5.1	17.9	0.000151	2.78	LV	CELLTYPE	control_LMNA	12	18	Mural
TAC4	0.651	0.0238	0.0395	0.0297	4.68	8.5	0.00603	1.62	LV	CELLTYPE	control_LMNA	12	18	Mural
RPL7A	0.65	0.0375	0.0994	0.145	6.13	7.15	0.0111	1.43	LV	CELLTYPE	control_LMNA	12	18	Mural
C2orf68	0.649	0.00207	0.0415	0.0397	4.81	17	0.000205	2.68	LV	CELLTYPE	control_LMNA	12	18	Mural
IRF1	0.649	0.006	0.027	0.0255	4.11	12.9	0.000949	2.22	LV	CELLTYPE	control_LMNA	12	18	Mural
SREBF1	0.649	0.00707	0.0659	0.0549	5.33	12.4	0.00119	2.15	LV	CELLTYPE	control_LMNA	12	18	Mural
UBXN1	0.649	0.00338	0.0632	0.0635	5.41	15.1	0.000416	2.47	LV	CELLTYPE	control_LMNA	12	18	Mural
AF127577.2	0.648	0.0256	0.0272	0.0183	4.04	8.28	0.00666	1.59	LV	CELLTYPE	control_LMNA	12	18	Mural
TBRG1	0.648	0.00164	0.145	0.148	6.66	17.9	0.000148	2.78	LV	CELLTYPE	control_LMNA	12	18	Mural
AC008438.1	0.647	0.0076	0.0235	0.0203	3.91	12.1	0.00131	2.12	LV	CELLTYPE	control_LMNA	12	18	Mural
EFCAB5	0.647	0.0443	0.0491	0.0424	4.94	6.67	0.014	1.35	LV	CELLTYPE	control_LMNA	12	18	Mural
TYMP	0.647	0.00749	0.0452	0.0361	4.82	12.2	0.00128	2.13	LV	CELLTYPE	control_LMNA	12	18	Mural
CLMAT3	0.646	0.0228	0.335	0.239	7.69	8.64	0.00568	1.64	LV	CELLTYPE	control_LMNA	12	18	Mural
CORIN	0.646	0.0354	0.0225	0.0192	3.91	7.32	0.0103	1.45	LV	CELLTYPE	control_LMNA	12	18	Mural
DDIT3	0.646	0.00264	0.0455	0.0399	4.88	16	0.000291	2.58	LV	CELLTYPE	control_LMNA	12	18	Mural
ECH1	0.646	0.0461	0.0459	0.0538	5.1	6.56	0.0147	1.34	LV	CELLTYPE	control_LMNA	12	18	Mural
PCGF2	0.645	0.00895	0.0192	0.0171	3.67	11.6	0.00163	2.05	LV	CELLTYPE	control_LMNA	12	18	Mural
URM1	0.645	0.00237	0.0545	0.0481	5.18	16.5	0.00025	2.63	LV	CELLTYPE	control_LMNA	12	18	Mural
ARID3A	0.643	0.00202	0.0509	0.0563	5.15	17.1	0.000197	2.69	LV	CELLTYPE	control_LMNA	12	18	Mural
CDK4	0.643	0.00154	0.0599	0.0512	5.22	18.2	0.000134	2.81	LV	CELLTYPE	control_LMNA	12	18	Mural
COX4I1	0.643	0.0167	0.13	0.137	6.56	9.6	0.00372	1.78	LV	CELLTYPE	control_LMNA	12	18	Mural
MRTO4	0.643	0.0335	0.0272	0.026	4.11	7.49	0.0095	1.48	LV	CELLTYPE	control_LMNA	12	18	Mural
SCAND1	0.643	0.00788	0.0344	0.0327	4.49	12	0.00136	2.1	LV	CELLTYPE	control_LMNA	12	18	Mural
SLC9A3	0.643	0.0432	0.0197	0.0185	3.69	6.75	0.0134	1.36	LV	CELLTYPE	control_LMNA	12	18	Mural
AL139021.1	0.642	0.0137	0.0532	0.0397	5.04	10.2	0.00287	1.86	LV	CELLTYPE	control_LMNA	12	18	Mural
TUBG1	0.642	0.034	0.0135	0.0125	3.21	7.45	0.00971	1.47	LV	CELLTYPE	control_LMNA	12	18	Mural
AP000892.1	0.641	0.0266	0.0195	0.0157	3.67	8.17	0.00699	1.58	LV	CELLTYPE	control_LMNA	12	18	Mural
TMEM219	0.64	0.00597	0.0295	0.031	4.34	12.9	0.000942	2.22	LV	CELLTYPE	control_LMNA	12	18	Mural
YIPF2	0.64	0.00152	0.0253	0.0228	4.03	18.3	0.000132	2.82	LV	CELLTYPE	control_LMNA	12	18	Mural
KIAA1257	0.639	0.0188	0.0138	0.011	3.22	9.24	0.00435	1.73	LV	CELLTYPE	control_LMNA	12	18	Mural
NRG4	0.639	0.0492	0.0212	0.0146	3.73	6.38	0.016	1.31	LV	CELLTYPE	control_LMNA	12	18	Mural
PSMB5	0.639	0.00301	0.0524	0.0552	5.12	15.5	0.000349	2.52	LV	CELLTYPE	control_LMNA	12	18	Mural
APH1A	0.638	0.0117	0.0142	0.0149	3.32	10.7	0.00233	1.93	LV	CELLTYPE	control_LMNA	12	18	Mural
EPHA2	0.638	0.00804	0.0486	0.0473	4.98	11.9	0.0014	2.09	LV	CELLTYPE	control_LMNA	12	18	Mural
LPCAT4	0.638	0.0388	0.0124	0.0126	3.12	7.06	0.0116	1.41	LV	CELLTYPE	control_LMNA	12	18	Mural
SPRY1	0.638	0.0329	0.272	0.262	7.31	7.54	0.00929	1.48	LV	CELLTYPE	control_LMNA	12	18	Mural
EPB41L4A-AS1	0.637	0.00946	0.0168	0.0164	3.49	11.4	0.00175	2.02	LV	CELLTYPE	control_LMNA	12	18	Mural
EPHA1-AS1	0.637	0.0277	0.0185	0.0189	3.66	8.05	0.00737	1.56	LV	CELLTYPE	control_LMNA	12	18	Mural
AC096564.1	0.636	0.0194	0.0401	0.0263	4.6	9.13	0.00457	1.71	LV	CELLTYPE	control_LMNA	12	18	Mural
ARAF	0.636	0.00215	0.0322	0.0345	4.48	16.9	0.000216	2.67	LV	CELLTYPE	control_LMNA	12	18	Mural
AC116903.2	0.635	0.0233	0.0356	0.0313	4.51	8.56	0.00586	1.63	LV	CELLTYPE	control_LMNA	12	18	Mural
SEC61B	0.635	0.00313	0.0703	0.0692	5.53	15.4	0.00037	2.51	LV	CELLTYPE	control_LMNA	12	18	Mural
SNRPB2	0.635	0.00327	0.0484	0.0514	4.99	15.2	0.000397	2.49	LV	CELLTYPE	control_LMNA	12	18	Mural
GLOD4	0.634	0.0156	0.0229	0.0237	3.94	9.8	0.00342	1.81	LV	CELLTYPE	control_LMNA	12	18	Mural
CTSB	0.633	0.000948	0.0396	0.0373	4.69	20.3	6.49e-05	3.02	LV	CELLTYPE	control_LMNA	12	18	Mural
VASP	0.633	0.00239	0.118	0.103	6.19	16.4	0.000253	2.62	LV	CELLTYPE	control_LMNA	12	18	Mural
AC133919.2	0.632	0.0255	0.0184	0.0173	3.64	8.3	0.00659	1.59	LV	CELLTYPE	control_LMNA	12	18	Mural
MLF2	0.632	0.00217	0.0689	0.07	5.51	16.8	0.000218	2.66	LV	CELLTYPE	control_LMNA	12	18	Mural
TRPT1	0.631	0.0228	0.0174	0.0175	3.62	8.63	0.0057	1.64	LV	CELLTYPE	control_LMNA	12	18	Mural
EIF3I	0.63	0.0124	0.0293	0.0324	4.32	10.5	0.00251	1.91	LV	CELLTYPE	control_LMNA	12	18	Mural
ELOF1	0.63	0.025	0.0205	0.0213	3.85	8.36	0.00642	1.6	LV	CELLTYPE	control_LMNA	12	18	Mural
MRPL52	0.63	0.00413	0.024	0.0251	4.02	14.3	0.000549	2.38	LV	CELLTYPE	control_LMNA	12	18	Mural
LRRC59	0.629	0.0409	0.0157	0.0161	3.34	6.9	0.0125	1.39	LV	CELLTYPE	control_LMNA	12	18	Mural
RRAGA	0.629	0.0376	0.028	0.0297	4.23	7.14	0.0112	1.42	LV	CELLTYPE	control_LMNA	12	18	Mural
PGRMC1	0.628	0.0274	0.0194	0.0248	3.76	8.07	0.00729	1.56	LV	CELLTYPE	control_LMNA	12	18	Mural
MYBBP1A	0.627	0.0268	0.0171	0.0182	3.53	8.14	0.00707	1.57	LV	CELLTYPE	control_LMNA	12	18	Mural
HNRNPA1	0.626	0.00459	0.0629	0.071	5.46	13.9	0.000642	2.34	LV	CELLTYPE	control_LMNA	12	18	Mural
SERP1	0.625	0.00139	0.155	0.137	6.63	18.6	0.000115	2.86	LV	CELLTYPE	control_LMNA	12	18	Mural
TBCB	0.625	0.00504	0.0376	0.0439	4.72	13.5	0.000747	2.3	LV	CELLTYPE	control_LMNA	12	18	Mural
ZFAND2B	0.625	0.00727	0.042	0.0377	4.85	12.3	0.00123	2.14	LV	CELLTYPE	control_LMNA	12	18	Mural
FLOT1	0.624	0.00342	0.0943	0.0963	5.9	15	0.000423	2.47	LV	CELLTYPE	control_LMNA	12	18	Mural
GSS	0.624	0.0102	0.0277	0.0259	4.2	11.2	0.00193	1.99	LV	CELLTYPE	control_LMNA	12	18	Mural
GTF3C6	0.624	0.00516	0.0299	0.0261	4.26	13.4	0.000774	2.29	LV	CELLTYPE	control_LMNA	12	18	Mural
SLC35B1	0.624	0.00311	0.0406	0.038	4.78	15.4	0.000366	2.51	LV	CELLTYPE	control_LMNA	12	18	Mural
MRPS34	0.623	0.0014	0.0326	0.032	4.43	18.6	0.000116	2.85	LV	CELLTYPE	control_LMNA	12	18	Mural
MIF4GD	0.622	0.0208	0.0181	0.0125	3.51	8.92	0.005	1.68	LV	CELLTYPE	control_LMNA	12	18	Mural
SMDT1	0.622	0.0104	0.0312	0.0315	4.36	11.1	0.00199	1.98	LV	CELLTYPE	control_LMNA	12	18	Mural
SSNA1	0.622	0.00332	0.0396	0.0387	4.7	15.1	0.000405	2.48	LV	CELLTYPE	control_LMNA	12	18	Mural
C12orf57	0.621	0.0134	0.0366	0.049	4.7	10.3	0.00278	1.87	LV	CELLTYPE	control_LMNA	12	18	Mural
LARP6	0.621	0.0134	0.0159	0.0138	3.45	10.3	0.00278	1.87	LV	CELLTYPE	control_LMNA	12	18	Mural
CHCHD10	0.62	0.00323	0.146	0.148	6.65	15.2	0.000391	2.49	LV	CELLTYPE	control_LMNA	12	18	Mural
CNPPD1	0.62	0.0102	0.0193	0.0179	3.73	11.2	0.00192	1.99	LV	CELLTYPE	control_LMNA	12	18	Mural
DCTN6	0.62	0.00778	0.029	0.0313	4.29	12.1	0.00134	2.11	LV	CELLTYPE	control_LMNA	12	18	Mural
SKP1	0.62	0.00511	0.13	0.154	6.55	13.5	0.000762	2.29	LV	CELLTYPE	control_LMNA	12	18	Mural
NDUFB3	0.619	0.012	0.0414	0.0392	4.83	10.6	0.00241	1.92	LV	CELLTYPE	control_LMNA	12	18	Mural
LRCH4	0.618	0.0076	0.0418	0.0422	4.86	12.1	0.0013	2.12	LV	CELLTYPE	control_LMNA	12	18	Mural
MAGEF1	0.618	0.0273	0.0214	0.0204	3.8	8.08	0.00726	1.56	LV	CELLTYPE	control_LMNA	12	18	Mural
SUMF2	0.618	8.31e-05	0.083	0.0767	5.74	32.2	1.78e-06	4.08	LV	CELLTYPE	control_LMNA	12	18	Mural
AL592295.4	0.617	0.00604	0.035	0.032	4.54	12.9	0.000958	2.22	LV	CELLTYPE	control_LMNA	12	18	Mural
CDK5RAP3	0.616	0.0166	0.0564	0.0645	5.4	9.62	0.00369	1.78	LV	CELLTYPE	control_LMNA	12	18	Mural
RPL13	0.616	0.0385	0.186	0.283	7.11	7.08	0.0115	1.41	LV	CELLTYPE	control_LMNA	12	18	Mural
AL513327.1	0.615	0.0337	0.134	0.0937	6.29	7.47	0.00961	1.47	LV	CELLTYPE	control_LMNA	12	18	Mural
COA3	0.615	0.0435	0.013	0.0146	3.19	6.72	0.0136	1.36	LV	CELLTYPE	control_LMNA	12	18	Mural
DISC1	0.615	0.00733	0.124	0.132	6.39	12.2	0.00124	2.13	LV	CELLTYPE	control_LMNA	12	18	Mural
IL18	0.615	0.0222	0.0587	0.0426	5.19	8.71	0.00548	1.65	LV	CELLTYPE	control_LMNA	12	18	Mural
PTMS	0.615	0.00593	0.158	0.165	6.66	13	0.000933	2.23	LV	CELLTYPE	control_LMNA	12	18	Mural
SNU13	0.615	0.00382	0.0609	0.0661	5.36	14.6	0.000495	2.42	LV	CELLTYPE	control_LMNA	12	18	Mural
AC107068.2	0.614	0.00925	0.0539	0.0445	5.11	11.5	0.0017	2.03	LV	CELLTYPE	control_LMNA	12	18	Mural
ARFIP2	0.614	0.0105	0.0212	0.0206	3.84	11.1	0.00201	1.98	LV	CELLTYPE	control_LMNA	12	18	Mural
DDOST	0.614	0.00594	0.0401	0.0405	4.77	13	0.000936	2.23	LV	CELLTYPE	control_LMNA	12	18	Mural
SLC24A2	0.614	0.0482	0.0168	0.0165	3.58	6.44	0.0156	1.32	LV	CELLTYPE	control_LMNA	12	18	Mural
CHCHD2	0.613	0.00401	0.12	0.119	6.33	14.4	0.000528	2.4	LV	CELLTYPE	control_LMNA	12	18	Mural
FKBP8	0.613	0.00868	0.0511	0.0594	5.16	11.7	0.00156	2.06	LV	CELLTYPE	control_LMNA	12	18	Mural
LSM1	0.613	0.0234	0.0178	0.0181	3.64	8.56	0.00587	1.63	LV	CELLTYPE	control_LMNA	12	18	Mural
TAF6L	0.613	0.00067	0.0239	0.0204	3.97	21.9	3.8e-05	3.17	LV	CELLTYPE	control_LMNA	12	18	Mural
UXT	0.613	0.0379	0.0248	0.0265	4.11	7.12	0.0113	1.42	LV	CELLTYPE	control_LMNA	12	18	Mural
PIH1D1	0.612	0.000667	0.0659	0.059	5.41	22	3.78e-05	3.18	LV	CELLTYPE	control_LMNA	12	18	Mural
ARFRP1	0.611	0.00211	0.0296	0.029	4.28	16.9	0.00021	2.68	LV	CELLTYPE	control_LMNA	12	18	Mural
LINC01317	0.611	0.0253	0.0132	0.0131	3.23	8.32	0.00652	1.6	LV	CELLTYPE	control_LMNA	12	18	Mural
PALM	0.611	0.00477	0.0578	0.054	5.22	13.8	0.000684	2.32	LV	CELLTYPE	control_LMNA	12	18	Mural
AIP	0.61	0.0262	0.0178	0.0213	3.65	8.22	0.00683	1.58	LV	CELLTYPE	control_LMNA	12	18	Mural
CEBPB	0.61	0.0423	0.113	0.11	6.14	6.81	0.0131	1.37	LV	CELLTYPE	control_LMNA	12	18	Mural
TMEM173	0.61	0.0164	0.0495	0.0608	5.12	9.65	0.00365	1.78	LV	CELLTYPE	control_LMNA	12	18	Mural
ISCU	0.609	0.022	0.0564	0.0616	5.34	8.74	0.00541	1.66	LV	CELLTYPE	control_LMNA	12	18	Mural
PTRH1	0.609	0.04	0.019	0.0153	3.64	6.97	0.0121	1.4	LV	CELLTYPE	control_LMNA	12	18	Mural
CCDC97	0.608	0.0292	0.0282	0.026	4.25	7.9	0.00789	1.53	LV	CELLTYPE	control_LMNA	12	18	Mural
SDR39U1	0.608	0.0114	0.0504	0.0538	5.19	10.8	0.00225	1.94	LV	CELLTYPE	control_LMNA	12	18	Mural
RPL23	0.606	0.0157	0.0366	0.0498	4.73	9.79	0.00344	1.8	LV	CELLTYPE	control_LMNA	12	18	Mural
RPS4X	0.606	0.0328	0.0658	0.0825	5.55	7.56	0.00923	1.48	LV	CELLTYPE	control_LMNA	12	18	Mural
TMEM199	0.606	0.00459	0.0243	0.0237	4.02	13.9	0.000644	2.34	LV	CELLTYPE	control_LMNA	12	18	Mural
APEX1	0.605	0.00806	0.0538	0.0466	5.12	11.9	0.00141	2.09	LV	CELLTYPE	control_LMNA	12	18	Mural
MMP24	0.605	0.0353	0.103	0.0888	6.11	7.33	0.0102	1.45	LV	CELLTYPE	control_LMNA	12	18	Mural
MRPL50	0.603	0.0233	0.0205	0.0236	3.86	8.56	0.00586	1.63	LV	CELLTYPE	control_LMNA	12	18	Mural
BCO2	0.602	0.0135	0.0456	0.0462	4.94	10.3	0.00281	1.87	LV	CELLTYPE	control_LMNA	12	18	Mural
CALM3	0.602	0.00971	0.0245	0.0281	4.06	11.3	0.00181	2.01	LV	CELLTYPE	control_LMNA	12	18	Mural
CDC37	0.602	0.00127	0.11	0.11	6.2	19	0.0001	2.9	LV	CELLTYPE	control_LMNA	12	18	Mural
MCRIP2	0.602	0.012	0.02	0.0202	3.81	10.6	0.00241	1.92	LV	CELLTYPE	control_LMNA	12	18	Mural
GAS7	0.601	0.00801	0.0243	0.022	4	12	0.00139	2.1	LV	CELLTYPE	control_LMNA	12	18	Mural
NDUFA2	0.601	0.0155	0.0302	0.0285	4.32	9.83	0.00338	1.81	LV	CELLTYPE	control_LMNA	12	18	Mural
AGBL5	0.6	0.00554	0.108	0.0724	5.96	13.2	0.000847	2.26	LV	CELLTYPE	control_LMNA	12	18	Mural
COPS6	0.6	0.000842	0.0869	0.083	5.82	20.8	5.53e-05	3.07	LV	CELLTYPE	control_LMNA	12	18	Mural
EMD	0.6	0.0416	0.0397	0.0437	4.81	6.85	0.0128	1.38	LV	CELLTYPE	control_LMNA	12	18	Mural
NOL7	0.6	0.00509	0.0647	0.0623	5.41	13.5	0.000758	2.29	LV	CELLTYPE	control_LMNA	12	18	Mural
RPL14	0.6	0.0186	0.125	0.139	6.33	9.27	0.00429	1.73	LV	CELLTYPE	control_LMNA	12	18	Mural
RELB	0.599	0.00851	0.0505	0.0411	4.98	11.8	0.00151	2.07	LV	CELLTYPE	control_LMNA	12	18	Mural
DPM2	0.597	0.0179	0.0195	0.019	3.71	9.39	0.00408	1.75	LV	CELLTYPE	control_LMNA	12	18	Mural
A4GALT	0.596	0.00141	0.0607	0.0577	5.25	18.6	0.000117	2.85	LV	CELLTYPE	control_LMNA	12	18	Mural
POLR2C	0.596	0.00223	0.0409	0.0364	4.75	16.7	0.000228	2.65	LV	CELLTYPE	control_LMNA	12	18	Mural
TRMT10A	0.596	0.0303	0.017	0.0131	3.44	7.79	0.0083	1.52	LV	CELLTYPE	control_LMNA	12	18	Mural
CHRFAM7A	0.595	0.0457	0.0557	0.0488	5.18	6.58	0.0145	1.34	LV	CELLTYPE	control_LMNA	12	18	Mural
NOTCH3	0.595	0.0101	0.653	0.655	8.67	11.2	0.0019	2	LV	CELLTYPE	control_LMNA	12	18	Mural
POLDIP2	0.595	0.00313	0.0389	0.0332	4.63	15.4	0.000371	2.5	LV	CELLTYPE	control_LMNA	12	18	Mural
DENND2A	0.593	0.021	0.96	0.809	9.18	8.89	0.00507	1.68	LV	CELLTYPE	control_LMNA	12	18	Mural
ELP5	0.593	0.0179	0.0355	0.0298	4.52	9.39	0.00408	1.75	LV	CELLTYPE	control_LMNA	12	18	Mural
MRFAP1	0.593	0.0287	0.0389	0.047	4.72	7.95	0.00772	1.54	LV	CELLTYPE	control_LMNA	12	18	Mural
PANK4	0.593	0.0379	0.0126	0.0147	3.19	7.12	0.0113	1.42	LV	CELLTYPE	control_LMNA	12	18	Mural
PPP1R16A	0.592	0.0246	0.0228	0.0218	3.97	8.41	0.00628	1.61	LV	CELLTYPE	control_LMNA	12	18	Mural
STAG3	0.592	0.0251	0.0748	0.0597	5.55	8.34	0.00647	1.6	LV	CELLTYPE	control_LMNA	12	18	Mural
POLR2E	0.591	0.0116	0.0288	0.0332	4.32	10.7	0.00231	1.93	LV	CELLTYPE	control_LMNA	12	18	Mural
PPP2R5B	0.591	0.0262	0.035	0.0348	4.6	8.22	0.00684	1.58	LV	CELLTYPE	control_LMNA	12	18	Mural
C2orf88	0.59	0.0047	0.0525	0.0433	5.03	13.8	0.00067	2.33	LV	CELLTYPE	control_LMNA	12	18	Mural
DPH3	0.59	0.0405	0.0156	0.0123	3.36	6.93	0.0123	1.39	LV	CELLTYPE	control_LMNA	12	18	Mural
HOXB2	0.59	0.00565	0.0408	0.0408	4.78	13.2	0.000869	2.25	LV	CELLTYPE	control_LMNA	12	18	Mural
MAF1	0.59	0.00951	0.035	0.041	4.6	11.4	0.00177	2.02	LV	CELLTYPE	control_LMNA	12	18	Mural
SNRPB	0.589	0.0215	0.0398	0.0489	4.76	8.82	0.00523	1.67	LV	CELLTYPE	control_LMNA	12	18	Mural
AC012360.3	0.588	0.0152	0.0274	0.0214	4.15	9.88	0.00331	1.82	LV	CELLTYPE	control_LMNA	12	18	Mural
AC131934.1	0.588	0.0462	0.024	0.0212	4.06	6.55	0.0148	1.34	LV	CELLTYPE	control_LMNA	12	18	Mural
CSF1R	0.588	0.00154	0.0573	0.0492	5.17	18.2	0.000135	2.81	LV	CELLTYPE	control_LMNA	12	18	Mural
EID1	0.588	0.00785	0.0954	0.0996	5.97	12	0.00136	2.11	LV	CELLTYPE	control_LMNA	12	18	Mural
ESAM	0.588	0.00235	0.102	0.106	6.12	16.5	0.000245	2.63	LV	CELLTYPE	control_LMNA	12	18	Mural
MUL1	0.588	0.0227	0.0149	0.0146	3.35	8.65	0.00564	1.64	LV	CELLTYPE	control_LMNA	12	18	Mural
NGDN	0.588	0.00729	0.0442	0.0406	4.89	12.3	0.00123	2.14	LV	CELLTYPE	control_LMNA	12	18	Mural
RIC8A	0.588	0.023	0.0178	0.0218	3.63	8.6	0.00575	1.64	LV	CELLTYPE	control_LMNA	12	18	Mural
SLC35B2	0.587	0.0332	0.013	0.0178	3.25	7.52	0.0094	1.48	LV	CELLTYPE	control_LMNA	12	18	Mural
SCNM1	0.586	0.00106	0.0534	0.0475	5.12	19.9	7.48e-05	2.98	LV	CELLTYPE	control_LMNA	12	18	Mural
MRPS18A	0.585	0.0214	0.0139	0.0144	3.27	8.83	0.0052	1.67	LV	CELLTYPE	control_LMNA	12	18	Mural
BCS1L	0.583	0.0329	0.0163	0.0203	3.59	7.54	0.00928	1.48	LV	CELLTYPE	control_LMNA	12	18	Mural
CARD19	0.583	0.0125	0.0217	0.0228	3.94	10.5	0.00255	1.9	LV	CELLTYPE	control_LMNA	12	18	Mural
STK32C	0.583	0.00605	0.0185	0.018	3.63	12.9	0.000961	2.22	LV	CELLTYPE	control_LMNA	12	18	Mural
THAP7	0.583	0.0118	0.0306	0.0283	4.32	10.7	0.00236	1.93	LV	CELLTYPE	control_LMNA	12	18	Mural
EBNA1BP2	0.582	0.0495	0.0148	0.0153	3.29	6.36	0.0162	1.31	LV	CELLTYPE	control_LMNA	12	18	Mural
PPP4C	0.582	0.00591	0.0438	0.0465	4.92	13	0.00093	2.23	LV	CELLTYPE	control_LMNA	12	18	Mural
TRPC3	0.582	0.029	0.0368	0.042	4.61	7.92	0.00783	1.54	LV	CELLTYPE	control_LMNA	12	18	Mural
AL022238.2	0.581	0.041	0.0501	0.04	5.03	6.9	0.0125	1.39	LV	CELLTYPE	control_LMNA	12	18	Mural
NUCB1	0.581	0.00497	0.048	0.0544	5.07	13.6	0.000732	2.3	LV	CELLTYPE	control_LMNA	12	18	Mural
TMEM208	0.579	0.00413	0.0391	0.0343	4.68	14.3	0.000549	2.38	LV	CELLTYPE	control_LMNA	12	18	Mural
APOL2	0.578	0.018	0.0155	0.0159	3.35	9.37	0.00412	1.74	LV	CELLTYPE	control_LMNA	12	18	Mural
GPANK1	0.578	0.00337	0.0284	0.0275	4.26	15.1	0.000415	2.47	LV	CELLTYPE	control_LMNA	12	18	Mural
TMEM184B	0.578	0.00585	0.162	0.165	6.78	13	0.000912	2.23	LV	CELLTYPE	control_LMNA	12	18	Mural
GRINA	0.577	0.00568	0.0334	0.0423	4.55	13.1	0.000877	2.25	LV	CELLTYPE	control_LMNA	12	18	Mural
PLEKHG3	0.577	0.0152	0.112	0.0913	6.07	9.89	0.0033	1.82	LV	CELLTYPE	control_LMNA	12	18	Mural
CD2BP2	0.576	0.00373	0.0209	0.0225	3.84	14.7	0.000478	2.43	LV	CELLTYPE	control_LMNA	12	18	Mural
KLHDC8B	0.576	0.00685	0.0758	0.0683	5.64	12.5	0.00113	2.16	LV	CELLTYPE	control_LMNA	12	18	Mural
PFDN4	0.576	0.0375	0.0212	0.0187	3.8	7.15	0.0111	1.43	LV	CELLTYPE	control_LMNA	12	18	Mural
PRKAR1A	0.576	0.018	0.192	0.208	7.07	9.36	0.00413	1.74	LV	CELLTYPE	control_LMNA	12	18	Mural
SOD1	0.576	0.0341	0.0634	0.0692	5.49	7.44	0.00975	1.47	LV	CELLTYPE	control_LMNA	12	18	Mural
POLR2J	0.575	0.0283	0.0181	0.023	3.71	7.99	0.00758	1.55	LV	CELLTYPE	control_LMNA	12	18	Mural
PFDN2	0.574	0.00788	0.0426	0.046	4.84	12	0.00136	2.1	LV	CELLTYPE	control_LMNA	12	18	Mural
KIF22	0.572	0.0403	0.0233	0.0255	4.07	6.95	0.0122	1.39	LV	CELLTYPE	control_LMNA	12	18	Mural
SSU72	0.572	0.000834	0.0664	0.0661	5.47	20.9	5.42e-05	3.08	LV	CELLTYPE	control_LMNA	12	18	Mural
AL157938.3	0.571	0.0349	0.0553	0.0505	5.27	7.36	0.0101	1.46	LV	CELLTYPE	control_LMNA	12	18	Mural
BASP1	0.57	0.038	0.0136	0.0136	3.29	7.12	0.0113	1.42	LV	CELLTYPE	control_LMNA	12	18	Mural
IKBIP	0.57	0.0125	0.0382	0.0368	4.65	10.5	0.00253	1.9	LV	CELLTYPE	control_LMNA	12	18	Mural
MXRA8	0.57	0.0344	0.0389	0.0365	4.68	7.42	0.00984	1.46	LV	CELLTYPE	control_LMNA	12	18	Mural
LAMP1	0.569	0.00705	0.0702	0.0863	5.62	12.4	0.00118	2.15	LV	CELLTYPE	control_LMNA	12	18	Mural
PROCR	0.569	0.00468	0.263	0.233	7.34	13.8	0.000664	2.33	LV	CELLTYPE	control_LMNA	12	18	Mural
TMEM273	0.569	0.0292	0.114	0.112	6.19	7.9	0.00788	1.53	LV	CELLTYPE	control_LMNA	12	18	Mural
GHITM	0.568	0.0139	0.0419	0.0486	4.87	10.2	0.00292	1.86	LV	CELLTYPE	control_LMNA	12	18	Mural
ARV1	0.566	0.0461	0.0142	0.0157	3.32	6.56	0.0147	1.34	LV	CELLTYPE	control_LMNA	12	18	Mural
NDUFB1	0.566	0.00108	0.0855	0.0818	5.83	19.8	7.67e-05	2.97	LV	CELLTYPE	control_LMNA	12	18	Mural
RHOJ	0.566	0.0282	0.27	0.25	7.36	8	0.00756	1.55	LV	CELLTYPE	control_LMNA	12	18	Mural
WDR77	0.565	0.0263	0.0203	0.0193	3.78	8.2	0.00691	1.58	LV	CELLTYPE	control_LMNA	12	18	Mural
ZNF845	0.565	0.0493	0.0127	0.0102	3.06	6.37	0.0161	1.31	LV	CELLTYPE	control_LMNA	12	18	Mural
DHPS	0.564	0.00348	0.0415	0.0445	4.84	14.9	0.000436	2.46	LV	CELLTYPE	control_LMNA	12	18	Mural
EDF1	0.564	0.00602	0.104	0.109	6.15	12.9	0.000955	2.22	LV	CELLTYPE	control_LMNA	12	18	Mural
LAMTOR4	0.564	0.00497	0.0423	0.0413	4.79	13.6	0.000731	2.3	LV	CELLTYPE	control_LMNA	12	18	Mural
BCL7B	0.561	0.00827	0.0203	0.0206	3.81	11.9	0.00146	2.08	LV	CELLTYPE	control_LMNA	12	18	Mural
FAM32A	0.561	0.0479	0.0214	0.0235	3.81	6.45	0.0154	1.32	LV	CELLTYPE	control_LMNA	12	18	Mural
PRKCA-AS1	0.561	0.0299	0.0414	0.0418	4.83	7.84	0.00812	1.52	LV	CELLTYPE	control_LMNA	12	18	Mural
IQCG	0.56	0.00313	0.074	0.0583	5.51	15.4	0.000372	2.5	LV	CELLTYPE	control_LMNA	12	18	Mural
ARMCX6	0.559	0.0319	0.0154	0.0159	3.36	7.64	0.00888	1.5	LV	CELLTYPE	control_LMNA	12	18	Mural
MTCH1	0.559	0.00169	0.124	0.124	6.35	17.8	0.000153	2.77	LV	CELLTYPE	control_LMNA	12	18	Mural
ARMC9	0.558	0.00422	0.0608	0.0857	5.5	14.3	0.000566	2.37	LV	CELLTYPE	control_LMNA	12	18	Mural
ATP5MC3	0.558	0.0214	0.126	0.133	6.5	8.84	0.00518	1.67	LV	CELLTYPE	control_LMNA	12	18	Mural
MRPL4	0.558	0.0137	0.0399	0.0368	4.72	10.2	0.00286	1.86	LV	CELLTYPE	control_LMNA	12	18	Mural
NDUFAF1	0.558	0.0157	0.0237	0.0228	4.04	9.78	0.00345	1.8	LV	CELLTYPE	control_LMNA	12	18	Mural
NDUFB9	0.558	0.0308	0.0849	0.0832	5.88	7.75	0.00846	1.51	LV	CELLTYPE	control_LMNA	12	18	Mural
RACK1	0.558	0.0132	0.118	0.152	6.37	10.3	0.00273	1.88	LV	CELLTYPE	control_LMNA	12	18	Mural
RNH1	0.558	0.0193	0.125	0.121	6.31	9.15	0.00452	1.71	LV	CELLTYPE	control_LMNA	12	18	Mural
STOML1	0.558	0.0488	0.0144	0.013	3.28	6.4	0.0158	1.31	LV	CELLTYPE	control_LMNA	12	18	Mural
ZNHIT1	0.558	0.0141	0.0289	0.0296	4.24	10.1	0.00297	1.85	LV	CELLTYPE	control_LMNA	12	18	Mural
IFI27L1	0.557	0.0444	0.0154	0.0154	3.41	6.66	0.014	1.35	LV	CELLTYPE	control_LMNA	12	18	Mural
RANBP1	0.557	0.00971	0.0429	0.0482	4.9	11.3	0.00181	2.01	LV	CELLTYPE	control_LMNA	12	18	Mural
SOCS5	0.557	0.0396	0.327	0.285	7.58	7	0.0119	1.4	LV	CELLTYPE	control_LMNA	12	18	Mural
DHRS4L2	0.556	0.026	0.0331	0.0332	4.43	8.24	0.00678	1.58	LV	CELLTYPE	control_LMNA	12	18	Mural
UFC1	0.556	0.00854	0.0285	0.0278	4.27	11.7	0.00152	2.07	LV	CELLTYPE	control_LMNA	12	18	Mural
C19orf66	0.555	0.00232	0.0774	0.0756	5.69	16.6	0.000241	2.63	LV	CELLTYPE	control_LMNA	12	18	Mural
FAM96B	0.555	0.00759	0.0699	0.0724	5.58	12.1	0.0013	2.12	LV	CELLTYPE	control_LMNA	12	18	Mural
MRPL24	0.554	0.0168	0.0355	0.0349	4.55	9.57	0.00377	1.77	LV	CELLTYPE	control_LMNA	12	18	Mural
SF3B6	0.554	0.00859	0.0371	0.0357	4.62	11.7	0.00154	2.07	LV	CELLTYPE	control_LMNA	12	18	Mural
AC020916.1	0.553	0.0209	0.0783	0.0689	5.68	8.91	0.00503	1.68	LV	CELLTYPE	control_LMNA	12	18	Mural
BLVRB	0.553	0.0266	0.0417	0.0439	4.82	8.16	0.00701	1.57	LV	CELLTYPE	control_LMNA	12	18	Mural
NACA	0.553	0.0191	0.0798	0.107	5.86	9.18	0.00447	1.72	LV	CELLTYPE	control_LMNA	12	18	Mural
NKAIN2	0.553	0.0442	0.0285	0.0295	4.36	6.68	0.0139	1.35	LV	CELLTYPE	control_LMNA	12	18	Mural
STX10	0.553	0.00686	0.0198	0.0221	3.82	12.5	0.00114	2.16	LV	CELLTYPE	control_LMNA	12	18	Mural
AL445248.1	0.552	0.0462	0.0396	0.0302	4.67	6.55	0.0148	1.33	LV	CELLTYPE	control_LMNA	12	18	Mural
CSTB	0.552	0.0305	0.0318	0.0361	4.48	7.77	0.00837	1.52	LV	CELLTYPE	control_LMNA	12	18	Mural
GCLM	0.551	0.0237	0.0451	0.0376	4.77	8.52	0.00597	1.63	LV	CELLTYPE	control_LMNA	12	18	Mural
MRPS18B	0.551	0.0039	0.0378	0.0353	4.62	14.5	0.000512	2.41	LV	CELLTYPE	control_LMNA	12	18	Mural
ANAPC13	0.55	0.00901	0.0162	0.0169	3.51	11.6	0.00164	2.05	LV	CELLTYPE	control_LMNA	12	18	Mural
STPG2	0.55	0.0416	0.0191	0.0189	3.73	6.86	0.0127	1.38	LV	CELLTYPE	control_LMNA	12	18	Mural
SYF2	0.55	0.0135	0.0464	0.0482	4.93	10.3	0.00281	1.87	LV	CELLTYPE	control_LMNA	12	18	Mural
KATNAL2	0.549	0.03	0.027	0.0203	4.09	7.82	0.00817	1.52	LV	CELLTYPE	control_LMNA	12	18	Mural
SNX33	0.549	0.0144	0.0216	0.0261	3.9	10.1	0.00305	1.84	LV	CELLTYPE	control_LMNA	12	18	Mural
BTF3	0.548	0.0436	0.0749	0.0949	5.71	6.72	0.0136	1.36	LV	CELLTYPE	control_LMNA	12	18	Mural
EDA	0.548	0.0251	0.538	0.488	8.36	8.35	0.00645	1.6	LV	CELLTYPE	control_LMNA	12	18	Mural
ENOPH1	0.548	0.00368	0.0351	0.0363	4.54	14.8	0.000469	2.43	LV	CELLTYPE	control_LMNA	12	18	Mural
RNF24	0.548	0.0128	0.171	0.165	6.75	10.4	0.00261	1.89	LV	CELLTYPE	control_LMNA	12	18	Mural
SNRPD1	0.548	0.031	0.0464	0.0379	4.81	7.72	0.00855	1.51	LV	CELLTYPE	control_LMNA	12	18	Mural
AL391839.1	0.547	0.0108	0.0621	0.0531	5.33	11	0.00208	1.97	LV	CELLTYPE	control_LMNA	12	18	Mural
ARL5A	0.547	0.00778	0.0397	0.0498	4.81	12.1	0.00134	2.11	LV	CELLTYPE	control_LMNA	12	18	Mural
RAB11A	0.547	0.0152	0.292	0.283	7.64	9.89	0.00329	1.82	LV	CELLTYPE	control_LMNA	12	18	Mural
PRKCSH	0.546	0.0173	0.0284	0.0306	4.28	9.49	0.00391	1.76	LV	CELLTYPE	control_LMNA	12	18	Mural
SDF2	0.546	0.0193	0.0343	0.036	4.56	9.16	0.00451	1.71	LV	CELLTYPE	control_LMNA	12	18	Mural
C1orf174	0.545	0.0145	0.0275	0.0263	4.24	10	0.00309	1.84	LV	CELLTYPE	control_LMNA	12	18	Mural
AC243964.2	0.544	0.0216	0.0309	0.0265	4.3	8.81	0.00525	1.67	LV	CELLTYPE	control_LMNA	12	18	Mural
AL929472.2	0.544	0.0238	0.0335	0.0363	4.58	8.51	0.00601	1.62	LV	CELLTYPE	control_LMNA	12	18	Mural
ATOX1	0.544	0.00628	0.0316	0.0316	4.4	12.8	0.00101	2.2	LV	CELLTYPE	control_LMNA	12	18	Mural
FIS1	0.544	0.0208	0.0505	0.0517	5.06	8.91	0.00502	1.68	LV	CELLTYPE	control_LMNA	12	18	Mural
PNKP	0.544	0.0157	0.0924	0.0737	5.81	9.78	0.00345	1.8	LV	CELLTYPE	control_LMNA	12	18	Mural
TCF7	0.544	0.0319	0.0523	0.0396	5.04	7.64	0.00887	1.5	LV	CELLTYPE	control_LMNA	12	18	Mural
DHRS7	0.543	0.0229	0.0568	0.0428	5.09	8.62	0.00571	1.64	LV	CELLTYPE	control_LMNA	12	18	Mural
MCRIP1	0.543	0.00345	0.0427	0.0433	4.83	15	0.00043	2.46	LV	CELLTYPE	control_LMNA	12	18	Mural
PES1	0.543	0.0167	0.0279	0.0284	4.24	9.59	0.00374	1.78	LV	CELLTYPE	control_LMNA	12	18	Mural
SCIMP	0.543	0.0323	0.02	0.0196	3.77	7.6	0.00903	1.49	LV	CELLTYPE	control_LMNA	12	18	Mural
AC015853.3	0.542	0.0148	0.0306	0.0248	4.3	9.97	0.00319	1.83	LV	CELLTYPE	control_LMNA	12	18	Mural
DPP7	0.542	0.00512	0.0504	0.0547	5.12	13.5	0.000764	2.29	LV	CELLTYPE	control_LMNA	12	18	Mural
MRPS26	0.542	0.00238	0.0601	0.0595	5.29	16.4	0.000251	2.62	LV	CELLTYPE	control_LMNA	12	18	Mural
COPG2	0.541	0.000949	0.189	0.183	6.94	20.3	6.51e-05	3.02	LV	CELLTYPE	control_LMNA	12	18	Mural
NDUFS3	0.541	0.012	0.0399	0.0409	4.79	10.6	0.00241	1.92	LV	CELLTYPE	control_LMNA	12	18	Mural
BAX	0.54	0.0166	0.0432	0.0467	4.92	9.61	0.0037	1.78	LV	CELLTYPE	control_LMNA	12	18	Mural
DUOX1	0.54	0.0268	0.0579	0.0518	5.29	8.14	0.00707	1.57	LV	CELLTYPE	control_LMNA	12	18	Mural
ZNF22	0.54	0.0275	0.0448	0.0453	4.81	8.07	0.0073	1.56	LV	CELLTYPE	control_LMNA	12	18	Mural
STOML2	0.539	0.0471	0.0197	0.023	3.79	6.5	0.0151	1.33	LV	CELLTYPE	control_LMNA	12	18	Mural
AL020995.1	0.538	0.0216	0.053	0.0387	5.01	8.81	0.00525	1.67	LV	CELLTYPE	control_LMNA	12	18	Mural
FERMT3	0.538	0.0235	0.0216	0.0192	3.83	8.54	0.00591	1.63	LV	CELLTYPE	control_LMNA	12	18	Mural
MRPL36	0.538	0.0495	0.0134	0.0138	3.24	6.36	0.0162	1.31	LV	CELLTYPE	control_LMNA	12	18	Mural
PSMB1	0.538	0.00947	0.084	0.0989	5.87	11.4	0.00176	2.02	LV	CELLTYPE	control_LMNA	12	18	Mural
MARCH2	0.537	0.00356	0.0664	0.0564	5.37	14.9	0.000448	2.45	LV	CELLTYPE	control_LMNA	12	18	Mural
TNFRSF1B	0.537	0.0106	0.0829	0.0804	5.73	11.1	0.00202	1.98	LV	CELLTYPE	control_LMNA	12	18	Mural
ESRRA	0.536	0.00288	0.0839	0.0843	5.81	15.7	0.000326	2.54	LV	CELLTYPE	control_LMNA	12	18	Mural
MVB12A	0.536	0.00339	0.0289	0.0285	4.27	15.1	0.000418	2.47	LV	CELLTYPE	control_LMNA	12	18	Mural
PRNP	0.536	0.0384	0.0125	0.0172	3.21	7.09	0.0115	1.42	LV	CELLTYPE	control_LMNA	12	18	Mural
SNRPE	0.536	0.0165	0.0279	0.0278	4.21	9.63	0.00368	1.78	LV	CELLTYPE	control_LMNA	12	18	Mural
AC084033.3	0.535	0.0358	0.0126	0.0109	3.07	7.29	0.0104	1.45	LV	CELLTYPE	control_LMNA	12	18	Mural
KEAP1	0.535	0.016	0.0229	0.0223	3.93	9.73	0.00353	1.8	LV	CELLTYPE	control_LMNA	12	18	Mural
NECTIN2	0.535	0.0018	0.0984	0.0966	6.01	17.6	0.000168	2.74	LV	CELLTYPE	control_LMNA	12	18	Mural
SHARPIN	0.534	0.000806	0.0553	0.0538	5.19	21	5.14e-05	3.09	LV	CELLTYPE	control_LMNA	12	18	Mural
TRMT2A	0.534	0.0363	0.0166	0.0171	3.52	7.25	0.0106	1.44	LV	CELLTYPE	control_LMNA	12	18	Mural
AC068888.1	0.533	0.00651	0.149	0.137	6.63	12.7	0.00105	2.19	LV	CELLTYPE	control_LMNA	12	18	Mural
MRPS7	0.533	0.0249	0.0467	0.0465	5	8.38	0.00637	1.6	LV	CELLTYPE	control_LMNA	12	18	Mural
RPS24	0.533	0.0194	0.0928	0.111	5.96	9.14	0.00455	1.71	LV	CELLTYPE	control_LMNA	12	18	Mural
ATP5F1B	0.532	0.033	0.142	0.17	6.69	7.53	0.00934	1.48	LV	CELLTYPE	control_LMNA	12	18	Mural
HSPA13	0.532	0.0197	0.0177	0.0198	3.55	9.09	0.00465	1.71	LV	CELLTYPE	control_LMNA	12	18	Mural
ANXA2	0.531	0.0255	0.116	0.117	6.18	8.3	0.0066	1.59	LV	CELLTYPE	control_LMNA	12	18	Mural
TIMM44	0.531	0.00318	0.0561	0.0608	5.29	15.3	0.000381	2.5	LV	CELLTYPE	control_LMNA	12	18	Mural
BAG6	0.53	0.0124	0.0397	0.0451	4.79	10.5	0.00251	1.91	LV	CELLTYPE	control_LMNA	12	18	Mural
TRABD	0.53	0.0111	0.0517	0.0472	5.08	10.9	0.00217	1.95	LV	CELLTYPE	control_LMNA	12	18	Mural
DEGS1	0.529	0.0306	0.0479	0.0515	5.01	7.76	0.00842	1.51	LV	CELLTYPE	control_LMNA	12	18	Mural
KCNIP4	0.529	0.0472	0.0652	0.0578	5.4	6.49	0.0151	1.33	LV	CELLTYPE	control_LMNA	12	18	Mural
SEC61G	0.528	0.036	0.0198	0.0263	3.84	7.27	0.0105	1.44	LV	CELLTYPE	control_LMNA	12	18	Mural
TMBIM1	0.528	0.0195	0.0366	0.0407	4.67	9.12	0.00459	1.71	LV	CELLTYPE	control_LMNA	12	18	Mural
PLCB3	0.527	0.0459	0.0145	0.018	3.37	6.57	0.0146	1.34	LV	CELLTYPE	control_LMNA	12	18	Mural
ERP29	0.526	0.0266	0.033	0.0288	4.41	8.16	0.00702	1.57	LV	CELLTYPE	control_LMNA	12	18	Mural
HLA-E	0.526	0.0144	0.0558	0.0746	5.32	10.1	0.00306	1.84	LV	CELLTYPE	control_LMNA	12	18	Mural
MRPL11	0.526	0.045	0.0131	0.0137	3.2	6.63	0.0142	1.35	LV	CELLTYPE	control_LMNA	12	18	Mural
MRPS14	0.525	0.00148	0.04	0.0379	4.71	18.4	0.000126	2.83	LV	CELLTYPE	control_LMNA	12	18	Mural
PSMA4	0.525	0.0149	0.0404	0.0494	4.83	9.95	0.00321	1.83	LV	CELLTYPE	control_LMNA	12	18	Mural
SCAMP2	0.525	0.0209	0.0323	0.0318	4.42	8.91	0.00504	1.68	LV	CELLTYPE	control_LMNA	12	18	Mural
LAMTOR2	0.523	0.0261	0.0161	0.0198	3.56	8.22	0.00682	1.58	LV	CELLTYPE	control_LMNA	12	18	Mural
TMEM59	0.523	0.0173	0.116	0.133	6.37	9.49	0.00391	1.76	LV	CELLTYPE	control_LMNA	12	18	Mural
TRUB2	0.523	0.0412	0.0174	0.0152	3.54	6.88	0.0126	1.39	LV	CELLTYPE	control_LMNA	12	18	Mural
RIPOR3	0.522	0.0256	1.12	1.03	9.49	8.29	0.00663	1.59	LV	CELLTYPE	control_LMNA	12	18	Mural
ABHD15-AS1	0.521	0.0376	0.131	0.105	6.36	7.15	0.0111	1.43	LV	CELLTYPE	control_LMNA	12	18	Mural
SNX3	0.521	0.00209	0.0933	0.103	6.01	17	0.000207	2.68	LV	CELLTYPE	control_LMNA	12	18	Mural
ABCB9	0.52	0.04	0.0182	0.0193	3.66	6.97	0.0121	1.4	LV	CELLTYPE	control_LMNA	12	18	Mural
CTSL	0.52	0.00668	0.098	0.0879	5.95	12.6	0.00109	2.18	LV	CELLTYPE	control_LMNA	12	18	Mural
MZT2A	0.52	0.008	0.0436	0.046	4.9	12	0.00139	2.1	LV	CELLTYPE	control_LMNA	12	18	Mural
PKN2-AS1	0.52	0.0425	0.0183	0.0173	3.66	6.79	0.0131	1.37	LV	CELLTYPE	control_LMNA	12	18	Mural
TMEM128	0.52	0.00799	0.0336	0.0358	4.51	12	0.00139	2.1	LV	CELLTYPE	control_LMNA	12	18	Mural
TXN	0.519	0.0409	0.0248	0.0322	4.17	6.91	0.0125	1.39	LV	CELLTYPE	control_LMNA	12	18	Mural
AIFM2	0.518	0.0109	0.0365	0.0307	4.51	10.9	0.00212	1.96	LV	CELLTYPE	control_LMNA	12	18	Mural
ARL1	0.518	0.018	0.0244	0.0289	4.08	9.37	0.00412	1.74	LV	CELLTYPE	control_LMNA	12	18	Mural
C7orf50	0.518	0.008	0.1	0.0989	6.03	12	0.00139	2.1	LV	CELLTYPE	control_LMNA	12	18	Mural
LAMTOR1	0.518	0.00344	0.05	0.056	5.09	15	0.000428	2.46	LV	CELLTYPE	control_LMNA	12	18	Mural
SDF4	0.518	0.0115	0.0358	0.0431	4.6	10.8	0.00228	1.94	LV	CELLTYPE	control_LMNA	12	18	Mural
AP002954.1	0.517	0.0409	0.0366	0.036	4.57	6.91	0.0125	1.39	LV	CELLTYPE	control_LMNA	12	18	Mural
SLC29A1	0.517	0.0159	0.0712	0.078	5.63	9.75	0.0035	1.8	LV	CELLTYPE	control_LMNA	12	18	Mural
BUB3	0.516	0.0128	0.0349	0.0451	4.66	10.4	0.00261	1.89	LV	CELLTYPE	control_LMNA	12	18	Mural
DMAC1	0.516	0.0327	0.0174	0.0172	3.62	7.56	0.00919	1.49	LV	CELLTYPE	control_LMNA	12	18	Mural
EIF3K	0.516	0.00537	0.11	0.123	6.25	13.3	0.000815	2.27	LV	CELLTYPE	control_LMNA	12	18	Mural
PRDX3	0.516	0.0143	0.0408	0.0441	4.79	10.1	0.00303	1.84	LV	CELLTYPE	control_LMNA	12	18	Mural
ARF1	0.515	0.0323	0.0884	0.114	5.94	7.6	0.00903	1.49	LV	CELLTYPE	control_LMNA	12	18	Mural
RFXANK	0.515	0.0188	0.0156	0.0169	3.44	9.24	0.00436	1.73	LV	CELLTYPE	control_LMNA	12	18	Mural
TMCO1	0.515	0.000988	0.0728	0.0792	5.61	20.2	6.86e-05	3.01	LV	CELLTYPE	control_LMNA	12	18	Mural
TECR	0.514	0.00775	0.0439	0.0533	4.96	12.1	0.00134	2.11	LV	CELLTYPE	control_LMNA	12	18	Mural
EML2	0.513	0.0211	0.0665	0.0665	5.52	8.87	0.00511	1.68	LV	CELLTYPE	control_LMNA	12	18	Mural
SF3A2	0.513	0.0119	0.027	0.03	4.22	10.7	0.00236	1.93	LV	CELLTYPE	control_LMNA	12	18	Mural
CDKN2AIPNL	0.512	0.0147	0.0169	0.0149	3.49	10	0.00315	1.83	LV	CELLTYPE	control_LMNA	12	18	Mural
FBXW5	0.512	0.00541	0.0595	0.0615	5.33	13.3	0.000822	2.27	LV	CELLTYPE	control_LMNA	12	18	Mural
IKBKG	0.512	0.00853	0.0204	0.0219	3.81	11.8	0.00152	2.07	LV	CELLTYPE	control_LMNA	12	18	Mural
CHSY1	0.511	0.0266	0.294	0.281	7.48	8.17	0.00699	1.58	LV	CELLTYPE	control_LMNA	12	18	Mural
COX4I2	0.511	0.0358	0.212	0.247	7.24	7.29	0.0104	1.45	LV	CELLTYPE	control_LMNA	12	18	Mural
BRD3OS	0.51	0.0364	0.0163	0.017	3.46	7.24	0.0107	1.44	LV	CELLTYPE	control_LMNA	12	18	Mural
LSM2	0.51	0.0266	0.0251	0.0255	4.05	8.17	0.007	1.58	LV	CELLTYPE	control_LMNA	12	18	Mural
TMBIM6	0.51	0.00877	0.13	0.16	6.52	11.6	0.00158	2.06	LV	CELLTYPE	control_LMNA	12	18	Mural
TUBA1A	0.51	0.0496	0.15	0.143	6.54	6.36	0.0162	1.3	LV	CELLTYPE	control_LMNA	12	18	Mural
HINT1	0.509	0.00489	0.0724	0.0765	5.61	13.7	0.000708	2.31	LV	CELLTYPE	control_LMNA	12	18	Mural
C21orf2	0.508	0.0178	0.0234	0.0236	3.96	9.42	0.00403	1.75	LV	CELLTYPE	control_LMNA	12	18	Mural
LRP2BP	0.508	0.0469	0.0539	0.0453	5.12	6.51	0.015	1.33	LV	CELLTYPE	control_LMNA	12	18	Mural
MRPL20	0.508	0.00296	0.0584	0.0615	5.31	15.6	0.000341	2.53	LV	CELLTYPE	control_LMNA	12	18	Mural
ARMC6	0.507	0.0317	0.0188	0.0172	3.64	7.66	0.00881	1.5	LV	CELLTYPE	control_LMNA	12	18	Mural
MCF2L2	0.507	0.049	0.0282	0.0318	4.31	6.39	0.0159	1.31	LV	CELLTYPE	control_LMNA	12	18	Mural
PHF5A	0.507	0.0441	0.0174	0.0195	3.59	6.69	0.0138	1.36	LV	CELLTYPE	control_LMNA	12	18	Mural
RPS7	0.507	0.0321	0.168	0.187	6.76	7.62	0.00895	1.49	LV	CELLTYPE	control_LMNA	12	18	Mural
CNP	0.506	0.0453	0.015	0.0177	3.38	6.61	0.0144	1.34	LV	CELLTYPE	control_LMNA	12	18	Mural
CWC15	0.506	0.00592	0.048	0.0479	5.02	13	0.000932	2.23	LV	CELLTYPE	control_LMNA	12	18	Mural
IFI35	0.506	0.0389	0.0194	0.0202	3.74	7.05	0.0117	1.41	LV	CELLTYPE	control_LMNA	12	18	Mural
PMVK	0.506	0.022	0.0275	0.0271	4.19	8.75	0.0054	1.66	LV	CELLTYPE	control_LMNA	12	18	Mural
SRSF2	0.506	0.032	0.255	0.271	7.5	7.63	0.0089	1.5	LV	CELLTYPE	control_LMNA	12	18	Mural
TMCO6	0.506	0.048	0.0136	0.013	3.26	6.45	0.0155	1.32	LV	CELLTYPE	control_LMNA	12	18	Mural
NAPA	0.504	0.00639	0.111	0.117	6.21	12.7	0.00103	2.19	LV	CELLTYPE	control_LMNA	12	18	Mural
LOXL3	0.503	0.0255	0.0497	0.0462	5.05	8.3	0.00658	1.59	LV	CELLTYPE	control_LMNA	12	18	Mural
TM2D3	0.503	0.0107	0.0601	0.071	5.42	11	0.00205	1.97	LV	CELLTYPE	control_LMNA	12	18	Mural
MED19	0.502	0.00706	0.0293	0.0267	4.3	12.4	0.00119	2.15	LV	CELLTYPE	control_LMNA	12	18	Mural
SLC35A4	0.501	0.0479	0.0112	0.014	3.02	6.46	0.0154	1.32	LV	CELLTYPE	control_LMNA	12	18	Mural
SRP9	0.501	0.00557	0.0775	0.0859	5.7	13.2	0.000855	2.25	LV	CELLTYPE	control_LMNA	12	18	Mural
FAM162A	0.5	0.00494	0.0703	0.0801	5.6	13.6	0.000723	2.31	LV	CELLTYPE	control_LMNA	12	18	Mural
SAT2	0.5	0.00738	0.136	0.135	6.54	12.2	0.00125	2.13	LV	CELLTYPE	control_LMNA	12	18	Mural

## Sheet: control_PKP2
Gene	logFC	FDR	mean_exp_control	mean_exp_genotype	logCPM	F	PValue	FDR_plot	Region	annotation_level	comparison	Observations_genotype	Observations_reference	cell_state
CLVS2	4.32	0.0087	0.0138	0.000782	3.06	15.8	0.000396	2.06	LV	CELLTYPE	control_PKP2	6	18	Mural
BICDL1	3.55	0.00815	0.027	0.00296	4.07	16.1	0.000361	2.09	LV	CELLTYPE	control_PKP2	6	18	Mural
CCL2	3.39	9.23e-09	0.0864	0.00758	5.66	130	1.65e-12	8.03	LV	CELLTYPE	control_PKP2	6	18	Mural
SOCS3	3.39	0.000217	0.0204	0.00188	3.38	34.1	2.04e-06	3.66	LV	CELLTYPE	control_PKP2	6	18	Mural
MYH6	3.31	4.56e-06	0.0275	0.00296	3.91	61.7	8.13e-09	5.34	LV	CELLTYPE	control_PKP2	6	18	Mural
AC011632.1	3	0.0348	0.0133	0.00125	2.56	10.3	0.00316	1.46	LV	CELLTYPE	control_PKP2	6	18	Mural
G0S2	2.89	3.62e-05	0.0221	0.00388	3.73	46.7	1.26e-07	4.44	LV	CELLTYPE	control_PKP2	6	18	Mural
PLA2G2A	2.72	0.00401	0.0422	0.00571	4.57	19.2	0.000131	2.4	LV	CELLTYPE	control_PKP2	6	18	Mural
KNG1	2.64	0.0159	0.0205	0.00414	3.71	13.3	0.000984	1.8	LV	CELLTYPE	control_PKP2	6	18	Mural
AC004257.1	2.6	1.5e-05	0.0354	0.00671	4.27	53.4	3.47e-08	4.82	LV	CELLTYPE	control_PKP2	6	18	Mural
LINC00473	2.37	0.0121	0.0169	0.00403	3.38	14.5	0.000628	1.92	LV	CELLTYPE	control_PKP2	6	18	Mural
BHLHE40	2.27	0.00111	0.0426	0.00741	4.66	25.4	2e-05	2.96	LV	CELLTYPE	control_PKP2	6	18	Mural
PTGIR	2.21	0.00307	0.0461	0.00926	4.53	20.4	8.82e-05	2.51	LV	CELLTYPE	control_PKP2	6	18	Mural
ST3GAL5	2.1	0.00111	0.119	0.0318	6.12	25.3	2.02e-05	2.96	LV	CELLTYPE	control_PKP2	6	18	Mural
AC079298.3	2.04	0.0143	0.0319	0.00917	4.22	13.8	0.00083	1.84	LV	CELLTYPE	control_PKP2	6	18	Mural
SMYD1	2.04	0.0114	0.0202	0.00559	3.65	14.8	0.000577	1.94	LV	CELLTYPE	control_PKP2	6	18	Mural
ADAMTS9	2	0.000499	1.51	0.491	9.84	29.4	6.63e-06	3.3	LV	CELLTYPE	control_PKP2	6	18	Mural
ADAMTS9-AS1	1.98	0.0038	0.277	0.0973	7.49	19.4	0.000121	2.42	LV	CELLTYPE	control_PKP2	6	18	Mural
DCHS2	1.98	0.0211	0.0128	0.00386	3.03	12.2	0.00151	1.68	LV	CELLTYPE	control_PKP2	6	18	Mural
LINC00881	1.95	0.0398	0.0194	0.00597	3.66	9.69	0.00401	1.4	LV	CELLTYPE	control_PKP2	6	18	Mural
LGALS2	1.92	0.000344	0.0225	0.00664	3.7	31.3	4.11e-06	3.46	LV	CELLTYPE	control_PKP2	6	18	Mural
MYL7	1.9	0.04	0.0274	0.00939	4.19	9.65	0.00408	1.4	LV	CELLTYPE	control_PKP2	6	18	Mural
SSTR2	1.87	8.59e-05	0.0461	0.0148	4.79	40.6	4.59e-07	4.07	LV	CELLTYPE	control_PKP2	6	18	Mural
AC005180.2	1.86	0.00347	0.0207	0.00676	3.69	19.8	0.000106	2.46	LV	CELLTYPE	control_PKP2	6	18	Mural
AC022034.2	1.84	0.0297	0.0188	0.00618	3.54	10.9	0.00249	1.53	LV	CELLTYPE	control_PKP2	6	18	Mural
BCL3	1.84	0.000246	0.0189	0.00525	3.42	33.2	2.54e-06	3.61	LV	CELLTYPE	control_PKP2	6	18	Mural
LINC00842	1.79	0.00142	0.0809	0.0289	5.6	24.3	2.76e-05	2.85	LV	CELLTYPE	control_PKP2	6	18	Mural
AC012636.1	1.77	3e-05	0.377	0.128	7.77	48.4	9.1e-08	4.52	LV	CELLTYPE	control_PKP2	6	18	Mural
AC007406.3	1.74	0.000439	0.0243	0.00856	3.83	30.2	5.52e-06	3.36	LV	CELLTYPE	control_PKP2	6	18	Mural
LRP4	1.72	0.0356	0.407	0.159	8.27	10.2	0.00329	1.45	LV	CELLTYPE	control_PKP2	6	18	Mural
FAM43A	1.7	0.00354	0.0504	0.0179	4.95	19.7	0.00011	2.45	LV	CELLTYPE	control_PKP2	6	18	Mural
PPP1R1C	1.69	0.016	0.0138	0.00478	3.04	13.3	0.000996	1.8	LV	CELLTYPE	control_PKP2	6	18	Mural
FJX1	1.67	0.0201	0.0243	0.008	3.69	12.3	0.00141	1.7	LV	CELLTYPE	control_PKP2	6	18	Mural
SH2D3C	1.65	3e-05	0.215	0.0802	6.97	48.5	8.93e-08	4.52	LV	CELLTYPE	control_PKP2	6	18	Mural
MEST	1.64	0.00229	0.0636	0.0261	5.3	21.9	5.62e-05	2.64	LV	CELLTYPE	control_PKP2	6	18	Mural
IER5L	1.63	0.00275	0.0849	0.0304	5.49	21	7.25e-05	2.56	LV	CELLTYPE	control_PKP2	6	18	Mural
RHD	1.6	0.0105	0.0694	0.0262	5.3	15.1	0.000519	1.98	LV	CELLTYPE	control_PKP2	6	18	Mural
AL603832.1	1.59	0.000594	0.0202	0.0078	3.65	28.4	8.67e-06	3.23	LV	CELLTYPE	control_PKP2	6	18	Mural
PLEKHA4	1.58	0.0014	0.0348	0.012	4.33	24.3	2.7e-05	2.86	LV	CELLTYPE	control_PKP2	6	18	Mural
FGF12	1.56	0.0365	0.235	0.0995	7.28	10.1	0.00345	1.44	LV	CELLTYPE	control_PKP2	6	18	Mural
NGFR	1.56	0.0436	0.0147	0.00558	3.15	9.26	0.00478	1.36	LV	CELLTYPE	control_PKP2	6	18	Mural
AC010197.1	1.55	0.00699	0.0125	0.00488	3	16.7	0.00029	2.16	LV	CELLTYPE	control_PKP2	6	18	Mural
PTPRE	1.54	0.0158	0.0214	0.00712	3.52	13.3	0.000969	1.8	LV	CELLTYPE	control_PKP2	6	18	Mural
LEAP2	1.5	0.00431	0.0171	0.00651	3.38	18.8	0.000146	2.37	LV	CELLTYPE	control_PKP2	6	18	Mural
TIMP1	1.5	0.047	0.355	0.0899	7.55	8.99	0.00536	1.33	LV	CELLTYPE	control_PKP2	6	18	Mural
PVT1	1.49	0.00856	0.0678	0.0265	5.27	15.9	0.000387	2.07	LV	CELLTYPE	control_PKP2	6	18	Mural
MEF2C-AS2	1.48	0.0207	0.0199	0.00802	3.57	12.2	0.00147	1.68	LV	CELLTYPE	control_PKP2	6	18	Mural
TGFBI	1.48	0.0239	0.0871	0.0321	5.64	11.7	0.00182	1.62	LV	CELLTYPE	control_PKP2	6	18	Mural
ADAMTS4	1.46	0.0494	0.248	0.106	7.25	8.78	0.00586	1.31	LV	CELLTYPE	control_PKP2	6	18	Mural
ADCY4	1.46	0.000217	0.0208	0.00828	3.67	34.2	2.02e-06	3.66	LV	CELLTYPE	control_PKP2	6	18	Mural
SLC6A9	1.46	0.00315	0.0159	0.00645	3.31	20.3	9.21e-05	2.5	LV	CELLTYPE	control_PKP2	6	18	Mural
ADCYAP1R1	1.45	0.0436	0.0284	0.0125	4.07	9.27	0.00477	1.36	LV	CELLTYPE	control_PKP2	6	18	Mural
MT-ND2	1.44	0.0162	0.122	0.0395	6.38	13.2	0.00102	1.79	LV	CELLTYPE	control_PKP2	6	18	Mural
SYPL2	1.44	0.00171	0.0566	0.024	5.02	23.4	3.52e-05	2.77	LV	CELLTYPE	control_PKP2	6	18	Mural
MIDN	1.42	0.000211	0.052	0.0213	4.88	34.4	1.9e-06	3.68	LV	CELLTYPE	control_PKP2	6	18	Mural
ITGA3	1.41	0.0105	0.0747	0.0314	5.41	15.1	0.000519	1.98	LV	CELLTYPE	control_PKP2	6	18	Mural
RAB26	1.41	0.0081	0.0231	0.00904	3.8	16.1	0.000356	2.09	LV	CELLTYPE	control_PKP2	6	18	Mural
SPHKAP	1.41	0.0222	0.0208	0.00959	3.79	11.9	0.00164	1.65	LV	CELLTYPE	control_PKP2	6	18	Mural
TTC7A	1.4	0.000163	0.105	0.0462	5.93	36.1	1.28e-06	3.79	LV	CELLTYPE	control_PKP2	6	18	Mural
OLFM2	1.39	0.00111	0.0719	0.0332	5.48	25.4	2e-05	2.96	LV	CELLTYPE	control_PKP2	6	18	Mural
REM1	1.38	0.000797	0.0809	0.0373	5.57	26.9	1.31e-05	3.1	LV	CELLTYPE	control_PKP2	6	18	Mural
SRPX2	1.38	0.00151	0.0704	0.0292	5.31	23.9	3.03e-05	2.82	LV	CELLTYPE	control_PKP2	6	18	Mural
AC068491.2	1.37	0.0154	0.0236	0.00967	3.74	13.5	0.000925	1.81	LV	CELLTYPE	control_PKP2	6	18	Mural
FOXS1	1.37	0.00141	0.0376	0.0147	4.38	24.3	2.75e-05	2.85	LV	CELLTYPE	control_PKP2	6	18	Mural
TRDN-AS1	1.37	0.0417	0.083	0.0386	5.79	9.48	0.00436	1.38	LV	CELLTYPE	control_PKP2	6	18	Mural
AC027013.1	1.36	0.0338	0.0135	0.00555	3.11	10.4	0.00301	1.47	LV	CELLTYPE	control_PKP2	6	18	Mural
AQP7	1.36	0.041	0.0228	0.0107	3.92	9.55	0.00425	1.39	LV	CELLTYPE	control_PKP2	6	18	Mural
PAM16	1.36	0.00699	0.0136	0.00672	3.17	16.8	0.000288	2.16	LV	CELLTYPE	control_PKP2	6	18	Mural
AC090617.4	1.35	0.00112	0.0542	0.0254	5.04	25.3	2.06e-05	2.95	LV	CELLTYPE	control_PKP2	6	18	Mural
TBX20	1.35	0.0221	0.0198	0.00916	3.72	12	0.00163	1.66	LV	CELLTYPE	control_PKP2	6	18	Mural
ADA	1.34	3.62e-05	0.0627	0.0268	5.21	46.6	1.29e-07	4.44	LV	CELLTYPE	control_PKP2	6	18	Mural
TTYH1	1.33	0.000319	0.034	0.0152	4.37	31.8	3.58e-06	3.5	LV	CELLTYPE	control_PKP2	6	18	Mural
DIO2	1.32	0.0135	0.015	0.00655	3.16	14	0.000747	1.87	LV	CELLTYPE	control_PKP2	6	18	Mural
HIC1	1.32	0.0212	0.106	0.0482	5.95	12.1	0.00153	1.67	LV	CELLTYPE	control_PKP2	6	18	Mural
SLC7A5	1.32	0.0271	0.0197	0.00875	3.57	11.2	0.00217	1.57	LV	CELLTYPE	control_PKP2	6	18	Mural
COL12A1	1.3	0.0447	0.0721	0.0319	5.33	9.17	0.00496	1.35	LV	CELLTYPE	control_PKP2	6	18	Mural
KLHL31	1.3	0.0228	0.0211	0.0106	3.85	11.8	0.00171	1.64	LV	CELLTYPE	control_PKP2	6	18	Mural
TEX14	1.3	0.00074	0.052	0.0254	5.08	27.4	1.16e-05	3.13	LV	CELLTYPE	control_PKP2	6	18	Mural
IPO9-AS1	1.29	0.000135	0.138	0.0641	6.45	37.3	9.69e-07	3.87	LV	CELLTYPE	control_PKP2	6	18	Mural
ST8SIA1	1.29	0.0054	0.0201	0.00948	3.63	17.9	0.000198	2.27	LV	CELLTYPE	control_PKP2	6	18	Mural
ZBTB6	1.29	0.0207	0.0126	0.00562	2.96	12.2	0.00147	1.68	LV	CELLTYPE	control_PKP2	6	18	Mural
LINC02055	1.28	0.0337	0.053	0.0249	4.93	10.4	0.003	1.47	LV	CELLTYPE	control_PKP2	6	18	Mural
LRRC32	1.28	0.000527	0.0505	0.0203	4.82	29.1	7.28e-06	3.28	LV	CELLTYPE	control_PKP2	6	18	Mural
MAP3K8	1.28	0.000912	0.101	0.0467	5.88	26.3	1.57e-05	3.04	LV	CELLTYPE	control_PKP2	6	18	Mural
HGF	1.27	0.0042	0.121	0.0545	6.14	18.9	0.000141	2.38	LV	CELLTYPE	control_PKP2	6	18	Mural
PTP4A3	1.27	0.00216	0.163	0.0797	6.73	22.1	5.2e-05	2.67	LV	CELLTYPE	control_PKP2	6	18	Mural
SOX4	1.27	0.0154	0.0435	0.0185	4.57	13.5	0.000927	1.81	LV	CELLTYPE	control_PKP2	6	18	Mural
DDX39A	1.26	0.000429	0.0354	0.0179	4.51	30.3	5.28e-06	3.37	LV	CELLTYPE	control_PKP2	6	18	Mural
MIR22HG	1.26	0.0035	0.0671	0.0328	5.3	19.7	0.000108	2.46	LV	CELLTYPE	control_PKP2	6	18	Mural
AC027698.1	1.25	0.000217	0.0895	0.0414	5.75	34.2	2.02e-06	3.66	LV	CELLTYPE	control_PKP2	6	18	Mural
TECRL	1.25	0.0201	0.0648	0.0354	5.46	12.3	0.00141	1.7	LV	CELLTYPE	control_PKP2	6	18	Mural
TM4SF1	1.25	0.00394	0.0341	0.0141	4.36	19.3	0.000126	2.4	LV	CELLTYPE	control_PKP2	6	18	Mural
AC008569.1	1.24	0.0265	0.0167	0.00742	3.31	11.3	0.00209	1.58	LV	CELLTYPE	control_PKP2	6	18	Mural
ITPKB-AS1	1.24	0.0397	0.0283	0.0142	4.31	9.7	0.004	1.4	LV	CELLTYPE	control_PKP2	6	18	Mural
AC016722.2	1.23	0.00286	0.0413	0.021	4.7	20.8	7.72e-05	2.54	LV	CELLTYPE	control_PKP2	6	18	Mural
AC245041.2	1.23	0.0332	0.0296	0.0159	4.3	10.5	0.00292	1.48	LV	CELLTYPE	control_PKP2	6	18	Mural
SERPINE3	1.23	0.00695	0.0291	0.014	4.11	16.8	0.000286	2.16	LV	CELLTYPE	control_PKP2	6	18	Mural
AL512638.2	1.22	0.00546	0.336	0.171	7.66	17.8	0.000201	2.26	LV	CELLTYPE	control_PKP2	6	18	Mural
AL139021.2	1.21	0.0023	0.021	0.0101	3.7	21.8	5.65e-05	2.64	LV	CELLTYPE	control_PKP2	6	18	Mural
APOE	1.21	0.0436	0.0319	0.0127	4.24	9.27	0.00476	1.36	LV	CELLTYPE	control_PKP2	6	18	Mural
MFSD4A	1.21	0.00626	0.0204	0.0105	3.72	17.3	0.000239	2.2	LV	CELLTYPE	control_PKP2	6	18	Mural
FHOD1	1.19	0.0007	0.0407	0.02	4.63	27.6	1.07e-05	3.15	LV	CELLTYPE	control_PKP2	6	18	Mural
MYC	1.19	0.00906	0.035	0.0145	4.36	15.7	0.000421	2.04	LV	CELLTYPE	control_PKP2	6	18	Mural
TBX3	1.19	0.00259	0.087	0.0442	5.66	21.3	6.59e-05	2.59	LV	CELLTYPE	control_PKP2	6	18	Mural
AP002075.1	1.18	0.0177	0.0302	0.0146	4.26	12.8	0.00118	1.75	LV	CELLTYPE	control_PKP2	6	18	Mural
CD44	1.18	0.00911	0.201	0.1	6.94	15.6	0.000427	2.04	LV	CELLTYPE	control_PKP2	6	18	Mural
MIR133A1HG	1.18	0.0142	0.0213	0.0117	3.82	13.8	0.000817	1.85	LV	CELLTYPE	control_PKP2	6	18	Mural
MT-ND3	1.18	0.048	0.192	0.105	7.07	8.91	0.00554	1.32	LV	CELLTYPE	control_PKP2	6	18	Mural
TP53I11	1.18	0.00306	0.043	0.0229	4.8	20.5	8.62e-05	2.51	LV	CELLTYPE	control_PKP2	6	18	Mural
KCNQ1	1.17	0.000897	0.0491	0.0256	4.95	26.4	1.53e-05	3.05	LV	CELLTYPE	control_PKP2	6	18	Mural
NRARP	1.17	0.00644	0.0174	0.00917	3.47	17.2	0.000251	2.19	LV	CELLTYPE	control_PKP2	6	18	Mural
VSIR	1.16	0.0121	0.023	0.0114	3.83	14.5	0.00063	1.92	LV	CELLTYPE	control_PKP2	6	18	Mural
AC034102.6	1.15	0.00111	0.0196	0.0102	3.62	25.3	2.02e-05	2.96	LV	CELLTYPE	control_PKP2	6	18	Mural
AL627171.2	1.15	0.016	0.02	0.0102	3.6	13.3	0.000993	1.8	LV	CELLTYPE	control_PKP2	6	18	Mural
PPP1R3C	1.14	0.0486	0.0178	0.00747	3.42	8.85	0.00569	1.31	LV	CELLTYPE	control_PKP2	6	18	Mural
THBS4	1.14	0.000435	0.604	0.313	8.55	30.2	5.39e-06	3.36	LV	CELLTYPE	control_PKP2	6	18	Mural
AL121748.2	1.12	0.0219	0.015	0.00823	3.29	12	0.0016	1.66	LV	CELLTYPE	control_PKP2	6	18	Mural
ANGPTL2	1.12	0.0182	0.0127	0.00628	2.98	12.7	0.00122	1.74	LV	CELLTYPE	control_PKP2	6	18	Mural
CENPO	1.12	0.0124	0.0762	0.0422	5.59	14.4	0.000652	1.91	LV	CELLTYPE	control_PKP2	6	18	Mural
HILPDA	1.12	0.00979	0.013	0.00666	3.07	15.3	0.000474	2.01	LV	CELLTYPE	control_PKP2	6	18	Mural
IFIT2	1.12	0.0299	0.0178	0.00897	3.43	10.9	0.0025	1.52	LV	CELLTYPE	control_PKP2	6	18	Mural
LMOD3	1.12	0.0032	0.0142	0.00766	3.24	20.2	9.38e-05	2.49	LV	CELLTYPE	control_PKP2	6	18	Mural
MAP2K3	1.12	0.00204	0.0215	0.011	3.66	22.4	4.81e-05	2.69	LV	CELLTYPE	control_PKP2	6	18	Mural
PDE10A	1.12	0.0276	0.681	0.389	8.79	11.1	0.00223	1.56	LV	CELLTYPE	control_PKP2	6	18	Mural
RARA-AS1	1.12	0.0172	0.0215	0.0114	3.77	12.9	0.00112	1.76	LV	CELLTYPE	control_PKP2	6	18	Mural
RNF212B	1.11	0.00176	0.0203	0.0113	3.74	23.2	3.72e-05	2.75	LV	CELLTYPE	control_PKP2	6	18	Mural
AL359317.1	1.1	0.00528	0.0144	0.00747	3.21	18	0.000192	2.28	LV	CELLTYPE	control_PKP2	6	18	Mural
MAP1A	1.1	0.000357	0.0268	0.0133	4.02	31.1	4.29e-06	3.45	LV	CELLTYPE	control_PKP2	6	18	Mural
NEURL1	1.1	0.000743	0.0484	0.0263	4.88	27.3	1.18e-05	3.13	LV	CELLTYPE	control_PKP2	6	18	Mural
THOC6	1.1	0.00717	0.0126	0.00601	3	16.6	0.0003	2.14	LV	CELLTYPE	control_PKP2	6	18	Mural
AC091906.1	1.09	0.0362	0.0304	0.0157	4.19	10.1	0.00339	1.44	LV	CELLTYPE	control_PKP2	6	18	Mural
ALPK2	1.09	0.035	0.0172	0.00936	3.51	10.2	0.0032	1.46	LV	CELLTYPE	control_PKP2	6	18	Mural
NAV1	1.09	0.00179	0.167	0.0911	6.71	23.1	3.83e-05	2.75	LV	CELLTYPE	control_PKP2	6	18	Mural
AC068234.1	1.08	0.0469	0.0442	0.0227	4.72	9	0.00534	1.33	LV	CELLTYPE	control_PKP2	6	18	Mural
ADAM23	1.08	0.0115	0.0166	0.00931	3.45	14.7	0.000591	1.94	LV	CELLTYPE	control_PKP2	6	18	Mural
CDH20	1.07	0.00626	0.12	0.0632	6.1	17.3	0.000241	2.2	LV	CELLTYPE	control_PKP2	6	18	Mural
HES1	1.07	0.00173	0.202	0.103	7.08	23.4	3.57e-05	2.76	LV	CELLTYPE	control_PKP2	6	18	Mural
SMCR5	1.07	0.0243	0.0206	0.0118	3.84	11.6	0.00187	1.61	LV	CELLTYPE	control_PKP2	6	18	Mural
SPRY1	1.07	0.00108	0.272	0.145	7.28	25.5	1.93e-05	2.97	LV	CELLTYPE	control_PKP2	6	18	Mural
IFIT3	1.06	0.00332	0.0842	0.0467	5.76	20.1	9.82e-05	2.48	LV	CELLTYPE	control_PKP2	6	18	Mural
NRSN2	1.06	0.000169	0.0226	0.0124	3.82	35.9	1.34e-06	3.77	LV	CELLTYPE	control_PKP2	6	18	Mural
PPP1R18	1.06	0.00306	0.0203	0.0107	3.61	20.5	8.56e-05	2.51	LV	CELLTYPE	control_PKP2	6	18	Mural
SNHG12	1.06	0.00891	0.0523	0.0302	5.04	15.7	0.000411	2.05	LV	CELLTYPE	control_PKP2	6	18	Mural
TPM2	1.06	0.000509	0.213	0.112	7.05	29.3	6.85e-06	3.29	LV	CELLTYPE	control_PKP2	6	18	Mural
AL049569.1	1.05	0.011	0.02	0.0114	3.69	14.9	0.00055	1.96	LV	CELLTYPE	control_PKP2	6	18	Mural
CCDC129	1.05	0.00693	0.152	0.0899	6.57	16.8	0.000284	2.16	LV	CELLTYPE	control_PKP2	6	18	Mural
CLSTN3	1.05	0.037	0.0177	0.00955	3.46	9.99	0.00354	1.43	LV	CELLTYPE	control_PKP2	6	18	Mural
EMILIN2	1.05	0.0031	0.0133	0.00723	3.07	20.3	8.98e-05	2.51	LV	CELLTYPE	control_PKP2	6	18	Mural
LDHA	1.05	0.0135	0.0911	0.0441	5.78	14	0.00075	1.87	LV	CELLTYPE	control_PKP2	6	18	Mural
STAC	1.05	0.037	0.14	0.0827	6.43	10	0.00353	1.43	LV	CELLTYPE	control_PKP2	6	18	Mural
VASN	1.05	0.000912	0.0632	0.0327	5.26	26.3	1.57e-05	3.04	LV	CELLTYPE	control_PKP2	6	18	Mural
AC142472.1	1.04	0.0396	0.0167	0.0096	3.46	9.71	0.00397	1.4	LV	CELLTYPE	control_PKP2	6	18	Mural
ALKBH2	1.04	0.00287	0.0333	0.0178	4.35	20.8	7.77e-05	2.54	LV	CELLTYPE	control_PKP2	6	18	Mural
DAPK2	1.04	0.0353	0.0357	0.0207	4.5	10.2	0.00325	1.45	LV	CELLTYPE	control_PKP2	6	18	Mural
FSD2	1.04	0.00466	0.0389	0.021	4.58	18.5	0.000161	2.33	LV	CELLTYPE	control_PKP2	6	18	Mural
NGF	1.04	0.00906	1.18	0.671	9.54	15.6	0.000421	2.04	LV	CELLTYPE	control_PKP2	6	18	Mural
RNF122	1.04	0.0429	0.0186	0.0104	3.6	9.36	0.00458	1.37	LV	CELLTYPE	control_PKP2	6	18	Mural
TEAD4	1.04	0.0427	0.0252	0.0128	3.89	9.4	0.00452	1.37	LV	CELLTYPE	control_PKP2	6	18	Mural
ECE1	1.03	0.0336	0.225	0.135	7.22	10.4	0.00297	1.47	LV	CELLTYPE	control_PKP2	6	18	Mural
GPER1	1.03	0.0202	0.0399	0.0223	4.66	12.3	0.00141	1.7	LV	CELLTYPE	control_PKP2	6	18	Mural
NKAPL	1.03	0.0266	0.0155	0.00869	3.27	11.3	0.00211	1.57	LV	CELLTYPE	control_PKP2	6	18	Mural
C9orf16	1.02	0.0159	0.018	0.00927	3.4	13.3	0.000972	1.8	LV	CELLTYPE	control_PKP2	6	18	Mural
PIP4K2C	1.02	0.000495	0.0456	0.0262	4.87	29.5	6.5e-06	3.31	LV	CELLTYPE	control_PKP2	6	18	Mural
AL121944.1	1.01	0.037	0.0141	0.00798	3.23	10	0.00353	1.43	LV	CELLTYPE	control_PKP2	6	18	Mural
DIO2-AS1	1.01	0.00515	0.0182	0.0101	3.52	18.1	0.000182	2.29	LV	CELLTYPE	control_PKP2	6	18	Mural
OSMR	1.01	0.00909	0.249	0.141	7.2	15.6	0.000425	2.04	LV	CELLTYPE	control_PKP2	6	18	Mural
TSPAN16	1.01	0.00761	0.0128	0.00725	3.06	16.4	0.000327	2.12	LV	CELLTYPE	control_PKP2	6	18	Mural
CDK18	1	0.00761	0.017	0.0102	3.5	16.4	0.000327	2.12	LV	CELLTYPE	control_PKP2	6	18	Mural
PDIA5	1	0.013	0.113	0.0683	6.08	14.2	0.000704	1.89	LV	CELLTYPE	control_PKP2	6	18	Mural
STARD8	1	0.0303	0.0498	0.0288	4.94	10.8	0.00254	1.52	LV	CELLTYPE	control_PKP2	6	18	Mural
ZNF385A	1	0.00354	0.0315	0.0176	4.26	19.7	0.00011	2.45	LV	CELLTYPE	control_PKP2	6	18	Mural
TUBB	0.995	0.0158	0.0805	0.0376	5.63	13.4	0.000958	1.8	LV	CELLTYPE	control_PKP2	6	18	Mural
QPCTL	0.994	0.0144	0.0132	0.00774	3.15	13.7	0.000841	1.84	LV	CELLTYPE	control_PKP2	6	18	Mural
NID2	0.988	0.00203	0.11	0.0612	6.02	22.4	4.74e-05	2.69	LV	CELLTYPE	control_PKP2	6	18	Mural
NOTCH3	0.988	0.00067	0.653	0.38	8.63	27.9	1e-05	3.17	LV	CELLTYPE	control_PKP2	6	18	Mural
AC006460.1	0.987	0.000328	0.0494	0.0274	4.91	31.7	3.72e-06	3.48	LV	CELLTYPE	control_PKP2	6	18	Mural
AC025180.1	0.986	0.032	0.0747	0.0427	5.42	10.6	0.00277	1.49	LV	CELLTYPE	control_PKP2	6	18	Mural
AC017002.5	0.983	0.0187	0.37	0.194	7.8	12.6	0.00128	1.73	LV	CELLTYPE	control_PKP2	6	18	Mural
AC091057.6	0.982	0.0173	0.0163	0.0101	3.43	12.9	0.00114	1.76	LV	CELLTYPE	control_PKP2	6	18	Mural
KIAA0895L	0.982	0.00197	0.0339	0.0206	4.41	22.6	4.55e-05	2.71	LV	CELLTYPE	control_PKP2	6	18	Mural
PDGFRB	0.98	0.000123	2.79	1.68	10.8	37.9	8.47e-07	3.91	LV	CELLTYPE	control_PKP2	6	18	Mural
ATP1B1	0.975	0.0218	0.0364	0.0221	4.58	12	0.00158	1.66	LV	CELLTYPE	control_PKP2	6	18	Mural
BAHCC1	0.974	0.00672	0.044	0.0248	4.72	16.9	0.00027	2.17	LV	CELLTYPE	control_PKP2	6	18	Mural
SOCS5	0.974	0.00114	0.327	0.192	7.58	25.2	2.11e-05	2.94	LV	CELLTYPE	control_PKP2	6	18	Mural
KLF10	0.973	0.0478	0.029	0.0157	4.14	8.92	0.00551	1.32	LV	CELLTYPE	control_PKP2	6	18	Mural
GRIK1	0.962	0.00242	0.0919	0.0536	5.83	21.6	6.09e-05	2.62	LV	CELLTYPE	control_PKP2	6	18	Mural
LINC01389	0.96	0.00954	0.0193	0.0123	3.73	15.5	0.000452	2.02	LV	CELLTYPE	control_PKP2	6	18	Mural
ADGRE5	0.959	0.0381	0.0599	0.0343	5.17	9.87	0.00372	1.42	LV	CELLTYPE	control_PKP2	6	18	Mural
PFKFB2	0.957	0.0158	0.0162	0.00944	3.38	13.4	0.000957	1.8	LV	CELLTYPE	control_PKP2	6	18	Mural
EPHA1-AS1	0.95	0.00412	0.0185	0.0116	3.64	19	0.000136	2.39	LV	CELLTYPE	control_PKP2	6	18	Mural
FAM110B	0.945	0.00528	0.302	0.177	7.5	18	0.000192	2.28	LV	CELLTYPE	control_PKP2	6	18	Mural
SLC2A4	0.945	0.0434	0.0775	0.0464	5.73	9.31	0.00469	1.36	LV	CELLTYPE	control_PKP2	6	18	Mural
FAM50A	0.942	0.000806	0.0368	0.0214	4.55	26.9	1.33e-05	3.09	LV	CELLTYPE	control_PKP2	6	18	Mural
TSPAN15	0.94	0.00628	0.0802	0.0456	5.59	17.3	0.000242	2.2	LV	CELLTYPE	control_PKP2	6	18	Mural
C8orf33	0.938	0.00821	0.0414	0.024	4.66	16.1	0.000365	2.09	LV	CELLTYPE	control_PKP2	6	18	Mural
PKD1L3	0.936	0.00347	0.0224	0.0136	3.82	19.8	0.000107	2.46	LV	CELLTYPE	control_PKP2	6	18	Mural
MSC	0.933	0.0327	0.0243	0.0124	3.77	10.5	0.00285	1.49	LV	CELLTYPE	control_PKP2	6	18	Mural
ZNF521	0.932	0.00137	0.3	0.186	7.53	24.4	2.63e-05	2.86	LV	CELLTYPE	control_PKP2	6	18	Mural
ISYNA1	0.931	0.00237	0.24	0.15	7.3	21.7	5.86e-05	2.62	LV	CELLTYPE	control_PKP2	6	18	Mural
SYNGAP1-AS1	0.931	0.00466	0.0398	0.0256	4.69	18.5	0.00016	2.33	LV	CELLTYPE	control_PKP2	6	18	Mural
AC023389.1	0.928	0.00335	0.0938	0.0602	5.89	20	9.99e-05	2.47	LV	CELLTYPE	control_PKP2	6	18	Mural
FAM20A	0.926	0.00307	0.0151	0.00921	3.31	20.4	8.77e-05	2.51	LV	CELLTYPE	control_PKP2	6	18	Mural
ELK3	0.923	0.044	0.0546	0.0306	4.92	9.22	0.00486	1.36	LV	CELLTYPE	control_PKP2	6	18	Mural
RARA	0.923	0.0382	0.0284	0.0165	4.14	9.85	0.00375	1.42	LV	CELLTYPE	control_PKP2	6	18	Mural
E2F5	0.922	0.0276	0.0166	0.00999	3.38	11.1	0.00223	1.56	LV	CELLTYPE	control_PKP2	6	18	Mural
MCFD2	0.921	0.0129	0.127	0.0772	6.31	14.3	0.000691	1.89	LV	CELLTYPE	control_PKP2	6	18	Mural
RNF24	0.919	0.003	0.171	0.106	6.72	20.6	8.3e-05	2.52	LV	CELLTYPE	control_PKP2	6	18	Mural
RPS18	0.917	0.011	0.0701	0.034	5.55	14.9	0.000547	1.96	LV	CELLTYPE	control_PKP2	6	18	Mural
HNRNPAB	0.913	0.0357	0.0401	0.0238	4.58	10.2	0.0033	1.45	LV	CELLTYPE	control_PKP2	6	18	Mural
REXO4	0.912	0.00191	0.0329	0.0206	4.39	22.7	4.3e-05	2.72	LV	CELLTYPE	control_PKP2	6	18	Mural
RPL13A	0.912	0.0485	0.115	0.0477	6.29	8.86	0.00567	1.31	LV	CELLTYPE	control_PKP2	6	18	Mural
AC100793.2	0.907	0.00791	0.215	0.13	7.01	16.2	0.000343	2.1	LV	CELLTYPE	control_PKP2	6	18	Mural
FBLIM1	0.906	0.0139	0.189	0.114	6.83	13.9	0.000787	1.86	LV	CELLTYPE	control_PKP2	6	18	Mural
GGT5	0.906	0.00597	0.309	0.192	7.59	17.5	0.000226	2.22	LV	CELLTYPE	control_PKP2	6	18	Mural
PLEKHG3	0.903	0.00374	0.112	0.0722	6.11	19.5	0.000118	2.43	LV	CELLTYPE	control_PKP2	6	18	Mural
SLC5A9	0.902	0.00672	0.0205	0.012	3.7	17	0.000269	2.17	LV	CELLTYPE	control_PKP2	6	18	Mural
RELB	0.9	0.00057	0.0505	0.031	4.98	28.7	7.98e-06	3.24	LV	CELLTYPE	control_PKP2	6	18	Mural
CSF1R	0.899	0.000921	0.0573	0.0369	5.19	26.2	1.59e-05	3.04	LV	CELLTYPE	control_PKP2	6	18	Mural
FLOT1	0.896	0.000593	0.0943	0.0564	5.85	28.5	8.62e-06	3.23	LV	CELLTYPE	control_PKP2	6	18	Mural
PLAC9	0.895	0.00193	0.178	0.104	6.78	22.7	4.39e-05	2.71	LV	CELLTYPE	control_PKP2	6	18	Mural
DNTTIP2	0.894	0.013	0.0301	0.0182	4.21	14.2	0.000699	1.89	LV	CELLTYPE	control_PKP2	6	18	Mural
ANGPT2	0.892	0.0052	0.263	0.154	7.3	18.1	0.000186	2.28	LV	CELLTYPE	control_PKP2	6	18	Mural
DNAH17	0.892	0.0417	0.0145	0.00942	3.33	9.49	0.00436	1.38	LV	CELLTYPE	control_PKP2	6	18	Mural
PPP1R3B	0.892	0.00674	0.0435	0.0263	4.74	16.9	0.000272	2.17	LV	CELLTYPE	control_PKP2	6	18	Mural
AL132780.2	0.887	0.0436	0.0184	0.0114	3.55	9.27	0.00477	1.36	LV	CELLTYPE	control_PKP2	6	18	Mural
SNCG	0.886	0.0102	0.11	0.0687	6.18	15.2	0.000498	1.99	LV	CELLTYPE	control_PKP2	6	18	Mural
PALM	0.884	0.00237	0.0578	0.0375	5.22	21.7	5.9e-05	2.62	LV	CELLTYPE	control_PKP2	6	18	Mural
RAB3D	0.883	0.00831	0.0296	0.0194	4.26	16	0.000371	2.08	LV	CELLTYPE	control_PKP2	6	18	Mural
CSKMT	0.881	0.0167	0.0258	0.0153	3.99	13.1	0.00107	1.78	LV	CELLTYPE	control_PKP2	6	18	Mural
PCOLCE	0.878	0.0338	0.0652	0.0397	5.39	10.4	0.00302	1.47	LV	CELLTYPE	control_PKP2	6	18	Mural
SLC9A5	0.878	0.0269	0.0141	0.00889	3.18	11.2	0.00215	1.57	LV	CELLTYPE	control_PKP2	6	18	Mural
MRPL32	0.877	0.00338	0.0633	0.0376	5.28	19.9	0.000102	2.47	LV	CELLTYPE	control_PKP2	6	18	Mural
PPP1R17	0.873	0.0129	0.0333	0.0217	4.43	14.3	0.00069	1.89	LV	CELLTYPE	control_PKP2	6	18	Mural
AC025178.1	0.872	0.00814	0.0226	0.0139	3.84	16.1	0.000358	2.09	LV	CELLTYPE	control_PKP2	6	18	Mural
RPL22L1	0.871	0.0362	0.0233	0.0141	3.84	10.1	0.00338	1.44	LV	CELLTYPE	control_PKP2	6	18	Mural
RPLP0	0.871	0.0159	0.161	0.0863	6.68	13.3	0.000979	1.8	LV	CELLTYPE	control_PKP2	6	18	Mural
GNL3	0.869	0.00804	0.0761	0.0479	5.55	16.2	0.000352	2.09	LV	CELLTYPE	control_PKP2	6	18	Mural
STAMBPL1	0.868	0.0219	0.122	0.0758	6.17	12	0.00161	1.66	LV	CELLTYPE	control_PKP2	6	18	Mural
TUBA1B	0.868	0.0269	0.187	0.103	6.83	11.2	0.00214	1.57	LV	CELLTYPE	control_PKP2	6	18	Mural
ZNF423	0.866	0.0269	0.0906	0.0578	5.75	11.3	0.00213	1.57	LV	CELLTYPE	control_PKP2	6	18	Mural
OSBPL10	0.865	0.0124	0.218	0.142	7.09	14.4	0.000653	1.91	LV	CELLTYPE	control_PKP2	6	18	Mural
CDC42EP1	0.863	0.00758	0.0424	0.025	4.68	16.4	0.000323	2.12	LV	CELLTYPE	control_PKP2	6	18	Mural
C4orf19	0.859	0.000254	0.104	0.0676	6.07	33	2.7e-06	3.59	LV	CELLTYPE	control_PKP2	6	18	Mural
AC006547.1	0.853	0.00349	0.0226	0.0149	3.9	19.8	0.000108	2.46	LV	CELLTYPE	control_PKP2	6	18	Mural
SEC24D	0.853	0.00496	0.264	0.163	7.31	18.3	0.000173	2.3	LV	CELLTYPE	control_PKP2	6	18	Mural
SYNGAP1	0.849	0.00213	0.0535	0.0356	5.1	22.2	5.09e-05	2.67	LV	CELLTYPE	control_PKP2	6	18	Mural
PACSIN3	0.848	0.0149	0.0415	0.0257	4.75	13.6	0.000888	1.83	LV	CELLTYPE	control_PKP2	6	18	Mural
AL132780.3	0.847	0.0174	0.0195	0.013	3.7	12.9	0.00115	1.76	LV	CELLTYPE	control_PKP2	6	18	Mural
ENPEP	0.845	0.0436	0.546	0.378	8.51	9.27	0.00477	1.36	LV	CELLTYPE	control_PKP2	6	18	Mural
AC130650.1	0.843	0.000649	0.0906	0.0565	5.82	28.1	9.54e-06	3.19	LV	CELLTYPE	control_PKP2	6	18	Mural
MDS2	0.843	0.05	0.0147	0.00955	3.27	8.73	0.00597	1.3	LV	CELLTYPE	control_PKP2	6	18	Mural
TIGAR	0.842	0.00189	0.0444	0.0302	4.85	22.9	4.11e-05	2.72	LV	CELLTYPE	control_PKP2	6	18	Mural
NHSL2	0.84	0.0424	0.113	0.0723	6.13	9.42	0.00447	1.37	LV	CELLTYPE	control_PKP2	6	18	Mural
SLC47A1	0.84	0.0383	0.0214	0.0113	3.73	9.83	0.00378	1.42	LV	CELLTYPE	control_PKP2	6	18	Mural
DIAPH3	0.838	0.0255	0.0161	0.0106	3.44	11.4	0.002	1.59	LV	CELLTYPE	control_PKP2	6	18	Mural
SPAG1	0.837	0.0373	0.0512	0.0315	4.95	9.96	0.00359	1.43	LV	CELLTYPE	control_PKP2	6	18	Mural
PNKP	0.835	0.00266	0.0924	0.0586	5.83	21.2	6.95e-05	2.57	LV	CELLTYPE	control_PKP2	6	18	Mural
LOXL2	0.832	0.0182	0.0638	0.0423	5.33	12.7	0.00122	1.74	LV	CELLTYPE	control_PKP2	6	18	Mural
MICALL2	0.832	0.0485	0.0257	0.0157	3.94	8.86	0.00567	1.31	LV	CELLTYPE	control_PKP2	6	18	Mural
ARID5A	0.829	0.0125	0.0433	0.027	4.77	14.4	0.000664	1.9	LV	CELLTYPE	control_PKP2	6	18	Mural
RPLP2	0.828	0.0381	0.118	0.0639	6.29	9.88	0.00371	1.42	LV	CELLTYPE	control_PKP2	6	18	Mural
KAZN	0.826	0.0114	0.0776	0.0545	5.74	14.7	0.000583	1.94	LV	CELLTYPE	control_PKP2	6	18	Mural
SEPT4-AS1	0.826	0.011	0.0474	0.0319	4.94	14.9	0.000549	1.96	LV	CELLTYPE	control_PKP2	6	18	Mural
FKBP10	0.825	0.0364	0.0717	0.0486	5.51	10.1	0.00342	1.44	LV	CELLTYPE	control_PKP2	6	18	Mural
LBH	0.819	0.0398	0.135	0.0919	6.38	9.67	0.00404	1.4	LV	CELLTYPE	control_PKP2	6	18	Mural
TUBB4B	0.817	0.0241	0.115	0.0671	6.14	11.6	0.00184	1.62	LV	CELLTYPE	control_PKP2	6	18	Mural
PHLDB3	0.815	0.0382	0.0385	0.0259	4.69	9.85	0.00376	1.42	LV	CELLTYPE	control_PKP2	6	18	Mural
MAPT	0.814	0.0232	0.0324	0.0215	4.4	11.8	0.00175	1.63	LV	CELLTYPE	control_PKP2	6	18	Mural
CSF1	0.813	0.0068	0.0329	0.0213	4.36	16.9	0.000277	2.17	LV	CELLTYPE	control_PKP2	6	18	Mural
REC114	0.813	0.0184	0.027	0.0171	4.09	12.7	0.00125	1.73	LV	CELLTYPE	control_PKP2	6	18	Mural
RGS3	0.81	0.0267	0.0137	0.00866	3.18	11.3	0.00211	1.57	LV	CELLTYPE	control_PKP2	6	18	Mural
GPR176	0.808	0.0462	0.144	0.0911	6.39	9.06	0.0052	1.34	LV	CELLTYPE	control_PKP2	6	18	Mural
KCNQ1OT1	0.808	0.0356	0.0635	0.0448	5.39	10.2	0.00328	1.45	LV	CELLTYPE	control_PKP2	6	18	Mural
WDR46	0.805	0.0409	0.0202	0.0127	3.69	9.56	0.00423	1.39	LV	CELLTYPE	control_PKP2	6	18	Mural
NAB2	0.804	0.0448	0.0151	0.00909	3.28	9.16	0.00499	1.35	LV	CELLTYPE	control_PKP2	6	18	Mural
TMEM214	0.802	0.00108	0.0336	0.0222	4.42	25.5	1.92e-05	2.97	LV	CELLTYPE	control_PKP2	6	18	Mural
MEF2C	0.801	0.00597	1.59	1.02	10	17.5	0.000226	2.22	LV	CELLTYPE	control_PKP2	6	18	Mural
PDLIM7	0.795	0.0124	0.0949	0.0657	5.94	14.4	0.000653	1.91	LV	CELLTYPE	control_PKP2	6	18	Mural
TPRG1	0.791	0.0158	0.0657	0.046	5.39	13.3	0.000963	1.8	LV	CELLTYPE	control_PKP2	6	18	Mural
NUAK1	0.79	0.0436	0.102	0.0704	6	9.27	0.00476	1.36	LV	CELLTYPE	control_PKP2	6	18	Mural
KANK2	0.789	0.00418	0.146	0.0972	6.47	19	0.000139	2.38	LV	CELLTYPE	control_PKP2	6	18	Mural
PTPA	0.789	0.00262	0.0591	0.0383	5.25	21.3	6.76e-05	2.58	LV	CELLTYPE	control_PKP2	6	18	Mural
TES	0.788	0.0246	0.0434	0.029	4.73	11.6	0.0019	1.61	LV	CELLTYPE	control_PKP2	6	18	Mural
AL136366.1	0.787	0.0218	0.0273	0.0186	4.13	12	0.00159	1.66	LV	CELLTYPE	control_PKP2	6	18	Mural
MYBBP1A	0.786	0.0277	0.0171	0.0106	3.45	11.1	0.00224	1.56	LV	CELLTYPE	control_PKP2	6	18	Mural
AC107021.1	0.784	0.0263	0.0558	0.0385	5.2	11.3	0.00207	1.58	LV	CELLTYPE	control_PKP2	6	18	Mural
OAF	0.784	0.0149	0.14	0.0944	6.47	13.6	0.000881	1.83	LV	CELLTYPE	control_PKP2	6	18	Mural
PLCG2	0.782	0.0377	0.0207	0.0142	3.77	9.92	0.00365	1.42	LV	CELLTYPE	control_PKP2	6	18	Mural
BCAM	0.781	0.0144	0.161	0.111	6.74	13.7	0.000839	1.84	LV	CELLTYPE	control_PKP2	6	18	Mural
AL138828.1	0.78	0.0171	1.51	1.02	9.98	13	0.00111	1.77	LV	CELLTYPE	control_PKP2	6	18	Mural
SMC1B	0.779	0.00396	0.0237	0.0159	3.92	19.2	0.000128	2.4	LV	CELLTYPE	control_PKP2	6	18	Mural
BTBD19	0.776	0.00306	0.0265	0.0182	4.09	20.5	8.56e-05	2.51	LV	CELLTYPE	control_PKP2	6	18	Mural
IMP4	0.774	0.0223	0.0296	0.0187	4.22	11.9	0.00165	1.65	LV	CELLTYPE	control_PKP2	6	18	Mural
TMEM165	0.774	0.0148	0.535	0.373	8.42	13.6	0.000874	1.83	LV	CELLTYPE	control_PKP2	6	18	Mural
NKIRAS1	0.772	0.00552	0.0598	0.0401	5.23	17.8	0.000204	2.26	LV	CELLTYPE	control_PKP2	6	18	Mural
CREB3	0.771	0.0153	0.0147	0.00952	3.24	13.5	0.00092	1.81	LV	CELLTYPE	control_PKP2	6	18	Mural
TCEAL9	0.771	0.0157	0.0435	0.0281	4.82	13.4	0.000949	1.8	LV	CELLTYPE	control_PKP2	6	18	Mural
EDNRA	0.77	0.00212	0.547	0.38	8.44	22.2	5.06e-05	2.67	LV	CELLTYPE	control_PKP2	6	18	Mural
MIR4435-2HG	0.77	0.035	1.16	0.753	9.46	10.2	0.00321	1.46	LV	CELLTYPE	control_PKP2	6	18	Mural
PLXNC1	0.766	0.035	0.0231	0.0156	3.89	10.2	0.00319	1.46	LV	CELLTYPE	control_PKP2	6	18	Mural
EMG1-1	0.765	0.00379	0.0309	0.0209	4.38	19.4	0.00012	2.42	LV	CELLTYPE	control_PKP2	6	18	Mural
CALHM2	0.762	0.00757	0.0327	0.0219	4.38	16.4	0.000322	2.12	LV	CELLTYPE	control_PKP2	6	18	Mural
ABLIM3	0.761	0.0262	0.0188	0.0127	3.63	11.3	0.00206	1.58	LV	CELLTYPE	control_PKP2	6	18	Mural
ITPKB	0.761	0.031	0.107	0.077	6.14	10.7	0.00263	1.51	LV	CELLTYPE	control_PKP2	6	18	Mural
PKD2L2	0.761	0.00546	0.0455	0.031	4.87	17.8	0.000201	2.26	LV	CELLTYPE	control_PKP2	6	18	Mural
BZW2	0.758	0.0445	0.0442	0.0279	4.78	9.19	0.00493	1.35	LV	CELLTYPE	control_PKP2	6	18	Mural
PTMA	0.757	0.0381	0.219	0.125	7.14	9.89	0.00369	1.42	LV	CELLTYPE	control_PKP2	6	18	Mural
EPHA2	0.756	0.0201	0.0486	0.0336	4.98	12.3	0.0014	1.7	LV	CELLTYPE	control_PKP2	6	18	Mural
AC021231.1	0.755	0.0173	0.0416	0.0298	4.75	12.9	0.00114	1.76	LV	CELLTYPE	control_PKP2	6	18	Mural
AC090579.1	0.755	0.0175	0.0652	0.0448	5.32	12.9	0.00116	1.76	LV	CELLTYPE	control_PKP2	6	18	Mural
LMNA	0.754	0.0084	0.178	0.114	6.82	16	0.000377	2.08	LV	CELLTYPE	control_PKP2	6	18	Mural
TINAGL1	0.754	0.00237	0.297	0.208	7.61	21.7	5.9e-05	2.62	LV	CELLTYPE	control_PKP2	6	18	Mural
AC009318.1	0.753	0.0254	0.0214	0.0147	3.8	11.5	0.00198	1.6	LV	CELLTYPE	control_PKP2	6	18	Mural
MALAT1	0.753	0.0465	296	205	17.6	9.03	0.00527	1.33	LV	CELLTYPE	control_PKP2	6	18	Mural
RARRES1	0.753	0.0426	0.0657	0.0435	5.38	9.4	0.00451	1.37	LV	CELLTYPE	control_PKP2	6	18	Mural
CHSY1	0.752	0.0141	0.294	0.198	7.48	13.8	0.000805	1.85	LV	CELLTYPE	control_PKP2	6	18	Mural
HEXIM1	0.751	0.0398	0.0263	0.0176	4.09	9.67	0.00404	1.4	LV	CELLTYPE	control_PKP2	6	18	Mural
AC096564.1	0.747	0.00964	0.0401	0.0277	4.68	15.4	0.00046	2.02	LV	CELLTYPE	control_PKP2	6	18	Mural
KIAA0040	0.747	0.0478	0.0543	0.035	4.97	8.93	0.00551	1.32	LV	CELLTYPE	control_PKP2	6	18	Mural
PLK3	0.746	0.0424	0.0252	0.0166	4.03	9.42	0.00447	1.37	LV	CELLTYPE	control_PKP2	6	18	Mural
TRMT10C	0.746	0.00523	0.0291	0.0197	4.21	18	0.000187	2.28	LV	CELLTYPE	control_PKP2	6	18	Mural
PPA1	0.743	0.0308	0.0472	0.0309	4.86	10.8	0.0026	1.51	LV	CELLTYPE	control_PKP2	6	18	Mural
SLC2A6	0.743	0.0182	0.0332	0.0237	4.44	12.7	0.00122	1.74	LV	CELLTYPE	control_PKP2	6	18	Mural
ARPC5	0.741	0.00552	0.207	0.142	7	17.8	0.000205	2.26	LV	CELLTYPE	control_PKP2	6	18	Mural
HOOK2	0.741	0.00338	0.122	0.0835	6.35	19.9	0.000102	2.47	LV	CELLTYPE	control_PKP2	6	18	Mural
CMTM7	0.74	0.0112	0.0687	0.0483	5.47	14.8	0.000562	1.95	LV	CELLTYPE	control_PKP2	6	18	Mural
BCAS4	0.738	0.0418	0.0126	0.00908	3.11	9.47	0.00439	1.38	LV	CELLTYPE	control_PKP2	6	18	Mural
HAPLN3	0.735	0.0116	0.0259	0.0186	4.1	14.7	0.000594	1.94	LV	CELLTYPE	control_PKP2	6	18	Mural
SH2B3	0.735	0.0309	0.175	0.121	6.73	10.7	0.00262	1.51	LV	CELLTYPE	control_PKP2	6	18	Mural
SLC16A7	0.734	0.0248	0.0631	0.043	5.34	11.5	0.00193	1.6	LV	CELLTYPE	control_PKP2	6	18	Mural
MOV10	0.732	0.0144	0.0467	0.0339	4.97	13.7	0.000838	1.84	LV	CELLTYPE	control_PKP2	6	18	Mural
MYO1H	0.732	0.0347	0.016	0.0111	3.39	10.3	0.00314	1.46	LV	CELLTYPE	control_PKP2	6	18	Mural
COL6A2	0.728	0.00921	0.735	0.503	8.85	15.6	0.000432	2.04	LV	CELLTYPE	control_PKP2	6	18	Mural
GSTK1	0.725	0.00799	0.142	0.103	6.58	16.2	0.00035	2.1	LV	CELLTYPE	control_PKP2	6	18	Mural
MGP	0.722	0.0437	0.276	0.175	7.45	9.25	0.0048	1.36	LV	CELLTYPE	control_PKP2	6	18	Mural
CCDC65	0.719	0.00815	0.0889	0.0626	5.85	16.1	0.000361	2.09	LV	CELLTYPE	control_PKP2	6	18	Mural
LZTS1-AS1	0.717	0.0167	0.196	0.136	6.98	13.1	0.00107	1.78	LV	CELLTYPE	control_PKP2	6	18	Mural
MGLL	0.716	0.0498	0.366	0.259	7.89	8.75	0.00593	1.3	LV	CELLTYPE	control_PKP2	6	18	Mural
ZNF22	0.715	0.0381	0.0448	0.0308	4.79	9.87	0.00372	1.42	LV	CELLTYPE	control_PKP2	6	18	Mural
RCC2	0.713	0.0448	0.0222	0.0151	3.83	9.16	0.00499	1.35	LV	CELLTYPE	control_PKP2	6	18	Mural
LRRC39	0.71	0.0356	0.0288	0.0212	4.3	10.2	0.00329	1.45	LV	CELLTYPE	control_PKP2	6	18	Mural
MPDU1	0.709	0.0124	0.036	0.0246	4.51	14.4	0.000651	1.91	LV	CELLTYPE	control_PKP2	6	18	Mural
RAB6B	0.709	0.00196	0.0458	0.0324	4.91	22.6	4.49e-05	2.71	LV	CELLTYPE	control_PKP2	6	18	Mural
AC073342.1	0.708	0.0424	0.0355	0.0244	4.47	9.41	0.00449	1.37	LV	CELLTYPE	control_PKP2	6	18	Mural
TMEM87B	0.708	0.0135	0.134	0.0975	6.4	14	0.000748	1.87	LV	CELLTYPE	control_PKP2	6	18	Mural
SNRPD2	0.706	0.00885	0.0285	0.0156	4.16	15.8	0.000405	2.05	LV	CELLTYPE	control_PKP2	6	18	Mural
RPL27A	0.705	0.0283	0.0906	0.0522	5.94	11.1	0.00231	1.55	LV	CELLTYPE	control_PKP2	6	18	Mural
RHBDD3	0.704	0.0016	0.0316	0.0227	4.37	23.7	3.24e-05	2.8	LV	CELLTYPE	control_PKP2	6	18	Mural
SORBS3	0.7	0.00314	0.113	0.0831	6.18	20.3	9.16e-05	2.5	LV	CELLTYPE	control_PKP2	6	18	Mural
TOMM40	0.7	0.0404	0.0431	0.0301	4.81	9.6	0.00415	1.39	LV	CELLTYPE	control_PKP2	6	18	Mural
DUS2	0.697	0.00214	0.0481	0.0349	4.98	22.2	5.14e-05	2.67	LV	CELLTYPE	control_PKP2	6	18	Mural
RPS29	0.693	0.00891	0.0488	0.0333	5.03	15.7	0.00041	2.05	LV	CELLTYPE	control_PKP2	6	18	Mural
SGMS2	0.693	0.0148	0.032	0.0239	4.37	13.6	0.000873	1.83	LV	CELLTYPE	control_PKP2	6	18	Mural
YARS	0.693	0.0205	0.0758	0.0539	5.57	12.3	0.00145	1.69	LV	CELLTYPE	control_PKP2	6	18	Mural
CWC25	0.69	0.00519	0.0838	0.0594	5.78	18.1	0.000184	2.29	LV	CELLTYPE	control_PKP2	6	18	Mural
IKBIP	0.69	0.0184	0.0382	0.0274	4.64	12.7	0.00124	1.74	LV	CELLTYPE	control_PKP2	6	18	Mural
NFE2L3	0.69	0.0136	0.0276	0.0204	4.2	14	0.000756	1.87	LV	CELLTYPE	control_PKP2	6	18	Mural
MUS81	0.686	0.00364	0.0707	0.0532	5.55	19.6	0.000113	2.44	LV	CELLTYPE	control_PKP2	6	18	Mural
SLC52A2	0.686	0.0384	0.0339	0.0238	4.43	9.82	0.00379	1.42	LV	CELLTYPE	control_PKP2	6	18	Mural
LIPA	0.681	0.0344	0.269	0.193	7.39	10.3	0.00308	1.46	LV	CELLTYPE	control_PKP2	6	18	Mural
VASP	0.679	0.0265	0.118	0.0847	6.23	11.3	0.0021	1.58	LV	CELLTYPE	control_PKP2	6	18	Mural
KNOP1	0.676	0.0346	0.0771	0.0529	5.61	10.3	0.00311	1.46	LV	CELLTYPE	control_PKP2	6	18	Mural
NUCB1-AS1	0.675	0.0499	0.0165	0.012	3.48	8.74	0.00595	1.3	LV	CELLTYPE	control_PKP2	6	18	Mural
AC116903.2	0.674	0.0204	0.0356	0.0248	4.49	12.3	0.00143	1.69	LV	CELLTYPE	control_PKP2	6	18	Mural
SRC	0.674	0.0143	0.0327	0.0238	4.4	13.7	0.000831	1.84	LV	CELLTYPE	control_PKP2	6	18	Mural
OPA3	0.671	0.0208	0.0628	0.0465	5.35	12.2	0.00149	1.68	LV	CELLTYPE	control_PKP2	6	18	Mural
MCAM	0.669	0.0144	0.291	0.209	7.47	13.7	0.000839	1.84	LV	CELLTYPE	control_PKP2	6	18	Mural
MYL6	0.669	0.00704	0.317	0.218	7.72	16.7	0.000293	2.15	LV	CELLTYPE	control_PKP2	6	18	Mural
SHISA5	0.669	0.00191	0.0419	0.029	4.74	22.8	4.28e-05	2.72	LV	CELLTYPE	control_PKP2	6	18	Mural
C5orf66	0.668	0.0449	0.0215	0.0155	3.84	9.15	0.00501	1.35	LV	CELLTYPE	control_PKP2	6	18	Mural
SREBF1	0.667	0.0433	0.0659	0.0475	5.39	9.32	0.00466	1.36	LV	CELLTYPE	control_PKP2	6	18	Mural
DDIT3	0.663	0.0219	0.0455	0.0337	4.91	12	0.0016	1.66	LV	CELLTYPE	control_PKP2	6	18	Mural
ZNF697	0.662	0.0394	0.025	0.0183	4.02	9.72	0.00395	1.4	LV	CELLTYPE	control_PKP2	6	18	Mural
AC084357.2	0.66	0.0486	0.0172	0.013	3.57	8.85	0.00569	1.31	LV	CELLTYPE	control_PKP2	6	18	Mural
AP003086.2	0.66	0.00246	0.298	0.218	7.54	21.5	6.2e-05	2.61	LV	CELLTYPE	control_PKP2	6	18	Mural
SURF6	0.659	0.0183	0.0236	0.017	3.92	12.7	0.00124	1.74	LV	CELLTYPE	control_PKP2	6	18	Mural
CDC37	0.658	0.00891	0.11	0.0787	6.19	15.7	0.00041	2.05	LV	CELLTYPE	control_PKP2	6	18	Mural
AC107068.2	0.656	0.00602	0.0539	0.0382	5.13	17.4	0.000228	2.22	LV	CELLTYPE	control_PKP2	6	18	Mural
ABCF1	0.654	0.0114	0.0587	0.0429	5.24	14.8	0.000577	1.94	LV	CELLTYPE	control_PKP2	6	18	Mural
ARPC1B	0.652	0.0398	0.0214	0.0143	3.79	9.67	0.00403	1.4	LV	CELLTYPE	control_PKP2	6	18	Mural
WDR77	0.652	0.035	0.0203	0.0146	3.74	10.2	0.00321	1.46	LV	CELLTYPE	control_PKP2	6	18	Mural
POLR2B	0.646	0.0137	0.282	0.212	7.49	14	0.000772	1.86	LV	CELLTYPE	control_PKP2	6	18	Mural
ADCY6	0.645	0.0398	0.26	0.2	7.37	9.66	0.00405	1.4	LV	CELLTYPE	control_PKP2	6	18	Mural
GSTZ1	0.645	0.0448	0.0167	0.0123	3.46	9.16	0.00499	1.35	LV	CELLTYPE	control_PKP2	6	18	Mural
APOBEC2	0.644	0.0288	0.021	0.0159	3.88	11	0.00237	1.54	LV	CELLTYPE	control_PKP2	6	18	Mural
AC010524.1	0.642	0.0223	0.0477	0.0353	4.94	11.9	0.00165	1.65	LV	CELLTYPE	control_PKP2	6	18	Mural
TNFRSF1A	0.642	0.0365	0.0869	0.0567	5.77	10.1	0.00345	1.44	LV	CELLTYPE	control_PKP2	6	18	Mural
ARHGEF40	0.641	0.0021	0.0835	0.0618	5.73	22.3	4.99e-05	2.68	LV	CELLTYPE	control_PKP2	6	18	Mural
C14orf119	0.638	0.0221	0.0395	0.0289	4.66	12	0.00163	1.66	LV	CELLTYPE	control_PKP2	6	18	Mural
GUCY1A1	0.638	0.037	1.17	0.887	9.55	9.98	0.00356	1.43	LV	CELLTYPE	control_PKP2	6	18	Mural
NOCT	0.638	0.00591	0.0681	0.0512	5.44	17.5	0.000221	2.23	LV	CELLTYPE	control_PKP2	6	18	Mural
LAT2	0.635	0.0365	0.0138	0.0105	3.25	10.1	0.00345	1.44	LV	CELLTYPE	control_PKP2	6	18	Mural
PDE1A	0.635	0.0463	0.842	0.617	9.04	9.05	0.00523	1.33	LV	CELLTYPE	control_PKP2	6	18	Mural
LRRC23	0.634	0.0042	0.0383	0.0292	4.66	18.9	0.00014	2.38	LV	CELLTYPE	control_PKP2	6	18	Mural
SON	0.634	0.00681	0.797	0.613	9.02	16.9	0.000278	2.17	LV	CELLTYPE	control_PKP2	6	18	Mural
ESRRA	0.631	0.00942	0.0839	0.0634	5.81	15.5	0.000444	2.03	LV	CELLTYPE	control_PKP2	6	18	Mural
PXN-AS1	0.631	0.03	0.0151	0.011	3.33	10.8	0.00251	1.52	LV	CELLTYPE	control_PKP2	6	18	Mural
TIMM8B	0.63	0.00284	0.039	0.0279	4.66	20.9	7.61e-05	2.55	LV	CELLTYPE	control_PKP2	6	18	Mural
PTGES2	0.626	0.0223	0.0536	0.0401	5.16	11.9	0.00165	1.65	LV	CELLTYPE	control_PKP2	6	18	Mural
CIAO1	0.622	0.00528	0.0879	0.0661	5.81	18	0.000191	2.28	LV	CELLTYPE	control_PKP2	6	18	Mural
SRA1	0.617	0.00373	0.0773	0.0594	5.65	19.5	0.000117	2.43	LV	CELLTYPE	control_PKP2	6	18	Mural
ARHGEF2	0.615	0.0164	0.131	0.0996	6.39	13.2	0.00103	1.79	LV	CELLTYPE	control_PKP2	6	18	Mural
CLIP2	0.614	0.0216	0.157	0.117	6.65	12.1	0.00157	1.66	LV	CELLTYPE	control_PKP2	6	18	Mural
PTRH2	0.612	0.0434	0.117	0.0863	6.17	9.32	0.00467	1.36	LV	CELLTYPE	control_PKP2	6	18	Mural
SMDT1	0.612	0.0377	0.0312	0.0224	4.32	9.92	0.00364	1.42	LV	CELLTYPE	control_PKP2	6	18	Mural
RWDD1	0.608	0.00968	0.0819	0.0626	5.72	15.4	0.000464	2.01	LV	CELLTYPE	control_PKP2	6	18	Mural
L3HYPDH	0.607	0.0181	0.0319	0.0245	4.39	12.7	0.00121	1.74	LV	CELLTYPE	control_PKP2	6	18	Mural
PROSER3	0.607	0.0227	0.0364	0.0291	4.64	11.8	0.0017	1.64	LV	CELLTYPE	control_PKP2	6	18	Mural
SLC26A10	0.607	0.0445	0.0256	0.02	4.1	9.19	0.00493	1.35	LV	CELLTYPE	control_PKP2	6	18	Mural
SLC51A	0.606	0.0288	0.0324	0.0244	4.44	11	0.00237	1.54	LV	CELLTYPE	control_PKP2	6	18	Mural
DNAAF2	0.605	0.0169	0.0221	0.0165	3.85	13	0.0011	1.77	LV	CELLTYPE	control_PKP2	6	18	Mural
MPG	0.604	0.00674	0.0786	0.0581	5.66	16.9	0.000272	2.17	LV	CELLTYPE	control_PKP2	6	18	Mural
APEX1	0.602	0.043	0.0538	0.041	5.16	9.35	0.00461	1.37	LV	CELLTYPE	control_PKP2	6	18	Mural
IFI16	0.602	0.0181	0.165	0.116	6.67	12.7	0.00121	1.74	LV	CELLTYPE	control_PKP2	6	18	Mural
SPHK2	0.602	0.0149	0.0358	0.0269	4.53	13.6	0.00089	1.83	LV	CELLTYPE	control_PKP2	6	18	Mural
AGBL5	0.6	0.00668	0.108	0.082	6.09	17	0.000265	2.18	LV	CELLTYPE	control_PKP2	6	18	Mural
AL592295.4	0.598	0.0263	0.035	0.0276	4.55	11.3	0.00208	1.58	LV	CELLTYPE	control_PKP2	6	18	Mural
PDE6C	0.598	0.0476	0.0136	0.00955	3.15	8.95	0.00546	1.32	LV	CELLTYPE	control_PKP2	6	18	Mural
SLC8B1	0.596	0.0255	0.0626	0.0493	5.38	11.4	0.002	1.59	LV	CELLTYPE	control_PKP2	6	18	Mural
AP001831.1	0.593	0.0484	0.129	0.101	6.42	8.88	0.00562	1.32	LV	CELLTYPE	control_PKP2	6	18	Mural
NUTF2	0.59	0.0457	0.0273	0.0212	4.19	9.09	0.00513	1.34	LV	CELLTYPE	control_PKP2	6	18	Mural
AHI1	0.589	0.04	0.289	0.217	7.52	9.64	0.00409	1.4	LV	CELLTYPE	control_PKP2	6	18	Mural
SLC29A1	0.587	0.0424	0.0712	0.0543	5.59	9.42	0.00448	1.37	LV	CELLTYPE	control_PKP2	6	18	Mural
CAV1	0.586	0.0316	0.228	0.172	7.18	10.6	0.00272	1.5	LV	CELLTYPE	control_PKP2	6	18	Mural
GGCX	0.584	0.0296	0.0476	0.0375	4.96	10.9	0.00247	1.53	LV	CELLTYPE	control_PKP2	6	18	Mural
NAB1	0.577	0.041	0.162	0.122	6.66	9.55	0.00424	1.39	LV	CELLTYPE	control_PKP2	6	18	Mural
CLK2	0.575	0.0427	0.0402	0.0306	4.67	9.39	0.00454	1.37	LV	CELLTYPE	control_PKP2	6	18	Mural
EIF3J	0.575	0.0138	0.0906	0.0703	5.85	13.9	0.000779	1.86	LV	CELLTYPE	control_PKP2	6	18	Mural
CHRD	0.574	0.0484	0.0703	0.0556	5.58	8.88	0.00562	1.32	LV	CELLTYPE	control_PKP2	6	18	Mural
SLC25A39	0.574	0.0494	0.0369	0.0274	4.64	8.79	0.00584	1.31	LV	CELLTYPE	control_PKP2	6	18	Mural
HIF1A-AS2	0.572	0.0364	0.261	0.201	7.42	10.1	0.00343	1.44	LV	CELLTYPE	control_PKP2	6	18	Mural
PROCR	0.57	0.0362	0.263	0.2	7.41	10.1	0.00339	1.44	LV	CELLTYPE	control_PKP2	6	18	Mural
PML	0.568	0.013	0.0548	0.0421	5.12	14.2	0.000703	1.89	LV	CELLTYPE	control_PKP2	6	18	Mural
SRD5A3	0.568	0.0424	0.0389	0.0298	4.63	9.41	0.00449	1.37	LV	CELLTYPE	control_PKP2	6	18	Mural
AK9	0.566	0.0158	0.056	0.0456	5.25	13.3	0.000962	1.8	LV	CELLTYPE	control_PKP2	6	18	Mural
DMAC2	0.565	0.0311	0.0262	0.0201	4.12	10.7	0.00265	1.51	LV	CELLTYPE	control_PKP2	6	18	Mural
MTCH1	0.564	0.0103	0.124	0.097	6.37	15.1	0.000506	1.99	LV	CELLTYPE	control_PKP2	6	18	Mural
CFAP161	0.563	0.0482	0.0229	0.0179	3.93	8.89	0.00558	1.32	LV	CELLTYPE	control_PKP2	6	18	Mural
PPP4C	0.563	0.0398	0.0438	0.0338	4.89	9.68	0.00403	1.4	LV	CELLTYPE	control_PKP2	6	18	Mural
AP1S2	0.562	0.011	0.0381	0.0302	4.67	14.9	0.000546	1.96	LV	CELLTYPE	control_PKP2	6	18	Mural
PRR13	0.561	0.0434	0.0235	0.0169	3.93	9.31	0.00468	1.36	LV	CELLTYPE	control_PKP2	6	18	Mural
MED29	0.559	0.0324	0.0269	0.0206	4.15	10.6	0.0028	1.49	LV	CELLTYPE	control_PKP2	6	18	Mural
STAT3	0.559	0.0388	0.374	0.292	7.89	9.78	0.00385	1.41	LV	CELLTYPE	control_PKP2	6	18	Mural
PTDSS1	0.557	0.0477	0.0224	0.018	3.97	8.94	0.00548	1.32	LV	CELLTYPE	control_PKP2	6	18	Mural
TIMM17A	0.557	0.0206	0.0584	0.0468	5.25	12.3	0.00145	1.69	LV	CELLTYPE	control_PKP2	6	18	Mural
DOCK6	0.555	0.035	0.296	0.235	7.6	10.2	0.00319	1.46	LV	CELLTYPE	control_PKP2	6	18	Mural
STK40	0.555	0.0472	0.0516	0.0421	5.1	8.97	0.0054	1.33	LV	CELLTYPE	control_PKP2	6	18	Mural
TYMP	0.553	0.0398	0.0452	0.0353	4.89	9.68	0.00403	1.4	LV	CELLTYPE	control_PKP2	6	18	Mural
CAPN1	0.551	0.00555	0.0576	0.0459	5.24	17.7	0.000207	2.26	LV	CELLTYPE	control_PKP2	6	18	Mural
COPS6	0.55	0.00856	0.0869	0.0663	5.84	15.9	0.000386	2.07	LV	CELLTYPE	control_PKP2	6	18	Mural
IL18	0.549	0.0486	0.0587	0.0474	5.29	8.85	0.00569	1.31	LV	CELLTYPE	control_PKP2	6	18	Mural
SCAMP3	0.545	0.0232	0.0582	0.0456	5.29	11.8	0.00174	1.63	LV	CELLTYPE	control_PKP2	6	18	Mural
SPRTN	0.545	0.0456	0.0488	0.0388	4.98	9.11	0.00511	1.34	LV	CELLTYPE	control_PKP2	6	18	Mural
DLG4	0.543	0.0167	0.0166	0.0131	3.47	13.1	0.00107	1.78	LV	CELLTYPE	control_PKP2	6	18	Mural
ZNF707	0.54	0.0167	0.0184	0.0145	3.62	13.1	0.00107	1.78	LV	CELLTYPE	control_PKP2	6	18	Mural
PRKACA	0.539	0.00675	0.0594	0.0473	5.3	16.9	0.000274	2.17	LV	CELLTYPE	control_PKP2	6	18	Mural
CTSB	0.536	0.0127	0.0396	0.0312	4.72	14.3	0.000674	1.9	LV	CELLTYPE	control_PKP2	6	18	Mural
DNMT1	0.533	0.0275	0.0457	0.0368	4.89	11.2	0.00221	1.56	LV	CELLTYPE	control_PKP2	6	18	Mural
MRPL34	0.532	0.0417	0.0283	0.0223	4.26	9.48	0.00437	1.38	LV	CELLTYPE	control_PKP2	6	18	Mural
TNFRSF1B	0.532	0.0428	0.0829	0.0678	5.78	9.37	0.00457	1.37	LV	CELLTYPE	control_PKP2	6	18	Mural
AP5Z1	0.527	0.015	0.042	0.0348	4.82	13.5	0.000895	1.82	LV	CELLTYPE	control_PKP2	6	18	Mural
NARS	0.527	0.0225	0.0589	0.0474	5.28	11.9	0.00168	1.65	LV	CELLTYPE	control_PKP2	6	18	Mural
ZYX	0.527	0.0173	0.0624	0.0472	5.35	12.9	0.00114	1.76	LV	CELLTYPE	control_PKP2	6	18	Mural
ORMDL1	0.526	0.0164	0.147	0.119	6.55	13.1	0.00104	1.78	LV	CELLTYPE	control_PKP2	6	18	Mural
EIF2S2	0.522	0.0282	0.112	0.0901	6.18	11.1	0.0023	1.55	LV	CELLTYPE	control_PKP2	6	18	Mural
FADS1	0.522	0.0485	0.0384	0.0311	4.64	8.86	0.00566	1.31	LV	CELLTYPE	control_PKP2	6	18	Mural
GPATCH2	0.522	0.014	0.171	0.139	6.78	13.9	0.000798	1.85	LV	CELLTYPE	control_PKP2	6	18	Mural
RHBDD2	0.521	0.0347	0.0399	0.0318	4.74	10.3	0.00313	1.46	LV	CELLTYPE	control_PKP2	6	18	Mural
AL020995.1	0.519	0.0482	0.053	0.042	5.11	8.9	0.00557	1.32	LV	CELLTYPE	control_PKP2	6	18	Mural
GPANK1	0.519	0.0389	0.0284	0.0222	4.26	9.78	0.00387	1.41	LV	CELLTYPE	control_PKP2	6	18	Mural
RMND1	0.519	0.0337	0.0588	0.049	5.28	10.4	0.00298	1.47	LV	CELLTYPE	control_PKP2	6	18	Mural
SLC7A6OS	0.518	0.046	0.0483	0.0401	5.02	9.07	0.00518	1.34	LV	CELLTYPE	control_PKP2	6	18	Mural
MAPK3	0.514	0.0368	0.0326	0.0258	4.43	10	0.0035	1.43	LV	CELLTYPE	control_PKP2	6	18	Mural
EHD2	0.513	0.0382	0.0977	0.0755	6.03	9.85	0.00375	1.42	LV	CELLTYPE	control_PKP2	6	18	Mural
RASL12	0.51	0.0181	0.116	0.095	6.22	12.7	0.00121	1.74	LV	CELLTYPE	control_PKP2	6	18	Mural
TMEM63A	0.51	0.0188	0.095	0.0797	5.97	12.6	0.00129	1.73	LV	CELLTYPE	control_PKP2	6	18	Mural
NMT1	0.509	0.0208	0.153	0.124	6.67	12.2	0.00149	1.68	LV	CELLTYPE	control_PKP2	6	18	Mural
OTUB1	0.509	0.0485	0.0436	0.0352	4.92	8.86	0.00567	1.31	LV	CELLTYPE	control_PKP2	6	18	Mural
COL3A1	0.507	0.0457	0.31	0.248	7.63	9.09	0.00514	1.34	LV	CELLTYPE	control_PKP2	6	18	Mural
MCRS1	0.501	0.0183	0.0304	0.0247	4.34	12.7	0.00124	1.74	LV	CELLTYPE	control_PKP2	6	18	Mural
RAD23A	0.5	0.0284	0.0942	0.0751	5.97	11	0.00232	1.55	LV	CELLTYPE	control_PKP2	6	18	Mural

## Sheet: control_PVneg
Gene	logFC	FDR	mean_exp_control	mean_exp_genotype	logCPM	F	PValue	FDR_plot	Region	annotation_level	comparison	Observations_genotype	Observations_reference	cell_state
MYH6	4.92	4.22e-07	0.0275	0.00073	3.86	95.6	3.6e-11	6.37	LV	CELLTYPE	control_PVneg	8	18	Mural
BICDL1	3.15	0.00966	0.027	0.0103	4.09	13.3	0.00093	2.02	LV	CELLTYPE	control_PVneg	8	18	Mural
CXCR4	3.05	0.0119	0.0219	0.00924	3.99	12.3	0.00134	1.93	LV	CELLTYPE	control_PVneg	8	18	Mural
SMYD1	2.79	0.00127	0.0202	0.00371	3.6	24.8	2.1e-05	2.9	LV	CELLTYPE	control_PVneg	8	18	Mural
ANKRD2	2.74	0.00285	0.0414	0.00595	4.6	19.9	9.31e-05	2.54	LV	CELLTYPE	control_PVneg	8	18	Mural
G0S2	2.73	0.000382	0.0221	0.00567	3.76	36.5	9.36e-07	3.42	LV	CELLTYPE	control_PVneg	8	18	Mural
PLA2G2A	2.73	0.00134	0.0422	0.0127	4.66	24.4	2.32e-05	2.87	LV	CELLTYPE	control_PVneg	8	18	Mural
LINC00881	2.7	0.00358	0.0194	0.00601	3.67	18.4	0.000151	2.45	LV	CELLTYPE	control_PVneg	8	18	Mural
FGF12	2.49	0.00105	0.235	0.0731	7.17	26.5	1.28e-05	2.98	LV	CELLTYPE	control_PVneg	8	18	Mural
AC022034.2	2.46	0.00445	0.0188	0.00461	3.49	17.1	0.000233	2.35	LV	CELLTYPE	control_PVneg	8	18	Mural
TIMP1	2.41	0.00211	0.355	0.0889	7.48	21.6	5.43e-05	2.68	LV	CELLTYPE	control_PVneg	8	18	Mural
MYL7	2.36	0.0139	0.0274	0.00801	4.15	11.7	0.00174	1.86	LV	CELLTYPE	control_PVneg	8	18	Mural
CCL2	2.32	0.000835	0.0864	0.0358	5.73	27.8	8.92e-06	3.08	LV	CELLTYPE	control_PVneg	8	18	Mural
ADRB1	2.19	0.00565	0.0145	0.00415	3.21	15.9	0.000359	2.25	LV	CELLTYPE	control_PVneg	8	18	Mural
TRDN-AS1	2.19	0.00129	0.083	0.0319	5.7	24.7	2.15e-05	2.89	LV	CELLTYPE	control_PVneg	8	18	Mural
KNG1	2.18	0.0215	0.0205	0.00601	3.79	10	0.0034	1.67	LV	CELLTYPE	control_PVneg	8	18	Mural
APOE	2.15	0.00289	0.0319	0.00791	4.21	19.8	9.72e-05	2.54	LV	CELLTYPE	control_PVneg	8	18	Mural
KLHL31	2.14	0.0012	0.0211	0.00515	3.74	25.4	1.75e-05	2.92	LV	CELLTYPE	control_PVneg	8	18	Mural
MYOM3	2.14	0.00146	0.0137	0.00626	3.09	23.9	2.71e-05	2.84	LV	CELLTYPE	control_PVneg	8	18	Mural
SPHKAP	2.08	0.00191	0.0208	0.0076	3.74	22.3	4.37e-05	2.72	LV	CELLTYPE	control_PVneg	8	18	Mural
APOD	2.06	0.0243	0.56	0.136	8.48	9.56	0.00408	1.61	LV	CELLTYPE	control_PVneg	8	18	Mural
GPX3	2.04	0.0198	0.0357	0.0109	4.42	10.3	0.00299	1.7	LV	CELLTYPE	control_PVneg	8	18	Mural
TRIM63	2.02	0.00419	0.0158	0.00555	3.21	17.5	0.000206	2.38	LV	CELLTYPE	control_PVneg	8	18	Mural
SNCG	1.98	2.53e-05	0.11	0.0466	6.06	60.8	6.49e-09	4.6	LV	CELLTYPE	control_PVneg	8	18	Mural
RASD1	1.97	0.0456	0.0738	0.0612	5.81	7.39	0.0105	1.34	LV	CELLTYPE	control_PVneg	8	18	Mural
RPL13A	1.96	0.000479	0.115	0.0756	6.29	32.8	2.34e-06	3.32	LV	CELLTYPE	control_PVneg	8	18	Mural
ADAMTS9-AS1	1.94	0.00226	0.277	0.106	7.45	21.3	6.01e-05	2.65	LV	CELLTYPE	control_PVneg	8	18	Mural
GPAT2	1.91	0.000347	0.17	0.119	6.81	37.3	7.72e-07	3.46	LV	CELLTYPE	control_PVneg	8	18	Mural
HSPB3	1.9	0.00432	0.0511	0.0179	5.08	17.3	0.00022	2.36	LV	CELLTYPE	control_PVneg	8	18	Mural
MYBPC3	1.89	0.00134	0.168	0.101	6.77	24.4	2.33e-05	2.87	LV	CELLTYPE	control_PVneg	8	18	Mural
SLC2A4	1.89	0.000479	0.0775	0.0392	5.65	32.6	2.43e-06	3.32	LV	CELLTYPE	control_PVneg	8	18	Mural
BHLHE40	1.86	0.00451	0.0426	0.0205	4.77	17.1	0.000239	2.35	LV	CELLTYPE	control_PVneg	8	18	Mural
TPPP3	1.86	0.00358	0.0524	0.0306	5.06	18.5	0.000149	2.45	LV	CELLTYPE	control_PVneg	8	18	Mural
PTP4A3	1.84	0.000253	0.163	0.0951	6.67	39.4	4.76e-07	3.6	LV	CELLTYPE	control_PVneg	8	18	Mural
AQP7	1.83	0.00535	0.0228	0.0123	3.9	16.2	0.000329	2.27	LV	CELLTYPE	control_PVneg	8	18	Mural
IFITM2	1.83	0.00614	0.0917	0.0449	5.94	15.6	0.000403	2.21	LV	CELLTYPE	control_PVneg	8	18	Mural
ADCYAP1R1	1.82	0.00781	0.0284	0.0236	4.1	14.4	0.000626	2.11	LV	CELLTYPE	control_PVneg	8	18	Mural
TRDN	1.82	0.00311	0.0622	0.0236	5.31	19.3	0.000114	2.51	LV	CELLTYPE	control_PVneg	8	18	Mural
MLIP-AS1	1.81	0.0143	0.0139	0.00548	3.23	11.6	0.00181	1.85	LV	CELLTYPE	control_PVneg	8	18	Mural
AC020637.1	1.79	0.041	0.0134	0.00346	3.19	7.74	0.00894	1.39	LV	CELLTYPE	control_PVneg	8	18	Mural
AC097521.1	1.79	0.0107	0.0265	0.0261	4.31	12.8	0.00112	1.97	LV	CELLTYPE	control_PVneg	8	18	Mural
TNFRSF12A	1.79	0.0182	0.0299	0.00884	3.96	10.6	0.00262	1.74	LV	CELLTYPE	control_PVneg	8	18	Mural
NCAM1	1.78	0.00348	0.0331	0.0167	4.32	18.6	0.00014	2.46	LV	CELLTYPE	control_PVneg	8	18	Mural
NDUFA4L2	1.78	0.00229	0.356	0.159	7.83	21.2	6.1e-05	2.64	LV	CELLTYPE	control_PVneg	8	18	Mural
ENTPD2	1.77	0.00608	0.0157	0.00769	3.4	15.6	0.000396	2.22	LV	CELLTYPE	control_PVneg	8	18	Mural
MTUS2	1.76	0.00347	0.0266	0.0114	4.09	18.7	0.000136	2.46	LV	CELLTYPE	control_PVneg	8	18	Mural
MSC	1.75	0.000644	0.0243	0.0129	3.71	29.2	5.94e-06	3.19	LV	CELLTYPE	control_PVneg	8	18	Mural
PLEKHA6	1.74	0.00246	0.0145	0.0101	3.22	20.7	7.15e-05	2.61	LV	CELLTYPE	control_PVneg	8	18	Mural
ST3GAL5	1.74	0.00289	0.119	0.0769	6.15	19.7	9.83e-05	2.54	LV	CELLTYPE	control_PVneg	8	18	Mural
SLC47A1	1.73	0.000566	0.0214	0.0157	3.74	30.2	4.6e-06	3.25	LV	CELLTYPE	control_PVneg	8	18	Mural
ADAMTS9	1.72	0.00146	1.51	0.734	9.81	23.8	2.77e-05	2.84	LV	CELLTYPE	control_PVneg	8	18	Mural
CHRM2	1.71	0.017	0.0304	0.0173	4.22	10.9	0.00238	1.77	LV	CELLTYPE	control_PVneg	8	18	Mural
LINC00473	1.71	0.0382	0.0169	0.00845	3.48	7.97	0.00807	1.42	LV	CELLTYPE	control_PVneg	8	18	Mural
DLGAP3	1.7	0.0372	0.0337	0.0132	4.4	8.08	0.00771	1.43	LV	CELLTYPE	control_PVneg	8	18	Mural
EIF5A	1.7	0.00435	0.039	0.0201	4.61	17.2	0.000225	2.36	LV	CELLTYPE	control_PVneg	8	18	Mural
GABBR2	1.7	0.00528	0.106	0.058	5.95	16.3	0.000315	2.28	LV	CELLTYPE	control_PVneg	8	18	Mural
AC113137.1	1.69	0.00108	0.0162	0.0127	3.45	26	1.47e-05	2.97	LV	CELLTYPE	control_PVneg	8	18	Mural
ALPK2	1.68	0.00298	0.0172	0.00724	3.47	19.5	0.000105	2.53	LV	CELLTYPE	control_PVneg	8	18	Mural
ATP2C2	1.67	0.00359	0.0148	0.00909	3.35	18.4	0.000153	2.44	LV	CELLTYPE	control_PVneg	8	18	Mural
CFD	1.67	0.0389	0.191	0.0708	6.82	7.93	0.00825	1.41	LV	CELLTYPE	control_PVneg	8	18	Mural
RNF181	1.65	0.0107	0.0127	0.00496	3.11	12.8	0.00113	1.97	LV	CELLTYPE	control_PVneg	8	18	Mural
SH3RF2	1.65	0.00454	0.0224	0.0101	3.87	17	0.000242	2.34	LV	CELLTYPE	control_PVneg	8	18	Mural
SLC4A3	1.65	0.00571	0.0129	0.00804	3.05	15.8	0.000366	2.24	LV	CELLTYPE	control_PVneg	8	18	Mural
ATP1B1	1.64	0.000479	0.0364	0.0164	4.49	32.6	2.47e-06	3.32	LV	CELLTYPE	control_PVneg	8	18	Mural
CDH2	1.64	0.00626	0.0588	0.0269	5.17	15.5	0.000414	2.2	LV	CELLTYPE	control_PVneg	8	18	Mural
CHST9	1.64	0.00614	0.0135	0.00798	3.16	15.6	0.000404	2.21	LV	CELLTYPE	control_PVneg	8	18	Mural
SCGN	1.64	0.0479	0.065	0.0374	5.13	7.22	0.0113	1.32	LV	CELLTYPE	control_PVneg	8	18	Mural
AC012636.1	1.63	0.000142	0.377	0.157	7.73	45.1	1.33e-07	3.85	LV	CELLTYPE	control_PVneg	8	18	Mural
RBFOX1	1.63	0.00197	0.0903	0.0562	5.96	22.1	4.7e-05	2.71	LV	CELLTYPE	control_PVneg	8	18	Mural
PTPRO	1.62	0.0127	0.025	0.0136	4.18	12	0.00151	1.9	LV	CELLTYPE	control_PVneg	8	18	Mural
RALYL	1.62	0.00222	0.0299	0.0143	4.19	21.4	5.85e-05	2.65	LV	CELLTYPE	control_PVneg	8	18	Mural
RPLP2	1.62	0.000471	0.118	0.0737	6.26	33.3	2.05e-06	3.33	LV	CELLTYPE	control_PVneg	8	18	Mural
RYR2	1.62	0.00465	0.788	0.437	8.97	16.9	0.000251	2.33	LV	CELLTYPE	control_PVneg	8	18	Mural
RPLP0	1.61	0.000382	0.161	0.0903	6.62	35.3	1.26e-06	3.42	LV	CELLTYPE	control_PVneg	8	18	Mural
RPS18	1.61	0.00066	0.0701	0.0516	5.55	29	6.35e-06	3.18	LV	CELLTYPE	control_PVneg	8	18	Mural
HSD17B10	1.6	0.000668	0.0191	0.0101	3.57	28.8	6.67e-06	3.18	LV	CELLTYPE	control_PVneg	8	18	Mural
MAP3K19	1.6	0.00811	0.0239	0.0129	4.1	14.1	0.000681	2.09	LV	CELLTYPE	control_PVneg	8	18	Mural
PFN1	1.6	0.00665	0.0867	0.0414	5.82	15.2	0.000468	2.18	LV	CELLTYPE	control_PVneg	8	18	Mural
TOB1	1.6	0.00532	0.0349	0.0189	4.52	16.2	0.000321	2.27	LV	CELLTYPE	control_PVneg	8	18	Mural
C3	1.59	0.0115	0.0195	0.00763	3.54	12.5	0.00127	1.94	LV	CELLTYPE	control_PVneg	8	18	Mural
FAM43A	1.59	0.00715	0.0504	0.0272	4.97	14.8	0.000527	2.15	LV	CELLTYPE	control_PVneg	8	18	Mural
C20orf27	1.58	3.05e-05	0.0977	0.0696	5.93	58.1	1.04e-08	4.52	LV	CELLTYPE	control_PVneg	8	18	Mural
IPO9-AS1	1.58	0.000299	0.138	0.0665	6.41	38.1	6.39e-07	3.52	LV	CELLTYPE	control_PVneg	8	18	Mural
ITPKB-AS1	1.57	0.0135	0.0283	0.0143	4.33	11.8	0.00167	1.87	LV	CELLTYPE	control_PVneg	8	18	Mural
MT-ND4	1.56	0.00585	0.191	0.261	7.13	15.8	0.000377	2.23	LV	CELLTYPE	control_PVneg	8	18	Mural
RPL35	1.56	0.000416	0.0733	0.054	5.55	34.6	1.49e-06	3.38	LV	CELLTYPE	control_PVneg	8	18	Mural
SH3BGRL3	1.56	0.00631	0.0316	0.0146	4.12	15.4	0.000423	2.2	LV	CELLTYPE	control_PVneg	8	18	Mural
TTYH1	1.56	0.00016	0.034	0.0143	4.34	43.9	1.74e-07	3.8	LV	CELLTYPE	control_PVneg	8	18	Mural
TUBB4B	1.56	0.000596	0.115	0.0565	6.05	29.7	5.19e-06	3.22	LV	CELLTYPE	control_PVneg	8	18	Mural
AGBL1	1.55	0.0105	0.0743	0.0446	5.77	12.9	0.00109	1.98	LV	CELLTYPE	control_PVneg	8	18	Mural
RARA-AS1	1.55	0.00289	0.0215	0.0103	3.75	19.8	9.67e-05	2.54	LV	CELLTYPE	control_PVneg	8	18	Mural
SCN5A	1.55	0.00371	0.0132	0.00871	3.1	18.1	0.000169	2.43	LV	CELLTYPE	control_PVneg	8	18	Mural
SELENOM	1.55	0.00379	0.0786	0.031	5.55	18	0.000175	2.42	LV	CELLTYPE	control_PVneg	8	18	Mural
TUBA1B	1.55	0.000574	0.187	0.105	6.76	30	4.81e-06	3.24	LV	CELLTYPE	control_PVneg	8	18	Mural
WDR45	1.55	0.00388	0.0614	0.0481	5.46	17.9	0.000182	2.41	LV	CELLTYPE	control_PVneg	8	18	Mural
LRP4	1.54	0.0293	0.407	0.269	8.3	8.88	0.00544	1.53	LV	CELLTYPE	control_PVneg	8	18	Mural
MGST1	1.54	0.0144	0.0219	0.0099	3.8	11.5	0.00185	1.84	LV	CELLTYPE	control_PVneg	8	18	Mural
MT-ND2	1.54	0.00765	0.122	0.183	6.54	14.5	0.000594	2.12	LV	CELLTYPE	control_PVneg	8	18	Mural
PRELID1	1.54	0.00289	0.0301	0.0158	4.14	19.7	9.79e-05	2.54	LV	CELLTYPE	control_PVneg	8	18	Mural
EMP3	1.53	0.000804	0.0407	0.0303	4.65	27.9	8.45e-06	3.09	LV	CELLTYPE	control_PVneg	8	18	Mural
NPTX2	1.53	0.0411	0.0206	0.0109	3.67	7.73	0.009	1.39	LV	CELLTYPE	control_PVneg	8	18	Mural
PPP1R3C	1.53	0.00965	0.0178	0.00959	3.5	13.3	0.000925	2.02	LV	CELLTYPE	control_PVneg	8	18	Mural
GAS1	1.52	0.0052	0.0128	0.00552	2.97	16.4	0.000303	2.28	LV	CELLTYPE	control_PVneg	8	18	Mural
MT1A	1.52	0.0406	0.0136	0.0143	3.22	7.78	0.00879	1.39	LV	CELLTYPE	control_PVneg	8	18	Mural
PPP1R14A	1.52	0.00259	0.154	0.0946	6.65	20.4	7.89e-05	2.59	LV	CELLTYPE	control_PVneg	8	18	Mural
KANK3	1.51	0.00694	0.118	0.0586	6.15	15	0.000498	2.16	LV	CELLTYPE	control_PVneg	8	18	Mural
PPP1R1C	1.51	0.0177	0.0138	0.00767	3.11	10.7	0.00252	1.75	LV	CELLTYPE	control_PVneg	8	18	Mural
TUBB	1.51	0.00234	0.0805	0.0454	5.62	21.1	6.37e-05	2.63	LV	CELLTYPE	control_PVneg	8	18	Mural
MYPN	1.5	0.0052	0.0201	0.0132	3.7	16.4	0.000304	2.28	LV	CELLTYPE	control_PVneg	8	18	Mural
SHC4	1.5	0.00902	0.0268	0.0141	4.21	13.6	0.000822	2.04	LV	CELLTYPE	control_PVneg	8	18	Mural
TCEAL9	1.5	0.000382	0.0435	0.0229	4.75	36.7	8.82e-07	3.42	LV	CELLTYPE	control_PVneg	8	18	Mural
TNNT2	1.5	0.00324	0.274	0.172	7.53	19.1	0.00012	2.49	LV	CELLTYPE	control_PVneg	8	18	Mural
ABLIM1	1.49	0.008	0.123	0.0718	6.32	14.2	0.000664	2.1	LV	CELLTYPE	control_PVneg	8	18	Mural
GADD45B	1.49	0.0213	0.131	0.0781	6.39	10	0.00336	1.67	LV	CELLTYPE	control_PVneg	8	18	Mural
SH3GL2	1.49	0.0115	0.0426	0.0267	4.99	12.5	0.00128	1.94	LV	CELLTYPE	control_PVneg	8	18	Mural
MLIP	1.48	0.00786	0.11	0.0694	6.14	14.3	0.000637	2.1	LV	CELLTYPE	control_PVneg	8	18	Mural
CST3	1.47	0.01	0.449	0.248	8.11	13.1	0.000998	2	LV	CELLTYPE	control_PVneg	8	18	Mural
GJA1	1.47	0.0111	0.0125	0.00583	3.11	12.6	0.00119	1.96	LV	CELLTYPE	control_PVneg	8	18	Mural
RPL3	1.47	0.00137	0.0745	0.0551	5.58	24.2	2.45e-05	2.86	LV	CELLTYPE	control_PVneg	8	18	Mural
MYH7B	1.46	0.0119	0.0289	0.0193	4.2	12.3	0.00135	1.92	LV	CELLTYPE	control_PVneg	8	18	Mural
NRAP	1.46	0.0023	0.0289	0.0177	4.15	21.2	6.2e-05	2.64	LV	CELLTYPE	control_PVneg	8	18	Mural
SELENOK	1.46	0.00127	0.0267	0.0169	4.09	24.8	2.06e-05	2.9	LV	CELLTYPE	control_PVneg	8	18	Mural
TM4SF1	1.46	0.00413	0.0341	0.0204	4.39	17.6	0.0002	2.38	LV	CELLTYPE	control_PVneg	8	18	Mural
CYGB	1.45	0.003	0.173	0.138	6.84	19.5	0.000106	2.52	LV	CELLTYPE	control_PVneg	8	18	Mural
FJX1	1.45	0.0207	0.0243	0.0127	3.69	10.1	0.00322	1.68	LV	CELLTYPE	control_PVneg	8	18	Mural
NOP16	1.45	0.0152	0.0141	0.00715	3.17	11.3	0.00202	1.82	LV	CELLTYPE	control_PVneg	8	18	Mural
TRIM54	1.45	0.00706	0.018	0.0119	3.56	14.9	0.000515	2.15	LV	CELLTYPE	control_PVneg	8	18	Mural
RNF5	1.43	0.00163	0.0258	0.0191	4	23.2	3.31e-05	2.79	LV	CELLTYPE	control_PVneg	8	18	Mural
RPL27A	1.43	0.000747	0.0906	0.0567	5.91	28.3	7.59e-06	3.13	LV	CELLTYPE	control_PVneg	8	18	Mural
SPDYE2	1.43	0.0121	0.193	0.123	7.1	12.3	0.00138	1.92	LV	CELLTYPE	control_PVneg	8	18	Mural
BGN	1.42	0.00221	0.118	0.0971	6.25	21.4	5.79e-05	2.66	LV	CELLTYPE	control_PVneg	8	18	Mural
CD248	1.42	0.0034	0.0193	0.0133	3.56	18.9	0.00013	2.47	LV	CELLTYPE	control_PVneg	8	18	Mural
CFL1	1.42	0.0045	0.11	0.0742	6.14	17.1	0.000238	2.35	LV	CELLTYPE	control_PVneg	8	18	Mural
NMRK2	1.42	0.0165	0.0234	0.0141	4.01	11	0.00225	1.78	LV	CELLTYPE	control_PVneg	8	18	Mural
TPI1	1.42	0.00358	0.127	0.078	6.36	18.5	0.000149	2.45	LV	CELLTYPE	control_PVneg	8	18	Mural
ANKRD37	1.41	0.0252	0.0348	0.0216	4.58	9.43	0.00431	1.6	LV	CELLTYPE	control_PVneg	8	18	Mural
BMX	1.41	0.00454	0.135	0.0589	6.38	17	0.000242	2.34	LV	CELLTYPE	control_PVneg	8	18	Mural
HIC1	1.41	0.0071	0.106	0.0715	5.93	14.9	0.000521	2.15	LV	CELLTYPE	control_PVneg	8	18	Mural
JUP	1.41	0.00358	0.015	0.00728	3.22	18.5	0.000148	2.45	LV	CELLTYPE	control_PVneg	8	18	Mural
S100A4	1.41	0.0198	0.032	0.0138	4.22	10.3	0.00299	1.7	LV	CELLTYPE	control_PVneg	8	18	Mural
SLC25A6	1.41	0.00127	0.107	0.0752	6.14	24.7	2.1e-05	2.9	LV	CELLTYPE	control_PVneg	8	18	Mural
CD63	1.4	0.00191	0.246	0.154	7.32	22.3	4.44e-05	2.72	LV	CELLTYPE	control_PVneg	8	18	Mural
RPS15A	1.4	0.00405	0.0338	0.025	4.45	17.7	0.000194	2.39	LV	CELLTYPE	control_PVneg	8	18	Mural
SGCD	1.4	0.0147	0.118	0.0691	6.25	11.4	0.00193	1.83	LV	CELLTYPE	control_PVneg	8	18	Mural
SRPX2	1.4	0.00118	0.0704	0.0373	5.29	25.5	1.66e-05	2.93	LV	CELLTYPE	control_PVneg	8	18	Mural
TMED9	1.4	0.00323	0.0496	0.0275	4.97	19.1	0.00012	2.49	LV	CELLTYPE	control_PVneg	8	18	Mural
B3GAT2	1.39	0.00474	0.0491	0.0257	5.08	16.9	0.000258	2.32	LV	CELLTYPE	control_PVneg	8	18	Mural
BSG	1.39	0.00626	0.108	0.0757	6.22	15.5	0.000415	2.2	LV	CELLTYPE	control_PVneg	8	18	Mural
GPC1	1.39	0.0071	0.014	0.00795	3.19	14.9	0.00052	2.15	LV	CELLTYPE	control_PVneg	8	18	Mural
IFITM3	1.39	0.00993	0.275	0.187	7.61	13.2	0.000977	2	LV	CELLTYPE	control_PVneg	8	18	Mural
SNRPD2	1.39	0.000616	0.0285	0.0234	4.18	29.5	5.57e-06	3.21	LV	CELLTYPE	control_PVneg	8	18	Mural
TECRL	1.39	0.0065	0.0648	0.0396	5.41	15.3	0.000448	2.19	LV	CELLTYPE	control_PVneg	8	18	Mural
HSPB7	1.38	0.00572	0.0837	0.055	5.79	15.8	0.000367	2.24	LV	CELLTYPE	control_PVneg	8	18	Mural
IGFBP6	1.38	0.0138	0.0356	0.0177	4.47	11.7	0.00173	1.86	LV	CELLTYPE	control_PVneg	8	18	Mural
LINC00616	1.38	0.0308	0.0331	0.0184	4.62	8.72	0.00584	1.51	LV	CELLTYPE	control_PVneg	8	18	Mural
MRGPRF	1.38	0.0126	0.0138	0.00758	3.13	12.1	0.00148	1.9	LV	CELLTYPE	control_PVneg	8	18	Mural
NGF	1.38	0.00052	1.18	0.746	9.48	31.3	3.47e-06	3.28	LV	CELLTYPE	control_PVneg	8	18	Mural
RPL7	1.38	0.000592	0.0866	0.064	5.84	29.8	5.11e-06	3.23	LV	CELLTYPE	control_PVneg	8	18	Mural
RPS5	1.38	0.0039	0.0664	0.0476	5.39	17.8	0.000184	2.41	LV	CELLTYPE	control_PVneg	8	18	Mural
CUTA	1.37	0.00255	0.0325	0.0196	4.35	20.5	7.64e-05	2.59	LV	CELLTYPE	control_PVneg	8	18	Mural
CYC1	1.37	0.00101	0.104	0.0596	6.06	26.7	1.2e-05	3	LV	CELLTYPE	control_PVneg	8	18	Mural
MRPL28	1.37	0.000616	0.0186	0.0128	3.56	29.5	5.58e-06	3.21	LV	CELLTYPE	control_PVneg	8	18	Mural
PKP2	1.37	0.0079	0.0456	0.0267	4.9	14.3	0.000646	2.1	LV	CELLTYPE	control_PVneg	8	18	Mural
TIMM13	1.37	0.00238	0.0285	0.017	4.14	21	6.55e-05	2.62	LV	CELLTYPE	control_PVneg	8	18	Mural
TMUB1	1.37	0.00291	0.0135	0.00848	3.11	19.7	0.000101	2.54	LV	CELLTYPE	control_PVneg	8	18	Mural
ACTN2	1.36	0.00559	0.0865	0.0594	5.8	16	0.000352	2.25	LV	CELLTYPE	control_PVneg	8	18	Mural
ADA	1.36	0.000142	0.0627	0.0444	5.23	45.4	1.26e-07	3.85	LV	CELLTYPE	control_PVneg	8	18	Mural
CLIC1	1.36	0.00759	0.0757	0.0423	5.44	14.5	0.000584	2.12	LV	CELLTYPE	control_PVneg	8	18	Mural
LRRC2	1.36	0.0302	0.0166	0.0086	3.47	8.78	0.00568	1.52	LV	CELLTYPE	control_PVneg	8	18	Mural
MEST	1.36	0.0143	0.0636	0.0316	5.29	11.6	0.00182	1.85	LV	CELLTYPE	control_PVneg	8	18	Mural
MIR133A1HG	1.36	0.00565	0.0213	0.0134	3.8	15.9	0.00036	2.25	LV	CELLTYPE	control_PVneg	8	18	Mural
RAB26	1.36	0.00534	0.0231	0.0106	3.81	16.2	0.000324	2.27	LV	CELLTYPE	control_PVneg	8	18	Mural
ADRM1	1.35	0.00105	0.029	0.0222	4.17	26.4	1.29e-05	2.98	LV	CELLTYPE	control_PVneg	8	18	Mural
AGT	1.35	0.00406	0.536	0.404	8.43	17.7	0.000195	2.39	LV	CELLTYPE	control_PVneg	8	18	Mural
GLA	1.35	0.00259	0.0163	0.0102	3.46	20.4	7.89e-05	2.59	LV	CELLTYPE	control_PVneg	8	18	Mural
HSPB1	1.35	0.0389	0.168	0.092	6.82	7.92	0.00827	1.41	LV	CELLTYPE	control_PVneg	8	18	Mural
MIR4458HG	1.35	0.00849	0.0148	0.0107	3.3	13.9	0.000748	2.07	LV	CELLTYPE	control_PVneg	8	18	Mural
PLN	1.35	0.0116	0.135	0.0843	6.59	12.4	0.00129	1.94	LV	CELLTYPE	control_PVneg	8	18	Mural
RHOC	1.35	0.00474	0.0746	0.0477	5.62	16.8	0.000258	2.32	LV	CELLTYPE	control_PVneg	8	18	Mural
RPS2	1.35	0.00161	0.13	0.0844	6.34	23.3	3.21e-05	2.79	LV	CELLTYPE	control_PVneg	8	18	Mural
UQCRQ	1.35	0.01	0.0706	0.0418	5.61	13.1	0.001	2	LV	CELLTYPE	control_PVneg	8	18	Mural
SLC39A1	1.34	0.00194	0.0345	0.0208	4.39	22.1	4.59e-05	2.71	LV	CELLTYPE	control_PVneg	8	18	Mural
AL138686.1	1.33	0.0165	0.0161	0.0178	3.39	11	0.00226	1.78	LV	CELLTYPE	control_PVneg	8	18	Mural
MYL3	1.33	0.0134	0.166	0.113	6.88	11.8	0.00164	1.87	LV	CELLTYPE	control_PVneg	8	18	Mural
PNRC1	1.33	4.84e-05	0.146	0.107	6.52	54.2	2.18e-08	4.32	LV	CELLTYPE	control_PVneg	8	18	Mural
RPS19BP1	1.33	0.000382	0.0288	0.0176	4.09	35.5	1.18e-06	3.42	LV	CELLTYPE	control_PVneg	8	18	Mural
RPS20	1.33	0.00178	0.0469	0.049	5.03	22.7	3.88e-05	2.75	LV	CELLTYPE	control_PVneg	8	18	Mural
THOC6	1.33	0.0052	0.0126	0.00746	3.06	16.4	0.000302	2.28	LV	CELLTYPE	control_PVneg	8	18	Mural
AC138305.1	1.32	0.0119	0.0261	0.0148	4.06	12.3	0.00135	1.92	LV	CELLTYPE	control_PVneg	8	18	Mural
AL512638.2	1.32	0.00178	0.336	0.172	7.6	22.8	3.75e-05	2.75	LV	CELLTYPE	control_PVneg	8	18	Mural
DPF3	1.32	0.0177	0.0231	0.0156	3.87	10.7	0.00252	1.75	LV	CELLTYPE	control_PVneg	8	18	Mural
HAND2-AS1	1.32	0.0123	0.032	0.0209	4.42	12.2	0.00142	1.91	LV	CELLTYPE	control_PVneg	8	18	Mural
HES1	1.32	0.00108	0.202	0.143	7.09	26.2	1.39e-05	2.97	LV	CELLTYPE	control_PVneg	8	18	Mural
MT1X	1.32	0.0346	0.025	0.0168	4.02	8.31	0.00697	1.46	LV	CELLTYPE	control_PVneg	8	18	Mural
NEBL	1.32	0.00626	0.0862	0.0617	5.84	15.5	0.000417	2.2	LV	CELLTYPE	control_PVneg	8	18	Mural
RPS27	1.32	0.00116	0.0613	0.0487	5.37	25.7	1.62e-05	2.94	LV	CELLTYPE	control_PVneg	8	18	Mural
TMEM147	1.32	0.00299	0.0256	0.016	4.07	19.5	0.000106	2.52	LV	CELLTYPE	control_PVneg	8	18	Mural
UROD	1.32	0.00192	0.0239	0.0162	3.99	22.2	4.49e-05	2.72	LV	CELLTYPE	control_PVneg	8	18	Mural
AC009264.1	1.31	0.0125	0.0201	0.0157	3.74	12.1	0.00147	1.9	LV	CELLTYPE	control_PVneg	8	18	Mural
ADIRF	1.31	0.000516	0.259	0.208	7.41	31.4	3.32e-06	3.29	LV	CELLTYPE	control_PVneg	8	18	Mural
CCDC85B	1.31	0.00548	0.0663	0.0398	5.28	16	0.000341	2.26	LV	CELLTYPE	control_PVneg	8	18	Mural
ILVBL	1.31	0.00366	0.0169	0.00853	3.45	18.3	0.000159	2.44	LV	CELLTYPE	control_PVneg	8	18	Mural
KCNJ6	1.31	0.0407	0.0299	0.0173	4.3	7.77	0.00882	1.39	LV	CELLTYPE	control_PVneg	8	18	Mural
LAMTOR5	1.31	0.0012	0.0504	0.0295	5.01	25.4	1.75e-05	2.92	LV	CELLTYPE	control_PVneg	8	18	Mural
MIEN1	1.31	0.00385	0.0202	0.0113	3.73	17.9	0.000181	2.41	LV	CELLTYPE	control_PVneg	8	18	Mural
NOP10	1.31	0.00382	0.0233	0.0118	3.87	17.9	0.000178	2.42	LV	CELLTYPE	control_PVneg	8	18	Mural
TUBG1	1.31	0.00435	0.0135	0.00684	3.11	17.3	0.000223	2.36	LV	CELLTYPE	control_PVneg	8	18	Mural
APRT	1.3	0.00323	0.0371	0.0203	4.52	19.1	0.00012	2.49	LV	CELLTYPE	control_PVneg	8	18	Mural
ARF6	1.3	0.00562	0.018	0.0118	3.48	15.9	0.000356	2.25	LV	CELLTYPE	control_PVneg	8	18	Mural
FHL2	1.3	0.00435	0.394	0.266	7.97	17.3	0.000224	2.36	LV	CELLTYPE	control_PVneg	8	18	Mural
MYLK3	1.3	0.0165	0.0245	0.0168	4.03	11	0.00227	1.78	LV	CELLTYPE	control_PVneg	8	18	Mural
TSPAN16	1.3	0.00347	0.0128	0.00467	3.01	18.7	0.000138	2.46	LV	CELLTYPE	control_PVneg	8	18	Mural
ACTB	1.29	0.0205	0.689	0.419	8.84	10.2	0.00314	1.69	LV	CELLTYPE	control_PVneg	8	18	Mural
CLNK	1.29	0.0417	0.019	0.0123	3.81	7.68	0.00918	1.38	LV	CELLTYPE	control_PVneg	8	18	Mural
COX5B	1.29	0.00289	0.161	0.111	6.75	19.7	9.81e-05	2.54	LV	CELLTYPE	control_PVneg	8	18	Mural
FTL	1.29	0.0184	0.145	0.0823	6.51	10.6	0.00266	1.74	LV	CELLTYPE	control_PVneg	8	18	Mural
LINC00842	1.29	0.0079	0.0809	0.0392	5.6	14.3	0.000646	2.1	LV	CELLTYPE	control_PVneg	8	18	Mural
SERTAD3	1.29	0.00611	0.0164	0.00817	3.36	15.6	0.0004	2.21	LV	CELLTYPE	control_PVneg	8	18	Mural
SSTR2	1.29	0.00753	0.0461	0.0259	4.85	14.6	0.000573	2.12	LV	CELLTYPE	control_PVneg	8	18	Mural
TMEM178B	1.29	0.0255	0.0285	0.018	4.25	9.4	0.00437	1.59	LV	CELLTYPE	control_PVneg	8	18	Mural
UBL5	1.29	0.00299	0.0398	0.0331	4.76	19.5	0.000105	2.52	LV	CELLTYPE	control_PVneg	8	18	Mural
CDC42EP2	1.28	0.00637	0.0248	0.0142	3.89	15.4	0.00043	2.2	LV	CELLTYPE	control_PVneg	8	18	Mural
CENPT	1.28	0.000515	0.0487	0.0498	5.08	31.6	3.19e-06	3.29	LV	CELLTYPE	control_PVneg	8	18	Mural
PSMC3	1.28	0.000751	0.0269	0.0234	4.13	28.3	7.76e-06	3.12	LV	CELLTYPE	control_PVneg	8	18	Mural
RAMP1	1.28	0.0267	0.022	0.0111	3.84	9.22	0.0047	1.57	LV	CELLTYPE	control_PVneg	8	18	Mural
RPLP1	1.28	0.00123	0.218	0.157	7.16	25.1	1.9e-05	2.91	LV	CELLTYPE	control_PVneg	8	18	Mural
SNHG19	1.28	0.00348	0.0302	0.0194	4.27	18.6	0.000141	2.46	LV	CELLTYPE	control_PVneg	8	18	Mural
DRAP1	1.27	0.000454	0.0414	0.0294	4.72	33.7	1.88e-06	3.34	LV	CELLTYPE	control_PVneg	8	18	Mural
IFRD2	1.27	0.00457	0.0345	0.0204	4.42	17	0.000245	2.34	LV	CELLTYPE	control_PVneg	8	18	Mural
POLR2K	1.27	0.00308	0.0244	0.0115	3.92	19.3	0.000112	2.51	LV	CELLTYPE	control_PVneg	8	18	Mural
RPL3L	1.27	0.0197	0.0131	0.00942	3.17	10.3	0.00296	1.71	LV	CELLTYPE	control_PVneg	8	18	Mural
TMEM258	1.27	0.00141	0.0326	0.0236	4.41	24	2.6e-05	2.85	LV	CELLTYPE	control_PVneg	8	18	Mural
TUBB2A	1.27	0.0182	0.0133	0.0101	3.03	10.6	0.00262	1.74	LV	CELLTYPE	control_PVneg	8	18	Mural
AC024230.1	1.26	0.00522	0.0195	0.0146	3.71	16.3	0.000308	2.28	LV	CELLTYPE	control_PVneg	8	18	Mural
C14orf180	1.26	0.0152	0.0176	0.0106	3.55	11.3	0.00202	1.82	LV	CELLTYPE	control_PVneg	8	18	Mural
EID1	1.26	0.00202	0.0954	0.055	5.85	21.9	4.91e-05	2.7	LV	CELLTYPE	control_PVneg	8	18	Mural
ENO1	1.26	0.00427	0.0735	0.0541	5.49	17.4	0.000214	2.37	LV	CELLTYPE	control_PVneg	8	18	Mural
MAGED2	1.26	0.00413	0.0639	0.0471	5.43	17.6	0.0002	2.38	LV	CELLTYPE	control_PVneg	8	18	Mural
PGBD5	1.26	0.00812	0.0137	0.00735	3.02	14.1	0.000684	2.09	LV	CELLTYPE	control_PVneg	8	18	Mural
TBCC	1.26	0.0111	0.0167	0.00652	3.32	12.6	0.00119	1.95	LV	CELLTYPE	control_PVneg	8	18	Mural
ZNF385A	1.26	0.00285	0.0315	0.0256	4.23	19.9	9.3e-05	2.54	LV	CELLTYPE	control_PVneg	8	18	Mural
CNTNAP5	1.25	0.0138	0.0177	0.0124	3.69	11.7	0.00173	1.86	LV	CELLTYPE	control_PVneg	8	18	Mural
EPOR	1.25	0.0112	0.0985	0.0809	6.05	12.6	0.00121	1.95	LV	CELLTYPE	control_PVneg	8	18	Mural
KCNQ1	1.25	0.000584	0.0491	0.0331	4.93	29.9	4.98e-06	3.23	LV	CELLTYPE	control_PVneg	8	18	Mural
RABAC1	1.25	0.00811	0.0797	0.0445	5.62	14.1	0.000679	2.09	LV	CELLTYPE	control_PVneg	8	18	Mural
S100A6	1.25	0.0151	0.0858	0.0456	5.76	11.3	0.00199	1.82	LV	CELLTYPE	control_PVneg	8	18	Mural
AC113414.1	1.24	0.00264	0.0363	0.0235	4.62	20.3	8.24e-05	2.58	LV	CELLTYPE	control_PVneg	8	18	Mural
ACP2	1.24	0.0026	0.0195	0.0132	3.63	20.4	7.96e-05	2.59	LV	CELLTYPE	control_PVneg	8	18	Mural
CYCS	1.24	0.00656	0.0939	0.0674	6.01	15.2	0.000454	2.18	LV	CELLTYPE	control_PVneg	8	18	Mural
GAPDH	1.24	0.0124	0.286	0.199	7.51	12.1	0.00146	1.91	LV	CELLTYPE	control_PVneg	8	18	Mural
PLAC9	1.24	0.000479	0.178	0.116	6.73	32.5	2.49e-06	3.32	LV	CELLTYPE	control_PVneg	8	18	Mural
RPSA	1.24	0.00178	0.118	0.0677	6.13	22.7	3.92e-05	2.75	LV	CELLTYPE	control_PVneg	8	18	Mural
TMSB4X	1.24	0.00915	0.285	0.22	7.64	13.5	0.000844	2.04	LV	CELLTYPE	control_PVneg	8	18	Mural
CIB1	1.23	0.00146	0.023	0.0178	3.89	23.8	2.75e-05	2.84	LV	CELLTYPE	control_PVneg	8	18	Mural
HNRNPA0	1.23	0.00838	0.0451	0.0274	4.81	13.9	0.000727	2.08	LV	CELLTYPE	control_PVneg	8	18	Mural
LINC02307	1.23	0.0106	0.0306	0.0209	4.3	12.8	0.00112	1.97	LV	CELLTYPE	control_PVneg	8	18	Mural
MYOM2	1.23	0.0124	0.0435	0.0347	4.87	12.1	0.00144	1.91	LV	CELLTYPE	control_PVneg	8	18	Mural
S100A11	1.23	0.019	0.08	0.0416	5.6	10.5	0.0028	1.72	LV	CELLTYPE	control_PVneg	8	18	Mural
IDH3B	1.22	0.00275	0.0324	0.0247	4.48	20.1	8.78e-05	2.56	LV	CELLTYPE	control_PVneg	8	18	Mural
PFDN6	1.22	0.00697	0.0209	0.0147	3.77	15	0.000501	2.16	LV	CELLTYPE	control_PVneg	8	18	Mural
PTMA	1.22	0.00327	0.219	0.162	7.14	19.1	0.000122	2.48	LV	CELLTYPE	control_PVneg	8	18	Mural
PYURF	1.22	0.00259	0.0318	0.0218	4.35	20.5	7.81e-05	2.59	LV	CELLTYPE	control_PVneg	8	18	Mural
RBM8A	1.22	0.000566	0.0468	0.041	4.93	30.3	4.45e-06	3.25	LV	CELLTYPE	control_PVneg	8	18	Mural
RHOT2	1.22	0.000515	0.0881	0.0729	5.93	31.5	3.26e-06	3.29	LV	CELLTYPE	control_PVneg	8	18	Mural
AL603832.1	1.21	0.00971	0.0202	0.0135	3.74	13.3	0.000941	2.01	LV	CELLTYPE	control_PVneg	8	18	Mural
RPL10A	1.21	0.00329	0.14	0.0976	6.47	19	0.000124	2.48	LV	CELLTYPE	control_PVneg	8	18	Mural
ACE2	1.2	0.0345	0.136	0.0857	6.4	8.32	0.00694	1.46	LV	CELLTYPE	control_PVneg	8	18	Mural
ATP5MC1	1.2	0.00246	0.0657	0.0436	5.42	20.8	7.05e-05	2.61	LV	CELLTYPE	control_PVneg	8	18	Mural
CCR10	1.2	0.00347	0.0308	0.0166	4.19	18.7	0.000139	2.46	LV	CELLTYPE	control_PVneg	8	18	Mural
EIF4A1	1.2	0.00749	0.0799	0.0878	5.79	14.6	0.000565	2.13	LV	CELLTYPE	control_PVneg	8	18	Mural
ENO3	1.2	0.00827	0.0137	0.0096	3.2	14	0.000705	2.08	LV	CELLTYPE	control_PVneg	8	18	Mural
MALAT1	1.2	0.00771	296	194	17.6	14.5	0.000605	2.11	LV	CELLTYPE	control_PVneg	8	18	Mural
MAP1A	1.2	0.00106	0.0268	0.0171	4.03	26.3	1.32e-05	2.97	LV	CELLTYPE	control_PVneg	8	18	Mural
PLEKHA7	1.2	0.00161	0.0553	0.0437	5.21	23.3	3.18e-05	2.79	LV	CELLTYPE	control_PVneg	8	18	Mural
RPS25	1.2	0.000847	0.0873	0.0719	5.84	27.6	9.3e-06	3.07	LV	CELLTYPE	control_PVneg	8	18	Mural
SUSD2	1.2	0.00891	0.017	0.0136	3.44	13.7	0.000802	2.05	LV	CELLTYPE	control_PVneg	8	18	Mural
TUFM	1.2	0.00117	0.0727	0.0451	5.53	25.6	1.64e-05	2.93	LV	CELLTYPE	control_PVneg	8	18	Mural
USP39	1.2	0.00781	0.245	0.201	7.55	14.4	0.000625	2.11	LV	CELLTYPE	control_PVneg	8	18	Mural
AC005740.3	1.19	0.0307	0.0167	0.0141	3.58	8.73	0.00581	1.51	LV	CELLTYPE	control_PVneg	8	18	Mural
C14orf119	1.19	0.000948	0.0395	0.0188	4.54	27	1.11e-05	3.02	LV	CELLTYPE	control_PVneg	8	18	Mural
GSTM3	1.19	0.0484	0.0164	0.0117	3.39	7.19	0.0115	1.32	LV	CELLTYPE	control_PVneg	8	18	Mural
NHP2	1.19	0.0064	0.0222	0.0142	3.81	15.4	0.000434	2.19	LV	CELLTYPE	control_PVneg	8	18	Mural
PFDN5	1.19	0.000535	0.0825	0.0685	5.82	31.1	3.65e-06	3.27	LV	CELLTYPE	control_PVneg	8	18	Mural
PPP1R14C	1.19	0.0102	0.0171	0.0136	3.61	13	0.00103	1.99	LV	CELLTYPE	control_PVneg	8	18	Mural
SLC25A5	1.19	0.00892	0.0628	0.0521	5.32	13.7	0.000805	2.05	LV	CELLTYPE	control_PVneg	8	18	Mural
SLC38A4	1.19	0.0441	0.04	0.0205	4.65	7.51	0.00994	1.36	LV	CELLTYPE	control_PVneg	8	18	Mural
ACADVL	1.18	0.00363	0.162	0.186	6.92	18.3	0.000157	2.44	LV	CELLTYPE	control_PVneg	8	18	Mural
BRMS1	1.18	0.00289	0.0139	0.00939	3.24	19.8	9.71e-05	2.54	LV	CELLTYPE	control_PVneg	8	18	Mural
C19orf48	1.18	0.00246	0.0135	0.0111	3.12	20.7	7.18e-05	2.61	LV	CELLTYPE	control_PVneg	8	18	Mural
COX7C	1.18	0.00702	0.12	0.102	6.39	14.9	0.000512	2.15	LV	CELLTYPE	control_PVneg	8	18	Mural
EFNA5	1.18	0.0323	0.0341	0.025	4.46	8.57	0.00623	1.49	LV	CELLTYPE	control_PVneg	8	18	Mural
EMC6	1.18	0.00127	0.0273	0.0208	4.09	24.8	2.1e-05	2.9	LV	CELLTYPE	control_PVneg	8	18	Mural
MRPS12	1.18	0.00614	0.0219	0.0128	3.73	15.6	0.000402	2.21	LV	CELLTYPE	control_PVneg	8	18	Mural
MYO18B	1.18	0.0118	0.0428	0.0288	4.75	12.3	0.00133	1.93	LV	CELLTYPE	control_PVneg	8	18	Mural
NAB2	1.18	0.00389	0.0151	0.0148	3.32	17.8	0.000184	2.41	LV	CELLTYPE	control_PVneg	8	18	Mural
POPDC2	1.18	0.00787	0.0329	0.0245	4.43	14.3	0.000639	2.1	LV	CELLTYPE	control_PVneg	8	18	Mural
QTRT1	1.18	0.00265	0.0585	0.0543	5.3	20.3	8.31e-05	2.58	LV	CELLTYPE	control_PVneg	8	18	Mural
RPL15	1.18	0.00741	0.139	0.1	6.47	14.7	0.000554	2.13	LV	CELLTYPE	control_PVneg	8	18	Mural
RPL27	1.18	0.0078	0.0446	0.0442	4.92	14.4	0.000623	2.11	LV	CELLTYPE	control_PVneg	8	18	Mural
THSD4	1.18	0.0124	0.0702	0.0523	5.55	12.1	0.00145	1.91	LV	CELLTYPE	control_PVneg	8	18	Mural
TP53I11	1.18	0.00206	0.043	0.0266	4.8	21.7	5.2e-05	2.69	LV	CELLTYPE	control_PVneg	8	18	Mural
CDK2AP2	1.17	0.032	0.0183	0.00928	3.54	8.6	0.00615	1.49	LV	CELLTYPE	control_PVneg	8	18	Mural
CISD3	1.17	0.00366	0.0165	0.0129	3.43	18.3	0.00016	2.44	LV	CELLTYPE	control_PVneg	8	18	Mural
ISOC2	1.17	0.000508	0.0249	0.0262	4.03	32	2.83e-06	3.29	LV	CELLTYPE	control_PVneg	8	18	Mural
NDUFA1	1.17	0.00837	0.0749	0.0647	5.75	14	0.000723	2.08	LV	CELLTYPE	control_PVneg	8	18	Mural
PGAM2	1.17	0.00685	0.0255	0.0173	4.09	15	0.00049	2.16	LV	CELLTYPE	control_PVneg	8	18	Mural
PSMC4	1.17	0.000504	0.0425	0.0346	4.76	32.2	2.75e-06	3.3	LV	CELLTYPE	control_PVneg	8	18	Mural
RHOG	1.17	0.0116	0.0181	0.0146	3.54	12.4	0.0013	1.93	LV	CELLTYPE	control_PVneg	8	18	Mural
RPL23A	1.17	0.00249	0.0847	0.0646	5.8	20.6	7.39e-05	2.6	LV	CELLTYPE	control_PVneg	8	18	Mural
RPL34	1.17	0.0101	0.0615	0.0654	5.43	13.1	0.00102	2	LV	CELLTYPE	control_PVneg	8	18	Mural
RPS16	1.17	0.00282	0.0843	0.0705	5.75	20	9.13e-05	2.55	LV	CELLTYPE	control_PVneg	8	18	Mural
RPS9	1.17	0.00169	0.121	0.096	6.27	23	3.52e-05	2.77	LV	CELLTYPE	control_PVneg	8	18	Mural
SDC4	1.17	0.0496	0.0138	0.00876	3.18	7.1	0.012	1.3	LV	CELLTYPE	control_PVneg	8	18	Mural
CDH4	1.16	0.00753	0.0133	0.0112	3.2	14.6	0.000577	2.12	LV	CELLTYPE	control_PVneg	8	18	Mural
COPE	1.16	0.00507	0.0327	0.0316	4.32	16.5	0.000289	2.3	LV	CELLTYPE	control_PVneg	8	18	Mural
CRIP2	1.16	0.00457	0.12	0.0907	6.34	17	0.000244	2.34	LV	CELLTYPE	control_PVneg	8	18	Mural
DDT	1.16	0.0049	0.0346	0.0239	4.5	16.7	0.000271	2.31	LV	CELLTYPE	control_PVneg	8	18	Mural
ESRRG	1.16	0.041	0.0527	0.0492	5.13	7.74	0.00893	1.39	LV	CELLTYPE	control_PVneg	8	18	Mural
FLT3	1.16	0.0109	0.0128	0.00966	3.13	12.7	0.00117	1.96	LV	CELLTYPE	control_PVneg	8	18	Mural
FSD2	1.16	0.00508	0.0389	0.0208	4.56	16.5	0.00029	2.29	LV	CELLTYPE	control_PVneg	8	18	Mural
HNRNPH2	1.16	0.033	0.0251	0.017	4.07	8.49	0.00645	1.48	LV	CELLTYPE	control_PVneg	8	18	Mural
JTB	1.16	0.000574	0.0535	0.0382	5.12	30.1	4.76e-06	3.24	LV	CELLTYPE	control_PVneg	8	18	Mural
NORAD	1.16	0.000454	0.0647	0.0673	5.36	34	1.74e-06	3.34	LV	CELLTYPE	control_PVneg	8	18	Mural
OST4	1.16	0.00676	0.0393	0.0325	4.75	15.1	0.00048	2.17	LV	CELLTYPE	control_PVneg	8	18	Mural
PLIN2	1.16	0.00921	0.0325	0.0239	4.46	13.5	0.000857	2.04	LV	CELLTYPE	control_PVneg	8	18	Mural
RETREG2	1.16	0.00178	0.0149	0.0113	3.25	22.7	3.87e-05	2.75	LV	CELLTYPE	control_PVneg	8	18	Mural
RPS14	1.16	0.00714	0.0968	0.0923	6.02	14.8	0.000525	2.15	LV	CELLTYPE	control_PVneg	8	18	Mural
TENM2	1.16	0.011	0.0381	0.0286	4.65	12.7	0.00118	1.96	LV	CELLTYPE	control_PVneg	8	18	Mural
TPM2	1.16	0.000243	0.213	0.184	7.07	40.2	3.94e-07	3.62	LV	CELLTYPE	control_PVneg	8	18	Mural
TRMT112	1.16	0.00765	0.0366	0.0232	4.55	14.5	0.000593	2.12	LV	CELLTYPE	control_PVneg	8	18	Mural
USP2	1.16	0.0268	0.0219	0.0144	3.87	9.21	0.00473	1.57	LV	CELLTYPE	control_PVneg	8	18	Mural
AC022639.1	1.15	0.0269	0.016	0.0129	3.45	9.19	0.00478	1.57	LV	CELLTYPE	control_PVneg	8	18	Mural
ACTC1	1.15	0.0205	0.348	0.235	7.85	10.2	0.00314	1.69	LV	CELLTYPE	control_PVneg	8	18	Mural
ALG3	1.15	0.00796	0.0211	0.0121	3.72	14.2	0.000655	2.1	LV	CELLTYPE	control_PVneg	8	18	Mural
ARF5	1.15	0.0115	0.0224	0.0157	3.93	12.5	0.00127	1.94	LV	CELLTYPE	control_PVneg	8	18	Mural
ARHGDIA	1.15	0.00242	0.065	0.0611	5.43	20.9	6.71e-05	2.62	LV	CELLTYPE	control_PVneg	8	18	Mural
ATP6V1F	1.15	0.0144	0.0205	0.0126	3.67	11.5	0.00184	1.84	LV	CELLTYPE	control_PVneg	8	18	Mural
EMILIN1	1.15	0.00108	0.115	0.091	6.15	26.1	1.44e-05	2.97	LV	CELLTYPE	control_PVneg	8	18	Mural
KBTBD12	1.15	0.0333	0.0163	0.00889	3.41	8.44	0.00657	1.48	LV	CELLTYPE	control_PVneg	8	18	Mural
LGALS1	1.15	0.0117	0.186	0.156	6.95	12.4	0.00131	1.93	LV	CELLTYPE	control_PVneg	8	18	Mural
MT-CO2	1.15	0.0178	0.323	0.341	7.8	10.7	0.00255	1.75	LV	CELLTYPE	control_PVneg	8	18	Mural
PACRG	1.15	0.0173	0.041	0.027	4.78	10.8	0.00245	1.76	LV	CELLTYPE	control_PVneg	8	18	Mural
RPL8	1.15	0.00753	0.141	0.104	6.47	14.6	0.000575	2.12	LV	CELLTYPE	control_PVneg	8	18	Mural
BCKDK	1.14	0.00941	0.0162	0.0168	3.52	13.4	0.000884	2.03	LV	CELLTYPE	control_PVneg	8	18	Mural
CAVIN3	1.14	0.0173	0.0635	0.0423	5.33	10.8	0.00244	1.76	LV	CELLTYPE	control_PVneg	8	18	Mural
LAMA1	1.14	0.0325	0.0135	0.00854	3.31	8.55	0.00629	1.49	LV	CELLTYPE	control_PVneg	8	18	Mural
LINC00276	1.14	0.00675	0.0164	0.0129	3.46	15.1	0.000478	2.17	LV	CELLTYPE	control_PVneg	8	18	Mural
MT-CO1	1.14	0.0202	0.6	0.627	8.77	10.2	0.00307	1.7	LV	CELLTYPE	control_PVneg	8	18	Mural
PACSIN3	1.14	0.0029	0.0415	0.0311	4.74	19.7	9.96e-05	2.54	LV	CELLTYPE	control_PVneg	8	18	Mural
PSMB6	1.14	0.00347	0.0407	0.0276	4.69	18.7	0.000136	2.46	LV	CELLTYPE	control_PVneg	8	18	Mural
PSMC5	1.14	0.00209	0.0223	0.0197	3.85	21.7	5.35e-05	2.68	LV	CELLTYPE	control_PVneg	8	18	Mural
RPS15	1.14	0.0124	0.117	0.0865	6.27	12.1	0.00144	1.91	LV	CELLTYPE	control_PVneg	8	18	Mural
SLC39A7	1.14	0.00163	0.0217	0.0177	3.77	23.2	3.29e-05	2.79	LV	CELLTYPE	control_PVneg	8	18	Mural
TIMM8B	1.14	0.000471	0.039	0.0237	4.58	33.4	2.02e-06	3.33	LV	CELLTYPE	control_PVneg	8	18	Mural
AC018682.1	1.13	0.0474	0.272	0.2	7.63	7.27	0.0111	1.32	LV	CELLTYPE	control_PVneg	8	18	Mural
CAVIN2	1.13	0.00629	0.0626	0.0473	5.27	15.5	0.00042	2.2	LV	CELLTYPE	control_PVneg	8	18	Mural
CD9	1.13	0.0167	0.302	0.249	7.68	11	0.00231	1.78	LV	CELLTYPE	control_PVneg	8	18	Mural
CEBPB	1.13	0.0052	0.113	0.0712	6.06	16.4	0.0003	2.28	LV	CELLTYPE	control_PVneg	8	18	Mural
CHST2	1.13	0.0237	0.0189	0.012	3.55	9.64	0.00394	1.63	LV	CELLTYPE	control_PVneg	8	18	Mural
LDHA	1.13	0.00657	0.0911	0.0645	5.81	15.2	0.000459	2.18	LV	CELLTYPE	control_PVneg	8	18	Mural
LINC01470	1.13	0.0113	0.0333	0.0242	4.55	12.6	0.00122	1.95	LV	CELLTYPE	control_PVneg	8	18	Mural
NAT9	1.13	0.00163	0.0813	0.0551	5.69	23.3	3.28e-05	2.79	LV	CELLTYPE	control_PVneg	8	18	Mural
PSMB4	1.13	0.00275	0.0219	0.0237	3.88	20.1	8.83e-05	2.56	LV	CELLTYPE	control_PVneg	8	18	Mural
RPL38	1.13	0.00347	0.0377	0.0366	4.68	18.7	0.000136	2.46	LV	CELLTYPE	control_PVneg	8	18	Mural
SLC35B2	1.13	0.00749	0.013	0.00997	3.09	14.6	0.000566	2.13	LV	CELLTYPE	control_PVneg	8	18	Mural
WNT6	1.13	0.0112	0.0318	0.019	4.26	12.6	0.00121	1.95	LV	CELLTYPE	control_PVneg	8	18	Mural
ATP5F1D	1.12	0.00367	0.0984	0.0657	5.98	18.2	0.000163	2.44	LV	CELLTYPE	control_PVneg	8	18	Mural
ATP5MC3	1.12	0.00626	0.126	0.0985	6.41	15.5	0.000417	2.2	LV	CELLTYPE	control_PVneg	8	18	Mural
ATP6V1G1	1.12	0.00206	0.0676	0.0504	5.44	21.8	5.17e-05	2.69	LV	CELLTYPE	control_PVneg	8	18	Mural
FHOD1	1.12	0.00123	0.0407	0.0408	4.66	25.1	1.88e-05	2.91	LV	CELLTYPE	control_PVneg	8	18	Mural
MFGE8	1.12	0.00286	0.743	0.711	8.99	19.9	9.34e-05	2.54	LV	CELLTYPE	control_PVneg	8	18	Mural
RASSF1	1.12	0.0136	0.127	0.116	6.48	11.7	0.00169	1.87	LV	CELLTYPE	control_PVneg	8	18	Mural
SGCG	1.12	0.0193	0.0222	0.0151	3.93	10.4	0.00287	1.72	LV	CELLTYPE	control_PVneg	8	18	Mural
UQCRB	1.12	0.0345	0.0836	0.0803	5.92	8.31	0.00695	1.46	LV	CELLTYPE	control_PVneg	8	18	Mural
AC010197.1	1.11	0.0414	0.0125	0.00642	3.03	7.71	0.00906	1.38	LV	CELLTYPE	control_PVneg	8	18	Mural
AC073957.1	1.11	0.00675	0.0131	0.00937	3.12	15.1	0.000479	2.17	LV	CELLTYPE	control_PVneg	8	18	Mural
ADAMTS5	1.11	0.0234	0.0218	0.0174	3.84	9.7	0.00386	1.63	LV	CELLTYPE	control_PVneg	8	18	Mural
C12orf10	1.11	0.00157	0.0156	0.012	3.34	23.4	3.1e-05	2.8	LV	CELLTYPE	control_PVneg	8	18	Mural
COX6B1	1.11	0.0096	0.0887	0.0669	5.96	13.3	0.000917	2.02	LV	CELLTYPE	control_PVneg	8	18	Mural
LYSMD2	1.11	0.00206	0.0226	0.017	3.84	21.7	5.19e-05	2.69	LV	CELLTYPE	control_PVneg	8	18	Mural
SERF2	1.11	0.00537	0.153	0.109	6.68	16.1	0.00033	2.27	LV	CELLTYPE	control_PVneg	8	18	Mural
SMIM30	1.11	0.0279	0.0134	0.0106	3.21	9.06	0.00505	1.55	LV	CELLTYPE	control_PVneg	8	18	Mural
TMA7	1.11	0.00178	0.0715	0.0636	5.6	22.6	3.93e-05	2.75	LV	CELLTYPE	control_PVneg	8	18	Mural
TSSC4	1.11	0.00656	0.0194	0.0153	3.57	15.2	0.000457	2.18	LV	CELLTYPE	control_PVneg	8	18	Mural
ASNA1	1.1	0.0037	0.0175	0.0134	3.46	18.1	0.000167	2.43	LV	CELLTYPE	control_PVneg	8	18	Mural
CREB3	1.1	0.00163	0.0147	0.0124	3.23	23.2	3.31e-05	2.79	LV	CELLTYPE	control_PVneg	8	18	Mural
EMD	1.1	0.00753	0.0397	0.027	4.72	14.6	0.000576	2.12	LV	CELLTYPE	control_PVneg	8	18	Mural
GPANK1	1.1	0.000584	0.0284	0.021	4.19	29.9	4.96e-06	3.23	LV	CELLTYPE	control_PVneg	8	18	Mural
GSTP1	1.1	0.00765	0.116	0.085	6.21	14.5	0.000594	2.12	LV	CELLTYPE	control_PVneg	8	18	Mural
PSMA7	1.1	0.00259	0.0984	0.0812	6.05	20.4	7.83e-05	2.59	LV	CELLTYPE	control_PVneg	8	18	Mural
ROMO1	1.1	0.0326	0.0128	0.0121	3.13	8.54	0.00631	1.49	LV	CELLTYPE	control_PVneg	8	18	Mural
THBS4	1.1	0.000955	0.604	0.555	8.56	26.9	1.13e-05	3.02	LV	CELLTYPE	control_PVneg	8	18	Mural
UBXN1	1.1	0.000382	0.0632	0.0545	5.36	36.1	1.03e-06	3.42	LV	CELLTYPE	control_PVneg	8	18	Mural
CDC37	1.09	0.00016	0.11	0.0894	6.14	43.8	1.77e-07	3.8	LV	CELLTYPE	control_PVneg	8	18	Mural
GPC5	1.09	0.00779	0.0514	0.0406	5.12	14.4	0.000618	2.11	LV	CELLTYPE	control_PVneg	8	18	Mural
MAGEH1	1.09	0.0144	0.0133	0.0096	3.05	11.5	0.00184	1.84	LV	CELLTYPE	control_PVneg	8	18	Mural
MYL6	1.09	0.000513	0.317	0.273	7.7	31.7	3.06e-06	3.29	LV	CELLTYPE	control_PVneg	8	18	Mural
OTUB1	1.09	0.00137	0.0436	0.0345	4.86	24.2	2.49e-05	2.86	LV	CELLTYPE	control_PVneg	8	18	Mural
RPL10	1.09	0.00367	0.406	0.291	8	18.2	0.000164	2.44	LV	CELLTYPE	control_PVneg	8	18	Mural
RPL36AL	1.09	0.00979	0.0396	0.0245	4.63	13.2	0.000955	2.01	LV	CELLTYPE	control_PVneg	8	18	Mural
ZNF830	1.09	0.00186	0.0229	0.0145	3.78	22.4	4.2e-05	2.73	LV	CELLTYPE	control_PVneg	8	18	Mural
AC245041.2	1.08	0.044	0.0296	0.0181	4.29	7.51	0.00991	1.36	LV	CELLTYPE	control_PVneg	8	18	Mural
AL591518.1	1.08	0.0242	0.0126	0.0128	3.19	9.58	0.00405	1.62	LV	CELLTYPE	control_PVneg	8	18	Mural
ANAPC13	1.08	0.00425	0.0162	0.011	3.41	17.4	0.000213	2.37	LV	CELLTYPE	control_PVneg	8	18	Mural
HINT2	1.08	0.00561	0.0195	0.0152	3.64	15.9	0.000354	2.25	LV	CELLTYPE	control_PVneg	8	18	Mural
IRF2BPL	1.08	0.00966	0.0238	0.0183	3.91	13.3	0.00093	2.02	LV	CELLTYPE	control_PVneg	8	18	Mural
MAPKAPK3	1.08	0.00779	0.0164	0.0112	3.44	14.4	0.000618	2.11	LV	CELLTYPE	control_PVneg	8	18	Mural
NELFE	1.08	0.00209	0.0234	0.0239	4.01	21.6	5.36e-05	2.68	LV	CELLTYPE	control_PVneg	8	18	Mural
PCBP3	1.08	0.00678	0.052	0.0375	4.97	15.1	0.000483	2.17	LV	CELLTYPE	control_PVneg	8	18	Mural
RPS29	1.08	0.000653	0.0488	0.0519	5.04	29.1	6.14e-06	3.18	LV	CELLTYPE	control_PVneg	8	18	Mural
TCEAL8	1.08	0.0103	0.0227	0.0187	3.9	13	0.00105	1.99	LV	CELLTYPE	control_PVneg	8	18	Mural
TRAPPC2L	1.08	0.0121	0.0166	0.0125	3.48	12.2	0.00139	1.92	LV	CELLTYPE	control_PVneg	8	18	Mural
APOBEC2	1.07	0.00799	0.021	0.0115	3.81	14.2	0.000659	2.1	LV	CELLTYPE	control_PVneg	8	18	Mural
GCNT2	1.07	0.0374	0.016	0.0119	3.48	8.06	0.00778	1.43	LV	CELLTYPE	control_PVneg	8	18	Mural
LRRC9	1.07	0.0188	0.0298	0.0204	4.29	10.5	0.00276	1.73	LV	CELLTYPE	control_PVneg	8	18	Mural
MPDU1	1.07	0.000668	0.036	0.0312	4.49	28.8	6.67e-06	3.18	LV	CELLTYPE	control_PVneg	8	18	Mural
NDRG4	1.07	0.012	0.0293	0.0325	4.28	12.3	0.00137	1.92	LV	CELLTYPE	control_PVneg	8	18	Mural
NDUFAF3	1.07	0.0128	0.0313	0.0196	4.32	12	0.00152	1.89	LV	CELLTYPE	control_PVneg	8	18	Mural
PQBP1	1.07	0.0117	0.0154	0.0163	3.38	12.4	0.00131	1.93	LV	CELLTYPE	control_PVneg	8	18	Mural
RPL13	1.07	0.00534	0.186	0.156	6.93	16.2	0.000325	2.27	LV	CELLTYPE	control_PVneg	8	18	Mural
SNHG12	1.07	0.00429	0.0523	0.0339	4.99	17.3	0.000218	2.37	LV	CELLTYPE	control_PVneg	8	18	Mural
AC011287.1	1.06	0.0166	0.0902	0.0808	5.89	11	0.00228	1.78	LV	CELLTYPE	control_PVneg	8	18	Mural
CDH20	1.06	0.00356	0.12	0.0551	6.02	18.5	0.000145	2.45	LV	CELLTYPE	control_PVneg	8	18	Mural
GJA4	1.06	0.00785	0.211	0.18	7.15	14.3	0.000635	2.11	LV	CELLTYPE	control_PVneg	8	18	Mural
LAPTM4A	1.06	0.029	0.118	0.0899	6.36	8.92	0.00536	1.54	LV	CELLTYPE	control_PVneg	8	18	Mural
LINGO2	1.06	0.0328	0.0143	0.0128	3.4	8.51	0.00638	1.48	LV	CELLTYPE	control_PVneg	8	18	Mural
NDUFA4	1.06	0.0223	0.0999	0.0867	6.17	9.87	0.00359	1.65	LV	CELLTYPE	control_PVneg	8	18	Mural
NIP7	1.06	0.0123	0.0148	0.00974	3.25	12.2	0.00142	1.91	LV	CELLTYPE	control_PVneg	8	18	Mural
RPL4	1.06	0.00289	0.061	0.0513	5.28	19.8	9.48e-05	2.54	LV	CELLTYPE	control_PVneg	8	18	Mural
RPS19	1.06	0.00738	0.117	0.103	6.29	14.7	0.000552	2.13	LV	CELLTYPE	control_PVneg	8	18	Mural
SF3B6	1.06	0.000542	0.0371	0.0352	4.56	30.9	3.77e-06	3.27	LV	CELLTYPE	control_PVneg	8	18	Mural
SLC25A4	1.06	0.0162	0.227	0.16	7.25	11.1	0.00221	1.79	LV	CELLTYPE	control_PVneg	8	18	Mural
ZNF22	1.06	0.00347	0.0448	0.0306	4.72	18.7	0.000138	2.46	LV	CELLTYPE	control_PVneg	8	18	Mural
ATP5ME	1.05	0.00514	0.0619	0.0622	5.46	16.5	0.000294	2.29	LV	CELLTYPE	control_PVneg	8	18	Mural
CKMT2	1.05	0.00382	0.0952	0.061	5.94	17.9	0.000177	2.42	LV	CELLTYPE	control_PVneg	8	18	Mural
CORO1B	1.05	0.00126	0.0214	0.0196	3.75	24.9	1.99e-05	2.9	LV	CELLTYPE	control_PVneg	8	18	Mural
DDX39A	1.05	0.00306	0.0354	0.0325	4.57	19.4	0.000111	2.51	LV	CELLTYPE	control_PVneg	8	18	Mural
DMAC2	1.05	0.00123	0.0262	0.0158	4.04	25.2	1.85e-05	2.91	LV	CELLTYPE	control_PVneg	8	18	Mural
DNAJB9	1.05	0.0307	0.0145	0.0118	3.29	8.73	0.00581	1.51	LV	CELLTYPE	control_PVneg	8	18	Mural
FLNC	1.05	0.0196	0.023	0.0155	3.78	10.4	0.00294	1.71	LV	CELLTYPE	control_PVneg	8	18	Mural
GGT5	1.05	0.00655	0.309	0.263	7.56	15.3	0.000452	2.18	LV	CELLTYPE	control_PVneg	8	18	Mural
MID1IP1	1.05	0.0126	0.0221	0.0131	3.72	12.1	0.00148	1.9	LV	CELLTYPE	control_PVneg	8	18	Mural
MYC	1.05	0.0346	0.035	0.0341	4.52	8.3	0.007	1.46	LV	CELLTYPE	control_PVneg	8	18	Mural
NAV1	1.05	0.00221	0.167	0.125	6.71	21.4	5.81e-05	2.66	LV	CELLTYPE	control_PVneg	8	18	Mural
NAXE	1.05	0.0209	0.0195	0.0119	3.7	10.1	0.00327	1.68	LV	CELLTYPE	control_PVneg	8	18	Mural
NDUFA6	1.05	0.00146	0.0588	0.0493	5.27	23.8	2.79e-05	2.83	LV	CELLTYPE	control_PVneg	8	18	Mural
PTGES2	1.05	0.000711	0.0536	0.037	5.1	28.5	7.17e-06	3.15	LV	CELLTYPE	control_PVneg	8	18	Mural
RPL12	1.05	0.0148	0.0459	0.0364	4.9	11.4	0.00194	1.83	LV	CELLTYPE	control_PVneg	8	18	Mural
SNHG8	1.05	0.0345	0.0322	0.0305	4.42	8.32	0.00695	1.46	LV	CELLTYPE	control_PVneg	8	18	Mural
SSR4	1.05	0.0185	0.0237	0.0166	3.98	10.6	0.00269	1.73	LV	CELLTYPE	control_PVneg	8	18	Mural
SUMO3	1.05	0.00714	0.0163	0.0131	3.41	14.8	0.000525	2.15	LV	CELLTYPE	control_PVneg	8	18	Mural
COX6A2	1.04	0.0499	0.0722	0.0647	5.76	7.08	0.012	1.3	LV	CELLTYPE	control_PVneg	8	18	Mural
COX7A1	1.04	0.00819	0.0792	0.0833	5.83	14.1	0.000692	2.09	LV	CELLTYPE	control_PVneg	8	18	Mural
FAM50A	1.04	0.00134	0.0368	0.0356	4.62	24.4	2.33e-05	2.87	LV	CELLTYPE	control_PVneg	8	18	Mural
GNG11	1.04	0.0204	0.0511	0.0469	5.02	10.2	0.00312	1.69	LV	CELLTYPE	control_PVneg	8	18	Mural
IDH3G	1.04	0.00301	0.037	0.0352	4.6	19.5	0.000108	2.52	LV	CELLTYPE	control_PVneg	8	18	Mural
IMP4	1.04	0.00656	0.0296	0.0188	4.2	15.2	0.000456	2.18	LV	CELLTYPE	control_PVneg	8	18	Mural
ISYNA1	1.04	0.000751	0.24	0.242	7.32	28.3	7.76e-06	3.12	LV	CELLTYPE	control_PVneg	8	18	Mural
MPG	1.04	0.000479	0.0786	0.0547	5.58	32.6	2.47e-06	3.32	LV	CELLTYPE	control_PVneg	8	18	Mural
NDUFB3	1.04	0.0065	0.0414	0.0296	4.77	15.3	0.000448	2.19	LV	CELLTYPE	control_PVneg	8	18	Mural
RAB13	1.04	0.00833	0.0156	0.0104	3.28	14	0.000715	2.08	LV	CELLTYPE	control_PVneg	8	18	Mural
RNF212B	1.04	0.0052	0.0203	0.012	3.73	16.4	0.000306	2.28	LV	CELLTYPE	control_PVneg	8	18	Mural
RPL29	1.04	0.00966	0.0882	0.0618	5.77	13.3	0.000929	2.02	LV	CELLTYPE	control_PVneg	8	18	Mural
RPS28	1.04	0.00246	0.071	0.0574	5.54	20.8	6.97e-05	2.61	LV	CELLTYPE	control_PVneg	8	18	Mural
RPS6	1.04	0.0109	0.0826	0.0767	5.82	12.7	0.00115	1.96	LV	CELLTYPE	control_PVneg	8	18	Mural
SLC29A1	1.04	0.000893	0.0712	0.0652	5.56	27.3	1.02e-05	3.05	LV	CELLTYPE	control_PVneg	8	18	Mural
ZFAND2B	1.04	0.00114	0.042	0.0344	4.83	25.7	1.58e-05	2.94	LV	CELLTYPE	control_PVneg	8	18	Mural
AC020661.3	1.03	0.0155	0.0286	0.0234	4.36	11.2	0.00207	1.81	LV	CELLTYPE	control_PVneg	8	18	Mural
AC130650.1	1.03	0.00519	0.0906	0.0512	5.77	16.4	0.000298	2.28	LV	CELLTYPE	control_PVneg	8	18	Mural
ATP5PD	1.03	0.00662	0.0431	0.036	4.87	15.2	0.000464	2.18	LV	CELLTYPE	control_PVneg	8	18	Mural
EIF3I	1.03	0.00246	0.0293	0.0245	4.24	20.7	7.11e-05	2.61	LV	CELLTYPE	control_PVneg	8	18	Mural
GPAA1	1.03	0.00534	0.0386	0.0325	4.7	16.2	0.000326	2.27	LV	CELLTYPE	control_PVneg	8	18	Mural
IGFBP5	1.03	0.0353	0.537	0.357	8.36	8.23	0.00721	1.45	LV	CELLTYPE	control_PVneg	8	18	Mural
LSM10	1.03	0.0288	0.0136	0.00895	3.08	8.94	0.0053	1.54	LV	CELLTYPE	control_PVneg	8	18	Mural
LZTS1-AS1	1.03	0.0042	0.196	0.127	6.92	17.5	0.000208	2.38	LV	CELLTYPE	control_PVneg	8	18	Mural
MYOZ2	1.03	0.0169	0.0763	0.0669	5.7	10.9	0.00236	1.77	LV	CELLTYPE	control_PVneg	8	18	Mural
NOP53	1.03	0.00732	0.0145	0.0145	3.29	14.7	0.000545	2.14	LV	CELLTYPE	control_PVneg	8	18	Mural
NUPR1	1.03	0.00918	0.0411	0.0297	4.72	13.5	0.000849	2.04	LV	CELLTYPE	control_PVneg	8	18	Mural
RPS23	1.03	0.00749	0.0894	0.0831	5.86	14.6	0.000566	2.13	LV	CELLTYPE	control_PVneg	8	18	Mural
SLC35B1	1.03	0.0013	0.0406	0.0309	4.74	24.6	2.21e-05	2.88	LV	CELLTYPE	control_PVneg	8	18	Mural
TMEM208	1.03	0.00193	0.0391	0.025	4.63	22.2	4.56e-05	2.71	LV	CELLTYPE	control_PVneg	8	18	Mural
TMEM38A	1.03	0.00912	0.0355	0.0194	4.44	13.6	0.000839	2.04	LV	CELLTYPE	control_PVneg	8	18	Mural
ATP5F1E	1.02	0.00698	0.0744	0.0705	5.68	14.9	0.000505	2.16	LV	CELLTYPE	control_PVneg	8	18	Mural
ATP6AP1	1.02	0.00508	0.0216	0.0208	3.81	16.5	0.000291	2.29	LV	CELLTYPE	control_PVneg	8	18	Mural
CCDC183	1.02	0.0237	0.0436	0.0335	4.74	9.65	0.00393	1.63	LV	CELLTYPE	control_PVneg	8	18	Mural
COX4I1	1.02	0.00988	0.13	0.11	6.5	13.2	0.000968	2.01	LV	CELLTYPE	control_PVneg	8	18	Mural
EEF2	1.02	0.0166	0.0718	0.0678	5.61	11	0.00229	1.78	LV	CELLTYPE	control_PVneg	8	18	Mural
EPHX1	1.02	0.00849	0.147	0.135	6.6	13.9	0.000745	2.07	LV	CELLTYPE	control_PVneg	8	18	Mural
HMBS	1.02	0.0479	0.0164	0.00852	3.36	7.22	0.0113	1.32	LV	CELLTYPE	control_PVneg	8	18	Mural
KLF10	1.02	0.0322	0.029	0.021	4.14	8.58	0.00619	1.49	LV	CELLTYPE	control_PVneg	8	18	Mural
MRPL14	1.02	0.00636	0.0256	0.0219	4.13	15.4	0.000428	2.2	LV	CELLTYPE	control_PVneg	8	18	Mural
MRPL50	1.02	0.00797	0.0205	0.0168	3.76	14.2	0.000657	2.1	LV	CELLTYPE	control_PVneg	8	18	Mural
NDUFB11	1.02	0.022	0.0352	0.0246	4.53	9.92	0.00351	1.66	LV	CELLTYPE	control_PVneg	8	18	Mural
PCOLCE	1.02	0.0115	0.0652	0.0588	5.42	12.5	0.00128	1.94	LV	CELLTYPE	control_PVneg	8	18	Mural
PLP2	1.02	0.0135	0.0305	0.0193	4.3	11.8	0.00165	1.87	LV	CELLTYPE	control_PVneg	8	18	Mural
PRDX1	1.02	0.019	0.075	0.0543	5.55	10.5	0.00281	1.72	LV	CELLTYPE	control_PVneg	8	18	Mural
RPL21	1.02	0.00421	0.0888	0.075	5.9	17.5	0.000209	2.38	LV	CELLTYPE	control_PVneg	8	18	Mural
SCAND1	1.02	0.00427	0.0344	0.0278	4.42	17.4	0.000215	2.37	LV	CELLTYPE	control_PVneg	8	18	Mural
SLC25A11	1.02	0.0106	0.0213	0.0181	3.82	12.8	0.0011	1.98	LV	CELLTYPE	control_PVneg	8	18	Mural
TCEAL1	1.02	0.00779	0.0225	0.0179	3.96	14.4	0.000621	2.11	LV	CELLTYPE	control_PVneg	8	18	Mural
TWISTNB	1.02	0.00503	0.0219	0.0233	3.75	16.6	0.000286	2.3	LV	CELLTYPE	control_PVneg	8	18	Mural
UBA52	1.02	0.0115	0.0467	0.04	4.97	12.5	0.00127	1.94	LV	CELLTYPE	control_PVneg	8	18	Mural
BOLA3	1.01	0.00327	0.0226	0.0183	3.85	19.1	0.000122	2.49	LV	CELLTYPE	control_PVneg	8	18	Mural
CDK2	1.01	0.017	0.00768	0.0143	2.55	10.9	0.00237	1.77	LV	CELLTYPE	control_PVneg	8	18	Mural
CYBA	1.01	0.00968	0.0534	0.0374	5.07	13.3	0.000936	2.01	LV	CELLTYPE	control_PVneg	8	18	Mural
DDAH2	1.01	0.00348	0.0534	0.0484	5.17	18.6	0.000141	2.46	LV	CELLTYPE	control_PVneg	8	18	Mural
GALNT17	1.01	0.0332	0.0352	0.0268	4.56	8.47	0.00651	1.48	LV	CELLTYPE	control_PVneg	8	18	Mural
GALNTL6	1.01	0.0174	0.0211	0.02	3.86	10.8	0.00247	1.76	LV	CELLTYPE	control_PVneg	8	18	Mural
GRN	1.01	0.0244	0.0353	0.0246	4.49	9.54	0.00411	1.61	LV	CELLTYPE	control_PVneg	8	18	Mural
MOB4	1.01	0.00912	0.0227	0.0184	3.92	13.6	0.000838	2.04	LV	CELLTYPE	control_PVneg	8	18	Mural
POLR2E	1.01	0.00202	0.0288	0.0218	4.22	21.9	4.95e-05	2.69	LV	CELLTYPE	control_PVneg	8	18	Mural
PSMB3	1.01	0.00108	0.044	0.0364	4.84	26	1.45e-05	2.97	LV	CELLTYPE	control_PVneg	8	18	Mural
RAB5IF	1.01	0.0144	0.0138	0.0135	3.22	11.5	0.00187	1.84	LV	CELLTYPE	control_PVneg	8	18	Mural
ROBO2	1.01	0.0263	0.0308	0.0266	4.5	9.29	0.00458	1.58	LV	CELLTYPE	control_PVneg	8	18	Mural
RPL41	1.01	0.0131	0.236	0.184	7.35	11.9	0.00157	1.88	LV	CELLTYPE	control_PVneg	8	18	Mural
SRP14	1.01	0.0188	0.106	0.0802	6.13	10.5	0.00276	1.73	LV	CELLTYPE	control_PVneg	8	18	Mural
SYF2	1.01	0.00108	0.0464	0.0354	4.85	26	1.44e-05	2.97	LV	CELLTYPE	control_PVneg	8	18	Mural
TCAP	1.01	0.0489	0.219	0.168	7.29	7.15	0.0117	1.31	LV	CELLTYPE	control_PVneg	8	18	Mural
UBB	1.01	0.0229	0.0998	0.0932	6.07	9.78	0.00372	1.64	LV	CELLTYPE	control_PVneg	8	18	Mural
YIF1A	1.01	0.00392	0.0319	0.0251	4.35	17.8	0.000186	2.41	LV	CELLTYPE	control_PVneg	8	18	Mural
AUP1	1	0.0218	0.0453	0.046	5.03	9.95	0.00347	1.66	LV	CELLTYPE	control_PVneg	8	18	Mural
HYAL2	1	0.0095	0.015	0.0113	3.28	13.4	0.000901	2.02	LV	CELLTYPE	control_PVneg	8	18	Mural
LMOD3	1	0.00849	0.0142	0.00816	3.25	13.9	0.000746	2.07	LV	CELLTYPE	control_PVneg	8	18	Mural
LRRC32	1	0.00358	0.0505	0.0458	4.93	18.5	0.000148	2.45	LV	CELLTYPE	control_PVneg	8	18	Mural
RACK1	1	0.00246	0.118	0.107	6.25	20.8	6.89e-05	2.61	LV	CELLTYPE	control_PVneg	8	18	Mural
RAN	1	0.0129	0.054	0.0428	5.07	12	0.00155	1.89	LV	CELLTYPE	control_PVneg	8	18	Mural
UFC1	1	0.00108	0.0285	0.0215	4.2	26	1.44e-05	2.97	LV	CELLTYPE	control_PVneg	8	18	Mural
AKR1B1	0.999	0.00823	0.0291	0.034	4.34	14.1	0.000699	2.08	LV	CELLTYPE	control_PVneg	8	18	Mural
ATP5F1B	0.999	0.00838	0.142	0.157	6.61	14	0.000726	2.08	LV	CELLTYPE	control_PVneg	8	18	Mural
SMDT1	0.999	0.00221	0.0312	0.0247	4.3	21.4	5.82e-05	2.66	LV	CELLTYPE	control_PVneg	8	18	Mural
THAP7	0.999	0.00275	0.0306	0.0201	4.25	20.1	8.81e-05	2.56	LV	CELLTYPE	control_PVneg	8	18	Mural
FAU	0.997	0.0118	0.0927	0.0727	5.91	12.4	0.00132	1.93	LV	CELLTYPE	control_PVneg	8	18	Mural
POLR2L	0.997	0.0132	0.0478	0.039	5.04	11.9	0.00159	1.88	LV	CELLTYPE	control_PVneg	8	18	Mural
XIRP2	0.997	0.0241	0.0216	0.0127	3.75	9.6	0.00402	1.62	LV	CELLTYPE	control_PVneg	8	18	Mural
MGAT4C	0.996	0.0167	0.0209	0.0193	3.87	10.9	0.00232	1.78	LV	CELLTYPE	control_PVneg	8	18	Mural
PCIF1	0.996	0.00494	0.0132	0.0123	3.14	16.6	0.000277	2.31	LV	CELLTYPE	control_PVneg	8	18	Mural
AAMP	0.993	0.000847	0.0611	0.0616	5.35	27.6	9.41e-06	3.07	LV	CELLTYPE	control_PVneg	8	18	Mural
ADH1B	0.993	0.0479	0.0704	0.0377	5.42	7.22	0.0113	1.32	LV	CELLTYPE	control_PVneg	8	18	Mural
COX5A	0.993	0.00678	0.0812	0.0671	5.78	15.1	0.000484	2.17	LV	CELLTYPE	control_PVneg	8	18	Mural
GUK1	0.993	0.028	0.0551	0.0649	5.34	9.04	0.00508	1.55	LV	CELLTYPE	control_PVneg	8	18	Mural
VASN	0.993	0.00342	0.0632	0.054	5.31	18.8	0.000132	2.47	LV	CELLTYPE	control_PVneg	8	18	Mural
ATP6AP2	0.992	0.0106	0.0546	0.0446	5.16	12.8	0.00111	1.98	LV	CELLTYPE	control_PVneg	8	18	Mural
CCDC129	0.992	0.00892	0.152	0.083	6.5	13.7	0.000805	2.05	LV	CELLTYPE	control_PVneg	8	18	Mural
ERVMER61-1	0.991	0.0126	0.0209	0.0223	3.85	12.1	0.00148	1.9	LV	CELLTYPE	control_PVneg	8	18	Mural
AC007406.3	0.99	0.0325	0.0243	0.0134	3.87	8.54	0.0063	1.49	LV	CELLTYPE	control_PVneg	8	18	Mural
COX7A2	0.99	0.00732	0.0939	0.0845	5.99	14.7	0.000544	2.14	LV	CELLTYPE	control_PVneg	8	18	Mural
PLK3	0.989	0.00552	0.0252	0.0271	4.07	16	0.000345	2.26	LV	CELLTYPE	control_PVneg	8	18	Mural
TRMT10C	0.988	0.00454	0.0291	0.0176	4.14	17	0.000241	2.34	LV	CELLTYPE	control_PVneg	8	18	Mural
LGALS2	0.987	0.0262	0.0225	0.014	3.78	9.29	0.00457	1.58	LV	CELLTYPE	control_PVneg	8	18	Mural
MRPL54	0.985	0.00844	0.0165	0.0128	3.41	13.9	0.000736	2.07	LV	CELLTYPE	control_PVneg	8	18	Mural
MTCH1	0.984	6.72e-05	0.124	0.106	6.3	50.6	4.37e-08	4.17	LV	CELLTYPE	control_PVneg	8	18	Mural
MCFD2	0.983	0.00532	0.127	0.0837	6.27	16.2	0.000322	2.27	LV	CELLTYPE	control_PVneg	8	18	Mural
RPL35A	0.983	0.00912	0.0827	0.0701	5.77	13.6	0.000839	2.04	LV	CELLTYPE	control_PVneg	8	18	Mural
TAGLN2	0.983	0.00996	0.0795	0.0696	5.7	13.1	0.000988	2	LV	CELLTYPE	control_PVneg	8	18	Mural
CRYAB	0.982	0.0333	0.291	0.235	7.57	8.44	0.00657	1.48	LV	CELLTYPE	control_PVneg	8	18	Mural
RPL18	0.982	0.0142	0.0904	0.0781	5.92	11.6	0.0018	1.85	LV	CELLTYPE	control_PVneg	8	18	Mural
NFKBIA	0.981	0.0121	0.102	0.0909	6.1	12.2	0.00139	1.92	LV	CELLTYPE	control_PVneg	8	18	Mural
ISCU	0.98	0.0119	0.0564	0.0511	5.29	12.3	0.00135	1.93	LV	CELLTYPE	control_PVneg	8	18	Mural
WDR77	0.978	0.00406	0.0203	0.0252	3.75	17.7	0.000195	2.39	LV	CELLTYPE	control_PVneg	8	18	Mural
DUS3L	0.977	0.0109	0.0241	0.0206	4.01	12.7	0.00115	1.96	LV	CELLTYPE	control_PVneg	8	18	Mural
GPER1	0.977	0.0289	0.0399	0.0288	4.67	8.92	0.00535	1.54	LV	CELLTYPE	control_PVneg	8	18	Mural
SLC48A1	0.977	0.0164	0.0183	0.0127	3.55	11	0.00224	1.78	LV	CELLTYPE	control_PVneg	8	18	Mural
ATP5MD	0.976	0.0052	0.0689	0.0684	5.58	16.4	0.000303	2.28	LV	CELLTYPE	control_PVneg	8	18	Mural
UQCR10	0.976	0.0188	0.052	0.0539	5.18	10.5	0.00276	1.73	LV	CELLTYPE	control_PVneg	8	18	Mural
MT-CYB	0.974	0.0265	0.294	0.323	7.68	9.26	0.00463	1.58	LV	CELLTYPE	control_PVneg	8	18	Mural
MRTO4	0.973	0.00746	0.0272	0.0236	4.06	14.7	0.00056	2.13	LV	CELLTYPE	control_PVneg	8	18	Mural
C1R	0.972	0.0259	0.106	0.0976	6.16	9.33	0.0045	1.59	LV	CELLTYPE	control_PVneg	8	18	Mural
CALHM2	0.972	0.00264	0.0327	0.0234	4.35	20.3	8.2e-05	2.58	LV	CELLTYPE	control_PVneg	8	18	Mural
RAB34	0.972	0.00246	0.0308	0.0367	4.37	20.7	7.14e-05	2.61	LV	CELLTYPE	control_PVneg	8	18	Mural
RGL3	0.971	0.0204	0.417	0.275	7.99	10.2	0.00313	1.69	LV	CELLTYPE	control_PVneg	8	18	Mural
RPS8	0.968	0.00148	0.126	0.117	6.37	23.7	2.85e-05	2.83	LV	CELLTYPE	control_PVneg	8	18	Mural
CBR1	0.967	0.0106	0.0314	0.0201	4.28	12.8	0.00111	1.97	LV	CELLTYPE	control_PVneg	8	18	Mural
SLC16A12-AS1	0.966	0.0284	0.161	0.116	6.76	8.99	0.00521	1.55	LV	CELLTYPE	control_PVneg	8	18	Mural
AP2S1	0.965	0.00531	0.0284	0.0232	4.15	16.2	0.000318	2.28	LV	CELLTYPE	control_PVneg	8	18	Mural
BCO2	0.965	0.00361	0.0456	0.0357	4.89	18.4	0.000154	2.44	LV	CELLTYPE	control_PVneg	8	18	Mural
ZMAT2	0.964	0.00728	0.0128	0.0161	3.09	14.8	0.000539	2.14	LV	CELLTYPE	control_PVneg	8	18	Mural
EPHA6	0.962	0.0277	0.0138	0.0134	3.35	9.08	0.00501	1.56	LV	CELLTYPE	control_PVneg	8	18	Mural
H3F3B	0.96	0.0144	0.452	0.359	8.17	11.5	0.00187	1.84	LV	CELLTYPE	control_PVneg	8	18	Mural
ANAPC11	0.958	0.00528	0.0332	0.0311	4.45	16.3	0.000315	2.28	LV	CELLTYPE	control_PVneg	8	18	Mural
NDUFS7	0.958	0.00524	0.0618	0.0545	5.38	16.3	0.000312	2.28	LV	CELLTYPE	control_PVneg	8	18	Mural
TGFB1I1	0.957	0.0052	0.0948	0.0743	5.93	16.4	0.000306	2.28	LV	CELLTYPE	control_PVneg	8	18	Mural
APEX1	0.956	0.00137	0.0538	0.042	5.1	24.1	2.51e-05	2.86	LV	CELLTYPE	control_PVneg	8	18	Mural
ADAM23	0.955	0.0188	0.0166	0.0125	3.49	10.5	0.00276	1.73	LV	CELLTYPE	control_PVneg	8	18	Mural
MLF2	0.955	0.00151	0.0689	0.059	5.47	23.6	2.95e-05	2.82	LV	CELLTYPE	control_PVneg	8	18	Mural
TXNRD1	0.955	0.0052	0.201	0.161	7.01	16.4	0.000306	2.28	LV	CELLTYPE	control_PVneg	8	18	Mural
DOK1	0.954	0.0356	0.0162	0.00911	3.38	8.2	0.00731	1.45	LV	CELLTYPE	control_PVneg	8	18	Mural
NDUFS5	0.954	0.00783	0.0624	0.0611	5.43	14.3	0.000631	2.11	LV	CELLTYPE	control_PVneg	8	18	Mural
PEBP4	0.954	0.0233	0.018	0.0129	3.68	9.71	0.00384	1.63	LV	CELLTYPE	control_PVneg	8	18	Mural
RPL37A	0.954	0.00429	0.0762	0.101	5.8	17.4	0.000216	2.37	LV	CELLTYPE	control_PVneg	8	18	Mural
AGPAT2	0.953	0.00895	0.0228	0.0174	3.9	13.7	0.000813	2.05	LV	CELLTYPE	control_PVneg	8	18	Mural
ARAF	0.953	0.0009	0.0322	0.0439	4.48	27.2	1.04e-05	3.05	LV	CELLTYPE	control_PVneg	8	18	Mural
CD151	0.951	0.0163	0.119	0.102	6.34	11	0.00223	1.79	LV	CELLTYPE	control_PVneg	8	18	Mural
RPS11	0.951	0.00377	0.0529	0.061	5.21	18	0.000174	2.42	LV	CELLTYPE	control_PVneg	8	18	Mural
C1QBP	0.95	0.00991	0.0385	0.0322	4.6	13.2	0.000974	2	LV	CELLTYPE	control_PVneg	8	18	Mural
FAM96B	0.95	0.0034	0.0699	0.0516	5.52	18.9	0.00013	2.47	LV	CELLTYPE	control_PVneg	8	18	Mural
SBDS	0.95	0.0123	0.0405	0.0317	4.73	12.2	0.00143	1.91	LV	CELLTYPE	control_PVneg	8	18	Mural
SEPHS2	0.95	0.0274	0.0128	0.0086	3.03	9.11	0.00493	1.56	LV	CELLTYPE	control_PVneg	8	18	Mural
GPX4	0.949	0.0204	0.0462	0.0393	4.94	10.2	0.00311	1.69	LV	CELLTYPE	control_PVneg	8	18	Mural
PRDX5	0.949	0.0136	0.0336	0.0264	4.48	11.7	0.0017	1.87	LV	CELLTYPE	control_PVneg	8	18	Mural
RUVBL2	0.949	0.0297	0.0321	0.0306	4.51	8.83	0.00556	1.53	LV	CELLTYPE	control_PVneg	8	18	Mural
AC068599.1	0.948	0.0143	0.0131	0.0192	3.2	11.6	0.00181	1.85	LV	CELLTYPE	control_PVneg	8	18	Mural
MRPL55	0.948	0.00526	0.0272	0.0263	4.25	16.3	0.000313	2.28	LV	CELLTYPE	control_PVneg	8	18	Mural
RAD23A	0.948	0.000382	0.0942	0.0852	5.92	35.3	1.26e-06	3.42	LV	CELLTYPE	control_PVneg	8	18	Mural
ADPRHL1	0.947	0.0339	0.0181	0.0143	3.64	8.38	0.00676	1.47	LV	CELLTYPE	control_PVneg	8	18	Mural
ECH1	0.947	0.0448	0.0459	0.0447	5.03	7.45	0.0102	1.35	LV	CELLTYPE	control_PVneg	8	18	Mural
EDF1	0.947	0.00196	0.104	0.0898	6.09	22.1	4.66e-05	2.71	LV	CELLTYPE	control_PVneg	8	18	Mural
CKM	0.946	0.0416	0.111	0.0787	6.19	7.69	0.00915	1.38	LV	CELLTYPE	control_PVneg	8	18	Mural
RPL7A	0.946	0.00961	0.0994	0.0839	5.98	13.3	0.000919	2.02	LV	CELLTYPE	control_PVneg	8	18	Mural
ATP5MPL	0.944	0.00543	0.0959	0.0793	6.04	16.1	0.000336	2.27	LV	CELLTYPE	control_PVneg	8	18	Mural
ETFB	0.944	0.029	0.0279	0.0222	4.2	8.91	0.00538	1.54	LV	CELLTYPE	control_PVneg	8	18	Mural
MRPS7	0.944	0.0037	0.0467	0.0371	4.94	18.1	0.000167	2.43	LV	CELLTYPE	control_PVneg	8	18	Mural
NDUFS3	0.944	0.0033	0.0399	0.0361	4.73	19	0.000125	2.48	LV	CELLTYPE	control_PVneg	8	18	Mural
LMNA	0.942	0.00218	0.178	0.165	6.84	21.5	5.63e-05	2.66	LV	CELLTYPE	control_PVneg	8	18	Mural
PKM	0.941	0.00678	0.101	0.0999	6.14	15.1	0.000484	2.17	LV	CELLTYPE	control_PVneg	8	18	Mural
TMEM132D	0.941	0.0253	0.0192	0.0162	3.74	9.42	0.00432	1.6	LV	CELLTYPE	control_PVneg	8	18	Mural
RPL14	0.939	0.00498	0.125	0.0947	6.23	16.6	0.00028	2.3	LV	CELLTYPE	control_PVneg	8	18	Mural
RPS21	0.939	0.0133	0.0204	0.0168	3.78	11.9	0.00161	1.88	LV	CELLTYPE	control_PVneg	8	18	Mural
GADD45GIP1	0.937	0.018	0.0289	0.02	4.2	10.7	0.00259	1.74	LV	CELLTYPE	control_PVneg	8	18	Mural
LINC02250	0.937	0.00877	0.0157	0.0113	3.36	13.7	0.000785	2.06	LV	CELLTYPE	control_PVneg	8	18	Mural
CMYA5	0.936	0.0242	0.0901	0.0782	5.9	9.58	0.00405	1.62	LV	CELLTYPE	control_PVneg	8	18	Mural
C6orf48	0.935	0.00358	0.0209	0.0247	3.86	18.5	0.000147	2.45	LV	CELLTYPE	control_PVneg	8	18	Mural
MDC1-AS1	0.935	0.0479	0.0275	0.0229	4.3	7.23	0.0113	1.32	LV	CELLTYPE	control_PVneg	8	18	Mural
NDUFS8	0.935	0.00348	0.0513	0.0402	5.09	18.6	0.000141	2.46	LV	CELLTYPE	control_PVneg	8	18	Mural
RPL31	0.935	0.0096	0.0771	0.084	5.79	13.3	0.000917	2.02	LV	CELLTYPE	control_PVneg	8	18	Mural
ARPC5L	0.933	0.00249	0.0239	0.0208	3.92	20.6	7.35e-05	2.6	LV	CELLTYPE	control_PVneg	8	18	Mural
OLFM2	0.933	0.00996	0.0719	0.0574	5.52	13.1	0.000987	2	LV	CELLTYPE	control_PVneg	8	18	Mural
AC016722.2	0.932	0.0126	0.0413	0.0263	4.72	12.1	0.00149	1.9	LV	CELLTYPE	control_PVneg	8	18	Mural
HRC	0.931	0.00769	0.0378	0.0354	4.65	14.5	0.000602	2.11	LV	CELLTYPE	control_PVneg	8	18	Mural
AL353653.1	0.93	0.00799	0.171	0.122	6.8	14.2	0.000663	2.1	LV	CELLTYPE	control_PVneg	8	18	Mural
ACTG1	0.926	0.0218	0.426	0.37	8.04	9.95	0.00347	1.66	LV	CELLTYPE	control_PVneg	8	18	Mural
IMPDH2	0.926	0.0194	0.0156	0.0149	3.4	10.4	0.00291	1.71	LV	CELLTYPE	control_PVneg	8	18	Mural
MT2A	0.925	0.0345	0.404	0.424	8.18	8.32	0.00695	1.46	LV	CELLTYPE	control_PVneg	8	18	Mural
NKAPL	0.923	0.0326	0.0155	0.00985	3.27	8.53	0.00633	1.49	LV	CELLTYPE	control_PVneg	8	18	Mural
PPIB	0.923	0.00876	0.0886	0.071	5.8	13.8	0.000782	2.06	LV	CELLTYPE	control_PVneg	8	18	Mural
GRIK1	0.922	0.004	0.0919	0.0635	5.83	17.7	0.00019	2.4	LV	CELLTYPE	control_PVneg	8	18	Mural
PRNP	0.922	0.0364	0.0125	0.0112	3.07	8.14	0.0075	1.44	LV	CELLTYPE	control_PVneg	8	18	Mural
ADRA2B	0.921	0.0442	0.0484	0.0559	5.12	7.49	0.01	1.35	LV	CELLTYPE	control_PVneg	8	18	Mural
DDIT3	0.921	0.00248	0.0455	0.0342	4.86	20.7	7.28e-05	2.61	LV	CELLTYPE	control_PVneg	8	18	Mural
UQCC3	0.921	0.0249	0.0155	0.0113	3.35	9.48	0.00423	1.6	LV	CELLTYPE	control_PVneg	8	18	Mural
ATP5MC2	0.919	0.00197	0.11	0.0965	6.18	22.1	4.72e-05	2.71	LV	CELLTYPE	control_PVneg	8	18	Mural
HNRNPA1	0.919	0.00289	0.0629	0.0636	5.43	19.8	9.76e-05	2.54	LV	CELLTYPE	control_PVneg	8	18	Mural
PLET1	0.918	0.0114	0.0252	0.0196	4.07	12.5	0.00125	1.94	LV	CELLTYPE	control_PVneg	8	18	Mural
BRK1	0.916	0.00796	0.0429	0.0391	4.85	14.2	0.000654	2.1	LV	CELLTYPE	control_PVneg	8	18	Mural
COX7B	0.916	0.0126	0.117	0.125	6.34	12	0.0015	1.9	LV	CELLTYPE	control_PVneg	8	18	Mural
SSR2	0.916	0.00656	0.0546	0.0455	5.11	15.2	0.000454	2.18	LV	CELLTYPE	control_PVneg	8	18	Mural
RANBP1	0.915	0.00262	0.0429	0.0392	4.83	20.3	8.13e-05	2.58	LV	CELLTYPE	control_PVneg	8	18	Mural
RPL23	0.915	0.00298	0.0366	0.0427	4.65	19.6	0.000104	2.53	LV	CELLTYPE	control_PVneg	8	18	Mural
CNPPD1	0.914	0.00343	0.0193	0.0155	3.69	18.8	0.000133	2.46	LV	CELLTYPE	control_PVneg	8	18	Mural
AQP1	0.911	0.0123	0.0321	0.0487	4.47	12.2	0.00143	1.91	LV	CELLTYPE	control_PVneg	8	18	Mural
MPP3	0.911	0.0479	0.0312	0.0269	4.38	7.22	0.0113	1.32	LV	CELLTYPE	control_PVneg	8	18	Mural
RPS27A	0.911	0.00893	0.104	0.0941	6.08	13.7	0.00081	2.05	LV	CELLTYPE	control_PVneg	8	18	Mural
GPS2	0.91	0.00362	0.0345	0.0351	4.48	18.3	0.000155	2.44	LV	CELLTYPE	control_PVneg	8	18	Mural
LINC00907	0.91	0.0111	0.0175	0.0142	3.5	12.6	0.0012	1.95	LV	CELLTYPE	control_PVneg	8	18	Mural
AC096564.1	0.908	0.00534	0.0401	0.0244	4.61	16.2	0.000326	2.27	LV	CELLTYPE	control_PVneg	8	18	Mural
AXL	0.908	0.0342	0.348	0.34	7.93	8.35	0.00684	1.47	LV	CELLTYPE	control_PVneg	8	18	Mural
SAMD12	0.908	0.0187	0.0149	0.0127	3.32	10.5	0.00274	1.73	LV	CELLTYPE	control_PVneg	8	18	Mural
DPH3	0.907	0.00657	0.0156	0.0143	3.35	15.2	0.000459	2.18	LV	CELLTYPE	control_PVneg	8	18	Mural
LRRN1	0.907	0.043	0.0188	0.0151	3.72	7.59	0.00957	1.37	LV	CELLTYPE	control_PVneg	8	18	Mural
AC005237.1	0.906	0.0373	0.0273	0.0171	4.12	8.06	0.00777	1.43	LV	CELLTYPE	control_PVneg	8	18	Mural
ACAT2	0.906	0.0136	0.0159	0.0112	3.3	11.7	0.00169	1.87	LV	CELLTYPE	control_PVneg	8	18	Mural
ATP5PF	0.906	0.0133	0.0986	0.0877	6.11	11.8	0.00162	1.88	LV	CELLTYPE	control_PVneg	8	18	Mural
ELOB	0.906	0.0186	0.0441	0.0449	4.96	10.5	0.00273	1.73	LV	CELLTYPE	control_PVneg	8	18	Mural
FTH1	0.906	0.0255	0.238	0.214	7.33	9.4	0.00437	1.59	LV	CELLTYPE	control_PVneg	8	18	Mural
COX6C	0.905	0.0138	0.0757	0.0719	5.75	11.7	0.00173	1.86	LV	CELLTYPE	control_PVneg	8	18	Mural
DAZAP2	0.905	0.033	0.114	0.11	6.29	8.49	0.00645	1.48	LV	CELLTYPE	control_PVneg	8	18	Mural
MTX1	0.905	0.0101	0.0129	0.0122	3.11	13.1	0.00102	2	LV	CELLTYPE	control_PVneg	8	18	Mural
CADM1	0.904	0.0326	0.0196	0.0171	3.76	8.53	0.00634	1.49	LV	CELLTYPE	control_PVneg	8	18	Mural
SLC25A39	0.904	0.00332	0.0369	0.0413	4.67	19	0.000126	2.48	LV	CELLTYPE	control_PVneg	8	18	Mural
A4GALT	0.903	0.000454	0.0607	0.0612	5.24	33.7	1.85e-06	3.34	LV	CELLTYPE	control_PVneg	8	18	Mural
AP2M1	0.903	0.00934	0.0592	0.0584	5.35	13.4	0.000876	2.03	LV	CELLTYPE	control_PVneg	8	18	Mural
JAGN1	0.903	0.0224	0.0188	0.0158	3.53	9.85	0.00362	1.65	LV	CELLTYPE	control_PVneg	8	18	Mural
NDUFB9	0.903	0.0109	0.0849	0.0661	5.84	12.7	0.00115	1.96	LV	CELLTYPE	control_PVneg	8	18	Mural
H2AFZ	0.902	0.0285	0.0373	0.0293	4.64	8.97	0.00524	1.55	LV	CELLTYPE	control_PVneg	8	18	Mural
LAMTOR2	0.902	0.00645	0.0161	0.0143	3.46	15.3	0.000441	2.19	LV	CELLTYPE	control_PVneg	8	18	Mural
SNRPB	0.901	0.0112	0.0398	0.0306	4.65	12.6	0.00121	1.95	LV	CELLTYPE	control_PVneg	8	18	Mural
TF	0.901	0.0362	0.0259	0.0231	4.25	8.16	0.00745	1.44	LV	CELLTYPE	control_PVneg	8	18	Mural
MYH7	0.9	0.0139	0.235	0.204	7.28	11.7	0.00175	1.86	LV	CELLTYPE	control_PVneg	8	18	Mural
FKBP2	0.899	0.0229	0.0522	0.0485	5.22	9.78	0.00373	1.64	LV	CELLTYPE	control_PVneg	8	18	Mural
STUB1	0.899	0.00265	0.0511	0.0397	5.04	20.2	8.34e-05	2.58	LV	CELLTYPE	control_PVneg	8	18	Mural
FXYD5	0.898	0.0325	0.0164	0.0163	3.45	8.54	0.0063	1.49	LV	CELLTYPE	control_PVneg	8	18	Mural
PFKFB2	0.898	0.0196	0.0162	0.0122	3.41	10.4	0.00294	1.71	LV	CELLTYPE	control_PVneg	8	18	Mural
RPL6	0.898	0.00809	0.114	0.0971	6.18	14.1	0.000676	2.09	LV	CELLTYPE	control_PVneg	8	18	Mural
C19orf70	0.896	0.00494	0.0572	0.0471	5.27	16.6	0.000277	2.31	LV	CELLTYPE	control_PVneg	8	18	Mural
PDE10A	0.896	0.0427	0.681	0.566	8.79	7.6	0.00952	1.37	LV	CELLTYPE	control_PVneg	8	18	Mural
TSPO	0.896	0.0308	0.0191	0.0126	3.62	8.72	0.00584	1.51	LV	CELLTYPE	control_PVneg	8	18	Mural
EEF1B2	0.895	0.0117	0.0495	0.0431	4.93	12.4	0.00131	1.93	LV	CELLTYPE	control_PVneg	8	18	Mural
P4HB	0.894	0.00615	0.0878	0.0744	5.77	15.6	0.000406	2.21	LV	CELLTYPE	control_PVneg	8	18	Mural
QARS	0.894	0.00845	0.0271	0.0299	4.25	13.9	0.000738	2.07	LV	CELLTYPE	control_PVneg	8	18	Mural
RBM42	0.894	0.00869	0.0199	0.0188	3.68	13.8	0.000773	2.06	LV	CELLTYPE	control_PVneg	8	18	Mural
MDH2	0.893	0.00886	0.0622	0.0525	5.32	13.7	0.000795	2.05	LV	CELLTYPE	control_PVneg	8	18	Mural
COPS6	0.892	0.000557	0.0869	0.073	5.79	30.5	4.25e-06	3.25	LV	CELLTYPE	control_PVneg	8	18	Mural
KRT10	0.892	0.0133	0.0426	0.0304	4.77	11.9	0.00161	1.88	LV	CELLTYPE	control_PVneg	8	18	Mural
SAT2	0.892	0.00191	0.136	0.105	6.5	22.3	4.43e-05	2.72	LV	CELLTYPE	control_PVneg	8	18	Mural
SELENOS	0.892	0.00628	0.107	0.0874	6.12	15.5	0.000419	2.2	LV	CELLTYPE	control_PVneg	8	18	Mural
TINF2	0.892	0.00289	0.0258	0.0257	4.09	19.8	9.78e-05	2.54	LV	CELLTYPE	control_PVneg	8	18	Mural
LSM1	0.889	0.0052	0.0178	0.0187	3.61	16.4	0.000304	2.28	LV	CELLTYPE	control_PVneg	8	18	Mural
GHITM	0.887	0.013	0.0419	0.0344	4.79	11.9	0.00156	1.89	LV	CELLTYPE	control_PVneg	8	18	Mural
PIK3C2G	0.887	0.0496	0.0147	0.0132	3.37	7.1	0.0119	1.3	LV	CELLTYPE	control_PVneg	8	18	Mural
COL6A2	0.886	0.00123	0.735	0.676	8.84	25.2	1.86e-05	2.91	LV	CELLTYPE	control_PVneg	8	18	Mural
ORMDL2	0.886	0.00728	0.0153	0.0153	3.32	14.8	0.000541	2.14	LV	CELLTYPE	control_PVneg	8	18	Mural
PMVK	0.886	0.0052	0.0275	0.0212	4.12	16.4	0.000303	2.28	LV	CELLTYPE	control_PVneg	8	18	Mural
C4orf19	0.885	0.00693	0.104	0.0737	6.06	15	0.000496	2.16	LV	CELLTYPE	control_PVneg	8	18	Mural
PTMS	0.885	0.00209	0.158	0.131	6.61	21.6	5.38e-05	2.68	LV	CELLTYPE	control_PVneg	8	18	Mural
PHPT1	0.884	0.0125	0.0791	0.0709	5.75	12.1	0.00146	1.9	LV	CELLTYPE	control_PVneg	8	18	Mural
RAPGEFL1	0.884	0.00422	0.0368	0.0363	4.67	17.4	0.000211	2.37	LV	CELLTYPE	control_PVneg	8	18	Mural
AC084357.2	0.883	0.0159	0.0172	0.0146	3.58	11.2	0.00213	1.8	LV	CELLTYPE	control_PVneg	8	18	Mural
DES	0.883	0.0209	0.217	0.185	7.18	10.1	0.00326	1.68	LV	CELLTYPE	control_PVneg	8	18	Mural
SNHG15	0.882	0.0307	0.0352	0.0301	4.5	8.72	0.00582	1.51	LV	CELLTYPE	control_PVneg	8	18	Mural
SPAG7	0.882	0.00104	0.0688	0.0654	5.51	26.5	1.26e-05	2.98	LV	CELLTYPE	control_PVneg	8	18	Mural
CRYM	0.881	0.0345	0.0229	0.0169	3.98	8.32	0.00693	1.46	LV	CELLTYPE	control_PVneg	8	18	Mural
MAF1	0.881	0.0105	0.035	0.0312	4.5	12.9	0.00109	1.98	LV	CELLTYPE	control_PVneg	8	18	Mural
MRPL51	0.881	0.0165	0.0278	0.0217	4.16	11	0.00225	1.78	LV	CELLTYPE	control_PVneg	8	18	Mural
RRAGA	0.881	0.0409	0.028	0.0247	4.18	7.75	0.00891	1.39	LV	CELLTYPE	control_PVneg	8	18	Mural
FHOD3	0.88	0.0485	0.0683	0.0662	5.49	7.18	0.0115	1.31	LV	CELLTYPE	control_PVneg	8	18	Mural
ULK3	0.88	0.0201	0.0233	0.024	3.96	10.3	0.00305	1.7	LV	CELLTYPE	control_PVneg	8	18	Mural
MRPS26	0.878	0.00184	0.0601	0.046	5.24	22.5	4.1e-05	2.74	LV	CELLTYPE	control_PVneg	8	18	Mural
PEX16	0.878	0.00361	0.0181	0.0153	3.59	18.4	0.000153	2.44	LV	CELLTYPE	control_PVneg	8	18	Mural
PHLDA1	0.878	0.0342	0.0624	0.113	5.57	8.35	0.00683	1.47	LV	CELLTYPE	control_PVneg	8	18	Mural
HILPDA	0.877	0.0399	0.013	0.00989	3.15	7.84	0.00856	1.4	LV	CELLTYPE	control_PVneg	8	18	Mural
PGAM1	0.877	0.00608	0.0764	0.0572	5.55	15.6	0.000396	2.22	LV	CELLTYPE	control_PVneg	8	18	Mural
ARPC1B	0.875	0.00779	0.0214	0.0187	3.84	14.4	0.000619	2.11	LV	CELLTYPE	control_PVneg	8	18	Mural
ATP5IF1	0.875	0.00968	0.0548	0.0497	5.24	13.3	0.000935	2.01	LV	CELLTYPE	control_PVneg	8	18	Mural
NDUFB7	0.875	0.0161	0.0568	0.0563	5.25	11.1	0.00219	1.79	LV	CELLTYPE	control_PVneg	8	18	Mural
SLC51A	0.875	0.0044	0.0324	0.0261	4.42	17.2	0.000229	2.36	LV	CELLTYPE	control_PVneg	8	18	Mural
NBL1	0.874	0.0454	0.0498	0.0497	5.1	7.4	0.0104	1.34	LV	CELLTYPE	control_PVneg	8	18	Mural
ATP5MG	0.873	0.00717	0.122	0.119	6.4	14.8	0.00053	2.14	LV	CELLTYPE	control_PVneg	8	18	Mural
CHRAC1	0.871	0.0279	0.0134	0.0149	3.17	9.05	0.00505	1.55	LV	CELLTYPE	control_PVneg	8	18	Mural
MCRIP2	0.871	0.00822	0.02	0.0164	3.78	14.1	0.000696	2.09	LV	CELLTYPE	control_PVneg	8	18	Mural
PSAP	0.871	0.0124	0.1	0.119	6.12	12.1	0.00145	1.91	LV	CELLTYPE	control_PVneg	8	18	Mural
SLC5A9	0.871	0.0256	0.0205	0.0121	3.73	9.38	0.0044	1.59	LV	CELLTYPE	control_PVneg	8	18	Mural
BCAP31	0.87	0.0483	0.0344	0.0262	4.54	7.19	0.0114	1.32	LV	CELLTYPE	control_PVneg	8	18	Mural
NACA	0.869	0.00699	0.0798	0.0732	5.76	14.9	0.000506	2.16	LV	CELLTYPE	control_PVneg	8	18	Mural
AC073320.1	0.868	0.0285	0.0214	0.0144	3.91	8.98	0.00522	1.55	LV	CELLTYPE	control_PVneg	8	18	Mural
SMIM37	0.867	0.0276	0.0301	0.0257	4.38	9.1	0.00497	1.56	LV	CELLTYPE	control_PVneg	8	18	Mural
ARL6IP5	0.866	0.0258	0.0552	0.0394	5.17	9.35	0.00446	1.59	LV	CELLTYPE	control_PVneg	8	18	Mural
BLOC1S4	0.866	0.0275	0.0199	0.0131	3.6	9.1	0.00495	1.56	LV	CELLTYPE	control_PVneg	8	18	Mural
VSIR	0.865	0.0359	0.023	0.0218	3.94	8.18	0.00739	1.44	LV	CELLTYPE	control_PVneg	8	18	Mural
RPS7	0.864	0.00246	0.168	0.149	6.68	20.8	6.95e-05	2.61	LV	CELLTYPE	control_PVneg	8	18	Mural
THSD4-AS1	0.864	0.00843	0.0452	0.0466	4.84	13.9	0.000735	2.07	LV	CELLTYPE	control_PVneg	8	18	Mural
DSCAM	0.863	0.0332	0.0168	0.015	3.61	8.46	0.00652	1.48	LV	CELLTYPE	control_PVneg	8	18	Mural
BAG1	0.861	0.00806	0.0221	0.0216	3.87	14.2	0.000671	2.09	LV	CELLTYPE	control_PVneg	8	18	Mural
RGS3	0.861	0.0343	0.0137	0.00922	3.2	8.34	0.00686	1.47	LV	CELLTYPE	control_PVneg	8	18	Mural
EMC10	0.86	0.00971	0.0329	0.0339	4.42	13.3	0.000941	2.01	LV	CELLTYPE	control_PVneg	8	18	Mural
POLR2G	0.86	0.0168	0.016	0.0204	3.42	10.9	0.00233	1.77	LV	CELLTYPE	control_PVneg	8	18	Mural
PUF60	0.86	0.0207	0.0297	0.0242	4.25	10.1	0.00321	1.68	LV	CELLTYPE	control_PVneg	8	18	Mural
TMED2	0.86	0.0171	0.0435	0.0346	4.83	10.8	0.00241	1.77	LV	CELLTYPE	control_PVneg	8	18	Mural
COL1A1	0.859	0.0133	0.142	0.149	6.45	11.9	0.00161	1.88	LV	CELLTYPE	control_PVneg	8	18	Mural
TOMM40	0.859	0.00635	0.0431	0.0427	4.81	15.4	0.000427	2.2	LV	CELLTYPE	control_PVneg	8	18	Mural
BTF3	0.858	0.0144	0.0749	0.0647	5.61	11.5	0.00186	1.84	LV	CELLTYPE	control_PVneg	8	18	Mural
OTUD6B-AS1	0.858	0.00852	0.0711	0.046	5.4	13.9	0.000753	2.07	LV	CELLTYPE	control_PVneg	8	18	Mural
CKAP4	0.857	0.0226	0.0156	0.0125	3.35	9.82	0.00366	1.65	LV	CELLTYPE	control_PVneg	8	18	Mural
SAP18	0.857	0.0345	0.0467	0.0422	4.94	8.31	0.00696	1.46	LV	CELLTYPE	control_PVneg	8	18	Mural
LINC01389	0.856	0.0216	0.0193	0.0149	3.74	9.99	0.00341	1.67	LV	CELLTYPE	control_PVneg	8	18	Mural
USH2A	0.855	0.0264	0.0156	0.0126	3.45	9.27	0.00462	1.58	LV	CELLTYPE	control_PVneg	8	18	Mural
ALKBH2	0.854	0.0052	0.0333	0.0286	4.37	16.3	0.000307	2.28	LV	CELLTYPE	control_PVneg	8	18	Mural
LDHB	0.854	0.012	0.128	0.114	6.44	12.3	0.00137	1.92	LV	CELLTYPE	control_PVneg	8	18	Mural
MXRA8	0.854	0.0108	0.0389	0.0295	4.65	12.8	0.00114	1.97	LV	CELLTYPE	control_PVneg	8	18	Mural
PIP4K2C	0.854	0.00193	0.0456	0.041	4.9	22.2	4.53e-05	2.72	LV	CELLTYPE	control_PVneg	8	18	Mural
C4orf3	0.853	0.0478	0.0521	0.0444	5.15	7.24	0.0112	1.32	LV	CELLTYPE	control_PVneg	8	18	Mural
HSP90AB1	0.853	0.0244	0.109	0.104	6.08	9.54	0.00412	1.61	LV	CELLTYPE	control_PVneg	8	18	Mural
NDUFS2	0.852	0.00178	0.141	0.137	6.52	22.8	3.8e-05	2.75	LV	CELLTYPE	control_PVneg	8	18	Mural
ATRAID	0.851	0.0335	0.0283	0.024	4.22	8.43	0.00661	1.48	LV	CELLTYPE	control_PVneg	8	18	Mural
DPM2	0.851	0.0183	0.0195	0.0129	3.67	10.6	0.00265	1.74	LV	CELLTYPE	control_PVneg	8	18	Mural
ABT1	0.85	0.0147	0.0154	0.0123	3.35	11.4	0.00191	1.83	LV	CELLTYPE	control_PVneg	8	18	Mural
SNHG25	0.85	0.0204	0.0878	0.0771	5.89	10.2	0.00311	1.69	LV	CELLTYPE	control_PVneg	8	18	Mural
SPCS1	0.849	0.0124	0.0588	0.0474	5.24	12.1	0.00145	1.91	LV	CELLTYPE	control_PVneg	8	18	Mural
WDR46	0.849	0.0136	0.0202	0.0269	3.75	11.7	0.00169	1.87	LV	CELLTYPE	control_PVneg	8	18	Mural
GSTK1	0.848	0.00445	0.142	0.122	6.57	17.2	0.000232	2.35	LV	CELLTYPE	control_PVneg	8	18	Mural
KLHDC8B	0.848	0.00464	0.0758	0.0575	5.62	16.9	0.000249	2.33	LV	CELLTYPE	control_PVneg	8	18	Mural
RCC1	0.848	0.0173	0.0813	0.0657	5.65	10.8	0.00243	1.76	LV	CELLTYPE	control_PVneg	8	18	Mural
TSPAN18	0.848	0.039	0.014	0.0114	3.27	7.91	0.00829	1.41	LV	CELLTYPE	control_PVneg	8	18	Mural
B4GALNT1	0.847	0.0161	0.013	0.0115	3.15	11.1	0.00218	1.79	LV	CELLTYPE	control_PVneg	8	18	Mural
CTSA	0.847	0.0163	0.0319	0.0402	4.45	11.1	0.00222	1.79	LV	CELLTYPE	control_PVneg	8	18	Mural
LRCH4	0.847	0.00698	0.0418	0.0464	4.85	15	0.000503	2.16	LV	CELLTYPE	control_PVneg	8	18	Mural
MRPL32	0.847	0.00342	0.0633	0.0604	5.32	18.8	0.000132	2.47	LV	CELLTYPE	control_PVneg	8	18	Mural
DDOST	0.846	0.01	0.0401	0.0288	4.74	13.1	0.001	2	LV	CELLTYPE	control_PVneg	8	18	Mural
RPL28	0.846	0.019	0.0926	0.0879	5.92	10.5	0.00279	1.72	LV	CELLTYPE	control_PVneg	8	18	Mural
ARFIP2	0.845	0.00832	0.0212	0.0194	3.82	14	0.000711	2.08	LV	CELLTYPE	control_PVneg	8	18	Mural
CYB5R3	0.845	0.00358	0.0949	0.119	6.04	18.4	0.00015	2.45	LV	CELLTYPE	control_PVneg	8	18	Mural
AURKAIP1	0.844	0.00446	0.0473	0.0381	4.96	17.1	0.000235	2.35	LV	CELLTYPE	control_PVneg	8	18	Mural
EIF1	0.844	0.0161	0.293	0.265	7.6	11.1	0.00218	1.79	LV	CELLTYPE	control_PVneg	8	18	Mural
RPS13	0.844	0.0307	0.0603	0.0566	5.36	8.72	0.00582	1.51	LV	CELLTYPE	control_PVneg	8	18	Mural
EIF1B	0.843	0.00492	0.0944	0.087	5.99	16.7	0.000273	2.31	LV	CELLTYPE	control_PVneg	8	18	Mural
RPL32	0.843	0.0213	0.0751	0.0836	5.64	10	0.00335	1.67	LV	CELLTYPE	control_PVneg	8	18	Mural
TMEM120A	0.843	0.00366	0.0617	0.0566	5.34	18.2	0.000161	2.44	LV	CELLTYPE	control_PVneg	8	18	Mural
DCC	0.842	0.0234	0.0168	0.0184	3.58	9.69	0.00387	1.63	LV	CELLTYPE	control_PVneg	8	18	Mural
RPL19	0.84	0.0233	0.0961	0.101	6	9.72	0.00382	1.63	LV	CELLTYPE	control_PVneg	8	18	Mural
WDR54	0.84	0.0373	0.0147	0.0103	3.34	8.07	0.00774	1.43	LV	CELLTYPE	control_PVneg	8	18	Mural
ATF6B	0.839	0.00118	0.0934	0.0977	6.01	25.5	1.67e-05	2.93	LV	CELLTYPE	control_PVneg	8	18	Mural
SLC25A3	0.839	0.00614	0.159	0.142	6.66	15.6	0.000404	2.21	LV	CELLTYPE	control_PVneg	8	18	Mural
SORCS1	0.838	0.0342	0.0213	0.0199	3.93	8.35	0.00683	1.47	LV	CELLTYPE	control_PVneg	8	18	Mural
CHCHD10	0.837	0.0091	0.146	0.129	6.63	13.6	0.000833	2.04	LV	CELLTYPE	control_PVneg	8	18	Mural
MRPL41	0.837	0.0247	0.0447	0.0483	4.97	9.5	0.00418	1.61	LV	CELLTYPE	control_PVneg	8	18	Mural
RBM3	0.837	0.00787	0.113	0.119	6.24	14.3	0.00064	2.1	LV	CELLTYPE	control_PVneg	8	18	Mural
COASY	0.836	0.00647	0.0192	0.0191	3.71	15.3	0.000444	2.19	LV	CELLTYPE	control_PVneg	8	18	Mural
ECE1	0.835	0.0434	0.225	0.244	7.28	7.55	0.00973	1.36	LV	CELLTYPE	control_PVneg	8	18	Mural
IK	0.833	0.00384	0.0252	0.0248	4.06	17.9	0.00018	2.42	LV	CELLTYPE	control_PVneg	8	18	Mural
ECM1	0.832	0.00254	0.0525	0.0558	5.15	20.5	7.59e-05	2.6	LV	CELLTYPE	control_PVneg	8	18	Mural
HOOK2	0.831	0.00358	0.122	0.12	6.38	18.5	0.00015	2.45	LV	CELLTYPE	control_PVneg	8	18	Mural
SSNA1	0.83	0.00921	0.0396	0.0279	4.66	13.5	0.000856	2.04	LV	CELLTYPE	control_PVneg	8	18	Mural
CDC42EP1	0.829	0.00597	0.0424	0.039	4.73	15.7	0.000387	2.22	LV	CELLTYPE	control_PVneg	8	18	Mural
HOXB2	0.829	0.0194	0.0408	0.0279	4.74	10.4	0.0029	1.71	LV	CELLTYPE	control_PVneg	8	18	Mural
MRPL36	0.829	0.0285	0.0134	0.0121	3.18	8.98	0.00523	1.55	LV	CELLTYPE	control_PVneg	8	18	Mural
NDUFB2	0.829	0.0123	0.0755	0.0745	5.76	12.2	0.00143	1.91	LV	CELLTYPE	control_PVneg	8	18	Mural
RTL8A	0.828	0.028	0.0279	0.0258	4.25	9.04	0.00508	1.55	LV	CELLTYPE	control_PVneg	8	18	Mural
SNRPB2	0.828	0.00779	0.0484	0.0374	4.95	14.4	0.000619	2.11	LV	CELLTYPE	control_PVneg	8	18	Mural
UQCRC1	0.828	0.00246	0.0558	0.0584	5.24	20.7	7.15e-05	2.61	LV	CELLTYPE	control_PVneg	8	18	Mural
NPEPL1	0.827	0.00493	0.0273	0.0258	4.19	16.7	0.000275	2.31	LV	CELLTYPE	control_PVneg	8	18	Mural
DPP7	0.825	0.00262	0.0504	0.0617	5.11	20.3	8.09e-05	2.58	LV	CELLTYPE	control_PVneg	8	18	Mural
CDK5RAP3	0.824	0.00787	0.0564	0.0785	5.42	14.3	0.000642	2.1	LV	CELLTYPE	control_PVneg	8	18	Mural
MYBBP1A	0.824	0.0131	0.0171	0.019	3.51	11.9	0.00157	1.88	LV	CELLTYPE	control_PVneg	8	18	Mural
SCNM1	0.824	0.000641	0.0534	0.0445	5.11	29.3	5.86e-06	3.19	LV	CELLTYPE	control_PVneg	8	18	Mural
TPGS1	0.823	0.0042	0.0201	0.0194	3.74	17.5	0.000208	2.38	LV	CELLTYPE	control_PVneg	8	18	Mural
FBXW5	0.822	0.00146	0.0595	0.0562	5.3	23.8	2.75e-05	2.84	LV	CELLTYPE	control_PVneg	8	18	Mural
GRAMD1B	0.821	0.0288	0.0202	0.0207	3.75	8.93	0.00532	1.54	LV	CELLTYPE	control_PVneg	8	18	Mural
ATP6V0B	0.818	0.0373	0.0373	0.032	4.61	8.06	0.00777	1.43	LV	CELLTYPE	control_PVneg	8	18	Mural
CD38	0.818	0.00631	0.594	0.445	8.45	15.4	0.000422	2.2	LV	CELLTYPE	control_PVneg	8	18	Mural
METTL26	0.817	0.0342	0.0246	0.0246	4.13	8.35	0.00684	1.47	LV	CELLTYPE	control_PVneg	8	18	Mural
TINAGL1	0.817	0.00149	0.297	0.288	7.62	23.7	2.89e-05	2.83	LV	CELLTYPE	control_PVneg	8	18	Mural
AC025165.2	0.816	0.0404	0.0511	0.0523	5.05	7.8	0.00873	1.39	LV	CELLTYPE	control_PVneg	8	18	Mural
DAXX	0.816	0.0415	0.0109	0.0166	2.86	7.69	0.00913	1.38	LV	CELLTYPE	control_PVneg	8	18	Mural
PCBP1	0.816	0.0371	0.0372	0.0381	4.62	8.09	0.00766	1.43	LV	CELLTYPE	control_PVneg	8	18	Mural
RNF126	0.815	0.00363	0.0399	0.0344	4.71	18.3	0.000157	2.44	LV	CELLTYPE	control_PVneg	8	18	Mural
MRPS21	0.814	0.00178	0.0964	0.0813	5.95	22.8	3.77e-05	2.75	LV	CELLTYPE	control_PVneg	8	18	Mural
IDH2	0.813	0.00236	0.0498	0.0464	5.05	21.1	6.45e-05	2.63	LV	CELLTYPE	control_PVneg	8	18	Mural
PRMT1	0.813	0.0103	0.0556	0.0556	5.17	13	0.00105	1.99	LV	CELLTYPE	control_PVneg	8	18	Mural
PXN-AS1	0.813	0.0104	0.0151	0.0135	3.32	12.9	0.00106	1.98	LV	CELLTYPE	control_PVneg	8	18	Mural
SCAMP3	0.813	0.00165	0.0582	0.0527	5.27	23.1	3.4e-05	2.78	LV	CELLTYPE	control_PVneg	8	18	Mural
ARL6IP4	0.812	0.00123	0.13	0.111	6.41	25.1	1.9e-05	2.91	LV	CELLTYPE	control_PVneg	8	18	Mural
MCRS1	0.811	0.00178	0.0304	0.0311	4.3	22.7	3.91e-05	2.75	LV	CELLTYPE	control_PVneg	8	18	Mural
MGP	0.811	0.0485	0.276	0.212	7.46	7.17	0.0115	1.31	LV	CELLTYPE	control_PVneg	8	18	Mural
RIC8A	0.811	0.0223	0.0178	0.019	3.56	9.86	0.0036	1.65	LV	CELLTYPE	control_PVneg	8	18	Mural
DIO2-AS1	0.81	0.0133	0.0182	0.0156	3.59	11.9	0.00162	1.88	LV	CELLTYPE	control_PVneg	8	18	Mural
EIF3G	0.81	0.00824	0.0226	0.0274	3.87	14.1	0.0007	2.08	LV	CELLTYPE	control_PVneg	8	18	Mural
M6PR	0.809	0.00137	0.0695	0.058	5.49	24.2	2.48e-05	2.86	LV	CELLTYPE	control_PVneg	8	18	Mural
ARMCX1	0.808	0.0363	0.0185	0.0163	3.62	8.15	0.00747	1.44	LV	CELLTYPE	control_PVneg	8	18	Mural
C6orf47	0.808	0.0221	0.0136	0.0106	3.16	9.89	0.00355	1.65	LV	CELLTYPE	control_PVneg	8	18	Mural
ELOF1	0.808	0.0293	0.0205	0.0172	3.81	8.89	0.00543	1.53	LV	CELLTYPE	control_PVneg	8	18	Mural
OCEL1	0.808	0.0287	0.0207	0.0191	3.77	8.95	0.00529	1.54	LV	CELLTYPE	control_PVneg	8	18	Mural
POLD2	0.808	0.018	0.0363	0.0364	4.59	10.7	0.00258	1.74	LV	CELLTYPE	control_PVneg	8	18	Mural
FARSA	0.807	0.0158	0.0277	0.0282	4.17	11.2	0.00212	1.8	LV	CELLTYPE	control_PVneg	8	18	Mural
SVBP	0.807	0.0267	0.0158	0.011	3.34	9.23	0.0047	1.57	LV	CELLTYPE	control_PVneg	8	18	Mural
ENPEP	0.806	0.0349	0.546	0.611	8.54	8.27	0.00707	1.46	LV	CELLTYPE	control_PVneg	8	18	Mural
GLUL	0.806	0.0217	0.036	0.0373	4.58	9.97	0.00344	1.66	LV	CELLTYPE	control_PVneg	8	18	Mural
PIP4P1	0.806	0.0113	0.0234	0.0244	4.02	12.6	0.00123	1.95	LV	CELLTYPE	control_PVneg	8	18	Mural
SEC61G	0.806	0.0123	0.0198	0.0253	3.77	12.1	0.00144	1.91	LV	CELLTYPE	control_PVneg	8	18	Mural
KAT5	0.805	0.00367	0.0476	0.0469	5.01	18.2	0.000162	2.44	LV	CELLTYPE	control_PVneg	8	18	Mural
SHKBP1	0.805	0.0145	0.0149	0.0162	3.33	11.5	0.00188	1.84	LV	CELLTYPE	control_PVneg	8	18	Mural
UQCRFS1	0.805	0.00206	0.089	0.0757	5.79	21.8	5.09e-05	2.69	LV	CELLTYPE	control_PVneg	8	18	Mural
EMG1-1	0.804	0.0248	0.0309	0.0273	4.42	9.49	0.0042	1.61	LV	CELLTYPE	control_PVneg	8	18	Mural
FABP5	0.803	0.032	0.149	0.152	6.64	8.59	0.00616	1.49	LV	CELLTYPE	control_PVneg	8	18	Mural
HLA-A	0.803	0.048	0.119	0.109	6.32	7.22	0.0113	1.32	LV	CELLTYPE	control_PVneg	8	18	Mural
NDUFC1	0.802	0.0208	0.0325	0.0407	4.53	10.1	0.00324	1.68	LV	CELLTYPE	control_PVneg	8	18	Mural
NDUFV1	0.802	0.00362	0.116	0.098	6.26	18.4	0.000155	2.44	LV	CELLTYPE	control_PVneg	8	18	Mural
PIH1D1	0.801	0.00108	0.0659	0.0561	5.41	26.2	1.39e-05	2.97	LV	CELLTYPE	control_PVneg	8	18	Mural
PPP1CA	0.801	0.0233	0.0307	0.0264	4.35	9.71	0.00383	1.63	LV	CELLTYPE	control_PVneg	8	18	Mural
MRPS36	0.8	0.00435	0.0489	0.0402	5.01	17.2	0.000226	2.36	LV	CELLTYPE	control_PVneg	8	18	Mural
RFXANK	0.8	0.00996	0.0156	0.0126	3.37	13.1	0.000985	2	LV	CELLTYPE	control_PVneg	8	18	Mural
POLR2J	0.799	0.0269	0.0181	0.0177	3.63	9.19	0.00477	1.57	LV	CELLTYPE	control_PVneg	8	18	Mural
EIF4A2	0.798	0.0022	0.161	0.176	6.77	21.4	5.73e-05	2.66	LV	CELLTYPE	control_PVneg	8	18	Mural
NDUFS6	0.798	0.00266	0.0593	0.0614	5.28	20.2	8.41e-05	2.57	LV	CELLTYPE	control_PVneg	8	18	Mural
RPL11	0.798	0.00974	0.159	0.151	6.73	13.2	0.000946	2.01	LV	CELLTYPE	control_PVneg	8	18	Mural
UTP3	0.798	0.0109	0.016	0.0129	3.36	12.7	0.00116	1.96	LV	CELLTYPE	control_PVneg	8	18	Mural
KIF22	0.797	0.0324	0.0233	0.0211	4.03	8.55	0.00627	1.49	LV	CELLTYPE	control_PVneg	8	18	Mural
NCBP2-AS2	0.797	0.00535	0.0224	0.0196	3.86	16.2	0.000328	2.27	LV	CELLTYPE	control_PVneg	8	18	Mural
BRIX1	0.796	0.0135	0.0334	0.0313	4.51	11.8	0.00167	1.87	LV	CELLTYPE	control_PVneg	8	18	Mural
PRDX4	0.796	0.00991	0.0401	0.0366	4.75	13.2	0.000974	2	LV	CELLTYPE	control_PVneg	8	18	Mural
AL118516.1	0.795	0.0426	0.021	0.0162	3.79	7.62	0.00946	1.37	LV	CELLTYPE	control_PVneg	8	18	Mural
LRRC59	0.795	0.0294	0.0157	0.0134	3.29	8.86	0.00549	1.53	LV	CELLTYPE	control_PVneg	8	18	Mural
BCAM	0.793	0.0166	0.161	0.136	6.76	11	0.00228	1.78	LV	CELLTYPE	control_PVneg	8	18	Mural
SPDYE16	0.791	0.038	0.039	0.0421	4.86	7.99	0.00801	1.42	LV	CELLTYPE	control_PVneg	8	18	Mural
HSBP1	0.79	0.0128	0.0361	0.04	4.64	12	0.00153	1.89	LV	CELLTYPE	control_PVneg	8	18	Mural
EIF1AX	0.788	0.00415	0.0924	0.0849	5.92	17.5	0.000204	2.38	LV	CELLTYPE	control_PVneg	8	18	Mural
TBRG1	0.788	0.00548	0.145	0.153	6.68	16	0.000341	2.26	LV	CELLTYPE	control_PVneg	8	18	Mural
KAZN	0.787	0.00977	0.0776	0.087	5.78	13.2	0.000953	2.01	LV	CELLTYPE	control_PVneg	8	18	Mural
OXA1L	0.787	0.0134	0.0332	0.0364	4.54	11.8	0.00163	1.87	LV	CELLTYPE	control_PVneg	8	18	Mural
AP001160.1	0.786	0.0249	0.0189	0.014	3.65	9.48	0.00423	1.6	LV	CELLTYPE	control_PVneg	8	18	Mural
SRSF2	0.786	0.0106	0.255	0.245	7.48	12.8	0.0011	1.98	LV	CELLTYPE	control_PVneg	8	18	Mural
AC006504.5	0.785	0.0156	0.0421	0.0391	4.8	11.2	0.00207	1.81	LV	CELLTYPE	control_PVneg	8	18	Mural
ATF4	0.785	0.000859	0.0787	0.0893	5.69	27.5	9.68e-06	3.07	LV	CELLTYPE	control_PVneg	8	18	Mural
LINC02240	0.785	0.0464	0.0141	0.0131	3.35	7.33	0.0108	1.33	LV	CELLTYPE	control_PVneg	8	18	Mural
NT5DC2	0.785	0.00435	0.0577	0.0586	5.15	17.2	0.000225	2.36	LV	CELLTYPE	control_PVneg	8	18	Mural
NUCB1	0.785	0.00348	0.048	0.0497	5.04	18.6	0.000141	2.46	LV	CELLTYPE	control_PVneg	8	18	Mural
CHRD	0.784	0.00849	0.0703	0.0766	5.58	13.9	0.000746	2.07	LV	CELLTYPE	control_PVneg	8	18	Mural
ACOT2	0.783	0.0353	0.0162	0.0128	3.45	8.23	0.00721	1.45	LV	CELLTYPE	control_PVneg	8	18	Mural
SRSF3	0.783	0.0217	0.171	0.189	6.96	9.97	0.00345	1.66	LV	CELLTYPE	control_PVneg	8	18	Mural
SHMT2	0.782	0.0253	0.0157	0.0183	3.4	9.42	0.00433	1.6	LV	CELLTYPE	control_PVneg	8	18	Mural
EHD2	0.781	0.0044	0.0977	0.103	6.04	17.2	0.000229	2.36	LV	CELLTYPE	control_PVneg	8	18	Mural
FLYWCH2	0.781	0.0102	0.0461	0.0387	4.91	13	0.00103	1.99	LV	CELLTYPE	control_PVneg	8	18	Mural
STOML2	0.781	0.0208	0.0197	0.0177	3.71	10.1	0.00324	1.68	LV	CELLTYPE	control_PVneg	8	18	Mural
MYDGF	0.78	0.01	0.071	0.0601	5.51	13.1	0.001	2	LV	CELLTYPE	control_PVneg	8	18	Mural
NDUFB4	0.78	0.0333	0.0606	0.053	5.41	8.45	0.00655	1.48	LV	CELLTYPE	control_PVneg	8	18	Mural
NDUFB10	0.779	0.042	0.0455	0.0399	4.96	7.66	0.00926	1.38	LV	CELLTYPE	control_PVneg	8	18	Mural
CBX3	0.778	0.000516	0.0688	0.0682	5.46	31.4	3.39e-06	3.29	LV	CELLTYPE	control_PVneg	8	18	Mural
CLTB	0.777	0.0106	0.0734	0.0657	5.58	12.8	0.00111	1.97	LV	CELLTYPE	control_PVneg	8	18	Mural
DXO	0.777	0.0259	0.0171	0.0193	3.63	9.34	0.00447	1.59	LV	CELLTYPE	control_PVneg	8	18	Mural
TUBA1A	0.777	0.0248	0.15	0.126	6.51	9.5	0.0042	1.61	LV	CELLTYPE	control_PVneg	8	18	Mural
ILF2	0.775	0.0165	0.0354	0.038	4.57	11	0.00225	1.78	LV	CELLTYPE	control_PVneg	8	18	Mural
SLC41A1	0.775	0.00976	0.0206	0.0232	3.83	13.2	0.000948	2.01	LV	CELLTYPE	control_PVneg	8	18	Mural
SNU13	0.775	0.0109	0.0609	0.0539	5.32	12.7	0.00116	1.96	LV	CELLTYPE	control_PVneg	8	18	Mural
FURIN	0.774	0.0364	0.0112	0.015	2.89	8.14	0.00749	1.44	LV	CELLTYPE	control_PVneg	8	18	Mural
CHMP2A	0.773	0.0244	0.0296	0.0283	4.27	9.54	0.00412	1.61	LV	CELLTYPE	control_PVneg	8	18	Mural
CTSL	0.773	0.00133	0.098	0.0897	5.94	24.5	2.28e-05	2.87	LV	CELLTYPE	control_PVneg	8	18	Mural
CWC25	0.773	0.00178	0.0838	0.098	5.82	22.8	3.77e-05	2.75	LV	CELLTYPE	control_PVneg	8	18	Mural
RANGRF	0.773	0.0144	0.0239	0.0214	4.04	11.5	0.00185	1.84	LV	CELLTYPE	control_PVneg	8	18	Mural
IKBIP	0.771	0.00554	0.0382	0.0381	4.64	16	0.000348	2.26	LV	CELLTYPE	control_PVneg	8	18	Mural
EMC7	0.77	0.0142	0.04	0.0356	4.74	11.6	0.00179	1.85	LV	CELLTYPE	control_PVneg	8	18	Mural
SPON2	0.769	0.0389	0.0161	0.0133	3.44	7.92	0.00826	1.41	LV	CELLTYPE	control_PVneg	8	18	Mural
GSS	0.768	0.0198	0.0277	0.0277	4.21	10.3	0.00299	1.7	LV	CELLTYPE	control_PVneg	8	18	Mural
RPS3	0.768	0.0229	0.0918	0.0809	5.89	9.78	0.00372	1.64	LV	CELLTYPE	control_PVneg	8	18	Mural
TUSC2	0.768	0.0284	0.0151	0.0171	3.39	8.99	0.0052	1.55	LV	CELLTYPE	control_PVneg	8	18	Mural
COLEC11	0.767	0.0484	0.026	0.0307	4.11	7.18	0.0115	1.31	LV	CELLTYPE	control_PVneg	8	18	Mural
RPL36	0.767	0.0414	0.0551	0.0745	5.29	7.71	0.00909	1.38	LV	CELLTYPE	control_PVneg	8	18	Mural
MYL9	0.766	0.0106	0.512	0.478	8.4	12.8	0.00111	1.98	LV	CELLTYPE	control_PVneg	8	18	Mural
SLC39A13	0.764	0.0118	0.0308	0.0296	4.34	12.3	0.00134	1.93	LV	CELLTYPE	control_PVneg	8	18	Mural
USP5	0.762	0.0105	0.0172	0.0183	3.53	12.9	0.00108	1.98	LV	CELLTYPE	control_PVneg	8	18	Mural
WDR74	0.762	0.0262	0.0186	0.0207	3.66	9.3	0.00455	1.58	LV	CELLTYPE	control_PVneg	8	18	Mural
DAD1	0.76	0.0154	0.0571	0.0519	5.23	11.2	0.00205	1.81	LV	CELLTYPE	control_PVneg	8	18	Mural
MRPL21	0.759	0.0199	0.0157	0.0203	3.5	10.3	0.00301	1.7	LV	CELLTYPE	control_PVneg	8	18	Mural
MRPS34	0.758	0.0119	0.0326	0.029	4.41	12.3	0.00135	1.93	LV	CELLTYPE	control_PVneg	8	18	Mural
SPSB3	0.758	0.00197	0.144	0.132	6.59	22	4.75e-05	2.71	LV	CELLTYPE	control_PVneg	8	18	Mural
COA6	0.757	0.0209	0.016	0.011	3.4	10.1	0.00327	1.68	LV	CELLTYPE	control_PVneg	8	18	Mural
PFKM	0.757	0.00474	0.0419	0.0448	4.81	16.8	0.000259	2.32	LV	CELLTYPE	control_PVneg	8	18	Mural
PSMB1	0.757	0.00645	0.084	0.0943	5.82	15.3	0.000443	2.19	LV	CELLTYPE	control_PVneg	8	18	Mural
MROH8	0.755	0.00832	0.0138	0.0109	3.22	14	0.000711	2.08	LV	CELLTYPE	control_PVneg	8	18	Mural
PRKAR1A	0.755	0.021	0.192	0.229	7.08	10.1	0.00331	1.68	LV	CELLTYPE	control_PVneg	8	18	Mural
AL138828.1	0.754	0.0368	1.51	1.32	10	8.11	0.00759	1.43	LV	CELLTYPE	control_PVneg	8	18	Mural
NDUFAB1	0.754	0.0134	0.0574	0.0576	5.31	11.8	0.00165	1.87	LV	CELLTYPE	control_PVneg	8	18	Mural
VSIG2	0.754	0.0271	0.0168	0.0171	3.56	9.15	0.00484	1.57	LV	CELLTYPE	control_PVneg	8	18	Mural
CCDC26	0.753	0.0403	0.0196	0.0196	3.8	7.81	0.00869	1.39	LV	CELLTYPE	control_PVneg	8	18	Mural
ABCF3	0.752	0.0144	0.0152	0.0221	3.44	11.5	0.00186	1.84	LV	CELLTYPE	control_PVneg	8	18	Mural
ANAPC1	0.752	0.025	0.189	0.208	7.13	9.47	0.00425	1.6	LV	CELLTYPE	control_PVneg	8	18	Mural
CDON	0.752	0.0424	0.117	0.111	6.18	7.64	0.00938	1.37	LV	CELLTYPE	control_PVneg	8	18	Mural
CKB	0.752	0.048	0.0474	0.0348	4.92	7.21	0.0114	1.32	LV	CELLTYPE	control_PVneg	8	18	Mural
FAM189B	0.752	0.0339	0.0134	0.00954	3.17	8.39	0.00673	1.47	LV	CELLTYPE	control_PVneg	8	18	Mural
PPP4C	0.752	0.00666	0.0438	0.0533	4.93	15.1	0.00047	2.18	LV	CELLTYPE	control_PVneg	8	18	Mural
TLNRD1	0.752	0.0387	0.0146	0.0148	3.26	7.94	0.0082	1.41	LV	CELLTYPE	control_PVneg	8	18	Mural
UXT	0.752	0.0327	0.0248	0.0245	4.08	8.52	0.00636	1.49	LV	CELLTYPE	control_PVneg	8	18	Mural
PANK4	0.75	0.0288	0.0126	0.017	3.17	8.93	0.00532	1.54	LV	CELLTYPE	control_PVneg	8	18	Mural
STX10	0.75	0.0109	0.0198	0.0186	3.78	12.7	0.00115	1.96	LV	CELLTYPE	control_PVneg	8	18	Mural
TCIRG1	0.75	0.0177	0.0296	0.0265	4.29	10.7	0.00252	1.75	LV	CELLTYPE	control_PVneg	8	18	Mural
GRINA	0.749	0.00973	0.0334	0.0354	4.49	13.2	0.000944	2.01	LV	CELLTYPE	control_PVneg	8	18	Mural
IKBKG	0.749	0.00519	0.0204	0.0219	3.77	16.4	0.000299	2.28	LV	CELLTYPE	control_PVneg	8	18	Mural
NEURL2	0.749	0.0422	0.013	0.00856	3.13	7.65	0.00933	1.37	LV	CELLTYPE	control_PVneg	8	18	Mural
PFDN2	0.748	0.0111	0.0426	0.0396	4.8	12.7	0.00118	1.96	LV	CELLTYPE	control_PVneg	8	18	Mural
GNB2	0.747	0.0175	0.0369	0.0381	4.59	10.8	0.00249	1.76	LV	CELLTYPE	control_PVneg	8	18	Mural
MAP7D1	0.747	0.0084	0.0511	0.0481	5.02	13.9	0.00073	2.08	LV	CELLTYPE	control_PVneg	8	18	Mural
NEURL1	0.746	0.0164	0.0484	0.0318	4.88	11	0.00223	1.79	LV	CELLTYPE	control_PVneg	8	18	Mural
STX4	0.745	0.00356	0.023	0.0259	3.97	18.5	0.000145	2.45	LV	CELLTYPE	control_PVneg	8	18	Mural
MRPL15	0.744	0.0134	0.0353	0.0261	4.46	11.8	0.00164	1.87	LV	CELLTYPE	control_PVneg	8	18	Mural
RNF167	0.744	0.0217	0.0225	0.0225	3.98	9.97	0.00345	1.66	LV	CELLTYPE	control_PVneg	8	18	Mural
SYDE1	0.744	0.00849	0.0282	0.041	4.23	13.9	0.000749	2.07	LV	CELLTYPE	control_PVneg	8	18	Mural
TMEM199	0.743	0.00753	0.0243	0.0217	4.01	14.6	0.000572	2.12	LV	CELLTYPE	control_PVneg	8	18	Mural
ATAD3A	0.742	0.0318	0.0181	0.0227	3.64	8.62	0.0061	1.5	LV	CELLTYPE	control_PVneg	8	18	Mural
CHCHD1	0.742	0.0441	0.0191	0.0184	3.62	7.5	0.00997	1.36	LV	CELLTYPE	control_PVneg	8	18	Mural
TBCB	0.742	0.0112	0.0376	0.0378	4.69	12.6	0.00122	1.95	LV	CELLTYPE	control_PVneg	8	18	Mural
ZNF428	0.742	0.00347	0.0459	0.0391	4.89	18.8	0.000136	2.46	LV	CELLTYPE	control_PVneg	8	18	Mural
AC107068.2	0.741	0.0142	0.0539	0.0422	5.12	11.6	0.00179	1.85	LV	CELLTYPE	control_PVneg	8	18	Mural
CWC15	0.741	0.00179	0.048	0.0448	5	22.6	3.96e-05	2.75	LV	CELLTYPE	control_PVneg	8	18	Mural
MFSD10	0.741	0.00435	0.0662	0.0617	5.41	17.2	0.000225	2.36	LV	CELLTYPE	control_PVneg	8	18	Mural
OS9	0.741	0.0143	0.0969	0.0886	5.99	11.6	0.00182	1.85	LV	CELLTYPE	control_PVneg	8	18	Mural
C1orf35	0.74	0.01	0.0218	0.0253	3.93	13.1	0.001	2	LV	CELLTYPE	control_PVneg	8	18	Mural
MFSD4A	0.74	0.0479	0.0204	0.0154	3.77	7.22	0.0113	1.32	LV	CELLTYPE	control_PVneg	8	18	Mural
PGM1	0.74	0.0125	0.0222	0.0225	3.91	12.1	0.00148	1.9	LV	CELLTYPE	control_PVneg	8	18	Mural
SNAPIN	0.74	0.0288	0.0207	0.0189	3.85	8.94	0.0053	1.54	LV	CELLTYPE	control_PVneg	8	18	Mural
MAGEF1	0.739	0.0374	0.0214	0.017	3.78	8.05	0.0078	1.43	LV	CELLTYPE	control_PVneg	8	18	Mural
PLPPR2	0.739	0.0174	0.0174	0.0189	3.61	10.8	0.00246	1.76	LV	CELLTYPE	control_PVneg	8	18	Mural
PDHB	0.737	0.00363	0.0429	0.044	4.84	18.3	0.000157	2.44	LV	CELLTYPE	control_PVneg	8	18	Mural
SPDYE5	0.737	0.0459	0.106	0.099	6.27	7.36	0.0106	1.34	LV	CELLTYPE	control_PVneg	8	18	Mural
WDR76	0.735	0.0172	0.0185	0.0152	3.62	10.8	0.00243	1.76	LV	CELLTYPE	control_PVneg	8	18	Mural
BCAS4	0.734	0.0442	0.0126	0.0106	3.11	7.49	0.01	1.35	LV	CELLTYPE	control_PVneg	8	18	Mural
COQ10A	0.734	0.0477	0.0217	0.0159	3.91	7.24	0.0112	1.32	LV	CELLTYPE	control_PVneg	8	18	Mural
RSL1D1	0.734	0.0478	0.0356	0.0364	4.5	7.24	0.0112	1.32	LV	CELLTYPE	control_PVneg	8	18	Mural
SLC7A6	0.734	0.0294	0.0553	0.0533	5.18	8.87	0.00547	1.53	LV	CELLTYPE	control_PVneg	8	18	Mural
CHCHD2	0.733	0.0136	0.12	0.115	6.32	11.7	0.00168	1.87	LV	CELLTYPE	control_PVneg	8	18	Mural
COCH	0.732	0.0162	0.0823	0.0738	5.84	11.1	0.0022	1.79	LV	CELLTYPE	control_PVneg	8	18	Mural
TTC7A	0.732	0.0118	0.105	0.0864	5.99	12.3	0.00134	1.93	LV	CELLTYPE	control_PVneg	8	18	Mural
NARS	0.731	0.00167	0.0589	0.0598	5.27	23.1	3.46e-05	2.78	LV	CELLTYPE	control_PVneg	8	18	Mural
UBXN6	0.731	0.0095	0.0151	0.0206	3.39	13.4	0.0009	2.02	LV	CELLTYPE	control_PVneg	8	18	Mural
PRPF31	0.73	0.00779	0.0363	0.0394	4.66	14.4	0.000621	2.11	LV	CELLTYPE	control_PVneg	8	18	Mural
RNH1	0.73	0.0218	0.125	0.115	6.29	9.95	0.00346	1.66	LV	CELLTYPE	control_PVneg	8	18	Mural
AL132671.2	0.729	0.0443	0.173	0.135	6.78	7.48	0.01	1.35	LV	CELLTYPE	control_PVneg	8	18	Mural
TXN	0.728	0.048	0.0248	0.0223	4.08	7.21	0.0113	1.32	LV	CELLTYPE	control_PVneg	8	18	Mural
TMEFF2	0.727	0.0332	0.13	0.102	6.36	8.46	0.00652	1.48	LV	CELLTYPE	control_PVneg	8	18	Mural
AC084033.3	0.726	0.0491	0.0126	0.00827	3.05	7.13	0.0118	1.31	LV	CELLTYPE	control_PVneg	8	18	Mural
GNG5	0.726	0.0101	0.0412	0.0443	4.81	13.1	0.00102	2	LV	CELLTYPE	control_PVneg	8	18	Mural
LRRC39	0.726	0.0256	0.0288	0.0239	4.28	9.37	0.00442	1.59	LV	CELLTYPE	control_PVneg	8	18	Mural
SKIV2L	0.726	0.00921	0.0173	0.0185	3.58	13.5	0.000857	2.04	LV	CELLTYPE	control_PVneg	8	18	Mural
BUD31	0.725	0.0237	0.0171	0.0168	3.52	9.65	0.00394	1.63	LV	CELLTYPE	control_PVneg	8	18	Mural
GCLM	0.725	0.0152	0.0451	0.0323	4.77	11.3	0.00202	1.82	LV	CELLTYPE	control_PVneg	8	18	Mural
MRPL4	0.725	0.00534	0.0399	0.0365	4.71	16.2	0.000325	2.27	LV	CELLTYPE	control_PVneg	8	18	Mural
SKP1	0.725	0.0268	0.13	0.138	6.53	9.2	0.00475	1.57	LV	CELLTYPE	control_PVneg	8	18	Mural
TNFRSF1A	0.725	0.0204	0.0869	0.0962	5.84	10.2	0.00313	1.69	LV	CELLTYPE	control_PVneg	8	18	Mural
AC025043.1	0.724	0.0371	0.04	0.0372	4.87	8.09	0.00767	1.43	LV	CELLTYPE	control_PVneg	8	18	Mural
ANXA2	0.723	0.015	0.116	0.107	6.15	11.3	0.00198	1.82	LV	CELLTYPE	control_PVneg	8	18	Mural
SEC61B	0.722	0.019	0.0703	0.0603	5.53	10.5	0.00281	1.72	LV	CELLTYPE	control_PVneg	8	18	Mural
FKBP8	0.72	0.00822	0.0511	0.0631	5.17	14.1	0.000696	2.09	LV	CELLTYPE	control_PVneg	8	18	Mural
NPRL2	0.72	0.049	0.0161	0.0177	3.5	7.14	0.0117	1.31	LV	CELLTYPE	control_PVneg	8	18	Mural
HAX1	0.719	0.00524	0.0484	0.0402	4.98	16.3	0.000311	2.28	LV	CELLTYPE	control_PVneg	8	18	Mural
PRDX3	0.719	0.0177	0.0408	0.0403	4.75	10.7	0.00253	1.75	LV	CELLTYPE	control_PVneg	8	18	Mural
RARRES1	0.719	0.0379	0.0657	0.0493	5.37	8.01	0.00796	1.42	LV	CELLTYPE	control_PVneg	8	18	Mural
TRPT1	0.719	0.0339	0.0174	0.02	3.62	8.38	0.00675	1.47	LV	CELLTYPE	control_PVneg	8	18	Mural
ESAM	0.718	0.00359	0.102	0.124	6.14	18.4	0.000152	2.45	LV	CELLTYPE	control_PVneg	8	18	Mural
GABARAPL2	0.717	0.0426	0.0484	0.0442	5	7.62	0.00945	1.37	LV	CELLTYPE	control_PVneg	8	18	Mural
LMAN2	0.717	0.0418	0.0339	0.0428	4.51	7.67	0.00922	1.38	LV	CELLTYPE	control_PVneg	8	18	Mural
ZNHIT1	0.717	0.0165	0.0289	0.0247	4.2	11	0.00227	1.78	LV	CELLTYPE	control_PVneg	8	18	Mural
GOT1	0.716	0.00849	0.0608	0.0599	5.39	13.9	0.000745	2.07	LV	CELLTYPE	control_PVneg	8	18	Mural
HMGN3	0.716	0.0118	0.311	0.264	7.67	12.3	0.00133	1.93	LV	CELLTYPE	control_PVneg	8	18	Mural
BAX	0.715	0.0144	0.0432	0.0408	4.89	11.5	0.00186	1.84	LV	CELLTYPE	control_PVneg	8	18	Mural
COPS9	0.714	0.0403	0.02	0.0257	3.79	7.81	0.00867	1.4	LV	CELLTYPE	control_PVneg	8	18	Mural
RUVBL1	0.714	0.0207	0.0834	0.0848	5.82	10.1	0.00322	1.68	LV	CELLTYPE	control_PVneg	8	18	Mural
TSPAN15	0.714	0.0336	0.0802	0.0866	5.67	8.41	0.00667	1.47	LV	CELLTYPE	control_PVneg	8	18	Mural
AC090617.4	0.713	0.0405	0.0542	0.0392	5.09	7.79	0.00876	1.39	LV	CELLTYPE	control_PVneg	8	18	Mural
MAN2B1	0.713	0.0454	0.0314	0.0362	4.5	7.4	0.0104	1.34	LV	CELLTYPE	control_PVneg	8	18	Mural
POLR2C	0.713	0.00922	0.0409	0.0387	4.77	13.5	0.00086	2.04	LV	CELLTYPE	control_PVneg	8	18	Mural
ZNF219	0.713	0.0205	0.0196	0.0152	3.69	10.2	0.00314	1.69	LV	CELLTYPE	control_PVneg	8	18	Mural
KDELR1	0.712	0.0116	0.0351	0.0357	4.52	12.4	0.0013	1.93	LV	CELLTYPE	control_PVneg	8	18	Mural
PSMA4	0.712	0.00953	0.0404	0.0448	4.79	13.4	0.000905	2.02	LV	CELLTYPE	control_PVneg	8	18	Mural
SRSF8	0.712	0.0295	0.0342	0.026	4.52	8.85	0.00552	1.53	LV	CELLTYPE	control_PVneg	8	18	Mural
CCDC137	0.711	0.0202	0.0284	0.0248	4.19	10.3	0.00306	1.7	LV	CELLTYPE	control_PVneg	8	18	Mural
NDRG2	0.711	0.00542	0.265	0.299	7.5	16.1	0.000335	2.27	LV	CELLTYPE	control_PVneg	8	18	Mural
NDUFA12	0.711	0.00756	0.0675	0.0698	5.52	14.6	0.00058	2.12	LV	CELLTYPE	control_PVneg	8	18	Mural
SNHG9	0.711	0.0232	0.0356	0.0329	4.65	9.74	0.00379	1.64	LV	CELLTYPE	control_PVneg	8	18	Mural
ARFRP1	0.71	0.00392	0.0296	0.0307	4.28	17.8	0.000186	2.41	LV	CELLTYPE	control_PVneg	8	18	Mural
ATP5F1A	0.71	0.0372	0.0816	0.106	5.84	8.08	0.00771	1.43	LV	CELLTYPE	control_PVneg	8	18	Mural
LAMTOR1	0.709	0.00863	0.05	0.0463	5.04	13.8	0.000765	2.06	LV	CELLTYPE	control_PVneg	8	18	Mural
AC021088.1	0.708	0.0485	0.0323	0.0328	4.38	7.17	0.0115	1.31	LV	CELLTYPE	control_PVneg	8	18	Mural
AC026202.2	0.706	0.038	0.106	0.0924	6.2	8	0.00799	1.42	LV	CELLTYPE	control_PVneg	8	18	Mural
ARMCX6	0.706	0.0346	0.0154	0.0191	3.35	8.3	0.007	1.46	LV	CELLTYPE	control_PVneg	8	18	Mural
BCAS2	0.706	0.015	0.0351	0.0337	4.54	11.3	0.00197	1.82	LV	CELLTYPE	control_PVneg	8	18	Mural
PRR13	0.706	0.0142	0.0235	0.0258	4	11.6	0.00179	1.85	LV	CELLTYPE	control_PVneg	8	18	Mural
COMTD1	0.705	0.0221	0.0178	0.0172	3.65	9.89	0.00355	1.65	LV	CELLTYPE	control_PVneg	8	18	Mural
KCNJ8	0.705	0.00904	0.368	0.411	7.94	13.6	0.000825	2.04	LV	CELLTYPE	control_PVneg	8	18	Mural
NDUFAF4	0.705	0.00358	0.0768	0.0679	5.63	18.4	0.00015	2.45	LV	CELLTYPE	control_PVneg	8	18	Mural
P3H3	0.704	0.0111	0.016	0.0193	3.47	12.6	0.0012	1.95	LV	CELLTYPE	control_PVneg	8	18	Mural
FDFT1	0.703	0.0207	0.065	0.0503	5.37	10.1	0.00321	1.68	LV	CELLTYPE	control_PVneg	8	18	Mural
DCTN3	0.702	0.0339	0.0211	0.0239	3.84	8.38	0.00676	1.47	LV	CELLTYPE	control_PVneg	8	18	Mural
PHGDH	0.702	0.0268	0.0154	0.0245	3.46	9.22	0.00472	1.57	LV	CELLTYPE	control_PVneg	8	18	Mural
POLR2M	0.701	0.00903	0.0218	0.0272	3.89	13.6	0.000824	2.04	LV	CELLTYPE	control_PVneg	8	18	Mural
SLC2A6	0.701	0.0125	0.0332	0.031	4.45	12.1	0.00147	1.9	LV	CELLTYPE	control_PVneg	8	18	Mural
SF3B2	0.7	0.00269	0.0888	0.0985	5.89	20.2	8.56e-05	2.57	LV	CELLTYPE	control_PVneg	8	18	Mural
AL022238.2	0.699	0.0268	0.0501	0.0427	5.06	9.21	0.00473	1.57	LV	CELLTYPE	control_PVneg	8	18	Mural
CCDC174	0.699	0.00531	0.0461	0.0569	5.02	16.2	0.000319	2.28	LV	CELLTYPE	control_PVneg	8	18	Mural
PPP1R16A	0.699	0.0308	0.0228	0.0226	3.97	8.71	0.00585	1.51	LV	CELLTYPE	control_PVneg	8	18	Mural
RPL22L1	0.699	0.0495	0.0233	0.0166	3.84	7.11	0.0119	1.31	LV	CELLTYPE	control_PVneg	8	18	Mural
VPS28	0.699	0.0052	0.0912	0.0881	5.92	16.4	0.000302	2.28	LV	CELLTYPE	control_PVneg	8	18	Mural
DHRS4L2	0.698	0.0406	0.0331	0.0278	4.4	7.78	0.00881	1.39	LV	CELLTYPE	control_PVneg	8	18	Mural
MRPL2	0.698	0.00983	0.0235	0.0265	4.03	13.2	0.000962	2.01	LV	CELLTYPE	control_PVneg	8	18	Mural
TRIR	0.698	0.00302	0.0793	0.0716	5.69	19.4	0.000108	2.52	LV	CELLTYPE	control_PVneg	8	18	Mural
PSMB5	0.697	0.00534	0.0524	0.0564	5.12	16.2	0.000324	2.27	LV	CELLTYPE	control_PVneg	8	18	Mural
AC006460.1	0.696	0.0427	0.0494	0.039	4.95	7.6	0.00951	1.37	LV	CELLTYPE	control_PVneg	8	18	Mural
CHMP3	0.696	0.00749	0.0178	0.0221	3.61	14.6	0.000566	2.13	LV	CELLTYPE	control_PVneg	8	18	Mural
FAM32A	0.696	0.0251	0.0214	0.0231	3.78	9.45	0.00427	1.6	LV	CELLTYPE	control_PVneg	8	18	Mural
PPIA	0.696	0.00641	0.113	0.14	6.18	15.4	0.000435	2.19	LV	CELLTYPE	control_PVneg	8	18	Mural
SDF4	0.696	0.00982	0.0358	0.0451	4.56	13.2	0.00096	2.01	LV	CELLTYPE	control_PVneg	8	18	Mural
HIGD1B	0.695	0.0146	0.485	0.44	8.34	11.4	0.00189	1.84	LV	CELLTYPE	control_PVneg	8	18	Mural
SCOC	0.695	0.0479	0.0265	0.0262	4.16	7.22	0.0113	1.32	LV	CELLTYPE	control_PVneg	8	18	Mural
CARD19	0.693	0.0295	0.0217	0.0214	3.93	8.85	0.00552	1.53	LV	CELLTYPE	control_PVneg	8	18	Mural
HMCES	0.693	0.00484	0.0534	0.0644	5.2	16.8	0.000266	2.31	LV	CELLTYPE	control_PVneg	8	18	Mural
MLX	0.693	0.00555	0.0607	0.052	5.25	16	0.000349	2.26	LV	CELLTYPE	control_PVneg	8	18	Mural
ZNF90	0.693	0.0217	0.0432	0.0445	4.82	9.97	0.00344	1.66	LV	CELLTYPE	control_PVneg	8	18	Mural
PPP1R18	0.692	0.0284	0.0203	0.0186	3.68	8.99	0.0052	1.55	LV	CELLTYPE	control_PVneg	8	18	Mural
C21orf2	0.691	0.00728	0.0234	0.0254	3.94	14.8	0.00054	2.14	LV	CELLTYPE	control_PVneg	8	18	Mural
FIS1	0.687	0.0318	0.0505	0.0485	5.03	8.62	0.00609	1.5	LV	CELLTYPE	control_PVneg	8	18	Mural
SNRPE	0.687	0.00893	0.0279	0.028	4.2	13.7	0.00081	2.05	LV	CELLTYPE	control_PVneg	8	18	Mural
USE1	0.687	0.0135	0.0365	0.0341	4.63	11.8	0.00167	1.87	LV	CELLTYPE	control_PVneg	8	18	Mural
NRSN2	0.686	0.00925	0.0226	0.0251	3.92	13.5	0.000866	2.03	LV	CELLTYPE	control_PVneg	8	18	Mural
ZYX	0.686	0.00543	0.0624	0.0677	5.38	16.1	0.000336	2.27	LV	CELLTYPE	control_PVneg	8	18	Mural
PMM1	0.684	0.0117	0.0237	0.021	4.01	12.4	0.00132	1.93	LV	CELLTYPE	control_PVneg	8	18	Mural
SNX17	0.684	0.033	0.0245	0.026	4	8.49	0.00643	1.48	LV	CELLTYPE	control_PVneg	8	18	Mural
AP001831.1	0.683	0.0222	0.129	0.111	6.4	9.89	0.00357	1.65	LV	CELLTYPE	control_PVneg	8	18	Mural
NDUFAF8	0.683	0.00996	0.0452	0.0368	4.89	13.1	0.00099	2	LV	CELLTYPE	control_PVneg	8	18	Mural
PDE6C	0.683	0.0438	0.0136	0.00947	3.17	7.53	0.00982	1.36	LV	CELLTYPE	control_PVneg	8	18	Mural
SDR39U1	0.683	0.0438	0.0504	0.0467	5.2	7.53	0.00984	1.36	LV	CELLTYPE	control_PVneg	8	18	Mural
NDUFA2	0.682	0.0425	0.0302	0.0247	4.32	7.62	0.00943	1.37	LV	CELLTYPE	control_PVneg	8	18	Mural
PLPBP	0.681	0.00822	0.0353	0.037	4.6	14.1	0.000697	2.09	LV	CELLTYPE	control_PVneg	8	18	Mural
PMPCA	0.681	0.0126	0.0302	0.0391	4.42	12.1	0.00149	1.9	LV	CELLTYPE	control_PVneg	8	18	Mural
GALK1	0.68	0.0457	0.0134	0.0142	3.16	7.38	0.0105	1.34	LV	CELLTYPE	control_PVneg	8	18	Mural
RHBDD2	0.68	0.00573	0.0399	0.0464	4.77	15.8	0.000369	2.24	LV	CELLTYPE	control_PVneg	8	18	Mural
WDR18	0.68	0.021	0.0141	0.0136	3.24	10.1	0.00331	1.68	LV	CELLTYPE	control_PVneg	8	18	Mural
SNRPG	0.679	0.00954	0.0528	0.0559	5.18	13.4	0.000907	2.02	LV	CELLTYPE	control_PVneg	8	18	Mural
TIMM17B	0.679	0.0268	0.0177	0.0164	3.62	9.2	0.00476	1.57	LV	CELLTYPE	control_PVneg	8	18	Mural
EML3	0.678	0.0293	0.024	0.0361	4.1	8.88	0.00545	1.53	LV	CELLTYPE	control_PVneg	8	18	Mural
LSM4	0.678	0.0276	0.0249	0.0232	4.04	9.09	0.00499	1.56	LV	CELLTYPE	control_PVneg	8	18	Mural
SF3A2	0.678	0.0104	0.027	0.0271	4.19	12.9	0.00106	1.98	LV	CELLTYPE	control_PVneg	8	18	Mural
SLC16A1	0.678	0.0467	0.0173	0.0194	3.6	7.31	0.0109	1.33	LV	CELLTYPE	control_PVneg	8	18	Mural
C8orf33	0.677	0.0293	0.0414	0.0349	4.67	8.88	0.00545	1.53	LV	CELLTYPE	control_PVneg	8	18	Mural
CBX6	0.677	0.00573	0.0547	0.0594	5.19	15.8	0.000367	2.24	LV	CELLTYPE	control_PVneg	8	18	Mural
LSM5	0.677	0.00699	0.0439	0.0352	4.83	14.9	0.000509	2.16	LV	CELLTYPE	control_PVneg	8	18	Mural
PHF5A	0.677	0.0112	0.0174	0.0181	3.55	12.6	0.00122	1.95	LV	CELLTYPE	control_PVneg	8	18	Mural
PHACTR1	0.675	0.0415	0.0595	0.054	5.34	7.7	0.00913	1.38	LV	CELLTYPE	control_PVneg	8	18	Mural
POLDIP2	0.675	0.00827	0.0389	0.0363	4.66	14	0.000704	2.08	LV	CELLTYPE	control_PVneg	8	18	Mural
TXN2	0.675	0.00883	0.0293	0.0272	4.28	13.7	0.000792	2.05	LV	CELLTYPE	control_PVneg	8	18	Mural
EIF3K	0.674	0.00638	0.11	0.137	6.26	15.4	0.000431	2.2	LV	CELLTYPE	control_PVneg	8	18	Mural
URM1	0.674	0.00769	0.0545	0.0546	5.22	14.5	0.000601	2.11	LV	CELLTYPE	control_PVneg	8	18	Mural
AC034114.2	0.672	0.0324	0.0151	0.0167	3.43	8.56	0.00626	1.49	LV	CELLTYPE	control_PVneg	8	18	Mural
TAF7	0.672	0.0115	0.0822	0.0791	5.7	12.4	0.00128	1.94	LV	CELLTYPE	control_PVneg	8	18	Mural
BCL10	0.671	0.0415	0.0175	0.015	3.51	7.7	0.00912	1.38	LV	CELLTYPE	control_PVneg	8	18	Mural
AC017083.3	0.67	0.0356	0.0309	0.0244	4.3	8.21	0.00729	1.45	LV	CELLTYPE	control_PVneg	8	18	Mural
APOO	0.67	0.0277	0.116	0.122	6.29	9.08	0.005	1.56	LV	CELLTYPE	control_PVneg	8	18	Mural
DARS2	0.67	0.0225	0.038	0.0301	4.58	9.84	0.00363	1.65	LV	CELLTYPE	control_PVneg	8	18	Mural
ELP5	0.67	0.0256	0.0355	0.0328	4.56	9.37	0.00442	1.59	LV	CELLTYPE	control_PVneg	8	18	Mural
ITPRIP	0.67	0.0251	0.049	0.0528	5.03	9.45	0.00427	1.6	LV	CELLTYPE	control_PVneg	8	18	Mural
DYNLL1	0.669	0.0333	0.0802	0.0763	5.71	8.45	0.00656	1.48	LV	CELLTYPE	control_PVneg	8	18	Mural
PNRC2	0.669	0.0197	0.0367	0.0346	4.62	10.3	0.00298	1.7	LV	CELLTYPE	control_PVneg	8	18	Mural
RSL24D1	0.669	0.0483	0.0293	0.0266	4.26	7.2	0.0114	1.32	LV	CELLTYPE	control_PVneg	8	18	Mural
CSKMT	0.668	0.0397	0.0258	0.0197	3.99	7.86	0.00849	1.4	LV	CELLTYPE	control_PVneg	8	18	Mural
VDAC3	0.668	0.0157	0.124	0.114	6.41	11.2	0.0021	1.8	LV	CELLTYPE	control_PVneg	8	18	Mural
CUEDC2	0.663	0.00631	0.045	0.0383	4.87	15.4	0.000423	2.2	LV	CELLTYPE	control_PVneg	8	18	Mural
DCTN6	0.663	0.0232	0.029	0.0325	4.28	9.73	0.00381	1.63	LV	CELLTYPE	control_PVneg	8	18	Mural
TRABD	0.663	0.0132	0.0517	0.054	5.1	11.9	0.0016	1.88	LV	CELLTYPE	control_PVneg	8	18	Mural
NOP56	0.662	0.0476	0.0336	0.043	4.47	7.25	0.0111	1.32	LV	CELLTYPE	control_PVneg	8	18	Mural
PRDX6	0.662	0.0126	0.0456	0.0465	4.94	12	0.0015	1.9	LV	CELLTYPE	control_PVneg	8	18	Mural
MED9	0.661	0.0131	0.0312	0.0272	4.35	11.9	0.00158	1.88	LV	CELLTYPE	control_PVneg	8	18	Mural
MMP14	0.661	0.0398	0.0235	0.0285	4.06	7.85	0.00854	1.4	LV	CELLTYPE	control_PVneg	8	18	Mural
SCUBE3	0.661	0.0414	0.0526	0.045	5.14	7.71	0.00907	1.38	LV	CELLTYPE	control_PVneg	8	18	Mural
SPNS1	0.661	0.00796	0.0378	0.0382	4.69	14.2	0.000652	2.1	LV	CELLTYPE	control_PVneg	8	18	Mural
CCT6A	0.66	0.021	0.069	0.071	5.51	10.1	0.0033	1.68	LV	CELLTYPE	control_PVneg	8	18	Mural
SNRPD1	0.66	0.0294	0.0464	0.0427	4.84	8.87	0.00548	1.53	LV	CELLTYPE	control_PVneg	8	18	Mural
CENPX	0.659	0.0402	0.0287	0.0242	4.24	7.82	0.00865	1.4	LV	CELLTYPE	control_PVneg	8	18	Mural
TSN	0.659	0.00849	0.0443	0.042	4.83	13.9	0.000748	2.07	LV	CELLTYPE	control_PVneg	8	18	Mural
DVL2	0.657	0.0476	0.0145	0.0152	3.35	7.25	0.0111	1.32	LV	CELLTYPE	control_PVneg	8	18	Mural
MRPL34	0.657	0.0227	0.0283	0.0238	4.25	9.8	0.00369	1.64	LV	CELLTYPE	control_PVneg	8	18	Mural
DPAGT1	0.655	0.0485	0.014	0.0152	3.27	7.18	0.0115	1.31	LV	CELLTYPE	control_PVneg	8	18	Mural
EIF2B4	0.655	0.00614	0.0343	0.0414	4.55	15.6	0.000404	2.21	LV	CELLTYPE	control_PVneg	8	18	Mural
LIPE	0.655	0.0315	0.0129	0.0112	3.16	8.65	0.006	1.5	LV	CELLTYPE	control_PVneg	8	18	Mural
PLCB3	0.655	0.032	0.0145	0.0162	3.33	8.6	0.00614	1.5	LV	CELLTYPE	control_PVneg	8	18	Mural
POP4	0.655	0.0284	0.0137	0.0116	3.18	8.99	0.0052	1.55	LV	CELLTYPE	control_PVneg	8	18	Mural
SNRPA	0.654	0.0131	0.0459	0.0485	4.92	11.9	0.00158	1.88	LV	CELLTYPE	control_PVneg	8	18	Mural
TMBIM6	0.654	0.0109	0.13	0.146	6.48	12.7	0.00115	1.96	LV	CELLTYPE	control_PVneg	8	18	Mural
SH2D3C	0.653	0.0397	0.215	0.216	7.09	7.86	0.0085	1.4	LV	CELLTYPE	control_PVneg	8	18	Mural
SWI5	0.653	0.0167	0.0193	0.0209	3.7	11	0.00231	1.78	LV	CELLTYPE	control_PVneg	8	18	Mural
CD164	0.652	0.0186	0.0698	0.0753	5.56	10.5	0.00272	1.73	LV	CELLTYPE	control_PVneg	8	18	Mural
MPC2	0.652	0.0245	0.0272	0.0272	4.22	9.53	0.00413	1.61	LV	CELLTYPE	control_PVneg	8	18	Mural
STX3	0.652	0.0232	0.108	0.0973	6.11	9.74	0.00379	1.64	LV	CELLTYPE	control_PVneg	8	18	Mural
SIGIRR	0.651	0.0209	0.0374	0.036	4.65	10.1	0.00326	1.68	LV	CELLTYPE	control_PVneg	8	18	Mural
SYNGAP1-AS1	0.651	0.0388	0.0398	0.0333	4.72	7.94	0.00821	1.41	LV	CELLTYPE	control_PVneg	8	18	Mural
JOSD2	0.65	0.044	0.0163	0.015	3.46	7.52	0.00989	1.36	LV	CELLTYPE	control_PVneg	8	18	Mural
MCRIP1	0.65	0.00416	0.0427	0.0432	4.83	17.5	0.000205	2.38	LV	CELLTYPE	control_PVneg	8	18	Mural
NUDT22	0.649	0.0129	0.0302	0.0279	4.3	12	0.00154	1.89	LV	CELLTYPE	control_PVneg	8	18	Mural
PABPC1	0.649	0.00745	0.359	0.369	7.91	14.7	0.000559	2.13	LV	CELLTYPE	control_PVneg	8	18	Mural
LSM3	0.648	0.0335	0.0292	0.0271	4.26	8.43	0.00661	1.48	LV	CELLTYPE	control_PVneg	8	18	Mural
MRPS10	0.648	0.021	0.0325	0.0315	4.44	10.1	0.00328	1.68	LV	CELLTYPE	control_PVneg	8	18	Mural
RPS12	0.648	0.0399	0.0552	0.0689	5.21	7.84	0.00858	1.4	LV	CELLTYPE	control_PVneg	8	18	Mural
CTNND2	0.646	0.0488	0.0242	0.0236	4.08	7.15	0.0117	1.31	LV	CELLTYPE	control_PVneg	8	18	Mural
GNL3	0.646	0.0254	0.0761	0.0713	5.57	9.41	0.00436	1.59	LV	CELLTYPE	control_PVneg	8	18	Mural
NOL7	0.646	0.0191	0.0647	0.0602	5.43	10.5	0.00282	1.72	LV	CELLTYPE	control_PVneg	8	18	Mural
NAPA	0.644	0.0123	0.111	0.114	6.21	12.2	0.00142	1.91	LV	CELLTYPE	control_PVneg	8	18	Mural
CC2D1A	0.643	0.0143	0.0337	0.0445	4.59	11.5	0.00182	1.85	LV	CELLTYPE	control_PVneg	8	18	Mural
CLPP	0.643	0.026	0.0189	0.019	3.69	9.32	0.00451	1.59	LV	CELLTYPE	control_PVneg	8	18	Mural
ATAT1	0.641	0.0193	0.0237	0.0304	4.06	10.4	0.00287	1.72	LV	CELLTYPE	control_PVneg	8	18	Mural
CD2BP2	0.641	0.0112	0.0209	0.0259	3.84	12.6	0.00122	1.95	LV	CELLTYPE	control_PVneg	8	18	Mural
PPP1R11	0.639	0.0324	0.03	0.028	4.3	8.56	0.00625	1.49	LV	CELLTYPE	control_PVneg	8	18	Mural
SDCBP	0.639	0.0144	0.0602	0.0673	5.34	11.5	0.00185	1.84	LV	CELLTYPE	control_PVneg	8	18	Mural
SRSF5	0.639	0.0177	0.376	0.468	8.1	10.7	0.00253	1.75	LV	CELLTYPE	control_PVneg	8	18	Mural
ZNF565	0.639	0.0224	0.221	0.208	7.21	9.86	0.00361	1.65	LV	CELLTYPE	control_PVneg	8	18	Mural
CAPN1	0.638	0.00206	0.0576	0.0544	5.22	21.8	5.1e-05	2.69	LV	CELLTYPE	control_PVneg	8	18	Mural
PSMD3	0.638	0.0133	0.045	0.0519	4.93	11.9	0.00161	1.88	LV	CELLTYPE	control_PVneg	8	18	Mural
ACAA1	0.637	0.0144	0.039	0.0443	4.77	11.5	0.00184	1.84	LV	CELLTYPE	control_PVneg	8	18	Mural
MCM3AP-AS1	0.637	0.0445	0.0305	0.0278	4.41	7.47	0.0101	1.35	LV	CELLTYPE	control_PVneg	8	18	Mural
PHB2	0.637	0.0237	0.0342	0.0384	4.5	9.65	0.00393	1.63	LV	CELLTYPE	control_PVneg	8	18	Mural
PHKG2	0.637	0.0208	0.0194	0.0224	3.71	10.1	0.00323	1.68	LV	CELLTYPE	control_PVneg	8	18	Mural
RAB6B	0.637	0.00404	0.0458	0.0528	4.97	17.7	0.000193	2.39	LV	CELLTYPE	control_PVneg	8	18	Mural
RBMS3-AS3	0.637	0.029	1.35	1.32	9.85	8.91	0.00538	1.54	LV	CELLTYPE	control_PVneg	8	18	Mural
ARMCX3	0.636	0.0142	0.0558	0.0513	5.2	11.6	0.00179	1.85	LV	CELLTYPE	control_PVneg	8	18	Mural
HEY2	0.635	0.00946	0.113	0.115	6.22	13.4	0.00089	2.02	LV	CELLTYPE	control_PVneg	8	18	Mural
PPCS	0.635	0.0339	0.0179	0.0162	3.57	8.38	0.00676	1.47	LV	CELLTYPE	control_PVneg	8	18	Mural
AC006547.1	0.633	0.0265	0.0226	0.0171	3.91	9.25	0.00465	1.58	LV	CELLTYPE	control_PVneg	8	18	Mural
EI24	0.632	0.0193	0.0262	0.032	4.15	10.4	0.00287	1.72	LV	CELLTYPE	control_PVneg	8	18	Mural
PROCR	0.632	0.00535	0.263	0.248	7.37	16.2	0.000327	2.27	LV	CELLTYPE	control_PVneg	8	18	Mural
SRPRA	0.632	0.0123	0.0338	0.0392	4.5	12.2	0.00144	1.91	LV	CELLTYPE	control_PVneg	8	18	Mural
TIMM44	0.63	0.00421	0.0561	0.0692	5.31	17.4	0.00021	2.38	LV	CELLTYPE	control_PVneg	8	18	Mural
CCDC107	0.629	0.0269	0.083	0.0692	5.74	9.18	0.00479	1.57	LV	CELLTYPE	control_PVneg	8	18	Mural
YIPF2	0.629	0.00833	0.0253	0.0251	4.07	14	0.000714	2.08	LV	CELLTYPE	control_PVneg	8	18	Mural
LAMTOR4	0.628	0.021	0.0423	0.0414	4.8	10.1	0.00329	1.68	LV	CELLTYPE	control_PVneg	8	18	Mural
ARF1	0.627	0.0356	0.0884	0.0945	5.88	8.21	0.00727	1.45	LV	CELLTYPE	control_PVneg	8	18	Mural
DNAAF2	0.626	0.0195	0.0221	0.0194	3.84	10.4	0.00293	1.71	LV	CELLTYPE	control_PVneg	8	18	Mural
PPT1	0.626	0.0395	0.0305	0.027	4.33	7.88	0.00843	1.4	LV	CELLTYPE	control_PVneg	8	18	Mural
MTFR1L	0.624	0.033	0.0254	0.0324	4.18	8.49	0.00644	1.48	LV	CELLTYPE	control_PVneg	8	18	Mural
RTRAF	0.624	0.0169	0.054	0.048	5.07	10.9	0.00235	1.77	LV	CELLTYPE	control_PVneg	8	18	Mural
NDUFB1	0.623	0.0039	0.0855	0.0947	5.86	17.8	0.000184	2.41	LV	CELLTYPE	control_PVneg	8	18	Mural
PGK1	0.623	0.0142	0.0903	0.101	5.93	11.6	0.00181	1.85	LV	CELLTYPE	control_PVneg	8	18	Mural
FUNDC2	0.622	0.0352	0.0308	0.0315	4.4	8.25	0.00715	1.45	LV	CELLTYPE	control_PVneg	8	18	Mural
POMP	0.622	0.0197	0.087	0.117	5.97	10.3	0.00297	1.71	LV	CELLTYPE	control_PVneg	8	18	Mural
PSMD2	0.621	0.0144	0.0458	0.059	4.98	11.5	0.00184	1.84	LV	CELLTYPE	control_PVneg	8	18	Mural
PSMD7	0.621	0.00329	0.107	0.0992	6.1	19	0.000124	2.48	LV	CELLTYPE	control_PVneg	8	18	Mural
TAF13	0.621	0.0221	0.0271	0.0342	4.18	9.9	0.00354	1.66	LV	CELLTYPE	control_PVneg	8	18	Mural
P3H1	0.62	0.0309	0.0265	0.0336	4.21	8.7	0.00587	1.51	LV	CELLTYPE	control_PVneg	8	18	Mural
PTPA	0.62	0.00955	0.0591	0.0752	5.33	13.3	0.00091	2.02	LV	CELLTYPE	control_PVneg	8	18	Mural
DNAJC8	0.619	0.00531	0.0473	0.0586	5.01	16.2	0.000318	2.28	LV	CELLTYPE	control_PVneg	8	18	Mural
GTF3A	0.619	0.00811	0.0382	0.04	4.65	14.1	0.00068	2.09	LV	CELLTYPE	control_PVneg	8	18	Mural
LAMTOR3	0.619	0.0186	0.0219	0.0206	3.89	10.6	0.00271	1.73	LV	CELLTYPE	control_PVneg	8	18	Mural
SAT1	0.619	0.0293	0.151	0.151	6.61	8.89	0.00543	1.53	LV	CELLTYPE	control_PVneg	8	18	Mural
SURF4	0.619	0.0124	0.0656	0.0781	5.37	12.1	0.00144	1.91	LV	CELLTYPE	control_PVneg	8	18	Mural
SSRP1	0.618	0.0338	0.0161	0.0258	3.45	8.39	0.00672	1.47	LV	CELLTYPE	control_PVneg	8	18	Mural
DHPS	0.617	0.00977	0.0415	0.0544	4.87	13.2	0.000952	2.01	LV	CELLTYPE	control_PVneg	8	18	Mural
ERH	0.616	0.0353	0.0658	0.0717	5.48	8.23	0.00722	1.45	LV	CELLTYPE	control_PVneg	8	18	Mural
PIP4P2	0.616	0.00955	0.0524	0.0579	5.15	13.3	0.00091	2.02	LV	CELLTYPE	control_PVneg	8	18	Mural
SIVA1	0.616	0.0254	0.0369	0.0458	4.67	9.4	0.00437	1.59	LV	CELLTYPE	control_PVneg	8	18	Mural
VASP	0.616	0.0172	0.118	0.128	6.26	10.8	0.00242	1.76	LV	CELLTYPE	control_PVneg	8	18	Mural
AC008438.1	0.615	0.0324	0.0235	0.0189	3.95	8.56	0.00624	1.49	LV	CELLTYPE	control_PVneg	8	18	Mural
C1orf54	0.615	0.0126	0.0865	0.0847	5.86	12.1	0.00148	1.9	LV	CELLTYPE	control_PVneg	8	18	Mural
DDRGK1	0.615	0.0355	0.0281	0.0338	4.31	8.21	0.00727	1.45	LV	CELLTYPE	control_PVneg	8	18	Mural
DNAJC4	0.614	0.033	0.0142	0.018	3.35	8.49	0.00645	1.48	LV	CELLTYPE	control_PVneg	8	18	Mural
ERGIC3	0.614	0.0373	0.0305	0.0318	4.41	8.06	0.00776	1.43	LV	CELLTYPE	control_PVneg	8	18	Mural
GTF3C6	0.614	0.0204	0.0299	0.0283	4.29	10.2	0.00311	1.69	LV	CELLTYPE	control_PVneg	8	18	Mural
CTSB	0.613	0.0214	0.0396	0.0434	4.73	10	0.00338	1.67	LV	CELLTYPE	control_PVneg	8	18	Mural
TFAM	0.613	0.0346	0.0266	0.0331	4.09	8.31	0.00697	1.46	LV	CELLTYPE	control_PVneg	8	18	Mural
LYSMD3	0.612	0.00915	0.0396	0.0308	4.64	13.6	0.000842	2.04	LV	CELLTYPE	control_PVneg	8	18	Mural
TNFRSF1B	0.612	0.00626	0.0829	0.0878	5.75	15.5	0.000417	2.2	LV	CELLTYPE	control_PVneg	8	18	Mural
OAZ2	0.611	0.019	0.136	0.18	6.62	10.5	0.0028	1.72	LV	CELLTYPE	control_PVneg	8	18	Mural
MRPL20	0.61	0.00495	0.0584	0.0662	5.32	16.6	0.000278	2.31	LV	CELLTYPE	control_PVneg	8	18	Mural
NFKBIB	0.609	0.0431	0.0159	0.0149	3.44	7.58	0.00962	1.37	LV	CELLTYPE	control_PVneg	8	18	Mural
FANCD2	0.607	0.0466	0.0136	0.0148	3.22	7.32	0.0108	1.33	LV	CELLTYPE	control_PVneg	8	18	Mural
PHF1	0.607	0.00664	0.0759	0.0931	5.72	15.2	0.000466	2.18	LV	CELLTYPE	control_PVneg	8	18	Mural
AP002336.2	0.605	0.0454	0.178	0.17	6.93	7.41	0.0104	1.34	LV	CELLTYPE	control_PVneg	8	18	Mural
NUBP2	0.605	0.0271	0.0264	0.0244	4.16	9.16	0.00483	1.57	LV	CELLTYPE	control_PVneg	8	18	Mural
JMJD6	0.604	0.0351	0.0382	0.0392	4.72	8.26	0.00712	1.46	LV	CELLTYPE	control_PVneg	8	18	Mural
NUTF2	0.604	0.0409	0.0273	0.0267	4.2	7.75	0.00892	1.39	LV	CELLTYPE	control_PVneg	8	18	Mural
CCDC65	0.603	0.0332	0.0889	0.0735	5.85	8.46	0.00651	1.48	LV	CELLTYPE	control_PVneg	8	18	Mural
NFKBIL1	0.603	0.0268	0.0217	0.0198	3.86	9.2	0.00476	1.57	LV	CELLTYPE	control_PVneg	8	18	Mural
RHBDD3	0.603	0.00675	0.0316	0.0305	4.38	15.1	0.000479	2.17	LV	CELLTYPE	control_PVneg	8	18	Mural
HINT1	0.602	0.0161	0.0724	0.0749	5.6	11.1	0.00218	1.79	LV	CELLTYPE	control_PVneg	8	18	Mural
SUN2	0.602	0.0178	0.0314	0.0342	4.41	10.7	0.00254	1.75	LV	CELLTYPE	control_PVneg	8	18	Mural
DNAH10	0.601	0.0357	0.0224	0.0162	3.85	8.2	0.00732	1.45	LV	CELLTYPE	control_PVneg	8	18	Mural
YIPF3	0.601	0.0353	0.0335	0.0381	4.5	8.23	0.00721	1.45	LV	CELLTYPE	control_PVneg	8	18	Mural
CCNG1	0.6	0.0243	0.03	0.0303	4.36	9.56	0.00409	1.61	LV	CELLTYPE	control_PVneg	8	18	Mural
GTF2F1	0.6	0.0364	0.0189	0.0211	3.66	8.14	0.0075	1.44	LV	CELLTYPE	control_PVneg	8	18	Mural
PDGFRB	0.599	0.00863	2.79	2.96	10.9	13.8	0.000763	2.06	LV	CELLTYPE	control_PVneg	8	18	Mural
CCT7	0.598	0.0228	0.0462	0.0524	4.9	9.79	0.0037	1.64	LV	CELLTYPE	control_PVneg	8	18	Mural
CLEC11A	0.598	0.0433	0.0607	0.059	5.39	7.56	0.00969	1.36	LV	CELLTYPE	control_PVneg	8	18	Mural
STOML1	0.598	0.0476	0.0144	0.0174	3.3	7.25	0.0111	1.32	LV	CELLTYPE	control_PVneg	8	18	Mural
COPB2	0.597	0.00318	0.102	0.0983	6.01	19.2	0.000117	2.5	LV	CELLTYPE	control_PVneg	8	18	Mural
SHARPIN	0.597	0.00435	0.0553	0.0546	5.21	17.2	0.000225	2.36	LV	CELLTYPE	control_PVneg	8	18	Mural
APBB1	0.596	0.0307	0.046	0.0564	5.07	8.73	0.0058	1.51	LV	CELLTYPE	control_PVneg	8	18	Mural
TPRG1	0.595	0.0495	0.0657	0.0568	5.39	7.11	0.0119	1.31	LV	CELLTYPE	control_PVneg	8	18	Mural
PES1	0.594	0.0192	0.0279	0.0377	4.28	10.4	0.00286	1.72	LV	CELLTYPE	control_PVneg	8	18	Mural
AC068888.1	0.593	0.0446	0.149	0.134	6.66	7.46	0.0101	1.35	LV	CELLTYPE	control_PVneg	8	18	Mural
PSMC1	0.592	0.00371	0.0662	0.0676	5.44	18.1	0.000169	2.43	LV	CELLTYPE	control_PVneg	8	18	Mural
CACNB1	0.591	0.0376	0.0119	0.0165	3.09	8.04	0.00785	1.43	LV	CELLTYPE	control_PVneg	8	18	Mural
EIF5B	0.591	0.00873	0.18	0.192	6.91	13.8	0.000779	2.06	LV	CELLTYPE	control_PVneg	8	18	Mural
ARL1	0.589	0.0316	0.0244	0.0284	4.05	8.64	0.00605	1.5	LV	CELLTYPE	control_PVneg	8	18	Mural
ATP6V0D1	0.589	0.0109	0.042	0.0507	4.83	12.7	0.00115	1.96	LV	CELLTYPE	control_PVneg	8	18	Mural
TMEM214	0.588	0.018	0.0336	0.0389	4.51	10.7	0.00258	1.74	LV	CELLTYPE	control_PVneg	8	18	Mural
ATP5PB	0.587	0.0453	0.0618	0.061	5.39	7.41	0.0104	1.34	LV	CELLTYPE	control_PVneg	8	18	Mural
VPS4A	0.587	0.014	0.0337	0.0342	4.51	11.6	0.00177	1.85	LV	CELLTYPE	control_PVneg	8	18	Mural
SEC62	0.586	0.00415	0.135	0.147	6.53	17.5	0.000203	2.38	LV	CELLTYPE	control_PVneg	8	18	Mural
NCSTN	0.585	0.0379	0.0206	0.024	3.86	8	0.00797	1.42	LV	CELLTYPE	control_PVneg	8	18	Mural
SLC52A2	0.585	0.044	0.0339	0.0296	4.44	7.51	0.00991	1.36	LV	CELLTYPE	control_PVneg	8	18	Mural
TMEM128	0.585	0.025	0.0336	0.0386	4.51	9.46	0.00425	1.6	LV	CELLTYPE	control_PVneg	8	18	Mural
BAG6	0.584	0.0136	0.0397	0.0579	4.82	11.7	0.00169	1.87	LV	CELLTYPE	control_PVneg	8	18	Mural
CAMK1	0.584	0.0071	0.0649	0.064	5.43	14.9	0.000521	2.15	LV	CELLTYPE	control_PVneg	8	18	Mural
FADS1	0.584	0.0177	0.0384	0.0408	4.62	10.7	0.00252	1.75	LV	CELLTYPE	control_PVneg	8	18	Mural
GUSB	0.584	0.00358	0.0477	0.0454	4.95	18.5	0.000149	2.45	LV	CELLTYPE	control_PVneg	8	18	Mural
MRPL57	0.583	0.0409	0.0325	0.0279	4.42	7.76	0.00888	1.39	LV	CELLTYPE	control_PVneg	8	18	Mural
SS18L2	0.582	0.0226	0.02	0.0188	3.72	9.81	0.00367	1.65	LV	CELLTYPE	control_PVneg	8	18	Mural
CERS2	0.581	0.0333	0.0221	0.0225	3.88	8.45	0.00656	1.48	LV	CELLTYPE	control_PVneg	8	18	Mural
DPCD	0.581	0.0454	0.0148	0.012	3.3	7.4	0.0104	1.34	LV	CELLTYPE	control_PVneg	8	18	Mural
FRMD5	0.581	0.0204	0.0377	0.0363	4.68	10.2	0.00313	1.69	LV	CELLTYPE	control_PVneg	8	18	Mural
MAPKAPK5-AS1	0.581	0.0108	0.0285	0.0227	4.22	12.7	0.00114	1.97	LV	CELLTYPE	control_PVneg	8	18	Mural
MANBAL	0.58	0.0295	0.0207	0.0204	3.81	8.86	0.0055	1.53	LV	CELLTYPE	control_PVneg	8	18	Mural
TPP1	0.579	0.0475	0.012	0.0125	3.08	7.26	0.0111	1.32	LV	CELLTYPE	control_PVneg	8	18	Mural
AC020916.1	0.578	0.0345	0.0783	0.0815	5.73	8.32	0.00693	1.46	LV	CELLTYPE	control_PVneg	8	18	Mural
DUS2	0.578	0.0095	0.0481	0.0465	5.01	13.4	0.000901	2.02	LV	CELLTYPE	control_PVneg	8	18	Mural
DYNLRB1	0.578	0.0131	0.0596	0.059	5.28	11.9	0.00159	1.88	LV	CELLTYPE	control_PVneg	8	18	Mural
NID2	0.578	0.0438	0.11	0.113	6.08	7.53	0.00982	1.36	LV	CELLTYPE	control_PVneg	8	18	Mural
NUDC	0.578	0.0143	0.0505	0.0596	5.09	11.6	0.00181	1.85	LV	CELLTYPE	control_PVneg	8	18	Mural
HSF1	0.577	0.0352	0.0687	0.0829	5.61	8.25	0.00715	1.45	LV	CELLTYPE	control_PVneg	8	18	Mural
MRPS18B	0.574	0.0268	0.0378	0.0422	4.65	9.2	0.00475	1.57	LV	CELLTYPE	control_PVneg	8	18	Mural
TBRG4	0.574	0.0263	0.0285	0.0356	4.28	9.29	0.00458	1.58	LV	CELLTYPE	control_PVneg	8	18	Mural
AIMP2	0.573	0.0195	0.0517	0.0433	5	10.4	0.00292	1.71	LV	CELLTYPE	control_PVneg	8	18	Mural
DDX18	0.573	0.00746	0.194	0.195	6.96	14.7	0.000561	2.13	LV	CELLTYPE	control_PVneg	8	18	Mural
FDPS	0.573	0.0174	0.0906	0.0835	5.84	10.8	0.00246	1.76	LV	CELLTYPE	control_PVneg	8	18	Mural
SNRPC	0.573	0.0196	0.0333	0.0376	4.5	10.3	0.00295	1.71	LV	CELLTYPE	control_PVneg	8	18	Mural
TCEA2	0.569	0.0342	0.0273	0.0305	4.31	8.35	0.00685	1.47	LV	CELLTYPE	control_PVneg	8	18	Mural
PPIL3	0.568	0.00922	0.0343	0.0343	4.49	13.5	0.00086	2.04	LV	CELLTYPE	control_PVneg	8	18	Mural
HSPA13	0.567	0.0448	0.0177	0.0213	3.54	7.45	0.0102	1.35	LV	CELLTYPE	control_PVneg	8	18	Mural
PDCD5	0.567	0.0135	0.0379	0.0435	4.7	11.8	0.00166	1.87	LV	CELLTYPE	control_PVneg	8	18	Mural
SRI	0.566	0.00833	0.0797	0.0837	5.7	14	0.000717	2.08	LV	CELLTYPE	control_PVneg	8	18	Mural
SYP	0.566	0.0358	0.0257	0.0248	4.15	8.18	0.00736	1.45	LV	CELLTYPE	control_PVneg	8	18	Mural
DDA1	0.565	0.0405	0.0195	0.0236	3.79	7.79	0.00875	1.39	LV	CELLTYPE	control_PVneg	8	18	Mural
RPL24	0.565	0.0177	0.0729	0.068	5.55	10.7	0.00253	1.75	LV	CELLTYPE	control_PVneg	8	18	Mural
BCL7B	0.561	0.0268	0.0203	0.0255	3.84	9.2	0.00476	1.57	LV	CELLTYPE	control_PVneg	8	18	Mural
MRPL47	0.561	0.0279	0.0264	0.0323	4.17	9.05	0.00507	1.55	LV	CELLTYPE	control_PVneg	8	18	Mural
AP5Z1	0.56	0.0116	0.042	0.038	4.77	12.4	0.0013	1.93	LV	CELLTYPE	control_PVneg	8	18	Mural
CNPY4	0.56	0.0406	0.015	0.0184	3.39	7.78	0.0088	1.39	LV	CELLTYPE	control_PVneg	8	18	Mural
NOA1	0.559	0.0271	0.016	0.0157	3.47	9.16	0.00484	1.57	LV	CELLTYPE	control_PVneg	8	18	Mural
FRG1	0.558	0.0121	0.0438	0.0531	4.94	12.2	0.0014	1.92	LV	CELLTYPE	control_PVneg	8	18	Mural
PROSER3	0.558	0.0489	0.0364	0.0414	4.66	7.15	0.0117	1.31	LV	CELLTYPE	control_PVneg	8	18	Mural
MOV10	0.557	0.0494	0.0467	0.0629	5.05	7.11	0.0119	1.31	LV	CELLTYPE	control_PVneg	8	18	Mural
TECR	0.556	0.0333	0.0439	0.0551	4.95	8.45	0.00654	1.48	LV	CELLTYPE	control_PVneg	8	18	Mural
CDK4	0.555	0.0134	0.0599	0.0554	5.28	11.8	0.00163	1.87	LV	CELLTYPE	control_PVneg	8	18	Mural
COPG1	0.553	0.0114	0.0382	0.0467	4.67	12.5	0.00126	1.94	LV	CELLTYPE	control_PVneg	8	18	Mural
SDF2	0.553	0.049	0.0343	0.0395	4.59	7.14	0.0117	1.31	LV	CELLTYPE	control_PVneg	8	18	Mural
YKT6	0.551	0.0395	0.0153	0.0209	3.4	7.87	0.00844	1.4	LV	CELLTYPE	control_PVneg	8	18	Mural
FERMT3	0.55	0.0453	0.0216	0.0254	3.87	7.41	0.0104	1.34	LV	CELLTYPE	control_PVneg	8	18	Mural
VDAC2	0.55	0.043	0.0822	0.0953	5.82	7.59	0.00958	1.37	LV	CELLTYPE	control_PVneg	8	18	Mural
SSU72	0.548	0.0076	0.0664	0.077	5.51	14.5	0.000585	2.12	LV	CELLTYPE	control_PVneg	8	18	Mural
TIMM17A	0.548	0.018	0.0584	0.0517	5.2	10.7	0.00259	1.74	LV	CELLTYPE	control_PVneg	8	18	Mural
CAP1	0.547	0.0065	0.0988	0.115	6.02	15.3	0.000448	2.19	LV	CELLTYPE	control_PVneg	8	18	Mural
TM2D3	0.547	0.0372	0.0601	0.0676	5.41	8.07	0.00772	1.43	LV	CELLTYPE	control_PVneg	8	18	Mural
TNIP2	0.547	0.0378	0.0248	0.032	4.11	8.01	0.00793	1.42	LV	CELLTYPE	control_PVneg	8	18	Mural
AAED1	0.546	0.0403	0.0349	0.0379	4.54	7.8	0.0087	1.39	LV	CELLTYPE	control_PVneg	8	18	Mural
AP1B1	0.546	0.00781	0.0444	0.0533	4.91	14.4	0.000627	2.11	LV	CELLTYPE	control_PVneg	8	18	Mural
CIAO1	0.546	0.0106	0.0879	0.0857	5.81	12.9	0.0011	1.98	LV	CELLTYPE	control_PVneg	8	18	Mural
FAM173A	0.546	0.035	0.0513	0.0408	5.03	8.27	0.00709	1.46	LV	CELLTYPE	control_PVneg	8	18	Mural
H2AFJ	0.546	0.0218	0.072	0.0613	5.51	9.94	0.00348	1.66	LV	CELLTYPE	control_PVneg	8	18	Mural
SIRT6	0.545	0.0304	0.0279	0.0295	4.29	8.76	0.00573	1.52	LV	CELLTYPE	control_PVneg	8	18	Mural
SPARC	0.544	0.0366	0.825	1.09	9.18	8.13	0.00755	1.44	LV	CELLTYPE	control_PVneg	8	18	Mural
TMEM18	0.543	0.0454	0.0151	0.0171	3.43	7.4	0.0104	1.34	LV	CELLTYPE	control_PVneg	8	18	Mural
VDAC1	0.543	0.0267	0.0765	0.0781	5.68	9.23	0.00469	1.57	LV	CELLTYPE	control_PVneg	8	18	Mural
NONO	0.542	0.0105	0.0599	0.0781	5.31	12.9	0.00109	1.98	LV	CELLTYPE	control_PVneg	8	18	Mural
HEXB	0.54	0.0232	0.055	0.0691	5.28	9.73	0.0038	1.63	LV	CELLTYPE	control_PVneg	8	18	Mural
PRKCSH	0.54	0.0417	0.0284	0.043	4.32	7.68	0.00919	1.38	LV	CELLTYPE	control_PVneg	8	18	Mural
SERP1	0.54	0.0293	0.155	0.155	6.69	8.87	0.00546	1.53	LV	CELLTYPE	control_PVneg	8	18	Mural
TMEM50A	0.54	0.012	0.104	0.125	6.14	12.3	0.00138	1.92	LV	CELLTYPE	control_PVneg	8	18	Mural
TMEM223	0.539	0.00891	0.0331	0.0305	4.45	13.7	0.000801	2.05	LV	CELLTYPE	control_PVneg	8	18	Mural
AHI1	0.538	0.0244	0.289	0.292	7.52	9.55	0.00411	1.61	LV	CELLTYPE	control_PVneg	8	18	Mural
HDAC1	0.537	0.00996	0.0362	0.0461	4.65	13.1	0.000989	2	LV	CELLTYPE	control_PVneg	8	18	Mural
RXRB	0.537	0.0266	0.0344	0.0402	4.62	9.24	0.00467	1.57	LV	CELLTYPE	control_PVneg	8	18	Mural
SUMF2	0.537	0.0128	0.083	0.0814	5.79	12	0.00153	1.89	LV	CELLTYPE	control_PVneg	8	18	Mural
COPS8	0.536	0.049	0.073	0.0697	5.6	7.14	0.0117	1.31	LV	CELLTYPE	control_PVneg	8	18	Mural
MAPK3	0.536	0.021	0.0326	0.0432	4.48	10.1	0.0033	1.68	LV	CELLTYPE	control_PVneg	8	18	Mural
POR	0.536	0.0159	0.136	0.171	6.5	11.2	0.00213	1.8	LV	CELLTYPE	control_PVneg	8	18	Mural
ARPC5	0.535	0.0315	0.207	0.185	7	8.65	0.00601	1.5	LV	CELLTYPE	control_PVneg	8	18	Mural
ESRRA	0.534	0.0306	0.0839	0.124	5.88	8.74	0.00579	1.51	LV	CELLTYPE	control_PVneg	8	18	Mural
LPAR6	0.532	0.0336	0.144	0.135	6.57	8.42	0.00664	1.47	LV	CELLTYPE	control_PVneg	8	18	Mural
PRKAG1	0.53	0.00413	0.0945	0.0954	5.95	17.6	0.000202	2.38	LV	CELLTYPE	control_PVneg	8	18	Mural
FAM162A	0.529	0.0165	0.0703	0.0888	5.62	11	0.00227	1.78	LV	CELLTYPE	control_PVneg	8	18	Mural
TMEM134	0.528	0.0214	0.0259	0.0271	4.13	10	0.00338	1.67	LV	CELLTYPE	control_PVneg	8	18	Mural
MZT1	0.527	0.0471	0.0207	0.0196	3.8	7.29	0.011	1.33	LV	CELLTYPE	control_PVneg	8	18	Mural
ARSB	0.526	0.0161	0.0309	0.0326	4.4	11.1	0.00217	1.79	LV	CELLTYPE	control_PVneg	8	18	Mural
VCP	0.526	0.0233	0.156	0.153	6.61	9.71	0.00383	1.63	LV	CELLTYPE	control_PVneg	8	18	Mural
WDR55	0.526	0.02	0.0256	0.0352	4.15	10.3	0.00304	1.7	LV	CELLTYPE	control_PVneg	8	18	Mural
DDX56	0.525	0.0301	0.0227	0.0271	3.97	8.79	0.00566	1.52	LV	CELLTYPE	control_PVneg	8	18	Mural
EIF2B5	0.525	0.0242	0.0249	0.0351	4.12	9.58	0.00405	1.62	LV	CELLTYPE	control_PVneg	8	18	Mural
MRPL43	0.525	0.027	0.0329	0.0362	4.51	9.17	0.00481	1.57	LV	CELLTYPE	control_PVneg	8	18	Mural
TMED4	0.523	0.025	0.063	0.0676	5.43	9.47	0.00425	1.6	LV	CELLTYPE	control_PVneg	8	18	Mural
RASGRP2	0.522	0.0206	0.11	0.138	6.24	10.2	0.00317	1.69	LV	CELLTYPE	control_PVneg	8	18	Mural
ALAD	0.521	0.0482	0.0141	0.0186	3.35	7.2	0.0114	1.32	LV	CELLTYPE	control_PVneg	8	18	Mural
C2orf68	0.521	0.0445	0.0415	0.0455	4.88	7.47	0.0101	1.35	LV	CELLTYPE	control_PVneg	8	18	Mural
RPL5	0.521	0.046	0.123	0.143	6.3	7.35	0.0107	1.34	LV	CELLTYPE	control_PVneg	8	18	Mural
SNAPC1	0.518	0.0234	0.0256	0.0255	4.09	9.7	0.00385	1.63	LV	CELLTYPE	control_PVneg	8	18	Mural
SPCS2	0.517	0.0105	0.124	0.132	6.36	12.9	0.00109	1.98	LV	CELLTYPE	control_PVneg	8	18	Mural
PTDSS1	0.516	0.0455	0.0224	0.0287	4.03	7.39	0.0104	1.34	LV	CELLTYPE	control_PVneg	8	18	Mural
PARK7	0.514	0.0355	0.0747	0.0827	5.64	8.21	0.00727	1.45	LV	CELLTYPE	control_PVneg	8	18	Mural
TCP1	0.514	0.0357	0.0477	0.0609	5.01	8.19	0.00734	1.45	LV	CELLTYPE	control_PVneg	8	18	Mural
SUMO1	0.513	0.0373	0.0982	0.113	6.1	8.06	0.00776	1.43	LV	CELLTYPE	control_PVneg	8	18	Mural
TAF6L	0.512	0.032	0.0239	0.0242	4.03	8.6	0.00614	1.5	LV	CELLTYPE	control_PVneg	8	18	Mural
RELA	0.511	0.0457	0.0227	0.0375	4.01	7.38	0.0105	1.34	LV	CELLTYPE	control_PVneg	8	18	Mural
LMF2	0.51	0.0402	0.0432	0.0575	4.97	7.82	0.00865	1.4	LV	CELLTYPE	control_PVneg	8	18	Mural
MRPS11	0.51	0.0115	0.0577	0.0528	5.2	12.5	0.00128	1.94	LV	CELLTYPE	control_PVneg	8	18	Mural
SPAG16	0.51	0.02	0.095	0.113	6.04	10.3	0.00303	1.7	LV	CELLTYPE	control_PVneg	8	18	Mural
UBOX5-AS1	0.51	0.0142	0.0495	0.044	5.01	11.6	0.0018	1.85	LV	CELLTYPE	control_PVneg	8	18	Mural
PSMD4	0.508	0.0194	0.0749	0.0854	5.69	10.4	0.00291	1.71	LV	CELLTYPE	control_PVneg	8	18	Mural
ZNF521	0.508	0.0387	0.3	0.322	7.58	7.94	0.0082	1.41	LV	CELLTYPE	control_PVneg	8	18	Mural
RING1	0.507	0.021	0.0538	0.0592	5.22	10.1	0.00328	1.68	LV	CELLTYPE	control_PVneg	8	18	Mural
RABGGTB	0.506	0.0466	0.0375	0.0414	4.63	7.31	0.0108	1.33	LV	CELLTYPE	control_PVneg	8	18	Mural
SELENOT	0.506	0.042	0.0546	0.0676	5.2	7.66	0.00928	1.38	LV	CELLTYPE	control_PVneg	8	18	Mural
COQ10B	0.505	0.0268	0.0555	0.07	5.23	9.21	0.00474	1.57	LV	CELLTYPE	control_PVneg	8	18	Mural
FASTK	0.505	0.0194	0.0376	0.0519	4.76	10.4	0.00291	1.71	LV	CELLTYPE	control_PVneg	8	18	Mural
NT5C	0.505	0.0448	0.145	0.128	6.55	7.45	0.0102	1.35	LV	CELLTYPE	control_PVneg	8	18	Mural
SNX3	0.505	0.0376	0.0933	0.109	6.04	8.03	0.00787	1.42	LV	CELLTYPE	control_PVneg	8	18	Mural
TROVE2	0.505	0.0104	0.111	0.113	6.18	12.9	0.00108	1.98	LV	CELLTYPE	control_PVneg	8	18	Mural
C8orf59	0.504	0.0378	0.0727	0.0607	5.57	8.02	0.00792	1.42	LV	CELLTYPE	control_PVneg	8	18	Mural
PALM	0.503	0.0452	0.0578	0.0718	5.31	7.42	0.0103	1.35	LV	CELLTYPE	control_PVneg	8	18	Mural
PNKP	0.503	0.0333	0.0924	0.0936	5.88	8.45	0.00656	1.48	LV	CELLTYPE	control_PVneg	8	18	Mural
KLHDC3	0.501	0.027	0.0365	0.044	4.6	9.17	0.00482	1.57	LV	CELLTYPE	control_PVneg	8	18	Mural
GREB1L	0.5	0.0353	0.0406	0.0474	4.81	8.23	0.0072	1.45	LV	CELLTYPE	control_PVneg	8	18	Mural
MORF4L2	0.5	0.0258	0.129	0.123	6.39	9.35	0.00447	1.59	LV	CELLTYPE	control_PVneg	8	18	Mural

## Sheet: control_RBM20
Gene	logFC	FDR	mean_exp_control	mean_exp_genotype	logCPM	F	PValue	FDR_plot	Region	annotation_level	comparison	Observations_genotype	Observations_reference	cell_state
BICDL1	3.32	0.00566	0.027	0.00357	4.01	15.9	0.000353	2.25	LV	CELLTYPE	control_RBM20	8	18	Mural
CCL2	3.25	1.01e-07	0.0864	0.0101	5.59	105	8.94e-12	7	LV	CELLTYPE	control_RBM20	8	18	Mural
GABBR2	2.82	2.72e-05	0.106	0.0211	5.83	44.9	1.25e-07	4.57	LV	CELLTYPE	control_RBM20	8	18	Mural
G0S2	2.79	2.59e-05	0.0221	0.00442	3.7	45.7	1.06e-07	4.59	LV	CELLTYPE	control_RBM20	8	18	Mural
CXCR4	2.52	0.0211	0.0219	0.00584	3.9	10.3	0.00291	1.68	LV	CELLTYPE	control_RBM20	8	18	Mural
ST3GAL5	2.43	9.13e-05	0.119	0.03	6.03	38	5.95e-07	4.04	LV	CELLTYPE	control_RBM20	8	18	Mural
BHLHE40	2.35	0.000344	0.0426	0.00998	4.63	29.8	4.82e-06	3.46	LV	CELLTYPE	control_RBM20	8	18	Mural
C5orf17	2.27	0.042	0.0285	0.00718	3.87	7.84	0.00848	1.38	LV	CELLTYPE	control_RBM20	8	18	Mural
ADRB1	2.13	0.00242	0.0145	0.00588	3.18	19.7	9.48e-05	2.62	LV	CELLTYPE	control_RBM20	8	18	Mural
FGF12	2.12	0.00226	0.235	0.0725	7.16	20	8.62e-05	2.65	LV	CELLTYPE	control_RBM20	8	18	Mural
AC022034.2	2.09	0.00749	0.0188	0.00527	3.48	14.6	0.000565	2.13	LV	CELLTYPE	control_RBM20	8	18	Mural
APOD	2.05	0.00451	0.56	0.173	8.45	16.8	0.000253	2.35	LV	CELLTYPE	control_RBM20	8	18	Mural
TIMP1	2.04	0.00231	0.355	0.1	7.48	19.9	8.85e-05	2.64	LV	CELLTYPE	control_RBM20	8	18	Mural
AC004257.1	2.01	0.000551	0.0354	0.0122	4.27	27.2	9.77e-06	3.26	LV	CELLTYPE	control_RBM20	8	18	Mural
KNG1	2.01	0.018	0.0205	0.00804	3.74	11	0.00227	1.74	LV	CELLTYPE	control_RBM20	8	18	Mural
GRIN3A	1.99	0.00307	0.166	0.0451	6.43	18.6	0.000137	2.51	LV	CELLTYPE	control_RBM20	8	18	Mural
SMYD1	1.98	0.00537	0.0202	0.00608	3.62	16.1	0.000326	2.27	LV	CELLTYPE	control_RBM20	8	18	Mural
GPX3	1.96	0.00972	0.0357	0.00982	4.33	13.4	0.000868	2.01	LV	CELLTYPE	control_RBM20	8	18	Mural
ADAMTS5	1.93	0.000446	0.0218	0.00761	3.7	28.3	7.23e-06	3.35	LV	CELLTYPE	control_RBM20	8	18	Mural
FAM43A	1.93	0.000588	0.0504	0.0175	4.88	26.8	1.09e-05	3.23	LV	CELLTYPE	control_RBM20	8	18	Mural
DCHS2	1.89	0.024	0.0128	0.00408	3	9.82	0.00361	1.62	LV	CELLTYPE	control_RBM20	8	18	Mural
AC007406.3	1.88	0.000476	0.0243	0.00754	3.76	27.9	8.05e-06	3.32	LV	CELLTYPE	control_RBM20	8	18	Mural
PPP1R1C	1.88	0.006	0.0138	0.00455	3.03	15.6	0.000386	2.22	LV	CELLTYPE	control_RBM20	8	18	Mural
ADCYAP1R1	1.86	0.00562	0.0284	0.00982	4	15.9	0.000348	2.25	LV	CELLTYPE	control_RBM20	8	18	Mural
KANK3	1.86	0.00177	0.118	0.0456	6.09	21.3	5.71e-05	2.75	LV	CELLTYPE	control_RBM20	8	18	Mural
IPO9-AS1	1.83	3.41e-06	0.138	0.0549	6.35	67.2	1.85e-09	5.47	LV	CELLTYPE	control_RBM20	8	18	Mural
LRP4	1.83	0.00815	0.407	0.189	8.21	14.2	0.00064	2.09	LV	CELLTYPE	control_RBM20	8	18	Mural
AC138512.1	1.77	0.0117	0.0132	0.00505	3.03	12.7	0.00116	1.93	LV	CELLTYPE	control_RBM20	8	18	Mural
SSTR2	1.73	0.000717	0.0461	0.022	4.78	25.7	1.49e-05	3.14	LV	CELLTYPE	control_RBM20	8	18	Mural
AC010197.1	1.72	0.00275	0.0125	0.0043	2.95	19.1	0.000116	2.56	LV	CELLTYPE	control_RBM20	8	18	Mural
CDH8	1.7	0.00333	0.0195	0.011	3.59	18.3	0.000155	2.48	LV	CELLTYPE	control_RBM20	8	18	Mural
RPL13A	1.7	0.000318	0.115	0.0463	6.21	30.2	4.25e-06	3.5	LV	CELLTYPE	control_RBM20	8	18	Mural
HIC1	1.66	0.00129	0.106	0.0423	5.86	22.7	3.71e-05	2.89	LV	CELLTYPE	control_RBM20	8	18	Mural
TRDN-AS1	1.66	0.00626	0.083	0.0373	5.72	15.5	0.000408	2.2	LV	CELLTYPE	control_RBM20	8	18	Mural
MEST	1.65	0.00136	0.0636	0.0257	5.23	22.4	4.03e-05	2.87	LV	CELLTYPE	control_RBM20	8	18	Mural
GJA1	1.64	0.00544	0.0125	0.0054	3.06	16	0.000332	2.26	LV	CELLTYPE	control_RBM20	8	18	Mural
MSC	1.64	0.000294	0.0243	0.00953	3.69	30.9	3.54e-06	3.53	LV	CELLTYPE	control_RBM20	8	18	Mural
PCDH11X	1.63	0.0322	0.0536	0.0222	4.95	8.77	0.00564	1.49	LV	CELLTYPE	control_RBM20	8	18	Mural
SNCG	1.62	1.7e-05	0.11	0.0466	6.05	49.6	4.68e-08	4.77	LV	CELLTYPE	control_RBM20	8	18	Mural
APOE	1.61	0.00349	0.0319	0.014	4.22	18	0.000168	2.46	LV	CELLTYPE	control_RBM20	8	18	Mural
RAB26	1.61	0.000567	0.0231	0.00943	3.75	27	1.03e-05	3.25	LV	CELLTYPE	control_RBM20	8	18	Mural
SH3RF2	1.61	0.00276	0.0224	0.0105	3.84	19.1	0.000117	2.56	LV	CELLTYPE	control_RBM20	8	18	Mural
ANKRD2	1.56	0.0328	0.0414	0.0161	4.65	8.72	0.00577	1.48	LV	CELLTYPE	control_RBM20	8	18	Mural
PVT1	1.56	0.00184	0.0678	0.0287	5.22	21	6.24e-05	2.74	LV	CELLTYPE	control_RBM20	8	18	Mural
CYGB	1.55	0.000653	0.173	0.0861	6.76	26.3	1.27e-05	3.19	LV	CELLTYPE	control_RBM20	8	18	Mural
ITPKB-AS1	1.55	0.00373	0.0283	0.0161	4.29	17.7	0.00019	2.43	LV	CELLTYPE	control_RBM20	8	18	Mural
MYH6	1.55	0.00477	0.0275	0.0116	4.01	16.6	0.000276	2.32	LV	CELLTYPE	control_RBM20	8	18	Mural
AC018464.1	1.54	0.0253	0.0177	0.00799	3.52	9.63	0.00392	1.6	LV	CELLTYPE	control_RBM20	8	18	Mural
CAVIN2	1.54	0.000104	0.0626	0.0296	5.17	37	7.55e-07	3.98	LV	CELLTYPE	control_RBM20	8	18	Mural
DDIT4	1.54	0.0262	0.0448	0.025	4.96	9.5	0.00414	1.58	LV	CELLTYPE	control_RBM20	8	18	Mural
FJX1	1.54	0.0192	0.0243	0.0106	3.69	10.7	0.0025	1.72	LV	CELLTYPE	control_RBM20	8	18	Mural
SPHKAP	1.54	0.00828	0.0208	0.00982	3.76	14.2	0.000657	2.08	LV	CELLTYPE	control_RBM20	8	18	Mural
AC006305.1	1.53	0.0106	0.0349	0.0192	4.65	13.1	0.000969	1.98	LV	CELLTYPE	control_RBM20	8	18	Mural
AC012636.1	1.53	3.08e-05	0.377	0.158	7.72	44.1	1.5e-07	4.51	LV	CELLTYPE	control_RBM20	8	18	Mural
ADA	1.53	7.55e-06	0.0627	0.0278	5.16	58.8	8.03e-09	5.12	LV	CELLTYPE	control_RBM20	8	18	Mural
C3	1.53	0.00778	0.0195	0.0103	3.52	14.4	0.000596	2.11	LV	CELLTYPE	control_RBM20	8	18	Mural
ENTPD2	1.52	0.0059	0.0157	0.00707	3.39	15.7	0.000375	2.23	LV	CELLTYPE	control_RBM20	8	18	Mural
OLFM2	1.51	0.000189	0.0719	0.0329	5.41	33.3	1.93e-06	3.72	LV	CELLTYPE	control_RBM20	8	18	Mural
SH3PXD2A-AS1	1.51	0.0347	0.0198	0.0116	3.78	8.51	0.00633	1.46	LV	CELLTYPE	control_RBM20	8	18	Mural
HMBS	1.5	0.00345	0.0164	0.00794	3.29	18.1	0.000165	2.46	LV	CELLTYPE	control_RBM20	8	18	Mural
SUSD2	1.49	0.00094	0.017	0.00862	3.36	24.4	2.19e-05	3.03	LV	CELLTYPE	control_RBM20	8	18	Mural
GPER1	1.48	0.00138	0.0399	0.0201	4.58	22.4	4.1e-05	2.86	LV	CELLTYPE	control_RBM20	8	18	Mural
MT-ND2	1.48	0.00562	0.122	0.0613	6.38	15.9	0.000348	2.25	LV	CELLTYPE	control_RBM20	8	18	Mural
MTUS2	1.48	0.00738	0.0266	0.0126	4.09	14.6	0.000553	2.13	LV	CELLTYPE	control_RBM20	8	18	Mural
TNFRSF12A	1.48	0.0336	0.0299	0.0124	3.99	8.63	0.00599	1.47	LV	CELLTYPE	control_RBM20	8	18	Mural
CHRM2	1.47	0.0262	0.0304	0.0132	4.19	9.5	0.00414	1.58	LV	CELLTYPE	control_RBM20	8	18	Mural
MT-ND4	1.46	0.00313	0.191	0.104	7.02	18.5	0.00014	2.5	LV	CELLTYPE	control_RBM20	8	18	Mural
AC097521.1	1.45	0.0358	0.0265	0.0135	4.2	8.4	0.00663	1.45	LV	CELLTYPE	control_RBM20	8	18	Mural
AQP7	1.45	0.0155	0.0228	0.0118	3.89	11.6	0.00176	1.81	LV	CELLTYPE	control_RBM20	8	18	Mural
SOCS3	1.45	0.0312	0.0204	0.00881	3.52	8.89	0.00535	1.51	LV	CELLTYPE	control_RBM20	8	18	Mural
TUBB	1.45	0.000297	0.0805	0.0397	5.58	30.7	3.81e-06	3.53	LV	CELLTYPE	control_RBM20	8	18	Mural
PTPRO	1.43	0.0113	0.025	0.0148	4.14	12.9	0.00108	1.95	LV	CELLTYPE	control_RBM20	8	18	Mural
RALYL	1.43	0.00285	0.0299	0.015	4.17	18.9	0.000123	2.54	LV	CELLTYPE	control_RBM20	8	18	Mural
TRAPPC1	1.43	0.00548	0.0138	0.00686	3.13	16	0.000336	2.26	LV	CELLTYPE	control_RBM20	8	18	Mural
ARF6	1.39	0.000549	0.018	0.00932	3.43	27.3	9.63e-06	3.26	LV	CELLTYPE	control_RBM20	8	18	Mural
C20orf27	1.39	7.68e-06	0.0977	0.0509	5.9	57.5	1.02e-08	5.11	LV	CELLTYPE	control_RBM20	8	18	Mural
PPP1R3C	1.39	0.0115	0.0178	0.00924	3.46	12.8	0.0011	1.94	LV	CELLTYPE	control_RBM20	8	18	Mural
RPS18	1.39	0.000122	0.0701	0.0379	5.51	36.2	9.36e-07	3.91	LV	CELLTYPE	control_RBM20	8	18	Mural
MYC	1.38	0.00277	0.035	0.0186	4.37	19.1	0.000117	2.56	LV	CELLTYPE	control_RBM20	8	18	Mural
CHST9	1.37	0.00739	0.0135	0.00805	3.14	14.6	0.000554	2.13	LV	CELLTYPE	control_RBM20	8	18	Mural
KLHL31	1.37	0.0104	0.0211	0.00969	3.79	13.2	0.000947	1.98	LV	CELLTYPE	control_RBM20	8	18	Mural
NAV1	1.37	0.000297	0.167	0.0877	6.64	30.8	3.66e-06	3.53	LV	CELLTYPE	control_RBM20	8	18	Mural
KCNQ1	1.36	0.000122	0.0491	0.0249	4.88	36	9.62e-07	3.91	LV	CELLTYPE	control_RBM20	8	18	Mural
RBFOX1	1.36	0.00269	0.0903	0.0533	5.93	19.2	0.000112	2.57	LV	CELLTYPE	control_RBM20	8	18	Mural
RPLP0	1.36	8.2e-05	0.161	0.087	6.62	39.1	4.65e-07	4.09	LV	CELLTYPE	control_RBM20	8	18	Mural
SLC47A1	1.36	0.00167	0.0214	0.0111	3.7	21.5	5.31e-05	2.78	LV	CELLTYPE	control_RBM20	8	18	Mural
H1F0	1.35	0.00502	0.0258	0.0151	3.97	16.3	0.0003	2.3	LV	CELLTYPE	control_RBM20	8	18	Mural
MGST1	1.35	0.0288	0.0219	0.0143	3.8	9.16	0.00478	1.54	LV	CELLTYPE	control_RBM20	8	18	Mural
ADAMTS9	1.34	0.00856	1.51	0.722	9.82	14	0.000687	2.07	LV	CELLTYPE	control_RBM20	8	18	Mural
ZNF385A	1.34	0.000424	0.0315	0.0146	4.18	28.7	6.54e-06	3.37	LV	CELLTYPE	control_RBM20	8	18	Mural
AL138686.1	1.33	0.00474	0.0161	0.0091	3.32	16.6	0.000274	2.32	LV	CELLTYPE	control_RBM20	8	18	Mural
IFITM2	1.33	0.0168	0.0917	0.0407	5.91	11.3	0.002	1.77	LV	CELLTYPE	control_RBM20	8	18	Mural
MAP3K19	1.32	0.0123	0.0239	0.0157	4.08	12.5	0.00124	1.91	LV	CELLTYPE	control_RBM20	8	18	Mural
AL512638.2	1.31	0.00126	0.336	0.156	7.57	22.8	3.59e-05	2.9	LV	CELLTYPE	control_RBM20	8	18	Mural
HSPB3	1.31	0.0126	0.0511	0.0301	5.12	12.4	0.00129	1.9	LV	CELLTYPE	control_RBM20	8	18	Mural
MRGPRF	1.31	0.00708	0.0138	0.00793	3.11	14.8	0.000517	2.15	LV	CELLTYPE	control_RBM20	8	18	Mural
TSPAN15	1.31	0.00059	0.0802	0.0392	5.5	26.8	1.11e-05	3.23	LV	CELLTYPE	control_RBM20	8	18	Mural
ADAMTS9-AS1	1.3	0.0272	0.277	0.14	7.48	9.35	0.0044	1.56	LV	CELLTYPE	control_RBM20	8	18	Mural
IFIT3	1.3	0.000451	0.0842	0.0459	5.7	28.2	7.38e-06	3.35	LV	CELLTYPE	control_RBM20	8	18	Mural
LZTS1-AS1	1.3	0.000288	0.196	0.106	6.86	31.1	3.41e-06	3.54	LV	CELLTYPE	control_RBM20	8	18	Mural
S100A4	1.3	0.00346	0.032	0.0174	4.21	18.1	0.000165	2.46	LV	CELLTYPE	control_RBM20	8	18	Mural
TPPP3	1.3	0.0167	0.0524	0.0264	5.03	11.3	0.00199	1.78	LV	CELLTYPE	control_RBM20	8	18	Mural
CFD	1.29	0.0469	0.191	0.127	6.88	7.49	0.00993	1.33	LV	CELLTYPE	control_RBM20	8	18	Mural
AC024230.1	1.28	0.00129	0.0195	0.012	3.66	22.7	3.7e-05	2.89	LV	CELLTYPE	control_RBM20	8	18	Mural
AGBL1	1.28	0.0131	0.0743	0.0507	5.74	12.2	0.00137	1.88	LV	CELLTYPE	control_RBM20	8	18	Mural
HSPA1B	1.28	0.0399	0.0205	0.0062	3.14	8.03	0.0078	1.4	LV	CELLTYPE	control_RBM20	8	18	Mural
IGFBP5	1.27	0.00506	0.537	0.274	8.29	16.3	0.000304	2.3	LV	CELLTYPE	control_RBM20	8	18	Mural
RPS15A	1.27	0.00123	0.0338	0.0194	4.4	23	3.37e-05	2.91	LV	CELLTYPE	control_RBM20	8	18	Mural
ANKRD37	1.26	0.0288	0.0348	0.0213	4.56	9.16	0.00477	1.54	LV	CELLTYPE	control_RBM20	8	18	Mural
CRHR2	1.26	0.0169	0.0471	0.0211	4.76	11.2	0.00202	1.77	LV	CELLTYPE	control_RBM20	8	18	Mural
EMP3	1.26	9.13e-05	0.0407	0.0238	4.63	37.8	6.23e-07	4.04	LV	CELLTYPE	control_RBM20	8	18	Mural
NMRK2	1.26	0.0205	0.0234	0.0146	3.98	10.5	0.00276	1.69	LV	CELLTYPE	control_RBM20	8	18	Mural
RPLP2	1.26	0.000689	0.118	0.0679	6.25	26.1	1.36e-05	3.16	LV	CELLTYPE	control_RBM20	8	18	Mural
AC022523.1	1.25	0.0108	0.0318	0.0221	4.49	13	0.001	1.97	LV	CELLTYPE	control_RBM20	8	18	Mural
GCNT2	1.25	0.0131	0.016	0.00834	3.41	12.2	0.00137	1.88	LV	CELLTYPE	control_RBM20	8	18	Mural
NGF	1.25	0.000716	1.18	0.641	9.46	25.8	1.46e-05	3.15	LV	CELLTYPE	control_RBM20	8	18	Mural
SH3BGRL3	1.25	0.00391	0.0316	0.0145	4.1	17.5	0.000203	2.41	LV	CELLTYPE	control_RBM20	8	18	Mural
NDUFA4L2	1.24	0.00188	0.356	0.212	7.87	20.9	6.42e-05	2.73	LV	CELLTYPE	control_RBM20	8	18	Mural
RARA-AS1	1.24	0.00306	0.0215	0.0125	3.76	18.6	0.000136	2.51	LV	CELLTYPE	control_RBM20	8	18	Mural
MARCKS	1.23	0.00318	0.0346	0.0187	4.28	18.5	0.000144	2.5	LV	CELLTYPE	control_RBM20	8	18	Mural
MYBPC3	1.23	0.0178	0.168	0.101	6.8	11	0.00222	1.75	LV	CELLTYPE	control_RBM20	8	18	Mural
PKP2	1.23	0.0103	0.0456	0.027	4.88	13.2	0.000939	1.99	LV	CELLTYPE	control_RBM20	8	18	Mural
SNRPD2	1.23	0.000153	0.0285	0.0167	4.14	34.6	1.38e-06	3.82	LV	CELLTYPE	control_RBM20	8	18	Mural
UQCRB	1.23	0.00392	0.0836	0.0523	5.84	17.4	0.000204	2.41	LV	CELLTYPE	control_RBM20	8	18	Mural
SH3GL2	1.22	0.023	0.0426	0.033	4.98	10	0.00336	1.64	LV	CELLTYPE	control_RBM20	8	18	Mural
SMIM30	1.22	0.00746	0.0134	0.00813	3.13	14.6	0.000563	2.13	LV	CELLTYPE	control_RBM20	8	18	Mural
PKIA	1.21	0.0117	0.0251	0.0121	3.93	12.7	0.00116	1.93	LV	CELLTYPE	control_RBM20	8	18	Mural
RPL34	1.21	0.000772	0.0615	0.0372	5.35	25.4	1.66e-05	3.11	LV	CELLTYPE	control_RBM20	8	18	Mural
DAPK2	1.2	0.0129	0.0357	0.0181	4.43	12.3	0.00133	1.89	LV	CELLTYPE	control_RBM20	8	18	Mural
KCNJ6	1.2	0.0312	0.0299	0.0206	4.28	8.89	0.00536	1.51	LV	CELLTYPE	control_RBM20	8	18	Mural
LRRC2	1.2	0.043	0.0166	0.00964	3.46	7.76	0.00879	1.37	LV	CELLTYPE	control_RBM20	8	18	Mural
NOP10	1.2	0.000156	0.0233	0.0152	3.87	34.4	1.45e-06	3.81	LV	CELLTYPE	control_RBM20	8	18	Mural
RPL27A	1.2	0.000189	0.0906	0.0567	5.89	33.3	1.9e-06	3.72	LV	CELLTYPE	control_RBM20	8	18	Mural
TRMT112	1.2	0.000153	0.0366	0.0223	4.5	34.7	1.35e-06	3.82	LV	CELLTYPE	control_RBM20	8	18	Mural
TUBA1B	1.2	0.00118	0.187	0.111	6.79	23.2	3.16e-05	2.93	LV	CELLTYPE	control_RBM20	8	18	Mural
EIF5A	1.19	0.0115	0.039	0.0228	4.61	12.8	0.00109	1.94	LV	CELLTYPE	control_RBM20	8	18	Mural
ISG15	1.19	0.0234	0.0229	0.0112	3.85	9.92	0.00347	1.63	LV	CELLTYPE	control_RBM20	8	18	Mural
LINC00842	1.19	0.0242	0.0809	0.0443	5.6	9.8	0.00365	1.62	LV	CELLTYPE	control_RBM20	8	18	Mural
MYOM3	1.19	0.0294	0.0137	0.00825	3.16	9.08	0.00493	1.53	LV	CELLTYPE	control_RBM20	8	18	Mural
SPDYE2	1.19	0.0141	0.193	0.12	7.07	12	0.00153	1.85	LV	CELLTYPE	control_RBM20	8	18	Mural
ZNF521	1.19	0.000123	0.3	0.154	7.42	35.9	9.95e-07	3.91	LV	CELLTYPE	control_RBM20	8	18	Mural
NRAP	1.18	0.0111	0.0289	0.0155	4.14	12.9	0.00104	1.95	LV	CELLTYPE	control_RBM20	8	18	Mural
SHC4	1.18	0.0262	0.0268	0.0234	4.24	9.49	0.00415	1.58	LV	CELLTYPE	control_RBM20	8	18	Mural
TM4SF1	1.18	0.000836	0.0341	0.0225	4.42	25.1	1.82e-05	3.08	LV	CELLTYPE	control_RBM20	8	18	Mural
AC138305.1	1.17	0.0179	0.0261	0.0143	4.04	11	0.00225	1.75	LV	CELLTYPE	control_RBM20	8	18	Mural
MRPL14	1.17	0.00189	0.0256	0.0155	4.05	20.9	6.52e-05	2.72	LV	CELLTYPE	control_RBM20	8	18	Mural
MYH7B	1.17	0.0255	0.0289	0.0184	4.18	9.59	0.00398	1.59	LV	CELLTYPE	control_RBM20	8	18	Mural
TMEFF2	1.17	0.000512	0.13	0.0697	6.26	27.6	8.85e-06	3.29	LV	CELLTYPE	control_RBM20	8	18	Mural
XIRP2	1.17	0.00956	0.0216	0.0115	3.7	13.5	0.000838	2.02	LV	CELLTYPE	control_RBM20	8	18	Mural
LAMA1	1.16	0.0224	0.0135	0.00978	3.28	10.1	0.00319	1.65	LV	CELLTYPE	control_RBM20	8	18	Mural
PLN	1.16	0.00455	0.135	0.0922	6.57	16.8	0.000257	2.34	LV	CELLTYPE	control_RBM20	8	18	Mural
CORO2B	1.15	0.00125	0.0311	0.0166	4.2	22.9	3.45e-05	2.9	LV	CELLTYPE	control_RBM20	8	18	Mural
EFCAB5	1.15	0.00223	0.0491	0.0269	4.86	20.1	8.37e-05	2.65	LV	CELLTYPE	control_RBM20	8	18	Mural
STARD8	1.15	0.007	0.0498	0.0278	4.88	14.9	0.000506	2.15	LV	CELLTYPE	control_RBM20	8	18	Mural
UBASH3B	1.15	0.0129	0.0568	0.0399	5.19	12.3	0.00134	1.89	LV	CELLTYPE	control_RBM20	8	18	Mural
CLNK	1.14	0.0349	0.019	0.0133	3.77	8.48	0.00639	1.46	LV	CELLTYPE	control_RBM20	8	18	Mural
PTP4A3	1.14	0.00123	0.163	0.0993	6.71	23	3.39e-05	2.91	LV	CELLTYPE	control_RBM20	8	18	Mural
SLC6A9	1.14	0.00714	0.0159	0.0106	3.37	14.8	0.000524	2.15	LV	CELLTYPE	control_RBM20	8	18	Mural
GGT5	1.13	0.000264	0.309	0.178	7.51	31.5	3.01e-06	3.58	LV	CELLTYPE	control_RBM20	8	18	Mural
LINC02055	1.13	0.0372	0.053	0.0271	4.9	8.26	0.00704	1.43	LV	CELLTYPE	control_RBM20	8	18	Mural
PLP2	1.13	0.00146	0.0305	0.0201	4.26	22.1	4.41e-05	2.84	LV	CELLTYPE	control_RBM20	8	18	Mural
TBCC	1.13	0.00433	0.0167	0.01	3.34	17	0.000237	2.36	LV	CELLTYPE	control_RBM20	8	18	Mural
TP53I11	1.13	0.00131	0.043	0.0274	4.78	22.6	3.8e-05	2.88	LV	CELLTYPE	control_RBM20	8	18	Mural
TRDN	1.13	0.0267	0.0622	0.0371	5.37	9.43	0.00426	1.57	LV	CELLTYPE	control_RBM20	8	18	Mural
AC113137.1	1.12	0.014	0.0162	0.00963	3.46	12	0.00151	1.85	LV	CELLTYPE	control_RBM20	8	18	Mural
IL32	1.12	0.0248	0.0179	0.0116	3.43	9.7	0.0038	1.6	LV	CELLTYPE	control_RBM20	8	18	Mural
LYSMD2	1.12	0.000724	0.0226	0.0136	3.8	25.7	1.52e-05	3.14	LV	CELLTYPE	control_RBM20	8	18	Mural
HIST1H2AC	1.11	0.0073	0.0246	0.0157	4.02	14.7	0.000542	2.14	LV	CELLTYPE	control_RBM20	8	18	Mural
IFITM3	1.11	0.0152	0.275	0.151	7.57	11.6	0.00172	1.82	LV	CELLTYPE	control_RBM20	8	18	Mural
PLAC9	1.11	0.000133	0.178	0.103	6.72	35.4	1.12e-06	3.87	LV	CELLTYPE	control_RBM20	8	18	Mural
LINC01828	1.1	0.0315	0.0457	0.0375	5.07	8.85	0.00545	1.5	LV	CELLTYPE	control_RBM20	8	18	Mural
SH2D3C	1.1	0.00338	0.215	0.125	6.98	18.2	0.00016	2.47	LV	CELLTYPE	control_RBM20	8	18	Mural
CD44	1.09	0.00301	0.201	0.116	6.91	18.7	0.000132	2.52	LV	CELLTYPE	control_RBM20	8	18	Mural
PLEKHA6	1.09	0.0213	0.0145	0.01	3.25	10.3	0.00295	1.67	LV	CELLTYPE	control_RBM20	8	18	Mural
TSPAN16	1.09	0.00404	0.0128	0.00648	3.02	17.3	0.000213	2.39	LV	CELLTYPE	control_RBM20	8	18	Mural
MYL3	1.08	0.0101	0.166	0.112	6.86	13.3	0.000919	1.99	LV	CELLTYPE	control_RBM20	8	18	Mural
SLC7A5	1.08	0.0334	0.0197	0.0106	3.6	8.65	0.00594	1.48	LV	CELLTYPE	control_RBM20	8	18	Mural
SRPX2	1.08	0.00659	0.0704	0.0425	5.32	15.2	0.000448	2.18	LV	CELLTYPE	control_RBM20	8	18	Mural
TECRL	1.08	0.0402	0.0648	0.0375	5.42	8	0.00789	1.4	LV	CELLTYPE	control_RBM20	8	18	Mural
THBS4	1.08	0.00015	0.604	0.367	8.51	34.8	1.31e-06	3.82	LV	CELLTYPE	control_RBM20	8	18	Mural
WEE2-AS1	1.08	0.0178	0.0136	0.0075	3.13	11	0.00222	1.75	LV	CELLTYPE	control_RBM20	8	18	Mural
COX6A2	1.07	0.0168	0.0722	0.0501	5.7	11.3	0.00201	1.77	LV	CELLTYPE	control_RBM20	8	18	Mural
CRISPLD2	1.07	0.0411	0.539	0.343	8.48	7.92	0.00819	1.39	LV	CELLTYPE	control_RBM20	8	18	Mural
TENM2	1.07	0.0139	0.0381	0.0233	4.61	12	0.00148	1.86	LV	CELLTYPE	control_RBM20	8	18	Mural
TLNRD1	1.07	0.00551	0.0146	0.00848	3.17	16	0.000339	2.26	LV	CELLTYPE	control_RBM20	8	18	Mural
WDR45	1.07	0.0266	0.0614	0.0424	5.44	9.46	0.00421	1.58	LV	CELLTYPE	control_RBM20	8	18	Mural
BGN	1.06	0.00766	0.118	0.0776	6.24	14.5	0.00058	2.12	LV	CELLTYPE	control_RBM20	8	18	Mural
NABP1	1.06	0.018	0.0151	0.00875	3.22	11	0.00227	1.74	LV	CELLTYPE	control_RBM20	8	18	Mural
NHP2	1.06	0.00355	0.0222	0.0142	3.8	17.9	0.000173	2.45	LV	CELLTYPE	control_RBM20	8	18	Mural
RPS20	1.06	0.00635	0.0469	0.0295	4.97	15.4	0.000419	2.2	LV	CELLTYPE	control_RBM20	8	18	Mural
SELENOK	1.06	0.00931	0.0267	0.0161	4.08	13.6	0.000798	2.03	LV	CELLTYPE	control_RBM20	8	18	Mural
SLC2A4	1.06	0.00774	0.0775	0.0555	5.72	14.4	0.000591	2.11	LV	CELLTYPE	control_RBM20	8	18	Mural
AC113414.1	1.05	0.00373	0.0363	0.0242	4.61	17.7	0.000189	2.43	LV	CELLTYPE	control_RBM20	8	18	Mural
CDH13	1.05	0.0183	0.253	0.142	7.16	10.9	0.00233	1.74	LV	CELLTYPE	control_RBM20	8	18	Mural
FSD2	1.05	0.00222	0.0389	0.0235	4.56	20.1	8.3e-05	2.65	LV	CELLTYPE	control_RBM20	8	18	Mural
HES1	1.05	0.000894	0.202	0.141	7.08	24.8	2e-05	3.05	LV	CELLTYPE	control_RBM20	8	18	Mural
RHOC	1.05	0.00671	0.0746	0.0486	5.62	15.1	0.000472	2.17	LV	CELLTYPE	control_RBM20	8	18	Mural
RHOG	1.05	0.00963	0.0181	0.0126	3.51	13.5	0.00085	2.02	LV	CELLTYPE	control_RBM20	8	18	Mural
RNF181	1.05	0.0409	0.0127	0.00914	3.14	7.95	0.00809	1.39	LV	CELLTYPE	control_RBM20	8	18	Mural
ROMO1	1.05	0.0309	0.0128	0.00802	3.07	8.93	0.00527	1.51	LV	CELLTYPE	control_RBM20	8	18	Mural
SERTAD3	1.05	0.0154	0.0164	0.00978	3.36	11.6	0.00175	1.81	LV	CELLTYPE	control_RBM20	8	18	Mural
AL138828.1	1.04	0.00192	1.51	1.01	9.92	20.8	6.67e-05	2.72	LV	CELLTYPE	control_RBM20	8	18	Mural
ANGPTL2	1.04	0.0159	0.0127	0.00751	3	11.5	0.00184	1.8	LV	CELLTYPE	control_RBM20	8	18	Mural
LINC01684	1.04	0.0407	0.0147	0.00967	3.27	7.97	0.00801	1.39	LV	CELLTYPE	control_RBM20	8	18	Mural
PPP1R14A	1.04	0.0064	0.154	0.109	6.68	15.4	0.000425	2.19	LV	CELLTYPE	control_RBM20	8	18	Mural
PTMA	1.04	0.00127	0.219	0.148	7.12	22.8	3.61e-05	2.9	LV	CELLTYPE	control_RBM20	8	18	Mural
AL603832.1	1.03	0.00847	0.0202	0.0144	3.74	14.1	0.000677	2.07	LV	CELLTYPE	control_RBM20	8	18	Mural
MAPT	1.03	0.00269	0.0324	0.0222	4.36	19.2	0.000112	2.57	LV	CELLTYPE	control_RBM20	8	18	Mural
RPL38	1.03	0.00221	0.0377	0.0279	4.64	20.2	8.14e-05	2.66	LV	CELLTYPE	control_RBM20	8	18	Mural
SORCS1	1.03	0.00832	0.0213	0.0154	3.84	14.1	0.000663	2.08	LV	CELLTYPE	control_RBM20	8	18	Mural
LGALS1	1.02	0.00281	0.186	0.13	6.92	19	0.00012	2.55	LV	CELLTYPE	control_RBM20	8	18	Mural
NDUFA1	1.02	0.0036	0.0749	0.0553	5.73	17.8	0.00018	2.44	LV	CELLTYPE	control_RBM20	8	18	Mural
RUVBL2	1.02	0.00872	0.0321	0.0257	4.47	14	0.000709	2.06	LV	CELLTYPE	control_RBM20	8	18	Mural
ST8SIA1	1.02	0.014	0.0201	0.0126	3.65	12	0.0015	1.85	LV	CELLTYPE	control_RBM20	8	18	Mural
TTYH1	1.02	0.00181	0.034	0.0228	4.41	21.1	6.08e-05	2.74	LV	CELLTYPE	control_RBM20	8	18	Mural
AC017002.5	1.01	0.0116	0.37	0.242	7.78	12.7	0.00112	1.94	LV	CELLTYPE	control_RBM20	8	18	Mural
BSG	1.01	0.0108	0.108	0.0769	6.23	13	0.001	1.97	LV	CELLTYPE	control_RBM20	8	18	Mural
GLA	1.01	0.00707	0.0163	0.0119	3.49	14.8	0.000514	2.15	LV	CELLTYPE	control_RBM20	8	18	Mural
IMPDH2	1.01	0.0108	0.0156	0.0101	3.33	13	0.001	1.97	LV	CELLTYPE	control_RBM20	8	18	Mural
MYOZ2	1.01	0.0147	0.0763	0.05	5.66	11.8	0.00163	1.83	LV	CELLTYPE	control_RBM20	8	18	Mural
PLEKHA7	1.01	0.000945	0.0553	0.0405	5.2	24.4	2.23e-05	3.02	LV	CELLTYPE	control_RBM20	8	18	Mural
PTPRE	1.01	0.0414	0.0214	0.0129	3.6	7.89	0.00829	1.38	LV	CELLTYPE	control_RBM20	8	18	Mural
CCR10	1	0.00333	0.0308	0.0185	4.21	18.2	0.000155	2.48	LV	CELLTYPE	control_RBM20	8	18	Mural
TMA7	1	0.000481	0.0715	0.05	5.56	27.9	8.18e-06	3.32	LV	CELLTYPE	control_RBM20	8	18	Mural
CAVIN3	0.999	0.00562	0.0635	0.0428	5.32	15.9	0.000348	2.25	LV	CELLTYPE	control_RBM20	8	18	Mural
SPDYE1	0.997	0.00201	0.0545	0.0404	5.22	20.6	7.08e-05	2.7	LV	CELLTYPE	control_RBM20	8	18	Mural
TUBB4B	0.997	0.00226	0.115	0.0747	6.11	20	8.55e-05	2.65	LV	CELLTYPE	control_RBM20	8	18	Mural
CBR1	0.995	0.00184	0.0314	0.0194	4.25	21	6.25e-05	2.74	LV	CELLTYPE	control_RBM20	8	18	Mural
SLC12A7	0.994	0.0213	0.0503	0.0331	4.97	10.3	0.00296	1.67	LV	CELLTYPE	control_RBM20	8	18	Mural
RPLP1	0.991	0.000689	0.218	0.156	7.17	26	1.37e-05	3.16	LV	CELLTYPE	control_RBM20	8	18	Mural
AC091078.1	0.989	0.0106	0.0257	0.0195	4.17	13.1	0.000979	1.97	LV	CELLTYPE	control_RBM20	8	18	Mural
AC008691.1	0.988	0.021	0.0156	0.012	3.49	10.4	0.00287	1.68	LV	CELLTYPE	control_RBM20	8	18	Mural
MSMO1	0.987	0.0219	0.0219	0.0126	3.65	10.2	0.0031	1.66	LV	CELLTYPE	control_RBM20	8	18	Mural
ITPKB	0.986	0.00177	0.107	0.0687	6.06	21.3	5.71e-05	2.75	LV	CELLTYPE	control_RBM20	8	18	Mural
SLC2A6	0.986	0.00123	0.0332	0.0212	4.37	23	3.39e-05	2.91	LV	CELLTYPE	control_RBM20	8	18	Mural
PFN1	0.985	0.0152	0.0867	0.0554	5.85	11.7	0.00171	1.82	LV	CELLTYPE	control_RBM20	8	18	Mural
B3GAT2	0.984	0.00333	0.0491	0.0356	5.1	18.3	0.000153	2.48	LV	CELLTYPE	control_RBM20	8	18	Mural
FXYD5	0.982	0.0203	0.0164	0.0121	3.39	10.5	0.00271	1.69	LV	CELLTYPE	control_RBM20	8	18	Mural
RAPGEFL1	0.979	0.000983	0.0368	0.027	4.6	24	2.5e-05	3.01	LV	CELLTYPE	control_RBM20	8	18	Mural
AC018682.1	0.978	0.0411	0.272	0.209	7.61	7.92	0.00819	1.39	LV	CELLTYPE	control_RBM20	8	18	Mural
CD63	0.976	0.00189	0.246	0.184	7.36	20.9	6.48e-05	2.72	LV	CELLTYPE	control_RBM20	8	18	Mural
TEX14	0.975	0.0112	0.052	0.0394	5.11	12.9	0.00106	1.95	LV	CELLTYPE	control_RBM20	8	18	Mural
CFAP44-AS1	0.974	0.00963	0.0126	0.00855	2.99	13.5	0.000848	2.02	LV	CELLTYPE	control_RBM20	8	18	Mural
MAGEH1	0.972	0.00644	0.0133	0.00963	3.05	15.3	0.00043	2.19	LV	CELLTYPE	control_RBM20	8	18	Mural
MT-ND3	0.972	0.041	0.192	0.143	7.08	7.94	0.00813	1.39	LV	CELLTYPE	control_RBM20	8	18	Mural
LDHA	0.971	0.0057	0.0911	0.0636	5.81	15.8	0.000356	2.24	LV	CELLTYPE	control_RBM20	8	18	Mural
RPS5	0.971	0.00369	0.0664	0.0472	5.41	17.7	0.000186	2.43	LV	CELLTYPE	control_RBM20	8	18	Mural
EMC6	0.964	0.00154	0.0273	0.0181	4.09	21.9	4.76e-05	2.81	LV	CELLTYPE	control_RBM20	8	18	Mural
TMED9	0.964	0.00926	0.0496	0.0342	5	13.7	0.000787	2.03	LV	CELLTYPE	control_RBM20	8	18	Mural
AC090617.4	0.96	0.0123	0.0542	0.0321	5.03	12.5	0.00125	1.91	LV	CELLTYPE	control_RBM20	8	18	Mural
MID1IP1	0.96	0.00268	0.0221	0.0139	3.72	19.3	0.00011	2.57	LV	CELLTYPE	control_RBM20	8	18	Mural
PIK3C2G	0.96	0.0296	0.0147	0.0109	3.32	9.07	0.00497	1.53	LV	CELLTYPE	control_RBM20	8	18	Mural
RPS2	0.96	0.00349	0.13	0.0909	6.36	18	0.000169	2.46	LV	CELLTYPE	control_RBM20	8	18	Mural
GPAT2	0.959	0.0215	0.17	0.14	6.89	10.3	0.003	1.67	LV	CELLTYPE	control_RBM20	8	18	Mural
EHD2	0.958	9.13e-05	0.0977	0.0717	5.96	37.9	6.12e-07	4.04	LV	CELLTYPE	control_RBM20	8	18	Mural
IFI6	0.958	0.047	0.0163	0.0117	3.33	7.47	0.01	1.33	LV	CELLTYPE	control_RBM20	8	18	Mural
TUBB2A	0.958	0.0246	0.0133	0.00936	3.05	9.74	0.00373	1.61	LV	CELLTYPE	control_RBM20	8	18	Mural
CFL1	0.957	0.0138	0.11	0.075	6.15	12	0.00148	1.86	LV	CELLTYPE	control_RBM20	8	18	Mural
KLF10	0.957	0.0115	0.029	0.0178	4.13	12.8	0.00111	1.94	LV	CELLTYPE	control_RBM20	8	18	Mural
ATAD3A	0.955	0.00708	0.0181	0.0128	3.54	14.8	0.000516	2.15	LV	CELLTYPE	control_RBM20	8	18	Mural
ACP2	0.954	0.00638	0.0195	0.013	3.64	15.4	0.000423	2.2	LV	CELLTYPE	control_RBM20	8	18	Mural
THOC6	0.954	0.0234	0.0126	0.00964	3.1	9.93	0.00346	1.63	LV	CELLTYPE	control_RBM20	8	18	Mural
PYURF	0.953	0.00274	0.0318	0.0227	4.36	19.1	0.000115	2.56	LV	CELLTYPE	control_RBM20	8	18	Mural
AL591518.1	0.952	0.042	0.0126	0.0104	3.14	7.85	0.00845	1.38	LV	CELLTYPE	control_RBM20	8	18	Mural
FAM155A	0.952	0.0296	0.0845	0.07	5.95	9.06	0.00497	1.53	LV	CELLTYPE	control_RBM20	8	18	Mural
CLSTN3	0.951	0.0391	0.0177	0.0114	3.49	8.1	0.00755	1.41	LV	CELLTYPE	control_RBM20	8	18	Mural
PXDNL	0.951	0.0484	0.176	0.123	6.8	7.37	0.0105	1.31	LV	CELLTYPE	control_RBM20	8	18	Mural
DDT	0.95	0.0043	0.0346	0.0242	4.5	17	0.000234	2.37	LV	CELLTYPE	control_RBM20	8	18	Mural
RNF5	0.95	0.00805	0.0258	0.018	4.03	14.3	0.000626	2.09	LV	CELLTYPE	control_RBM20	8	18	Mural
MT-ND1	0.949	0.0252	0.129	0.0962	6.47	9.64	0.00389	1.6	LV	CELLTYPE	control_RBM20	8	18	Mural
MYO10	0.948	0.0248	0.0383	0.0302	4.74	9.71	0.00378	1.61	LV	CELLTYPE	control_RBM20	8	18	Mural
USP39	0.948	0.00966	0.245	0.196	7.53	13.5	0.000857	2.01	LV	CELLTYPE	control_RBM20	8	18	Mural
ISOC2	0.947	0.001	0.0249	0.0181	4	23.9	2.56e-05	3	LV	CELLTYPE	control_RBM20	8	18	Mural
MME	0.945	0.0277	0.018	0.0134	3.6	9.3	0.0045	1.56	LV	CELLTYPE	control_RBM20	8	18	Mural
RPL3	0.945	0.00634	0.0745	0.0547	5.61	15.4	0.000418	2.2	LV	CELLTYPE	control_RBM20	8	18	Mural
PRELID1	0.944	0.0195	0.0301	0.0203	4.2	10.6	0.00257	1.71	LV	CELLTYPE	control_RBM20	8	18	Mural
RPL35	0.944	0.00333	0.0733	0.0515	5.58	18.3	0.000155	2.48	LV	CELLTYPE	control_RBM20	8	18	Mural
COX7C	0.943	0.00219	0.12	0.0923	6.39	20.3	7.94e-05	2.66	LV	CELLTYPE	control_RBM20	8	18	Mural
LINC01470	0.943	0.0192	0.0333	0.0258	4.53	10.7	0.00251	1.72	LV	CELLTYPE	control_RBM20	8	18	Mural
RPL23A	0.943	0.00125	0.0847	0.0621	5.81	22.9	3.5e-05	2.9	LV	CELLTYPE	control_RBM20	8	18	Mural
UBA52	0.94	0.0021	0.0467	0.0337	4.93	20.5	7.51e-05	2.68	LV	CELLTYPE	control_RBM20	8	18	Mural
COL1A1	0.939	0.00667	0.142	0.0937	6.39	15.1	0.00046	2.18	LV	CELLTYPE	control_RBM20	8	18	Mural
ATP6V1F	0.938	0.0091	0.0205	0.0143	3.68	13.8	0.000763	2.04	LV	CELLTYPE	control_RBM20	8	18	Mural
CLIC1	0.938	0.0178	0.0757	0.0517	5.5	11	0.00223	1.75	LV	CELLTYPE	control_RBM20	8	18	Mural
RAB6B	0.938	0.000124	0.0458	0.0309	4.86	35.8	1.01e-06	3.91	LV	CELLTYPE	control_RBM20	8	18	Mural
ANAPC11	0.935	0.00241	0.0332	0.0229	4.39	19.8	9.41e-05	2.62	LV	CELLTYPE	control_RBM20	8	18	Mural
MRPS12	0.933	0.00815	0.0219	0.0142	3.75	14.2	0.00064	2.09	LV	CELLTYPE	control_RBM20	8	18	Mural
AC096564.1	0.931	0.001	0.0401	0.0236	4.59	23.9	2.56e-05	3	LV	CELLTYPE	control_RBM20	8	18	Mural
ENO1	0.929	0.015	0.0735	0.0513	5.51	11.7	0.00168	1.82	LV	CELLTYPE	control_RBM20	8	18	Mural
FLNC	0.927	0.0176	0.023	0.0147	3.77	11.1	0.00217	1.76	LV	CELLTYPE	control_RBM20	8	18	Mural
GAS1	0.927	0.0178	0.0128	0.00873	3.05	11	0.00222	1.75	LV	CELLTYPE	control_RBM20	8	18	Mural
LRRC32	0.927	0.00205	0.0505	0.0341	4.9	20.5	7.29e-05	2.69	LV	CELLTYPE	control_RBM20	8	18	Mural
IMP4	0.926	0.00335	0.0296	0.0207	4.21	18.2	0.000157	2.47	LV	CELLTYPE	control_RBM20	8	18	Mural
AC006460.1	0.924	0.000983	0.0494	0.0307	4.89	24	2.49e-05	3.01	LV	CELLTYPE	control_RBM20	8	18	Mural
PSME1	0.924	0.0158	0.0333	0.0251	4.48	11.5	0.00184	1.8	LV	CELLTYPE	control_RBM20	8	18	Mural
MIR4458HG	0.923	0.0365	0.0148	0.0107	3.31	8.33	0.00683	1.44	LV	CELLTYPE	control_RBM20	8	18	Mural
PRADC1	0.923	0.00155	0.0148	0.00958	3.27	21.8	4.84e-05	2.81	LV	CELLTYPE	control_RBM20	8	18	Mural
RPL27	0.922	0.0069	0.0446	0.0329	4.9	14.9	0.000493	2.16	LV	CELLTYPE	control_RBM20	8	18	Mural
RPS29	0.922	0.00036	0.0488	0.0366	5.01	29.5	5.13e-06	3.44	LV	CELLTYPE	control_RBM20	8	18	Mural
BOLA3	0.92	0.000792	0.0226	0.016	3.83	25.3	1.71e-05	3.1	LV	CELLTYPE	control_RBM20	8	18	Mural
MT-CO2	0.919	0.0227	0.323	0.242	7.79	10.1	0.00328	1.64	LV	CELLTYPE	control_RBM20	8	18	Mural
ATP1B1	0.918	0.0106	0.0364	0.025	4.58	13.1	0.000967	1.98	LV	CELLTYPE	control_RBM20	8	18	Mural
PNRC1	0.916	0.000445	0.146	0.102	6.55	28.3	7.17e-06	3.35	LV	CELLTYPE	control_RBM20	8	18	Mural
CDC42EP2	0.915	0.0204	0.0248	0.0184	3.93	10.5	0.00275	1.69	LV	CELLTYPE	control_RBM20	8	18	Mural
POPDC2	0.914	0.0236	0.0329	0.0231	4.44	9.89	0.00351	1.63	LV	CELLTYPE	control_RBM20	8	18	Mural
TMEM273	0.913	0.00409	0.114	0.0736	6.11	17.3	0.000217	2.39	LV	CELLTYPE	control_RBM20	8	18	Mural
RPS14	0.912	0.00481	0.0968	0.0706	6	16.5	0.000281	2.32	LV	CELLTYPE	control_RBM20	8	18	Mural
RNF212B	0.91	0.00936	0.0203	0.0124	3.73	13.6	0.000806	2.03	LV	CELLTYPE	control_RBM20	8	18	Mural
COX5B	0.909	0.002	0.161	0.123	6.77	20.7	7.03e-05	2.7	LV	CELLTYPE	control_RBM20	8	18	Mural
TNFRSF1B	0.909	0.000297	0.0829	0.0531	5.67	30.7	3.79e-06	3.53	LV	CELLTYPE	control_RBM20	8	18	Mural
COL5A3	0.908	0.000457	0.555	0.353	8.35	28.1	7.61e-06	3.34	LV	CELLTYPE	control_RBM20	8	18	Mural
APOBEC2	0.906	0.00252	0.021	0.0144	3.82	19.5	0.000101	2.6	LV	CELLTYPE	control_RBM20	8	18	Mural
HSPB7	0.906	0.0298	0.0837	0.0594	5.82	9.04	0.00503	1.53	LV	CELLTYPE	control_RBM20	8	18	Mural
AC098617.1	0.904	0.00629	0.123	0.0828	6.26	15.4	0.000413	2.2	LV	CELLTYPE	control_RBM20	8	18	Mural
TMEM160	0.904	0.0117	0.0135	0.00981	3.09	12.7	0.00115	1.93	LV	CELLTYPE	control_RBM20	8	18	Mural
TNNT2	0.903	0.014	0.274	0.207	7.58	12	0.00151	1.85	LV	CELLTYPE	control_RBM20	8	18	Mural
HSD17B10	0.901	0.0123	0.0191	0.014	3.63	12.5	0.00124	1.91	LV	CELLTYPE	control_RBM20	8	18	Mural
COX6B1	0.9	0.00487	0.0887	0.0688	5.95	16.5	0.000287	2.31	LV	CELLTYPE	control_RBM20	8	18	Mural
DNAJB9	0.9	0.031	0.0145	0.0119	3.29	8.92	0.0053	1.51	LV	CELLTYPE	control_RBM20	8	18	Mural
RPL7	0.899	0.00247	0.0866	0.0646	5.87	19.6	9.86e-05	2.61	LV	CELLTYPE	control_RBM20	8	18	Mural
CDH4	0.897	0.0167	0.0133	0.0114	3.2	11.3	0.00198	1.78	LV	CELLTYPE	control_RBM20	8	18	Mural
ITGB5-AS1	0.897	0.042	0.0225	0.0194	3.99	7.85	0.00846	1.38	LV	CELLTYPE	control_RBM20	8	18	Mural
NPC2	0.897	0.0243	0.0222	0.0157	3.84	9.78	0.00368	1.61	LV	CELLTYPE	control_RBM20	8	18	Mural
AGT	0.896	0.0344	0.536	0.373	8.43	8.54	0.00624	1.46	LV	CELLTYPE	control_RBM20	8	18	Mural
SLC35F2	0.896	0.0307	0.0174	0.0133	3.54	8.95	0.00523	1.51	LV	CELLTYPE	control_RBM20	8	18	Mural
CDON	0.895	0.0205	0.117	0.0728	6.12	10.5	0.00277	1.69	LV	CELLTYPE	control_RBM20	8	18	Mural
RPS15	0.894	0.00629	0.117	0.0874	6.27	15.4	0.000412	2.2	LV	CELLTYPE	control_RBM20	8	18	Mural
ATP2C2	0.892	0.0499	0.0148	0.0127	3.41	7.28	0.0109	1.3	LV	CELLTYPE	control_RBM20	8	18	Mural
GALNTL6	0.892	0.0288	0.0211	0.0167	3.8	9.16	0.00478	1.54	LV	CELLTYPE	control_RBM20	8	18	Mural
NOP53	0.89	0.0139	0.0145	0.0115	3.27	12	0.0015	1.86	LV	CELLTYPE	control_RBM20	8	18	Mural
RPS25	0.89	0.000551	0.0873	0.0677	5.86	27.2	9.74e-06	3.26	LV	CELLTYPE	control_RBM20	8	18	Mural
TTC7A	0.887	0.00357	0.105	0.0689	5.95	17.9	0.000176	2.45	LV	CELLTYPE	control_RBM20	8	18	Mural
NAB2	0.886	0.0152	0.0151	0.0114	3.32	11.6	0.00172	1.82	LV	CELLTYPE	control_RBM20	8	18	Mural
MT-ATP6	0.884	0.0245	0.238	0.173	7.29	9.76	0.00371	1.61	LV	CELLTYPE	control_RBM20	8	18	Mural
OOEP	0.883	0.0146	0.0454	0.033	4.93	11.8	0.0016	1.84	LV	CELLTYPE	control_RBM20	8	18	Mural
COL6A3	0.88	0.00564	0.115	0.0756	6.05	15.9	0.000351	2.25	LV	CELLTYPE	control_RBM20	8	18	Mural
EPHX1	0.88	0.0105	0.147	0.106	6.56	13.2	0.000957	1.98	LV	CELLTYPE	control_RBM20	8	18	Mural
NDUFA6	0.879	0.000288	0.0588	0.0435	5.26	31.1	3.43e-06	3.54	LV	CELLTYPE	control_RBM20	8	18	Mural
MKRN3	0.877	0.015	0.0818	0.0731	5.88	11.7	0.00167	1.83	LV	CELLTYPE	control_RBM20	8	18	Mural
SUMO3	0.877	0.00894	0.0163	0.0118	3.4	13.8	0.000738	2.05	LV	CELLTYPE	control_RBM20	8	18	Mural
NRSN2	0.876	0.00152	0.0226	0.0171	3.86	22	4.63e-05	2.82	LV	CELLTYPE	control_RBM20	8	18	Mural
PACRG	0.876	0.0354	0.041	0.029	4.78	8.44	0.00652	1.45	LV	CELLTYPE	control_RBM20	8	18	Mural
LINC02307	0.874	0.0338	0.0306	0.0244	4.33	8.61	0.00605	1.47	LV	CELLTYPE	control_RBM20	8	18	Mural
COL15A1	0.872	0.013	0.0209	0.0139	3.65	12.3	0.00135	1.89	LV	CELLTYPE	control_RBM20	8	18	Mural
STXBP6	0.872	0.0228	0.0514	0.0338	4.98	10	0.0033	1.64	LV	CELLTYPE	control_RBM20	8	18	Mural
ANAPC1	0.87	0.00525	0.189	0.152	7.05	16.2	0.000317	2.28	LV	CELLTYPE	control_RBM20	8	18	Mural
UQCRQ	0.868	0.0169	0.0706	0.0557	5.65	11.2	0.00203	1.77	LV	CELLTYPE	control_RBM20	8	18	Mural
RPL31	0.866	0.0075	0.0771	0.06	5.73	14.6	0.000567	2.12	LV	CELLTYPE	control_RBM20	8	18	Mural
TMEM147	0.866	0.00866	0.0256	0.0197	4.11	14	0.000701	2.06	LV	CELLTYPE	control_RBM20	8	18	Mural
NEURL1	0.864	0.00807	0.0484	0.0302	4.85	14.3	0.000629	2.09	LV	CELLTYPE	control_RBM20	8	18	Mural
B2M	0.863	0.00894	0.332	0.249	7.83	13.9	0.000736	2.05	LV	CELLTYPE	control_RBM20	8	18	Mural
KCNJ8	0.863	0.0055	0.368	0.271	7.86	16	0.000338	2.26	LV	CELLTYPE	control_RBM20	8	18	Mural
PPP1R18	0.862	0.00954	0.0203	0.0129	3.63	13.5	0.000834	2.02	LV	CELLTYPE	control_RBM20	8	18	Mural
TIMM8B	0.862	0.000297	0.039	0.0276	4.62	30.7	3.72e-06	3.53	LV	CELLTYPE	control_RBM20	8	18	Mural
CYC1	0.861	0.00194	0.104	0.0826	6.12	20.8	6.73e-05	2.71	LV	CELLTYPE	control_RBM20	8	18	Mural
RASD2	0.859	0.0216	0.0303	0.0229	4.26	10.2	0.00303	1.67	LV	CELLTYPE	control_RBM20	8	18	Mural
NID2	0.858	0.00471	0.11	0.0698	6	16.6	0.00027	2.33	LV	CELLTYPE	control_RBM20	8	18	Mural
S100A11	0.858	0.0226	0.08	0.0603	5.66	10.1	0.00324	1.65	LV	CELLTYPE	control_RBM20	8	18	Mural
PSMC3	0.857	0.00701	0.0269	0.0208	4.15	14.9	0.000507	2.15	LV	CELLTYPE	control_RBM20	8	18	Mural
ALG3	0.854	0.0116	0.0211	0.0164	3.76	12.7	0.00113	1.94	LV	CELLTYPE	control_RBM20	8	18	Mural
APRT	0.853	0.00945	0.0371	0.0312	4.6	13.6	0.000819	2.02	LV	CELLTYPE	control_RBM20	8	18	Mural
LINC00907	0.852	0.0127	0.0175	0.0118	3.47	12.4	0.0013	1.9	LV	CELLTYPE	control_RBM20	8	18	Mural
NORAD	0.852	0.000596	0.0647	0.0456	5.35	26.7	1.13e-05	3.22	LV	CELLTYPE	control_RBM20	8	18	Mural
RPL36AL	0.849	0.0025	0.0396	0.0303	4.66	19.6	0.0001	2.6	LV	CELLTYPE	control_RBM20	8	18	Mural
C14orf119	0.847	0.00269	0.0395	0.0275	4.6	19.2	0.000112	2.57	LV	CELLTYPE	control_RBM20	8	18	Mural
NAXE	0.847	0.0139	0.0195	0.0149	3.7	12	0.0015	1.86	LV	CELLTYPE	control_RBM20	8	18	Mural
PCOLCE	0.844	0.0196	0.0652	0.0496	5.4	10.6	0.00259	1.71	LV	CELLTYPE	control_RBM20	8	18	Mural
PDGFRB	0.841	0.000318	2.79	2.06	10.8	30.2	4.32e-06	3.5	LV	CELLTYPE	control_RBM20	8	18	Mural
RPS23	0.84	0.00671	0.0894	0.0681	5.86	15.1	0.000467	2.17	LV	CELLTYPE	control_RBM20	8	18	Mural
GGACT	0.839	0.0268	0.0171	0.013	3.5	9.41	0.0043	1.57	LV	CELLTYPE	control_RBM20	8	18	Mural
SF3B5	0.839	0.0207	0.017	0.0128	3.42	10.4	0.00282	1.68	LV	CELLTYPE	control_RBM20	8	18	Mural
CADM1	0.838	0.037	0.0196	0.0147	3.72	8.29	0.00696	1.43	LV	CELLTYPE	control_RBM20	8	18	Mural
SMDT1	0.837	0.00337	0.0312	0.0225	4.29	18.2	0.000159	2.47	LV	CELLTYPE	control_RBM20	8	18	Mural
C19orf48	0.834	0.0123	0.0135	0.0102	3.14	12.5	0.00124	1.91	LV	CELLTYPE	control_RBM20	8	18	Mural
TMEM258	0.834	0.00636	0.0326	0.0245	4.43	15.4	0.000421	2.2	LV	CELLTYPE	control_RBM20	8	18	Mural
GSE1	0.833	0.0137	0.0387	0.0312	4.69	12.1	0.00146	1.86	LV	CELLTYPE	control_RBM20	8	18	Mural
MAPKAPK3	0.833	0.0158	0.0164	0.012	3.45	11.5	0.00184	1.8	LV	CELLTYPE	control_RBM20	8	18	Mural
GSTP1	0.827	0.00333	0.116	0.0885	6.23	18.3	0.000154	2.48	LV	CELLTYPE	control_RBM20	8	18	Mural
NDUFB3	0.827	0.00191	0.0414	0.0311	4.78	20.9	6.61e-05	2.72	LV	CELLTYPE	control_RBM20	8	18	Mural
ORMDL2	0.827	0.00671	0.0153	0.011	3.29	15.1	0.000466	2.17	LV	CELLTYPE	control_RBM20	8	18	Mural
RCN1	0.827	0.0284	0.0149	0.0115	3.29	9.2	0.00469	1.55	LV	CELLTYPE	control_RBM20	8	18	Mural
SRPX	0.827	0.0397	0.0135	0.0102	3.19	8.06	0.00768	1.4	LV	CELLTYPE	control_RBM20	8	18	Mural
AC136604.2	0.826	0.031	0.0323	0.0294	4.56	8.92	0.0053	1.51	LV	CELLTYPE	control_RBM20	8	18	Mural
MGLL	0.826	0.00885	0.366	0.265	7.84	13.9	0.000724	2.05	LV	CELLTYPE	control_RBM20	8	18	Mural
MCFD2	0.825	0.00908	0.127	0.0896	6.29	13.8	0.00076	2.04	LV	CELLTYPE	control_RBM20	8	18	Mural
NDUFB11	0.825	0.0117	0.0352	0.0273	4.53	12.7	0.00115	1.93	LV	CELLTYPE	control_RBM20	8	18	Mural
GPC5	0.824	0.0182	0.0514	0.0397	5.12	10.9	0.00231	1.74	LV	CELLTYPE	control_RBM20	8	18	Mural
LAMTOR5	0.822	0.00392	0.0504	0.0388	5.06	17.5	0.000203	2.41	LV	CELLTYPE	control_RBM20	8	18	Mural
SELENOM	0.822	0.0157	0.0786	0.0541	5.63	11.5	0.00179	1.81	LV	CELLTYPE	control_RBM20	8	18	Mural
TIMM13	0.822	0.00768	0.0285	0.0208	4.2	14.5	0.000585	2.11	LV	CELLTYPE	control_RBM20	8	18	Mural
RPS6	0.821	0.014	0.0826	0.0664	5.81	12	0.00151	1.85	LV	CELLTYPE	control_RBM20	8	18	Mural
UBL5	0.821	0.00782	0.0398	0.033	4.78	14.4	0.000601	2.11	LV	CELLTYPE	control_RBM20	8	18	Mural
ASAH1	0.819	0.00671	0.248	0.191	7.35	15.1	0.000472	2.17	LV	CELLTYPE	control_RBM20	8	18	Mural
RPL37A	0.819	0.00598	0.0762	0.0611	5.73	15.6	0.000382	2.22	LV	CELLTYPE	control_RBM20	8	18	Mural
ATP5MD	0.818	0.00419	0.0689	0.0533	5.55	17.2	0.000225	2.38	LV	CELLTYPE	control_RBM20	8	18	Mural
RPL35A	0.817	0.00268	0.0827	0.0632	5.76	19.3	0.00011	2.57	LV	CELLTYPE	control_RBM20	8	18	Mural
TSSC4	0.817	0.0202	0.0194	0.0144	3.59	10.5	0.0027	1.69	LV	CELLTYPE	control_RBM20	8	18	Mural
VASN	0.817	0.00253	0.0632	0.0473	5.31	19.5	0.000102	2.6	LV	CELLTYPE	control_RBM20	8	18	Mural
SLC25A5	0.814	0.0262	0.0628	0.047	5.35	9.51	0.00412	1.58	LV	CELLTYPE	control_RBM20	8	18	Mural
FLYWCH2	0.812	0.00379	0.0461	0.0339	4.88	17.6	0.000194	2.42	LV	CELLTYPE	control_RBM20	8	18	Mural
RPL22L1	0.812	0.0315	0.0233	0.0151	3.82	8.86	0.00543	1.5	LV	CELLTYPE	control_RBM20	8	18	Mural
TCEAL9	0.811	0.00498	0.0435	0.0332	4.83	16.4	0.000296	2.3	LV	CELLTYPE	control_RBM20	8	18	Mural
MOV10	0.81	0.00565	0.0467	0.0342	4.94	15.9	0.000352	2.25	LV	CELLTYPE	control_RBM20	8	18	Mural
ATP5MC2	0.809	0.00153	0.11	0.0837	6.16	21.9	4.74e-05	2.81	LV	CELLTYPE	control_RBM20	8	18	Mural
SSR4	0.807	0.0181	0.0237	0.0181	3.97	10.9	0.00229	1.74	LV	CELLTYPE	control_RBM20	8	18	Mural
ACTB	0.804	0.0398	0.689	0.557	8.9	8.04	0.00777	1.4	LV	CELLTYPE	control_RBM20	8	18	Mural
DUS3L	0.804	0.023	0.0241	0.018	4	10	0.00335	1.64	LV	CELLTYPE	control_RBM20	8	18	Mural
CKAP4	0.803	0.017	0.0156	0.011	3.33	11.2	0.00206	1.77	LV	CELLTYPE	control_RBM20	8	18	Mural
SPON2	0.803	0.0101	0.0161	0.014	3.42	13.3	0.000919	1.99	LV	CELLTYPE	control_RBM20	8	18	Mural
MYH7	0.801	0.00963	0.235	0.182	7.27	13.5	0.00085	2.02	LV	CELLTYPE	control_RBM20	8	18	Mural
HNRNPA0	0.799	0.0121	0.0451	0.0358	4.86	12.5	0.00121	1.92	LV	CELLTYPE	control_RBM20	8	18	Mural
LMOD3	0.799	0.015	0.0142	0.0101	3.27	11.7	0.00167	1.82	LV	CELLTYPE	control_RBM20	8	18	Mural
TMEM199	0.799	0.00156	0.0243	0.0177	3.97	21.8	4.89e-05	2.81	LV	CELLTYPE	control_RBM20	8	18	Mural
ATP5ME	0.797	0.00945	0.0619	0.0512	5.45	13.6	0.000821	2.02	LV	CELLTYPE	control_RBM20	8	18	Mural
MT-CYB	0.797	0.0454	0.294	0.238	7.66	7.59	0.00949	1.34	LV	CELLTYPE	control_RBM20	8	18	Mural
SEPHS2	0.795	0.0204	0.0128	0.00968	3.05	10.5	0.00273	1.69	LV	CELLTYPE	control_RBM20	8	18	Mural
SMC1B	0.795	0.0112	0.0237	0.015	3.86	12.9	0.00106	1.95	LV	CELLTYPE	control_RBM20	8	18	Mural
BLOC1S4	0.794	0.0371	0.0199	0.0132	3.6	8.27	0.00701	1.43	LV	CELLTYPE	control_RBM20	8	18	Mural
AC016722.2	0.792	0.0231	0.0413	0.0301	4.73	9.98	0.00338	1.64	LV	CELLTYPE	control_RBM20	8	18	Mural
RPL8	0.791	0.013	0.141	0.11	6.51	12.3	0.00136	1.88	LV	CELLTYPE	control_RBM20	8	18	Mural
HSPBP1	0.789	0.0248	0.014	0.011	3.24	9.7	0.0038	1.6	LV	CELLTYPE	control_RBM20	8	18	Mural
NDUFAF3	0.789	0.0131	0.0313	0.0243	4.34	12.2	0.00137	1.88	LV	CELLTYPE	control_RBM20	8	18	Mural
ARMH1	0.788	0.0215	0.0132	0.0103	3.09	10.3	0.00299	1.67	LV	CELLTYPE	control_RBM20	8	18	Mural
GRIP1	0.788	0.0315	0.0131	0.0103	3.17	8.86	0.00543	1.5	LV	CELLTYPE	control_RBM20	8	18	Mural
PCBP3	0.787	0.0432	0.052	0.0395	5	7.75	0.00883	1.36	LV	CELLTYPE	control_RBM20	8	18	Mural
ALKBH2	0.785	0.0115	0.0333	0.0233	4.36	12.8	0.00111	1.94	LV	CELLTYPE	control_RBM20	8	18	Mural
EMC10	0.784	0.00905	0.0329	0.0261	4.39	13.8	0.000752	2.04	LV	CELLTYPE	control_RBM20	8	18	Mural
HINT2	0.784	0.0132	0.0195	0.015	3.67	12.2	0.00139	1.88	LV	CELLTYPE	control_RBM20	8	18	Mural
ATP6V1G1	0.783	0.00435	0.0676	0.0524	5.47	17	0.000239	2.36	LV	CELLTYPE	control_RBM20	8	18	Mural
LSM4	0.783	0.00542	0.0249	0.0189	3.98	16.1	0.00033	2.27	LV	CELLTYPE	control_RBM20	8	18	Mural
TCEAL8	0.783	0.0124	0.0227	0.0175	3.92	12.5	0.00126	1.91	LV	CELLTYPE	control_RBM20	8	18	Mural
CSMD1	0.782	0.0267	0.037	0.0331	4.72	9.43	0.00425	1.57	LV	CELLTYPE	control_RBM20	8	18	Mural
AGPAT2	0.78	0.00494	0.0228	0.0182	3.91	16.4	0.000293	2.31	LV	CELLTYPE	control_RBM20	8	18	Mural
AC009318.1	0.779	0.0122	0.0214	0.0129	3.73	12.5	0.00122	1.91	LV	CELLTYPE	control_RBM20	8	18	Mural
GADD45GIP1	0.779	0.0133	0.0289	0.0225	4.21	12.2	0.0014	1.88	LV	CELLTYPE	control_RBM20	8	18	Mural
CEBPB	0.778	0.018	0.113	0.0847	6.11	11	0.00227	1.74	LV	CELLTYPE	control_RBM20	8	18	Mural
JUP	0.778	0.0469	0.015	0.0108	3.28	7.48	0.00996	1.33	LV	CELLTYPE	control_RBM20	8	18	Mural
GNG11	0.777	0.0246	0.0511	0.0398	5.03	9.74	0.00374	1.61	LV	CELLTYPE	control_RBM20	8	18	Mural
PKM	0.776	0.00439	0.101	0.0876	6.13	17	0.000241	2.36	LV	CELLTYPE	control_RBM20	8	18	Mural
REV3L	0.774	0.00735	1.4	0.973	9.73	14.7	0.000548	2.13	LV	CELLTYPE	control_RBM20	8	18	Mural
ATP5PF	0.773	0.00284	0.0986	0.082	6.1	19	0.000122	2.55	LV	CELLTYPE	control_RBM20	8	18	Mural
OAF	0.773	0.00972	0.14	0.102	6.43	13.4	0.000866	2.01	LV	CELLTYPE	control_RBM20	8	18	Mural
CALHM2	0.772	0.00355	0.0327	0.0238	4.37	17.9	0.000174	2.45	LV	CELLTYPE	control_RBM20	8	18	Mural
IRF2BPL	0.772	0.00863	0.0238	0.0195	3.94	14	0.000698	2.06	LV	CELLTYPE	control_RBM20	8	18	Mural
SMPX	0.772	0.0229	0.0283	0.0235	4.31	10	0.00334	1.64	LV	CELLTYPE	control_RBM20	8	18	Mural
LSM1	0.771	0.00671	0.0178	0.0142	3.58	15.1	0.00047	2.17	LV	CELLTYPE	control_RBM20	8	18	Mural
MYBBP1A	0.77	0.012	0.0171	0.0128	3.47	12.6	0.00119	1.92	LV	CELLTYPE	control_RBM20	8	18	Mural
CCDC129	0.769	0.027	0.152	0.0933	6.52	9.39	0.00433	1.57	LV	CELLTYPE	control_RBM20	8	18	Mural
PPP1CA	0.769	0.0131	0.0307	0.0257	4.33	12.2	0.00137	1.88	LV	CELLTYPE	control_RBM20	8	18	Mural
BAG1	0.766	0.0079	0.0221	0.0174	3.85	14.4	0.000611	2.1	LV	CELLTYPE	control_RBM20	8	18	Mural
RAB3D	0.766	0.0193	0.0296	0.0189	4.22	10.7	0.00253	1.71	LV	CELLTYPE	control_RBM20	8	18	Mural
RBM42	0.765	0.014	0.0199	0.0158	3.67	12	0.00151	1.85	LV	CELLTYPE	control_RBM20	8	18	Mural
TMSB10	0.765	0.0164	0.0794	0.0613	5.69	11.4	0.00193	1.79	LV	CELLTYPE	control_RBM20	8	18	Mural
AL132671.2	0.763	0.0229	0.173	0.125	6.75	10	0.00333	1.64	LV	CELLTYPE	control_RBM20	8	18	Mural
ADCY4	0.762	0.0206	0.0208	0.018	3.81	10.5	0.00278	1.69	LV	CELLTYPE	control_RBM20	8	18	Mural
LY6E	0.762	0.0479	0.0169	0.0113	3.35	7.41	0.0103	1.32	LV	CELLTYPE	control_RBM20	8	18	Mural
AC023389.1	0.761	0.0222	0.0938	0.0685	5.87	10.2	0.00315	1.65	LV	CELLTYPE	control_RBM20	8	18	Mural
TUBG1	0.761	0.0404	0.0135	0.0104	3.18	7.99	0.00794	1.39	LV	CELLTYPE	control_RBM20	8	18	Mural
RPL29	0.76	0.0094	0.0882	0.0685	5.81	13.6	0.000811	2.03	LV	CELLTYPE	control_RBM20	8	18	Mural
NDUFB7	0.759	0.00967	0.0568	0.0462	5.23	13.4	0.000859	2.01	LV	CELLTYPE	control_RBM20	8	18	Mural
AC087276.2	0.757	0.0299	0.0176	0.014	3.61	9.03	0.00506	1.52	LV	CELLTYPE	control_RBM20	8	18	Mural
ATP5MC1	0.757	0.00806	0.0657	0.0535	5.47	14.3	0.000628	2.09	LV	CELLTYPE	control_RBM20	8	18	Mural
AC027698.1	0.756	0.02	0.0895	0.0683	5.81	10.6	0.00267	1.7	LV	CELLTYPE	control_RBM20	8	18	Mural
ATP5MG	0.756	0.002	0.122	0.102	6.39	20.7	7.01e-05	2.7	LV	CELLTYPE	control_RBM20	8	18	Mural
COX6C	0.756	0.0121	0.0757	0.0644	5.74	12.5	0.00122	1.92	LV	CELLTYPE	control_RBM20	8	18	Mural
SNHG12	0.756	0.043	0.0523	0.0375	5.04	7.76	0.00878	1.37	LV	CELLTYPE	control_RBM20	8	18	Mural
AP2S1	0.755	0.00856	0.0284	0.0221	4.17	14	0.000688	2.07	LV	CELLTYPE	control_RBM20	8	18	Mural
CYB5R3	0.755	0.00459	0.0949	0.0789	5.99	16.7	0.00026	2.34	LV	CELLTYPE	control_RBM20	8	18	Mural
POLR2K	0.755	0.00629	0.0244	0.0196	4	15.4	0.000413	2.2	LV	CELLTYPE	control_RBM20	8	18	Mural
RPS16	0.755	0.0147	0.0843	0.0693	5.79	11.8	0.00162	1.83	LV	CELLTYPE	control_RBM20	8	18	Mural
TPGS1	0.755	0.00355	0.0201	0.0168	3.71	17.9	0.000174	2.45	LV	CELLTYPE	control_RBM20	8	18	Mural
PES1	0.754	0.00471	0.0279	0.0226	4.19	16.6	0.000269	2.33	LV	CELLTYPE	control_RBM20	8	18	Mural
EPHA2	0.753	0.00708	0.0486	0.035	4.95	14.8	0.000515	2.15	LV	CELLTYPE	control_RBM20	8	18	Mural
PSMA4	0.753	0.00204	0.0404	0.0326	4.73	20.6	7.2e-05	2.69	LV	CELLTYPE	control_RBM20	8	18	Mural
PHGDH	0.752	0.0207	0.0154	0.0136	3.38	10.4	0.00281	1.68	LV	CELLTYPE	control_RBM20	8	18	Mural
PRDX1	0.751	0.013	0.075	0.0602	5.58	12.3	0.00135	1.89	LV	CELLTYPE	control_RBM20	8	18	Mural
PSMB3	0.75	0.00247	0.044	0.0349	4.85	19.6	9.85e-05	2.61	LV	CELLTYPE	control_RBM20	8	18	Mural
P4HB	0.749	0.00671	0.0878	0.0687	5.77	15.1	0.000468	2.17	LV	CELLTYPE	control_RBM20	8	18	Mural
ATP5F1E	0.748	0.0108	0.0744	0.0594	5.67	13	0.000998	1.97	LV	CELLTYPE	control_RBM20	8	18	Mural
NUAK1	0.748	0.0262	0.102	0.0675	5.94	9.49	0.00414	1.58	LV	CELLTYPE	control_RBM20	8	18	Mural
PFKFB2	0.748	0.0355	0.0162	0.0119	3.41	8.42	0.00657	1.45	LV	CELLTYPE	control_RBM20	8	18	Mural
AUP1	0.747	0.0445	0.0453	0.0423	5.04	7.65	0.00923	1.35	LV	CELLTYPE	control_RBM20	8	18	Mural
HCFC1R1	0.747	0.0115	0.0344	0.0293	4.57	12.8	0.0011	1.94	LV	CELLTYPE	control_RBM20	8	18	Mural
RPSA	0.747	0.00401	0.118	0.0915	6.21	17.3	0.000211	2.4	LV	CELLTYPE	control_RBM20	8	18	Mural
TSPO	0.747	0.00976	0.0191	0.0166	3.65	13.4	0.000876	2.01	LV	CELLTYPE	control_RBM20	8	18	Mural
SLC25A6	0.746	0.0329	0.107	0.0826	6.19	8.7	0.00581	1.48	LV	CELLTYPE	control_RBM20	8	18	Mural
TF	0.746	0.0469	0.0259	0.0246	4.23	7.48	0.00995	1.33	LV	CELLTYPE	control_RBM20	8	18	Mural
AL133297.2	0.745	0.0277	0.0128	0.0116	3.12	9.29	0.00451	1.56	LV	CELLTYPE	control_RBM20	8	18	Mural
MAGED2	0.745	0.0261	0.0639	0.0587	5.49	9.52	0.0041	1.58	LV	CELLTYPE	control_RBM20	8	18	Mural
PPP1R17	0.744	0.0311	0.0333	0.0196	4.37	8.91	0.00531	1.51	LV	CELLTYPE	control_RBM20	8	18	Mural
RPS19BP1	0.742	0.00419	0.0288	0.0221	4.17	17.2	0.000224	2.38	LV	CELLTYPE	control_RBM20	8	18	Mural
CCDC124	0.741	0.039	0.0149	0.0119	3.31	8.11	0.00754	1.41	LV	CELLTYPE	control_RBM20	8	18	Mural
RPL18	0.74	0.0204	0.0904	0.0725	5.91	10.5	0.00275	1.69	LV	CELLTYPE	control_RBM20	8	18	Mural
AC022387.1	0.737	0.0421	0.018	0.0125	3.54	7.84	0.00849	1.38	LV	CELLTYPE	control_RBM20	8	18	Mural
MPRIP-AS1	0.737	0.018	0.0526	0.0477	5.23	11	0.00227	1.74	LV	CELLTYPE	control_RBM20	8	18	Mural
PIP4K2C	0.737	0.0069	0.0456	0.036	4.9	14.9	0.000495	2.16	LV	CELLTYPE	control_RBM20	8	18	Mural
COA3	0.736	0.0416	0.013	0.0099	3.1	7.88	0.00833	1.38	LV	CELLTYPE	control_RBM20	8	18	Mural
PGM1	0.735	0.0128	0.0222	0.0173	3.88	12.3	0.00132	1.89	LV	CELLTYPE	control_RBM20	8	18	Mural
RPL23	0.735	0.00358	0.0366	0.0307	4.63	17.9	0.000177	2.45	LV	CELLTYPE	control_RBM20	8	18	Mural
SPDYE5	0.735	0.0117	0.106	0.0972	6.24	12.7	0.00115	1.93	LV	CELLTYPE	control_RBM20	8	18	Mural
IDH3B	0.734	0.0242	0.0324	0.0282	4.53	9.81	0.00364	1.62	LV	CELLTYPE	control_RBM20	8	18	Mural
RPS19	0.733	0.0113	0.117	0.0972	6.31	12.9	0.00107	1.95	LV	CELLTYPE	control_RBM20	8	18	Mural
TNNC1	0.733	0.0426	0.197	0.162	7.13	7.79	0.00868	1.37	LV	CELLTYPE	control_RBM20	8	18	Mural
AL359232.1	0.732	0.017	0.0689	0.0493	5.44	11.2	0.00205	1.77	LV	CELLTYPE	control_RBM20	8	18	Mural
DISC1	0.732	0.00233	0.124	0.1	6.35	19.9	9.02e-05	2.63	LV	CELLTYPE	control_RBM20	8	18	Mural
RARA	0.732	0.0446	0.0284	0.021	4.17	7.64	0.00929	1.35	LV	CELLTYPE	control_RBM20	8	18	Mural
RPS8	0.731	0.00291	0.126	0.103	6.37	18.9	0.000126	2.54	LV	CELLTYPE	control_RBM20	8	18	Mural
AC069287.3	0.73	0.0428	0.0223	0.0174	3.91	7.78	0.00872	1.37	LV	CELLTYPE	control_RBM20	8	18	Mural
COX7A2	0.73	0.0101	0.0939	0.079	6	13.3	0.000913	2	LV	CELLTYPE	control_RBM20	8	18	Mural
MRPL51	0.73	0.0126	0.0278	0.0221	4.17	12.4	0.00129	1.9	LV	CELLTYPE	control_RBM20	8	18	Mural
RPS27A	0.73	0.00874	0.104	0.0844	6.08	13.9	0.000712	2.06	LV	CELLTYPE	control_RBM20	8	18	Mural
CUTA	0.726	0.0177	0.0325	0.0269	4.42	11	0.0022	1.75	LV	CELLTYPE	control_RBM20	8	18	Mural
DIO2-AS1	0.726	0.0278	0.0182	0.0144	3.58	9.28	0.00453	1.56	LV	CELLTYPE	control_RBM20	8	18	Mural
RARRES1	0.726	0.0322	0.0657	0.0508	5.36	8.77	0.00564	1.49	LV	CELLTYPE	control_RBM20	8	18	Mural
RCC1	0.726	0.0327	0.0813	0.0617	5.65	8.73	0.00574	1.49	LV	CELLTYPE	control_RBM20	8	18	Mural
PQBP1	0.725	0.0225	0.0154	0.0129	3.39	10.1	0.00321	1.65	LV	CELLTYPE	control_RBM20	8	18	Mural
BCAP31	0.723	0.0297	0.0344	0.0305	4.56	9.05	0.005	1.53	LV	CELLTYPE	control_RBM20	8	18	Mural
RPL13	0.723	0.0179	0.186	0.15	6.95	11	0.00224	1.75	LV	CELLTYPE	control_RBM20	8	18	Mural
PACSIN3	0.722	0.0371	0.0415	0.0372	4.81	8.27	0.00701	1.43	LV	CELLTYPE	control_RBM20	8	18	Mural
SNRPF	0.722	0.0233	0.0195	0.014	3.64	9.95	0.00343	1.63	LV	CELLTYPE	control_RBM20	8	18	Mural
COX7A1	0.721	0.0185	0.0792	0.0715	5.84	10.8	0.00237	1.73	LV	CELLTYPE	control_RBM20	8	18	Mural
FAU	0.721	0.017	0.0927	0.0775	5.94	11.2	0.00206	1.77	LV	CELLTYPE	control_RBM20	8	18	Mural
PTDSS1	0.721	0.00863	0.0224	0.0175	3.93	14	0.000698	2.06	LV	CELLTYPE	control_RBM20	8	18	Mural
UQCR10	0.72	0.0245	0.052	0.0432	5.18	9.76	0.00371	1.61	LV	CELLTYPE	control_RBM20	8	18	Mural
AQP1	0.719	0.0458	0.0321	0.0254	4.4	7.56	0.00963	1.34	LV	CELLTYPE	control_RBM20	8	18	Mural
RABAC1	0.718	0.0215	0.0797	0.0669	5.7	10.3	0.00299	1.67	LV	CELLTYPE	control_RBM20	8	18	Mural
AC130650.1	0.716	0.00914	0.0906	0.0711	5.82	13.7	0.000768	2.04	LV	CELLTYPE	control_RBM20	8	18	Mural
C6orf48	0.716	0.0231	0.0209	0.0164	3.82	9.98	0.00338	1.64	LV	CELLTYPE	control_RBM20	8	18	Mural
AC034114.2	0.715	0.0155	0.0151	0.013	3.38	11.6	0.00177	1.81	LV	CELLTYPE	control_RBM20	8	18	Mural
ATP5PD	0.715	0.0131	0.0431	0.0364	4.89	12.2	0.00138	1.88	LV	CELLTYPE	control_RBM20	8	18	Mural
CKM	0.715	0.0487	0.111	0.0865	6.2	7.35	0.0106	1.31	LV	CELLTYPE	control_RBM20	8	18	Mural
EMILIN1	0.714	0.0173	0.115	0.0962	6.2	11.1	0.0021	1.76	LV	CELLTYPE	control_RBM20	8	18	Mural
SLC25A39	0.714	0.0107	0.0369	0.032	4.66	13.1	0.000992	1.97	LV	CELLTYPE	control_RBM20	8	18	Mural
C1QBP	0.713	0.0355	0.0385	0.0311	4.62	8.42	0.00657	1.45	LV	CELLTYPE	control_RBM20	8	18	Mural
CCDC196	0.713	0.0479	0.026	0.0173	4.02	7.41	0.0103	1.32	LV	CELLTYPE	control_RBM20	8	18	Mural
CHRAC1	0.713	0.0407	0.0134	0.00995	3.15	7.97	0.00802	1.39	LV	CELLTYPE	control_RBM20	8	18	Mural
LINC02240	0.713	0.0401	0.0141	0.012	3.32	8.02	0.00785	1.4	LV	CELLTYPE	control_RBM20	8	18	Mural
NDUFS7	0.713	0.012	0.0618	0.0524	5.39	12.6	0.0012	1.92	LV	CELLTYPE	control_RBM20	8	18	Mural
COX5A	0.711	0.011	0.0812	0.0688	5.8	13	0.00103	1.96	LV	CELLTYPE	control_RBM20	8	18	Mural
RAN	0.711	0.0353	0.054	0.0431	5.1	8.44	0.00652	1.45	LV	CELLTYPE	control_RBM20	8	18	Mural
RPS27	0.711	0.0177	0.0613	0.0534	5.42	11	0.00219	1.75	LV	CELLTYPE	control_RBM20	8	18	Mural
SYF2	0.711	0.00432	0.0464	0.0358	4.88	17	0.000236	2.36	LV	CELLTYPE	control_RBM20	8	18	Mural
KCNQ1OT1	0.71	0.0373	0.0635	0.0445	5.34	8.25	0.00707	1.43	LV	CELLTYPE	control_RBM20	8	18	Mural
COX4I1	0.709	0.0174	0.13	0.112	6.52	11.1	0.00213	1.76	LV	CELLTYPE	control_RBM20	8	18	Mural
RPL21	0.709	0.00979	0.0888	0.0783	5.92	13.4	0.000883	2.01	LV	CELLTYPE	control_RBM20	8	18	Mural
COX7B	0.708	0.0169	0.117	0.0965	6.33	11.2	0.00202	1.77	LV	CELLTYPE	control_RBM20	8	18	Mural
RPL36	0.708	0.0224	0.0551	0.045	5.22	10.1	0.0032	1.65	LV	CELLTYPE	control_RBM20	8	18	Mural
SHMT2	0.708	0.0256	0.0157	0.0124	3.38	9.58	0.004	1.59	LV	CELLTYPE	control_RBM20	8	18	Mural
OCEL1	0.707	0.0227	0.0207	0.0174	3.77	10.1	0.00325	1.64	LV	CELLTYPE	control_RBM20	8	18	Mural
CALN1	0.706	0.0337	0.0181	0.017	3.67	8.62	0.00602	1.47	LV	CELLTYPE	control_RBM20	8	18	Mural
NDUFB4	0.706	0.0147	0.0606	0.0508	5.39	11.8	0.00162	1.83	LV	CELLTYPE	control_RBM20	8	18	Mural
CHSY1	0.705	0.00575	0.294	0.202	7.44	15.8	0.000361	2.24	LV	CELLTYPE	control_RBM20	8	18	Mural
GTF3C4	0.705	0.0108	0.0196	0.0138	3.68	13.1	0.000996	1.97	LV	CELLTYPE	control_RBM20	8	18	Mural
PSMB6	0.705	0.012	0.0407	0.0345	4.75	12.6	0.00119	1.92	LV	CELLTYPE	control_RBM20	8	18	Mural
PSMC5	0.705	0.0357	0.0223	0.0193	3.89	8.41	0.00661	1.45	LV	CELLTYPE	control_RBM20	8	18	Mural
SSR2	0.705	0.00918	0.0546	0.0425	5.11	13.7	0.000775	2.04	LV	CELLTYPE	control_RBM20	8	18	Mural
DRAP1	0.704	0.00544	0.0414	0.0351	4.79	16	0.000332	2.26	LV	CELLTYPE	control_RBM20	8	18	Mural
DCC	0.703	0.0409	0.0168	0.0154	3.55	7.94	0.0081	1.39	LV	CELLTYPE	control_RBM20	8	18	Mural
LAPTM4A	0.703	0.0408	0.118	0.107	6.4	7.96	0.00806	1.39	LV	CELLTYPE	control_RBM20	8	18	Mural
AC105052.3	0.702	0.0281	0.0967	0.0869	6.05	9.24	0.00461	1.55	LV	CELLTYPE	control_RBM20	8	18	Mural
MCC	0.702	0.0199	0.331	0.243	7.66	10.6	0.00265	1.7	LV	CELLTYPE	control_RBM20	8	18	Mural
MYDGF	0.702	0.0033	0.071	0.0585	5.5	18.3	0.000151	2.48	LV	CELLTYPE	control_RBM20	8	18	Mural
WDR74	0.702	0.026	0.0186	0.0153	3.63	9.53	0.00408	1.59	LV	CELLTYPE	control_RBM20	8	18	Mural
MCRIP2	0.701	0.00645	0.02	0.0165	3.78	15.3	0.000431	2.19	LV	CELLTYPE	control_RBM20	8	18	Mural
NCKAP5	0.701	0.0338	0.0761	0.0561	5.59	8.61	0.00604	1.47	LV	CELLTYPE	control_RBM20	8	18	Mural
NELFE	0.699	0.0163	0.0234	0.0204	4.02	11.4	0.00191	1.79	LV	CELLTYPE	control_RBM20	8	18	Mural
EDA	0.698	0.00492	0.538	0.377	8.33	16.4	0.000291	2.31	LV	CELLTYPE	control_RBM20	8	18	Mural
ATP5MPL	0.697	0.00671	0.0959	0.083	6.05	15.1	0.000465	2.17	LV	CELLTYPE	control_RBM20	8	18	Mural
SCOC	0.697	0.0398	0.0265	0.0223	4.13	8.04	0.00776	1.4	LV	CELLTYPE	control_RBM20	8	18	Mural
C4orf19	0.696	0.00349	0.104	0.088	6.09	18	0.000169	2.46	LV	CELLTYPE	control_RBM20	8	18	Mural
LRRC9	0.695	0.0342	0.0298	0.0267	4.32	8.56	0.00618	1.47	LV	CELLTYPE	control_RBM20	8	18	Mural
MTX3	0.695	0.00483	0.0443	0.0307	4.79	16.5	0.000283	2.32	LV	CELLTYPE	control_RBM20	8	18	Mural
RPS13	0.695	0.0206	0.0603	0.0532	5.37	10.5	0.00278	1.69	LV	CELLTYPE	control_RBM20	8	18	Mural
WDR54	0.695	0.0296	0.0147	0.0145	3.37	9.07	0.00497	1.53	LV	CELLTYPE	control_RBM20	8	18	Mural
AC020661.3	0.694	0.0482	0.0286	0.0262	4.38	7.39	0.0104	1.32	LV	CELLTYPE	control_RBM20	8	18	Mural
NTM	0.694	0.0489	0.0159	0.014	3.53	7.33	0.0106	1.31	LV	CELLTYPE	control_RBM20	8	18	Mural
PGAM2	0.694	0.0376	0.0255	0.0222	4.15	8.23	0.00714	1.43	LV	CELLTYPE	control_RBM20	8	18	Mural
DPAGT1	0.693	0.037	0.014	0.0114	3.23	8.29	0.00695	1.43	LV	CELLTYPE	control_RBM20	8	18	Mural
SLC35B2	0.693	0.0336	0.013	0.0106	3.13	8.64	0.00597	1.47	LV	CELLTYPE	control_RBM20	8	18	Mural
BRIX1	0.692	0.011	0.0334	0.0283	4.5	13	0.00102	1.96	LV	CELLTYPE	control_RBM20	8	18	Mural
PTGES2	0.691	0.00655	0.0536	0.0432	5.14	15.2	0.000443	2.18	LV	CELLTYPE	control_RBM20	8	18	Mural
PTPA	0.69	0.00268	0.0591	0.0505	5.28	19.3	0.00011	2.57	LV	CELLTYPE	control_RBM20	8	18	Mural
LINC02250	0.689	0.0473	0.0157	0.0126	3.39	7.45	0.0101	1.32	LV	CELLTYPE	control_RBM20	8	18	Mural
C19orf70	0.687	0.00375	0.0572	0.0498	5.28	17.6	0.000191	2.43	LV	CELLTYPE	control_RBM20	8	18	Mural
COPS9	0.687	0.0128	0.02	0.0175	3.75	12.3	0.00132	1.89	LV	CELLTYPE	control_RBM20	8	18	Mural
SUPT4H1	0.686	0.0225	0.0133	0.0121	3.15	10.1	0.00323	1.65	LV	CELLTYPE	control_RBM20	8	18	Mural
ATP5F1D	0.684	0.0128	0.0984	0.0827	6.03	12.3	0.00132	1.89	LV	CELLTYPE	control_RBM20	8	18	Mural
S100A10	0.684	0.0284	0.0248	0.0216	4.01	9.21	0.00468	1.55	LV	CELLTYPE	control_RBM20	8	18	Mural
PEMT	0.683	0.0209	0.0162	0.0126	3.45	10.4	0.00285	1.68	LV	CELLTYPE	control_RBM20	8	18	Mural
MRPL55	0.682	0.0131	0.0272	0.0241	4.24	12.2	0.00138	1.88	LV	CELLTYPE	control_RBM20	8	18	Mural
AC013640.1	0.681	0.0277	0.0268	0.024	4.21	9.29	0.00451	1.56	LV	CELLTYPE	control_RBM20	8	18	Mural
NDUFA4	0.681	0.0458	0.0999	0.0914	6.2	7.56	0.00961	1.34	LV	CELLTYPE	control_RBM20	8	18	Mural
POLR2G	0.68	0.0397	0.016	0.0133	3.39	8.06	0.00771	1.4	LV	CELLTYPE	control_RBM20	8	18	Mural
SLC5A9	0.68	0.0361	0.0205	0.0163	3.75	8.37	0.00672	1.44	LV	CELLTYPE	control_RBM20	8	18	Mural
UMPS	0.68	0.00503	0.0322	0.0233	4.35	16.3	0.000301	2.3	LV	CELLTYPE	control_RBM20	8	18	Mural
ARFRP1	0.679	0.0071	0.0296	0.0238	4.26	14.8	0.000519	2.15	LV	CELLTYPE	control_RBM20	8	18	Mural
FAM49A	0.677	0.0182	0.151	0.115	6.58	10.9	0.00231	1.74	LV	CELLTYPE	control_RBM20	8	18	Mural
ZNF22	0.677	0.0185	0.0448	0.0332	4.77	10.8	0.00237	1.73	LV	CELLTYPE	control_RBM20	8	18	Mural
DENND2A	0.676	0.0221	0.96	0.699	9.19	10.2	0.00314	1.66	LV	CELLTYPE	control_RBM20	8	18	Mural
SLC38A7	0.676	0.0196	0.0193	0.016	3.68	10.6	0.00259	1.71	LV	CELLTYPE	control_RBM20	8	18	Mural
YIF1A	0.676	0.00492	0.0319	0.0282	4.39	16.4	0.00029	2.31	LV	CELLTYPE	control_RBM20	8	18	Mural
MAGEF1	0.675	0.0227	0.0214	0.0164	3.78	10.1	0.00327	1.64	LV	CELLTYPE	control_RBM20	8	18	Mural
PMVK	0.675	0.00872	0.0275	0.022	4.13	14	0.000708	2.06	LV	CELLTYPE	control_RBM20	8	18	Mural
RBM8A	0.675	0.0206	0.0468	0.0399	4.98	10.5	0.00278	1.69	LV	CELLTYPE	control_RBM20	8	18	Mural
RPL15	0.675	0.0345	0.139	0.116	6.53	8.53	0.00625	1.46	LV	CELLTYPE	control_RBM20	8	18	Mural
PCBP1	0.673	0.0245	0.0372	0.0326	4.62	9.76	0.00371	1.61	LV	CELLTYPE	control_RBM20	8	18	Mural
GAPDH	0.672	0.0379	0.286	0.242	7.59	8.2	0.00723	1.42	LV	CELLTYPE	control_RBM20	8	18	Mural
GAR1	0.671	0.0369	0.019	0.0142	3.61	8.29	0.00694	1.43	LV	CELLTYPE	control_RBM20	8	18	Mural
OXA1L	0.669	0.0214	0.0332	0.0272	4.51	10.3	0.00298	1.67	LV	CELLTYPE	control_RBM20	8	18	Mural
SPDYE16	0.668	0.0455	0.039	0.0391	4.83	7.58	0.00951	1.34	LV	CELLTYPE	control_RBM20	8	18	Mural
TNFAIP8	0.668	0.00927	0.0868	0.0684	5.76	13.7	0.000789	2.03	LV	CELLTYPE	control_RBM20	8	18	Mural
S100A6	0.667	0.0274	0.0858	0.072	5.85	9.33	0.00444	1.56	LV	CELLTYPE	control_RBM20	8	18	Mural
AKR1A1	0.666	0.00386	0.0511	0.0396	4.98	17.5	0.000199	2.41	LV	CELLTYPE	control_RBM20	8	18	Mural
SEPT9	0.666	0.0107	0.281	0.212	7.41	13.1	0.000994	1.97	LV	CELLTYPE	control_RBM20	8	18	Mural
MTX1	0.665	0.0386	0.0129	0.0113	3.13	8.14	0.00744	1.41	LV	CELLTYPE	control_RBM20	8	18	Mural
RPL10A	0.665	0.0372	0.14	0.12	6.54	8.25	0.00706	1.43	LV	CELLTYPE	control_RBM20	8	18	Mural
SREBF1	0.665	0.0359	0.0659	0.0459	5.34	8.39	0.00665	1.45	LV	CELLTYPE	control_RBM20	8	18	Mural
ARHGDIA	0.664	0.0352	0.065	0.0553	5.45	8.45	0.00649	1.45	LV	CELLTYPE	control_RBM20	8	18	Mural
GTF2F1	0.664	0.0115	0.0189	0.0147	3.61	12.8	0.0011	1.94	LV	CELLTYPE	control_RBM20	8	18	Mural
UQCC3	0.663	0.0381	0.0155	0.0122	3.37	8.18	0.0073	1.42	LV	CELLTYPE	control_RBM20	8	18	Mural
RETREG2	0.662	0.0321	0.0149	0.0127	3.32	8.79	0.00561	1.49	LV	CELLTYPE	control_RBM20	8	18	Mural
RETSAT	0.66	0.0339	0.0128	0.0117	3.18	8.59	0.0061	1.47	LV	CELLTYPE	control_RBM20	8	18	Mural
TMED3	0.656	0.0398	0.0236	0.0184	3.9	8.03	0.00779	1.4	LV	CELLTYPE	control_RBM20	8	18	Mural
AURKAIP1	0.655	0.00227	0.0473	0.0411	4.98	20	8.68e-05	2.64	LV	CELLTYPE	control_RBM20	8	18	Mural
SPNS1	0.654	0.00355	0.0378	0.032	4.66	17.9	0.000173	2.45	LV	CELLTYPE	control_RBM20	8	18	Mural
POLD2	0.653	0.0424	0.0363	0.0305	4.59	7.81	0.0086	1.37	LV	CELLTYPE	control_RBM20	8	18	Mural
PSMA7	0.653	0.0174	0.0984	0.0864	6.09	11.1	0.00214	1.76	LV	CELLTYPE	control_RBM20	8	18	Mural
PSMB5	0.653	0.00301	0.0524	0.0441	5.09	18.7	0.000131	2.52	LV	CELLTYPE	control_RBM20	8	18	Mural
CD151	0.652	0.0398	0.119	0.11	6.37	8.03	0.00778	1.4	LV	CELLTYPE	control_RBM20	8	18	Mural
NDUFC1	0.652	0.0157	0.0325	0.0299	4.52	11.5	0.0018	1.81	LV	CELLTYPE	control_RBM20	8	18	Mural
YIPF2	0.652	0.00645	0.0253	0.021	4.04	15.3	0.000431	2.19	LV	CELLTYPE	control_RBM20	8	18	Mural
COL6A2	0.651	0.0184	0.735	0.598	8.85	10.9	0.00236	1.73	LV	CELLTYPE	control_RBM20	8	18	Mural
AC006504.5	0.65	0.0266	0.0421	0.0327	4.79	9.44	0.00423	1.58	LV	CELLTYPE	control_RBM20	8	18	Mural
SMIM10	0.65	0.0466	0.0157	0.0108	3.31	7.51	0.00985	1.33	LV	CELLTYPE	control_RBM20	8	18	Mural
ASNA1	0.648	0.033	0.0175	0.0146	3.49	8.7	0.00582	1.48	LV	CELLTYPE	control_RBM20	8	18	Mural
ARAF	0.647	0.01	0.0322	0.0294	4.46	13.3	0.000907	2	LV	CELLTYPE	control_RBM20	8	18	Mural
PPP1R3B	0.647	0.0333	0.0435	0.0301	4.71	8.66	0.00592	1.48	LV	CELLTYPE	control_RBM20	8	18	Mural
SF3B6	0.647	0.00596	0.0371	0.0321	4.61	15.7	0.000381	2.22	LV	CELLTYPE	control_RBM20	8	18	Mural
SNX33	0.647	0.0128	0.0216	0.0183	3.85	12.3	0.00133	1.89	LV	CELLTYPE	control_RBM20	8	18	Mural
MRPL24	0.646	0.0211	0.0355	0.0301	4.53	10.3	0.0029	1.68	LV	CELLTYPE	control_RBM20	8	18	Mural
ISYNA1	0.645	0.0229	0.24	0.22	7.36	10	0.00333	1.64	LV	CELLTYPE	control_RBM20	8	18	Mural
DUS2	0.644	0.000945	0.0481	0.0391	4.97	24.3	2.27e-05	3.02	LV	CELLTYPE	control_RBM20	8	18	Mural
MRPS18B	0.644	0.00413	0.0378	0.03	4.6	17.2	0.000221	2.38	LV	CELLTYPE	control_RBM20	8	18	Mural
A4GALT	0.643	0.0036	0.0607	0.0487	5.25	17.8	0.000179	2.44	LV	CELLTYPE	control_RBM20	8	18	Mural
HOOK2	0.638	0.00815	0.122	0.112	6.39	14.2	0.00064	2.09	LV	CELLTYPE	control_RBM20	8	18	Mural
UQCRC1	0.636	0.00335	0.0558	0.0508	5.24	18.2	0.000157	2.47	LV	CELLTYPE	control_RBM20	8	18	Mural
MFGE8	0.635	0.0347	0.743	0.685	9.03	8.51	0.00632	1.46	LV	CELLTYPE	control_RBM20	8	18	Mural
NDUFB2	0.635	0.0192	0.0755	0.069	5.75	10.7	0.00251	1.72	LV	CELLTYPE	control_RBM20	8	18	Mural
SERF2	0.635	0.0257	0.153	0.134	6.73	9.57	0.00401	1.59	LV	CELLTYPE	control_RBM20	8	18	Mural
TOMM40	0.635	0.03	0.0431	0.0349	4.82	9.01	0.00509	1.52	LV	CELLTYPE	control_RBM20	8	18	Mural
SPRY1	0.634	0.044	0.272	0.199	7.31	7.69	0.00909	1.36	LV	CELLTYPE	control_RBM20	8	18	Mural
CEP41	0.633	0.0279	0.0186	0.0143	3.56	9.26	0.00458	1.55	LV	CELLTYPE	control_RBM20	8	18	Mural
CTNNA2	0.633	0.0387	0.0325	0.0309	4.5	8.13	0.00746	1.41	LV	CELLTYPE	control_RBM20	8	18	Mural
NDUFAB1	0.633	0.0122	0.0574	0.0503	5.3	12.5	0.00123	1.91	LV	CELLTYPE	control_RBM20	8	18	Mural
HTATIP2	0.632	0.0446	0.0235	0.0175	3.9	7.64	0.00928	1.35	LV	CELLTYPE	control_RBM20	8	18	Mural
EMC7	0.631	0.00963	0.04	0.0352	4.74	13.5	0.00085	2.02	LV	CELLTYPE	control_RBM20	8	18	Mural
ADRM1	0.63	0.0419	0.029	0.0257	4.26	7.86	0.00842	1.38	LV	CELLTYPE	control_RBM20	8	18	Mural
ARL6IP5	0.63	0.0141	0.0552	0.0484	5.2	12	0.00152	1.85	LV	CELLTYPE	control_RBM20	8	18	Mural
MRPL54	0.63	0.0341	0.0165	0.0143	3.45	8.57	0.00616	1.47	LV	CELLTYPE	control_RBM20	8	18	Mural
RSL1D1	0.63	0.0317	0.0356	0.0267	4.49	8.83	0.00549	1.5	LV	CELLTYPE	control_RBM20	8	18	Mural
CREB3	0.629	0.0258	0.0147	0.0123	3.29	9.56	0.00404	1.59	LV	CELLTYPE	control_RBM20	8	18	Mural
SOCS5	0.629	0.0115	0.327	0.222	7.57	12.8	0.0011	1.94	LV	CELLTYPE	control_RBM20	8	18	Mural
MRPL32	0.628	0.0197	0.0633	0.0511	5.33	10.6	0.00262	1.7	LV	CELLTYPE	control_RBM20	8	18	Mural
RPL19	0.628	0.0392	0.0961	0.0843	6	8.09	0.00758	1.41	LV	CELLTYPE	control_RBM20	8	18	Mural
RPL41	0.627	0.0272	0.236	0.213	7.39	9.36	0.00439	1.57	LV	CELLTYPE	control_RBM20	8	18	Mural
DMAC2	0.626	0.0154	0.0262	0.021	4.1	11.6	0.00174	1.81	LV	CELLTYPE	control_RBM20	8	18	Mural
RNF139	0.626	0.0164	0.0253	0.0207	4.05	11.3	0.00194	1.78	LV	CELLTYPE	control_RBM20	8	18	Mural
SNRPB2	0.626	0.00687	0.0484	0.0401	4.96	15	0.000487	2.16	LV	CELLTYPE	control_RBM20	8	18	Mural
CAV1	0.625	0.0117	0.228	0.183	7.14	12.7	0.00115	1.93	LV	CELLTYPE	control_RBM20	8	18	Mural
GRIK1	0.624	0.0346	0.0919	0.0796	5.89	8.51	0.00631	1.46	LV	CELLTYPE	control_RBM20	8	18	Mural
RPL4	0.624	0.0307	0.061	0.0535	5.33	8.95	0.00523	1.51	LV	CELLTYPE	control_RBM20	8	18	Mural
LDHB	0.623	0.0248	0.128	0.111	6.45	9.71	0.00379	1.61	LV	CELLTYPE	control_RBM20	8	18	Mural
GPS2	0.622	0.0125	0.0345	0.0301	4.48	12.4	0.00127	1.9	LV	CELLTYPE	control_RBM20	8	18	Mural
TFRC	0.621	0.0115	0.0382	0.0313	4.67	12.8	0.00111	1.94	LV	CELLTYPE	control_RBM20	8	18	Mural
TGIF1	0.621	0.0334	0.0166	0.014	3.45	8.66	0.00593	1.48	LV	CELLTYPE	control_RBM20	8	18	Mural
KIAA1257	0.62	0.0331	0.0138	0.0118	3.24	8.69	0.00585	1.48	LV	CELLTYPE	control_RBM20	8	18	Mural
IKBIP	0.619	0.0141	0.0382	0.0336	4.65	12	0.00152	1.85	LV	CELLTYPE	control_RBM20	8	18	Mural
CIB1	0.617	0.0161	0.023	0.0211	3.97	11.4	0.00189	1.79	LV	CELLTYPE	control_RBM20	8	18	Mural
GTF3C6	0.617	0.0154	0.0299	0.0238	4.27	11.6	0.00175	1.81	LV	CELLTYPE	control_RBM20	8	18	Mural
SCAMP3	0.616	0.0036	0.0582	0.0499	5.28	17.8	0.00018	2.44	LV	CELLTYPE	control_RBM20	8	18	Mural
TAGLN2	0.616	0.0411	0.0795	0.0668	5.72	7.93	0.00816	1.39	LV	CELLTYPE	control_RBM20	8	18	Mural
ANAPC13	0.615	0.0335	0.0162	0.0124	3.46	8.64	0.00596	1.47	LV	CELLTYPE	control_RBM20	8	18	Mural
PPIB	0.615	0.0361	0.0886	0.0775	5.84	8.36	0.00673	1.44	LV	CELLTYPE	control_RBM20	8	18	Mural
NDUFS6	0.614	0.00936	0.0593	0.0522	5.28	13.6	0.000807	2.03	LV	CELLTYPE	control_RBM20	8	18	Mural
NOTCH3	0.614	0.0142	0.653	0.53	8.66	11.9	0.00155	1.85	LV	CELLTYPE	control_RBM20	8	18	Mural
NFE2L3	0.613	0.0185	0.0276	0.021	4.17	10.8	0.00238	1.73	LV	CELLTYPE	control_RBM20	8	18	Mural
OTUB1	0.613	0.0103	0.0436	0.0396	4.92	13.2	0.000942	1.99	LV	CELLTYPE	control_RBM20	8	18	Mural
NUTF2	0.612	0.03	0.0273	0.0225	4.17	9.01	0.00509	1.52	LV	CELLTYPE	control_RBM20	8	18	Mural
TXNRD1	0.612	0.0134	0.201	0.178	7.06	12.1	0.00142	1.87	LV	CELLTYPE	control_RBM20	8	18	Mural
PDHB	0.611	0.00598	0.0429	0.0363	4.82	15.6	0.000383	2.22	LV	CELLTYPE	control_RBM20	8	18	Mural
ICMT	0.61	0.0279	0.0152	0.0123	3.35	9.27	0.00456	1.55	LV	CELLTYPE	control_RBM20	8	18	Mural
OTUD6B-AS1	0.609	0.0207	0.0711	0.0511	5.43	10.4	0.00281	1.68	LV	CELLTYPE	control_RBM20	8	18	Mural
TMED2	0.609	0.0317	0.0435	0.0373	4.85	8.83	0.00549	1.5	LV	CELLTYPE	control_RBM20	8	18	Mural
GSTK1	0.608	0.00912	0.142	0.129	6.59	13.8	0.000765	2.04	LV	CELLTYPE	control_RBM20	8	18	Mural
LMNA	0.608	0.0257	0.178	0.165	6.88	9.57	0.00402	1.59	LV	CELLTYPE	control_RBM20	8	18	Mural
ATP5IF1	0.607	0.0271	0.0548	0.0486	5.25	9.37	0.00437	1.57	LV	CELLTYPE	control_RBM20	8	18	Mural
MRPS18A	0.607	0.0403	0.0139	0.0116	3.24	8	0.00791	1.39	LV	CELLTYPE	control_RBM20	8	18	Mural
APEX1	0.605	0.0184	0.0538	0.0434	5.14	10.9	0.00235	1.74	LV	CELLTYPE	control_RBM20	8	18	Mural
USP5	0.605	0.0345	0.0172	0.0149	3.51	8.53	0.00627	1.46	LV	CELLTYPE	control_RBM20	8	18	Mural
COMTD1	0.604	0.0312	0.0178	0.016	3.65	8.9	0.00535	1.51	LV	CELLTYPE	control_RBM20	8	18	Mural
GPI	0.603	0.0105	0.125	0.109	6.38	13.1	0.000965	1.98	LV	CELLTYPE	control_RBM20	8	18	Mural
TAF6L	0.603	0.00919	0.0239	0.0202	3.99	13.7	0.000779	2.04	LV	CELLTYPE	control_RBM20	8	18	Mural
ANGPT2	0.602	0.0332	0.263	0.207	7.32	8.67	0.00588	1.48	LV	CELLTYPE	control_RBM20	8	18	Mural
AP2M1	0.602	0.0322	0.0592	0.0568	5.37	8.78	0.00563	1.49	LV	CELLTYPE	control_RBM20	8	18	Mural
DHRS4L2	0.602	0.0289	0.0331	0.028	4.4	9.15	0.0048	1.54	LV	CELLTYPE	control_RBM20	8	18	Mural
NARS	0.602	0.0069	0.0589	0.0477	5.25	15	0.000492	2.16	LV	CELLTYPE	control_RBM20	8	18	Mural
ATP5F1A	0.601	0.0317	0.0816	0.0728	5.81	8.83	0.00549	1.5	LV	CELLTYPE	control_RBM20	8	18	Mural
PSMC4	0.6	0.0147	0.0425	0.0385	4.83	11.8	0.00163	1.83	LV	CELLTYPE	control_RBM20	8	18	Mural
SHISA5	0.6	0.00252	0.0419	0.0373	4.78	19.5	0.000101	2.6	LV	CELLTYPE	control_RBM20	8	18	Mural
CHCHD10	0.597	0.0107	0.146	0.134	6.65	13.1	0.000991	1.97	LV	CELLTYPE	control_RBM20	8	18	Mural
EIF3K	0.597	0.00743	0.11	0.101	6.22	14.6	0.000558	2.13	LV	CELLTYPE	control_RBM20	8	18	Mural
PDE7B	0.597	0.0352	1.28	1.07	9.69	8.45	0.00648	1.45	LV	CELLTYPE	control_RBM20	8	18	Mural
PPP1R11	0.597	0.0113	0.03	0.0256	4.29	12.9	0.00107	1.95	LV	CELLTYPE	control_RBM20	8	18	Mural
TBCB	0.597	0.0111	0.0376	0.0349	4.69	12.9	0.00105	1.95	LV	CELLTYPE	control_RBM20	8	18	Mural
CISD3	0.596	0.0376	0.0165	0.0158	3.52	8.22	0.00716	1.42	LV	CELLTYPE	control_RBM20	8	18	Mural
C12orf10	0.595	0.0386	0.0156	0.0142	3.41	8.14	0.00743	1.41	LV	CELLTYPE	control_RBM20	8	18	Mural
SNRPB	0.595	0.044	0.0398	0.0331	4.68	7.68	0.0091	1.36	LV	CELLTYPE	control_RBM20	8	18	Mural
ATP6AP2	0.594	0.0466	0.0546	0.0492	5.21	7.51	0.00984	1.33	LV	CELLTYPE	control_RBM20	8	18	Mural
EIPR1	0.594	0.0147	0.0288	0.0223	4.2	11.8	0.00163	1.83	LV	CELLTYPE	control_RBM20	8	18	Mural
SLC41A1	0.594	0.0362	0.0206	0.0176	3.82	8.36	0.00676	1.44	LV	CELLTYPE	control_RBM20	8	18	Mural
SMG6	0.593	0.016	0.379	0.311	7.91	11.4	0.00186	1.8	LV	CELLTYPE	control_RBM20	8	18	Mural
DAD1	0.592	0.0128	0.0571	0.0514	5.24	12.3	0.00132	1.89	LV	CELLTYPE	control_RBM20	8	18	Mural
FIS1	0.592	0.0242	0.0505	0.042	5.01	9.79	0.00366	1.62	LV	CELLTYPE	control_RBM20	8	18	Mural
GLOD4	0.59	0.0404	0.0229	0.0201	3.93	7.99	0.00795	1.39	LV	CELLTYPE	control_RBM20	8	18	Mural
SGMS2	0.59	0.0183	0.032	0.0233	4.33	10.9	0.00234	1.74	LV	CELLTYPE	control_RBM20	8	18	Mural
ZMAT2	0.589	0.0493	0.0128	0.0109	3.11	7.31	0.0108	1.31	LV	CELLTYPE	control_RBM20	8	18	Mural
IRF1	0.588	0.042	0.027	0.0238	4.12	7.85	0.00845	1.38	LV	CELLTYPE	control_RBM20	8	18	Mural
NDUFA12	0.587	0.00705	0.0675	0.0605	5.51	14.8	0.000512	2.15	LV	CELLTYPE	control_RBM20	8	18	Mural
ZNF3	0.587	0.00226	0.0376	0.0312	4.61	20	8.56e-05	2.65	LV	CELLTYPE	control_RBM20	8	18	Mural
KAZN	0.586	0.039	0.0776	0.075	5.78	8.11	0.00753	1.41	LV	CELLTYPE	control_RBM20	8	18	Mural
POLR2M	0.586	0.0277	0.0218	0.0192	3.86	9.29	0.00452	1.56	LV	CELLTYPE	control_RBM20	8	18	Mural
RPS24	0.586	0.0231	0.0928	0.0772	5.89	9.97	0.00339	1.64	LV	CELLTYPE	control_RBM20	8	18	Mural
UBQLN2	0.586	0.0419	0.0144	0.0123	3.31	7.86	0.00842	1.38	LV	CELLTYPE	control_RBM20	8	18	Mural
CKMT2	0.585	0.045	0.0952	0.0791	6	7.61	0.0094	1.35	LV	CELLTYPE	control_RBM20	8	18	Mural
FARSA	0.585	0.0338	0.0277	0.0238	4.19	8.61	0.00606	1.47	LV	CELLTYPE	control_RBM20	8	18	Mural
PANX1	0.584	0.0255	0.0215	0.0174	3.81	9.6	0.00397	1.59	LV	CELLTYPE	control_RBM20	8	18	Mural
PNKP	0.583	0.0339	0.0924	0.0757	5.85	8.59	0.0061	1.47	LV	CELLTYPE	control_RBM20	8	18	Mural
MDH2	0.581	0.0403	0.0622	0.0536	5.36	8	0.00792	1.39	LV	CELLTYPE	control_RBM20	8	18	Mural
CARD19	0.58	0.0277	0.0217	0.0212	3.93	9.3	0.0045	1.56	LV	CELLTYPE	control_RBM20	8	18	Mural
NDUFB6	0.579	0.0201	0.0482	0.0424	5.05	10.5	0.00268	1.7	LV	CELLTYPE	control_RBM20	8	18	Mural
SLC39A7	0.579	0.0341	0.0217	0.02	3.85	8.57	0.00616	1.47	LV	CELLTYPE	control_RBM20	8	18	Mural
SNRPG	0.578	0.0139	0.0528	0.0478	5.17	12	0.0015	1.86	LV	CELLTYPE	control_RBM20	8	18	Mural
ERH	0.577	0.0304	0.0658	0.0567	5.44	8.97	0.00518	1.52	LV	CELLTYPE	control_RBM20	8	18	Mural
RPL6	0.577	0.0268	0.114	0.101	6.23	9.41	0.00429	1.57	LV	CELLTYPE	control_RBM20	8	18	Mural
ZNF565	0.577	0.017	0.221	0.191	7.19	11.2	0.00205	1.77	LV	CELLTYPE	control_RBM20	8	18	Mural
FAM50A	0.576	0.0215	0.0368	0.0335	4.64	10.3	0.00302	1.67	LV	CELLTYPE	control_RBM20	8	18	Mural
LAMTOR1	0.576	0.00474	0.05	0.0436	5.04	16.6	0.000274	2.32	LV	CELLTYPE	control_RBM20	8	18	Mural
NDUFA2	0.576	0.0241	0.0302	0.0267	4.32	9.82	0.00361	1.62	LV	CELLTYPE	control_RBM20	8	18	Mural
ANXA2	0.575	0.0492	0.116	0.0947	6.15	7.32	0.0107	1.31	LV	CELLTYPE	control_RBM20	8	18	Mural
RPL32	0.575	0.0426	0.0751	0.0688	5.66	7.79	0.00866	1.37	LV	CELLTYPE	control_RBM20	8	18	Mural
ZNF2	0.575	0.0442	0.0192	0.0144	3.6	7.67	0.00914	1.35	LV	CELLTYPE	control_RBM20	8	18	Mural
NDUFS5	0.572	0.0398	0.0624	0.056	5.45	8.04	0.00776	1.4	LV	CELLTYPE	control_RBM20	8	18	Mural
PFDN5	0.572	0.0199	0.0825	0.08	5.9	10.6	0.00264	1.7	LV	CELLTYPE	control_RBM20	8	18	Mural
MRPL15	0.57	0.0424	0.0353	0.0285	4.48	7.81	0.00858	1.37	LV	CELLTYPE	control_RBM20	8	18	Mural
RPF1	0.57	0.0104	0.0351	0.0297	4.53	13.2	0.000948	1.98	LV	CELLTYPE	control_RBM20	8	18	Mural
MRPS21	0.569	0.0034	0.0964	0.0841	5.98	18.1	0.000162	2.47	LV	CELLTYPE	control_RBM20	8	18	Mural
HSPA13	0.568	0.0381	0.0177	0.0143	3.5	8.19	0.00728	1.42	LV	CELLTYPE	control_RBM20	8	18	Mural
AP001831.1	0.567	0.0227	0.129	0.109	6.4	10.1	0.00327	1.64	LV	CELLTYPE	control_RBM20	8	18	Mural
CSF1	0.567	0.0172	0.0329	0.0244	4.36	11.1	0.0021	1.76	LV	CELLTYPE	control_RBM20	8	18	Mural
AC008438.1	0.566	0.0215	0.0235	0.0194	3.94	10.3	0.00299	1.67	LV	CELLTYPE	control_RBM20	8	18	Mural
ARPC5L	0.566	0.0246	0.0239	0.0207	3.97	9.73	0.00375	1.61	LV	CELLTYPE	control_RBM20	8	18	Mural
PEX10	0.566	0.0349	0.0275	0.0235	4.13	8.49	0.00638	1.46	LV	CELLTYPE	control_RBM20	8	18	Mural
TUFM	0.564	0.0146	0.0727	0.0682	5.64	11.8	0.00161	1.84	LV	CELLTYPE	control_RBM20	8	18	Mural
CORO1B	0.563	0.0336	0.0214	0.0194	3.8	8.63	0.00599	1.47	LV	CELLTYPE	control_RBM20	8	18	Mural
MPG	0.563	0.0046	0.0786	0.0678	5.67	16.7	0.000261	2.34	LV	CELLTYPE	control_RBM20	8	18	Mural
OAZ2	0.563	0.0146	0.136	0.135	6.58	11.8	0.0016	1.84	LV	CELLTYPE	control_RBM20	8	18	Mural
DBI	0.562	0.0474	0.0343	0.0322	4.58	7.45	0.0101	1.32	LV	CELLTYPE	control_RBM20	8	18	Mural
SNRPE	0.562	0.0234	0.0279	0.0233	4.19	9.92	0.00347	1.63	LV	CELLTYPE	control_RBM20	8	18	Mural
MCM3AP-AS1	0.561	0.0165	0.0305	0.0286	4.41	11.3	0.00195	1.78	LV	CELLTYPE	control_RBM20	8	18	Mural
MRPL47	0.561	0.0278	0.0264	0.0229	4.13	9.28	0.00454	1.56	LV	CELLTYPE	control_RBM20	8	18	Mural
RPL7A	0.561	0.0487	0.0994	0.0905	6.03	7.35	0.0106	1.31	LV	CELLTYPE	control_RBM20	8	18	Mural
DCTN6	0.56	0.0315	0.029	0.0266	4.26	8.86	0.00542	1.5	LV	CELLTYPE	control_RBM20	8	18	Mural
LSM7	0.559	0.0399	0.0361	0.0296	4.55	8.03	0.00781	1.4	LV	CELLTYPE	control_RBM20	8	18	Mural
LZTS1	0.558	0.0205	0.209	0.162	7.01	10.5	0.00276	1.69	LV	CELLTYPE	control_RBM20	8	18	Mural
SCUBE3	0.558	0.0408	0.0526	0.0483	5.15	7.96	0.00806	1.39	LV	CELLTYPE	control_RBM20	8	18	Mural
LAMTOR3	0.556	0.0206	0.0219	0.0185	3.88	10.4	0.00279	1.69	LV	CELLTYPE	control_RBM20	8	18	Mural
EIF1AX	0.555	0.0234	0.0924	0.0802	5.94	9.92	0.00347	1.63	LV	CELLTYPE	control_RBM20	8	18	Mural
NCBP2-AS2	0.555	0.0267	0.0224	0.0185	3.88	9.43	0.00426	1.57	LV	CELLTYPE	control_RBM20	8	18	Mural
RHBDD2	0.555	0.0164	0.0399	0.0363	4.75	11.4	0.00193	1.79	LV	CELLTYPE	control_RBM20	8	18	Mural
TMEM69	0.554	0.0189	0.0211	0.0199	3.86	10.8	0.00245	1.72	LV	CELLTYPE	control_RBM20	8	18	Mural
NDUFS3	0.553	0.0294	0.0399	0.0374	4.78	9.09	0.00493	1.53	LV	CELLTYPE	control_RBM20	8	18	Mural
GPANK1	0.552	0.0232	0.0284	0.0246	4.26	9.96	0.00341	1.63	LV	CELLTYPE	control_RBM20	8	18	Mural
TMEM11	0.552	0.0371	0.0193	0.0168	3.67	8.28	0.00699	1.43	LV	CELLTYPE	control_RBM20	8	18	Mural
MPDU1	0.551	0.0219	0.036	0.0332	4.57	10.2	0.0031	1.66	LV	CELLTYPE	control_RBM20	8	18	Mural
RPS11	0.546	0.0312	0.0529	0.0531	5.24	8.89	0.00536	1.51	LV	CELLTYPE	control_RBM20	8	18	Mural
EID1	0.544	0.0229	0.0954	0.0849	5.97	10	0.00334	1.64	LV	CELLTYPE	control_RBM20	8	18	Mural
SRC	0.543	0.0194	0.0327	0.0264	4.4	10.7	0.00255	1.71	LV	CELLTYPE	control_RBM20	8	18	Mural
ESRRA	0.541	0.0118	0.0839	0.0765	5.82	12.6	0.00117	1.93	LV	CELLTYPE	control_RBM20	8	18	Mural
RPS26	0.541	0.036	0.0401	0.0312	4.69	8.38	0.00669	1.44	LV	CELLTYPE	control_RBM20	8	18	Mural
TNFRSF1A	0.541	0.0448	0.0869	0.0779	5.82	7.62	0.00934	1.35	LV	CELLTYPE	control_RBM20	8	18	Mural
PEX16	0.54	0.0439	0.0181	0.0164	3.63	7.7	0.00904	1.36	LV	CELLTYPE	control_RBM20	8	18	Mural
MCF2L2	0.539	0.0408	0.0282	0.0262	4.27	7.95	0.00806	1.39	LV	CELLTYPE	control_RBM20	8	18	Mural
PPIA	0.539	0.0106	0.113	0.0979	6.16	13.1	0.000974	1.97	LV	CELLTYPE	control_RBM20	8	18	Mural
BCAS2	0.537	0.0336	0.0351	0.0314	4.56	8.64	0.00598	1.47	LV	CELLTYPE	control_RBM20	8	18	Mural
SPAG7	0.537	0.00886	0.0688	0.0635	5.54	13.9	0.000725	2.05	LV	CELLTYPE	control_RBM20	8	18	Mural
TMEM219	0.535	0.0462	0.0295	0.0283	4.35	7.53	0.00973	1.34	LV	CELLTYPE	control_RBM20	8	18	Mural
ZNF90	0.535	0.0315	0.0432	0.0392	4.83	8.86	0.00543	1.5	LV	CELLTYPE	control_RBM20	8	18	Mural
PFKM	0.534	0.0298	0.0419	0.0363	4.82	9.04	0.00502	1.53	LV	CELLTYPE	control_RBM20	8	18	Mural
TEX264	0.534	0.0422	0.0176	0.0154	3.57	7.83	0.00852	1.38	LV	CELLTYPE	control_RBM20	8	18	Mural
TRIR	0.534	0.0122	0.0793	0.0717	5.71	12.5	0.00122	1.91	LV	CELLTYPE	control_RBM20	8	18	Mural
RPL14	0.531	0.0366	0.125	0.11	6.3	8.32	0.00686	1.44	LV	CELLTYPE	control_RBM20	8	18	Mural
LIPE	0.53	0.0397	0.0129	0.0115	3.16	8.06	0.00771	1.4	LV	CELLTYPE	control_RBM20	8	18	Mural
JTB	0.529	0.0137	0.0535	0.0511	5.22	12.1	0.00145	1.86	LV	CELLTYPE	control_RBM20	8	18	Mural
RACK1	0.527	0.0298	0.118	0.108	6.31	9.04	0.00502	1.53	LV	CELLTYPE	control_RBM20	8	18	Mural
ZNF563	0.527	0.0234	0.0207	0.0165	3.75	9.93	0.00345	1.63	LV	CELLTYPE	control_RBM20	8	18	Mural
MRPL52	0.526	0.0426	0.024	0.0224	4.02	7.79	0.00867	1.37	LV	CELLTYPE	control_RBM20	8	18	Mural
RPL11	0.526	0.0279	0.159	0.151	6.76	9.26	0.00458	1.55	LV	CELLTYPE	control_RBM20	8	18	Mural
TMEM214	0.525	0.0182	0.0336	0.029	4.47	10.9	0.00231	1.74	LV	CELLTYPE	control_RBM20	8	18	Mural
MYL6	0.524	0.018	0.317	0.302	7.77	11	0.00227	1.74	LV	CELLTYPE	control_RBM20	8	18	Mural
TMEM184B	0.523	0.0354	0.162	0.152	6.8	8.43	0.00654	1.45	LV	CELLTYPE	control_RBM20	8	18	Mural
COPS6	0.522	0.00958	0.0869	0.077	5.84	13.5	0.000841	2.02	LV	CELLTYPE	control_RBM20	8	18	Mural
RUVBL1	0.522	0.0433	0.0834	0.0813	5.82	7.74	0.00887	1.36	LV	CELLTYPE	control_RBM20	8	18	Mural
TFPI	0.522	0.00792	1.12	0.971	9.49	14.3	0.000614	2.1	LV	CELLTYPE	control_RBM20	8	18	Mural
AAED1	0.518	0.0398	0.0349	0.0288	4.52	8.04	0.00777	1.4	LV	CELLTYPE	control_RBM20	8	18	Mural
NDUFAF1	0.516	0.0498	0.0237	0.0229	4.06	7.28	0.0109	1.3	LV	CELLTYPE	control_RBM20	8	18	Mural
CLIP2	0.515	0.0491	0.157	0.143	6.66	7.32	0.0107	1.31	LV	CELLTYPE	control_RBM20	8	18	Mural
SLC29A1	0.515	0.0438	0.0712	0.0676	5.62	7.71	0.009	1.36	LV	CELLTYPE	control_RBM20	8	18	Mural
AL109811.1	0.514	0.0225	0.0306	0.0289	4.42	10.1	0.00322	1.65	LV	CELLTYPE	control_RBM20	8	18	Mural
CNPPD1	0.514	0.033	0.0193	0.0183	3.75	8.69	0.00584	1.48	LV	CELLTYPE	control_RBM20	8	18	Mural
COMMD6	0.514	0.0224	0.0344	0.0318	4.52	10.1	0.0032	1.65	LV	CELLTYPE	control_RBM20	8	18	Mural
TXNDC15	0.514	0.0191	0.063	0.0507	5.3	10.7	0.00249	1.72	LV	CELLTYPE	control_RBM20	8	18	Mural
SPCS1	0.513	0.0345	0.0588	0.0557	5.3	8.53	0.00627	1.46	LV	CELLTYPE	control_RBM20	8	18	Mural
IDH2	0.512	0.0193	0.0498	0.0474	5.09	10.7	0.00253	1.71	LV	CELLTYPE	control_RBM20	8	18	Mural
IMP3	0.512	0.0484	0.026	0.0231	4.1	7.37	0.0105	1.31	LV	CELLTYPE	control_RBM20	8	18	Mural
ATAT1	0.511	0.0468	0.0237	0.0219	4.04	7.49	0.00993	1.33	LV	CELLTYPE	control_RBM20	8	18	Mural
BRK1	0.507	0.0485	0.0429	0.0419	4.9	7.37	0.0105	1.31	LV	CELLTYPE	control_RBM20	8	18	Mural
RAD23A	0.507	0.0172	0.0942	0.0882	5.98	11.2	0.00208	1.77	LV	CELLTYPE	control_RBM20	8	18	Mural
DDIT3	0.506	0.0385	0.0455	0.0389	4.92	8.15	0.00741	1.41	LV	CELLTYPE	control_RBM20	8	18	Mural
PCDH1	0.506	0.0326	0.0393	0.0344	4.66	8.74	0.00573	1.49	LV	CELLTYPE	control_RBM20	8	18	Mural
WDR55	0.506	0.0228	0.0256	0.0224	4.1	10	0.0033	1.64	LV	CELLTYPE	control_RBM20	8	18	Mural
CHCHD2	0.504	0.0248	0.12	0.115	6.35	9.7	0.0038	1.6	LV	CELLTYPE	control_RBM20	8	18	Mural
SNAPC1	0.504	0.0174	0.0256	0.0224	4.07	11.1	0.00214	1.76	LV	CELLTYPE	control_RBM20	8	18	Mural
SUMF2	0.504	0.0027	0.083	0.0767	5.78	19.2	0.000113	2.57	LV	CELLTYPE	control_RBM20	8	18	Mural
EMC4	0.503	0.0303	0.0278	0.0266	4.25	8.98	0.00515	1.52	LV	CELLTYPE	control_RBM20	8	18	Mural
SLC35B1	0.503	0.0375	0.0406	0.0378	4.82	8.23	0.00713	1.43	LV	CELLTYPE	control_RBM20	8	18	Mural
POMP	0.502	0.0417	0.087	0.0839	5.93	7.87	0.00835	1.38	LV	CELLTYPE	control_RBM20	8	18	Mural
RPS28	0.502	0.0459	0.071	0.0683	5.62	7.55	0.00965	1.34	LV	CELLTYPE	control_RBM20	8	18	Mural
ANKRD40	0.501	0.023	0.0297	0.0269	4.31	10	0.00336	1.64	LV	CELLTYPE	control_RBM20	8	18	Mural
ATOX1	0.5	0.026	0.0316	0.0286	4.39	9.53	0.00408	1.59	LV	CELLTYPE	control_RBM20	8	18	Mural
GNG5	0.5	0.0471	0.0412	0.0388	4.82	7.46	0.01	1.33	LV	CELLTYPE	control_RBM20	8	18	Mural
SPAG16	0.5	0.0204	0.095	0.0864	5.99	10.5	0.00275	1.69	LV	CELLTYPE	control_RBM20	8	18	Mural

## Sheet: control_TTN
Gene	logFC	FDR	mean_exp_control	mean_exp_genotype	logCPM	F	PValue	FDR_plot	Region	annotation_level	comparison	Observations_genotype	Observations_reference	cell_state
PLA2G2A	3.75	3.2e-06	0.0422	0.00801	4.37	58	4.52e-09	5.5	LV	CELLTYPE	control_TTN	12	18	Mural
PI15	3.68	0.000648	0.0465	0.00385	3.97	23.5	2.3e-05	3.19	LV	CELLTYPE	control_TTN	12	18	Mural
CCL2	3.52	4.4e-09	0.0864	0.00873	5.42	120	3.88e-13	8.36	LV	CELLTYPE	control_TTN	12	18	Mural
AC011632.1	3.25	0.0013	0.0133	0.0013	2.4	20.4	6.3e-05	2.88	LV	CELLTYPE	control_TTN	12	18	Mural
GABBR2	2.67	1.43e-06	0.106	0.0197	5.69	64.7	1.26e-09	5.84	LV	CELLTYPE	control_TTN	12	18	Mural
C5orf17	2.52	0.00536	0.0285	0.00533	3.7	14.6	0.000499	2.27	LV	CELLTYPE	control_TTN	12	18	Mural
LINC00881	2.52	0.000237	0.0194	0.00574	3.48	28.6	4.92e-06	3.62	LV	CELLTYPE	control_TTN	12	18	Mural
SOCS3	2.46	0.000417	0.0204	0.00888	3.35	25.7	1.16e-05	3.38	LV	CELLTYPE	control_TTN	12	18	Mural
TIMP1	2.44	5.06e-05	0.355	0.0728	7.31	37.5	4.41e-07	4.3	LV	CELLTYPE	control_TTN	12	18	Mural
CXCR4	2.41	0.0054	0.0219	0.00549	3.74	14.6	0.000505	2.27	LV	CELLTYPE	control_TTN	12	18	Mural
BHLHE40	2.31	7.78e-05	0.0426	0.0123	4.51	34.9	8.59e-07	4.11	LV	CELLTYPE	control_TTN	12	18	Mural
CFD	2.31	0.00023	0.191	0.049	6.59	28.8	4.58e-06	3.64	LV	CELLTYPE	control_TTN	12	18	Mural
MT1A	2.24	0.000455	0.0136	0.00474	2.89	25.3	1.33e-05	3.34	LV	CELLTYPE	control_TTN	12	18	Mural
MYH6	2.24	1.21e-05	0.0275	0.00717	3.81	47.4	4.15e-08	4.92	LV	CELLTYPE	control_TTN	12	18	Mural
ST3GAL5	2.21	1.62e-05	0.119	0.0317	5.92	45.2	6.88e-08	4.79	LV	CELLTYPE	control_TTN	12	18	Mural
ADAMTS9	2.15	6.88e-06	1.51	0.439	9.62	50.7	2.04e-08	5.16	LV	CELLTYPE	control_TTN	12	18	Mural
KNG1	2.12	0.00406	0.0205	0.00572	3.59	15.7	0.000326	2.39	LV	CELLTYPE	control_TTN	12	18	Mural
C3	2.09	0.000122	0.0195	0.00522	3.31	32.3	1.71e-06	3.91	LV	CELLTYPE	control_TTN	12	18	Mural
ADAMTS9-AS1	2.06	4.43e-05	0.277	0.0893	7.28	38.4	3.52e-07	4.35	LV	CELLTYPE	control_TTN	12	18	Mural
APOD	2.03	0.00167	0.56	0.131	8.29	19.4	8.96e-05	2.78	LV	CELLTYPE	control_TTN	12	18	Mural
IFITM2	2.01	0.000115	0.0917	0.0252	5.7	32.7	1.55e-06	3.94	LV	CELLTYPE	control_TTN	12	18	Mural
AC004257.1	1.99	4.23e-05	0.0354	0.012	4.17	38.7	3.22e-07	4.37	LV	CELLTYPE	control_TTN	12	18	Mural
BICDL1	1.97	0.0217	0.027	0.0078	3.98	9.47	0.00393	1.66	LV	CELLTYPE	control_TTN	12	18	Mural
MGST1	1.95	0.000831	0.0219	0.00697	3.59	22.3	3.38e-05	3.08	LV	CELLTYPE	control_TTN	12	18	Mural
SLC2A3	1.89	0.00133	0.313	0.105	7.66	20.3	6.43e-05	2.88	LV	CELLTYPE	control_TTN	12	18	Mural
APOE	1.85	0.000481	0.0319	0.00949	4.04	24.9	1.46e-05	3.32	LV	CELLTYPE	control_TTN	12	18	Mural
LINC00473	1.83	0.00403	0.0169	0.00669	3.3	15.7	0.000323	2.39	LV	CELLTYPE	control_TTN	12	18	Mural
SSTR2	1.83	2.45e-05	0.0461	0.0179	4.64	42.1	1.41e-07	4.61	LV	CELLTYPE	control_TTN	12	18	Mural
LINC01828	1.82	0.000547	0.0457	0.017	4.81	24.3	1.77e-05	3.26	LV	CELLTYPE	control_TTN	12	18	Mural
PCDH11X	1.82	0.00356	0.0536	0.0179	4.82	16.3	0.000266	2.45	LV	CELLTYPE	control_TTN	12	18	Mural
AC006305.1	1.81	0.000404	0.0349	0.0133	4.46	25.9	1.1e-05	3.39	LV	CELLTYPE	control_TTN	12	18	Mural
IFITM3	1.81	2.97e-05	0.275	0.0935	7.37	40.9	1.89e-07	4.53	LV	CELLTYPE	control_TTN	12	18	Mural
FAM43A	1.79	0.000102	0.0504	0.0182	4.79	33.3	1.32e-06	3.99	LV	CELLTYPE	control_TTN	12	18	Mural
IPO9-AS1	1.79	6.37e-07	0.138	0.0508	6.24	75.6	1.9e-10	6.2	LV	CELLTYPE	control_TTN	12	18	Mural
GPX3	1.77	0.00377	0.0357	0.0114	4.22	16	0.000293	2.42	LV	CELLTYPE	control_TTN	12	18	Mural
SH3GL2	1.76	0.000455	0.0426	0.0173	4.74	25.3	1.32e-05	3.34	LV	CELLTYPE	control_TTN	12	18	Mural
GPAT2	1.75	8.65e-05	0.17	0.072	6.64	34.2	1.03e-06	4.06	LV	CELLTYPE	control_TTN	12	18	Mural
MSC	1.75	1.88e-05	0.0243	0.00902	3.58	44	9.14e-08	4.73	LV	CELLTYPE	control_TTN	12	18	Mural
RPL13A	1.74	0.000235	0.115	0.0388	6.06	28.6	4.83e-06	3.63	LV	CELLTYPE	control_TTN	12	18	Mural
NDUFA4L2	1.72	7.28e-05	0.356	0.13	7.67	35.4	7.61e-07	4.14	LV	CELLTYPE	control_TTN	12	18	Mural
PTP4A3	1.71	2.37e-06	0.163	0.0699	6.53	60.3	2.94e-09	5.62	LV	CELLTYPE	control_TTN	12	18	Mural
KANK3	1.67	0.000115	0.118	0.0496	6.02	32.7	1.56e-06	3.94	LV	CELLTYPE	control_TTN	12	18	Mural
KCNJ6	1.66	0.000678	0.0299	0.0133	4.1	23.3	2.46e-05	3.17	LV	CELLTYPE	control_TTN	12	18	Mural
HIC1	1.65	0.000389	0.106	0.0399	5.77	26.1	1.02e-05	3.41	LV	CELLTYPE	control_TTN	12	18	Mural
JUNB	1.65	0.00567	0.236	0.0909	7.14	14.4	0.000542	2.25	LV	CELLTYPE	control_TTN	12	18	Mural
SH3BGRL3	1.64	0.000416	0.0316	0.00952	3.9	25.7	1.15e-05	3.38	LV	CELLTYPE	control_TTN	12	18	Mural
AC007406.3	1.62	0.000218	0.0243	0.00805	3.69	29.2	4.09e-06	3.66	LV	CELLTYPE	control_TTN	12	18	Mural
AC022034.2	1.61	0.0065	0.0188	0.00741	3.43	13.8	0.000671	2.19	LV	CELLTYPE	control_TTN	12	18	Mural
SLC7A5	1.61	0.000738	0.0197	0.00813	3.43	22.9	2.81e-05	3.13	LV	CELLTYPE	control_TTN	12	18	Mural
MRGPRF	1.6	0.000281	0.0138	0.00642	2.97	27.6	6.46e-06	3.55	LV	CELLTYPE	control_TTN	12	18	Mural
TM4SF1	1.6	0.000438	0.0341	0.0131	4.22	25.5	1.24e-05	3.36	LV	CELLTYPE	control_TTN	12	18	Mural
NAV1	1.59	5.13e-06	0.167	0.0701	6.5	53.9	1.04e-08	5.29	LV	CELLTYPE	control_TTN	12	18	Mural
ADCYAP1R1	1.58	0.0035	0.0284	0.0112	3.93	16.3	0.00026	2.46	LV	CELLTYPE	control_TTN	12	18	Mural
TPPP3	1.58	0.00289	0.0524	0.0184	4.85	17.1	0.000199	2.54	LV	CELLTYPE	control_TTN	12	18	Mural
PTPRO	1.57	0.00172	0.025	0.0113	3.99	19.2	9.29e-05	2.76	LV	CELLTYPE	control_TTN	12	18	Mural
ADRB1	1.56	0.0056	0.0145	0.00659	3.13	14.4	0.00053	2.25	LV	CELLTYPE	control_TTN	12	18	Mural
SNCG	1.54	6.88e-06	0.11	0.049	5.96	50.5	2.13e-08	5.16	LV	CELLTYPE	control_TTN	12	18	Mural
MEST	1.53	0.000201	0.0636	0.0256	5.15	29.7	3.61e-06	3.7	LV	CELLTYPE	control_TTN	12	18	Mural
MYC	1.53	0.000234	0.035	0.0168	4.25	28.7	4.78e-06	3.63	LV	CELLTYPE	control_TTN	12	18	Mural
RARA-AS1	1.53	0.000101	0.0215	0.00917	3.61	33.4	1.29e-06	4	LV	CELLTYPE	control_TTN	12	18	Mural
BCL3	1.52	4.42e-05	0.0189	0.00969	3.39	38.5	3.4e-07	4.35	LV	CELLTYPE	control_TTN	12	18	Mural
EMP3	1.52	5.97e-06	0.0407	0.0175	4.48	52.2	1.48e-08	5.22	LV	CELLTYPE	control_TTN	12	18	Mural
G0S2	1.52	0.0119	0.0221	0.00887	3.71	11.7	0.00157	1.93	LV	CELLTYPE	control_TTN	12	18	Mural
ITPKB-AS1	1.52	0.000431	0.0283	0.0147	4.19	25.5	1.21e-05	3.37	LV	CELLTYPE	control_TTN	12	18	Mural
LRP4	1.52	0.0164	0.407	0.221	8.15	10.4	0.0026	1.78	LV	CELLTYPE	control_TTN	12	18	Mural
S100A4	1.52	0.000609	0.032	0.0125	4.05	23.8	2.09e-05	3.22	LV	CELLTYPE	control_TTN	12	18	Mural
RPS18	1.51	8.18e-05	0.0701	0.0304	5.37	34.6	9.23e-07	4.09	LV	CELLTYPE	control_TTN	12	18	Mural
FJX1	1.48	0.00517	0.0243	0.00887	3.6	14.7	0.000475	2.29	LV	CELLTYPE	control_TTN	12	18	Mural
ISG15	1.47	0.000598	0.0229	0.0109	3.72	23.9	2.02e-05	3.22	LV	CELLTYPE	control_TTN	12	18	Mural
SRPX	1.47	0.000175	0.0135	0.00624	2.99	30.4	2.95e-06	3.76	LV	CELLTYPE	control_TTN	12	18	Mural
CAVIN3	1.46	4.48e-05	0.0635	0.0283	5.13	38.3	3.6e-07	4.35	LV	CELLTYPE	control_TTN	12	18	Mural
FAM155A	1.46	0.000169	0.0845	0.0482	5.77	30.6	2.76e-06	3.77	LV	CELLTYPE	control_TTN	12	18	Mural
MKRN3	1.45	0.000906	0.0818	0.0398	5.64	21.9	3.77e-05	3.04	LV	CELLTYPE	control_TTN	12	18	Mural
PVT1	1.45	0.000618	0.0678	0.0325	5.15	23.7	2.14e-05	3.21	LV	CELLTYPE	control_TTN	12	18	Mural
SH3PXD2A-AS1	1.44	0.00823	0.0198	0.0105	3.68	13	0.000924	2.08	LV	CELLTYPE	control_TTN	12	18	Mural
ACTB	1.43	0.000532	0.689	0.312	8.67	24.5	1.68e-05	3.27	LV	CELLTYPE	control_TTN	12	18	Mural
LDHA	1.43	5.64e-05	0.0911	0.0501	5.67	36.8	5.28e-07	4.25	LV	CELLTYPE	control_TTN	12	18	Mural
TGFBI	1.43	0.00926	0.0871	0.0526	5.64	12.5	0.0011	2.03	LV	CELLTYPE	control_TTN	12	18	Mural
AC245041.2	1.42	0.00126	0.0296	0.013	4.13	20.6	5.94e-05	2.9	LV	CELLTYPE	control_TTN	12	18	Mural
TNFRSF12A	1.42	0.018	0.0299	0.0138	3.93	10.1	0.00296	1.75	LV	CELLTYPE	control_TTN	12	18	Mural
RHOC	1.41	0.000203	0.0746	0.0349	5.45	29.6	3.66e-06	3.69	LV	CELLTYPE	control_TTN	12	18	Mural
PFN1	1.4	0.000264	0.0867	0.0405	5.68	28	5.79e-06	3.58	LV	CELLTYPE	control_TTN	12	18	Mural
CYGB	1.39	0.000833	0.173	0.0847	6.68	22.3	3.4e-05	3.08	LV	CELLTYPE	control_TTN	12	18	Mural
BGN	1.38	0.000225	0.118	0.0561	6.08	29.1	4.28e-06	3.65	LV	CELLTYPE	control_TTN	12	18	Mural
C1R	1.38	0.000168	0.106	0.0543	5.95	30.7	2.68e-06	3.78	LV	CELLTYPE	control_TTN	12	18	Mural
RPL3	1.37	0.000908	0.0745	0.0318	5.4	21.9	3.81e-05	3.04	LV	CELLTYPE	control_TTN	12	18	Mural
AGT	1.36	0.000712	0.536	0.261	8.27	23	2.64e-05	3.15	LV	CELLTYPE	control_TTN	12	18	Mural
AL603832.1	1.36	0.000195	0.0202	0.00968	3.58	29.8	3.45e-06	3.71	LV	CELLTYPE	control_TTN	12	18	Mural
SUSD2	1.36	0.000213	0.017	0.00826	3.28	29.4	3.93e-06	3.67	LV	CELLTYPE	control_TTN	12	18	Mural
AC012636.1	1.35	0.000175	0.377	0.183	7.67	30.4	2.96e-06	3.76	LV	CELLTYPE	control_TTN	12	18	Mural
ENTPD2	1.35	0.00254	0.0157	0.00782	3.33	17.6	0.000165	2.6	LV	CELLTYPE	control_TTN	12	18	Mural
SLC2A4	1.35	0.000101	0.0775	0.0458	5.59	33.3	1.31e-06	3.99	LV	CELLTYPE	control_TTN	12	18	Mural
ADA	1.34	5.13e-06	0.0627	0.0302	5.1	53.9	1.04e-08	5.29	LV	CELLTYPE	control_TTN	12	18	Mural
TP53I11	1.34	1.49e-05	0.043	0.0219	4.66	46.2	5.5e-08	4.83	LV	CELLTYPE	control_TTN	12	18	Mural
TRAPPC1	1.34	0.0037	0.0138	0.00649	3.04	16.1	0.000282	2.43	LV	CELLTYPE	control_TTN	12	18	Mural
S100A11	1.33	0.000609	0.08	0.0359	5.45	23.8	2.08e-05	3.22	LV	CELLTYPE	control_TTN	12	18	Mural
HSPA1B	1.32	0.0157	0.0205	0.00585	2.99	10.6	0.00242	1.81	LV	CELLTYPE	control_TTN	12	18	Mural
NRG3	1.32	0.00377	0.0312	0.0132	4	16	0.000293	2.42	LV	CELLTYPE	control_TTN	12	18	Mural
OSBPL10-AS1	1.32	0.00105	0.0133	0.00787	3.05	21.3	4.59e-05	2.98	LV	CELLTYPE	control_TTN	12	18	Mural
AC138512.1	1.31	0.0106	0.0132	0.00701	3	12.1	0.00134	1.98	LV	CELLTYPE	control_TTN	12	18	Mural
INSRR	1.31	0.0135	0.0134	0.00751	3.18	11.2	0.00193	1.87	LV	CELLTYPE	control_TTN	12	18	Mural
SMYD1	1.31	0.0199	0.0202	0.0104	3.63	9.77	0.00345	1.7	LV	CELLTYPE	control_TTN	12	18	Mural
ADAMTS4	1.3	0.0155	0.248	0.136	7.17	10.7	0.00238	1.81	LV	CELLTYPE	control_TTN	12	18	Mural
PPP1R14A	1.3	0.000507	0.154	0.0834	6.53	24.7	1.57e-05	3.3	LV	CELLTYPE	control_TTN	12	18	Mural
RBFOX1	1.3	0.00163	0.0903	0.053	5.85	19.4	8.71e-05	2.79	LV	CELLTYPE	control_TTN	12	18	Mural
RPLP0	1.3	1.77e-05	0.161	0.0855	6.54	44.6	7.98e-08	4.75	LV	CELLTYPE	control_TTN	12	18	Mural
SH2D3C	1.3	1.35e-05	0.215	0.104	6.87	46.8	4.79e-08	4.87	LV	CELLTYPE	control_TTN	12	18	Mural
SPDYE2	1.3	0.00205	0.193	0.112	6.95	18.5	0.00012	2.69	LV	CELLTYPE	control_TTN	12	18	Mural
AC113137.1	1.29	0.000678	0.0162	0.00867	3.35	23.2	2.48e-05	3.17	LV	CELLTYPE	control_TTN	12	18	Mural
CST3	1.29	0.00254	0.449	0.232	8	17.6	0.000165	2.6	LV	CELLTYPE	control_TTN	12	18	Mural
DDIT4	1.29	0.0208	0.0448	0.0275	4.9	9.61	0.0037	1.68	LV	CELLTYPE	control_TTN	12	18	Mural
PTGIR	1.29	0.00812	0.0461	0.0224	4.52	13	0.000905	2.09	LV	CELLTYPE	control_TTN	12	18	Mural
PCOLCE	1.28	0.000101	0.0652	0.0355	5.24	33.5	1.25e-06	4	LV	CELLTYPE	control_TTN	12	18	Mural
SELENOM	1.28	0.000155	0.0786	0.0376	5.45	31.2	2.36e-06	3.81	LV	CELLTYPE	control_TTN	12	18	Mural
TEX14	1.28	1.49e-05	0.052	0.0289	4.97	46.1	5.56e-08	4.83	LV	CELLTYPE	control_TTN	12	18	Mural
CD63	1.26	0.000106	0.246	0.132	7.2	33.1	1.4e-06	3.97	LV	CELLTYPE	control_TTN	12	18	Mural
RPLP2	1.26	0.00013	0.118	0.0656	6.15	32	1.86e-06	3.89	LV	CELLTYPE	control_TTN	12	18	Mural
TUBB	1.26	0.00016	0.0805	0.0436	5.53	31	2.48e-06	3.8	LV	CELLTYPE	control_TTN	12	18	Mural
CAVIN2	1.25	0.000246	0.0626	0.0323	5.13	28.4	5.18e-06	3.61	LV	CELLTYPE	control_TTN	12	18	Mural
CLIC1	1.25	0.000353	0.0757	0.0393	5.35	26.6	8.74e-06	3.45	LV	CELLTYPE	control_TTN	12	18	Mural
COL15A1	1.25	0.00059	0.0209	0.00998	3.5	24	1.96e-05	3.23	LV	CELLTYPE	control_TTN	12	18	Mural
PTMA	1.25	2.75e-05	0.219	0.126	7.01	41.5	1.63e-07	4.56	LV	CELLTYPE	control_TTN	12	18	Mural
ANKRD37	1.24	0.0102	0.0348	0.0197	4.46	12.2	0.00127	1.99	LV	CELLTYPE	control_TTN	12	18	Mural
GPER1	1.24	0.000609	0.0399	0.0198	4.52	23.8	2.1e-05	3.22	LV	CELLTYPE	control_TTN	12	18	Mural
TTYH1	1.24	4.77e-05	0.034	0.0177	4.28	37.9	4e-07	4.32	LV	CELLTYPE	control_TTN	12	18	Mural
AMPD1	1.23	0.0435	0.0164	0.00976	3.34	7.27	0.0105	1.36	LV	CELLTYPE	control_TTN	12	18	Mural
CCDC85B	1.23	0.000179	0.0663	0.0348	5.18	30.2	3.09e-06	3.75	LV	CELLTYPE	control_TTN	12	18	Mural
GADD45B	1.23	0.0278	0.131	0.0731	6.27	8.69	0.00553	1.56	LV	CELLTYPE	control_TTN	12	18	Mural
ANGPTL4	1.22	0.00982	0.0493	0.0223	4.62	12.3	0.00121	2.01	LV	CELLTYPE	control_TTN	12	18	Mural
C20orf27	1.22	7.28e-05	0.0977	0.0557	5.84	35.3	7.65e-07	4.14	LV	CELLTYPE	control_TTN	12	18	Mural
EMILIN1	1.22	6.27e-05	0.115	0.0621	6.01	36.2	6.15e-07	4.2	LV	CELLTYPE	control_TTN	12	18	Mural
LINC01252	1.22	0.0153	0.0127	0.00669	2.94	10.7	0.00232	1.82	LV	CELLTYPE	control_TTN	12	18	Mural
MAGEH1	1.22	0.000455	0.0133	0.00674	2.91	25.3	1.32e-05	3.34	LV	CELLTYPE	control_TTN	12	18	Mural
THBS4	1.22	0.00023	0.604	0.336	8.42	28.9	4.53e-06	3.64	LV	CELLTYPE	control_TTN	12	18	Mural
EIF5A	1.21	0.00586	0.039	0.0205	4.5	14.2	0.000576	2.23	LV	CELLTYPE	control_TTN	12	18	Mural
HIST1H2AC	1.21	0.00066	0.0246	0.0144	3.91	23.4	2.35e-05	3.18	LV	CELLTYPE	control_TTN	12	18	Mural
THOC6	1.21	0.000416	0.0126	0.00693	2.95	25.7	1.15e-05	3.38	LV	CELLTYPE	control_TTN	12	18	Mural
ZNF385A	1.21	3.59e-05	0.0315	0.0157	4.12	39.8	2.48e-07	4.44	LV	CELLTYPE	control_TTN	12	18	Mural
AC244131.2	1.2	0.00795	0.0205	0.0114	3.59	13.1	0.000874	2.1	LV	CELLTYPE	control_TTN	12	18	Mural
ATP1B3	1.2	0.0255	0.392	0.273	8.03	8.98	0.00487	1.59	LV	CELLTYPE	control_TTN	12	18	Mural
LINC00616	1.2	0.0161	0.0331	0.0197	4.48	10.5	0.00252	1.79	LV	CELLTYPE	control_TTN	12	18	Mural
MIR4458HG	1.19	0.0026	0.0148	0.00855	3.17	17.5	0.000171	2.58	LV	CELLTYPE	control_TTN	12	18	Mural
AC022523.1	1.18	0.00596	0.0318	0.0194	4.38	14.1	0.000589	2.22	LV	CELLTYPE	control_TTN	12	18	Mural
TUBB2A	1.18	0.00234	0.0133	0.00729	2.93	18	0.000143	2.63	LV	CELLTYPE	control_TTN	12	18	Mural
ATP2C2	1.17	0.0076	0.0148	0.00811	3.25	13.3	0.000822	2.12	LV	CELLTYPE	control_TTN	12	18	Mural
CFL1	1.17	0.000823	0.11	0.0617	6.03	22.4	3.29e-05	3.08	LV	CELLTYPE	control_TTN	12	18	Mural
GAS1	1.17	0.00148	0.0128	0.00604	2.93	19.9	7.44e-05	2.83	LV	CELLTYPE	control_TTN	12	18	Mural
MAP3K19	1.17	0.009	0.0239	0.0146	3.99	12.7	0.00105	2.05	LV	CELLTYPE	control_TTN	12	18	Mural
RPS5	1.17	0.00118	0.0664	0.0345	5.25	20.9	5.37e-05	2.93	LV	CELLTYPE	control_TTN	12	18	Mural
AC010197.1	1.16	0.0114	0.0125	0.00649	2.95	11.8	0.00149	1.94	LV	CELLTYPE	control_TTN	12	18	Mural
ARF6	1.16	0.00023	0.018	0.01	3.39	28.9	4.55e-06	3.64	LV	CELLTYPE	control_TTN	12	18	Mural
MT-ND2	1.16	0.00795	0.122	0.0761	6.35	13.1	0.000874	2.1	LV	CELLTYPE	control_TTN	12	18	Mural
H1F0	1.15	0.00523	0.0258	0.0148	3.9	14.7	0.000482	2.28	LV	CELLTYPE	control_TTN	12	18	Mural
KCNQ1	1.15	3.63e-05	0.0491	0.0273	4.84	39.7	2.56e-07	4.44	LV	CELLTYPE	control_TTN	12	18	Mural
RABAC1	1.15	0.00023	0.0797	0.0466	5.53	28.8	4.63e-06	3.64	LV	CELLTYPE	control_TTN	12	18	Mural
RNF181	1.15	0.00633	0.0127	0.00747	3.04	13.9	0.000648	2.2	LV	CELLTYPE	control_TTN	12	18	Mural
SNHG12	1.15	0.000404	0.0523	0.0292	4.91	25.9	1.1e-05	3.39	LV	CELLTYPE	control_TTN	12	18	Mural
AC079298.3	1.14	0.0348	0.0319	0.0167	4.19	7.98	0.0076	1.46	LV	CELLTYPE	control_TTN	12	18	Mural
AGBL1	1.14	0.0303	0.0743	0.0445	5.64	8.42	0.00624	1.52	LV	CELLTYPE	control_TTN	12	18	Mural
ARF5	1.14	0.00046	0.0224	0.0139	3.81	25.2	1.36e-05	3.34	LV	CELLTYPE	control_TTN	12	18	Mural
CMTM8	1.14	0.00484	0.0611	0.0379	5.16	15	0.000434	2.32	LV	CELLTYPE	control_TTN	12	18	Mural
LYSMD2	1.14	0.000278	0.0226	0.0127	3.72	27.7	6.27e-06	3.56	LV	CELLTYPE	control_TTN	12	18	Mural
NGF	1.14	5.08e-05	1.18	0.689	9.41	37.4	4.49e-07	4.29	LV	CELLTYPE	control_TTN	12	18	Mural
HSPB1	1.13	0.013	0.168	0.0899	6.71	11.3	0.00183	1.88	LV	CELLTYPE	control_TTN	12	18	Mural
OLFM2	1.13	0.000396	0.0719	0.0425	5.39	26	1.06e-05	3.4	LV	CELLTYPE	control_TTN	12	18	Mural
SHC4	1.13	0.00935	0.0268	0.0164	4.11	12.5	0.00112	2.03	LV	CELLTYPE	control_TTN	12	18	Mural
FTL	1.12	0.00386	0.145	0.0731	6.39	15.9	0.000303	2.41	LV	CELLTYPE	control_TTN	12	18	Mural
GRIN3A	1.12	0.0369	0.166	0.078	6.47	7.79	0.00828	1.43	LV	CELLTYPE	control_TTN	12	18	Mural
LRRC32	1.12	7.93e-05	0.0505	0.0289	4.79	34.8	8.83e-07	4.1	LV	CELLTYPE	control_TTN	12	18	Mural
MT2A	1.12	0.00205	0.404	0.259	8	18.5	0.00012	2.69	LV	CELLTYPE	control_TTN	12	18	Mural
TUBB4B	1.12	0.000185	0.115	0.0703	6.04	30.1	3.21e-06	3.73	LV	CELLTYPE	control_TTN	12	18	Mural
WDR45	1.12	0.0036	0.0614	0.0418	5.36	16.2	0.000269	2.44	LV	CELLTYPE	control_TTN	12	18	Mural
CRISPLD2	1.11	0.0114	0.539	0.37	8.41	11.8	0.00147	1.94	LV	CELLTYPE	control_TTN	12	18	Mural
SLC47A1	1.11	0.00285	0.0214	0.0117	3.65	17.1	0.000195	2.54	LV	CELLTYPE	control_TTN	12	18	Mural
TMED9	1.11	0.00117	0.0496	0.0308	4.9	20.9	5.34e-05	2.93	LV	CELLTYPE	control_TTN	12	18	Mural
MARCKS	1.1	0.00153	0.0346	0.018	4.24	19.7	7.92e-05	2.81	LV	CELLTYPE	control_TTN	12	18	Mural
PIK3C2G	1.1	0.0045	0.0147	0.00825	3.2	15.3	0.000386	2.35	LV	CELLTYPE	control_TTN	12	18	Mural
VASN	1.1	5.48e-05	0.0632	0.0369	5.18	37	4.99e-07	4.26	LV	CELLTYPE	control_TTN	12	18	Mural
CHST9	1.09	0.00713	0.0135	0.01	3.12	13.5	0.000754	2.15	LV	CELLTYPE	control_TTN	12	18	Mural
HMBS	1.09	0.004	0.0164	0.01	3.28	15.8	0.000319	2.4	LV	CELLTYPE	control_TTN	12	18	Mural
KCNV2	1.09	0.00938	0.0134	0.00827	3.08	12.5	0.00113	2.03	LV	CELLTYPE	control_TTN	12	18	Mural
PACSIN3	1.09	0.000176	0.0415	0.0265	4.66	30.3	3e-06	3.75	LV	CELLTYPE	control_TTN	12	18	Mural
PDE10A	1.09	0.00274	0.681	0.422	8.67	17.3	0.000184	2.56	LV	CELLTYPE	control_TTN	12	18	Mural
SERPINH1	1.09	0.000906	0.0561	0.0351	5.03	22	3.75e-05	3.04	LV	CELLTYPE	control_TTN	12	18	Mural
SLC25A6	1.09	0.000766	0.107	0.0648	6.05	22.7	2.98e-05	3.12	LV	CELLTYPE	control_TTN	12	18	Mural
CD248	1.08	0.00509	0.0193	0.0104	3.47	14.8	0.000462	2.29	LV	CELLTYPE	control_TTN	12	18	Mural
CLNK	1.08	0.0306	0.019	0.012	3.66	8.38	0.00636	1.51	LV	CELLTYPE	control_TTN	12	18	Mural
IFI27	1.08	0.0023	0.037	0.0229	4.49	18.1	0.00014	2.64	LV	CELLTYPE	control_TTN	12	18	Mural
LGALS1	1.08	0.000749	0.186	0.113	6.82	22.8	2.87e-05	3.13	LV	CELLTYPE	control_TTN	12	18	Mural
LINGO2	1.08	0.0118	0.0143	0.00866	3.22	11.7	0.00154	1.93	LV	CELLTYPE	control_TTN	12	18	Mural
RASSF1	1.08	0.00251	0.127	0.0856	6.35	17.7	0.000161	2.6	LV	CELLTYPE	control_TTN	12	18	Mural
SERPINF1	1.08	0.00486	0.0485	0.0287	4.87	14.9	0.000438	2.31	LV	CELLTYPE	control_TTN	12	18	Mural
SSR4	1.08	0.00285	0.0237	0.0135	3.81	17.1	0.000195	2.54	LV	CELLTYPE	control_TTN	12	18	Mural
VSIR	1.08	0.00295	0.023	0.0145	3.79	17	0.000205	2.53	LV	CELLTYPE	control_TTN	12	18	Mural
ZNF331	1.08	0.0445	0.102	0.0744	6.13	7.2	0.0109	1.35	LV	CELLTYPE	control_TTN	12	18	Mural
ISYNA1	1.07	2.4e-05	0.24	0.154	7.19	42.4	1.32e-07	4.62	LV	CELLTYPE	control_TTN	12	18	Mural
PLAC9	1.07	0.000101	0.178	0.106	6.66	33.5	1.26e-06	4	LV	CELLTYPE	control_TTN	12	18	Mural
RPL18	1.07	0.00204	0.0904	0.0523	5.75	18.5	0.000119	2.69	LV	CELLTYPE	control_TTN	12	18	Mural
AC024337.1	1.06	0.015	0.0242	0.0113	3.79	10.8	0.00226	1.82	LV	CELLTYPE	control_TTN	12	18	Mural
ADAMTS5	1.06	0.0151	0.0218	0.0146	3.77	10.8	0.00228	1.82	LV	CELLTYPE	control_TTN	12	18	Mural
FXYD5	1.06	0.00264	0.0164	0.00975	3.27	17.4	0.000176	2.58	LV	CELLTYPE	control_TTN	12	18	Mural
MAP3K8	1.06	0.00085	0.101	0.0684	5.86	22.2	3.48e-05	3.07	LV	CELLTYPE	control_TTN	12	18	Mural
RPL34	1.06	0.00226	0.0615	0.0376	5.27	18.1	0.000136	2.65	LV	CELLTYPE	control_TTN	12	18	Mural
SHMT2	1.06	0.000532	0.0157	0.00946	3.24	24.5	1.68e-05	3.27	LV	CELLTYPE	control_TTN	12	18	Mural
TMSB10	1.06	0.000597	0.0794	0.0476	5.55	23.9	2.01e-05	3.22	LV	CELLTYPE	control_TTN	12	18	Mural
AC008691.1	1.05	0.00725	0.0156	0.0102	3.4	13.4	0.000772	2.14	LV	CELLTYPE	control_TTN	12	18	Mural
ENO1	1.05	0.00135	0.0735	0.0473	5.42	20.3	6.61e-05	2.87	LV	CELLTYPE	control_TTN	12	18	Mural
IGFBP6	1.05	0.0185	0.0356	0.0222	4.42	10	0.00311	1.73	LV	CELLTYPE	control_TTN	12	18	Mural
PTPRE	1.05	0.0142	0.0214	0.0112	3.52	11	0.00209	1.85	LV	CELLTYPE	control_TTN	12	18	Mural
RAB26	1.05	0.00284	0.0231	0.0148	3.78	17.2	0.000193	2.55	LV	CELLTYPE	control_TTN	12	18	Mural
RPL7	1.05	0.000379	0.0866	0.0556	5.76	26.3	9.7e-06	3.42	LV	CELLTYPE	control_TTN	12	18	Mural
RPS14	1.05	0.0008	0.0968	0.0608	5.89	22.5	3.16e-05	3.1	LV	CELLTYPE	control_TTN	12	18	Mural
CCR10	1.04	0.000994	0.0308	0.0171	4.13	21.6	4.27e-05	3	LV	CELLTYPE	control_TTN	12	18	Mural
CD9	1.04	0.00243	0.302	0.198	7.57	17.8	0.000152	2.62	LV	CELLTYPE	control_TTN	12	18	Mural
GGT5	1.04	0.000678	0.309	0.191	7.46	23.3	2.46e-05	3.17	LV	CELLTYPE	control_TTN	12	18	Mural
GLA	1.04	0.000502	0.0163	0.0116	3.41	24.8	1.54e-05	3.3	LV	CELLTYPE	control_TTN	12	18	Mural
IL32	1.04	0.0298	0.0179	0.0101	3.33	8.47	0.00611	1.53	LV	CELLTYPE	control_TTN	12	18	Mural
NOP16	1.04	0.0145	0.0141	0.00865	3.14	10.9	0.00217	1.84	LV	CELLTYPE	control_TTN	12	18	Mural
ST8SIA1	1.04	0.00463	0.0201	0.0112	3.58	15.1	0.000405	2.33	LV	CELLTYPE	control_TTN	12	18	Mural
CLSTN3	1.03	0.00278	0.0177	0.0111	3.41	17.2	0.000188	2.56	LV	CELLTYPE	control_TTN	12	18	Mural
HILPDA	1.03	0.00311	0.013	0.00811	3.03	16.8	0.000221	2.51	LV	CELLTYPE	control_TTN	12	18	Mural
IER5L	1.03	0.0116	0.0849	0.0413	5.43	11.7	0.00153	1.93	LV	CELLTYPE	control_TTN	12	18	Mural
LINC00842	1.03	0.0158	0.0809	0.0463	5.56	10.6	0.00244	1.8	LV	CELLTYPE	control_TTN	12	18	Mural
RPL27	1.03	0.00244	0.0446	0.0275	4.79	17.8	0.000155	2.61	LV	CELLTYPE	control_TTN	12	18	Mural
SLC39A7	1.03	0.000203	0.0217	0.0134	3.68	29.6	3.68e-06	3.69	LV	CELLTYPE	control_TTN	12	18	Mural
TAGLN2	1.03	0.000815	0.0795	0.0474	5.55	22.4	3.23e-05	3.09	LV	CELLTYPE	control_TTN	12	18	Mural
TUBA1B	1.03	0.000503	0.187	0.118	6.76	24.7	1.55e-05	3.3	LV	CELLTYPE	control_TTN	12	18	Mural
AL591518.1	1.02	0.00922	0.0126	0.00844	3.04	12.6	0.00109	2.04	LV	CELLTYPE	control_TTN	12	18	Mural
B3GAT2	1.02	0.00105	0.0491	0.0323	5.01	21.3	4.6e-05	2.98	LV	CELLTYPE	control_TTN	12	18	Mural
ISOC2	1.02	0.000175	0.0249	0.0161	3.91	30.4	2.96e-06	3.76	LV	CELLTYPE	control_TTN	12	18	Mural
MID1IP1	1.02	0.00199	0.0221	0.0127	3.64	18.7	0.000113	2.7	LV	CELLTYPE	control_TTN	12	18	Mural
PSME1	1.02	0.00463	0.0333	0.021	4.37	15.1	0.000404	2.33	LV	CELLTYPE	control_TTN	12	18	Mural
QPCTL	1.02	0.00127	0.0132	0.00967	3.09	20.5	6.05e-05	2.9	LV	CELLTYPE	control_TTN	12	18	Mural
RPS15	1.02	0.000995	0.117	0.073	6.16	21.6	4.28e-05	3	LV	CELLTYPE	control_TTN	12	18	Mural
RPS15A	1.02	0.00411	0.0338	0.0208	4.35	15.7	0.000334	2.39	LV	CELLTYPE	control_TTN	12	18	Mural
AC113414.1	1.01	0.000621	0.0363	0.0253	4.55	23.7	2.16e-05	3.21	LV	CELLTYPE	control_TTN	12	18	Mural
ARHGDIA	1.01	0.000481	0.065	0.0432	5.31	24.9	1.47e-05	3.32	LV	CELLTYPE	control_TTN	12	18	Mural
CD44	1.01	0.00114	0.201	0.133	6.89	21	5.1e-05	2.94	LV	CELLTYPE	control_TTN	12	18	Mural
HSD17B10	1.01	0.000538	0.0191	0.0135	3.56	24.4	1.72e-05	3.27	LV	CELLTYPE	control_TTN	12	18	Mural
IGFBP5	1.01	0.00582	0.537	0.342	8.28	14.2	0.000571	2.23	LV	CELLTYPE	control_TTN	12	18	Mural
LZTS1-AS1	1.01	0.000761	0.196	0.127	6.84	22.7	2.92e-05	3.12	LV	CELLTYPE	control_TTN	12	18	Mural
NOP53	1.01	0.00127	0.0145	0.0098	3.16	20.5	6.04e-05	2.9	LV	CELLTYPE	control_TTN	12	18	Mural
PRELID1	1.01	0.00296	0.0301	0.0197	4.13	17	0.000205	2.53	LV	CELLTYPE	control_TTN	12	18	Mural
RPS25	1.01	7.74e-05	0.0873	0.0568	5.76	34.9	8.48e-07	4.11	LV	CELLTYPE	control_TTN	12	18	Mural
RPSA	1.01	0.000106	0.118	0.0736	6.08	33.1	1.38e-06	3.98	LV	CELLTYPE	control_TTN	12	18	Mural
TOB1	1	0.00967	0.0349	0.0235	4.5	12.4	0.00118	2.01	LV	CELLTYPE	control_TTN	12	18	Mural
TPI1	1	0.00193	0.127	0.087	6.33	18.8	0.000107	2.71	LV	CELLTYPE	control_TTN	12	18	Mural
[truncated: 735 more rows]
