# Supplementary material for: Pathogenic variants damage cell composition and single cell transcription in cardiomyopathies
Source: Science. Author manuscript; Available in PMC 2022 Oct 3. (PMC9528698; doi:10.1126/science.abo1984)
Supplement: Supp table 25 [file NIHMS1835045-supplement-Supp_table_25.xlsx]

## Sheet: Index
Column name	Description
Gene	Gene symbol, Ensembl 84
logFC	log2-fold change
FDR	False discovery rate; FDR is the PValue after (by default) Benjamini-Hochberg correction.
mean_exp_control	Mean expression values across controls
mean_exp_genotype	Mean expression values across disease samples
logCPM	logCPM is the average expression of all pseudobulked samples for that particular gene across all samples on the log2-scale expressed in counts per million (cpm, as calculated by edgeR after normalization).
F	Output of quasi-likelihood F-test
PValue	PValue is the nominal p-value derived from F
FDR_plot	-log10(False discovery rate)
Region	Studied region (LV or RV)
annotation_level	Cell-type or cell-state
cell_state/state	Specification which cell-type or state was analysed
comparison	Specification control_GENOTYPE
Observations_genotype	Numbers of Patients included in edgeR (patients with low number of nuclei have been excluded)
Observations_reference	Numbers of Patients included in edgeR (patients with low number of nuclei have been excluded)

## Sheet: LMNA_control
Gene	logFC	FDR	mean_exp_control	mean_exp_genotype	logCPM	F	PValue	FDR_plot	Region	annotation_level	comparison	Observations_genotype	Observations_reference	cell_state
HBA2	4.79	1.07e-05	0.000309	0.0141	2.46	58.7	7.47e-09	4.97	RV	CELLTYPE	control_LMNA	7	15	Mural
NPPB	4.18	4.36e-05	0.00702	0.174	5.35	46.1	9.13e-08	4.36	RV	CELLTYPE	control_LMNA	7	15	Mural
ADGRG7	4.14	0.0019	0.000939	0.0282	2.89	25.3	1.66e-05	2.72	RV	CELLTYPE	control_LMNA	7	15	Mural
HBB	3.69	0.000113	0.00377	0.033	3.42	39.5	3.94e-07	3.95	RV	CELLTYPE	control_LMNA	7	15	Mural
FOSB	2.79	0.0087	0.00334	0.0154	2.54	18	0.000165	2.06	RV	CELLTYPE	control_LMNA	7	15	Mural
TIPARP	2.5	7.82e-06	0.0297	0.206	5.85	61.2	4.77e-09	5.11	RV	CELLTYPE	control_LMNA	7	15	Mural
NPPA	2.43	0.00153	0.00982	0.0566	4.21	26.5	1.16e-05	2.82	RV	CELLTYPE	control_LMNA	7	15	Mural
FKBP5	2.33	1.12e-05	0.436	3.35	9.68	57.7	8.94e-09	4.95	RV	CELLTYPE	control_LMNA	7	15	Mural
AL606807.1	2.26	0.00135	0.00274	0.0226	3.09	27.1	9.88e-06	2.87	RV	CELLTYPE	control_LMNA	7	15	Mural
TOX2	2.25	1.12e-05	0.0311	0.207	5.82	57.3	9.76e-09	4.95	RV	CELLTYPE	control_LMNA	7	15	Mural
CARMIL1	2.22	1.53e-07	0.359	2.41	9.26	95.1	2.68e-11	6.81	RV	CELLTYPE	control_LMNA	7	15	Mural
AFF2	2.2	3.86e-05	0.015	0.0772	4.62	47.1	7.4e-08	4.41	RV	CELLTYPE	control_LMNA	7	15	Mural
LINC02343	2.19	0.00356	0.00487	0.0336	3.65	22.2	4.22e-05	2.45	RV	CELLTYPE	control_LMNA	7	15	Mural
AFF3	2.12	1.58e-06	0.0884	0.5	7.09	75.5	4.41e-10	5.8	RV	CELLTYPE	control_LMNA	7	15	Mural
HS3ST2	2.07	0.000748	0.00755	0.0436	3.83	29.8	4.57e-06	3.13	RV	CELLTYPE	control_LMNA	7	15	Mural
KCNB1	2.01	1.58e-06	0.0232	0.129	5.27	74.1	5.49e-10	5.8	RV	CELLTYPE	control_LMNA	7	15	Mural
LINC01088	1.99	0.000521	0.0473	0.282	6.4	31.5	2.93e-06	3.28	RV	CELLTYPE	control_LMNA	7	15	Mural
CTH	1.97	0.0122	0.0053	0.0233	3.35	16.6	0.000272	1.91	RV	CELLTYPE	control_LMNA	7	15	Mural
BMP2	1.9	1.65e-05	0.0116	0.059	4.27	53.9	1.87e-08	4.78	RV	CELLTYPE	control_LMNA	7	15	Mural
LMO3	1.9	0.0135	0.00322	0.0178	2.79	16.1	0.000319	1.87	RV	CELLTYPE	control_LMNA	7	15	Mural
PID1	1.9	0.000143	0.0974	0.421	6.92	38.2	5.39e-07	3.84	RV	CELLTYPE	control_LMNA	7	15	Mural
PLD5	1.88	3.31e-05	0.0387	0.168	5.7	48.5	5.48e-08	4.48	RV	CELLTYPE	control_LMNA	7	15	Mural
BICC1	1.87	0.0144	0.125	0.551	7.28	15.9	0.000347	1.84	RV	CELLTYPE	control_LMNA	7	15	Mural
PTGDR2	1.83	0.0154	0.0131	0.0284	3.68	15.6	0.000384	1.81	RV	CELLTYPE	control_LMNA	7	15	Mural
FOS	1.78	0.0276	0.0797	0.115	5.97	13.1	0.000963	1.56	RV	CELLTYPE	control_LMNA	7	15	Mural
AC009975.1	1.77	0.0145	0.0195	0.0771	4.74	15.8	0.000354	1.84	RV	CELLTYPE	control_LMNA	7	15	Mural
ELN	1.76	0.00329	0.0731	0.301	6.57	22.7	3.62e-05	2.48	RV	CELLTYPE	control_LMNA	7	15	Mural
LINC02388	1.73	0.0125	0.0419	0.172	5.81	16.4	0.000284	1.9	RV	CELLTYPE	control_LMNA	7	15	Mural
AC087386.1	1.72	0.021	0.00357	0.0128	2.62	14.3	0.000626	1.68	RV	CELLTYPE	control_LMNA	7	15	Mural
EFNB2	1.71	0.00179	0.00933	0.0411	3.9	25.5	1.53e-05	2.75	RV	CELLTYPE	control_LMNA	7	15	Mural
RGCC	1.7	0.00208	0.0119	0.0501	4.12	24.9	1.87e-05	2.68	RV	CELLTYPE	control_LMNA	7	15	Mural
FSTL4	1.69	0.0101	0.0153	0.0691	4.59	17.4	0.000205	2	RV	CELLTYPE	control_LMNA	7	15	Mural
AL355974.2	1.68	0.0032	0.0128	0.0547	4.24	22.9	3.4e-05	2.5	RV	CELLTYPE	control_LMNA	7	15	Mural
ZBTB16	1.66	9.17e-05	0.704	3.42	9.92	40.8	2.96e-07	4.04	RV	CELLTYPE	control_LMNA	7	15	Mural
KCNQ3	1.65	0.000531	0.087	0.353	6.75	31.3	3.06e-06	3.27	RV	CELLTYPE	control_LMNA	7	15	Mural
NR4A1	1.64	0.0323	0.0948	0.196	6.47	12.5	0.00123	1.49	RV	CELLTYPE	control_LMNA	7	15	Mural
LGR6	1.63	0.00164	0.03	0.125	5.35	26.1	1.3e-05	2.78	RV	CELLTYPE	control_LMNA	7	15	Mural
PDZRN4	1.63	0.0408	0.0145	0.0638	4.48	11.6	0.00172	1.39	RV	CELLTYPE	control_LMNA	7	15	Mural
ATP10A	1.61	0.000405	0.186	0.669	7.65	32.7	2.15e-06	3.39	RV	CELLTYPE	control_LMNA	7	15	Mural
ID4	1.61	0.00653	0.0321	0.108	5.25	19.4	0.000103	2.19	RV	CELLTYPE	control_LMNA	7	15	Mural
MOB3B	1.61	4.41e-05	0.0544	0.219	6.08	45.8	9.79e-08	4.36	RV	CELLTYPE	control_LMNA	7	15	Mural
AL590617.2	1.6	0.000242	0.0158	0.0824	4.72	35.2	1.14e-06	3.62	RV	CELLTYPE	control_LMNA	7	15	Mural
FBXO32	1.59	4.36e-05	0.0918	0.321	6.71	46.1	9.12e-08	4.36	RV	CELLTYPE	control_LMNA	7	15	Mural
ADAMTS9-AS2	1.58	4.41e-05	0.558	2.26	9.41	45.7	9.99e-08	4.36	RV	CELLTYPE	control_LMNA	7	15	Mural
ANOS1	1.58	0.0311	0.00569	0.0184	2.96	12.7	0.00115	1.51	RV	CELLTYPE	control_LMNA	7	15	Mural
FAT3	1.58	0.00414	0.0174	0.0649	4.5	21.5	5.17e-05	2.38	RV	CELLTYPE	control_LMNA	7	15	Mural
PPM1H	1.58	0.000143	0.0266	0.0915	4.99	38.1	5.49e-07	3.84	RV	CELLTYPE	control_LMNA	7	15	Mural
ID1	1.57	0.00293	0.0283	0.101	5.2	23.4	2.94e-05	2.53	RV	CELLTYPE	control_LMNA	7	15	Mural
RANBP3L	1.56	0.000138	0.0306	0.134	5.41	38.6	4.95e-07	3.86	RV	CELLTYPE	control_LMNA	7	15	Mural
ANKRD30B	1.54	0.0399	0.00756	0.0145	2.91	11.7	0.00166	1.4	RV	CELLTYPE	control_LMNA	7	15	Mural
ADARB2	1.52	0.0182	0.0403	0.178	5.81	14.8	0.000503	1.74	RV	CELLTYPE	control_LMNA	7	15	Mural
AC010173.1	1.51	0.00125	0.0121	0.0421	3.97	27.4	9.02e-06	2.9	RV	CELLTYPE	control_LMNA	7	15	Mural
MERTK	1.48	9.17e-05	0.0563	0.246	6.23	40.9	2.9e-07	4.04	RV	CELLTYPE	control_LMNA	7	15	Mural
CNKSR3	1.47	0.018	0.0103	0.0311	3.69	14.9	0.000487	1.74	RV	CELLTYPE	control_LMNA	7	15	Mural
CACNA1A	1.45	1.98e-05	0.0515	0.195	6.02	52.5	2.42e-08	4.7	RV	CELLTYPE	control_LMNA	7	15	Mural
GRASP	1.44	0.00827	0.00424	0.0168	2.93	18.3	0.000149	2.08	RV	CELLTYPE	control_LMNA	7	15	Mural
SLC7A8	1.42	0.0202	0.00828	0.0242	3.35	14.4	0.000591	1.7	RV	CELLTYPE	control_LMNA	7	15	Mural
ZNF831	1.42	0.0354	0.00784	0.0161	3.01	12.1	0.0014	1.45	RV	CELLTYPE	control_LMNA	7	15	Mural
FTCDNL1	1.41	0.0161	0.00591	0.0219	3.27	15.4	0.000408	1.79	RV	CELLTYPE	control_LMNA	7	15	Mural
GLDN	1.41	0.0447	0.00539	0.0204	3.12	11.2	0.002	1.35	RV	CELLTYPE	control_LMNA	7	15	Mural
NCKIPSD	1.41	6.3e-05	0.0246	0.0926	5	43.2	1.72e-07	4.2	RV	CELLTYPE	control_LMNA	7	15	Mural
SPOCK1	1.4	0.00316	0.0827	0.335	6.78	23	3.31e-05	2.5	RV	CELLTYPE	control_LMNA	7	15	Mural
XYLT1	1.4	0.00016	0.0282	0.0891	5.03	37.4	6.55e-07	3.8	RV	CELLTYPE	control_LMNA	7	15	Mural
SAMHD1	1.39	2.05e-05	0.111	0.408	7.02	52	2.69e-08	4.69	RV	CELLTYPE	control_LMNA	7	15	Mural
FLT1	1.38	0.000167	0.312	1.2	8.59	37	7.28e-07	3.78	RV	CELLTYPE	control_LMNA	7	15	Mural
AC092164.1	1.37	0.004	0.0429	0.16	5.78	21.7	4.85e-05	2.4	RV	CELLTYPE	control_LMNA	7	15	Mural
ALDH6A1	1.36	0.00348	0.0143	0.0391	4.06	22.4	3.95e-05	2.46	RV	CELLTYPE	control_LMNA	7	15	Mural
BCL2	1.36	7.82e-06	0.0848	0.291	6.59	61.2	4.72e-09	5.11	RV	CELLTYPE	control_LMNA	7	15	Mural
COL25A1	1.36	0.0166	0.0711	0.254	6.37	15.3	0.000426	1.78	RV	CELLTYPE	control_LMNA	7	15	Mural
KALRN	1.36	3.08e-05	0.661	2.4	9.58	49.2	4.76e-08	4.51	RV	CELLTYPE	control_LMNA	7	15	Mural
MTSS1	1.36	0.00105	0.138	0.506	7.33	28.4	6.69e-06	2.98	RV	CELLTYPE	control_LMNA	7	15	Mural
CHST7	1.34	0.00458	0.0249	0.0935	5	21.1	5.99e-05	2.34	RV	CELLTYPE	control_LMNA	7	15	Mural
PLXNA2	1.34	0.000439	0.0381	0.137	5.56	32.2	2.41e-06	3.36	RV	CELLTYPE	control_LMNA	7	15	Mural
RGS7BP	1.34	0.00419	0.03	0.103	5.2	21.5	5.3e-05	2.38	RV	CELLTYPE	control_LMNA	7	15	Mural
NHSL1	1.33	4.53e-05	0.126	0.451	7.18	45.4	1.07e-07	4.34	RV	CELLTYPE	control_LMNA	7	15	Mural
FOXP4	1.31	0.00618	0.00782	0.0254	3.38	19.7	9.42e-05	2.21	RV	CELLTYPE	control_LMNA	7	15	Mural
SLC38A11	1.31	0.0445	0.229	0.71	7.84	11.3	0.00198	1.35	RV	CELLTYPE	control_LMNA	7	15	Mural
YPEL1	1.31	0.000166	0.0154	0.0553	4.36	37.1	7.11e-07	3.78	RV	CELLTYPE	control_LMNA	7	15	Mural
ANO3	1.3	0.0433	0.00844	0.0275	3.52	11.4	0.0019	1.36	RV	CELLTYPE	control_LMNA	7	15	Mural
LINC02585	1.3	0.0299	0.00637	0.0236	3.29	12.8	0.0011	1.52	RV	CELLTYPE	control_LMNA	7	15	Mural
PTK7	1.29	0.042	0.00576	0.016	2.97	11.5	0.00182	1.38	RV	CELLTYPE	control_LMNA	7	15	Mural
CTDSPL	1.27	0.000727	0.128	0.442	7.17	30	4.37e-06	3.14	RV	CELLTYPE	control_LMNA	7	15	Mural
GPC6	1.27	0.00116	0.0829	0.246	6.43	27.7	8.17e-06	2.94	RV	CELLTYPE	control_LMNA	7	15	Mural
ZBTB7C	1.27	0.00138	0.0848	0.262	6.49	26.9	1.04e-05	2.86	RV	CELLTYPE	control_LMNA	7	15	Mural
KLF2	1.26	0.0238	0.0219	0.0559	4.47	13.7	0.000762	1.62	RV	CELLTYPE	control_LMNA	7	15	Mural
NTRK3	1.26	0.00523	0.14	0.454	7.25	20.5	7.19e-05	2.28	RV	CELLTYPE	control_LMNA	7	15	Mural
PLEKHG1	1.26	0.00722	0.025	0.0625	4.61	19	0.000118	2.14	RV	CELLTYPE	control_LMNA	7	15	Mural
PLPP3	1.26	0.00107	0.0745	0.239	6.41	28.3	6.93e-06	2.97	RV	CELLTYPE	control_LMNA	7	15	Mural
SORT1	1.26	0.000438	0.121	0.369	6.98	32.3	2.37e-06	3.36	RV	CELLTYPE	control_LMNA	7	15	Mural
ARHGEF7-AS2	1.24	0.042	0.0105	0.037	3.96	11.5	0.00179	1.38	RV	CELLTYPE	control_LMNA	7	15	Mural
CACHD1	1.24	0.00918	0.0116	0.0317	3.7	17.8	0.000176	2.04	RV	CELLTYPE	control_LMNA	7	15	Mural
MIR503HG	1.24	0.0402	0.00679	0.0264	3.47	11.7	0.00167	1.4	RV	CELLTYPE	control_LMNA	7	15	Mural
REPS2	1.24	0.0122	0.0132	0.0455	4.19	16.5	0.000275	1.91	RV	CELLTYPE	control_LMNA	7	15	Mural
SH3RF3	1.24	0.00571	0.0807	0.245	6.39	20.1	8.29e-05	2.24	RV	CELLTYPE	control_LMNA	7	15	Mural
TUB	1.24	0.0111	0.00986	0.0318	3.75	17	0.000235	1.96	RV	CELLTYPE	control_LMNA	7	15	Mural
PTPN14	1.23	1.55e-05	0.0786	0.226	6.31	54.6	1.62e-08	4.81	RV	CELLTYPE	control_LMNA	7	15	Mural
AL139807.1	1.22	0.0151	0.0449	0.14	5.6	15.7	0.000374	1.82	RV	CELLTYPE	control_LMNA	7	15	Mural
RAB20	1.22	0.004	0.0258	0.0707	4.78	21.8	4.84e-05	2.4	RV	CELLTYPE	control_LMNA	7	15	Mural
KLF15	1.21	0.0475	0.00593	0.0237	3.38	11	0.0022	1.32	RV	CELLTYPE	control_LMNA	7	15	Mural
RRAS2	1.2	0.000103	0.0368	0.116	5.4	40	3.52e-07	3.99	RV	CELLTYPE	control_LMNA	7	15	Mural
TMEM38B	1.2	0.00016	0.0375	0.106	5.34	37.5	6.42e-07	3.8	RV	CELLTYPE	control_LMNA	7	15	Mural
TMEM51	1.2	6.3e-05	0.0771	0.252	6.4	43.3	1.67e-07	4.2	RV	CELLTYPE	control_LMNA	7	15	Mural
EGFR	1.19	3.8e-05	0.259	0.87	8.14	47.4	6.97e-08	4.42	RV	CELLTYPE	control_LMNA	7	15	Mural
KCNT2	1.19	0.0285	0.0293	0.0788	4.9	13	0.00101	1.55	RV	CELLTYPE	control_LMNA	7	15	Mural
PLCB1	1.19	0.00694	0.117	0.351	6.92	19.2	0.000112	2.16	RV	CELLTYPE	control_LMNA	7	15	Mural
FOXO3	1.18	1.54e-05	0.378	1.17	8.61	55.1	1.48e-08	4.81	RV	CELLTYPE	control_LMNA	7	15	Mural
APBA2	1.17	0.0318	0.00672	0.0143	2.96	12.6	0.00119	1.5	RV	CELLTYPE	control_LMNA	7	15	Mural
JADE1	1.17	0.00726	0.12	0.389	7.06	18.9	0.000121	2.14	RV	CELLTYPE	control_LMNA	7	15	Mural
LINC00886	1.17	0.00208	0.0321	0.0887	5.05	24.9	1.86e-05	2.68	RV	CELLTYPE	control_LMNA	7	15	Mural
DOCK8	1.16	0.0034	0.112	0.348	6.91	22.5	3.82e-05	2.47	RV	CELLTYPE	control_LMNA	7	15	Mural
RAB8B	1.16	3.6e-05	0.0967	0.291	6.69	47.8	6.29e-08	4.44	RV	CELLTYPE	control_LMNA	7	15	Mural
PPP1CB	1.14	0.00115	0.139	0.45	7.28	27.9	7.87e-06	2.94	RV	CELLTYPE	control_LMNA	7	15	Mural
RCAN2	1.14	6.24e-05	0.733	2.19	9.51	43.6	1.58e-07	4.2	RV	CELLTYPE	control_LMNA	7	15	Mural
C9orf84	1.13	0.00722	0.0778	0.233	6.38	19	0.000119	2.14	RV	CELLTYPE	control_LMNA	7	15	Mural
NEDD9	1.13	0.00618	0.0653	0.195	6.12	19.7	9.44e-05	2.21	RV	CELLTYPE	control_LMNA	7	15	Mural
BAIAP2L2	1.1	0.0247	0.0507	0.143	5.81	13.6	0.000806	1.61	RV	CELLTYPE	control_LMNA	7	15	Mural
SMO	1.1	0.0293	0.00999	0.0244	3.5	12.9	0.00106	1.53	RV	CELLTYPE	control_LMNA	7	15	Mural
FGF14	1.09	0.0205	0.0248	0.0559	4.56	14.3	0.000607	1.69	RV	CELLTYPE	control_LMNA	7	15	Mural
LINC01568	1.09	0.0146	0.158	0.457	7.38	15.8	0.000361	1.83	RV	CELLTYPE	control_LMNA	7	15	Mural
FAM214A	1.08	0.00109	0.108	0.287	6.74	28.2	7.25e-06	2.96	RV	CELLTYPE	control_LMNA	7	15	Mural
GRID2	1.08	0.0266	0.0347	0.106	5.22	13.3	0.00089	1.58	RV	CELLTYPE	control_LMNA	7	15	Mural
LDLRAD4	1.08	0.0183	0.0521	0.111	5.48	14.8	0.000508	1.74	RV	CELLTYPE	control_LMNA	7	15	Mural
ZFAND5	1.08	0.00903	0.0726	0.208	6.31	17.9	0.000172	2.04	RV	CELLTYPE	control_LMNA	7	15	Mural
AC092114.1	1.07	0.0382	0.0352	0.109	5.38	11.9	0.00155	1.42	RV	CELLTYPE	control_LMNA	7	15	Mural
ADAMTSL1	1.07	0.00748	0.0243	0.0528	4.53	18.8	0.000126	2.13	RV	CELLTYPE	control_LMNA	7	15	Mural
CDK6	1.06	0.00115	0.0737	0.198	6.18	27.8	8.02e-06	2.94	RV	CELLTYPE	control_LMNA	7	15	Mural
CPM	1.06	0.0313	0.649	2.03	9.5	12.6	0.00116	1.5	RV	CELLTYPE	control_LMNA	7	15	Mural
DOK6	1.06	0.0026	0.153	0.4	7.13	23.9	2.52e-05	2.59	RV	CELLTYPE	control_LMNA	7	15	Mural
FOXO1	1.06	2.58e-05	0.115	0.337	6.93	50.6	3.6e-08	4.59	RV	CELLTYPE	control_LMNA	7	15	Mural
RNF115	1.06	3.08e-05	0.212	0.643	7.78	49.1	4.83e-08	4.51	RV	CELLTYPE	control_LMNA	7	15	Mural
SNHG22	1.06	0.00618	0.0143	0.0406	4.08	19.7	9.32e-05	2.21	RV	CELLTYPE	control_LMNA	7	15	Mural
STK17B	1.06	0.0069	0.0156	0.0405	4.08	19.2	0.000111	2.16	RV	CELLTYPE	control_LMNA	7	15	Mural
SLC39A11	1.05	0.000151	0.434	1.27	8.82	37.8	5.91e-07	3.82	RV	CELLTYPE	control_LMNA	7	15	Mural
DENND3	1.04	0.00606	0.222	0.732	7.96	19.8	9.01e-05	2.22	RV	CELLTYPE	control_LMNA	7	15	Mural
PTPN13	1.03	0.00058	0.228	0.694	7.86	30.9	3.39e-06	3.24	RV	CELLTYPE	control_LMNA	7	15	Mural
AC007681.1	1.02	0.00179	0.0246	0.0736	4.83	25.5	1.53e-05	2.75	RV	CELLTYPE	control_LMNA	7	15	Mural
DGKG	1.02	0.00258	0.162	0.435	7.35	23.9	2.47e-05	2.59	RV	CELLTYPE	control_LMNA	7	15	Mural
ICA1L	1.02	0.00803	0.0456	0.126	5.57	18.5	0.000139	2.1	RV	CELLTYPE	control_LMNA	7	15	Mural
RASAL2	1.02	0.000138	1.18	3.17	10.1	38.5	5.04e-07	3.86	RV	CELLTYPE	control_LMNA	7	15	Mural
ROR1	1.02	0.00973	0.0557	0.144	5.78	17.6	0.000193	2.01	RV	CELLTYPE	control_LMNA	7	15	Mural
ZBTB8A	1.02	0.0238	0.0105	0.0242	3.57	13.7	0.000764	1.62	RV	CELLTYPE	control_LMNA	7	15	Mural
SLC25A29	1.01	0.042	0.0124	0.0354	3.93	11.5	0.0018	1.38	RV	CELLTYPE	control_LMNA	7	15	Mural
LEKR1	1	0.0276	0.0202	0.0545	4.5	13.1	0.000959	1.56	RV	CELLTYPE	control_LMNA	7	15	Mural
NCOA3	0.997	0.000103	0.243	0.685	7.92	40.2	3.41e-07	3.99	RV	CELLTYPE	control_LMNA	7	15	Mural
VCL	0.997	0.00618	0.361	0.889	8.34	19.7	9.4e-05	2.21	RV	CELLTYPE	control_LMNA	7	15	Mural
ENG	0.995	0.00413	0.0482	0.104	5.46	21.6	5.12e-05	2.38	RV	CELLTYPE	control_LMNA	7	15	Mural
TMTC1	0.995	0.000373	0.611	1.83	9.3	33.1	1.92e-06	3.43	RV	CELLTYPE	control_LMNA	7	15	Mural
ABHD3	0.994	0.0083	0.0429	0.0959	5.34	18.3	0.00015	2.08	RV	CELLTYPE	control_LMNA	7	15	Mural
SLC19A2	0.994	0.0447	0.0209	0.0566	4.54	11.2	0.002	1.35	RV	CELLTYPE	control_LMNA	7	15	Mural
SCN7A	0.993	0.00726	0.675	1.88	9.41	18.9	0.000121	2.14	RV	CELLTYPE	control_LMNA	7	15	Mural
STON1-GTF2A1L	0.993	0.0312	0.0283	0.0633	4.72	12.6	0.00115	1.51	RV	CELLTYPE	control_LMNA	7	15	Mural
PIGZ	0.987	0.0119	0.0148	0.0392	4.09	16.7	0.000261	1.93	RV	CELLTYPE	control_LMNA	7	15	Mural
UPP2	0.985	0.0454	0.0116	0.026	3.6	11.2	0.00205	1.34	RV	CELLTYPE	control_LMNA	7	15	Mural
CLIC4	0.981	0.00112	0.247	0.576	7.79	28	7.51e-06	2.95	RV	CELLTYPE	control_LMNA	7	15	Mural
CLMN	0.978	0.00109	0.865	2.37	9.71	28.2	7.2e-06	2.96	RV	CELLTYPE	control_LMNA	7	15	Mural
MOK	0.977	0.00349	0.0444	0.122	5.52	22.3	4.07e-05	2.46	RV	CELLTYPE	control_LMNA	7	15	Mural
AKAP12	0.97	0.012	0.148	0.372	7.15	16.6	0.000266	1.92	RV	CELLTYPE	control_LMNA	7	15	Mural
PIP4K2A	0.97	0.000248	0.145	0.382	7.15	35	1.19e-06	3.61	RV	CELLTYPE	control_LMNA	7	15	Mural
MAP2K6	0.959	0.0182	0.135	0.39	7.17	14.9	0.000502	1.74	RV	CELLTYPE	control_LMNA	7	15	Mural
PRLR	0.942	0.041	0.0491	0.137	5.7	11.6	0.00173	1.39	RV	CELLTYPE	control_LMNA	7	15	Mural
ARHGEF7	0.94	0.000267	0.669	1.66	9.27	34.5	1.33e-06	3.57	RV	CELLTYPE	control_LMNA	7	15	Mural
TARID	0.94	0.0083	0.0628	0.167	6.03	18.3	0.000151	2.08	RV	CELLTYPE	control_LMNA	7	15	Mural
GCDH	0.938	0.0224	0.0151	0.0372	4.07	14	0.000692	1.65	RV	CELLTYPE	control_LMNA	7	15	Mural
GATA6	0.927	0.0197	0.0623	0.154	5.94	14.5	0.000572	1.71	RV	CELLTYPE	control_LMNA	7	15	Mural
JPH2	0.925	0.0246	0.0405	0.108	5.39	13.6	0.0008	1.61	RV	CELLTYPE	control_LMNA	7	15	Mural
SSBP3	0.92	0.00115	0.0757	0.178	6.14	27.8	7.99e-06	2.94	RV	CELLTYPE	control_LMNA	7	15	Mural
IRAK3	0.918	0.000828	0.0966	0.262	6.59	29.4	5.13e-06	3.08	RV	CELLTYPE	control_LMNA	7	15	Mural
PARD3B	0.918	0.00761	0.258	0.592	7.82	18.7	0.00013	2.12	RV	CELLTYPE	control_LMNA	7	15	Mural
SPSB1	0.918	0.00978	0.0374	0.0836	5.07	17.5	0.000195	2.01	RV	CELLTYPE	control_LMNA	7	15	Mural
SLBP	0.917	0.018	0.0463	0.0869	5.29	14.9	0.000491	1.74	RV	CELLTYPE	control_LMNA	7	15	Mural
TSC22D3	0.916	0.011	0.0817	0.209	6.4	17	0.000231	1.96	RV	CELLTYPE	control_LMNA	7	15	Mural
NIPAL2	0.915	0.0189	0.0301	0.0754	4.94	14.7	0.000529	1.72	RV	CELLTYPE	control_LMNA	7	15	Mural
TBC1D1	0.913	0.00163	0.404	1.03	8.54	26.2	1.26e-05	2.79	RV	CELLTYPE	control_LMNA	7	15	Mural
PIWIL4	0.912	0.0323	0.02	0.0488	4.39	12.5	0.00123	1.49	RV	CELLTYPE	control_LMNA	7	15	Mural
ZNF189	0.91	0.00539	0.035	0.0979	5.26	20.4	7.47e-05	2.27	RV	CELLTYPE	control_LMNA	7	15	Mural
MAP7	0.907	0.0124	0.0178	0.042	4.21	16.5	0.00028	1.91	RV	CELLTYPE	control_LMNA	7	15	Mural
FAM107B	0.906	0.0323	0.061	0.115	5.56	12.5	0.00122	1.49	RV	CELLTYPE	control_LMNA	7	15	Mural
AASS	0.902	0.00297	0.087	0.208	6.42	23.3	3.01e-05	2.53	RV	CELLTYPE	control_LMNA	7	15	Mural
LARGE1	0.901	0.00304	0.435	1.05	8.61	23.2	3.1e-05	2.52	RV	CELLTYPE	control_LMNA	7	15	Mural
PAK1	0.9	0.0179	0.0418	0.0863	5.17	15	0.000473	1.75	RV	CELLTYPE	control_LMNA	7	15	Mural
RAPGEF5	0.9	0.00585	0.426	1.17	8.73	20	8.62e-05	2.23	RV	CELLTYPE	control_LMNA	7	15	Mural
ARL15	0.893	0.00437	0.401	0.958	8.53	21.3	5.59e-05	2.36	RV	CELLTYPE	control_LMNA	7	15	Mural
APBA1	0.89	0.0117	0.111	0.247	6.63	16.7	0.000255	1.93	RV	CELLTYPE	control_LMNA	7	15	Mural
LAMA3	0.887	0.0318	0.234	0.561	7.69	12.6	0.00119	1.5	RV	CELLTYPE	control_LMNA	7	15	Mural
WNK3	0.885	0.0349	0.0145	0.0392	4.11	12.2	0.00136	1.46	RV	CELLTYPE	control_LMNA	7	15	Mural
ZNRF3	0.88	0.00649	0.0471	0.116	5.49	19.4	0.000102	2.19	RV	CELLTYPE	control_LMNA	7	15	Mural
NTRK2	0.878	0.011	0.0407	0.0949	5.29	17	0.000232	1.96	RV	CELLTYPE	control_LMNA	7	15	Mural
ZNF704	0.878	0.00791	0.257	0.648	7.87	18.6	0.000136	2.1	RV	CELLTYPE	control_LMNA	7	15	Mural
LRRC8A	0.874	0.00285	0.0277	0.0655	4.78	23.5	2.83e-05	2.55	RV	CELLTYPE	control_LMNA	7	15	Mural
L3MBTL4	0.87	0.0288	0.0802	0.196	6.23	12.9	0.00103	1.54	RV	CELLTYPE	control_LMNA	7	15	Mural
AC104389.4	0.864	0.00163	0.0456	0.111	5.5	26.2	1.26e-05	2.79	RV	CELLTYPE	control_LMNA	7	15	Mural
DPH6-DT	0.864	0.0224	0.0368	0.0929	5.26	14	0.000698	1.65	RV	CELLTYPE	control_LMNA	7	15	Mural
EVA1C	0.864	0.0127	0.374	0.966	8.49	16.4	0.000292	1.9	RV	CELLTYPE	control_LMNA	7	15	Mural
HSPG2	0.864	0.0154	0.066	0.143	5.88	15.6	0.000388	1.81	RV	CELLTYPE	control_LMNA	7	15	Mural
AC002066.1	0.863	0.00675	0.0535	0.13	5.67	19.3	0.000108	2.17	RV	CELLTYPE	control_LMNA	7	15	Mural
KCNAB1	0.859	0.00705	1.22	2.85	10.1	19.1	0.000114	2.15	RV	CELLTYPE	control_LMNA	7	15	Mural
SERTAD2	0.859	0.0256	0.0302	0.0688	4.84	13.5	0.000845	1.59	RV	CELLTYPE	control_LMNA	7	15	Mural
DOCK5	0.857	0.0291	0.0638	0.142	5.83	12.9	0.00104	1.54	RV	CELLTYPE	control_LMNA	7	15	Mural
IRS1	0.855	0.0199	0.0238	0.054	4.56	14.5	0.00058	1.7	RV	CELLTYPE	control_LMNA	7	15	Mural
TRIM5	0.853	0.0194	0.0547	0.15	5.8	14.6	0.000558	1.71	RV	CELLTYPE	control_LMNA	7	15	Mural
GNB5	0.849	0.0145	0.0306	0.0667	4.87	15.8	0.000355	1.84	RV	CELLTYPE	control_LMNA	7	15	Mural
UST	0.849	0.00803	0.0415	0.0983	5.36	18.5	0.000139	2.1	RV	CELLTYPE	control_LMNA	7	15	Mural
ZFHX3	0.849	0.00437	1.84	4.34	10.7	21.3	5.6e-05	2.36	RV	CELLTYPE	control_LMNA	7	15	Mural
TOGARAM2	0.843	0.0273	0.0355	0.0902	5.21	13.2	0.000937	1.56	RV	CELLTYPE	control_LMNA	7	15	Mural
TENT4B	0.837	0.00169	0.0961	0.228	6.48	26	1.36e-05	2.77	RV	CELLTYPE	control_LMNA	7	15	Mural
RFTN2	0.835	0.00558	0.0794	0.192	6.22	20.2	7.85e-05	2.25	RV	CELLTYPE	control_LMNA	7	15	Mural
GNAL	0.83	0.0102	0.0302	0.0663	4.83	17.3	0.000209	1.99	RV	CELLTYPE	control_LMNA	7	15	Mural
AL360091.3	0.824	0.018	0.0615	0.142	5.88	15	0.000475	1.75	RV	CELLTYPE	control_LMNA	7	15	Mural
CTIF	0.824	0.0134	0.0504	0.103	5.43	16.1	0.000315	1.87	RV	CELLTYPE	control_LMNA	7	15	Mural
PER1	0.819	0.00266	0.103	0.249	6.66	23.8	2.6e-05	2.58	RV	CELLTYPE	control_LMNA	7	15	Mural
LEPR	0.818	0.0137	0.0282	0.0645	4.77	16.1	0.000326	1.86	RV	CELLTYPE	control_LMNA	7	15	Mural
EVL	0.816	0.00922	0.116	0.263	6.7	17.8	0.000179	2.04	RV	CELLTYPE	control_LMNA	7	15	Mural
MTM1	0.814	0.0083	0.0373	0.0932	5.24	18.3	0.000151	2.08	RV	CELLTYPE	control_LMNA	7	15	Mural
PHYHD1	0.813	0.0238	0.0193	0.0487	4.4	13.7	0.000763	1.62	RV	CELLTYPE	control_LMNA	7	15	Mural
ZFYVE28	0.812	0.0354	0.0247	0.0557	4.58	12.2	0.00139	1.45	RV	CELLTYPE	control_LMNA	7	15	Mural
ABCA10	0.811	0.0223	0.0982	0.243	6.57	14	0.000686	1.65	RV	CELLTYPE	control_LMNA	7	15	Mural
GRB10	0.808	0.0277	0.0771	0.164	6.03	13.1	0.000975	1.56	RV	CELLTYPE	control_LMNA	7	15	Mural
PAPSS2	0.803	0.0458	0.0639	0.161	5.94	11.2	0.00208	1.34	RV	CELLTYPE	control_LMNA	7	15	Mural
IL3RA	0.802	0.0287	0.0423	0.0962	5.37	13	0.00102	1.54	RV	CELLTYPE	control_LMNA	7	15	Mural
ANKS1A	0.798	0.0227	0.474	1.18	8.79	13.9	0.000708	1.64	RV	CELLTYPE	control_LMNA	7	15	Mural
ALOX12-AS1	0.797	0.027	0.0461	0.118	5.55	13.2	0.000918	1.57	RV	CELLTYPE	control_LMNA	7	15	Mural
PPP2R5A	0.795	0.0104	0.108	0.25	6.64	17.3	0.000213	1.98	RV	CELLTYPE	control_LMNA	7	15	Mural
SLC12A2	0.795	0.00456	0.559	1.22	8.94	21.1	5.89e-05	2.34	RV	CELLTYPE	control_LMNA	7	15	Mural
SRL	0.787	0.018	0.0803	0.197	6.26	15	0.000482	1.74	RV	CELLTYPE	control_LMNA	7	15	Mural
NPIPB5	0.777	0.0106	0.0735	0.151	6.01	17.2	0.00022	1.97	RV	CELLTYPE	control_LMNA	7	15	Mural
EZR	0.775	0.0125	0.18	0.421	7.41	16.4	0.000285	1.9	RV	CELLTYPE	control_LMNA	7	15	Mural
ADCY9	0.774	0.027	0.0921	0.199	6.38	13.2	0.000917	1.57	RV	CELLTYPE	control_LMNA	7	15	Mural
ULK2	0.77	0.00558	0.0707	0.162	6.02	20.2	7.89e-05	2.25	RV	CELLTYPE	control_LMNA	7	15	Mural
WDR78	0.768	0.024	0.0694	0.159	6.02	13.7	0.000773	1.62	RV	CELLTYPE	control_LMNA	7	15	Mural
CCND3	0.764	0.0224	0.15	0.345	7.12	14	0.000695	1.65	RV	CELLTYPE	control_LMNA	7	15	Mural
ARHGAP10	0.763	0.0194	1.6	3.97	10.5	14.6	0.000554	1.71	RV	CELLTYPE	control_LMNA	7	15	Mural
RPS6KA2	0.761	0.0276	0.0854	0.216	6.43	13.1	0.000959	1.56	RV	CELLTYPE	control_LMNA	7	15	Mural
PICALM	0.76	0.00523	0.416	0.941	8.51	20.5	7.21e-05	2.28	RV	CELLTYPE	control_LMNA	7	15	Mural
FAM85B	0.757	0.0384	0.0837	0.19	6.26	11.8	0.00158	1.42	RV	CELLTYPE	control_LMNA	7	15	Mural
JMY	0.75	0.00811	0.049	0.106	5.54	18.4	0.000143	2.09	RV	CELLTYPE	control_LMNA	7	15	Mural
CTNNBIP1	0.749	0.0162	0.03	0.0621	4.79	15.4	0.000415	1.79	RV	CELLTYPE	control_LMNA	7	15	Mural
RAPGEF1	0.749	0.0142	0.0783	0.168	6.1	15.9	0.000341	1.85	RV	CELLTYPE	control_LMNA	7	15	Mural
RASSF4	0.749	0.0324	0.105	0.232	6.55	12.5	0.00124	1.49	RV	CELLTYPE	control_LMNA	7	15	Mural
KREMEN1	0.743	0.0384	0.022	0.05	4.51	11.8	0.00158	1.42	RV	CELLTYPE	control_LMNA	7	15	Mural
MEGF9	0.742	0.0323	0.0249	0.0545	4.62	12.5	0.00122	1.49	RV	CELLTYPE	control_LMNA	7	15	Mural
SLC25A33	0.735	0.039	0.0372	0.0774	5.06	11.8	0.00161	1.41	RV	CELLTYPE	control_LMNA	7	15	Mural
BCL7A	0.733	0.042	0.0229	0.0417	4.33	11.5	0.00182	1.38	RV	CELLTYPE	control_LMNA	7	15	Mural
PDLIM1	0.733	0.0231	0.0568	0.0956	5.53	13.9	0.000725	1.64	RV	CELLTYPE	control_LMNA	7	15	Mural
NDUFAF6	0.729	0.00835	0.0817	0.175	6.21	18.2	0.000156	2.08	RV	CELLTYPE	control_LMNA	7	15	Mural
ELF1	0.728	0.0028	0.243	0.566	7.78	23.6	2.76e-05	2.55	RV	CELLTYPE	control_LMNA	7	15	Mural
FILIP1	0.726	0.0111	0.544	1.17	8.87	17	0.000236	1.96	RV	CELLTYPE	control_LMNA	7	15	Mural
RYBP	0.725	0.0205	0.0618	0.128	5.78	14.3	0.000605	1.69	RV	CELLTYPE	control_LMNA	7	15	Mural
ADIPOR2	0.723	0.00316	0.105	0.238	6.59	23	3.33e-05	2.5	RV	CELLTYPE	control_LMNA	7	15	Mural
IQSEC1	0.723	0.00627	0.0679	0.146	5.94	19.6	9.79e-05	2.2	RV	CELLTYPE	control_LMNA	7	15	Mural
ASTN1	0.722	0.0364	0.0573	0.12	5.67	12.1	0.00145	1.44	RV	CELLTYPE	control_LMNA	7	15	Mural
SLC38A2	0.719	0.0383	0.463	1.1	8.71	11.9	0.00156	1.42	RV	CELLTYPE	control_LMNA	7	15	Mural
TMX4	0.719	0.0398	0.0262	0.0611	4.75	11.7	0.00165	1.4	RV	CELLTYPE	control_LMNA	7	15	Mural
SRGAP1	0.716	0.00864	0.104	0.218	6.48	18	0.000163	2.06	RV	CELLTYPE	control_LMNA	7	15	Mural
KAT2B	0.715	0.0169	0.0507	0.107	5.53	15.2	0.00044	1.77	RV	CELLTYPE	control_LMNA	7	15	Mural
PHLPP2	0.713	0.0117	0.0481	0.101	5.46	16.8	0.000254	1.93	RV	CELLTYPE	control_LMNA	7	15	Mural
ATP10D	0.709	0.0382	0.143	0.307	6.99	11.9	0.00155	1.42	RV	CELLTYPE	control_LMNA	7	15	Mural
CERS6	0.709	0.00311	0.441	1.05	8.68	23.1	3.2e-05	2.51	RV	CELLTYPE	control_LMNA	7	15	Mural
ZRANB1	0.709	0.00566	0.061	0.128	5.76	20.1	8.1e-05	2.25	RV	CELLTYPE	control_LMNA	7	15	Mural
TFDP2	0.708	0.00835	0.133	0.292	6.9	18.2	0.000156	2.08	RV	CELLTYPE	control_LMNA	7	15	Mural
IP6K2	0.705	0.00818	0.0842	0.184	6.31	18.4	0.000146	2.09	RV	CELLTYPE	control_LMNA	7	15	Mural
AL357153.2	0.703	0.0337	0.0378	0.0845	5.15	12.3	0.0013	1.47	RV	CELLTYPE	control_LMNA	7	15	Mural
GPCPD1	0.703	0.0444	0.0891	0.166	6.15	11.3	0.00196	1.35	RV	CELLTYPE	control_LMNA	7	15	Mural
MTURN	0.702	0.0458	0.0356	0.075	5.04	11.1	0.00208	1.34	RV	CELLTYPE	control_LMNA	7	15	Mural
AKAP11	0.7	0.0326	0.046	0.0906	5.29	12.4	0.00125	1.49	RV	CELLTYPE	control_LMNA	7	15	Mural
KLF12	0.7	0.00458	0.396	0.848	8.41	21.1	5.95e-05	2.34	RV	CELLTYPE	control_LMNA	7	15	Mural
TCF7L2	0.699	0.00811	0.332	0.69	8.14	18.4	0.000143	2.09	RV	CELLTYPE	control_LMNA	7	15	Mural
NPAS3	0.694	0.0185	0.254	0.544	7.77	14.8	0.000514	1.73	RV	CELLTYPE	control_LMNA	7	15	Mural
FAM168A	0.693	0.011	0.183	0.379	7.29	17	0.000232	1.96	RV	CELLTYPE	control_LMNA	7	15	Mural
TMEM74B	0.693	0.0437	0.0582	0.129	5.74	11.3	0.00192	1.36	RV	CELLTYPE	control_LMNA	7	15	Mural
CNOT6L	0.692	0.0141	0.0934	0.18	6.27	16	0.000337	1.85	RV	CELLTYPE	control_LMNA	7	15	Mural
MEF2D	0.689	0.00942	0.131	0.276	6.81	17.7	0.000185	2.03	RV	CELLTYPE	control_LMNA	7	15	Mural
SLC44A1	0.687	0.005	0.0722	0.156	6.05	20.7	6.76e-05	2.3	RV	CELLTYPE	control_LMNA	7	15	Mural
AK3	0.685	0.00835	0.0795	0.161	6.12	18.2	0.000154	2.08	RV	CELLTYPE	control_LMNA	7	15	Mural
ARHGAP21	0.684	0.00339	0.208	0.435	7.48	22.6	3.76e-05	2.47	RV	CELLTYPE	control_LMNA	7	15	Mural
CTNNAL1	0.684	0.0347	0.0379	0.0814	5.15	12.2	0.00135	1.46	RV	CELLTYPE	control_LMNA	7	15	Mural
FUT8	0.683	0.0259	0.0942	0.19	6.28	13.4	0.000863	1.59	RV	CELLTYPE	control_LMNA	7	15	Mural
PRKCE	0.683	0.0111	0.188	0.387	7.32	17	0.000237	1.96	RV	CELLTYPE	control_LMNA	7	15	Mural
ABHD2	0.677	0.0221	0.162	0.343	7.15	14.1	0.000673	1.66	RV	CELLTYPE	control_LMNA	7	15	Mural
ERC1	0.677	0.00469	0.55	1.2	8.91	20.9	6.27e-05	2.33	RV	CELLTYPE	control_LMNA	7	15	Mural
NUDT4	0.667	0.0162	0.159	0.322	7.11	15.4	0.000412	1.79	RV	CELLTYPE	control_LMNA	7	15	Mural
CAMK1D	0.666	0.0471	0.194	0.385	7.36	11	0.00217	1.33	RV	CELLTYPE	control_LMNA	7	15	Mural
MED13L	0.664	0.0062	0.568	1.22	8.92	19.7	9.51e-05	2.21	RV	CELLTYPE	control_LMNA	7	15	Mural
BCKDHB	0.663	0.029	0.0806	0.159	6.12	12.9	0.00104	1.54	RV	CELLTYPE	control_LMNA	7	15	Mural
ZNF385D	0.66	0.027	0.507	1.05	8.71	13.2	0.000919	1.57	RV	CELLTYPE	control_LMNA	7	15	Mural
CRTC3	0.658	0.00558	0.413	0.877	8.48	20.2	7.94e-05	2.25	RV	CELLTYPE	control_LMNA	7	15	Mural
ABCA5	0.65	0.0122	0.279	0.629	7.99	16.5	0.000275	1.91	RV	CELLTYPE	control_LMNA	7	15	Mural
KAT6B	0.648	0.0213	0.241	0.515	7.7	14.2	0.000636	1.67	RV	CELLTYPE	control_LMNA	7	15	Mural
WASF2	0.642	0.00316	0.208	0.423	7.49	23	3.3e-05	2.5	RV	CELLTYPE	control_LMNA	7	15	Mural
KLF7	0.639	0.0256	0.18	0.361	7.21	13.4	0.000849	1.59	RV	CELLTYPE	control_LMNA	7	15	Mural
JAK1	0.635	0.0112	0.29	0.571	7.91	16.9	0.000239	1.95	RV	CELLTYPE	control_LMNA	7	15	Mural
PPM1B	0.635	0.0197	0.144	0.287	6.95	14.5	0.000571	1.71	RV	CELLTYPE	control_LMNA	7	15	Mural
AC016831.7	0.634	0.0248	1.2	2.6	10.1	13.6	0.000814	1.6	RV	CELLTYPE	control_LMNA	7	15	Mural
TSHZ3	0.633	0.0356	0.0549	0.0988	5.5	12.1	0.00141	1.45	RV	CELLTYPE	control_LMNA	7	15	Mural
CPEB3	0.632	0.0277	0.1	0.192	6.4	13.1	0.000973	1.56	RV	CELLTYPE	control_LMNA	7	15	Mural
N4BP2L1	0.63	0.0352	0.0642	0.129	5.84	12.2	0.00138	1.45	RV	CELLTYPE	control_LMNA	7	15	Mural
AFF1	0.627	0.017	0.431	0.897	8.51	15.2	0.000442	1.77	RV	CELLTYPE	control_LMNA	7	15	Mural
CDS2	0.62	0.0474	0.0891	0.171	6.24	11	0.00219	1.32	RV	CELLTYPE	control_LMNA	7	15	Mural
IGF1R	0.619	0.0497	0.194	0.367	7.29	10.8	0.00235	1.3	RV	CELLTYPE	control_LMNA	7	15	Mural
ITPKC	0.619	0.0323	0.0473	0.101	5.47	12.5	0.00123	1.49	RV	CELLTYPE	control_LMNA	7	15	Mural
PRICKLE2	0.619	0.0258	0.119	0.215	6.56	13.4	0.000857	1.59	RV	CELLTYPE	control_LMNA	7	15	Mural
WDR19	0.618	0.0298	0.0412	0.0782	5.19	12.8	0.00109	1.53	RV	CELLTYPE	control_LMNA	7	15	Mural
LATS2	0.613	0.042	0.0763	0.151	6.03	11.5	0.00181	1.38	RV	CELLTYPE	control_LMNA	7	15	Mural
RIMKLB	0.598	0.0236	0.142	0.239	6.81	13.8	0.00075	1.63	RV	CELLTYPE	control_LMNA	7	15	Mural
DENND1A	0.594	0.012	0.328	0.694	8.14	16.6	0.000266	1.92	RV	CELLTYPE	control_LMNA	7	15	Mural
INSR	0.594	0.0191	0.29	0.499	7.87	14.6	0.000542	1.72	RV	CELLTYPE	control_LMNA	7	15	Mural
ELOVL5	0.592	0.0256	0.206	0.372	7.35	13.5	0.000844	1.59	RV	CELLTYPE	control_LMNA	7	15	Mural
SOS2	0.592	0.0246	0.302	0.607	7.97	13.6	0.000798	1.61	RV	CELLTYPE	control_LMNA	7	15	Mural
SMC4	0.59	0.0477	0.066	0.124	5.78	11	0.00222	1.32	RV	CELLTYPE	control_LMNA	7	15	Mural
CEP350	0.588	0.0384	0.296	0.614	7.97	11.8	0.00157	1.42	RV	CELLTYPE	control_LMNA	7	15	Mural
SPIRE1	0.585	0.0365	0.128	0.244	6.71	12	0.00146	1.44	RV	CELLTYPE	control_LMNA	7	15	Mural
CAMTA1	0.577	0.018	0.172	0.317	7.14	14.9	0.000485	1.74	RV	CELLTYPE	control_LMNA	7	15	Mural
NCOA2	0.577	0.0266	0.465	0.932	8.6	13.3	0.000894	1.58	RV	CELLTYPE	control_LMNA	7	15	Mural
UBAC2	0.577	0.0221	0.145	0.307	6.99	14	0.000678	1.66	RV	CELLTYPE	control_LMNA	7	15	Mural
CDYL	0.573	0.042	0.117	0.225	6.6	11.5	0.00181	1.38	RV	CELLTYPE	control_LMNA	7	15	Mural
STK39	0.571	0.0337	0.6	1.27	9.01	12.3	0.0013	1.47	RV	CELLTYPE	control_LMNA	7	15	Mural
FAM117B	0.57	0.0444	0.0475	0.0882	5.36	11.3	0.00196	1.35	RV	CELLTYPE	control_LMNA	7	15	Mural
SOX13	0.569	0.045	0.143	0.296	6.98	11.2	0.00202	1.35	RV	CELLTYPE	control_LMNA	7	15	Mural
SPIN1	0.569	0.0383	0.0927	0.182	6.29	11.9	0.00156	1.42	RV	CELLTYPE	control_LMNA	7	15	Mural
REPS1	0.568	0.0146	0.119	0.233	6.68	15.8	0.000361	1.83	RV	CELLTYPE	control_LMNA	7	15	Mural
NMT2	0.565	0.0202	0.0643	0.116	5.75	14.4	0.000591	1.7	RV	CELLTYPE	control_LMNA	7	15	Mural
APBB2	0.562	0.0241	1.48	2.85	10.2	13.7	0.00078	1.62	RV	CELLTYPE	control_LMNA	7	15	Mural
NFIA	0.562	0.0153	0.764	1.48	9.29	15.6	0.000379	1.82	RV	CELLTYPE	control_LMNA	7	15	Mural
FNIP2	0.555	0.0293	0.128	0.245	6.74	12.9	0.00105	1.53	RV	CELLTYPE	control_LMNA	7	15	Mural
PTPRG	0.554	0.0432	2.16	4.36	10.8	11.4	0.00188	1.36	RV	CELLTYPE	control_LMNA	7	15	Mural
RNF180	0.554	0.0445	0.317	0.608	8.01	11.3	0.00198	1.35	RV	CELLTYPE	control_LMNA	7	15	Mural
UNC13B	0.551	0.027	0.131	0.269	6.85	13.2	0.00092	1.57	RV	CELLTYPE	control_LMNA	7	15	Mural
UBE2H	0.541	0.0269	0.186	0.33	7.22	13.3	0.000908	1.57	RV	CELLTYPE	control_LMNA	7	15	Mural
TMEM50B	0.515	0.046	0.0959	0.182	6.37	11.1	0.0021	1.34	RV	CELLTYPE	control_LMNA	7	15	Mural
ADAM17	0.513	0.0196	0.165	0.296	7.07	14.5	0.000567	1.71	RV	CELLTYPE	control_LMNA	7	15	Mural
AKT3	0.507	0.0454	0.864	1.63	9.46	11.2	0.00205	1.34	RV	CELLTYPE	control_LMNA	7	15	Mural
APP	0.506	0.0471	0.173	0.293	7.08	11	0.00217	1.33	RV	CELLTYPE	control_LMNA	7	15	Mural
SGMS1	0.505	0.0403	0.284	0.526	7.84	11.7	0.00169	1.39	RV	CELLTYPE	control_LMNA	7	15	Mural
PTPN9	0.503	0.0477	0.307	0.584	7.98	11	0.00222	1.32	RV	CELLTYPE	control_LMNA	7	15	Mural

## Sheet: PKP2_control
Gene	logFC	FDR	mean_exp_control	mean_exp_genotype	logCPM	F	PValue	FDR_plot	Region	annotation_level	comparison	Observations_genotype	Observations_reference	cell_state
CCL4	5.99	0.00453	0.00392	0.0705	3.86	23.7	3.2e-05	2.34	RV	CELLTYPE	control_PKP2	5	15	Mural
CCL3	4.96	0.0143	0.000806	0.0188	2.4	17.2	0.000248	1.84	RV	CELLTYPE	control_PKP2	5	15	Mural
FOSB	4.87	0.00068	0.00334	0.0388	3.24	36.4	1.18e-06	3.17	RV	CELLTYPE	control_PKP2	5	15	Mural
HBA2	4.75	0.000746	0.000309	0.0143	2.36	35.6	1.42e-06	3.13	RV	CELLTYPE	control_PKP2	5	15	Mural
HBB	4.5	0.000639	0.00377	0.0396	3.47	37.9	8.3e-07	3.19	RV	CELLTYPE	control_PKP2	5	15	Mural
FOS	3.37	0.00162	0.0797	0.181	6.23	29	7.45e-06	2.79	RV	CELLTYPE	control_PKP2	5	15	Mural
PTGDR2	3.04	0.000639	0.0131	0.0462	3.94	37.4	9.31e-07	3.19	RV	CELLTYPE	control_PKP2	5	15	Mural
TIPARP	2.84	4.66e-05	0.0297	0.239	5.78	61.7	8.07e-09	4.33	RV	CELLTYPE	control_PKP2	5	15	Mural
HS3ST2	2.82	0.00098	0.00755	0.0784	4.11	32.7	2.89e-06	3.01	RV	CELLTYPE	control_PKP2	5	15	Mural
NPIPB3	2.78	0.00124	0.00712	0.0315	3.32	30.5	5.03e-06	2.91	RV	CELLTYPE	control_PKP2	5	15	Mural
CTGF	2.67	0.00143	0.0518	0.18	5.69	29.9	5.93e-06	2.85	RV	CELLTYPE	control_PKP2	5	15	Mural
CTH	2.67	0.00513	0.0053	0.0478	3.44	23.2	3.74e-05	2.29	RV	CELLTYPE	control_PKP2	5	15	Mural
ELN	2.63	0.000973	0.0731	0.546	6.85	32.9	2.78e-06	3.01	RV	CELLTYPE	control_PKP2	5	15	Mural
ANKRD30B	2.49	0.00205	0.00756	0.0185	3.01	27.5	1.12e-05	2.69	RV	CELLTYPE	control_PKP2	5	15	Mural
LINC01088	2.48	0.00205	0.0473	0.453	6.55	27.5	1.11e-05	2.69	RV	CELLTYPE	control_PKP2	5	15	Mural
LINC00309	2.47	0.00968	0.00287	0.013	2.34	19.2	0.000129	2.01	RV	CELLTYPE	control_PKP2	5	15	Mural
SPANXA2-OT1	2.46	0.0142	0.00261	0.0126	2.26	17.3	0.000239	1.85	RV	CELLTYPE	control_PKP2	5	15	Mural
AL606807.1	2.43	0.00817	0.00274	0.0303	3.06	20.2	9.48e-05	2.09	RV	CELLTYPE	control_PKP2	5	15	Mural
AC087386.1	2.39	0.00513	0.00357	0.0175	2.67	23.1	3.82e-05	2.29	RV	CELLTYPE	control_PKP2	5	15	Mural
DUSP1	2.33	0.00113	0.088	0.207	6.32	31.6	3.76e-06	2.95	RV	CELLTYPE	control_PKP2	5	15	Mural
BICC1	2.28	0.00236	0.125	0.576	7.16	26.8	1.33e-05	2.63	RV	CELLTYPE	control_PKP2	5	15	Mural
NFATC2	2.28	0.0468	0.00795	0.0297	3.36	11.2	0.00218	1.33	RV	CELLTYPE	control_PKP2	5	15	Mural
AC087564.1	2.27	0.000443	0.00867	0.0433	3.77	42.5	3.03e-07	3.35	RV	CELLTYPE	control_PKP2	5	15	Mural
AP001372.1	2.24	0.00734	0.00631	0.0135	2.66	20.8	7.7e-05	2.13	RV	CELLTYPE	control_PKP2	5	15	Mural
FBXO32	2.24	5.71e-05	0.0918	0.472	6.84	58.2	1.48e-08	4.24	RV	CELLTYPE	control_PKP2	5	15	Mural
NLGN4Y	2.22	0.00724	0.00411	0.0135	2.63	21	7.39e-05	2.14	RV	CELLTYPE	control_PKP2	5	15	Mural
AC092069.1	2.2	0.0417	0.00946	0.0229	3.26	11.7	0.00178	1.38	RV	CELLTYPE	control_PKP2	5	15	Mural
KLF2	2.19	0.000926	0.0219	0.0942	4.76	33.2	2.52e-06	3.03	RV	CELLTYPE	control_PKP2	5	15	Mural
HLA-DRA	2.17	0.0434	0.00817	0.0209	3.16	11.6	0.00189	1.36	RV	CELLTYPE	control_PKP2	5	15	Mural
NR4A1	2.14	0.00786	0.0948	0.206	6.43	20.5	8.42e-05	2.1	RV	CELLTYPE	control_PKP2	5	15	Mural
AP000777.3	2.12	0.0217	0.00434	0.018	2.85	14.9	0.000554	1.66	RV	CELLTYPE	control_PKP2	5	15	Mural
FKBP5	2.12	0.00123	0.436	3.39	9.5	30.7	4.79e-06	2.91	RV	CELLTYPE	control_PKP2	5	15	Mural
EGR1	2.11	0.0297	0.0247	0.0782	4.8	13.2	0.00101	1.53	RV	CELLTYPE	control_PKP2	5	15	Mural
LGR6	2.09	0.00691	0.03	0.187	5.52	21.2	6.77e-05	2.16	RV	CELLTYPE	control_PKP2	5	15	Mural
PLD5	2.09	0.000633	0.0387	0.184	5.67	38.3	7.67e-07	3.2	RV	CELLTYPE	control_PKP2	5	15	Mural
AL512380.2	2.05	0.0328	0.00924	0.0448	3.56	12.8	0.00119	1.48	RV	CELLTYPE	control_PKP2	5	15	Mural
KCNB1	2.05	0.000208	0.0232	0.144	5.2	48.1	9.64e-08	3.68	RV	CELLTYPE	control_PKP2	5	15	Mural
CARMIL1	2.03	0.000208	0.359	2.24	9.03	47.8	1.02e-07	3.68	RV	CELLTYPE	control_PKP2	5	15	Mural
ID4	2.02	0.00851	0.0321	0.14	5.21	20	0.000101	2.07	RV	CELLTYPE	control_PKP2	5	15	Mural
PDK4	2.01	0.0296	0.352	2.06	9.03	13.2	0.000999	1.53	RV	CELLTYPE	control_PKP2	5	15	Mural
GADD45G	2	0.0104	0.0202	0.0512	4.21	18.7	0.000153	1.98	RV	CELLTYPE	control_PKP2	5	15	Mural
FSHR	1.99	0.00968	0.00879	0.0251	3.38	19.3	0.000126	2.01	RV	CELLTYPE	control_PKP2	5	15	Mural
CPNE4	1.97	0.00968	0.034	0.0828	5.08	19.2	0.000128	2.01	RV	CELLTYPE	control_PKP2	5	15	Mural
CLU	1.96	0.0166	0.00462	0.0181	2.8	16.3	0.000335	1.78	RV	CELLTYPE	control_PKP2	5	15	Mural
LINC02398	1.96	0.0126	0.0164	0.0681	4.26	17.8	0.000204	1.9	RV	CELLTYPE	control_PKP2	5	15	Mural
TENM4	1.96	0.0123	0.0246	0.0387	4.19	18	0.000193	1.91	RV	CELLTYPE	control_PKP2	5	15	Mural
CYR61	1.94	0.0142	0.0564	0.123	5.62	17.3	0.000242	1.85	RV	CELLTYPE	control_PKP2	5	15	Mural
LUM	1.94	0.023	0.0266	0.0715	4.73	14.6	0.000603	1.64	RV	CELLTYPE	control_PKP2	5	15	Mural
COL26A1	1.91	0.0169	0.00577	0.0149	2.8	16.2	0.00035	1.77	RV	CELLTYPE	control_PKP2	5	15	Mural
ZNF831	1.9	0.013	0.00784	0.0171	2.97	17.7	0.000211	1.89	RV	CELLTYPE	control_PKP2	5	15	Mural
ANOS1	1.89	0.038	0.00569	0.0198	3	12.1	0.00152	1.42	RV	CELLTYPE	control_PKP2	5	15	Mural
SLC7A8	1.88	0.0195	0.00828	0.0316	3.4	15.3	0.000472	1.71	RV	CELLTYPE	control_PKP2	5	15	Mural
AL589669.1	1.85	0.0156	0.00907	0.0136	2.86	16.7	0.000289	1.81	RV	CELLTYPE	control_PKP2	5	15	Mural
MOB3B	1.85	0.000597	0.0544	0.273	6.14	39.2	6.21e-07	3.22	RV	CELLTYPE	control_PKP2	5	15	Mural
PDZRN4	1.85	0.0434	0.0145	0.0843	4.54	11.6	0.00188	1.36	RV	CELLTYPE	control_PKP2	5	15	Mural
AC062004.1	1.83	0.0354	0.0064	0.0129	2.63	12.4	0.00135	1.45	RV	CELLTYPE	control_PKP2	5	15	Mural
MTHFD1L	1.83	0.0281	0.0777	0.284	6.28	13.6	0.00087	1.55	RV	CELLTYPE	control_PKP2	5	15	Mural
HLA-DRB1	1.82	0.0434	0.0104	0.0331	3.65	11.6	0.00188	1.36	RV	CELLTYPE	control_PKP2	5	15	Mural
CACHD1	1.8	0.00266	0.0116	0.0485	3.93	26.3	1.54e-05	2.58	RV	CELLTYPE	control_PKP2	5	15	Mural
AC009975.1	1.78	0.0146	0.0195	0.0767	4.62	17.1	0.000255	1.84	RV	CELLTYPE	control_PKP2	5	15	Mural
IGFBP3	1.78	0.0176	0.00951	0.0155	3.09	15.8	0.000399	1.76	RV	CELLTYPE	control_PKP2	5	15	Mural
AFF2	1.77	0.0169	0.015	0.0623	4.3	16.2	0.000351	1.77	RV	CELLTYPE	control_PKP2	5	15	Mural
AFF3	1.75	0.00112	0.0884	0.449	6.83	31.8	3.59e-06	2.95	RV	CELLTYPE	control_PKP2	5	15	Mural
LINGO1	1.75	0.0472	0.545	0.922	8.86	11.1	0.00223	1.33	RV	CELLTYPE	control_PKP2	5	15	Mural
AL591686.2	1.73	0.038	0.0045	0.0255	3.11	12.2	0.00151	1.42	RV	CELLTYPE	control_PKP2	5	15	Mural
CLNK	1.73	0.045	0.0169	0.0209	3.78	11.4	0.00201	1.35	RV	CELLTYPE	control_PKP2	5	15	Mural
CNN1	1.73	0.0196	0.0213	0.0747	4.52	15.3	0.000476	1.71	RV	CELLTYPE	control_PKP2	5	15	Mural
GPC6	1.7	0.00347	0.0829	0.338	6.53	24.9	2.31e-05	2.46	RV	CELLTYPE	control_PKP2	5	15	Mural
RAB20	1.7	0.00344	0.0258	0.0911	4.83	25.1	2.16e-05	2.46	RV	CELLTYPE	control_PKP2	5	15	Mural
AC011509.2	1.68	0.0487	0.00668	0.0145	2.83	11	0.00237	1.31	RV	CELLTYPE	control_PKP2	5	15	Mural
SULF1	1.68	0.0478	0.01	0.0308	3.46	11.1	0.00229	1.32	RV	CELLTYPE	control_PKP2	5	15	Mural
AL033529.1	1.67	0.0438	0.00472	0.0161	2.83	11.5	0.00192	1.36	RV	CELLTYPE	control_PKP2	5	15	Mural
ADAMTS9-AS2	1.66	0.00084	0.558	2.34	9.33	34.4	1.89e-06	3.08	RV	CELLTYPE	control_PKP2	5	15	Mural
PLEKHG1	1.66	0.00968	0.025	0.0719	4.64	19.2	0.00013	2.01	RV	CELLTYPE	control_PKP2	5	15	Mural
ASIP	1.65	0.0187	0.0115	0.0342	3.73	15.5	0.00044	1.73	RV	CELLTYPE	control_PKP2	5	15	Mural
PPM1H	1.65	0.00625	0.0266	0.0823	4.85	21.8	5.63e-05	2.2	RV	CELLTYPE	control_PKP2	5	15	Mural
CNKSR3	1.64	0.0343	0.0103	0.0283	3.56	12.6	0.00128	1.46	RV	CELLTYPE	control_PKP2	5	15	Mural
KSR2	1.64	0.0176	0.00984	0.0231	3.41	15.8	0.000398	1.76	RV	CELLTYPE	control_PKP2	5	15	Mural
NLRP7	1.63	0.0266	0.00597	0.0138	2.76	13.9	0.000784	1.57	RV	CELLTYPE	control_PKP2	5	15	Mural
GRM8	1.61	0.00609	0.0112	0.036	3.76	22	5.37e-05	2.22	RV	CELLTYPE	control_PKP2	5	15	Mural
MYO5C	1.61	0.0271	0.0066	0.015	2.92	13.8	0.00081	1.57	RV	CELLTYPE	control_PKP2	5	15	Mural
NMNAT2	1.61	0.00699	0.0109	0.0272	3.44	21.1	7.06e-05	2.16	RV	CELLTYPE	control_PKP2	5	15	Mural
XYLT1	1.61	0.00188	0.0282	0.1	4.95	28.2	9.28e-06	2.73	RV	CELLTYPE	control_PKP2	5	15	Mural
FAM189A1	1.59	0.0154	0.00916	0.0199	3.16	16.8	0.00028	1.81	RV	CELLTYPE	control_PKP2	5	15	Mural
AC024901.1	1.57	0.0318	0.0166	0.0564	4.16	12.9	0.00114	1.5	RV	CELLTYPE	control_PKP2	5	15	Mural
ALDH6A1	1.57	0.00841	0.0143	0.0408	3.98	20	9.9e-05	2.08	RV	CELLTYPE	control_PKP2	5	15	Mural
ATP8A2	1.57	0.0154	0.00847	0.0217	3.24	16.9	0.000278	1.81	RV	CELLTYPE	control_PKP2	5	15	Mural
AC022639.1	1.56	0.00955	0.0149	0.0266	3.73	19.4	0.000122	2.02	RV	CELLTYPE	control_PKP2	5	15	Mural
AC068389.4	1.55	0.0473	0.00667	0.0142	2.91	11.1	0.00224	1.32	RV	CELLTYPE	control_PKP2	5	15	Mural
UPP2	1.55	0.00968	0.0116	0.0369	3.74	19.1	0.000132	2.01	RV	CELLTYPE	control_PKP2	5	15	Mural
TMEM38B	1.54	0.000479	0.0375	0.131	5.42	41.1	4.15e-07	3.32	RV	CELLTYPE	control_PKP2	5	15	Mural
ARAP2	1.53	0.04	0.00721	0.0168	3.02	11.9	0.00165	1.4	RV	CELLTYPE	control_PKP2	5	15	Mural
C1orf56	1.53	0.00968	0.0857	0.181	6.31	19.2	0.000129	2.01	RV	CELLTYPE	control_PKP2	5	15	Mural
ZBTB16	1.53	0.00582	0.704	3.54	9.82	22.3	4.94e-05	2.24	RV	CELLTYPE	control_PKP2	5	15	Mural
BMP2	1.51	0.00786	0.0116	0.0501	4.01	20.5	8.44e-05	2.1	RV	CELLTYPE	control_PKP2	5	15	Mural
COL25A1	1.51	0.0166	0.0711	0.265	6.28	16.4	0.00033	1.78	RV	CELLTYPE	control_PKP2	5	15	Mural
GALNTL6	1.51	0.04	0.0206	0.0312	4.04	11.9	0.00166	1.4	RV	CELLTYPE	control_PKP2	5	15	Mural
PLPP3	1.5	0.00344	0.0745	0.271	6.37	25.1	2.19e-05	2.46	RV	CELLTYPE	control_PKP2	5	15	Mural
ATP10A	1.49	0.0102	0.186	0.685	7.52	18.8	0.000146	1.99	RV	CELLTYPE	control_PKP2	5	15	Mural
LINC00886	1.49	0.000746	0.0321	0.0994	5.06	35.3	1.52e-06	3.13	RV	CELLTYPE	control_PKP2	5	15	Mural
PLCB1	1.49	0.0282	0.117	0.497	7.08	13.6	0.000883	1.55	RV	CELLTYPE	control_PKP2	5	15	Mural
ACKR3	1.47	0.0169	0.0265	0.0588	4.47	16.2	0.000345	1.77	RV	CELLTYPE	control_PKP2	5	15	Mural
LGR4	1.46	0.01	0.0541	0.141	5.64	18.9	0.000141	2	RV	CELLTYPE	control_PKP2	5	15	Mural
MYO3A	1.45	0.0405	0.00741	0.0184	3.05	11.9	0.00169	1.39	RV	CELLTYPE	control_PKP2	5	15	Mural
NTRK2	1.45	0.00277	0.0407	0.137	5.44	26.1	1.66e-05	2.56	RV	CELLTYPE	control_PKP2	5	15	Mural
SRGN	1.45	0.0311	0.03	0.0379	4.35	13	0.0011	1.51	RV	CELLTYPE	control_PKP2	5	15	Mural
APBA2	1.44	0.0262	0.00672	0.0155	2.88	14	0.000756	1.58	RV	CELLTYPE	control_PKP2	5	15	Mural
C8orf34	1.44	0.0207	0.0272	0.0725	4.77	15.1	0.000514	1.68	RV	CELLTYPE	control_PKP2	5	15	Mural
CITED2	1.44	0.00581	0.0246	0.0413	4.28	22.5	4.68e-05	2.24	RV	CELLTYPE	control_PKP2	5	15	Mural
ZFAND5	1.44	0.00651	0.0726	0.254	6.3	21.5	6.21e-05	2.19	RV	CELLTYPE	control_PKP2	5	15	Mural
EEF2K	1.43	0.0091	0.0274	0.0747	4.7	19.7	0.000111	2.04	RV	CELLTYPE	control_PKP2	5	15	Mural
ROBO2	1.43	0.0166	0.0268	0.047	4.53	16.4	0.000329	1.78	RV	CELLTYPE	control_PKP2	5	15	Mural
FMN1	1.42	0.0281	0.0135	0.0464	4.05	13.6	0.000863	1.55	RV	CELLTYPE	control_PKP2	5	15	Mural
LINC01322	1.4	0.0282	0.0424	0.0675	5.11	13.6	0.000881	1.55	RV	CELLTYPE	control_PKP2	5	15	Mural
BTG2	1.38	0.0275	0.0515	0.0994	5.47	13.7	0.000838	1.56	RV	CELLTYPE	control_PKP2	5	15	Mural
RASGEF1B	1.38	0.0173	0.335	0.523	8.1	16	0.000375	1.76	RV	CELLTYPE	control_PKP2	5	15	Mural
SLBP	1.38	0.00344	0.0463	0.105	5.34	25	2.26e-05	2.46	RV	CELLTYPE	control_PKP2	5	15	Mural
SORT1	1.38	0.00817	0.121	0.437	6.96	20.2	9.4e-05	2.09	RV	CELLTYPE	control_PKP2	5	15	Mural
ANXA1	1.37	0.00275	0.0323	0.0588	4.78	26.1	1.62e-05	2.56	RV	CELLTYPE	control_PKP2	5	15	Mural
MTSS1	1.37	0.00968	0.138	0.568	7.31	19.1	0.000131	2.01	RV	CELLTYPE	control_PKP2	5	15	Mural
SH3RF3	1.35	0.0189	0.0807	0.298	6.42	15.5	0.000447	1.72	RV	CELLTYPE	control_PKP2	5	15	Mural
TSC22D3	1.35	0.00374	0.0817	0.269	6.48	24.6	2.52e-05	2.43	RV	CELLTYPE	control_PKP2	5	15	Mural
RHOB	1.34	0.0413	0.168	0.401	7.34	11.8	0.00175	1.38	RV	CELLTYPE	control_PKP2	5	15	Mural
TMEM132C	1.34	0.04	0.00979	0.039	3.86	11.9	0.00166	1.4	RV	CELLTYPE	control_PKP2	5	15	Mural
CNTNAP2	1.33	0.000746	0.0726	0.135	5.92	35.1	1.62e-06	3.13	RV	CELLTYPE	control_PKP2	5	15	Mural
SAMHD1	1.33	0.00186	0.111	0.42	6.92	28.3	9e-06	2.73	RV	CELLTYPE	control_PKP2	5	15	Mural
BASP1	1.32	0.00973	0.0135	0.0245	3.55	19.1	0.000133	2.01	RV	CELLTYPE	control_PKP2	5	15	Mural
NKAIN2	1.32	0.00995	0.0244	0.0564	4.54	19	0.000138	2	RV	CELLTYPE	control_PKP2	5	15	Mural
DGKG	1.31	0.0118	0.162	0.523	7.38	18.2	0.000179	1.93	RV	CELLTYPE	control_PKP2	5	15	Mural
PTPN14	1.31	0.00068	0.0786	0.244	6.26	36.5	1.15e-06	3.17	RV	CELLTYPE	control_PKP2	5	15	Mural
LDLRAD4	1.3	0.0173	0.0521	0.114	5.43	16	0.000376	1.76	RV	CELLTYPE	control_PKP2	5	15	Mural
PCED1B	1.3	0.0281	0.0439	0.137	5.48	13.6	0.000872	1.55	RV	CELLTYPE	control_PKP2	5	15	Mural
SSBP3	1.29	0.00513	0.0757	0.233	6.2	23	3.95e-05	2.29	RV	CELLTYPE	control_PKP2	5	15	Mural
CLIC4	1.28	0.00155	0.247	0.69	7.83	29.3	6.96e-06	2.81	RV	CELLTYPE	control_PKP2	5	15	Mural
FRAS1	1.28	0.0195	0.0403	0.134	5.5	15.3	0.000474	1.71	RV	CELLTYPE	control_PKP2	5	15	Mural
RANBP3L	1.28	0.0156	0.0306	0.135	5.31	16.8	0.000287	1.81	RV	CELLTYPE	control_PKP2	5	15	Mural
TOX2	1.28	0.0295	0.0311	0.119	5.28	13.3	0.00099	1.53	RV	CELLTYPE	control_PKP2	5	15	Mural
FLT1	1.26	0.0104	0.312	1.2	8.48	18.7	0.00015	1.98	RV	CELLTYPE	control_PKP2	5	15	Mural
MYO10	1.26	0.0218	0.043	0.0901	5.22	14.8	0.000562	1.66	RV	CELLTYPE	control_PKP2	5	15	Mural
SCN7A	1.26	0.00453	0.675	2.32	9.47	23.7	3.21e-05	2.34	RV	CELLTYPE	control_PKP2	5	15	Mural
ZNF233	1.26	0.0245	0.00779	0.0223	3.26	14.3	0.00068	1.61	RV	CELLTYPE	control_PKP2	5	15	Mural
CDK6	1.25	0.0056	0.0737	0.236	6.23	22.7	4.41e-05	2.25	RV	CELLTYPE	control_PKP2	5	15	Mural
CTDSPL	1.25	0.0118	0.128	0.477	7.13	18.2	0.000177	1.93	RV	CELLTYPE	control_PKP2	5	15	Mural
ID1	1.25	0.0263	0.0283	0.0741	4.89	14	0.00077	1.58	RV	CELLTYPE	control_PKP2	5	15	Mural
CFH	1.24	0.0272	0.0253	0.0704	4.65	13.8	0.000816	1.57	RV	CELLTYPE	control_PKP2	5	15	Mural
AKAP12	1.22	0.0181	0.148	0.426	7.15	15.7	0.000417	1.74	RV	CELLTYPE	control_PKP2	5	15	Mural
JADE1	1.22	0.0242	0.12	0.413	7.02	14.3	0.000669	1.62	RV	CELLTYPE	control_PKP2	5	15	Mural
PDLIM3	1.22	0.0436	0.133	0.316	6.89	11.5	0.00191	1.36	RV	CELLTYPE	control_PKP2	5	15	Mural
ROR1	1.22	0.0234	0.0557	0.162	5.77	14.5	0.000626	1.63	RV	CELLTYPE	control_PKP2	5	15	Mural
STOX2	1.22	0.038	0.0593	0.163	5.79	12.1	0.00152	1.42	RV	CELLTYPE	control_PKP2	5	15	Mural
PNPLA7	1.21	0.0246	0.0181	0.0454	4.23	14.3	0.000687	1.61	RV	CELLTYPE	control_PKP2	5	15	Mural
ABHD3	1.2	0.016	0.0429	0.102	5.29	16.5	0.000313	1.8	RV	CELLTYPE	control_PKP2	5	15	Mural
BACH2	1.2	0.0289	0.0634	0.168	5.85	13.5	0.00092	1.54	RV	CELLTYPE	control_PKP2	5	15	Mural
AC011476.3	1.19	0.0231	0.0196	0.0473	4.28	14.6	0.000611	1.64	RV	CELLTYPE	control_PKP2	5	15	Mural
IRS2	1.19	0.0199	0.0214	0.0677	4.63	15.2	0.000485	1.7	RV	CELLTYPE	control_PKP2	5	15	Mural
PTPN13	1.19	0.00205	0.228	0.783	7.88	27.5	1.12e-05	2.69	RV	CELLTYPE	control_PKP2	5	15	Mural
ABAT	1.18	0.0407	0.014	0.0362	3.86	11.8	0.00171	1.39	RV	CELLTYPE	control_PKP2	5	15	Mural
DOCK4	1.18	0.0263	0.0615	0.164	5.83	13.9	0.000772	1.58	RV	CELLTYPE	control_PKP2	5	15	Mural
FOXO3	1.18	0.000746	0.378	1.24	8.55	35.6	1.43e-06	3.13	RV	CELLTYPE	control_PKP2	5	15	Mural
NTRK3	1.18	0.0468	0.14	0.485	7.19	11.2	0.00218	1.33	RV	CELLTYPE	control_PKP2	5	15	Mural
SDK1	1.18	0.0188	0.124	0.345	6.84	15.5	0.000444	1.72	RV	CELLTYPE	control_PKP2	5	15	Mural
STK17B	1.17	0.0169	0.0156	0.0434	4.05	16.2	0.000349	1.77	RV	CELLTYPE	control_PKP2	5	15	Mural
VCL	1.17	0.0146	0.361	1.06	8.36	17.1	0.000257	1.83	RV	CELLTYPE	control_PKP2	5	15	Mural
ATP9A	1.16	0.0169	0.0291	0.0677	4.72	16.1	0.000355	1.77	RV	CELLTYPE	control_PKP2	5	15	Mural
NHSL1	1.16	0.00699	0.126	0.419	7.05	21.1	7.06e-05	2.16	RV	CELLTYPE	control_PKP2	5	15	Mural
NRG1	1.16	0.0436	0.0136	0.027	3.71	11.5	0.00191	1.36	RV	CELLTYPE	control_PKP2	5	15	Mural
RAB8B	1.15	0.00124	0.0967	0.283	6.57	30.5	5.03e-06	2.91	RV	CELLTYPE	control_PKP2	5	15	Mural
TENT4B	1.15	0.000926	0.0961	0.283	6.56	33.3	2.49e-06	3.03	RV	CELLTYPE	control_PKP2	5	15	Mural
AC002066.1	1.14	0.00609	0.0535	0.156	5.72	22	5.38e-05	2.22	RV	CELLTYPE	control_PKP2	5	15	Mural
AC138123.1	1.14	0.0475	0.0274	0.0671	4.65	11.1	0.00226	1.32	RV	CELLTYPE	control_PKP2	5	15	Mural
TXN	1.14	0.0284	0.0266	0.0369	4.36	13.5	0.000894	1.55	RV	CELLTYPE	control_PKP2	5	15	Mural
EPHA4	1.13	0.0345	0.0296	0.0827	4.82	12.6	0.00129	1.46	RV	CELLTYPE	control_PKP2	5	15	Mural
SLIT2	1.13	0.0413	0.0277	0.0529	4.55	11.8	0.00175	1.38	RV	CELLTYPE	control_PKP2	5	15	Mural
CCND3	1.12	0.00817	0.15	0.422	7.18	20.3	9.06e-05	2.09	RV	CELLTYPE	control_PKP2	5	15	Mural
A2ML1-AS1	1.1	0.0209	0.091	0.209	6.38	15	0.000523	1.68	RV	CELLTYPE	control_PKP2	5	15	Mural
AC006480.2	1.1	0.0378	0.0138	0.0284	3.67	12.2	0.00149	1.42	RV	CELLTYPE	control_PKP2	5	15	Mural
CTNNA2	1.09	0.0475	0.0238	0.0429	4.38	11.1	0.00225	1.32	RV	CELLTYPE	control_PKP2	5	15	Mural
MAP7	1.09	0.0193	0.0178	0.0482	4.22	15.4	0.000464	1.71	RV	CELLTYPE	control_PKP2	5	15	Mural
PIP4K2A	1.09	0.00113	0.145	0.437	7.15	31.6	3.82e-06	2.95	RV	CELLTYPE	control_PKP2	5	15	Mural
AC058791.1	1.07	0.0391	0.0965	0.278	6.62	12	0.0016	1.41	RV	CELLTYPE	control_PKP2	5	15	Mural
ITIH5	1.07	0.0176	0.201	0.468	7.48	15.9	0.000392	1.76	RV	CELLTYPE	control_PKP2	5	15	Mural
NPIPB4	1.07	0.0302	0.0376	0.0898	5.14	13.1	0.00105	1.52	RV	CELLTYPE	control_PKP2	5	15	Mural
HSPG2	1.06	0.0458	0.066	0.164	5.88	11.3	0.00208	1.34	RV	CELLTYPE	control_PKP2	5	15	Mural
MACROD2	1.06	0.0173	0.0635	0.132	5.77	16	0.000367	1.76	RV	CELLTYPE	control_PKP2	5	15	Mural
MFHAS1	1.06	0.0467	0.0273	0.0631	4.64	11.2	0.00215	1.33	RV	CELLTYPE	control_PKP2	5	15	Mural
MT1E	1.06	0.0467	0.0888	0.18	6.36	11.2	0.00215	1.33	RV	CELLTYPE	control_PKP2	5	15	Mural
NCOA3	1.06	0.00119	0.243	0.781	7.93	30.9	4.52e-06	2.93	RV	CELLTYPE	control_PKP2	5	15	Mural
SERTAD2	1.06	0.0288	0.0302	0.0781	4.84	13.5	0.000912	1.54	RV	CELLTYPE	control_PKP2	5	15	Mural
CACNA1A	1.05	0.0246	0.0515	0.161	5.77	14.3	0.000685	1.61	RV	CELLTYPE	control_PKP2	5	15	Mural
PPP1CB	1.05	0.0295	0.139	0.441	7.14	13.3	0.000995	1.53	RV	CELLTYPE	control_PKP2	5	15	Mural
FOXO1	1.04	0.00155	0.115	0.364	6.89	29.3	6.96e-06	2.81	RV	CELLTYPE	control_PKP2	5	15	Mural
GNAL	1.04	0.0173	0.0302	0.0716	4.82	15.9	0.00038	1.76	RV	CELLTYPE	control_PKP2	5	15	Mural
SPSB1	1.04	0.0271	0.0374	0.0858	5.03	13.8	0.000812	1.57	RV	CELLTYPE	control_PKP2	5	15	Mural
DEPTOR	1.03	0.0271	0.0144	0.0293	3.76	13.8	0.000807	1.57	RV	CELLTYPE	control_PKP2	5	15	Mural
MERTK	1.03	0.0488	0.0563	0.199	5.97	11	0.0024	1.31	RV	CELLTYPE	control_PKP2	5	15	Mural
RAPGEF4	1.03	0.0446	0.0169	0.039	4.04	11.5	0.00198	1.35	RV	CELLTYPE	control_PKP2	5	15	Mural
RIMKLB	1.03	0.00609	0.142	0.297	6.9	22	5.43e-05	2.22	RV	CELLTYPE	control_PKP2	5	15	Mural
ENG	1.02	0.0354	0.0482	0.0933	5.33	12.4	0.00135	1.45	RV	CELLTYPE	control_PKP2	5	15	Mural
MYADM	1.02	0.0314	0.0591	0.102	5.57	13	0.00111	1.5	RV	CELLTYPE	control_PKP2	5	15	Mural
NCKIPSD	1.01	0.0292	0.0246	0.0736	4.75	13.4	0.000954	1.53	RV	CELLTYPE	control_PKP2	5	15	Mural
NIPAL2	1.01	0.0295	0.0301	0.0848	4.92	13.3	0.000991	1.53	RV	CELLTYPE	control_PKP2	5	15	Mural
RNF115	1.01	0.0015	0.212	0.65	7.72	29.6	6.37e-06	2.82	RV	CELLTYPE	control_PKP2	5	15	Mural
THRB	1.01	0.0118	0.051	0.139	5.62	18.2	0.000179	1.93	RV	CELLTYPE	control_PKP2	5	15	Mural
YPEL1	1	0.0263	0.0154	0.0478	4.18	14	0.000768	1.58	RV	CELLTYPE	control_PKP2	5	15	Mural
FAM214A	0.992	0.0142	0.108	0.303	6.66	17.2	0.000244	1.85	RV	CELLTYPE	control_PKP2	5	15	Mural
RASAL2	0.97	0.00453	1.18	3.29	10.1	23.7	3.25e-05	2.34	RV	CELLTYPE	control_PKP2	5	15	Mural
TIMP2	0.958	0.0302	0.0509	0.0927	5.35	13.1	0.00105	1.52	RV	CELLTYPE	control_PKP2	5	15	Mural
ENAH	0.951	0.0293	0.137	0.306	6.83	13.3	0.000963	1.53	RV	CELLTYPE	control_PKP2	5	15	Mural
BCR	0.947	0.0276	0.0254	0.0614	4.62	13.7	0.000847	1.56	RV	CELLTYPE	control_PKP2	5	15	Mural
BCL2	0.946	0.0262	0.0848	0.222	6.32	14	0.000761	1.58	RV	CELLTYPE	control_PKP2	5	15	Mural
TMEM51	0.943	0.00955	0.0771	0.238	6.3	19.4	0.000122	2.02	RV	CELLTYPE	control_PKP2	5	15	Mural
TMTC1	0.937	0.0101	0.611	2.02	9.28	18.9	0.000143	2	RV	CELLTYPE	control_PKP2	5	15	Mural
TNFRSF21	0.933	0.0391	0.103	0.279	6.63	12	0.0016	1.41	RV	CELLTYPE	control_PKP2	5	15	Mural
CPEB3	0.928	0.00841	0.1	0.229	6.45	20	9.87e-05	2.08	RV	CELLTYPE	control_PKP2	5	15	Mural
PARD3B	0.918	0.04	0.258	0.629	7.77	11.9	0.00166	1.4	RV	CELLTYPE	control_PKP2	5	15	Mural
KALRN	0.911	0.0219	0.661	2.25	9.41	14.8	0.000565	1.66	RV	CELLTYPE	control_PKP2	5	15	Mural
KCNAB1	0.911	0.0184	1.22	3.08	10.1	15.6	0.000428	1.73	RV	CELLTYPE	control_PKP2	5	15	Mural
PDK3	0.91	0.0284	0.0441	0.0949	5.31	13.5	0.000897	1.55	RV	CELLTYPE	control_PKP2	5	15	Mural
KYAT1	0.909	0.05	0.0308	0.075	4.93	10.8	0.00253	1.3	RV	CELLTYPE	control_PKP2	5	15	Mural
PICALM	0.908	0.013	0.416	1.04	8.5	17.7	0.000211	1.89	RV	CELLTYPE	control_PKP2	5	15	Mural
AL360091.3	0.899	0.026	0.0615	0.151	5.84	14.1	0.00074	1.59	RV	CELLTYPE	control_PKP2	5	15	Mural
NUDT4	0.895	0.014	0.159	0.383	7.15	17.4	0.000231	1.86	RV	CELLTYPE	control_PKP2	5	15	Mural
SLC44A1	0.892	0.00582	0.0722	0.185	6.09	22.3	4.87e-05	2.24	RV	CELLTYPE	control_PKP2	5	15	Mural
APBA1	0.891	0.0468	0.111	0.265	6.6	11.2	0.0022	1.33	RV	CELLTYPE	control_PKP2	5	15	Mural
RCAN2	0.884	0.0125	0.733	2.05	9.37	17.9	0.000198	1.9	RV	CELLTYPE	control_PKP2	5	15	Mural
NCALD	0.88	0.0337	0.3	0.711	8.01	12.7	0.00125	1.47	RV	CELLTYPE	control_PKP2	5	15	Mural
HNRNPH1	0.874	0.0126	0.379	0.689	8.28	17.8	0.000203	1.9	RV	CELLTYPE	control_PKP2	5	15	Mural
INSR	0.871	0.00817	0.29	0.536	7.88	20.2	9.44e-05	2.09	RV	CELLTYPE	control_PKP2	5	15	Mural
ARL15	0.869	0.0307	0.401	1.08	8.52	13	0.00108	1.51	RV	CELLTYPE	control_PKP2	5	15	Mural
EVL	0.869	0.0421	0.116	0.276	6.68	11.7	0.0018	1.38	RV	CELLTYPE	control_PKP2	5	15	Mural
FHL1	0.869	0.0476	0.145	0.333	7.01	11.1	0.00227	1.32	RV	CELLTYPE	control_PKP2	5	15	Mural
ARMC9	0.864	0.0493	0.0691	0.0739	5.54	10.9	0.00245	1.31	RV	CELLTYPE	control_PKP2	5	15	Mural
LARGE1	0.861	0.0213	0.435	1	8.52	15	0.000535	1.67	RV	CELLTYPE	control_PKP2	5	15	Mural
LEPR	0.86	0.0456	0.0282	0.0682	4.75	11.4	0.00205	1.34	RV	CELLTYPE	control_PKP2	5	15	Mural
DSTN	0.841	0.0466	0.216	0.383	7.45	11.3	0.00214	1.33	RV	CELLTYPE	control_PKP2	5	15	Mural
FAM117B	0.84	0.0231	0.0475	0.105	5.41	14.6	0.000609	1.64	RV	CELLTYPE	control_PKP2	5	15	Mural
NPIPB5	0.834	0.0329	0.0735	0.154	5.97	12.8	0.0012	1.48	RV	CELLTYPE	control_PKP2	5	15	Mural
NARS2	0.819	0.037	0.0646	0.126	5.75	12.3	0.00145	1.43	RV	CELLTYPE	control_PKP2	5	15	Mural
CDS2	0.817	0.0299	0.0891	0.198	6.27	13.2	0.00103	1.52	RV	CELLTYPE	control_PKP2	5	15	Mural
SLMAP	0.815	0.0125	0.256	0.563	7.76	17.9	0.000199	1.9	RV	CELLTYPE	control_PKP2	5	15	Mural
AASS	0.805	0.036	0.087	0.192	6.28	12.4	0.0014	1.44	RV	CELLTYPE	control_PKP2	5	15	Mural
HIP1	0.804	0.0471	0.803	1.66	9.29	11.2	0.00222	1.33	RV	CELLTYPE	control_PKP2	5	15	Mural
EGFR	0.801	0.0307	0.259	0.771	7.98	13	0.00108	1.51	RV	CELLTYPE	control_PKP2	5	15	Mural
RAPGEF5	0.797	0.0499	0.426	1.14	8.66	10.9	0.0025	1.3	RV	CELLTYPE	control_PKP2	5	15	Mural
ERC1	0.777	0.0143	0.55	1.39	8.94	17.2	0.000247	1.84	RV	CELLTYPE	control_PKP2	5	15	Mural
NFIA	0.775	0.00911	0.764	1.73	9.33	19.6	0.000112	2.04	RV	CELLTYPE	control_PKP2	5	15	Mural
RAPGEF1	0.775	0.0434	0.0783	0.177	6.08	11.6	0.00189	1.36	RV	CELLTYPE	control_PKP2	5	15	Mural
AC016831.7	0.773	0.0289	1.2	2.94	10.1	13.5	0.000922	1.54	RV	CELLTYPE	control_PKP2	5	15	Mural
APP	0.76	0.0194	0.173	0.326	7.11	15.4	0.000467	1.71	RV	CELLTYPE	control_PKP2	5	15	Mural
TFDP2	0.758	0.0337	0.133	0.321	6.88	12.7	0.00124	1.47	RV	CELLTYPE	control_PKP2	5	15	Mural
TCF7L2	0.738	0.032	0.332	0.766	8.13	12.8	0.00116	1.49	RV	CELLTYPE	control_PKP2	5	15	Mural
NMT2	0.715	0.0234	0.0643	0.124	5.75	14.5	0.000626	1.63	RV	CELLTYPE	control_PKP2	5	15	Mural
IQSEC1	0.712	0.0361	0.0679	0.142	5.89	12.3	0.00141	1.44	RV	CELLTYPE	control_PKP2	5	15	Mural
ELOVL5	0.711	0.0468	0.206	0.389	7.34	11.2	0.00219	1.33	RV	CELLTYPE	control_PKP2	5	15	Mural
RABEPK	0.706	0.0391	0.0489	0.0906	5.36	12	0.0016	1.41	RV	CELLTYPE	control_PKP2	5	15	Mural
PRKAR2A	0.701	0.0234	0.127	0.254	6.72	14.5	0.000624	1.63	RV	CELLTYPE	control_PKP2	5	15	Mural
AC104389.4	0.697	0.0434	0.0456	0.0985	5.39	11.6	0.00189	1.36	RV	CELLTYPE	control_PKP2	5	15	Mural
AFF1	0.688	0.0333	0.431	0.973	8.5	12.7	0.00122	1.48	RV	CELLTYPE	control_PKP2	5	15	Mural
ARHGEF7	0.682	0.0349	0.669	1.47	9.12	12.5	0.00133	1.46	RV	CELLTYPE	control_PKP2	5	15	Mural
ADIPOR2	0.676	0.0405	0.105	0.258	6.58	11.9	0.00169	1.39	RV	CELLTYPE	control_PKP2	5	15	Mural
EFHD1	0.676	0.0405	0.265	0.507	7.75	11.9	0.00169	1.39	RV	CELLTYPE	control_PKP2	5	15	Mural
SGMS1	0.627	0.036	0.284	0.597	7.87	12.4	0.00139	1.44	RV	CELLTYPE	control_PKP2	5	15	Mural
ARHGAP21	0.625	0.0392	0.208	0.431	7.42	12	0.00161	1.41	RV	CELLTYPE	control_PKP2	5	15	Mural
WASF2	0.612	0.0272	0.208	0.412	7.42	13.8	0.000826	1.56	RV	CELLTYPE	control_PKP2	5	15	Mural
PHLPP1	0.611	0.0377	0.198	0.369	7.32	12.2	0.00149	1.42	RV	CELLTYPE	control_PKP2	5	15	Mural
MIB1	0.605	0.0468	0.188	0.336	7.2	11.2	0.0022	1.33	RV	CELLTYPE	control_PKP2	5	15	Mural

## Sheet: PVneg_control
Gene	logFC	FDR	mean_exp_control	mean_exp_genotype	logCPM	F	PValue	FDR_plot	Region	annotation_level	comparison	Observations_genotype	Observations_reference	cell_state
NPPB	3.67	0.0198	0.00702	0.182	5.09	19.9	0.000113	1.7	RV	CELLTYPE	control_PVneg	4	15	Mural
FKBP5	2.51	0.0128	0.436	2.42	9.11	25.4	2.28e-05	1.89	RV	CELLTYPE	control_PVneg	4	15	Mural
CSMD1	2.13	0.0362	0.0322	0.574	6.36	16.4	0.000351	1.44	RV	CELLTYPE	control_PVneg	4	15	Mural
AL033504.1	2.04	0.0329	0.01	0.0513	3.79	16.9	0.000293	1.48	RV	CELLTYPE	control_PVneg	4	15	Mural
SLC30A10	2.04	0.0128	0.00894	0.0854	3.98	25.9	2e-05	1.89	RV	CELLTYPE	control_PVneg	4	15	Mural
SLC38A11	1.98	0.0329	0.229	0.86	7.84	16.9	0.000295	1.48	RV	CELLTYPE	control_PVneg	4	15	Mural
KCNB1	1.91	0.00647	0.0232	0.106	4.88	39	8.02e-07	2.19	RV	CELLTYPE	control_PVneg	4	15	Mural
PID1	1.89	0.0326	0.0974	0.461	6.79	17.1	0.000278	1.49	RV	CELLTYPE	control_PVneg	4	15	Mural
BICC1	1.86	0.0278	0.125	0.448	6.83	18.1	0.000198	1.56	RV	CELLTYPE	control_PVneg	4	15	Mural
RGPD2	1.81	0.0285	0.00781	0.035	3.54	18	0.000208	1.55	RV	CELLTYPE	control_PVneg	4	15	Mural
ZBTB16	1.79	0.0258	0.704	2.7	9.54	18.4	0.000179	1.59	RV	CELLTYPE	control_PVneg	4	15	Mural
AFF3	1.77	0.00961	0.0884	0.332	6.51	29.1	8.43e-06	2.02	RV	CELLTYPE	control_PVneg	4	15	Mural
SAMD5	1.77	0.0208	0.0119	0.0523	3.93	19.5	0.000126	1.68	RV	CELLTYPE	control_PVneg	4	15	Mural
TOX2	1.72	0.0119	0.0311	0.132	5.27	26.7	1.57e-05	1.92	RV	CELLTYPE	control_PVneg	4	15	Mural
AC010173.1	1.68	0.0128	0.0121	0.0428	3.78	23.4	3.95e-05	1.89	RV	CELLTYPE	control_PVneg	4	15	Mural
TMEM51	1.67	0.00891	0.0771	0.289	6.33	30.3	6.26e-06	2.05	RV	CELLTYPE	control_PVneg	4	15	Mural
RGS7BP	1.66	0.0128	0.03	0.107	5.08	23.3	4.05e-05	1.89	RV	CELLTYPE	control_PVneg	4	15	Mural
ATP10A	1.63	0.0313	0.186	0.55	7.29	17.3	0.000257	1.5	RV	CELLTYPE	control_PVneg	4	15	Mural
CDH8	1.62	0.0266	0.012	0.0376	3.75	18.3	0.000187	1.58	RV	CELLTYPE	control_PVneg	4	15	Mural
KCNQ3	1.6	0.0175	0.087	0.291	6.44	21	8.15e-05	1.76	RV	CELLTYPE	control_PVneg	4	15	Mural
ADAMTS9-AS2	1.57	0.00647	0.558	1.98	9.16	35.8	1.66e-06	2.19	RV	CELLTYPE	control_PVneg	4	15	Mural
C5AR1	1.55	0.0306	0.0141	0.055	3.96	17.5	0.000243	1.51	RV	CELLTYPE	control_PVneg	4	15	Mural
MPP6	1.49	0.0329	0.0357	0.108	5.19	16.9	0.000291	1.48	RV	CELLTYPE	control_PVneg	4	15	Mural
UPP2	1.49	0.0447	0.0116	0.0348	3.67	15.4	0.000493	1.35	RV	CELLTYPE	control_PVneg	4	15	Mural
L3MBTL4	1.48	0.0298	0.0802	0.247	6.25	17.7	0.000228	1.53	RV	CELLTYPE	control_PVneg	4	15	Mural
MOB3B	1.47	0.0128	0.0544	0.171	5.75	24.7	2.76e-05	1.89	RV	CELLTYPE	control_PVneg	4	15	Mural
AC007262.2	1.46	0.00961	0.0227	0.0718	4.6	28	1.14e-05	2.02	RV	CELLTYPE	control_PVneg	4	15	Mural
PLD5	1.46	0.0198	0.0387	0.117	5.31	19.9	0.000111	1.7	RV	CELLTYPE	control_PVneg	4	15	Mural
SAMHD1	1.46	0.017	0.111	0.358	6.75	21.3	7.29e-05	1.77	RV	CELLTYPE	control_PVneg	4	15	Mural
DOCK8	1.44	0.0242	0.112	0.326	6.74	18.8	0.000158	1.62	RV	CELLTYPE	control_PVneg	4	15	Mural
MTSS1	1.43	0.0242	0.138	0.434	7.07	18.8	0.000161	1.62	RV	CELLTYPE	control_PVneg	4	15	Mural
NTRK2	1.43	0.0128	0.0407	0.123	5.34	23.9	3.43e-05	1.89	RV	CELLTYPE	control_PVneg	4	15	Mural
RANBP3L	1.43	0.05	0.0306	0.0972	5.03	14.7	0.000625	1.3	RV	CELLTYPE	control_PVneg	4	15	Mural
AC002066.1	1.39	0.0128	0.0535	0.155	5.7	23.8	3.57e-05	1.89	RV	CELLTYPE	control_PVneg	4	15	Mural
SPSB1	1.35	0.0198	0.0374	0.109	5.09	20.1	0.000105	1.7	RV	CELLTYPE	control_PVneg	4	15	Mural
PLOD1	1.34	0.0128	0.125	0.405	6.93	24.1	3.24e-05	1.89	RV	CELLTYPE	control_PVneg	4	15	Mural
NHSL1	1.33	0.00961	0.126	0.39	6.97	28.8	9.19e-06	2.02	RV	CELLTYPE	control_PVneg	4	15	Mural
PCED1B	1.33	0.0492	0.0439	0.133	5.42	14.8	0.000597	1.31	RV	CELLTYPE	control_PVneg	4	15	Mural
RNF115	1.32	0.00961	0.212	0.629	7.63	27.8	1.18e-05	2.02	RV	CELLTYPE	control_PVneg	4	15	Mural
CDK6	1.28	0.0128	0.0737	0.2	6.11	25.6	2.14e-05	1.89	RV	CELLTYPE	control_PVneg	4	15	Mural
CCND3	1.26	0.0167	0.15	0.458	7.18	22.1	5.85e-05	1.78	RV	CELLTYPE	control_PVneg	4	15	Mural
FLT1	1.26	0.0285	0.312	1.01	8.33	18	0.000207	1.55	RV	CELLTYPE	control_PVneg	4	15	Mural
XYLT1	1.26	0.0313	0.0282	0.0859	4.79	17.3	0.000262	1.5	RV	CELLTYPE	control_PVneg	4	15	Mural
CARMIL1	1.24	0.0358	0.359	1.18	8.48	16.5	0.000343	1.45	RV	CELLTYPE	control_PVneg	4	15	Mural
GABPB2	1.23	0.0168	0.0966	0.277	6.46	21.8	6.31e-05	1.77	RV	CELLTYPE	control_PVneg	4	15	Mural
OSBP2	1.23	0.0408	0.0266	0.0691	4.69	15.8	0.00042	1.39	RV	CELLTYPE	control_PVneg	4	15	Mural
CTDSPL	1.21	0.05	0.128	0.335	6.85	14.4	0.000698	1.3	RV	CELLTYPE	control_PVneg	4	15	Mural
NCOA3	1.21	0.0128	0.243	0.654	7.78	23.7	3.67e-05	1.89	RV	CELLTYPE	control_PVneg	4	15	Mural
BCL7A	1.19	0.0187	0.0229	0.0564	4.4	20.6	9.04e-05	1.73	RV	CELLTYPE	control_PVneg	4	15	Mural
FOXO3	1.19	0.0143	0.378	0.976	8.35	22.8	4.73e-05	1.84	RV	CELLTYPE	control_PVneg	4	15	Mural
ARL15	1.18	0.0121	0.401	1.1	8.5	26.4	1.7e-05	1.92	RV	CELLTYPE	control_PVneg	4	15	Mural
CCDC3	1.18	0.05	0.12	0.276	6.6	14.5	0.000679	1.3	RV	CELLTYPE	control_PVneg	4	15	Mural
FOXO1	1.18	0.00647	0.115	0.316	6.77	32.4	3.71e-06	2.19	RV	CELLTYPE	control_PVneg	4	15	Mural
ZNF704	1.18	0.0168	0.257	0.629	7.75	21.8	6.28e-05	1.77	RV	CELLTYPE	control_PVneg	4	15	Mural
YPEL1	1.16	0.05	0.0154	0.0444	4.11	14.5	0.000662	1.3	RV	CELLTYPE	control_PVneg	4	15	Mural
APBA1	1.13	0.017	0.111	0.274	6.59	21.4	7.23e-05	1.77	RV	CELLTYPE	control_PVneg	4	15	Mural
TMTC1	1.13	0.0128	0.611	1.62	9.11	24.4	3.02e-05	1.89	RV	CELLTYPE	control_PVneg	4	15	Mural
ABO	1.12	0.0143	0.0745	0.188	6.08	22.8	4.78e-05	1.84	RV	CELLTYPE	control_PVneg	4	15	Mural
ADCY9	1.12	0.0447	0.0921	0.253	6.43	15.4	0.000495	1.35	RV	CELLTYPE	control_PVneg	4	15	Mural
FBXO32	1.12	0.0362	0.0918	0.222	6.32	16.4	0.000353	1.44	RV	CELLTYPE	control_PVneg	4	15	Mural
RCAN2	1.12	0.0128	0.733	1.71	9.22	24.5	2.9e-05	1.89	RV	CELLTYPE	control_PVneg	4	15	Mural
ITIH5	1.11	0.0198	0.201	0.519	7.51	20	0.00011	1.7	RV	CELLTYPE	control_PVneg	4	15	Mural
SNTB1	1.11	0.0401	0.178	0.406	7.19	16	0.000405	1.4	RV	CELLTYPE	control_PVneg	4	15	Mural
UGDH-AS1	1.1	0.0128	0.056	0.14	5.67	25.1	2.45e-05	1.89	RV	CELLTYPE	control_PVneg	4	15	Mural
AC087500.1	1.08	0.0408	0.0334	0.0816	4.91	15.8	0.000426	1.39	RV	CELLTYPE	control_PVneg	4	15	Mural
KALRN	1.08	0.0298	0.661	1.53	9.14	17.7	0.000226	1.53	RV	CELLTYPE	control_PVneg	4	15	Mural
PPM1E	1.07	0.0198	0.0627	0.152	5.86	20	0.000111	1.7	RV	CELLTYPE	control_PVneg	4	15	Mural
DOK6	1.05	0.0329	0.153	0.332	6.93	16.9	0.000292	1.48	RV	CELLTYPE	control_PVneg	4	15	Mural
TNFRSF21	1.05	0.031	0.103	0.259	6.55	17.4	0.000251	1.51	RV	CELLTYPE	control_PVneg	4	15	Mural
EVA1C	1.04	0.05	0.374	0.93	8.38	14.6	0.000642	1.3	RV	CELLTYPE	control_PVneg	4	15	Mural
ZNF483	1.04	0.0444	0.0314	0.0821	4.99	15.4	0.000484	1.35	RV	CELLTYPE	control_PVneg	4	15	Mural
MAML3	1.01	0.05	0.217	0.452	7.41	14.4	0.000702	1.3	RV	CELLTYPE	control_PVneg	4	15	Mural
ZNF263	1.01	0.0492	0.0432	0.111	5.3	14.9	0.000582	1.31	RV	CELLTYPE	control_PVneg	4	15	Mural
ZNF385D	1	0.0298	0.507	1.12	8.67	17.7	0.000228	1.53	RV	CELLTYPE	control_PVneg	4	15	Mural
PTPN9	0.995	0.0382	0.307	0.718	8.01	16.2	0.000379	1.42	RV	CELLTYPE	control_PVneg	4	15	Mural
CPEB3	0.993	0.0195	0.1	0.233	6.43	20.3	9.93e-05	1.71	RV	CELLTYPE	control_PVneg	4	15	Mural
HIP1	0.992	0.0358	0.803	1.77	9.31	16.5	0.000339	1.45	RV	CELLTYPE	control_PVneg	4	15	Mural
RASAL2	0.978	0.0128	1.18	2.6	9.91	23.6	3.76e-05	1.89	RV	CELLTYPE	control_PVneg	4	15	Mural
ZFHX3	0.976	0.0313	1.84	3.94	10.5	17.3	0.00026	1.5	RV	CELLTYPE	control_PVneg	4	15	Mural
MIB1	0.974	0.0242	0.188	0.461	7.32	18.8	0.000159	1.62	RV	CELLTYPE	control_PVneg	4	15	Mural
LRP5	0.969	0.0439	0.035	0.0795	5.01	15.5	0.000474	1.36	RV	CELLTYPE	control_PVneg	4	15	Mural
ZNF627	0.966	0.0408	0.0347	0.0759	4.96	15.8	0.000423	1.39	RV	CELLTYPE	control_PVneg	4	15	Mural
DCAKD	0.955	0.0198	0.0574	0.137	5.67	20.1	0.000106	1.7	RV	CELLTYPE	control_PVneg	4	15	Mural
PIP4K2A	0.932	0.0187	0.145	0.325	6.95	20.5	9.25e-05	1.73	RV	CELLTYPE	control_PVneg	4	15	Mural
SLC44A1	0.926	0.017	0.0722	0.165	6.02	21.6	6.72e-05	1.77	RV	CELLTYPE	control_PVneg	4	15	Mural
ZNF586	0.915	0.0358	0.112	0.242	6.51	16.5	0.000336	1.45	RV	CELLTYPE	control_PVneg	4	15	Mural
FOXN3	0.896	0.0486	0.338	0.735	8.13	15	0.000568	1.31	RV	CELLTYPE	control_PVneg	4	15	Mural
XKR6	0.889	0.05	0.115	0.248	6.62	14.4	0.000684	1.3	RV	CELLTYPE	control_PVneg	4	15	Mural
BCL2	0.888	0.0492	0.0848	0.187	6.22	14.8	0.000597	1.31	RV	CELLTYPE	control_PVneg	4	15	Mural
BICRAL	0.871	0.05	0.231	0.472	7.53	14.4	0.000703	1.3	RV	CELLTYPE	control_PVneg	4	15	Mural
INSR	0.862	0.0258	0.29	0.615	7.94	18.4	0.000178	1.59	RV	CELLTYPE	control_PVneg	4	15	Mural
SPECC1	0.855	0.0306	0.553	1.16	8.83	17.5	0.000242	1.51	RV	CELLTYPE	control_PVneg	4	15	Mural
APBB2	0.837	0.0213	1.48	2.96	10.2	19.4	0.000131	1.67	RV	CELLTYPE	control_PVneg	4	15	Mural
ERC1	0.836	0.0198	0.55	1.15	8.82	19.9	0.000112	1.7	RV	CELLTYPE	control_PVneg	4	15	Mural
DIP2B	0.814	0.05	0.123	0.241	6.61	14.7	0.000626	1.3	RV	CELLTYPE	control_PVneg	4	15	Mural
AGO4	0.81	0.05	0.11	0.221	6.48	14.5	0.000681	1.3	RV	CELLTYPE	control_PVneg	4	15	Mural
CRTC3	0.81	0.0208	0.413	0.827	8.38	19.7	0.000121	1.68	RV	CELLTYPE	control_PVneg	4	15	Mural
FBXL20	0.802	0.0484	0.211	0.43	7.43	15	0.000562	1.32	RV	CELLTYPE	control_PVneg	4	15	Mural
ANXA4	0.796	0.05	0.0731	0.145	5.92	14.5	0.00067	1.3	RV	CELLTYPE	control_PVneg	4	15	Mural
CDR2	0.758	0.05	0.115	0.228	6.56	14.6	0.000657	1.3	RV	CELLTYPE	control_PVneg	4	15	Mural
AUTS2	0.752	0.0429	0.994	1.83	9.56	15.6	0.000459	1.37	RV	CELLTYPE	control_PVneg	4	15	Mural
RPRD2	0.739	0.05	0.202	0.388	7.34	14.4	0.000694	1.3	RV	CELLTYPE	control_PVneg	4	15	Mural
NFIA	0.726	0.05	0.764	1.45	9.22	14.6	0.000654	1.3	RV	CELLTYPE	control_PVneg	4	15	Mural
WASF2	0.72	0.0374	0.208	0.404	7.41	16.2	0.000368	1.43	RV	CELLTYPE	control_PVneg	4	15	Mural

## Sheet: RBM20_control
Gene	logFC	FDR	mean_exp_control	mean_exp_genotype	logCPM	F	PValue	FDR_plot	Region	annotation_level	comparison	Observations_genotype	Observations_reference	cell_state
HBB	3.69	0.0185	0.00377	0.023	3.16	22.6	4.32e-05	1.73	RV	CELLTYPE	control_RBM20	5	15	Mural
CTH	2.9	0.00814	0.0053	0.0469	3.61	30.2	5.23e-06	2.09	RV	CELLTYPE	control_RBM20	5	15	Mural
FOS	2.51	0.0421	0.0797	0.0922	5.93	18	0.000185	1.38	RV	CELLTYPE	control_RBM20	5	15	Mural
PTGDR2	2.45	0.00814	0.0131	0.028	3.66	27.9	9.42e-06	2.09	RV	CELLTYPE	control_RBM20	5	15	Mural
LINC01242	2.12	0.0196	0.0101	0.0306	3.67	22.2	4.85e-05	1.71	RV	CELLTYPE	control_RBM20	5	15	Mural
CTGF	2.11	0.0206	0.0518	0.11	5.42	21.9	5.35e-05	1.69	RV	CELLTYPE	control_RBM20	5	15	Mural
TIPARP	2.01	0.0128	0.0297	0.122	5.26	24.9	2.18e-05	1.89	RV	CELLTYPE	control_RBM20	5	15	Mural
FSHR	1.98	0.0431	0.00879	0.0219	3.4	17.6	0.000213	1.37	RV	CELLTYPE	control_RBM20	5	15	Mural
NR4A1	1.98	0.0435	0.0948	0.166	6.37	17.5	0.000219	1.36	RV	CELLTYPE	control_RBM20	5	15	Mural
AP002347.1	1.96	0.0449	0.0104	0.0315	3.66	16.9	0.000266	1.35	RV	CELLTYPE	control_RBM20	5	15	Mural
RGCC	1.88	0.0179	0.0119	0.0524	4.18	23.1	3.71e-05	1.75	RV	CELLTYPE	control_RBM20	5	15	Mural
KCNB1	1.81	0.00591	0.0232	0.102	5.04	35.1	1.51e-06	2.23	RV	CELLTYPE	control_RBM20	5	15	Mural
AFF2	1.78	0.0284	0.015	0.0518	4.24	20.1	9.29e-05	1.55	RV	CELLTYPE	control_RBM20	5	15	Mural
FKBP5	1.71	0.0332	0.436	2.2	9.24	19.1	0.000128	1.48	RV	CELLTYPE	control_RBM20	5	15	Mural
PLD5	1.69	0.00814	0.0387	0.117	5.42	29.7	5.83e-06	2.09	RV	CELLTYPE	control_RBM20	5	15	Mural
BMP2	1.68	0.0413	0.0116	0.0443	3.98	18.1	0.000178	1.38	RV	CELLTYPE	control_RBM20	5	15	Mural
ADAMTS9-AS2	1.58	0.00591	0.558	1.81	9.24	33.7	2.12e-06	2.23	RV	CELLTYPE	control_RBM20	5	15	Mural
CARMIL1	1.58	0.00814	0.359	1.47	8.77	28.5	8.21e-06	2.09	RV	CELLTYPE	control_RBM20	5	15	Mural
ID1	1.56	0.0223	0.0283	0.0834	5.07	21.5	5.99e-05	1.65	RV	CELLTYPE	control_RBM20	5	15	Mural
AFF3	1.44	0.0425	0.0884	0.342	6.72	17.9	0.000194	1.37	RV	CELLTYPE	control_RBM20	5	15	Mural
ALDH6A1	1.43	0.0394	0.0143	0.0315	3.93	18.5	0.000156	1.4	RV	CELLTYPE	control_RBM20	5	15	Mural
NCKIPSD	1.41	0.00814	0.0246	0.0797	4.9	28.7	7.69e-06	2.09	RV	CELLTYPE	control_RBM20	5	15	Mural
FBXO32	1.37	0.0164	0.0918	0.232	6.47	23.7	3.1e-05	1.78	RV	CELLTYPE	control_RBM20	5	15	Mural
KLF2	1.35	0.0466	0.0219	0.049	4.42	16.6	0.000295	1.33	RV	CELLTYPE	control_RBM20	5	15	Mural
LINC00886	1.33	0.029	0.0321	0.0764	4.92	19.8	0.000104	1.54	RV	CELLTYPE	control_RBM20	5	15	Mural
MOB3B	1.32	0.0442	0.0544	0.16	5.82	17	0.000258	1.35	RV	CELLTYPE	control_RBM20	5	15	Mural
TMEM38B	1.32	0.0115	0.0375	0.0995	5.32	25.7	1.75e-05	1.94	RV	CELLTYPE	control_RBM20	5	15	Mural
NTRK2	1.26	0.012	0.0407	0.108	5.41	25.4	1.93e-05	1.92	RV	CELLTYPE	control_RBM20	5	15	Mural
SCN7A	1.16	0.0284	0.675	1.72	9.37	20.2	9.09e-05	1.55	RV	CELLTYPE	control_RBM20	5	15	Mural
DGKG	1.1	0.0413	0.162	0.412	7.33	18.2	0.000173	1.38	RV	CELLTYPE	control_RBM20	5	15	Mural
KALRN	1.06	0.0325	0.661	1.9	9.4	19.3	0.000122	1.49	RV	CELLTYPE	control_RBM20	5	15	Mural
PTPN14	0.892	0.0482	0.0786	0.162	6.11	16.4	0.000316	1.32	RV	CELLTYPE	control_RBM20	5	15	Mural
FOXO3	0.835	0.044	0.378	0.824	8.39	17.3	0.000232	1.36	RV	CELLTYPE	control_RBM20	5	15	Mural
NCOA3	0.815	0.0442	0.243	0.542	7.81	17.1	0.00025	1.36	RV	CELLTYPE	control_RBM20	5	15	Mural
FOXO1	0.752	0.0469	0.115	0.253	6.76	16.5	0.000303	1.33	RV	CELLTYPE	control_RBM20	5	15	Mural

## Sheet: TTN_control
Gene	logFC	FDR	mean_exp_control	mean_exp_genotype	logCPM	F	PValue	FDR_plot	Region	annotation_level	comparison	Observations_genotype	Observations_reference	cell_state
NPPB	5.04	0.000111	0.00702	0.248	5.82	51.4	3.75e-08	3.96	RV	CELLTYPE	control_TTN	6	15	Mural
NPPA	2.96	0.00134	0.00982	0.0643	4.35	31.3	3.43e-06	2.87	RV	CELLTYPE	control_TTN	6	15	Mural
PTGDR2	2.85	0.000201	0.0131	0.0453	3.96	44.3	1.6e-07	3.7	RV	CELLTYPE	control_TTN	6	15	Mural
BICC1	2.82	0.000111	0.125	0.825	7.63	51.2	3.92e-08	3.96	RV	CELLTYPE	control_TTN	6	15	Mural
LINC02343	2.42	0.000693	0.00487	0.0402	3.67	35.4	1.23e-06	3.16	RV	CELLTYPE	control_TTN	6	15	Mural
NRK	2.38	0.000148	0.0138	0.078	4.56	46.9	9.18e-08	3.83	RV	CELLTYPE	control_TTN	6	15	Mural
MUM1L1	2.23	0.00747	0.00323	0.0263	3.19	22.2	4.56e-05	2.13	RV	CELLTYPE	control_TTN	6	15	Mural
PID1	2.12	0.000536	0.0974	0.456	6.97	36.7	9.02e-07	3.27	RV	CELLTYPE	control_TTN	6	15	Mural
TIPARP	2.04	0.00112	0.0297	0.142	5.41	32.7	2.38e-06	2.95	RV	CELLTYPE	control_TTN	6	15	Mural
AP000777.3	2	0.00986	0.00434	0.0142	2.68	20.7	7.32e-05	2.01	RV	CELLTYPE	control_TTN	6	15	Mural
KCNB1	2	0.000111	0.0232	0.131	5.26	53.6	2.46e-08	3.96	RV	CELLTYPE	control_TTN	6	15	Mural
KCNQ3	2	0.000336	0.087	0.495	7.06	39.7	4.46e-07	3.47	RV	CELLTYPE	control_TTN	6	15	Mural
FKBP5	1.99	0.00115	0.436	2.93	9.49	32.5	2.54e-06	2.94	RV	CELLTYPE	control_TTN	6	15	Mural
ADARB2	1.98	0.000319	0.0403	0.253	6.17	40.2	3.95e-07	3.5	RV	CELLTYPE	control_TTN	6	15	Mural
LINC01088	1.92	0.00661	0.0473	0.253	6.21	22.9	3.65e-05	2.18	RV	CELLTYPE	control_TTN	6	15	Mural
CARMIL1	1.84	0.000114	0.359	1.87	8.97	49.9	5.05e-08	3.94	RV	CELLTYPE	control_TTN	6	15	Mural
ADAMTS9-AS2	1.78	0.000137	0.558	2.37	9.43	48.1	7.28e-08	3.86	RV	CELLTYPE	control_TTN	6	15	Mural
FLT1	1.77	0.000172	0.312	1.51	8.78	45.6	1.22e-07	3.76	RV	CELLTYPE	control_TTN	6	15	Mural
TOX2	1.76	0.00198	0.0311	0.157	5.56	29.5	5.6e-06	2.7	RV	CELLTYPE	control_TTN	6	15	Mural
AFF3	1.73	0.000208	0.0884	0.427	6.92	43.2	2.03e-07	3.68	RV	CELLTYPE	control_TTN	6	15	Mural
PPM1H	1.73	0.00257	0.0266	0.0972	4.98	28.1	8.17e-06	2.59	RV	CELLTYPE	control_TTN	6	15	Mural
MOB3B	1.69	0.00041	0.0544	0.227	6.1	38.3	6.17e-07	3.39	RV	CELLTYPE	control_TTN	6	15	Mural
ALDH6A1	1.63	0.00885	0.0143	0.0426	4.1	21.3	5.95e-05	2.05	RV	CELLTYPE	control_TTN	6	15	Mural
BMP2	1.61	0.00209	0.0116	0.0512	4.16	29.2	6.1e-06	2.68	RV	CELLTYPE	control_TTN	6	15	Mural
NCKIPSD	1.57	0.000284	0.0246	0.1	5.05	41.4	3.01e-07	3.55	RV	CELLTYPE	control_TTN	6	15	Mural
IGFBP3	1.55	0.0477	0.00951	0.0136	3.04	13.1	0.001	1.32	RV	CELLTYPE	control_TTN	6	15	Mural
AGFG2	1.54	0.0124	0.00532	0.0237	3.24	19.2	0.000118	1.91	RV	CELLTYPE	control_TTN	6	15	Mural
AFF2	1.53	0.017	0.015	0.048	4.16	17.7	0.000194	1.77	RV	CELLTYPE	control_TTN	6	15	Mural
PLD5	1.53	0.00676	0.0387	0.111	5.41	22.6	4.01e-05	2.17	RV	CELLTYPE	control_TTN	6	15	Mural
MTSS1	1.5	0.00462	0.138	0.569	7.41	24.8	2.1e-05	2.33	RV	CELLTYPE	control_TTN	6	15	Mural
GRM8	1.43	0.0172	0.0112	0.0291	3.69	17.6	0.000198	1.77	RV	CELLTYPE	control_TTN	6	15	Mural
ATP10A	1.41	0.0123	0.186	0.639	7.57	19.2	0.000117	1.91	RV	CELLTYPE	control_TTN	6	15	Mural
RGCC	1.41	0.0283	0.0119	0.0418	4.01	15.4	0.000432	1.55	RV	CELLTYPE	control_TTN	6	15	Mural
AC010173.1	1.4	0.0128	0.0121	0.0384	3.89	19	0.000127	1.89	RV	CELLTYPE	control_TTN	6	15	Mural
FBXO32	1.4	0.00213	0.0918	0.257	6.52	29	6.41e-06	2.67	RV	CELLTYPE	control_TTN	6	15	Mural
ITGA4	1.38	0.0128	0.0133	0.0349	3.86	18.9	0.000128	1.89	RV	CELLTYPE	control_TTN	6	15	Mural
KALRN	1.38	0.00048	0.661	2.62	9.61	37.4	7.64e-07	3.32	RV	CELLTYPE	control_TTN	6	15	Mural
SCN7A	1.38	0.000826	0.675	2.37	9.57	34.3	1.61e-06	3.08	RV	CELLTYPE	control_TTN	6	15	Mural
GABRB3	1.37	0.0259	0.00862	0.0236	3.37	15.9	0.000366	1.59	RV	CELLTYPE	control_TTN	6	15	Mural
MIR503HG	1.37	0.0468	0.00679	0.0309	3.62	13.3	0.000924	1.33	RV	CELLTYPE	control_TTN	6	15	Mural
ZBTB16	1.37	0.0113	0.704	3.13	9.82	19.8	9.56e-05	1.95	RV	CELLTYPE	control_TTN	6	15	Mural
LINC00886	1.34	0.00213	0.0321	0.0872	5.03	28.9	6.59e-06	2.67	RV	CELLTYPE	control_TTN	6	15	Mural
SNHG22	1.34	0.00313	0.0143	0.0477	4.19	27	1.11e-05	2.5	RV	CELLTYPE	control_TTN	6	15	Mural
TUB	1.34	0.0172	0.00986	0.0331	3.73	17.6	0.000199	1.77	RV	CELLTYPE	control_TTN	6	15	Mural
PLXDC2	1.33	0.0372	0.186	0.527	7.49	14.2	0.000674	1.43	RV	CELLTYPE	control_TTN	6	15	Mural
REPS2	1.31	0.0477	0.0132	0.0462	4.17	13.1	0.000989	1.32	RV	CELLTYPE	control_TTN	6	15	Mural
F2R	1.29	0.0195	0.0273	0.0453	4.46	17	0.000242	1.71	RV	CELLTYPE	control_TTN	6	15	Mural
FOXP4	1.29	0.0194	0.00782	0.0228	3.33	17.1	0.000235	1.71	RV	CELLTYPE	control_TTN	6	15	Mural
SPSB1	1.28	0.00674	0.0374	0.101	5.22	22.7	3.94e-05	2.17	RV	CELLTYPE	control_TTN	6	15	Mural
PNPLA7	1.25	0.0233	0.0181	0.0467	4.28	16.2	0.000321	1.63	RV	CELLTYPE	control_TTN	6	15	Mural
NHSL1	1.24	0.00129	0.126	0.403	7.11	31.6	3.17e-06	2.89	RV	CELLTYPE	control_TTN	6	15	Mural
YPEL1	1.24	0.00661	0.0154	0.0495	4.28	22.8	3.79e-05	2.18	RV	CELLTYPE	control_TTN	6	15	Mural
MERTK	1.23	0.0126	0.0563	0.215	6.13	19	0.000123	1.9	RV	CELLTYPE	control_TTN	6	15	Mural
DENND3	1.2	0.0175	0.222	0.873	8.07	17.5	0.000204	1.76	RV	CELLTYPE	control_TTN	6	15	Mural
BACH2	1.18	0.0272	0.0634	0.156	5.88	15.6	0.000403	1.56	RV	CELLTYPE	control_TTN	6	15	Mural
RANBP3L	1.18	0.0468	0.0306	0.108	5.2	13.3	0.000943	1.33	RV	CELLTYPE	control_TTN	6	15	Mural
PDLIM1	1.15	0.00313	0.0568	0.105	5.6	27.1	1.07e-05	2.5	RV	CELLTYPE	control_TTN	6	15	Mural
FAM214A	1.12	0.00598	0.108	0.296	6.72	23.5	3.07e-05	2.22	RV	CELLTYPE	control_TTN	6	15	Mural
XYLT1	1.12	0.0214	0.0282	0.0711	4.84	16.7	0.000277	1.67	RV	CELLTYPE	control_TTN	6	15	Mural
ATP10D	1.11	0.00762	0.143	0.384	7.15	22	4.78e-05	2.12	RV	CELLTYPE	control_TTN	6	15	Mural
FOXO3	1.1	0.00129	0.378	1.11	8.55	31.7	3.12e-06	2.89	RV	CELLTYPE	control_TTN	6	15	Mural
ICA1L	1.1	0.0203	0.0456	0.133	5.61	16.9	0.000254	1.69	RV	CELLTYPE	control_TTN	6	15	Mural
PTPN13	1.1	0.00263	0.228	0.692	7.87	27.9	8.62e-06	2.58	RV	CELLTYPE	control_TTN	6	15	Mural
CTDSPL	1.09	0.0273	0.128	0.396	7.06	15.5	0.000409	1.56	RV	CELLTYPE	control_TTN	6	15	Mural
PPP1CB	1.09	0.0165	0.139	0.428	7.2	17.9	0.000182	1.78	RV	CELLTYPE	control_TTN	6	15	Mural
RPS6KA2	1.09	0.0112	0.0854	0.279	6.61	19.9	9.41e-05	1.95	RV	CELLTYPE	control_TTN	6	15	Mural
TMTC1	1.08	0.00426	0.611	1.96	9.33	25.5	1.7e-05	2.37	RV	CELLTYPE	control_TTN	6	15	Mural
DOK6	1.06	0.00941	0.153	0.411	7.15	20.9	6.75e-05	2.03	RV	CELLTYPE	control_TTN	6	15	Mural
TSC22D3	1.06	0.0165	0.0817	0.211	6.39	17.9	0.000184	1.78	RV	CELLTYPE	control_TTN	6	15	Mural
FRAS1	1.05	0.0477	0.0403	0.107	5.41	13.1	0.00101	1.32	RV	CELLTYPE	control_TTN	6	15	Mural
NUDT16	1.04	0.038	0.0153	0.0279	3.79	14	0.000703	1.42	RV	CELLTYPE	control_TTN	6	15	Mural
ZNF844	1.04	0.0453	0.0147	0.0399	4.07	13.5	0.000873	1.34	RV	CELLTYPE	control_TTN	6	15	Mural
ABCA6	1.02	0.0453	0.0843	0.217	6.41	13.5	0.000871	1.34	RV	CELLTYPE	control_TTN	6	15	Mural
EGFR	1.02	0.00462	0.259	0.806	8.07	24.7	2.17e-05	2.33	RV	CELLTYPE	control_TTN	6	15	Mural
ZFAND5	1.02	0.0318	0.0726	0.188	6.19	14.9	0.000522	1.5	RV	CELLTYPE	control_TTN	6	15	Mural
ADGRF5	1.01	0.0233	0.192	0.416	7.4	16.3	0.000316	1.63	RV	CELLTYPE	control_TTN	6	15	Mural
ARL15	1.01	0.0126	0.401	1.02	8.55	19.1	0.000123	1.9	RV	CELLTYPE	control_TTN	6	15	Mural
RCAN2	1.01	0.00491	0.733	2	9.42	24.4	2.35e-05	2.31	RV	CELLTYPE	control_TTN	6	15	Mural
GNAL	0.997	0.0194	0.0302	0.0677	4.86	17.1	0.000237	1.71	RV	CELLTYPE	control_TTN	6	15	Mural
CCND3	0.995	0.0189	0.15	0.379	7.18	17.2	0.000225	1.72	RV	CELLTYPE	control_TTN	6	15	Mural
ANKS1A	0.983	0.0264	0.474	1.39	8.9	15.7	0.000388	1.58	RV	CELLTYPE	control_TTN	6	15	Mural
RNF115	0.976	0.00175	0.212	0.608	7.73	30	4.81e-06	2.76	RV	CELLTYPE	control_TTN	6	15	Mural
SAMHD1	0.976	0.0121	0.111	0.309	6.8	19.3	0.000113	1.92	RV	CELLTYPE	control_TTN	6	15	Mural
RAPGEF5	0.964	0.0123	0.426	1.19	8.74	19.2	0.000116	1.91	RV	CELLTYPE	control_TTN	6	15	Mural
KYAT1	0.959	0.0482	0.0308	0.077	4.99	13	0.00105	1.32	RV	CELLTYPE	control_TTN	6	15	Mural
CACNA1A	0.951	0.0233	0.0515	0.142	5.75	16.3	0.000317	1.63	RV	CELLTYPE	control_TTN	6	15	Mural
RFTN2	0.951	0.0103	0.0794	0.205	6.25	20.3	8.11e-05	1.99	RV	CELLTYPE	control_TTN	6	15	Mural
DPH6-DT	0.949	0.0468	0.0368	0.0982	5.28	13.3	0.000939	1.33	RV	CELLTYPE	control_TTN	6	15	Mural
WDR78	0.948	0.023	0.0694	0.173	6.06	16.3	0.000308	1.64	RV	CELLTYPE	control_TTN	6	15	Mural
APBA1	0.945	0.0279	0.111	0.24	6.6	15.5	0.000422	1.55	RV	CELLTYPE	control_TTN	6	15	Mural
PTPN14	0.939	0.00536	0.0786	0.18	6.15	23.9	2.7e-05	2.27	RV	CELLTYPE	control_TTN	6	15	Mural
FOXO1	0.936	0.00394	0.115	0.327	6.88	25.9	1.51e-05	2.4	RV	CELLTYPE	control_TTN	6	15	Mural
ITIH5	0.933	0.0407	0.201	0.412	7.46	13.8	0.000768	1.39	RV	CELLTYPE	control_TTN	6	15	Mural
GNB5	0.93	0.0325	0.0306	0.0657	4.86	14.7	0.000551	1.49	RV	CELLTYPE	control_TTN	6	15	Mural
ZNF471	0.927	0.0456	0.0374	0.0923	5.21	13.4	0.000884	1.34	RV	CELLTYPE	control_TTN	6	15	Mural
ALOX12-AS1	0.925	0.0482	0.0461	0.133	5.62	13	0.00104	1.32	RV	CELLTYPE	control_TTN	6	15	Mural
FNBP1L	0.92	0.0154	0.394	0.923	8.48	18.1	0.000166	1.81	RV	CELLTYPE	control_TTN	6	15	Mural
ZNF385D	0.916	0.0147	0.507	1.3	8.85	18.4	0.000153	1.83	RV	CELLTYPE	control_TTN	6	15	Mural
ARHGEF7	0.91	0.00452	0.669	1.65	9.25	25.1	1.91e-05	2.35	RV	CELLTYPE	control_TTN	6	15	Mural
NCOA3	0.909	0.00462	0.243	0.652	7.89	24.7	2.16e-05	2.33	RV	CELLTYPE	control_TTN	6	15	Mural
RRAS2	0.904	0.018	0.0368	0.0976	5.27	17.4	0.000212	1.74	RV	CELLTYPE	control_TTN	6	15	Mural
ZNF704	0.903	0.0261	0.257	0.663	7.89	15.8	0.000377	1.58	RV	CELLTYPE	control_TTN	6	15	Mural
IQSEC1	0.896	0.0077	0.0679	0.154	5.99	21.9	4.97e-05	2.11	RV	CELLTYPE	control_TTN	6	15	Mural
IRAK3	0.895	0.00988	0.0966	0.278	6.63	20.5	7.69e-05	2.01	RV	CELLTYPE	control_TTN	6	15	Mural
PIP4K2A	0.893	0.00516	0.145	0.363	7.09	24.2	2.51e-05	2.29	RV	CELLTYPE	control_TTN	6	15	Mural
RASAL2	0.893	0.00689	1.18	2.91	10	22.5	4.15e-05	2.16	RV	CELLTYPE	control_TTN	6	15	Mural
TMEM51	0.884	0.04	0.0771	0.206	6.25	13.9	0.00075	1.4	RV	CELLTYPE	control_TTN	6	15	Mural
SLC12A2	0.875	0.0118	0.559	1.24	8.95	19.5	0.000107	1.93	RV	CELLTYPE	control_TTN	6	15	Mural
CLMN	0.873	0.023	0.865	2.29	9.66	16.4	0.000305	1.64	RV	CELLTYPE	control_TTN	6	15	Mural
TNFRSF21	0.873	0.0325	0.103	0.247	6.61	14.7	0.000553	1.49	RV	CELLTYPE	control_TTN	6	15	Mural
KAT2B	0.866	0.0263	0.0507	0.109	5.53	15.7	0.000383	1.58	RV	CELLTYPE	control_TTN	6	15	Mural
AASS	0.864	0.0275	0.087	0.198	6.35	15.5	0.000414	1.56	RV	CELLTYPE	control_TTN	6	15	Mural
GPCPD1	0.848	0.0472	0.0891	0.176	6.17	13.2	0.000964	1.33	RV	CELLTYPE	control_TTN	6	15	Mural
JMY	0.837	0.0165	0.049	0.108	5.52	17.9	0.000179	1.78	RV	CELLTYPE	control_TTN	6	15	Mural
KDM3A	0.833	0.0261	0.0604	0.128	5.74	15.8	0.000375	1.58	RV	CELLTYPE	control_TTN	6	15	Mural
RIMKLB	0.833	0.0106	0.142	0.25	6.84	20.1	8.69e-05	1.98	RV	CELLTYPE	control_TTN	6	15	Mural
CERS6	0.831	0.0104	0.441	1.13	8.73	20.2	8.4e-05	1.98	RV	CELLTYPE	control_TTN	6	15	Mural
FAM117B	0.83	0.0154	0.0475	0.0987	5.42	18.2	0.000166	1.81	RV	CELLTYPE	control_TTN	6	15	Mural
INSR	0.818	0.017	0.29	0.509	7.89	17.7	0.000193	1.77	RV	CELLTYPE	control_TTN	6	15	Mural
KLF12	0.814	0.0124	0.396	0.929	8.45	19.1	0.00012	1.91	RV	CELLTYPE	control_TTN	6	15	Mural
TENT4B	0.809	0.0261	0.0961	0.211	6.43	15.8	0.000374	1.58	RV	CELLTYPE	control_TTN	6	15	Mural
ABCA5	0.801	0.0142	0.279	0.701	8.05	18.6	0.000143	1.85	RV	CELLTYPE	control_TTN	6	15	Mural
XPR1	0.797	0.017	0.115	0.251	6.68	17.7	0.000192	1.77	RV	CELLTYPE	control_TTN	6	15	Mural
APP	0.792	0.0115	0.173	0.316	7.14	19.7	9.87e-05	1.94	RV	CELLTYPE	control_TTN	6	15	Mural
SRGAP1	0.785	0.0209	0.104	0.227	6.49	16.8	0.000267	1.68	RV	CELLTYPE	control_TTN	6	15	Mural
TFDP2	0.759	0.0377	0.133	0.294	6.89	14.1	0.000694	1.42	RV	CELLTYPE	control_TTN	6	15	Mural
EFHD1	0.755	0.0237	0.265	0.511	7.8	16.1	0.000331	1.63	RV	CELLTYPE	control_TTN	6	15	Mural
SLC44A1	0.755	0.0287	0.0722	0.158	6.05	15.3	0.000446	1.54	RV	CELLTYPE	control_TTN	6	15	Mural
PLOD1	0.728	0.0318	0.125	0.267	6.8	14.9	0.000523	1.5	RV	CELLTYPE	control_TTN	6	15	Mural
SIL1	0.727	0.00941	0.176	0.382	7.28	20.9	6.83e-05	2.03	RV	CELLTYPE	control_TTN	6	15	Mural
ELOVL5	0.715	0.0343	0.206	0.378	7.36	14.5	0.000598	1.46	RV	CELLTYPE	control_TTN	6	15	Mural
IP6K2	0.697	0.0361	0.0842	0.172	6.26	14.3	0.000646	1.44	RV	CELLTYPE	control_TTN	6	15	Mural
AUH	0.682	0.0458	0.113	0.22	6.58	13.4	0.000891	1.34	RV	CELLTYPE	control_TTN	6	15	Mural
TMEM50B	0.673	0.0301	0.0959	0.185	6.38	15.1	0.000471	1.52	RV	CELLTYPE	control_TTN	6	15	Mural
NFIA	0.668	0.0287	0.764	1.51	9.3	15.3	0.000447	1.54	RV	CELLTYPE	control_TTN	6	15	Mural
WASF2	0.654	0.0154	0.208	0.396	7.45	18.2	0.000164	1.81	RV	CELLTYPE	control_TTN	6	15	Mural
ERC1	0.629	0.0468	0.55	1.14	8.87	13.3	0.000933	1.33	RV	CELLTYPE	control_TTN	6	15	Mural
