# Supplementary material for: Pathogenic variants damage cell composition and single cell transcription in cardiomyopathies
Source: Science. Author manuscript; Available in PMC 2022 Oct 3. (PMC9528698; doi:10.1126/science.abo1984)
Supplement: Supp table 26 [file NIHMS1835045-supplement-Supp_table_26.xlsx]

## Sheet: Index
Column name	Description
Gene	Gene symbol, Ensembl 84
logFC	log2-fold change
FDR	False discovery rate; FDR is the PValue after (by default) Benjamini-Hochberg correction.
mean_exp_control	Mean expression values across controls
mean_exp_genotype	Mean expression values across disease samples
logCPM	logCPM is the average expression of all pseudobulked samples for that particular gene across all samples on the log2-scale expressed in counts per million (cpm, as calculated by edgeR after normalization).
F	Output of quasi-likelihood F-test
PValue	PValue is the nominal p-value derived from F
FDR_plot	-log10(False discovery rate)
Region	Studied region (LV or RV)
annotation_level	Cell-type or cell-state
cell_state/state	Specification which cell-type or state was analysed
comparison	Specification control_GENOTYPE
Observations_genotype	Numbers of Patients included in edgeR (patients with low number of nuclei have been excluded)
Observations_reference	Numbers of Patients included in edgeR (patients with low number of nuclei have been excluded)

## Sheet: control_LMNA
Gene	logFC	FDR	mean_exp_control	mean_exp_genotype	logCPM	F	PValue	FDR_plot	Region	annotation_level	comparison	Observations_genotype	Observations_reference	cell_state
CCL2	4.08	1.53e-07	0.128	0.00644	6.13	97.8	1.89e-11	6.81	RV	CELLTYPE	control_LMNA	7	15	Mural
GRXCR2	3.6	0.00741	0.0214	0.00229	3.62	18.9	0.000124	2.13	RV	CELLTYPE	control_LMNA	7	15	Mural
G0S2	3.21	8.49e-05	0.0327	0.00368	4.19	41.4	2.59e-07	4.07	RV	CELLTYPE	control_LMNA	7	15	Mural
STX16	2.99	0.0034	0.014	0.0041	3.59	22.5	3.83e-05	2.47	RV	CELLTYPE	control_LMNA	7	15	Mural
BICDL1	2.93	0.00571	0.0191	0.00291	3.42	20.1	8.29e-05	2.24	RV	CELLTYPE	control_LMNA	7	15	Mural
AC105402.3	2.86	0.00402	0.0264	0.00629	4.21	21.7	4.91e-05	2.4	RV	CELLTYPE	control_LMNA	7	15	Mural
GABBR2	2.68	7.82e-06	0.0883	0.0164	5.45	62.5	3.74e-09	5.11	RV	CELLTYPE	control_LMNA	7	15	Mural
ST3GAL5	2.68	6.03e-05	0.102	0.0199	5.75	43.9	1.47e-07	4.22	RV	CELLTYPE	control_LMNA	7	15	Mural
AC026369.2	2.66	0.00349	0.0126	0.00148	2.82	22.3	4.1e-05	2.46	RV	CELLTYPE	control_LMNA	7	15	Mural
ANKRD2	2.48	0.0218	0.0201	0.0063	4.05	14.1	0.000658	1.66	RV	CELLTYPE	control_LMNA	7	15	Mural
AC004257.1	2.46	0.000182	0.0339	0.00803	4.22	36.5	8.08e-07	3.74	RV	CELLTYPE	control_LMNA	7	15	Mural
LRP4	2.45	0.00324	0.54	0.179	8.46	22.8	3.54e-05	2.49	RV	CELLTYPE	control_LMNA	7	15	Mural
FGF10	2.41	0.0233	0.016	0.00431	3.34	13.8	0.000735	1.63	RV	CELLTYPE	control_LMNA	7	15	Mural
MYH6	2.3	0.00213	0.0348	0.00875	4.27	24.7	1.95e-05	2.67	RV	CELLTYPE	control_LMNA	7	15	Mural
AC008914.1	2.28	0.00251	0.0134	0.00503	3.41	24.1	2.36e-05	2.6	RV	CELLTYPE	control_LMNA	7	15	Mural
ADCYAP1R1	2.27	0.0114	0.0328	0.00757	4.18	16.8	0.000247	1.94	RV	CELLTYPE	control_LMNA	7	15	Mural
PLA2G2A	2.2	0.00835	0.079	0.0125	5.24	18.2	0.000156	2.08	RV	CELLTYPE	control_LMNA	7	15	Mural
FAM43A	2.19	0.00761	0.0585	0.0148	5.16	18.7	0.00013	2.12	RV	CELLTYPE	control_LMNA	7	15	Mural
CFD	2.13	0.00811	0.243	0.0534	7.16	18.4	0.000144	2.09	RV	CELLTYPE	control_LMNA	7	15	Mural
TGFBI	2.07	0.00606	0.128	0.0271	5.83	19.8	9.04e-05	2.22	RV	CELLTYPE	control_LMNA	7	15	Mural
ADAMTS6	2.06	0.00324	0.144	0.0423	6.07	22.8	3.53e-05	2.49	RV	CELLTYPE	control_LMNA	7	15	Mural
LINC00842	2.06	0.00208	0.0807	0.0296	5.64	24.9	1.83e-05	2.68	RV	CELLTYPE	control_LMNA	7	15	Mural
MEST	2.06	0.00216	0.0555	0.019	5.09	24.6	2e-05	2.66	RV	CELLTYPE	control_LMNA	7	15	Mural
AC007406.3	2.05	0.00176	0.0212	0.00739	3.76	25.8	1.44e-05	2.75	RV	CELLTYPE	control_LMNA	7	15	Mural
BCL3	1.98	0.00923	0.0266	0.00638	3.78	17.8	0.000179	2.03	RV	CELLTYPE	control_LMNA	7	15	Mural
ADH1B	1.93	0.0127	0.0973	0.039	5.98	16.3	0.000294	1.9	RV	CELLTYPE	control_LMNA	7	15	Mural
SNCG	1.93	0.000166	0.119	0.0353	6.18	37.1	7.08e-07	3.78	RV	CELLTYPE	control_LMNA	7	15	Mural
ADAMTS9	1.91	0.000695	1.57	0.536	9.79	30.2	4.12e-06	3.16	RV	CELLTYPE	control_LMNA	7	15	Mural
TNFAIP6	1.82	0.018	0.0129	0.00356	2.94	14.9	0.000491	1.74	RV	CELLTYPE	control_LMNA	7	15	Mural
NPY1R	1.79	0.00258	0.0454	0.0193	4.76	23.9	2.47e-05	2.59	RV	CELLTYPE	control_LMNA	7	15	Mural
TNFRSF12A	1.73	0.0122	0.0179	0.0057	3.45	16.5	0.000274	1.91	RV	CELLTYPE	control_LMNA	7	15	Mural
AC245041.2	1.72	0.00627	0.0291	0.0132	4.28	19.6	9.72e-05	2.2	RV	CELLTYPE	control_LMNA	7	15	Mural
MPZ	1.71	0.0498	0.0146	0.00415	3.01	10.8	0.00236	1.3	RV	CELLTYPE	control_LMNA	7	15	Mural
MCM10	1.69	0.0391	0.0156	0.00644	3.37	11.8	0.00162	1.41	RV	CELLTYPE	control_LMNA	7	15	Mural
IL34	1.65	0.0195	0.117	0.0434	5.82	14.6	0.000561	1.71	RV	CELLTYPE	control_LMNA	7	15	Mural
NAV1	1.64	0.000237	0.206	0.0806	6.83	35.3	1.09e-06	3.63	RV	CELLTYPE	control_LMNA	7	15	Mural
SPHKAP	1.64	0.0491	0.0262	0.00915	4.04	10.9	0.0023	1.31	RV	CELLTYPE	control_LMNA	7	15	Mural
FBXO40	1.63	0.042	0.0153	0.00668	3.46	11.5	0.0018	1.38	RV	CELLTYPE	control_LMNA	7	15	Mural
MSC	1.63	0.00469	0.0251	0.00666	3.66	20.9	6.3e-05	2.33	RV	CELLTYPE	control_LMNA	7	15	Mural
TRDN-AS1	1.63	0.0352	0.0754	0.0345	5.63	12.2	0.00138	1.45	RV	CELLTYPE	control_LMNA	7	15	Mural
SSTR2	1.62	0.00183	0.06	0.0216	5.06	25.4	1.58e-05	2.74	RV	CELLTYPE	control_LMNA	7	15	Mural
GRIN3A	1.61	0.000248	0.121	0.0596	6.17	34.9	1.21e-06	3.61	RV	CELLTYPE	control_LMNA	7	15	Mural
ADAMTS9-AS1	1.59	0.0297	0.249	0.113	7.35	12.8	0.00108	1.53	RV	CELLTYPE	control_LMNA	7	15	Mural
ART3	1.58	0.0408	0.0136	0.00582	3.33	11.6	0.00171	1.39	RV	CELLTYPE	control_LMNA	7	15	Mural
NGF	1.58	0.00164	1.12	0.515	9.47	26.1	1.3e-05	2.78	RV	CELLTYPE	control_LMNA	7	15	Mural
SNHG19	1.58	0.018	0.0337	0.0129	4.4	15	0.000482	1.74	RV	CELLTYPE	control_LMNA	7	15	Mural
ADA	1.56	0.000199	0.0656	0.026	5.16	36.1	9.02e-07	3.7	RV	CELLTYPE	control_LMNA	7	15	Mural
RARA-AS1	1.56	0.0134	0.023	0.00887	3.86	16.2	0.000312	1.87	RV	CELLTYPE	control_LMNA	7	15	Mural
SLC1A2	1.56	0.0411	0.0346	0.0116	4.12	11.6	0.00173	1.39	RV	CELLTYPE	control_LMNA	7	15	Mural
EPS8L1	1.55	0.018	0.0136	0.00534	3.19	14.9	0.000489	1.74	RV	CELLTYPE	control_LMNA	7	15	Mural
FGF12	1.55	0.042	0.274	0.121	7.37	11.5	0.00178	1.38	RV	CELLTYPE	control_LMNA	7	15	Mural
HIC1	1.55	0.0032	0.0858	0.0348	5.61	22.9	3.43e-05	2.5	RV	CELLTYPE	control_LMNA	7	15	Mural
IPO9-AS1	1.54	0.000353	0.136	0.0614	6.41	33.4	1.79e-06	3.45	RV	CELLTYPE	control_LMNA	7	15	Mural
NKAPL	1.54	0.0146	0.0145	0.00809	3.52	15.8	0.000357	1.84	RV	CELLTYPE	control_LMNA	7	15	Mural
ENTPD2	1.53	0.0224	0.0173	0.00533	3.48	14	0.000694	1.65	RV	CELLTYPE	control_LMNA	7	15	Mural
MYH15	1.53	0.0281	0.03	0.0153	4.31	13	0.000991	1.55	RV	CELLTYPE	control_LMNA	7	15	Mural
AL627171.2	1.52	0.0181	0.0169	0.00752	3.44	14.9	0.000494	1.74	RV	CELLTYPE	control_LMNA	7	15	Mural
NQO1	1.52	0.037	0.0135	0.00535	3.11	12	0.00149	1.43	RV	CELLTYPE	control_LMNA	7	15	Mural
TECRL	1.51	0.0384	0.0715	0.0313	5.44	11.8	0.00159	1.42	RV	CELLTYPE	control_LMNA	7	15	Mural
AC022034.2	1.49	0.0294	0.0149	0.00741	3.41	12.9	0.00106	1.53	RV	CELLTYPE	control_LMNA	7	15	Mural
AQP7	1.49	0.0203	0.0325	0.0136	4.37	14.4	0.000597	1.69	RV	CELLTYPE	control_LMNA	7	15	Mural
EPHB6	1.47	0.0159	0.0205	0.0103	3.85	15.5	0.0004	1.8	RV	CELLTYPE	control_LMNA	7	15	Mural
STARD8	1.47	0.0205	0.0549	0.026	4.92	14.3	0.000607	1.69	RV	CELLTYPE	control_LMNA	7	15	Mural
ENPP1	1.46	0.00393	0.275	0.12	7.1	21.8	4.69e-05	2.41	RV	CELLTYPE	control_LMNA	7	15	Mural
IER5L	1.45	0.00177	0.0683	0.0359	5.33	25.7	1.48e-05	2.75	RV	CELLTYPE	control_LMNA	7	15	Mural
MT-ND3	1.45	0.0497	0.197	0.11	7.05	10.8	0.00235	1.3	RV	CELLTYPE	control_LMNA	7	15	Mural
AL512638.2	1.44	0.00924	0.254	0.124	7.27	17.7	0.000181	2.03	RV	CELLTYPE	control_LMNA	7	15	Mural
CD44	1.44	0.00414	0.256	0.117	7.18	21.5	5.2e-05	2.38	RV	CELLTYPE	control_LMNA	7	15	Mural
FSD2	1.42	0.0218	0.0412	0.0202	4.69	14.1	0.000658	1.66	RV	CELLTYPE	control_LMNA	7	15	Mural
LGALS2	1.39	0.00816	0.0182	0.0104	3.72	18.4	0.000145	2.09	RV	CELLTYPE	control_LMNA	7	15	Mural
SLC6A9	1.39	0.0464	0.0211	0.00952	3.69	11.1	0.00213	1.33	RV	CELLTYPE	control_LMNA	7	15	Mural
AL603832.1	1.38	0.00978	0.0189	0.00957	3.65	17.5	0.000197	2.01	RV	CELLTYPE	control_LMNA	7	15	Mural
PTGIR	1.37	0.0235	0.0405	0.0169	4.4	13.8	0.000745	1.63	RV	CELLTYPE	control_LMNA	7	15	Mural
SLC7A5	1.37	0.0181	0.0215	0.0109	3.83	14.9	0.000495	1.74	RV	CELLTYPE	control_LMNA	7	15	Mural
KANK3	1.35	0.0458	0.0872	0.0471	5.88	11.1	0.00208	1.34	RV	CELLTYPE	control_LMNA	7	15	Mural
PNRC1	1.35	0.00209	0.155	0.0838	6.63	24.8	1.9e-05	2.68	RV	CELLTYPE	control_LMNA	7	15	Mural
S100A4	1.35	0.0441	0.0324	0.00821	4.01	11.3	0.00194	1.36	RV	CELLTYPE	control_LMNA	7	15	Mural
ST8SIA1	1.35	0.0356	0.0201	0.00928	3.63	12.1	0.00142	1.45	RV	CELLTYPE	control_LMNA	7	15	Mural
HGF	1.34	0.00978	0.152	0.061	6.22	17.5	0.000196	2.01	RV	CELLTYPE	control_LMNA	7	15	Mural
PPP1R18	1.34	0.0266	0.0204	0.00984	3.63	13.3	0.000889	1.58	RV	CELLTYPE	control_LMNA	7	15	Mural
SATL1	1.32	0.0323	0.0131	0.00691	3.28	12.5	0.00123	1.49	RV	CELLTYPE	control_LMNA	7	15	Mural
DRC3	1.31	0.0384	0.0143	0.00901	3.47	11.8	0.00158	1.42	RV	CELLTYPE	control_LMNA	7	15	Mural
HMBS	1.31	0.0324	0.0161	0.00708	3.45	12.4	0.00124	1.49	RV	CELLTYPE	control_LMNA	7	15	Mural
NID2	1.31	0.00176	0.107	0.0551	5.94	25.7	1.46e-05	2.75	RV	CELLTYPE	control_LMNA	7	15	Mural
CAVIN2	1.3	0.0241	0.0561	0.0237	5.05	13.7	0.000776	1.62	RV	CELLTYPE	control_LMNA	7	15	Mural
SYPL2	1.3	0.00897	0.0638	0.037	5.28	17.9	0.000171	2.05	RV	CELLTYPE	control_LMNA	7	15	Mural
TM4SF1	1.3	0.0277	0.0255	0.00888	3.9	13.1	0.000968	1.56	RV	CELLTYPE	control_LMNA	7	15	Mural
AC027698.1	1.29	8.49e-05	0.0772	0.0392	5.48	41.4	2.57e-07	4.07	RV	CELLTYPE	control_LMNA	7	15	Mural
C3	1.29	0.0356	0.0225	0.00842	3.63	12.1	0.00141	1.45	RV	CELLTYPE	control_LMNA	7	15	Mural
MPPED2	1.29	0.00349	0.263	0.148	7.26	22.3	4.06e-05	2.46	RV	CELLTYPE	control_LMNA	7	15	Mural
SREBF1	1.29	0.00135	0.0852	0.0438	5.59	27	9.98e-06	2.87	RV	CELLTYPE	control_LMNA	7	15	Mural
ZNF521	1.29	6.3e-05	0.306	0.167	7.4	43.1	1.76e-07	4.2	RV	CELLTYPE	control_LMNA	7	15	Mural
BMX	1.28	0.0369	0.123	0.0791	6.41	12	0.00148	1.43	RV	CELLTYPE	control_LMNA	7	15	Mural
STAC	1.28	0.00348	0.151	0.0766	6.36	22.4	3.97e-05	2.46	RV	CELLTYPE	control_LMNA	7	15	Mural
IGFBP5	1.27	0.0383	0.583	0.328	8.58	11.9	0.00156	1.42	RV	CELLTYPE	control_LMNA	7	15	Mural
CMTM8	1.26	0.0418	0.077	0.0363	5.38	11.6	0.00177	1.38	RV	CELLTYPE	control_LMNA	7	15	Mural
MIR133A1HG	1.25	0.0186	0.0176	0.0107	3.67	14.8	0.000518	1.73	RV	CELLTYPE	control_LMNA	7	15	Mural
SPRY1	1.25	0.00125	0.214	0.127	7.03	27.4	9.02e-06	2.9	RV	CELLTYPE	control_LMNA	7	15	Mural
STXBP6	1.25	0.0322	0.0515	0.0241	4.78	12.5	0.00121	1.49	RV	CELLTYPE	control_LMNA	7	15	Mural
AC142472.1	1.24	0.048	0.0201	0.0119	3.75	11	0.00224	1.32	RV	CELLTYPE	control_LMNA	7	15	Mural
PTP4A3	1.24	6.43e-05	0.171	0.083	6.68	42.9	1.85e-07	4.19	RV	CELLTYPE	control_LMNA	7	15	Mural
COL1A1	1.23	0.0168	0.187	0.0889	6.67	15.3	0.000434	1.77	RV	CELLTYPE	control_LMNA	7	15	Mural
MID1IP1	1.23	0.0219	0.0244	0.0103	3.86	14.1	0.000666	1.66	RV	CELLTYPE	control_LMNA	7	15	Mural
CCDC129	1.22	0.0233	0.143	0.0906	6.56	13.8	0.000734	1.63	RV	CELLTYPE	control_LMNA	7	15	Mural
KCNJ8	1.21	0.00464	0.383	0.19	7.86	21	6.14e-05	2.33	RV	CELLTYPE	control_LMNA	7	15	Mural
AHR	1.19	0.0418	0.0241	0.0111	3.76	11.5	0.00177	1.38	RV	CELLTYPE	control_LMNA	7	15	Mural
C1R	1.19	0.048	0.16	0.0551	6.49	11	0.00224	1.32	RV	CELLTYPE	control_LMNA	7	15	Mural
DDIT3	1.19	0.0041	0.0479	0.0276	4.99	21.6	5.04e-05	2.39	RV	CELLTYPE	control_LMNA	7	15	Mural
ISYNA1	1.18	0.000958	0.278	0.151	7.43	28.8	6.01e-06	3.02	RV	CELLTYPE	control_LMNA	7	15	Mural
PLAC9	1.18	0.00761	0.168	0.0931	6.75	18.7	0.000129	2.12	RV	CELLTYPE	control_LMNA	7	15	Mural
PLEKHG3	1.18	0.000403	0.108	0.0672	6.08	32.7	2.11e-06	3.4	RV	CELLTYPE	control_LMNA	7	15	Mural
AL138828.1	1.17	0.0145	1.11	0.635	9.55	15.8	0.000351	1.84	RV	CELLTYPE	control_LMNA	7	15	Mural
PIP4K2C	1.17	0.0128	0.0406	0.0246	4.8	16.3	0.000297	1.89	RV	CELLTYPE	control_LMNA	7	15	Mural
REM1	1.17	0.00571	0.0815	0.0488	5.64	20.1	8.32e-05	2.24	RV	CELLTYPE	control_LMNA	7	15	Mural
TEX14	1.17	0.0221	0.0448	0.0272	4.9	14	0.000677	1.66	RV	CELLTYPE	control_LMNA	7	15	Mural
ZNF22	1.15	0.032	0.0472	0.0269	4.89	12.5	0.0012	1.5	RV	CELLTYPE	control_LMNA	7	15	Mural
AC090617.4	1.14	0.0266	0.0422	0.0254	4.73	13.3	0.000892	1.58	RV	CELLTYPE	control_LMNA	7	15	Mural
ARF5	1.14	0.0433	0.0298	0.0148	4.24	11.4	0.00189	1.36	RV	CELLTYPE	control_LMNA	7	15	Mural
GATM	1.14	0.00251	0.0452	0.0249	4.74	24.1	2.36e-05	2.6	RV	CELLTYPE	control_LMNA	7	15	Mural
SH2D3C	1.14	0.00978	0.238	0.128	7.05	17.5	0.000195	2.01	RV	CELLTYPE	control_LMNA	7	15	Mural
MT-ATP6	1.13	0.0457	0.215	0.147	7.19	11.2	0.00207	1.34	RV	CELLTYPE	control_LMNA	7	15	Mural
SRPX2	1.13	0.00973	0.0589	0.031	5.12	17.6	0.000192	2.01	RV	CELLTYPE	control_LMNA	7	15	Mural
ITPKB	1.12	0.00554	0.112	0.0617	5.99	20.3	7.73e-05	2.26	RV	CELLTYPE	control_LMNA	7	15	Mural
LDHA	1.12	0.022	0.0901	0.0389	5.7	14.1	0.000668	1.66	RV	CELLTYPE	control_LMNA	7	15	Mural
NORAD	1.11	0.000521	0.0701	0.0422	5.44	31.5	2.95e-06	3.28	RV	CELLTYPE	control_LMNA	7	15	Mural
PLCXD3	1.1	0.0275	0.08	0.0547	5.75	13.1	0.000948	1.56	RV	CELLTYPE	control_LMNA	7	15	Mural
MAPT	1.09	0.0248	0.0399	0.0221	4.57	13.6	0.00081	1.61	RV	CELLTYPE	control_LMNA	7	15	Mural
OSMR	1.07	0.0234	0.344	0.196	7.54	13.8	0.000742	1.63	RV	CELLTYPE	control_LMNA	7	15	Mural
EFCAB5	1.06	0.00627	0.0451	0.03	4.86	19.6	9.74e-05	2.2	RV	CELLTYPE	control_LMNA	7	15	Mural
OLFM2	1.06	0.0161	0.0648	0.0386	5.25	15.4	0.000408	1.79	RV	CELLTYPE	control_LMNA	7	15	Mural
TTC7A	1.06	0.00985	0.0952	0.054	5.72	17.5	0.000199	2.01	RV	CELLTYPE	control_LMNA	7	15	Mural
AC100793.2	1.05	0.00519	0.235	0.178	7.21	20.6	7.06e-05	2.28	RV	CELLTYPE	control_LMNA	7	15	Mural
GPER1	1.04	0.0189	0.0377	0.0213	4.55	14.7	0.000535	1.72	RV	CELLTYPE	control_LMNA	7	15	Mural
PCOLCE	1.04	0.0323	0.0913	0.0439	5.7	12.5	0.00123	1.49	RV	CELLTYPE	control_LMNA	7	15	Mural
NUAK1	1.03	0.00833	0.133	0.0805	6.26	18.2	0.000153	2.08	RV	CELLTYPE	control_LMNA	7	15	Mural
TMEM214	1.03	0.0119	0.0341	0.0217	4.47	16.7	0.000259	1.93	RV	CELLTYPE	control_LMNA	7	15	Mural
BAHCC1	1.02	0.0286	0.0462	0.0267	4.74	13	0.00102	1.54	RV	CELLTYPE	control_LMNA	7	15	Mural
EPHA2	1.02	0.00458	0.0578	0.039	5.24	21.1	6.03e-05	2.34	RV	CELLTYPE	control_LMNA	7	15	Mural
KCNQ1	1	0.0154	0.042	0.0283	4.81	15.6	0.000386	1.81	RV	CELLTYPE	control_LMNA	7	15	Mural
AC073332.1	0.995	0.0462	0.0257	0.0164	4.03	11.1	0.00211	1.34	RV	CELLTYPE	control_LMNA	7	15	Mural
CDON	0.992	0.0135	0.121	0.0842	6.25	16.1	0.000317	1.87	RV	CELLTYPE	control_LMNA	7	15	Mural
SNHG25	0.99	0.0371	0.091	0.0584	5.86	12	0.00149	1.43	RV	CELLTYPE	control_LMNA	7	15	Mural
PDE1A	0.989	0.0142	0.939	0.565	8.98	15.9	0.00034	1.85	RV	CELLTYPE	control_LMNA	7	15	Mural
CNTN5	0.983	0.0347	0.0408	0.0284	4.78	12.2	0.00135	1.46	RV	CELLTYPE	control_LMNA	7	15	Mural
DDX39A	0.976	0.0249	0.0389	0.0241	4.7	13.5	0.000818	1.6	RV	CELLTYPE	control_LMNA	7	15	Mural
ALKBH2	0.971	0.042	0.0318	0.0221	4.42	11.5	0.00181	1.38	RV	CELLTYPE	control_LMNA	7	15	Mural
RHOJ	0.955	0.0194	0.272	0.184	7.29	14.6	0.000553	1.71	RV	CELLTYPE	control_LMNA	7	15	Mural
FAM110B	0.951	0.00673	0.321	0.193	7.44	19.3	0.000107	2.17	RV	CELLTYPE	control_LMNA	7	15	Mural
FLOT1	0.948	0.00573	0.108	0.0669	5.97	20	8.39e-05	2.24	RV	CELLTYPE	control_LMNA	7	15	Mural
TBX3	0.948	0.0477	0.0707	0.0532	5.51	11	0.00222	1.32	RV	CELLTYPE	control_LMNA	7	15	Mural
CSF1R	0.947	0.0297	0.0594	0.0413	5.22	12.8	0.00108	1.53	RV	CELLTYPE	control_LMNA	7	15	Mural
PACSIN3	0.945	0.0285	0.0476	0.0253	4.86	13	0.00101	1.55	RV	CELLTYPE	control_LMNA	7	15	Mural
LINC00909	0.943	0.0276	0.044	0.0341	4.91	13.1	0.000954	1.56	RV	CELLTYPE	control_LMNA	7	15	Mural
COL27A1	0.942	0.0127	0.385	0.27	7.81	16.3	0.000294	1.9	RV	CELLTYPE	control_LMNA	7	15	Mural
BMP5	0.941	0.0127	0.756	0.53	8.82	16.3	0.000293	1.9	RV	CELLTYPE	control_LMNA	7	15	Mural
HNRNPAB	0.939	0.0171	0.0424	0.0296	4.74	15.2	0.000446	1.77	RV	CELLTYPE	control_LMNA	7	15	Mural
IMP4	0.939	0.027	0.03	0.0176	4.27	13.2	0.000923	1.57	RV	CELLTYPE	control_LMNA	7	15	Mural
MOV10	0.938	0.00922	0.0585	0.0368	5.16	17.8	0.000178	2.04	RV	CELLTYPE	control_LMNA	7	15	Mural
AC096564.1	0.934	0.0171	0.0316	0.0251	4.54	15.2	0.000448	1.77	RV	CELLTYPE	control_LMNA	7	15	Mural
SGMS2	0.929	0.0142	0.0332	0.0233	4.45	15.9	0.00034	1.85	RV	CELLTYPE	control_LMNA	7	15	Mural
MAP3K8	0.928	0.0218	0.113	0.073	6.08	14.1	0.000658	1.66	RV	CELLTYPE	control_LMNA	7	15	Mural
CSKMT	0.926	0.0498	0.0208	0.0157	3.93	10.8	0.00236	1.3	RV	CELLTYPE	control_LMNA	7	15	Mural
ORAI2	0.92	0.0451	0.0245	0.0162	3.96	11.2	0.00203	1.35	RV	CELLTYPE	control_LMNA	7	15	Mural
PDGFRB	0.92	0.00176	2.67	1.96	10.7	25.7	1.46e-05	2.75	RV	CELLTYPE	control_LMNA	7	15	Mural
RELB	0.904	0.042	0.0602	0.0407	5.14	11.5	0.00182	1.38	RV	CELLTYPE	control_LMNA	7	15	Mural
MCRS1	0.9	0.0275	0.0315	0.022	4.46	13.1	0.000951	1.56	RV	CELLTYPE	control_LMNA	7	15	Mural
PDE7B	0.886	0.00349	1.1	0.714	9.35	22.3	4.08e-05	2.46	RV	CELLTYPE	control_LMNA	7	15	Mural
AC016722.2	0.875	0.0428	0.0352	0.0277	4.68	11.4	0.00186	1.37	RV	CELLTYPE	control_LMNA	7	15	Mural
PTGES2	0.871	0.018	0.0545	0.038	5.18	14.9	0.000488	1.74	RV	CELLTYPE	control_LMNA	7	15	Mural
MCC	0.867	0.00835	0.329	0.221	7.58	18.2	0.000157	2.08	RV	CELLTYPE	control_LMNA	7	15	Mural
MRPL32	0.865	0.0289	0.0717	0.0398	5.34	12.9	0.00103	1.54	RV	CELLTYPE	control_LMNA	7	15	Mural
ANGPT2	0.863	0.0101	0.275	0.178	7.35	17.4	0.000206	2	RV	CELLTYPE	control_LMNA	7	15	Mural
RPS29	0.855	0.0314	0.0472	0.0304	4.96	12.6	0.00116	1.5	RV	CELLTYPE	control_LMNA	7	15	Mural
COL3A1	0.845	0.0228	0.414	0.237	7.78	13.9	0.000712	1.64	RV	CELLTYPE	control_LMNA	7	15	Mural
TMEM87B	0.844	0.0106	0.129	0.0945	6.31	17.2	0.000219	1.97	RV	CELLTYPE	control_LMNA	7	15	Mural
GGT5	0.829	0.0298	0.299	0.205	7.61	12.8	0.00109	1.53	RV	CELLTYPE	control_LMNA	7	15	Mural
NUDT12	0.829	0.045	0.0267	0.0233	4.35	11.2	0.00202	1.35	RV	CELLTYPE	control_LMNA	7	15	Mural
MGLL	0.821	0.0189	0.336	0.232	7.69	14.7	0.000535	1.72	RV	CELLTYPE	control_LMNA	7	15	Mural
NOTCH3	0.815	0.0208	0.67	0.453	8.59	14.3	0.000618	1.68	RV	CELLTYPE	control_LMNA	7	15	Mural
GSTK1	0.814	0.0189	0.142	0.105	6.57	14.7	0.000534	1.72	RV	CELLTYPE	control_LMNA	7	15	Mural
PTMA	0.803	0.0344	0.256	0.117	7.24	12.3	0.00133	1.46	RV	CELLTYPE	control_LMNA	7	15	Mural
MEF2C	0.8	0.00811	1.59	1.07	9.92	18.4	0.000143	2.09	RV	CELLTYPE	control_LMNA	7	15	Mural
DTX3	0.791	0.0191	0.212	0.151	7.11	14.6	0.000544	1.72	RV	CELLTYPE	control_LMNA	7	15	Mural
CTSC	0.789	0.0445	0.096	0.063	5.85	11.3	0.00198	1.35	RV	CELLTYPE	control_LMNA	7	15	Mural
SON	0.78	0.0112	0.955	0.822	9.31	16.9	0.000242	1.95	RV	CELLTYPE	control_LMNA	7	15	Mural
KIFC3	0.77	0.0496	0.0662	0.044	5.27	10.9	0.00233	1.3	RV	CELLTYPE	control_LMNA	7	15	Mural
RAB3D	0.749	0.0422	0.0288	0.0239	4.31	11.5	0.00183	1.37	RV	CELLTYPE	control_LMNA	7	15	Mural
IMPA2	0.738	0.0182	0.303	0.248	7.56	14.9	0.000501	1.74	RV	CELLTYPE	control_LMNA	7	15	Mural
EDNRA	0.731	0.0126	0.594	0.412	8.42	16.4	0.000288	1.9	RV	CELLTYPE	control_LMNA	7	15	Mural
AC023389.1	0.73	0.0445	0.0694	0.0612	5.55	11.3	0.00198	1.35	RV	CELLTYPE	control_LMNA	7	15	Mural
SEC24D	0.725	0.0469	0.285	0.203	7.39	11.1	0.00215	1.33	RV	CELLTYPE	control_LMNA	7	15	Mural
MRPS11	0.72	0.011	0.0528	0.0478	5.25	17.1	0.000229	1.96	RV	CELLTYPE	control_LMNA	7	15	Mural
CAPN1	0.712	0.0355	0.0602	0.0486	5.36	12.1	0.0014	1.45	RV	CELLTYPE	control_LMNA	7	15	Mural
PNKP	0.712	0.00722	0.0874	0.0769	5.89	19	0.000118	2.14	RV	CELLTYPE	control_LMNA	7	15	Mural
AC098617.1	0.706	0.0297	0.121	0.0921	6.27	12.8	0.00108	1.53	RV	CELLTYPE	control_LMNA	7	15	Mural
COL1A2	0.7	0.0168	0.543	0.428	8.4	15.3	0.000431	1.78	RV	CELLTYPE	control_LMNA	7	15	Mural
KAZN	0.7	0.0367	0.106	0.0801	6.11	12	0.00147	1.44	RV	CELLTYPE	control_LMNA	7	15	Mural
LINC00882	0.698	0.0403	0.263	0.21	7.36	11.7	0.00168	1.39	RV	CELLTYPE	control_LMNA	7	15	Mural
SCO1	0.691	0.0463	0.0464	0.0396	4.98	11.1	0.00212	1.33	RV	CELLTYPE	control_LMNA	7	15	Mural
DBNL	0.688	0.0273	0.049	0.0391	5.05	13.2	0.000935	1.56	RV	CELLTYPE	control_LMNA	7	15	Mural
NR2F2	0.686	0.0169	0.692	0.605	8.79	15.2	0.000437	1.77	RV	CELLTYPE	control_LMNA	7	15	Mural
GUCY1A1	0.68	0.0374	1.08	0.89	9.38	12	0.00151	1.43	RV	CELLTYPE	control_LMNA	7	15	Mural
COL6A2	0.679	0.018	0.747	0.577	8.94	14.9	0.000486	1.74	RV	CELLTYPE	control_LMNA	7	15	Mural
DUS2	0.656	0.0484	0.0458	0.0407	5	10.9	0.00227	1.31	RV	CELLTYPE	control_LMNA	7	15	Mural
MTCH1	0.652	0.0219	0.128	0.0946	6.38	14.1	0.000664	1.66	RV	CELLTYPE	control_LMNA	7	15	Mural
CIAO1	0.634	0.0437	0.0882	0.0854	5.97	11.3	0.00192	1.36	RV	CELLTYPE	control_LMNA	7	15	Mural
EDA	0.626	0.0302	0.474	0.415	8.18	12.7	0.00111	1.52	RV	CELLTYPE	control_LMNA	7	15	Mural
ARHGAP29	0.546	0.05	0.675	0.556	8.75	10.8	0.00237	1.3	RV	CELLTYPE	control_LMNA	7	15	Mural

## Sheet: control_PKP2
Gene	logFC	FDR	mean_exp_control	mean_exp_genotype	logCPM	F	PValue	FDR_plot	Region	annotation_level	comparison	Observations_genotype	Observations_reference	cell_state
CLVS2	4.84	0.0118	0.0127	0.000472	3.17	18.2	0.000176	1.93	RV	CELLTYPE	control_PKP2	5	15	Mural
STX16	4.73	0.000926	0.014	0.00206	3.61	33.4	2.43e-06	3.03	RV	CELLTYPE	control_PKP2	5	15	Mural
G0S2	4.19	0.000633	0.0327	0.00126	4.25	38.6	7.18e-07	3.2	RV	CELLTYPE	control_PKP2	5	15	Mural
GRXCR2	3.45	0.0378	0.0214	0.00247	3.7	12.2	0.0015	1.42	RV	CELLTYPE	control_PKP2	5	15	Mural
ADCYAP1R1	3.26	0.00244	0.0328	0.0039	4.19	26.7	1.39e-05	2.61	RV	CELLTYPE	control_PKP2	5	15	Mural
MYH6	3.2	0.00344	0.0348	0.00302	4.29	25	2.21e-05	2.46	RV	CELLTYPE	control_PKP2	5	15	Mural
AC004257.1	3.14	0.000479	0.0339	0.00407	4.25	41.3	3.94e-07	3.32	RV	CELLTYPE	control_PKP2	5	15	Mural
LINC00881	3.07	0.0172	0.0156	0.000605	3.17	16.1	0.000363	1.76	RV	CELLTYPE	control_PKP2	5	15	Mural
AC007406.3	2.86	0.00116	0.0212	0.00466	3.78	31.2	4.22e-06	2.94	RV	CELLTYPE	control_PKP2	5	15	Mural
LRP4	2.8	0.00338	0.54	0.122	8.54	25.2	2.08e-05	2.47	RV	CELLTYPE	control_PKP2	5	15	Mural
LINC00842	2.71	0.00205	0.0807	0.0192	5.68	27.7	1.07e-05	2.69	RV	CELLTYPE	control_PKP2	5	15	Mural
AC008914.1	2.64	0.00651	0.0134	0.00466	3.45	21.5	6.28e-05	2.19	RV	CELLTYPE	control_PKP2	5	15	Mural
FGF10	2.63	0.0238	0.016	0.00362	3.37	14.4	0.000648	1.62	RV	CELLTYPE	control_PKP2	5	15	Mural
KLHL31	2.59	0.00529	0.0197	0.00428	3.79	22.9	4.12e-05	2.28	RV	CELLTYPE	control_PKP2	5	15	Mural
FBXO40	2.53	0.0164	0.0153	0.00338	3.42	16.4	0.000324	1.78	RV	CELLTYPE	control_PKP2	5	15	Mural
AC105402.3	2.51	0.0465	0.0264	0.0107	4.33	11.3	0.00213	1.33	RV	CELLTYPE	control_PKP2	5	15	Mural
MCM10	2.48	0.026	0.0156	0.00285	3.34	14.1	0.000737	1.59	RV	CELLTYPE	control_PKP2	5	15	Mural
AC079298.3	2.46	0.0263	0.0162	0.00498	3.6	14	0.000771	1.58	RV	CELLTYPE	control_PKP2	5	15	Mural
PLA2G2A	2.46	0.0186	0.079	0.00756	5.33	15.6	0.000436	1.73	RV	CELLTYPE	control_PKP2	5	15	Mural
SMYD1	2.46	0.0272	0.0168	0.00256	3.44	13.8	0.000819	1.57	RV	CELLTYPE	control_PKP2	5	15	Mural
AC100793.2	2.45	1.05e-05	0.235	0.0773	7.11	75.7	9.09e-10	4.98	RV	CELLTYPE	control_PKP2	5	15	Mural
MEST	2.42	0.0041	0.0555	0.0165	5.16	24.2	2.81e-05	2.39	RV	CELLTYPE	control_PKP2	5	15	Mural
AC022034.2	2.4	0.014	0.0149	0.00301	3.36	17.4	0.000233	1.86	RV	CELLTYPE	control_PKP2	5	15	Mural
FYB2	2.39	0.0499	0.0156	0.00273	3.35	10.8	0.00251	1.3	RV	CELLTYPE	control_PKP2	5	15	Mural
MYL7	2.39	0.0345	0.0318	0.00599	4.28	12.6	0.00129	1.46	RV	CELLTYPE	control_PKP2	5	15	Mural
FP236383.1	2.35	0.0176	0.18	0.0522	6.38	15.8	0.000396	1.76	RV	CELLTYPE	control_PKP2	5	15	Mural
SYPL2	2.34	0.000874	0.0638	0.0224	5.24	34.1	2.04e-06	3.06	RV	CELLTYPE	control_PKP2	5	15	Mural
CPNE5	2.33	0.0446	0.0162	0.00217	3.12	11.5	0.00198	1.35	RV	CELLTYPE	control_PKP2	5	15	Mural
LIPI	2.32	0.0347	0.0173	0.00473	3.47	12.5	0.00131	1.46	RV	CELLTYPE	control_PKP2	5	15	Mural
ADAMTS9	2.3	0.000926	1.57	0.421	9.86	33.2	2.57e-06	3.03	RV	CELLTYPE	control_PKP2	5	15	Mural
ST3GAL5	2.26	0.00651	0.102	0.0253	5.87	21.5	6.31e-05	2.19	RV	CELLTYPE	control_PKP2	5	15	Mural
MEF2C-AS2	2.25	0.0176	0.0144	0.00663	3.42	15.9	0.000392	1.76	RV	CELLTYPE	control_PKP2	5	15	Mural
TECRL	2.18	0.0295	0.0715	0.016	5.44	13.3	0.000991	1.53	RV	CELLTYPE	control_PKP2	5	15	Mural
NKAPL	2.12	0.00609	0.0145	0.00689	3.52	22	5.32e-05	2.22	RV	CELLTYPE	control_PKP2	5	15	Mural
AC012636.1	2.11	0.000443	0.245	0.0834	7.19	42.5	3.07e-07	3.35	RV	CELLTYPE	control_PKP2	5	15	Mural
CHRM2	2.1	0.0497	0.0324	0.00825	4.31	10.9	0.00248	1.3	RV	CELLTYPE	control_PKP2	5	15	Mural
FGF12	2.09	0.0297	0.274	0.0743	7.39	13.2	0.001	1.53	RV	CELLTYPE	control_PKP2	5	15	Mural
HIST1H4C	2.08	0.0392	0.0213	0.00596	3.76	12	0.00162	1.41	RV	CELLTYPE	control_PKP2	5	15	Mural
AC087477.5	2.07	0.0145	0.0203	0.0111	3.9	17.1	0.000252	1.84	RV	CELLTYPE	control_PKP2	5	15	Mural
SH2D3C	2.04	0.00114	0.238	0.0708	7.01	31.4	4.04e-06	2.94	RV	CELLTYPE	control_PKP2	5	15	Mural
MYH15	2.02	0.0275	0.03	0.0146	4.35	13.7	0.00084	1.56	RV	CELLTYPE	control_PKP2	5	15	Mural
AC245041.2	2.01	0.01	0.0291	0.0102	4.31	18.9	0.000141	2	RV	CELLTYPE	control_PKP2	5	15	Mural
CCL2	2.01	0.039	0.128	0.0151	6.31	12	0.00158	1.41	RV	CELLTYPE	control_PKP2	5	15	Mural
IER5L	2.01	0.000926	0.0683	0.0309	5.36	33.5	2.37e-06	3.03	RV	CELLTYPE	control_PKP2	5	15	Mural
ADA	2	0.000597	0.0656	0.0174	5.17	39.3	6.12e-07	3.22	RV	CELLTYPE	control_PKP2	5	15	Mural
EXOC3-AS1	1.99	0.0178	0.0134	0.00556	3.27	15.7	0.000407	1.75	RV	CELLTYPE	control_PKP2	5	15	Mural
SERPINE3	1.98	0.00699	0.0262	0.013	4.24	21.1	7.08e-05	2.16	RV	CELLTYPE	control_PKP2	5	15	Mural
TBX2-AS1	1.96	0.00173	0.0287	0.0149	4.24	28.6	8.23e-06	2.76	RV	CELLTYPE	control_PKP2	5	15	Mural
TRDN-AS1	1.95	0.0479	0.0754	0.0249	5.66	11.1	0.0023	1.32	RV	CELLTYPE	control_PKP2	5	15	Mural
ADH1B	1.94	0.0486	0.0973	0.0398	6.07	11	0.00236	1.31	RV	CELLTYPE	control_PKP2	5	15	Mural
AL354733.3	1.93	0.0214	0.0543	0.0304	5.08	15	0.000538	1.67	RV	CELLTYPE	control_PKP2	5	15	Mural
NGF	1.92	0.00645	1.12	0.376	9.52	21.7	5.92e-05	2.19	RV	CELLTYPE	control_PKP2	5	15	Mural
IPO9-AS1	1.91	0.00155	0.136	0.0428	6.44	29.4	6.76e-06	2.81	RV	CELLTYPE	control_PKP2	5	15	Mural
ABHD14B	1.89	0.029	0.0146	0.0105	3.7	13.4	0.000932	1.54	RV	CELLTYPE	control_PKP2	5	15	Mural
TRDN	1.88	0.0299	0.0578	0.0238	5.32	13.2	0.00103	1.52	RV	CELLTYPE	control_PKP2	5	15	Mural
AC018464.1	1.87	0.0468	0.0151	0.0047	3.46	11.2	0.0022	1.33	RV	CELLTYPE	control_PKP2	5	15	Mural
MT-ND3	1.87	0.0349	0.197	0.0825	7.07	12.5	0.00132	1.46	RV	CELLTYPE	control_PKP2	5	15	Mural
NEBL	1.87	0.0368	0.0982	0.0291	5.94	12.3	0.00144	1.43	RV	CELLTYPE	control_PKP2	5	15	Mural
TRIM54	1.87	0.0407	0.0198	0.00655	3.79	11.8	0.00171	1.39	RV	CELLTYPE	control_PKP2	5	15	Mural
NAV1	1.85	0.00223	0.206	0.0643	6.88	27.1	1.24e-05	2.65	RV	CELLTYPE	control_PKP2	5	15	Mural
TTYH1	1.82	0.00786	0.0299	0.0105	4.31	20.6	8.32e-05	2.1	RV	CELLTYPE	control_PKP2	5	15	Mural
AL450998.2	1.79	0.0156	0.0311	0.0198	4.5	16.6	0.0003	1.81	RV	CELLTYPE	control_PKP2	5	15	Mural
PPP1R17	1.78	0.0269	0.0315	0.0176	4.53	13.9	0.000794	1.57	RV	CELLTYPE	control_PKP2	5	15	Mural
REM1	1.78	0.00114	0.0815	0.0295	5.62	31.4	4.02e-06	2.94	RV	CELLTYPE	control_PKP2	5	15	Mural
STARD8	1.76	0.029	0.0549	0.0208	4.95	13.4	0.000939	1.54	RV	CELLTYPE	control_PKP2	5	15	Mural
CRHR2	1.75	0.0358	0.0391	0.0153	4.53	12.4	0.00137	1.45	RV	CELLTYPE	control_PKP2	5	15	Mural
MT-ATP6	1.75	0.0173	0.215	0.0979	7.17	16	0.000378	1.76	RV	CELLTYPE	control_PKP2	5	15	Mural
AL132780.2	1.74	0.0056	0.0144	0.00844	3.48	22.6	4.46e-05	2.25	RV	CELLTYPE	control_PKP2	5	15	Mural
NID2	1.74	0.00205	0.107	0.0443	5.96	27.7	1.06e-05	2.69	RV	CELLTYPE	control_PKP2	5	15	Mural
AL603832.1	1.73	0.00817	0.0189	0.00696	3.64	20.2	9.42e-05	2.09	RV	CELLTYPE	control_PKP2	5	15	Mural
CDH2	1.73	0.0148	0.0546	0.0245	5.16	17	0.000262	1.83	RV	CELLTYPE	control_PKP2	5	15	Mural
GABBR2	1.73	0.0104	0.0883	0.0287	5.61	18.7	0.000152	1.98	RV	CELLTYPE	control_PKP2	5	15	Mural
BMX	1.7	0.0318	0.123	0.0657	6.44	12.9	0.00114	1.5	RV	CELLTYPE	control_PKP2	5	15	Mural
C1RL-AS1	1.7	0.0292	0.013	0.00636	3.27	13.4	0.000956	1.53	RV	CELLTYPE	control_PKP2	5	15	Mural
EPS8L1	1.7	0.0293	0.0136	0.00481	3.2	13.4	0.000961	1.53	RV	CELLTYPE	control_PKP2	5	15	Mural
RPS6KL1	1.68	0.0117	0.0223	0.0123	4.05	18.3	0.000173	1.93	RV	CELLTYPE	control_PKP2	5	15	Mural
LGALS2	1.67	0.0201	0.0182	0.00971	3.74	15.2	0.000495	1.7	RV	CELLTYPE	control_PKP2	5	15	Mural
EGOT	1.65	0.0486	0.0158	0.0103	3.58	11	0.00236	1.31	RV	CELLTYPE	control_PKP2	5	15	Mural
SNCG	1.65	0.00914	0.119	0.0386	6.29	19.6	0.000114	2.04	RV	CELLTYPE	control_PKP2	5	15	Mural
NRARP	1.63	0.0409	0.0138	0.0104	3.47	11.8	0.00172	1.39	RV	CELLTYPE	control_PKP2	5	15	Mural
RASL11A	1.63	0.0289	0.0486	0.0337	5.08	13.5	0.000918	1.54	RV	CELLTYPE	control_PKP2	5	15	Mural
ZNF521	1.63	0.00108	0.306	0.16	7.46	32.2	3.27e-06	2.97	RV	CELLTYPE	control_PKP2	5	15	Mural
TBX3	1.62	0.0142	0.0707	0.0393	5.48	17.3	0.000239	1.85	RV	CELLTYPE	control_PKP2	5	15	Mural
EPHA2	1.6	0.0011	0.0578	0.0265	5.21	32	3.42e-06	2.96	RV	CELLTYPE	control_PKP2	5	15	Mural
FAM50A	1.6	0.00801	0.0482	0.015	4.85	20.4	8.67e-05	2.1	RV	CELLTYPE	control_PKP2	5	15	Mural
KIAA0895L	1.6	0.00166	0.0431	0.0198	4.75	28.8	7.75e-06	2.78	RV	CELLTYPE	control_PKP2	5	15	Mural
CCDC183	1.59	0.0156	0.0415	0.0195	4.8	16.6	0.0003	1.81	RV	CELLTYPE	control_PKP2	5	15	Mural
EPHB6	1.56	0.0448	0.0205	0.0102	3.89	11.4	0.00199	1.35	RV	CELLTYPE	control_PKP2	5	15	Mural
HGF	1.56	0.0295	0.152	0.0457	6.25	13.3	0.00099	1.53	RV	CELLTYPE	control_PKP2	5	15	Mural
CMYA5	1.54	0.0178	0.0842	0.0359	5.72	15.8	0.000404	1.75	RV	CELLTYPE	control_PKP2	5	15	Mural
MAP1A	1.54	0.0448	0.0277	0.0129	4.2	11.4	0.002	1.35	RV	CELLTYPE	control_PKP2	5	15	Mural
RARA-AS1	1.54	0.0294	0.023	0.00702	3.9	13.3	0.000969	1.53	RV	CELLTYPE	control_PKP2	5	15	Mural
PTGIR	1.53	0.0417	0.0405	0.0146	4.43	11.7	0.00177	1.38	RV	CELLTYPE	control_PKP2	5	15	Mural
AL512638.2	1.52	0.0456	0.254	0.111	7.34	11.4	0.00205	1.34	RV	CELLTYPE	control_PKP2	5	15	Mural
HIC1	1.52	0.0238	0.0858	0.0319	5.68	14.4	0.000646	1.62	RV	CELLTYPE	control_PKP2	5	15	Mural
IFIT3	1.52	0.0318	0.075	0.0338	5.69	12.9	0.00115	1.5	RV	CELLTYPE	control_PKP2	5	15	Mural
SNHG12	1.52	0.00582	0.0429	0.027	4.93	22.4	4.8e-05	2.24	RV	CELLTYPE	control_PKP2	5	15	Mural
AKR1E2	1.51	0.0169	0.0179	0.01	3.7	16.2	0.000343	1.77	RV	CELLTYPE	control_PKP2	5	15	Mural
LINC00482	1.51	0.0167	0.0159	0.0107	3.68	16.3	0.000338	1.78	RV	CELLTYPE	control_PKP2	5	15	Mural
LRRC39	1.5	0.0389	0.0358	0.0153	4.51	12	0.00158	1.41	RV	CELLTYPE	control_PKP2	5	15	Mural
SSTR2	1.5	0.0138	0.06	0.0214	5.14	17.5	0.000227	1.86	RV	CELLTYPE	control_PKP2	5	15	Mural
OAF	1.49	0.0176	0.136	0.0649	6.34	15.8	0.000394	1.76	RV	CELLTYPE	control_PKP2	5	15	Mural
PIP4K2C	1.49	0.016	0.0406	0.019	4.8	16.5	0.000314	1.8	RV	CELLTYPE	control_PKP2	5	15	Mural
ZNF385A	1.48	0.0381	0.0314	0.0103	4.19	12.1	0.00153	1.42	RV	CELLTYPE	control_PKP2	5	15	Mural
ATXN7L3	1.47	0.0299	0.0167	0.00912	3.55	13.2	0.00103	1.52	RV	CELLTYPE	control_PKP2	5	15	Mural
EFNA5	1.47	0.0233	0.0365	0.0154	4.52	14.6	0.000618	1.63	RV	CELLTYPE	control_PKP2	5	15	Mural
PDE10A	1.47	0.0493	0.684	0.318	8.78	10.9	0.00245	1.31	RV	CELLTYPE	control_PKP2	5	15	Mural
CDON	1.46	0.00875	0.121	0.071	6.26	19.8	0.000105	2.06	RV	CELLTYPE	control_PKP2	5	15	Mural
CHD4	1.46	0.0203	0.0443	0.0224	4.71	15.1	0.000502	1.69	RV	CELLTYPE	control_PKP2	5	15	Mural
GPAT2	1.46	0.0302	0.183	0.0542	6.86	13.1	0.00105	1.52	RV	CELLTYPE	control_PKP2	5	15	Mural
TIMM8B	1.46	0.00995	0.0383	0.0171	4.64	19	0.000139	2	RV	CELLTYPE	control_PKP2	5	15	Mural
BTBD19	1.45	0.00597	0.0244	0.0146	4.12	22.2	5.12e-05	2.22	RV	CELLTYPE	control_PKP2	5	15	Mural
PNKP	1.44	0.000208	0.0874	0.0492	5.83	47.5	1.08e-07	3.68	RV	CELLTYPE	control_PKP2	5	15	Mural
CCDC129	1.43	0.0422	0.143	0.0918	6.61	11.7	0.00181	1.37	RV	CELLTYPE	control_PKP2	5	15	Mural
DDX21	1.43	0.00116	0.149	0.0845	6.5	31.1	4.33e-06	2.93	RV	CELLTYPE	control_PKP2	5	15	Mural
BRD9	1.42	0.000661	0.0846	0.0478	5.69	37	1.03e-06	3.18	RV	CELLTYPE	control_PKP2	5	15	Mural
DUS3L	1.42	0.026	0.0224	0.0129	4.05	14	0.000747	1.58	RV	CELLTYPE	control_PKP2	5	15	Mural
E2F5	1.42	0.0217	0.0163	0.0099	3.57	14.9	0.000551	1.66	RV	CELLTYPE	control_PKP2	5	15	Mural
GRIN3A	1.42	0.0191	0.121	0.0688	6.27	15.4	0.000452	1.72	RV	CELLTYPE	control_PKP2	5	15	Mural
DNTTIP2	1.41	0.0248	0.0319	0.0185	4.45	14.2	0.0007	1.61	RV	CELLTYPE	control_PKP2	5	15	Mural
NPY1R	1.41	0.0366	0.0454	0.0256	4.88	12.3	0.00143	1.44	RV	CELLTYPE	control_PKP2	5	15	Mural
PDGFRB	1.4	0.000639	2.67	1.4	10.7	37.4	9.41e-07	3.19	RV	CELLTYPE	control_PKP2	5	15	Mural
DCAF15	1.39	0.0091	0.0345	0.0238	4.64	19.7	0.000111	2.04	RV	CELLTYPE	control_PKP2	5	15	Mural
ZNF22	1.38	0.0392	0.0472	0.0219	4.91	12	0.00161	1.41	RV	CELLTYPE	control_PKP2	5	15	Mural
MIR133A1HG	1.37	0.0422	0.0176	0.0101	3.71	11.7	0.00181	1.37	RV	CELLTYPE	control_PKP2	5	15	Mural
RGL3	1.36	0.0282	0.389	0.246	8.03	13.6	0.000883	1.55	RV	CELLTYPE	control_PKP2	5	15	Mural
SRPX2	1.35	0.0305	0.0589	0.0263	5.14	13.1	0.00107	1.52	RV	CELLTYPE	control_PKP2	5	15	Mural
DOK1	1.34	0.0436	0.0166	0.00713	3.49	11.6	0.0019	1.36	RV	CELLTYPE	control_PKP2	5	15	Mural
IL1RL2	1.32	0.0456	0.0158	0.00675	3.36	11.4	0.00205	1.34	RV	CELLTYPE	control_PKP2	5	15	Mural
TRMT10C	1.32	0.0468	0.0277	0.0139	4.24	11.2	0.00218	1.33	RV	CELLTYPE	control_PKP2	5	15	Mural
TTC7A	1.32	0.0156	0.0952	0.0457	5.74	16.7	0.000296	1.81	RV	CELLTYPE	control_PKP2	5	15	Mural
AC006460.1	1.31	0.0119	0.034	0.0193	4.52	18.1	0.000183	1.92	RV	CELLTYPE	control_PKP2	5	15	Mural
COL27A1	1.31	0.00645	0.385	0.245	7.83	21.6	5.98e-05	2.19	RV	CELLTYPE	control_PKP2	5	15	Mural
PTP4A3	1.31	0.0041	0.171	0.0711	6.72	24.2	2.84e-05	2.39	RV	CELLTYPE	control_PKP2	5	15	Mural
SON	1.31	0.000746	0.955	0.573	9.26	35.2	1.57e-06	3.13	RV	CELLTYPE	control_PKP2	5	15	Mural
ZBTB24	1.31	0.0417	0.0206	0.0144	3.92	11.7	0.00178	1.38	RV	CELLTYPE	control_PKP2	5	15	Mural
FTSJ1	1.29	0.0337	0.0224	0.0124	3.89	12.7	0.00124	1.47	RV	CELLTYPE	control_PKP2	5	15	Mural
SREBF1	1.28	0.0153	0.0852	0.045	5.66	16.9	0.000276	1.81	RV	CELLTYPE	control_PKP2	5	15	Mural
GATM	1.27	0.0104	0.0452	0.0225	4.77	18.7	0.00015	1.98	RV	CELLTYPE	control_PKP2	5	15	Mural
OLFM2	1.27	0.0217	0.0648	0.0331	5.28	14.9	0.000553	1.66	RV	CELLTYPE	control_PKP2	5	15	Mural
SRSF1	1.27	0.0479	0.0282	0.023	4.38	11.1	0.00229	1.32	RV	CELLTYPE	control_PKP2	5	15	Mural
ANKRD13D	1.26	0.015	0.101	0.0809	6.07	17	0.000269	1.82	RV	CELLTYPE	control_PKP2	5	15	Mural
CLK2	1.24	0.0191	0.038	0.0257	4.68	15.4	0.000454	1.72	RV	CELLTYPE	control_PKP2	5	15	Mural
FAM49A	1.24	0.0156	0.136	0.0934	6.48	16.6	0.000303	1.81	RV	CELLTYPE	control_PKP2	5	15	Mural
MPDU1	1.24	0.00968	0.041	0.0199	4.72	19.3	0.000126	2.01	RV	CELLTYPE	control_PKP2	5	15	Mural
NOTCH3	1.24	0.00914	0.67	0.335	8.57	19.6	0.000114	2.04	RV	CELLTYPE	control_PKP2	5	15	Mural
NT5DC2	1.24	0.0123	0.0557	0.0301	5.2	17.9	0.000195	1.91	RV	CELLTYPE	control_PKP2	5	15	Mural
ZNF92	1.24	0.0314	0.0195	0.0172	3.94	13	0.00111	1.5	RV	CELLTYPE	control_PKP2	5	15	Mural
CDH20	1.23	0.009	0.085	0.0604	5.72	19.7	0.000108	2.05	RV	CELLTYPE	control_PKP2	5	15	Mural
PGP	1.23	0.00985	0.0677	0.0552	5.52	19	0.000136	2.01	RV	CELLTYPE	control_PKP2	5	15	Mural
SH2B3	1.23	0.00513	0.167	0.112	6.67	23	3.94e-05	2.29	RV	CELLTYPE	control_PKP2	5	15	Mural
SPRY1	1.23	0.0118	0.214	0.131	7.1	18.2	0.000178	1.93	RV	CELLTYPE	control_PKP2	5	15	Mural
FAM217B	1.22	0.0181	0.0304	0.0229	4.48	15.7	0.000415	1.74	RV	CELLTYPE	control_PKP2	5	15	Mural
LIN7B	1.22	0.0299	0.0241	0.018	4.22	13.2	0.00103	1.52	RV	CELLTYPE	control_PKP2	5	15	Mural
MOV10	1.21	0.0156	0.0585	0.0287	5.16	16.7	0.000294	1.81	RV	CELLTYPE	control_PKP2	5	15	Mural
THBS4	1.21	0.036	0.467	0.252	8.21	12.3	0.0014	1.44	RV	CELLTYPE	control_PKP2	5	15	Mural
C8orf88	1.2	0.0457	0.0241	0.0184	4.1	11.3	0.00207	1.34	RV	CELLTYPE	control_PKP2	5	15	Mural
FDFT1	1.2	0.0354	0.0746	0.0454	5.64	12.4	0.00136	1.45	RV	CELLTYPE	control_PKP2	5	15	Mural
AC048341.1	1.19	0.0173	0.0661	0.0531	5.44	16	0.000377	1.76	RV	CELLTYPE	control_PKP2	5	15	Mural
DHX33	1.19	0.0173	0.0256	0.0189	4.23	15.9	0.00038	1.76	RV	CELLTYPE	control_PKP2	5	15	Mural
IMPA2	1.19	0.00817	0.303	0.217	7.56	20.3	9.14e-05	2.09	RV	CELLTYPE	control_PKP2	5	15	Mural
OSMR	1.19	0.0382	0.344	0.181	7.58	12.1	0.00154	1.42	RV	CELLTYPE	control_PKP2	5	15	Mural
PALM	1.19	0.0479	0.0553	0.0303	5.15	11.1	0.0023	1.32	RV	CELLTYPE	control_PKP2	5	15	Mural
AC016722.2	1.18	0.0272	0.0352	0.0236	4.68	13.8	0.000827	1.56	RV	CELLTYPE	control_PKP2	5	15	Mural
SLC29A1	1.18	0.029	0.0786	0.0367	5.64	13.4	0.000935	1.54	RV	CELLTYPE	control_PKP2	5	15	Mural
SRRM2	1.18	0.00513	0.457	0.328	8.14	23	3.93e-05	2.29	RV	CELLTYPE	control_PKP2	5	15	Mural
ASB13	1.17	0.0122	0.0287	0.0232	4.37	18	0.000191	1.91	RV	CELLTYPE	control_PKP2	5	15	Mural
MCRS1	1.17	0.024	0.0315	0.0172	4.45	14.4	0.000659	1.62	RV	CELLTYPE	control_PKP2	5	15	Mural
PNRC1	1.17	0.024	0.155	0.0888	6.72	14.4	0.000659	1.62	RV	CELLTYPE	control_PKP2	5	15	Mural
NAGLU	1.16	0.0156	0.0753	0.0623	5.71	16.6	0.000301	1.81	RV	CELLTYPE	control_PKP2	5	15	Mural
RWDD1	1.16	0.00734	0.087	0.0634	5.89	20.9	7.6e-05	2.13	RV	CELLTYPE	control_PKP2	5	15	Mural
AC073342.1	1.15	0.0299	0.0278	0.0196	4.25	13.2	0.00102	1.52	RV	CELLTYPE	control_PKP2	5	15	Mural
BMP5	1.15	0.0295	0.756	0.549	8.86	13.3	0.000976	1.53	RV	CELLTYPE	control_PKP2	5	15	Mural
LINC00909	1.15	0.0302	0.044	0.0395	4.99	13.1	0.00106	1.52	RV	CELLTYPE	control_PKP2	5	15	Mural
PPP1R10	1.14	0.0201	0.135	0.127	6.51	15.2	0.000492	1.7	RV	CELLTYPE	control_PKP2	5	15	Mural
SSBP4	1.14	0.0118	0.118	0.0876	6.19	18.2	0.00018	1.93	RV	CELLTYPE	control_PKP2	5	15	Mural
TMEM214	1.14	0.0347	0.0341	0.0189	4.48	12.5	0.0013	1.46	RV	CELLTYPE	control_PKP2	5	15	Mural
ZNF35	1.14	0.0473	0.0203	0.0165	3.95	11.1	0.00224	1.33	RV	CELLTYPE	control_PKP2	5	15	Mural
ANAPC13	1.13	0.0489	0.014	0.00965	3.47	10.9	0.00241	1.31	RV	CELLTYPE	control_PKP2	5	15	Mural
PNN	1.13	0.00582	0.258	0.159	7.38	22.4	4.8e-05	2.24	RV	CELLTYPE	control_PKP2	5	15	Mural
TCIRG1	1.13	0.0348	0.0305	0.0173	4.44	12.5	0.00131	1.46	RV	CELLTYPE	control_PKP2	5	15	Mural
ARHGEF2	1.12	0.0117	0.132	0.0818	6.36	18.3	0.000174	1.93	RV	CELLTYPE	control_PKP2	5	15	Mural
ARPC5	1.12	0.0388	0.224	0.134	7.12	12	0.00157	1.41	RV	CELLTYPE	control_PKP2	5	15	Mural
PURA	1.12	0.00344	0.112	0.0848	6.2	24.9	2.26e-05	2.46	RV	CELLTYPE	control_PKP2	5	15	Mural
TMEM223	1.12	0.0156	0.0349	0.023	4.57	16.8	0.000284	1.81	RV	CELLTYPE	control_PKP2	5	15	Mural
ADCY6	1.11	0.0217	0.295	0.183	7.43	14.9	0.000557	1.66	RV	CELLTYPE	control_PKP2	5	15	Mural
GLIDR	1.11	0.038	0.026	0.0178	4.22	12.1	0.00151	1.42	RV	CELLTYPE	control_PKP2	5	15	Mural
KCNQ1OT1	1.11	0.0242	0.0734	0.0475	5.53	14.4	0.000665	1.62	RV	CELLTYPE	control_PKP2	5	15	Mural
PACSIN3	1.11	0.0452	0.0476	0.0186	4.86	11.4	0.00202	1.35	RV	CELLTYPE	control_PKP2	5	15	Mural
ARHGEF40	1.1	0.00817	0.09	0.0541	5.77	20.2	9.3e-05	2.09	RV	CELLTYPE	control_PKP2	5	15	Mural
HNRNPAB	1.1	0.0354	0.0424	0.0277	4.76	12.4	0.00135	1.45	RV	CELLTYPE	control_PKP2	5	15	Mural
MCC	1.1	0.014	0.329	0.207	7.61	17.4	0.000233	1.86	RV	CELLTYPE	control_PKP2	5	15	Mural
PLEKHG3	1.1	0.0166	0.108	0.0786	6.17	16.3	0.000331	1.78	RV	CELLTYPE	control_PKP2	5	15	Mural
TMEM87B	1.1	0.0142	0.129	0.0874	6.32	17.3	0.000241	1.85	RV	CELLTYPE	control_PKP2	5	15	Mural
ARFGAP2	1.09	0.0159	0.0699	0.0546	5.63	16.5	0.00031	1.8	RV	CELLTYPE	control_PKP2	5	15	Mural
GTPBP8	1.09	0.0228	0.0252	0.0196	4.22	14.7	0.000597	1.64	RV	CELLTYPE	control_PKP2	5	15	Mural
IRAK4	1.09	0.0348	0.0554	0.0382	5.13	12.5	0.00131	1.46	RV	CELLTYPE	control_PKP2	5	15	Mural
MAP3K12	1.09	0.00968	0.0387	0.033	4.79	19.2	0.000131	2.01	RV	CELLTYPE	control_PKP2	5	15	Mural
TP53I11	1.09	0.0484	0.0489	0.0184	4.86	11	0.00234	1.32	RV	CELLTYPE	control_PKP2	5	15	Mural
USP1	1.09	0.0156	0.0261	0.0216	4.29	16.7	0.00029	1.81	RV	CELLTYPE	control_PKP2	5	15	Mural
ZFAS1	1.09	0.00651	0.069	0.0545	5.6	21.5	6.23e-05	2.19	RV	CELLTYPE	control_PKP2	5	15	Mural
ZNF677	1.09	0.0119	0.0401	0.0268	4.77	18.1	0.000184	1.92	RV	CELLTYPE	control_PKP2	5	15	Mural
DDX46	1.08	0.00295	0.246	0.173	7.28	25.8	1.79e-05	2.53	RV	CELLTYPE	control_PKP2	5	15	Mural
FKBP10	1.08	0.00955	0.0715	0.0436	5.51	19.4	0.00012	2.02	RV	CELLTYPE	control_PKP2	5	15	Mural
LGALSL	1.08	0.0487	0.0269	0.0173	4.2	11	0.00238	1.31	RV	CELLTYPE	control_PKP2	5	15	Mural
NUAK1	1.08	0.0337	0.133	0.0794	6.31	12.7	0.00125	1.47	RV	CELLTYPE	control_PKP2	5	15	Mural
FZD4	1.07	0.0302	0.149	0.107	6.65	13.1	0.00105	1.52	RV	CELLTYPE	control_PKP2	5	15	Mural
RASL12	1.07	0.00645	0.113	0.0837	6.16	21.6	5.98e-05	2.19	RV	CELLTYPE	control_PKP2	5	15	Mural
AC027698.1	1.06	0.00582	0.0772	0.0427	5.56	22.3	4.94e-05	2.24	RV	CELLTYPE	control_PKP2	5	15	Mural
CIAO1	1.06	0.00699	0.0882	0.0639	5.93	21.1	7.06e-05	2.16	RV	CELLTYPE	control_PKP2	5	15	Mural
KMT2B	1.06	0.0207	0.0532	0.039	5.09	15.1	0.000513	1.68	RV	CELLTYPE	control_PKP2	5	15	Mural
PPP1R12C	1.06	0.036	0.13	0.0887	6.36	12.3	0.0014	1.44	RV	CELLTYPE	control_PKP2	5	15	Mural
CD163L1	1.05	0.0271	0.0638	0.0508	5.47	13.8	0.000802	1.57	RV	CELLTYPE	control_PKP2	5	15	Mural
IMP4	1.05	0.0176	0.03	0.0152	4.27	15.8	0.000393	1.76	RV	CELLTYPE	control_PKP2	5	15	Mural
NORAD	1.05	0.00817	0.0701	0.0414	5.49	20.3	9.11e-05	2.09	RV	CELLTYPE	control_PKP2	5	15	Mural
AC096564.1	1.04	0.029	0.0316	0.0261	4.58	13.4	0.00094	1.54	RV	CELLTYPE	control_PKP2	5	15	Mural
FAM110B	1.04	0.0319	0.321	0.189	7.49	12.9	0.00115	1.5	RV	CELLTYPE	control_PKP2	5	15	Mural
PTRH2	1.04	0.0186	0.0967	0.0846	6.04	15.6	0.000433	1.73	RV	CELLTYPE	control_PKP2	5	15	Mural
AVIL	1.03	0.0173	0.0472	0.0374	4.97	16	0.000371	1.76	RV	CELLTYPE	control_PKP2	5	15	Mural
DDX18	1.03	0.0148	0.194	0.135	7.02	17	0.000263	1.83	RV	CELLTYPE	control_PKP2	5	15	Mural
ISYNA1	1.03	0.0468	0.278	0.14	7.5	11.2	0.0022	1.33	RV	CELLTYPE	control_PKP2	5	15	Mural
LIPA	1.03	0.0216	0.203	0.169	7.12	14.9	0.000547	1.67	RV	CELLTYPE	control_PKP2	5	15	Mural
NFATC4	1.03	0.0169	0.145	0.102	6.5	16.2	0.000346	1.77	RV	CELLTYPE	control_PKP2	5	15	Mural
NOTCH1	1.03	0.0484	0.0608	0.0402	5.31	11	0.00234	1.32	RV	CELLTYPE	control_PKP2	5	15	Mural
TMA16	1.03	0.0488	0.042	0.0257	4.75	11	0.0024	1.31	RV	CELLTYPE	control_PKP2	5	15	Mural
XPA	1.03	0.00734	0.0869	0.063	5.83	20.8	7.66e-05	2.13	RV	CELLTYPE	control_PKP2	5	15	Mural
DENND2A	1.02	0.0497	0.904	0.63	9.03	10.9	0.00248	1.3	RV	CELLTYPE	control_PKP2	5	15	Mural
H3F3A	1.02	0.0156	0.0386	0.0319	4.77	16.6	0.000303	1.81	RV	CELLTYPE	control_PKP2	5	15	Mural
SOCS5	1.02	0.0446	0.281	0.182	7.33	11.5	0.00198	1.35	RV	CELLTYPE	control_PKP2	5	15	Mural
SPRTN	1.02	0.0242	0.044	0.0389	4.98	14.3	0.000671	1.62	RV	CELLTYPE	control_PKP2	5	15	Mural
C1orf131	1.01	0.0281	0.0438	0.0364	4.96	13.6	0.000867	1.55	RV	CELLTYPE	control_PKP2	5	15	Mural
FLOT1	1.01	0.0443	0.108	0.0582	5.99	11.5	0.00195	1.35	RV	CELLTYPE	control_PKP2	5	15	Mural
GGT5	1.01	0.0237	0.299	0.17	7.62	14.5	0.000635	1.63	RV	CELLTYPE	control_PKP2	5	15	Mural
CHD3	1	0.0493	0.0512	0.0367	5.02	10.9	0.00245	1.31	RV	CELLTYPE	control_PKP2	5	15	Mural
MRPS16	1	0.0156	0.0634	0.0446	5.48	16.6	0.000303	1.81	RV	CELLTYPE	control_PKP2	5	15	Mural
NOM1	1	0.0468	0.0363	0.0296	4.64	11.2	0.00218	1.33	RV	CELLTYPE	control_PKP2	5	15	Mural
NR2F2	1	0.0065	0.692	0.546	8.79	21.6	6.08e-05	2.19	RV	CELLTYPE	control_PKP2	5	15	Mural
TNKS1BP1	0.997	0.00205	0.111	0.0783	6.13	27.7	1.06e-05	2.69	RV	CELLTYPE	control_PKP2	5	15	Mural
HOXB-AS1	0.995	0.0441	0.0427	0.0284	4.81	11.5	0.00194	1.36	RV	CELLTYPE	control_PKP2	5	15	Mural
RRP8	0.991	0.036	0.0259	0.0211	4.26	12.4	0.00139	1.44	RV	CELLTYPE	control_PKP2	5	15	Mural
NAB1	0.989	0.0228	0.163	0.106	6.58	14.7	0.000594	1.64	RV	CELLTYPE	control_PKP2	5	15	Mural
LTBR	0.988	0.00817	0.0871	0.0669	5.87	20.4	8.91e-05	2.09	RV	CELLTYPE	control_PKP2	5	15	Mural
KIN	0.985	0.0493	0.0678	0.0513	5.5	10.9	0.00244	1.31	RV	CELLTYPE	control_PKP2	5	15	Mural
PIH1D1	0.984	0.0262	0.0665	0.0414	5.51	14	0.000758	1.58	RV	CELLTYPE	control_PKP2	5	15	Mural
DTX3	0.98	0.0325	0.212	0.117	7.12	12.8	0.00118	1.49	RV	CELLTYPE	control_PKP2	5	15	Mural
TCF25	0.977	0.00955	0.42	0.301	8.09	19.4	0.000122	2.02	RV	CELLTYPE	control_PKP2	5	15	Mural
PPP1R3B	0.976	0.0423	0.0417	0.0302	4.77	11.7	0.00182	1.37	RV	CELLTYPE	control_PKP2	5	15	Mural
NOC2L	0.969	0.0192	0.0515	0.0357	5.15	15.4	0.000459	1.72	RV	CELLTYPE	control_PKP2	5	15	Mural
PTGES2	0.963	0.0448	0.0545	0.0333	5.2	11.4	0.00199	1.35	RV	CELLTYPE	control_PKP2	5	15	Mural
MAP3K8	0.96	0.033	0.113	0.0664	6.11	12.7	0.00121	1.48	RV	CELLTYPE	control_PKP2	5	15	Mural
TRDMT1	0.96	0.0413	0.0432	0.0342	4.93	11.8	0.00175	1.38	RV	CELLTYPE	control_PKP2	5	15	Mural
ACTR1B	0.958	0.0173	0.0624	0.0439	5.39	15.9	0.00038	1.76	RV	CELLTYPE	control_PKP2	5	15	Mural
ENTR1	0.958	0.0374	0.0408	0.0363	4.83	12.2	0.00147	1.43	RV	CELLTYPE	control_PKP2	5	15	Mural
CSF1	0.957	0.0463	0.0315	0.0202	4.4	11.3	0.00211	1.33	RV	CELLTYPE	control_PKP2	5	15	Mural
MLX	0.955	0.0246	0.066	0.0408	5.45	14.3	0.000689	1.61	RV	CELLTYPE	control_PKP2	5	15	Mural
RBM28	0.948	0.0156	0.0856	0.0681	5.87	16.7	0.000295	1.81	RV	CELLTYPE	control_PKP2	5	15	Mural
TMEM63A	0.941	0.0169	0.098	0.0758	5.98	16.2	0.000352	1.77	RV	CELLTYPE	control_PKP2	5	15	Mural
NARS	0.939	0.0139	0.0652	0.0407	5.39	17.4	0.000229	1.86	RV	CELLTYPE	control_PKP2	5	15	Mural
TIGAR	0.939	0.0238	0.0435	0.0279	4.77	14.4	0.000648	1.62	RV	CELLTYPE	control_PKP2	5	15	Mural
RAB3D	0.937	0.0499	0.0288	0.0236	4.34	10.8	0.00252	1.3	RV	CELLTYPE	control_PKP2	5	15	Mural
HMGXB3	0.936	0.0479	0.0676	0.0548	5.42	11.1	0.00231	1.32	RV	CELLTYPE	control_PKP2	5	15	Mural
SRRT	0.928	0.0183	0.0536	0.0447	5.2	15.6	0.000422	1.74	RV	CELLTYPE	control_PKP2	5	15	Mural
WASHC1	0.922	0.00513	0.281	0.239	7.52	23	3.95e-05	2.29	RV	CELLTYPE	control_PKP2	5	15	Mural
AL136531.2	0.921	0.0248	0.0582	0.0471	5.27	14.2	0.000698	1.61	RV	CELLTYPE	control_PKP2	5	15	Mural
CAPN1	0.919	0.0176	0.0602	0.0384	5.34	15.9	0.00039	1.76	RV	CELLTYPE	control_PKP2	5	15	Mural
TNFRSF1B	0.915	0.0156	0.0809	0.0574	5.75	16.7	0.00029	1.81	RV	CELLTYPE	control_PKP2	5	15	Mural
RHBDF1	0.911	0.0282	0.0524	0.0385	5.16	13.6	0.000878	1.55	RV	CELLTYPE	control_PKP2	5	15	Mural
GNL3	0.904	0.0166	0.0727	0.0488	5.57	16.3	0.000333	1.78	RV	CELLTYPE	control_PKP2	5	15	Mural
PDE1C	0.899	0.0384	2.13	1.94	10.4	12.1	0.00155	1.42	RV	CELLTYPE	control_PKP2	5	15	Mural
EIF2B2	0.897	0.0488	0.0303	0.0243	4.41	11	0.00239	1.31	RV	CELLTYPE	control_PKP2	5	15	Mural
DHX16	0.895	0.0488	0.0227	0.0206	4.16	11	0.0024	1.31	RV	CELLTYPE	control_PKP2	5	15	Mural
CAMK2N1	0.89	0.046	0.0959	0.0862	5.97	11.3	0.0021	1.34	RV	CELLTYPE	control_PKP2	5	15	Mural
GUCY1A1	0.889	0.0347	1.08	0.865	9.4	12.5	0.0013	1.46	RV	CELLTYPE	control_PKP2	5	15	Mural
CWC25	0.886	0.026	0.0823	0.0514	5.75	14	0.000748	1.58	RV	CELLTYPE	control_PKP2	5	15	Mural
PHF1	0.883	0.0238	0.0827	0.0588	5.81	14.4	0.000644	1.62	RV	CELLTYPE	control_PKP2	5	15	Mural
SORBS3	0.883	0.0337	0.12	0.0903	6.3	12.6	0.00125	1.47	RV	CELLTYPE	control_PKP2	5	15	Mural
TRIP10	0.877	0.0456	0.0769	0.0488	5.61	11.4	0.00206	1.34	RV	CELLTYPE	control_PKP2	5	15	Mural
TBC1D2B	0.873	0.0478	0.17	0.146	6.71	11.1	0.00229	1.32	RV	CELLTYPE	control_PKP2	5	15	Mural
SURF4	0.872	0.017	0.0628	0.0456	5.42	16.1	0.000357	1.77	RV	CELLTYPE	control_PKP2	5	15	Mural
ZNF335	0.872	0.0289	0.0482	0.0424	5.08	13.5	0.000924	1.54	RV	CELLTYPE	control_PKP2	5	15	Mural
POLM	0.869	0.0219	0.0432	0.033	4.86	14.8	0.000567	1.66	RV	CELLTYPE	control_PKP2	5	15	Mural
TBX2	0.869	0.038	0.475	0.387	8.24	12.1	0.00151	1.42	RV	CELLTYPE	control_PKP2	5	15	Mural
MEF2C	0.868	0.0272	1.59	0.999	9.95	13.8	0.000828	1.56	RV	CELLTYPE	control_PKP2	5	15	Mural
RMND5B	0.868	0.0173	0.0909	0.0849	5.98	16	0.000375	1.76	RV	CELLTYPE	control_PKP2	5	15	Mural
COL6A2	0.866	0.0207	0.747	0.467	8.94	15.1	0.000516	1.68	RV	CELLTYPE	control_PKP2	5	15	Mural
ARFRP1	0.863	0.0489	0.0343	0.0186	4.47	10.9	0.00242	1.31	RV	CELLTYPE	control_PKP2	5	15	Mural
DUS2	0.859	0.0284	0.0458	0.0348	4.99	13.5	0.000893	1.55	RV	CELLTYPE	control_PKP2	5	15	Mural
EIF2B4	0.859	0.0407	0.038	0.0276	4.74	11.8	0.00171	1.39	RV	CELLTYPE	control_PKP2	5	15	Mural
ANGPT2	0.857	0.0464	0.275	0.171	7.38	11.3	0.00212	1.33	RV	CELLTYPE	control_PKP2	5	15	Mural
SRSF10	0.847	0.0456	0.33	0.269	7.82	11.3	0.00206	1.34	RV	CELLTYPE	control_PKP2	5	15	Mural
GUSB	0.823	0.0238	0.0476	0.0407	5.08	14.5	0.000641	1.62	RV	CELLTYPE	control_PKP2	5	15	Mural
RING1	0.82	0.0223	0.0651	0.047	5.48	14.7	0.000581	1.65	RV	CELLTYPE	control_PKP2	5	15	Mural
CBX3	0.816	0.0271	0.0702	0.051	5.49	13.8	0.000809	1.57	RV	CELLTYPE	control_PKP2	5	15	Mural
MTCH1	0.816	0.0149	0.128	0.0755	6.37	17	0.000266	1.83	RV	CELLTYPE	control_PKP2	5	15	Mural
SEPT4	0.816	0.0499	0.151	0.102	6.69	10.9	0.0025	1.3	RV	CELLTYPE	control_PKP2	5	15	Mural
TUBGCP2	0.804	0.0299	0.0799	0.0625	5.73	13.2	0.00103	1.52	RV	CELLTYPE	control_PKP2	5	15	Mural
ZRANB2	0.799	0.026	0.378	0.317	7.98	14.1	0.000743	1.59	RV	CELLTYPE	control_PKP2	5	15	Mural
LUC7L3	0.795	0.0295	0.768	0.671	9	13.3	0.000985	1.53	RV	CELLTYPE	control_PKP2	5	15	Mural
GORASP2	0.782	0.036	0.0659	0.0625	5.53	12.4	0.00139	1.44	RV	CELLTYPE	control_PKP2	5	15	Mural
DHX38	0.781	0.0295	0.0417	0.0277	4.76	13.3	0.00098	1.53	RV	CELLTYPE	control_PKP2	5	15	Mural
EDNRA	0.778	0.048	0.594	0.421	8.46	11	0.00232	1.32	RV	CELLTYPE	control_PKP2	5	15	Mural
CCDC130	0.776	0.038	0.0788	0.0652	5.76	12.1	0.00152	1.42	RV	CELLTYPE	control_PKP2	5	15	Mural
EIF2S2	0.775	0.0499	0.114	0.0858	6.24	10.8	0.00252	1.3	RV	CELLTYPE	control_PKP2	5	15	Mural
GPATCH2	0.77	0.0299	0.176	0.14	6.8	13.2	0.00102	1.52	RV	CELLTYPE	control_PKP2	5	15	Mural
COL1A2	0.761	0.0318	0.543	0.402	8.42	12.9	0.00115	1.5	RV	CELLTYPE	control_PKP2	5	15	Mural
CLUAP1	0.757	0.0434	0.0416	0.0389	4.95	11.6	0.00189	1.36	RV	CELLTYPE	control_PKP2	5	15	Mural
ASPSCR1	0.753	0.0252	0.0439	0.0361	4.93	14.2	0.000715	1.6	RV	CELLTYPE	control_PKP2	5	15	Mural
MRPS5	0.748	0.029	0.11	0.0881	6.23	13.4	0.000936	1.54	RV	CELLTYPE	control_PKP2	5	15	Mural
NEURL1B	0.748	0.0487	0.501	0.435	8.32	11	0.00238	1.31	RV	CELLTYPE	control_PKP2	5	15	Mural
SMC6	0.745	0.0497	0.199	0.172	6.99	10.9	0.00248	1.3	RV	CELLTYPE	control_PKP2	5	15	Mural
AHI1	0.732	0.0499	0.291	0.219	7.52	10.9	0.0025	1.3	RV	CELLTYPE	control_PKP2	5	15	Mural
EIF5B	0.73	0.0472	0.184	0.133	6.97	11.2	0.00222	1.33	RV	CELLTYPE	control_PKP2	5	15	Mural
CTDSP1	0.704	0.0391	0.101	0.0875	6.14	12	0.0016	1.41	RV	CELLTYPE	control_PKP2	5	15	Mural
HNRNPA2B1	0.699	0.0317	0.483	0.403	8.32	12.9	0.00113	1.5	RV	CELLTYPE	control_PKP2	5	15	Mural
GGT7	0.691	0.0467	0.102	0.0773	6.05	11.2	0.00216	1.33	RV	CELLTYPE	control_PKP2	5	15	Mural
HNRNPDL	0.691	0.0292	0.451	0.347	8.18	13.4	0.000957	1.53	RV	CELLTYPE	control_PKP2	5	15	Mural
ZNF431	0.659	0.0317	0.104	0.115	6.21	12.9	0.00113	1.5	RV	CELLTYPE	control_PKP2	5	15	Mural
TCHP	0.636	0.0458	0.0876	0.0838	5.93	11.3	0.00208	1.34	RV	CELLTYPE	control_PKP2	5	15	Mural

## Sheet: control_PVneg
Gene	logFC	FDR	mean_exp_control	mean_exp_genotype	logCPM	F	PValue	FDR_plot	Region	annotation_level	comparison	Observations_genotype	Observations_reference	cell_state
STX16	4.05	0.0306	0.014	0.00166	3.72	17.5	0.000244	1.51	RV	CELLTYPE	control_PVneg	4	15	Mural
SOCS3	3.83	0.0305	0.0285	0.00294	4.16	17.6	0.000236	1.52	RV	CELLTYPE	control_PVneg	4	15	Mural
CCL2	3.48	0.00647	0.128	0.00711	6.43	34.4	2.32e-06	2.19	RV	CELLTYPE	control_PVneg	4	15	Mural
PLA2G2A	3.45	0.0174	0.079	0.00527	5.5	21.1	7.78e-05	1.76	RV	CELLTYPE	control_PVneg	4	15	Mural
LINC00881	2.97	0.0448	0.0156	0.00159	3.4	15.3	0.0005	1.35	RV	CELLTYPE	control_PVneg	4	15	Mural
G0S2	2.52	0.0333	0.0327	0.0057	4.46	16.8	0.000302	1.48	RV	CELLTYPE	control_PVneg	4	15	Mural
ADAMTS9	2.5	0.00647	1.57	0.342	9.92	32.1	3.98e-06	2.19	RV	CELLTYPE	control_PVneg	4	15	Mural
SNCG	2.42	0.0187	0.119	0.0212	6.36	20.7	8.95e-05	1.73	RV	CELLTYPE	control_PVneg	4	15	Mural
AL603832.1	2.39	0.017	0.0189	0.00303	3.72	21.4	7.18e-05	1.77	RV	CELLTYPE	control_PVneg	4	15	Mural
KLHL31	2.32	0.0484	0.0197	0.00588	3.93	15	0.000559	1.32	RV	CELLTYPE	control_PVneg	4	15	Mural
ENTPD2	2.18	0.0326	0.0173	0.00331	3.63	17.1	0.000275	1.49	RV	CELLTYPE	control_PVneg	4	15	Mural
MEST	2.07	0.0492	0.0555	0.0162	5.26	14.9	0.000591	1.31	RV	CELLTYPE	control_PVneg	4	15	Mural
GPC1	2.02	0.0242	0.0183	0.00474	3.69	18.8	0.000159	1.62	RV	CELLTYPE	control_PVneg	4	15	Mural
MPDU1	1.98	0.00647	0.041	0.0107	4.75	32.9	3.29e-06	2.19	RV	CELLTYPE	control_PVneg	4	15	Mural
ZNF830	1.98	0.05	0.0242	0.0065	4.11	14.7	0.000621	1.3	RV	CELLTYPE	control_PVneg	4	15	Mural
PCOLCE	1.81	0.017	0.0913	0.0243	5.79	21.5	6.98e-05	1.77	RV	CELLTYPE	control_PVneg	4	15	Mural
PNRC1	1.8	0.0128	0.155	0.0551	6.73	25.6	2.15e-05	1.89	RV	CELLTYPE	control_PVneg	4	15	Mural
SLC7A5	1.77	0.0408	0.0215	0.00768	3.93	15.8	0.000421	1.39	RV	CELLTYPE	control_PVneg	4	15	Mural
RPS6KL1	1.71	0.05	0.0223	0.00888	4.12	14.4	0.000687	1.3	RV	CELLTYPE	control_PVneg	4	15	Mural
IER5L	1.67	0.05	0.0683	0.0243	5.4	14.4	0.0007	1.3	RV	CELLTYPE	control_PVneg	4	15	Mural
DDX21	1.61	0.00647	0.149	0.057	6.5	34.5	2.23e-06	2.19	RV	CELLTYPE	control_PVneg	4	15	Mural
KIAA0895L	1.61	0.017	0.0431	0.0168	4.81	21.3	7.39e-05	1.77	RV	CELLTYPE	control_PVneg	4	15	Mural
NAT9	1.59	0.0329	0.0761	0.0277	5.72	17	0.000285	1.48	RV	CELLTYPE	control_PVneg	4	15	Mural
DUS3L	1.54	0.0492	0.0224	0.0106	4.11	14.9	0.000585	1.31	RV	CELLTYPE	control_PVneg	4	15	Mural
TPM2	1.44	0.0168	0.251	0.107	7.4	21.8	6.35e-05	1.77	RV	CELLTYPE	control_PVneg	4	15	Mural
NORAD	1.42	0.00961	0.0701	0.0306	5.52	28.4	1.01e-05	2.02	RV	CELLTYPE	control_PVneg	4	15	Mural
MIR22HG	1.39	0.0421	0.0737	0.033	5.57	15.7	0.000448	1.38	RV	CELLTYPE	control_PVneg	4	15	Mural
PHF1	1.38	0.00961	0.0827	0.0391	5.8	28.2	1.08e-05	2.02	RV	CELLTYPE	control_PVneg	4	15	Mural
RHBDF1	1.38	0.0148	0.0524	0.0236	5.14	22.6	5.07e-05	1.83	RV	CELLTYPE	control_PVneg	4	15	Mural
GNL3	1.32	0.0258	0.0727	0.032	5.58	18.5	0.000175	1.59	RV	CELLTYPE	control_PVneg	4	15	Mural
PTP4A3	1.32	0.0128	0.171	0.0868	6.83	24	3.38e-05	1.89	RV	CELLTYPE	control_PVneg	4	15	Mural
ACAA1	1.29	0.05	0.0452	0.0207	4.97	14.5	0.000662	1.3	RV	CELLTYPE	control_PVneg	4	15	Mural
RING1	1.26	0.0187	0.0651	0.0314	5.49	20.5	9.38e-05	1.73	RV	CELLTYPE	control_PVneg	4	15	Mural
COPS6	1.25	0.0479	0.0928	0.0394	5.94	15.1	0.000547	1.32	RV	CELLTYPE	control_PVneg	4	15	Mural
AKR1A1	1.22	0.0478	0.0487	0.0242	5.08	15.1	0.000541	1.32	RV	CELLTYPE	control_PVneg	4	15	Mural
MAP3K8	1.22	0.0297	0.113	0.0548	6.15	17.8	0.000219	1.53	RV	CELLTYPE	control_PVneg	4	15	Mural
MXRA8	1.21	0.0498	0.0508	0.0233	5.12	14.8	0.000608	1.3	RV	CELLTYPE	control_PVneg	4	15	Mural
RHOT2	1.21	0.0397	0.0998	0.0479	6.12	16	0.000398	1.4	RV	CELLTYPE	control_PVneg	4	15	Mural
AHI1	1.19	0.0128	0.291	0.147	7.49	23.5	3.91e-05	1.89	RV	CELLTYPE	control_PVneg	4	15	Mural
HNRNPDL	1.19	0.0242	0.451	0.234	8.16	18.9	0.000156	1.62	RV	CELLTYPE	control_PVneg	4	15	Mural
NARS	1.17	0.0175	0.0652	0.0325	5.43	21	8.14e-05	1.76	RV	CELLTYPE	control_PVneg	4	15	Mural
REM1	1.17	0.05	0.0815	0.0434	5.75	14.4	0.000697	1.3	RV	CELLTYPE	control_PVneg	4	15	Mural
SAT1	1.17	0.0208	0.151	0.0779	6.62	19.5	0.000126	1.68	RV	CELLTYPE	control_PVneg	4	15	Mural
SON	1.17	0.0128	0.955	0.525	9.3	23.9	3.43e-05	1.89	RV	CELLTYPE	control_PVneg	4	15	Mural
RWDD1	1.15	0.0358	0.087	0.0487	5.9	16.5	0.00034	1.45	RV	CELLTYPE	control_PVneg	4	15	Mural
MTCH1	1.14	0.0128	0.128	0.0649	6.42	24.9	2.58e-05	1.89	RV	CELLTYPE	control_PVneg	4	15	Mural
COL1A2	1.13	0.0414	0.543	0.298	8.41	15.7	0.000436	1.38	RV	CELLTYPE	control_PVneg	4	15	Mural
HNRNPA2B1	1.13	0.017	0.483	0.273	8.29	21.3	7.46e-05	1.77	RV	CELLTYPE	control_PVneg	4	15	Mural
ACTR1B	1.11	0.0349	0.0624	0.0342	5.42	16.6	0.000322	1.46	RV	CELLTYPE	control_PVneg	4	15	Mural
ISYNA1	1.09	0.05	0.278	0.154	7.58	14.4	0.00069	1.3	RV	CELLTYPE	control_PVneg	4	15	Mural
RABL3	1.09	0.0469	0.0413	0.0227	4.85	15.2	0.000527	1.33	RV	CELLTYPE	control_PVneg	4	15	Mural
CCNL1	1.08	0.0208	0.152	0.0844	6.62	19.6	0.000124	1.68	RV	CELLTYPE	control_PVneg	4	15	Mural
COPB2	1.08	0.0128	0.103	0.0559	6.09	23.4	4.02e-05	1.89	RV	CELLTYPE	control_PVneg	4	15	Mural
CIAO1	1.07	0.0345	0.0882	0.054	5.96	16.7	0.000316	1.46	RV	CELLTYPE	control_PVneg	4	15	Mural
COL6A2	1.06	0.0242	0.747	0.429	8.99	18.8	0.000161	1.62	RV	CELLTYPE	control_PVneg	4	15	Mural
TPR	0.926	0.05	0.209	0.127	7.05	14.5	0.00066	1.3	RV	CELLTYPE	control_PVneg	4	15	Mural

## Sheet: control_RBM20
Gene	logFC	FDR	mean_exp_control	mean_exp_genotype	logCPM	F	PValue	FDR_plot	Region	annotation_level	comparison	Observations_genotype	Observations_reference	cell_state
XIST	9.59	0.0426	0.337	0.0006	7.57	17.7	0.000202	1.37	RV	CELLTYPE	control_RBM20	5	15	Mural
STX16	3.84	0.00997	0.014	0.00288	3.62	26.9	1.26e-05	2	RV	CELLTYPE	control_RBM20	5	15	Mural
BICDL1	3.21	0.0442	0.0191	0.00221	3.46	17.2	0.000245	1.36	RV	CELLTYPE	control_RBM20	5	15	Mural
G0S2	2.8	0.00997	0.0327	0.00369	4.28	26.7	1.34e-05	2	RV	CELLTYPE	control_RBM20	5	15	Mural
CCL2	2.67	0.0179	0.128	0.00912	6.27	23	3.81e-05	1.75	RV	CELLTYPE	control_RBM20	5	15	Mural
ST3GAL5	2.67	0.00814	0.102	0.016	5.84	28.9	7.34e-06	2.09	RV	CELLTYPE	control_RBM20	5	15	Mural
AC004257.1	2.46	0.00814	0.0339	0.00573	4.29	27.9	9.49e-06	2.09	RV	CELLTYPE	control_RBM20	5	15	Mural
GRIN3A	2.43	0.00072	0.121	0.0275	6.15	49.7	6.46e-08	3.14	RV	CELLTYPE	control_RBM20	5	15	Mural
AC007406.3	2.37	0.0284	0.0212	0.00575	3.8	20	9.52e-05	1.55	RV	CELLTYPE	control_RBM20	5	15	Mural
GABBR2	2.32	0.00814	0.0883	0.0164	5.55	30.2	5.24e-06	2.09	RV	CELLTYPE	control_RBM20	5	15	Mural
MEST	2.31	0.0107	0.0555	0.0145	5.15	26.2	1.54e-05	1.97	RV	CELLTYPE	control_RBM20	5	15	Mural
ADAMTS9	2.14	0.00814	1.57	0.393	9.85	29.3	6.54e-06	2.09	RV	CELLTYPE	control_RBM20	5	15	Mural
SSTR2	1.85	0.0196	0.06	0.0139	5.09	22.2	4.92e-05	1.71	RV	CELLTYPE	control_RBM20	5	15	Mural
NGF	1.73	0.0185	1.12	0.356	9.52	22.7	4.18e-05	1.73	RV	CELLTYPE	control_RBM20	5	15	Mural
HIC1	1.68	0.0284	0.0858	0.0233	5.65	19.9	9.88e-05	1.55	RV	CELLTYPE	control_RBM20	5	15	Mural
IPO9-AS1	1.61	0.0441	0.136	0.0467	6.46	17.3	0.000237	1.36	RV	CELLTYPE	control_RBM20	5	15	Mural
OLFM2	1.61	0.0399	0.0648	0.0222	5.22	18.4	0.000161	1.4	RV	CELLTYPE	control_RBM20	5	15	Mural
SH2D3C	1.61	0.0274	0.238	0.0799	7.04	20.8	7.61e-05	1.56	RV	CELLTYPE	control_RBM20	5	15	Mural
ADA	1.53	0.0179	0.0656	0.0206	5.21	23	3.86e-05	1.75	RV	CELLTYPE	control_RBM20	5	15	Mural
REM1	1.51	0.0284	0.0815	0.031	5.64	20.3	8.73e-05	1.55	RV	CELLTYPE	control_RBM20	5	15	Mural
IER5L	1.49	0.028	0.0683	0.0369	5.42	20.5	8.29e-05	1.55	RV	CELLTYPE	control_RBM20	5	15	Mural
PLCXD3	1.49	0.0488	0.08	0.038	5.75	16.3	0.000324	1.31	RV	CELLTYPE	control_RBM20	5	15	Mural
ZNF521	1.48	0.00591	0.306	0.133	7.44	34.3	1.86e-06	2.23	RV	CELLTYPE	control_RBM20	5	15	Mural
RAB3D	1.45	0.0155	0.0288	0.014	4.23	24.1	2.79e-05	1.81	RV	CELLTYPE	control_RBM20	5	15	Mural
CDON	1.37	0.0429	0.121	0.0581	6.24	17.6	0.000208	1.37	RV	CELLTYPE	control_RBM20	5	15	Mural
SNHG12	1.32	0.0452	0.0429	0.0272	4.96	16.9	0.000272	1.34	RV	CELLTYPE	control_RBM20	5	15	Mural
DENND2A	1.3	0.044	0.904	0.427	8.97	17.4	0.000227	1.36	RV	CELLTYPE	control_RBM20	5	15	Mural
MOV10	1.18	0.0426	0.0585	0.025	5.15	17.7	0.000202	1.37	RV	CELLTYPE	control_RBM20	5	15	Mural
COL27A1	1.17	0.0488	0.385	0.224	7.84	16.3	0.000329	1.31	RV	CELLTYPE	control_RBM20	5	15	Mural
AVIL	1.15	0.0315	0.0472	0.0282	4.93	19.4	0.000116	1.5	RV	CELLTYPE	control_RBM20	5	15	Mural
SSBP4	1.14	0.0284	0.118	0.0782	6.21	19.9	9.93e-05	1.55	RV	CELLTYPE	control_RBM20	5	15	Mural
EFCAB5	1.13	0.044	0.0451	0.0243	4.88	17.3	0.000233	1.36	RV	CELLTYPE	control_RBM20	5	15	Mural
PLEKHG3	1.06	0.0421	0.108	0.0677	6.16	17.9	0.000189	1.38	RV	CELLTYPE	control_RBM20	5	15	Mural
GGT5	1.01	0.046	0.299	0.143	7.61	16.7	0.000285	1.34	RV	CELLTYPE	control_RBM20	5	15	Mural
MCC	1	0.0413	0.329	0.179	7.61	18.1	0.000176	1.38	RV	CELLTYPE	control_RBM20	5	15	Mural
PDGFRB	1	0.028	2.67	1.54	10.8	20.5	8.28e-05	1.55	RV	CELLTYPE	control_RBM20	5	15	Mural
AC027698.1	0.925	0.0442	0.0772	0.0397	5.58	17	0.000257	1.35	RV	CELLTYPE	control_RBM20	5	15	Mural
TNFRSF1B	0.866	0.0442	0.0809	0.0502	5.75	17.1	0.000249	1.36	RV	CELLTYPE	control_RBM20	5	15	Mural
PNKP	0.835	0.0466	0.0874	0.0633	5.92	16.6	0.000297	1.33	RV	CELLTYPE	control_RBM20	5	15	Mural
WASHC1	0.791	0.0453	0.281	0.207	7.52	16.8	0.000277	1.34	RV	CELLTYPE	control_RBM20	5	15	Mural

## Sheet: control_TTN
Gene	logFC	FDR	mean_exp_control	mean_exp_genotype	logCPM	F	PValue	FDR_plot	Region	annotation_level	comparison	Observations_genotype	Observations_reference	cell_state
GRXCR2	4.13	0.0115	0.0214	0.00136	3.56	19.7	0.0001	1.94	RV	CELLTYPE	control_TTN	6	15	Mural
STX16	4.03	0.000969	0.014	0.00284	3.52	33.5	1.97e-06	3.01	RV	CELLTYPE	control_TTN	6	15	Mural
PLA2G2A	3.72	0.000733	0.079	0.00343	5.2	35	1.36e-06	3.13	RV	CELLTYPE	control_TTN	6	15	Mural
CCL2	3.61	1.18e-05	0.128	0.00574	6.18	71.9	1.04e-09	4.93	RV	CELLTYPE	control_TTN	6	15	Mural
G0S2	3.16	0.00129	0.0327	0.00315	4.17	31.6	3.21e-06	2.89	RV	CELLTYPE	control_TTN	6	15	Mural
FGF10	3.08	0.00897	0.016	0.00201	3.23	21.2	6.27e-05	2.05	RV	CELLTYPE	control_TTN	6	15	Mural
PI15	3.06	0.0325	0.0139	0.00182	2.89	14.8	0.000541	1.49	RV	CELLTYPE	control_TTN	6	15	Mural
BICDL1	3.02	0.00988	0.0191	0.00258	3.37	20.6	7.44e-05	2.01	RV	CELLTYPE	control_TTN	6	15	Mural
MT1A	2.64	0.0165	0.02	0.00257	3.47	17.9	0.000182	1.78	RV	CELLTYPE	control_TTN	6	15	Mural
MGST1	2.61	0.00762	0.0359	0.00601	4.3	22	4.79e-05	2.12	RV	CELLTYPE	control_TTN	6	15	Mural
GABBR2	2.55	0.000208	0.0883	0.0146	5.47	43.3	2.01e-07	3.68	RV	CELLTYPE	control_TTN	6	15	Mural
TGFBI	2.35	0.0115	0.128	0.0185	5.8	19.7	0.000101	1.94	RV	CELLTYPE	control_TTN	6	15	Mural
AC004257.1	2.24	0.00394	0.0339	0.00756	4.22	25.8	1.54e-05	2.4	RV	CELLTYPE	control_TTN	6	15	Mural
ADAMTS9	2.23	0.00039	1.57	0.403	9.79	38.8	5.52e-07	3.41	RV	CELLTYPE	control_TTN	6	15	Mural
FAM43A	2.18	0.0236	0.0585	0.0127	5.16	16.2	0.000328	1.63	RV	CELLTYPE	control_TTN	6	15	Mural
MCM10	2.18	0.023	0.0156	0.00404	3.26	16.3	0.000309	1.64	RV	CELLTYPE	control_TTN	6	15	Mural
SSTR2	2.15	0.00313	0.06	0.0122	4.99	27	1.11e-05	2.5	RV	CELLTYPE	control_TTN	6	15	Mural
ST3GAL5	2.06	0.00969	0.102	0.0262	5.82	20.8	7.12e-05	2.01	RV	CELLTYPE	control_TTN	6	15	Mural
AC007406.3	2.02	0.00886	0.0212	0.00801	3.76	21.2	6.12e-05	2.05	RV	CELLTYPE	control_TTN	6	15	Mural
ADAMTS9-AS1	1.99	0.0372	0.249	0.076	7.32	14.2	0.000673	1.43	RV	CELLTYPE	control_TTN	6	15	Mural
CMTM8	1.91	0.0118	0.077	0.0206	5.29	19.5	0.000107	1.93	RV	CELLTYPE	control_TTN	6	15	Mural
ADAMTS6	1.8	0.0245	0.144	0.0454	6.12	16	0.000345	1.61	RV	CELLTYPE	control_TTN	6	15	Mural
AL603832.1	1.79	0.00452	0.0189	0.00653	3.55	25.2	1.87e-05	2.35	RV	CELLTYPE	control_TTN	6	15	Mural
LINC00486	1.78	0.0337	0.284	0.153	7.42	14.6	0.000581	1.47	RV	CELLTYPE	control_TTN	6	15	Mural
LURAP1L-AS1	1.76	0.0273	0.0341	0.0137	4.42	15.5	0.000408	1.56	RV	CELLTYPE	control_TTN	6	15	Mural
PPP1R17	1.76	0.0477	0.0315	0.0152	4.46	13	0.00102	1.32	RV	CELLTYPE	control_TTN	6	15	Mural
FGF7	1.74	0.0145	0.0248	0.00854	3.82	18.5	0.000149	1.84	RV	CELLTYPE	control_TTN	6	15	Mural
IPO9-AS1	1.71	0.00152	0.136	0.0482	6.39	30.7	4.05e-06	2.82	RV	CELLTYPE	control_TTN	6	15	Mural
LINC00842	1.69	0.0283	0.0807	0.0339	5.7	15.4	0.000433	1.55	RV	CELLTYPE	control_TTN	6	15	Mural
LGALS2	1.66	0.0214	0.0182	0.00872	3.67	16.6	0.000279	1.67	RV	CELLTYPE	control_TTN	6	15	Mural
PVT1	1.66	0.00536	0.0702	0.0207	5.2	23.9	2.69e-05	2.27	RV	CELLTYPE	control_TTN	6	15	Mural
EPS8L1	1.65	0.0361	0.0136	0.00493	3.11	14.3	0.000638	1.44	RV	CELLTYPE	control_TTN	6	15	Mural
PAPPA2	1.61	0.0233	0.0207	0.00991	3.8	16.2	0.000319	1.63	RV	CELLTYPE	control_TTN	6	15	Mural
LDHAL6A	1.6	0.0103	0.0153	0.0096	3.53	20.3	8.2e-05	1.99	RV	CELLTYPE	control_TTN	6	15	Mural
NAV1	1.59	0.00452	0.206	0.0736	6.84	25.1	1.92e-05	2.35	RV	CELLTYPE	control_TTN	6	15	Mural
SYPL2	1.59	0.00941	0.0638	0.0323	5.25	20.9	6.78e-05	2.03	RV	CELLTYPE	control_TTN	6	15	Mural
CD44	1.57	0.00988	0.256	0.0929	7.16	20.5	7.68e-05	2.01	RV	CELLTYPE	control_TTN	6	15	Mural
SERPINE3	1.57	0.0339	0.0262	0.0149	4.23	14.5	0.000588	1.47	RV	CELLTYPE	control_TTN	6	15	Mural
MEST	1.56	0.031	0.0555	0.027	5.18	15	0.000497	1.51	RV	CELLTYPE	control_TTN	6	15	Mural
CCDC129	1.54	0.0301	0.143	0.0759	6.53	15.1	0.000474	1.52	RV	CELLTYPE	control_TTN	6	15	Mural
SNCG	1.52	0.0207	0.119	0.0409	6.23	16.8	0.000262	1.68	RV	CELLTYPE	control_TTN	6	15	Mural
SLC7A5	1.5	0.0121	0.0215	0.00971	3.78	19.4	0.000111	1.92	RV	CELLTYPE	control_TTN	6	15	Mural
GRIN3A	1.47	0.00885	0.121	0.0648	6.21	21.3	6.03e-05	2.05	RV	CELLTYPE	control_TTN	6	15	Mural
STAC	1.47	0.00462	0.151	0.0627	6.34	24.7	2.13e-05	2.33	RV	CELLTYPE	control_TTN	6	15	Mural
AC027698.1	1.44	0.000319	0.0772	0.0311	5.45	40.5	3.71e-07	3.5	RV	CELLTYPE	control_TTN	6	15	Mural
AC011389.1	1.41	0.0474	0.0139	0.00729	3.26	13.2	0.000973	1.32	RV	CELLTYPE	control_TTN	6	15	Mural
AC245041.2	1.4	0.0477	0.0291	0.0148	4.32	13.1	0.000995	1.32	RV	CELLTYPE	control_TTN	6	15	Mural
HGF	1.4	0.0286	0.152	0.049	6.2	15.3	0.000441	1.54	RV	CELLTYPE	control_TTN	6	15	Mural
KCNQ1OT1	1.4	0.00379	0.0734	0.0372	5.43	26.1	1.41e-05	2.42	RV	CELLTYPE	control_TTN	6	15	Mural
PDE10A	1.39	0.0468	0.684	0.321	8.73	13.3	0.000944	1.33	RV	CELLTYPE	control_TTN	6	15	Mural
SREBF1	1.39	0.00462	0.0852	0.0394	5.59	24.9	2.02e-05	2.33	RV	CELLTYPE	control_TTN	6	15	Mural
MARCKS	1.37	0.0477	0.0322	0.0135	4.16	13.1	0.000996	1.32	RV	CELLTYPE	control_TTN	6	15	Mural
NFE2L3	1.37	0.031	0.026	0.0163	4.25	15	0.000502	1.51	RV	CELLTYPE	control_TTN	6	15	Mural
SNHG12	1.35	0.00609	0.0429	0.0284	4.9	23.4	3.18e-05	2.22	RV	CELLTYPE	control_TTN	6	15	Mural
TP53I11	1.35	0.0147	0.0489	0.0151	4.76	18.4	0.000153	1.83	RV	CELLTYPE	control_TTN	6	15	Mural
REM1	1.34	0.00988	0.0815	0.0408	5.61	20.5	7.66e-05	2.01	RV	CELLTYPE	control_TTN	6	15	Mural
GPAT2	1.32	0.031	0.183	0.0592	6.81	15	0.000503	1.51	RV	CELLTYPE	control_TTN	6	15	Mural
ADA	1.3	0.00768	0.0656	0.0283	5.19	22	4.89e-05	2.11	RV	CELLTYPE	control_TTN	6	15	Mural
LURAP1L	1.29	0.0325	0.0451	0.0223	4.79	14.7	0.000548	1.49	RV	CELLTYPE	control_TTN	6	15	Mural
SH2D3C	1.29	0.0188	0.238	0.107	7.03	17.3	0.000222	1.73	RV	CELLTYPE	control_TTN	6	15	Mural
MAP3K8	1.28	0.00317	0.113	0.0488	6.01	26.9	1.15e-05	2.5	RV	CELLTYPE	control_TTN	6	15	Mural
TEX14	1.27	0.0477	0.0448	0.0236	4.88	13.1	0.00101	1.32	RV	CELLTYPE	control_TTN	6	15	Mural
OSMR	1.26	0.0218	0.344	0.156	7.51	16.6	0.000286	1.66	RV	CELLTYPE	control_TTN	6	15	Mural
CNTN5	1.25	0.0393	0.0408	0.023	4.73	13.9	0.000733	1.41	RV	CELLTYPE	control_TTN	6	15	Mural
COL1A1	1.25	0.0472	0.187	0.0758	6.66	13.2	0.000963	1.33	RV	CELLTYPE	control_TTN	6	15	Mural
KCNQ1	1.25	0.0115	0.042	0.0212	4.75	19.6	0.000103	1.94	RV	CELLTYPE	control_TTN	6	15	Mural
EPHA2	1.22	0.00611	0.0578	0.0332	5.2	23.3	3.24e-05	2.21	RV	CELLTYPE	control_TTN	6	15	Mural
MAPT	1.22	0.0468	0.0399	0.0178	4.52	13.3	0.000944	1.33	RV	CELLTYPE	control_TTN	6	15	Mural
BTBD19	1.17	0.0222	0.0244	0.0159	4.08	16.5	0.000293	1.65	RV	CELLTYPE	control_TTN	6	15	Mural
KAZN	1.16	0.00813	0.106	0.0536	6.01	21.6	5.4e-05	2.09	RV	CELLTYPE	control_TTN	6	15	Mural
MIDN	1.16	0.0144	0.0554	0.0278	4.95	18.5	0.000146	1.84	RV	CELLTYPE	control_TTN	6	15	Mural
AC023389.1	1.15	0.00661	0.0694	0.0449	5.48	22.8	3.8e-05	2.18	RV	CELLTYPE	control_TTN	6	15	Mural
LIN7B	1.15	0.0325	0.0241	0.0169	4.15	14.7	0.00055	1.49	RV	CELLTYPE	control_TTN	6	15	Mural
AC130650.1	1.14	0.0336	0.0725	0.0416	5.58	14.6	0.000575	1.47	RV	CELLTYPE	control_TTN	6	15	Mural
EFCAB5	1.14	0.0105	0.0451	0.0275	4.84	20.2	8.53e-05	1.98	RV	CELLTYPE	control_TTN	6	15	Mural
PTP4A3	1.13	0.00794	0.171	0.082	6.69	21.8	5.2e-05	2.1	RV	CELLTYPE	control_TTN	6	15	Mural
NUAK1	1.12	0.0343	0.133	0.0735	6.27	14.5	0.000601	1.46	RV	CELLTYPE	control_TTN	6	15	Mural
MIR22HG	1.11	0.0311	0.0737	0.0479	5.54	14.9	0.000506	1.51	RV	CELLTYPE	control_TTN	6	15	Mural
NID2	1.11	0.0204	0.107	0.0605	5.98	16.9	0.000256	1.69	RV	CELLTYPE	control_TTN	6	15	Mural
OLFM2	1.11	0.0375	0.0648	0.034	5.24	14.1	0.000687	1.43	RV	CELLTYPE	control_TTN	6	15	Mural
AC090617.4	1.1	0.0477	0.0422	0.0252	4.73	13.1	0.00102	1.32	RV	CELLTYPE	control_TTN	6	15	Mural
ZNF521	1.1	0.00655	0.306	0.182	7.45	23	3.54e-05	2.18	RV	CELLTYPE	control_TTN	6	15	Mural
PNRC1	1.09	0.0263	0.155	0.0893	6.68	15.7	0.000385	1.58	RV	CELLTYPE	control_TTN	6	15	Mural
SSBP4	1.07	0.00661	0.118	0.0866	6.17	22.8	3.73e-05	2.18	RV	CELLTYPE	control_TTN	6	15	Mural
CDH20	1.06	0.0436	0.085	0.0556	5.68	13.6	0.000833	1.36	RV	CELLTYPE	control_TTN	6	15	Mural
ISYNA1	1.06	0.0111	0.278	0.14	7.45	20	9.2e-05	1.96	RV	CELLTYPE	control_TTN	6	15	Mural
OSBPL10	1.02	0.0151	0.252	0.146	7.14	18.3	0.000159	1.82	RV	CELLTYPE	control_TTN	6	15	Mural
KIAA0895L	1.01	0.0468	0.0431	0.0292	4.79	13.3	0.000932	1.33	RV	CELLTYPE	control_TTN	6	15	Mural
SYNGAP1	1.01	0.0325	0.051	0.0339	4.98	14.7	0.000552	1.49	RV	CELLTYPE	control_TTN	6	15	Mural
ANKDD1A	0.99	0.0477	0.0215	0.0176	4.01	13.1	0.00101	1.32	RV	CELLTYPE	control_TTN	6	15	Mural
FAM110B	0.972	0.0306	0.321	0.184	7.45	15	0.000488	1.51	RV	CELLTYPE	control_TTN	6	15	Mural
GRIK1	0.971	0.0306	0.0755	0.0435	5.56	15	0.000488	1.51	RV	CELLTYPE	control_TTN	6	15	Mural
NT5DC2	0.953	0.0436	0.0557	0.035	5.19	13.6	0.000833	1.36	RV	CELLTYPE	control_TTN	6	15	Mural
FBLIM1	0.948	0.0361	0.214	0.129	6.96	14.3	0.000638	1.44	RV	CELLTYPE	control_TTN	6	15	Mural
MCC	0.945	0.0115	0.329	0.208	7.58	19.7	0.000101	1.94	RV	CELLTYPE	control_TTN	6	15	Mural
ANGPT2	0.935	0.042	0.275	0.149	7.32	13.7	0.000794	1.38	RV	CELLTYPE	control_TTN	6	15	Mural
KCNJ8	0.897	0.0364	0.383	0.193	7.9	14.2	0.000653	1.44	RV	CELLTYPE	control_TTN	6	15	Mural
RAB3D	0.893	0.0337	0.0288	0.0214	4.28	14.6	0.000578	1.47	RV	CELLTYPE	control_TTN	6	15	Mural
PDGFRB	0.886	0.0192	2.67	1.76	10.7	17.2	0.000231	1.72	RV	CELLTYPE	control_TTN	6	15	Mural
SH2B3	0.873	0.0375	0.167	0.132	6.7	14.1	0.000684	1.43	RV	CELLTYPE	control_TTN	6	15	Mural
COL6A2	0.861	0.0213	0.747	0.457	8.9	16.7	0.000274	1.67	RV	CELLTYPE	control_TTN	6	15	Mural
PLEKHG3	0.855	0.0382	0.108	0.0825	6.15	14	0.00071	1.42	RV	CELLTYPE	control_TTN	6	15	Mural
PNKP	0.817	0.0477	0.0874	0.0694	5.89	13.1	0.00102	1.32	RV	CELLTYPE	control_TTN	6	15	Mural
LTBR	0.816	0.0195	0.0871	0.0717	5.87	17	0.000241	1.71	RV	CELLTYPE	control_TTN	6	15	Mural
NORAD	0.8	0.0468	0.0701	0.0457	5.48	13.3	0.000929	1.33	RV	CELLTYPE	control_TTN	6	15	Mural
GGT5	0.784	0.0481	0.299	0.186	7.61	13	0.00103	1.32	RV	CELLTYPE	control_TTN	6	15	Mural
MCAM	0.769	0.0361	0.324	0.219	7.62	14.3	0.000645	1.44	RV	CELLTYPE	control_TTN	6	15	Mural
NR2F2	0.718	0.0472	0.692	0.589	8.8	13.2	0.000964	1.33	RV	CELLTYPE	control_TTN	6	15	Mural
