# Supplementary material for: Pathogenic variants damage cell composition and single cell transcription in cardiomyopathies
Source: Science. Author manuscript; Available in PMC 2022 Oct 3. (PMC9528698; doi:10.1126/science.abo1984)
Supplement: Supp table 27.3 [file NIHMS1835045-supplement-Supp_table_27_3.xlsx]

## Sheet: Index
Column name	Description
Gene	Gene symbol, Ensembl 84
logFC	log2-fold change
FDR	False discovery rate; FDR is the PValue after (by default) Benjamini-Hochberg correction.
mean_exp_control	Mean expression values across controls
mean_exp_genotype	Mean expression values across disease samples
logCPM	logCPM is the average expression of all pseudobulked samples for that particular gene across all samples on the log2-scale expressed in counts per million (cpm, as calculated by edgeR after normalization).
F	Output of quasi-likelihood F-test
PValue	PValue is the nominal p-value derived from F
FDR_plot	-log10(False discovery rate)
Region	Studied region (LV or RV)
annotation_level	Cell-type or cell-state
cell_state/state	Specification which cell-type or state was analysed
comparison	Specification control_GENOTYPE
Observations_genotype	Numbers of Patients included in edgeR (patients with low number of nuclei have been excluded)
Observations_reference	Numbers of Patients included in edgeR (patients with low number of nuclei have been excluded)

## Sheet: control_LMNA
Gene	logFC	FDR	mean_exp_control	mean_exp_genotype	logCPM	F	PValue	FDR_plot	Region	annotation_level	cell_state	comparison	Observations_genotype	Observations_reference
SMYD1	4.64	0.049	0.0192	0	4.39	14.1	0.000425	1.31	LV	CELLSTATES	PC3	control_LMNA	12	18
CEND1	3.49	0.0363	0.0167	0.00157	4.19	14.9	0.000263	1.44	LV	CELLSTATES	PC3	control_LMNA	12	18
ZKSCAN2	3.44	0.0249	0.0156	0.00157	4.06	16.7	0.000127	1.6	LV	CELLSTATES	PC3	control_LMNA	12	18
PTPRE	3.29	0.0186	0.0203	0.00292	4.28	17.9	7.45e-05	1.73	LV	CELLSTATES	PC3	control_LMNA	12	18
G0S2	3.28	0.00593	0.04	0.00702	4.95	22.9	1.04e-05	2.23	LV	CELLSTATES	PC3	control_LMNA	12	18
GDAP1L1	3.26	0.0429	0.0136	0.000906	4.07	14.4	0.000333	1.37	LV	CELLSTATES	PC3	control_LMNA	12	18
TMEM178B	2.95	0.0159	0.0303	0.0203	4.72	19.7	3.72e-05	1.8	LV	CELLSTATES	PC3	control_LMNA	12	18
SLC22A3	2.85	0.0292	0.0443	0.0095	5.05	15.9	0.000176	1.54	LV	CELLSTATES	PC3	control_LMNA	12	18
CALN1	2.83	0.0282	0.0241	0.00778	4.47	16.2	0.000153	1.55	LV	CELLSTATES	PC3	control_LMNA	12	18
AC006305.1	2.72	0.0173	0.0372	0.0161	5.04	18.6	5.78e-05	1.76	LV	CELLSTATES	PC3	control_LMNA	12	18
ITPKB-AS1	2.63	0.0443	0.0269	0.008	4.66	14.2	0.000355	1.35	LV	CELLSTATES	PC3	control_LMNA	12	18
CCL2	2.55	0.000608	0.195	0.0586	6.78	32.9	2.89e-07	3.22	LV	CELLSTATES	PC3	control_LMNA	12	18
COX6A2	2.53	0.00623	0.0761	0.0254	5.75	22.7	1.14e-05	2.21	LV	CELLSTATES	PC3	control_LMNA	12	18
APOE	2.5	0.0386	0.0518	0.0129	5.3	14.7	0.000287	1.41	LV	CELLSTATES	PC3	control_LMNA	12	18
SPON2	2.5	0.0333	0.0278	0.00996	4.56	15.3	0.000225	1.48	LV	CELLSTATES	PC3	control_LMNA	12	18
APOD	2.31	0.0167	1.27	0.469	9.39	19.2	4.47e-05	1.78	LV	CELLSTATES	PC3	control_LMNA	12	18
GABBR2	2.27	0.0446	0.115	0.0524	6.08	14.2	0.000366	1.35	LV	CELLSTATES	PC3	control_LMNA	12	18
LINC00842	2.23	0.00723	0.0813	0.0276	5.7	22.2	1.39e-05	2.14	LV	CELLSTATES	PC3	control_LMNA	12	18
CFD	2.18	0.0256	0.239	0.0499	7.08	16.5	0.000137	1.59	LV	CELLSTATES	PC3	control_LMNA	12	18
RBFOX1	1.99	0.0167	0.0879	0.0456	5.98	19.1	4.71e-05	1.78	LV	CELLSTATES	PC3	control_LMNA	12	18
AC023389.1	1.92	0.0227	0.0753	0.0275	5.68	17	0.000108	1.64	LV	CELLSTATES	PC3	control_LMNA	12	18
LRP4	1.9	0.021	0.373	0.205	7.93	17.5	9.03e-05	1.68	LV	CELLSTATES	PC3	control_LMNA	12	18
KANK3	1.88	0.0186	0.153	0.056	6.52	18	7.14e-05	1.73	LV	CELLSTATES	PC3	control_LMNA	12	18
ADAMTS9-AS1	1.85	0.0289	0.226	0.0895	7.14	16.1	0.000159	1.54	LV	CELLSTATES	PC3	control_LMNA	12	18
LINC00685	1.82	0.0292	0.0523	0.0252	5.2	15.9	0.000177	1.54	LV	CELLSTATES	PC3	control_LMNA	12	18
PTP4A3	1.81	0.0186	0.197	0.0649	6.82	17.9	7.45e-05	1.73	LV	CELLSTATES	PC3	control_LMNA	12	18
ADAMTS9	1.72	0.0011	1.25	0.501	9.4	29.5	9.15e-07	2.96	LV	CELLSTATES	PC3	control_LMNA	12	18
AL020995.1	1.7	0.0446	0.0478	0.0266	5.17	14.2	0.000363	1.35	LV	CELLSTATES	PC3	control_LMNA	12	18
CRISPLD2	1.69	0.0015	0.457	0.288	8.07	28.1	1.51e-06	2.82	LV	CELLSTATES	PC3	control_LMNA	12	18
SPDYE5	1.69	0.0175	0.0876	0.0481	5.98	18.5	6.01e-05	1.76	LV	CELLSTATES	PC3	control_LMNA	12	18
UBL5	1.69	0.0291	0.0914	0.0597	5.98	16.1	0.000163	1.54	LV	CELLSTATES	PC3	control_LMNA	12	18
SLC2A4	1.55	0.0227	0.134	0.0839	6.43	17.1	0.000106	1.64	LV	CELLSTATES	PC3	control_LMNA	12	18
IPO9-AS1	1.53	0.0167	0.121	0.0695	6.25	18.9	5.05e-05	1.78	LV	CELLSTATES	PC3	control_LMNA	12	18
AL391839.1	1.5	0.0374	0.0651	0.0439	5.53	14.8	0.000275	1.43	LV	CELLSTATES	PC3	control_LMNA	12	18
GRIK1	1.48	0.0333	0.0766	0.0601	5.74	15.2	0.000233	1.48	LV	CELLSTATES	PC3	control_LMNA	12	18
AC130650.1	1.43	0.0297	0.0768	0.0379	5.69	15.8	0.000185	1.53	LV	CELLSTATES	PC3	control_LMNA	12	18
AL512638.2	1.37	0.0297	0.333	0.162	7.55	15.7	0.000186	1.53	LV	CELLSTATES	PC3	control_LMNA	12	18
MCFD2	1.29	0.0156	0.168	0.0935	6.6	19.9	3.39e-05	1.81	LV	CELLSTATES	PC3	control_LMNA	12	18
SH2D3C	1.27	0.0167	0.252	0.16	7.16	18.8	5.24e-05	1.78	LV	CELLSTATES	PC3	control_LMNA	12	18
PALM	1.24	0.0451	0.0909	0.0698	5.96	14.1	0.00038	1.35	LV	CELLSTATES	PC3	control_LMNA	12	18
ISYNA1	1.11	0.0333	0.398	0.282	7.92	15.2	0.000234	1.48	LV	CELLSTATES	PC3	control_LMNA	12	18
NGF	1.11	0.0167	1.29	0.765	9.46	19.2	4.55e-05	1.78	LV	CELLSTATES	PC3	control_LMNA	12	18
TNFRSF1B	1.09	0.0333	0.125	0.126	6.41	15.2	0.000231	1.48	LV	CELLSTATES	PC3	control_LMNA	12	18

## Sheet: control_PKP2
Gene	logFC	FDR	mean_exp_control	mean_exp_genotype	logCPM	F	PValue	FDR_plot	Region	annotation_level	cell_state	comparison	Observations_genotype	Observations_reference
KNG1	3.69	0.0423	0.0175	0.000817	4.11	13.8	0.00054	1.37	LV	CELLSTATES	PC3	control_PKP2	6	18
MYH6	3.54	0.00202	0.0305	0.00312	4.57	26.9	4.28e-06	2.7	LV	CELLSTATES	PC3	control_PKP2	6	18
MFSD4A	3.52	0.0152	0.0161	0.00141	3.97	18.3	9.08e-05	1.82	LV	CELLSTATES	PC3	control_PKP2	6	18
B4GALNT3	3.47	0.0273	0.0151	0.000615	3.93	15.5	0.000268	1.56	LV	CELLSTATES	PC3	control_PKP2	6	18
CCL2	3.33	9.57e-05	0.195	0.0258	6.78	40	8.12e-08	4.02	LV	CELLSTATES	PC3	control_PKP2	6	18
SOCS3	3.32	0.0139	0.0453	0.00308	4.86	18.7	7.85e-05	1.86	LV	CELLSTATES	PC3	control_PKP2	6	18
BHLHE40	3.2	0.0104	0.0472	0.00793	5.05	19.6	5.45e-05	1.98	LV	CELLSTATES	PC3	control_PKP2	6	18
AC004257.1	3.11	0.0099	0.033	0.00289	4.51	19.8	5.13e-05	2	LV	CELLSTATES	PC3	control_PKP2	6	18
PLA2G2A	3.09	0.0455	0.0494	0.00451	5.15	13.3	0.000664	1.34	LV	CELLSTATES	PC3	control_PKP2	6	18
G0S2	2.7	0.00337	0.04	0.00691	4.83	24.5	9.73e-06	2.47	LV	CELLSTATES	PC3	control_PKP2	6	18
RHD	2.64	0.00143	0.0699	0.0158	5.46	28.5	2.55e-06	2.84	LV	CELLSTATES	PC3	control_PKP2	6	18
PTGIR	2.57	0.0413	0.0386	0.00689	4.67	14	0.0005	1.38	LV	CELLSTATES	PC3	control_PKP2	6	18
AC008569.1	2.51	0.0453	0.0152	0.00333	3.98	13.3	0.000657	1.34	LV	CELLSTATES	PC3	control_PKP2	6	18
APOE	2.46	0.0339	0.0518	0.0108	5.17	14.8	0.000359	1.47	LV	CELLSTATES	PC3	control_PKP2	6	18
TEX14	2.39	0.00369	0.0483	0.0118	5.12	24.1	1.1e-05	2.43	LV	CELLSTATES	PC3	control_PKP2	6	18
EMILIN2	2.38	0.0241	0.0256	0.00616	4.32	16	0.000217	1.62	LV	CELLSTATES	PC3	control_PKP2	6	18
ADAMTS9-AS1	2.29	0.00049	0.226	0.068	7.2	33.3	5.72e-07	3.31	LV	CELLSTATES	PC3	control_PKP2	6	18
PLEKHA4	2.27	0.0434	0.0286	0.00516	4.52	13.6	0.000574	1.36	LV	CELLSTATES	PC3	control_PKP2	6	18
SLC5A9	2.18	0.0352	0.0235	0.0035	4.22	14.6	0.000388	1.45	LV	CELLSTATES	PC3	control_PKP2	6	18
ADAMTS9	2.12	0.000512	1.25	0.407	9.52	32.9	6.52e-07	3.29	LV	CELLSTATES	PC3	control_PKP2	6	18
ST3GAL5	2.12	0.00373	0.125	0.0404	6.23	23.9	1.2e-05	2.43	LV	CELLSTATES	PC3	control_PKP2	6	18
ENTPD7	2.11	0.0401	0.0203	0.00392	4.16	14.1	0.000469	1.4	LV	CELLSTATES	PC3	control_PKP2	6	18
LINC02055	2.11	0.0156	0.0624	0.0201	5.21	18.1	9.67e-05	1.81	LV	CELLSTATES	PC3	control_PKP2	6	18
SRPX2	2.1	0.00244	0.073	0.0205	5.4	26.1	5.71e-06	2.61	LV	CELLSTATES	PC3	control_PKP2	6	18
SSTR2	2.07	0.00144	0.0906	0.0262	5.86	28.4	2.69e-06	2.84	LV	CELLSTATES	PC3	control_PKP2	6	18
MYO18B	2.02	0.0461	0.0363	0.00947	4.79	13.2	0.000677	1.34	LV	CELLSTATES	PC3	control_PKP2	6	18
PVT1	2.01	0.031	0.0619	0.0169	5.21	15	0.000321	1.51	LV	CELLSTATES	PC3	control_PKP2	6	18
AC100803.3	1.91	0.026	0.061	0.023	5.44	15.8	0.00024	1.59	LV	CELLSTATES	PC3	control_PKP2	6	18
ADAMTS4	1.91	0.0434	0.305	0.108	7.49	13.6	0.000578	1.36	LV	CELLSTATES	PC3	control_PKP2	6	18
FAM43A	1.9	0.0188	0.076	0.0244	5.63	17.1	0.000142	1.73	LV	CELLSTATES	PC3	control_PKP2	6	18
AC012636.1	1.88	7.19e-06	0.378	0.128	7.69	53.6	2.44e-09	5.14	LV	CELLSTATES	PC3	control_PKP2	6	18
ITGA3	1.87	0.0216	0.0835	0.0308	5.66	16.5	0.000183	1.67	LV	CELLSTATES	PC3	control_PKP2	6	18
SYPL2	1.82	0.0175	0.06	0.0214	5.32	17.4	0.000129	1.76	LV	CELLSTATES	PC3	control_PKP2	6	18
FHOD1	1.81	0.0222	0.0559	0.0209	5.22	16.4	0.00019	1.65	LV	CELLSTATES	PC3	control_PKP2	6	18
RGS6	1.81	0.0434	0.144	0.0476	6.44	13.6	0.000571	1.36	LV	CELLSTATES	PC3	control_PKP2	6	18
SH2D3C	1.69	5.44e-05	0.252	0.0911	7.13	43.4	3.23e-08	4.26	LV	CELLSTATES	PC3	control_PKP2	6	18
PTP4A3	1.67	0.00425	0.197	0.0839	6.91	23	1.62e-05	2.37	LV	CELLSTATES	PC3	control_PKP2	6	18
AC027698.1	1.62	0.00275	0.0804	0.0349	5.69	25.5	6.99e-06	2.56	LV	CELLSTATES	PC3	control_PKP2	6	18
ARID5A	1.62	0.0281	0.0662	0.0285	5.45	15.4	0.000279	1.55	LV	CELLSTATES	PC3	control_PKP2	6	18
TTYH1	1.62	0.0216	0.0783	0.0304	5.61	16.5	0.000182	1.67	LV	CELLSTATES	PC3	control_PKP2	6	18
ALKBH2	1.61	0.0245	0.0463	0.0157	5.01	16	0.000222	1.61	LV	CELLSTATES	PC3	control_PKP2	6	18
NEURL1	1.61	0.0238	0.0551	0.0233	5.26	16.1	0.000208	1.62	LV	CELLSTATES	PC3	control_PKP2	6	18
STAC	1.6	0.00388	0.144	0.0662	6.48	23.7	1.28e-05	2.41	LV	CELLSTATES	PC3	control_PKP2	6	18
ZNF423	1.6	0.0173	0.0716	0.0305	5.57	17.6	0.000119	1.76	LV	CELLSTATES	PC3	control_PKP2	6	18
ADA	1.57	0.0173	0.0777	0.0318	5.6	17.6	0.000118	1.76	LV	CELLSTATES	PC3	control_PKP2	6	18
MAP3K8	1.55	0.00582	0.0886	0.0407	5.84	21.7	2.57e-05	2.24	LV	CELLSTATES	PC3	control_PKP2	6	18
PGF	1.54	0.0295	0.0968	0.0399	5.8	15.2	0.000303	1.53	LV	CELLSTATES	PC3	control_PKP2	6	18
AL512638.2	1.53	0.00125	0.333	0.146	7.59	29.2	2.02e-06	2.9	LV	CELLSTATES	PC3	control_PKP2	6	18
AC006460.1	1.49	0.0203	0.0481	0.023	5.13	16.8	0.000162	1.69	LV	CELLSTATES	PC3	control_PKP2	6	18
TUBB	1.49	0.0423	0.31	0.142	7.49	13.7	0.000547	1.37	LV	CELLSTATES	PC3	control_PKP2	6	18
LINC00842	1.48	0.0348	0.0813	0.0377	5.7	14.6	0.00038	1.46	LV	CELLSTATES	PC3	control_PKP2	6	18
CCDC65	1.44	0.0065	0.0952	0.0453	5.97	21.4	2.92e-05	2.19	LV	CELLSTATES	PC3	control_PKP2	6	18
SGMS2	1.43	0.0423	0.036	0.0159	4.82	13.8	0.00053	1.37	LV	CELLSTATES	PC3	control_PKP2	6	18
PDIA5	1.42	0.0144	0.103	0.0516	5.98	18.5	8.33e-05	1.84	LV	CELLSTATES	PC3	control_PKP2	6	18
LOXL2	1.4	0.0445	0.0597	0.0309	5.46	13.5	0.000616	1.35	LV	CELLSTATES	PC3	control_PKP2	6	18
AC090617.4	1.37	0.0333	0.0414	0.0203	4.99	14.8	0.000348	1.48	LV	CELLSTATES	PC3	control_PKP2	6	18
TTC7A	1.37	0.0188	0.0915	0.0487	5.86	17.1	0.000145	1.72	LV	CELLSTATES	PC3	control_PKP2	6	18
GPR176	1.36	0.00493	0.155	0.0634	6.44	22.4	2.01e-05	2.31	LV	CELLSTATES	PC3	control_PKP2	6	18
OSMR	1.35	0.012	0.276	0.122	7.26	19.2	6.44e-05	1.92	LV	CELLSTATES	PC3	control_PKP2	6	18
TIGAR	1.31	0.0481	0.0536	0.0246	5.19	13	0.000731	1.32	LV	CELLSTATES	PC3	control_PKP2	6	18
FLOT1	1.29	0.0173	0.12	0.0627	6.22	17.5	0.000122	1.76	LV	CELLSTATES	PC3	control_PKP2	6	18
MIDN	1.29	0.0413	0.0825	0.0335	5.62	14	0.0005	1.38	LV	CELLSTATES	PC3	control_PKP2	6	18
TPRG1	1.29	0.0445	0.0632	0.0347	5.49	13.5	0.000614	1.35	LV	CELLSTATES	PC3	control_PKP2	6	18
DUS2	1.28	0.0369	0.0515	0.0262	5.15	14.4	0.000413	1.43	LV	CELLSTATES	PC3	control_PKP2	6	18
FKBP10	1.25	0.0261	0.0925	0.0509	5.94	15.7	0.000244	1.58	LV	CELLSTATES	PC3	control_PKP2	6	18
NAV1	1.23	0.0198	0.154	0.084	6.58	16.9	0.000154	1.7	LV	CELLSTATES	PC3	control_PKP2	6	18
NGF	1.23	0.0083	1.29	0.736	9.56	20.6	3.87e-05	2.08	LV	CELLSTATES	PC3	control_PKP2	6	18
FBLIM1	1.2	0.0164	0.212	0.113	6.93	17.9	0.000107	1.79	LV	CELLSTATES	PC3	control_PKP2	6	18
OLFM2	1.17	0.0423	0.0705	0.0365	5.59	13.9	0.000519	1.37	LV	CELLSTATES	PC3	control_PKP2	6	18
ENPEP	1.13	0.0169	0.564	0.34	8.43	17.7	0.000113	1.77	LV	CELLSTATES	PC3	control_PKP2	6	18
ECE1	1.1	0.0481	0.234	0.14	7.18	13	0.000729	1.32	LV	CELLSTATES	PC3	control_PKP2	6	18
MRPL32	1.09	0.0449	0.102	0.0587	6.03	13.4	0.000636	1.35	LV	CELLSTATES	PC3	control_PKP2	6	18
REM1	1.09	0.0446	0.126	0.0808	6.33	13.4	0.000624	1.35	LV	CELLSTATES	PC3	control_PKP2	6	18
TPM2	1.09	0.024	0.351	0.204	7.71	16.1	0.000212	1.62	LV	CELLSTATES	PC3	control_PKP2	6	18
FAM110B	1.08	0.0136	0.297	0.169	7.42	18.8	7.48e-05	1.87	LV	CELLSTATES	PC3	control_PKP2	6	18
AC130650.1	1.05	0.0453	0.0768	0.0455	5.66	13.3	0.000647	1.34	LV	CELLSTATES	PC3	control_PKP2	6	18
ANGPT2	1.02	0.0339	0.277	0.157	7.31	14.7	0.000368	1.47	LV	CELLSTATES	PC3	control_PKP2	6	18
CWC25	1.02	0.0453	0.0961	0.0532	5.94	13.3	0.000655	1.34	LV	CELLSTATES	PC3	control_PKP2	6	18
SH2B3	1.01	0.0339	0.206	0.127	6.94	14.8	0.000358	1.47	LV	CELLSTATES	PC3	control_PKP2	6	18
RNF24	0.97	0.0261	0.159	0.102	6.62	15.6	0.000254	1.58	LV	CELLSTATES	PC3	control_PKP2	6	18
PDGFRB	0.958	0.0152	3.03	1.99	10.8	18.3	9.1e-05	1.82	LV	CELLSTATES	PC3	control_PKP2	6	18
SEC24D	0.934	0.0226	0.28	0.167	7.32	16.3	0.000195	1.65	LV	CELLSTATES	PC3	control_PKP2	6	18
KANK2	0.903	0.0423	0.17	0.112	6.66	13.8	0.000537	1.37	LV	CELLSTATES	PC3	control_PKP2	6	18
MEF2C	0.903	0.0261	1.66	1.07	9.9	15.7	0.00025	1.58	LV	CELLSTATES	PC3	control_PKP2	6	18
MCFD2	0.896	0.044	0.168	0.114	6.67	13.5	0.000594	1.36	LV	CELLSTATES	PC3	control_PKP2	6	18
SMIM4	0.894	0.0423	0.0975	0.0662	6.02	13.8	0.000535	1.37	LV	CELLSTATES	PC3	control_PKP2	6	18
AHI1	0.872	0.0481	0.291	0.194	7.41	13.1	0.000719	1.32	LV	CELLSTATES	PC3	control_PKP2	6	18
DOCK6	0.814	0.041	0.319	0.224	7.59	14	0.000483	1.39	LV	CELLSTATES	PC3	control_PKP2	6	18

## Sheet: control_PVneg
Gene	logFC	FDR	mean_exp_control	mean_exp_genotype	logCPM	F	PValue	FDR_plot	Region	annotation_level	cell_state	comparison	Observations_genotype	Observations_reference
KLHL31	5.1	0.0171	0.0259	0	4.65	22	2.29e-05	1.77	LV	CELLSTATES	PC3	control_PVneg	8	18
MYH6	5.04	0.0171	0.0305	0	4.78	21.5	2.74e-05	1.77	LV	CELLSTATES	PC3	control_PVneg	8	18
G0S2	3.63	0.0142	0.04	0.00153	5.02	23.5	1.05e-05	1.85	LV	CELLSTATES	PC3	control_PVneg	8	18
CCL2	3.12	0.000855	0.195	0.0719	6.93	34.2	2.79e-07	3.07	LV	CELLSTATES	PC3	control_PVneg	8	18
ADCYAP1R1	3.1	0.0308	0.0541	0.0213	5.26	18.3	7.49e-05	1.51	LV	CELLSTATES	PC3	control_PVneg	8	18
SLC47A1	2.92	0.0171	0.0417	0.0112	4.99	20.8	2.93e-05	1.77	LV	CELLSTATES	PC3	control_PVneg	8	18
FGF12	2.61	0.0396	0.231	0.0586	7.33	17	0.000126	1.4	LV	CELLSTATES	PC3	control_PVneg	8	18
TTYH1	2.39	0.0267	0.0783	0.018	5.72	19	5.77e-05	1.57	LV	CELLSTATES	PC3	control_PVneg	8	18
NCKAP5	2.24	0.0308	0.0666	0.0193	5.55	18.3	7.54e-05	1.51	LV	CELLSTATES	PC3	control_PVneg	8	18
ADA	2.16	0.0142	0.0777	0.0357	5.71	23.3	1.16e-05	1.85	LV	CELLSTATES	PC3	control_PVneg	8	18
RPL13A	2.13	0.0338	0.312	0.172	7.64	17.6	9.87e-05	1.47	LV	CELLSTATES	PC3	control_PVneg	8	18
RYR2	2.06	0.0267	0.737	0.321	8.89	18.9	5.9e-05	1.57	LV	CELLSTATES	PC3	control_PVneg	8	18
PTP4A3	2.03	0.0155	0.197	0.0625	6.96	22.8	1.39e-05	1.81	LV	CELLSTATES	PC3	control_PVneg	8	18
ADAMTS9	1.87	0.0171	1.25	0.555	9.54	21	2.64e-05	1.77	LV	CELLSTATES	PC3	control_PVneg	8	18
IPO9-AS1	1.66	0.0171	0.121	0.0457	6.32	20.8	2.84e-05	1.77	LV	CELLSTATES	PC3	control_PVneg	8	18
SNCG	1.66	0.0244	0.284	0.0873	7.43	19.5	4.79e-05	1.61	LV	CELLSTATES	PC3	control_PVneg	8	18
GPAT2	1.63	0.0336	0.327	0.201	7.69	17.8	9.21e-05	1.47	LV	CELLSTATES	PC3	control_PVneg	8	18
MRPL32	1.59	0.0335	0.102	0.0685	6.13	18	8.48e-05	1.47	LV	CELLSTATES	PC3	control_PVneg	8	18
AL512638.2	1.57	0.0171	0.333	0.159	7.64	21	2.65e-05	1.77	LV	CELLSTATES	PC3	control_PVneg	8	18
NGF	1.47	0.0171	1.29	0.8	9.55	22.1	1.79e-05	1.77	LV	CELLSTATES	PC3	control_PVneg	8	18
ISYNA1	1.29	0.0396	0.398	0.32	8.01	17	0.000125	1.4	LV	CELLSTATES	PC3	control_PVneg	8	18
PLAC9	1.23	0.0463	0.346	0.255	7.73	16.5	0.000159	1.33	LV	CELLSTATES	PC3	control_PVneg	8	18

## Sheet: control_RBM20
Gene	logFC	FDR	mean_exp_control	mean_exp_genotype	logCPM	F	PValue	FDR_plot	Region	annotation_level	cell_state	comparison	Observations_genotype	Observations_reference
MRGPRF	5.31	0.00878	0.0318	0	4.66	24.1	1.07e-05	2.06	LV	CELLSTATES	PC3	control_RBM20	8	18
AL591518.1	4.54	0.0402	0.0141	0	4.01	16.2	0.000196	1.4	LV	CELLSTATES	PC3	control_RBM20	8	18
CCL2	3.59	9.03e-05	0.195	0.0262	6.79	46.2	7.6e-09	4.04	LV	CELLSTATES	PC3	control_RBM20	8	18
PLA2G2A	3.42	0.0494	0.0494	0.0107	5.27	15.1	0.000272	1.31	LV	CELLSTATES	PC3	control_RBM20	8	18
TRDN-AS1	2.46	0.0321	0.0826	0.025	5.89	16.9	0.00013	1.49	LV	CELLSTATES	PC3	control_RBM20	8	18
SSTR2	2.45	0.00878	0.0906	0.034	5.9	23	1.26e-05	2.06	LV	CELLSTATES	PC3	control_RBM20	8	18
PTP4A3	2.4	0.00132	0.197	0.0374	6.83	32.7	4.4e-07	2.88	LV	CELLSTATES	PC3	control_RBM20	8	18
LRP4	2.06	0.0167	0.373	0.151	7.95	20	3.8e-05	1.78	LV	CELLSTATES	PC3	control_RBM20	8	18
ST3GAL5	2	0.0289	0.125	0.0309	6.23	17.3	0.00011	1.54	LV	CELLSTATES	PC3	control_RBM20	8	18
SPDYE2	1.93	0.0253	0.16	0.0781	6.69	18	8.51e-05	1.6	LV	CELLSTATES	PC3	control_RBM20	8	18
ADAMTS9-AS1	1.91	0.0494	0.226	0.0778	7.18	15.1	0.000278	1.31	LV	CELLSTATES	PC3	control_RBM20	8	18
NCKAP5	1.9	0.0305	0.0666	0.0281	5.48	17.1	0.000121	1.52	LV	CELLSTATES	PC3	control_RBM20	8	18
RPL13A	1.78	0.0406	0.312	0.147	7.57	15.8	0.000202	1.39	LV	CELLSTATES	PC3	control_RBM20	8	18
IPO9-AS1	1.77	0.0149	0.121	0.0487	6.22	20.6	3.02e-05	1.83	LV	CELLSTATES	PC3	control_RBM20	8	18
NAV1	1.65	0.0144	0.154	0.0667	6.55	21	2.67e-05	1.84	LV	CELLSTATES	PC3	control_RBM20	8	18
AL512638.2	1.63	0.00512	0.333	0.14	7.55	25.7	4.74e-06	2.29	LV	CELLSTATES	PC3	control_RBM20	8	18
PSMA4	1.56	0.0381	0.0985	0.0479	5.99	16.2	0.000174	1.42	LV	CELLSTATES	PC3	control_RBM20	8	18
RPLP0	1.55	0.0266	0.381	0.217	7.82	17.6	9.84e-05	1.58	LV	CELLSTATES	PC3	control_RBM20	8	18
TMEFF2	1.5	0.0336	0.135	0.0587	6.34	16.7	0.000144	1.47	LV	CELLSTATES	PC3	control_RBM20	8	18
CRISPLD2	1.45	0.0197	0.457	0.249	8.12	19	5.56e-05	1.71	LV	CELLSTATES	PC3	control_RBM20	8	18
SNCG	1.35	0.0204	0.284	0.144	7.39	18.8	6.17e-05	1.69	LV	CELLSTATES	PC3	control_RBM20	8	18
SH2D3C	1.31	0.02	0.252	0.153	7.18	18.9	5.9e-05	1.7	LV	CELLSTATES	PC3	control_RBM20	8	18
AC012636.1	1.28	0.0167	0.378	0.153	7.68	20.1	3.74e-05	1.78	LV	CELLSTATES	PC3	control_RBM20	8	18
TNFRSF1B	1.26	0.0188	0.125	0.0766	6.33	19.4	4.83e-05	1.73	LV	CELLSTATES	PC3	control_RBM20	8	18
COL5A3	1.25	0.00237	0.603	0.32	8.37	28.9	1.54e-06	2.62	LV	CELLSTATES	PC3	control_RBM20	8	18
C11orf49	1.09	0.0401	0.168	0.114	6.74	15.9	0.000192	1.4	LV	CELLSTATES	PC3	control_RBM20	8	18
MAGI1	1.09	0.0494	0.201	0.134	7.01	15.1	0.000274	1.31	LV	CELLSTATES	PC3	control_RBM20	8	18
NGF	1.08	0.0266	1.29	0.755	9.52	17.6	9.85e-05	1.58	LV	CELLSTATES	PC3	control_RBM20	8	18

## Sheet: control_TTN
Gene	logFC	FDR	mean_exp_control	mean_exp_genotype	logCPM	F	PValue	FDR_plot	Region	annotation_level	cell_state	comparison	Observations_genotype	Observations_reference
CCL2	4.93	1e-09	0.195	0.00796	6.65	93.6	8.52e-14	9	LV	CELLSTATES	PC3	control_TTN	12	18
PLA2G2A	4.47	0.000248	0.0494	0.00278	5.16	31.2	6.11e-07	3.61	LV	CELLSTATES	PC3	control_TTN	12	18
PFAS	3.19	0.00224	0.021	0.00204	4.26	22	1.64e-05	2.65	LV	CELLSTATES	PC3	control_TTN	12	18
SOCS3	3.11	0.00192	0.0453	0.00473	4.92	22.7	1.29e-05	2.72	LV	CELLSTATES	PC3	control_TTN	12	18
MARCKSL1	3.04	0.0058	0.0299	0.00808	4.6	18.3	6.95e-05	2.24	LV	CELLSTATES	PC3	control_TTN	12	18
GABBR2	2.93	1.75e-05	0.115	0.0138	5.97	43	1.48e-08	4.76	LV	CELLSTATES	PC3	control_TTN	12	18
C3	2.83	0.0119	0.0209	0.00405	4.42	15.7	0.000206	1.92	LV	CELLSTATES	PC3	control_TTN	12	18
MRGPRF	2.74	0.00314	0.0318	0.0112	4.67	20.9	2.51e-05	2.5	LV	CELLSTATES	PC3	control_TTN	12	18
LSR	2.69	0.0081	0.0136	0.00146	3.94	17.1	0.000113	2.09	LV	CELLSTATES	PC3	control_TTN	12	18
MGST1	2.68	0.00322	0.0299	0.00468	4.63	20.8	2.59e-05	2.49	LV	CELLSTATES	PC3	control_TTN	12	18
TNFRSF12A	2.68	0.0156	0.0523	0.00718	5.05	14.6	0.000322	1.81	LV	CELLSTATES	PC3	control_TTN	12	18
AC006305.1	2.64	0.00224	0.0372	0.0212	4.95	22	1.65e-05	2.65	LV	CELLSTATES	PC3	control_TTN	12	18
AC108134.2	2.61	0.0433	0.0137	0.00249	3.96	11	0.00159	1.36	LV	CELLSTATES	PC3	control_TTN	12	18
CRIP1	2.6	0.0422	0.0245	0.0138	4.61	11	0.00154	1.37	LV	CELLSTATES	PC3	control_TTN	12	18
EXOSC4	2.59	0.0236	0.02	0.00292	4.29	13.2	0.00059	1.63	LV	CELLSTATES	PC3	control_TTN	12	18
SRPX	2.54	0.0215	0.0155	0.00186	4.13	13.5	0.000516	1.67	LV	CELLSTATES	PC3	control_TTN	12	18
PLAU	2.46	0.00998	0.0247	0.00404	4.48	16.3	0.000155	2	LV	CELLSTATES	PC3	control_TTN	12	18
ST3GAL5	2.46	0.000115	0.125	0.0235	6.16	34.7	1.95e-07	3.94	LV	CELLSTATES	PC3	control_TTN	12	18
MT1A	2.43	0.00865	0.0438	0.0223	4.89	16.9	0.000125	2.06	LV	CELLSTATES	PC3	control_TTN	12	18
AMPD1	2.36	0.0352	0.0133	0.00723	4.02	11.7	0.00112	1.45	LV	CELLSTATES	PC3	control_TTN	12	18
LINC00881	2.34	0.0473	0.019	0.00304	4.34	10.7	0.00182	1.32	LV	CELLSTATES	PC3	control_TTN	12	18
CFD	2.33	0.000842	0.239	0.0587	7.09	26.3	3.37e-06	3.07	LV	CELLSTATES	PC3	control_TTN	12	18
APOE	2.31	0.0047	0.0518	0.0116	5.23	19.2	4.94e-05	2.33	LV	CELLSTATES	PC3	control_TTN	12	18
GPX3	2.3	0.0292	0.047	0.0114	5.2	12.5	0.000808	1.53	LV	CELLSTATES	PC3	control_TTN	12	18
JUNB	2.28	0.00202	0.486	0.164	8.02	22.4	1.41e-05	2.69	LV	CELLSTATES	PC3	control_TTN	12	18
ITPKB-AS1	2.24	0.00998	0.0269	0.00425	4.58	16.3	0.000156	2	LV	CELLSTATES	PC3	control_TTN	12	18
AC004257.1	2.22	0.0243	0.033	0.0102	4.63	13	0.000634	1.61	LV	CELLSTATES	PC3	control_TTN	12	18
SLC2A3	2.22	0.000887	0.305	0.13	7.57	25.8	3.99e-06	3.05	LV	CELLSTATES	PC3	control_TTN	12	18
BHLHE40	2.21	0.0123	0.0472	0.0104	5.13	15.5	0.000219	1.91	LV	CELLSTATES	PC3	control_TTN	12	18
TIMP1	2.21	0.00158	1.68	0.363	9.35	23.6	9.05e-06	2.8	LV	CELLSTATES	PC3	control_TTN	12	18
G0S2	2.19	0.00932	0.04	0.0104	4.94	16.5	0.000143	2.03	LV	CELLSTATES	PC3	control_TTN	12	18
PTP4A3	2.19	2.11e-05	0.197	0.0469	6.79	41.5	2.32e-08	4.68	LV	CELLSTATES	PC3	control_TTN	12	18
RPL13A	2.18	0.00027	0.312	0.0953	7.45	30.4	8.03e-07	3.57	LV	CELLSTATES	PC3	control_TTN	12	18
AC244131.2	2.17	0.0081	0.0265	0.00571	4.48	17.1	0.000113	2.09	LV	CELLSTATES	PC3	control_TTN	12	18
AC007406.3	2.15	0.00494	0.0362	0.00573	4.78	18.9	5.58e-05	2.31	LV	CELLSTATES	PC3	control_TTN	12	18
HAPLN3	2.09	0.0186	0.0295	0.00536	4.56	14.1	0.000405	1.73	LV	CELLSTATES	PC3	control_TTN	12	18
MAP3K19	2.09	0.0418	0.0199	0.0101	4.46	11.1	0.0015	1.38	LV	CELLSTATES	PC3	control_TTN	12	18
EPS8L1	2.08	0.0306	0.0308	0.00728	4.61	12.3	0.000884	1.51	LV	CELLSTATES	PC3	control_TTN	12	18
ADAMTS9	2.07	1.45e-05	1.25	0.413	9.38	46.1	6.15e-09	4.84	LV	CELLSTATES	PC3	control_TTN	12	18
CSRP1	2.05	0.0135	0.0298	0.0126	4.73	15.2	0.000252	1.87	LV	CELLSTATES	PC3	control_TTN	12	18
IFITM2	2.05	0.000669	0.361	0.146	7.73	27.4	2.33e-06	3.17	LV	CELLSTATES	PC3	control_TTN	12	18
KANK3	2.04	0.000103	0.153	0.0624	6.49	35.2	1.66e-07	3.99	LV	CELLSTATES	PC3	control_TTN	12	18
MYH6	2.03	0.0216	0.0305	0.0117	4.7	13.5	0.000519	1.67	LV	CELLSTATES	PC3	control_TTN	12	18
PVT1	2.02	0.00474	0.0619	0.038	5.29	19.1	5.07e-05	2.32	LV	CELLSTATES	PC3	control_TTN	12	18
PGF	1.99	0.000523	0.0968	0.0279	5.77	28.3	1.69e-06	3.28	LV	CELLSTATES	PC3	control_TTN	12	18
TEX14	1.98	0.00269	0.0483	0.0222	5.2	21.4	2.08e-05	2.57	LV	CELLSTATES	PC3	control_TTN	12	18
ADAMTS9-AS1	1.96	0.000161	0.226	0.067	7.12	33	3.35e-07	3.79	LV	CELLSTATES	PC3	control_TTN	12	18
LURAP1L	1.93	0.0199	0.0341	0.00872	4.74	13.8	0.000446	1.7	LV	CELLSTATES	PC3	control_TTN	12	18
ISG15	1.92	0.0058	0.0693	0.0287	5.4	18.3	6.94e-05	2.24	LV	CELLSTATES	PC3	control_TTN	12	18
SPON2	1.91	0.0206	0.0278	0.00814	4.5	13.7	0.000476	1.69	LV	CELLSTATES	PC3	control_TTN	12	18
TUBB	1.91	0.00027	0.31	0.116	7.39	30.5	7.88e-07	3.57	LV	CELLSTATES	PC3	control_TTN	12	18
SUSD2	1.9	0.00436	0.0507	0.0109	5.1	19.5	4.33e-05	2.36	LV	CELLSTATES	PC3	control_TTN	12	18
ANGPTL4	1.87	0.02	0.0675	0.0145	5.31	13.8	0.000453	1.7	LV	CELLSTATES	PC3	control_TTN	12	18
BCL3	1.87	0.0371	0.0256	0.00768	4.51	11.5	0.00124	1.43	LV	CELLSTATES	PC3	control_TTN	12	18
NAV1	1.85	1.74e-05	0.154	0.0464	6.47	43.4	1.32e-08	4.76	LV	CELLSTATES	PC3	control_TTN	12	18
APOD	1.84	0.0127	1.27	0.501	9.45	15.4	0.000231	1.9	LV	CELLSTATES	PC3	control_TTN	12	18
HMBS	1.8	0.0239	0.0253	0.00963	4.54	13.1	0.000616	1.62	LV	CELLSTATES	PC3	control_TTN	12	18
TM4SF1	1.8	0.00391	0.0807	0.0283	5.68	20	3.62e-05	2.41	LV	CELLSTATES	PC3	control_TTN	12	18
TUBB4B	1.78	0.000127	0.456	0.167	7.82	34.3	2.26e-07	3.9	LV	CELLSTATES	PC3	control_TTN	12	18
MYC	1.76	0.00478	0.0942	0.0429	5.84	19.1	5.15e-05	2.32	LV	CELLSTATES	PC3	control_TTN	12	18
HSPB6	1.75	0.0362	0.0298	0.00994	4.68	11.6	0.00118	1.44	LV	CELLSTATES	PC3	control_TTN	12	18
IPO9-AS1	1.75	0.000206	0.121	0.0528	6.19	32	4.73e-07	3.69	LV	CELLSTATES	PC3	control_TTN	12	18
RPLP0	1.74	0.000265	0.381	0.183	7.74	30.7	7.42e-07	3.58	LV	CELLSTATES	PC3	control_TTN	12	18
MEST	1.73	0.00738	0.0687	0.0183	5.59	17.5	9.53e-05	2.13	LV	CELLSTATES	PC3	control_TTN	12	18
SLIT3	1.73	0.0037	0.0765	0.0228	5.68	20.3	3.24e-05	2.43	LV	CELLSTATES	PC3	control_TTN	12	18
FXYD5	1.72	0.0153	0.0463	0.018	5.1	14.7	0.000314	1.81	LV	CELLSTATES	PC3	control_TTN	12	18
GPAT2	1.69	0.000161	0.327	0.141	7.53	33.3	3.05e-07	3.79	LV	CELLSTATES	PC3	control_TTN	12	18
IFITM3	1.69	0.00158	1.14	0.579	9.33	23.7	8.92e-06	2.8	LV	CELLSTATES	PC3	control_TTN	12	18
MT-ND2	1.69	0.00495	0.203	0.116	7.04	18.8	5.63e-05	2.31	LV	CELLSTATES	PC3	control_TTN	12	18
TPPP3	1.67	0.0238	0.209	0.0905	6.93	13.1	0.000607	1.62	LV	CELLSTATES	PC3	control_TTN	12	18
FAM155A	1.66	0.00793	0.0638	0.0275	5.62	17.2	0.00011	2.1	LV	CELLSTATES	PC3	control_TTN	12	18
GPER1	1.66	0.00395	0.0833	0.027	5.79	19.9	3.69e-05	2.4	LV	CELLSTATES	PC3	control_TTN	12	18
TMED1	1.65	0.0382	0.0314	0.0282	4.71	11.4	0.00132	1.42	LV	CELLSTATES	PC3	control_TTN	12	18
PSMB4	1.62	0.0058	0.0642	0.0304	5.41	18.4	6.85e-05	2.24	LV	CELLSTATES	PC3	control_TTN	12	18
MAP3K8	1.61	0.0047	0.0886	0.0651	5.89	19.2	4.91e-05	2.33	LV	CELLSTATES	PC3	control_TTN	12	18
PFN1	1.61	0.00618	0.308	0.146	7.51	18.1	7.66e-05	2.21	LV	CELLSTATES	PC3	control_TTN	12	18
SPDYE2	1.61	0.00413	0.16	0.0962	6.68	19.7	4.03e-05	2.38	LV	CELLSTATES	PC3	control_TTN	12	18
RPS5	1.6	0.00202	0.208	0.0923	6.89	22.5	1.4e-05	2.69	LV	CELLSTATES	PC3	control_TTN	12	18
TTYH1	1.6	0.00478	0.0783	0.0302	5.64	19	5.28e-05	2.32	LV	CELLSTATES	PC3	control_TTN	12	18
RPS18	1.58	0.0013	0.171	0.0736	6.68	24.7	6.17e-06	2.89	LV	CELLSTATES	PC3	control_TTN	12	18
HSPB1	1.57	0.0237	0.375	0.205	7.88	13.2	0.000596	1.63	LV	CELLSTATES	PC3	control_TTN	12	18
SLC47A1	1.57	0.0205	0.0417	0.0137	4.94	13.7	0.000469	1.69	LV	CELLSTATES	PC3	control_TTN	12	18
PTPRJ	1.56	0.045	0.025	0.00881	4.56	10.8	0.00168	1.35	LV	CELLSTATES	PC3	control_TTN	12	18
ADCYAP1R1	1.54	0.0361	0.0541	0.0161	5.18	11.6	0.00118	1.44	LV	CELLSTATES	PC3	control_TTN	12	18
SELENOM	1.54	0.00156	0.216	0.108	6.96	24	7.79e-06	2.81	LV	CELLSTATES	PC3	control_TTN	12	18
PLEKHA7	1.52	0.00132	0.149	0.0902	6.54	24.6	6.39e-06	2.88	LV	CELLSTATES	PC3	control_TTN	12	18
SH3BGRL3	1.52	0.0248	0.074	0.028	5.64	13	0.000651	1.61	LV	CELLSTATES	PC3	control_TTN	12	18
SSTR2	1.5	0.00582	0.0906	0.0348	5.9	18.3	7.11e-05	2.23	LV	CELLSTATES	PC3	control_TTN	12	18
LRP4	1.49	0.023	0.373	0.204	7.97	13.3	0.000569	1.64	LV	CELLSTATES	PC3	control_TTN	12	18
CDK2AP2	1.48	0.0432	0.0414	0.0226	5.01	11	0.00158	1.36	LV	CELLSTATES	PC3	control_TTN	12	18
LDHA	1.47	0.00275	0.237	0.0871	7.03	21.3	2.15e-05	2.56	LV	CELLSTATES	PC3	control_TTN	12	18
SERPINH1	1.47	0.0117	0.157	0.0598	6.47	15.8	0.000193	1.93	LV	CELLSTATES	PC3	control_TTN	12	18
AC100803.3	1.46	0.0471	0.061	0.0174	5.45	10.7	0.00179	1.33	LV	CELLSTATES	PC3	control_TTN	12	18
BAD	1.45	0.0337	0.0377	0.0182	4.85	11.9	0.00105	1.47	LV	CELLSTATES	PC3	control_TTN	12	18
CDC42EP1	1.45	0.00582	0.0949	0.0433	5.9	18.3	7.12e-05	2.23	LV	CELLSTATES	PC3	control_TTN	12	18
HNRNPH2	1.45	0.0363	0.0762	0.0604	5.78	11.6	0.00119	1.44	LV	CELLSTATES	PC3	control_TTN	12	18
HYAL2	1.45	0.0307	0.0406	0.0153	4.95	12.3	0.000888	1.51	LV	CELLSTATES	PC3	control_TTN	12	18
PTMA	1.44	0.000882	0.577	0.321	8.31	25.9	3.87e-06	3.05	LV	CELLSTATES	PC3	control_TTN	12	18
SNCG	1.44	0.00158	0.284	0.139	7.35	23.8	8.31e-06	2.8	LV	CELLSTATES	PC3	control_TTN	12	18
TGFBI	1.44	0.0218	0.18	0.115	6.7	13.4	0.000528	1.66	LV	CELLSTATES	PC3	control_TTN	12	18
C1R	1.43	0.00747	0.341	0.168	7.57	17.5	9.77e-05	2.13	LV	CELLSTATES	PC3	control_TTN	12	18
MT1M	1.43	0.0123	0.0634	0.0328	5.45	15.5	0.000216	1.91	LV	CELLSTATES	PC3	control_TTN	12	18
PHF5A	1.43	0.0372	0.0345	0.0229	4.88	11.5	0.00125	1.43	LV	CELLSTATES	PC3	control_TTN	12	18
RHOC	1.42	0.00756	0.258	0.159	7.31	17.3	0.000103	2.12	LV	CELLSTATES	PC3	control_TTN	12	18
CISD3	1.4	0.0297	0.0404	0.0161	4.96	12.4	0.00084	1.53	LV	CELLSTATES	PC3	control_TTN	12	18
RBFOX1	1.4	0.0212	0.0879	0.0418	5.99	13.5	0.000505	1.67	LV	CELLSTATES	PC3	control_TTN	12	18
TMED9	1.4	0.00839	0.126	0.0707	6.33	17	0.000119	2.08	LV	CELLSTATES	PC3	control_TTN	12	18
ARID5A	1.39	0.0297	0.0662	0.0904	5.63	12.4	0.000843	1.53	LV	CELLSTATES	PC3	control_TTN	12	18
CAVIN3	1.39	0.00336	0.281	0.148	7.32	20.6	2.82e-05	2.47	LV	CELLSTATES	PC3	control_TTN	12	18
EMP3	1.39	0.012	0.143	0.0791	6.43	15.6	0.000209	1.92	LV	CELLSTATES	PC3	control_TTN	12	18
NDUFA4L2	1.39	0.00768	1.42	0.803	9.66	17.3	0.000106	2.11	LV	CELLSTATES	PC3	control_TTN	12	18
RPL27A	1.38	0.00298	0.196	0.105	6.88	21.1	2.36e-05	2.53	LV	CELLSTATES	PC3	control_TTN	12	18
RPLP2	1.38	0.00711	0.256	0.143	7.28	17.6	9.12e-05	2.15	LV	CELLSTATES	PC3	control_TTN	12	18
TOMM22	1.37	0.0493	0.0363	0.0179	4.81	10.5	0.00198	1.31	LV	CELLSTATES	PC3	control_TTN	12	18
TP53I11	1.37	0.00224	0.0774	0.0312	5.68	22	1.66e-05	2.65	LV	CELLSTATES	PC3	control_TTN	12	18
DDX39A	1.36	0.0481	0.0444	0.0232	5.17	10.6	0.00191	1.32	LV	CELLSTATES	PC3	control_TTN	12	18
SLC25A6	1.36	0.0124	0.319	0.159	7.54	15.4	0.000226	1.91	LV	CELLSTATES	PC3	control_TTN	12	18
RPS2	1.35	0.0117	0.363	0.166	7.61	15.8	0.000197	1.93	LV	CELLSTATES	PC3	control_TTN	12	18
MSC	1.34	0.0287	0.0708	0.0344	5.49	12.5	0.00079	1.54	LV	CELLSTATES	PC3	control_TTN	12	18
MT2A	1.34	0.00756	1.38	0.803	9.54	17.3	0.000103	2.12	LV	CELLSTATES	PC3	control_TTN	12	18
PIP4K2C	1.34	0.0118	0.056	0.0283	5.36	15.7	0.000202	1.93	LV	CELLSTATES	PC3	control_TTN	12	18
RPL3	1.34	0.0146	0.268	0.117	7.23	14.9	0.000289	1.83	LV	CELLSTATES	PC3	control_TTN	12	18
OAZ2	1.33	0.00202	0.256	0.151	7.29	22.4	1.41e-05	2.69	LV	CELLSTATES	PC3	control_TTN	12	18
RPS25	1.33	0.00158	0.16	0.09	6.62	23.6	9.06e-06	2.8	LV	CELLSTATES	PC3	control_TTN	12	18
C7	1.32	0.00565	0.224	0.0896	6.95	18.4	6.62e-05	2.25	LV	CELLSTATES	PC3	control_TTN	12	18
CFL1	1.32	0.0123	0.414	0.236	7.92	15.5	0.000219	1.91	LV	CELLSTATES	PC3	control_TTN	12	18
EHD2	1.32	0.0033	0.259	0.147	7.25	20.7	2.72e-05	2.48	LV	CELLSTATES	PC3	control_TTN	12	18
SH2D3C	1.32	0.000216	0.252	0.11	7.13	31.8	5.13e-07	3.67	LV	CELLSTATES	PC3	control_TTN	12	18
HSD17B10	1.31	0.0238	0.0658	0.0329	5.48	13.1	0.00061	1.62	LV	CELLSTATES	PC3	control_TTN	12	18
NCKAP5	1.31	0.0361	0.0666	0.0272	5.5	11.6	0.00117	1.44	LV	CELLSTATES	PC3	control_TTN	12	18
ARF5	1.3	0.0397	0.0548	0.0239	5.35	11.3	0.00139	1.4	LV	CELLSTATES	PC3	control_TTN	12	18
HIC1	1.3	0.0276	0.302	0.139	7.31	12.7	0.000747	1.56	LV	CELLSTATES	PC3	control_TTN	12	18
B3GAT2	1.29	0.0338	0.0502	0.0326	5.3	11.9	0.00106	1.47	LV	CELLSTATES	PC3	control_TTN	12	18
FKBP10	1.29	0.00656	0.0925	0.0386	5.92	17.9	8.24e-05	2.18	LV	CELLSTATES	PC3	control_TTN	12	18
RPS14	1.29	0.0119	0.191	0.11	6.87	15.7	0.000206	1.92	LV	CELLSTATES	PC3	control_TTN	12	18
SLC25A39	1.29	0.0223	0.0628	0.0442	5.45	13.4	0.000545	1.65	LV	CELLSTATES	PC3	control_TTN	12	18
CCDC85B	1.28	0.0117	0.323	0.17	7.4	15.9	0.000189	1.93	LV	CELLSTATES	PC3	control_TTN	12	18
RPSA	1.28	0.00383	0.28	0.134	7.26	20	3.51e-05	2.42	LV	CELLSTATES	PC3	control_TTN	12	18
STAC	1.28	0.0231	0.144	0.0792	6.53	13.3	0.000572	1.64	LV	CELLSTATES	PC3	control_TTN	12	18
ISYNA1	1.27	0.000842	0.398	0.238	7.89	26.2	3.5e-06	3.07	LV	CELLSTATES	PC3	control_TTN	12	18
S100A11	1.27	0.0117	0.339	0.17	7.51	15.8	0.000196	1.93	LV	CELLSTATES	PC3	control_TTN	12	18
BSG	1.25	0.0285	0.245	0.167	7.31	12.5	0.000782	1.55	LV	CELLSTATES	PC3	control_TTN	12	18
TWISTNB	1.25	0.0457	0.0585	0.0255	5.28	10.8	0.00171	1.34	LV	CELLSTATES	PC3	control_TTN	12	18
CYGB	1.24	0.0123	0.537	0.302	8.27	15.5	0.000218	1.91	LV	CELLSTATES	PC3	control_TTN	12	18
PCOLCE	1.24	0.0118	0.157	0.0894	6.6	15.7	0.000203	1.93	LV	CELLSTATES	PC3	control_TTN	12	18
PRDX4	1.24	0.0197	0.0979	0.054	6.01	13.9	0.000438	1.71	LV	CELLSTATES	PC3	control_TTN	12	18
TUBA1B	1.24	0.00756	0.553	0.311	8.23	17.4	0.000102	2.12	LV	CELLSTATES	PC3	control_TTN	12	18
VASN	1.23	0.015	0.165	0.071	6.58	14.7	0.000302	1.82	LV	CELLSTATES	PC3	control_TTN	12	18
EMILIN1	1.22	0.0138	0.379	0.174	7.65	15.1	0.000265	1.86	LV	CELLSTATES	PC3	control_TTN	12	18
SLC2A4	1.22	0.0138	0.134	0.0897	6.45	15.1	0.000264	1.86	LV	CELLSTATES	PC3	control_TTN	12	18
EEF2	1.21	0.0114	0.253	0.16	7.23	15.9	0.000183	1.94	LV	CELLSTATES	PC3	control_TTN	12	18
LRRC32	1.21	0.0382	0.143	0.0726	6.32	11.4	0.00131	1.42	LV	CELLSTATES	PC3	control_TTN	12	18
BGN	1.2	0.0167	0.427	0.211	7.91	14.4	0.000349	1.78	LV	CELLSTATES	PC3	control_TTN	12	18
RAB6B	1.2	0.00756	0.0911	0.0428	5.85	17.4	0.0001	2.12	LV	CELLSTATES	PC3	control_TTN	12	18
RPL23	1.2	0.0243	0.0719	0.0505	5.67	13	0.000632	1.61	LV	CELLSTATES	PC3	control_TTN	12	18
KLF10	1.19	0.0499	0.0608	0.0319	5.46	10.4	0.00202	1.3	LV	CELLSTATES	PC3	control_TTN	12	18
RHBDD2	1.19	0.0361	0.0545	0.0326	5.35	11.6	0.00117	1.44	LV	CELLSTATES	PC3	control_TTN	12	18
ACTB	1.18	0.0361	2.69	1.65	10.6	11.6	0.00117	1.44	LV	CELLSTATES	PC3	control_TTN	12	18
PITPNC1	1.17	0.00865	0.175	0.107	6.75	16.8	0.000127	2.06	LV	CELLSTATES	PC3	control_TTN	12	18
RPL23A	1.17	0.00977	0.21	0.1	6.95	16.4	0.00015	2.01	LV	CELLSTATES	PC3	control_TTN	12	18
RPS15	1.17	0.0117	0.419	0.272	7.9	15.8	0.000196	1.93	LV	CELLSTATES	PC3	control_TTN	12	18
ATP1B3	1.16	0.0295	0.436	0.239	8.02	12.4	0.000828	1.53	LV	CELLSTATES	PC3	control_TTN	12	18
C20orf27	1.16	0.00747	0.257	0.163	7.27	17.5	9.83e-05	2.13	LV	CELLSTATES	PC3	control_TTN	12	18
CD63	1.16	0.00926	0.817	0.507	8.84	16.6	0.000141	2.03	LV	CELLSTATES	PC3	control_TTN	12	18
EIF4A1	1.16	0.0226	0.201	0.126	6.96	13.3	0.000556	1.64	LV	CELLSTATES	PC3	control_TTN	12	18
FTL	1.16	0.0303	0.381	0.239	7.79	12.3	0.000868	1.52	LV	CELLSTATES	PC3	control_TTN	12	18
IFI27	1.16	0.0477	0.0986	0.0904	5.91	10.6	0.00187	1.32	LV	CELLSTATES	PC3	control_TTN	12	18
PLAC9	1.16	0.00396	0.346	0.187	7.62	19.8	3.79e-05	2.4	LV	CELLSTATES	PC3	control_TTN	12	18
PPP1CA	1.16	0.0463	0.0773	0.0577	5.7	10.8	0.00175	1.33	LV	CELLSTATES	PC3	control_TTN	12	18
RPL28	1.16	0.0405	0.281	0.15	7.26	11.2	0.00143	1.39	LV	CELLSTATES	PC3	control_TTN	12	18
TNFRSF1A	1.16	0.00756	0.177	0.0903	6.69	17.3	0.000103	2.12	LV	CELLSTATES	PC3	control_TTN	12	18
ELOB	1.15	0.0206	0.14	0.0947	6.5	13.7	0.000477	1.69	LV	CELLSTATES	PC3	control_TTN	12	18
RPL18	1.15	0.0141	0.296	0.165	7.41	15	0.000273	1.85	LV	CELLSTATES	PC3	control_TTN	12	18
SERPING1	1.15	0.0237	0.329	0.246	7.67	13.1	0.000603	1.62	LV	CELLSTATES	PC3	control_TTN	12	18
UBA52	1.15	0.0285	0.132	0.0955	6.4	12.6	0.000781	1.55	LV	CELLSTATES	PC3	control_TTN	12	18
MT1E	1.14	0.0146	0.168	0.118	6.65	14.9	0.000286	1.84	LV	CELLSTATES	PC3	control_TTN	12	18
NOP10	1.14	0.0302	0.0732	0.0453	5.65	12.3	0.000863	1.52	LV	CELLSTATES	PC3	control_TTN	12	18
RACK1	1.14	0.0205	0.337	0.156	7.52	13.7	0.000471	1.69	LV	CELLSTATES	PC3	control_TTN	12	18
RPL7	1.14	0.0165	0.165	0.118	6.69	14.5	0.000341	1.78	LV	CELLSTATES	PC3	control_TTN	12	18
TPI1	1.14	0.0419	0.406	0.299	7.95	11.1	0.00152	1.38	LV	CELLSTATES	PC3	control_TTN	12	18
TPRG1	1.14	0.0375	0.0632	0.0264	5.52	11.5	0.00127	1.43	LV	CELLSTATES	PC3	control_TTN	12	18
CD44	1.13	0.00336	0.236	0.153	7.11	20.6	2.8e-05	2.47	LV	CELLSTATES	PC3	control_TTN	12	18
KIFC3	1.13	0.033	0.0631	0.0389	5.47	12	0.00101	1.48	LV	CELLSTATES	PC3	control_TTN	12	18
PACSIN3	1.13	0.019	0.11	0.0608	6.13	14	0.00042	1.72	LV	CELLSTATES	PC3	control_TTN	12	18
SLC39A7	1.13	0.0232	0.0621	0.0448	5.43	13.2	0.000577	1.64	LV	CELLSTATES	PC3	control_TTN	12	18
TMEM147	1.13	0.0397	0.0601	0.0399	5.49	11.3	0.00139	1.4	LV	CELLSTATES	PC3	control_TTN	12	18
TRIR	1.11	0.00488	0.179	0.096	6.74	18.9	5.47e-05	2.31	LV	CELLSTATES	PC3	control_TTN	12	18
NUBP2	1.1	0.0477	0.0541	0.0345	5.34	10.6	0.00186	1.32	LV	CELLSTATES	PC3	control_TTN	12	18
MIDN	1.09	0.021	0.0825	0.0523	5.7	13.6	0.000498	1.68	LV	CELLSTATES	PC3	control_TTN	12	18
LMNA	1.08	0.0135	0.452	0.228	7.92	15.2	0.000252	1.87	LV	CELLSTATES	PC3	control_TTN	12	18
APRT	1.07	0.0243	0.115	0.0819	6.19	13	0.000632	1.61	LV	CELLSTATES	PC3	control_TTN	12	18
OSBPL10	1.07	0.00478	0.204	0.1	6.92	19	5.27e-05	2.32	LV	CELLSTATES	PC3	control_TTN	12	18
RPL41	1.07	0.0141	0.573	0.431	8.41	15	0.000275	1.85	LV	CELLSTATES	PC3	control_TTN	12	18
TAGLN2	1.07	0.0267	0.237	0.155	7.16	12.8	0.000715	1.57	LV	CELLSTATES	PC3	control_TTN	12	18
TMSB10	1.07	0.0107	0.214	0.126	6.97	16.1	0.000169	1.97	LV	CELLSTATES	PC3	control_TTN	12	18
ZNF22	1.07	0.0297	0.0838	0.0396	5.76	12.4	0.000834	1.53	LV	CELLSTATES	PC3	control_TTN	12	18
SSR2	1.06	0.0325	0.149	0.0914	6.51	12	0.000977	1.49	LV	CELLSTATES	PC3	control_TTN	12	18
ENPEP	1.05	0.00256	0.564	0.328	8.37	21.6	1.94e-05	2.59	LV	CELLSTATES	PC3	control_TTN	12	18
MFGE8	1.05	0.0143	1.73	1.17	10	14.9	0.000279	1.84	LV	CELLSTATES	PC3	control_TTN	12	18
PTPA	1.05	0.00998	0.0929	0.0742	6	16.3	0.000156	2	LV	CELLSTATES	PC3	control_TTN	12	18
TINAGL1	1.05	0.00447	0.464	0.293	8.13	19.4	4.56e-05	2.35	LV	CELLSTATES	PC3	control_TTN	12	18
PIH1D1	1.04	0.0235	0.109	0.0593	6.13	13.2	0.000588	1.63	LV	CELLSTATES	PC3	control_TTN	12	18
RNF24	1.04	0.00643	0.159	0.0938	6.59	18	8.02e-05	2.19	LV	CELLSTATES	PC3	control_TTN	12	18
AGT	1.03	0.0361	2.43	1.44	10.3	11.7	0.00116	1.44	LV	CELLSTATES	PC3	control_TTN	12	18
NID2	1.03	0.045	0.116	0.0567	6.17	10.8	0.00167	1.35	LV	CELLSTATES	PC3	control_TTN	12	18
ARPC5	1.02	0.000727	0.313	0.2	7.51	27	2.65e-06	3.14	LV	CELLSTATES	PC3	control_TTN	12	18
NDUFS7	1.02	0.0415	0.129	0.0911	6.43	11.1	0.00148	1.38	LV	CELLSTATES	PC3	control_TTN	12	18
KAT5	1.01	0.0311	0.0799	0.0568	5.79	12.2	0.000914	1.51	LV	CELLSTATES	PC3	control_TTN	12	18
RPL8	1.01	0.0251	0.516	0.326	8.15	12.9	0.000662	1.6	LV	CELLSTATES	PC3	control_TTN	12	18
AC027698.1	1	0.0329	0.0804	0.0506	5.79	12	0.001	1.48	LV	CELLSTATES	PC3	control_TTN	12	18
REM1	0.998	0.0477	0.126	0.0702	6.35	10.6	0.00185	1.32	LV	CELLSTATES	PC3	control_TTN	12	18
RPS19	0.997	0.0419	0.338	0.239	7.62	11.1	0.00152	1.38	LV	CELLSTATES	PC3	control_TTN	12	18
MT-ND1	0.995	0.0197	0.233	0.181	7.2	13.9	0.000437	1.71	LV	CELLSTATES	PC3	control_TTN	12	18
LGALS1	0.994	0.0474	0.797	0.586	8.85	10.7	0.00183	1.32	LV	CELLSTATES	PC3	control_TTN	12	18
PDLIM7	0.994	0.0198	0.114	0.0826	6.25	13.9	0.000441	1.7	LV	CELLSTATES	PC3	control_TTN	12	18
ACTR1B	0.99	0.0352	0.0724	0.0418	5.68	11.7	0.00113	1.45	LV	CELLSTATES	PC3	control_TTN	12	18
B2M	0.99	0.0315	0.941	0.693	9.12	12.2	0.000929	1.5	LV	CELLSTATES	PC3	control_TTN	12	18
RPL37A	0.979	0.0352	0.149	0.112	6.65	11.7	0.00112	1.45	LV	CELLSTATES	PC3	control_TTN	12	18
NGF	0.978	0.00179	1.29	0.735	9.51	23	1.14e-05	2.75	LV	CELLSTATES	PC3	control_TTN	12	18
RPS8	0.977	0.0292	0.23	0.133	7.15	12.5	0.000808	1.53	LV	CELLSTATES	PC3	control_TTN	12	18
CD9	0.973	0.0363	0.775	0.522	8.85	11.6	0.00119	1.44	LV	CELLSTATES	PC3	control_TTN	12	18
RPLP1	0.971	0.0123	0.624	0.424	8.46	15.5	0.000219	1.91	LV	CELLSTATES	PC3	control_TTN	12	18
ADA	0.97	0.0481	0.0777	0.0377	5.71	10.6	0.00191	1.32	LV	CELLSTATES	PC3	control_TTN	12	18
TMA7	0.966	0.0397	0.128	0.0794	6.45	11.3	0.00138	1.4	LV	CELLSTATES	PC3	control_TTN	12	18
AC017002.5	0.965	0.02	0.331	0.215	7.57	13.8	0.00045	1.7	LV	CELLSTATES	PC3	control_TTN	12	18
ABRAXAS1	0.962	0.0498	0.052	0.0346	5.26	10.4	0.00201	1.3	LV	CELLSTATES	PC3	control_TTN	12	18
RPL10A	0.959	0.045	0.26	0.172	7.28	10.8	0.00168	1.35	LV	CELLSTATES	PC3	control_TTN	12	18
ZNF521	0.957	0.00756	0.28	0.153	7.36	17.4	0.000102	2.12	LV	CELLSTATES	PC3	control_TTN	12	18
ANGPT2	0.952	0.00396	0.277	0.168	7.31	19.8	3.8e-05	2.4	LV	CELLSTATES	PC3	control_TTN	12	18
NDUFS8	0.952	0.0267	0.0858	0.0595	5.92	12.7	0.000717	1.57	LV	CELLSTATES	PC3	control_TTN	12	18
MRPL32	0.948	0.0209	0.102	0.066	6.08	13.6	0.000493	1.68	LV	CELLSTATES	PC3	control_TTN	12	18
FKBP2	0.943	0.044	0.126	0.0768	6.43	10.9	0.00163	1.36	LV	CELLSTATES	PC3	control_TTN	12	18
LZTS1-AS1	0.943	0.0297	0.189	0.129	6.9	12.4	0.000844	1.53	LV	CELLSTATES	PC3	control_TTN	12	18
AURKAIP1	0.937	0.0419	0.106	0.0819	6.16	11.1	0.00152	1.38	LV	CELLSTATES	PC3	control_TTN	12	18
ATP5F1D	0.935	0.0325	0.267	0.201	7.33	12.1	0.000974	1.49	LV	CELLSTATES	PC3	control_TTN	12	18
CAVIN2	0.934	0.0436	0.204	0.125	6.91	10.9	0.0016	1.36	LV	CELLSTATES	PC3	control_TTN	12	18
ADIRF	0.932	0.0484	0.726	0.529	8.77	10.5	0.00192	1.32	LV	CELLSTATES	PC3	control_TTN	12	18
UBXN1	0.932	0.0123	0.124	0.0788	6.3	15.5	0.00022	1.91	LV	CELLSTATES	PC3	control_TTN	12	18
PLEKHG3	0.928	0.0275	0.122	0.0679	6.33	12.7	0.000743	1.56	LV	CELLSTATES	PC3	control_TTN	12	18
RAD23A	0.923	0.0206	0.146	0.085	6.54	13.7	0.000478	1.69	LV	CELLSTATES	PC3	control_TTN	12	18
LAMTOR1	0.907	0.0262	0.113	0.0783	6.2	12.8	0.000696	1.58	LV	CELLSTATES	PC3	control_TTN	12	18
RPL11	0.907	0.0468	0.462	0.337	8.05	10.7	0.00177	1.33	LV	CELLSTATES	PC3	control_TTN	12	18
SF3B6	0.903	0.0461	0.0856	0.0517	5.85	10.8	0.00173	1.34	LV	CELLSTATES	PC3	control_TTN	12	18
RPL10	0.902	0.0171	0.838	0.526	8.84	14.3	0.000361	1.77	LV	CELLSTATES	PC3	control_TTN	12	18
GGT5	0.892	0.0261	0.661	0.382	8.54	12.8	0.000692	1.58	LV	CELLSTATES	PC3	control_TTN	12	18
C4orf19	0.888	0.0285	0.128	0.0889	6.4	12.6	0.000776	1.55	LV	CELLSTATES	PC3	control_TTN	12	18
DNAJC8	0.885	0.0371	0.0873	0.055	5.91	11.5	0.00124	1.43	LV	CELLSTATES	PC3	control_TTN	12	18
COL6A2	0.882	0.00865	1.09	0.687	9.19	16.8	0.000127	2.06	LV	CELLSTATES	PC3	control_TTN	12	18
A4GALT	0.879	0.0325	0.0995	0.0583	6.02	12	0.000984	1.49	LV	CELLSTATES	PC3	control_TTN	12	18
PNRC1	0.879	0.00747	0.277	0.182	7.39	17.5	9.81e-05	2.13	LV	CELLSTATES	PC3	control_TTN	12	18
CHRD	0.872	0.0207	0.118	0.0969	6.28	13.7	0.000482	1.69	LV	CELLSTATES	PC3	control_TTN	12	18
KCNJ8	0.872	0.0278	0.778	0.513	8.78	12.6	0.000755	1.56	LV	CELLSTATES	PC3	control_TTN	12	18
CYC1	0.869	0.0382	0.232	0.223	7.22	11.4	0.00131	1.42	LV	CELLSTATES	PC3	control_TTN	12	18
CCDC65	0.867	0.0498	0.0952	0.066	6.07	10.5	0.002	1.3	LV	CELLSTATES	PC3	control_TTN	12	18
C1S	0.863	0.0353	0.173	0.113	6.78	11.7	0.00113	1.45	LV	CELLSTATES	PC3	control_TTN	12	18
PDGFRB	0.861	0.0017	3.03	1.94	10.7	23.4	9.95e-06	2.77	LV	CELLSTATES	PC3	control_TTN	12	18
PSMB5	0.857	0.0378	0.142	0.109	6.5	11.4	0.00129	1.42	LV	CELLSTATES	PC3	control_TTN	12	18
SSU72	0.854	0.0499	0.112	0.0841	6.25	10.4	0.00203	1.3	LV	CELLSTATES	PC3	control_TTN	12	18
THBS4	0.851	0.0334	1.08	0.673	9.24	11.9	0.00103	1.48	LV	CELLSTATES	PC3	control_TTN	12	18
AC012636.1	0.843	0.0216	0.378	0.182	7.72	13.5	0.000522	1.66	LV	CELLSTATES	PC3	control_TTN	12	18
IFI16	0.838	0.0205	0.237	0.152	7.13	13.7	0.000468	1.69	LV	CELLSTATES	PC3	control_TTN	12	18
BCAM	0.837	0.0365	0.285	0.246	7.53	11.6	0.00121	1.44	LV	CELLSTATES	PC3	control_TTN	12	18
HDAC2	0.836	0.033	0.0831	0.0692	5.9	12	0.00101	1.48	LV	CELLSTATES	PC3	control_TTN	12	18
HES1	0.825	0.0481	0.371	0.283	7.85	10.6	0.00189	1.32	LV	CELLSTATES	PC3	control_TTN	12	18
FBLIM1	0.818	0.0493	0.212	0.138	6.97	10.5	0.00198	1.31	LV	CELLSTATES	PC3	control_TTN	12	18
PTMS	0.817	0.0481	0.393	0.281	7.79	10.6	0.0019	1.32	LV	CELLSTATES	PC3	control_TTN	12	18
NDUFA12	0.813	0.0362	0.123	0.0933	6.34	11.6	0.00118	1.44	LV	CELLSTATES	PC3	control_TTN	12	18
SYNPO2	0.812	0.0352	1.04	0.709	9.18	11.7	0.00112	1.45	LV	CELLSTATES	PC3	control_TTN	12	18
CAPN2	0.808	0.0368	0.15	0.0918	6.56	11.5	0.00123	1.43	LV	CELLSTATES	PC3	control_TTN	12	18
COPS6	0.797	0.0178	0.157	0.121	6.64	14.2	0.000383	1.75	LV	CELLSTATES	PC3	control_TTN	12	18
SEC24D	0.784	0.0264	0.28	0.199	7.35	12.8	0.000704	1.58	LV	CELLSTATES	PC3	control_TTN	12	18
NOTCH3	0.769	0.0123	0.949	0.672	9.11	15.5	0.000222	1.91	LV	CELLSTATES	PC3	control_TTN	12	18
REV3L	0.757	0.0117	1.39	0.926	9.61	15.8	0.000194	1.93	LV	CELLSTATES	PC3	control_TTN	12	18
MCFD2	0.744	0.0418	0.168	0.11	6.7	11.1	0.0015	1.38	LV	CELLSTATES	PC3	control_TTN	12	18
PALM	0.744	0.0499	0.0909	0.0776	6.01	10.4	0.00203	1.3	LV	CELLSTATES	PC3	control_TTN	12	18
COPB2	0.703	0.0375	0.133	0.0951	6.4	11.4	0.00128	1.43	LV	CELLSTATES	PC3	control_TTN	12	18
MEF2C	0.701	0.0334	1.66	1.28	9.94	11.9	0.00103	1.48	LV	CELLSTATES	PC3	control_TTN	12	18
TFPI	0.695	0.0207	1.41	1.1	9.7	13.7	0.000482	1.69	LV	CELLSTATES	PC3	control_TTN	12	18
