# Supplementary material for: Pathogenic variants damage cell composition and single cell transcription in cardiomyopathies
Source: Science. Author manuscript; Available in PMC 2022 Oct 3. (PMC9528698; doi:10.1126/science.abo1984)
Supplement: Supp table 27.1 [file NIHMS1835045-supplement-Supp_table_27_1.xlsx]

## Sheet: Index
Column name	Description
Gene	Gene symbol, Ensembl 84
logFC	log2-fold change
FDR	False discovery rate; FDR is the PValue after (by default) Benjamini-Hochberg correction.
mean_exp_control	Mean expression values across controls
mean_exp_genotype	Mean expression values across disease samples
logCPM	logCPM is the average expression of all pseudobulked samples for that particular gene across all samples on the log2-scale expressed in counts per million (cpm, as calculated by edgeR after normalization).
F	Output of quasi-likelihood F-test
PValue	PValue is the nominal p-value derived from F
FDR_plot	-log10(False discovery rate)
Region	Studied region (LV or RV)
annotation_level	Cell-type or cell-state
cell_state/state	Specification which cell-type or state was analysed
comparison	Specification control_GENOTYPE
Observations_genotype	Numbers of Patients included in edgeR (patients with low number of nuclei have been excluded)
Observations_reference	Numbers of Patients included in edgeR (patients with low number of nuclei have been excluded)

## Sheet: LMNA_control
Gene	logFC	FDR	mean_exp_control	mean_exp_genotype	logCPM	F	PValue	FDR_plot	Region	annotation_level	cell_state	comparison	Observations_genotype	Observations_reference
SLN	7.1	2.09e-20	0.00103	0.113	5.92	107	3.38e-24	19.7	LV	CELLSTATES	PC2	control_LMNA	11	18
FOSB	3.92	5.16e-06	0	0.042	5.24	31.3	2.68e-08	5.29	LV	CELLSTATES	PC2	control_LMNA	11	18
PTPRZ1	3.47	1.73e-06	0.00843	0.0613	5.64	33.7	7.97e-09	5.76	LV	CELLSTATES	PC2	control_LMNA	11	18
AC073050.1	3.45	2e-08	0.0162	0.0948	5.96	43.9	5.02e-11	7.7	LV	CELLSTATES	PC2	control_LMNA	11	18
FAM78B	3.32	9.39e-07	0.00744	0.0813	5.7	35.1	4.02e-09	6.03	LV	CELLSTATES	PC2	control_LMNA	11	18
FAT3	3.27	0.000148	0.00232	0.0427	5.37	23.6	1.34e-06	3.83	LV	CELLSTATES	PC2	control_LMNA	11	18
ITGA4	3.26	1.85e-05	0.0064	0.0567	5.52	28.3	1.26e-07	4.73	LV	CELLSTATES	PC2	control_LMNA	11	18
PLCG2	3.24	5e-11	0.0231	0.172	6.4	57.8	5.65e-14	10.3	LV	CELLSTATES	PC2	control_LMNA	11	18
HSPA1B	3.22	3.19e-08	0.0359	0.102	5.95	42.6	9.79e-11	7.5	LV	CELLSTATES	PC2	control_LMNA	11	18
TMEM119	3.12	0.000268	0.00125	0.0188	5.12	22.2	2.69e-06	3.57	LV	CELLSTATES	PC2	control_LMNA	11	18
AC027237.3	3.11	0.000614	0.000448	0.0327	5.2	21.1	7.5e-06	3.21	LV	CELLSTATES	PC2	control_LMNA	11	18
AFF2	3.04	2.67e-05	0.00783	0.0669	5.6	27.4	1.94e-07	4.57	LV	CELLSTATES	PC2	control_LMNA	11	18
FLNB	3.04	3.67e-12	0.0239	0.248	6.62	63.7	3.26e-15	11.4	LV	CELLSTATES	PC2	control_LMNA	11	18
ADGRG7	2.92	0.00129	0.0037	0.031	5.18	19.7	1.79e-05	2.89	LV	CELLSTATES	PC2	control_LMNA	11	18
DCLK3	2.89	0.0039	0	0.0131	5	23.8	6.63e-05	2.41	LV	CELLSTATES	PC2	control_LMNA	11	18
AC011468.3	2.87	0.00088	0.00131	0.0171	5.1	19.4	1.14e-05	3.06	LV	CELLSTATES	PC2	control_LMNA	11	18
TIPARP	2.85	7.59e-11	0.0245	0.253	6.48	56.8	9.2e-14	10.1	LV	CELLSTATES	PC2	control_LMNA	11	18
CABP1	2.84	0.00118	0.0025	0.0403	5.22	18.8	1.58e-05	2.93	LV	CELLSTATES	PC2	control_LMNA	11	18
PTGER2	2.83	0.00126	0	0.0139	4.99	24.5	1.74e-05	2.9	LV	CELLSTATES	PC2	control_LMNA	11	18
ADM	2.73	0.000845	0.00638	0.0413	5.43	19.6	1.07e-05	3.07	LV	CELLSTATES	PC2	control_LMNA	11	18
RASGEF1B	2.69	3.76e-18	0.274	2.87	9.39	95.4	9.11e-22	17.4	LV	CELLSTATES	PC2	control_LMNA	11	18
VEGFC	2.68	0.013	0.000448	0.019	5.08	16.9	0.000328	1.89	LV	CELLSTATES	PC2	control_LMNA	11	18
HBB	2.61	0.00223	0.00275	0.0378	5.28	17.3	3.43e-05	2.65	LV	CELLSTATES	PC2	control_LMNA	11	18
HS3ST2	2.61	0.0173	0.00162	0.0196	5.13	14.8	0.000489	1.76	LV	CELLSTATES	PC2	control_LMNA	11	18
AC114689.3	2.59	0.0252	0.000818	0.0226	5.12	14.5	0.00083	1.6	LV	CELLSTATES	PC2	control_LMNA	11	18
LINC01340	2.55	0.0058	0.0015	0.0234	5.13	15.1	0.000108	2.24	LV	CELLSTATES	PC2	control_LMNA	11	18
HSPA1A	2.52	5.41e-09	0.0545	0.219	6.64	47.1	1.05e-11	8.27	LV	CELLSTATES	PC2	control_LMNA	11	18
NRCAM	2.52	0.00412	0.00215	0.0175	5.11	15.9	7.16e-05	2.39	LV	CELLSTATES	PC2	control_LMNA	11	18
LINC01605	2.47	0.00619	0.00411	0.031	5.3	14.9	0.000118	2.21	LV	CELLSTATES	PC2	control_LMNA	11	18
NLGN4X	2.47	5.46e-05	0.017	0.09	5.85	25.8	4.28e-07	4.26	LV	CELLSTATES	PC2	control_LMNA	11	18
PCSK6	2.47	0.000694	0.0112	0.0623	5.72	20	8.58e-06	3.16	LV	CELLSTATES	PC2	control_LMNA	11	18
CD302	2.44	0.00407	0.00593	0.043	5.4	15.9	7.03e-05	2.39	LV	CELLSTATES	PC2	control_LMNA	11	18
IFFO2	2.41	0.0105	0.00437	0.0302	5.29	13.5	0.000251	1.98	LV	CELLSTATES	PC2	control_LMNA	11	18
FOS	2.39	1.51e-09	0.1	0.267	6.81	50	2.57e-12	8.82	LV	CELLSTATES	PC2	control_LMNA	11	18
TLR2	2.39	0.0251	0	0.0151	5	18.6	0.000825	1.6	LV	CELLSTATES	PC2	control_LMNA	11	18
ALKBH8	2.38	0.000386	0.0134	0.079	5.76	21.3	4.37e-06	3.41	LV	CELLSTATES	PC2	control_LMNA	11	18
CYP26B1	2.38	7.13e-05	0.0187	0.0918	5.91	25.2	5.83e-07	4.15	LV	CELLSTATES	PC2	control_LMNA	11	18
SLC2A1	2.37	0.00857	0.00256	0.0224	5.16	14	0.000193	2.07	LV	CELLSTATES	PC2	control_LMNA	11	18
SNCAIP	2.35	0.0251	0	0.0158	4.99	18.5	0.000822	1.6	LV	CELLSTATES	PC2	control_LMNA	11	18
ITGA2	2.31	0.0105	0.00291	0.0228	5.16	13.5	0.000253	1.98	LV	CELLSTATES	PC2	control_LMNA	11	18
STMN1	2.31	0.0239	0	0.0244	4.99	18.7	0.000776	1.62	LV	CELLSTATES	PC2	control_LMNA	11	18
LBH	2.27	9.64e-07	0.0345	0.174	6.48	35	4.29e-09	6.02	LV	CELLSTATES	PC2	control_LMNA	11	18
SDC4	2.26	0.007	0.00951	0.0478	5.47	14.5	0.000144	2.15	LV	CELLSTATES	PC2	control_LMNA	11	18
EDIL3	2.24	7.52e-07	0.0364	0.202	6.63	35.6	3.1e-09	6.12	LV	CELLSTATES	PC2	control_LMNA	11	18
FES	2.23	0.0157	0.00393	0.0333	5.3	12.5	0.000427	1.8	LV	CELLSTATES	PC2	control_LMNA	11	18
AC073941.1	2.22	0.0148	0.00379	0.0189	5.2	12.7	0.000389	1.83	LV	CELLSTATES	PC2	control_LMNA	11	18
SLC27A6	2.21	0.00144	0.0133	0.0622	5.81	18.2	2.09e-05	2.84	LV	CELLSTATES	PC2	control_LMNA	11	18
AMOTL2	2.18	0.000273	0.0207	0.0926	5.94	22.2	2.78e-06	3.56	LV	CELLSTATES	PC2	control_LMNA	11	18
DCAF4	2.18	0.0226	0.00373	0.0232	5.23	11.5	0.000709	1.65	LV	CELLSTATES	PC2	control_LMNA	11	18
ADAMTS13	2.17	0.0432	0.00206	0.0257	5.07	13.1	0.00177	1.36	LV	CELLSTATES	PC2	control_LMNA	11	18
BCAT1	2.15	0.0213	0.0039	0.0335	5.24	11.7	0.000659	1.67	LV	CELLSTATES	PC2	control_LMNA	11	18
AC024337.2	2.14	0.0114	0.00902	0.0546	5.5	13.3	0.000281	1.94	LV	CELLSTATES	PC2	control_LMNA	11	18
MSH4	2.14	0.0126	0.00714	0.0557	5.51	13.1	0.000315	1.9	LV	CELLSTATES	PC2	control_LMNA	11	18
SLC10A6	2.12	0.023	0.00345	0.0203	5.13	11.5	0.00073	1.64	LV	CELLSTATES	PC2	control_LMNA	11	18
C1orf198	2.11	0.000313	0.022	0.103	5.92	21.9	3.27e-06	3.5	LV	CELLSTATES	PC2	control_LMNA	11	18
PSMD10	2.11	0.0356	0	0.0181	4.98	18.1	0.00129	1.45	LV	CELLSTATES	PC2	control_LMNA	11	18
NCKIPSD	2.1	0.00294	0.0118	0.101	5.74	16.7	4.7e-05	2.53	LV	CELLSTATES	PC2	control_LMNA	11	18
AFF3	2.09	6.18e-09	0.0705	0.32	7.01	46.8	1.25e-11	8.21	LV	CELLSTATES	PC2	control_LMNA	11	18
HK2	2.09	0.0273	0.0029	0.028	5.2	11	0.000915	1.56	LV	CELLSTATES	PC2	control_LMNA	11	18
SEZ6L2	2.07	0.0194	0.00772	0.0357	5.32	11.9	0.000578	1.71	LV	CELLSTATES	PC2	control_LMNA	11	18
COL25A1	2.05	4.05e-11	0.115	0.61	7.57	58.4	4.26e-14	10.4	LV	CELLSTATES	PC2	control_LMNA	11	18
HTR7	2.05	9.78e-08	0.0628	0.275	6.85	40.1	3.32e-10	7.01	LV	CELLSTATES	PC2	control_LMNA	11	18
LINC01088	2.05	2.94e-13	0.224	0.998	8.53	69.6	1.9e-16	12.5	LV	CELLSTATES	PC2	control_LMNA	11	18
MAF	2.05	0.0314	0.00654	0.0276	5.36	10.7	0.0011	1.5	LV	CELLSTATES	PC2	control_LMNA	11	18
LINC00222	2.04	0.0436	0.00332	0.0306	5.24	9.79	0.0018	1.36	LV	CELLSTATES	PC2	control_LMNA	11	18
SAMD3	2.03	0.0381	0.00619	0.0296	5.35	10.2	0.00142	1.42	LV	CELLSTATES	PC2	control_LMNA	11	18
SLC1A5	2.03	0.0279	0.00669	0.0342	5.33	11	0.000939	1.56	LV	CELLSTATES	PC2	control_LMNA	11	18
AL390860.1	2.02	0.0448	0.0032	0.0366	5.24	9.7	0.00188	1.35	LV	CELLSTATES	PC2	control_LMNA	11	18
COL8A1	2.02	0.0105	0.0139	0.0642	5.56	13.5	0.000253	1.98	LV	CELLSTATES	PC2	control_LMNA	11	18
DEPP1	2.02	2.37e-06	0.0582	0.197	6.58	33.1	1.13e-08	5.63	LV	CELLSTATES	PC2	control_LMNA	11	18
TMSB15B-1	2.01	0.0432	0.00326	0.0175	5.14	9.83	0.00176	1.36	LV	CELLSTATES	PC2	control_LMNA	11	18
SLC38A11	2	0.00902	0.0145	0.0733	5.73	13.8	0.000211	2.04	LV	CELLSTATES	PC2	control_LMNA	11	18
MYH11	1.98	3.19e-08	0.101	0.369	7.33	42.7	9.38e-11	7.5	LV	CELLSTATES	PC2	control_LMNA	11	18
ELN	1.96	8.91e-10	0.156	0.665	7.99	51.2	1.4e-12	9.05	LV	CELLSTATES	PC2	control_LMNA	11	18
PLPP3	1.96	1.25e-08	0.0902	0.366	7.3	45.2	2.73e-11	7.9	LV	CELLSTATES	PC2	control_LMNA	11	18
SLIT2	1.94	0.0119	0.0124	0.0795	5.58	13.2	0.000296	1.92	LV	CELLSTATES	PC2	control_LMNA	11	18
SLC6A1	1.93	2.09e-07	0.066	0.298	6.92	38.5	7.61e-10	6.68	LV	CELLSTATES	PC2	control_LMNA	11	18
ARHGEF26	1.92	0.0216	0.0135	0.0494	5.6	11.6	0.00067	1.67	LV	CELLSTATES	PC2	control_LMNA	11	18
KCTD12	1.92	0.0431	0.00928	0.0249	5.25	9.84	0.00175	1.37	LV	CELLSTATES	PC2	control_LMNA	11	18
NEDD9	1.92	8.32e-08	0.0803	0.31	7.12	40.6	2.69e-10	7.08	LV	CELLSTATES	PC2	control_LMNA	11	18
SCN3A	1.9	2.37e-06	0.0589	0.216	6.73	33.1	1.11e-08	5.63	LV	CELLSTATES	PC2	control_LMNA	11	18
LINC02388	1.89	0.00646	0.0168	0.0973	5.98	14.8	0.000129	2.19	LV	CELLSTATES	PC2	control_LMNA	11	18
SLC26A3	1.89	3.19e-09	0.131	0.62	7.74	48.3	5.93e-12	8.5	LV	CELLSTATES	PC2	control_LMNA	11	18
FGFR1	1.87	0.000861	0.0175	0.129	6.01	19.5	1.1e-05	3.07	LV	CELLSTATES	PC2	control_LMNA	11	18
NKD1	1.87	0.000313	0.034	0.163	6.29	21.9	3.27e-06	3.5	LV	CELLSTATES	PC2	control_LMNA	11	18
FKBP5	1.86	1.76e-12	0.613	2.35	9.63	65.6	1.28e-15	11.8	LV	CELLSTATES	PC2	control_LMNA	11	18
MOB3B	1.86	3.19e-08	0.0895	0.371	7.14	42.7	9.32e-11	7.5	LV	CELLSTATES	PC2	control_LMNA	11	18
ATOH8	1.84	0.0176	0.0164	0.0576	5.65	12.2	0.000507	1.75	LV	CELLSTATES	PC2	control_LMNA	11	18
PAPPA2	1.83	0.000861	0.0267	0.119	6.17	19.5	1.1e-05	3.07	LV	CELLSTATES	PC2	control_LMNA	11	18
CTDSPL	1.82	9.51e-07	0.0708	0.283	6.93	35	4.15e-09	6.02	LV	CELLSTATES	PC2	control_LMNA	11	18
IDS	1.82	0.00639	0.0211	0.0798	5.82	14.8	0.000126	2.19	LV	CELLSTATES	PC2	control_LMNA	11	18
MERTK	1.82	9.78e-08	0.0922	0.427	7.32	40.1	3.28e-10	7.01	LV	CELLSTATES	PC2	control_LMNA	11	18
SULF1	1.82	0.00133	0.027	0.122	6.05	18.4	1.9e-05	2.87	LV	CELLSTATES	PC2	control_LMNA	11	18
C5	1.81	0.034	0.00763	0.0732	5.54	10.5	0.00121	1.47	LV	CELLSTATES	PC2	control_LMNA	11	18
ELMOD1	1.8	0.00428	0.0272	0.0847	6	15.8	7.53e-05	2.37	LV	CELLSTATES	PC2	control_LMNA	11	18
KCNQ3	1.79	6.75e-05	0.0484	0.218	6.44	25.4	5.46e-07	4.17	LV	CELLSTATES	PC2	control_LMNA	11	18
SEPT8	1.78	0.000918	0.0276	0.134	6.12	19.3	1.19e-05	3.04	LV	CELLSTATES	PC2	control_LMNA	11	18
GRIP2	1.76	0.0169	0.0168	0.0778	5.71	12.3	0.000474	1.77	LV	CELLSTATES	PC2	control_LMNA	11	18
SDK1	1.76	0.000151	0.0542	0.164	6.4	23.5	1.38e-06	3.82	LV	CELLSTATES	PC2	control_LMNA	11	18
TGM2	1.76	0.0154	0.018	0.0756	5.85	12.5	0.000412	1.81	LV	CELLSTATES	PC2	control_LMNA	11	18
FEM1C	1.75	0.00634	0.026	0.0937	5.93	14.8	0.000124	2.2	LV	CELLSTATES	PC2	control_LMNA	11	18
RCAN2	1.75	3.69e-14	0.666	2.79	9.77	74.5	1.79e-17	13.4	LV	CELLSTATES	PC2	control_LMNA	11	18
FBN2	1.74	0.00247	0.0304	0.101	6.05	17	3.89e-05	2.61	LV	CELLSTATES	PC2	control_LMNA	11	18
SNAI2	1.74	0.0291	0.0215	0.0587	5.54	10.9	0.000998	1.54	LV	CELLSTATES	PC2	control_LMNA	11	18
HDAC9	1.72	5.9e-08	0.103	0.428	7.41	41.3	1.86e-10	7.23	LV	CELLSTATES	PC2	control_LMNA	11	18
SNTB1	1.72	7.13e-05	0.0517	0.204	6.6	25.2	5.88e-07	4.15	LV	CELLSTATES	PC2	control_LMNA	11	18
AGAP3	1.71	0.0467	0.0142	0.0571	5.61	9.57	0.00203	1.33	LV	CELLSTATES	PC2	control_LMNA	11	18
LRRC8A	1.71	0.0432	0.0119	0.0586	5.66	9.81	0.00178	1.36	LV	CELLSTATES	PC2	control_LMNA	11	18
SLC19A2	1.71	0.00132	0.0318	0.138	6.28	18.5	1.86e-05	2.88	LV	CELLSTATES	PC2	control_LMNA	11	18
ZFAND5	1.71	1.57e-06	0.082	0.318	7.11	34	7.1e-09	5.8	LV	CELLSTATES	PC2	control_LMNA	11	18
C4orf47	1.7	0.0457	0.0217	0.0433	5.52	9.64	0.00194	1.34	LV	CELLSTATES	PC2	control_LMNA	11	18
CNN1	1.7	0.00888	0.0229	0.0915	5.94	13.9	0.000204	2.05	LV	CELLSTATES	PC2	control_LMNA	11	18
AL139807.1	1.69	0.00131	0.0363	0.134	6.26	18.5	1.85e-05	2.88	LV	CELLSTATES	PC2	control_LMNA	11	18
XAF1	1.69	0.00817	0.0264	0.106	5.94	14.1	0.000182	2.09	LV	CELLSTATES	PC2	control_LMNA	11	18
PLXDC2	1.68	7.13e-05	0.0593	0.209	6.58	25.2	6e-07	4.15	LV	CELLSTATES	PC2	control_LMNA	11	18
LDB3	1.67	2.86e-10	0.253	1.14	8.52	53.8	3.93e-13	9.54	LV	CELLSTATES	PC2	control_LMNA	11	18
USP13	1.66	2.43e-05	0.0709	0.261	6.87	27.6	1.75e-07	4.61	LV	CELLSTATES	PC2	control_LMNA	11	18
PLXNA2	1.64	0.00238	0.0352	0.164	6.27	17.1	3.71e-05	2.62	LV	CELLSTATES	PC2	control_LMNA	11	18
FBXO32	1.63	1.5e-05	0.0863	0.262	6.98	28.7	1.01e-07	4.82	LV	CELLSTATES	PC2	control_LMNA	11	18
PPP1CA	1.63	0.0427	0.0167	0.0702	5.67	9.88	0.00171	1.37	LV	CELLSTATES	PC2	control_LMNA	11	18
CAMLG	1.62	0.0427	0.0198	0.0657	5.7	9.86	0.00173	1.37	LV	CELLSTATES	PC2	control_LMNA	11	18
BMP2	1.61	0.00323	0.0363	0.146	6.3	16.5	5.31e-05	2.49	LV	CELLSTATES	PC2	control_LMNA	11	18
ATP10D	1.6	6.53e-06	0.081	0.333	7.14	30.7	3.64e-08	5.19	LV	CELLSTATES	PC2	control_LMNA	11	18
GEM	1.6	5.03e-07	0.151	0.448	7.47	36.6	1.95e-09	6.3	LV	CELLSTATES	PC2	control_LMNA	11	18
NNMT	1.59	8.4e-07	0.255	0.848	8.4	35.4	3.53e-09	6.08	LV	CELLSTATES	PC2	control_LMNA	11	18
AEBP1	1.58	0.0147	0.0313	0.0816	5.96	12.7	0.000384	1.83	LV	CELLSTATES	PC2	control_LMNA	11	18
CTGF	1.58	0.000672	0.0483	0.168	6.52	20	8.25e-06	3.17	LV	CELLSTATES	PC2	control_LMNA	11	18
PPARG	1.57	2.45e-07	0.162	0.594	7.84	38.1	9.29e-10	6.61	LV	CELLSTATES	PC2	control_LMNA	11	18
CHST8	1.56	0.00469	0.0383	0.132	6.23	15.5	8.52e-05	2.33	LV	CELLSTATES	PC2	control_LMNA	11	18
NUDCD1	1.55	0.00987	0.0325	0.113	6.13	13.6	0.000233	2.01	LV	CELLSTATES	PC2	control_LMNA	11	18
PARD3B	1.55	1.79e-09	0.382	1.32	8.87	49.6	3.18e-12	8.75	LV	CELLSTATES	PC2	control_LMNA	11	18
PRELID2	1.55	0.00394	0.0351	0.155	6.3	16	6.73e-05	2.4	LV	CELLSTATES	PC2	control_LMNA	11	18
NUMBL	1.53	0.0203	0.0277	0.0972	6.05	11.8	0.000615	1.69	LV	CELLSTATES	PC2	control_LMNA	11	18
CHSY3	1.52	1.64e-08	0.375	1.44	8.88	44.4	3.99e-11	7.78	LV	CELLSTATES	PC2	control_LMNA	11	18
DDX60	1.51	0.0447	0.0207	0.071	5.78	9.72	0.00186	1.35	LV	CELLSTATES	PC2	control_LMNA	11	18
DOCK9	1.49	6.95e-06	0.108	0.392	7.26	30.5	3.99e-08	5.16	LV	CELLSTATES	PC2	control_LMNA	11	18
LYRM1	1.49	0.0416	0.0222	0.0816	5.86	9.97	0.00163	1.38	LV	CELLSTATES	PC2	control_LMNA	11	18
RXRA	1.48	0.0203	0.0259	0.114	6.04	11.8	0.000619	1.69	LV	CELLSTATES	PC2	control_LMNA	11	18
SMOC2	1.48	1.27e-08	0.377	1.32	8.82	45.1	2.88e-11	7.9	LV	CELLSTATES	PC2	control_LMNA	11	18
SOD3	1.48	0.00455	0.0529	0.119	6.23	15.6	8.21e-05	2.34	LV	CELLSTATES	PC2	control_LMNA	11	18
TSC22D3	1.47	8.39e-05	0.0826	0.286	7.06	24.8	7.26e-07	4.08	LV	CELLSTATES	PC2	control_LMNA	11	18
HSPG2	1.46	0.0467	0.0218	0.0769	5.83	9.57	0.00202	1.33	LV	CELLSTATES	PC2	control_LMNA	11	18
ARHGAP24	1.45	3.33e-06	0.183	0.552	7.8	32.3	1.62e-08	5.48	LV	CELLSTATES	PC2	control_LMNA	11	18
DGKG	1.45	5.4e-05	0.109	0.294	7.15	25.9	4.19e-07	4.27	LV	CELLSTATES	PC2	control_LMNA	11	18
EEPD1	1.45	0.000611	0.069	0.205	6.71	20.3	7.36e-06	3.21	LV	CELLSTATES	PC2	control_LMNA	11	18
EGFR	1.45	2.85e-08	0.317	1.09	8.63	43	7.84e-11	7.54	LV	CELLSTATES	PC2	control_LMNA	11	18
TRIM22	1.45	0.00129	0.0606	0.206	6.69	18.6	1.78e-05	2.89	LV	CELLSTATES	PC2	control_LMNA	11	18
VEGFA	1.45	0.00125	0.0705	0.192	6.64	18.6	1.7e-05	2.9	LV	CELLSTATES	PC2	control_LMNA	11	18
CYR61	1.44	0.000356	0.0679	0.244	6.84	21.5	3.86e-06	3.45	LV	CELLSTATES	PC2	control_LMNA	11	18
IFT57	1.44	0.0444	0.0275	0.083	6.03	9.74	0.00185	1.35	LV	CELLSTATES	PC2	control_LMNA	11	18
LRRC17	1.44	0.000167	0.0786	0.3	6.98	23.3	1.58e-06	3.78	LV	CELLSTATES	PC2	control_LMNA	11	18
AGPAT5	1.43	0.0122	0.0341	0.126	6.23	13.1	0.000305	1.91	LV	CELLSTATES	PC2	control_LMNA	11	18
IRF2BP2	1.42	0.0288	0.0402	0.0901	5.93	10.9	0.000982	1.54	LV	CELLSTATES	PC2	control_LMNA	11	18
PICALM	1.42	6.49e-09	0.627	2.13	9.5	46.6	1.36e-11	8.19	LV	CELLSTATES	PC2	control_LMNA	11	18
MAMLD1	1.41	0.00806	0.0485	0.138	6.33	14.1	0.000179	2.09	LV	CELLSTATES	PC2	control_LMNA	11	18
TBL1X	1.41	0.000477	0.0822	0.235	6.86	20.8	5.58e-06	3.32	LV	CELLSTATES	PC2	control_LMNA	11	18
ARHGAP10	1.4	8.91e-10	1.3	4.25	10.5	51.2	1.44e-12	9.05	LV	CELLSTATES	PC2	control_LMNA	11	18
CCND1	1.39	0.0173	0.0347	0.131	6.12	12.2	0.000495	1.76	LV	CELLSTATES	PC2	control_LMNA	11	18
SLC38A2	1.39	1.64e-08	0.879	2.59	9.93	44.5	3.91e-11	7.78	LV	CELLSTATES	PC2	control_LMNA	11	18
SLC7A2	1.39	6.44e-07	0.302	1.05	8.58	36	2.6e-09	6.19	LV	CELLSTATES	PC2	control_LMNA	11	18
TDRD7	1.39	0.0405	0.0257	0.129	5.97	10	0.00156	1.39	LV	CELLSTATES	PC2	control_LMNA	11	18
TOGARAM2	1.39	0.000104	0.125	0.434	7.46	24.3	9.25e-07	3.98	LV	CELLSTATES	PC2	control_LMNA	11	18
CYP7B1	1.38	4.41e-06	0.197	0.661	7.99	31.7	2.24e-08	5.36	LV	CELLSTATES	PC2	control_LMNA	11	18
PCDH9	1.37	2.85e-08	0.557	1.8	9.24	43.1	7.6e-11	7.55	LV	CELLSTATES	PC2	control_LMNA	11	18
ATP10A	1.35	6.43e-06	0.221	0.611	8.02	30.8	3.53e-08	5.19	LV	CELLSTATES	PC2	control_LMNA	11	18
CADPS2	1.34	0.00208	0.0573	0.233	6.66	17.5	3.13e-05	2.68	LV	CELLSTATES	PC2	control_LMNA	11	18
ZBTB16	1.34	2.18e-08	1.09	3.19	10.2	43.7	5.64e-11	7.66	LV	CELLSTATES	PC2	control_LMNA	11	18
PRKAA2	1.33	0.00879	0.048	0.158	6.47	13.9	0.000199	2.06	LV	CELLSTATES	PC2	control_LMNA	11	18
ATF3	1.32	0.0427	0.0338	0.102	6.08	9.88	0.00171	1.37	LV	CELLSTATES	PC2	control_LMNA	11	18
BICC1	1.32	1.16e-05	0.234	0.834	8.04	29.3	7.41e-08	4.94	LV	CELLSTATES	PC2	control_LMNA	11	18
CTPS2	1.32	0.0447	0.0288	0.129	6.17	9.72	0.00187	1.35	LV	CELLSTATES	PC2	control_LMNA	11	18
TIMP2	1.32	0.00917	0.0508	0.142	6.38	13.8	0.000215	2.04	LV	CELLSTATES	PC2	control_LMNA	11	18
ASTN1	1.31	0.0286	0.0363	0.14	6.14	10.9	0.000968	1.54	LV	CELLSTATES	PC2	control_LMNA	11	18
C2CD3	1.31	0.00244	0.0851	0.209	6.72	17.1	3.82e-05	2.61	LV	CELLSTATES	PC2	control_LMNA	11	18
CARMIL1	1.31	5.7e-06	0.275	0.782	8.26	31.1	3.04e-08	5.24	LV	CELLSTATES	PC2	control_LMNA	11	18
NFASC	1.31	2.25e-07	0.469	1.4	8.99	38.3	8.37e-10	6.65	LV	CELLSTATES	PC2	control_LMNA	11	18
RTTN	1.31	0.0135	0.0492	0.165	6.43	12.9	0.000345	1.87	LV	CELLSTATES	PC2	control_LMNA	11	18
ANK3	1.3	6.95e-06	0.263	0.745	8.15	30.5	3.98e-08	5.16	LV	CELLSTATES	PC2	control_LMNA	11	18
LINC00894	1.3	0.000201	0.124	0.372	7.39	22.9	1.95e-06	3.7	LV	CELLSTATES	PC2	control_LMNA	11	18
MTSS1	1.3	7.15e-05	0.157	0.493	7.68	25.2	6.07e-07	4.15	LV	CELLSTATES	PC2	control_LMNA	11	18
TGFB3	1.3	0.00142	0.0821	0.261	6.86	18.3	2.05e-05	2.85	LV	CELLSTATES	PC2	control_LMNA	11	18
ZNF385D	1.3	0.00179	0.0644	0.263	6.9	17.8	2.61e-05	2.75	LV	CELLSTATES	PC2	control_LMNA	11	18
DENND3	1.29	0.000107	0.19	0.553	7.97	24.2	9.63e-07	3.97	LV	CELLSTATES	PC2	control_LMNA	11	18
ENAH	1.29	1.29e-05	0.257	0.663	8.15	29.1	8.36e-08	4.89	LV	CELLSTATES	PC2	control_LMNA	11	18
GRK3	1.29	0.0413	0.0353	0.104	6.14	9.99	0.00162	1.38	LV	CELLSTATES	PC2	control_LMNA	11	18
PALLD	1.29	3.68e-06	0.36	1.03	8.7	32.1	1.81e-08	5.43	LV	CELLSTATES	PC2	control_LMNA	11	18
ANTXR2	1.28	0.00888	0.0624	0.173	6.53	13.9	0.000204	2.05	LV	CELLSTATES	PC2	control_LMNA	11	18
FLT1	1.28	7.9e-05	0.15	0.478	7.69	24.9	6.77e-07	4.1	LV	CELLSTATES	PC2	control_LMNA	11	18
PTPN14	1.28	0.000983	0.0876	0.309	7.03	19.2	1.29e-05	3.01	LV	CELLSTATES	PC2	control_LMNA	11	18
NAPB	1.27	0.0268	0.0406	0.127	6.22	11.1	0.000894	1.57	LV	CELLSTATES	PC2	control_LMNA	11	18
FGF14	1.26	0.00634	0.0787	0.191	6.74	14.8	0.000122	2.2	LV	CELLSTATES	PC2	control_LMNA	11	18
MTMR10	1.26	0.0448	0.0393	0.111	6.17	9.71	0.00187	1.35	LV	CELLSTATES	PC2	control_LMNA	11	18
RGS6	1.26	7.74e-06	0.347	1.07	8.76	30.2	4.69e-08	5.11	LV	CELLSTATES	PC2	control_LMNA	11	18
SORBS1	1.26	2.15e-05	0.27	0.715	8.24	27.9	1.51e-07	4.67	LV	CELLSTATES	PC2	control_LMNA	11	18
ZNF217	1.26	0.0423	0.0361	0.122	6.12	9.91	0.00168	1.37	LV	CELLSTATES	PC2	control_LMNA	11	18
EVL	1.25	0.000356	0.123	0.348	7.26	21.5	3.82e-06	3.45	LV	CELLSTATES	PC2	control_LMNA	11	18
LGI4	1.25	3.4e-05	0.225	0.671	8.13	26.8	2.59e-07	4.47	LV	CELLSTATES	PC2	control_LMNA	11	18
MX2	1.25	0.0106	0.0586	0.186	6.49	13.4	0.000257	1.97	LV	CELLSTATES	PC2	control_LMNA	11	18
SH3RF3	1.25	0.000379	0.145	0.421	7.51	21.3	4.25e-06	3.42	LV	CELLSTATES	PC2	control_LMNA	11	18
ABHD3	1.24	0.0148	0.0557	0.153	6.4	12.7	0.000389	1.83	LV	CELLSTATES	PC2	control_LMNA	11	18
ADAMTS9-AS2	1.24	1.44e-07	1.02	2.84	9.99	39.3	5.01e-10	6.84	LV	CELLSTATES	PC2	control_LMNA	11	18
DPY19L2	1.24	9.3e-05	0.163	0.455	7.59	24.6	8.19e-07	4.03	LV	CELLSTATES	PC2	control_LMNA	11	18
USP7	1.24	0.0462	0.0429	0.114	6.29	9.61	0.00198	1.34	LV	CELLSTATES	PC2	control_LMNA	11	18
ADGRF5	1.23	8.2e-06	0.322	0.913	8.45	30	5.1e-08	5.09	LV	CELLSTATES	PC2	control_LMNA	11	18
ARL15	1.22	1.05e-05	0.354	1.09	8.66	29.5	6.6e-08	4.98	LV	CELLSTATES	PC2	control_LMNA	11	18
FSTL1	1.22	0.000744	0.134	0.362	7.37	19.8	9.32e-06	3.13	LV	CELLSTATES	PC2	control_LMNA	11	18
SCN7A	1.22	3.91e-06	0.425	1.28	8.84	32	1.96e-08	5.41	LV	CELLSTATES	PC2	control_LMNA	11	18
XYLT1	1.22	0.0413	0.0436	0.149	6.33	9.99	0.00161	1.38	LV	CELLSTATES	PC2	control_LMNA	11	18
IRAK3	1.2	0.00126	0.128	0.349	7.35	18.6	1.73e-05	2.9	LV	CELLSTATES	PC2	control_LMNA	11	18
PREX2	1.2	0.000285	0.16	0.442	7.61	22.1	2.92e-06	3.55	LV	CELLSTATES	PC2	control_LMNA	11	18
SYNE2	1.2	2.21e-05	0.287	0.834	8.31	27.8	1.57e-07	4.66	LV	CELLSTATES	PC2	control_LMNA	11	18
CPM	1.19	1.47e-05	0.402	1.2	8.89	28.8	9.73e-08	4.83	LV	CELLSTATES	PC2	control_LMNA	11	18
NPAS2	1.19	0.011	0.0712	0.209	6.64	13.3	0.00027	1.96	LV	CELLSTATES	PC2	control_LMNA	11	18
RHOB	1.19	0.0058	0.0767	0.205	6.78	15.1	0.000109	2.24	LV	CELLSTATES	PC2	control_LMNA	11	18
EEF2K	1.18	0.0248	0.0522	0.186	6.47	11.3	0.000809	1.61	LV	CELLSTATES	PC2	control_LMNA	11	18
LARGE1	1.17	2.87e-05	0.327	0.961	8.51	27.2	2.11e-07	4.54	LV	CELLSTATES	PC2	control_LMNA	11	18
SERPINE1	1.16	0.000336	0.371	0.679	8.22	21.7	3.55e-06	3.47	LV	CELLSTATES	PC2	control_LMNA	11	18
ADCY1	1.15	0.0455	0.0618	0.151	6.31	9.66	0.00193	1.34	LV	CELLSTATES	PC2	control_LMNA	11	18
EFR3A	1.15	0.00308	0.112	0.285	7.03	16.6	5.02e-05	2.51	LV	CELLSTATES	PC2	control_LMNA	11	18
NR4A1	1.15	0.00515	0.124	0.243	7.07	15.3	9.54e-05	2.29	LV	CELLSTATES	PC2	control_LMNA	11	18
PLD5	1.15	0.000162	0.274	0.695	8.23	23.4	1.49e-06	3.79	LV	CELLSTATES	PC2	control_LMNA	11	18
TMTC1	1.15	8.89e-05	0.34	0.92	8.54	24.7	7.76e-07	4.05	LV	CELLSTATES	PC2	control_LMNA	11	18
MOK	1.13	0.046	0.0582	0.146	6.37	9.63	0.00196	1.34	LV	CELLSTATES	PC2	control_LMNA	11	18
NTRK3	1.13	0.00802	0.0989	0.298	7.13	14.2	0.000176	2.1	LV	CELLSTATES	PC2	control_LMNA	11	18
USP31	1.13	0.0368	0.0547	0.168	6.52	10.3	0.00135	1.43	LV	CELLSTATES	PC2	control_LMNA	11	18
CNNM2	1.12	0.00419	0.117	0.35	7.22	15.8	7.32e-05	2.38	LV	CELLSTATES	PC2	control_LMNA	11	18
EXT1	1.12	1.31e-05	0.651	1.61	9.33	29	8.6e-08	4.88	LV	CELLSTATES	PC2	control_LMNA	11	18
RBM20	1.11	0.00455	0.13	0.33	7.32	15.6	8.17e-05	2.34	LV	CELLSTATES	PC2	control_LMNA	11	18
FMNL2	1.1	0.00736	0.0996	0.268	7.13	14.4	0.000155	2.13	LV	CELLSTATES	PC2	control_LMNA	11	18
MYADM	1.1	0.0346	0.0645	0.153	6.47	10.5	0.00124	1.46	LV	CELLSTATES	PC2	control_LMNA	11	18
WDR41	1.1	0.0154	0.0901	0.206	6.81	12.5	0.000412	1.81	LV	CELLSTATES	PC2	control_LMNA	11	18
BCL6	1.09	0.000172	0.341	0.935	8.57	23.2	1.64e-06	3.76	LV	CELLSTATES	PC2	control_LMNA	11	18
FRMD4A	1.09	7.13e-05	0.443	1.1	8.77	25.2	5.97e-07	4.15	LV	CELLSTATES	PC2	control_LMNA	11	18
TMEM245	1.09	0.0185	0.0943	0.23	6.97	12	0.000541	1.73	LV	CELLSTATES	PC2	control_LMNA	11	18
VCL	1.09	6.14e-05	0.429	1.09	8.77	25.6	4.91e-07	4.21	LV	CELLSTATES	PC2	control_LMNA	11	18
AL445426.1	1.08	0.0359	0.0707	0.171	6.59	10.4	0.00131	1.45	LV	CELLSTATES	PC2	control_LMNA	11	18
C2CD5	1.08	0.0316	0.0658	0.224	6.77	10.7	0.00111	1.5	LV	CELLSTATES	PC2	control_LMNA	11	18
GPCPD1	1.08	0.0359	0.0697	0.186	6.58	10.4	0.0013	1.45	LV	CELLSTATES	PC2	control_LMNA	11	18
NPIPB5	1.08	0.0196	0.0786	0.215	6.85	11.9	0.000585	1.71	LV	CELLSTATES	PC2	control_LMNA	11	18
RASAL2	1.08	7.24e-06	1.08	2.85	10.1	30.4	4.33e-08	5.14	LV	CELLSTATES	PC2	control_LMNA	11	18
TRPC6	1.08	0.00717	0.126	0.273	7.15	14.5	0.00015	2.14	LV	CELLSTATES	PC2	control_LMNA	11	18
CRACR2A	1.07	0.0428	0.0742	0.202	6.81	9.85	0.00174	1.37	LV	CELLSTATES	PC2	control_LMNA	11	18
GOLGA8A	1.07	0.0381	0.0679	0.184	6.61	10.2	0.00142	1.42	LV	CELLSTATES	PC2	control_LMNA	11	18
MYO10	1.07	0.000477	0.234	0.645	8.1	20.8	5.61e-06	3.32	LV	CELLSTATES	PC2	control_LMNA	11	18
PLPPR4	1.07	0.0405	0.0793	0.151	6.53	10.1	0.00156	1.39	LV	CELLSTATES	PC2	control_LMNA	11	18
SUCO	1.07	0.0405	0.0647	0.167	6.56	10	0.00156	1.39	LV	CELLSTATES	PC2	control_LMNA	11	18
ANKS1A	1.06	0.000477	0.264	0.709	8.2	20.8	5.62e-06	3.32	LV	CELLSTATES	PC2	control_LMNA	11	18
CLMN	1.06	4.28e-05	0.709	1.83	9.47	26.4	3.29e-07	4.37	LV	CELLSTATES	PC2	control_LMNA	11	18
HSDL2	1.06	0.0158	0.0946	0.26	7	12.5	0.000433	1.8	LV	CELLSTATES	PC2	control_LMNA	11	18
LAMB1	1.06	0.000391	0.354	0.889	8.59	21.2	4.45e-06	3.41	LV	CELLSTATES	PC2	control_LMNA	11	18
PIP4K2A	1.06	0.00371	0.144	0.367	7.38	16.1	6.24e-05	2.43	LV	CELLSTATES	PC2	control_LMNA	11	18
TMEM50B	1.06	0.0203	0.0887	0.22	6.85	11.8	0.000618	1.69	LV	CELLSTATES	PC2	control_LMNA	11	18
TNC	1.06	0.00197	0.287	0.523	7.87	17.6	2.95e-05	2.71	LV	CELLSTATES	PC2	control_LMNA	11	18
CAB39	1.05	0.0173	0.0873	0.237	6.95	12.2	0.000491	1.76	LV	CELLSTATES	PC2	control_LMNA	11	18
CNR1	1.05	0.00885	0.22	0.396	7.81	13.9	0.000201	2.05	LV	CELLSTATES	PC2	control_LMNA	11	18
CNTN4	1.05	0.000213	0.449	1.1	8.82	22.7	2.08e-06	3.67	LV	CELLSTATES	PC2	control_LMNA	11	18
DGKB	1.05	0.00675	0.124	0.347	7.17	14.6	0.000137	2.17	LV	CELLSTATES	PC2	control_LMNA	11	18
FHL5	1.05	0.000272	0.478	1.21	8.97	22.2	2.75e-06	3.57	LV	CELLSTATES	PC2	control_LMNA	11	18
FLNA	1.05	0.00109	0.244	0.56	8	19	1.44e-05	2.96	LV	CELLSTATES	PC2	control_LMNA	11	18
KDM7A	1.05	0.0405	0.0745	0.179	6.68	10	0.00156	1.39	LV	CELLSTATES	PC2	control_LMNA	11	18
SAMHD1	1.05	0.00142	0.237	0.61	8.04	18.3	2.03e-05	2.85	LV	CELLSTATES	PC2	control_LMNA	11	18
AC092683.1	1.04	0.0483	0.0674	0.199	6.6	9.49	0.00211	1.32	LV	CELLSTATES	PC2	control_LMNA	11	18
ARHGAP17	1.04	0.00211	0.185	0.496	7.74	17.4	3.18e-05	2.68	LV	CELLSTATES	PC2	control_LMNA	11	18
DDAH1	1.04	0.00817	0.129	0.326	7.26	14.1	0.000182	2.09	LV	CELLSTATES	PC2	control_LMNA	11	18
JAK2	1.04	0.0126	0.121	0.271	7.13	13	0.000317	1.9	LV	CELLSTATES	PC2	control_LMNA	11	18
CSRNP3	1.03	0.0228	0.0913	0.224	6.93	11.5	0.000718	1.64	LV	CELLSTATES	PC2	control_LMNA	11	18
PER1	1.03	0.0203	0.101	0.222	7.01	11.8	0.000617	1.69	LV	CELLSTATES	PC2	control_LMNA	11	18
GATA6	1.02	0.0176	0.109	0.287	7.05	12.1	0.00051	1.75	LV	CELLSTATES	PC2	control_LMNA	11	18
PDLIM3	1.02	0.00343	0.201	0.417	7.64	16.3	5.74e-05	2.46	LV	CELLSTATES	PC2	control_LMNA	11	18
PELI2	1.02	0.000356	0.496	1.13	8.92	21.6	3.8e-06	3.45	LV	CELLSTATES	PC2	control_LMNA	11	18
SSBP3	1.02	0.0295	0.0942	0.222	6.83	10.8	0.00102	1.53	LV	CELLSTATES	PC2	control_LMNA	11	18
STT3B	1.02	0.0359	0.0829	0.227	6.89	10.4	0.00131	1.45	LV	CELLSTATES	PC2	control_LMNA	11	18
FOXO3	1.01	0.000167	0.628	1.42	9.23	23.3	1.58e-06	3.78	LV	CELLSTATES	PC2	control_LMNA	11	18
AMOTL1	1	0.0212	0.0887	0.258	6.97	11.7	0.000655	1.67	LV	CELLSTATES	PC2	control_LMNA	11	18
RAB8B	1	0.0043	0.19	0.462	7.71	15.8	7.62e-05	2.37	LV	CELLSTATES	PC2	control_LMNA	11	18
YAP1	1	0.00131	0.326	0.725	8.29	18.5	1.84e-05	2.88	LV	CELLSTATES	PC2	control_LMNA	11	18
RALGAPA2	0.999	0.0346	0.0823	0.221	6.82	10.5	0.00124	1.46	LV	CELLSTATES	PC2	control_LMNA	11	18
PIK3R1	0.996	0.00736	0.208	0.469	7.81	14.4	0.000156	2.13	LV	CELLSTATES	PC2	control_LMNA	11	18
RAPGEF5	0.991	0.000483	0.439	1.08	8.77	20.8	5.74e-06	3.32	LV	CELLSTATES	PC2	control_LMNA	11	18
FARP2	0.989	0.0252	0.0982	0.257	7.02	11.2	0.000833	1.6	LV	CELLSTATES	PC2	control_LMNA	11	18
MCU	0.988	0.00328	0.206	0.548	7.88	16.4	5.44e-05	2.48	LV	CELLSTATES	PC2	control_LMNA	11	18
NHSL1	0.988	0.00887	0.149	0.39	7.47	13.9	0.000202	2.05	LV	CELLSTATES	PC2	control_LMNA	11	18
PTPN13	0.988	0.000555	0.466	1.1	8.76	20.5	6.63e-06	3.26	LV	CELLSTATES	PC2	control_LMNA	11	18
CNN3	0.987	0.00803	0.151	0.356	7.41	14.1	0.000177	2.1	LV	CELLSTATES	PC2	control_LMNA	11	18
USP24	0.987	0.0174	0.112	0.307	7.21	12.2	0.000497	1.76	LV	CELLSTATES	PC2	control_LMNA	11	18
DOCK10	0.986	0.00657	0.166	0.371	7.47	14.7	0.000132	2.18	LV	CELLSTATES	PC2	control_LMNA	11	18
NCOA7	0.985	0.0154	0.142	0.321	7.4	12.5	0.000414	1.81	LV	CELLSTATES	PC2	control_LMNA	11	18
NCALD	0.982	0.00222	0.276	0.591	8.03	17.3	3.39e-05	2.65	LV	CELLSTATES	PC2	control_LMNA	11	18
NHS	0.98	0.000709	0.388	0.996	8.68	19.9	8.83e-06	3.15	LV	CELLSTATES	PC2	control_LMNA	11	18
ABCA5	0.977	0.00238	0.27	0.673	8.25	17.1	3.7e-05	2.62	LV	CELLSTATES	PC2	control_LMNA	11	18
RCOR3	0.971	0.0405	0.101	0.26	7.08	10	0.00157	1.39	LV	CELLSTATES	PC2	control_LMNA	11	18
MITF	0.965	0.0153	0.135	0.286	7.2	12.6	0.000405	1.81	LV	CELLSTATES	PC2	control_LMNA	11	18
PPME1	0.965	0.0354	0.106	0.213	6.93	10.4	0.00128	1.45	LV	CELLSTATES	PC2	control_LMNA	11	18
FHL1	0.963	0.00329	0.305	0.663	8.26	16.4	5.47e-05	2.48	LV	CELLSTATES	PC2	control_LMNA	11	18
PALM2-AKAP2	0.963	0.00801	0.163	0.42	7.6	14.2	0.000175	2.1	LV	CELLSTATES	PC2	control_LMNA	11	18
FBN1	0.962	0.00795	0.179	0.389	7.55	14.2	0.000173	2.1	LV	CELLSTATES	PC2	control_LMNA	11	18
KLHL29	0.955	0.00742	0.205	0.471	7.84	14.4	0.000158	2.13	LV	CELLSTATES	PC2	control_LMNA	11	18
CSAD	0.954	0.0289	0.117	0.252	7.06	10.9	0.000986	1.54	LV	CELLSTATES	PC2	control_LMNA	11	18
AGAP1	0.953	0.00036	0.669	1.68	9.35	21.5	3.96e-06	3.44	LV	CELLSTATES	PC2	control_LMNA	11	18
MRVI1	0.952	0.0138	0.153	0.362	7.46	12.8	0.000354	1.86	LV	CELLSTATES	PC2	control_LMNA	11	18
RAPGEF2	0.952	0.00118	0.414	1.04	8.77	18.8	1.59e-05	2.93	LV	CELLSTATES	PC2	control_LMNA	11	18
TPM1	0.952	0.000254	0.87	2.02	9.71	22.4	2.53e-06	3.59	LV	CELLSTATES	PC2	control_LMNA	11	18
CERS6	0.945	0.00109	0.428	1.13	8.82	18.9	1.46e-05	2.96	LV	CELLSTATES	PC2	control_LMNA	11	18
ZNF704	0.944	0.00386	0.277	0.662	8.17	16.1	6.52e-05	2.41	LV	CELLSTATES	PC2	control_LMNA	11	18
CDS2	0.943	0.0405	0.0961	0.219	6.85	10	0.00157	1.39	LV	CELLSTATES	PC2	control_LMNA	11	18
MAN1A1	0.941	0.0231	0.133	0.284	7.26	11.5	0.000737	1.64	LV	CELLSTATES	PC2	control_LMNA	11	18
APP	0.94	0.009	0.175	0.395	7.59	13.8	0.000209	2.05	LV	CELLSTATES	PC2	control_LMNA	11	18
SWAP70	0.94	0.0498	0.104	0.21	6.93	9.42	0.00219	1.3	LV	CELLSTATES	PC2	control_LMNA	11	18
TCF7L1	0.94	0.00428	0.261	0.666	8.05	15.8	7.55e-05	2.37	LV	CELLSTATES	PC2	control_LMNA	11	18
ANO6	0.938	0.00588	0.231	0.553	7.89	15	0.000111	2.23	LV	CELLSTATES	PC2	control_LMNA	11	18
APBA1	0.936	0.00742	0.211	0.517	7.8	14.4	0.000158	2.13	LV	CELLSTATES	PC2	control_LMNA	11	18
NCOA3	0.928	0.00721	0.237	0.56	8.09	14.4	0.000152	2.14	LV	CELLSTATES	PC2	control_LMNA	11	18
FAM129A	0.92	0.00567	0.312	0.695	8.31	15.1	0.000105	2.25	LV	CELLSTATES	PC2	control_LMNA	11	18
ANK2	0.919	0.0158	0.166	0.343	7.36	12.5	0.00043	1.8	LV	CELLSTATES	PC2	control_LMNA	11	18
FP236383.1	0.917	0.023	0.165	0.354	7.44	11.5	0.000732	1.64	LV	CELLSTATES	PC2	control_LMNA	11	18
SMARCA2	0.917	0.0432	0.102	0.249	7.01	9.82	0.00177	1.36	LV	CELLSTATES	PC2	control_LMNA	11	18
PRR16	0.914	0.00232	0.435	1.01	8.66	17.2	3.58e-05	2.63	LV	CELLSTATES	PC2	control_LMNA	11	18
LPP	0.91	0.000167	4.09	9.6	11.9	23.3	1.57e-06	3.78	LV	CELLSTATES	PC2	control_LMNA	11	18
ACTN4	0.909	0.00653	0.264	0.581	8.07	14.7	0.000131	2.19	LV	CELLSTATES	PC2	control_LMNA	11	18
SKI	0.907	0.0371	0.125	0.26	7.1	10.3	0.00137	1.43	LV	CELLSTATES	PC2	control_LMNA	11	18
ARHGEF7	0.902	0.00196	0.414	1.02	8.69	17.6	2.92e-05	2.71	LV	CELLSTATES	PC2	control_LMNA	11	18
PRIM2	0.901	0.0391	0.112	0.301	7.13	10.2	0.00147	1.41	LV	CELLSTATES	PC2	control_LMNA	11	18
SAMD4A	0.899	0.00857	0.229	0.523	7.89	14	0.000193	2.07	LV	CELLSTATES	PC2	control_LMNA	11	18
SLC20A2	0.898	0.0157	0.184	0.424	7.66	12.5	0.000425	1.8	LV	CELLSTATES	PC2	control_LMNA	11	18
TBCK	0.897	0.0156	0.205	0.483	7.75	12.5	0.000419	1.81	LV	CELLSTATES	PC2	control_LMNA	11	18
MYOF	0.895	0.011	0.223	0.488	7.85	13.4	0.000267	1.96	LV	CELLSTATES	PC2	control_LMNA	11	18
SND1	0.895	0.0234	0.181	0.382	7.53	11.4	0.000748	1.63	LV	CELLSTATES	PC2	control_LMNA	11	18
ARHGAP44	0.884	0.0239	0.164	0.362	7.44	11.4	0.000774	1.62	LV	CELLSTATES	PC2	control_LMNA	11	18
JAK1	0.884	0.00757	0.31	0.711	8.25	14.3	0.000163	2.12	LV	CELLSTATES	PC2	control_LMNA	11	18
SFSWAP	0.881	0.0381	0.139	0.318	7.25	10.2	0.00143	1.42	LV	CELLSTATES	PC2	control_LMNA	11	18
SRGAP1	0.881	0.0432	0.118	0.305	7.16	9.82	0.00176	1.36	LV	CELLSTATES	PC2	control_LMNA	11	18
CLIC4	0.879	0.0141	0.211	0.499	7.93	12.8	0.000363	1.85	LV	CELLSTATES	PC2	control_LMNA	11	18
TOP1	0.879	0.0217	0.191	0.414	7.68	11.6	0.000674	1.66	LV	CELLSTATES	PC2	control_LMNA	11	18
FAM241A	0.878	0.0448	0.118	0.252	7.11	9.7	0.00188	1.35	LV	CELLSTATES	PC2	control_LMNA	11	18
GRB10	0.874	0.0425	0.145	0.321	7.31	9.9	0.00169	1.37	LV	CELLSTATES	PC2	control_LMNA	11	18
ARHGAP21	0.873	0.0117	0.241	0.543	7.91	13.2	0.00029	1.93	LV	CELLSTATES	PC2	control_LMNA	11	18
SH3BGRL	0.873	0.0423	0.123	0.325	7.22	9.92	0.00168	1.37	LV	CELLSTATES	PC2	control_LMNA	11	18
STK39	0.869	0.0026	0.556	1.35	9.1	16.9	4.13e-05	2.58	LV	CELLSTATES	PC2	control_LMNA	11	18
ACTN1	0.867	0.0147	0.256	0.499	7.9	12.7	0.000385	1.83	LV	CELLSTATES	PC2	control_LMNA	11	18
KIAA1109	0.865	0.0173	0.221	0.471	7.82	12.2	0.000494	1.76	LV	CELLSTATES	PC2	control_LMNA	11	18
FNIP2	0.864	0.0425	0.139	0.297	7.21	9.9	0.00169	1.37	LV	CELLSTATES	PC2	control_LMNA	11	18
CLIP1	0.857	0.0427	0.157	0.328	7.39	9.88	0.00171	1.37	LV	CELLSTATES	PC2	control_LMNA	11	18
TACC1	0.853	0.00152	1.01	2.31	9.93	18.1	2.21e-05	2.82	LV	CELLSTATES	PC2	control_LMNA	11	18
PKD2	0.85	0.0076	0.428	0.864	8.65	14.3	0.000164	2.12	LV	CELLSTATES	PC2	control_LMNA	11	18
STXBP4	0.849	0.0188	0.239	0.516	7.95	12	0.000553	1.73	LV	CELLSTATES	PC2	control_LMNA	11	18
PAG1	0.848	0.00634	0.389	0.858	8.59	14.8	0.000124	2.2	LV	CELLSTATES	PC2	control_LMNA	11	18
MAP3K5	0.845	0.00302	0.687	1.52	9.29	16.6	4.88e-05	2.52	LV	CELLSTATES	PC2	control_LMNA	11	18
MAP2	0.842	0.0144	0.272	0.569	8.05	12.7	0.000375	1.84	LV	CELLSTATES	PC2	control_LMNA	11	18
MLLT3	0.842	0.0154	0.27	0.6	8.11	12.5	0.000414	1.81	LV	CELLSTATES	PC2	control_LMNA	11	18
CASK	0.838	0.0455	0.14	0.313	7.32	9.66	0.00192	1.34	LV	CELLSTATES	PC2	control_LMNA	11	18
RFTN1	0.836	0.0134	0.293	0.622	8.14	12.9	0.000341	1.87	LV	CELLSTATES	PC2	control_LMNA	11	18
WDFY3	0.832	0.00986	0.347	0.806	8.43	13.6	0.000232	2.01	LV	CELLSTATES	PC2	control_LMNA	11	18
XPO1	0.831	0.0427	0.16	0.339	7.38	9.87	0.00172	1.37	LV	CELLSTATES	PC2	control_LMNA	11	18
STIM1	0.826	0.0286	0.221	0.488	7.88	10.9	0.000972	1.54	LV	CELLSTATES	PC2	control_LMNA	11	18
NAP1L1	0.815	0.0268	0.219	0.475	7.85	11.1	0.000892	1.57	LV	CELLSTATES	PC2	control_LMNA	11	18
SLCO3A1	0.812	0.0163	0.314	0.715	8.27	12.4	0.000448	1.79	LV	CELLSTATES	PC2	control_LMNA	11	18
AC016831.7	0.811	0.00263	1.35	2.77	10.2	16.9	4.19e-05	2.58	LV	CELLSTATES	PC2	control_LMNA	11	18
HNRNPU	0.811	0.0199	0.302	0.638	8.17	11.8	0.000596	1.7	LV	CELLSTATES	PC2	control_LMNA	11	18
TBC1D1	0.808	0.0179	0.328	0.732	8.34	12.1	0.000522	1.75	LV	CELLSTATES	PC2	control_LMNA	11	18
FOXO1	0.805	0.0416	0.225	0.489	7.89	9.96	0.00164	1.38	LV	CELLSTATES	PC2	control_LMNA	11	18
DUBR	0.804	0.0105	0.613	1.18	9.09	13.5	0.000251	1.98	LV	CELLSTATES	PC2	control_LMNA	11	18
KCNAB1	0.804	0.00443	0.822	1.72	9.52	15.7	7.91e-05	2.35	LV	CELLSTATES	PC2	control_LMNA	11	18
NCKAP5	0.799	0.011	0.577	1.17	9.01	13.3	0.00027	1.96	LV	CELLSTATES	PC2	control_LMNA	11	18
PLEKHH2	0.796	0.0373	0.206	0.432	7.69	10.3	0.00138	1.43	LV	CELLSTATES	PC2	control_LMNA	11	18
CCNH	0.794	0.0163	0.407	0.886	8.63	12.4	0.00045	1.79	LV	CELLSTATES	PC2	control_LMNA	11	18
MACF1	0.794	0.00684	0.643	1.38	9.19	14.6	0.00014	2.16	LV	CELLSTATES	PC2	control_LMNA	11	18
OSBPL8	0.794	0.0417	0.2	0.427	7.69	9.95	0.00164	1.38	LV	CELLSTATES	PC2	control_LMNA	11	18
PIK3CA	0.794	0.0393	0.236	0.52	7.95	10.1	0.00149	1.41	LV	CELLSTATES	PC2	control_LMNA	11	18
FTO	0.793	0.0169	0.387	0.805	8.52	12.3	0.000474	1.77	LV	CELLSTATES	PC2	control_LMNA	11	18
CEP350	0.791	0.0273	0.274	0.62	8.15	11	0.000913	1.56	LV	CELLSTATES	PC2	control_LMNA	11	18
NBEAL1	0.79	0.00485	0.915	2.03	9.7	15.5	8.89e-05	2.31	LV	CELLSTATES	PC2	control_LMNA	11	18
RTN4	0.787	0.0291	0.248	0.544	8.06	10.9	0.000998	1.54	LV	CELLSTATES	PC2	control_LMNA	11	18
SOX6	0.784	0.0459	0.205	0.422	7.72	9.63	0.00195	1.34	LV	CELLSTATES	PC2	control_LMNA	11	18
ELL2	0.776	0.0286	0.271	0.552	8.05	10.9	0.000968	1.54	LV	CELLSTATES	PC2	control_LMNA	11	18
GLS	0.77	0.0398	0.291	0.585	8.08	10.1	0.00151	1.4	LV	CELLSTATES	PC2	control_LMNA	11	18
CFLAR	0.768	0.0483	0.223	0.484	7.9	9.49	0.00211	1.32	LV	CELLSTATES	PC2	control_LMNA	11	18
TRIO	0.765	0.0176	0.431	0.881	8.62	12.1	0.000508	1.75	LV	CELLSTATES	PC2	control_LMNA	11	18
ARHGAP6	0.764	0.0067	1.05	2.27	9.88	14.7	0.000135	2.17	LV	CELLSTATES	PC2	control_LMNA	11	18
SPAG9	0.762	0.0331	0.302	0.617	8.18	10.6	0.00118	1.48	LV	CELLSTATES	PC2	control_LMNA	11	18
CDH6	0.758	0.0371	0.305	0.62	8.18	10.3	0.00137	1.43	LV	CELLSTATES	PC2	control_LMNA	11	18
NFIA	0.753	0.00749	1.24	2.45	10	14.3	0.00016	2.13	LV	CELLSTATES	PC2	control_LMNA	11	18
BCL2	0.748	0.0375	0.338	0.634	8.33	10.3	0.00139	1.43	LV	CELLSTATES	PC2	control_LMNA	11	18
NPAS3	0.748	0.0391	0.313	0.64	8.21	10.2	0.00148	1.41	LV	CELLSTATES	PC2	control_LMNA	11	18
SOS2	0.738	0.0404	0.303	0.653	8.23	10.1	0.00154	1.39	LV	CELLSTATES	PC2	control_LMNA	11	18
TXNIP	0.733	0.0191	0.624	1.44	9.18	11.9	0.00057	1.72	LV	CELLSTATES	PC2	control_LMNA	11	18
ANTXR1	0.729	0.0427	0.313	0.588	8.15	9.87	0.00172	1.37	LV	CELLSTATES	PC2	control_LMNA	11	18
RERG	0.726	0.0203	0.591	1.22	9.02	11.8	0.000613	1.69	LV	CELLSTATES	PC2	control_LMNA	11	18
SLC39A11	0.721	0.0203	0.757	1.46	9.37	11.8	0.000621	1.69	LV	CELLSTATES	PC2	control_LMNA	11	18
PACSIN2	0.712	0.0355	0.495	1.02	8.83	10.4	0.00128	1.45	LV	CELLSTATES	PC2	control_LMNA	11	18
ASAP1	0.711	0.013	1.26	2.68	10.1	13	0.00033	1.88	LV	CELLSTATES	PC2	control_LMNA	11	18
FIGN	0.704	0.0316	0.602	1.22	9.13	10.7	0.00111	1.5	LV	CELLSTATES	PC2	control_LMNA	11	18
RBMS3	0.703	0.0202	1.06	2.16	9.86	11.8	0.000611	1.69	LV	CELLSTATES	PC2	control_LMNA	11	18
ADGRL3	0.699	0.0126	1.82	3.57	10.5	13	0.000316	1.9	LV	CELLSTATES	PC2	control_LMNA	11	18
ROCK2	0.699	0.0304	0.607	1.28	9.12	10.8	0.00106	1.52	LV	CELLSTATES	PC2	control_LMNA	11	18
MYO1D	0.697	0.0398	0.465	0.877	8.69	10.1	0.00151	1.4	LV	CELLSTATES	PC2	control_LMNA	11	18
SPTBN1	0.692	0.0294	0.655	1.34	9.19	10.9	0.00101	1.53	LV	CELLSTATES	PC2	control_LMNA	11	18
DDX17	0.689	0.0292	0.718	1.39	9.27	10.9	0.00101	1.53	LV	CELLSTATES	PC2	control_LMNA	11	18
TCF7L2	0.689	0.0465	0.388	0.799	8.5	9.58	0.00201	1.33	LV	CELLSTATES	PC2	control_LMNA	11	18
RBPMS	0.668	0.019	1.83	3.78	10.6	12	0.000563	1.72	LV	CELLSTATES	PC2	control_LMNA	11	18
CRIM1	0.666	0.0465	0.749	1.53	9.33	9.58	0.00201	1.33	LV	CELLSTATES	PC2	control_LMNA	11	18
ERC1	0.655	0.0474	0.59	1.14	9	9.53	0.00207	1.32	LV	CELLSTATES	PC2	control_LMNA	11	18
UTRN	0.652	0.0289	1.21	2.39	9.97	10.9	0.000989	1.54	LV	CELLSTATES	PC2	control_LMNA	11	18
PTPRG	0.651	0.0244	1.69	3.37	10.5	11.3	0.000796	1.61	LV	CELLSTATES	PC2	control_LMNA	11	18
MAP1B	0.622	0.0412	1.42	2.49	10.1	10	0.00161	1.39	LV	CELLSTATES	PC2	control_LMNA	11	18

## Sheet: PKP2_control
Gene	logFC	FDR	mean_exp_control	mean_exp_genotype	logCPM	F	PValue	FDR_plot	Region	annotation_level	cell_state	comparison	Observations_genotype	Observations_reference
HS3ST2	3.56	0.000204	0.00162	0.0248	5.2	23.7	1.13e-06	3.69	LV	CELLSTATES	PC2	control_PKP2	6	18
SLC38A11	3.19	3.62e-07	0.0145	0.119	5.96	37.9	7.37e-10	6.44	LV	CELLSTATES	PC2	control_PKP2	6	18
SLC10A6	3.13	0.00117	0.00345	0.0305	5.24	19.7	9.17e-06	2.93	LV	CELLSTATES	PC2	control_PKP2	6	18
SLITRK4	3.07	0.000961	0.00134	0.016	5.13	20.1	7.39e-06	3.02	LV	CELLSTATES	PC2	control_PKP2	6	18
TIPARP	2.99	5.86e-10	0.0245	0.252	6.29	52.5	4.32e-13	9.23	LV	CELLSTATES	PC2	control_PKP2	6	18
FAT3	2.85	0.00453	0.00232	0.0479	5.31	16.6	4.71e-05	2.34	LV	CELLSTATES	PC2	control_PKP2	6	18
IQCN	2.85	0.00402	0.00416	0.0473	5.4	16.9	3.98e-05	2.4	LV	CELLSTATES	PC2	control_PKP2	6	18
LINC00896	2.78	0.0332	0	0.0154	4.99	20.2	0.000646	1.48	LV	CELLSTATES	PC2	control_PKP2	6	18
AC018809.2	2.76	0.043	0	0.0142	5	19.4	0.000939	1.37	LV	CELLSTATES	PC2	control_PKP2	6	18
AC011450.1	2.73	0.0106	0.00223	0.0315	5.21	14.5	0.000137	1.98	LV	CELLSTATES	PC2	control_PKP2	6	18
CCDC68	2.73	0.0371	0	0.0188	4.99	19.8	0.000746	1.43	LV	CELLSTATES	PC2	control_PKP2	6	18
SEMA3D	2.72	0.0307	0.0028	0.0256	5.18	14.1	0.000565	1.51	LV	CELLSTATES	PC2	control_PKP2	6	18
AC068413.1	2.67	0.044	0	0.0173	5	19.1	0.000983	1.36	LV	CELLSTATES	PC2	control_PKP2	6	18
AC063944.3	2.64	0.00789	0.00262	0.0509	5.27	15.2	9.75e-05	2.1	LV	CELLSTATES	PC2	control_PKP2	6	18
RTN4IP1	2.64	0.028	0.0015	0.0346	5.17	13.7	0.000473	1.55	LV	CELLSTATES	PC2	control_PKP2	6	18
TRARG1	2.63	0.0406	0	0.0188	5	19.5	0.000874	1.39	LV	CELLSTATES	PC2	control_PKP2	6	18
AC010173.1	2.56	0.0139	0.0027	0.0575	5.29	13.9	0.000197	1.86	LV	CELLSTATES	PC2	control_PKP2	6	18
ZNF311	2.54	0.0464	0.0017	0.0327	5.14	13.3	0.00107	1.33	LV	CELLSTATES	PC2	control_PKP2	6	18
AC092123.1	2.49	0.0236	0.00476	0.0222	5.12	13.4	0.00038	1.63	LV	CELLSTATES	PC2	control_PKP2	6	18
AC104135.1	2.45	0.0315	0.00324	0.0183	5.17	11.8	0.000593	1.5	LV	CELLSTATES	PC2	control_PKP2	6	18
AC027682.4	2.37	0.0296	0.00579	0.0221	5.17	12.1	0.000517	1.53	LV	CELLSTATES	PC2	control_PKP2	6	18
THAP3	2.31	0.0323	0.00801	0.0403	5.31	11.7	0.000619	1.49	LV	CELLSTATES	PC2	control_PKP2	6	18
FKBP5	2.26	3.88e-18	0.613	2.45	9.67	92.6	6.35e-22	17.4	LV	CELLSTATES	PC2	control_PKP2	6	18
ITGA4	2.22	0.0431	0.0064	0.0411	5.27	10.9	0.000946	1.37	LV	CELLSTATES	PC2	control_PKP2	6	18
BIN1	2.18	0.0464	0.0085	0.0382	5.28	10.7	0.00107	1.33	LV	CELLSTATES	PC2	control_PKP2	6	18
PRELID2	2.13	0.000206	0.0351	0.12	6.27	23.6	1.16e-06	3.69	LV	CELLSTATES	PC2	control_PKP2	6	18
LRRC17	2.12	1.04e-08	0.0786	0.353	7.12	46	1.19e-11	7.98	LV	CELLSTATES	PC2	control_PKP2	6	18
EEF2K	2.11	1.27e-06	0.0522	0.245	6.67	35	3.33e-09	5.9	LV	CELLSTATES	PC2	control_PKP2	6	18
LINC01088	1.99	4.24e-11	0.224	0.956	8.36	58.5	2.08e-14	10.4	LV	CELLSTATES	PC2	control_PKP2	6	18
FRAS1	1.98	0.0207	0.0209	0.0771	5.67	12.9	0.000324	1.68	LV	CELLSTATES	PC2	control_PKP2	6	18
TSC22D3	1.98	7.16e-08	0.0826	0.382	7.16	41.6	1.11e-10	7.15	LV	CELLSTATES	PC2	control_PKP2	6	18
AFF3	1.97	5.41e-06	0.0705	0.238	6.76	31.9	1.64e-08	5.27	LV	CELLSTATES	PC2	control_PKP2	6	18
SCN7A	1.96	5.98e-15	0.425	1.67	9.07	77.3	1.47e-18	14.2	LV	CELLSTATES	PC2	control_PKP2	6	18
MTSS1	1.93	1.04e-09	0.157	0.613	7.84	51.2	8.52e-13	8.98	LV	CELLSTATES	PC2	control_PKP2	6	18
NLGN4X	1.88	0.0481	0.017	0.0484	5.62	10.6	0.00115	1.32	LV	CELLSTATES	PC2	control_PKP2	6	18
WDR17	1.84	0.0466	0.0192	0.0709	5.76	10.7	0.00109	1.33	LV	CELLSTATES	PC2	control_PKP2	6	18
FGFR1	1.76	0.0278	0.0175	0.101	5.84	12.3	0.000461	1.56	LV	CELLSTATES	PC2	control_PKP2	6	18
LEPR	1.76	0.0114	0.0299	0.106	6.08	14.4	0.000152	1.94	LV	CELLSTATES	PC2	control_PKP2	6	18
PEG10	1.76	0.039	0	0.0222	4.94	22	0.000815	1.41	LV	CELLSTATES	PC2	control_PKP2	6	18
RCAN2	1.76	1.46e-12	0.666	2.34	9.58	65.9	4.79e-16	11.8	LV	CELLSTATES	PC2	control_PKP2	6	18
WDR78	1.76	6.54e-05	0.0769	0.304	7.01	26.5	2.68e-07	4.18	LV	CELLSTATES	PC2	control_PKP2	6	18
AC018616.1	1.74	0.000383	0.0599	0.213	6.75	22.3	2.38e-06	3.42	LV	CELLSTATES	PC2	control_PKP2	6	18
KYAT1	1.74	0.00431	0.0425	0.145	6.36	16.7	4.33e-05	2.37	LV	CELLSTATES	PC2	control_PKP2	6	18
METTL4	1.73	0.0484	0.0233	0.0899	5.92	10.5	0.00117	1.32	LV	CELLSTATES	PC2	control_PKP2	6	18
POT1-AS1	1.72	0.0481	0.0187	0.078	5.8	10.6	0.00114	1.32	LV	CELLSTATES	PC2	control_PKP2	6	18
ANO3	1.71	0.0417	0.0233	0.0699	5.97	11	0.000905	1.38	LV	CELLSTATES	PC2	control_PKP2	6	18
MOB3B	1.71	4.94e-05	0.0895	0.263	6.91	27.1	1.94e-07	4.31	LV	CELLSTATES	PC2	control_PKP2	6	18
CTGF	1.69	0.00095	0.0483	0.261	6.53	20.1	7.23e-06	3.02	LV	CELLSTATES	PC2	control_PKP2	6	18
PIK3R1	1.69	4.86e-07	0.208	0.616	8	37.3	1.03e-09	6.31	LV	CELLSTATES	PC2	control_PKP2	6	18
ZFAND5	1.68	7.23e-05	0.082	0.304	6.96	26.2	3.02e-07	4.14	LV	CELLSTATES	PC2	control_PKP2	6	18
PICALM	1.67	8.24e-11	0.627	2.1	9.48	56.8	4.72e-14	10.1	LV	CELLSTATES	PC2	control_PKP2	6	18
FHL5	1.63	4.3e-09	0.478	1.48	9.13	48	4.22e-12	8.37	LV	CELLSTATES	PC2	control_PKP2	6	18
FLNB	1.63	0.0484	0.0239	0.124	5.92	10.5	0.00117	1.32	LV	CELLSTATES	PC2	control_PKP2	6	18
ZNF471	1.62	0.0447	0.0273	0.1	6.01	10.8	0.001	1.35	LV	CELLSTATES	PC2	control_PKP2	6	18
AC002546.1	1.61	0.00078	0.075	0.231	6.95	20.6	5.55e-06	3.11	LV	CELLSTATES	PC2	control_PKP2	6	18
BMP2	1.61	0.028	0.0363	0.117	6.21	12.2	0.000477	1.55	LV	CELLSTATES	PC2	control_PKP2	6	18
BICC1	1.6	3.13e-07	0.234	0.621	7.99	38.4	5.89e-10	6.5	LV	CELLSTATES	PC2	control_PKP2	6	18
CUL2	1.6	0.0307	0.03	0.113	6.11	11.9	0.000568	1.51	LV	CELLSTATES	PC2	control_PKP2	6	18
DOCK9	1.59	4.49e-05	0.108	0.352	7.16	27.3	1.73e-07	4.35	LV	CELLSTATES	PC2	control_PKP2	6	18
LAMA2	1.59	3.29e-09	0.784	2.32	9.79	48.7	2.96e-12	8.48	LV	CELLSTATES	PC2	control_PKP2	6	18
ZBTB16	1.59	1.23e-10	1.09	3.21	10.2	55.8	8.06e-14	9.91	LV	CELLSTATES	PC2	control_PKP2	6	18
EGFR	1.58	3.48e-08	0.317	1	8.54	43.4	4.55e-11	7.46	LV	CELLSTATES	PC2	control_PKP2	6	18
PLXDC2	1.58	0.005	0.0593	0.144	6.36	16.3	5.36e-05	2.3	LV	CELLSTATES	PC2	control_PKP2	6	18
PALLD	1.57	7.49e-08	0.36	1.1	8.72	41.4	1.23e-10	7.13	LV	CELLSTATES	PC2	control_PKP2	6	18
TMX4	1.57	0.0401	0.0369	0.0964	6.04	11.1	0.000855	1.4	LV	CELLSTATES	PC2	control_PKP2	6	18
PLD5	1.56	3.04e-07	0.274	0.82	8.3	38.5	5.47e-10	6.52	LV	CELLSTATES	PC2	control_PKP2	6	18
SLC35E3	1.56	0.039	0.0326	0.119	6.11	11.2	0.000823	1.41	LV	CELLSTATES	PC2	control_PKP2	6	18
ELN	1.54	0.000123	0.156	0.375	7.67	24.9	6.02e-07	3.91	LV	CELLSTATES	PC2	control_PKP2	6	18
FBXO32	1.54	0.000803	0.0863	0.221	6.82	20.5	5.85e-06	3.1	LV	CELLSTATES	PC2	control_PKP2	6	18
HTR7	1.53	0.00728	0.0628	0.194	6.5	15.4	8.69e-05	2.14	LV	CELLSTATES	PC2	control_PKP2	6	18
PAPSS2	1.53	0.000236	0.102	0.326	7.11	23.3	1.41e-06	3.63	LV	CELLSTATES	PC2	control_PKP2	6	18
AC138123.1	1.52	0.0378	0.0342	0.124	6.08	11.3	0.000769	1.42	LV	CELLSTATES	PC2	control_PKP2	6	18
TMEM38B	1.52	0.0174	0.0417	0.126	6.24	13.3	0.00026	1.76	LV	CELLSTATES	PC2	control_PKP2	6	18
LINC00702	1.51	0.000266	0.108	0.293	7.15	23	1.61e-06	3.58	LV	CELLSTATES	PC2	control_PKP2	6	18
ATP10D	1.5	0.000691	0.081	0.276	6.99	20.9	4.86e-06	3.16	LV	CELLSTATES	PC2	control_PKP2	6	18
CARMIL1	1.49	1.21e-06	0.275	0.725	8.21	35.2	2.96e-09	5.92	LV	CELLSTATES	PC2	control_PKP2	6	18
ARL15	1.47	3.62e-07	0.354	0.999	8.66	37.9	7.4e-10	6.44	LV	CELLSTATES	PC2	control_PKP2	6	18
TMTC1	1.47	1.12e-06	0.34	0.97	8.59	35.4	2.65e-09	5.95	LV	CELLSTATES	PC2	control_PKP2	6	18
CTDSPL	1.46	0.00489	0.0708	0.218	6.67	16.4	5.2e-05	2.31	LV	CELLSTATES	PC2	control_PKP2	6	18
RAB8B	1.46	1.82e-05	0.19	0.544	7.82	29.1	6.71e-08	4.74	LV	CELLSTATES	PC2	control_PKP2	6	18
AGTR1	1.45	0.006	0.0698	0.172	6.63	15.9	6.83e-05	2.22	LV	CELLSTATES	PC2	control_PKP2	6	18
PIK3CA	1.45	1.28e-05	0.236	0.667	8.14	30.1	4.2e-08	4.89	LV	CELLSTATES	PC2	control_PKP2	6	18
ZRANB1	1.45	0.0169	0.0533	0.165	6.45	13.4	0.000252	1.77	LV	CELLSTATES	PC2	control_PKP2	6	18
FLT1	1.44	4.28e-05	0.15	0.479	7.65	27.5	1.61e-07	4.37	LV	CELLSTATES	PC2	control_PKP2	6	18
PARD3B	1.44	1.02e-06	0.382	1.01	8.7	35.7	2.26e-09	5.99	LV	CELLSTATES	PC2	control_PKP2	6	18
FOXO3	1.43	1.09e-07	0.628	1.69	9.32	40.6	1.88e-10	6.96	LV	CELLSTATES	PC2	control_PKP2	6	18
NNMT	1.43	0.000206	0.255	0.553	8.28	23.6	1.18e-06	3.69	LV	CELLSTATES	PC2	control_PKP2	6	18
DPY19L2	1.41	6.16e-05	0.163	0.411	7.54	26.6	2.47e-07	4.21	LV	CELLSTATES	PC2	control_PKP2	6	18
NCOA3	1.41	1.59e-05	0.237	0.768	8.23	29.5	5.73e-08	4.8	LV	CELLSTATES	PC2	control_PKP2	6	18
ADAMTS9-AS2	1.39	5.19e-08	1.02	2.67	9.93	42.5	7.22e-11	7.28	LV	CELLSTATES	PC2	control_PKP2	6	18
PELI2	1.39	1.11e-06	0.496	1.35	8.99	35.5	2.55e-09	5.95	LV	CELLSTATES	PC2	control_PKP2	6	18
PREX2	1.39	0.000135	0.16	0.444	7.58	24.7	6.74e-07	3.87	LV	CELLSTATES	PC2	control_PKP2	6	18
PTPN13	1.39	1.27e-06	0.466	1.14	8.83	35	3.23e-09	5.9	LV	CELLSTATES	PC2	control_PKP2	6	18
STK17B	1.39	0.0306	0.0547	0.132	6.41	11.9	0.000558	1.51	LV	CELLSTATES	PC2	control_PKP2	6	18
ARHGAP10	1.37	5.37e-08	1.3	3.47	10.4	42.3	7.91e-11	7.27	LV	CELLSTATES	PC2	control_PKP2	6	18
LDB3	1.37	1.53e-05	0.253	0.806	8.22	29.6	5.27e-08	4.81	LV	CELLSTATES	PC2	control_PKP2	6	18
DENND3	1.35	0.00027	0.19	0.542	7.96	23	1.65e-06	3.57	LV	CELLSTATES	PC2	control_PKP2	6	18
LIMD1	1.35	0.00599	0.0786	0.217	6.88	15.9	6.76e-05	2.22	LV	CELLSTATES	PC2	control_PKP2	6	18
PER1	1.35	0.00286	0.101	0.345	7.1	17.6	2.7e-05	2.54	LV	CELLSTATES	PC2	control_PKP2	6	18
SLBP	1.34	0.048	0.0541	0.15	6.29	10.6	0.00113	1.32	LV	CELLSTATES	PC2	control_PKP2	6	18
TRIM22	1.34	0.0306	0.0606	0.16	6.58	11.9	0.000557	1.51	LV	CELLSTATES	PC2	control_PKP2	6	18
RBM20	1.33	0.00137	0.13	0.32	7.33	19.3	1.1e-05	2.86	LV	CELLSTATES	PC2	control_PKP2	6	18
STK24	1.33	0.00445	0.0969	0.271	7.03	16.6	4.58e-05	2.35	LV	CELLSTATES	PC2	control_PKP2	6	18
GPC3	1.32	0.00677	0.0997	0.219	6.82	15.6	7.98e-05	2.17	LV	CELLSTATES	PC2	control_PKP2	6	18
SLC38A2	1.32	2.52e-06	0.879	2.06	9.8	33.5	7.01e-09	5.6	LV	CELLSTATES	PC2	control_PKP2	6	18
CYR61	1.31	0.0119	0.0679	0.305	6.73	14.2	0.000165	1.93	LV	CELLSTATES	PC2	control_PKP2	6	18
UPB1	1.3	0.00142	0.123	0.349	7.24	19.3	1.15e-05	2.85	LV	CELLSTATES	PC2	control_PKP2	6	18
VCL	1.3	1e-05	0.429	1.12	8.75	30.6	3.19e-08	5	LV	CELLSTATES	PC2	control_PKP2	6	18
LGI4	1.29	0.000204	0.225	0.592	8.05	23.7	1.14e-06	3.69	LV	CELLSTATES	PC2	control_PKP2	6	18
TNC	1.29	0.000195	0.287	0.66	7.86	23.9	1.02e-06	3.71	LV	CELLSTATES	PC2	control_PKP2	6	18
SCARB2	1.28	0.0364	0.0663	0.187	6.57	11.4	0.00073	1.44	LV	CELLSTATES	PC2	control_PKP2	6	18
ARHGAP44	1.27	0.00095	0.164	0.371	7.51	20.1	7.2e-06	3.02	LV	CELLSTATES	PC2	control_PKP2	6	18
ATP10A	1.25	0.000691	0.221	0.532	7.89	20.9	4.84e-06	3.16	LV	CELLSTATES	PC2	control_PKP2	6	18
CPEB3	1.25	0.0104	0.108	0.239	6.98	14.6	0.000133	1.98	LV	CELLSTATES	PC2	control_PKP2	6	18
ELMSAN1	1.25	0.0465	0.0679	0.163	6.52	10.7	0.00108	1.33	LV	CELLSTATES	PC2	control_PKP2	6	18
EXT1	1.25	1.28e-05	0.651	1.53	9.28	30	4.3e-08	4.89	LV	CELLSTATES	PC2	control_PKP2	6	18
DIP2C	1.24	0.00274	0.144	0.351	7.3	17.8	2.49e-05	2.56	LV	CELLSTATES	PC2	control_PKP2	6	18
CCND3	1.23	0.00401	0.151	0.356	7.57	16.9	3.93e-05	2.4	LV	CELLSTATES	PC2	control_PKP2	6	18
LAMB1	1.23	0.000148	0.354	0.865	8.59	24.5	7.51e-07	3.83	LV	CELLSTATES	PC2	control_PKP2	6	18
UBA6-AS1	1.23	0.0107	0.11	0.26	7.11	14.5	0.000141	1.97	LV	CELLSTATES	PC2	control_PKP2	6	18
ANKRD6	1.22	0.0115	0.101	0.265	7.13	14.3	0.000154	1.94	LV	CELLSTATES	PC2	control_PKP2	6	18
FBXL13	1.21	0.00433	0.155	0.347	7.48	16.7	4.4e-05	2.36	LV	CELLSTATES	PC2	control_PKP2	6	18
THSD7B	1.21	0.00528	0.13	0.308	7.23	16.2	5.7e-05	2.28	LV	CELLSTATES	PC2	control_PKP2	6	18
ZNF704	1.21	0.000468	0.277	0.689	8.2	21.8	2.95e-06	3.33	LV	CELLSTATES	PC2	control_PKP2	6	18
MLLT3	1.2	0.000502	0.27	0.622	8.18	21.7	3.25e-06	3.3	LV	CELLSTATES	PC2	control_PKP2	6	18
PPARG	1.2	0.00272	0.162	0.379	7.58	17.8	2.44e-05	2.57	LV	CELLSTATES	PC2	control_PKP2	6	18
PRR16	1.2	9.23e-05	0.435	0.94	8.69	25.7	4.08e-07	4.03	LV	CELLSTATES	PC2	control_PKP2	6	18
RAPGEF5	1.2	0.000101	0.439	1.07	8.77	25.3	4.89e-07	3.99	LV	CELLSTATES	PC2	control_PKP2	6	18
RNLS	1.2	0.0302	0.0821	0.251	6.89	12	0.000537	1.52	LV	CELLSTATES	PC2	control_PKP2	6	18
FAM214A	1.19	0.00759	0.121	0.289	7.24	15.3	9.31e-05	2.12	LV	CELLSTATES	PC2	control_PKP2	6	18
HDAC9	1.19	0.0107	0.103	0.264	7.05	14.5	0.000139	1.97	LV	CELLSTATES	PC2	control_PKP2	6	18
MERTK	1.19	0.0297	0.0922	0.221	6.96	12	0.000524	1.53	LV	CELLSTATES	PC2	control_PKP2	6	18
RASAL2	1.19	7.01e-06	1.08	2.64	10	31.3	2.18e-08	5.15	LV	CELLSTATES	PC2	control_PKP2	6	18
DUBR	1.18	0.0001	0.613	1.32	9.2	25.4	4.74e-07	4	LV	CELLSTATES	PC2	control_PKP2	6	18
LINC00894	1.18	0.0106	0.124	0.321	7.27	14.5	0.000137	1.98	LV	CELLSTATES	PC2	control_PKP2	6	18
PTPN14	1.18	0.0288	0.0876	0.227	6.88	12.1	0.000496	1.54	LV	CELLSTATES	PC2	control_PKP2	6	18
RHOB	1.17	0.038	0.0767	0.207	6.69	11.3	0.000781	1.42	LV	CELLSTATES	PC2	control_PKP2	6	18
ANKS1A	1.16	0.00095	0.264	0.614	8.15	20.2	7.01e-06	3.02	LV	CELLSTATES	PC2	control_PKP2	6	18
CREB5	1.16	0.00431	0.163	0.395	7.54	16.7	4.34e-05	2.37	LV	CELLSTATES	PC2	control_PKP2	6	18
JADE1	1.16	0.00599	0.171	0.372	7.59	15.9	6.77e-05	2.22	LV	CELLSTATES	PC2	control_PKP2	6	18
SAMHD1	1.15	0.00203	0.237	0.541	8.02	18.5	1.71e-05	2.69	LV	CELLSTATES	PC2	control_PKP2	6	18
FAM129A	1.14	0.00144	0.312	0.707	8.34	19.2	1.19e-05	2.84	LV	CELLSTATES	PC2	control_PKP2	6	18
ENOX2	1.13	0.0101	0.146	0.349	7.45	14.7	0.000127	1.99	LV	CELLSTATES	PC2	control_PKP2	6	18
ADGRF5	1.12	0.00095	0.322	0.711	8.29	20.1	7.2e-06	3.02	LV	CELLSTATES	PC2	control_PKP2	6	18
CDK8	1.12	0.00445	0.221	0.511	7.88	16.6	4.59e-05	2.35	LV	CELLSTATES	PC2	control_PKP2	6	18
JAK2	1.12	0.0285	0.121	0.272	7.11	12.2	0.000489	1.55	LV	CELLSTATES	PC2	control_PKP2	6	18
ZMYND8	1.11	0.0303	0.113	0.246	7.11	12	0.000541	1.52	LV	CELLSTATES	PC2	control_PKP2	6	18
EZR	1.1	0.0169	0.14	0.325	7.37	13.4	0.00025	1.77	LV	CELLSTATES	PC2	control_PKP2	6	18
MAP2K6	1.1	0.0296	0.134	0.294	7.44	12.1	0.000518	1.53	LV	CELLSTATES	PC2	control_PKP2	6	18
AC007388.1	1.09	0.00886	0.185	0.4	7.72	15	0.00011	2.05	LV	CELLSTATES	PC2	control_PKP2	6	18
FMNL2	1.09	0.0389	0.0996	0.243	7.09	11.2	0.000805	1.41	LV	CELLSTATES	PC2	control_PKP2	6	18
ARL17B	1.08	0.039	0.117	0.245	7.1	11.2	0.000814	1.41	LV	CELLSTATES	PC2	control_PKP2	6	18
CEP85L	1.08	0.00643	0.224	0.51	7.92	15.7	7.47e-05	2.19	LV	CELLSTATES	PC2	control_PKP2	6	18
CPM	1.08	0.000577	0.402	1.02	8.72	21.3	3.87e-06	3.24	LV	CELLSTATES	PC2	control_PKP2	6	18
BCAR3	1.07	0.0158	0.189	0.39	7.56	13.6	0.000228	1.8	LV	CELLSTATES	PC2	control_PKP2	6	18
CBR4	1.07	0.00391	0.314	0.777	8.34	17	3.8e-05	2.41	LV	CELLSTATES	PC2	control_PKP2	6	18
PID1	1.07	0.0117	0.225	0.504	7.93	14.3	0.000157	1.93	LV	CELLSTATES	PC2	control_PKP2	6	18
GJA4	1.06	0.0191	0.147	0.318	7.25	13.1	0.000292	1.72	LV	CELLSTATES	PC2	control_PKP2	6	18
LINGO1	1.06	0.000803	0.473	0.842	8.65	20.5	5.85e-06	3.1	LV	CELLSTATES	PC2	control_PKP2	6	18
IRAK3	1.05	0.0448	0.128	0.267	7.25	10.8	0.00101	1.35	LV	CELLSTATES	PC2	control_PKP2	6	18
ABCA10	1.03	0.0465	0.122	0.254	7.15	10.7	0.00108	1.33	LV	CELLSTATES	PC2	control_PKP2	6	18
CLIC4	1.03	0.0101	0.211	0.553	7.94	14.7	0.000128	1.99	LV	CELLSTATES	PC2	control_PKP2	6	18
NCALD	1.03	0.00674	0.276	0.592	7.95	15.6	7.88e-05	2.17	LV	CELLSTATES	PC2	control_PKP2	6	18
NFASC	1.02	0.00218	0.469	0.998	8.74	18.3	1.86e-05	2.66	LV	CELLSTATES	PC2	control_PKP2	6	18
FTO	1.01	0.00571	0.387	0.826	8.55	16	6.29e-05	2.24	LV	CELLSTATES	PC2	control_PKP2	6	18
SMOC2	1	0.00463	0.377	0.729	8.46	16.5	4.85e-05	2.33	LV	CELLSTATES	PC2	control_PKP2	6	18
BCL6	0.998	0.00631	0.341	0.72	8.47	15.7	7.27e-05	2.2	LV	CELLSTATES	PC2	control_PKP2	6	18
P2RY14	0.99	0.0277	0.17	0.348	7.47	12.3	0.000458	1.56	LV	CELLSTATES	PC2	control_PKP2	6	18
ROCK2	0.987	0.00232	0.607	1.29	9.19	18.2	2.03e-05	2.64	LV	CELLSTATES	PC2	control_PKP2	6	18
PRKCA	0.973	0.0371	0.194	0.37	7.68	11.4	0.000749	1.43	LV	CELLSTATES	PC2	control_PKP2	6	18
AP002518.2	0.962	0.0431	0.35	0.556	8.53	10.9	0.00095	1.37	LV	CELLSTATES	PC2	control_PKP2	6	18
MCU	0.962	0.028	0.206	0.434	7.79	12.2	0.000473	1.55	LV	CELLSTATES	PC2	control_PKP2	6	18
TACC1	0.962	0.00132	1.01	2.2	9.89	19.4	1.04e-05	2.88	LV	CELLSTATES	PC2	control_PKP2	6	18
AC016831.7	0.959	0.00105	1.35	2.61	10.2	19.9	8.15e-06	2.98	LV	CELLSTATES	PC2	control_PKP2	6	18
RASGEF1B	0.959	0.0152	0.274	0.481	7.88	13.7	0.000216	1.82	LV	CELLSTATES	PC2	control_PKP2	6	18
STIM1	0.957	0.0315	0.221	0.452	7.89	11.8	0.000591	1.5	LV	CELLSTATES	PC2	control_PKP2	6	18
FRMD4A	0.956	0.00737	0.443	0.865	8.63	15.4	8.92e-05	2.13	LV	CELLSTATES	PC2	control_PKP2	6	18
ARHGAP24	0.955	0.0372	0.183	0.356	7.44	11.4	0.000754	1.43	LV	CELLSTATES	PC2	control_PKP2	6	18
RTN4	0.949	0.0214	0.248	0.535	8.07	12.8	0.00034	1.67	LV	CELLSTATES	PC2	control_PKP2	6	18
CERS6	0.946	0.00599	0.428	0.914	8.74	15.9	6.69e-05	2.22	LV	CELLSTATES	PC2	control_PKP2	6	18
KLHL29	0.946	0.0383	0.205	0.42	7.8	11.3	0.00079	1.42	LV	CELLSTATES	PC2	control_PKP2	6	18
KLF12	0.944	0.00737	0.47	0.94	8.75	15.4	8.89e-05	2.13	LV	CELLSTATES	PC2	control_PKP2	6	18
CLASP2	0.942	0.0176	0.326	0.639	8.27	13.3	0.000266	1.75	LV	CELLSTATES	PC2	control_PKP2	6	18
PCDH9	0.923	0.00708	0.557	1.08	8.92	15.5	8.4e-05	2.15	LV	CELLSTATES	PC2	control_PKP2	6	18
CYP7B1	0.918	0.0464	0.197	0.379	7.71	10.7	0.00107	1.33	LV	CELLSTATES	PC2	control_PKP2	6	18
MYO10	0.918	0.0282	0.234	0.512	7.96	12.2	0.000482	1.55	LV	CELLSTATES	PC2	control_PKP2	6	18
SNX31	0.916	0.0335	0.238	0.533	8.04	11.6	0.000655	1.47	LV	CELLSTATES	PC2	control_PKP2	6	18
NAP1L1	0.907	0.044	0.219	0.422	7.83	10.9	0.000984	1.36	LV	CELLSTATES	PC2	control_PKP2	6	18
CLMN	0.906	0.00571	0.709	1.38	9.34	16	6.3e-05	2.24	LV	CELLSTATES	PC2	control_PKP2	6	18
APBB2	0.902	0.00364	0.93	1.85	9.66	17.1	3.49e-05	2.44	LV	CELLSTATES	PC2	control_PKP2	6	18
SPRED2	0.897	0.049	0.216	0.41	7.75	10.5	0.0012	1.31	LV	CELLSTATES	PC2	control_PKP2	6	18
TTTY14	0.895	0.039	0.29	0.476	7.86	11.2	0.000816	1.41	LV	CELLSTATES	PC2	control_PKP2	6	18
LPP	0.882	0.00159	4.09	8.1	11.8	19	1.33e-05	2.8	LV	CELLSTATES	PC2	control_PKP2	6	18
FHL1	0.871	0.0464	0.305	0.567	8.19	10.7	0.00107	1.33	LV	CELLSTATES	PC2	control_PKP2	6	18
RAPGEF2	0.871	0.026	0.414	0.816	8.68	12.4	0.000423	1.59	LV	CELLSTATES	PC2	control_PKP2	6	18
NPAS3	0.87	0.0406	0.313	0.59	8.21	11.1	0.000878	1.39	LV	CELLSTATES	PC2	control_PKP2	6	18
ARHGAP6	0.866	0.00615	1.05	2	9.87	15.8	7.04e-05	2.21	LV	CELLSTATES	PC2	control_PKP2	6	18
LARGE1	0.866	0.0324	0.327	0.636	8.29	11.7	0.000625	1.49	LV	CELLSTATES	PC2	control_PKP2	6	18
PKD2	0.866	0.0306	0.428	0.791	8.62	11.9	0.000554	1.51	LV	CELLSTATES	PC2	control_PKP2	6	18
AFF1	0.844	0.018	0.648	1.2	9.19	13.3	0.000272	1.75	LV	CELLSTATES	PC2	control_PKP2	6	18
TCF7L2	0.832	0.038	0.388	0.744	8.51	11.3	0.000777	1.42	LV	CELLSTATES	PC2	control_PKP2	6	18
SLC39A11	0.827	0.0191	0.757	1.35	9.38	13.1	0.00029	1.72	LV	CELLSTATES	PC2	control_PKP2	6	18
ARHGEF7	0.814	0.0364	0.414	0.786	8.57	11.4	0.000726	1.44	LV	CELLSTATES	PC2	control_PKP2	6	18
PTEN	0.814	0.0123	1.61	2.83	10.4	14.1	0.000172	1.91	LV	CELLSTATES	PC2	control_PKP2	6	18
MAP3K5	0.812	0.0226	0.687	1.18	9.21	12.7	0.000362	1.65	LV	CELLSTATES	PC2	control_PKP2	6	18
TPM1	0.81	0.0199	0.87	1.6	9.59	13	0.000306	1.7	LV	CELLSTATES	PC2	control_PKP2	6	18
RERG	0.763	0.0481	0.591	1.06	8.99	10.6	0.00115	1.32	LV	CELLSTATES	PC2	control_PKP2	6	18
RBPMS	0.729	0.0304	1.83	3.29	10.6	12	0.000545	1.52	LV	CELLSTATES	PC2	control_PKP2	6	18

## Sheet: PVneg_control
Gene	logFC	FDR	mean_exp_control	mean_exp_genotype	logCPM	F	PValue	FDR_plot	Region	annotation_level	cell_state	comparison	Observations_genotype	Observations_reference
AFF2	3.69	1.17e-06	0.00783	0.0799	5.72	37.6	8.49e-10	5.93	LV	CELLSTATES	PC2	control_PVneg	7	18
SLC38A11	3.62	2.91e-10	0.0145	0.155	6.24	58.2	2.35e-14	9.54	LV	CELLSTATES	PC2	control_PVneg	7	18
MS4A6A	3.42	0.00193	0	0.0498	5.19	27.7	6.38e-06	2.72	LV	CELLSTATES	PC2	control_PVneg	7	18
FOSB	3.33	0.00175	0	0.0659	5.24	25.7	5.51e-06	2.76	LV	CELLSTATES	PC2	control_PVneg	7	18
LINC01426	3	0.0173	0.00113	0.0385	5.26	18.1	0.000118	1.76	LV	CELLSTATES	PC2	control_PVneg	7	18
INCA1	2.89	0.0357	0	0.0227	5.11	21.8	0.00034	1.45	LV	CELLSTATES	PC2	control_PVneg	7	18
SLITRK4	2.87	0.00871	0.00134	0.0184	5.25	16.9	4.08e-05	2.06	LV	CELLSTATES	PC2	control_PVneg	7	18
TRO	2.86	0.0358	0.000487	0.0165	5.15	18.2	0.000345	1.45	LV	CELLSTATES	PC2	control_PVneg	7	18
AC007262.2	2.7	0.00106	0.0107	0.0926	5.72	22	2.79e-06	2.98	LV	CELLSTATES	PC2	control_PVneg	7	18
AC090844.2	2.67	0.00888	0.00713	0.0305	5.3	16.8	4.24e-05	2.05	LV	CELLSTATES	PC2	control_PVneg	7	18
ITGA2	2.61	0.0214	0.00291	0.0243	5.27	14.7	0.000159	1.67	LV	CELLSTATES	PC2	control_PVneg	7	18
KCNQ3	2.57	1.81e-08	0.0484	0.296	6.64	48.6	3.19e-12	7.74	LV	CELLSTATES	PC2	control_PVneg	7	18
NPPB	2.54	1.36e-06	0.0437	0.145	6.32	37	1.21e-09	5.87	LV	CELLSTATES	PC2	control_PVneg	7	18
SH3BP4	2.48	0.0444	0.00305	0.0516	5.39	12.9	0.000477	1.35	LV	CELLSTATES	PC2	control_PVneg	7	18
PLXDC2	2.36	2.87e-08	0.0593	0.346	6.75	46	1.18e-11	7.54	LV	CELLSTATES	PC2	control_PVneg	7	18
FAAP100	2.32	0.0485	0.00331	0.0275	5.29	11.9	0.000549	1.31	LV	CELLSTATES	PC2	control_PVneg	7	18
FAM78B	2.25	0.0344	0.00744	0.0615	5.5	12.9	0.000323	1.46	LV	CELLSTATES	PC2	control_PVneg	7	18
LRFN5	2.19	0.011	0.0172	0.0426	5.77	16.3	5.33e-05	1.96	LV	CELLSTATES	PC2	control_PVneg	7	18
MX1	2.16	0.0122	0.0125	0.149	5.83	15.8	6.99e-05	1.91	LV	CELLSTATES	PC2	control_PVneg	7	18
IFI44L	2.14	0.00106	0.0375	0.291	6.13	21.9	2.82e-06	2.98	LV	CELLSTATES	PC2	control_PVneg	7	18
XAF1	2.11	0.00143	0.0264	0.241	6.15	21.1	4.27e-06	2.84	LV	CELLSTATES	PC2	control_PVneg	7	18
AC091948.1	2.09	0.0112	0.0196	0.0949	5.99	16.1	5.86e-05	1.95	LV	CELLSTATES	PC2	control_PVneg	7	18
LINC02398	2.05	0.000305	0.0393	0.168	6.48	24.7	6.65e-07	3.52	LV	CELLSTATES	PC2	control_PVneg	7	18
NLGN4X	2.03	0.025	0.017	0.0895	5.76	13.8	0.0002	1.6	LV	CELLSTATES	PC2	control_PVneg	7	18
C9orf153	1.96	0.0304	0.0155	0.106	5.9	13.2	0.000274	1.52	LV	CELLSTATES	PC2	control_PVneg	7	18
FOS	1.88	0.000113	0.1	0.419	6.73	27.1	1.92e-07	3.95	LV	CELLSTATES	PC2	control_PVneg	7	18
ASTN1	1.82	0.00689	0.0363	0.14	6.22	17.3	3.12e-05	2.16	LV	CELLSTATES	PC2	control_PVneg	7	18
DNAH11	1.82	7.06e-05	0.0644	0.182	6.82	28.1	1.14e-07	4.15	LV	CELLSTATES	PC2	control_PVneg	7	18
BICC1	1.77	1.15e-07	0.234	0.673	8.11	42.4	7.42e-11	6.94	LV	CELLSTATES	PC2	control_PVneg	7	18
SCN3A	1.74	0.00151	0.0589	0.155	6.6	21	4.65e-06	2.82	LV	CELLSTATES	PC2	control_PVneg	7	18
SLC6A1	1.74	0.000861	0.066	0.254	6.76	22.6	2.02e-06	3.06	LV	CELLSTATES	PC2	control_PVneg	7	18
CTDSPL	1.73	0.000831	0.0708	0.157	6.76	22.7	1.88e-06	3.08	LV	CELLSTATES	PC2	control_PVneg	7	18
FGF14	1.63	0.00136	0.0787	0.315	6.88	21.3	3.86e-06	2.86	LV	CELLSTATES	PC2	control_PVneg	7	18
FBXO32	1.6	0.00133	0.0863	0.304	6.91	21.4	3.64e-06	2.88	LV	CELLSTATES	PC2	control_PVneg	7	18
RCAN2	1.6	2.87e-08	0.666	2.38	9.53	45.5	1.56e-11	7.54	LV	CELLSTATES	PC2	control_PVneg	7	18
DLGAP1	1.57	0.0286	0.0426	0.132	6.3	13.5	0.000241	1.54	LV	CELLSTATES	PC2	control_PVneg	7	18
ARHGAP44	1.54	0.000132	0.164	0.605	7.68	26.7	2.35e-07	3.88	LV	CELLSTATES	PC2	control_PVneg	7	18
NFASC	1.53	1.36e-06	0.469	1.68	8.99	37	1.17e-09	5.87	LV	CELLSTATES	PC2	control_PVneg	7	18
ATP10D	1.52	0.0019	0.081	0.275	7.04	20.4	6.15e-06	2.72	LV	CELLSTATES	PC2	control_PVneg	7	18
SNTB1	1.5	0.0239	0.0517	0.196	6.5	14	0.000186	1.62	LV	CELLSTATES	PC2	control_PVneg	7	18
PLD5	1.47	5.81e-05	0.274	0.778	8.28	28.7	8.46e-08	4.24	LV	CELLSTATES	PC2	control_PVneg	7	18
NPAS2	1.43	0.0155	0.0712	0.202	6.68	15.2	9.87e-05	1.81	LV	CELLSTATES	PC2	control_PVneg	7	18
FKBP5	1.42	5.31e-05	0.613	1.44	9.43	29	7.3e-08	4.27	LV	CELLSTATES	PC2	control_PVneg	7	18
ADAMTS9-AS2	1.38	1.76e-06	1.02	2.88	9.95	36.2	1.81e-09	5.75	LV	CELLSTATES	PC2	control_PVneg	7	18
DOK6	1.35	0.0153	0.0888	0.219	6.98	15.2	9.59e-05	1.82	LV	CELLSTATES	PC2	control_PVneg	7	18
DGKB	1.34	0.00414	0.124	0.365	7.24	18.5	1.7e-05	2.38	LV	CELLSTATES	PC2	control_PVneg	7	18
MOB3B	1.32	0.0286	0.0895	0.222	6.81	13.5	0.000243	1.54	LV	CELLSTATES	PC2	control_PVneg	7	18
AC024901.1	1.31	0.0414	0.073	0.24	6.71	12.4	0.000429	1.38	LV	CELLSTATES	PC2	control_PVneg	7	18
COL12A1	1.31	0.0358	0.0671	0.281	6.7	12.8	0.00035	1.45	LV	CELLSTATES	PC2	control_PVneg	7	18
WDR78	1.31	0.0434	0.0769	0.242	6.9	12.3	0.000456	1.36	LV	CELLSTATES	PC2	control_PVneg	7	18
SCN7A	1.26	0.000177	0.425	0.992	8.79	25.9	3.58e-07	3.75	LV	CELLSTATES	PC2	control_PVneg	7	18
STAT4	1.24	0.00704	0.197	0.528	7.82	17.3	3.24e-05	2.15	LV	CELLSTATES	PC2	control_PVneg	7	18
UNC13B	1.23	0.0239	0.115	0.328	7.24	14	0.000185	1.62	LV	CELLSTATES	PC2	control_PVneg	7	18
MAP2	1.22	0.00255	0.272	0.798	8.17	19.7	9.06e-06	2.59	LV	CELLSTATES	PC2	control_PVneg	7	18
TRPC6	1.22	0.0244	0.126	0.249	7.17	13.9	0.000193	1.61	LV	CELLSTATES	PC2	control_PVneg	7	18
MYO1D	1.19	0.00143	0.465	1.3	8.86	21.2	4.21e-06	2.84	LV	CELLSTATES	PC2	control_PVneg	7	18
ANKS1A	1.18	0.00507	0.264	0.741	8.19	18	2.21e-05	2.3	LV	CELLSTATES	PC2	control_PVneg	7	18
PALM2-AKAP2	1.18	0.0161	0.163	0.582	7.67	15.1	0.000104	1.79	LV	CELLSTATES	PC2	control_PVneg	7	18
TMTC1	1.17	0.00389	0.34	0.772	8.53	18.7	1.56e-05	2.41	LV	CELLSTATES	PC2	control_PVneg	7	18
SAMD4A	1.16	0.00543	0.229	0.757	7.97	17.8	2.42e-05	2.26	LV	CELLSTATES	PC2	control_PVneg	7	18
CYP7B1	1.15	0.0153	0.197	0.449	7.82	15.2	9.62e-05	1.82	LV	CELLSTATES	PC2	control_PVneg	7	18
HDAC9	1.14	0.0472	0.103	0.352	7.12	12	0.00052	1.33	LV	CELLSTATES	PC2	control_PVneg	7	18
SMOC2	1.14	0.00389	0.377	0.84	8.54	18.7	1.57e-05	2.41	LV	CELLSTATES	PC2	control_PVneg	7	18
FRMD4A	1.13	0.00336	0.443	0.991	8.72	19	1.31e-05	2.47	LV	CELLSTATES	PC2	control_PVneg	7	18
AGAP1	1.09	0.00202	0.669	1.61	9.32	20.2	6.87e-06	2.69	LV	CELLSTATES	PC2	control_PVneg	7	18
PREX2	1.09	0.0394	0.16	0.485	7.54	12.5	0.000401	1.4	LV	CELLSTATES	PC2	control_PVneg	7	18
ZNF704	1.08	0.0235	0.277	0.73	8.18	14.1	0.000177	1.63	LV	CELLSTATES	PC2	control_PVneg	7	18
P2RY14	1.07	0.031	0.17	0.342	7.54	13.2	0.000283	1.51	LV	CELLSTATES	PC2	control_PVneg	7	18
RAPGEF2	1.07	0.011	0.414	1.03	8.77	16.2	5.58e-05	1.96	LV	CELLSTATES	PC2	control_PVneg	7	18
ADGRF5	1.06	0.013	0.322	0.692	8.3	15.6	7.65e-05	1.89	LV	CELLSTATES	PC2	control_PVneg	7	18
LDB3	1.05	0.0191	0.253	0.542	8.13	14.5	0.000137	1.72	LV	CELLSTATES	PC2	control_PVneg	7	18
PIK3CA	1.05	0.0389	0.236	0.573	8.03	12.6	0.000393	1.41	LV	CELLSTATES	PC2	control_PVneg	7	18
ARL15	1.04	0.0153	0.354	0.787	8.51	15.2	9.57e-05	1.82	LV	CELLSTATES	PC2	control_PVneg	7	18
NBEAL1	1.04	0.00231	0.915	2.25	9.75	19.9	8.02e-06	2.64	LV	CELLSTATES	PC2	control_PVneg	7	18
TCF7L1	1.04	0.03	0.261	0.661	8.05	13.3	0.000262	1.52	LV	CELLSTATES	PC2	control_PVneg	7	18
ARHGAP10	1.03	0.00301	1.3	2.83	10.3	19.3	1.12e-05	2.52	LV	CELLSTATES	PC2	control_PVneg	7	18
LARGE1	1.03	0.0166	0.327	0.691	8.39	15	0.00011	1.78	LV	CELLSTATES	PC2	control_PVneg	7	18
FTO	1.02	0.0286	0.387	0.93	8.57	13.5	0.000238	1.54	LV	CELLSTATES	PC2	control_PVneg	7	18
MCU	1.02	0.0454	0.206	0.472	7.84	12.1	0.000492	1.34	LV	CELLSTATES	PC2	control_PVneg	7	18
PRR16	1.02	0.0123	0.435	0.997	8.66	15.8	7.15e-05	1.91	LV	CELLSTATES	PC2	control_PVneg	7	18
LAMA2	1.01	0.011	0.784	1.57	9.65	16.2	5.59e-05	1.96	LV	CELLSTATES	PC2	control_PVneg	7	18
KIF13A	0.987	0.0472	0.266	0.705	8.12	12	0.000523	1.33	LV	CELLSTATES	PC2	control_PVneg	7	18
RASAL2	0.986	0.00424	1.08	2.48	9.97	18.4	1.8e-05	2.37	LV	CELLSTATES	PC2	control_PVneg	7	18
PELI2	0.974	0.0313	0.496	1.21	8.85	13.1	0.000288	1.5	LV	CELLSTATES	PC2	control_PVneg	7	18
TRIO	0.93	0.0414	0.431	0.996	8.65	12.4	0.000432	1.38	LV	CELLSTATES	PC2	control_PVneg	7	18
ZBTB16	0.906	0.025	1.09	2.18	9.94	13.8	0.000202	1.6	LV	CELLSTATES	PC2	control_PVneg	7	18
EXT1	0.895	0.0434	0.651	1.37	9.17	12.3	0.00046	1.36	LV	CELLSTATES	PC2	control_PVneg	7	18
KCNAB1	0.875	0.0297	0.822	1.69	9.51	13.4	0.000255	1.53	LV	CELLSTATES	PC2	control_PVneg	7	18
PTPRG	0.797	0.0361	1.69	3.28	10.5	12.8	0.000356	1.44	LV	CELLSTATES	PC2	control_PVneg	7	18

## Sheet: RBM20_control
Gene	logFC	FDR	mean_exp_control	mean_exp_genotype	logCPM	F	PValue	FDR_plot	Region	annotation_level	cell_state	comparison	Observations_genotype	Observations_reference
SLC38A11	4.55	2.1e-17	0.0145	0.174	6.42	88.5	5.12e-21	16.7	LV	CELLSTATES	PC2	control_RBM20	8	18
LINC02388	3.93	5.68e-11	0.0168	0.107	6.29	57.9	2.76e-14	10.2	LV	CELLSTATES	PC2	control_RBM20	8	18
HBA2	3.65	0.000234	0.00123	0.0235	5.3	25.3	1.12e-06	3.63	LV	CELLSTATES	PC2	control_RBM20	8	18
SLITRK4	3.21	0.00757	0.00134	0.0219	5.3	18.1	6.68e-05	2.12	LV	CELLSTATES	PC2	control_RBM20	8	18
CYR61	3.2	9.45e-24	0.0679	1.06	7.81	120	7.65e-28	23	LV	CELLSTATES	PC2	control_RBM20	8	18
MPIG6B	3.11	0.0117	0	0.0254	5.19	23	0.000123	1.93	LV	CELLSTATES	PC2	control_RBM20	8	18
CTGF	3.04	2.17e-16	0.0483	0.575	7.22	83.3	7.02e-20	15.7	LV	CELLSTATES	PC2	control_RBM20	8	18
ACAN	3.01	0.0212	0	0.0189	5.16	22.3	0.000285	1.67	LV	CELLSTATES	PC2	control_RBM20	8	18
MYH11	2.84	2.83e-14	0.101	0.439	7.49	73.2	1.15e-17	13.5	LV	CELLSTATES	PC2	control_RBM20	8	18
SULF1	2.84	1.44e-07	0.027	0.199	6.36	40.3	2.21e-10	6.84	LV	CELLSTATES	PC2	control_RBM20	8	18
FOSB	2.81	0.00846	0	0.0594	5.23	21.7	7.76e-05	2.07	LV	CELLSTATES	PC2	control_RBM20	8	18
HBB	2.76	0.00846	0.00275	0.0398	5.38	15.6	7.71e-05	2.07	LV	CELLSTATES	PC2	control_RBM20	8	18
ANO3	2.73	8.87e-06	0.0233	0.122	6.27	31.2	2.37e-08	5.05	LV	CELLSTATES	PC2	control_RBM20	8	18
MDFIC2	2.7	0.0146	0.00502	0.0146	5.31	14.1	0.000173	1.83	LV	CELLSTATES	PC2	control_RBM20	8	18
CNN1	2.68	6.9e-06	0.0229	0.156	6.23	31.8	1.73e-08	5.16	LV	CELLSTATES	PC2	control_RBM20	8	18
SPINDOC	2.62	0.0331	0.00687	0.0308	5.54	11.9	0.00056	1.48	LV	CELLSTATES	PC2	control_RBM20	8	18
AC010173.1	2.6	0.0219	0.0027	0.0516	5.39	13.1	0.000303	1.66	LV	CELLSTATES	PC2	control_RBM20	8	18
PLA2G4A	2.6	0.000242	0.0192	0.101	5.97	23.6	1.18e-06	3.62	LV	CELLSTATES	PC2	control_RBM20	8	18
PLXDC2	2.6	2.81e-10	0.0593	0.286	6.84	54.5	1.59e-13	9.55	LV	CELLSTATES	PC2	control_RBM20	8	18
AL162586.1	2.51	0.0327	0.00476	0.028	5.37	12	0.000545	1.49	LV	CELLSTATES	PC2	control_RBM20	8	18
AC063944.3	2.49	0.038	0.00262	0.0169	5.29	11.9	0.00069	1.42	LV	CELLSTATES	PC2	control_RBM20	8	18
GOLGA8B	2.46	0.0451	0.00466	0.0337	5.46	11	0.000929	1.35	LV	CELLSTATES	PC2	control_RBM20	8	18
SDK1	2.46	2.13e-07	0.0542	0.21	6.59	39.4	3.46e-10	6.67	LV	CELLSTATES	PC2	control_RBM20	8	18
ALKAL2	2.4	0.0485	0.00724	0.0176	5.41	10.8	0.00104	1.31	LV	CELLSTATES	PC2	control_RBM20	8	18
FECH	2.4	0.0394	0.00493	0.0451	5.45	11.4	0.000741	1.4	LV	CELLSTATES	PC2	control_RBM20	8	18
THBS1	2.38	0.000168	0.0257	0.165	6.16	24.6	7.18e-07	3.77	LV	CELLSTATES	PC2	control_RBM20	8	18
OPCML	2.37	0.0386	0.00817	0.0342	5.57	11.4	0.000717	1.41	LV	CELLSTATES	PC2	control_RBM20	8	18
NECTIN3-AS1	2.32	0.0424	0.0113	0.0292	5.44	11.1	0.000842	1.37	LV	CELLSTATES	PC2	control_RBM20	8	18
IGSF11	2.29	0.035	0.00795	0.0597	5.41	11.8	0.000601	1.46	LV	CELLSTATES	PC2	control_RBM20	8	18
WIPF3	2.27	0.0376	0.00905	0.0525	5.41	11.6	0.000666	1.43	LV	CELLSTATES	PC2	control_RBM20	8	18
MRAS	2.25	0.0218	0.0159	0.0597	5.85	13.1	0.000298	1.66	LV	CELLSTATES	PC2	control_RBM20	8	18
ARHGEF26	2.23	0.0433	0.0135	0.0404	5.66	11.1	0.000876	1.36	LV	CELLSTATES	PC2	control_RBM20	8	18
SCN3A	2.17	1.82e-06	0.0589	0.209	6.76	34.7	3.83e-09	5.74	LV	CELLSTATES	PC2	control_RBM20	8	18
PGR	2.13	0.00846	0.0203	0.124	6.12	15.6	7.81e-05	2.07	LV	CELLSTATES	PC2	control_RBM20	8	18
NCKIPSD	2.12	0.0433	0.0118	0.0823	5.72	11.1	0.000872	1.36	LV	CELLSTATES	PC2	control_RBM20	8	18
CNNM2	2.05	7.51e-08	0.117	0.515	7.53	41.9	9.73e-11	7.12	LV	CELLSTATES	PC2	control_RBM20	8	18
FRAS1	2.02	0.026	0.0209	0.0703	5.78	12.6	0.000386	1.58	LV	CELLSTATES	PC2	control_RBM20	8	18
BMP2	1.98	0.00279	0.0363	0.164	6.36	18.1	2.05e-05	2.55	LV	CELLSTATES	PC2	control_RBM20	8	18
PAPPA2	1.98	0.00486	0.0267	0.129	6.18	16.9	3.94e-05	2.31	LV	CELLSTATES	PC2	control_RBM20	8	18
TIPARP	1.98	0.0165	0.0245	0.0965	5.94	13.8	0.000202	1.78	LV	CELLSTATES	PC2	control_RBM20	8	18
ATP9A	1.95	0.0138	0.0251	0.112	6.09	14.3	0.000159	1.86	LV	CELLSTATES	PC2	control_RBM20	8	18
NOS1AP	1.92	8.49e-05	0.0706	0.22	6.74	26.4	2.75e-07	4.07	LV	CELLSTATES	PC2	control_RBM20	8	18
CTPS2	1.89	0.0146	0.0288	0.119	6.25	14.1	0.000171	1.84	LV	CELLSTATES	PC2	control_RBM20	8	18
ATP10D	1.88	7.42e-06	0.081	0.331	7.15	31.6	1.92e-08	5.13	LV	CELLSTATES	PC2	control_RBM20	8	18
FOS	1.87	3.1e-05	0.1	0.389	6.74	28.5	9.29e-08	4.51	LV	CELLSTATES	PC2	control_RBM20	8	18
AKAP6	1.86	2.85e-05	0.0806	0.223	7.1	28.7	8.3e-08	4.55	LV	CELLSTATES	PC2	control_RBM20	8	18
FKBP5	1.85	5.09e-09	0.613	1.6	9.42	47.9	4.53e-12	8.29	LV	CELLSTATES	PC2	control_RBM20	8	18
NPPA	1.83	0.0434	0.0255	0.0483	5.78	11.1	0.000882	1.36	LV	CELLSTATES	PC2	control_RBM20	8	18
LBR	1.82	0.0297	0.0329	0.077	6.1	12.2	0.000474	1.53	LV	CELLSTATES	PC2	control_RBM20	8	18
RGS7BP	1.81	0.0275	0.0323	0.068	6.13	12.4	0.000419	1.56	LV	CELLSTATES	PC2	control_RBM20	8	18
AC019197.1	1.8	0.0126	0.0414	0.0954	6.24	14.5	0.000137	1.9	LV	CELLSTATES	PC2	control_RBM20	8	18
FLI1	1.8	0.0185	0.0344	0.0886	6.15	13.5	0.000233	1.73	LV	CELLSTATES	PC2	control_RBM20	8	18
NPPB	1.78	0.0193	0.0437	0.0799	6.06	13.4	0.000257	1.72	LV	CELLSTATES	PC2	control_RBM20	8	18
CHRM3	1.74	0.0289	0.0297	0.106	6.09	12.3	0.00045	1.54	LV	CELLSTATES	PC2	control_RBM20	8	18
PLD5	1.74	2.2e-08	0.274	0.835	8.41	44.7	2.32e-11	7.66	LV	CELLSTATES	PC2	control_RBM20	8	18
STOX2	1.74	0.038	0.0255	0.123	6.04	11.5	0.000692	1.42	LV	CELLSTATES	PC2	control_RBM20	8	18
UBE3B	1.74	0.0408	0.0346	0.0927	6.14	11.3	0.000786	1.39	LV	CELLSTATES	PC2	control_RBM20	8	18
CEP44	1.73	0.041	0.0267	0.0999	6.1	11.3	0.000794	1.39	LV	CELLSTATES	PC2	control_RBM20	8	18
GEM	1.73	6.59e-07	0.151	0.476	7.49	37.1	1.12e-09	6.18	LV	CELLSTATES	PC2	control_RBM20	8	18
AL139807.1	1.71	0.0326	0.0363	0.0797	6.18	12	0.000535	1.49	LV	CELLSTATES	PC2	control_RBM20	8	18
CTDSPL	1.71	0.000748	0.0708	0.223	6.78	21.1	4.42e-06	3.13	LV	CELLSTATES	PC2	control_RBM20	8	18
LINC01088	1.71	1.82e-06	0.224	0.646	8.21	34.8	3.7e-09	5.74	LV	CELLSTATES	PC2	control_RBM20	8	18
STK38L	1.7	0.000168	0.109	0.308	7.24	24.6	7.15e-07	3.77	LV	CELLSTATES	PC2	control_RBM20	8	18
ELN	1.67	0.000168	0.156	0.604	7.76	24.6	7.22e-07	3.77	LV	CELLSTATES	PC2	control_RBM20	8	18
DEPP1	1.64	0.0117	0.0582	0.148	6.4	14.7	0.000123	1.93	LV	CELLSTATES	PC2	control_RBM20	8	18
SNTB1	1.62	0.011	0.0517	0.154	6.49	15	0.000109	1.96	LV	CELLSTATES	PC2	control_RBM20	8	18
TESK2	1.62	0.0472	0.0419	0.0793	6.31	10.8	0.000991	1.33	LV	CELLSTATES	PC2	control_RBM20	8	18
KLHL42	1.6	0.0105	0.0566	0.195	6.54	15.1	0.000104	1.98	LV	CELLSTATES	PC2	control_RBM20	8	18
ATF3	1.59	0.037	0.0338	0.195	6.25	11.6	0.000654	1.43	LV	CELLSTATES	PC2	control_RBM20	8	18
GTF2H2	1.59	0.0229	0.0466	0.113	6.43	12.9	0.000323	1.64	LV	CELLSTATES	PC2	control_RBM20	8	18
MTSS1	1.59	3.79e-05	0.157	0.534	7.72	28.1	1.17e-07	4.42	LV	CELLSTATES	PC2	control_RBM20	8	18
NNMT	1.59	0.000222	0.255	0.52	8.26	23.8	1.04e-06	3.65	LV	CELLSTATES	PC2	control_RBM20	8	18
ACTA2	1.58	2.8e-09	0.844	2.69	9.91	49.7	1.82e-12	8.55	LV	CELLSTATES	PC2	control_RBM20	8	18
FHL5	1.57	7.88e-07	0.478	1.33	9.08	36.7	1.4e-09	6.1	LV	CELLSTATES	PC2	control_RBM20	8	18
MOB3B	1.54	0.00147	0.0895	0.308	6.94	19.6	9.52e-06	2.83	LV	CELLSTATES	PC2	control_RBM20	8	18
WNK3	1.54	0.005	0.0786	0.214	6.73	16.8	4.09e-05	2.3	LV	CELLSTATES	PC2	control_RBM20	8	18
AFF3	1.52	0.00935	0.0705	0.224	6.69	15.3	9.01e-05	2.03	LV	CELLSTATES	PC2	control_RBM20	8	18
WDR78	1.52	0.0112	0.0769	0.186	6.89	14.9	0.000113	1.95	LV	CELLSTATES	PC2	control_RBM20	8	18
RCAN2	1.5	6.77e-08	0.666	1.91	9.49	42.3	7.79e-11	7.17	LV	CELLSTATES	PC2	control_RBM20	8	18
SLC6A1	1.47	0.0156	0.066	0.23	6.7	14	0.000186	1.81	LV	CELLSTATES	PC2	control_RBM20	8	18
TOGARAM2	1.47	0.00272	0.125	0.345	7.39	18.2	1.96e-05	2.56	LV	CELLSTATES	PC2	control_RBM20	8	18
DGKG	1.46	0.00121	0.109	0.229	7.07	20	7.65e-06	2.92	LV	CELLSTATES	PC2	control_RBM20	8	18
GPC6	1.46	0.000409	0.161	0.423	7.55	22.5	2.15e-06	3.39	LV	CELLSTATES	PC2	control_RBM20	8	18
ARHGAP10	1.44	8.28e-08	1.3	3.37	10.4	41.6	1.14e-10	7.08	LV	CELLSTATES	PC2	control_RBM20	8	18
INPP5A	1.44	0.0219	0.0576	0.149	6.71	13.1	0.000303	1.66	LV	CELLSTATES	PC2	control_RBM20	8	18
MYO1E	1.42	0.00177	0.119	0.319	7.11	19.2	1.16e-05	2.75	LV	CELLSTATES	PC2	control_RBM20	8	18
SCN7A	1.4	3.16e-06	0.425	1.2	8.85	33.5	7.17e-09	5.5	LV	CELLSTATES	PC2	control_RBM20	8	18
PDLIM3	1.39	0.000207	0.201	0.539	7.75	24.1	9.2e-07	3.68	LV	CELLSTATES	PC2	control_RBM20	8	18
SSBP3	1.39	0.012	0.0942	0.164	6.88	14.7	0.000128	1.92	LV	CELLSTATES	PC2	control_RBM20	8	18
AC011287.1	1.38	0.0273	0.0708	0.107	6.71	12.5	0.000414	1.56	LV	CELLSTATES	PC2	control_RBM20	8	18
MYOF	1.38	0.000117	0.223	0.585	8	25.6	4.17e-07	3.93	LV	CELLSTATES	PC2	control_RBM20	8	18
ZNF385D	1.38	0.0134	0.0644	0.179	6.81	14.4	0.000151	1.87	LV	CELLSTATES	PC2	control_RBM20	8	18
PREX2	1.37	0.000642	0.16	0.492	7.62	21.5	3.53e-06	3.19	LV	CELLSTATES	PC2	control_RBM20	8	18
SORBS1	1.37	8.49e-05	0.27	0.613	8.2	26.4	2.71e-07	4.07	LV	CELLSTATES	PC2	control_RBM20	8	18
DDAH1	1.36	0.00375	0.129	0.322	7.32	17.5	2.89e-05	2.43	LV	CELLSTATES	PC2	control_RBM20	8	18
MINDY2	1.36	0.0116	0.102	0.238	7.12	14.8	0.000119	1.94	LV	CELLSTATES	PC2	control_RBM20	8	18
P2RY14	1.35	0.000464	0.17	0.435	7.66	22.2	2.48e-06	3.33	LV	CELLSTATES	PC2	control_RBM20	8	18
TMTC1	1.34	0.000139	0.34	0.857	8.53	25.1	5.51e-07	3.86	LV	CELLSTATES	PC2	control_RBM20	8	18
TPM1	1.34	2.3e-06	0.87	2.29	9.8	34.2	5.02e-09	5.64	LV	CELLSTATES	PC2	control_RBM20	8	18
YAP1	1.34	0.000123	0.326	0.685	8.34	25.4	4.57e-07	3.91	LV	CELLSTATES	PC2	control_RBM20	8	18
ANKS1A	1.33	0.000216	0.264	0.703	8.24	24	9.79e-07	3.67	LV	CELLSTATES	PC2	control_RBM20	8	18
MYOM1	1.33	0.000902	0.2	0.471	7.88	20.7	5.41e-06	3.04	LV	CELLSTATES	PC2	control_RBM20	8	18
NFASC	1.32	2.25e-05	0.469	1.25	8.91	29.3	6.21e-08	4.65	LV	CELLSTATES	PC2	control_RBM20	8	18
ARHGAP24	1.31	0.000677	0.183	0.433	7.65	21.3	3.84e-06	3.17	LV	CELLSTATES	PC2	control_RBM20	8	18
PKD2	1.3	0.000217	0.428	1.04	8.76	23.9	1e-06	3.66	LV	CELLSTATES	PC2	control_RBM20	8	18
TBL1X	1.3	0.0318	0.0822	0.202	6.79	12	0.00052	1.5	LV	CELLSTATES	PC2	control_RBM20	8	18
ARHGAP44	1.29	0.00264	0.164	0.388	7.55	18.3	1.86e-05	2.58	LV	CELLSTATES	PC2	control_RBM20	8	18
FAM69A	1.29	0.0187	0.105	0.224	7.07	13.5	0.000244	1.73	LV	CELLSTATES	PC2	control_RBM20	8	18
CDC37L1	1.27	0.0289	0.107	0.239	7.18	12.3	0.000449	1.54	LV	CELLSTATES	PC2	control_RBM20	8	18
FBXO32	1.27	0.0439	0.0863	0.179	6.78	11	0.000896	1.36	LV	CELLSTATES	PC2	control_RBM20	8	18
RAPGEF2	1.27	0.000148	0.414	0.987	8.82	24.9	6e-07	3.83	LV	CELLSTATES	PC2	control_RBM20	8	18
TTTY14	1.27	0.000382	0.29	0.54	8.04	22.6	1.98e-06	3.42	LV	CELLSTATES	PC2	control_RBM20	8	18
NEDD9	1.26	0.0394	0.0803	0.191	6.81	11.4	0.000739	1.4	LV	CELLSTATES	PC2	control_RBM20	8	18
SLC38A2	1.26	0.000121	0.879	1.63	9.71	25.5	4.41e-07	3.92	LV	CELLSTATES	PC2	control_RBM20	8	18
GLS	1.25	0.00136	0.291	0.563	8.19	19.8	8.73e-06	2.87	LV	CELLSTATES	PC2	control_RBM20	8	18
PELI2	1.25	0.000138	0.496	1.12	8.94	25.1	5.38e-07	3.86	LV	CELLSTATES	PC2	control_RBM20	8	18
VCL	1.25	0.000127	0.429	1.12	8.78	25.3	4.83e-07	3.9	LV	CELLSTATES	PC2	control_RBM20	8	18
DOCK9	1.24	0.0161	0.108	0.33	7.1	13.9	0.000194	1.79	LV	CELLSTATES	PC2	control_RBM20	8	18
MCU	1.23	0.0025	0.206	0.483	7.9	18.5	1.74e-05	2.6	LV	CELLSTATES	PC2	control_RBM20	8	18
HDGFL3	1.21	0.034	0.126	0.22	7.22	11.8	0.000581	1.47	LV	CELLSTATES	PC2	control_RBM20	8	18
PALM2-AKAP2	1.21	0.00643	0.163	0.486	7.67	16.3	5.52e-05	2.19	LV	CELLSTATES	PC2	control_RBM20	8	18
SWAP70	1.2	0.0368	0.104	0.252	7.02	11.6	0.000644	1.43	LV	CELLSTATES	PC2	control_RBM20	8	18
TPM4	1.2	0.00552	0.2	0.514	7.8	16.6	4.61e-05	2.26	LV	CELLSTATES	PC2	control_RBM20	8	18
FAM214A	1.19	0.0237	0.121	0.293	7.26	12.8	0.00034	1.63	LV	CELLSTATES	PC2	control_RBM20	8	18
LTBP1	1.19	0.0293	0.135	0.29	7.36	12.3	0.000459	1.53	LV	CELLSTATES	PC2	control_RBM20	8	18
HSDL2	1.18	0.0475	0.0946	0.283	7.02	10.8	0.001	1.32	LV	CELLSTATES	PC2	control_RBM20	8	18
PALLD	1.18	0.00178	0.36	0.759	8.56	19.2	1.18e-05	2.75	LV	CELLSTATES	PC2	control_RBM20	8	18
USP24	1.18	0.0328	0.112	0.297	7.25	11.9	0.000549	1.48	LV	CELLSTATES	PC2	control_RBM20	8	18
ENAH	1.17	0.00432	0.257	0.522	8.02	17.2	3.4e-05	2.36	LV	CELLSTATES	PC2	control_RBM20	8	18
IRAK3	1.17	0.0395	0.128	0.236	7.27	11.4	0.000746	1.4	LV	CELLSTATES	PC2	control_RBM20	8	18
TAGLN	1.17	0.000513	0.475	1.39	8.88	22	2.78e-06	3.29	LV	CELLSTATES	PC2	control_RBM20	8	18
ACTR3	1.16	0.0408	0.109	0.274	7.13	11.3	0.000786	1.39	LV	CELLSTATES	PC2	control_RBM20	8	18
SAMHD1	1.16	0.00726	0.237	0.514	8.01	16	6.29e-05	2.14	LV	CELLSTATES	PC2	control_RBM20	8	18
CSAD	1.15	0.0412	0.117	0.27	7.12	11.2	0.000801	1.39	LV	CELLSTATES	PC2	control_RBM20	8	18
RTN4	1.15	0.00409	0.248	0.598	8.15	17.3	3.18e-05	2.39	LV	CELLSTATES	PC2	control_RBM20	8	18
CNN3	1.14	0.0181	0.151	0.297	7.41	13.6	0.000225	1.74	LV	CELLSTATES	PC2	control_RBM20	8	18
AP002518.2	1.13	0.0331	0.35	0.6	8.52	11.9	0.000559	1.48	LV	CELLSTATES	PC2	control_RBM20	8	18
DHX9	1.13	0.0472	0.117	0.204	7.12	10.8	0.000995	1.33	LV	CELLSTATES	PC2	control_RBM20	8	18
LDB3	1.13	0.00453	0.253	0.703	8.17	17.1	3.59e-05	2.34	LV	CELLSTATES	PC2	control_RBM20	8	18
MAP2	1.13	0.00367	0.272	0.59	8.13	17.6	2.79e-05	2.44	LV	CELLSTATES	PC2	control_RBM20	8	18
MAP3K5	1.13	0.000355	0.687	1.64	9.35	22.8	1.81e-06	3.45	LV	CELLSTATES	PC2	control_RBM20	8	18
ABCA6	1.11	0.0413	0.134	0.29	7.21	11.2	0.000811	1.38	LV	CELLSTATES	PC2	control_RBM20	8	18
DENND3	1.11	0.0303	0.19	0.437	7.87	12.2	0.000491	1.52	LV	CELLSTATES	PC2	control_RBM20	8	18
PICALM	1.11	0.000973	0.627	1.39	9.25	20.5	5.99e-06	3.01	LV	CELLSTATES	PC2	control_RBM20	8	18
UBE2H	1.1	0.0187	0.195	0.4	7.68	13.4	0.000247	1.73	LV	CELLSTATES	PC2	control_RBM20	8	18
FLNA	1.09	0.0126	0.244	0.628	7.98	14.6	0.000136	1.9	LV	CELLSTATES	PC2	control_RBM20	8	18
FNIP2	1.09	0.0386	0.139	0.307	7.27	11.4	0.000717	1.41	LV	CELLSTATES	PC2	control_RBM20	8	18
NR4A1	1.09	0.038	0.124	0.272	7.05	11.5	0.000692	1.42	LV	CELLSTATES	PC2	control_RBM20	8	18
ZNF704	1.09	0.00865	0.277	0.571	8.16	15.5	8.06e-05	2.06	LV	CELLSTATES	PC2	control_RBM20	8	18
CEP350	1.07	0.0132	0.274	0.561	8.2	14.4	0.000148	1.88	LV	CELLSTATES	PC2	control_RBM20	8	18
CREB5	1.05	0.0401	0.163	0.338	7.53	11.3	0.000767	1.4	LV	CELLSTATES	PC2	control_RBM20	8	18
FAM129A	1.05	0.0157	0.312	0.571	8.3	14	0.000188	1.81	LV	CELLSTATES	PC2	control_RBM20	8	18
LAMA2	1.05	0.00302	0.784	1.41	9.58	18	2.25e-05	2.52	LV	CELLSTATES	PC2	control_RBM20	8	18
ID4	1.04	0.0273	0.214	0.389	7.78	12.5	0.000411	1.56	LV	CELLSTATES	PC2	control_RBM20	8	18
ADAMTS9-AS2	1.03	0.000706	1.02	1.96	9.81	21.2	4.12e-06	3.15	LV	CELLSTATES	PC2	control_RBM20	8	18
CARMIL1	1.03	0.0136	0.275	0.51	8.06	14.3	0.000154	1.87	LV	CELLSTATES	PC2	control_RBM20	8	18
CRIM1	1.03	0.00232	0.749	1.52	9.36	18.6	1.6e-05	2.63	LV	CELLSTATES	PC2	control_RBM20	8	18
FTO	1.03	0.0117	0.387	0.751	8.55	14.8	0.000122	1.93	LV	CELLSTATES	PC2	control_RBM20	8	18
PARD3B	1.03	0.0137	0.382	0.743	8.52	14.3	0.000156	1.86	LV	CELLSTATES	PC2	control_RBM20	8	18
VGLL3	1.03	0.038	0.188	0.453	7.71	11.5	0.000686	1.42	LV	CELLSTATES	PC2	control_RBM20	8	18
ACTN4	1.02	0.0237	0.264	0.69	8.1	12.9	0.000336	1.63	LV	CELLSTATES	PC2	control_RBM20	8	18
CARMN	1.02	0.00187	1.38	2.51	10.2	19.1	1.26e-05	2.73	LV	CELLSTATES	PC2	control_RBM20	8	18
NBEAL1	1.02	0.000973	0.915	2.17	9.75	20.5	5.93e-06	3.01	LV	CELLSTATES	PC2	control_RBM20	8	18
CYP7B1	1.01	0.0417	0.197	0.371	7.74	11.2	0.00082	1.38	LV	CELLSTATES	PC2	control_RBM20	8	18
MAML3	1.01	0.0425	0.158	0.323	7.33	11.1	0.000847	1.37	LV	CELLSTATES	PC2	control_RBM20	8	18
SAMD4A	1.01	0.0187	0.229	0.498	7.9	13.5	0.000243	1.73	LV	CELLSTATES	PC2	control_RBM20	8	18
SMOC2	0.996	0.014	0.377	0.797	8.48	14.2	0.000164	1.85	LV	CELLSTATES	PC2	control_RBM20	8	18
DACH1	0.975	0.0219	0.262	0.407	8.05	13	0.000305	1.66	LV	CELLSTATES	PC2	control_RBM20	8	18
ZBTB16	0.971	0.00477	1.09	1.91	9.92	17	3.83e-05	2.32	LV	CELLSTATES	PC2	control_RBM20	8	18
A2M	0.967	0.00799	0.478	1.07	8.87	15.8	7.12e-05	2.1	LV	CELLSTATES	PC2	control_RBM20	8	18
IFT43	0.965	0.0453	0.221	0.479	7.93	10.9	0.000939	1.34	LV	CELLSTATES	PC2	control_RBM20	8	18
INPP4B	0.963	0.00208	1.5	3.2	10.4	18.8	1.42e-05	2.68	LV	CELLSTATES	PC2	control_RBM20	8	18
UTY	0.96	0.0386	0.229	0.423	7.76	11.5	0.000713	1.41	LV	CELLSTATES	PC2	control_RBM20	8	18
RNF180	0.955	0.034	0.312	0.559	8.25	11.8	0.000582	1.47	LV	CELLSTATES	PC2	control_RBM20	8	18
MEOX2	0.952	0.0358	0.271	0.577	8.08	11.7	0.000623	1.45	LV	CELLSTATES	PC2	control_RBM20	8	18
DUBR	0.95	0.0188	0.613	1.12	9.09	13.4	0.00025	1.73	LV	CELLSTATES	PC2	control_RBM20	8	18
HIP1	0.949	0.00757	0.876	1.8	9.59	15.9	6.66e-05	2.12	LV	CELLSTATES	PC2	control_RBM20	8	18
RASAL2	0.949	0.00272	1.08	2.19	9.95	18.2	1.96e-05	2.56	LV	CELLSTATES	PC2	control_RBM20	8	18
ASPN	0.945	0.0401	0.348	0.666	8.37	11.3	0.000767	1.4	LV	CELLSTATES	PC2	control_RBM20	8	18
KIF13A	0.943	0.0358	0.266	0.52	8.09	11.7	0.000624	1.45	LV	CELLSTATES	PC2	control_RBM20	8	18
ARHGEF7	0.94	0.0111	0.414	0.847	8.68	14.9	0.000111	1.96	LV	CELLSTATES	PC2	control_RBM20	8	18
ACTN1	0.939	0.0489	0.256	0.467	7.9	10.7	0.00105	1.31	LV	CELLSTATES	PC2	control_RBM20	8	18
PCDH9	0.925	0.0139	0.557	0.998	8.94	14.2	0.000161	1.86	LV	CELLSTATES	PC2	control_RBM20	8	18
AC016831.7	0.918	0.0057	1.35	2.47	10.2	16.5	4.81e-05	2.24	LV	CELLSTATES	PC2	control_RBM20	8	18
WDFY3	0.916	0.0381	0.347	0.715	8.42	11.5	0.000698	1.42	LV	CELLSTATES	PC2	control_RBM20	8	18
MSRB3	0.898	0.0215	0.595	1.16	9.07	13.1	0.000293	1.67	LV	CELLSTATES	PC2	control_RBM20	8	18
EXT1	0.884	0.0273	0.651	1.21	9.15	12.5	0.00041	1.56	LV	CELLSTATES	PC2	control_RBM20	8	18
ROCK1	0.883	0.025	0.546	0.953	8.93	12.7	0.000366	1.6	LV	CELLSTATES	PC2	control_RBM20	8	18
KCNAB1	0.879	0.013	0.822	1.59	9.51	14.5	0.000143	1.89	LV	CELLSTATES	PC2	control_RBM20	8	18
CNTN4	0.875	0.048	0.449	0.78	8.66	10.8	0.00102	1.32	LV	CELLSTATES	PC2	control_RBM20	8	18
CLMN	0.865	0.0228	0.709	1.37	9.33	13	0.000319	1.64	LV	CELLSTATES	PC2	control_RBM20	8	18
MYO1D	0.851	0.0433	0.465	0.86	8.72	11.1	0.000875	1.36	LV	CELLSTATES	PC2	control_RBM20	8	18
FRY	0.829	0.0243	0.716	1.24	9.33	12.8	0.000352	1.62	LV	CELLSTATES	PC2	control_RBM20	8	18
LPP	0.825	0.00929	4.09	7.57	11.7	15.4	8.88e-05	2.03	LV	CELLSTATES	PC2	control_RBM20	8	18
MAP1B	0.815	0.0187	1.42	2.42	10.1	13.5	0.000243	1.73	LV	CELLSTATES	PC2	control_RBM20	8	18
PTPRG	0.81	0.0165	1.69	3.18	10.5	13.8	0.000203	1.78	LV	CELLSTATES	PC2	control_RBM20	8	18
RBPMS	0.756	0.0295	1.83	3.23	10.6	12.2	0.000467	1.53	LV	CELLSTATES	PC2	control_RBM20	8	18

## Sheet: TTN_control
Gene	logFC	FDR	mean_exp_control	mean_exp_genotype	logCPM	F	PValue	FDR_plot	Region	annotation_level	cell_state	comparison	Observations_genotype	Observations_reference
CCDC68	4.25	7.99e-08	0	0.0158	5.3	41.5	1.17e-10	7.1	LV	CELLSTATES	PC2	control_TTN	12	18
TMC7	3.24	4.99e-06	0.00271	0.0946	5.8	32.1	1.47e-08	5.3	LV	CELLSTATES	PC2	control_TTN	12	18
HBB	3.05	0.000324	0.00275	0.0422	5.52	22.9	1.67e-06	3.49	LV	CELLSTATES	PC2	control_TTN	12	18
SLC38A11	2.87	1.55e-07	0.0145	0.111	6.15	40.1	2.4e-10	6.81	LV	CELLSTATES	PC2	control_TTN	12	18
PLXDC2	2.85	8.36e-17	0.0593	0.316	7.16	86.6	1.36e-20	16.1	LV	CELLSTATES	PC2	control_TTN	12	18
BCAT1	2.77	0.00157	0.0039	0.0445	5.49	19.2	1.15e-05	2.8	LV	CELLSTATES	PC2	control_TTN	12	18
LINC01515	2.76	0.000248	0.0104	0.0456	5.67	23.5	1.25e-06	3.61	LV	CELLSTATES	PC2	control_TTN	12	18
LINC01336	2.64	0.0235	0	0.0127	5.18	21.7	0.000361	1.63	LV	CELLSTATES	PC2	control_TTN	12	18
TOX2	2.64	0.00348	0.00616	0.0334	5.42	17.5	2.93e-05	2.46	LV	CELLSTATES	PC2	control_TTN	12	18
SPACA5	2.63	0.0229	0.000761	0.0146	5.21	18	0.000344	1.64	LV	CELLSTATES	PC2	control_TTN	12	18
TIPARP	2.55	1.27e-06	0.0245	0.104	6.21	35.4	2.69e-09	5.9	LV	CELLSTATES	PC2	control_TTN	12	18
AC010173.1	2.51	0.00904	0.0027	0.0409	5.48	15.2	9.54e-05	2.04	LV	CELLSTATES	PC2	control_TTN	12	18
LMO3	2.47	0.018	0.00184	0.0331	5.4	14.4	0.000246	1.74	LV	CELLSTATES	PC2	control_TTN	12	18
SLN	2.45	0.0253	0.00103	0.0342	5.3	15.7	0.000394	1.6	LV	CELLSTATES	PC2	control_TTN	12	18
CXXC4-AS1	2.44	0.0188	0.00467	0.0256	5.37	14.4	0.000257	1.73	LV	CELLSTATES	PC2	control_TTN	12	18
FOSB	2.38	0.0247	0	0.018	5.15	20.9	0.000382	1.61	LV	CELLSTATES	PC2	control_TTN	12	18
AFF2	2.34	0.00669	0.00783	0.0636	5.62	16	6.39e-05	2.17	LV	CELLSTATES	PC2	control_TTN	12	18
MAP3K7CL	2.14	0.0411	0.00426	0.0275	5.42	11.3	0.000771	1.39	LV	CELLSTATES	PC2	control_TTN	12	18
ITGA4	2.1	0.0391	0.0064	0.0292	5.44	11.5	0.000707	1.41	LV	CELLSTATES	PC2	control_TTN	12	18
NLGN4Y	2.08	0.0391	0.00644	0.0388	5.47	11.4	0.000715	1.41	LV	CELLSTATES	PC2	control_TTN	12	18
TFPT	2.07	0.0448	0.00789	0.0176	5.39	11.1	0.000873	1.35	LV	CELLSTATES	PC2	control_TTN	12	18
FKBP5	2	9.55e-15	0.613	2.02	9.67	76.4	2.34e-18	14	LV	CELLSTATES	PC2	control_TTN	12	18
NPPA	1.96	0.00389	0.0255	0.0648	5.93	17.2	3.36e-05	2.41	LV	CELLSTATES	PC2	control_TTN	12	18
AFF3	1.94	3.74e-07	0.0705	0.259	6.97	38.1	6.72e-10	6.43	LV	CELLSTATES	PC2	control_TTN	12	18
AC019197.1	1.92	0.000109	0.0414	0.122	6.44	25.4	4.7e-07	3.96	LV	CELLSTATES	PC2	control_TTN	12	18
SPSB1	1.88	4.41e-05	0.0469	0.175	6.62	27.2	1.8e-07	4.36	LV	CELLSTATES	PC2	control_TTN	12	18
AGAP3	1.85	0.0288	0.0142	0.0716	5.78	12.2	0.000475	1.54	LV	CELLSTATES	PC2	control_TTN	12	18
FBXO32	1.82	7.59e-07	0.0863	0.27	7.12	36.6	1.42e-09	6.12	LV	CELLSTATES	PC2	control_TTN	12	18
TMEM116	1.82	0.0155	0.0232	0.072	5.94	13.8	0.000199	1.81	LV	CELLSTATES	PC2	control_TTN	12	18
PLXNA2	1.77	0.000934	0.0352	0.146	6.38	20.4	6.4e-06	3.03	LV	CELLSTATES	PC2	control_TTN	12	18
ATP10D	1.76	8.66e-07	0.081	0.311	7.27	36.2	1.77e-09	6.06	LV	CELLSTATES	PC2	control_TTN	12	18
LINC01088	1.76	2.83e-09	0.224	0.759	8.4	49.2	2.31e-12	8.55	LV	CELLSTATES	PC2	control_TTN	12	18
ZNF483	1.73	0.0043	0.0294	0.12	6.28	17	3.8e-05	2.37	LV	CELLSTATES	PC2	control_TTN	12	18
FRAS1	1.72	0.0399	0.0209	0.0544	5.81	11.4	0.000735	1.4	LV	CELLSTATES	PC2	control_TTN	12	18
ZFAND5	1.71	3.83e-06	0.082	0.275	7.13	32.8	1.03e-08	5.42	LV	CELLSTATES	PC2	control_TTN	12	18
SDK1	1.67	0.00161	0.0542	0.104	6.37	19.2	1.2e-05	2.79	LV	CELLSTATES	PC2	control_TTN	12	18
FLT1	1.65	4.02e-08	0.15	0.577	7.95	43.1	5.25e-11	7.4	LV	CELLSTATES	PC2	control_TTN	12	18
BICC1	1.64	1.05e-08	0.234	0.767	8.23	46.3	1.03e-11	7.98	LV	CELLSTATES	PC2	control_TTN	12	18
ELN	1.63	1.62e-06	0.156	0.43	7.84	34.8	3.57e-09	5.79	LV	CELLSTATES	PC2	control_TTN	12	18
DDX60	1.61	0.0463	0.0207	0.0731	5.92	11	0.000917	1.33	LV	CELLSTATES	PC2	control_TTN	12	18
TSC22D3	1.56	2.87e-05	0.0826	0.281	7.16	28.2	1.1e-07	4.54	LV	CELLSTATES	PC2	control_TTN	12	18
TRIM22	1.51	0.00145	0.0606	0.144	6.75	19.4	1.04e-05	2.84	LV	CELLSTATES	PC2	control_TTN	12	18
RCAN2	1.5	3.4e-10	0.666	2.11	9.65	53.8	2.22e-13	9.47	LV	CELLSTATES	PC2	control_TTN	12	18
LAMA2	1.48	3.48e-09	0.784	2.42	9.89	48.6	3.12e-12	8.46	LV	CELLSTATES	PC2	control_TTN	12	18
TOGARAM2	1.48	3.92e-05	0.125	0.372	7.55	27.5	1.57e-07	4.41	LV	CELLSTATES	PC2	control_TTN	12	18
CARMIL1	1.46	1.57e-07	0.275	0.76	8.39	39.9	2.7e-10	6.8	LV	CELLSTATES	PC2	control_TTN	12	18
WDR78	1.46	0.000696	0.0769	0.254	7.06	21.1	4.26e-06	3.16	LV	CELLSTATES	PC2	control_TTN	12	18
CTDSPL	1.45	0.000934	0.0708	0.244	6.87	20.4	6.33e-06	3.03	LV	CELLSTATES	PC2	control_TTN	12	18
NPPB	1.45	0.0293	0.0437	0.121	6.17	12.2	0.00049	1.53	LV	CELLSTATES	PC2	control_TTN	12	18
MOB3B	1.44	0.000343	0.0895	0.266	7.01	22.7	1.93e-06	3.46	LV	CELLSTATES	PC2	control_TTN	12	18
NNMT	1.44	3.68e-05	0.255	0.667	8.37	27.7	1.44e-07	4.43	LV	CELLSTATES	PC2	control_TTN	12	18
SCN7A	1.44	1.93e-08	0.425	1.28	9.02	44.9	2.05e-11	7.71	LV	CELLSTATES	PC2	control_TTN	12	18
DENND3	1.41	2.71e-05	0.19	0.559	8.08	28.3	1.02e-07	4.57	LV	CELLSTATES	PC2	control_TTN	12	18
ZNF385D	1.41	0.000614	0.0644	0.224	7	21.4	3.71e-06	3.21	LV	CELLSTATES	PC2	control_TTN	12	18
ATP10A	1.4	6.04e-06	0.221	0.573	8.09	31.6	1.92e-08	5.22	LV	CELLSTATES	PC2	control_TTN	12	18
PREX2	1.4	1.04e-05	0.16	0.568	7.82	30.3	3.66e-08	4.98	LV	CELLSTATES	PC2	control_TTN	12	18
BMP2	1.39	0.0465	0.0363	0.104	6.32	10.9	0.00094	1.33	LV	CELLSTATES	PC2	control_TTN	12	18
PRELID2	1.39	0.0486	0.0351	0.0922	6.26	10.8	0.00102	1.31	LV	CELLSTATES	PC2	control_TTN	12	18
FHL5	1.38	7.89e-07	0.478	1.24	9.13	36.5	1.55e-09	6.1	LV	CELLSTATES	PC2	control_TTN	12	18
DOK6	1.37	0.000934	0.0888	0.244	7.11	20.4	6.31e-06	3.03	LV	CELLSTATES	PC2	control_TTN	12	18
PTPN14	1.37	0.000849	0.0876	0.231	7.08	20.7	5.34e-06	3.07	LV	CELLSTATES	PC2	control_TTN	12	18
CNNM2	1.36	0.000327	0.117	0.318	7.38	22.8	1.76e-06	3.48	LV	CELLSTATES	PC2	control_TTN	12	18
SCN3A	1.36	0.00605	0.0589	0.182	6.67	16.2	5.64e-05	2.22	LV	CELLSTATES	PC2	control_TTN	12	18
PLD5	1.35	3e-06	0.274	0.722	8.38	33.4	7.35e-09	5.52	LV	CELLSTATES	PC2	control_TTN	12	18
ZBTB16	1.34	2.97e-08	1.09	2.93	10.2	43.8	3.63e-11	7.53	LV	CELLSTATES	PC2	control_TTN	12	18
ANKS1A	1.33	5.79e-06	0.264	0.836	8.4	31.7	1.8e-08	5.24	LV	CELLSTATES	PC2	control_TTN	12	18
RTTN	1.33	0.0207	0.0492	0.151	6.54	13.1	0.000296	1.68	LV	CELLSTATES	PC2	control_TTN	12	18
ADAMTS9-AS2	1.32	1.95e-08	1.02	2.81	10.1	44.8	2.23e-11	7.71	LV	CELLSTATES	PC2	control_TTN	12	18
ARL15	1.31	2.51e-06	0.354	0.949	8.74	33.9	5.73e-09	5.6	LV	CELLSTATES	PC2	control_TTN	12	18
PARD3B	1.31	3.83e-06	0.382	1.05	8.78	32.8	1.01e-08	5.42	LV	CELLSTATES	PC2	control_TTN	12	18
P2RY14	1.29	5.72e-05	0.17	0.53	7.81	26.7	2.38e-07	4.24	LV	CELLSTATES	PC2	control_TTN	12	18
LDB3	1.27	1.5e-05	0.253	0.765	8.35	29.6	5.4e-08	4.82	LV	CELLSTATES	PC2	control_TTN	12	18
SLC6A1	1.27	0.0131	0.066	0.182	6.73	14.3	0.00016	1.88	LV	CELLSTATES	PC2	control_TTN	12	18
ARHGAP10	1.26	1.57e-07	1.3	3.36	10.5	39.9	2.68e-10	6.8	LV	CELLSTATES	PC2	control_TTN	12	18
MOK	1.26	0.027	0.0582	0.162	6.52	12.4	0.000441	1.57	LV	CELLSTATES	PC2	control_TTN	12	18
MTSS1	1.26	0.000343	0.157	0.425	7.72	22.6	1.96e-06	3.46	LV	CELLSTATES	PC2	control_TTN	12	18
PTPN13	1.26	2.84e-06	0.466	1.15	8.94	33.6	6.71e-09	5.55	LV	CELLSTATES	PC2	control_TTN	12	18
SLC1A3	1.26	0.0399	0.0533	0.118	6.55	11.4	0.000739	1.4	LV	CELLSTATES	PC2	control_TTN	12	18
IRAK3	1.24	0.00171	0.128	0.336	7.44	19	1.3e-05	2.77	LV	CELLSTATES	PC2	control_TTN	12	18
ARL17B	1.2	0.00299	0.117	0.285	7.29	17.8	2.48e-05	2.52	LV	CELLSTATES	PC2	control_TTN	12	18
CABLES1	1.2	0.0134	0.0803	0.199	6.78	14.2	0.000164	1.87	LV	CELLSTATES	PC2	control_TTN	12	18
MERTK	1.2	0.00793	0.0922	0.304	7.15	15.6	7.96e-05	2.1	LV	CELLSTATES	PC2	control_TTN	12	18
CPM	1.19	6.1e-06	0.402	1.21	8.96	31.5	1.99e-08	5.21	LV	CELLSTATES	PC2	control_TTN	12	18
ABCA10	1.17	0.00375	0.122	0.316	7.36	17.3	3.21e-05	2.43	LV	CELLSTATES	PC2	control_TTN	12	18
AP002518.2	1.17	0.00126	0.35	0.639	8.62	19.8	8.82e-06	2.9	LV	CELLSTATES	PC2	control_TTN	12	18
FGF14	1.17	0.0202	0.0787	0.224	6.82	13.2	0.000282	1.7	LV	CELLSTATES	PC2	control_TTN	12	18
SLC38A2	1.16	2.37e-05	0.879	1.81	9.78	28.6	8.71e-08	4.62	LV	CELLSTATES	PC2	control_TTN	12	18
TMEM50B	1.16	0.0153	0.0887	0.211	6.98	13.9	0.000194	1.82	LV	CELLSTATES	PC2	control_TTN	12	18
AL034417.2	1.15	0.0478	0.0736	0.133	6.64	10.8	0.000996	1.32	LV	CELLSTATES	PC2	control_TTN	12	18
EGFR	1.14	0.000128	0.317	0.835	8.51	25	5.72e-07	3.89	LV	CELLSTATES	PC2	control_TTN	12	18
GPCPD1	1.13	0.0465	0.0697	0.179	6.69	10.9	0.000939	1.33	LV	CELLSTATES	PC2	control_TTN	12	18
FRMD4A	1.12	9.14e-05	0.443	1.02	8.83	25.8	3.88e-07	4.04	LV	CELLSTATES	PC2	control_TTN	12	18
PID1	1.12	0.00163	0.225	0.533	8.05	19.1	1.22e-05	2.79	LV	CELLSTATES	PC2	control_TTN	12	18
LAMB1	1.11	0.000327	0.354	0.765	8.64	22.9	1.73e-06	3.48	LV	CELLSTATES	PC2	control_TTN	12	18
PIK3R1	1.11	0.00403	0.208	0.481	7.91	17.1	3.52e-05	2.39	LV	CELLSTATES	PC2	control_TTN	12	18
CCDC88A	1.09	0.018	0.105	0.264	7.23	13.5	0.000245	1.74	LV	CELLSTATES	PC2	control_TTN	12	18
GATA6	1.09	0.018	0.109	0.188	7.08	13.5	0.000241	1.74	LV	CELLSTATES	PC2	control_TTN	12	18
TMTC1	1.09	0.000562	0.34	0.782	8.55	21.6	3.3e-06	3.25	LV	CELLSTATES	PC2	control_TTN	12	18
ZNF704	1.09	0.000872	0.277	0.684	8.29	20.6	5.62e-06	3.06	LV	CELLSTATES	PC2	control_TTN	12	18
DUBR	1.08	0.000191	0.613	1.31	9.24	24.1	9.21e-07	3.72	LV	CELLSTATES	PC2	control_TTN	12	18
USP24	1.06	0.0205	0.112	0.25	7.28	13.1	0.000289	1.69	LV	CELLSTATES	PC2	control_TTN	12	18
ANKRD6	1.05	0.0245	0.101	0.236	7.2	12.6	0.000378	1.61	LV	CELLSTATES	PC2	control_TTN	12	18
ARHGAP44	1.05	0.00699	0.164	0.363	7.57	15.9	6.73e-05	2.16	LV	CELLSTATES	PC2	control_TTN	12	18
FOXO3	1.05	0.000174	0.628	1.47	9.29	24.3	8.22e-07	3.76	LV	CELLSTATES	PC2	control_TTN	12	18
KALRN	1.05	0.0013	0.297	0.642	8.37	19.7	9.2e-06	2.89	LV	CELLSTATES	PC2	control_TTN	12	18
CENPC	1.04	0.0235	0.12	0.263	7.36	12.7	0.000359	1.63	LV	CELLSTATES	PC2	control_TTN	12	18
EZR	1.03	0.016	0.14	0.319	7.47	13.7	0.000211	1.8	LV	CELLSTATES	PC2	control_TTN	12	18
LINC00702	1.03	0.038	0.108	0.222	7.14	11.5	0.000678	1.42	LV	CELLSTATES	PC2	control_TTN	12	18
MAP2K6	1.03	0.0257	0.134	0.307	7.51	12.5	0.000404	1.59	LV	CELLSTATES	PC2	control_TTN	12	18
RAPGEF2	1.03	0.000745	0.414	0.929	8.84	21	4.62e-06	3.13	LV	CELLSTATES	PC2	control_TTN	12	18
CLMN	1.02	0.000199	0.709	1.62	9.5	24	9.74e-07	3.7	LV	CELLSTATES	PC2	control_TTN	12	18
FUT8	1.02	0.027	0.114	0.251	7.26	12.4	0.000438	1.57	LV	CELLSTATES	PC2	control_TTN	12	18
GRB10	1.02	0.0212	0.145	0.286	7.42	13	0.000306	1.67	LV	CELLSTATES	PC2	control_TTN	12	18
PICALM	1.02	0.000343	0.627	1.46	9.32	22.7	1.9e-06	3.46	LV	CELLSTATES	PC2	control_TTN	12	18
PPP1CB	1.02	0.0135	0.164	0.411	7.71	14.2	0.000166	1.87	LV	CELLSTATES	PC2	control_TTN	12	18
CPEB3	1	0.0446	0.108	0.242	7.04	11.1	0.000867	1.35	LV	CELLSTATES	PC2	control_TTN	12	18
UPB1	1	0.0212	0.123	0.289	7.28	13	0.000308	1.67	LV	CELLSTATES	PC2	control_TTN	12	18
EXT1	0.992	0.000493	0.651	1.37	9.3	21.9	2.86e-06	3.31	LV	CELLSTATES	PC2	control_TTN	12	18
NFASC	0.966	0.00126	0.469	1.06	8.87	19.8	8.81e-06	2.9	LV	CELLSTATES	PC2	control_TTN	12	18
RARS2	0.963	0.0436	0.117	0.271	7.22	11.1	0.000841	1.36	LV	CELLSTATES	PC2	control_TTN	12	18
PELI2	0.941	0.00296	0.496	1.01	8.93	17.8	2.44e-05	2.53	LV	CELLSTATES	PC2	control_TTN	12	18
MAP3K5	0.939	0.000934	0.687	1.54	9.38	20.4	6.36e-06	3.03	LV	CELLSTATES	PC2	control_TTN	12	18
TOP1	0.938	0.0226	0.191	0.398	7.77	12.9	0.000337	1.65	LV	CELLSTATES	PC2	control_TTN	12	18
SAMHD1	0.936	0.0157	0.237	0.488	8.04	13.8	0.000204	1.8	LV	CELLSTATES	PC2	control_TTN	12	18
MB	0.92	0.00605	0.265	0.668	8.22	16.2	5.69e-05	2.22	LV	CELLSTATES	PC2	control_TTN	12	18
RNF115	0.916	0.0119	0.249	0.518	8.11	14.5	0.00014	1.92	LV	CELLSTATES	PC2	control_TTN	12	18
BCL6	0.911	0.00992	0.341	0.73	8.52	15	0.000107	2	LV	CELLSTATES	PC2	control_TTN	12	18
KIF13A	0.901	0.0127	0.266	0.611	8.18	14.3	0.000153	1.9	LV	CELLSTATES	PC2	control_TTN	12	18
RERG	0.901	0.0028	0.591	1.27	9.16	18	2.27e-05	2.55	LV	CELLSTATES	PC2	control_TTN	12	18
KLHL29	0.895	0.0345	0.205	0.41	7.87	11.8	0.000596	1.46	LV	CELLSTATES	PC2	control_TTN	12	18
LGI4	0.892	0.0235	0.225	0.55	8.05	12.7	0.000358	1.63	LV	CELLSTATES	PC2	control_TTN	12	18
PIK3CA	0.889	0.0337	0.236	0.466	8.03	11.8	0.000578	1.47	LV	CELLSTATES	PC2	control_TTN	12	18
FIGN	0.887	0.00587	0.602	1.33	9.24	16.3	5.39e-05	2.23	LV	CELLSTATES	PC2	control_TTN	12	18
TPM1	0.884	0.002	0.87	1.7	9.71	18.7	1.54e-05	2.7	LV	CELLSTATES	PC2	control_TTN	12	18
LARGE1	0.883	0.0112	0.327	0.72	8.42	14.7	0.000123	1.95	LV	CELLSTATES	PC2	control_TTN	12	18
ABCA5	0.882	0.0202	0.27	0.603	8.28	13.2	0.00028	1.7	LV	CELLSTATES	PC2	control_TTN	12	18
ARHGAP24	0.879	0.0355	0.183	0.385	7.6	11.7	0.00062	1.45	LV	CELLSTATES	PC2	control_TTN	12	18
RAPGEF5	0.875	0.00876	0.439	0.857	8.76	15.3	9.08e-05	2.06	LV	CELLSTATES	PC2	control_TTN	12	18
SNX31	0.875	0.027	0.238	0.528	8.12	12.4	0.000435	1.57	LV	CELLSTATES	PC2	control_TTN	12	18
JAK1	0.869	0.021	0.31	0.679	8.31	13.1	0.000302	1.68	LV	CELLSTATES	PC2	control_TTN	12	18
RNF180	0.866	0.0205	0.312	0.582	8.31	13.2	0.000287	1.69	LV	CELLSTATES	PC2	control_TTN	12	18
APBA1	0.847	0.043	0.211	0.411	7.81	11.2	0.000821	1.37	LV	CELLSTATES	PC2	control_TTN	12	18
SLC39A11	0.838	0.00702	0.757	1.5	9.46	15.9	6.82e-05	2.15	LV	CELLSTATES	PC2	control_TTN	12	18
GAB1	0.834	0.0226	0.341	0.664	8.41	12.8	0.000338	1.65	LV	CELLSTATES	PC2	control_TTN	12	18
PALLD	0.829	0.03	0.36	0.708	8.53	12.1	0.000504	1.52	LV	CELLSTATES	PC2	control_TTN	12	18
NAP1L1	0.827	0.0478	0.219	0.477	7.93	10.8	0.000999	1.32	LV	CELLSTATES	PC2	control_TTN	12	18
FILIP1	0.823	0.0115	0.616	1.23	9.21	14.6	0.000132	1.94	LV	CELLSTATES	PC2	control_TTN	12	18
ARHGEF7	0.822	0.0127	0.414	0.885	8.72	14.3	0.000153	1.9	LV	CELLSTATES	PC2	control_TTN	12	18
RASAL2	0.822	0.00366	1.08	2.18	9.99	17.4	3.1e-05	2.44	LV	CELLSTATES	PC2	control_TTN	12	18
STK39	0.812	0.0146	0.556	1.17	9.11	14	0.000182	1.83	LV	CELLSTATES	PC2	control_TTN	12	18
TBC1D1	0.799	0.0435	0.328	0.555	8.37	11.2	0.000834	1.36	LV	CELLSTATES	PC2	control_TTN	12	18
ELF1	0.783	0.0465	0.352	0.69	8.45	11	0.000927	1.33	LV	CELLSTATES	PC2	control_TTN	12	18
AC016831.7	0.781	0.00824	1.35	2.45	10.2	15.5	8.34e-05	2.08	LV	CELLSTATES	PC2	control_TTN	12	18
ADGRF5	0.78	0.0458	0.322	0.639	8.29	11	0.000904	1.34	LV	CELLSTATES	PC2	control_TTN	12	18
PRR16	0.753	0.0403	0.435	0.853	8.65	11.4	0.000749	1.39	LV	CELLSTATES	PC2	control_TTN	12	18
AGAP1	0.751	0.0221	0.669	1.27	9.28	12.9	0.000324	1.66	LV	CELLSTATES	PC2	control_TTN	12	18
KANK1	0.745	0.0361	0.497	0.861	8.9	11.7	0.000633	1.44	LV	CELLSTATES	PC2	control_TTN	12	18
CERS6	0.726	0.0486	0.428	0.902	8.76	10.8	0.00102	1.31	LV	CELLSTATES	PC2	control_TTN	12	18
SPTBN1	0.72	0.037	0.655	1.21	9.25	11.6	0.000656	1.43	LV	CELLSTATES	PC2	control_TTN	12	18
PTEN	0.678	0.043	1.61	2.63	10.4	11.2	0.000817	1.37	LV	CELLSTATES	PC2	control_TTN	12	18
PTPRG	0.642	0.0425	1.69	2.96	10.5	11.2	0.0008	1.37	LV	CELLSTATES	PC2	control_TTN	12	18
