# Supplementary material for: Pathogenic variants damage cell composition and single cell transcription in cardiomyopathies
Source: Science. Author manuscript; Available in PMC 2022 Oct 3. (PMC9528698; doi:10.1126/science.abo1984)
Supplement: Supp table 27.2 [file NIHMS1835045-supplement-Supp_table_27_2.xlsx]

## Sheet: Index
Column name	Description
Gene	Gene symbol, Ensembl 84
logFC	log2-fold change
FDR	False discovery rate; FDR is the PValue after (by default) Benjamini-Hochberg correction.
mean_exp_control	Mean expression values across controls
mean_exp_genotype	Mean expression values across disease samples
logCPM	logCPM is the average expression of all pseudobulked samples for that particular gene across all samples on the log2-scale expressed in counts per million (cpm, as calculated by edgeR after normalization).
F	Output of quasi-likelihood F-test
PValue	PValue is the nominal p-value derived from F
FDR_plot	-log10(False discovery rate)
Region	Studied region (LV or RV)
annotation_level	Cell-type or cell-state
cell_state/state	Specification which cell-type or state was analysed
comparison	Specification control_GENOTYPE
Observations_genotype	Numbers of Patients included in edgeR (patients with low number of nuclei have been excluded)
Observations_reference	Numbers of Patients included in edgeR (patients with low number of nuclei have been excluded)

## Sheet: control_LMNA
Gene	logFC	FDR	mean_exp_control	mean_exp_genotype	logCPM	F	PValue	FDR_plot	Region	annotation_level	cell_state	comparison	Observations_genotype	Observations_reference
CCL2	3.78	2.33e-12	0.168	0.0135	6.68	64.8	1.89e-15	11.6	LV	CELLSTATES	PC2	control_LMNA	11	18
AC011632.1	3.6	1.44e-07	0.135	0.00968	6.25	39.3	5.11e-10	6.84	LV	CELLSTATES	PC2	control_LMNA	11	18
PTP4A3	3.54	3.73e-10	0.137	0.0154	6.54	53.2	5.43e-13	9.43	LV	CELLSTATES	PC2	control_LMNA	11	18
YEATS4	3.35	0.00184	0.0296	0	5.27	17.7	2.73e-05	2.73	LV	CELLSTATES	PC2	control_LMNA	11	18
ADAMTS9-AS1	3.3	1.8e-14	0.256	0.0368	7.46	76.4	7.29e-18	13.7	LV	CELLSTATES	PC2	control_LMNA	11	18
AC125793.1	3.17	0.00436	0.0197	0	5.25	15.7	7.76e-05	2.36	LV	CELLSTATES	PC2	control_LMNA	11	18
PI15	3.13	5.17e-14	0.436	0.0556	7.52	73.5	2.93e-17	13.3	LV	CELLSTATES	PC2	control_LMNA	11	18
RNF25	3.1	0.00485	0.0255	0	5.21	15.9	8.9e-05	2.31	LV	CELLSTATES	PC2	control_LMNA	11	18
AC009501.1	3.07	0.0058	0.0185	0	5.21	15.5	0.000109	2.24	LV	CELLSTATES	PC2	control_LMNA	11	18
USP50	3.05	0.00647	0.0223	0	5.22	14.7	0.000129	2.19	LV	CELLSTATES	PC2	control_LMNA	11	18
ADAMTS9	2.96	4.03e-27	1.87	0.271	9.85	143	3.26e-31	26.4	LV	CELLSTATES	PC2	control_LMNA	11	18
SERPINE3	2.93	6.01e-05	0.0853	0.0113	6.08	25.6	4.76e-07	4.22	LV	CELLSTATES	PC2	control_LMNA	11	18
LINC00842	2.9	0.0104	0.0345	0.00128	5.46	13.5	0.000247	1.98	LV	CELLSTATES	PC2	control_LMNA	11	18
GRTP1-AS1	2.88	0.0132	0.0223	0	5.15	15	0.000336	1.88	LV	CELLSTATES	PC2	control_LMNA	11	18
LINC00473	2.87	0.0169	0.0134	0	5.21	12.6	0.000474	1.77	LV	CELLSTATES	PC2	control_LMNA	11	18
AC027698.1	2.86	1.95e-05	0.096	0.0239	6.15	28.1	1.34e-07	4.71	LV	CELLSTATES	PC2	control_LMNA	11	18
ACSM4	2.85	0.0165	0.0148	0	5.2	12.8	0.000458	1.78	LV	CELLSTATES	PC2	control_LMNA	11	18
AL138828.1	2.81	4.9e-18	0.566	0.113	8.2	94.2	1.59e-21	17.3	LV	CELLSTATES	PC2	control_LMNA	11	18
AC010185.1	2.79	0.0208	0.0168	0	5.18	12.6	0.000638	1.68	LV	CELLSTATES	PC2	control_LMNA	11	18
APOD	2.78	2.38e-10	0.354	0.0331	7.07	54.3	3.08e-13	9.62	LV	CELLSTATES	PC2	control_LMNA	11	18
EDRF1-AS1	2.74	0.0223	0.0179	0	5.13	13.6	0.000699	1.65	LV	CELLSTATES	PC2	control_LMNA	11	18
SLC9C1	2.74	0.0223	0.015	0	5.13	13.7	0.000697	1.65	LV	CELLSTATES	PC2	control_LMNA	11	18
CIITA	2.72	0.0236	0.0172	0	5.12	13.8	0.000757	1.63	LV	CELLSTATES	PC2	control_LMNA	11	18
AP002490.1	2.69	0.0306	0.0128	0	5.19	10.9	0.00107	1.51	LV	CELLSTATES	PC2	control_LMNA	11	18
AL022323.4	2.66	0.0306	0.02	0	5.1	13.7	0.00107	1.51	LV	CELLSTATES	PC2	control_LMNA	11	18
FUT2	2.66	0.0334	0.0127	0	5.14	12.2	0.00119	1.48	LV	CELLSTATES	PC2	control_LMNA	11	18
AL591518.1	2.64	0.0323	0.0138	0	5.11	13.1	0.00114	1.49	LV	CELLSTATES	PC2	control_LMNA	11	18
PASK	2.64	0.0318	0.0193	0	5.1	13.6	0.00112	1.5	LV	CELLSTATES	PC2	control_LMNA	11	18
AC020661.3	2.59	0.011	0.0323	0.00901	5.52	13.4	0.000266	1.96	LV	CELLSTATES	PC2	control_LMNA	11	18
AC090415.2	2.59	0.0405	0.0205	0	5.09	13.2	0.00156	1.39	LV	CELLSTATES	PC2	control_LMNA	11	18
CA1	2.59	0.0185	0.0326	0.00211	5.3	12	0.000541	1.73	LV	CELLSTATES	PC2	control_LMNA	11	18
AC091167.6	2.56	0.0434	0.0132	0	5.11	12.2	0.00179	1.36	LV	CELLSTATES	PC2	control_LMNA	11	18
IGSF1	2.56	0.0427	0.0127	0	5.09	12.8	0.00172	1.37	LV	CELLSTATES	PC2	control_LMNA	11	18
SHMT1	2.56	0.0258	0.0251	0.00699	5.33	11.2	0.000855	1.59	LV	CELLSTATES	PC2	control_LMNA	11	18
APOE	2.53	0.000422	0.0877	0.0134	5.92	21.1	4.85e-06	3.37	LV	CELLSTATES	PC2	control_LMNA	11	18
GABBR2	2.52	0.0063	0.049	0.00583	5.62	14.9	0.000121	2.2	LV	CELLSTATES	PC2	control_LMNA	11	18
PHYHIPL	2.48	0.000464	0.0782	0.0161	6.1	20.9	5.37e-06	3.33	LV	CELLSTATES	PC2	control_LMNA	11	18
AC008735.2	2.46	0.0411	0.0233	0.00253	5.32	10	0.0016	1.39	LV	CELLSTATES	PC2	control_LMNA	11	18
AC015795.1	2.45	0.0416	0.0235	0.00222	5.31	9.97	0.00163	1.38	LV	CELLSTATES	PC2	control_LMNA	11	18
KIRREL3	2.42	0.0411	0.0221	0.00216	5.28	10	0.00159	1.39	LV	CELLSTATES	PC2	control_LMNA	11	18
GNA14-AS1	2.4	0.0331	0.0281	0.00253	5.25	10.6	0.00118	1.48	LV	CELLSTATES	PC2	control_LMNA	11	18
PTPRO	2.39	0.0381	0.0179	0.00211	5.25	10.2	0.00141	1.42	LV	CELLSTATES	PC2	control_LMNA	11	18
SEMA3A	2.33	0.0161	0.0346	0.0065	5.56	12.4	0.000442	1.79	LV	CELLSTATES	PC2	control_LMNA	11	18
SNCG	2.33	0.00302	0.0592	0.0132	5.84	16.6	4.91e-05	2.52	LV	CELLSTATES	PC2	control_LMNA	11	18
AC027277.1	2.32	0.0345	0.0402	0.00433	5.42	10.5	0.00123	1.46	LV	CELLSTATES	PC2	control_LMNA	11	18
BMX	2.32	0.000367	0.0864	0.0191	6.2	21.4	4.06e-06	3.44	LV	CELLSTATES	PC2	control_LMNA	11	18
AHR	2.29	0.0371	0.0281	0.00344	5.39	10.3	0.00136	1.43	LV	CELLSTATES	PC2	control_LMNA	11	18
AC068599.1	2.28	0.0495	0.0213	0.00202	5.22	9.53	0.00217	1.31	LV	CELLSTATES	PC2	control_LMNA	11	18
KCND2	2.24	0.00896	0.0645	0.0124	5.83	13.8	0.000207	2.05	LV	CELLSTATES	PC2	control_LMNA	11	18
RFC5	2.23	0.0457	0.031	0.00901	5.39	9.64	0.00194	1.34	LV	CELLSTATES	PC2	control_LMNA	11	18
AL132671.2	2.17	0.000614	0.091	0.0291	6.19	20.2	7.46e-06	3.21	LV	CELLSTATES	PC2	control_LMNA	11	18
GRIK1	2.14	0.00181	0.0685	0.0173	6.03	17.8	2.66e-05	2.74	LV	CELLSTATES	PC2	control_LMNA	11	18
PTGES2	2.12	0.00222	0.0724	0.0225	6.04	17.3	3.39e-05	2.65	LV	CELLSTATES	PC2	control_LMNA	11	18
AC016722.2	2.08	0.00838	0.0632	0.0129	5.82	14	0.000188	2.08	LV	CELLSTATES	PC2	control_LMNA	11	18
CFD	2.08	5.49e-07	0.221	0.0506	6.95	36.3	2.18e-09	6.26	LV	CELLSTATES	PC2	control_LMNA	11	18
EMCN	2.07	0.0173	0.0608	0.0122	5.69	12.2	0.000489	1.76	LV	CELLSTATES	PC2	control_LMNA	11	18
MCM3AP-AS1	2.07	0.0163	0.0539	0.0152	5.71	12.4	0.000449	1.79	LV	CELLSTATES	PC2	control_LMNA	11	18
NEURL1	2.05	0.0176	0.0582	0.0192	5.98	12.1	0.000511	1.75	LV	CELLSTATES	PC2	control_LMNA	11	18
AGBL1	2.04	0.00677	0.0552	0.0192	5.89	14.6	0.000138	2.17	LV	CELLSTATES	PC2	control_LMNA	11	18
ADCYAP1R1	2.02	0.0378	0.0441	0.0129	5.56	10.2	0.0014	1.42	LV	CELLSTATES	PC2	control_LMNA	11	18
MTUS2	2.02	0.0435	0.0424	0.0137	5.61	9.79	0.00179	1.36	LV	CELLSTATES	PC2	control_LMNA	11	18
CCDC129	2.01	0.000185	0.148	0.0507	6.65	23	1.78e-06	3.73	LV	CELLSTATES	PC2	control_LMNA	11	18
MYH6	2.01	0.0386	0.0441	0.0136	5.56	10.2	0.00145	1.41	LV	CELLSTATES	PC2	control_LMNA	11	18
PLPP7	1.95	0.0489	0.0448	0.00873	5.55	9.46	0.00214	1.31	LV	CELLSTATES	PC2	control_LMNA	11	18
ACE2	1.94	0.00646	0.0778	0.0226	6.07	14.8	0.000128	2.19	LV	CELLSTATES	PC2	control_LMNA	11	18
PDE10A	1.92	2.78e-11	0.896	0.313	8.92	59.3	2.7e-14	10.6	LV	CELLSTATES	PC2	control_LMNA	11	18
MARCH1	1.91	0.00771	0.0812	0.02	6.1	14.3	0.000167	2.11	LV	CELLSTATES	PC2	control_LMNA	11	18
AC025165.2	1.9	0.0465	0.0445	0.00896	5.64	9.59	0.002	1.33	LV	CELLSTATES	PC2	control_LMNA	11	18
ELP6	1.87	0.0234	0.0564	0.0218	5.87	11.4	0.000748	1.63	LV	CELLSTATES	PC2	control_LMNA	11	18
AC090617.4	1.85	0.0156	0.0696	0.0234	5.96	12.5	0.000421	1.81	LV	CELLSTATES	PC2	control_LMNA	11	18
Z99289.1	1.82	0.046	0.044	0.0184	5.78	9.62	0.00196	1.34	LV	CELLSTATES	PC2	control_LMNA	11	18
SPDYE16	1.78	0.0228	0.066	0.0197	5.85	11.5	0.00072	1.64	LV	CELLSTATES	PC2	control_LMNA	11	18
ST3GAL5	1.78	0.0141	0.086	0.0259	5.96	12.8	0.000364	1.85	LV	CELLSTATES	PC2	control_LMNA	11	18
CD38	1.77	3.07e-05	0.188	0.0745	7.04	27.1	2.29e-07	4.51	LV	CELLSTATES	PC2	control_LMNA	11	18
MKRN3	1.76	0.000379	0.142	0.0494	6.53	21.3	4.26e-06	3.42	LV	CELLSTATES	PC2	control_LMNA	11	18
LRP4	1.75	3.19e-08	0.417	0.172	8.12	42.6	9.65e-11	7.5	LV	CELLSTATES	PC2	control_LMNA	11	18
CDON	1.71	0.00397	0.0996	0.0625	6.41	16	6.84e-05	2.4	LV	CELLSTATES	PC2	control_LMNA	11	18
AL353653.1	1.7	0.00397	0.101	0.0435	6.51	16	6.8e-05	2.4	LV	CELLSTATES	PC2	control_LMNA	11	18
DARS2	1.66	0.0464	0.0509	0.0276	5.88	9.59	0.002	1.33	LV	CELLSTATES	PC2	control_LMNA	11	18
TRDN-AS1	1.66	0.0138	0.084	0.0352	6.29	12.8	0.000352	1.86	LV	CELLSTATES	PC2	control_LMNA	11	18
RIMS1	1.63	0.0252	0.0681	0.0285	6.07	11.2	0.000831	1.6	LV	CELLSTATES	PC2	control_LMNA	11	18
SELENBP1	1.62	0.0187	0.0701	0.0332	6.15	12	0.000548	1.73	LV	CELLSTATES	PC2	control_LMNA	11	18
EMILIN1	1.59	0.0212	0.0753	0.0338	6.06	11.7	0.000656	1.67	LV	CELLSTATES	PC2	control_LMNA	11	18
FGF12	1.59	3.34e-05	0.258	0.112	7.47	26.9	2.51e-07	4.48	LV	CELLSTATES	PC2	control_LMNA	11	18
RBMS3-AS1	1.59	0.0455	0.0646	0.0335	6.06	9.66	0.00193	1.34	LV	CELLSTATES	PC2	control_LMNA	11	18
SLC16A12-AS1	1.59	0.0172	0.0705	0.0292	6.18	12.2	0.000483	1.76	LV	CELLSTATES	PC2	control_LMNA	11	18
AC048341.1	1.56	0.00036	0.224	0.102	7.21	21.5	3.93e-06	3.44	LV	CELLSTATES	PC2	control_LMNA	11	18
C4orf19	1.55	0.00634	0.112	0.0455	6.48	14.8	0.000124	2.2	LV	CELLSTATES	PC2	control_LMNA	11	18
CDH20	1.55	0.00634	0.132	0.0576	6.68	14.8	0.000123	2.2	LV	CELLSTATES	PC2	control_LMNA	11	18
NAT9	1.53	0.0143	0.0905	0.0335	6.27	12.7	0.00037	1.85	LV	CELLSTATES	PC2	control_LMNA	11	18
ZNF329	1.53	0.0448	0.0768	0.0282	5.97	9.7	0.00189	1.35	LV	CELLSTATES	PC2	control_LMNA	11	18
AC011389.1	1.48	0.0167	0.105	0.0438	6.45	12.3	0.000463	1.78	LV	CELLSTATES	PC2	control_LMNA	11	18
SRPX2	1.47	0.0393	0.0891	0.0355	6.11	10.1	0.00149	1.41	LV	CELLSTATES	PC2	control_LMNA	11	18
SYNGAP1	1.47	0.0499	0.0657	0.0338	6.03	9.42	0.0022	1.3	LV	CELLSTATES	PC2	control_LMNA	11	18
AL512638.2	1.46	2.09e-05	0.427	0.201	7.93	28	1.46e-07	4.68	LV	CELLSTATES	PC2	control_LMNA	11	18
PITPNC1	1.46	7.99e-06	0.52	0.199	8.22	30.1	4.91e-08	5.1	LV	CELLSTATES	PC2	control_LMNA	11	18
FST	1.45	0.0276	0.0987	0.0446	6.23	11	0.000929	1.56	LV	CELLSTATES	PC2	control_LMNA	11	18
CENPO	1.44	0.0238	0.101	0.0534	6.5	11.4	0.000768	1.62	LV	CELLSTATES	PC2	control_LMNA	11	18
CLMAT3	1.44	0.000254	0.242	0.109	7.32	22.4	2.51e-06	3.59	LV	CELLSTATES	PC2	control_LMNA	11	18
AC073167.1	1.41	0.0447	0.0839	0.0379	6.16	9.72	0.00186	1.35	LV	CELLSTATES	PC2	control_LMNA	11	18
KCNQ1	1.41	0.0324	0.0826	0.0536	6.38	10.6	0.00115	1.49	LV	CELLSTATES	PC2	control_LMNA	11	18
LZTS1-AS1	1.41	0.0199	0.101	0.0515	6.34	11.8	0.000597	1.7	LV	CELLSTATES	PC2	control_LMNA	11	18
PDE7B	1.4	7.02e-06	0.481	0.235	8.11	30.5	4.09e-08	5.15	LV	CELLSTATES	PC2	control_LMNA	11	18
C7	1.37	5.16e-06	0.884	0.361	8.87	31.3	2.71e-08	5.29	LV	CELLSTATES	PC2	control_LMNA	11	18
SLC2A4	1.37	0.046	0.0885	0.0294	6.09	9.62	0.00197	1.34	LV	CELLSTATES	PC2	control_LMNA	11	18
AC130650.1	1.33	0.00704	0.151	0.0748	6.8	14.5	0.000146	2.15	LV	CELLSTATES	PC2	control_LMNA	11	18
PCOLCE	1.32	0.0386	0.0962	0.0417	6.3	10.2	0.00145	1.41	LV	CELLSTATES	PC2	control_LMNA	11	18
SSTR2	1.3	0.0101	0.162	0.0884	6.77	13.6	0.000239	2	LV	CELLSTATES	PC2	control_LMNA	11	18
IGFBP5	1.28	7.14e-06	1.31	0.639	9.48	30.4	4.21e-08	5.15	LV	CELLSTATES	PC2	control_LMNA	11	18
FAM227B	1.27	0.0437	0.106	0.0559	6.46	9.78	0.00181	1.36	LV	CELLSTATES	PC2	control_LMNA	11	18
DDX58	1.26	0.00891	0.168	0.0807	6.82	13.9	0.000205	2.05	LV	CELLSTATES	PC2	control_LMNA	11	18
OLFM2	1.24	0.05	0.098	0.0487	6.39	9.41	0.00221	1.3	LV	CELLSTATES	PC2	control_LMNA	11	18
ATP1B3	1.22	0.000336	0.477	0.207	8.01	21.7	3.55e-06	3.47	LV	CELLSTATES	PC2	control_LMNA	11	18
AC090579.1	1.21	0.0422	0.119	0.0773	6.55	9.93	0.00167	1.37	LV	CELLSTATES	PC2	control_LMNA	11	18
NGF	1.21	5.75e-06	1.73	0.874	9.77	31	3.12e-08	5.24	LV	CELLSTATES	PC2	control_LMNA	11	18
ZNF423	1.19	0.00627	0.232	0.114	7.1	14.9	0.00012	2.2	LV	CELLSTATES	PC2	control_LMNA	11	18
ZNF565	1.18	0.000878	0.333	0.178	7.65	19.4	1.13e-05	3.06	LV	CELLSTATES	PC2	control_LMNA	11	18
AC073343.2	1.16	0.0236	0.134	0.0854	6.82	11.4	0.000758	1.63	LV	CELLSTATES	PC2	control_LMNA	11	18
ZNF451-AS1	1.11	0.0239	0.172	0.0954	6.92	11.4	0.000772	1.62	LV	CELLSTATES	PC2	control_LMNA	11	18
TIMP1	1.08	0.00456	0.406	0.168	7.62	15.6	8.25e-05	2.34	LV	CELLSTATES	PC2	control_LMNA	11	18
MCC	1.06	0.00705	0.289	0.175	7.61	14.5	0.000146	2.15	LV	CELLSTATES	PC2	control_LMNA	11	18
AL157938.2	1.05	0.044	0.163	0.098	6.97	9.76	0.00182	1.36	LV	CELLSTATES	PC2	control_LMNA	11	18
NXN	1.05	0.00717	0.282	0.158	7.54	14.5	0.00015	2.14	LV	CELLSTATES	PC2	control_LMNA	11	18
PCBP3	1.05	0.0427	0.17	0.106	6.91	9.87	0.00172	1.37	LV	CELLSTATES	PC2	control_LMNA	11	18
IPO9-AS1	1.04	0.0359	0.158	0.116	7	10.4	0.00131	1.45	LV	CELLSTATES	PC2	control_LMNA	11	18
RGL3	1.04	0.0179	0.224	0.122	7.35	12.1	0.000521	1.75	LV	CELLSTATES	PC2	control_LMNA	11	18
ZNF521	1.04	0.0228	0.183	0.112	7.08	11.5	0.000721	1.64	LV	CELLSTATES	PC2	control_LMNA	11	18
RAB11A	1.01	0.00638	0.346	0.211	7.77	14.8	0.000125	2.19	LV	CELLSTATES	PC2	control_LMNA	11	18
NAV1	1	0.0117	0.268	0.168	7.51	13.2	0.000287	1.93	LV	CELLSTATES	PC2	control_LMNA	11	18
AP001831.1	0.988	0.0467	0.168	0.107	6.91	9.56	0.00203	1.33	LV	CELLSTATES	PC2	control_LMNA	11	18
AC008250.1	0.951	0.00509	0.856	0.493	8.96	15.4	9.39e-05	2.29	LV	CELLSTATES	PC2	control_LMNA	11	18
RIPOR3	0.942	0.00302	0.747	0.516	8.88	16.6	4.87e-05	2.52	LV	CELLSTATES	PC2	control_LMNA	11	18
MALAT1	0.906	0.00103	265	187	17.3	19.1	1.36e-05	2.99	LV	CELLSTATES	PC2	control_LMNA	11	18
MT-CO1	0.897	0.00801	0.528	0.374	8.54	14.2	0.000175	2.1	LV	CELLSTATES	PC2	control_LMNA	11	18
RBMS3-AS2	0.895	0.00324	1.07	0.679	9.36	16.4	5.34e-05	2.49	LV	CELLSTATES	PC2	control_LMNA	11	18
FAM110B	0.891	0.0191	0.394	0.238	7.79	11.9	0.00057	1.72	LV	CELLSTATES	PC2	control_LMNA	11	18
MFGE8	0.885	0.0154	0.389	0.253	7.97	12.5	0.000411	1.81	LV	CELLSTATES	PC2	control_LMNA	11	18
KCNJ8	0.85	0.0188	0.415	0.292	7.98	12	0.000554	1.73	LV	CELLSTATES	PC2	control_LMNA	11	18
MEF2C	0.791	0.00898	1.17	0.863	9.39	13.8	0.000208	2.05	LV	CELLSTATES	PC2	control_LMNA	11	18
RBMS3-AS3	0.779	0.00704	1.78	1.33	10.1	14.5	0.000146	2.15	LV	CELLSTATES	PC2	control_LMNA	11	18
AC012409.2	0.697	0.027	1.39	1.02	9.69	11.1	0.000903	1.57	LV	CELLSTATES	PC2	control_LMNA	11	18
COL6A2	0.695	0.0304	1.17	0.841	9.41	10.8	0.00106	1.52	LV	CELLSTATES	PC2	control_LMNA	11	18

## Sheet: control_PKP2
Gene	logFC	FDR	mean_exp_control	mean_exp_genotype	logCPM	F	PValue	FDR_plot	Region	annotation_level	cell_state	comparison	Observations_genotype	Observations_reference
SLC7A5	4.7	0.000195	0.084	0	5.96	23.9	1.04e-06	3.71	LV	CELLSTATES	PC2	control_PKP2	6	18
TWIST2	4.31	0.00261	0.0573	0	5.79	17.9	2.33e-05	2.58	LV	CELLSTATES	PC2	control_PKP2	6	18
BCL3	4.28	0.00282	0.0507	0	5.75	17.7	2.6e-05	2.55	LV	CELLSTATES	PC2	control_PKP2	6	18
CCL2	4.1	1.42e-08	0.168	0.00846	6.89	45.2	1.74e-11	7.85	LV	CELLSTATES	PC2	control_PKP2	6	18
MT-ND5	4.01	0.0117	0.0365	0	5.69	14.3	0.00016	1.93	LV	CELLSTATES	PC2	control_PKP2	6	18
BMX	3.89	9.62e-05	0.0864	0.00228	6.33	25.5	4.48e-07	4.02	LV	CELLSTATES	PC2	control_PKP2	6	18
CCL21	3.78	0.0276	0.037	0	5.59	12.3	0.000454	1.56	LV	CELLSTATES	PC2	control_PKP2	6	18
METTL2A	3.64	0.039	0.0304	0	5.55	11.2	0.000821	1.41	LV	CELLSTATES	PC2	control_PKP2	6	18
AL592295.3	3.62	0.0431	0.0297	0	5.55	10.9	0.000953	1.37	LV	CELLSTATES	PC2	control_PKP2	6	18
PI15	3.6	6.19e-12	0.436	0.019	7.73	62.6	2.53e-15	11.2	LV	CELLSTATES	PC2	control_PKP2	6	18
AC113137.1	3.52	0.0401	0.0361	0	5.42	11.1	0.000859	1.4	LV	CELLSTATES	PC2	control_PKP2	6	18
TMEM38A	3.45	0.0484	0.0282	0	5.42	10.5	0.00117	1.32	LV	CELLSTATES	PC2	control_PKP2	6	18
GRID2IP	3.44	0.0493	0.0278	0	5.42	10.5	0.00121	1.31	LV	CELLSTATES	PC2	control_PKP2	6	18
AC096564.1	3.16	0.0159	0.0597	0.00309	5.93	13.6	0.00023	1.8	LV	CELLSTATES	PC2	control_PKP2	6	18
ADAMTS9	3.13	1.94e-22	1.87	0.222	10.1	114	1.59e-26	21.7	LV	CELLSTATES	PC2	control_PKP2	6	18
SOCS3	3.08	0.0207	0.0574	0.00228	5.8	12.9	0.000327	1.68	LV	CELLSTATES	PC2	control_PKP2	6	18
AC011632.1	2.92	0.000612	0.135	0.00989	6.46	21.2	4.15e-06	3.21	LV	CELLSTATES	PC2	control_PKP2	6	18
PLXNC1	2.89	0.0464	0.0399	0.00228	5.75	10.7	0.00107	1.33	LV	CELLSTATES	PC2	control_PKP2	6	18
ADAMTS9-AS1	2.87	9.71e-09	0.256	0.0422	7.72	46.3	1.03e-11	8.01	LV	CELLSTATES	PC2	control_PKP2	6	18
MRPL27	2.86	0.0487	0.0396	0.00463	5.74	10.5	0.00118	1.31	LV	CELLSTATES	PC2	control_PKP2	6	18
AC244131.2	2.85	0.0497	0.0439	0.0034	5.72	10.4	0.00123	1.3	LV	CELLSTATES	PC2	control_PKP2	6	18
AL133480.1	2.59	0.0322	0.0659	0.0068	5.95	11.7	0.000611	1.49	LV	CELLSTATES	PC2	control_PKP2	6	18
DDX39A	2.58	0.0315	0.0641	0.00957	5.9	11.8	0.000593	1.5	LV	CELLSTATES	PC2	control_PKP2	6	18
SERPINE3	2.56	0.0103	0.0853	0.00846	6.26	14.6	0.00013	1.99	LV	CELLSTATES	PC2	control_PKP2	6	18
NR4A3	2.49	0.0118	0.101	0.0196	6.12	14.2	0.000163	1.93	LV	CELLSTATES	PC2	control_PKP2	6	18
ADA	2.42	0.0217	0.0823	0.00877	6.12	12.8	0.000345	1.66	LV	CELLSTATES	PC2	control_PKP2	6	18
PTP4A3	2.41	0.000227	0.137	0.021	6.78	23.4	1.32e-06	3.64	LV	CELLSTATES	PC2	control_PKP2	6	18
ST3GAL5	2.38	0.0246	0.086	0.00797	6.04	12.5	0.000398	1.61	LV	CELLSTATES	PC2	control_PKP2	6	18
MT-ND2	2.35	0.00283	0.121	0.02	6.42	17.7	2.64e-05	2.55	LV	CELLSTATES	PC2	control_PKP2	6	18
BHLHE40	2.27	0.0425	0.0694	0.00765	5.98	11	0.000924	1.37	LV	CELLSTATES	PC2	control_PKP2	6	18
FP236383.1	2.27	0.000518	0.165	0.0298	6.95	21.6	3.39e-06	3.29	LV	CELLSTATES	PC2	control_PKP2	6	18
HSPB7	2.11	0.0169	0.115	0.0169	6.27	13.4	0.000248	1.77	LV	CELLSTATES	PC2	control_PKP2	6	18
APOE	2.07	0.0464	0.0877	0.0131	6.08	10.7	0.00106	1.33	LV	CELLSTATES	PC2	control_PKP2	6	18
IPO9-AS1	2.04	0.000657	0.158	0.0486	7.04	21	4.52e-06	3.18	LV	CELLSTATES	PC2	control_PKP2	6	18
RRBP1	2.03	0.0316	0.0949	0.0269	6.32	11.8	0.000597	1.5	LV	CELLSTATES	PC2	control_PKP2	6	18
REM1	2	0.0201	0.0937	0.0254	6.43	13	0.000312	1.7	LV	CELLSTATES	PC2	control_PKP2	6	18
FGF10	1.98	0.0306	0.106	0.0242	6.59	11.9	0.000556	1.51	LV	CELLSTATES	PC2	control_PKP2	6	18
AC048341.1	1.94	0.000531	0.224	0.0458	7.36	21.5	3.52e-06	3.27	LV	CELLSTATES	PC2	control_PKP2	6	18
LDHA	1.92	0.0337	0.092	0.0183	6.36	11.6	0.000662	1.47	LV	CELLSTATES	PC2	control_PKP2	6	18
ATP1B3	1.91	2.45e-06	0.477	0.132	8.08	33.6	6.61e-09	5.61	LV	CELLSTATES	PC2	control_PKP2	6	18
PTMA	1.91	9.25e-05	0.285	0.081	7.46	25.6	4.24e-07	4.03	LV	CELLSTATES	PC2	control_PKP2	6	18
JUNB	1.87	0.000203	0.325	0.0989	7.37	23.7	1.1e-06	3.69	LV	CELLSTATES	PC2	control_PKP2	6	18
C11orf96	1.8	0.000484	0.26	0.0772	7.33	21.8	3.09e-06	3.31	LV	CELLSTATES	PC2	control_PKP2	6	18
LRP4	1.8	3.2e-06	0.417	0.178	8.31	33	9.15e-09	5.5	LV	CELLSTATES	PC2	control_PKP2	6	18
NAV1	1.8	0.000192	0.268	0.0773	7.57	23.9	9.91e-07	3.72	LV	CELLSTATES	PC2	control_PKP2	6	18
RBFOX1	1.79	0.028	0.098	0.0285	6.55	12.2	0.000475	1.55	LV	CELLSTATES	PC2	control_PKP2	6	18
HGF	1.78	0.028	0.116	0.0322	6.53	12.2	0.000474	1.55	LV	CELLSTATES	PC2	control_PKP2	6	18
MKRN3	1.76	0.0109	0.142	0.0387	6.68	14.4	0.000144	1.96	LV	CELLSTATES	PC2	control_PKP2	6	18
PALM	1.75	0.0343	0.104	0.0277	6.52	11.6	0.000677	1.46	LV	CELLSTATES	PC2	control_PKP2	6	18
FAM110B	1.72	7.95e-05	0.394	0.0987	7.82	26	3.44e-07	4.1	LV	CELLSTATES	PC2	control_PKP2	6	18
AL512638.2	1.68	7.95e-05	0.427	0.138	8.08	26	3.45e-07	4.1	LV	CELLSTATES	PC2	control_PKP2	6	18
AC100793.2	1.65	0.00571	0.18	0.0799	7.16	16	6.27e-05	2.24	LV	CELLSTATES	PC2	control_PKP2	6	18
IER5L	1.62	0.0297	0.139	0.0371	6.69	12	0.000525	1.53	LV	CELLSTATES	PC2	control_PKP2	6	18
CMTM7	1.61	0.0155	0.138	0.049	6.88	13.6	0.000222	1.81	LV	CELLSTATES	PC2	control_PKP2	6	18
ZNF423	1.61	0.0039	0.232	0.0716	7.2	17	3.76e-05	2.41	LV	CELLSTATES	PC2	control_PKP2	6	18
APOD	1.59	0.00277	0.354	0.0898	7.35	17.7	2.54e-05	2.56	LV	CELLSTATES	PC2	control_PKP2	6	18
ADAMTS10	1.58	0.0199	0.163	0.0511	6.92	13	0.000307	1.7	LV	CELLSTATES	PC2	control_PKP2	6	18
C4orf19	1.56	0.0493	0.112	0.0416	6.63	10.5	0.00121	1.31	LV	CELLSTATES	PC2	control_PKP2	6	18
TGFBI	1.55	0.00144	0.293	0.105	7.53	19.2	1.18e-05	2.84	LV	CELLSTATES	PC2	control_PKP2	6	18
GSTK1	1.5	0.0464	0.121	0.0331	6.69	10.7	0.00107	1.33	LV	CELLSTATES	PC2	control_PKP2	6	18
SSTR2	1.5	0.0312	0.162	0.0784	6.89	11.8	0.00058	1.51	LV	CELLSTATES	PC2	control_PKP2	6	18
CRISPLD2	1.49	4.72e-06	1.28	0.453	9.41	32.2	1.39e-08	5.33	LV	CELLSTATES	PC2	control_PKP2	6	18
SSBP4	1.48	0.0159	0.201	0.0585	7.17	13.6	0.000231	1.8	LV	CELLSTATES	PC2	control_PKP2	6	18
SPDYE2	1.43	0.0168	0.227	0.0662	7.07	13.4	0.000246	1.78	LV	CELLSTATES	PC2	control_PKP2	6	18
PDE10A	1.42	9.25e-05	0.896	0.366	9.18	25.6	4.18e-07	4.03	LV	CELLSTATES	PC2	control_PKP2	6	18
AL138828.1	1.4	0.000236	0.566	0.236	8.53	23.3	1.39e-06	3.63	LV	CELLSTATES	PC2	control_PKP2	6	18
ADAMTS4	1.38	0.0023	0.379	0.167	7.88	18.2	1.97e-05	2.64	LV	CELLSTATES	PC2	control_PKP2	6	18
NGF	1.38	1.58e-05	1.73	0.717	9.91	29.5	5.54e-08	4.8	LV	CELLSTATES	PC2	control_PKP2	6	18
SPRY1	1.37	0.00256	0.371	0.145	8.01	18	2.26e-05	2.59	LV	CELLSTATES	PC2	control_PKP2	6	18
GADD45B	1.36	0.0202	0.204	0.0682	7.12	13	0.000316	1.69	LV	CELLSTATES	PC2	control_PKP2	6	18
RPLP0	1.36	0.0307	0.184	0.0799	7.06	11.9	0.000568	1.51	LV	CELLSTATES	PC2	control_PKP2	6	18
SH3PXD2A	1.27	0.0139	0.271	0.0971	7.61	13.9	0.000195	1.86	LV	CELLSTATES	PC2	control_PKP2	6	18
TIMP1	1.27	0.00759	0.406	0.124	7.73	15.3	9.3e-05	2.12	LV	CELLSTATES	PC2	control_PKP2	6	18
DOCK6	1.24	0.0484	0.164	0.0736	7.06	10.5	0.00117	1.32	LV	CELLSTATES	PC2	control_PKP2	6	18
RGL3	1.23	0.0323	0.224	0.0948	7.49	11.7	0.000617	1.49	LV	CELLSTATES	PC2	control_PKP2	6	18
DDX18	1.18	0.0329	0.259	0.126	7.51	11.7	0.000638	1.48	LV	CELLSTATES	PC2	control_PKP2	6	18
MT-ND3	1.16	0.044	0.202	0.139	7.45	10.9	0.00098	1.36	LV	CELLSTATES	PC2	control_PKP2	6	18
MT-ATP6	1.14	0.04	0.239	0.154	7.57	11.1	0.00085	1.4	LV	CELLSTATES	PC2	control_PKP2	6	18
AC017002.5	1.12	0.0324	0.304	0.116	7.6	11.7	0.000625	1.49	LV	CELLSTATES	PC2	control_PKP2	6	18
NXN	1.1	0.0364	0.282	0.134	7.67	11.4	0.00073	1.44	LV	CELLSTATES	PC2	control_PKP2	6	18
ECE1	1.08	0.0296	0.36	0.184	7.97	12.1	0.000516	1.53	LV	CELLSTATES	PC2	control_PKP2	6	18
MEF2C	1.05	0.00298	1.17	0.548	9.46	17.5	2.83e-05	2.53	LV	CELLSTATES	PC2	control_PKP2	6	18
XIST	1.05	0.0477	0.349	0.153	8.22	10.6	0.00112	1.32	LV	CELLSTATES	PC2	control_PKP2	6	18
COL6A2	1.03	0.00472	1.17	0.601	9.47	16.5	4.98e-05	2.33	LV	CELLSTATES	PC2	control_PKP2	6	18
C7	1.02	0.0117	0.884	0.392	9.11	14.3	0.00016	1.93	LV	CELLSTATES	PC2	control_PKP2	6	18
ID3	1.02	0.0105	0.73	0.376	8.79	14.6	0.000135	1.98	LV	CELLSTATES	PC2	control_PKP2	6	18
PDGFRB	1.02	0.00232	2.01	1.11	10.3	18.2	2.02e-05	2.64	LV	CELLSTATES	PC2	control_PKP2	6	18
CHSY1	0.978	0.0481	0.45	0.217	8.1	10.6	0.00114	1.32	LV	CELLSTATES	PC2	control_PKP2	6	18
ENPEP	0.953	0.0459	0.465	0.271	8.25	10.8	0.00104	1.34	LV	CELLSTATES	PC2	control_PKP2	6	18
MT-CO1	0.936	0.0344	0.528	0.35	8.67	11.5	0.000681	1.46	LV	CELLSTATES	PC2	control_PKP2	6	18
OSBPL10	0.933	0.049	0.463	0.243	8.29	10.5	0.0012	1.31	LV	CELLSTATES	PC2	control_PKP2	6	18
RYR2	0.906	0.027	0.842	0.49	9.21	12.3	0.000442	1.57	LV	CELLSTATES	PC2	control_PKP2	6	18
OSMR	0.868	0.04	0.905	0.473	9.09	11.1	0.000849	1.4	LV	CELLSTATES	PC2	control_PKP2	6	18
MALAT1	0.862	0.0117	265	169	17.4	14.2	0.00016	1.93	LV	CELLSTATES	PC2	control_PKP2	6	18

## Sheet: control_PVneg
Gene	logFC	FDR	mean_exp_control	mean_exp_genotype	logCPM	F	PValue	FDR_plot	Region	annotation_level	cell_state	comparison	Observations_genotype	Observations_reference
AC011632.1	5.3	1.76e-06	0.135	0	6.48	36.1	1.85e-09	5.75	LV	CELLSTATES	PC2	control_PVneg	7	18
AC007193.2	4.57	0.00106	0.0595	0	6.09	21.9	2.8e-06	2.98	LV	CELLSTATES	PC2	control_PVneg	7	18
MYH6	4.03	0.011	0.0441	0	5.7	16.2	5.58e-05	1.96	LV	CELLSTATES	PC2	control_PVneg	7	18
MTUS2	4	0.0146	0.0424	0	5.76	15.4	8.75e-05	1.83	LV	CELLSTATES	PC2	control_PVneg	7	18
PXDC1	3.81	0.0283	0.0373	0	5.69	13.5	0.000233	1.55	LV	CELLSTATES	PC2	control_PVneg	7	18
PLA2G2A	3.76	0.0264	0.0418	0	5.6	13.7	0.000215	1.58	LV	CELLSTATES	PC2	control_PVneg	7	18
DHX16	3.71	0.0358	0.0346	0	5.64	12.8	0.00035	1.45	LV	CELLSTATES	PC2	control_PVneg	7	18
PA2G4	3.68	0.0353	0.0314	0	5.6	12.9	0.000334	1.45	LV	CELLSTATES	PC2	control_PVneg	7	18
ZNF830	3.56	0.0471	0.0327	0	5.55	12.1	0.000513	1.33	LV	CELLSTATES	PC2	control_PVneg	7	18
ISOC2	3.5	0.0487	0.0274	0	5.51	11.9	0.000555	1.31	LV	CELLSTATES	PC2	control_PVneg	7	18
MOB4	3.5	0.0444	0.0401	0	5.48	12.2	0.000475	1.35	LV	CELLSTATES	PC2	control_PVneg	7	18
ADAMTS9-AS1	3.31	1.81e-08	0.256	0.0348	7.74	47.9	4.51e-12	7.74	LV	CELLSTATES	PC2	control_PVneg	7	18
AC096564.1	3.23	0.0191	0.0597	0.00119	5.99	14.6	0.000134	1.72	LV	CELLSTATES	PC2	control_PVneg	7	18
LANCL1-AS1	3.22	0.0173	0.0554	0.00952	5.99	14.8	0.000117	1.76	LV	CELLSTATES	PC2	control_PVneg	7	18
PI15	3.12	1.81e-08	0.436	0.0509	7.79	47.4	5.85e-12	7.74	LV	CELLSTATES	PC2	control_PVneg	7	18
PKD2L2	2.84	0.0191	0.0704	0.00411	6.14	14.6	0.000136	1.72	LV	CELLSTATES	PC2	control_PVneg	7	18
CCL2	2.83	2.37e-05	0.168	0.029	6.97	30.8	2.82e-08	4.63	LV	CELLSTATES	PC2	control_PVneg	7	18
GDAP1	2.71	0.0112	0.0706	0.0192	6.39	16.1	6.09e-05	1.95	LV	CELLSTATES	PC2	control_PVneg	7	18
PTP4A3	2.67	0.000178	0.137	0.0281	6.82	25.8	3.74e-07	3.75	LV	CELLSTATES	PC2	control_PVneg	7	18
SRPX2	2.59	0.0165	0.0891	0.0136	6.23	15	0.000108	1.78	LV	CELLSTATES	PC2	control_PVneg	7	18
FST	2.41	0.0146	0.0987	0.0257	6.36	15.4	8.88e-05	1.83	LV	CELLSTATES	PC2	control_PVneg	7	18
FGF12	2.39	2.37e-05	0.258	0.0707	7.64	30.8	2.87e-08	4.63	LV	CELLSTATES	PC2	control_PVneg	7	18
BHLHE40	2.38	0.0408	0.0694	0.0136	6.05	12.4	0.000419	1.39	LV	CELLSTATES	PC2	control_PVneg	7	18
STX3	2.37	0.0113	0.106	0.0203	6.6	16	6.2e-05	1.95	LV	CELLSTATES	PC2	control_PVneg	7	18
CMYA5	2.36	0.024	0.0867	0.0099	6.32	13.9	0.000188	1.62	LV	CELLSTATES	PC2	control_PVneg	7	18
SERPINE3	2.36	0.0297	0.0853	0.00978	6.32	13.4	0.000257	1.53	LV	CELLSTATES	PC2	control_PVneg	7	18
GRIK1	2.25	0.0368	0.0685	0.0207	6.24	12.7	0.000366	1.43	LV	CELLSTATES	PC2	control_PVneg	7	18
EIF1B	2.2	0.0114	0.112	0.0337	6.53	16	6.46e-05	1.94	LV	CELLSTATES	PC2	control_PVneg	7	18
ST3GAL5	2.17	0.048	0.086	0.0279	6.13	12	0.00054	1.32	LV	CELLSTATES	PC2	control_PVneg	7	18
AC099669.1	2.03	0.0027	0.18	0.0405	6.97	19.5	9.8e-06	2.57	LV	CELLSTATES	PC2	control_PVneg	7	18
ADAMTS9	1.95	2.87e-08	1.87	0.719	10.2	45.4	1.62e-11	7.54	LV	CELLSTATES	PC2	control_PVneg	7	18
APOD	1.95	0.000176	0.354	0.0574	7.39	26	3.41e-07	3.76	LV	CELLSTATES	PC2	control_PVneg	7	18
CDH20	1.85	0.0368	0.132	0.0312	6.87	12.7	0.000369	1.43	LV	CELLSTATES	PC2	control_PVneg	7	18
TIMP1	1.8	0.000176	0.406	0.114	7.74	26	3.37e-07	3.76	LV	CELLSTATES	PC2	control_PVneg	7	18
RPLP2	1.78	0.011	0.172	0.0404	6.84	16.2	5.67e-05	1.96	LV	CELLSTATES	PC2	control_PVneg	7	18
AC130650.1	1.71	0.0209	0.151	0.0642	6.97	14.3	0.000153	1.68	LV	CELLSTATES	PC2	control_PVneg	7	18
S100A6	1.7	0.0239	0.162	0.0462	6.86	14	0.000183	1.62	LV	CELLSTATES	PC2	control_PVneg	7	18
AL512638.2	1.66	0.00106	0.427	0.148	8.11	22.1	2.59e-06	2.98	LV	CELLSTATES	PC2	control_PVneg	7	18
MKRN3	1.63	0.0319	0.142	0.0372	6.75	13.1	0.000297	1.5	LV	CELLSTATES	PC2	control_PVneg	7	18
ABLIM1	1.57	0.0303	0.169	0.0541	7.01	13.3	0.000268	1.52	LV	CELLSTATES	PC2	control_PVneg	7	18
RYR2	1.55	6.93e-05	0.842	0.292	9.15	28.3	1.06e-07	4.16	LV	CELLSTATES	PC2	control_PVneg	7	18
PITPNC1	1.44	0.00424	0.52	0.182	8.44	18.4	1.82e-05	2.37	LV	CELLSTATES	PC2	control_PVneg	7	18
TPM2	1.44	0.0188	0.236	0.133	7.38	14.6	0.000131	1.72	LV	CELLSTATES	PC2	control_PVneg	7	18
CFD	1.42	0.0303	0.221	0.0949	7.25	13.3	0.00027	1.52	LV	CELLSTATES	PC2	control_PVneg	7	18
TUBA1B	1.37	0.0475	0.189	0.0522	7.06	12	0.000529	1.32	LV	CELLSTATES	PC2	control_PVneg	7	18
MT-CYB	1.29	0.0173	0.32	0.131	7.87	14.8	0.000119	1.76	LV	CELLSTATES	PC2	control_PVneg	7	18
MT-ATP6	1.23	0.0491	0.239	0.163	7.6	11.9	0.000564	1.31	LV	CELLSTATES	PC2	control_PVneg	7	18
ZNF565	1.2	0.0304	0.333	0.167	7.82	13.2	0.000275	1.52	LV	CELLSTATES	PC2	control_PVneg	7	18
LRP4	1.18	0.0112	0.417	0.193	8.39	16.1	6.07e-05	1.95	LV	CELLSTATES	PC2	control_PVneg	7	18
NGF	1.16	0.00325	1.73	1.05	9.96	19.1	1.24e-05	2.49	LV	CELLSTATES	PC2	control_PVneg	7	18
PDE10A	1.12	0.0199	0.896	0.57	9.22	14.4	0.000145	1.7	LV	CELLSTATES	PC2	control_PVneg	7	18
IGFBP5	1.1	0.0113	1.31	0.571	9.7	16	6.32e-05	1.95	LV	CELLSTATES	PC2	control_PVneg	7	18
MALAT1	1.1	2.37e-05	265	165	17.4	30.7	3.06e-08	4.63	LV	CELLSTATES	PC2	control_PVneg	7	18

## Sheet: control_RBM20
Gene	logFC	FDR	mean_exp_control	mean_exp_genotype	logCPM	F	PValue	FDR_plot	Region	annotation_level	cell_state	comparison	Observations_genotype	Observations_reference
AC011632.1	5.12	3.96e-06	0.135	0	6.47	33	9.29e-09	5.4	LV	CELLSTATES	PC2	control_RBM20	8	18
BHLHE40	4.73	0.000113	0.0694	0	6.01	25.7	3.94e-07	3.95	LV	CELLSTATES	PC2	control_RBM20	8	18
ADCYAP1R1	4	0.00883	0.0441	0	5.72	15.5	8.37e-05	2.05	LV	CELLSTATES	PC2	control_RBM20	8	18
NPC2	3.79	0.0185	0.0337	0	5.64	13.5	0.000234	1.73	LV	CELLSTATES	PC2	control_RBM20	8	18
LMOD2	3.78	0.0177	0.0361	0	5.6	13.7	0.000219	1.75	LV	CELLSTATES	PC2	control_RBM20	8	18
TMEM14A	3.67	0.0237	0.0347	0	5.57	12.9	0.000337	1.63	LV	CELLSTATES	PC2	control_RBM20	8	18
STARD8	3.61	0.0286	0.0317	0	5.57	12.4	0.000438	1.54	LV	CELLSTATES	PC2	control_RBM20	8	18
RYR3	3.58	0.0357	0.0261	0	5.61	11.7	0.000616	1.45	LV	CELLSTATES	PC2	control_RBM20	8	18
CCL21	3.55	0.0425	0.037	0	5.68	11.1	0.00085	1.37	LV	CELLSTATES	PC2	control_RBM20	8	18
TOB1	3.55	0.0412	0.0294	0	5.65	11.2	0.000805	1.38	LV	CELLSTATES	PC2	control_RBM20	8	18
DCDC1	3.39	0.0465	0.0264	0	5.51	10.9	0.000973	1.33	LV	CELLSTATES	PC2	control_RBM20	8	18
ADAMTS9-AS1	3.32	4.25e-09	0.256	0.0409	7.7	48.6	3.1e-12	8.37	LV	CELLSTATES	PC2	control_RBM20	8	18
ADAMTS9	3.28	3.65e-23	1.87	0.21	10	116	5.92e-27	22.4	LV	CELLSTATES	PC2	control_RBM20	8	18
MAPT	3.12	0.0187	0.051	0.00184	5.92	13.5	0.000243	1.73	LV	CELLSTATES	PC2	control_RBM20	8	18
GABBR2	3.01	0.0295	0.049	0.0125	5.83	12.2	0.000468	1.53	LV	CELLSTATES	PC2	control_RBM20	8	18
SNRPD2	3	0.0299	0.0464	0.00312	5.76	12.2	0.000479	1.52	LV	CELLSTATES	PC2	control_RBM20	8	18
SLC1A2	2.95	0.0378	0.0486	0.00312	5.82	11.6	0.000674	1.42	LV	CELLSTATES	PC2	control_RBM20	8	18
ADAMTS15	2.91	0.0441	0.0511	0.00176	5.87	11	0.000905	1.36	LV	CELLSTATES	PC2	control_RBM20	8	18
FAM43A	2.86	0.0103	0.0697	0.00938	6.16	15.1	0.000101	1.99	LV	CELLSTATES	PC2	control_RBM20	8	18
XIST	2.78	1.44e-07	0.349	0.15	8.11	40.4	2.1e-10	6.84	LV	CELLSTATES	PC2	control_RBM20	8	18
STXBP6	2.74	0.000649	0.133	0.0243	6.51	21.5	3.63e-06	3.19	LV	CELLSTATES	PC2	control_RBM20	8	18
APOD	2.67	6.77e-08	0.354	0.0602	7.32	42.2	8.23e-11	7.17	LV	CELLSTATES	PC2	control_RBM20	8	18
BMX	2.66	0.00822	0.0864	0.0101	6.41	15.7	7.39e-05	2.09	LV	CELLSTATES	PC2	control_RBM20	8	18
SSTR2	2.54	0.00034	0.162	0.0289	6.85	22.9	1.71e-06	3.47	LV	CELLSTATES	PC2	control_RBM20	8	18
SERPINE3	2.43	0.0288	0.0853	0.024	6.32	12.3	0.000443	1.54	LV	CELLSTATES	PC2	control_RBM20	8	18
PI15	2.38	1.4e-06	0.436	0.054	7.78	35.4	2.72e-09	5.85	LV	CELLSTATES	PC2	control_RBM20	8	18
AL138828.1	2.2	4.74e-09	0.566	0.142	8.45	48.2	3.84e-12	8.32	LV	CELLSTATES	PC2	control_RBM20	8	18
LZTS1-AS1	2.13	0.0113	0.101	0.031	6.46	14.9	0.000115	1.95	LV	CELLSTATES	PC2	control_RBM20	8	18
C20orf27	2.12	0.0248	0.0922	0.0104	6.31	12.7	0.000361	1.61	LV	CELLSTATES	PC2	control_RBM20	8	18
MT-ND2	2.12	0.00539	0.121	0.0244	6.5	16.7	4.45e-05	2.27	LV	CELLSTATES	PC2	control_RBM20	8	18
MOV10	2.1	0.0307	0.087	0.0185	6.48	12.1	0.000499	1.51	LV	CELLSTATES	PC2	control_RBM20	8	18
CDON	2.05	0.0214	0.0996	0.018	6.57	13.1	0.00029	1.67	LV	CELLSTATES	PC2	control_RBM20	8	18
KCNQ1	2.02	0.048	0.0826	0.0208	6.53	10.8	0.00102	1.32	LV	CELLSTATES	PC2	control_RBM20	8	18
DDIT4	1.98	0.0295	0.0923	0.0248	6.33	12.2	0.000467	1.53	LV	CELLSTATES	PC2	control_RBM20	8	18
COX6A2	1.93	0.037	0.083	0.0243	6.27	11.6	0.00065	1.43	LV	CELLSTATES	PC2	control_RBM20	8	18
CRISPLD2	1.83	6.64e-09	1.28	0.371	9.35	47.2	6.46e-12	8.18	LV	CELLSTATES	PC2	control_RBM20	8	18
ATP1B3	1.79	4.77e-06	0.477	0.122	8.09	32.6	1.16e-08	5.32	LV	CELLSTATES	PC2	control_RBM20	8	18
AL512638.2	1.77	0.000107	0.427	0.133	8.06	25.9	3.65e-07	3.97	LV	CELLSTATES	PC2	control_RBM20	8	18
RPL31	1.72	0.0465	0.0944	0.0456	6.41	10.9	0.000971	1.33	LV	CELLSTATES	PC2	control_RBM20	8	18
LRP4	1.65	2.8e-05	0.417	0.239	8.33	28.8	7.94e-08	4.55	LV	CELLSTATES	PC2	control_RBM20	8	18
PCBP3	1.64	0.0187	0.17	0.0681	7.02	13.4	0.000247	1.73	LV	CELLSTATES	PC2	control_RBM20	8	18
PITPNC1	1.62	0.000254	0.52	0.168	8.38	23.5	1.26e-06	3.59	LV	CELLSTATES	PC2	control_RBM20	8	18
FGF12	1.58	0.00359	0.258	0.0777	7.65	17.6	2.7e-05	2.45	LV	CELLSTATES	PC2	control_RBM20	8	18
PTP4A3	1.56	0.0303	0.137	0.0388	6.86	12.2	0.000488	1.52	LV	CELLSTATES	PC2	control_RBM20	8	18
NGF	1.55	8.26e-07	1.73	0.666	9.86	36.5	1.54e-09	6.08	LV	CELLSTATES	PC2	control_RBM20	8	18
IPO9-AS1	1.54	0.0242	0.158	0.065	7.1	12.8	0.000349	1.62	LV	CELLSTATES	PC2	control_RBM20	8	18
CFD	1.47	0.0132	0.221	0.15	7.25	14.4	0.000147	1.88	LV	CELLSTATES	PC2	control_RBM20	8	18
PDE10A	1.45	0.000107	0.896	0.313	9.14	25.9	3.63e-07	3.97	LV	CELLSTATES	PC2	control_RBM20	8	18
CD38	1.41	0.0255	0.188	0.0629	7.25	12.6	0.000376	1.59	LV	CELLSTATES	PC2	control_RBM20	8	18
MCC	1.4	0.0125	0.289	0.111	7.73	14.6	0.000134	1.9	LV	CELLSTATES	PC2	control_RBM20	8	18
POR	1.4	0.0396	0.174	0.0704	7.12	11.4	0.00075	1.4	LV	CELLSTATES	PC2	control_RBM20	8	18
IGFBP5	1.38	0.000169	1.31	0.5	9.62	24.5	7.39e-07	3.77	LV	CELLSTATES	PC2	control_RBM20	8	18
PDE7B	1.38	0.000696	0.481	0.204	8.28	21.3	4e-06	3.16	LV	CELLSTATES	PC2	control_RBM20	8	18
ENPEP	1.37	0.0011	0.465	0.164	8.19	20.2	6.88e-06	2.96	LV	CELLSTATES	PC2	control_RBM20	8	18
MYL3	1.37	0.0424	0.158	0.0729	6.92	11.2	0.00084	1.37	LV	CELLSTATES	PC2	control_RBM20	8	18
NXN	1.36	0.0102	0.282	0.156	7.67	15.2	9.93e-05	1.99	LV	CELLSTATES	PC2	control_RBM20	8	18
ZNF423	1.32	0.0386	0.232	0.0894	7.26	11.4	0.00072	1.41	LV	CELLSTATES	PC2	control_RBM20	8	18
KCNE4	1.31	0.0128	0.3	0.149	7.77	14.5	0.00014	1.89	LV	CELLSTATES	PC2	control_RBM20	8	18
OSBPL10	1.22	0.00883	0.463	0.204	8.25	15.5	8.3e-05	2.05	LV	CELLSTATES	PC2	control_RBM20	8	18
CHSY1	1.18	0.0187	0.45	0.182	8.07	13.5	0.000238	1.73	LV	CELLSTATES	PC2	control_RBM20	8	18
ZNF565	1.11	0.0327	0.333	0.211	7.83	12	0.000544	1.49	LV	CELLSTATES	PC2	control_RBM20	8	18
SLC2A3	1.08	0.0161	0.41	0.18	8.06	13.9	0.000196	1.79	LV	CELLSTATES	PC2	control_RBM20	8	18
KCNJ8	1.07	0.0265	0.415	0.209	8.09	12.6	0.000396	1.58	LV	CELLSTATES	PC2	control_RBM20	8	18
RYR2	1.07	0.00633	0.842	0.406	9.17	16.3	5.38e-05	2.2	LV	CELLSTATES	PC2	control_RBM20	8	18
PDGFRB	1.03	0.00279	2.01	1.19	10.2	18.1	2.06e-05	2.55	LV	CELLSTATES	PC2	control_RBM20	8	18
C7	1.02	0.0327	0.884	0.443	9.07	12	0.000544	1.49	LV	CELLSTATES	PC2	control_RBM20	8	18
COL6A2	0.854	0.038	1.17	0.677	9.48	11.5	0.000687	1.42	LV	CELLSTATES	PC2	control_RBM20	8	18
FRMD3	0.785	0.0453	1.93	1.4	10.3	10.9	0.000938	1.34	LV	CELLSTATES	PC2	control_RBM20	8	18
MALAT1	0.692	0.0485	265	205	17.4	10.8	0.00104	1.31	LV	CELLSTATES	PC2	control_RBM20	8	18

## Sheet: control_TTN
Gene	logFC	FDR	mean_exp_control	mean_exp_genotype	logCPM	F	PValue	FDR_plot	Region	annotation_level	cell_state	comparison	Observations_genotype	Observations_reference
MT1A	3.39	0.000577	0.0468	0.00102	5.78	21.6	3.44e-06	3.24	LV	CELLSTATES	PC2	control_TTN	12	18
AC245041.2	3.22	0.00896	0.0283	0	5.47	15.3	9.35e-05	2.05	LV	CELLSTATES	PC2	control_TTN	12	18
APOD	3.17	1.39e-13	0.354	0.0256	7.16	70.5	4.52e-17	12.9	LV	CELLSTATES	PC2	control_TTN	12	18
MYH6	3.16	0.00279	0.0441	0.00379	5.67	18	2.22e-05	2.56	LV	CELLSTATES	PC2	control_TTN	12	18
PHACTR3	3.1	0.0115	0.023	0	5.38	15.9	0.000133	1.94	LV	CELLSTATES	PC2	control_TTN	12	18
CCL2	3.06	2.44e-09	0.168	0.0135	6.82	49.7	1.79e-12	8.61	LV	CELLSTATES	PC2	control_TTN	12	18
MMAA	3.02	0.016	0.0206	0	5.36	15.6	0.000211	1.8	LV	CELLSTATES	PC2	control_TTN	12	18
ERG28	3	0.018	0.0223	0	5.42	13.8	0.000243	1.74	LV	CELLSTATES	PC2	control_TTN	12	18
PTP4A3	3	5.54e-08	0.137	0.0138	6.68	42.3	7.68e-11	7.26	LV	CELLSTATES	PC2	control_TTN	12	18
ADAMTS9	2.97	3.32e-31	1.87	0.222	9.91	154	2.71e-35	30.5	LV	CELLSTATES	PC2	control_TTN	12	18
SLC2A8	2.91	0.0233	0.0147	0	5.38	13.6	0.000352	1.63	LV	CELLSTATES	PC2	control_TTN	12	18
NPC2	2.89	0.0119	0.0337	0.00102	5.59	14.5	0.000139	1.92	LV	CELLSTATES	PC2	control_TTN	12	18
LINC01060	2.88	0.0115	0.0508	0.00102	5.57	14.6	0.000131	1.94	LV	CELLSTATES	PC2	control_TTN	12	18
PLA2G2A	2.88	0.0127	0.0418	0.0026	5.59	14.4	0.000151	1.9	LV	CELLSTATES	PC2	control_TTN	12	18
GMPPB	2.85	0.0345	0.0166	0	5.39	12.7	0.000594	1.46	LV	CELLSTATES	PC2	control_TTN	12	18
CCL21	2.77	0.0253	0.037	0.00102	5.64	12.5	0.000396	1.6	LV	CELLSTATES	PC2	control_TTN	12	18
GABBR2	2.77	0.00587	0.049	0.00464	5.77	16.3	5.41e-05	2.23	LV	CELLSTATES	PC2	control_TTN	12	18
ADAMTS9-AS1	2.72	2.07e-11	0.256	0.0445	7.59	60.2	8.46e-15	10.7	LV	CELLSTATES	PC2	control_TTN	12	18
APOE	2.72	0.000327	0.0877	0.00884	6.05	22.8	1.76e-06	3.48	LV	CELLSTATES	PC2	control_TTN	12	18
AC006305.1	2.64	0.027	0.0253	0.0026	5.49	12.4	0.000436	1.57	LV	CELLSTATES	PC2	control_TTN	12	18
PI15	2.6	3.49e-11	0.436	0.0716	7.65	58.8	1.71e-14	10.5	LV	CELLSTATES	PC2	control_TTN	12	18
TCF19	2.45	0.0466	0.0319	0.0017	5.43	11	0.000948	1.33	LV	CELLSTATES	PC2	control_TTN	12	18
TIMP1	2.26	2.47e-10	0.406	0.0737	7.55	54.7	1.41e-13	9.61	LV	CELLSTATES	PC2	control_TTN	12	18
MT1X	2.24	0.0384	0.039	0.0119	5.73	11.5	0.00069	1.42	LV	CELLSTATES	PC2	control_TTN	12	18
ST3GAL5	2.24	0.00284	0.086	0.0183	6.06	17.9	2.31e-05	2.55	LV	CELLSTATES	PC2	control_TTN	12	18
AC011632.1	2.15	0.000872	0.135	0.027	6.44	20.6	5.57e-06	3.06	LV	CELLSTATES	PC2	control_TTN	12	18
SLC7A5	2.14	0.00724	0.084	0.026	6.03	15.8	7.08e-05	2.14	LV	CELLSTATES	PC2	control_TTN	12	18
BHLHE40	2.1	0.00948	0.0694	0.00938	6	15.1	0.000101	2.02	LV	CELLSTATES	PC2	control_TTN	12	18
ZNF423	2.05	3.1e-06	0.232	0.0521	7.1	33.3	7.84e-09	5.51	LV	CELLSTATES	PC2	control_TTN	12	18
SOCS3	1.98	0.0391	0.0574	0.0315	5.87	11.5	0.000713	1.41	LV	CELLSTATES	PC2	control_TTN	12	18
GPR20	1.96	0.0289	0.0709	0.0094	6.02	12.2	0.000479	1.54	LV	CELLSTATES	PC2	control_TTN	12	18
MPDU1	1.93	0.0311	0.0636	0.0134	5.94	12	0.000527	1.51	LV	CELLSTATES	PC2	control_TTN	12	18
CFD	1.92	7.25e-06	0.221	0.0491	7.09	31.1	2.42e-08	5.14	LV	CELLSTATES	PC2	control_TTN	12	18
PFN1	1.87	0.0155	0.0664	0.0237	6.07	13.8	0.000199	1.81	LV	CELLSTATES	PC2	control_TTN	12	18
HIC1	1.84	0.00904	0.0858	0.0357	6.3	15.2	9.59e-05	2.04	LV	CELLSTATES	PC2	control_TTN	12	18
EMILIN1	1.82	0.0151	0.0753	0.023	6.18	13.9	0.000188	1.82	LV	CELLSTATES	PC2	control_TTN	12	18
SNCG	1.79	0.0467	0.0592	0.0132	6.01	10.9	0.000955	1.33	LV	CELLSTATES	PC2	control_TTN	12	18
FGF10	1.77	0.0152	0.106	0.0406	6.56	13.9	0.000191	1.82	LV	CELLSTATES	PC2	control_TTN	12	18
NAV1	1.75	5.48e-06	0.268	0.0871	7.48	31.9	1.65e-08	5.26	LV	CELLSTATES	PC2	control_TTN	12	18
FST	1.71	0.016	0.0987	0.0221	6.31	13.7	0.000211	1.8	LV	CELLSTATES	PC2	control_TTN	12	18
RPL13A	1.71	0.0113	0.0877	0.0264	6.32	14.7	0.000126	1.95	LV	CELLSTATES	PC2	control_TTN	12	18
SLC2A4	1.67	0.0207	0.0885	0.0454	6.22	13.1	0.000294	1.68	LV	CELLSTATES	PC2	control_TTN	12	18
SRPX2	1.66	0.0367	0.0891	0.0253	6.21	11.6	0.000647	1.43	LV	CELLSTATES	PC2	control_TTN	12	18
LAMP1	1.65	0.0353	0.0827	0.0353	6.15	11.7	0.000613	1.45	LV	CELLSTATES	PC2	control_TTN	12	18
SERPINE3	1.63	0.0471	0.0853	0.0208	6.28	10.9	0.000968	1.33	LV	CELLSTATES	PC2	control_TTN	12	18
ADGRE5	1.61	0.0449	0.0759	0.0308	6.16	11.1	0.000879	1.35	LV	CELLSTATES	PC2	control_TTN	12	18
RPS18	1.54	0.0291	0.0918	0.0406	6.29	12.2	0.000484	1.54	LV	CELLSTATES	PC2	control_TTN	12	18
PROS1	1.53	0.0322	0.103	0.0416	6.34	11.9	0.000548	1.49	LV	CELLSTATES	PC2	control_TTN	12	18
NACA	1.52	0.0176	0.0965	0.0539	6.53	13.5	0.000234	1.76	LV	CELLSTATES	PC2	control_TTN	12	18
SLC2A3	1.51	4.11e-06	0.41	0.194	7.88	32.6	1.14e-08	5.39	LV	CELLSTATES	PC2	control_TTN	12	18
TGFBI	1.49	0.000121	0.293	0.136	7.48	25.1	5.34e-07	3.92	LV	CELLSTATES	PC2	control_TTN	12	18
RPSA	1.48	0.00771	0.144	0.0551	6.75	15.6	7.68e-05	2.11	LV	CELLSTATES	PC2	control_TTN	12	18
IPO9-AS1	1.43	0.0046	0.158	0.0553	7.03	16.8	4.16e-05	2.34	LV	CELLSTATES	PC2	control_TTN	12	18
PTMA	1.41	0.00034	0.285	0.112	7.44	22.7	1.86e-06	3.47	LV	CELLSTATES	PC2	control_TTN	12	18
MKRN3	1.38	0.0115	0.142	0.0588	6.7	14.6	0.000131	1.94	LV	CELLSTATES	PC2	control_TTN	12	18
RBFOX1	1.36	0.0455	0.098	0.0401	6.55	11	0.000894	1.34	LV	CELLSTATES	PC2	control_TTN	12	18
RPLP2	1.36	0.00874	0.172	0.0756	6.81	15.4	8.91e-05	2.06	LV	CELLSTATES	PC2	control_TTN	12	18
FAM110B	1.35	0.000157	0.394	0.19	7.8	24.5	7.31e-07	3.8	LV	CELLSTATES	PC2	control_TTN	12	18
PCBP3	1.34	0.0119	0.17	0.0802	6.98	14.5	0.000139	1.92	LV	CELLSTATES	PC2	control_TTN	12	18
CFAP97	1.33	0.0261	0.136	0.0581	6.85	12.5	0.000417	1.58	LV	CELLSTATES	PC2	control_TTN	12	18
STXBP6	1.32	0.0426	0.133	0.0508	6.53	11.2	0.000807	1.37	LV	CELLSTATES	PC2	control_TTN	12	18
C1R	1.31	0.00232	0.232	0.1	7.29	18.4	1.8e-05	2.63	LV	CELLSTATES	PC2	control_TTN	12	18
IER5L	1.3	0.0394	0.139	0.0368	6.68	11.4	0.000723	1.4	LV	CELLSTATES	PC2	control_TTN	12	18
ZNF521	1.3	0.00757	0.183	0.105	7.16	15.7	7.48e-05	2.12	LV	CELLSTATES	PC2	control_TTN	12	18
PDE10A	1.28	9.85e-06	0.896	0.389	9.08	30.5	3.38e-08	5.01	LV	CELLSTATES	PC2	control_TTN	12	18
PITPNC1	1.28	0.000223	0.52	0.231	8.33	23.7	1.11e-06	3.65	LV	CELLSTATES	PC2	control_TTN	12	18
SSTR2	1.26	0.0258	0.162	0.0634	6.86	12.5	0.000409	1.59	LV	CELLSTATES	PC2	control_TTN	12	18
IL34	1.24	0.01	0.211	0.0892	7.12	15	0.000109	2	LV	CELLSTATES	PC2	control_TTN	12	18
C7	1.21	0.000142	0.884	0.357	8.96	24.8	6.5e-07	3.85	LV	CELLSTATES	PC2	control_TTN	12	18
CMTM8	1.2	0.0446	0.132	0.0775	6.75	11.1	0.000864	1.35	LV	CELLSTATES	PC2	control_TTN	12	18
IFITM3	1.2	0.0043	0.258	0.103	7.27	17	3.82e-05	2.37	LV	CELLSTATES	PC2	control_TTN	12	18
HIF3A	1.18	0.0476	0.182	0.083	7.31	10.9	0.000983	1.32	LV	CELLSTATES	PC2	control_TTN	12	18
NGF	1.18	4.99e-06	1.73	0.753	9.83	32.1	1.43e-08	5.3	LV	CELLSTATES	PC2	control_TTN	12	18
FP236383.1	1.17	0.0467	0.165	0.0707	6.97	10.9	0.000956	1.33	LV	CELLSTATES	PC2	control_TTN	12	18
DDX58	1.14	0.0403	0.168	0.0855	6.95	11.4	0.000753	1.39	LV	CELLSTATES	PC2	control_TTN	12	18
MAP3K8	1.12	0.027	0.203	0.14	7.32	12.3	0.000443	1.57	LV	CELLSTATES	PC2	control_TTN	12	18
SERPINE1	1.09	0.00876	0.371	0.147	7.52	15.3	9.06e-05	2.06	LV	CELLSTATES	PC2	control_TTN	12	18
SPDYE2	1.09	0.0225	0.227	0.111	7.13	12.9	0.000333	1.65	LV	CELLSTATES	PC2	control_TTN	12	18
OSBPL10	1.08	0.00279	0.463	0.231	8.2	18	2.23e-05	2.56	LV	CELLSTATES	PC2	control_TTN	12	18
CD63	1.07	0.0258	0.215	0.113	7.14	12.5	0.00041	1.59	LV	CELLSTATES	PC2	control_TTN	12	18
LRP4	1.06	0.00147	0.417	0.245	8.32	19.4	1.07e-05	2.83	LV	CELLSTATES	PC2	control_TTN	12	18
ACTG1	1.01	0.0105	0.395	0.21	7.91	14.9	0.000115	1.98	LV	CELLSTATES	PC2	control_TTN	12	18
ATP1B3	0.996	0.00438	0.477	0.211	8.12	16.9	3.93e-05	2.36	LV	CELLSTATES	PC2	control_TTN	12	18
COL6A2	0.979	0.00088	1.17	0.618	9.4	20.6	5.74e-06	3.06	LV	CELLSTATES	PC2	control_TTN	12	18
MT2A	0.954	0.00605	0.498	0.443	8.41	16.2	5.73e-05	2.22	LV	CELLSTATES	PC2	control_TTN	12	18
AL138828.1	0.882	0.0113	0.566	0.355	8.55	14.7	0.000126	1.95	LV	CELLSTATES	PC2	control_TTN	12	18
ACTB	0.867	0.0198	0.491	0.322	8.25	13.3	0.000272	1.7	LV	CELLSTATES	PC2	control_TTN	12	18
KCNJ8	0.824	0.0465	0.415	0.246	8.08	10.9	0.00094	1.33	LV	CELLSTATES	PC2	control_TTN	12	18
RPL10	0.804	0.0465	0.436	0.262	8.22	10.9	0.00094	1.33	LV	CELLSTATES	PC2	control_TTN	12	18
MEF2C	0.796	0.0126	1.17	0.784	9.45	14.4	0.000149	1.9	LV	CELLSTATES	PC2	control_TTN	12	18
PDE7B	0.782	0.0476	0.481	0.296	8.31	10.9	0.000987	1.32	LV	CELLSTATES	PC2	control_TTN	12	18
CCDC102B	0.781	0.0153	1.36	0.771	9.49	13.9	0.000194	1.82	LV	CELLSTATES	PC2	control_TTN	12	18
RAD51B	0.775	0.0221	1.18	0.702	9.43	12.9	0.000324	1.66	LV	CELLSTATES	PC2	control_TTN	12	18
TMEM165	0.769	0.049	0.623	0.387	8.65	10.8	0.00104	1.31	LV	CELLSTATES	PC2	control_TTN	12	18
IGFBP5	0.744	0.038	1.31	0.824	9.64	11.5	0.00068	1.42	LV	CELLSTATES	PC2	control_TTN	12	18
MALAT1	0.731	0.00264	265	198	17.3	18.1	2.06e-05	2.58	LV	CELLSTATES	PC2	control_TTN	12	18
CRISPLD2	0.722	0.0311	1.28	0.744	9.48	12	0.000525	1.51	LV	CELLSTATES	PC2	control_TTN	12	18
SYNPO2	0.684	0.0391	2.08	1.48	10.3	11.5	0.000708	1.41	LV	CELLSTATES	PC2	control_TTN	12	18
