# Supplementary material for: Pathogenic variants damage cell composition and single cell transcription in cardiomyopathies
Source: Science. Author manuscript; Available in PMC 2022 Oct 3. (PMC9528698; doi:10.1126/science.abo1984)
Supplement: Supp table 27.4 [file NIHMS1835045-supplement-Supp_table_27_4.xlsx]

## Sheet: Index
Column name	Description
Gene	Gene symbol, Ensembl 84
logFC	log2-fold change
FDR	False discovery rate; FDR is the PValue after (by default) Benjamini-Hochberg correction.
mean_exp_control	Mean expression values across controls
mean_exp_genotype	Mean expression values across disease samples
logCPM	logCPM is the average expression of all pseudobulked samples for that particular gene across all samples on the log2-scale expressed in counts per million (cpm, as calculated by edgeR after normalization).
F	Output of quasi-likelihood F-test
PValue	PValue is the nominal p-value derived from F
FDR_plot	-log10(False discovery rate)
Region	Studied region (LV or RV)
annotation_level	Cell-type or cell-state
cell_state/state	Specification which cell-type or state was analysed
comparison	Specification control_GENOTYPE
Observations_genotype	Numbers of Patients included in edgeR (patients with low number of nuclei have been excluded)
Observations_reference	Numbers of Patients included in edgeR (patients with low number of nuclei have been excluded)

## Sheet: LMNA_control
Gene	logFC	FDR	mean_exp_control	mean_exp_genotype	logCPM	F	PValue	FDR_plot	Region	annotation_level	cell_state	comparison	Observations_genotype	Observations_reference
CYP26B1	6.91	2.67e-09	0.00195	0.0505	4.39	83.7	3.63e-13	8.57	LV	CELLSTATES	PC3	control_LMNA	12	18
SLN	6.33	2.67e-09	0.00285	0.0891	4.82	82.8	4.46e-13	8.57	LV	CELLSTATES	PC3	control_LMNA	12	18
CHSY3	3.8	5.32e-07	0.0327	0.314	6.22	58.6	1.33e-10	6.27	LV	CELLSTATES	PC3	control_LMNA	12	18
PLPPR4	3.73	0.0117	0.00268	0.0246	4.08	20.8	2.34e-05	1.93	LV	CELLSTATES	PC3	control_LMNA	12	18
ATOH8	3.62	0.00593	0.00379	0.0228	4.02	22.9	1.04e-05	2.23	LV	CELLSTATES	PC3	control_LMNA	12	18
PLCG2	3.25	0.000104	0.0268	0.202	5.76	39.3	3.48e-08	3.98	LV	CELLSTATES	PC3	control_LMNA	12	18
CNR1	3.01	0.0241	0.00857	0.0343	4.36	16.8	0.000119	1.62	LV	CELLSTATES	PC3	control_LMNA	12	18
ITGA4	2.79	0.0189	0.00753	0.0377	4.33	17.9	7.73e-05	1.72	LV	CELLSTATES	PC3	control_LMNA	12	18
FAM78B	2.66	0.0227	0.00857	0.0334	4.34	17	0.000109	1.64	LV	CELLSTATES	PC3	control_LMNA	12	18
LINC00630	2.59	0.0167	0.0203	0.0504	4.83	19.4	4.19e-05	1.78	LV	CELLSTATES	PC3	control_LMNA	12	18
SLC7A2	2.56	0.000608	0.0496	0.272	6.27	32.7	3.05e-07	3.22	LV	CELLSTATES	PC3	control_LMNA	12	18
PRR5L	2.52	0.0333	0.012	0.0266	4.39	15.3	0.000225	1.48	LV	CELLSTATES	PC3	control_LMNA	12	18
LGR4	2.33	0.00353	0.022	0.1	5.21	24.7	5.3e-06	2.45	LV	CELLSTATES	PC3	control_LMNA	12	18
CHST8	2.31	0.0329	0.0109	0.0422	4.53	15.5	0.000209	1.48	LV	CELLSTATES	PC3	control_LMNA	12	18
LINC01088	2.01	0.0146	0.0283	0.146	5.58	20.2	3.04e-05	1.84	LV	CELLSTATES	PC3	control_LMNA	12	18
ANK3	1.99	0.00135	0.0477	0.16	5.84	28.7	1.24e-06	2.87	LV	CELLSTATES	PC3	control_LMNA	12	18
TIPARP	1.84	0.0292	0.0211	0.181	5.47	15.9	0.000178	1.54	LV	CELLSTATES	PC3	control_LMNA	12	18
KCNQ3	1.79	0.00353	0.101	0.34	6.83	24.8	5.2e-06	2.45	LV	CELLSTATES	PC3	control_LMNA	12	18
SLIT3	1.79	0.0218	0.0765	0.299	6.55	17.3	9.63e-05	1.66	LV	CELLSTATES	PC3	control_LMNA	12	18
CYP7B1	1.74	0.0025	0.0966	0.289	6.58	26.3	2.92e-06	2.6	LV	CELLSTATES	PC3	control_LMNA	12	18
BICC1	1.69	0.0167	0.0777	0.503	6.82	18.8	5.35e-05	1.78	LV	CELLSTATES	PC3	control_LMNA	12	18
COL25A1	1.61	0.0256	0.0477	0.163	5.92	16.5	0.000137	1.59	LV	CELLSTATES	PC3	control_LMNA	12	18
ADAMTS9-AS2	1.59	0.000809	0.537	2.15	9.22	31.4	4.72e-07	3.09	LV	CELLSTATES	PC3	control_LMNA	12	18
ALPK1	1.57	0.0167	0.0491	0.145	5.79	18.9	5.15e-05	1.78	LV	CELLSTATES	PC3	control_LMNA	12	18
LRRC17	1.56	0.0191	0.0628	0.217	6.18	17.8	7.97e-05	1.72	LV	CELLSTATES	PC3	control_LMNA	12	18
GLIS3	1.53	0.0158	0.0736	0.189	6.14	19.8	3.55e-05	1.8	LV	CELLSTATES	PC3	control_LMNA	12	18
KLHL29	1.52	0.0438	0.0482	0.144	5.86	14.3	0.000344	1.36	LV	CELLSTATES	PC3	control_LMNA	12	18
PCDH9	1.51	0.000857	0.232	0.717	7.84	30.9	5.72e-07	3.07	LV	CELLSTATES	PC3	control_LMNA	12	18
PID1	1.51	0.0339	0.117	0.354	6.88	15.1	0.00024	1.47	LV	CELLSTATES	PC3	control_LMNA	12	18
FHL5	1.49	0.00108	0.251	0.815	8	29.9	8.1e-07	2.97	LV	CELLSTATES	PC3	control_LMNA	12	18
EGFR	1.47	0.0025	0.238	0.806	7.97	26.5	2.76e-06	2.6	LV	CELLSTATES	PC3	control_LMNA	12	18
RRAS	1.47	0.0291	0.172	0.382	7.16	16	0.000168	1.54	LV	CELLSTATES	PC3	control_LMNA	12	18
CSAD	1.43	0.00593	0.0962	0.265	6.55	23.2	9.42e-06	2.23	LV	CELLSTATES	PC3	control_LMNA	12	18
FSTL1	1.4	0.0167	0.0816	0.202	6.33	18.7	5.43e-05	1.78	LV	CELLSTATES	PC3	control_LMNA	12	18
RCAN2	1.37	0.0026	0.531	1.71	9.05	26	3.26e-06	2.58	LV	CELLSTATES	PC3	control_LMNA	12	18
TRIM22	1.35	0.0333	0.0692	0.295	6.4	15.3	0.000222	1.48	LV	CELLSTATES	PC3	control_LMNA	12	18
LONRF1	1.34	0.0439	0.042	0.152	5.73	14.3	0.000348	1.36	LV	CELLSTATES	PC3	control_LMNA	12	18
NAALADL2	1.26	0.0167	0.147	0.425	7.16	19	4.76e-05	1.78	LV	CELLSTATES	PC3	control_LMNA	12	18
SLC38A2	1.25	0.0175	0.49	1.38	8.82	18.3	6.42e-05	1.76	LV	CELLSTATES	PC3	control_LMNA	12	18
SCN7A	1.24	0.00266	0.844	2.54	9.66	25.8	3.55e-06	2.58	LV	CELLSTATES	PC3	control_LMNA	12	18
PTPN13	1.22	0.0175	0.238	0.716	7.83	18.3	6.37e-05	1.76	LV	CELLSTATES	PC3	control_LMNA	12	18
FUT8	1.21	0.0251	0.085	0.202	6.3	16.6	0.00013	1.6	LV	CELLSTATES	PC3	control_LMNA	12	18
STXBP4	1.21	0.0457	0.146	0.357	7.05	14	0.000393	1.34	LV	CELLSTATES	PC3	control_LMNA	12	18
CEBPD	1.15	0.0227	0.627	1.55	9.07	17	0.00011	1.64	LV	CELLSTATES	PC3	control_LMNA	12	18
GHR	1.11	0.021	0.293	0.737	7.99	17.5	9.13e-05	1.68	LV	CELLSTATES	PC3	control_LMNA	12	18
JADE1	1.11	0.0291	0.123	0.311	6.87	16	0.00017	1.54	LV	CELLSTATES	PC3	control_LMNA	12	18
EVL	1.1	0.0227	0.113	0.29	6.74	17.2	0.000103	1.64	LV	CELLSTATES	PC3	control_LMNA	12	18
MAP3K5	1.1	0.0245	0.319	0.842	8.12	16.7	0.000123	1.61	LV	CELLSTATES	PC3	control_LMNA	12	18
ATP10D	1.09	0.0183	0.138	0.419	7.12	18.1	6.87e-05	1.74	LV	CELLSTATES	PC3	control_LMNA	12	18
CALCRL	1.07	0.0446	0.154	0.321	7.03	14.2	0.000369	1.35	LV	CELLSTATES	PC3	control_LMNA	12	18
HNRNPU	1.07	0.0167	0.281	0.607	7.82	18.8	5.16e-05	1.78	LV	CELLSTATES	PC3	control_LMNA	12	18
ARHGAP32	1.06	0.0457	0.149	0.349	7.05	14	0.00039	1.34	LV	CELLSTATES	PC3	control_LMNA	12	18
NES	1.05	0.0386	0.19	0.431	7.33	14.7	0.00029	1.41	LV	CELLSTATES	PC3	control_LMNA	12	18
EPC2	1.02	0.0333	0.142	0.301	6.95	15.3	0.000223	1.48	LV	CELLSTATES	PC3	control_LMNA	12	18
RASAL2	1.02	0.0175	1.19	3.26	10	18.3	6.32e-05	1.76	LV	CELLSTATES	PC3	control_LMNA	12	18
ARHGAP10	1.01	0.0448	1.5	3.69	10.3	14.1	0.000374	1.35	LV	CELLSTATES	PC3	control_LMNA	12	18
SMARCA5	0.982	0.0396	0.113	0.25	6.63	14.6	0.000304	1.4	LV	CELLSTATES	PC3	control_LMNA	12	18
HES4	0.963	0.0396	0.583	1.16	8.85	14.6	0.0003	1.4	LV	CELLSTATES	PC3	control_LMNA	12	18
MED13L	0.917	0.0291	0.517	1.21	8.77	16	0.000169	1.54	LV	CELLSTATES	PC3	control_LMNA	12	18
ABCA5	0.898	0.0333	0.271	0.602	7.86	15.4	0.000219	1.48	LV	CELLSTATES	PC3	control_LMNA	12	18
SGMS1	0.874	0.0344	0.273	0.584	7.81	15.1	0.000247	1.46	LV	CELLSTATES	PC3	control_LMNA	12	18

## Sheet: PKP2_control
Gene	logFC	FDR	mean_exp_control	mean_exp_genotype	logCPM	F	PValue	FDR_plot	Region	annotation_level	cell_state	comparison	Observations_genotype	Observations_reference
CCL4	3.16	0.0139	0.000389	0.0165	3.19	18.6	7.91e-05	1.86	LV	CELLSTATES	PC3	control_PKP2	6	18
CTH	3.01	0.0053	0.000415	0.0133	3.28	22.1	2.25e-05	2.28	LV	CELLSTATES	PC3	control_PKP2	6	18
TMEM191B	2.81	0.00425	0.0033	0.028	3.79	22.9	1.66e-05	2.37	LV	CELLSTATES	PC3	control_PKP2	6	18
KLF15	2.7	0.00125	0.00602	0.049	4.11	29.1	2.12e-06	2.9	LV	CELLSTATES	PC3	control_PKP2	6	18
BICC1	2.46	1.68e-06	0.0777	0.475	6.8	63	2.86e-10	5.77	LV	CELLSTATES	PC3	control_PKP2	6	18
CAMK4	2.39	0.00982	0.00267	0.0255	3.66	19.9	5e-05	2.01	LV	CELLSTATES	PC3	control_PKP2	6	18
ADARB2	2.36	1.68e-06	0.0534	0.349	6.34	65.8	1.56e-10	5.77	LV	CELLSTATES	PC3	control_PKP2	6	18
PTGDR2	2.17	0.00049	0.0524	0.287	6.18	33.2	5.82e-07	3.31	LV	CELLSTATES	PC3	control_PKP2	6	18
RGS7BP	2.15	0.00425	0.0103	0.0562	4.27	23.1	1.56e-05	2.37	LV	CELLSTATES	PC3	control_PKP2	6	18
AC092042.3	2.12	0.0453	0.00296	0.0185	3.51	13.3	0.000657	1.34	LV	CELLSTATES	PC3	control_PKP2	6	18
TIPARP	1.99	0.000613	0.0211	0.109	5.2	32.1	8.32e-07	3.21	LV	CELLSTATES	PC3	control_PKP2	6	18
MOB3B	1.94	9.57e-05	0.0377	0.174	5.65	40.1	7.96e-08	4.02	LV	CELLSTATES	PC3	control_PKP2	6	18
MTSS1	1.81	7.8e-06	0.144	0.643	7.36	52.4	3.31e-09	5.11	LV	CELLSTATES	PC3	control_PKP2	6	18
FKBP5	1.67	0.0161	0.388	1.59	8.69	18	0.000103	1.79	LV	CELLSTATES	PC3	control_PKP2	6	18
ADAMTS9-AS2	1.66	0.00013	0.537	2.06	9.11	38.6	1.21e-07	3.89	LV	CELLSTATES	PC3	control_PKP2	6	18
PPM1H	1.62	0.0261	0.02	0.0691	4.82	15.7	0.000249	1.58	LV	CELLSTATES	PC3	control_PKP2	6	18
CARMIL1	1.61	0.00326	0.227	0.869	7.93	24.9	8.57e-06	2.49	LV	CELLSTATES	PC3	control_PKP2	6	18
TSC22D3	1.59	7.2e-05	0.106	0.437	6.96	41.9	4.89e-08	4.14	LV	CELLSTATES	PC3	control_PKP2	6	18
SCN7A	1.55	7.19e-06	0.844	3.12	9.73	54.4	2.03e-09	5.14	LV	CELLSTATES	PC3	control_PKP2	6	18
FLT1	1.5	0.000349	0.428	1.69	8.87	34.9	3.55e-07	3.46	LV	CELLSTATES	PC3	control_PKP2	6	18
PTPN13	1.49	3.79e-05	0.238	0.816	7.89	45.4	1.93e-08	4.42	LV	CELLSTATES	PC3	control_PKP2	6	18
HAPLN2	1.47	0.000874	0.109	0.384	6.84	30.7	1.26e-06	3.06	LV	CELLSTATES	PC3	control_PKP2	6	18
ZNF703	1.46	0.0159	0.0293	0.1	5.11	18	9.95e-05	1.8	LV	CELLSTATES	PC3	control_PKP2	6	18
ZBTB16	1.44	0.00503	0.657	2.31	9.34	22.3	2.09e-05	2.3	LV	CELLSTATES	PC3	control_PKP2	6	18
AL590617.2	1.42	0.0339	0.0213	0.0732	4.85	14.7	0.000367	1.47	LV	CELLSTATES	PC3	control_PKP2	6	18
AC011405.1	1.34	0.0161	0.0286	0.0932	5.13	17.9	0.000104	1.79	LV	CELLSTATES	PC3	control_PKP2	6	18
KCNQ3	1.34	0.00439	0.101	0.325	6.69	22.8	1.75e-05	2.36	LV	CELLSTATES	PC3	control_PKP2	6	18
TMTC1	1.31	0.00152	0.69	2.15	9.32	28.1	2.96e-06	2.82	LV	CELLSTATES	PC3	control_PKP2	6	18
CEBPD	1.29	0.00333	0.627	2.02	9.18	24.7	9.04e-06	2.48	LV	CELLSTATES	PC3	control_PKP2	6	18
EGFR	1.29	0.000967	0.238	0.74	7.83	30.2	1.48e-06	3.01	LV	CELLSTATES	PC3	control_PKP2	6	18
PID1	1.28	0.00337	0.117	0.317	6.7	24.5	9.57e-06	2.47	LV	CELLSTATES	PC3	control_PKP2	6	18
ABHD3	1.24	0.0261	0.0291	0.0976	5.2	15.6	0.000254	1.58	LV	CELLSTATES	PC3	control_PKP2	6	18
FHL5	1.24	0.004	0.251	0.764	7.85	23.5	1.39e-05	2.4	LV	CELLSTATES	PC3	control_PKP2	6	18
AC063944.1	1.23	0.0423	0.134	0.397	7.04	13.8	0.000532	1.37	LV	CELLSTATES	PC3	control_PKP2	6	18
BMP2	1.23	0.0175	0.0413	0.109	5.4	17.4	0.000127	1.76	LV	CELLSTATES	PC3	control_PKP2	6	18
UBALD2	1.23	0.0413	0.0273	0.0761	4.97	14	0.000493	1.38	LV	CELLSTATES	PC3	control_PKP2	6	18
NCKIPSD	1.22	0.0214	0.0337	0.105	5.36	16.6	0.000176	1.67	LV	CELLSTATES	PC3	control_PKP2	6	18
SPSB1	1.21	0.0253	0.0363	0.103	5.3	15.9	0.000232	1.6	LV	CELLSTATES	PC3	control_PKP2	6	18
CTDSPL	1.2	0.00977	0.0981	0.274	6.57	19.9	4.89e-05	2.01	LV	CELLSTATES	PC3	control_PKP2	6	18
TRIM22	1.19	0.0295	0.0692	0.194	6.12	15.2	0.000302	1.53	LV	CELLSTATES	PC3	control_PKP2	6	18
TNFRSF21	1.18	0.00269	0.136	0.392	7.02	25.6	6.63e-06	2.57	LV	CELLSTATES	PC3	control_PKP2	6	18
H1FX	1.17	0.00373	0.141	0.366	6.92	24	1.15e-05	2.43	LV	CELLSTATES	PC3	control_PKP2	6	18
RHOB	1.17	0.0214	0.309	0.936	8.18	16.5	0.000178	1.67	LV	CELLSTATES	PC3	control_PKP2	6	18
DENND3	1.16	0.0399	0.216	0.635	7.69	14.2	0.00046	1.4	LV	CELLSTATES	PC3	control_PKP2	6	18
ZFAND5	1.16	0.00399	0.0943	0.254	6.5	23.5	1.35e-05	2.4	LV	CELLSTATES	PC3	control_PKP2	6	18
CHST7	1.13	0.0399	0.0432	0.122	5.59	14.2	0.000459	1.4	LV	CELLSTATES	PC3	control_PKP2	6	18
JADE1	1.13	0.00244	0.123	0.34	6.85	26.2	5.47e-06	2.61	LV	CELLSTATES	PC3	control_PKP2	6	18
ZNF385D	1.13	0.00175	0.371	1.01	8.33	27.5	3.55e-06	2.76	LV	CELLSTATES	PC3	control_PKP2	6	18
FBXO32	1.12	0.00684	0.0813	0.22	6.26	21.2	3.13e-05	2.16	LV	CELLSTATES	PC3	control_PKP2	6	18
CTSZ	1.09	0.0413	0.093	0.228	6.31	13.9	0.000501	1.38	LV	CELLSTATES	PC3	control_PKP2	6	18
LAMB1	1.09	0.0261	0.287	0.774	8.02	15.7	0.000247	1.58	LV	CELLSTATES	PC3	control_PKP2	6	18
IRAK3	1.08	0.00945	0.0982	0.258	6.54	20.1	4.65e-05	2.02	LV	CELLSTATES	PC3	control_PKP2	6	18
TMEM51	1.08	0.0121	0.0609	0.167	5.89	19.1	6.57e-05	1.92	LV	CELLSTATES	PC3	control_PKP2	6	18
RNF115	1.05	0.00244	0.207	0.532	7.53	26	5.8e-06	2.61	LV	CELLSTATES	PC3	control_PKP2	6	18
CPM	1.04	0.0445	0.913	2.5	9.67	13.5	0.00061	1.35	LV	CELLSTATES	PC3	control_PKP2	6	18
LAMB2	1.04	0.0481	0.134	0.325	6.82	13.1	0.000724	1.32	LV	CELLSTATES	PC3	control_PKP2	6	18
DOK6	1.03	0.0183	0.176	0.437	7.21	17.2	0.000137	1.74	LV	CELLSTATES	PC3	control_PKP2	6	18
ACSM3	1.02	0.0387	0.0615	0.151	5.87	14.3	0.000437	1.41	LV	CELLSTATES	PC3	control_PKP2	6	18
ARL15	1.02	0.00424	0.405	0.995	8.41	23.2	1.51e-05	2.37	LV	CELLSTATES	PC3	control_PKP2	6	18
DUBR	1.02	0.0449	0.392	0.992	8.38	13.4	0.000632	1.35	LV	CELLSTATES	PC3	control_PKP2	6	18
LRRC17	1.01	0.0423	0.0628	0.166	5.96	13.8	0.000534	1.37	LV	CELLSTATES	PC3	control_PKP2	6	18
SAMHD1	1	0.0498	0.105	0.251	6.57	12.9	0.000765	1.3	LV	CELLSTATES	PC3	control_PKP2	6	18
NCOA3	0.997	0.00373	0.259	0.648	7.81	23.9	1.2e-05	2.43	LV	CELLSTATES	PC3	control_PKP2	6	18
ZNF704	0.976	0.00579	0.207	0.506	7.47	21.8	2.51e-05	2.24	LV	CELLSTATES	PC3	control_PKP2	6	18
FOXO3	0.974	0.00425	0.377	0.911	8.31	23	1.64e-05	2.37	LV	CELLSTATES	PC3	control_PKP2	6	18
TMX4	0.971	0.0476	0.0478	0.107	5.48	13.1	0.000706	1.32	LV	CELLSTATES	PC3	control_PKP2	6	18
RCAN2	0.968	0.0281	0.531	1.3	8.8	15.4	0.000281	1.55	LV	CELLSTATES	PC3	control_PKP2	6	18
P2RY14	0.963	0.0173	0.37	0.923	8.31	17.5	0.000123	1.76	LV	CELLSTATES	PC3	control_PKP2	6	18
TFDP2	0.957	0.0214	0.114	0.279	6.69	16.6	0.000176	1.67	LV	CELLSTATES	PC3	control_PKP2	6	18
ATP10D	0.95	0.00875	0.138	0.337	6.92	20.4	4.16e-05	2.06	LV	CELLSTATES	PC3	control_PKP2	6	18
ANKS1A	0.932	0.0241	0.518	1.28	8.77	16	0.000217	1.62	LV	CELLSTATES	PC3	control_PKP2	6	18
TENT4B	0.927	0.0203	0.0994	0.239	6.47	16.8	0.000162	1.69	LV	CELLSTATES	PC3	control_PKP2	6	18
GHR	0.919	0.0188	0.293	0.677	7.9	17.1	0.000145	1.72	LV	CELLSTATES	PC3	control_PKP2	6	18
PLXDC2	0.913	0.0476	0.165	0.379	7.1	13.1	0.000707	1.32	LV	CELLSTATES	PC3	control_PKP2	6	18
MAN1A1	0.896	0.0088	0.128	0.307	6.82	20.3	4.25e-05	2.06	LV	CELLSTATES	PC3	control_PKP2	6	18
EVL	0.895	0.0295	0.113	0.266	6.64	15.2	0.000303	1.53	LV	CELLSTATES	PC3	control_PKP2	6	18
RAPGEF5	0.895	0.0423	0.467	1.14	8.66	13.7	0.000549	1.37	LV	CELLSTATES	PC3	control_PKP2	6	18
RASAL2	0.893	0.0156	1.19	2.72	9.88	18.1	9.66e-05	1.81	LV	CELLSTATES	PC3	control_PKP2	6	18
AC058791.1	0.889	0.0168	0.108	0.252	6.62	17.7	0.000111	1.77	LV	CELLSTATES	PC3	control_PKP2	6	18
SLC44A1	0.888	0.0173	0.0859	0.207	6.3	17.5	0.000123	1.76	LV	CELLSTATES	PC3	control_PKP2	6	18
BCL6	0.887	0.0431	0.241	0.56	7.71	13.7	0.000563	1.37	LV	CELLSTATES	PC3	control_PKP2	6	18
TMEM50B	0.863	0.0152	0.108	0.229	6.49	18.3	9.16e-05	1.82	LV	CELLSTATES	PC3	control_PKP2	6	18
FAM214A	0.855	0.0445	0.1	0.226	6.46	13.4	0.000619	1.35	LV	CELLSTATES	PC3	control_PKP2	6	18
ZRANB1	0.851	0.0445	0.059	0.133	5.78	13.5	0.000613	1.35	LV	CELLSTATES	PC3	control_PKP2	6	18
CDK6	0.85	0.0423	0.0884	0.205	6.3	13.8	0.000544	1.37	LV	CELLSTATES	PC3	control_PKP2	6	18
ERC1	0.808	0.0175	0.542	1.17	8.77	17.4	0.000129	1.76	LV	CELLSTATES	PC3	control_PKP2	6	18
FOXN3	0.799	0.0339	0.289	0.658	7.92	14.7	0.000364	1.47	LV	CELLSTATES	PC3	control_PKP2	6	18
NPAS3	0.799	0.0369	0.209	0.468	7.45	14.4	0.000412	1.43	LV	CELLSTATES	PC3	control_PKP2	6	18
PIK3CA	0.796	0.0214	0.217	0.467	7.47	16.6	0.000172	1.67	LV	CELLSTATES	PC3	control_PKP2	6	18
MLLT3	0.773	0.044	0.245	0.529	7.64	13.6	0.00059	1.36	LV	CELLSTATES	PC3	control_PKP2	6	18
KLF7	0.763	0.0401	0.177	0.37	7.14	14.1	0.000467	1.4	LV	CELLSTATES	PC3	control_PKP2	6	18
SIL1	0.715	0.0496	0.198	0.404	7.32	13	0.000758	1.3	LV	CELLSTATES	PC3	control_PKP2	6	18
SGMS1	0.674	0.0399	0.273	0.535	7.74	14.2	0.000453	1.4	LV	CELLSTATES	PC3	control_PKP2	6	18

## Sheet: PVneg_control
Gene	logFC	FDR	mean_exp_control	mean_exp_genotype	logCPM	F	PValue	FDR_plot	Region	annotation_level	cell_state	comparison	Observations_genotype	Observations_reference
FOXQ1	3.64	0.014	0	0.0354	3.54	26.2	9.14e-06	1.85	LV	CELLSTATES	PC3	control_PVneg	8	18
BICC1	2.5	0.000218	0.0777	0.399	6.7	39.6	5.34e-08	3.66	LV	CELLSTATES	PC3	control_PVneg	8	18
NPPB	2.5	0.0463	0.035	0.134	5.65	16.5	0.000156	1.33	LV	CELLSTATES	PC3	control_PVneg	8	18
SLC38A11	2.14	0.0214	0.112	0.425	7.12	19.9	4.02e-05	1.67	LV	CELLSTATES	PC3	control_PVneg	8	18
MOB3B	2.07	0.0061	0.0377	0.159	5.72	27.6	2.49e-06	2.21	LV	CELLSTATES	PC3	control_PVneg	8	18
PID1	2	0.000218	0.117	0.301	6.9	40.4	4.3e-08	3.66	LV	CELLSTATES	PC3	control_PVneg	8	18
DNAH11	1.9	0.0171	0.0504	0.177	6.15	21	2.65e-05	1.77	LV	CELLSTATES	PC3	control_PVneg	8	18
AC007681.1	1.89	0.0487	0.0182	0.0756	4.88	16.3	0.000171	1.31	LV	CELLSTATES	PC3	control_PVneg	8	18
PLEKHG1	1.86	0.00656	0.0271	0.164	5.3	26.9	3.21e-06	2.18	LV	CELLSTATES	PC3	control_PVneg	8	18
ADAMTS9-AS2	1.78	0.000218	0.537	2.43	9.17	42.8	2.12e-08	3.66	LV	CELLSTATES	PC3	control_PVneg	8	18
BACH2	1.72	0.0338	0.0519	0.165	5.85	17.6	9.94e-05	1.47	LV	CELLSTATES	PC3	control_PVneg	8	18
SLC6A1	1.49	0.018	0.0732	0.405	6.42	20.5	3.24e-05	1.74	LV	CELLSTATES	PC3	control_PVneg	8	18
MTSS1	1.41	0.0261	0.144	0.497	7.19	19.2	5.32e-05	1.58	LV	CELLSTATES	PC3	control_PVneg	8	18
NAALADL2	1.32	0.0171	0.147	0.428	7.14	22	1.82e-05	1.77	LV	CELLSTATES	PC3	control_PVneg	8	18
CSAD	1.25	0.0463	0.0962	0.312	6.48	16.5	0.000153	1.33	LV	CELLSTATES	PC3	control_PVneg	8	18
CDK6	1.2	0.0171	0.0884	0.335	6.52	20.8	2.89e-05	1.77	LV	CELLSTATES	PC3	control_PVneg	8	18
ARL15	1.18	0.014	0.405	1.33	8.5	24.1	8.68e-06	1.85	LV	CELLSTATES	PC3	control_PVneg	8	18
ATP10D	1.15	0.0308	0.138	0.319	6.98	18.3	7.45e-05	1.51	LV	CELLSTATES	PC3	control_PVneg	8	18
PLXDC2	1.15	0.0336	0.165	0.593	7.3	17.8	9.06e-05	1.47	LV	CELLSTATES	PC3	control_PVneg	8	18
XKR6	1.1	0.0336	0.0964	0.213	6.54	17.8	9.33e-05	1.47	LV	CELLSTATES	PC3	control_PVneg	8	18
ZNF704	1.07	0.0389	0.207	0.564	7.52	17.2	0.000117	1.41	LV	CELLSTATES	PC3	control_PVneg	8	18

## Sheet: RBM20_control
Gene	logFC	FDR	mean_exp_control	mean_exp_genotype	logCPM	F	PValue	FDR_plot	Region	annotation_level	cell_state	comparison	Observations_genotype	Observations_reference
PLA2G4A	3.98	0.00878	0.00211	0.0245	3.78	23	1.23e-05	2.06	LV	CELLSTATES	PC3	control_RBM20	8	18
CYR61	2.79	0.0256	0.0895	0.42	6.71	17.8	9.04e-05	1.59	LV	CELLSTATES	PC3	control_RBM20	8	18
NOS1AP	2.51	0.0328	0.0127	0.0605	4.62	16.8	0.000138	1.48	LV	CELLSTATES	PC3	control_RBM20	8	18
TIPARP	2.32	0.00931	0.0211	0.125	5.19	22.7	1.41e-05	2.03	LV	CELLSTATES	PC3	control_RBM20	8	18
SLC6A8	2.29	0.0177	0.0179	0.108	5.02	19.8	4.18e-05	1.75	LV	CELLSTATES	PC3	control_RBM20	8	18
LINC01088	2.12	0.0256	0.0283	0.106	5.42	17.8	9.06e-05	1.59	LV	CELLSTATES	PC3	control_RBM20	8	18
SLC38A11	2.1	0.0197	0.112	0.409	7.05	19	5.63e-05	1.71	LV	CELLSTATES	PC3	control_RBM20	8	18
LRFN5	1.97	0.0144	0.0476	0.144	5.76	21.1	2.56e-05	1.84	LV	CELLSTATES	PC3	control_RBM20	8	18
MYOF	1.91	0.0135	0.152	0.47	7.19	21.4	2.27e-05	1.87	LV	CELLSTATES	PC3	control_RBM20	8	18
PLD5	1.74	0.0253	0.0277	0.0732	5.13	18	8.52e-05	1.6	LV	CELLSTATES	PC3	control_RBM20	8	18
CTGF	1.68	0.0401	0.0997	0.325	6.59	16	0.000189	1.4	LV	CELLSTATES	PC3	control_RBM20	8	18
CSAD	1.67	0.00132	0.0962	0.218	6.45	32.1	5.27e-07	2.88	LV	CELLSTATES	PC3	control_RBM20	8	18
ATP10A	1.63	0.0456	0.0761	0.208	6.24	15.5	0.000235	1.34	LV	CELLSTATES	PC3	control_RBM20	8	18
CNNM2	1.63	0.00237	0.108	0.317	6.75	28.6	1.73e-06	2.62	LV	CELLSTATES	PC3	control_RBM20	8	18
PID1	1.62	0.00237	0.117	0.31	6.71	28.5	1.8e-06	2.62	LV	CELLSTATES	PC3	control_RBM20	8	18
PTPN13	1.56	0.00132	0.238	0.714	7.83	32	5.54e-07	2.88	LV	CELLSTATES	PC3	control_RBM20	8	18
RRAS	1.52	0.0206	0.172	0.39	7.09	18.7	6.4e-05	1.69	LV	CELLSTATES	PC3	control_RBM20	8	18
MTSS1	1.48	0.0188	0.144	0.435	7.17	19.5	4.64e-05	1.73	LV	CELLSTATES	PC3	control_RBM20	8	18
PLXDC2	1.48	0.00237	0.165	0.613	7.46	28.5	1.78e-06	2.62	LV	CELLSTATES	PC3	control_RBM20	8	18
SLC24A3	1.44	0.0167	0.0998	0.203	6.47	20.1	3.64e-05	1.78	LV	CELLSTATES	PC3	control_RBM20	8	18
HAPLN2	1.43	0.0414	0.109	0.333	6.73	15.7	0.000209	1.38	LV	CELLSTATES	PC3	control_RBM20	8	18
ADAMTS9-AS2	1.41	0.00631	0.537	1.56	8.96	24.8	6.37e-06	2.2	LV	CELLSTATES	PC3	control_RBM20	8	18
DOCK9	1.41	0.00784	0.137	0.416	7.08	24	8.59e-06	2.11	LV	CELLSTATES	PC3	control_RBM20	8	18
SVEP1	1.39	0.0381	0.0615	0.166	6.02	16.2	0.000176	1.42	LV	CELLSTATES	PC3	control_RBM20	8	18
SCN7A	1.32	0.00132	0.844	2.39	9.59	32.1	5.38e-07	2.88	LV	CELLSTATES	PC3	control_RBM20	8	18
DOK6	1.28	0.00878	0.176	0.503	7.34	23.1	1.19e-05	2.06	LV	CELLSTATES	PC3	control_RBM20	8	18
ZNF704	1.22	0.00512	0.207	0.558	7.57	25.8	4.56e-06	2.29	LV	CELLSTATES	PC3	control_RBM20	8	18
FLT1	1.2	0.0456	0.428	1.09	8.6	15.4	0.000238	1.34	LV	CELLSTATES	PC3	control_RBM20	8	18
ATP10D	1.17	0.0135	0.138	0.32	6.95	21.5	2.2e-05	1.87	LV	CELLSTATES	PC3	control_RBM20	8	18
FUT8	1.14	0.0337	0.085	0.176	6.19	16.6	0.000147	1.47	LV	CELLSTATES	PC3	control_RBM20	8	18
HES4	1.1	0.0149	0.583	1.23	8.83	20.7	2.96e-05	1.83	LV	CELLSTATES	PC3	control_RBM20	8	18
RCAN2	1.1	0.0325	0.531	1.24	8.8	16.8	0.000134	1.49	LV	CELLSTATES	PC3	control_RBM20	8	18
ARHGAP10	1.02	0.0494	1.5	3.38	10.3	15.1	0.000279	1.31	LV	CELLSTATES	PC3	control_RBM20	8	18
RASAL2	1.01	0.0188	1.19	2.82	9.93	19.3	5.02e-05	1.73	LV	CELLSTATES	PC3	control_RBM20	8	18
KCNAB1	0.965	0.0211	1.12	2.43	9.82	18.6	6.76e-05	1.68	LV	CELLSTATES	PC3	control_RBM20	8	18
SGMS1	0.929	0.0188	0.273	0.532	7.75	19.3	5.06e-05	1.73	LV	CELLSTATES	PC3	control_RBM20	8	18
FOXN3	0.912	0.0494	0.289	0.703	7.97	15.1	0.000274	1.31	LV	CELLSTATES	PC3	control_RBM20	8	18
DACH1	0.889	0.0294	0.658	1.42	9.02	17.2	0.000114	1.53	LV	CELLSTATES	PC3	control_RBM20	8	18
ARGLU1	0.836	0.0381	0.669	1.27	8.97	16.2	0.000176	1.42	LV	CELLSTATES	PC3	control_RBM20	8	18

## Sheet: TTN_control
Gene	logFC	FDR	mean_exp_control	mean_exp_genotype	logCPM	F	PValue	FDR_plot	Region	annotation_level	cell_state	comparison	Observations_genotype	Observations_reference
TOX2	2.83	0.00025	0.00748	0.0555	4.62	31	6.56e-07	3.6	LV	CELLSTATES	PC3	control_TTN	12	18
LINC02343	2.64	0.00078	0.00751	0.0407	4.52	26.6	3.03e-06	3.11	LV	CELLSTATES	PC3	control_TTN	12	18
AC245060.5	2.45	0.00888	0.00312	0.0133	3.83	16.7	0.000132	2.05	LV	CELLSTATES	PC3	control_TTN	12	18
BICC1	2.45	3.6e-06	0.0777	0.532	7.06	52.9	9.18e-10	5.44	LV	CELLSTATES	PC3	control_TTN	12	18
MUM1L1	2.4	0.0137	0.00446	0.0354	4.04	15.1	0.00026	1.86	LV	CELLSTATES	PC3	control_TTN	12	18
TIPARP	2.38	1.74e-05	0.0211	0.125	5.48	44.7	9.12e-09	4.76	LV	CELLSTATES	PC3	control_TTN	12	18
MARC1	2.17	0.00338	0.00546	0.0248	4.15	20.6	2.87e-05	2.47	LV	CELLSTATES	PC3	control_TTN	12	18
SEC24B-AS1	2.15	0.0103	0.00451	0.0181	4.07	16.2	0.000161	1.99	LV	CELLSTATES	PC3	control_TTN	12	18
ITGA4	2.12	0.00396	0.00753	0.0351	4.36	19.9	3.74e-05	2.4	LV	CELLSTATES	PC3	control_TTN	12	18
ADARB2	2.04	1.74e-05	0.0534	0.232	6.35	44.1	1.08e-08	4.76	LV	CELLSTATES	PC3	control_TTN	12	18
LINC01515	2.02	0.0309	0.00353	0.0129	3.91	12.2	0.0009	1.51	LV	CELLSTATES	PC3	control_TTN	12	18
NRK	2.01	0.00907	0.0116	0.0588	4.71	16.7	0.000136	2.04	LV	CELLSTATES	PC3	control_TTN	12	18
KLF15	2	0.0189	0.00602	0.0356	4.14	14	0.000415	1.72	LV	CELLSTATES	PC3	control_TTN	12	18
NPPB	1.95	0.0169	0.035	0.16	5.75	14.4	0.000355	1.77	LV	CELLSTATES	PC3	control_TTN	12	18
FAM66D	1.94	0.0293	0.0102	0.0279	4.41	12.4	0.000817	1.53	LV	CELLSTATES	PC3	control_TTN	12	18
LINC01088	1.92	0.00158	0.0283	0.154	5.75	23.6	9.01e-06	2.8	LV	CELLSTATES	PC3	control_TTN	12	18
ATP10A	1.9	1.74e-05	0.0761	0.268	6.64	43.4	1.33e-08	4.76	LV	CELLSTATES	PC3	control_TTN	12	18
ADAMTS9-AS2	1.86	8.53e-08	0.537	2.13	9.43	69.5	1.45e-11	7.07	LV	CELLSTATES	PC3	control_TTN	12	18
RGS7BP	1.86	0.0141	0.0103	0.0513	4.53	15	0.000274	1.85	LV	CELLSTATES	PC3	control_TTN	12	18
ABTB2	1.8	0.000685	0.0671	0.243	6.57	27.2	2.44e-06	3.16	LV	CELLSTATES	PC3	control_TTN	12	18
FKBP5	1.77	0.00268	0.388	1.36	8.82	21.4	2.05e-05	2.57	LV	CELLSTATES	PC3	control_TTN	12	18
UPP2	1.77	0.0221	0.00899	0.0267	4.3	13.4	0.000537	1.66	LV	CELLSTATES	PC3	control_TTN	12	18
PID1	1.76	4.93e-06	0.117	0.36	7.04	50.7	1.67e-09	5.31	LV	CELLSTATES	PC3	control_TTN	12	18
ALDH1L1	1.75	0.0355	0.00785	0.024	4.23	11.7	0.00114	1.45	LV	CELLSTATES	PC3	control_TTN	12	18
CARMIL1	1.75	0.000277	0.227	0.878	8.18	30.3	8.46e-07	3.56	LV	CELLSTATES	PC3	control_TTN	12	18
GLYATL2	1.74	0.0167	0.0108	0.0394	4.5	14.4	0.000348	1.78	LV	CELLSTATES	PC3	control_TTN	12	18
PLXNA2	1.73	0.00409	0.0152	0.0532	4.8	19.7	3.96e-05	2.39	LV	CELLSTATES	PC3	control_TTN	12	18
FAM149A	1.71	0.0481	0.00577	0.0149	3.97	10.6	0.0019	1.32	LV	CELLSTATES	PC3	control_TTN	12	18
AL590617.2	1.67	0.00362	0.0213	0.0653	5.09	20.3	3.14e-05	2.44	LV	CELLSTATES	PC3	control_TTN	12	18
SLC38A11	1.64	0.0033	0.112	0.335	7.11	20.7	2.7e-05	2.48	LV	CELLSTATES	PC3	control_TTN	12	18
EFNB2	1.61	0.0477	0.00986	0.0483	4.51	10.6	0.00185	1.32	LV	CELLSTATES	PC3	control_TTN	12	18
SLC25A29	1.61	0.032	0.0102	0.045	4.43	12.1	0.000946	1.49	LV	CELLSTATES	PC3	control_TTN	12	18
MOB3B	1.6	0.000668	0.0377	0.155	5.75	27.4	2.27e-06	3.18	LV	CELLSTATES	PC3	control_TTN	12	18
KCNQ3	1.54	0.00025	0.101	0.325	6.88	31	6.59e-07	3.6	LV	CELLSTATES	PC3	control_TTN	12	18
MTSS1	1.52	2.11e-05	0.144	0.494	7.4	41.6	2.28e-08	4.68	LV	CELLSTATES	PC3	control_TTN	12	18
PLXDC2	1.51	2.2e-05	0.165	0.502	7.57	41.1	2.61e-08	4.66	LV	CELLSTATES	PC3	control_TTN	12	18
AP002347.1	1.5	0.0446	0.01	0.0249	4.33	10.9	0.00165	1.35	LV	CELLSTATES	PC3	control_TTN	12	18
FLT1	1.5	0.000161	0.428	1.45	8.95	33	3.42e-07	3.79	LV	CELLSTATES	PC3	control_TTN	12	18
PLD5	1.46	0.00565	0.0277	0.109	5.42	18.5	6.59e-05	2.25	LV	CELLSTATES	PC3	control_TTN	12	18
PTPN13	1.45	2.11e-05	0.238	0.642	7.94	41.9	2.06e-08	4.68	LV	CELLSTATES	PC3	control_TTN	12	18
TOGARAM2	1.45	0.0153	0.0307	0.0784	5.35	14.6	0.000315	1.81	LV	CELLSTATES	PC3	control_TTN	12	18
SPSB1	1.44	0.00191	0.0363	0.0947	5.51	22.8	1.23e-05	2.72	LV	CELLSTATES	PC3	control_TTN	12	18
REPS2	1.42	0.0397	0.0123	0.0379	4.56	11.3	0.00139	1.4	LV	CELLSTATES	PC3	control_TTN	12	18
DENND3	1.41	0.00158	0.216	0.717	7.94	23.6	9.13e-06	2.8	LV	CELLSTATES	PC3	control_TTN	12	18
FGFR1	1.41	0.00865	0.0295	0.084	5.36	16.9	0.000125	2.06	LV	CELLSTATES	PC3	control_TTN	12	18
KALRN	1.39	0.00105	0.578	1.81	9.31	25.3	4.9e-06	2.98	LV	CELLSTATES	PC3	control_TTN	12	18
AC090115.1	1.37	0.0306	0.0161	0.0429	4.72	12.3	0.000883	1.51	LV	CELLSTATES	PC3	control_TTN	12	18
GSAP	1.37	0.000882	0.0373	0.106	5.62	26	3.76e-06	3.05	LV	CELLSTATES	PC3	control_TTN	12	18
ZBTB16	1.37	0.00224	0.657	2.13	9.46	22.1	1.62e-05	2.65	LV	CELLSTATES	PC3	control_TTN	12	18
MERTK	1.3	0.00441	0.0699	0.18	6.27	19.5	4.43e-05	2.36	LV	CELLSTATES	PC3	control_TTN	12	18
LMCD1-AS1	1.29	0.00134	0.115	0.271	6.87	24.5	6.59e-06	2.87	LV	CELLSTATES	PC3	control_TTN	12	18
EGFR	1.28	0.000161	0.238	0.669	7.94	33	3.35e-07	3.79	LV	CELLSTATES	PC3	control_TTN	12	18
RCAN2	1.27	9.73e-05	0.531	1.57	9.09	35.5	1.49e-07	4.01	LV	CELLSTATES	PC3	control_TTN	12	18
ABCA10	1.26	0.000882	0.0804	0.2	6.44	25.9	3.9e-06	3.05	LV	CELLSTATES	PC3	control_TTN	12	18
AFF3	1.26	0.0209	0.0319	0.0831	5.4	13.6	0.000496	1.68	LV	CELLSTATES	PC3	control_TTN	12	18
FHL5	1.25	0.00105	0.251	0.791	8.07	25.3	4.84e-06	2.98	LV	CELLSTATES	PC3	control_TTN	12	18
LAMB1	1.23	0.00917	0.287	0.774	8.17	16.6	0.000139	2.04	LV	CELLSTATES	PC3	control_TTN	12	18
THSD7A	1.23	0.00441	0.181	0.383	7.42	19.4	4.45e-05	2.36	LV	CELLSTATES	PC3	control_TTN	12	18
ATP10D	1.22	2.87e-05	0.138	0.347	7.16	40	3.66e-08	4.54	LV	CELLSTATES	PC3	control_TTN	12	18
CTDSPL	1.21	0.00216	0.0981	0.225	6.65	22.2	1.53e-05	2.66	LV	CELLSTATES	PC3	control_TTN	12	18
TRIM22	1.2	0.00582	0.0692	0.181	6.26	18.3	7.09e-05	2.23	LV	CELLSTATES	PC3	control_TTN	12	18
ALDH1L2	1.19	0.0132	0.0573	0.13	5.98	15.3	0.000243	1.88	LV	CELLSTATES	PC3	control_TTN	12	18
SAMHD1	1.19	0.00078	0.105	0.274	6.77	26.6	3.05e-06	3.11	LV	CELLSTATES	PC3	control_TTN	12	18
SCN7A	1.19	0.000197	0.844	2.24	9.67	32.3	4.36e-07	3.7	LV	CELLSTATES	PC3	control_TTN	12	18
ICA1L	1.17	0.00453	0.0514	0.105	5.83	19.3	4.66e-05	2.34	LV	CELLSTATES	PC3	control_TTN	12	18
FBXO32	1.16	0.00177	0.0813	0.21	6.48	23.1	1.11e-05	2.75	LV	CELLSTATES	PC3	control_TTN	12	18
TRIM5	1.16	0.0117	0.0587	0.147	6.04	15.8	0.000197	1.93	LV	CELLSTATES	PC3	control_TTN	12	18
ANKRD33B	1.15	0.0169	0.0446	0.102	5.66	14.4	0.000355	1.77	LV	CELLSTATES	PC3	control_TTN	12	18
BMP2	1.15	0.0237	0.0413	0.0986	5.56	13.2	0.000599	1.62	LV	CELLSTATES	PC3	control_TTN	12	18
CCDC28A	1.14	0.0432	0.028	0.0631	5.17	11	0.00158	1.36	LV	CELLSTATES	PC3	control_TTN	12	18
RPS6KA2	1.13	0.000842	0.11	0.259	6.79	26.3	3.44e-06	3.07	LV	CELLSTATES	PC3	control_TTN	12	18
NPAS3	1.12	9.39e-05	0.209	0.541	7.71	35.9	1.31e-07	4.03	LV	CELLSTATES	PC3	control_TTN	12	18
AC018616.1	1.11	0.015	0.118	0.295	6.95	14.7	0.000306	1.82	LV	CELLSTATES	PC3	control_TTN	12	18
IRAK3	1.11	0.00078	0.0982	0.211	6.62	26.6	3e-06	3.11	LV	CELLSTATES	PC3	control_TTN	12	18
ZNF704	1.11	0.000351	0.207	0.516	7.69	29.5	1.1e-06	3.45	LV	CELLSTATES	PC3	control_TTN	12	18
NAALADL2	1.1	0.00192	0.147	0.386	7.23	22.7	1.28e-05	2.72	LV	CELLSTATES	PC3	control_TTN	12	18
ABCA6	1.09	0.0113	0.0756	0.166	6.27	16	0.000182	1.95	LV	CELLSTATES	PC3	control_TTN	12	18
DOCK9	1.09	0.00175	0.137	0.325	7.1	23.2	1.07e-05	2.76	LV	CELLSTATES	PC3	control_TTN	12	18
LAMA2	1.09	0.0209	0.805	2.03	9.61	13.6	0.000496	1.68	LV	CELLSTATES	PC3	control_TTN	12	18
ANKS1A	1.08	0.00053	0.518	1.16	8.89	28.2	1.75e-06	3.28	LV	CELLSTATES	PC3	control_TTN	12	18
CSAD	1.08	0.00192	0.0962	0.22	6.56	22.7	1.28e-05	2.72	LV	CELLSTATES	PC3	control_TTN	12	18
FOXN3	1.08	9.39e-05	0.289	0.745	8.17	35.8	1.36e-07	4.03	LV	CELLSTATES	PC3	control_TTN	12	18
GRB10	1.07	0.0117	0.0515	0.122	5.82	15.8	0.000197	1.93	LV	CELLSTATES	PC3	control_TTN	12	18
TAF5L	1.07	0.0469	0.0335	0.0745	5.34	10.7	0.00178	1.33	LV	CELLSTATES	PC3	control_TTN	12	18
ABHD3	1.06	0.0238	0.0291	0.0805	5.3	13.1	0.00061	1.62	LV	CELLSTATES	PC3	control_TTN	12	18
AL157392.5	1.06	0.0471	0.0271	0.058	5.14	10.7	0.0018	1.33	LV	CELLSTATES	PC3	control_TTN	12	18
FUT8	1.05	0.00379	0.085	0.169	6.33	20.1	3.38e-05	2.42	LV	CELLSTATES	PC3	control_TTN	12	18
WDR78	1.05	0.00865	0.0792	0.164	6.29	16.8	0.000127	2.06	LV	CELLSTATES	PC3	control_TTN	12	18
CSRNP3	1.03	0.0335	0.076	0.17	6.34	11.9	0.00105	1.47	LV	CELLSTATES	PC3	control_TTN	12	18
RNF115	1.03	0.000265	0.207	0.506	7.64	30.8	7.2e-07	3.58	LV	CELLSTATES	PC3	control_TTN	12	18
ADAM33	1.01	0.0375	0.0504	0.136	5.9	11.5	0.00127	1.43	LV	CELLSTATES	PC3	control_TTN	12	18
HAPLN2	1	0.0368	0.109	0.255	6.72	11.5	0.00122	1.43	LV	CELLSTATES	PC3	control_TTN	12	18
TARID	1	0.0498	0.046	0.108	5.74	10.4	0.00201	1.3	LV	CELLSTATES	PC3	control_TTN	12	18
AL357153.2	0.994	0.0478	0.0307	0.0672	5.21	10.6	0.00188	1.32	LV	CELLSTATES	PC3	control_TTN	12	18
NFASC	0.992	0.00158	0.497	1.13	8.8	23.8	8.52e-06	2.8	LV	CELLSTATES	PC3	control_TTN	12	18
TMTC1	0.992	0.00865	0.69	1.69	9.32	16.9	0.000126	2.06	LV	CELLSTATES	PC3	control_TTN	12	18
ZNF385D	0.988	0.00177	0.371	0.83	8.4	23.1	1.11e-05	2.75	LV	CELLSTATES	PC3	control_TTN	12	18
PPP1CB	0.974	0.0294	0.11	0.259	6.74	12.4	0.000821	1.53	LV	CELLSTATES	PC3	control_TTN	12	18
TRABD2B	0.972	0.0389	0.0394	0.0783	5.46	11.3	0.00134	1.41	LV	CELLSTATES	PC3	control_TTN	12	18
BEND7	0.971	0.0334	0.0414	0.0898	5.58	11.9	0.00103	1.48	LV	CELLSTATES	PC3	control_TTN	12	18
TFDP2	0.969	0.00711	0.114	0.239	6.78	17.6	9.1e-05	2.15	LV	CELLSTATES	PC3	control_TTN	12	18
DOK6	0.968	0.00485	0.176	0.406	7.36	19	5.39e-05	2.31	LV	CELLSTATES	PC3	control_TTN	12	18
TUBGCP5	0.967	0.0185	0.0455	0.0846	5.62	14.1	0.000402	1.73	LV	CELLSTATES	PC3	control_TTN	12	18
LPGAT1	0.96	0.006	0.0958	0.175	6.49	18.2	7.39e-05	2.22	LV	CELLSTATES	PC3	control_TTN	12	18
C9orf84	0.959	0.00436	0.0969	0.186	6.55	19.5	4.31e-05	2.36	LV	CELLSTATES	PC3	control_TTN	12	18
FAM214A	0.959	0.00356	0.1	0.228	6.63	20.4	3.06e-05	2.45	LV	CELLSTATES	PC3	control_TTN	12	18
FOXO3	0.958	0.00158	0.377	1.04	8.49	23.9	8.11e-06	2.8	LV	CELLSTATES	PC3	control_TTN	12	18
NHSL1	0.954	0.0136	0.147	0.333	7.17	15.1	0.000255	1.87	LV	CELLSTATES	PC3	control_TTN	12	18
MB	0.953	0.0177	0.251	0.699	8.07	14.2	0.000378	1.75	LV	CELLSTATES	PC3	control_TTN	12	18
KAT2B	0.95	0.0405	0.0451	0.111	5.73	11.2	0.00143	1.39	LV	CELLSTATES	PC3	control_TTN	12	18
CLMN	0.947	0.00224	0.825	1.88	9.51	22	1.67e-05	2.65	LV	CELLSTATES	PC3	control_TTN	12	18
ABCA5	0.946	0.00158	0.271	0.549	7.92	23.8	8.43e-06	2.8	LV	CELLSTATES	PC3	control_TTN	12	18
ARHGAP10	0.946	0.00383	1.5	3.27	10.4	20	3.51e-05	2.42	LV	CELLSTATES	PC3	control_TTN	12	18
CPM	0.944	0.0205	0.913	2.07	9.7	13.7	0.00047	1.69	LV	CELLSTATES	PC3	control_TTN	12	18
MBOAT1	0.943	0.0474	0.0475	0.0915	5.65	10.7	0.00183	1.32	LV	CELLSTATES	PC3	control_TTN	12	18
AC058791.1	0.931	0.00898	0.108	0.218	6.69	16.7	0.000134	2.05	LV	CELLSTATES	PC3	control_TTN	12	18
PCDH9	0.92	0.0207	0.232	0.507	7.77	13.6	0.000485	1.68	LV	CELLSTATES	PC3	control_TTN	12	18
JADE1	0.908	0.0223	0.123	0.349	6.93	13.4	0.000544	1.65	LV	CELLSTATES	PC3	control_TTN	12	18
TNS3	0.905	0.0133	0.13	0.247	6.82	15.2	0.000245	1.88	LV	CELLSTATES	PC3	control_TTN	12	18
NCOA3	0.902	0.0047	0.259	0.59	7.89	19.2	4.99e-05	2.33	LV	CELLSTATES	PC3	control_TTN	12	18
MAP3K3	0.899	0.00888	0.0916	0.198	6.47	16.7	0.000132	2.05	LV	CELLSTATES	PC3	control_TTN	12	18
AP001528.2	0.897	0.0477	0.14	0.26	6.99	10.6	0.00187	1.32	LV	CELLSTATES	PC3	control_TTN	12	18
UPB1	0.895	0.0305	0.183	0.466	7.47	12.3	0.000876	1.52	LV	CELLSTATES	PC3	control_TTN	12	18
CCND3	0.894	0.00525	0.158	0.321	7.23	18.7	6.06e-05	2.28	LV	CELLSTATES	PC3	control_TTN	12	18
SLC9A9	0.89	0.0137	0.217	0.379	7.56	15.1	0.000261	1.86	LV	CELLSTATES	PC3	control_TTN	12	18
DIP2C	0.886	0.00478	0.131	0.278	6.93	19	5.25e-05	2.32	LV	CELLSTATES	PC3	control_TTN	12	18
RASAL2	0.883	0.0017	1.19	2.47	9.98	23.3	1.01e-05	2.77	LV	CELLSTATES	PC3	control_TTN	12	18
ZFAND5	0.873	0.0311	0.0943	0.216	6.51	12.2	0.000912	1.51	LV	CELLSTATES	PC3	control_TTN	12	18
RAPGEF5	0.866	0.0109	0.467	0.962	8.7	16.1	0.000173	1.96	LV	CELLSTATES	PC3	control_TTN	12	18
C2CD5	0.864	0.026	0.0747	0.155	6.19	12.8	0.000686	1.59	LV	CELLSTATES	PC3	control_TTN	12	18
GHR	0.861	0.00525	0.293	0.535	7.93	18.7	6.07e-05	2.28	LV	CELLSTATES	PC3	control_TTN	12	18
QSER1	0.858	0.0311	0.0521	0.0765	5.69	12.2	0.000913	1.51	LV	CELLSTATES	PC3	control_TTN	12	18
CDS2	0.851	0.015	0.102	0.217	6.62	14.7	0.000306	1.82	LV	CELLSTATES	PC3	control_TTN	12	18
SLC38A2	0.851	0.0415	0.49	1.03	8.71	11.1	0.00148	1.38	LV	CELLSTATES	PC3	control_TTN	12	18
SLC4A7	0.838	0.0292	0.15	0.376	7.17	12.5	0.000811	1.53	LV	CELLSTATES	PC3	control_TTN	12	18
SRGAP1	0.827	0.0375	0.101	0.187	6.5	11.5	0.00127	1.43	LV	CELLSTATES	PC3	control_TTN	12	18
DENND1A	0.822	0.00375	0.347	0.655	8.21	20.2	3.31e-05	2.43	LV	CELLSTATES	PC3	control_TTN	12	18
FOXO1	0.82	0.0047	0.126	0.286	6.9	19.1	4.99e-05	2.33	LV	CELLSTATES	PC3	control_TTN	12	18
PAM	0.82	0.0147	0.18	0.383	7.42	14.8	0.000295	1.83	LV	CELLSTATES	PC3	control_TTN	12	18
TBCK	0.82	0.0147	0.133	0.243	6.88	14.8	0.000297	1.83	LV	CELLSTATES	PC3	control_TTN	12	18
SSBP3	0.817	0.0338	0.0693	0.119	6.01	11.9	0.00106	1.47	LV	CELLSTATES	PC3	control_TTN	12	18
FBXW4	0.814	0.0147	0.107	0.221	6.65	14.8	0.000296	1.83	LV	CELLSTATES	PC3	control_TTN	12	18
ZRANB1	0.814	0.0183	0.059	0.131	5.91	14.1	0.000397	1.74	LV	CELLSTATES	PC3	control_TTN	12	18
MAN1A1	0.812	0.00826	0.128	0.278	6.91	17	0.000116	2.08	LV	CELLSTATES	PC3	control_TTN	12	18
RNF180	0.811	0.00175	0.296	0.576	8	23.2	1.06e-05	2.76	LV	CELLSTATES	PC3	control_TTN	12	18
FBXO34	0.809	0.0397	0.0913	0.179	6.36	11.3	0.00139	1.4	LV	CELLSTATES	PC3	control_TTN	12	18
ARHGAP44	0.808	0.0118	0.27	0.574	7.9	15.7	0.000203	1.93	LV	CELLSTATES	PC3	control_TTN	12	18
PTPN14	0.8	0.0468	0.0701	0.141	6.11	10.7	0.00177	1.33	LV	CELLSTATES	PC3	control_TTN	12	18
EVA1C	0.784	0.0345	0.358	0.727	8.3	11.8	0.00109	1.46	LV	CELLSTATES	PC3	control_TTN	12	18
IL1RAPL1	0.78	0.0178	0.532	1.04	8.82	14.2	0.000382	1.75	LV	CELLSTATES	PC3	control_TTN	12	18
MYO5A	0.779	0.0325	0.0715	0.138	6.15	12	0.000982	1.49	LV	CELLSTATES	PC3	control_TTN	12	18
PIP4K2A	0.778	0.0461	0.122	0.255	6.84	10.8	0.00173	1.34	LV	CELLSTATES	PC3	control_TTN	12	18
P2RY14	0.777	0.0237	0.37	0.725	8.34	13.1	0.000603	1.62	LV	CELLSTATES	PC3	control_TTN	12	18
TLK1	0.772	0.0187	0.102	0.207	6.57	14	0.000409	1.73	LV	CELLSTATES	PC3	control_TTN	12	18
CEP350	0.771	0.00659	0.296	0.577	7.98	17.9	8.33e-05	2.18	LV	CELLSTATES	PC3	control_TTN	12	18
AC090517.4	0.765	0.044	0.0616	0.111	5.97	10.9	0.00163	1.36	LV	CELLSTATES	PC3	control_TTN	12	18
RAB8B	0.762	0.0117	0.118	0.246	6.74	15.8	0.000197	1.93	LV	CELLSTATES	PC3	control_TTN	12	18
CEP95	0.76	0.0349	0.0912	0.171	6.38	11.8	0.0011	1.46	LV	CELLSTATES	PC3	control_TTN	12	18
SGMS1	0.757	0.0038	0.273	0.492	7.83	20.1	3.42e-05	2.42	LV	CELLSTATES	PC3	control_TTN	12	18
KCNAB1	0.753	0.0135	1.12	2.12	9.86	15.2	0.000249	1.87	LV	CELLSTATES	PC3	control_TTN	12	18
ECHDC2	0.75	0.0368	0.0844	0.186	6.39	11.5	0.00123	1.43	LV	CELLSTATES	PC3	control_TTN	12	18
TTC21B	0.744	0.0181	0.109	0.191	6.61	14.1	0.000391	1.74	LV	CELLSTATES	PC3	control_TTN	12	18
VRK2	0.739	0.0269	0.0884	0.159	6.38	12.7	0.000725	1.57	LV	CELLSTATES	PC3	control_TTN	12	18
FILIP1	0.738	0.011	0.447	0.983	8.61	16	0.000175	1.96	LV	CELLSTATES	PC3	control_TTN	12	18
MAPK10	0.735	0.0335	0.259	0.486	7.75	11.9	0.00104	1.47	LV	CELLSTATES	PC3	control_TTN	12	18
ARL15	0.732	0.0228	0.405	0.796	8.41	13.3	0.000563	1.64	LV	CELLSTATES	PC3	control_TTN	12	18
TENT4B	0.728	0.0397	0.0994	0.188	6.49	11.3	0.00137	1.4	LV	CELLSTATES	PC3	control_TTN	12	18
BICD1	0.711	0.0412	0.136	0.253	6.86	11.1	0.00146	1.39	LV	CELLSTATES	PC3	control_TTN	12	18
RBM33	0.711	0.0308	0.164	0.29	7.14	12.2	0.000896	1.51	LV	CELLSTATES	PC3	control_TTN	12	18
CDK8	0.707	0.0124	0.22	0.407	7.54	15.4	0.000226	1.91	LV	CELLSTATES	PC3	control_TTN	12	18
RABL6	0.705	0.0419	0.187	0.338	7.31	11.1	0.00152	1.38	LV	CELLSTATES	PC3	control_TTN	12	18
CPEB3	0.703	0.0375	0.0926	0.173	6.41	11.4	0.00128	1.43	LV	CELLSTATES	PC3	control_TTN	12	18
PPIP5K2	0.701	0.0473	0.1	0.19	6.51	10.7	0.00181	1.33	LV	CELLSTATES	PC3	control_TTN	12	18
NCOA7	0.679	0.0363	0.124	0.194	6.7	11.6	0.0012	1.44	LV	CELLSTATES	PC3	control_TTN	12	18
NFIA	0.671	0.0147	0.709	1.31	9.18	14.8	0.000293	1.83	LV	CELLSTATES	PC3	control_TTN	12	18
PREX2	0.666	0.0474	0.405	0.723	8.35	10.7	0.00183	1.32	LV	CELLSTATES	PC3	control_TTN	12	18
SIL1	0.666	0.0332	0.198	0.337	7.37	11.9	0.00102	1.48	LV	CELLSTATES	PC3	control_TTN	12	18
NCOA2	0.663	0.0137	0.425	0.757	8.46	15.1	0.000258	1.86	LV	CELLSTATES	PC3	control_TTN	12	18
GMDS-DT	0.656	0.0463	0.191	0.327	7.33	10.8	0.00175	1.33	LV	CELLSTATES	PC3	control_TTN	12	18
KLF7	0.656	0.0399	0.177	0.333	7.22	11.2	0.0014	1.4	LV	CELLSTATES	PC3	control_TTN	12	18
BTRC	0.648	0.0325	0.154	0.315	7.1	12	0.000984	1.49	LV	CELLSTATES	PC3	control_TTN	12	18
CCNH	0.646	0.0175	0.332	0.577	8.08	14.3	0.000371	1.76	LV	CELLSTATES	PC3	control_TTN	12	18
KLF12	0.645	0.0324	0.382	0.637	8.3	12.1	0.000965	1.49	LV	CELLSTATES	PC3	control_TTN	12	18
STK39	0.64	0.0471	0.636	1.12	9.01	10.7	0.0018	1.33	LV	CELLSTATES	PC3	control_TTN	12	18
ARHGEF7	0.639	0.0297	0.595	1.06	8.94	12.4	0.000843	1.53	LV	CELLSTATES	PC3	control_TTN	12	18
FYN	0.639	0.0322	0.382	0.567	8.19	12.1	0.000956	1.49	LV	CELLSTATES	PC3	control_TTN	12	18
ERC1	0.638	0.0243	0.542	1.06	8.8	13	0.000636	1.61	LV	CELLSTATES	PC3	control_TTN	12	18
DOCK11	0.634	0.0492	0.15	0.248	6.99	10.5	0.00197	1.31	LV	CELLSTATES	PC3	control_TTN	12	18
AFF1	0.631	0.0324	0.412	0.774	8.42	12.1	0.000966	1.49	LV	CELLSTATES	PC3	control_TTN	12	18
KIF13A	0.625	0.0374	0.256	0.478	7.78	11.5	0.00126	1.43	LV	CELLSTATES	PC3	control_TTN	12	18
LARGE1	0.623	0.0146	0.391	0.71	8.35	14.8	0.00029	1.83	LV	CELLSTATES	PC3	control_TTN	12	18
JAK1	0.621	0.0492	0.372	0.68	8.18	10.5	0.00196	1.31	LV	CELLSTATES	PC3	control_TTN	12	18
PTPRG	0.612	0.0477	1.99	3.45	10.6	10.6	0.00187	1.32	LV	CELLSTATES	PC3	control_TTN	12	18
MED13L	0.601	0.0366	0.517	0.924	8.71	11.6	0.00121	1.44	LV	CELLSTATES	PC3	control_TTN	12	18
WDFY3	0.598	0.0488	0.305	0.497	7.89	10.5	0.00194	1.31	LV	CELLSTATES	PC3	control_TTN	12	18
OSBPL9	0.589	0.0329	0.224	0.422	7.58	12	0.001	1.48	LV	CELLSTATES	PC3	control_TTN	12	18
ARGLU1	0.582	0.04	0.669	1.1	9	11.2	0.00141	1.4	LV	CELLSTATES	PC3	control_TTN	12	18
TRIO	0.58	0.0243	0.383	0.679	8.25	13	0.000629	1.61	LV	CELLSTATES	PC3	control_TTN	12	18
TBC1D1	0.572	0.0418	0.349	0.575	8.12	11.1	0.00151	1.38	LV	CELLSTATES	PC3	control_TTN	12	18
TPM1	0.563	0.0415	1.04	1.89	9.74	11.1	0.00148	1.38	LV	CELLSTATES	PC3	control_TTN	12	18
AKT3	0.548	0.0325	0.938	1.51	9.5	12.1	0.000973	1.49	LV	CELLSTATES	PC3	control_TTN	12	18
