# Supplementary material for: Pathogenic variants damage cell composition and single cell transcription in cardiomyopathies
Source: Science. Author manuscript; Available in PMC 2022 Oct 3. (PMC9528698; doi:10.1126/science.abo1984)
Supplement: Supp table 27.5 [file NIHMS1835045-supplement-Supp_table_27_5.xlsx]

## Sheet: Index
Column name	Description
Gene	Gene symbol, Ensembl 84
logFC	log2-fold change
FDR	False discovery rate; FDR is the PValue after (by default) Benjamini-Hochberg correction.
mean_exp_control	Mean expression values across controls
mean_exp_genotype	Mean expression values across disease samples
logCPM	logCPM is the average expression of all pseudobulked samples for that particular gene across all samples on the log2-scale expressed in counts per million (cpm, as calculated by edgeR after normalization).
F	Output of quasi-likelihood F-test
PValue	PValue is the nominal p-value derived from F
FDR_plot	-log10(False discovery rate)
Region	Studied region (LV or RV)
annotation_level	Cell-type or cell-state
cell_state/state	Specification which cell-type or state was analysed
comparison	Specification control_GENOTYPE
Observations_genotype	Numbers of Patients included in edgeR (patients with low number of nuclei have been excluded)
Observations_reference	Numbers of Patients included in edgeR (patients with low number of nuclei have been excluded)

## Sheet: LMNA_control
Gene	logFC	FDR	mean_exp_control	mean_exp_genotype	logCPM	F	PValue	FDR_plot	Region	annotation_level	cell_state	comparison	Observations_genotype	Observations_reference
FKBP5	3.16	2.01e-10	0.773	7.01	10.7	92.9	1.72e-14	9.7	LV	CELLSTATES	SMC1.1	control_LMNA	12	18
ADGRG7	3.08	0.00907	0.000499	0.0208	3.82	15.6	0.000184	2.04	LV	CELLSTATES	SMC1.1	control_LMNA	12	18
ACADL	2.67	0.000123	0.0119	0.054	4.96	31.1	4.22e-07	3.91	LV	CELLSTATES	SMC1.1	control_LMNA	12	18
NPPA	2.59	0.000243	0.00427	0.0452	4.45	28.6	1.05e-06	3.61	LV	CELLSTATES	SMC1.1	control_LMNA	12	18
AL606807.1	2.45	3.84e-05	0.0108	0.096	5.23	35.1	1.05e-07	4.42	LV	CELLSTATES	SMC1.1	control_LMNA	12	18
HBA2	2.25	0.0257	0.000132	0.0152	3.49	14.6	0.000919	1.59	LV	CELLSTATES	SMC1.1	control_LMNA	12	18
SLC7A8	2.23	5.7e-06	0.0255	0.157	5.96	42.2	1.02e-08	5.24	LV	CELLSTATES	SMC1.1	control_LMNA	12	18
AC020637.1	2.21	0.00274	0.0291	0.195	6.39	19.8	3.17e-05	2.56	LV	CELLSTATES	SMC1.1	control_LMNA	12	18
LINC01605	2.19	0.00316	0.00876	0.0556	4.68	19.3	3.92e-05	2.5	LV	CELLSTATES	SMC1.1	control_LMNA	12	18
KLF15	2.17	0.000408	0.00667	0.0441	4.49	26.4	2.41e-06	3.39	LV	CELLSTATES	SMC1.1	control_LMNA	12	18
AL591686.2	2.16	0.00775	0.00512	0.0199	4.15	16.1	0.00015	2.11	LV	CELLSTATES	SMC1.1	control_LMNA	12	18
TIPARP	2.16	1.32e-06	0.0487	0.282	6.52	48.9	1.24e-09	5.88	LV	CELLSTATES	SMC1.1	control_LMNA	12	18
DYRK1B	2.01	0.00854	0.00489	0.022	4.04	15.8	0.000171	2.07	LV	CELLSTATES	SMC1.1	control_LMNA	12	18
MYBL1	2.01	0.0116	0.00567	0.0157	4.09	14.7	0.000275	1.94	LV	CELLSTATES	SMC1.1	control_LMNA	12	18
LINC02388	2	0.00199	0.0637	0.371	7.12	21	1.97e-05	2.7	LV	CELLSTATES	SMC1.1	control_LMNA	12	18
VIPR1	1.99	3.62e-05	0.0199	0.0988	5.41	35.4	9.62e-08	4.44	LV	CELLSTATES	SMC1.1	control_LMNA	12	18
LINC01088	1.95	2.42e-06	0.229	1.1	8.36	46.4	2.7e-09	5.62	LV	CELLSTATES	SMC1.1	control_LMNA	12	18
HBB	1.94	0.0108	0.0047	0.0396	4.2	14.9	0.000245	1.97	LV	CELLSTATES	SMC1.1	control_LMNA	12	18
PRLR	1.92	2.39e-07	0.0957	0.501	7.25	57.6	1.02e-10	6.62	LV	CELLSTATES	SMC1.1	control_LMNA	12	18
CARMIL1	1.9	3.8e-09	1.13	5.18	10.5	77	6.51e-13	8.42	LV	CELLSTATES	SMC1.1	control_LMNA	12	18
CIART	1.9	0.0363	0.00146	0.0132	3.79	10.8	0.00157	1.44	LV	CELLSTATES	SMC1.1	control_LMNA	12	18
LINC00222	1.85	0.0182	0.00344	0.0237	3.97	13.1	0.000549	1.74	LV	CELLSTATES	SMC1.1	control_LMNA	12	18
PITPNM3	1.83	0.0141	0.00681	0.0395	4.35	14	0.000374	1.85	LV	CELLSTATES	SMC1.1	control_LMNA	12	18
PRRG4	1.83	0.00274	0.0283	0.128	5.81	19.8	3.15e-05	2.56	LV	CELLSTATES	SMC1.1	control_LMNA	12	18
SCN4A	1.82	0.014	0.007	0.0414	4.51	14	0.000365	1.85	LV	CELLSTATES	SMC1.1	control_LMNA	12	18
AC010173.1	1.8	0.00532	0.0101	0.0428	4.48	17.4	8.42e-05	2.27	LV	CELLSTATES	SMC1.1	control_LMNA	12	18
FSTL4	1.8	9e-05	0.105	0.483	7.3	32.2	2.85e-07	4.05	LV	CELLSTATES	SMC1.1	control_LMNA	12	18
AFF2	1.79	0.000627	0.0311	0.138	5.78	25	3.98e-06	3.2	LV	CELLSTATES	SMC1.1	control_LMNA	12	18
ELN-AS1	1.79	0.0181	0.00822	0.033	4.43	13.1	0.000546	1.74	LV	CELLSTATES	SMC1.1	control_LMNA	12	18
RTN1	1.77	0.0468	0.00773	0.015	4.03	9.87	0.00245	1.33	LV	CELLSTATES	SMC1.1	control_LMNA	12	18
SPANXA2-OT1	1.76	0.0127	0.00705	0.0451	4.52	14.3	0.00032	1.9	LV	CELLSTATES	SMC1.1	control_LMNA	12	18
ELN	1.75	0.000637	0.54	2.3	9.43	25	4.09e-06	3.2	LV	CELLSTATES	SMC1.1	control_LMNA	12	18
MUM1L1	1.75	0.0367	0.0043	0.0259	4.09	10.8	0.0016	1.44	LV	CELLSTATES	SMC1.1	control_LMNA	12	18
AC002546.1	1.71	0.000281	0.052	0.253	6.47	28.1	1.28e-06	3.55	LV	CELLSTATES	SMC1.1	control_LMNA	12	18
ZFAND5	1.69	4.37e-06	0.0799	0.379	6.82	43.8	5.99e-09	5.36	LV	CELLSTATES	SMC1.1	control_LMNA	12	18
LGR6	1.68	3.62e-07	0.232	0.93	8.24	55.4	1.86e-10	6.44	LV	CELLSTATES	SMC1.1	control_LMNA	12	18
ZBTB16	1.68	1.79e-06	1.25	4.58	10.4	47.6	1.84e-09	5.75	LV	CELLSTATES	SMC1.1	control_LMNA	12	18
PLCE1-AS1	1.67	0.0394	0.00262	0.0148	3.85	10.5	0.00182	1.4	LV	CELLSTATES	SMC1.1	control_LMNA	12	18
COL21A1	1.66	0.000316	0.037	0.196	6.12	27.5	1.6e-06	3.5	LV	CELLSTATES	SMC1.1	control_LMNA	12	18
HHLA3	1.66	0.0468	0.0046	0.0149	3.84	9.89	0.00244	1.33	LV	CELLSTATES	SMC1.1	control_LMNA	12	18
SLC19A2	1.66	0.00115	0.0211	0.0852	5.22	22.8	9.64e-06	2.94	LV	CELLSTATES	SMC1.1	control_LMNA	12	18
NGFR	1.64	0.0446	0.00718	0.0304	4.15	10.1	0.00226	1.35	LV	CELLSTATES	SMC1.1	control_LMNA	12	18
GADD45G	1.62	0.00106	0.0516	0.159	5.87	23.1	8.52e-06	2.97	LV	CELLSTATES	SMC1.1	control_LMNA	12	18
GPRASP1	1.62	0.00294	0.0137	0.0514	4.72	19.5	3.5e-05	2.53	LV	CELLSTATES	SMC1.1	control_LMNA	12	18
DENND3	1.61	2.08e-05	0.162	0.655	7.75	37.6	4.46e-08	4.68	LV	CELLSTATES	SMC1.1	control_LMNA	12	18
LINC00886	1.61	0.000542	0.0281	0.115	5.52	25.5	3.34e-06	3.27	LV	CELLSTATES	SMC1.1	control_LMNA	12	18
RASGEF1B	1.6	0.00987	0.255	2.27	8.71	15.3	0.000211	2.01	LV	CELLSTATES	SMC1.1	control_LMNA	12	18
CHST15	1.59	0.00455	0.0118	0.0552	4.75	18	6.65e-05	2.34	LV	CELLSTATES	SMC1.1	control_LMNA	12	18
SMAD7	1.59	0.0222	0.0115	0.039	4.52	12.4	0.000741	1.65	LV	CELLSTATES	SMC1.1	control_LMNA	12	18
RGCC	1.58	0.00203	0.0276	0.141	5.77	20.9	2.04e-05	2.69	LV	CELLSTATES	SMC1.1	control_LMNA	12	18
AFF3	1.57	2.39e-07	0.378	1.45	8.84	57.7	9.72e-11	6.62	LV	CELLSTATES	SMC1.1	control_LMNA	12	18
OCA2	1.56	0.00168	0.0287	0.111	5.58	21.6	1.54e-05	2.77	LV	CELLSTATES	SMC1.1	control_LMNA	12	18
PLD5	1.56	0.000558	0.0475	0.162	6.08	25.4	3.49e-06	3.25	LV	CELLSTATES	SMC1.1	control_LMNA	12	18
PDK4	1.55	0.00304	1.05	4.41	10.4	19.4	3.73e-05	2.52	LV	CELLSTATES	SMC1.1	control_LMNA	12	18
ELK1	1.54	0.0388	0.00615	0.0232	4.19	10.6	0.00175	1.41	LV	CELLSTATES	SMC1.1	control_LMNA	12	18
GRIN2A	1.51	0.00725	0.0406	0.164	5.94	16.4	0.00013	2.14	LV	CELLSTATES	SMC1.1	control_LMNA	12	18
KCNT2	1.51	0.00748	0.0298	0.0849	5.36	16.2	0.000143	2.13	LV	CELLSTATES	SMC1.1	control_LMNA	12	18
PYROXD2	1.5	0.0239	0.00662	0.0476	4.34	12.2	0.000837	1.62	LV	CELLSTATES	SMC1.1	control_LMNA	12	18
EGFR	1.47	3.74e-07	0.167	0.692	7.73	54.5	2.4e-10	6.43	LV	CELLSTATES	SMC1.1	control_LMNA	12	18
PPP1CB	1.47	1.4e-05	0.234	1.07	8.2	38.9	2.88e-08	4.85	LV	CELLSTATES	SMC1.1	control_LMNA	12	18
ABAT	1.46	0.0148	0.0117	0.0506	4.64	13.8	0.000398	1.83	LV	CELLSTATES	SMC1.1	control_LMNA	12	18
AC092164.1	1.46	0.000164	0.203	0.68	7.93	30.1	6.05e-07	3.78	LV	CELLSTATES	SMC1.1	control_LMNA	12	18
EGR1	1.45	0.033	0.0148	0.0685	4.75	11.1	0.00136	1.48	LV	CELLSTATES	SMC1.1	control_LMNA	12	18
ARHGEF7-AS2	1.43	0.00747	0.0274	0.0817	5.4	16.2	0.000139	2.13	LV	CELLSTATES	SMC1.1	control_LMNA	12	18
IP6K3	1.43	0.000379	0.0375	0.127	5.83	26.7	2.11e-06	3.42	LV	CELLSTATES	SMC1.1	control_LMNA	12	18
ATF3	1.41	0.00995	0.0469	0.35	6.07	15.2	0.000215	2	LV	CELLSTATES	SMC1.1	control_LMNA	12	18
GPC6	1.37	5.6e-06	0.371	1.21	8.66	42.8	8.15e-09	5.25	LV	CELLSTATES	SMC1.1	control_LMNA	12	18
KCNB1	1.36	5.33e-05	0.11	0.395	7.03	34	1.55e-07	4.27	LV	CELLSTATES	SMC1.1	control_LMNA	12	18
LINC02208	1.36	0.0416	0.0198	0.0545	4.85	10.3	0.00197	1.38	LV	CELLSTATES	SMC1.1	control_LMNA	12	18
TBC1D32	1.36	0.00909	0.0154	0.0494	4.81	15.6	0.000185	2.04	LV	CELLSTATES	SMC1.1	control_LMNA	12	18
PDE4D	1.35	0.0231	0.112	0.366	7.18	12.3	0.000798	1.64	LV	CELLSTATES	SMC1.1	control_LMNA	12	18
ALOX12-AS1	1.34	0.00742	0.0342	0.118	5.7	16.3	0.000134	2.13	LV	CELLSTATES	SMC1.1	control_LMNA	12	18
ATP10A	1.34	2.3e-05	0.679	2.04	9.41	37.1	5.39e-08	4.64	LV	CELLSTATES	SMC1.1	control_LMNA	12	18
MID2	1.34	0.0432	0.0107	0.04	4.52	10.2	0.00214	1.36	LV	CELLSTATES	SMC1.1	control_LMNA	12	18
ADAMTS9-AS2	1.32	5.67e-07	0.743	2.62	9.64	52.5	4.37e-10	6.25	LV	CELLSTATES	SMC1.1	control_LMNA	12	18
RANBP3L	1.31	0.000332	0.156	0.5	7.53	27.2	1.74e-06	3.48	LV	CELLSTATES	SMC1.1	control_LMNA	12	18
ARHGEF26	1.29	0.0181	0.0188	0.0611	5	13.1	0.000546	1.74	LV	CELLSTATES	SMC1.1	control_LMNA	12	18
SORT1	1.29	2.3e-05	0.488	1.45	8.95	37	5.52e-08	4.64	LV	CELLSTATES	SMC1.1	control_LMNA	12	18
FOXP4	1.28	0.00989	0.0209	0.085	5.12	15.3	0.000213	2	LV	CELLSTATES	SMC1.1	control_LMNA	12	18
SNHG22	1.27	0.0198	0.0138	0.0533	4.72	12.8	0.000633	1.7	LV	CELLSTATES	SMC1.1	control_LMNA	12	18
ZNF471	1.27	0.00455	0.0238	0.0777	5.28	18	6.67e-05	2.34	LV	CELLSTATES	SMC1.1	control_LMNA	12	18
KLHL36	1.26	0.00219	0.0652	0.193	6.3	20.6	2.27e-05	2.66	LV	CELLSTATES	SMC1.1	control_LMNA	12	18
PDZRN3	1.26	0.000316	0.378	1.28	8.62	27.4	1.63e-06	3.5	LV	CELLSTATES	SMC1.1	control_LMNA	12	18
BCL2	1.25	0.000197	0.129	0.404	7.22	29.3	8.12e-07	3.7	LV	CELLSTATES	SMC1.1	control_LMNA	12	18
MXD4	1.25	0.000744	0.0504	0.179	6.1	24.3	5.23e-06	3.13	LV	CELLSTATES	SMC1.1	control_LMNA	12	18
MERTK	1.24	0.00116	0.0408	0.126	5.81	22.7	9.94e-06	2.94	LV	CELLSTATES	SMC1.1	control_LMNA	12	18
SAMHD1	1.24	0.00194	0.16	0.484	7.5	21.1	1.87e-05	2.71	LV	CELLSTATES	SMC1.1	control_LMNA	12	18
AC108062.1	1.22	0.0338	0.0242	0.0897	5.33	11.1	0.0014	1.47	LV	CELLSTATES	SMC1.1	control_LMNA	12	18
PHKA1	1.22	0.0169	0.0219	0.0725	5.27	13.4	0.000487	1.77	LV	CELLSTATES	SMC1.1	control_LMNA	12	18
SPSB1	1.22	0.0413	0.0205	0.0699	5.01	10.4	0.00194	1.38	LV	CELLSTATES	SMC1.1	control_LMNA	12	18
BICC1	1.21	0.0398	0.0323	0.106	5.53	10.5	0.00184	1.4	LV	CELLSTATES	SMC1.1	control_LMNA	12	18
AASS	1.2	0.00197	0.0829	0.271	6.66	21	1.95e-05	2.7	LV	CELLSTATES	SMC1.1	control_LMNA	12	18
FAM214A	1.2	6.21e-05	0.13	0.436	7.23	33.4	1.92e-07	4.21	LV	CELLSTATES	SMC1.1	control_LMNA	12	18
ZNF496	1.2	0.0366	0.0128	0.0534	4.7	10.8	0.00159	1.44	LV	CELLSTATES	SMC1.1	control_LMNA	12	18
FOXO3	1.19	2.32e-05	0.458	1.42	8.86	36.9	5.77e-08	4.63	LV	CELLSTATES	SMC1.1	control_LMNA	12	18
ARRDC2	1.17	0.0455	0.0169	0.0532	4.82	9.98	0.00233	1.34	LV	CELLSTATES	SMC1.1	control_LMNA	12	18
FBXO32	1.17	0.00461	0.315	0.835	8.16	17.9	6.83e-05	2.34	LV	CELLSTATES	SMC1.1	control_LMNA	12	18
KALRN	1.15	2.91e-05	1.27	3.56	10.3	36.1	7.48e-08	4.54	LV	CELLSTATES	SMC1.1	control_LMNA	12	18
MARCH3	1.15	0.00706	0.0778	0.233	6.62	16.5	0.000123	2.15	LV	CELLSTATES	SMC1.1	control_LMNA	12	18
TBC1D1	1.15	5.7e-06	0.916	2.56	9.76	42.1	1.02e-08	5.24	LV	CELLSTATES	SMC1.1	control_LMNA	12	18
YPEL1	1.15	0.0137	0.0204	0.0582	4.93	14.1	0.000352	1.86	LV	CELLSTATES	SMC1.1	control_LMNA	12	18
TOX2	1.14	0.000954	0.186	0.55	7.63	23.5	7.19e-06	3.02	LV	CELLSTATES	SMC1.1	control_LMNA	12	18
CACHD1	1.13	0.0425	0.0187	0.0572	4.84	10.2	0.00206	1.37	LV	CELLSTATES	SMC1.1	control_LMNA	12	18
CACNA2D2	1.13	0.0468	0.0189	0.0671	4.97	9.87	0.00245	1.33	LV	CELLSTATES	SMC1.1	control_LMNA	12	18
PTPN14	1.13	0.000646	0.147	0.422	7.27	24.9	4.2e-06	3.19	LV	CELLSTATES	SMC1.1	control_LMNA	12	18
ZADH2	1.13	0.0476	0.013	0.052	4.75	9.78	0.00256	1.32	LV	CELLSTATES	SMC1.1	control_LMNA	12	18
ACADSB	1.12	0.0264	0.0178	0.0585	4.93	11.8	0.000982	1.58	LV	CELLSTATES	SMC1.1	control_LMNA	12	18
ERCC6	1.11	0.0224	0.0258	0.0711	5.21	12.4	0.000755	1.65	LV	CELLSTATES	SMC1.1	control_LMNA	12	18
MAP2K6	1.1	0.0231	0.0946	0.26	6.76	12.3	0.000801	1.64	LV	CELLSTATES	SMC1.1	control_LMNA	12	18
TENT4B	1.1	0.000173	0.109	0.339	6.96	29.7	6.95e-07	3.76	LV	CELLSTATES	SMC1.1	control_LMNA	12	18
HS3ST2	1.09	0.0318	0.0616	0.165	6.13	11.3	0.00128	1.5	LV	CELLSTATES	SMC1.1	control_LMNA	12	18
PRR16	1.09	0.00271	0.124	0.382	7.03	19.9	3.06e-05	2.57	LV	CELLSTATES	SMC1.1	control_LMNA	12	18
AC015971.1	1.08	0.0307	0.0225	0.0651	5.22	11.4	0.00122	1.51	LV	CELLSTATES	SMC1.1	control_LMNA	12	18
GABPA	1.08	0.039	0.0177	0.059	4.89	10.6	0.00178	1.41	LV	CELLSTATES	SMC1.1	control_LMNA	12	18
SVIP	1.08	0.0384	0.0233	0.0594	4.98	10.6	0.00174	1.42	LV	CELLSTATES	SMC1.1	control_LMNA	12	18
DANT2	1.07	0.0121	0.0711	0.209	6.51	14.5	0.000297	1.92	LV	CELLSTATES	SMC1.1	control_LMNA	12	18
SMC4	1.07	0.00294	0.0823	0.224	6.52	19.5	3.5e-05	2.53	LV	CELLSTATES	SMC1.1	control_LMNA	12	18
DOCK5	1.06	0.00173	0.0826	0.203	6.4	21.5	1.62e-05	2.76	LV	CELLSTATES	SMC1.1	control_LMNA	12	18
GFOD1	1.06	0.016	0.0551	0.132	6.03	13.6	0.000445	1.8	LV	CELLSTATES	SMC1.1	control_LMNA	12	18
POLE	1.06	0.0341	0.0189	0.0526	4.85	11	0.00143	1.47	LV	CELLSTATES	SMC1.1	control_LMNA	12	18
HERC3	1.05	0.0242	0.0282	0.0758	5.13	12.1	0.000854	1.62	LV	CELLSTATES	SMC1.1	control_LMNA	12	18
IRS2	1.05	0.00706	0.0391	0.135	5.72	16.6	0.000122	2.15	LV	CELLSTATES	SMC1.1	control_LMNA	12	18
RCAN2	1.05	0.00122	1.83	4.82	10.7	22.5	1.07e-05	2.91	LV	CELLSTATES	SMC1.1	control_LMNA	12	18
TBPL1	1.05	0.0292	0.0327	0.0913	5.5	11.5	0.00114	1.53	LV	CELLSTATES	SMC1.1	control_LMNA	12	18
AL139807.1	1.04	0.0467	0.0789	0.213	6.59	9.91	0.00241	1.33	LV	CELLSTATES	SMC1.1	control_LMNA	12	18
MAN2A1	1.04	0.00264	0.06	0.169	6.03	20	2.93e-05	2.58	LV	CELLSTATES	SMC1.1	control_LMNA	12	18
HSPG2	1.03	0.00116	0.276	0.71	8	22.7	9.82e-06	2.94	LV	CELLSTATES	SMC1.1	control_LMNA	12	18
KCNQ5	1.03	0.0201	0.0565	0.168	6.19	12.7	0.00065	1.7	LV	CELLSTATES	SMC1.1	control_LMNA	12	18
SLC39A11	1.03	0.000701	0.511	1.41	9.01	24.6	4.68e-06	3.15	LV	CELLSTATES	SMC1.1	control_LMNA	12	18
TMEM108	1.03	0.00296	0.196	0.54	7.55	19.5	3.61e-05	2.53	LV	CELLSTATES	SMC1.1	control_LMNA	12	18
TOR1AIP1	1.03	0.00747	0.0441	0.124	5.8	16.2	0.000141	2.13	LV	CELLSTATES	SMC1.1	control_LMNA	12	18
GOLGA8B	1.02	0.0196	0.0564	0.145	5.97	12.8	0.000623	1.71	LV	CELLSTATES	SMC1.1	control_LMNA	12	18
AL355974.2	1.01	0.0135	0.0954	0.273	6.75	14.2	0.000345	1.87	LV	CELLSTATES	SMC1.1	control_LMNA	12	18
CAT	1.01	0.00417	0.0744	0.222	6.43	18.3	5.89e-05	2.38	LV	CELLSTATES	SMC1.1	control_LMNA	12	18
CLMN	1.01	0.000145	1	2.78	9.9	30.5	5.24e-07	3.84	LV	CELLSTATES	SMC1.1	control_LMNA	12	18
NADK2	1.01	0.0149	0.0394	0.119	5.66	13.8	0.000405	1.83	LV	CELLSTATES	SMC1.1	control_LMNA	12	18
PLCB1	1.01	0.00392	0.66	1.68	9.25	18.5	5.27e-05	2.41	LV	CELLSTATES	SMC1.1	control_LMNA	12	18
TMEM51-AS1	1.01	0.0172	0.0374	0.1	5.59	13.3	0.000503	1.77	LV	CELLSTATES	SMC1.1	control_LMNA	12	18
IRAK3	1	0.012	0.0519	0.162	6.08	14.5	0.000293	1.92	LV	CELLSTATES	SMC1.1	control_LMNA	12	18
ROR1	1	0.000379	0.292	0.765	8.1	26.7	2.09e-06	3.42	LV	CELLSTATES	SMC1.1	control_LMNA	12	18
GALNT17	0.997	0.0275	0.0639	0.158	6.26	11.7	0.00103	1.56	LV	CELLSTATES	SMC1.1	control_LMNA	12	18
TMEM38B	0.994	0.00706	0.0999	0.252	6.71	16.5	0.000123	2.15	LV	CELLSTATES	SMC1.1	control_LMNA	12	18
MBOAT2	0.992	0.0393	0.026	0.0706	5.23	10.5	0.0018	1.41	LV	CELLSTATES	SMC1.1	control_LMNA	12	18
PREX1	0.991	0.0193	0.033	0.0936	5.48	12.9	0.000602	1.71	LV	CELLSTATES	SMC1.1	control_LMNA	12	18
RASSF4	0.987	0.00419	0.153	0.409	7.36	18.3	5.96e-05	2.38	LV	CELLSTATES	SMC1.1	control_LMNA	12	18
NPIPB5	0.984	0.00502	0.0891	0.244	6.58	17.7	7.65e-05	2.3	LV	CELLSTATES	SMC1.1	control_LMNA	12	18
AC073050.1	0.982	0.0148	0.038	0.13	5.69	13.8	0.000401	1.83	LV	CELLSTATES	SMC1.1	control_LMNA	12	18
TSC22D3	0.977	0.016	0.0718	0.239	6.48	13.6	0.000447	1.8	LV	CELLSTATES	SMC1.1	control_LMNA	12	18
RBMS3	0.971	0.000301	0.579	1.7	9.17	27.7	1.44e-06	3.52	LV	CELLSTATES	SMC1.1	control_LMNA	12	18
LIFR	0.962	0.00256	0.118	0.292	6.95	20.1	2.79e-05	2.59	LV	CELLSTATES	SMC1.1	control_LMNA	12	18
BTG2	0.96	0.0105	0.0774	0.233	6.31	15	0.000235	1.98	LV	CELLSTATES	SMC1.1	control_LMNA	12	18
CTDSPL	0.96	0.00273	0.341	0.869	8.28	19.8	3.11e-05	2.56	LV	CELLSTATES	SMC1.1	control_LMNA	12	18
JADE1	0.959	0.00606	0.3	0.749	8.04	17	0.000101	2.22	LV	CELLSTATES	SMC1.1	control_LMNA	12	18
PTPN13	0.956	0.00538	0.0873	0.239	6.53	17.4	8.61e-05	2.27	LV	CELLSTATES	SMC1.1	control_LMNA	12	18
TBCK	0.955	0.000827	0.148	0.414	7.23	24	5.96e-06	3.08	LV	CELLSTATES	SMC1.1	control_LMNA	12	18
DOCK8	0.954	0.00294	0.586	1.48	9.06	19.5	3.53e-05	2.53	LV	CELLSTATES	SMC1.1	control_LMNA	12	18
PPP2R5A	0.954	0.00101	0.283	0.718	8.09	23.3	7.91e-06	2.99	LV	CELLSTATES	SMC1.1	control_LMNA	12	18
IRS1	0.951	0.00969	0.0672	0.18	6.23	15.3	0.000206	2.01	LV	CELLSTATES	SMC1.1	control_LMNA	12	18
NIPAL2	0.949	0.0116	0.0578	0.169	6.09	14.7	0.000276	1.94	LV	CELLSTATES	SMC1.1	control_LMNA	12	18
ABCA10	0.948	0.0141	0.0579	0.171	6.19	14	0.000372	1.85	LV	CELLSTATES	SMC1.1	control_LMNA	12	18
RYBP	0.946	0.00746	0.0441	0.13	5.82	16.3	0.000136	2.13	LV	CELLSTATES	SMC1.1	control_LMNA	12	18
NEDD9	0.943	0.0225	0.12	0.311	6.99	12.4	0.000762	1.65	LV	CELLSTATES	SMC1.1	control_LMNA	12	18
TNIP1	0.942	0.0303	0.0279	0.0702	5.26	11.4	0.0012	1.52	LV	CELLSTATES	SMC1.1	control_LMNA	12	18
SUSD5	0.934	0.012	0.181	0.404	7.46	14.5	0.000292	1.92	LV	CELLSTATES	SMC1.1	control_LMNA	12	18
MTSS1	0.93	0.0127	0.106	0.289	6.73	14.3	0.00032	1.9	LV	CELLSTATES	SMC1.1	control_LMNA	12	18
ZDHHC21	0.93	0.00382	0.0969	0.292	6.74	18.6	5.08e-05	2.42	LV	CELLSTATES	SMC1.1	control_LMNA	12	18
MACROD2	0.929	0.0027	0.165	0.442	7.35	19.9	3.03e-05	2.57	LV	CELLSTATES	SMC1.1	control_LMNA	12	18
LRRC8A	0.927	0.0394	0.0385	0.0913	5.48	10.5	0.00182	1.4	LV	CELLSTATES	SMC1.1	control_LMNA	12	18
TARSL2	0.927	0.00921	0.0771	0.172	6.26	15.5	0.000192	2.04	LV	CELLSTATES	SMC1.1	control_LMNA	12	18
PRELID2	0.925	0.0151	0.075	0.228	6.5	13.8	0.000411	1.82	LV	CELLSTATES	SMC1.1	control_LMNA	12	18
ANKRD28	0.919	0.0262	0.0639	0.13	5.92	11.9	0.000969	1.58	LV	CELLSTATES	SMC1.1	control_LMNA	12	18
EFR3A	0.906	0.00225	0.118	0.342	6.96	20.5	2.37e-05	2.65	LV	CELLSTATES	SMC1.1	control_LMNA	12	18
BCKDHB	0.902	0.0115	0.0848	0.224	6.47	14.7	0.00027	1.94	LV	CELLSTATES	SMC1.1	control_LMNA	12	18
HIF3A	0.9	0.0471	0.247	0.667	7.99	9.85	0.00248	1.33	LV	CELLSTATES	SMC1.1	control_LMNA	12	18
CCNB1IP1	0.898	0.0191	0.0501	0.126	5.85	13	0.00059	1.72	LV	CELLSTATES	SMC1.1	control_LMNA	12	18
CCND3	0.897	0.00995	0.0972	0.263	6.77	15.2	0.000217	2	LV	CELLSTATES	SMC1.1	control_LMNA	12	18
GMDS-DT	0.897	0.000374	0.267	0.682	7.98	26.8	2.02e-06	3.43	LV	CELLSTATES	SMC1.1	control_LMNA	12	18
PARD3B	0.891	0.000384	0.417	1.07	8.59	26.6	2.2e-06	3.42	LV	CELLSTATES	SMC1.1	control_LMNA	12	18
TMEM164	0.887	0.00789	0.0484	0.113	5.81	16	0.000154	2.1	LV	CELLSTATES	SMC1.1	control_LMNA	12	18
PIP4K2A	0.886	0.00106	0.293	0.748	8.1	23	8.63e-06	2.97	LV	CELLSTATES	SMC1.1	control_LMNA	12	18
LIMD1	0.88	0.0134	0.0873	0.247	6.59	14.2	0.000343	1.87	LV	CELLSTATES	SMC1.1	control_LMNA	12	18
CACNA1A	0.877	0.00287	0.352	0.819	8.32	19.6	3.37e-05	2.54	LV	CELLSTATES	SMC1.1	control_LMNA	12	18
TMTC1	0.877	0.00231	0.476	1.18	8.79	20.4	2.46e-05	2.64	LV	CELLSTATES	SMC1.1	control_LMNA	12	18
IDS	0.875	0.0475	0.0323	0.0969	5.32	9.8	0.00254	1.32	LV	CELLSTATES	SMC1.1	control_LMNA	12	18
SH3RF3	0.873	0.00921	0.547	1.21	8.84	15.5	0.000193	2.04	LV	CELLSTATES	SMC1.1	control_LMNA	12	18
TSPYL2	0.872	0.0474	0.106	0.295	6.92	9.81	0.00253	1.32	LV	CELLSTATES	SMC1.1	control_LMNA	12	18
MARF1	0.866	0.0241	0.0498	0.136	5.78	12.2	0.000845	1.62	LV	CELLSTATES	SMC1.1	control_LMNA	12	18
HIVEP3	0.865	0.00501	0.11	0.271	6.85	17.7	7.59e-05	2.3	LV	CELLSTATES	SMC1.1	control_LMNA	12	18
CDK14	0.859	0.00235	0.231	0.595	7.8	20.3	2.54e-05	2.63	LV	CELLSTATES	SMC1.1	control_LMNA	12	18
FAM160A2	0.856	0.0327	0.0383	0.0879	5.43	11.2	0.00134	1.48	LV	CELLSTATES	SMC1.1	control_LMNA	12	18
NOL3	0.856	0.0392	0.0431	0.0996	5.55	10.5	0.00179	1.41	LV	CELLSTATES	SMC1.1	control_LMNA	12	18
SP4	0.85	0.0425	0.0362	0.0896	5.49	10.2	0.00207	1.37	LV	CELLSTATES	SMC1.1	control_LMNA	12	18
PPIP5K2	0.846	0.0118	0.217	0.554	7.73	14.6	0.000285	1.93	LV	CELLSTATES	SMC1.1	control_LMNA	12	18
DGKG	0.84	0.00399	0.985	2.24	9.71	18.5	5.44e-05	2.4	LV	CELLSTATES	SMC1.1	control_LMNA	12	18
AC002066.1	0.836	0.0228	0.191	0.464	7.47	12.3	0.000782	1.64	LV	CELLSTATES	SMC1.1	control_LMNA	12	18
YTHDC1	0.829	0.0127	0.0823	0.244	6.51	14.3	0.000321	1.9	LV	CELLSTATES	SMC1.1	control_LMNA	12	18
EVL	0.827	0.0155	0.0742	0.205	6.41	13.7	0.000428	1.81	LV	CELLSTATES	SMC1.1	control_LMNA	12	18
SLC6A1	0.827	0.0261	0.064	0.162	6.11	11.9	0.000948	1.58	LV	CELLSTATES	SMC1.1	control_LMNA	12	18
RFTN2	0.826	0.0327	0.0759	0.185	6.34	11.2	0.00134	1.48	LV	CELLSTATES	SMC1.1	control_LMNA	12	18
FOXN2	0.825	0.0196	0.173	0.413	7.38	12.8	0.000623	1.71	LV	CELLSTATES	SMC1.1	control_LMNA	12	18
KCNAB1	0.824	0.00231	2.9	6.74	11.2	20.4	2.47e-05	2.64	LV	CELLSTATES	SMC1.1	control_LMNA	12	18
HBP1	0.823	0.0432	0.0412	0.113	5.73	10.2	0.00212	1.36	LV	CELLSTATES	SMC1.1	control_LMNA	12	18
L3MBTL4	0.823	0.00532	0.408	0.968	8.48	17.4	8.48e-05	2.27	LV	CELLSTATES	SMC1.1	control_LMNA	12	18
ZBTB7C	0.82	0.00259	0.736	1.71	9.31	20.1	2.84e-05	2.59	LV	CELLSTATES	SMC1.1	control_LMNA	12	18
COL4A5	0.816	0.0308	0.16	0.37	7.19	11.3	0.00123	1.51	LV	CELLSTATES	SMC1.1	control_LMNA	12	18
GAK	0.816	0.0425	0.0478	0.122	5.78	10.2	0.00207	1.37	LV	CELLSTATES	SMC1.1	control_LMNA	12	18
NAA16	0.815	0.00928	0.0975	0.257	6.67	15.5	0.000196	2.03	LV	CELLSTATES	SMC1.1	control_LMNA	12	18
GALNT1	0.814	0.0189	0.0573	0.168	6.07	13	0.00058	1.72	LV	CELLSTATES	SMC1.1	control_LMNA	12	18
FAM168A	0.81	0.00402	0.316	0.745	8.18	18.4	5.51e-05	2.4	LV	CELLSTATES	SMC1.1	control_LMNA	12	18
REPS1	0.81	0.0137	0.0769	0.204	6.44	14.1	0.000354	1.86	LV	CELLSTATES	SMC1.1	control_LMNA	12	18
RRAD	0.81	0.0363	0.053	0.113	5.69	10.8	0.00157	1.44	LV	CELLSTATES	SMC1.1	control_LMNA	12	18
ZNF780B	0.809	0.046	0.0506	0.149	5.88	9.95	0.00236	1.34	LV	CELLSTATES	SMC1.1	control_LMNA	12	18
NTRK2	0.808	0.0118	0.294	0.724	8.01	14.6	0.000285	1.93	LV	CELLSTATES	SMC1.1	control_LMNA	12	18
ECHDC2	0.807	0.0034	0.194	0.453	7.5	19	4.33e-05	2.47	LV	CELLSTATES	SMC1.1	control_LMNA	12	18
IMMP2L	0.803	0.00509	1.01	2.6	9.78	17.6	7.89e-05	2.29	LV	CELLSTATES	SMC1.1	control_LMNA	12	18
KIAA0825	0.8	0.0443	0.0534	0.131	5.89	10.1	0.00222	1.35	LV	CELLSTATES	SMC1.1	control_LMNA	12	18
NPAS3	0.795	0.0042	0.248	0.613	7.83	18.2	6.04e-05	2.38	LV	CELLSTATES	SMC1.1	control_LMNA	12	18
ANGPT1	0.793	0.0262	0.165	0.382	7.24	11.9	0.000967	1.58	LV	CELLSTATES	SMC1.1	control_LMNA	12	18
BCR	0.793	0.032	0.0622	0.154	6.08	11.2	0.00129	1.49	LV	CELLSTATES	SMC1.1	control_LMNA	12	18
PPM1K	0.793	0.0209	0.0699	0.174	6.24	12.6	0.000684	1.68	LV	CELLSTATES	SMC1.1	control_LMNA	12	18
PER1	0.792	0.0155	0.114	0.288	6.88	13.7	0.000427	1.81	LV	CELLSTATES	SMC1.1	control_LMNA	12	18
BRWD3	0.789	0.0193	0.145	0.336	7.13	12.9	0.000604	1.71	LV	CELLSTATES	SMC1.1	control_LMNA	12	18
DIRC2	0.788	0.0174	0.0705	0.161	6.27	13.3	0.000514	1.76	LV	CELLSTATES	SMC1.1	control_LMNA	12	18
NAF1	0.786	0.045	0.0485	0.146	5.81	10	0.00228	1.35	LV	CELLSTATES	SMC1.1	control_LMNA	12	18
ZNF704	0.786	0.00747	0.423	1.03	8.54	16.3	0.000139	2.13	LV	CELLSTATES	SMC1.1	control_LMNA	12	18
AK3	0.784	0.0223	0.103	0.257	6.71	12.4	0.000745	1.65	LV	CELLSTATES	SMC1.1	control_LMNA	12	18
PLA2G5	0.783	0.00606	3.25	7.38	11.4	17	0.000101	2.22	LV	CELLSTATES	SMC1.1	control_LMNA	12	18
TPCN1	0.782	0.00509	0.173	0.412	7.36	17.6	7.88e-05	2.29	LV	CELLSTATES	SMC1.1	control_LMNA	12	18
PKP4	0.778	0.0285	0.0758	0.2	6.22	11.6	0.00109	1.54	LV	CELLSTATES	SMC1.1	control_LMNA	12	18
TMEM51	0.777	0.0102	0.317	0.733	8.17	15.2	0.000223	1.99	LV	CELLSTATES	SMC1.1	control_LMNA	12	18
SMARCA2	0.774	0.0155	0.0997	0.25	6.65	13.7	0.000427	1.81	LV	CELLSTATES	SMC1.1	control_LMNA	12	18
RASAL2	0.772	0.00491	1.52	3.54	10.3	17.7	7.41e-05	2.31	LV	CELLSTATES	SMC1.1	control_LMNA	12	18
XRN2	0.768	0.0285	0.0651	0.186	6.15	11.6	0.0011	1.54	LV	CELLSTATES	SMC1.1	control_LMNA	12	18
JAK1	0.767	0.00376	0.209	0.518	7.6	18.7	4.93e-05	2.42	LV	CELLSTATES	SMC1.1	control_LMNA	12	18
PLXNA2	0.763	0.0262	0.177	0.382	7.3	11.9	0.000961	1.58	LV	CELLSTATES	SMC1.1	control_LMNA	12	18
TRPV2	0.762	0.0384	0.075	0.171	6.3	10.6	0.00172	1.42	LV	CELLSTATES	SMC1.1	control_LMNA	12	18
LINC00894	0.76	0.00784	0.105	0.247	6.67	16	0.000152	2.11	LV	CELLSTATES	SMC1.1	control_LMNA	12	18
SCN3A	0.76	0.0261	0.357	0.869	8.39	11.9	0.00094	1.58	LV	CELLSTATES	SMC1.1	control_LMNA	12	18
CDK19	0.759	0.0446	0.0657	0.164	6.2	10.1	0.00225	1.35	LV	CELLSTATES	SMC1.1	control_LMNA	12	18
CLASP1	0.759	0.00457	0.303	0.711	8.08	18	6.73e-05	2.34	LV	CELLSTATES	SMC1.1	control_LMNA	12	18
ABCA5	0.757	0.00747	0.239	0.537	7.73	16.2	0.000142	2.13	LV	CELLSTATES	SMC1.1	control_LMNA	12	18
FGGY	0.756	0.045	0.0665	0.144	6.09	10	0.00229	1.35	LV	CELLSTATES	SMC1.1	control_LMNA	12	18
MAPK10	0.755	0.0194	0.22	0.502	7.65	12.9	0.000611	1.71	LV	CELLSTATES	SMC1.1	control_LMNA	12	18
KDM3A	0.754	0.0367	0.0577	0.141	6	10.8	0.00161	1.43	LV	CELLSTATES	SMC1.1	control_LMNA	12	18
ZBTB10	0.754	0.0417	0.0617	0.154	5.99	10.3	0.00198	1.38	LV	CELLSTATES	SMC1.1	control_LMNA	12	18
AC245297.3	0.753	0.0116	0.202	0.474	7.57	14.7	0.000276	1.94	LV	CELLSTATES	SMC1.1	control_LMNA	12	18
NCOA3	0.751	0.0186	0.257	0.59	7.91	13	0.000568	1.73	LV	CELLSTATES	SMC1.1	control_LMNA	12	18
LGI4	0.749	0.0276	0.0663	0.155	6.07	11.7	0.00104	1.56	LV	CELLSTATES	SMC1.1	control_LMNA	12	18
CYB5R4	0.748	0.0287	0.0579	0.156	6	11.6	0.00111	1.54	LV	CELLSTATES	SMC1.1	control_LMNA	12	18
ERBB4	0.746	0.0146	0.371	0.834	8.32	13.9	0.000393	1.83	LV	CELLSTATES	SMC1.1	control_LMNA	12	18
SIL1	0.745	0.0116	0.126	0.296	7	14.6	0.000278	1.94	LV	CELLSTATES	SMC1.1	control_LMNA	12	18
XYLT1	0.745	0.0279	0.106	0.256	6.7	11.7	0.00105	1.55	LV	CELLSTATES	SMC1.1	control_LMNA	12	18
TIMP3	0.744	0.00278	0.796	1.86	9.45	19.7	3.24e-05	2.56	LV	CELLSTATES	SMC1.1	control_LMNA	12	18
HSD17B12	0.743	0.00747	0.171	0.398	7.29	16.2	0.000142	2.13	LV	CELLSTATES	SMC1.1	control_LMNA	12	18
FAM208A	0.742	0.0151	0.0816	0.173	6.31	13.8	0.000411	1.82	LV	CELLSTATES	SMC1.1	control_LMNA	12	18
CLIC4	0.733	0.0199	0.374	0.789	8.29	12.8	0.000638	1.7	LV	CELLSTATES	SMC1.1	control_LMNA	12	18
FAM120B	0.732	0.00648	0.166	0.395	7.27	16.8	0.000109	2.19	LV	CELLSTATES	SMC1.1	control_LMNA	12	18
SMARCD3	0.732	0.0468	0.16	0.345	7.24	9.87	0.00246	1.33	LV	CELLSTATES	SMC1.1	control_LMNA	12	18
AFF1	0.727	0.00895	0.383	0.886	8.39	15.6	0.000181	2.05	LV	CELLSTATES	SMC1.1	control_LMNA	12	18
MXI1	0.727	0.0167	0.264	0.613	7.89	13.4	0.000475	1.78	LV	CELLSTATES	SMC1.1	control_LMNA	12	18
SLC4A7	0.727	0.0108	0.377	0.784	8.3	14.9	0.000245	1.97	LV	CELLSTATES	SMC1.1	control_LMNA	12	18
PLPP3	0.72	0.0381	0.235	0.496	7.58	10.7	0.00169	1.42	LV	CELLSTATES	SMC1.1	control_LMNA	12	18
KAT6B	0.719	0.0112	0.274	0.597	7.89	14.8	0.000257	1.95	LV	CELLSTATES	SMC1.1	control_LMNA	12	18
LAMA3	0.718	0.0223	0.598	1.34	9.03	12.4	0.00075	1.65	LV	CELLSTATES	SMC1.1	control_LMNA	12	18
HSD17B4	0.717	0.0141	0.116	0.263	6.87	14	0.000376	1.85	LV	CELLSTATES	SMC1.1	control_LMNA	12	18
TTC28	0.715	0.00403	0.649	1.47	9.14	18.4	5.62e-05	2.4	LV	CELLSTATES	SMC1.1	control_LMNA	12	18
GRB10	0.714	0.0394	0.0789	0.192	6.28	10.5	0.00182	1.4	LV	CELLSTATES	SMC1.1	control_LMNA	12	18
RAB11FIP3	0.713	0.0293	0.0747	0.191	6.24	11.5	0.00114	1.53	LV	CELLSTATES	SMC1.1	control_LMNA	12	18
TFDP2	0.713	0.00706	0.168	0.394	7.28	16.5	0.000125	2.15	LV	CELLSTATES	SMC1.1	control_LMNA	12	18
OTUD7A	0.71	0.0432	0.0954	0.246	6.64	10.2	0.00215	1.36	LV	CELLSTATES	SMC1.1	control_LMNA	12	18
RAPGEF5	0.71	0.0258	0.274	0.706	8.08	12	0.000924	1.59	LV	CELLSTATES	SMC1.1	control_LMNA	12	18
NUDT4	0.709	0.0376	0.415	0.903	8.44	10.7	0.00166	1.42	LV	CELLSTATES	SMC1.1	control_LMNA	12	18
MAPK8	0.706	0.00606	0.206	0.463	7.54	17	0.000101	2.22	LV	CELLSTATES	SMC1.1	control_LMNA	12	18
ADHFE1	0.704	0.0486	0.0884	0.175	6.43	9.71	0.00265	1.31	LV	CELLSTATES	SMC1.1	control_LMNA	12	18
CACNA1C	0.704	0.00913	5.27	11.2	12	15.6	0.000187	2.04	LV	CELLSTATES	SMC1.1	control_LMNA	12	18
AHDC1	0.702	0.0403	0.0719	0.16	6.2	10.4	0.00189	1.39	LV	CELLSTATES	SMC1.1	control_LMNA	12	18
AL592183.1	0.699	0.0476	0.0949	0.224	6.63	9.78	0.00257	1.32	LV	CELLSTATES	SMC1.1	control_LMNA	12	18
TBC1D15	0.699	0.0438	0.072	0.184	6.2	10.1	0.0022	1.36	LV	CELLSTATES	SMC1.1	control_LMNA	12	18
NCOA2	0.697	0.00706	0.533	1.2	8.85	16.5	0.000122	2.15	LV	CELLSTATES	SMC1.1	control_LMNA	12	18
TGFBR2	0.697	0.0301	0.196	0.461	7.46	11.4	0.00119	1.52	LV	CELLSTATES	SMC1.1	control_LMNA	12	18
PRICKLE2	0.695	0.0417	0.138	0.282	6.97	10.3	0.002	1.38	LV	CELLSTATES	SMC1.1	control_LMNA	12	18
ALMS1	0.693	0.0186	0.098	0.23	6.62	13	0.00057	1.73	LV	CELLSTATES	SMC1.1	control_LMNA	12	18
CLK4	0.693	0.0471	0.0789	0.159	6.33	9.83	0.0025	1.33	LV	CELLSTATES	SMC1.1	control_LMNA	12	18
DGCR2	0.692	0.046	0.0625	0.15	6.09	9.96	0.00236	1.34	LV	CELLSTATES	SMC1.1	control_LMNA	12	18
WWC3	0.691	0.0471	0.0898	0.213	6.45	9.82	0.00251	1.33	LV	CELLSTATES	SMC1.1	control_LMNA	12	18
PRKCE	0.69	0.00706	0.265	0.594	7.88	16.5	0.000125	2.15	LV	CELLSTATES	SMC1.1	control_LMNA	12	18
AC124312.1	0.689	0.0264	0.1	0.227	6.59	11.8	0.000982	1.58	LV	CELLSTATES	SMC1.1	control_LMNA	12	18
EXOC2	0.687	0.0469	0.0982	0.214	6.56	9.87	0.00246	1.33	LV	CELLSTATES	SMC1.1	control_LMNA	12	18
MAP4K3	0.686	0.0206	0.242	0.572	7.77	12.7	0.000671	1.69	LV	CELLSTATES	SMC1.1	control_LMNA	12	18
RALGAPA2	0.686	0.0339	0.126	0.304	6.95	11.1	0.00141	1.47	LV	CELLSTATES	SMC1.1	control_LMNA	12	18
DST	0.682	0.00744	0.472	1.11	8.7	16.3	0.000135	2.13	LV	CELLSTATES	SMC1.1	control_LMNA	12	18
KANTR	0.681	0.0261	0.0967	0.237	6.54	11.9	0.000953	1.58	LV	CELLSTATES	SMC1.1	control_LMNA	12	18
MOB3B	0.68	0.0261	0.156	0.304	7	11.9	0.000941	1.58	LV	CELLSTATES	SMC1.1	control_LMNA	12	18
PHF3	0.677	0.0354	0.126	0.273	6.85	10.9	0.0015	1.45	LV	CELLSTATES	SMC1.1	control_LMNA	12	18
ATP9B	0.673	0.006	0.229	0.503	7.66	17.1	9.82e-05	2.22	LV	CELLSTATES	SMC1.1	control_LMNA	12	18
SMOC2	0.673	0.028	0.393	0.89	8.37	11.7	0.00106	1.55	LV	CELLSTATES	SMC1.1	control_LMNA	12	18
FRYL	0.668	0.00891	0.444	0.922	8.52	15.7	0.000179	2.05	LV	CELLSTATES	SMC1.1	control_LMNA	12	18
KIAA0232	0.668	0.016	0.351	0.745	8.27	13.6	0.000451	1.79	LV	CELLSTATES	SMC1.1	control_LMNA	12	18
CEP192	0.667	0.0301	0.0863	0.199	6.41	11.4	0.00119	1.52	LV	CELLSTATES	SMC1.1	control_LMNA	12	18
MED13L	0.666	0.0113	0.781	1.67	9.31	14.8	0.000263	1.95	LV	CELLSTATES	SMC1.1	control_LMNA	12	18
ELOVL5	0.665	0.0171	0.236	0.552	7.71	13.3	0.000499	1.77	LV	CELLSTATES	SMC1.1	control_LMNA	12	18
DAAM2	0.663	0.0225	0.366	0.863	8.38	12.4	0.000762	1.65	LV	CELLSTATES	SMC1.1	control_LMNA	12	18
PPP2R2A	0.657	0.0228	0.16	0.374	7.18	12.3	0.00078	1.64	LV	CELLSTATES	SMC1.1	control_LMNA	12	18
RAPGEF2	0.652	0.0186	0.594	1.36	8.98	13	0.000571	1.73	LV	CELLSTATES	SMC1.1	control_LMNA	12	18
UGGT2	0.65	0.0223	0.344	0.733	8.21	12.4	0.000745	1.65	LV	CELLSTATES	SMC1.1	control_LMNA	12	18
NTRK3	0.649	0.0294	1.21	2.29	9.86	11.5	0.00116	1.53	LV	CELLSTATES	SMC1.1	control_LMNA	12	18
ETFDH	0.645	0.0481	0.14	0.306	7.06	9.75	0.00261	1.32	LV	CELLSTATES	SMC1.1	control_LMNA	12	18
TTBK2	0.645	0.0367	0.159	0.364	7.17	10.8	0.0016	1.44	LV	CELLSTATES	SMC1.1	control_LMNA	12	18
KIAA1109	0.643	0.0481	0.265	0.543	7.77	9.74	0.00261	1.32	LV	CELLSTATES	SMC1.1	control_LMNA	12	18
MED27	0.643	0.0257	0.135	0.305	6.98	12	0.000918	1.59	LV	CELLSTATES	SMC1.1	control_LMNA	12	18
TSC22D1	0.643	0.0107	0.509	1.11	8.75	15	0.000242	1.97	LV	CELLSTATES	SMC1.1	control_LMNA	12	18
ELF1	0.642	0.035	0.205	0.433	7.57	10.9	0.00149	1.46	LV	CELLSTATES	SMC1.1	control_LMNA	12	18
HNRNPD	0.642	0.0308	0.126	0.289	6.92	11.3	0.00123	1.51	LV	CELLSTATES	SMC1.1	control_LMNA	12	18
PIAS1	0.64	0.0116	0.367	0.789	8.31	14.6	0.000278	1.94	LV	CELLSTATES	SMC1.1	control_LMNA	12	18
RORA	0.64	0.027	0.69	1.58	9.21	11.8	0.00101	1.57	LV	CELLSTATES	SMC1.1	control_LMNA	12	18
ZFHX3	0.639	0.0327	7.69	15.2	12.5	11.2	0.00134	1.48	LV	CELLSTATES	SMC1.1	control_LMNA	12	18
MIPOL1	0.638	0.0141	0.166	0.365	7.27	14	0.000373	1.85	LV	CELLSTATES	SMC1.1	control_LMNA	12	18
PIK3C2A	0.638	0.0446	0.201	0.394	7.46	10.1	0.00225	1.35	LV	CELLSTATES	SMC1.1	control_LMNA	12	18
MEF2D	0.637	0.039	0.195	0.403	7.43	10.6	0.00177	1.41	LV	CELLSTATES	SMC1.1	control_LMNA	12	18
SECISBP2L	0.637	0.0425	0.115	0.284	6.81	10.2	0.00207	1.37	LV	CELLSTATES	SMC1.1	control_LMNA	12	18
NFIA	0.636	0.0181	0.719	1.52	9.2	13.1	0.000547	1.74	LV	CELLSTATES	SMC1.1	control_LMNA	12	18
SRL	0.636	0.0323	0.282	0.591	7.96	11.2	0.00131	1.49	LV	CELLSTATES	SMC1.1	control_LMNA	12	18
DCAF5	0.633	0.0323	0.138	0.306	7.02	11.2	0.00131	1.49	LV	CELLSTATES	SMC1.1	control_LMNA	12	18
CEP95	0.632	0.0445	0.089	0.199	6.34	10.1	0.00224	1.35	LV	CELLSTATES	SMC1.1	control_LMNA	12	18
ZNF438	0.632	0.0403	0.218	0.454	7.57	10.4	0.00189	1.39	LV	CELLSTATES	SMC1.1	control_LMNA	12	18
HELZ	0.631	0.0219	0.155	0.334	7.12	12.5	0.000726	1.66	LV	CELLSTATES	SMC1.1	control_LMNA	12	18
SEC24B	0.63	0.0438	0.16	0.371	7.19	10.1	0.00219	1.36	LV	CELLSTATES	SMC1.1	control_LMNA	12	18
CPSF7	0.629	0.0432	0.112	0.231	6.67	10.2	0.00214	1.36	LV	CELLSTATES	SMC1.1	control_LMNA	12	18
TAF3	0.628	0.0432	0.152	0.339	7.13	10.2	0.00213	1.36	LV	CELLSTATES	SMC1.1	control_LMNA	12	18
ZEB1	0.628	0.0196	1.13	2.49	9.89	12.8	0.000624	1.71	LV	CELLSTATES	SMC1.1	control_LMNA	12	18
ARHGEF7	0.621	0.017	1.19	2.64	9.96	13.4	0.000491	1.77	LV	CELLSTATES	SMC1.1	control_LMNA	12	18
PHACTR2	0.62	0.0281	0.188	0.401	7.38	11.7	0.00107	1.55	LV	CELLSTATES	SMC1.1	control_LMNA	12	18
ARHGAP10	0.617	0.0199	1.54	3.16	10.3	12.8	0.000641	1.7	LV	CELLSTATES	SMC1.1	control_LMNA	12	18
PSPC1	0.617	0.0419	0.179	0.4	7.32	10.3	0.00202	1.38	LV	CELLSTATES	SMC1.1	control_LMNA	12	18
UBR5	0.612	0.0213	0.331	0.697	8.11	12.6	0.0007	1.67	LV	CELLSTATES	SMC1.1	control_LMNA	12	18
DIP2C	0.611	0.039	0.255	0.533	7.79	10.6	0.00178	1.41	LV	CELLSTATES	SMC1.1	control_LMNA	12	18
MPDZ	0.61	0.0291	0.216	0.46	7.57	11.5	0.00113	1.54	LV	CELLSTATES	SMC1.1	control_LMNA	12	18
PTPN12	0.609	0.0261	0.164	0.36	7.21	11.9	0.000947	1.58	LV	CELLSTATES	SMC1.1	control_LMNA	12	18
PAK2	0.608	0.038	0.112	0.243	6.72	10.7	0.00168	1.42	LV	CELLSTATES	SMC1.1	control_LMNA	12	18
ARGLU1	0.607	0.0258	0.683	1.32	9.07	12	0.000927	1.59	LV	CELLSTATES	SMC1.1	control_LMNA	12	18
TCF7L2	0.606	0.0329	0.6	1.18	8.87	11.1	0.00135	1.48	LV	CELLSTATES	SMC1.1	control_LMNA	12	18
TLE1	0.606	0.0345	0.593	1.27	8.99	11	0.00146	1.46	LV	CELLSTATES	SMC1.1	control_LMNA	12	18
AC016831.7	0.602	0.0315	1.16	2.49	9.88	11.3	0.00127	1.5	LV	CELLSTATES	SMC1.1	control_LMNA	12	18
CDK8	0.601	0.0425	0.174	0.363	7.3	10.2	0.00207	1.37	LV	CELLSTATES	SMC1.1	control_LMNA	12	18
SESN1	0.601	0.0307	0.297	0.657	8.06	11.4	0.00122	1.51	LV	CELLSTATES	SMC1.1	control_LMNA	12	18
TOP2B	0.601	0.0476	0.109	0.262	6.7	9.78	0.00257	1.32	LV	CELLSTATES	SMC1.1	control_LMNA	12	18
ZNF407	0.601	0.0424	0.228	0.485	7.59	10.3	0.00205	1.37	LV	CELLSTATES	SMC1.1	control_LMNA	12	18
DYM	0.599	0.0361	0.255	0.537	7.73	10.9	0.00155	1.44	LV	CELLSTATES	SMC1.1	control_LMNA	12	18
NIPBL	0.597	0.0182	0.354	0.778	8.27	13.1	0.000551	1.74	LV	CELLSTATES	SMC1.1	control_LMNA	12	18
PTEN	0.595	0.0403	0.867	1.94	9.58	10.4	0.00188	1.39	LV	CELLSTATES	SMC1.1	control_LMNA	12	18
MAX	0.594	0.0471	0.143	0.283	6.95	9.84	0.0025	1.33	LV	CELLSTATES	SMC1.1	control_LMNA	12	18
SGMS1	0.594	0.0468	0.286	0.602	7.92	9.9	0.00243	1.33	LV	CELLSTATES	SMC1.1	control_LMNA	12	18
DDX17	0.59	0.0172	0.665	1.41	9.07	13.3	0.000504	1.77	LV	CELLSTATES	SMC1.1	control_LMNA	12	18
WDFY3	0.59	0.039	0.31	0.646	8.01	10.6	0.00177	1.41	LV	CELLSTATES	SMC1.1	control_LMNA	12	18
CEP350	0.589	0.0239	0.293	0.613	7.97	12.2	0.000834	1.62	LV	CELLSTATES	SMC1.1	control_LMNA	12	18
TMEM131	0.587	0.0432	0.287	0.612	7.9	10.2	0.00214	1.36	LV	CELLSTATES	SMC1.1	control_LMNA	12	18
PLCL1	0.586	0.0361	1.05	2.21	9.71	10.8	0.00155	1.44	LV	CELLSTATES	SMC1.1	control_LMNA	12	18
MAGI2	0.585	0.0417	0.565	1.2	8.84	10.3	0.002	1.38	LV	CELLSTATES	SMC1.1	control_LMNA	12	18
SYNE2	0.582	0.0424	0.575	1.21	8.86	10.3	0.00205	1.37	LV	CELLSTATES	SMC1.1	control_LMNA	12	18
TNS1	0.579	0.028	0.712	1.4	9.16	11.7	0.00106	1.55	LV	CELLSTATES	SMC1.1	control_LMNA	12	18
EVA1C	0.578	0.0365	0.482	1.02	8.71	10.8	0.00158	1.44	LV	CELLSTATES	SMC1.1	control_LMNA	12	18
AKT3	0.575	0.0189	0.713	1.47	9.18	13	0.000584	1.72	LV	CELLSTATES	SMC1.1	control_LMNA	12	18
MYCBP2	0.573	0.0416	0.255	0.504	7.74	10.3	0.00196	1.38	LV	CELLSTATES	SMC1.1	control_LMNA	12	18
PTPRG	0.573	0.0384	3.43	6.96	11.4	10.6	0.00172	1.42	LV	CELLSTATES	SMC1.1	control_LMNA	12	18
BAZ2B	0.57	0.04	0.309	0.653	8.07	10.5	0.00186	1.4	LV	CELLSTATES	SMC1.1	control_LMNA	12	18
RNF19A	0.566	0.0471	0.192	0.386	7.39	9.85	0.00249	1.33	LV	CELLSTATES	SMC1.1	control_LMNA	12	18
ELP4	0.561	0.0481	0.154	0.31	7.08	9.74	0.00261	1.32	LV	CELLSTATES	SMC1.1	control_LMNA	12	18
TNKS	0.561	0.0345	0.252	0.515	7.73	11	0.00146	1.46	LV	CELLSTATES	SMC1.1	control_LMNA	12	18
SSBP2	0.548	0.0203	0.792	1.62	9.31	12.7	0.000658	1.69	LV	CELLSTATES	SMC1.1	control_LMNA	12	18
DENND1A	0.545	0.0384	0.214	0.467	7.54	10.6	0.00172	1.42	LV	CELLSTATES	SMC1.1	control_LMNA	12	18
ACYP2	0.526	0.034	0.347	0.679	8.17	11	0.00142	1.47	LV	CELLSTATES	SMC1.1	control_LMNA	12	18
SETBP1	0.525	0.0419	0.553	1.17	8.83	10.3	0.00201	1.38	LV	CELLSTATES	SMC1.1	control_LMNA	12	18
UBR3	0.518	0.0384	0.38	0.759	8.29	10.6	0.00172	1.42	LV	CELLSTATES	SMC1.1	control_LMNA	12	18
PARD3	0.514	0.0432	0.84	1.8	9.47	10.2	0.00214	1.36	LV	CELLSTATES	SMC1.1	control_LMNA	12	18
RERE	0.512	0.0476	0.637	1.27	9	9.78	0.00257	1.32	LV	CELLSTATES	SMC1.1	control_LMNA	12	18
ARID1B	0.504	0.0384	0.962	1.89	9.57	10.6	0.00171	1.42	LV	CELLSTATES	SMC1.1	control_LMNA	12	18

## Sheet: PKP2_control
Gene	logFC	FDR	mean_exp_control	mean_exp_genotype	logCPM	F	PValue	FDR_plot	Region	annotation_level	cell_state	comparison	Observations_genotype	Observations_reference
HBA2	3.67	6.48e-05	0.000132	0.0314	3.54	33.1	2.67e-07	4.19	LV	CELLSTATES	SMC1.1	control_PKP2	6	18
FKBP5	3.53	1.54e-15	0.773	9.14	10.7	169	1.32e-19	14.8	LV	CELLSTATES	SMC1.1	control_PKP2	6	18
ANKRD30B	3.33	5.95e-05	0.00283	0.032	3.89	33.6	2.3e-07	4.23	LV	CELLSTATES	SMC1.1	control_PKP2	6	18
AL606807.1	3.25	1.67e-09	0.0108	0.162	5.44	80.1	7.16e-13	8.78	LV	CELLSTATES	SMC1.1	control_PKP2	6	18
CCL4	3.18	0.00503	0.000694	0.0274	3.54	18	7.16e-05	2.3	LV	CELLSTATES	SMC1.1	control_PKP2	6	18
HBA1	3.1	0.000749	0.00186	0.0245	3.51	24.4	5.85e-06	3.13	LV	CELLSTATES	SMC1.1	control_PKP2	6	18
GADD45G	2.87	3.09e-10	0.0516	0.349	6.31	88.9	1.06e-13	9.51	LV	CELLSTATES	SMC1.1	control_PKP2	6	18
HBB	2.79	0.000876	0.0047	0.0898	4.33	23.9	7.14e-06	3.06	LV	CELLSTATES	SMC1.1	control_PKP2	6	18
SLC22A18	2.76	0.000129	0.00897	0.112	4.78	30.6	6.32e-07	3.89	LV	CELLSTATES	SMC1.1	control_PKP2	6	18
FOS	2.67	1.22e-06	0.221	0.754	7.76	49.3	1.73e-09	5.92	LV	CELLSTATES	SMC1.1	control_PKP2	6	18
ZFAND5	2.63	8.9e-12	0.0799	0.596	7.06	108	2.29e-15	11.1	LV	CELLSTATES	SMC1.1	control_PKP2	6	18
PDK4	2.46	2.27e-06	1.05	7.55	10.6	46.2	4.29e-09	5.64	LV	CELLSTATES	SMC1.1	control_PKP2	6	18
TIPARP	2.42	1.91e-08	0.0487	0.337	6.38	66.8	1.64e-11	7.72	LV	CELLSTATES	SMC1.1	control_PKP2	6	18
KCNT2	2.39	8.02e-06	0.0298	0.165	5.64	41.1	2.01e-08	5.1	LV	CELLSTATES	SMC1.1	control_PKP2	6	18
LINC01088	2.3	2.31e-08	0.229	1.68	8.53	65.6	2.18e-11	7.64	LV	CELLSTATES	SMC1.1	control_PKP2	6	18
FOSB	2.26	0.031	0.000709	0.0186	3.5	11.9	0.00101	1.51	LV	CELLSTATES	SMC1.1	control_PKP2	6	18
BICC1	2.25	1.65e-06	0.0323	0.205	5.89	47.8	2.71e-09	5.78	LV	CELLSTATES	SMC1.1	control_PKP2	6	18
CARMIL1	2.24	5.36e-12	1.13	6.48	10.5	113	9.2e-16	11.3	LV	CELLSTATES	SMC1.1	control_PKP2	6	18
AC034236.2	2.22	0.00319	0.00381	0.031	4	19.5	4.03e-05	2.5	LV	CELLSTATES	SMC1.1	control_PKP2	6	18
AL031599.1	2.14	0.00103	0.0128	0.0734	4.94	23.4	8.7e-06	2.99	LV	CELLSTATES	SMC1.1	control_PKP2	6	18
DUSP1	2.1	3.36e-06	0.151	0.616	7.44	44.6	6.93e-09	5.47	LV	CELLSTATES	SMC1.1	control_PKP2	6	18
PHKA1-AS1	2.1	0.0381	0.000977	0.0152	3.55	11.3	0.0014	1.42	LV	CELLSTATES	SMC1.1	control_PKP2	6	18
AL512380.2	2.07	0.0286	0.00749	0.0304	4.28	12.1	0.000896	1.54	LV	CELLSTATES	SMC1.1	control_PKP2	6	18
AL591686.2	2.07	0.028	0.00512	0.0307	3.98	12.3	0.000854	1.55	LV	CELLSTATES	SMC1.1	control_PKP2	6	18
LINC01605	2.06	0.0118	0.00876	0.0572	4.46	15.1	0.000246	1.93	LV	CELLSTATES	SMC1.1	control_PKP2	6	18
AC009478.1	2.03	0.0475	0.00464	0.0131	3.48	10.4	0.00199	1.32	LV	CELLSTATES	SMC1.1	control_PKP2	6	18
AC079145.1	2.03	0.0148	0.00433	0.0344	4.03	14.3	0.000344	1.83	LV	CELLSTATES	SMC1.1	control_PKP2	6	18
BTG2	2.01	1.91e-08	0.0774	0.361	6.58	67.2	1.49e-11	7.72	LV	CELLSTATES	SMC1.1	control_PKP2	6	18
AC092164.1	2	1.39e-08	0.203	0.982	8.07	69	9.53e-12	7.86	LV	CELLSTATES	SMC1.1	control_PKP2	6	18
NR4A1	1.99	1.42e-05	0.286	1.06	8.19	38.4	4.77e-08	4.85	LV	CELLSTATES	SMC1.1	control_PKP2	6	18
AC025259.3	1.98	0.0447	0.00658	0.0174	3.71	10.6	0.00179	1.35	LV	CELLSTATES	SMC1.1	control_PKP2	6	18
AC074011.1	1.97	0.013	0.00635	0.0372	4.38	14.8	0.000285	1.89	LV	CELLSTATES	SMC1.1	control_PKP2	6	18
AC004949.1	1.96	0.0233	0.00579	0.0216	3.84	12.8	0.000658	1.63	LV	CELLSTATES	SMC1.1	control_PKP2	6	18
AL662796.1	1.95	0.0199	0.00549	0.0341	4.17	13.4	0.000521	1.7	LV	CELLSTATES	SMC1.1	control_PKP2	6	18
FSTL4	1.95	3.46e-06	0.105	0.508	7.22	44.4	7.41e-09	5.46	LV	CELLSTATES	SMC1.1	control_PKP2	6	18
ZBTB16	1.94	1.17e-08	1.25	5.68	10.4	70.9	6.03e-12	7.93	LV	CELLSTATES	SMC1.1	control_PKP2	6	18
LINC00222	1.93	0.0447	0.00344	0.017	3.8	10.6	0.00179	1.35	LV	CELLSTATES	SMC1.1	control_PKP2	6	18
AC002546.1	1.88	8.94e-06	0.052	0.283	6.39	40.4	2.53e-08	5.05	LV	CELLSTATES	SMC1.1	control_PKP2	6	18
HSD17B14	1.86	0.0374	0.00349	0.0244	3.84	11.2	0.00135	1.43	LV	CELLSTATES	SMC1.1	control_PKP2	6	18
LDOC1	1.86	0.0472	0.00297	0.0183	3.76	10.4	0.00195	1.33	LV	CELLSTATES	SMC1.1	control_PKP2	6	18
TUFT1	1.86	0.0485	0.00298	0.0201	3.8	10.3	0.00206	1.31	LV	CELLSTATES	SMC1.1	control_PKP2	6	18
C11orf96	1.85	5.96e-06	0.487	1.81	8.86	42.4	1.33e-08	5.22	LV	CELLSTATES	SMC1.1	control_PKP2	6	18
KLF15	1.85	0.00913	0.00667	0.039	4.21	16.1	0.000161	2.04	LV	CELLSTATES	SMC1.1	control_PKP2	6	18
SYBU	1.85	0.00291	0.0133	0.0598	4.77	19.8	3.51e-05	2.54	LV	CELLSTATES	SMC1.1	control_PKP2	6	18
TSC22D3	1.82	1.35e-07	0.0718	0.37	6.7	57.9	1.62e-10	6.87	LV	CELLSTATES	SMC1.1	control_PKP2	6	18
MARCH3	1.8	8.94e-06	0.0778	0.35	6.78	40.6	2.38e-08	5.05	LV	CELLSTATES	SMC1.1	control_PKP2	6	18
PPP1CB	1.79	1.39e-08	0.234	1.03	8.07	69.4	8.57e-12	7.86	LV	CELLSTATES	SMC1.1	control_PKP2	6	18
ERAP2	1.77	0.0438	0.00483	0.0228	3.97	10.7	0.00174	1.36	LV	CELLSTATES	SMC1.1	control_PKP2	6	18
HS3ST2	1.77	7.22e-05	0.0616	0.281	6.28	32.6	3.16e-07	4.14	LV	CELLSTATES	SMC1.1	control_PKP2	6	18
AC108062.1	1.76	0.000259	0.0242	0.11	5.4	28.2	1.49e-06	3.59	LV	CELLSTATES	SMC1.1	control_PKP2	6	18
LGR6	1.76	1.26e-07	0.232	0.945	8.09	58.4	1.4e-10	6.9	LV	CELLSTATES	SMC1.1	control_PKP2	6	18
ATP10A	1.74	1.22e-06	0.679	2.65	9.44	49.2	1.77e-09	5.92	LV	CELLSTATES	SMC1.1	control_PKP2	6	18
ALDH6A1	1.71	0.0155	0.0119	0.0433	4.52	14.2	0.000364	1.81	LV	CELLSTATES	SMC1.1	control_PKP2	6	18
FOXL1	1.71	0.0435	0.00388	0.0256	3.96	10.7	0.00171	1.36	LV	CELLSTATES	SMC1.1	control_PKP2	6	18
DENND3	1.7	1.65e-06	0.162	0.685	7.62	47.4	2.98e-09	5.78	LV	CELLSTATES	SMC1.1	control_PKP2	6	18
RGCC	1.69	0.000918	0.0276	0.145	5.64	23.8	7.56e-06	3.04	LV	CELLSTATES	SMC1.1	control_PKP2	6	18
EGFR	1.66	1.15e-07	0.167	0.698	7.6	59.1	1.18e-10	6.94	LV	CELLSTATES	SMC1.1	control_PKP2	6	18
RANBP3L	1.66	8.94e-06	0.156	0.651	7.56	40.4	2.53e-08	5.05	LV	CELLSTATES	SMC1.1	control_PKP2	6	18
MT2A	1.65	0.000308	0.574	1.9	9.16	27.4	1.98e-06	3.51	LV	CELLSTATES	SMC1.1	control_PKP2	6	18
PLD5	1.64	0.000608	0.0475	0.18	5.91	25.3	4.22e-06	3.22	LV	CELLSTATES	SMC1.1	control_PKP2	6	18
SAMHD1	1.61	1.33e-05	0.16	0.636	7.57	38.7	4.33e-08	4.88	LV	CELLSTATES	SMC1.1	control_PKP2	6	18
SLC7A8	1.61	0.000656	0.0255	0.108	5.45	25	4.73e-06	3.18	LV	CELLSTATES	SMC1.1	control_PKP2	6	18
PTPN14	1.59	1.41e-06	0.147	0.556	7.36	48.5	2.18e-09	5.85	LV	CELLSTATES	SMC1.1	control_PKP2	6	18
LINC02388	1.58	0.0347	0.0637	0.412	6.8	11.5	0.0012	1.46	LV	CELLSTATES	SMC1.1	control_PKP2	6	18
AFF3	1.57	8.58e-07	0.378	1.4	8.67	50.9	1.1e-09	6.07	LV	CELLSTATES	SMC1.1	control_PKP2	6	18
GLUL	1.57	0.000161	0.0376	0.126	5.55	29.7	8.69e-07	3.79	LV	CELLSTATES	SMC1.1	control_PKP2	6	18
PLCB1	1.56	3.38e-05	0.66	2.2	9.37	35.5	1.22e-07	4.47	LV	CELLSTATES	SMC1.1	control_PKP2	6	18
SLC19A2	1.55	0.00267	0.0211	0.0761	5.01	20.1	3.11e-05	2.57	LV	CELLSTATES	SMC1.1	control_PKP2	6	18
GABPA	1.53	0.00594	0.0177	0.0772	4.89	17.6	8.72e-05	2.23	LV	CELLSTATES	SMC1.1	control_PKP2	6	18
ALOX12-AS1	1.52	0.00156	0.0342	0.171	5.68	22.1	1.43e-05	2.81	LV	CELLSTATES	SMC1.1	control_PKP2	6	18
TMEM38B	1.52	0.000147	0.0999	0.361	6.81	30	7.72e-07	3.83	LV	CELLSTATES	SMC1.1	control_PKP2	6	18
IRS1	1.51	0.000138	0.0672	0.266	6.32	30.4	6.88e-07	3.86	LV	CELLSTATES	SMC1.1	control_PKP2	6	18
TMEM132C	1.5	0.0172	0.0143	0.0585	4.85	13.8	0.000423	1.76	LV	CELLSTATES	SMC1.1	control_PKP2	6	18
PLPP3	1.49	1.23e-05	0.235	0.763	7.75	39	3.91e-08	4.91	LV	CELLSTATES	SMC1.1	control_PKP2	6	18
FBXO32	1.48	0.00062	0.315	0.98	8.14	25.2	4.36e-06	3.21	LV	CELLSTATES	SMC1.1	control_PKP2	6	18
KCNB1	1.48	1.1e-05	0.11	0.369	6.87	39.5	3.31e-08	4.96	LV	CELLSTATES	SMC1.1	control_PKP2	6	18
MOB3B	1.47	3.36e-06	0.156	0.477	7.19	44.6	6.82e-09	5.47	LV	CELLSTATES	SMC1.1	control_PKP2	6	18
MT1E	1.47	3.88e-05	0.266	0.804	7.94	35	1.43e-07	4.41	LV	CELLSTATES	SMC1.1	control_PKP2	6	18
GPRASP1	1.46	0.0286	0.0137	0.0467	4.46	12.1	0.000897	1.54	LV	CELLSTATES	SMC1.1	control_PKP2	6	18
JUND	1.46	0.000262	0.116	0.365	6.72	28.1	1.54e-06	3.58	LV	CELLSTATES	SMC1.1	control_PKP2	6	18
LINC00886	1.46	0.0065	0.0281	0.102	5.28	17.3	9.93e-05	2.19	LV	CELLSTATES	SMC1.1	control_PKP2	6	18
CNKSR3	1.45	0.0118	0.0194	0.0759	4.95	15.1	0.000245	1.93	LV	CELLSTATES	SMC1.1	control_PKP2	6	18
PHLDA1	1.45	0.0177	0.049	0.16	5.66	13.7	0.000443	1.75	LV	CELLSTATES	SMC1.1	control_PKP2	6	18
BCL2	1.44	6.17e-05	0.129	0.445	7.11	33.4	2.43e-07	4.21	LV	CELLSTATES	SMC1.1	control_PKP2	6	18
FOXO3	1.44	1.65e-06	0.458	1.6	8.84	47.5	2.93e-09	5.78	LV	CELLSTATES	SMC1.1	control_PKP2	6	18
KLHL36	1.44	0.000262	0.0652	0.229	6.25	28	1.56e-06	3.58	LV	CELLSTATES	SMC1.1	control_PKP2	6	18
SORT1	1.44	1.13e-05	0.488	1.58	8.89	39.3	3.5e-08	4.95	LV	CELLSTATES	SMC1.1	control_PKP2	6	18
IRAK3	1.43	0.00011	0.0519	0.215	6.12	31.3	4.98e-07	3.96	LV	CELLSTATES	SMC1.1	control_PKP2	6	18
ADAMTS9-AS2	1.42	6.85e-06	0.743	2.45	9.46	41.9	1.59e-08	5.16	LV	CELLSTATES	SMC1.1	control_PKP2	6	18
NIPAL2	1.42	6.18e-05	0.0578	0.217	6.13	33.3	2.49e-07	4.21	LV	CELLSTATES	SMC1.1	control_PKP2	6	18
AC015845.2	1.41	0.0336	0.015	0.0523	4.77	11.6	0.00115	1.47	LV	CELLSTATES	SMC1.1	control_PKP2	6	18
PRRG4	1.41	0.0396	0.0283	0.123	5.59	11	0.00148	1.4	LV	CELLSTATES	SMC1.1	control_PKP2	6	18
RHOB	1.41	0.000181	0.248	0.68	7.79	29.3	1e-06	3.74	LV	CELLSTATES	SMC1.1	control_PKP2	6	18
TSPYL2	1.41	0.000473	0.106	0.416	7	26.1	3.21e-06	3.32	LV	CELLSTATES	SMC1.1	control_PKP2	6	18
IP6K3	1.38	0.00291	0.0375	0.132	5.7	19.8	3.57e-05	2.54	LV	CELLSTATES	SMC1.1	control_PKP2	6	18
CHST7	1.37	0.0032	0.0291	0.121	5.42	19.4	4.1e-05	2.5	LV	CELLSTATES	SMC1.1	control_PKP2	6	18
LIFR	1.37	5e-05	0.118	0.392	6.99	34.2	1.89e-07	4.3	LV	CELLSTATES	SMC1.1	control_PKP2	6	18
HBP1	1.36	0.000749	0.0412	0.15	5.83	24.5	5.76e-06	3.13	LV	CELLSTATES	SMC1.1	control_PKP2	6	18
FAM214A	1.35	6.96e-05	0.13	0.426	7.12	32.8	2.95e-07	4.16	LV	CELLSTATES	SMC1.1	control_PKP2	6	18
PRLR	1.35	0.000749	0.0957	0.309	6.74	24.5	5.74e-06	3.13	LV	CELLSTATES	SMC1.1	control_PKP2	6	18
PIP4K2A	1.34	8.02e-06	0.293	0.926	8.16	41	2.06e-08	5.1	LV	CELLSTATES	SMC1.1	control_PKP2	6	18
AASS	1.33	0.000265	0.0829	0.261	6.53	27.9	1.66e-06	3.58	LV	CELLSTATES	SMC1.1	control_PKP2	6	18
PDZRN3	1.33	0.000129	0.378	1.16	8.47	30.6	6.31e-07	3.89	LV	CELLSTATES	SMC1.1	control_PKP2	6	18
SLBP	1.33	0.00783	0.0392	0.105	5.38	16.6	0.00013	2.11	LV	CELLSTATES	SMC1.1	control_PKP2	6	18
AL139807.1	1.32	0.00261	0.0789	0.257	6.59	20.3	2.93e-05	2.58	LV	CELLSTATES	SMC1.1	control_PKP2	6	18
CLIC4	1.32	1.66e-05	0.374	1.12	8.44	37.8	5.68e-08	4.78	LV	CELLSTATES	SMC1.1	control_PKP2	6	18
TOX2	1.32	0.000141	0.186	0.572	7.56	30.2	7.24e-07	3.85	LV	CELLSTATES	SMC1.1	control_PKP2	6	18
SERTAD2	1.31	0.00267	0.0355	0.114	5.43	20.1	3.1e-05	2.57	LV	CELLSTATES	SMC1.1	control_PKP2	6	18
AC093895.1	1.3	0.0183	0.0183	0.0592	4.91	13.6	0.000466	1.74	LV	CELLSTATES	SMC1.1	control_PKP2	6	18
GATA6	1.3	0.00045	0.0828	0.267	6.5	26.3	2.97e-06	3.35	LV	CELLSTATES	SMC1.1	control_PKP2	6	18
TNFRSF10B	1.28	0.0234	0.024	0.0753	4.92	12.8	0.000668	1.63	LV	CELLSTATES	SMC1.1	control_PKP2	6	18
ELN	1.27	0.0477	0.54	1.52	8.86	10.4	0.00202	1.32	LV	CELLSTATES	SMC1.1	control_PKP2	6	18
IRS2	1.27	0.00266	0.0391	0.136	5.65	20.2	3.01e-05	2.58	LV	CELLSTATES	SMC1.1	control_PKP2	6	18
KALRN	1.27	8.02e-06	1.27	3.78	10.2	41.1	2.04e-08	5.1	LV	CELLSTATES	SMC1.1	control_PKP2	6	18
AFF2	1.26	0.0224	0.0311	0.0993	5.45	13	0.000621	1.65	LV	CELLSTATES	SMC1.1	control_PKP2	6	18
NAA11	1.26	0.0274	0.0412	0.113	5.63	12.3	0.000831	1.56	LV	CELLSTATES	SMC1.1	control_PKP2	6	18
NUDT4	1.25	0.000141	0.415	1.18	8.55	30.2	7.24e-07	3.85	LV	CELLSTATES	SMC1.1	control_PKP2	6	18
TBC1D1	1.25	8.99e-06	0.916	2.65	9.67	40.3	2.62e-08	5.05	LV	CELLSTATES	SMC1.1	control_PKP2	6	18
MAP2K6	1.24	0.0115	0.0946	0.269	6.71	15.2	0.000231	1.94	LV	CELLSTATES	SMC1.1	control_PKP2	6	18
MXD4	1.24	0.00112	0.0504	0.165	5.96	23.2	9.49e-06	2.95	LV	CELLSTATES	SMC1.1	control_PKP2	6	18
AC073050.1	1.23	0.00337	0.038	0.12	5.61	19.2	4.4e-05	2.47	LV	CELLSTATES	SMC1.1	control_PKP2	6	18
EPHA4	1.23	0.00994	0.128	0.374	6.9	15.8	0.000183	2	LV	CELLSTATES	SMC1.1	control_PKP2	6	18
NCOA3	1.23	2.35e-05	0.257	0.806	8.02	36.7	8.27e-08	4.63	LV	CELLSTATES	SMC1.1	control_PKP2	6	18
CCND3	1.22	0.000471	0.0972	0.312	6.8	26.1	3.15e-06	3.33	LV	CELLSTATES	SMC1.1	control_PKP2	6	18
SLC39A11	1.22	0.000156	0.511	1.6	9	29.8	8.27e-07	3.81	LV	CELLSTATES	SMC1.1	control_PKP2	6	18
C8orf34	1.21	0.0349	0.0572	0.166	6.01	11.5	0.00121	1.46	LV	CELLSTATES	SMC1.1	control_PKP2	6	18
FOSL2	1.21	0.0301	0.0631	0.164	5.91	12	0.000962	1.52	LV	CELLSTATES	SMC1.1	control_PKP2	6	18
AC002066.1	1.2	0.00112	0.191	0.543	7.49	23.1	9.61e-06	2.95	LV	CELLSTATES	SMC1.1	control_PKP2	6	18
SH3RF3	1.2	0.00189	0.547	1.52	8.9	21.3	1.92e-05	2.72	LV	CELLSTATES	SMC1.1	control_PKP2	6	18
JADE1	1.18	0.00209	0.3	0.814	8	21	2.16e-05	2.68	LV	CELLSTATES	SMC1.1	control_PKP2	6	18
LIMD1	1.18	0.0032	0.0873	0.268	6.56	19.4	4.11e-05	2.5	LV	CELLSTATES	SMC1.1	control_PKP2	6	18
MERTK	1.18	0.00291	0.0408	0.122	5.67	19.8	3.55e-05	2.54	LV	CELLSTATES	SMC1.1	control_PKP2	6	18
PRELID2	1.18	0.0038	0.075	0.247	6.47	18.9	5.06e-05	2.42	LV	CELLSTATES	SMC1.1	control_PKP2	6	18
PRR16	1.18	0.00166	0.124	0.353	6.89	21.9	1.56e-05	2.78	LV	CELLSTATES	SMC1.1	control_PKP2	6	18
TENT4B	1.18	0.000262	0.109	0.323	6.85	28	1.58e-06	3.58	LV	CELLSTATES	SMC1.1	control_PKP2	6	18
ULK2	1.17	0.00306	0.0636	0.186	6.12	19.6	3.78e-05	2.51	LV	CELLSTATES	SMC1.1	control_PKP2	6	18
CDC42EP4	1.16	0.000749	0.104	0.317	6.72	24.5	5.8e-06	3.13	LV	CELLSTATES	SMC1.1	control_PKP2	6	18
TMEM181	1.16	0.0017	0.0849	0.248	6.47	21.8	1.62e-05	2.77	LV	CELLSTATES	SMC1.1	control_PKP2	6	18
TMTC1	1.16	6.96e-05	0.476	1.38	8.8	32.8	2.98e-07	4.16	LV	CELLSTATES	SMC1.1	control_PKP2	6	18
APCDD1	1.15	0.035	0.0311	0.0824	5.42	11.5	0.00123	1.46	LV	CELLSTATES	SMC1.1	control_PKP2	6	18
DGKG	1.15	0.000181	0.985	2.58	9.74	29.3	1.01e-06	3.74	LV	CELLSTATES	SMC1.1	control_PKP2	6	18
LRRC8A	1.15	0.00792	0.0385	0.106	5.43	16.5	0.000133	2.1	LV	CELLSTATES	SMC1.1	control_PKP2	6	18
ZNF471	1.15	0.0306	0.0238	0.081	5.12	11.9	0.000988	1.51	LV	CELLSTATES	SMC1.1	control_PKP2	6	18
PREX1	1.14	0.0189	0.033	0.0983	5.42	13.5	0.000486	1.72	LV	CELLSTATES	SMC1.1	control_PKP2	6	18
RFTN2	1.14	0.0121	0.0759	0.23	6.35	15	0.000256	1.92	LV	CELLSTATES	SMC1.1	control_PKP2	6	18
TLE1	1.14	0.000119	0.593	1.66	9.11	31	5.53e-07	3.92	LV	CELLSTATES	SMC1.1	control_PKP2	6	18
DOCK8	1.13	0.000665	0.586	1.56	9.02	24.9	4.96e-06	3.18	LV	CELLSTATES	SMC1.1	control_PKP2	6	18
NEDD9	1.12	0.00557	0.12	0.342	6.96	17.7	8.08e-05	2.25	LV	CELLSTATES	SMC1.1	control_PKP2	6	18
RMND5A	1.11	0.017	0.0395	0.087	5.29	13.9	0.000412	1.77	LV	CELLSTATES	SMC1.1	control_PKP2	6	18
ATF3	1.1	0.0376	0.0469	0.107	5.31	11.2	0.00136	1.43	LV	CELLSTATES	SMC1.1	control_PKP2	6	18
EFR3A	1.1	0.000828	0.118	0.329	6.89	24.1	6.61e-06	3.08	LV	CELLSTATES	SMC1.1	control_PKP2	6	18
KLHL24	1.1	0.00209	0.109	0.294	6.76	21	2.15e-05	2.68	LV	CELLSTATES	SMC1.1	control_PKP2	6	18
TCF7L2	1.1	0.000423	0.6	1.55	8.97	26.5	2.75e-06	3.37	LV	CELLSTATES	SMC1.1	control_PKP2	6	18
RAPGEF5	1.09	0.00171	0.274	0.838	8.09	21.7	1.66e-05	2.77	LV	CELLSTATES	SMC1.1	control_PKP2	6	18
CCNB1IP1	1.08	0.012	0.0501	0.134	5.82	15	0.000252	1.92	LV	CELLSTATES	SMC1.1	control_PKP2	6	18
DOCK5	1.08	0.00503	0.0826	0.194	6.26	18.1	7.11e-05	2.3	LV	CELLSTATES	SMC1.1	control_PKP2	6	18
PRKX	1.08	0.00219	0.0738	0.216	6.25	20.9	2.27e-05	2.66	LV	CELLSTATES	SMC1.1	control_PKP2	6	18
DBT	1.07	0.0334	0.0408	0.102	5.43	11.6	0.00114	1.48	LV	CELLSTATES	SMC1.1	control_PKP2	6	18
JAK1	1.07	0.000264	0.209	0.557	7.58	27.9	1.63e-06	3.58	LV	CELLSTATES	SMC1.1	control_PKP2	6	18
LINGO1	1.07	0.022	0.551	0.946	8.64	13	0.0006	1.66	LV	CELLSTATES	SMC1.1	control_PKP2	6	18
ABHD3	1.06	0.037	0.0337	0.0863	5.37	11.3	0.00133	1.43	LV	CELLSTATES	SMC1.1	control_PKP2	6	18
ELF1	1.06	0.000583	0.205	0.573	7.64	25.5	4e-06	3.23	LV	CELLSTATES	SMC1.1	control_PKP2	6	18
TSC1	1.06	0.0117	0.0528	0.153	5.86	15.2	0.000236	1.93	LV	CELLSTATES	SMC1.1	control_PKP2	6	18
GPC6	1.05	0.00115	0.371	0.954	8.4	23	1e-05	2.94	LV	CELLSTATES	SMC1.1	control_PKP2	6	18
PREX2	1.05	0.0129	0.0828	0.239	6.39	14.8	0.000281	1.89	LV	CELLSTATES	SMC1.1	control_PKP2	6	18
SIL1	1.05	0.00242	0.126	0.361	7.02	20.6	2.55e-05	2.62	LV	CELLSTATES	SMC1.1	control_PKP2	6	18
HIVEP3	1.04	0.00128	0.11	0.3	6.82	22.7	1.14e-05	2.89	LV	CELLSTATES	SMC1.1	control_PKP2	6	18
MAN2A1	1.04	0.01	0.06	0.139	5.85	15.7	0.000188	2	LV	CELLSTATES	SMC1.1	control_PKP2	6	18
RYBP	1.04	0.0136	0.0441	0.13	5.74	14.6	0.000307	1.87	LV	CELLSTATES	SMC1.1	control_PKP2	6	18
WASF3	1.04	0.0328	0.0454	0.126	5.64	11.7	0.0011	1.48	LV	CELLSTATES	SMC1.1	control_PKP2	6	18
AL355974.2	1.03	0.0214	0.0954	0.279	6.62	13.1	0.00058	1.67	LV	CELLSTATES	SMC1.1	control_PKP2	6	18
KYAT1	1.03	0.0277	0.0388	0.09	5.36	12.3	0.000843	1.56	LV	CELLSTATES	SMC1.1	control_PKP2	6	18
MTSS1	1.03	0.023	0.106	0.271	6.64	12.9	0.000646	1.64	LV	CELLSTATES	SMC1.1	control_PKP2	6	18
PIK3R1	1.03	0.01	0.117	0.309	6.87	15.7	0.000187	2	LV	CELLSTATES	SMC1.1	control_PKP2	6	18
CEBPD	1.02	0.0323	0.187	0.409	7.21	11.8	0.00106	1.49	LV	CELLSTATES	SMC1.1	control_PKP2	6	18
CTDSPL	1.02	0.0097	0.341	0.821	8.16	15.9	0.000174	2.01	LV	CELLSTATES	SMC1.1	control_PKP2	6	18
TMEM108	1.02	0.00941	0.196	0.458	7.39	16	0.000168	2.03	LV	CELLSTATES	SMC1.1	control_PKP2	6	18
XYLT1	1.02	0.00319	0.106	0.282	6.68	19.5	4.04e-05	2.5	LV	CELLSTATES	SMC1.1	control_PKP2	6	18
CAT	1.01	0.0115	0.0744	0.206	6.3	15.2	0.000232	1.94	LV	CELLSTATES	SMC1.1	control_PKP2	6	18
CLMN	1.01	0.000259	1	2.6	9.77	28.2	1.48e-06	3.59	LV	CELLSTATES	SMC1.1	control_PKP2	6	18
IGF2R	1.01	0.00126	0.224	0.529	7.54	22.7	1.11e-05	2.9	LV	CELLSTATES	SMC1.1	control_PKP2	6	18
KAT6B	1.01	0.000647	0.274	0.687	7.93	25.1	4.6e-06	3.19	LV	CELLSTATES	SMC1.1	control_PKP2	6	18
PLA2G5	1.01	0.000949	3.25	8.21	11.4	23.7	7.9e-06	3.02	LV	CELLSTATES	SMC1.1	control_PKP2	6	18
ROR1	1.01	0.00181	0.292	0.701	7.95	21.5	1.8e-05	2.74	LV	CELLSTATES	SMC1.1	control_PKP2	6	18
RASSF4	1	0.00319	0.153	0.397	7.25	19.5	4.03e-05	2.5	LV	CELLSTATES	SMC1.1	control_PKP2	6	18
RBMS3-AS1	1	0.0475	0.03	0.0755	5.32	10.4	0.002	1.32	LV	CELLSTATES	SMC1.1	control_PKP2	6	18
TPCN1	1	0.0017	0.173	0.44	7.32	21.8	1.63e-05	2.77	LV	CELLSTATES	SMC1.1	control_PKP2	6	18
WDR48	0.999	0.0307	0.048	0.123	5.65	11.9	0.000997	1.51	LV	CELLSTATES	SMC1.1	control_PKP2	6	18
GRB10	0.993	0.0115	0.0789	0.195	6.25	15.3	0.00023	1.94	LV	CELLSTATES	SMC1.1	control_PKP2	6	18
KAT2B	0.986	0.0172	0.0499	0.127	5.74	13.9	0.000419	1.77	LV	CELLSTATES	SMC1.1	control_PKP2	6	18
PPP2R5A	0.983	0.00177	0.283	0.696	8.01	21.6	1.73e-05	2.75	LV	CELLSTATES	SMC1.1	control_PKP2	6	18
AK3	0.982	0.0104	0.103	0.26	6.66	15.6	0.000197	1.98	LV	CELLSTATES	SMC1.1	control_PKP2	6	18
AFF1	0.978	0.00128	0.383	0.949	8.36	22.7	1.16e-05	2.89	LV	CELLSTATES	SMC1.1	control_PKP2	6	18
SRSF3	0.977	0.023	0.197	0.42	7.36	12.9	0.000646	1.64	LV	CELLSTATES	SMC1.1	control_PKP2	6	18
FOXN2	0.974	0.0131	0.173	0.42	7.35	14.7	0.000291	1.88	LV	CELLSTATES	SMC1.1	control_PKP2	6	18
TSC22D1	0.973	0.000659	0.509	1.27	8.78	24.9	4.86e-06	3.18	LV	CELLSTATES	SMC1.1	control_PKP2	6	18
RASGEF1B	0.97	0.0157	0.255	0.496	7.64	14.1	0.00037	1.8	LV	CELLSTATES	SMC1.1	control_PKP2	6	18
ABCA5	0.963	0.00259	0.239	0.579	7.72	20.3	2.87e-05	2.59	LV	CELLSTATES	SMC1.1	control_PKP2	6	18
FBN1	0.958	0.009	0.0853	0.196	6.3	16.1	0.000158	2.05	LV	CELLSTATES	SMC1.1	control_PKP2	6	18
PTPN13	0.957	0.0172	0.0873	0.231	6.39	13.8	0.000425	1.76	LV	CELLSTATES	SMC1.1	control_PKP2	6	18
AC245297.3	0.955	0.00489	0.202	0.509	7.57	18.2	6.82e-05	2.31	LV	CELLSTATES	SMC1.1	control_PKP2	6	18
FAM160A2	0.955	0.047	0.0383	0.0865	5.32	10.5	0.00194	1.33	LV	CELLSTATES	SMC1.1	control_PKP2	6	18
NFIA	0.955	0.00133	0.719	1.76	9.22	22.5	1.21e-05	2.88	LV	CELLSTATES	SMC1.1	control_PKP2	6	18
TBC1D15	0.951	0.013	0.072	0.182	6.15	14.8	0.000285	1.89	LV	CELLSTATES	SMC1.1	control_PKP2	6	18
PARD3B	0.949	0.00115	0.417	1.01	8.47	23	1.01e-05	2.94	LV	CELLSTATES	SMC1.1	control_PKP2	6	18
SUSD5	0.945	0.034	0.181	0.415	7.45	11.6	0.00117	1.47	LV	CELLSTATES	SMC1.1	control_PKP2	6	18
SLC26A3	0.931	0.0395	0.199	0.326	7.14	11	0.00148	1.4	LV	CELLSTATES	SMC1.1	control_PKP2	6	18
AC007614.1	0.918	0.0495	0.126	0.318	6.96	10.3	0.00213	1.31	LV	CELLSTATES	SMC1.1	control_PKP2	6	18
MED13L	0.917	0.00166	0.781	1.81	9.3	21.9	1.54e-05	2.78	LV	CELLSTATES	SMC1.1	control_PKP2	6	18
N4BP2L1	0.914	0.027	0.0654	0.159	6.05	12.4	0.00081	1.57	LV	CELLSTATES	SMC1.1	control_PKP2	6	18
EVL	0.911	0.0272	0.0742	0.207	6.32	12.3	0.000822	1.57	LV	CELLSTATES	SMC1.1	control_PKP2	6	18
RAB8B	0.911	0.0136	0.0935	0.209	6.36	14.6	0.000306	1.87	LV	CELLSTATES	SMC1.1	control_PKP2	6	18
TRIM24	0.911	0.022	0.0615	0.154	6	13	0.000604	1.66	LV	CELLSTATES	SMC1.1	control_PKP2	6	18
SPARCL1	0.91	0.0115	3.48	8.36	11.5	15.3	0.000226	1.94	LV	CELLSTATES	SMC1.1	control_PKP2	6	18
PTEN	0.909	0.00256	0.867	2.25	9.61	20.4	2.82e-05	2.59	LV	CELLSTATES	SMC1.1	control_PKP2	6	18
ZRANB1	0.909	0.0323	0.0526	0.139	5.8	11.7	0.00107	1.49	LV	CELLSTATES	SMC1.1	control_PKP2	6	18
FOXO1	0.904	0.0121	0.164	0.392	7.23	15	0.000255	1.92	LV	CELLSTATES	SMC1.1	control_PKP2	6	18
REPS1	0.904	0.0194	0.0769	0.206	6.37	13.4	0.000504	1.71	LV	CELLSTATES	SMC1.1	control_PKP2	6	18
MTUS1	0.903	0.013	0.271	0.645	7.9	14.7	0.000288	1.89	LV	CELLSTATES	SMC1.1	control_PKP2	6	18
CHN1	0.902	0.016	0.112	0.28	6.8	14.1	0.00038	1.79	LV	CELLSTATES	SMC1.1	control_PKP2	6	18
FAM168A	0.894	0.00437	0.316	0.744	8.14	18.5	6e-05	2.36	LV	CELLSTATES	SMC1.1	control_PKP2	6	18
PLXNA2	0.893	0.0234	0.177	0.381	7.26	12.8	0.000665	1.63	LV	CELLSTATES	SMC1.1	control_PKP2	6	18
BCKDHB	0.89	0.0436	0.0848	0.197	6.33	10.7	0.00172	1.36	LV	CELLSTATES	SMC1.1	control_PKP2	6	18
HIBADH	0.89	0.0141	0.106	0.259	6.62	14.5	0.000321	1.85	LV	CELLSTATES	SMC1.1	control_PKP2	6	18
SESN1	0.89	0.00291	0.297	0.727	8.09	19.9	3.45e-05	2.54	LV	CELLSTATES	SMC1.1	control_PKP2	6	18
ARHGEF7	0.888	0.00242	1.19	2.76	9.94	20.6	2.53e-05	2.62	LV	CELLSTATES	SMC1.1	control_PKP2	6	18
CDK19	0.888	0.0365	0.0657	0.163	6.15	11.3	0.00129	1.44	LV	CELLSTATES	SMC1.1	control_PKP2	6	18
TAF3	0.888	0.00791	0.152	0.361	7.14	16.6	0.000132	2.1	LV	CELLSTATES	SMC1.1	control_PKP2	6	18
NPAS3	0.887	0.00634	0.248	0.576	7.73	17.4	9.52e-05	2.2	LV	CELLSTATES	SMC1.1	control_PKP2	6	18
FNIP2	0.886	0.00734	0.125	0.295	6.81	16.9	0.000116	2.13	LV	CELLSTATES	SMC1.1	control_PKP2	6	18
RAPGEF2	0.883	0.0041	0.594	1.37	8.95	18.7	5.55e-05	2.39	LV	CELLSTATES	SMC1.1	control_PKP2	6	18
RASAL2	0.882	0.0062	1.52	3.46	10.2	17.4	9.2e-05	2.21	LV	CELLSTATES	SMC1.1	control_PKP2	6	18
CREBRF	0.88	0.0194	0.094	0.212	6.41	13.4	0.000502	1.71	LV	CELLSTATES	SMC1.1	control_PKP2	6	18
PTPRG	0.879	0.00349	3.43	7.92	11.4	19.1	4.58e-05	2.46	LV	CELLSTATES	SMC1.1	control_PKP2	6	18
TMEM164	0.875	0.031	0.0484	0.114	5.71	11.9	0.00101	1.51	LV	CELLSTATES	SMC1.1	control_PKP2	6	18
ZNF704	0.873	0.00913	0.423	0.949	8.43	16.1	0.000161	2.04	LV	CELLSTATES	SMC1.1	control_PKP2	6	18
BCL6	0.872	0.0189	0.136	0.321	7	13.5	0.000485	1.72	LV	CELLSTATES	SMC1.1	control_PKP2	6	18
MXI1	0.869	0.0097	0.264	0.612	7.85	15.9	0.000176	2.01	LV	CELLSTATES	SMC1.1	control_PKP2	6	18
TGFBR2	0.864	0.0151	0.196	0.456	7.44	14.3	0.000352	1.82	LV	CELLSTATES	SMC1.1	control_PKP2	6	18
DIRC2	0.863	0.0347	0.0705	0.168	6.22	11.5	0.0012	1.46	LV	CELLSTATES	SMC1.1	control_PKP2	6	18
FAM85B	0.86	0.0174	0.136	0.281	6.75	13.8	0.000433	1.76	LV	CELLSTATES	SMC1.1	control_PKP2	6	18
CDK8	0.859	0.0063	0.174	0.411	7.31	17.4	9.4e-05	2.2	LV	CELLSTATES	SMC1.1	control_PKP2	6	18
NCOA2	0.857	0.0033	0.533	1.24	8.83	19.3	4.27e-05	2.48	LV	CELLSTATES	SMC1.1	control_PKP2	6	18
CD2AP	0.855	0.0114	0.0897	0.2	6.38	15.4	0.00022	1.94	LV	CELLSTATES	SMC1.1	control_PKP2	6	18
ZBTB7C	0.855	0.00762	0.736	1.61	9.22	16.7	0.000122	2.12	LV	CELLSTATES	SMC1.1	control_PKP2	6	18
WWOX	0.852	0.00771	0.917	2.06	9.54	16.7	0.000125	2.11	LV	CELLSTATES	SMC1.1	control_PKP2	6	18
AL158152.2	0.849	0.0199	0.133	0.309	6.91	13.4	0.000518	1.7	LV	CELLSTATES	SMC1.1	control_PKP2	6	18
ANGPT1	0.847	0.0427	0.165	0.357	7.13	10.8	0.00166	1.37	LV	CELLSTATES	SMC1.1	control_PKP2	6	18
CNOT6L	0.843	0.0172	0.0954	0.23	6.49	13.8	0.000427	1.76	LV	CELLSTATES	SMC1.1	control_PKP2	6	18
VCL	0.842	0.0265	0.59	1.26	8.87	12.4	0.000788	1.58	LV	CELLSTATES	SMC1.1	control_PKP2	6	18
STOX2	0.839	0.0379	0.0895	0.213	6.52	11.2	0.00139	1.42	LV	CELLSTATES	SMC1.1	control_PKP2	6	18
PER1	0.837	0.0124	0.114	0.278	6.76	14.9	0.000267	1.91	LV	CELLSTATES	SMC1.1	control_PKP2	6	18
DYRK1A	0.836	0.00837	0.333	0.748	8.13	16.3	0.000145	2.08	LV	CELLSTATES	SMC1.1	control_PKP2	6	18
TBL1X	0.831	0.0443	0.287	0.617	7.86	10.7	0.00176	1.35	LV	CELLSTATES	SMC1.1	control_PKP2	6	18
ZNF518A	0.83	0.023	0.125	0.258	6.74	12.9	0.000646	1.64	LV	CELLSTATES	SMC1.1	control_PKP2	6	18
SLC4A7	0.828	0.0263	0.377	0.793	8.22	12.5	0.000774	1.58	LV	CELLSTATES	SMC1.1	control_PKP2	6	18
TIMP3	0.827	0.00645	0.796	1.84	9.39	17.3	9.73e-05	2.19	LV	CELLSTATES	SMC1.1	control_PKP2	6	18
NCALD	0.826	0.0201	0.43	0.955	8.47	13.3	0.000529	1.7	LV	CELLSTATES	SMC1.1	control_PKP2	6	18
SWAP70	0.823	0.037	0.129	0.289	6.85	11.3	0.00133	1.43	LV	CELLSTATES	SMC1.1	control_PKP2	6	18
PRKCE	0.82	0.00772	0.265	0.598	7.83	16.7	0.000126	2.11	LV	CELLSTATES	SMC1.1	control_PKP2	6	18
ETFDH	0.818	0.029	0.14	0.324	7.04	12.1	0.00092	1.54	LV	CELLSTATES	SMC1.1	control_PKP2	6	18
MARCH6	0.816	0.00994	0.231	0.5	7.58	15.8	0.000183	2	LV	CELLSTATES	SMC1.1	control_PKP2	6	18
CLTCL1	0.813	0.0124	0.18	0.434	7.43	14.9	0.000266	1.91	LV	CELLSTATES	SMC1.1	control_PKP2	6	18
ARL8B	0.811	0.0234	0.0874	0.191	6.33	12.8	0.000664	1.63	LV	CELLSTATES	SMC1.1	control_PKP2	6	18
AC016831.7	0.81	0.0097	1.16	2.59	9.87	15.9	0.000175	2.01	LV	CELLSTATES	SMC1.1	control_PKP2	6	18
ASAP1	0.808	0.0208	0.261	0.664	7.95	13.2	0.000555	1.68	LV	CELLSTATES	SMC1.1	control_PKP2	6	18
CACNA1C	0.806	0.0115	5.27	11.2	12	15.3	0.000227	1.94	LV	CELLSTATES	SMC1.1	control_PKP2	6	18
PKP4	0.803	0.0379	0.0758	0.154	6.07	11.2	0.00139	1.42	LV	CELLSTATES	SMC1.1	control_PKP2	6	18
TFDP2	0.8	0.013	0.168	0.372	7.21	14.7	0.000287	1.89	LV	CELLSTATES	SMC1.1	control_PKP2	6	18
HSD17B4	0.795	0.0213	0.116	0.279	6.81	13.1	0.000577	1.67	LV	CELLSTATES	SMC1.1	control_PKP2	6	18
RNF115	0.793	0.021	0.289	0.635	7.96	13.2	0.000563	1.68	LV	CELLSTATES	SMC1.1	control_PKP2	6	18
CDC73	0.787	0.0194	0.132	0.294	6.87	13.4	0.000502	1.71	LV	CELLSTATES	SMC1.1	control_PKP2	6	18
UBN2	0.786	0.0306	0.116	0.262	6.72	11.9	0.000989	1.51	LV	CELLSTATES	SMC1.1	control_PKP2	6	18
UBAP2	0.784	0.04	0.0932	0.193	6.36	11	0.0015	1.4	LV	CELLSTATES	SMC1.1	control_PKP2	6	18
RORA	0.778	0.023	0.69	1.52	9.12	12.9	0.000641	1.64	LV	CELLSTATES	SMC1.1	control_PKP2	6	18
CACNA1A	0.775	0.027	0.352	0.726	8.16	12.4	0.000807	1.57	LV	CELLSTATES	SMC1.1	control_PKP2	6	18
CYTH3	0.772	0.0118	0.313	0.682	8.04	15.1	0.00024	1.93	LV	CELLSTATES	SMC1.1	control_PKP2	6	18
MED27	0.772	0.0181	0.135	0.298	6.93	13.6	0.000461	1.74	LV	CELLSTATES	SMC1.1	control_PKP2	6	18
ATL2	0.769	0.0272	0.157	0.325	7.04	12.3	0.000824	1.57	LV	CELLSTATES	SMC1.1	control_PKP2	6	18
EFHD1	0.765	0.0376	0.174	0.375	7.26	11.2	0.00137	1.42	LV	CELLSTATES	SMC1.1	control_PKP2	6	18
CDYL	0.763	0.0418	0.106	0.243	6.66	10.9	0.0016	1.38	LV	CELLSTATES	SMC1.1	control_PKP2	6	18
ARID5B	0.76	0.0219	0.461	0.913	8.45	13.1	0.000596	1.66	LV	CELLSTATES	SMC1.1	control_PKP2	6	18
ATG13	0.759	0.0436	0.0808	0.185	6.3	10.7	0.00173	1.36	LV	CELLSTATES	SMC1.1	control_PKP2	6	18
SPIN1	0.759	0.0385	0.0983	0.223	6.56	11.1	0.00143	1.41	LV	CELLSTATES	SMC1.1	control_PKP2	6	18
RAB31	0.757	0.042	0.0925	0.211	6.47	10.8	0.00162	1.38	LV	CELLSTATES	SMC1.1	control_PKP2	6	18
FBXW4	0.751	0.0369	0.153	0.314	7.01	11.3	0.00132	1.43	LV	CELLSTATES	SMC1.1	control_PKP2	6	18
PHACTR1	0.749	0.0395	0.152	0.32	7.06	11	0.00148	1.4	LV	CELLSTATES	SMC1.1	control_PKP2	6	18
LIN52	0.748	0.0415	0.102	0.222	6.61	10.9	0.00158	1.38	LV	CELLSTATES	SMC1.1	control_PKP2	6	18
FBXL20	0.745	0.0446	0.214	0.47	7.56	10.6	0.00178	1.35	LV	CELLSTATES	SMC1.1	control_PKP2	6	18
PTPN9	0.745	0.0289	0.217	0.474	7.55	12.1	0.000912	1.54	LV	CELLSTATES	SMC1.1	control_PKP2	6	18
TULP4	0.744	0.0208	0.224	0.463	7.55	13.2	0.000556	1.68	LV	CELLSTATES	SMC1.1	control_PKP2	6	18
PPM1B	0.737	0.0285	0.174	0.362	7.21	12.2	0.000877	1.55	LV	CELLSTATES	SMC1.1	control_PKP2	6	18
FRYL	0.736	0.0163	0.444	0.916	8.46	14	0.000388	1.79	LV	CELLSTATES	SMC1.1	control_PKP2	6	18
DENND1A	0.735	0.0165	0.214	0.452	7.5	14	0.000398	1.78	LV	CELLSTATES	SMC1.1	control_PKP2	6	18
TMEM51	0.734	0.0323	0.317	0.657	8.07	11.7	0.00108	1.49	LV	CELLSTATES	SMC1.1	control_PKP2	6	18
UBR5	0.731	0.026	0.331	0.684	8.05	12.5	0.000761	1.58	LV	CELLSTATES	SMC1.1	control_PKP2	6	18
RANBP9	0.729	0.0328	0.118	0.261	6.77	11.7	0.0011	1.48	LV	CELLSTATES	SMC1.1	control_PKP2	6	18
ARHGAP17	0.728	0.0427	0.421	0.843	8.37	10.8	0.00167	1.37	LV	CELLSTATES	SMC1.1	control_PKP2	6	18
RBMS3	0.725	0.0269	0.579	1.32	8.96	12.4	0.000803	1.57	LV	CELLSTATES	SMC1.1	control_PKP2	6	18
HSD17B12	0.724	0.0349	0.171	0.35	7.17	11.5	0.00121	1.46	LV	CELLSTATES	SMC1.1	control_PKP2	6	18
ZBTB38	0.723	0.0263	0.241	0.475	7.55	12.5	0.000776	1.58	LV	CELLSTATES	SMC1.1	control_PKP2	6	18
CUL3	0.72	0.0288	0.206	0.425	7.43	12.1	0.000904	1.54	LV	CELLSTATES	SMC1.1	control_PKP2	6	18
ARID1B	0.719	0.0113	0.962	1.99	9.56	15.4	0.000217	1.95	LV	CELLSTATES	SMC1.1	control_PKP2	6	18
DYM	0.716	0.0369	0.255	0.513	7.68	11.3	0.00131	1.43	LV	CELLSTATES	SMC1.1	control_PKP2	6	18
SECISBP2L	0.711	0.0456	0.115	0.247	6.72	10.6	0.00185	1.34	LV	CELLSTATES	SMC1.1	control_PKP2	6	18
CLASP1	0.707	0.022	0.303	0.635	7.97	13	0.000602	1.66	LV	CELLSTATES	SMC1.1	control_PKP2	6	18
XPO1	0.705	0.0475	0.123	0.25	6.72	10.4	0.002	1.32	LV	CELLSTATES	SMC1.1	control_PKP2	6	18
HNRNPC	0.704	0.05	0.281	0.561	7.82	10.2	0.00218	1.3	LV	CELLSTATES	SMC1.1	control_PKP2	6	18
AKAP13	0.703	0.0263	0.67	1.42	9.1	12.5	0.000771	1.58	LV	CELLSTATES	SMC1.1	control_PKP2	6	18
FXR1	0.702	0.0376	0.136	0.279	6.9	11.2	0.00136	1.43	LV	CELLSTATES	SMC1.1	control_PKP2	6	18
TACC1	0.702	0.0484	1.01	2.18	9.7	10.3	0.00205	1.32	LV	CELLSTATES	SMC1.1	control_PKP2	6	18
ECHDC2	0.699	0.05	0.194	0.388	7.33	10.2	0.00219	1.3	LV	CELLSTATES	SMC1.1	control_PKP2	6	18
FAM120B	0.696	0.0405	0.166	0.34	7.16	11	0.00152	1.39	LV	CELLSTATES	SMC1.1	control_PKP2	6	18
HIP1	0.696	0.0431	1.12	2.3	9.78	10.8	0.00169	1.37	LV	CELLSTATES	SMC1.1	control_PKP2	6	18
SOS2	0.696	0.0427	0.29	0.587	7.87	10.8	0.00166	1.37	LV	CELLSTATES	SMC1.1	control_PKP2	6	18
TOP1	0.695	0.0411	0.138	0.295	6.93	10.9	0.00156	1.39	LV	CELLSTATES	SMC1.1	control_PKP2	6	18
MKLN1	0.691	0.0231	0.795	1.61	9.3	12.9	0.000651	1.64	LV	CELLSTATES	SMC1.1	control_PKP2	6	18
PHIP	0.688	0.0284	0.253	0.509	7.69	12.2	0.000869	1.55	LV	CELLSTATES	SMC1.1	control_PKP2	6	18
BRAF	0.687	0.0253	0.341	0.734	8.19	12.6	0.000738	1.6	LV	CELLSTATES	SMC1.1	control_PKP2	6	18
KDM6A	0.68	0.0495	0.208	0.424	7.48	10.3	0.00213	1.31	LV	CELLSTATES	SMC1.1	control_PKP2	6	18
IMMP2L	0.677	0.0379	1.01	2	9.59	11.2	0.00138	1.42	LV	CELLSTATES	SMC1.1	control_PKP2	6	18
SLMAP	0.674	0.0432	0.739	1.41	9.11	10.7	0.00169	1.36	LV	CELLSTATES	SMC1.1	control_PKP2	6	18
PCM1	0.673	0.0346	0.273	0.551	7.81	11.5	0.00119	1.46	LV	CELLSTATES	SMC1.1	control_PKP2	6	18
PDS5B	0.673	0.0472	0.198	0.388	7.34	10.4	0.00195	1.33	LV	CELLSTATES	SMC1.1	control_PKP2	6	18
RB1CC1	0.673	0.0463	0.19	0.368	7.29	10.5	0.0019	1.33	LV	CELLSTATES	SMC1.1	control_PKP2	6	18
RERE	0.673	0.0306	0.637	1.28	8.97	11.9	0.00099	1.51	LV	CELLSTATES	SMC1.1	control_PKP2	6	18
ZEB1	0.668	0.0411	1.13	2.29	9.8	10.9	0.00155	1.39	LV	CELLSTATES	SMC1.1	control_PKP2	6	18
EVA1C	0.667	0.0427	0.482	1.02	8.66	10.8	0.00166	1.37	LV	CELLSTATES	SMC1.1	control_PKP2	6	18
MIPOL1	0.667	0.0472	0.166	0.35	7.19	10.4	0.00196	1.33	LV	CELLSTATES	SMC1.1	control_PKP2	6	18
PIAS1	0.667	0.0323	0.367	0.748	8.25	11.7	0.00108	1.49	LV	CELLSTATES	SMC1.1	control_PKP2	6	18
CDK13	0.642	0.0385	0.35	0.678	8.12	11.1	0.00143	1.41	LV	CELLSTATES	SMC1.1	control_PKP2	6	18
RSF1	0.641	0.0407	0.26	0.506	7.69	11	0.00153	1.39	LV	CELLSTATES	SMC1.1	control_PKP2	6	18
TTC28	0.633	0.0475	0.649	1.29	9.02	10.4	0.00199	1.32	LV	CELLSTATES	SMC1.1	control_PKP2	6	18
NIPBL	0.632	0.0418	0.354	0.726	8.2	10.9	0.0016	1.38	LV	CELLSTATES	SMC1.1	control_PKP2	6	18
RBM33	0.632	0.0457	0.182	0.356	7.23	10.5	0.00186	1.34	LV	CELLSTATES	SMC1.1	control_PKP2	6	18
ARHGAP10	0.63	0.0485	1.54	2.98	10.2	10.3	0.00206	1.31	LV	CELLSTATES	SMC1.1	control_PKP2	6	18
CEP350	0.625	0.0456	0.293	0.572	7.91	10.6	0.00184	1.34	LV	CELLSTATES	SMC1.1	control_PKP2	6	18
NCOA1	0.622	0.047	0.578	1.12	8.8	10.5	0.00194	1.33	LV	CELLSTATES	SMC1.1	control_PKP2	6	18
ACYP2	0.615	0.0427	0.347	0.669	8.12	10.8	0.00166	1.37	LV	CELLSTATES	SMC1.1	control_PKP2	6	18
ZBTB20	0.598	0.05	1.6	3.06	10.2	10.2	0.00217	1.3	LV	CELLSTATES	SMC1.1	control_PKP2	6	18

## Sheet: PVneg_control
Gene	logFC	FDR	mean_exp_control	mean_exp_genotype	logCPM	F	PValue	FDR_plot	Region	annotation_level	cell_state	comparison	Observations_genotype	Observations_reference
IFI44L	5.09	4.17e-06	0.00387	0.228	5.38	52.2	3.45e-10	5.38	LV	CELLSTATES	SMC1.1	control_PVneg	8	18
NPPA	2.94	0.00122	0.00427	0.0343	4.43	28.6	9.12e-07	2.91	LV	CELLSTATES	SMC1.1	control_PVneg	8	18
FKBP5	2.76	5.5e-06	0.773	5.32	10.1	47.7	1.37e-09	5.26	LV	CELLSTATES	SMC1.1	control_PVneg	8	18
AC093305.1	2.71	0.0498	0	0.0164	3.55	21.4	0.000412	1.3	LV	CELLSTATES	SMC1.1	control_PVneg	8	18
HERC6	2.51	0.0277	0.00262	0.0594	4.22	16	0.000144	1.56	LV	CELLSTATES	SMC1.1	control_PVneg	8	18
IFI44	2.41	0.038	0.0062	0.0619	4.49	14.6	0.000273	1.42	LV	CELLSTATES	SMC1.1	control_PVneg	8	18
NPPB	2.32	0.00669	0.0279	0.146	5.8	21.6	1.43e-05	2.17	LV	CELLSTATES	SMC1.1	control_PVneg	8	18
SLC22A18	2.2	0.0236	0.00897	0.0408	4.6	16.8	0.000102	1.63	LV	CELLSTATES	SMC1.1	control_PVneg	8	18
EGR1	2.08	0.0108	0.0148	0.118	4.9	20.2	2.51e-05	1.97	LV	CELLSTATES	SMC1.1	control_PVneg	8	18
AC010173.1	1.91	0.0362	0.0101	0.0879	4.56	14.9	0.000237	1.44	LV	CELLSTATES	SMC1.1	control_PVneg	8	18
LINC01088	1.74	0.0012	0.229	0.762	8.14	29	7.93e-07	2.92	LV	CELLSTATES	SMC1.1	control_PVneg	8	18
GRIN2A	1.72	0.00386	0.0406	0.304	5.98	24.1	5.18e-06	2.41	LV	CELLSTATES	SMC1.1	control_PVneg	8	18
SPOCK1	1.52	0.038	0.0364	0.101	5.79	14.7	0.000264	1.42	LV	CELLSTATES	SMC1.1	control_PVneg	8	18
JUN	1.5	0.0436	0.0778	0.325	6.65	14.1	0.000336	1.36	LV	CELLSTATES	SMC1.1	control_PVneg	8	18
PRLR	1.49	0.00161	0.0957	0.387	6.9	26.9	1.72e-06	2.79	LV	CELLSTATES	SMC1.1	control_PVneg	8	18
CARMIL1	1.41	0.000448	1.13	3.69	10.1	32.5	2.22e-07	3.35	LV	CELLSTATES	SMC1.1	control_PVneg	8	18
GPC6	1.39	4.59e-05	0.371	1.11	8.59	39.6	1.9e-08	4.34	LV	CELLSTATES	SMC1.1	control_PVneg	8	18
AC002546.1	1.38	0.0274	0.052	0.202	6.27	16.2	0.000136	1.56	LV	CELLSTATES	SMC1.1	control_PVneg	8	18
ZBTB16	1.36	0.0157	1.25	3.91	10.1	18.6	4.93e-05	1.8	LV	CELLSTATES	SMC1.1	control_PVneg	8	18
TMEM51-AS1	1.24	0.039	0.0374	0.101	5.67	14.5	0.000286	1.41	LV	CELLSTATES	SMC1.1	control_PVneg	8	18
PRR16	1.18	0.00493	0.124	0.361	7.01	22.7	8.98e-06	2.31	LV	CELLSTATES	SMC1.1	control_PVneg	8	18
ADAMTS9-AS2	1.17	0.000946	0.743	2.38	9.47	30	5.48e-07	3.02	LV	CELLSTATES	SMC1.1	control_PVneg	8	18
AFF3	1.16	0.00437	0.378	1.15	8.53	23.4	6.88e-06	2.36	LV	CELLSTATES	SMC1.1	control_PVneg	8	18
DPH6-DT	1.15	0.034	0.09	0.243	6.47	15.2	0.000207	1.47	LV	CELLSTATES	SMC1.1	control_PVneg	8	18
AC002066.1	1.09	0.0214	0.191	0.582	7.54	17.3	8.5e-05	1.67	LV	CELLSTATES	SMC1.1	control_PVneg	8	18
CCND3	1.07	0.0199	0.0972	0.268	6.83	17.6	7.41e-05	1.7	LV	CELLSTATES	SMC1.1	control_PVneg	8	18
EGFR	1.05	0.0176	0.167	0.628	7.44	18	6.14e-05	1.75	LV	CELLSTATES	SMC1.1	control_PVneg	8	18
PPP2R5A	1.04	0.00669	0.283	0.821	8.08	21.5	1.44e-05	2.17	LV	CELLSTATES	SMC1.1	control_PVneg	8	18
FAM214A	1.03	0.0273	0.13	0.407	7.09	16.3	0.000127	1.56	LV	CELLSTATES	SMC1.1	control_PVneg	8	18
ANGPT1	1.01	0.0274	0.165	0.556	7.32	16.2	0.000133	1.56	LV	CELLSTATES	SMC1.1	control_PVneg	8	18
AK3	0.97	0.03	0.103	0.297	6.76	15.7	0.000164	1.52	LV	CELLSTATES	SMC1.1	control_PVneg	8	18
TENT4B	0.932	0.0273	0.109	0.334	6.85	16.3	0.000126	1.56	LV	CELLSTATES	SMC1.1	control_PVneg	8	18
FOXO3	0.919	0.0274	0.458	1.21	8.67	16.1	0.00014	1.56	LV	CELLSTATES	SMC1.1	control_PVneg	8	18
NTRK2	0.908	0.0296	0.294	0.768	8	15.8	0.000159	1.53	LV	CELLSTATES	SMC1.1	control_PVneg	8	18
PIP4K2A	0.822	0.0469	0.293	0.689	8.04	13.9	0.000377	1.33	LV	CELLSTATES	SMC1.1	control_PVneg	8	18
TBC1D1	0.814	0.0317	0.916	2.06	9.53	15.5	0.000181	1.5	LV	CELLSTATES	SMC1.1	control_PVneg	8	18
IMMP2L	0.811	0.0233	1.01	2.8	9.73	17	9.71e-05	1.63	LV	CELLSTATES	SMC1.1	control_PVneg	8	18

## Sheet: RBM20_control
Gene	logFC	FDR	mean_exp_control	mean_exp_genotype	logCPM	F	PValue	FDR_plot	Region	annotation_level	cell_state	comparison	Observations_genotype	Observations_reference
HBA2	4.79	1.59e-05	0.000132	0.0184	3.72	41.6	1.1e-08	4.8	LV	CELLSTATES	SMC1.1	control_RBM20	8	18
AC025470.2	3	0.00558	0.000298	0.0128	3.51	21.8	3.28e-05	2.25	LV	CELLSTATES	SMC1.1	control_RBM20	8	18
NPPA	2.87	0.00237	0.00427	0.0321	4.24	22.2	1.13e-05	2.62	LV	CELLSTATES	SMC1.1	control_RBM20	8	18
AL606807.1	2.81	7.67e-05	0.0108	0.0805	5.02	34.8	1.06e-07	4.12	LV	CELLSTATES	SMC1.1	control_RBM20	8	18
CTH	2.7	0.000645	0.0318	0.224	6.37	26.4	2.18e-06	3.19	LV	CELLSTATES	SMC1.1	control_RBM20	8	18
LINC01446	2.61	0.0234	0.00242	0.0162	3.85	14.2	0.00033	1.63	LV	CELLSTATES	SMC1.1	control_RBM20	8	18
DUOXA2	2.55	0.0368	0.0016	0.019	3.81	12.6	0.000663	1.43	LV	CELLSTATES	SMC1.1	control_RBM20	8	18
FKBP5	2.54	1.82e-08	0.773	4.82	10.2	72.2	1.58e-12	7.74	LV	CELLSTATES	SMC1.1	control_RBM20	8	18
PI16	2.48	0.0102	0.00254	0.0147	3.71	17.1	9.44e-05	1.99	LV	CELLSTATES	SMC1.1	control_RBM20	8	18
HBB	2.45	0.00479	0.0047	0.0387	4.21	20	2.73e-05	2.32	LV	CELLSTATES	SMC1.1	control_RBM20	8	18
FSTL4	2.39	2.37e-06	0.105	0.644	7.52	51.9	4.25e-10	5.63	LV	CELLSTATES	SMC1.1	control_RBM20	8	18
ATP1B3-AS1	2.38	0.0223	0.00424	0.0183	3.97	14.3	0.000309	1.65	LV	CELLSTATES	SMC1.1	control_RBM20	8	18
SLC22A18	2.33	0.00955	0.00897	0.0479	4.43	17.4	8.26e-05	2.02	LV	CELLSTATES	SMC1.1	control_RBM20	8	18
SLC2A14	2.33	0.0139	0.0072	0.0376	4.17	15.8	0.00016	1.86	LV	CELLSTATES	SMC1.1	control_RBM20	8	18
PDK4	2.26	8.76e-06	1.05	6.01	10.6	44.8	3.79e-09	5.06	LV	CELLSTATES	SMC1.1	control_RBM20	8	18
FOS	2.21	7.5e-05	0.221	0.554	7.65	35	9.72e-08	4.13	LV	CELLSTATES	SMC1.1	control_RBM20	8	18
AL365181.4	2.11	0.0379	0.0017	0.0174	3.76	12.6	0.000692	1.42	LV	CELLSTATES	SMC1.1	control_RBM20	8	18
DUS4L	2.07	0.0496	0.00314	0.0208	3.95	11.4	0.00116	1.3	LV	CELLSTATES	SMC1.1	control_RBM20	8	18
PITPNM3	2.03	0.0119	0.00681	0.0399	4.25	16.4	0.000128	1.92	LV	CELLSTATES	SMC1.1	control_RBM20	8	18
AC074011.1	1.99	0.0246	0.00635	0.0349	4.3	14	0.000366	1.61	LV	CELLSTATES	SMC1.1	control_RBM20	8	18
OCA2	1.93	0.000585	0.0287	0.126	5.59	26.8	1.92e-06	3.23	LV	CELLSTATES	SMC1.1	control_RBM20	8	18
HS3ST2	1.91	0.000285	0.0616	0.226	6.42	29.2	7.88e-07	3.55	LV	CELLSTATES	SMC1.1	control_RBM20	8	18
AC002546.1	1.89	5.04e-05	0.052	0.261	6.38	37.1	4.67e-08	4.3	LV	CELLSTATES	SMC1.1	control_RBM20	8	18
TIPARP	1.89	0.000256	0.0487	0.196	6.17	29.6	6.64e-07	3.59	LV	CELLSTATES	SMC1.1	control_RBM20	8	18
NR4A1	1.85	0.000192	0.286	0.933	8.25	31.3	3.6e-07	3.72	LV	CELLSTATES	SMC1.1	control_RBM20	8	18
ROBO3	1.85	0.0485	0.00896	0.0226	3.9	11.6	0.00106	1.31	LV	CELLSTATES	SMC1.1	control_RBM20	8	18
MT2A	1.82	0.000191	0.574	1.88	9.32	31.5	3.3e-07	3.72	LV	CELLSTATES	SMC1.1	control_RBM20	8	18
KLF15	1.81	0.0443	0.00667	0.0317	4.21	12	0.000892	1.35	LV	CELLSTATES	SMC1.1	control_RBM20	8	18
ZFAND5	1.8	0.00022	0.0799	0.278	6.68	30.5	4.76e-07	3.66	LV	CELLSTATES	SMC1.1	control_RBM20	8	18
AC098798.1	1.77	0.038	0.00881	0.0303	4.35	12.5	0.000696	1.42	LV	CELLSTATES	SMC1.1	control_RBM20	8	18
BTG2	1.73	2.37e-06	0.0774	0.307	6.55	49.7	8.19e-10	5.63	LV	CELLSTATES	SMC1.1	control_RBM20	8	18
LINC01088	1.73	3.65e-05	0.229	0.958	8.15	38.6	2.84e-08	4.44	LV	CELLSTATES	SMC1.1	control_RBM20	8	18
C11orf96	1.7	5.42e-05	0.487	1.52	8.88	36.1	6.56e-08	4.27	LV	CELLSTATES	SMC1.1	control_RBM20	8	18
SLC7A8	1.68	0.00087	0.0255	0.0983	5.46	25.4	3.23e-06	3.06	LV	CELLSTATES	SMC1.1	control_RBM20	8	18
HSPH1	1.65	0.0124	0.0175	0.0406	4.59	16.2	0.000139	1.91	LV	CELLSTATES	SMC1.1	control_RBM20	8	18
UAP1	1.64	0.019	0.0235	0.0681	5.19	14.9	0.000244	1.72	LV	CELLSTATES	SMC1.1	control_RBM20	8	18
GADD45G	1.63	0.00724	0.0516	0.143	5.71	18.4	5.45e-05	2.14	LV	CELLSTATES	SMC1.1	control_RBM20	8	18
PPP1CB	1.61	1.33e-05	0.234	0.827	8.07	42.6	7.71e-09	4.88	LV	CELLSTATES	SMC1.1	control_RBM20	8	18
AC092164.1	1.59	5.3e-05	0.203	0.737	7.88	36.5	5.89e-08	4.28	LV	CELLSTATES	SMC1.1	control_RBM20	8	18
NR4A3	1.57	0.0278	0.099	0.209	6.51	13.5	0.000452	1.56	LV	CELLSTATES	SMC1.1	control_RBM20	8	18
MT1E	1.53	5.04e-05	0.266	0.809	8.07	37.1	4.79e-08	4.3	LV	CELLSTATES	SMC1.1	control_RBM20	8	18
CARMIL1	1.52	2.37e-06	1.13	3.82	10.2	50.2	7.03e-10	5.63	LV	CELLSTATES	SMC1.1	control_RBM20	8	18
DENND3	1.46	0.00036	0.162	0.552	7.52	28.4	1.06e-06	3.44	LV	CELLSTATES	SMC1.1	control_RBM20	8	18
MAP2K6	1.46	0.00277	0.0946	0.3	6.78	21.7	1.41e-05	2.56	LV	CELLSTATES	SMC1.1	control_RBM20	8	18
FBXO32	1.43	0.000256	0.315	0.876	8.14	29.8	6.24e-07	3.59	LV	CELLSTATES	SMC1.1	control_RBM20	8	18
NAA11	1.43	0.00977	0.0412	0.13	5.7	17.3	8.61e-05	2.01	LV	CELLSTATES	SMC1.1	control_RBM20	8	18
AASS	1.42	0.00161	0.0829	0.24	6.62	23.4	7.14e-06	2.79	LV	CELLSTATES	SMC1.1	control_RBM20	8	18
LGR6	1.4	9.19e-05	0.232	0.762	7.95	33.9	1.43e-07	4.04	LV	CELLSTATES	SMC1.1	control_RBM20	8	18
PABPC4	1.4	0.00468	0.0592	0.165	6.09	20.1	2.63e-05	2.33	LV	CELLSTATES	SMC1.1	control_RBM20	8	18
TMEM38B	1.39	0.000225	0.0999	0.318	6.79	30.3	5.26e-07	3.65	LV	CELLSTATES	SMC1.1	control_RBM20	8	18
SLC19A2	1.38	0.0293	0.0211	0.0558	4.94	13.3	0.000488	1.53	LV	CELLSTATES	SMC1.1	control_RBM20	8	18
AP000763.3	1.36	0.0151	0.0213	0.0701	4.98	15.6	0.000181	1.82	LV	CELLSTATES	SMC1.1	control_RBM20	8	18
C9orf72	1.36	0.00638	0.0405	0.115	5.7	18.9	4.35e-05	2.2	LV	CELLSTATES	SMC1.1	control_RBM20	8	18
GPC6	1.36	1.33e-05	0.371	1.12	8.55	42.4	8.06e-09	4.88	LV	CELLSTATES	SMC1.1	control_RBM20	8	18
AC108062.1	1.33	0.0322	0.0242	0.0727	5.22	13	0.000563	1.49	LV	CELLSTATES	SMC1.1	control_RBM20	8	18
IP6K3	1.33	0.0102	0.0375	0.108	5.64	17.2	9.1e-05	1.99	LV	CELLSTATES	SMC1.1	control_RBM20	8	18
TSPYL2	1.32	0.00724	0.106	0.334	7.03	18.3	5.51e-05	2.14	LV	CELLSTATES	SMC1.1	control_RBM20	8	18
JMY	1.3	0.00124	0.0737	0.202	6.29	24.2	5.16e-06	2.91	LV	CELLSTATES	SMC1.1	control_RBM20	8	18
ADAMTS1	1.29	0.0149	0.491	1.15	8.74	15.6	0.000177	1.83	LV	CELLSTATES	SMC1.1	control_RBM20	8	18
FOSL2	1.29	0.0246	0.0631	0.147	6.03	14	0.000368	1.61	LV	CELLSTATES	SMC1.1	control_RBM20	8	18
PDCD4	1.29	0.00161	0.0742	0.192	6.31	23.3	7.23e-06	2.79	LV	CELLSTATES	SMC1.1	control_RBM20	8	18
RHOB	1.28	0.000645	0.248	0.61	7.82	26.4	2.23e-06	3.19	LV	CELLSTATES	SMC1.1	control_RBM20	8	18
SORT1	1.27	0.000192	0.488	1.29	8.83	31.2	3.71e-07	3.72	LV	CELLSTATES	SMC1.1	control_RBM20	8	18
ZBTB16	1.27	0.000285	1.25	3.19	10.1	29.2	7.77e-07	3.55	LV	CELLSTATES	SMC1.1	control_RBM20	8	18
AFF3	1.23	0.000192	0.378	1.1	8.53	31	3.97e-07	3.72	LV	CELLSTATES	SMC1.1	control_RBM20	8	18
BACH2	1.22	0.00724	0.0748	0.2	6.38	18.3	5.57e-05	2.14	LV	CELLSTATES	SMC1.1	control_RBM20	8	18
NAF1	1.22	0.0116	0.0485	0.118	5.83	16.5	0.000119	1.94	LV	CELLSTATES	SMC1.1	control_RBM20	8	18
ROR1-AS1	1.22	0.0435	0.0267	0.0809	5.26	12.1	0.000868	1.36	LV	CELLSTATES	SMC1.1	control_RBM20	8	18
ID4	1.2	0.00624	0.213	0.48	7.5	19.1	3.99e-05	2.2	LV	CELLSTATES	SMC1.1	control_RBM20	8	18
ADAMTS9-AS2	1.19	0.000256	0.743	1.97	9.42	29.6	6.63e-07	3.59	LV	CELLSTATES	SMC1.1	control_RBM20	8	18
ARHGEF7-AS2	1.19	0.0487	0.0274	0.0812	5.23	11.6	0.00109	1.31	LV	CELLSTATES	SMC1.1	control_RBM20	8	18
KCNB1	1.19	0.00468	0.11	0.305	6.78	20.2	2.58e-05	2.33	LV	CELLSTATES	SMC1.1	control_RBM20	8	18
TMEM51-AS1	1.18	0.0155	0.0374	0.111	5.55	15.5	0.000189	1.81	LV	CELLSTATES	SMC1.1	control_RBM20	8	18
GEM	1.17	0.00468	0.143	0.431	7.22	20.2	2.59e-05	2.33	LV	CELLSTATES	SMC1.1	control_RBM20	8	18
IRAK3	1.16	0.00662	0.0519	0.142	6.02	18.8	4.58e-05	2.18	LV	CELLSTATES	SMC1.1	control_RBM20	8	18
PRLR	1.14	0.0151	0.0957	0.274	6.66	15.6	0.000181	1.82	LV	CELLSTATES	SMC1.1	control_RBM20	8	18
PDZRN4	1.13	0.0414	0.181	0.411	7.46	12.3	0.000787	1.38	LV	CELLSTATES	SMC1.1	control_RBM20	8	18
SERTAD2	1.13	0.0234	0.0355	0.0984	5.39	14.2	0.000328	1.63	LV	CELLSTATES	SMC1.1	control_RBM20	8	18
SPARCL1	1.13	0.00124	3.48	9.19	11.6	24.1	5.36e-06	2.91	LV	CELLSTATES	SMC1.1	control_RBM20	8	18
TBC1D1	1.11	0.000134	0.916	2.24	9.64	32.7	2.2e-07	3.87	LV	CELLSTATES	SMC1.1	control_RBM20	8	18
IRS1	1.07	0.0148	0.0672	0.174	6.16	15.7	0.000173	1.83	LV	CELLSTATES	SMC1.1	control_RBM20	8	18
SAMHD1	1.07	0.0229	0.16	0.404	7.31	14.3	0.000318	1.64	LV	CELLSTATES	SMC1.1	control_RBM20	8	18
FAM214A	1.06	0.00383	0.13	0.34	7.01	20.8	2.02e-05	2.42	LV	CELLSTATES	SMC1.1	control_RBM20	8	18
DIRC2	1.05	0.00667	0.0705	0.177	6.27	18.7	4.79e-05	2.18	LV	CELLSTATES	SMC1.1	control_RBM20	8	18
HBP1	1.05	0.0246	0.0412	0.115	5.71	14	0.000363	1.61	LV	CELLSTATES	SMC1.1	control_RBM20	8	18
AC098850.3	1.04	0.00742	0.0671	0.164	6.11	18.2	5.84e-05	2.13	LV	CELLSTATES	SMC1.1	control_RBM20	8	18
PLCB1	1.04	0.00864	0.66	1.51	9.15	17.7	7.25e-05	2.06	LV	CELLSTATES	SMC1.1	control_RBM20	8	18
JUND	1.03	0.019	0.116	0.238	6.59	14.9	0.000244	1.72	LV	CELLSTATES	SMC1.1	control_RBM20	8	18
EGFR	1.02	0.00124	0.167	0.404	7.35	24.1	5.28e-06	2.91	LV	CELLSTATES	SMC1.1	control_RBM20	8	18
FBXO22	1.02	0.0267	0.0437	0.103	5.65	13.7	0.00042	1.57	LV	CELLSTATES	SMC1.1	control_RBM20	8	18
DOCK9	1.01	0.0104	0.0743	0.189	6.26	16.9	9.99e-05	1.98	LV	CELLSTATES	SMC1.1	control_RBM20	8	18
JADE1	1.01	0.0149	0.3	0.65	7.93	15.6	0.000176	1.83	LV	CELLSTATES	SMC1.1	control_RBM20	8	18
LIFR	1.01	0.00834	0.118	0.278	6.85	17.8	6.92e-05	2.08	LV	CELLSTATES	SMC1.1	control_RBM20	8	18
MERTK	1.01	0.0466	0.0408	0.098	5.59	11.8	0.000999	1.33	LV	CELLSTATES	SMC1.1	control_RBM20	8	18
TMEM181	1.01	0.0213	0.0849	0.198	6.44	14.5	0.000287	1.67	LV	CELLSTATES	SMC1.1	control_RBM20	8	18
RANBP3L	0.998	0.0314	0.156	0.403	7.27	13.1	0.000543	1.5	LV	CELLSTATES	SMC1.1	control_RBM20	8	18
PLD5	0.997	0.0481	0.0475	0.11	5.67	11.7	0.00104	1.32	LV	CELLSTATES	SMC1.1	control_RBM20	8	18
MACROD2	0.995	0.00821	0.165	0.431	7.26	17.9	6.68e-05	2.09	LV	CELLSTATES	SMC1.1	control_RBM20	8	18
KALRN	0.993	0.00092	1.27	2.99	10.1	25.2	3.51e-06	3.04	LV	CELLSTATES	SMC1.1	control_RBM20	8	18
PPP4R3A	0.991	0.0102	0.103	0.226	6.68	17.1	9.32e-05	1.99	LV	CELLSTATES	SMC1.1	control_RBM20	8	18
TSC22D3	0.984	0.0163	0.0718	0.2	6.35	15.3	0.000202	1.79	LV	CELLSTATES	SMC1.1	control_RBM20	8	18
MARCH3	0.979	0.0419	0.0778	0.189	6.44	12.2	0.000804	1.38	LV	CELLSTATES	SMC1.1	control_RBM20	8	18
SMC4	0.971	0.0144	0.0823	0.19	6.36	15.8	0.000166	1.84	LV	CELLSTATES	SMC1.1	control_RBM20	8	18
SLC39A11	0.964	0.0102	0.511	1.31	8.89	17.1	9.42e-05	1.99	LV	CELLSTATES	SMC1.1	control_RBM20	8	18
AK3	0.959	0.0116	0.103	0.257	6.67	16.5	0.000121	1.94	LV	CELLSTATES	SMC1.1	control_RBM20	8	18
BCL6	0.953	0.00667	0.136	0.341	7.04	18.6	4.89e-05	2.18	LV	CELLSTATES	SMC1.1	control_RBM20	8	18
C9orf84	0.946	0.0304	0.104	0.239	6.57	13.2	0.000512	1.52	LV	CELLSTATES	SMC1.1	control_RBM20	8	18
STOX2	0.945	0.0235	0.0895	0.191	6.5	14.2	0.000334	1.63	LV	CELLSTATES	SMC1.1	control_RBM20	8	18
NIPAL2	0.943	0.0449	0.0578	0.141	5.96	11.9	0.00092	1.35	LV	CELLSTATES	SMC1.1	control_RBM20	8	18
RYBP	0.941	0.0433	0.0441	0.1	5.69	12.1	0.000849	1.36	LV	CELLSTATES	SMC1.1	control_RBM20	8	18
ZRANB1	0.928	0.0265	0.0526	0.132	5.83	13.7	0.000414	1.58	LV	CELLSTATES	SMC1.1	control_RBM20	8	18
TOX2	0.927	0.0113	0.186	0.43	7.41	16.6	0.000114	1.95	LV	CELLSTATES	SMC1.1	control_RBM20	8	18
ATP10A	0.926	0.0168	0.679	1.48	9.11	15.2	0.000209	1.78	LV	CELLSTATES	SMC1.1	control_RBM20	8	18
SCN3A	0.921	0.0109	0.357	0.839	8.37	16.8	0.000106	1.96	LV	CELLSTATES	SMC1.1	control_RBM20	8	18
DOCK8	0.919	0.0082	0.586	1.33	8.95	17.9	6.59e-05	2.09	LV	CELLSTATES	SMC1.1	control_RBM20	8	18
N4BP2L1	0.919	0.0264	0.0654	0.155	6.07	13.7	0.00041	1.58	LV	CELLSTATES	SMC1.1	control_RBM20	8	18
ANKRD13C	0.918	0.0197	0.154	0.352	7.25	14.7	0.00026	1.7	LV	CELLSTATES	SMC1.1	control_RBM20	8	18
CCNB1IP1	0.917	0.0487	0.0501	0.113	5.75	11.6	0.00108	1.31	LV	CELLSTATES	SMC1.1	control_RBM20	8	18
BCL2	0.907	0.0235	0.129	0.316	6.92	14.2	0.000336	1.63	LV	CELLSTATES	SMC1.1	control_RBM20	8	18
PLA2G5	0.903	0.00588	3.25	7.29	11.4	19.4	3.61e-05	2.23	LV	CELLSTATES	SMC1.1	control_RBM20	8	18
RFTN2	0.895	0.0459	0.0759	0.181	6.27	11.8	0.000968	1.34	LV	CELLSTATES	SMC1.1	control_RBM20	8	18
MXI1	0.894	0.0104	0.264	0.574	7.87	17	9.91e-05	1.98	LV	CELLSTATES	SMC1.1	control_RBM20	8	18
TRPV2	0.892	0.0487	0.075	0.169	6.24	11.5	0.0011	1.31	LV	CELLSTATES	SMC1.1	control_RBM20	8	18
AFF4	0.888	0.00749	0.316	0.661	8.09	18.2	5.95e-05	2.13	LV	CELLSTATES	SMC1.1	control_RBM20	8	18
CACNA1A	0.879	0.00917	0.352	0.774	8.21	17.5	7.85e-05	2.04	LV	CELLSTATES	SMC1.1	control_RBM20	8	18
CLIC4	0.863	0.00912	0.374	0.771	8.25	17.5	7.73e-05	2.04	LV	CELLSTATES	SMC1.1	control_RBM20	8	18
CENPC	0.856	0.0218	0.107	0.228	6.69	14.4	0.000296	1.66	LV	CELLSTATES	SMC1.1	control_RBM20	8	18
RNF152	0.853	0.0272	0.655	1.3	8.98	13.6	0.000435	1.57	LV	CELLSTATES	SMC1.1	control_RBM20	8	18
ATL2	0.85	0.0119	0.157	0.326	7.09	16.4	0.000127	1.92	LV	CELLSTATES	SMC1.1	control_RBM20	8	18
HES4	0.85	0.0151	0.927	1.88	9.55	15.5	0.000182	1.82	LV	CELLSTATES	SMC1.1	control_RBM20	8	18
NTRK2	0.842	0.0168	0.294	0.603	7.91	15.2	0.00021	1.78	LV	CELLSTATES	SMC1.1	control_RBM20	8	18
ATF6	0.827	0.0347	0.144	0.307	7.08	12.8	0.000615	1.46	LV	CELLSTATES	SMC1.1	control_RBM20	8	18
DGKG	0.821	0.0104	0.985	1.99	9.62	17	9.77e-05	1.98	LV	CELLSTATES	SMC1.1	control_RBM20	8	18
SMARCD3	0.815	0.0444	0.16	0.318	7.19	12	0.000897	1.35	LV	CELLSTATES	SMC1.1	control_RBM20	8	18
TCF7L2	0.807	0.027	0.6	1.19	8.88	13.6	0.00043	1.57	LV	CELLSTATES	SMC1.1	control_RBM20	8	18
SLC4A7	0.803	0.0223	0.377	0.725	8.23	14.4	0.000308	1.65	LV	CELLSTATES	SMC1.1	control_RBM20	8	18
TFDP2	0.799	0.0123	0.168	0.353	7.21	16.2	0.000137	1.91	LV	CELLSTATES	SMC1.1	control_RBM20	8	18
TOP1	0.794	0.0241	0.138	0.298	6.98	14.1	0.000352	1.62	LV	CELLSTATES	SMC1.1	control_RBM20	8	18
RAPGEF2	0.779	0.0122	0.594	1.23	8.93	16.3	0.000133	1.91	LV	CELLSTATES	SMC1.1	control_RBM20	8	18
NPAS3	0.775	0.0192	0.248	0.514	7.7	14.8	0.00025	1.72	LV	CELLSTATES	SMC1.1	control_RBM20	8	18
TMTC1	0.774	0.0268	0.476	1.01	8.66	13.6	0.000424	1.57	LV	CELLSTATES	SMC1.1	control_RBM20	8	18
RASSF4	0.773	0.047	0.153	0.332	7.17	11.7	0.00101	1.33	LV	CELLSTATES	SMC1.1	control_RBM20	8	18
BRWD3	0.766	0.0495	0.145	0.292	7.02	11.5	0.00114	1.31	LV	CELLSTATES	SMC1.1	control_RBM20	8	18
SAFB	0.766	0.0409	0.0907	0.18	6.41	12.3	0.00076	1.39	LV	CELLSTATES	SMC1.1	control_RBM20	8	18
ARGLU1	0.765	0.0184	0.683	1.34	9.06	15	0.000234	1.74	LV	CELLSTATES	SMC1.1	control_RBM20	8	18
JAK1	0.763	0.0192	0.209	0.429	7.49	14.8	0.00025	1.72	LV	CELLSTATES	SMC1.1	control_RBM20	8	18
FAM168A	0.762	0.0288	0.316	0.661	8.07	13.4	0.000473	1.54	LV	CELLSTATES	SMC1.1	control_RBM20	8	18
PCF11	0.759	0.0455	0.0946	0.202	6.55	11.9	0.000944	1.34	LV	CELLSTATES	SMC1.1	control_RBM20	8	18
PHIP	0.756	0.0119	0.253	0.517	7.74	16.4	0.000126	1.92	LV	CELLSTATES	SMC1.1	control_RBM20	8	18
NCOA2	0.751	0.0135	0.533	1.08	8.78	15.9	0.000154	1.87	LV	CELLSTATES	SMC1.1	control_RBM20	8	18
ELOVL5	0.745	0.0197	0.236	0.46	7.64	14.7	0.000263	1.7	LV	CELLSTATES	SMC1.1	control_RBM20	8	18
HIVEP3	0.745	0.0487	0.11	0.231	6.71	11.5	0.0011	1.31	LV	CELLSTATES	SMC1.1	control_RBM20	8	18
ARHGAP17	0.743	0.026	0.421	0.816	8.4	13.8	0.0004	1.58	LV	CELLSTATES	SMC1.1	control_RBM20	8	18
RIF1	0.743	0.0495	0.0951	0.208	6.54	11.5	0.00115	1.31	LV	CELLSTATES	SMC1.1	control_RBM20	8	18
IGF2R	0.739	0.0487	0.224	0.444	7.47	11.6	0.00109	1.31	LV	CELLSTATES	SMC1.1	control_RBM20	8	18
TLE1	0.732	0.0247	0.593	1.25	8.97	13.9	0.000371	1.61	LV	CELLSTATES	SMC1.1	control_RBM20	8	18
ELF1	0.727	0.0447	0.205	0.432	7.52	12	0.000912	1.35	LV	CELLSTATES	SMC1.1	control_RBM20	8	18
PIP4K2A	0.727	0.0461	0.293	0.595	7.93	11.8	0.00098	1.34	LV	CELLSTATES	SMC1.1	control_RBM20	8	18
ZBTB7C	0.722	0.0368	0.736	1.45	9.17	12.6	0.000665	1.43	LV	CELLSTATES	SMC1.1	control_RBM20	8	18
FOXO3	0.712	0.0435	0.458	0.91	8.52	12	0.000873	1.36	LV	CELLSTATES	SMC1.1	control_RBM20	8	18
ATP9B	0.709	0.0304	0.229	0.436	7.57	13.2	0.000509	1.52	LV	CELLSTATES	SMC1.1	control_RBM20	8	18
SLMAP	0.704	0.0458	0.739	1.34	9.13	11.9	0.000954	1.34	LV	CELLSTATES	SMC1.1	control_RBM20	8	18
RNF19A	0.688	0.0496	0.192	0.362	7.36	11.4	0.00116	1.3	LV	CELLSTATES	SMC1.1	control_RBM20	8	18
CASC4	0.683	0.0403	0.197	0.39	7.34	12.4	0.000746	1.39	LV	CELLSTATES	SMC1.1	control_RBM20	8	18
AC016831.7	0.682	0.0458	1.16	2.24	9.83	11.8	0.000962	1.34	LV	CELLSTATES	SMC1.1	control_RBM20	8	18
SESN1	0.68	0.0459	0.297	0.584	8.01	11.8	0.000972	1.34	LV	CELLSTATES	SMC1.1	control_RBM20	8	18
UBR5	0.678	0.043	0.331	0.627	8.05	12.1	0.000839	1.37	LV	CELLSTATES	SMC1.1	control_RBM20	8	18
CLMN	0.677	0.0351	1	1.97	9.64	12.8	0.000626	1.45	LV	CELLSTATES	SMC1.1	control_RBM20	8	18
PRKCE	0.66	0.0486	0.265	0.517	7.78	11.6	0.00107	1.31	LV	CELLSTATES	SMC1.1	control_RBM20	8	18
CEP350	0.658	0.0411	0.293	0.548	7.92	12.3	0.000775	1.39	LV	CELLSTATES	SMC1.1	control_RBM20	8	18

## Sheet: TTN_control
Gene	logFC	FDR	mean_exp_control	mean_exp_genotype	logCPM	F	PValue	FDR_plot	Region	annotation_level	cell_state	comparison	Observations_genotype	Observations_reference
HBA2	3.56	0.000187	0.000132	0.0153	3.64	31.2	4.65e-07	3.73	LV	CELLSTATES	SMC1.1	control_TTN	12	18
NPPA	3.48	1.02e-05	0.00427	0.0825	4.96	44.4	6.14e-09	4.99	LV	CELLSTATES	SMC1.1	control_TTN	12	18
ANGPT4	3.17	0.000281	0.00205	0.0357	4.34	29.8	7.71e-07	3.55	LV	CELLSTATES	SMC1.1	control_TTN	12	18
FKBP5	3	1.42e-07	0.773	6.73	10.7	66.8	1.22e-11	6.85	LV	CELLSTATES	SMC1.1	control_TTN	12	18
AL606807.1	2.43	0.000162	0.0108	0.107	5.29	32.3	3.18e-07	3.79	LV	CELLSTATES	SMC1.1	control_TTN	12	18
AL591686.2	2.16	0.0082	0.00512	0.0369	4.23	17.1	0.000103	2.09	LV	CELLSTATES	SMC1.1	control_TTN	12	18
AC010173.1	2.04	0.000675	0.0101	0.0672	4.63	26.3	2.77e-06	3.17	LV	CELLSTATES	SMC1.1	control_TTN	12	18
CCDC15	2.04	0.0187	0.00143	0.0128	3.6	14.2	0.000347	1.73	LV	CELLSTATES	SMC1.1	control_TTN	12	18
PLCE1-AS1	1.99	0.016	0.00262	0.016	3.93	14.7	0.000279	1.79	LV	CELLSTATES	SMC1.1	control_TTN	12	18
CIART	1.89	0.0301	0.00146	0.0149	3.8	12.6	0.000705	1.52	LV	CELLSTATES	SMC1.1	control_TTN	12	18
AC036176.1	1.86	0.038	0.00179	0.0165	3.73	11.8	0.00105	1.42	LV	CELLSTATES	SMC1.1	control_TTN	12	18
PRRG4	1.82	0.00359	0.0283	0.212	6.04	20.2	2.86e-05	2.44	LV	CELLSTATES	SMC1.1	control_TTN	12	18
SLC22A18	1.82	0.0235	0.00897	0.0495	4.54	13.4	0.000497	1.63	LV	CELLSTATES	SMC1.1	control_TTN	12	18
LINC01088	1.79	7.43e-05	0.229	0.966	8.28	35.3	1.14e-07	4.13	LV	CELLSTATES	SMC1.1	control_TTN	12	18
AC092164.1	1.78	2.92e-05	0.203	0.99	8.17	40.6	2e-08	4.53	LV	CELLSTATES	SMC1.1	control_TTN	12	18
CARMIL1	1.78	6.35e-07	1.13	4.93	10.5	58.5	1.09e-10	6.2	LV	CELLSTATES	SMC1.1	control_TTN	12	18
LINC01605	1.78	0.0137	0.00876	0.065	4.57	15.3	0.000217	1.86	LV	CELLSTATES	SMC1.1	control_TTN	12	18
BICC1	1.75	0.00197	0.0323	0.157	5.84	22.4	1.22e-05	2.71	LV	CELLSTATES	SMC1.1	control_TTN	12	18
AL451074.2	1.74	0.0386	0.00269	0.0153	3.66	12.2	0.00107	1.41	LV	CELLSTATES	SMC1.1	control_TTN	12	18
CPEB1	1.72	0.0373	0.00158	0.0131	3.71	12.3	0.00101	1.43	LV	CELLSTATES	SMC1.1	control_TTN	12	18
FSTL4	1.71	0.000598	0.105	0.505	7.3	26.6	2.4e-06	3.22	LV	CELLSTATES	SMC1.1	control_TTN	12	18
AC002546.1	1.64	0.00108	0.052	0.274	6.5	24.7	5e-06	2.97	LV	CELLSTATES	SMC1.1	control_TTN	12	18
NPPB	1.64	0.0315	0.0279	0.128	5.62	12.4	0.000771	1.5	LV	CELLSTATES	SMC1.1	control_TTN	12	18
PLD5	1.62	0.000469	0.0475	0.203	6.18	27.7	1.65e-06	3.33	LV	CELLSTATES	SMC1.1	control_TTN	12	18
AFF2	1.59	0.00921	0.0311	0.138	5.74	16.6	0.000125	2.04	LV	CELLSTATES	SMC1.1	control_TTN	12	18
ATOH8	1.56	0.0311	0.0113	0.0295	4.28	12.5	0.000751	1.51	LV	CELLSTATES	SMC1.1	control_TTN	12	18
TIPARP	1.56	0.00112	0.0487	0.2	6.14	24.5	5.27e-06	2.95	LV	CELLSTATES	SMC1.1	control_TTN	12	18
DENND3	1.54	0.000287	0.162	0.69	7.74	29.4	8.76e-07	3.54	LV	CELLSTATES	SMC1.1	control_TTN	12	18
PRLR	1.54	0.000175	0.0957	0.4	7.04	31.8	3.75e-07	3.76	LV	CELLSTATES	SMC1.1	control_TTN	12	18
ZBTB16	1.51	0.000122	1.25	4.33	10.4	33.5	2.09e-07	3.91	LV	CELLSTATES	SMC1.1	control_TTN	12	18
LINC02208	1.47	0.0117	0.0198	0.0509	4.88	15.8	0.000179	1.93	LV	CELLSTATES	SMC1.1	control_TTN	12	18
ABAT	1.46	0.0233	0.0117	0.0607	4.65	13.5	0.000477	1.63	LV	CELLSTATES	SMC1.1	control_TTN	12	18
AFF3	1.46	7.33e-06	0.378	1.43	8.81	46.6	3.17e-09	5.13	LV	CELLSTATES	SMC1.1	control_TTN	12	18
ALOX12-AS1	1.45	0.000287	0.0342	0.135	5.8	29.4	8.84e-07	3.54	LV	CELLSTATES	SMC1.1	control_TTN	12	18
ILDR2	1.44	0.031	0.00844	0.0416	4.47	12.5	0.000744	1.51	LV	CELLSTATES	SMC1.1	control_TTN	12	18
TMEM51-AS1	1.44	7.34e-05	0.0374	0.157	5.84	35.5	1.07e-07	4.13	LV	CELLSTATES	SMC1.1	control_TTN	12	18
ATP10A	1.38	4.25e-05	0.679	2.26	9.44	37.5	5.45e-08	4.37	LV	CELLSTATES	SMC1.1	control_TTN	12	18
LGR6	1.37	3.71e-05	0.232	0.852	8.08	38.6	3.9e-08	4.43	LV	CELLSTATES	SMC1.1	control_TTN	12	18
TMCC3	1.37	0.0041	0.0184	0.0863	5.1	19.6	3.65e-05	2.39	LV	CELLSTATES	SMC1.1	control_TTN	12	18
ARHGEF7-AS2	1.36	0.00321	0.0274	0.11	5.49	20.7	2.31e-05	2.49	LV	CELLSTATES	SMC1.1	control_TTN	12	18
VIPR1	1.36	0.00547	0.0199	0.0839	5.14	18.4	5.85e-05	2.26	LV	CELLSTATES	SMC1.1	control_TTN	12	18
GPC6	1.35	6.62e-06	0.371	1.27	8.68	48.7	1.7e-09	5.18	LV	CELLSTATES	SMC1.1	control_TTN	12	18
KCNB1	1.33	5.98e-05	0.11	0.379	7	36.3	8.19e-08	4.22	LV	CELLSTATES	SMC1.1	control_TTN	12	18
LINC00886	1.32	0.0204	0.0281	0.11	5.41	13.9	0.000398	1.69	LV	CELLSTATES	SMC1.1	control_TTN	12	18
ZFAND5	1.3	0.00321	0.0799	0.251	6.54	20.7	2.3e-05	2.49	LV	CELLSTATES	SMC1.1	control_TTN	12	18
ELN	1.28	0.00718	0.54	1.74	9.05	17.5	8.43e-05	2.14	LV	CELLSTATES	SMC1.1	control_TTN	12	18
PIP4K2A	1.28	3.71e-05	0.293	0.975	8.32	39	3.42e-08	4.43	LV	CELLSTATES	SMC1.1	control_TTN	12	18
BCL2	1.27	0.000142	0.129	0.457	7.23	32.8	2.68e-07	3.85	LV	CELLSTATES	SMC1.1	control_TTN	12	18
MARCH3	1.27	0.00112	0.0778	0.29	6.74	24.5	5.36e-06	2.95	LV	CELLSTATES	SMC1.1	control_TTN	12	18
RANBP3L	1.27	0.00135	0.156	0.595	7.56	23.7	7.26e-06	2.87	LV	CELLSTATES	SMC1.1	control_TTN	12	18
IP6K3	1.26	0.00434	0.0375	0.146	5.82	19.4	3.98e-05	2.36	LV	CELLSTATES	SMC1.1	control_TTN	12	18
RASSF4	1.23	0.000187	0.153	0.514	7.51	31.4	4.37e-07	3.73	LV	CELLSTATES	SMC1.1	control_TTN	12	18
RGS11	1.23	0.0235	0.0169	0.0619	4.85	13.4	0.000498	1.63	LV	CELLSTATES	SMC1.1	control_TTN	12	18
CCND3	1.22	0.000852	0.0972	0.387	6.98	25.6	3.57e-06	3.07	LV	CELLSTATES	SMC1.1	control_TTN	12	18
EGFR	1.22	3.71e-05	0.167	0.574	7.59	38.4	4.12e-08	4.43	LV	CELLSTATES	SMC1.1	control_TTN	12	18
MAP2K6	1.21	0.00795	0.0946	0.276	6.83	17.2	9.94e-05	2.1	LV	CELLSTATES	SMC1.1	control_TTN	12	18
ACADSB	1.2	0.0154	0.0178	0.0657	5	14.9	0.000264	1.81	LV	CELLSTATES	SMC1.1	control_TTN	12	18
PLCB1	1.2	0.00107	0.66	2.03	9.38	24.8	4.76e-06	2.97	LV	CELLSTATES	SMC1.1	control_TTN	12	18
SORT1	1.2	0.000514	0.488	1.45	8.92	27.3	1.89e-06	3.29	LV	CELLSTATES	SMC1.1	control_TTN	12	18
KLHL36	1.18	0.00389	0.0652	0.199	6.3	19.9	3.16e-05	2.41	LV	CELLSTATES	SMC1.1	control_TTN	12	18
FOXO3	1.17	8.18e-05	0.458	1.38	8.86	34.8	1.33e-07	4.09	LV	CELLSTATES	SMC1.1	control_TTN	12	18
HBP1	1.17	0.00135	0.0412	0.147	5.91	23.7	7.34e-06	2.87	LV	CELLSTATES	SMC1.1	control_TTN	12	18
AC007614.1	1.16	0.00444	0.126	0.414	7.21	19.3	4.15e-05	2.35	LV	CELLSTATES	SMC1.1	control_TTN	12	18
ZNF471	1.15	0.00784	0.0238	0.0795	5.26	17.2	9.6e-05	2.11	LV	CELLSTATES	SMC1.1	control_TTN	12	18
KALRN	1.14	0.000287	1.27	3.64	10.3	29.5	8.48e-07	3.54	LV	CELLSTATES	SMC1.1	control_TTN	12	18
ADAMTS9-AS2	1.13	3.46e-05	0.743	2.15	9.52	39.7	2.67e-08	4.46	LV	CELLSTATES	SMC1.1	control_TTN	12	18
GABPA	1.13	0.0335	0.0177	0.0628	4.9	12.2	0.00087	1.47	LV	CELLSTATES	SMC1.1	control_TTN	12	18
SLC38A11	1.13	0.00934	0.8	2.11	9.6	16.5	0.000129	2.03	LV	CELLSTATES	SMC1.1	control_TTN	12	18
TOX2	1.13	0.000373	0.186	0.566	7.64	28.4	1.25e-06	3.43	LV	CELLSTATES	SMC1.1	control_TTN	12	18
CACHD1	1.12	0.0484	0.0187	0.0552	4.81	10.9	0.00158	1.32	LV	CELLSTATES	SMC1.1	control_TTN	12	18
CACNA1A	1.12	3.71e-05	0.352	0.985	8.46	38.6	3.81e-08	4.43	LV	CELLSTATES	SMC1.1	control_TTN	12	18
PPP1CB	1.12	0.000172	0.234	0.71	7.93	32	3.53e-07	3.77	LV	CELLSTATES	SMC1.1	control_TTN	12	18
DOCK8	1.11	0.000287	0.586	1.67	9.16	29.4	8.66e-07	3.54	LV	CELLSTATES	SMC1.1	control_TTN	12	18
FAM214A	1.11	0.000424	0.13	0.389	7.18	28	1.45e-06	3.37	LV	CELLSTATES	SMC1.1	control_TTN	12	18
SLC39A11	1.11	0.00126	0.511	1.58	9.07	24.1	6.27e-06	2.9	LV	CELLSTATES	SMC1.1	control_TTN	12	18
AASS	1.1	0.00389	0.0829	0.279	6.6	19.9	3.26e-05	2.41	LV	CELLSTATES	SMC1.1	control_TTN	12	18
AL034417.2	1.09	0.04	0.0336	0.0951	5.46	11.6	0.00113	1.4	LV	CELLSTATES	SMC1.1	control_TTN	12	18
PHYHD1	1.09	0.0355	0.022	0.0684	4.99	12	0.000942	1.45	LV	CELLSTATES	SMC1.1	control_TTN	12	18
SAMHD1	1.09	0.0172	0.16	0.444	7.45	14.5	0.000311	1.76	LV	CELLSTATES	SMC1.1	control_TTN	12	18
AC093895.1	1.07	0.0401	0.0183	0.0589	4.95	11.6	0.00114	1.4	LV	CELLSTATES	SMC1.1	control_TTN	12	18
FAM117B	1.07	0.0401	0.0207	0.0771	5.18	11.5	0.00116	1.4	LV	CELLSTATES	SMC1.1	control_TTN	12	18
FBXO32	1.06	0.00764	0.315	0.853	8.09	17.4	9.09e-05	2.12	LV	CELLSTATES	SMC1.1	control_TTN	12	18
MXD4	1.06	0.00167	0.0504	0.153	6.03	22.9	9.85e-06	2.78	LV	CELLSTATES	SMC1.1	control_TTN	12	18
SUSD5	1.06	0.017	0.181	0.531	7.57	14.5	0.000303	1.77	LV	CELLSTATES	SMC1.1	control_TTN	12	18
RMND5A	1.05	0.00795	0.0395	0.1	5.42	17.2	9.9e-05	2.1	LV	CELLSTATES	SMC1.1	control_TTN	12	18
TARID	1.05	0.0135	0.0547	0.139	5.86	15.3	0.000214	1.87	LV	CELLSTATES	SMC1.1	control_TTN	12	18
YPEL1	1.05	0.0322	0.0204	0.0608	4.91	12.3	0.0008	1.49	LV	CELLSTATES	SMC1.1	control_TTN	12	18
TBC1D1	1.03	0.000122	0.916	2.43	9.71	33.4	2.2e-07	3.91	LV	CELLSTATES	SMC1.1	control_TTN	12	18
HIVEP3	1.02	0.00135	0.11	0.365	6.96	23.6	7.61e-06	2.87	LV	CELLSTATES	SMC1.1	control_TTN	12	18
HSPG2	1.02	0.00401	0.276	0.74	8.02	19.7	3.5e-05	2.4	LV	CELLSTATES	SMC1.1	control_TTN	12	18
MERTK	1.02	0.00934	0.0408	0.129	5.74	16.5	0.00013	2.03	LV	CELLSTATES	SMC1.1	control_TTN	12	18
TBC1D10A	1.01	0.0375	0.0272	0.0828	5.23	11.8	0.00102	1.43	LV	CELLSTATES	SMC1.1	control_TTN	12	18
IRAK3	1	0.00975	0.0519	0.177	6.1	16.3	0.00014	2.01	LV	CELLSTATES	SMC1.1	control_TTN	12	18
PTPN14	0.998	0.00694	0.147	0.386	7.22	17.7	8.08e-05	2.16	LV	CELLSTATES	SMC1.1	control_TTN	12	18
PDCD1LG2	0.997	0.0187	0.0419	0.0933	5.59	14.2	0.000348	1.73	LV	CELLSTATES	SMC1.1	control_TTN	12	18
AC002066.1	0.996	0.00357	0.191	0.465	7.55	20.3	2.78e-05	2.45	LV	CELLSTATES	SMC1.1	control_TTN	12	18
CLMN	0.996	0.000187	1	2.8	9.9	31.2	4.6e-07	3.73	LV	CELLSTATES	SMC1.1	control_TTN	12	18
TSC22D3	0.996	0.00775	0.0718	0.219	6.48	17.3	9.42e-05	2.11	LV	CELLSTATES	SMC1.1	control_TTN	12	18
SERTAD2	0.995	0.0251	0.0355	0.0864	5.44	13.2	0.000557	1.6	LV	CELLSTATES	SMC1.1	control_TTN	12	18
CDK19	0.987	0.00504	0.0657	0.197	6.32	18.8	5.13e-05	2.3	LV	CELLSTATES	SMC1.1	control_TTN	12	18
MOB3B	0.984	0.00147	0.156	0.372	7.14	23.3	8.45e-06	2.83	LV	CELLSTATES	SMC1.1	control_TTN	12	18
TENT4B	0.984	0.000576	0.109	0.306	6.91	26.9	2.22e-06	3.24	LV	CELLSTATES	SMC1.1	control_TTN	12	18
KCNQ3	0.973	0.0476	0.0351	0.076	5.3	10.9	0.00152	1.32	LV	CELLSTATES	SMC1.1	control_TTN	12	18
TMEM108	0.969	0.00557	0.196	0.486	7.52	18.4	6e-05	2.25	LV	CELLSTATES	SMC1.1	control_TTN	12	18
TMEM38B	0.964	0.0148	0.0999	0.249	6.71	15	0.000251	1.83	LV	CELLSTATES	SMC1.1	control_TTN	12	18
KRBOX4	0.96	0.0148	0.0388	0.0952	5.58	15	0.00025	1.83	LV	CELLSTATES	SMC1.1	control_TTN	12	18
TMEM51	0.96	0.00103	0.317	0.859	8.28	25	4.5e-06	2.99	LV	CELLSTATES	SMC1.1	control_TTN	12	18
CAT	0.956	0.0041	0.0744	0.201	6.41	19.6	3.64e-05	2.39	LV	CELLSTATES	SMC1.1	control_TTN	12	18
DIRC2	0.952	0.00444	0.0705	0.187	6.37	19.2	4.22e-05	2.35	LV	CELLSTATES	SMC1.1	control_TTN	12	18
PPP2R5A	0.951	0.00135	0.283	0.75	8.11	23.7	7.3e-06	2.87	LV	CELLSTATES	SMC1.1	control_TTN	12	18
BACH2	0.938	0.0068	0.0748	0.197	6.37	17.7	7.85e-05	2.17	LV	CELLSTATES	SMC1.1	control_TTN	12	18
CTDSPL	0.936	0.00312	0.341	0.82	8.27	20.9	2.13e-05	2.51	LV	CELLSTATES	SMC1.1	control_TTN	12	18
IFT140	0.927	0.00931	0.061	0.158	6.16	16.6	0.000128	2.03	LV	CELLSTATES	SMC1.1	control_TTN	12	18
ANGPT1	0.918	0.0112	0.165	0.44	7.3	15.9	0.000169	1.95	LV	CELLSTATES	SMC1.1	control_TTN	12	18
CCDC146	0.917	0.017	0.0479	0.129	5.91	14.5	0.000306	1.77	LV	CELLSTATES	SMC1.1	control_TTN	12	18
FOXN2	0.915	0.00761	0.173	0.463	7.44	17.4	8.99e-05	2.12	LV	CELLSTATES	SMC1.1	control_TTN	12	18
RFTN2	0.908	0.0232	0.0759	0.216	6.4	13.5	0.000473	1.63	LV	CELLSTATES	SMC1.1	control_TTN	12	18
PREX2	0.905	0.0165	0.0828	0.212	6.47	14.6	0.00029	1.78	LV	CELLSTATES	SMC1.1	control_TTN	12	18
ACSS1	0.899	0.00433	0.0705	0.184	6.24	19.4	3.93e-05	2.36	LV	CELLSTATES	SMC1.1	control_TTN	12	18
TMEM161B	0.897	0.034	0.0374	0.107	5.56	12.1	0.000893	1.47	LV	CELLSTATES	SMC1.1	control_TTN	12	18
CABP1	0.896	0.0054	0.147	0.355	7.18	18.5	5.64e-05	2.27	LV	CELLSTATES	SMC1.1	control_TTN	12	18
AK3	0.895	0.00268	0.103	0.273	6.76	21.4	1.74e-05	2.57	LV	CELLSTATES	SMC1.1	control_TTN	12	18
TMTC1	0.892	0.00675	0.476	1.22	8.81	17.8	7.74e-05	2.17	LV	CELLSTATES	SMC1.1	control_TTN	12	18
TUBA1C	0.881	0.025	0.0699	0.199	6.25	13.2	0.000548	1.6	LV	CELLSTATES	SMC1.1	control_TTN	12	18
AC019197.1	0.874	0.0473	0.6	1.28	9.09	11	0.00149	1.33	LV	CELLSTATES	SMC1.1	control_TTN	12	18
TPCN1	0.873	0.0084	0.173	0.477	7.4	16.9	0.000109	2.08	LV	CELLSTATES	SMC1.1	control_TTN	12	18
HECA	0.872	0.0494	0.0389	0.112	5.54	10.8	0.00164	1.31	LV	CELLSTATES	SMC1.1	control_TTN	12	18
MACROD2	0.871	0.0085	0.165	0.466	7.32	16.9	0.000111	2.07	LV	CELLSTATES	SMC1.1	control_TTN	12	18
CHURC1-FNTB	0.87	0.0333	0.0385	0.111	5.66	12.2	0.00086	1.48	LV	CELLSTATES	SMC1.1	control_TTN	12	18
DGKG	0.861	0.00234	0.985	2.33	9.74	21.8	1.5e-05	2.63	LV	CELLSTATES	SMC1.1	control_TTN	12	18
SCN3A	0.856	0.00645	0.357	0.87	8.44	17.9	7.18e-05	2.19	LV	CELLSTATES	SMC1.1	control_TTN	12	18
LIFR	0.853	0.00921	0.118	0.307	6.91	16.6	0.000123	2.04	LV	CELLSTATES	SMC1.1	control_TTN	12	18
TCF7L2	0.852	0.00495	0.6	1.35	8.99	18.8	4.97e-05	2.31	LV	CELLSTATES	SMC1.1	control_TTN	12	18
XYLT1	0.85	0.0145	0.106	0.251	6.74	15.1	0.000235	1.84	LV	CELLSTATES	SMC1.1	control_TTN	12	18
ERO1B	0.849	0.00545	0.075	0.178	6.28	18.5	5.79e-05	2.26	LV	CELLSTATES	SMC1.1	control_TTN	12	18
ASAP1	0.845	0.00636	0.261	0.701	8.1	18	6.97e-05	2.2	LV	CELLSTATES	SMC1.1	control_TTN	12	18
NDRG3	0.845	0.0244	0.0857	0.271	6.64	13.3	0.000527	1.61	LV	CELLSTATES	SMC1.1	control_TTN	12	18
ZNF780B	0.845	0.0234	0.0506	0.131	5.89	13.5	0.000487	1.63	LV	CELLSTATES	SMC1.1	control_TTN	12	18
SCARA3	0.843	0.0446	0.0533	0.115	5.75	11.2	0.00134	1.35	LV	CELLSTATES	SMC1.1	control_TTN	12	18
TARSL2	0.834	0.016	0.0771	0.185	6.22	14.7	0.000278	1.79	LV	CELLSTATES	SMC1.1	control_TTN	12	18
EVL	0.832	0.0177	0.0742	0.212	6.41	14.4	0.000325	1.75	LV	CELLSTATES	SMC1.1	control_TTN	12	18
ULK2	0.832	0.0251	0.0636	0.151	6.12	13.2	0.000553	1.6	LV	CELLSTATES	SMC1.1	control_TTN	12	18
ROR1	0.831	0.00299	0.292	0.669	8.01	21.1	2.01e-05	2.52	LV	CELLSTATES	SMC1.1	control_TTN	12	18
KLHL24	0.83	0.00902	0.109	0.265	6.78	16.7	0.000118	2.04	LV	CELLSTATES	SMC1.1	control_TTN	12	18
PLA2G5	0.82	0.00321	3.25	7.55	11.5	20.8	2.26e-05	2.49	LV	CELLSTATES	SMC1.1	control_TTN	12	18
RCAN2	0.813	0.00975	1.83	3.85	10.5	16.3	0.000141	2.01	LV	CELLSTATES	SMC1.1	control_TTN	12	18
NCOA3	0.806	0.0234	0.257	0.623	7.95	13.4	0.000491	1.63	LV	CELLSTATES	SMC1.1	control_TTN	12	18
TRPV2	0.805	0.018	0.075	0.185	6.32	14.3	0.000332	1.75	LV	CELLSTATES	SMC1.1	control_TTN	12	18
MEF2D	0.799	0.0054	0.195	0.481	7.5	18.5	5.69e-05	2.27	LV	CELLSTATES	SMC1.1	control_TTN	12	18
REPS1	0.799	0.0193	0.0769	0.215	6.45	14.1	0.000361	1.72	LV	CELLSTATES	SMC1.1	control_TTN	12	18
ANKRA2	0.798	0.0401	0.0488	0.106	5.74	11.6	0.00115	1.4	LV	CELLSTATES	SMC1.1	control_TTN	12	18
AL355974.2	0.797	0.0288	0.0954	0.254	6.66	12.7	0.000669	1.54	LV	CELLSTATES	SMC1.1	control_TTN	12	18
MTHFD2	0.797	0.0286	0.219	0.493	7.7	12.8	0.00066	1.54	LV	CELLSTATES	SMC1.1	control_TTN	12	18
ADD3	0.795	0.0319	0.193	0.476	7.57	12.4	0.000789	1.5	LV	CELLSTATES	SMC1.1	control_TTN	12	18
STAU2	0.794	0.0054	0.124	0.307	6.98	18.5	5.63e-05	2.27	LV	CELLSTATES	SMC1.1	control_TTN	12	18
EZH1	0.788	0.0147	0.0862	0.197	6.42	15	0.000246	1.83	LV	CELLSTATES	SMC1.1	control_TTN	12	18
NIPAL2	0.785	0.0388	0.0578	0.135	6	11.7	0.00108	1.41	LV	CELLSTATES	SMC1.1	control_TTN	12	18
HSDL2	0.782	0.00921	0.218	0.514	7.66	16.6	0.000124	2.04	LV	CELLSTATES	SMC1.1	control_TTN	12	18
CLASP1	0.78	0.00188	0.303	0.689	8.1	22.5	1.14e-05	2.73	LV	CELLSTATES	SMC1.1	control_TTN	12	18
NTRK2	0.776	0.011	0.294	0.656	7.97	15.9	0.000165	1.96	LV	CELLSTATES	SMC1.1	control_TTN	12	18
CLIC4	0.773	0.0244	0.374	0.791	8.31	13.3	0.000524	1.61	LV	CELLSTATES	SMC1.1	control_TTN	12	18
PPP5C	0.773	0.0447	0.0631	0.157	6.05	11.2	0.00135	1.35	LV	CELLSTATES	SMC1.1	control_TTN	12	18
CBX7	0.772	0.0206	0.0586	0.142	6	13.8	0.00041	1.69	LV	CELLSTATES	SMC1.1	control_TTN	12	18
JAK1	0.769	0.00495	0.209	0.499	7.59	18.8	4.95e-05	2.31	LV	CELLSTATES	SMC1.1	control_TTN	12	18
TLE1	0.769	0.00334	0.593	1.41	9.08	20.5	2.48e-05	2.48	LV	CELLSTATES	SMC1.1	control_TTN	12	18
HIP1	0.767	0.00467	1.12	2.59	9.89	19	4.56e-05	2.33	LV	CELLSTATES	SMC1.1	control_TTN	12	18
ZBTB7C	0.76	0.00564	0.736	1.64	9.28	18.3	6.14e-05	2.25	LV	CELLSTATES	SMC1.1	control_TTN	12	18
C1orf54	0.759	0.0358	0.0712	0.153	6.13	11.9	0.000967	1.45	LV	CELLSTATES	SMC1.1	control_TTN	12	18
TSC22D1	0.759	0.00428	0.509	1.21	8.8	19.5	3.85e-05	2.37	LV	CELLSTATES	SMC1.1	control_TTN	12	18
ZRANB1	0.758	0.0265	0.0526	0.124	5.86	13	0.000606	1.58	LV	CELLSTATES	SMC1.1	control_TTN	12	18
NPAS3	0.756	0.00463	0.248	0.548	7.8	19.1	4.47e-05	2.33	LV	CELLSTATES	SMC1.1	control_TTN	12	18
LGI4	0.751	0.0234	0.0663	0.151	6.05	13.4	0.000489	1.63	LV	CELLSTATES	SMC1.1	control_TTN	12	18
PPM1K	0.749	0.0489	0.0699	0.164	6.22	10.8	0.0016	1.31	LV	CELLSTATES	SMC1.1	control_TTN	12	18
KAT6B	0.748	0.00829	0.274	0.61	7.92	17	0.000105	2.08	LV	CELLSTATES	SMC1.1	control_TTN	12	18
L3MBTL4	0.748	0.00668	0.408	0.867	8.46	17.8	7.56e-05	2.18	LV	CELLSTATES	SMC1.1	control_TTN	12	18
SRL	0.748	0.0123	0.282	0.704	8.02	15.6	0.00019	1.91	LV	CELLSTATES	SMC1.1	control_TTN	12	18
GPR20	0.747	0.0146	0.13	0.317	6.94	15.1	0.000242	1.84	LV	CELLSTATES	SMC1.1	control_TTN	12	18
GMDS-DT	0.744	0.00389	0.267	0.608	7.9	19.9	3.2e-05	2.41	LV	CELLSTATES	SMC1.1	control_TTN	12	18
RAPGEF2	0.742	0.00434	0.594	1.36	9.01	19.4	4.01e-05	2.36	LV	CELLSTATES	SMC1.1	control_TTN	12	18
SPARCL1	0.74	0.0307	3.48	7.51	11.5	12.6	0.000728	1.51	LV	CELLSTATES	SMC1.1	control_TTN	12	18
NCOA2	0.739	0.00536	0.533	1.21	8.87	18.6	5.5e-05	2.27	LV	CELLSTATES	SMC1.1	control_TTN	12	18
N4BP2L1	0.734	0.0476	0.0654	0.154	6.1	10.9	0.00153	1.32	LV	CELLSTATES	SMC1.1	control_TTN	12	18
RAB31	0.732	0.026	0.0925	0.219	6.57	13	0.000589	1.58	LV	CELLSTATES	SMC1.1	control_TTN	12	18
PRKX	0.724	0.0484	0.0738	0.158	6.23	10.9	0.00158	1.32	LV	CELLSTATES	SMC1.1	control_TTN	12	18
ABCA5	0.723	0.015	0.239	0.508	7.72	14.9	0.000255	1.83	LV	CELLSTATES	SMC1.1	control_TTN	12	18
KCNAB1	0.723	0.01	2.9	6.12	11.2	16.2	0.000147	2	LV	CELLSTATES	SMC1.1	control_TTN	12	18
OTUD7A	0.721	0.0457	0.0954	0.232	6.64	11.1	0.0014	1.34	LV	CELLSTATES	SMC1.1	control_TTN	12	18
APPBP2	0.716	0.0169	0.141	0.306	7.05	14.6	0.000299	1.77	LV	CELLSTATES	SMC1.1	control_TTN	12	18
FBN1	0.715	0.0296	0.0853	0.207	6.34	12.7	0.000689	1.53	LV	CELLSTATES	SMC1.1	control_TTN	12	18
DGCR2	0.713	0.0288	0.0625	0.16	6.1	12.8	0.000666	1.54	LV	CELLSTATES	SMC1.1	control_TTN	12	18
FAM168A	0.713	0.00934	0.316	0.699	8.15	16.5	0.00013	2.03	LV	CELLSTATES	SMC1.1	control_TTN	12	18
SMARCA2	0.701	0.0332	0.0997	0.23	6.62	12.2	0.000855	1.48	LV	CELLSTATES	SMC1.1	control_TTN	12	18
HSD17B4	0.699	0.0226	0.116	0.275	6.88	13.6	0.000457	1.65	LV	CELLSTATES	SMC1.1	control_TTN	12	18
AC245297.3	0.695	0.0322	0.202	0.451	7.54	12.3	0.000804	1.49	LV	CELLSTATES	SMC1.1	control_TTN	12	18
EFR3A	0.695	0.0246	0.118	0.271	6.85	13.3	0.000533	1.61	LV	CELLSTATES	SMC1.1	control_TTN	12	18
ZFHX3	0.695	0.0156	7.69	15.6	12.6	14.8	0.000268	1.81	LV	CELLSTATES	SMC1.1	control_TTN	12	18
ARHGEF7	0.694	0.0064	1.19	2.63	9.99	18	7.06e-05	2.19	LV	CELLSTATES	SMC1.1	control_TTN	12	18
TFDP2	0.693	0.00909	0.168	0.376	7.27	16.7	0.000121	2.04	LV	CELLSTATES	SMC1.1	control_TTN	12	18
FAM129A	0.691	0.0332	0.734	1.53	9.25	12.2	0.000852	1.48	LV	CELLSTATES	SMC1.1	control_TTN	12	18
PAK2	0.689	0.0234	0.112	0.246	6.76	13.5	0.000488	1.63	LV	CELLSTATES	SMC1.1	control_TTN	12	18
LINC01568	0.685	0.025	0.837	1.69	9.51	13.2	0.000546	1.6	LV	CELLSTATES	SMC1.1	control_TTN	12	18
CRTC3	0.684	0.0105	0.795	1.63	9.35	16.1	0.000156	1.98	LV	CELLSTATES	SMC1.1	control_TTN	12	18
MXI1	0.679	0.0335	0.264	0.561	7.86	12.1	0.000875	1.47	LV	CELLSTATES	SMC1.1	control_TTN	12	18
KIAA0232	0.677	0.0146	0.351	0.75	8.28	15.1	0.00024	1.84	LV	CELLSTATES	SMC1.1	control_TTN	12	18
AL360091.3	0.676	0.0355	0.167	0.384	7.35	12	0.000945	1.45	LV	CELLSTATES	SMC1.1	control_TTN	12	18
GRB10	0.676	0.0458	0.0789	0.167	6.24	11.1	0.00142	1.34	LV	CELLSTATES	SMC1.1	control_TTN	12	18
RORA	0.676	0.00968	0.69	1.47	9.2	16.4	0.000138	2.01	LV	CELLSTATES	SMC1.1	control_TTN	12	18
TBL1X	0.67	0.0474	0.287	0.596	7.91	11	0.0015	1.32	LV	CELLSTATES	SMC1.1	control_TTN	12	18
CDYL	0.668	0.0401	0.106	0.234	6.72	11.6	0.00114	1.4	LV	CELLSTATES	SMC1.1	control_TTN	12	18
NCK2	0.666	0.018	0.161	0.363	7.2	14.3	0.00033	1.75	LV	CELLSTATES	SMC1.1	control_TTN	12	18
LAMA3	0.664	0.0401	0.598	1.26	9	11.6	0.00114	1.4	LV	CELLSTATES	SMC1.1	control_TTN	12	18
ECHDC2	0.659	0.0251	0.194	0.423	7.42	13.2	0.000554	1.6	LV	CELLSTATES	SMC1.1	control_TTN	12	18
EVA1C	0.659	0.0128	0.482	1.09	8.75	15.5	0.000199	1.89	LV	CELLSTATES	SMC1.1	control_TTN	12	18
PER1	0.654	0.0401	0.114	0.257	6.8	11.5	0.00115	1.4	LV	CELLSTATES	SMC1.1	control_TTN	12	18
GJC1	0.647	0.0324	0.307	0.663	8.08	12.3	0.000816	1.49	LV	CELLSTATES	SMC1.1	control_TTN	12	18
DOCK1	0.645	0.0214	0.316	0.695	8.11	13.7	0.000428	1.67	LV	CELLSTATES	SMC1.1	control_TTN	12	18
KANSL1	0.641	0.0308	0.614	1.22	9.01	12.5	0.000733	1.51	LV	CELLSTATES	SMC1.1	control_TTN	12	18
TAF3	0.641	0.0422	0.152	0.337	7.14	11.4	0.00125	1.37	LV	CELLSTATES	SMC1.1	control_TTN	12	18
SLC4A7	0.64	0.0471	0.377	0.721	8.25	11	0.00147	1.33	LV	CELLSTATES	SMC1.1	control_TTN	12	18
SOX13	0.633	0.0476	0.171	0.377	7.33	10.9	0.00153	1.32	LV	CELLSTATES	SMC1.1	control_TTN	12	18
MED27	0.632	0.0319	0.135	0.303	6.97	12.4	0.000788	1.5	LV	CELLSTATES	SMC1.1	control_TTN	12	18
CEP350	0.629	0.0206	0.293	0.6	7.99	13.8	0.00041	1.69	LV	CELLSTATES	SMC1.1	control_TTN	12	18
DST	0.629	0.0165	0.472	0.969	8.67	14.6	0.00029	1.78	LV	CELLSTATES	SMC1.1	control_TTN	12	18
KANTR	0.629	0.0492	0.0967	0.209	6.49	10.8	0.00162	1.31	LV	CELLSTATES	SMC1.1	control_TTN	12	18
TTC28	0.626	0.0141	0.649	1.32	9.1	15.2	0.000226	1.85	LV	CELLSTATES	SMC1.1	control_TTN	12	18
CACNA1C	0.624	0.0312	5.27	10.7	12	12.5	0.000758	1.51	LV	CELLSTATES	SMC1.1	control_TTN	12	18
PIAS1	0.619	0.0298	0.367	0.769	8.31	12.7	0.000697	1.53	LV	CELLSTATES	SMC1.1	control_TTN	12	18
ZEB1	0.611	0.0197	1.13	2.33	9.88	14	0.000377	1.71	LV	CELLSTATES	SMC1.1	control_TTN	12	18
FBXO11	0.606	0.0249	0.319	0.65	8.11	13.2	0.000541	1.6	LV	CELLSTATES	SMC1.1	control_TTN	12	18
ZNF704	0.602	0.031	0.423	0.821	8.43	12.5	0.00074	1.51	LV	CELLSTATES	SMC1.1	control_TTN	12	18
ARGLU1	0.601	0.044	0.683	1.26	9.07	11.3	0.00131	1.36	LV	CELLSTATES	SMC1.1	control_TTN	12	18
NFASC	0.601	0.0194	0.539	1.04	8.77	14.1	0.000366	1.71	LV	CELLSTATES	SMC1.1	control_TTN	12	18
PRKCE	0.601	0.0172	0.265	0.531	7.85	14.5	0.000313	1.76	LV	CELLSTATES	SMC1.1	control_TTN	12	18
DAAM2	0.597	0.0491	0.366	0.814	8.34	10.8	0.00161	1.31	LV	CELLSTATES	SMC1.1	control_TTN	12	18
WDFY3	0.591	0.0393	0.31	0.595	8.01	11.6	0.0011	1.41	LV	CELLSTATES	SMC1.1	control_TTN	12	18
MED13L	0.589	0.0312	0.781	1.5	9.27	12.5	0.000756	1.51	LV	CELLSTATES	SMC1.1	control_TTN	12	18
RASAL2	0.588	0.0473	1.52	2.95	10.2	11	0.00148	1.33	LV	CELLSTATES	SMC1.1	control_TTN	12	18
HELZ	0.581	0.0422	0.155	0.309	7.1	11.4	0.00125	1.37	LV	CELLSTATES	SMC1.1	control_TTN	12	18
RPRD2	0.58	0.0328	0.222	0.471	7.52	12.3	0.000833	1.48	LV	CELLSTATES	SMC1.1	control_TTN	12	18
TPTEP2-CSNK1E	0.574	0.0358	0.348	0.662	8.15	11.9	0.000966	1.45	LV	CELLSTATES	SMC1.1	control_TTN	12	18
CFLAR	0.554	0.0355	0.212	0.406	7.5	12	0.000944	1.45	LV	CELLSTATES	SMC1.1	control_TTN	12	18
DDX17	0.551	0.0213	0.665	1.26	9.04	13.8	0.000426	1.67	LV	CELLSTATES	SMC1.1	control_TTN	12	18
ADGRB3	0.547	0.0449	0.949	1.8	9.56	11.2	0.00136	1.35	LV	CELLSTATES	SMC1.1	control_TTN	12	18
SESN1	0.543	0.0473	0.297	0.609	8.04	11	0.00149	1.33	LV	CELLSTATES	SMC1.1	control_TTN	12	18
AKT3	0.527	0.0388	0.713	1.34	9.15	11.7	0.00108	1.41	LV	CELLSTATES	SMC1.1	control_TTN	12	18
PARD3	0.527	0.0415	0.84	1.74	9.47	11.4	0.0012	1.38	LV	CELLSTATES	SMC1.1	control_TTN	12	18
ERC1	0.522	0.0498	0.62	1.2	8.93	10.8	0.00165	1.3	LV	CELLSTATES	SMC1.1	control_TTN	12	18
RERE	0.513	0.0491	0.637	1.22	9	10.8	0.00162	1.31	LV	CELLSTATES	SMC1.1	control_TTN	12	18
