# Supplementary material for: Pathogenic variants damage cell composition and single cell transcription in cardiomyopathies
Source: Science. Author manuscript; Available in PMC 2022 Oct 3. (PMC9528698; doi:10.1126/science.abo1984)
Supplement: Supp table 27.6 [file NIHMS1835045-supplement-Supp_table_27_6.xlsx]

## Sheet: Index
Column name	Description
Gene	Gene symbol, Ensembl 84
logFC	log2-fold change
FDR	False discovery rate; FDR is the PValue after (by default) Benjamini-Hochberg correction.
mean_exp_control	Mean expression values across controls
mean_exp_genotype	Mean expression values across disease samples
logCPM	logCPM is the average expression of all pseudobulked samples for that particular gene across all samples on the log2-scale expressed in counts per million (cpm, as calculated by edgeR after normalization).
F	Output of quasi-likelihood F-test
PValue	PValue is the nominal p-value derived from F
FDR_plot	-log10(False discovery rate)
Region	Studied region (LV or RV)
annotation_level	Cell-type or cell-state
cell_state/state	Specification which cell-type or state was analysed
comparison	Specification control_GENOTYPE
Observations_genotype	Numbers of Patients included in edgeR (patients with low number of nuclei have been excluded)
Observations_reference	Numbers of Patients included in edgeR (patients with low number of nuclei have been excluded)

## Sheet: control_LMNA
Gene	logFC	FDR	mean_exp_control	mean_exp_genotype	logCPM	F	PValue	FDR_plot	Region	annotation_level	cell_state	comparison	Observations_genotype	Observations_reference
PI15	5.13	1.09e-05	0.405	0.0118	6.91	40	2.05e-08	4.96	LV	CELLSTATES	SMC1.1	control_LMNA	12	18
CD38	4.66	5.7e-06	0.0365	0.00115	4.93	42.4	9.36e-09	5.24	LV	CELLSTATES	SMC1.1	control_LMNA	12	18
AC011632.1	4.59	0.000284	0.0947	0.00154	5.13	28	1.31e-06	3.55	LV	CELLSTATES	SMC1.1	control_LMNA	12	18
AL138828.1	4.3	2.4e-08	0.245	0.0145	7.08	68	6.17e-12	7.62	LV	CELLSTATES	SMC1.1	control_LMNA	12	18
APOD	4.16	3.74e-07	0.305	0.0172	7.02	54.3	2.57e-10	6.43	LV	CELLSTATES	SMC1.1	control_LMNA	12	18
HIC1	4.11	0.000731	0.0134	0	3.89	25.2	4.95e-06	3.14	LV	CELLSTATES	SMC1.1	control_LMNA	12	18
SLC16A12-AS1	3.29	0.00353	0.0208	0.003	4.3	18.9	4.56e-05	2.45	LV	CELLSTATES	SMC1.1	control_LMNA	12	18
AC012636.1	3.28	4.81e-05	0.0394	0.00435	4.73	34.3	1.36e-07	4.32	LV	CELLSTATES	SMC1.1	control_LMNA	12	18
KNG1	3.11	0.000301	0.0297	0.00587	4.71	27.7	1.44e-06	3.52	LV	CELLSTATES	SMC1.1	control_LMNA	12	18
SLC16A12	2.99	9.03e-05	0.0701	0.0137	5.42	32.1	3e-07	4.04	LV	CELLSTATES	SMC1.1	control_LMNA	12	18
ADAMTS12	2.97	3.09e-06	0.0565	0.00722	5.11	45.4	3.71e-09	5.51	LV	CELLSTATES	SMC1.1	control_LMNA	12	18
HTRA3	2.97	0.00775	0.0142	0.000552	3.76	16.1	0.000149	2.11	LV	CELLSTATES	SMC1.1	control_LMNA	12	18
CCL2	2.95	5.7e-06	0.0506	0.00908	4.79	42.1	1.02e-08	5.24	LV	CELLSTATES	SMC1.1	control_LMNA	12	18
CYGB	2.89	0.00083	0.0329	0.00654	4.5	24	6.04e-06	3.08	LV	CELLSTATES	SMC1.1	control_LMNA	12	18
G0S2	2.79	0.000744	0.024	0.00332	4.37	24.4	5.18e-06	3.13	LV	CELLSTATES	SMC1.1	control_LMNA	12	18
IL18R1	2.73	0.00324	0.0278	0.00832	4.43	19.2	4.06e-05	2.49	LV	CELLSTATES	SMC1.1	control_LMNA	12	18
TPPP3	2.73	0.00921	0.0321	0.00909	4.42	15.5	0.000191	2.04	LV	CELLSTATES	SMC1.1	control_LMNA	12	18
CCDC129	2.66	0.00666	0.0128	0.00192	4.19	16.7	0.000113	2.18	LV	CELLSTATES	SMC1.1	control_LMNA	12	18
CFD	2.63	1.25e-06	0.181	0.0434	6.48	49.4	1.07e-09	5.9	LV	CELLSTATES	SMC1.1	control_LMNA	12	18
TNFRSF1B	2.62	0.00519	0.0128	0.00589	4.01	17.5	8.14e-05	2.28	LV	CELLSTATES	SMC1.1	control_LMNA	12	18
IFIT3	2.52	0.0069	0.0172	0.00481	4.09	16.6	0.000118	2.16	LV	CELLSTATES	SMC1.1	control_LMNA	12	18
ELOVL2	2.5	0.00264	0.0203	0.00427	4.2	20	2.93e-05	2.58	LV	CELLSTATES	SMC1.1	control_LMNA	12	18
BICDL1	2.45	0.0105	0.0157	0.00849	4.3	15	0.000238	1.98	LV	CELLSTATES	SMC1.1	control_LMNA	12	18
LINC01828	2.44	0.00162	0.0308	0.0094	4.67	21.7	1.48e-05	2.79	LV	CELLSTATES	SMC1.1	control_LMNA	12	18
TIMP1	2.44	1.33e-05	0.146	0.0294	5.97	39.2	2.62e-08	4.88	LV	CELLSTATES	SMC1.1	control_LMNA	12	18
NRG3	2.42	0.00137	0.0396	0.0074	4.63	22.2	1.22e-05	2.86	LV	CELLSTATES	SMC1.1	control_LMNA	12	18
AGAP2	2.37	0.0165	0.0135	0.00327	4.02	13.5	0.000466	1.78	LV	CELLSTATES	SMC1.1	control_LMNA	12	18
STEAP4	2.35	0.00196	0.0401	0.0156	5.05	21	1.91e-05	2.71	LV	CELLSTATES	SMC1.1	control_LMNA	12	18
TSPAN15	2.31	0.00747	0.0176	0.00341	4.09	16.3	0.000138	2.13	LV	CELLSTATES	SMC1.1	control_LMNA	12	18
SH3PXD2A-AS1	2.28	0.0293	0.0227	0.00799	4.56	11.5	0.00115	1.53	LV	CELLSTATES	SMC1.1	control_LMNA	12	18
SNX31	2.25	0.021	0.0154	0.00585	4.31	12.6	0.000691	1.68	LV	CELLSTATES	SMC1.1	control_LMNA	12	18
LINC00473	2.19	0.037	0.0188	0.00274	3.94	10.7	0.00163	1.43	LV	CELLSTATES	SMC1.1	control_LMNA	12	18
AC017002.5	2.16	3.83e-06	0.112	0.0449	5.95	44.5	4.92e-09	5.42	LV	CELLSTATES	SMC1.1	control_LMNA	12	18
AC125793.1	2.15	0.0142	0.0163	0.00367	4.16	13.9	0.000378	1.85	LV	CELLSTATES	SMC1.1	control_LMNA	12	18
ECM1	2.11	0.0154	0.0169	0.00439	4.01	13.7	0.00042	1.81	LV	CELLSTATES	SMC1.1	control_LMNA	12	18
LAMA4	2.09	0.000212	0.0747	0.0306	5.68	29.1	8.88e-07	3.67	LV	CELLSTATES	SMC1.1	control_LMNA	12	18
AC007569.1	2.08	0.0264	0.013	0.00224	3.98	11.8	0.000979	1.58	LV	CELLSTATES	SMC1.1	control_LMNA	12	18
P2RX1	2.08	0.0194	0.0177	0.00546	4.25	12.9	0.000613	1.71	LV	CELLSTATES	SMC1.1	control_LMNA	12	18
AC003991.1	2.07	0.0193	0.0165	0.00778	4.37	12.9	0.000602	1.71	LV	CELLSTATES	SMC1.1	control_LMNA	12	18
AC007406.3	2.06	0.0168	0.0204	0.00334	4.12	13.4	0.000482	1.78	LV	CELLSTATES	SMC1.1	control_LMNA	12	18
GPC3	2.06	0.0292	0.0131	0.00219	4	11.5	0.00114	1.53	LV	CELLSTATES	SMC1.1	control_LMNA	12	18
MYH6	2.05	0.00519	0.0305	0.00915	4.59	17.5	8.14e-05	2.28	LV	CELLSTATES	SMC1.1	control_LMNA	12	18
ADAMTS4	2.04	0.00354	0.417	0.134	7.49	18.9	4.61e-05	2.45	LV	CELLSTATES	SMC1.1	control_LMNA	12	18
SHISA6	2.03	0.00104	0.034	0.0128	4.88	23.2	8.2e-06	2.98	LV	CELLSTATES	SMC1.1	control_LMNA	12	18
TCIM	2.02	0.0226	0.0222	0.00937	4.27	12.4	0.00077	1.65	LV	CELLSTATES	SMC1.1	control_LMNA	12	18
GALNTL6	2	0.00353	0.0332	0.00653	4.46	18.9	4.55e-05	2.45	LV	CELLSTATES	SMC1.1	control_LMNA	12	18
IPO9-AS1	1.98	0.000165	0.0628	0.0182	5.29	30	6.22e-07	3.78	LV	CELLSTATES	SMC1.1	control_LMNA	12	18
DLGAP3	1.95	0.0476	0.0163	0.00645	4.16	9.79	0.00255	1.32	LV	CELLSTATES	SMC1.1	control_LMNA	12	18
AGBL1	1.94	0.0131	0.0296	0.0123	4.7	14.2	0.000333	1.88	LV	CELLSTATES	SMC1.1	control_LMNA	12	18
PDE1C	1.92	0.00137	0.199	0.0908	7.04	22.2	1.22e-05	2.86	LV	CELLSTATES	SMC1.1	control_LMNA	12	18
ABCC9	1.91	0.00106	0.133	0.0438	6.27	23.1	8.57e-06	2.97	LV	CELLSTATES	SMC1.1	control_LMNA	12	18
AC034102.6	1.9	0.00921	0.0276	0.00787	4.54	15.5	0.000193	2.04	LV	CELLSTATES	SMC1.1	control_LMNA	12	18
PPP1R1C	1.9	0.0181	0.0202	0.00829	4.26	13.1	0.000542	1.74	LV	CELLSTATES	SMC1.1	control_LMNA	12	18
AC087457.1	1.88	0.0369	0.014	0.0049	4.02	10.8	0.00162	1.43	LV	CELLSTATES	SMC1.1	control_LMNA	12	18
CHRM3-AS2	1.87	0.000977	0.0573	0.0159	5.07	23.4	7.45e-06	3.01	LV	CELLSTATES	SMC1.1	control_LMNA	12	18
GPAT2	1.87	0.001	0.0812	0.0396	5.67	23.3	7.71e-06	3	LV	CELLSTATES	SMC1.1	control_LMNA	12	18
ITGB1-DT	1.86	0.0363	0.0157	0.00473	4.19	10.8	0.00156	1.44	LV	CELLSTATES	SMC1.1	control_LMNA	12	18
DUOX2	1.85	0.0058	0.0441	0.0162	4.59	17.2	9.34e-05	2.24	LV	CELLSTATES	SMC1.1	control_LMNA	12	18
DACH1	1.84	0.00115	0.0806	0.029	5.5	22.8	9.56e-06	2.94	LV	CELLSTATES	SMC1.1	control_LMNA	12	18
AL512638.2	1.83	0.000243	0.0723	0.0299	5.66	28.6	1.06e-06	3.61	LV	CELLSTATES	SMC1.1	control_LMNA	12	18
AC011444.2	1.82	0.0498	0.0242	0.00808	4.58	9.65	0.00273	1.3	LV	CELLSTATES	SMC1.1	control_LMNA	12	18
ADAMTS9	1.82	0.000316	2.37	1.02	10.1	27.5	1.55e-06	3.5	LV	CELLSTATES	SMC1.1	control_LMNA	12	18
MGST1	1.82	0.0452	0.0194	0.0132	4.34	10	0.0023	1.34	LV	CELLSTATES	SMC1.1	control_LMNA	12	18
NGF	1.81	0.000316	0.313	0.167	7.62	27.5	1.6e-06	3.5	LV	CELLSTATES	SMC1.1	control_LMNA	12	18
TLE2	1.79	0.0324	0.0166	0.0103	4.27	11.2	0.00132	1.49	LV	CELLSTATES	SMC1.1	control_LMNA	12	18
ADAMTS9-AS1	1.78	0.000381	0.367	0.148	7.64	26.7	2.15e-06	3.42	LV	CELLSTATES	SMC1.1	control_LMNA	12	18
C20orf27	1.78	0.0367	0.0311	0.00955	4.43	10.8	0.00161	1.43	LV	CELLSTATES	SMC1.1	control_LMNA	12	18
FSIP1	1.78	0.00403	0.0576	0.0235	5.1	18.4	5.61e-05	2.4	LV	CELLSTATES	SMC1.1	control_LMNA	12	18
PACSIN3	1.78	0.0165	0.0257	0.00839	4.44	13.5	0.000467	1.78	LV	CELLSTATES	SMC1.1	control_LMNA	12	18
ADRM1	1.76	0.0125	0.0267	0.00708	4.47	14.4	0.00031	1.9	LV	CELLSTATES	SMC1.1	control_LMNA	12	18
BMX	1.76	0.0339	0.0222	0.0109	4.58	11	0.00142	1.47	LV	CELLSTATES	SMC1.1	control_LMNA	12	18
DCN	1.76	2.1e-05	0.29	0.13	7.31	37.5	4.68e-08	4.68	LV	CELLSTATES	SMC1.1	control_LMNA	12	18
NCAM2	1.76	0.00173	0.0802	0.0475	5.76	21.5	1.61e-05	2.76	LV	CELLSTATES	SMC1.1	control_LMNA	12	18
SH2D3C	1.75	0.0384	0.0198	0.0115	4.45	10.6	0.00173	1.42	LV	CELLSTATES	SMC1.1	control_LMNA	12	18
LDLR	1.73	0.00294	0.0757	0.0342	5.37	19.5	3.55e-05	2.53	LV	CELLSTATES	SMC1.1	control_LMNA	12	18
S100A4	1.72	0.00995	0.0387	0.0126	4.63	15.2	0.000216	2	LV	CELLSTATES	SMC1.1	control_LMNA	12	18
ST3GAL5	1.72	0.00725	0.0465	0.0122	4.74	16.4	0.00013	2.14	LV	CELLSTATES	SMC1.1	control_LMNA	12	18
NOP10	1.71	0.0434	0.0221	0.00728	4.2	10.1	0.00216	1.36	LV	CELLSTATES	SMC1.1	control_LMNA	12	18
NID2	1.7	0.0155	0.0315	0.0146	4.61	13.7	0.000425	1.81	LV	CELLSTATES	SMC1.1	control_LMNA	12	18
AC006305.1	1.69	0.0206	0.0222	0.0103	4.4	12.7	0.000668	1.69	LV	CELLSTATES	SMC1.1	control_LMNA	12	18
NTM	1.69	0.0283	0.0182	0.00982	4.42	11.6	0.00108	1.55	LV	CELLSTATES	SMC1.1	control_LMNA	12	18
ADAMTSL3	1.68	0.00971	0.0729	0.0267	5.61	15.3	0.000207	2.01	LV	CELLSTATES	SMC1.1	control_LMNA	12	18
TRDN-AS1	1.68	0.00222	0.0784	0.04	5.93	20.6	2.32e-05	2.65	LV	CELLSTATES	SMC1.1	control_LMNA	12	18
AC008781.2	1.67	0.0413	0.0302	0.0147	4.62	10.4	0.00194	1.38	LV	CELLSTATES	SMC1.1	control_LMNA	12	18
KCNJ8	1.67	0.0142	0.0423	0.0122	4.76	14	0.000377	1.85	LV	CELLSTATES	SMC1.1	control_LMNA	12	18
ACTG2	1.66	0.000684	0.114	0.0456	6.05	24.7	4.51e-06	3.16	LV	CELLSTATES	SMC1.1	control_LMNA	12	18
OAF	1.65	0.0471	0.0211	0.0092	4.38	9.82	0.00251	1.33	LV	CELLSTATES	SMC1.1	control_LMNA	12	18
PDE7B	1.64	0.00177	0.181	0.0626	6.65	21.4	1.67e-05	2.75	LV	CELLSTATES	SMC1.1	control_LMNA	12	18
PDE10A	1.63	0.000744	0.284	0.129	7.25	24.4	5.15e-06	3.13	LV	CELLSTATES	SMC1.1	control_LMNA	12	18
KIAA1257	1.62	0.0471	0.0151	0.00479	4.22	9.83	0.0025	1.33	LV	CELLSTATES	SMC1.1	control_LMNA	12	18
TNC	1.62	0.0468	0.0418	0.0155	4.94	9.88	0.00245	1.33	LV	CELLSTATES	SMC1.1	control_LMNA	12	18
FBLN1	1.61	0.0157	0.028	0.0119	4.48	13.6	0.000436	1.8	LV	CELLSTATES	SMC1.1	control_LMNA	12	18
MT-ND2	1.61	0.0042	0.136	0.0692	6.02	18.2	6.05e-05	2.38	LV	CELLSTATES	SMC1.1	control_LMNA	12	18
PGAP1	1.61	0.00413	0.117	0.0745	6.39	18.3	5.81e-05	2.38	LV	CELLSTATES	SMC1.1	control_LMNA	12	18
PLXDC1	1.61	0.0339	0.0258	0.0126	4.71	11	0.00142	1.47	LV	CELLSTATES	SMC1.1	control_LMNA	12	18
MT-CO1	1.6	0.000173	0.585	0.326	8.47	29.8	6.89e-07	3.76	LV	CELLSTATES	SMC1.1	control_LMNA	12	18
PTPRO	1.6	0.0481	0.0201	0.0113	4.41	9.75	0.0026	1.32	LV	CELLSTATES	SMC1.1	control_LMNA	12	18
MKRN3	1.59	0.00316	0.0497	0.0275	5.1	19.3	3.91e-05	2.5	LV	CELLSTATES	SMC1.1	control_LMNA	12	18
LINC01091	1.58	0.00212	0.17	0.0876	6.41	20.7	2.16e-05	2.67	LV	CELLSTATES	SMC1.1	control_LMNA	12	18
CD36	1.57	0.00392	0.378	0.205	7.89	18.6	5.23e-05	2.41	LV	CELLSTATES	SMC1.1	control_LMNA	12	18
TMC7	1.57	0.00591	0.0548	0.0242	5.11	17.1	9.62e-05	2.23	LV	CELLSTATES	SMC1.1	control_LMNA	12	18
WDR45	1.57	0.0112	0.0698	0.0351	5.54	14.8	0.000257	1.95	LV	CELLSTATES	SMC1.1	control_LMNA	12	18
AC008250.1	1.56	0.0227	0.0386	0.0134	4.96	12.4	0.000774	1.64	LV	CELLSTATES	SMC1.1	control_LMNA	12	18
DAPK2	1.56	0.0416	0.0241	0.0112	4.68	10.3	0.00197	1.38	LV	CELLSTATES	SMC1.1	control_LMNA	12	18
ENOX1	1.56	0.00706	0.0761	0.0462	5.76	16.5	0.000125	2.15	LV	CELLSTATES	SMC1.1	control_LMNA	12	18
GUK1	1.56	0.0193	0.0964	0.0666	6.11	12.9	0.0006	1.71	LV	CELLSTATES	SMC1.1	control_LMNA	12	18
AC011476.3	1.55	0.0222	0.0267	0.0124	4.64	12.4	0.000741	1.65	LV	CELLSTATES	SMC1.1	control_LMNA	12	18
SNCG	1.55	0.000542	0.0728	0.0363	5.51	25.6	3.27e-06	3.27	LV	CELLSTATES	SMC1.1	control_LMNA	12	18
SPRY1	1.55	0.000542	0.0784	0.0363	5.61	25.5	3.33e-06	3.27	LV	CELLSTATES	SMC1.1	control_LMNA	12	18
COL5A3	1.54	0.00204	0.12	0.0725	6.15	20.8	2.06e-05	2.69	LV	CELLSTATES	SMC1.1	control_LMNA	12	18
FLYWCH2	1.54	0.00591	0.05	0.0252	5.2	17.1	9.56e-05	2.23	LV	CELLSTATES	SMC1.1	control_LMNA	12	18
PVT1	1.54	0.0236	0.0435	0.0231	4.81	12.2	0.000819	1.63	LV	CELLSTATES	SMC1.1	control_LMNA	12	18
TNFRSF12A	1.54	0.0045	0.0658	0.0224	5.27	18	6.52e-05	2.35	LV	CELLSTATES	SMC1.1	control_LMNA	12	18
TSSC4	1.54	0.0445	0.021	0.00904	4.25	10.1	0.00224	1.35	LV	CELLSTATES	SMC1.1	control_LMNA	12	18
LRP4	1.51	0.00159	0.321	0.199	7.71	21.8	1.43e-05	2.8	LV	CELLSTATES	SMC1.1	control_LMNA	12	18
COL6A3	1.5	0.0181	0.0384	0.0159	4.86	13.1	0.000541	1.74	LV	CELLSTATES	SMC1.1	control_LMNA	12	18
MT-ND1	1.48	0.00194	0.128	0.103	6.24	21.1	1.86e-05	2.71	LV	CELLSTATES	SMC1.1	control_LMNA	12	18
RPLP0	1.48	0.000254	0.135	0.0618	6.18	28.4	1.13e-06	3.59	LV	CELLSTATES	SMC1.1	control_LMNA	12	18
AC018682.1	1.47	0.00217	0.173	0.0979	6.83	20.7	2.23e-05	2.66	LV	CELLSTATES	SMC1.1	control_LMNA	12	18
CORO1B	1.47	0.0093	0.0339	0.0179	4.75	15.4	0.000197	2.03	LV	CELLSTATES	SMC1.1	control_LMNA	12	18
SLC2A9	1.47	0.0237	0.0435	0.0168	4.9	12.2	0.000823	1.63	LV	CELLSTATES	SMC1.1	control_LMNA	12	18
SNX8	1.46	0.0328	0.0251	0.0097	4.43	11.1	0.00135	1.48	LV	CELLSTATES	SMC1.1	control_LMNA	12	18
AGT	1.44	0.0116	0.102	0.0602	6	14.7	0.000275	1.94	LV	CELLSTATES	SMC1.1	control_LMNA	12	18
SERPINF1	1.44	0.0105	0.0482	0.0285	5.15	15	0.000234	1.98	LV	CELLSTATES	SMC1.1	control_LMNA	12	18
RIMS1	1.43	0.0476	0.0656	0.0418	5.51	9.79	0.00256	1.32	LV	CELLSTATES	SMC1.1	control_LMNA	12	18
NTN1	1.42	0.0435	0.0292	0.0121	4.6	10.1	0.00217	1.36	LV	CELLSTATES	SMC1.1	control_LMNA	12	18
RPL13A	1.41	0.00121	0.0994	0.0532	5.77	22.6	1.05e-05	2.92	LV	CELLSTATES	SMC1.1	control_LMNA	12	18
NLGN1	1.39	0.000882	0.181	0.113	6.77	23.8	6.5e-06	3.05	LV	CELLSTATES	SMC1.1	control_LMNA	12	18
SMCR5	1.39	0.0196	0.0391	0.0184	4.88	12.8	0.000627	1.71	LV	CELLSTATES	SMC1.1	control_LMNA	12	18
CRISPLD2	1.38	0.0239	0.945	0.533	8.93	12.2	0.000833	1.62	LV	CELLSTATES	SMC1.1	control_LMNA	12	18
CYTOR	1.38	0.000357	0.115	0.0696	6.05	27	1.9e-06	3.45	LV	CELLSTATES	SMC1.1	control_LMNA	12	18
MGP	1.38	0.000173	0.187	0.105	6.69	29.8	6.66e-07	3.76	LV	CELLSTATES	SMC1.1	control_LMNA	12	18
SEMA6A	1.37	0.0193	0.0419	0.0229	4.98	12.9	0.000606	1.71	LV	CELLSTATES	SMC1.1	control_LMNA	12	18
SPDYE1	1.37	0.00396	0.0593	0.0317	5.38	18.5	5.36e-05	2.4	LV	CELLSTATES	SMC1.1	control_LMNA	12	18
ENPP1	1.36	0.0231	0.0402	0.0172	4.88	12.3	0.000794	1.64	LV	CELLSTATES	SMC1.1	control_LMNA	12	18
IFITM3	1.36	0.0034	0.155	0.0858	6.3	19	4.34e-05	2.47	LV	CELLSTATES	SMC1.1	control_LMNA	12	18
S100A11	1.36	0.0262	0.0459	0.0268	4.91	11.9	0.000961	1.58	LV	CELLSTATES	SMC1.1	control_LMNA	12	18
LOXL2	1.34	0.0256	0.0384	0.0248	4.96	12	0.000909	1.59	LV	CELLSTATES	SMC1.1	control_LMNA	12	18
RPS18	1.34	0.0165	0.0523	0.0295	5.07	13.5	0.000466	1.78	LV	CELLSTATES	SMC1.1	control_LMNA	12	18
CTNS	1.33	0.0359	0.0337	0.0153	4.7	10.9	0.00153	1.45	LV	CELLSTATES	SMC1.1	control_LMNA	12	18
RYR3	1.32	0.0382	0.0286	0.0134	4.6	10.6	0.0017	1.42	LV	CELLSTATES	SMC1.1	control_LMNA	12	18
THBS4	1.32	0.0139	0.0599	0.0383	5.38	14.1	0.000361	1.86	LV	CELLSTATES	SMC1.1	control_LMNA	12	18
FGF12	1.31	0.0115	0.241	0.161	7.3	14.7	0.000269	1.94	LV	CELLSTATES	SMC1.1	control_LMNA	12	18
NAV1	1.31	0.014	0.0504	0.0306	5.24	14	0.000363	1.86	LV	CELLSTATES	SMC1.1	control_LMNA	12	18
DENND2A	1.3	0.00196	0.247	0.181	7.22	21	1.9e-05	2.71	LV	CELLSTATES	SMC1.1	control_LMNA	12	18
MIR4435-2HG	1.3	0.000126	0.433	0.3	7.92	31	4.43e-07	3.9	LV	CELLSTATES	SMC1.1	control_LMNA	12	18
CD63	1.28	0.000756	0.161	0.0984	6.47	24.3	5.37e-06	3.12	LV	CELLSTATES	SMC1.1	control_LMNA	12	18
DHRS7	1.28	0.00381	0.0767	0.0436	5.71	18.7	5.03e-05	2.42	LV	CELLSTATES	SMC1.1	control_LMNA	12	18
MT-ND4	1.28	0.0122	0.193	0.204	6.87	14.5	0.000302	1.91	LV	CELLSTATES	SMC1.1	control_LMNA	12	18
PDE4B	1.28	0.0417	0.035	0.0149	4.68	10.3	0.00198	1.38	LV	CELLSTATES	SMC1.1	control_LMNA	12	18
RAPGEFL1	1.28	0.0261	0.0354	0.0249	4.93	11.9	0.000952	1.58	LV	CELLSTATES	SMC1.1	control_LMNA	12	18
AL591926.2	1.26	0.0339	0.0434	0.0196	5.05	11	0.00142	1.47	LV	CELLSTATES	SMC1.1	control_LMNA	12	18
ATP1B3	1.26	0.0416	0.719	0.521	8.78	10.3	0.00197	1.38	LV	CELLSTATES	SMC1.1	control_LMNA	12	18
S100A6	1.26	0.000408	0.156	0.0783	6.32	26.4	2.39e-06	3.39	LV	CELLSTATES	SMC1.1	control_LMNA	12	18
TGFB3	1.26	0.0242	0.042	0.0263	4.97	12.1	0.000856	1.62	LV	CELLSTATES	SMC1.1	control_LMNA	12	18
THBS1	1.26	0.0417	0.107	0.07	5.82	10.3	0.00199	1.38	LV	CELLSTATES	SMC1.1	control_LMNA	12	18
DDAH1	1.25	0.0135	0.101	0.0537	5.89	14.1	0.000348	1.87	LV	CELLSTATES	SMC1.1	control_LMNA	12	18
FHL2	1.25	0.000939	0.377	0.235	7.85	23.6	7e-06	3.03	LV	CELLSTATES	SMC1.1	control_LMNA	12	18
ANK1	1.24	0.0186	0.0799	0.054	5.64	13	0.000566	1.73	LV	CELLSTATES	SMC1.1	control_LMNA	12	18
PTGIR	1.24	0.014	0.0816	0.0424	5.63	14	0.000367	1.85	LV	CELLSTATES	SMC1.1	control_LMNA	12	18
SYNGAP1	1.24	0.00706	0.0885	0.0443	5.75	16.5	0.000125	2.15	LV	CELLSTATES	SMC1.1	control_LMNA	12	18
TAC4	1.24	0.00747	0.0604	0.0267	5.41	16.2	0.00014	2.13	LV	CELLSTATES	SMC1.1	control_LMNA	12	18
VSIR	1.23	0.0105	0.0571	0.03	5.16	15.1	0.000232	1.98	LV	CELLSTATES	SMC1.1	control_LMNA	12	18
AL353653.1	1.22	0.0402	0.0489	0.0323	5.32	10.4	0.00187	1.4	LV	CELLSTATES	SMC1.1	control_LMNA	12	18
PRDX1	1.21	0.0102	0.0528	0.0329	5.1	15.2	0.000223	1.99	LV	CELLSTATES	SMC1.1	control_LMNA	12	18
PTP4A3	1.21	9.03e-05	0.48	0.331	8.11	32.1	3.02e-07	4.04	LV	CELLSTATES	SMC1.1	control_LMNA	12	18
RPLP1	1.21	6.06e-05	0.218	0.145	6.96	33.5	1.82e-07	4.22	LV	CELLSTATES	SMC1.1	control_LMNA	12	18
SEPT6	1.21	0.0116	0.0787	0.046	5.67	14.6	0.000278	1.94	LV	CELLSTATES	SMC1.1	control_LMNA	12	18
TEX14	1.21	0.0175	0.056	0.0295	5.25	13.2	0.00052	1.76	LV	CELLSTATES	SMC1.1	control_LMNA	12	18
AC005550.2	1.2	0.0195	0.085	0.0521	5.92	12.9	0.000617	1.71	LV	CELLSTATES	SMC1.1	control_LMNA	12	18
PFN1	1.2	0.0215	0.0787	0.0489	5.56	12.6	0.000708	1.67	LV	CELLSTATES	SMC1.1	control_LMNA	12	18
AC091887.1	1.19	0.0358	0.041	0.0173	4.73	10.9	0.00153	1.45	LV	CELLSTATES	SMC1.1	control_LMNA	12	18
NDUFV2-AS1	1.19	0.0452	0.041	0.02	4.84	10	0.00231	1.34	LV	CELLSTATES	SMC1.1	control_LMNA	12	18
SH3GL2	1.19	0.0354	0.0461	0.0362	5.27	10.9	0.00151	1.45	LV	CELLSTATES	SMC1.1	control_LMNA	12	18
SNHG12	1.17	0.0176	0.0716	0.0388	5.43	13.2	0.000523	1.76	LV	CELLSTATES	SMC1.1	control_LMNA	12	18
AAED1	1.16	0.00743	0.0535	0.0323	5.25	16.3	0.000134	2.13	LV	CELLSTATES	SMC1.1	control_LMNA	12	18
GRIK1	1.15	0.00115	0.17	0.104	6.69	22.8	9.48e-06	2.94	LV	CELLSTATES	SMC1.1	control_LMNA	12	18
AC068234.1	1.13	0.00921	0.159	0.103	6.49	15.5	0.000192	2.04	LV	CELLSTATES	SMC1.1	control_LMNA	12	18
PALM2-AKAP2	1.13	0.017	0.0612	0.0374	5.28	13.3	0.000494	1.77	LV	CELLSTATES	SMC1.1	control_LMNA	12	18
AC005695.2	1.12	0.0109	0.0725	0.0382	5.57	14.9	0.000249	1.96	LV	CELLSTATES	SMC1.1	control_LMNA	12	18
PROCR	1.12	0.00752	0.0921	0.0545	5.88	16.2	0.000144	2.12	LV	CELLSTATES	SMC1.1	control_LMNA	12	18
AC011389.1	1.11	0.00921	0.0943	0.0561	5.88	15.5	0.000192	2.04	LV	CELLSTATES	SMC1.1	control_LMNA	12	18
RPS6	1.11	0.0243	0.0822	0.0634	5.67	12.1	0.00086	1.61	LV	CELLSTATES	SMC1.1	control_LMNA	12	18
OTUB1	1.1	0.0114	0.0539	0.0359	5.23	14.8	0.000265	1.94	LV	CELLSTATES	SMC1.1	control_LMNA	12	18
SPDYE2	1.1	0.0207	0.246	0.141	7.05	12.6	0.000677	1.68	LV	CELLSTATES	SMC1.1	control_LMNA	12	18
ACOT2	1.09	0.0468	0.0405	0.0201	4.93	9.88	0.00245	1.33	LV	CELLSTATES	SMC1.1	control_LMNA	12	18
FAR2	1.09	0.0262	0.0559	0.0359	5.43	11.9	0.000969	1.58	LV	CELLSTATES	SMC1.1	control_LMNA	12	18
RBFOX1	1.09	0.0167	0.0818	0.0554	5.88	13.4	0.000478	1.78	LV	CELLSTATES	SMC1.1	control_LMNA	12	18
RPSA	1.09	0.00827	0.0926	0.0594	5.86	15.9	0.000163	2.08	LV	CELLSTATES	SMC1.1	control_LMNA	12	18
AC092839.1	1.08	0.0103	0.0871	0.063	5.94	15.1	0.000227	1.99	LV	CELLSTATES	SMC1.1	control_LMNA	12	18
KIFC3	1.08	0.017	0.0758	0.0569	5.75	13.4	0.000492	1.77	LV	CELLSTATES	SMC1.1	control_LMNA	12	18
MT-ATP6	1.08	0.0223	0.216	0.243	7.14	12.4	0.000749	1.65	LV	CELLSTATES	SMC1.1	control_LMNA	12	18
MT-CYB	1.08	0.0116	0.254	0.249	7.32	14.7	0.000277	1.94	LV	CELLSTATES	SMC1.1	control_LMNA	12	18
SPDYE5	1.05	0.00532	0.0997	0.0638	6.04	17.4	8.44e-05	2.27	LV	CELLSTATES	SMC1.1	control_LMNA	12	18
USP39	1.05	0.00746	0.253	0.174	7.26	16.3	0.000137	2.13	LV	CELLSTATES	SMC1.1	control_LMNA	12	18
C1S	1.04	0.016	0.0864	0.0579	5.74	13.6	0.000449	1.8	LV	CELLSTATES	SMC1.1	control_LMNA	12	18
MT-CO2	1.04	0.0308	0.307	0.317	7.57	11.3	0.00123	1.51	LV	CELLSTATES	SMC1.1	control_LMNA	12	18
TMSB10	1.04	0.0452	0.0487	0.0465	5.26	10	0.00231	1.34	LV	CELLSTATES	SMC1.1	control_LMNA	12	18
ATP5ME	1.03	0.0384	0.0629	0.0398	5.44	10.6	0.00173	1.42	LV	CELLSTATES	SMC1.1	control_LMNA	12	18
AC116903.2	1.02	0.0125	0.116	0.0621	6.08	14.4	0.00031	1.9	LV	CELLSTATES	SMC1.1	control_LMNA	12	18
ATP5MC1	1.02	0.0498	0.0626	0.0318	5.3	9.65	0.00273	1.3	LV	CELLSTATES	SMC1.1	control_LMNA	12	18
C4orf19	1.02	0.00487	0.156	0.094	6.49	17.8	7.31e-05	2.31	LV	CELLSTATES	SMC1.1	control_LMNA	12	18
MYOF	1.01	0.00854	0.323	0.243	7.51	15.8	0.000171	2.07	LV	CELLSTATES	SMC1.1	control_LMNA	12	18
AGBL5	0.989	0.00603	0.13	0.0821	6.35	17	9.92e-05	2.22	LV	CELLSTATES	SMC1.1	control_LMNA	12	18
RPL27A	0.975	0.00503	0.0976	0.0628	5.76	17.6	7.71e-05	2.3	LV	CELLSTATES	SMC1.1	control_LMNA	12	18
CKM	0.973	0.0471	0.125	0.0754	6.32	9.84	0.00249	1.33	LV	CELLSTATES	SMC1.1	control_LMNA	12	18
TMSB4X	0.973	0.0372	0.198	0.126	6.8	10.7	0.00164	1.43	LV	CELLSTATES	SMC1.1	control_LMNA	12	18
NT5C	0.972	0.00327	0.145	0.103	6.52	19.1	4.12e-05	2.49	LV	CELLSTATES	SMC1.1	control_LMNA	12	18
AC243964.2	0.952	0.0343	0.0656	0.044	5.51	11	0.00145	1.46	LV	CELLSTATES	SMC1.1	control_LMNA	12	18
ACTB	0.945	0.00487	0.814	0.664	8.79	17.8	7.27e-05	2.31	LV	CELLSTATES	SMC1.1	control_LMNA	12	18
MRPS14	0.943	0.0417	0.0595	0.0345	5.22	10.3	0.002	1.38	LV	CELLSTATES	SMC1.1	control_LMNA	12	18
TGFB1I1	0.939	0.0126	0.107	0.0752	6	14.4	0.000315	1.9	LV	CELLSTATES	SMC1.1	control_LMNA	12	18
AXL	0.938	0.0486	0.466	0.413	8.27	9.71	0.00265	1.31	LV	CELLSTATES	SMC1.1	control_LMNA	12	18
LAPTM4A	0.934	0.0425	0.0876	0.0805	5.92	10.2	0.00208	1.37	LV	CELLSTATES	SMC1.1	control_LMNA	12	18
RPL8	0.93	0.0309	0.108	0.0818	6.02	11.3	0.00124	1.51	LV	CELLSTATES	SMC1.1	control_LMNA	12	18
RPL10	0.928	0.00403	0.361	0.281	7.76	18.4	5.61e-05	2.4	LV	CELLSTATES	SMC1.1	control_LMNA	12	18
ZNF521	0.924	0.0328	0.195	0.171	6.9	11.1	0.00135	1.48	LV	CELLSTATES	SMC1.1	control_LMNA	12	18
TUFM	0.921	0.0434	0.0727	0.054	5.63	10.1	0.00217	1.36	LV	CELLSTATES	SMC1.1	control_LMNA	12	18
MRPL32	0.919	0.039	0.0638	0.0417	5.33	10.6	0.00177	1.41	LV	CELLSTATES	SMC1.1	control_LMNA	12	18
SLC25A4	0.912	0.00806	0.352	0.283	7.83	15.9	0.000158	2.09	LV	CELLSTATES	SMC1.1	control_LMNA	12	18
TFPI	0.912	0.0168	0.188	0.144	6.89	13.4	0.00048	1.78	LV	CELLSTATES	SMC1.1	control_LMNA	12	18
GAPDH	0.911	0.0084	0.241	0.195	7.11	15.8	0.000167	2.08	LV	CELLSTATES	SMC1.1	control_LMNA	12	18
SLC25A6	0.911	0.0283	0.0711	0.0592	5.6	11.6	0.00108	1.55	LV	CELLSTATES	SMC1.1	control_LMNA	12	18
SEMA5A	0.906	0.028	0.139	0.117	6.49	11.7	0.00106	1.55	LV	CELLSTATES	SMC1.1	control_LMNA	12	18
NDUFA1	0.903	0.049	0.0681	0.0493	5.57	9.69	0.00268	1.31	LV	CELLSTATES	SMC1.1	control_LMNA	12	18
LDHA	0.901	0.0361	0.0776	0.0765	5.67	10.8	0.00155	1.44	LV	CELLSTATES	SMC1.1	control_LMNA	12	18
LMNA	0.897	0.0105	0.255	0.19	7.2	15	0.000237	1.98	LV	CELLSTATES	SMC1.1	control_LMNA	12	18
C7	0.888	0.0311	0.0964	0.0784	6.02	11.3	0.00125	1.51	LV	CELLSTATES	SMC1.1	control_LMNA	12	18
PNRC1	0.884	0.0122	0.146	0.133	6.62	14.5	0.000301	1.91	LV	CELLSTATES	SMC1.1	control_LMNA	12	18
COX7A1	0.88	0.0465	0.0874	0.0629	5.7	9.92	0.0024	1.33	LV	CELLSTATES	SMC1.1	control_LMNA	12	18
RPS14	0.879	0.0174	0.1	0.0734	5.83	13.3	0.000514	1.76	LV	CELLSTATES	SMC1.1	control_LMNA	12	18
CST3	0.877	0.0468	0.145	0.125	6.55	9.88	0.00245	1.33	LV	CELLSTATES	SMC1.1	control_LMNA	12	18
CREM	0.873	0.0469	0.158	0.132	6.59	9.86	0.00247	1.33	LV	CELLSTATES	SMC1.1	control_LMNA	12	18
RPS2	0.872	0.0343	0.102	0.0701	5.86	11	0.00145	1.46	LV	CELLSTATES	SMC1.1	control_LMNA	12	18
SOCS5	0.867	0.00839	0.135	0.098	6.41	15.8	0.000166	2.08	LV	CELLSTATES	SMC1.1	control_LMNA	12	18
CYC1	0.86	0.0126	0.0937	0.083	6.01	14.4	0.000314	1.9	LV	CELLSTATES	SMC1.1	control_LMNA	12	18
ITPKB	0.857	0.0465	0.0897	0.0862	6.03	9.93	0.00239	1.33	LV	CELLSTATES	SMC1.1	control_LMNA	12	18
AC140912.1	0.853	0.0229	0.149	0.123	6.67	12.3	0.000788	1.64	LV	CELLSTATES	SMC1.1	control_LMNA	12	18
AL513327.1	0.849	0.0426	0.192	0.125	6.8	10.2	0.00208	1.37	LV	CELLSTATES	SMC1.1	control_LMNA	12	18
SEC61B	0.847	0.0429	0.074	0.0582	5.69	10.2	0.0021	1.37	LV	CELLSTATES	SMC1.1	control_LMNA	12	18
OMG	0.838	0.0417	0.0734	0.0518	5.77	10.3	0.00198	1.38	LV	CELLSTATES	SMC1.1	control_LMNA	12	18
ANGPT2	0.836	0.0221	0.262	0.193	7.19	12.5	0.000734	1.65	LV	CELLSTATES	SMC1.1	control_LMNA	12	18
COX5A	0.836	0.0403	0.0738	0.062	5.79	10.4	0.00188	1.39	LV	CELLSTATES	SMC1.1	control_LMNA	12	18
RPS8	0.835	0.0245	0.111	0.0799	6.04	12.1	0.000868	1.61	LV	CELLSTATES	SMC1.1	control_LMNA	12	18
COL1A2	0.831	0.00648	0.25	0.182	7.2	16.8	0.000109	2.19	LV	CELLSTATES	SMC1.1	control_LMNA	12	18
PLAC9	0.831	0.0292	0.155	0.109	6.45	11.5	0.00113	1.53	LV	CELLSTATES	SMC1.1	control_LMNA	12	18
COX7C	0.828	0.0367	0.132	0.104	6.44	10.8	0.0016	1.44	LV	CELLSTATES	SMC1.1	control_LMNA	12	18
B2M	0.815	0.017	0.253	0.221	7.26	13.3	0.000496	1.77	LV	CELLSTATES	SMC1.1	control_LMNA	12	18
ATP6V1D	0.814	0.0261	0.118	0.0826	6.18	11.9	0.000946	1.58	LV	CELLSTATES	SMC1.1	control_LMNA	12	18
AC018816.1	0.798	0.0293	0.103	0.0837	6.18	11.5	0.00115	1.53	LV	CELLSTATES	SMC1.1	control_LMNA	12	18
ADIRF	0.795	0.00747	0.376	0.305	7.74	16.2	0.000142	2.13	LV	CELLSTATES	SMC1.1	control_LMNA	12	18
DDX58	0.794	0.0429	0.0777	0.0564	5.72	10.2	0.0021	1.37	LV	CELLSTATES	SMC1.1	control_LMNA	12	18
RPL11	0.761	0.0291	0.125	0.124	6.38	11.5	0.00113	1.54	LV	CELLSTATES	SMC1.1	control_LMNA	12	18
CRIP2	0.76	0.0264	0.156	0.143	6.59	11.8	0.000984	1.58	LV	CELLSTATES	SMC1.1	control_LMNA	12	18
ITGA3	0.745	0.0333	0.198	0.157	6.9	11.1	0.00138	1.48	LV	CELLSTATES	SMC1.1	control_LMNA	12	18
AC027097.2	0.741	0.0468	0.271	0.187	7.27	9.88	0.00245	1.33	LV	CELLSTATES	SMC1.1	control_LMNA	12	18
NOTCH3	0.741	0.0131	0.588	0.514	8.4	14.2	0.000334	1.88	LV	CELLSTATES	SMC1.1	control_LMNA	12	18
COL6A2	0.728	0.0103	0.746	0.614	8.73	15.1	0.000226	1.99	LV	CELLSTATES	SMC1.1	control_LMNA	12	18
AL450384.2	0.726	0.0269	0.409	0.314	7.87	11.8	0.00101	1.57	LV	CELLSTATES	SMC1.1	control_LMNA	12	18
ACTG1	0.715	0.0284	0.492	0.416	8.17	11.6	0.00109	1.55	LV	CELLSTATES	SMC1.1	control_LMNA	12	18
SEPT9	0.694	0.0396	0.237	0.202	7.16	10.5	0.00183	1.4	LV	CELLSTATES	SMC1.1	control_LMNA	12	18
PKIG	0.647	0.0458	0.264	0.232	7.28	9.97	0.00235	1.34	LV	CELLSTATES	SMC1.1	control_LMNA	12	18
VDAC3	0.646	0.0394	0.136	0.117	6.47	10.5	0.00181	1.4	LV	CELLSTATES	SMC1.1	control_LMNA	12	18
TUBB6	0.645	0.0486	0.201	0.163	6.94	9.71	0.00265	1.31	LV	CELLSTATES	SMC1.1	control_LMNA	12	18

## Sheet: control_PKP2
Gene	logFC	FDR	mean_exp_control	mean_exp_genotype	logCPM	F	PValue	FDR_plot	Region	annotation_level	cell_state	comparison	Observations_genotype	Observations_reference
TBX18-AS1	4.13	0.00291	0.0126	0	3.92	20.1	3.47e-05	2.54	LV	CELLSTATES	SMC1.1	control_PKP2	6	18
MYL7	3.71	0.00179	0.0253	0.00367	4.79	21.6	1.76e-05	2.75	LV	CELLSTATES	SMC1.1	control_PKP2	6	18
SLC16A12-AS1	3.58	0.0347	0.0208	0.000751	4.34	11.5	0.0012	1.46	LV	CELLSTATES	SMC1.1	control_PKP2	6	18
BMX	3.46	0.00684	0.0222	0.00276	4.57	17.1	0.000106	2.17	LV	CELLSTATES	SMC1.1	control_PKP2	6	18
DLGAP3	3.39	0.0242	0.0163	0.0006	4.12	12.7	0.000702	1.62	LV	CELLSTATES	SMC1.1	control_PKP2	6	18
SOCS3	3.38	0.0118	0.0243	0.000751	4.19	15.1	0.000243	1.93	LV	CELLSTATES	SMC1.1	control_PKP2	6	18
CDON	3.3	0.00837	0.0141	0.000751	4.09	16.3	0.000145	2.08	LV	CELLSTATES	SMC1.1	control_PKP2	6	18
RAB26	3.27	0.0103	0.0147	0.0006	4.06	15.6	0.000195	1.99	LV	CELLSTATES	SMC1.1	control_PKP2	6	18
IFIT3	3.25	0.0148	0.0172	0.000751	4.08	14.3	0.000342	1.83	LV	CELLSTATES	SMC1.1	control_PKP2	6	18
IL18R1	3.21	0.019	0.0278	0.00303	4.47	13.5	0.000488	1.72	LV	CELLSTATES	SMC1.1	control_PKP2	6	18
PI15	3.13	0.0244	0.405	0.0255	7.18	12.7	0.000711	1.61	LV	CELLSTATES	SMC1.1	control_PKP2	6	18
BICDL1	3	0.0145	0.0157	0.00429	4.34	14.4	0.000331	1.84	LV	CELLSTATES	SMC1.1	control_PKP2	6	18
F2R	2.97	0.0223	0.0188	0.00228	3.97	13	0.000617	1.65	LV	CELLSTATES	SMC1.1	control_PKP2	6	18
KNG1	2.97	0.00772	0.0297	0.0095	4.82	16.6	0.000128	2.11	LV	CELLSTATES	SMC1.1	control_PKP2	6	18
HIC1	2.94	0.0459	0.0134	0.0006	3.92	10.5	0.00187	1.34	LV	CELLSTATES	SMC1.1	control_PKP2	6	18
CD38	2.84	0.00845	0.0365	0.00667	5.1	16.3	0.000147	2.07	LV	CELLSTATES	SMC1.1	control_PKP2	6	18
SMYD1	2.8	0.0111	0.0211	0.0024	4.56	15.4	0.000213	1.96	LV	CELLSTATES	SMC1.1	control_PKP2	6	18
SLC16A12	2.79	0.00445	0.0701	0.00869	5.54	18.4	6.15e-05	2.35	LV	CELLSTATES	SMC1.1	control_PKP2	6	18
G0S2	2.76	0.0105	0.024	0.0066	4.44	15.6	0.000202	1.98	LV	CELLSTATES	SMC1.1	control_PKP2	6	18
VSIR	2.75	0.000127	0.0571	0.00788	5.09	30.8	6e-07	3.9	LV	CELLSTATES	SMC1.1	control_PKP2	6	18
AC012636.1	2.73	0.00772	0.0394	0.00597	4.85	16.6	0.000128	2.11	LV	CELLSTATES	SMC1.1	control_PKP2	6	18
AC003991.1	2.69	0.0298	0.0165	0.00367	4.4	12	0.000949	1.53	LV	CELLSTATES	SMC1.1	control_PKP2	6	18
STEAP4	2.62	0.00764	0.0401	0.00813	5.12	16.7	0.000123	2.12	LV	CELLSTATES	SMC1.1	control_PKP2	6	18
SLC18A2	2.55	0.0311	0.0128	0.00135	4.02	11.9	0.00102	1.51	LV	CELLSTATES	SMC1.1	control_PKP2	6	18
AC008250.1	2.54	0.00602	0.0386	0.00981	4.98	17.5	8.88e-05	2.22	LV	CELLSTATES	SMC1.1	control_PKP2	6	18
AL591926.2	2.47	0.000831	0.0434	0.00844	5.02	24.1	6.7e-06	3.08	LV	CELLSTATES	SMC1.1	control_PKP2	6	18
APOD	2.46	0.00823	0.305	0.0546	7.34	16.4	0.00014	2.08	LV	CELLSTATES	SMC1.1	control_PKP2	6	18
MT-ND2	2.42	0.00167	0.136	0.0228	6.04	21.8	1.58e-05	2.78	LV	CELLSTATES	SMC1.1	control_PKP2	6	18
MYH6	2.38	0.0101	0.0305	0.00375	4.62	15.7	0.00019	1.99	LV	CELLSTATES	SMC1.1	control_PKP2	6	18
COL13A1	2.33	0.0097	0.0261	0.00776	4.67	15.9	0.000175	2.01	LV	CELLSTATES	SMC1.1	control_PKP2	6	18
AP002383.2	2.32	0.0475	0.017	0.00356	4.36	10.4	0.00201	1.32	LV	CELLSTATES	SMC1.1	control_PKP2	6	18
CD44	2.18	0.0242	0.035	0.00587	4.61	12.7	0.000701	1.62	LV	CELLSTATES	SMC1.1	control_PKP2	6	18
TGFBI	2.18	0.0031	0.104	0.0261	5.8	19.6	3.85e-05	2.51	LV	CELLSTATES	SMC1.1	control_PKP2	6	18
CCL2	2.17	0.00711	0.0506	0.00581	4.89	17	0.000112	2.15	LV	CELLSTATES	SMC1.1	control_PKP2	6	18
AC009318.1	2.15	0.0492	0.0152	0.0027	4.23	10.3	0.00211	1.31	LV	CELLSTATES	SMC1.1	control_PKP2	6	18
ETV4	2.14	0.0418	0.0228	0.00381	4.22	10.9	0.0016	1.38	LV	CELLSTATES	SMC1.1	control_PKP2	6	18
CSF1R	2.13	0.00512	0.0457	0.0108	4.93	18	7.38e-05	2.29	LV	CELLSTATES	SMC1.1	control_PKP2	6	18
MT-ND1	2.13	0.000304	0.128	0.0335	6.23	27.5	1.93e-06	3.52	LV	CELLSTATES	SMC1.1	control_PKP2	6	18
PLAT	2.13	0.0172	0.0246	0.00649	4.43	13.8	0.000423	1.76	LV	CELLSTATES	SMC1.1	control_PKP2	6	18
SYDE2	2.1	0.029	0.0213	0.00609	4.37	12.1	0.000917	1.54	LV	CELLSTATES	SMC1.1	control_PKP2	6	18
TEAD4	2.1	0.0126	0.0351	0.00667	4.73	14.8	0.000274	1.9	LV	CELLSTATES	SMC1.1	control_PKP2	6	18
AP000866.2	2.08	0.0177	0.0295	0.00536	4.6	13.7	0.000443	1.75	LV	CELLSTATES	SMC1.1	control_PKP2	6	18
PTPRE	2.07	0.0286	0.0244	0.00699	4.52	12.2	0.00089	1.54	LV	CELLSTATES	SMC1.1	control_PKP2	6	18
SEMA6A	2	0.0145	0.0419	0.0117	4.97	14.4	0.000334	1.84	LV	CELLSTATES	SMC1.1	control_PKP2	6	18
AC004257.1	1.96	0.042	0.0216	0.00765	4.44	10.8	0.00162	1.38	LV	CELLSTATES	SMC1.1	control_PKP2	6	18
GPAT2	1.96	0.0082	0.0812	0.0363	5.76	16.4	0.000139	2.09	LV	CELLSTATES	SMC1.1	control_PKP2	6	18
ADAMTSL3	1.95	0.0221	0.0729	0.0241	5.69	13	0.000609	1.65	LV	CELLSTATES	SMC1.1	control_PKP2	6	18
FGF12	1.93	0.00428	0.241	0.0995	7.36	18.5	5.83e-05	2.37	LV	CELLSTATES	SMC1.1	control_PKP2	6	18
SNCG	1.9	0.000755	0.0728	0.0208	5.55	24.4	5.96e-06	3.12	LV	CELLSTATES	SMC1.1	control_PKP2	6	18
MT-ND3	1.87	0.000659	0.19	0.0641	6.88	24.9	4.86e-06	3.18	LV	CELLSTATES	SMC1.1	control_PKP2	6	18
HAND2-AS1	1.85	0.00489	0.0361	0.0131	5.14	18.2	6.84e-05	2.31	LV	CELLSTATES	SMC1.1	control_PKP2	6	18
BAHCC1	1.84	0.0204	0.0475	0.0119	4.96	13.3	0.000541	1.69	LV	CELLSTATES	SMC1.1	control_PKP2	6	18
ITFG2-AS1	1.79	0.0463	0.027	0.00686	4.65	10.5	0.00189	1.33	LV	CELLSTATES	SMC1.1	control_PKP2	6	18
LDHA	1.79	0.00245	0.0776	0.022	5.56	20.6	2.61e-05	2.61	LV	CELLSTATES	SMC1.1	control_PKP2	6	18
LRP4	1.78	0.00291	0.321	0.144	7.81	19.8	3.57e-05	2.54	LV	CELLSTATES	SMC1.1	control_PKP2	6	18
NGF	1.78	0.0171	0.313	0.134	7.77	13.9	0.000415	1.77	LV	CELLSTATES	SMC1.1	control_PKP2	6	18
PLA2G2A	1.75	0.00291	0.117	0.0309	6.03	19.9	3.44e-05	2.54	LV	CELLSTATES	SMC1.1	control_PKP2	6	18
PDGFB	1.74	0.0497	0.0348	0.012	4.71	10.2	0.00215	1.3	LV	CELLSTATES	SMC1.1	control_PKP2	6	18
PPP1R18	1.71	0.0202	0.0397	0.00917	4.77	13.3	0.000534	1.69	LV	CELLSTATES	SMC1.1	control_PKP2	6	18
RPL13A	1.71	0.00587	0.0994	0.0315	5.8	17.6	8.56e-05	2.23	LV	CELLSTATES	SMC1.1	control_PKP2	6	18
TUBA1B	1.71	0.00267	0.0983	0.0385	5.88	20.2	3.05e-05	2.57	LV	CELLSTATES	SMC1.1	control_PKP2	6	18
DUOX2	1.69	0.0451	0.0441	0.0144	4.64	10.6	0.00181	1.35	LV	CELLSTATES	SMC1.1	control_PKP2	6	18
MTUS2	1.69	0.0495	0.0301	0.0126	4.89	10.2	0.00213	1.31	LV	CELLSTATES	SMC1.1	control_PKP2	6	18
ABCC9	1.68	0.0328	0.133	0.0402	6.4	11.7	0.00111	1.48	LV	CELLSTATES	SMC1.1	control_PKP2	6	18
EMCN	1.68	0.05	0.0383	0.0114	4.81	10.2	0.00217	1.3	LV	CELLSTATES	SMC1.1	control_PKP2	6	18
MT-ND4	1.68	0.00772	0.193	0.0758	6.83	16.6	0.000128	2.11	LV	CELLSTATES	SMC1.1	control_PKP2	6	18
MYBPC3	1.67	0.0049	0.169	0.0679	6.83	18.1	6.89e-05	2.31	LV	CELLSTATES	SMC1.1	control_PKP2	6	18
MAP3K8	1.66	0.000264	0.162	0.0511	6.52	27.9	1.63e-06	3.58	LV	CELLSTATES	SMC1.1	control_PKP2	6	18
MRPS34	1.66	0.0457	0.0335	0.0123	4.66	10.5	0.00186	1.34	LV	CELLSTATES	SMC1.1	control_PKP2	6	18
COL5A3	1.65	0.00934	0.12	0.042	6.21	16	0.000166	2.03	LV	CELLSTATES	SMC1.1	control_PKP2	6	18
MT-CO2	1.64	0.00399	0.307	0.125	7.52	18.8	5.34e-05	2.4	LV	CELLSTATES	SMC1.1	control_PKP2	6	18
ADAMTS12	1.63	0.0272	0.0565	0.0187	5.31	12.3	0.00082	1.57	LV	CELLSTATES	SMC1.1	control_PKP2	6	18
DNTTIP2	1.63	0.0382	0.0292	0.0102	4.71	11.1	0.00141	1.42	LV	CELLSTATES	SMC1.1	control_PKP2	6	18
LDLR	1.63	0.0323	0.0757	0.0239	5.45	11.7	0.00108	1.49	LV	CELLSTATES	SMC1.1	control_PKP2	6	18
PALM2-AKAP2	1.63	0.0067	0.0612	0.0179	5.26	17.2	0.000103	2.17	LV	CELLSTATES	SMC1.1	control_PKP2	6	18
ADAMTS17	1.62	0.0475	0.0326	0.0162	4.97	10.4	0.00198	1.32	LV	CELLSTATES	SMC1.1	control_PKP2	6	18
TRDN-AS1	1.62	0.0285	0.0784	0.0426	6.07	12.2	0.000875	1.55	LV	CELLSTATES	SMC1.1	control_PKP2	6	18
CRMP1	1.61	0.0151	0.0521	0.0206	5.15	14.3	0.000353	1.82	LV	CELLSTATES	SMC1.1	control_PKP2	6	18
MT-ATP6	1.59	0.00249	0.216	0.111	7.12	20.5	2.71e-05	2.6	LV	CELLSTATES	SMC1.1	control_PKP2	6	18
TIMM8B	1.59	0.035	0.0366	0.0118	4.75	11.5	0.00122	1.46	LV	CELLSTATES	SMC1.1	control_PKP2	6	18
TIMP1	1.59	0.0242	0.146	0.0448	6.18	12.7	0.000696	1.62	LV	CELLSTATES	SMC1.1	control_PKP2	6	18
TUBB	1.57	0.021	0.0462	0.0171	5.04	13.2	0.000564	1.68	LV	CELLSTATES	SMC1.1	control_PKP2	6	18
AC109927.1	1.55	0.05	0.0312	0.016	4.78	10.2	0.00218	1.3	LV	CELLSTATES	SMC1.1	control_PKP2	6	18
ADAMTS9	1.55	0.0334	2.37	1.01	10.3	11.6	0.00114	1.48	LV	CELLSTATES	SMC1.1	control_PKP2	6	18
CD63	1.52	0.00183	0.161	0.0686	6.52	21.5	1.84e-05	2.74	LV	CELLSTATES	SMC1.1	control_PKP2	6	18
HCFC1R1	1.52	0.0135	0.0718	0.0289	5.5	14.6	0.000303	1.87	LV	CELLSTATES	SMC1.1	control_PKP2	6	18
NEBL	1.51	0.00707	0.0995	0.0488	6.25	17	0.00011	2.15	LV	CELLSTATES	SMC1.1	control_PKP2	6	18
SEPT6	1.51	0.00992	0.0787	0.0334	5.7	15.8	0.000181	2	LV	CELLSTATES	SMC1.1	control_PKP2	6	18
AL512638.2	1.49	0.0304	0.0723	0.0395	5.79	12	0.000974	1.52	LV	CELLSTATES	SMC1.1	control_PKP2	6	18
DACH1	1.49	0.05	0.0806	0.0346	5.62	10.2	0.00218	1.3	LV	CELLSTATES	SMC1.1	control_PKP2	6	18
IPO9-AS1	1.48	0.0286	0.0628	0.0284	5.44	12.2	0.000885	1.54	LV	CELLSTATES	SMC1.1	control_PKP2	6	18
PPP1R3B	1.48	0.047	0.0432	0.014	4.88	10.5	0.00193	1.33	LV	CELLSTATES	SMC1.1	control_PKP2	6	18
INPP1	1.47	0.0438	0.034	0.0171	4.88	10.7	0.00174	1.36	LV	CELLSTATES	SMC1.1	control_PKP2	6	18
LAMA4	1.47	0.0286	0.0747	0.0404	5.85	12.1	0.000897	1.54	LV	CELLSTATES	SMC1.1	control_PKP2	6	18
AC027698.1	1.46	0.0123	0.0618	0.0239	5.31	15	0.000261	1.91	LV	CELLSTATES	SMC1.1	control_PKP2	6	18
CFD	1.46	0.0369	0.181	0.0982	6.76	11.3	0.00131	1.43	LV	CELLSTATES	SMC1.1	control_PKP2	6	18
RPLP0	1.46	0.00368	0.135	0.0508	6.27	19	4.86e-05	2.43	LV	CELLSTATES	SMC1.1	control_PKP2	6	18
SLC12A4	1.46	0.0363	0.0451	0.0219	4.95	11.4	0.00128	1.44	LV	CELLSTATES	SMC1.1	control_PKP2	6	18
ZNF521	1.45	0.00267	0.195	0.0907	6.89	20.1	3.12e-05	2.57	LV	CELLSTATES	SMC1.1	control_PKP2	6	18
BCO2	1.44	0.0399	0.0449	0.0228	5.25	11	0.0015	1.4	LV	CELLSTATES	SMC1.1	control_PKP2	6	18
STAMBPL1	1.44	0.00507	0.218	0.09	7.09	18	7.26e-05	2.3	LV	CELLSTATES	SMC1.1	control_PKP2	6	18
AC017002.5	1.42	0.0115	0.112	0.0481	6.14	15.3	0.000227	1.94	LV	CELLSTATES	SMC1.1	control_PKP2	6	18
LRP1	1.41	0.0119	0.0785	0.0345	5.62	15.1	0.000249	1.92	LV	CELLSTATES	SMC1.1	control_PKP2	6	18
MIR133A1HG	1.41	0.0199	0.0565	0.024	5.36	13.4	0.000522	1.7	LV	CELLSTATES	SMC1.1	control_PKP2	6	18
NAV1	1.41	0.0328	0.0504	0.0218	5.28	11.7	0.00111	1.48	LV	CELLSTATES	SMC1.1	control_PKP2	6	18
MT-CO1	1.4	0.0162	0.585	0.321	8.63	14	0.000386	1.79	LV	CELLSTATES	SMC1.1	control_PKP2	6	18
PDZK1	1.4	0.0306	0.0473	0.0166	5.15	11.9	0.000991	1.51	LV	CELLSTATES	SMC1.1	control_PKP2	6	18
AL354733.3	1.39	0.0328	0.0461	0.0254	5.28	11.7	0.00111	1.48	LV	CELLSTATES	SMC1.1	control_PKP2	6	18
ITPKB	1.39	0.00826	0.0897	0.0458	5.98	16.4	0.000142	2.08	LV	CELLSTATES	SMC1.1	control_PKP2	6	18
ARHGEF40	1.37	0.0118	0.081	0.0348	5.73	15.1	0.000241	1.93	LV	CELLSTATES	SMC1.1	control_PKP2	6	18
MRPL32	1.37	0.0126	0.0638	0.028	5.3	14.8	0.000273	1.9	LV	CELLSTATES	SMC1.1	control_PKP2	6	18
NOTCH3	1.37	7.49e-05	0.588	0.278	8.36	32.5	3.34e-07	4.13	LV	CELLSTATES	SMC1.1	control_PKP2	6	18
TECRL	1.35	0.0163	0.0675	0.038	5.83	14	0.00039	1.79	LV	CELLSTATES	SMC1.1	control_PKP2	6	18
ACTG2	1.33	0.0226	0.114	0.0519	6.2	12.9	0.000629	1.64	LV	CELLSTATES	SMC1.1	control_PKP2	6	18
NDUFA4L2	1.33	0.0358	0.147	0.0572	6.3	11.4	0.00126	1.45	LV	CELLSTATES	SMC1.1	control_PKP2	6	18
ATP5F1E	1.32	0.0421	0.0582	0.0244	5.32	10.8	0.00162	1.38	LV	CELLSTATES	SMC1.1	control_PKP2	6	18
C4orf19	1.32	0.00249	0.156	0.0745	6.52	20.5	2.69e-05	2.6	LV	CELLSTATES	SMC1.1	control_PKP2	6	18
ADGRE5	1.29	0.0144	0.0819	0.0381	5.81	14.4	0.000329	1.84	LV	CELLSTATES	SMC1.1	control_PKP2	6	18
IFITM3	1.27	0.049	0.155	0.0528	6.36	10.3	0.0021	1.31	LV	CELLSTATES	SMC1.1	control_PKP2	6	18
IGFBP5	1.27	0.00747	0.81	0.441	8.86	16.8	0.000119	2.13	LV	CELLSTATES	SMC1.1	control_PKP2	6	18
HDAC9	1.26	0.0135	0.181	0.0869	6.65	14.6	0.000303	1.87	LV	CELLSTATES	SMC1.1	control_PKP2	6	18
MIDN	1.26	0.0242	0.0648	0.0323	5.4	12.7	0.000701	1.62	LV	CELLSTATES	SMC1.1	control_PKP2	6	18
CAVIN1	1.24	0.00261	0.138	0.0639	6.28	20.3	2.93e-05	2.58	LV	CELLSTATES	SMC1.1	control_PKP2	6	18
PNRC1	1.24	0.0119	0.146	0.102	6.64	15.1	0.000247	1.93	LV	CELLSTATES	SMC1.1	control_PKP2	6	18
CARHSP1	1.23	0.00817	0.0756	0.0406	5.78	16.5	0.000138	2.09	LV	CELLSTATES	SMC1.1	control_PKP2	6	18
SEMA5A	1.22	0.0289	0.139	0.0806	6.48	12.1	0.000912	1.54	LV	CELLSTATES	SMC1.1	control_PKP2	6	18
ABLIM1	1.21	0.021	0.142	0.0853	6.72	13.2	0.000566	1.68	LV	CELLSTATES	SMC1.1	control_PKP2	6	18
AC100793.2	1.21	0.0286	0.0828	0.0491	5.85	12.1	0.000895	1.54	LV	CELLSTATES	SMC1.1	control_PKP2	6	18
AC113386.1	1.21	0.0323	0.162	0.0805	6.62	11.7	0.00108	1.49	LV	CELLSTATES	SMC1.1	control_PKP2	6	18
PTMA	1.21	0.00245	0.324	0.127	7.37	20.5	2.62e-05	2.61	LV	CELLSTATES	SMC1.1	control_PKP2	6	18
A4GALT	1.19	0.0265	0.0754	0.0319	5.65	12.4	0.000788	1.58	LV	CELLSTATES	SMC1.1	control_PKP2	6	18
MT-CYB	1.19	0.0115	0.254	0.157	7.35	15.3	0.000228	1.94	LV	CELLSTATES	SMC1.1	control_PKP2	6	18
PLAC9	1.17	0.0118	0.155	0.0722	6.44	15.1	0.000245	1.93	LV	CELLSTATES	SMC1.1	control_PKP2	6	18
TGFB1I1	1.17	0.0116	0.107	0.0499	6.01	15.2	0.000233	1.94	LV	CELLSTATES	SMC1.1	control_PKP2	6	18
FHL2	1.16	0.0139	0.377	0.236	7.98	14.5	0.000315	1.86	LV	CELLSTATES	SMC1.1	control_PKP2	6	18
AC108047.1	1.15	0.0459	0.0571	0.0265	5.34	10.5	0.00187	1.34	LV	CELLSTATES	SMC1.1	control_PKP2	6	18
LMNA	1.15	0.00402	0.255	0.14	7.23	18.7	5.42e-05	2.4	LV	CELLSTATES	SMC1.1	control_PKP2	6	18
NLGN1	1.15	0.0314	0.181	0.101	6.89	11.8	0.00103	1.5	LV	CELLSTATES	SMC1.1	control_PKP2	6	18
PROCR	1.15	0.0411	0.0921	0.0468	5.94	10.9	0.00156	1.39	LV	CELLSTATES	SMC1.1	control_PKP2	6	18
AC005550.2	1.13	0.0392	0.085	0.0461	6.02	11.1	0.00146	1.41	LV	CELLSTATES	SMC1.1	control_PKP2	6	18
TTC7A	1.13	0.0328	0.0668	0.0337	5.58	11.7	0.0011	1.48	LV	CELLSTATES	SMC1.1	control_PKP2	6	18
ANKRD13D	1.12	0.0362	0.0906	0.0545	6.04	11.4	0.00127	1.44	LV	CELLSTATES	SMC1.1	control_PKP2	6	18
AC116903.2	1.11	0.037	0.116	0.0695	6.15	11.3	0.00132	1.43	LV	CELLSTATES	SMC1.1	control_PKP2	6	18
DENND2A	1.11	0.0455	0.247	0.164	7.33	10.6	0.00183	1.34	LV	CELLSTATES	SMC1.1	control_PKP2	6	18
IL33	1.11	0.05	0.127	0.0726	6.4	10.2	0.00219	1.3	LV	CELLSTATES	SMC1.1	control_PKP2	6	18
RPLP1	1.1	0.0075	0.218	0.117	7.05	16.8	0.00012	2.12	LV	CELLSTATES	SMC1.1	control_PKP2	6	18
ARPC5	1.09	0.00998	0.286	0.155	7.4	15.8	0.000185	2	LV	CELLSTATES	SMC1.1	control_PKP2	6	18
ACTA1	1.08	0.0379	0.277	0.166	7.48	11.2	0.00139	1.42	LV	CELLSTATES	SMC1.1	control_PKP2	6	18
MIR4435-2HG	1.05	0.018	0.433	0.262	8.04	13.7	0.000455	1.75	LV	CELLSTATES	SMC1.1	control_PKP2	6	18
TNNT2	1.05	0.0268	0.288	0.17	7.53	12.4	0.000798	1.57	LV	CELLSTATES	SMC1.1	control_PKP2	6	18
SORBS3	1.04	0.018	0.186	0.11	6.87	13.7	0.000452	1.75	LV	CELLSTATES	SMC1.1	control_PKP2	6	18
CDK18	1.03	0.0323	0.116	0.0757	6.27	11.7	0.00107	1.49	LV	CELLSTATES	SMC1.1	control_PKP2	6	18
ADIRF	1.02	0.00648	0.376	0.202	7.75	17.3	9.84e-05	2.19	LV	CELLSTATES	SMC1.1	control_PKP2	6	18
HOOK2	0.992	0.0334	0.128	0.082	6.42	11.6	0.00114	1.48	LV	CELLSTATES	SMC1.1	control_PKP2	6	18
DAG1	0.99	0.0456	0.0737	0.0443	5.71	10.6	0.00185	1.34	LV	CELLSTATES	SMC1.1	control_PKP2	6	18
CYC1	0.975	0.037	0.0937	0.0613	6.02	11.3	0.00133	1.43	LV	CELLSTATES	SMC1.1	control_PKP2	6	18
NR2F2	0.974	0.0115	0.387	0.25	7.92	15.2	0.00023	1.94	LV	CELLSTATES	SMC1.1	control_PKP2	6	18
ITGA3	0.973	0.0234	0.198	0.118	6.93	12.8	0.00067	1.63	LV	CELLSTATES	SMC1.1	control_PKP2	6	18
COL1A2	0.944	0.0164	0.25	0.166	7.25	14	0.000394	1.79	LV	CELLSTATES	SMC1.1	control_PKP2	6	18
MGP	0.936	0.049	0.187	0.125	6.85	10.3	0.00209	1.31	LV	CELLSTATES	SMC1.1	control_PKP2	6	18
FAM110B	0.935	0.00684	0.204	0.129	6.93	17.1	0.000106	2.17	LV	CELLSTATES	SMC1.1	control_PKP2	6	18
MTCH1	0.922	0.018	0.121	0.0807	6.32	13.7	0.000454	1.75	LV	CELLSTATES	SMC1.1	control_PKP2	6	18
ACTB	0.904	0.0475	0.814	0.435	8.84	10.4	0.00198	1.32	LV	CELLSTATES	SMC1.1	control_PKP2	6	18
BCAM	0.892	0.0124	0.319	0.197	7.59	14.9	0.000266	1.91	LV	CELLSTATES	SMC1.1	control_PKP2	6	18
PDIA5	0.869	0.049	0.217	0.147	7.1	10.3	0.00209	1.31	LV	CELLSTATES	SMC1.1	control_PKP2	6	18
GATA4	0.868	0.0369	0.443	0.284	8	11.3	0.00131	1.43	LV	CELLSTATES	SMC1.1	control_PKP2	6	18
COL6A2	0.861	0.0167	0.746	0.504	8.77	13.9	0.000405	1.78	LV	CELLSTATES	SMC1.1	control_PKP2	6	18
COL6A1	0.852	0.0146	0.406	0.274	7.9	14.4	0.000336	1.84	LV	CELLSTATES	SMC1.1	control_PKP2	6	18
EDNRA	0.84	0.0104	0.795	0.545	8.87	15.6	0.000199	1.98	LV	CELLSTATES	SMC1.1	control_PKP2	6	18
WDR60	0.797	0.0475	0.167	0.135	6.85	10.4	0.00201	1.32	LV	CELLSTATES	SMC1.1	control_PKP2	6	18
MEF2C	0.745	0.0436	1.4	1.01	9.71	10.7	0.00173	1.36	LV	CELLSTATES	SMC1.1	control_PKP2	6	18

## Sheet: control_PVneg
Gene	logFC	FDR	mean_exp_control	mean_exp_genotype	logCPM	F	PValue	FDR_plot	Region	annotation_level	cell_state	comparison	Observations_genotype	Observations_reference
AC087457.1	4.12	0.0169	0.014	0	4.19	18.4	5.75e-05	1.77	LV	CELLSTATES	SMC1.1	control_PVneg	8	18
MYH6	4.02	0.00156	0.0305	0.000563	4.77	27.5	1.42e-06	2.81	LV	CELLSTATES	SMC1.1	control_PVneg	8	18
SPHKAP	3.97	0.0122	0.0257	0.000563	4.74	19.4	3.43e-05	1.91	LV	CELLSTATES	SMC1.1	control_PVneg	8	18
SMYD1	3.76	0.011	0.0211	0.000563	4.73	19.8	2.99e-05	1.96	LV	CELLSTATES	SMC1.1	control_PVneg	8	18
MYL7	3.29	0.0157	0.0253	0.0014	4.96	18.6	4.88e-05	1.8	LV	CELLSTATES	SMC1.1	control_PVneg	8	18
AC097521.1	3.28	0.0436	0.0175	0.000563	4.28	14.1	0.000343	1.36	LV	CELLSTATES	SMC1.1	control_PVneg	8	18
LINC00881	3.23	0.0268	0.0243	0.011	4.65	16.5	0.000119	1.57	LV	CELLSTATES	SMC1.1	control_PVneg	8	18
FGF12	3.06	3.41e-05	0.241	0.0369	7.38	41.1	1.13e-08	4.47	LV	CELLSTATES	SMC1.1	control_PVneg	8	18
CD38	2.79	0.034	0.0365	0.0237	5.29	15.2	0.00021	1.47	LV	CELLSTATES	SMC1.1	control_PVneg	8	18
TMEM70	2.76	0.0498	0.0174	0.00216	4.05	13.6	0.00042	1.3	LV	CELLSTATES	SMC1.1	control_PVneg	8	18
CHRM2	2.61	0.039	0.0286	0.00571	4.89	14.4	0.000291	1.41	LV	CELLSTATES	SMC1.1	control_PVneg	8	18
AL138828.1	2.49	0.00401	0.245	0.051	7.45	23.7	5.97e-06	2.4	LV	CELLSTATES	SMC1.1	control_PVneg	8	18
TRDN-AS1	2.45	0.00455	0.0784	0.0423	6.14	23	7.92e-06	2.34	LV	CELLSTATES	SMC1.1	control_PVneg	8	18
CCL2	2.44	0.00736	0.0506	0.0105	5.08	21.2	1.65e-05	2.13	LV	CELLSTATES	SMC1.1	control_PVneg	8	18
AC012636.1	2.37	0.0361	0.0394	0.0165	5.05	14.9	0.000233	1.44	LV	CELLSTATES	SMC1.1	control_PVneg	8	18
FHL2	2.37	4.35e-06	0.377	0.0829	7.93	49.8	7.21e-10	5.36	LV	CELLSTATES	SMC1.1	control_PVneg	8	18
ANKRD2	2.36	0.0484	0.0378	0.00497	5.33	13.8	0.000397	1.31	LV	CELLSTATES	SMC1.1	control_PVneg	8	18
G0S2	2.36	0.0468	0.024	0.00244	4.64	13.9	0.000372	1.33	LV	CELLSTATES	SMC1.1	control_PVneg	8	18
ST3GAL5	2.06	0.034	0.0465	0.0165	4.96	15.2	0.000206	1.47	LV	CELLSTATES	SMC1.1	control_PVneg	8	18
MYBPC3	2.02	0.00215	0.169	0.0777	6.91	26	2.49e-06	2.67	LV	CELLSTATES	SMC1.1	control_PVneg	8	18
TECRL	2.01	0.00386	0.0675	0.0392	5.92	24	5.43e-06	2.41	LV	CELLSTATES	SMC1.1	control_PVneg	8	18
PDK1	2	0.0498	0.0582	0.019	5.52	13.6	0.000425	1.3	LV	CELLSTATES	SMC1.1	control_PVneg	8	18
RPL13A	1.94	0.00655	0.0994	0.0195	5.92	21.8	1.3e-05	2.18	LV	CELLSTATES	SMC1.1	control_PVneg	8	18
TNFRSF12A	1.94	0.0181	0.0658	0.0179	5.46	17.9	6.44e-05	1.74	LV	CELLSTATES	SMC1.1	control_PVneg	8	18
PMVK	1.88	0.038	0.0389	0.00508	4.96	14.6	0.000268	1.42	LV	CELLSTATES	SMC1.1	control_PVneg	8	18
CDH2	1.87	0.0362	0.0515	0.0307	5.69	14.9	0.000243	1.44	LV	CELLSTATES	SMC1.1	control_PVneg	8	18
GPAT2	1.85	0.0197	0.0812	0.067	5.92	17.7	7.17e-05	1.71	LV	CELLSTATES	SMC1.1	control_PVneg	8	18
NEBL	1.79	0.00507	0.0995	0.0416	6.34	22.5	9.66e-06	2.3	LV	CELLSTATES	SMC1.1	control_PVneg	8	18
ABLIM1	1.78	0.00455	0.142	0.0665	6.77	23	7.85e-06	2.34	LV	CELLSTATES	SMC1.1	control_PVneg	8	18
EPOR	1.78	0.0317	0.0901	0.0835	6.21	15.5	0.000184	1.5	LV	CELLSTATES	SMC1.1	control_PVneg	8	18
RPLP0	1.76	0.00287	0.135	0.0458	6.36	25.1	3.56e-06	2.54	LV	CELLSTATES	SMC1.1	control_PVneg	8	18
EIF4A1	1.69	0.0498	0.0583	0.0214	5.44	13.6	0.000421	1.3	LV	CELLSTATES	SMC1.1	control_PVneg	8	18
MYL3	1.67	0.011	0.147	0.0585	6.64	19.9	2.78e-05	1.96	LV	CELLSTATES	SMC1.1	control_PVneg	8	18
ACTC1	1.66	0.00161	0.352	0.129	7.87	26.9	1.73e-06	2.79	LV	CELLSTATES	SMC1.1	control_PVneg	8	18
TPRG1	1.66	0.0268	0.0702	0.0332	5.79	16.5	0.00012	1.57	LV	CELLSTATES	SMC1.1	control_PVneg	8	18
HSPB7	1.65	0.0212	0.105	0.0523	6.06	17.3	8.25e-05	1.67	LV	CELLSTATES	SMC1.1	control_PVneg	8	18
MT-ND2	1.65	0.0361	0.136	0.149	6.29	15	0.000229	1.44	LV	CELLSTATES	SMC1.1	control_PVneg	8	18
TNNT2	1.65	0.00122	0.288	0.112	7.54	28.3	1.01e-06	2.91	LV	CELLSTATES	SMC1.1	control_PVneg	8	18
RPL35	1.64	0.0362	0.0639	0.0389	5.34	14.9	0.000243	1.44	LV	CELLSTATES	SMC1.1	control_PVneg	8	18
RPS2	1.64	0.011	0.102	0.0255	5.92	19.7	2.99e-05	1.96	LV	CELLSTATES	SMC1.1	control_PVneg	8	18
TRDN	1.64	0.034	0.0778	0.0323	6	15.2	0.000211	1.47	LV	CELLSTATES	SMC1.1	control_PVneg	8	18
SLC2A4	1.55	0.0226	0.0807	0.0301	5.91	17.1	9.15e-05	1.65	LV	CELLSTATES	SMC1.1	control_PVneg	8	18
RPLP2	1.48	0.0274	0.0976	0.0603	6.09	16.3	0.000129	1.56	LV	CELLSTATES	SMC1.1	control_PVneg	8	18
MLIP	1.46	0.032	0.126	0.0619	6.7	15.4	0.000188	1.49	LV	CELLSTATES	SMC1.1	control_PVneg	8	18
NLGN1	1.46	0.011	0.181	0.11	6.96	19.8	2.88e-05	1.96	LV	CELLSTATES	SMC1.1	control_PVneg	8	18
TMSB4X	1.46	0.0366	0.198	0.082	6.91	14.8	0.000252	1.44	LV	CELLSTATES	SMC1.1	control_PVneg	8	18
MT-CO1	1.45	0.0233	0.585	0.501	8.7	16.9	9.82e-05	1.63	LV	CELLSTATES	SMC1.1	control_PVneg	8	18
ATP1B1	1.42	0.0477	0.0727	0.039	5.87	13.8	0.000387	1.32	LV	CELLSTATES	SMC1.1	control_PVneg	8	18
MT-ND4	1.42	0.0363	0.193	0.206	7	14.8	0.000247	1.44	LV	CELLSTATES	SMC1.1	control_PVneg	8	18
SNCG	1.42	0.0302	0.0728	0.0539	5.75	15.7	0.000167	1.52	LV	CELLSTATES	SMC1.1	control_PVneg	8	18
CYC1	1.39	0.0169	0.0937	0.0329	6.09	18.2	5.69e-05	1.77	LV	CELLSTATES	SMC1.1	control_PVneg	8	18
CRYAB	1.32	0.0169	0.314	0.16	7.66	18.2	5.67e-05	1.77	LV	CELLSTATES	SMC1.1	control_PVneg	8	18
SGCD	1.31	0.02	0.182	0.0968	7.12	17.5	7.63e-05	1.7	LV	CELLSTATES	SMC1.1	control_PVneg	8	18
MT-ATP6	1.29	0.0436	0.216	0.289	7.27	14.1	0.00034	1.36	LV	CELLSTATES	SMC1.1	control_PVneg	8	18
GAPDH	1.27	0.0134	0.241	0.145	7.21	19.1	3.87e-05	1.87	LV	CELLSTATES	SMC1.1	control_PVneg	8	18
MYH7	1.25	0.029	0.235	0.147	7.28	15.9	0.000154	1.54	LV	CELLSTATES	SMC1.1	control_PVneg	8	18
TTN	1.23	0.0108	0.627	0.429	8.69	20.1	2.6e-05	1.96	LV	CELLSTATES	SMC1.1	control_PVneg	8	18
CD63	1.22	0.0317	0.161	0.091	6.67	15.5	0.000181	1.5	LV	CELLSTATES	SMC1.1	control_PVneg	8	18
CHCHD10	1.19	0.0274	0.143	0.138	6.64	16.1	0.000141	1.56	LV	CELLSTATES	SMC1.1	control_PVneg	8	18
RPS8	1.15	0.0436	0.111	0.12	6.17	14.2	0.000332	1.36	LV	CELLSTATES	SMC1.1	control_PVneg	8	18
MT-CYB	1.14	0.0436	0.254	0.231	7.46	14.2	0.000329	1.36	LV	CELLSTATES	SMC1.1	control_PVneg	8	18
PTP4A3	1.14	0.0134	0.48	0.389	8.3	19.1	4e-05	1.87	LV	CELLSTATES	SMC1.1	control_PVneg	8	18
RPLP1	1.02	0.039	0.218	0.186	7.18	14.5	0.000288	1.41	LV	CELLSTATES	SMC1.1	control_PVneg	8	18
ADIRF	0.979	0.0274	0.376	0.342	7.86	16.1	0.000139	1.56	LV	CELLSTATES	SMC1.1	control_PVneg	8	18
TPM2	0.948	0.0361	0.817	0.774	8.96	15	0.000232	1.44	LV	CELLSTATES	SMC1.1	control_PVneg	8	18
MFGE8	0.909	0.038	0.744	0.699	8.93	14.6	0.000274	1.42	LV	CELLSTATES	SMC1.1	control_PVneg	8	18

## Sheet: control_RBM20
Gene	logFC	FDR	mean_exp_control	mean_exp_genotype	logCPM	F	PValue	FDR_plot	Region	annotation_level	cell_state	comparison	Observations_genotype	Observations_reference
TSIX	4.27	0.032	0.0143	0	4.17	13.2	0.000556	1.5	LV	CELLSTATES	SMC1.1	control_RBM20	8	18
ARL4A	4.05	0.00638	0.0132	0	3.93	19.2	4.36e-05	2.2	LV	CELLSTATES	SMC1.1	control_RBM20	8	18
AC012636.1	3.55	0.000482	0.0394	0.00474	4.78	27.5	1.46e-06	3.32	LV	CELLSTATES	SMC1.1	control_RBM20	8	18
TSPAN15	3.41	0.00618	0.0176	0.000874	4.06	19.2	3.9e-05	2.21	LV	CELLSTATES	SMC1.1	control_RBM20	8	18
LSAMP-AS1	3.14	0.0353	0.0149	0	3.62	13	0.000631	1.45	LV	CELLSTATES	SMC1.1	control_RBM20	8	18
AC023157.3	2.98	0.0277	0.0136	0.00111	3.96	13.5	0.000448	1.56	LV	CELLSTATES	SMC1.1	control_RBM20	8	18
AC008250.1	2.87	0.00178	0.0386	0.0044	4.9	23	8.29e-06	2.75	LV	CELLSTATES	SMC1.1	control_RBM20	8	18
CYGB	2.84	0.0122	0.0329	0.00246	4.54	16.2	0.000135	1.91	LV	CELLSTATES	SMC1.1	control_RBM20	8	18
AL138828.1	2.7	0.000749	0.245	0.0483	7.3	25.9	2.7e-06	3.13	LV	CELLSTATES	SMC1.1	control_RBM20	8	18
KCNJ8	2.63	0.00262	0.0423	0.00545	4.72	21.9	1.29e-05	2.58	LV	CELLSTATES	SMC1.1	control_RBM20	8	18
ADAMTS12	2.62	0.000192	0.0565	0.01	5.2	31.1	3.87e-07	3.72	LV	CELLSTATES	SMC1.1	control_RBM20	8	18
SLC16A12	2.61	0.00405	0.0701	0.0167	5.51	20.6	2.17e-05	2.39	LV	CELLSTATES	SMC1.1	control_RBM20	8	18
G0S2	2.59	0.00967	0.024	0.00279	4.4	17.3	8.44e-05	2.01	LV	CELLSTATES	SMC1.1	control_RBM20	8	18
CCL2	2.57	0.0012	0.0506	0.00603	4.85	24.3	4.88e-06	2.92	LV	CELLSTATES	SMC1.1	control_RBM20	8	18
UBASH3B	2.57	0.0327	0.0211	0.00191	4.18	13	0.000576	1.49	LV	CELLSTATES	SMC1.1	control_RBM20	8	18
ANKRD2	2.53	0.0116	0.0378	0.0077	5.1	16.5	0.00012	1.94	LV	CELLSTATES	SMC1.1	control_RBM20	8	18
UPB1	2.51	0.0197	0.0254	0.00528	4.67	14.7	0.000261	1.7	LV	CELLSTATES	SMC1.1	control_RBM20	8	18
CD38	2.42	0.0209	0.0365	0.00779	5.06	14.6	0.00028	1.68	LV	CELLSTATES	SMC1.1	control_RBM20	8	18
FGF12	2.4	9.19e-05	0.241	0.0587	7.21	34	1.39e-07	4.04	LV	CELLSTATES	SMC1.1	control_RBM20	8	18
AC007406.3	2.37	0.0445	0.0204	0.00244	4.11	12	0.000904	1.35	LV	CELLSTATES	SMC1.1	control_RBM20	8	18
STEAP4	2.31	0.0116	0.0401	0.012	5.09	16.5	0.000121	1.94	LV	CELLSTATES	SMC1.1	control_RBM20	8	18
NCAM2	2.3	0.00099	0.0802	0.0201	5.73	24.9	3.94e-06	3	LV	CELLSTATES	SMC1.1	control_RBM20	8	18
ADAMTSL3	2.29	0.00667	0.0729	0.0159	5.6	18.7	4.76e-05	2.18	LV	CELLSTATES	SMC1.1	control_RBM20	8	18
APOD	2.24	0.00575	0.305	0.0785	7.28	19.5	3.48e-05	2.24	LV	CELLSTATES	SMC1.1	control_RBM20	8	18
OAF	2.21	0.0495	0.0211	0.00563	4.34	11.5	0.00115	1.31	LV	CELLSTATES	SMC1.1	control_RBM20	8	18
COL5A3	2.16	0.000224	0.12	0.0357	6.11	30.4	5.04e-07	3.65	LV	CELLSTATES	SMC1.1	control_RBM20	8	18
PDE1C	2.16	0.00507	0.199	0.0631	7.09	19.9	2.93e-05	2.3	LV	CELLSTATES	SMC1.1	control_RBM20	8	18
LZTS1-AS1	2.15	0.029	0.0306	0.00802	4.68	13.4	0.000481	1.54	LV	CELLSTATES	SMC1.1	control_RBM20	8	18
NGF	2.14	0.000299	0.313	0.119	7.66	28.9	8.54e-07	3.52	LV	CELLSTATES	SMC1.1	control_RBM20	8	18
AL512638.2	2.11	0.000539	0.0723	0.0297	5.68	27.1	1.68e-06	3.27	LV	CELLSTATES	SMC1.1	control_RBM20	8	18
ADH1B	2.09	0.0429	0.0372	0.0136	4.77	12.1	0.000834	1.37	LV	CELLSTATES	SMC1.1	control_RBM20	8	18
CD36	2.08	0.00178	0.378	0.122	7.88	23	8.17e-06	2.75	LV	CELLSTATES	SMC1.1	control_RBM20	8	18
ABCC9	2.07	0.00262	0.133	0.0363	6.32	21.9	1.27e-05	2.58	LV	CELLSTATES	SMC1.1	control_RBM20	8	18
PDGFB	2.07	0.0252	0.0348	0.00582	4.63	13.9	0.000383	1.6	LV	CELLSTATES	SMC1.1	control_RBM20	8	18
AC017002.5	2.06	5.3e-05	0.112	0.0277	6	36.4	5.96e-08	4.28	LV	CELLSTATES	SMC1.1	control_RBM20	8	18
AC006305.1	2.04	0.0435	0.0222	0.00701	4.38	12.1	0.000866	1.36	LV	CELLSTATES	SMC1.1	control_RBM20	8	18
NRG3	2.02	0.031	0.0396	0.00855	4.69	13.2	0.000528	1.51	LV	CELLSTATES	SMC1.1	control_RBM20	8	18
S100A4	1.93	0.031	0.0387	0.00692	4.62	13.1	0.000529	1.51	LV	CELLSTATES	SMC1.1	control_RBM20	8	18
KNG1	1.9	0.0491	0.0297	0.0139	4.82	11.5	0.00111	1.31	LV	CELLSTATES	SMC1.1	control_RBM20	8	18
SNCG	1.9	0.000585	0.0728	0.0208	5.49	26.8	1.89e-06	3.23	LV	CELLSTATES	SMC1.1	control_RBM20	8	18
MT-ND4	1.79	0.00092	0.193	0.0599	6.74	25.1	3.58e-06	3.04	LV	CELLSTATES	SMC1.1	control_RBM20	8	18
GGT5	1.74	0.0259	0.0424	0.0161	5.13	13.8	0.000396	1.59	LV	CELLSTATES	SMC1.1	control_RBM20	8	18
LINC01091	1.72	0.00626	0.17	0.0447	6.4	19.1	4.06e-05	2.2	LV	CELLSTATES	SMC1.1	control_RBM20	8	18
MT-ND2	1.72	0.00821	0.136	0.0369	6.04	17.9	6.74e-05	2.09	LV	CELLSTATES	SMC1.1	control_RBM20	8	18
PPP1R3C	1.65	0.0122	0.0557	0.0128	5	16.2	0.000135	1.91	LV	CELLSTATES	SMC1.1	control_RBM20	8	18
AC022034.2	1.64	0.0458	0.0341	0.0112	4.97	11.8	0.000963	1.34	LV	CELLSTATES	SMC1.1	control_RBM20	8	18
SHISA6	1.61	0.0425	0.034	0.0162	4.95	12.2	0.00082	1.37	LV	CELLSTATES	SMC1.1	control_RBM20	8	18
STAC	1.57	0.0157	0.0936	0.0498	5.82	15.4	0.000193	1.8	LV	CELLSTATES	SMC1.1	control_RBM20	8	18
NUTF2	1.56	0.0455	0.0395	0.0158	4.79	11.9	0.000943	1.34	LV	CELLSTATES	SMC1.1	control_RBM20	8	18
ACTG2	1.55	0.00667	0.114	0.0447	6.1	18.6	4.9e-05	2.18	LV	CELLSTATES	SMC1.1	control_RBM20	8	18
TNFRSF12A	1.53	0.0235	0.0658	0.0201	5.29	14.1	0.000339	1.63	LV	CELLSTATES	SMC1.1	control_RBM20	8	18
TIMP1	1.44	0.031	0.146	0.0477	6.14	13.1	0.00053	1.51	LV	CELLSTATES	SMC1.1	control_RBM20	8	18
TUBA1B	1.44	0.00742	0.0983	0.0445	5.85	18.2	5.79e-05	2.13	LV	CELLSTATES	SMC1.1	control_RBM20	8	18
AL583824.1	1.42	0.0471	0.0411	0.0168	5.01	11.7	0.00102	1.33	LV	CELLSTATES	SMC1.1	control_RBM20	8	18
MT-ATP6	1.42	0.00605	0.216	0.106	7.06	19.3	3.76e-05	2.22	LV	CELLSTATES	SMC1.1	control_RBM20	8	18
LGALS1	1.4	0.00707	0.118	0.0428	5.93	18.5	5.25e-05	2.15	LV	CELLSTATES	SMC1.1	control_RBM20	8	18
TRDN-AS1	1.4	0.0485	0.0784	0.04	6	11.6	0.00106	1.31	LV	CELLSTATES	SMC1.1	control_RBM20	8	18
MT-CO1	1.39	0.0105	0.585	0.295	8.55	16.9	0.000102	1.98	LV	CELLSTATES	SMC1.1	control_RBM20	8	18
TPRG1	1.39	0.0247	0.0702	0.0274	5.62	13.9	0.000374	1.61	LV	CELLSTATES	SMC1.1	control_RBM20	8	18
FAR2	1.38	0.0241	0.0559	0.0261	5.39	14.1	0.00035	1.62	LV	CELLSTATES	SMC1.1	control_RBM20	8	18
VSIR	1.36	0.0481	0.0571	0.0205	5.14	11.7	0.00105	1.32	LV	CELLSTATES	SMC1.1	control_RBM20	8	18
ARHGAP15	1.35	0.0498	0.0754	0.0414	5.78	11.4	0.00117	1.3	LV	CELLSTATES	SMC1.1	control_RBM20	8	18
DENND2A	1.34	0.0119	0.247	0.141	7.24	16.4	0.000129	1.92	LV	CELLSTATES	SMC1.1	control_RBM20	8	18
NLGN1	1.33	0.00638	0.181	0.0836	6.8	19	4.25e-05	2.2	LV	CELLSTATES	SMC1.1	control_RBM20	8	18
CFD	1.31	0.0454	0.181	0.109	6.71	11.9	0.000935	1.34	LV	CELLSTATES	SMC1.1	control_RBM20	8	18
MT-CO2	1.3	0.0102	0.307	0.154	7.49	17.1	9.16e-05	1.99	LV	CELLSTATES	SMC1.1	control_RBM20	8	18
PROCR	1.29	0.0113	0.0921	0.04	5.87	16.7	0.000112	1.95	LV	CELLSTATES	SMC1.1	control_RBM20	8	18
RPLP1	1.28	0.000749	0.218	0.102	6.97	25.9	2.72e-06	3.13	LV	CELLSTATES	SMC1.1	control_RBM20	8	18
LRP4	1.26	0.0264	0.321	0.194	7.8	13.7	0.00041	1.58	LV	CELLSTATES	SMC1.1	control_RBM20	8	18
IGFBP5	1.25	0.00314	0.81	0.438	8.79	21.3	1.63e-05	2.5	LV	CELLSTATES	SMC1.1	control_RBM20	8	18
MIR4435-2HG	1.23	0.00262	0.433	0.217	7.95	21.8	1.31e-05	2.58	LV	CELLSTATES	SMC1.1	control_RBM20	8	18
PALM2-AKAP2	1.23	0.041	0.0612	0.0263	5.27	12.3	0.000765	1.39	LV	CELLSTATES	SMC1.1	control_RBM20	8	18
FHL2	1.22	0.00667	0.377	0.209	7.89	18.7	4.82e-05	2.18	LV	CELLSTATES	SMC1.1	control_RBM20	8	18
RALGPS2	1.22	0.0322	0.0717	0.0403	5.73	13	0.000566	1.49	LV	CELLSTATES	SMC1.1	control_RBM20	8	18
CYTOR	1.2	0.00638	0.115	0.0553	6.09	19	4.22e-05	2.2	LV	CELLSTATES	SMC1.1	control_RBM20	8	18
MMP24	1.2	0.0288	0.0968	0.0524	6.07	13.4	0.000475	1.54	LV	CELLSTATES	SMC1.1	control_RBM20	8	18
MT-ND1	1.2	0.0272	0.128	0.058	6.28	13.6	0.000438	1.57	LV	CELLSTATES	SMC1.1	control_RBM20	8	18
MT-ND3	1.2	0.0172	0.19	0.107	6.9	15.1	0.000217	1.76	LV	CELLSTATES	SMC1.1	control_RBM20	8	18
MYBPC3	1.19	0.0415	0.169	0.0942	6.82	12.3	0.000793	1.38	LV	CELLSTATES	SMC1.1	control_RBM20	8	18
PDZD2	1.19	0.0491	0.513	0.333	8.5	11.5	0.00112	1.31	LV	CELLSTATES	SMC1.1	control_RBM20	8	18
ASAH1	1.14	0.00575	0.159	0.099	6.69	19.5	3.47e-05	2.24	LV	CELLSTATES	SMC1.1	control_RBM20	8	18
PARP8	1.14	0.0435	0.0801	0.0363	5.54	12.1	0.000861	1.36	LV	CELLSTATES	SMC1.1	control_RBM20	8	18
SGCD	1.14	0.011	0.182	0.0998	6.97	16.7	0.000109	1.96	LV	CELLSTATES	SMC1.1	control_RBM20	8	18
RPLP0	1.13	0.0222	0.135	0.0678	6.27	14.4	0.000304	1.65	LV	CELLSTATES	SMC1.1	control_RBM20	8	18
PLAC9	1.12	0.0104	0.155	0.0796	6.4	17	9.7e-05	1.98	LV	CELLSTATES	SMC1.1	control_RBM20	8	18
ABLIM1	1.11	0.0411	0.142	0.0813	6.65	12.3	0.000777	1.39	LV	CELLSTATES	SMC1.1	control_RBM20	8	18
DAG1	1.11	0.0235	0.0737	0.0375	5.63	14.1	0.000338	1.63	LV	CELLSTATES	SMC1.1	control_RBM20	8	18
RPS8	1.11	0.0113	0.111	0.0582	5.98	16.6	0.000115	1.95	LV	CELLSTATES	SMC1.1	control_RBM20	8	18
SEMA5A	1.1	0.0246	0.139	0.0895	6.45	14	0.000364	1.61	LV	CELLSTATES	SMC1.1	control_RBM20	8	18
A4GALT	1.06	0.0495	0.0754	0.0415	5.62	11.5	0.00114	1.31	LV	CELLSTATES	SMC1.1	control_RBM20	8	18
COX7C	1.03	0.0311	0.132	0.08	6.41	13.1	0.000535	1.51	LV	CELLSTATES	SMC1.1	control_RBM20	8	18
DDX58	1.02	0.041	0.0777	0.0456	5.68	12.3	0.000768	1.39	LV	CELLSTATES	SMC1.1	control_RBM20	8	18
SORBS3	1.02	0.0134	0.186	0.12	6.81	16	0.000152	1.87	LV	CELLSTATES	SMC1.1	control_RBM20	8	18
TNNT2	0.988	0.028	0.288	0.176	7.48	13.5	0.000457	1.55	LV	CELLSTATES	SMC1.1	control_RBM20	8	18
MT-CYB	0.961	0.0425	0.254	0.167	7.32	12.2	0.000823	1.37	LV	CELLSTATES	SMC1.1	control_RBM20	8	18
DAB1	0.955	0.0461	0.201	0.148	7.06	11.8	0.000984	1.34	LV	CELLSTATES	SMC1.1	control_RBM20	8	18
MYOF	0.895	0.0384	0.323	0.201	7.54	12.5	0.000706	1.42	LV	CELLSTATES	SMC1.1	control_RBM20	8	18
COL1A2	0.892	0.0376	0.25	0.174	7.2	12.6	0.000683	1.42	LV	CELLSTATES	SMC1.1	control_RBM20	8	18
PNRC1	0.884	0.0491	0.146	0.1	6.62	11.5	0.00112	1.31	LV	CELLSTATES	SMC1.1	control_RBM20	8	18
CDH13	0.866	0.0487	0.377	0.231	7.77	11.6	0.00109	1.31	LV	CELLSTATES	SMC1.1	control_RBM20	8	18
GUCY1A2	0.844	0.0435	0.428	0.329	8.12	12.1	0.000865	1.36	LV	CELLSTATES	SMC1.1	control_RBM20	8	18

## Sheet: control_TTN
Gene	logFC	FDR	mean_exp_control	mean_exp_genotype	logCPM	F	PValue	FDR_plot	Region	annotation_level	cell_state	comparison	Observations_genotype	Observations_reference
PI15	4.14	0.000182	0.405	0.0152	6.89	31.6	4.05e-07	3.74	LV	CELLSTATES	SMC1.1	control_TTN	12	18
AC011632.1	4.09	0.00108	0.0947	0.00225	5.08	24.7	4.88e-06	2.97	LV	CELLSTATES	SMC1.1	control_TTN	12	18
TPPP3	3.41	0.004	0.0321	0.00568	4.31	19.7	3.43e-05	2.4	LV	CELLSTATES	SMC1.1	control_TTN	12	18
TNC	2.91	0.00035	0.0418	0.00553	4.8	28.7	1.14e-06	3.46	LV	CELLSTATES	SMC1.1	control_TTN	12	18
APOD	2.7	0.00035	0.305	0.0343	7.04	28.7	1.11e-06	3.46	LV	CELLSTATES	SMC1.1	control_TTN	12	18
AL138828.1	2.57	0.000569	0.245	0.038	7.14	26.9	2.14e-06	3.24	LV	CELLSTATES	SMC1.1	control_TTN	12	18
ADH1B	2.52	0.00298	0.0372	0.00453	4.63	21.1	1.97e-05	2.53	LV	CELLSTATES	SMC1.1	control_TTN	12	18
RASL11B	2.47	0.0196	0.013	0.00116	3.71	14.1	0.000374	1.71	LV	CELLSTATES	SMC1.1	control_TTN	12	18
CNTN6	2.45	0.0448	0.0162	0.00232	4.05	11.2	0.00136	1.35	LV	CELLSTATES	SMC1.1	control_TTN	12	18
CFD	2.44	7.33e-06	0.181	0.0393	6.45	46	3.77e-09	5.13	LV	CELLSTATES	SMC1.1	control_TTN	12	18
ADAMTS4	2.43	0.00231	0.417	0.0675	7.39	21.9	1.46e-05	2.64	LV	CELLSTATES	SMC1.1	control_TTN	12	18
ADAMTS9	2.39	7.33e-06	2.37	0.593	9.99	46.8	2.96e-09	5.13	LV	CELLSTATES	SMC1.1	control_TTN	12	18
C5orf17	2.3	0.0423	0.0162	0.00164	3.88	11.4	0.00125	1.37	LV	CELLSTATES	SMC1.1	control_TTN	12	18
SNAI2	2.28	0.0254	0.0146	0.0011	3.66	13.1	0.000568	1.59	LV	CELLSTATES	SMC1.1	control_TTN	12	18
APOE	2.26	0.0107	0.0306	0.0038	4.43	16	0.00016	1.97	LV	CELLSTATES	SMC1.1	control_TTN	12	18
IL18R1	2.13	0.0199	0.0278	0.00625	4.39	14	0.000386	1.7	LV	CELLSTATES	SMC1.1	control_TTN	12	18
PLA2G2A	2.03	0.00126	0.117	0.0415	5.88	24	6.36e-06	2.9	LV	CELLSTATES	SMC1.1	control_TTN	12	18
SNCG	2.01	3.89e-05	0.0728	0.0188	5.39	38	4.66e-08	4.41	LV	CELLSTATES	SMC1.1	control_TTN	12	18
CD38	1.99	0.0168	0.0365	0.0115	5.01	14.6	0.000296	1.78	LV	CELLSTATES	SMC1.1	control_TTN	12	18
KNG1	1.98	0.00953	0.0297	0.00803	4.72	16.4	0.000135	2.02	LV	CELLSTATES	SMC1.1	control_TTN	12	18
MYH6	1.98	0.00965	0.0305	0.0108	4.54	16.4	0.000137	2.02	LV	CELLSTATES	SMC1.1	control_TTN	12	18
STEAP4	1.98	0.00768	0.0401	0.0123	5.02	17.3	9.26e-05	2.11	LV	CELLSTATES	SMC1.1	control_TTN	12	18
SRPX	1.96	0.042	0.0142	0.00361	3.9	11.4	0.00122	1.38	LV	CELLSTATES	SMC1.1	control_TTN	12	18
TUBA4A	1.95	0.0146	0.0208	0.0107	4.25	15	0.000244	1.84	LV	CELLSTATES	SMC1.1	control_TTN	12	18
AC012636.1	1.9	0.0146	0.0394	0.00694	4.75	15	0.000243	1.84	LV	CELLSTATES	SMC1.1	control_TTN	12	18
TIMP1	1.85	0.000986	0.146	0.0312	5.97	25.1	4.22e-06	3.01	LV	CELLSTATES	SMC1.1	control_TTN	12	18
BMX	1.83	0.0476	0.0222	0.00526	4.51	10.9	0.00152	1.32	LV	CELLSTATES	SMC1.1	control_TTN	12	18
PEX16	1.82	0.00768	0.0258	0.00649	4.38	17.3	9.23e-05	2.11	LV	CELLSTATES	SMC1.1	control_TTN	12	18
SMYD1	1.82	0.0457	0.0211	0.00613	4.5	11.1	0.00141	1.34	LV	CELLSTATES	SMC1.1	control_TTN	12	18
GPAT2	1.81	0.00463	0.0812	0.0243	5.6	19.1	4.48e-05	2.33	LV	CELLSTATES	SMC1.1	control_TTN	12	18
AC004257.1	1.79	0.0217	0.0216	0.00909	4.36	13.7	0.000436	1.66	LV	CELLSTATES	SMC1.1	control_TTN	12	18
BICDL1	1.75	0.0331	0.0157	0.00483	4.28	12.2	0.000846	1.48	LV	CELLSTATES	SMC1.1	control_TTN	12	18
LINC01828	1.73	0.0199	0.0308	0.00909	4.66	14	0.000384	1.7	LV	CELLSTATES	SMC1.1	control_TTN	12	18
PVT1	1.72	0.017	0.0435	0.0102	4.7	14.5	0.000303	1.77	LV	CELLSTATES	SMC1.1	control_TTN	12	18
BLOC1S4	1.71	0.0476	0.0174	0.00929	4.12	11	0.00151	1.32	LV	CELLSTATES	SMC1.1	control_TTN	12	18
PDE7B	1.71	0.00165	0.181	0.0515	6.59	23	9.62e-06	2.78	LV	CELLSTATES	SMC1.1	control_TTN	12	18
COL8A1	1.7	0.0234	0.0457	0.0147	5.05	13.5	0.000484	1.63	LV	CELLSTATES	SMC1.1	control_TTN	12	18
KCNJ6	1.7	0.0226	0.0483	0.0159	4.78	13.6	0.000458	1.65	LV	CELLSTATES	SMC1.1	control_TTN	12	18
MKRN3	1.69	0.00389	0.0497	0.018	5	19.9	3.26e-05	2.41	LV	CELLSTATES	SMC1.1	control_TTN	12	18
RPS18	1.65	0.00299	0.0523	0.0174	4.94	21.1	2.02e-05	2.52	LV	CELLSTATES	SMC1.1	control_TTN	12	18
SNTG2	1.65	0.0446	0.0156	0.00565	4.19	11.2	0.00134	1.35	LV	CELLSTATES	SMC1.1	control_TTN	12	18
AC006305.1	1.62	0.0358	0.0222	0.00983	4.34	11.9	0.000961	1.45	LV	CELLSTATES	SMC1.1	control_TTN	12	18
ACTG2	1.62	0.00376	0.114	0.0467	6.03	20.1	3.03e-05	2.42	LV	CELLSTATES	SMC1.1	control_TTN	12	18
KCNJ8	1.6	0.0251	0.0423	0.011	4.71	13.1	0.000559	1.6	LV	CELLSTATES	SMC1.1	control_TTN	12	18
PCA3	1.6	0.00495	0.0437	0.0154	5	18.8	5e-05	2.31	LV	CELLSTATES	SMC1.1	control_TTN	12	18
ADAMTS9-AS1	1.59	0.00135	0.367	0.176	7.65	23.6	7.45e-06	2.87	LV	CELLSTATES	SMC1.1	control_TTN	12	18
COL6A3	1.58	0.0138	0.0384	0.0125	4.79	15.3	0.00022	1.86	LV	CELLSTATES	SMC1.1	control_TTN	12	18
ADAMTS12	1.57	0.0084	0.0565	0.0182	5.19	16.9	0.000108	2.08	LV	CELLSTATES	SMC1.1	control_TTN	12	18
IFITM3	1.55	0.00444	0.155	0.0372	6.14	19.2	4.2e-05	2.35	LV	CELLSTATES	SMC1.1	control_TTN	12	18
LAMA4	1.55	0.00486	0.0747	0.0324	5.7	18.9	4.79e-05	2.31	LV	CELLSTATES	SMC1.1	control_TTN	12	18
SLC16A12	1.55	0.0457	0.0701	0.0226	5.49	11.1	0.00141	1.34	LV	CELLSTATES	SMC1.1	control_TTN	12	18
GGT5	1.5	0.0264	0.0424	0.0203	5.09	13	0.0006	1.58	LV	CELLSTATES	SMC1.1	control_TTN	12	18
SNHG12	1.5	0.00188	0.0716	0.0327	5.34	22.5	1.14e-05	2.73	LV	CELLSTATES	SMC1.1	control_TTN	12	18
PALM2-AKAP2	1.47	0.00313	0.0612	0.021	5.16	20.9	2.17e-05	2.5	LV	CELLSTATES	SMC1.1	control_TTN	12	18
NDUFA4L2	1.46	0.004	0.147	0.0451	6.12	19.8	3.42e-05	2.4	LV	CELLSTATES	SMC1.1	control_TTN	12	18
AC034102.6	1.45	0.0476	0.0276	0.0165	4.55	10.9	0.00151	1.32	LV	CELLSTATES	SMC1.1	control_TTN	12	18
NLGN1	1.44	0.00123	0.181	0.0805	6.71	24.2	6.02e-06	2.91	LV	CELLSTATES	SMC1.1	control_TTN	12	18
CD63	1.43	0.000196	0.161	0.063	6.37	31	5.04e-07	3.71	LV	CELLSTATES	SMC1.1	control_TTN	12	18
EPOR	1.42	0.0176	0.0901	0.0473	5.98	14.4	0.00032	1.76	LV	CELLSTATES	SMC1.1	control_TTN	12	18
NGF	1.42	0.0123	0.313	0.158	7.65	15.6	0.00019	1.91	LV	CELLSTATES	SMC1.1	control_TTN	12	18
SELENOM	1.41	0.000578	0.13	0.0413	5.87	26.8	2.28e-06	3.24	LV	CELLSTATES	SMC1.1	control_TTN	12	18
TNFRSF12A	1.41	0.013	0.0658	0.0265	5.25	15.5	0.000203	1.89	LV	CELLSTATES	SMC1.1	control_TTN	12	18
ABCC9	1.4	0.038	0.133	0.0507	6.29	11.8	0.00105	1.42	LV	CELLSTATES	SMC1.1	control_TTN	12	18
AC022034.2	1.39	0.0234	0.0341	0.0172	4.95	13.4	0.00049	1.63	LV	CELLSTATES	SMC1.1	control_TTN	12	18
NUTF2	1.37	0.0204	0.0395	0.0165	4.74	13.9	0.000403	1.69	LV	CELLSTATES	SMC1.1	control_TTN	12	18
IFITM2	1.36	0.0316	0.0538	0.0191	4.94	12.4	0.000776	1.5	LV	CELLSTATES	SMC1.1	control_TTN	12	18
S100A11	1.35	0.0457	0.0459	0.0159	4.84	11.1	0.00142	1.34	LV	CELLSTATES	SMC1.1	control_TTN	12	18
AC017002.5	1.32	0.00344	0.112	0.0462	6.01	20.4	2.62e-05	2.46	LV	CELLSTATES	SMC1.1	control_TTN	12	18
RPL3	1.31	0.0274	0.061	0.0202	5.06	12.9	0.000628	1.56	LV	CELLSTATES	SMC1.1	control_TTN	12	18
MICALL2	1.3	0.0322	0.0364	0.0168	4.8	12.3	0.000805	1.49	LV	CELLSTATES	SMC1.1	control_TTN	12	18
FLNB	1.29	0.0478	0.107	0.0486	5.89	10.9	0.00155	1.32	LV	CELLSTATES	SMC1.1	control_TTN	12	18
ACTB	1.28	0.000202	0.814	0.383	8.64	30.8	5.37e-07	3.69	LV	CELLSTATES	SMC1.1	control_TTN	12	18
FP236383.1	1.26	0.00351	0.159	0.0728	6.38	20.3	2.7e-05	2.46	LV	CELLSTATES	SMC1.1	control_TTN	12	18
PDE10A	1.26	0.0197	0.284	0.152	7.29	14	0.000379	1.71	LV	CELLSTATES	SMC1.1	control_TTN	12	18
RPL13A	1.26	0.00929	0.0994	0.0391	5.7	16.6	0.000126	2.03	LV	CELLSTATES	SMC1.1	control_TTN	12	18
VSIR	1.26	0.038	0.0571	0.0216	5.1	11.8	0.00104	1.42	LV	CELLSTATES	SMC1.1	control_TTN	12	18
FABP5	1.25	0.0447	0.0506	0.0266	5.17	11.2	0.00135	1.35	LV	CELLSTATES	SMC1.1	control_TTN	12	18
FAM155A	1.25	0.00652	0.143	0.0862	6.56	17.9	7.31e-05	2.19	LV	CELLSTATES	SMC1.1	control_TTN	12	18
COL5A3	1.23	0.013	0.12	0.055	6.13	15.4	0.000205	1.89	LV	CELLSTATES	SMC1.1	control_TTN	12	18
PRUNE2	1.21	0.0145	0.158	0.0799	6.41	15.1	0.000237	1.84	LV	CELLSTATES	SMC1.1	control_TTN	12	18
MRGPRF	1.2	0.0422	0.04	0.0246	4.89	11.4	0.00124	1.37	LV	CELLSTATES	SMC1.1	control_TTN	12	18
NCAM2	1.19	0.0457	0.0802	0.0448	5.78	11.1	0.00141	1.34	LV	CELLSTATES	SMC1.1	control_TTN	12	18
RPS27	1.19	0.00401	0.0892	0.0494	5.71	19.7	3.5e-05	2.4	LV	CELLSTATES	SMC1.1	control_TTN	12	18
BGN	1.18	0.0324	0.082	0.0351	5.56	12.3	0.000818	1.49	LV	CELLSTATES	SMC1.1	control_TTN	12	18
AGT	1.17	0.0342	0.102	0.0505	5.97	12.1	0.000902	1.47	LV	CELLSTATES	SMC1.1	control_TTN	12	18
ENO1	1.17	0.0302	0.0556	0.025	5.09	12.6	0.000711	1.52	LV	CELLSTATES	SMC1.1	control_TTN	12	18
RPLP2	1.17	0.00952	0.0976	0.0523	5.88	16.4	0.000134	2.02	LV	CELLSTATES	SMC1.1	control_TTN	12	18
GLIS3	1.16	0.0369	0.0494	0.0258	5.2	11.9	0.000999	1.43	LV	CELLSTATES	SMC1.1	control_TTN	12	18
PTP4A3	1.16	0.000514	0.48	0.292	8.09	27.3	1.87e-06	3.29	LV	CELLSTATES	SMC1.1	control_TTN	12	18
RPLP0	1.16	0.00357	0.135	0.0618	6.19	20.2	2.81e-05	2.45	LV	CELLSTATES	SMC1.1	control_TTN	12	18
ATP1B1	1.13	0.00907	0.0727	0.0467	5.67	16.7	0.00012	2.04	LV	CELLSTATES	SMC1.1	control_TTN	12	18
RPLP1	1.13	0.00127	0.218	0.116	6.93	24	6.53e-06	2.9	LV	CELLSTATES	SMC1.1	control_TTN	12	18
TMSB10	1.13	0.0372	0.0487	0.0285	5.17	11.8	0.00101	1.43	LV	CELLSTATES	SMC1.1	control_TTN	12	18
COL4A1	1.11	0.01	0.977	0.486	8.76	16.2	0.000148	2	LV	CELLSTATES	SMC1.1	control_TTN	12	18
RPL10	1.11	0.00135	0.361	0.207	7.67	23.6	7.58e-06	2.87	LV	CELLSTATES	SMC1.1	control_TTN	12	18
RPL18	1.09	0.0239	0.0673	0.0333	5.44	13.3	0.000512	1.62	LV	CELLSTATES	SMC1.1	control_TTN	12	18
CAVIN3	1.07	0.0454	0.0576	0.0297	5.13	11.1	0.00139	1.34	LV	CELLSTATES	SMC1.1	control_TTN	12	18
RBFOX1	1.05	0.0261	0.0818	0.0547	5.85	13	0.000592	1.58	LV	CELLSTATES	SMC1.1	control_TTN	12	18
TUBA1B	1.02	0.0258	0.0983	0.0645	5.88	13.1	0.000578	1.59	LV	CELLSTATES	SMC1.1	control_TTN	12	18
FHL2	1.01	0.00999	0.377	0.276	7.88	16.2	0.000145	2	LV	CELLSTATES	SMC1.1	control_TTN	12	18
S100A6	1	0.00668	0.156	0.078	6.33	17.8	7.61e-05	2.18	LV	CELLSTATES	SMC1.1	control_TTN	12	18
LMNA	0.982	0.00197	0.255	0.158	7.14	22.3	1.23e-05	2.71	LV	CELLSTATES	SMC1.1	control_TTN	12	18
PPP1R14A	0.973	0.00795	0.143	0.0828	6.33	17.2	9.8e-05	2.1	LV	CELLSTATES	SMC1.1	control_TTN	12	18
MUS81	0.971	0.00344	0.0899	0.0603	5.97	20.4	2.61e-05	2.46	LV	CELLSTATES	SMC1.1	control_TTN	12	18
IGFBP5	0.961	0.0114	0.81	0.564	8.79	15.9	0.000172	1.94	LV	CELLSTATES	SMC1.1	control_TTN	12	18
ANK1	0.96	0.0476	0.0799	0.048	5.64	10.9	0.00154	1.32	LV	CELLSTATES	SMC1.1	control_TTN	12	18
TNFRSF19	0.959	0.0238	0.187	0.122	6.68	13.4	0.000507	1.62	LV	CELLSTATES	SMC1.1	control_TTN	12	18
MGP	0.952	0.0143	0.187	0.108	6.75	15.2	0.000232	1.84	LV	CELLSTATES	SMC1.1	control_TTN	12	18
NOCT	0.946	0.0357	0.0472	0.0307	5.13	12	0.000954	1.45	LV	CELLSTATES	SMC1.1	control_TTN	12	18
RPL15	0.943	0.0422	0.112	0.0613	6.01	11.4	0.00124	1.37	LV	CELLSTATES	SMC1.1	control_TTN	12	18
PPIB	0.921	0.0439	0.0686	0.0487	5.42	11.3	0.0013	1.36	LV	CELLSTATES	SMC1.1	control_TTN	12	18
SLC2A4	0.919	0.0451	0.0807	0.0524	5.77	11.2	0.00138	1.35	LV	CELLSTATES	SMC1.1	control_TTN	12	18
AC011389.1	0.913	0.0311	0.0943	0.0515	5.88	12.5	0.000749	1.51	LV	CELLSTATES	SMC1.1	control_TTN	12	18
RPS14	0.91	0.0335	0.1	0.0507	5.74	12.1	0.000874	1.47	LV	CELLSTATES	SMC1.1	control_TTN	12	18
PROCR	0.9	0.0401	0.0921	0.0599	5.89	11.6	0.00115	1.4	LV	CELLSTATES	SMC1.1	control_TTN	12	18
SYNM	0.9	0.0478	0.184	0.12	6.74	10.9	0.00155	1.32	LV	CELLSTATES	SMC1.1	control_TTN	12	18
FN1	0.896	0.0324	0.343	0.211	7.51	12.3	0.000813	1.49	LV	CELLSTATES	SMC1.1	control_TTN	12	18
RPS2	0.893	0.026	0.102	0.0621	5.8	13	0.000585	1.59	LV	CELLSTATES	SMC1.1	control_TTN	12	18
NT5C	0.883	0.0084	0.145	0.0956	6.51	17	0.000107	2.08	LV	CELLSTATES	SMC1.1	control_TTN	12	18
ADIRF	0.877	0.00334	0.376	0.245	7.67	20.6	2.45e-05	2.48	LV	CELLSTATES	SMC1.1	control_TTN	12	18
PNRC1	0.877	0.0115	0.146	0.109	6.59	15.8	0.000175	1.94	LV	CELLSTATES	SMC1.1	control_TTN	12	18
DHRS7	0.876	0.034	0.0767	0.0534	5.76	12.1	0.000894	1.47	LV	CELLSTATES	SMC1.1	control_TTN	12	18
PSAP	0.86	0.0405	0.102	0.0557	5.87	11.5	0.00117	1.39	LV	CELLSTATES	SMC1.1	control_TTN	12	18
COL1A2	0.854	0.00334	0.25	0.17	7.17	20.6	2.47e-05	2.48	LV	CELLSTATES	SMC1.1	control_TTN	12	18
MAP3K8	0.853	0.0314	0.162	0.101	6.54	12.4	0.000765	1.5	LV	CELLSTATES	SMC1.1	control_TTN	12	18
MYOF	0.827	0.0234	0.323	0.22	7.52	13.4	0.000494	1.63	LV	CELLSTATES	SMC1.1	control_TTN	12	18
C1S	0.819	0.0328	0.0864	0.059	5.74	12.2	0.000836	1.48	LV	CELLSTATES	SMC1.1	control_TTN	12	18
PTMA	0.813	0.0204	0.324	0.193	7.34	13.9	0.000401	1.69	LV	CELLSTATES	SMC1.1	control_TTN	12	18
RACK1	0.81	0.0422	0.0909	0.0674	5.91	11.4	0.00123	1.37	LV	CELLSTATES	SMC1.1	control_TTN	12	18
TFPI	0.792	0.0446	0.188	0.136	6.88	11.2	0.00134	1.35	LV	CELLSTATES	SMC1.1	control_TTN	12	18
C4orf19	0.769	0.0195	0.156	0.105	6.52	14.1	0.00037	1.71	LV	CELLSTATES	SMC1.1	control_TTN	12	18
ACTG1	0.765	0.0476	0.492	0.366	8.14	10.9	0.00153	1.32	LV	CELLSTATES	SMC1.1	control_TTN	12	18
MIR4435-2HG	0.758	0.0392	0.433	0.322	8	11.6	0.0011	1.41	LV	CELLSTATES	SMC1.1	control_TTN	12	18
CRIP2	0.757	0.0386	0.156	0.112	6.53	11.7	0.00107	1.41	LV	CELLSTATES	SMC1.1	control_TTN	12	18
ASAH1	0.749	0.0303	0.159	0.131	6.74	12.6	0.000716	1.52	LV	CELLSTATES	SMC1.1	control_TTN	12	18
DOCK10	0.719	0.0401	0.194	0.143	6.82	11.5	0.00115	1.4	LV	CELLSTATES	SMC1.1	control_TTN	12	18
COL6A2	0.714	0.0196	0.746	0.563	8.71	14.1	0.000373	1.71	LV	CELLSTATES	SMC1.1	control_TTN	12	18
TAGLN	0.707	0.0471	1.02	0.65	9	11	0.00147	1.33	LV	CELLSTATES	SMC1.1	control_TTN	12	18
AL450384.2	0.647	0.0326	0.409	0.311	7.86	12.3	0.000827	1.49	LV	CELLSTATES	SMC1.1	control_TTN	12	18
