# Supplementary material for: Pathogenic variants damage cell composition and single cell transcription in cardiomyopathies
Source: Science. Author manuscript; Available in PMC 2022 Oct 3. (PMC9528698; doi:10.1126/science.abo1984)
Supplement: Supp table 27.7 [file NIHMS1835045-supplement-Supp_table_27_7.xlsx]

## Sheet: Index
Column name	Description
Gene	Gene symbol, Ensembl 84
logFC	log2-fold change
FDR	False discovery rate; FDR is the PValue after (by default) Benjamini-Hochberg correction.
mean_exp_control	Mean expression values across controls
mean_exp_genotype	Mean expression values across disease samples
logCPM	logCPM is the average expression of all pseudobulked samples for that particular gene across all samples on the log2-scale expressed in counts per million (cpm, as calculated by edgeR after normalization).
F	Output of quasi-likelihood F-test
PValue	PValue is the nominal p-value derived from F
FDR_plot	-log10(False discovery rate)
Region	Studied region (LV or RV)
annotation_level	Cell-type or cell-state
cell_state/state	Specification which cell-type or state was analysed
comparison	Specification control_GENOTYPE
Observations_genotype	Numbers of Patients included in edgeR (patients with low number of nuclei have been excluded)
Observations_reference	Numbers of Patients included in edgeR (patients with low number of nuclei have been excluded)

## Sheet: LMNA_control
Gene	logFC	FDR	mean_exp_control	mean_exp_genotype	logCPM	F	PValue	FDR_plot	Region	annotation_level	cell_state	comparison	Observations_genotype	Observations_reference
ADGRG7	3.51	0.00239	0.00118	0.0158	2.15	18	0.000135	2.62	LV	CELLSTATES	PC1	control_LMNA	12	18
TOX2	3.01	0.000394	0.00618	0.0525	4.01	26.2	9.09e-06	3.4	LV	CELLSTATES	PC1	control_LMNA	12	18
FOSB	2.61	0.00494	0.00137	0.0165	2.17	15.1	0.000399	2.31	LV	CELLSTATES	PC1	control_LMNA	12	18
RGS7BP	2.58	2.02e-06	0.0104	0.0589	4.23	58.3	3.26e-09	5.69	LV	CELLSTATES	PC1	control_LMNA	12	18
BICC1	2.43	3.88e-06	0.0836	0.582	7.3	52.3	1.15e-08	5.41	LV	CELLSTATES	PC1	control_LMNA	12	18
LINC01088	2.41	3.6e-05	0.0303	0.197	5.78	38.4	2.93e-07	4.44	LV	CELLSTATES	PC1	control_LMNA	12	18
FKBP5	2.4	7.9e-05	0.371	1.41	8.85	34.4	8.47e-07	4.1	LV	CELLSTATES	PC1	control_LMNA	12	18
AL590617.2	2.28	6.25e-08	0.0208	0.07	4.72	88.5	1.68e-11	7.2	LV	CELLSTATES	PC1	control_LMNA	12	18
AFF3	2.2	1.45e-07	0.0282	0.12	5.38	76.4	1.16e-10	6.84	LV	CELLSTATES	PC1	control_LMNA	12	18
FAT3	2.17	7.02e-05	0.00971	0.0486	3.94	35	7.15e-07	4.15	LV	CELLSTATES	PC1	control_LMNA	12	18
AP002518.2	2.13	0.000138	0.146	0.306	7.07	31.3	2e-06	3.86	LV	CELLSTATES	PC1	control_LMNA	12	18
NNMT	2.13	0.000128	0.0872	0.265	6.61	31.7	1.79e-06	3.89	LV	CELLSTATES	PC1	control_LMNA	12	18
CARMIL1	2.07	9.16e-06	0.232	0.918	8.27	47.3	3.44e-08	5.04	LV	CELLSTATES	PC1	control_LMNA	12	18
LINC01277	2.01	0.0024	0.00574	0.0154	2.95	18	0.000136	2.62	LV	CELLSTATES	PC1	control_LMNA	12	18
MERTK	1.99	7.17e-07	0.0576	0.212	6.17	65.8	7.69e-10	6.14	LV	CELLSTATES	PC1	control_LMNA	12	18
MOB3B	1.99	1.28e-07	0.031	0.159	5.64	78.7	8.01e-11	6.89	LV	CELLSTATES	PC1	control_LMNA	12	18
ATP10A	1.95	2.32e-05	0.089	0.279	6.62	40.9	1.57e-07	4.63	LV	CELLSTATES	PC1	control_LMNA	12	18
BMP2	1.95	4.01e-05	0.0127	0.0552	4.18	37.7	3.56e-07	4.4	LV	CELLSTATES	PC1	control_LMNA	12	18
LINC02343	1.94	0.00132	0.00877	0.0376	3.71	20.7	5.29e-05	2.88	LV	CELLSTATES	PC1	control_LMNA	12	18
TIPARP	1.89	2.64e-05	0.0242	0.1	5.13	40.2	1.86e-07	4.58	LV	CELLSTATES	PC1	control_LMNA	12	18
MELTF-AS1	1.87	0.000872	0.00588	0.0141	2.84	22.4	2.97e-05	3.06	LV	CELLSTATES	PC1	control_LMNA	12	18
ZBTB16	1.83	8.18e-05	0.697	2.38	9.64	34.1	9.15e-07	4.09	LV	CELLSTATES	PC1	control_LMNA	12	18
TOGARAM2	1.81	3.08e-05	0.027	0.0898	5.05	39.5	2.26e-07	4.51	LV	CELLSTATES	PC1	control_LMNA	12	18
SLC1A3	1.8	0.00154	0.0312	0.098	5.22	19.9	6.86e-05	2.81	LV	CELLSTATES	PC1	control_LMNA	12	18
NPPB	1.76	0.0462	0.0335	0.0947	5.23	7.26	0.0104	1.34	LV	CELLSTATES	PC1	control_LMNA	12	18
DENND3	1.75	1.62e-05	0.218	0.631	7.85	44	7.52e-08	4.79	LV	CELLSTATES	PC1	control_LMNA	12	18
KLF15	1.75	0.000602	0.00545	0.0166	2.84	24.1	1.73e-05	3.22	LV	CELLSTATES	PC1	control_LMNA	12	18
HBB	1.73	0.0114	0.00649	0.0413	3.63	12	0.00134	1.94	LV	CELLSTATES	PC1	control_LMNA	12	18
EEF1A2	1.7	0.000452	0.0189	0.04	4.29	25.5	1.13e-05	3.35	LV	CELLSTATES	PC1	control_LMNA	12	18
FTCDNL1	1.69	0.000452	0.00485	0.0125	2.64	25.5	1.13e-05	3.35	LV	CELLSTATES	PC1	control_LMNA	12	18
NCKIPSD	1.68	1.74e-05	0.0246	0.0763	4.85	43.2	9.01e-08	4.76	LV	CELLSTATES	PC1	control_LMNA	12	18
PPM1H	1.68	1.7e-05	0.0197	0.0784	4.72	43.4	8.67e-08	4.77	LV	CELLSTATES	PC1	control_LMNA	12	18
LINC02585	1.67	0.000167	0.00731	0.016	3.06	30.3	2.63e-06	3.78	LV	CELLSTATES	PC1	control_LMNA	12	18
CCDC68	1.66	0.00387	0.00483	0.018	2.83	16.1	0.000273	2.41	LV	CELLSTATES	PC1	control_LMNA	12	18
KCNQ3	1.65	9.02e-06	0.13	0.41	7.2	47.5	3.3e-08	5.04	LV	CELLSTATES	PC1	control_LMNA	12	18
PLD5	1.65	0.000111	0.0291	0.0965	5.19	32.5	1.43e-06	3.96	LV	CELLSTATES	PC1	control_LMNA	12	18
CHSY3	1.63	0.0109	0.0404	0.364	6.26	12.1	0.00125	1.96	LV	CELLSTATES	PC1	control_LMNA	12	18
EFNB2	1.63	0.000446	0.0116	0.0295	3.7	25.6	1.09e-05	3.35	LV	CELLSTATES	PC1	control_LMNA	12	18
MTSS1	1.63	8.15e-06	0.164	0.563	7.55	48.2	2.84e-08	5.09	LV	CELLSTATES	PC1	control_LMNA	12	18
SEC16B	1.63	0.00146	0.00383	0.0149	2.48	20.2	6.27e-05	2.84	LV	CELLSTATES	PC1	control_LMNA	12	18
AC002546.1	1.61	0.00021	0.0831	0.218	6.44	29.2	3.7e-06	3.68	LV	CELLSTATES	PC1	control_LMNA	12	18
GOLGA8B	1.61	0.00387	0.00811	0.0223	3.29	16.1	0.000271	2.41	LV	CELLSTATES	PC1	control_LMNA	12	18
TRIM22	1.6	1.61e-06	0.0682	0.238	6.32	60.1	2.31e-09	5.79	LV	CELLSTATES	PC1	control_LMNA	12	18
HAPLN2	1.59	0.000128	0.056	0.103	5.64	31.8	1.76e-06	3.89	LV	CELLSTATES	PC1	control_LMNA	12	18
NPPA	1.59	0.00565	0.0128	0.0488	4.31	14.5	0.000485	2.25	LV	CELLSTATES	PC1	control_LMNA	12	18
MAP2K6	1.57	1.67e-05	0.138	0.302	7.02	43.6	8.23e-08	4.78	LV	CELLSTATES	PC1	control_LMNA	12	18
PLXNA2	1.57	3.21e-06	0.0189	0.0732	4.61	54	8.04e-09	5.49	LV	CELLSTATES	PC1	control_LMNA	12	18
LAMB1	1.56	0.000219	0.292	0.796	8.23	29	3.9e-06	3.66	LV	CELLSTATES	PC1	control_LMNA	12	18
EGFR	1.53	1.09e-07	0.261	0.788	8.12	80.6	5.86e-11	6.96	LV	CELLSTATES	PC1	control_LMNA	12	18
NTRK3	1.52	0.00132	0.0173	0.0571	4.4	20.7	5.34e-05	2.88	LV	CELLSTATES	PC1	control_LMNA	12	18
ARHGEF7-AS2	1.51	0.00241	0.0101	0.0136	3.22	18	0.000137	2.62	LV	CELLSTATES	PC1	control_LMNA	12	18
SAMHD1	1.5	1.82e-05	0.09	0.285	6.69	42.3	1.12e-07	4.74	LV	CELLSTATES	PC1	control_LMNA	12	18
ABTB2	1.49	0.00255	0.0798	0.225	6.49	17.8	0.000147	2.59	LV	CELLSTATES	PC1	control_LMNA	12	18
ALDH1L1	1.49	0.00393	0.00799	0.0228	3.34	16	0.00028	2.41	LV	CELLSTATES	PC1	control_LMNA	12	18
CTDSPL	1.49	1.45e-07	0.0896	0.262	6.6	76.9	1.07e-10	6.84	LV	CELLSTATES	PC1	control_LMNA	12	18
PTPN13	1.49	1.88e-07	0.243	0.766	8.06	74.3	1.68e-10	6.73	LV	CELLSTATES	PC1	control_LMNA	12	18
RCAN2	1.49	4.72e-08	0.567	1.75	9.28	93.1	8.44e-12	7.33	LV	CELLSTATES	PC1	control_LMNA	12	18
SLC38A2	1.49	0.000108	0.407	1.05	8.61	32.6	1.39e-06	3.96	LV	CELLSTATES	PC1	control_LMNA	12	18
AC092164.1	1.48	0.000958	0.00973	0.026	3.49	22.1	3.36e-05	3.02	LV	CELLSTATES	PC1	control_LMNA	12	18
ADARB2	1.48	0.000857	0.0919	0.26	6.69	22.5	2.89e-05	3.07	LV	CELLSTATES	PC1	control_LMNA	12	18
NHSL1	1.46	3.88e-06	0.16	0.458	7.39	52	1.21e-08	5.41	LV	CELLSTATES	PC1	control_LMNA	12	18
ABCA10	1.45	2.32e-06	0.0922	0.243	6.56	57.1	4.15e-09	5.63	LV	CELLSTATES	PC1	control_LMNA	12	18
KCNB1	1.45	0.000163	0.018	0.0546	4.44	30.5	2.53e-06	3.79	LV	CELLSTATES	PC1	control_LMNA	12	18
REPS2	1.43	9.22e-05	0.0159	0.0468	4.2	33.5	1.07e-06	4.04	LV	CELLSTATES	PC1	control_LMNA	12	18
AC072022.1	1.42	0.00946	0.0146	0.0272	3.83	12.7	0.00102	2.02	LV	CELLSTATES	PC1	control_LMNA	12	18
ELN	1.42	0.00382	0.00963	0.0263	3.48	16.1	0.000268	2.42	LV	CELLSTATES	PC1	control_LMNA	12	18
EPHA4	1.42	0.00311	0.00738	0.0187	3.09	17	0.000196	2.51	LV	CELLSTATES	PC1	control_LMNA	12	18
RANBP3L	1.42	0.00122	0.00949	0.0185	3.31	21	4.74e-05	2.91	LV	CELLSTATES	PC1	control_LMNA	12	18
ADAMTS9-AS2	1.41	4.01e-05	0.619	2.38	9.6	37.8	3.48e-07	4.4	LV	CELLSTATES	PC1	control_LMNA	12	18
FAM53B-AS1	1.41	0.00171	0.00447	0.0127	2.49	19.5	8.1e-05	2.77	LV	CELLSTATES	PC1	control_LMNA	12	18
SLC6A1	1.41	0.000675	0.0747	0.224	6.32	23.6	2.04e-05	3.17	LV	CELLSTATES	PC1	control_LMNA	12	18
COL4A5	1.4	0.00586	0.0264	0.0733	4.85	14.4	0.000514	2.23	LV	CELLSTATES	PC1	control_LMNA	12	18
LINC00222	1.4	0.00488	0.00354	0.013	2.32	15.1	0.000389	2.31	LV	CELLSTATES	PC1	control_LMNA	12	18
RCBTB1	1.39	2.39e-06	0.0402	0.0873	5.25	56.3	4.91e-09	5.62	LV	CELLSTATES	PC1	control_LMNA	12	18
KALRN	1.38	1.82e-05	0.642	1.6	9.35	42.8	9.96e-08	4.74	LV	CELLSTATES	PC1	control_LMNA	12	18
MBOAT2	1.38	2e-06	0.0289	0.0845	5	58.7	3.04e-09	5.7	LV	CELLSTATES	PC1	control_LMNA	12	18
PID1	1.38	0.000974	0.173	0.462	7.47	22	3.44e-05	3.01	LV	CELLSTATES	PC1	control_LMNA	12	18
AL365181.4	1.37	0.000581	0.00636	0.0182	2.99	24.3	1.65e-05	3.24	LV	CELLSTATES	PC1	control_LMNA	12	18
SAP25	1.37	0.000257	0.0115	0.0383	3.76	28.2	4.87e-06	3.59	LV	CELLSTATES	PC1	control_LMNA	12	18
CRACR2A	1.36	1.61e-05	0.06	0.133	5.86	44.1	7.2e-08	4.79	LV	CELLSTATES	PC1	control_LMNA	12	18
TRIM5	1.35	8.18e-05	0.066	0.143	5.98	34.2	9.03e-07	4.09	LV	CELLSTATES	PC1	control_LMNA	12	18
TMPRSS11D	1.34	0.0362	0.00916	0.0139	3.12	8.02	0.00733	1.44	LV	CELLSTATES	PC1	control_LMNA	12	18
AC079380.1	1.33	0.00282	0.0076	0.0267	3.2	17.4	0.00017	2.55	LV	CELLSTATES	PC1	control_LMNA	12	18
BAIAP3	1.33	0.0151	0.00365	0.0131	2.36	11	0.00204	1.82	LV	CELLSTATES	PC1	control_LMNA	12	18
LDLRAD4	1.33	0.000283	0.0218	0.0658	4.66	27.7	5.75e-06	3.55	LV	CELLSTATES	PC1	control_LMNA	12	18
AC010173.1	1.32	0.000972	0.00981	0.0225	3.36	22	3.42e-05	3.01	LV	CELLSTATES	PC1	control_LMNA	12	18
TCF15	1.32	0.00446	0.108	0.164	6.36	15.5	0.000342	2.35	LV	CELLSTATES	PC1	control_LMNA	12	18
YPEL1	1.32	1.82e-05	0.0171	0.0364	4.12	42.4	1.11e-07	4.74	LV	CELLSTATES	PC1	control_LMNA	12	18
AC007262.2	1.31	0.000949	0.0203	0.0783	4.63	22.1	3.32e-05	3.02	LV	CELLSTATES	PC1	control_LMNA	12	18
NTRK2	1.31	0.00435	0.00354	0.0143	2.33	15.6	0.00033	2.36	LV	CELLSTATES	PC1	control_LMNA	12	18
SCN7A	1.31	1.51e-05	0.75	2.21	9.64	44.5	6.62e-08	4.82	LV	CELLSTATES	PC1	control_LMNA	12	18
AFF2	1.28	0.000585	0.0103	0.0522	3.85	24.2	1.67e-05	3.23	LV	CELLSTATES	PC1	control_LMNA	12	18
MIR503HG	1.28	0.00242	0.0129	0.0249	3.67	17.9	0.000138	2.62	LV	CELLSTATES	PC1	control_LMNA	12	18
AC008397.2	1.26	0.0153	0.00833	0.0223	3.27	10.9	0.00209	1.81	LV	CELLSTATES	PC1	control_LMNA	12	18
TUB	1.26	0.00289	0.00838	0.0226	3.25	17.3	0.000176	2.54	LV	CELLSTATES	PC1	control_LMNA	12	18
MRC1	1.25	0.017	0.00758	0.0169	3.09	10.5	0.00244	1.77	LV	CELLSTATES	PC1	control_LMNA	12	18
NAA11	1.24	0.037	0.00639	0.0145	2.91	7.96	0.00755	1.43	LV	CELLSTATES	PC1	control_LMNA	12	18
TCTEX1D1	1.24	0.017	0.00773	0.02	3.11	10.5	0.00244	1.77	LV	CELLSTATES	PC1	control_LMNA	12	18
AGFG2	1.23	0.00462	0.00767	0.0192	3.04	15.3	0.00036	2.34	LV	CELLSTATES	PC1	control_LMNA	12	18
PPP1CB	1.23	0.000279	0.113	0.292	6.81	27.8	5.59e-06	3.55	LV	CELLSTATES	PC1	control_LMNA	12	18
RGS11	1.23	0.000112	0.0217	0.0637	4.65	32.4	1.47e-06	3.95	LV	CELLSTATES	PC1	control_LMNA	12	18
SNHG22	1.23	0.000128	0.0144	0.0324	3.87	31.8	1.75e-06	3.89	LV	CELLSTATES	PC1	control_LMNA	12	18
TMEM74B	1.23	0.000865	0.0525	0.132	5.72	22.5	2.93e-05	3.06	LV	CELLSTATES	PC1	control_LMNA	12	18
AL445465.1	1.22	0.00398	0.0169	0.0263	3.91	16	0.000284	2.4	LV	CELLSTATES	PC1	control_LMNA	12	18
COPZ2	1.21	0.00228	0.00805	0.0129	2.97	18.2	0.000125	2.64	LV	CELLSTATES	PC1	control_LMNA	12	18
NEXN	1.21	0.000842	0.2	0.464	7.58	22.6	2.81e-05	3.07	LV	CELLSTATES	PC1	control_LMNA	12	18
AC099791.2	1.2	0.0153	0.0127	0.0237	3.59	10.9	0.00208	1.82	LV	CELLSTATES	PC1	control_LMNA	12	18
AC103739.2	1.2	0.00853	0.0143	0.0202	3.65	13	0.00088	2.07	LV	CELLSTATES	PC1	control_LMNA	12	18
JADE1	1.19	0.000365	0.117	0.3	6.8	26.5	8.19e-06	3.44	LV	CELLSTATES	PC1	control_LMNA	12	18
NRK	1.19	0.0343	0.0239	0.0574	4.53	8.19	0.00678	1.46	LV	CELLSTATES	PC1	control_LMNA	12	18
TACR1	1.19	0.000296	0.0843	0.14	6.16	27.5	6.08e-06	3.53	LV	CELLSTATES	PC1	control_LMNA	12	18
FLT1	1.18	0.000463	0.502	1.37	9.06	25.3	1.18e-05	3.33	LV	CELLSTATES	PC1	control_LMNA	12	18
WDR78	1.18	2.47e-06	0.0725	0.162	6.11	56	5.29e-09	5.61	LV	CELLSTATES	PC1	control_LMNA	12	18
AC007681.1	1.17	0.000136	0.0274	0.0651	4.76	31.4	1.95e-06	3.87	LV	CELLSTATES	PC1	control_LMNA	12	18
ZNF471	1.17	1.82e-05	0.0388	0.078	5.12	42.6	1.05e-07	4.74	LV	CELLSTATES	PC1	control_LMNA	12	18
AC132872.1	1.16	0.0063	0.00907	0.0182	3.18	14.1	0.000572	2.2	LV	CELLSTATES	PC1	control_LMNA	12	18
AL499616.1	1.16	0.00361	0.591	0.766	8.73	16.4	0.000243	2.44	LV	CELLSTATES	PC1	control_LMNA	12	18
GRID2	1.16	0.0082	0.0322	0.105	5.27	13.2	0.00083	2.09	LV	CELLSTATES	PC1	control_LMNA	12	18
LPP-AS1	1.16	0.0284	0.0247	0.0357	4.38	8.76	0.00525	1.55	LV	CELLSTATES	PC1	control_LMNA	12	18
TMTC1	1.15	3.85e-05	0.727	1.77	9.43	38.1	3.24e-07	4.41	LV	CELLSTATES	PC1	control_LMNA	12	18
ZNF704	1.15	1.82e-05	0.234	0.623	7.87	42.4	1.08e-07	4.74	LV	CELLSTATES	PC1	control_LMNA	12	18
COL25A1	1.14	0.0307	0.0455	0.178	5.78	8.54	0.00581	1.51	LV	CELLSTATES	PC1	control_LMNA	12	18
PAPSS2	1.14	0.000207	0.07	0.155	6.04	29.2	3.62e-06	3.68	LV	CELLSTATES	PC1	control_LMNA	12	18
SH3RF3	1.14	0.0448	0.0122	0.0423	3.77	7.36	0.00992	1.35	LV	CELLSTATES	PC1	control_LMNA	12	18
DUBR	1.13	3.16e-05	0.394	0.788	8.4	39.2	2.43e-07	4.5	LV	CELLSTATES	PC1	control_LMNA	12	18
AC002066.1	1.12	0.00146	0.028	0.0725	4.88	20.2	6.33e-05	2.83	LV	CELLSTATES	PC1	control_LMNA	12	18
RFTN1	1.12	1.19e-06	0.237	0.573	7.85	61.9	1.6e-09	5.92	LV	CELLSTATES	PC1	control_LMNA	12	18
RNF115	1.12	1.09e-07	0.213	0.539	7.73	80.8	5.59e-11	6.96	LV	CELLSTATES	PC1	control_LMNA	12	18
SLC25A29	1.12	0.00167	0.0128	0.0276	3.7	19.5	7.86e-05	2.78	LV	CELLSTATES	PC1	control_LMNA	12	18
ALDH1L2	1.11	9.46e-05	0.067	0.153	5.96	33.4	1.12e-06	4.02	LV	CELLSTATES	PC1	control_LMNA	12	18
AP002075.1	1.11	0.0398	0.0302	0.0443	4.65	7.73	0.00837	1.4	LV	CELLSTATES	PC1	control_LMNA	12	18
ARHGAP10	1.11	1.97e-05	1.63	3.87	10.6	41.7	1.28e-07	4.71	LV	CELLSTATES	PC1	control_LMNA	12	18
AC018616.1	1.1	0.000986	0.116	0.203	6.6	21.9	3.52e-05	3.01	LV	CELLSTATES	PC1	control_LMNA	12	18
AL139807.1	1.1	0.00537	0.0328	0.0782	4.99	14.7	0.000451	2.27	LV	CELLSTATES	PC1	control_LMNA	12	18
KCNJ13	1.1	0.0335	0.0111	0.0143	3.27	8.27	0.00655	1.48	LV	CELLSTATES	PC1	control_LMNA	12	18
SLC24A3	1.1	0.00166	0.11	0.294	6.81	19.6	7.77e-05	2.78	LV	CELLSTATES	PC1	control_LMNA	12	18
ZNF117	1.1	0.000649	0.0139	0.033	3.83	23.8	1.93e-05	3.19	LV	CELLSTATES	PC1	control_LMNA	12	18
AC093110.1	1.09	0.0244	0.0508	0.0628	5.22	9.31	0.00413	1.61	LV	CELLSTATES	PC1	control_LMNA	12	18
ANKS1A	1.09	2.27e-05	0.557	1.23	8.99	41.1	1.52e-07	4.64	LV	CELLSTATES	PC1	control_LMNA	12	18
CLMN	1.09	2.56e-06	0.884	2.05	9.69	55.4	5.94e-09	5.59	LV	CELLSTATES	PC1	control_LMNA	12	18
FBXO32	1.09	0.000168	0.0702	0.181	6.15	30.3	2.69e-06	3.77	LV	CELLSTATES	PC1	control_LMNA	12	18
SEMA6D	1.09	0.003	0.0202	0.0586	4.5	17.1	0.000186	2.52	LV	CELLSTATES	PC1	control_LMNA	12	18
SLC19A2	1.09	0.00748	0.0202	0.0411	4.28	13.5	0.000729	2.13	LV	CELLSTATES	PC1	control_LMNA	12	18
THSD7A	1.09	0.0213	0.188	0.324	7.27	9.78	0.00336	1.67	LV	CELLSTATES	PC1	control_LMNA	12	18
TRANK1	1.09	0.00164	0.0314	0.072	4.91	19.6	7.64e-05	2.78	LV	CELLSTATES	PC1	control_LMNA	12	18
AC136424.2	1.08	0.0185	0.049	0.0657	5.23	10.3	0.00273	1.73	LV	CELLSTATES	PC1	control_LMNA	12	18
IRAK3	1.08	3.96e-05	0.11	0.239	6.6	37.9	3.4e-07	4.4	LV	CELLSTATES	PC1	control_LMNA	12	18
STK17B	1.08	0.00204	0.0117	0.0275	3.63	18.7	0.000105	2.69	LV	CELLSTATES	PC1	control_LMNA	12	18
ANKRD6	1.07	2.26e-06	0.0633	0.126	5.85	57.5	3.84e-09	5.65	LV	CELLSTATES	PC1	control_LMNA	12	18
DOK6	1.07	0.000161	0.215	0.567	7.75	30.5	2.49e-06	3.79	LV	CELLSTATES	PC1	control_LMNA	12	18
FEM1C	1.07	0.00387	0.0186	0.0361	4.09	16.1	0.000272	2.41	LV	CELLSTATES	PC1	control_LMNA	12	18
NFASC	1.07	0.000299	0.529	1.27	8.95	27.4	6.2e-06	3.52	LV	CELLSTATES	PC1	control_LMNA	12	18
SLC4A7	1.07	8.19e-05	0.16	0.328	7.13	34.1	9.3e-07	4.09	LV	CELLSTATES	PC1	control_LMNA	12	18
AC254629.1	1.06	0.0361	0.0236	0.0305	4.22	8.02	0.00732	1.44	LV	CELLSTATES	PC1	control_LMNA	12	18
ATP10D	1.05	1.09e-07	0.153	0.363	7.18	81.3	5.16e-11	6.96	LV	CELLSTATES	PC1	control_LMNA	12	18
FHL5	1.05	0.00303	0.293	0.683	8.06	17.1	0.000189	2.52	LV	CELLSTATES	PC1	control_LMNA	12	18
ITGA4	1.05	0.00896	0.013	0.033	3.76	12.8	0.000945	2.05	LV	CELLSTATES	PC1	control_LMNA	12	18
LRP11	1.05	0.00066	0.0113	0.0262	3.52	23.7	1.96e-05	3.18	LV	CELLSTATES	PC1	control_LMNA	12	18
MIR193BHG	1.05	0.00326	0.0114	0.0184	3.39	16.8	0.000209	2.49	LV	CELLSTATES	PC1	control_LMNA	12	18
RRAS2	1.05	3.77e-06	0.0352	0.0854	5.13	52.6	1.08e-08	5.42	LV	CELLSTATES	PC1	control_LMNA	12	18
SCN3A	1.05	0.00111	0.191	0.42	7.45	21.4	4.16e-05	2.95	LV	CELLSTATES	PC1	control_LMNA	12	18
VCL	1.05	0.000279	0.355	0.756	8.29	27.8	5.58e-06	3.55	LV	CELLSTATES	PC1	control_LMNA	12	18
AC011405.1	1.04	0.00265	0.0319	0.0533	4.83	17.6	0.000157	2.58	LV	CELLSTATES	PC1	control_LMNA	12	18
ATP9A	1.04	0.00751	0.024	0.0564	4.58	13.5	0.000732	2.12	LV	CELLSTATES	PC1	control_LMNA	12	18
BDH2	1.04	0.00233	0.0134	0.022	3.6	18.1	0.00013	2.63	LV	CELLSTATES	PC1	control_LMNA	12	18
SMAD1	1.04	0.0116	0.00515	0.0136	2.54	11.9	0.0014	1.94	LV	CELLSTATES	PC1	control_LMNA	12	18
SPSB1	1.04	0.00133	0.0348	0.0823	5.05	20.6	5.38e-05	2.88	LV	CELLSTATES	PC1	control_LMNA	12	18
TMEM51	1.04	0.000161	0.0525	0.118	5.65	30.6	2.47e-06	3.79	LV	CELLSTATES	PC1	control_LMNA	12	18
ZNF189	1.04	0.000435	0.044	0.0869	5.31	25.7	1.06e-05	3.36	LV	CELLSTATES	PC1	control_LMNA	12	18
AC145124.1	1.03	0.00856	0.0165	0.0312	3.97	13	0.000885	2.07	LV	CELLSTATES	PC1	control_LMNA	12	18
RASAL2	1.03	2.53e-06	1.26	3.15	10.2	55.6	5.65e-09	5.6	LV	CELLSTATES	PC1	control_LMNA	12	18
AC025917.1	1.02	0.00308	0.0169	0.0254	3.88	17	0.000193	2.51	LV	CELLSTATES	PC1	control_LMNA	12	18
AC104662.2	1.02	0.0129	0.0078	0.0173	3.01	11.5	0.00164	1.89	LV	CELLSTATES	PC1	control_LMNA	12	18
KLHL29	1.02	0.00754	0.0499	0.123	5.63	13.5	0.000736	2.12	LV	CELLSTATES	PC1	control_LMNA	12	18
AC073050.1	1.01	0.00427	0.0179	0.0529	4.3	15.6	0.000323	2.37	LV	CELLSTATES	PC1	control_LMNA	12	18
AL121761.1	1.01	0.00387	0.0295	0.0699	4.81	16.1	0.000273	2.41	LV	CELLSTATES	PC1	control_LMNA	12	18
LINC00886	1.01	0.00143	0.0275	0.0573	4.68	20.3	6.04e-05	2.85	LV	CELLSTATES	PC1	control_LMNA	12	18
LINC01568	1.01	0.0103	0.0782	0.122	6.06	12.3	0.00115	1.99	LV	CELLSTATES	PC1	control_LMNA	12	18
MTM1	1.01	3.27e-06	0.0424	0.106	5.38	53.7	8.47e-09	5.49	LV	CELLSTATES	PC1	control_LMNA	12	18
NCOA3	1.01	1.05e-05	0.266	0.577	7.92	46.5	4.12e-08	4.98	LV	CELLSTATES	PC1	control_LMNA	12	18
TARID	1.01	0.000546	0.0531	0.116	5.65	24.6	1.5e-05	3.26	LV	CELLSTATES	PC1	control_LMNA	12	18
TEX29	1.01	0.0134	0.00909	0.013	3.13	11.3	0.00173	1.87	LV	CELLSTATES	PC1	control_LMNA	12	18
BACH2	1	0.000578	0.0592	0.14	5.83	24.3	1.63e-05	3.24	LV	CELLSTATES	PC1	control_LMNA	12	18
COLGALT2	1	0.0199	0.144	0.261	6.87	10	0.00306	1.7	LV	CELLSTATES	PC1	control_LMNA	12	18
JDP2	1	0.0132	0.0155	0.0315	3.85	11.4	0.0017	1.88	LV	CELLSTATES	PC1	control_LMNA	12	18
LEKR1	0.999	0.00265	0.0204	0.0378	4.24	17.6	0.000157	2.58	LV	CELLSTATES	PC1	control_LMNA	12	18
GRB10	0.997	0.000241	0.0608	0.157	5.9	28.5	4.48e-06	3.62	LV	CELLSTATES	PC1	control_LMNA	12	18
KIAA1614	0.997	0.00103	0.00924	0.0173	3.2	21.7	3.77e-05	2.99	LV	CELLSTATES	PC1	control_LMNA	12	18
CACHD1	0.996	0.00677	0.00994	0.0312	3.47	13.9	0.000631	2.17	LV	CELLSTATES	PC1	control_LMNA	12	18
LRRC17	0.996	0.00884	0.0512	0.146	5.7	12.9	0.000928	2.05	LV	CELLSTATES	PC1	control_LMNA	12	18
ZNF667	0.995	0.00506	0.00923	0.0233	3.28	14.9	0.000417	2.3	LV	CELLSTATES	PC1	control_LMNA	12	18
FLG-AS1	0.994	0.0106	0.0353	0.0904	5.11	12.2	0.00121	1.97	LV	CELLSTATES	PC1	control_LMNA	12	18
PIWIL4	0.991	0.00077	0.0188	0.0451	4.17	23	2.46e-05	3.11	LV	CELLSTATES	PC1	control_LMNA	12	18
AC063944.1	0.99	0.00507	0.156	0.218	6.92	14.9	0.00042	2.29	LV	CELLSTATES	PC1	control_LMNA	12	18
GOLGA8A	0.987	0.027	0.0444	0.109	5.42	8.95	0.00484	1.57	LV	CELLSTATES	PC1	control_LMNA	12	18
PDGFC	0.987	0.0114	0.00848	0.0204	3.21	11.9	0.00136	1.94	LV	CELLSTATES	PC1	control_LMNA	12	18
SKP2	0.987	0.0162	0.00742	0.0204	2.99	10.7	0.00226	1.79	LV	CELLSTATES	PC1	control_LMNA	12	18
WNK3	0.987	0.00514	0.012	0.0216	3.57	14.9	0.000427	2.29	LV	CELLSTATES	PC1	control_LMNA	12	18
FOXO3	0.984	3.67e-06	0.364	0.867	8.43	53	9.83e-09	5.44	LV	CELLSTATES	PC1	control_LMNA	12	18
DOCK5	0.983	5.55e-05	0.0517	0.129	5.66	36	5.46e-07	4.26	LV	CELLSTATES	PC1	control_LMNA	12	18
LONRF1	0.982	0.000102	0.0458	0.118	5.5	33	1.23e-06	3.99	LV	CELLSTATES	PC1	control_LMNA	12	18
AC027117.2	0.979	0.00334	0.0296	0.0512	4.67	16.7	0.000217	2.48	LV	CELLSTATES	PC1	control_LMNA	12	18
AC079594.2	0.979	0.0152	0.0173	0.0227	3.84	10.9	0.00206	1.82	LV	CELLSTATES	PC1	control_LMNA	12	18
PDCL3	0.974	0.0104	0.00808	0.0143	3.05	12.3	0.00118	1.98	LV	CELLSTATES	PC1	control_LMNA	12	18
SWAP70	0.974	0.0019	0.0854	0.188	6.27	19	9.52e-05	2.72	LV	CELLSTATES	PC1	control_LMNA	12	18
FAM214A	0.973	1.51e-05	0.106	0.248	6.63	44.6	6.52e-08	4.82	LV	CELLSTATES	PC1	control_LMNA	12	18
ZFAND5	0.973	0.000812	0.0608	0.144	5.89	22.8	2.65e-05	3.09	LV	CELLSTATES	PC1	control_LMNA	12	18
GPR137C	0.968	0.0196	0.00622	0.0164	2.77	10.1	0.00296	1.71	LV	CELLSTATES	PC1	control_LMNA	12	18
DIP2C	0.963	0.000126	0.139	0.333	7.02	31.8	1.71e-06	3.9	LV	CELLSTATES	PC1	control_LMNA	12	18
PRLR	0.963	0.00226	0.0377	0.0676	5.07	18.3	0.000123	2.65	LV	CELLSTATES	PC1	control_LMNA	12	18
RAP2A	0.963	0.00778	0.0822	0.142	6.01	13.4	0.000765	2.11	LV	CELLSTATES	PC1	control_LMNA	12	18
KREMEN1	0.962	0.000914	0.0243	0.0505	4.54	22.2	3.15e-05	3.04	LV	CELLSTATES	PC1	control_LMNA	12	18
TRIM73	0.96	0.00738	0.0267	0.0418	4.47	13.6	0.000713	2.13	LV	CELLSTATES	PC1	control_LMNA	12	18
AP002347.1	0.959	0.0421	0.0133	0.0192	3.58	7.57	0.00902	1.38	LV	CELLSTATES	PC1	control_LMNA	12	18
MAN1A1	0.953	1.82e-05	0.119	0.292	6.85	42.8	1e-07	4.74	LV	CELLSTATES	PC1	control_LMNA	12	18
AL591845.1	0.952	0.0136	0.0108	0.0224	3.41	11.3	0.00176	1.87	LV	CELLSTATES	PC1	control_LMNA	12	18
PNPLA7	0.951	0.00598	0.0165	0.0374	4.02	14.3	0.00053	2.22	LV	CELLSTATES	PC1	control_LMNA	12	18
SPATA18	0.951	0.024	0.00739	0.0247	3.11	9.36	0.00404	1.62	LV	CELLSTATES	PC1	control_LMNA	12	18
LAMA3	0.947	0.000745	0.112	0.235	6.66	23.2	2.33e-05	3.13	LV	CELLSTATES	PC1	control_LMNA	12	18
ICA1L	0.946	0.000431	0.0583	0.113	5.69	25.8	1.02e-05	3.37	LV	CELLSTATES	PC1	control_LMNA	12	18
CSAD	0.939	0.000433	0.114	0.249	6.68	25.7	1.04e-05	3.36	LV	CELLSTATES	PC1	control_LMNA	12	18
ZMAT1	0.938	0.00137	0.0202	0.0377	4.19	20.5	5.68e-05	2.86	LV	CELLSTATES	PC1	control_LMNA	12	18
TMC3-AS1	0.936	0.0254	0.00613	0.0173	2.82	9.16	0.00441	1.6	LV	CELLSTATES	PC1	control_LMNA	12	18
LEPR	0.935	0.00166	0.0281	0.0753	4.8	19.6	7.78e-05	2.78	LV	CELLSTATES	PC1	control_LMNA	12	18
SLC39A11	0.934	0.00191	0.425	0.834	8.56	19	9.58e-05	2.72	LV	CELLSTATES	PC1	control_LMNA	12	18
PKNOX2	0.932	0.000467	0.0409	0.0772	5.15	25.2	1.21e-05	3.33	LV	CELLSTATES	PC1	control_LMNA	12	18
KLHL3	0.929	0.00602	0.0178	0.0449	4.14	14.3	0.000536	2.22	LV	CELLSTATES	PC1	control_LMNA	12	18
ZFAT	0.927	0.00154	0.0377	0.0744	5.09	19.9	6.92e-05	2.81	LV	CELLSTATES	PC1	control_LMNA	12	18
CHST7	0.923	0.0126	0.0294	0.0542	4.75	11.6	0.00156	1.9	LV	CELLSTATES	PC1	control_LMNA	12	18
DPH6-DT	0.922	0.00264	0.0367	0.0863	5.11	17.6	0.000155	2.58	LV	CELLSTATES	PC1	control_LMNA	12	18
LGI4	0.921	0.025	0.0491	0.133	5.7	9.2	0.00434	1.6	LV	CELLSTATES	PC1	control_LMNA	12	18
SMARCD3	0.921	0.0114	0.111	0.158	6.39	11.9	0.00135	1.94	LV	CELLSTATES	PC1	control_LMNA	12	18
CTBP1-AS	0.92	0.0287	0.0169	0.0238	3.88	8.74	0.0053	1.54	LV	CELLSTATES	PC1	control_LMNA	12	18
FAM66C	0.916	0.0103	0.012	0.0268	3.56	12.4	0.00115	1.99	LV	CELLSTATES	PC1	control_LMNA	12	18
CDK14	0.911	0.000814	0.387	0.993	8.53	22.8	2.66e-05	3.09	LV	CELLSTATES	PC1	control_LMNA	12	18
ELMO1	0.911	0.00748	0.0169	0.0376	4.06	13.5	0.000727	2.13	LV	CELLSTATES	PC1	control_LMNA	12	18
CRYGS	0.908	0.00585	0.00809	0.0165	3.06	14.4	0.000512	2.23	LV	CELLSTATES	PC1	control_LMNA	12	18
RASL11A	0.905	0.0386	0.0368	0.0379	4.69	7.82	0.00804	1.41	LV	CELLSTATES	PC1	control_LMNA	12	18
WASF3-AS1	0.905	0.0104	0.0193	0.0229	3.95	12.3	0.00117	1.98	LV	CELLSTATES	PC1	control_LMNA	12	18
ELK1	0.902	0.0352	0.0111	0.0233	3.44	8.11	0.00705	1.45	LV	CELLSTATES	PC1	control_LMNA	12	18
FOXO1	0.902	7.98e-06	0.113	0.265	6.73	48.4	2.71e-08	5.1	LV	CELLSTATES	PC1	control_LMNA	12	18
DGKB	0.9	0.00211	0.223	0.517	7.71	18.5	0.000112	2.68	LV	CELLSTATES	PC1	control_LMNA	12	18
HEBP2	0.896	0.00481	0.0221	0.037	4.23	15.2	0.000382	2.32	LV	CELLSTATES	PC1	control_LMNA	12	18
AC018511.2	0.895	0.0146	0.012	0.0191	3.45	11.1	0.00194	1.84	LV	CELLSTATES	PC1	control_LMNA	12	18
SRGAP1	0.895	0.000567	0.109	0.217	6.58	24.4	1.59e-05	3.25	LV	CELLSTATES	PC1	control_LMNA	12	18
GCNA	0.894	0.0278	0.0139	0.0307	3.67	8.85	0.00505	1.56	LV	CELLSTATES	PC1	control_LMNA	12	18
AC092683.1	0.893	0.00531	0.0441	0.0957	5.36	14.8	0.000446	2.27	LV	CELLSTATES	PC1	control_LMNA	12	18
TMEM108	0.893	0.00894	0.0348	0.103	5.19	12.8	0.000941	2.05	LV	CELLSTATES	PC1	control_LMNA	12	18
RFTN2	0.892	0.00117	0.0842	0.149	6.14	21.2	4.47e-05	2.93	LV	CELLSTATES	PC1	control_LMNA	12	18
C21orf58	0.89	0.011	0.0159	0.025	3.79	12.1	0.00128	1.96	LV	CELLSTATES	PC1	control_LMNA	12	18
GRIP2	0.888	0.0277	0.0305	0.0803	5	8.88	0.00499	1.56	LV	CELLSTATES	PC1	control_LMNA	12	18
CSRNP3	0.886	0.00249	0.0878	0.199	6.37	17.8	0.000143	2.6	LV	CELLSTATES	PC1	control_LMNA	12	18
OPN4	0.885	0.0499	0.0144	0.0248	3.8	7.04	0.0115	1.3	LV	CELLSTATES	PC1	control_LMNA	12	18
SUCLG2-AS1	0.885	0.00131	0.0362	0.0711	5.04	20.7	5.23e-05	2.88	LV	CELLSTATES	PC1	control_LMNA	12	18
AC010636.2	0.882	0.017	0.00506	0.0127	2.51	10.6	0.00242	1.77	LV	CELLSTATES	PC1	control_LMNA	12	18
PARD3B	0.88	7.98e-06	0.194	0.452	7.51	48.5	2.66e-08	5.1	LV	CELLSTATES	PC1	control_LMNA	12	18
LRFN4	0.879	0.0395	0.00702	0.0194	2.9	7.76	0.00827	1.4	LV	CELLSTATES	PC1	control_LMNA	12	18
DDX60L	0.878	0.00116	0.0226	0.052	4.46	21.2	4.41e-05	2.94	LV	CELLSTATES	PC1	control_LMNA	12	18
SPEF2	0.877	0.00503	0.0204	0.041	4.2	15	0.000412	2.3	LV	CELLSTATES	PC1	control_LMNA	12	18
CD81-AS1	0.875	0.0012	0.0196	0.0367	4.19	21.1	4.6e-05	2.92	LV	CELLSTATES	PC1	control_LMNA	12	18
PCSK5	0.875	0.00466	0.213	0.404	7.48	15.3	0.000365	2.33	LV	CELLSTATES	PC1	control_LMNA	12	18
MARC1	0.873	0.0056	0.0113	0.0221	3.49	14.6	0.00048	2.25	LV	CELLSTATES	PC1	control_LMNA	12	18
AC244517.10	0.872	0.0218	0.00654	0.0139	2.73	9.7	0.00349	1.66	LV	CELLSTATES	PC1	control_LMNA	12	18
ALOX12-AS1	0.872	0.0015	0.0379	0.0787	5.12	20	6.62e-05	2.82	LV	CELLSTATES	PC1	control_LMNA	12	18
TSC22D3	0.87	0.00542	0.0668	0.16	6.03	14.7	0.000456	2.27	LV	CELLSTATES	PC1	control_LMNA	12	18
FBN1	0.864	0.000133	0.0708	0.193	6.12	31.5	1.89e-06	3.88	LV	CELLSTATES	PC1	control_LMNA	12	18
GNRH1	0.864	0.0235	0.00669	0.0157	2.88	9.43	0.00391	1.63	LV	CELLSTATES	PC1	control_LMNA	12	18
OGFRL1	0.863	0.00492	0.0948	0.16	6.22	15.1	0.000395	2.31	LV	CELLSTATES	PC1	control_LMNA	12	18
ABCA5	0.859	9.8e-07	0.298	0.633	8.07	63.3	1.23e-09	6.01	LV	CELLSTATES	PC1	control_LMNA	12	18
RPS6KA2	0.858	0.00157	0.112	0.248	6.69	19.8	7.12e-05	2.8	LV	CELLSTATES	PC1	control_LMNA	12	18
JAK1	0.856	4.33e-06	0.279	0.572	7.92	51.4	1.39e-08	5.36	LV	CELLSTATES	PC1	control_LMNA	12	18
KLF7	0.854	0.000263	0.183	0.391	7.32	28.1	5.06e-06	3.58	LV	CELLSTATES	PC1	control_LMNA	12	18
CERS6	0.853	0.000468	0.568	1.32	9.02	25.2	1.23e-05	3.33	LV	CELLSTATES	PC1	control_LMNA	12	18
ASTN1	0.852	0.0117	0.0742	0.171	6.09	11.8	0.00143	1.93	LV	CELLSTATES	PC1	control_LMNA	12	18
RAPGEF5	0.852	0.000205	0.489	1.06	8.79	29.3	3.58e-06	3.69	LV	CELLSTATES	PC1	control_LMNA	12	18
CPM	0.851	0.0282	0.949	2	9.75	8.81	0.00515	1.55	LV	CELLSTATES	PC1	control_LMNA	12	18
CTNNAL1	0.851	0.000139	0.0317	0.065	4.91	31.2	2.03e-06	3.86	LV	CELLSTATES	PC1	control_LMNA	12	18
C9orf84	0.85	0.000434	0.105	0.18	6.46	25.7	1.05e-05	3.36	LV	CELLSTATES	PC1	control_LMNA	12	18
TAF5L	0.849	0.00153	0.0381	0.0816	5.14	20	6.81e-05	2.81	LV	CELLSTATES	PC1	control_LMNA	12	18
CEP350	0.847	2.64e-05	0.299	0.587	7.99	40.3	1.85e-07	4.58	LV	CELLSTATES	PC1	control_LMNA	12	18
ARHGEF7	0.846	0.000452	0.642	1.49	9.27	25.5	1.13e-05	3.35	LV	CELLSTATES	PC1	control_LMNA	12	18
ELF1	0.846	1.82e-05	0.251	0.487	7.73	42.4	1.1e-07	4.74	LV	CELLSTATES	PC1	control_LMNA	12	18
POLE	0.846	0.00476	0.0147	0.027	3.8	15.2	0.000375	2.32	LV	CELLSTATES	PC1	control_LMNA	12	18
RAB8B	0.846	1.97e-05	0.116	0.252	6.73	41.8	1.27e-07	4.71	LV	CELLSTATES	PC1	control_LMNA	12	18
CEP120	0.845	0.00134	0.0338	0.073	4.92	20.6	5.45e-05	2.87	LV	CELLSTATES	PC1	control_LMNA	12	18
PCDH9	0.845	0.00945	0.23	0.818	8.02	12.7	0.00102	2.02	LV	CELLSTATES	PC1	control_LMNA	12	18
MDFIC	0.844	0.00374	0.0333	0.0745	4.92	16.2	0.000261	2.43	LV	CELLSTATES	PC1	control_LMNA	12	18
FILIP1	0.842	3.13e-05	0.45	0.947	8.69	39.3	2.35e-07	4.5	LV	CELLSTATES	PC1	control_LMNA	12	18
POC1B-AS1	0.837	0.00186	0.0204	0.0426	4.21	19.1	9.13e-05	2.73	LV	CELLSTATES	PC1	control_LMNA	12	18
AL049650.1	0.834	0.0317	0.00626	0.0128	2.74	8.43	0.0061	1.5	LV	CELLSTATES	PC1	control_LMNA	12	18
ALDH5A1	0.834	0.0108	0.0118	0.0225	3.5	12.2	0.00123	1.97	LV	CELLSTATES	PC1	control_LMNA	12	18
ARHGAP21	0.834	2.45e-07	0.207	0.449	7.55	72.2	2.41e-10	6.61	LV	CELLSTATES	PC1	control_LMNA	12	18
BTBD6	0.833	0.0257	0.0184	0.0222	3.87	9.11	0.00451	1.59	LV	CELLSTATES	PC1	control_LMNA	12	18
MYCBP2	0.833	0.000282	0.235	0.507	7.68	27.7	5.67e-06	3.55	LV	CELLSTATES	PC1	control_LMNA	12	18
TRAF3IP1	0.833	5.21e-05	0.0308	0.0578	4.76	36.4	5.03e-07	4.28	LV	CELLSTATES	PC1	control_LMNA	12	18
ABCA6	0.832	0.0015	0.0783	0.184	6.21	20	6.63e-05	2.82	LV	CELLSTATES	PC1	control_LMNA	12	18
CLCN2	0.83	0.0116	0.00815	0.0138	3	11.9	0.0014	1.94	LV	CELLSTATES	PC1	control_LMNA	12	18
GPRASP1	0.83	0.00833	0.0155	0.0329	3.9	13.1	0.000849	2.08	LV	CELLSTATES	PC1	control_LMNA	12	18
NPAS3	0.83	0.000301	0.239	0.564	7.8	27.4	6.3e-06	3.52	LV	CELLSTATES	PC1	control_LMNA	12	18
AL157392.5	0.829	0.00163	0.0278	0.0621	4.66	19.6	7.58e-05	2.79	LV	CELLSTATES	PC1	control_LMNA	12	18
CPEB2-DT	0.829	0.037	0.0123	0.0314	3.65	7.95	0.00758	1.43	LV	CELLSTATES	PC1	control_LMNA	12	18
TBC1D1	0.827	7.42e-05	0.351	0.678	8.21	34.7	7.76e-07	4.13	LV	CELLSTATES	PC1	control_LMNA	12	18
MAP2	0.826	0.000241	0.331	0.679	8.17	28.5	4.46e-06	3.62	LV	CELLSTATES	PC1	control_LMNA	12	18
MAN2A1	0.825	0.000138	0.0634	0.136	5.84	31.3	1.99e-06	3.86	LV	CELLSTATES	PC1	control_LMNA	12	18
PRKG1-AS1	0.825	0.0194	0.0551	0.0666	5.34	10.1	0.00293	1.71	LV	CELLSTATES	PC1	control_LMNA	12	18
PPARG	0.823	0.00571	0.267	0.562	7.87	14.5	0.000493	2.24	LV	CELLSTATES	PC1	control_LMNA	12	18
Z94721.1	0.823	0.00549	0.0169	0.033	3.99	14.7	0.000465	2.26	LV	CELLSTATES	PC1	control_LMNA	12	18
DYRK1B	0.822	0.0247	0.00799	0.0151	3	9.26	0.00422	1.61	LV	CELLSTATES	PC1	control_LMNA	12	18
CCDC102A	0.82	0.0334	0.00824	0.0134	2.99	8.28	0.00651	1.48	LV	CELLSTATES	PC1	control_LMNA	12	18
LINC02018	0.82	0.0116	0.0104	0.0195	3.37	11.9	0.0014	1.94	LV	CELLSTATES	PC1	control_LMNA	12	18
NAALADL2	0.82	0.00277	0.17	0.558	7.52	17.4	0.000166	2.56	LV	CELLSTATES	PC1	control_LMNA	12	18
ZNF418	0.82	0.011	0.0101	0.0163	3.21	12.1	0.00127	1.96	LV	CELLSTATES	PC1	control_LMNA	12	18
CYP7B1	0.818	0.0418	0.111	0.353	6.82	7.59	0.00894	1.38	LV	CELLSTATES	PC1	control_LMNA	12	18
PLEKHG1	0.818	0.00558	0.0271	0.0719	4.83	14.6	0.000478	2.25	LV	CELLSTATES	PC1	control_LMNA	12	18
SIN3B	0.816	0.000671	0.0408	0.0726	5.14	23.6	2.01e-05	3.17	LV	CELLSTATES	PC1	control_LMNA	12	18
KCNAB1	0.815	0.000351	1.18	2.47	10	26.7	7.65e-06	3.45	LV	CELLSTATES	PC1	control_LMNA	12	18
ARHGAP33	0.814	0.00334	0.0129	0.0199	3.52	16.7	0.000217	2.48	LV	CELLSTATES	PC1	control_LMNA	12	18
FAM20C	0.814	0.0176	0.0211	0.0569	4.39	10.4	0.00255	1.75	LV	CELLSTATES	PC1	control_LMNA	12	18
ATP7B	0.813	0.0148	0.00805	0.0199	3.11	11	0.002	1.83	LV	CELLSTATES	PC1	control_LMNA	12	18
IQSEC1	0.813	5.21e-05	0.0723	0.148	6.01	36.4	5.03e-07	4.28	LV	CELLSTATES	PC1	control_LMNA	12	18
PTPN14	0.813	0.000167	0.0652	0.15	5.93	30.3	2.63e-06	3.78	LV	CELLSTATES	PC1	control_LMNA	12	18
ANKRD29	0.811	0.00429	0.0635	0.12	5.76	15.6	0.000324	2.37	LV	CELLSTATES	PC1	control_LMNA	12	18
RANBP17	0.811	0.0125	0.0657	0.193	6.06	11.6	0.00154	1.9	LV	CELLSTATES	PC1	control_LMNA	12	18
ZDHHC21	0.811	0.00592	0.0784	0.177	6.12	14.4	0.000521	2.23	LV	CELLSTATES	PC1	control_LMNA	12	18
AC104794.2	0.807	0.0498	0.0114	0.0262	3.42	7.05	0.0115	1.3	LV	CELLSTATES	PC1	control_LMNA	12	18
SLC38A6	0.807	0.000175	0.0702	0.116	5.83	30	2.89e-06	3.76	LV	CELLSTATES	PC1	control_LMNA	12	18
AL592183.1	0.806	0.00568	0.104	0.205	6.56	14.5	0.000488	2.25	LV	CELLSTATES	PC1	control_LMNA	12	18
NES	0.806	0.00218	0.0942	0.187	6.36	18.4	0.000117	2.66	LV	CELLSTATES	PC1	control_LMNA	12	18
CCDC171	0.805	0.00161	0.0542	0.122	5.65	19.7	7.42e-05	2.79	LV	CELLSTATES	PC1	control_LMNA	12	18
TFDP2	0.805	0.00126	0.12	0.242	6.76	20.9	4.98e-05	2.9	LV	CELLSTATES	PC1	control_LMNA	12	18
SRSF12	0.803	0.017	0.0236	0.0331	4.26	10.5	0.00245	1.77	LV	CELLSTATES	PC1	control_LMNA	12	18
AMPH	0.801	0.0205	0.0217	0.0444	4.34	9.9	0.0032	1.69	LV	CELLSTATES	PC1	control_LMNA	12	18
PIGZ	0.8	0.00075	0.0186	0.0355	4.09	23.1	2.37e-05	3.12	LV	CELLSTATES	PC1	control_LMNA	12	18
RBBP6	0.799	3.6e-05	0.15	0.279	6.96	38.4	2.96e-07	4.44	LV	CELLSTATES	PC1	control_LMNA	12	18
NT5M	0.798	0.0153	0.00867	0.0178	3.14	10.9	0.00209	1.81	LV	CELLSTATES	PC1	control_LMNA	12	18
NUMBL	0.798	0.00134	0.0291	0.0622	4.7	20.6	5.48e-05	2.87	LV	CELLSTATES	PC1	control_LMNA	12	18
PER1	0.796	0.00232	0.0881	0.207	6.42	18.1	0.000129	2.63	LV	CELLSTATES	PC1	control_LMNA	12	18
CCDC149	0.795	0.00787	0.0288	0.0626	4.7	13.3	0.000779	2.1	LV	CELLSTATES	PC1	control_LMNA	12	18
DOCK4	0.794	0.0046	0.0579	0.134	5.85	15.4	0.000355	2.34	LV	CELLSTATES	PC1	control_LMNA	12	18
MXD4	0.794	0.00146	0.0381	0.0662	5.01	20.2	6.36e-05	2.83	LV	CELLSTATES	PC1	control_LMNA	12	18
AC104389.4	0.793	0.00228	0.0482	0.116	5.55	18.2	0.000125	2.64	LV	CELLSTATES	PC1	control_LMNA	12	18
CCDC122	0.793	0.0496	0.038	0.078	5.06	7.06	0.0114	1.3	LV	CELLSTATES	PC1	control_LMNA	12	18
IL1RAPL1	0.792	0.035	0.649	1.52	9.25	8.12	0.007	1.46	LV	CELLSTATES	PC1	control_LMNA	12	18
CCDC192	0.791	0.0245	0.0723	0.0988	5.82	9.29	0.00417	1.61	LV	CELLSTATES	PC1	control_LMNA	12	18
LINC01376	0.791	0.0046	0.0472	0.0984	5.41	15.3	0.000357	2.34	LV	CELLSTATES	PC1	control_LMNA	12	18
MYH11	0.791	0.0146	0.0237	0.0341	4.3	11.1	0.00195	1.84	LV	CELLSTATES	PC1	control_LMNA	12	18
PELI2	0.789	0.00791	0.287	0.496	7.82	13.3	0.000788	2.1	LV	CELLSTATES	PC1	control_LMNA	12	18
STK39	0.787	0.000147	0.717	1.57	9.32	31	2.16e-06	3.83	LV	CELLSTATES	PC1	control_LMNA	12	18
MAP6	0.785	0.0279	0.0121	0.0257	3.54	8.84	0.00508	1.55	LV	CELLSTATES	PC1	control_LMNA	12	18
RPL34-AS1	0.785	0.0437	0.0106	0.0211	3.39	7.45	0.00953	1.36	LV	CELLSTATES	PC1	control_LMNA	12	18
ALDH6A1	0.784	0.0129	0.0127	0.025	3.63	11.5	0.00162	1.89	LV	CELLSTATES	PC1	control_LMNA	12	18
LIFR	0.784	0.0114	0.122	0.216	6.63	12	0.00134	1.94	LV	CELLSTATES	PC1	control_LMNA	12	18
SESN3	0.784	0.0246	0.016	0.0329	3.9	9.26	0.00421	1.61	LV	CELLSTATES	PC1	control_LMNA	12	18
TMX4	0.783	0.000107	0.027	0.0594	4.66	32.8	1.32e-06	3.97	LV	CELLSTATES	PC1	control_LMNA	12	18
ARL15	0.782	0.00264	0.529	1.13	8.91	17.6	0.000155	2.58	LV	CELLSTATES	PC1	control_LMNA	12	18
DDX60	0.781	0.00928	0.0231	0.0687	4.58	12.7	0.000991	2.03	LV	CELLSTATES	PC1	control_LMNA	12	18
HBP1	0.781	0.00153	0.0567	0.105	5.59	20	6.79e-05	2.82	LV	CELLSTATES	PC1	control_LMNA	12	18
HES4	0.781	0.00372	0.487	0.764	8.56	16.2	0.000259	2.43	LV	CELLSTATES	PC1	control_LMNA	12	18
PIP4K2A	0.781	0.000175	0.134	0.315	6.95	30	2.94e-06	3.76	LV	CELLSTATES	PC1	control_LMNA	12	18
RNF217	0.78	0.0469	0.0216	0.0612	4.45	7.22	0.0106	1.33	LV	CELLSTATES	PC1	control_LMNA	12	18
SLC25A45	0.78	0.0274	0.0316	0.0461	4.7	8.91	0.00492	1.56	LV	CELLSTATES	PC1	control_LMNA	12	18
GAB3	0.779	1.51e-05	0.0897	0.149	6.19	44.6	6.45e-08	4.82	LV	CELLSTATES	PC1	control_LMNA	12	18
EVA1C	0.778	0.0041	0.391	0.731	8.4	15.8	0.000301	2.39	LV	CELLSTATES	PC1	control_LMNA	12	18
GIT1	0.778	0.00673	0.0126	0.0241	3.58	13.9	0.000627	2.17	LV	CELLSTATES	PC1	control_LMNA	12	18
ULK2	0.778	3.21e-05	0.0747	0.147	6.04	39.1	2.5e-07	4.49	LV	CELLSTATES	PC1	control_LMNA	12	18
CCND3	0.777	0.00326	0.153	0.333	7.14	16.8	0.000209	2.49	LV	CELLSTATES	PC1	control_LMNA	12	18
IDS	0.777	0.00507	0.0198	0.0595	4.36	14.9	0.000419	2.3	LV	CELLSTATES	PC1	control_LMNA	12	18
OSBPL6	0.777	0.0275	0.0357	0.079	5.06	8.89	0.00496	1.56	LV	CELLSTATES	PC1	control_LMNA	12	18
FUT8	0.776	0.000463	0.101	0.212	6.47	25.3	1.19e-05	3.33	LV	CELLSTATES	PC1	control_LMNA	12	18
GBP1	0.775	0.037	0.0117	0.0264	3.51	7.95	0.00757	1.43	LV	CELLSTATES	PC1	control_LMNA	12	18
PLXDC2	0.775	0.0131	0.222	0.531	7.7	11.4	0.00168	1.88	LV	CELLSTATES	PC1	control_LMNA	12	18
GCDH	0.774	0.00742	0.0126	0.026	3.65	13.5	0.000718	2.13	LV	CELLSTATES	PC1	control_LMNA	12	18
SPDYA	0.774	0.0141	0.0276	0.0351	4.45	11.2	0.00186	1.85	LV	CELLSTATES	PC1	control_LMNA	12	18
ZNF862	0.773	0.0117	0.119	0.153	6.39	11.8	0.00142	1.93	LV	CELLSTATES	PC1	control_LMNA	12	18
ZNF385D	0.772	0.00324	0.456	1	8.72	16.8	0.000207	2.49	LV	CELLSTATES	PC1	control_LMNA	12	18
CCDC180	0.771	0.00951	0.0169	0.0327	3.98	12.6	0.00102	2.02	LV	CELLSTATES	PC1	control_LMNA	12	18
TMEM38B	0.77	0.0131	0.025	0.0628	4.71	11.4	0.00168	1.88	LV	CELLSTATES	PC1	control_LMNA	12	18
AL359644.1	0.769	0.0372	0.0098	0.0199	3.26	7.93	0.00763	1.43	LV	CELLSTATES	PC1	control_LMNA	12	18
KIAA1551	0.768	0.000776	0.15	0.261	6.9	23	2.5e-05	3.11	LV	CELLSTATES	PC1	control_LMNA	12	18
PDE9A	0.768	0.00118	0.074	0.145	6.06	21.2	4.49e-05	2.93	LV	CELLSTATES	PC1	control_LMNA	12	18
MAMDC4	0.767	0.0235	0.00743	0.0137	2.91	9.44	0.0039	1.63	LV	CELLSTATES	PC1	control_LMNA	12	18
FNIP2	0.766	4.01e-05	0.118	0.266	6.78	37.7	3.53e-07	4.4	LV	CELLSTATES	PC1	control_LMNA	12	18
MAP1B	0.766	0.00154	0.987	1.89	9.67	19.9	6.9e-05	2.81	LV	CELLSTATES	PC1	control_LMNA	12	18
EYA4	0.764	0.00855	0.0411	0.0894	5.29	13	0.000882	2.07	LV	CELLSTATES	PC1	control_LMNA	12	18
CELF2	0.763	3.95e-05	0.236	0.486	7.72	37.9	3.36e-07	4.4	LV	CELLSTATES	PC1	control_LMNA	12	18
NCOA2	0.762	1.96e-05	0.462	0.946	8.66	41.9	1.24e-07	4.71	LV	CELLSTATES	PC1	control_LMNA	12	18
PRPS1	0.761	0.0233	0.0121	0.022	3.49	9.46	0.00387	1.63	LV	CELLSTATES	PC1	control_LMNA	12	18
ZNF518B	0.76	0.0457	0.0128	0.0225	3.53	7.3	0.0102	1.34	LV	CELLSTATES	PC1	control_LMNA	12	18
EZR	0.759	0.00194	0.193	0.372	7.39	18.9	9.81e-05	2.71	LV	CELLSTATES	PC1	control_LMNA	12	18
RBM22	0.759	0.00264	0.0143	0.0302	3.8	17.6	0.000155	2.58	LV	CELLSTATES	PC1	control_LMNA	12	18
DOCK9	0.758	0.00492	0.148	0.355	7.13	15.1	0.000394	2.31	LV	CELLSTATES	PC1	control_LMNA	12	18
BOD1L1	0.756	0.00555	0.188	0.263	7.08	14.6	0.000474	2.26	LV	CELLSTATES	PC1	control_LMNA	12	18
KDM3A	0.756	0.000808	0.0582	0.128	5.72	22.8	2.63e-05	3.09	LV	CELLSTATES	PC1	control_LMNA	12	18
PIK3R1	0.756	0.0108	0.152	0.27	6.97	12.1	0.00125	1.96	LV	CELLSTATES	PC1	control_LMNA	12	18
TNS3	0.756	0.00235	0.144	0.254	6.85	18.1	0.000131	2.63	LV	CELLSTATES	PC1	control_LMNA	12	18
PHYHD1	0.755	0.0264	0.019	0.0368	4.13	9.01	0.00471	1.58	LV	CELLSTATES	PC1	control_LMNA	12	18
RFNG	0.755	0.00928	0.0257	0.0404	4.44	12.7	0.000993	2.03	LV	CELLSTATES	PC1	control_LMNA	12	18
CYLD	0.754	0.000551	0.036	0.0655	4.96	24.5	1.52e-05	3.26	LV	CELLSTATES	PC1	control_LMNA	12	18
ADAM33	0.753	0.0115	0.0452	0.0963	5.38	11.9	0.00139	1.94	LV	CELLSTATES	PC1	control_LMNA	12	18
KCTD3	0.752	0.001	0.0629	0.136	5.83	21.8	3.6e-05	3	LV	CELLSTATES	PC1	control_LMNA	12	18
DZIP1	0.751	0.00147	0.061	0.116	5.69	20.1	6.45e-05	2.83	LV	CELLSTATES	PC1	control_LMNA	12	18
KAT2B	0.751	0.000498	0.0518	0.121	5.62	24.9	1.33e-05	3.3	LV	CELLSTATES	PC1	control_LMNA	12	18
EVL	0.75	0.000353	0.122	0.299	6.84	26.7	7.72e-06	3.45	LV	CELLSTATES	PC1	control_LMNA	12	18
MRVI1	0.75	0.0173	0.213	0.39	7.41	10.5	0.0025	1.76	LV	CELLSTATES	PC1	control_LMNA	12	18
ASPH	0.749	0.00365	0.0897	0.216	6.35	16.3	0.00025	2.44	LV	CELLSTATES	PC1	control_LMNA	12	18
CENPJ	0.749	0.000649	0.0341	0.0568	4.83	23.8	1.92e-05	3.19	LV	CELLSTATES	PC1	control_LMNA	12	18
LARGE1	0.748	0.000459	0.47	1.03	8.77	25.4	1.16e-05	3.34	LV	CELLSTATES	PC1	control_LMNA	12	18
NBN	0.748	0.00361	0.0436	0.0825	5.21	16.4	0.000242	2.44	LV	CELLSTATES	PC1	control_LMNA	12	18
TMCC3	0.748	0.0439	0.0126	0.0268	3.61	7.44	0.00957	1.36	LV	CELLSTATES	PC1	control_LMNA	12	18
ZHX3	0.748	0.000301	0.246	0.406	7.59	27.4	6.33e-06	3.52	LV	CELLSTATES	PC1	control_LMNA	12	18
ETV5	0.747	0.0115	0.0317	0.0529	4.73	11.9	0.00138	1.94	LV	CELLSTATES	PC1	control_LMNA	12	18
BCKDHB	0.746	0.000366	0.0659	0.139	5.89	26.5	8.25e-06	3.44	LV	CELLSTATES	PC1	control_LMNA	12	18
SLC35D1	0.745	0.00301	0.0434	0.0943	5.29	17.1	0.000187	2.52	LV	CELLSTATES	PC1	control_LMNA	12	18
DENND1A	0.743	1.67e-05	0.386	0.766	8.37	43.7	8.1e-08	4.78	LV	CELLSTATES	PC1	control_LMNA	12	18
NHS	0.743	0.00894	0.243	0.649	7.88	12.9	0.00094	2.05	LV	CELLSTATES	PC1	control_LMNA	12	18
ANKRD16	0.742	0.00783	0.027	0.0484	4.54	13.3	0.000771	2.11	LV	CELLSTATES	PC1	control_LMNA	12	18
MAP3K3	0.741	0.000468	0.0953	0.171	6.33	25.2	1.22e-05	3.33	LV	CELLSTATES	PC1	control_LMNA	12	18
MSS51	0.741	0.00338	0.0147	0.0268	3.74	16.7	0.00022	2.47	LV	CELLSTATES	PC1	control_LMNA	12	18
SHC2	0.741	0.00225	0.0408	0.0793	5.15	18.3	0.000123	2.65	LV	CELLSTATES	PC1	control_LMNA	12	18
UBN2	0.741	0.000132	0.0971	0.204	6.41	31.5	1.87e-06	3.88	LV	CELLSTATES	PC1	control_LMNA	12	18
MYLIP	0.74	0.0106	0.0455	0.106	5.43	12.2	0.0012	1.97	LV	CELLSTATES	PC1	control_LMNA	12	18
FAIM	0.738	0.017	0.011	0.0243	3.41	10.5	0.00242	1.77	LV	CELLSTATES	PC1	control_LMNA	12	18
KIF5C	0.737	0.0145	0.0132	0.0326	3.76	11.1	0.00193	1.84	LV	CELLSTATES	PC1	control_LMNA	12	18
UVSSA	0.737	0.0129	0.0704	0.14	5.88	11.5	0.00162	1.89	LV	CELLSTATES	PC1	control_LMNA	12	18
AC124312.1	0.735	0.000728	0.0604	0.124	5.75	23.3	2.26e-05	3.14	LV	CELLSTATES	PC1	control_LMNA	12	18
FIGN	0.735	0.00629	0.599	1.29	9.06	14.1	0.000571	2.2	LV	CELLSTATES	PC1	control_LMNA	12	18
AL590999.1	0.734	0.0499	0.191	0.241	7.05	7.03	0.0116	1.3	LV	CELLSTATES	PC1	control_LMNA	12	18
FOXN3	0.734	0.000189	0.341	0.715	8.27	29.6	3.26e-06	3.72	LV	CELLSTATES	PC1	control_LMNA	12	18
ABAT	0.732	0.0155	0.0131	0.0288	3.66	10.9	0.00212	1.81	LV	CELLSTATES	PC1	control_LMNA	12	18
LRIG3	0.732	0.012	0.0159	0.0323	3.92	11.8	0.00147	1.92	LV	CELLSTATES	PC1	control_LMNA	12	18
NCBP3	0.732	0.000433	0.0657	0.111	5.75	25.7	1.04e-05	3.36	LV	CELLSTATES	PC1	control_LMNA	12	18
NFIA	0.732	1.87e-05	0.719	1.57	9.33	42.1	1.17e-07	4.73	LV	CELLSTATES	PC1	control_LMNA	12	18
PACSIN2	0.732	0.00105	0.647	1.07	9	21.6	3.85e-05	2.98	LV	CELLSTATES	PC1	control_LMNA	12	18
ADGRF5	0.731	0.00206	0.22	0.545	7.75	18.7	0.000106	2.69	LV	CELLSTATES	PC1	control_LMNA	12	18
MAP7D3	0.73	0.000485	0.0872	0.186	6.32	25	1.29e-05	3.31	LV	CELLSTATES	PC1	control_LMNA	12	18
TRPC6	0.73	0.0358	0.0913	0.214	6.43	8.05	0.00723	1.45	LV	CELLSTATES	PC1	control_LMNA	12	18
BRD1	0.729	0.00492	0.0878	0.134	6.07	15.1	0.000394	2.31	LV	CELLSTATES	PC1	control_LMNA	12	18
HECA	0.727	0.00179	0.0595	0.103	5.58	19.3	8.62e-05	2.75	LV	CELLSTATES	PC1	control_LMNA	12	18
AL390774.2	0.725	0.0427	0.0382	0.0499	4.88	7.53	0.0092	1.37	LV	CELLSTATES	PC1	control_LMNA	12	18
ATAD2	0.725	0.00503	0.0453	0.0799	5.3	15	0.000412	2.3	LV	CELLSTATES	PC1	control_LMNA	12	18
CCDC92	0.723	0.00515	0.388	0.673	8.27	14.9	0.000429	2.29	LV	CELLSTATES	PC1	control_LMNA	12	18
CDK8	0.723	0.000264	0.24	0.457	7.66	28	5.16e-06	3.58	LV	CELLSTATES	PC1	control_LMNA	12	18
SOS2	0.723	1.07e-05	0.295	0.542	7.94	46.3	4.32e-08	4.97	LV	CELLSTATES	PC1	control_LMNA	12	18
NAA16	0.722	0.000744	0.0735	0.142	5.98	23.2	2.32e-05	3.13	LV	CELLSTATES	PC1	control_LMNA	12	18
CDS2	0.721	0.000834	0.0877	0.182	6.32	22.7	2.76e-05	3.08	LV	CELLSTATES	PC1	control_LMNA	12	18
GHR	0.721	0.00362	0.326	0.751	8.22	16.3	0.000246	2.44	LV	CELLSTATES	PC1	control_LMNA	12	18
BCL6	0.72	0.0355	0.24	0.565	7.8	8.08	0.00714	1.45	LV	CELLSTATES	PC1	control_LMNA	12	18
PTPN21	0.719	0.000264	0.0843	0.157	6.15	28.1	5.13e-06	3.58	LV	CELLSTATES	PC1	control_LMNA	12	18
FBXO34	0.718	0.00036	0.103	0.188	6.44	26.6	7.95e-06	3.44	LV	CELLSTATES	PC1	control_LMNA	12	18
SVIL	0.718	0.00408	0.107	0.235	6.66	15.8	0.000297	2.39	LV	CELLSTATES	PC1	control_LMNA	12	18
AC010542.3	0.717	0.00851	0.0147	0.027	3.72	13	0.000876	2.07	LV	CELLSTATES	PC1	control_LMNA	12	18
CACNA1H	0.717	0.0144	0.0697	0.12	5.83	11.1	0.00192	1.84	LV	CELLSTATES	PC1	control_LMNA	12	18
CYP4X1	0.717	0.0068	0.0442	0.0842	5.29	13.8	0.000634	2.17	LV	CELLSTATES	PC1	control_LMNA	12	18
KLF12	0.717	6.19e-05	0.428	0.865	8.55	35.6	6.14e-07	4.21	LV	CELLSTATES	PC1	control_LMNA	12	18
MARVELD1	0.715	0.0292	0.0147	0.0367	3.84	8.68	0.00544	1.53	LV	CELLSTATES	PC1	control_LMNA	12	18
IL11RA	0.714	0.0317	0.00909	0.0221	3.3	8.43	0.00608	1.5	LV	CELLSTATES	PC1	control_LMNA	12	18
KYAT1	0.713	0.0207	0.0296	0.056	4.77	9.88	0.00322	1.69	LV	CELLSTATES	PC1	control_LMNA	12	18
IP6K2	0.711	0.000467	0.0791	0.144	6.11	25.3	1.2e-05	3.33	LV	CELLSTATES	PC1	control_LMNA	12	18
MID2	0.711	0.0163	0.0172	0.0428	4.07	10.7	0.00227	1.79	LV	CELLSTATES	PC1	control_LMNA	12	18
ZNF678	0.711	0.00505	0.0359	0.0657	4.9	15	0.000414	2.3	LV	CELLSTATES	PC1	control_LMNA	12	18
GLS	0.71	0.0147	0.203	0.389	7.37	11	0.00197	1.83	LV	CELLSTATES	PC1	control_LMNA	12	18
CDV3	0.709	0.0279	0.0271	0.0461	4.49	8.84	0.00507	1.55	LV	CELLSTATES	PC1	control_LMNA	12	18
AC068533.4	0.708	0.0208	0.00879	0.0145	3.11	9.85	0.00326	1.68	LV	CELLSTATES	PC1	control_LMNA	12	18
BARD1	0.708	0.0037	0.0393	0.0651	5.03	16.2	0.000256	2.43	LV	CELLSTATES	PC1	control_LMNA	12	18
CLTCL1	0.708	0.00194	0.203	0.375	7.42	18.9	9.92e-05	2.71	LV	CELLSTATES	PC1	control_LMNA	12	18
SETD7	0.707	0.00111	0.055	0.117	5.59	21.5	4.1e-05	2.95	LV	CELLSTATES	PC1	control_LMNA	12	18
AC083843.3	0.705	0.0387	0.0148	0.0253	3.75	7.81	0.00806	1.41	LV	CELLSTATES	PC1	control_LMNA	12	18
TMEM8B	0.705	0.0366	0.0138	0.0253	3.63	7.98	0.00746	1.44	LV	CELLSTATES	PC1	control_LMNA	12	18
CAT	0.704	0.00629	0.0586	0.112	5.69	14.1	0.00057	2.2	LV	CELLSTATES	PC1	control_LMNA	12	18
INTS3	0.704	0.00123	0.0563	0.101	5.56	21	4.78e-05	2.91	LV	CELLSTATES	PC1	control_LMNA	12	18
AL139353.1	0.702	0.0374	0.0162	0.0291	3.83	7.91	0.0077	1.43	LV	CELLSTATES	PC1	control_LMNA	12	18
ARGLU1	0.702	0.000365	0.668	1.13	9.07	26.5	8.2e-06	3.44	LV	CELLSTATES	PC1	control_LMNA	12	18
WASF3	0.702	0.00216	0.091	0.157	6.22	18.4	0.000115	2.67	LV	CELLSTATES	PC1	control_LMNA	12	18
AC139887.2	0.698	0.00124	0.0949	0.161	6.25	21	4.85e-05	2.91	LV	CELLSTATES	PC1	control_LMNA	12	18
AC027808.1	0.697	0.0365	0.0218	0.0355	4.2	7.99	0.00743	1.44	LV	CELLSTATES	PC1	control_LMNA	12	18
AC119868.2	0.697	0.0268	0.0548	0.0935	5.58	8.97	0.0048	1.57	LV	CELLSTATES	PC1	control_LMNA	12	18
ANKMY1	0.697	0.0018	0.0447	0.086	5.26	19.2	8.76e-05	2.74	LV	CELLSTATES	PC1	control_LMNA	12	18
SLC25A27	0.697	0.0082	0.0762	0.147	6.01	13.2	0.000829	2.09	LV	CELLSTATES	PC1	control_LMNA	12	18
FAM111A	0.696	0.0222	0.0246	0.051	4.48	9.61	0.00362	1.65	LV	CELLSTATES	PC1	control_LMNA	12	18
ZNF483	0.696	0.0117	0.04	0.0649	5.03	11.8	0.00142	1.93	LV	CELLSTATES	PC1	control_LMNA	12	18
EPC2	0.695	0.000261	0.151	0.272	6.95	28.1	4.98e-06	3.58	LV	CELLSTATES	PC1	control_LMNA	12	18
NPIPB5	0.695	0.00346	0.0656	0.147	5.93	16.6	0.000227	2.46	LV	CELLSTATES	PC1	control_LMNA	12	18
ENTPD6	0.694	0.00124	0.0341	0.0618	4.91	21	4.85e-05	2.91	LV	CELLSTATES	PC1	control_LMNA	12	18
LINC01290	0.694	0.037	0.0109	0.0154	3.27	7.95	0.00756	1.43	LV	CELLSTATES	PC1	control_LMNA	12	18
LMOD1	0.694	0.0129	0.221	0.376	7.46	11.5	0.00164	1.89	LV	CELLSTATES	PC1	control_LMNA	12	18
TLK1	0.694	3.31e-05	0.105	0.19	6.47	38.9	2.63e-07	4.48	LV	CELLSTATES	PC1	control_LMNA	12	18
THSD7B	0.693	0.0374	0.213	0.432	7.53	7.91	0.00772	1.43	LV	CELLSTATES	PC1	control_LMNA	12	18
ADHFE1	0.692	0.0456	0.0419	0.0685	5.17	7.31	0.0102	1.34	LV	CELLSTATES	PC1	control_LMNA	12	18
BEND7	0.692	0.0011	0.0451	0.0772	5.22	21.5	4.05e-05	2.96	LV	CELLSTATES	PC1	control_LMNA	12	18
OXCT1	0.692	0.00161	0.05	0.116	5.56	19.7	7.38e-05	2.79	LV	CELLSTATES	PC1	control_LMNA	12	18
RAB4A	0.692	0.00219	0.0229	0.0465	4.38	18.4	0.000118	2.66	LV	CELLSTATES	PC1	control_LMNA	12	18
WDFY3	0.692	0.00123	0.341	0.638	8.12	21	4.8e-05	2.91	LV	CELLSTATES	PC1	control_LMNA	12	18
ADD1	0.691	0.000123	0.253	0.447	7.67	32	1.63e-06	3.91	LV	CELLSTATES	PC1	control_LMNA	12	18
AMY2B	0.69	0.00609	0.0391	0.0685	5.05	14.2	0.000544	2.22	LV	CELLSTATES	PC1	control_LMNA	12	18
LRRC8A	0.689	0.0445	0.0262	0.0438	4.44	7.39	0.00981	1.35	LV	CELLSTATES	PC1	control_LMNA	12	18
CDC5L	0.688	0.000723	0.0715	0.129	5.92	23.3	2.23e-05	3.14	LV	CELLSTATES	PC1	control_LMNA	12	18
HERC3	0.688	0.00694	0.0265	0.0648	4.67	13.8	0.000654	2.16	LV	CELLSTATES	PC1	control_LMNA	12	18
SYNM	0.688	0.0444	0.0358	0.061	4.97	7.39	0.00979	1.35	LV	CELLSTATES	PC1	control_LMNA	12	18
ZNF571	0.688	0.0188	0.0165	0.0301	3.91	10.2	0.0028	1.73	LV	CELLSTATES	PC1	control_LMNA	12	18
NRBP2	0.687	0.000613	0.0696	0.119	5.84	24	1.78e-05	3.21	LV	CELLSTATES	PC1	control_LMNA	12	18
ERC1	0.686	4.25e-05	0.611	1.16	9.02	37.4	3.84e-07	4.37	LV	CELLSTATES	PC1	control_LMNA	12	18
LIMD1	0.686	0.0184	0.158	0.282	7.02	10.3	0.0027	1.74	LV	CELLSTATES	PC1	control_LMNA	12	18
AF117829.1	0.685	0.00481	0.0976	0.178	6.31	15.2	0.000383	2.32	LV	CELLSTATES	PC1	control_LMNA	12	18
FECH	0.685	0.0445	0.00762	0.0173	2.92	7.39	0.00981	1.35	LV	CELLSTATES	PC1	control_LMNA	12	18
PHF3	0.685	0.00422	0.164	0.281	7.01	15.7	0.000313	2.37	LV	CELLSTATES	PC1	control_LMNA	12	18
PPM1B	0.685	0.000185	0.131	0.241	6.81	29.7	3.17e-06	3.73	LV	CELLSTATES	PC1	control_LMNA	12	18
AKNA	0.683	0.00241	0.0435	0.0754	5.17	17.9	0.000138	2.62	LV	CELLSTATES	PC1	control_LMNA	12	18
FAM107B	0.682	0.025	0.0426	0.084	5.22	9.21	0.00432	1.6	LV	CELLSTATES	PC1	control_LMNA	12	18
GABBR1	0.681	0.00154	0.14	0.25	6.8	19.9	6.9e-05	2.81	LV	CELLSTATES	PC1	control_LMNA	12	18
PPP2CB	0.681	0.000504	0.148	0.236	6.85	24.9	1.36e-05	3.3	LV	CELLSTATES	PC1	control_LMNA	12	18
DICER1	0.68	0.00102	0.2	0.383	7.37	21.8	3.71e-05	2.99	LV	CELLSTATES	PC1	control_LMNA	12	18
SCARF2	0.68	0.0399	0.0128	0.0298	3.66	7.72	0.00842	1.4	LV	CELLSTATES	PC1	control_LMNA	12	18
CCDC7	0.679	0.00609	0.118	0.218	6.6	14.2	0.000545	2.22	LV	CELLSTATES	PC1	control_LMNA	12	18
FAS	0.678	0.0186	0.046	0.102	5.37	10.2	0.00275	1.73	LV	CELLSTATES	PC1	control_LMNA	12	18
GAS6	0.678	0.0115	0.15	0.365	7.2	11.9	0.00139	1.94	LV	CELLSTATES	PC1	control_LMNA	12	18
MAP3K5	0.677	0.0321	0.324	0.775	8.18	8.39	0.00622	1.49	LV	CELLSTATES	PC1	control_LMNA	12	18
C14orf28	0.676	0.0186	0.0175	0.0287	3.9	10.2	0.00276	1.73	LV	CELLSTATES	PC1	control_LMNA	12	18
CLEC20A	0.676	0.0299	0.0386	0.053	4.97	8.61	0.00563	1.52	LV	CELLSTATES	PC1	control_LMNA	12	18
PARP4	0.675	0.00102	0.0496	0.0913	5.39	21.8	3.69e-05	2.99	LV	CELLSTATES	PC1	control_LMNA	12	18
AC091948.1	0.673	0.0139	0.0287	0.0538	4.66	11.2	0.00183	1.86	LV	CELLSTATES	PC1	control_LMNA	12	18
ALDH1A1	0.673	0.0198	0.0155	0.0372	3.94	10	0.00301	1.7	LV	CELLSTATES	PC1	control_LMNA	12	18
GATAD1	0.673	0.0141	0.0721	0.107	5.78	11.2	0.00186	1.85	LV	CELLSTATES	PC1	control_LMNA	12	18
AP001528.2	0.672	0.0458	0.135	0.258	6.88	7.29	0.0102	1.34	LV	CELLSTATES	PC1	control_LMNA	12	18
BBOF1	0.672	0.00177	0.0274	0.0492	4.61	19.3	8.53e-05	2.75	LV	CELLSTATES	PC1	control_LMNA	12	18
MEF2D	0.672	0.000277	0.125	0.209	6.67	27.8	5.47e-06	3.56	LV	CELLSTATES	PC1	control_LMNA	12	18
TMEM50B	0.672	0.000172	0.0905	0.181	6.32	30.1	2.83e-06	3.76	LV	CELLSTATES	PC1	control_LMNA	12	18
LMCD1-AS1	0.671	0.0401	0.144	0.249	6.83	7.7	0.00847	1.4	LV	CELLSTATES	PC1	control_LMNA	12	18
ASXL3	0.67	0.0101	0.0333	0.0652	4.9	12.4	0.00112	2	LV	CELLSTATES	PC1	control_LMNA	12	18
CALCRL	0.67	0.0483	0.147	0.309	6.96	7.13	0.0111	1.32	LV	CELLSTATES	PC1	control_LMNA	12	18
JMY	0.67	0.00194	0.0513	0.0998	5.51	18.9	9.78e-05	2.71	LV	CELLSTATES	PC1	control_LMNA	12	18
LHPP	0.67	0.0279	0.0143	0.028	3.7	8.84	0.00507	1.55	LV	CELLSTATES	PC1	control_LMNA	12	18
STXBP1	0.67	0.0144	0.028	0.0558	4.69	11.1	0.00192	1.84	LV	CELLSTATES	PC1	control_LMNA	12	18
CRYBG3	0.669	0.00698	0.102	0.202	6.43	13.7	0.000663	2.16	LV	CELLSTATES	PC1	control_LMNA	12	18
RASSF4	0.669	0.00846	0.091	0.145	6.21	13	0.000869	2.07	LV	CELLSTATES	PC1	control_LMNA	12	18
WEE1	0.668	0.0175	0.0122	0.0264	3.56	10.4	0.00253	1.76	LV	CELLSTATES	PC1	control_LMNA	12	18
NDUFAF5	0.666	0.0046	0.0394	0.0723	5.04	15.4	0.000357	2.34	LV	CELLSTATES	PC1	control_LMNA	12	18
PRIMPOL	0.666	0.00111	0.0759	0.136	6	21.4	4.12e-05	2.95	LV	CELLSTATES	PC1	control_LMNA	12	18
TPM1	0.666	8.2e-05	0.843	1.63	9.54	34	9.38e-07	4.09	LV	CELLSTATES	PC1	control_LMNA	12	18
SAP30L	0.665	0.0254	0.0184	0.0295	3.96	9.15	0.00442	1.6	LV	CELLSTATES	PC1	control_LMNA	12	18
SERTAD2	0.665	0.00602	0.0283	0.0535	4.68	14.3	0.000536	2.22	LV	CELLSTATES	PC1	control_LMNA	12	18
TMLHE-AS1	0.665	0.0319	0.0779	0.0979	5.83	8.4	0.00616	1.5	LV	CELLSTATES	PC1	control_LMNA	12	18
C5	0.664	0.0191	0.0153	0.03	3.8	10.2	0.00285	1.72	LV	CELLSTATES	PC1	control_LMNA	12	18
RNF180	0.664	0.000167	0.314	0.573	8.03	30.3	2.66e-06	3.78	LV	CELLSTATES	PC1	control_LMNA	12	18
UST	0.664	0.0395	0.0499	0.11	5.44	7.76	0.00828	1.4	LV	CELLSTATES	PC1	control_LMNA	12	18
CDYL2	0.663	0.00469	0.0256	0.0521	4.51	15.3	0.000369	2.33	LV	CELLSTATES	PC1	control_LMNA	12	18
KLF9	0.663	0.016	0.142	0.25	6.81	10.8	0.00221	1.8	LV	CELLSTATES	PC1	control_LMNA	12	18
MED13L	0.661	0.000241	0.551	1.15	8.91	28.6	4.42e-06	3.62	LV	CELLSTATES	PC1	control_LMNA	12	18
THRB	0.661	0.0355	0.0432	0.0954	5.29	8.08	0.00714	1.45	LV	CELLSTATES	PC1	control_LMNA	12	18
IKZF5	0.66	0.0021	0.0234	0.0475	4.4	18.6	0.00011	2.68	LV	CELLSTATES	PC1	control_LMNA	12	18
ELOVL5	0.659	3.16e-05	0.188	0.353	7.33	39.2	2.41e-07	4.5	LV	CELLSTATES	PC1	control_LMNA	12	18
TOR1AIP1	0.659	0.00122	0.042	0.0783	5.21	21	4.72e-05	2.91	LV	CELLSTATES	PC1	control_LMNA	12	18
UPF1	0.659	0.0497	0.019	0.0372	4.06	7.05	0.0115	1.3	LV	CELLSTATES	PC1	control_LMNA	12	18
LPP	0.657	0.00481	2.61	5.12	11.1	15.2	0.000383	2.32	LV	CELLSTATES	PC1	control_LMNA	12	18
FLI1	0.656	0.0298	0.0552	0.115	5.61	8.62	0.00559	1.53	LV	CELLSTATES	PC1	control_LMNA	12	18
NADK2	0.656	0.0041	0.0256	0.0515	4.51	15.8	0.0003	2.39	LV	CELLSTATES	PC1	control_LMNA	12	18
H1FX-AS1	0.655	0.0262	0.0176	0.0318	4	9.05	0.00462	1.58	LV	CELLSTATES	PC1	control_LMNA	12	18
AK3	0.654	0.000602	0.0715	0.148	6.01	24.1	1.74e-05	3.22	LV	CELLSTATES	PC1	control_LMNA	12	18
CDK6	0.653	0.00841	0.0992	0.225	6.54	13.1	0.000859	2.07	LV	CELLSTATES	PC1	control_LMNA	12	18
LMLN	0.653	0.0249	0.0109	0.0188	3.33	9.22	0.00429	1.6	LV	CELLSTATES	PC1	control_LMNA	12	18
HSD17B4	0.652	0.000264	0.0883	0.159	6.23	28.1	5.11e-06	3.58	LV	CELLSTATES	PC1	control_LMNA	12	18
NCOA7	0.652	0.00498	0.111	0.216	6.54	15	0.000405	2.3	LV	CELLSTATES	PC1	control_LMNA	12	18
ZNF577	0.652	0.00305	0.0328	0.0618	4.85	17	0.000191	2.52	LV	CELLSTATES	PC1	control_LMNA	12	18
AL117336.3	0.651	0.0196	0.0326	0.051	4.68	10.1	0.00297	1.71	LV	CELLSTATES	PC1	control_LMNA	12	18
CCDC50	0.651	0.0127	0.0586	0.124	5.66	11.6	0.00158	1.9	LV	CELLSTATES	PC1	control_LMNA	12	18
OSBPL9	0.651	0.0001	0.244	0.444	7.65	33.1	1.19e-06	4	LV	CELLSTATES	PC1	control_LMNA	12	18
PPIL6	0.651	0.0301	0.0106	0.0161	3.26	8.59	0.00566	1.52	LV	CELLSTATES	PC1	control_LMNA	12	18
FAM76B	0.65	0.00346	0.0374	0.0603	4.92	16.6	0.000226	2.46	LV	CELLSTATES	PC1	control_LMNA	12	18
STOX2	0.65	0.02	0.0493	0.11	5.53	9.98	0.00309	1.7	LV	CELLSTATES	PC1	control_LMNA	12	18
EIF4E3	0.648	0.0198	0.0268	0.0472	4.48	10	0.00304	1.7	LV	CELLSTATES	PC1	control_LMNA	12	18
HEG1	0.648	0.00719	0.0531	0.1	5.51	13.6	0.000688	2.14	LV	CELLSTATES	PC1	control_LMNA	12	18
AC007566.1	0.647	0.0108	0.034	0.0495	4.8	12.2	0.00123	1.97	LV	CELLSTATES	PC1	control_LMNA	12	18
ANKRD36B	0.647	0.044	0.0263	0.0594	4.61	7.43	0.00963	1.36	LV	CELLSTATES	PC1	control_LMNA	12	18
DLD	0.647	0.00422	0.0808	0.143	6.09	15.7	0.000312	2.38	LV	CELLSTATES	PC1	control_LMNA	12	18
DMTF1	0.647	0.00593	0.162	0.293	7.01	14.4	0.000522	2.23	LV	CELLSTATES	PC1	control_LMNA	12	18
FMO4	0.647	0.0426	0.0152	0.0306	3.77	7.53	0.00917	1.37	LV	CELLSTATES	PC1	control_LMNA	12	18
MUT	0.647	0.00354	0.0283	0.053	4.65	16.5	0.000233	2.45	LV	CELLSTATES	PC1	control_LMNA	12	18
CNNM2	0.646	0.0222	0.121	0.23	6.71	9.62	0.0036	1.65	LV	CELLSTATES	PC1	control_LMNA	12	18
NDST1	0.646	0.0184	0.0306	0.0524	4.68	10.3	0.00271	1.73	LV	CELLSTATES	PC1	control_LMNA	12	18
RMND5A	0.646	0.00209	0.0336	0.0621	4.84	18.6	0.000109	2.68	LV	CELLSTATES	PC1	control_LMNA	12	18
TGFB3	0.645	0.0378	0.122	0.202	6.64	7.88	0.00782	1.42	LV	CELLSTATES	PC1	control_LMNA	12	18
ARHGAP17	0.644	0.00433	0.259	0.482	7.75	15.6	0.000328	2.36	LV	CELLSTATES	PC1	control_LMNA	12	18
NEK3	0.644	0.00971	0.0326	0.0512	4.73	12.6	0.00105	2.01	LV	CELLSTATES	PC1	control_LMNA	12	18
PM20D2	0.644	0.026	0.0164	0.032	3.9	9.08	0.00457	1.59	LV	CELLSTATES	PC1	control_LMNA	12	18
ADIPOR2	0.643	0.000728	0.118	0.207	6.62	23.3	2.27e-05	3.14	LV	CELLSTATES	PC1	control_LMNA	12	18
EFHD1	0.643	0.00135	0.286	0.484	7.82	20.6	5.53e-05	2.87	LV	CELLSTATES	PC1	control_LMNA	12	18
SLC44A1	0.643	0.00234	0.0798	0.155	6.09	18.1	0.000131	2.63	LV	CELLSTATES	PC1	control_LMNA	12	18
ZNF280D	0.643	0.00239	0.0748	0.153	6.01	18	0.000135	2.62	LV	CELLSTATES	PC1	control_LMNA	12	18
AP002026.1	0.642	0.0355	0.0292	0.0489	4.61	8.08	0.00714	1.45	LV	CELLSTATES	PC1	control_LMNA	12	18
LIFR-AS1	0.642	0.0333	0.0128	0.0196	3.48	8.29	0.0065	1.48	LV	CELLSTATES	PC1	control_LMNA	12	18
BBS2	0.641	0.00424	0.0388	0.0633	4.98	15.7	0.000317	2.37	LV	CELLSTATES	PC1	control_LMNA	12	18
GPRIN3	0.641	0.0329	0.342	0.625	8.11	8.32	0.00639	1.48	LV	CELLSTATES	PC1	control_LMNA	12	18
LENG8	0.641	0.000589	0.205	0.362	7.41	24.2	1.69e-05	3.23	LV	CELLSTATES	PC1	control_LMNA	12	18
SP4	0.64	0.00187	0.0325	0.0679	4.9	19.1	9.22e-05	2.73	LV	CELLSTATES	PC1	control_LMNA	12	18
KAT6B	0.639	0.000372	0.235	0.457	7.66	26.4	8.44e-06	3.43	LV	CELLSTATES	PC1	control_LMNA	12	18
ZFHX3	0.639	0.00264	1.17	1.93	9.89	17.6	0.000156	2.58	LV	CELLSTATES	PC1	control_LMNA	12	18
PLOD1	0.637	0.00431	0.145	0.247	6.88	15.6	0.000326	2.37	LV	CELLSTATES	PC1	control_LMNA	12	18
C12orf45	0.635	0.0219	0.0571	0.0851	5.49	9.68	0.00352	1.66	LV	CELLSTATES	PC1	control_LMNA	12	18
EFR3A	0.635	0.000423	0.106	0.234	6.58	25.9	9.98e-06	3.37	LV	CELLSTATES	PC1	control_LMNA	12	18
KLF13	0.635	0.00176	0.0866	0.127	6.05	19.3	8.44e-05	2.76	LV	CELLSTATES	PC1	control_LMNA	12	18
RAD21	0.635	0.00296	0.075	0.154	6.04	17.2	0.000182	2.53	LV	CELLSTATES	PC1	control_LMNA	12	18
DNAJC21	0.634	0.0046	0.0413	0.0689	5.08	15.4	0.000355	2.34	LV	CELLSTATES	PC1	control_LMNA	12	18
GALNT2	0.634	0.0155	0.108	0.216	6.56	10.9	0.00212	1.81	LV	CELLSTATES	PC1	control_LMNA	12	18
IQCJ-SCHIP1	0.633	0.00481	0.086	0.153	6.17	15.2	0.000383	2.32	LV	CELLSTATES	PC1	control_LMNA	12	18
MAPK10	0.632	0.0117	0.312	0.595	8.02	11.8	0.00143	1.93	LV	CELLSTATES	PC1	control_LMNA	12	18
RABL6	0.632	0.0098	0.185	0.292	7.17	12.5	0.00107	2.01	LV	CELLSTATES	PC1	control_LMNA	12	18
IPO11	0.631	0.00159	0.0443	0.0886	5.27	19.8	7.23e-05	2.8	LV	CELLSTATES	PC1	control_LMNA	12	18
MTURN	0.631	0.0199	0.0346	0.0809	4.98	10	0.00306	1.7	LV	CELLSTATES	PC1	control_LMNA	12	18
TRAPPC11	0.63	0.00368	0.0614	0.0943	5.59	16.2	0.000255	2.43	LV	CELLSTATES	PC1	control_LMNA	12	18
ATL1	0.629	0.00359	0.0335	0.0534	4.78	16.4	0.000239	2.44	LV	CELLSTATES	PC1	control_LMNA	12	18
CRTC3	0.629	0.000105	0.4	0.67	8.32	32.9	1.28e-06	3.98	LV	CELLSTATES	PC1	control_LMNA	12	18
TENT4B	0.628	0.00188	0.0962	0.193	6.38	19.1	9.27e-05	2.73	LV	CELLSTATES	PC1	control_LMNA	12	18
EFCAB2	0.627	0.00476	0.183	0.279	7.13	15.2	0.000376	2.32	LV	CELLSTATES	PC1	control_LMNA	12	18
FAM85B	0.627	0.0228	0.0897	0.182	6.27	9.53	0.00375	1.64	LV	CELLSTATES	PC1	control_LMNA	12	18
PRICKLE2	0.627	0.00292	0.114	0.217	6.58	17.2	0.000178	2.53	LV	CELLSTATES	PC1	control_LMNA	12	18
ZRANB1	0.627	0.000175	0.0604	0.126	5.77	30	2.94e-06	3.76	LV	CELLSTATES	PC1	control_LMNA	12	18
GRID1	0.626	0.00642	0.101	0.232	6.52	14.1	0.000585	2.19	LV	CELLSTATES	PC1	control_LMNA	12	18
KPNA4	0.626	0.000928	0.118	0.202	6.56	22.2	3.21e-05	3.03	LV	CELLSTATES	PC1	control_LMNA	12	18
RPGR	0.626	0.0359	0.0155	0.0355	3.87	8.04	0.00728	1.44	LV	CELLSTATES	PC1	control_LMNA	12	18
STX3	0.626	0.0243	0.12	0.218	6.66	9.32	0.00411	1.61	LV	CELLSTATES	PC1	control_LMNA	12	18
CLIC4	0.625	0.00791	0.242	0.411	7.61	13.3	0.000787	2.1	LV	CELLSTATES	PC1	control_LMNA	12	18
FGD4	0.625	0.0265	0.49	0.945	8.66	9.01	0.00472	1.58	LV	CELLSTATES	PC1	control_LMNA	12	18
MIS18BP1	0.625	0.00341	0.0541	0.0874	5.44	16.6	0.000223	2.47	LV	CELLSTATES	PC1	control_LMNA	12	18
OBSCN	0.625	0.00617	0.0938	0.182	6.34	14.2	0.000556	2.21	LV	CELLSTATES	PC1	control_LMNA	12	18
SKI	0.625	0.01	0.081	0.16	6.11	12.4	0.00111	2	LV	CELLSTATES	PC1	control_LMNA	12	18
WWC2	0.625	0.00199	0.141	0.285	6.91	18.8	0.000102	2.7	LV	CELLSTATES	PC1	control_LMNA	12	18
IGF1R	0.624	0.00408	0.178	0.372	7.28	15.8	0.000296	2.39	LV	CELLSTATES	PC1	control_LMNA	12	18
SPIRE1	0.624	0.00102	0.127	0.222	6.69	21.8	3.7e-05	2.99	LV	CELLSTATES	PC1	control_LMNA	12	18
GALNT1	0.623	0.00766	0.0639	0.116	5.72	13.4	0.000751	2.12	LV	CELLSTATES	PC1	control_LMNA	12	18
CALCOCO2	0.622	0.00394	0.139	0.227	6.8	16	0.000281	2.4	LV	CELLSTATES	PC1	control_LMNA	12	18
MDM2	0.62	0.0421	0.234	0.329	7.44	7.57	0.00902	1.38	LV	CELLSTATES	PC1	control_LMNA	12	18
CENPC	0.619	0.000103	0.112	0.184	6.5	33	1.25e-06	3.99	LV	CELLSTATES	PC1	control_LMNA	12	18
RXRA	0.619	0.037	0.0321	0.0754	4.9	7.95	0.00757	1.43	LV	CELLSTATES	PC1	control_LMNA	12	18
CRADD	0.618	0.000746	0.229	0.405	7.54	23.2	2.34e-05	3.13	LV	CELLSTATES	PC1	control_LMNA	12	18
N4BP2	0.618	0.0197	0.0142	0.0206	3.59	10.1	0.00299	1.71	LV	CELLSTATES	PC1	control_LMNA	12	18
PICALM	0.618	0.000302	0.391	0.779	8.39	27.3	6.38e-06	3.52	LV	CELLSTATES	PC1	control_LMNA	12	18
ELP1	0.617	0.00314	0.0472	0.0979	5.39	16.9	0.000199	2.5	LV	CELLSTATES	PC1	control_LMNA	12	18
SMIM19	0.617	0.0453	0.0693	0.0829	5.62	7.33	0.0101	1.34	LV	CELLSTATES	PC1	control_LMNA	12	18
LRRK2	0.616	0.0244	0.0346	0.0607	4.88	9.31	0.00412	1.61	LV	CELLSTATES	PC1	control_LMNA	12	18
CDYL	0.615	0.00224	0.12	0.225	6.64	18.3	0.000121	2.65	LV	CELLSTATES	PC1	control_LMNA	12	18
TAPT1	0.615	0.00893	0.064	0.128	5.78	12.9	0.000938	2.05	LV	CELLSTATES	PC1	control_LMNA	12	18
TBCD	0.615	0.0163	0.0469	0.103	5.38	10.7	0.00227	1.79	LV	CELLSTATES	PC1	control_LMNA	12	18
ADGRL2	0.613	0.00843	0.229	0.503	7.66	13.1	0.000864	2.07	LV	CELLSTATES	PC1	control_LMNA	12	18
HERPUD2	0.613	0.000264	0.0994	0.178	6.38	28	5.17e-06	3.58	LV	CELLSTATES	PC1	control_LMNA	12	18
PPP4R1	0.613	0.000241	0.103	0.156	6.33	28.5	4.45e-06	3.62	LV	CELLSTATES	PC1	control_LMNA	12	18
SLC25A33	0.613	0.0138	0.039	0.0608	5.01	11.3	0.00179	1.86	LV	CELLSTATES	PC1	control_LMNA	12	18
AIDA	0.612	0.0131	0.0308	0.0542	4.7	11.4	0.00166	1.88	LV	CELLSTATES	PC1	control_LMNA	12	18
B3GNT2	0.612	0.0244	0.0373	0.0591	4.94	9.3	0.00414	1.61	LV	CELLSTATES	PC1	control_LMNA	12	18
PHF10	0.612	0.0215	0.0306	0.0601	4.73	9.73	0.00343	1.67	LV	CELLSTATES	PC1	control_LMNA	12	18
PPP2R2D	0.612	0.000107	0.0943	0.175	6.3	32.7	1.34e-06	3.97	LV	CELLSTATES	PC1	control_LMNA	12	18
GEMIN8	0.611	0.0204	0.0181	0.0368	4.05	9.92	0.00317	1.69	LV	CELLSTATES	PC1	control_LMNA	12	18
MVB12B	0.611	0.0114	0.0412	0.0927	5.22	11.9	0.00136	1.94	LV	CELLSTATES	PC1	control_LMNA	12	18
N4BP1	0.611	0.00358	0.0917	0.136	6.12	16.4	0.000238	2.45	LV	CELLSTATES	PC1	control_LMNA	12	18
TRABD2B	0.611	0.0299	0.0569	0.11	5.57	8.61	0.00563	1.52	LV	CELLSTATES	PC1	control_LMNA	12	18
KANK1	0.61	0.0046	0.511	0.951	8.75	15.3	0.000357	2.34	LV	CELLSTATES	PC1	control_LMNA	12	18
RGS12	0.61	0.00212	0.0375	0.0686	5.06	18.5	0.000113	2.67	LV	CELLSTATES	PC1	control_LMNA	12	18
TNS2	0.61	0.00164	0.341	0.588	8.12	19.6	7.62e-05	2.79	LV	CELLSTATES	PC1	control_LMNA	12	18
CTIF	0.609	0.00896	0.0463	0.0989	5.33	12.8	0.000946	2.05	LV	CELLSTATES	PC1	control_LMNA	12	18
ANKRD33B	0.608	0.0156	0.0533	0.102	5.53	10.8	0.00215	1.81	LV	CELLSTATES	PC1	control_LMNA	12	18
VAMP4	0.607	0.00693	0.0318	0.0593	4.77	13.8	0.000653	2.16	LV	CELLSTATES	PC1	control_LMNA	12	18
KMT5A	0.606	0.0291	0.0243	0.0357	4.33	8.69	0.00542	1.54	LV	CELLSTATES	PC1	control_LMNA	12	18
TK2	0.606	0.0148	0.0338	0.0449	4.71	11	0.00199	1.83	LV	CELLSTATES	PC1	control_LMNA	12	18
ZNF33A	0.606	0.000934	0.0653	0.113	5.75	22.2	3.25e-05	3.03	LV	CELLSTATES	PC1	control_LMNA	12	18
ZNF559-ZNF177	0.606	0.00548	0.0221	0.043	4.33	14.7	0.000464	2.26	LV	CELLSTATES	PC1	control_LMNA	12	18
AKAP11	0.605	0.0161	0.0495	0.0986	5.39	10.7	0.00224	1.79	LV	CELLSTATES	PC1	control_LMNA	12	18
CCDC28A	0.605	0.0297	0.0275	0.0524	4.61	8.63	0.00557	1.53	LV	CELLSTATES	PC1	control_LMNA	12	18
DDX17	0.604	0.00202	0.622	1.15	8.98	18.7	0.000104	2.69	LV	CELLSTATES	PC1	control_LMNA	12	18
KIZ	0.604	0.000463	0.0592	0.119	5.69	25.3	1.18e-05	3.33	LV	CELLSTATES	PC1	control_LMNA	12	18
SPTBN1	0.604	0.00196	1.02	1.87	9.7	18.8	0.0001	2.71	LV	CELLSTATES	PC1	control_LMNA	12	18
TRIO	0.604	0.000857	0.465	0.865	8.57	22.5	2.88e-05	3.07	LV	CELLSTATES	PC1	control_LMNA	12	18
ZNF844	0.604	0.0439	0.019	0.0288	3.96	7.44	0.00959	1.36	LV	CELLSTATES	PC1	control_LMNA	12	18
MOK	0.603	0.00574	0.0385	0.0741	5.12	14.5	0.000497	2.24	LV	CELLSTATES	PC1	control_LMNA	12	18
SYNE2	0.603	0.0162	0.276	0.583	7.9	10.7	0.00226	1.79	LV	CELLSTATES	PC1	control_LMNA	12	18
TUBGCP5	0.603	0.000975	0.0493	0.0917	5.39	22	3.46e-05	3.01	LV	CELLSTATES	PC1	control_LMNA	12	18
KIAA0825	0.601	0.00767	0.0749	0.133	5.92	13.4	0.000752	2.12	LV	CELLSTATES	PC1	control_LMNA	12	18
LEMD3	0.601	0.00602	0.0652	0.15	5.87	14.3	0.000536	2.22	LV	CELLSTATES	PC1	control_LMNA	12	18
OGT	0.601	0.000975	0.19	0.339	7.26	22	3.46e-05	3.01	LV	CELLSTATES	PC1	control_LMNA	12	18
PQLC1	0.601	0.0112	0.0255	0.0526	4.5	12	0.00131	1.95	LV	CELLSTATES	PC1	control_LMNA	12	18
STIM1	0.601	0.00242	0.206	0.374	7.41	17.9	0.000138	2.62	LV	CELLSTATES	PC1	control_LMNA	12	18
ANGPT1	0.6	0.0498	0.16	0.322	7.08	7.05	0.0115	1.3	LV	CELLSTATES	PC1	control_LMNA	12	18
ASAP1	0.6	0.0353	0.787	1.6	9.42	8.1	0.00708	1.45	LV	CELLSTATES	PC1	control_LMNA	12	18
SEC31B	0.6	0.0437	0.0156	0.0278	3.82	7.45	0.00953	1.36	LV	CELLSTATES	PC1	control_LMNA	12	18
AP006621.3	0.598	0.0245	0.0257	0.0509	4.53	9.29	0.00415	1.61	LV	CELLSTATES	PC1	control_LMNA	12	18
BLMH	0.598	0.00457	0.0306	0.0531	4.7	15.4	0.000352	2.34	LV	CELLSTATES	PC1	control_LMNA	12	18
DOCK1	0.598	0.000783	0.364	0.679	8.22	22.9	2.54e-05	3.11	LV	CELLSTATES	PC1	control_LMNA	12	18
MTHFD2	0.598	0.00642	0.241	0.338	7.46	14.1	0.000586	2.19	LV	CELLSTATES	PC1	control_LMNA	12	18
ACADSB	0.597	0.022	0.0223	0.0445	4.35	9.66	0.00354	1.66	LV	CELLSTATES	PC1	control_LMNA	12	18
CHIC2	0.597	0.0343	0.042	0.0726	5.09	8.2	0.00676	1.46	LV	CELLSTATES	PC1	control_LMNA	12	18
PRDM4	0.596	0.0247	0.0312	0.0509	4.65	9.25	0.00424	1.61	LV	CELLSTATES	PC1	control_LMNA	12	18
SLC10A7	0.594	0.0104	0.096	0.2	6.34	12.3	0.00117	1.98	LV	CELLSTATES	PC1	control_LMNA	12	18
NOL3	0.593	0.0458	0.0155	0.0237	3.78	7.3	0.0102	1.34	LV	CELLSTATES	PC1	control_LMNA	12	18
RRAS	0.593	0.00697	0.0438	0.0674	5.11	13.7	0.00066	2.16	LV	CELLSTATES	PC1	control_LMNA	12	18
SMC4	0.593	0.0141	0.0516	0.093	5.52	11.2	0.00186	1.85	LV	CELLSTATES	PC1	control_LMNA	12	18
ZFYVE28	0.592	0.028	0.0231	0.0417	4.42	8.83	0.0051	1.55	LV	CELLSTATES	PC1	control_LMNA	12	18
C2CD5	0.591	0.00264	0.0853	0.166	6.17	17.6	0.000156	2.58	LV	CELLSTATES	PC1	control_LMNA	12	18
KIDINS220	0.591	0.000192	0.159	0.31	7.1	29.5	3.32e-06	3.72	LV	CELLSTATES	PC1	control_LMNA	12	18
MYO15B	0.59	0.0051	0.0916	0.158	6.26	14.9	0.000423	2.29	LV	CELLSTATES	PC1	control_LMNA	12	18
PLEKHA2	0.589	0.00811	0.207	0.344	7.34	13.2	0.000815	2.09	LV	CELLSTATES	PC1	control_LMNA	12	18
NID1	0.588	0.0115	0.645	0.963	8.94	11.9	0.00139	1.94	LV	CELLSTATES	PC1	control_LMNA	12	18
XPR1	0.588	0.00122	0.128	0.241	6.75	21	4.71e-05	2.91	LV	CELLSTATES	PC1	control_LMNA	12	18
CFLAR	0.587	0.000567	0.232	0.41	7.55	24.4	1.59e-05	3.25	LV	CELLSTATES	PC1	control_LMNA	12	18
PCGF5	0.587	0.000222	0.0755	0.141	6.01	28.9	3.99e-06	3.65	LV	CELLSTATES	PC1	control_LMNA	12	18
DHTKD1	0.586	0.0055	0.0365	0.0574	4.94	14.6	0.000469	2.26	LV	CELLSTATES	PC1	control_LMNA	12	18
METTL4	0.586	0.0056	0.0301	0.0506	4.67	14.6	0.00048	2.25	LV	CELLSTATES	PC1	control_LMNA	12	18
ATF7IP	0.585	0.0023	0.269	0.464	7.74	18.2	0.000127	2.64	LV	CELLSTATES	PC1	control_LMNA	12	18
VCPKMT	0.585	0.0213	0.0308	0.0432	4.6	9.77	0.00338	1.67	LV	CELLSTATES	PC1	control_LMNA	12	18
WWC3	0.585	0.000499	0.074	0.138	5.98	24.9	1.34e-05	3.3	LV	CELLSTATES	PC1	control_LMNA	12	18
DZIP1L	0.584	0.038	0.0274	0.0447	4.46	7.87	0.00787	1.42	LV	CELLSTATES	PC1	control_LMNA	12	18
IRS2	0.584	0.0446	0.0182	0.039	4.07	7.38	0.00983	1.35	LV	CELLSTATES	PC1	control_LMNA	12	18
MGMT	0.584	0.0216	0.111	0.19	6.49	9.73	0.00344	1.67	LV	CELLSTATES	PC1	control_LMNA	12	18
PTPN12	0.584	0.000846	0.367	0.671	8.22	22.6	2.83e-05	3.07	LV	CELLSTATES	PC1	control_LMNA	12	18
UNC13B	0.582	0.000583	0.131	0.241	6.8	24.2	1.66e-05	3.23	LV	CELLSTATES	PC1	control_LMNA	12	18
FAT1	0.581	0.0335	0.136	0.225	6.73	8.27	0.00656	1.47	LV	CELLSTATES	PC1	control_LMNA	12	18
ZNF337	0.581	0.0248	0.0544	0.0687	5.31	9.23	0.00426	1.61	LV	CELLSTATES	PC1	control_LMNA	12	18
GPCPD1	0.58	0.0209	0.0841	0.146	6.1	9.85	0.00327	1.68	LV	CELLSTATES	PC1	control_LMNA	12	18
LNX2	0.58	0.0193	0.0134	0.0256	3.62	10.1	0.00291	1.71	LV	CELLSTATES	PC1	control_LMNA	12	18
PHF21B	0.58	0.0436	0.02	0.0372	4.15	7.46	0.00949	1.36	LV	CELLSTATES	PC1	control_LMNA	12	18
FARP2	0.579	0.00189	0.118	0.218	6.62	19	9.37e-05	2.72	LV	CELLSTATES	PC1	control_LMNA	12	18
PTPDC1	0.579	0.0194	0.0545	0.0898	5.43	10.1	0.00292	1.71	LV	CELLSTATES	PC1	control_LMNA	12	18
SP110	0.579	0.0209	0.036	0.0751	4.97	9.85	0.00327	1.68	LV	CELLSTATES	PC1	control_LMNA	12	18
TBCK	0.579	0.00146	0.152	0.297	7.01	20.1	6.38e-05	2.83	LV	CELLSTATES	PC1	control_LMNA	12	18
TMEM131	0.579	0.000222	0.165	0.307	7.11	28.9	3.96e-06	3.65	LV	CELLSTATES	PC1	control_LMNA	12	18
TTC28	0.579	0.000277	0.665	1.27	9.11	27.8	5.49e-06	3.56	LV	CELLSTATES	PC1	control_LMNA	12	18
FBF1	0.578	0.0165	0.021	0.032	4.15	10.7	0.00232	1.78	LV	CELLSTATES	PC1	control_LMNA	12	18
TRAPPC10	0.578	0.00973	0.12	0.17	6.47	12.6	0.00105	2.01	LV	CELLSTATES	PC1	control_LMNA	12	18
YPEL5	0.578	0.0196	0.0266	0.058	4.58	10.1	0.00298	1.71	LV	CELLSTATES	PC1	control_LMNA	12	18
ANAPC10	0.577	0.00162	0.0696	0.11	5.79	19.7	7.47e-05	2.79	LV	CELLSTATES	PC1	control_LMNA	12	18
PGR	0.577	0.0415	0.0224	0.0542	4.38	7.61	0.00885	1.38	LV	CELLSTATES	PC1	control_LMNA	12	18
SFXN5	0.577	0.0115	0.045	0.0754	5.21	11.9	0.00138	1.94	LV	CELLSTATES	PC1	control_LMNA	12	18
TP53BP2	0.577	0.018	0.0484	0.0811	5.27	10.4	0.00262	1.75	LV	CELLSTATES	PC1	control_LMNA	12	18
ZNF783	0.577	0.00516	0.0328	0.0601	4.78	14.9	0.000431	2.29	LV	CELLSTATES	PC1	control_LMNA	12	18
CEP192	0.576	0.000898	0.0982	0.195	6.39	22.3	3.08e-05	3.05	LV	CELLSTATES	PC1	control_LMNA	12	18
PLPP1	0.576	0.0212	0.227	0.326	7.37	9.79	0.00335	1.67	LV	CELLSTATES	PC1	control_LMNA	12	18
LHFPL2	0.575	0.0496	0.0585	0.101	5.52	7.06	0.0114	1.3	LV	CELLSTATES	PC1	control_LMNA	12	18
POLE4	0.575	0.0227	0.0317	0.0548	4.77	9.55	0.00372	1.64	LV	CELLSTATES	PC1	control_LMNA	12	18
PIK3CA	0.574	0.00154	0.216	0.447	7.55	19.9	6.88e-05	2.81	LV	CELLSTATES	PC1	control_LMNA	12	18
USP12	0.574	0.0136	0.0998	0.178	6.32	11.3	0.00176	1.87	LV	CELLSTATES	PC1	control_LMNA	12	18
ZCCHC2	0.574	0.00361	0.0431	0.0872	5.25	16.4	0.000243	2.44	LV	CELLSTATES	PC1	control_LMNA	12	18
ERCC6	0.573	0.024	0.0282	0.0538	4.6	9.36	0.00404	1.62	LV	CELLSTATES	PC1	control_LMNA	12	18
LPGAT1	0.573	0.00186	0.116	0.189	6.51	19.1	9.18e-05	2.73	LV	CELLSTATES	PC1	control_LMNA	12	18
TRIM23	0.573	0.00462	0.0557	0.0923	5.49	15.3	0.00036	2.34	LV	CELLSTATES	PC1	control_LMNA	12	18
RERG	0.572	0.0109	0.412	0.849	8.48	12.1	0.00126	1.96	LV	CELLSTATES	PC1	control_LMNA	12	18
TFDP1	0.572	0.0189	0.0245	0.0411	4.4	10.2	0.00282	1.72	LV	CELLSTATES	PC1	control_LMNA	12	18
EFCAB7	0.571	0.0186	0.0304	0.0555	4.68	10.2	0.00275	1.73	LV	CELLSTATES	PC1	control_LMNA	12	18
PAXIP1-AS2	0.571	0.0468	0.0166	0.0292	3.86	7.23	0.0106	1.33	LV	CELLSTATES	PC1	control_LMNA	12	18
TEAD3	0.571	0.0138	0.0849	0.139	6.09	11.2	0.0018	1.86	LV	CELLSTATES	PC1	control_LMNA	12	18
TPTEP2-CSNK1E	0.571	0.000372	0.128	0.213	6.71	26.4	8.48e-06	3.43	LV	CELLSTATES	PC1	control_LMNA	12	18
CCDC59	0.57	0.00665	0.027	0.0498	4.6	13.9	0.000615	2.18	LV	CELLSTATES	PC1	control_LMNA	12	18
TUBA1C	0.57	0.0264	0.0548	0.0839	5.4	9.01	0.0047	1.58	LV	CELLSTATES	PC1	control_LMNA	12	18
UBAC2	0.57	0.000407	0.148	0.274	6.96	26	9.43e-06	3.39	LV	CELLSTATES	PC1	control_LMNA	12	18
NBPF9	0.568	0.00879	0.0346	0.0659	4.95	12.9	0.000919	2.06	LV	CELLSTATES	PC1	control_LMNA	12	18
PCMTD2	0.568	0.0353	0.0661	0.115	5.72	8.1	0.00709	1.45	LV	CELLSTATES	PC1	control_LMNA	12	18
RUFY3	0.568	0.000675	0.322	0.542	7.99	23.6	2.04e-05	3.17	LV	CELLSTATES	PC1	control_LMNA	12	18
DTWD1	0.567	0.0212	0.111	0.187	6.44	9.8	0.00334	1.67	LV	CELLSTATES	PC1	control_LMNA	12	18
FAM208A	0.567	0.00145	0.0913	0.151	6.17	20.2	6.21e-05	2.84	LV	CELLSTATES	PC1	control_LMNA	12	18
PAM	0.567	0.00794	0.218	0.433	7.59	13.3	0.000792	2.1	LV	CELLSTATES	PC1	control_LMNA	12	18
SETD3	0.566	0.00122	0.0708	0.128	5.88	21	4.74e-05	2.91	LV	CELLSTATES	PC1	control_LMNA	12	18
ATG2B	0.565	0.00997	0.0731	0.157	5.99	12.5	0.00109	2	LV	CELLSTATES	PC1	control_LMNA	12	18
SMAD2	0.565	0.00132	0.132	0.239	6.76	20.7	5.29e-05	2.88	LV	CELLSTATES	PC1	control_LMNA	12	18
IBTK	0.564	0.000451	0.163	0.252	6.99	25.5	1.11e-05	3.35	LV	CELLSTATES	PC1	control_LMNA	12	18
TNFRSF21	0.564	0.0294	0.14	0.284	6.92	8.66	0.00549	1.53	LV	CELLSTATES	PC1	control_LMNA	12	18
CAPRIN2	0.563	0.0213	0.0301	0.0597	4.7	9.77	0.00338	1.67	LV	CELLSTATES	PC1	control_LMNA	12	18
FBXL3	0.563	0.00104	0.105	0.178	6.41	21.7	3.82e-05	2.98	LV	CELLSTATES	PC1	control_LMNA	12	18
SMARCA5	0.56	0.0036	0.0934	0.148	6.21	16.4	0.00024	2.44	LV	CELLSTATES	PC1	control_LMNA	12	18
BACE2	0.559	0.0163	0.0782	0.148	6.11	10.7	0.00228	1.79	LV	CELLSTATES	PC1	control_LMNA	12	18
ZMYND11	0.559	0.00146	0.15	0.271	6.93	20.2	6.28e-05	2.84	LV	CELLSTATES	PC1	control_LMNA	12	18
ANKAR	0.558	0.00404	0.157	0.263	6.97	15.9	0.000291	2.39	LV	CELLSTATES	PC1	control_LMNA	12	18
CPSF7	0.558	0.000348	0.0851	0.147	6.13	26.8	7.53e-06	3.46	LV	CELLSTATES	PC1	control_LMNA	12	18
HDX	0.558	0.00507	0.0755	0.115	5.87	14.9	0.000419	2.3	LV	CELLSTATES	PC1	control_LMNA	12	18
ICK	0.558	0.0205	0.0225	0.0424	4.3	9.9	0.0032	1.69	LV	CELLSTATES	PC1	control_LMNA	12	18
KDM1A	0.557	0.00493	0.0653	0.112	5.72	15.1	0.000398	2.31	LV	CELLSTATES	PC1	control_LMNA	12	18
TCP11L2	0.557	0.0264	0.0381	0.0611	4.97	9.02	0.00469	1.58	LV	CELLSTATES	PC1	control_LMNA	12	18
PTEN	0.556	0.00414	1.79	3.01	10.5	15.8	0.000306	2.38	LV	CELLSTATES	PC1	control_LMNA	12	18
SOX13	0.556	0.0057	0.143	0.245	6.85	14.5	0.000491	2.24	LV	CELLSTATES	PC1	control_LMNA	12	18
ANKRD36	0.555	0.0115	0.0827	0.193	6.29	11.9	0.00138	1.94	LV	CELLSTATES	PC1	control_LMNA	12	18
CLASP1	0.555	0.000479	0.314	0.583	8.02	25.1	1.27e-05	3.32	LV	CELLSTATES	PC1	control_LMNA	12	18
SIL1	0.555	0.00171	0.211	0.373	7.44	19.4	8.13e-05	2.77	LV	CELLSTATES	PC1	control_LMNA	12	18
TBC1D16	0.555	0.037	0.0602	0.0923	5.56	7.95	0.00758	1.43	LV	CELLSTATES	PC1	control_LMNA	12	18
FOXN2	0.554	0.0265	0.186	0.324	7.23	9	0.00473	1.58	LV	CELLSTATES	PC1	control_LMNA	12	18
MIER1	0.554	0.000296	0.206	0.337	7.36	27.5	6.12e-06	3.53	LV	CELLSTATES	PC1	control_LMNA	12	18
NDUFAF6	0.554	0.0024	0.0913	0.161	6.24	18	0.000136	2.62	LV	CELLSTATES	PC1	control_LMNA	12	18
PLGRKT	0.554	0.0139	0.0373	0.0697	4.96	11.2	0.00181	1.86	LV	CELLSTATES	PC1	control_LMNA	12	18
KLHL36	0.553	0.0175	0.0451	0.0766	5.19	10.4	0.00253	1.76	LV	CELLSTATES	PC1	control_LMNA	12	18
SLC25A28	0.553	0.0287	0.0279	0.0418	4.47	8.73	0.00532	1.54	LV	CELLSTATES	PC1	control_LMNA	12	18
UGGT2	0.553	0.0136	0.385	0.692	8.28	11.3	0.00177	1.87	LV	CELLSTATES	PC1	control_LMNA	12	18
ZNF618	0.553	0.0283	0.101	0.182	6.35	8.79	0.0052	1.55	LV	CELLSTATES	PC1	control_LMNA	12	18
MEIS3	0.551	0.0213	0.0553	0.0837	5.43	9.77	0.00338	1.67	LV	CELLSTATES	PC1	control_LMNA	12	18
PABPN1	0.551	0.0338	0.0828	0.109	5.9	8.24	0.00665	1.47	LV	CELLSTATES	PC1	control_LMNA	12	18
RAPGEF2	0.551	0.00305	0.822	1.6	9.45	17	0.00019	2.52	LV	CELLSTATES	PC1	control_LMNA	12	18
STK38L	0.551	0.0261	0.0946	0.155	6.24	9.06	0.0046	1.58	LV	CELLSTATES	PC1	control_LMNA	12	18
EPS15	0.55	0.000231	0.286	0.521	7.89	28.7	4.19e-06	3.64	LV	CELLSTATES	PC1	control_LMNA	12	18
GABPA	0.55	0.00943	0.0343	0.0688	4.88	12.7	0.00101	2.03	LV	CELLSTATES	PC1	control_LMNA	12	18
JAK2	0.55	0.00465	0.0671	0.125	5.8	15.3	0.000364	2.33	LV	CELLSTATES	PC1	control_LMNA	12	18
REEP1	0.55	0.044	0.0277	0.0434	4.55	7.43	0.00962	1.36	LV	CELLSTATES	PC1	control_LMNA	12	18
KIF13A	0.549	0.00928	0.278	0.512	7.88	12.7	0.000993	2.03	LV	CELLSTATES	PC1	control_LMNA	12	18
NCK2	0.549	0.0345	0.321	0.529	7.93	8.18	0.00682	1.46	LV	CELLSTATES	PC1	control_LMNA	12	18
PRDM11	0.549	0.0155	0.0345	0.0603	4.85	10.9	0.00212	1.81	LV	CELLSTATES	PC1	control_LMNA	12	18
SGMS1	0.549	0.0016	0.299	0.569	7.99	19.8	7.28e-05	2.8	LV	CELLSTATES	PC1	control_LMNA	12	18
UTRN	0.549	0.00264	1.39	2.55	10.1	17.6	0.000155	2.58	LV	CELLSTATES	PC1	control_LMNA	12	18
TARSL2	0.548	0.00503	0.0506	0.0815	5.38	15	0.000411	2.3	LV	CELLSTATES	PC1	control_LMNA	12	18
WASF2	0.548	0.000123	0.219	0.395	7.5	32	1.64e-06	3.91	LV	CELLSTATES	PC1	control_LMNA	12	18
AC073529.1	0.547	0.0453	0.0192	0.0295	4.04	7.33	0.0101	1.34	LV	CELLSTATES	PC1	control_LMNA	12	18
DST	0.547	0.00161	0.496	0.927	8.7	19.7	7.4e-05	2.79	LV	CELLSTATES	PC1	control_LMNA	12	18
AFF1	0.546	0.01	0.437	0.845	8.51	12.4	0.00111	2	LV	CELLSTATES	PC1	control_LMNA	12	18
BLVRA	0.546	0.0252	0.0146	0.0256	3.69	9.18	0.00437	1.6	LV	CELLSTATES	PC1	control_LMNA	12	18
OBSL1	0.546	0.0414	0.0232	0.0403	4.29	7.61	0.00883	1.38	LV	CELLSTATES	PC1	control_LMNA	12	18
ZNF236	0.546	0.00444	0.0702	0.112	5.79	15.5	0.00034	2.35	LV	CELLSTATES	PC1	control_LMNA	12	18
GMDS-DT	0.545	0.00585	0.22	0.391	7.5	14.4	0.00051	2.23	LV	CELLSTATES	PC1	control_LMNA	12	18
TRAF5	0.545	0.00697	0.0762	0.123	5.93	13.8	0.000659	2.16	LV	CELLSTATES	PC1	control_LMNA	12	18
DAAM2	0.544	0.0078	0.642	1.06	8.98	13.4	0.000768	2.11	LV	CELLSTATES	PC1	control_LMNA	12	18
GSAP	0.544	0.0366	0.047	0.0875	5.31	7.99	0.00744	1.44	LV	CELLSTATES	PC1	control_LMNA	12	18
LINC00894	0.544	0.00764	0.0978	0.186	6.34	13.4	0.000747	2.12	LV	CELLSTATES	PC1	control_LMNA	12	18
ZDHHC8	0.544	0.037	0.0274	0.0415	4.47	7.96	0.00754	1.43	LV	CELLSTATES	PC1	control_LMNA	12	18
ITGAV	0.543	0.0314	0.0812	0.142	6.03	8.47	0.00599	1.5	LV	CELLSTATES	PC1	control_LMNA	12	18
LATS2	0.543	0.0131	0.0791	0.136	6.02	11.4	0.00167	1.88	LV	CELLSTATES	PC1	control_LMNA	12	18
MIPOL1	0.542	0.00498	0.154	0.273	6.97	15	0.000403	2.3	LV	CELLSTATES	PC1	control_LMNA	12	18
NFE2L1	0.542	0.0121	0.0455	0.0907	5.31	11.7	0.00149	1.92	LV	CELLSTATES	PC1	control_LMNA	12	18
ATP11B	0.541	0.00136	0.144	0.247	6.86	20.5	5.59e-05	2.87	LV	CELLSTATES	PC1	control_LMNA	12	18
C5orf51	0.541	0.0317	0.0161	0.0265	3.8	8.43	0.00609	1.5	LV	CELLSTATES	PC1	control_LMNA	12	18
PEX1	0.541	0.00859	0.0682	0.096	5.7	13	0.000889	2.07	LV	CELLSTATES	PC1	control_LMNA	12	18
RAPGEF1	0.541	0.00116	0.0816	0.152	6.11	21.2	4.4e-05	2.94	LV	CELLSTATES	PC1	control_LMNA	12	18
SRRM2	0.541	0.0139	0.399	0.587	8.2	11.2	0.00182	1.86	LV	CELLSTATES	PC1	control_LMNA	12	18
CEP112	0.54	0.0069	0.192	0.368	7.33	13.8	0.000647	2.16	LV	CELLSTATES	PC1	control_LMNA	12	18
TSC22D2	0.54	0.0139	0.111	0.213	6.51	11.2	0.00182	1.86	LV	CELLSTATES	PC1	control_LMNA	12	18
USP24	0.539	0.00299	0.189	0.334	7.26	17.1	0.000184	2.52	LV	CELLSTATES	PC1	control_LMNA	12	18
AASS	0.538	0.0432	0.0742	0.144	6.09	7.49	0.00938	1.36	LV	CELLSTATES	PC1	control_LMNA	12	18
MMP24OS	0.538	0.00825	0.0797	0.148	6.06	13.1	0.000839	2.08	LV	CELLSTATES	PC1	control_LMNA	12	18
PIK3C3	0.538	0.00403	0.102	0.181	6.36	15.9	0.000289	2.39	LV	CELLSTATES	PC1	control_LMNA	12	18
RORA	0.538	0.0283	1.07	1.97	9.79	8.79	0.00519	1.55	LV	CELLSTATES	PC1	control_LMNA	12	18
APLF	0.537	0.0166	0.0542	0.109	5.55	10.6	0.00234	1.78	LV	CELLSTATES	PC1	control_LMNA	12	18
APP	0.537	0.00811	0.164	0.357	7.18	13.2	0.000815	2.09	LV	CELLSTATES	PC1	control_LMNA	12	18
SPOPL	0.537	0.00492	0.0855	0.16	6.15	15.1	0.000396	2.31	LV	CELLSTATES	PC1	control_LMNA	12	18
ALDH7A1	0.536	0.0106	0.0569	0.0895	5.51	12.3	0.0012	1.98	LV	CELLSTATES	PC1	control_LMNA	12	18
MAP4K5	0.536	0.00272	0.146	0.289	6.94	17.5	0.000163	2.57	LV	CELLSTATES	PC1	control_LMNA	12	18
MAPK1	0.536	0.00133	0.157	0.27	6.98	20.6	5.39e-05	2.88	LV	CELLSTATES	PC1	control_LMNA	12	18
ZNF516	0.536	0.0223	0.0452	0.0967	5.33	9.6	0.00364	1.65	LV	CELLSTATES	PC1	control_LMNA	12	18
FAM120A	0.535	0.0146	0.109	0.224	6.53	11.1	0.00194	1.84	LV	CELLSTATES	PC1	control_LMNA	12	18
FZD3	0.535	0.0443	0.0224	0.0392	4.23	7.4	0.00974	1.35	LV	CELLSTATES	PC1	control_LMNA	12	18
SMARCA2	0.535	0.0019	0.103	0.205	6.46	19	9.43e-05	2.72	LV	CELLSTATES	PC1	control_LMNA	12	18
CEP95	0.534	0.0106	0.0967	0.162	6.25	12.2	0.00121	1.97	LV	CELLSTATES	PC1	control_LMNA	12	18
PXK	0.534	0.00319	0.0486	0.0903	5.39	16.9	0.000204	2.5	LV	CELLSTATES	PC1	control_LMNA	12	18
RYBP	0.534	0.0249	0.0666	0.135	5.88	9.22	0.00428	1.6	LV	CELLSTATES	PC1	control_LMNA	12	18
SMIM13	0.534	0.0404	0.0228	0.0411	4.26	7.68	0.00857	1.39	LV	CELLSTATES	PC1	control_LMNA	12	18
XRN1	0.534	0.00145	0.234	0.406	7.55	20.2	6.21e-05	2.84	LV	CELLSTATES	PC1	control_LMNA	12	18
ZNF197	0.534	0.00488	0.0606	0.0852	5.53	15.1	0.00039	2.31	LV	CELLSTATES	PC1	control_LMNA	12	18
FAM129A	0.533	0.0168	0.352	0.563	8.11	10.6	0.00238	1.78	LV	CELLSTATES	PC1	control_LMNA	12	18
FBH1	0.533	0.00553	0.0873	0.135	6.07	14.6	0.000472	2.26	LV	CELLSTATES	PC1	control_LMNA	12	18
GLI3	0.533	0.0181	0.088	0.16	6.16	10.3	0.00265	1.74	LV	CELLSTATES	PC1	control_LMNA	12	18
MAP2K4	0.533	0.000815	0.17	0.285	7.08	22.8	2.67e-05	3.09	LV	CELLSTATES	PC1	control_LMNA	12	18
PPIP5K2	0.533	0.00129	0.111	0.186	6.5	20.8	5.16e-05	2.89	LV	CELLSTATES	PC1	control_LMNA	12	18
METTL25	0.532	0.0208	0.0542	0.0882	5.46	9.86	0.00324	1.68	LV	CELLSTATES	PC1	control_LMNA	12	18
PDZD2	0.532	0.0283	3.6	5.77	11.5	8.78	0.00522	1.55	LV	CELLSTATES	PC1	control_LMNA	12	18
PRKCE	0.532	0.00139	0.181	0.365	7.27	20.4	5.79e-05	2.86	LV	CELLSTATES	PC1	control_LMNA	12	18
PTPRG	0.532	0.00405	2.21	3.89	10.8	15.9	0.000293	2.39	LV	CELLSTATES	PC1	control_LMNA	12	18
RALB	0.532	0.0197	0.028	0.0438	4.54	10	0.003	1.7	LV	CELLSTATES	PC1	control_LMNA	12	18
SP2	0.532	0.00856	0.0329	0.0492	4.73	13	0.000885	2.07	LV	CELLSTATES	PC1	control_LMNA	12	18
AL359915.2	0.531	0.0129	0.0937	0.165	6.27	11.5	0.00162	1.89	LV	CELLSTATES	PC1	control_LMNA	12	18
AP4B1	0.53	0.038	0.0128	0.0244	3.54	7.86	0.00788	1.42	LV	CELLSTATES	PC1	control_LMNA	12	18
STK24	0.53	0.00651	0.119	0.198	6.54	14	0.000596	2.19	LV	CELLSTATES	PC1	control_LMNA	12	18
CREBBP	0.529	0.000563	0.235	0.413	7.58	24.4	1.56e-05	3.25	LV	CELLSTATES	PC1	control_LMNA	12	18
DHRS4	0.529	0.0392	0.0115	0.0211	3.39	7.78	0.0082	1.41	LV	CELLSTATES	PC1	control_LMNA	12	18
MYLK	0.529	0.0266	0.104	0.189	6.4	8.99	0.00474	1.58	LV	CELLSTATES	PC1	control_LMNA	12	18
PILRB	0.529	0.00842	0.0802	0.129	6.03	13.1	0.000861	2.07	LV	CELLSTATES	PC1	control_LMNA	12	18
TRAPPC8	0.527	0.00388	0.113	0.177	6.44	16.1	0.000274	2.41	LV	CELLSTATES	PC1	control_LMNA	12	18
IFT74	0.526	0.00451	0.0554	0.101	5.53	15.4	0.000347	2.35	LV	CELLSTATES	PC1	control_LMNA	12	18
RBMS3	0.526	0.017	0.919	1.73	9.58	10.5	0.00243	1.77	LV	CELLSTATES	PC1	control_LMNA	12	18
SLC23A2	0.526	0.00908	0.0622	0.109	5.68	12.8	0.000964	2.04	LV	CELLSTATES	PC1	control_LMNA	12	18
DGKZ	0.525	0.0304	0.0437	0.0826	5.22	8.56	0.00575	1.52	LV	CELLSTATES	PC1	control_LMNA	12	18
BMT2	0.524	0.00225	0.0713	0.114	5.82	18.3	0.000123	2.65	LV	CELLSTATES	PC1	control_LMNA	12	18
FAM160B1	0.524	0.00404	0.0508	0.0818	5.34	15.9	0.000291	2.39	LV	CELLSTATES	PC1	control_LMNA	12	18
GOLGB1	0.524	0.0019	0.165	0.288	7.08	19	9.51e-05	2.72	LV	CELLSTATES	PC1	control_LMNA	12	18
N4BP2L1	0.524	0.0181	0.0608	0.117	5.71	10.3	0.00264	1.74	LV	CELLSTATES	PC1	control_LMNA	12	18
IFT57	0.522	0.0368	0.0266	0.052	4.53	7.97	0.00751	1.43	LV	CELLSTATES	PC1	control_LMNA	12	18
INPP5A	0.522	0.0347	0.0896	0.169	6.22	8.15	0.00691	1.46	LV	CELLSTATES	PC1	control_LMNA	12	18
RBM14-RBM4	0.522	0.0114	0.0283	0.0521	4.61	11.9	0.00136	1.94	LV	CELLSTATES	PC1	control_LMNA	12	18
CAST	0.521	0.000343	0.209	0.355	7.39	26.9	7.35e-06	3.47	LV	CELLSTATES	PC1	control_LMNA	12	18
CCDC146	0.521	0.0141	0.068	0.129	5.82	11.2	0.00186	1.85	LV	CELLSTATES	PC1	control_LMNA	12	18
VOPP1	0.521	0.0221	0.117	0.216	6.6	9.64	0.00358	1.66	LV	CELLSTATES	PC1	control_LMNA	12	18
ZNF140	0.521	0.0171	0.0333	0.0506	4.73	10.5	0.00245	1.77	LV	CELLSTATES	PC1	control_LMNA	12	18
AUH	0.52	0.00994	0.109	0.203	6.5	12.5	0.00109	2	LV	CELLSTATES	PC1	control_LMNA	12	18
MBNL1	0.52	0.00994	0.952	1.82	9.61	12.5	0.00109	2	LV	CELLSTATES	PC1	control_LMNA	12	18
MBOAT1	0.52	0.045	0.0608	0.0941	5.58	7.35	0.00997	1.35	LV	CELLSTATES	PC1	control_LMNA	12	18
RBM33	0.52	0.00813	0.203	0.34	7.29	13.2	0.000819	2.09	LV	CELLSTATES	PC1	control_LMNA	12	18
ANTXR1	0.519	0.0154	0.153	0.268	6.94	10.9	0.0021	1.81	LV	CELLSTATES	PC1	control_LMNA	12	18
EHBP1L1	0.519	0.0264	0.0597	0.097	5.58	9.01	0.0047	1.58	LV	CELLSTATES	PC1	control_LMNA	12	18
PAK1	0.519	0.0354	0.0303	0.0646	4.81	8.09	0.00711	1.45	LV	CELLSTATES	PC1	control_LMNA	12	18
RNF6	0.519	0.0392	0.0269	0.0403	4.46	7.78	0.0082	1.41	LV	CELLSTATES	PC1	control_LMNA	12	18
GMPS	0.518	0.0126	0.0715	0.122	5.84	11.6	0.00156	1.9	LV	CELLSTATES	PC1	control_LMNA	12	18
MBTPS1	0.517	0.00408	0.0838	0.138	6.04	15.8	0.000297	2.39	LV	CELLSTATES	PC1	control_LMNA	12	18
NBPF15	0.517	0.0102	0.0451	0.0913	5.28	12.4	0.00114	1.99	LV	CELLSTATES	PC1	control_LMNA	12	18
SLC12A2	0.517	0.0312	0.784	1.46	9.38	8.49	0.00594	1.51	LV	CELLSTATES	PC1	control_LMNA	12	18
BCAR3	0.516	0.0238	0.219	0.346	7.39	9.39	0.00398	1.62	LV	CELLSTATES	PC1	control_LMNA	12	18
GAB1	0.516	0.0343	0.383	0.676	8.27	8.19	0.00679	1.46	LV	CELLSTATES	PC1	control_LMNA	12	18
OTULIN	0.516	0.0309	0.0715	0.107	5.79	8.52	0.00586	1.51	LV	CELLSTATES	PC1	control_LMNA	12	18
GARNL3	0.515	0.0144	0.0818	0.142	6.06	11.1	0.00192	1.84	LV	CELLSTATES	PC1	control_LMNA	12	18
PTGR1	0.515	0.01	0.0796	0.121	5.95	12.4	0.0011	2	LV	CELLSTATES	PC1	control_LMNA	12	18
IVNS1ABP	0.514	0.0489	0.0209	0.0393	4.23	7.1	0.0112	1.31	LV	CELLSTATES	PC1	control_LMNA	12	18
TXNL4A	0.514	0.0319	0.042	0.0668	5.05	8.41	0.00615	1.5	LV	CELLSTATES	PC1	control_LMNA	12	18
NRSN2-AS1	0.513	0.01	0.0643	0.107	5.74	12.5	0.0011	2	LV	CELLSTATES	PC1	control_LMNA	12	18
YTHDC1	0.513	0.00657	0.113	0.188	6.48	14	0.000603	2.18	LV	CELLSTATES	PC1	control_LMNA	12	18
PBX3	0.512	0.0114	0.249	0.46	7.66	12	0.00135	1.94	LV	CELLSTATES	PC1	control_LMNA	12	18
PHACTR2	0.511	0.0114	0.202	0.359	7.35	12	0.00134	1.94	LV	CELLSTATES	PC1	control_LMNA	12	18
DCUN1D2	0.51	0.017	0.0375	0.0729	5.05	10.6	0.00242	1.77	LV	CELLSTATES	PC1	control_LMNA	12	18
FRYL	0.51	0.000526	0.39	0.682	8.3	24.7	1.42e-05	3.28	LV	CELLSTATES	PC1	control_LMNA	12	18
GLCCI1	0.51	0.0166	0.044	0.0815	5.25	10.6	0.00234	1.78	LV	CELLSTATES	PC1	control_LMNA	12	18
LRRC37B	0.51	0.00609	0.0413	0.0652	5.07	14.2	0.000546	2.22	LV	CELLSTATES	PC1	control_LMNA	12	18
RAB30-AS1	0.51	0.0319	0.196	0.23	7.06	8.41	0.00614	1.5	LV	CELLSTATES	PC1	control_LMNA	12	18
TPP2	0.51	0.0186	0.104	0.187	6.38	10.3	0.00274	1.73	LV	CELLSTATES	PC1	control_LMNA	12	18
APBB2	0.509	0.00241	1.6	2.77	10.3	18	0.000137	2.62	LV	CELLSTATES	PC1	control_LMNA	12	18
HSDL2	0.509	0.0115	0.104	0.198	6.44	11.9	0.00138	1.94	LV	CELLSTATES	PC1	control_LMNA	12	18
ZMYND8	0.509	0.0169	0.116	0.191	6.52	10.6	0.00241	1.77	LV	CELLSTATES	PC1	control_LMNA	12	18
ZBTB1	0.508	0.0141	0.0766	0.133	5.91	11.2	0.00187	1.85	LV	CELLSTATES	PC1	control_LMNA	12	18
GNPTAB	0.507	0.0225	0.0639	0.0863	5.62	9.57	0.00368	1.65	LV	CELLSTATES	PC1	control_LMNA	12	18
SLC35F5	0.507	0.0102	0.0965	0.179	6.3	12.4	0.00113	1.99	LV	CELLSTATES	PC1	control_LMNA	12	18
ABHD3	0.506	0.0198	0.0439	0.0962	5.39	10	0.00302	1.7	LV	CELLSTATES	PC1	control_LMNA	12	18
RALGAPA2	0.505	0.00842	0.0833	0.17	6.16	13.1	0.00086	2.07	LV	CELLSTATES	PC1	control_LMNA	12	18
ZNF462	0.505	0.0138	0.0852	0.188	6.23	11.3	0.00179	1.86	LV	CELLSTATES	PC1	control_LMNA	12	18
ATP11C	0.504	0.026	0.0732	0.142	5.94	9.07	0.00458	1.58	LV	CELLSTATES	PC1	control_LMNA	12	18
ZNF235	0.504	0.00326	0.0981	0.163	6.31	16.8	0.000209	2.49	LV	CELLSTATES	PC1	control_LMNA	12	18
MSRB2	0.503	0.0244	0.0249	0.0383	4.4	9.3	0.00415	1.61	LV	CELLSTATES	PC1	control_LMNA	12	18
RASSF8	0.503	0.0316	0.0843	0.15	6.07	8.44	0.00607	1.5	LV	CELLSTATES	PC1	control_LMNA	12	18
WDR48	0.503	0.00571	0.0531	0.101	5.54	14.5	0.000493	2.24	LV	CELLSTATES	PC1	control_LMNA	12	18
ECHDC3	0.502	0.0289	0.0241	0.0396	4.38	8.72	0.00536	1.54	LV	CELLSTATES	PC1	control_LMNA	12	18
RABGAP1	0.501	0.00903	0.348	0.56	8.07	12.8	0.000955	2.04	LV	CELLSTATES	PC1	control_LMNA	12	18
ACVR1B	0.5	0.0372	0.0742	0.131	5.9	7.93	0.00763	1.43	LV	CELLSTATES	PC1	control_LMNA	12	18
ZFP90	0.5	0.0222	0.0644	0.084	5.59	9.61	0.00362	1.65	LV	CELLSTATES	PC1	control_LMNA	12	18

## Sheet: PKP2_control
Gene	logFC	FDR	mean_exp_control	mean_exp_genotype	logCPM	F	PValue	FDR_plot	Region	annotation_level	cell_state	comparison	Observations_genotype	Observations_reference
CCL4	4.95	0.000664	0.000605	0.0145	1.72	27.6	9.94e-06	3.18	LV	CELLSTATES	PC1	control_PKP2	6	18
HBB	2.95	0.000248	0.00649	0.0404	3.51	32.9	2.49e-06	3.61	LV	CELLSTATES	PC1	control_PKP2	6	18
BICC1	2.74	7.04e-10	0.0836	0.576	7.13	162	6.43e-14	9.15	LV	CELLSTATES	PC1	control_PKP2	6	18
HBA2	2.66	0.00166	0.00292	0.0131	2.14	23.3	3.45e-05	2.78	LV	CELLSTATES	PC1	control_PKP2	6	18
MOB3B	2.47	1.09e-08	0.031	0.193	5.66	118	3.77e-12	7.96	LV	CELLSTATES	PC1	control_PKP2	6	18
RGS7BP	2.32	1.61e-05	0.0104	0.0585	4.01	52.7	3.39e-08	4.79	LV	CELLSTATES	PC1	control_PKP2	6	18
AC063944.3	2	0.000342	0.00417	0.0206	2.72	31.2	3.88e-06	3.47	LV	CELLSTATES	PC1	control_PKP2	6	18
TOX2	1.99	0.0152	0.00618	0.033	3.22	13.4	0.000929	1.82	LV	CELLSTATES	PC1	control_PKP2	6	18
FKBP5	1.97	0.000259	0.371	1.53	8.76	32.7	2.63e-06	3.59	LV	CELLSTATES	PC1	control_PKP2	6	18
PTGDR2	1.93	0.000157	0.0128	0.0424	3.82	35.6	1.3e-06	3.8	LV	CELLSTATES	PC1	control_PKP2	6	18
CARMIL1	1.88	4.6e-05	0.232	0.942	8.09	44.6	1.72e-07	4.34	LV	CELLSTATES	PC1	control_PKP2	6	18
PPM1H	1.88	7.67e-07	0.0197	0.0826	4.68	75.3	7.71e-10	6.12	LV	CELLSTATES	PC1	control_PKP2	6	18
ADARB2	1.84	9.38e-05	0.0919	0.403	6.83	38.6	6.34e-07	4.03	LV	CELLSTATES	PC1	control_PKP2	6	18
TIPARP	1.81	1.59e-05	0.0242	0.0979	4.95	53	3.19e-08	4.8	LV	CELLSTATES	PC1	control_PKP2	6	18
MTSS1	1.79	8.62e-06	0.164	0.639	7.53	58	1.28e-08	5.06	LV	CELLSTATES	PC1	control_PKP2	6	18
ZBTB16	1.79	3.66e-05	0.697	2.76	9.63	46.7	1.1e-07	4.44	LV	CELLSTATES	PC1	control_PKP2	6	18
ADAMTS9-AS2	1.76	5.42e-05	0.619	2.29	9.44	43.3	2.28e-07	4.27	LV	CELLSTATES	PC1	control_PKP2	6	18
IZUMO4	1.74	0.000562	0.00439	0.015	2.39	28.5	7.9e-06	3.25	LV	CELLSTATES	PC1	control_PKP2	6	18
LINC01088	1.74	0.000842	0.0303	0.128	5.29	26.5	1.38e-05	3.07	LV	CELLSTATES	PC1	control_PKP2	6	18
AL512380.2	1.73	0.0323	0.00973	0.0295	3.61	10.3	0.00304	1.49	LV	CELLSTATES	PC1	control_PKP2	6	18
SCN7A	1.71	3.8e-07	0.75	2.79	9.72	81.6	3.12e-10	6.42	LV	CELLSTATES	PC1	control_PKP2	6	18
AFF3	1.68	6.53e-05	0.0282	0.109	5.13	42	2.98e-07	4.18	LV	CELLSTATES	PC1	control_PKP2	6	18
AC010173.1	1.66	1.98e-05	0.00981	0.0331	3.5	51.4	4.35e-08	4.7	LV	CELLSTATES	PC1	control_PKP2	6	18
EPHA4	1.66	0.000163	0.00738	0.0282	3.26	35.2	1.41e-06	3.79	LV	CELLSTATES	PC1	control_PKP2	6	18
AP000777.3	1.64	7.97e-05	0.00526	0.0185	2.79	40.2	4.46e-07	4.1	LV	CELLSTATES	PC1	control_PKP2	6	18
MELTF-AS1	1.6	0.0041	0.00588	0.0203	2.88	19	0.000131	2.39	LV	CELLSTATES	PC1	control_PKP2	6	18
GFRA1	1.58	0.0146	0.00492	0.0162	2.64	13.6	0.00085	1.84	LV	CELLSTATES	PC1	control_PKP2	6	18
CTDSPL	1.54	6.27e-08	0.0896	0.294	6.58	97.2	4.01e-11	7.2	LV	CELLSTATES	PC1	control_PKP2	6	18
DENND3	1.54	7.97e-05	0.218	0.696	7.8	40.3	4.4e-07	4.1	LV	CELLSTATES	PC1	control_PKP2	6	18
MUM1L1	1.54	0.00144	0.00357	0.0129	2.29	24	2.82e-05	2.84	LV	CELLSTATES	PC1	control_PKP2	6	18
LINC02585	1.52	5.07e-05	0.00731	0.0233	3.15	44	1.95e-07	4.3	LV	CELLSTATES	PC1	control_PKP2	6	18
LINC02343	1.51	0.00121	0.00877	0.0263	3.38	24.8	2.23e-05	2.92	LV	CELLSTATES	PC1	control_PKP2	6	18
PTPN13	1.51	4.2e-08	0.243	0.777	7.99	102	2.3e-11	7.38	LV	CELLSTATES	PC1	control_PKP2	6	18
TMTC1	1.51	4.66e-07	0.727	2.38	9.55	79.4	4.26e-10	6.33	LV	CELLSTATES	PC1	control_PKP2	6	18
BMP2	1.5	0.000194	0.0127	0.0412	3.85	34.3	1.76e-06	3.71	LV	CELLSTATES	PC1	control_PKP2	6	18
KCNB1	1.5	7.01e-05	0.018	0.0651	4.43	41.5	3.33e-07	4.15	LV	CELLSTATES	PC1	control_PKP2	6	18
AC007262.2	1.48	0.000468	0.0203	0.0664	4.49	29.5	6.08e-06	3.33	LV	CELLSTATES	PC1	control_PKP2	6	18
FLT1	1.48	4.6e-05	0.502	1.69	9.1	44.8	1.63e-07	4.34	LV	CELLSTATES	PC1	control_PKP2	6	18
KLF15	1.48	0.00197	0.00545	0.0179	2.81	22.5	4.42e-05	2.7	LV	CELLSTATES	PC1	control_PKP2	6	18
AL590617.2	1.45	0.000151	0.0208	0.062	4.45	35.8	1.23e-06	3.82	LV	CELLSTATES	PC1	control_PKP2	6	18
MRC1	1.45	0.00197	0.00758	0.024	3.16	22.5	4.36e-05	2.7	LV	CELLSTATES	PC1	control_PKP2	6	18
ACSM1	1.44	0.00573	0.00466	0.0127	2.39	17.6	0.000212	2.24	LV	CELLSTATES	PC1	control_PKP2	6	18
MERTK	1.43	8.18e-05	0.0576	0.174	5.89	39.7	5.01e-07	4.09	LV	CELLSTATES	PC1	control_PKP2	6	18
EGFR	1.4	1.32e-08	0.261	0.773	8.01	114	6.04e-12	7.88	LV	CELLSTATES	PC1	control_PKP2	6	18
ABTB2	1.39	0.00434	0.0798	0.26	6.45	18.8	0.000142	2.36	LV	CELLSTATES	PC1	control_PKP2	6	18
AL365181.4	1.39	0.000859	0.00636	0.02	2.98	26.4	1.42e-05	3.07	LV	CELLSTATES	PC1	control_PKP2	6	18
AP002518.2	1.38	0.0127	0.146	0.355	7.06	14.2	0.000686	1.9	LV	CELLSTATES	PC1	control_PKP2	6	18
TSC22D3	1.38	2.73e-05	0.0668	0.211	6.18	48.5	7.74e-08	4.56	LV	CELLSTATES	PC1	control_PKP2	6	18
OPN4	1.37	0.000983	0.0144	0.0443	4.04	25.7	1.69e-05	3.01	LV	CELLSTATES	PC1	control_PKP2	6	18
CCSAP	1.31	0.00013	0.00531	0.0153	2.67	36.7	9.85e-07	3.89	LV	CELLSTATES	PC1	control_PKP2	6	18
GRAPL	1.31	0.00697	0.00449	0.0132	2.44	16.8	0.000278	2.16	LV	CELLSTATES	PC1	control_PKP2	6	18
HAPLN2	1.28	0.00361	0.056	0.14	5.73	19.8	0.000103	2.44	LV	CELLSTATES	PC1	control_PKP2	6	18
NCKIPSD	1.28	0.000157	0.0246	0.0686	4.68	35.5	1.32e-06	3.8	LV	CELLSTATES	PC1	control_PKP2	6	18
NTRK3	1.28	0.00428	0.0173	0.0489	4.26	18.8	0.000139	2.37	LV	CELLSTATES	PC1	control_PKP2	6	18
SLC22A18	1.28	0.00573	0.00547	0.0145	2.54	17.6	0.000211	2.24	LV	CELLSTATES	PC1	control_PKP2	6	18
TUB	1.28	0.000413	0.00838	0.0224	3.21	30.1	5.17e-06	3.38	LV	CELLSTATES	PC1	control_PKP2	6	18
AC011405.1	1.27	9.23e-05	0.0319	0.0867	5.01	38.8	6.16e-07	4.03	LV	CELLSTATES	PC1	control_PKP2	6	18
AC025031.1	1.25	0.0117	0.0078	0.02	3.08	14.5	0.000605	1.93	LV	CELLSTATES	PC1	control_PKP2	6	18
IGFBP3	1.24	0.0258	0.00926	0.0157	2.82	11.2	0.00216	1.59	LV	CELLSTATES	PC1	control_PKP2	6	18
LRP11	1.24	0.000234	0.0113	0.0293	3.55	33.3	2.29e-06	3.63	LV	CELLSTATES	PC1	control_PKP2	6	18
FOXO3	1.23	1.67e-07	0.364	0.98	8.45	88.4	1.22e-10	6.78	LV	CELLSTATES	PC1	control_PKP2	6	18
SCARA3	1.23	0.0219	0.00637	0.0169	2.8	11.8	0.00167	1.66	LV	CELLSTATES	PC1	control_PKP2	6	18
SPSB1	1.23	0.000238	0.0348	0.0891	5.05	33.2	2.35e-06	3.62	LV	CELLSTATES	PC1	control_PKP2	6	18
FAM66D	1.22	0.0105	0.0147	0.0397	3.91	15	0.00051	1.98	LV	CELLSTATES	PC1	control_PKP2	6	18
KCNQ3	1.22	0.000547	0.13	0.357	6.98	28.7	7.53e-06	3.26	LV	CELLSTATES	PC1	control_PKP2	6	18
RNF115	1.22	1.09e-08	0.213	0.575	7.71	117	3.99e-12	7.96	LV	CELLSTATES	PC1	control_PKP2	6	18
SLC1A3	1.22	0.0209	0.0312	0.0885	5.02	12	0.00156	1.68	LV	CELLSTATES	PC1	control_PKP2	6	18
TRIM22	1.22	7.91e-05	0.0682	0.179	6.05	40.4	4.26e-07	4.1	LV	CELLSTATES	PC1	control_PKP2	6	18
KALRN	1.21	0.000136	0.642	1.75	9.28	36.4	1.06e-06	3.87	LV	CELLSTATES	PC1	control_PKP2	6	18
LAMB1	1.2	0.00155	0.292	0.764	8.12	23.5	3.19e-05	2.81	LV	CELLSTATES	PC1	control_PKP2	6	18
NNMT	1.2	0.0209	0.0872	0.211	6.35	12	0.00155	1.68	LV	CELLSTATES	PC1	control_PKP2	6	18
SLIT2	1.2	0.00419	0.0168	0.0455	4.1	18.9	0.000135	2.38	LV	CELLSTATES	PC1	control_PKP2	6	18
ANKS1A	1.19	2.25e-05	0.557	1.46	9.02	50.4	5.34e-08	4.65	LV	CELLSTATES	PC1	control_PKP2	6	18
CPM	1.19	0.00377	0.949	2.57	9.85	19.5	0.000111	2.42	LV	CELLSTATES	PC1	control_PKP2	6	18
MAP2K6	1.19	0.000685	0.138	0.342	6.99	27.4	1.05e-05	3.16	LV	CELLSTATES	PC1	control_PKP2	6	18
YPEL1	1.19	7.91e-05	0.0171	0.0442	4.13	40.5	4.14e-07	4.1	LV	CELLSTATES	PC1	control_PKP2	6	18
AP003469.4	1.18	0.00195	0.00679	0.0171	2.83	22.6	4.23e-05	2.71	LV	CELLSTATES	PC1	control_PKP2	6	18
FMN1	1.18	0.000342	0.0118	0.029	3.51	31.3	3.81e-06	3.47	LV	CELLSTATES	PC1	control_PKP2	6	18
AC245060.5	1.17	0.00529	0.00878	0.0194	3.09	17.9	0.00019	2.28	LV	CELLSTATES	PC1	control_PKP2	6	18
DUBR	1.17	0.00014	0.394	0.983	8.48	36.2	1.12e-06	3.85	LV	CELLSTATES	PC1	control_PKP2	6	18
NHSL1	1.17	0.000402	0.16	0.414	7.22	30.2	4.96e-06	3.4	LV	CELLSTATES	PC1	control_PKP2	6	18
REPS2	1.17	0.000342	0.0159	0.0415	4.03	31.3	3.81e-06	3.47	LV	CELLSTATES	PC1	control_PKP2	6	18
UPB1	1.17	0.00178	0.211	0.546	7.65	23	3.81e-05	2.75	LV	CELLSTATES	PC1	control_PKP2	6	18
AC092164.1	1.16	0.0126	0.00973	0.0252	3.41	14.2	0.000681	1.9	LV	CELLSTATES	PC1	control_PKP2	6	18
SLC25A29	1.16	0.000547	0.0128	0.0325	3.73	28.7	7.55e-06	3.26	LV	CELLSTATES	PC1	control_PKP2	6	18
PID1	1.15	0.0168	0.173	0.4	7.22	13	0.00108	1.78	LV	CELLSTATES	PC1	control_PKP2	6	18
CACHD1	1.14	0.00967	0.00994	0.0233	3.31	15.4	0.00045	2.01	LV	CELLSTATES	PC1	control_PKP2	6	18
LINC02018	1.14	0.000181	0.0104	0.0262	3.41	34.7	1.6e-06	3.74	LV	CELLSTATES	PC1	control_PKP2	6	18
TMC3-AS1	1.14	0.0173	0.00613	0.0148	2.7	12.8	0.00115	1.76	LV	CELLSTATES	PC1	control_PKP2	6	18
AC002546.1	1.13	0.00858	0.0831	0.205	6.31	15.9	0.000379	2.07	LV	CELLSTATES	PC1	control_PKP2	6	18
JADE1	1.13	8.05e-05	0.117	0.291	6.75	39.9	4.78e-07	4.09	LV	CELLSTATES	PC1	control_PKP2	6	18
TRIM5	1.13	0.0035	0.066	0.158	5.94	19.9	9.83e-05	2.46	LV	CELLSTATES	PC1	control_PKP2	6	18
LINC01266	1.12	0.0379	0.0403	0.0972	5.28	9.71	0.00391	1.42	LV	CELLSTATES	PC1	control_PKP2	6	18
RCAN2	1.12	4.17e-05	0.567	1.4	9.01	45.5	1.41e-07	4.38	LV	CELLSTATES	PC1	control_PKP2	6	18
SAMHD1	1.11	0.000127	0.09	0.227	6.44	37	9.28e-07	3.9	LV	CELLSTATES	PC1	control_PKP2	6	18
TFCP2L1	1.11	0.0189	0.00568	0.0157	2.75	12.5	0.00131	1.72	LV	CELLSTATES	PC1	control_PKP2	6	18
UPP2	1.11	0.0154	0.0125	0.031	3.64	13.3	0.000963	1.81	LV	CELLSTATES	PC1	control_PKP2	6	18
ZNF704	1.11	0.000205	0.234	0.573	7.73	34	1.91e-06	3.69	LV	CELLSTATES	PC1	control_PKP2	6	18
TMEM51	1.1	3.77e-05	0.0525	0.131	5.65	46.4	1.17e-07	4.42	LV	CELLSTATES	PC1	control_PKP2	6	18
EEF1A2	1.09	0.0146	0.0189	0.0419	4.16	13.6	0.000857	1.84	LV	CELLSTATES	PC1	control_PKP2	6	18
FBXO32	1.09	0.000398	0.0702	0.165	6	30.3	4.87e-06	3.4	LV	CELLSTATES	PC1	control_PKP2	6	18
HLF	1.09	0.00653	0.0182	0.0428	4.16	17	0.000257	2.18	LV	CELLSTATES	PC1	control_PKP2	6	18
LINC00886	1.09	0.000535	0.0275	0.0629	4.68	28.8	7.19e-06	3.27	LV	CELLSTATES	PC1	control_PKP2	6	18
LRFN4	1.09	0.0176	0.00702	0.0162	2.85	12.7	0.00119	1.75	LV	CELLSTATES	PC1	control_PKP2	6	18
CHST8	1.08	0.0105	0.0104	0.026	3.45	15	0.000509	1.98	LV	CELLSTATES	PC1	control_PKP2	6	18
DPH6-DT	1.08	0.00308	0.0367	0.0886	5.07	20.4	8.28e-05	2.51	LV	CELLSTATES	PC1	control_PKP2	6	18
PNPLA7	1.08	0.00392	0.0165	0.0397	4.01	19.3	0.000119	2.41	LV	CELLSTATES	PC1	control_PKP2	6	18
PRPS1	1.08	0.00719	0.0121	0.0295	3.61	16.6	0.00029	2.14	LV	CELLSTATES	PC1	control_PKP2	6	18
SUSD4	1.08	0.00295	0.0869	0.204	6.33	20.7	7.65e-05	2.53	LV	CELLSTATES	PC1	control_PKP2	6	18
ZNF385D	1.08	0.000157	0.456	1.11	8.72	35.6	1.3e-06	3.8	LV	CELLSTATES	PC1	control_PKP2	6	18
AC034236.2	1.07	0.00237	0.00788	0.0205	3.1	21.7	5.63e-05	2.63	LV	CELLSTATES	PC1	control_PKP2	6	18
AL033529.1	1.07	0.00591	0.00554	0.0135	2.59	17.4	0.000222	2.23	LV	CELLSTATES	PC1	control_PKP2	6	18
CCND3	1.07	8.05e-05	0.153	0.374	7.17	39.9	4.77e-07	4.09	LV	CELLSTATES	PC1	control_PKP2	6	18
CHST7	1.07	0.0039	0.0294	0.071	4.82	19.4	0.000115	2.41	LV	CELLSTATES	PC1	control_PKP2	6	18
ITGA4	1.07	0.0123	0.013	0.0307	3.72	14.3	0.000654	1.91	LV	CELLSTATES	PC1	control_PKP2	6	18
NRK	1.07	0.0382	0.0239	0.0547	4.45	9.68	0.00395	1.42	LV	CELLSTATES	PC1	control_PKP2	6	18
AC008397.2	1.06	0.0493	0.00833	0.0204	3.06	8.69	0.00599	1.31	LV	CELLSTATES	PC1	control_PKP2	6	18
AC063944.1	1.05	0.0232	0.156	0.355	7.12	11.6	0.00182	1.63	LV	CELLSTATES	PC1	control_PKP2	6	18
ARL15	1.05	0.000342	0.529	1.26	8.92	31.2	3.84e-06	3.47	LV	CELLSTATES	PC1	control_PKP2	6	18
COLGALT2	1.05	0.0081	0.144	0.319	6.97	16.1	0.000354	2.09	LV	CELLSTATES	PC1	control_PKP2	6	18
LINGO1	1.05	0.0166	0.413	0.695	8.59	13	0.00107	1.78	LV	CELLSTATES	PC1	control_PKP2	6	18
RPS6KA2	1.05	0.000157	0.112	0.267	6.7	35.5	1.34e-06	3.8	LV	CELLSTATES	PC1	control_PKP2	6	18
IRAK3	1.04	8.34e-05	0.11	0.247	6.58	39.4	5.33e-07	4.08	LV	CELLSTATES	PC1	control_PKP2	6	18
IRS2	1.04	0.000945	0.0182	0.0422	4.14	25.9	1.6e-05	3.02	LV	CELLSTATES	PC1	control_PKP2	6	18
NCOA3	1.04	6.74e-06	0.266	0.636	7.92	59.9	9.24e-09	5.17	LV	CELLSTATES	PC1	control_PKP2	6	18
NRP2	1.04	0.0431	0.0134	0.0273	3.58	9.15	0.00492	1.37	LV	CELLSTATES	PC1	control_PKP2	6	18
RHOB	1.04	0.00126	0.121	0.295	6.86	24.5	2.38e-05	2.9	LV	CELLSTATES	PC1	control_PKP2	6	18
CTSF	1.03	0.0112	0.0151	0.0363	3.92	14.8	0.000553	1.95	LV	CELLSTATES	PC1	control_PKP2	6	18
GNAL	1.03	0.000749	0.0297	0.0698	4.81	27	1.18e-05	3.13	LV	CELLSTATES	PC1	control_PKP2	6	18
LINC01135	1.03	0.0173	0.00691	0.0166	2.88	12.8	0.00114	1.76	LV	CELLSTATES	PC1	control_PKP2	6	18
PHF21B	1.03	0.000214	0.02	0.0473	4.28	33.7	2.04e-06	3.67	LV	CELLSTATES	PC1	control_PKP2	6	18
BACH2	1.02	0.00589	0.0592	0.13	5.7	17.4	0.00022	2.23	LV	CELLSTATES	PC1	control_PKP2	6	18
AC027117.2	1.01	0.00284	0.0296	0.0656	4.76	20.9	7.26e-05	2.55	LV	CELLSTATES	PC1	control_PKP2	6	18
EZR	1.01	0.000342	0.193	0.452	7.48	31.1	3.98e-06	3.47	LV	CELLSTATES	PC1	control_PKP2	6	18
FAM214A	1.01	4.07e-05	0.106	0.24	6.56	45.8	1.34e-07	4.39	LV	CELLSTATES	PC1	control_PKP2	6	18
ALDH6A1	1	0.00144	0.0127	0.0295	3.68	23.9	2.85e-05	2.84	LV	CELLSTATES	PC1	control_PKP2	6	18
ALS2CL	1	0.0416	0.00812	0.0177	2.96	9.32	0.0046	1.38	LV	CELLSTATES	PC1	control_PKP2	6	18
RASAL2	1	8.62e-06	1.26	2.85	10.1	57.4	1.42e-08	5.06	LV	CELLSTATES	PC1	control_PKP2	6	18
SAP25	0.992	0.0122	0.0115	0.0255	3.47	14.4	0.00064	1.92	LV	CELLSTATES	PC1	control_PKP2	6	18
FAM186A	0.989	0.011	0.00797	0.0174	2.97	14.8	0.000542	1.96	LV	CELLSTATES	PC1	control_PKP2	6	18
MAN1A1	0.983	1.91e-06	0.119	0.276	6.76	68.8	2.1e-09	5.72	LV	CELLSTATES	PC1	control_PKP2	6	18
TMEM74B	0.981	0.0176	0.0525	0.12	5.59	12.7	0.00118	1.76	LV	CELLSTATES	PC1	control_PKP2	6	18
GAS6	0.98	0.00522	0.15	0.336	7.1	18	0.000185	2.28	LV	CELLSTATES	PC1	control_PKP2	6	18
WDR11-AS1	0.98	0.00784	0.00714	0.0167	2.92	16.2	0.000333	2.11	LV	CELLSTATES	PC1	control_PKP2	6	18
IDS	0.975	0.00013	0.0198	0.0449	4.25	36.8	9.72e-07	3.89	LV	CELLSTATES	PC1	control_PKP2	6	18
FOXO1	0.973	4.74e-06	0.113	0.257	6.67	62.3	6.06e-09	5.32	LV	CELLSTATES	PC1	control_PKP2	6	18
STK17B	0.972	0.00114	0.0117	0.0246	3.48	25	2.08e-05	2.94	LV	CELLSTATES	PC1	control_PKP2	6	18
FRAS1	0.968	0.0309	0.0456	0.104	5.46	10.5	0.00284	1.51	LV	CELLSTATES	PC1	control_PKP2	6	18
NAA11	0.967	0.0298	0.00639	0.0151	2.84	10.6	0.00267	1.53	LV	CELLSTATES	PC1	control_PKP2	6	18
SLC24A3	0.967	0.0152	0.11	0.255	6.64	13.4	0.000923	1.82	LV	CELLSTATES	PC1	control_PKP2	6	18
AC097534.2	0.964	0.0229	0.0126	0.0276	3.59	11.7	0.00178	1.64	LV	CELLSTATES	PC1	control_PKP2	6	18
ALOX12-AS1	0.962	0.000867	0.0379	0.0847	5.13	26.3	1.46e-05	3.06	LV	CELLSTATES	PC1	control_PKP2	6	18
SNHG22	0.961	0.00146	0.0144	0.0311	3.76	23.9	2.89e-05	2.84	LV	CELLSTATES	PC1	control_PKP2	6	18
TMEM9B-AS1	0.955	0.00398	0.015	0.033	3.84	19.1	0.000126	2.4	LV	CELLSTATES	PC1	control_PKP2	6	18
KYAT1	0.948	0.0037	0.0296	0.0678	4.86	19.6	0.000107	2.43	LV	CELLSTATES	PC1	control_PKP2	6	18
ARHGAP22	0.947	0.0322	0.0143	0.0284	3.65	10.3	0.00301	1.49	LV	CELLSTATES	PC1	control_PKP2	6	18
TMX4	0.944	8.62e-06	0.027	0.0579	4.63	57.6	1.37e-08	5.06	LV	CELLSTATES	PC1	control_PKP2	6	18
ARHGAP10	0.943	7.22e-05	1.63	3.63	10.5	41.3	3.5e-07	4.14	LV	CELLSTATES	PC1	control_PKP2	6	18
RAPGEF5	0.943	4.6e-05	0.489	1.12	8.78	44.8	1.65e-07	4.34	LV	CELLSTATES	PC1	control_PKP2	6	18
FHL5	0.942	0.0148	0.293	0.66	7.98	13.5	0.000875	1.83	LV	CELLSTATES	PC1	control_PKP2	6	18
ARHGEF7-AS2	0.941	0.0444	0.0101	0.0202	3.29	9.06	0.00513	1.35	LV	CELLSTATES	PC1	control_PKP2	6	18
WDR78	0.94	0.000639	0.0725	0.158	6.03	27.8	9.46e-06	3.19	LV	CELLSTATES	PC1	control_PKP2	6	18
ZFAND5	0.939	0.000133	0.0608	0.132	5.78	36.6	1.02e-06	3.88	LV	CELLSTATES	PC1	control_PKP2	6	18
PPP1CB	0.934	0.00146	0.113	0.248	6.65	23.9	2.9e-05	2.84	LV	CELLSTATES	PC1	control_PKP2	6	18
ATP6AP1L	0.933	0.0201	0.0335	0.0721	4.88	12.2	0.00145	1.7	LV	CELLSTATES	PC1	control_PKP2	6	18
RGS11	0.931	0.00331	0.0217	0.0504	4.41	20.2	9.02e-05	2.48	LV	CELLSTATES	PC1	control_PKP2	6	18
SESN3	0.93	0.0171	0.016	0.0348	3.9	12.9	0.00112	1.77	LV	CELLSTATES	PC1	control_PKP2	6	18
TNFRSF21	0.929	0.000747	0.14	0.307	6.96	27	1.17e-05	3.13	LV	CELLSTATES	PC1	control_PKP2	6	18
ZNF471	0.929	0.000281	0.0388	0.0815	5.08	32.3	2.93e-06	3.55	LV	CELLSTATES	PC1	control_PKP2	6	18
LGR4	0.928	0.0166	0.0226	0.048	4.38	13	0.00106	1.78	LV	CELLSTATES	PC1	control_PKP2	6	18
PER1	0.927	0.000116	0.0881	0.196	6.35	37.5	8.24e-07	3.94	LV	CELLSTATES	PC1	control_PKP2	6	18
ABO	0.924	0.00113	0.105	0.229	6.56	25.1	2.06e-05	2.95	LV	CELLSTATES	PC1	control_PKP2	6	18
AC023644.1	0.923	0.0264	0.00714	0.0158	2.92	11.1	0.00223	1.58	LV	CELLSTATES	PC1	control_PKP2	6	18
AC110285.2	0.923	0.0199	0.00926	0.0199	3.23	12.3	0.0014	1.7	LV	CELLSTATES	PC1	control_PKP2	6	18
RFTN2	0.919	0.00298	0.0842	0.182	6.2	20.6	7.76e-05	2.53	LV	CELLSTATES	PC1	control_PKP2	6	18
TENT4B	0.918	7.64e-05	0.0962	0.211	6.42	40.8	3.91e-07	4.12	LV	CELLSTATES	PC1	control_PKP2	6	18
ZFYVE28	0.917	0.000444	0.0231	0.0501	4.44	29.7	5.68e-06	3.35	LV	CELLSTATES	PC1	control_PKP2	6	18
ZNF703	0.917	0.0392	0.0068	0.0129	2.59	9.59	0.0041	1.41	LV	CELLSTATES	PC1	control_PKP2	6	18
PLXDC2	0.916	0.0031	0.222	0.47	7.58	20.4	8.35e-05	2.51	LV	CELLSTATES	PC1	control_PKP2	6	18
RRAS2	0.916	5.62e-05	0.0352	0.0754	5	43	2.41e-07	4.25	LV	CELLSTATES	PC1	control_PKP2	6	18
AL591845.1	0.915	0.0325	0.0108	0.0228	3.33	10.3	0.00308	1.49	LV	CELLSTATES	PC1	control_PKP2	6	18
LINC02482	0.909	0.0333	0.00784	0.0178	3.04	10.2	0.00317	1.48	LV	CELLSTATES	PC1	control_PKP2	6	18
AC132872.1	0.908	0.0166	0.00907	0.019	3.15	13	0.00107	1.78	LV	CELLSTATES	PC1	control_PKP2	6	18
GPRC5B	0.906	0.0206	0.0242	0.0482	4.4	12.1	0.00151	1.69	LV	CELLSTATES	PC1	control_PKP2	6	18
PLXNA2	0.906	0.00456	0.0189	0.0414	4.18	18.5	0.000156	2.34	LV	CELLSTATES	PC1	control_PKP2	6	18
SOD3	0.904	0.0232	0.0261	0.0455	4.45	11.6	0.00182	1.63	LV	CELLSTATES	PC1	control_PKP2	6	18
MBOAT2	0.902	0.000281	0.0289	0.0633	4.77	32.3	2.9e-06	3.55	LV	CELLSTATES	PC1	control_PKP2	6	18
CEBPD	0.897	0.0153	0.228	0.487	7.63	13.3	0.000946	1.81	LV	CELLSTATES	PC1	control_PKP2	6	18
CRACR2A	0.896	0.00377	0.06	0.129	5.76	19.5	0.00011	2.42	LV	CELLSTATES	PC1	control_PKP2	6	18
AC022915.2	0.89	0.0225	0.00674	0.0141	2.77	11.7	0.00174	1.65	LV	CELLSTATES	PC1	control_PKP2	6	18
CERS6	0.886	0.000292	0.568	1.2	8.93	32.1	3.07e-06	3.53	LV	CELLSTATES	PC1	control_PKP2	6	18
PIP4K2A	0.884	0.000223	0.134	0.288	6.86	33.5	2.14e-06	3.65	LV	CELLSTATES	PC1	control_PKP2	6	18
PLEKHG1	0.883	0.00701	0.0271	0.057	4.64	16.7	0.00028	2.15	LV	CELLSTATES	PC1	control_PKP2	6	18
CFH	0.881	0.0115	0.00799	0.017	2.99	14.6	0.000583	1.94	LV	CELLSTATES	PC1	control_PKP2	6	18
ATP10D	0.88	3.89e-05	0.153	0.317	7.03	46.1	1.24e-07	4.41	LV	CELLSTATES	PC1	control_PKP2	6	18
RFTN1	0.877	0.00109	0.237	0.512	7.7	25.2	1.95e-05	2.96	LV	CELLSTATES	PC1	control_PKP2	6	18
SIL1	0.877	8.66e-06	0.211	0.445	7.52	57.1	1.51e-08	5.06	LV	CELLSTATES	PC1	control_PKP2	6	18
SMIM10L2B	0.876	0.0168	0.00747	0.0157	2.9	13	0.00108	1.78	LV	CELLSTATES	PC1	control_PKP2	6	18
TUBA1C	0.874	0.00877	0.0548	0.106	5.51	15.7	0.000397	2.06	LV	CELLSTATES	PC1	control_PKP2	6	18
PKNOX2	0.873	0.001	0.0409	0.0827	5.17	25.6	1.74e-05	3	LV	CELLSTATES	PC1	control_PKP2	6	18
BCL7A	0.87	0.00393	0.0168	0.035	3.96	19.3	0.00012	2.41	LV	CELLSTATES	PC1	control_PKP2	6	18
SLC38A2	0.869	0.0145	0.407	0.806	8.38	13.6	0.000844	1.84	LV	CELLSTATES	PC1	control_PKP2	6	18
ARHGEF7	0.868	0.00109	0.642	1.39	9.15	25.3	1.94e-05	2.96	LV	CELLSTATES	PC1	control_PKP2	6	18
TFDP2	0.867	0.00282	0.12	0.26	6.75	20.9	7.09e-05	2.55	LV	CELLSTATES	PC1	control_PKP2	6	18
LRRC17	0.865	0.0209	0.0512	0.109	5.52	12	0.00156	1.68	LV	CELLSTATES	PC1	control_PKP2	6	18
MC1R	0.864	0.0254	0.00659	0.0136	2.71	11.3	0.00209	1.6	LV	CELLSTATES	PC1	control_PKP2	6	18
AL356805.1	0.863	0.0238	0.023	0.0475	4.41	11.5	0.00189	1.62	LV	CELLSTATES	PC1	control_PKP2	6	18
DOCK8	0.862	0.0492	0.024	0.0552	4.54	8.7	0.00596	1.31	LV	CELLSTATES	PC1	control_PKP2	6	18
STOX2	0.862	0.0154	0.0493	0.105	5.48	13.3	0.00095	1.81	LV	CELLSTATES	PC1	control_PKP2	6	18
CDK6	0.86	0.00644	0.0992	0.213	6.49	17	0.000251	2.19	LV	CELLSTATES	PC1	control_PKP2	6	18
ICA1L	0.859	0.00126	0.0583	0.119	5.69	24.6	2.37e-05	2.9	LV	CELLSTATES	PC1	control_PKP2	6	18
SGMS1	0.858	4.6e-05	0.299	0.613	8	44.6	1.71e-07	4.34	LV	CELLSTATES	PC1	control_PKP2	6	18
AL021368.2	0.856	0.0121	0.0111	0.024	3.43	14.4	0.000638	1.92	LV	CELLSTATES	PC1	control_PKP2	6	18
CLMN	0.852	0.000226	0.884	1.83	9.55	33.4	2.19e-06	3.65	LV	CELLSTATES	PC1	control_PKP2	6	18
NPAS3	0.852	0.000668	0.239	0.499	7.69	27.6	1.01e-05	3.18	LV	CELLSTATES	PC1	control_PKP2	6	18
PLD5	0.852	0.027	0.0291	0.0624	4.75	11	0.00229	1.57	LV	CELLSTATES	PC1	control_PKP2	6	18
AC108062.1	0.851	0.0206	0.0117	0.0245	3.5	12.1	0.00151	1.69	LV	CELLSTATES	PC1	control_PKP2	6	18
CSRNP3	0.851	0.0104	0.0878	0.186	6.26	15.1	0.000501	1.98	LV	CELLSTATES	PC1	control_PKP2	6	18
WNK3	0.849	0.0162	0.012	0.0244	3.52	13.1	0.00102	1.79	LV	CELLSTATES	PC1	control_PKP2	6	18
BCL6	0.848	0.0105	0.24	0.502	7.73	15	0.000511	1.98	LV	CELLSTATES	PC1	control_PKP2	6	18
TSHR	0.845	0.0396	0.0328	0.0688	4.91	9.55	0.00418	1.4	LV	CELLSTATES	PC1	control_PKP2	6	18
DOCK9	0.844	0.0166	0.148	0.292	6.98	13	0.00106	1.78	LV	CELLSTATES	PC1	control_PKP2	6	18
ZNF483	0.844	0.00738	0.04	0.0804	5.13	16.5	0.000304	2.13	LV	CELLSTATES	PC1	control_PKP2	6	18
P2RY14	0.836	0.0101	0.373	0.771	8.36	15.2	0.000474	2	LV	CELLSTATES	PC1	control_PKP2	6	18
EVA1C	0.835	0.00393	0.391	0.848	8.44	19.3	0.000119	2.41	LV	CELLSTATES	PC1	control_PKP2	6	18
RASGEF1B	0.835	0.0232	0.233	0.377	7.71	11.6	0.00183	1.63	LV	CELLSTATES	PC1	control_PKP2	6	18
OGFRL1	0.834	0.0199	0.0948	0.178	6.26	12.3	0.0014	1.7	LV	CELLSTATES	PC1	control_PKP2	6	18
EVL	0.832	9e-05	0.122	0.245	6.71	39	5.84e-07	4.05	LV	CELLSTATES	PC1	control_PKP2	6	18
PIK3CA	0.83	8.09e-05	0.216	0.442	7.53	39.8	4.88e-07	4.09	LV	CELLSTATES	PC1	control_PKP2	6	18
MARVELD1	0.827	0.0171	0.0147	0.0304	3.76	12.9	0.00112	1.77	LV	CELLSTATES	PC1	control_PKP2	6	18
DOCK4	0.825	0.00741	0.0579	0.122	5.74	16.5	0.000307	2.13	LV	CELLSTATES	PC1	control_PKP2	6	18
NEXMIF	0.824	0.00303	0.0155	0.0325	3.87	20.6	7.92e-05	2.52	LV	CELLSTATES	PC1	control_PKP2	6	18
SLBP	0.824	0.0141	0.0442	0.0829	5.23	13.8	0.000806	1.85	LV	CELLSTATES	PC1	control_PKP2	6	18
ANKRD6	0.822	2.39e-05	0.0633	0.127	5.78	49.7	6.04e-08	4.62	LV	CELLSTATES	PC1	control_PKP2	6	18
PC	0.822	0.0231	0.00872	0.0168	3.02	11.6	0.0018	1.64	LV	CELLSTATES	PC1	control_PKP2	6	18
CEP350	0.821	0.000182	0.299	0.597	7.96	34.7	1.63e-06	3.74	LV	CELLSTATES	PC1	control_PKP2	6	18
SLC44A1	0.821	0.000337	0.0798	0.163	6.1	31.4	3.66e-06	3.47	LV	CELLSTATES	PC1	control_PKP2	6	18
IP6K2	0.819	7.97e-05	0.0791	0.161	6.11	40.1	4.59e-07	4.1	LV	CELLSTATES	PC1	control_PKP2	6	18
GHR	0.816	0.00495	0.326	0.648	8.09	18.1	0.000174	2.31	LV	CELLSTATES	PC1	control_PKP2	6	18
ALDH1A1	0.815	0.0285	0.0155	0.0319	3.89	10.8	0.00249	1.54	LV	CELLSTATES	PC1	control_PKP2	6	18
FAM85B	0.814	0.0149	0.0897	0.18	6.25	13.5	0.000893	1.83	LV	CELLSTATES	PC1	control_PKP2	6	18
AC007681.1	0.812	0.00863	0.0274	0.0541	4.62	15.8	0.000385	2.06	LV	CELLSTATES	PC1	control_PKP2	6	18
GNRH1	0.811	0.0327	0.00669	0.0138	2.75	10.3	0.0031	1.49	LV	CELLSTATES	PC1	control_PKP2	6	18
PARD3B	0.805	0.00014	0.194	0.394	7.38	36.3	1.11e-06	3.85	LV	CELLSTATES	PC1	control_PKP2	6	18
KREMEN1	0.804	0.00633	0.0243	0.0502	4.48	17.1	0.000246	2.2	LV	CELLSTATES	PC1	control_PKP2	6	18
GJA4	0.803	0.00528	0.153	0.316	7.12	17.9	0.000189	2.28	LV	CELLSTATES	PC1	control_PKP2	6	18
FUT8	0.802	0.00155	0.101	0.193	6.38	23.5	3.2e-05	2.81	LV	CELLSTATES	PC1	control_PKP2	6	18
DIP2C	0.801	0.0017	0.139	0.278	6.86	23.2	3.59e-05	2.77	LV	CELLSTATES	PC1	control_PKP2	6	18
PRRT3-AS1	0.801	0.00767	0.0148	0.0289	3.74	16.3	0.000322	2.12	LV	CELLSTATES	PC1	control_PKP2	6	18
OSBPL6	0.798	0.0461	0.0357	0.071	4.97	8.92	0.00544	1.34	LV	CELLSTATES	PC1	control_PKP2	6	18
ANKRD33B	0.796	0.00629	0.0533	0.106	5.52	17.2	0.000242	2.2	LV	CELLSTATES	PC1	control_PKP2	6	18
ADIPOR2	0.791	7.51e-05	0.118	0.233	6.65	40.9	3.77e-07	4.12	LV	CELLSTATES	PC1	control_PKP2	6	18
CDS2	0.787	0.00197	0.0877	0.175	6.25	22.5	4.41e-05	2.7	LV	CELLSTATES	PC1	control_PKP2	6	18
ABCA6	0.786	0.0114	0.0783	0.148	6.04	14.7	0.000568	1.94	LV	CELLSTATES	PC1	control_PKP2	6	18
SP4	0.786	0.000359	0.0325	0.0637	4.84	30.8	4.27e-06	3.44	LV	CELLSTATES	PC1	control_PKP2	6	18
FNBP1L	0.784	0.00284	0.524	1.04	8.8	20.8	7.27e-05	2.55	LV	CELLSTATES	PC1	control_PKP2	6	18
AC018616.1	0.781	0.0248	0.116	0.219	6.58	11.3	0.00202	1.61	LV	CELLSTATES	PC1	control_PKP2	6	18
COPZ2	0.781	0.0407	0.00805	0.0151	2.94	9.44	0.00437	1.39	LV	CELLSTATES	PC1	control_PKP2	6	18
NFIA	0.781	2.73e-05	0.719	1.42	9.23	48.5	7.72e-08	4.56	LV	CELLSTATES	PC1	control_PKP2	6	18
DDX60	0.779	0.0194	0.0231	0.0459	4.36	12.4	0.00135	1.71	LV	CELLSTATES	PC1	control_PKP2	6	18
ZRANB1	0.777	2.73e-05	0.0604	0.12	5.73	48.6	7.61e-08	4.56	LV	CELLSTATES	PC1	control_PKP2	6	18
NCOA2	0.776	5.25e-05	0.462	0.917	8.6	43.5	2.16e-07	4.28	LV	CELLSTATES	PC1	control_PKP2	6	18
DOCK5	0.775	0.00081	0.0517	0.101	5.48	26.6	1.32e-05	3.09	LV	CELLSTATES	PC1	control_PKP2	6	18
LINC00240	0.771	0.0148	0.0193	0.0378	4.13	13.5	0.000879	1.83	LV	CELLSTATES	PC1	control_PKP2	6	18
ECHDC2	0.768	0.00144	0.091	0.18	6.31	24	2.82e-05	2.84	LV	CELLSTATES	PC1	control_PKP2	6	18
RAB40B	0.768	0.0123	0.0117	0.023	3.43	14.3	0.000651	1.91	LV	CELLSTATES	PC1	control_PKP2	6	18
AC116407.2	0.766	0.0369	0.0172	0.0313	3.89	9.83	0.00371	1.43	LV	CELLSTATES	PC1	control_PKP2	6	18
ELMO1	0.766	0.0222	0.0169	0.0329	3.96	11.8	0.0017	1.65	LV	CELLSTATES	PC1	control_PKP2	6	18
SWAP70	0.766	0.0313	0.0854	0.16	6.12	10.4	0.0029	1.5	LV	CELLSTATES	PC1	control_PKP2	6	18
UBA6-AS1	0.764	0.0131	0.121	0.238	6.7	14.1	0.000716	1.88	LV	CELLSTATES	PC1	control_PKP2	6	18
BBOF1	0.763	0.000554	0.0274	0.0526	4.6	28.6	7.74e-06	3.26	LV	CELLSTATES	PC1	control_PKP2	6	18
ABCA5	0.762	1.47e-05	0.298	0.581	7.97	53.7	2.83e-08	4.83	LV	CELLSTATES	PC1	control_PKP2	6	18
ATP9A	0.762	0.0147	0.024	0.0466	4.41	13.6	0.000865	1.83	LV	CELLSTATES	PC1	control_PKP2	6	18
C21orf62	0.761	0.0408	0.0103	0.0198	3.22	9.41	0.00442	1.39	LV	CELLSTATES	PC1	control_PKP2	6	18
MTURN	0.761	0.00883	0.0346	0.0661	4.88	15.7	0.000401	2.05	LV	CELLSTATES	PC1	control_PKP2	6	18
SERTAD2	0.761	0.0039	0.0283	0.0561	4.66	19.4	0.000115	2.41	LV	CELLSTATES	PC1	control_PKP2	6	18
AC005498.3	0.76	0.00764	0.0164	0.0314	3.89	16.3	0.00032	2.12	LV	CELLSTATES	PC1	control_PKP2	6	18
IL1RAPL1	0.76	0.0403	0.649	1.27	9.09	9.48	0.00429	1.39	LV	CELLSTATES	PC1	control_PKP2	6	18
AC016831.7	0.759	0.000685	1.32	2.63	10.1	27.4	1.06e-05	3.16	LV	CELLSTATES	PC1	control_PKP2	6	18
AC058791.1	0.758	0.00224	0.131	0.252	6.81	21.9	5.18e-05	2.65	LV	CELLSTATES	PC1	control_PKP2	6	18
RMND5A	0.758	0.000599	0.0336	0.0634	4.84	28.1	8.76e-06	3.22	LV	CELLSTATES	PC1	control_PKP2	6	18
TMEM8B	0.758	0.0253	0.0138	0.0257	3.61	11.3	0.00207	1.6	LV	CELLSTATES	PC1	control_PKP2	6	18
CFAP70	0.757	0.0187	0.0112	0.0223	3.4	12.5	0.00129	1.73	LV	CELLSTATES	PC1	control_PKP2	6	18
ABCA10	0.756	0.0166	0.0922	0.176	6.27	13	0.00107	1.78	LV	CELLSTATES	PC1	control_PKP2	6	18
SLC4A7	0.755	0.00397	0.16	0.306	7.05	19.2	0.000124	2.4	LV	CELLSTATES	PC1	control_PKP2	6	18
FOXN3	0.754	0.000587	0.341	0.683	8.19	28.2	8.46e-06	3.23	LV	CELLSTATES	PC1	control_PKP2	6	18
SLC46A3	0.754	0.00824	0.0203	0.0396	4.19	16	0.000361	2.08	LV	CELLSTATES	PC1	control_PKP2	6	18
CCDC28A	0.753	0.00735	0.0275	0.0534	4.6	16.5	0.000302	2.13	LV	CELLSTATES	PC1	control_PKP2	6	18
ADAM33	0.751	0.0344	0.0452	0.0897	5.3	10.1	0.00333	1.46	LV	CELLSTATES	PC1	control_PKP2	6	18
LEPR	0.75	0.0147	0.0281	0.0537	4.6	13.5	0.00087	1.83	LV	CELLSTATES	PC1	control_PKP2	6	18
AC092171.4	0.748	0.0182	0.0154	0.0305	3.84	12.6	0.00125	1.74	LV	CELLSTATES	PC1	control_PKP2	6	18
ACADSB	0.748	0.00591	0.0223	0.0441	4.33	17.4	0.000222	2.23	LV	CELLSTATES	PC1	control_PKP2	6	18
ALDH1L2	0.746	0.00448	0.067	0.126	5.8	18.6	0.000151	2.35	LV	CELLSTATES	PC1	control_PKP2	6	18
LIMD1	0.746	0.0258	0.158	0.305	7.04	11.2	0.00215	1.59	LV	CELLSTATES	PC1	control_PKP2	6	18
GABRB3	0.745	0.0321	0.00929	0.0178	3.1	10.3	0.00301	1.49	LV	CELLSTATES	PC1	control_PKP2	6	18
NAALADL2	0.745	0.0079	0.17	0.324	7.16	16.2	0.00034	2.1	LV	CELLSTATES	PC1	control_PKP2	6	18
SLC19A2	0.744	0.0234	0.0202	0.0367	4.13	11.6	0.00186	1.63	LV	CELLSTATES	PC1	control_PKP2	6	18
AL355488.1	0.743	0.0277	0.0101	0.0186	3.2	10.9	0.00238	1.56	LV	CELLSTATES	PC1	control_PKP2	6	18
AFF1	0.742	0.000551	0.437	0.844	8.51	28.6	7.65e-06	3.26	LV	CELLSTATES	PC1	control_PKP2	6	18
NUDT16	0.742	0.0168	0.0119	0.0227	3.46	13	0.00108	1.78	LV	CELLSTATES	PC1	control_PKP2	6	18
IQSEC1	0.74	0.000268	0.0723	0.139	5.94	32.5	2.75e-06	3.57	LV	CELLSTATES	PC1	control_PKP2	6	18
NFASC	0.74	0.0304	0.529	1	8.73	10.6	0.00275	1.52	LV	CELLSTATES	PC1	control_PKP2	6	18
OSER1-DT	0.74	0.0417	0.00912	0.0178	3.09	9.31	0.00462	1.38	LV	CELLSTATES	PC1	control_PKP2	6	18
ZNF559-ZNF177	0.74	0.00308	0.0221	0.0428	4.31	20.4	8.24e-05	2.51	LV	CELLSTATES	PC1	control_PKP2	6	18
CCDC40	0.739	0.0416	0.00849	0.0162	3.01	9.32	0.00459	1.38	LV	CELLSTATES	PC1	control_PKP2	6	18
MAP6	0.738	0.0406	0.0121	0.0223	3.44	9.46	0.00434	1.39	LV	CELLSTATES	PC1	control_PKP2	6	18
PAPSS2	0.738	0.00391	0.07	0.136	5.91	19.3	0.000118	2.41	LV	CELLSTATES	PC1	control_PKP2	6	18
AC073050.1	0.734	0.0427	0.0179	0.0338	4.02	9.19	0.00485	1.37	LV	CELLSTATES	PC1	control_PKP2	6	18
ACSM3	0.732	0.0017	0.0648	0.121	5.78	23.1	3.61e-05	2.77	LV	CELLSTATES	PC1	control_PKP2	6	18
FAM117B	0.732	0.00448	0.0619	0.117	5.71	18.6	0.000151	2.35	LV	CELLSTATES	PC1	control_PKP2	6	18
LRIG3	0.732	0.0416	0.0159	0.0305	3.86	9.32	0.00459	1.38	LV	CELLSTATES	PC1	control_PKP2	6	18
AC009126.1	0.731	0.0235	0.015	0.0281	3.73	11.5	0.00187	1.63	LV	CELLSTATES	PC1	control_PKP2	6	18
PCBD1	0.73	0.0298	0.0102	0.0192	3.24	10.6	0.00266	1.53	LV	CELLSTATES	PC1	control_PKP2	6	18
PDE9A	0.728	0.00275	0.074	0.147	6.02	21	6.86e-05	2.56	LV	CELLSTATES	PC1	control_PKP2	6	18
DOK6	0.724	0.0284	0.215	0.419	7.5	10.8	0.00246	1.55	LV	CELLSTATES	PC1	control_PKP2	6	18
ERC1	0.724	8.3e-05	0.611	1.17	8.99	39.6	5.16e-07	4.08	LV	CELLSTATES	PC1	control_PKP2	6	18
MME	0.724	0.0455	0.0186	0.0357	4.1	8.96	0.00535	1.34	LV	CELLSTATES	PC1	control_PKP2	6	18
TMEM50B	0.722	0.00011	0.0905	0.17	6.26	37.8	7.75e-07	3.96	LV	CELLSTATES	PC1	control_PKP2	6	18
KAT2B	0.721	0.000685	0.0518	0.0988	5.48	27.5	1.05e-05	3.16	LV	CELLSTATES	PC1	control_PKP2	6	18
DENND1A	0.72	7.51e-05	0.386	0.731	8.32	41	3.71e-07	4.12	LV	CELLSTATES	PC1	control_PKP2	6	18
CAT	0.714	0.0223	0.0586	0.113	5.67	11.8	0.00171	1.65	LV	CELLSTATES	PC1	control_PKP2	6	18
FIGN	0.714	0.0174	0.599	1.15	8.97	12.8	0.00115	1.76	LV	CELLSTATES	PC1	control_PKP2	6	18
SPEF2	0.712	0.036	0.0204	0.0374	4.13	9.9	0.0036	1.44	LV	CELLSTATES	PC1	control_PKP2	6	18
N4BP2L1	0.708	0.00668	0.0608	0.113	5.67	16.9	0.000265	2.18	LV	CELLSTATES	PC1	control_PKP2	6	18
PREX2	0.704	0.0271	0.416	0.765	8.41	11	0.00231	1.57	LV	CELLSTATES	PC1	control_PKP2	6	18
CYP4X1	0.703	0.00723	0.0442	0.0818	5.23	16.6	0.000293	2.14	LV	CELLSTATES	PC1	control_PKP2	6	18
SRGAP1	0.703	0.00785	0.109	0.201	6.48	16.2	0.000335	2.1	LV	CELLSTATES	PC1	control_PKP2	6	18
LONRF1	0.702	0.00031	0.0458	0.0863	5.3	31.8	3.34e-06	3.51	LV	CELLSTATES	PC1	control_PKP2	6	18
AL121761.1	0.701	0.0413	0.0295	0.0531	4.62	9.36	0.00452	1.38	LV	CELLSTATES	PC1	control_PKP2	6	18
AASS	0.697	0.00609	0.0742	0.137	6.02	17.3	0.000231	2.22	LV	CELLSTATES	PC1	control_PKP2	6	18
ELF1	0.697	9.79e-05	0.251	0.467	7.68	38.4	6.71e-07	4.01	LV	CELLSTATES	PC1	control_PKP2	6	18
ABCA9	0.695	0.0201	0.0913	0.159	6.18	12.2	0.00145	1.7	LV	CELLSTATES	PC1	control_PKP2	6	18
LEKR1	0.692	0.0389	0.0204	0.0367	4.16	9.62	0.00405	1.41	LV	CELLSTATES	PC1	control_PKP2	6	18
NCALD	0.691	0.021	0.303	0.568	7.99	12	0.00156	1.68	LV	CELLSTATES	PC1	control_PKP2	6	18
KLF2	0.69	0.0449	0.0165	0.0297	3.83	9.02	0.0052	1.35	LV	CELLSTATES	PC1	control_PKP2	6	18
RIMKLB	0.69	0.000562	0.141	0.259	6.91	28.5	7.96e-06	3.25	LV	CELLSTATES	PC1	control_PKP2	6	18
AP000787.1	0.689	0.0351	0.0196	0.0372	4.14	10	0.00344	1.45	LV	CELLSTATES	PC1	control_PKP2	6	18
PIGZ	0.687	0.00616	0.0186	0.0344	4.05	17.2	0.000235	2.21	LV	CELLSTATES	PC1	control_PKP2	6	18
ADGRF5	0.686	0.0152	0.22	0.404	7.54	13.4	0.000929	1.82	LV	CELLSTATES	PC1	control_PKP2	6	18
NIPAL3	0.686	0.0177	0.0129	0.0241	3.53	12.7	0.0012	1.75	LV	CELLSTATES	PC1	control_PKP2	6	18
TACR1	0.685	0.0207	0.0843	0.147	6.1	12.1	0.00152	1.68	LV	CELLSTATES	PC1	control_PKP2	6	18
RCBTB1	0.682	0.00851	0.0402	0.0719	5.07	15.9	0.000376	2.07	LV	CELLSTATES	PC1	control_PKP2	6	18
C21orf62-AS1	0.681	0.0109	0.039	0.072	5.05	14.9	0.000538	1.96	LV	CELLSTATES	PC1	control_PKP2	6	18
KLF7	0.681	0.00095	0.183	0.33	7.2	25.9	1.62e-05	3.02	LV	CELLSTATES	PC1	control_PKP2	6	18
TOR1AIP1	0.681	0.00265	0.042	0.0794	5.19	21.2	6.54e-05	2.58	LV	CELLSTATES	PC1	control_PKP2	6	18
ANKRD36	0.679	0.0149	0.0827	0.149	6.13	13.5	0.000882	1.83	LV	CELLSTATES	PC1	control_PKP2	6	18
AC036108.1	0.678	0.0408	0.0124	0.0231	3.52	9.41	0.00443	1.39	LV	CELLSTATES	PC1	control_PKP2	6	18
LENG8	0.678	0.000719	0.205	0.372	7.38	27.2	1.12e-05	3.14	LV	CELLSTATES	PC1	control_PKP2	6	18
ZNF233	0.678	0.0473	0.0102	0.0178	3.19	8.85	0.00561	1.33	LV	CELLSTATES	PC1	control_PKP2	6	18
RAD21	0.677	0.00193	0.075	0.137	5.96	22.7	4.18e-05	2.71	LV	CELLSTATES	PC1	control_PKP2	6	18
KLF12	0.675	0.000247	0.428	0.784	8.46	33	2.46e-06	3.61	LV	CELLSTATES	PC1	control_PKP2	6	18
STIM1	0.675	0.000359	0.206	0.385	7.42	30.9	4.23e-06	3.45	LV	CELLSTATES	PC1	control_PKP2	6	18
AC087294.1	0.674	0.0171	0.0116	0.021	3.37	12.9	0.00112	1.77	LV	CELLSTATES	PC1	control_PKP2	6	18
BEX4	0.674	0.0297	0.0239	0.0441	4.38	10.7	0.00264	1.53	LV	CELLSTATES	PC1	control_PKP2	6	18
AMY2B	0.673	0.024	0.0391	0.0699	5.05	11.5	0.00191	1.62	LV	CELLSTATES	PC1	control_PKP2	6	18
PPIL6	0.672	0.0254	0.0106	0.0191	3.28	11.2	0.0021	1.6	LV	CELLSTATES	PC1	control_PKP2	6	18
TGFBR3	0.672	0.00858	0.152	0.266	6.93	15.8	0.00038	2.07	LV	CELLSTATES	PC1	control_PKP2	6	18
ABHD3	0.671	0.0024	0.0439	0.0783	5.25	21.6	5.72e-05	2.62	LV	CELLSTATES	PC1	control_PKP2	6	18
FOXN2	0.67	0.0333	0.186	0.338	7.24	10.2	0.00319	1.48	LV	CELLSTATES	PC1	control_PKP2	6	18
JMY	0.669	0.00785	0.0513	0.0944	5.44	16.2	0.000336	2.1	LV	CELLSTATES	PC1	control_PKP2	6	18
YPEL3	0.668	0.0474	0.0626	0.11	5.65	8.83	0.00564	1.32	LV	CELLSTATES	PC1	control_PKP2	6	18
PCDH9	0.665	0.0374	0.23	0.441	7.62	9.77	0.00381	1.43	LV	CELLSTATES	PC1	control_PKP2	6	18
SPTBN1	0.665	0.00126	1.02	1.82	9.67	24.6	2.36e-05	2.9	LV	CELLSTATES	PC1	control_PKP2	6	18
RAB8B	0.663	0.000587	0.116	0.209	6.58	28.2	8.51e-06	3.23	LV	CELLSTATES	PC1	control_PKP2	6	18
ULK2	0.663	0.00084	0.0747	0.135	5.96	26.5	1.37e-05	3.08	LV	CELLSTATES	PC1	control_PKP2	6	18
ZMAT1	0.662	0.0235	0.0202	0.0364	4.12	11.5	0.00186	1.63	LV	CELLSTATES	PC1	control_PKP2	6	18
ARHGAP21	0.661	0.00013	0.207	0.368	7.38	36.8	9.82e-07	3.89	LV	CELLSTATES	PC1	control_PKP2	6	18
ZHX3	0.661	0.00397	0.246	0.433	7.61	19.1	0.000125	2.4	LV	CELLSTATES	PC1	control_PKP2	6	18
TRMT1L	0.66	0.0407	0.023	0.0411	4.3	9.43	0.00439	1.39	LV	CELLSTATES	PC1	control_PKP2	6	18
Z94721.1	0.659	0.0422	0.0169	0.0311	3.95	9.22	0.00478	1.37	LV	CELLSTATES	PC1	control_PKP2	6	18
BIN1	0.658	0.0298	0.00985	0.0166	3.08	10.6	0.00267	1.53	LV	CELLSTATES	PC1	control_PKP2	6	18
ANKRD16	0.656	0.0232	0.027	0.0479	4.5	11.6	0.00184	1.63	LV	CELLSTATES	PC1	control_PKP2	6	18
FNIP2	0.656	0.00211	0.118	0.212	6.62	22.2	4.79e-05	2.68	LV	CELLSTATES	PC1	control_PKP2	6	18
HSPG2	0.656	0.0109	0.0213	0.0395	4.22	14.9	0.000538	1.96	LV	CELLSTATES	PC1	control_PKP2	6	18
LRP3	0.656	0.0388	0.00822	0.0149	2.93	9.62	0.00405	1.41	LV	CELLSTATES	PC1	control_PKP2	6	18
TMEM38B	0.656	0.0178	0.025	0.0463	4.49	12.7	0.00121	1.75	LV	CELLSTATES	PC1	control_PKP2	6	18
AC104389.4	0.653	0.0201	0.0482	0.088	5.39	12.2	0.00144	1.7	LV	CELLSTATES	PC1	control_PKP2	6	18
C1QTNF3-AMACR	0.652	0.0268	0.0362	0.0657	4.94	11	0.00227	1.57	LV	CELLSTATES	PC1	control_PKP2	6	18
TCFL5	0.652	0.0359	0.0121	0.0216	3.42	9.92	0.00358	1.44	LV	CELLSTATES	PC1	control_PKP2	6	18
GNB5	0.651	0.00895	0.0267	0.0477	4.54	15.6	0.000408	2.05	LV	CELLSTATES	PC1	control_PKP2	6	18
ABAT	0.65	0.0211	0.0131	0.024	3.6	12	0.00157	1.68	LV	CELLSTATES	PC1	control_PKP2	6	18
KANK1	0.65	0.00391	0.511	0.932	8.72	19.3	0.000117	2.41	LV	CELLSTATES	PC1	control_PKP2	6	18
KAT6B	0.65	0.000867	0.235	0.428	7.6	26.3	1.46e-05	3.06	LV	CELLSTATES	PC1	control_PKP2	6	18
NUMBL	0.647	0.0105	0.0291	0.0507	4.6	15	0.000505	1.98	LV	CELLSTATES	PC1	control_PKP2	6	18
CREG1	0.646	0.0152	0.0125	0.0217	3.47	13.4	0.000924	1.82	LV	CELLSTATES	PC1	control_PKP2	6	18
RFNG	0.645	0.0372	0.0257	0.0458	4.46	9.8	0.00377	1.43	LV	CELLSTATES	PC1	control_PKP2	6	18
AC107375.1	0.644	0.0417	0.0112	0.0199	3.32	9.28	0.00466	1.38	LV	CELLSTATES	PC1	control_PKP2	6	18
PAXIP1-AS2	0.644	0.0456	0.0166	0.0298	3.85	8.95	0.00536	1.34	LV	CELLSTATES	PC1	control_PKP2	6	18
HINT3	0.643	0.00791	0.0215	0.0388	4.23	16.1	0.000342	2.1	LV	CELLSTATES	PC1	control_PKP2	6	18
JAK1	0.642	0.000585	0.279	0.493	7.79	28.3	8.34e-06	3.23	LV	CELLSTATES	PC1	control_PKP2	6	18
MXD4	0.638	0.0254	0.0381	0.0662	4.97	11.3	0.00209	1.6	LV	CELLSTATES	PC1	control_PKP2	6	18
WASF2	0.636	5.96e-05	0.219	0.39	7.48	42.5	2.67e-07	4.23	LV	CELLSTATES	PC1	control_PKP2	6	18
AL157912.1	0.635	0.0374	0.0114	0.0193	3.29	9.78	0.0038	1.43	LV	CELLSTATES	PC1	control_PKP2	6	18
CADPS2	0.635	0.00908	0.0559	0.1	5.56	15.6	0.000415	2.04	LV	CELLSTATES	PC1	control_PKP2	6	18
FAIM	0.635	0.0241	0.011	0.0203	3.35	11.5	0.00193	1.62	LV	CELLSTATES	PC1	control_PKP2	6	18
AK3	0.633	0.00234	0.0715	0.127	5.91	21.7	5.55e-05	2.63	LV	CELLSTATES	PC1	control_PKP2	6	18
ELP1	0.633	0.00349	0.0472	0.083	5.28	19.9	9.76e-05	2.46	LV	CELLSTATES	PC1	control_PKP2	6	18
GULP1	0.633	0.0132	0.0975	0.173	6.33	14	0.000727	1.88	LV	CELLSTATES	PC1	control_PKP2	6	18
MARCH8	0.633	0.00248	0.044	0.0772	5.19	21.4	6.03e-05	2.6	LV	CELLSTATES	PC1	control_PKP2	6	18
KLHL24	0.632	0.0166	0.132	0.24	6.81	13	0.00106	1.78	LV	CELLSTATES	PC1	control_PKP2	6	18
IGF1R	0.631	0.0223	0.178	0.311	7.15	11.8	0.00172	1.65	LV	CELLSTATES	PC1	control_PKP2	6	18
CEP120	0.63	0.0216	0.0338	0.0585	4.79	11.9	0.00164	1.66	LV	CELLSTATES	PC1	control_PKP2	6	18
SLC35D1	0.627	0.0135	0.0434	0.0757	5.16	13.9	0.00075	1.87	LV	CELLSTATES	PC1	control_PKP2	6	18
C5	0.626	0.0451	0.0153	0.0267	3.7	8.99	0.00527	1.35	LV	CELLSTATES	PC1	control_PKP2	6	18
RBBP6	0.626	0.00275	0.15	0.261	6.9	21	6.88e-05	2.56	LV	CELLSTATES	PC1	control_PKP2	6	18
SLC12A2	0.625	0.0193	0.784	1.41	9.34	12.4	0.00134	1.72	LV	CELLSTATES	PC1	control_PKP2	6	18
LIFR-AS1	0.624	0.0407	0.0128	0.0224	3.52	9.44	0.00437	1.39	LV	CELLSTATES	PC1	control_PKP2	6	18
TNIK	0.623	0.0292	0.0879	0.156	6.21	10.7	0.00259	1.53	LV	CELLSTATES	PC1	control_PKP2	6	18
ENTPD6	0.621	0.0302	0.0341	0.0601	4.87	10.6	0.00273	1.52	LV	CELLSTATES	PC1	control_PKP2	6	18
BCKDHB	0.62	0.00704	0.0659	0.115	5.76	16.7	0.000283	2.15	LV	CELLSTATES	PC1	control_PKP2	6	18
C9orf72	0.62	0.0177	0.0242	0.0408	4.33	12.7	0.0012	1.75	LV	CELLSTATES	PC1	control_PKP2	6	18
PTEN	0.62	0.00594	1.79	3.23	10.5	17.4	0.000225	2.23	LV	CELLSTATES	PC1	control_PKP2	6	18
AC114763.1	0.616	0.00965	0.0556	0.0935	5.49	15.4	0.000447	2.02	LV	CELLSTATES	PC1	control_PKP2	6	18
SSBP3	0.614	0.0136	0.0681	0.117	5.79	13.9	0.000759	1.87	LV	CELLSTATES	PC1	control_PKP2	6	18
FBN1	0.613	0.0122	0.0708	0.119	5.81	14.4	0.000643	1.91	LV	CELLSTATES	PC1	control_PKP2	6	18
HERC3	0.612	0.0305	0.0265	0.0475	4.53	10.5	0.00278	1.52	LV	CELLSTATES	PC1	control_PKP2	6	18
PARD3	0.612	0.00527	2.17	3.79	10.8	17.9	0.000188	2.28	LV	CELLSTATES	PC1	control_PKP2	6	18
DZIP1	0.609	0.0149	0.061	0.105	5.63	13.5	0.000893	1.83	LV	CELLSTATES	PC1	control_PKP2	6	18
HBP1	0.609	0.0149	0.0567	0.0967	5.51	13.5	0.000888	1.83	LV	CELLSTATES	PC1	control_PKP2	6	18
HSD17B11	0.609	0.00132	0.0438	0.0747	5.17	24.3	2.53e-05	2.88	LV	CELLSTATES	PC1	control_PKP2	6	18
TMEM123	0.609	0.00573	0.0349	0.06	4.86	17.6	0.000211	2.24	LV	CELLSTATES	PC1	control_PKP2	6	18
RAPGEF2	0.606	0.00318	0.822	1.43	9.37	20.3	8.62e-05	2.5	LV	CELLSTATES	PC1	control_PKP2	6	18
CELF2	0.605	0.00126	0.236	0.424	7.61	24.5	2.39e-05	2.9	LV	CELLSTATES	PC1	control_PKP2	6	18
C9orf84	0.604	0.0216	0.105	0.179	6.38	11.9	0.00163	1.67	LV	CELLSTATES	PC1	control_PKP2	6	18
ZNF189	0.604	0.0279	0.044	0.0747	5.19	10.9	0.00242	1.55	LV	CELLSTATES	PC1	control_PKP2	6	18
LMLN	0.602	0.0413	0.0109	0.0183	3.23	9.36	0.00452	1.38	LV	CELLSTATES	PC1	control_PKP2	6	18
AC015813.2	0.601	0.0188	0.0265	0.0461	4.47	12.5	0.0013	1.73	LV	CELLSTATES	PC1	control_PKP2	6	18
A2ML1-AS1	0.599	0.0102	0.108	0.186	6.5	15.2	0.000483	1.99	LV	CELLSTATES	PC1	control_PKP2	6	18
MAML3	0.599	0.0277	0.11	0.186	6.48	10.9	0.00238	1.56	LV	CELLSTATES	PC1	control_PKP2	6	18
LEMD3	0.598	0.00364	0.0652	0.112	5.73	19.7	0.000104	2.44	LV	CELLSTATES	PC1	control_PKP2	6	18
MSH2	0.598	0.0304	0.0307	0.0506	4.64	10.6	0.00276	1.52	LV	CELLSTATES	PC1	control_PKP2	6	18
UBAP1L	0.598	0.0246	0.0234	0.0404	4.33	11.4	0.00199	1.61	LV	CELLSTATES	PC1	control_PKP2	6	18
STX3	0.597	0.0168	0.12	0.215	6.64	12.9	0.00109	1.78	LV	CELLSTATES	PC1	control_PKP2	6	18
CSAD	0.596	0.0498	0.114	0.194	6.5	8.65	0.0061	1.3	LV	CELLSTATES	PC1	control_PKP2	6	18
STK39	0.596	0.0019	0.717	1.28	9.19	22.7	4.1e-05	2.72	LV	CELLSTATES	PC1	control_PKP2	6	18
PTPN14	0.594	0.00435	0.0652	0.116	5.77	18.7	0.000143	2.36	LV	CELLSTATES	PC1	control_PKP2	6	18
AC124312.1	0.593	0.0153	0.0604	0.104	5.63	13.3	0.000947	1.81	LV	CELLSTATES	PC1	control_PKP2	6	18
AC091948.1	0.592	0.0403	0.0287	0.0493	4.59	9.48	0.0043	1.39	LV	CELLSTATES	PC1	control_PKP2	6	18
CNOT6L	0.592	0.00373	0.0886	0.155	6.19	19.6	0.000109	2.43	LV	CELLSTATES	PC1	control_PKP2	6	18
HTATIP2	0.592	0.0421	0.0227	0.0383	4.23	9.24	0.00475	1.38	LV	CELLSTATES	PC1	control_PKP2	6	18
SERINC5	0.592	0.0131	0.0975	0.164	6.3	14.1	0.000714	1.88	LV	CELLSTATES	PC1	control_PKP2	6	18
LCAT	0.589	0.0115	0.0432	0.0709	5.14	14.6	0.000582	1.94	LV	CELLSTATES	PC1	control_PKP2	6	18
CLCN5	0.588	0.0151	0.0279	0.0479	4.56	13.4	0.000916	1.82	LV	CELLSTATES	PC1	control_PKP2	6	18
SGPL1	0.588	0.000342	0.0804	0.139	6.06	31.1	3.98e-06	3.47	LV	CELLSTATES	PC1	control_PKP2	6	18
ZNF516	0.587	0.0163	0.0452	0.0787	5.23	13.1	0.00103	1.79	LV	CELLSTATES	PC1	control_PKP2	6	18
CCDC171	0.585	0.0396	0.0542	0.0922	5.48	9.54	0.00419	1.4	LV	CELLSTATES	PC1	control_PKP2	6	18
MED13L	0.584	0.000449	0.551	0.947	8.78	29.7	5.79e-06	3.35	LV	CELLSTATES	PC1	control_PKP2	6	18
PAXIP1-AS1	0.582	0.00283	0.0355	0.062	4.92	20.9	7.18e-05	2.55	LV	CELLSTATES	PC1	control_PKP2	6	18
UBN2	0.581	0.00274	0.0971	0.165	6.28	21.1	6.8e-05	2.56	LV	CELLSTATES	PC1	control_PKP2	6	18
KIF27	0.58	0.0178	0.0356	0.0634	4.92	12.7	0.00121	1.75	LV	CELLSTATES	PC1	control_PKP2	6	18
LAMB2	0.579	0.0101	0.0395	0.0625	5.01	15.2	0.000477	2	LV	CELLSTATES	PC1	control_PKP2	6	18
AP005329.2	0.577	0.0201	0.0314	0.0502	4.65	12.2	0.00144	1.7	LV	CELLSTATES	PC1	control_PKP2	6	18
LTBP3	0.575	0.0369	0.0373	0.0644	4.94	9.84	0.0037	1.43	LV	CELLSTATES	PC1	control_PKP2	6	18
ATP11C	0.574	0.0115	0.0732	0.124	5.87	14.6	0.000586	1.94	LV	CELLSTATES	PC1	control_PKP2	6	18
MARF1	0.574	0.00725	0.0491	0.0821	5.32	16.6	0.000296	2.14	LV	CELLSTATES	PC1	control_PKP2	6	18
GRB10	0.573	0.0258	0.0608	0.103	5.62	11.2	0.00217	1.59	LV	CELLSTATES	PC1	control_PKP2	6	18
TLK1	0.572	0.000661	0.105	0.182	6.42	27.7	9.85e-06	3.18	LV	CELLSTATES	PC1	control_PKP2	6	18
PPM1B	0.571	0.0061	0.131	0.226	6.74	17.3	0.000232	2.21	LV	CELLSTATES	PC1	control_PKP2	6	18
RERG	0.571	0.0417	0.412	0.687	8.36	9.29	0.00465	1.38	LV	CELLSTATES	PC1	control_PKP2	6	18
GPM6B	0.57	0.0476	0.0595	0.0994	5.61	8.81	0.00569	1.32	LV	CELLSTATES	PC1	control_PKP2	6	18
IPO11	0.569	0.00448	0.0443	0.0751	5.19	18.6	0.00015	2.35	LV	CELLSTATES	PC1	control_PKP2	6	18
NDUFAF6	0.567	0.00474	0.0913	0.152	6.2	18.3	0.000163	2.32	LV	CELLSTATES	PC1	control_PKP2	6	18
RBM14-RBM4	0.567	0.0105	0.0283	0.049	4.59	15	0.000514	1.98	LV	CELLSTATES	PC1	control_PKP2	6	18
LARGE1	0.566	0.00629	0.47	0.812	8.6	17.2	0.000242	2.2	LV	CELLSTATES	PC1	control_PKP2	6	18
PHIP	0.566	0.00197	0.246	0.422	7.66	22.5	4.39e-05	2.7	LV	CELLSTATES	PC1	control_PKP2	6	18
APBB2	0.565	0.00435	1.6	2.76	10.3	18.7	0.000143	2.36	LV	CELLSTATES	PC1	control_PKP2	6	18
PACSIN2	0.565	0.0304	0.647	1.11	8.99	10.6	0.00276	1.52	LV	CELLSTATES	PC1	control_PKP2	6	18
CRYL1	0.564	0.0347	0.034	0.0589	4.84	10.1	0.00336	1.46	LV	CELLSTATES	PC1	control_PKP2	6	18
SKI	0.564	0.012	0.081	0.136	6.02	14.4	0.000627	1.92	LV	CELLSTATES	PC1	control_PKP2	6	18
INPP5F	0.563	0.0381	0.0321	0.0534	4.75	9.69	0.00394	1.42	LV	CELLSTATES	PC1	control_PKP2	6	18
ATG2B	0.562	0.0118	0.0731	0.122	5.87	14.5	0.000617	1.93	LV	CELLSTATES	PC1	control_PKP2	6	18
SOS2	0.562	0.0011	0.295	0.499	7.87	25.2	1.98e-05	2.96	LV	CELLSTATES	PC1	control_PKP2	6	18
RNF215	0.561	0.00563	0.0416	0.0693	5.09	17.6	0.000205	2.25	LV	CELLSTATES	PC1	control_PKP2	6	18
GSTA4	0.56	0.0179	0.042	0.0697	5.1	12.6	0.00122	1.75	LV	CELLSTATES	PC1	control_PKP2	6	18
IKZF5	0.559	0.0125	0.0234	0.04	4.31	14.3	0.000668	1.9	LV	CELLSTATES	PC1	control_PKP2	6	18
PRIMPOL	0.558	0.0133	0.0759	0.125	5.91	14	0.000738	1.88	LV	CELLSTATES	PC1	control_PKP2	6	18
NADK2	0.557	0.0168	0.0256	0.0424	4.4	12.9	0.00109	1.77	LV	CELLSTATES	PC1	control_PKP2	6	18
TMEM245	0.555	0.00184	0.0895	0.15	6.19	22.8	3.96e-05	2.73	LV	CELLSTATES	PC1	control_PKP2	6	18
ZNF263	0.555	0.0476	0.0421	0.074	5.19	8.82	0.00568	1.32	LV	CELLSTATES	PC1	control_PKP2	6	18
DGKE	0.554	0.025	0.0363	0.0605	4.89	11.3	0.00204	1.6	LV	CELLSTATES	PC1	control_PKP2	6	18
ZNF274	0.554	0.0198	0.0682	0.114	5.78	12.3	0.00139	1.7	LV	CELLSTATES	PC1	control_PKP2	6	18
KCTD3	0.553	0.022	0.0629	0.106	5.68	11.8	0.00169	1.66	LV	CELLSTATES	PC1	control_PKP2	6	18
METTL4	0.553	0.0149	0.0301	0.0498	4.63	13.5	0.000895	1.83	LV	CELLSTATES	PC1	control_PKP2	6	18
HERPUD2	0.552	0.00171	0.0994	0.165	6.31	23.1	3.65e-05	2.77	LV	CELLSTATES	PC1	control_PKP2	6	18
SMIM13	0.552	0.0309	0.0228	0.038	4.25	10.5	0.00284	1.51	LV	CELLSTATES	PC1	control_PKP2	6	18
MLLT3	0.551	0.0265	0.297	0.492	7.89	11.1	0.00224	1.58	LV	CELLSTATES	PC1	control_PKP2	6	18
CATSPER2	0.55	0.0174	0.047	0.0771	5.24	12.8	0.00116	1.76	LV	CELLSTATES	PC1	control_PKP2	6	18
CTNNAL1	0.55	0.0201	0.0317	0.0546	4.74	12.2	0.00145	1.7	LV	CELLSTATES	PC1	control_PKP2	6	18
LIFR	0.549	0.0476	0.122	0.202	6.62	8.82	0.00567	1.32	LV	CELLSTATES	PC1	control_PKP2	6	18
CAMK1D	0.548	0.0375	0.162	0.281	7.1	9.75	0.00384	1.43	LV	CELLSTATES	PC1	control_PKP2	6	18
EFHD1	0.548	0.0116	0.286	0.482	7.81	14.6	0.000592	1.94	LV	CELLSTATES	PC1	control_PKP2	6	18
DNMBP-AS1	0.546	0.0216	0.0531	0.0871	5.43	11.9	0.00164	1.66	LV	CELLSTATES	PC1	control_PKP2	6	18
ELOVL5	0.545	0.00355	0.188	0.316	7.22	19.8	0.0001	2.45	LV	CELLSTATES	PC1	control_PKP2	6	18
AL035530.2	0.543	0.0389	0.0227	0.0374	4.22	9.61	0.00406	1.41	LV	CELLSTATES	PC1	control_PKP2	6	18
DLD	0.543	0.034	0.0808	0.134	6.04	10.1	0.00328	1.47	LV	CELLSTATES	PC1	control_PKP2	6	18
MKLN1	0.54	0.014	1.06	1.79	9.73	13.8	0.000792	1.85	LV	CELLSTATES	PC1	control_PKP2	6	18
TCF7L2	0.539	0.0144	0.307	0.519	7.95	13.7	0.000833	1.84	LV	CELLSTATES	PC1	control_PKP2	6	18
RRAS	0.536	0.0254	0.0438	0.0709	5.12	11.2	0.0021	1.6	LV	CELLSTATES	PC1	control_PKP2	6	18
SMARCA2	0.535	0.00693	0.103	0.17	6.36	16.8	0.000275	2.16	LV	CELLSTATES	PC1	control_PKP2	6	18
PQLC1	0.533	0.0189	0.0255	0.042	4.4	12.5	0.00131	1.72	LV	CELLSTATES	PC1	control_PKP2	6	18
CAPRIN2	0.53	0.0442	0.0301	0.0494	4.62	9.07	0.00511	1.35	LV	CELLSTATES	PC1	control_PKP2	6	18
WDTC1	0.529	0.00573	0.0569	0.0919	5.52	17.6	0.00021	2.24	LV	CELLSTATES	PC1	control_PKP2	6	18
MEGF9	0.527	0.0408	0.0235	0.0366	4.24	9.42	0.00441	1.39	LV	CELLSTATES	PC1	control_PKP2	6	18
NSL1	0.525	0.00487	0.0753	0.123	5.92	18.2	0.00017	2.31	LV	CELLSTATES	PC1	control_PKP2	6	18
THOC7	0.525	0.0299	0.0271	0.0447	4.49	10.6	0.00268	1.52	LV	CELLSTATES	PC1	control_PKP2	6	18
ZADH2	0.525	0.0342	0.0262	0.0427	4.44	10.1	0.0033	1.47	LV	CELLSTATES	PC1	control_PKP2	6	18
RAPGEF1	0.524	0.00303	0.0816	0.133	6.02	20.6	7.95e-05	2.52	LV	CELLSTATES	PC1	control_PKP2	6	18
CPEB3	0.519	0.00448	0.105	0.177	6.43	18.5	0.000152	2.35	LV	CELLSTATES	PC1	control_PKP2	6	18
LINC00894	0.519	0.0145	0.0978	0.16	6.27	13.6	0.000844	1.84	LV	CELLSTATES	PC1	control_PKP2	6	18
ZNF518A	0.519	0.0101	0.109	0.181	6.45	15.2	0.000478	2	LV	CELLSTATES	PC1	control_PKP2	6	18
CALCOCO2	0.518	0.0132	0.139	0.23	6.8	14	0.000723	1.88	LV	CELLSTATES	PC1	control_PKP2	6	18
MAN2A1	0.517	0.00585	0.0634	0.105	5.67	17.5	0.000218	2.23	LV	CELLSTATES	PC1	control_PKP2	6	18
BBS2	0.516	0.0146	0.0388	0.0628	4.97	13.6	0.00085	1.84	LV	CELLSTATES	PC1	control_PKP2	6	18
MR1	0.516	0.0216	0.0228	0.0384	4.28	11.9	0.00163	1.66	LV	CELLSTATES	PC1	control_PKP2	6	18
PDZD2	0.515	0.0168	3.6	6.05	11.5	13	0.00108	1.78	LV	CELLSTATES	PC1	control_PKP2	6	18
SLC35D2	0.515	0.0246	0.0283	0.046	4.52	11.4	0.00197	1.61	LV	CELLSTATES	PC1	control_PKP2	6	18
PTGR1	0.514	0.0203	0.0796	0.127	5.97	12.1	0.00148	1.69	LV	CELLSTATES	PC1	control_PKP2	6	18
REPS1	0.513	0.00448	0.132	0.215	6.71	18.6	0.000151	2.35	LV	CELLSTATES	PC1	control_PKP2	6	18
UBAC2	0.512	0.00332	0.148	0.243	6.89	20.1	9.06e-05	2.48	LV	CELLSTATES	PC1	control_PKP2	6	18
CDK19	0.511	0.0118	0.0824	0.135	6.04	14.5	0.000613	1.93	LV	CELLSTATES	PC1	control_PKP2	6	18
CREBBP	0.511	0.00391	0.235	0.383	7.53	19.4	0.000117	2.41	LV	CELLSTATES	PC1	control_PKP2	6	18
LDAH	0.511	0.0198	0.197	0.319	7.29	12.3	0.00139	1.7	LV	CELLSTATES	PC1	control_PKP2	6	18
CEP192	0.509	0.00487	0.0982	0.159	6.28	18.2	0.00017	2.31	LV	CELLSTATES	PC1	control_PKP2	6	18
HACE1	0.509	0.00864	0.0549	0.0902	5.47	15.8	0.000387	2.06	LV	CELLSTATES	PC1	control_PKP2	6	18
APP	0.508	0.0181	0.164	0.263	7.01	12.6	0.00124	1.74	LV	CELLSTATES	PC1	control_PKP2	6	18
GXYLT1	0.508	0.0298	0.0411	0.0659	5.03	10.6	0.00267	1.53	LV	CELLSTATES	PC1	control_PKP2	6	18
KIZ	0.507	0.00487	0.0592	0.0963	5.57	18.2	0.00017	2.31	LV	CELLSTATES	PC1	control_PKP2	6	18
GABPA	0.506	0.0168	0.0343	0.0548	4.79	13	0.00108	1.78	LV	CELLSTATES	PC1	control_PKP2	6	18
ZBTB20	0.506	0.0225	2.1	3.44	10.7	11.7	0.00174	1.65	LV	CELLSTATES	PC1	control_PKP2	6	18
PCGF5	0.504	0.00448	0.0755	0.123	5.92	18.5	0.000152	2.35	LV	CELLSTATES	PC1	control_PKP2	6	18
PLOD1	0.502	0.0174	0.145	0.241	6.86	12.8	0.00116	1.76	LV	CELLSTATES	PC1	control_PKP2	6	18
EZH1	0.501	0.00397	0.121	0.198	6.6	19.2	0.000124	2.4	LV	CELLSTATES	PC1	control_PKP2	6	18
FAM208A	0.501	0.00658	0.0913	0.146	6.15	16.9	0.00026	2.18	LV	CELLSTATES	PC1	control_PKP2	6	18
TBL1X	0.501	0.0232	0.131	0.215	6.71	11.6	0.00184	1.63	LV	CELLSTATES	PC1	control_PKP2	6	18
WASF3	0.501	0.0425	0.091	0.149	6.19	9.2	0.00482	1.37	LV	CELLSTATES	PC1	control_PKP2	6	18
ELP2	0.5	0.00308	0.0887	0.142	6.14	20.5	8.16e-05	2.51	LV	CELLSTATES	PC1	control_PKP2	6	18

## Sheet: PVneg_control
Gene	logFC	FDR	mean_exp_control	mean_exp_genotype	logCPM	F	PValue	FDR_plot	Region	annotation_level	cell_state	comparison	Observations_genotype	Observations_reference
FOSB	3.08	0.00211	0.00137	0.0353	2.49	23.1	3.18e-05	2.68	LV	CELLSTATES	PC1	control_PVneg	8	18
OAS2	3.07	0.00739	0.000597	0.0127	1.28	15.5	0.000395	2.13	LV	CELLSTATES	PC1	control_PVneg	8	18
KCNT2	2.78	0.000956	0.00771	0.107	4.25	27.5	8.58e-06	3.02	LV	CELLSTATES	PC1	control_PVneg	8	18
IFI44L	2.73	0.00777	0.0206	0.297	5.78	15.3	0.000424	2.11	LV	CELLSTATES	PC1	control_PVneg	8	18
GBP1	2.69	0.00347	0.0117	0.118	4.54	19.6	9.5e-05	2.46	LV	CELLSTATES	PC1	control_PVneg	8	18
EPSTI1	2.68	0.00318	0.0115	0.141	4.71	20.3	7.59e-05	2.5	LV	CELLSTATES	PC1	control_PVneg	8	18
AC004551.1	2.52	0.00679	0.00507	0.0433	3.24	15.9	0.000335	2.17	LV	CELLSTATES	PC1	control_PVneg	8	18
RGS7BP	2.49	4.36e-05	0.0104	0.087	4.12	49.6	4.18e-08	4.36	LV	CELLSTATES	PC1	control_PVneg	8	18
CFH	2.43	0.00139	0.00799	0.0694	3.87	25.3	1.59e-05	2.86	LV	CELLSTATES	PC1	control_PVneg	8	18
SLFN12L	2.41	0.0104	0.00572	0.0497	3.41	13.8	0.000744	1.98	LV	CELLSTATES	PC1	control_PVneg	8	18
NOX4	2.36	0.00071	0.00422	0.0306	2.89	29.8	4.49e-06	3.15	LV	CELLSTATES	PC1	control_PVneg	8	18
BICC1	2.34	3.33e-05	0.0836	0.516	6.98	56.1	1.15e-08	4.48	LV	CELLSTATES	PC1	control_PVneg	8	18
OAS1	2.25	0.00972	0.00476	0.042	3.13	14.1	0.000656	2.01	LV	CELLSTATES	PC1	control_PVneg	8	18
BATF2	2.23	0.021	0.00302	0.022	2.38	10.8	0.00236	1.68	LV	CELLSTATES	PC1	control_PVneg	8	18
COL8A1	2.2	0.000419	0.00723	0.0388	3.33	34.1	1.45e-06	3.38	LV	CELLSTATES	PC1	control_PVneg	8	18
IFIH1	2.18	0.00218	0.00529	0.0334	3.02	22.5	3.8e-05	2.66	LV	CELLSTATES	PC1	control_PVneg	8	18
TOX2	2.16	0.013	0.00618	0.0313	3.33	12.8	0.00108	1.88	LV	CELLSTATES	PC1	control_PVneg	8	18
XAF1	2.14	0.00232	0.0408	0.326	6.03	21.9	4.55e-05	2.64	LV	CELLSTATES	PC1	control_PVneg	8	18
HERC6	2.03	0.0139	0.0102	0.0746	4.05	12.5	0.00123	1.86	LV	CELLSTATES	PC1	control_PVneg	8	18
GBP2	2.02	0.00487	0.0142	0.0928	4.36	17.7	0.000183	2.31	LV	CELLSTATES	PC1	control_PVneg	8	18
APOL6	2	0.0253	0.00795	0.0533	3.57	10.1	0.00318	1.6	LV	CELLSTATES	PC1	control_PVneg	8	18
CHSY3	1.98	0.000956	0.0404	0.232	5.71	27.5	8.62e-06	3.02	LV	CELLSTATES	PC1	control_PVneg	8	18
MX1	1.98	0.00631	0.0147	0.102	4.52	16.4	0.000287	2.2	LV	CELLSTATES	PC1	control_PVneg	8	18
BTN3A2	1.95	0.0144	0.00633	0.0322	3.17	12.3	0.00131	1.84	LV	CELLSTATES	PC1	control_PVneg	8	18
AP000561.1	1.91	0.0476	0.00276	0.0362	2.58	7.74	0.0088	1.32	LV	CELLSTATES	PC1	control_PVneg	8	18
AP001610.1	1.87	0.0308	0.00367	0.0248	2.57	9.35	0.00436	1.51	LV	CELLSTATES	PC1	control_PVneg	8	18
OAS3	1.87	0.0361	0.00409	0.0258	2.68	8.76	0.00559	1.44	LV	CELLSTATES	PC1	control_PVneg	8	18
GBP4	1.84	0.0218	0.00648	0.0387	3.19	10.7	0.00251	1.66	LV	CELLSTATES	PC1	control_PVneg	8	18
BTN3A1	1.82	0.00419	0.00694	0.0381	3.21	18.4	0.000142	2.38	LV	CELLSTATES	PC1	control_PVneg	8	18
LINC01088	1.75	0.00208	0.0303	0.103	5.14	23.1	3.09e-05	2.68	LV	CELLSTATES	PC1	control_PVneg	8	18
IFI44	1.73	0.0115	0.0177	0.105	4.57	13.4	0.000869	1.94	LV	CELLSTATES	PC1	control_PVneg	8	18
GRM8	1.72	0.00197	0.0222	0.101	4.83	23.5	2.76e-05	2.71	LV	CELLSTATES	PC1	control_PVneg	8	18
NLRC5	1.69	0.0124	0.0125	0.0733	4.04	13	0.000994	1.91	LV	CELLSTATES	PC1	control_PVneg	8	18
ATP10A	1.67	0.00476	0.089	0.354	6.44	17.8	0.000176	2.32	LV	CELLSTATES	PC1	control_PVneg	8	18
FKBP5	1.66	0.0274	0.371	1.15	8.4	9.78	0.00363	1.56	LV	CELLSTATES	PC1	control_PVneg	8	18
NRK	1.63	0.00656	0.0239	0.0809	4.65	16.2	0.000306	2.18	LV	CELLSTATES	PC1	control_PVneg	8	18
AC008397.2	1.62	0.00588	0.00833	0.0318	3.32	16.7	0.000257	2.23	LV	CELLSTATES	PC1	control_PVneg	8	18
PLS3-AS1	1.62	0.00232	0.00449	0.0199	2.51	21.9	4.5e-05	2.64	LV	CELLSTATES	PC1	control_PVneg	8	18
MOB3B	1.59	0.000414	0.031	0.142	5.25	34.9	1.18e-06	3.38	LV	CELLSTATES	PC1	control_PVneg	8	18
CNNM2	1.58	0.000268	0.121	0.567	7.1	39	4.3e-07	3.57	LV	CELLSTATES	PC1	control_PVneg	8	18
IFI6	1.58	0.0384	0.0147	0.0862	4.37	8.48	0.00632	1.42	LV	CELLSTATES	PC1	control_PVneg	8	18
EPHA4	1.57	0.005	0.00738	0.0411	3.21	17.4	0.000199	2.3	LV	CELLSTATES	PC1	control_PVneg	8	18
RSAD2	1.56	0.0394	0.0101	0.0464	3.58	8.4	0.00655	1.4	LV	CELLSTATES	PC1	control_PVneg	8	18
CD163	1.55	0.023	0.00352	0.0139	2.19	10.5	0.00272	1.64	LV	CELLSTATES	PC1	control_PVneg	8	18
SLIT2	1.55	0.000956	0.0168	0.0721	4.39	27.5	8.63e-06	3.02	LV	CELLSTATES	PC1	control_PVneg	8	18
AC007262.2	1.53	0.000429	0.0203	0.0879	4.52	33.9	1.53e-06	3.37	LV	CELLSTATES	PC1	control_PVneg	8	18
ADAMTS9-AS2	1.53	0.000223	0.619	2.65	9.44	40.4	3.13e-07	3.65	LV	CELLSTATES	PC1	control_PVneg	8	18
PTPRC	1.5	0.00338	0.00438	0.0154	2.45	19.9	8.64e-05	2.47	LV	CELLSTATES	PC1	control_PVneg	8	18
PID1	1.49	0.00335	0.173	0.538	7.44	20	8.5e-05	2.47	LV	CELLSTATES	PC1	control_PVneg	8	18
SLC6A1	1.49	0.00473	0.0747	0.339	6.3	17.8	0.000174	2.33	LV	CELLSTATES	PC1	control_PVneg	8	18
STAT1	1.49	0.0229	0.0301	0.14	5.17	10.5	0.00271	1.64	LV	CELLSTATES	PC1	control_PVneg	8	18
TMEM108	1.49	0.000613	0.0348	0.132	5.28	31	3.28e-06	3.21	LV	CELLSTATES	PC1	control_PVneg	8	18
TRANK1	1.49	0.000279	0.0314	0.12	5.04	38	5.49e-07	3.56	LV	CELLSTATES	PC1	control_PVneg	8	18
MS4A6A	1.46	0.0315	0.00371	0.0172	2.33	9.26	0.00453	1.5	LV	CELLSTATES	PC1	control_PVneg	8	18
ZBTB16	1.46	0.0136	0.697	2.49	9.37	12.6	0.00117	1.87	LV	CELLSTATES	PC1	control_PVneg	8	18
MAFB	1.45	0.0273	0.00556	0.0161	2.63	9.79	0.00361	1.56	LV	CELLSTATES	PC1	control_PVneg	8	18
FRK	1.44	0.00395	0.0156	0.0464	4.02	18.8	0.000124	2.4	LV	CELLSTATES	PC1	control_PVneg	8	18
PLEKHG1	1.44	3.54e-05	0.0271	0.119	5.03	53.1	2.08e-08	4.45	LV	CELLSTATES	PC1	control_PVneg	8	18
AL590617.2	1.43	0.00104	0.0208	0.0523	4.29	27	9.92e-06	2.98	LV	CELLSTATES	PC1	control_PVneg	8	18
DDX60	1.42	0.00218	0.0231	0.107	4.74	22.6	3.69e-05	2.66	LV	CELLSTATES	PC1	control_PVneg	8	18
NPPA	1.41	0.0207	0.0128	0.0464	4.02	10.9	0.00232	1.68	LV	CELLSTATES	PC1	control_PVneg	8	18
PDGFC	1.41	0.00316	0.00848	0.0283	3.3	20.4	7.28e-05	2.5	LV	CELLSTATES	PC1	control_PVneg	8	18
PLSCR2	1.41	0.0112	0.00373	0.0139	2.25	13.5	0.000825	1.95	LV	CELLSTATES	PC1	control_PVneg	8	18
PLXDC2	1.41	4.36e-05	0.222	0.832	7.88	49.2	4.52e-08	4.36	LV	CELLSTATES	PC1	control_PVneg	8	18
AC104958.1	1.4	0.0181	0.00756	0.0179	2.96	11.5	0.00183	1.74	LV	CELLSTATES	PC1	control_PVneg	8	18
CACHD1	1.4	0.0015	0.00994	0.0496	3.54	24.8	1.85e-05	2.82	LV	CELLSTATES	PC1	control_PVneg	8	18
CCDC68	1.4	0.0332	0.00483	0.0178	2.57	9.06	0.00492	1.48	LV	CELLSTATES	PC1	control_PVneg	8	18
AC096642.1	1.37	0.00651	0.00442	0.0132	2.37	16.3	0.000299	2.19	LV	CELLSTATES	PC1	control_PVneg	8	18
LDLRAD4	1.37	0.00102	0.0218	0.0934	4.62	27.1	9.5e-06	2.99	LV	CELLSTATES	PC1	control_PVneg	8	18
BAIAP3	1.36	0.0156	0.00365	0.0192	2.29	12	0.00148	1.81	LV	CELLSTATES	PC1	control_PVneg	8	18
LINC02585	1.36	0.0044	0.00731	0.0204	2.97	18.2	0.000153	2.36	LV	CELLSTATES	PC1	control_PVneg	8	18
FP325318.1	1.35	0.0317	0.0115	0.0218	3.55	9.23	0.00458	1.5	LV	CELLSTATES	PC1	control_PVneg	8	18
LINC01135	1.35	0.0092	0.00691	0.0188	2.92	14.4	0.000585	2.04	LV	CELLSTATES	PC1	control_PVneg	8	18
MRC1	1.35	0.0281	0.00758	0.0378	3.18	9.69	0.00377	1.55	LV	CELLSTATES	PC1	control_PVneg	8	18
TCTEX1D1	1.35	0.00808	0.00773	0.0216	3.06	15	0.000464	2.09	LV	CELLSTATES	PC1	control_PVneg	8	18
TMEM9B-AS1	1.35	0.000985	0.015	0.0446	3.92	27.3	9.02e-06	3.01	LV	CELLSTATES	PC1	control_PVneg	8	18
ITGA4	1.33	0.0035	0.013	0.0638	3.87	19.6	9.65e-05	2.46	LV	CELLSTATES	PC1	control_PVneg	8	18
TRIM22	1.33	0.00172	0.0682	0.271	6.1	24.1	2.29e-05	2.76	LV	CELLSTATES	PC1	control_PVneg	8	18
ZDHHC11B	1.33	0.0183	0.00664	0.0421	2.94	11.4	0.00187	1.74	LV	CELLSTATES	PC1	control_PVneg	8	18
BACH2	1.32	0.00093	0.0592	0.207	5.89	27.9	7.55e-06	3.03	LV	CELLSTATES	PC1	control_PVneg	8	18
CHST8	1.32	0.0135	0.0104	0.0433	3.59	12.6	0.00116	1.87	LV	CELLSTATES	PC1	control_PVneg	8	18
CSRNP3	1.32	0.000279	0.0878	0.322	6.51	38.3	5.13e-07	3.56	LV	CELLSTATES	PC1	control_PVneg	8	18
MIR503HG	1.32	0.0188	0.0129	0.0339	3.68	11.3	0.00195	1.73	LV	CELLSTATES	PC1	control_PVneg	8	18
TBX15	1.31	0.00465	0.00599	0.033	2.82	17.9	0.000169	2.33	LV	CELLSTATES	PC1	control_PVneg	8	18
ST8SIA4	1.29	0.00303	0.0109	0.0351	3.58	20.6	6.87e-05	2.52	LV	CELLSTATES	PC1	control_PVneg	8	18
AC002066.1	1.28	0.000956	0.028	0.0819	4.84	27.5	8.47e-06	3.02	LV	CELLSTATES	PC1	control_PVneg	8	18
ARSJ	1.28	0.0433	0.00488	0.0126	2.46	8.08	0.00757	1.36	LV	CELLSTATES	PC1	control_PVneg	8	18
BRI3BP	1.28	0.00492	0.00512	0.0149	2.61	17.5	0.000192	2.31	LV	CELLSTATES	PC1	control_PVneg	8	18
MS4A4A	1.28	0.0472	0.00283	0.0126	1.92	7.77	0.00866	1.33	LV	CELLSTATES	PC1	control_PVneg	8	18
MERTK	1.27	0.00364	0.0576	0.153	5.71	19.3	0.000104	2.44	LV	CELLSTATES	PC1	control_PVneg	8	18
SAMD9L	1.27	0.0336	0.0164	0.0577	4.1	9.02	0.00501	1.47	LV	CELLSTATES	PC1	control_PVneg	8	18
ST6GALNAC3	1.27	0.00487	0.00985	0.0385	3.55	17.7	0.000183	2.31	LV	CELLSTATES	PC1	control_PVneg	8	18
CDCA7L	1.26	0.00535	0.00782	0.0181	3.12	17.1	0.000223	2.27	LV	CELLSTATES	PC1	control_PVneg	8	18
LTBP2	1.26	0.0159	0.00553	0.0139	2.6	11.9	0.00152	1.8	LV	CELLSTATES	PC1	control_PVneg	8	18
TNFSF13B	1.25	0.00923	0.0389	0.144	5.25	14.4	0.000589	2.03	LV	CELLSTATES	PC1	control_PVneg	8	18
RCAN2	1.24	0.000268	0.567	1.82	9.04	38.7	4.64e-07	3.57	LV	CELLSTATES	PC1	control_PVneg	8	18
SAP25	1.23	0.00615	0.0115	0.0456	3.59	16.5	0.000277	2.21	LV	CELLSTATES	PC1	control_PVneg	8	18
TMCC3	1.23	0.0023	0.0126	0.0398	3.73	22.2	4.19e-05	2.64	LV	CELLSTATES	PC1	control_PVneg	8	18
SATB2	1.22	0.0204	0.00882	0.0293	3.21	10.9	0.00225	1.69	LV	CELLSTATES	PC1	control_PVneg	8	18
SEMA6D	1.22	0.00678	0.0202	0.0828	4.48	16	0.000332	2.17	LV	CELLSTATES	PC1	control_PVneg	8	18
SP110	1.22	0.00347	0.036	0.126	5.15	19.6	9.5e-05	2.46	LV	CELLSTATES	PC1	control_PVneg	8	18
FREM1	1.21	0.0189	0.00411	0.0167	2.44	11.3	0.00196	1.72	LV	CELLSTATES	PC1	control_PVneg	8	18
SAMHD1	1.21	0.0012	0.09	0.32	6.49	26.1	1.28e-05	2.92	LV	CELLSTATES	PC1	control_PVneg	8	18
AP000962.1	1.2	0.044	0.00937	0.0181	3.11	8.02	0.00777	1.36	LV	CELLSTATES	PC1	control_PVneg	8	18
FAT3	1.19	0.00695	0.00971	0.0324	3.35	15.8	0.000354	2.16	LV	CELLSTATES	PC1	control_PVneg	8	18
IQGAP2	1.19	0.0133	0.0143	0.0385	3.89	12.7	0.00112	1.88	LV	CELLSTATES	PC1	control_PVneg	8	18
TRPC6	1.19	0.00333	0.0913	0.315	6.52	20	8.36e-05	2.48	LV	CELLSTATES	PC1	control_PVneg	8	18
AFF2	1.18	0.0312	0.0103	0.0323	3.5	9.3	0.00445	1.51	LV	CELLSTATES	PC1	control_PVneg	8	18
AL591845.1	1.18	0.00674	0.0108	0.0469	3.5	16.1	0.000321	2.17	LV	CELLSTATES	PC1	control_PVneg	8	18
DPH6-DT	1.18	0.00225	0.0367	0.103	5.11	22.3	4.02e-05	2.65	LV	CELLSTATES	PC1	control_PVneg	8	18
OPN4	1.18	0.014	0.0144	0.035	3.9	12.4	0.00125	1.85	LV	CELLSTATES	PC1	control_PVneg	8	18
CYP1B1-AS1	1.17	0.005	0.00558	0.017	2.74	17.5	0.000197	2.3	LV	CELLSTATES	PC1	control_PVneg	8	18
MYH11	1.17	0.000815	0.0237	0.0539	4.44	28.7	6.13e-06	3.09	LV	CELLSTATES	PC1	control_PVneg	8	18
NFASC	1.17	0.00179	0.529	1.64	8.9	24	2.41e-05	2.75	LV	CELLSTATES	PC1	control_PVneg	8	18
PLD5	1.17	0.00196	0.0291	0.0988	4.91	23.6	2.71e-05	2.71	LV	CELLSTATES	PC1	control_PVneg	8	18
RFTN1	1.17	0.000615	0.237	0.797	7.81	30.8	3.39e-06	3.21	LV	CELLSTATES	PC1	control_PVneg	8	18
SPATA18	1.17	0.0163	0.00739	0.0221	3.01	11.8	0.00157	1.79	LV	CELLSTATES	PC1	control_PVneg	8	18
ELMO1	1.16	0.00409	0.0169	0.0489	4.1	18.6	0.000133	2.39	LV	CELLSTATES	PC1	control_PVneg	8	18
PELI2	1.15	0.00347	0.287	0.726	7.92	19.7	9.33e-05	2.46	LV	CELLSTATES	PC1	control_PVneg	8	18
PPM1E	1.15	0.00054	0.0905	0.358	6.56	32.1	2.44e-06	3.27	LV	CELLSTATES	PC1	control_PVneg	8	18
ZNF704	1.15	0.000344	0.234	0.713	7.76	36.7	7.62e-07	3.46	LV	CELLSTATES	PC1	control_PVneg	8	18
AL445465.1	1.14	0.0137	0.0169	0.0362	3.91	12.5	0.0012	1.86	LV	CELLSTATES	PC1	control_PVneg	8	18
AP003469.4	1.14	0.00395	0.00679	0.0199	2.83	18.8	0.000126	2.4	LV	CELLSTATES	PC1	control_PVneg	8	18
FGF14	1.14	0.00652	0.0126	0.0396	3.72	16.2	0.000302	2.19	LV	CELLSTATES	PC1	control_PVneg	8	18
HCLS1	1.14	0.0171	0.00615	0.0149	2.72	11.7	0.00168	1.77	LV	CELLSTATES	PC1	control_PVneg	8	18
NHSL1	1.14	0.000833	0.16	0.418	7.15	28.5	6.48e-06	3.08	LV	CELLSTATES	PC1	control_PVneg	8	18
NPAS3	1.14	0.000394	0.239	0.725	7.81	35.5	1.01e-06	3.4	LV	CELLSTATES	PC1	control_PVneg	8	18
SNTB1	1.14	0.00115	0.188	0.601	7.51	26.5	1.15e-05	2.94	LV	CELLSTATES	PC1	control_PVneg	8	18
CALHM5	1.13	0.0137	0.00827	0.0222	3.11	12.5	0.0012	1.86	LV	CELLSTATES	PC1	control_PVneg	8	18
PLSCR1	1.13	0.00791	0.0766	0.223	6.1	15.1	0.000447	2.1	LV	CELLSTATES	PC1	control_PVneg	8	18
ATP9A	1.12	0.00232	0.024	0.0851	4.58	21.9	4.62e-05	2.64	LV	CELLSTATES	PC1	control_PVneg	8	18
MTSS1	1.12	0.00739	0.164	0.475	7.2	15.5	0.000396	2.13	LV	CELLSTATES	PC1	control_PVneg	8	18
KCNQ3	1.11	0.00678	0.13	0.389	6.87	16	0.000329	2.17	LV	CELLSTATES	PC1	control_PVneg	8	18
CARMIL1	1.1	0.0371	0.232	0.521	7.67	8.63	0.00593	1.43	LV	CELLSTATES	PC1	control_PVneg	8	18
DOK6	1.1	0.00119	0.215	0.593	7.65	26.1	1.26e-05	2.92	LV	CELLSTATES	PC1	control_PVneg	8	18
AC055855.2	1.09	0.0336	0.00404	0.013	2.19	9.03	0.005	1.47	LV	CELLSTATES	PC1	control_PVneg	8	18
ATP10D	1.09	3.33e-05	0.153	0.419	7.12	58.4	7.47e-09	4.48	LV	CELLSTATES	PC1	control_PVneg	8	18
CCSAP	1.09	0.00694	0.00531	0.0186	2.58	15.8	0.000349	2.16	LV	CELLSTATES	PC1	control_PVneg	8	18
NCKIPSD	1.09	0.00987	0.0246	0.076	4.56	14	0.000672	2.01	LV	CELLSTATES	PC1	control_PVneg	8	18
ALPK1	1.08	0.0152	0.0579	0.149	5.65	12.1	0.00143	1.82	LV	CELLSTATES	PC1	control_PVneg	8	18
GRID1	1.08	0.00558	0.101	0.37	6.63	16.9	0.000237	2.25	LV	CELLSTATES	PC1	control_PVneg	8	18
MAML3	1.08	0.00013	0.11	0.327	6.76	43.1	1.68e-07	3.89	LV	CELLSTATES	PC1	control_PVneg	8	18
CHST11	1.07	0.000523	0.061	0.19	5.88	32.7	2.08e-06	3.28	LV	CELLSTATES	PC1	control_PVneg	8	18
ENTPD1	1.07	0.00902	0.00804	0.0257	3.18	14.5	0.000564	2.04	LV	CELLSTATES	PC1	control_PVneg	8	18
SVEP1	1.07	0.00248	0.088	0.26	6.37	21.5	5.19e-05	2.61	LV	CELLSTATES	PC1	control_PVneg	8	18
UPP2	1.07	0.0104	0.0125	0.0332	3.66	13.8	0.000746	1.98	LV	CELLSTATES	PC1	control_PVneg	8	18
VAV3	1.07	0.0483	0.00549	0.0156	2.57	7.69	0.00898	1.32	LV	CELLSTATES	PC1	control_PVneg	8	18
ANO2	1.06	0.0298	0.00489	0.0128	2.52	9.47	0.00413	1.53	LV	CELLSTATES	PC1	control_PVneg	8	18
CYP7B1	1.06	0.00241	0.111	0.324	6.62	21.6	4.96e-05	2.62	LV	CELLSTATES	PC1	control_PVneg	8	18
FAM107B	1.06	0.00241	0.0426	0.116	5.29	21.6	4.97e-05	2.62	LV	CELLSTATES	PC1	control_PVneg	8	18
MAP2	1.06	0.000394	0.331	1.02	8.22	35.3	1.06e-06	3.4	LV	CELLSTATES	PC1	control_PVneg	8	18
MAP3K5	1.06	0.000759	0.324	0.964	8.18	29.1	5.38e-06	3.12	LV	CELLSTATES	PC1	control_PVneg	8	18
NHS	1.06	0.000584	0.243	0.773	7.86	31.4	2.91e-06	3.23	LV	CELLSTATES	PC1	control_PVneg	8	18
AL136164.2	1.05	0.00361	0.0348	0.103	5.01	19.4	0.000101	2.44	LV	CELLSTATES	PC1	control_PVneg	8	18
ASTN1	1.05	0.00791	0.0742	0.211	6.07	15.2	0.000446	2.1	LV	CELLSTATES	PC1	control_PVneg	8	18
DDX60L	1.05	0.0181	0.0226	0.0865	4.49	11.5	0.00183	1.74	LV	CELLSTATES	PC1	control_PVneg	8	18
LEPR	1.05	0.00122	0.0281	0.078	4.7	26	1.32e-05	2.91	LV	CELLSTATES	PC1	control_PVneg	8	18
LRP11	1.05	0.00657	0.0113	0.0267	3.43	16.2	0.000307	2.18	LV	CELLSTATES	PC1	control_PVneg	8	18
SLC24A3	1.05	0.00535	0.11	0.33	6.7	17.1	0.000224	2.27	LV	CELLSTATES	PC1	control_PVneg	8	18
AFF3	1.04	0.0152	0.0282	0.0837	4.77	12.1	0.00142	1.82	LV	CELLSTATES	PC1	control_PVneg	8	18
C9orf84	1.04	0.000956	0.105	0.236	6.52	27.5	8.55e-06	3.02	LV	CELLSTATES	PC1	control_PVneg	8	18
MCU	1.04	0.000394	0.22	0.62	7.62	35.8	9.33e-07	3.4	LV	CELLSTATES	PC1	control_PVneg	8	18
COL14A1	1.03	0.036	0.04	0.146	5.32	8.79	0.00554	1.44	LV	CELLSTATES	PC1	control_PVneg	8	18
CTDSPL	1.03	0.002	0.0896	0.241	6.31	23.4	2.87e-05	2.7	LV	CELLSTATES	PC1	control_PVneg	8	18
FMN1	1.03	0.0287	0.0118	0.0303	3.51	9.62	0.00389	1.54	LV	CELLSTATES	PC1	control_PVneg	8	18
LINC00240	1.03	0.00431	0.0193	0.0417	4.16	18.3	0.000149	2.37	LV	CELLSTATES	PC1	control_PVneg	8	18
ZNF385D-AS1	1.03	0.0472	0.0155	0.0311	3.79	7.78	0.00863	1.33	LV	CELLSTATES	PC1	control_PVneg	8	18
AC139887.2	1.02	0.000419	0.0949	0.252	6.35	34.2	1.42e-06	3.38	LV	CELLSTATES	PC1	control_PVneg	8	18
FLI1	1.02	0.00452	0.0552	0.15	5.66	18.1	0.00016	2.34	LV	CELLSTATES	PC1	control_PVneg	8	18
GRK3	1.02	0.00456	0.108	0.416	6.73	18	0.000164	2.34	LV	CELLSTATES	PC1	control_PVneg	8	18
MAN1A1	1.02	0.000223	0.119	0.353	6.79	40.2	3.27e-07	3.65	LV	CELLSTATES	PC1	control_PVneg	8	18
SESN3	1.02	0.0201	0.016	0.0484	3.93	11	0.00221	1.7	LV	CELLSTATES	PC1	control_PVneg	8	18
STAT4	1.02	0.00406	0.183	0.618	7.45	18.6	0.000132	2.39	LV	CELLSTATES	PC1	control_PVneg	8	18
TRIM5	1.02	0.0124	0.066	0.144	5.81	13	0.000993	1.91	LV	CELLSTATES	PC1	control_PVneg	8	18
AL162586.1	1.01	0.0419	0.00561	0.0157	2.62	8.19	0.00719	1.38	LV	CELLSTATES	PC1	control_PVneg	8	18
FHL5	1.01	0.042	0.293	0.736	7.94	8.18	0.00722	1.38	LV	CELLSTATES	PC1	control_PVneg	8	18
GBP3	1.01	0.0491	0.0109	0.0397	3.5	7.64	0.00919	1.31	LV	CELLSTATES	PC1	control_PVneg	8	18
MFHAS1	1.01	0.011	0.0121	0.0437	3.66	13.6	0.000794	1.96	LV	CELLSTATES	PC1	control_PVneg	8	18
PHF21B	1.01	0.00232	0.02	0.0521	4.24	21.9	4.54e-05	2.64	LV	CELLSTATES	PC1	control_PVneg	8	18
SCN7A	1.01	0.00641	0.75	2.36	9.4	16.3	0.000293	2.19	LV	CELLSTATES	PC1	control_PVneg	8	18
IRS1	1	0.00127	0.0195	0.0561	4.25	25.8	1.4e-05	2.9	LV	CELLSTATES	PC1	control_PVneg	8	18
BMP2	0.999	0.0242	0.0127	0.0263	3.55	10.3	0.00298	1.62	LV	CELLSTATES	PC1	control_PVneg	8	18
GRIN2C	0.999	0.05	0.00589	0.0159	2.67	7.59	0.00942	1.3	LV	CELLSTATES	PC1	control_PVneg	8	18
LINC00702	0.998	0.0261	0.0516	0.135	5.54	9.96	0.00336	1.58	LV	CELLSTATES	PC1	control_PVneg	8	18
ABCA9	0.996	0.00342	0.0913	0.227	6.29	19.8	8.95e-05	2.47	LV	CELLSTATES	PC1	control_PVneg	8	18
SCD5	0.993	0.0152	0.0381	0.0895	5.14	12.1	0.00143	1.82	LV	CELLSTATES	PC1	control_PVneg	8	18
ABCG2	0.991	0.02	0.0111	0.0454	3.52	11	0.00216	1.7	LV	CELLSTATES	PC1	control_PVneg	8	18
DIP2C	0.989	0.00198	0.139	0.428	6.94	23.4	2.82e-05	2.7	LV	CELLSTATES	PC1	control_PVneg	8	18
RNF217	0.988	0.00783	0.0216	0.055	4.34	15.2	0.00043	2.11	LV	CELLSTATES	PC1	control_PVneg	8	18
ACTN4	0.984	0.000649	0.168	0.47	7.18	30.5	3.76e-06	3.19	LV	CELLSTATES	PC1	control_PVneg	8	18
FBN1	0.983	0.000419	0.0708	0.222	6.03	34.6	1.26e-06	3.38	LV	CELLSTATES	PC1	control_PVneg	8	18
EGFR	0.982	0.00389	0.261	0.687	7.76	18.9	0.00012	2.41	LV	CELLSTATES	PC1	control_PVneg	8	18
AC104662.2	0.981	0.0253	0.0078	0.017	2.92	10.1	0.00318	1.6	LV	CELLSTATES	PC1	control_PVneg	8	18
LINC00670	0.977	0.0145	0.0259	0.0622	4.59	12.3	0.00133	1.84	LV	CELLSTATES	PC1	control_PVneg	8	18
CCDC149	0.975	0.00456	0.0288	0.0803	4.69	18	0.000165	2.34	LV	CELLSTATES	PC1	control_PVneg	8	18
KIF5C	0.974	0.00686	0.0132	0.0346	3.73	15.9	0.000339	2.16	LV	CELLSTATES	PC1	control_PVneg	8	18
ETV5	0.973	0.00815	0.0317	0.0916	4.81	15	0.000469	2.09	LV	CELLSTATES	PC1	control_PVneg	8	18
MECOM	0.973	0.0147	0.0618	0.137	5.83	12.2	0.00136	1.83	LV	CELLSTATES	PC1	control_PVneg	8	18
PARP12	0.972	0.00694	0.0203	0.0658	4.3	15.8	0.000349	2.16	LV	CELLSTATES	PC1	control_PVneg	8	18
AC098850.3	0.966	0.0117	0.0729	0.227	6.03	13.3	0.000896	1.93	LV	CELLSTATES	PC1	control_PVneg	8	18
ARHGAP10	0.963	0.00211	1.63	4.17	10.4	23	3.26e-05	2.67	LV	CELLSTATES	PC1	control_PVneg	8	18
NPL	0.963	0.00944	0.00923	0.0268	3.2	14.2	0.000622	2.02	LV	CELLSTATES	PC1	control_PVneg	8	18
FBXO32	0.962	0.00456	0.0702	0.177	6	18	0.000164	2.34	LV	CELLSTATES	PC1	control_PVneg	8	18
RASAL2	0.962	4.36e-05	1.26	3.42	10.1	49.9	3.9e-08	4.36	LV	CELLSTATES	PC1	control_PVneg	8	18
ZNF618	0.96	0.00338	0.101	0.273	6.45	19.9	8.61e-05	2.47	LV	CELLSTATES	PC1	control_PVneg	8	18
SPSB1	0.958	0.00872	0.0348	0.102	4.96	14.7	0.000528	2.06	LV	CELLSTATES	PC1	control_PVneg	8	18
CREB5	0.957	0.0165	0.0839	0.234	6.25	11.8	0.0016	1.78	LV	CELLSTATES	PC1	control_PVneg	8	18
RANBP17	0.955	0.00483	0.0657	0.166	5.9	17.7	0.000179	2.32	LV	CELLSTATES	PC1	control_PVneg	8	18
TMEM131L	0.955	0.00776	0.0291	0.0817	4.77	15.3	0.000423	2.11	LV	CELLSTATES	PC1	control_PVneg	8	18
GSDME	0.954	0.047	0.00673	0.017	2.81	7.8	0.00855	1.33	LV	CELLSTATES	PC1	control_PVneg	8	18
PARP14	0.95	0.0479	0.102	0.349	6.62	7.72	0.00887	1.32	LV	CELLSTATES	PC1	control_PVneg	8	18
CALCRL	0.948	0.00783	0.147	0.344	6.96	15.2	0.000431	2.11	LV	CELLSTATES	PC1	control_PVneg	8	18
JDP2	0.947	0.0271	0.0155	0.0388	3.79	9.82	0.00356	1.57	LV	CELLSTATES	PC1	control_PVneg	8	18
AC002074.1	0.946	0.00832	0.0229	0.0522	4.41	14.9	0.000489	2.08	LV	CELLSTATES	PC1	control_PVneg	8	18
LINC00266-1	0.945	0.0471	0.00561	0.0167	2.59	7.78	0.00862	1.33	LV	CELLSTATES	PC1	control_PVneg	8	18
SFMBT2	0.943	0.00898	0.052	0.158	5.56	14.5	0.000559	2.05	LV	CELLSTATES	PC1	control_PVneg	8	18
SKP2	0.943	0.0285	0.00742	0.0199	2.85	9.64	0.00385	1.54	LV	CELLSTATES	PC1	control_PVneg	8	18
HDAC9	0.937	0.0127	0.227	0.629	7.68	12.9	0.00104	1.9	LV	CELLSTATES	PC1	control_PVneg	8	18
FAM214A	0.935	0.000526	0.106	0.257	6.51	32.5	2.18e-06	3.28	LV	CELLSTATES	PC1	control_PVneg	8	18
AP000866.1	0.934	0.0171	0.00672	0.0158	2.75	11.7	0.00168	1.77	LV	CELLSTATES	PC1	control_PVneg	8	18
MEF2C-AS1	0.934	0.000584	0.195	0.543	7.41	31.6	2.78e-06	3.23	LV	CELLSTATES	PC1	control_PVneg	8	18
SWAP70	0.932	0.00924	0.0854	0.248	6.2	14.4	0.000591	2.03	LV	CELLSTATES	PC1	control_PVneg	8	18
AC008686.1	0.931	0.0346	0.00715	0.0126	2.8	8.92	0.00523	1.46	LV	CELLSTATES	PC1	control_PVneg	8	18
LRRC17	0.931	0.0228	0.0512	0.155	5.55	10.5	0.00269	1.64	LV	CELLSTATES	PC1	control_PVneg	8	18
AC132872.1	0.929	0.0321	0.00907	0.0203	3.08	9.19	0.00466	1.49	LV	CELLSTATES	PC1	control_PVneg	8	18
AC239800.3	0.929	0.0415	0.00768	0.0192	2.89	8.23	0.00707	1.38	LV	CELLSTATES	PC1	control_PVneg	8	18
ANKRD6	0.928	0.000394	0.0633	0.158	5.79	35.4	1.04e-06	3.4	LV	CELLSTATES	PC1	control_PVneg	8	18
YAP1	0.927	0.00335	0.255	0.707	7.82	20	8.44e-05	2.48	LV	CELLSTATES	PC1	control_PVneg	8	18
FOXO3	0.926	0.000533	0.364	1.04	8.34	32.3	2.29e-06	3.27	LV	CELLSTATES	PC1	control_PVneg	8	18
MX2	0.926	0.0267	0.0487	0.196	5.68	9.87	0.00349	1.57	LV	CELLSTATES	PC1	control_PVneg	8	18
RCBTB1	0.924	0.011	0.0402	0.0941	5.07	13.6	0.000795	1.96	LV	CELLSTATES	PC1	control_PVneg	8	18
ADARB1	0.919	0.0384	0.0121	0.0292	3.56	8.49	0.00632	1.42	LV	CELLSTATES	PC1	control_PVneg	8	18
FOXO1	0.919	3.54e-05	0.113	0.302	6.65	53.8	1.79e-08	4.45	LV	CELLSTATES	PC1	control_PVneg	8	18
AL049650.1	0.918	0.0372	0.00626	0.0125	2.69	8.62	0.00596	1.43	LV	CELLSTATES	PC1	control_PVneg	8	18
CDS2	0.918	0.00203	0.0877	0.294	6.37	23.3	2.95e-05	2.69	LV	CELLSTATES	PC1	control_PVneg	8	18
MBOAT2	0.918	0.00232	0.0289	0.0762	4.71	21.8	4.68e-05	2.64	LV	CELLSTATES	PC1	control_PVneg	8	18
SKI	0.917	0.00281	0.081	0.261	6.18	20.9	6.16e-05	2.55	LV	CELLSTATES	PC1	control_PVneg	8	18
STXBP4	0.917	0.0238	0.163	0.36	7.04	10.3	0.00288	1.62	LV	CELLSTATES	PC1	control_PVneg	8	18
PXDC1	0.916	0.0269	0.00903	0.0216	3.08	9.84	0.00353	1.57	LV	CELLSTATES	PC1	control_PVneg	8	18
VCL	0.914	0.00492	0.355	0.841	8.17	17.5	0.000191	2.31	LV	CELLSTATES	PC1	control_PVneg	8	18
AL359915.2	0.91	0.000344	0.0937	0.239	6.36	36.6	7.73e-07	3.46	LV	CELLSTATES	PC1	control_PVneg	8	18
Z94721.1	0.909	0.00678	0.0169	0.0372	3.95	16	0.000331	2.17	LV	CELLSTATES	PC1	control_PVneg	8	18
STOX2	0.908	0.00668	0.0493	0.151	5.57	16.1	0.000315	2.18	LV	CELLSTATES	PC1	control_PVneg	8	18
MDFIC	0.906	0.00492	0.0333	0.0682	4.83	17.6	0.000188	2.31	LV	CELLSTATES	PC1	control_PVneg	8	18
ZNF471	0.905	0.00364	0.0388	0.0771	4.96	19.3	0.000104	2.44	LV	CELLSTATES	PC1	control_PVneg	8	18
RAB40B	0.904	0.00924	0.0117	0.0373	3.53	14.4	0.000594	2.03	LV	CELLSTATES	PC1	control_PVneg	8	18
TMEM74B	0.904	0.0331	0.0525	0.145	5.53	9.07	0.0049	1.48	LV	CELLSTATES	PC1	control_PVneg	8	18
ARL15	0.903	0.0028	0.529	1.44	8.89	21	6.1e-05	2.55	LV	CELLSTATES	PC1	control_PVneg	8	18
PACSIN2	0.903	0.00586	0.647	1.56	9.05	16.8	0.000251	2.23	LV	CELLSTATES	PC1	control_PVneg	8	18
APP	0.901	0.000279	0.164	0.466	7.22	38	5.54e-07	3.56	LV	CELLSTATES	PC1	control_PVneg	8	18
PPP1CB	0.899	0.013	0.113	0.265	6.57	12.8	0.00107	1.89	LV	CELLSTATES	PC1	control_PVneg	8	18
ZNF385D	0.897	0.00239	0.456	1.4	8.71	21.7	4.89e-05	2.62	LV	CELLSTATES	PC1	control_PVneg	8	18
SLCO3A1	0.891	0.00758	0.238	0.757	7.8	15.4	0.000409	2.12	LV	CELLSTATES	PC1	control_PVneg	8	18
PTCD2	0.89	0.0147	0.0226	0.0705	4.38	12.2	0.00136	1.83	LV	CELLSTATES	PC1	control_PVneg	8	18
SPEF2	0.89	0.0126	0.0204	0.0511	4.16	12.9	0.00102	1.9	LV	CELLSTATES	PC1	control_PVneg	8	18
LRRK1	0.888	0.0443	0.0218	0.0531	4.32	7.99	0.00785	1.35	LV	CELLSTATES	PC1	control_PVneg	8	18
CASTOR3	0.887	0.00791	0.1	0.235	6.38	15.2	0.000446	2.1	LV	CELLSTATES	PC1	control_PVneg	8	18
SLC4A7	0.887	0.0105	0.16	0.404	7.04	13.8	0.000749	1.98	LV	CELLSTATES	PC1	control_PVneg	8	18
C1QTNF3-AMACR	0.885	0.00325	0.0362	0.0911	5.01	20.1	8.04e-05	2.49	LV	CELLSTATES	PC1	control_PVneg	8	18
GAB1	0.884	0.00122	0.383	0.985	8.35	26	1.33e-05	2.91	LV	CELLSTATES	PC1	control_PVneg	8	18
ANKDD1B	0.883	0.022	0.0112	0.0269	3.41	10.6	0.00255	1.66	LV	CELLSTATES	PC1	control_PVneg	8	18
ABAT	0.882	0.0103	0.0131	0.0346	3.64	13.9	0.000721	1.99	LV	CELLSTATES	PC1	control_PVneg	8	18
SCN3A	0.881	0.0496	0.191	0.463	7.34	7.61	0.00933	1.3	LV	CELLSTATES	PC1	control_PVneg	8	18
IQCJ-SCHIP1	0.879	0.00232	0.086	0.218	6.21	22.1	4.32e-05	2.64	LV	CELLSTATES	PC1	control_PVneg	8	18
CCND3	0.878	0.00361	0.153	0.494	7.15	19.4	0.000101	2.44	LV	CELLSTATES	PC1	control_PVneg	8	18
SYNE2	0.878	0.00232	0.276	0.79	7.93	22.1	4.28e-05	2.64	LV	CELLSTATES	PC1	control_PVneg	8	18
DOCK9	0.877	0.00728	0.148	0.505	7.1	15.6	0.000382	2.14	LV	CELLSTATES	PC1	control_PVneg	8	18
PIWIL4	0.877	0.00857	0.0188	0.0486	4.03	14.8	0.000514	2.07	LV	CELLSTATES	PC1	control_PVneg	8	18
SMOC2	0.876	0.0368	0.178	0.503	7.29	8.67	0.00583	1.43	LV	CELLSTATES	PC1	control_PVneg	8	18
KCNAB1	0.875	0.000803	1.18	3.12	9.99	28.9	5.76e-06	3.1	LV	CELLSTATES	PC1	control_PVneg	8	18
MAP2K6	0.875	0.027	0.138	0.236	6.73	9.84	0.00354	1.57	LV	CELLSTATES	PC1	control_PVneg	8	18
ARHGAP18	0.874	0.00834	0.0539	0.132	5.56	14.9	0.000492	2.08	LV	CELLSTATES	PC1	control_PVneg	8	18
ANKS1A	0.873	0.0083	0.557	1.28	8.83	14.9	0.000488	2.08	LV	CELLSTATES	PC1	control_PVneg	8	18
PTPN13	0.873	0.00232	0.243	0.631	7.68	21.9	4.55e-05	2.64	LV	CELLSTATES	PC1	control_PVneg	8	18
FLT1	0.871	0.0445	0.502	1.29	8.85	7.97	0.00792	1.35	LV	CELLSTATES	PC1	control_PVneg	8	18
RGS11	0.87	0.0137	0.0217	0.0624	4.4	12.6	0.00118	1.86	LV	CELLSTATES	PC1	control_PVneg	8	18
DGKB	0.869	0.00904	0.223	0.581	7.6	14.5	0.000568	2.04	LV	CELLSTATES	PC1	control_PVneg	8	18
GRB10	0.865	0.00347	0.0608	0.178	5.75	19.7	9.26e-05	2.46	LV	CELLSTATES	PC1	control_PVneg	8	18
CSAD	0.864	0.00419	0.114	0.288	6.58	18.4	0.000141	2.38	LV	CELLSTATES	PC1	control_PVneg	8	18
ALDH1A1	0.862	0.0303	0.0155	0.0346	3.89	9.42	0.00423	1.52	LV	CELLSTATES	PC1	control_PVneg	8	18
YPEL1	0.862	0.0145	0.0171	0.0393	3.94	12.2	0.00133	1.84	LV	CELLSTATES	PC1	control_PVneg	8	18
PLA2R1	0.861	0.0124	0.0498	0.144	5.49	13	0.00098	1.91	LV	CELLSTATES	PC1	control_PVneg	8	18
FILIP1	0.859	0.000429	0.45	1.15	8.64	33.8	1.56e-06	3.37	LV	CELLSTATES	PC1	control_PVneg	8	18
STAT2	0.859	0.0143	0.0716	0.206	6.01	12.3	0.00128	1.85	LV	CELLSTATES	PC1	control_PVneg	8	18
AC116366.3	0.857	0.00678	0.125	0.322	6.74	16	0.000331	2.17	LV	CELLSTATES	PC1	control_PVneg	8	18
AL050403.2	0.856	0.005	0.108	0.26	6.45	17.4	0.000198	2.3	LV	CELLSTATES	PC1	control_PVneg	8	18
ABCA10	0.854	0.0104	0.0922	0.214	6.24	13.8	0.000743	1.98	LV	CELLSTATES	PC1	control_PVneg	8	18
AC018616.1	0.853	0.0221	0.116	0.221	6.49	10.6	0.00256	1.66	LV	CELLSTATES	PC1	control_PVneg	8	18
CLMN	0.853	0.00395	0.884	2.33	9.53	18.8	0.000124	2.4	LV	CELLSTATES	PC1	control_PVneg	8	18
VOPP1	0.851	0.00118	0.117	0.3	6.66	26.3	1.22e-05	2.93	LV	CELLSTATES	PC1	control_PVneg	8	18
GALNT18	0.85	0.0369	0.00785	0.0221	2.99	8.65	0.00588	1.43	LV	CELLSTATES	PC1	control_PVneg	8	18
MIR181A1HG	0.85	0.00695	0.101	0.224	6.32	15.8	0.000356	2.16	LV	CELLSTATES	PC1	control_PVneg	8	18
KLF2	0.846	0.03	0.0165	0.0326	3.91	9.44	0.00418	1.52	LV	CELLSTATES	PC1	control_PVneg	8	18
MID1	0.843	0.00829	0.0615	0.177	5.88	14.9	0.000486	2.08	LV	CELLSTATES	PC1	control_PVneg	8	18
FAM111A	0.84	0.0184	0.0246	0.0591	4.45	11.4	0.00189	1.73	LV	CELLSTATES	PC1	control_PVneg	8	18
TBL1X	0.84	0.00144	0.131	0.421	6.92	25.1	1.69e-05	2.84	LV	CELLSTATES	PC1	control_PVneg	8	18
APBA1	0.839	0.00703	0.159	0.419	7.12	15.7	0.000363	2.15	LV	CELLSTATES	PC1	control_PVneg	8	18
PPM1H	0.838	0.0311	0.0197	0.0579	4.22	9.31	0.00442	1.51	LV	CELLSTATES	PC1	control_PVneg	8	18
AL157392.5	0.837	0.00729	0.0278	0.0724	4.57	15.6	0.000384	2.14	LV	CELLSTATES	PC1	control_PVneg	8	18
PRDM1	0.837	0.0402	0.0138	0.0511	3.75	8.33	0.00678	1.4	LV	CELLSTATES	PC1	control_PVneg	8	18
JAM2	0.836	0.0397	0.0107	0.0312	3.44	8.37	0.00664	1.4	LV	CELLSTATES	PC1	control_PVneg	8	18
SLC23A2	0.836	0.00145	0.0622	0.163	5.76	25	1.76e-05	2.84	LV	CELLSTATES	PC1	control_PVneg	8	18
COBLL1	0.833	0.00316	0.548	1.32	8.8	20.4	7.26e-05	2.5	LV	CELLSTATES	PC1	control_PVneg	8	18
LRFN5	0.833	0.017	0.0698	0.182	5.91	11.7	0.00167	1.77	LV	CELLSTATES	PC1	control_PVneg	8	18
IRAK3	0.83	0.00703	0.11	0.235	6.42	15.7	0.000363	2.15	LV	CELLSTATES	PC1	control_PVneg	8	18
SGK1	0.829	0.00674	0.0249	0.0809	4.58	16	0.000323	2.17	LV	CELLSTATES	PC1	control_PVneg	8	18
DZIP1	0.828	0.00452	0.061	0.152	5.66	18.1	0.00016	2.34	LV	CELLSTATES	PC1	control_PVneg	8	18
CDK6	0.827	0.00442	0.0992	0.319	6.56	18.2	0.000154	2.35	LV	CELLSTATES	PC1	control_PVneg	8	18
CRACR2A	0.827	0.0314	0.06	0.121	5.62	9.27	0.00451	1.5	LV	CELLSTATES	PC1	control_PVneg	8	18
TENT4B	0.827	0.00177	0.0962	0.306	6.44	24	2.37e-05	2.75	LV	CELLSTATES	PC1	control_PVneg	8	18
AL139353.1	0.826	0.0139	0.0162	0.0299	3.78	12.5	0.00123	1.86	LV	CELLSTATES	PC1	control_PVneg	8	18
EXT1	0.826	0.000615	0.322	0.862	8.15	30.8	3.41e-06	3.21	LV	CELLSTATES	PC1	control_PVneg	8	18
KIF26B	0.826	0.0236	0.0392	0.0839	5.13	10.4	0.00285	1.63	LV	CELLSTATES	PC1	control_PVneg	8	18
MARC1	0.826	0.0135	0.0113	0.0392	3.48	12.6	0.00116	1.87	LV	CELLSTATES	PC1	control_PVneg	8	18
NDRG1	0.826	0.0124	0.0126	0.0391	3.61	13	0.00099	1.91	LV	CELLSTATES	PC1	control_PVneg	8	18
TANC2	0.826	0.0235	0.0299	0.0858	4.83	10.4	0.00282	1.63	LV	CELLSTATES	PC1	control_PVneg	8	18
FOXN3	0.825	0.00071	0.341	0.876	8.24	29.8	4.5e-06	3.15	LV	CELLSTATES	PC1	control_PVneg	8	18
AC090115.1	0.823	0.0216	0.0176	0.0406	3.96	10.7	0.00248	1.66	LV	CELLSTATES	PC1	control_PVneg	8	18
ICA1L	0.823	0.00292	0.0583	0.117	5.59	20.8	6.53e-05	2.53	LV	CELLSTATES	PC1	control_PVneg	8	18
ZMAT1	0.82	0.0133	0.0202	0.0511	4.14	12.7	0.00113	1.87	LV	CELLSTATES	PC1	control_PVneg	8	18
AC004805.1	0.818	0.0138	0.0127	0.0346	3.56	12.5	0.00121	1.86	LV	CELLSTATES	PC1	control_PVneg	8	18
CATSPER2	0.815	0.00253	0.047	0.135	5.42	21.4	5.38e-05	2.6	LV	CELLSTATES	PC1	control_PVneg	8	18
LATS2	0.815	0.00389	0.0791	0.206	6.08	18.9	0.000119	2.41	LV	CELLSTATES	PC1	control_PVneg	8	18
MIR99AHG	0.814	0.00395	0.422	1.06	8.55	18.8	0.000126	2.4	LV	CELLSTATES	PC1	control_PVneg	8	18
AC104389.4	0.813	0.00867	0.0482	0.123	5.45	14.7	0.000524	2.06	LV	CELLSTATES	PC1	control_PVneg	8	18
PIGZ	0.813	0.00487	0.0186	0.0361	4.04	17.7	0.000184	2.31	LV	CELLSTATES	PC1	control_PVneg	8	18
CEP120	0.812	0.0104	0.0338	0.0902	4.84	13.8	0.000744	1.98	LV	CELLSTATES	PC1	control_PVneg	8	18
AL499616.1	0.807	0.0197	0.591	0.784	8.64	11.1	0.00211	1.71	LV	CELLSTATES	PC1	control_PVneg	8	18
C9orf153	0.807	0.0202	0.04	0.0876	5.1	11	0.00222	1.7	LV	CELLSTATES	PC1	control_PVneg	8	18
FAM20C	0.806	0.0194	0.0211	0.0646	4.26	11.2	0.00206	1.71	LV	CELLSTATES	PC1	control_PVneg	8	18
KIF13A	0.806	0.00131	0.278	0.725	7.93	25.6	1.49e-05	2.88	LV	CELLSTATES	PC1	control_PVneg	8	18
MAP6	0.806	0.0384	0.0121	0.0324	3.48	8.48	0.00632	1.42	LV	CELLSTATES	PC1	control_PVneg	8	18
AC114763.1	0.805	0.00189	0.0556	0.135	5.61	23.8	2.56e-05	2.72	LV	CELLSTATES	PC1	control_PVneg	8	18
ICK	0.805	0.00492	0.0225	0.0613	4.34	17.6	0.000188	2.31	LV	CELLSTATES	PC1	control_PVneg	8	18
IL1R1	0.805	0.0132	0.117	0.302	6.63	12.7	0.0011	1.88	LV	CELLSTATES	PC1	control_PVneg	8	18
KLHL29	0.805	0.0293	0.0499	0.111	5.44	9.53	0.00403	1.53	LV	CELLSTATES	PC1	control_PVneg	8	18
STK38L	0.805	0.00725	0.0946	0.202	6.29	15.6	0.000379	2.14	LV	CELLSTATES	PC1	control_PVneg	8	18
MEOX2	0.804	0.00841	0.312	0.707	8.01	14.8	0.000499	2.08	LV	CELLSTATES	PC1	control_PVneg	8	18
FARP2	0.802	0.0013	0.118	0.309	6.65	25.7	1.45e-05	2.89	LV	CELLSTATES	PC1	control_PVneg	8	18
ZNF667	0.802	0.0373	0.00923	0.0195	3.11	8.61	0.00598	1.43	LV	CELLSTATES	PC1	control_PVneg	8	18
CDK14	0.8	0.00791	0.387	0.907	8.33	15.2	0.000443	2.1	LV	CELLSTATES	PC1	control_PVneg	8	18
KLF7	0.8	0.00232	0.183	0.451	7.24	21.9	4.59e-05	2.64	LV	CELLSTATES	PC1	control_PVneg	8	18
SAMD4A	0.8	0.0429	0.175	0.466	7.27	8.11	0.00745	1.37	LV	CELLSTATES	PC1	control_PVneg	8	18
AMPH	0.798	0.028	0.0217	0.0659	4.32	9.7	0.00376	1.55	LV	CELLSTATES	PC1	control_PVneg	8	18
LMCD1-AS1	0.798	0.0262	0.144	0.27	6.82	9.94	0.00339	1.58	LV	CELLSTATES	PC1	control_PVneg	8	18
AC005165.1	0.797	0.0258	0.0154	0.0294	3.77	10	0.00328	1.59	LV	CELLSTATES	PC1	control_PVneg	8	18
GPR137B	0.795	0.0395	0.0123	0.0324	3.5	8.39	0.00658	1.4	LV	CELLSTATES	PC1	control_PVneg	8	18
CFAP70	0.794	0.0181	0.0112	0.0325	3.43	11.4	0.00184	1.74	LV	CELLSTATES	PC1	control_PVneg	8	18
CPED1	0.794	0.00492	0.0914	0.215	6.27	17.5	0.000193	2.31	LV	CELLSTATES	PC1	control_PVneg	8	18
CCDC102A	0.792	0.0499	0.00824	0.0156	2.96	7.59	0.0094	1.3	LV	CELLSTATES	PC1	control_PVneg	8	18
AGAP1	0.79	0.00232	0.591	1.48	8.99	22	4.46e-05	2.64	LV	CELLSTATES	PC1	control_PVneg	8	18
APBB2	0.789	0.000523	1.6	4.21	10.4	32.6	2.12e-06	3.28	LV	CELLSTATES	PC1	control_PVneg	8	18
IGF1R	0.789	0.00196	0.178	0.46	7.24	23.6	2.71e-05	2.71	LV	CELLSTATES	PC1	control_PVneg	8	18
PIP4K2A	0.789	0.00118	0.134	0.342	6.84	26.2	1.23e-05	2.93	LV	CELLSTATES	PC1	control_PVneg	8	18
ZNF678	0.789	0.00492	0.0359	0.0723	4.86	17.6	0.00019	2.31	LV	CELLSTATES	PC1	control_PVneg	8	18
MXD4	0.786	0.00826	0.0381	0.0753	4.97	14.9	0.000482	2.08	LV	CELLSTATES	PC1	control_PVneg	8	18
PAXIP1-AS2	0.786	0.0221	0.0166	0.0374	3.87	10.6	0.00256	1.66	LV	CELLSTATES	PC1	control_PVneg	8	18
EVL	0.784	0.00169	0.122	0.367	6.76	24.2	2.22e-05	2.77	LV	CELLSTATES	PC1	control_PVneg	8	18
FGD4	0.783	0.017	0.49	1.29	8.67	11.7	0.00167	1.77	LV	CELLSTATES	PC1	control_PVneg	8	18
PCMTD2	0.783	0.00856	0.0661	0.15	5.73	14.8	0.000511	2.07	LV	CELLSTATES	PC1	control_PVneg	8	18
JADE1	0.781	0.0244	0.117	0.251	6.54	10.2	0.00302	1.61	LV	CELLSTATES	PC1	control_PVneg	8	18
NPAS2	0.781	0.0151	0.104	0.235	6.51	12.1	0.00141	1.82	LV	CELLSTATES	PC1	control_PVneg	8	18
NBEAL1	0.777	0.00318	1.21	3.12	10	20.3	7.6e-05	2.5	LV	CELLSTATES	PC1	control_PVneg	8	18
ULK2	0.776	0.000956	0.0747	0.195	6	27.5	8.44e-06	3.02	LV	CELLSTATES	PC1	control_PVneg	8	18
ZNF571	0.776	0.0177	0.0165	0.0317	3.88	11.5	0.00178	1.75	LV	CELLSTATES	PC1	control_PVneg	8	18
MYO1E	0.775	0.0135	0.0606	0.129	5.68	12.6	0.00116	1.87	LV	CELLSTATES	PC1	control_PVneg	8	18
NAALADL2	0.774	0.00505	0.17	0.423	7.24	17.4	0.000202	2.3	LV	CELLSTATES	PC1	control_PVneg	8	18
PTPN21	0.774	0.00194	0.0843	0.19	6.12	23.6	2.65e-05	2.71	LV	CELLSTATES	PC1	control_PVneg	8	18
KAT2B	0.772	0.000956	0.0518	0.143	5.53	27.4	8.67e-06	3.02	LV	CELLSTATES	PC1	control_PVneg	8	18
SNHG22	0.772	0.0261	0.0144	0.0243	3.62	9.97	0.00336	1.58	LV	CELLSTATES	PC1	control_PVneg	8	18
RFFL	0.771	0.0416	0.00978	0.0187	3.13	8.22	0.00709	1.38	LV	CELLSTATES	PC1	control_PVneg	8	18
MAN2A1	0.77	0.0015	0.0634	0.162	5.75	24.8	1.86e-05	2.82	LV	CELLSTATES	PC1	control_PVneg	8	18
OSBPL6	0.768	0.047	0.0357	0.108	5.01	7.81	0.00851	1.33	LV	CELLSTATES	PC1	control_PVneg	8	18
MYO1D	0.765	0.0011	0.518	1.27	8.75	26.7	1.06e-05	2.96	LV	CELLSTATES	PC1	control_PVneg	8	18
LDB2	0.764	0.00404	0.265	0.656	7.83	18.6	0.000131	2.39	LV	CELLSTATES	PC1	control_PVneg	8	18
MEIS3	0.764	0.0137	0.0553	0.129	5.49	12.5	0.0012	1.86	LV	CELLSTATES	PC1	control_PVneg	8	18
CACNA2D3	0.763	0.0338	0.301	0.725	7.96	9	0.00505	1.47	LV	CELLSTATES	PC1	control_PVneg	8	18
RFTN2	0.763	0.0128	0.0842	0.18	6.09	12.9	0.00105	1.89	LV	CELLSTATES	PC1	control_PVneg	8	18
ATXN7	0.76	0.0215	0.0224	0.0398	4.18	10.7	0.00246	1.67	LV	CELLSTATES	PC1	control_PVneg	8	18
RNF115	0.76	0.00154	0.213	0.558	7.52	24.7	1.95e-05	2.81	LV	CELLSTATES	PC1	control_PVneg	8	18
ZC3HAV1	0.76	0.0186	0.0622	0.156	5.82	11.3	0.00192	1.73	LV	CELLSTATES	PC1	control_PVneg	8	18
ARHGAP44	0.759	0.00144	0.321	0.906	8.16	25.1	1.71e-05	2.84	LV	CELLSTATES	PC1	control_PVneg	8	18
CDH6	0.759	0.0145	0.239	0.55	7.63	12.3	0.00133	1.84	LV	CELLSTATES	PC1	control_PVneg	8	18
RNF213	0.759	0.0148	0.198	0.562	7.41	12.2	0.00138	1.83	LV	CELLSTATES	PC1	control_PVneg	8	18
TMTC1	0.757	0.02	0.727	1.47	9.18	11	0.00218	1.7	LV	CELLSTATES	PC1	control_PVneg	8	18
ARID5B	0.755	0.0144	0.192	0.53	7.44	12.3	0.0013	1.84	LV	CELLSTATES	PC1	control_PVneg	8	18
TBCD	0.755	0.00969	0.0469	0.143	5.36	14.1	0.000648	2.01	LV	CELLSTATES	PC1	control_PVneg	8	18
ZNF280D	0.755	0.00317	0.0748	0.196	5.97	20.3	7.53e-05	2.5	LV	CELLSTATES	PC1	control_PVneg	8	18
PPIP5K1	0.753	0.0193	0.0397	0.104	5.15	11.2	0.00203	1.71	LV	CELLSTATES	PC1	control_PVneg	8	18
PTPRM	0.751	0.00232	0.268	0.741	7.89	21.8	4.63e-05	2.64	LV	CELLSTATES	PC1	control_PVneg	8	18
TDRD7	0.751	0.00376	0.0354	0.0819	4.93	19.1	0.000112	2.42	LV	CELLSTATES	PC1	control_PVneg	8	18
TMEM8B	0.751	0.0374	0.0138	0.0404	3.63	8.6	0.00601	1.43	LV	CELLSTATES	PC1	control_PVneg	8	18
AC027682.4	0.75	0.036	0.00814	0.0197	2.96	8.79	0.00555	1.44	LV	CELLSTATES	PC1	control_PVneg	8	18
PQLC1	0.75	0.0077	0.0255	0.0655	4.48	15.3	0.000418	2.11	LV	CELLSTATES	PC1	control_PVneg	8	18
RNF19B	0.749	0.0378	0.017	0.0429	3.93	8.56	0.00613	1.42	LV	CELLSTATES	PC1	control_PVneg	8	18
IDS	0.748	0.00872	0.0198	0.0578	4.2	14.7	0.000535	2.06	LV	CELLSTATES	PC1	control_PVneg	8	18
C5AR1	0.747	0.0303	0.0167	0.052	3.91	9.42	0.00423	1.52	LV	CELLSTATES	PC1	control_PVneg	8	18
MYCBP2	0.747	0.00211	0.235	0.536	7.55	23.1	3.18e-05	2.68	LV	CELLSTATES	PC1	control_PVneg	8	18
NOTCH2	0.747	0.0126	0.0585	0.142	5.62	12.9	0.00103	1.9	LV	CELLSTATES	PC1	control_PVneg	8	18
PREX2	0.747	0.0176	0.416	1.24	8.51	11.5	0.00176	1.75	LV	CELLSTATES	PC1	control_PVneg	8	18
TMEM51	0.747	0.0235	0.0525	0.14	5.51	10.4	0.00282	1.63	LV	CELLSTATES	PC1	control_PVneg	8	18
NEGR1	0.745	0.0421	0.0323	0.079	4.89	8.16	0.00728	1.38	LV	CELLSTATES	PC1	control_PVneg	8	18
PTPN14	0.744	0.00211	0.0652	0.15	5.81	22.9	3.29e-05	2.67	LV	CELLSTATES	PC1	control_PVneg	8	18
ABCA6	0.743	0.00924	0.0783	0.177	6.06	14.4	0.000595	2.03	LV	CELLSTATES	PC1	control_PVneg	8	18
WWC2	0.742	0.00232	0.141	0.328	6.87	21.9	4.56e-05	2.64	LV	CELLSTATES	PC1	control_PVneg	8	18
ZCCHC2	0.742	0.00739	0.0431	0.0994	5.22	15.5	0.000395	2.13	LV	CELLSTATES	PC1	control_PVneg	8	18
OSBPL9	0.738	0.000419	0.244	0.532	7.62	34.3	1.39e-06	3.38	LV	CELLSTATES	PC1	control_PVneg	8	18
AL121761.1	0.737	0.0338	0.0295	0.0601	4.6	9	0.00506	1.47	LV	CELLSTATES	PC1	control_PVneg	8	18
DNAJC6	0.737	0.00731	0.131	0.322	6.76	15.5	0.000387	2.14	LV	CELLSTATES	PC1	control_PVneg	8	18
SP100	0.737	0.0134	0.191	0.487	7.35	12.7	0.00114	1.87	LV	CELLSTATES	PC1	control_PVneg	8	18
ZNF559-ZNF177	0.737	0.00507	0.0221	0.0498	4.3	17.3	0.000205	2.3	LV	CELLSTATES	PC1	control_PVneg	8	18
PKNOX1	0.735	0.00302	0.0613	0.147	5.67	20.6	6.83e-05	2.52	LV	CELLSTATES	PC1	control_PVneg	8	18
CYP27A1	0.733	0.0312	0.0211	0.0485	4.18	9.3	0.00445	1.51	LV	CELLSTATES	PC1	control_PVneg	8	18
METTL4	0.733	0.00587	0.0301	0.0629	4.67	16.7	0.000255	2.23	LV	CELLSTATES	PC1	control_PVneg	8	18
NRIP1	0.733	0.0181	0.087	0.17	6.09	11.4	0.00184	1.74	LV	CELLSTATES	PC1	control_PVneg	8	18
DEPTOR	0.731	0.047	0.0129	0.0362	3.63	7.8	0.00854	1.33	LV	CELLSTATES	PC1	control_PVneg	8	18
PBX3	0.731	0.00111	0.249	0.572	7.65	26.6	1.1e-05	2.95	LV	CELLSTATES	PC1	control_PVneg	8	18
RORA	0.731	0.00719	1.07	2.61	9.8	15.6	0.000374	2.14	LV	CELLSTATES	PC1	control_PVneg	8	18
HP1BP3	0.73	0.00216	0.22	0.523	7.5	22.7	3.49e-05	2.67	LV	CELLSTATES	PC1	control_PVneg	8	18
SUCLG2-AS1	0.73	0.0236	0.0362	0.0781	4.94	10.4	0.00285	1.63	LV	CELLSTATES	PC1	control_PVneg	8	18
AL117336.3	0.729	0.0179	0.0326	0.062	4.67	11.5	0.00181	1.75	LV	CELLSTATES	PC1	control_PVneg	8	18
AP006621.3	0.728	0.014	0.0257	0.0569	4.49	12.4	0.00124	1.85	LV	CELLSTATES	PC1	control_PVneg	8	18
PTPRG	0.727	0.00232	2.21	5.33	10.8	21.9	4.5e-05	2.64	LV	CELLSTATES	PC1	control_PVneg	8	18
NCOA3	0.726	0.00791	0.266	0.654	7.77	15.2	0.000444	2.1	LV	CELLSTATES	PC1	control_PVneg	8	18
TBC1D9	0.725	0.0138	0.0716	0.169	5.87	12.5	0.00122	1.86	LV	CELLSTATES	PC1	control_PVneg	8	18
BICD1	0.723	0.0148	0.187	0.416	7.2	12.2	0.00137	1.83	LV	CELLSTATES	PC1	control_PVneg	8	18
AP002026.1	0.722	0.0285	0.0292	0.0554	4.6	9.63	0.00386	1.54	LV	CELLSTATES	PC1	control_PVneg	8	18
AC007681.1	0.721	0.00924	0.0274	0.0509	4.5	14.3	0.000599	2.03	LV	CELLSTATES	PC1	control_PVneg	8	18
AP003555.3	0.721	0.0104	0.047	0.13	5.33	13.8	0.000735	1.98	LV	CELLSTATES	PC1	control_PVneg	8	18
ANKRD29	0.72	0.0252	0.0635	0.133	5.67	10.1	0.00317	1.6	LV	CELLSTATES	PC1	control_PVneg	8	18
DACH1	0.72	0.00216	0.733	1.76	9.26	22.7	3.6e-05	2.67	LV	CELLSTATES	PC1	control_PVneg	8	18
RPS6KA2	0.72	0.013	0.112	0.273	6.57	12.8	0.00107	1.89	LV	CELLSTATES	PC1	control_PVneg	8	18
GLS	0.719	0.0339	0.203	0.478	7.3	8.98	0.00509	1.47	LV	CELLSTATES	PC1	control_PVneg	8	18
AC090517.4	0.718	0.000584	0.0775	0.187	6.04	31.3	3.03e-06	3.23	LV	CELLSTATES	PC1	control_PVneg	8	18
CEP350	0.718	0.00366	0.299	0.668	7.89	19.3	0.000106	2.44	LV	CELLSTATES	PC1	control_PVneg	8	18
CPEB3	0.718	0.00335	0.105	0.26	6.54	19.9	8.52e-05	2.47	LV	CELLSTATES	PC1	control_PVneg	8	18
DUBR	0.717	0.0194	0.394	0.71	8.2	11.2	0.00204	1.71	LV	CELLSTATES	PC1	control_PVneg	8	18
PARD3B	0.717	0.000918	0.194	0.436	7.35	28.1	7.3e-06	3.04	LV	CELLSTATES	PC1	control_PVneg	8	18
SLC25A27	0.717	0.0198	0.0762	0.161	5.94	11.1	0.00214	1.7	LV	CELLSTATES	PC1	control_PVneg	8	18
TMEM256-PLSCR3	0.717	0.0447	0.00887	0.0179	3.02	7.96	0.00798	1.35	LV	CELLSTATES	PC1	control_PVneg	8	18
FAM69A	0.716	0.00872	0.0858	0.192	6.11	14.7	0.000535	2.06	LV	CELLSTATES	PC1	control_PVneg	8	18
N4BP1	0.716	0.00795	0.0917	0.185	6.15	15.1	0.000452	2.1	LV	CELLSTATES	PC1	control_PVneg	8	18
CYP4X1	0.715	0.0125	0.0442	0.117	5.26	13	0.00101	1.9	LV	CELLSTATES	PC1	control_PVneg	8	18
PARD3	0.713	0.00216	2.17	5.64	10.8	22.7	3.51e-05	2.67	LV	CELLSTATES	PC1	control_PVneg	8	18
AC011603.2	0.712	0.0265	0.0177	0.0378	3.92	9.9	0.00345	1.58	LV	CELLSTATES	PC1	control_PVneg	8	18
TRAF3IP1	0.712	0.00995	0.0308	0.0824	4.71	14	0.000682	2	LV	CELLSTATES	PC1	control_PVneg	8	18
KCNS3	0.709	0.0491	0.0187	0.042	3.98	7.64	0.00917	1.31	LV	CELLSTATES	PC1	control_PVneg	8	18
CEP112	0.708	0.00452	0.192	0.47	7.32	18	0.000161	2.34	LV	CELLSTATES	PC1	control_PVneg	8	18
PRRT3-AS1	0.708	0.0137	0.0148	0.0352	3.74	12.6	0.00119	1.86	LV	CELLSTATES	PC1	control_PVneg	8	18
ATP11C	0.706	0.0055	0.0732	0.178	5.93	17	0.000232	2.26	LV	CELLSTATES	PC1	control_PVneg	8	18
CCDC50	0.706	0.0083	0.0586	0.125	5.56	14.9	0.000487	2.08	LV	CELLSTATES	PC1	control_PVneg	8	18
CMIP	0.706	0.0256	0.0351	0.0849	4.93	10	0.00324	1.59	LV	CELLSTATES	PC1	control_PVneg	8	18
FAT1	0.706	0.0158	0.136	0.308	6.73	11.9	0.00151	1.8	LV	CELLSTATES	PC1	control_PVneg	8	18
MID2	0.705	0.0328	0.0172	0.0489	3.96	9.12	0.0048	1.48	LV	CELLSTATES	PC1	control_PVneg	8	18
PHACTR2	0.705	0.00414	0.202	0.436	7.36	18.5	0.000137	2.38	LV	CELLSTATES	PC1	control_PVneg	8	18
ZNF516	0.705	0.00689	0.0452	0.12	5.31	15.9	0.000344	2.16	LV	CELLSTATES	PC1	control_PVneg	8	18
ZRANB1	0.705	0.0013	0.0604	0.164	5.74	25.6	1.46e-05	2.89	LV	CELLSTATES	PC1	control_PVneg	8	18
MARVELD1	0.704	0.0491	0.0147	0.0405	3.73	7.64	0.00919	1.31	LV	CELLSTATES	PC1	control_PVneg	8	18
MTURN	0.703	0.0198	0.0346	0.0818	4.89	11.1	0.00215	1.7	LV	CELLSTATES	PC1	control_PVneg	8	18
ARHGAP17	0.702	0.0171	0.259	0.639	7.72	11.6	0.00169	1.77	LV	CELLSTATES	PC1	control_PVneg	8	18
JAK2	0.702	0.00678	0.0671	0.153	5.8	16	0.000334	2.17	LV	CELLSTATES	PC1	control_PVneg	8	18
SSBP3	0.701	0.00395	0.0681	0.176	5.89	18.8	0.000124	2.4	LV	CELLSTATES	PC1	control_PVneg	8	18
RUFY3	0.7	0.00111	0.322	0.722	8	26.7	1.08e-05	2.96	LV	CELLSTATES	PC1	control_PVneg	8	18
IRS2	0.699	0.0316	0.0182	0.0519	4.05	9.24	0.00456	1.5	LV	CELLSTATES	PC1	control_PVneg	8	18
RBM14-RBM4	0.699	0.0108	0.0283	0.0724	4.62	13.6	0.000781	1.97	LV	CELLSTATES	PC1	control_PVneg	8	18
EIF2AK2	0.697	0.0189	0.0876	0.221	6.25	11.3	0.00198	1.72	LV	CELLSTATES	PC1	control_PVneg	8	18
ZNF274	0.697	0.00586	0.0682	0.15	5.8	16.7	0.000254	2.23	LV	CELLSTATES	PC1	control_PVneg	8	18
AC010522.1	0.696	0.043	0.00951	0.0135	3.11	8.1	0.00749	1.37	LV	CELLSTATES	PC1	control_PVneg	8	18
TTYH3	0.696	0.0484	0.00923	0.0255	3.12	7.68	0.00902	1.31	LV	CELLSTATES	PC1	control_PVneg	8	18
ERC1	0.695	0.000584	0.611	1.35	8.96	31.3	3e-06	3.23	LV	CELLSTATES	PC1	control_PVneg	8	18
PGR	0.695	0.0396	0.0224	0.048	4.28	8.38	0.00662	1.4	LV	CELLSTATES	PC1	control_PVneg	8	18
FAM102B	0.694	0.00872	0.0394	0.0814	5.03	14.7	0.000532	2.06	LV	CELLSTATES	PC1	control_PVneg	8	18
LEMD3	0.694	0.00654	0.0652	0.196	5.81	16.2	0.000304	2.18	LV	CELLSTATES	PC1	control_PVneg	8	18
RAPGEF1	0.694	0.00071	0.0816	0.197	6.11	29.9	4.43e-06	3.15	LV	CELLSTATES	PC1	control_PVneg	8	18
SYTL2	0.694	0.026	0.155	0.397	7.09	9.99	0.00333	1.58	LV	CELLSTATES	PC1	control_PVneg	8	18
AC091948.1	0.693	0.0162	0.0287	0.0581	4.6	11.9	0.00156	1.79	LV	CELLSTATES	PC1	control_PVneg	8	18
DOCK1	0.693	0.00196	0.364	0.858	8.2	23.6	2.72e-05	2.71	LV	CELLSTATES	PC1	control_PVneg	8	18
FAM85B	0.692	0.0496	0.0897	0.227	6.22	7.61	0.00933	1.3	LV	CELLSTATES	PC1	control_PVneg	8	18
MAP3K3	0.691	0.012	0.0953	0.21	6.27	13.1	0.000942	1.92	LV	CELLSTATES	PC1	control_PVneg	8	18
PRTG	0.691	0.0151	0.0264	0.0582	4.5	12.1	0.00142	1.82	LV	CELLSTATES	PC1	control_PVneg	8	18
NEDD4	0.69	0.00483	0.0691	0.172	5.85	17.7	0.00018	2.32	LV	CELLSTATES	PC1	control_PVneg	8	18
SHROOM4	0.69	0.00366	0.0334	0.079	4.85	19.3	0.000106	2.44	LV	CELLSTATES	PC1	control_PVneg	8	18
DLEU2	0.689	0.000419	0.429	0.892	8.42	34.2	1.4e-06	3.38	LV	CELLSTATES	PC1	control_PVneg	8	18
LRRK2	0.689	0.012	0.0346	0.0914	4.9	13.2	0.000938	1.92	LV	CELLSTATES	PC1	control_PVneg	8	18
CTIF	0.688	0.00872	0.0463	0.112	5.27	14.7	0.000532	2.06	LV	CELLSTATES	PC1	control_PVneg	8	18
GLI3	0.688	0.0135	0.088	0.207	6.15	12.6	0.00115	1.87	LV	CELLSTATES	PC1	control_PVneg	8	18
IQSEC1	0.688	0.00731	0.0723	0.183	5.93	15.5	0.000387	2.14	LV	CELLSTATES	PC1	control_PVneg	8	18
EFHD1	0.687	0.00935	0.286	0.65	7.81	14.3	0.000611	2.03	LV	CELLSTATES	PC1	control_PVneg	8	18
KCTD1	0.687	0.0235	0.0332	0.0863	4.88	10.4	0.0028	1.63	LV	CELLSTATES	PC1	control_PVneg	8	18
IL1RAPL1	0.686	0.0267	0.649	1.59	9.09	9.88	0.00348	1.57	LV	CELLSTATES	PC1	control_PVneg	8	18
SGMS1	0.686	0.000759	0.299	0.731	7.97	29.2	5.32e-06	3.12	LV	CELLSTATES	PC1	control_PVneg	8	18
GHR	0.685	0.00989	0.326	0.783	8.08	14	0.000677	2	LV	CELLSTATES	PC1	control_PVneg	8	18
GNAQ	0.684	0.000533	0.245	0.579	7.66	32.3	2.3e-06	3.27	LV	CELLSTATES	PC1	control_PVneg	8	18
UBAP1L	0.684	0.0112	0.0234	0.0564	4.36	13.5	0.000829	1.95	LV	CELLSTATES	PC1	control_PVneg	8	18
MVB12B	0.682	0.00819	0.0412	0.1	5.15	15	0.000472	2.09	LV	CELLSTATES	PC1	control_PVneg	8	18
TUBD1	0.682	0.0124	0.0458	0.127	5.29	13	0.000983	1.91	LV	CELLSTATES	PC1	control_PVneg	8	18
TCP11L2	0.681	0.0203	0.0381	0.0788	4.98	10.9	0.00224	1.69	LV	CELLSTATES	PC1	control_PVneg	8	18
WDFY3	0.681	0.0049	0.341	0.736	8.05	17.6	0.000186	2.31	LV	CELLSTATES	PC1	control_PVneg	8	18
ZDHHC21	0.681	0.0289	0.0784	0.174	5.96	9.59	0.00393	1.54	LV	CELLSTATES	PC1	control_PVneg	8	18
ANXA4	0.68	0.00561	0.0769	0.173	6	16.9	0.000239	2.25	LV	CELLSTATES	PC1	control_PVneg	8	18
ATXN1	0.68	0.00347	0.4	0.932	8.36	19.6	9.5e-05	2.46	LV	CELLSTATES	PC1	control_PVneg	8	18
PRR5L	0.68	0.0363	0.0173	0.0408	3.93	8.74	0.00565	1.44	LV	CELLSTATES	PC1	control_PVneg	8	18
UBN2	0.68	0.00232	0.0971	0.232	6.31	22	4.36e-05	2.64	LV	CELLSTATES	PC1	control_PVneg	8	18
ZNF496	0.68	0.0119	0.0274	0.0731	4.57	13.2	0.000932	1.92	LV	CELLSTATES	PC1	control_PVneg	8	18
ZNF710	0.679	0.00347	0.0571	0.147	5.61	19.7	9.35e-05	2.46	LV	CELLSTATES	PC1	control_PVneg	8	18
DOCK5	0.677	0.00349	0.0517	0.121	5.44	19.6	9.6e-05	2.46	LV	CELLSTATES	PC1	control_PVneg	8	18
PELI1	0.677	0.0116	0.144	0.358	6.96	13.3	0.000886	1.93	LV	CELLSTATES	PC1	control_PVneg	8	18
SLC44A1	0.677	0.00592	0.0798	0.166	6.03	16.7	0.00026	2.23	LV	CELLSTATES	PC1	control_PVneg	8	18
TBC1D1	0.677	0.00492	0.351	0.78	8.11	17.5	0.000192	2.31	LV	CELLSTATES	PC1	control_PVneg	8	18
PLAGL1	0.676	0.01	0.149	0.32	6.89	14	0.000687	2	LV	CELLSTATES	PC1	control_PVneg	8	18
TNS3	0.676	0.0317	0.144	0.313	6.79	9.23	0.00459	1.5	LV	CELLSTATES	PC1	control_PVneg	8	18
ZNF844	0.676	0.0474	0.019	0.0348	3.95	7.76	0.0087	1.32	LV	CELLSTATES	PC1	control_PVneg	8	18
EFR3A	0.675	0.00205	0.106	0.298	6.52	23.3	2.99e-05	2.69	LV	CELLSTATES	PC1	control_PVneg	8	18
RHOBTB1	0.675	0.042	0.0154	0.0326	3.72	8.18	0.00723	1.38	LV	CELLSTATES	PC1	control_PVneg	8	18
KALRN	0.674	0.0417	0.642	1.24	8.99	8.21	0.00712	1.38	LV	CELLSTATES	PC1	control_PVneg	8	18
MEGF9	0.674	0.0146	0.0235	0.0466	4.29	12.2	0.00134	1.84	LV	CELLSTATES	PC1	control_PVneg	8	18
MTM1	0.672	0.00352	0.0424	0.0948	5.14	19.5	9.73e-05	2.45	LV	CELLSTATES	PC1	control_PVneg	8	18
RNF180	0.672	0.00318	0.314	0.713	8	20.2	7.73e-05	2.5	LV	CELLSTATES	PC1	control_PVneg	8	18
AF117829.1	0.671	0.0144	0.0976	0.177	6.23	12.3	0.0013	1.84	LV	CELLSTATES	PC1	control_PVneg	8	18
N4BP2L1	0.67	0.0111	0.0608	0.139	5.68	13.5	0.000813	1.95	LV	CELLSTATES	PC1	control_PVneg	8	18
TRPS1	0.67	0.00212	0.345	0.773	8.1	22.9	3.36e-05	2.67	LV	CELLSTATES	PC1	control_PVneg	8	18
ATAD2	0.668	0.0293	0.0453	0.089	5.25	9.53	0.00403	1.53	LV	CELLSTATES	PC1	control_PVneg	8	18
INPP5A	0.667	0.015	0.0896	0.208	6.2	12.1	0.0014	1.82	LV	CELLSTATES	PC1	control_PVneg	8	18
SLC10A7	0.667	0.00317	0.096	0.203	6.24	20.3	7.52e-05	2.5	LV	CELLSTATES	PC1	control_PVneg	8	18
AUTS2	0.665	0.0034	1.12	2.66	9.86	19.8	8.88e-05	2.47	LV	CELLSTATES	PC1	control_PVneg	8	18
CREBBP	0.665	0.00216	0.235	0.591	7.6	22.7	3.58e-05	2.67	LV	CELLSTATES	PC1	control_PVneg	8	18
PLGRKT	0.664	0.0103	0.0373	0.0839	4.93	13.8	0.000727	1.99	LV	CELLSTATES	PC1	control_PVneg	8	18
TBC1D4	0.664	0.00694	0.124	0.28	6.67	15.8	0.000349	2.16	LV	CELLSTATES	PC1	control_PVneg	8	18
CDYL	0.663	0.0034	0.12	0.257	6.6	19.8	8.86e-05	2.47	LV	CELLSTATES	PC1	control_PVneg	8	18
SRGAP1	0.663	0.0304	0.109	0.222	6.44	9.4	0.00427	1.52	LV	CELLSTATES	PC1	control_PVneg	8	18
CAPRIN2	0.662	0.0197	0.0301	0.0692	4.65	11.1	0.00211	1.71	LV	CELLSTATES	PC1	control_PVneg	8	18
CCDC146	0.662	0.00395	0.068	0.149	5.8	18.8	0.000126	2.4	LV	CELLSTATES	PC1	control_PVneg	8	18
CRYBG3	0.662	0.0137	0.102	0.216	6.33	12.5	0.00119	1.86	LV	CELLSTATES	PC1	control_PVneg	8	18
MYLIP	0.662	0.0328	0.0455	0.116	5.32	9.13	0.00479	1.48	LV	CELLSTATES	PC1	control_PVneg	8	18
CD81-AS1	0.661	0.0218	0.0196	0.0425	4.1	10.7	0.0025	1.66	LV	CELLSTATES	PC1	control_PVneg	8	18
NFIA	0.66	0.0028	0.719	1.7	9.21	21	6.1e-05	2.55	LV	CELLSTATES	PC1	control_PVneg	8	18
ADGRA3	0.659	0.0221	0.032	0.0676	4.7	10.6	0.00256	1.66	LV	CELLSTATES	PC1	control_PVneg	8	18
APBB3	0.659	0.0311	0.0151	0.0366	3.78	9.32	0.00441	1.51	LV	CELLSTATES	PC1	control_PVneg	8	18
ABHD3	0.657	0.00586	0.0439	0.114	5.34	16.7	0.000253	2.23	LV	CELLSTATES	PC1	control_PVneg	8	18
RAB11FIP3	0.657	0.0338	0.0716	0.223	5.98	9	0.00506	1.47	LV	CELLSTATES	PC1	control_PVneg	8	18
EPC2	0.654	0.00347	0.151	0.323	6.88	19.7	9.23e-05	2.46	LV	CELLSTATES	PC1	control_PVneg	8	18
NCK2	0.654	0.0204	0.321	0.636	7.91	10.9	0.00226	1.69	LV	CELLSTATES	PC1	control_PVneg	8	18
ZNF483	0.654	0.0471	0.04	0.0711	4.99	7.79	0.00858	1.33	LV	CELLSTATES	PC1	control_PVneg	8	18
ARHGEF7	0.653	0.0183	0.642	1.72	9.12	11.4	0.00186	1.74	LV	CELLSTATES	PC1	control_PVneg	8	18
GABPB2	0.653	0.0118	0.114	0.268	6.53	13.2	0.000909	1.93	LV	CELLSTATES	PC1	control_PVneg	8	18
AGPAT3	0.651	0.016	0.0746	0.188	5.93	11.9	0.00153	1.8	LV	CELLSTATES	PC1	control_PVneg	8	18
KCNMB4	0.651	0.038	0.0172	0.0387	3.9	8.53	0.0062	1.42	LV	CELLSTATES	PC1	control_PVneg	8	18
NRSN2-AS1	0.651	0.00758	0.0643	0.137	5.75	15.4	0.00041	2.12	LV	CELLSTATES	PC1	control_PVneg	8	18
PRRC2B	0.651	0.00907	0.234	0.527	7.51	14.5	0.000571	2.04	LV	CELLSTATES	PC1	control_PVneg	8	18
SLX4IP	0.651	0.0153	0.0306	0.0623	4.65	12.1	0.00144	1.82	LV	CELLSTATES	PC1	control_PVneg	8	18
AC090825.1	0.648	0.00863	0.049	0.118	5.39	14.7	0.00052	2.06	LV	CELLSTATES	PC1	control_PVneg	8	18
CYBRD1	0.647	0.00418	0.0364	0.0861	4.96	18.5	0.00014	2.38	LV	CELLSTATES	PC1	control_PVneg	8	18
MED13L	0.647	0.000414	0.551	1.22	8.8	34.9	1.18e-06	3.38	LV	CELLSTATES	PC1	control_PVneg	8	18
STK24	0.647	0.00652	0.119	0.259	6.54	16.2	0.000302	2.19	LV	CELLSTATES	PC1	control_PVneg	8	18
MBOAT1	0.646	0.02	0.0608	0.12	5.6	11	0.00217	1.7	LV	CELLSTATES	PC1	control_PVneg	8	18
PLCL1	0.645	0.0362	1.71	4.18	10.5	8.76	0.00562	1.44	LV	CELLSTATES	PC1	control_PVneg	8	18
TTC39B	0.644	0.00631	0.056	0.133	5.57	16.4	0.000286	2.2	LV	CELLSTATES	PC1	control_PVneg	8	18
CERS6	0.643	0.00902	0.568	1.26	8.84	14.5	0.000563	2.04	LV	CELLSTATES	PC1	control_PVneg	8	18
EIF4E3	0.643	0.0361	0.0268	0.0562	4.44	8.77	0.00558	1.44	LV	CELLSTATES	PC1	control_PVneg	8	18
HBP1	0.643	0.0125	0.0567	0.122	5.5	13	0.00101	1.9	LV	CELLSTATES	PC1	control_PVneg	8	18
SMIM13	0.643	0.0237	0.0228	0.0459	4.25	10.3	0.00286	1.63	LV	CELLSTATES	PC1	control_PVneg	8	18
GALNT2	0.642	0.0353	0.108	0.237	6.49	8.86	0.00537	1.45	LV	CELLSTATES	PC1	control_PVneg	8	18
HIC2	0.64	0.0361	0.0306	0.082	4.72	8.77	0.00559	1.44	LV	CELLSTATES	PC1	control_PVneg	8	18
BMPR2	0.638	0.00151	0.342	0.813	8.14	24.7	1.9e-05	2.82	LV	CELLSTATES	PC1	control_PVneg	8	18
CELF2	0.637	0.00361	0.236	0.489	7.6	19.4	0.000101	2.44	LV	CELLSTATES	PC1	control_PVneg	8	18
CRADD	0.637	0.00322	0.229	0.487	7.5	20.2	7.86e-05	2.49	LV	CELLSTATES	PC1	control_PVneg	8	18
ELOVL5	0.637	0.00235	0.188	0.453	7.28	21.7	4.78e-05	2.63	LV	CELLSTATES	PC1	control_PVneg	8	18
FRY	0.637	0.0113	0.937	2.24	9.58	13.4	0.000844	1.95	LV	CELLSTATES	PC1	control_PVneg	8	18
ARHGAP21	0.636	0.00071	0.207	0.483	7.4	29.7	4.63e-06	3.15	LV	CELLSTATES	PC1	control_PVneg	8	18
BTRC	0.636	0.000523	0.177	0.418	7.2	32.9	1.99e-06	3.28	LV	CELLSTATES	PC1	control_PVneg	8	18
CDKL1	0.636	0.0169	0.0708	0.164	5.83	11.7	0.00166	1.77	LV	CELLSTATES	PC1	control_PVneg	8	18
AFF1	0.635	0.0104	0.437	1.09	8.48	13.8	0.000744	1.98	LV	CELLSTATES	PC1	control_PVneg	8	18
CREBRF	0.635	0.00371	0.114	0.269	6.55	19.2	0.000109	2.43	LV	CELLSTATES	PC1	control_PVneg	8	18
CDK19	0.634	0.00394	0.0824	0.161	6.07	18.9	0.000122	2.41	LV	CELLSTATES	PC1	control_PVneg	8	18
NCOA2	0.634	0.00094	0.462	0.983	8.53	27.8	7.88e-06	3.03	LV	CELLSTATES	PC1	control_PVneg	8	18
TRAPPC8	0.634	0.00368	0.113	0.228	6.44	19.2	0.000108	2.43	LV	CELLSTATES	PC1	control_PVneg	8	18
VGLL4	0.634	0.00259	0.144	0.338	6.87	21.3	5.55e-05	2.59	LV	CELLSTATES	PC1	control_PVneg	8	18
ASXL3	0.633	0.0366	0.0333	0.0769	4.84	8.7	0.00576	1.44	LV	CELLSTATES	PC1	control_PVneg	8	18
TCF7L2	0.633	0.00398	0.307	0.722	7.99	18.7	0.000128	2.4	LV	CELLSTATES	PC1	control_PVneg	8	18
MARK1	0.632	0.0187	0.267	0.594	7.74	11.3	0.00193	1.73	LV	CELLSTATES	PC1	control_PVneg	8	18
LRP5	0.631	0.0331	0.0396	0.112	5.13	9.08	0.00488	1.48	LV	CELLSTATES	PC1	control_PVneg	8	18
MGMT	0.631	0.0198	0.111	0.252	6.47	11.1	0.00214	1.7	LV	CELLSTATES	PC1	control_PVneg	8	18
TSHZ3	0.631	0.00427	0.0643	0.142	5.78	18.3	0.000147	2.37	LV	CELLSTATES	PC1	control_PVneg	8	18
HDAC4	0.63	0.0196	0.104	0.268	6.44	11.1	0.00209	1.71	LV	CELLSTATES	PC1	control_PVneg	8	18
TBL1XR1	0.63	0.00507	0.387	0.895	8.26	17.3	0.000205	2.3	LV	CELLSTATES	PC1	control_PVneg	8	18
TXNL4A	0.63	0.0341	0.042	0.0833	5.04	8.97	0.00513	1.47	LV	CELLSTATES	PC1	control_PVneg	8	18
ADNP2	0.629	0.0248	0.0465	0.0925	5.2	10.2	0.00307	1.61	LV	CELLSTATES	PC1	control_PVneg	8	18
CRTC3	0.629	0.00245	0.4	0.843	8.3	21.6	5.08e-05	2.61	LV	CELLSTATES	PC1	control_PVneg	8	18
MYLK	0.629	0.0346	0.104	0.243	6.37	8.92	0.00524	1.46	LV	CELLSTATES	PC1	control_PVneg	8	18
STK39	0.629	0.00975	0.717	1.59	9.18	14.1	0.000659	2.01	LV	CELLSTATES	PC1	control_PVneg	8	18
UTRN	0.629	0.00483	1.39	3.25	10.1	17.7	0.000179	2.32	LV	CELLSTATES	PC1	control_PVneg	8	18
TRIO	0.628	0.00414	0.465	1.03	8.52	18.5	0.000138	2.38	LV	CELLSTATES	PC1	control_PVneg	8	18
BX890604.1	0.626	0.0424	0.0121	0.0287	3.46	8.14	0.00736	1.37	LV	CELLSTATES	PC1	control_PVneg	8	18
TBC1D12	0.626	0.00824	0.0811	0.189	6.07	15	0.000477	2.08	LV	CELLSTATES	PC1	control_PVneg	8	18
SYNE1	0.625	0.0108	0.289	0.706	7.89	13.6	0.000782	1.97	LV	CELLSTATES	PC1	control_PVneg	8	18
JAK1	0.624	0.00386	0.279	0.618	7.77	19	0.000118	2.41	LV	CELLSTATES	PC1	control_PVneg	8	18
MYO15B	0.624	0.0168	0.0916	0.231	6.26	11.7	0.00164	1.78	LV	CELLSTATES	PC1	control_PVneg	8	18
LONRF1	0.623	0.005	0.0458	0.106	5.26	17.4	0.000198	2.3	LV	CELLSTATES	PC1	control_PVneg	8	18
TACR1	0.621	0.0484	0.0843	0.114	5.96	7.69	0.00901	1.31	LV	CELLSTATES	PC1	control_PVneg	8	18
FAM129A	0.62	0.0366	0.352	0.782	8.12	8.7	0.00576	1.44	LV	CELLSTATES	PC1	control_PVneg	8	18
RABGAP1	0.62	0.00867	0.348	0.717	8.07	14.7	0.000524	2.06	LV	CELLSTATES	PC1	control_PVneg	8	18
AC009061.2	0.619	0.0433	0.0171	0.0377	3.92	8.08	0.00755	1.36	LV	CELLSTATES	PC1	control_PVneg	8	18
HIPK3	0.619	0.00446	0.252	0.59	7.69	18.1	0.000156	2.35	LV	CELLSTATES	PC1	control_PVneg	8	18
LINC00894	0.619	0.00386	0.0978	0.2	6.29	19	0.000117	2.41	LV	CELLSTATES	PC1	control_PVneg	8	18
LRIG1	0.619	0.0114	0.11	0.27	6.5	13.4	0.000855	1.94	LV	CELLSTATES	PC1	control_PVneg	8	18
ZNRF3	0.619	0.0291	0.0508	0.119	5.38	9.56	0.00398	1.54	LV	CELLSTATES	PC1	control_PVneg	8	18
RNF38	0.618	0.00527	0.257	0.539	7.63	17.2	0.000216	2.28	LV	CELLSTATES	PC1	control_PVneg	8	18
BEND7	0.617	0.00919	0.0451	0.0872	5.15	14.4	0.000583	2.04	LV	CELLSTATES	PC1	control_PVneg	8	18
SMCHD1	0.617	0.00488	0.241	0.547	7.62	17.6	0.000185	2.31	LV	CELLSTATES	PC1	control_PVneg	8	18
ABL2	0.616	0.0117	0.118	0.256	6.55	13.3	0.000897	1.93	LV	CELLSTATES	PC1	control_PVneg	8	18
AL357153.2	0.616	0.0137	0.043	0.0946	5.15	12.5	0.0012	1.86	LV	CELLSTATES	PC1	control_PVneg	8	18
FAM208A	0.615	0.00784	0.0913	0.214	6.17	15.2	0.000433	2.11	LV	CELLSTATES	PC1	control_PVneg	8	18
CCDC171	0.614	0.0299	0.0542	0.12	5.48	9.47	0.00414	1.53	LV	CELLSTATES	PC1	control_PVneg	8	18
PRICKLE2	0.614	0.00857	0.114	0.231	6.5	14.8	0.000514	2.07	LV	CELLSTATES	PC1	control_PVneg	8	18
TCF20	0.614	0.00389	0.0706	0.168	5.9	18.9	0.000119	2.41	LV	CELLSTATES	PC1	control_PVneg	8	18
EFCAB7	0.613	0.0177	0.0304	0.0621	4.63	11.5	0.00177	1.75	LV	CELLSTATES	PC1	control_PVneg	8	18
ANKRD16	0.612	0.0426	0.027	0.0568	4.46	8.13	0.00739	1.37	LV	CELLSTATES	PC1	control_PVneg	8	18
PTPN12	0.612	0.00505	0.367	0.82	8.17	17.4	0.000202	2.3	LV	CELLSTATES	PC1	control_PVneg	8	18
PTPRK	0.612	0.00729	1.02	2.47	9.76	15.6	0.000383	2.14	LV	CELLSTATES	PC1	control_PVneg	8	18
DNAJC5	0.611	0.041	0.0466	0.124	5.28	8.26	0.00696	1.39	LV	CELLSTATES	PC1	control_PVneg	8	18
AUH	0.61	0.0069	0.109	0.25	6.46	15.9	0.000346	2.16	LV	CELLSTATES	PC1	control_PVneg	8	18
ELF1	0.61	0.00729	0.251	0.518	7.6	15.6	0.000384	2.14	LV	CELLSTATES	PC1	control_PVneg	8	18
INPP4B	0.61	0.014	1.07	2.51	9.79	12.4	0.00124	1.85	LV	CELLSTATES	PC1	control_PVneg	8	18
PHF3	0.61	0.0298	0.164	0.323	6.94	9.47	0.00413	1.53	LV	CELLSTATES	PC1	control_PVneg	8	18
ZSWIM5	0.61	0.00826	0.113	0.23	6.48	14.9	0.00048	2.08	LV	CELLSTATES	PC1	control_PVneg	8	18
AK3	0.609	0.00586	0.0715	0.172	5.92	16.7	0.000254	2.23	LV	CELLSTATES	PC1	control_PVneg	8	18
BBS2	0.609	0.027	0.0388	0.0911	4.97	9.84	0.00354	1.57	LV	CELLSTATES	PC1	control_PVneg	8	18
PKD2	0.609	0.012	0.259	0.531	7.65	13.1	0.000947	1.92	LV	CELLSTATES	PC1	control_PVneg	8	18
NEU3	0.608	0.0262	0.0124	0.0243	3.46	9.94	0.0034	1.58	LV	CELLSTATES	PC1	control_PVneg	8	18
TAPT1	0.608	0.0165	0.064	0.147	5.7	11.8	0.0016	1.78	LV	CELLSTATES	PC1	control_PVneg	8	18
TRIM38	0.608	0.0195	0.0664	0.129	5.67	11.1	0.00209	1.71	LV	CELLSTATES	PC1	control_PVneg	8	18
ZHX2	0.608	0.00678	0.155	0.36	7.03	16	0.000329	2.17	LV	CELLSTATES	PC1	control_PVneg	8	18
RRAS2	0.607	0.0261	0.0352	0.0747	4.87	9.97	0.00336	1.58	LV	CELLSTATES	PC1	control_PVneg	8	18
DMTF1	0.606	0.0201	0.162	0.331	6.92	11	0.00221	1.7	LV	CELLSTATES	PC1	control_PVneg	8	18
IPO11	0.606	0.005	0.0443	0.0955	5.18	17.4	0.000198	2.3	LV	CELLSTATES	PC1	control_PVneg	8	18
CARD8	0.605	0.0164	0.0496	0.123	5.36	11.8	0.00159	1.78	LV	CELLSTATES	PC1	control_PVneg	8	18
CCDC7	0.605	0.0235	0.118	0.238	6.52	10.4	0.00282	1.63	LV	CELLSTATES	PC1	control_PVneg	8	18
PPFIBP1	0.605	0.00929	0.383	0.854	8.26	14.3	0.000604	2.03	LV	CELLSTATES	PC1	control_PVneg	8	18
PPP2R2D	0.604	0.00966	0.0943	0.223	6.26	14.2	0.000645	2.02	LV	CELLSTATES	PC1	control_PVneg	8	18
AC124319.2	0.603	0.00978	0.0554	0.108	5.46	14.1	0.000664	2.01	LV	CELLSTATES	PC1	control_PVneg	8	18
RAPGEF5	0.603	0.0484	0.489	1.13	8.63	7.68	0.00902	1.31	LV	CELLSTATES	PC1	control_PVneg	8	18
GPCPD1	0.602	0.0442	0.0841	0.182	6.07	8	0.00782	1.35	LV	CELLSTATES	PC1	control_PVneg	8	18
GSAP	0.602	0.0476	0.047	0.0913	5.26	7.74	0.0088	1.32	LV	CELLSTATES	PC1	control_PVneg	8	18
OGT	0.602	0.00328	0.19	0.401	7.21	20.1	8.13e-05	2.48	LV	CELLSTATES	PC1	control_PVneg	8	18
PDE9A	0.602	0.026	0.074	0.172	5.97	9.99	0.00333	1.58	LV	CELLSTATES	PC1	control_PVneg	8	18
RAPGEF2	0.602	0.00414	0.822	1.93	9.4	18.5	0.000138	2.38	LV	CELLSTATES	PC1	control_PVneg	8	18
TTC7B	0.602	0.00395	0.19	0.436	7.27	18.8	0.000125	2.4	LV	CELLSTATES	PC1	control_PVneg	8	18
DENND1A	0.6	0.00251	0.386	0.841	8.26	21.4	5.27e-05	2.6	LV	CELLSTATES	PC1	control_PVneg	8	18
KLF12	0.6	0.00216	0.428	0.917	8.43	22.7	3.6e-05	2.67	LV	CELLSTATES	PC1	control_PVneg	8	18
MLLT3	0.6	0.00911	0.297	0.692	7.95	14.5	0.000574	2.04	LV	CELLSTATES	PC1	control_PVneg	8	18
SOS2	0.6	0.00395	0.295	0.648	7.86	18.8	0.000126	2.4	LV	CELLSTATES	PC1	control_PVneg	8	18
CLTCL1	0.599	0.0317	0.203	0.404	7.34	9.23	0.00458	1.5	LV	CELLSTATES	PC1	control_PVneg	8	18
FGF1	0.599	0.0227	0.533	1.18	8.79	10.5	0.00267	1.64	LV	CELLSTATES	PC1	control_PVneg	8	18
ITPK1	0.599	0.0362	0.0218	0.0543	4.26	8.75	0.00563	1.44	LV	CELLSTATES	PC1	control_PVneg	8	18
ARHGAP33	0.598	0.0438	0.0129	0.0287	3.46	8.03	0.00774	1.36	LV	CELLSTATES	PC1	control_PVneg	8	18
FARP1	0.598	0.00969	0.241	0.65	7.66	14.1	0.000649	2.01	LV	CELLSTATES	PC1	control_PVneg	8	18
GALNT7	0.598	0.0148	0.0429	0.097	5.12	12.2	0.00137	1.83	LV	CELLSTATES	PC1	control_PVneg	8	18
KIZ	0.598	0.00225	0.0592	0.119	5.59	22.2	4.08e-05	2.65	LV	CELLSTATES	PC1	control_PVneg	8	18
ACBD6	0.597	0.00338	0.156	0.33	6.95	19.9	8.7e-05	2.47	LV	CELLSTATES	PC1	control_PVneg	8	18
PAWR	0.597	0.0146	0.367	0.871	8.22	12.2	0.00134	1.84	LV	CELLSTATES	PC1	control_PVneg	8	18
GNB4	0.596	0.00378	0.0977	0.218	6.32	19.1	0.000114	2.42	LV	CELLSTATES	PC1	control_PVneg	8	18
AC124312.1	0.595	0.0135	0.0604	0.126	5.63	12.6	0.00115	1.87	LV	CELLSTATES	PC1	control_PVneg	8	18
BMP2K	0.595	0.00492	0.0889	0.213	6.22	17.6	0.00019	2.31	LV	CELLSTATES	PC1	control_PVneg	8	18
ERO1B	0.595	0.00469	0.0678	0.158	5.83	17.9	0.000172	2.33	LV	CELLSTATES	PC1	control_PVneg	8	18
FBXO31	0.595	0.0236	0.04	0.0893	5.06	10.4	0.00285	1.63	LV	CELLSTATES	PC1	control_PVneg	8	18
PHF2	0.595	0.0113	0.0426	0.101	5.16	13.5	0.000836	1.95	LV	CELLSTATES	PC1	control_PVneg	8	18
PLS3	0.594	0.0183	0.236	0.434	7.5	11.4	0.00187	1.74	LV	CELLSTATES	PC1	control_PVneg	8	18
RERG	0.594	0.0359	0.412	0.929	8.39	8.8	0.00552	1.45	LV	CELLSTATES	PC1	control_PVneg	8	18
ADGRL2	0.593	0.0153	0.229	0.503	7.53	12	0.00145	1.81	LV	CELLSTATES	PC1	control_PVneg	8	18
SPIRE1	0.591	0.0194	0.127	0.277	6.64	11.2	0.00205	1.71	LV	CELLSTATES	PC1	control_PVneg	8	18
SPRY4-AS1	0.591	0.00529	0.365	0.715	8.15	17.2	0.000219	2.28	LV	CELLSTATES	PC1	control_PVneg	8	18
JMY	0.59	0.0274	0.0513	0.103	5.41	9.77	0.00364	1.56	LV	CELLSTATES	PC1	control_PVneg	8	18
EPS15	0.589	0.000927	0.286	0.646	7.86	28	7.45e-06	3.03	LV	CELLSTATES	PC1	control_PVneg	8	18
PARP4	0.589	0.0114	0.0496	0.106	5.31	13.4	0.000851	1.94	LV	CELLSTATES	PC1	control_PVneg	8	18
HERC4	0.588	0.00937	0.448	0.822	8.36	14.3	0.000614	2.03	LV	CELLSTATES	PC1	control_PVneg	8	18
ARMC2	0.587	0.00701	0.0959	0.199	6.26	15.7	0.000361	2.15	LV	CELLSTATES	PC1	control_PVneg	8	18
ERCC6	0.587	0.0381	0.0282	0.0634	4.55	8.52	0.00622	1.42	LV	CELLSTATES	PC1	control_PVneg	8	18
FAM120A	0.586	0.0151	0.109	0.266	6.47	12.1	0.00141	1.82	LV	CELLSTATES	PC1	control_PVneg	8	18
PLCL2	0.586	0.0242	0.0732	0.169	5.93	10.2	0.00299	1.62	LV	CELLSTATES	PC1	control_PVneg	8	18
KDM1A	0.585	0.0104	0.0653	0.136	5.68	13.8	0.000739	1.98	LV	CELLSTATES	PC1	control_PVneg	8	18
SP4	0.585	0.0183	0.0325	0.0772	4.81	11.4	0.00187	1.74	LV	CELLSTATES	PC1	control_PVneg	8	18
DST	0.584	0.00652	0.496	1.15	8.66	16.2	0.000302	2.19	LV	CELLSTATES	PC1	control_PVneg	8	18
OSMR-AS1	0.584	0.037	0.144	0.288	6.81	8.64	0.0059	1.43	LV	CELLSTATES	PC1	control_PVneg	8	18
CADPS2	0.583	0.0302	0.0559	0.123	5.54	9.43	0.00421	1.52	LV	CELLSTATES	PC1	control_PVneg	8	18
CLASP2	0.582	0.00995	0.342	0.779	8.11	14	0.000683	2	LV	CELLSTATES	PC1	control_PVneg	8	18
MEIS1	0.582	0.00736	0.0648	0.124	5.7	15.5	0.000391	2.13	LV	CELLSTATES	PC1	control_PVneg	8	18
SH3BGRL	0.582	0.00631	0.136	0.289	6.81	16.4	0.000287	2.2	LV	CELLSTATES	PC1	control_PVneg	8	18
SH3KBP1	0.582	0.00678	0.364	0.867	8.26	16	0.000333	2.17	LV	CELLSTATES	PC1	control_PVneg	8	18
TTC28	0.581	0.00112	0.665	1.42	9.04	26.6	1.11e-05	2.95	LV	CELLSTATES	PC1	control_PVneg	8	18
ANTXR1	0.58	0.0186	0.153	0.347	6.91	11.3	0.00192	1.73	LV	CELLSTATES	PC1	control_PVneg	8	18
ATG2B	0.58	0.0158	0.0731	0.174	5.89	11.9	0.00151	1.8	LV	CELLSTATES	PC1	control_PVneg	8	18
LRRC37B	0.58	0.0113	0.0413	0.0923	5.09	13.4	0.000845	1.95	LV	CELLSTATES	PC1	control_PVneg	8	18
RFX7	0.58	0.0115	0.101	0.214	6.36	13.4	0.000871	1.94	LV	CELLSTATES	PC1	control_PVneg	8	18
ZFP90	0.58	0.0262	0.0644	0.122	5.62	9.94	0.0034	1.58	LV	CELLSTATES	PC1	control_PVneg	8	18
FUT8	0.579	0.0119	0.101	0.203	6.29	13.2	0.000929	1.92	LV	CELLSTATES	PC1	control_PVneg	8	18
TRAF5	0.579	0.0198	0.0762	0.158	5.92	11.1	0.00213	1.7	LV	CELLSTATES	PC1	control_PVneg	8	18
TCF7L1	0.578	0.0273	0.278	0.63	7.82	9.79	0.00362	1.56	LV	CELLSTATES	PC1	control_PVneg	8	18
DCLK2	0.576	0.0137	0.158	0.361	7	12.6	0.00118	1.86	LV	CELLSTATES	PC1	control_PVneg	8	18
TBCK	0.576	0.0103	0.152	0.301	6.93	13.8	0.000726	1.99	LV	CELLSTATES	PC1	control_PVneg	8	18
WASF2	0.576	0.00218	0.219	0.521	7.48	22.5	3.75e-05	2.66	LV	CELLSTATES	PC1	control_PVneg	8	18
MYO5A	0.575	0.00592	0.0827	0.184	6.07	16.7	0.00026	2.23	LV	CELLSTATES	PC1	control_PVneg	8	18
RPGR	0.574	0.0433	0.0155	0.0282	3.73	8.06	0.00761	1.36	LV	CELLSTATES	PC1	control_PVneg	8	18
TSC22D2	0.573	0.0136	0.111	0.239	6.44	12.6	0.00117	1.87	LV	CELLSTATES	PC1	control_PVneg	8	18
GABBR1	0.572	0.0384	0.14	0.296	6.72	8.5	0.00628	1.42	LV	CELLSTATES	PC1	control_PVneg	8	18
LINC00630	0.572	0.0473	0.0317	0.0555	4.65	7.77	0.00868	1.33	LV	CELLSTATES	PC1	control_PVneg	8	18
PDZD8	0.572	0.00317	0.0731	0.138	5.87	20.4	7.38e-05	2.5	LV	CELLSTATES	PC1	control_PVneg	8	18
RBM33	0.572	0.0138	0.203	0.427	7.27	12.5	0.00121	1.86	LV	CELLSTATES	PC1	control_PVneg	8	18
TNIK	0.572	0.0194	0.0879	0.205	6.24	11.2	0.00204	1.71	LV	CELLSTATES	PC1	control_PVneg	8	18
ERI3	0.571	0.00802	0.0677	0.162	5.81	15.1	0.00046	2.1	LV	CELLSTATES	PC1	control_PVneg	8	18
ZBTB1	0.571	0.0125	0.0766	0.149	5.87	13	0.001	1.9	LV	CELLSTATES	PC1	control_PVneg	8	18
NDE1	0.57	0.0104	0.0343	0.077	4.84	13.8	0.000739	1.98	LV	CELLSTATES	PC1	control_PVneg	8	18
MAPK1	0.569	0.00413	0.157	0.342	6.95	18.5	0.000136	2.38	LV	CELLSTATES	PC1	control_PVneg	8	18
APLF	0.568	0.0212	0.0542	0.121	5.47	10.8	0.00242	1.67	LV	CELLSTATES	PC1	control_PVneg	8	18
FAM168A	0.568	0.00282	0.179	0.359	7.18	20.9	6.22e-05	2.55	LV	CELLSTATES	PC1	control_PVneg	8	18
RNF216	0.568	0.00395	0.166	0.369	7.05	18.8	0.000124	2.4	LV	CELLSTATES	PC1	control_PVneg	8	18
SPECC1	0.568	0.00841	0.586	1.32	8.88	14.8	0.000499	2.08	LV	CELLSTATES	PC1	control_PVneg	8	18
ZNF33A	0.568	0.00602	0.0653	0.13	5.69	16.6	0.000269	2.22	LV	CELLSTATES	PC1	control_PVneg	8	18
PPP2CB	0.567	0.0298	0.148	0.301	6.8	9.48	0.00412	1.53	LV	CELLSTATES	PC1	control_PVneg	8	18
PRKCE	0.567	0.00308	0.181	0.379	7.19	20.5	7.03e-05	2.51	LV	CELLSTATES	PC1	control_PVneg	8	18
ZNF532	0.566	0.0303	0.242	0.565	7.59	9.41	0.00425	1.52	LV	CELLSTATES	PC1	control_PVneg	8	18
HDX	0.565	0.0164	0.0755	0.13	5.83	11.8	0.00158	1.79	LV	CELLSTATES	PC1	control_PVneg	8	18
KLHL42	0.565	0.0338	0.0601	0.13	5.6	9	0.00506	1.47	LV	CELLSTATES	PC1	control_PVneg	8	18
PIK3CA	0.565	0.00791	0.216	0.467	7.45	15.2	0.000446	2.1	LV	CELLSTATES	PC1	control_PVneg	8	18
CASC4	0.564	0.00389	0.181	0.389	7.16	18.9	0.00012	2.41	LV	CELLSTATES	PC1	control_PVneg	8	18
DUSP16	0.564	0.00457	0.138	0.285	6.77	18	0.000166	2.34	LV	CELLSTATES	PC1	control_PVneg	8	18
PICALM	0.564	0.00317	0.391	0.878	8.3	20.4	7.38e-05	2.5	LV	CELLSTATES	PC1	control_PVneg	8	18
PRIMPOL	0.564	0.00971	0.0759	0.144	5.9	14.1	0.000653	2.01	LV	CELLSTATES	PC1	control_PVneg	8	18
RHPN2	0.564	0.0498	0.0293	0.0616	4.62	7.6	0.00937	1.3	LV	CELLSTATES	PC1	control_PVneg	8	18
BICRAL	0.563	0.00216	0.248	0.474	7.56	22.7	3.54e-05	2.67	LV	CELLSTATES	PC1	control_PVneg	8	18
MPDZ	0.563	0.021	0.214	0.504	7.44	10.8	0.00237	1.68	LV	CELLSTATES	PC1	control_PVneg	8	18
SMAD2	0.563	0.00678	0.132	0.27	6.69	16	0.000328	2.17	LV	CELLSTATES	PC1	control_PVneg	8	18
SPATS2L	0.561	0.0321	0.251	0.476	7.55	9.19	0.00466	1.49	LV	CELLSTATES	PC1	control_PVneg	8	18
FAM117B	0.56	0.0205	0.0619	0.116	5.62	10.9	0.00228	1.69	LV	CELLSTATES	PC1	control_PVneg	8	18
NT5C2	0.56	0.0166	0.279	0.597	7.75	11.8	0.00161	1.78	LV	CELLSTATES	PC1	control_PVneg	8	18
AC007364.1	0.559	0.0177	0.0426	0.0929	5.12	11.5	0.00179	1.75	LV	CELLSTATES	PC1	control_PVneg	8	18
KLC1	0.559	0.00731	0.115	0.291	6.56	15.5	0.000386	2.14	LV	CELLSTATES	PC1	control_PVneg	8	18
SRBD1	0.559	0.00824	0.088	0.18	6.12	15	0.000478	2.08	LV	CELLSTATES	PC1	control_PVneg	8	18
USF2	0.559	0.0409	0.032	0.0852	4.75	8.28	0.00693	1.39	LV	CELLSTATES	PC1	control_PVneg	8	18
PHLPP1	0.558	0.0137	0.214	0.476	7.45	12.5	0.0012	1.86	LV	CELLSTATES	PC1	control_PVneg	8	18
AC123768.3	0.557	0.0445	0.0568	0.0898	5.44	7.97	0.00792	1.35	LV	CELLSTATES	PC1	control_PVneg	8	18
INPP5F	0.557	0.0388	0.0321	0.0698	4.8	8.46	0.0064	1.41	LV	CELLSTATES	PC1	control_PVneg	8	18
SLC35F5	0.557	0.0149	0.0965	0.22	6.25	12.1	0.00139	1.83	LV	CELLSTATES	PC1	control_PVneg	8	18
XRN1	0.557	0.00597	0.234	0.486	7.51	16.6	0.000264	2.22	LV	CELLSTATES	PC1	control_PVneg	8	18
UHRF1BP1	0.556	0.0235	0.0709	0.147	5.82	10.4	0.00281	1.63	LV	CELLSTATES	PC1	control_PVneg	8	18
INPP4A	0.555	0.024	0.0952	0.229	6.34	10.3	0.00292	1.62	LV	CELLSTATES	PC1	control_PVneg	8	18
SPTBN1	0.555	0.0118	1.02	2.21	9.63	13.3	0.000906	1.93	LV	CELLSTATES	PC1	control_PVneg	8	18
STAT5B	0.555	0.0051	0.153	0.301	6.89	17.3	0.000207	2.29	LV	CELLSTATES	PC1	control_PVneg	8	18
KDM4B	0.553	0.0344	0.101	0.224	6.32	8.94	0.00518	1.46	LV	CELLSTATES	PC1	control_PVneg	8	18
SIN3A	0.553	0.036	0.0733	0.157	5.86	8.78	0.00556	1.44	LV	CELLSTATES	PC1	control_PVneg	8	18
CDC42BPB	0.552	0.0112	0.142	0.334	6.81	13.5	0.000826	1.95	LV	CELLSTATES	PC1	control_PVneg	8	18
MAP4K5	0.552	0.00216	0.146	0.307	6.85	22.6	3.61e-05	2.67	LV	CELLSTATES	PC1	control_PVneg	8	18
SGIP1	0.552	0.0144	0.502	1.07	8.65	12.3	0.00131	1.84	LV	CELLSTATES	PC1	control_PVneg	8	18
AKT3	0.551	0.0017	0.995	2.17	9.65	24.2	2.24e-05	2.77	LV	CELLSTATES	PC1	control_PVneg	8	18
HEG1	0.551	0.0469	0.0531	0.13	5.44	7.82	0.00848	1.33	LV	CELLSTATES	PC1	control_PVneg	8	18
RGS12	0.551	0.0223	0.0375	0.0999	5.04	10.6	0.00261	1.65	LV	CELLSTATES	PC1	control_PVneg	8	18
TMEM117	0.551	0.0262	0.0784	0.16	5.97	9.95	0.00338	1.58	LV	CELLSTATES	PC1	control_PVneg	8	18
FARS2	0.55	0.00331	0.219	0.428	7.42	20	8.27e-05	2.48	LV	CELLSTATES	PC1	control_PVneg	8	18
MARC2	0.55	0.0126	0.0564	0.13	5.57	12.9	0.00103	1.9	LV	CELLSTATES	PC1	control_PVneg	8	18
WWC3	0.55	0.00822	0.074	0.186	5.94	15	0.000474	2.09	LV	CELLSTATES	PC1	control_PVneg	8	18
BBOF1	0.549	0.018	0.0274	0.0581	4.54	11.5	0.00181	1.75	LV	CELLSTATES	PC1	control_PVneg	8	18
PXK	0.548	0.014	0.0486	0.103	5.33	12.4	0.00125	1.85	LV	CELLSTATES	PC1	control_PVneg	8	18
TMEM131	0.548	0.00302	0.165	0.35	7.03	20.6	6.82e-05	2.52	LV	CELLSTATES	PC1	control_PVneg	8	18
FRYL	0.547	0.00235	0.39	0.825	8.26	21.7	4.77e-05	2.63	LV	CELLSTATES	PC1	control_PVneg	8	18
PKP4	0.547	0.0252	0.0692	0.174	5.86	10.1	0.00315	1.6	LV	CELLSTATES	PC1	control_PVneg	8	18
EXT2	0.545	0.0128	0.0782	0.148	5.94	12.9	0.00105	1.89	LV	CELLSTATES	PC1	control_PVneg	8	18
ZNF891	0.545	0.0401	0.0236	0.0501	4.33	8.34	0.00675	1.4	LV	CELLSTATES	PC1	control_PVneg	8	18
AC016831.7	0.544	0.0116	1.32	2.74	10.1	13.3	0.000876	1.94	LV	CELLSTATES	PC1	control_PVneg	8	18
CLIC4	0.544	0.0368	0.242	0.469	7.54	8.67	0.00584	1.43	LV	CELLSTATES	PC1	control_PVneg	8	18
LDLRAD3	0.544	0.0401	0.326	0.732	8	8.33	0.00676	1.4	LV	CELLSTATES	PC1	control_PVneg	8	18
TIAM2	0.544	0.00319	0.18	0.344	7.09	20.2	7.78e-05	2.5	LV	CELLSTATES	PC1	control_PVneg	8	18
TRAPPC11	0.543	0.0325	0.0614	0.125	5.56	9.15	0.00473	1.49	LV	CELLSTATES	PC1	control_PVneg	8	18
ZFYVE28	0.543	0.0378	0.0231	0.056	4.36	8.56	0.0061	1.42	LV	CELLSTATES	PC1	control_PVneg	8	18
DNMT3A	0.542	0.0144	0.0968	0.218	6.29	12.3	0.0013	1.84	LV	CELLSTATES	PC1	control_PVneg	8	18
KDM3A	0.541	0.033	0.0582	0.135	5.56	9.1	0.00484	1.48	LV	CELLSTATES	PC1	control_PVneg	8	18
RBPMS	0.54	0.00615	1.31	2.94	10	16.5	0.000277	2.21	LV	CELLSTATES	PC1	control_PVneg	8	18
RREB1	0.54	0.00795	0.104	0.215	6.36	15.1	0.000454	2.1	LV	CELLSTATES	PC1	control_PVneg	8	18
TFDP2	0.54	0.0424	0.12	0.25	6.61	8.14	0.00735	1.37	LV	CELLSTATES	PC1	control_PVneg	8	18
GMPS	0.539	0.021	0.0715	0.145	5.79	10.8	0.00237	1.68	LV	CELLSTATES	PC1	control_PVneg	8	18
GAB3	0.538	0.0309	0.0897	0.176	6.1	9.33	0.00439	1.51	LV	CELLSTATES	PC1	control_PVneg	8	18
MAST4	0.538	0.042	0.5	1.13	8.66	8.18	0.00723	1.38	LV	CELLSTATES	PC1	control_PVneg	8	18
UBE2G2	0.538	0.0411	0.102	0.203	6.27	8.26	0.00699	1.39	LV	CELLSTATES	PC1	control_PVneg	8	18
HECA	0.537	0.0303	0.0595	0.0979	5.46	9.41	0.00424	1.52	LV	CELLSTATES	PC1	control_PVneg	8	18
GXYLT1	0.535	0.0183	0.0411	0.073	5	11.4	0.00187	1.74	LV	CELLSTATES	PC1	control_PVneg	8	18
SPOP	0.535	0.0069	0.129	0.249	6.62	15.9	0.000344	2.16	LV	CELLSTATES	PC1	control_PVneg	8	18
RALGAPA2	0.534	0.00942	0.0833	0.186	6.07	14.3	0.000619	2.03	LV	CELLSTATES	PC1	control_PVneg	8	18
ABCC5	0.533	0.0128	0.0681	0.149	5.78	12.8	0.00106	1.89	LV	CELLSTATES	PC1	control_PVneg	8	18
PLCB4	0.533	0.0391	1.12	2.49	9.82	8.43	0.00648	1.41	LV	CELLSTATES	PC1	control_PVneg	8	18
RNF169	0.533	0.0177	0.166	0.282	6.95	11.5	0.00177	1.75	LV	CELLSTATES	PC1	control_PVneg	8	18
SMYD3	0.533	0.00876	0.527	1.11	8.73	14.6	0.000539	2.06	LV	CELLSTATES	PC1	control_PVneg	8	18
C18orf25	0.532	0.0127	0.0593	0.118	5.53	12.9	0.00104	1.9	LV	CELLSTATES	PC1	control_PVneg	8	18
CNOT1	0.532	0.0306	0.138	0.282	6.69	9.37	0.00432	1.51	LV	CELLSTATES	PC1	control_PVneg	8	18
CPEB2	0.532	0.0394	0.0432	0.0897	5.09	8.41	0.00654	1.4	LV	CELLSTATES	PC1	control_PVneg	8	18
KIAA1324L	0.532	0.0317	0.0735	0.166	5.91	9.24	0.00457	1.5	LV	CELLSTATES	PC1	control_PVneg	8	18
FBXW4	0.531	0.00795	0.133	0.278	6.74	15.1	0.000454	2.1	LV	CELLSTATES	PC1	control_PVneg	8	18
HDGFL3	0.53	0.0301	0.141	0.247	6.69	9.44	0.00419	1.52	LV	CELLSTATES	PC1	control_PVneg	8	18
TCEANC2	0.53	0.0418	0.0131	0.0311	3.54	8.2	0.00716	1.38	LV	CELLSTATES	PC1	control_PVneg	8	18
DTWD1	0.529	0.0475	0.111	0.2	6.36	7.75	0.00876	1.32	LV	CELLSTATES	PC1	control_PVneg	8	18
VPS13C	0.529	0.0211	0.251	0.533	7.6	10.8	0.00239	1.68	LV	CELLSTATES	PC1	control_PVneg	8	18
ELP1	0.528	0.0131	0.0472	0.108	5.28	12.8	0.00109	1.88	LV	CELLSTATES	PC1	control_PVneg	8	18
MBD5	0.527	0.00695	0.547	1.14	8.75	15.8	0.000351	2.16	LV	CELLSTATES	PC1	control_PVneg	8	18
ANKRD10	0.526	0.0446	0.488	0.978	8.52	7.96	0.00795	1.35	LV	CELLSTATES	PC1	control_PVneg	8	18
CBFB	0.526	0.0263	0.102	0.219	6.33	9.92	0.00343	1.58	LV	CELLSTATES	PC1	control_PVneg	8	18
LRCH2	0.526	0.0144	0.0364	0.079	4.9	12.3	0.0013	1.84	LV	CELLSTATES	PC1	control_PVneg	8	18
MLLT6	0.526	0.0433	0.114	0.264	6.52	8.08	0.00755	1.36	LV	CELLSTATES	PC1	control_PVneg	8	18
MSL2	0.526	0.0211	0.0927	0.168	6.1	10.8	0.00239	1.68	LV	CELLSTATES	PC1	control_PVneg	8	18
CFLAR	0.525	0.00531	0.232	0.463	7.48	17.1	0.000221	2.28	LV	CELLSTATES	PC1	control_PVneg	8	18
SMARCA2	0.525	0.00529	0.103	0.228	6.37	17.1	0.000219	2.28	LV	CELLSTATES	PC1	control_PVneg	8	18
SUFU	0.525	0.0125	0.0468	0.0933	5.27	13	0.00101	1.9	LV	CELLSTATES	PC1	control_PVneg	8	18
ZNF462	0.525	0.0119	0.0852	0.19	6.12	13.2	0.000925	1.92	LV	CELLSTATES	PC1	control_PVneg	8	18
RERE	0.524	0.00381	0.591	1.34	8.89	19	0.000115	2.42	LV	CELLSTATES	PC1	control_PVneg	8	18
ANTXR2	0.523	0.0234	0.054	0.112	5.44	10.4	0.00279	1.63	LV	CELLSTATES	PC1	control_PVneg	8	18
ARID1A	0.523	0.0338	0.198	0.429	7.24	9	0.00506	1.47	LV	CELLSTATES	PC1	control_PVneg	8	18
TOR1AIP1	0.523	0.0206	0.042	0.0995	5.14	10.9	0.00229	1.69	LV	CELLSTATES	PC1	control_PVneg	8	18
MITF	0.522	0.0364	0.0865	0.191	6.21	8.72	0.0057	1.44	LV	CELLSTATES	PC1	control_PVneg	8	18
NAA16	0.522	0.0368	0.0735	0.163	5.87	8.66	0.00586	1.43	LV	CELLSTATES	PC1	control_PVneg	8	18
XKR6	0.522	0.0323	0.125	0.274	6.72	9.18	0.00469	1.49	LV	CELLSTATES	PC1	control_PVneg	8	18
ACVR1	0.521	0.0463	0.0764	0.148	5.86	7.86	0.00833	1.33	LV	CELLSTATES	PC1	control_PVneg	8	18
ANKRD17	0.521	0.00318	0.429	0.861	8.37	20.3	7.67e-05	2.5	LV	CELLSTATES	PC1	control_PVneg	8	18
ECPAS	0.52	0.0106	0.186	0.395	7.18	13.7	0.000761	1.97	LV	CELLSTATES	PC1	control_PVneg	8	18
LRBA	0.52	0.00563	0.237	0.486	7.57	16.9	0.00024	2.25	LV	CELLSTATES	PC1	control_PVneg	8	18
RALGPS1	0.519	0.00987	0.0791	0.173	6.04	14	0.000675	2.01	LV	CELLSTATES	PC1	control_PVneg	8	18
UBL3	0.519	0.00678	0.0715	0.143	5.82	16	0.000329	2.17	LV	CELLSTATES	PC1	control_PVneg	8	18
ZNF846	0.519	0.0138	0.0699	0.146	5.83	12.5	0.00122	1.86	LV	CELLSTATES	PC1	control_PVneg	8	18
CLASP1	0.518	0.00419	0.314	0.66	7.94	18.4	0.000142	2.38	LV	CELLSTATES	PC1	control_PVneg	8	18
TPP2	0.518	0.04	0.104	0.229	6.32	8.35	0.00671	1.4	LV	CELLSTATES	PC1	control_PVneg	8	18
WIPF1	0.518	0.00891	0.107	0.218	6.41	14.6	0.00055	2.05	LV	CELLSTATES	PC1	control_PVneg	8	18
DICER1	0.517	0.0291	0.2	0.419	7.24	9.56	0.00399	1.54	LV	CELLSTATES	PC1	control_PVneg	8	18
LCOR	0.517	0.00538	0.2	0.449	7.34	17.1	0.000226	2.27	LV	CELLSTATES	PC1	control_PVneg	8	18
USP3	0.517	0.00791	0.117	0.218	6.49	15.1	0.000447	2.1	LV	CELLSTATES	PC1	control_PVneg	8	18
UBE2H	0.516	0.00323	0.171	0.365	7.11	20.2	7.96e-05	2.49	LV	CELLSTATES	PC1	control_PVneg	8	18
XPO7	0.515	0.00742	0.0788	0.168	5.96	15.5	0.000399	2.13	LV	CELLSTATES	PC1	control_PVneg	8	18
SAMD4B	0.514	0.0262	0.0738	0.168	5.87	9.93	0.0034	1.58	LV	CELLSTATES	PC1	control_PVneg	8	18
DPYD	0.513	0.0252	0.686	1.37	9.07	10.1	0.00316	1.6	LV	CELLSTATES	PC1	control_PVneg	8	18
FRS2	0.513	0.00867	0.147	0.275	6.81	14.7	0.000523	2.06	LV	CELLSTATES	PC1	control_PVneg	8	18
ITGA1	0.513	0.0493	0.54	1.14	8.71	7.63	0.00923	1.31	LV	CELLSTATES	PC1	control_PVneg	8	18
MYO18A	0.513	0.036	0.0262	0.0598	4.44	8.78	0.00555	1.44	LV	CELLSTATES	PC1	control_PVneg	8	18
ATG13	0.512	0.0318	0.111	0.227	6.42	9.21	0.00461	1.5	LV	CELLSTATES	PC1	control_PVneg	8	18
GMDS-DT	0.512	0.0241	0.22	0.43	7.43	10.3	0.00296	1.62	LV	CELLSTATES	PC1	control_PVneg	8	18
NMD3	0.512	0.0471	0.261	0.59	7.75	7.79	0.00861	1.33	LV	CELLSTATES	PC1	control_PVneg	8	18
SLC35D1	0.512	0.047	0.0434	0.0803	5.1	7.8	0.00855	1.33	LV	CELLSTATES	PC1	control_PVneg	8	18
MBTPS1	0.511	0.0309	0.0838	0.184	6.02	9.33	0.00439	1.51	LV	CELLSTATES	PC1	control_PVneg	8	18
AGTPBP1	0.51	0.0446	0.0777	0.167	5.98	7.97	0.00795	1.35	LV	CELLSTATES	PC1	control_PVneg	8	18
AKAP8L	0.51	0.0242	0.146	0.304	6.82	10.3	0.00297	1.62	LV	CELLSTATES	PC1	control_PVneg	8	18
RBM45	0.51	0.0155	0.0308	0.0628	4.64	12	0.00147	1.81	LV	CELLSTATES	PC1	control_PVneg	8	18
STAG2	0.51	0.00678	0.218	0.455	7.4	16	0.000328	2.17	LV	CELLSTATES	PC1	control_PVneg	8	18
ARHGAP32	0.509	0.0401	0.18	0.428	7.16	8.33	0.00676	1.4	LV	CELLSTATES	PC1	control_PVneg	8	18
OTUD7A	0.509	0.0164	0.0843	0.186	6.12	11.8	0.00158	1.78	LV	CELLSTATES	PC1	control_PVneg	8	18
TGFBR3	0.508	0.0331	0.152	0.311	6.9	9.09	0.00486	1.48	LV	CELLSTATES	PC1	control_PVneg	8	18
TPTEP2-CSNK1E	0.508	0.00784	0.128	0.253	6.66	15.2	0.000432	2.11	LV	CELLSTATES	PC1	control_PVneg	8	18
USP25	0.508	0.0184	0.145	0.293	6.82	11.4	0.00188	1.73	LV	CELLSTATES	PC1	control_PVneg	8	18
ZNF236	0.508	0.0357	0.0702	0.156	5.77	8.81	0.00548	1.45	LV	CELLSTATES	PC1	control_PVneg	8	18
FAM174B	0.507	0.0348	0.0211	0.0381	4.16	8.9	0.00527	1.46	LV	CELLSTATES	PC1	control_PVneg	8	18
KDM6A	0.507	0.0338	0.198	0.417	7.3	9.01	0.00504	1.47	LV	CELLSTATES	PC1	control_PVneg	8	18
GABPA	0.506	0.0231	0.0343	0.0624	4.77	10.5	0.00273	1.64	LV	CELLSTATES	PC1	control_PVneg	8	18
HACE1	0.506	0.0126	0.0549	0.12	5.49	12.9	0.00103	1.9	LV	CELLSTATES	PC1	control_PVneg	8	18
AHCTF1	0.505	0.0191	0.0967	0.206	6.24	11.2	0.00201	1.72	LV	CELLSTATES	PC1	control_PVneg	8	18
KIAA1109	0.505	0.0165	0.217	0.487	7.42	11.8	0.00159	1.78	LV	CELLSTATES	PC1	control_PVneg	8	18
MBTD1	0.505	0.00699	0.127	0.267	6.67	15.8	0.000359	2.16	LV	CELLSTATES	PC1	control_PVneg	8	18
NUP153	0.505	0.00931	0.115	0.259	6.53	14.3	0.000606	2.03	LV	CELLSTATES	PC1	control_PVneg	8	18
PHIP	0.505	0.00486	0.246	0.555	7.66	17.7	0.000182	2.31	LV	CELLSTATES	PC1	control_PVneg	8	18
SEC24B	0.505	0.00253	0.166	0.344	7.05	21.4	5.35e-05	2.6	LV	CELLSTATES	PC1	control_PVneg	8	18
GNA12	0.503	0.0331	0.108	0.244	6.45	9.08	0.00489	1.48	LV	CELLSTATES	PC1	control_PVneg	8	18
RNF215	0.503	0.0134	0.0416	0.0925	5.11	12.7	0.00114	1.87	LV	CELLSTATES	PC1	control_PVneg	8	18
DOPEY2	0.502	0.0225	0.042	0.101	5.12	10.6	0.00263	1.65	LV	CELLSTATES	PC1	control_PVneg	8	18
USP24	0.502	0.0198	0.189	0.411	7.21	11.1	0.00213	1.7	LV	CELLSTATES	PC1	control_PVneg	8	18
KPNA4	0.501	0.0288	0.118	0.224	6.47	9.6	0.00391	1.54	LV	CELLSTATES	PC1	control_PVneg	8	18
ROBO1	0.501	0.00895	0.295	0.66	7.9	14.6	0.000554	2.05	LV	CELLSTATES	PC1	control_PVneg	8	18
YLPM1	0.501	0.0207	0.115	0.243	6.47	10.9	0.0023	1.68	LV	CELLSTATES	PC1	control_PVneg	8	18
NCALD	0.5	0.0475	0.303	0.713	7.97	7.75	0.00877	1.32	LV	CELLSTATES	PC1	control_PVneg	8	18
YPEL2	0.5	0.0325	0.125	0.242	6.61	9.15	0.00473	1.49	LV	CELLSTATES	PC1	control_PVneg	8	18

## Sheet: RBM20_control
Gene	logFC	FDR	mean_exp_control	mean_exp_genotype	logCPM	F	PValue	FDR_plot	Region	annotation_level	cell_state	comparison	Observations_genotype	Observations_reference
PLA2G4A	2.95	8.04e-06	0.00291	0.0178	2.54	60.1	5.12e-09	5.09	LV	CELLSTATES	PC1	control_RBM20	8	18
FOSB	2.94	0.00447	0.00137	0.0277	2.46	18	0.00016	2.35	LV	CELLSTATES	PC1	control_RBM20	8	18
PI16	2.74	5.6e-05	0.0019	0.0173	2.23	41.7	2.21e-07	4.25	LV	CELLSTATES	PC1	control_RBM20	8	18
RGS7BP	2.7	2.62e-06	0.0104	0.0649	4.17	69.6	9.73e-10	5.58	LV	CELLSTATES	PC1	control_RBM20	8	18
AL591686.2	2.46	4.95e-05	0.0024	0.0143	2.23	42.7	1.76e-07	4.31	LV	CELLSTATES	PC1	control_RBM20	8	18
NOS1AP	2.43	0.000819	0.0158	0.0714	4.51	26.5	1.12e-05	3.09	LV	CELLSTATES	PC1	control_RBM20	8	18
HBB	2.38	0.00263	0.00649	0.0535	3.82	20.5	6.89e-05	2.58	LV	CELLSTATES	PC1	control_RBM20	8	18
LINC01088	2.35	5.38e-05	0.0303	0.143	5.49	42.1	2.02e-07	4.27	LV	CELLSTATES	PC1	control_RBM20	8	18
HBA2	2.21	0.00796	0.00292	0.0198	2.48	15.3	0.000413	2.1	LV	CELLSTATES	PC1	control_RBM20	8	18
AC008397.2	2.19	0.000356	0.00833	0.0464	3.71	30.9	3.21e-06	3.45	LV	CELLSTATES	PC1	control_RBM20	8	18
FKBP5	2.1	0.00187	0.371	1.21	8.61	22.2	3.99e-05	2.73	LV	CELLSTATES	PC1	control_RBM20	8	18
EPHA7	2.08	0.0058	0.00799	0.0301	3.51	16.8	0.00024	2.24	LV	CELLSTATES	PC1	control_RBM20	8	18
ATP10A	2.03	8.05e-05	0.089	0.3	6.58	39.7	3.52e-07	4.09	LV	CELLSTATES	PC1	control_RBM20	8	18
CYR61	2	0.0139	0.0443	0.276	6.17	12.9	0.00103	1.86	LV	CELLSTATES	PC1	control_RBM20	8	18
ALDH1A2	1.93	0.00725	0.012	0.0443	4.04	15.7	0.000356	2.14	LV	CELLSTATES	PC1	control_RBM20	8	18
AP002518.2	1.89	0.00677	0.146	0.312	6.97	16	0.000324	2.17	LV	CELLSTATES	PC1	control_RBM20	8	18
AC110285.2	1.88	0.000583	0.00926	0.0359	3.55	28.8	5.78e-06	3.23	LV	CELLSTATES	PC1	control_RBM20	8	18
AL590617.2	1.86	0.000178	0.0208	0.0679	4.51	35	1.12e-06	3.75	LV	CELLSTATES	PC1	control_RBM20	8	18
CCDC68	1.84	0.00131	0.00483	0.025	2.84	24	2.32e-05	2.88	LV	CELLSTATES	PC1	control_RBM20	8	18
MYL4	1.83	0.000929	0.00471	0.0174	2.76	25.7	1.38e-05	3.03	LV	CELLSTATES	PC1	control_RBM20	8	18
NPPA	1.81	0.0115	0.0128	0.0537	4.23	13.6	0.000771	1.94	LV	CELLSTATES	PC1	control_RBM20	8	18
CTGF	1.78	0.00308	0.0418	0.195	5.75	19.8	8.66e-05	2.51	LV	CELLSTATES	PC1	control_RBM20	8	18
MERTK	1.76	1.26e-05	0.0576	0.182	5.95	55.3	1.25e-08	4.9	LV	CELLSTATES	PC1	control_RBM20	8	18
NNMT	1.75	0.00326	0.0872	0.22	6.37	19.5	9.59e-05	2.49	LV	CELLSTATES	PC1	control_RBM20	8	18
AC063944.3	1.74	0.00396	0.00417	0.0143	2.57	18.6	0.000133	2.4	LV	CELLSTATES	PC1	control_RBM20	8	18
LINC02585	1.74	0.000425	0.00731	0.0258	3.14	30.1	3.98e-06	3.37	LV	CELLSTATES	PC1	control_RBM20	8	18
SOX18	1.68	0.00985	0.00732	0.0264	3.24	14.3	0.000594	2.01	LV	CELLSTATES	PC1	control_RBM20	8	18
APOA1	1.65	0.0336	0.00412	0.021	2.83	9.37	0.0043	1.47	LV	CELLSTATES	PC1	control_RBM20	8	18
TCTEX1D1	1.65	0.000598	0.00773	0.0234	3.18	28.5	6.2e-06	3.22	LV	CELLSTATES	PC1	control_RBM20	8	18
MAP2K6	1.64	0.000909	0.138	0.356	7.03	25.8	1.34e-05	3.04	LV	CELLSTATES	PC1	control_RBM20	8	18
MELTF-AS1	1.64	0.0108	0.00588	0.017	2.76	13.9	0.000704	1.97	LV	CELLSTATES	PC1	control_RBM20	8	18
NCKIPSD	1.64	1.26e-05	0.0246	0.0772	4.77	54.4	1.49e-08	4.9	LV	CELLSTATES	PC1	control_RBM20	8	18
MOB3B	1.61	0.000178	0.031	0.119	5.25	34.8	1.15e-06	3.75	LV	CELLSTATES	PC1	control_RBM20	8	18
MYH11	1.6	0.000314	0.0237	0.0652	4.63	31.7	2.57e-06	3.5	LV	CELLSTATES	PC1	control_RBM20	8	18
NTRK3	1.6	0.00375	0.0173	0.0559	4.33	18.8	0.000123	2.43	LV	CELLSTATES	PC1	control_RBM20	8	18
TOGARAM2	1.6	0.000727	0.027	0.084	4.9	27.3	8.72e-06	3.14	LV	CELLSTATES	PC1	control_RBM20	8	18
HLA-DMA	1.58	0.0207	0.00713	0.0191	3.11	11.3	0.0019	1.68	LV	CELLSTATES	PC1	control_RBM20	8	18
AL365181.4	1.56	0.000423	0.00636	0.0198	2.98	30.2	3.92e-06	3.37	LV	CELLSTATES	PC1	control_RBM20	8	18
AFF3	1.54	0.000708	0.0282	0.0996	5.02	27.5	8.31e-06	3.15	LV	CELLSTATES	PC1	control_RBM20	8	18
CARMIL1	1.53	0.00579	0.232	0.727	7.89	16.9	0.000239	2.24	LV	CELLSTATES	PC1	control_RBM20	8	18
HAPLN2	1.53	0.00696	0.056	0.121	5.63	15.9	0.000336	2.16	LV	CELLSTATES	PC1	control_RBM20	8	18
AC002546.1	1.51	0.00341	0.0831	0.216	6.34	19.3	0.000104	2.47	LV	CELLSTATES	PC1	control_RBM20	8	18
DENND3	1.51	0.000882	0.218	0.543	7.66	26.1	1.24e-05	3.05	LV	CELLSTATES	PC1	control_RBM20	8	18
TIPARP	1.5	0.00665	0.0242	0.0898	4.83	16.1	0.000313	2.18	LV	CELLSTATES	PC1	control_RBM20	8	18
NAA11	1.49	0.00633	0.00639	0.0166	2.96	16.4	0.000285	2.2	LV	CELLSTATES	PC1	control_RBM20	8	18
AC103739.2	1.44	0.0043	0.0143	0.0279	3.74	18.2	0.000151	2.37	LV	CELLSTATES	PC1	control_RBM20	8	18
AFF2	1.44	0.000288	0.0103	0.0313	3.6	32.2	2.28e-06	3.54	LV	CELLSTATES	PC1	control_RBM20	8	18
GALNT14	1.44	0.0112	0.0155	0.0411	4.05	13.7	0.000743	1.95	LV	CELLSTATES	PC1	control_RBM20	8	18
PLD5	1.43	0.000178	0.0291	0.0906	5.02	35	1.12e-06	3.75	LV	CELLSTATES	PC1	control_RBM20	8	18
MTSS1	1.42	0.000784	0.164	0.459	7.33	26.8	1e-05	3.11	LV	CELLSTATES	PC1	control_RBM20	8	18
BMP2	1.39	0.00266	0.0127	0.0349	3.73	20.5	7.07e-05	2.57	LV	CELLSTATES	PC1	control_RBM20	8	18
PLXNA2	1.39	0.000299	0.0189	0.0585	4.37	32	2.42e-06	3.52	LV	CELLSTATES	PC1	control_RBM20	8	18
SAMHD1	1.38	2.44e-05	0.09	0.257	6.54	49.1	4.35e-08	4.61	LV	CELLSTATES	PC1	control_RBM20	8	18
RCBTB1	1.37	5.38e-05	0.0402	0.0949	5.22	42	2.05e-07	4.27	LV	CELLSTATES	PC1	control_RBM20	8	18
ZBTB16	1.36	0.00325	0.697	1.67	9.3	19.6	9.31e-05	2.49	LV	CELLSTATES	PC1	control_RBM20	8	18
AL162586.1	1.35	0.006	0.00561	0.0168	2.74	16.6	0.000257	2.22	LV	CELLSTATES	PC1	control_RBM20	8	18
ARHGEF7-AS2	1.35	0.0125	0.0101	0.0181	3.24	13.3	0.000883	1.9	LV	CELLSTATES	PC1	control_RBM20	8	18
TCF15	1.35	0.0112	0.108	0.161	6.32	13.7	0.000743	1.95	LV	CELLSTATES	PC1	control_RBM20	8	18
NR2F1-AS1	1.34	0.00648	0.00726	0.0161	2.95	16.2	0.000299	2.19	LV	CELLSTATES	PC1	control_RBM20	8	18
PLXDC2	1.34	1.26e-05	0.222	0.66	7.84	55.2	1.28e-08	4.9	LV	CELLSTATES	PC1	control_RBM20	8	18
SCN7A	1.33	4.47e-05	0.75	2.05	9.52	43.3	1.53e-07	4.35	LV	CELLSTATES	PC1	control_RBM20	8	18
AC132872.1	1.32	0.00398	0.00907	0.0189	3.17	18.5	0.000134	2.4	LV	CELLSTATES	PC1	control_RBM20	8	18
CTDSPL	1.31	4.41e-05	0.0896	0.229	6.42	44.1	1.28e-07	4.36	LV	CELLSTATES	PC1	control_RBM20	8	18
ADAMTS9-AS2	1.3	0.000929	0.619	1.79	9.3	25.7	1.41e-05	3.03	LV	CELLSTATES	PC1	control_RBM20	8	18
BICC1	1.3	5.28e-05	0.0836	0.229	6.37	42.3	1.92e-07	4.28	LV	CELLSTATES	PC1	control_RBM20	8	18
LINC00309	1.3	0.0232	0.00404	0.0125	2.31	10.8	0.00234	1.63	LV	CELLSTATES	PC1	control_RBM20	8	18
SNHG22	1.29	0.000164	0.0144	0.0339	3.82	35.6	9.46e-07	3.78	LV	CELLSTATES	PC1	control_RBM20	8	18
TRIM22	1.28	0.000557	0.0682	0.175	6.03	29	5.48e-06	3.25	LV	CELLSTATES	PC1	control_RBM20	8	18
ZP1	1.28	0.00352	0.0185	0.0553	4.33	19.1	0.000112	2.45	LV	CELLSTATES	PC1	control_RBM20	8	18
EEF1A2	1.27	0.00985	0.0189	0.0418	4.12	14.3	0.000595	2.01	LV	CELLSTATES	PC1	control_RBM20	8	18
SEMA6D	1.27	0.00183	0.0202	0.0601	4.47	22.3	3.88e-05	2.74	LV	CELLSTATES	PC1	control_RBM20	8	18
CALHM5	1.26	0.00102	0.00827	0.0218	3.17	25.2	1.61e-05	2.99	LV	CELLSTATES	PC1	control_RBM20	8	18
LPP-AS1	1.26	0.0229	0.0247	0.0471	4.44	10.9	0.00227	1.64	LV	CELLSTATES	PC1	control_RBM20	8	18
AC092164.1	1.24	0.0292	0.00973	0.0227	3.33	9.96	0.00334	1.54	LV	CELLSTATES	PC1	control_RBM20	8	18
GOLGA8N	1.24	0.0149	0.00704	0.0156	2.86	12.6	0.00115	1.83	LV	CELLSTATES	PC1	control_RBM20	8	18
KALRN	1.24	0.000229	0.642	1.53	9.22	33.3	1.7e-06	3.64	LV	CELLSTATES	PC1	control_RBM20	8	18
PTPN13	1.24	3.47e-05	0.243	0.603	7.84	45.8	8.84e-08	4.46	LV	CELLSTATES	PC1	control_RBM20	8	18
ZRANB2-AS1	1.24	0.0295	0.0667	0.0849	5.59	9.91	0.00342	1.53	LV	CELLSTATES	PC1	control_RBM20	8	18
AC099791.2	1.23	0.0261	0.0127	0.0232	3.54	10.3	0.00285	1.58	LV	CELLSTATES	PC1	control_RBM20	8	18
ST7-AS1	1.23	0.0329	0.00759	0.0138	2.88	9.47	0.00411	1.48	LV	CELLSTATES	PC1	control_RBM20	8	18
AC063944.1	1.22	0.00532	0.156	0.31	7.05	17.2	0.000212	2.27	LV	CELLSTATES	PC1	control_RBM20	8	18
CNKSR2	1.22	0.0327	0.00807	0.0156	3.05	9.49	0.00407	1.48	LV	CELLSTATES	PC1	control_RBM20	8	18
FAM66C	1.22	0.00456	0.012	0.0296	3.59	17.9	0.000164	2.34	LV	CELLSTATES	PC1	control_RBM20	8	18
KCNB1	1.22	0.0142	0.018	0.0551	4.3	12.8	0.00107	1.85	LV	CELLSTATES	PC1	control_RBM20	8	18
LRP11	1.22	0.000708	0.0113	0.028	3.5	27.5	8.21e-06	3.15	LV	CELLSTATES	PC1	control_RBM20	8	18
MYOF	1.22	0.0184	0.16	0.457	7.38	11.8	0.00159	1.73	LV	CELLSTATES	PC1	control_RBM20	8	18
SAP25	1.21	0.0108	0.0115	0.0302	3.55	13.9	0.000698	1.97	LV	CELLSTATES	PC1	control_RBM20	8	18
AL445465.1	1.2	0.00908	0.0169	0.0344	3.94	14.7	0.000516	2.04	LV	CELLSTATES	PC1	control_RBM20	8	18
SLC6A1	1.2	0.00797	0.0747	0.18	6.11	15.3	0.000415	2.1	LV	CELLSTATES	PC1	control_RBM20	8	18
MBOAT2	1.19	1.26e-05	0.0289	0.0658	4.79	56.3	1.04e-08	4.9	LV	CELLSTATES	PC1	control_RBM20	8	18
TUB	1.19	0.00503	0.00838	0.02	3.12	17.4	0.000195	2.3	LV	CELLSTATES	PC1	control_RBM20	8	18
ZNF471	1.19	0.000119	0.0388	0.0799	5.08	37.6	5.86e-07	3.92	LV	CELLSTATES	PC1	control_RBM20	8	18
AC131025.2	1.18	0.036	0.418	0.502	8.09	9.12	0.00478	1.44	LV	CELLSTATES	PC1	control_RBM20	8	18
CNNM2	1.18	0.00157	0.121	0.312	6.87	23.2	2.94e-05	2.81	LV	CELLSTATES	PC1	control_RBM20	8	18
DUBR	1.18	0.00032	0.394	0.82	8.39	31.5	2.73e-06	3.5	LV	CELLSTATES	PC1	control_RBM20	8	18
LINC00670	1.18	0.00841	0.0259	0.0659	4.7	15	0.000464	2.08	LV	CELLSTATES	PC1	control_RBM20	8	18
WDR78	1.18	4.08e-05	0.0725	0.164	6.07	44.7	1.13e-07	4.39	LV	CELLSTATES	PC1	control_RBM20	8	18
AL354836.1	1.17	0.0466	0.00539	0.0126	2.49	8.16	0.00726	1.33	LV	CELLSTATES	PC1	control_RBM20	8	18
LINC02343	1.17	0.0124	0.00877	0.0199	3.19	13.3	0.000875	1.91	LV	CELLSTATES	PC1	control_RBM20	8	18
PID1	1.17	0.0035	0.173	0.414	7.27	19.1	0.00011	2.46	LV	CELLSTATES	PC1	control_RBM20	8	18
SCN3A	1.17	0.00164	0.191	0.429	7.45	23	3.17e-05	2.79	LV	CELLSTATES	PC1	control_RBM20	8	18
AC007681.1	1.15	0.000274	0.0274	0.0575	4.66	32.4	2.15e-06	3.56	LV	CELLSTATES	PC1	control_RBM20	8	18
KCNJ13	1.15	0.0402	0.0111	0.0169	3.29	8.69	0.00574	1.4	LV	CELLSTATES	PC1	control_RBM20	8	18
TRIM5	1.15	0.0109	0.066	0.149	5.89	13.9	0.000707	1.96	LV	CELLSTATES	PC1	control_RBM20	8	18
DOCK9	1.14	0.000639	0.148	0.389	7.17	28.2	6.74e-06	3.19	LV	CELLSTATES	PC1	control_RBM20	8	18
ATP10D	1.13	1.28e-06	0.153	0.362	7.14	78.5	2.33e-10	5.89	LV	CELLSTATES	PC1	control_RBM20	8	18
ITGA4	1.13	0.0171	0.013	0.0315	3.7	12.1	0.00142	1.77	LV	CELLSTATES	PC1	control_RBM20	8	18
ICA1L	1.12	0.00228	0.0583	0.129	5.71	21.2	5.53e-05	2.64	LV	CELLSTATES	PC1	control_RBM20	8	18
RCAN2	1.12	1.48e-05	0.567	1.27	8.97	53.2	1.88e-08	4.83	LV	CELLSTATES	PC1	control_RBM20	8	18
SH3BP5-AS1	1.12	0.0234	0.00624	0.0128	2.67	10.8	0.00238	1.63	LV	CELLSTATES	PC1	control_RBM20	8	18
TMEM240	1.12	0.0248	0.00634	0.0128	2.69	10.5	0.00262	1.61	LV	CELLSTATES	PC1	control_RBM20	8	18
ARHGAP10	1.11	8.04e-06	1.63	3.51	10.5	60.7	4.54e-09	5.09	LV	CELLSTATES	PC1	control_RBM20	8	18
ELN	1.11	0.034	0.00963	0.0247	3.28	9.32	0.00438	1.47	LV	CELLSTATES	PC1	control_RBM20	8	18
SESN3	1.11	0.0296	0.016	0.0397	3.97	9.9	0.00343	1.53	LV	CELLSTATES	PC1	control_RBM20	8	18
AC019197.1	1.1	0.0399	0.176	0.362	7.28	8.73	0.00565	1.4	LV	CELLSTATES	PC1	control_RBM20	8	18
C9orf84	1.1	2.56e-05	0.105	0.235	6.56	48.6	4.89e-08	4.59	LV	CELLSTATES	PC1	control_RBM20	8	18
IRAK3	1.1	0.000104	0.11	0.214	6.52	38.4	4.84e-07	3.98	LV	CELLSTATES	PC1	control_RBM20	8	18
AC027117.2	1.09	0.00514	0.0296	0.0573	4.7	17.4	0.000201	2.29	LV	CELLSTATES	PC1	control_RBM20	8	18
AC093110.1	1.09	0.0317	0.0508	0.0719	5.24	9.64	0.00383	1.5	LV	CELLSTATES	PC1	control_RBM20	8	18
ANKS1A	1.09	2.79e-05	0.557	1.18	8.91	47	6.86e-08	4.55	LV	CELLSTATES	PC1	control_RBM20	8	18
RHOBTB1	1.09	0.00121	0.0154	0.0335	3.86	24.5	2.01e-05	2.92	LV	CELLSTATES	PC1	control_RBM20	8	18
ZNF704	1.09	4.47e-05	0.234	0.543	7.72	43.3	1.52e-07	4.35	LV	CELLSTATES	PC1	control_RBM20	8	18
AC010173.1	1.08	0.0102	0.00981	0.022	3.23	14.2	0.000632	1.99	LV	CELLSTATES	PC1	control_RBM20	8	18
LRRC17	1.08	0.00797	0.0512	0.119	5.57	15.3	0.000416	2.1	LV	CELLSTATES	PC1	control_RBM20	8	18
PPM1H	1.08	0.0129	0.0197	0.0479	4.28	13.2	0.000929	1.89	LV	CELLSTATES	PC1	control_RBM20	8	18
PRPS1	1.08	0.00593	0.0121	0.0266	3.55	16.7	0.000252	2.23	LV	CELLSTATES	PC1	control_RBM20	8	18
TRANK1	1.08	0.00221	0.0314	0.0726	4.84	21.4	5.21e-05	2.66	LV	CELLSTATES	PC1	control_RBM20	8	18
CSAD	1.07	0.000684	0.114	0.248	6.65	27.8	7.52e-06	3.17	LV	CELLSTATES	PC1	control_RBM20	8	18
STON1-GTF2A1L	1.07	0.00842	0.0254	0.059	4.57	15	0.000467	2.07	LV	CELLSTATES	PC1	control_RBM20	8	18
TACR1	1.07	0.000784	0.0843	0.159	6.14	26.8	1.01e-05	3.11	LV	CELLSTATES	PC1	control_RBM20	8	18
YPEL1	1.07	0.00164	0.0171	0.0366	4.01	23	3.17e-05	2.79	LV	CELLSTATES	PC1	control_RBM20	8	18
CSRNP3	1.06	0.000929	0.0878	0.211	6.37	25.7	1.39e-05	3.03	LV	CELLSTATES	PC1	control_RBM20	8	18
FAM214A	1.06	1.76e-05	0.106	0.232	6.56	51.4	2.71e-08	4.76	LV	CELLSTATES	PC1	control_RBM20	8	18
RFTN1	1.06	0.000103	0.237	0.534	7.74	38.5	4.67e-07	3.99	LV	CELLSTATES	PC1	control_RBM20	8	18
RNF217	1.06	0.00479	0.0216	0.0479	4.36	17.7	0.000178	2.32	LV	CELLSTATES	PC1	control_RBM20	8	18
ABCA10	1.05	0.000475	0.0922	0.186	6.3	29.6	4.54e-06	3.32	LV	CELLSTATES	PC1	control_RBM20	8	18
AL499616.1	1.05	0.00837	0.591	0.841	8.71	15.1	0.000456	2.08	LV	CELLSTATES	PC1	control_RBM20	8	18
CFH	1.05	0.00815	0.00799	0.0187	3.06	15.2	0.000435	2.09	LV	CELLSTATES	PC1	control_RBM20	8	18
FOXO1	1.05	1.9e-06	0.113	0.264	6.7	73.4	5.19e-10	5.72	LV	CELLSTATES	PC1	control_RBM20	8	18
MAP3K5	1.05	0.000727	0.324	0.722	8.16	27.3	8.71e-06	3.14	LV	CELLSTATES	PC1	control_RBM20	8	18
PPP1CB	1.05	0.00263	0.113	0.23	6.62	20.5	6.96e-05	2.58	LV	CELLSTATES	PC1	control_RBM20	8	18
SWAP70	1.05	0.00204	0.0854	0.195	6.24	21.8	4.63e-05	2.69	LV	CELLSTATES	PC1	control_RBM20	8	18
VCL	1.05	0.00079	0.355	0.733	8.22	26.8	1.02e-05	3.1	LV	CELLSTATES	PC1	control_RBM20	8	18
NHSL1	1.04	0.00191	0.16	0.34	7.11	22.1	4.13e-05	2.72	LV	CELLSTATES	PC1	control_RBM20	8	18
SLC25A29	1.04	0.00203	0.0128	0.0286	3.63	21.8	4.56e-05	2.69	LV	CELLSTATES	PC1	control_RBM20	8	18
PELI2	1.03	0.00201	0.287	0.536	7.86	21.9	4.49e-05	2.7	LV	CELLSTATES	PC1	control_RBM20	8	18
ABTB2	1.02	0.0405	0.0798	0.18	6.23	8.67	0.00579	1.39	LV	CELLSTATES	PC1	control_RBM20	8	18
AC098850.3	1.02	0.00135	0.0729	0.149	6	23.9	2.43e-05	2.87	LV	CELLSTATES	PC1	control_RBM20	8	18
KLF2	1.02	0.0123	0.0165	0.0448	4.06	13.3	0.000865	1.91	LV	CELLSTATES	PC1	control_RBM20	8	18
STXBP4	1.02	0.00655	0.163	0.328	7.08	16.2	0.000306	2.18	LV	CELLSTATES	PC1	control_RBM20	8	18
ATP9A	1.01	0.00695	0.024	0.0517	4.49	15.9	0.000334	2.16	LV	CELLSTATES	PC1	control_RBM20	8	18
ETV5	1.01	0.00263	0.0317	0.0635	4.79	20.5	6.89e-05	2.58	LV	CELLSTATES	PC1	control_RBM20	8	18
LINC00886	1.01	0.015	0.0275	0.0588	4.63	12.6	0.00117	1.82	LV	CELLSTATES	PC1	control_RBM20	8	18
MARVELD1	1.01	0.0153	0.0147	0.0372	3.86	12.5	0.0012	1.81	LV	CELLSTATES	PC1	control_RBM20	8	18
BTBD6	1	0.0229	0.0184	0.0297	3.94	10.9	0.00226	1.64	LV	CELLSTATES	PC1	control_RBM20	8	18
SLC24A3	1	0.00321	0.11	0.252	6.66	19.7	9.14e-05	2.49	LV	CELLSTATES	PC1	control_RBM20	8	18
AC008686.1	0.999	0.0478	0.00715	0.0153	2.84	8.07	0.00755	1.32	LV	CELLSTATES	PC1	control_RBM20	8	18
AL391684.1	0.998	0.0188	0.0101	0.0204	3.27	11.7	0.00163	1.73	LV	CELLSTATES	PC1	control_RBM20	8	18
RRAS	0.998	0.000319	0.0438	0.0867	5.23	31.6	2.64e-06	3.5	LV	CELLSTATES	PC1	control_RBM20	8	18
LRFN4	0.996	0.0443	0.00702	0.0153	2.79	8.35	0.00666	1.35	LV	CELLSTATES	PC1	control_RBM20	8	18
GBP1	0.994	0.024	0.0117	0.0267	3.51	10.7	0.00248	1.62	LV	CELLSTATES	PC1	control_RBM20	8	18
ABCA6	0.991	0.00155	0.0783	0.177	6.16	23.3	2.88e-05	2.81	LV	CELLSTATES	PC1	control_RBM20	8	18
AL136164.2	0.991	0.00127	0.0348	0.0702	4.95	24.2	2.16e-05	2.9	LV	CELLSTATES	PC1	control_RBM20	8	18
AC104794.2	0.987	0.0197	0.0114	0.0219	3.38	11.5	0.00175	1.71	LV	CELLSTATES	PC1	control_RBM20	8	18
DACT3	0.987	0.0159	0.00513	0.0139	2.51	12.4	0.00126	1.8	LV	CELLSTATES	PC1	control_RBM20	8	18
SLC4A7	0.984	0.000178	0.16	0.303	7.06	35.1	1.08e-06	3.75	LV	CELLSTATES	PC1	control_RBM20	8	18
TMTC1	0.983	0.000642	0.727	1.5	9.27	28.2	6.83e-06	3.19	LV	CELLSTATES	PC1	control_RBM20	8	18
ZNF483	0.983	0.00347	0.04	0.076	5.1	19.2	0.000108	2.46	LV	CELLSTATES	PC1	control_RBM20	8	18
RNF115	0.982	2.58e-05	0.213	0.478	7.6	48	5.54e-08	4.59	LV	CELLSTATES	PC1	control_RBM20	8	18
ACTA2	0.979	0.00673	0.493	1.22	8.89	16	0.00032	2.17	LV	CELLSTATES	PC1	control_RBM20	8	18
AC025917.1	0.973	0.00648	0.0169	0.0301	3.88	16.2	0.000298	2.19	LV	CELLSTATES	PC1	control_RBM20	8	18
RGS11	0.973	0.00677	0.0217	0.0536	4.44	16	0.000324	2.17	LV	CELLSTATES	PC1	control_RBM20	8	18
AL133523.1	0.97	0.00815	0.0307	0.0526	4.64	15.2	0.000435	2.09	LV	CELLSTATES	PC1	control_RBM20	8	18
BACH2	0.969	0.00478	0.0592	0.131	5.72	17.7	0.000177	2.32	LV	CELLSTATES	PC1	control_RBM20	8	18
CEP350	0.969	2.13e-05	0.299	0.608	7.98	50.2	3.49e-08	4.67	LV	CELLSTATES	PC1	control_RBM20	8	18
LINC02188	0.969	0.0317	0.0073	0.0153	2.92	9.63	0.00384	1.5	LV	CELLSTATES	PC1	control_RBM20	8	18
APP	0.968	4.47e-05	0.164	0.389	7.25	43.3	1.52e-07	4.35	LV	CELLSTATES	PC1	control_RBM20	8	18
COPZ2	0.961	0.0302	0.00805	0.0152	2.91	9.83	0.00354	1.52	LV	CELLSTATES	PC1	control_RBM20	8	18
LINC01135	0.961	0.0428	0.00691	0.0127	2.77	8.47	0.00632	1.37	LV	CELLSTATES	PC1	control_RBM20	8	18
SLC38A2	0.961	0.00887	0.407	0.696	8.3	14.8	0.000498	2.05	LV	CELLSTATES	PC1	control_RBM20	8	18
AL591845.1	0.96	0.0258	0.0108	0.0254	3.37	10.4	0.00279	1.59	LV	CELLSTATES	PC1	control_RBM20	8	18
ANKRD6	0.96	1.26e-05	0.0633	0.128	5.79	54.8	1.39e-08	4.9	LV	CELLSTATES	PC1	control_RBM20	8	18
LINC00240	0.959	0.00535	0.0193	0.0417	4.16	17.2	0.000214	2.27	LV	CELLSTATES	PC1	control_RBM20	8	18
AL033529.1	0.958	0.0353	0.00554	0.016	2.61	9.18	0.00464	1.45	LV	CELLSTATES	PC1	control_RBM20	8	18
CPED1	0.956	0.0013	0.0914	0.191	6.33	24.1	2.27e-05	2.89	LV	CELLSTATES	PC1	control_RBM20	8	18
ACTN4	0.955	0.00155	0.168	0.346	7.16	23.3	2.86e-05	2.81	LV	CELLSTATES	PC1	control_RBM20	8	18
EGFR	0.954	0.000178	0.261	0.478	7.73	34.7	1.2e-06	3.75	LV	CELLSTATES	PC1	control_RBM20	8	18
SVEP1	0.953	0.00525	0.088	0.195	6.31	17.3	0.000207	2.28	LV	CELLSTATES	PC1	control_RBM20	8	18
HES4	0.952	0.00417	0.487	0.896	8.61	18.3	0.000144	2.38	LV	CELLSTATES	PC1	control_RBM20	8	18
RASAL2	0.951	1.68e-05	1.26	2.66	10.1	52.3	2.29e-08	4.77	LV	CELLSTATES	PC1	control_RBM20	8	18
MIR503HG	0.95	0.0254	0.0129	0.0235	3.54	10.4	0.00274	1.59	LV	CELLSTATES	PC1	control_RBM20	8	18
NFASC	0.95	0.00329	0.529	1.06	8.79	19.5	9.76e-05	2.48	LV	CELLSTATES	PC1	control_RBM20	8	18
THSD7A	0.949	0.02	0.188	0.327	7.21	11.5	0.00179	1.7	LV	CELLSTATES	PC1	control_RBM20	8	18
JDP2	0.947	0.0205	0.0155	0.0274	3.76	11.4	0.00186	1.69	LV	CELLSTATES	PC1	control_RBM20	8	18
PIGZ	0.943	0.000598	0.0186	0.0385	4.1	28.5	6.16e-06	3.22	LV	CELLSTATES	PC1	control_RBM20	8	18
HCG27	0.94	0.0357	0.0311	0.057	4.68	9.14	0.00473	1.45	LV	CELLSTATES	PC1	control_RBM20	8	18
AP000866.1	0.939	0.0251	0.00672	0.0128	2.73	10.5	0.00267	1.6	LV	CELLSTATES	PC1	control_RBM20	8	18
AC018616.1	0.938	0.0161	0.116	0.205	6.52	12.3	0.00129	1.79	LV	CELLSTATES	PC1	control_RBM20	8	18
MAMDC4	0.937	0.032	0.00743	0.0177	2.95	9.59	0.00391	1.5	LV	CELLSTATES	PC1	control_RBM20	8	18
AC090115.1	0.935	0.0126	0.0176	0.0361	4	13.2	0.000899	1.9	LV	CELLSTATES	PC1	control_RBM20	8	18
AC108062.1	0.935	0.0254	0.0117	0.0253	3.5	10.4	0.00274	1.59	LV	CELLSTATES	PC1	control_RBM20	8	18
TRIM73	0.933	0.0303	0.0267	0.0465	4.46	9.81	0.00356	1.52	LV	CELLSTATES	PC1	control_RBM20	8	18
NEXN	0.93	0.0161	0.2	0.4	7.41	12.3	0.0013	1.79	LV	CELLSTATES	PC1	control_RBM20	8	18
FBN1	0.929	0.000178	0.0708	0.152	5.97	34.8	1.18e-06	3.75	LV	CELLSTATES	PC1	control_RBM20	8	18
GBP2	0.928	0.046	0.0142	0.0297	3.71	8.21	0.00709	1.34	LV	CELLSTATES	PC1	control_RBM20	8	18
AL355472.1	0.926	0.0326	0.0452	0.0842	5.26	9.52	0.00402	1.49	LV	CELLSTATES	PC1	control_RBM20	8	18
JADE1	0.925	0.00324	0.117	0.214	6.58	19.6	9.26e-05	2.49	LV	CELLSTATES	PC1	control_RBM20	8	18
BDH2	0.922	0.0155	0.0134	0.0222	3.56	12.4	0.00122	1.81	LV	CELLSTATES	PC1	control_RBM20	8	18
FBXO32	0.92	0.00134	0.0702	0.163	6	23.9	2.4e-05	2.87	LV	CELLSTATES	PC1	control_RBM20	8	18
RFFL	0.92	0.0336	0.00978	0.0196	3.18	9.36	0.00431	1.47	LV	CELLSTATES	PC1	control_RBM20	8	18
FLT1	0.918	0.00797	0.502	1.15	8.87	15.3	0.000417	2.1	LV	CELLSTATES	PC1	control_RBM20	8	18
ALDH1A1	0.917	0.00619	0.0155	0.0351	3.92	16.5	0.000273	2.21	LV	CELLSTATES	PC1	control_RBM20	8	18
KCNAB1	0.916	8.83e-05	1.18	2.49	9.99	39.2	3.94e-07	4.05	LV	CELLSTATES	PC1	control_RBM20	8	18
STK17B	0.915	0.00468	0.0117	0.0294	3.53	17.8	0.000173	2.33	LV	CELLSTATES	PC1	control_RBM20	8	18
GRB10	0.913	0.000584	0.0608	0.123	5.73	28.7	5.95e-06	3.23	LV	CELLSTATES	PC1	control_RBM20	8	18
LINC01568	0.913	0.00716	0.0782	0.148	6.04	15.8	0.000348	2.14	LV	CELLSTATES	PC1	control_RBM20	8	18
CRB1	0.91	0.0461	0.00807	0.0155	2.96	8.2	0.00714	1.34	LV	CELLSTATES	PC1	control_RBM20	8	18
LONRF1	0.909	1.26e-05	0.0458	0.094	5.35	56.3	1.04e-08	4.9	LV	CELLSTATES	PC1	control_RBM20	8	18
C14orf28	0.907	0.00672	0.0175	0.0318	3.93	16	0.000319	2.17	LV	CELLSTATES	PC1	control_RBM20	8	18
CRYGS	0.907	0.0229	0.00809	0.0149	2.99	10.9	0.00226	1.64	LV	CELLSTATES	PC1	control_RBM20	8	18
ST6GALNAC3	0.904	0.032	0.00985	0.0225	3.37	9.59	0.0039	1.5	LV	CELLSTATES	PC1	control_RBM20	8	18
CCDC149	0.902	0.00409	0.0288	0.0563	4.63	18.4	0.000139	2.39	LV	CELLSTATES	PC1	control_RBM20	8	18
CALCRL	0.9	0.00358	0.147	0.284	6.94	19	0.000116	2.45	LV	CELLSTATES	PC1	control_RBM20	8	18
LAMB1	0.899	0.0308	0.292	0.51	7.88	9.74	0.00366	1.51	LV	CELLSTATES	PC1	control_RBM20	8	18
TAGLN	0.899	0.0166	0.0706	0.159	6	12.2	0.00136	1.78	LV	CELLSTATES	PC1	control_RBM20	8	18
TMEM74B	0.898	0.0349	0.0525	0.102	5.5	9.23	0.00456	1.46	LV	CELLSTATES	PC1	control_RBM20	8	18
CLEC20A	0.896	0.0095	0.0386	0.0775	5.07	14.5	0.000556	2.02	LV	CELLSTATES	PC1	control_RBM20	8	18
AGFG2	0.892	0.0456	0.00767	0.0155	2.86	8.24	0.007	1.34	LV	CELLSTATES	PC1	control_RBM20	8	18
RBBP6	0.892	2.61e-05	0.15	0.279	6.95	47.6	5.94e-08	4.58	LV	CELLSTATES	PC1	control_RBM20	8	18
SLC2A4RG	0.889	0.00606	0.0253	0.0481	4.45	16.6	0.000261	2.22	LV	CELLSTATES	PC1	control_RBM20	8	18
NCOA3	0.888	0.000329	0.266	0.523	7.81	31.4	2.84e-06	3.48	LV	CELLSTATES	PC1	control_RBM20	8	18
OGFRL1	0.888	0.00768	0.0948	0.161	6.2	15.5	0.000391	2.11	LV	CELLSTATES	PC1	control_RBM20	8	18
PKDCC	0.887	0.0141	0.0798	0.149	6.05	12.8	0.00106	1.85	LV	CELLSTATES	PC1	control_RBM20	8	18
DOCK5	0.886	0.000138	0.0517	0.105	5.51	36.6	7.38e-07	3.86	LV	CELLSTATES	PC1	control_RBM20	8	18
CLMN	0.885	5.6e-05	0.884	1.71	9.52	41.5	2.29e-07	4.25	LV	CELLSTATES	PC1	control_RBM20	8	18
DZIP1	0.884	0.00032	0.061	0.11	5.66	31.6	2.68e-06	3.5	LV	CELLSTATES	PC1	control_RBM20	8	18
MARCH3	0.881	0.00591	0.0645	0.14	5.88	16.7	0.000251	2.23	LV	CELLSTATES	PC1	control_RBM20	8	18
NEXMIF	0.881	0.00349	0.0155	0.0304	3.86	19.1	0.000109	2.46	LV	CELLSTATES	PC1	control_RBM20	8	18
ATF3	0.88	0.00842	0.0317	0.0689	4.86	15	0.000466	2.07	LV	CELLSTATES	PC1	control_RBM20	8	18
FOXO3	0.878	0.000137	0.364	0.755	8.3	36.7	7.2e-07	3.86	LV	CELLSTATES	PC1	control_RBM20	8	18
ZNF117	0.877	0.00633	0.0139	0.0274	3.66	16.3	0.000287	2.2	LV	CELLSTATES	PC1	control_RBM20	8	18
ABCA9	0.875	0.00201	0.0913	0.176	6.24	21.9	4.44e-05	2.7	LV	CELLSTATES	PC1	control_RBM20	8	18
RANBP17	0.874	0.00228	0.0657	0.132	5.86	21.2	5.56e-05	2.64	LV	CELLSTATES	PC1	control_RBM20	8	18
ZNF737	0.874	0.0174	0.0176	0.0298	3.91	12	0.00146	1.76	LV	CELLSTATES	PC1	control_RBM20	8	18
MAN1A1	0.873	2.58e-05	0.119	0.237	6.7	48.3	5.15e-08	4.59	LV	CELLSTATES	PC1	control_RBM20	8	18
FHL5	0.87	0.0107	0.293	0.528	7.87	14	0.00068	1.97	LV	CELLSTATES	PC1	control_RBM20	8	18
PYGO1	0.87	0.0375	0.0129	0.0223	3.5	8.94	0.00516	1.43	LV	CELLSTATES	PC1	control_RBM20	8	18
YPEL3	0.87	0.0104	0.0626	0.124	5.72	14.1	0.000647	1.98	LV	CELLSTATES	PC1	control_RBM20	8	18
DDX60	0.869	0.0108	0.0231	0.0477	4.42	13.9	0.000701	1.97	LV	CELLSTATES	PC1	control_RBM20	8	18
TMEM8B	0.869	0.0174	0.0138	0.0265	3.63	12	0.00145	1.76	LV	CELLSTATES	PC1	control_RBM20	8	18
CDS2	0.867	0.000708	0.0877	0.191	6.31	27.5	8.28e-06	3.15	LV	CELLSTATES	PC1	control_RBM20	8	18
ALDH1L2	0.866	0.0025	0.067	0.123	5.79	20.8	6.33e-05	2.6	LV	CELLSTATES	PC1	control_RBM20	8	18
PKNOX2	0.865	0.00468	0.0409	0.07	5.08	17.8	0.000172	2.33	LV	CELLSTATES	PC1	control_RBM20	8	18
MBOAT1	0.864	0.00155	0.0608	0.114	5.67	23.3	2.83e-05	2.81	LV	CELLSTATES	PC1	control_RBM20	8	18
ABAT	0.863	0.0108	0.0131	0.0262	3.61	13.9	0.000687	1.97	LV	CELLSTATES	PC1	control_RBM20	8	18
ADHFE1	0.863	0.0407	0.0419	0.0852	5.23	8.66	0.00583	1.39	LV	CELLSTATES	PC1	control_RBM20	8	18
BEND7	0.862	0.000164	0.0451	0.0777	5.23	35.6	9.56e-07	3.78	LV	CELLSTATES	PC1	control_RBM20	8	18
FAM107B	0.862	0.0135	0.0426	0.0857	5.21	13	0.000978	1.87	LV	CELLSTATES	PC1	control_RBM20	8	18
FAM69A	0.861	0.00293	0.0858	0.164	6.16	20	8.1e-05	2.53	LV	CELLSTATES	PC1	control_RBM20	8	18
KCNQ3	0.861	0.0314	0.13	0.24	6.75	9.66	0.0038	1.5	LV	CELLSTATES	PC1	control_RBM20	8	18
REPS2	0.86	0.0423	0.0159	0.0312	3.87	8.53	0.00616	1.37	LV	CELLSTATES	PC1	control_RBM20	8	18
CAPRIN2	0.859	0.00226	0.0301	0.0583	4.71	21.3	5.38e-05	2.65	LV	CELLSTATES	PC1	control_RBM20	8	18
ERP27	0.858	0.0446	0.0106	0.0194	3.28	8.33	0.00674	1.35	LV	CELLSTATES	PC1	control_RBM20	8	18
NAA16	0.856	4.08e-05	0.0735	0.136	5.96	44.6	1.15e-07	4.39	LV	CELLSTATES	PC1	control_RBM20	8	18
MYLIP	0.85	0.00765	0.0455	0.0988	5.38	15.5	0.000387	2.12	LV	CELLSTATES	PC1	control_RBM20	8	18
SLC25A27	0.848	0.00426	0.0762	0.141	5.98	18.2	0.000149	2.37	LV	CELLSTATES	PC1	control_RBM20	8	18
ARGLU1	0.847	0.000178	0.668	1.27	9.09	35.1	1.08e-06	3.75	LV	CELLSTATES	PC1	control_RBM20	8	18
RFTN2	0.847	0.00502	0.0842	0.151	6.11	17.5	0.000193	2.3	LV	CELLSTATES	PC1	control_RBM20	8	18
AP003469.4	0.845	0.0336	0.00679	0.013	2.71	9.37	0.00429	1.47	LV	CELLSTATES	PC1	control_RBM20	8	18
ATAD2	0.845	0.00611	0.0453	0.089	5.32	16.6	0.000266	2.21	LV	CELLSTATES	PC1	control_RBM20	8	18
CYP7B1	0.839	0.00976	0.111	0.209	6.51	14.4	0.000583	2.01	LV	CELLSTATES	PC1	control_RBM20	8	18
DOK6	0.838	0.00569	0.215	0.438	7.54	16.9	0.000233	2.24	LV	CELLSTATES	PC1	control_RBM20	8	18
MAN2A1	0.838	2.58e-05	0.0634	0.119	5.75	47.9	5.64e-08	4.59	LV	CELLSTATES	PC1	control_RBM20	8	18
STOX2	0.834	0.00655	0.0493	0.113	5.53	16.2	0.000305	2.18	LV	CELLSTATES	PC1	control_RBM20	8	18
CDK9	0.831	0.00181	0.0225	0.043	4.34	22.5	3.71e-05	2.74	LV	CELLSTATES	PC1	control_RBM20	8	18
GLS	0.829	0.00753	0.203	0.355	7.32	15.6	0.00038	2.12	LV	CELLSTATES	PC1	control_RBM20	8	18
SCARF2	0.827	0.0254	0.0128	0.028	3.62	10.5	0.00272	1.6	LV	CELLSTATES	PC1	control_RBM20	8	18
HBP1	0.823	0.000909	0.0567	0.103	5.55	25.9	1.33e-05	3.04	LV	CELLSTATES	PC1	control_RBM20	8	18
MAP2	0.822	0.000763	0.331	0.624	8.09	27	9.47e-06	3.12	LV	CELLSTATES	PC1	control_RBM20	8	18
AL139807.1	0.82	0.0446	0.0328	0.059	4.77	8.32	0.00677	1.35	LV	CELLSTATES	PC1	control_RBM20	8	18
NHS	0.82	0.000763	0.243	0.503	7.73	27	9.53e-06	3.12	LV	CELLSTATES	PC1	control_RBM20	8	18
GIT1	0.819	0.0195	0.0126	0.0258	3.56	11.6	0.00172	1.71	LV	CELLSTATES	PC1	control_RBM20	8	18
AC005165.1	0.818	0.0247	0.0154	0.0313	3.8	10.6	0.00259	1.61	LV	CELLSTATES	PC1	control_RBM20	8	18
AC092338.2	0.818	0.00989	0.0166	0.0326	3.95	14.3	0.000598	2	LV	CELLSTATES	PC1	control_RBM20	8	18
CCDC122	0.818	0.0331	0.038	0.0611	4.96	9.43	0.00418	1.48	LV	CELLSTATES	PC1	control_RBM20	8	18
CRY1	0.818	0.0161	0.0902	0.182	6.33	12.3	0.0013	1.79	LV	CELLSTATES	PC1	control_RBM20	8	18
TMX4	0.818	0.000583	0.027	0.053	4.58	28.7	5.89e-06	3.23	LV	CELLSTATES	PC1	control_RBM20	8	18
MAP6	0.817	0.0319	0.0121	0.0232	3.46	9.6	0.00388	1.5	LV	CELLSTATES	PC1	control_RBM20	8	18
SLC35D1	0.816	0.00227	0.0434	0.0817	5.21	21.3	5.46e-05	2.64	LV	CELLSTATES	PC1	control_RBM20	8	18
FILIP1	0.815	0.000178	0.45	0.903	8.61	34.5	1.25e-06	3.75	LV	CELLSTATES	PC1	control_RBM20	8	18
GNRH1	0.815	0.0354	0.00669	0.0141	2.78	9.17	0.00467	1.45	LV	CELLSTATES	PC1	control_RBM20	8	18
LENG8	0.815	3.68e-05	0.205	0.406	7.44	45.4	9.7e-08	4.43	LV	CELLSTATES	PC1	control_RBM20	8	18
AC025809.1	0.812	0.0268	0.0159	0.0265	3.8	10.3	0.00295	1.57	LV	CELLSTATES	PC1	control_RBM20	8	18
CYP27A1	0.809	0.0153	0.0211	0.0411	4.21	12.5	0.00121	1.81	LV	CELLSTATES	PC1	control_RBM20	8	18
ABCA9-AS1	0.807	0.0268	0.0765	0.137	5.91	10.2	0.00296	1.57	LV	CELLSTATES	PC1	control_RBM20	8	18
TSC22D3	0.807	0.0153	0.0668	0.134	5.92	12.5	0.0012	1.81	LV	CELLSTATES	PC1	control_RBM20	8	18
DIP2C	0.803	0.000882	0.139	0.253	6.83	26.1	1.22e-05	3.05	LV	CELLSTATES	PC1	control_RBM20	8	18
SRGAP1	0.803	0.00655	0.109	0.205	6.5	16.2	0.000305	2.18	LV	CELLSTATES	PC1	control_RBM20	8	18
ANKRD29	0.8	0.00619	0.0635	0.113	5.7	16.5	0.000272	2.21	LV	CELLSTATES	PC1	control_RBM20	8	18
BCL7A	0.8	0.00951	0.0168	0.0369	3.97	14.5	0.000562	2.02	LV	CELLSTATES	PC1	control_RBM20	8	18
AC010331.1	0.797	0.0319	0.0128	0.0243	3.52	9.61	0.00387	1.5	LV	CELLSTATES	PC1	control_RBM20	8	18
PHF21B	0.796	0.00333	0.02	0.0362	4.15	19.4	0.0001	2.48	LV	CELLSTATES	PC1	control_RBM20	8	18
CTNNAL1	0.794	0.000815	0.0317	0.063	4.83	26.5	1.1e-05	3.09	LV	CELLSTATES	PC1	control_RBM20	8	18
N4BP2L1	0.793	0.00366	0.0608	0.124	5.73	18.9	0.000119	2.44	LV	CELLSTATES	PC1	control_RBM20	8	18
AC011603.2	0.79	0.0179	0.0177	0.032	3.94	11.9	0.00152	1.75	LV	CELLSTATES	PC1	control_RBM20	8	18
LEPR	0.79	0.0119	0.0281	0.053	4.59	13.5	0.000817	1.93	LV	CELLSTATES	PC1	control_RBM20	8	18
PIP4K2A	0.79	0.000182	0.134	0.256	6.82	34.3	1.31e-06	3.74	LV	CELLSTATES	PC1	control_RBM20	8	18
ZNF862	0.79	0.0297	0.119	0.168	6.4	9.88	0.00345	1.53	LV	CELLSTATES	PC1	control_RBM20	8	18
RRAS2	0.787	0.000815	0.0352	0.0658	4.93	26.5	1.1e-05	3.09	LV	CELLSTATES	PC1	control_RBM20	8	18
CHST11	0.784	0.00503	0.061	0.124	5.74	17.4	0.000194	2.3	LV	CELLSTATES	PC1	control_RBM20	8	18
PRKG1-AS1	0.784	0.0424	0.0551	0.076	5.35	8.5	0.00624	1.37	LV	CELLSTATES	PC1	control_RBM20	8	18
SERTAD2	0.784	0.00187	0.0283	0.0566	4.68	22.2	4.01e-05	2.73	LV	CELLSTATES	PC1	control_RBM20	8	18
MGAT4B	0.783	0.0222	0.012	0.0264	3.49	11	0.00215	1.65	LV	CELLSTATES	PC1	control_RBM20	8	18
CCDC39	0.782	0.0435	0.00861	0.0156	2.96	8.42	0.00648	1.36	LV	CELLSTATES	PC1	control_RBM20	8	18
GPRASP1	0.782	0.036	0.0155	0.029	3.79	9.1	0.00481	1.44	LV	CELLSTATES	PC1	control_RBM20	8	18
PER2	0.782	0.00675	0.031	0.0648	4.84	16	0.000322	2.17	LV	CELLSTATES	PC1	control_RBM20	8	18
PCSK5	0.781	0.0153	0.213	0.347	7.39	12.5	0.00119	1.82	LV	CELLSTATES	PC1	control_RBM20	8	18
BCL6	0.78	0.00845	0.24	0.484	7.7	15	0.000469	2.07	LV	CELLSTATES	PC1	control_RBM20	8	18
DOCK4	0.78	0.0105	0.0579	0.122	5.76	14.1	0.000661	1.98	LV	CELLSTATES	PC1	control_RBM20	8	18
ACTN1	0.778	0.0299	0.105	0.195	6.43	9.86	0.00348	1.52	LV	CELLSTATES	PC1	control_RBM20	8	18
PIWIL4	0.777	0.0114	0.0188	0.031	3.96	13.7	0.000765	1.94	LV	CELLSTATES	PC1	control_RBM20	8	18
AP001528.2	0.776	0.0422	0.135	0.263	6.86	8.54	0.00613	1.37	LV	CELLSTATES	PC1	control_RBM20	8	18
CLIC4	0.776	0.00304	0.242	0.446	7.62	19.9	8.46e-05	2.52	LV	CELLSTATES	PC1	control_RBM20	8	18
PTPN14	0.776	0.00013	0.0652	0.129	5.82	37	6.76e-07	3.88	LV	CELLSTATES	PC1	control_RBM20	8	18
NCOA7	0.775	0.000178	0.111	0.2	6.51	34.8	1.17e-06	3.75	LV	CELLSTATES	PC1	control_RBM20	8	18
KLHL29	0.774	0.0399	0.0499	0.0937	5.43	8.72	0.00567	1.4	LV	CELLSTATES	PC1	control_RBM20	8	18
NOTCH2	0.773	0.0153	0.0585	0.115	5.63	12.5	0.00121	1.81	LV	CELLSTATES	PC1	control_RBM20	8	18
ARHGAP33	0.77	0.0231	0.0129	0.025	3.52	10.8	0.00232	1.64	LV	CELLSTATES	PC1	control_RBM20	8	18
LRIG3	0.77	0.0285	0.0159	0.0302	3.85	10.1	0.00321	1.55	LV	CELLSTATES	PC1	control_RBM20	8	18
FAM20C	0.769	0.0329	0.0211	0.0472	4.25	9.46	0.00413	1.48	LV	CELLSTATES	PC1	control_RBM20	8	18
CRACR2A	0.768	0.0247	0.06	0.0958	5.59	10.6	0.00259	1.61	LV	CELLSTATES	PC1	control_RBM20	8	18
GATAD1	0.766	0.0101	0.0721	0.11	5.77	14.2	0.000618	2	LV	CELLSTATES	PC1	control_RBM20	8	18
MDFIC	0.764	0.0139	0.0333	0.056	4.77	12.9	0.00104	1.86	LV	CELLSTATES	PC1	control_RBM20	8	18
IDS	0.76	0.00413	0.0198	0.0378	4.16	18.4	0.00014	2.38	LV	CELLSTATES	PC1	control_RBM20	8	18
LNX2	0.76	0.00728	0.0134	0.025	3.6	15.7	0.00036	2.14	LV	CELLSTATES	PC1	control_RBM20	8	18
KIAA1614	0.757	0.0441	0.00924	0.0188	3.11	8.38	0.0066	1.36	LV	CELLSTATES	PC1	control_RBM20	8	18
AC027808.1	0.756	0.0353	0.0218	0.0338	4.16	9.18	0.00466	1.45	LV	CELLSTATES	PC1	control_RBM20	8	18
FUT8	0.755	0.00157	0.101	0.184	6.36	23.2	2.95e-05	2.81	LV	CELLSTATES	PC1	control_RBM20	8	18
HERC3	0.755	0.0121	0.0265	0.0488	4.56	13.4	0.000836	1.92	LV	CELLSTATES	PC1	control_RBM20	8	18
MYCBP2	0.755	0.000204	0.235	0.406	7.54	33.8	1.5e-06	3.69	LV	CELLSTATES	PC1	control_RBM20	8	18
LAMA3	0.752	0.0104	0.112	0.192	6.51	14.1	0.000648	1.98	LV	CELLSTATES	PC1	control_RBM20	8	18
SMIM19	0.752	0.0363	0.0693	0.1	5.68	9.07	0.00488	1.44	LV	CELLSTATES	PC1	control_RBM20	8	18
DPH6-DT	0.751	0.0247	0.0367	0.0684	4.94	10.6	0.00258	1.61	LV	CELLSTATES	PC1	control_RBM20	8	18
RAP2A	0.749	0.0495	0.0822	0.107	5.86	7.94	0.00801	1.31	LV	CELLSTATES	PC1	control_RBM20	8	18
RPS6KA2	0.749	0.0079	0.112	0.212	6.57	15.4	0.000407	2.1	LV	CELLSTATES	PC1	control_RBM20	8	18
SNTB1	0.746	0.0202	0.188	0.376	7.32	11.4	0.00182	1.69	LV	CELLSTATES	PC1	control_RBM20	8	18
SPEF2	0.746	0.0346	0.0204	0.033	4.08	9.27	0.00448	1.46	LV	CELLSTATES	PC1	control_RBM20	8	18
TMEM50B	0.745	0.000727	0.0905	0.177	6.28	27.3	8.73e-06	3.14	LV	CELLSTATES	PC1	control_RBM20	8	18
AC011405.1	0.744	0.0446	0.0319	0.0543	4.73	8.32	0.00674	1.35	LV	CELLSTATES	PC1	control_RBM20	8	18
DTWD1	0.743	0.00379	0.111	0.181	6.43	18.8	0.000124	2.42	LV	CELLSTATES	PC1	control_RBM20	8	18
PER1	0.743	0.00634	0.0881	0.184	6.31	16.3	0.000289	2.2	LV	CELLSTATES	PC1	control_RBM20	8	18
AL355488.1	0.742	0.041	0.0101	0.0189	3.22	8.63	0.00591	1.39	LV	CELLSTATES	PC1	control_RBM20	8	18
RFNG	0.742	0.0306	0.0257	0.0437	4.42	9.76	0.00363	1.51	LV	CELLSTATES	PC1	control_RBM20	8	18
POC1B-AS1	0.741	0.0138	0.0204	0.033	4.08	12.9	0.00102	1.86	LV	CELLSTATES	PC1	control_RBM20	8	18
NUMBL	0.74	0.00481	0.0291	0.0523	4.6	17.7	0.000179	2.32	LV	CELLSTATES	PC1	control_RBM20	8	18
COX11	0.739	0.0136	0.0391	0.0664	4.99	13	0.001	1.87	LV	CELLSTATES	PC1	control_RBM20	8	18
FRG1-DT	0.739	0.046	0.0193	0.035	4.07	8.21	0.00709	1.34	LV	CELLSTATES	PC1	control_RBM20	8	18
PSTK	0.739	0.0439	0.0167	0.0282	3.83	8.39	0.00655	1.36	LV	CELLSTATES	PC1	control_RBM20	8	18
LDLRAD4	0.738	0.0355	0.0218	0.0436	4.29	9.16	0.00469	1.45	LV	CELLSTATES	PC1	control_RBM20	8	18
AC124312.1	0.737	0.00198	0.0604	0.11	5.67	22	4.32e-05	2.7	LV	CELLSTATES	PC1	control_RBM20	8	18
DACH1	0.736	0.00181	0.733	1.38	9.25	22.4	3.77e-05	2.74	LV	CELLSTATES	PC1	control_RBM20	8	18
KREMEN1	0.735	0.0181	0.0243	0.045	4.42	11.9	0.00155	1.74	LV	CELLSTATES	PC1	control_RBM20	8	18
OGT	0.735	0.000122	0.19	0.335	7.25	37.4	6.12e-07	3.91	LV	CELLSTATES	PC1	control_RBM20	8	18
PACSIN2	0.735	0.00415	0.647	1.08	8.98	18.3	0.000143	2.38	LV	CELLSTATES	PC1	control_RBM20	8	18
C9orf147	0.734	0.0328	0.0229	0.0387	4.25	9.48	0.00409	1.48	LV	CELLSTATES	PC1	control_RBM20	8	18
MID2	0.734	0.00979	0.0172	0.0297	3.93	14.4	0.000586	2.01	LV	CELLSTATES	PC1	control_RBM20	8	18
ELOVL5	0.732	5.6e-05	0.188	0.352	7.3	41.6	2.25e-07	4.25	LV	CELLSTATES	PC1	control_RBM20	8	18
MSL3	0.732	0.0165	0.0136	0.0227	3.61	12.2	0.00135	1.78	LV	CELLSTATES	PC1	control_RBM20	8	18
NECAB1	0.73	0.0446	0.0304	0.0457	4.58	8.32	0.00675	1.35	LV	CELLSTATES	PC1	control_RBM20	8	18
RBM14-RBM4	0.73	0.00235	0.0283	0.0509	4.61	21.1	5.78e-05	2.63	LV	CELLSTATES	PC1	control_RBM20	8	18
SAP30L	0.73	0.0344	0.0184	0.0312	3.95	9.28	0.00445	1.46	LV	CELLSTATES	PC1	control_RBM20	8	18
TBC1D1	0.73	0.000178	0.351	0.591	8.11	34.6	1.23e-06	3.75	LV	CELLSTATES	PC1	control_RBM20	8	18
TEAD3	0.729	0.00741	0.0849	0.149	6.12	15.6	0.000369	2.13	LV	CELLSTATES	PC1	control_RBM20	8	18
Z94721.1	0.726	0.0384	0.0169	0.0302	3.9	8.86	0.00535	1.42	LV	CELLSTATES	PC1	control_RBM20	8	18
ARHGEF7	0.725	0.00208	0.642	1.27	9.12	21.7	4.76e-05	2.68	LV	CELLSTATES	PC1	control_RBM20	8	18
LRFN5	0.725	0.0384	0.0698	0.119	5.84	8.86	0.00533	1.42	LV	CELLSTATES	PC1	control_RBM20	8	18
WEE1	0.725	0.0126	0.0122	0.0231	3.48	13.2	0.000901	1.9	LV	CELLSTATES	PC1	control_RBM20	8	18
AL021368.2	0.724	0.0357	0.0111	0.0229	3.39	9.14	0.00473	1.45	LV	CELLSTATES	PC1	control_RBM20	8	18
SLC25A28	0.724	0.0232	0.0279	0.0462	4.5	10.8	0.00233	1.64	LV	CELLSTATES	PC1	control_RBM20	8	18
TPM1	0.724	0.000299	0.843	1.66	9.5	32	2.39e-06	3.52	LV	CELLSTATES	PC1	control_RBM20	8	18
AC139887.2	0.723	0.00237	0.0949	0.155	6.21	21	5.87e-05	2.62	LV	CELLSTATES	PC1	control_RBM20	8	18
AC110285.6	0.72	0.0447	0.0323	0.0603	4.82	8.31	0.0068	1.35	LV	CELLSTATES	PC1	control_RBM20	8	18
FAIM	0.72	0.0222	0.011	0.0182	3.3	11	0.00214	1.65	LV	CELLSTATES	PC1	control_RBM20	8	18
LINC01376	0.72	0.0311	0.0472	0.0834	5.3	9.69	0.00374	1.51	LV	CELLSTATES	PC1	control_RBM20	8	18
AC107884.1	0.719	0.029	0.0201	0.0377	4.14	10	0.00328	1.54	LV	CELLSTATES	PC1	control_RBM20	8	18
STK38L	0.719	0.0161	0.0946	0.167	6.26	12.3	0.0013	1.79	LV	CELLSTATES	PC1	control_RBM20	8	18
UBN2	0.717	0.000234	0.0971	0.171	6.3	33.2	1.77e-06	3.63	LV	CELLSTATES	PC1	control_RBM20	8	18
AC093249.6	0.715	0.0486	0.0113	0.0192	3.37	8	0.00777	1.31	LV	CELLSTATES	PC1	control_RBM20	8	18
MTURN	0.715	0.0136	0.0346	0.0643	4.88	13	0.001	1.87	LV	CELLSTATES	PC1	control_RBM20	8	18
PPM1B	0.715	0.00034	0.131	0.235	6.76	31.1	3.03e-06	3.47	LV	CELLSTATES	PC1	control_RBM20	8	18
AL121761.1	0.714	0.0336	0.0295	0.0482	4.58	9.36	0.0043	1.47	LV	CELLSTATES	PC1	control_RBM20	8	18
EFS	0.713	0.0215	0.0238	0.041	4.34	11.2	0.00203	1.67	LV	CELLSTATES	PC1	control_RBM20	8	18
BAIAP2L2	0.711	0.0401	0.0471	0.111	5.51	8.7	0.00572	1.4	LV	CELLSTATES	PC1	control_RBM20	8	18
CENPC	0.71	4.47e-05	0.112	0.188	6.49	43.9	1.35e-07	4.35	LV	CELLSTATES	PC1	control_RBM20	8	18
CEP120	0.71	0.0175	0.0338	0.0554	4.77	12	0.00148	1.76	LV	CELLSTATES	PC1	control_RBM20	8	18
LRRK2	0.709	0.0111	0.0346	0.0625	4.87	13.8	0.000734	1.95	LV	CELLSTATES	PC1	control_RBM20	8	18
ZMAT1	0.709	0.0207	0.0202	0.0314	4.07	11.3	0.0019	1.68	LV	CELLSTATES	PC1	control_RBM20	8	18
GRID1	0.707	0.00304	0.101	0.189	6.41	19.9	8.43e-05	2.52	LV	CELLSTATES	PC1	control_RBM20	8	18
C5	0.703	0.029	0.0153	0.0271	3.73	10	0.00329	1.54	LV	CELLSTATES	PC1	control_RBM20	8	18
PHF10	0.703	0.0166	0.0306	0.0488	4.66	12.2	0.00135	1.78	LV	CELLSTATES	PC1	control_RBM20	8	18
PREX2	0.703	0.0095	0.416	0.789	8.44	14.5	0.000555	2.02	LV	CELLSTATES	PC1	control_RBM20	8	18
DNAJC21	0.702	0.00655	0.0413	0.0668	5.05	16.2	0.000306	2.18	LV	CELLSTATES	PC1	control_RBM20	8	18
FAM117B	0.7	0.00633	0.0619	0.113	5.68	16.4	0.000284	2.2	LV	CELLSTATES	PC1	control_RBM20	8	18
RAB8B	0.7	0.0023	0.116	0.214	6.59	21.2	5.64e-05	2.64	LV	CELLSTATES	PC1	control_RBM20	8	18
RAPGEF5	0.7	0.00598	0.489	0.878	8.65	16.7	0.000255	2.22	LV	CELLSTATES	PC1	control_RBM20	8	18
FOXN3	0.698	0.00048	0.341	0.66	8.19	29.5	4.66e-06	3.32	LV	CELLSTATES	PC1	control_RBM20	8	18
PHF19	0.697	0.0418	0.0121	0.0192	3.4	8.57	0.00606	1.38	LV	CELLSTATES	PC1	control_RBM20	8	18
WWC2	0.697	0.000814	0.141	0.251	6.84	26.6	1.08e-05	3.09	LV	CELLSTATES	PC1	control_RBM20	8	18
BCKDHB	0.694	0.00396	0.0659	0.116	5.78	18.6	0.000133	2.4	LV	CELLSTATES	PC1	control_RBM20	8	18
CYLD	0.694	0.00659	0.036	0.0586	4.89	16.1	0.000308	2.18	LV	CELLSTATES	PC1	control_RBM20	8	18
PLS3	0.693	0.0079	0.236	0.399	7.53	15.4	0.000407	2.1	LV	CELLSTATES	PC1	control_RBM20	8	18
CBLB	0.692	0.0153	0.594	0.999	8.85	12.5	0.00119	1.82	LV	CELLSTATES	PC1	control_RBM20	8	18
IRS1	0.692	0.0114	0.0195	0.0375	4.12	13.7	0.000765	1.94	LV	CELLSTATES	PC1	control_RBM20	8	18
AC010542.3	0.691	0.0374	0.0147	0.0234	3.65	8.95	0.00513	1.43	LV	CELLSTATES	PC1	control_RBM20	8	18
PARD3B	0.691	0.000977	0.194	0.347	7.33	25.5	1.5e-05	3.01	LV	CELLSTATES	PC1	control_RBM20	8	18
PPM1E	0.691	0.0241	0.0905	0.187	6.31	10.7	0.0025	1.62	LV	CELLSTATES	PC1	control_RBM20	8	18
AC040934.1	0.69	0.0366	0.0163	0.0255	3.82	9.03	0.00496	1.44	LV	CELLSTATES	PC1	control_RBM20	8	18
GAB1	0.687	0.00585	0.383	0.67	8.26	16.8	0.000245	2.23	LV	CELLSTATES	PC1	control_RBM20	8	18
AC015813.2	0.686	0.0126	0.0265	0.045	4.47	13.3	0.000895	1.9	LV	CELLSTATES	PC1	control_RBM20	8	18
ALDH6A1	0.686	0.039	0.0127	0.0253	3.56	8.8	0.00548	1.41	LV	CELLSTATES	PC1	control_RBM20	8	18
NEU3	0.686	0.017	0.0124	0.0224	3.48	12.1	0.00141	1.77	LV	CELLSTATES	PC1	control_RBM20	8	18
CCDC50	0.685	0.00884	0.0586	0.0949	5.53	14.8	0.000495	2.05	LV	CELLSTATES	PC1	control_RBM20	8	18
SIN3B	0.685	0.0244	0.0408	0.0688	5.06	10.6	0.00254	1.61	LV	CELLSTATES	PC1	control_RBM20	8	18
MARC2	0.684	0.00278	0.0564	0.109	5.61	20.3	7.54e-05	2.56	LV	CELLSTATES	PC1	control_RBM20	8	18
AL359915.2	0.683	0.00251	0.0937	0.159	6.26	20.8	6.36e-05	2.6	LV	CELLSTATES	PC1	control_RBM20	8	18
GHR	0.683	0.00809	0.326	0.589	8.06	15.2	0.00043	2.09	LV	CELLSTATES	PC1	control_RBM20	8	18
FLI1	0.682	0.0354	0.0552	0.0986	5.52	9.17	0.00467	1.45	LV	CELLSTATES	PC1	control_RBM20	8	18
SHC2	0.682	0.0292	0.0408	0.0727	5.08	9.97	0.00333	1.54	LV	CELLSTATES	PC1	control_RBM20	8	18
BOD1L1	0.681	0.0293	0.188	0.248	7.03	9.94	0.00337	1.53	LV	CELLSTATES	PC1	control_RBM20	8	18
CYP4X1	0.681	0.0108	0.0442	0.0799	5.21	13.9	0.000697	1.97	LV	CELLSTATES	PC1	control_RBM20	8	18
IQSEC1	0.681	0.00177	0.0723	0.131	5.9	22.6	3.58e-05	2.75	LV	CELLSTATES	PC1	control_RBM20	8	18
MXD4	0.681	0.0177	0.0381	0.0607	4.93	11.9	0.00149	1.75	LV	CELLSTATES	PC1	control_RBM20	8	18
MAML3	0.679	0.00564	0.11	0.218	6.58	17	0.000231	2.25	LV	CELLSTATES	PC1	control_RBM20	8	18
ARHGAP44	0.678	0.000707	0.321	0.63	8.1	27.6	8.11e-06	3.15	LV	CELLSTATES	PC1	control_RBM20	8	18
EIF4E3	0.678	0.0122	0.0268	0.0409	4.42	13.4	0.000849	1.91	LV	CELLSTATES	PC1	control_RBM20	8	18
LMO4	0.678	0.0184	0.101	0.157	6.25	11.8	0.00159	1.73	LV	CELLSTATES	PC1	control_RBM20	8	18
AL157392.5	0.677	0.0179	0.0278	0.0421	4.47	11.9	0.00153	1.75	LV	CELLSTATES	PC1	control_RBM20	8	18
NRBP2	0.677	0.00422	0.0696	0.112	5.78	18.3	0.000147	2.37	LV	CELLSTATES	PC1	control_RBM20	8	18
CCNB1IP1	0.676	0.0368	0.0562	0.0952	5.49	9.01	0.005	1.43	LV	CELLSTATES	PC1	control_RBM20	8	18
CCND3	0.676	0.0126	0.153	0.292	7.03	13.2	0.000897	1.9	LV	CELLSTATES	PC1	control_RBM20	8	18
OSBPL9	0.676	0.00032	0.244	0.413	7.59	31.5	2.73e-06	3.5	LV	CELLSTATES	PC1	control_RBM20	8	18
ARHGAP21	0.675	0.000152	0.207	0.375	7.4	36.1	8.43e-07	3.82	LV	CELLSTATES	PC1	control_RBM20	8	18
CCDC92	0.675	0.011	0.388	0.607	8.18	13.8	0.000725	1.96	LV	CELLSTATES	PC1	control_RBM20	8	18
HDGFL3	0.675	0.00468	0.141	0.216	6.74	17.8	0.000171	2.33	LV	CELLSTATES	PC1	control_RBM20	8	18
UBL3	0.675	0.00015	0.0715	0.123	5.87	36.2	8.2e-07	3.82	LV	CELLSTATES	PC1	control_RBM20	8	18
YAP1	0.675	0.0184	0.255	0.455	7.69	11.8	0.00158	1.73	LV	CELLSTATES	PC1	control_RBM20	8	18
DZIP1L	0.674	0.0296	0.0274	0.0438	4.45	9.9	0.00343	1.53	LV	CELLSTATES	PC1	control_RBM20	8	18
MCU	0.674	0.00619	0.22	0.372	7.46	16.5	0.000274	2.21	LV	CELLSTATES	PC1	control_RBM20	8	18
TAF11	0.673	0.0052	0.0994	0.16	6.27	17.3	0.000204	2.28	LV	CELLSTATES	PC1	control_RBM20	8	18
NCOA2	0.672	0.000129	0.462	0.804	8.54	37.1	6.57e-07	3.89	LV	CELLSTATES	PC1	control_RBM20	8	18
TUBA1C	0.672	0.0253	0.0548	0.0905	5.41	10.5	0.00271	1.6	LV	CELLSTATES	PC1	control_RBM20	8	18
CAT	0.671	0.0207	0.0586	0.105	5.63	11.3	0.00191	1.68	LV	CELLSTATES	PC1	control_RBM20	8	18
H1FX-AS1	0.67	0.0423	0.0176	0.0312	3.95	8.52	0.0062	1.37	LV	CELLSTATES	PC1	control_RBM20	8	18
LMOD1	0.668	0.0345	0.221	0.367	7.41	9.27	0.00447	1.46	LV	CELLSTATES	PC1	control_RBM20	8	18
ZRANB1	0.668	0.000178	0.0604	0.113	5.7	34.7	1.19e-06	3.75	LV	CELLSTATES	PC1	control_RBM20	8	18
ABHD3	0.666	0.00329	0.0439	0.0902	5.34	19.5	9.78e-05	2.48	LV	CELLSTATES	PC1	control_RBM20	8	18
ELF1	0.666	0.000763	0.251	0.41	7.61	27	9.64e-06	3.12	LV	CELLSTATES	PC1	control_RBM20	8	18
NPAS3	0.665	0.00654	0.239	0.424	7.6	16.2	0.000303	2.18	LV	CELLSTATES	PC1	control_RBM20	8	18
PCMTD2	0.665	0.0204	0.0661	0.108	5.67	11.4	0.00185	1.69	LV	CELLSTATES	PC1	control_RBM20	8	18
TRAF3IP1	0.665	0.00263	0.0308	0.0498	4.65	20.5	6.96e-05	2.58	LV	CELLSTATES	PC1	control_RBM20	8	18
ANKRD16	0.664	0.0281	0.027	0.0465	4.47	10.1	0.00314	1.55	LV	CELLSTATES	PC1	control_RBM20	8	18
GAB3	0.664	0.00105	0.0897	0.139	6.12	25.1	1.68e-05	2.98	LV	CELLSTATES	PC1	control_RBM20	8	18
POLE4	0.664	0.0137	0.0317	0.0557	4.75	12.9	0.00101	1.86	LV	CELLSTATES	PC1	control_RBM20	8	18
TMEM38B	0.664	0.0363	0.025	0.0525	4.55	9.08	0.00486	1.44	LV	CELLSTATES	PC1	control_RBM20	8	18
PIK3CA	0.661	0.000203	0.216	0.39	7.47	33.9	1.48e-06	3.69	LV	CELLSTATES	PC1	control_RBM20	8	18
TENT4B	0.661	0.00349	0.0962	0.175	6.32	19.2	0.000109	2.46	LV	CELLSTATES	PC1	control_RBM20	8	18
FAM241A	0.659	0.00887	0.159	0.269	6.98	14.8	0.000498	2.05	LV	CELLSTATES	PC1	control_RBM20	8	18
USF2	0.659	0.00339	0.032	0.0577	4.75	19.3	0.000102	2.47	LV	CELLSTATES	PC1	control_RBM20	8	18
CERS6	0.656	0.00511	0.568	1	8.84	17.4	0.000199	2.29	LV	CELLSTATES	PC1	control_RBM20	8	18
HRAS	0.656	0.0485	0.0151	0.0259	3.71	8.02	0.00773	1.31	LV	CELLSTATES	PC1	control_RBM20	8	18
PABPN1	0.656	0.0271	0.0828	0.117	5.93	10.2	0.003	1.57	LV	CELLSTATES	PC1	control_RBM20	8	18
ZNF385D	0.656	0.00619	0.456	0.846	8.57	16.5	0.000273	2.21	LV	CELLSTATES	PC1	control_RBM20	8	18
DGKE	0.655	0.00921	0.0363	0.0608	4.9	14.6	0.00053	2.04	LV	CELLSTATES	PC1	control_RBM20	8	18
TFDP2	0.655	0.0161	0.12	0.213	6.64	12.3	0.00129	1.79	LV	CELLSTATES	PC1	control_RBM20	8	18
KDM1A	0.654	0.00245	0.0653	0.108	5.69	20.9	6.14e-05	2.61	LV	CELLSTATES	PC1	control_RBM20	8	18
LIFR	0.654	0.032	0.122	0.172	6.52	9.58	0.00393	1.49	LV	CELLSTATES	PC1	control_RBM20	8	18
MAP3K3	0.654	0.00462	0.0953	0.159	6.25	17.9	0.000167	2.34	LV	CELLSTATES	PC1	control_RBM20	8	18
NFIA	0.652	0.00129	0.719	1.29	9.19	24.2	2.21e-05	2.89	LV	CELLSTATES	PC1	control_RBM20	8	18
ZNF559-ZNF177	0.652	0.0388	0.0221	0.0432	4.29	8.83	0.00542	1.41	LV	CELLSTATES	PC1	control_RBM20	8	18
ERC1	0.651	0.000398	0.611	1.08	8.94	30.4	3.66e-06	3.4	LV	CELLSTATES	PC1	control_RBM20	8	18
APBA1	0.649	0.0309	0.159	0.295	7.04	9.72	0.0037	1.51	LV	CELLSTATES	PC1	control_RBM20	8	18
IP6K2	0.649	0.00505	0.0791	0.144	6.05	17.4	0.000196	2.3	LV	CELLSTATES	PC1	control_RBM20	8	18
KDM3A	0.649	0.00634	0.0582	0.0979	5.57	16.3	0.000288	2.2	LV	CELLSTATES	PC1	control_RBM20	8	18
PQLC1	0.649	0.0245	0.0255	0.0434	4.42	10.6	0.00255	1.61	LV	CELLSTATES	PC1	control_RBM20	8	18
IKZF5	0.648	0.00591	0.0234	0.0404	4.31	16.7	0.00025	2.23	LV	CELLSTATES	PC1	control_RBM20	8	18
CRYBG3	0.647	0.0166	0.102	0.162	6.31	12.2	0.00136	1.78	LV	CELLSTATES	PC1	control_RBM20	8	18
TCP11L2	0.647	0.0326	0.0381	0.0611	4.96	9.53	0.00401	1.49	LV	CELLSTATES	PC1	control_RBM20	8	18
AC058791.1	0.645	0.0212	0.131	0.233	6.74	11.2	0.00199	1.67	LV	CELLSTATES	PC1	control_RBM20	8	18
BRD1	0.645	0.0225	0.0878	0.124	6.01	11	0.00219	1.65	LV	CELLSTATES	PC1	control_RBM20	8	18
PLSCR4	0.645	0.0153	0.137	0.213	6.7	12.5	0.0012	1.81	LV	CELLSTATES	PC1	control_RBM20	8	18
ZNF217	0.645	0.0407	0.0378	0.0536	4.85	8.66	0.00583	1.39	LV	CELLSTATES	PC1	control_RBM20	8	18
CRTC3	0.644	0.00111	0.4	0.67	8.29	24.8	1.8e-05	2.95	LV	CELLSTATES	PC1	control_RBM20	8	18
KLF7	0.642	0.00163	0.183	0.303	7.16	23	3.13e-05	2.79	LV	CELLSTATES	PC1	control_RBM20	8	18
PPARG	0.641	0.0367	0.267	0.434	7.71	9.02	0.00497	1.44	LV	CELLSTATES	PC1	control_RBM20	8	18
RMND5A	0.641	0.00571	0.0336	0.0546	4.76	16.9	0.000235	2.24	LV	CELLSTATES	PC1	control_RBM20	8	18
ANKMY1	0.64	0.00879	0.0447	0.0714	5.16	14.9	0.00049	2.06	LV	CELLSTATES	PC1	control_RBM20	8	18
CREBRF	0.64	0.00118	0.114	0.204	6.54	24.6	1.94e-05	2.93	LV	CELLSTATES	PC1	control_RBM20	8	18
SLC23A2	0.64	0.00415	0.0622	0.105	5.66	18.4	0.000142	2.38	LV	CELLSTATES	PC1	control_RBM20	8	18
AC009061.2	0.639	0.0402	0.0171	0.0321	3.93	8.69	0.00574	1.4	LV	CELLSTATES	PC1	control_RBM20	8	18
METTL4	0.638	0.00641	0.0301	0.0515	4.64	16.3	0.000295	2.19	LV	CELLSTATES	PC1	control_RBM20	8	18
RABL6	0.638	0.0185	0.185	0.282	7.14	11.8	0.00159	1.73	LV	CELLSTATES	PC1	control_RBM20	8	18
FIGN	0.637	0.0258	0.599	1.05	8.92	10.4	0.00281	1.59	LV	CELLSTATES	PC1	control_RBM20	8	18
IQCJ-SCHIP1	0.636	0.0145	0.086	0.141	6.1	12.7	0.0011	1.84	LV	CELLSTATES	PC1	control_RBM20	8	18
KCTD3	0.636	0.0108	0.0629	0.107	5.69	13.9	0.000694	1.97	LV	CELLSTATES	PC1	control_RBM20	8	18
AL357153.2	0.634	0.0147	0.043	0.0748	5.15	12.6	0.00113	1.83	LV	CELLSTATES	PC1	control_RBM20	8	18
KDSR	0.634	0.00498	0.0472	0.0824	5.28	17.5	0.00019	2.3	LV	CELLSTATES	PC1	control_RBM20	8	18
PTPRG	0.634	0.00124	2.21	3.84	10.8	24.4	2.08e-05	2.91	LV	CELLSTATES	PC1	control_RBM20	8	18
SNX7	0.634	0.0207	0.0337	0.056	4.78	11.3	0.0019	1.68	LV	CELLSTATES	PC1	control_RBM20	8	18
WASF3	0.634	0.012	0.091	0.141	6.16	13.5	0.000829	1.92	LV	CELLSTATES	PC1	control_RBM20	8	18
AC104389.4	0.633	0.0323	0.0482	0.0874	5.37	9.55	0.00397	1.49	LV	CELLSTATES	PC1	control_RBM20	8	18
PBX3	0.633	0.000882	0.249	0.41	7.6	26.1	1.25e-05	3.05	LV	CELLSTATES	PC1	control_RBM20	8	18
WDFY3	0.633	0.00187	0.341	0.53	8.02	22.3	3.98e-05	2.73	LV	CELLSTATES	PC1	control_RBM20	8	18
PCDH9	0.632	0.0411	0.23	0.433	7.64	8.62	0.00592	1.39	LV	CELLSTATES	PC1	control_RBM20	8	18
LTBP3	0.63	0.0145	0.0373	0.0699	4.99	12.7	0.00111	1.84	LV	CELLSTATES	PC1	control_RBM20	8	18
MAP1LC3A	0.63	0.0293	0.168	0.325	7.19	9.94	0.00336	1.53	LV	CELLSTATES	PC1	control_RBM20	8	18
NBN	0.63	0.0185	0.0436	0.0647	5.09	11.8	0.0016	1.73	LV	CELLSTATES	PC1	control_RBM20	8	18
TAPT1	0.627	0.00837	0.064	0.1	5.67	15	0.000459	2.08	LV	CELLSTATES	PC1	control_RBM20	8	18
ULK2	0.626	0.00125	0.0747	0.127	5.92	24.3	2.11e-05	2.9	LV	CELLSTATES	PC1	control_RBM20	8	18
MAP1B	0.624	0.00941	0.987	1.57	9.55	14.6	0.000548	2.03	LV	CELLSTATES	PC1	control_RBM20	8	18
FAM13A-AS1	0.621	0.0291	0.0212	0.035	4.17	9.97	0.00332	1.54	LV	CELLSTATES	PC1	control_RBM20	8	18
ZHX3	0.621	0.0113	0.246	0.365	7.51	13.7	0.000756	1.95	LV	CELLSTATES	PC1	control_RBM20	8	18
GABBR1	0.62	0.00665	0.14	0.212	6.71	16.1	0.000315	2.18	LV	CELLSTATES	PC1	control_RBM20	8	18
KLHL36	0.62	0.0159	0.0451	0.0718	5.17	12.4	0.00127	1.8	LV	CELLSTATES	PC1	control_RBM20	8	18
PHF3	0.62	0.0121	0.164	0.24	6.92	13.4	0.000844	1.92	LV	CELLSTATES	PC1	control_RBM20	8	18
TBC1D20	0.62	0.00215	0.0559	0.0895	5.47	21.5	5.04e-05	2.67	LV	CELLSTATES	PC1	control_RBM20	8	18
ZCCHC2	0.619	0.00201	0.0431	0.0734	5.17	21.9	4.42e-05	2.7	LV	CELLSTATES	PC1	control_RBM20	8	18
RNF180	0.617	0.00165	0.314	0.53	7.96	22.9	3.26e-05	2.78	LV	CELLSTATES	PC1	control_RBM20	8	18
AK3	0.616	0.00262	0.0715	0.128	5.91	20.6	6.8e-05	2.58	LV	CELLSTATES	PC1	control_RBM20	8	18
LENG8-AS1	0.616	0.0234	0.0493	0.0682	5.2	10.8	0.00239	1.63	LV	CELLSTATES	PC1	control_RBM20	8	18
MTM1	0.616	0.00228	0.0424	0.0688	5.1	21.2	5.49e-05	2.64	LV	CELLSTATES	PC1	control_RBM20	8	18
KAT2B	0.614	0.00268	0.0518	0.0935	5.45	20.4	7.19e-05	2.57	LV	CELLSTATES	PC1	control_RBM20	8	18
SLC44A1	0.614	0.00523	0.0798	0.137	6.01	17.3	0.000205	2.28	LV	CELLSTATES	PC1	control_RBM20	8	18
AC016831.7	0.612	0.00639	1.32	2.33	10.1	16.3	0.000292	2.19	LV	CELLSTATES	PC1	control_RBM20	8	18
ATG2B	0.612	0.00555	0.0731	0.119	5.87	17	0.000225	2.26	LV	CELLSTATES	PC1	control_RBM20	8	18
DENND1A	0.612	0.000692	0.386	0.642	8.25	27.7	7.8e-06	3.16	LV	CELLSTATES	PC1	control_RBM20	8	18
FARP2	0.612	0.00447	0.118	0.199	6.56	18	0.00016	2.35	LV	CELLSTATES	PC1	control_RBM20	8	18
HECA	0.612	0.0108	0.0595	0.0872	5.49	13.9	0.000703	1.97	LV	CELLSTATES	PC1	control_RBM20	8	18
HSD17B4	0.612	0.00133	0.0883	0.147	6.17	23.9	2.37e-05	2.88	LV	CELLSTATES	PC1	control_RBM20	8	18
NDRG1	0.612	0.0471	0.0126	0.024	3.52	8.12	0.00738	1.33	LV	CELLSTATES	PC1	control_RBM20	8	18
PAPSS2	0.612	0.0424	0.07	0.111	5.8	8.5	0.00623	1.37	LV	CELLSTATES	PC1	control_RBM20	8	18
SPATA6	0.611	0.0102	0.215	0.37	7.46	14.2	0.00063	1.99	LV	CELLSTATES	PC1	control_RBM20	8	18
TRIM38	0.61	0.021	0.0664	0.105	5.67	11.3	0.00195	1.68	LV	CELLSTATES	PC1	control_RBM20	8	18
AC091948.1	0.608	0.0472	0.0287	0.0469	4.57	8.11	0.00741	1.33	LV	CELLSTATES	PC1	control_RBM20	8	18
ASPH	0.608	0.00725	0.0897	0.143	6.15	15.7	0.000357	2.14	LV	CELLSTATES	PC1	control_RBM20	8	18
LTBP4	0.608	0.0328	0.107	0.197	6.5	9.48	0.00409	1.48	LV	CELLSTATES	PC1	control_RBM20	8	18
UHRF1BP1	0.608	0.00468	0.0709	0.116	5.82	17.8	0.000171	2.33	LV	CELLSTATES	PC1	control_RBM20	8	18
GALNT7	0.607	0.00661	0.0429	0.0692	5.1	16.1	0.00031	2.18	LV	CELLSTATES	PC1	control_RBM20	8	18
CDK14	0.605	0.0188	0.387	0.651	8.25	11.7	0.00164	1.73	LV	CELLSTATES	PC1	control_RBM20	8	18
KIAA1147	0.605	0.0216	0.0479	0.0732	5.22	11.2	0.00204	1.67	LV	CELLSTATES	PC1	control_RBM20	8	18
CFLAR	0.604	0.000757	0.232	0.37	7.5	27.1	9.29e-06	3.12	LV	CELLSTATES	PC1	control_RBM20	8	18
PPFIBP1	0.603	0.00941	0.383	0.662	8.25	14.6	0.000547	2.03	LV	CELLSTATES	PC1	control_RBM20	8	18
CLTCL1	0.6	0.0163	0.203	0.336	7.34	12.2	0.00132	1.79	LV	CELLSTATES	PC1	control_RBM20	8	18
TLK1	0.6	0.000654	0.105	0.172	6.39	28.1	7.01e-06	3.18	LV	CELLSTATES	PC1	control_RBM20	8	18
EFCAB2	0.599	0.00282	0.183	0.265	7.09	20.2	7.7e-05	2.55	LV	CELLSTATES	PC1	control_RBM20	8	18
SP110	0.599	0.0229	0.036	0.0614	4.86	10.9	0.00227	1.64	LV	CELLSTATES	PC1	control_RBM20	8	18
EHBP1L1	0.598	0.039	0.0597	0.0971	5.57	8.8	0.00549	1.41	LV	CELLSTATES	PC1	control_RBM20	8	18
FBXL3	0.598	0.00161	0.105	0.171	6.37	23.1	3.05e-05	2.79	LV	CELLSTATES	PC1	control_RBM20	8	18
MYO1D	0.598	0.0047	0.518	0.893	8.68	17.8	0.000174	2.33	LV	CELLSTATES	PC1	control_RBM20	8	18
SFMBT2	0.598	0.0491	0.052	0.086	5.39	7.97	0.00789	1.31	LV	CELLSTATES	PC1	control_RBM20	8	18
SYNE2	0.598	0.0182	0.276	0.481	7.79	11.8	0.00156	1.74	LV	CELLSTATES	PC1	control_RBM20	8	18
TSC22D2	0.598	0.00593	0.111	0.174	6.42	16.7	0.000252	2.23	LV	CELLSTATES	PC1	control_RBM20	8	18
VAMP4	0.598	0.0104	0.0318	0.0484	4.69	14.1	0.000649	1.98	LV	CELLSTATES	PC1	control_RBM20	8	18
FAM129A	0.597	0.0168	0.352	0.555	8.09	12.1	0.00138	1.77	LV	CELLSTATES	PC1	control_RBM20	8	18
ITGAV	0.597	0.0346	0.0812	0.138	5.99	9.25	0.00451	1.46	LV	CELLSTATES	PC1	control_RBM20	8	18
AP006621.3	0.595	0.0432	0.0257	0.0494	4.47	8.44	0.0064	1.36	LV	CELLSTATES	PC1	control_RBM20	8	18
BBOF1	0.595	0.00765	0.0274	0.0507	4.56	15.5	0.000387	2.12	LV	CELLSTATES	PC1	control_RBM20	8	18
ABCA5	0.594	0.000948	0.298	0.502	7.89	25.6	1.45e-05	3.02	LV	CELLSTATES	PC1	control_RBM20	8	18
BICD1	0.593	0.0341	0.187	0.297	7.14	9.31	0.00439	1.47	LV	CELLSTATES	PC1	control_RBM20	8	18
PPP2CB	0.593	0.0101	0.148	0.22	6.79	14.2	0.000624	1.99	LV	CELLSTATES	PC1	control_RBM20	8	18
ZMYND11	0.592	0.00101	0.15	0.241	6.87	25.3	1.59e-05	2.99	LV	CELLSTATES	PC1	control_RBM20	8	18
PCGF5	0.591	0.00288	0.0755	0.127	5.94	20.1	7.87e-05	2.54	LV	CELLSTATES	PC1	control_RBM20	8	18
ARID5B	0.59	0.0302	0.192	0.363	7.35	9.82	0.00354	1.52	LV	CELLSTATES	PC1	control_RBM20	8	18
CASTOR3	0.59	0.0469	0.1	0.158	6.27	8.13	0.00734	1.33	LV	CELLSTATES	PC1	control_RBM20	8	18
ENTPD6	0.59	0.00951	0.0341	0.0588	4.84	14.5	0.000562	2.02	LV	CELLSTATES	PC1	control_RBM20	8	18
ICK	0.59	0.0428	0.0225	0.0387	4.24	8.48	0.00631	1.37	LV	CELLSTATES	PC1	control_RBM20	8	18
PHACTR2	0.59	0.00633	0.202	0.34	7.32	16.3	0.000286	2.2	LV	CELLSTATES	PC1	control_RBM20	8	18
RANBP9	0.59	0.000692	0.128	0.21	6.66	27.7	7.76e-06	3.16	LV	CELLSTATES	PC1	control_RBM20	8	18
RASSF8	0.59	0.01	0.0843	0.126	6	14.2	0.000614	2	LV	CELLSTATES	PC1	control_RBM20	8	18
JAK1	0.589	0.00164	0.279	0.442	7.74	22.9	3.22e-05	2.78	LV	CELLSTATES	PC1	control_RBM20	8	18
LAMA5	0.589	0.046	0.0581	0.107	5.59	8.21	0.00708	1.34	LV	CELLSTATES	PC1	control_RBM20	8	18
LTA4H	0.589	0.0167	0.0261	0.0438	4.47	12.2	0.00137	1.78	LV	CELLSTATES	PC1	control_RBM20	8	18
NBEAL1	0.589	0.00243	1.21	2.13	9.95	20.9	6.03e-05	2.61	LV	CELLSTATES	PC1	control_RBM20	8	18
FAM85B	0.588	0.0486	0.0897	0.148	6.15	8.01	0.00776	1.31	LV	CELLSTATES	PC1	control_RBM20	8	18
TNS2	0.588	0.00611	0.341	0.56	8.07	16.6	0.000266	2.21	LV	CELLSTATES	PC1	control_RBM20	8	18
AC123768.3	0.587	0.0217	0.0568	0.0837	5.45	11.1	0.00206	1.66	LV	CELLSTATES	PC1	control_RBM20	8	18
CARMN	0.586	0.0355	1.84	2.5	10.3	9.16	0.00469	1.45	LV	CELLSTATES	PC1	control_RBM20	8	18
TMEM51	0.586	0.0301	0.0525	0.0868	5.41	9.83	0.00352	1.52	LV	CELLSTATES	PC1	control_RBM20	8	18
OXNAD1	0.585	0.0308	0.0957	0.162	6.26	9.74	0.00367	1.51	LV	CELLSTATES	PC1	control_RBM20	8	18
NES	0.581	0.0341	0.0942	0.15	6.2	9.31	0.0044	1.47	LV	CELLSTATES	PC1	control_RBM20	8	18
P2RY14	0.581	0.038	0.373	0.696	8.31	8.9	0.00526	1.42	LV	CELLSTATES	PC1	control_RBM20	8	18
TAB3	0.581	0.0481	0.0208	0.0322	4.13	8.04	0.00764	1.32	LV	CELLSTATES	PC1	control_RBM20	8	18
MAP7D3	0.58	0.00342	0.0872	0.152	6.17	19.3	0.000105	2.47	LV	CELLSTATES	PC1	control_RBM20	8	18
MIR181A1HG	0.58	0.0443	0.101	0.143	6.2	8.35	0.00667	1.35	LV	CELLSTATES	PC1	control_RBM20	8	18
STAT5B	0.58	0.00349	0.153	0.245	6.89	19.1	0.000109	2.46	LV	CELLSTATES	PC1	control_RBM20	8	18
TOP1	0.58	0.0016	0.163	0.271	7.02	23.1	3.03e-05	2.79	LV	CELLSTATES	PC1	control_RBM20	8	18
FBF1	0.579	0.0389	0.021	0.0356	4.14	8.81	0.00544	1.41	LV	CELLSTATES	PC1	control_RBM20	8	18
CNOT6L	0.578	0.00182	0.0886	0.152	6.18	22.4	3.84e-05	2.74	LV	CELLSTATES	PC1	control_RBM20	8	18
MMP24OS	0.578	0.0139	0.0797	0.132	6	12.9	0.00103	1.86	LV	CELLSTATES	PC1	control_RBM20	8	18
CALCOCO2	0.576	0.00546	0.139	0.211	6.75	17.1	0.000221	2.26	LV	CELLSTATES	PC1	control_RBM20	8	18
CDK8	0.575	0.008	0.24	0.386	7.54	15.3	0.000421	2.1	LV	CELLSTATES	PC1	control_RBM20	8	18
RAPGEF1	0.575	0.00173	0.0816	0.147	6.07	22.7	3.48e-05	2.76	LV	CELLSTATES	PC1	control_RBM20	8	18
ZNF678	0.575	0.0216	0.0359	0.0478	4.77	11.2	0.00204	1.67	LV	CELLSTATES	PC1	control_RBM20	8	18
L3MBTL3	0.574	0.0231	0.0234	0.0415	4.32	10.9	0.00231	1.64	LV	CELLSTATES	PC1	control_RBM20	8	18
CNRIP1	0.573	0.0109	0.0412	0.0617	5	13.9	0.000713	1.96	LV	CELLSTATES	PC1	control_RBM20	8	18
HINT3	0.573	0.0286	0.0215	0.0363	4.2	10	0.00323	1.54	LV	CELLSTATES	PC1	control_RBM20	8	18
LIMA1	0.573	0.00268	0.377	0.632	8.23	20.4	7.18e-05	2.57	LV	CELLSTATES	PC1	control_RBM20	8	18
LCAT	0.572	0.0189	0.0432	0.0814	5.21	11.7	0.00166	1.72	LV	CELLSTATES	PC1	control_RBM20	8	18
PPIP5K2	0.572	0.00311	0.111	0.179	6.46	19.8	8.81e-05	2.51	LV	CELLSTATES	PC1	control_RBM20	8	18
PXK	0.572	0.00623	0.0486	0.0816	5.33	16.4	0.000277	2.21	LV	CELLSTATES	PC1	control_RBM20	8	18
GSN	0.571	0.0281	0.473	0.914	8.65	10.1	0.00314	1.55	LV	CELLSTATES	PC1	control_RBM20	8	18
AL050403.2	0.57	0.0276	0.108	0.16	6.32	10.2	0.00307	1.56	LV	CELLSTATES	PC1	control_RBM20	8	18
AL513550.1	0.57	0.0107	0.0338	0.0529	4.77	14	0.000679	1.97	LV	CELLSTATES	PC1	control_RBM20	8	18
ACADSB	0.569	0.04	0.0223	0.0378	4.25	8.72	0.00568	1.4	LV	CELLSTATES	PC1	control_RBM20	8	18
CPEB3	0.569	0.00344	0.105	0.195	6.48	19.2	0.000106	2.46	LV	CELLSTATES	PC1	control_RBM20	8	18
BARD1	0.567	0.0211	0.0393	0.0558	4.93	11.3	0.00196	1.68	LV	CELLSTATES	PC1	control_RBM20	8	18
ZNF618	0.567	0.0298	0.101	0.158	6.28	9.87	0.00347	1.53	LV	CELLSTATES	PC1	control_RBM20	8	18
FAM208A	0.566	0.00341	0.0913	0.139	6.12	19.3	0.000104	2.47	LV	CELLSTATES	PC1	control_RBM20	8	18
DST	0.565	0.00341	0.496	0.828	8.63	19.3	0.000104	2.47	LV	CELLSTATES	PC1	control_RBM20	8	18
OSMR-AS1	0.565	0.0284	0.144	0.235	6.8	10.1	0.0032	1.55	LV	CELLSTATES	PC1	control_RBM20	8	18
PRIMPOL	0.565	0.0079	0.0759	0.124	5.9	15.4	0.000406	2.1	LV	CELLSTATES	PC1	control_RBM20	8	18
TPCN1	0.564	0.00809	0.162	0.273	7.02	15.2	0.00043	2.09	LV	CELLSTATES	PC1	control_RBM20	8	18
ZNF354B	0.564	0.0404	0.0236	0.0361	4.27	8.68	0.00577	1.39	LV	CELLSTATES	PC1	control_RBM20	8	18
CCDC18	0.563	0.0309	0.101	0.162	6.3	9.71	0.00371	1.51	LV	CELLSTATES	PC1	control_RBM20	8	18
UTRN	0.563	0.00131	1.39	2.21	10.1	24	2.3e-05	2.88	LV	CELLSTATES	PC1	control_RBM20	8	18
NADK2	0.562	0.0167	0.0256	0.0426	4.4	12.2	0.00137	1.78	LV	CELLSTATES	PC1	control_RBM20	8	18
ZFAND5	0.562	0.0349	0.0608	0.0998	5.63	9.22	0.00457	1.46	LV	CELLSTATES	PC1	control_RBM20	8	18
ERO1B	0.561	0.00352	0.0678	0.113	5.79	19.1	0.000111	2.45	LV	CELLSTATES	PC1	control_RBM20	8	18
KLF12	0.56	0.00212	0.428	0.712	8.41	21.6	4.91e-05	2.67	LV	CELLSTATES	PC1	control_RBM20	8	18
LRRC37B	0.56	0.00728	0.0413	0.0675	5.06	15.7	0.00036	2.14	LV	CELLSTATES	PC1	control_RBM20	8	18
RABGAP1	0.56	0.00356	0.348	0.524	8.04	19	0.000114	2.45	LV	CELLSTATES	PC1	control_RBM20	8	18
KPNA4	0.558	0.00749	0.118	0.177	6.48	15.6	0.000376	2.13	LV	CELLSTATES	PC1	control_RBM20	8	18
NT5C2	0.558	0.00352	0.279	0.426	7.73	19.1	0.000111	2.45	LV	CELLSTATES	PC1	control_RBM20	8	18
ANKRA2	0.557	0.0327	0.0568	0.102	5.59	9.51	0.00404	1.49	LV	CELLSTATES	PC1	control_RBM20	8	18
FAM160B1	0.557	0.00671	0.0508	0.0766	5.31	16.1	0.000318	2.17	LV	CELLSTATES	PC1	control_RBM20	8	18
SIN3A	0.556	0.0119	0.0733	0.115	5.84	13.5	0.000825	1.92	LV	CELLSTATES	PC1	control_RBM20	8	18
ILK	0.555	0.0224	0.194	0.303	7.22	11	0.00217	1.65	LV	CELLSTATES	PC1	control_RBM20	8	18
KLHL23	0.555	0.0231	0.644	0.946	8.89	10.8	0.00232	1.64	LV	CELLSTATES	PC1	control_RBM20	8	18
PARP4	0.555	0.0112	0.0496	0.0753	5.28	13.7	0.000747	1.95	LV	CELLSTATES	PC1	control_RBM20	8	18
SOS2	0.555	0.000882	0.295	0.465	7.83	26.1	1.25e-05	3.05	LV	CELLSTATES	PC1	control_RBM20	8	18
TBL1X	0.555	0.00913	0.131	0.228	6.75	14.7	0.000521	2.04	LV	CELLSTATES	PC1	control_RBM20	8	18
SLAIN1	0.554	0.0477	0.0181	0.0285	3.93	8.08	0.00752	1.32	LV	CELLSTATES	PC1	control_RBM20	8	18
GMPS	0.553	0.00556	0.0715	0.108	5.78	17	0.000227	2.25	LV	CELLSTATES	PC1	control_RBM20	8	18
NEDD4	0.553	0.0168	0.0691	0.111	5.77	12.1	0.00139	1.77	LV	CELLSTATES	PC1	control_RBM20	8	18
INPP5A	0.552	0.0405	0.0896	0.147	6.15	8.68	0.00578	1.39	LV	CELLSTATES	PC1	control_RBM20	8	18
FGD4	0.551	0.0428	0.49	0.769	8.55	8.48	0.00631	1.37	LV	CELLSTATES	PC1	control_RBM20	8	18
MARK1	0.55	0.0239	0.267	0.414	7.69	10.7	0.00246	1.62	LV	CELLSTATES	PC1	control_RBM20	8	18
PPP4R1	0.549	0.00328	0.103	0.151	6.29	19.5	9.67e-05	2.48	LV	CELLSTATES	PC1	control_RBM20	8	18
RAD21	0.549	0.00957	0.075	0.122	5.91	14.5	0.000567	2.02	LV	CELLSTATES	PC1	control_RBM20	8	18
BTN2A1	0.548	0.0327	0.0465	0.0667	5.15	9.5	0.00405	1.49	LV	CELLSTATES	PC1	control_RBM20	8	18
NSMCE4A	0.548	0.0317	0.0428	0.0629	5.04	9.62	0.00385	1.5	LV	CELLSTATES	PC1	control_RBM20	8	18
RAPGEF2	0.548	0.00538	0.822	1.37	9.36	17.1	0.000216	2.27	LV	CELLSTATES	PC1	control_RBM20	8	18
CDADC1	0.547	0.0439	0.0246	0.0361	4.3	8.39	0.00654	1.36	LV	CELLSTATES	PC1	control_RBM20	8	18
PLAGL1	0.547	0.0419	0.149	0.238	6.84	8.57	0.00607	1.38	LV	CELLSTATES	PC1	control_RBM20	8	18
TRAF5	0.547	0.0229	0.0762	0.117	5.89	10.9	0.00226	1.64	LV	CELLSTATES	PC1	control_RBM20	8	18
ZNF462	0.547	0.00726	0.0852	0.149	6.12	15.7	0.000358	2.14	LV	CELLSTATES	PC1	control_RBM20	8	18
JMY	0.546	0.0228	0.0513	0.0845	5.39	10.9	0.00223	1.64	LV	CELLSTATES	PC1	control_RBM20	8	18
PTPN21	0.546	0.0117	0.0843	0.13	6.02	13.6	0.000798	1.93	LV	CELLSTATES	PC1	control_RBM20	8	18
CDK19	0.545	0.00436	0.0824	0.136	6.04	18.1	0.000154	2.36	LV	CELLSTATES	PC1	control_RBM20	8	18
CTIF	0.545	0.0227	0.0463	0.0761	5.2	10.9	0.00223	1.64	LV	CELLSTATES	PC1	control_RBM20	8	18
GLCCI1	0.545	0.0169	0.044	0.0738	5.2	12.1	0.0014	1.77	LV	CELLSTATES	PC1	control_RBM20	8	18
IBTK	0.545	0.00354	0.163	0.25	6.96	19	0.000113	2.45	LV	CELLSTATES	PC1	control_RBM20	8	18
KLF13	0.545	0.0201	0.0866	0.119	6	11.5	0.0018	1.7	LV	CELLSTATES	PC1	control_RBM20	8	18
FAM168A	0.544	0.000929	0.179	0.304	7.17	25.7	1.41e-05	3.03	LV	CELLSTATES	PC1	control_RBM20	8	18
FRYL	0.544	0.000929	0.39	0.631	8.25	25.7	1.39e-05	3.03	LV	CELLSTATES	PC1	control_RBM20	8	18
GRAMD2B	0.544	0.0108	0.0944	0.154	6.24	14	0.000685	1.97	LV	CELLSTATES	PC1	control_RBM20	8	18
TGFBR3	0.544	0.0336	0.152	0.25	6.9	9.38	0.00428	1.47	LV	CELLSTATES	PC1	control_RBM20	8	18
CLIP4	0.543	0.0279	0.0508	0.0819	5.37	10.1	0.00311	1.55	LV	CELLSTATES	PC1	control_RBM20	8	18
DDX17	0.543	0.00526	0.622	0.963	8.89	17.3	0.000208	2.28	LV	CELLSTATES	PC1	control_RBM20	8	18
NPIPB5	0.543	0.0326	0.0656	0.112	5.76	9.52	0.00402	1.49	LV	CELLSTATES	PC1	control_RBM20	8	18
SMARCA5	0.543	0.0161	0.0934	0.141	6.17	12.3	0.0013	1.79	LV	CELLSTATES	PC1	control_RBM20	8	18
TRAPPC11	0.543	0.0128	0.0614	0.087	5.53	13.2	0.000921	1.89	LV	CELLSTATES	PC1	control_RBM20	8	18
ZNF280D	0.542	0.0108	0.0748	0.116	5.86	13.9	0.0007	1.97	LV	CELLSTATES	PC1	control_RBM20	8	18
KIZ	0.541	0.00385	0.0592	0.0953	5.57	18.7	0.000127	2.41	LV	CELLSTATES	PC1	control_RBM20	8	18
NDUFAF6	0.541	0.00768	0.0913	0.15	6.18	15.5	0.00039	2.11	LV	CELLSTATES	PC1	control_RBM20	8	18
PKD2	0.541	0.0165	0.259	0.402	7.62	12.2	0.00134	1.78	LV	CELLSTATES	PC1	control_RBM20	8	18
ZFHX3	0.541	0.0181	1.17	1.85	9.82	11.8	0.00155	1.74	LV	CELLSTATES	PC1	control_RBM20	8	18
AFF1	0.54	0.01	0.437	0.716	8.42	14.3	0.000612	2	LV	CELLSTATES	PC1	control_RBM20	8	18
IPO11	0.54	0.0136	0.0443	0.0705	5.15	13	0.000993	1.87	LV	CELLSTATES	PC1	control_RBM20	8	18
KIF13A	0.54	0.0113	0.278	0.469	7.8	13.7	0.000752	1.95	LV	CELLSTATES	PC1	control_RBM20	8	18
PTPN12	0.54	0.00182	0.367	0.568	8.13	22.4	3.85e-05	2.74	LV	CELLSTATES	PC1	control_RBM20	8	18
AL158152.2	0.539	0.0231	0.152	0.208	6.78	10.8	0.00232	1.64	LV	CELLSTATES	PC1	control_RBM20	8	18
CDYL	0.539	0.00583	0.12	0.189	6.55	16.8	0.000243	2.23	LV	CELLSTATES	PC1	control_RBM20	8	18
EFHD1	0.539	0.0474	0.286	0.431	7.74	8.1	0.00744	1.32	LV	CELLSTATES	PC1	control_RBM20	8	18
MIR99AHG	0.539	0.0309	0.422	0.714	8.43	9.72	0.0037	1.51	LV	CELLSTATES	PC1	control_RBM20	8	18
PICALM	0.539	0.000814	0.391	0.643	8.27	26.6	1.08e-05	3.09	LV	CELLSTATES	PC1	control_RBM20	8	18
RPGR	0.539	0.0447	0.0155	0.024	3.71	8.31	0.00679	1.35	LV	CELLSTATES	PC1	control_RBM20	8	18
PRICKLE2	0.538	0.00983	0.114	0.181	6.47	14.4	0.000589	2.01	LV	CELLSTATES	PC1	control_RBM20	8	18
UBAP1L	0.538	0.0462	0.0234	0.04	4.3	8.19	0.00717	1.33	LV	CELLSTATES	PC1	control_RBM20	8	18
AKT3	0.537	0.00116	0.995	1.69	9.64	24.7	1.89e-05	2.94	LV	CELLSTATES	PC1	control_RBM20	8	18
SEM1	0.536	0.00415	0.171	0.29	7.1	18.4	0.000142	2.38	LV	CELLSTATES	PC1	control_RBM20	8	18
TBCD	0.536	0.0326	0.0469	0.0784	5.23	9.52	0.00402	1.49	LV	CELLSTATES	PC1	control_RBM20	8	18
MED13L	0.535	0.00149	0.551	0.901	8.75	23.5	2.72e-05	2.83	LV	CELLSTATES	PC1	control_RBM20	8	18
OGFR	0.535	0.0138	0.0541	0.0819	5.38	12.9	0.00102	1.86	LV	CELLSTATES	PC1	control_RBM20	8	18
ULK1	0.535	0.0203	0.0598	0.0968	5.58	11.4	0.00184	1.69	LV	CELLSTATES	PC1	control_RBM20	8	18
AC013394.1	0.534	0.015	0.216	0.288	7.27	12.6	0.00116	1.82	LV	CELLSTATES	PC1	control_RBM20	8	18
BMPR2	0.534	0.00182	0.342	0.574	8.09	22.4	3.81e-05	2.74	LV	CELLSTATES	PC1	control_RBM20	8	18
SLC22A15	0.534	0.0489	0.0372	0.0596	4.93	7.98	0.00784	1.31	LV	CELLSTATES	PC1	control_RBM20	8	18
SOX13	0.534	0.0216	0.143	0.223	6.79	11.2	0.00204	1.67	LV	CELLSTATES	PC1	control_RBM20	8	18
SMARCA2	0.533	0.00333	0.103	0.171	6.36	19.4	0.0001	2.48	LV	CELLSTATES	PC1	control_RBM20	8	18
VOPP1	0.533	0.0191	0.117	0.196	6.53	11.6	0.00168	1.72	LV	CELLSTATES	PC1	control_RBM20	8	18
KLHL42	0.532	0.0384	0.0601	0.0972	5.58	8.86	0.00533	1.42	LV	CELLSTATES	PC1	control_RBM20	8	18
MRS2	0.532	0.0108	0.0317	0.0503	4.68	13.9	0.000689	1.97	LV	CELLSTATES	PC1	control_RBM20	8	18
DLEU2	0.53	0.00389	0.429	0.664	8.36	18.7	0.000128	2.41	LV	CELLSTATES	PC1	control_RBM20	8	18
MRPS31	0.53	0.00951	0.0599	0.0995	5.6	14.5	0.000559	2.02	LV	CELLSTATES	PC1	control_RBM20	8	18
AP005329.2	0.529	0.0234	0.0314	0.056	4.71	10.8	0.00239	1.63	LV	CELLSTATES	PC1	control_RBM20	8	18
DMTF1	0.529	0.0215	0.162	0.227	6.88	11.2	0.00201	1.67	LV	CELLSTATES	PC1	control_RBM20	8	18
HIPK3	0.529	0.00399	0.252	0.411	7.63	18.5	0.000135	2.4	LV	CELLSTATES	PC1	control_RBM20	8	18
SPIRE1	0.529	0.00913	0.127	0.191	6.6	14.7	0.000523	2.04	LV	CELLSTATES	PC1	control_RBM20	8	18
SETD3	0.528	0.0043	0.0708	0.111	5.79	18.2	0.000151	2.37	LV	CELLSTATES	PC1	control_RBM20	8	18
SLC35F5	0.528	0.00544	0.0965	0.146	6.21	17.1	0.000219	2.26	LV	CELLSTATES	PC1	control_RBM20	8	18
TBCK	0.528	0.00509	0.152	0.246	6.9	17.4	0.000198	2.29	LV	CELLSTATES	PC1	control_RBM20	8	18
UBE2H	0.528	0.000893	0.171	0.285	7.1	26	1.29e-05	3.05	LV	CELLSTATES	PC1	control_RBM20	8	18
BCAP29	0.527	0.0128	0.124	0.191	6.58	13.2	0.00092	1.89	LV	CELLSTATES	PC1	control_RBM20	8	18
CCDC7	0.527	0.0423	0.118	0.179	6.48	8.51	0.00621	1.37	LV	CELLSTATES	PC1	control_RBM20	8	18
PHIP	0.527	0.0025	0.246	0.418	7.65	20.8	6.29e-05	2.6	LV	CELLSTATES	PC1	control_RBM20	8	18
INO80E	0.525	0.0346	0.0315	0.0538	4.71	9.26	0.0045	1.46	LV	CELLSTATES	PC1	control_RBM20	8	18
RASA1	0.525	0.00307	0.296	0.425	7.77	19.9	8.57e-05	2.51	LV	CELLSTATES	PC1	control_RBM20	8	18
ANTXR1	0.524	0.0343	0.153	0.229	6.86	9.29	0.00444	1.46	LV	CELLSTATES	PC1	control_RBM20	8	18
CEP95	0.523	0.0124	0.0967	0.14	6.18	13.3	0.00088	1.91	LV	CELLSTATES	PC1	control_RBM20	8	18
MAP2K4	0.522	0.00201	0.17	0.256	7.02	21.9	4.45e-05	2.7	LV	CELLSTATES	PC1	control_RBM20	8	18
AC087286.2	0.521	0.0252	0.233	0.358	7.47	10.5	0.00268	1.6	LV	CELLSTATES	PC1	control_RBM20	8	18
DICER1	0.521	0.00741	0.2	0.292	7.22	15.6	0.00037	2.13	LV	CELLSTATES	PC1	control_RBM20	8	18
LPGAT1	0.521	0.00725	0.116	0.169	6.44	15.7	0.000357	2.14	LV	CELLSTATES	PC1	control_RBM20	8	18
PLOD1	0.521	0.0418	0.145	0.227	6.81	8.57	0.00605	1.38	LV	CELLSTATES	PC1	control_RBM20	8	18
SGMS1	0.521	0.00292	0.299	0.501	7.89	20.1	8.02e-05	2.53	LV	CELLSTATES	PC1	control_RBM20	8	18
SPTBN1	0.521	0.00815	1.02	1.58	9.6	15.2	0.000434	2.09	LV	CELLSTATES	PC1	control_RBM20	8	18
PHF2	0.52	0.0112	0.0426	0.0693	5.11	13.7	0.000741	1.95	LV	CELLSTATES	PC1	control_RBM20	8	18
PPP2R2D	0.52	0.00203	0.0943	0.148	6.2	21.8	4.59e-05	2.69	LV	CELLSTATES	PC1	control_RBM20	8	18
MARCH8	0.518	0.0179	0.044	0.072	5.14	11.9	0.00152	1.75	LV	CELLSTATES	PC1	control_RBM20	8	18
RNF169	0.518	0.0453	0.166	0.243	6.95	8.26	0.00693	1.34	LV	CELLSTATES	PC1	control_RBM20	8	18
MIER1	0.517	0.00253	0.206	0.316	7.3	20.7	6.43e-05	2.6	LV	CELLSTATES	PC1	control_RBM20	8	18
ZNF577	0.517	0.0363	0.0328	0.0529	4.74	9.07	0.00488	1.44	LV	CELLSTATES	PC1	control_RBM20	8	18
ADD1	0.516	0.00467	0.253	0.372	7.57	17.8	0.000169	2.33	LV	CELLSTATES	PC1	control_RBM20	8	18
ATP11C	0.516	0.0163	0.0732	0.112	5.83	12.2	0.00132	1.79	LV	CELLSTATES	PC1	control_RBM20	8	18
KLHL24	0.516	0.0307	0.132	0.233	6.79	9.76	0.00364	1.51	LV	CELLSTATES	PC1	control_RBM20	8	18
ATP11B	0.515	0.00372	0.144	0.219	6.79	18.8	0.000121	2.43	LV	CELLSTATES	PC1	control_RBM20	8	18
MYLK	0.515	0.0323	0.104	0.157	6.31	9.55	0.00397	1.49	LV	CELLSTATES	PC1	control_RBM20	8	18
PTGR1	0.515	0.0384	0.0796	0.118	5.92	8.86	0.00534	1.42	LV	CELLSTATES	PC1	control_RBM20	8	18
CASD1	0.514	0.00326	0.0824	0.12	5.98	19.6	9.51e-05	2.49	LV	CELLSTATES	PC1	control_RBM20	8	18
TOR1AIP1	0.514	0.0309	0.042	0.0679	5.11	9.71	0.00372	1.51	LV	CELLSTATES	PC1	control_RBM20	8	18
C11orf65	0.513	0.0423	0.0376	0.0558	4.87	8.51	0.00622	1.37	LV	CELLSTATES	PC1	control_RBM20	8	18
MYADM	0.512	0.0451	0.0478	0.0888	5.35	8.28	0.00689	1.35	LV	CELLSTATES	PC1	control_RBM20	8	18
SPOPL	0.512	0.0141	0.0855	0.132	6.05	12.8	0.00105	1.85	LV	CELLSTATES	PC1	control_RBM20	8	18
SETD7	0.51	0.033	0.055	0.08	5.4	9.45	0.00414	1.48	LV	CELLSTATES	PC1	control_RBM20	8	18
TRAPPC10	0.51	0.0384	0.12	0.155	6.42	8.87	0.00533	1.42	LV	CELLSTATES	PC1	control_RBM20	8	18
TRIM23	0.51	0.0117	0.0557	0.0786	5.41	13.5	0.0008	1.93	LV	CELLSTATES	PC1	control_RBM20	8	18
GALNT1	0.509	0.0447	0.0639	0.0933	5.6	8.3	0.00681	1.35	LV	CELLSTATES	PC1	control_RBM20	8	18
PAWR	0.508	0.0362	0.367	0.605	8.17	9.09	0.00484	1.44	LV	CELLSTATES	PC1	control_RBM20	8	18
BLMH	0.507	0.0337	0.0306	0.0454	4.61	9.35	0.00432	1.47	LV	CELLSTATES	PC1	control_RBM20	8	18
CEP44	0.507	0.0389	0.0453	0.0682	5.16	8.81	0.00546	1.41	LV	CELLSTATES	PC1	control_RBM20	8	18
SCMH1	0.507	0.00481	0.351	0.565	8.1	17.7	0.00018	2.32	LV	CELLSTATES	PC1	control_RBM20	8	18
NECTIN3	0.506	0.0129	0.0579	0.084	5.46	13.2	0.000927	1.89	LV	CELLSTATES	PC1	control_RBM20	8	18
GXYLT1	0.505	0.0309	0.0411	0.0597	4.98	9.73	0.00369	1.51	LV	CELLSTATES	PC1	control_RBM20	8	18
VPS37A	0.505	0.0217	0.0506	0.0706	5.26	11.1	0.00206	1.66	LV	CELLSTATES	PC1	control_RBM20	8	18
TTC28	0.504	0.00181	0.665	1.05	9	22.4	3.76e-05	2.74	LV	CELLSTATES	PC1	control_RBM20	8	18
MEF2D	0.503	0.0153	0.125	0.187	6.58	12.5	0.0012	1.81	LV	CELLSTATES	PC1	control_RBM20	8	18
MLLT6	0.503	0.0234	0.114	0.187	6.49	10.8	0.00238	1.63	LV	CELLSTATES	PC1	control_RBM20	8	18
GSTA4	0.502	0.0423	0.042	0.0691	5.1	8.53	0.00616	1.37	LV	CELLSTATES	PC1	control_RBM20	8	18
HDX	0.502	0.0216	0.0755	0.103	5.81	11.2	0.00204	1.67	LV	CELLSTATES	PC1	control_RBM20	8	18

## Sheet: TTN_control
Gene	logFC	FDR	mean_exp_control	mean_exp_genotype	logCPM	F	PValue	FDR_plot	Region	annotation_level	cell_state	comparison	Observations_genotype	Observations_reference
LINC01088	2.47	0.000122	0.0303	0.228	6	32.9	1.32e-06	3.91	LV	CELLSTATES	PC1	control_TTN	12	18
TOX2	2.46	0.000755	0.00618	0.0437	3.78	23.8	1.95e-05	3.12	LV	CELLSTATES	PC1	control_TTN	12	18
BICC1	2.44	7.18e-07	0.0836	0.59	7.34	69.1	4.53e-10	6.14	LV	CELLSTATES	PC1	control_TTN	12	18
RGS7BP	2.16	2.74e-05	0.0104	0.0654	4.26	41.3	1.51e-07	4.56	LV	CELLSTATES	PC1	control_TTN	12	18
AL591686.2	2.15	0.00245	0.0024	0.0146	2.43	18.6	0.000111	2.61	LV	CELLSTATES	PC1	control_TTN	12	18
NPPA	2.09	0.000463	0.0128	0.0865	4.77	26.2	9.18e-06	3.33	LV	CELLSTATES	PC1	control_TTN	12	18
FKBP5	2.06	0.000791	0.371	1.46	8.88	23.6	2.06e-05	3.1	LV	CELLSTATES	PC1	control_TTN	12	18
HBB	1.96	0.00684	0.00649	0.0304	3.51	14.7	0.000467	2.16	LV	CELLSTATES	PC1	control_TTN	12	18
MOB3B	1.94	2.21e-06	0.031	0.16	5.66	60.3	2.39e-09	5.65	LV	CELLSTATES	PC1	control_TTN	12	18
NPPB	1.92	0.0225	0.0335	0.138	5.52	10.1	0.00291	1.65	LV	CELLSTATES	PC1	control_TTN	12	18
ATP10A	1.78	2.83e-05	0.089	0.311	6.72	41	1.61e-07	4.55	LV	CELLSTATES	PC1	control_TTN	12	18
LINC02343	1.78	0.00015	0.00877	0.0346	3.7	32.1	1.67e-06	3.83	LV	CELLSTATES	PC1	control_TTN	12	18
MUM1L1	1.77	0.0052	0.00357	0.0172	2.63	15.7	0.000318	2.28	LV	CELLSTATES	PC1	control_TTN	12	18
AFF3	1.76	6.3e-06	0.0282	0.113	5.3	52	1.31e-08	5.2	LV	CELLSTATES	PC1	control_TTN	12	18
CARMIL1	1.74	0.000244	0.232	0.93	8.23	29.6	3.41e-06	3.61	LV	CELLSTATES	PC1	control_TTN	12	18
LINC02585	1.72	2.5e-05	0.00731	0.0266	3.37	42.3	1.18e-07	4.6	LV	CELLSTATES	PC1	control_TTN	12	18
AP002518.2	1.71	0.00176	0.146	0.377	7.19	20.1	6.57e-05	2.75	LV	CELLSTATES	PC1	control_TTN	12	18
AL590617.2	1.66	7.59e-06	0.0208	0.0674	4.67	50.5	1.78e-08	5.12	LV	CELLSTATES	PC1	control_TTN	12	18
ZBTB16	1.65	0.000411	0.697	2.41	9.67	26.8	7.71e-06	3.39	LV	CELLSTATES	PC1	control_TTN	12	18
MERTK	1.63	3.97e-05	0.0576	0.197	6.11	38.9	2.71e-07	4.4	LV	CELLSTATES	PC1	control_TTN	12	18
DENND3	1.62	0.000264	0.218	0.71	7.94	29.1	3.88e-06	3.58	LV	CELLSTATES	PC1	control_TTN	12	18
NNMT	1.62	0.00304	0.0872	0.265	6.59	17.7	0.00015	2.52	LV	CELLSTATES	PC1	control_TTN	12	18
ADAMTS9-AS2	1.59	2.51e-06	0.619	2.34	9.64	59.2	2.94e-09	5.6	LV	CELLSTATES	PC1	control_TTN	12	18
TIPARP	1.59	7.99e-05	0.0242	0.0927	5.03	35.2	7.13e-07	4.1	LV	CELLSTATES	PC1	control_TTN	12	18
MELTF-AS1	1.54	0.00201	0.00588	0.0181	2.97	19.5	8.05e-05	2.7	LV	CELLSTATES	PC1	control_TTN	12	18
ABTB2	1.52	0.00201	0.0798	0.294	6.66	19.5	8.03e-05	2.7	LV	CELLSTATES	PC1	control_TTN	12	18
CCDC68	1.51	0.00218	0.00483	0.0159	2.77	19.1	9.22e-05	2.66	LV	CELLSTATES	PC1	control_TTN	12	18
MTSS1	1.51	7.91e-05	0.164	0.536	7.56	35.4	6.71e-07	4.1	LV	CELLSTATES	PC1	control_TTN	12	18
KCNQ3	1.5	3.27e-05	0.13	0.418	7.23	40.1	2e-07	4.49	LV	CELLSTATES	PC1	control_TTN	12	18
PPM1H	1.47	1.35e-05	0.0197	0.0661	4.64	46.7	4.17e-08	4.87	LV	CELLSTATES	PC1	control_TTN	12	18
AP000777.3	1.45	0.000118	0.00526	0.0187	2.88	33.1	1.25e-06	3.93	LV	CELLSTATES	PC1	control_TTN	12	18
NCKIPSD	1.45	3.97e-05	0.0246	0.0825	4.89	39	2.66e-07	4.4	LV	CELLSTATES	PC1	control_TTN	12	18
KALRN	1.41	3.14e-05	0.642	1.97	9.48	40.4	1.9e-07	4.5	LV	CELLSTATES	PC1	control_TTN	12	18
NRK	1.4	0.00281	0.0239	0.071	4.76	18.1	0.000134	2.55	LV	CELLSTATES	PC1	control_TTN	12	18
BMP2	1.39	0.000651	0.0127	0.0382	3.93	24.6	1.52e-05	3.19	LV	CELLSTATES	PC1	control_TTN	12	18
KCNB1	1.39	0.00209	0.018	0.062	4.52	19.3	8.71e-05	2.68	LV	CELLSTATES	PC1	control_TTN	12	18
TOGARAM2	1.39	0.000341	0.027	0.0845	5	27.8	5.74e-06	3.47	LV	CELLSTATES	PC1	control_TTN	12	18
ADARB2	1.38	0.00167	0.0919	0.294	6.74	20.3	6.11e-05	2.78	LV	CELLSTATES	PC1	control_TTN	12	18
AC063944.3	1.37	0.00297	0.00417	0.0148	2.61	17.8	0.000145	2.53	LV	CELLSTATES	PC1	control_TTN	12	18
FAM53B-AS1	1.37	0.000333	0.00447	0.0129	2.57	27.9	5.56e-06	3.48	LV	CELLSTATES	PC1	control_TTN	12	18
NAA11	1.37	0.0106	0.00639	0.023	3.16	12.9	0.000929	1.97	LV	CELLSTATES	PC1	control_TTN	12	18
AC010173.1	1.36	0.000296	0.00981	0.0297	3.52	28.4	4.7e-06	3.53	LV	CELLSTATES	PC1	control_TTN	12	18
SLC1A3	1.36	0.00176	0.0312	0.0943	5.2	20.1	6.49e-05	2.76	LV	CELLSTATES	PC1	control_TTN	12	18
FBXO32	1.34	1.93e-06	0.0702	0.22	6.34	62.6	1.53e-09	5.71	LV	CELLSTATES	PC1	control_TTN	12	18
AC002546.1	1.33	0.00187	0.0831	0.221	6.44	19.9	7.18e-05	2.73	LV	CELLSTATES	PC1	control_TTN	12	18
EGFR	1.33	3.09e-06	0.261	0.716	8.08	57.1	4.46e-09	5.51	LV	CELLSTATES	PC1	control_TTN	12	18
PID1	1.33	0.000265	0.173	0.511	7.51	29.1	3.92e-06	3.58	LV	CELLSTATES	PC1	control_TTN	12	18
ALDH1L1	1.31	0.000816	0.00799	0.0254	3.39	23.5	2.15e-05	3.09	LV	CELLSTATES	PC1	control_TTN	12	18
LINC01515	1.31	0.0373	0.0049	0.0137	2.77	8.36	0.00632	1.43	LV	CELLSTATES	PC1	control_TTN	12	18
SAMHD1	1.3	0.000217	0.09	0.278	6.67	30.2	2.85e-06	3.66	LV	CELLSTATES	PC1	control_TTN	12	18
REPS2	1.29	7.91e-05	0.0159	0.0456	4.21	35.4	6.78e-07	4.1	LV	CELLSTATES	PC1	control_TTN	12	18
SPSB1	1.29	0.000101	0.0348	0.101	5.25	34	9.9e-07	4	LV	CELLSTATES	PC1	control_TTN	12	18
PTPN13	1.28	3.09e-06	0.243	0.696	8.01	57.3	4.3e-09	5.51	LV	CELLSTATES	PC1	control_TTN	12	18
PLXNA2	1.27	2.53e-05	0.0189	0.0557	4.47	42	1.27e-07	4.6	LV	CELLSTATES	PC1	control_TTN	12	18
AC018616.1	1.26	0.000556	0.116	0.268	6.83	25.4	1.19e-05	3.25	LV	CELLSTATES	PC1	control_TTN	12	18
PLD5	1.25	0.000833	0.0291	0.0865	5.09	23.4	2.22e-05	3.08	LV	CELLSTATES	PC1	control_TTN	12	18
TUB	1.25	0.00105	0.00838	0.0255	3.33	22.4	3.08e-05	2.98	LV	CELLSTATES	PC1	control_TTN	12	18
CTDSPL	1.24	5.69e-06	0.0896	0.244	6.55	52.9	1.08e-08	5.24	LV	CELLSTATES	PC1	control_TTN	12	18
ICA1L	1.24	3.68e-06	0.0583	0.151	5.93	55.6	6.06e-09	5.43	LV	CELLSTATES	PC1	control_TTN	12	18
PLXDC2	1.24	3.4e-06	0.222	0.616	7.93	56.4	5.21e-09	5.47	LV	CELLSTATES	PC1	control_TTN	12	18
RCAN2	1.24	7.18e-07	0.567	1.54	9.2	70.4	3.64e-10	6.14	LV	CELLSTATES	PC1	control_TTN	12	18
SLC38A11	1.23	0.0474	0.141	0.347	7.18	7.58	0.00903	1.32	LV	CELLSTATES	PC1	control_TTN	12	18
AL365181.4	1.22	0.0029	0.00636	0.0176	3.01	17.9	0.00014	2.54	LV	CELLSTATES	PC1	control_TTN	12	18
KLF15	1.22	0.00209	0.00545	0.0138	2.79	19.3	8.7e-05	2.68	LV	CELLSTATES	PC1	control_TTN	12	18
SNHG22	1.22	2.91e-05	0.0144	0.0414	4.01	40.7	1.73e-07	4.54	LV	CELLSTATES	PC1	control_TTN	12	18
AC007262.2	1.21	0.000257	0.0203	0.0526	4.48	29.3	3.71e-06	3.59	LV	CELLSTATES	PC1	control_TTN	12	18
FAT3	1.21	0.00335	0.00971	0.0256	3.48	17.4	0.000173	2.47	LV	CELLSTATES	PC1	control_TTN	12	18
LRP11	1.21	5.48e-05	0.0113	0.0345	3.71	37.2	4.25e-07	4.26	LV	CELLSTATES	PC1	control_TTN	12	18
TFCP2L1	1.21	0.00419	0.00568	0.0166	2.89	16.5	0.000237	2.38	LV	CELLSTATES	PC1	control_TTN	12	18
MAP2K6	1.2	0.00124	0.138	0.311	7.01	21.7	3.87e-05	2.91	LV	CELLSTATES	PC1	control_TTN	12	18
TCTEX1D1	1.2	0.00614	0.00773	0.0179	3.15	15	0.000405	2.21	LV	CELLSTATES	PC1	control_TTN	12	18
ABCA10	1.19	2.5e-05	0.0922	0.231	6.53	42.2	1.21e-07	4.6	LV	CELLSTATES	PC1	control_TTN	12	18
FLT1	1.19	0.000487	0.502	1.49	9.13	26	9.96e-06	3.31	LV	CELLSTATES	PC1	control_TTN	12	18
LDLRAD4	1.19	6.88e-05	0.0218	0.0623	4.62	36.2	5.5e-07	4.16	LV	CELLSTATES	PC1	control_TTN	12	18
SCN7A	1.19	0.00013	0.75	2.04	9.6	32.6	1.45e-06	3.88	LV	CELLSTATES	PC1	control_TTN	12	18
TRIM22	1.19	1.79e-05	0.0682	0.179	6.15	44.5	6.94e-08	4.75	LV	CELLSTATES	PC1	control_TTN	12	18
BTN3A1	1.17	0.00369	0.00694	0.0176	3.01	17	0.000198	2.43	LV	CELLSTATES	PC1	control_TTN	12	18
CNKSR2	1.17	0.0189	0.00807	0.0212	3.21	10.7	0.00226	1.72	LV	CELLSTATES	PC1	control_TTN	12	18
CHST10	1.16	0.00547	0.00488	0.0132	2.61	15.5	0.000341	2.26	LV	CELLSTATES	PC1	control_TTN	12	18
AFF2	1.15	0.00959	0.0103	0.0303	3.63	13.3	0.000791	2.02	LV	CELLSTATES	PC1	control_TTN	12	18
LAMB1	1.15	0.00461	0.292	0.711	8.16	16.1	0.000271	2.34	LV	CELLSTATES	PC1	control_TTN	12	18
NHSL1	1.14	9.35e-05	0.16	0.397	7.31	34.3	8.93e-07	4.03	LV	CELLSTATES	PC1	control_TTN	12	18
ANKS1A	1.13	2.42e-05	0.557	1.35	9.08	42.8	1.05e-07	4.62	LV	CELLSTATES	PC1	control_TTN	12	18
EEF1A2	1.13	0.0157	0.0189	0.0584	4.41	11.4	0.0017	1.8	LV	CELLSTATES	PC1	control_TTN	12	18
AC092164.1	1.12	0.00877	0.00973	0.026	3.47	13.7	0.000687	2.06	LV	CELLSTATES	PC1	control_TTN	12	18
ATP10D	1.12	2.59e-07	0.153	0.382	7.28	78.3	9.33e-11	6.59	LV	CELLSTATES	PC1	control_TTN	12	18
SEMA6D	1.12	0.00225	0.0202	0.0521	4.5	19	9.73e-05	2.65	LV	CELLSTATES	PC1	control_TTN	12	18
EFNB2	1.11	0.0115	0.0116	0.0256	3.59	12.6	0.00105	1.94	LV	CELLSTATES	PC1	control_TTN	12	18
NOS1AP	1.11	0.0294	0.0158	0.0375	4	9.2	0.00436	1.53	LV	CELLSTATES	PC1	control_TTN	12	18
LINC01135	1.1	0.00527	0.00691	0.018	3.02	15.6	0.000324	2.28	LV	CELLSTATES	PC1	control_TTN	12	18
RGS11	1.1	0.000114	0.0217	0.0621	4.64	33.3	1.18e-06	3.94	LV	CELLSTATES	PC1	control_TTN	12	18
AC023644.1	1.09	0.00356	0.00714	0.0185	3.08	17.1	0.000189	2.45	LV	CELLSTATES	PC1	control_TTN	12	18
AC104958.1	1.09	0.0318	0.00756	0.0139	3	8.88	0.00502	1.5	LV	CELLSTATES	PC1	control_TTN	12	18
FHL5	1.09	0.00186	0.293	0.671	8.12	19.9	7.08e-05	2.73	LV	CELLSTATES	PC1	control_TTN	12	18
LAMA2	1.09	0.00733	1	2.72	9.98	14.4	0.000527	2.13	LV	CELLSTATES	PC1	control_TTN	12	18
MRC1	1.09	0.00932	0.00758	0.0186	3.11	13.4	0.000758	2.03	LV	CELLSTATES	PC1	control_TTN	12	18
FOXO1	1.08	2.59e-07	0.113	0.291	6.86	81.4	5.69e-11	6.59	LV	CELLSTATES	PC1	control_TTN	12	18
ITGA4	1.08	0.0015	0.013	0.0327	3.83	20.8	5.26e-05	2.82	LV	CELLSTATES	PC1	control_TTN	12	18
LINC00886	1.08	0.000724	0.0275	0.0696	4.8	24	1.85e-05	3.14	LV	CELLSTATES	PC1	control_TTN	12	18
PPP1CB	1.08	0.000667	0.113	0.274	6.79	24.4	1.6e-05	3.18	LV	CELLSTATES	PC1	control_TTN	12	18
AL499616.1	1.07	0.000367	0.591	1.01	8.9	27.3	6.58e-06	3.44	LV	CELLSTATES	PC1	control_TTN	12	18
ANKRD6	1.07	1.36e-05	0.0633	0.155	5.98	46.5	4.42e-08	4.87	LV	CELLSTATES	PC1	control_TTN	12	18
DUBR	1.07	0.00141	0.394	0.869	8.48	21.1	4.67e-05	2.85	LV	CELLSTATES	PC1	control_TTN	12	18
SCARA3	1.07	0.0276	0.00637	0.0134	2.79	9.4	0.00399	1.56	LV	CELLSTATES	PC1	control_TTN	12	18
YPEL1	1.07	0.000217	0.0171	0.045	4.2	30.2	2.84e-06	3.66	LV	CELLSTATES	PC1	control_TTN	12	18
ARHGEF7-AS2	1.06	0.0113	0.0101	0.0184	3.33	12.7	0.00102	1.95	LV	CELLSTATES	PC1	control_TTN	12	18
RNF115	1.06	2.02e-06	0.213	0.549	7.77	61.3	1.94e-09	5.69	LV	CELLSTATES	PC1	control_TTN	12	18
WDR78	1.06	0.000348	0.0725	0.172	6.15	27.7	5.93e-06	3.46	LV	CELLSTATES	PC1	control_TTN	12	18
CRACR2A	1.05	0.00161	0.06	0.132	5.85	20.5	5.74e-05	2.79	LV	CELLSTATES	PC1	control_TTN	12	18
OPN4	1.05	0.0116	0.0144	0.0418	4.04	12.6	0.00106	1.94	LV	CELLSTATES	PC1	control_TTN	12	18
PRPS1	1.05	0.00214	0.0121	0.0314	3.71	19.2	9.01e-05	2.67	LV	CELLSTATES	PC1	control_TTN	12	18
SLC38A2	1.05	0.00374	0.407	0.849	8.48	16.9	0.000203	2.43	LV	CELLSTATES	PC1	control_TTN	12	18
ZDHHC11B	1.05	0.0295	0.00664	0.0206	2.9	9.18	0.00439	1.53	LV	CELLSTATES	PC1	control_TTN	12	18
C9orf84	1.04	8e-06	0.105	0.236	6.66	50	2.02e-08	5.1	LV	CELLSTATES	PC1	control_TTN	12	18
PNPLA7	1.04	0.00162	0.0165	0.0431	4.14	20.5	5.82e-05	2.79	LV	CELLSTATES	PC1	control_TTN	12	18
TMTC1	1.04	0.000606	0.727	1.74	9.44	25	1.35e-05	3.22	LV	CELLSTATES	PC1	control_TTN	12	18
TRIM5	1.04	0.000296	0.066	0.147	5.98	28.5	4.7e-06	3.53	LV	CELLSTATES	PC1	control_TTN	12	18
AGFG2	1.03	0.00243	0.00767	0.0173	3.04	18.7	0.000109	2.61	LV	CELLSTATES	PC1	control_TTN	12	18
ALDH6A1	1.03	0.000636	0.0127	0.0363	3.84	24.7	1.46e-05	3.2	LV	CELLSTATES	PC1	control_TTN	12	18
FOXO3	1.03	2.61e-05	0.364	0.931	8.51	41.6	1.41e-07	4.58	LV	CELLSTATES	PC1	control_TTN	12	18
NTRK3	1.03	0.012	0.0173	0.0412	4.21	12.4	0.00113	1.92	LV	CELLSTATES	PC1	control_TTN	12	18
SAP25	1.03	0.00136	0.0115	0.0262	3.6	21.3	4.37e-05	2.87	LV	CELLSTATES	PC1	control_TTN	12	18
AC007681.1	1.02	0.00093	0.0274	0.063	4.76	22.9	2.57e-05	3.03	LV	CELLSTATES	PC1	control_TTN	12	18
BACH2	1.01	0.000232	0.0592	0.151	5.91	29.8	3.16e-06	3.63	LV	CELLSTATES	PC1	control_TTN	12	18
IRAK3	1.01	5.07e-05	0.11	0.234	6.63	37.6	3.8e-07	4.29	LV	CELLSTATES	PC1	control_TTN	12	18
ZNF471	1.01	4.72e-05	0.0388	0.0821	5.17	38.1	3.35e-07	4.33	LV	CELLSTATES	PC1	control_TTN	12	18
ZNF704	1.01	1.5e-05	0.234	0.549	7.82	45.5	5.54e-08	4.82	LV	CELLSTATES	PC1	control_TTN	12	18
HAPLN2	1	0.0158	0.056	0.099	5.6	11.4	0.00172	1.8	LV	CELLSTATES	PC1	control_TTN	12	18
MB	1	0.000401	0.236	0.689	8.12	26.9	7.39e-06	3.4	LV	CELLSTATES	PC1	control_TTN	12	18
GRID2IP	0.998	0.00881	0.0108	0.0258	3.56	13.6	0.000694	2.05	LV	CELLSTATES	PC1	control_TTN	12	18
TACR1	0.997	0.000662	0.0843	0.169	6.24	24.5	1.56e-05	3.18	LV	CELLSTATES	PC1	control_TTN	12	18
RPS6KA2	0.996	5.33e-05	0.112	0.273	6.8	37.3	4.09e-07	4.27	LV	CELLSTATES	PC1	control_TTN	12	18
AC011405.1	0.995	0.00171	0.0319	0.0666	4.95	20.2	6.3e-05	2.77	LV	CELLSTATES	PC1	control_TTN	12	18
JADE1	0.994	0.00116	0.117	0.267	6.77	22	3.55e-05	2.93	LV	CELLSTATES	PC1	control_TTN	12	18
TRANK1	0.992	0.000791	0.0314	0.0688	4.93	23.6	2.06e-05	3.1	LV	CELLSTATES	PC1	control_TTN	12	18
AL162586.1	0.989	0.0112	0.00561	0.014	2.74	12.7	0.00101	1.95	LV	CELLSTATES	PC1	control_TTN	12	18
ARHGAP10	0.985	5.33e-05	1.63	3.59	10.6	37.3	4.08e-07	4.27	LV	CELLSTATES	PC1	control_TTN	12	18
EPHA4	0.984	0.0124	0.00738	0.0185	3.05	12.3	0.00117	1.91	LV	CELLSTATES	PC1	control_TTN	12	18
FAM214A	0.981	9.83e-06	0.106	0.243	6.66	48.7	2.66e-08	5.01	LV	CELLSTATES	PC1	control_TTN	12	18
TMC3-AS1	0.979	0.012	0.00613	0.0149	2.79	12.4	0.00113	1.92	LV	CELLSTATES	PC1	control_TTN	12	18
MIR503HG	0.972	0.00317	0.0129	0.0261	3.68	17.6	0.00016	2.5	LV	CELLSTATES	PC1	control_TTN	12	18
LRRC17	0.97	0.00324	0.0512	0.126	5.7	17.5	0.000165	2.49	LV	CELLSTATES	PC1	control_TTN	12	18
AC027117.2	0.969	0.00317	0.0296	0.0629	4.8	17.6	0.000159	2.5	LV	CELLSTATES	PC1	control_TTN	12	18
ABAT	0.968	0.000208	0.0131	0.0313	3.8	30.5	2.61e-06	3.68	LV	CELLSTATES	PC1	control_TTN	12	18
MBOAT2	0.968	2.42e-05	0.0289	0.0633	4.85	42.7	1.06e-07	4.62	LV	CELLSTATES	PC1	control_TTN	12	18
DOCK9	0.964	0.00058	0.148	0.352	7.2	25.2	1.26e-05	3.24	LV	CELLSTATES	PC1	control_TTN	12	18
FAM66C	0.958	0.00355	0.012	0.0249	3.61	17.1	0.000189	2.45	LV	CELLSTATES	PC1	control_TTN	12	18
LEPR	0.958	0.000238	0.0281	0.0664	4.82	29.7	3.27e-06	3.62	LV	CELLSTATES	PC1	control_TTN	12	18
THSD7A	0.958	0.00585	0.188	0.37	7.35	15.2	0.000375	2.23	LV	CELLSTATES	PC1	control_TTN	12	18
AC087565.2	0.956	0.0239	0.00721	0.0135	2.92	9.9	0.00321	1.62	LV	CELLSTATES	PC1	control_TTN	12	18
RCBTB1	0.956	0.000115	0.0402	0.0824	5.21	33.2	1.21e-06	3.94	LV	CELLSTATES	PC1	control_TTN	12	18
SLC25A29	0.956	0.000985	0.0128	0.0324	3.77	22.7	2.8e-05	3.01	LV	CELLSTATES	PC1	control_TTN	12	18
NFASC	0.951	0.000498	0.529	1.15	8.92	25.8	1.03e-05	3.3	LV	CELLSTATES	PC1	control_TTN	12	18
ABCA6	0.95	0.00111	0.0783	0.178	6.26	22.1	3.36e-05	2.95	LV	CELLSTATES	PC1	control_TTN	12	18
FAM66D	0.948	0.013	0.0147	0.0284	3.85	12.2	0.00125	1.89	LV	CELLSTATES	PC1	control_TTN	12	18
SCN3A	0.937	0.00189	0.191	0.41	7.48	19.8	7.26e-05	2.72	LV	CELLSTATES	PC1	control_TTN	12	18
MAN1A1	0.934	3.56e-05	0.119	0.284	6.88	39.7	2.24e-07	4.45	LV	CELLSTATES	PC1	control_TTN	12	18
CPM	0.933	0.0114	0.949	2.25	9.86	12.6	0.00103	1.94	LV	CELLSTATES	PC1	control_TTN	12	18
AC025917.1	0.926	0.00188	0.0169	0.0341	4.03	19.8	7.23e-05	2.73	LV	CELLSTATES	PC1	control_TTN	12	18
TCF15	0.924	0.036	0.108	0.159	6.35	8.46	0.00603	1.44	LV	CELLSTATES	PC1	control_TTN	12	18
ZNF844	0.924	0.000476	0.019	0.0405	4.19	26.1	9.6e-06	3.32	LV	CELLSTATES	PC1	control_TTN	12	18
ATP9A	0.922	0.00576	0.024	0.0635	4.63	15.3	0.000366	2.24	LV	CELLSTATES	PC1	control_TTN	12	18
AL357093.2	0.914	0.0129	0.00659	0.0134	2.81	12.2	0.00124	1.89	LV	CELLSTATES	PC1	control_TTN	12	18
MAP6	0.914	0.00285	0.0121	0.0269	3.62	18	0.000137	2.54	LV	CELLSTATES	PC1	control_TTN	12	18
AC063944.1	0.91	0.032	0.156	0.297	7.06	8.86	0.00506	1.49	LV	CELLSTATES	PC1	control_TTN	12	18
PTGDR2	0.909	0.0201	0.0128	0.0295	3.66	10.5	0.00248	1.7	LV	CELLSTATES	PC1	control_TTN	12	18
OGFRL1	0.908	0.0015	0.0948	0.181	6.35	20.8	5.22e-05	2.82	LV	CELLSTATES	PC1	control_TTN	12	18
ETV5	0.907	0.00144	0.0317	0.0651	4.9	21	4.88e-05	2.84	LV	CELLSTATES	PC1	control_TTN	12	18
AC110285.2	0.905	0.0248	0.00926	0.021	3.3	9.75	0.00343	1.6	LV	CELLSTATES	PC1	control_TTN	12	18
HCLS1	0.904	0.00827	0.00615	0.0143	2.77	13.9	0.000626	2.08	LV	CELLSTATES	PC1	control_TTN	12	18
CLMN	0.901	0.000122	0.884	1.94	9.66	32.9	1.33e-06	3.91	LV	CELLSTATES	PC1	control_TTN	12	18
ZNF483	0.901	0.000674	0.04	0.0797	5.2	24.3	1.64e-05	3.17	LV	CELLSTATES	PC1	control_TTN	12	18
CCDC122	0.9	0.00224	0.038	0.0733	5.11	19	9.63e-05	2.65	LV	CELLSTATES	PC1	control_TTN	12	18
AC099791.2	0.898	0.0474	0.0127	0.0231	3.61	7.58	0.00903	1.32	LV	CELLSTATES	PC1	control_TTN	12	18
DIP2C	0.896	7.02e-05	0.139	0.302	7	36	5.7e-07	4.15	LV	CELLSTATES	PC1	control_TTN	12	18
AC019197.1	0.894	0.0311	0.176	0.341	7.31	8.97	0.00483	1.51	LV	CELLSTATES	PC1	control_TTN	12	18
CSAD	0.89	0.000299	0.114	0.234	6.7	28.4	4.82e-06	3.52	LV	CELLSTATES	PC1	control_TTN	12	18
AC025031.1	0.889	0.0394	0.0078	0.0166	3.01	8.17	0.00687	1.4	LV	CELLSTATES	PC1	control_TTN	12	18
SNX31	0.889	0.0403	0.154	0.357	7.28	8.09	0.00713	1.39	LV	CELLSTATES	PC1	control_TTN	12	18
AC055855.1	0.887	0.0268	0.00939	0.0171	3.19	9.49	0.00383	1.57	LV	CELLSTATES	PC1	control_TTN	12	18
AC093110.1	0.886	0.0217	0.0508	0.0806	5.36	10.3	0.00274	1.66	LV	CELLSTATES	PC1	control_TTN	12	18
KLHL29	0.885	0.00805	0.0499	0.121	5.64	14	0.000599	2.09	LV	CELLSTATES	PC1	control_TTN	12	18
CHST7	0.876	0.0153	0.0294	0.0633	4.83	11.5	0.00164	1.81	LV	CELLSTATES	PC1	control_TTN	12	18
KIAA1614	0.875	0.00124	0.00924	0.02	3.26	21.7	3.9e-05	2.91	LV	CELLSTATES	PC1	control_TTN	12	18
AC036108.1	0.874	0.00382	0.0124	0.0265	3.68	16.8	0.000209	2.42	LV	CELLSTATES	PC1	control_TTN	12	18
AP000866.1	0.873	0.00821	0.00672	0.0129	2.84	13.9	0.000619	2.09	LV	CELLSTATES	PC1	control_TTN	12	18
SLC24A3	0.871	0.00877	0.11	0.243	6.73	13.7	0.000686	2.06	LV	CELLSTATES	PC1	control_TTN	12	18
SPATA18	0.87	0.0267	0.00739	0.0162	2.97	9.51	0.00381	1.57	LV	CELLSTATES	PC1	control_TTN	12	18
TUBA1C	0.87	0.000561	0.0548	0.111	5.61	25.3	1.21e-05	3.25	LV	CELLSTATES	PC1	control_TTN	12	18
CNNM2	0.869	0.00511	0.121	0.292	6.92	15.8	0.000311	2.29	LV	CELLSTATES	PC1	control_TTN	12	18
DOK6	0.864	0.00046	0.215	0.46	7.65	26.3	9e-06	3.34	LV	CELLSTATES	PC1	control_TTN	12	18
STK17B	0.863	0.000452	0.0117	0.0252	3.57	26.4	8.72e-06	3.34	LV	CELLSTATES	PC1	control_TTN	12	18
AL445465.1	0.861	0.0406	0.0169	0.0373	4.03	8.07	0.00721	1.39	LV	CELLSTATES	PC1	control_TTN	12	18
FAM186A	0.861	0.0103	0.00797	0.0163	3.04	13	0.000881	1.99	LV	CELLSTATES	PC1	control_TTN	12	18
GNB5	0.86	0.000162	0.0267	0.0639	4.77	31.7	1.87e-06	3.79	LV	CELLSTATES	PC1	control_TTN	12	18
LINC00240	0.86	0.00207	0.0193	0.0375	4.23	19.4	8.49e-05	2.68	LV	CELLSTATES	PC1	control_TTN	12	18
AC103739.2	0.858	0.0392	0.0143	0.0257	3.76	8.19	0.00683	1.41	LV	CELLSTATES	PC1	control_TTN	12	18
RRAS2	0.858	6.88e-05	0.0352	0.0809	5.1	36.2	5.52e-07	4.16	LV	CELLSTATES	PC1	control_TTN	12	18
LRIG3	0.857	0.00212	0.0159	0.0345	4	19.2	8.85e-05	2.67	LV	CELLSTATES	PC1	control_TTN	12	18
UPP2	0.856	0.0113	0.0125	0.0261	3.66	12.7	0.00102	1.95	LV	CELLSTATES	PC1	control_TTN	12	18
TSC22D3	0.855	0.00449	0.0668	0.149	6.04	16.2	0.000261	2.35	LV	CELLSTATES	PC1	control_TTN	12	18
IQGAP2	0.853	0.0158	0.0143	0.0304	3.86	11.4	0.00173	1.8	LV	CELLSTATES	PC1	control_TTN	12	18
NCOA3	0.853	0.000299	0.266	0.568	7.92	28.4	4.82e-06	3.52	LV	CELLSTATES	PC1	control_TTN	12	18
NEXN	0.853	0.00892	0.2	0.416	7.5	13.6	0.000708	2.05	LV	CELLSTATES	PC1	control_TTN	12	18
SLC4A7	0.852	0.00229	0.16	0.319	7.14	18.9	0.000101	2.64	LV	CELLSTATES	PC1	control_TTN	12	18
ADHFE1	0.849	0.0209	0.0419	0.0928	5.35	10.4	0.00261	1.68	LV	CELLSTATES	PC1	control_TTN	12	18
CCND3	0.849	0.00111	0.153	0.349	7.2	22.1	3.34e-05	2.95	LV	CELLSTATES	PC1	control_TTN	12	18
LPP-AS1	0.849	0.0331	0.0247	0.0412	4.44	8.73	0.00535	1.48	LV	CELLSTATES	PC1	control_TTN	12	18
PIP4K2A	0.849	0.000187	0.134	0.29	6.95	31.1	2.22e-06	3.73	LV	CELLSTATES	PC1	control_TTN	12	18
EAF2	0.845	0.00602	0.00614	0.0139	2.77	15.1	0.000394	2.22	LV	CELLSTATES	PC1	control_TTN	12	18
ALDH1L2	0.841	0.00322	0.067	0.133	5.89	17.5	0.000163	2.49	LV	CELLSTATES	PC1	control_TTN	12	18
RASAL2	0.841	2.53e-05	1.26	2.66	10.1	42	1.28e-07	4.6	LV	CELLSTATES	PC1	control_TTN	12	18
RFTN2	0.84	0.00101	0.0842	0.167	6.23	22.6	2.91e-05	3	LV	CELLSTATES	PC1	control_TTN	12	18
AP001266.2	0.838	0.0449	0.00507	0.0125	2.56	7.76	0.00829	1.35	LV	CELLSTATES	PC1	control_TTN	12	18
NUMBL	0.837	0.000496	0.0291	0.0649	4.79	25.9	1.02e-05	3.3	LV	CELLSTATES	PC1	control_TTN	12	18
ZMAT1	0.837	0.00111	0.0202	0.0396	4.25	22.1	3.36e-05	2.95	LV	CELLSTATES	PC1	control_TTN	12	18
RNF217	0.836	0.00874	0.0216	0.0466	4.4	13.7	0.000681	2.06	LV	CELLSTATES	PC1	control_TTN	12	18
RFTN1	0.834	0.000817	0.237	0.524	7.79	23.5	2.17e-05	3.09	LV	CELLSTATES	PC1	control_TTN	12	18
ALOX12-AS1	0.833	0.00453	0.0379	0.0808	5.15	16.2	0.000264	2.34	LV	CELLSTATES	PC1	control_TTN	12	18
DOCK5	0.833	7.81e-05	0.0517	0.109	5.6	35.5	6.54e-07	4.11	LV	CELLSTATES	PC1	control_TTN	12	18
NAALADL2	0.833	0.000399	0.17	0.384	7.38	27	7.3e-06	3.4	LV	CELLSTATES	PC1	control_TTN	12	18
BBOF1	0.831	6.3e-06	0.0274	0.0605	4.75	52.1	1.27e-08	5.2	LV	CELLSTATES	PC1	control_TTN	12	18
CLEC20A	0.83	0.00105	0.0386	0.077	5.17	22.4	3.1e-05	2.98	LV	CELLSTATES	PC1	control_TTN	12	18
ERP27	0.83	0.0199	0.0106	0.0203	3.38	10.6	0.00243	1.7	LV	CELLSTATES	PC1	control_TTN	12	18
OR7C1	0.83	0.0391	0.00894	0.0172	3.15	8.21	0.00675	1.41	LV	CELLSTATES	PC1	control_TTN	12	18
FOXN3	0.827	8e-06	0.341	0.752	8.34	50	1.99e-08	5.1	LV	CELLSTATES	PC1	control_TTN	12	18
TMEM9B-AS1	0.826	0.014	0.015	0.0315	3.88	11.9	0.00141	1.86	LV	CELLSTATES	PC1	control_TTN	12	18
FAM20C	0.825	0.00461	0.0211	0.0458	4.34	16.1	0.000272	2.34	LV	CELLSTATES	PC1	control_TTN	12	18
WNK3	0.824	0.0148	0.012	0.0249	3.59	11.6	0.00156	1.83	LV	CELLSTATES	PC1	control_TTN	12	18
ABCA9-AS1	0.82	0.0272	0.0765	0.135	6.01	9.44	0.00391	1.56	LV	CELLSTATES	PC1	control_TTN	12	18
TMEM51	0.815	0.00164	0.0525	0.113	5.61	20.4	5.91e-05	2.79	LV	CELLSTATES	PC1	control_TTN	12	18
CCDC40	0.814	0.00573	0.00849	0.0197	3.21	15.3	0.000362	2.24	LV	CELLSTATES	PC1	control_TTN	12	18
AC132872.1	0.813	0.0151	0.00907	0.0156	3.14	11.5	0.00161	1.82	LV	CELLSTATES	PC1	control_TTN	12	18
CDS2	0.813	0.000263	0.0877	0.2	6.41	29.1	3.84e-06	3.58	LV	CELLSTATES	PC1	control_TTN	12	18
OSER1-DT	0.81	0.0156	0.00912	0.0181	3.21	11.4	0.00169	1.81	LV	CELLSTATES	PC1	control_TTN	12	18
PHF21B	0.808	0.000511	0.02	0.0423	4.28	25.7	1.08e-05	3.29	LV	CELLSTATES	PC1	control_TTN	12	18
SESN3	0.806	0.0311	0.016	0.032	3.96	8.97	0.00481	1.51	LV	CELLSTATES	PC1	control_TTN	12	18
ELMO1	0.798	0.00806	0.0169	0.036	4.05	14	0.000602	2.09	LV	CELLSTATES	PC1	control_TTN	12	18
SLC6A1	0.798	0.0201	0.0747	0.146	6.05	10.5	0.00246	1.7	LV	CELLSTATES	PC1	control_TTN	12	18
TFDP2	0.798	0.000714	0.12	0.256	6.81	24.1	1.8e-05	3.15	LV	CELLSTATES	PC1	control_TTN	12	18
ABCA9	0.795	0.00391	0.0913	0.174	6.31	16.7	0.000218	2.41	LV	CELLSTATES	PC1	control_TTN	12	18
RMND5A	0.795	3.56e-05	0.0336	0.0674	4.95	39.5	2.32e-07	4.45	LV	CELLSTATES	PC1	control_TTN	12	18
AL121761.1	0.793	0.00734	0.0295	0.059	4.75	14.3	0.000529	2.13	LV	CELLSTATES	PC1	control_TTN	12	18
AP003469.4	0.793	0.00887	0.00679	0.0138	2.79	13.6	0.000701	2.05	LV	CELLSTATES	PC1	control_TTN	12	18
ELN	0.793	0.0494	0.00963	0.0205	3.27	7.44	0.0096	1.31	LV	CELLSTATES	PC1	control_TTN	12	18
ZNF385D	0.791	0.00144	0.456	0.975	8.73	21	4.81e-05	2.84	LV	CELLSTATES	PC1	control_TTN	12	18
KREMEN1	0.79	0.0015	0.0243	0.0493	4.55	20.8	5.24e-05	2.82	LV	CELLSTATES	PC1	control_TTN	12	18
CEP350	0.789	0.000157	0.299	0.592	8.02	31.8	1.8e-06	3.8	LV	CELLSTATES	PC1	control_TTN	12	18
AL591845.1	0.788	0.0299	0.0108	0.0206	3.39	9.13	0.0045	1.53	LV	CELLSTATES	PC1	control_TTN	12	18
ZFAND5	0.787	0.00208	0.0608	0.129	5.82	19.3	8.59e-05	2.68	LV	CELLSTATES	PC1	control_TTN	12	18
PARD3B	0.785	1.35e-05	0.194	0.408	7.48	46.6	4.26e-08	4.87	LV	CELLSTATES	PC1	control_TTN	12	18
SLC25A45	0.781	0.00399	0.0316	0.0615	4.83	16.6	0.000224	2.4	LV	CELLSTATES	PC1	control_TTN	12	18
TMEM74B	0.781	0.0196	0.0525	0.102	5.58	10.6	0.00237	1.71	LV	CELLSTATES	PC1	control_TTN	12	18
GLYATL2	0.778	0.023	0.0128	0.0263	3.61	10	0.00303	1.64	LV	CELLSTATES	PC1	control_TTN	12	18
LIMD1	0.777	0.00418	0.158	0.31	7.12	16.5	0.000236	2.38	LV	CELLSTATES	PC1	control_TTN	12	18
SERTAD2	0.775	7.92e-05	0.0283	0.0602	4.78	35.3	6.95e-07	4.1	LV	CELLSTATES	PC1	control_TTN	12	18
SFMBT2	0.775	0.00492	0.052	0.105	5.57	15.9	0.000294	2.31	LV	CELLSTATES	PC1	control_TTN	12	18
COLGALT2	0.774	0.0349	0.144	0.241	6.85	8.56	0.00578	1.46	LV	CELLSTATES	PC1	control_TTN	12	18
DNA2	0.774	0.0115	0.00695	0.0154	2.92	12.6	0.00105	1.94	LV	CELLSTATES	PC1	control_TTN	12	18
FILIP1	0.774	0.000122	0.45	0.965	8.72	32.9	1.32e-06	3.91	LV	CELLSTATES	PC1	control_TTN	12	18
LINC01290	0.774	0.00265	0.0109	0.0225	3.43	18.3	0.000124	2.58	LV	CELLSTATES	PC1	control_TTN	12	18
COPZ2	0.773	0.0201	0.00805	0.0135	2.96	10.5	0.00245	1.7	LV	CELLSTATES	PC1	control_TTN	12	18
ZNF385D-AS1	0.773	0.03	0.0155	0.026	3.82	9.11	0.00453	1.52	LV	CELLSTATES	PC1	control_TTN	12	18
CSRNP3	0.771	0.00499	0.0878	0.174	6.33	15.8	0.000301	2.3	LV	CELLSTATES	PC1	control_TTN	12	18
UPB1	0.771	0.0119	0.211	0.447	7.59	12.5	0.00111	1.93	LV	CELLSTATES	PC1	control_TTN	12	18
AC090115.1	0.77	0.0077	0.0176	0.0314	4.03	14.2	0.000566	2.11	LV	CELLSTATES	PC1	control_TTN	12	18
JDP2	0.769	0.0284	0.0155	0.0292	3.85	9.31	0.00415	1.55	LV	CELLSTATES	PC1	control_TTN	12	18
CCDC149	0.767	0.00246	0.0288	0.0569	4.71	18.6	0.000112	2.61	LV	CELLSTATES	PC1	control_TTN	12	18
PYROXD2	0.765	0.0333	0.00674	0.0148	2.88	8.71	0.0054	1.48	LV	CELLSTATES	PC1	control_TTN	12	18
SRGAP1	0.765	0.00225	0.109	0.22	6.58	19	9.78e-05	2.65	LV	CELLSTATES	PC1	control_TTN	12	18
PTPN14	0.763	2.83e-05	0.0652	0.136	5.92	41	1.63e-07	4.55	LV	CELLSTATES	PC1	control_TTN	12	18
SKP2	0.763	0.0223	0.00742	0.0134	2.88	10.2	0.00287	1.65	LV	CELLSTATES	PC1	control_TTN	12	18
MARC1	0.762	0.00401	0.0113	0.0231	3.49	16.6	0.000226	2.4	LV	CELLSTATES	PC1	control_TTN	12	18
MDFIC	0.76	0.00198	0.0333	0.0612	4.89	19.6	7.87e-05	2.7	LV	CELLSTATES	PC1	control_TTN	12	18
BCL7A	0.757	0.00112	0.0168	0.0353	4.04	22.1	3.4e-05	2.95	LV	CELLSTATES	PC1	control_TTN	12	18
AL157392.5	0.755	0.000817	0.0278	0.052	4.62	23.5	2.17e-05	3.09	LV	CELLSTATES	PC1	control_TTN	12	18
AC136424.2	0.754	0.0395	0.049	0.0726	5.27	8.16	0.00692	1.4	LV	CELLSTATES	PC1	control_TTN	12	18
BAIAP2L2	0.753	0.0208	0.0471	0.109	5.6	10.4	0.0026	1.68	LV	CELLSTATES	PC1	control_TTN	12	18
CCDC28A	0.753	0.0015	0.0275	0.0573	4.7	20.7	5.31e-05	2.82	LV	CELLSTATES	PC1	control_TTN	12	18
SLC25A33	0.753	0.00541	0.039	0.0837	5.19	15.6	0.000334	2.27	LV	CELLSTATES	PC1	control_TTN	12	18
C1QTNF3-AMACR	0.752	0.00141	0.0362	0.0739	5.08	21.1	4.67e-05	2.85	LV	CELLSTATES	PC1	control_TTN	12	18
MYH11	0.752	0.0198	0.0237	0.044	4.43	10.6	0.00241	1.7	LV	CELLSTATES	PC1	control_TTN	12	18
TXNRD3NB	0.752	0.0325	0.00699	0.0132	2.8	8.79	0.00521	1.49	LV	CELLSTATES	PC1	control_TTN	12	18
CTNNAL1	0.751	0.00105	0.0317	0.072	4.95	22.4	3.11e-05	2.98	LV	CELLSTATES	PC1	control_TTN	12	18
PELI2	0.75	0.0229	0.287	0.545	7.94	10.1	0.00299	1.64	LV	CELLSTATES	PC1	control_TTN	12	18
AC245060.5	0.749	0.0298	0.00878	0.0163	3.06	9.13	0.00449	1.53	LV	CELLSTATES	PC1	control_TTN	12	18
HECA	0.749	0.00121	0.0595	0.112	5.69	21.8	3.72e-05	2.92	LV	CELLSTATES	PC1	control_TTN	12	18
PIGZ	0.748	0.00193	0.0186	0.0393	4.17	19.7	7.48e-05	2.72	LV	CELLSTATES	PC1	control_TTN	12	18
AC092114.1	0.746	0.0226	0.0195	0.0408	4.25	10.1	0.00294	1.65	LV	CELLSTATES	PC1	control_TTN	12	18
ELF1	0.746	0.000323	0.251	0.484	7.75	28	5.3e-06	3.49	LV	CELLSTATES	PC1	control_TTN	12	18
GRB10	0.745	0.000537	0.0608	0.124	5.78	25.5	1.14e-05	3.27	LV	CELLSTATES	PC1	control_TTN	12	18
PGR	0.745	0.00395	0.0224	0.0434	4.39	16.7	0.000221	2.4	LV	CELLSTATES	PC1	control_TTN	12	18
LINC01376	0.744	0.00386	0.0472	0.09	5.4	16.8	0.000212	2.41	LV	CELLSTATES	PC1	control_TTN	12	18
NDUFAF6	0.742	5.07e-05	0.0913	0.18	6.36	37.6	3.78e-07	4.29	LV	CELLSTATES	PC1	control_TTN	12	18
LMCD1-AS1	0.739	0.0217	0.144	0.263	6.91	10.3	0.00274	1.66	LV	CELLSTATES	PC1	control_TTN	12	18
PIWIL4	0.736	0.00497	0.0188	0.0337	4.06	15.9	0.000299	2.3	LV	CELLSTATES	PC1	control_TTN	12	18
APBA1	0.733	0.0198	0.159	0.345	7.23	10.6	0.0024	1.7	LV	CELLSTATES	PC1	control_TTN	12	18
FMN1	0.732	0.0188	0.0118	0.0243	3.47	10.7	0.00224	1.73	LV	CELLSTATES	PC1	control_TTN	12	18
LINC02018	0.732	0.00655	0.0104	0.0216	3.37	14.8	0.000439	2.18	LV	CELLSTATES	PC1	control_TTN	12	18
ABCA5	0.73	4.72e-05	0.298	0.598	8.05	38.1	3.36e-07	4.33	LV	CELLSTATES	PC1	control_TTN	12	18
GHR	0.728	0.00355	0.326	0.636	8.17	17.1	0.000187	2.45	LV	CELLSTATES	PC1	control_TTN	12	18
MAP3K3	0.728	0.000333	0.0953	0.186	6.4	27.9	5.52e-06	3.48	LV	CELLSTATES	PC1	control_TTN	12	18
TPM1	0.728	1.89e-05	0.843	1.73	9.6	44.2	7.5e-08	4.72	LV	CELLSTATES	PC1	control_TTN	12	18
DENND1A	0.727	2.82e-05	0.386	0.757	8.4	41.1	1.58e-07	4.55	LV	CELLSTATES	PC1	control_TTN	12	18
SLC19A2	0.726	0.017	0.0202	0.0399	4.21	11.1	0.00191	1.77	LV	CELLSTATES	PC1	control_TTN	12	18
CAT	0.725	0.00341	0.0586	0.117	5.75	17.3	0.000178	2.47	LV	CELLSTATES	PC1	control_TTN	12	18
ADAM33	0.724	0.00573	0.0452	0.0955	5.41	15.3	0.000362	2.24	LV	CELLSTATES	PC1	control_TTN	12	18
KCNAB1	0.724	0.000453	1.18	2.29	10	26.4	8.79e-06	3.34	LV	CELLSTATES	PC1	control_TTN	12	18
PACSIN2	0.723	0.00401	0.647	1.21	9.09	16.6	0.000225	2.4	LV	CELLSTATES	PC1	control_TTN	12	18
KYAT1	0.722	0.0163	0.0296	0.0628	4.84	11.3	0.00181	1.79	LV	CELLSTATES	PC1	control_TTN	12	18
LEKR1	0.722	0.0175	0.0204	0.0378	4.22	11	0.00201	1.76	LV	CELLSTATES	PC1	control_TTN	12	18
ACADSB	0.719	0.00121	0.0223	0.0476	4.43	21.8	3.7e-05	2.92	LV	CELLSTATES	PC1	control_TTN	12	18
RAPGEF5	0.715	0.000856	0.489	0.961	8.75	23.3	2.31e-05	3.07	LV	CELLSTATES	PC1	control_TTN	12	18
DDX60	0.714	0.0132	0.0231	0.0466	4.45	12.1	0.00128	1.88	LV	CELLSTATES	PC1	control_TTN	12	18
DPH6-DT	0.714	0.00982	0.0367	0.0682	5.01	13.2	0.000819	2.01	LV	CELLSTATES	PC1	control_TTN	12	18
PCDH9	0.714	0.0135	0.23	0.494	7.77	12	0.00134	1.87	LV	CELLSTATES	PC1	control_TTN	12	18
TMEM50B	0.713	3.56e-05	0.0905	0.185	6.36	39.5	2.35e-07	4.45	LV	CELLSTATES	PC1	control_TTN	12	18
ZHX3	0.713	0.00229	0.246	0.433	7.65	18.9	0.000101	2.64	LV	CELLSTATES	PC1	control_TTN	12	18
CERS6	0.711	0.00262	0.568	1.13	8.96	18.3	0.000122	2.58	LV	CELLSTATES	PC1	control_TTN	12	18
MAP3K5	0.71	0.00242	0.324	0.623	8.12	18.7	0.000108	2.62	LV	CELLSTATES	PC1	control_TTN	12	18
SWAP70	0.71	0.00727	0.0854	0.162	6.19	14.4	0.000519	2.14	LV	CELLSTATES	PC1	control_TTN	12	18
MXD4	0.709	0.00264	0.0381	0.0696	5.06	18.3	0.000123	2.58	LV	CELLSTATES	PC1	control_TTN	12	18
CCDC171	0.708	0.00364	0.0542	0.105	5.6	17	0.000195	2.44	LV	CELLSTATES	PC1	control_TTN	12	18
NPAS3	0.708	0.000293	0.239	0.46	7.71	28.5	4.57e-06	3.53	LV	CELLSTATES	PC1	control_TTN	12	18
PYGO1	0.706	0.0313	0.0129	0.0245	3.58	8.94	0.00489	1.5	LV	CELLSTATES	PC1	control_TTN	12	18
PIK3IP1	0.705	0.0235	0.0175	0.0311	3.99	9.97	0.00311	1.63	LV	CELLSTATES	PC1	control_TTN	12	18
CEP120	0.704	0.00208	0.0338	0.0614	4.87	19.3	8.62e-05	2.68	LV	CELLSTATES	PC1	control_TTN	12	18
HBP1	0.704	0.000606	0.0567	0.0993	5.6	25	1.35e-05	3.22	LV	CELLSTATES	PC1	control_TTN	12	18
TRAF3IP1	0.704	0.000251	0.0308	0.0579	4.78	29.4	3.57e-06	3.6	LV	CELLSTATES	PC1	control_TTN	12	18
BCL6	0.702	0.0247	0.24	0.507	7.78	9.77	0.0034	1.61	LV	CELLSTATES	PC1	control_TTN	12	18
KIF5C	0.702	0.0108	0.0132	0.0288	3.71	12.8	0.000953	1.96	LV	CELLSTATES	PC1	control_TTN	12	18
RAB40B	0.701	0.00825	0.0117	0.0265	3.54	13.9	0.000624	2.08	LV	CELLSTATES	PC1	control_TTN	12	18
DYRK1B	0.7	0.0222	0.00799	0.016	2.99	10.2	0.00285	1.65	LV	CELLSTATES	PC1	control_TTN	12	18
FBN1	0.7	0.000583	0.0708	0.134	5.97	25.1	1.28e-05	3.23	LV	CELLSTATES	PC1	control_TTN	12	18
MTURN	0.7	0.00218	0.0346	0.0714	4.99	19.1	9.27e-05	2.66	LV	CELLSTATES	PC1	control_TTN	12	18
PAPSS2	0.7	0.00896	0.07	0.134	5.95	13.6	0.000713	2.05	LV	CELLSTATES	PC1	control_TTN	12	18
SP4	0.7	0.00012	0.0325	0.0636	4.92	33	1.28e-06	3.92	LV	CELLSTATES	PC1	control_TTN	12	18
SPEF2	0.7	0.00894	0.0204	0.0354	4.17	13.6	0.000711	2.05	LV	CELLSTATES	PC1	control_TTN	12	18
ALDH5A1	0.698	0.0111	0.0118	0.0226	3.52	12.8	0.000985	1.96	LV	CELLSTATES	PC1	control_TTN	12	18
ICK	0.698	0.00195	0.0225	0.0427	4.37	19.7	7.6e-05	2.71	LV	CELLSTATES	PC1	control_TTN	12	18
TMX4	0.698	0.000156	0.027	0.0503	4.62	31.9	1.75e-06	3.81	LV	CELLSTATES	PC1	control_TTN	12	18
ITIH5	0.697	0.0389	0.237	0.497	7.78	8.23	0.00671	1.41	LV	CELLSTATES	PC1	control_TTN	12	18
TNS3	0.696	0.00697	0.144	0.263	6.87	14.6	0.000486	2.16	LV	CELLSTATES	PC1	control_TTN	12	18
DDX60L	0.695	0.00684	0.0226	0.0418	4.37	14.7	0.000468	2.16	LV	CELLSTATES	PC1	control_TTN	12	18
ERC1	0.695	3.97e-05	0.611	1.19	9.06	38.9	2.72e-07	4.4	LV	CELLSTATES	PC1	control_TTN	12	18
ZNF862	0.695	0.0222	0.119	0.185	6.51	10.2	0.00286	1.65	LV	CELLSTATES	PC1	control_TTN	12	18
DZIP1	0.694	0.000663	0.061	0.108	5.69	24.5	1.58e-05	3.18	LV	CELLSTATES	PC1	control_TTN	12	18
TCP11L2	0.694	0.00618	0.0381	0.0689	5.08	15	0.000409	2.21	LV	CELLSTATES	PC1	control_TTN	12	18
FMO4	0.692	0.0171	0.0152	0.0271	3.77	11.1	0.00194	1.77	LV	CELLSTATES	PC1	control_TTN	12	18
PPM1B	0.692	0.000297	0.131	0.256	6.86	28.4	4.74e-06	3.53	LV	CELLSTATES	PC1	control_TTN	12	18
RBBP6	0.692	0.000462	0.15	0.271	6.99	26.3	9.09e-06	3.34	LV	CELLSTATES	PC1	control_TTN	12	18
FUT8	0.691	0.000357	0.101	0.187	6.42	27.4	6.37e-06	3.45	LV	CELLSTATES	PC1	control_TTN	12	18
AC018511.2	0.69	0.0227	0.012	0.02	3.47	10.1	0.00296	1.64	LV	CELLSTATES	PC1	control_TTN	12	18
HCG27	0.689	0.0487	0.0311	0.0528	4.7	7.49	0.00939	1.31	LV	CELLSTATES	PC1	control_TTN	12	18
NEXMIF	0.689	0.0102	0.0155	0.0281	3.88	13.1	0.000877	1.99	LV	CELLSTATES	PC1	control_TTN	12	18
PDE9A	0.689	0.00141	0.074	0.149	6.08	21.1	4.66e-05	2.85	LV	CELLSTATES	PC1	control_TTN	12	18
AK3	0.688	2.38e-05	0.0715	0.142	6.03	43.1	9.65e-08	4.62	LV	CELLSTATES	PC1	control_TTN	12	18
AMY2B	0.686	0.011	0.0391	0.0759	5.12	12.8	0.000976	1.96	LV	CELLSTATES	PC1	control_TTN	12	18
CALHM5	0.686	0.03	0.00827	0.015	3.06	9.1	0.00455	1.52	LV	CELLSTATES	PC1	control_TTN	12	18
NDRG1	0.686	0.00989	0.0126	0.0267	3.64	13.2	0.000831	2	LV	CELLSTATES	PC1	control_TTN	12	18
TARID	0.686	0.00869	0.0531	0.101	5.57	13.7	0.000671	2.06	LV	CELLSTATES	PC1	control_TTN	12	18
SYNM	0.684	0.0183	0.0358	0.0718	5.07	10.8	0.00216	1.74	LV	CELLSTATES	PC1	control_TTN	12	18
NCOA2	0.681	0.000107	0.462	0.878	8.64	33.6	1.09e-06	3.97	LV	CELLSTATES	PC1	control_TTN	12	18
ATAD2	0.68	0.00436	0.0453	0.0881	5.36	16.3	0.000251	2.36	LV	CELLSTATES	PC1	control_TTN	12	18
KIF7	0.679	0.0466	0.0176	0.0375	4.14	7.65	0.00874	1.33	LV	CELLSTATES	PC1	control_TTN	12	18
SAP30L	0.679	0.0115	0.0184	0.0344	4.05	12.6	0.00105	1.94	LV	CELLSTATES	PC1	control_TTN	12	18
EVA1C	0.675	0.0106	0.391	0.766	8.43	12.9	0.000925	1.97	LV	CELLSTATES	PC1	control_TTN	12	18
ATP6AP1L	0.673	0.0417	0.0335	0.0634	4.89	8	0.00745	1.38	LV	CELLSTATES	PC1	control_TTN	12	18
KLF12	0.672	9.08e-05	0.428	0.83	8.55	34.5	8.52e-07	4.04	LV	CELLSTATES	PC1	control_TTN	12	18
FBF1	0.671	0.00138	0.021	0.0416	4.28	21.2	4.53e-05	2.86	LV	CELLSTATES	PC1	control_TTN	12	18
Z94721.1	0.671	0.0142	0.0169	0.0321	3.99	11.8	0.00146	1.85	LV	CELLSTATES	PC1	control_TTN	12	18
AC009126.1	0.669	0.0122	0.015	0.027	3.79	12.4	0.00115	1.91	LV	CELLSTATES	PC1	control_TTN	12	18
AC091948.1	0.669	0.008	0.0287	0.051	4.68	14	0.000594	2.1	LV	CELLSTATES	PC1	control_TTN	12	18
ELOVL5	0.669	2.61e-05	0.188	0.367	7.37	41.6	1.39e-07	4.58	LV	CELLSTATES	PC1	control_TTN	12	18
H1FX-AS1	0.669	0.0138	0.0176	0.0343	4.05	11.9	0.00138	1.86	LV	CELLSTATES	PC1	control_TTN	12	18
IL1RAPL1	0.665	0.0101	0.649	1.25	9.16	13.1	0.000853	2	LV	CELLSTATES	PC1	control_TTN	12	18
ACSM3	0.663	0.00098	0.0648	0.122	5.85	22.7	2.77e-05	3.01	LV	CELLSTATES	PC1	control_TTN	12	18
IQSEC1	0.661	0.00035	0.0723	0.136	5.98	27.6	6.02e-06	3.46	LV	CELLSTATES	PC1	control_TTN	12	18
ZNF33A	0.661	0.000194	0.0653	0.121	5.83	30.8	2.36e-06	3.71	LV	CELLSTATES	PC1	control_TTN	12	18
FBXO34	0.66	0.000714	0.103	0.192	6.48	24.1	1.8e-05	3.15	LV	CELLSTATES	PC1	control_TTN	12	18
ZNF559-ZNF177	0.66	0.000667	0.0221	0.042	4.36	24.4	1.61e-05	3.18	LV	CELLSTATES	PC1	control_TTN	12	18
CRYGS	0.659	0.0389	0.00809	0.0149	3.02	8.22	0.00672	1.41	LV	CELLSTATES	PC1	control_TTN	12	18
TENT4B	0.659	0.000711	0.0962	0.188	6.41	24.1	1.77e-05	3.15	LV	CELLSTATES	PC1	control_TTN	12	18
ULK2	0.659	3.56e-05	0.0747	0.139	6.03	39.6	2.27e-07	4.45	LV	CELLSTATES	PC1	control_TTN	12	18
SLC35D1	0.658	0.00206	0.0434	0.0814	5.26	19.4	8.42e-05	2.69	LV	CELLSTATES	PC1	control_TTN	12	18
IDS	0.657	0.00245	0.0198	0.0389	4.22	18.6	0.000111	2.61	LV	CELLSTATES	PC1	control_TTN	12	18
AC058791.1	0.656	0.00543	0.131	0.245	6.84	15.5	0.000337	2.26	LV	CELLSTATES	PC1	control_TTN	12	18
JAK1	0.656	9.79e-05	0.279	0.507	7.87	34.1	9.53e-07	4.01	LV	CELLSTATES	PC1	control_TTN	12	18
KCNAB1-AS2	0.655	0.0483	0.0183	0.0282	3.99	7.52	0.00928	1.32	LV	CELLSTATES	PC1	control_TTN	12	18
RHOXF1-AS1	0.655	0.0484	0.013	0.0227	3.6	7.51	0.00932	1.31	LV	CELLSTATES	PC1	control_TTN	12	18
AC002066.1	0.654	0.0295	0.028	0.0567	4.74	9.17	0.00442	1.53	LV	CELLSTATES	PC1	control_TTN	12	18
NIPAL2	0.654	0.0182	0.0193	0.0382	4.19	10.9	0.00214	1.74	LV	CELLSTATES	PC1	control_TTN	12	18
FIGN	0.653	0.00909	0.599	1.15	9.02	13.5	0.00073	2.04	LV	CELLSTATES	PC1	control_TTN	12	18
TOR1AIP1	0.653	0.000356	0.042	0.084	5.27	27.5	6.32e-06	3.45	LV	CELLSTATES	PC1	control_TTN	12	18
NBPF9	0.652	0.00147	0.0346	0.0664	4.99	20.9	5.06e-05	2.83	LV	CELLSTATES	PC1	control_TTN	12	18
PTGR1	0.651	0.00432	0.0796	0.141	6.06	16.4	0.000248	2.36	LV	CELLSTATES	PC1	control_TTN	12	18
FAM117B	0.65	0.00225	0.0619	0.114	5.75	19	9.67e-05	2.65	LV	CELLSTATES	PC1	control_TTN	12	18
PREX2	0.65	0.00577	0.416	0.792	8.51	15.3	0.000368	2.24	LV	CELLSTATES	PC1	control_TTN	12	18
BEND7	0.649	0.00021	0.0451	0.0787	5.27	30.4	2.66e-06	3.68	LV	CELLSTATES	PC1	control_TTN	12	18
FAIM	0.649	0.0115	0.011	0.0197	3.39	12.6	0.00105	1.94	LV	CELLSTATES	PC1	control_TTN	12	18
GSAP	0.649	0.0062	0.047	0.0851	5.36	15	0.000412	2.21	LV	CELLSTATES	PC1	control_TTN	12	18
AL136164.2	0.647	0.0148	0.0348	0.0658	4.95	11.6	0.00156	1.83	LV	CELLSTATES	PC1	control_TTN	12	18
EFHD1	0.647	0.0027	0.286	0.512	7.88	18.2	0.000127	2.57	LV	CELLSTATES	PC1	control_TTN	12	18
STAT4	0.647	0.00725	0.183	0.352	7.35	14.4	0.000516	2.14	LV	CELLSTATES	PC1	control_TTN	12	18
FGF14	0.645	0.0284	0.0126	0.0249	3.59	9.31	0.00416	1.55	LV	CELLSTATES	PC1	control_TTN	12	18
MYL2	0.645	0.0444	0.624	1.41	9.34	7.79	0.00818	1.35	LV	CELLSTATES	PC1	control_TTN	12	18
MYLIP	0.645	0.0274	0.0455	0.0898	5.41	9.43	0.00394	1.56	LV	CELLSTATES	PC1	control_TTN	12	18
PKNOX2	0.644	0.0284	0.0409	0.0708	5.11	9.31	0.00414	1.55	LV	CELLSTATES	PC1	control_TTN	12	18
AC025809.1	0.643	0.0284	0.0159	0.0278	3.86	9.3	0.00416	1.55	LV	CELLSTATES	PC1	control_TTN	12	18
AL021368.2	0.643	0.0253	0.0111	0.0211	3.44	9.69	0.00352	1.6	LV	CELLSTATES	PC1	control_TTN	12	18
AC027682.4	0.641	0.0331	0.00814	0.0157	3	8.74	0.00534	1.48	LV	CELLSTATES	PC1	control_TTN	12	18
AL139353.1	0.641	0.0171	0.0162	0.0286	3.84	11.1	0.00194	1.77	LV	CELLSTATES	PC1	control_TTN	12	18
PER1	0.64	0.00543	0.0881	0.189	6.38	15.5	0.000338	2.26	LV	CELLSTATES	PC1	control_TTN	12	18
AC104794.2	0.638	0.0406	0.0114	0.0211	3.38	8.07	0.00719	1.39	LV	CELLSTATES	PC1	control_TTN	12	18
CDK14	0.638	0.00541	0.387	0.709	8.36	15.6	0.000333	2.27	LV	CELLSTATES	PC1	control_TTN	12	18
KDM3A	0.638	0.00317	0.0582	0.108	5.67	17.6	0.000159	2.5	LV	CELLSTATES	PC1	control_TTN	12	18
NFIA	0.638	0.000468	0.719	1.36	9.27	26.2	9.37e-06	3.33	LV	CELLSTATES	PC1	control_TTN	12	18
ANKRD16	0.637	0.00735	0.027	0.0502	4.56	14.3	0.000531	2.13	LV	CELLSTATES	PC1	control_TTN	12	18
VCL	0.637	0.0163	0.355	0.611	8.16	11.2	0.00182	1.79	LV	CELLSTATES	PC1	control_TTN	12	18
MTM1	0.636	0.000356	0.0424	0.0785	5.22	27.5	6.31e-06	3.45	LV	CELLSTATES	PC1	control_TTN	12	18
ADGRF5	0.635	0.0157	0.22	0.451	7.66	11.4	0.0017	1.8	LV	CELLSTATES	PC1	control_TTN	12	18
ZFP2	0.635	0.0332	0.0131	0.0239	3.59	8.72	0.00538	1.48	LV	CELLSTATES	PC1	control_TTN	12	18
GNAL	0.634	0.0308	0.0297	0.0606	4.78	9.01	0.00474	1.51	LV	CELLSTATES	PC1	control_TTN	12	18
KLF7	0.633	0.00196	0.183	0.327	7.25	19.6	7.75e-05	2.71	LV	CELLSTATES	PC1	control_TTN	12	18
MAN2A1	0.633	0.000333	0.0634	0.12	5.79	27.9	5.58e-06	3.48	LV	CELLSTATES	PC1	control_TTN	12	18
RNF180	0.633	0.00021	0.314	0.573	8.06	30.4	2.67e-06	3.68	LV	CELLSTATES	PC1	control_TTN	12	18
ARL15	0.632	0.0135	0.529	1.03	8.86	12	0.00133	1.87	LV	CELLSTATES	PC1	control_TTN	12	18
RBM14-RBM4	0.632	0.00222	0.0283	0.0572	4.7	19	9.5e-05	2.65	LV	CELLSTATES	PC1	control_TTN	12	18
ZNF33B	0.631	0.0145	0.0255	0.0468	4.51	11.7	0.0015	1.84	LV	CELLSTATES	PC1	control_TTN	12	18
AC027808.1	0.629	0.0245	0.0218	0.0368	4.24	9.82	0.00332	1.61	LV	CELLSTATES	PC1	control_TTN	12	18
GAB3	0.629	0.00138	0.0897	0.151	6.21	21.2	4.51e-05	2.86	LV	CELLSTATES	PC1	control_TTN	12	18
BCKDHB	0.628	0.00306	0.0659	0.124	5.85	17.7	0.000152	2.51	LV	CELLSTATES	PC1	control_TTN	12	18
CD81-AS1	0.628	0.012	0.0196	0.0393	4.19	12.4	0.00113	1.92	LV	CELLSTATES	PC1	control_TTN	12	18
SPDYA	0.628	0.022	0.0276	0.0461	4.57	10.2	0.00279	1.66	LV	CELLSTATES	PC1	control_TTN	12	18
CPED1	0.627	0.0222	0.0914	0.166	6.3	10.2	0.00286	1.65	LV	CELLSTATES	PC1	control_TTN	12	18
KAT2B	0.627	0.000283	0.0518	0.098	5.54	28.7	4.36e-06	3.55	LV	CELLSTATES	PC1	control_TTN	12	18
BCL2L11	0.626	0.0344	0.0106	0.0197	3.29	8.61	0.00566	1.46	LV	CELLSTATES	PC1	control_TTN	12	18
MAP2	0.626	0.0036	0.331	0.611	8.13	17.1	0.000192	2.44	LV	CELLSTATES	PC1	control_TTN	12	18
HHAT	0.625	0.0473	0.00913	0.0188	3.19	7.6	0.00894	1.33	LV	CELLSTATES	PC1	control_TTN	12	18
SLC25A27	0.625	0.0128	0.0762	0.129	5.99	12.2	0.00122	1.89	LV	CELLSTATES	PC1	control_TTN	12	18
CALCOCO2	0.622	0.00201	0.139	0.245	6.86	19.5	8.09e-05	2.7	LV	CELLSTATES	PC1	control_TTN	12	18
FOXN2	0.621	0.0112	0.186	0.343	7.29	12.7	0.001	1.95	LV	CELLSTATES	PC1	control_TTN	12	18
TMCC3	0.62	0.0221	0.0126	0.024	3.57	10.2	0.0028	1.66	LV	CELLSTATES	PC1	control_TTN	12	18
CADPS2	0.619	0.00519	0.0559	0.107	5.64	15.7	0.000317	2.29	LV	CELLSTATES	PC1	control_TTN	12	18
LRP3	0.619	0.0238	0.00822	0.0153	3	9.91	0.00319	1.62	LV	CELLSTATES	PC1	control_TTN	12	18
MSRB2	0.619	0.00259	0.0249	0.0466	4.51	18.4	0.00012	2.59	LV	CELLSTATES	PC1	control_TTN	12	18
SRSF12	0.619	0.0338	0.0236	0.0374	4.32	8.66	0.00552	1.47	LV	CELLSTATES	PC1	control_TTN	12	18
APP	0.618	0.000271	0.164	0.316	7.18	29	4.05e-06	3.57	LV	CELLSTATES	PC1	control_TTN	12	18
MAML3	0.618	0.00242	0.11	0.212	6.64	18.7	0.000108	2.62	LV	CELLSTATES	PC1	control_TTN	12	18
NCOA7	0.618	0.000909	0.111	0.198	6.55	23.1	2.46e-05	3.04	LV	CELLSTATES	PC1	control_TTN	12	18
POC1B-AS1	0.618	0.0101	0.0204	0.0339	4.14	13.1	0.00086	1.99	LV	CELLSTATES	PC1	control_TTN	12	18
LINC01568	0.617	0.0199	0.0782	0.135	6.03	10.6	0.00242	1.7	LV	CELLSTATES	PC1	control_TTN	12	18
NHS	0.617	0.00164	0.243	0.459	7.73	20.4	5.92e-05	2.79	LV	CELLSTATES	PC1	control_TTN	12	18
C1orf195	0.616	0.0418	0.0111	0.0199	3.39	7.99	0.00747	1.38	LV	CELLSTATES	PC1	control_TTN	12	18
PPIL6	0.616	0.0298	0.0106	0.0187	3.32	9.14	0.00448	1.53	LV	CELLSTATES	PC1	control_TTN	12	18
DNAJC3-DT	0.615	0.0217	0.0101	0.0188	3.24	10.3	0.00273	1.66	LV	CELLSTATES	PC1	control_TTN	12	18
UBN2	0.615	0.000187	0.0971	0.172	6.36	31	2.22e-06	3.73	LV	CELLSTATES	PC1	control_TTN	12	18
LRRK1	0.614	0.0267	0.0218	0.041	4.29	9.52	0.00379	1.57	LV	CELLSTATES	PC1	control_TTN	12	18
RADIL	0.614	0.00791	0.0836	0.149	6.13	14.1	0.000587	2.1	LV	CELLSTATES	PC1	control_TTN	12	18
SMPDL3A	0.614	0.0392	0.00888	0.0158	3.12	8.19	0.00682	1.41	LV	CELLSTATES	PC1	control_TTN	12	18
AP002026.1	0.612	0.0244	0.0292	0.0505	4.65	9.83	0.00331	1.61	LV	CELLSTATES	PC1	control_TTN	12	18
LMO4	0.612	0.024	0.101	0.165	6.34	9.89	0.00323	1.62	LV	CELLSTATES	PC1	control_TTN	12	18
PRIMPOL	0.612	0.00146	0.0759	0.134	6	20.9	5e-05	2.84	LV	CELLSTATES	PC1	control_TTN	12	18
P2RY14	0.611	0.0115	0.373	0.736	8.41	12.6	0.00105	1.94	LV	CELLSTATES	PC1	control_TTN	12	18
PHF3	0.611	0.00697	0.164	0.265	7.02	14.6	0.000485	2.16	LV	CELLSTATES	PC1	control_TTN	12	18
PCMTD2	0.608	0.0181	0.0661	0.11	5.75	10.9	0.00211	1.74	LV	CELLSTATES	PC1	control_TTN	12	18
IBA57	0.607	0.0327	0.00688	0.0141	2.79	8.77	0.00526	1.49	LV	CELLSTATES	PC1	control_TTN	12	18
LINC00894	0.607	0.000662	0.0978	0.174	6.37	24.5	1.57e-05	3.18	LV	CELLSTATES	PC1	control_TTN	12	18
TLK1	0.607	4.96e-05	0.105	0.187	6.48	37.8	3.58e-07	4.3	LV	CELLSTATES	PC1	control_TTN	12	18
HERC3	0.606	0.00874	0.0265	0.05	4.6	13.7	0.000682	2.06	LV	CELLSTATES	PC1	control_TTN	12	18
AL355488.1	0.605	0.0202	0.0101	0.0186	3.25	10.5	0.00249	1.69	LV	CELLSTATES	PC1	control_TTN	12	18
TBC1D1	0.604	0.000411	0.351	0.601	8.16	26.8	7.76e-06	3.39	LV	CELLSTATES	PC1	control_TTN	12	18
IP6K2	0.603	0.000714	0.0791	0.145	6.11	24.1	1.79e-05	3.15	LV	CELLSTATES	PC1	control_TTN	12	18
AC016831.7	0.602	0.00367	1.32	2.5	10.2	17	0.000197	2.44	LV	CELLSTATES	PC1	control_TTN	12	18
AP001528.2	0.601	0.0434	0.135	0.246	6.87	7.87	0.00791	1.36	LV	CELLSTATES	PC1	control_TTN	12	18
CYP4X1	0.6	0.00652	0.0442	0.0778	5.26	14.9	0.000436	2.19	LV	CELLSTATES	PC1	control_TTN	12	18
MYCBP2	0.6	0.000969	0.235	0.404	7.58	22.8	2.72e-05	3.01	LV	CELLSTATES	PC1	control_TTN	12	18
SLC44A1	0.599	0.00335	0.0798	0.139	6.08	17.3	0.000174	2.47	LV	CELLSTATES	PC1	control_TTN	12	18
GAB1	0.598	0.00446	0.383	0.673	8.31	16.3	0.000258	2.35	LV	CELLSTATES	PC1	control_TTN	12	18
HES4	0.598	0.0329	0.487	0.744	8.56	8.75	0.0053	1.48	LV	CELLSTATES	PC1	control_TTN	12	18
SETD7	0.598	0.00275	0.055	0.0975	5.54	18.2	0.00013	2.56	LV	CELLSTATES	PC1	control_TTN	12	18
AC007383.3	0.597	0.028	0.0115	0.0174	3.38	9.36	0.00406	1.55	LV	CELLSTATES	PC1	control_TTN	12	18
LRFN5	0.597	0.0261	0.0698	0.119	5.89	9.59	0.00367	1.58	LV	CELLSTATES	PC1	control_TTN	12	18
RAP2A	0.597	0.0402	0.0822	0.111	5.92	8.11	0.00709	1.4	LV	CELLSTATES	PC1	control_TTN	12	18
SIL1	0.597	0.00176	0.211	0.39	7.49	20.1	6.54e-05	2.76	LV	CELLSTATES	PC1	control_TTN	12	18
ANO4	0.595	0.0472	0.0176	0.0317	3.99	7.6	0.00892	1.33	LV	CELLSTATES	PC1	control_TTN	12	18
IGF1R	0.595	0.00444	0.178	0.328	7.25	16.3	0.000256	2.35	LV	CELLSTATES	PC1	control_TTN	12	18
CFAP70	0.594	0.0253	0.0112	0.0206	3.42	9.69	0.00352	1.6	LV	CELLSTATES	PC1	control_TTN	12	18
RAB4A	0.593	0.00311	0.0229	0.0427	4.35	17.7	0.000155	2.51	LV	CELLSTATES	PC1	control_TTN	12	18
TMEM8B	0.592	0.0267	0.0138	0.024	3.62	9.51	0.00381	1.57	LV	CELLSTATES	PC1	control_TTN	12	18
EVL	0.591	0.000986	0.122	0.231	6.73	22.7	2.81e-05	3.01	LV	CELLSTATES	PC1	control_TTN	12	18
MBOAT1	0.591	0.0124	0.0608	0.103	5.65	12.3	0.00117	1.91	LV	CELLSTATES	PC1	control_TTN	12	18
AL158055.1	0.59	0.0381	0.0165	0.0269	3.87	8.29	0.00652	1.42	LV	CELLSTATES	PC1	control_TTN	12	18
BLVRA	0.59	0.00776	0.0146	0.0265	3.73	14.1	0.000571	2.11	LV	CELLSTATES	PC1	control_TTN	12	18
GATAD1	0.59	0.0155	0.0721	0.111	5.83	11.5	0.00167	1.81	LV	CELLSTATES	PC1	control_TTN	12	18
KLF9	0.59	0.0178	0.142	0.231	6.81	10.9	0.00206	1.75	LV	CELLSTATES	PC1	control_TTN	12	18
RAB8B	0.59	0.000669	0.116	0.21	6.63	24.4	1.62e-05	3.17	LV	CELLSTATES	PC1	control_TTN	12	18
ADGRA3	0.589	0.01	0.032	0.0536	4.77	13.1	0.000844	2	LV	CELLSTATES	PC1	control_TTN	12	18
AP006621.3	0.589	0.00839	0.0257	0.0473	4.52	13.9	0.000638	2.08	LV	CELLSTATES	PC1	control_TTN	12	18
ARHGEF7	0.589	0.00577	0.642	1.23	9.15	15.3	0.000367	2.24	LV	CELLSTATES	PC1	control_TTN	12	18
C5	0.589	0.0208	0.0153	0.0266	3.77	10.4	0.0026	1.68	LV	CELLSTATES	PC1	control_TTN	12	18
ANTXR2	0.588	0.0144	0.054	0.0976	5.52	11.7	0.00149	1.84	LV	CELLSTATES	PC1	control_TTN	12	18
KIF13A	0.588	0.00245	0.278	0.523	7.92	18.6	0.000111	2.61	LV	CELLSTATES	PC1	control_TTN	12	18
NDUFAF5	0.588	0.0039	0.0394	0.0648	5.04	16.7	0.000217	2.41	LV	CELLSTATES	PC1	control_TTN	12	18
AC104806.2	0.587	0.0218	0.0365	0.0653	4.96	10.3	0.00276	1.66	LV	CELLSTATES	PC1	control_TTN	12	18
BOC	0.587	0.0353	0.0652	0.114	5.78	8.53	0.00586	1.45	LV	CELLSTATES	PC1	control_TTN	12	18
ARHGAP21	0.586	7.46e-05	0.207	0.373	7.45	35.7	6.19e-07	4.13	LV	CELLSTATES	PC1	control_TTN	12	18
DLD	0.586	0.0115	0.0808	0.144	6.11	12.6	0.00105	1.94	LV	CELLSTATES	PC1	control_TTN	12	18
BBS2	0.585	0.00182	0.0388	0.0664	5.04	20	6.81e-05	2.74	LV	CELLSTATES	PC1	control_TTN	12	18
AC124312.1	0.584	0.00304	0.0604	0.106	5.69	17.7	0.00015	2.52	LV	CELLSTATES	PC1	control_TTN	12	18
CASTOR3	0.584	0.0132	0.1	0.17	6.38	12.1	0.00127	1.88	LV	CELLSTATES	PC1	control_TTN	12	18
ECHDC2	0.583	0.00208	0.091	0.179	6.35	19.3	8.66e-05	2.68	LV	CELLSTATES	PC1	control_TTN	12	18
RAPGEF1	0.583	8.72e-05	0.0816	0.153	6.15	34.8	7.94e-07	4.06	LV	CELLSTATES	PC1	control_TTN	12	18
ZNF189	0.583	0.0246	0.044	0.0748	5.21	9.78	0.00339	1.61	LV	CELLSTATES	PC1	control_TTN	12	18
ARGLU1	0.582	0.00264	0.668	1.11	9.07	18.3	0.000123	2.58	LV	CELLSTATES	PC1	control_TTN	12	18
CENPC	0.582	0.000343	0.112	0.19	6.54	27.7	5.81e-06	3.46	LV	CELLSTATES	PC1	control_TTN	12	18
KDM1A	0.582	0.00125	0.0653	0.113	5.76	21.6	3.94e-05	2.9	LV	CELLSTATES	PC1	control_TTN	12	18
SOS2	0.582	9.79e-05	0.295	0.514	7.93	34.1	9.51e-07	4.01	LV	CELLSTATES	PC1	control_TTN	12	18
ZRANB1	0.581	0.000177	0.0604	0.116	5.76	31.3	2.08e-06	3.75	LV	CELLSTATES	PC1	control_TTN	12	18
PTPRG	0.58	0.00104	2.21	3.97	10.9	22.4	3.04e-05	2.98	LV	CELLSTATES	PC1	control_TTN	12	18
PQLC1	0.579	0.00186	0.0255	0.0463	4.5	19.9	7.07e-05	2.73	LV	CELLSTATES	PC1	control_TTN	12	18
RANBP17	0.578	0.0205	0.0657	0.114	5.83	10.4	0.00254	1.69	LV	CELLSTATES	PC1	control_TTN	12	18
SLC9B1	0.576	0.0232	0.0317	0.0547	4.75	10	0.00307	1.63	LV	CELLSTATES	PC1	control_TTN	12	18
BOD1L1	0.575	0.0442	0.188	0.274	7.12	7.81	0.00811	1.36	LV	CELLSTATES	PC1	control_TTN	12	18
NAA16	0.575	0.00203	0.0735	0.129	5.96	19.5	8.21e-05	2.69	LV	CELLSTATES	PC1	control_TTN	12	18
LINC02193	0.574	0.0395	0.00897	0.0149	3.11	8.16	0.00692	1.4	LV	CELLSTATES	PC1	control_TTN	12	18
VOPP1	0.573	0.00334	0.117	0.203	6.61	17.4	0.000172	2.48	LV	CELLSTATES	PC1	control_TTN	12	18
JMY	0.572	0.00386	0.0513	0.0957	5.49	16.8	0.000214	2.41	LV	CELLSTATES	PC1	control_TTN	12	18
MMP24OS	0.571	0.000988	0.0797	0.139	6.08	22.6	2.83e-05	3.01	LV	CELLSTATES	PC1	control_TTN	12	18
OSBPL9	0.571	0.000511	0.244	0.421	7.65	25.7	1.08e-05	3.29	LV	CELLSTATES	PC1	control_TTN	12	18
SNTB1	0.571	0.0462	0.188	0.328	7.32	7.67	0.00863	1.34	LV	CELLSTATES	PC1	control_TTN	12	18
LONRF1	0.569	0.00273	0.0458	0.082	5.32	18.2	0.000129	2.56	LV	CELLSTATES	PC1	control_TTN	12	18
MUT	0.569	0.00453	0.0283	0.0534	4.67	16.2	0.000264	2.34	LV	CELLSTATES	PC1	control_TTN	12	18
SVEP1	0.569	0.046	0.088	0.154	6.24	7.69	0.00858	1.34	LV	CELLSTATES	PC1	control_TTN	12	18
TPTEP2-CSNK1E	0.569	0.000157	0.128	0.229	6.77	31.8	1.8e-06	3.8	LV	CELLSTATES	PC1	control_TTN	12	18
ACSF2	0.567	0.0314	0.0138	0.0262	3.7	8.93	0.0049	1.5	LV	CELLSTATES	PC1	control_TTN	12	18
PIK3CA	0.567	0.000918	0.216	0.393	7.52	23	2.51e-05	3.04	LV	CELLSTATES	PC1	control_TTN	12	18
PQLC3	0.567	0.000411	0.0387	0.0687	5.06	26.7	7.82e-06	3.39	LV	CELLSTATES	PC1	control_TTN	12	18
CRTC3	0.565	0.000416	0.4	0.686	8.35	26.7	7.98e-06	3.38	LV	CELLSTATES	PC1	control_TTN	12	18
IPO11	0.565	0.0015	0.0443	0.0783	5.25	20.7	5.32e-05	2.82	LV	CELLSTATES	PC1	control_TTN	12	18
WWC2	0.565	0.00222	0.141	0.254	6.89	19	9.52e-05	2.65	LV	CELLSTATES	PC1	control_TTN	12	18
C11orf65	0.563	0.0107	0.0376	0.0601	4.97	12.9	0.000931	1.97	LV	CELLSTATES	PC1	control_TTN	12	18
CYP7B1	0.563	0.045	0.111	0.182	6.48	7.75	0.00833	1.35	LV	CELLSTATES	PC1	control_TTN	12	18
ZNF571	0.563	0.0483	0.0165	0.0276	3.91	7.51	0.00929	1.32	LV	CELLSTATES	PC1	control_TTN	12	18
AC092683.1	0.562	0.034	0.0441	0.0782	5.26	8.64	0.00558	1.47	LV	CELLSTATES	PC1	control_TTN	12	18
HERPUD2	0.562	0.000716	0.0994	0.174	6.39	24	1.82e-05	3.15	LV	CELLSTATES	PC1	control_TTN	12	18
PARP4	0.562	0.00144	0.0496	0.0834	5.37	21	4.89e-05	2.84	LV	CELLSTATES	PC1	control_TTN	12	18
ATG10	0.56	0.00337	0.102	0.181	6.46	17.3	0.000175	2.47	LV	CELLSTATES	PC1	control_TTN	12	18
CLIP4	0.56	0.0135	0.0508	0.0892	5.45	12	0.00132	1.87	LV	CELLSTATES	PC1	control_TTN	12	18
N4BP2	0.56	0.0249	0.0142	0.0242	3.67	9.73	0.00345	1.6	LV	CELLSTATES	PC1	control_TTN	12	18
DHTKD1	0.559	0.00708	0.0365	0.0661	4.99	14.5	0.000501	2.15	LV	CELLSTATES	PC1	control_TTN	12	18
WEE1	0.559	0.00935	0.0122	0.0228	3.51	13.4	0.000765	2.03	LV	CELLSTATES	PC1	control_TTN	12	18
LIFR	0.558	0.0251	0.122	0.186	6.59	9.72	0.00348	1.6	LV	CELLSTATES	PC1	control_TTN	12	18
ZNF263	0.558	0.0103	0.0421	0.0825	5.28	13	0.000879	1.99	LV	CELLSTATES	PC1	control_TTN	12	18
FAM208A	0.557	0.000399	0.0913	0.153	6.21	27	7.29e-06	3.4	LV	CELLSTATES	PC1	control_TTN	12	18
NFIX	0.557	0.00972	0.0212	0.0369	4.2	13.3	0.000806	2.01	LV	CELLSTATES	PC1	control_TTN	12	18
PINK1	0.556	0.00316	0.03	0.0524	4.71	17.6	0.000159	2.5	LV	CELLSTATES	PC1	control_TTN	12	18
CELF2	0.554	0.000468	0.236	0.416	7.64	26.2	9.36e-06	3.33	LV	CELLSTATES	PC1	control_TTN	12	18
LENG8	0.554	0.00093	0.205	0.36	7.41	23	2.55e-05	3.03	LV	CELLSTATES	PC1	control_TTN	12	18
MOK	0.554	0.00596	0.0385	0.0758	5.12	15.2	0.000388	2.23	LV	CELLSTATES	PC1	control_TTN	12	18
ACOX2	0.553	0.0113	0.0187	0.0318	4.04	12.7	0.00102	1.95	LV	CELLSTATES	PC1	control_TTN	12	18
KIZ	0.553	0.000232	0.0592	0.104	5.66	29.8	3.14e-06	3.63	LV	CELLSTATES	PC1	control_TTN	12	18
LRRK2	0.552	0.0158	0.0346	0.0576	4.89	11.4	0.00171	1.8	LV	CELLSTATES	PC1	control_TTN	12	18
MDM2	0.552	0.0347	0.234	0.355	7.51	8.58	0.00574	1.46	LV	CELLSTATES	PC1	control_TTN	12	18
PILRA	0.552	0.0119	0.0203	0.0365	4.2	12.4	0.00112	1.92	LV	CELLSTATES	PC1	control_TTN	12	18
CTIF	0.551	0.00527	0.0463	0.0846	5.3	15.6	0.000324	2.28	LV	CELLSTATES	PC1	control_TTN	12	18
TMEM131L	0.551	0.033	0.0291	0.0513	4.66	8.74	0.00532	1.48	LV	CELLSTATES	PC1	control_TTN	12	18
CYP27A1	0.55	0.0447	0.0211	0.0361	4.18	7.77	0.00826	1.35	LV	CELLSTATES	PC1	control_TTN	12	18
ARHGAP44	0.549	0.00369	0.321	0.601	8.13	17	0.000198	2.43	LV	CELLSTATES	PC1	control_TTN	12	18
GEMIN8	0.548	0.0159	0.0181	0.0329	4.04	11.4	0.00174	1.8	LV	CELLSTATES	PC1	control_TTN	12	18
LGR4	0.548	0.046	0.0226	0.04	4.32	7.69	0.00858	1.34	LV	CELLSTATES	PC1	control_TTN	12	18
PAM	0.548	0.00681	0.218	0.415	7.61	14.7	0.000463	2.17	LV	CELLSTATES	PC1	control_TTN	12	18
AL390774.2	0.547	0.0444	0.0382	0.0552	4.93	7.79	0.00817	1.35	LV	CELLSTATES	PC1	control_TTN	12	18
AC010542.3	0.546	0.0332	0.0147	0.025	3.71	8.72	0.00538	1.48	LV	CELLSTATES	PC1	control_TTN	12	18
AL050403.2	0.546	0.017	0.108	0.169	6.39	11.1	0.00193	1.77	LV	CELLSTATES	PC1	control_TTN	12	18
PPP2CB	0.546	0.00879	0.148	0.242	6.88	13.7	0.000691	2.06	LV	CELLSTATES	PC1	control_TTN	12	18
AC007566.1	0.545	0.00576	0.034	0.0547	4.84	15.3	0.000366	2.24	LV	CELLSTATES	PC1	control_TTN	12	18
AL359915.2	0.545	0.00929	0.0937	0.158	6.3	13.4	0.000752	2.03	LV	CELLSTATES	PC1	control_TTN	12	18
KCNMB4	0.545	0.0438	0.0172	0.0274	3.91	7.84	0.00801	1.36	LV	CELLSTATES	PC1	control_TTN	12	18
SPATA6	0.545	0.00726	0.215	0.382	7.51	14.4	0.000518	2.14	LV	CELLSTATES	PC1	control_TTN	12	18
ZNF546	0.545	0.0086	0.0361	0.0586	4.91	13.8	0.000659	2.07	LV	CELLSTATES	PC1	control_TTN	12	18
ERCC6	0.544	0.0166	0.0282	0.0472	4.59	11.2	0.00186	1.78	LV	CELLSTATES	PC1	control_TTN	12	18
RECQL5	0.543	0.0353	0.0105	0.0187	3.31	8.53	0.00586	1.45	LV	CELLSTATES	PC1	control_TTN	12	18
AC040934.1	0.541	0.0319	0.0163	0.0272	3.88	8.87	0.00503	1.5	LV	CELLSTATES	PC1	control_TTN	12	18
DZIP1L	0.541	0.0311	0.0274	0.041	4.49	8.97	0.00482	1.51	LV	CELLSTATES	PC1	control_TTN	12	18
PLOD1	0.541	0.0222	0.145	0.25	6.9	10.2	0.00284	1.65	LV	CELLSTATES	PC1	control_TTN	12	18
PPP2R2D	0.541	0.000276	0.0943	0.167	6.3	28.8	4.21e-06	3.56	LV	CELLSTATES	PC1	control_TTN	12	18
DGKE	0.54	0.0116	0.0363	0.0607	4.94	12.6	0.00106	1.94	LV	CELLSTATES	PC1	control_TTN	12	18
CCDC146	0.539	0.00167	0.068	0.113	5.82	20.4	6.05e-05	2.78	LV	CELLSTATES	PC1	control_TTN	12	18
CDK8	0.538	0.00809	0.24	0.411	7.61	14	0.000606	2.09	LV	CELLSTATES	PC1	control_TTN	12	18
GMDS-DT	0.538	0.00487	0.22	0.378	7.51	15.9	0.00029	2.31	LV	CELLSTATES	PC1	control_TTN	12	18
N4BP2L1	0.537	0.00968	0.0608	0.11	5.71	13.3	0.000801	2.01	LV	CELLSTATES	PC1	control_TTN	12	18
ZNF678	0.537	0.0138	0.0359	0.0563	4.87	11.9	0.00139	1.86	LV	CELLSTATES	PC1	control_TTN	12	18
KAT6B	0.536	0.000662	0.235	0.418	7.63	24.5	1.55e-05	3.18	LV	CELLSTATES	PC1	control_TTN	12	18
MAP7D3	0.536	0.00207	0.0872	0.158	6.23	19.4	8.48e-05	2.68	LV	CELLSTATES	PC1	control_TTN	12	18
CDK19	0.535	0.00171	0.0824	0.144	6.12	20.3	6.26e-05	2.77	LV	CELLSTATES	PC1	control_TTN	12	18
CREBRF	0.535	0.000988	0.114	0.198	6.58	22.7	2.83e-05	3.01	LV	CELLSTATES	PC1	control_TTN	12	18
ITPKC	0.534	0.0307	0.0505	0.0962	5.47	9.02	0.00472	1.51	LV	CELLSTATES	PC1	control_TTN	12	18
LINC00513	0.534	0.0143	0.603	0.918	8.87	11.8	0.00147	1.85	LV	CELLSTATES	PC1	control_TTN	12	18
KLHL24	0.533	0.00869	0.132	0.247	6.87	13.7	0.000675	2.06	LV	CELLSTATES	PC1	control_TTN	12	18
NRBP2	0.533	0.00576	0.0696	0.114	5.84	15.3	0.000366	2.24	LV	CELLSTATES	PC1	control_TTN	12	18
AC104389.4	0.532	0.0239	0.0482	0.0873	5.41	9.91	0.0032	1.62	LV	CELLSTATES	PC1	control_TTN	12	18
CPEB3	0.532	0.000411	0.105	0.194	6.53	26.8	7.78e-06	3.39	LV	CELLSTATES	PC1	control_TTN	12	18
GCDH	0.53	0.0348	0.0126	0.0251	3.58	8.57	0.00575	1.46	LV	CELLSTATES	PC1	control_TTN	12	18
ANKAR	0.529	0.00147	0.157	0.256	6.99	20.9	5.08e-05	2.83	LV	CELLSTATES	PC1	control_TTN	12	18
FAM85B	0.529	0.0474	0.0897	0.153	6.22	7.58	0.00902	1.32	LV	CELLSTATES	PC1	control_TTN	12	18
MVB12B	0.529	0.00728	0.0412	0.0736	5.16	14.4	0.00052	2.14	LV	CELLSTATES	PC1	control_TTN	12	18
RAD21	0.529	0.00386	0.075	0.129	5.98	16.8	0.000213	2.41	LV	CELLSTATES	PC1	control_TTN	12	18
THOC7	0.529	0.0146	0.0271	0.0466	4.56	11.7	0.00153	1.84	LV	CELLSTATES	PC1	control_TTN	12	18
SGMS1	0.528	0.000692	0.299	0.534	7.97	24.2	1.71e-05	3.16	LV	CELLSTATES	PC1	control_TTN	12	18
CRYBG3	0.527	0.0113	0.102	0.162	6.35	12.7	0.00103	1.95	LV	CELLSTATES	PC1	control_TTN	12	18
PHF10	0.527	0.0423	0.0306	0.0553	4.73	7.94	0.00764	1.37	LV	CELLSTATES	PC1	control_TTN	12	18
SLC10A7	0.527	0.00281	0.096	0.159	6.28	18.1	0.000134	2.55	LV	CELLSTATES	PC1	control_TTN	12	18
SLC9A9	0.527	0.036	0.269	0.434	7.76	8.47	0.00602	1.44	LV	CELLSTATES	PC1	control_TTN	12	18
TAPT1	0.527	0.00739	0.064	0.108	5.74	14.3	0.000535	2.13	LV	CELLSTATES	PC1	control_TTN	12	18
CLCN5	0.526	0.014	0.0279	0.0512	4.64	11.8	0.00143	1.85	LV	CELLSTATES	PC1	control_TTN	12	18
UBL3	0.525	0.000791	0.0715	0.125	5.91	23.6	2.06e-05	3.1	LV	CELLSTATES	PC1	control_TTN	12	18
ATG2B	0.524	0.00232	0.0731	0.123	5.92	18.8	0.000103	2.63	LV	CELLSTATES	PC1	control_TTN	12	18
MAP1B	0.524	0.0304	0.987	1.59	9.59	9.04	0.00466	1.52	LV	CELLSTATES	PC1	control_TTN	12	18
TUBD1	0.524	0.0116	0.0458	0.0836	5.32	12.6	0.00107	1.93	LV	CELLSTATES	PC1	control_TTN	12	18
SOX13	0.521	0.0251	0.143	0.249	6.87	9.71	0.00348	1.6	LV	CELLSTATES	PC1	control_TTN	12	18
FAM160B1	0.52	0.00687	0.0508	0.0874	5.41	14.6	0.000472	2.16	LV	CELLSTATES	PC1	control_TTN	12	18
GLS	0.52	0.0437	0.203	0.31	7.28	7.84	0.00798	1.36	LV	CELLSTATES	PC1	control_TTN	12	18
PBX3	0.52	0.00124	0.249	0.406	7.64	21.7	3.89e-05	2.91	LV	CELLSTATES	PC1	control_TTN	12	18
PLGRKT	0.519	0.0137	0.0373	0.0621	4.95	12	0.00136	1.86	LV	CELLSTATES	PC1	control_TTN	12	18
PPM1K	0.519	0.0318	0.0724	0.126	5.96	8.88	0.00501	1.5	LV	CELLSTATES	PC1	control_TTN	12	18
SETD3	0.519	0.000918	0.0708	0.12	5.87	23	2.51e-05	3.04	LV	CELLSTATES	PC1	control_TTN	12	18
YPEL3	0.519	0.0497	0.0626	0.101	5.67	7.43	0.00968	1.3	LV	CELLSTATES	PC1	control_TTN	12	18
C14orf28	0.518	0.0456	0.0175	0.0271	3.9	7.71	0.00847	1.34	LV	CELLSTATES	PC1	control_TTN	12	18
DMTF1	0.517	0.00702	0.162	0.246	6.96	14.5	0.000491	2.15	LV	CELLSTATES	PC1	control_TTN	12	18
EIF4E3	0.517	0.0239	0.0268	0.0395	4.45	9.91	0.00321	1.62	LV	CELLSTATES	PC1	control_TTN	12	18
ASPH	0.516	0.00566	0.0897	0.146	6.2	15.4	0.000355	2.25	LV	CELLSTATES	PC1	control_TTN	12	18
PRMT7	0.516	0.0102	0.0351	0.0603	4.88	13.1	0.000864	1.99	LV	CELLSTATES	PC1	control_TTN	12	18
WASF3	0.516	0.0204	0.091	0.149	6.21	10.5	0.00252	1.69	LV	CELLSTATES	PC1	control_TTN	12	18
HEG1	0.515	0.013	0.0531	0.0904	5.46	12.2	0.00125	1.89	LV	CELLSTATES	PC1	control_TTN	12	18
MYO15B	0.515	0.00386	0.0916	0.16	6.27	16.8	0.000214	2.41	LV	CELLSTATES	PC1	control_TTN	12	18
WDR92	0.515	0.0367	0.0108	0.0188	3.3	8.4	0.00619	1.43	LV	CELLSTATES	PC1	control_TTN	12	18
MID2	0.514	0.0188	0.0172	0.0277	3.94	10.7	0.00225	1.73	LV	CELLSTATES	PC1	control_TTN	12	18
PRTG	0.513	0.0424	0.0264	0.0429	4.48	7.94	0.00766	1.37	LV	CELLSTATES	PC1	control_TTN	12	18
ARHGAP33	0.512	0.0491	0.0129	0.0237	3.53	7.46	0.00951	1.31	LV	CELLSTATES	PC1	control_TTN	12	18
CRYL1	0.512	0.0139	0.034	0.0574	4.87	11.9	0.0014	1.86	LV	CELLSTATES	PC1	control_TTN	12	18
SSBP3	0.512	0.0237	0.0681	0.124	5.87	9.94	0.00316	1.63	LV	CELLSTATES	PC1	control_TTN	12	18
JAK2	0.511	0.00497	0.0671	0.114	5.79	15.9	0.000298	2.3	LV	CELLSTATES	PC1	control_TTN	12	18
CDYL	0.51	0.00299	0.12	0.201	6.61	17.8	0.000147	2.52	LV	CELLSTATES	PC1	control_TTN	12	18
KIAA1551	0.51	0.0132	0.15	0.23	6.85	12.1	0.00128	1.88	LV	CELLSTATES	PC1	control_TTN	12	18
SLC23A2	0.51	0.00511	0.0622	0.104	5.7	15.7	0.000312	2.29	LV	CELLSTATES	PC1	control_TTN	12	18
SPTBN1	0.51	0.00663	1.02	1.72	9.67	14.8	0.000448	2.18	LV	CELLSTATES	PC1	control_TTN	12	18
WIPI2	0.51	0.00225	0.0461	0.0835	5.33	19	9.66e-05	2.65	LV	CELLSTATES	PC1	control_TTN	12	18
ZDHHC21	0.51	0.0324	0.0784	0.123	5.96	8.8	0.00519	1.49	LV	CELLSTATES	PC1	control_TTN	12	18
ARID5B	0.509	0.0392	0.192	0.383	7.44	8.19	0.00681	1.41	LV	CELLSTATES	PC1	control_TTN	12	18
SLC35D2	0.509	0.0104	0.0283	0.0489	4.59	13	0.000904	1.98	LV	CELLSTATES	PC1	control_TTN	12	18
ZNF577	0.509	0.00707	0.0328	0.0554	4.81	14.5	0.000499	2.15	LV	CELLSTATES	PC1	control_TTN	12	18
AFF1	0.508	0.0103	0.437	0.756	8.49	13	0.000891	1.99	LV	CELLSTATES	PC1	control_TTN	12	18
FBXL3	0.508	0.00293	0.105	0.17	6.42	17.9	0.000142	2.53	LV	CELLSTATES	PC1	control_TTN	12	18
NBN	0.508	0.0152	0.0436	0.0664	5.14	11.5	0.00161	1.82	LV	CELLSTATES	PC1	control_TTN	12	18
OGT	0.508	0.00186	0.19	0.305	7.24	19.9	7.03e-05	2.73	LV	CELLSTATES	PC1	control_TTN	12	18
STXBP1	0.507	0.0443	0.028	0.0518	4.65	7.8	0.00814	1.35	LV	CELLSTATES	PC1	control_TTN	12	18
MAEA	0.506	0.0028	0.0395	0.0694	5.07	18.1	0.000133	2.55	LV	CELLSTATES	PC1	control_TTN	12	18
PCGF5	0.506	0.000716	0.0755	0.131	6	24	1.82e-05	3.15	LV	CELLSTATES	PC1	control_TTN	12	18
BICRAL	0.505	0.0015	0.248	0.4	7.62	20.7	5.31e-05	2.82	LV	CELLSTATES	PC1	control_TTN	12	18
EZH1	0.505	0.00124	0.121	0.208	6.66	21.7	3.84e-05	2.91	LV	CELLSTATES	PC1	control_TTN	12	18
MEF2D	0.505	0.00869	0.125	0.207	6.66	13.7	0.000673	2.06	LV	CELLSTATES	PC1	control_TTN	12	18
PTPN12	0.505	0.00144	0.367	0.606	8.2	21	4.86e-05	2.84	LV	CELLSTATES	PC1	control_TTN	12	18
RFC3	0.505	0.00594	0.0452	0.0723	5.22	15.2	0.000386	2.23	LV	CELLSTATES	PC1	control_TTN	12	18
C12orf45	0.504	0.0271	0.0571	0.0891	5.52	9.46	0.00388	1.57	LV	CELLSTATES	PC1	control_TTN	12	18
CNOT6L	0.504	0.00186	0.0886	0.158	6.25	19.9	7e-05	2.73	LV	CELLSTATES	PC1	control_TTN	12	18
LNX2	0.504	0.0298	0.0134	0.023	3.59	9.13	0.00449	1.53	LV	CELLSTATES	PC1	control_TTN	12	18
NIPA1	0.504	0.0167	0.0206	0.0374	4.23	11.2	0.00187	1.78	LV	CELLSTATES	PC1	control_TTN	12	18
TMEM38B	0.504	0.0335	0.025	0.0493	4.55	8.69	0.00546	1.47	LV	CELLSTATES	PC1	control_TTN	12	18
AUH	0.503	0.00869	0.109	0.177	6.47	13.7	0.000676	2.06	LV	CELLSTATES	PC1	control_TTN	12	18
LATS2	0.503	0.0181	0.0791	0.137	6.05	10.9	0.00212	1.74	LV	CELLSTATES	PC1	control_TTN	12	18
MED13L	0.503	0.00098	0.551	0.943	8.82	22.7	2.77e-05	3.01	LV	CELLSTATES	PC1	control_TTN	12	18
RAPGEF2	0.503	0.00207	0.822	1.43	9.42	19.4	8.5e-05	2.68	LV	CELLSTATES	PC1	control_TTN	12	18
ABCA8	0.502	0.042	0.155	0.268	7.07	7.97	0.00755	1.38	LV	CELLSTATES	PC1	control_TTN	12	18
HSD17B4	0.502	0.00462	0.0883	0.152	6.21	16.1	0.000273	2.34	LV	CELLSTATES	PC1	control_TTN	12	18
PAXIP1-AS2	0.502	0.0403	0.0166	0.0269	3.85	8.09	0.00713	1.39	LV	CELLSTATES	PC1	control_TTN	12	18
EPC2	0.501	0.00217	0.151	0.239	6.9	19.1	9.18e-05	2.66	LV	CELLSTATES	PC1	control_TTN	12	18
KCTD3	0.501	0.0096	0.0629	0.105	5.71	13.3	0.000793	2.02	LV	CELLSTATES	PC1	control_TTN	12	18
APTR	0.5	0.0222	0.051	0.0792	5.34	10.2	0.00286	1.65	LV	CELLSTATES	PC1	control_TTN	12	18
BRD1	0.5	0.0474	0.0878	0.135	6.08	7.59	0.00899	1.32	LV	CELLSTATES	PC1	control_TTN	12	18
CFLAR	0.5	0.000463	0.232	0.375	7.54	26.2	9.14e-06	3.33	LV	CELLSTATES	PC1	control_TTN	12	18
MARC2	0.5	0.00473	0.0564	0.1	5.6	16	0.00028	2.33	LV	CELLSTATES	PC1	control_TTN	12	18
MIR99AHG	0.5	0.0206	0.422	0.714	8.48	10.4	0.00255	1.69	LV	CELLSTATES	PC1	control_TTN	12	18
SMIM13	0.5	0.0245	0.0228	0.0384	4.29	9.81	0.00334	1.61	LV	CELLSTATES	PC1	control_TTN	12	18
ZBTB10	0.5	0.0295	0.0596	0.0939	5.58	9.18	0.0044	1.53	LV	CELLSTATES	PC1	control_TTN	12	18
