# Supplementary material for: Pathogenic variants damage cell composition and single cell transcription in cardiomyopathies
Source: Science. Author manuscript; Available in PMC 2022 Oct 3. (PMC9528698; doi:10.1126/science.abo1984)
Supplement: Supp table 27.8 [file NIHMS1835045-supplement-Supp_table_27_8.xlsx]

## Sheet: Index
Column name	Description
Gene	Gene symbol, Ensembl 84
logFC	log2-fold change
FDR	False discovery rate; FDR is the PValue after (by default) Benjamini-Hochberg correction.
mean_exp_control	Mean expression values across controls
mean_exp_genotype	Mean expression values across disease samples
logCPM	logCPM is the average expression of all pseudobulked samples for that particular gene across all samples on the log2-scale expressed in counts per million (cpm, as calculated by edgeR after normalization).
F	Output of quasi-likelihood F-test
PValue	PValue is the nominal p-value derived from F
FDR_plot	-log10(False discovery rate)
Region	Studied region (LV or RV)
annotation_level	Cell-type or cell-state
cell_state/state	Specification which cell-type or state was analysed
comparison	Specification control_GENOTYPE
Observations_genotype	Numbers of Patients included in edgeR (patients with low number of nuclei have been excluded)
Observations_reference	Numbers of Patients included in edgeR (patients with low number of nuclei have been excluded)

## Sheet: control_LMNA
Gene	logFC	FDR	mean_exp_control	mean_exp_genotype	logCPM	F	PValue	FDR_plot	Region	annotation_level	cell_state	comparison	Observations_genotype	Observations_reference
PLA2G2A	4.16	1.82e-05	0.0317	0.0112	3.96	42.5	1.06e-07	4.74	LV	CELLSTATES	PC1	control_LMNA	12	18
CCL2	4.12	2.34e-13	0.0668	0.0131	5.11	218	2.1e-17	12.6	LV	CELLSTATES	PC1	control_LMNA	12	18
BICDL1	3.56	0.00174	0.0285	0.00449	4.03	19.4	8.33e-05	2.76	LV	CELLSTATES	PC1	control_LMNA	12	18
KNG1	3.18	0.00043	0.0201	0.00394	3.57	25.8	1.02e-05	3.37	LV	CELLSTATES	PC1	control_LMNA	12	18
BHLHE40	2.91	2.37e-06	0.0404	0.0149	4.49	56.6	4.66e-09	5.63	LV	CELLSTATES	PC1	control_LMNA	12	18
CFD	2.73	7.42e-05	0.174	0.0461	6.47	34.8	7.67e-07	4.13	LV	CELLSTATES	PC1	control_LMNA	12	18
APOD	2.7	4.54e-05	0.424	0.127	7.93	37.1	4.18e-07	4.34	LV	CELLSTATES	PC1	control_LMNA	12	18
G0S2	2.68	3.88e-06	0.02	0.00499	3.56	52.1	1.2e-08	5.41	LV	CELLSTATES	PC1	control_LMNA	12	18
GABBR2	2.45	0.00017	0.117	0.0579	5.98	30.2	2.75e-06	3.77	LV	CELLSTATES	PC1	control_LMNA	12	18
LINC00473	2.44	0.00308	0.0179	0.00569	3.49	17	0.000193	2.51	LV	CELLSTATES	PC1	control_LMNA	12	18
AC006305.1	2.23	0.0001	0.0357	0.0152	4.6	33.1	1.2e-06	4	LV	CELLSTATES	PC1	control_LMNA	12	18
SOCS3	2.23	0.00296	0.0151	0.00859	3.09	17.2	0.000182	2.53	LV	CELLSTATES	PC1	control_LMNA	12	18
LINC01828	2.15	8.72e-05	0.0493	0.0186	4.98	33.8	1.01e-06	4.06	LV	CELLSTATES	PC1	control_LMNA	12	18
AC004257.1	2.14	4.98e-05	0.0366	0.0141	4.31	36.6	4.67e-07	4.3	LV	CELLSTATES	PC1	control_LMNA	12	18
LRP4	2.14	0.0012	0.421	0.185	8.18	21.1	4.62e-05	2.92	LV	CELLSTATES	PC1	control_LMNA	12	18
TIMP1	2.14	0.000125	0.194	0.0906	6.63	31.9	1.67e-06	3.9	LV	CELLSTATES	PC1	control_LMNA	12	18
IFITM2	2.13	1.67e-05	0.0545	0.0594	5.12	43.6	8.16e-08	4.78	LV	CELLSTATES	PC1	control_LMNA	12	18
ST3GAL5	2.1	0.00137	0.125	0.0904	6.18	20.5	5.66e-05	2.86	LV	CELLSTATES	PC1	control_LMNA	12	18
ADAMTS9-AS1	2.09	0.000114	0.274	0.0782	7.32	32.3	1.5e-06	3.94	LV	CELLSTATES	PC1	control_LMNA	12	18
SH3GL2	2.09	3.13e-05	0.0415	0.0238	4.79	39.3	2.33e-07	4.5	LV	CELLSTATES	PC1	control_LMNA	12	18
GPX3	2.06	0.00194	0.0285	0.0179	3.96	18.9	9.78e-05	2.71	LV	CELLSTATES	PC1	control_LMNA	12	18
PTPRO	2.02	0.000326	0.0253	0.012	4.07	27.1	6.93e-06	3.49	LV	CELLSTATES	PC1	control_LMNA	12	18
S100A4	2.02	2.27e-05	0.0264	0.00906	3.81	41.1	1.51e-07	4.64	LV	CELLSTATES	PC1	control_LMNA	12	18
OSBPL10-AS1	2	0.000154	0.0131	0.0071	3.09	30.7	2.34e-06	3.81	LV	CELLSTATES	PC1	control_LMNA	12	18
PTP4A3	1.99	2.37e-06	0.111	0.0495	6.05	56.7	4.52e-09	5.63	LV	CELLSTATES	PC1	control_LMNA	12	18
MGST1	1.98	0.000526	0.0176	0.00925	3.43	24.7	1.43e-05	3.28	LV	CELLSTATES	PC1	control_LMNA	12	18
KCNJ6	1.96	0.000804	0.0304	0.0143	4.21	22.8	2.61e-05	3.09	LV	CELLSTATES	PC1	control_LMNA	12	18
SLC2A3	1.95	0.00125	0.319	0.384	8.01	20.9	4.92e-05	2.9	LV	CELLSTATES	PC1	control_LMNA	12	18
THBS1	1.95	0.0262	0.0129	0.00612	2.98	9.04	0.00464	1.58	LV	CELLSTATES	PC1	control_LMNA	12	18
LINC00881	1.92	0.0104	0.0194	0.0067	3.63	12.3	0.00118	1.98	LV	CELLSTATES	PC1	control_LMNA	12	18
FAM43A	1.91	8.18e-05	0.0513	0.0242	4.92	34.1	9.18e-07	4.09	LV	CELLSTATES	PC1	control_LMNA	12	18
ITPKB-AS1	1.87	0.00111	0.0295	0.0109	4.29	21.4	4.13e-05	2.95	LV	CELLSTATES	PC1	control_LMNA	12	18
MT-ND2	1.87	0.000108	0.104	0.0764	6.1	32.6	1.37e-06	3.96	LV	CELLSTATES	PC1	control_LMNA	12	18
MYH6	1.85	0.000301	0.0259	0.00762	3.87	27.4	6.28e-06	3.52	LV	CELLSTATES	PC1	control_LMNA	12	18
POU5F1	1.85	0.00469	0.0227	0.0124	3.79	15.3	0.000368	2.33	LV	CELLSTATES	PC1	control_LMNA	12	18
PTGIR	1.85	0.00174	0.0387	0.0156	4.26	19.4	8.33e-05	2.76	LV	CELLSTATES	PC1	control_LMNA	12	18
TEX14	1.85	3.07e-06	0.0496	0.02	4.88	54.3	7.42e-09	5.51	LV	CELLSTATES	PC1	control_LMNA	12	18
SSTR2	1.84	7.42e-05	0.0416	0.0184	4.56	34.7	7.72e-07	4.13	LV	CELLSTATES	PC1	control_LMNA	12	18
ADRB1	1.83	0.00594	0.0141	0.00794	3.21	14.3	0.000524	2.23	LV	CELLSTATES	PC1	control_LMNA	12	18
MKRN3	1.83	7.2e-07	0.0852	0.0465	5.74	65.3	8.37e-10	6.14	LV	CELLSTATES	PC1	control_LMNA	12	18
TM4SF1	1.83	2.51e-05	0.0249	0.0153	3.89	40.5	1.73e-07	4.6	LV	CELLSTATES	PC1	control_LMNA	12	18
DCHS2	1.8	0.0263	0.0151	0.00395	3.2	9.03	0.00466	1.58	LV	CELLSTATES	PC1	control_LMNA	12	18
AC100803.3	1.79	0.000435	0.0638	0.0198	5.13	25.7	1.06e-05	3.36	LV	CELLSTATES	PC1	control_LMNA	12	18
CLNK	1.78	0.00202	0.019	0.00962	3.69	18.7	0.000104	2.69	LV	CELLSTATES	PC1	control_LMNA	12	18
SHC4	1.78	0.00042	0.0251	0.0132	4.04	25.9	9.85e-06	3.38	LV	CELLSTATES	PC1	control_LMNA	12	18
C3	1.77	0.00111	0.0185	0.0111	3.42	21.4	4.14e-05	2.95	LV	CELLSTATES	PC1	control_LMNA	12	18
JUNB	1.77	0.00138	0.177	0.142	6.92	20.5	5.71e-05	2.86	LV	CELLSTATES	PC1	control_LMNA	12	18
CXCR4	1.74	0.0305	0.0142	0.0148	3.5	8.55	0.00577	1.52	LV	CELLSTATES	PC1	control_LMNA	12	18
AC010197.1	1.73	0.00101	0.0143	0.00538	3.16	21.8	3.62e-05	3	LV	CELLSTATES	PC1	control_LMNA	12	18
PPP1R1C	1.73	0.00515	0.0134	0.00509	3.01	14.9	0.000429	2.29	LV	CELLSTATES	PC1	control_LMNA	12	18
ATP1B3	1.72	0.00501	0.352	0.223	7.92	15	0.000409	2.3	LV	CELLSTATES	PC1	control_LMNA	12	18
AC079298.3	1.69	0.0159	0.0382	0.0125	4.39	10.8	0.0022	1.8	LV	CELLSTATES	PC1	control_LMNA	12	18
IPO9-AS1	1.69	3.69e-06	0.147	0.0632	6.41	52.8	1.02e-08	5.43	LV	CELLSTATES	PC1	control_LMNA	12	18
NR4A3	1.69	0.0159	0.0209	0.0124	3.69	10.8	0.0022	1.8	LV	CELLSTATES	PC1	control_LMNA	12	18
AL138686.1	1.68	0.000909	0.0145	0.0079	3.13	22.3	3.13e-05	3.04	LV	CELLSTATES	PC1	control_LMNA	12	18
ANKRD37	1.68	0.00178	0.0366	0.0198	4.56	19.3	8.55e-05	2.75	LV	CELLSTATES	PC1	control_LMNA	12	18
ADCYAP1R1	1.67	0.0142	0.0278	0.0209	4.07	11.2	0.00188	1.85	LV	CELLSTATES	PC1	control_LMNA	12	18
LINC00616	1.64	0.00136	0.0339	0.0173	4.55	20.5	5.58e-05	2.87	LV	CELLSTATES	PC1	control_LMNA	12	18
AC022523.1	1.63	0.001	0.0334	0.0185	4.5	21.9	3.58e-05	3	LV	CELLSTATES	PC1	control_LMNA	12	18
AL591518.1	1.63	0.00146	0.0126	0.00578	3.04	20.2	6.24e-05	2.84	LV	CELLSTATES	PC1	control_LMNA	12	18
SH3PXD2A-AS1	1.62	0.00808	0.02	0.00895	3.77	13.2	0.000811	2.09	LV	CELLSTATES	PC1	control_LMNA	12	18
SLC2A4	1.62	6.72e-05	0.069	0.0388	5.45	35.2	6.78e-07	4.17	LV	CELLSTATES	PC1	control_LMNA	12	18
AC097521.1	1.61	0.00868	0.0274	0.0229	4.3	13	0.000902	2.06	LV	CELLSTATES	PC1	control_LMNA	12	18
ATP2C2	1.61	0.00158	0.0137	0.00768	3.23	19.8	7.19e-05	2.8	LV	CELLSTATES	PC1	control_LMNA	12	18
KANK3	1.61	0.000641	0.127	0.0497	6.15	23.8	1.89e-05	3.19	LV	CELLSTATES	PC1	control_LMNA	12	18
ADAMTS9	1.6	8.18e-05	1.45	0.609	9.68	34.1	9.21e-07	4.09	LV	CELLSTATES	PC1	control_LMNA	12	18
IFITM3	1.6	1.37e-05	0.161	0.141	6.79	45.2	5.61e-08	4.86	LV	CELLSTATES	PC1	control_LMNA	12	18
SH3BGRL3	1.6	8.18e-05	0.0244	0.0176	3.65	34.1	9.15e-07	4.09	LV	CELLSTATES	PC1	control_LMNA	12	18
AQP7	1.59	0.00314	0.0196	0.00769	3.66	16.9	0.000199	2.5	LV	CELLSTATES	PC1	control_LMNA	12	18
RPL13A	1.59	4.41e-05	0.0832	0.082	5.84	37.2	4.02e-07	4.36	LV	CELLSTATES	PC1	control_LMNA	12	18
SLC47A1	1.59	0.000433	0.0176	0.0173	3.5	25.7	1.04e-05	3.36	LV	CELLSTATES	PC1	control_LMNA	12	18
LINC00842	1.58	0.000382	0.096	0.0397	5.73	26.3	8.78e-06	3.42	LV	CELLSTATES	PC1	control_LMNA	12	18
GADD45B	1.57	0.00545	0.0994	0.0518	5.9	14.7	0.00046	2.26	LV	CELLSTATES	PC1	control_LMNA	12	18
SELENOK	1.57	1.82e-05	0.0221	0.0166	3.79	42.5	1.07e-07	4.74	LV	CELLSTATES	PC1	control_LMNA	12	18
AGBL1	1.56	0.00237	0.0826	0.0512	5.85	18	0.000133	2.62	LV	CELLSTATES	PC1	control_LMNA	12	18
MAP3K19	1.56	0.0021	0.0243	0.014	4.09	18.6	0.000111	2.68	LV	CELLSTATES	PC1	control_LMNA	12	18
AC138512.1	1.55	0.0212	0.0134	0.0067	3.12	9.8	0.00333	1.67	LV	CELLSTATES	PC1	control_LMNA	12	18
PIK3C2G	1.55	0.000615	0.0146	0.00657	3.24	24	1.8e-05	3.21	LV	CELLSTATES	PC1	control_LMNA	12	18
SNCG	1.54	1.61e-05	0.0935	0.0538	5.8	44.1	7.33e-08	4.79	LV	CELLSTATES	PC1	control_LMNA	12	18
BCL3	1.53	0.00143	0.0178	0.0155	3.46	20.3	6.02e-05	2.85	LV	CELLSTATES	PC1	control_LMNA	12	18
INSRR	1.52	0.0212	0.0147	0.00723	3.43	9.79	0.00335	1.67	LV	CELLSTATES	PC1	control_LMNA	12	18
DPF1	1.51	0.0132	0.013	0.00594	3.16	11.4	0.0017	1.88	LV	CELLSTATES	PC1	control_LMNA	12	18
LINC02307	1.51	0.000344	0.0325	0.0176	4.3	26.8	7.42e-06	3.46	LV	CELLSTATES	PC1	control_LMNA	12	18
RAB26	1.51	0.00045	0.0238	0.00941	3.83	25.5	1.1e-05	3.35	LV	CELLSTATES	PC1	control_LMNA	12	18
MIR4458HG	1.5	0.00167	0.014	0.0106	3.21	19.5	7.88e-05	2.78	LV	CELLSTATES	PC1	control_LMNA	12	18
TOB1	1.49	0.00232	0.0275	0.0174	4.18	18.1	0.000129	2.63	LV	CELLSTATES	PC1	control_LMNA	12	18
AC140912.1	1.48	0.00505	0.033	0.0174	4.43	15	0.000415	2.3	LV	CELLSTATES	PC1	control_LMNA	12	18
H1F0	1.48	0.000421	0.0217	0.0153	3.73	25.9	9.9e-06	3.38	LV	CELLSTATES	PC1	control_LMNA	12	18
RBFOX1	1.47	0.000327	0.091	0.0536	5.88	27	6.98e-06	3.49	LV	CELLSTATES	PC1	control_LMNA	12	18
RPS18	1.46	1.79e-05	0.0585	0.0646	5.32	43	9.46e-08	4.75	LV	CELLSTATES	PC1	control_LMNA	12	18
SELENOM	1.46	1.82e-05	0.0537	0.049	5.01	42.7	1.03e-07	4.74	LV	CELLSTATES	PC1	control_LMNA	12	18
ZNF331	1.46	0.01	0.087	0.0798	6	12.4	0.00111	2	LV	CELLSTATES	PC1	control_LMNA	12	18
MYC	1.45	0.00397	0.0275	0.025	4.1	16	0.000283	2.4	LV	CELLSTATES	PC1	control_LMNA	12	18
TPPP3	1.45	0.000613	0.0295	0.0264	4.2	24	1.78e-05	3.21	LV	CELLSTATES	PC1	control_LMNA	12	18
B3GAT2	1.44	0.000126	0.0481	0.0279	4.99	31.8	1.72e-06	3.9	LV	CELLSTATES	PC1	control_LMNA	12	18
LINC01470	1.44	0.00047	0.0325	0.0172	4.39	25.2	1.24e-05	3.33	LV	CELLSTATES	PC1	control_LMNA	12	18
SMIM30	1.44	0.0021	0.0133	0.00819	3.11	18.6	0.00011	2.68	LV	CELLSTATES	PC1	control_LMNA	12	18
ISG15	1.43	0.0018	0.017	0.0182	3.54	19.2	8.74e-05	2.74	LV	CELLSTATES	PC1	control_LMNA	12	18
ITGB5-AS1	1.43	0.00282	0.0206	0.0154	3.84	17.4	0.00017	2.55	LV	CELLSTATES	PC1	control_LMNA	12	18
S100A6	1.43	2.67e-05	0.0679	0.0354	5.32	40.1	1.92e-07	4.57	LV	CELLSTATES	PC1	control_LMNA	12	18
SERPINF1	1.43	0.000452	0.045	0.0262	4.76	25.5	1.13e-05	3.35	LV	CELLSTATES	PC1	control_LMNA	12	18
SPDYE2	1.43	0.00537	0.195	0.109	7.03	14.7	0.00045	2.27	LV	CELLSTATES	PC1	control_LMNA	12	18
AC018845.1	1.42	0.0055	0.0127	0.00948	3.22	14.6	0.000468	2.26	LV	CELLSTATES	PC1	control_LMNA	12	18
BANK1	1.42	0.00334	0.0165	0.0105	3.5	16.7	0.000217	2.48	LV	CELLSTATES	PC1	control_LMNA	12	18
EMP3	1.42	8.74e-06	0.028	0.0165	4.08	47.7	3.13e-08	5.06	LV	CELLSTATES	PC1	control_LMNA	12	18
IGFBP6	1.42	0.00268	0.0252	0.0137	3.97	17.5	0.000159	2.57	LV	CELLSTATES	PC1	control_LMNA	12	18
MT-ND4	1.42	0.00206	0.172	0.205	6.97	18.7	0.000107	2.69	LV	CELLSTATES	PC1	control_LMNA	12	18
SEMA3A	1.42	0.00422	0.0351	0.0203	4.62	15.7	0.000313	2.37	LV	CELLSTATES	PC1	control_LMNA	12	18
SH3RF2	1.42	0.00269	0.0223	0.011	3.82	17.5	0.000161	2.57	LV	CELLSTATES	PC1	control_LMNA	12	18
WDR45	1.41	0.00155	0.0568	0.0394	5.31	19.9	7e-05	2.81	LV	CELLSTATES	PC1	control_LMNA	12	18
AC245041.2	1.4	0.00617	0.0354	0.0205	4.46	14.2	0.000556	2.21	LV	CELLSTATES	PC1	control_LMNA	12	18
HIST1H2AC	1.39	0.00167	0.0247	0.0442	4.17	19.5	7.83e-05	2.78	LV	CELLSTATES	PC1	control_LMNA	12	18
LAMA1	1.39	0.0115	0.0135	0.00652	3.3	11.9	0.00137	1.94	LV	CELLSTATES	PC1	control_LMNA	12	18
LINGO2	1.38	0.00311	0.0148	0.00941	3.36	17	0.000196	2.51	LV	CELLSTATES	PC1	control_LMNA	12	18
PCAT1	1.38	0.00363	0.0383	0.0245	4.7	16.3	0.000247	2.44	LV	CELLSTATES	PC1	control_LMNA	12	18
RARA-AS1	1.38	0.00174	0.0189	0.0106	3.63	19.4	8.36e-05	2.76	LV	CELLSTATES	PC1	control_LMNA	12	18
EIF5A	1.37	0.000936	0.0265	0.0248	4.01	22.1	3.26e-05	3.03	LV	CELLSTATES	PC1	control_LMNA	12	18
RPL34	1.37	3.36e-05	0.0543	0.05	5.2	38.8	2.7e-07	4.47	LV	CELLSTATES	PC1	control_LMNA	12	18
AC018682.1	1.36	0.00596	0.289	0.159	7.61	14.3	0.000527	2.22	LV	CELLSTATES	PC1	control_LMNA	12	18
AP003110.1	1.36	0.00142	0.0135	0.00753	3.22	20.4	5.94e-05	2.85	LV	CELLSTATES	PC1	control_LMNA	12	18
SLFNL1	1.35	0.00426	0.0243	0.0177	4.04	15.6	0.000321	2.37	LV	CELLSTATES	PC1	control_LMNA	12	18
SNRPD2	1.35	4.97e-05	0.0243	0.019	3.94	36.7	4.63e-07	4.3	LV	CELLSTATES	PC1	control_LMNA	12	18
AC130650.1	1.34	1.01e-05	0.0867	0.0411	5.61	46.8	3.88e-08	5	LV	CELLSTATES	PC1	control_LMNA	12	18
GALNTL6	1.34	0.00229	0.0202	0.0118	3.67	18.2	0.000126	2.64	LV	CELLSTATES	PC1	control_LMNA	12	18
AL603832.1	1.33	0.00126	0.0205	0.00976	3.71	20.9	4.96e-05	2.9	LV	CELLSTATES	PC1	control_LMNA	12	18
MYH13	1.33	0.000889	0.0141	0.0087	3.26	22.4	3.04e-05	3.05	LV	CELLSTATES	PC1	control_LMNA	12	18
PFN1	1.33	0.000175	0.0508	0.0402	5.01	30	2.93e-06	3.76	LV	CELLSTATES	PC1	control_LMNA	12	18
RNASE1	1.33	0.00229	0.0148	0.00892	3.25	18.2	0.000126	2.64	LV	CELLSTATES	PC1	control_LMNA	12	18
RPLP2	1.33	7.46e-05	0.0957	0.0853	5.98	34.7	7.87e-07	4.13	LV	CELLSTATES	PC1	control_LMNA	12	18
AL512638.2	1.32	0.00122	0.354	0.155	7.6	21.1	4.68e-05	2.91	LV	CELLSTATES	PC1	control_LMNA	12	18
LZTS1-AS1	1.32	1.7e-05	0.22	0.108	6.96	43.4	8.67e-08	4.77	LV	CELLSTATES	PC1	control_LMNA	12	18
AL451047.1	1.31	0.00127	0.0231	0.0168	3.89	20.8	5.03e-05	2.9	LV	CELLSTATES	PC1	control_LMNA	12	18
LDHA	1.31	0.000112	0.0724	0.0534	5.44	32.4	1.45e-06	3.95	LV	CELLSTATES	PC1	control_LMNA	12	18
PLN	1.31	0.00232	0.119	0.0729	6.38	18.1	0.000128	2.63	LV	CELLSTATES	PC1	control_LMNA	12	18
AC007406.3	1.3	0.00992	0.0242	0.0129	3.85	12.5	0.00108	2	LV	CELLSTATES	PC1	control_LMNA	12	18
DDIT4	1.3	0.0443	0.0369	0.028	4.71	7.4	0.00973	1.35	LV	CELLSTATES	PC1	control_LMNA	12	18
DUSP1	1.3	0.00997	0.0458	0.0453	4.99	12.5	0.00109	2	LV	CELLSTATES	PC1	control_LMNA	12	18
PVT1	1.3	0.0212	0.0632	0.0799	5.36	9.79	0.00334	1.67	LV	CELLSTATES	PC1	control_LMNA	12	18
SRPX2	1.3	0.000408	0.0734	0.034	5.3	26	9.49e-06	3.39	LV	CELLSTATES	PC1	control_LMNA	12	18
USP39	1.3	0.00055	0.24	0.173	7.45	24.5	1.52e-05	3.26	LV	CELLSTATES	PC1	control_LMNA	12	18
AC113137.1	1.29	0.00372	0.0159	0.0143	3.48	16.2	0.000259	2.43	LV	CELLSTATES	PC1	control_LMNA	12	18
MEST	1.28	0.00359	0.0699	0.0351	5.37	16.4	0.00024	2.44	LV	CELLSTATES	PC1	control_LMNA	12	18
NDUFA4L2	1.28	5e-05	0.209	0.24	7.18	36.6	4.73e-07	4.3	LV	CELLSTATES	PC1	control_LMNA	12	18
ST8SIA1	1.28	0.00185	0.0213	0.0117	3.71	19.1	9.06e-05	2.73	LV	CELLSTATES	PC1	control_LMNA	12	18
AC020661.3	1.27	0.000635	0.0288	0.0193	4.3	23.9	1.87e-05	3.2	LV	CELLSTATES	PC1	control_LMNA	12	18
RASSF1	1.27	0.000958	0.124	0.0872	6.37	22.1	3.37e-05	3.02	LV	CELLSTATES	PC1	control_LMNA	12	18
GPAT2	1.26	0.00363	0.158	0.0978	6.69	16.3	0.000248	2.44	LV	CELLSTATES	PC1	control_LMNA	12	18
KCNQ1	1.26	0.000107	0.0493	0.0236	4.87	32.8	1.32e-06	3.97	LV	CELLSTATES	PC1	control_LMNA	12	18
FGF12	1.25	0.0164	0.23	0.147	7.18	10.7	0.00231	1.78	LV	CELLSTATES	PC1	control_LMNA	12	18
LINC01322	1.25	0.00128	0.0481	0.0405	5.07	20.8	5.09e-05	2.89	LV	CELLSTATES	PC1	control_LMNA	12	18
PPP1R3C	1.25	0.022	0.0144	0.00952	3.21	9.66	0.00354	1.66	LV	CELLSTATES	PC1	control_LMNA	12	18
TP53I11	1.25	0.00076	0.0391	0.0324	4.68	23.1	2.43e-05	3.12	LV	CELLSTATES	PC1	control_LMNA	12	18
AC090617.4	1.24	0.00188	0.0587	0.0246	5.08	19.1	9.3e-05	2.73	LV	CELLSTATES	PC1	control_LMNA	12	18
AHR	1.24	0.00742	0.02	0.0134	3.63	13.5	0.000717	2.13	LV	CELLSTATES	PC1	control_LMNA	12	18
CNTNAP5	1.24	0.00425	0.0181	0.0122	3.69	15.7	0.000318	2.37	LV	CELLSTATES	PC1	control_LMNA	12	18
ITGAL	1.24	0.00242	0.0165	0.00953	3.45	17.9	0.000139	2.62	LV	CELLSTATES	PC1	control_LMNA	12	18
MSC	1.24	0.00446	0.0185	0.013	3.42	15.5	0.000342	2.35	LV	CELLSTATES	PC1	control_LMNA	12	18
SORCS1	1.24	0.000898	0.0222	0.0151	3.87	22.3	3.08e-05	3.05	LV	CELLSTATES	PC1	control_LMNA	12	18
TF	1.24	0.00222	0.026	0.0163	4.16	18.3	0.00012	2.65	LV	CELLSTATES	PC1	control_LMNA	12	18
AC099520.1	1.23	0.00401	0.0186	0.0119	3.69	15.9	0.000288	2.4	LV	CELLSTATES	PC1	control_LMNA	12	18
CSMD1	1.23	0.000986	0.0374	0.045	4.74	21.9	3.52e-05	3.01	LV	CELLSTATES	PC1	control_LMNA	12	18
ENTPD2	1.23	0.0283	0.0172	0.0138	3.58	8.8	0.00517	1.55	LV	CELLSTATES	PC1	control_LMNA	12	18
ISYNA1	1.23	2.67e-05	0.201	0.145	6.96	40.1	1.93e-07	4.57	LV	CELLSTATES	PC1	control_LMNA	12	18
LINC02055	1.23	0.0257	0.0544	0.0275	4.95	9.1	0.00452	1.59	LV	CELLSTATES	PC1	control_LMNA	12	18
NAB2	1.23	0.000578	0.0139	0.0132	3.23	24.3	1.63e-05	3.24	LV	CELLSTATES	PC1	control_LMNA	12	18
NGF	1.23	0.00018	1.21	0.712	9.48	29.8	3.06e-06	3.74	LV	CELLSTATES	PC1	control_LMNA	12	18
PAM16	1.23	0.00656	0.0128	0.00588	3.14	14	0.000602	2.18	LV	CELLSTATES	PC1	control_LMNA	12	18
PLEKHA7	1.23	7.95e-05	0.0407	0.0296	4.73	34.3	8.6e-07	4.1	LV	CELLSTATES	PC1	control_LMNA	12	18
PPP1R14A	1.23	0.000353	0.115	0.0964	6.24	26.7	7.77e-06	3.45	LV	CELLSTATES	PC1	control_LMNA	12	18
TGFBI	1.23	0.0467	0.0668	0.063	5.36	7.24	0.0105	1.33	LV	CELLSTATES	PC1	control_LMNA	12	18
AC024230.1	1.22	0.00143	0.0173	0.0169	3.59	20.3	6.01e-05	2.85	LV	CELLSTATES	PC1	control_LMNA	12	18
AL138828.1	1.21	0.00112	1.7	0.949	10	21.4	4.18e-05	2.95	LV	CELLSTATES	PC1	control_LMNA	12	18
APOE	1.21	0.0218	0.0234	0.0139	3.78	9.69	0.0035	1.66	LV	CELLSTATES	PC1	control_LMNA	12	18
MALAT1	1.21	0.000589	297	185	17.5	24.2	1.69e-05	3.23	LV	CELLSTATES	PC1	control_LMNA	12	18
RAPGEFL1	1.21	3.75e-05	0.0371	0.0247	4.59	38.2	3.12e-07	4.43	LV	CELLSTATES	PC1	control_LMNA	12	18
SLC7A5	1.21	0.0176	0.0186	0.0131	3.58	10.4	0.00254	1.76	LV	CELLSTATES	PC1	control_LMNA	12	18
SUMO3	1.21	0.000363	0.014	0.0125	3.24	26.5	8.07e-06	3.44	LV	CELLSTATES	PC1	control_LMNA	12	18
LINC02240	1.2	0.00194	0.0147	0.0105	3.32	18.9	9.9e-05	2.71	LV	CELLSTATES	PC1	control_LMNA	12	18
SPDYE5	1.2	0.000154	0.109	0.0715	6.18	30.8	2.32e-06	3.81	LV	CELLSTATES	PC1	control_LMNA	12	18
AC008691.1	1.19	0.00448	0.0162	0.011	3.53	15.4	0.000344	2.35	LV	CELLSTATES	PC1	control_LMNA	12	18
EMCN	1.19	0.00698	0.0489	0.0286	4.88	13.7	0.000662	2.16	LV	CELLSTATES	PC1	control_LMNA	12	18
NAV1	1.19	0.000258	0.178	0.123	6.76	28.2	4.9e-06	3.59	LV	CELLSTATES	PC1	control_LMNA	12	18
NOP10	1.19	0.000782	0.0179	0.0128	3.53	22.9	2.52e-05	3.11	LV	CELLSTATES	PC1	control_LMNA	12	18
PTPRD	1.19	0.00921	0.051	0.0378	5.15	12.7	0.000981	2.04	LV	CELLSTATES	PC1	control_LMNA	12	18
ADAMTS4	1.18	0.016	0.223	0.166	7.16	10.8	0.00222	1.8	LV	CELLSTATES	PC1	control_LMNA	12	18
BPGM	1.18	0.00705	0.022	0.0124	3.9	13.7	0.000674	2.15	LV	CELLSTATES	PC1	control_LMNA	12	18
GRIK1	1.18	0.000154	0.0861	0.0492	5.66	30.8	2.31e-06	3.81	LV	CELLSTATES	PC1	control_LMNA	12	18
NRG3	1.18	0.0067	0.0261	0.0136	3.95	13.9	0.000622	2.17	LV	CELLSTATES	PC1	control_LMNA	12	18
PTMA	1.18	5.26e-05	0.156	0.167	6.69	36.3	5.13e-07	4.28	LV	CELLSTATES	PC1	control_LMNA	12	18
RPS15A	1.18	0.00075	0.0271	0.0374	4.22	23.1	2.38e-05	3.12	LV	CELLSTATES	PC1	control_LMNA	12	18
SATL1	1.18	0.0115	0.013	0.00675	3.15	11.9	0.00138	1.94	LV	CELLSTATES	PC1	control_LMNA	12	18
AC008569.1	1.17	0.015	0.0169	0.00814	3.32	11	0.00204	1.82	LV	CELLSTATES	PC1	control_LMNA	12	18
AL353653.1	1.17	0.000462	0.188	0.104	6.83	25.3	1.17e-05	3.34	LV	CELLSTATES	PC1	control_LMNA	12	18
DIO2-AS1	1.17	0.0018	0.0193	0.0115	3.59	19.2	8.75e-05	2.74	LV	CELLSTATES	PC1	control_LMNA	12	18
GLA	1.17	0.00116	0.0153	0.011	3.44	21.3	4.35e-05	2.94	LV	CELLSTATES	PC1	control_LMNA	12	18
SMYD1	1.17	0.0492	0.0189	0.0105	3.64	7.08	0.0113	1.31	LV	CELLSTATES	PC1	control_LMNA	12	18
TRDN-AS1	1.17	0.0141	0.081	0.0477	5.69	11.2	0.00186	1.85	LV	CELLSTATES	PC1	control_LMNA	12	18
AP000550.1	1.16	0.0216	0.0131	0.0091	3.18	9.72	0.00344	1.67	LV	CELLSTATES	PC1	control_LMNA	12	18
CD63	1.16	4.01e-05	0.174	0.136	6.83	37.7	3.59e-07	4.4	LV	CELLSTATES	PC1	control_LMNA	12	18
CRISPLD2	1.16	0.0108	0.493	0.384	8.39	12.1	0.00125	1.96	LV	CELLSTATES	PC1	control_LMNA	12	18
PLAC9	1.16	3.21e-05	0.158	0.107	6.52	39	2.52e-07	4.49	LV	CELLSTATES	PC1	control_LMNA	12	18
PQBP1	1.16	0.000479	0.0135	0.0114	3.18	25.1	1.27e-05	3.32	LV	CELLSTATES	PC1	control_LMNA	12	18
RPLP0	1.16	0.000171	0.129	0.0993	6.32	30.1	2.78e-06	3.77	LV	CELLSTATES	PC1	control_LMNA	12	18
CTNNA2	1.15	0.000218	0.0327	0.0237	4.41	29	3.85e-06	3.66	LV	CELLSTATES	PC1	control_LMNA	12	18
MPRIP-AS1	1.15	0.00116	0.0547	0.0421	5.22	21.2	4.41e-05	2.94	LV	CELLSTATES	PC1	control_LMNA	12	18
MT-ND1	1.15	0.00585	0.112	0.106	6.26	14.4	0.000512	2.23	LV	CELLSTATES	PC1	control_LMNA	12	18
MT2A	1.15	0.00697	0.248	0.428	7.62	13.7	0.000659	2.16	LV	CELLSTATES	PC1	control_LMNA	12	18
AC020661.2	1.14	0.003	0.0205	0.0148	3.8	17.1	0.000186	2.52	LV	CELLSTATES	PC1	control_LMNA	12	18
AGT	1.14	0.000376	0.317	0.325	7.76	26.3	8.62e-06	3.42	LV	CELLSTATES	PC1	control_LMNA	12	18
HIC1	1.14	0.0206	0.091	0.0779	5.77	9.88	0.00322	1.69	LV	CELLSTATES	PC1	control_LMNA	12	18
NOP16	1.14	0.022	0.0128	0.00942	3.16	9.66	0.00354	1.66	LV	CELLSTATES	PC1	control_LMNA	12	18
PFKFB2	1.14	0.00387	0.0164	0.00979	3.38	16.1	0.000273	2.41	LV	CELLSTATES	PC1	control_LMNA	12	18
PSMC5	1.14	0.000463	0.0172	0.0131	3.55	25.3	1.19e-05	3.33	LV	CELLSTATES	PC1	control_LMNA	12	18
SNHG25	1.14	0.000723	0.0838	0.0697	5.77	23.3	2.24e-05	3.14	LV	CELLSTATES	PC1	control_LMNA	12	18
UBL5	1.14	0.000249	0.0331	0.0253	4.46	28.4	4.65e-06	3.6	LV	CELLSTATES	PC1	control_LMNA	12	18
AC022639.1	1.13	0.0202	0.0147	0.0104	3.32	9.95	0.00313	1.69	LV	CELLSTATES	PC1	control_LMNA	12	18
AC136604.2	1.13	0.00572	0.0319	0.0259	4.51	14.5	0.000494	2.24	LV	CELLSTATES	PC1	control_LMNA	12	18
OOEP	1.13	0.000836	0.0374	0.0428	4.69	22.6	2.79e-05	3.08	LV	CELLSTATES	PC1	control_LMNA	12	18
AC113414.1	1.12	0.000689	0.0368	0.031	4.66	23.5	2.11e-05	3.16	LV	CELLSTATES	PC1	control_LMNA	12	18
ADA	1.12	0.000468	0.0663	0.0418	5.31	25.2	1.22e-05	3.33	LV	CELLSTATES	PC1	control_LMNA	12	18
APOBEC2	1.12	0.00162	0.0217	0.0119	3.83	19.7	7.48e-05	2.79	LV	CELLSTATES	PC1	control_LMNA	12	18
BGN	1.12	0.00122	0.075	0.117	5.75	21	4.76e-05	2.91	LV	CELLSTATES	PC1	control_LMNA	12	18
CAVIN3	1.12	0.000172	0.0349	0.0348	4.44	30.1	2.83e-06	3.76	LV	CELLSTATES	PC1	control_LMNA	12	18
DPAGT1	1.12	0.000675	0.0142	0.0124	3.19	23.6	2.05e-05	3.17	LV	CELLSTATES	PC1	control_LMNA	12	18
FGF7	1.12	0.0249	0.0104	0.0153	3	9.22	0.0043	1.6	LV	CELLSTATES	PC1	control_LMNA	12	18
MAFF	1.12	0.0278	0.025	0.0177	4.13	8.86	0.00502	1.56	LV	CELLSTATES	PC1	control_LMNA	12	18
MDC1-AS1	1.12	0.00705	0.0276	0.0183	4.24	13.7	0.000672	2.15	LV	CELLSTATES	PC1	control_LMNA	12	18
RALYL	1.12	0.00361	0.0295	0.0198	4.22	16.4	0.000242	2.44	LV	CELLSTATES	PC1	control_LMNA	12	18
RPS20	1.12	0.00161	0.0399	0.034	4.8	19.7	7.35e-05	2.79	LV	CELLSTATES	PC1	control_LMNA	12	18
RUVBL2	1.12	0.00211	0.0305	0.0249	4.42	18.6	0.000111	2.68	LV	CELLSTATES	PC1	control_LMNA	12	18
SNTG1	1.12	0.012	0.0138	0.01	3.33	11.7	0.00147	1.92	LV	CELLSTATES	PC1	control_LMNA	12	18
SPDYE1	1.12	0.00116	0.0546	0.0353	5.2	21.2	4.4e-05	2.94	LV	CELLSTATES	PC1	control_LMNA	12	18
AC012636.1	1.11	0.00194	0.431	0.222	7.93	18.9	9.92e-05	2.71	LV	CELLSTATES	PC1	control_LMNA	12	18
IFIT3	1.11	0.00145	0.0952	0.061	5.9	20.3	6.16e-05	2.84	LV	CELLSTATES	PC1	control_LMNA	12	18
RCC1	1.11	0.00104	0.0807	0.0576	5.59	21.7	3.81e-05	2.98	LV	CELLSTATES	PC1	control_LMNA	12	18
RPL3	1.11	0.000285	0.0481	0.0731	5.11	27.6	5.81e-06	3.55	LV	CELLSTATES	PC1	control_LMNA	12	18
AC034114.2	1.1	0.00191	0.0159	0.0121	3.43	19	9.63e-05	2.72	LV	CELLSTATES	PC1	control_LMNA	12	18
BSG	1.1	0.000702	0.0852	0.0777	5.89	23.4	2.15e-05	3.15	LV	CELLSTATES	PC1	control_LMNA	12	18
CASP9	1.1	0.0276	0.0195	0.0166	3.78	8.89	0.00496	1.56	LV	CELLSTATES	PC1	control_LMNA	12	18
CPNE9	1.1	0.00435	0.0125	0.00905	3.12	15.6	0.00033	2.36	LV	CELLSTATES	PC1	control_LMNA	12	18
CYGB	1.1	0.00457	0.14	0.179	6.66	15.4	0.000352	2.34	LV	CELLSTATES	PC1	control_LMNA	12	18
NRSN2	1.1	0.000169	0.0229	0.0162	3.86	30.2	2.72e-06	3.77	LV	CELLSTATES	PC1	control_LMNA	12	18
OLFM2	1.1	0.000707	0.0765	0.0465	5.55	23.4	2.18e-05	3.15	LV	CELLSTATES	PC1	control_LMNA	12	18
PITPNC1	1.1	0.00586	0.225	0.163	7.16	14.4	0.000514	2.23	LV	CELLSTATES	PC1	control_LMNA	12	18
PLTP	1.1	0.0108	0.0177	0.0111	3.52	12.1	0.00125	1.96	LV	CELLSTATES	PC1	control_LMNA	12	18
RHOC	1.1	0.000178	0.0486	0.0443	5	29.9	3.02e-06	3.75	LV	CELLSTATES	PC1	control_LMNA	12	18
RNF122	1.1	0.0142	0.0149	0.00953	3.38	11.2	0.00187	1.85	LV	CELLSTATES	PC1	control_LMNA	12	18
TMED9	1.1	0.00076	0.0402	0.0336	4.7	23.1	2.42e-05	3.12	LV	CELLSTATES	PC1	control_LMNA	12	18
UBASH3B	1.1	0.00522	0.0659	0.0551	5.43	14.8	0.000437	2.28	LV	CELLSTATES	PC1	control_LMNA	12	18
AC022387.1	1.09	0.00292	0.0202	0.0138	3.7	17.2	0.000178	2.53	LV	CELLSTATES	PC1	control_LMNA	12	18
KCNV2	1.09	0.0255	0.0136	0.0116	3.28	9.13	0.00446	1.59	LV	CELLSTATES	PC1	control_LMNA	12	18
LRRC4C	1.09	0.00585	0.0171	0.012	3.58	14.4	0.000511	2.23	LV	CELLSTATES	PC1	control_LMNA	12	18
MACROD2	1.09	0.000684	0.0367	0.0277	4.62	23.5	2.08e-05	3.17	LV	CELLSTATES	PC1	control_LMNA	12	18
NDUFA1	1.09	0.00314	0.065	0.0478	5.53	16.9	0.000199	2.5	LV	CELLSTATES	PC1	control_LMNA	12	18
RPL7	1.09	0.000108	0.0767	0.0648	5.69	32.6	1.38e-06	3.96	LV	CELLSTATES	PC1	control_LMNA	12	18
AC025043.1	1.08	0.000866	0.0411	0.0288	4.82	22.5	2.94e-05	3.06	LV	CELLSTATES	PC1	control_LMNA	12	18
AC027698.1	1.08	0.00743	0.0942	0.0532	5.83	13.5	0.00072	2.13	LV	CELLSTATES	PC1	control_LMNA	12	18
DSCAM	1.08	0.00819	0.0162	0.0124	3.54	13.2	0.000827	2.09	LV	CELLSTATES	PC1	control_LMNA	12	18
LGALS2	1.08	0.00997	0.0242	0.0104	3.87	12.5	0.0011	2	LV	CELLSTATES	PC1	control_LMNA	12	18
NTM	1.08	0.00668	0.0155	0.00953	3.42	13.9	0.000619	2.18	LV	CELLSTATES	PC1	control_LMNA	12	18
SLC4A3	1.08	0.0208	0.0134	0.0123	3.16	9.86	0.00324	1.68	LV	CELLSTATES	PC1	control_LMNA	12	18
TMEM132D	1.08	0.00426	0.0195	0.0137	3.69	15.6	0.000321	2.37	LV	CELLSTATES	PC1	control_LMNA	12	18
VSIR	1.08	0.00558	0.0165	0.0123	3.49	14.6	0.000477	2.25	LV	CELLSTATES	PC1	control_LMNA	12	18
ANGPTL4	1.07	0.0498	0.0419	0.0199	4.49	7.04	0.0115	1.3	LV	CELLSTATES	PC1	control_LMNA	12	18
DNAH17	1.07	0.0191	0.0146	0.00874	3.36	10.2	0.00285	1.72	LV	CELLSTATES	PC1	control_LMNA	12	18
HNRNPH2	1.07	0.015	0.0166	0.0177	3.52	11	0.00203	1.82	LV	CELLSTATES	PC1	control_LMNA	12	18
RNF212B	1.07	0.00413	0.0207	0.0113	3.74	15.8	0.000303	2.38	LV	CELLSTATES	PC1	control_LMNA	12	18
USP2	1.07	0.0218	0.0164	0.00937	3.45	9.69	0.0035	1.66	LV	CELLSTATES	PC1	control_LMNA	12	18
ZNF385A	1.07	0.00232	0.0302	0.0248	4.19	18.1	0.000128	2.63	LV	CELLSTATES	PC1	control_LMNA	12	18
ANXA10	1.06	0.0271	0.0131	0.00865	3.25	8.94	0.00485	1.57	LV	CELLSTATES	PC1	control_LMNA	12	18
ASB2	1.06	0.0489	0.0149	0.0102	3.22	7.09	0.0113	1.31	LV	CELLSTATES	PC1	control_LMNA	12	18
CHST9	1.06	0.0343	0.0135	0.0101	3.25	8.2	0.00677	1.46	LV	CELLSTATES	PC1	control_LMNA	12	18
DIO2	1.06	0.0291	0.0169	0.0107	3.37	8.7	0.00541	1.54	LV	CELLSTATES	PC1	control_LMNA	12	18
MYH7B	1.06	0.0198	0.0288	0.0201	4.15	10	0.00302	1.7	LV	CELLSTATES	PC1	control_LMNA	12	18
SNHG19	1.06	0.00269	0.0302	0.0277	4.36	17.5	0.000161	2.57	LV	CELLSTATES	PC1	control_LMNA	12	18
AC016722.2	1.05	0.000772	0.0423	0.0221	4.72	23	2.48e-05	3.11	LV	CELLSTATES	PC1	control_LMNA	12	18
ADAMTS5	1.05	0.0279	0.0227	0.0196	3.91	8.85	0.00506	1.56	LV	CELLSTATES	PC1	control_LMNA	12	18
ARF6	1.05	0.00224	0.0139	0.0129	3.24	18.3	0.000121	2.65	LV	CELLSTATES	PC1	control_LMNA	12	18
FAM155A	1.05	0.0177	0.0774	0.0613	5.8	10.4	0.00256	1.75	LV	CELLSTATES	PC1	control_LMNA	12	18
FAM221A	1.05	0.0079	0.0129	0.00871	3.07	13.3	0.000784	2.1	LV	CELLSTATES	PC1	control_LMNA	12	18
FXYD5	1.05	0.00894	0.0132	0.0137	3.16	12.9	0.000939	2.05	LV	CELLSTATES	PC1	control_LMNA	12	18
HCFC1R1	1.05	0.00153	0.0268	0.0263	4.21	20	6.78e-05	2.82	LV	CELLSTATES	PC1	control_LMNA	12	18
HES1	1.05	0.00162	0.187	0.147	6.98	19.7	7.51e-05	2.79	LV	CELLSTATES	PC1	control_LMNA	12	18
LYSMD2	1.05	0.00143	0.0187	0.0117	3.61	20.3	6.04e-05	2.85	LV	CELLSTATES	PC1	control_LMNA	12	18
MCM3AP-AS1	1.05	0.000274	0.0304	0.0236	4.34	27.9	5.39e-06	3.56	LV	CELLSTATES	PC1	control_LMNA	12	18
TENM4	1.05	0.0354	0.0171	0.0149	3.62	8.09	0.0071	1.45	LV	CELLSTATES	PC1	control_LMNA	12	18
AC009264.1	1.04	0.0262	0.0198	0.0139	3.74	9.05	0.00463	1.58	LV	CELLSTATES	PC1	control_LMNA	12	18
ARF5	1.04	0.00318	0.018	0.0188	3.7	16.9	0.000203	2.5	LV	CELLSTATES	PC1	control_LMNA	12	18
AUP1	1.04	0.00366	0.0411	0.0403	4.88	16.3	0.000251	2.44	LV	CELLSTATES	PC1	control_LMNA	12	18
GPC5	1.04	0.00269	0.0514	0.0341	5.06	17.5	0.000161	2.57	LV	CELLSTATES	PC1	control_LMNA	12	18
HSPB3	1.04	0.0264	0.0515	0.036	5.16	9.01	0.00471	1.58	LV	CELLSTATES	PC1	control_LMNA	12	18
LRRC9	1.04	0.00249	0.0302	0.0226	4.3	17.8	0.000143	2.6	LV	CELLSTATES	PC1	control_LMNA	12	18
RPL23A	1.04	0.000128	0.0688	0.0593	5.52	31.7	1.77e-06	3.89	LV	CELLSTATES	PC1	control_LMNA	12	18
RPL38	1.04	0.00135	0.0324	0.0305	4.47	20.6	5.51e-05	2.87	LV	CELLSTATES	PC1	control_LMNA	12	18
SPDYE16	1.04	0.00286	0.0401	0.0323	4.8	17.3	0.000173	2.54	LV	CELLSTATES	PC1	control_LMNA	12	18
C20orf27	1.03	6.38e-05	0.0823	0.0676	5.71	35.5	6.39e-07	4.19	LV	CELLSTATES	PC1	control_LMNA	12	18
C4orf19	1.03	0.000167	0.0966	0.0597	5.9	30.3	2.65e-06	3.78	LV	CELLSTATES	PC1	control_LMNA	12	18
CD9	1.03	0.00186	0.222	0.186	7.23	19.1	9.15e-05	2.73	LV	CELLSTATES	PC1	control_LMNA	12	18
IL32	1.03	0.0313	0.0157	0.0129	3.28	8.48	0.00596	1.5	LV	CELLSTATES	PC1	control_LMNA	12	18
RHOG	1.03	0.00596	0.0138	0.0178	3.29	14.3	0.000528	2.22	LV	CELLSTATES	PC1	control_LMNA	12	18
TBC1D22B	1.03	0.00358	0.133	0.0924	6.38	16.4	0.000238	2.45	LV	CELLSTATES	PC1	control_LMNA	12	18
TPI1	1.03	0.000827	0.0893	0.0758	5.86	22.7	2.73e-05	3.08	LV	CELLSTATES	PC1	control_LMNA	12	18
GPC6	1.02	0.00436	0.0266	0.0199	4.13	15.5	0.000332	2.36	LV	CELLSTATES	PC1	control_LMNA	12	18
MOB4	1.02	0.00184	0.019	0.0175	3.7	19.2	8.99e-05	2.73	LV	CELLSTATES	PC1	control_LMNA	12	18
S100A10	1.02	0.00366	0.0238	0.0184	3.86	16.3	0.000252	2.44	LV	CELLSTATES	PC1	control_LMNA	12	18
S100A11	1.02	0.00147	0.0478	0.0444	4.92	20.1	6.43e-05	2.83	LV	CELLSTATES	PC1	control_LMNA	12	18
SSR4	1.02	0.00476	0.0171	0.0146	3.54	15.2	0.000375	2.32	LV	CELLSTATES	PC1	control_LMNA	12	18
TRMT112	1.02	0.000129	0.0237	0.0222	3.97	31.6	1.81e-06	3.89	LV	CELLSTATES	PC1	control_LMNA	12	18
AC017002.5	1.01	0.00414	0.415	0.247	7.9	15.8	0.000305	2.38	LV	CELLSTATES	PC1	control_LMNA	12	18
AC023389.1	1.01	0.00138	0.0966	0.0556	5.84	20.5	5.71e-05	2.86	LV	CELLSTATES	PC1	control_LMNA	12	18
BCAM	1.01	0.000241	0.134	0.105	6.44	28.5	4.47e-06	3.62	LV	CELLSTATES	PC1	control_LMNA	12	18
DPP10	1.01	0.00738	0.0226	0.0216	3.93	13.6	0.000713	2.13	LV	CELLSTATES	PC1	control_LMNA	12	18
ERVMER61-1	1.01	0.00642	0.0216	0.0154	3.84	14.1	0.000585	2.19	LV	CELLSTATES	PC1	control_LMNA	12	18
HSPB1	1.01	0.00693	0.121	0.124	6.36	13.8	0.000651	2.16	LV	CELLSTATES	PC1	control_LMNA	12	18
LINC00854	1.01	0.00757	0.119	0.092	6.28	13.5	0.000739	2.12	LV	CELLSTATES	PC1	control_LMNA	12	18
TTC7A	1.01	0.000563	0.107	0.0689	5.94	24.4	1.57e-05	3.25	LV	CELLSTATES	PC1	control_LMNA	12	18
AC084357.2	1	0.00225	0.017	0.0129	3.55	18.3	0.000123	2.65	LV	CELLSTATES	PC1	control_LMNA	12	18
NPC2	1	0.00222	0.0176	0.0168	3.51	18.3	0.00012	2.65	LV	CELLSTATES	PC1	control_LMNA	12	18
RPS14	1	0.000682	0.0798	0.0929	5.82	23.5	2.07e-05	3.17	LV	CELLSTATES	PC1	control_LMNA	12	18
SLC22A3	1	0.0457	0.0368	0.0299	4.52	7.3	0.0102	1.34	LV	CELLSTATES	PC1	control_LMNA	12	18
TSPAN15	1	0.00261	0.0856	0.078	5.71	17.7	0.000151	2.58	LV	CELLSTATES	PC1	control_LMNA	12	18
ANAPC1	0.998	0.000504	0.197	0.173	7.11	24.9	1.36e-05	3.3	LV	CELLSTATES	PC1	control_LMNA	12	18
CALN1	0.996	0.00266	0.0178	0.0158	3.61	17.6	0.000158	2.58	LV	CELLSTATES	PC1	control_LMNA	12	18
HMBS	0.996	0.031	0.0151	0.0131	3.34	8.5	0.00591	1.51	LV	CELLSTATES	PC1	control_LMNA	12	18
FTL	0.995	0.00164	0.102	0.111	6.08	19.6	7.67e-05	2.78	LV	CELLSTATES	PC1	control_LMNA	12	18
SNHG12	0.995	0.00425	0.0521	0.0378	5.01	15.6	0.000319	2.37	LV	CELLSTATES	PC1	control_LMNA	12	18
CDK2AP2	0.994	0.0156	0.0142	0.012	3.28	10.8	0.00215	1.81	LV	CELLSTATES	PC1	control_LMNA	12	18
PDE10A	0.994	0.0146	0.755	0.511	8.87	11.1	0.00196	1.83	LV	CELLSTATES	PC1	control_LMNA	12	18
CLSTN3	0.99	0.0145	0.0176	0.0178	3.59	11.1	0.00193	1.84	LV	CELLSTATES	PC1	control_LMNA	12	18
AC105052.3	0.989	0.00093	0.0945	0.0834	5.98	22.2	3.23e-05	3.03	LV	CELLSTATES	PC1	control_LMNA	12	18
UBA52	0.989	0.000459	0.0352	0.0363	4.58	25.4	1.15e-05	3.34	LV	CELLSTATES	PC1	control_LMNA	12	18
AC005180.2	0.985	0.0444	0.0221	0.0087	3.8	7.39	0.00978	1.35	LV	CELLSTATES	PC1	control_LMNA	12	18
ACTB	0.982	0.000467	0.359	0.434	8.03	25.2	1.21e-05	3.33	LV	CELLSTATES	PC1	control_LMNA	12	18
IGFBP5	0.982	0.0255	0.414	0.258	7.92	9.14	0.00445	1.59	LV	CELLSTATES	PC1	control_LMNA	12	18
SPHKAP	0.981	0.0444	0.0196	0.0159	3.79	7.4	0.00977	1.35	LV	CELLSTATES	PC1	control_LMNA	12	18
ANAPC11	0.978	0.0027	0.0299	0.0232	4.31	17.5	0.000162	2.57	LV	CELLSTATES	PC1	control_LMNA	12	18
PNRC1	0.978	0.000153	0.13	0.0995	6.37	30.8	2.29e-06	3.81	LV	CELLSTATES	PC1	control_LMNA	12	18
USH2A	0.978	0.00424	0.0161	0.0123	3.45	15.7	0.000317	2.37	LV	CELLSTATES	PC1	control_LMNA	12	18
OST4	0.975	0.00251	0.0334	0.0282	4.52	17.8	0.000145	2.6	LV	CELLSTATES	PC1	control_LMNA	12	18
PFDN5	0.975	0.000229	0.0785	0.0658	5.76	28.8	4.13e-06	3.64	LV	CELLSTATES	PC1	control_LMNA	12	18
AC091078.1	0.974	0.00399	0.0276	0.0227	4.29	15.9	0.000286	2.4	LV	CELLSTATES	PC1	control_LMNA	12	18
ALG3	0.974	0.0088	0.0188	0.0143	3.64	12.9	0.000922	2.06	LV	CELLSTATES	PC1	control_LMNA	12	18
TCEAL9	0.973	0.00166	0.0361	0.0314	4.6	19.6	7.78e-05	2.78	LV	CELLSTATES	PC1	control_LMNA	12	18
DRAP1	0.971	0.000257	0.0327	0.0279	4.44	28.2	4.84e-06	3.59	LV	CELLSTATES	PC1	control_LMNA	12	18
IFI6	0.971	0.0325	0.0147	0.017	3.33	8.35	0.00631	1.49	LV	CELLSTATES	PC1	control_LMNA	12	18
PLIN2	0.97	0.00522	0.0309	0.0317	4.45	14.8	0.000436	2.28	LV	CELLSTATES	PC1	control_LMNA	12	18
TBX20	0.97	0.0348	0.0163	0.0148	3.55	8.14	0.00693	1.46	LV	CELLSTATES	PC1	control_LMNA	12	18
UQCRQ	0.97	0.0106	0.0647	0.0482	5.51	12.3	0.0012	1.98	LV	CELLSTATES	PC1	control_LMNA	12	18
RCN1	0.967	0.00849	0.0123	0.0133	3.11	13	0.000873	2.07	LV	CELLSTATES	PC1	control_LMNA	12	18
DCC	0.966	0.00766	0.016	0.0134	3.45	13.4	0.000751	2.12	LV	CELLSTATES	PC1	control_LMNA	12	18
SLC12A7	0.966	0.00639	0.0556	0.0447	5.13	14.1	0.000581	2.19	LV	CELLSTATES	PC1	control_LMNA	12	18
MED22	0.965	0.0273	0.0245	0.0276	4.26	8.91	0.00491	1.56	LV	CELLSTATES	PC1	control_LMNA	12	18
MCFD2	0.963	0.00146	0.126	0.0815	6.24	20.2	6.34e-05	2.83	LV	CELLSTATES	PC1	control_LMNA	12	18
RPS29	0.963	7.9e-05	0.0455	0.0472	4.96	34.4	8.48e-07	4.1	LV	CELLSTATES	PC1	control_LMNA	12	18
CALHM2	0.962	0.000616	0.0287	0.0223	4.17	24	1.81e-05	3.21	LV	CELLSTATES	PC1	control_LMNA	12	18
NID2	0.962	0.00264	0.116	0.0939	6.09	17.6	0.000156	2.58	LV	CELLSTATES	PC1	control_LMNA	12	18
AC087276.2	0.961	0.011	0.0182	0.0109	3.63	12.1	0.00129	1.96	LV	CELLSTATES	PC1	control_LMNA	12	18
COX6B1	0.961	0.00154	0.071	0.0617	5.65	19.9	6.84e-05	2.81	LV	CELLSTATES	PC1	control_LMNA	12	18
MAP3K8	0.961	0.0134	0.0954	0.0802	5.85	11.4	0.00172	1.87	LV	CELLSTATES	PC1	control_LMNA	12	18
DCDC1	0.96	0.0113	0.0138	0.01	3.23	12	0.00133	1.95	LV	CELLSTATES	PC1	control_LMNA	12	18
MAPT	0.955	0.00277	0.0331	0.0259	4.44	17.4	0.000167	2.56	LV	CELLSTATES	PC1	control_LMNA	12	18
TUBB	0.953	0.000158	0.0483	0.0429	4.94	30.6	2.41e-06	3.8	LV	CELLSTATES	PC1	control_LMNA	12	18
PTPRT	0.952	0.0181	0.0159	0.0134	3.53	10.3	0.00265	1.74	LV	CELLSTATES	PC1	control_LMNA	12	18
MFSD4A	0.951	0.0109	0.0211	0.013	3.8	12.1	0.00127	1.96	LV	CELLSTATES	PC1	control_LMNA	12	18
MRPL14	0.95	0.00404	0.0247	0.0207	4.07	15.9	0.000292	2.39	LV	CELLSTATES	PC1	control_LMNA	12	18
ADCY4	0.946	0.00355	0.023	0.0214	3.97	16.5	0.000234	2.45	LV	CELLSTATES	PC1	control_LMNA	12	18
AL139095.4	0.946	0.00348	0.0432	0.0263	4.74	16.5	0.000229	2.46	LV	CELLSTATES	PC1	control_LMNA	12	18
B2M	0.946	0.000416	0.248	0.254	7.47	25.9	9.71e-06	3.38	LV	CELLSTATES	PC1	control_LMNA	12	18
SERTAD3	0.945	0.0134	0.0134	0.00972	3.17	11.4	0.00172	1.87	LV	CELLSTATES	PC1	control_LMNA	12	18
TMA7	0.945	0.000183	0.0633	0.0635	5.45	29.7	3.12e-06	3.74	LV	CELLSTATES	PC1	control_LMNA	12	18
CLIC1	0.944	0.00362	0.0536	0.0502	5.04	16.3	0.000246	2.44	LV	CELLSTATES	PC1	control_LMNA	12	18
GGACT	0.944	0.0116	0.0144	0.0189	3.33	11.9	0.0014	1.94	LV	CELLSTATES	PC1	control_LMNA	12	18
SLC39A1	0.944	0.0019	0.026	0.0268	4.13	19	9.53e-05	2.72	LV	CELLSTATES	PC1	control_LMNA	12	18
YWHAH	0.943	0.0198	0.013	0.0149	3.11	10	0.00304	1.7	LV	CELLSTATES	PC1	control_LMNA	12	18
ANGPTL1	0.941	0.00904	0.125	0.0966	6.41	12.8	0.000957	2.04	LV	CELLSTATES	PC1	control_LMNA	12	18
C19orf48	0.941	0.00366	0.0129	0.0104	3.12	16.3	0.000253	2.44	LV	CELLSTATES	PC1	control_LMNA	12	18
RPL27	0.941	0.00392	0.0362	0.0434	4.71	16	0.000278	2.41	LV	CELLSTATES	PC1	control_LMNA	12	18
TBXAS1	0.939	0.00211	0.0401	0.0251	4.65	18.6	0.000111	2.68	LV	CELLSTATES	PC1	control_LMNA	12	18
IRF2BPL	0.935	0.0069	0.0193	0.022	3.67	13.8	0.000648	2.16	LV	CELLSTATES	PC1	control_LMNA	12	18
SPON2	0.935	0.0109	0.0146	0.00952	3.27	12.1	0.00125	1.96	LV	CELLSTATES	PC1	control_LMNA	12	18
RPS25	0.934	0.000151	0.0803	0.0756	5.75	30.9	2.24e-06	3.82	LV	CELLSTATES	PC1	control_LMNA	12	18
AL139011.2	0.933	0.0164	0.036	0.0249	4.48	10.7	0.00231	1.78	LV	CELLSTATES	PC1	control_LMNA	12	18
RBM42	0.932	0.00101	0.0147	0.0169	3.34	21.8	3.65e-05	2.99	LV	CELLSTATES	PC1	control_LMNA	12	18
NBL1	0.93	0.0015	0.0349	0.0422	4.65	20	6.63e-05	2.82	LV	CELLSTATES	PC1	control_LMNA	12	18
HNRNPA0	0.928	0.000578	0.0361	0.0326	4.53	24.3	1.62e-05	3.24	LV	CELLSTATES	PC1	control_LMNA	12	18
TMSB10	0.928	0.00222	0.0647	0.0601	5.38	18.3	0.00012	2.65	LV	CELLSTATES	PC1	control_LMNA	12	18
LY6E	0.927	0.0244	0.0116	0.0181	3	9.32	0.00412	1.61	LV	CELLSTATES	PC1	control_LMNA	12	18
LRRN1	0.925	0.031	0.0197	0.0142	3.79	8.5	0.0059	1.51	LV	CELLSTATES	PC1	control_LMNA	12	18
ASRGL1	0.924	0.0351	0.0204	0.0171	3.84	8.12	0.00702	1.45	LV	CELLSTATES	PC1	control_LMNA	12	18
ECE1	0.924	0.00652	0.222	0.179	7.2	14	0.000597	2.19	LV	CELLSTATES	PC1	control_LMNA	12	18
UQCC3	0.922	0.00481	0.0137	0.0114	3.24	15.2	0.000383	2.32	LV	CELLSTATES	PC1	control_LMNA	12	18
MT-CO1	0.921	0.032	0.567	0.443	8.63	8.4	0.00619	1.49	LV	CELLSTATES	PC1	control_LMNA	12	18
TRAPPC2L	0.921	0.0148	0.0139	0.0116	3.29	11	0.00199	1.83	LV	CELLSTATES	PC1	control_LMNA	12	18
IFI27	0.92	0.00842	0.0307	0.0266	4.41	13.1	0.000862	2.07	LV	CELLSTATES	PC1	control_LMNA	12	18
CPNE4	0.919	0.0233	0.0408	0.0363	4.87	9.45	0.00388	1.63	LV	CELLSTATES	PC1	control_LMNA	12	18
ROBO2	0.916	0.0139	0.0289	0.0273	4.42	11.2	0.00182	1.86	LV	CELLSTATES	PC1	control_LMNA	12	18
SEPT4-AS1	0.916	0.00209	0.0476	0.0363	4.91	18.6	0.000109	2.68	LV	CELLSTATES	PC1	control_LMNA	12	18
TRPC3	0.916	0.00341	0.0369	0.0316	4.53	16.6	0.000222	2.47	LV	CELLSTATES	PC1	control_LMNA	12	18
ENO1	0.914	0.00787	0.057	0.0567	5.2	13.3	0.00078	2.1	LV	CELLSTATES	PC1	control_LMNA	12	18
LINC00276	0.914	0.00665	0.0162	0.0153	3.51	13.9	0.000614	2.18	LV	CELLSTATES	PC1	control_LMNA	12	18
RPL35	0.908	0.00209	0.0559	0.0678	5.33	18.6	0.000109	2.68	LV	CELLSTATES	PC1	control_LMNA	12	18
KLF10	0.906	0.0186	0.0251	0.0152	3.94	10.2	0.00277	1.73	LV	CELLSTATES	PC1	control_LMNA	12	18
PLEKHG3	0.906	0.00267	0.101	0.0619	5.87	17.6	0.000158	2.57	LV	CELLSTATES	PC1	control_LMNA	12	18
DAZAP2	0.905	0.0116	0.113	0.0978	6.25	11.9	0.00139	1.94	LV	CELLSTATES	PC1	control_LMNA	12	18
AC068599.1	0.903	0.0257	0.0136	0.0101	3.22	9.11	0.00451	1.59	LV	CELLSTATES	PC1	control_LMNA	12	18
NEURL2	0.903	0.0131	0.0126	0.0102	3.09	11.4	0.00167	1.88	LV	CELLSTATES	PC1	control_LMNA	12	18
PXDNL	0.903	0.0247	0.176	0.15	6.84	9.26	0.00422	1.61	LV	CELLSTATES	PC1	control_LMNA	12	18
AC034102.6	0.902	0.0173	0.0193	0.00974	3.59	10.5	0.00248	1.76	LV	CELLSTATES	PC1	control_LMNA	12	18
PCBP3	0.902	0.00656	0.046	0.0413	4.88	14	0.000602	2.18	LV	CELLSTATES	PC1	control_LMNA	12	18
ATP5ME	0.901	0.00102	0.0594	0.0508	5.38	21.8	3.7e-05	2.99	LV	CELLSTATES	PC1	control_LMNA	12	18
TPGS1	0.9	0.00353	0.0174	0.0116	3.47	16.5	0.000233	2.45	LV	CELLSTATES	PC1	control_LMNA	12	18
PSME1	0.899	0.00492	0.0238	0.0271	4.03	15.1	0.000395	2.31	LV	CELLSTATES	PC1	control_LMNA	12	18
AC073957.1	0.898	0.0235	0.0135	0.00867	3.2	9.43	0.00391	1.63	LV	CELLSTATES	PC1	control_LMNA	12	18
DOCK3	0.897	0.00514	0.0448	0.0331	4.84	14.9	0.000427	2.29	LV	CELLSTATES	PC1	control_LMNA	12	18
OXA1L	0.897	0.000862	0.032	0.0299	4.46	22.5	2.91e-05	3.06	LV	CELLSTATES	PC1	control_LMNA	12	18
RPS27	0.897	0.00693	0.049	0.0678	5.21	13.8	0.000651	2.16	LV	CELLSTATES	PC1	control_LMNA	12	18
AL356270.1	0.895	0.0187	0.0146	0.014	3.35	10.2	0.00277	1.73	LV	CELLSTATES	PC1	control_LMNA	12	18
ATG101	0.894	0.017	0.0157	0.0136	3.39	10.5	0.00244	1.77	LV	CELLSTATES	PC1	control_LMNA	12	18
SMCR5	0.893	0.032	0.0179	0.0154	3.77	8.39	0.0062	1.49	LV	CELLSTATES	PC1	control_LMNA	12	18
COCH	0.892	0.000836	0.0781	0.0582	5.7	22.6	2.78e-05	3.08	LV	CELLSTATES	PC1	control_LMNA	12	18
PGF	0.892	0.0334	0.0336	0.0271	4.34	8.28	0.00653	1.48	LV	CELLSTATES	PC1	control_LMNA	12	18
PLET1	0.892	0.00896	0.0257	0.0166	4.11	12.8	0.000945	2.05	LV	CELLSTATES	PC1	control_LMNA	12	18
ATAD3A	0.89	0.00424	0.0178	0.0171	3.6	15.7	0.000318	2.37	LV	CELLSTATES	PC1	control_LMNA	12	18
C1R	0.889	0.0149	0.0768	0.104	5.78	11	0.00201	1.83	LV	CELLSTATES	PC1	control_LMNA	12	18
EMILIN1	0.889	0.000282	0.09	0.0774	5.82	27.7	5.71e-06	3.55	LV	CELLSTATES	PC1	control_LMNA	12	18
VASN	0.886	0.000526	0.0508	0.0436	5.01	24.7	1.43e-05	3.28	LV	CELLSTATES	PC1	control_LMNA	12	18
RNFT1-DT	0.882	0.0115	0.0163	0.0145	3.54	11.9	0.00137	1.94	LV	CELLSTATES	PC1	control_LMNA	12	18
MGAT4C	0.881	0.0115	0.0201	0.0184	3.82	11.9	0.00139	1.94	LV	CELLSTATES	PC1	control_LMNA	12	18
MALRD1	0.88	0.0299	0.0144	0.013	3.37	8.61	0.00562	1.52	LV	CELLSTATES	PC1	control_LMNA	12	18
PDE6C	0.879	0.0102	0.0151	0.0106	3.28	12.4	0.00113	1.99	LV	CELLSTATES	PC1	control_LMNA	12	18
AC079336.4	0.878	0.00318	0.0586	0.0442	5.3	16.9	0.000203	2.5	LV	CELLSTATES	PC1	control_LMNA	12	18
UQCRB	0.878	0.0247	0.0761	0.065	5.8	9.24	0.00425	1.61	LV	CELLSTATES	PC1	control_LMNA	12	18
MAN2B1	0.877	0.011	0.0321	0.0237	4.46	12.1	0.00128	1.96	LV	CELLSTATES	PC1	control_LMNA	12	18
RPS13	0.876	0.00154	0.051	0.0517	5.14	19.9	6.93e-05	2.81	LV	CELLSTATES	PC1	control_LMNA	12	18
RPS19BP1	0.876	0.00233	0.0232	0.0186	3.89	18.1	0.00013	2.63	LV	CELLSTATES	PC1	control_LMNA	12	18
AC073332.1	0.875	0.00668	0.0263	0.0179	4.04	13.9	0.000619	2.18	LV	CELLSTATES	PC1	control_LMNA	12	18
KSR2	0.875	0.0293	0.0144	0.0127	3.39	8.67	0.00546	1.53	LV	CELLSTATES	PC1	control_LMNA	12	18
AC013640.1	0.873	0.0115	0.0247	0.0186	4.11	11.9	0.00139	1.94	LV	CELLSTATES	PC1	control_LMNA	12	18
TMEM147	0.872	0.00784	0.0217	0.0245	3.96	13.3	0.000775	2.11	LV	CELLSTATES	PC1	control_LMNA	12	18
MGP	0.869	0.00903	0.224	0.259	7.23	12.8	0.000955	2.04	LV	CELLSTATES	PC1	control_LMNA	12	18
RPL12	0.869	0.0161	0.0457	0.0478	4.95	10.7	0.00224	1.79	LV	CELLSTATES	PC1	control_LMNA	12	18
OTUB1	0.868	0.000675	0.0408	0.032	4.78	23.6	2.05e-05	3.17	LV	CELLSTATES	PC1	control_LMNA	12	18
RPS15	0.868	0.0022	0.0795	0.0912	5.8	18.4	0.000118	2.66	LV	CELLSTATES	PC1	control_LMNA	12	18
RASGRF2	0.867	0.0487	0.0177	0.0204	3.62	7.11	0.0112	1.31	LV	CELLSTATES	PC1	control_LMNA	12	18
RPLP1	0.867	0.00264	0.166	0.185	6.91	17.6	0.000154	2.58	LV	CELLSTATES	PC1	control_LMNA	12	18
CLMP	0.866	0.0108	0.0218	0.0129	3.79	12.1	0.00125	1.96	LV	CELLSTATES	PC1	control_LMNA	12	18
COL15A1	0.866	0.0208	0.0181	0.0141	3.51	9.86	0.00325	1.68	LV	CELLSTATES	PC1	control_LMNA	12	18
NDUFS5	0.866	0.00341	0.0554	0.0442	5.22	16.6	0.000222	2.47	LV	CELLSTATES	PC1	control_LMNA	12	18
OCLN	0.866	0.0433	0.0129	0.00985	3.09	7.48	0.00939	1.36	LV	CELLSTATES	PC1	control_LMNA	12	18
LRRC32	0.863	0.00651	0.0388	0.0569	4.69	14	0.000595	2.19	LV	CELLSTATES	PC1	control_LMNA	12	18
ARHGDIA	0.862	0.00185	0.0534	0.0593	5.19	19.1	9.02e-05	2.73	LV	CELLSTATES	PC1	control_LMNA	12	18
POLR2M	0.861	0.00462	0.0205	0.0205	3.79	15.3	0.000359	2.34	LV	CELLSTATES	PC1	control_LMNA	12	18
KAZN	0.86	0.00127	0.0682	0.0606	5.55	20.8	5.03e-05	2.9	LV	CELLSTATES	PC1	control_LMNA	12	18
AXL	0.859	0.0212	0.314	0.26	7.76	9.79	0.00334	1.67	LV	CELLSTATES	PC1	control_LMNA	12	18
CAVIN2	0.859	0.0176	0.0477	0.0512	4.98	10.4	0.00254	1.76	LV	CELLSTATES	PC1	control_LMNA	12	18
CST3	0.858	0.00838	0.245	0.285	7.42	13.1	0.000854	2.08	LV	CELLSTATES	PC1	control_LMNA	12	18
SLC25A6	0.857	0.00181	0.0784	0.0876	5.8	19.2	8.82e-05	2.74	LV	CELLSTATES	PC1	control_LMNA	12	18
LRP1B	0.856	0.02	0.0269	0.0202	4.25	9.98	0.00309	1.7	LV	CELLSTATES	PC1	control_LMNA	12	18
PKM	0.856	0.000361	0.089	0.0998	5.99	26.6	8.01e-06	3.44	LV	CELLSTATES	PC1	control_LMNA	12	18
TSPO	0.856	0.00663	0.0151	0.0138	3.35	14	0.00061	2.18	LV	CELLSTATES	PC1	control_LMNA	12	18
PRELID1	0.855	0.0196	0.0206	0.0188	3.76	10.1	0.00296	1.71	LV	CELLSTATES	PC1	control_LMNA	12	18
BMX	0.854	0.0461	0.155	0.086	6.57	7.27	0.0103	1.34	LV	CELLSTATES	PC1	control_LMNA	12	18
CDH13	0.854	0.0476	0.244	0.213	7.18	7.17	0.0109	1.32	LV	CELLSTATES	PC1	control_LMNA	12	18
PTCHD1-AS	0.854	0.0108	0.0133	0.012	3.27	12.2	0.00124	1.97	LV	CELLSTATES	PC1	control_LMNA	12	18
RPS6	0.853	0.00439	0.0711	0.0672	5.64	15.5	0.000335	2.36	LV	CELLSTATES	PC1	control_LMNA	12	18
CFL1	0.852	0.00228	0.0648	0.0746	5.45	18.2	0.000125	2.64	LV	CELLSTATES	PC1	control_LMNA	12	18
IFRD2	0.851	0.0208	0.0314	0.0251	4.39	9.86	0.00325	1.68	LV	CELLSTATES	PC1	control_LMNA	12	18
GPS2	0.85	0.00238	0.0316	0.0298	4.34	18	0.000133	2.62	LV	CELLSTATES	PC1	control_LMNA	12	18
VSIG2	0.85	0.0151	0.0162	0.012	3.51	10.9	0.00205	1.82	LV	CELLSTATES	PC1	control_LMNA	12	18
DPP6	0.848	0.0107	0.0252	0.0186	4.15	12.2	0.00122	1.97	LV	CELLSTATES	PC1	control_LMNA	12	18
ESRRB	0.848	0.0283	0.0152	0.00996	3.35	8.79	0.00518	1.55	LV	CELLSTATES	PC1	control_LMNA	12	18
PCOLCE	0.848	0.00409	0.0576	0.0519	5.24	15.8	0.000299	2.39	LV	CELLSTATES	PC1	control_LMNA	12	18
RPS5	0.848	0.00424	0.0462	0.05	4.97	15.7	0.000318	2.37	LV	CELLSTATES	PC1	control_LMNA	12	18
MT1E	0.846	0.0202	0.0363	0.0461	4.7	9.95	0.00312	1.69	LV	CELLSTATES	PC1	control_LMNA	12	18
P3H4	0.846	0.0468	0.0155	0.0118	3.37	7.23	0.0106	1.33	LV	CELLSTATES	PC1	control_LMNA	12	18
RPL36	0.846	0.00296	0.0431	0.0634	5.01	17.2	0.000183	2.53	LV	CELLSTATES	PC1	control_LMNA	12	18
ATP5F1E	0.845	0.00149	0.0647	0.0579	5.49	20.1	6.55e-05	2.83	LV	CELLSTATES	PC1	control_LMNA	12	18
CCDC26	0.844	0.0167	0.0188	0.0186	3.77	10.6	0.00237	1.78	LV	CELLSTATES	PC1	control_LMNA	12	18
ITPKB	0.843	0.00295	0.108	0.0953	6.14	17.2	0.00018	2.53	LV	CELLSTATES	PC1	control_LMNA	12	18
HOOK2	0.842	0.000452	0.121	0.101	6.33	25.5	1.13e-05	3.35	LV	CELLSTATES	PC1	control_LMNA	12	18
NAXE	0.842	0.0141	0.0156	0.0136	3.47	11.2	0.00185	1.85	LV	CELLSTATES	PC1	control_LMNA	12	18
SERPING1	0.842	0.00295	0.0829	0.112	5.91	17.2	0.00018	2.53	LV	CELLSTATES	PC1	control_LMNA	12	18
ACADVL	0.841	0.00904	0.145	0.153	6.79	12.8	0.000958	2.04	LV	CELLSTATES	PC1	control_LMNA	12	18
RPSA	0.841	0.000368	0.0964	0.0988	5.97	26.5	8.31e-06	3.43	LV	CELLSTATES	PC1	control_LMNA	12	18
ELOB	0.84	0.00609	0.0324	0.0305	4.5	14.2	0.000544	2.22	LV	CELLSTATES	PC1	control_LMNA	12	18
RNF5	0.839	0.00315	0.0208	0.0189	3.81	16.9	0.0002	2.5	LV	CELLSTATES	PC1	control_LMNA	12	18
SEPT6	0.838	0.0144	0.0862	0.0694	5.86	11.1	0.00191	1.84	LV	CELLSTATES	PC1	control_LMNA	12	18
SERF2	0.838	0.00075	0.128	0.124	6.49	23.1	2.38e-05	3.12	LV	CELLSTATES	PC1	control_LMNA	12	18
ACP2	0.837	0.00806	0.0173	0.0142	3.57	13.2	0.000809	2.09	LV	CELLSTATES	PC1	control_LMNA	12	18
HTRA2	0.836	0.0319	0.0127	0.0102	3.13	8.41	0.00615	1.5	LV	CELLSTATES	PC1	control_LMNA	12	18
ANGPT2	0.835	0.00609	0.255	0.217	7.28	14.2	0.000546	2.22	LV	CELLSTATES	PC1	control_LMNA	12	18
FBXL15	0.835	0.00361	0.0249	0.0227	4.07	16.4	0.000243	2.44	LV	CELLSTATES	PC1	control_LMNA	12	18
SHISA5	0.835	0.000149	0.0378	0.0321	4.61	31	2.2e-06	3.83	LV	CELLSTATES	PC1	control_LMNA	12	18
NOP53	0.834	0.0114	0.0114	0.0161	3.15	12	0.00134	1.94	LV	CELLSTATES	PC1	control_LMNA	12	18
RABAC1	0.833	0.0014	0.0506	0.0522	5.07	20.4	5.86e-05	2.85	LV	CELLSTATES	PC1	control_LMNA	12	18
ZNF521	0.833	0.00477	0.303	0.246	7.53	15.2	0.000377	2.32	LV	CELLSTATES	PC1	control_LMNA	12	18
MIEN1	0.832	0.0191	0.0177	0.0188	3.7	10.2	0.00285	1.72	LV	CELLSTATES	PC1	control_LMNA	12	18
TUBA1B	0.832	0.00424	0.144	0.108	6.41	15.7	0.000317	2.37	LV	CELLSTATES	PC1	control_LMNA	12	18
AC116903.2	0.831	0.00738	0.0278	0.0218	4.16	13.6	0.000711	2.13	LV	CELLSTATES	PC1	control_LMNA	12	18
PDE4B	0.831	0.0476	0.0383	0.0414	4.7	7.17	0.0109	1.32	LV	CELLSTATES	PC1	control_LMNA	12	18
AC021088.1	0.83	0.0347	0.0283	0.0231	4.17	8.15	0.0069	1.46	LV	CELLSTATES	PC1	control_LMNA	12	18
CRIP2	0.83	0.00145	0.1	0.102	6.15	20.3	6.13e-05	2.84	LV	CELLSTATES	PC1	control_LMNA	12	18
GPER1	0.829	0.0448	0.0388	0.0356	4.67	7.37	0.00991	1.35	LV	CELLSTATES	PC1	control_LMNA	12	18
RAI14	0.828	0.048	0.0334	0.0424	4.45	7.15	0.011	1.32	LV	CELLSTATES	PC1	control_LMNA	12	18
SH2D3C	0.827	0.00409	0.235	0.171	7.14	15.8	0.000298	2.39	LV	CELLSTATES	PC1	control_LMNA	12	18
SLC51A	0.826	0.0166	0.0314	0.0198	4.37	10.6	0.00234	1.78	LV	CELLSTATES	PC1	control_LMNA	12	18
SLC9A3R2	0.824	0.0148	0.0284	0.032	4.28	11	0.00199	1.83	LV	CELLSTATES	PC1	control_LMNA	12	18
TMEFF2	0.824	0.0168	0.141	0.0833	6.41	10.6	0.00239	1.77	LV	CELLSTATES	PC1	control_LMNA	12	18
COX7C	0.823	0.00581	0.107	0.0935	6.27	14.4	0.000505	2.24	LV	CELLSTATES	PC1	control_LMNA	12	18
CDC42EP2	0.822	0.0225	0.0199	0.0135	3.66	9.57	0.00369	1.65	LV	CELLSTATES	PC1	control_LMNA	12	18
FAM20A	0.822	0.0258	0.015	0.00966	3.38	9.1	0.00453	1.59	LV	CELLSTATES	PC1	control_LMNA	12	18
IMP4	0.822	0.00999	0.0266	0.0196	4.14	12.5	0.0011	2	LV	CELLSTATES	PC1	control_LMNA	12	18
SHMT2	0.822	0.011	0.0135	0.014	3.26	12.1	0.00129	1.96	LV	CELLSTATES	PC1	control_LMNA	12	18
PIP4K2C	0.821	0.0106	0.0455	0.0408	4.91	12.2	0.00121	1.97	LV	CELLSTATES	PC1	control_LMNA	12	18
WDR74	0.817	0.0279	0.0154	0.0109	3.42	8.84	0.00508	1.55	LV	CELLSTATES	PC1	control_LMNA	12	18
JTB	0.815	0.000468	0.05	0.0479	5.1	25.2	1.23e-05	3.33	LV	CELLSTATES	PC1	control_LMNA	12	18
MEF2C	0.815	0.00156	1.63	1.41	10.1	19.9	7.05e-05	2.81	LV	CELLSTATES	PC1	control_LMNA	12	18
MRPL32	0.815	0.00327	0.0577	0.0461	5.16	16.8	0.000211	2.48	LV	CELLSTATES	PC1	control_LMNA	12	18
RPL31	0.814	0.00818	0.0721	0.0697	5.69	13.2	0.000825	2.09	LV	CELLSTATES	PC1	control_LMNA	12	18
QPCTL	0.813	0.0372	0.0126	0.009	3.18	7.94	0.00762	1.43	LV	CELLSTATES	PC1	control_LMNA	12	18
ACHE	0.812	0.0444	0.0356	0.0315	4.7	7.4	0.00977	1.35	LV	CELLSTATES	PC1	control_LMNA	12	18
CNTNAP2	0.811	0.00964	0.071	0.063	5.67	12.6	0.00104	2.02	LV	CELLSTATES	PC1	control_LMNA	12	18
MRTO4	0.809	0.0138	0.0268	0.0202	4.1	11.3	0.00179	1.86	LV	CELLSTATES	PC1	control_LMNA	12	18
PXN-AS1	0.809	0.00404	0.0154	0.0125	3.39	15.9	0.000291	2.39	LV	CELLSTATES	PC1	control_LMNA	12	18
AC006460.1	0.808	0.0102	0.0512	0.0318	4.96	12.4	0.00113	1.99	LV	CELLSTATES	PC1	control_LMNA	12	18
TINAGL1	0.808	0.00143	0.257	0.234	7.39	20.3	6.03e-05	2.85	LV	CELLSTATES	PC1	control_LMNA	12	18
LINC01902	0.807	0.0482	0.0166	0.013	3.57	7.14	0.011	1.32	LV	CELLSTATES	PC1	control_LMNA	12	18
MYL6	0.807	0.000256	0.248	0.23	7.38	28.3	4.8e-06	3.59	LV	CELLSTATES	PC1	control_LMNA	12	18
CENPT	0.806	0.0054	0.0478	0.0448	5.09	14.7	0.000454	2.27	LV	CELLSTATES	PC1	control_LMNA	12	18
LAPTM4A	0.806	0.00776	0.0811	0.0908	5.9	13.4	0.000762	2.11	LV	CELLSTATES	PC1	control_LMNA	12	18
SMIM10	0.805	0.0247	0.0157	0.0114	3.32	9.26	0.00422	1.61	LV	CELLSTATES	PC1	control_LMNA	12	18
DOK1	0.804	0.0336	0.0167	0.0123	3.47	8.26	0.00659	1.47	LV	CELLSTATES	PC1	control_LMNA	12	18
APBB1	0.803	0.0021	0.0438	0.0381	4.92	18.6	0.00011	2.68	LV	CELLSTATES	PC1	control_LMNA	12	18
UROD	0.802	0.0182	0.0194	0.0179	3.85	10.3	0.00266	1.74	LV	CELLSTATES	PC1	control_LMNA	12	18
CCDC73	0.801	0.00393	0.0325	0.024	4.44	16	0.000279	2.41	LV	CELLSTATES	PC1	control_LMNA	12	18
CD248	0.799	0.0199	0.0125	0.0203	3.2	10	0.00306	1.7	LV	CELLSTATES	PC1	control_LMNA	12	18
MIDN	0.797	0.0068	0.046	0.0391	4.82	13.9	0.000634	2.17	LV	CELLSTATES	PC1	control_LMNA	12	18
CREB3	0.796	0.0298	0.0142	0.00923	3.21	8.63	0.00557	1.53	LV	CELLSTATES	PC1	control_LMNA	12	18
NAT9	0.796	0.00642	0.0833	0.0602	5.75	14.1	0.000585	2.19	LV	CELLSTATES	PC1	control_LMNA	12	18
NHP2	0.796	0.011	0.0186	0.0203	3.71	12.1	0.00128	1.96	LV	CELLSTATES	PC1	control_LMNA	12	18
SCUBE3	0.796	0.0115	0.0535	0.0358	5.11	11.9	0.00138	1.94	LV	CELLSTATES	PC1	control_LMNA	12	18
AC006547.1	0.794	0.00414	0.0227	0.015	3.92	15.8	0.000305	2.38	LV	CELLSTATES	PC1	control_LMNA	12	18
DUS3L	0.793	0.0221	0.0242	0.0187	4.03	9.65	0.00356	1.66	LV	CELLSTATES	PC1	control_LMNA	12	18
IMPDH2	0.793	0.0235	0.0119	0.0162	3.15	9.43	0.00391	1.63	LV	CELLSTATES	PC1	control_LMNA	12	18
RPL27A	0.793	0.00264	0.0716	0.078	5.7	17.6	0.000154	2.58	LV	CELLSTATES	PC1	control_LMNA	12	18
PYURF	0.791	0.0147	0.0261	0.0233	4.15	11	0.00197	1.83	LV	CELLSTATES	PC1	control_LMNA	12	18
PEX5L	0.789	0.0398	0.0641	0.0546	5.53	7.73	0.00838	1.4	LV	CELLSTATES	PC1	control_LMNA	12	18
DUS2	0.788	0.000819	0.0505	0.0355	5	22.7	2.69e-05	3.09	LV	CELLSTATES	PC1	control_LMNA	12	18
BAHCC1	0.787	0.0206	0.0426	0.0349	4.72	9.88	0.00322	1.69	LV	CELLSTATES	PC1	control_LMNA	12	18
ZNF669	0.787	0.0213	0.0139	0.01	3.25	9.76	0.00339	1.67	LV	CELLSTATES	PC1	control_LMNA	12	18
RHOT2	0.786	0.00215	0.0869	0.0824	5.95	18.5	0.000114	2.67	LV	CELLSTATES	PC1	control_LMNA	12	18
AC017083.3	0.785	0.0119	0.0315	0.0218	4.32	11.8	0.00146	1.92	LV	CELLSTATES	PC1	control_LMNA	12	18
AL132671.2	0.785	0.0355	0.198	0.119	6.91	8.08	0.00713	1.45	LV	CELLSTATES	PC1	control_LMNA	12	18
RNF24	0.785	0.00366	0.172	0.149	6.74	16.3	0.000251	2.44	LV	CELLSTATES	PC1	control_LMNA	12	18
COX7A1	0.784	0.0134	0.0734	0.0646	5.72	11.4	0.00172	1.87	LV	CELLSTATES	PC1	control_LMNA	12	18
LSAMP	0.783	0.00361	0.0316	0.032	4.47	16.4	0.000242	2.44	LV	CELLSTATES	PC1	control_LMNA	12	18
ASNA1	0.782	0.0088	0.0144	0.0142	3.29	12.9	0.000921	2.06	LV	CELLSTATES	PC1	control_LMNA	12	18
RPS8	0.782	0.000668	0.111	0.114	6.22	23.7	2e-05	3.18	LV	CELLSTATES	PC1	control_LMNA	12	18
HSD17B10	0.781	0.0375	0.014	0.0113	3.25	7.9	0.00774	1.43	LV	CELLSTATES	PC1	control_LMNA	12	18
NUPR1	0.78	0.00598	0.032	0.0337	4.43	14.3	0.000531	2.22	LV	CELLSTATES	PC1	control_LMNA	12	18
CCDC65	0.779	0.00506	0.0912	0.0591	5.82	14.9	0.000417	2.3	LV	CELLSTATES	PC1	control_LMNA	12	18
KCNJ8	0.779	0.00259	0.356	0.367	7.89	17.7	0.00015	2.59	LV	CELLSTATES	PC1	control_LMNA	12	18
NDUFB11	0.779	0.0146	0.0269	0.0242	4.23	11.1	0.00196	1.83	LV	CELLSTATES	PC1	control_LMNA	12	18
AGPAT2	0.778	0.00469	0.0195	0.023	3.79	15.3	0.000368	2.33	LV	CELLSTATES	PC1	control_LMNA	12	18
EMC6	0.778	0.00437	0.0249	0.0233	4.07	15.5	0.000333	2.36	LV	CELLSTATES	PC1	control_LMNA	12	18
FHOD1	0.778	0.00481	0.0411	0.0345	4.72	15.2	0.000382	2.32	LV	CELLSTATES	PC1	control_LMNA	12	18
GNG11	0.777	0.0142	0.0446	0.0451	4.84	11.1	0.00188	1.85	LV	CELLSTATES	PC1	control_LMNA	12	18
LGALS1	0.777	0.00145	0.11	0.127	6.27	20.2	6.19e-05	2.84	LV	CELLSTATES	PC1	control_LMNA	12	18
RPL22L1	0.775	0.0431	0.0222	0.0175	3.82	7.5	0.00933	1.37	LV	CELLSTATES	PC1	control_LMNA	12	18
TRMT1	0.775	0.0297	0.0271	0.0244	4.26	8.64	0.00556	1.53	LV	CELLSTATES	PC1	control_LMNA	12	18
CUTA	0.774	0.0127	0.0245	0.0233	4.05	11.6	0.00158	1.9	LV	CELLSTATES	PC1	control_LMNA	12	18
PGRMC1	0.774	0.0121	0.0153	0.016	3.41	11.7	0.00148	1.92	LV	CELLSTATES	PC1	control_LMNA	12	18
GDPD1	0.773	0.0221	0.0152	0.0117	3.42	9.64	0.00358	1.66	LV	CELLSTATES	PC1	control_LMNA	12	18
RBM8A	0.773	0.00595	0.0413	0.039	4.82	14.3	0.000526	2.23	LV	CELLSTATES	PC1	control_LMNA	12	18
POLR2G	0.771	0.0243	0.0137	0.0112	3.17	9.32	0.0041	1.61	LV	CELLSTATES	PC1	control_LMNA	12	18
BCKDK	0.77	0.0307	0.0139	0.0158	3.37	8.54	0.00581	1.51	LV	CELLSTATES	PC1	control_LMNA	12	18
H3F3B	0.77	0.00593	0.347	0.339	7.83	14.3	0.000523	2.23	LV	CELLSTATES	PC1	control_LMNA	12	18
RARRES1	0.769	0.00699	0.0654	0.0426	5.32	13.7	0.000664	2.16	LV	CELLSTATES	PC1	control_LMNA	12	18
DDX39A	0.768	0.00577	0.0341	0.0277	4.53	14.5	0.000502	2.24	LV	CELLSTATES	PC1	control_LMNA	12	18
LMNA	0.768	0.000529	0.133	0.126	6.45	24.7	1.45e-05	3.28	LV	CELLSTATES	PC1	control_LMNA	12	18
KATNAL2	0.766	0.00844	0.0275	0.0204	4.15	13.1	0.000866	2.07	LV	CELLSTATES	PC1	control_LMNA	12	18
YIF1A	0.766	0.0019	0.026	0.0228	4.14	19	9.54e-05	2.72	LV	CELLSTATES	PC1	control_LMNA	12	18
BOLA3	0.765	0.0069	0.0194	0.0144	3.7	13.8	0.000647	2.16	LV	CELLSTATES	PC1	control_LMNA	12	18
OCEL1	0.764	0.0192	0.0176	0.014	3.6	10.1	0.00288	1.72	LV	CELLSTATES	PC1	control_LMNA	12	18
RPS27A	0.762	0.00355	0.0861	0.0968	5.9	16.5	0.000235	2.45	LV	CELLSTATES	PC1	control_LMNA	12	18
LAMTOR5	0.761	0.00169	0.0415	0.0371	4.82	19.5	8.01e-05	2.77	LV	CELLSTATES	PC1	control_LMNA	12	18
LINC01389	0.761	0.0391	0.0196	0.0125	3.78	7.78	0.00818	1.41	LV	CELLSTATES	PC1	control_LMNA	12	18
MPG	0.76	0.000613	0.0714	0.0565	5.49	24	1.79e-05	3.21	LV	CELLSTATES	PC1	control_LMNA	12	18
NIPSNAP1	0.76	0.0469	0.0126	0.00749	3.12	7.22	0.0106	1.33	LV	CELLSTATES	PC1	control_LMNA	12	18
PTPA	0.76	0.00249	0.0559	0.0499	5.21	17.8	0.000143	2.6	LV	CELLSTATES	PC1	control_LMNA	12	18
CYBA	0.759	0.00132	0.041	0.036	4.73	20.7	5.35e-05	2.88	LV	CELLSTATES	PC1	control_LMNA	12	18
GSTK1	0.759	0.00129	0.134	0.11	6.48	20.8	5.14e-05	2.89	LV	CELLSTATES	PC1	control_LMNA	12	18
RPL10A	0.757	0.0147	0.126	0.136	6.44	11	0.00198	1.83	LV	CELLSTATES	PC1	control_LMNA	12	18
ATP1B1	0.756	0.0372	0.0341	0.0247	4.51	7.94	0.00762	1.43	LV	CELLSTATES	PC1	control_LMNA	12	18
DDAH2	0.755	0.00591	0.0462	0.0408	5.01	14.4	0.000519	2.23	LV	CELLSTATES	PC1	control_LMNA	12	18
MED31	0.755	0.01	0.036	0.0309	4.68	12.4	0.00111	2	LV	CELLSTATES	PC1	control_LMNA	12	18
ATP5MC1	0.754	0.0102	0.0585	0.0492	5.32	12.4	0.00114	1.99	LV	CELLSTATES	PC1	control_LMNA	12	18
SERPINH1	0.754	0.0379	0.0444	0.0592	4.94	7.87	0.00784	1.42	LV	CELLSTATES	PC1	control_LMNA	12	18
RPS28	0.753	0.00545	0.0631	0.0661	5.45	14.7	0.00046	2.26	LV	CELLSTATES	PC1	control_LMNA	12	18
C8orf34	0.752	0.0129	0.0317	0.0258	4.44	11.5	0.00164	1.89	LV	CELLSTATES	PC1	control_LMNA	12	18
TMEM38A	0.752	0.0271	0.0351	0.0239	4.46	8.94	0.00485	1.57	LV	CELLSTATES	PC1	control_LMNA	12	18
RBM47	0.75	0.0176	0.0168	0.0183	3.62	10.4	0.00255	1.75	LV	CELLSTATES	PC1	control_LMNA	12	18
PFDN6	0.748	0.0268	0.0184	0.0159	3.72	8.97	0.00479	1.57	LV	CELLSTATES	PC1	control_LMNA	12	18
RPL21	0.748	0.00333	0.0803	0.0835	5.82	16.7	0.000215	2.48	LV	CELLSTATES	PC1	control_LMNA	12	18
C1QBP	0.747	0.0122	0.0313	0.0287	4.36	11.7	0.00151	1.91	LV	CELLSTATES	PC1	control_LMNA	12	18
MAP1A	0.747	0.0102	0.0248	0.0176	4	12.4	0.00113	1.99	LV	CELLSTATES	PC1	control_LMNA	12	18
NFE2L3	0.746	0.0359	0.0261	0.0148	4.07	8.04	0.00727	1.44	LV	CELLSTATES	PC1	control_LMNA	12	18
RPL41	0.744	0.0059	0.187	0.211	7.12	14.4	0.000518	2.23	LV	CELLSTATES	PC1	control_LMNA	12	18
PDGFRB	0.743	0.00362	2.87	2.35	10.8	16.3	0.000246	2.44	LV	CELLSTATES	PC1	control_LMNA	12	18
RPL18	0.743	0.00916	0.0635	0.0991	5.56	12.8	0.000975	2.04	LV	CELLSTATES	PC1	control_LMNA	12	18
TTYH1	0.743	0.0248	0.03	0.0205	4.28	9.23	0.00428	1.6	LV	CELLSTATES	PC1	control_LMNA	12	18
AL592295.4	0.742	0.00492	0.0344	0.0287	4.55	15.1	0.000393	2.31	LV	CELLSTATES	PC1	control_LMNA	12	18
RPL37A	0.742	0.0116	0.0668	0.0937	5.68	11.9	0.0014	1.94	LV	CELLSTATES	PC1	control_LMNA	12	18
PPIB	0.741	0.00292	0.065	0.0542	5.36	17.2	0.000178	2.53	LV	CELLSTATES	PC1	control_LMNA	12	18
TMEM258	0.741	0.0107	0.0254	0.0298	4.22	12.2	0.00122	1.97	LV	CELLSTATES	PC1	control_LMNA	12	18
PLK3	0.74	0.0233	0.0244	0.0201	4.06	9.47	0.00385	1.63	LV	CELLSTATES	PC1	control_LMNA	12	18
AC026202.2	0.739	0.0061	0.108	0.0889	6.21	14.2	0.000548	2.21	LV	CELLSTATES	PC1	control_LMNA	12	18
EPHA1-AS1	0.739	0.0245	0.0185	0.0163	3.69	9.29	0.00417	1.61	LV	CELLSTATES	PC1	control_LMNA	12	18
PACSIN3	0.738	0.00726	0.0347	0.0304	4.58	13.6	0.000697	2.14	LV	CELLSTATES	PC1	control_LMNA	12	18
FHL2	0.736	0.0471	0.364	0.313	7.91	7.21	0.0107	1.33	LV	CELLSTATES	PC1	control_LMNA	12	18
RAB20	0.736	0.0168	0.017	0.0146	3.59	10.6	0.00239	1.77	LV	CELLSTATES	PC1	control_LMNA	12	18
POLD2	0.734	0.0167	0.0333	0.0278	4.48	10.6	0.00235	1.78	LV	CELLSTATES	PC1	control_LMNA	12	18
CCDC124	0.733	0.0225	0.0128	0.016	3.22	9.56	0.0037	1.65	LV	CELLSTATES	PC1	control_LMNA	12	18
MID1IP1	0.733	0.0128	0.0172	0.0134	3.54	11.5	0.0016	1.89	LV	CELLSTATES	PC1	control_LMNA	12	18
MPDU1	0.733	0.00387	0.034	0.0247	4.45	16.1	0.000271	2.41	LV	CELLSTATES	PC1	control_LMNA	12	18
ATP5MD	0.732	0.00558	0.0642	0.0589	5.49	14.6	0.000477	2.25	LV	CELLSTATES	PC1	control_LMNA	12	18
COL1A1	0.732	0.0245	0.124	0.119	6.29	9.29	0.00416	1.61	LV	CELLSTATES	PC1	control_LMNA	12	18
KCNQ5	0.732	0.0279	0.0135	0.011	3.24	8.83	0.00509	1.55	LV	CELLSTATES	PC1	control_LMNA	12	18
RPL10	0.732	0.00301	0.351	0.317	7.87	17.1	0.000188	2.52	LV	CELLSTATES	PC1	control_LMNA	12	18
SLC2A6	0.732	0.00725	0.0342	0.0262	4.48	13.6	0.000695	2.14	LV	CELLSTATES	PC1	control_LMNA	12	18
C6orf48	0.73	0.0283	0.0175	0.0235	3.72	8.78	0.00522	1.55	LV	CELLSTATES	PC1	control_LMNA	12	18
IDH3B	0.73	0.0326	0.0287	0.0243	4.37	8.35	0.00633	1.49	LV	CELLSTATES	PC1	control_LMNA	12	18
SDC2	0.73	0.0194	0.0378	0.0355	4.56	10.1	0.00291	1.71	LV	CELLSTATES	PC1	control_LMNA	12	18
TMEM69	0.73	0.00573	0.0209	0.0193	3.85	14.5	0.000496	2.24	LV	CELLSTATES	PC1	control_LMNA	12	18
AC025165.2	0.729	0.0387	0.0543	0.0325	5.08	7.81	0.00806	1.41	LV	CELLSTATES	PC1	control_LMNA	12	18
EMG1-1	0.729	0.00844	0.0305	0.0264	4.41	13.1	0.000866	2.07	LV	CELLSTATES	PC1	control_LMNA	12	18
CBX6	0.728	0.00191	0.0412	0.0471	4.8	19	9.56e-05	2.72	LV	CELLSTATES	PC1	control_LMNA	12	18
QTRT1	0.728	0.0283	0.0562	0.0515	5.31	8.78	0.0052	1.55	LV	CELLSTATES	PC1	control_LMNA	12	18
BCAP31	0.727	0.018	0.0252	0.024	4.18	10.4	0.00263	1.74	LV	CELLSTATES	PC1	control_LMNA	12	18
DBI	0.727	0.016	0.029	0.0254	4.34	10.7	0.00223	1.79	LV	CELLSTATES	PC1	control_LMNA	12	18
RPS9	0.726	0.00197	0.0966	0.109	6.08	18.8	0.000101	2.71	LV	CELLSTATES	PC1	control_LMNA	12	18
TCEAL1	0.726	0.0233	0.0203	0.0219	3.89	9.47	0.00385	1.63	LV	CELLSTATES	PC1	control_LMNA	12	18
SCAMP3	0.725	0.00264	0.0576	0.0505	5.26	17.6	0.000155	2.58	LV	CELLSTATES	PC1	control_LMNA	12	18
MKNK1-AS1	0.724	0.0241	0.014	0.0104	3.29	9.35	0.00406	1.62	LV	CELLSTATES	PC1	control_LMNA	12	18
PSMB3	0.724	0.00116	0.0358	0.0286	4.55	21.3	4.37e-05	2.94	LV	CELLSTATES	PC1	control_LMNA	12	18
CYC1	0.722	0.00426	0.0858	0.0752	5.9	15.6	0.000321	2.37	LV	CELLSTATES	PC1	control_LMNA	12	18
MRPL54	0.722	0.0397	0.0134	0.00999	3.21	7.74	0.00834	1.4	LV	CELLSTATES	PC1	control_LMNA	12	18
GUK1	0.719	0.0227	0.0428	0.0585	5.06	9.54	0.00374	1.64	LV	CELLSTATES	PC1	control_LMNA	12	18
MRPL28	0.719	0.0185	0.0142	0.0129	3.35	10.3	0.00273	1.73	LV	CELLSTATES	PC1	control_LMNA	12	18
C14orf119	0.718	0.00382	0.0379	0.0266	4.57	16.1	0.000268	2.42	LV	CELLSTATES	PC1	control_LMNA	12	18
RPS2	0.718	0.00627	0.0981	0.118	6.12	14.1	0.000566	2.2	LV	CELLSTATES	PC1	control_LMNA	12	18
MYDGF	0.716	0.000351	0.0633	0.0586	5.38	26.7	7.65e-06	3.45	LV	CELLSTATES	PC1	control_LMNA	12	18
PCBP1	0.716	0.0245	0.0277	0.0414	4.32	9.28	0.00417	1.61	LV	CELLSTATES	PC1	control_LMNA	12	18
PSMC4	0.716	0.00194	0.0375	0.0377	4.67	18.9	9.85e-05	2.71	LV	CELLSTATES	PC1	control_LMNA	12	18
SNRPG	0.715	0.00211	0.049	0.0384	5.03	18.5	0.000112	2.68	LV	CELLSTATES	PC1	control_LMNA	12	18
SMIM20	0.713	0.0289	0.0144	0.0125	3.31	8.71	0.00536	1.54	LV	CELLSTATES	PC1	control_LMNA	12	18
FSD2	0.712	0.00976	0.0394	0.0293	4.65	12.6	0.00106	2.01	LV	CELLSTATES	PC1	control_LMNA	12	18
TOMM40	0.711	0.00915	0.0401	0.0325	4.72	12.8	0.000972	2.04	LV	CELLSTATES	PC1	control_LMNA	12	18
CD151	0.71	0.00414	0.0863	0.0889	5.91	15.8	0.000306	2.38	LV	CELLSTATES	PC1	control_LMNA	12	18
COL6A2	0.71	0.00234	0.682	0.579	8.74	18.1	0.000131	2.63	LV	CELLSTATES	PC1	control_LMNA	12	18
GGT5	0.71	0.00424	0.294	0.234	7.48	15.7	0.000316	2.37	LV	CELLSTATES	PC1	control_LMNA	12	18
AC008438.1	0.709	0.00738	0.0244	0.022	4.02	13.6	0.000711	2.13	LV	CELLSTATES	PC1	control_LMNA	12	18
PLP2	0.709	0.0106	0.0246	0.0228	4.08	12.2	0.00121	1.97	LV	CELLSTATES	PC1	control_LMNA	12	18
YIPF2	0.709	0.00308	0.0237	0.0202	4	17	0.000194	2.51	LV	CELLSTATES	PC1	control_LMNA	12	18
ATP5MG	0.708	0.0078	0.112	0.1	6.29	13.4	0.000768	2.11	LV	CELLSTATES	PC1	control_LMNA	12	18
ATP5PD	0.708	0.0127	0.0373	0.0333	4.71	11.6	0.00158	1.9	LV	CELLSTATES	PC1	control_LMNA	12	18
AL139021.1	0.706	0.0113	0.0545	0.0372	5.1	12	0.00132	1.95	LV	CELLSTATES	PC1	control_LMNA	12	18
DDT	0.706	0.017	0.029	0.0281	4.32	10.5	0.00244	1.77	LV	CELLSTATES	PC1	control_LMNA	12	18
PHLDB3	0.706	0.0444	0.0389	0.0384	4.78	7.4	0.00975	1.35	LV	CELLSTATES	PC1	control_LMNA	12	18
RPS23	0.705	0.00583	0.0735	0.093	5.72	14.4	0.000508	2.23	LV	CELLSTATES	PC1	control_LMNA	12	18
SGCZ	0.704	0.042	0.0137	0.0118	3.37	7.58	0.00899	1.38	LV	CELLSTATES	PC1	control_LMNA	12	18
KIFC3	0.703	0.0216	0.0546	0.0448	5.11	9.72	0.00345	1.67	LV	CELLSTATES	PC1	control_LMNA	12	18
LINC01317	0.703	0.0204	0.0131	0.012	3.25	9.91	0.00317	1.69	LV	CELLSTATES	PC1	control_LMNA	12	18
PIP4P1	0.703	0.0103	0.0224	0.0207	3.97	12.3	0.00116	1.99	LV	CELLSTATES	PC1	control_LMNA	12	18
TNFRSF1A	0.702	0.00723	0.0736	0.0973	5.67	13.6	0.000693	2.14	LV	CELLSTATES	PC1	control_LMNA	12	18
BASP1	0.701	0.0386	0.0127	0.0129	3.27	7.82	0.00804	1.41	LV	CELLSTATES	PC1	control_LMNA	12	18
PPP1CA	0.701	0.0126	0.0235	0.0239	4.04	11.6	0.00157	1.9	LV	CELLSTATES	PC1	control_LMNA	12	18
SPNS1	0.701	0.00139	0.0363	0.0328	4.61	20.4	5.8e-05	2.86	LV	CELLSTATES	PC1	control_LMNA	12	18
LINC01242	0.7	0.0499	0.0129	0.0121	3.18	7.04	0.0116	1.3	LV	CELLSTATES	PC1	control_LMNA	12	18
ISOC2	0.698	0.0114	0.0203	0.0236	3.87	12	0.00134	1.94	LV	CELLSTATES	PC1	control_LMNA	12	18
MOV10	0.698	0.00295	0.0479	0.0483	5.04	17.2	0.000181	2.53	LV	CELLSTATES	PC1	control_LMNA	12	18
SLC39A13	0.698	0.00423	0.028	0.0267	4.23	15.7	0.000314	2.37	LV	CELLSTATES	PC1	control_LMNA	12	18
WDR54	0.698	0.043	0.0139	0.0133	3.34	7.5	0.00931	1.37	LV	CELLSTATES	PC1	control_LMNA	12	18
AC107021.1	0.697	0.0275	0.0563	0.0404	5.21	8.89	0.00495	1.56	LV	CELLSTATES	PC1	control_LMNA	12	18
ALKBH2	0.696	0.0196	0.0324	0.0231	4.37	10.1	0.00296	1.71	LV	CELLSTATES	PC1	control_LMNA	12	18
PSMA7	0.696	0.00824	0.0778	0.0769	5.79	13.1	0.000835	2.08	LV	CELLSTATES	PC1	control_LMNA	12	18
RUVBL1	0.696	0.0101	0.0825	0.0744	5.79	12.4	0.00112	2	LV	CELLSTATES	PC1	control_LMNA	12	18
ADCY2	0.695	0.0346	0.013	0.0145	3.3	8.17	0.00685	1.46	LV	CELLSTATES	PC1	control_LMNA	12	18
AL357507.1	0.695	0.0197	0.022	0.0191	3.94	10.1	0.00299	1.71	LV	CELLSTATES	PC1	control_LMNA	12	18
PRDX1	0.695	0.00849	0.0458	0.0434	4.89	13	0.000874	2.07	LV	CELLSTATES	PC1	control_LMNA	12	18
C2orf68	0.694	0.00206	0.0417	0.0374	4.83	18.7	0.000107	2.69	LV	CELLSTATES	PC1	control_LMNA	12	18
EFCAB5	0.694	0.047	0.0497	0.038	4.98	7.21	0.0106	1.33	LV	CELLSTATES	PC1	control_LMNA	12	18
ZNF845	0.694	0.0426	0.013	0.00868	3.14	7.53	0.00918	1.37	LV	CELLSTATES	PC1	control_LMNA	12	18
AL389885.1	0.693	0.0371	0.0284	0.0256	4.32	7.94	0.00761	1.43	LV	CELLSTATES	PC1	control_LMNA	12	18
AP001831.1	0.693	0.0352	0.132	0.0923	6.39	8.11	0.00705	1.45	LV	CELLSTATES	PC1	control_LMNA	12	18
GTF3C6	0.693	0.00499	0.0278	0.0215	4.22	15	0.000406	2.3	LV	CELLSTATES	PC1	control_LMNA	12	18
PRDX4	0.693	0.00242	0.0337	0.0343	4.55	17.9	0.000139	2.62	LV	CELLSTATES	PC1	control_LMNA	12	18
ZNF565	0.692	0.00709	0.224	0.171	7.18	13.7	0.000678	2.15	LV	CELLSTATES	PC1	control_LMNA	12	18
ARID3A	0.69	0.00252	0.0519	0.0553	5.2	17.8	0.000145	2.6	LV	CELLSTATES	PC1	control_LMNA	12	18
EML3	0.689	0.0293	0.0215	0.0244	3.97	8.67	0.00547	1.53	LV	CELLSTATES	PC1	control_LMNA	12	18
TCF4-AS1	0.689	0.0283	0.0624	0.0458	5.28	8.79	0.0052	1.55	LV	CELLSTATES	PC1	control_LMNA	12	18
ADRM1	0.687	0.0213	0.0205	0.0236	3.87	9.77	0.00338	1.67	LV	CELLSTATES	PC1	control_LMNA	12	18
EMC7	0.687	0.00783	0.0325	0.0317	4.49	13.3	0.000772	2.11	LV	CELLSTATES	PC1	control_LMNA	12	18
NORAD	0.686	0.00945	0.0588	0.0634	5.31	12.7	0.00102	2.02	LV	CELLSTATES	PC1	control_LMNA	12	18
FBLIM1	0.685	0.0301	0.182	0.153	6.79	8.59	0.00567	1.52	LV	CELLSTATES	PC1	control_LMNA	12	18
RAD23A	0.685	0.000293	0.0895	0.0777	5.86	27.5	5.99e-06	3.53	LV	CELLSTATES	PC1	control_LMNA	12	18
RPS11	0.685	0.00629	0.0419	0.0521	4.96	14.1	0.000569	2.2	LV	CELLSTATES	PC1	control_LMNA	12	18
PPT1	0.684	0.00696	0.0283	0.0245	4.22	13.8	0.000657	2.16	LV	CELLSTATES	PC1	control_LMNA	12	18
HLA-A	0.683	0.00994	0.0868	0.0911	5.92	12.5	0.00109	2	LV	CELLSTATES	PC1	control_LMNA	12	18
KIAA1257	0.683	0.0187	0.0143	0.0116	3.32	10.2	0.00278	1.73	LV	CELLSTATES	PC1	control_LMNA	12	18
COX5A	0.68	0.00919	0.0765	0.0677	5.73	12.8	0.000979	2.04	LV	CELLSTATES	PC1	control_LMNA	12	18
SNX33	0.68	0.0158	0.0216	0.0217	3.9	10.8	0.00218	1.8	LV	CELLSTATES	PC1	control_LMNA	12	18
SUMO1	0.68	0.0033	0.0943	0.0879	6.01	16.7	0.000213	2.48	LV	CELLSTATES	PC1	control_LMNA	12	18
ABT1	0.679	0.02	0.0137	0.0139	3.32	9.97	0.00309	1.7	LV	CELLSTATES	PC1	control_LMNA	12	18
MAGED2	0.679	0.0233	0.0456	0.0492	5.09	9.47	0.00384	1.63	LV	CELLSTATES	PC1	control_LMNA	12	18
COX7A2	0.678	0.00311	0.0763	0.0758	5.73	17	0.000196	2.51	LV	CELLSTATES	PC1	control_LMNA	12	18
SLC25A5	0.678	0.0303	0.0454	0.0402	4.93	8.57	0.00572	1.52	LV	CELLSTATES	PC1	control_LMNA	12	18
DUOX1	0.676	0.0116	0.0554	0.0428	5.22	11.9	0.0014	1.94	LV	CELLSTATES	PC1	control_LMNA	12	18
CYB5R3	0.675	0.00162	0.0748	0.0857	5.71	19.7	7.46e-05	2.79	LV	CELLSTATES	PC1	control_LMNA	12	18
RPL8	0.675	0.00982	0.0957	0.109	6.08	12.5	0.00107	2.01	LV	CELLSTATES	PC1	control_LMNA	12	18
TUBB4B	0.675	0.011	0.0744	0.0649	5.57	12.1	0.00128	1.96	LV	CELLSTATES	PC1	control_LMNA	12	18
ATF6B	0.674	0.00344	0.0909	0.0813	5.97	16.6	0.000225	2.46	LV	CELLSTATES	PC1	control_LMNA	12	18
GAPDH	0.674	0.0114	0.191	0.191	7.04	12	0.00135	1.94	LV	CELLSTATES	PC1	control_LMNA	12	18
AC133919.2	0.669	0.046	0.018	0.0164	3.65	7.29	0.0103	1.34	LV	CELLSTATES	PC1	control_LMNA	12	18
ARMH1	0.669	0.0353	0.0136	0.0137	3.24	8.1	0.00708	1.45	LV	CELLSTATES	PC1	control_LMNA	12	18
COPE	0.669	0.0155	0.0238	0.0258	4	10.9	0.00212	1.81	LV	CELLSTATES	PC1	control_LMNA	12	18
QARS	0.669	0.00871	0.0244	0.0296	4.18	12.9	0.000906	2.06	LV	CELLSTATES	PC1	control_LMNA	12	18
AKR1A1	0.668	0.00344	0.0514	0.0422	5.01	16.6	0.000225	2.46	LV	CELLSTATES	PC1	control_LMNA	12	18
COPS9	0.668	0.00704	0.0173	0.0187	3.64	13.7	0.000671	2.15	LV	CELLSTATES	PC1	control_LMNA	12	18
HLA-C	0.668	0.0262	0.151	0.153	6.71	9.04	0.00465	1.58	LV	CELLSTATES	PC1	control_LMNA	12	18
PCGF2	0.668	0.0262	0.0182	0.0156	3.65	9.04	0.00465	1.58	LV	CELLSTATES	PC1	control_LMNA	12	18
PRMT9	0.668	0.00574	0.0561	0.0519	5.26	14.5	0.000497	2.24	LV	CELLSTATES	PC1	control_LMNA	12	18
TBRG1	0.668	0.00239	0.144	0.149	6.69	18	0.000134	2.62	LV	CELLSTATES	PC1	control_LMNA	12	18
JAGN1	0.667	0.0416	0.0163	0.0126	3.43	7.6	0.00888	1.38	LV	CELLSTATES	PC1	control_LMNA	12	18
MFGE8	0.667	0.00362	0.608	0.629	8.75	16.4	0.000244	2.44	LV	CELLSTATES	PC1	control_LMNA	12	18
ABCB9	0.666	0.0193	0.0182	0.0175	3.67	10.1	0.00289	1.72	LV	CELLSTATES	PC1	control_LMNA	12	18
ATRAID	0.666	0.024	0.0226	0.0245	4.01	9.36	0.00403	1.62	LV	CELLSTATES	PC1	control_LMNA	12	18
TXNRD1	0.666	0.00146	0.167	0.184	6.84	20.2	6.35e-05	2.83	LV	CELLSTATES	PC1	control_LMNA	12	18
ARPC1B	0.665	0.0198	0.0186	0.0219	3.75	10	0.00302	1.7	LV	CELLSTATES	PC1	control_LMNA	12	18
EPHA2	0.665	0.0122	0.0484	0.0435	4.99	11.7	0.00151	1.91	LV	CELLSTATES	PC1	control_LMNA	12	18
TMEM184B	0.664	0.00382	0.161	0.152	6.78	16.1	0.000268	2.42	LV	CELLSTATES	PC1	control_LMNA	12	18
RHBDD2	0.663	0.00215	0.0405	0.0385	4.75	18.5	0.000115	2.67	LV	CELLSTATES	PC1	control_LMNA	12	18
RPL32	0.661	0.0125	0.0607	0.0693	5.43	11.6	0.00155	1.9	LV	CELLSTATES	PC1	control_LMNA	12	18
THBS4	0.659	0.0409	0.624	0.574	8.65	7.65	0.00871	1.39	LV	CELLSTATES	PC1	control_LMNA	12	18
ERH	0.658	0.00297	0.0553	0.0556	5.22	17.2	0.000183	2.53	LV	CELLSTATES	PC1	control_LMNA	12	18
MRPL55	0.658	0.0246	0.0238	0.026	4.14	9.27	0.00419	1.61	LV	CELLSTATES	PC1	control_LMNA	12	18
TUFM	0.658	0.003	0.06	0.0571	5.38	17.1	0.000186	2.52	LV	CELLSTATES	PC1	control_LMNA	12	18
MRPS6	0.657	0.0263	0.0478	0.0588	5.01	9.03	0.00467	1.58	LV	CELLSTATES	PC1	control_LMNA	12	18
MYBBP1A	0.657	0.0345	0.0161	0.018	3.53	8.18	0.00683	1.46	LV	CELLSTATES	PC1	control_LMNA	12	18
RPL11	0.657	0.00211	0.123	0.141	6.43	18.5	0.000112	2.68	LV	CELLSTATES	PC1	control_LMNA	12	18
C1orf56	0.656	0.0333	0.106	0.0897	6.18	8.29	0.0065	1.48	LV	CELLSTATES	PC1	control_LMNA	12	18
COX5B	0.656	0.0129	0.132	0.123	6.54	11.5	0.00162	1.89	LV	CELLSTATES	PC1	control_LMNA	12	18
CYCS	0.656	0.0364	0.0763	0.0737	5.8	8.01	0.00738	1.44	LV	CELLSTATES	PC1	control_LMNA	12	18
MRPS21	0.656	0.000312	0.0927	0.0793	5.9	27.2	6.61e-06	3.51	LV	CELLSTATES	PC1	control_LMNA	12	18
CLIP2	0.655	0.00605	0.168	0.149	6.74	14.3	0.000539	2.22	LV	CELLSTATES	PC1	control_LMNA	12	18
ATP5F1D	0.654	0.00408	0.0789	0.0799	5.76	15.8	0.000297	2.39	LV	CELLSTATES	PC1	control_LMNA	12	18
NDUFS8	0.654	0.00493	0.0461	0.0397	4.98	15.1	0.000398	2.31	LV	CELLSTATES	PC1	control_LMNA	12	18
SLC39A7	0.653	0.0294	0.0158	0.0171	3.51	8.66	0.00549	1.53	LV	CELLSTATES	PC1	control_LMNA	12	18
TPM2	0.653	0.0103	0.142	0.143	6.59	12.3	0.00116	1.99	LV	CELLSTATES	PC1	control_LMNA	12	18
AL513327.1	0.652	0.0378	0.131	0.086	6.29	7.89	0.0078	1.42	LV	CELLSTATES	PC1	control_LMNA	12	18
RPL15	0.652	0.0252	0.109	0.115	6.27	9.18	0.00437	1.6	LV	CELLSTATES	PC1	control_LMNA	12	18
SCNM1	0.652	0.00075	0.052	0.0453	5.11	23.1	2.38e-05	3.12	LV	CELLSTATES	PC1	control_LMNA	12	18
AC020916.1	0.651	0.0118	0.0792	0.0659	5.72	11.8	0.00144	1.93	LV	CELLSTATES	PC1	control_LMNA	12	18
CIB1	0.651	0.0232	0.0192	0.0202	3.79	9.48	0.00383	1.63	LV	CELLSTATES	PC1	control_LMNA	12	18
PSMG3	0.651	0.0278	0.0149	0.0121	3.36	8.85	0.00505	1.56	LV	CELLSTATES	PC1	control_LMNA	12	18
ATP6AP2	0.65	0.0116	0.039	0.0399	4.76	11.8	0.00142	1.93	LV	CELLSTATES	PC1	control_LMNA	12	18
AL157938.3	0.649	0.0301	0.0562	0.0462	5.31	8.59	0.00568	1.52	LV	CELLSTATES	PC1	control_LMNA	12	18
IRF1	0.649	0.0129	0.0255	0.0257	4.09	11.5	0.00165	1.89	LV	CELLSTATES	PC1	control_LMNA	12	18
NGDN	0.649	0.0111	0.0434	0.0374	4.89	12.1	0.00129	1.96	LV	CELLSTATES	PC1	control_LMNA	12	18
POLR2L	0.649	0.0212	0.0387	0.0422	4.86	9.79	0.00334	1.67	LV	CELLSTATES	PC1	control_LMNA	12	18
ARFRP1	0.648	0.00975	0.0274	0.022	4.2	12.6	0.00106	2.01	LV	CELLSTATES	PC1	control_LMNA	12	18
AL929472.2	0.647	0.0246	0.0319	0.0328	4.54	9.28	0.00419	1.61	LV	CELLSTATES	PC1	control_LMNA	12	18
SLC41A1	0.647	0.0221	0.0192	0.0187	3.78	9.65	0.00356	1.66	LV	CELLSTATES	PC1	control_LMNA	12	18
HOXB2	0.646	0.0114	0.0389	0.0342	4.73	12	0.00134	1.94	LV	CELLSTATES	PC1	control_LMNA	12	18
ATP6V0B	0.645	0.022	0.0333	0.038	4.52	9.66	0.00353	1.66	LV	CELLSTATES	PC1	control_LMNA	12	18
PPP1R18	0.645	0.0456	0.0186	0.0156	3.61	7.31	0.0102	1.34	LV	CELLSTATES	PC1	control_LMNA	12	18
TMEM219	0.644	0.0139	0.0287	0.0287	4.32	11.2	0.00182	1.86	LV	CELLSTATES	PC1	control_LMNA	12	18
CDK5RAP3	0.643	0.0239	0.0565	0.0607	5.41	9.37	0.00401	1.62	LV	CELLSTATES	PC1	control_LMNA	12	18
NELFE	0.643	0.0244	0.0217	0.0247	4.02	9.3	0.00414	1.61	LV	CELLSTATES	PC1	control_LMNA	12	18
AC096564.1	0.641	0.0299	0.0389	0.0241	4.61	8.61	0.00563	1.52	LV	CELLSTATES	PC1	control_LMNA	12	18
HINT2	0.641	0.0335	0.0157	0.0141	3.49	8.27	0.00655	1.48	LV	CELLSTATES	PC1	control_LMNA	12	18
IMP3	0.64	0.0319	0.024	0.0193	3.97	8.4	0.00617	1.5	LV	CELLSTATES	PC1	control_LMNA	12	18
RPS19	0.639	0.0182	0.0907	0.139	6.13	10.3	0.00266	1.74	LV	CELLSTATES	PC1	control_LMNA	12	18
EHD2	0.636	0.00506	0.0795	0.107	5.79	14.9	0.000418	2.3	LV	CELLSTATES	PC1	control_LMNA	12	18
TUSC2	0.636	0.0293	0.0132	0.0136	3.28	8.68	0.00546	1.53	LV	CELLSTATES	PC1	control_LMNA	12	18
ARAF	0.635	0.00686	0.029	0.0304	4.39	13.8	0.000641	2.16	LV	CELLSTATES	PC1	control_LMNA	12	18
AC013652.1	0.633	0.0359	0.0191	0.0218	3.75	8.04	0.00726	1.44	LV	CELLSTATES	PC1	control_LMNA	12	18
AURKAIP1	0.631	0.00497	0.0401	0.0384	4.8	15	0.000402	2.3	LV	CELLSTATES	PC1	control_LMNA	12	18
CTSB	0.631	0.00666	0.0356	0.0332	4.6	13.9	0.000616	2.18	LV	CELLSTATES	PC1	control_LMNA	12	18
PPP1R16A	0.631	0.0372	0.0201	0.0177	3.84	7.93	0.00765	1.43	LV	CELLSTATES	PC1	control_LMNA	12	18
WDR77	0.631	0.0156	0.0213	0.0186	3.87	10.8	0.00215	1.81	LV	CELLSTATES	PC1	control_LMNA	12	18
GSTP1	0.63	0.00506	0.0808	0.0795	5.79	14.9	0.000416	2.3	LV	CELLSTATES	PC1	control_LMNA	12	18
RPL28	0.63	0.0113	0.066	0.104	5.6	12	0.00132	1.95	LV	CELLSTATES	PC1	control_LMNA	12	18
EMD	0.629	0.0476	0.0342	0.0323	4.62	7.17	0.0108	1.32	LV	CELLSTATES	PC1	control_LMNA	12	18
MCTP1	0.629	0.025	0.0215	0.0228	3.91	9.2	0.00433	1.6	LV	CELLSTATES	PC1	control_LMNA	12	18
SERHL2	0.626	0.0185	0.0371	0.0311	4.67	10.3	0.00273	1.73	LV	CELLSTATES	PC1	control_LMNA	12	18
COX6C	0.625	0.0258	0.0657	0.0728	5.63	9.1	0.00452	1.59	LV	CELLSTATES	PC1	control_LMNA	12	18
BRIX1	0.624	0.0244	0.0296	0.0312	4.43	9.3	0.00414	1.61	LV	CELLSTATES	PC1	control_LMNA	12	18
PKN2-AS1	0.624	0.024	0.0187	0.0175	3.74	9.36	0.00403	1.62	LV	CELLSTATES	PC1	control_LMNA	12	18
PTGES2	0.624	0.00664	0.0504	0.0485	5.11	13.9	0.000612	2.18	LV	CELLSTATES	PC1	control_LMNA	12	18
SYNGAP1-AS1	0.623	0.0163	0.0384	0.028	4.66	10.7	0.00227	1.79	LV	CELLSTATES	PC1	control_LMNA	12	18
CEBPB	0.621	0.0347	0.0918	0.0798	5.85	8.16	0.00689	1.46	LV	CELLSTATES	PC1	control_LMNA	12	18
NDUFB2	0.621	0.0205	0.067	0.0648	5.62	9.91	0.00318	1.69	LV	CELLSTATES	PC1	control_LMNA	12	18
BANF1	0.619	0.0367	0.0229	0.027	4.03	7.98	0.00747	1.44	LV	CELLSTATES	PC1	control_LMNA	12	18
FAM50A	0.619	0.00802	0.0322	0.0357	4.53	13.2	0.000803	2.1	LV	CELLSTATES	PC1	control_LMNA	12	18
SUMF2	0.619	9.37e-05	0.0824	0.0729	5.75	33.5	1.1e-06	4.03	LV	CELLSTATES	PC1	control_LMNA	12	18
ELOF1	0.618	0.0488	0.0186	0.018	3.75	7.1	0.0112	1.31	LV	CELLSTATES	PC1	control_LMNA	12	18
OAZ2	0.617	0.00359	0.109	0.109	6.25	16.4	0.000239	2.45	LV	CELLSTATES	PC1	control_LMNA	12	18
DDIT3	0.616	0.0199	0.0417	0.0328	4.82	10	0.00306	1.7	LV	CELLSTATES	PC1	control_LMNA	12	18
FLOT1	0.616	0.00401	0.0896	0.0919	5.86	15.9	0.000288	2.4	LV	CELLSTATES	PC1	control_LMNA	12	18
CARD19	0.615	0.0236	0.02	0.0193	3.85	9.41	0.00394	1.63	LV	CELLSTATES	PC1	control_LMNA	12	18
NDUFA12	0.614	0.00287	0.0589	0.0554	5.33	17.3	0.000174	2.54	LV	CELLSTATES	PC1	control_LMNA	12	18
TCEAL8	0.614	0.045	0.0191	0.0212	3.77	7.35	0.00997	1.35	LV	CELLSTATES	PC1	control_LMNA	12	18
AP2S1	0.613	0.0315	0.0228	0.0212	3.94	8.46	0.00601	1.5	LV	CELLSTATES	PC1	control_LMNA	12	18
AL583824.1	0.611	0.0385	0.0771	0.0554	5.62	7.83	0.00801	1.41	LV	CELLSTATES	PC1	control_LMNA	12	18
CHPF2	0.611	0.0244	0.0138	0.0155	3.31	9.3	0.00414	1.61	LV	CELLSTATES	PC1	control_LMNA	12	18
POLR2K	0.611	0.0179	0.0207	0.0199	3.88	10.4	0.0026	1.75	LV	CELLSTATES	PC1	control_LMNA	12	18
ARPC5L	0.61	0.0419	0.0212	0.0193	3.86	7.58	0.00898	1.38	LV	CELLSTATES	PC1	control_LMNA	12	18
GPANK1	0.61	0.00871	0.0284	0.0264	4.31	12.9	0.000905	2.06	LV	CELLSTATES	PC1	control_LMNA	12	18
EPB41L4A-AS1	0.609	0.027	0.0167	0.0146	3.55	8.96	0.00482	1.57	LV	CELLSTATES	PC1	control_LMNA	12	18
MCC	0.609	0.0446	0.365	0.363	7.88	7.38	0.00985	1.35	LV	CELLSTATES	PC1	control_LMNA	12	18
NDUFC1	0.609	0.0356	0.0286	0.0331	4.4	8.07	0.00717	1.45	LV	CELLSTATES	PC1	control_LMNA	12	18
BAG1	0.608	0.0305	0.0185	0.0227	3.75	8.55	0.00577	1.52	LV	CELLSTATES	PC1	control_LMNA	12	18
TIMM8B	0.607	0.0268	0.0377	0.0272	4.63	8.97	0.00479	1.57	LV	CELLSTATES	PC1	control_LMNA	12	18
NDUFAF3	0.606	0.0204	0.0235	0.0264	4.03	9.92	0.00316	1.69	LV	CELLSTATES	PC1	control_LMNA	12	18
CTSA	0.605	0.0359	0.0254	0.0334	4.15	8.04	0.00726	1.44	LV	CELLSTATES	PC1	control_LMNA	12	18
RPL23	0.605	0.0135	0.032	0.0387	4.53	11.3	0.00175	1.87	LV	CELLSTATES	PC1	control_LMNA	12	18
RPL7A	0.605	0.0192	0.0792	0.102	5.8	10.1	0.00287	1.72	LV	CELLSTATES	PC1	control_LMNA	12	18
ARL6IP5	0.604	0.0356	0.0484	0.0423	5.01	8.07	0.00718	1.45	LV	CELLSTATES	PC1	control_LMNA	12	18
CCR10	0.604	0.0424	0.0245	0.0182	4	7.55	0.00912	1.37	LV	CELLSTATES	PC1	control_LMNA	12	18
FLYWCH2	0.604	0.014	0.0414	0.0344	4.78	11.2	0.00184	1.85	LV	CELLSTATES	PC1	control_LMNA	12	18
SNRPE	0.604	0.0162	0.0269	0.0229	4.16	10.7	0.00226	1.79	LV	CELLSTATES	PC1	control_LMNA	12	18
URM1	0.604	0.0181	0.052	0.0425	5.16	10.3	0.00264	1.74	LV	CELLSTATES	PC1	control_LMNA	12	18
AC131934.1	0.603	0.0471	0.0246	0.021	4.15	7.2	0.0107	1.33	LV	CELLSTATES	PC1	control_LMNA	12	18
FTH1	0.603	0.0205	0.19	0.227	7.13	9.91	0.00318	1.69	LV	CELLSTATES	PC1	control_LMNA	12	18
TAC4	0.603	0.046	0.0365	0.0268	4.62	7.28	0.0103	1.34	LV	CELLSTATES	PC1	control_LMNA	12	18
NDUFAF1	0.602	0.0365	0.0232	0.0217	4.06	8	0.00741	1.44	LV	CELLSTATES	PC1	control_LMNA	12	18
FARSA	0.601	0.0278	0.0244	0.0239	4.07	8.86	0.00503	1.56	LV	CELLSTATES	PC1	control_LMNA	12	18
IDH3G	0.601	0.0215	0.0328	0.0313	4.49	9.75	0.00341	1.67	LV	CELLSTATES	PC1	control_LMNA	12	18
AC068888.1	0.6	0.00365	0.15	0.13	6.66	16.3	0.00025	2.44	LV	CELLSTATES	PC1	control_LMNA	12	18
CDC42EP1	0.6	0.024	0.0369	0.0405	4.59	9.36	0.00403	1.62	LV	CELLSTATES	PC1	control_LMNA	12	18
COMMD6	0.6	0.013	0.0314	0.0301	4.4	11.5	0.00165	1.89	LV	CELLSTATES	PC1	control_LMNA	12	18
GPAA1	0.6	0.0236	0.0317	0.0338	4.56	9.42	0.00393	1.63	LV	CELLSTATES	PC1	control_LMNA	12	18
TMSB4X	0.599	0.0487	0.224	0.267	7.42	7.11	0.0112	1.31	LV	CELLSTATES	PC1	control_LMNA	12	18
ZFAND2B	0.598	0.0281	0.0401	0.0349	4.83	8.81	0.00513	1.55	LV	CELLSTATES	PC1	control_LMNA	12	18
OS9	0.597	0.0315	0.0958	0.0808	5.95	8.45	0.00603	1.5	LV	CELLSTATES	PC1	control_LMNA	12	18
BRK1	0.596	0.0126	0.0359	0.0368	4.66	11.6	0.00157	1.9	LV	CELLSTATES	PC1	control_LMNA	12	18
RYR3	0.596	0.0338	0.017	0.015	3.6	8.25	0.00662	1.47	LV	CELLSTATES	PC1	control_LMNA	12	18
RPL13	0.595	0.0218	0.146	0.209	6.78	9.7	0.00348	1.66	LV	CELLSTATES	PC1	control_LMNA	12	18
ATP5MPL	0.592	0.0142	0.0894	0.0852	5.99	11.2	0.00188	1.85	LV	CELLSTATES	PC1	control_LMNA	12	18
MRPL34	0.592	0.0127	0.0249	0.0228	4.13	11.6	0.00159	1.9	LV	CELLSTATES	PC1	control_LMNA	12	18
HSBP1	0.591	0.0122	0.0306	0.0399	4.48	11.7	0.00151	1.91	LV	CELLSTATES	PC1	control_LMNA	12	18
VASP	0.59	0.00713	0.11	0.0964	6.15	13.7	0.000682	2.15	LV	CELLSTATES	PC1	control_LMNA	12	18
FAM96B	0.589	0.0115	0.0663	0.059	5.51	11.9	0.00139	1.94	LV	CELLSTATES	PC1	control_LMNA	12	18
DUSP22	0.588	0.017	0.0447	0.049	5.01	10.5	0.00245	1.77	LV	CELLSTATES	PC1	control_LMNA	12	18
AGBL5	0.587	0.0108	0.107	0.0697	5.99	12.2	0.00124	1.97	LV	CELLSTATES	PC1	control_LMNA	12	18
IL18	0.587	0.0199	0.0621	0.0458	5.32	10	0.00306	1.7	LV	CELLSTATES	PC1	control_LMNA	12	18
IQCH	0.587	0.0108	0.0577	0.0459	5.23	12.2	0.00124	1.97	LV	CELLSTATES	PC1	control_LMNA	12	18
TGFB1I1	0.587	0.00878	0.0716	0.0778	5.64	12.9	0.000917	2.06	LV	CELLSTATES	PC1	control_LMNA	12	18
TMEM173	0.587	0.022	0.044	0.0494	4.96	9.67	0.00353	1.66	LV	CELLSTATES	PC1	control_LMNA	12	18
AC104126.1	0.586	0.0488	0.0462	0.0438	5.04	7.1	0.0112	1.31	LV	CELLSTATES	PC1	control_LMNA	12	18
HLA-E	0.585	0.0055	0.0464	0.0554	5.07	14.6	0.000468	2.26	LV	CELLSTATES	PC1	control_LMNA	12	18
C19orf66	0.584	0.00355	0.0794	0.0747	5.76	16.5	0.000235	2.45	LV	CELLSTATES	PC1	control_LMNA	12	18
STK32C	0.584	0.0247	0.0183	0.0178	3.68	9.25	0.00423	1.61	LV	CELLSTATES	PC1	control_LMNA	12	18
ATP5PF	0.582	0.0231	0.0876	0.0866	5.99	9.49	0.00381	1.64	LV	CELLSTATES	PC1	control_LMNA	12	18
DYNLL1	0.582	0.0117	0.0668	0.069	5.49	11.8	0.00143	1.93	LV	CELLSTATES	PC1	control_LMNA	12	18
MMAB	0.582	0.00353	0.0292	0.0292	4.32	16.5	0.000232	2.45	LV	CELLSTATES	PC1	control_LMNA	12	18
SERP1	0.582	0.0114	0.154	0.127	6.64	12	0.00135	1.94	LV	CELLSTATES	PC1	control_LMNA	12	18
TMED2	0.581	0.0255	0.0375	0.04	4.7	9.13	0.00445	1.59	LV	CELLSTATES	PC1	control_LMNA	12	18
ATP5MC2	0.579	0.00361	0.0902	0.0989	5.98	16.4	0.000241	2.44	LV	CELLSTATES	PC1	control_LMNA	12	18
TYMP	0.579	0.0205	0.048	0.0401	4.98	9.9	0.00319	1.69	LV	CELLSTATES	PC1	control_LMNA	12	18
MTCH1	0.578	0.00215	0.122	0.109	6.33	18.5	0.000115	2.67	LV	CELLSTATES	PC1	control_LMNA	12	18
PRR13	0.578	0.0164	0.0196	0.018	3.79	10.7	0.00229	1.79	LV	CELLSTATES	PC1	control_LMNA	12	18
SLC25A39	0.578	0.0241	0.0339	0.0366	4.64	9.35	0.00406	1.62	LV	CELLSTATES	PC1	control_LMNA	12	18
C2orf88	0.577	0.044	0.0502	0.0369	4.99	7.42	0.00964	1.36	LV	CELLSTATES	PC1	control_LMNA	12	18
AAMP	0.576	0.0106	0.0544	0.0529	5.26	12.2	0.00121	1.97	LV	CELLSTATES	PC1	control_LMNA	12	18
PDE7B	0.576	0.0246	1.45	1.49	9.93	9.27	0.0042	1.61	LV	CELLSTATES	PC1	control_LMNA	12	18
SNRPB2	0.575	0.00368	0.0393	0.0408	4.75	16.3	0.000255	2.43	LV	CELLSTATES	PC1	control_LMNA	12	18
DISC1	0.574	0.0175	0.13	0.137	6.49	10.4	0.00252	1.76	LV	CELLSTATES	PC1	control_LMNA	12	18
PINLYP	0.574	0.0181	0.0322	0.0278	4.46	10.3	0.00264	1.74	LV	CELLSTATES	PC1	control_LMNA	12	18
RTL8A	0.574	0.0338	0.0237	0.0306	4.15	8.24	0.00664	1.47	LV	CELLSTATES	PC1	control_LMNA	12	18
NOL7	0.573	0.0121	0.0604	0.0549	5.32	11.7	0.00149	1.92	LV	CELLSTATES	PC1	control_LMNA	12	18
CDC37	0.571	0.00413	0.104	0.102	6.16	15.8	0.000304	2.38	LV	CELLSTATES	PC1	control_LMNA	12	18
RPL19	0.57	0.0276	0.0732	0.0932	5.74	8.88	0.00498	1.56	LV	CELLSTATES	PC1	control_LMNA	12	18
DPP7	0.569	0.0172	0.0448	0.0467	4.99	10.5	0.00247	1.76	LV	CELLSTATES	PC1	control_LMNA	12	18
MLF2	0.569	0.00815	0.0622	0.0614	5.41	13.2	0.000821	2.09	LV	CELLSTATES	PC1	control_LMNA	12	18
AC015853.3	0.568	0.0342	0.0319	0.0252	4.42	8.21	0.00674	1.47	LV	CELLSTATES	PC1	control_LMNA	12	18
TAGLN2	0.567	0.0238	0.0568	0.069	5.3	9.39	0.00398	1.62	LV	CELLSTATES	PC1	control_LMNA	12	18
SPAG16	0.566	0.00199	0.0911	0.0968	5.98	18.8	0.000102	2.7	LV	CELLSTATES	PC1	control_LMNA	12	18
BCO2	0.564	0.0291	0.0461	0.0484	4.99	8.7	0.0054	1.54	LV	CELLSTATES	PC1	control_LMNA	12	18
USP5	0.564	0.0485	0.0147	0.0144	3.42	7.12	0.0111	1.31	LV	CELLSTATES	PC1	control_LMNA	12	18
DAD1	0.563	0.0103	0.0434	0.0437	4.88	12.3	0.00117	1.99	LV	CELLSTATES	PC1	control_LMNA	12	18
RPL35A	0.563	0.0225	0.0656	0.0751	5.57	9.57	0.00369	1.65	LV	CELLSTATES	PC1	control_LMNA	12	18
DTX3	0.561	0.0129	0.216	0.218	7.2	11.5	0.00161	1.89	LV	CELLSTATES	PC1	control_LMNA	12	18
NDUFB7	0.561	0.0201	0.0403	0.0421	4.83	9.97	0.0031	1.7	LV	CELLSTATES	PC1	control_LMNA	12	18
SLC35B1	0.561	0.00787	0.0386	0.0401	4.79	13.3	0.000781	2.1	LV	CELLSTATES	PC1	control_LMNA	12	18
SDR39U1	0.559	0.0407	0.0488	0.0552	5.21	7.66	0.00865	1.39	LV	CELLSTATES	PC1	control_LMNA	12	18
ABHD15-AS1	0.558	0.0395	0.128	0.094	6.34	7.75	0.0083	1.4	LV	CELLSTATES	PC1	control_LMNA	12	18
ABHD8	0.558	0.0427	0.0233	0.0252	4.05	7.53	0.00919	1.37	LV	CELLSTATES	PC1	control_LMNA	12	18
ATP6V1G1	0.558	0.017	0.0542	0.0606	5.25	10.5	0.00242	1.77	LV	CELLSTATES	PC1	control_LMNA	12	18
BAG4	0.558	0.011	0.0291	0.0281	4.3	12.1	0.00128	1.96	LV	CELLSTATES	PC1	control_LMNA	12	18
GAS7	0.558	0.0283	0.0235	0.0226	3.99	8.78	0.00522	1.55	LV	CELLSTATES	PC1	control_LMNA	12	18
P4HB	0.558	0.0161	0.0732	0.0691	5.58	10.7	0.00224	1.79	LV	CELLSTATES	PC1	control_LMNA	12	18
RNF167	0.558	0.024	0.0199	0.0213	3.9	9.36	0.00403	1.62	LV	CELLSTATES	PC1	control_LMNA	12	18
UNC5D	0.558	0.0423	0.0284	0.0247	4.31	7.55	0.00909	1.37	LV	CELLSTATES	PC1	control_LMNA	12	18
NDUFS7	0.555	0.0152	0.0525	0.0566	5.24	10.9	0.00206	1.82	LV	CELLSTATES	PC1	control_LMNA	12	18
CDK4	0.554	0.0186	0.0592	0.053	5.26	10.2	0.00276	1.73	LV	CELLSTATES	PC1	control_LMNA	12	18
FADS1	0.554	0.0223	0.0372	0.0315	4.57	9.6	0.00364	1.65	LV	CELLSTATES	PC1	control_LMNA	12	18
BIN3	0.553	0.00273	0.0507	0.0499	5.08	17.5	0.000164	2.56	LV	CELLSTATES	PC1	control_LMNA	12	18
ERP29	0.553	0.04	0.0305	0.0252	4.34	7.71	0.00846	1.4	LV	CELLSTATES	PC1	control_LMNA	12	18
FAU	0.553	0.0343	0.066	0.085	5.6	8.19	0.00679	1.46	LV	CELLSTATES	PC1	control_LMNA	12	18
LMAN2	0.552	0.0332	0.0271	0.0278	4.26	8.29	0.00648	1.48	LV	CELLSTATES	PC1	control_LMNA	12	18
AC011933.4	0.551	0.0282	0.064	0.052	5.43	8.81	0.00514	1.55	LV	CELLSTATES	PC1	control_LMNA	12	18
AL031280.1	0.55	0.0469	0.0512	0.0462	5.07	7.22	0.0106	1.33	LV	CELLSTATES	PC1	control_LMNA	12	18
PIH1D1	0.55	0.00498	0.0621	0.054	5.37	15	0.000405	2.3	LV	CELLSTATES	PC1	control_LMNA	12	18
SPAG7	0.55	0.00832	0.0606	0.0532	5.37	13.1	0.000848	2.08	LV	CELLSTATES	PC1	control_LMNA	12	18
C7orf50	0.549	0.0147	0.107	0.102	6.14	11	0.00197	1.83	LV	CELLSTATES	PC1	control_LMNA	12	18
MRRF	0.549	0.00146	0.0834	0.0771	5.81	20.2	6.26e-05	2.84	LV	CELLSTATES	PC1	control_LMNA	12	18
RAB11A	0.548	0.0286	0.299	0.279	7.71	8.75	0.00529	1.54	LV	CELLSTATES	PC1	control_LMNA	12	18
UBXN1	0.547	0.0169	0.056	0.0587	5.32	10.6	0.00241	1.77	LV	CELLSTATES	PC1	control_LMNA	12	18
ESRRA	0.544	0.00664	0.0834	0.08	5.83	13.9	0.000612	2.18	LV	CELLSTATES	PC1	control_LMNA	12	18
ZNF16	0.544	0.0194	0.0282	0.0266	4.27	10.1	0.00292	1.71	LV	CELLSTATES	PC1	control_LMNA	12	18
COX7B	0.543	0.044	0.104	0.103	6.23	7.42	0.00965	1.36	LV	CELLSTATES	PC1	control_LMNA	12	18
RAB34	0.543	0.0216	0.025	0.03	4.2	9.73	0.00344	1.67	LV	CELLSTATES	PC1	control_LMNA	12	18
SRP14	0.542	0.0378	0.0763	0.0927	5.79	7.88	0.00782	1.42	LV	CELLSTATES	PC1	control_LMNA	12	18
RPL14	0.541	0.0246	0.105	0.113	6.12	9.28	0.00418	1.61	LV	CELLSTATES	PC1	control_LMNA	12	18
ECM1	0.539	0.0137	0.0488	0.0463	5.07	11.3	0.00178	1.86	LV	CELLSTATES	PC1	control_LMNA	12	18
ARMC9	0.538	0.00787	0.0494	0.0701	5.21	13.3	0.00078	2.1	LV	CELLSTATES	PC1	control_LMNA	12	18
GLOD4	0.538	0.0469	0.0205	0.0184	3.83	7.22	0.0106	1.33	LV	CELLSTATES	PC1	control_LMNA	12	18
RFXANK	0.538	0.0449	0.0141	0.0148	3.37	7.36	0.00996	1.35	LV	CELLSTATES	PC1	control_LMNA	12	18
SF3A2	0.537	0.0222	0.0267	0.0289	4.23	9.63	0.0036	1.65	LV	CELLSTATES	PC1	control_LMNA	12	18
TMEM208	0.537	0.022	0.0364	0.0327	4.64	9.66	0.00354	1.66	LV	CELLSTATES	PC1	control_LMNA	12	18
CARHSP1	0.536	0.0204	0.0464	0.0441	4.98	9.93	0.00316	1.69	LV	CELLSTATES	PC1	control_LMNA	12	18
GSS	0.536	0.0471	0.0275	0.0271	4.27	7.2	0.0107	1.33	LV	CELLSTATES	PC1	control_LMNA	12	18
NDUFA6	0.532	0.0285	0.0483	0.045	5.07	8.76	0.00527	1.54	LV	CELLSTATES	PC1	control_LMNA	12	18
PNKP	0.532	0.0255	0.0947	0.0726	5.88	9.14	0.00444	1.59	LV	CELLSTATES	PC1	control_LMNA	12	18
TMEM199	0.532	0.0292	0.0222	0.0195	3.93	8.69	0.00544	1.53	LV	CELLSTATES	PC1	control_LMNA	12	18
RPS24	0.531	0.0233	0.0813	0.0932	5.82	9.46	0.00387	1.63	LV	CELLSTATES	PC1	control_LMNA	12	18
TCF7	0.529	0.0417	0.0529	0.0392	5.11	7.59	0.00891	1.38	LV	CELLSTATES	PC1	control_LMNA	12	18
PRKACA	0.527	0.00549	0.0568	0.0583	5.28	14.6	0.000467	2.26	LV	CELLSTATES	PC1	control_LMNA	12	18
TIMM44	0.527	0.0144	0.0539	0.0569	5.28	11.1	0.00191	1.84	LV	CELLSTATES	PC1	control_LMNA	12	18
RELB	0.526	0.0233	0.0519	0.0432	5.1	9.45	0.00387	1.63	LV	CELLSTATES	PC1	control_LMNA	12	18
RPL29	0.525	0.0374	0.0662	0.0857	5.57	7.91	0.00769	1.43	LV	CELLSTATES	PC1	control_LMNA	12	18
EDA	0.524	0.0298	0.597	0.538	8.54	8.62	0.00559	1.53	LV	CELLSTATES	PC1	control_LMNA	12	18
APEX1	0.522	0.032	0.0497	0.0398	5.05	8.4	0.00618	1.5	LV	CELLSTATES	PC1	control_LMNA	12	18
MRPS34	0.522	0.0213	0.0285	0.0264	4.26	9.78	0.00336	1.67	LV	CELLSTATES	PC1	control_LMNA	12	18
SCAMP2	0.522	0.0271	0.0292	0.0305	4.34	8.94	0.00486	1.57	LV	CELLSTATES	PC1	control_LMNA	12	18
SPCS1	0.521	0.0223	0.0481	0.0509	5.04	9.6	0.00363	1.65	LV	CELLSTATES	PC1	control_LMNA	12	18
POLR2C	0.52	0.0197	0.0393	0.0352	4.74	10	0.003	1.7	LV	CELLSTATES	PC1	control_LMNA	12	18
TAF6L	0.52	0.0126	0.0228	0.0199	4	11.6	0.00157	1.9	LV	CELLSTATES	PC1	control_LMNA	12	18
CHCHD10	0.519	0.0144	0.13	0.132	6.53	11.1	0.00191	1.84	LV	CELLSTATES	PC1	control_LMNA	12	18
NT5DC2	0.518	0.043	0.0454	0.0521	4.95	7.5	0.00929	1.37	LV	CELLSTATES	PC1	control_LMNA	12	18
PLPBP	0.518	0.0264	0.0319	0.0305	4.5	9.02	0.00469	1.58	LV	CELLSTATES	PC1	control_LMNA	12	18
PFDN2	0.517	0.0233	0.0367	0.0319	4.61	9.46	0.00386	1.63	LV	CELLSTATES	PC1	control_LMNA	12	18
COPS6	0.516	0.00699	0.0785	0.0732	5.72	13.7	0.000665	2.16	LV	CELLSTATES	PC1	control_LMNA	12	18
NBPF19	0.516	0.0365	0.101	0.126	6.2	8	0.00741	1.44	LV	CELLSTATES	PC1	control_LMNA	12	18
NDUFS3	0.515	0.045	0.0357	0.0331	4.65	7.35	0.01	1.35	LV	CELLSTATES	PC1	control_LMNA	12	18
SEC61B	0.512	0.0254	0.062	0.0598	5.4	9.16	0.00441	1.6	LV	CELLSTATES	PC1	control_LMNA	12	18
CALM3	0.511	0.0424	0.0185	0.0197	3.74	7.55	0.0091	1.37	LV	CELLSTATES	PC1	control_LMNA	12	18
COPG2	0.511	0.00361	0.206	0.198	7.1	16.4	0.000243	2.44	LV	CELLSTATES	PC1	control_LMNA	12	18
POLR2E	0.51	0.0457	0.025	0.0266	4.16	7.3	0.0102	1.34	LV	CELLSTATES	PC1	control_LMNA	12	18
SMG6	0.51	0.0213	0.395	0.362	8.01	9.78	0.00337	1.67	LV	CELLSTATES	PC1	control_LMNA	12	18
SSR2	0.51	0.0108	0.0428	0.0468	4.88	12.1	0.00125	1.96	LV	CELLSTATES	PC1	control_LMNA	12	18
ASPHD1	0.507	0.0464	0.0229	0.0154	3.93	7.25	0.0104	1.33	LV	CELLSTATES	PC1	control_LMNA	12	18
FRMD5	0.507	0.0315	0.0399	0.0363	4.77	8.46	0.00602	1.5	LV	CELLSTATES	PC1	control_LMNA	12	18
LDHB	0.507	0.0248	0.115	0.124	6.37	9.24	0.00426	1.61	LV	CELLSTATES	PC1	control_LMNA	12	18
ZNF3	0.507	0.00783	0.0382	0.0363	4.67	13.3	0.000772	2.11	LV	CELLSTATES	PC1	control_LMNA	12	18
HDAC1	0.506	0.0212	0.0354	0.0355	4.61	9.79	0.00335	1.67	LV	CELLSTATES	PC1	control_LMNA	12	18
LRCH4	0.506	0.0378	0.0442	0.0468	4.98	7.88	0.00783	1.42	LV	CELLSTATES	PC1	control_LMNA	12	18
PPP4C	0.506	0.0299	0.0386	0.038	4.78	8.62	0.00561	1.52	LV	CELLSTATES	PC1	control_LMNA	12	18
UBXN2B	0.505	0.0264	0.0308	0.0328	4.43	9.01	0.0047	1.58	LV	CELLSTATES	PC1	control_LMNA	12	18
RPL4	0.503	0.0439	0.0511	0.0587	5.16	7.44	0.00958	1.36	LV	CELLSTATES	PC1	control_LMNA	12	18
PSMB6	0.502	0.0444	0.03	0.0279	4.35	7.39	0.00978	1.35	LV	CELLSTATES	PC1	control_LMNA	12	18
SRPRA	0.502	0.0222	0.0307	0.034	4.43	9.62	0.0036	1.65	LV	CELLSTATES	PC1	control_LMNA	12	18
FABP5	0.501	0.0392	0.109	0.147	6.32	7.78	0.0082	1.41	LV	CELLSTATES	PC1	control_LMNA	12	18
TMEM214	0.501	0.0319	0.0326	0.0349	4.5	8.41	0.00615	1.5	LV	CELLSTATES	PC1	control_LMNA	12	18

## Sheet: control_PKP2
Gene	logFC	FDR	mean_exp_control	mean_exp_genotype	logCPM	F	PValue	FDR_plot	Region	annotation_level	cell_state	comparison	Observations_genotype	Observations_reference
CLVS2	4.42	0.00888	0.0164	0.000769	3.32	15.7	0.000404	2.05	LV	CELLSTATES	PC1	control_PKP2	6	18
SOCS3	3.59	0.000547	0.0151	0.00118	2.98	28.7	7.55e-06	3.26	LV	CELLSTATES	PC1	control_PKP2	6	18
PLA2G2A	3.53	0.00391	0.0317	0.00311	4.02	19.3	0.000117	2.41	LV	CELLSTATES	PC1	control_PKP2	6	18
BICDL1	3.52	0.00978	0.0285	0.00302	4.16	15.3	0.000458	2.01	LV	CELLSTATES	PC1	control_PKP2	6	18
CCL2	3.43	4.55e-09	0.0668	0.00636	5.27	133	8.31e-13	8.34	LV	CELLSTATES	PC1	control_PKP2	6	18
MYH6	3.37	2.15e-06	0.0259	0.00255	3.86	67.6	2.55e-09	5.67	LV	CELLSTATES	PC1	control_PKP2	6	18
PTGIR	3.26	0.000359	0.0387	0.00353	4.23	30.8	4.3e-06	3.44	LV	CELLSTATES	PC1	control_PKP2	6	18
G0S2	2.88	5.25e-05	0.02	0.00351	3.61	43.6	2.11e-07	4.28	LV	CELLSTATES	PC1	control_PKP2	6	18
AC004257.1	2.71	8.66e-06	0.0366	0.00652	4.36	56.8	1.58e-08	5.06	LV	CELLSTATES	PC1	control_PKP2	6	18
BHLHE40	2.69	0.000342	0.0404	0.00535	4.56	31.1	4e-06	3.47	LV	CELLSTATES	PC1	control_PKP2	6	18
KNG1	2.4	0.0241	0.0201	0.00444	3.68	11.5	0.00193	1.62	LV	CELLSTATES	PC1	control_PKP2	6	18
AC022034.2	2.31	0.00578	0.0157	0.00358	3.33	17.5	0.000215	2.24	LV	CELLSTATES	PC1	control_PKP2	6	18
LINC00473	2.29	0.0154	0.0179	0.00468	3.55	13.3	0.000963	1.81	LV	CELLSTATES	PC1	control_PKP2	6	18
DCHS2	2.23	0.0149	0.0151	0.00363	3.25	13.5	0.00089	1.83	LV	CELLSTATES	PC1	control_PKP2	6	18
ADAMTS9-AS1	2.12	0.00308	0.274	0.0874	7.52	20.4	8.28e-05	2.51	LV	CELLSTATES	PC1	control_PKP2	6	18
ST3GAL5	2.11	0.00214	0.125	0.0335	6.21	22.1	4.89e-05	2.67	LV	CELLSTATES	PC1	control_PKP2	6	18
LINC00881	2.04	0.0328	0.0194	0.00542	3.63	10.3	0.00312	1.48	LV	CELLSTATES	PC1	control_PKP2	6	18
AC079298.3	1.98	0.0174	0.0382	0.0112	4.5	12.8	0.00117	1.76	LV	CELLSTATES	PC1	control_PKP2	6	18
ADAMTS9	1.97	0.000614	1.45	0.488	9.84	28	9.04e-06	3.21	LV	CELLSTATES	PC1	control_PKP2	6	18
AC005180.2	1.91	0.00248	0.0221	0.00668	3.83	21.5	5.93e-05	2.61	LV	CELLSTATES	PC1	control_PKP2	6	18
NRARP	1.9	6.93e-05	0.0149	0.00457	3.26	41.7	3.23e-07	4.16	LV	CELLSTATES	PC1	control_PKP2	6	18
SMYD1	1.88	0.0144	0.0189	0.00566	3.59	13.7	0.000828	1.84	LV	CELLSTATES	PC1	control_PKP2	6	18
BCL3	1.87	0.000142	0.0178	0.00495	3.36	36.1	1.14e-06	3.85	LV	CELLSTATES	PC1	control_PKP2	6	18
PVT1	1.87	0.00197	0.0632	0.0185	5.18	22.5	4.4e-05	2.7	LV	CELLSTATES	PC1	control_PKP2	6	18
SSTR2	1.85	0.000194	0.0416	0.0131	4.65	34.3	1.77e-06	3.71	LV	CELLSTATES	PC1	control_PKP2	6	18
LGALS2	1.84	0.000374	0.0242	0.00746	3.88	30.6	4.51e-06	3.43	LV	CELLSTATES	PC1	control_PKP2	6	18
IER5L	1.81	0.000671	0.077	0.0239	5.4	27.6	1.02e-05	3.17	LV	CELLSTATES	PC1	control_PKP2	6	18
LRP4	1.81	0.0292	0.421	0.154	8.34	10.7	0.00258	1.53	LV	CELLSTATES	PC1	control_PKP2	6	18
MYL7	1.81	0.0497	0.0271	0.00948	4.21	8.66	0.00607	1.3	LV	CELLSTATES	PC1	control_PKP2	6	18
LINC00842	1.79	0.0015	0.096	0.0332	5.86	23.7	3.02e-05	2.82	LV	CELLSTATES	PC1	control_PKP2	6	18
ANGPTL4	1.78	0.0151	0.0419	0.0125	4.5	13.4	0.000911	1.82	LV	CELLSTATES	PC1	control_PKP2	6	18
PTPRE	1.78	0.0141	0.0202	0.00516	3.39	13.8	0.000806	1.85	LV	CELLSTATES	PC1	control_PKP2	6	18
AC012636.1	1.76	2.39e-05	0.431	0.147	8	49.7	6.1e-08	4.62	LV	CELLSTATES	PC1	control_PKP2	6	18
GPR20	1.76	0.00367	0.0219	0.00741	3.72	19.7	0.000106	2.44	LV	CELLSTATES	PC1	control_PKP2	6	18
TGFBI	1.74	0.0149	0.0668	0.0211	5.25	13.5	0.000886	1.83	LV	CELLSTATES	PC1	control_PKP2	6	18
PPP1R1C	1.71	0.0201	0.0134	0.00423	3	12.2	0.00144	1.7	LV	CELLSTATES	PC1	control_PKP2	6	18
AC007406.3	1.68	0.000342	0.0242	0.00867	3.9	31.1	3.98e-06	3.47	LV	CELLSTATES	PC1	control_PKP2	6	18
FAM43A	1.68	0.00305	0.0513	0.0186	5.03	20.5	8.04e-05	2.52	LV	CELLSTATES	PC1	control_PKP2	6	18
MEST	1.68	0.00226	0.0699	0.0272	5.45	21.9	5.25e-05	2.65	LV	CELLSTATES	PC1	control_PKP2	6	18
AL603832.1	1.67	0.000419	0.0205	0.00765	3.7	30	5.28e-06	3.38	LV	CELLSTATES	PC1	control_PKP2	6	18
AC100803.3	1.64	0.00597	0.0638	0.0246	5.31	17.4	0.000226	2.22	LV	CELLSTATES	PC1	control_PKP2	6	18
SH2D3C	1.64	2.11e-05	0.235	0.0882	7.12	50.9	4.82e-08	4.68	LV	CELLSTATES	PC1	control_PKP2	6	18
AP000550.1	1.63	0.00397	0.0131	0.00498	3.18	19.2	0.000123	2.4	LV	CELLSTATES	PC1	control_PKP2	6	18
DPF1	1.63	0.0312	0.013	0.0051	3.15	10.5	0.00287	1.51	LV	CELLSTATES	PC1	control_PKP2	6	18
HIST1H4C	1.63	0.00594	0.0163	0.0056	3.27	17.4	0.000225	2.23	LV	CELLSTATES	PC1	control_PKP2	6	18
TBX20	1.59	0.00626	0.0163	0.00654	3.46	17.2	0.00024	2.2	LV	CELLSTATES	PC1	control_PKP2	6	18
PLEKHA4	1.58	0.00248	0.0346	0.0121	4.36	21.5	6e-05	2.6	LV	CELLSTATES	PC1	control_PKP2	6	18
AC027013.1	1.57	0.0176	0.0133	0.00475	3.14	12.7	0.00118	1.76	LV	CELLSTATES	PC1	control_PKP2	6	18
FJX1	1.57	0.0248	0.0196	0.00717	3.53	11.3	0.00202	1.61	LV	CELLSTATES	PC1	control_PKP2	6	18
ITGA3	1.57	0.0141	0.0658	0.0235	5.21	13.8	0.000807	1.85	LV	CELLSTATES	PC1	control_PKP2	6	18
ADRB1	1.56	0.0323	0.0141	0.00541	3.2	10.3	0.00305	1.49	LV	CELLSTATES	PC1	control_PKP2	6	18
FOXS1	1.56	0.00111	0.0281	0.0102	4	25.2	2e-05	2.96	LV	CELLSTATES	PC1	control_PKP2	6	18
TOB1	1.56	0.0101	0.0275	0.0126	4.23	15.2	0.000475	2	LV	CELLSTATES	PC1	control_PKP2	6	18
AC010197.1	1.55	0.00784	0.0143	0.00558	3.24	16.2	0.000333	2.11	LV	CELLSTATES	PC1	control_PKP2	6	18
MIDN	1.55	7.91e-05	0.046	0.0173	4.75	40.4	4.23e-07	4.1	LV	CELLSTATES	PC1	control_PKP2	6	18
PTP4A3	1.55	0.000705	0.111	0.0463	6.21	27.3	1.1e-05	3.15	LV	CELLSTATES	PC1	control_PKP2	6	18
ADCYAP1R1	1.54	0.0317	0.0278	0.012	4.1	10.4	0.00295	1.5	LV	CELLSTATES	PC1	control_PKP2	6	18
AQP7	1.54	0.0171	0.0196	0.00794	3.71	12.9	0.00111	1.77	LV	CELLSTATES	PC1	control_PKP2	6	18
TIMP1	1.52	0.0201	0.194	0.0555	6.73	12.2	0.00144	1.7	LV	CELLSTATES	PC1	control_PKP2	6	18
ADAMTS4	1.5	0.0319	0.223	0.0968	7.16	10.4	0.00298	1.5	LV	CELLSTATES	PC1	control_PKP2	6	18
FGF12	1.5	0.0304	0.23	0.0979	7.25	10.6	0.00276	1.52	LV	CELLSTATES	PC1	control_PKP2	6	18
SYPL2	1.5	0.00248	0.0584	0.0229	5.09	21.5	6e-05	2.6	LV	CELLSTATES	PC1	control_PKP2	6	18
SLC7A5	1.49	0.0229	0.0186	0.00737	3.53	11.7	0.00178	1.64	LV	CELLSTATES	PC1	control_PKP2	6	18
ADCY4	1.48	0.000342	0.023	0.00939	3.86	31.2	3.85e-06	3.47	LV	CELLSTATES	PC1	control_PKP2	6	18
LEAP2	1.48	0.00443	0.0171	0.00631	3.45	18.7	0.000146	2.35	LV	CELLSTATES	PC1	control_PKP2	6	18
TTC7A	1.47	0.000157	0.107	0.0443	5.98	35.4	1.35e-06	3.8	LV	CELLSTATES	PC1	control_PKP2	6	18
AC140912.1	1.46	0.0198	0.033	0.0134	4.44	12.3	0.00139	1.7	LV	CELLSTATES	PC1	control_PKP2	6	18
RHD	1.46	0.0115	0.0713	0.0278	5.37	14.6	0.000584	1.94	LV	CELLSTATES	PC1	control_PKP2	6	18
HIC1	1.45	0.00653	0.091	0.0381	5.75	17	0.000257	2.18	LV	CELLSTATES	PC1	control_PKP2	6	18
MEF2C-AS2	1.45	0.0293	0.02	0.00808	3.65	10.7	0.0026	1.53	LV	CELLSTATES	PC1	control_PKP2	6	18
COL12A1	1.44	0.0309	0.0779	0.0302	5.44	10.5	0.00283	1.51	LV	CELLSTATES	PC1	control_PKP2	6	18
AC068491.2	1.43	0.0145	0.0269	0.0102	3.95	13.6	0.000844	1.84	LV	CELLSTATES	PC1	control_PKP2	6	18
PGF	1.43	0.0079	0.0336	0.0132	4.3	16.2	0.000341	2.1	LV	CELLSTATES	PC1	control_PKP2	6	18
MIR22HG	1.42	0.00142	0.059	0.0253	5.15	24.1	2.74e-05	2.85	LV	CELLSTATES	PC1	control_PKP2	6	18
MT-ND2	1.42	0.0201	0.104	0.0366	6.13	12.2	0.00145	1.7	LV	CELLSTATES	PC1	control_PKP2	6	18
RAB26	1.4	0.00727	0.0238	0.00923	3.89	16.6	0.000297	2.14	LV	CELLSTATES	PC1	control_PKP2	6	18
REM1	1.4	0.000547	0.0816	0.0361	5.61	28.7	7.51e-06	3.26	LV	CELLSTATES	PC1	control_PKP2	6	18
TM4SF1	1.4	0.00231	0.0249	0.0102	3.93	21.8	5.42e-05	2.64	LV	CELLSTATES	PC1	control_PKP2	6	18
OLFM2	1.39	0.00148	0.0765	0.0355	5.61	23.8	2.98e-05	2.83	LV	CELLSTATES	PC1	control_PKP2	6	18
AC090617.4	1.38	0.00142	0.0587	0.0266	5.2	24	2.76e-05	2.85	LV	CELLSTATES	PC1	control_PKP2	6	18
TPM2	1.38	3.41e-05	0.142	0.059	6.46	47.2	9.98e-08	4.47	LV	CELLSTATES	PC1	control_PKP2	6	18
HES1	1.37	8.34e-05	0.187	0.0795	6.95	39.5	5.26e-07	4.08	LV	CELLSTATES	PC1	control_PKP2	6	18
MAFF	1.37	0.0413	0.025	0.0116	4.1	9.35	0.00454	1.38	LV	CELLSTATES	PC1	control_PKP2	6	18
SOX4	1.37	0.0127	0.0393	0.0157	4.47	14.2	0.000685	1.9	LV	CELLSTATES	PC1	control_PKP2	6	18
TP53I11	1.37	0.00106	0.0391	0.0187	4.69	25.4	1.87e-05	2.98	LV	CELLSTATES	PC1	control_PKP2	6	18
PAM16	1.36	0.00785	0.0128	0.00651	3.16	16.2	0.000335	2.1	LV	CELLSTATES	PC1	control_PKP2	6	18
SRPX2	1.36	0.0023	0.0734	0.0304	5.38	21.8	5.39e-05	2.64	LV	CELLSTATES	PC1	control_PKP2	6	18
RARA-AS1	1.34	0.0144	0.0189	0.00916	3.66	13.7	0.000825	1.84	LV	CELLSTATES	PC1	control_PKP2	6	18
DIO2	1.33	0.019	0.0169	0.00693	3.34	12.4	0.00132	1.72	LV	CELLSTATES	PC1	control_PKP2	6	18
LINC02055	1.33	0.0254	0.0544	0.0235	4.99	11.2	0.0021	1.6	LV	CELLSTATES	PC1	control_PKP2	6	18
LRRC32	1.32	0.000526	0.0388	0.0159	4.46	29	6.87e-06	3.28	LV	CELLSTATES	PC1	control_PKP2	6	18
ZNF423	1.32	0.00351	0.081	0.037	5.56	19.9	9.86e-05	2.46	LV	CELLSTATES	PC1	control_PKP2	6	18
IPO9-AS1	1.31	0.000121	0.147	0.0672	6.55	37.2	8.77e-07	3.92	LV	CELLSTATES	PC1	control_PKP2	6	18
KLHL31	1.31	0.0258	0.0202	0.01	3.81	11.2	0.00216	1.59	LV	CELLSTATES	PC1	control_PKP2	6	18
AL049569.1	1.3	0.00339	0.0217	0.0102	3.8	20	9.36e-05	2.47	LV	CELLSTATES	PC1	control_PKP2	6	18
HGF	1.3	0.00349	0.127	0.0553	6.23	19.9	9.76e-05	2.46	LV	CELLSTATES	PC1	control_PKP2	6	18
MYC	1.3	0.0115	0.0275	0.0113	4.04	14.7	0.000578	1.94	LV	CELLSTATES	PC1	control_PKP2	6	18
ST8SIA1	1.3	0.00455	0.0213	0.00984	3.74	18.5	0.000155	2.34	LV	CELLSTATES	PC1	control_PKP2	6	18
CD44	1.29	0.00487	0.206	0.0943	6.99	18.2	0.000169	2.31	LV	CELLSTATES	PC1	control_PKP2	6	18
DDX39A	1.29	0.000295	0.0341	0.0169	4.49	32	3.13e-06	3.53	LV	CELLSTATES	PC1	control_PKP2	6	18
TBX3	1.29	0.00103	0.0863	0.0401	5.68	25.5	1.81e-05	2.99	LV	CELLSTATES	PC1	control_PKP2	6	18
KCNQ1	1.28	0.000299	0.0493	0.0235	4.96	31.9	3.2e-06	3.52	LV	CELLSTATES	PC1	control_PKP2	6	18
TEX14	1.28	0.00127	0.0496	0.0243	5.03	24.5	2.41e-05	2.9	LV	CELLSTATES	PC1	control_PKP2	6	18
ADA	1.26	7.97e-05	0.0663	0.0303	5.33	40.1	4.58e-07	4.1	LV	CELLSTATES	PC1	control_PKP2	6	18
MAP3K8	1.26	0.00159	0.0954	0.0434	5.83	23.4	3.29e-05	2.8	LV	CELLSTATES	PC1	control_PKP2	6	18
ITPKB-AS1	1.25	0.0408	0.0295	0.0149	4.41	9.41	0.00442	1.39	LV	CELLSTATES	PC1	control_PKP2	6	18
SPHKAP	1.25	0.0272	0.0196	0.01	3.75	11	0.00232	1.57	LV	CELLSTATES	PC1	control_PKP2	6	18
FHOD1	1.24	0.000535	0.0411	0.0191	4.66	28.9	7.15e-06	3.27	LV	CELLSTATES	PC1	control_PKP2	6	18
TECRL	1.24	0.0174	0.0649	0.0344	5.47	12.8	0.00116	1.76	LV	CELLSTATES	PC1	control_PKP2	6	18
THBS4	1.24	0.000163	0.624	0.306	8.6	35.2	1.43e-06	3.79	LV	CELLSTATES	PC1	control_PKP2	6	18
AC027698.1	1.23	0.000413	0.0942	0.044	5.88	30.1	5.15e-06	3.38	LV	CELLSTATES	PC1	control_PKP2	6	18
AL139021.2	1.23	0.0023	0.0224	0.0104	3.81	21.8	5.37e-05	2.64	LV	CELLSTATES	PC1	control_PKP2	6	18
TRDN-AS1	1.23	0.0491	0.081	0.04	5.75	8.71	0.00594	1.31	LV	CELLSTATES	PC1	control_PKP2	6	18
TTYH1	1.23	0.0017	0.03	0.0145	4.25	23.2	3.59e-05	2.77	LV	CELLSTATES	PC1	control_PKP2	6	18
AC245041.2	1.22	0.0305	0.0354	0.0188	4.58	10.5	0.00278	1.52	LV	CELLSTATES	PC1	control_PKP2	6	18
CDC42EP3	1.22	0.0246	0.0127	0.00606	3.08	11.4	0.00197	1.61	LV	CELLSTATES	PC1	control_PKP2	6	18
LMOD3	1.22	0.00539	0.0137	0.00675	3.24	17.8	0.000195	2.27	LV	CELLSTATES	PC1	control_PKP2	6	18
MAP1A	1.22	0.000535	0.0248	0.011	3.93	28.9	7.11e-06	3.27	LV	CELLSTATES	PC1	control_PKP2	6	18
AC008569.1	1.21	0.04	0.0169	0.00714	3.33	9.51	0.00424	1.4	LV	CELLSTATES	PC1	control_PKP2	6	18
AC091906.1	1.2	0.0277	0.0324	0.015	4.32	10.9	0.00238	1.56	LV	CELLSTATES	PC1	control_PKP2	6	18
ECE1	1.2	0.0146	0.222	0.117	7.22	13.6	0.000859	1.84	LV	CELLSTATES	PC1	control_PKP2	6	18
RNF122	1.19	0.0268	0.0149	0.00721	3.32	11	0.00228	1.57	LV	CELLSTATES	PC1	control_PKP2	6	18
AC016722.2	1.18	0.0017	0.0423	0.0223	4.79	23.2	3.57e-05	2.77	LV	CELLSTATES	PC1	control_PKP2	6	18
KANK3	1.18	0.0304	0.127	0.0689	6.36	10.6	0.00276	1.52	LV	CELLSTATES	PC1	control_PKP2	6	18
MFSD4A	1.18	0.00341	0.0211	0.0108	3.82	20	9.45e-05	2.47	LV	CELLSTATES	PC1	control_PKP2	6	18
RNF24	1.18	0.000535	0.172	0.0875	6.71	28.9	7.1e-06	3.27	LV	CELLSTATES	PC1	control_PKP2	6	18
SPRY1	1.18	0.000392	0.265	0.131	7.25	30.4	4.77e-06	3.41	LV	CELLSTATES	PC1	control_PKP2	6	18
AL359317.1	1.17	0.0102	0.0144	0.00713	3.26	15.2	0.000485	1.99	LV	CELLSTATES	PC1	control_PKP2	6	18
GEM	1.17	0.041	0.0693	0.0347	5.4	9.39	0.00445	1.39	LV	CELLSTATES	PC1	control_PKP2	6	18
AP002075.1	1.16	0.0232	0.0302	0.0143	4.29	11.6	0.00183	1.63	LV	CELLSTATES	PC1	control_PKP2	6	18
FBLIM1	1.16	0.00249	0.182	0.0908	6.77	21.4	6.07e-05	2.6	LV	CELLSTATES	PC1	control_PKP2	6	18
GABBR2	1.16	0.0455	0.117	0.0629	6.21	8.96	0.00535	1.34	LV	CELLSTATES	PC1	control_PKP2	6	18
MSC	1.16	0.0174	0.0185	0.00845	3.42	12.8	0.00117	1.76	LV	CELLSTATES	PC1	control_PKP2	6	18
AL512638.2	1.15	0.00846	0.354	0.185	7.78	15.9	0.000373	2.07	LV	CELLSTATES	PC1	control_PKP2	6	18
MIR133A1HG	1.15	0.0232	0.0186	0.0102	3.67	11.6	0.00182	1.63	LV	CELLSTATES	PC1	control_PKP2	6	18
MAP2K3	1.14	0.00524	0.0219	0.0109	3.72	17.9	0.000186	2.28	LV	CELLSTATES	PC1	control_PKP2	6	18
RAI14	1.14	0.0216	0.0334	0.0149	4.27	11.9	0.00164	1.66	LV	CELLSTATES	PC1	control_PKP2	6	18
SERPINE3	1.14	0.0152	0.0278	0.0137	4.09	13.4	0.000934	1.82	LV	CELLSTATES	PC1	control_PKP2	6	18
STAC	1.14	0.0232	0.14	0.077	6.45	11.6	0.00182	1.63	LV	CELLSTATES	PC1	control_PKP2	6	18
RARA	1.13	0.0134	0.0254	0.0128	4	14	0.000743	1.87	LV	CELLSTATES	PC1	control_PKP2	6	18
IFIT2	1.12	0.029	0.0201	0.0101	3.66	10.7	0.00256	1.54	LV	CELLSTATES	PC1	control_PKP2	6	18
NRSN2	1.12	9.21e-05	0.0229	0.0116	3.85	38.8	6.06e-07	4.04	LV	CELLSTATES	PC1	control_PKP2	6	18
PDE10A	1.11	0.0279	0.755	0.434	8.97	10.9	0.00242	1.55	LV	CELLSTATES	PC1	control_PKP2	6	18
VASN	1.11	0.000102	0.0508	0.026	4.98	38.2	7.05e-07	3.99	LV	CELLSTATES	PC1	control_PKP2	6	18
AL627171.2	1.1	0.0279	0.0203	0.0105	3.67	10.9	0.00242	1.55	LV	CELLSTATES	PC1	control_PKP2	6	18
AC024337.1	1.09	0.0478	0.027	0.0139	4.14	8.8	0.00573	1.32	LV	CELLSTATES	PC1	control_PKP2	6	18
AC142472.1	1.09	0.0301	0.0167	0.0092	3.52	10.6	0.00271	1.52	LV	CELLSTATES	PC1	control_PKP2	6	18
NKAPL	1.09	0.0227	0.0147	0.008	3.27	11.7	0.00176	1.64	LV	CELLSTATES	PC1	control_PKP2	6	18
SLC2A4	1.09	0.0256	0.069	0.0387	5.58	11.2	0.00213	1.59	LV	CELLSTATES	PC1	control_PKP2	6	18
SNHG12	1.09	0.0102	0.0521	0.0291	5.06	15.1	0.000487	1.99	LV	CELLSTATES	PC1	control_PKP2	6	18
AC034102.6	1.08	0.00365	0.0193	0.0102	3.65	19.7	0.000104	2.44	LV	CELLSTATES	PC1	control_PKP2	6	18
AC130650.1	1.08	5.25e-05	0.0867	0.0439	5.73	43.6	2.14e-07	4.28	LV	CELLSTATES	PC1	control_PKP2	6	18
AL121944.1	1.08	0.0155	0.0148	0.00777	3.36	13.2	0.000973	1.81	LV	CELLSTATES	PC1	control_PKP2	6	18
CDH20	1.08	0.0114	0.12	0.0606	6.12	14.7	0.000573	1.94	LV	CELLSTATES	PC1	control_PKP2	6	18
KIAA0895L	1.08	0.000587	0.033	0.0181	4.39	28.2	8.52e-06	3.23	LV	CELLSTATES	PC1	control_PKP2	6	18
NAV1	1.08	0.0017	0.178	0.0971	6.83	23.2	3.58e-05	2.77	LV	CELLSTATES	PC1	control_PKP2	6	18
IFIT3	1.07	0.00446	0.0952	0.0523	5.98	18.6	0.000148	2.35	LV	CELLSTATES	PC1	control_PKP2	6	18
PDE4B	1.07	0.0175	0.0383	0.0189	4.57	12.7	0.00117	1.76	LV	CELLSTATES	PC1	control_PKP2	6	18
SNCG	1.07	0.002	0.0935	0.0524	5.94	22.4	4.5e-05	2.7	LV	CELLSTATES	PC1	control_PKP2	6	18
C8orf33	1.06	0.00293	0.0395	0.0207	4.62	20.7	7.54e-05	2.53	LV	CELLSTATES	PC1	control_PKP2	6	18
ISYNA1	1.06	0.00101	0.201	0.117	7.05	25.6	1.77e-05	2.99	LV	CELLSTATES	PC1	control_PKP2	6	18
NEURL1	1.06	0.00126	0.0472	0.0257	4.89	24.6	2.34e-05	2.9	LV	CELLSTATES	PC1	control_PKP2	6	18
TAGLN	1.06	0.00769	0.0706	0.0369	5.43	16.3	0.000324	2.11	LV	CELLSTATES	PC1	control_PKP2	6	18
CCDC129	1.05	0.00559	0.174	0.101	6.79	17.7	0.000203	2.25	LV	CELLSTATES	PC1	control_PKP2	6	18
CLSTN3	1.05	0.0385	0.0176	0.00926	3.51	9.65	0.00401	1.41	LV	CELLSTATES	PC1	control_PKP2	6	18
DAPK2	1.05	0.0323	0.0372	0.0205	4.55	10.3	0.00305	1.49	LV	CELLSTATES	PC1	control_PKP2	6	18
HNRNPAB	1.05	0.0152	0.037	0.0199	4.52	13.4	0.00093	1.82	LV	CELLSTATES	PC1	control_PKP2	6	18
PDGFRB	1.05	5.92e-05	2.87	1.65	10.9	42.7	2.6e-07	4.23	LV	CELLSTATES	PC1	control_PKP2	6	18
RASSF1	1.05	0.0407	0.124	0.0738	6.45	9.43	0.00439	1.39	LV	CELLSTATES	PC1	control_PKP2	6	18
ZNF385A	1.05	0.00283	0.0302	0.0161	4.23	20.9	7.18e-05	2.55	LV	CELLSTATES	PC1	control_PKP2	6	18
AC025180.1	1.04	0.0183	0.0779	0.0419	5.51	12.6	0.00126	1.74	LV	CELLSTATES	PC1	control_PKP2	6	18
ATP1B1	1.04	0.0151	0.0341	0.019	4.48	13.4	0.000915	1.82	LV	CELLSTATES	PC1	control_PKP2	6	18
CENPO	1.04	0.00937	0.0724	0.0409	5.56	15.5	0.000432	2.03	LV	CELLSTATES	PC1	control_PKP2	6	18
LDHA	1.04	0.00633	0.0724	0.0367	5.48	17.1	0.000246	2.2	LV	CELLSTATES	PC1	control_PKP2	6	18
NID2	1.04	0.00146	0.116	0.0621	6.12	23.9	2.92e-05	2.84	LV	CELLSTATES	PC1	control_PKP2	6	18
OSMR	1.04	0.00495	0.235	0.127	7.14	18.1	0.000174	2.31	LV	CELLSTATES	PC1	control_PKP2	6	18
ADAM23	1.03	0.00863	0.0155	0.00881	3.41	15.8	0.000386	2.06	LV	CELLSTATES	PC1	control_PKP2	6	18
GPER1	1.03	0.0274	0.0388	0.0221	4.67	11	0.00234	1.56	LV	CELLSTATES	PC1	control_PKP2	6	18
PDIA5	1.03	0.0346	0.0976	0.0558	5.89	10.1	0.00335	1.46	LV	CELLSTATES	PC1	control_PKP2	6	18
SLC9A5	1.03	0.0155	0.0149	0.00855	3.3	13.3	0.00097	1.81	LV	CELLSTATES	PC1	control_PKP2	6	18
DIAPH3	1.02	0.0152	0.0167	0.00921	3.47	13.4	0.000929	1.82	LV	CELLSTATES	PC1	control_PKP2	6	18
FSD2	1.02	0.00155	0.0394	0.0212	4.62	23.6	3.16e-05	2.81	LV	CELLSTATES	PC1	control_PKP2	6	18
NGF	1.02	0.0103	1.21	0.695	9.61	15.1	0.000491	1.99	LV	CELLSTATES	PC1	control_PKP2	6	18
NOTCH3	1.02	0.00142	0.62	0.348	8.56	24.1	2.74e-05	2.85	LV	CELLSTATES	PC1	control_PKP2	6	18
PIP4K2C	1.02	0.000976	0.0455	0.0257	4.9	25.8	1.67e-05	3.01	LV	CELLSTATES	PC1	control_PKP2	6	18
STARD8	1.02	0.0173	0.0543	0.0307	5.09	12.8	0.00115	1.76	LV	CELLSTATES	PC1	control_PKP2	6	18
AC023389.1	1.01	0.00104	0.0966	0.0571	5.94	25.4	1.84e-05	2.98	LV	CELLSTATES	PC1	control_PKP2	6	18
AL132780.3	1.01	0.00544	0.0191	0.0111	3.71	17.8	0.000197	2.26	LV	CELLSTATES	PC1	control_PKP2	6	18
GRIK1	1.01	0.00401	0.0861	0.0479	5.75	19.1	0.000127	2.4	LV	CELLSTATES	PC1	control_PKP2	6	18
SYNPO2	1.01	0.043	1.09	0.604	9.38	9.16	0.00491	1.37	LV	CELLSTATES	PC1	control_PKP2	6	18
AL136366.1	1	0.0174	0.0224	0.0123	3.85	12.8	0.00117	1.76	LV	CELLSTATES	PC1	control_PKP2	6	18
DNTTIP2	1	0.00719	0.0295	0.0162	4.22	16.6	0.00029	2.14	LV	CELLSTATES	PC1	control_PKP2	6	18
MICALL2	1	0.0442	0.0242	0.0127	3.84	9.07	0.00509	1.35	LV	CELLSTATES	PC1	control_PKP2	6	18
PCOLCE	1	0.00793	0.0576	0.0324	5.21	16.1	0.000345	2.1	LV	CELLSTATES	PC1	control_PKP2	6	18
RNF212B	1	0.00917	0.0207	0.0122	3.82	15.6	0.000421	2.04	LV	CELLSTATES	PC1	control_PKP2	6	18
SMCR5	1	0.048	0.0179	0.0108	3.71	8.78	0.00577	1.32	LV	CELLSTATES	PC1	control_PKP2	6	18
SOCS5	1	0.000798	0.349	0.2	7.71	26.7	1.29e-05	3.1	LV	CELLSTATES	PC1	control_PKP2	6	18
AL121748.2	0.995	0.0421	0.0156	0.00903	3.43	9.24	0.00474	1.38	LV	CELLSTATES	PC1	control_PKP2	6	18
PFKFB2	0.992	0.0163	0.0164	0.00889	3.4	13.1	0.00103	1.79	LV	CELLSTATES	PC1	control_PKP2	6	18
ALPK2	0.991	0.0407	0.0164	0.00931	3.46	9.43	0.00439	1.39	LV	CELLSTATES	PC1	control_PKP2	6	18
KLF10	0.989	0.0463	0.0251	0.0133	3.99	8.91	0.00547	1.33	LV	CELLSTATES	PC1	control_PKP2	6	18
AC132192.1	0.986	0.0344	0.0198	0.0116	3.68	10.1	0.00333	1.46	LV	CELLSTATES	PC1	control_PKP2	6	18
MCFD2	0.982	0.0122	0.126	0.074	6.33	14.4	0.000645	1.91	LV	CELLSTATES	PC1	control_PKP2	6	18
PPP1R18	0.98	0.0113	0.0186	0.0102	3.54	14.7	0.000563	1.95	LV	CELLSTATES	PC1	control_PKP2	6	18
VSIR	0.978	0.035	0.0165	0.00975	3.48	10	0.00343	1.46	LV	CELLSTATES	PC1	control_PKP2	6	18
LINC01389	0.973	0.00747	0.0196	0.0121	3.8	16.4	0.000311	2.13	LV	CELLSTATES	PC1	control_PKP2	6	18
ALKBH2	0.97	0.00631	0.0324	0.0183	4.37	17.1	0.000243	2.2	LV	CELLSTATES	PC1	control_PKP2	6	18
AC017002.5	0.965	0.0195	0.415	0.22	7.99	12.3	0.00137	1.71	LV	CELLSTATES	PC1	control_PKP2	6	18
KCNQ1OT1	0.964	0.0154	0.0632	0.0389	5.4	13.3	0.000965	1.81	LV	CELLSTATES	PC1	control_PKP2	6	18
ELK3	0.961	0.0417	0.0574	0.0305	5.02	9.28	0.00467	1.38	LV	CELLSTATES	PC1	control_PKP2	6	18
AC113137.1	0.959	0.0417	0.0159	0.00971	3.51	9.29	0.00464	1.38	LV	CELLSTATES	PC1	control_PKP2	6	18
ENPEP	0.959	0.0283	0.537	0.343	8.49	10.9	0.00245	1.55	LV	CELLSTATES	PC1	control_PKP2	6	18
PTMA	0.957	0.00248	0.156	0.0819	6.65	21.4	6.04e-05	2.6	LV	CELLSTATES	PC1	control_PKP2	6	18
RPS18	0.955	0.00743	0.0585	0.0285	5.27	16.4	0.000308	2.13	LV	CELLSTATES	PC1	control_PKP2	6	18
RGS3	0.953	0.0285	0.0126	0.00683	3.06	10.8	0.00248	1.54	LV	CELLSTATES	PC1	control_PKP2	6	18
PLAC9	0.952	0.00221	0.158	0.0901	6.61	22	5.07e-05	2.66	LV	CELLSTATES	PC1	control_PKP2	6	18
CABLES1	0.949	0.0246	0.0319	0.0183	4.33	11.4	0.00198	1.61	LV	CELLSTATES	PC1	control_PKP2	6	18
FAM20A	0.949	0.0105	0.015	0.00902	3.37	15	0.000506	1.98	LV	CELLSTATES	PC1	control_PKP2	6	18
AC006460.1	0.946	0.000787	0.0512	0.0288	4.99	26.8	1.26e-05	3.1	LV	CELLSTATES	PC1	control_PKP2	6	18
FAM50A	0.943	0.001	0.0322	0.0193	4.42	25.6	1.74e-05	3	LV	CELLSTATES	PC1	control_PKP2	6	18
SYNGAP1-AS1	0.942	0.00457	0.0384	0.0246	4.69	18.5	0.000157	2.34	LV	CELLSTATES	PC1	control_PKP2	6	18
TPRG1	0.94	0.00252	0.0636	0.0382	5.34	21.4	6.16e-05	2.6	LV	CELLSTATES	PC1	control_PKP2	6	18
PLEKHG3	0.938	0.00917	0.101	0.0615	5.98	15.6	0.000421	2.04	LV	CELLSTATES	PC1	control_PKP2	6	18
TCEAL9	0.938	0.00488	0.0361	0.0217	4.6	18.2	0.000171	2.31	LV	CELLSTATES	PC1	control_PKP2	6	18
NHSL2	0.936	0.0223	0.116	0.0684	6.18	11.8	0.00172	1.65	LV	CELLSTATES	PC1	control_PKP2	6	18
ADGRE5	0.933	0.0498	0.0552	0.0317	5.09	8.65	0.0061	1.3	LV	CELLSTATES	PC1	control_PKP2	6	18
BCAM	0.932	0.00295	0.134	0.0836	6.48	20.7	7.62e-05	2.53	LV	CELLSTATES	PC1	control_PKP2	6	18
CREB3	0.932	0.0254	0.0142	0.00781	3.15	11.2	0.0021	1.6	LV	CELLSTATES	PC1	control_PKP2	6	18
CSKMT	0.931	0.0181	0.0243	0.0137	3.96	12.6	0.00124	1.74	LV	CELLSTATES	PC1	control_PKP2	6	18
MCAM	0.93	0.000778	0.221	0.131	7.07	26.8	1.24e-05	3.11	LV	CELLSTATES	PC1	control_PKP2	6	18
ST3GAL1	0.929	0.0201	0.03	0.0174	4.27	12.2	0.00143	1.7	LV	CELLSTATES	PC1	control_PKP2	6	18
AC100793.2	0.928	0.00534	0.233	0.136	7.14	17.8	0.000193	2.27	LV	CELLSTATES	PC1	control_PKP2	6	18
SPAG1	0.928	0.0232	0.0522	0.0293	5	11.6	0.00182	1.63	LV	CELLSTATES	PC1	control_PKP2	6	18
CSF1	0.926	0.00234	0.0291	0.0172	4.24	21.7	5.51e-05	2.63	LV	CELLSTATES	PC1	control_PKP2	6	18
DIO2-AS1	0.926	0.0246	0.0193	0.0109	3.64	11.4	0.00198	1.61	LV	CELLSTATES	PC1	control_PKP2	6	18
GGT5	0.926	0.00393	0.294	0.178	7.52	19.3	0.00012	2.41	LV	CELLSTATES	PC1	control_PKP2	6	18
SEC24D	0.924	0.00267	0.275	0.159	7.39	21.2	6.61e-05	2.57	LV	CELLSTATES	PC1	control_PKP2	6	18
EXOC3-AS1	0.922	0.036	0.0127	0.00713	3.12	9.92	0.00358	1.44	LV	CELLSTATES	PC1	control_PKP2	6	18
PACSIN3	0.922	0.00567	0.0347	0.0209	4.55	17.6	0.000207	2.25	LV	CELLSTATES	PC1	control_PKP2	6	18
KANK2	0.92	0.00211	0.131	0.0772	6.32	22.2	4.8e-05	2.68	LV	CELLSTATES	PC1	control_PKP2	6	18
EPHA1-AS1	0.917	0.0116	0.0185	0.0116	3.69	14.6	0.000594	1.94	LV	CELLSTATES	PC1	control_PKP2	6	18
SLC16A7	0.917	0.00725	0.0556	0.0319	5.14	16.6	0.000296	2.14	LV	CELLSTATES	PC1	control_PKP2	6	18
FAM110B	0.916	0.00702	0.312	0.187	7.58	16.7	0.000282	2.15	LV	CELLSTATES	PC1	control_PKP2	6	18
RAB3D	0.916	0.00426	0.0292	0.0186	4.3	18.8	0.000138	2.37	LV	CELLSTATES	PC1	control_PKP2	6	18
QPCTL	0.911	0.0309	0.0126	0.00778	3.18	10.5	0.00284	1.51	LV	CELLSTATES	PC1	control_PKP2	6	18
FKBP10	0.91	0.0151	0.0704	0.0443	5.5	13.4	0.000912	1.82	LV	CELLSTATES	PC1	control_PKP2	6	18
PDLIM7	0.909	0.00874	0.0704	0.0443	5.53	15.7	0.000394	2.06	LV	CELLSTATES	PC1	control_PKP2	6	18
MT1M	0.907	0.0489	0.0272	0.0157	4.12	8.73	0.0059	1.31	LV	CELLSTATES	PC1	control_PKP2	6	18
AL132780.2	0.906	0.0218	0.019	0.0115	3.65	11.9	0.00165	1.66	LV	CELLSTATES	PC1	control_PKP2	6	18
BAHCC1	0.906	0.0118	0.0426	0.025	4.72	14.5	0.000612	1.93	LV	CELLSTATES	PC1	control_PKP2	6	18
OSBPL10	0.906	0.00883	0.218	0.135	7.11	15.7	0.000401	2.05	LV	CELLSTATES	PC1	control_PKP2	6	18
TUBA1B	0.906	0.0154	0.144	0.0799	6.44	13.3	0.000961	1.81	LV	CELLSTATES	PC1	control_PKP2	6	18
LGALSL	0.904	0.0155	0.0199	0.0126	3.8	13.2	0.000976	1.81	LV	CELLSTATES	PC1	control_PKP2	6	18
C19orf48	0.898	0.022	0.0129	0.00687	3.06	11.8	0.00168	1.66	LV	CELLSTATES	PC1	control_PKP2	6	18
LBH	0.897	0.0359	0.0949	0.0591	5.88	9.92	0.00357	1.44	LV	CELLSTATES	PC1	control_PKP2	6	18
PPP1R3B	0.897	0.00578	0.0439	0.0257	4.79	17.5	0.000215	2.24	LV	CELLSTATES	PC1	control_PKP2	6	18
ANGPT2	0.895	0.00397	0.255	0.147	7.29	19.2	0.000122	2.4	LV	CELLSTATES	PC1	control_PKP2	6	18
TSPAN15	0.892	0.00793	0.0856	0.0511	5.73	16.1	0.000344	2.1	LV	CELLSTATES	PC1	control_PKP2	6	18
ZNF521	0.891	0.00154	0.303	0.192	7.58	23.6	3.13e-05	2.81	LV	CELLSTATES	PC1	control_PKP2	6	18
AC091057.6	0.89	0.0305	0.0172	0.0109	3.55	10.5	0.00278	1.52	LV	CELLSTATES	PC1	control_PKP2	6	18
WDR46	0.889	0.0473	0.019	0.011	3.66	8.84	0.00563	1.33	LV	CELLSTATES	PC1	control_PKP2	6	18
RPLP2	0.885	0.0208	0.0957	0.052	6	12.1	0.00153	1.68	LV	CELLSTATES	PC1	control_PKP2	6	18
PKD1L3	0.882	0.00736	0.0215	0.0135	3.85	16.5	0.000302	2.13	LV	CELLSTATES	PC1	control_PKP2	6	18
REXO4	0.88	0.00357	0.0332	0.0205	4.43	19.8	0.000101	2.45	LV	CELLSTATES	PC1	control_PKP2	6	18
PPP1R17	0.879	0.0118	0.0387	0.0246	4.68	14.5	0.000608	1.93	LV	CELLSTATES	PC1	control_PKP2	6	18
PHLDB3	0.876	0.0413	0.0389	0.0249	4.73	9.35	0.00454	1.38	LV	CELLSTATES	PC1	control_PKP2	6	18
SLC51B	0.874	0.0449	0.0386	0.0234	4.62	9.02	0.00521	1.35	LV	CELLSTATES	PC1	control_PKP2	6	18
RELB	0.869	0.000441	0.0519	0.0324	5.06	29.8	5.6e-06	3.36	LV	CELLSTATES	PC1	control_PKP2	6	18
CDC42EP1	0.867	0.00371	0.0369	0.0216	4.49	19.6	0.000108	2.43	LV	CELLSTATES	PC1	control_PKP2	6	18
TINAGL1	0.867	0.000201	0.257	0.165	7.4	34.1	1.86e-06	3.7	LV	CELLSTATES	PC1	control_PKP2	6	18
FLOT1	0.862	0.000749	0.0896	0.0547	5.81	27	1.19e-05	3.13	LV	CELLSTATES	PC1	control_PKP2	6	18
SIPA1L2	0.86	0.0434	0.0367	0.024	4.6	9.14	0.00496	1.36	LV	CELLSTATES	PC1	control_PKP2	6	18
ZNF22	0.86	0.00846	0.0399	0.0247	4.65	15.9	0.000372	2.07	LV	CELLSTATES	PC1	control_PKP2	6	18
RPLP0	0.858	0.0115	0.129	0.0731	6.37	14.6	0.000582	1.94	LV	CELLSTATES	PC1	control_PKP2	6	18
CSF1R	0.856	0.00112	0.0602	0.0394	5.31	25.1	2.04e-05	2.95	LV	CELLSTATES	PC1	control_PKP2	6	18
TMEM165	0.855	0.0102	0.553	0.361	8.48	15.1	0.000487	1.99	LV	CELLSTATES	PC1	control_PKP2	6	18
NKIRAS1	0.852	0.00294	0.0623	0.0381	5.3	20.7	7.57e-05	2.53	LV	CELLSTATES	PC1	control_PKP2	6	18
ARID5A	0.851	0.0201	0.0364	0.0223	4.54	12.2	0.00145	1.7	LV	CELLSTATES	PC1	control_PKP2	6	18
SPINT2	0.85	0.0401	0.0925	0.0567	5.86	9.5	0.00425	1.4	LV	CELLSTATES	PC1	control_PKP2	6	18
ACP2	0.849	0.0127	0.0173	0.0108	3.53	14.2	0.000692	1.9	LV	CELLSTATES	PC1	control_PKP2	6	18
C4orf19	0.848	0.000205	0.0966	0.0629	6	34	1.93e-06	3.69	LV	CELLSTATES	PC1	control_PKP2	6	18
MPDU1	0.848	0.00371	0.034	0.0212	4.44	19.6	0.000108	2.43	LV	CELLSTATES	PC1	control_PKP2	6	18
SLC5A9	0.847	0.0216	0.022	0.0132	3.82	11.9	0.00164	1.66	LV	CELLSTATES	PC1	control_PKP2	6	18
TRMT10C	0.844	0.00393	0.027	0.0166	4.14	19.3	0.00012	2.41	LV	CELLSTATES	PC1	control_PKP2	6	18
PALM	0.843	0.00874	0.054	0.0359	5.17	15.7	0.000394	2.06	LV	CELLSTATES	PC1	control_PKP2	6	18
SLC52A2	0.841	0.0125	0.0312	0.0194	4.33	14.3	0.000667	1.9	LV	CELLSTATES	PC1	control_PKP2	6	18
BGN	0.839	0.0251	0.075	0.0425	5.59	11.3	0.00206	1.6	LV	CELLSTATES	PC1	control_PKP2	6	18
PNKP	0.837	0.00337	0.0947	0.0586	5.89	20.1	9.27e-05	2.47	LV	CELLSTATES	PC1	control_PKP2	6	18
TIGAR	0.837	0.00528	0.0441	0.0303	4.9	17.9	0.000189	2.28	LV	CELLSTATES	PC1	control_PKP2	6	18
MYL6	0.836	0.000867	0.248	0.156	7.38	26.3	1.46e-05	3.06	LV	CELLSTATES	PC1	control_PKP2	6	18
GNL3	0.835	0.0115	0.0731	0.0464	5.53	14.7	0.000576	1.94	LV	CELLSTATES	PC1	control_PKP2	6	18
AL078459.1	0.831	0.0445	0.0686	0.041	5.37	9.05	0.00515	1.35	LV	CELLSTATES	PC1	control_PKP2	6	18
LOXL2	0.827	0.0211	0.0656	0.0419	5.4	12	0.00157	1.68	LV	CELLSTATES	PC1	control_PKP2	6	18
SYNGAP1	0.825	0.00202	0.0516	0.0348	5.09	22.4	4.55e-05	2.7	LV	CELLSTATES	PC1	control_PKP2	6	18
SMC1B	0.823	0.00422	0.024	0.0153	3.98	18.9	0.000136	2.37	LV	CELLSTATES	PC1	control_PKP2	6	18
MYBBP1A	0.822	0.0273	0.0161	0.0098	3.44	11	0.00233	1.56	LV	CELLSTATES	PC1	control_PKP2	6	18
NAB2	0.821	0.0288	0.0139	0.00849	3.22	10.8	0.00252	1.54	LV	CELLSTATES	PC1	control_PKP2	6	18
AC025178.1	0.818	0.0115	0.0234	0.0143	3.95	14.7	0.00058	1.94	LV	CELLSTATES	PC1	control_PKP2	6	18
NUAK1	0.817	0.0371	0.112	0.0738	6.16	9.82	0.00374	1.43	LV	CELLSTATES	PC1	control_PKP2	6	18
PTPA	0.817	0.00282	0.0559	0.0357	5.2	20.9	7.12e-05	2.55	LV	CELLSTATES	PC1	control_PKP2	6	18
TBCC	0.817	0.0331	0.0134	0.00854	3.22	10.2	0.00315	1.48	LV	CELLSTATES	PC1	control_PKP2	6	18
NUCB1-AS1	0.812	0.0262	0.0174	0.0114	3.58	11.1	0.00221	1.58	LV	CELLSTATES	PC1	control_PKP2	6	18
STAMBPL1	0.81	0.0358	0.119	0.0744	6.16	9.94	0.00355	1.45	LV	CELLSTATES	PC1	control_PKP2	6	18
HAPLN3	0.809	0.0249	0.0197	0.0134	3.76	11.3	0.00203	1.6	LV	CELLSTATES	PC1	control_PKP2	6	18
TOMM40	0.809	0.0118	0.0401	0.0256	4.72	14.5	0.000614	1.93	LV	CELLSTATES	PC1	control_PKP2	6	18
MEF2C	0.807	0.00532	1.63	1.04	10.1	17.8	0.000192	2.27	LV	CELLSTATES	PC1	control_PKP2	6	18
SLC2A6	0.805	0.0154	0.0342	0.023	4.51	13.3	0.000965	1.81	LV	CELLSTATES	PC1	control_PKP2	6	18
MRPL32	0.803	0.0097	0.0577	0.036	5.18	15.4	0.000452	2.01	LV	CELLSTATES	PC1	control_PKP2	6	18
SEPT4-AS1	0.803	0.0152	0.0476	0.032	4.98	13.4	0.000932	1.82	LV	CELLSTATES	PC1	control_PKP2	6	18
EPHA2	0.802	0.0201	0.0484	0.0319	4.99	12.2	0.00144	1.7	LV	CELLSTATES	PC1	control_PKP2	6	18
CHSY1	0.8	0.0115	0.29	0.19	7.5	14.6	0.000585	1.94	LV	CELLSTATES	PC1	control_PKP2	6	18
CALHM2	0.798	0.00766	0.0287	0.0185	4.21	16.3	0.000321	2.12	LV	CELLSTATES	PC1	control_PKP2	6	18
HEXIM1	0.798	0.0289	0.0247	0.0156	4.07	10.8	0.00254	1.54	LV	CELLSTATES	PC1	control_PKP2	6	18
BTBD19	0.796	0.00349	0.0274	0.018	4.16	19.9	9.69e-05	2.46	LV	CELLSTATES	PC1	control_PKP2	6	18
AP001462.1	0.795	0.0484	0.0139	0.00878	3.26	8.76	0.00583	1.31	LV	CELLSTATES	PC1	control_PKP2	6	18
MALAT1	0.795	0.0304	297	198	17.7	10.6	0.00275	1.52	LV	CELLSTATES	PC1	control_PKP2	6	18
ARAP3	0.794	0.0357	0.0248	0.0161	3.99	9.96	0.00352	1.45	LV	CELLSTATES	PC1	control_PKP2	6	18
KAZN	0.789	0.0171	0.0682	0.0476	5.58	12.9	0.00112	1.77	LV	CELLSTATES	PC1	control_PKP2	6	18
AC006547.1	0.788	0.00422	0.0227	0.0154	3.97	18.9	0.000136	2.37	LV	CELLSTATES	PC1	control_PKP2	6	18
MAPT	0.788	0.0256	0.0331	0.0224	4.48	11.2	0.00213	1.59	LV	CELLSTATES	PC1	control_PKP2	6	18
LAT2	0.785	0.0146	0.0146	0.0098	3.34	13.6	0.000855	1.84	LV	CELLSTATES	PC1	control_PKP2	6	18
AC107021.1	0.78	0.0358	0.0563	0.0387	5.26	9.94	0.00355	1.45	LV	CELLSTATES	PC1	control_PKP2	6	18
ABCF1	0.779	0.00524	0.0562	0.0379	5.2	17.9	0.000186	2.28	LV	CELLSTATES	PC1	control_PKP2	6	18
MGLL	0.779	0.0339	0.368	0.25	7.92	10.2	0.00325	1.47	LV	CELLSTATES	PC1	control_PKP2	6	18
ABLIM3	0.778	0.0324	0.0206	0.0127	3.74	10.3	0.00306	1.49	LV	CELLSTATES	PC1	control_PKP2	6	18
POLR3D	0.778	0.0473	0.0152	0.0101	3.35	8.84	0.00563	1.33	LV	CELLSTATES	PC1	control_PKP2	6	18
EMG1-1	0.776	0.00197	0.0305	0.0204	4.38	22.5	4.41e-05	2.7	LV	CELLSTATES	PC1	control_PKP2	6	18
YARS	0.775	0.00995	0.0795	0.0518	5.66	15.3	0.000467	2	LV	CELLSTATES	PC1	control_PKP2	6	18
WDR77	0.774	0.0137	0.0213	0.0133	3.79	13.9	0.000768	1.86	LV	CELLSTATES	PC1	control_PKP2	6	18
MIR4435-2HG	0.773	0.0351	1.27	0.825	9.62	10	0.00343	1.46	LV	CELLSTATES	PC1	control_PKP2	6	18
REC114	0.772	0.0201	0.0252	0.016	4.05	12.2	0.00143	1.7	LV	CELLSTATES	PC1	control_PKP2	6	18
TUBB	0.771	0.00633	0.0483	0.0299	4.94	17.1	0.000246	2.2	LV	CELLSTATES	PC1	control_PKP2	6	18
COL6A2	0.77	0.00784	0.682	0.456	8.78	16.2	0.000333	2.11	LV	CELLSTATES	PC1	control_PKP2	6	18
SNRPD2	0.769	0.0106	0.0243	0.0131	3.93	15	0.000516	1.98	LV	CELLSTATES	PC1	control_PKP2	6	18
EDNRA	0.766	0.00312	0.534	0.366	8.43	20.4	8.44e-05	2.51	LV	CELLSTATES	PC1	control_PKP2	6	18
ARPC5	0.765	0.00308	0.185	0.123	6.87	20.4	8.24e-05	2.51	LV	CELLSTATES	PC1	control_PKP2	6	18
SRC	0.762	0.0149	0.0333	0.0226	4.45	13.5	0.000885	1.83	LV	CELLSTATES	PC1	control_PKP2	6	18
PLK3	0.76	0.0413	0.0244	0.0158	4.02	9.34	0.00455	1.38	LV	CELLSTATES	PC1	control_PKP2	6	18
SNHG25	0.76	0.0383	0.0838	0.0576	5.84	9.67	0.00397	1.42	LV	CELLSTATES	PC1	control_PKP2	6	18
AL138828.1	0.759	0.0162	1.7	1.17	10.2	13.1	0.00102	1.79	LV	CELLSTATES	PC1	control_PKP2	6	18
TES	0.759	0.0417	0.0461	0.0306	4.86	9.29	0.00465	1.38	LV	CELLSTATES	PC1	control_PKP2	6	18
CDC37	0.757	0.00197	0.104	0.0693	6.12	22.5	4.31e-05	2.7	LV	CELLSTATES	PC1	control_PKP2	6	18
PPA1	0.757	0.0246	0.0407	0.0263	4.69	11.4	0.00199	1.61	LV	CELLSTATES	PC1	control_PKP2	6	18
SELENOM	0.755	0.0313	0.0537	0.0277	5.01	10.4	0.0029	1.5	LV	CELLSTATES	PC1	control_PKP2	6	18
CHD4	0.754	0.0381	0.0372	0.0256	4.61	9.69	0.00394	1.42	LV	CELLSTATES	PC1	control_PKP2	6	18
POLD2	0.754	0.049	0.0333	0.0226	4.48	8.72	0.00591	1.31	LV	CELLSTATES	PC1	control_PKP2	6	18
RNF5	0.754	0.0297	0.0208	0.0135	3.78	10.7	0.00265	1.53	LV	CELLSTATES	PC1	control_PKP2	6	18
DDIT3	0.753	0.0181	0.0417	0.0296	4.84	12.6	0.00123	1.74	LV	CELLSTATES	PC1	control_PKP2	6	18
AC021231.1	0.751	0.0268	0.0382	0.0269	4.67	11.1	0.00227	1.57	LV	CELLSTATES	PC1	control_PKP2	6	18
FTSJ1	0.751	0.0374	0.0229	0.0149	3.9	9.78	0.0038	1.43	LV	CELLSTATES	PC1	control_PKP2	6	18
PXN-AS1	0.751	0.0211	0.0154	0.00984	3.37	12	0.00158	1.68	LV	CELLSTATES	PC1	control_PKP2	6	18
AC096564.1	0.749	0.0104	0.0389	0.0264	4.68	15.1	0.000498	1.98	LV	CELLSTATES	PC1	control_PKP2	6	18
TUBB4B	0.749	0.0132	0.0744	0.0491	5.57	14	0.000729	1.88	LV	CELLSTATES	PC1	control_PKP2	6	18
IMP4	0.747	0.0413	0.0266	0.0179	4.16	9.34	0.00455	1.38	LV	CELLSTATES	PC1	control_PKP2	6	18
IKBIP	0.745	0.0133	0.0377	0.026	4.66	14	0.000737	1.88	LV	CELLSTATES	PC1	control_PKP2	6	18
MEIOC	0.745	0.0307	0.0126	0.00851	3.14	10.5	0.0028	1.51	LV	CELLSTATES	PC1	control_PKP2	6	18
CCDC9	0.742	0.0194	0.0197	0.0137	3.77	12.4	0.00135	1.71	LV	CELLSTATES	PC1	control_PKP2	6	18
HOOK2	0.742	0.00397	0.121	0.0822	6.36	19.2	0.000124	2.4	LV	CELLSTATES	PC1	control_PKP2	6	18
ITPKB	0.742	0.0291	0.108	0.0778	6.19	10.7	0.00257	1.54	LV	CELLSTATES	PC1	control_PKP2	6	18
KCP	0.742	0.041	0.024	0.0161	3.99	9.39	0.00446	1.39	LV	CELLSTATES	PC1	control_PKP2	6	18
SDC2	0.74	0.0357	0.0378	0.0237	4.53	9.95	0.00353	1.45	LV	CELLSTATES	PC1	control_PKP2	6	18
TNFRSF1A	0.739	0.00995	0.0736	0.0462	5.55	15.3	0.000467	2	LV	CELLSTATES	PC1	control_PKP2	6	18
OAF	0.738	0.0248	0.145	0.0994	6.54	11.3	0.00202	1.6	LV	CELLSTATES	PC1	control_PKP2	6	18
TMEM87B	0.737	0.0146	0.144	0.0998	6.5	13.6	0.000858	1.84	LV	CELLSTATES	PC1	control_PKP2	6	18
PNRC1	0.736	0.0235	0.13	0.0955	6.49	11.5	0.00187	1.63	LV	CELLSTATES	PC1	control_PKP2	6	18
MOV10	0.735	0.00591	0.0479	0.0343	5.03	17.4	0.000222	2.23	LV	CELLSTATES	PC1	control_PKP2	6	18
AC090579.1	0.734	0.0302	0.0655	0.0443	5.35	10.6	0.00272	1.52	LV	CELLSTATES	PC1	control_PKP2	6	18
ZNF697	0.733	0.0342	0.0249	0.017	4.05	10.1	0.0033	1.47	LV	CELLSTATES	PC1	control_PKP2	6	18
LMNA	0.73	0.00144	0.133	0.0874	6.43	23.9	2.85e-05	2.84	LV	CELLSTATES	PC1	control_PKP2	6	18
LRRC39	0.729	0.0318	0.0301	0.0209	4.36	10.4	0.00296	1.5	LV	CELLSTATES	PC1	control_PKP2	6	18
AL390957.1	0.727	0.0413	0.019	0.0121	3.64	9.34	0.00455	1.38	LV	CELLSTATES	PC1	control_PKP2	6	18
DNM3OS	0.725	0.0357	0.0643	0.0431	5.32	9.95	0.00353	1.45	LV	CELLSTATES	PC1	control_PKP2	6	18
SH2B3	0.724	0.0496	0.185	0.124	6.83	8.67	0.00604	1.3	LV	CELLSTATES	PC1	control_PKP2	6	18
RPS29	0.723	0.00397	0.0455	0.0305	4.93	19.2	0.000124	2.4	LV	CELLSTATES	PC1	control_PKP2	6	18
SORBS3	0.723	0.00723	0.101	0.0701	6.03	16.6	0.000293	2.14	LV	CELLSTATES	PC1	control_PKP2	6	18
NFE2L3	0.722	0.0135	0.0261	0.018	4.14	13.9	0.000752	1.87	LV	CELLSTATES	PC1	control_PKP2	6	18
BACH1	0.716	0.0425	0.396	0.268	7.89	9.2	0.00483	1.37	LV	CELLSTATES	PC1	control_PKP2	6	18
C5orf66	0.716	0.0308	0.0207	0.0143	3.83	10.5	0.00281	1.51	LV	CELLSTATES	PC1	control_PKP2	6	18
GSTK1	0.716	0.0115	0.134	0.0977	6.53	14.7	0.000579	1.94	LV	CELLSTATES	PC1	control_PKP2	6	18
MYO1H	0.71	0.0392	0.0148	0.0107	3.37	9.59	0.00411	1.41	LV	CELLSTATES	PC1	control_PKP2	6	18
AC073342.1	0.708	0.0319	0.0356	0.0244	4.53	10.4	0.00298	1.5	LV	CELLSTATES	PC1	control_PKP2	6	18
ACLY	0.708	0.0449	0.0368	0.0263	4.64	9.01	0.00523	1.35	LV	CELLSTATES	PC1	control_PKP2	6	18
MUS81	0.708	0.00395	0.0696	0.0503	5.56	19.2	0.000121	2.4	LV	CELLSTATES	PC1	control_PKP2	6	18
NORAD	0.708	0.0272	0.0588	0.0431	5.31	11	0.00232	1.56	LV	CELLSTATES	PC1	control_PKP2	6	18
RIOX2	0.707	0.0413	0.0168	0.0113	3.48	9.37	0.0045	1.38	LV	CELLSTATES	PC1	control_PKP2	6	18
DOCK3	0.705	0.0498	0.0448	0.0308	4.91	8.65	0.00609	1.3	LV	CELLSTATES	PC1	control_PKP2	6	18
ADCY6	0.703	0.0258	0.264	0.192	7.4	11.2	0.00217	1.59	LV	CELLSTATES	PC1	control_PKP2	6	18
C14orf119	0.703	0.0201	0.0379	0.026	4.62	12.2	0.00143	1.7	LV	CELLSTATES	PC1	control_PKP2	6	18
APEX1	0.699	0.0117	0.0497	0.0351	5.06	14.6	0.0006	1.93	LV	CELLSTATES	PC1	control_PKP2	6	18
MGP	0.698	0.0451	0.224	0.147	7.18	9	0.00525	1.35	LV	CELLSTATES	PC1	control_PKP2	6	18
SLC8B1	0.698	0.0109	0.0615	0.0446	5.37	14.9	0.000535	1.96	LV	CELLSTATES	PC1	control_PKP2	6	18
RAB6B	0.697	0.00935	0.0419	0.0308	4.84	15.5	0.000431	2.03	LV	CELLSTATES	PC1	control_PKP2	6	18
VASP	0.696	0.0203	0.11	0.078	6.16	12.1	0.00148	1.69	LV	CELLSTATES	PC1	control_PKP2	6	18
CWC25	0.695	0.0117	0.0828	0.0589	5.81	14.6	0.000602	1.93	LV	CELLSTATES	PC1	control_PKP2	6	18
PPP4C	0.695	0.0144	0.0386	0.0282	4.74	13.7	0.000828	1.84	LV	CELLSTATES	PC1	control_PKP2	6	18
SHISA5	0.694	0.00739	0.0378	0.0259	4.64	16.5	0.000305	2.13	LV	CELLSTATES	PC1	control_PKP2	6	18
SLC25A39	0.694	0.025	0.0339	0.024	4.54	11.3	0.00204	1.6	LV	CELLSTATES	PC1	control_PKP2	6	18
SON	0.692	0.00305	0.783	0.567	9	20.5	8.04e-05	2.52	LV	CELLSTATES	PC1	control_PKP2	6	18
CMTM7	0.691	0.0132	0.0668	0.0477	5.47	14	0.000723	1.88	LV	CELLSTATES	PC1	control_PKP2	6	18
RHBDD3	0.687	0.00418	0.031	0.0224	4.39	18.9	0.000134	2.38	LV	CELLSTATES	PC1	control_PKP2	6	18
RPL27A	0.687	0.0313	0.0716	0.0448	5.63	10.4	0.00289	1.5	LV	CELLSTATES	PC1	control_PKP2	6	18
NDUFA4L2	0.686	0.0248	0.209	0.13	7.15	11.3	0.00202	1.6	LV	CELLSTATES	PC1	control_PKP2	6	18
RARRES1	0.686	0.0442	0.0654	0.045	5.4	9.07	0.0051	1.35	LV	CELLSTATES	PC1	control_PKP2	6	18
TMEM214	0.686	0.00435	0.0326	0.0233	4.44	18.7	0.000144	2.36	LV	CELLSTATES	PC1	control_PKP2	6	18
LZTS1-AS1	0.685	0.0202	0.22	0.154	7.18	12.2	0.00147	1.69	LV	CELLSTATES	PC1	control_PKP2	6	18
PRR13	0.685	0.00666	0.0196	0.0131	3.71	16.9	0.000264	2.18	LV	CELLSTATES	PC1	control_PKP2	6	18
NT5DC2	0.682	0.0331	0.0454	0.0331	4.9	10.2	0.00315	1.48	LV	CELLSTATES	PC1	control_PKP2	6	18
OPA3	0.679	0.0118	0.06	0.0432	5.31	14.5	0.000615	1.93	LV	CELLSTATES	PC1	control_PKP2	6	18
PHLDB2	0.679	0.0394	0.337	0.237	7.7	9.57	0.00414	1.4	LV	CELLSTATES	PC1	control_PKP2	6	18
EMP3	0.678	0.00803	0.028	0.018	4.17	16.1	0.00035	2.1	LV	CELLSTATES	PC1	control_PKP2	6	18
GSS	0.678	0.0408	0.0275	0.0201	4.23	9.42	0.0044	1.39	LV	CELLSTATES	PC1	control_PKP2	6	18
MPG	0.673	0.00377	0.0714	0.0493	5.53	19.5	0.000111	2.42	LV	CELLSTATES	PC1	control_PKP2	6	18
CAV1	0.671	0.00793	0.198	0.139	6.97	16.1	0.000344	2.1	LV	CELLSTATES	PC1	control_PKP2	6	18
APOBEC2	0.668	0.0216	0.0217	0.0158	3.92	11.9	0.00164	1.66	LV	CELLSTATES	PC1	control_PKP2	6	18
DUS2	0.668	0.0041	0.0505	0.0362	5.07	19	0.00013	2.39	LV	CELLSTATES	PC1	control_PKP2	6	18
ADAM19	0.667	0.0255	0.0623	0.0443	5.31	11.2	0.00212	1.59	LV	CELLSTATES	PC1	control_PKP2	6	18
PKD2L2	0.664	0.0199	0.0418	0.03	4.81	12.3	0.0014	1.7	LV	CELLSTATES	PC1	control_PKP2	6	18
NAT9	0.663	0.0441	0.0833	0.061	5.82	9.08	0.00508	1.36	LV	CELLSTATES	PC1	control_PKP2	6	18
PDE1A	0.663	0.0351	0.857	0.607	9.09	10	0.00345	1.45	LV	CELLSTATES	PC1	control_PKP2	6	18
LIPA	0.661	0.0339	0.309	0.22	7.61	10.2	0.00325	1.47	LV	CELLSTATES	PC1	control_PKP2	6	18
CHRD	0.657	0.0374	0.0613	0.0468	5.41	9.76	0.00382	1.43	LV	CELLSTATES	PC1	control_PKP2	6	18
SREBF1	0.657	0.0389	0.0675	0.0486	5.46	9.62	0.00406	1.41	LV	CELLSTATES	PC1	control_PKP2	6	18
ESRRA	0.655	0.00771	0.0834	0.061	5.82	16.3	0.000326	2.11	LV	CELLSTATES	PC1	control_PKP2	6	18
AP003086.2	0.653	0.00264	0.301	0.218	7.59	21.2	6.48e-05	2.58	LV	CELLSTATES	PC1	control_PKP2	6	18
AC010524.1	0.652	0.0151	0.0507	0.0366	5.06	13.4	0.000914	1.82	LV	CELLSTATES	PC1	control_PKP2	6	18
AP1S2	0.652	0.00459	0.0382	0.0278	4.69	18.4	0.000158	2.34	LV	CELLSTATES	PC1	control_PKP2	6	18
CIAO1	0.652	0.00397	0.087	0.0637	5.84	19.1	0.000125	2.4	LV	CELLSTATES	PC1	control_PKP2	6	18
RWDD1	0.652	0.00819	0.0795	0.058	5.71	16	0.000358	2.09	LV	CELLSTATES	PC1	control_PKP2	6	18
SGMS2	0.651	0.0455	0.0311	0.0234	4.37	8.96	0.00536	1.34	LV	CELLSTATES	PC1	control_PKP2	6	18
CCDC65	0.647	0.0123	0.0912	0.0654	5.92	14.3	0.000657	1.91	LV	CELLSTATES	PC1	control_PKP2	6	18
CLIP2	0.647	0.0158	0.168	0.119	6.76	13.2	0.000999	1.8	LV	CELLSTATES	PC1	control_PKP2	6	18
DNAAF2	0.647	0.0139	0.0212	0.0154	3.85	13.8	0.000782	1.86	LV	CELLSTATES	PC1	control_PKP2	6	18
ISOC2	0.647	0.0385	0.0203	0.0139	3.78	9.64	0.00401	1.41	LV	CELLSTATES	PC1	control_PKP2	6	18
ARHGEF2	0.645	0.0178	0.128	0.0938	6.38	12.7	0.00121	1.75	LV	CELLSTATES	PC1	control_PKP2	6	18
KNOP1	0.645	0.0421	0.0765	0.0528	5.63	9.25	0.00474	1.38	LV	CELLSTATES	PC1	control_PKP2	6	18
SLC26A10	0.645	0.0499	0.026	0.0186	4.11	8.64	0.00612	1.3	LV	CELLSTATES	PC1	control_PKP2	6	18
IMP3	0.644	0.0418	0.024	0.0167	3.98	9.28	0.00468	1.38	LV	CELLSTATES	PC1	control_PKP2	6	18
RPL7	0.644	0.0442	0.0767	0.0495	5.72	9.07	0.0051	1.35	LV	CELLSTATES	PC1	control_PKP2	6	18
AL592295.4	0.642	0.0377	0.0344	0.0262	4.57	9.74	0.00386	1.42	LV	CELLSTATES	PC1	control_PKP2	6	18
ANKDD1A	0.642	0.0451	0.0204	0.0145	3.81	8.99	0.00528	1.35	LV	CELLSTATES	PC1	control_PKP2	6	18
SPHK2	0.635	0.0105	0.0363	0.0261	4.58	15	0.00051	1.98	LV	CELLSTATES	PC1	control_PKP2	6	18
LRRC8C-DT	0.634	0.0407	0.0638	0.0466	5.38	9.44	0.00437	1.39	LV	CELLSTATES	PC1	control_PKP2	6	18
IFI16	0.633	0.0146	0.16	0.11	6.64	13.6	0.000854	1.84	LV	CELLSTATES	PC1	control_PKP2	6	18
KATNAL2	0.633	0.0294	0.0275	0.02	4.22	10.7	0.00261	1.53	LV	CELLSTATES	PC1	control_PKP2	6	18
OTUD6B-AS1	0.633	0.0333	0.068	0.0492	5.46	10.2	0.00317	1.48	LV	CELLSTATES	PC1	control_PKP2	6	18
SNX33	0.633	0.0413	0.0216	0.016	3.86	9.36	0.00452	1.38	LV	CELLSTATES	PC1	control_PKP2	6	18
PRKACA	0.632	0.00444	0.0568	0.0418	5.25	18.6	0.000147	2.35	LV	CELLSTATES	PC1	control_PKP2	6	18
GGCX	0.631	0.0202	0.0454	0.0338	4.92	12.2	0.00147	1.69	LV	CELLSTATES	PC1	control_PKP2	6	18
GUCY1A1	0.631	0.0308	1.22	0.911	9.63	10.5	0.00281	1.51	LV	CELLSTATES	PC1	control_PKP2	6	18
POLR2B	0.631	0.0118	0.281	0.206	7.5	14.5	0.000609	1.93	LV	CELLSTATES	PC1	control_PKP2	6	18
AHI1	0.628	0.0313	0.287	0.205	7.53	10.4	0.0029	1.5	LV	CELLSTATES	PC1	control_PKP2	6	18
AP2S1	0.628	0.0261	0.0228	0.015	3.86	11.1	0.00219	1.58	LV	CELLSTATES	PC1	control_PKP2	6	18
PTGES2	0.628	0.0274	0.0504	0.0379	5.1	11	0.00235	1.56	LV	CELLSTATES	PC1	control_PKP2	6	18
GEMIN7-AS1	0.627	0.0351	0.0241	0.0177	4.01	10	0.00343	1.46	LV	CELLSTATES	PC1	control_PKP2	6	18
AC116903.2	0.623	0.0261	0.0278	0.0194	4.16	11.1	0.0022	1.58	LV	CELLSTATES	PC1	control_PKP2	6	18
MTCH1	0.623	0.0039	0.122	0.0902	6.35	19.4	0.000116	2.41	LV	CELLSTATES	PC1	control_PKP2	6	18
PTRH2	0.622	0.0466	0.118	0.084	6.2	8.89	0.00551	1.33	LV	CELLSTATES	PC1	control_PKP2	6	18
AGBL5	0.62	0.00427	0.107	0.0784	6.11	18.8	0.000139	2.37	LV	CELLSTATES	PC1	control_PKP2	6	18
DEPDC4	0.619	0.0407	0.0211	0.0154	3.84	9.43	0.00439	1.39	LV	CELLSTATES	PC1	control_PKP2	6	18
LRRC23	0.619	0.0103	0.0384	0.0289	4.7	15.1	0.000494	1.99	LV	CELLSTATES	PC1	control_PKP2	6	18
MIF4GD	0.618	0.0478	0.0165	0.0122	3.52	8.8	0.00573	1.32	LV	CELLSTATES	PC1	control_PKP2	6	18
PCDH1	0.617	0.0417	0.0345	0.0246	4.5	9.31	0.00461	1.38	LV	CELLSTATES	PC1	control_PKP2	6	18
CAPN1	0.614	0.00397	0.0515	0.0392	5.11	19.2	0.000124	2.4	LV	CELLSTATES	PC1	control_PKP2	6	18
CLMAT3	0.614	0.0288	0.358	0.284	7.93	10.8	0.00253	1.54	LV	CELLSTATES	PC1	control_PKP2	6	18
PROSER3	0.613	0.0173	0.0378	0.0293	4.72	12.8	0.00115	1.76	LV	CELLSTATES	PC1	control_PKP2	6	18
MCC	0.612	0.0382	0.365	0.278	7.9	9.68	0.00396	1.42	LV	CELLSTATES	PC1	control_PKP2	6	18
ARHGEF40	0.611	0.00367	0.0812	0.0605	5.72	19.7	0.000105	2.44	LV	CELLSTATES	PC1	control_PKP2	6	18
RAD23A	0.607	0.0079	0.0895	0.0651	5.89	16.2	0.000339	2.1	LV	CELLSTATES	PC1	control_PKP2	6	18
SCUBE3	0.607	0.0401	0.0535	0.0402	5.2	9.51	0.00425	1.4	LV	CELLSTATES	PC1	control_PKP2	6	18
COPS6	0.605	0.00391	0.0785	0.0585	5.71	19.3	0.000118	2.41	LV	CELLSTATES	PC1	control_PKP2	6	18
DNMT1	0.604	0.017	0.0443	0.0339	4.88	12.9	0.00111	1.77	LV	CELLSTATES	PC1	control_PKP2	6	18
STK40	0.602	0.023	0.0531	0.0401	5.15	11.6	0.00179	1.64	LV	CELLSTATES	PC1	control_PKP2	6	18
TMEM182	0.602	0.0493	0.024	0.0186	4.09	8.7	0.00598	1.31	LV	CELLSTATES	PC1	control_PKP2	6	18
PML	0.601	0.0141	0.0553	0.0403	5.15	13.8	0.000803	1.85	LV	CELLSTATES	PC1	control_PKP2	6	18
GAS8	0.6	0.0405	0.0298	0.0225	4.34	9.46	0.00433	1.39	LV	CELLSTATES	PC1	control_PKP2	6	18
IL18	0.6	0.0246	0.0621	0.0475	5.39	11.4	0.002	1.61	LV	CELLSTATES	PC1	control_PKP2	6	18
MAPK3	0.598	0.0258	0.0298	0.0221	4.31	11.2	0.00216	1.59	LV	CELLSTATES	PC1	control_PKP2	6	18
RASL12	0.596	0.0113	0.11	0.0833	6.15	14.7	0.000565	1.95	LV	CELLSTATES	PC1	control_PKP2	6	18
CTSB	0.594	0.0112	0.0356	0.0271	4.59	14.8	0.000558	1.95	LV	CELLSTATES	PC1	control_PKP2	6	18
AP1B1	0.592	0.00633	0.0441	0.0328	4.88	17.1	0.000246	2.2	LV	CELLSTATES	PC1	control_PKP2	6	18
SRA1	0.588	0.00744	0.0753	0.058	5.66	16.4	0.000309	2.13	LV	CELLSTATES	PC1	control_PKP2	6	18
SCAMP3	0.586	0.0291	0.0576	0.0433	5.29	10.7	0.00257	1.54	LV	CELLSTATES	PC1	control_PKP2	6	18
ARFRP1	0.584	0.0127	0.0274	0.0209	4.21	14.2	0.000691	1.9	LV	CELLSTATES	PC1	control_PKP2	6	18
NAB1	0.584	0.0322	0.16	0.119	6.67	10.3	0.00302	1.49	LV	CELLSTATES	PC1	control_PKP2	6	18
AC107068.2	0.583	0.0122	0.051	0.0384	5.11	14.4	0.000645	1.91	LV	CELLSTATES	PC1	control_PKP2	6	18
MARS	0.583	0.0216	0.0528	0.0395	5.14	11.9	0.00162	1.67	LV	CELLSTATES	PC1	control_PKP2	6	18
NOCT	0.583	0.0176	0.0709	0.0543	5.54	12.7	0.00119	1.75	LV	CELLSTATES	PC1	control_PKP2	6	18
SLC25A25	0.582	0.034	0.0345	0.0264	4.54	10.1	0.00326	1.47	LV	CELLSTATES	PC1	control_PKP2	6	18
EIF3J	0.58	0.0141	0.0886	0.0676	5.85	13.8	0.000795	1.85	LV	CELLSTATES	PC1	control_PKP2	6	18
DLG4	0.579	0.0317	0.0168	0.0121	3.51	10.4	0.00295	1.5	LV	CELLSTATES	PC1	control_PKP2	6	18
PSMC4	0.579	0.0302	0.0375	0.0269	4.63	10.6	0.00273	1.52	LV	CELLSTATES	PC1	control_PKP2	6	18
L3HYPDH	0.577	0.0225	0.0301	0.0236	4.36	11.7	0.00174	1.65	LV	CELLSTATES	PC1	control_PKP2	6	18
SEMA5A	0.577	0.0285	0.74	0.576	8.91	10.8	0.00249	1.54	LV	CELLSTATES	PC1	control_PKP2	6	18
SPIN3	0.577	0.0417	0.0402	0.0298	4.73	9.29	0.00466	1.38	LV	CELLSTATES	PC1	control_PKP2	6	18
SLC44A2	0.575	0.0199	0.058	0.0447	5.27	12.3	0.0014	1.7	LV	CELLSTATES	PC1	control_PKP2	6	18
SLC29A1	0.574	0.0439	0.0696	0.0537	5.58	9.1	0.00503	1.36	LV	CELLSTATES	PC1	control_PKP2	6	18
STAT3	0.574	0.0268	0.362	0.276	7.87	11.1	0.00226	1.57	LV	CELLSTATES	PC1	control_PKP2	6	18
ESAM	0.573	0.00646	0.0905	0.0709	5.95	17	0.000252	2.19	LV	CELLSTATES	PC1	control_PKP2	6	18
NMT1	0.573	0.0122	0.15	0.115	6.67	14.3	0.000648	1.91	LV	CELLSTATES	PC1	control_PKP2	6	18
SPRTN	0.573	0.0372	0.0492	0.0371	5.02	9.79	0.00377	1.43	LV	CELLSTATES	PC1	control_PKP2	6	18
SURF6	0.573	0.0492	0.0219	0.0166	3.88	8.71	0.00596	1.31	LV	CELLSTATES	PC1	control_PKP2	6	18
EHD2	0.572	0.00914	0.0795	0.0597	5.72	15.6	0.000419	2.04	LV	CELLSTATES	PC1	control_PKP2	6	18
LRCH4	0.57	0.0421	0.0442	0.0317	4.89	9.24	0.00476	1.38	LV	CELLSTATES	PC1	control_PKP2	6	18
DMAC2	0.569	0.0455	0.0261	0.0194	4.15	8.96	0.00535	1.34	LV	CELLSTATES	PC1	control_PKP2	6	18
HIF1A-AS2	0.568	0.0429	0.274	0.21	7.53	9.17	0.00488	1.37	LV	CELLSTATES	PC1	control_PKP2	6	18
MARCH2	0.568	0.0144	0.0667	0.0517	5.47	13.7	0.000831	1.84	LV	CELLSTATES	PC1	control_PKP2	6	18
GBE1	0.566	0.0277	0.381	0.289	7.96	10.9	0.00239	1.56	LV	CELLSTATES	PC1	control_PKP2	6	18
SEPT4	0.566	0.0169	0.129	0.102	6.46	12.9	0.00109	1.77	LV	CELLSTATES	PC1	control_PKP2	6	18
NSA2	0.565	0.0416	0.0365	0.0268	4.59	9.33	0.00458	1.38	LV	CELLSTATES	PC1	control_PKP2	6	18
MRPL57	0.562	0.00974	0.0298	0.0226	4.34	15.3	0.000455	2.01	LV	CELLSTATES	PC1	control_PKP2	6	18
NARS	0.56	0.0127	0.0537	0.0422	5.18	14.2	0.00069	1.9	LV	CELLSTATES	PC1	control_PKP2	6	18
TIMM8B	0.56	0.0137	0.0377	0.0285	4.66	13.9	0.000767	1.86	LV	CELLSTATES	PC1	control_PKP2	6	18
ZSWIM4	0.56	0.0358	0.0321	0.024	4.42	9.95	0.00354	1.45	LV	CELLSTATES	PC1	control_PKP2	6	18
DOCK6	0.559	0.034	0.318	0.25	7.73	10.1	0.00327	1.47	LV	CELLSTATES	PC1	control_PKP2	6	18
RPL23	0.559	0.0405	0.032	0.0225	4.44	9.47	0.00432	1.39	LV	CELLSTATES	PC1	control_PKP2	6	18
TYMP	0.558	0.036	0.048	0.0363	5	9.92	0.00358	1.44	LV	CELLSTATES	PC1	control_PKP2	6	18
ZNF3	0.558	0.0149	0.0382	0.0286	4.67	13.5	0.000897	1.83	LV	CELLSTATES	PC1	control_PKP2	6	18
DDX18	0.557	0.0151	0.185	0.145	6.94	13.4	0.000917	1.82	LV	CELLSTATES	PC1	control_PKP2	6	18
PFDN5	0.557	0.0493	0.0785	0.0568	5.81	8.69	0.006	1.31	LV	CELLSTATES	PC1	control_PKP2	6	18
RPL23A	0.557	0.0496	0.0688	0.0473	5.55	8.67	0.00604	1.3	LV	CELLSTATES	PC1	control_PKP2	6	18
ZNF707	0.557	0.026	0.0194	0.0148	3.71	11.1	0.00219	1.58	LV	CELLSTATES	PC1	control_PKP2	6	18
GTF3C6	0.556	0.04	0.0278	0.0213	4.26	9.51	0.00423	1.4	LV	CELLSTATES	PC1	control_PKP2	6	18
MRPL34	0.556	0.029	0.0249	0.0199	4.15	10.8	0.00255	1.54	LV	CELLSTATES	PC1	control_PKP2	6	18
CLK2	0.552	0.048	0.0399	0.0304	4.7	8.78	0.00577	1.32	LV	CELLSTATES	PC1	control_PKP2	6	18
SMDT1	0.552	0.0492	0.0267	0.0208	4.2	8.7	0.00597	1.31	LV	CELLSTATES	PC1	control_PKP2	6	18
DRAP1	0.551	0.0441	0.0327	0.0236	4.47	9.08	0.00508	1.36	LV	CELLSTATES	PC1	control_PKP2	6	18
GPATCH2	0.55	0.0124	0.17	0.131	6.78	14.3	0.000663	1.91	LV	CELLSTATES	PC1	control_PKP2	6	18
AK9	0.549	0.0349	0.0553	0.0453	5.28	10	0.0034	1.46	LV	CELLSTATES	PC1	control_PKP2	6	18
ORMDL1	0.548	0.0153	0.146	0.113	6.57	13.3	0.000947	1.81	LV	CELLSTATES	PC1	control_PKP2	6	18
TNFAIP1	0.546	0.0422	0.0395	0.0318	4.78	9.22	0.00478	1.37	LV	CELLSTATES	PC1	control_PKP2	6	18
ARAF	0.545	0.0408	0.029	0.0219	4.35	9.41	0.00441	1.39	LV	CELLSTATES	PC1	control_PKP2	6	18
MYL9	0.544	0.0209	0.396	0.304	8.06	12	0.00154	1.68	LV	CELLSTATES	PC1	control_PKP2	6	18
RPS25	0.544	0.0455	0.0803	0.0568	5.77	8.96	0.00534	1.34	LV	CELLSTATES	PC1	control_PKP2	6	18
ZYX	0.544	0.0154	0.0561	0.042	5.23	13.3	0.000959	1.81	LV	CELLSTATES	PC1	control_PKP2	6	18
SLC25A20	0.534	0.0421	0.0278	0.0229	4.3	9.24	0.00474	1.38	LV	CELLSTATES	PC1	control_PKP2	6	18
TIMM17A	0.533	0.0395	0.0588	0.0465	5.3	9.56	0.00416	1.4	LV	CELLSTATES	PC1	control_PKP2	6	18
GPANK1	0.532	0.0441	0.0284	0.0216	4.28	9.09	0.00507	1.36	LV	CELLSTATES	PC1	control_PKP2	6	18
RPS8	0.532	0.0243	0.111	0.0817	6.22	11.4	0.00195	1.61	LV	CELLSTATES	PC1	control_PKP2	6	18
COL3A1	0.531	0.0407	0.298	0.234	7.59	9.43	0.00438	1.39	LV	CELLSTATES	PC1	control_PKP2	6	18
FADS1	0.531	0.0418	0.0372	0.0291	4.63	9.28	0.00468	1.38	LV	CELLSTATES	PC1	control_PKP2	6	18
EIF5B	0.53	0.0171	0.175	0.136	6.88	12.9	0.00112	1.77	LV	CELLSTATES	PC1	control_PKP2	6	18
AL020995.1	0.528	0.0378	0.0537	0.0414	5.16	9.73	0.00388	1.42	LV	CELLSTATES	PC1	control_PKP2	6	18
RHBDD2	0.528	0.0349	0.0405	0.0307	4.75	10	0.0034	1.46	LV	CELLSTATES	PC1	control_PKP2	6	18
MLF2	0.527	0.0336	0.0622	0.051	5.43	10.2	0.00322	1.47	LV	CELLSTATES	PC1	control_PKP2	6	18
E4F1	0.526	0.044	0.0292	0.0225	4.29	9.09	0.00506	1.36	LV	CELLSTATES	PC1	control_PKP2	6	18
AC100830.1	0.525	0.0079	0.102	0.0823	6.11	16.2	0.00034	2.1	LV	CELLSTATES	PC1	control_PKP2	6	18
MKL2	0.525	0.0316	0.466	0.368	8.22	10.4	0.00293	1.5	LV	CELLSTATES	PC1	control_PKP2	6	18
MTX3	0.524	0.0417	0.0476	0.0382	5.01	9.3	0.00463	1.38	LV	CELLSTATES	PC1	control_PKP2	6	18
DPH6	0.523	0.0256	0.183	0.146	6.92	11.2	0.00213	1.59	LV	CELLSTATES	PC1	control_PKP2	6	18
PROCR	0.523	0.0417	0.247	0.192	7.34	9.3	0.00463	1.38	LV	CELLSTATES	PC1	control_PKP2	6	18
DDX49	0.522	0.0431	0.0298	0.0231	4.33	9.16	0.00491	1.37	LV	CELLSTATES	PC1	control_PKP2	6	18
MSH6	0.521	0.0254	0.0511	0.041	5.11	11.2	0.0021	1.6	LV	CELLSTATES	PC1	control_PKP2	6	18
PHTF1	0.519	0.0378	0.0546	0.0431	5.17	9.72	0.00388	1.42	LV	CELLSTATES	PC1	control_PKP2	6	18
HEY2	0.518	0.0477	0.0993	0.0803	6.07	8.81	0.0057	1.32	LV	CELLSTATES	PC1	control_PKP2	6	18
C20orf27	0.516	0.043	0.0823	0.0662	5.82	9.17	0.0049	1.37	LV	CELLSTATES	PC1	control_PKP2	6	18
STX4	0.515	0.0475	0.0217	0.0173	3.9	8.82	0.00566	1.32	LV	CELLSTATES	PC1	control_PKP2	6	18
EIF2S2	0.513	0.041	0.105	0.0842	6.12	9.39	0.00447	1.39	LV	CELLSTATES	PC1	control_PKP2	6	18
PTMS	0.512	0.0451	0.135	0.106	6.47	8.99	0.00528	1.35	LV	CELLSTATES	PC1	control_PKP2	6	18
ARMCX3	0.509	0.0293	0.0561	0.0455	5.26	10.7	0.0026	1.53	LV	CELLSTATES	PC1	control_PKP2	6	18
MCRS1	0.507	0.0374	0.0287	0.0229	4.27	9.78	0.0038	1.43	LV	CELLSTATES	PC1	control_PKP2	6	18
FRMD5	0.505	0.0417	0.0399	0.0317	4.77	9.3	0.00464	1.38	LV	CELLSTATES	PC1	control_PKP2	6	18
MED29	0.503	0.0355	0.025	0.0197	4.11	9.99	0.00348	1.45	LV	CELLSTATES	PC1	control_PKP2	6	18
DAP	0.501	0.0449	0.0423	0.0342	4.83	9.02	0.00521	1.35	LV	CELLSTATES	PC1	control_PKP2	6	18

## Sheet: control_PVneg
Gene	logFC	FDR	mean_exp_control	mean_exp_genotype	logCPM	F	PValue	FDR_plot	Region	annotation_level	cell_state	comparison	Observations_genotype	Observations_reference
MYH6	4.52	8.93e-07	0.0259	0.000897	3.82	86.8	7.72e-11	6.05	LV	CELLSTATES	PC1	control_PVneg	8	18
PLA2G2A	3.72	0.000852	0.0317	0.00453	4.07	28.4	6.7e-06	3.07	LV	CELLSTATES	PC1	control_PVneg	8	18
BICDL1	3.23	0.0128	0.0285	0.0106	4.16	12.9	0.00105	1.89	LV	CELLSTATES	PC1	control_PVneg	8	18
AC022034.2	2.92	0.00317	0.0157	0.00184	3.3	20.3	7.51e-05	2.5	LV	CELLSTATES	PC1	control_PVneg	8	18
LINC00881	2.7	0.00346	0.0194	0.0057	3.63	19.7	9.18e-05	2.46	LV	CELLSTATES	PC1	control_PVneg	8	18
ANKRD2	2.61	0.00302	0.0403	0.00613	4.58	20.6	6.81e-05	2.52	LV	CELLSTATES	PC1	control_PVneg	8	18
G0S2	2.43	0.000805	0.02	0.00658	3.66	28.8	5.87e-06	3.09	LV	CELLSTATES	PC1	control_PVneg	8	18
SMYD1	2.4	0.00317	0.0189	0.00412	3.56	20.3	7.49e-05	2.5	LV	CELLSTATES	PC1	control_PVneg	8	18
FGF12	2.39	0.000833	0.23	0.0742	7.12	28.5	6.47e-06	3.08	LV	CELLSTATES	PC1	control_PVneg	8	18
CXCR4	2.38	0.0309	0.0142	0.0114	3.44	9.33	0.00438	1.51	LV	CELLSTATES	PC1	control_PVneg	8	18
KNG1	2.37	0.017	0.0201	0.00516	3.72	11.7	0.00167	1.77	LV	CELLSTATES	PC1	control_PVneg	8	18
MYL7	2.3	0.0206	0.0271	0.00881	4.18	10.9	0.00229	1.69	LV	CELLSTATES	PC1	control_PVneg	8	18
PTP4A3	2.27	4.1e-05	0.111	0.0582	6.12	51.5	2.83e-08	4.39	LV	CELLSTATES	PC1	control_PVneg	8	18
BHLHE40	2.14	0.00317	0.0404	0.0149	4.64	20.4	7.44e-05	2.5	LV	CELLSTATES	PC1	control_PVneg	8	18
ADAMTS9-AS1	2.13	0.00136	0.274	0.0835	7.44	25.4	1.55e-05	2.87	LV	CELLSTATES	PC1	control_PVneg	8	18
MYOM3	2.12	0.00155	0.0137	0.00657	3.06	24.6	1.99e-05	2.81	LV	CELLSTATES	PC1	control_PVneg	8	18
RYR2	2.05	0.00201	0.692	0.294	8.75	23.4	2.9e-05	2.7	LV	CELLSTATES	PC1	control_PVneg	8	18
TRDN-AS1	2.04	0.00155	0.081	0.0329	5.65	24.6	1.98e-05	2.81	LV	CELLSTATES	PC1	control_PVneg	8	18
APOE	1.99	0.00413	0.0234	0.00633	3.7	18.5	0.000137	2.38	LV	CELLSTATES	PC1	control_PVneg	8	18
GADD45G	1.99	0.0241	0.0162	0.00341	2.63	10.3	0.00295	1.62	LV	CELLSTATES	PC1	control_PVneg	8	18
ADRB1	1.97	0.00858	0.0141	0.00496	3.21	14.8	0.000515	2.07	LV	CELLSTATES	PC1	control_PVneg	8	18
TOB1	1.96	0.00212	0.0275	0.0117	4.18	22.8	3.38e-05	2.67	LV	CELLSTATES	PC1	control_PVneg	8	18
AQP7	1.95	0.00322	0.0196	0.0107	3.7	20.2	7.9e-05	2.49	LV	CELLSTATES	PC1	control_PVneg	8	18
AC100803.3	1.94	0.00626	0.0638	0.0426	5.25	16.4	0.000283	2.2	LV	CELLSTATES	PC1	control_PVneg	8	18
GPX3	1.94	0.0213	0.0285	0.00901	3.97	10.8	0.00242	1.67	LV	CELLSTATES	PC1	control_PVneg	8	18
TIMP1	1.94	0.00364	0.194	0.064	6.68	19.3	0.000104	2.44	LV	CELLSTATES	PC1	control_PVneg	8	18
C14orf180	1.9	0.00361	0.0144	0.00629	3.21	19.4	0.000102	2.44	LV	CELLSTATES	PC1	control_PVneg	8	18
GADD45B	1.89	0.00872	0.0994	0.0395	5.92	14.7	0.00053	2.06	LV	CELLSTATES	PC1	control_PVneg	8	18
CCL2	1.83	0.00529	0.0668	0.035	5.38	17.2	0.000217	2.28	LV	CELLSTATES	PC1	control_PVneg	8	18
MYBPC3	1.83	0.00109	0.163	0.101	6.72	26.8	1.05e-05	2.96	LV	CELLSTATES	PC1	control_PVneg	8	18
CSDC2	1.82	0.00448	0.0188	0.00598	3.52	18.1	0.000157	2.35	LV	CELLSTATES	PC1	control_PVneg	8	18
HSPB3	1.82	0.00492	0.0515	0.0187	5.07	17.6	0.00019	2.31	LV	CELLSTATES	PC1	control_PVneg	8	18
TRIM63	1.82	0.00514	0.0151	0.00599	3.13	17.3	0.00021	2.29	LV	CELLSTATES	PC1	control_PVneg	8	18
TRDN	1.81	0.00361	0.0608	0.0218	5.27	19.4	0.000101	2.44	LV	CELLSTATES	PC1	control_PVneg	8	18
KLHL31	1.8	0.00419	0.0202	0.00587	3.74	18.4	0.000142	2.38	LV	CELLSTATES	PC1	control_PVneg	8	18
ADAMTS9	1.77	0.00118	1.45	0.68	9.78	26.2	1.23e-05	2.93	LV	CELLSTATES	PC1	control_PVneg	8	18
SLC2A4	1.77	0.000742	0.069	0.0401	5.5	29.4	5.07e-06	3.13	LV	CELLSTATES	PC1	control_PVneg	8	18
SPHKAP	1.77	0.00383	0.0196	0.00861	3.71	19	0.000116	2.42	LV	CELLSTATES	PC1	control_PVneg	8	18
MTUS2	1.75	0.00318	0.0263	0.0113	4.08	20.2	7.73e-05	2.5	LV	CELLSTATES	PC1	control_PVneg	8	18
SNCG	1.75	4.36e-05	0.0935	0.0437	5.84	50.5	3.49e-08	4.36	LV	CELLSTATES	PC1	control_PVneg	8	18
APOD	1.72	0.0384	0.424	0.136	8.09	8.5	0.00629	1.42	LV	CELLSTATES	PC1	control_PVneg	8	18
MLIP-AS1	1.72	0.022	0.0138	0.00619	3.26	10.6	0.00254	1.66	LV	CELLSTATES	PC1	control_PVneg	8	18
ENTPD2	1.7	0.00857	0.0172	0.00884	3.56	14.8	0.000514	2.07	LV	CELLSTATES	PC1	control_PVneg	8	18
CDH2	1.69	0.00701	0.0603	0.0252	5.19	15.7	0.000361	2.15	LV	CELLSTATES	PC1	control_PVneg	8	18
GPAT2	1.68	0.00205	0.158	0.118	6.72	23.2	3.01e-05	2.69	LV	CELLSTATES	PC1	control_PVneg	8	18
SLC4A3	1.67	0.00561	0.0134	0.00755	3.06	16.9	0.000239	2.25	LV	CELLSTATES	PC1	control_PVneg	8	18
ATP1B1	1.65	0.000703	0.0341	0.0135	4.4	30.1	4.19e-06	3.15	LV	CELLSTATES	PC1	control_PVneg	8	18
SHC4	1.65	0.00602	0.0251	0.0131	4.11	16.6	0.000268	2.22	LV	CELLSTATES	PC1	control_PVneg	8	18
AC113137.1	1.64	0.0016	0.0159	0.0129	3.47	24.4	2.08e-05	2.8	LV	CELLSTATES	PC1	control_PVneg	8	18
AC097521.1	1.63	0.02	0.0274	0.0246	4.33	11	0.00218	1.7	LV	CELLSTATES	PC1	control_PVneg	8	18
NCAM1	1.63	0.00587	0.0325	0.015	4.26	16.7	0.000257	2.23	LV	CELLSTATES	PC1	control_PVneg	8	18
PPP1R1C	1.63	0.02	0.0134	0.00678	3.06	11	0.00216	1.7	LV	CELLSTATES	PC1	control_PVneg	8	18
RPL13A	1.63	0.000759	0.0832	0.0658	5.82	29.2	5.28e-06	3.12	LV	CELLSTATES	PC1	control_PVneg	8	18
SH3RF2	1.63	0.00597	0.0223	0.00877	3.84	16.6	0.000264	2.22	LV	CELLSTATES	PC1	control_PVneg	8	18
ST3GAL5	1.63	0.00783	0.125	0.0843	6.23	15.2	0.000431	2.11	LV	CELLSTATES	PC1	control_PVneg	8	18
MIR133A1HG	1.62	0.00437	0.0186	0.00938	3.63	18.2	0.000151	2.36	LV	CELLSTATES	PC1	control_PVneg	8	18
MT1X	1.61	0.00958	0.0169	0.0106	3.48	14.2	0.000635	2.02	LV	CELLSTATES	PC1	control_PVneg	8	18
AC012636.1	1.6	0.00013	0.431	0.177	7.95	43.2	1.64e-07	3.89	LV	CELLSTATES	PC1	control_PVneg	8	18
ALPK2	1.59	0.0038	0.0164	0.00712	3.42	19	0.000115	2.42	LV	CELLSTATES	PC1	control_PVneg	8	18
ATP2C2	1.59	0.00695	0.0137	0.00789	3.27	15.8	0.000355	2.16	LV	CELLSTATES	PC1	control_PVneg	8	18
CHRM2	1.59	0.0235	0.0305	0.0173	4.19	10.4	0.00283	1.63	LV	CELLSTATES	PC1	control_PVneg	8	18
IFITM2	1.59	0.00741	0.0545	0.0246	5.06	15.5	0.000398	2.13	LV	CELLSTATES	PC1	control_PVneg	8	18
PTPRO	1.59	0.0124	0.0253	0.0141	4.16	13	0.000988	1.91	LV	CELLSTATES	PC1	control_PVneg	8	18
RBFOX1	1.59	0.00211	0.091	0.0538	5.94	23	3.25e-05	2.67	LV	CELLSTATES	PC1	control_PVneg	8	18
SH3GL2	1.58	0.00533	0.0415	0.0251	4.9	17.1	0.000222	2.27	LV	CELLSTATES	PC1	control_PVneg	8	18
GABBR2	1.57	0.00943	0.117	0.0692	6.12	14.3	0.00062	2.03	LV	CELLSTATES	PC1	control_PVneg	8	18
MGST1	1.56	0.0144	0.0176	0.00786	3.52	12.3	0.00132	1.84	LV	CELLSTATES	PC1	control_PVneg	8	18
CHST9	1.55	0.00924	0.0135	0.00839	3.2	14.4	0.000592	2.03	LV	CELLSTATES	PC1	control_PVneg	8	18
LRP4	1.55	0.0303	0.421	0.267	8.34	9.42	0.00422	1.52	LV	CELLSTATES	PC1	control_PVneg	8	18
NDUFA4L2	1.55	0.000394	0.209	0.115	7.04	35.6	1e-06	3.4	LV	CELLSTATES	PC1	control_PVneg	8	18
DGKG	1.54	0.019	0.042	0.0254	4.87	11.2	0.00199	1.72	LV	CELLSTATES	PC1	control_PVneg	8	18
DPF1	1.53	0.0316	0.013	0.00729	3.19	9.25	0.00454	1.5	LV	CELLSTATES	PC1	control_PVneg	8	18
ITPKB-AS1	1.53	0.0153	0.0295	0.0145	4.4	12.1	0.00144	1.82	LV	CELLSTATES	PC1	control_PVneg	8	18
C3	1.51	0.0168	0.0185	0.00694	3.46	11.7	0.00164	1.78	LV	CELLSTATES	PC1	control_PVneg	8	18
FAM43A	1.51	0.0067	0.0513	0.0293	5.03	16.1	0.000318	2.17	LV	CELLSTATES	PC1	control_PVneg	8	18
RALYL	1.51	0.00225	0.0295	0.0152	4.2	22.3	4e-05	2.65	LV	CELLSTATES	PC1	control_PVneg	8	18
SH3PXD2A-AS1	1.51	0.0364	0.02	0.00955	3.84	8.73	0.00567	1.44	LV	CELLSTATES	PC1	control_PVneg	8	18
DPF3	1.5	0.0218	0.0204	0.0121	3.64	10.7	0.00251	1.66	LV	CELLSTATES	PC1	control_PVneg	8	18
MAP3K19	1.5	0.0112	0.0243	0.0137	4.13	13.5	0.00083	1.95	LV	CELLSTATES	PC1	control_PVneg	8	18
NMRK2	1.49	0.0222	0.022	0.0118	3.9	10.6	0.00258	1.65	LV	CELLSTATES	PC1	control_PVneg	8	18
SGCD	1.49	0.0133	0.109	0.0625	6.13	12.7	0.00112	1.88	LV	CELLSTATES	PC1	control_PVneg	8	18
WDR45	1.49	0.00535	0.0568	0.0465	5.35	17.1	0.000224	2.27	LV	CELLSTATES	PC1	control_PVneg	8	18
MT-ND4	1.48	0.0101	0.172	0.258	6.96	13.9	0.000702	1.99	LV	CELLSTATES	PC1	control_PVneg	8	18
AGBL1	1.47	0.0157	0.0826	0.0487	5.91	12	0.00149	1.81	LV	CELLSTATES	PC1	control_PVneg	8	18
IPO9-AS1	1.47	0.000419	0.147	0.0731	6.51	34.1	1.44e-06	3.38	LV	CELLSTATES	PC1	control_PVneg	8	18
ADCYAP1R1	1.46	0.0343	0.0278	0.0277	4.16	8.95	0.00517	1.46	LV	CELLSTATES	PC1	control_PVneg	8	18
MSC	1.46	0.00837	0.0185	0.0121	3.42	14.9	0.000495	2.08	LV	CELLSTATES	PC1	control_PVneg	8	18
USP2	1.45	0.00975	0.0164	0.00695	3.42	14.1	0.000661	2.01	LV	CELLSTATES	PC1	control_PVneg	8	18
SELENOM	1.43	0.00373	0.0537	0.0223	4.96	19.2	0.000111	2.43	LV	CELLSTATES	PC1	control_PVneg	8	18
RAMP1	1.42	0.0138	0.0212	0.00916	3.71	12.5	0.00121	1.86	LV	CELLSTATES	PC1	control_PVneg	8	18
SH3BGRL3	1.42	0.00659	0.0244	0.0132	3.64	16.2	0.000308	2.18	LV	CELLSTATES	PC1	control_PVneg	8	18
SPDYE2	1.42	0.0113	0.195	0.118	7.09	13.5	0.000837	1.95	LV	CELLSTATES	PC1	control_PVneg	8	18
ABLIM1	1.41	0.00925	0.117	0.0708	6.24	14.3	0.0006	2.03	LV	CELLSTATES	PC1	control_PVneg	8	18
ANGPTL4	1.41	0.0399	0.0419	0.0212	4.51	8.35	0.00669	1.4	LV	CELLSTATES	PC1	control_PVneg	8	18
BMX	1.41	0.00686	0.155	0.067	6.58	15.9	0.00034	2.16	LV	CELLSTATES	PC1	control_PVneg	8	18
PPP1R14A	1.41	0.00252	0.115	0.0777	6.22	21.4	5.3e-05	2.6	LV	CELLSTATES	PC1	control_PVneg	8	18
SRPX2	1.41	0.00225	0.0734	0.0354	5.35	22.3	4.07e-05	2.65	LV	CELLSTATES	PC1	control_PVneg	8	18
KANK3	1.4	0.0112	0.127	0.0635	6.28	13.5	0.000824	1.95	LV	CELLSTATES	PC1	control_PVneg	8	18
RPLP2	1.39	0.000615	0.0957	0.0693	5.97	30.8	3.46e-06	3.21	LV	CELLSTATES	PC1	control_PVneg	8	18
SLC47A1	1.39	0.00529	0.0176	0.0173	3.53	17.2	0.000218	2.28	LV	CELLSTATES	PC1	control_PVneg	8	18
PNRC1	1.38	3.54e-05	0.13	0.0838	6.35	52.9	2.14e-08	4.45	LV	CELLSTATES	PC1	control_PVneg	8	18
TMEM178B	1.38	0.0249	0.025	0.0135	4.07	10.2	0.00309	1.6	LV	CELLSTATES	PC1	control_PVneg	8	18
TNNT2	1.38	0.00347	0.265	0.177	7.48	19.6	9.51e-05	2.46	LV	CELLSTATES	PC1	control_PVneg	8	18
LINC00616	1.37	0.0285	0.0339	0.018	4.63	9.63	0.00386	1.54	LV	CELLSTATES	PC1	control_PVneg	8	18
RPS18	1.37	0.00125	0.0585	0.0507	5.28	25.9	1.37e-05	2.9	LV	CELLSTATES	PC1	control_PVneg	8	18
ANKRD37	1.36	0.0303	0.0366	0.0199	4.64	9.42	0.00423	1.52	LV	CELLSTATES	PC1	control_PVneg	8	18
ILVBL	1.36	0.00498	0.0154	0.00699	3.34	17.5	0.000196	2.3	LV	CELLSTATES	PC1	control_PVneg	8	18
RAB26	1.36	0.00602	0.0238	0.0111	3.9	16.6	0.000268	2.22	LV	CELLSTATES	PC1	control_PVneg	8	18
TRIM54	1.36	0.0097	0.0175	0.0105	3.55	14.1	0.000651	2.01	LV	CELLSTATES	PC1	control_PVneg	8	18
ACTN2	1.35	0.00923	0.0821	0.0568	5.71	14.4	0.000589	2.03	LV	CELLSTATES	PC1	control_PVneg	8	18
DUSP1	1.35	0.0313	0.0458	0.0261	4.93	9.29	0.00446	1.51	LV	CELLSTATES	PC1	control_PVneg	8	18
GLA	1.35	0.0049	0.0153	0.00762	3.42	17.6	0.000187	2.31	LV	CELLSTATES	PC1	control_PVneg	8	18
TPPP3	1.35	0.00597	0.0295	0.0232	4.22	16.6	0.000263	2.22	LV	CELLSTATES	PC1	control_PVneg	8	18
TTYH1	1.35	0.000714	0.03	0.0135	4.22	29.6	4.75e-06	3.15	LV	CELLSTATES	PC1	control_PVneg	8	18
C20orf27	1.34	3.33e-05	0.0823	0.0611	5.69	56.2	1.14e-08	4.48	LV	CELLSTATES	PC1	control_PVneg	8	18
MLIP	1.34	0.0116	0.107	0.0732	6.1	13.3	0.000877	1.94	LV	CELLSTATES	PC1	control_PVneg	8	18
MT-ND2	1.34	0.0186	0.104	0.179	6.29	11.3	0.00192	1.73	LV	CELLSTATES	PC1	control_PVneg	8	18
PCBP3	1.34	0.00232	0.046	0.0269	4.81	22	4.47e-05	2.64	LV	CELLSTATES	PC1	control_PVneg	8	18
PLN	1.34	0.00975	0.119	0.0763	6.41	14.1	0.000661	2.01	LV	CELLSTATES	PC1	control_PVneg	8	18
TCEAL9	1.34	0.000571	0.0361	0.0214	4.56	31.7	2.66e-06	3.24	LV	CELLSTATES	PC1	control_PVneg	8	18
ADAMTS5	1.33	0.0141	0.0227	0.018	3.9	12.4	0.00126	1.85	LV	CELLSTATES	PC1	control_PVneg	8	18
B3GAT2	1.33	0.00587	0.0481	0.0249	5.05	16.7	0.000257	2.23	LV	CELLSTATES	PC1	control_PVneg	8	18
MYPN	1.33	0.0161	0.0201	0.0136	3.72	11.9	0.00155	1.79	LV	CELLSTATES	PC1	control_PVneg	8	18
NGF	1.33	0.00054	1.21	0.779	9.53	32	2.47e-06	3.27	LV	CELLSTATES	PC1	control_PVneg	8	18
PPP1R3C	1.33	0.0363	0.0144	0.00739	3.18	8.74	0.00566	1.44	LV	CELLSTATES	PC1	control_PVneg	8	18
RNF5	1.33	0.00151	0.0208	0.0121	3.73	24.8	1.89e-05	2.82	LV	CELLSTATES	PC1	control_PVneg	8	18
AP000550.1	1.32	0.0241	0.0131	0.01	3.21	10.3	0.00294	1.62	LV	CELLSTATES	PC1	control_PVneg	8	18
EIF5A	1.32	0.0106	0.0265	0.016	4	13.7	0.000763	1.97	LV	CELLSTATES	PC1	control_PVneg	8	18
KCNJ6	1.32	0.0373	0.0304	0.0173	4.34	8.61	0.00599	1.43	LV	CELLSTATES	PC1	control_PVneg	8	18
S100A4	1.32	0.0286	0.0264	0.0109	3.94	9.63	0.00387	1.54	LV	CELLSTATES	PC1	control_PVneg	8	18
AL512638.2	1.31	0.00198	0.354	0.185	7.7	23.4	2.83e-05	2.7	LV	CELLSTATES	PC1	control_PVneg	8	18
FLT3	1.31	0.0116	0.0126	0.00725	3.14	13.3	0.000881	1.94	LV	CELLSTATES	PC1	control_PVneg	8	18
MEST	1.3	0.0215	0.0699	0.0346	5.44	10.7	0.00246	1.67	LV	CELLSTATES	PC1	control_PVneg	8	18
RPLP0	1.3	0.000584	0.129	0.0877	6.32	31.3	3.02e-06	3.23	LV	CELLSTATES	PC1	control_PVneg	8	18
TECRL	1.3	0.0094	0.0649	0.0416	5.43	14.3	0.000617	2.03	LV	CELLSTATES	PC1	control_PVneg	8	18
GALNT17	1.29	0.00758	0.0319	0.0195	4.4	15.4	0.00041	2.12	LV	CELLSTATES	PC1	control_PVneg	8	18
MYH7B	1.29	0.0183	0.0288	0.0197	4.14	11.4	0.00187	1.74	LV	CELLSTATES	PC1	control_PVneg	8	18
RPL35	1.29	0.000805	0.0559	0.0464	5.2	28.8	5.91e-06	3.09	LV	CELLSTATES	PC1	control_PVneg	8	18
RPS19BP1	1.29	0.00054	0.0232	0.0149	3.81	32	2.47e-06	3.27	LV	CELLSTATES	PC1	control_PVneg	8	18
AC130650.1	1.28	0.00149	0.0867	0.042	5.68	24.9	1.82e-05	2.83	LV	CELLSTATES	PC1	control_PVneg	8	18
LINC02307	1.28	0.00932	0.0325	0.0218	4.4	14.3	0.000607	2.03	LV	CELLSTATES	PC1	control_PVneg	8	18
HAND2-AS1	1.27	0.0189	0.0306	0.0214	4.37	11.3	0.00197	1.72	LV	CELLSTATES	PC1	control_PVneg	8	18
LINC00842	1.27	0.00924	0.096	0.0462	5.86	14.4	0.000596	2.03	LV	CELLSTATES	PC1	control_PVneg	8	18
SRL	1.27	0.00452	0.0473	0.0419	4.91	18.1	0.000159	2.34	LV	CELLSTATES	PC1	control_PVneg	8	18
KCNQ1	1.26	0.000584	0.0493	0.0339	4.95	31.4	2.91e-06	3.23	LV	CELLSTATES	PC1	control_PVneg	8	18
NRAP	1.26	0.00488	0.0268	0.0187	4.09	17.6	0.000185	2.31	LV	CELLSTATES	PC1	control_PVneg	8	18
PGBD5	1.26	0.0205	0.0143	0.00674	3.16	10.9	0.00228	1.69	LV	CELLSTATES	PC1	control_PVneg	8	18
LINC00276	1.25	0.00473	0.0162	0.0105	3.43	17.8	0.000174	2.33	LV	CELLSTATES	PC1	control_PVneg	8	18
NOP16	1.24	0.0475	0.0128	0.00719	3.15	7.74	0.00878	1.32	LV	CELLSTATES	PC1	control_PVneg	8	18
PFN1	1.24	0.00791	0.0508	0.036	5.01	15.2	0.000441	2.1	LV	CELLSTATES	PC1	control_PVneg	8	18
RPL7	1.24	0.00094	0.0767	0.0551	5.67	27.8	7.84e-06	3.03	LV	CELLSTATES	PC1	control_PVneg	8	18
CENPT	1.23	0.000613	0.0478	0.0484	5.04	31	3.24e-06	3.21	LV	CELLSTATES	PC1	control_PVneg	8	18
CNTNAP5	1.23	0.0183	0.0181	0.0115	3.71	11.4	0.00187	1.74	LV	CELLSTATES	PC1	control_PVneg	8	18
HACD1	1.23	0.0279	0.0277	0.0168	4.2	9.72	0.00372	1.55	LV	CELLSTATES	PC1	control_PVneg	8	18
MALAT1	1.23	0.00791	297	188	17.6	15.1	0.000446	2.1	LV	CELLSTATES	PC1	control_PVneg	8	18
PKP2	1.23	0.0145	0.0441	0.0265	4.86	12.3	0.00133	1.84	LV	CELLSTATES	PC1	control_PVneg	8	18
PRELID1	1.23	0.00668	0.0206	0.0147	3.69	16.1	0.000314	2.18	LV	CELLSTATES	PC1	control_PVneg	8	18
RPS15A	1.23	0.00674	0.0271	0.0184	4.11	16	0.000324	2.17	LV	CELLSTATES	PC1	control_PVneg	8	18
SNHG19	1.23	0.00689	0.0302	0.0199	4.32	15.9	0.000343	2.16	LV	CELLSTATES	PC1	control_PVneg	8	18
IFRD2	1.22	0.00826	0.0314	0.0185	4.34	14.9	0.000483	2.08	LV	CELLSTATES	PC1	control_PVneg	8	18
POPDC2	1.22	0.00465	0.031	0.0222	4.32	17.9	0.00017	2.33	LV	CELLSTATES	PC1	control_PVneg	8	18
RPL27A	1.22	0.00197	0.0716	0.0462	5.58	23.5	2.78e-05	2.7	LV	CELLSTATES	PC1	control_PVneg	8	18
AC113414.1	1.21	0.00397	0.0368	0.0232	4.66	18.7	0.000127	2.4	LV	CELLSTATES	PC1	control_PVneg	8	18
AC138305.1	1.21	0.0242	0.0263	0.0153	4.06	10.3	0.00297	1.62	LV	CELLSTATES	PC1	control_PVneg	8	18
EMC6	1.21	0.00232	0.0249	0.0189	3.99	21.9	4.53e-05	2.64	LV	CELLSTATES	PC1	control_PVneg	8	18
HSD17B10	1.21	0.0108	0.014	0.00786	3.16	13.7	0.000776	1.97	LV	CELLSTATES	PC1	control_PVneg	8	18
SNRPD2	1.21	0.0015	0.0243	0.0251	3.97	24.8	1.86e-05	2.82	LV	CELLSTATES	PC1	control_PVneg	8	18
TUBA1B	1.21	0.00211	0.144	0.0955	6.38	23	3.23e-05	2.67	LV	CELLSTATES	PC1	control_PVneg	8	18
EMP3	1.2	0.000714	0.028	0.0274	4.16	29.5	4.81e-06	3.15	LV	CELLSTATES	PC1	control_PVneg	8	18
ERBB4	1.2	0.0103	0.041	0.0258	4.78	13.8	0.000722	1.99	LV	CELLSTATES	PC1	control_PVneg	8	18
HSPB7	1.2	0.00492	0.0742	0.0563	5.62	17.6	0.000189	2.31	LV	CELLSTATES	PC1	control_PVneg	8	18
SELENOK	1.2	0.00232	0.0221	0.0173	3.85	21.9	4.54e-05	2.64	LV	CELLSTATES	PC1	control_PVneg	8	18
UQCRQ	1.2	0.019	0.0647	0.0432	5.48	11.2	0.00198	1.72	LV	CELLSTATES	PC1	control_PVneg	8	18
ADA	1.19	0.000523	0.0663	0.0487	5.35	32.8	2.04e-06	3.28	LV	CELLSTATES	PC1	control_PVneg	8	18
CUTA	1.19	0.00487	0.0245	0.0156	3.94	17.7	0.000183	2.31	LV	CELLSTATES	PC1	control_PVneg	8	18
CYGB	1.19	0.00506	0.14	0.125	6.56	17.4	0.000203	2.3	LV	CELLSTATES	PC1	control_PVneg	8	18
MYL3	1.19	0.0204	0.162	0.114	6.85	10.9	0.00225	1.69	LV	CELLSTATES	PC1	control_PVneg	8	18
NEBL	1.19	0.01	0.083	0.0624	5.8	14	0.000691	2	LV	CELLSTATES	PC1	control_PVneg	8	18
SLC39A1	1.19	0.00218	0.026	0.0185	4.05	22.6	3.67e-05	2.66	LV	CELLSTATES	PC1	control_PVneg	8	18
CIB1	1.18	0.00269	0.0192	0.0171	3.67	21.1	5.81e-05	2.57	LV	CELLSTATES	PC1	control_PVneg	8	18
FHL2	1.18	0.00739	0.364	0.257	7.87	15.5	0.000395	2.13	LV	CELLSTATES	PC1	control_PVneg	8	18
GPANK1	1.18	0.00102	0.0284	0.021	4.21	27.1	9.64e-06	2.99	LV	CELLSTATES	PC1	control_PVneg	8	18
GPC5	1.18	0.00829	0.0514	0.0322	5.09	14.9	0.000485	2.08	LV	CELLSTATES	PC1	control_PVneg	8	18
HES1	1.18	0.00212	0.187	0.139	6.98	22.9	3.35e-05	2.67	LV	CELLSTATES	PC1	control_PVneg	8	18
RARA-AS1	1.18	0.0273	0.0189	0.0112	3.69	9.8	0.00361	1.56	LV	CELLSTATES	PC1	control_PVneg	8	18
TIMM13	1.18	0.00861	0.0238	0.0136	3.88	14.7	0.000518	2.06	LV	CELLSTATES	PC1	control_PVneg	8	18
TMED9	1.18	0.00425	0.0402	0.0253	4.68	18.3	0.000146	2.37	LV	CELLSTATES	PC1	control_PVneg	8	18
MCM4	1.17	0.00728	0.0131	0.00703	3.15	15.6	0.000382	2.14	LV	CELLSTATES	PC1	control_PVneg	8	18
PFDN6	1.17	0.0119	0.0184	0.0118	3.64	13.2	0.000933	1.92	LV	CELLSTATES	PC1	control_PVneg	8	18
POLR2K	1.17	0.00331	0.0207	0.00945	3.77	20	8.26e-05	2.48	LV	CELLSTATES	PC1	control_PVneg	8	18
RPS20	1.17	0.00413	0.0399	0.0461	4.81	18.5	0.000137	2.38	LV	CELLSTATES	PC1	control_PVneg	8	18
AC009264.1	1.16	0.036	0.0198	0.015	3.75	8.77	0.00557	1.44	LV	CELLSTATES	PC1	control_PVneg	8	18
RPL34	1.16	0.0095	0.0543	0.0559	5.21	14.2	0.000627	2.02	LV	CELLSTATES	PC1	control_PVneg	8	18
TMEM147	1.16	0.00712	0.0217	0.0161	3.86	15.7	0.00037	2.15	LV	CELLSTATES	PC1	control_PVneg	8	18
C19orf48	1.15	0.00784	0.0129	0.0103	3.09	15.2	0.000433	2.11	LV	CELLSTATES	PC1	control_PVneg	8	18
CD248	1.15	0.00791	0.0125	0.00854	3.02	15.1	0.000448	2.1	LV	CELLSTATES	PC1	control_PVneg	8	18
CD63	1.15	0.00162	0.174	0.131	6.85	24.4	2.11e-05	2.79	LV	CELLSTATES	PC1	control_PVneg	8	18
MT1M	1.15	0.0155	0.0272	0.0186	4.1	12	0.00147	1.81	LV	CELLSTATES	PC1	control_PVneg	8	18
AC073957.1	1.14	0.00872	0.0135	0.00838	3.18	14.7	0.000533	2.06	LV	CELLSTATES	PC1	control_PVneg	8	18
MYOM2	1.14	0.0202	0.0438	0.0371	4.88	11	0.00223	1.69	LV	CELLSTATES	PC1	control_PVneg	8	18
PFDN5	1.14	0.000692	0.0785	0.0621	5.75	30.2	4.07e-06	3.16	LV	CELLSTATES	PC1	control_PVneg	8	18
RASSF1	1.14	0.014	0.124	0.103	6.44	12.4	0.00126	1.85	LV	CELLSTATES	PC1	control_PVneg	8	18
RPS27	1.14	0.00232	0.049	0.0429	5.09	21.9	4.58e-05	2.64	LV	CELLSTATES	PC1	control_PVneg	8	18
TM4SF1	1.14	0.0127	0.0249	0.0198	4.01	12.9	0.00103	1.9	LV	CELLSTATES	PC1	control_PVneg	8	18
USP39	1.14	0.00897	0.24	0.2	7.52	14.5	0.000557	2.05	LV	CELLSTATES	PC1	control_PVneg	8	18
CLIC1	1.13	0.0114	0.0536	0.0337	4.97	13.4	0.000858	1.94	LV	CELLSTATES	PC1	control_PVneg	8	18
HIC1	1.13	0.0225	0.091	0.0707	5.76	10.5	0.00264	1.65	LV	CELLSTATES	PC1	control_PVneg	8	18
PLAC9	1.13	0.00145	0.158	0.103	6.56	25	1.75e-05	2.84	LV	CELLSTATES	PC1	control_PVneg	8	18
RHOT2	1.13	0.00071	0.0869	0.0747	5.9	29.7	4.66e-06	3.15	LV	CELLSTATES	PC1	control_PVneg	8	18
RIC3	1.13	0.0241	0.0145	0.00568	3.32	10.3	0.00295	1.62	LV	CELLSTATES	PC1	control_PVneg	8	18
RPL3	1.13	0.00264	0.0481	0.0435	4.97	21.2	5.68e-05	2.58	LV	CELLSTATES	PC1	control_PVneg	8	18
TPM2	1.13	0.000281	0.142	0.124	6.5	37.8	5.82e-07	3.55	LV	CELLSTATES	PC1	control_PVneg	8	18
UROD	1.13	0.00492	0.0194	0.0161	3.79	17.5	0.000193	2.31	LV	CELLSTATES	PC1	control_PVneg	8	18
WNT6	1.13	0.024	0.0229	0.0118	3.89	10.3	0.00293	1.62	LV	CELLSTATES	PC1	control_PVneg	8	18
ZFAND2B	1.13	0.00118	0.0401	0.0291	4.76	26.3	1.2e-05	2.93	LV	CELLSTATES	PC1	control_PVneg	8	18
ARF6	1.12	0.0177	0.0139	0.0109	3.21	11.5	0.00178	1.75	LV	CELLSTATES	PC1	control_PVneg	8	18
BSG	1.12	0.00924	0.0852	0.0696	5.88	14.4	0.000595	2.03	LV	CELLSTATES	PC1	control_PVneg	8	18
EPOR	1.12	0.0177	0.0977	0.0825	6.04	11.5	0.00177	1.75	LV	CELLSTATES	PC1	control_PVneg	8	18
RAB13	1.12	0.02	0.0138	0.00799	3.15	11	0.00218	1.7	LV	CELLSTATES	PC1	control_PVneg	8	18
RPS25	1.12	0.00119	0.0803	0.0648	5.71	26.1	1.26e-05	2.92	LV	CELLSTATES	PC1	control_PVneg	8	18
UBL5	1.12	0.00331	0.0331	0.03	4.49	20	8.3e-05	2.48	LV	CELLSTATES	PC1	control_PVneg	8	18
ZNF385A	1.12	0.00652	0.0302	0.0229	4.21	16.2	0.000303	2.19	LV	CELLSTATES	PC1	control_PVneg	8	18
DMAC2	1.11	0.00141	0.0261	0.0157	4.06	25.3	1.63e-05	2.85	LV	CELLSTATES	PC1	control_PVneg	8	18
FHOD1	1.11	0.00225	0.0411	0.0439	4.71	22.3	4.01e-05	2.65	LV	CELLSTATES	PC1	control_PVneg	8	18
JTB	1.11	0.000615	0.05	0.0398	5.04	30.7	3.51e-06	3.21	LV	CELLSTATES	PC1	control_PVneg	8	18
RBM8A	1.11	0.00082	0.0413	0.0366	4.76	28.6	6.23e-06	3.09	LV	CELLSTATES	PC1	control_PVneg	8	18
RPL10A	1.11	0.0067	0.126	0.0869	6.33	16.1	0.000317	2.17	LV	CELLSTATES	PC1	control_PVneg	8	18
TP53I11	1.11	0.00514	0.0391	0.0235	4.7	17.3	0.00021	2.29	LV	CELLSTATES	PC1	control_PVneg	8	18
TPI1	1.11	0.00419	0.0893	0.0675	5.84	18.4	0.000141	2.38	LV	CELLSTATES	PC1	control_PVneg	8	18
AC011287.1	1.1	0.0182	0.09	0.0668	5.83	11.4	0.00185	1.74	LV	CELLSTATES	PC1	control_PVneg	8	18
PLIN2	1.1	0.0133	0.0309	0.0215	4.4	12.7	0.00113	1.88	LV	CELLSTATES	PC1	control_PVneg	8	18
XIRP2	1.1	0.0261	0.0231	0.0124	3.8	9.96	0.00336	1.58	LV	CELLSTATES	PC1	control_PVneg	8	18
MYLK3	1.09	0.0394	0.0241	0.0158	4.03	8.41	0.00653	1.4	LV	CELLSTATES	PC1	control_PVneg	8	18
MYO18B	1.09	0.0236	0.0299	0.0237	4.29	10.4	0.00284	1.63	LV	CELLSTATES	PC1	control_PVneg	8	18
NHP2	1.09	0.00558	0.0186	0.0145	3.62	16.9	0.000237	2.25	LV	CELLSTATES	PC1	control_PVneg	8	18
NORAD	1.09	0.00216	0.0588	0.0613	5.25	22.7	3.54e-05	2.67	LV	CELLSTATES	PC1	control_PVneg	8	18
QTRT1	1.09	0.00404	0.0562	0.0541	5.27	18.7	0.00013	2.39	LV	CELLSTATES	PC1	control_PVneg	8	18
RPS16	1.09	0.00338	0.069	0.0616	5.48	19.9	8.7e-05	2.47	LV	CELLSTATES	PC1	control_PVneg	8	18
CDH20	1.08	0.00674	0.12	0.0513	6.03	16.1	0.000322	2.17	LV	CELLSTATES	PC1	control_PVneg	8	18
CYC1	1.08	0.00218	0.0858	0.0621	5.84	22.5	3.77e-05	2.66	LV	CELLSTATES	PC1	control_PVneg	8	18
ENO3	1.08	0.0178	0.0137	0.00987	3.24	11.5	0.00179	1.75	LV	CELLSTATES	PC1	control_PVneg	8	18
HNRNPA0	1.08	0.00924	0.0361	0.0241	4.5	14.4	0.000596	2.03	LV	CELLSTATES	PC1	control_PVneg	8	18
IGFBP6	1.08	0.0472	0.0252	0.0151	4.07	7.78	0.00863	1.33	LV	CELLSTATES	PC1	control_PVneg	8	18
MAGED2	1.08	0.00587	0.0456	0.0403	4.99	16.7	0.000256	2.23	LV	CELLSTATES	PC1	control_PVneg	8	18
MAP1A	1.08	0.00404	0.0248	0.0171	3.98	18.7	0.000131	2.39	LV	CELLSTATES	PC1	control_PVneg	8	18
MT-CO2	1.08	0.0357	0.304	0.341	7.72	8.82	0.00547	1.45	LV	CELLSTATES	PC1	control_PVneg	8	18
NAT9	1.08	0.00318	0.0833	0.0554	5.74	20.3	7.66e-05	2.5	LV	CELLSTATES	PC1	control_PVneg	8	18
RPL3L	1.08	0.0378	0.0138	0.0109	3.21	8.55	0.00613	1.42	LV	CELLSTATES	PC1	control_PVneg	8	18
TENM2	1.08	0.0133	0.0378	0.0283	4.63	12.7	0.00112	1.88	LV	CELLSTATES	PC1	control_PVneg	8	18
TUBB4B	1.08	0.00216	0.0744	0.0467	5.49	22.6	3.62e-05	2.67	LV	CELLSTATES	PC1	control_PVneg	8	18
AC024230.1	1.07	0.0147	0.0173	0.0133	3.58	12.2	0.00136	1.83	LV	CELLSTATES	PC1	control_PVneg	8	18
CREB3	1.07	0.00741	0.0142	0.012	3.19	15.5	0.000398	2.13	LV	CELLSTATES	PC1	control_PVneg	8	18
FHOD3	1.07	0.0267	0.0627	0.0529	5.32	9.88	0.00348	1.57	LV	CELLSTATES	PC1	control_PVneg	8	18
MRPS12	1.07	0.0115	0.0192	0.0113	3.62	13.3	0.000873	1.94	LV	CELLSTATES	PC1	control_PVneg	8	18
NAB2	1.07	0.00902	0.0139	0.0127	3.25	14.5	0.000565	2.04	LV	CELLSTATES	PC1	control_PVneg	8	18
PCIF1	1.07	0.00368	0.0132	0.0137	3.16	19.2	0.000108	2.43	LV	CELLSTATES	PC1	control_PVneg	8	18
SLC25A6	1.07	0.00232	0.0784	0.0692	5.73	21.9	4.52e-05	2.64	LV	CELLSTATES	PC1	control_PVneg	8	18
SSTR2	1.07	0.0246	0.0416	0.0254	4.72	10.2	0.00303	1.61	LV	CELLSTATES	PC1	control_PVneg	8	18
THSD4	1.07	0.0195	0.0688	0.0527	5.51	11.1	0.00207	1.71	LV	CELLSTATES	PC1	control_PVneg	8	18
APRT	1.06	0.0112	0.0277	0.0178	4.13	13.5	0.000822	1.95	LV	CELLSTATES	PC1	control_PVneg	8	18
C14orf119	1.06	0.00503	0.0379	0.018	4.54	17.4	0.000201	2.3	LV	CELLSTATES	PC1	control_PVneg	8	18
COX7C	1.06	0.0111	0.107	0.0991	6.24	13.6	0.000806	1.96	LV	CELLSTATES	PC1	control_PVneg	8	18
CRHR2	1.06	0.045	0.0479	0.0322	4.89	7.94	0.00804	1.35	LV	CELLSTATES	PC1	control_PVneg	8	18
MT-CO1	1.06	0.0367	0.567	0.603	8.67	8.68	0.0058	1.44	LV	CELLSTATES	PC1	control_PVneg	8	18
NOP10	1.06	0.0204	0.0179	0.00938	3.55	10.9	0.00226	1.69	LV	CELLSTATES	PC1	control_PVneg	8	18
S100A6	1.06	0.0237	0.0679	0.0391	5.41	10.3	0.00286	1.63	LV	CELLSTATES	PC1	control_PVneg	8	18
TUFM	1.06	0.00102	0.06	0.0413	5.3	27.1	9.53e-06	2.99	LV	CELLSTATES	PC1	control_PVneg	8	18
AL603832.1	1.05	0.025	0.0205	0.0148	3.81	10.1	0.00312	1.6	LV	CELLSTATES	PC1	control_PVneg	8	18
CDK2	1.05	0.021	0.00802	0.0134	2.6	10.8	0.00238	1.68	LV	CELLSTATES	PC1	control_PVneg	8	18
CST3	1.05	0.0144	0.245	0.183	7.31	12.3	0.00131	1.84	LV	CELLSTATES	PC1	control_PVneg	8	18
SNHG12	1.05	0.0102	0.0521	0.0327	5.03	13.9	0.000713	1.99	LV	CELLSTATES	PC1	control_PVneg	8	18
ACADVL	1.04	0.00787	0.145	0.179	6.78	15.2	0.000438	2.1	LV	CELLSTATES	PC1	control_PVneg	8	18
BGN	1.04	0.00287	0.075	0.0799	5.63	20.9	6.34e-05	2.54	LV	CELLSTATES	PC1	control_PVneg	8	18
CASQ2	1.04	0.0133	0.0407	0.0412	4.77	12.7	0.00112	1.88	LV	CELLSTATES	PC1	control_PVneg	8	18
CKMT2	1.04	0.0058	0.0924	0.0557	5.91	16.8	0.000248	2.24	LV	CELLSTATES	PC1	control_PVneg	8	18
DDT	1.04	0.00787	0.029	0.0194	4.24	15.2	0.000437	2.1	LV	CELLSTATES	PC1	control_PVneg	8	18
DIAPH3	1.04	0.0158	0.0167	0.0128	3.49	11.9	0.00151	1.8	LV	CELLSTATES	PC1	control_PVneg	8	18
EID1	1.04	0.00709	0.0756	0.0485	5.55	15.7	0.000367	2.15	LV	CELLSTATES	PC1	control_PVneg	8	18
FTL	1.04	0.021	0.102	0.0703	5.99	10.8	0.00238	1.68	LV	CELLSTATES	PC1	control_PVneg	8	18
LINGO2	1.04	0.0459	0.0148	0.012	3.44	7.89	0.00823	1.34	LV	CELLSTATES	PC1	control_PVneg	8	18
MIR4458HG	1.04	0.035	0.014	0.0129	3.28	8.88	0.00533	1.46	LV	CELLSTATES	PC1	control_PVneg	8	18
MRPL28	1.04	0.00652	0.0142	0.0111	3.27	16.2	0.000301	2.19	LV	CELLSTATES	PC1	control_PVneg	8	18
MYL6	1.04	0.000419	0.248	0.204	7.35	34.4	1.34e-06	3.38	LV	CELLSTATES	PC1	control_PVneg	8	18
PAM16	1.04	0.0253	0.0128	0.00908	3.21	10.1	0.00319	1.6	LV	CELLSTATES	PC1	control_PVneg	8	18
PTMA	1.04	0.00423	0.156	0.122	6.66	18.4	0.000145	2.37	LV	CELLSTATES	PC1	control_PVneg	8	18
RPLP1	1.04	0.00529	0.166	0.137	6.84	17.1	0.00022	2.28	LV	CELLSTATES	PC1	control_PVneg	8	18
RPS5	1.04	0.0124	0.0462	0.0433	4.89	13	0.00098	1.91	LV	CELLSTATES	PC1	control_PVneg	8	18
ADIRF	1.03	0.00122	0.19	0.18	6.98	26	1.31e-05	2.91	LV	CELLSTATES	PC1	control_PVneg	8	18
APOBEC2	1.03	0.0221	0.0217	0.0105	3.87	10.6	0.00256	1.66	LV	CELLSTATES	PC1	control_PVneg	8	18
ATP5MC1	1.03	0.00452	0.0585	0.0428	5.27	18.1	0.000159	2.34	LV	CELLSTATES	PC1	control_PVneg	8	18
CCDC183	1.03	0.023	0.0478	0.0365	4.9	10.5	0.00272	1.64	LV	CELLSTATES	PC1	control_PVneg	8	18
CEBPB	1.03	0.00695	0.0918	0.0573	5.79	15.8	0.000355	2.16	LV	CELLSTATES	PC1	control_PVneg	8	18
FSD2	1.03	0.00959	0.0394	0.0227	4.61	14.2	0.000637	2.02	LV	CELLSTATES	PC1	control_PVneg	8	18
ISYNA1	1.03	0.000956	0.201	0.197	7.05	27.6	8.39e-06	3.02	LV	CELLSTATES	PC1	control_PVneg	8	18
LINC02250	1.03	0.0138	0.0154	0.00924	3.36	12.5	0.00122	1.86	LV	CELLSTATES	PC1	control_PVneg	8	18
MIEN1	1.03	0.0135	0.0177	0.0118	3.64	12.6	0.00115	1.87	LV	CELLSTATES	PC1	control_PVneg	8	18
NDUFA1	1.03	0.0175	0.065	0.0578	5.57	11.6	0.00174	1.76	LV	CELLSTATES	PC1	control_PVneg	8	18
NDUFA4	1.03	0.0304	0.0891	0.0816	6.03	9.4	0.00426	1.52	LV	CELLSTATES	PC1	control_PVneg	8	18
PGAM2	1.03	0.0138	0.0248	0.018	4.09	12.5	0.00121	1.86	LV	CELLSTATES	PC1	control_PVneg	8	18
PYURF	1.03	0.00898	0.0261	0.0175	4.12	14.5	0.000559	2.05	LV	CELLSTATES	PC1	control_PVneg	8	18
SLC35B1	1.03	0.00144	0.0386	0.0285	4.69	25.2	1.67e-05	2.84	LV	CELLSTATES	PC1	control_PVneg	8	18
TCEAL1	1.03	0.0125	0.0203	0.0158	3.81	13	0.00101	1.9	LV	CELLSTATES	PC1	control_PVneg	8	18
TMEM258	1.03	0.00371	0.0254	0.0195	4.11	19.2	0.00011	2.43	LV	CELLSTATES	PC1	control_PVneg	8	18
ACTC1	1.02	0.0387	0.34	0.243	7.84	8.46	0.00639	1.41	LV	CELLSTATES	PC1	control_PVneg	8	18
AL591518.1	1.02	0.0359	0.0126	0.0139	3.2	8.8	0.00552	1.45	LV	CELLSTATES	PC1	control_PVneg	8	18
ANAPC11	1.02	0.00395	0.0299	0.0255	4.3	18.8	0.000126	2.4	LV	CELLSTATES	PC1	control_PVneg	8	18
CDC37	1.02	0.000268	0.104	0.0874	6.08	38.8	4.55e-07	3.57	LV	CELLSTATES	PC1	control_PVneg	8	18
NELFE	1.02	0.00413	0.0217	0.0232	3.93	18.5	0.000137	2.38	LV	CELLSTATES	PC1	control_PVneg	8	18
RPS28	1.02	0.00218	0.0631	0.0501	5.37	22.5	3.81e-05	2.66	LV	CELLSTATES	PC1	control_PVneg	8	18
CYCS	1.01	0.0127	0.0763	0.0553	5.73	12.9	0.00104	1.89	LV	CELLSTATES	PC1	control_PVneg	8	18
DUS3L	1.01	0.0144	0.0242	0.0208	4.03	12.3	0.00129	1.84	LV	CELLSTATES	PC1	control_PVneg	8	18
LINC01470	1.01	0.0231	0.0325	0.0238	4.51	10.5	0.00274	1.64	LV	CELLSTATES	PC1	control_PVneg	8	18
NAV1	1.01	0.00357	0.178	0.134	6.82	19.5	9.89e-05	2.45	LV	CELLSTATES	PC1	control_PVneg	8	18
PACRG	1.01	0.0367	0.0408	0.0286	4.78	8.68	0.0058	1.44	LV	CELLSTATES	PC1	control_PVneg	8	18
RPSA	1.01	0.00395	0.0964	0.061	5.9	18.8	0.000124	2.4	LV	CELLSTATES	PC1	control_PVneg	8	18
ZNF830	1.01	0.00364	0.0213	0.0152	3.76	19.3	0.000105	2.44	LV	CELLSTATES	PC1	control_PVneg	8	18
FLNC	1	0.0417	0.0212	0.0111	3.7	8.21	0.00713	1.38	LV	CELLSTATES	PC1	control_PVneg	8	18
IFITM3	1	0.0189	0.161	0.143	6.86	11.3	0.00198	1.72	LV	CELLSTATES	PC1	control_PVneg	8	18
PEBP4	1	0.0324	0.0179	0.0129	3.71	9.17	0.00471	1.49	LV	CELLSTATES	PC1	control_PVneg	8	18
RPL15	1	0.0127	0.109	0.0894	6.16	12.9	0.00104	1.89	LV	CELLSTATES	PC1	control_PVneg	8	18
TIMM8B	1	0.00225	0.0377	0.0245	4.59	22.3	4.04e-05	2.65	LV	CELLSTATES	PC1	control_PVneg	8	18
TMA7	1	0.00223	0.0633	0.057	5.42	22.4	3.91e-05	2.65	LV	CELLSTATES	PC1	control_PVneg	8	18
TBCC	0.998	0.0332	0.0134	0.00538	3.17	9.06	0.00493	1.48	LV	CELLSTATES	PC1	control_PVneg	8	18
ENO1	0.997	0.0118	0.057	0.0473	5.16	13.2	0.000909	1.93	LV	CELLSTATES	PC1	control_PVneg	8	18
LGALS2	0.997	0.0326	0.0242	0.0141	3.95	9.14	0.00476	1.49	LV	CELLSTATES	PC1	control_PVneg	8	18
DRAP1	0.993	0.00232	0.0327	0.0277	4.45	21.9	4.54e-05	2.64	LV	CELLSTATES	PC1	control_PVneg	8	18
TMSB4X	0.992	0.0124	0.224	0.203	7.31	13	0.000994	1.91	LV	CELLSTATES	PC1	control_PVneg	8	18
AC007406.3	0.991	0.0401	0.0242	0.0118	3.94	8.34	0.00674	1.4	LV	CELLSTATES	PC1	control_PVneg	8	18
RPL23A	0.989	0.0034	0.0688	0.0602	5.52	19.8	8.87e-05	2.47	LV	CELLSTATES	PC1	control_PVneg	8	18
LMOD3	0.988	0.0181	0.0137	0.00681	3.27	11.4	0.00184	1.74	LV	CELLSTATES	PC1	control_PVneg	8	18
MT2A	0.988	0.0234	0.248	0.257	7.46	10.4	0.00279	1.63	LV	CELLSTATES	PC1	control_PVneg	8	18
RGL3	0.988	0.0238	0.423	0.275	8.03	10.3	0.00289	1.62	LV	CELLSTATES	PC1	control_PVneg	8	18
RPS29	0.987	0.000473	0.0455	0.046	4.94	33.3	1.76e-06	3.32	LV	CELLSTATES	PC1	control_PVneg	8	18
COX5B	0.986	0.00631	0.132	0.106	6.48	16.4	0.000288	2.2	LV	CELLSTATES	PC1	control_PVneg	8	18
ATP5ME	0.985	0.00452	0.0594	0.0543	5.39	18	0.000161	2.34	LV	CELLSTATES	PC1	control_PVneg	8	18
MPG	0.985	0.000815	0.0714	0.05	5.47	28.7	6.1e-06	3.09	LV	CELLSTATES	PC1	control_PVneg	8	18
SLC25A4	0.985	0.0254	0.206	0.149	7.14	10.1	0.00321	1.59	LV	CELLSTATES	PC1	control_PVneg	8	18
NIP7	0.982	0.0357	0.0138	0.00994	3.24	8.82	0.00547	1.45	LV	CELLSTATES	PC1	control_PVneg	8	18
SMIM30	0.982	0.0471	0.0133	0.01	3.18	7.79	0.00861	1.33	LV	CELLSTATES	PC1	control_PVneg	8	18
OST4	0.981	0.0137	0.0334	0.0287	4.51	12.6	0.00118	1.86	LV	CELLSTATES	PC1	control_PVneg	8	18
RPL27	0.977	0.0174	0.0362	0.0393	4.65	11.6	0.00172	1.76	LV	CELLSTATES	PC1	control_PVneg	8	18
CRIP2	0.976	0.00787	0.1	0.0789	6.09	15.2	0.000436	2.1	LV	CELLSTATES	PC1	control_PVneg	8	18
RPS2	0.976	0.00347	0.0981	0.0863	6.01	19.6	9.46e-05	2.46	LV	CELLSTATES	PC1	control_PVneg	8	18
TMEM208	0.976	0.00378	0.0364	0.0231	4.56	19.1	0.000113	2.42	LV	CELLSTATES	PC1	control_PVneg	8	18
RPS14	0.974	0.0113	0.0798	0.0929	5.78	13.4	0.000846	1.95	LV	CELLSTATES	PC1	control_PVneg	8	18
GAPDH	0.968	0.0207	0.191	0.157	6.95	10.9	0.00232	1.68	LV	CELLSTATES	PC1	control_PVneg	8	18
MRTO4	0.968	0.012	0.0268	0.0233	4.09	13.1	0.000945	1.92	LV	CELLSTATES	PC1	control_PVneg	8	18
PTGES2	0.968	0.00248	0.0504	0.0347	5.04	21.5	5.19e-05	2.61	LV	CELLSTATES	PC1	control_PVneg	8	18
MTCH1	0.967	0.00013	0.122	0.0958	6.28	43.7	1.48e-07	3.89	LV	CELLSTATES	PC1	control_PVneg	8	18
ATP5MC3	0.965	0.0132	0.108	0.0949	6.23	12.7	0.0011	1.88	LV	CELLSTATES	PC1	control_PVneg	8	18
LAMTOR5	0.965	0.00346	0.0415	0.0301	4.78	19.7	9.17e-05	2.46	LV	CELLSTATES	PC1	control_PVneg	8	18
ZNF22	0.965	0.00678	0.0399	0.024	4.6	16	0.000332	2.17	LV	CELLSTATES	PC1	control_PVneg	8	18
IRF2BPL	0.964	0.0234	0.0193	0.0171	3.61	10.4	0.00279	1.63	LV	CELLSTATES	PC1	control_PVneg	8	18
CCDC129	0.963	0.0104	0.174	0.0946	6.72	13.8	0.000741	1.98	LV	CELLSTATES	PC1	control_PVneg	8	18
SUMO3	0.963	0.0215	0.014	0.0091	3.26	10.7	0.00246	1.67	LV	CELLSTATES	PC1	control_PVneg	8	18
LRRC9	0.962	0.0267	0.0302	0.0217	4.32	9.87	0.0035	1.57	LV	CELLSTATES	PC1	control_PVneg	8	18
SERTAD3	0.961	0.0465	0.0134	0.00678	3.17	7.84	0.00839	1.33	LV	CELLSTATES	PC1	control_PVneg	8	18
MPDU1	0.96	0.00232	0.034	0.03	4.44	21.8	4.64e-05	2.64	LV	CELLSTATES	PC1	control_PVneg	8	18
PLEKHA7	0.96	0.00456	0.0407	0.0337	4.79	18	0.000164	2.34	LV	CELLSTATES	PC1	control_PVneg	8	18
SLC35F1	0.96	0.0484	0.0247	0.0191	4.09	7.68	0.00902	1.31	LV	CELLSTATES	PC1	control_PVneg	8	18
UBXN1	0.96	0.00071	0.056	0.0545	5.25	29.7	4.58e-06	3.15	LV	CELLSTATES	PC1	control_PVneg	8	18
RPS9	0.958	0.00211	0.0966	0.0948	6	23	3.27e-05	2.67	LV	CELLSTATES	PC1	control_PVneg	8	18
RPL12	0.957	0.0289	0.0457	0.0354	4.9	9.59	0.00394	1.54	LV	CELLSTATES	PC1	control_PVneg	8	18
GSTP1	0.953	0.00492	0.0808	0.0653	5.71	17.6	0.00019	2.31	LV	CELLSTATES	PC1	control_PVneg	8	18
IDH3G	0.952	0.00364	0.0328	0.0307	4.42	19.3	0.000104	2.44	LV	CELLSTATES	PC1	control_PVneg	8	18
GRIK1	0.951	0.00483	0.0861	0.0575	5.74	17.7	0.00018	2.32	LV	CELLSTATES	PC1	control_PVneg	8	18
RPL10	0.951	0.00587	0.351	0.265	7.83	16.7	0.000255	2.23	LV	CELLSTATES	PC1	control_PVneg	8	18
RABAC1	0.948	0.02	0.0506	0.0307	4.99	11	0.00219	1.7	LV	CELLSTATES	PC1	control_PVneg	8	18
LZTS1-AS1	0.943	0.00896	0.22	0.145	7.11	14.6	0.000555	2.05	LV	CELLSTATES	PC1	control_PVneg	8	18
AGT	0.941	0.00631	0.317	0.318	7.75	16.4	0.000287	2.2	LV	CELLSTATES	PC1	control_PVneg	8	18
WDR77	0.941	0.00602	0.0213	0.0276	3.83	16.6	0.000269	2.22	LV	CELLSTATES	PC1	control_PVneg	8	18
TUBB	0.94	0.00695	0.0483	0.0367	4.94	15.8	0.000352	2.16	LV	CELLSTATES	PC1	control_PVneg	8	18
DDAH2	0.939	0.00514	0.0462	0.0429	4.99	17.3	0.00021	2.29	LV	CELLSTATES	PC1	control_PVneg	8	18
RHOC	0.939	0.00794	0.0486	0.0417	5.01	15.1	0.00045	2.1	LV	CELLSTATES	PC1	control_PVneg	8	18
ERVMER61-1	0.938	0.0128	0.0216	0.0253	3.89	12.9	0.00105	1.89	LV	CELLSTATES	PC1	control_PVneg	8	18
CD9	0.936	0.024	0.222	0.209	7.27	10.3	0.00293	1.62	LV	CELLSTATES	PC1	control_PVneg	8	18
TMEM38A	0.936	0.0225	0.0351	0.02	4.47	10.6	0.00263	1.65	LV	CELLSTATES	PC1	control_PVneg	8	18
PLK3	0.935	0.0137	0.0244	0.0248	4.05	12.6	0.00118	1.86	LV	CELLSTATES	PC1	control_PVneg	8	18
MCFD2	0.931	0.0117	0.126	0.0832	6.29	13.3	0.000899	1.93	LV	CELLSTATES	PC1	control_PVneg	8	18
S100A11	0.931	0.0357	0.0478	0.0283	4.89	8.82	0.00546	1.45	LV	CELLSTATES	PC1	control_PVneg	8	18
CDC42EP2	0.93	0.0247	0.0199	0.013	3.66	10.2	0.00306	1.61	LV	CELLSTATES	PC1	control_PVneg	8	18
CISD3	0.93	0.0359	0.0133	0.00992	3.22	8.8	0.00552	1.45	LV	CELLSTATES	PC1	control_PVneg	8	18
GPAA1	0.929	0.00615	0.0317	0.0311	4.46	16.5	0.000275	2.21	LV	CELLSTATES	PC1	control_PVneg	8	18
MRPL14	0.928	0.0104	0.0247	0.0223	4.09	13.8	0.000739	1.98	LV	CELLSTATES	PC1	control_PVneg	8	18
ADPRHL1	0.924	0.0443	0.0185	0.015	3.68	7.99	0.00786	1.35	LV	CELLSTATES	PC1	control_PVneg	8	18
SERF2	0.924	0.00843	0.128	0.102	6.45	14.8	0.000501	2.07	LV	CELLSTATES	PC1	control_PVneg	8	18
COX7A1	0.923	0.0152	0.0734	0.0802	5.72	12.1	0.00143	1.82	LV	CELLSTATES	PC1	control_PVneg	8	18
RPL38	0.923	0.00872	0.0324	0.0342	4.49	14.7	0.000534	2.06	LV	CELLSTATES	PC1	control_PVneg	8	18
ACTB	0.922	0.027	0.359	0.276	7.93	9.84	0.00354	1.57	LV	CELLSTATES	PC1	control_PVneg	8	18
ASNA1	0.922	0.00919	0.0144	0.0114	3.23	14.4	0.000583	2.04	LV	CELLSTATES	PC1	control_PVneg	8	18
PLET1	0.922	0.0134	0.0257	0.0204	4.15	12.7	0.00113	1.87	LV	CELLSTATES	PC1	control_PVneg	8	18
ALG3	0.92	0.0384	0.0188	0.0117	3.65	8.49	0.00632	1.42	LV	CELLSTATES	PC1	control_PVneg	8	18
GALNTL6	0.92	0.0284	0.0202	0.0184	3.78	9.66	0.00382	1.55	LV	CELLSTATES	PC1	control_PVneg	8	18
ATP5F1D	0.919	0.00615	0.0789	0.057	5.68	16.5	0.000276	2.21	LV	CELLSTATES	PC1	control_PVneg	8	18
EMD	0.919	0.0188	0.0342	0.0271	4.57	11.3	0.00195	1.73	LV	CELLSTATES	PC1	control_PVneg	8	18
RPS23	0.919	0.00924	0.0735	0.0709	5.61	14.4	0.000597	2.03	LV	CELLSTATES	PC1	control_PVneg	8	18
SF3B6	0.919	0.00212	0.0304	0.0307	4.33	22.9	3.31e-05	2.67	LV	CELLSTATES	PC1	control_PVneg	8	18
IDH3B	0.918	0.0189	0.0287	0.0262	4.36	11.3	0.00197	1.72	LV	CELLSTATES	PC1	control_PVneg	8	18
PSMC5	0.917	0.0104	0.0172	0.0184	3.61	13.8	0.000733	1.98	LV	CELLSTATES	PC1	control_PVneg	8	18
ADRM1	0.915	0.00791	0.0205	0.0206	3.79	15.2	0.000444	2.1	LV	CELLSTATES	PC1	control_PVneg	8	18
SLC25A11	0.915	0.0187	0.0176	0.0138	3.55	11.3	0.00194	1.73	LV	CELLSTATES	PC1	control_PVneg	8	18
CDH3	0.914	0.0379	0.00843	0.0178	2.66	8.54	0.00616	1.42	LV	CELLSTATES	PC1	control_PVneg	8	18
IMP4	0.914	0.021	0.0266	0.0189	4.15	10.8	0.00238	1.68	LV	CELLSTATES	PC1	control_PVneg	8	18
RNF212B	0.914	0.0188	0.0207	0.0137	3.81	11.3	0.00195	1.73	LV	CELLSTATES	PC1	control_PVneg	8	18
THBS4	0.914	0.00419	0.624	0.601	8.62	18.4	0.000142	2.38	LV	CELLSTATES	PC1	control_PVneg	8	18
AC096564.1	0.911	0.00712	0.0389	0.0236	4.62	15.7	0.00037	2.15	LV	CELLSTATES	PC1	control_PVneg	8	18
ATP6V1F	0.911	0.0331	0.014	0.0104	3.25	9.07	0.0049	1.48	LV	CELLSTATES	PC1	control_PVneg	8	18
ISOC2	0.911	0.00435	0.0203	0.0249	3.82	18.2	0.00015	2.36	LV	CELLSTATES	PC1	control_PVneg	8	18
AC025165.2	0.91	0.0378	0.0543	0.056	5.15	8.56	0.00612	1.42	LV	CELLSTATES	PC1	control_PVneg	8	18
CFL1	0.91	0.0124	0.0648	0.0619	5.38	13	0.000992	1.91	LV	CELLSTATES	PC1	control_PVneg	8	18
EIF4A1	0.91	0.0281	0.0648	0.0887	5.53	9.69	0.00377	1.55	LV	CELLSTATES	PC1	control_PVneg	8	18
NTM	0.91	0.026	0.0155	0.0137	3.49	10	0.00331	1.59	LV	CELLSTATES	PC1	control_PVneg	8	18
CDH4	0.909	0.0474	0.0127	0.0115	3.22	7.76	0.00872	1.32	LV	CELLSTATES	PC1	control_PVneg	8	18
LDHA	0.909	0.0135	0.0724	0.0593	5.51	12.6	0.00116	1.87	LV	CELLSTATES	PC1	control_PVneg	8	18
COX6B1	0.908	0.0171	0.071	0.0628	5.66	11.7	0.00168	1.77	LV	CELLSTATES	PC1	control_PVneg	8	18
PFKFB2	0.908	0.0328	0.0164	0.0114	3.43	9.12	0.00479	1.48	LV	CELLSTATES	PC1	control_PVneg	8	18
DAZAP2	0.907	0.0424	0.113	0.102	6.28	8.14	0.00735	1.37	LV	CELLSTATES	PC1	control_PVneg	8	18
LINC01389	0.907	0.023	0.0196	0.0138	3.8	10.5	0.00271	1.64	LV	CELLSTATES	PC1	control_PVneg	8	18
ARF5	0.906	0.0476	0.018	0.0161	3.71	7.73	0.00881	1.32	LV	CELLSTATES	PC1	control_PVneg	8	18
OTUB1	0.905	0.00546	0.0408	0.0348	4.81	17	0.00023	2.26	LV	CELLSTATES	PC1	control_PVneg	8	18
AL353653.1	0.903	0.0133	0.188	0.13	6.95	12.7	0.00113	1.88	LV	CELLSTATES	PC1	control_PVneg	8	18
MT1E	0.903	0.0166	0.0363	0.0314	4.62	11.8	0.00162	1.78	LV	CELLSTATES	PC1	control_PVneg	8	18
PSMC4	0.902	0.00218	0.0375	0.0366	4.63	22.5	3.81e-05	2.66	LV	CELLSTATES	PC1	control_PVneg	8	18
BCO2	0.901	0.00687	0.0461	0.035	4.92	15.9	0.000341	2.16	LV	CELLSTATES	PC1	control_PVneg	8	18
CALHM2	0.901	0.00492	0.0287	0.0228	4.2	17.5	0.000193	2.31	LV	CELLSTATES	PC1	control_PVneg	8	18
PPP1R14C	0.901	0.0446	0.0169	0.0152	3.66	7.96	0.00795	1.35	LV	CELLSTATES	PC1	control_PVneg	8	18
ATP6V1G1	0.899	0.00401	0.0542	0.0454	5.15	18.7	0.000129	2.4	LV	CELLSTATES	PC1	control_PVneg	8	18
AC020661.3	0.898	0.0401	0.0288	0.0237	4.39	8.34	0.00674	1.4	LV	CELLSTATES	PC1	control_PVneg	8	18
ACP2	0.898	0.0103	0.0173	0.0148	3.57	13.8	0.000727	1.99	LV	CELLSTATES	PC1	control_PVneg	8	18
AUP1	0.898	0.035	0.0411	0.0481	4.9	8.88	0.00531	1.46	LV	CELLSTATES	PC1	control_PVneg	8	18
C12orf10	0.898	0.00959	0.0126	0.0122	3.15	14.2	0.000638	2.02	LV	CELLSTATES	PC1	control_PVneg	8	18
TRAPPC2L	0.896	0.0421	0.0139	0.0119	3.29	8.17	0.00727	1.38	LV	CELLSTATES	PC1	control_PVneg	8	18
TRMT112	0.896	0.014	0.0237	0.0163	3.96	12.4	0.00124	1.86	LV	CELLSTATES	PC1	control_PVneg	8	18
C4orf19	0.895	0.0104	0.0966	0.0643	5.96	13.8	0.000745	1.98	LV	CELLSTATES	PC1	control_PVneg	8	18
SLC29A1	0.893	0.00218	0.0696	0.0688	5.54	22.5	3.75e-05	2.66	LV	CELLSTATES	PC1	control_PVneg	8	18
DSCAM	0.892	0.0289	0.0162	0.0139	3.59	9.59	0.00393	1.54	LV	CELLSTATES	PC1	control_PVneg	8	18
MYOZ2	0.892	0.0358	0.0739	0.0682	5.67	8.8	0.0055	1.45	LV	CELLSTATES	PC1	control_PVneg	8	18
PIP4P1	0.892	0.00959	0.0224	0.0201	3.93	14.2	0.000637	2.02	LV	CELLSTATES	PC1	control_PVneg	8	18
COQ10A	0.891	0.0202	0.0183	0.0123	3.71	11	0.00221	1.7	LV	CELLSTATES	PC1	control_PVneg	8	18
PLP2	0.89	0.0338	0.0246	0.0155	4.01	8.99	0.00507	1.47	LV	CELLSTATES	PC1	control_PVneg	8	18
PSMC3	0.888	0.0102	0.0196	0.017	3.79	13.9	0.000712	1.99	LV	CELLSTATES	PC1	control_PVneg	8	18
SYF2	0.888	0.00368	0.0398	0.0317	4.69	19.2	0.000108	2.43	LV	CELLSTATES	PC1	control_PVneg	8	18
TWISTNB	0.888	0.0207	0.0175	0.0187	3.51	10.9	0.0023	1.68	LV	CELLSTATES	PC1	control_PVneg	8	18
NDUFB3	0.885	0.0123	0.037	0.0302	4.66	13.1	0.000972	1.91	LV	CELLSTATES	PC1	control_PVneg	8	18
AC068599.1	0.884	0.0305	0.0136	0.0165	3.23	9.38	0.00429	1.52	LV	CELLSTATES	PC1	control_PVneg	8	18
LYSMD2	0.883	0.0153	0.0187	0.0174	3.68	12.1	0.00144	1.82	LV	CELLSTATES	PC1	control_PVneg	8	18
MGAT4C	0.881	0.0303	0.0201	0.0195	3.84	9.41	0.00424	1.52	LV	CELLSTATES	PC1	control_PVneg	8	18
MLF2	0.88	0.00212	0.0622	0.0477	5.35	22.8	3.39e-05	2.67	LV	CELLSTATES	PC1	control_PVneg	8	18
GNG11	0.878	0.042	0.0446	0.0406	4.8	8.17	0.00725	1.38	LV	CELLSTATES	PC1	control_PVneg	8	18
AC016722.2	0.877	0.0127	0.0423	0.0272	4.81	12.9	0.00104	1.9	LV	CELLSTATES	PC1	control_PVneg	8	18
COX5A	0.877	0.00872	0.0765	0.0675	5.7	14.7	0.000534	2.06	LV	CELLSTATES	PC1	control_PVneg	8	18
SNHG25	0.877	0.022	0.0838	0.07	5.83	10.6	0.00254	1.66	LV	CELLSTATES	PC1	control_PVneg	8	18
MFSD4A	0.876	0.0244	0.0211	0.0122	3.84	10.2	0.00301	1.61	LV	CELLSTATES	PC1	control_PVneg	8	18
RPS21	0.875	0.0301	0.0194	0.0156	3.74	9.43	0.0042	1.52	LV	CELLSTATES	PC1	control_PVneg	8	18
NDUFB11	0.874	0.0364	0.0269	0.0195	4.18	8.72	0.0057	1.44	LV	CELLSTATES	PC1	control_PVneg	8	18
THAP7	0.87	0.0119	0.0287	0.0212	4.22	13.2	0.00093	1.92	LV	CELLSTATES	PC1	control_PVneg	8	18
NAXE	0.869	0.0446	0.0156	0.0109	3.46	7.97	0.00795	1.35	LV	CELLSTATES	PC1	control_PVneg	8	18
PHLDA1	0.867	0.038	0.0555	0.0956	5.37	8.53	0.00621	1.42	LV	CELLSTATES	PC1	control_PVneg	8	18
PQBP1	0.867	0.0364	0.0135	0.0148	3.23	8.72	0.0057	1.44	LV	CELLSTATES	PC1	control_PVneg	8	18
PACSIN3	0.864	0.0115	0.0347	0.032	4.57	13.4	0.000864	1.94	LV	CELLSTATES	PC1	control_PVneg	8	18
TMEM120A	0.862	0.00287	0.0601	0.051	5.31	20.8	6.36e-05	2.54	LV	CELLSTATES	PC1	control_PVneg	8	18
AC013640.1	0.861	0.0314	0.0247	0.0177	4.11	9.27	0.00451	1.5	LV	CELLSTATES	PC1	control_PVneg	8	18
DOCK3	0.86	0.0163	0.0448	0.0348	4.89	11.8	0.00158	1.79	LV	CELLSTATES	PC1	control_PVneg	8	18
COX4I1	0.857	0.0216	0.115	0.101	6.34	10.7	0.00247	1.67	LV	CELLSTATES	PC1	control_PVneg	8	18
TCEAL8	0.857	0.0249	0.0191	0.0138	3.7	10.2	0.0031	1.6	LV	CELLSTATES	PC1	control_PVneg	8	18
EDF1	0.856	0.00343	0.088	0.0735	5.86	19.8	9.04e-05	2.46	LV	CELLSTATES	PC1	control_PVneg	8	18
FAM96B	0.856	0.00469	0.0663	0.0501	5.47	17.9	0.000172	2.33	LV	CELLSTATES	PC1	control_PVneg	8	18
NDUFS8	0.856	0.00456	0.0461	0.0385	4.95	18	0.000164	2.34	LV	CELLSTATES	PC1	control_PVneg	8	18
TMEM132D	0.856	0.0329	0.0195	0.0165	3.75	9.11	0.00481	1.48	LV	CELLSTATES	PC1	control_PVneg	8	18
ATP5F1E	0.855	0.0118	0.0647	0.0609	5.49	13.2	0.000907	1.93	LV	CELLSTATES	PC1	control_PVneg	8	18
HRC	0.853	0.0108	0.0353	0.0366	4.58	13.7	0.000777	1.97	LV	CELLSTATES	PC1	control_PVneg	8	18
SLC25A5	0.853	0.0353	0.0454	0.0438	4.9	8.85	0.00539	1.45	LV	CELLSTATES	PC1	control_PVneg	8	18
UQCC3	0.852	0.0435	0.0137	0.0114	3.22	8.05	0.00767	1.36	LV	CELLSTATES	PC1	control_PVneg	8	18
POLR2E	0.851	0.00695	0.025	0.0217	4.06	15.8	0.000352	2.16	LV	CELLSTATES	PC1	control_PVneg	8	18
RPS6	0.851	0.0255	0.0711	0.0745	5.64	10.1	0.00322	1.59	LV	CELLSTATES	PC1	control_PVneg	8	18
GPS2	0.85	0.0101	0.0316	0.029	4.34	13.9	0.000696	2	LV	CELLSTATES	PC1	control_PVneg	8	18
SLC48A1	0.848	0.0499	0.0157	0.0127	3.43	7.59	0.00939	1.3	LV	CELLSTATES	PC1	control_PVneg	8	18
FAM50A	0.847	0.0111	0.0322	0.0326	4.48	13.5	0.000815	1.95	LV	CELLSTATES	PC1	control_PVneg	8	18
RAD23A	0.847	0.000708	0.0895	0.0839	5.86	30	4.28e-06	3.15	LV	CELLSTATES	PC1	control_PVneg	8	18
RAPGEFL1	0.846	0.00421	0.0371	0.0383	4.7	18.4	0.000144	2.38	LV	CELLSTATES	PC1	control_PVneg	8	18
AAMP	0.843	0.00376	0.0544	0.0584	5.23	19.1	0.000112	2.42	LV	CELLSTATES	PC1	control_PVneg	8	18
MYH7	0.843	0.0201	0.23	0.21	7.27	11	0.00221	1.7	LV	CELLSTATES	PC1	control_PVneg	8	18
RPL21	0.843	0.00905	0.0803	0.0733	5.78	14.5	0.000569	2.04	LV	CELLSTATES	PC1	control_PVneg	8	18
RPS8	0.843	0.00343	0.111	0.0917	6.18	19.8	9.03e-05	2.46	LV	CELLSTATES	PC1	control_PVneg	8	18
DDX39A	0.842	0.0133	0.0341	0.0325	4.56	12.7	0.00112	1.88	LV	CELLSTATES	PC1	control_PVneg	8	18
MYH13	0.842	0.0401	0.0141	0.0118	3.36	8.33	0.00677	1.4	LV	CELLSTATES	PC1	control_PVneg	8	18
AKR1B1	0.841	0.0261	0.0258	0.0344	4.19	9.98	0.00334	1.58	LV	CELLSTATES	PC1	control_PVneg	8	18
SORCS1	0.841	0.0338	0.0222	0.0207	3.97	9.01	0.00503	1.47	LV	CELLSTATES	PC1	control_PVneg	8	18
ARAF	0.84	0.00464	0.029	0.0467	4.39	17.9	0.000168	2.33	LV	CELLSTATES	PC1	control_PVneg	8	18
UBA52	0.838	0.0149	0.0352	0.035	4.56	12.2	0.00138	1.83	LV	CELLSTATES	PC1	control_PVneg	8	18
RPL8	0.837	0.0201	0.0957	0.0883	5.99	11	0.00221	1.7	LV	CELLSTATES	PC1	control_PVneg	8	18
MRPL55	0.836	0.0183	0.0238	0.0214	4.08	11.4	0.00187	1.74	LV	CELLSTATES	PC1	control_PVneg	8	18
SNAPIN	0.835	0.0169	0.0194	0.0173	3.78	11.7	0.00165	1.77	LV	CELLSTATES	PC1	control_PVneg	8	18
OLFM2	0.834	0.0246	0.0765	0.066	5.66	10.2	0.00305	1.61	LV	CELLSTATES	PC1	control_PVneg	8	18
RPS19	0.831	0.0187	0.0907	0.0884	5.96	11.3	0.00193	1.73	LV	CELLSTATES	PC1	control_PVneg	8	18
ATP5MPL	0.829	0.00987	0.0894	0.0773	5.95	14	0.000674	2.01	LV	CELLSTATES	PC1	control_PVneg	8	18
EMILIN1	0.829	0.0028	0.09	0.0869	5.84	21	6.13e-05	2.55	LV	CELLSTATES	PC1	control_PVneg	8	18
CAVIN2	0.827	0.0202	0.0477	0.0411	4.96	11	0.00223	1.69	LV	CELLSTATES	PC1	control_PVneg	8	18
GGT5	0.827	0.0357	0.294	0.293	7.51	8.82	0.00546	1.45	LV	CELLSTATES	PC1	control_PVneg	8	18
PCOLCE	0.827	0.0289	0.0576	0.0576	5.26	9.59	0.00393	1.54	LV	CELLSTATES	PC1	control_PVneg	8	18
LRRC39	0.826	0.0176	0.0301	0.0236	4.35	11.6	0.00175	1.75	LV	CELLSTATES	PC1	control_PVneg	8	18
NPEPL1	0.825	0.0131	0.0265	0.0249	4.18	12.8	0.00109	1.88	LV	CELLSTATES	PC1	control_PVneg	8	18
SAT2	0.825	0.00317	0.132	0.104	6.47	20.4	7.42e-05	2.5	LV	CELLSTATES	PC1	control_PVneg	8	18
EIF1AX	0.824	0.0067	0.0876	0.0707	5.86	16.1	0.000318	2.17	LV	CELLSTATES	PC1	control_PVneg	8	18
NUPR1	0.824	0.0261	0.032	0.0257	4.38	9.96	0.00336	1.58	LV	CELLSTATES	PC1	control_PVneg	8	18
PSMA7	0.824	0.00678	0.0778	0.0778	5.77	16	0.000333	2.17	LV	CELLSTATES	PC1	control_PVneg	8	18
AC006504.5	0.823	0.025	0.0407	0.0416	4.78	10.1	0.00311	1.6	LV	CELLSTATES	PC1	control_PVneg	8	18
HOOK2	0.823	0.00368	0.121	0.114	6.37	19.2	0.000108	2.43	LV	CELLSTATES	PC1	control_PVneg	8	18
LRRC32	0.823	0.0147	0.0388	0.0355	4.59	12.2	0.00135	1.83	LV	CELLSTATES	PC1	control_PVneg	8	18
MFGE8	0.822	0.00834	0.608	0.699	8.73	14.9	0.000493	2.08	LV	CELLSTATES	PC1	control_PVneg	8	18
ATP5MD	0.821	0.00826	0.0642	0.0678	5.49	14.9	0.000481	2.08	LV	CELLSTATES	PC1	control_PVneg	8	18
SBDS	0.821	0.0252	0.0298	0.0244	4.36	10.1	0.00316	1.6	LV	CELLSTATES	PC1	control_PVneg	8	18
SCAND1	0.82	0.015	0.0258	0.025	4.07	12.1	0.0014	1.82	LV	CELLSTATES	PC1	control_PVneg	8	18
LGALS1	0.819	0.0194	0.11	0.11	6.21	11.2	0.00206	1.71	LV	CELLSTATES	PC1	control_PVneg	8	18
MACROD2	0.819	0.02	0.0367	0.0338	4.69	11	0.00218	1.7	LV	CELLSTATES	PC1	control_PVneg	8	18
UQCR10	0.818	0.0412	0.0448	0.0516	4.99	8.25	0.00701	1.38	LV	CELLSTATES	PC1	control_PVneg	8	18
ARHGDIA	0.817	0.00725	0.0534	0.0589	5.17	15.6	0.000379	2.14	LV	CELLSTATES	PC1	control_PVneg	8	18
TRMT10C	0.817	0.0162	0.027	0.0181	4.1	11.9	0.00156	1.79	LV	CELLSTATES	PC1	control_PVneg	8	18
CCDC85B	0.816	0.0378	0.0346	0.0245	4.46	8.56	0.00611	1.42	LV	CELLSTATES	PC1	control_PVneg	8	18
MRPL50	0.816	0.0346	0.0187	0.0187	3.7	8.92	0.00523	1.46	LV	CELLSTATES	PC1	control_PVneg	8	18
NDUFS3	0.816	0.00783	0.0357	0.0364	4.59	15.3	0.000428	2.11	LV	CELLSTATES	PC1	control_PVneg	8	18
GSTK1	0.815	0.00787	0.134	0.113	6.5	15.2	0.000438	2.1	LV	CELLSTATES	PC1	control_PVneg	8	18
KIF22	0.815	0.0331	0.023	0.0195	4.01	9.08	0.00488	1.48	LV	CELLSTATES	PC1	control_PVneg	8	18
TINF2	0.815	0.00656	0.0224	0.0202	3.96	16.2	0.000305	2.18	LV	CELLSTATES	PC1	control_PVneg	8	18
UFC1	0.815	0.00586	0.0244	0.02	4.05	16.8	0.000251	2.23	LV	CELLSTATES	PC1	control_PVneg	8	18
PKM	0.814	0.00695	0.089	0.095	5.97	15.8	0.000355	2.16	LV	CELLSTATES	PC1	control_PVneg	8	18
KAZN	0.812	0.00935	0.0682	0.0668	5.58	14.3	0.000611	2.03	LV	CELLSTATES	PC1	control_PVneg	8	18
RPL13	0.812	0.0118	0.146	0.145	6.63	13.3	0.000903	1.93	LV	CELLSTATES	PC1	control_PVneg	8	18
SPON2	0.81	0.0321	0.0146	0.0111	3.3	9.19	0.00466	1.49	LV	CELLSTATES	PC1	control_PVneg	8	18
COX7A2	0.809	0.00886	0.0763	0.071	5.69	14.6	0.000547	2.05	LV	CELLSTATES	PC1	control_PVneg	8	18
PSMB4	0.809	0.0368	0.0162	0.0241	3.57	8.66	0.00586	1.43	LV	CELLSTATES	PC1	control_PVneg	8	18
ABT1	0.808	0.0235	0.0137	0.0105	3.25	10.4	0.00282	1.63	LV	CELLSTATES	PC1	control_PVneg	8	18
NDUFAF3	0.808	0.0368	0.0235	0.0161	3.92	8.66	0.00586	1.43	LV	CELLSTATES	PC1	control_PVneg	8	18
RPL31	0.807	0.0201	0.0721	0.0826	5.71	11	0.00221	1.7	LV	CELLSTATES	PC1	control_PVneg	8	18
RPL41	0.807	0.0331	0.187	0.165	7.06	9.08	0.00489	1.48	LV	CELLSTATES	PC1	control_PVneg	8	18
SLC7A6	0.807	0.0262	0.0553	0.0539	5.2	9.96	0.00337	1.58	LV	CELLSTATES	PC1	control_PVneg	8	18
TSSC4	0.807	0.0399	0.0141	0.0129	3.27	8.36	0.00669	1.4	LV	CELLSTATES	PC1	control_PVneg	8	18
RPL35A	0.806	0.0207	0.0656	0.0583	5.46	10.9	0.00231	1.68	LV	CELLSTATES	PC1	control_PVneg	8	18
ISCU	0.805	0.0296	0.0481	0.0482	5.1	9.5	0.00408	1.53	LV	CELLSTATES	PC1	control_PVneg	8	18
HOXB2	0.802	0.0252	0.0389	0.0269	4.71	10.1	0.00316	1.6	LV	CELLSTATES	PC1	control_PVneg	8	18
POLR2L	0.802	0.0333	0.0387	0.0372	4.79	9.05	0.00494	1.48	LV	CELLSTATES	PC1	control_PVneg	8	18
ATP5MG	0.799	0.00935	0.112	0.114	6.29	14.3	0.00061	2.03	LV	CELLSTATES	PC1	control_PVneg	8	18
RPL4	0.799	0.00919	0.0511	0.0532	5.07	14.4	0.000584	2.04	LV	CELLSTATES	PC1	control_PVneg	8	18
NDUFS5	0.798	0.0186	0.0554	0.0544	5.24	11.3	0.00191	1.73	LV	CELLSTATES	PC1	control_PVneg	8	18
LRCH4	0.797	0.0125	0.0442	0.0496	4.92	13	0.00101	1.9	LV	CELLSTATES	PC1	control_PVneg	8	18
A4GALT	0.796	0.00223	0.0528	0.0597	5.07	22.4	3.93e-05	2.65	LV	CELLSTATES	PC1	control_PVneg	8	18
RPL36AL	0.796	0.0252	0.0271	0.0206	4.18	10.1	0.00317	1.6	LV	CELLSTATES	PC1	control_PVneg	8	18
AC084357.2	0.793	0.0368	0.017	0.016	3.6	8.67	0.00583	1.43	LV	CELLSTATES	PC1	control_PVneg	8	18
IK	0.793	0.00924	0.0224	0.0216	3.91	14.3	0.000599	2.03	LV	CELLSTATES	PC1	control_PVneg	8	18
COA6	0.792	0.0344	0.0152	0.0109	3.4	8.94	0.0052	1.46	LV	CELLSTATES	PC1	control_PVneg	8	18
COPE	0.792	0.0235	0.0238	0.027	3.93	10.4	0.00281	1.63	LV	CELLSTATES	PC1	control_PVneg	8	18
NDUFS2	0.791	0.00364	0.131	0.135	6.45	19.3	0.000105	2.44	LV	CELLSTATES	PC1	control_PVneg	8	18
TINAGL1	0.791	0.00094	0.257	0.251	7.4	27.8	7.74e-06	3.03	LV	CELLSTATES	PC1	control_PVneg	8	18
PEX16	0.789	0.0133	0.0162	0.0154	3.51	12.7	0.00113	1.88	LV	CELLSTATES	PC1	control_PVneg	8	18
SMDT1	0.787	0.00809	0.0267	0.0226	4.17	15	0.000465	2.09	LV	CELLSTATES	PC1	control_PVneg	8	18
PXN-AS1	0.785	0.0253	0.0154	0.0125	3.4	10.1	0.0032	1.6	LV	CELLSTATES	PC1	control_PVneg	8	18
GRAMD1B	0.784	0.0449	0.0196	0.0216	3.7	7.94	0.00802	1.35	LV	CELLSTATES	PC1	control_PVneg	8	18
STUB1	0.784	0.00505	0.0441	0.0335	4.88	17.4	0.000203	2.3	LV	CELLSTATES	PC1	control_PVneg	8	18
DDIT3	0.783	0.0143	0.0417	0.0338	4.82	12.3	0.00129	1.84	LV	CELLSTATES	PC1	control_PVneg	8	18
MCRS1	0.783	0.00674	0.0287	0.0313	4.23	16	0.000324	2.17	LV	CELLSTATES	PC1	control_PVneg	8	18
COL6A2	0.781	0.00413	0.682	0.653	8.76	18.5	0.000136	2.38	LV	CELLSTATES	PC1	control_PVneg	8	18
COASY	0.778	0.0226	0.0181	0.0179	3.67	10.5	0.00266	1.65	LV	CELLSTATES	PC1	control_PVneg	8	18
ELOF1	0.778	0.0363	0.0186	0.0147	3.69	8.74	0.00565	1.44	LV	CELLSTATES	PC1	control_PVneg	8	18
SPTB	0.778	0.0274	0.0225	0.0151	3.89	9.77	0.00364	1.56	LV	CELLSTATES	PC1	control_PVneg	8	18
COPS6	0.777	0.00206	0.0785	0.0654	5.67	23.2	3.04e-05	2.69	LV	CELLSTATES	PC1	control_PVneg	8	18
TTC7A	0.777	0.0148	0.107	0.0877	6.04	12.2	0.00138	1.83	LV	CELLSTATES	PC1	control_PVneg	8	18
DPH3	0.776	0.0326	0.0144	0.0143	3.34	9.14	0.00475	1.49	LV	CELLSTATES	PC1	control_PVneg	8	18
NFKBIA	0.776	0.0357	0.0815	0.0855	5.83	8.83	0.00545	1.45	LV	CELLSTATES	PC1	control_PVneg	8	18
RPL37A	0.775	0.0133	0.0668	0.0945	5.61	12.7	0.00112	1.88	LV	CELLSTATES	PC1	control_PVneg	8	18
MAPKAPK3	0.774	0.0433	0.014	0.0123	3.35	8.06	0.00761	1.36	LV	CELLSTATES	PC1	control_PVneg	8	18
MEIOC	0.773	0.036	0.0126	0.00754	3.13	8.78	0.00555	1.44	LV	CELLSTATES	PC1	control_PVneg	8	18
RCC1	0.773	0.0317	0.0807	0.0682	5.68	9.23	0.00459	1.5	LV	CELLSTATES	PC1	control_PVneg	8	18
VSIG2	0.773	0.0418	0.0162	0.0176	3.54	8.2	0.00717	1.38	LV	CELLSTATES	PC1	control_PVneg	8	18
GLUL	0.772	0.0275	0.0322	0.0353	4.42	9.76	0.00366	1.56	LV	CELLSTATES	PC1	control_PVneg	8	18
RPL14	0.772	0.0112	0.105	0.0852	6.03	13.5	0.000831	1.95	LV	CELLSTATES	PC1	control_PVneg	8	18
AC090617.4	0.77	0.0396	0.0587	0.0405	5.23	8.38	0.00661	1.4	LV	CELLSTATES	PC1	control_PVneg	8	18
CYBA	0.77	0.0249	0.041	0.0326	4.71	10.2	0.00309	1.6	LV	CELLSTATES	PC1	control_PVneg	8	18
MOB4	0.77	0.0367	0.019	0.0147	3.74	8.68	0.0058	1.44	LV	CELLSTATES	PC1	control_PVneg	8	18
ATP5PD	0.768	0.0265	0.0373	0.0349	4.7	9.9	0.00345	1.58	LV	CELLSTATES	PC1	control_PVneg	8	18
AGPAT2	0.767	0.0271	0.0195	0.0181	3.74	9.82	0.00358	1.57	LV	CELLSTATES	PC1	control_PVneg	8	18
EEF1B2	0.766	0.0392	0.0432	0.041	4.82	8.42	0.0065	1.41	LV	CELLSTATES	PC1	control_PVneg	8	18
RPL6	0.765	0.0137	0.0977	0.0821	5.99	12.5	0.00119	1.86	LV	CELLSTATES	PC1	control_PVneg	8	18
ADAM23	0.764	0.0469	0.0155	0.0136	3.47	7.82	0.00848	1.33	LV	CELLSTATES	PC1	control_PVneg	8	18
ARPC5L	0.763	0.0221	0.0212	0.0199	3.82	10.6	0.00256	1.66	LV	CELLSTATES	PC1	control_PVneg	8	18
MROH8	0.763	0.0175	0.0129	0.00941	3.18	11.6	0.00173	1.76	LV	CELLSTATES	PC1	control_PVneg	8	18
OTUD6B-AS1	0.763	0.0257	0.068	0.043	5.38	10	0.00326	1.59	LV	CELLSTATES	PC1	control_PVneg	8	18
SCNM1	0.763	0.00144	0.052	0.0461	5.11	25.1	1.72e-05	2.84	LV	CELLSTATES	PC1	control_PVneg	8	18
AP2S1	0.762	0.0155	0.0228	0.021	3.9	12	0.00146	1.81	LV	CELLSTATES	PC1	control_PVneg	8	18
NOP53	0.761	0.0369	0.0114	0.0156	3.11	8.65	0.00587	1.43	LV	CELLSTATES	PC1	control_PVneg	8	18
RPL18	0.761	0.0267	0.0635	0.0626	5.42	9.87	0.0035	1.57	LV	CELLSTATES	PC1	control_PVneg	8	18
VASN	0.76	0.0117	0.0508	0.0457	5.04	13.3	0.000895	1.93	LV	CELLSTATES	PC1	control_PVneg	8	18
CDK5RAP3	0.759	0.0113	0.0565	0.0795	5.41	13.4	0.000842	1.95	LV	CELLSTATES	PC1	control_PVneg	8	18
MAN2B1	0.759	0.0401	0.0321	0.0366	4.53	8.33	0.00675	1.4	LV	CELLSTATES	PC1	control_PVneg	8	18
ATF6B	0.758	0.0034	0.0909	0.0999	5.99	19.9	8.78e-05	2.47	LV	CELLSTATES	PC1	control_PVneg	8	18
PIP4K2C	0.758	0.0103	0.0455	0.0408	4.93	13.9	0.000722	1.99	LV	CELLSTATES	PC1	control_PVneg	8	18
SCAMP3	0.758	0.00452	0.0576	0.0557	5.28	18.1	0.00016	2.34	LV	CELLSTATES	PC1	control_PVneg	8	18
SLC25A39	0.758	0.0131	0.0339	0.037	4.58	12.8	0.00108	1.88	LV	CELLSTATES	PC1	control_PVneg	8	18
CCDC137	0.757	0.0209	0.0289	0.0251	4.23	10.8	0.00235	1.68	LV	CELLSTATES	PC1	control_PVneg	8	18
APEX1	0.756	0.0069	0.0497	0.0431	5.04	15.9	0.000346	2.16	LV	CELLSTATES	PC1	control_PVneg	8	18
HMGN3	0.756	0.00876	0.295	0.247	7.59	14.6	0.000539	2.06	LV	CELLSTATES	PC1	control_PVneg	8	18
DPM2	0.753	0.048	0.0185	0.013	3.67	7.71	0.00891	1.32	LV	CELLSTATES	PC1	control_PVneg	8	18
MRPS7	0.753	0.0127	0.0422	0.0403	4.88	12.9	0.00103	1.9	LV	CELLSTATES	PC1	control_PVneg	8	18
PDE6C	0.753	0.042	0.0151	0.0098	3.3	8.18	0.00724	1.38	LV	CELLSTATES	PC1	control_PVneg	8	18
SKIV2L	0.753	0.0115	0.0162	0.0188	3.54	13.4	0.00087	1.94	LV	CELLSTATES	PC1	control_PVneg	8	18
SLC39A7	0.753	0.0223	0.0158	0.0179	3.48	10.6	0.0026	1.65	LV	CELLSTATES	PC1	control_PVneg	8	18
BCAM	0.75	0.0205	0.134	0.11	6.5	10.9	0.00227	1.69	LV	CELLSTATES	PC1	control_PVneg	8	18
RPL23	0.75	0.00689	0.032	0.0434	4.48	15.9	0.000343	2.16	LV	CELLSTATES	PC1	control_PVneg	8	18
CACNB1	0.749	0.0375	0.0118	0.0161	3.09	8.59	0.00604	1.43	LV	CELLSTATES	PC1	control_PVneg	8	18
GCLM	0.749	0.0255	0.0485	0.0326	4.91	10.1	0.00322	1.59	LV	CELLSTATES	PC1	control_PVneg	8	18
MRPS36	0.749	0.00602	0.0467	0.0407	4.99	16.6	0.000269	2.22	LV	CELLSTATES	PC1	control_PVneg	8	18
NDUFB2	0.749	0.0137	0.067	0.0675	5.59	12.6	0.00119	1.86	LV	CELLSTATES	PC1	control_PVneg	8	18
DES	0.748	0.0433	0.205	0.187	7.14	8.07	0.00758	1.36	LV	CELLSTATES	PC1	control_PVneg	8	18
MCRIP2	0.747	0.0349	0.0175	0.0165	3.68	8.89	0.0053	1.46	LV	CELLSTATES	PC1	control_PVneg	8	18
RANBP1	0.746	0.0114	0.0366	0.0366	4.66	13.4	0.000852	1.94	LV	CELLSTATES	PC1	control_PVneg	8	18
ARL6IP4	0.745	0.0023	0.124	0.108	6.37	22.1	4.21e-05	2.64	LV	CELLSTATES	PC1	control_PVneg	8	18
RPL29	0.745	0.0317	0.0662	0.0556	5.44	9.23	0.00459	1.5	LV	CELLSTATES	PC1	control_PVneg	8	18
TSPYL2	0.745	0.02	0.0627	0.0706	5.46	11	0.00218	1.7	LV	CELLSTATES	PC1	control_PVneg	8	18
ARL6IP5	0.744	0.0421	0.0484	0.0358	4.99	8.17	0.00727	1.38	LV	CELLSTATES	PC1	control_PVneg	8	18
NDUFS7	0.743	0.0135	0.0525	0.0516	5.19	12.6	0.00115	1.87	LV	CELLSTATES	PC1	control_PVneg	8	18
DPP7	0.742	0.0112	0.0448	0.0545	4.96	13.5	0.00083	1.95	LV	CELLSTATES	PC1	control_PVneg	8	18
ATP6AP1	0.741	0.0241	0.0154	0.0157	3.46	10.3	0.00295	1.62	LV	CELLSTATES	PC1	control_PVneg	8	18
CNPPD1	0.741	0.0203	0.0172	0.0141	3.63	11	0.00223	1.69	LV	CELLSTATES	PC1	control_PVneg	8	18
MRPS26	0.741	0.00514	0.0553	0.0434	5.18	17.3	0.000209	2.29	LV	CELLSTATES	PC1	control_PVneg	8	18
RAN	0.741	0.0496	0.0415	0.0378	4.75	7.61	0.00932	1.3	LV	CELLSTATES	PC1	control_PVneg	8	18
SPSB3	0.741	0.00254	0.144	0.132	6.6	21.3	5.42e-05	2.6	LV	CELLSTATES	PC1	control_PVneg	8	18
UQCRC1	0.741	0.00872	0.0507	0.0508	5.08	14.7	0.000533	2.06	LV	CELLSTATES	PC1	control_PVneg	8	18
LSM5	0.739	0.00975	0.0432	0.0303	4.82	14.1	0.000659	2.01	LV	CELLSTATES	PC1	control_PVneg	8	18
SRSF2	0.739	0.0124	0.251	0.249	7.47	13	0.000981	1.91	LV	CELLSTATES	PC1	control_PVneg	8	18
CHRD	0.738	0.0244	0.0613	0.0716	5.41	10.2	0.003	1.61	LV	CELLSTATES	PC1	control_PVneg	8	18
SLC51A	0.738	0.0211	0.0314	0.0259	4.44	10.8	0.00239	1.68	LV	CELLSTATES	PC1	control_PVneg	8	18
IKBIP	0.736	0.0124	0.0377	0.0351	4.67	13	0.000989	1.91	LV	CELLSTATES	PC1	control_PVneg	8	18
PTCHD1-AS	0.736	0.0454	0.0133	0.0142	3.31	7.92	0.00812	1.34	LV	CELLSTATES	PC1	control_PVneg	8	18
ANAPC1	0.735	0.0251	0.197	0.212	7.19	10.1	0.00313	1.6	LV	CELLSTATES	PC1	control_PVneg	8	18
COX7B	0.735	0.0359	0.104	0.123	6.2	8.79	0.00552	1.45	LV	CELLSTATES	PC1	control_PVneg	8	18
GJA4	0.735	0.0185	0.153	0.162	6.73	11.4	0.0019	1.73	LV	CELLSTATES	PC1	control_PVneg	8	18
RBM3	0.735	0.0172	0.106	0.112	6.17	11.6	0.0017	1.76	LV	CELLSTATES	PC1	control_PVneg	8	18
COX6C	0.733	0.0381	0.0657	0.067	5.58	8.52	0.00621	1.42	LV	CELLSTATES	PC1	control_PVneg	8	18
EIF1B	0.733	0.012	0.087	0.0816	5.9	13.1	0.000948	1.92	LV	CELLSTATES	PC1	control_PVneg	8	18
M6PR	0.733	0.00347	0.0659	0.0545	5.45	19.7	9.29e-05	2.46	LV	CELLSTATES	PC1	control_PVneg	8	18
AC026202.2	0.732	0.0348	0.108	0.091	6.23	8.9	0.00528	1.46	LV	CELLSTATES	PC1	control_PVneg	8	18
ARMCX6	0.732	0.0418	0.0154	0.0217	3.4	8.21	0.00714	1.38	LV	CELLSTATES	PC1	control_PVneg	8	18
BRK1	0.732	0.0135	0.0359	0.0387	4.62	12.6	0.00115	1.87	LV	CELLSTATES	PC1	control_PVneg	8	18
LINC02240	0.731	0.0475	0.0147	0.0142	3.41	7.74	0.00877	1.32	LV	CELLSTATES	PC1	control_PVneg	8	18
H3F3B	0.73	0.0444	0.347	0.311	7.82	7.99	0.00788	1.35	LV	CELLSTATES	PC1	control_PVneg	8	18
ATAD3A	0.729	0.0395	0.0178	0.0215	3.63	8.39	0.0066	1.4	LV	CELLSTATES	PC1	control_PVneg	8	18
TGFB1I1	0.729	0.0105	0.0716	0.0687	5.59	13.7	0.000755	1.98	LV	CELLSTATES	PC1	control_PVneg	8	18
IKBKG	0.728	0.0153	0.0196	0.0233	3.75	12	0.00145	1.81	LV	CELLSTATES	PC1	control_PVneg	8	18
AC025043.1	0.727	0.0365	0.0411	0.0374	4.91	8.71	0.00573	1.44	LV	CELLSTATES	PC1	control_PVneg	8	18
FBXW5	0.727	0.00547	0.0573	0.0593	5.28	17	0.000231	2.26	LV	CELLSTATES	PC1	control_PVneg	8	18
GSS	0.727	0.0372	0.0275	0.0281	4.25	8.62	0.00596	1.43	LV	CELLSTATES	PC1	control_PVneg	8	18
SLC41A1	0.726	0.0393	0.0192	0.0224	3.77	8.41	0.00652	1.41	LV	CELLSTATES	PC1	control_PVneg	8	18
SPAG7	0.726	0.00421	0.0606	0.0604	5.37	18.4	0.000144	2.38	LV	CELLSTATES	PC1	control_PVneg	8	18
C1QBP	0.725	0.0498	0.0313	0.0315	4.36	7.6	0.00935	1.3	LV	CELLSTATES	PC1	control_PVneg	8	18
COL1A1	0.725	0.0475	0.124	0.141	6.28	7.74	0.00877	1.32	LV	CELLSTATES	PC1	control_PVneg	8	18
MRPS21	0.725	0.00372	0.0927	0.0794	5.91	19.2	0.00011	2.43	LV	CELLSTATES	PC1	control_PVneg	8	18
YIF1A	0.725	0.0155	0.026	0.0268	4.15	12	0.00147	1.81	LV	CELLSTATES	PC1	control_PVneg	8	18
FRMD5	0.724	0.00957	0.0399	0.0331	4.73	14.2	0.000633	2.02	LV	CELLSTATES	PC1	control_PVneg	8	18
POLD2	0.724	0.043	0.0333	0.0342	4.51	8.1	0.00748	1.37	LV	CELLSTATES	PC1	control_PVneg	8	18
ATF4	0.723	0.00211	0.0734	0.0812	5.59	23	3.21e-05	2.67	LV	CELLSTATES	PC1	control_PVneg	8	18
STX10	0.723	0.0273	0.0183	0.0178	3.74	9.79	0.00361	1.56	LV	CELLSTATES	PC1	control_PVneg	8	18
TPGS1	0.723	0.012	0.0174	0.0192	3.54	13.1	0.000947	1.92	LV	CELLSTATES	PC1	control_PVneg	8	18
ATP5PF	0.722	0.0394	0.0876	0.0808	5.95	8.4	0.00655	1.4	LV	CELLSTATES	PC1	control_PVneg	8	18
NDUFA6	0.722	0.0139	0.0483	0.0468	5.04	12.4	0.00124	1.86	LV	CELLSTATES	PC1	control_PVneg	8	18
RPL7A	0.722	0.0261	0.0792	0.0795	5.7	9.96	0.00336	1.58	LV	CELLSTATES	PC1	control_PVneg	8	18
LMNA	0.719	0.00316	0.133	0.14	6.46	20.4	7.25e-05	2.5	LV	CELLSTATES	PC1	control_PVneg	8	18
MAF1	0.719	0.0368	0.0277	0.0282	4.22	8.68	0.00582	1.43	LV	CELLSTATES	PC1	control_PVneg	8	18
AURKAIP1	0.717	0.00898	0.0401	0.0339	4.77	14.5	0.000559	2.05	LV	CELLSTATES	PC1	control_PVneg	8	18
NDUFV1	0.717	0.00643	0.111	0.0989	6.22	16.3	0.000295	2.19	LV	CELLSTATES	PC1	control_PVneg	8	18
PSMB6	0.716	0.0226	0.03	0.0259	4.31	10.5	0.00265	1.65	LV	CELLSTATES	PC1	control_PVneg	8	18
PMM1	0.715	0.021	0.0221	0.0175	3.94	10.8	0.00237	1.68	LV	CELLSTATES	PC1	control_PVneg	8	18
ATP5F1B	0.714	0.0249	0.108	0.145	6.26	10.2	0.0031	1.6	LV	CELLSTATES	PC1	control_PVneg	8	18
SRSF3	0.714	0.037	0.158	0.172	6.85	8.64	0.0059	1.43	LV	CELLSTATES	PC1	control_PVneg	8	18
TBRG1	0.713	0.0101	0.144	0.16	6.7	13.9	0.000704	1.99	LV	CELLSTATES	PC1	control_PVneg	8	18
ATAT1	0.71	0.0253	0.0234	0.0287	4.04	10.1	0.00319	1.6	LV	CELLSTATES	PC1	control_PVneg	8	18
FDFT1	0.71	0.0262	0.0621	0.0472	5.31	9.93	0.0034	1.58	LV	CELLSTATES	PC1	control_PVneg	8	18
NRSN2	0.71	0.0178	0.0229	0.0244	3.96	11.5	0.00179	1.75	LV	CELLSTATES	PC1	control_PVneg	8	18
AC034114.2	0.709	0.0368	0.0159	0.0165	3.52	8.67	0.00584	1.43	LV	CELLSTATES	PC1	control_PVneg	8	18
EIF4A2	0.708	0.00361	0.147	0.172	6.66	19.4	0.000102	2.44	LV	CELLSTATES	PC1	control_PVneg	8	18
C6orf48	0.707	0.0351	0.0175	0.0194	3.68	8.87	0.00534	1.46	LV	CELLSTATES	PC1	control_PVneg	8	18
CBR1	0.707	0.0365	0.0259	0.0174	4.05	8.71	0.00572	1.44	LV	CELLSTATES	PC1	control_PVneg	8	18
NT5DC2	0.706	0.0144	0.0454	0.0553	4.91	12.3	0.00132	1.84	LV	CELLSTATES	PC1	control_PVneg	8	18
CD38	0.704	0.021	0.666	0.523	8.64	10.8	0.00238	1.68	LV	CELLSTATES	PC1	control_PVneg	8	18
RPS27A	0.704	0.0257	0.0861	0.0866	5.86	10	0.00326	1.59	LV	CELLSTATES	PC1	control_PVneg	8	18
AP2M1	0.703	0.0176	0.0465	0.0497	5.04	11.6	0.00176	1.75	LV	CELLSTATES	PC1	control_PVneg	8	18
HAX1	0.703	0.0067	0.0481	0.0383	4.98	16.1	0.000317	2.17	LV	CELLSTATES	PC1	control_PVneg	8	18
TOMM40	0.703	0.0251	0.0401	0.0392	4.76	10.1	0.00314	1.6	LV	CELLSTATES	PC1	control_PVneg	8	18
QARS	0.701	0.026	0.0244	0.0273	4.13	9.99	0.00333	1.58	LV	CELLSTATES	PC1	control_PVneg	8	18
PHPT1	0.699	0.0261	0.0673	0.0633	5.54	9.97	0.00335	1.58	LV	CELLSTATES	PC1	control_PVneg	8	18
OXA1L	0.697	0.0291	0.032	0.036	4.5	9.56	0.00399	1.54	LV	CELLSTATES	PC1	control_PVneg	8	18
DPAGT1	0.694	0.0469	0.0142	0.0144	3.26	7.82	0.00848	1.33	LV	CELLSTATES	PC1	control_PVneg	8	18
CHCHD10	0.69	0.0212	0.13	0.117	6.49	10.8	0.00241	1.67	LV	CELLSTATES	PC1	control_PVneg	8	18
BAG1	0.689	0.0366	0.0185	0.0216	3.69	8.7	0.00576	1.44	LV	CELLSTATES	PC1	control_PVneg	8	18
CWC25	0.689	0.00848	0.0828	0.103	5.84	14.8	0.000505	2.07	LV	CELLSTATES	PC1	control_PVneg	8	18
KAT5	0.689	0.00738	0.0435	0.046	4.92	15.5	0.000393	2.13	LV	CELLSTATES	PC1	control_PVneg	8	18
TMED2	0.689	0.0373	0.0375	0.0312	4.65	8.61	0.00598	1.43	LV	CELLSTATES	PC1	control_PVneg	8	18
ARPC1B	0.688	0.0331	0.0186	0.0198	3.71	9.09	0.00486	1.48	LV	CELLSTATES	PC1	control_PVneg	8	18
MRPL32	0.688	0.0197	0.0577	0.0608	5.21	11.1	0.00211	1.71	LV	CELLSTATES	PC1	control_PVneg	8	18
SELENOS	0.688	0.014	0.0976	0.0898	6.02	12.4	0.00125	1.85	LV	CELLSTATES	PC1	control_PVneg	8	18
BRIX1	0.685	0.0384	0.0296	0.0305	4.41	8.5	0.00628	1.42	LV	CELLSTATES	PC1	control_PVneg	8	18
NEURL1	0.685	0.0484	0.0472	0.0303	4.89	7.68	0.00902	1.31	LV	CELLSTATES	PC1	control_PVneg	8	18
RAB20	0.685	0.0368	0.017	0.0185	3.61	8.67	0.00582	1.43	LV	CELLSTATES	PC1	control_PVneg	8	18
CBX3	0.683	0.00288	0.0685	0.0709	5.47	20.8	6.43e-05	2.54	LV	CELLSTATES	PC1	control_PVneg	8	18
ATP5IF1	0.682	0.0345	0.0483	0.0476	5.1	8.93	0.00521	1.46	LV	CELLSTATES	PC1	control_PVneg	8	18
PPP1R16A	0.682	0.0408	0.0201	0.0209	3.82	8.28	0.00691	1.39	LV	CELLSTATES	PC1	control_PVneg	8	18
TXNRD1	0.682	0.0168	0.167	0.159	6.79	11.7	0.00164	1.77	LV	CELLSTATES	PC1	control_PVneg	8	18
CORO1B	0.679	0.0469	0.0129	0.015	3.2	7.82	0.00849	1.33	LV	CELLSTATES	PC1	control_PVneg	8	18
ATP6AP2	0.678	0.0241	0.039	0.0406	4.74	10.3	0.00296	1.62	LV	CELLSTATES	PC1	control_PVneg	8	18
PGAM1	0.678	0.0235	0.065	0.0547	5.37	10.4	0.00282	1.63	LV	CELLSTATES	PC1	control_PVneg	8	18
NDUFAF8	0.677	0.0241	0.0438	0.0337	4.87	10.3	0.00296	1.62	LV	CELLSTATES	PC1	control_PVneg	8	18
IDH2	0.676	0.00795	0.0449	0.0454	4.92	15.1	0.000452	2.1	LV	CELLSTATES	PC1	control_PVneg	8	18
RACK1	0.675	0.0118	0.09	0.102	5.92	13.2	0.00091	1.93	LV	CELLSTATES	PC1	control_PVneg	8	18
RNF126	0.675	0.0175	0.0378	0.0341	4.67	11.6	0.00173	1.76	LV	CELLSTATES	PC1	control_PVneg	8	18
LSM1	0.673	0.0378	0.0158	0.0177	3.46	8.55	0.00613	1.42	LV	CELLSTATES	PC1	control_PVneg	8	18
RPS11	0.672	0.0276	0.0419	0.0592	4.94	9.75	0.00367	1.56	LV	CELLSTATES	PC1	control_PVneg	8	18
ATP5MC2	0.671	0.00678	0.0902	0.0936	5.95	16	0.000331	2.17	LV	CELLSTATES	PC1	control_PVneg	8	18
EIF3I	0.668	0.0297	0.0226	0.025	3.97	9.49	0.00411	1.53	LV	CELLSTATES	PC1	control_PVneg	8	18
FADS3	0.668	0.0472	0.0697	0.0684	5.47	7.77	0.00865	1.33	LV	CELLSTATES	PC1	control_PVneg	8	18
USHBP1	0.667	0.0363	0.0392	0.0289	4.68	8.74	0.00565	1.44	LV	CELLSTATES	PC1	control_PVneg	8	18
PHACTR1	0.666	0.0495	0.0521	0.0491	5.16	7.62	0.00928	1.31	LV	CELLSTATES	PC1	control_PVneg	8	18
SIGIRR	0.665	0.0331	0.0361	0.0337	4.61	9.09	0.00487	1.48	LV	CELLSTATES	PC1	control_PVneg	8	18
ALKBH2	0.662	0.0411	0.0324	0.0332	4.42	8.26	0.00699	1.39	LV	CELLSTATES	PC1	control_PVneg	8	18
CHMP2A	0.661	0.0288	0.0241	0.0213	4.02	9.61	0.0039	1.54	LV	CELLSTATES	PC1	control_PVneg	8	18
UQCRFS1	0.661	0.00736	0.0821	0.0725	5.7	15.5	0.00039	2.13	LV	CELLSTATES	PC1	control_PVneg	8	18
ARFIP2	0.66	0.0364	0.0192	0.02	3.75	8.72	0.0057	1.44	LV	CELLSTATES	PC1	control_PVneg	8	18
C1orf35	0.659	0.0219	0.0193	0.0212	3.78	10.7	0.00253	1.66	LV	CELLSTATES	PC1	control_PVneg	8	18
C21orf2	0.659	0.02	0.0221	0.0253	3.89	11	0.00218	1.7	LV	CELLSTATES	PC1	control_PVneg	8	18
PSMB3	0.659	0.0153	0.0358	0.0312	4.59	12.1	0.00143	1.82	LV	CELLSTATES	PC1	control_PVneg	8	18
PIH1D1	0.658	0.00364	0.0621	0.0566	5.37	19.4	0.000104	2.44	LV	CELLSTATES	PC1	control_PVneg	8	18
ARMCX3	0.657	0.0111	0.0561	0.0494	5.22	13.5	0.00081	1.95	LV	CELLSTATES	PC1	control_PVneg	8	18
EIF2B4	0.657	0.00971	0.0341	0.0377	4.55	14.1	0.000653	2.01	LV	CELLSTATES	PC1	control_PVneg	8	18
SF3B2	0.657	0.00695	0.0847	0.0934	5.83	15.8	0.000353	2.16	LV	CELLSTATES	PC1	control_PVneg	8	18
RAB34	0.655	0.0281	0.025	0.0404	4.16	9.69	0.00377	1.55	LV	CELLSTATES	PC1	control_PVneg	8	18
SNU13	0.655	0.0223	0.0517	0.047	5.12	10.6	0.0026	1.65	LV	CELLSTATES	PC1	control_PVneg	8	18
EIF1	0.652	0.0388	0.239	0.233	7.34	8.45	0.00641	1.41	LV	CELLSTATES	PC1	control_PVneg	8	18
LDHB	0.652	0.0306	0.115	0.118	6.33	9.37	0.00431	1.51	LV	CELLSTATES	PC1	control_PVneg	8	18
SLC39A13	0.652	0.0261	0.028	0.0282	4.24	9.96	0.00336	1.58	LV	CELLSTATES	PC1	control_PVneg	8	18
RPS7	0.651	0.0138	0.144	0.137	6.5	12.5	0.00121	1.86	LV	CELLSTATES	PC1	control_PVneg	8	18
PTMS	0.65	0.00853	0.135	0.128	6.43	14.8	0.000508	2.07	LV	CELLSTATES	PC1	control_PVneg	8	18
TRABD	0.649	0.0209	0.0499	0.0505	5.07	10.8	0.00234	1.68	LV	CELLSTATES	PC1	control_PVneg	8	18
AC107068.2	0.648	0.0451	0.051	0.0397	5.09	7.94	0.00805	1.35	LV	CELLSTATES	PC1	control_PVneg	8	18
KLHDC8B	0.647	0.0186	0.0684	0.0602	5.55	11.3	0.00192	1.73	LV	CELLSTATES	PC1	control_PVneg	8	18
RPL19	0.647	0.0499	0.0732	0.079	5.65	7.59	0.00939	1.3	LV	CELLSTATES	PC1	control_PVneg	8	18
BOLA3	0.646	0.0378	0.0194	0.0189	3.73	8.56	0.0061	1.42	LV	CELLSTATES	PC1	control_PVneg	8	18
ILF2	0.645	0.0406	0.0308	0.0314	4.43	8.3	0.00685	1.39	LV	CELLSTATES	PC1	control_PVneg	8	18
GOT1	0.644	0.0175	0.0585	0.0612	5.37	11.6	0.00174	1.76	LV	CELLSTATES	PC1	control_PVneg	8	18
ARSB	0.643	0.0111	0.0287	0.0304	4.32	13.5	0.000813	1.95	LV	CELLSTATES	PC1	control_PVneg	8	18
CCDC174	0.641	0.0156	0.0446	0.0575	5	12	0.00148	1.81	LV	CELLSTATES	PC1	control_PVneg	8	18
NDUFB7	0.64	0.0357	0.0403	0.0421	4.79	8.82	0.00545	1.45	LV	CELLSTATES	PC1	control_PVneg	8	18
PABPC1	0.64	0.0115	0.378	0.384	7.98	13.4	0.000871	1.94	LV	CELLSTATES	PC1	control_PVneg	8	18
P4HB	0.636	0.0262	0.0732	0.0743	5.56	9.93	0.00341	1.58	LV	CELLSTATES	PC1	control_PVneg	8	18
BAX	0.635	0.0275	0.0379	0.034	4.73	9.76	0.00366	1.56	LV	CELLSTATES	PC1	control_PVneg	8	18
CWC15	0.631	0.00634	0.0464	0.0422	4.97	16.4	0.00029	2.2	LV	CELLSTATES	PC1	control_PVneg	8	18
ARFRP1	0.63	0.00983	0.0274	0.0293	4.22	14.1	0.000668	2.01	LV	CELLSTATES	PC1	control_PVneg	8	18
CD151	0.629	0.0365	0.0863	0.0914	5.9	8.71	0.00573	1.44	LV	CELLSTATES	PC1	control_PVneg	8	18
AL157938.3	0.627	0.0433	0.0562	0.0522	5.34	8.06	0.0076	1.36	LV	CELLSTATES	PC1	control_PVneg	8	18
PROSER3	0.627	0.0252	0.0378	0.0409	4.72	10.1	0.00315	1.6	LV	CELLSTATES	PC1	control_PVneg	8	18
NACA	0.626	0.0386	0.0643	0.0677	5.52	8.47	0.00637	1.41	LV	CELLSTATES	PC1	control_PVneg	8	18
NCBP2-AS2	0.625	0.0445	0.0193	0.0208	3.75	7.98	0.0079	1.35	LV	CELLSTATES	PC1	control_PVneg	8	18
PRPF31	0.625	0.0166	0.0324	0.0392	4.53	11.8	0.00162	1.78	LV	CELLSTATES	PC1	control_PVneg	8	18
FLYWCH2	0.623	0.0279	0.0414	0.0357	4.8	9.71	0.00373	1.55	LV	CELLSTATES	PC1	control_PVneg	8	18
P3H1	0.623	0.0336	0.0262	0.032	4.22	9.03	0.00499	1.47	LV	CELLSTATES	PC1	control_PVneg	8	18
MED9	0.621	0.0323	0.0305	0.0279	4.35	9.17	0.00469	1.49	LV	CELLSTATES	PC1	control_PVneg	8	18
AC008438.1	0.619	0.0414	0.0244	0.0198	4.04	8.23	0.00705	1.38	LV	CELLSTATES	PC1	control_PVneg	8	18
MRPL34	0.619	0.034	0.0249	0.0193	4.13	8.98	0.00511	1.47	LV	CELLSTATES	PC1	control_PVneg	8	18
VDAC3	0.619	0.0265	0.119	0.111	6.38	9.9	0.00346	1.58	LV	CELLSTATES	PC1	control_PVneg	8	18
CCNG1	0.618	0.0361	0.0307	0.0305	4.41	8.77	0.00559	1.44	LV	CELLSTATES	PC1	control_PVneg	8	18
RUVBL1	0.618	0.0457	0.0825	0.0881	5.82	7.9	0.0082	1.34	LV	CELLSTATES	PC1	control_PVneg	8	18
MLX	0.617	0.0144	0.0597	0.0532	5.27	12.3	0.00132	1.84	LV	CELLSTATES	PC1	control_PVneg	8	18
SLC2A6	0.617	0.047	0.0342	0.0345	4.54	7.81	0.00851	1.33	LV	CELLSTATES	PC1	control_PVneg	8	18
DDOST	0.616	0.0241	0.0345	0.0288	4.58	10.3	0.00296	1.62	LV	CELLSTATES	PC1	control_PVneg	8	18
AC006547.1	0.615	0.0441	0.0227	0.0177	3.98	8.01	0.00781	1.36	LV	CELLSTATES	PC1	control_PVneg	8	18
CCDC65	0.615	0.0354	0.0912	0.0738	5.91	8.84	0.00541	1.45	LV	CELLSTATES	PC1	control_PVneg	8	18
PMVK	0.615	0.0384	0.0233	0.0225	3.98	8.49	0.00631	1.42	LV	CELLSTATES	PC1	control_PVneg	8	18
HMCES	0.613	0.0112	0.0517	0.0692	5.18	13.5	0.000826	1.95	LV	CELLSTATES	PC1	control_PVneg	8	18
IL18	0.612	0.0433	0.0621	0.0467	5.35	8.08	0.00755	1.36	LV	CELLSTATES	PC1	control_PVneg	8	18
PFKM	0.612	0.0141	0.0396	0.0444	4.76	12.4	0.00127	1.85	LV	CELLSTATES	PC1	control_PVneg	8	18
PLPBP	0.61	0.0195	0.0319	0.0321	4.48	11.2	0.00206	1.71	LV	CELLSTATES	PC1	control_PVneg	8	18
HEY2	0.608	0.0223	0.0993	0.0983	6.04	10.6	0.00261	1.65	LV	CELLSTATES	PC1	control_PVneg	8	18
MDH2	0.608	0.047	0.0498	0.0478	5.04	7.8	0.00855	1.33	LV	CELLSTATES	PC1	control_PVneg	8	18
SLC25A3	0.608	0.0207	0.131	0.133	6.43	10.9	0.00231	1.68	LV	CELLSTATES	PC1	control_PVneg	8	18
C19orf70	0.607	0.0325	0.0475	0.0466	5.06	9.16	0.00473	1.49	LV	CELLSTATES	PC1	control_PVneg	8	18
POLR2M	0.607	0.0472	0.0205	0.026	3.85	7.78	0.00864	1.33	LV	CELLSTATES	PC1	control_PVneg	8	18
VPS28	0.605	0.00772	0.0798	0.0812	5.77	15.3	0.00042	2.11	LV	CELLSTATES	PC1	control_PVneg	8	18
SSNA1	0.603	0.0399	0.0337	0.0279	4.5	8.36	0.00669	1.4	LV	CELLSTATES	PC1	control_PVneg	8	18
RBMS3-AS3	0.602	0.0371	1.4	1.37	9.91	8.63	0.00592	1.43	LV	CELLSTATES	PC1	control_PVneg	8	18
AC055733.2	0.599	0.037	0.0593	0.0433	5.26	8.64	0.00592	1.43	LV	CELLSTATES	PC1	control_PVneg	8	18
AC068888.1	0.599	0.0344	0.15	0.134	6.68	8.93	0.0052	1.46	LV	CELLSTATES	PC1	control_PVneg	8	18
PDHB	0.599	0.0113	0.0379	0.0391	4.68	13.5	0.000838	1.95	LV	CELLSTATES	PC1	control_PVneg	8	18
SNRPB2	0.599	0.0176	0.0393	0.0346	4.72	11.5	0.00176	1.75	LV	CELLSTATES	PC1	control_PVneg	8	18
SNRPA	0.598	0.0386	0.0446	0.044	4.91	8.47	0.00636	1.41	LV	CELLSTATES	PC1	control_PVneg	8	18
USE1	0.596	0.0343	0.0368	0.0351	4.67	8.95	0.00517	1.46	LV	CELLSTATES	PC1	control_PVneg	8	18
SEC61B	0.595	0.0485	0.062	0.0513	5.38	7.68	0.00905	1.31	LV	CELLSTATES	PC1	control_PVneg	8	18
AL139021.1	0.594	0.0439	0.0545	0.0495	5.17	8.02	0.00775	1.36	LV	CELLSTATES	PC1	control_PVneg	8	18
ECM1	0.594	0.0135	0.0488	0.0591	5.08	12.6	0.00114	1.87	LV	CELLSTATES	PC1	control_PVneg	8	18
SPCS1	0.593	0.0442	0.0481	0.0457	5	8	0.00784	1.35	LV	CELLSTATES	PC1	control_PVneg	8	18
HDAC1	0.59	0.00822	0.0354	0.0416	4.61	15	0.000475	2.09	LV	CELLSTATES	PC1	control_PVneg	8	18
SRSF5	0.59	0.0252	0.367	0.458	8.07	10.1	0.00315	1.6	LV	CELLSTATES	PC1	control_PVneg	8	18
AC020916.1	0.589	0.0283	0.0792	0.0862	5.76	9.67	0.0038	1.55	LV	CELLSTATES	PC1	control_PVneg	8	18
HNRNPA1	0.589	0.0158	0.0514	0.0639	5.2	11.9	0.00151	1.8	LV	CELLSTATES	PC1	control_PVneg	8	18
TAGLN2	0.588	0.0408	0.0568	0.0676	5.25	8.28	0.00691	1.39	LV	CELLSTATES	PC1	control_PVneg	8	18
YIPF2	0.588	0.0296	0.0237	0.0231	4.03	9.51	0.00407	1.53	LV	CELLSTATES	PC1	control_PVneg	8	18
POLR2C	0.587	0.0419	0.0393	0.0393	4.74	8.19	0.00719	1.38	LV	CELLSTATES	PC1	control_PVneg	8	18
PPIL3	0.587	0.0125	0.0341	0.0347	4.51	13	0.00101	1.9	LV	CELLSTATES	PC1	control_PVneg	8	18
DUS2	0.586	0.0138	0.0505	0.0472	5.09	12.5	0.00121	1.86	LV	CELLSTATES	PC1	control_PVneg	8	18
PSAP	0.586	0.0252	0.0786	0.1	5.77	10.1	0.00317	1.6	LV	CELLSTATES	PC1	control_PVneg	8	18
SNHG18	0.586	0.0371	0.0405	0.0314	4.72	8.63	0.00593	1.43	LV	CELLSTATES	PC1	control_PVneg	8	18
C1orf54	0.585	0.0175	0.089	0.0913	5.93	11.6	0.00173	1.76	LV	CELLSTATES	PC1	control_PVneg	8	18
CDC42EP1	0.585	0.0421	0.0369	0.0392	4.57	8.16	0.0073	1.38	LV	CELLSTATES	PC1	control_PVneg	8	18
TMEM199	0.585	0.0365	0.0222	0.0226	3.94	8.71	0.00573	1.44	LV	CELLSTATES	PC1	control_PVneg	8	18
TAF7	0.583	0.0331	0.0743	0.0759	5.58	9.09	0.00487	1.48	LV	CELLSTATES	PC1	control_PVneg	8	18
MYL9	0.582	0.026	0.396	0.39	8.05	9.99	0.00332	1.58	LV	CELLSTATES	PC1	control_PVneg	8	18
TAF13	0.582	0.0486	0.0281	0.0365	4.26	7.67	0.00906	1.31	LV	CELLSTATES	PC1	control_PVneg	8	18
NOA1	0.581	0.0401	0.016	0.0148	3.49	8.34	0.00673	1.4	LV	CELLSTATES	PC1	control_PVneg	8	18
GNG5	0.58	0.0221	0.0347	0.0421	4.62	10.6	0.00257	1.65	LV	CELLSTATES	PC1	control_PVneg	8	18
RHBDD2	0.58	0.0194	0.0405	0.0438	4.77	11.2	0.00205	1.71	LV	CELLSTATES	PC1	control_PVneg	8	18
TCEAL4	0.58	0.0472	0.0445	0.0435	4.94	7.78	0.00864	1.33	LV	CELLSTATES	PC1	control_PVneg	8	18
SF3A2	0.579	0.0279	0.0267	0.0269	4.2	9.72	0.00373	1.55	LV	CELLSTATES	PC1	control_PVneg	8	18
PDGFRB	0.576	0.0141	2.87	2.99	10.9	12.4	0.00126	1.85	LV	CELLSTATES	PC1	control_PVneg	8	18
NARS	0.575	0.014	0.0537	0.0593	5.18	12.4	0.00126	1.85	LV	CELLSTATES	PC1	control_PVneg	8	18
CIAO1	0.574	0.0131	0.087	0.0862	5.84	12.8	0.00109	1.88	LV	CELLSTATES	PC1	control_PVneg	8	18
WDR55	0.574	0.0128	0.0256	0.03	4.15	12.8	0.00106	1.89	LV	CELLSTATES	PC1	control_PVneg	8	18
NOL7	0.573	0.0313	0.0604	0.058	5.33	9.29	0.00447	1.5	LV	CELLSTATES	PC1	control_PVneg	8	18
COCH	0.571	0.0475	0.0781	0.076	5.8	7.75	0.00877	1.32	LV	CELLSTATES	PC1	control_PVneg	8	18
LAMTOR3	0.567	0.0433	0.0221	0.0214	3.91	8.07	0.0076	1.36	LV	CELLSTATES	PC1	control_PVneg	8	18
ZYX	0.567	0.0119	0.0561	0.0677	5.26	13.2	0.000919	1.93	LV	CELLSTATES	PC1	control_PVneg	8	18
CUEDC2	0.566	0.0195	0.0411	0.038	4.79	11.1	0.00208	1.71	LV	CELLSTATES	PC1	control_PVneg	8	18
PFDN2	0.564	0.0308	0.0367	0.0363	4.61	9.35	0.00435	1.51	LV	CELLSTATES	PC1	control_PVneg	8	18
AHI1	0.563	0.0292	0.287	0.296	7.53	9.54	0.00401	1.53	LV	CELLSTATES	PC1	control_PVneg	8	18
AF165147.1	0.562	0.0467	0.0264	0.0228	4.17	7.84	0.00842	1.33	LV	CELLSTATES	PC1	control_PVneg	8	18
URM1	0.561	0.0389	0.052	0.0502	5.2	8.44	0.00643	1.41	LV	CELLSTATES	PC1	control_PVneg	8	18
PRKAG1	0.557	0.00483	0.0946	0.0948	5.97	17.7	0.000179	2.32	LV	CELLSTATES	PC1	control_PVneg	8	18
STX4	0.557	0.0278	0.0217	0.0271	3.95	9.73	0.00371	1.56	LV	CELLSTATES	PC1	control_PVneg	8	18
TIMM44	0.557	0.0144	0.0539	0.0669	5.28	12.3	0.00131	1.84	LV	CELLSTATES	PC1	control_PVneg	8	18
SUN2	0.556	0.0395	0.0236	0.0297	4.06	8.39	0.00658	1.4	LV	CELLSTATES	PC1	control_PVneg	8	18
ZNF565	0.556	0.047	0.224	0.218	7.26	7.8	0.00855	1.33	LV	CELLSTATES	PC1	control_PVneg	8	18
CTSL	0.553	0.0116	0.0839	0.0855	5.78	13.3	0.000878	1.94	LV	CELLSTATES	PC1	control_PVneg	8	18
GUSB	0.553	0.0232	0.0468	0.048	4.97	10.4	0.00275	1.63	LV	CELLSTATES	PC1	control_PVneg	8	18
NDUFAF4	0.553	0.0238	0.077	0.0701	5.67	10.3	0.0029	1.62	LV	CELLSTATES	PC1	control_PVneg	8	18
SNRPE	0.553	0.0446	0.0269	0.0282	4.18	7.97	0.00794	1.35	LV	CELLSTATES	PC1	control_PVneg	8	18
SPNS1	0.553	0.0338	0.0363	0.0387	4.65	9.01	0.00504	1.47	LV	CELLSTATES	PC1	control_PVneg	8	18
PRDX6	0.55	0.0475	0.0394	0.0431	4.79	7.74	0.00877	1.32	LV	CELLSTATES	PC1	control_PVneg	8	18
GTF3A	0.545	0.0284	0.0366	0.0409	4.64	9.65	0.00383	1.55	LV	CELLSTATES	PC1	control_PVneg	8	18
MFSD10	0.545	0.0395	0.0587	0.0602	5.29	8.39	0.00659	1.4	LV	CELLSTATES	PC1	control_PVneg	8	18
CAMK1	0.544	0.021	0.0628	0.0574	5.41	10.8	0.00237	1.68	LV	CELLSTATES	PC1	control_PVneg	8	18
DNAAF2	0.544	0.0433	0.0212	0.0197	3.86	8.07	0.00757	1.36	LV	CELLSTATES	PC1	control_PVneg	8	18
SSR2	0.544	0.0467	0.0428	0.0427	4.84	7.83	0.00844	1.33	LV	CELLSTATES	PC1	control_PVneg	8	18
RPL24	0.542	0.0417	0.0677	0.054	5.47	8.21	0.00713	1.38	LV	CELLSTATES	PC1	control_PVneg	8	18
NONO	0.541	0.0194	0.059	0.0785	5.3	11.2	0.00206	1.71	LV	CELLSTATES	PC1	control_PVneg	8	18
CYB5R3	0.54	0.0201	0.0748	0.117	5.75	11	0.00219	1.7	LV	CELLSTATES	PC1	control_PVneg	8	18
RTRAF	0.54	0.0349	0.0483	0.0463	4.97	8.89	0.00529	1.46	LV	CELLSTATES	PC1	control_PVneg	8	18
LPAR6	0.538	0.0331	0.152	0.142	6.67	9.07	0.00491	1.48	LV	CELLSTATES	PC1	control_PVneg	8	18
NDUFB1	0.538	0.00783	0.0856	0.0949	5.87	15.2	0.000431	2.11	LV	CELLSTATES	PC1	control_PVneg	8	18
STX3	0.534	0.0491	0.12	0.109	6.29	7.64	0.00919	1.31	LV	CELLSTATES	PC1	control_PVneg	8	18
EIF5B	0.533	0.0166	0.175	0.194	6.89	11.8	0.00161	1.78	LV	CELLSTATES	PC1	control_PVneg	8	18
NDRG2	0.533	0.0124	0.242	0.303	7.38	13	0.000983	1.91	LV	CELLSTATES	PC1	control_PVneg	8	18
TSN	0.531	0.0364	0.0422	0.0437	4.82	8.73	0.00569	1.44	LV	CELLSTATES	PC1	control_PVneg	8	18
ZNF675	0.53	0.0368	0.0294	0.0342	4.39	8.67	0.00582	1.43	LV	CELLSTATES	PC1	control_PVneg	8	18
PIP4P2	0.527	0.0287	0.0515	0.0621	5.16	9.62	0.00388	1.54	LV	CELLSTATES	PC1	control_PVneg	8	18
TXN2	0.527	0.0361	0.0268	0.0279	4.22	8.76	0.0056	1.44	LV	CELLSTATES	PC1	control_PVneg	8	18
RPL11	0.525	0.0376	0.123	0.137	6.42	8.58	0.00605	1.43	LV	CELLSTATES	PC1	control_PVneg	8	18
ACAA1	0.524	0.0433	0.037	0.0439	4.73	8.08	0.00757	1.36	LV	CELLSTATES	PC1	control_PVneg	8	18
PSMD7	0.524	0.0111	0.101	0.101	6.05	13.6	0.000804	1.96	LV	CELLSTATES	PC1	control_PVneg	8	18
TIMM17A	0.521	0.0362	0.0588	0.0467	5.24	8.75	0.00563	1.44	LV	CELLSTATES	PC1	control_PVneg	8	18
NDUFS6	0.52	0.0304	0.0479	0.0597	5.06	9.39	0.00427	1.52	LV	CELLSTATES	PC1	control_PVneg	8	18
PHF1	0.52	0.0195	0.0746	0.0969	5.73	11.1	0.00208	1.71	LV	CELLSTATES	PC1	control_PVneg	8	18
CHAMP1	0.518	0.0496	0.0287	0.0236	4.24	7.61	0.00931	1.3	LV	CELLSTATES	PC1	control_PVneg	8	18
EHD2	0.517	0.0189	0.0795	0.0855	5.74	11.3	0.00197	1.72	LV	CELLSTATES	PC1	control_PVneg	8	18
SRPRA	0.517	0.0368	0.0307	0.0353	4.41	8.67	0.00583	1.43	LV	CELLSTATES	PC1	control_PVneg	8	18
TMBIM6	0.516	0.021	0.112	0.129	6.3	10.8	0.00237	1.68	LV	CELLSTATES	PC1	control_PVneg	8	18
TMEM138	0.515	0.0362	0.0326	0.0323	4.48	8.75	0.00563	1.44	LV	CELLSTATES	PC1	control_PVneg	8	18
MRPS18C	0.514	0.0277	0.0488	0.0494	5.07	9.74	0.00369	1.56	LV	CELLSTATES	PC1	control_PVneg	8	18
AP1B1	0.51	0.0133	0.0441	0.0536	4.93	12.7	0.00111	1.88	LV	CELLSTATES	PC1	control_PVneg	8	18
PRMT9	0.51	0.0432	0.0561	0.0609	5.31	8.09	0.00752	1.36	LV	CELLSTATES	PC1	control_PVneg	8	18
CHCHD2	0.509	0.0418	0.0991	0.108	6.09	8.2	0.00715	1.38	LV	CELLSTATES	PC1	control_PVneg	8	18
LMF2	0.509	0.0338	0.0421	0.052	4.91	9.01	0.00504	1.47	LV	CELLSTATES	PC1	control_PVneg	8	18
LYSMD3	0.509	0.0285	0.0391	0.031	4.68	9.64	0.00385	1.54	LV	CELLSTATES	PC1	control_PVneg	8	18
RXRB	0.509	0.0276	0.0332	0.0385	4.57	9.75	0.00367	1.56	LV	CELLSTATES	PC1	control_PVneg	8	18
GREB1L	0.504	0.047	0.0374	0.0399	4.73	7.8	0.00857	1.33	LV	CELLSTATES	PC1	control_PVneg	8	18
NDUFA12	0.503	0.0364	0.0589	0.0676	5.36	8.72	0.00571	1.44	LV	CELLSTATES	PC1	control_PVneg	8	18
CBX6	0.5	0.036	0.0412	0.0504	4.82	8.78	0.00557	1.44	LV	CELLSTATES	PC1	control_PVneg	8	18

## Sheet: control_RBM20
Gene	logFC	FDR	mean_exp_control	mean_exp_genotype	logCPM	F	PValue	FDR_plot	Region	annotation_level	cell_state	comparison	Observations_genotype	Observations_reference
BICDL1	3.39	0.01	0.0285	0.00353	4.12	14.3	0.000614	2	LV	CELLSTATES	PC1	control_RBM20	8	18
CCL2	3.3	1.81e-08	0.0668	0.0079	5.23	116	1.65e-12	7.74	LV	CELLSTATES	PC1	control_RBM20	8	18
G0S2	3.26	4.47e-05	0.02	0.00331	3.6	43.6	1.44e-07	4.35	LV	CELLSTATES	PC1	control_RBM20	8	18
BHLHE40	3.09	4.47e-05	0.0404	0.00614	4.54	43.3	1.55e-07	4.35	LV	CELLSTATES	PC1	control_RBM20	8	18
GABBR2	2.96	1.76e-05	0.117	0.0199	5.99	51.6	2.64e-08	4.76	LV	CELLSTATES	PC1	control_RBM20	8	18
ST3GAL5	2.43	0.000598	0.125	0.0312	6.13	28.5	6.25e-06	3.22	LV	CELLSTATES	PC1	control_RBM20	8	18
CXCR4	2.42	0.028	0.0142	0.00381	3.41	10.1	0.00313	1.55	LV	CELLSTATES	PC1	control_RBM20	8	18
ADAMTS5	2.39	0.000164	0.0227	0.00569	3.78	35.5	9.72e-07	3.78	LV	CELLSTATES	PC1	control_RBM20	8	18
KNG1	2.09	0.0231	0.0201	0.00712	3.73	10.9	0.0023	1.64	LV	CELLSTATES	PC1	control_RBM20	8	18
ADRB1	2.08	0.00447	0.0141	0.00656	3.22	18	0.00016	2.35	LV	CELLSTATES	PC1	control_RBM20	8	18
AC004257.1	2.06	0.000984	0.0366	0.0123	4.38	25.4	1.53e-05	3.01	LV	CELLSTATES	PC1	control_RBM20	8	18
AC138512.1	2.06	0.0166	0.0134	0.0046	3.1	12.2	0.00136	1.78	LV	CELLSTATES	PC1	control_RBM20	8	18
FGF12	2.06	0.00226	0.23	0.0725	7.13	21.3	5.41e-05	2.65	LV	CELLSTATES	PC1	control_RBM20	8	18
PLA2G2A	2.04	0.0302	0.0317	0.0126	4.16	9.82	0.00354	1.52	LV	CELLSTATES	PC1	control_RBM20	8	18
AC022034.2	2.03	0.0147	0.0157	0.00371	3.32	12.6	0.00113	1.83	LV	CELLSTATES	PC1	control_RBM20	8	18
ADAMTS9-AS1	2.01	0.00326	0.274	0.0904	7.46	19.6	9.48e-05	2.49	LV	CELLSTATES	PC1	control_RBM20	8	18
GPX3	1.98	0.0115	0.0285	0.00781	3.93	13.6	0.000781	1.94	LV	CELLSTATES	PC1	control_RBM20	8	18
DPF1	1.96	0.00835	0.013	0.00496	3.15	15.1	0.000453	2.08	LV	CELLSTATES	PC1	control_RBM20	8	18
LRP4	1.94	0.00826	0.421	0.186	8.29	15.1	0.000447	2.08	LV	CELLSTATES	PC1	control_RBM20	8	18
AC007406.3	1.93	0.000893	0.0242	0.00749	3.85	26	1.29e-05	3.05	LV	CELLSTATES	PC1	control_RBM20	8	18
IPO9-AS1	1.92	2.62e-06	0.147	0.0544	6.45	68.4	1.19e-09	5.58	LV	CELLSTATES	PC1	control_RBM20	8	18
APOD	1.9	0.00797	0.424	0.156	8.1	15.3	0.000416	2.1	LV	CELLSTATES	PC1	control_RBM20	8	18
AQP7	1.89	0.00598	0.0196	0.00741	3.69	16.7	0.000256	2.22	LV	CELLSTATES	PC1	control_RBM20	8	18
KANK3	1.89	0.00198	0.127	0.0455	6.22	22	4.33e-05	2.7	LV	CELLSTATES	PC1	control_RBM20	8	18
PPP1R1C	1.88	0.00941	0.0134	0.00442	3.01	14.6	0.000548	2.03	LV	CELLSTATES	PC1	control_RBM20	8	18
FAM43A	1.87	0.0011	0.0513	0.018	4.99	24.9	1.77e-05	2.96	LV	CELLSTATES	PC1	control_RBM20	8	18
SMYD1	1.86	0.00923	0.0189	0.00593	3.58	14.6	0.000532	2.03	LV	CELLSTATES	PC1	control_RBM20	8	18
GRIN3A	1.84	0.00611	0.187	0.0532	6.64	16.6	0.000266	2.21	LV	CELLSTATES	PC1	control_RBM20	8	18
ADAMTS9	1.83	0.000707	1.45	0.507	9.76	27.6	8.08e-06	3.15	LV	CELLSTATES	PC1	control_RBM20	8	18
DCHS2	1.83	0.0487	0.0151	0.005	3.26	8	0.0078	1.31	LV	CELLSTATES	PC1	control_RBM20	8	18
PCDH11X	1.82	0.0346	0.0599	0.0212	5.11	9.25	0.0045	1.46	LV	CELLSTATES	PC1	control_RBM20	8	18
CDH8	1.81	0.00483	0.0219	0.0119	3.78	17.6	0.000181	2.32	LV	CELLSTATES	PC1	control_RBM20	8	18
PVT1	1.81	0.0013	0.0632	0.0242	5.17	24.1	2.27e-05	2.89	LV	CELLSTATES	PC1	control_RBM20	8	18
DDIT4	1.77	0.0207	0.0369	0.0191	4.7	11.3	0.00191	1.68	LV	CELLSTATES	PC1	control_RBM20	8	18
TIMP1	1.75	0.00307	0.194	0.0738	6.71	19.9	8.59e-05	2.51	LV	CELLSTATES	PC1	control_RBM20	8	18
ITPKB-AS1	1.74	0.00394	0.0295	0.0152	4.38	18.6	0.000131	2.4	LV	CELLSTATES	PC1	control_RBM20	8	18
SH3RF2	1.74	0.00269	0.0223	0.00976	3.82	20.4	7.24e-05	2.57	LV	CELLSTATES	PC1	control_RBM20	8	18
LINC00473	1.73	0.0427	0.0179	0.00855	3.62	8.48	0.00629	1.37	LV	CELLSTATES	PC1	control_RBM20	8	18
PTP4A3	1.71	0.000117	0.111	0.0449	6.14	37.7	5.63e-07	3.93	LV	CELLSTATES	PC1	control_RBM20	8	18
AC010197.1	1.68	0.00559	0.0143	0.00494	3.21	17	0.000228	2.25	LV	CELLSTATES	PC1	control_RBM20	8	18
GADD45B	1.68	0.0115	0.0994	0.0396	5.93	13.6	0.000779	1.94	LV	CELLSTATES	PC1	control_RBM20	8	18
CDH13	1.65	0.00234	0.244	0.0886	7.04	21.1	5.75e-05	2.63	LV	CELLSTATES	PC1	control_RBM20	8	18
SHC4	1.64	0.00728	0.0251	0.0161	4.13	15.7	0.000361	2.14	LV	CELLSTATES	PC1	control_RBM20	8	18
RPL13A	1.62	0.000684	0.0832	0.0382	5.78	27.9	7.47e-06	3.17	LV	CELLSTATES	PC1	control_RBM20	8	18
CRISPLD2	1.61	0.00837	0.493	0.236	8.37	15	0.000458	2.08	LV	CELLSTATES	PC1	control_RBM20	8	18
TOB1	1.61	0.00696	0.0275	0.0113	4.2	15.9	0.000336	2.16	LV	CELLSTATES	PC1	control_RBM20	8	18
ADCYAP1R1	1.59	0.0215	0.0278	0.0115	4.08	11.2	0.00202	1.67	LV	CELLSTATES	PC1	control_RBM20	8	18
SH3PXD2A-AS1	1.59	0.0295	0.02	0.0119	3.85	9.92	0.0034	1.53	LV	CELLSTATES	PC1	control_RBM20	8	18
TRDN-AS1	1.59	0.00701	0.081	0.0376	5.69	15.9	0.000339	2.15	LV	CELLSTATES	PC1	control_RBM20	8	18
CHST9	1.58	0.00532	0.0135	0.00714	3.18	17.2	0.000212	2.27	LV	CELLSTATES	PC1	control_RBM20	8	18
MSC	1.57	0.00191	0.0185	0.00636	3.37	22.2	4.11e-05	2.72	LV	CELLSTATES	PC1	control_RBM20	8	18
AL138686.1	1.56	0.00344	0.0145	0.00652	3.14	19.2	0.000106	2.46	LV	CELLSTATES	PC1	control_RBM20	8	18
SLC7A5	1.55	0.0117	0.0186	0.0081	3.54	13.6	0.000793	1.93	LV	CELLSTATES	PC1	control_RBM20	8	18
ISG15	1.54	0.0107	0.017	0.00735	3.44	14	0.000671	1.97	LV	CELLSTATES	PC1	control_RBM20	8	18
RAB26	1.54	0.00162	0.0238	0.0111	3.88	23.1	3.1e-05	2.79	LV	CELLSTATES	PC1	control_RBM20	8	18
AC018464.1	1.53	0.0331	0.0176	0.00783	3.52	9.44	0.00417	1.48	LV	CELLSTATES	PC1	control_RBM20	8	18
MYH6	1.52	0.00628	0.0259	0.0113	3.98	16.4	0.000281	2.2	LV	CELLSTATES	PC1	control_RBM20	8	18
SSTR2	1.52	0.00619	0.0416	0.0214	4.67	16.5	0.000274	2.21	LV	CELLSTATES	PC1	control_RBM20	8	18
ZNF331	1.52	0.0338	0.087	0.0468	5.99	9.34	0.00435	1.47	LV	CELLSTATES	PC1	control_RBM20	8	18
MEST	1.51	0.00484	0.0699	0.0295	5.41	17.6	0.000182	2.32	LV	CELLSTATES	PC1	control_RBM20	8	18
OLFM2	1.51	0.000425	0.0765	0.0359	5.55	30.1	4.02e-06	3.37	LV	CELLSTATES	PC1	control_RBM20	8	18
PTPRO	1.5	0.016	0.0253	0.0129	4.16	12.3	0.00127	1.8	LV	CELLSTATES	PC1	control_RBM20	8	18
SH3GL2	1.5	0.0108	0.0415	0.0255	4.9	14	0.000687	1.97	LV	CELLSTATES	PC1	control_RBM20	8	18
SPHKAP	1.5	0.0118	0.0196	0.00939	3.73	13.5	0.000808	1.93	LV	CELLSTATES	PC1	control_RBM20	8	18
KCNQ1	1.49	6.06e-05	0.0493	0.0228	4.91	41.1	2.54e-07	4.22	LV	CELLSTATES	PC1	control_RBM20	8	18
MTUS2	1.49	0.0116	0.0263	0.0119	4.09	13.6	0.000783	1.94	LV	CELLSTATES	PC1	control_RBM20	8	18
PLN	1.49	0.00157	0.119	0.0622	6.39	23.2	2.93e-05	2.81	LV	CELLSTATES	PC1	control_RBM20	8	18
ENTPD2	1.48	0.00996	0.0172	0.00774	3.57	14.3	0.000604	2	LV	CELLSTATES	PC1	control_RBM20	8	18
TNFRSF19	1.48	0.00633	0.0186	0.00934	3.67	16.3	0.000286	2.2	LV	CELLSTATES	PC1	control_RBM20	8	18
C3	1.46	0.0144	0.0185	0.0111	3.49	12.7	0.00109	1.84	LV	CELLSTATES	PC1	control_RBM20	8	18
APOE	1.45	0.0136	0.0234	0.0125	3.77	13	0.000989	1.87	LV	CELLSTATES	PC1	control_RBM20	8	18
MGST1	1.45	0.0262	0.0176	0.0113	3.55	10.3	0.00287	1.58	LV	CELLSTATES	PC1	control_RBM20	8	18
SLC47A1	1.45	0.00487	0.0176	0.00876	3.47	17.6	0.000185	2.31	LV	CELLSTATES	PC1	control_RBM20	8	18
AC006305.1	1.43	0.0221	0.0357	0.0217	4.73	11.1	0.00212	1.66	LV	CELLSTATES	PC1	control_RBM20	8	18
ANKRD37	1.43	0.0175	0.0366	0.0206	4.64	12	0.00147	1.76	LV	CELLSTATES	PC1	control_RBM20	8	18
CHRM2	1.42	0.0364	0.0305	0.012	4.17	9.06	0.00489	1.44	LV	CELLSTATES	PC1	control_RBM20	8	18
RBFOX1	1.42	0.00243	0.091	0.0521	5.95	20.9	6.06e-05	2.61	LV	CELLSTATES	PC1	control_RBM20	8	18
HIC1	1.41	0.00468	0.091	0.042	5.71	17.8	0.000171	2.33	LV	CELLSTATES	PC1	control_RBM20	8	18
MT-ND4	1.41	0.00665	0.172	0.0983	6.88	16.1	0.000314	2.18	LV	CELLSTATES	PC1	control_RBM20	8	18
AC012636.1	1.39	0.000178	0.431	0.199	7.98	34.6	1.23e-06	3.75	LV	CELLSTATES	PC1	control_RBM20	8	18
H1F0	1.39	0.00533	0.0217	0.0123	3.76	17.2	0.000213	2.27	LV	CELLSTATES	PC1	control_RBM20	8	18
MYO10	1.39	0.0124	0.0334	0.02	4.52	13.3	0.000869	1.91	LV	CELLSTATES	PC1	control_RBM20	8	18
PPP1R3C	1.39	0.0248	0.0144	0.00743	3.16	10.6	0.00261	1.61	LV	CELLSTATES	PC1	control_RBM20	8	18
NAV1	1.38	0.000329	0.178	0.0922	6.76	31.3	2.87e-06	3.48	LV	CELLSTATES	PC1	control_RBM20	8	18
NMRK2	1.38	0.0262	0.022	0.014	3.92	10.3	0.00287	1.58	LV	CELLSTATES	PC1	control_RBM20	8	18
RPS18	1.38	0.000274	0.0585	0.0331	5.26	32.5	2.13e-06	3.56	LV	CELLSTATES	PC1	control_RBM20	8	18
SMIM30	1.38	0.00486	0.0133	0.00728	3.1	17.6	0.000183	2.31	LV	CELLSTATES	PC1	control_RBM20	8	18
SNCG	1.38	0.000178	0.0935	0.0459	5.87	34.5	1.27e-06	3.75	LV	CELLSTATES	PC1	control_RBM20	8	18
ADA	1.37	2.62e-05	0.0663	0.033	5.31	47.4	6.2e-08	4.58	LV	CELLSTATES	PC1	control_RBM20	8	18
CYGB	1.37	0.0013	0.14	0.0803	6.52	24.1	2.26e-05	2.89	LV	CELLSTATES	PC1	control_RBM20	8	18
HMBS	1.37	0.0142	0.0151	0.00776	3.27	12.8	0.00106	1.85	LV	CELLSTATES	PC1	control_RBM20	8	18
MT-ND2	1.37	0.0112	0.104	0.0606	6.16	13.8	0.000737	1.95	LV	CELLSTATES	PC1	control_RBM20	8	18
PLP2	1.37	0.000692	0.0246	0.0135	3.94	27.8	7.7e-06	3.16	LV	CELLSTATES	PC1	control_RBM20	8	18
RALYL	1.36	0.00352	0.0295	0.0158	4.2	19.1	0.000112	2.45	LV	CELLSTATES	PC1	control_RBM20	8	18
SPDYE2	1.36	0.00903	0.195	0.108	7.09	14.7	0.000511	2.04	LV	CELLSTATES	PC1	control_RBM20	8	18
HSPB3	1.35	0.0135	0.0515	0.0291	5.13	13	0.000982	1.87	LV	CELLSTATES	PC1	control_RBM20	8	18
AP000550.1	1.34	0.0228	0.0131	0.00538	3.18	10.9	0.00225	1.64	LV	CELLSTATES	PC1	control_RBM20	8	18
CAVIN2	1.34	0.00048	0.0477	0.0249	4.87	29.5	4.68e-06	3.32	LV	CELLSTATES	PC1	control_RBM20	8	18
PITPNC1	1.34	0.00807	0.225	0.128	7.18	15.2	0.000426	2.09	LV	CELLSTATES	PC1	control_RBM20	8	18
ANXA10	1.33	0.0256	0.0131	0.00835	3.25	10.4	0.00275	1.59	LV	CELLSTATES	PC1	control_RBM20	8	18
EFCAB5	1.33	0.0018	0.0497	0.0244	4.91	22.5	3.66e-05	2.74	LV	CELLSTATES	PC1	control_RBM20	8	18
AGBL1	1.32	0.0192	0.0826	0.0586	5.95	11.6	0.00169	1.72	LV	CELLSTATES	PC1	control_RBM20	8	18
CRHR2	1.32	0.0258	0.0479	0.02	4.83	10.4	0.00281	1.59	LV	CELLSTATES	PC1	control_RBM20	8	18
HSPA1B	1.32	0.0377	0.0156	0.00431	2.53	8.92	0.0052	1.42	LV	CELLSTATES	PC1	control_RBM20	8	18
KCNJ6	1.31	0.0319	0.0304	0.0215	4.37	9.61	0.00388	1.5	LV	CELLSTATES	PC1	control_RBM20	8	18
PCBP3	1.31	0.00479	0.046	0.0245	4.81	17.7	0.000178	2.32	LV	CELLSTATES	PC1	control_RBM20	8	18
XIRP2	1.29	0.00824	0.0231	0.0121	3.77	15.1	0.000441	2.08	LV	CELLSTATES	PC1	control_RBM20	8	18
KLHL31	1.28	0.037	0.0202	0.0101	3.8	8.99	0.00504	1.43	LV	CELLSTATES	PC1	control_RBM20	8	18
MAP3K19	1.28	0.0212	0.0243	0.0175	4.17	11.2	0.00198	1.67	LV	CELLSTATES	PC1	control_RBM20	8	18
TMEM178B	1.27	0.0373	0.025	0.0124	4.06	8.96	0.0051	1.43	LV	CELLSTATES	PC1	control_RBM20	8	18
DAPK2	1.26	0.017	0.0372	0.018	4.5	12.1	0.00141	1.77	LV	CELLSTATES	PC1	control_RBM20	8	18
ITGB5-AS1	1.26	0.0179	0.0206	0.0142	3.87	11.9	0.00152	1.75	LV	CELLSTATES	PC1	control_RBM20	8	18
RPL34	1.26	0.000882	0.0543	0.0326	5.17	26.1	1.25e-05	3.05	LV	CELLSTATES	PC1	control_RBM20	8	18
ZNF521	1.26	6.52e-05	0.303	0.146	7.46	40.7	2.79e-07	4.19	LV	CELLSTATES	PC1	control_RBM20	8	18
HECW2	1.25	0.00612	0.0159	0.0088	3.43	16.5	0.000267	2.21	LV	CELLSTATES	PC1	control_RBM20	8	18
ARF6	1.24	0.00201	0.0139	0.00758	3.18	21.9	4.4e-05	2.7	LV	CELLSTATES	PC1	control_RBM20	8	18
ST8SIA1	1.24	0.00583	0.0213	0.0114	3.75	16.8	0.000243	2.23	LV	CELLSTATES	PC1	control_RBM20	8	18
AL512638.2	1.23	0.00311	0.354	0.176	7.71	19.8	8.79e-05	2.51	LV	CELLSTATES	PC1	control_RBM20	8	18
C20orf27	1.23	2.44e-05	0.0823	0.0464	5.68	49	4.45e-08	4.61	LV	CELLSTATES	PC1	control_RBM20	8	18
MYOM3	1.23	0.0338	0.0137	0.00786	3.14	9.34	0.00435	1.47	LV	CELLSTATES	PC1	control_RBM20	8	18
RNF122	1.23	0.016	0.0149	0.00849	3.36	12.3	0.00128	1.8	LV	CELLSTATES	PC1	control_RBM20	8	18
LZTS1-AS1	1.22	0.000739	0.22	0.125	7.07	27.2	8.93e-06	3.13	LV	CELLSTATES	PC1	control_RBM20	8	18
MYBPC3	1.22	0.0184	0.163	0.0985	6.78	11.8	0.00158	1.73	LV	CELLSTATES	PC1	control_RBM20	8	18
TP53I11	1.22	0.00315	0.0391	0.0231	4.69	19.7	8.93e-05	2.5	LV	CELLSTATES	PC1	control_RBM20	8	18
WEE2-AS1	1.22	0.0153	0.0142	0.00675	3.22	12.5	0.00119	1.82	LV	CELLSTATES	PC1	control_RBM20	8	18
ZNF385A	1.22	0.00121	0.0302	0.0136	4.17	24.5	2.02e-05	2.92	LV	CELLSTATES	PC1	control_RBM20	8	18
GPER1	1.21	0.0169	0.0388	0.0222	4.62	12.1	0.00139	1.77	LV	CELLSTATES	PC1	control_RBM20	8	18
IFIT3	1.21	0.00228	0.0952	0.0572	5.94	21.2	5.56e-05	2.64	LV	CELLSTATES	PC1	control_RBM20	8	18
PKIA	1.21	0.0144	0.0267	0.0125	4.03	12.7	0.00109	1.84	LV	CELLSTATES	PC1	control_RBM20	8	18
RPL38	1.21	0.00113	0.0324	0.0225	4.43	24.8	1.83e-05	2.95	LV	CELLSTATES	PC1	control_RBM20	8	18
RPS15A	1.21	0.00212	0.0271	0.0171	4.11	21.6	4.95e-05	2.67	LV	CELLSTATES	PC1	control_RBM20	8	18
SGCD	1.21	0.0458	0.109	0.0588	6.15	8.23	0.00703	1.34	LV	CELLSTATES	PC1	control_RBM20	8	18
AC138305.1	1.2	0.0226	0.0263	0.014	4.05	11	0.00222	1.65	LV	CELLSTATES	PC1	control_RBM20	8	18
IGFBP5	1.2	0.0205	0.414	0.202	7.94	11.4	0.00186	1.69	LV	CELLSTATES	PC1	control_RBM20	8	18
LINC02055	1.2	0.0331	0.0544	0.026	4.97	9.44	0.00417	1.48	LV	CELLSTATES	PC1	control_RBM20	8	18
SLC2A4	1.2	0.00768	0.069	0.0456	5.57	15.5	0.000391	2.11	LV	CELLSTATES	PC1	control_RBM20	8	18
SORCS1	1.2	0.00628	0.0222	0.014	3.88	16.4	0.000282	2.2	LV	CELLSTATES	PC1	control_RBM20	8	18
SRPX2	1.2	0.00415	0.0734	0.0388	5.38	18.4	0.000142	2.38	LV	CELLSTATES	PC1	control_RBM20	8	18
AC113137.1	1.19	0.0124	0.0159	0.00929	3.49	13.3	0.000872	1.91	LV	CELLSTATES	PC1	control_RBM20	8	18
RPLP2	1.19	0.00127	0.0957	0.0586	5.98	24.2	2.18e-05	2.89	LV	CELLSTATES	PC1	control_RBM20	8	18
SNRPD2	1.19	0.000684	0.0243	0.015	3.94	27.9	7.43e-06	3.17	LV	CELLSTATES	PC1	control_RBM20	8	18
PTPRJ	1.18	0.00392	0.0266	0.0154	4.12	18.6	0.00013	2.41	LV	CELLSTATES	PC1	control_RBM20	8	18
UQCRB	1.18	0.00826	0.0761	0.0505	5.75	15.1	0.000447	2.08	LV	CELLSTATES	PC1	control_RBM20	8	18
WDR45	1.18	0.0247	0.0568	0.0388	5.38	10.6	0.0026	1.61	LV	CELLSTATES	PC1	control_RBM20	8	18
AC024230.1	1.17	0.00526	0.0173	0.0113	3.55	17.2	0.000209	2.28	LV	CELLSTATES	PC1	control_RBM20	8	18
NGF	1.17	0.00164	1.21	0.694	9.55	22.9	3.21e-05	2.78	LV	CELLSTATES	PC1	control_RBM20	8	18
AC091078.1	1.16	0.00468	0.0276	0.0178	4.27	17.8	0.000171	2.33	LV	CELLSTATES	PC1	control_RBM20	8	18
GNG7	1.16	0.00208	0.031	0.0179	4.34	21.7	4.76e-05	2.68	LV	CELLSTATES	PC1	control_RBM20	8	18
S100A4	1.16	0.00724	0.0264	0.0169	3.98	15.8	0.000354	2.14	LV	CELLSTATES	PC1	control_RBM20	8	18
TBCC	1.16	0.0132	0.0134	0.00662	3.16	13.1	0.000959	1.88	LV	CELLSTATES	PC1	control_RBM20	8	18
UBASH3B	1.16	0.02	0.0659	0.0469	5.46	11.5	0.00178	1.7	LV	CELLSTATES	PC1	control_RBM20	8	18
AC022523.1	1.15	0.0271	0.0334	0.0269	4.63	10.2	0.003	1.57	LV	CELLSTATES	PC1	control_RBM20	8	18
PGF	1.15	0.0202	0.0336	0.0172	4.31	11.4	0.00182	1.69	LV	CELLSTATES	PC1	control_RBM20	8	18
RPLP0	1.15	0.000383	0.129	0.0791	6.34	30.6	3.49e-06	3.42	LV	CELLSTATES	PC1	control_RBM20	8	18
TSPAN15	1.15	0.00263	0.0856	0.0457	5.66	20.5	6.88e-05	2.58	LV	CELLSTATES	PC1	control_RBM20	8	18
MYH7B	1.14	0.0257	0.0288	0.0185	4.15	10.4	0.00277	1.59	LV	CELLSTATES	PC1	control_RBM20	8	18
PKP2	1.14	0.0175	0.0441	0.0279	4.87	12	0.00148	1.76	LV	CELLSTATES	PC1	control_RBM20	8	18
MRPL14	1.13	0.00326	0.0247	0.0155	4.03	19.6	9.49e-05	2.49	LV	CELLSTATES	PC1	control_RBM20	8	18
HES1	1.12	0.000893	0.187	0.123	6.98	26	1.28e-05	3.05	LV	CELLSTATES	PC1	control_RBM20	8	18
IL32	1.12	0.0332	0.0157	0.0108	3.24	9.41	0.00421	1.48	LV	CELLSTATES	PC1	control_RBM20	8	18
LINC00842	1.12	0.0409	0.096	0.0537	5.88	8.63	0.00589	1.39	LV	CELLSTATES	PC1	control_RBM20	8	18
LINC01828	1.12	0.0347	0.0493	0.0408	5.21	9.24	0.00454	1.46	LV	CELLSTATES	PC1	control_RBM20	8	18
NDUFA4L2	1.12	0.000336	0.209	0.139	7.11	31.2	2.96e-06	3.47	LV	CELLSTATES	PC1	control_RBM20	8	18
TBX20	1.12	0.0346	0.0163	0.00896	3.51	9.26	0.0045	1.46	LV	CELLSTATES	PC1	control_RBM20	8	18
HIST1H2AC	1.11	0.0195	0.0247	0.0161	4.09	11.6	0.00172	1.71	LV	CELLSTATES	PC1	control_RBM20	8	18
NRAP	1.11	0.0136	0.0268	0.0157	4.09	13	0.000999	1.87	LV	CELLSTATES	PC1	control_RBM20	8	18
PTMA	1.11	0.000583	0.156	0.0993	6.64	28.7	5.86e-06	3.23	LV	CELLSTATES	PC1	control_RBM20	8	18
AC018682.1	1.1	0.0369	0.289	0.213	7.75	9	0.00503	1.43	LV	CELLSTATES	PC1	control_RBM20	8	18
LINC01684	1.1	0.0409	0.0172	0.0101	3.53	8.64	0.00588	1.39	LV	CELLSTATES	PC1	control_RBM20	8	18
MYC	1.1	0.0296	0.0275	0.0179	4.12	9.9	0.00343	1.53	LV	CELLSTATES	PC1	control_RBM20	8	18
RARA-AS1	1.1	0.0279	0.0189	0.0124	3.71	10.1	0.00312	1.55	LV	CELLSTATES	PC1	control_RBM20	8	18
GCNT2	1.09	0.0471	0.015	0.00824	3.39	8.12	0.00738	1.33	LV	CELLSTATES	PC1	control_RBM20	8	18
PXDNL	1.09	0.0489	0.176	0.111	6.81	7.99	0.00783	1.31	LV	CELLSTATES	PC1	control_RBM20	8	18
RASSF1	1.09	0.0285	0.124	0.0928	6.46	10.1	0.00321	1.55	LV	CELLSTATES	PC1	control_RBM20	8	18
SELENOK	1.09	0.00825	0.0221	0.013	3.84	15.1	0.000444	2.08	LV	CELLSTATES	PC1	control_RBM20	8	18
STARD8	1.09	0.00985	0.0543	0.0308	5.05	14.3	0.000595	2.01	LV	CELLSTATES	PC1	control_RBM20	8	18
EMC6	1.08	0.00164	0.0249	0.0146	3.99	23	3.2e-05	2.78	LV	CELLSTATES	PC1	control_RBM20	8	18
ITPKB	1.08	0.00108	0.108	0.0655	6.1	25	1.73e-05	2.97	LV	CELLSTATES	PC1	control_RBM20	8	18
MYL3	1.08	0.0111	0.162	0.112	6.87	13.8	0.00073	1.96	LV	CELLSTATES	PC1	control_RBM20	8	18
TENM2	1.08	0.0152	0.0378	0.0225	4.61	12.5	0.00118	1.82	LV	CELLSTATES	PC1	control_RBM20	8	18
TRDN	1.08	0.0389	0.0608	0.0374	5.36	8.82	0.00543	1.41	LV	CELLSTATES	PC1	control_RBM20	8	18
ANAPC11	1.07	0.00201	0.0299	0.0187	4.27	21.9	4.5e-05	2.7	LV	CELLSTATES	PC1	control_RBM20	8	18
CD44	1.07	0.00503	0.206	0.119	6.98	17.5	0.000194	2.3	LV	CELLSTATES	PC1	control_RBM20	8	18
CORO2B	1.07	0.00845	0.0296	0.0172	4.21	15	0.00047	2.07	LV	CELLSTATES	PC1	control_RBM20	8	18
COX6A2	1.07	0.0258	0.0687	0.0512	5.69	10.4	0.00281	1.59	LV	CELLSTATES	PC1	control_RBM20	8	18
EIF5A	1.07	0.0175	0.0265	0.0168	4.03	12	0.00148	1.76	LV	CELLSTATES	PC1	control_RBM20	8	18
FAM155A	1.07	0.0233	0.0774	0.0597	5.85	10.8	0.00236	1.63	LV	CELLSTATES	PC1	control_RBM20	8	18
MAPT	1.07	0.00396	0.0331	0.0228	4.45	18.6	0.000133	2.4	LV	CELLSTATES	PC1	control_RBM20	8	18
PLAC9	1.07	0.000763	0.158	0.0913	6.57	27	9.65e-06	3.12	LV	CELLSTATES	PC1	control_RBM20	8	18
RPL27A	1.07	0.000812	0.0716	0.0519	5.62	26.6	1.06e-05	3.09	LV	CELLSTATES	PC1	control_RBM20	8	18
AC130650.1	1.06	0.000117	0.0867	0.0513	5.72	37.8	5.55e-07	3.93	LV	CELLSTATES	PC1	control_RBM20	8	18
CDH4	1.06	0.0184	0.0127	0.00915	3.17	11.8	0.00158	1.73	LV	CELLSTATES	PC1	control_RBM20	8	18
IFITM2	1.06	0.0464	0.0545	0.0302	5.12	8.17	0.00722	1.33	LV	CELLSTATES	PC1	control_RBM20	8	18
SPDYE1	1.06	0.00212	0.0546	0.0393	5.25	21.6	4.96e-05	2.67	LV	CELLSTATES	PC1	control_RBM20	8	18
ATAD3A	1.05	0.00969	0.0178	0.0116	3.54	14.4	0.000576	2.01	LV	CELLSTATES	PC1	control_RBM20	8	18
FSD2	1.05	0.00145	0.0394	0.0245	4.61	23.6	2.62e-05	2.84	LV	CELLSTATES	PC1	control_RBM20	8	18
RPS20	1.05	0.012	0.0399	0.0268	4.79	13.5	0.000826	1.92	LV	CELLSTATES	PC1	control_RBM20	8	18
SLC12A7	1.05	0.0224	0.0556	0.0353	5.14	11	0.00218	1.65	LV	CELLSTATES	PC1	control_RBM20	8	18
TECRL	1.05	0.046	0.0649	0.038	5.45	8.22	0.00708	1.34	LV	CELLSTATES	PC1	control_RBM20	8	18
AC008691.1	1.04	0.0219	0.0162	0.0117	3.57	11.1	0.00209	1.66	LV	CELLSTATES	PC1	control_RBM20	8	18
ATP2C2	1.04	0.0479	0.0137	0.0112	3.34	8.06	0.0076	1.32	LV	CELLSTATES	PC1	control_RBM20	8	18
NOP10	1.04	0.00256	0.0179	0.013	3.57	20.7	6.54e-05	2.59	LV	CELLSTATES	PC1	control_RBM20	8	18
SH3BGRL3	1.04	0.00842	0.0244	0.0139	3.7	15	0.000465	2.07	LV	CELLSTATES	PC1	control_RBM20	8	18
SLC2A6	1.04	0.00272	0.0342	0.0208	4.46	20.3	7.34e-05	2.57	LV	CELLSTATES	PC1	control_RBM20	8	18
TPPP3	1.03	0.0292	0.0295	0.0183	4.23	9.95	0.00336	1.53	LV	CELLSTATES	PC1	control_RBM20	8	18
AL603832.1	1.02	0.0122	0.0205	0.0147	3.81	13.4	0.000846	1.92	LV	CELLSTATES	PC1	control_RBM20	8	18
ARMH1	1.02	0.0104	0.0136	0.00937	3.14	14.1	0.000644	1.98	LV	CELLSTATES	PC1	control_RBM20	8	18
NABP1	1.02	0.0466	0.0156	0.00947	3.32	8.15	0.00729	1.33	LV	CELLSTATES	PC1	control_RBM20	8	18
PLEKHA7	1.02	0.000893	0.0407	0.0289	4.78	25.9	1.3e-05	3.05	LV	CELLSTATES	PC1	control_RBM20	8	18
PPP1R14A	1.02	0.00983	0.115	0.0838	6.28	14.4	0.000591	2.01	LV	CELLSTATES	PC1	control_RBM20	8	18
SLC35F2	1.02	0.0336	0.0193	0.0142	3.69	9.36	0.0043	1.47	LV	CELLSTATES	PC1	control_RBM20	8	18
AC090617.4	1.01	0.0169	0.0587	0.0332	5.19	12.1	0.0014	1.77	LV	CELLSTATES	PC1	control_RBM20	8	18
AC096564.1	1.01	0.00118	0.0389	0.0211	4.59	24.6	1.94e-05	2.93	LV	CELLSTATES	PC1	control_RBM20	8	18
MCM4	1.01	0.0145	0.0131	0.00785	3.17	12.7	0.00111	1.84	LV	CELLSTATES	PC1	control_RBM20	8	18
SERTAD3	1.01	0.0492	0.0134	0.00777	3.16	7.96	0.00792	1.31	LV	CELLSTATES	PC1	control_RBM20	8	18
TTC7A	1.01	0.00326	0.107	0.0635	6	19.5	9.56e-05	2.49	LV	CELLSTATES	PC1	control_RBM20	8	18
ATP1B1	1	0.00861	0.0341	0.0221	4.49	14.9	0.00048	2.06	LV	CELLSTATES	PC1	control_RBM20	8	18
MICALL2	1	0.0432	0.0242	0.0137	3.84	8.44	0.00641	1.36	LV	CELLSTATES	PC1	control_RBM20	8	18
NDUFA1	1	0.00941	0.065	0.0503	5.58	14.6	0.000547	2.03	LV	CELLSTATES	PC1	control_RBM20	8	18
TEX14	1	0.021	0.0496	0.0382	5.09	11.3	0.00195	1.68	LV	CELLSTATES	PC1	control_RBM20	8	18
POPDC2	0.997	0.0136	0.031	0.0196	4.33	12.9	0.00101	1.86	LV	CELLSTATES	PC1	control_RBM20	8	18
USP39	0.997	0.0108	0.24	0.19	7.54	13.9	0.000697	1.97	LV	CELLSTATES	PC1	control_RBM20	8	18
CNTNAP5	0.991	0.0464	0.0181	0.0157	3.75	8.17	0.00721	1.33	LV	CELLSTATES	PC1	control_RBM20	8	18
TMA7	0.987	0.00102	0.0633	0.0437	5.41	25.2	1.6e-05	2.99	LV	CELLSTATES	PC1	control_RBM20	8	18
B3GAT2	0.985	0.00605	0.0481	0.0365	5.11	16.6	0.00026	2.22	LV	CELLSTATES	PC1	control_RBM20	8	18
TEX41	0.984	0.00326	0.0317	0.0202	4.32	19.5	9.56e-05	2.49	LV	CELLSTATES	PC1	control_RBM20	8	18
AC113414.1	0.983	0.0104	0.0368	0.0256	4.69	14.1	0.000644	1.98	LV	CELLSTATES	PC1	control_RBM20	8	18
LYSMD2	0.983	0.00358	0.0187	0.0129	3.64	19	0.000115	2.45	LV	CELLSTATES	PC1	control_RBM20	8	18
DDT	0.981	0.00716	0.029	0.0192	4.25	15.8	0.000349	2.14	LV	CELLSTATES	PC1	control_RBM20	8	18
RPS29	0.98	0.000164	0.0455	0.0328	4.92	35.7	9.31e-07	3.78	LV	CELLSTATES	PC1	control_RBM20	8	18
SH2D3C	0.98	0.00884	0.235	0.143	7.15	14.8	0.000494	2.05	LV	CELLSTATES	PC1	control_RBM20	8	18
NCKAP5	0.979	0.0105	0.0412	0.0255	4.72	14.1	0.000657	1.98	LV	CELLSTATES	PC1	control_RBM20	8	18
TMEFF2	0.977	0.00278	0.141	0.0843	6.45	20.3	7.55e-05	2.56	LV	CELLSTATES	PC1	control_RBM20	8	18
MARCKS	0.975	0.0231	0.0295	0.0187	4.18	10.9	0.0023	1.64	LV	CELLSTATES	PC1	control_RBM20	8	18
PNRC1	0.975	0.000819	0.13	0.0866	6.41	26.4	1.12e-05	3.09	LV	CELLSTATES	PC1	control_RBM20	8	18
GLA	0.972	0.019	0.0153	0.0113	3.48	11.7	0.00166	1.72	LV	CELLSTATES	PC1	control_RBM20	8	18
APOBEC2	0.97	0.00168	0.0217	0.0146	3.89	22.8	3.35e-05	2.77	LV	CELLSTATES	PC1	control_RBM20	8	18
IER5L	0.97	0.0466	0.077	0.0354	5.41	8.16	0.00727	1.33	LV	CELLSTATES	PC1	control_RBM20	8	18
RAPGEFL1	0.969	0.00181	0.0371	0.0281	4.66	22.4	3.76e-05	2.74	LV	CELLSTATES	PC1	control_RBM20	8	18
RHOG	0.968	0.022	0.0138	0.0102	3.24	11.1	0.00212	1.66	LV	CELLSTATES	PC1	control_RBM20	8	18
ANAPC1	0.966	0.00341	0.197	0.149	7.13	19.3	0.000104	2.47	LV	CELLSTATES	PC1	control_RBM20	8	18
ENPEP	0.964	0.0107	0.537	0.343	8.45	14	0.000674	1.97	LV	CELLSTATES	PC1	control_RBM20	8	18
ST3GAL1	0.963	0.0126	0.03	0.0185	4.25	13.2	0.000898	1.9	LV	CELLSTATES	PC1	control_RBM20	8	18
BGN	0.962	0.00487	0.075	0.0531	5.61	17.6	0.000185	2.31	LV	CELLSTATES	PC1	control_RBM20	8	18
GPAT2	0.962	0.0473	0.158	0.127	6.82	8.1	0.00744	1.32	LV	CELLSTATES	PC1	control_RBM20	8	18
AC023389.1	0.959	0.00603	0.0966	0.0622	5.91	16.6	0.000259	2.22	LV	CELLSTATES	PC1	control_RBM20	8	18
ERBB4	0.954	0.0271	0.041	0.0262	4.8	10.2	0.003	1.57	LV	CELLSTATES	PC1	control_RBM20	8	18
TCEAL9	0.953	0.00439	0.0361	0.0251	4.62	18.1	0.000156	2.36	LV	CELLSTATES	PC1	control_RBM20	8	18
RUVBL2	0.952	0.0232	0.0305	0.0274	4.48	10.8	0.00233	1.64	LV	CELLSTATES	PC1	control_RBM20	8	18
CD248	0.951	0.0248	0.0125	0.00914	3.05	10.6	0.00261	1.61	LV	CELLSTATES	PC1	control_RBM20	8	18
AP003110.1	0.949	0.0407	0.0135	0.00938	3.29	8.66	0.00583	1.39	LV	CELLSTATES	PC1	control_RBM20	8	18
FHOD3	0.947	0.0423	0.0627	0.0386	5.31	8.52	0.00618	1.37	LV	CELLSTATES	PC1	control_RBM20	8	18
LINC02307	0.945	0.0296	0.0325	0.0251	4.45	9.89	0.00344	1.53	LV	CELLSTATES	PC1	control_RBM20	8	18
COL1A1	0.944	0.0132	0.124	0.0815	6.22	13.1	0.00095	1.88	LV	CELLSTATES	PC1	control_RBM20	8	18
THBS4	0.938	0.000984	0.624	0.405	8.6	25.4	1.52e-05	3.01	LV	CELLSTATES	PC1	control_RBM20	8	18
PDE4B	0.935	0.0304	0.0383	0.0277	4.63	9.79	0.00359	1.52	LV	CELLSTATES	PC1	control_RBM20	8	18
PYURF	0.934	0.00633	0.0261	0.0184	4.13	16.3	0.000287	2.2	LV	CELLSTATES	PC1	control_RBM20	8	18
AC136604.2	0.933	0.0247	0.0319	0.0273	4.56	10.6	0.00258	1.61	LV	CELLSTATES	PC1	control_RBM20	8	18
LINC01470	0.931	0.038	0.0325	0.0247	4.52	8.9	0.00525	1.42	LV	CELLSTATES	PC1	control_RBM20	8	18
NHP2	0.93	0.0073	0.0186	0.0135	3.63	15.7	0.000363	2.14	LV	CELLSTATES	PC1	control_RBM20	8	18
RPLP1	0.93	0.00263	0.166	0.126	6.86	20.5	6.92e-05	2.58	LV	CELLSTATES	PC1	control_RBM20	8	18
EMP3	0.929	0.000815	0.028	0.0213	4.19	26.5	1.09e-05	3.09	LV	CELLSTATES	PC1	control_RBM20	8	18
GGT5	0.926	0.00226	0.294	0.186	7.48	21.3	5.4e-05	2.65	LV	CELLSTATES	PC1	control_RBM20	8	18
RPL27	0.925	0.008	0.0362	0.0278	4.65	15.3	0.00042	2.1	LV	CELLSTATES	PC1	control_RBM20	8	18
COX7C	0.923	0.00606	0.107	0.0828	6.27	16.6	0.000262	2.22	LV	CELLSTATES	PC1	control_RBM20	8	18
TM4SF1	0.923	0.0109	0.0249	0.0194	4.06	13.9	0.000711	1.96	LV	CELLSTATES	PC1	control_RBM20	8	18
LDHA	0.922	0.0059	0.0724	0.0512	5.52	16.7	0.000249	2.23	LV	CELLSTATES	PC1	control_RBM20	8	18
SRL	0.92	0.0155	0.0473	0.0314	4.93	12.5	0.00122	1.81	LV	CELLSTATES	PC1	control_RBM20	8	18
AC016722.2	0.918	0.011	0.0423	0.0289	4.81	13.8	0.000723	1.96	LV	CELLSTATES	PC1	control_RBM20	8	18
TSPO	0.914	0.00502	0.0151	0.0113	3.31	17.5	0.000192	2.3	LV	CELLSTATES	PC1	control_RBM20	8	18
TUBB	0.914	0.00131	0.0483	0.0348	4.95	24	2.32e-05	2.88	LV	CELLSTATES	PC1	control_RBM20	8	18
AL138828.1	0.91	0.00459	1.7	1.24	10.1	17.9	0.000165	2.34	LV	CELLSTATES	PC1	control_RBM20	8	18
PPP1R18	0.91	0.0161	0.0186	0.0113	3.55	12.3	0.00129	1.79	LV	CELLSTATES	PC1	control_RBM20	8	18
PDGFRB	0.905	0.00024	2.87	2.02	10.8	33	1.84e-06	3.62	LV	CELLSTATES	PC1	control_RBM20	8	18
COL15A1	0.902	0.0374	0.0181	0.0119	3.51	8.95	0.00513	1.43	LV	CELLSTATES	PC1	control_RBM20	8	18
CREB3	0.902	0.0176	0.0142	0.00916	3.19	11.9	0.00149	1.75	LV	CELLSTATES	PC1	control_RBM20	8	18
RAI14	0.896	0.0463	0.0334	0.0235	4.35	8.18	0.00719	1.33	LV	CELLSTATES	PC1	control_RBM20	8	18
TIMM8B	0.896	0.000812	0.0377	0.0258	4.61	26.7	1.06e-05	3.09	LV	CELLSTATES	PC1	control_RBM20	8	18
TF	0.895	0.0379	0.026	0.0225	4.26	8.91	0.00523	1.42	LV	CELLSTATES	PC1	control_RBM20	8	18
IFITM3	0.894	0.0244	0.161	0.11	6.84	10.6	0.00254	1.61	LV	CELLSTATES	PC1	control_RBM20	8	18
ADCY2	0.893	0.0422	0.013	0.00981	3.2	8.54	0.00613	1.37	LV	CELLSTATES	PC1	control_RBM20	8	18
AC087276.2	0.889	0.0452	0.0182	0.0138	3.67	8.27	0.00692	1.34	LV	CELLSTATES	PC1	control_RBM20	8	18
DUS3L	0.888	0.0224	0.0242	0.0172	4.02	11	0.00217	1.65	LV	CELLSTATES	PC1	control_RBM20	8	18
LINC00907	0.887	0.0248	0.0168	0.0104	3.47	10.6	0.00261	1.61	LV	CELLSTATES	PC1	control_RBM20	8	18
AC017002.5	0.886	0.029	0.415	0.297	8	9.99	0.0033	1.54	LV	CELLSTATES	PC1	control_RBM20	8	18
BSG	0.883	0.0161	0.0852	0.0714	5.94	12.3	0.00129	1.79	LV	CELLSTATES	PC1	control_RBM20	8	18
GSE1	0.883	0.0169	0.0417	0.0346	4.84	12.1	0.00139	1.77	LV	CELLSTATES	PC1	control_RBM20	8	18
RNF5	0.879	0.00837	0.0208	0.0155	3.8	15	0.000457	2.08	LV	CELLSTATES	PC1	control_RBM20	8	18
RPS6	0.878	0.00973	0.0711	0.056	5.63	14.4	0.00058	2.01	LV	CELLSTATES	PC1	control_RBM20	8	18
MYOZ2	0.877	0.037	0.0739	0.0523	5.67	8.99	0.00505	1.43	LV	CELLSTATES	PC1	control_RBM20	8	18
TBXAS1	0.877	0.0226	0.0401	0.0265	4.71	11	0.0022	1.65	LV	CELLSTATES	PC1	control_RBM20	8	18
ANK1	0.875	0.0305	0.014	0.0108	3.27	9.78	0.00361	1.52	LV	CELLSTATES	PC1	control_RBM20	8	18
MKRN3	0.875	0.0201	0.0852	0.0772	5.96	11.5	0.0018	1.7	LV	CELLSTATES	PC1	control_RBM20	8	18
SMC1B	0.875	0.0146	0.024	0.0144	3.94	12.7	0.00112	1.84	LV	CELLSTATES	PC1	control_RBM20	8	18
RPS5	0.873	0.00422	0.0462	0.0365	4.92	18.3	0.000146	2.37	LV	CELLSTATES	PC1	control_RBM20	8	18
LRP1B	0.87	0.0342	0.0269	0.021	4.26	9.3	0.00441	1.47	LV	CELLSTATES	PC1	control_RBM20	8	18
AC002310.4	0.868	0.0369	0.0132	0.00991	3.2	9.01	0.00501	1.43	LV	CELLSTATES	PC1	control_RBM20	8	18
MRPS12	0.868	0.0222	0.0192	0.0123	3.65	11	0.00214	1.65	LV	CELLSTATES	PC1	control_RBM20	8	18
BAG1	0.867	0.00809	0.0185	0.0133	3.64	15.2	0.00043	2.09	LV	CELLSTATES	PC1	control_RBM20	8	18
CEBPB	0.867	0.0107	0.0918	0.0607	5.82	14	0.000682	1.97	LV	CELLSTATES	PC1	control_RBM20	8	18
ECE1	0.865	0.0437	0.222	0.168	7.25	8.41	0.00651	1.36	LV	CELLSTATES	PC1	control_RBM20	8	18
TUBA1B	0.864	0.0162	0.144	0.101	6.45	12.3	0.00131	1.79	LV	CELLSTATES	PC1	control_RBM20	8	18
PRADC1	0.862	0.00906	0.0139	0.00932	3.28	14.7	0.000513	2.04	LV	CELLSTATES	PC1	control_RBM20	8	18
AC020661.2	0.861	0.0399	0.0205	0.0174	3.86	8.73	0.00565	1.4	LV	CELLSTATES	PC1	control_RBM20	8	18
RPL7	0.861	0.00488	0.0767	0.0605	5.74	17.6	0.000186	2.31	LV	CELLSTATES	PC1	control_RBM20	8	18
AC006460.1	0.858	0.00262	0.0512	0.0321	4.98	20.6	6.8e-05	2.58	LV	CELLSTATES	PC1	control_RBM20	8	18
MT-CO2	0.858	0.0498	0.304	0.233	7.72	7.92	0.00807	1.3	LV	CELLSTATES	PC1	control_RBM20	8	18
ENO1	0.857	0.0201	0.057	0.0412	5.18	11.5	0.0018	1.7	LV	CELLSTATES	PC1	control_RBM20	8	18
SMDT1	0.856	0.00447	0.0267	0.018	4.15	18	0.00016	2.35	LV	CELLSTATES	PC1	control_RBM20	8	18
TSSC4	0.856	0.0292	0.0141	0.00944	3.25	9.97	0.00333	1.54	LV	CELLSTATES	PC1	control_RBM20	8	18
NDUFB11	0.852	0.0109	0.0269	0.0222	4.2	13.9	0.000708	1.96	LV	CELLSTATES	PC1	control_RBM20	8	18
COL6A3	0.851	0.0136	0.111	0.0753	6.05	13	0.000992	1.87	LV	CELLSTATES	PC1	control_RBM20	8	18
COX5B	0.851	0.00247	0.132	0.103	6.51	20.9	6.2e-05	2.61	LV	CELLSTATES	PC1	control_RBM20	8	18
NTM	0.85	0.0336	0.0155	0.0116	3.47	9.38	0.00427	1.47	LV	CELLSTATES	PC1	control_RBM20	8	18
SNHG12	0.85	0.0423	0.0521	0.0346	5.07	8.51	0.00622	1.37	LV	CELLSTATES	PC1	control_RBM20	8	18
ISOC2	0.847	0.00792	0.0203	0.0158	3.81	15.4	0.000409	2.1	LV	CELLSTATES	PC1	control_RBM20	8	18
TRMT112	0.847	0.00207	0.0237	0.0193	3.98	21.7	4.7e-05	2.68	LV	CELLSTATES	PC1	control_RBM20	8	18
ATP5ME	0.845	0.00997	0.0594	0.0462	5.4	14.3	0.000606	2	LV	CELLSTATES	PC1	control_RBM20	8	18
NAB2	0.845	0.0272	0.0139	0.0101	3.27	10.2	0.00301	1.57	LV	CELLSTATES	PC1	control_RBM20	8	18
TMEM147	0.842	0.0219	0.0217	0.0167	3.9	11.1	0.0021	1.66	LV	CELLSTATES	PC1	control_RBM20	8	18
OOEP	0.841	0.0319	0.0374	0.0278	4.67	9.6	0.00389	1.5	LV	CELLSTATES	PC1	control_RBM20	8	18
MCFD2	0.84	0.0201	0.126	0.0852	6.31	11.5	0.00181	1.7	LV	CELLSTATES	PC1	control_RBM20	8	18
UQCRQ	0.839	0.0265	0.0647	0.0538	5.56	10.3	0.0029	1.58	LV	CELLSTATES	PC1	control_RBM20	8	18
MT1E	0.837	0.0328	0.0363	0.0269	4.62	9.48	0.0041	1.48	LV	CELLSTATES	PC1	control_RBM20	8	18
MT2A	0.837	0.0292	0.248	0.196	7.46	9.96	0.00334	1.54	LV	CELLSTATES	PC1	control_RBM20	8	18
AC105052.3	0.833	0.0136	0.0945	0.0782	6.02	13	0.000996	1.87	LV	CELLSTATES	PC1	control_RBM20	8	18
IMP4	0.832	0.0154	0.0266	0.0199	4.16	12.5	0.00121	1.81	LV	CELLSTATES	PC1	control_RBM20	8	18
IRF2BPL	0.832	0.0112	0.0193	0.0153	3.64	13.7	0.000748	1.95	LV	CELLSTATES	PC1	control_RBM20	8	18
ZNF423	0.832	0.0252	0.081	0.0482	5.57	10.5	0.00268	1.6	LV	CELLSTATES	PC1	control_RBM20	8	18
AL133297.2	0.829	0.0446	0.0127	0.0107	3.11	8.32	0.00677	1.35	LV	CELLSTATES	PC1	control_RBM20	8	18
B2M	0.829	0.00841	0.248	0.201	7.47	15	0.000463	2.08	LV	CELLSTATES	PC1	control_RBM20	8	18
RNF212B	0.828	0.0364	0.0207	0.0124	3.81	9.06	0.0049	1.44	LV	CELLSTATES	PC1	control_RBM20	8	18
RPL23A	0.826	0.00293	0.0688	0.0556	5.56	20	8.09e-05	2.53	LV	CELLSTATES	PC1	control_RBM20	8	18
RPL35	0.825	0.00821	0.0559	0.0451	5.27	15.2	0.000439	2.09	LV	CELLSTATES	PC1	control_RBM20	8	18
IFRD2	0.823	0.0455	0.0314	0.025	4.42	8.25	0.00697	1.34	LV	CELLSTATES	PC1	control_RBM20	8	18
RAB6B	0.823	0.00329	0.0419	0.029	4.8	19.5	9.77e-05	2.48	LV	CELLSTATES	PC1	control_RBM20	8	18
SPON2	0.823	0.0212	0.0146	0.0125	3.31	11.2	0.00198	1.67	LV	CELLSTATES	PC1	control_RBM20	8	18
MGLL	0.822	0.0124	0.368	0.265	7.89	13.3	0.000871	1.91	LV	CELLSTATES	PC1	control_RBM20	8	18
TNNT2	0.822	0.0207	0.265	0.216	7.58	11.3	0.0019	1.68	LV	CELLSTATES	PC1	control_RBM20	8	18
MYBBP1A	0.821	0.0258	0.0161	0.0115	3.47	10.4	0.00281	1.59	LV	CELLSTATES	PC1	control_RBM20	8	18
FLNC	0.82	0.0368	0.0212	0.0155	3.74	9.02	0.00499	1.43	LV	CELLSTATES	PC1	control_RBM20	8	18
CD63	0.818	0.00333	0.174	0.147	6.92	19.4	9.94e-05	2.48	LV	CELLSTATES	PC1	control_RBM20	8	18
RPS25	0.818	0.00172	0.0803	0.0667	5.77	22.7	3.44e-05	2.76	LV	CELLSTATES	PC1	control_RBM20	8	18
UBA52	0.818	0.00661	0.0352	0.0274	4.55	16.1	0.00031	2.18	LV	CELLSTATES	PC1	control_RBM20	8	18
AP2S1	0.817	0.00616	0.0228	0.0164	3.88	16.5	0.00027	2.21	LV	CELLSTATES	PC1	control_RBM20	8	18
CSMD1	0.814	0.0326	0.0374	0.0337	4.76	9.52	0.00402	1.49	LV	CELLSTATES	PC1	control_RBM20	8	18
MPRIP-AS1	0.814	0.0158	0.0547	0.0485	5.31	12.4	0.00125	1.8	LV	CELLSTATES	PC1	control_RBM20	8	18
PKM	0.814	0.00181	0.089	0.0758	5.97	22.4	3.76e-05	2.74	LV	CELLSTATES	PC1	control_RBM20	8	18
RPS15	0.814	0.00483	0.0795	0.0651	5.75	17.7	0.000181	2.32	LV	CELLSTATES	PC1	control_RBM20	8	18
RPL37A	0.813	0.00797	0.0668	0.0552	5.56	15.3	0.000417	2.1	LV	CELLSTATES	PC1	control_RBM20	8	18
DCC	0.81	0.049	0.016	0.0133	3.46	7.98	0.00787	1.31	LV	CELLSTATES	PC1	control_RBM20	8	18
GPC5	0.81	0.0346	0.0514	0.0388	5.14	9.25	0.00451	1.46	LV	CELLSTATES	PC1	control_RBM20	8	18
PLEKHG3	0.81	0.0221	0.101	0.0641	5.94	11.1	0.00213	1.66	LV	CELLSTATES	PC1	control_RBM20	8	18
MACROD2	0.808	0.0175	0.0367	0.031	4.7	12	0.00147	1.76	LV	CELLSTATES	PC1	control_RBM20	8	18
AKR1A1	0.807	0.00358	0.0514	0.0349	4.99	19	0.000115	2.45	LV	CELLSTATES	PC1	control_RBM20	8	18
C14orf119	0.805	0.0173	0.0379	0.027	4.59	12	0.00144	1.76	LV	CELLSTATES	PC1	control_RBM20	8	18
NUAK1	0.805	0.0234	0.112	0.0709	6.1	10.8	0.0024	1.63	LV	CELLSTATES	PC1	control_RBM20	8	18
SUMO3	0.805	0.0249	0.014	0.0115	3.3	10.5	0.00263	1.6	LV	CELLSTATES	PC1	control_RBM20	8	18
DPAGT1	0.804	0.0217	0.0142	0.0106	3.23	11.1	0.00206	1.66	LV	CELLSTATES	PC1	control_RBM20	8	18
CLIC1	0.802	0.0232	0.0536	0.0404	5.05	10.8	0.00233	1.64	LV	CELLSTATES	PC1	control_RBM20	8	18
RPS14	0.798	0.0123	0.0798	0.0642	5.79	13.3	0.000865	1.91	LV	CELLSTATES	PC1	control_RBM20	8	18
CDON	0.797	0.037	0.132	0.0845	6.34	8.99	0.00504	1.43	LV	CELLSTATES	PC1	control_RBM20	8	18
RPS23	0.797	0.008	0.0735	0.0584	5.63	15.3	0.000421	2.1	LV	CELLSTATES	PC1	control_RBM20	8	18
SELENOM	0.797	0.0186	0.0537	0.0385	5.07	11.7	0.00161	1.73	LV	CELLSTATES	PC1	control_RBM20	8	18
AC022387.1	0.795	0.0479	0.0202	0.0141	3.75	8.06	0.0076	1.32	LV	CELLSTATES	PC1	control_RBM20	8	18
NORAD	0.795	0.00616	0.0588	0.0422	5.26	16.5	0.000269	2.21	LV	CELLSTATES	PC1	control_RBM20	8	18
EHD2	0.794	0.00075	0.0795	0.0625	5.69	27.2	9.14e-06	3.13	LV	CELLSTATES	PC1	control_RBM20	8	18
CALN1	0.791	0.0328	0.0178	0.0157	3.64	9.49	0.00408	1.48	LV	CELLSTATES	PC1	control_RBM20	8	18
NRSN2	0.789	0.0112	0.0229	0.0181	3.93	13.8	0.000738	1.95	LV	CELLSTATES	PC1	control_RBM20	8	18
CYC1	0.788	0.00526	0.0858	0.0714	5.91	17.2	0.000209	2.28	LV	CELLSTATES	PC1	control_RBM20	8	18
NDUFA4	0.788	0.0478	0.0891	0.0786	6.08	8.07	0.00756	1.32	LV	CELLSTATES	PC1	control_RBM20	8	18
PDE6C	0.788	0.0347	0.0151	0.0104	3.29	9.24	0.00454	1.46	LV	CELLSTATES	PC1	control_RBM20	8	18
TTYH1	0.786	0.0309	0.03	0.0226	4.32	9.71	0.00372	1.51	LV	CELLSTATES	PC1	control_RBM20	8	18
ATP5MD	0.784	0.00544	0.0642	0.0516	5.48	17.1	0.000219	2.26	LV	CELLSTATES	PC1	control_RBM20	8	18
ISYNA1	0.784	0.0145	0.201	0.16	7.08	12.7	0.00111	1.84	LV	CELLSTATES	PC1	control_RBM20	8	18
KCNQ1OT1	0.784	0.036	0.0632	0.0414	5.36	9.11	0.00479	1.44	LV	CELLSTATES	PC1	control_RBM20	8	18
RPS2	0.783	0.00711	0.0981	0.0795	6.04	15.8	0.000345	2.15	LV	CELLSTATES	PC1	control_RBM20	8	18
LSM1	0.781	0.0166	0.0158	0.0114	3.41	12.2	0.00135	1.78	LV	CELLSTATES	PC1	control_RBM20	8	18
DCDC1	0.78	0.0423	0.0138	0.011	3.25	8.51	0.00622	1.37	LV	CELLSTATES	PC1	control_RBM20	8	18
LMOD3	0.78	0.0444	0.0137	0.00973	3.31	8.35	0.00668	1.35	LV	CELLSTATES	PC1	control_RBM20	8	18
MRPL55	0.779	0.0212	0.0238	0.02	4.08	11.2	0.00197	1.67	LV	CELLSTATES	PC1	control_RBM20	8	18
AC013640.1	0.778	0.0267	0.0247	0.0203	4.13	10.3	0.00294	1.57	LV	CELLSTATES	PC1	control_RBM20	8	18
S100A10	0.778	0.019	0.0238	0.0191	3.9	11.7	0.00167	1.72	LV	CELLSTATES	PC1	control_RBM20	8	18
TMED9	0.776	0.0292	0.0402	0.0321	4.77	9.96	0.00334	1.54	LV	CELLSTATES	PC1	control_RBM20	8	18
ATP6V1F	0.774	0.0442	0.014	0.0111	3.28	8.36	0.00664	1.35	LV	CELLSTATES	PC1	control_RBM20	8	18
RAB3D	0.774	0.0305	0.0292	0.0182	4.27	9.78	0.0036	1.52	LV	CELLSTATES	PC1	control_RBM20	8	18
DPP6	0.773	0.0308	0.0252	0.0201	4.19	9.75	0.00365	1.51	LV	CELLSTATES	PC1	control_RBM20	8	18
LRRC9	0.772	0.0245	0.0302	0.0257	4.36	10.6	0.00255	1.61	LV	CELLSTATES	PC1	control_RBM20	8	18
NELFE	0.772	0.0223	0.0217	0.0178	3.95	11	0.00216	1.65	LV	CELLSTATES	PC1	control_RBM20	8	18
COQ10A	0.771	0.044	0.0183	0.012	3.71	8.39	0.00656	1.36	LV	CELLSTATES	PC1	control_RBM20	8	18
MYH7	0.771	0.00897	0.23	0.186	7.29	14.8	0.000507	2.05	LV	CELLSTATES	PC1	control_RBM20	8	18
RPL31	0.771	0.0249	0.0721	0.0609	5.69	10.5	0.00264	1.6	LV	CELLSTATES	PC1	control_RBM20	8	18
SPDYE16	0.77	0.0358	0.0401	0.0387	4.89	9.14	0.00474	1.45	LV	CELLSTATES	PC1	control_RBM20	8	18
SLC39A14	0.769	0.0346	0.0193	0.0127	3.68	9.26	0.0045	1.46	LV	CELLSTATES	PC1	control_RBM20	8	18
SNX33	0.769	0.00951	0.0216	0.0174	3.87	14.5	0.000561	2.02	LV	CELLSTATES	PC1	control_RBM20	8	18
SPDYE5	0.769	0.0124	0.109	0.0994	6.32	13.3	0.000881	1.91	LV	CELLSTATES	PC1	control_RBM20	8	18
FLYWCH2	0.768	0.00837	0.0414	0.0308	4.78	15	0.000459	2.08	LV	CELLSTATES	PC1	control_RBM20	8	18
RCC1	0.768	0.0298	0.0807	0.0595	5.67	9.87	0.00347	1.53	LV	CELLSTATES	PC1	control_RBM20	8	18
UBL5	0.767	0.0108	0.0331	0.0289	4.55	13.9	0.000693	1.97	LV	CELLSTATES	PC1	control_RBM20	8	18
PTDSS1	0.765	0.00807	0.0221	0.0172	3.95	15.2	0.000426	2.09	LV	CELLSTATES	PC1	control_RBM20	8	18
REV3L	0.763	0.0108	1.47	1.01	9.83	14	0.000685	1.97	LV	CELLSTATES	PC1	control_RBM20	8	18
CHSY1	0.762	0.00585	0.29	0.189	7.45	16.8	0.000245	2.23	LV	CELLSTATES	PC1	control_RBM20	8	18
C4orf19	0.761	0.00326	0.0966	0.0778	6.01	19.6	9.47e-05	2.49	LV	CELLSTATES	PC1	control_RBM20	8	18
RPS27A	0.761	0.00583	0.0861	0.0687	5.85	16.8	0.000242	2.23	LV	CELLSTATES	PC1	control_RBM20	8	18
GPC6	0.76	0.0499	0.0266	0.0212	4.19	7.91	0.00811	1.3	LV	CELLSTATES	PC1	control_RBM20	8	18
ACP2	0.758	0.0232	0.0173	0.0128	3.58	10.8	0.00235	1.63	LV	CELLSTATES	PC1	control_RBM20	8	18
CFAP161	0.757	0.038	0.0227	0.015	3.9	8.9	0.00525	1.42	LV	CELLSTATES	PC1	control_RBM20	8	18
GNG11	0.757	0.0336	0.0446	0.0337	4.83	9.36	0.0043	1.47	LV	CELLSTATES	PC1	control_RBM20	8	18
KIAA1671	0.756	0.0387	0.0127	0.00959	3.16	8.83	0.0054	1.41	LV	CELLSTATES	PC1	control_RBM20	8	18
AC027698.1	0.753	0.0309	0.0942	0.0737	5.95	9.72	0.0037	1.51	LV	CELLSTATES	PC1	control_RBM20	8	18
AC034114.2	0.752	0.0324	0.0159	0.0141	3.49	9.54	0.00399	1.49	LV	CELLSTATES	PC1	control_RBM20	8	18
COX6B1	0.752	0.0198	0.071	0.0631	5.7	11.5	0.00176	1.7	LV	CELLSTATES	PC1	control_RBM20	8	18
GAR1	0.75	0.0466	0.0182	0.0131	3.61	8.15	0.00728	1.33	LV	CELLSTATES	PC1	control_RBM20	8	18
NID2	0.749	0.0151	0.116	0.0771	6.12	12.6	0.00117	1.82	LV	CELLSTATES	PC1	control_RBM20	8	18
ATP5MG	0.746	0.0036	0.112	0.0933	6.3	18.9	0.000117	2.44	LV	CELLSTATES	PC1	control_RBM20	8	18
MID1IP1	0.745	0.032	0.0172	0.0115	3.55	9.59	0.00391	1.5	LV	CELLSTATES	PC1	control_RBM20	8	18
COL5A3	0.744	0.00268	0.607	0.423	8.54	20.4	7.17e-05	2.57	LV	CELLSTATES	PC1	control_RBM20	8	18
MOV10	0.744	0.00908	0.0479	0.036	5.02	14.7	0.000517	2.04	LV	CELLSTATES	PC1	control_RBM20	8	18
TNFRSF1B	0.743	0.00425	0.0837	0.0564	5.73	18.2	0.000148	2.37	LV	CELLSTATES	PC1	control_RBM20	8	18
TPGS1	0.743	0.0109	0.0174	0.0145	3.51	13.8	0.000716	1.96	LV	CELLSTATES	PC1	control_RBM20	8	18
PGM1	0.742	0.0352	0.0201	0.0146	3.79	9.19	0.00463	1.45	LV	CELLSTATES	PC1	control_RBM20	8	18
BOLA3	0.741	0.00623	0.0194	0.015	3.71	16.4	0.000276	2.21	LV	CELLSTATES	PC1	control_RBM20	8	18
KAZN	0.741	0.0188	0.0682	0.0595	5.6	11.7	0.00164	1.73	LV	CELLSTATES	PC1	control_RBM20	8	18
LAMTOR5	0.737	0.00665	0.0415	0.0334	4.83	16.1	0.000314	2.18	LV	CELLSTATES	PC1	control_RBM20	8	18
HCFC1R1	0.736	0.022	0.0268	0.0219	4.25	11.1	0.00211	1.66	LV	CELLSTATES	PC1	control_RBM20	8	18
LGALS1	0.736	0.00569	0.11	0.0951	6.24	16.9	0.000234	2.24	LV	CELLSTATES	PC1	control_RBM20	8	18
SMPX	0.735	0.0463	0.0287	0.0243	4.37	8.18	0.00718	1.33	LV	CELLSTATES	PC1	control_RBM20	8	18
GRIK1	0.734	0.0263	0.0861	0.0688	5.8	10.3	0.00288	1.58	LV	CELLSTATES	PC1	control_RBM20	8	18
NEURL1	0.734	0.0343	0.0472	0.0312	4.89	9.29	0.00444	1.46	LV	CELLSTATES	PC1	control_RBM20	8	18
PFN1	0.733	0.0332	0.0508	0.0404	5.1	9.41	0.00421	1.48	LV	CELLSTATES	PC1	control_RBM20	8	18
C19orf48	0.732	0.046	0.0129	0.0104	3.15	8.21	0.00708	1.34	LV	CELLSTATES	PC1	control_RBM20	8	18
DISC1	0.732	0.00181	0.13	0.105	6.45	22.4	3.75e-05	2.74	LV	CELLSTATES	PC1	control_RBM20	8	18
TGIF1	0.73	0.0295	0.0166	0.0129	3.45	9.91	0.00341	1.53	LV	CELLSTATES	PC1	control_RBM20	8	18
PPP1R17	0.728	0.0361	0.0387	0.0223	4.63	9.1	0.00482	1.44	LV	CELLSTATES	PC1	control_RBM20	8	18
AC098617.1	0.726	0.0231	0.133	0.0996	6.43	10.8	0.00232	1.64	LV	CELLSTATES	PC1	control_RBM20	8	18
PTGES2	0.725	0.00957	0.0504	0.0379	5.07	14.5	0.000566	2.02	LV	CELLSTATES	PC1	control_RBM20	8	18
SLC41A1	0.721	0.037	0.0192	0.0146	3.74	8.99	0.00504	1.43	LV	CELLSTATES	PC1	control_RBM20	8	18
TNFAIP8	0.721	0.00837	0.0848	0.0648	5.75	15.1	0.000457	2.08	LV	CELLSTATES	PC1	control_RBM20	8	18
UQCR10	0.721	0.0432	0.0448	0.0355	4.99	8.44	0.00641	1.36	LV	CELLSTATES	PC1	control_RBM20	8	18
ATP5MC1	0.717	0.0145	0.0585	0.0491	5.34	12.7	0.0011	1.84	LV	CELLSTATES	PC1	control_RBM20	8	18
EDA	0.717	0.00344	0.597	0.409	8.5	19.2	0.000106	2.46	LV	CELLSTATES	PC1	control_RBM20	8	18
TMEM273	0.716	0.0293	0.118	0.0831	6.22	9.94	0.00337	1.53	LV	CELLSTATES	PC1	control_RBM20	8	18
PRMT9	0.715	0.00725	0.0561	0.0441	5.25	15.7	0.000355	2.14	LV	CELLSTATES	PC1	control_RBM20	8	18
HNRNPA0	0.713	0.016	0.0361	0.0296	4.57	12.4	0.00127	1.8	LV	CELLSTATES	PC1	control_RBM20	8	18
GTF3C4	0.712	0.0228	0.0192	0.0124	3.71	10.9	0.00225	1.64	LV	CELLSTATES	PC1	control_RBM20	8	18
RPL10A	0.711	0.0384	0.126	0.106	6.42	8.86	0.00534	1.42	LV	CELLSTATES	PC1	control_RBM20	8	18
POLD2	0.706	0.046	0.0333	0.0272	4.5	8.21	0.0071	1.34	LV	CELLSTATES	PC1	control_RBM20	8	18
UMPS	0.706	0.0107	0.0333	0.0233	4.43	14	0.000673	1.97	LV	CELLSTATES	PC1	control_RBM20	8	18
AURKAIP1	0.705	0.00226	0.0401	0.0333	4.78	21.3	5.37e-05	2.65	LV	CELLSTATES	PC1	control_RBM20	8	18
EMC10	0.704	0.0212	0.0295	0.0233	4.27	11.2	0.00198	1.67	LV	CELLSTATES	PC1	control_RBM20	8	18
SSR4	0.704	0.0423	0.0171	0.0162	3.6	8.53	0.00616	1.37	LV	CELLSTATES	PC1	control_RBM20	8	18
ATP5MPL	0.702	0.00748	0.0894	0.0772	5.98	15.6	0.000375	2.13	LV	CELLSTATES	PC1	control_RBM20	8	18
NDUFB3	0.702	0.0142	0.037	0.0299	4.7	12.8	0.00107	1.85	LV	CELLSTATES	PC1	control_RBM20	8	18
RPS19	0.702	0.0119	0.0907	0.0811	5.99	13.5	0.000825	1.92	LV	CELLSTATES	PC1	control_RBM20	8	18
COX5A	0.7	0.0159	0.0765	0.0644	5.74	12.4	0.00126	1.8	LV	CELLSTATES	PC1	control_RBM20	8	18
MTX3	0.7	0.00721	0.0476	0.0317	4.93	15.8	0.000351	2.14	LV	CELLSTATES	PC1	control_RBM20	8	18
RHOC	0.7	0.0309	0.0486	0.0409	5.06	9.73	0.00368	1.51	LV	CELLSTATES	PC1	control_RBM20	8	18
RPS16	0.694	0.0228	0.069	0.0607	5.56	10.9	0.00225	1.64	LV	CELLSTATES	PC1	control_RBM20	8	18
GSTP1	0.693	0.00358	0.0808	0.0675	5.76	19	0.000114	2.45	LV	CELLSTATES	PC1	control_RBM20	8	18
TCEAL8	0.693	0.0368	0.0191	0.0145	3.72	9.01	0.005	1.43	LV	CELLSTATES	PC1	control_RBM20	8	18
CYB5R3	0.692	0.00436	0.0748	0.0641	5.67	18.1	0.000154	2.36	LV	CELLSTATES	PC1	control_RBM20	8	18
GPANK1	0.692	0.0225	0.0284	0.022	4.27	11	0.0022	1.65	LV	CELLSTATES	PC1	control_RBM20	8	18
PCOLCE	0.689	0.0462	0.0576	0.0486	5.27	8.19	0.00717	1.33	LV	CELLSTATES	PC1	control_RBM20	8	18
COX4I1	0.688	0.0249	0.115	0.103	6.39	10.5	0.00264	1.6	LV	CELLSTATES	PC1	control_RBM20	8	18
COL6A2	0.687	0.0222	0.682	0.533	8.77	11	0.00215	1.65	LV	CELLSTATES	PC1	control_RBM20	8	18
ATP5MC2	0.685	0.00556	0.0902	0.0738	5.93	17	0.000227	2.25	LV	CELLSTATES	PC1	control_RBM20	8	18
RPL35A	0.682	0.00889	0.0656	0.0569	5.5	14.8	0.000501	2.05	LV	CELLSTATES	PC1	control_RBM20	8	18
SLC25A39	0.681	0.0318	0.0339	0.0311	4.59	9.61	0.00387	1.5	LV	CELLSTATES	PC1	control_RBM20	8	18
GTF2F1	0.68	0.0249	0.0169	0.0132	3.52	10.5	0.00264	1.6	LV	CELLSTATES	PC1	control_RBM20	8	18
ATP5PF	0.679	0.01	0.0876	0.0776	5.96	14.3	0.00061	2	LV	CELLSTATES	PC1	control_RBM20	8	18
LRRC32	0.679	0.0234	0.0388	0.0306	4.61	10.8	0.00239	1.63	LV	CELLSTATES	PC1	control_RBM20	8	18
AC243964.2	0.678	0.036	0.025	0.0209	4.1	9.11	0.00478	1.44	LV	CELLSTATES	PC1	control_RBM20	8	18
ALKBH2	0.678	0.0479	0.0324	0.0254	4.41	8.05	0.00761	1.32	LV	CELLSTATES	PC1	control_RBM20	8	18
CALHM2	0.678	0.0211	0.0287	0.0212	4.23	11.3	0.00197	1.68	LV	CELLSTATES	PC1	control_RBM20	8	18
CARD19	0.678	0.0352	0.02	0.0179	3.83	9.2	0.00461	1.45	LV	CELLSTATES	PC1	control_RBM20	8	18
RARRES1	0.678	0.0485	0.0654	0.0503	5.39	8.02	0.00772	1.31	LV	CELLSTATES	PC1	control_RBM20	8	18
ZNF2	0.678	0.0463	0.0198	0.0144	3.69	8.18	0.00718	1.33	LV	CELLSTATES	PC1	control_RBM20	8	18
DUS2	0.677	0.00155	0.0505	0.0407	5.07	23.3	2.88e-05	2.81	LV	CELLSTATES	PC1	control_RBM20	8	18
LSM4	0.677	0.0233	0.0216	0.0165	3.85	10.8	0.00237	1.63	LV	CELLSTATES	PC1	control_RBM20	8	18
UQCRC1	0.677	0.00951	0.0507	0.044	5.1	14.5	0.000561	2.02	LV	CELLSTATES	PC1	control_RBM20	8	18
DMAC2	0.676	0.0193	0.0261	0.0205	4.14	11.6	0.00171	1.71	LV	CELLSTATES	PC1	control_RBM20	8	18
RPSA	0.676	0.00583	0.0964	0.0782	5.97	16.8	0.000243	2.23	LV	CELLSTATES	PC1	control_RBM20	8	18
TMEM258	0.676	0.033	0.0254	0.0216	4.17	9.45	0.00415	1.48	LV	CELLSTATES	PC1	control_RBM20	8	18
ORMDL2	0.675	0.0452	0.0128	0.0104	3.15	8.27	0.00692	1.34	LV	CELLSTATES	PC1	control_RBM20	8	18
TIMM13	0.675	0.0407	0.0238	0.0192	3.97	8.65	0.00584	1.39	LV	CELLSTATES	PC1	control_RBM20	8	18
RPL23	0.674	0.0095	0.032	0.0287	4.48	14.5	0.000556	2.02	LV	CELLSTATES	PC1	control_RBM20	8	18
RPS8	0.674	0.00326	0.111	0.093	6.22	19.5	9.55e-05	2.49	LV	CELLSTATES	PC1	control_RBM20	8	18
PQBP1	0.673	0.0492	0.0135	0.0114	3.25	7.96	0.00792	1.31	LV	CELLSTATES	PC1	control_RBM20	8	18
SCAMP3	0.67	0.0089	0.0576	0.0475	5.29	14.8	0.000502	2.05	LV	CELLSTATES	PC1	control_RBM20	8	18
ASAH1	0.669	0.0199	0.233	0.192	7.29	11.5	0.00177	1.7	LV	CELLSTATES	PC1	control_RBM20	8	18
PPP1R3B	0.668	0.0447	0.0439	0.0287	4.77	8.3	0.00683	1.35	LV	CELLSTATES	PC1	control_RBM20	8	18
RPL36	0.668	0.0478	0.0431	0.0391	4.94	8.06	0.00757	1.32	LV	CELLSTATES	PC1	control_RBM20	8	18
KCNJ8	0.666	0.0272	0.356	0.298	7.89	10.2	0.00303	1.56	LV	CELLSTATES	PC1	control_RBM20	8	18
AC025043.1	0.665	0.036	0.0411	0.0396	4.93	9.1	0.00481	1.44	LV	CELLSTATES	PC1	control_RBM20	8	18
COX7A1	0.665	0.0423	0.0734	0.0688	5.76	8.53	0.00616	1.37	LV	CELLSTATES	PC1	control_RBM20	8	18
OPA3	0.665	0.0121	0.06	0.0449	5.29	13.4	0.00084	1.92	LV	CELLSTATES	PC1	control_RBM20	8	18
ATP5F1D	0.664	0.00808	0.0789	0.0678	5.75	15.2	0.000427	2.09	LV	CELLSTATES	PC1	control_RBM20	8	18
CIB1	0.664	0.029	0.0192	0.0174	3.75	9.99	0.0033	1.54	LV	CELLSTATES	PC1	control_RBM20	8	18
COX6C	0.662	0.0365	0.0657	0.0616	5.61	9.04	0.00493	1.44	LV	CELLSTATES	PC1	control_RBM20	8	18
MCC	0.662	0.0253	0.365	0.272	7.84	10.5	0.0027	1.6	LV	CELLSTATES	PC1	control_RBM20	8	18
ARSB	0.66	0.0216	0.0287	0.0243	4.3	11.2	0.00204	1.67	LV	CELLSTATES	PC1	control_RBM20	8	18
AGPAT2	0.659	0.0258	0.0195	0.0166	3.76	10.4	0.0028	1.59	LV	CELLSTATES	PC1	control_RBM20	8	18
TMSB10	0.659	0.0398	0.0647	0.0528	5.41	8.74	0.00562	1.4	LV	CELLSTATES	PC1	control_RBM20	8	18
PMVK	0.656	0.0123	0.0233	0.0191	3.97	13.4	0.000861	1.91	LV	CELLSTATES	PC1	control_RBM20	8	18
ERP29	0.655	0.00825	0.0305	0.0238	4.33	15.1	0.000443	2.08	LV	CELLSTATES	PC1	control_RBM20	8	18
SPNS1	0.654	0.00841	0.0363	0.0306	4.62	15	0.000462	2.08	LV	CELLSTATES	PC1	control_RBM20	8	18
VASN	0.654	0.00768	0.0508	0.0415	5.06	15.5	0.000392	2.11	LV	CELLSTATES	PC1	control_RBM20	8	18
EPHA2	0.653	0.0292	0.0484	0.0366	5	9.96	0.00334	1.54	LV	CELLSTATES	PC1	control_RBM20	8	18
MCM3AP-AS1	0.653	0.0232	0.0304	0.0274	4.43	10.8	0.00235	1.63	LV	CELLSTATES	PC1	control_RBM20	8	18
NDUFA6	0.653	0.00689	0.0483	0.0404	5.05	15.9	0.000331	2.16	LV	CELLSTATES	PC1	control_RBM20	8	18
ARFRP1	0.652	0.0206	0.0274	0.0222	4.21	11.4	0.00188	1.69	LV	CELLSTATES	PC1	control_RBM20	8	18
RPL13	0.651	0.0186	0.146	0.131	6.66	11.7	0.00161	1.73	LV	CELLSTATES	PC1	control_RBM20	8	18
FASTKD1	0.65	0.0416	0.0257	0.0207	4.18	8.59	0.006	1.38	LV	CELLSTATES	PC1	control_RBM20	8	18
ATP5PD	0.647	0.032	0.0373	0.0324	4.72	9.59	0.0039	1.5	LV	CELLSTATES	PC1	control_RBM20	8	18
RNF24	0.647	0.0399	0.172	0.129	6.77	8.72	0.00567	1.4	LV	CELLSTATES	PC1	control_RBM20	8	18
RPL21	0.647	0.0209	0.0803	0.0741	5.83	11.3	0.00193	1.68	LV	CELLSTATES	PC1	control_RBM20	8	18
BRIX1	0.646	0.0352	0.0296	0.027	4.41	9.2	0.00462	1.45	LV	CELLSTATES	PC1	control_RBM20	8	18
CTNNA2	0.645	0.0472	0.0327	0.0303	4.53	8.11	0.00741	1.33	LV	CELLSTATES	PC1	control_RBM20	8	18
YIPF2	0.645	0.0308	0.0237	0.0202	4.02	9.75	0.00366	1.51	LV	CELLSTATES	PC1	control_RBM20	8	18
CBR1	0.643	0.0377	0.0259	0.0182	4.06	8.92	0.0052	1.42	LV	CELLSTATES	PC1	control_RBM20	8	18
HOOK2	0.643	0.0135	0.121	0.112	6.41	13	0.000983	1.87	LV	CELLSTATES	PC1	control_RBM20	8	18
SPAG16	0.643	0.00941	0.0911	0.0736	5.94	14.6	0.000545	2.03	LV	CELLSTATES	PC1	control_RBM20	8	18
ZNF563	0.642	0.0283	0.0215	0.0152	3.83	10.1	0.00318	1.55	LV	CELLSTATES	PC1	control_RBM20	8	18
EIF1AX	0.641	0.0234	0.0876	0.0717	5.89	10.8	0.00239	1.63	LV	CELLSTATES	PC1	control_RBM20	8	18
RBM8A	0.638	0.0365	0.0413	0.0368	4.85	9.05	0.00492	1.44	LV	CELLSTATES	PC1	control_RBM20	8	18
NDUFS7	0.636	0.0317	0.0525	0.046	5.21	9.64	0.00382	1.5	LV	CELLSTATES	PC1	control_RBM20	8	18
TFRC	0.636	0.017	0.0392	0.033	4.77	12.1	0.00141	1.77	LV	CELLSTATES	PC1	control_RBM20	8	18
EIPR1	0.635	0.0329	0.029	0.0209	4.25	9.46	0.00412	1.48	LV	CELLSTATES	PC1	control_RBM20	8	18
SYF2	0.633	0.0136	0.0398	0.0326	4.74	13	0.001	1.87	LV	CELLSTATES	PC1	control_RBM20	8	18
CUTA	0.632	0.0402	0.0245	0.0215	4.06	8.7	0.00573	1.4	LV	CELLSTATES	PC1	control_RBM20	8	18
RPL3	0.632	0.0332	0.0481	0.0479	5.09	9.41	0.00421	1.48	LV	CELLSTATES	PC1	control_RBM20	8	18
S100A11	0.629	0.0409	0.0478	0.0425	4.99	8.63	0.0059	1.39	LV	CELLSTATES	PC1	control_RBM20	8	18
TMEM184B	0.629	0.0254	0.161	0.14	6.81	10.4	0.00273	1.59	LV	CELLSTATES	PC1	control_RBM20	8	18
BIN3	0.628	0.00826	0.0507	0.0416	5.06	15.1	0.000446	2.08	LV	CELLSTATES	PC1	control_RBM20	8	18
PNKP	0.627	0.0295	0.0947	0.0736	5.9	9.92	0.00341	1.53	LV	CELLSTATES	PC1	control_RBM20	8	18
ATP5F1E	0.626	0.021	0.0647	0.0582	5.53	11.3	0.00195	1.68	LV	CELLSTATES	PC1	control_RBM20	8	18
PSMC4	0.626	0.0145	0.0375	0.0334	4.68	12.7	0.00111	1.84	LV	CELLSTATES	PC1	control_RBM20	8	18
RPL29	0.626	0.0212	0.0662	0.0581	5.47	11.2	0.00198	1.67	LV	CELLSTATES	PC1	control_RBM20	8	18
TMEM199	0.626	0.0132	0.0222	0.0177	3.92	13.1	0.000958	1.88	LV	CELLSTATES	PC1	control_RBM20	8	18
DGUOK-AS1	0.625	0.0491	0.0151	0.0128	3.45	7.97	0.0079	1.31	LV	CELLSTATES	PC1	control_RBM20	8	18
ZNF22	0.625	0.0423	0.0399	0.0277	4.65	8.51	0.00621	1.37	LV	CELLSTATES	PC1	control_RBM20	8	18
CAMK1	0.624	0.0109	0.0628	0.0508	5.39	13.8	0.000715	1.96	LV	CELLSTATES	PC1	control_RBM20	8	18
CHN1	0.624	0.0117	0.131	0.1	6.42	13.6	0.000795	1.93	LV	CELLSTATES	PC1	control_RBM20	8	18
SEPT9	0.623	0.0273	0.282	0.217	7.45	10.2	0.00303	1.56	LV	CELLSTATES	PC1	control_RBM20	8	18
SERF2	0.623	0.029	0.128	0.115	6.52	9.99	0.0033	1.54	LV	CELLSTATES	PC1	control_RBM20	8	18
SMG6	0.621	0.0124	0.395	0.314	8	13.3	0.000878	1.91	LV	CELLSTATES	PC1	control_RBM20	8	18
OTUB1	0.62	0.0258	0.0408	0.0353	4.86	10.4	0.00279	1.59	LV	CELLSTATES	PC1	control_RBM20	8	18
COPS9	0.618	0.044	0.0173	0.0153	3.62	8.38	0.00657	1.36	LV	CELLSTATES	PC1	control_RBM20	8	18
RPS13	0.617	0.0365	0.051	0.0493	5.18	9.05	0.00492	1.44	LV	CELLSTATES	PC1	control_RBM20	8	18
PTPA	0.616	0.0161	0.0559	0.0486	5.25	12.3	0.00129	1.79	LV	CELLSTATES	PC1	control_RBM20	8	18
AP001831.1	0.615	0.0372	0.132	0.107	6.46	8.97	0.00509	1.43	LV	CELLSTATES	PC1	control_RBM20	8	18
TUBB4B	0.615	0.0268	0.0744	0.0589	5.59	10.3	0.00296	1.57	LV	CELLSTATES	PC1	control_RBM20	8	18
OXA1L	0.614	0.0487	0.032	0.0274	4.49	8	0.00779	1.31	LV	CELLSTATES	PC1	control_RBM20	8	18
PIP4K2C	0.614	0.0383	0.0455	0.0384	4.96	8.87	0.00531	1.42	LV	CELLSTATES	PC1	control_RBM20	8	18
POLR2K	0.613	0.0309	0.0207	0.0177	3.87	9.71	0.00372	1.51	LV	CELLSTATES	PC1	control_RBM20	8	18
AL139095.4	0.612	0.0423	0.0432	0.0367	4.85	8.51	0.00621	1.37	LV	CELLSTATES	PC1	control_RBM20	8	18
YIF1A	0.611	0.0205	0.026	0.0239	4.18	11.4	0.00187	1.69	LV	CELLSTATES	PC1	control_RBM20	8	18
GPS2	0.61	0.0252	0.0316	0.0282	4.38	10.5	0.00269	1.6	LV	CELLSTATES	PC1	control_RBM20	8	18
RPS19BP1	0.61	0.0208	0.0232	0.0198	3.93	11.3	0.00192	1.68	LV	CELLSTATES	PC1	control_RBM20	8	18
PES1	0.609	0.0317	0.026	0.0232	4.17	9.63	0.00384	1.5	LV	CELLSTATES	PC1	control_RBM20	8	18
ARAF	0.607	0.0234	0.029	0.0279	4.39	10.8	0.00237	1.63	LV	CELLSTATES	PC1	control_RBM20	8	18
PFDN5	0.607	0.0205	0.0785	0.0751	5.85	11.4	0.00187	1.69	LV	CELLSTATES	PC1	control_RBM20	8	18
COX7B	0.604	0.0445	0.104	0.0922	6.21	8.33	0.00672	1.35	LV	CELLSTATES	PC1	control_RBM20	8	18
ATG2A	0.601	0.039	0.0372	0.0329	4.68	8.8	0.00549	1.41	LV	CELLSTATES	PC1	control_RBM20	8	18
KIAA1257	0.601	0.0466	0.0143	0.0122	3.33	8.15	0.00728	1.33	LV	CELLSTATES	PC1	control_RBM20	8	18
P4HB	0.601	0.0159	0.0732	0.0623	5.57	12.4	0.00126	1.8	LV	CELLSTATES	PC1	control_RBM20	8	18
SRC	0.601	0.0423	0.0333	0.0251	4.46	8.53	0.00617	1.37	LV	CELLSTATES	PC1	control_RBM20	8	18
GSTK1	0.6	0.0175	0.134	0.121	6.55	12	0.00146	1.76	LV	CELLSTATES	PC1	control_RBM20	8	18
GPI	0.599	0.0143	0.129	0.115	6.46	12.8	0.00108	1.84	LV	CELLSTATES	PC1	control_RBM20	8	18
LAMTOR3	0.598	0.0231	0.0221	0.018	3.9	10.9	0.00231	1.64	LV	CELLSTATES	PC1	control_RBM20	8	18
OAF	0.597	0.0451	0.145	0.114	6.53	8.27	0.0069	1.35	LV	CELLSTATES	PC1	control_RBM20	8	18
CAVIN3	0.595	0.0498	0.0349	0.0306	4.51	7.92	0.00806	1.3	LV	CELLSTATES	PC1	control_RBM20	8	18
NDUFC1	0.594	0.0284	0.0286	0.0274	4.38	10.1	0.00319	1.55	LV	CELLSTATES	PC1	control_RBM20	8	18
RPL18	0.594	0.0441	0.0635	0.0574	5.45	8.38	0.00659	1.36	LV	CELLSTATES	PC1	control_RBM20	8	18
RPL36AL	0.594	0.0304	0.0271	0.0246	4.24	9.79	0.00359	1.52	LV	CELLSTATES	PC1	control_RBM20	8	18
CHCHD10	0.593	0.0123	0.13	0.117	6.51	13.4	0.000856	1.91	LV	CELLSTATES	PC1	control_RBM20	8	18
RPL8	0.592	0.0398	0.0957	0.0883	6.05	8.74	0.00563	1.4	LV	CELLSTATES	PC1	control_RBM20	8	18
SNRPE	0.592	0.029	0.0269	0.0216	4.16	9.99	0.0033	1.54	LV	CELLSTATES	PC1	control_RBM20	8	18
SSR2	0.591	0.03	0.0428	0.0346	4.83	9.85	0.00351	1.52	LV	CELLSTATES	PC1	control_RBM20	8	18
DRAP1	0.59	0.0236	0.0327	0.0308	4.53	10.7	0.00243	1.63	LV	CELLSTATES	PC1	control_RBM20	8	18
MCF2L2	0.59	0.0441	0.0301	0.0281	4.4	8.37	0.00661	1.36	LV	CELLSTATES	PC1	control_RBM20	8	18
GADD45GIP1	0.587	0.0375	0.0194	0.0174	3.76	8.94	0.00515	1.43	LV	CELLSTATES	PC1	control_RBM20	8	18
MRPL24	0.586	0.0442	0.0332	0.0294	4.48	8.36	0.00663	1.35	LV	CELLSTATES	PC1	control_RBM20	8	18
AL109811.1	0.584	0.0234	0.033	0.0292	4.53	10.8	0.00239	1.63	LV	CELLSTATES	PC1	control_RBM20	8	18
NDUFB2	0.584	0.036	0.067	0.0644	5.63	9.11	0.00479	1.44	LV	CELLSTATES	PC1	control_RBM20	8	18
SYAP1	0.584	0.0246	0.0528	0.0445	5.17	10.6	0.00258	1.61	LV	CELLSTATES	PC1	control_RBM20	8	18
IKBIP	0.58	0.0352	0.0377	0.0349	4.7	9.19	0.00463	1.45	LV	CELLSTATES	PC1	control_RBM20	8	18
SOCS5	0.578	0.0205	0.349	0.244	7.71	11.4	0.00186	1.69	LV	CELLSTATES	PC1	control_RBM20	8	18
EMC7	0.577	0.0249	0.0325	0.0304	4.52	10.5	0.00263	1.6	LV	CELLSTATES	PC1	control_RBM20	8	18
RPL41	0.577	0.0447	0.187	0.183	7.12	8.3	0.0068	1.35	LV	CELLSTATES	PC1	control_RBM20	8	18
SCUBE3	0.577	0.0461	0.0535	0.0499	5.22	8.2	0.00714	1.34	LV	CELLSTATES	PC1	control_RBM20	8	18
TMEM208	0.573	0.0337	0.0364	0.0303	4.63	9.35	0.00433	1.47	LV	CELLSTATES	PC1	control_RBM20	8	18
AC008438.1	0.572	0.0335	0.0244	0.0203	4.04	9.39	0.00425	1.48	LV	CELLSTATES	PC1	control_RBM20	8	18
NDUFB7	0.571	0.027	0.0403	0.037	4.8	10.2	0.00299	1.57	LV	CELLSTATES	PC1	control_RBM20	8	18
JTB	0.568	0.0204	0.05	0.047	5.15	11.4	0.00185	1.69	LV	CELLSTATES	PC1	control_RBM20	8	18
MPG	0.567	0.00879	0.0714	0.0611	5.56	14.9	0.000491	2.06	LV	CELLSTATES	PC1	control_RBM20	8	18
ATOX1	0.566	0.0479	0.0285	0.0234	4.24	8.05	0.00761	1.32	LV	CELLSTATES	PC1	control_RBM20	8	18
MYDGF	0.566	0.0119	0.0633	0.0569	5.41	13.5	0.000824	1.92	LV	CELLSTATES	PC1	control_RBM20	8	18
AC026202.2	0.564	0.0329	0.108	0.0994	6.27	9.47	0.00412	1.48	LV	CELLSTATES	PC1	control_RBM20	8	18
OTUD6B-AS1	0.564	0.0366	0.068	0.0472	5.41	9.03	0.00496	1.44	LV	CELLSTATES	PC1	control_RBM20	8	18
RHBDD2	0.563	0.0243	0.0405	0.0352	4.76	10.6	0.00253	1.61	LV	CELLSTATES	PC1	control_RBM20	8	18
RPL32	0.563	0.0393	0.0607	0.0573	5.39	8.78	0.00553	1.41	LV	CELLSTATES	PC1	control_RBM20	8	18
S100A6	0.563	0.0439	0.0679	0.0633	5.54	8.39	0.00654	1.36	LV	CELLSTATES	PC1	control_RBM20	8	18
PSMB3	0.562	0.0175	0.0358	0.0304	4.6	12	0.00147	1.76	LV	CELLSTATES	PC1	control_RBM20	8	18
PROSER3	0.561	0.0489	0.0378	0.0331	4.73	7.98	0.00785	1.31	LV	CELLSTATES	PC1	control_RBM20	8	18
ZNF565	0.557	0.0338	0.224	0.198	7.26	9.33	0.00435	1.47	LV	CELLSTATES	PC1	control_RBM20	8	18
TXNRD1	0.556	0.0137	0.167	0.155	6.83	12.9	0.00102	1.86	LV	CELLSTATES	PC1	control_RBM20	8	18
CLIP2	0.551	0.0486	0.168	0.151	6.79	8	0.00777	1.31	LV	CELLSTATES	PC1	control_RBM20	8	18
GTF3C6	0.551	0.0426	0.0278	0.0233	4.27	8.49	0.00628	1.37	LV	CELLSTATES	PC1	control_RBM20	8	18
MRPS18B	0.551	0.0161	0.0347	0.0282	4.55	12.3	0.0013	1.79	LV	CELLSTATES	PC1	control_RBM20	8	18
RPL6	0.551	0.0337	0.0977	0.087	6.04	9.35	0.00433	1.47	LV	CELLSTATES	PC1	control_RBM20	8	18
NDUFB6	0.55	0.0398	0.0472	0.0414	5.04	8.73	0.00564	1.4	LV	CELLSTATES	PC1	control_RBM20	8	18
AL157938.3	0.548	0.0377	0.0562	0.0542	5.36	8.92	0.00519	1.42	LV	CELLSTATES	PC1	control_RBM20	8	18
FIS1	0.548	0.0492	0.0411	0.0334	4.75	7.96	0.00793	1.31	LV	CELLSTATES	PC1	control_RBM20	8	18
ZNF3	0.548	0.0177	0.0382	0.0321	4.67	11.9	0.0015	1.75	LV	CELLSTATES	PC1	control_RBM20	8	18
ATP6V1G1	0.547	0.0332	0.0542	0.0473	5.22	9.42	0.0042	1.48	LV	CELLSTATES	PC1	control_RBM20	8	18
COX7A2	0.546	0.0358	0.0763	0.0722	5.75	9.13	0.00474	1.45	LV	CELLSTATES	PC1	control_RBM20	8	18
CRKL	0.545	0.033	0.0277	0.0207	4.21	9.44	0.00415	1.48	LV	CELLSTATES	PC1	control_RBM20	8	18
IDH2	0.545	0.0309	0.0449	0.0399	4.95	9.72	0.0037	1.51	LV	CELLSTATES	PC1	control_RBM20	8	18
ZNF707	0.545	0.0441	0.0194	0.0163	3.72	8.38	0.00659	1.36	LV	CELLSTATES	PC1	control_RBM20	8	18
MFGE8	0.544	0.0479	0.608	0.587	8.78	8.05	0.0076	1.32	LV	CELLSTATES	PC1	control_RBM20	8	18
MYL6	0.54	0.0217	0.248	0.232	7.45	11.1	0.00207	1.66	LV	CELLSTATES	PC1	control_RBM20	8	18
RPS11	0.54	0.0465	0.0419	0.0438	4.96	8.16	0.00724	1.33	LV	CELLSTATES	PC1	control_RBM20	8	18
ASTN2	0.536	0.0104	0.0841	0.0692	5.77	14.1	0.000648	1.98	LV	CELLSTATES	PC1	control_RBM20	8	18
SLC35B1	0.535	0.04	0.0386	0.0351	4.78	8.71	0.00569	1.4	LV	CELLSTATES	PC1	control_RBM20	8	18
URM1	0.533	0.0323	0.052	0.0473	5.2	9.56	0.00396	1.49	LV	CELLSTATES	PC1	control_RBM20	8	18
ESRRA	0.53	0.023	0.0834	0.0763	5.85	10.9	0.00229	1.64	LV	CELLSTATES	PC1	control_RBM20	8	18
RPF1	0.53	0.0258	0.0328	0.0275	4.5	10.4	0.00281	1.59	LV	CELLSTATES	PC1	control_RBM20	8	18
ATF6B	0.529	0.0335	0.0909	0.0876	6.03	9.38	0.00426	1.47	LV	CELLSTATES	PC1	control_RBM20	8	18
DAD1	0.526	0.0174	0.0434	0.04	4.88	12	0.00145	1.76	LV	CELLSTATES	PC1	control_RBM20	8	18
APEX1	0.525	0.0365	0.0497	0.0407	5.07	9.04	0.00494	1.44	LV	CELLSTATES	PC1	control_RBM20	8	18
WDR55	0.525	0.0241	0.0256	0.0217	4.14	10.7	0.0025	1.62	LV	CELLSTATES	PC1	control_RBM20	8	18
COPS6	0.521	0.0132	0.0785	0.0674	5.72	13.1	0.000952	1.88	LV	CELLSTATES	PC1	control_RBM20	8	18
C19orf70	0.518	0.0389	0.0475	0.0468	5.09	8.81	0.00546	1.41	LV	CELLSTATES	PC1	control_RBM20	8	18
OAZ2	0.516	0.0201	0.109	0.107	6.29	11.5	0.00181	1.7	LV	CELLSTATES	PC1	control_RBM20	8	18
TXN2	0.516	0.0281	0.0268	0.0231	4.21	10.1	0.00315	1.55	LV	CELLSTATES	PC1	control_RBM20	8	18
TINAGL1	0.514	0.0207	0.257	0.236	7.45	11.3	0.0019	1.68	LV	CELLSTATES	PC1	control_RBM20	8	18
CAV1	0.511	0.0328	0.198	0.163	6.97	9.47	0.0041	1.48	LV	CELLSTATES	PC1	control_RBM20	8	18
LSM5	0.51	0.0107	0.0432	0.0379	4.88	14	0.000675	1.97	LV	CELLSTATES	PC1	control_RBM20	8	18
RAD23A	0.509	0.0253	0.0895	0.0808	5.92	10.5	0.00271	1.6	LV	CELLSTATES	PC1	control_RBM20	8	18

## Sheet: control_TTN
Gene	logFC	FDR	mean_exp_control	mean_exp_genotype	logCPM	F	PValue	FDR_plot	Region	annotation_level	cell_state	comparison	Observations_genotype	Observations_reference
PLA2G2A	4.76	2.57e-06	0.0317	0.00143	3.77	58.7	3.24e-09	5.59	LV	CELLSTATES	PC1	control_TTN	12	18
CCL2	3.35	6.6e-10	0.0668	0.00763	5.05	133	5.95e-14	9.18	LV	CELLSTATES	PC1	control_TTN	12	18
BHLHE40	2.93	3.68e-06	0.0404	0.00963	4.39	55.4	6.3e-09	5.43	LV	CELLSTATES	PC1	control_TTN	12	18
SOCS3	2.77	0.000294	0.0151	0.00743	2.95	28.5	4.62e-06	3.53	LV	CELLSTATES	PC1	control_TTN	12	18
LINC00881	2.69	0.000204	0.0194	0.00523	3.46	30.6	2.53e-06	3.69	LV	CELLSTATES	PC1	control_TTN	12	18
C5orf17	2.64	0.00584	0.0297	0.00511	3.8	15.3	0.000374	2.23	LV	CELLSTATES	PC1	control_TTN	12	18
GABBR2	2.57	2.02e-06	0.117	0.0232	5.87	61.2	2e-09	5.69	LV	CELLSTATES	PC1	control_TTN	12	18
ADAMTS9-AS1	2.2	3.56e-05	0.274	0.0813	7.31	39.5	2.35e-07	4.45	LV	CELLSTATES	PC1	control_TTN	12	18
CFD	2.2	0.000315	0.174	0.048	6.47	28.1	5.14e-06	3.5	LV	CELLSTATES	PC1	control_TTN	12	18
MYH6	2.2	1.09e-05	0.0259	0.00669	3.78	48.1	3.04e-08	4.96	LV	CELLSTATES	PC1	control_TTN	12	18
ST3GAL5	2.2	4.96e-05	0.125	0.0336	6.02	37.8	3.62e-07	4.3	LV	CELLSTATES	PC1	control_TTN	12	18
ADAMTS9	2.14	7.21e-06	1.45	0.428	9.61	51	1.63e-08	5.14	LV	CELLSTATES	PC1	control_TTN	12	18
KNG1	2.14	0.00446	0.0201	0.00515	3.56	16.2	0.000258	2.35	LV	CELLSTATES	PC1	control_TTN	12	18
PTP4A3	2.12	7.18e-07	0.111	0.0362	5.97	69.8	4.06e-10	6.14	LV	CELLSTATES	PC1	control_TTN	12	18
MGST1	2.09	0.00063	0.0176	0.00523	3.33	24.8	1.43e-05	3.2	LV	CELLSTATES	PC1	control_TTN	12	18
AC004257.1	2.03	2.89e-05	0.0366	0.0125	4.27	40.8	1.69e-07	4.54	LV	CELLSTATES	PC1	control_TTN	12	18
TIMP1	2.03	9.35e-05	0.194	0.0566	6.54	34.4	8.92e-07	4.03	LV	CELLSTATES	PC1	control_TTN	12	18
SLC2A3	2.02	0.000627	0.319	0.107	7.72	24.8	1.42e-05	3.2	LV	CELLSTATES	PC1	control_TTN	12	18
CXCR4	2	0.0158	0.0142	0.005	3.28	11.4	0.00172	1.8	LV	CELLSTATES	PC1	control_TTN	12	18
PCDH11X	1.99	0.00308	0.0599	0.017	4.95	17.7	0.000154	2.51	LV	CELLSTATES	PC1	control_TTN	12	18
AC100803.3	1.91	0.000104	0.0638	0.0195	5.1	33.8	1.04e-06	3.98	LV	CELLSTATES	PC1	control_TTN	12	18
C3	1.9	0.000232	0.0185	0.00524	3.27	29.9	3.12e-06	3.63	LV	CELLSTATES	PC1	control_TTN	12	18
SH3GL2	1.87	0.000204	0.0415	0.0149	4.67	30.6	2.51e-06	3.69	LV	CELLSTATES	PC1	control_TTN	12	18
BICDL1	1.85	0.0434	0.0285	0.00814	4.09	7.86	0.00791	1.36	LV	CELLSTATES	PC1	control_TTN	12	18
PTGIR	1.85	0.00158	0.0387	0.0119	4.19	20.6	5.61e-05	2.8	LV	CELLSTATES	PC1	control_TTN	12	18
THBS1	1.83	0.0204	0.0129	0.00893	2.94	10.5	0.00253	1.69	LV	CELLSTATES	PC1	control_TTN	12	18
FAM43A	1.82	8.76e-05	0.0513	0.0178	4.87	34.7	8.06e-07	4.06	LV	CELLSTATES	PC1	control_TTN	12	18
IPO9-AS1	1.82	2.59e-07	0.147	0.0524	6.34	79.4	7.76e-11	6.59	LV	CELLSTATES	PC1	control_TTN	12	18
GPX3	1.8	0.00433	0.0285	0.00902	3.8	16.3	0.000249	2.36	LV	CELLSTATES	PC1	control_TTN	12	18
APOD	1.79	0.00245	0.424	0.127	7.94	18.6	0.00011	2.61	LV	CELLSTATES	PC1	control_TTN	12	18
PVT1	1.78	0.000194	0.0632	0.0249	5.06	30.8	2.36e-06	3.71	LV	CELLSTATES	PC1	control_TTN	12	18
IFITM2	1.77	0.00035	0.0545	0.0168	4.86	27.6	6.13e-06	3.46	LV	CELLSTATES	PC1	control_TTN	12	18
SSTR2	1.76	0.000102	0.0416	0.0169	4.52	33.9	1.01e-06	3.99	LV	CELLSTATES	PC1	control_TTN	12	18
LINC01828	1.75	0.000674	0.0493	0.0186	4.94	24.4	1.64e-05	3.17	LV	CELLSTATES	PC1	control_TTN	12	18
AC006305.1	1.74	0.00132	0.0357	0.0136	4.52	21.4	4.24e-05	2.88	LV	CELLSTATES	PC1	control_TTN	12	18
LINC00473	1.73	0.00862	0.0179	0.00847	3.49	13.8	0.000664	2.06	LV	CELLSTATES	PC1	control_TTN	12	18
KCNJ6	1.68	0.00111	0.0304	0.013	4.16	22.2	3.32e-05	2.95	LV	CELLSTATES	PC1	control_TTN	12	18
JUNB	1.67	0.00298	0.177	0.0661	6.74	17.8	0.000146	2.53	LV	CELLSTATES	PC1	control_TTN	12	18
ANGPTL4	1.66	0.00138	0.0419	0.0135	4.37	21.3	4.46e-05	2.86	LV	CELLSTATES	PC1	control_TTN	12	18
AC022034.2	1.65	0.00929	0.0157	0.00609	3.27	13.4	0.000754	2.03	LV	CELLSTATES	PC1	control_TTN	12	18
SLC7A5	1.64	0.002	0.0186	0.0071	3.41	19.6	7.96e-05	2.7	LV	CELLSTATES	PC1	control_TTN	12	18
SH3PXD2A-AS1	1.63	0.00371	0.02	0.00853	3.7	17	0.0002	2.43	LV	CELLSTATES	PC1	control_TTN	12	18
FAM155A	1.62	7.92e-05	0.0774	0.0387	5.64	35.3	7e-07	4.1	LV	CELLSTATES	PC1	control_TTN	12	18
LRP4	1.6	0.0159	0.421	0.217	8.22	11.3	0.00174	1.8	LV	CELLSTATES	PC1	control_TTN	12	18
GADD45B	1.59	0.00877	0.0994	0.0397	5.81	13.7	0.000688	2.06	LV	CELLSTATES	PC1	control_TTN	12	18
NAV1	1.59	4.19e-06	0.178	0.0739	6.62	54.6	7.56e-09	5.38	LV	CELLSTATES	PC1	control_TTN	12	18
IFITM3	1.58	6.66e-06	0.161	0.068	6.62	51.5	1.44e-08	5.18	LV	CELLSTATES	PC1	control_TTN	12	18
RARA-AS1	1.58	0.000606	0.0189	0.00751	3.53	25	1.34e-05	3.22	LV	CELLSTATES	PC1	control_TTN	12	18
GPAT2	1.57	0.000496	0.158	0.0776	6.6	25.9	1.02e-05	3.3	LV	CELLSTATES	PC1	control_TTN	12	18
KANK3	1.57	0.000213	0.127	0.0559	6.16	30.3	2.74e-06	3.67	LV	CELLSTATES	PC1	control_TTN	12	18
PTPRO	1.55	0.00189	0.0253	0.0113	4.01	19.8	7.27e-05	2.72	LV	CELLSTATES	PC1	control_TTN	12	18
SH3BGRL3	1.55	0.000349	0.0244	0.00771	3.46	27.6	5.99e-06	3.46	LV	CELLSTATES	PC1	control_TTN	12	18
ITPKB-AS1	1.53	0.000717	0.0295	0.0161	4.29	24	1.83e-05	3.14	LV	CELLSTATES	PC1	control_TTN	12	18
TM4SF1	1.53	0.000679	0.0249	0.0106	3.83	24.3	1.67e-05	3.17	LV	CELLSTATES	PC1	control_TTN	12	18
ISG15	1.51	0.00158	0.017	0.00813	3.33	20.6	5.61e-05	2.8	LV	CELLSTATES	PC1	control_TTN	12	18
AC007406.3	1.5	0.000401	0.0242	0.00845	3.78	26.9	7.4e-06	3.4	LV	CELLSTATES	PC1	control_TTN	12	18
MSC	1.49	0.000641	0.0185	0.00861	3.31	24.7	1.48e-05	3.19	LV	CELLSTATES	PC1	control_TTN	12	18
AC113137.1	1.48	0.000918	0.0159	0.00729	3.34	23	2.5e-05	3.04	LV	CELLSTATES	PC1	control_TTN	12	18
BCL3	1.48	7.24e-05	0.0178	0.0101	3.34	35.9	5.94e-07	4.14	LV	CELLSTATES	PC1	control_TTN	12	18
G0S2	1.47	0.0167	0.02	0.00913	3.63	11.2	0.00188	1.78	LV	CELLSTATES	PC1	control_TTN	12	18
RPL13A	1.47	0.000696	0.0832	0.0358	5.65	24.2	1.72e-05	3.16	LV	CELLSTATES	PC1	control_TTN	12	18
MEST	1.46	0.000501	0.0699	0.0291	5.33	25.8	1.04e-05	3.3	LV	CELLSTATES	PC1	control_TTN	12	18
ADRB1	1.44	0.0143	0.0141	0.00704	3.16	11.8	0.00148	1.84	LV	CELLSTATES	PC1	control_TTN	12	18
NDUFA4L2	1.44	2.5e-05	0.209	0.095	6.93	42.2	1.21e-07	4.6	LV	CELLSTATES	PC1	control_TTN	12	18
S100A4	1.44	0.000582	0.0264	0.0114	3.8	25.2	1.27e-05	3.24	LV	CELLSTATES	PC1	control_TTN	12	18
AC138512.1	1.42	0.0143	0.0134	0.00621	3.05	11.7	0.00148	1.84	LV	CELLSTATES	PC1	control_TTN	12	18
APOE	1.42	0.00695	0.0234	0.00952	3.63	14.6	0.000483	2.16	LV	CELLSTATES	PC1	control_TTN	12	18
TP53I11	1.42	2.5e-05	0.0391	0.0186	4.57	42.4	1.15e-07	4.6	LV	CELLSTATES	PC1	control_TTN	12	18
DDIT4	1.41	0.0182	0.0369	0.0195	4.61	10.8	0.00215	1.74	LV	CELLSTATES	PC1	control_TTN	12	18
HIC1	1.41	0.00186	0.091	0.039	5.62	19.9	6.99e-05	2.73	LV	CELLSTATES	PC1	control_TTN	12	18
TOB1	1.39	0.00176	0.0275	0.0134	4.14	20.1	6.53e-05	2.76	LV	CELLSTATES	PC1	control_TTN	12	18
AMPD1	1.38	0.03	0.0169	0.00894	3.43	9.1	0.00454	1.52	LV	CELLSTATES	PC1	control_TTN	12	18
MT1M	1.38	0.00058	0.0272	0.0122	3.95	25.2	1.26e-05	3.24	LV	CELLSTATES	PC1	control_TTN	12	18
AP000550.1	1.37	0.00662	0.0131	0.00636	3.1	14.8	0.000445	2.18	LV	CELLSTATES	PC1	control_TTN	12	18
ATP1B3	1.37	0.0178	0.352	0.222	7.93	10.9	0.00207	1.75	LV	CELLSTATES	PC1	control_TTN	12	18
MKRN3	1.36	0.00143	0.0852	0.0431	5.72	21.1	4.79e-05	2.84	LV	CELLSTATES	PC1	control_TTN	12	18
TEX14	1.36	1.5e-05	0.0496	0.0248	4.91	45.7	5.29e-08	4.82	LV	CELLSTATES	PC1	control_TTN	12	18
DUSP1	1.35	0.0086	0.0458	0.0226	4.8	13.8	0.000661	2.07	LV	CELLSTATES	PC1	control_TTN	12	18
EMP3	1.35	9.13e-06	0.028	0.0134	4	49.2	2.39e-08	5.04	LV	CELLSTATES	PC1	control_TTN	12	18
TGFBI	1.35	0.0296	0.0668	0.0442	5.3	9.15	0.00445	1.53	LV	CELLSTATES	PC1	control_TTN	12	18
AC245041.2	1.34	0.00222	0.0354	0.0162	4.43	19	9.48e-05	2.65	LV	CELLSTATES	PC1	control_TTN	12	18
DPF1	1.34	0.0119	0.013	0.00845	3.13	12.5	0.00111	1.92	LV	CELLSTATES	PC1	control_TTN	12	18
SPDYE2	1.34	0.00187	0.195	0.109	6.98	19.9	7.15e-05	2.73	LV	CELLSTATES	PC1	control_TTN	12	18
ADCYAP1R1	1.33	0.0142	0.0278	0.0133	4.02	11.8	0.00146	1.85	LV	CELLSTATES	PC1	control_TTN	12	18
PITPNC1	1.33	0.000956	0.225	0.131	7.09	22.8	2.67e-05	3.02	LV	CELLSTATES	PC1	control_TTN	12	18
RPS18	1.33	0.000309	0.0585	0.0285	5.13	28.2	5.02e-06	3.51	LV	CELLSTATES	PC1	control_TTN	12	18
SLC2A4	1.33	0.000274	0.069	0.0428	5.46	28.9	4.15e-06	3.56	LV	CELLSTATES	PC1	control_TTN	12	18
AC140912.1	1.32	0.00248	0.033	0.0197	4.39	18.5	0.000114	2.61	LV	CELLSTATES	PC1	control_TTN	12	18
NRG3	1.32	0.00496	0.0261	0.0114	3.85	15.9	0.000297	2.3	LV	CELLSTATES	PC1	control_TTN	12	18
MT2A	1.3	0.00024	0.248	0.141	7.28	29.6	3.33e-06	3.62	LV	CELLSTATES	PC1	control_TTN	12	18
ANKRD37	1.29	0.00806	0.0366	0.0197	4.54	14	0.000601	2.09	LV	CELLSTATES	PC1	control_TTN	12	18
CRISPLD2	1.29	0.00749	0.493	0.308	8.32	14.3	0.000544	2.13	LV	CELLSTATES	PC1	control_TTN	12	18
LDHA	1.29	0.000166	0.0724	0.0446	5.39	31.5	1.94e-06	3.78	LV	CELLSTATES	PC1	control_TTN	12	18
MYC	1.29	0.00289	0.0275	0.0157	3.98	18	0.000139	2.54	LV	CELLSTATES	PC1	control_TTN	12	18
SNCG	1.29	4.25e-05	0.0935	0.0477	5.79	38.6	2.95e-07	4.37	LV	CELLSTATES	PC1	control_TTN	12	18
AC012636.1	1.28	0.000219	0.431	0.219	7.91	30.1	2.91e-06	3.66	LV	CELLSTATES	PC1	control_TTN	12	18
AL603832.1	1.28	0.000537	0.0205	0.0102	3.66	25.5	1.14e-05	3.27	LV	CELLSTATES	PC1	control_TTN	12	18
OSBPL10-AS1	1.28	0.00355	0.0131	0.00772	3.09	17.2	0.000186	2.45	LV	CELLSTATES	PC1	control_TTN	12	18
ENTPD2	1.27	0.00594	0.0172	0.00885	3.51	15.2	0.000386	2.23	LV	CELLSTATES	PC1	control_TTN	12	18
RBFOX1	1.27	0.00191	0.091	0.0538	5.86	19.8	7.4e-05	2.72	LV	CELLSTATES	PC1	control_TTN	12	18
SHC4	1.27	0.00752	0.0251	0.0138	4.03	14.2	0.000549	2.12	LV	CELLSTATES	PC1	control_TTN	12	18
ADAMTS5	1.25	0.00869	0.0227	0.0141	3.83	13.7	0.000673	2.06	LV	CELLSTATES	PC1	control_TTN	12	18
PGF	1.25	0.00386	0.0336	0.0146	4.21	16.8	0.000212	2.41	LV	CELLSTATES	PC1	control_TTN	12	18
SMYD1	1.25	0.0289	0.0189	0.0101	3.58	9.25	0.00427	1.54	LV	CELLSTATES	PC1	control_TTN	12	18
AC018845.1	1.24	0.0141	0.0127	0.00687	3.13	11.8	0.00143	1.85	LV	CELLSTATES	PC1	control_TTN	12	18
ADA	1.23	1.39e-05	0.0663	0.0347	5.23	46.1	4.77e-08	4.86	LV	CELLSTATES	PC1	control_TTN	12	18
KCNQ1	1.23	1.59e-05	0.0493	0.0257	4.86	45.1	6.02e-08	4.8	LV	CELLSTATES	PC1	control_TTN	12	18
SNHG12	1.23	0.000274	0.0521	0.0264	4.92	28.9	4.14e-06	3.56	LV	CELLSTATES	PC1	control_TTN	12	18
FBLIM1	1.22	0.000105	0.182	0.0969	6.64	33.7	1.06e-06	3.98	LV	CELLSTATES	PC1	control_TTN	12	18
SH2D3C	1.22	2.42e-05	0.235	0.117	7.03	42.7	1.07e-07	4.62	LV	CELLSTATES	PC1	control_TTN	12	18
COL15A1	1.21	0.00213	0.0181	0.00863	3.37	19.2	8.94e-05	2.67	LV	CELLSTATES	PC1	control_TTN	12	18
AC010197.1	1.2	0.017	0.0143	0.00717	3.19	11.1	0.00192	1.77	LV	CELLSTATES	PC1	control_TTN	12	18
HIST1H2AC	1.2	0.00198	0.0247	0.0142	3.96	19.6	7.84e-05	2.7	LV	CELLSTATES	PC1	control_TTN	12	18
ISYNA1	1.2	1.16e-05	0.201	0.115	6.91	47.7	3.34e-08	4.94	LV	CELLSTATES	PC1	control_TTN	12	18
INSRR	1.19	0.0339	0.0147	0.00914	3.42	8.65	0.00555	1.47	LV	CELLSTATES	PC1	control_TTN	12	18
PPP1R14A	1.19	0.00107	0.115	0.0661	6.14	22.3	3.16e-05	2.97	LV	CELLSTATES	PC1	control_TTN	12	18
ZNF331	1.19	0.0317	0.087	0.0591	5.94	8.9	0.00496	1.5	LV	CELLSTATES	PC1	control_TTN	12	18
AC079298.3	1.17	0.0376	0.0382	0.0193	4.47	8.34	0.00639	1.42	LV	CELLSTATES	PC1	control_TTN	12	18
ADAMTS4	1.17	0.0317	0.223	0.141	7.12	8.91	0.00496	1.5	LV	CELLSTATES	PC1	control_TTN	12	18
HSPA1B	1.17	0.0296	0.0156	0.00419	2.41	9.15	0.00445	1.53	LV	CELLSTATES	PC1	control_TTN	12	18
AC022523.1	1.16	0.00932	0.0334	0.021	4.48	13.4	0.000759	2.03	LV	CELLSTATES	PC1	control_TTN	12	18
C14orf180	1.16	0.0124	0.0144	0.00879	3.21	12.3	0.00118	1.91	LV	CELLSTATES	PC1	control_TTN	12	18
CLNK	1.16	0.0293	0.019	0.0113	3.66	9.21	0.00434	1.53	LV	CELLSTATES	PC1	control_TTN	12	18
CYGB	1.16	0.00148	0.14	0.0815	6.45	20.8	5.14e-05	2.83	LV	CELLSTATES	PC1	control_TTN	12	18
MAP3K19	1.15	0.0158	0.0243	0.0146	4.05	11.4	0.00173	1.8	LV	CELLSTATES	PC1	control_TTN	12	18
PCOLCE	1.15	0.000192	0.0576	0.0336	5.1	30.9	2.31e-06	3.72	LV	CELLSTATES	PC1	control_TTN	12	18
QPCTL	1.15	0.000626	0.0126	0.0078	3.08	24.8	1.41e-05	3.2	LV	CELLSTATES	PC1	control_TTN	12	18
CMTM8	1.14	0.00778	0.0631	0.04	5.23	14.1	0.000573	2.11	LV	CELLSTATES	PC1	control_TTN	12	18
FJX1	1.14	0.038	0.0196	0.00904	3.49	8.3	0.00649	1.42	LV	CELLSTATES	PC1	control_TTN	12	18
MAP3K8	1.14	0.000791	0.0954	0.0624	5.78	23.6	2.07e-05	3.1	LV	CELLSTATES	PC1	control_TTN	12	18
MICALL2	1.14	0.00452	0.0242	0.0136	3.75	16.2	0.000263	2.35	LV	CELLSTATES	PC1	control_TTN	12	18
PTPRE	1.14	0.0211	0.0202	0.00995	3.42	10.4	0.00264	1.68	LV	CELLSTATES	PC1	control_TTN	12	18
RHOC	1.14	0.000411	0.0486	0.0268	4.85	26.8	7.65e-06	3.39	LV	CELLSTATES	PC1	control_TTN	12	18
AC130650.1	1.13	1.93e-06	0.0867	0.0493	5.63	62.4	1.57e-09	5.71	LV	CELLSTATES	PC1	control_TTN	12	18
AC244131.2	1.13	0.0238	0.0193	0.0107	3.58	9.92	0.00318	1.62	LV	CELLSTATES	PC1	control_TTN	12	18
ATP2C2	1.13	0.0146	0.0137	0.00745	3.2	11.7	0.00153	1.84	LV	CELLSTATES	PC1	control_TTN	12	18
MYO10	1.13	0.012	0.0334	0.0232	4.47	12.4	0.00113	1.92	LV	CELLSTATES	PC1	control_TTN	12	18
ACTB	1.12	0.000482	0.359	0.206	7.8	26	9.82e-06	3.32	LV	CELLSTATES	PC1	control_TTN	12	18
C1R	1.12	0.000636	0.0768	0.0485	5.54	24.7	1.45e-05	3.2	LV	CELLSTATES	PC1	control_TTN	12	18
MIR4458HG	1.12	0.00905	0.014	0.00792	3.13	13.5	0.000725	2.04	LV	CELLSTATES	PC1	control_TTN	12	18
OLFM2	1.12	0.000617	0.0765	0.0461	5.53	24.9	1.38e-05	3.21	LV	CELLSTATES	PC1	control_TTN	12	18
RASSF1	1.12	0.00246	0.124	0.083	6.36	18.6	0.000113	2.61	LV	CELLSTATES	PC1	control_TTN	12	18
ST8SIA1	1.12	0.00341	0.0213	0.0111	3.68	17.3	0.000178	2.47	LV	CELLSTATES	PC1	control_TTN	12	18
THBS4	1.12	0.000212	0.624	0.366	8.5	30.3	2.71e-06	3.67	LV	CELLSTATES	PC1	control_TTN	12	18
AQP7	1.11	0.0387	0.0196	0.014	3.72	8.24	0.00666	1.41	LV	CELLSTATES	PC1	control_TTN	12	18
TPPP3	1.11	0.0102	0.0295	0.015	4.09	13.1	0.000866	1.99	LV	CELLSTATES	PC1	control_TTN	12	18
AGBL1	1.1	0.0424	0.0826	0.051	5.83	7.94	0.00766	1.37	LV	CELLSTATES	PC1	control_TTN	12	18
IER5L	1.1	0.0122	0.077	0.035	5.33	12.4	0.00115	1.91	LV	CELLSTATES	PC1	control_TTN	12	18
LINC00616	1.09	0.0281	0.0339	0.0212	4.56	9.34	0.00409	1.55	LV	CELLSTATES	PC1	control_TTN	12	18
MIR133A1HG	1.09	0.00934	0.0186	0.0122	3.62	13.4	0.000762	2.03	LV	CELLSTATES	PC1	control_TTN	12	18
NGF	1.09	8.91e-05	1.21	0.733	9.49	34.6	8.27e-07	4.05	LV	CELLSTATES	PC1	control_TTN	12	18
PTMA	1.09	2.61e-05	0.156	0.101	6.57	41.7	1.36e-07	4.58	LV	CELLSTATES	PC1	control_TTN	12	18
RPLP2	1.09	0.00035	0.0957	0.0601	5.91	27.6	6.08e-06	3.46	LV	CELLSTATES	PC1	control_TTN	12	18
TTC7A	1.09	0.000199	0.107	0.0624	5.92	30.7	2.44e-06	3.7	LV	CELLSTATES	PC1	control_TTN	12	18
AC068481.1	1.08	0.0245	0.0135	0.0065	3.12	9.8	0.00335	1.61	LV	CELLSTATES	PC1	control_TTN	12	18
GLA	1.08	0.000816	0.0153	0.0103	3.37	23.5	2.15e-05	3.09	LV	CELLSTATES	PC1	control_TTN	12	18
H1F0	1.08	0.00685	0.0217	0.0125	3.7	14.7	0.000469	2.16	LV	CELLSTATES	PC1	control_TTN	12	18
AL591518.1	1.07	0.00962	0.0126	0.00803	3.04	13.3	0.000795	2.02	LV	CELLSTATES	PC1	control_TTN	12	18
BGN	1.07	0.000399	0.075	0.0447	5.5	27	7.29e-06	3.4	LV	CELLSTATES	PC1	control_TTN	12	18
CAVIN3	1.07	0.00025	0.0349	0.0196	4.32	29.4	3.54e-06	3.6	LV	CELLSTATES	PC1	control_TTN	12	18
LINGO2	1.07	0.0168	0.0148	0.00858	3.29	11.2	0.00189	1.78	LV	CELLSTATES	PC1	control_TTN	12	18
SERPINF1	1.07	0.00573	0.045	0.026	4.77	15.3	0.000361	2.24	LV	CELLSTATES	PC1	control_TTN	12	18
MAPT	1.06	0.000125	0.0331	0.0214	4.36	32.8	1.38e-06	3.9	LV	CELLSTATES	PC1	control_TTN	12	18
RPL3	1.06	0.00194	0.0481	0.0264	4.85	19.7	7.55e-05	2.71	LV	CELLSTATES	PC1	control_TTN	12	18
PDE10A	1.05	0.00669	0.755	0.483	8.86	14.8	0.000453	2.17	LV	CELLSTATES	PC1	control_TTN	12	18
RPLP0	1.05	8.52e-05	0.129	0.0807	6.27	34.9	7.68e-07	4.07	LV	CELLSTATES	PC1	control_TTN	12	18
VSIR	1.05	0.00364	0.0165	0.0117	3.44	17	0.000195	2.44	LV	CELLSTATES	PC1	control_TTN	12	18
KCNV2	1.04	0.0159	0.0136	0.00894	3.18	11.4	0.00174	1.8	LV	CELLSTATES	PC1	control_TTN	12	18
LRRC32	1.04	0.000219	0.0388	0.0243	4.47	30.1	2.92e-06	3.66	LV	CELLSTATES	PC1	control_TTN	12	18
WDR45	1.04	0.00986	0.0568	0.0435	5.32	13.2	0.000825	2.01	LV	CELLSTATES	PC1	control_TTN	12	18
ZNF385A	1.04	0.000291	0.0302	0.0161	4.13	28.6	4.5e-06	3.54	LV	CELLSTATES	PC1	control_TTN	12	18
AC023389.1	1.03	1.5e-05	0.0966	0.0587	5.84	45.5	5.49e-08	4.82	LV	CELLSTATES	PC1	control_TTN	12	18
PFN1	1.03	0.00124	0.0508	0.0309	4.93	21.7	3.86e-05	2.91	LV	CELLSTATES	PC1	control_TTN	12	18
AC008691.1	1.02	0.0108	0.0162	0.0104	3.48	12.9	0.000943	1.97	LV	CELLSTATES	PC1	control_TTN	12	18
AC113414.1	1.02	0.000799	0.0368	0.0252	4.6	23.6	2.09e-05	3.1	LV	CELLSTATES	PC1	control_TTN	12	18
EMILIN1	1.02	7.92e-05	0.09	0.0543	5.71	35.3	6.85e-07	4.1	LV	CELLSTATES	PC1	control_TTN	12	18
IRF2BPL	1.02	0.00109	0.0193	0.0111	3.5	22.2	3.24e-05	2.96	LV	CELLSTATES	PC1	control_TTN	12	18
TF	1.02	0.00662	0.026	0.017	4.12	14.8	0.000445	2.18	LV	CELLSTATES	PC1	control_TTN	12	18
VASN	1.02	0.000114	0.0508	0.0297	4.91	33.3	1.18e-06	3.94	LV	CELLSTATES	PC1	control_TTN	12	18
CLIC1	1.01	0.000843	0.0536	0.0336	4.93	23.3	2.26e-05	3.07	LV	CELLSTATES	PC1	control_TTN	12	18
ENPEP	1.01	0.00217	0.537	0.351	8.38	19.1	9.19e-05	2.66	LV	CELLSTATES	PC1	control_TTN	12	18
RAB26	1.01	0.0058	0.0238	0.0155	3.89	15.3	0.000371	2.24	LV	CELLSTATES	PC1	control_TTN	12	18
AC024337.1	1	0.0217	0.027	0.0129	4.01	10.3	0.00275	1.66	LV	CELLSTATES	PC1	control_TTN	12	18
CAVIN2	1	0.00208	0.0477	0.0286	4.85	19.3	8.66e-05	2.68	LV	CELLSTATES	PC1	control_TTN	12	18
CD63	1	0.000251	0.174	0.113	6.78	29.4	3.59e-06	3.6	LV	CELLSTATES	PC1	control_TTN	12	18
CHST9	1	0.014	0.0135	0.011	3.19	11.9	0.00142	1.85	LV	CELLSTATES	PC1	control_TTN	12	18
GRIK1	1	0.00025	0.0861	0.0501	5.66	29.4	3.53e-06	3.6	LV	CELLSTATES	PC1	control_TTN	12	18
IGFBP5	1	0.0126	0.414	0.249	7.91	12.3	0.0012	1.9	LV	CELLSTATES	PC1	control_TTN	12	18
PLAC9	1	0.000283	0.158	0.0953	6.51	28.7	4.35e-06	3.55	LV	CELLSTATES	PC1	control_TTN	12	18
TTYH1	0.997	0.00162	0.03	0.0183	4.2	20.5	5.79e-05	2.79	LV	CELLSTATES	PC1	control_TTN	12	18
AGT	0.994	0.00215	0.317	0.205	7.63	19.2	9.03e-05	2.67	LV	CELLSTATES	PC1	control_TTN	12	18
FHOD1	0.994	0.000953	0.0411	0.0242	4.61	22.8	2.65e-05	3.02	LV	CELLSTATES	PC1	control_TTN	12	18
MT-ND2	0.993	0.0241	0.104	0.0749	6.14	9.87	0.00325	1.62	LV	CELLSTATES	PC1	control_TTN	12	18
AC018682.1	0.989	0.0173	0.289	0.231	7.7	11.1	0.00197	1.76	LV	CELLSTATES	PC1	control_TTN	12	18
SELENOM	0.989	0.000625	0.0537	0.0332	4.95	24.8	1.4e-05	3.2	LV	CELLSTATES	PC1	control_TTN	12	18
ARF6	0.988	0.000842	0.0139	0.00868	3.15	23.4	2.25e-05	3.07	LV	CELLSTATES	PC1	control_TTN	12	18
LINC01470	0.988	0.00691	0.0325	0.0221	4.42	14.6	0.000477	2.16	LV	CELLSTATES	PC1	control_TTN	12	18
LINC00842	0.987	0.0238	0.096	0.0563	5.83	9.91	0.0032	1.62	LV	CELLSTATES	PC1	control_TTN	12	18
AC005180.2	0.985	0.0402	0.0221	0.0118	3.82	8.11	0.00709	1.4	LV	CELLSTATES	PC1	control_TTN	12	18
CREB3	0.985	0.00218	0.0142	0.00789	3.1	19.1	9.24e-05	2.66	LV	CELLSTATES	PC1	control_TTN	12	18
HMBS	0.985	0.0173	0.0151	0.00979	3.26	11.1	0.00197	1.76	LV	CELLSTATES	PC1	control_TTN	12	18
CD44	0.984	0.00245	0.206	0.139	6.96	18.6	0.000111	2.61	LV	CELLSTATES	PC1	control_TTN	12	18
BANK1	0.98	0.0237	0.0165	0.0107	3.49	9.94	0.00316	1.63	LV	CELLSTATES	PC1	control_TTN	12	18
PDGFRB	0.979	1.22e-05	2.87	1.83	10.8	47.3	3.63e-08	4.91	LV	CELLSTATES	PC1	control_TTN	12	18
AC090617.4	0.978	0.008	0.0587	0.0349	5.15	14	0.000595	2.1	LV	CELLSTATES	PC1	control_TTN	12	18
CD9	0.977	0.00138	0.222	0.158	7.19	21.2	4.5e-05	2.86	LV	CELLSTATES	PC1	control_TTN	12	18
B3GAT2	0.976	0.00225	0.0481	0.0333	5.02	19	9.76e-05	2.65	LV	CELLSTATES	PC1	control_TTN	12	18
MARCKS	0.976	0.0071	0.0295	0.0166	4.12	14.5	0.000503	2.15	LV	CELLSTATES	PC1	control_TTN	12	18
SLC22A3	0.976	0.0249	0.0368	0.0235	4.48	9.73	0.00345	1.6	LV	CELLSTATES	PC1	control_TTN	12	18
LZTS1-AS1	0.969	0.00124	0.22	0.144	7.04	21.7	3.86e-05	2.91	LV	CELLSTATES	PC1	control_TTN	12	18
MOV10	0.969	6.88e-05	0.0479	0.0331	4.92	36.2	5.46e-07	4.16	LV	CELLSTATES	PC1	control_TTN	12	18
ZNF521	0.969	1.38e-05	0.303	0.186	7.45	46.3	4.59e-08	4.86	LV	CELLSTATES	PC1	control_TTN	12	18
AC060809.1	0.968	0.0489	0.0183	0.00995	3.4	7.47	0.00947	1.31	LV	CELLSTATES	PC1	control_TTN	12	18
RPL34	0.967	0.00372	0.0543	0.0351	5.11	16.9	0.000201	2.43	LV	CELLSTATES	PC1	control_TTN	12	18
MIDN	0.966	0.00189	0.046	0.0307	4.76	19.8	7.3e-05	2.72	LV	CELLSTATES	PC1	control_TTN	12	18
DDX39A	0.96	0.00035	0.0341	0.0231	4.46	27.6	6.05e-06	3.46	LV	CELLSTATES	PC1	control_TTN	12	18
LINC01060	0.959	0.0181	0.0166	0.00974	3.25	10.9	0.00213	1.74	LV	CELLSTATES	PC1	control_TTN	12	18
SNHG25	0.959	0.00204	0.0838	0.0563	5.74	19.4	8.26e-05	2.69	LV	CELLSTATES	PC1	control_TTN	12	18
AL512638.2	0.956	0.00228	0.354	0.213	7.69	18.9	0.000101	2.64	LV	CELLSTATES	PC1	control_TTN	12	18
RABAC1	0.955	0.000356	0.0506	0.0325	4.92	27.5	6.32e-06	3.45	LV	CELLSTATES	PC1	control_TTN	12	18
NOP16	0.954	0.0295	0.0128	0.00845	3.11	9.17	0.00441	1.53	LV	CELLSTATES	PC1	control_TTN	12	18
GPER1	0.951	0.0074	0.0388	0.0228	4.59	14.3	0.000537	2.13	LV	CELLSTATES	PC1	control_TTN	12	18
IGFBP6	0.948	0.0342	0.0252	0.0171	4.02	8.62	0.00562	1.47	LV	CELLSTATES	PC1	control_TTN	12	18
EIF5A	0.945	0.0209	0.0265	0.0176	3.96	10.4	0.0026	1.68	LV	CELLSTATES	PC1	control_TTN	12	18
SLIT3	0.943	0.0159	0.0536	0.0319	4.97	11.4	0.00174	1.8	LV	CELLSTATES	PC1	control_TTN	12	18
MTHFD1L	0.942	0.0168	0.0246	0.0153	3.89	11.1	0.0019	1.77	LV	CELLSTATES	PC1	control_TTN	12	18
NRARP	0.942	0.0268	0.0149	0.00826	3.28	9.5	0.00383	1.57	LV	CELLSTATES	PC1	control_TTN	12	18
S100A11	0.94	0.00379	0.0478	0.0279	4.8	16.9	0.000207	2.42	LV	CELLSTATES	PC1	control_TTN	12	18
C20orf27	0.935	0.000367	0.0823	0.0556	5.66	27.3	6.61e-06	3.44	LV	CELLSTATES	PC1	control_TTN	12	18
IFI27	0.935	0.00659	0.0307	0.0205	4.32	14.8	0.000442	2.18	LV	CELLSTATES	PC1	control_TTN	12	18
MYH13	0.935	0.0217	0.0141	0.00874	3.23	10.3	0.00273	1.66	LV	CELLSTATES	PC1	control_TTN	12	18
GPR20	0.93	0.0304	0.0219	0.0123	3.72	9.06	0.00463	1.52	LV	CELLSTATES	PC1	control_TTN	12	18
PIP4K2C	0.928	0.000261	0.0455	0.0285	4.83	29.2	3.78e-06	3.58	LV	CELLSTATES	PC1	control_TTN	12	18
TMSB10	0.928	0.00138	0.0647	0.0427	5.27	21.3	4.45e-05	2.86	LV	CELLSTATES	PC1	control_TTN	12	18
MYL6	0.927	2.61e-05	0.248	0.175	7.3	41.7	1.36e-07	4.58	LV	CELLSTATES	PC1	control_TTN	12	18
ADAMTS2	0.926	0.0146	0.0206	0.0116	3.59	11.7	0.00153	1.83	LV	CELLSTATES	PC1	control_TTN	12	18
ISOC2	0.926	0.000479	0.0203	0.015	3.71	26	9.71e-06	3.32	LV	CELLSTATES	PC1	control_TTN	12	18
NAB2	0.926	0.00225	0.0139	0.0102	3.19	19	9.77e-05	2.65	LV	CELLSTATES	PC1	control_TTN	12	18
ANAPC1	0.925	0.00138	0.197	0.149	7.06	21.2	4.49e-05	2.86	LV	CELLSTATES	PC1	control_TTN	12	18
LYSMD2	0.924	0.00322	0.0187	0.0122	3.58	17.5	0.000163	2.49	LV	CELLSTATES	PC1	control_TTN	12	18
CLSTN3	0.921	0.0118	0.0176	0.0126	3.5	12.5	0.0011	1.93	LV	CELLSTATES	PC1	control_TTN	12	18
CNTNAP5	0.921	0.0396	0.0181	0.0127	3.65	8.15	0.00694	1.4	LV	CELLSTATES	PC1	control_TTN	12	18
RPL7	0.921	0.00128	0.0767	0.0538	5.63	21.5	4.06e-05	2.89	LV	CELLSTATES	PC1	control_TTN	12	18
MALAT1	0.915	0.00275	297	215	17.6	18.2	0.00013	2.56	LV	CELLSTATES	PC1	control_TTN	12	18
SRPX2	0.915	0.00511	0.0734	0.044	5.37	15.8	0.000311	2.29	LV	CELLSTATES	PC1	control_TTN	12	18
ZNF423	0.914	0.0058	0.081	0.0467	5.51	15.3	0.00037	2.24	LV	CELLSTATES	PC1	control_TTN	12	18
CALHM2	0.912	0.00064	0.0287	0.0171	4.12	24.7	1.47e-05	3.19	LV	CELLSTATES	PC1	control_TTN	12	18
AC091078.1	0.911	0.0139	0.0276	0.0208	4.23	11.9	0.00139	1.86	LV	CELLSTATES	PC1	control_TTN	12	18
PLEKHG3	0.911	0.00124	0.101	0.0612	5.87	21.7	3.88e-05	2.91	LV	CELLSTATES	PC1	control_TTN	12	18
RPS25	0.911	0.000416	0.0803	0.0539	5.65	26.7	7.96e-06	3.38	LV	CELLSTATES	PC1	control_TTN	12	18
LGALS2	0.91	0.00736	0.0242	0.0135	3.9	14.3	0.000532	2.13	LV	CELLSTATES	PC1	control_TTN	12	18
TINAGL1	0.91	2.38e-05	0.257	0.179	7.31	43	9.86e-08	4.62	LV	CELLSTATES	PC1	control_TTN	12	18
AL451047.1	0.908	0.0039	0.0231	0.0163	3.88	16.7	0.000217	2.41	LV	CELLSTATES	PC1	control_TTN	12	18
HCFC1R1	0.908	0.000662	0.0268	0.0198	4.15	24.5	1.57e-05	3.18	LV	CELLSTATES	PC1	control_TTN	12	18
AUP1	0.907	0.0204	0.0411	0.0293	4.77	10.5	0.00252	1.69	LV	CELLSTATES	PC1	control_TTN	12	18
EFCAB5	0.907	0.00588	0.0497	0.0298	4.9	15.2	0.000379	2.23	LV	CELLSTATES	PC1	control_TTN	12	18
SLC47A1	0.905	0.0423	0.0176	0.0106	3.46	7.94	0.00763	1.37	LV	CELLSTATES	PC1	control_TTN	12	18
UBASH3B	0.905	0.0138	0.0659	0.0471	5.42	11.9	0.00138	1.86	LV	CELLSTATES	PC1	control_TTN	12	18
TMED9	0.904	0.00445	0.0402	0.0289	4.66	16.3	0.000257	2.35	LV	CELLSTATES	PC1	control_TTN	12	18
MCFD2	0.903	0.00232	0.126	0.0851	6.25	18.8	0.000103	2.63	LV	CELLSTATES	PC1	control_TTN	12	18
SLC2A6	0.903	0.000675	0.0342	0.0231	4.42	24.3	1.65e-05	3.17	LV	CELLSTATES	PC1	control_TTN	12	18
AC069368.1	0.902	0.0128	0.0126	0.00779	3.12	12.2	0.00123	1.89	LV	CELLSTATES	PC1	control_TTN	12	18
HAPLN3	0.9	0.00164	0.0197	0.014	3.7	20.4	5.92e-05	2.79	LV	CELLSTATES	PC1	control_TTN	12	18
SHMT2	0.9	0.00291	0.0135	0.00893	3.14	17.9	0.000141	2.54	LV	CELLSTATES	PC1	control_TTN	12	18
RCC1	0.899	0.00279	0.0807	0.0514	5.57	18.1	0.000132	2.55	LV	CELLSTATES	PC1	control_TTN	12	18
SLC12A7	0.899	0.00769	0.0556	0.0394	5.11	14.2	0.000563	2.11	LV	CELLSTATES	PC1	control_TTN	12	18
S100A6	0.896	0.00141	0.0679	0.0468	5.38	21.2	4.63e-05	2.85	LV	CELLSTATES	PC1	control_TTN	12	18
RPS15A	0.895	0.00839	0.0271	0.0176	4.06	13.9	0.000638	2.08	LV	CELLSTATES	PC1	control_TTN	12	18
TCEAL9	0.895	0.00129	0.0361	0.0247	4.56	21.5	4.11e-05	2.89	LV	CELLSTATES	PC1	control_TTN	12	18
PIK3C2G	0.894	0.0154	0.0146	0.00923	3.29	11.5	0.00166	1.81	LV	CELLSTATES	PC1	control_TTN	12	18
ARF5	0.893	0.00788	0.018	0.0142	3.65	14.1	0.000582	2.1	LV	CELLSTATES	PC1	control_TTN	12	18
C7	0.89	0.0156	0.195	0.128	6.8	11.4	0.00169	1.81	LV	CELLSTATES	PC1	control_TTN	12	18
C11orf96	0.889	0.0449	0.147	0.0932	6.35	7.76	0.0083	1.35	LV	CELLSTATES	PC1	control_TTN	12	18
TBXAS1	0.889	0.00158	0.0401	0.0272	4.66	20.6	5.62e-05	2.8	LV	CELLSTATES	PC1	control_TTN	12	18
COL6A2	0.887	0.000333	0.682	0.475	8.69	27.9	5.49e-06	3.48	LV	CELLSTATES	PC1	control_TTN	12	18
CST3	0.887	0.00812	0.245	0.168	7.26	14	0.00061	2.09	LV	CELLSTATES	PC1	control_TTN	12	18
PACSIN3	0.887	0.00168	0.0347	0.0255	4.51	20.3	6.16e-05	2.77	LV	CELLSTATES	PC1	control_TTN	12	18
SERPINH1	0.885	0.00456	0.0444	0.0315	4.76	16.2	0.000266	2.34	LV	CELLSTATES	PC1	control_TTN	12	18
CDH13	0.882	0.0242	0.244	0.162	7.13	9.85	0.00328	1.62	LV	CELLSTATES	PC1	control_TTN	12	18
RPS14	0.882	0.0029	0.0798	0.0575	5.69	17.9	0.00014	2.54	LV	CELLSTATES	PC1	control_TTN	12	18
FTL	0.88	0.00981	0.102	0.0607	5.9	13.2	0.000817	2.01	LV	CELLSTATES	PC1	control_TTN	12	18
HES1	0.877	0.00334	0.187	0.135	6.96	17.4	0.000172	2.48	LV	CELLSTATES	PC1	control_TTN	12	18
LINC01322	0.877	0.0226	0.0481	0.0353	5.03	10.1	0.00294	1.65	LV	CELLSTATES	PC1	control_TTN	12	18
PTPRJ	0.877	0.00668	0.0266	0.0192	4.12	14.8	0.000451	2.18	LV	CELLSTATES	PC1	control_TTN	12	18
MFSD4A	0.876	0.00505	0.0211	0.0136	3.79	15.8	0.000306	2.3	LV	CELLSTATES	PC1	control_TTN	12	18
IFIT3	0.875	0.00298	0.0952	0.0661	5.93	17.8	0.000146	2.53	LV	CELLSTATES	PC1	control_TTN	12	18
GGT5	0.874	0.00246	0.294	0.197	7.43	18.6	0.000113	2.61	LV	CELLSTATES	PC1	control_TTN	12	18
SLC25A39	0.874	0.00148	0.0339	0.0264	4.47	20.8	5.15e-05	2.83	LV	CELLSTATES	PC1	control_TTN	12	18
HSPB1	0.873	0.0317	0.121	0.0748	6.21	8.9	0.00497	1.5	LV	CELLSTATES	PC1	control_TTN	12	18
AC017002.5	0.871	0.00355	0.415	0.284	7.94	17.1	0.000188	2.45	LV	CELLSTATES	PC1	control_TTN	12	18
NID2	0.87	0.00148	0.116	0.0708	6.05	20.9	5.12e-05	2.83	LV	CELLSTATES	PC1	control_TTN	12	18
PAM16	0.87	0.0178	0.0128	0.00901	3.17	11	0.00205	1.75	LV	CELLSTATES	PC1	control_TTN	12	18
SELENOK	0.87	0.00806	0.0221	0.0143	3.8	14	0.000603	2.09	LV	CELLSTATES	PC1	control_TTN	12	18
TNFRSF19	0.867	0.0334	0.0186	0.0146	3.71	8.7	0.00542	1.48	LV	CELLSTATES	PC1	control_TTN	12	18
RNF122	0.866	0.0487	0.0149	0.0122	3.35	7.49	0.00941	1.31	LV	CELLSTATES	PC1	control_TTN	12	18
AC099520.1	0.856	0.0295	0.0186	0.013	3.69	9.19	0.00438	1.53	LV	CELLSTATES	PC1	control_TTN	12	18
ALPK2	0.851	0.0431	0.0164	0.0127	3.46	7.88	0.00785	1.37	LV	CELLSTATES	PC1	control_TTN	12	18
SMIM10	0.851	0.0273	0.0157	0.00939	3.26	9.44	0.00392	1.56	LV	CELLSTATES	PC1	control_TTN	12	18
MPRIP-AS1	0.85	0.00291	0.0547	0.0431	5.21	17.9	0.000141	2.54	LV	CELLSTATES	PC1	control_TTN	12	18
SNHG19	0.849	0.0321	0.0302	0.021	4.32	8.84	0.0051	1.49	LV	CELLSTATES	PC1	control_TTN	12	18
P3H4	0.846	0.0174	0.0155	0.00977	3.31	11	0.00199	1.76	LV	CELLSTATES	PC1	control_TTN	12	18
RPL27	0.846	0.00981	0.0362	0.0253	4.56	13.2	0.000815	2.01	LV	CELLSTATES	PC1	control_TTN	12	18
ALKBH2	0.845	0.00225	0.0324	0.0201	4.31	19	9.79e-05	2.65	LV	CELLSTATES	PC1	control_TTN	12	18
USP2	0.843	0.0245	0.0164	0.0124	3.45	9.82	0.00332	1.61	LV	CELLSTATES	PC1	control_TTN	12	18
ADCY4	0.835	0.0141	0.023	0.019	3.92	11.8	0.00143	1.85	LV	CELLSTATES	PC1	control_TTN	12	18
CDK2AP2	0.835	0.0206	0.0142	0.0113	3.23	10.4	0.00255	1.69	LV	CELLSTATES	PC1	control_TTN	12	18
MID1IP1	0.835	0.00952	0.0172	0.0112	3.47	13.3	0.000783	2.02	LV	CELLSTATES	PC1	control_TTN	12	18
SSR4	0.834	0.0134	0.0171	0.0121	3.46	12.1	0.00131	1.87	LV	CELLSTATES	PC1	control_TTN	12	18
ACADVL	0.832	0.00752	0.145	0.123	6.71	14.3	0.000548	2.12	LV	CELLSTATES	PC1	control_TTN	12	18
C4orf19	0.832	0.000266	0.0966	0.069	5.93	29	3.96e-06	3.57	LV	CELLSTATES	PC1	control_TTN	12	18
KAZN	0.832	0.00093	0.0682	0.0516	5.5	22.9	2.57e-05	3.03	LV	CELLSTATES	PC1	control_TTN	12	18
TMEM147	0.832	0.0111	0.0217	0.016	3.83	12.8	0.000983	1.96	LV	CELLSTATES	PC1	control_TTN	12	18
RGS3	0.83	0.0434	0.0126	0.00806	3.05	7.87	0.0079	1.36	LV	CELLSTATES	PC1	control_TTN	12	18
AC027698.1	0.828	0.0107	0.0942	0.0669	5.88	12.9	0.000937	1.97	LV	CELLSTATES	PC1	control_TTN	12	18
SNTG1	0.827	0.0317	0.0138	0.00991	3.32	8.89	0.00498	1.5	LV	CELLSTATES	PC1	control_TTN	12	18
SLC4A3	0.825	0.0417	0.0134	0.0124	3.13	7.99	0.00746	1.38	LV	CELLSTATES	PC1	control_TTN	12	18
TRPC3	0.823	0.0134	0.0369	0.0273	4.5	12	0.00131	1.87	LV	CELLSTATES	PC1	control_TTN	12	18
ADH1B	0.822	0.0311	0.0577	0.0391	5.11	8.97	0.00481	1.51	LV	CELLSTATES	PC1	control_TTN	12	18
NRSN2	0.822	0.00103	0.0229	0.0171	3.86	22.5	2.99e-05	2.99	LV	CELLSTATES	PC1	control_TTN	12	18
RPS6KL1	0.822	0.0216	0.0216	0.0165	3.81	10.3	0.00272	1.66	LV	CELLSTATES	PC1	control_TTN	12	18
STARD8	0.822	0.027	0.0543	0.0348	5.04	9.48	0.00386	1.57	LV	CELLSTATES	PC1	control_TTN	12	18
WDR54	0.82	0.0147	0.0139	0.00937	3.22	11.7	0.00154	1.83	LV	CELLSTATES	PC1	control_TTN	12	18
SPON2	0.819	0.0112	0.0146	0.00994	3.23	12.7	0.00101	1.95	LV	CELLSTATES	PC1	control_TTN	12	18
TPM2	0.819	0.00093	0.142	0.104	6.48	23	2.56e-05	3.03	LV	CELLSTATES	PC1	control_TTN	12	18
SDC2	0.818	0.00353	0.0378	0.0269	4.48	17.2	0.000185	2.45	LV	CELLSTATES	PC1	control_TTN	12	18
ARHGDIA	0.816	0.00143	0.0534	0.0407	5.08	21.1	4.78e-05	2.84	LV	CELLSTATES	PC1	control_TTN	12	18
RPL27A	0.814	0.00541	0.0716	0.052	5.56	15.6	0.000335	2.27	LV	CELLSTATES	PC1	control_TTN	12	18
NHP2	0.813	0.00304	0.0186	0.0138	3.59	17.7	0.000151	2.52	LV	CELLSTATES	PC1	control_TTN	12	18
TEX41	0.811	0.0025	0.0317	0.0209	4.29	18.5	0.000115	2.6	LV	CELLSTATES	PC1	control_TTN	12	18
SLC25A6	0.809	0.00552	0.0784	0.059	5.69	15.5	0.000345	2.26	LV	CELLSTATES	PC1	control_TTN	12	18
PLEKHA4	0.808	0.0292	0.0346	0.0253	4.43	9.21	0.00433	1.53	LV	CELLSTATES	PC1	control_TTN	12	18
RNF24	0.808	0.0011	0.172	0.126	6.7	22.2	3.29e-05	2.96	LV	CELLSTATES	PC1	control_TTN	12	18
ACP2	0.806	0.00723	0.0173	0.0123	3.51	14.4	0.000513	2.14	LV	CELLSTATES	PC1	control_TTN	12	18
PNRC1	0.805	0.00228	0.13	0.0954	6.39	18.9	0.0001	2.64	LV	CELLSTATES	PC1	control_TTN	12	18
RPS5	0.803	0.00884	0.0462	0.0319	4.82	13.6	0.000698	2.05	LV	CELLSTATES	PC1	control_TTN	12	18
PCBP1	0.802	0.00428	0.0277	0.0202	4.14	16.4	0.000244	2.37	LV	CELLSTATES	PC1	control_TTN	12	18
ARID5A	0.801	0.0313	0.0364	0.0399	4.63	8.94	0.00488	1.5	LV	CELLSTATES	PC1	control_TTN	12	18
PSMC5	0.8	0.00883	0.0172	0.0138	3.54	13.6	0.000696	2.05	LV	CELLSTATES	PC1	control_TTN	12	18
AC006460.1	0.799	0.000473	0.0512	0.0337	4.94	26.1	9.5e-06	3.33	LV	CELLSTATES	PC1	control_TTN	12	18
CSF1	0.799	0.00356	0.0291	0.0186	4.17	17.1	0.00019	2.45	LV	CELLSTATES	PC1	control_TTN	12	18
MT1E	0.797	0.00791	0.0363	0.026	4.57	14.1	0.000587	2.1	LV	CELLSTATES	PC1	control_TTN	12	18
SNRPD2	0.797	0.00385	0.0243	0.0167	3.93	16.8	0.000211	2.41	LV	CELLSTATES	PC1	control_TTN	12	18
HSD17B10	0.794	0.0142	0.014	0.0123	3.18	11.8	0.00145	1.85	LV	CELLSTATES	PC1	control_TTN	12	18
EIF4A1	0.792	0.0219	0.0648	0.0518	5.44	10.2	0.00277	1.66	LV	CELLSTATES	PC1	control_TTN	12	18
CDC42EP1	0.791	0.00751	0.0369	0.0303	4.49	14.3	0.000547	2.12	LV	CELLSTATES	PC1	control_TTN	12	18
COL1A1	0.787	0.0116	0.124	0.0854	6.19	12.5	0.00107	1.93	LV	CELLSTATES	PC1	control_TTN	12	18
MAP1A	0.786	0.00375	0.0248	0.0164	3.95	16.9	0.000204	2.43	LV	CELLSTATES	PC1	control_TTN	12	18
RPS29	0.786	0.000458	0.0455	0.0343	4.89	26.3	8.91e-06	3.34	LV	CELLSTATES	PC1	control_TTN	12	18
WDR46	0.786	0.018	0.019	0.0146	3.64	10.9	0.0021	1.74	LV	CELLSTATES	PC1	control_TTN	12	18
RPL38	0.785	0.00993	0.0324	0.0229	4.4	13.2	0.000836	2	LV	CELLSTATES	PC1	control_TTN	12	18
SLC39A7	0.784	0.00499	0.0158	0.0122	3.41	15.8	0.000301	2.3	LV	CELLSTATES	PC1	control_TTN	12	18
MXRA8	0.783	0.00611	0.0349	0.0267	4.5	15.1	0.000401	2.21	LV	CELLSTATES	PC1	control_TTN	12	18
RAI14	0.783	0.0277	0.0334	0.0222	4.3	9.38	0.00402	1.56	LV	CELLSTATES	PC1	control_TTN	12	18
SYNPO2	0.783	0.0146	1.09	0.775	9.34	11.7	0.00153	1.84	LV	CELLSTATES	PC1	control_TTN	12	18
SLC24A2	0.782	0.0449	0.0163	0.0115	3.43	7.76	0.0083	1.35	LV	CELLSTATES	PC1	control_TTN	12	18
ECE1	0.781	0.0238	0.222	0.182	7.21	9.91	0.00319	1.62	LV	CELLSTATES	PC1	control_TTN	12	18
RHOG	0.78	0.0238	0.0138	0.00958	3.19	9.91	0.0032	1.62	LV	CELLSTATES	PC1	control_TTN	12	18
ENO1	0.777	0.0086	0.057	0.0456	5.15	13.8	0.000659	2.07	LV	CELLSTATES	PC1	control_TTN	12	18
RNASE1	0.777	0.0419	0.0148	0.0115	3.29	7.98	0.00752	1.38	LV	CELLSTATES	PC1	control_TTN	12	18
LMNA	0.776	2.49e-05	0.133	0.101	6.38	42.5	1.12e-07	4.6	LV	CELLSTATES	PC1	control_TTN	12	18
PLP2	0.776	0.00724	0.0246	0.0179	3.98	14.4	0.000515	2.14	LV	CELLSTATES	PC1	control_TTN	12	18
AC013652.1	0.775	0.00869	0.0191	0.0137	3.63	13.7	0.000672	2.06	LV	CELLSTATES	PC1	control_TTN	12	18
AC017083.3	0.775	0.0125	0.0315	0.0236	4.31	12.3	0.00119	1.9	LV	CELLSTATES	PC1	control_TTN	12	18
BCAM	0.774	0.00104	0.134	0.111	6.48	22.4	3.05e-05	2.98	LV	CELLSTATES	PC1	control_TTN	12	18
CSF1R	0.774	0.000216	0.0602	0.0413	5.23	30.2	2.8e-06	3.67	LV	CELLSTATES	PC1	control_TTN	12	18
PPP1R18	0.773	0.0147	0.0186	0.0128	3.53	11.6	0.00154	1.83	LV	CELLSTATES	PC1	control_TTN	12	18
PFDN5	0.772	0.00246	0.0785	0.0625	5.74	18.6	0.000112	2.61	LV	CELLSTATES	PC1	control_TTN	12	18
SERTAD3	0.771	0.0392	0.0134	0.0102	3.17	8.2	0.0068	1.41	LV	CELLSTATES	PC1	control_TTN	12	18
RNF5	0.768	0.0043	0.0208	0.0148	3.74	16.4	0.000246	2.37	LV	CELLSTATES	PC1	control_TTN	12	18
RPSA	0.767	0.0006	0.0964	0.0714	5.89	25	1.32e-05	3.22	LV	CELLSTATES	PC1	control_TTN	12	18
SORCS1	0.765	0.032	0.0222	0.0161	3.88	8.86	0.00507	1.49	LV	CELLSTATES	PC1	control_TTN	12	18
B2M	0.764	0.0116	0.248	0.193	7.41	12.5	0.00107	1.93	LV	CELLSTATES	PC1	control_TTN	12	18
BSG	0.762	0.0102	0.0852	0.0729	5.89	13.1	0.000871	1.99	LV	CELLSTATES	PC1	control_TTN	12	18
TCEAL1	0.761	0.0118	0.0203	0.0166	3.79	12.5	0.00109	1.93	LV	CELLSTATES	PC1	control_TTN	12	18
ANGPT2	0.76	0.00145	0.255	0.179	7.24	21	4.93e-05	2.84	LV	CELLSTATES	PC1	control_TTN	12	18
COASY	0.76	0.00893	0.0181	0.0143	3.61	13.6	0.000709	2.05	LV	CELLSTATES	PC1	control_TTN	12	18
LGALS1	0.759	0.00187	0.11	0.0851	6.15	19.9	7.13e-05	2.73	LV	CELLSTATES	PC1	control_TTN	12	18
RPL18	0.759	0.0139	0.0635	0.0458	5.32	11.9	0.0014	1.86	LV	CELLSTATES	PC1	control_TTN	12	18
MCC	0.757	0.00162	0.365	0.262	7.79	20.5	5.82e-05	2.79	LV	CELLSTATES	PC1	control_TTN	12	18
REV3L	0.755	0.00196	1.47	1.07	9.79	19.6	7.75e-05	2.71	LV	CELLSTATES	PC1	control_TTN	12	18
OSMR	0.754	0.012	0.235	0.179	7.13	12.4	0.00113	1.92	LV	CELLSTATES	PC1	control_TTN	12	18
RPL10A	0.754	0.0132	0.126	0.0959	6.34	12.1	0.00128	1.88	LV	CELLSTATES	PC1	control_TTN	12	18
AL138828.1	0.752	0.0109	1.7	1.32	10.1	12.8	0.000959	1.96	LV	CELLSTATES	PC1	control_TTN	12	18
BPGM	0.752	0.0372	0.022	0.0167	3.94	8.37	0.00629	1.43	LV	CELLSTATES	PC1	control_TTN	12	18
NOTCH3	0.751	0.00132	0.62	0.427	8.51	21.4	4.23e-05	2.88	LV	CELLSTATES	PC1	control_TTN	12	18
FKBP10	0.75	0.00707	0.0704	0.0518	5.46	14.5	0.000498	2.15	LV	CELLSTATES	PC1	control_TTN	12	18
NT5DC2	0.75	0.00171	0.0454	0.0313	4.81	20.2	6.28e-05	2.77	LV	CELLSTATES	PC1	control_TTN	12	18
RPL23A	0.749	0.00337	0.0688	0.0531	5.49	17.3	0.000175	2.47	LV	CELLSTATES	PC1	control_TTN	12	18
USP39	0.749	0.018	0.24	0.217	7.53	10.9	0.0021	1.75	LV	CELLSTATES	PC1	control_TTN	12	18
EPHA1-AS1	0.747	0.00824	0.0185	0.0131	3.65	13.9	0.000622	2.08	LV	CELLSTATES	PC1	control_TTN	12	18
RPS19BP1	0.747	0.00208	0.0232	0.0178	3.85	19.3	8.65e-05	2.68	LV	CELLSTATES	PC1	control_TTN	12	18
TNFRSF1A	0.746	0.00138	0.0736	0.0587	5.52	21.2	4.49e-05	2.86	LV	CELLSTATES	PC1	control_TTN	12	18
AC016722.2	0.745	0.0103	0.0423	0.0305	4.79	13	0.000884	1.99	LV	CELLSTATES	PC1	control_TTN	12	18
CD248	0.745	0.0286	0.0125	0.00893	3.01	9.28	0.00421	1.54	LV	CELLSTATES	PC1	control_TTN	12	18
FLT3	0.744	0.0484	0.0126	0.0106	3.15	7.51	0.00933	1.31	LV	CELLSTATES	PC1	control_TTN	12	18
SYPL2	0.744	0.0475	0.0584	0.0413	5.11	7.57	0.00907	1.32	LV	CELLSTATES	PC1	control_TTN	12	18
SPDYE5	0.743	0.00383	0.109	0.0924	6.24	16.8	0.00021	2.42	LV	CELLSTATES	PC1	control_TTN	12	18
AC024230.1	0.741	0.043	0.0173	0.0124	3.54	7.89	0.00782	1.37	LV	CELLSTATES	PC1	control_TTN	12	18
TMA7	0.741	0.00307	0.0633	0.0488	5.39	17.7	0.000153	2.51	LV	CELLSTATES	PC1	control_TTN	12	18
MRTO4	0.74	0.0112	0.0268	0.0204	4.07	12.7	0.001	1.95	LV	CELLSTATES	PC1	control_TTN	12	18
RASD2	0.739	0.0129	0.0305	0.0218	4.28	12.2	0.00125	1.89	LV	CELLSTATES	PC1	control_TTN	12	18
LINC00276	0.738	0.0238	0.0162	0.0121	3.44	9.92	0.00319	1.62	LV	CELLSTATES	PC1	control_TTN	12	18
AP001347.1	0.737	0.0361	0.0965	0.0635	5.82	8.46	0.00605	1.44	LV	CELLSTATES	PC1	control_TTN	12	18
H3F3B	0.736	0.0147	0.347	0.261	7.77	11.6	0.00155	1.83	LV	CELLSTATES	PC1	control_TTN	12	18
CFL1	0.734	0.00589	0.0648	0.0493	5.34	15.2	0.00038	2.23	LV	CELLSTATES	PC1	control_TTN	12	18
PYURF	0.734	0.0191	0.0261	0.019	4.11	10.7	0.0023	1.72	LV	CELLSTATES	PC1	control_TTN	12	18
RAB13	0.734	0.0245	0.0138	0.0104	3.15	9.81	0.00335	1.61	LV	CELLSTATES	PC1	control_TTN	12	18
RPS20	0.734	0.0391	0.0399	0.0298	4.77	8.21	0.00676	1.41	LV	CELLSTATES	PC1	control_TTN	12	18
VSIG2	0.731	0.0175	0.0162	0.0121	3.47	11	0.002	1.76	LV	CELLSTATES	PC1	control_TTN	12	18
CDH20	0.73	0.0178	0.12	0.069	6.05	11	0.00205	1.75	LV	CELLSTATES	PC1	control_TTN	12	18
MAGED2	0.729	0.0115	0.0456	0.0374	4.98	12.6	0.00105	1.94	LV	CELLSTATES	PC1	control_TTN	12	18
MRPL14	0.729	0.0086	0.0247	0.0204	4.05	13.8	0.00066	2.07	LV	CELLSTATES	PC1	control_TTN	12	18
FXYD5	0.728	0.0285	0.0132	0.0104	3.09	9.3	0.00417	1.55	LV	CELLSTATES	PC1	control_TTN	12	18
IKBIP	0.728	0.00196	0.0377	0.0306	4.62	19.6	7.71e-05	2.71	LV	CELLSTATES	PC1	control_TTN	12	18
RPL12	0.728	0.0226	0.0457	0.0361	4.88	10.1	0.00294	1.65	LV	CELLSTATES	PC1	control_TTN	12	18
TUBB	0.728	0.00238	0.0483	0.0379	4.94	18.7	0.000106	2.62	LV	CELLSTATES	PC1	control_TTN	12	18
MIEN1	0.727	0.0162	0.0177	0.0152	3.65	11.3	0.0018	1.79	LV	CELLSTATES	PC1	control_TTN	12	18
SPTB	0.727	0.00697	0.0225	0.0159	3.86	14.6	0.000486	2.16	LV	CELLSTATES	PC1	control_TTN	12	18
ALG3	0.726	0.033	0.0188	0.0138	3.62	8.74	0.00533	1.48	LV	CELLSTATES	PC1	control_TTN	12	18
RARA	0.724	0.0322	0.0254	0.0179	4.01	8.83	0.00512	1.49	LV	CELLSTATES	PC1	control_TTN	12	18
RPS15	0.723	0.00555	0.0795	0.0616	5.68	15.5	0.000348	2.26	LV	CELLSTATES	PC1	control_TTN	12	18
NTM	0.722	0.0474	0.0155	0.0117	3.43	7.58	0.00902	1.32	LV	CELLSTATES	PC1	control_TTN	12	18
TIMM13	0.721	0.0162	0.0238	0.018	3.9	11.3	0.00179	1.79	LV	CELLSTATES	PC1	control_TTN	12	18
AC034114.2	0.72	0.0391	0.0159	0.0113	3.42	8.21	0.00675	1.41	LV	CELLSTATES	PC1	control_TTN	12	18
DPAGT1	0.718	0.00892	0.0142	0.0112	3.18	13.6	0.000706	2.05	LV	CELLSTATES	PC1	control_TTN	12	18
HOXB2	0.718	0.00228	0.0389	0.0296	4.68	18.9	9.97e-05	2.64	LV	CELLSTATES	PC1	control_TTN	12	18
IFRD2	0.718	0.0348	0.0314	0.0258	4.38	8.56	0.00577	1.46	LV	CELLSTATES	PC1	control_TTN	12	18
TCEAL8	0.718	0.00998	0.0191	0.0141	3.66	13.2	0.000841	2	LV	CELLSTATES	PC1	control_TTN	12	18
RUVBL2	0.717	0.0415	0.0305	0.0243	4.42	8.01	0.00741	1.38	LV	CELLSTATES	PC1	control_TTN	12	18
KCNJ8	0.714	0.00553	0.356	0.277	7.83	15.5	0.000346	2.26	LV	CELLSTATES	PC1	control_TTN	12	18
CEBPB	0.713	0.018	0.0918	0.0676	5.81	10.9	0.0021	1.75	LV	CELLSTATES	PC1	control_TTN	12	18
PLTP	0.711	0.0414	0.0177	0.0155	3.56	8.02	0.00737	1.38	LV	CELLSTATES	PC1	control_TTN	12	18
PRELID1	0.711	0.0397	0.0206	0.0156	3.71	8.15	0.00696	1.4	LV	CELLSTATES	PC1	control_TTN	12	18
GSTK1	0.71	0.00121	0.134	0.106	6.47	21.8	3.75e-05	2.92	LV	CELLSTATES	PC1	control_TTN	12	18
SEPT4-AS1	0.71	0.00633	0.0476	0.0344	4.92	14.9	0.000421	2.2	LV	CELLSTATES	PC1	control_TTN	12	18
C6orf48	0.709	0.0165	0.0175	0.0141	3.59	11.2	0.00184	1.78	LV	CELLSTATES	PC1	control_TTN	12	18
ITPKB	0.706	0.00691	0.108	0.0895	6.14	14.6	0.000478	2.16	LV	CELLSTATES	PC1	control_TTN	12	18
TUSC2	0.706	0.0148	0.0132	0.00981	3.15	11.6	0.00157	1.83	LV	CELLSTATES	PC1	control_TTN	12	18
CUTA	0.705	0.0126	0.0245	0.0185	3.96	12.3	0.00119	1.9	LV	CELLSTATES	PC1	control_TTN	12	18
EMC6	0.701	0.0109	0.0249	0.0209	4.04	12.8	0.000963	1.96	LV	CELLSTATES	PC1	control_TTN	12	18
RPS13	0.701	0.0221	0.051	0.0386	5.07	10.2	0.00283	1.66	LV	CELLSTATES	PC1	control_TTN	12	18
TOMM40	0.7	0.00488	0.0401	0.0316	4.69	15.9	0.000291	2.31	LV	CELLSTATES	PC1	control_TTN	12	18
EPHA2	0.698	0.00225	0.0484	0.0383	4.95	18.9	9.83e-05	2.65	LV	CELLSTATES	PC1	control_TTN	12	18
GSS	0.698	0.00892	0.0275	0.0209	4.18	13.6	0.000707	2.05	LV	CELLSTATES	PC1	control_TTN	12	18
MGLL	0.698	0.013	0.368	0.287	7.87	12.1	0.00126	1.89	LV	CELLSTATES	PC1	control_TTN	12	18
P4HB	0.698	0.00225	0.0732	0.0594	5.5	18.9	9.85e-05	2.65	LV	CELLSTATES	PC1	control_TTN	12	18
HINT2	0.697	0.0103	0.0157	0.0123	3.42	13	0.000886	1.99	LV	CELLSTATES	PC1	control_TTN	12	18
KCNQ1OT1	0.696	0.0193	0.0632	0.0487	5.35	10.7	0.00233	1.71	LV	CELLSTATES	PC1	control_TTN	12	18
PLEKHA7	0.696	0.00279	0.0407	0.0348	4.79	18.1	0.000132	2.55	LV	CELLSTATES	PC1	control_TTN	12	18
POLR2M	0.696	0.0043	0.0205	0.0172	3.76	16.4	0.000246	2.37	LV	CELLSTATES	PC1	control_TTN	12	18
RHOT2	0.696	0.00325	0.0869	0.0798	5.93	17.5	0.000166	2.49	LV	CELLSTATES	PC1	control_TTN	12	18
RIC8A	0.696	0.0196	0.0148	0.0136	3.34	10.6	0.00237	1.71	LV	CELLSTATES	PC1	control_TTN	12	18
RPS11	0.694	0.0135	0.0419	0.0332	4.84	12	0.00133	1.87	LV	CELLSTATES	PC1	control_TTN	12	18
RPS27	0.694	0.0255	0.049	0.0392	5.08	9.65	0.00357	1.59	LV	CELLSTATES	PC1	control_TTN	12	18
TSSC4	0.694	0.0304	0.0141	0.0111	3.24	9.05	0.00465	1.52	LV	CELLSTATES	PC1	control_TTN	12	18
MYBBP1A	0.693	0.0222	0.0161	0.0125	3.44	10.2	0.00284	1.65	LV	CELLSTATES	PC1	control_TTN	12	18
SERPING1	0.693	0.0152	0.0829	0.0664	5.75	11.5	0.00162	1.82	LV	CELLSTATES	PC1	control_TTN	12	18
RAB3D	0.692	0.00614	0.0292	0.0211	4.25	15	0.000405	2.21	LV	CELLSTATES	PC1	control_TTN	12	18
SLC52A2	0.692	0.0156	0.0312	0.0235	4.31	11.4	0.00169	1.81	LV	CELLSTATES	PC1	control_TTN	12	18
A4GALT	0.691	0.000942	0.0528	0.0411	5.02	22.9	2.61e-05	3.03	LV	CELLSTATES	PC1	control_TTN	12	18
PFDN6	0.691	0.0324	0.0184	0.015	3.66	8.8	0.00518	1.49	LV	CELLSTATES	PC1	control_TTN	12	18
TBC1D22B	0.691	0.0315	0.133	0.111	6.45	8.91	0.00494	1.5	LV	CELLSTATES	PC1	control_TTN	12	18
PPIB	0.69	0.00311	0.065	0.0512	5.34	17.6	0.000155	2.51	LV	CELLSTATES	PC1	control_TTN	12	18
LRRC9	0.688	0.0355	0.0302	0.0227	4.29	8.5	0.00592	1.45	LV	CELLSTATES	PC1	control_TTN	12	18
TSPAN15	0.688	0.0155	0.0856	0.0609	5.7	11.5	0.00167	1.81	LV	CELLSTATES	PC1	control_TTN	12	18
KIAA0895L	0.687	0.00167	0.033	0.0241	4.38	20.3	6.1e-05	2.78	LV	CELLSTATES	PC1	control_TTN	12	18
PTGES2	0.685	0.00283	0.0504	0.0406	5.04	18	0.000135	2.55	LV	CELLSTATES	PC1	control_TTN	12	18
AL353653.1	0.684	0.00879	0.188	0.153	6.95	13.7	0.000691	2.06	LV	CELLSTATES	PC1	control_TTN	12	18
TPRG1	0.684	0.00297	0.0636	0.0493	5.32	17.8	0.000145	2.53	LV	CELLSTATES	PC1	control_TTN	12	18
ATP1B1	0.683	0.0317	0.0341	0.0292	4.52	8.9	0.00497	1.5	LV	CELLSTATES	PC1	control_TTN	12	18
EMD	0.681	0.035	0.0342	0.0278	4.57	8.55	0.0058	1.46	LV	CELLSTATES	PC1	control_TTN	12	18
AL132780.3	0.68	0.0214	0.0191	0.0134	3.69	10.3	0.00268	1.67	LV	CELLSTATES	PC1	control_TTN	12	18
AC022387.1	0.679	0.0355	0.0202	0.0144	3.72	8.51	0.00591	1.45	LV	CELLSTATES	PC1	control_TTN	12	18
CCDC85B	0.679	0.00707	0.0346	0.028	4.45	14.5	0.000499	2.15	LV	CELLSTATES	PC1	control_TTN	12	18
HOOK2	0.679	0.000731	0.121	0.105	6.35	23.9	1.88e-05	3.14	LV	CELLSTATES	PC1	control_TTN	12	18
EML3	0.678	0.0229	0.0215	0.0176	3.87	10.1	0.003	1.64	LV	CELLSTATES	PC1	control_TTN	12	18
CHPF2	0.677	0.00543	0.0138	0.0106	3.21	15.5	0.000337	2.26	LV	CELLSTATES	PC1	control_TTN	12	18
TAGLN2	0.677	0.00695	0.0568	0.0424	5.15	14.6	0.000482	2.16	LV	CELLSTATES	PC1	control_TTN	12	18
TMEM106A	0.676	0.0381	0.0172	0.0139	3.53	8.29	0.00652	1.42	LV	CELLSTATES	PC1	control_TTN	12	18
ADRM1	0.675	0.0132	0.0205	0.0165	3.76	12.1	0.00129	1.88	LV	CELLSTATES	PC1	control_TTN	12	18
CALN1	0.675	0.0276	0.0178	0.0143	3.59	9.4	0.00399	1.56	LV	CELLSTATES	PC1	control_TTN	12	18
PIP4P1	0.674	0.00651	0.0224	0.018	3.91	14.9	0.000435	2.19	LV	CELLSTATES	PC1	control_TTN	12	18
SLC9A3R2	0.674	0.0282	0.0284	0.0223	4.21	9.33	0.00411	1.55	LV	CELLSTATES	PC1	control_TTN	12	18
CCR10	0.673	0.027	0.0245	0.0165	3.97	9.48	0.00385	1.57	LV	CELLSTATES	PC1	control_TTN	12	18
TUBA1B	0.673	0.0187	0.144	0.112	6.45	10.8	0.00223	1.73	LV	CELLSTATES	PC1	control_TTN	12	18
ZNF22	0.673	0.009	0.0399	0.0261	4.6	13.6	0.000718	2.05	LV	CELLSTATES	PC1	control_TTN	12	18
IMP4	0.672	0.0188	0.0266	0.0228	4.15	10.7	0.00225	1.73	LV	CELLSTATES	PC1	control_TTN	12	18
DDAH2	0.671	0.00933	0.0462	0.0407	4.99	13.4	0.000761	2.03	LV	CELLSTATES	PC1	control_TTN	12	18
NAT9	0.671	0.0092	0.0833	0.0686	5.78	13.5	0.000741	2.04	LV	CELLSTATES	PC1	control_TTN	12	18
RHBDD2	0.671	0.00245	0.0405	0.0312	4.68	18.6	0.000111	2.61	LV	CELLSTATES	PC1	control_TTN	12	18
LINC00539	0.67	0.0392	0.0126	0.00854	3.14	8.2	0.0068	1.41	LV	CELLSTATES	PC1	control_TTN	12	18
MRPL32	0.668	0.00471	0.0577	0.0461	5.17	16	0.000278	2.33	LV	CELLSTATES	PC1	control_TTN	12	18
RPLP1	0.667	0.0163	0.166	0.139	6.85	11.3	0.00181	1.79	LV	CELLSTATES	PC1	control_TTN	12	18
SPDYE1	0.666	0.0143	0.0546	0.0487	5.27	11.8	0.00147	1.84	LV	CELLSTATES	PC1	control_TTN	12	18
AC096564.1	0.665	0.0118	0.0389	0.0276	4.62	12.5	0.0011	1.93	LV	CELLSTATES	PC1	control_TTN	12	18
CCDC129	0.665	0.0221	0.174	0.12	6.73	10.2	0.00281	1.66	LV	CELLSTATES	PC1	control_TTN	12	18
EDA	0.665	0.000662	0.597	0.443	8.49	24.5	1.57e-05	3.18	LV	CELLSTATES	PC1	control_TTN	12	18
EHD2	0.664	0.000238	0.0795	0.0654	5.66	29.7	3.28e-06	3.62	LV	CELLSTATES	PC1	control_TTN	12	18
RPL10	0.664	0.00929	0.351	0.286	7.84	13.4	0.00075	2.03	LV	CELLSTATES	PC1	control_TTN	12	18
AC020661.3	0.663	0.034	0.0288	0.0272	4.38	8.64	0.00557	1.47	LV	CELLSTATES	PC1	control_TTN	12	18
RPS8	0.663	0.000651	0.111	0.0925	6.17	24.6	1.52e-05	3.19	LV	CELLSTATES	PC1	control_TTN	12	18
UBXN1	0.663	0.00818	0.056	0.0452	5.23	14	0.000615	2.09	LV	CELLSTATES	PC1	control_TTN	12	18
HNRNPA0	0.662	0.00769	0.0361	0.0294	4.53	14.2	0.000565	2.11	LV	CELLSTATES	PC1	control_TTN	12	18
SEPT6	0.661	0.0225	0.0862	0.0755	5.9	10.1	0.00291	1.65	LV	CELLSTATES	PC1	control_TTN	12	18
SLC39A1	0.661	0.00873	0.026	0.0208	4.08	13.7	0.00068	2.06	LV	CELLSTATES	PC1	control_TTN	12	18
UROD	0.661	0.0386	0.0194	0.0163	3.79	8.25	0.00665	1.41	LV	CELLSTATES	PC1	control_TTN	12	18
LRCH4	0.659	0.00769	0.0442	0.0374	4.86	14.2	0.000562	2.11	LV	CELLSTATES	PC1	control_TTN	12	18
TPI1	0.659	0.0263	0.0893	0.078	5.9	9.57	0.0037	1.58	LV	CELLSTATES	PC1	control_TTN	12	18
ACTG1	0.658	0.0148	0.303	0.245	7.56	11.6	0.00157	1.83	LV	CELLSTATES	PC1	control_TTN	12	18
RAPGEFL1	0.656	0.0135	0.0371	0.0307	4.65	12	0.00134	1.87	LV	CELLSTATES	PC1	control_TTN	12	18
TGFB1I1	0.656	0.00337	0.0716	0.0581	5.55	17.3	0.000175	2.47	LV	CELLSTATES	PC1	control_TTN	12	18
TPGS1	0.656	0.00707	0.0174	0.0141	3.46	14.5	0.000498	2.15	LV	CELLSTATES	PC1	control_TTN	12	18
DRAP1	0.655	0.0116	0.0327	0.026	4.44	12.6	0.00107	1.93	LV	CELLSTATES	PC1	control_TTN	12	18
ENO2	0.655	0.0187	0.0137	0.012	3.27	10.8	0.00222	1.73	LV	CELLSTATES	PC1	control_TTN	12	18
MCM4	0.655	0.0356	0.0131	0.0119	3.2	8.5	0.00594	1.45	LV	CELLSTATES	PC1	control_TTN	12	18
HLA-C	0.654	0.0355	0.151	0.121	6.62	8.5	0.00592	1.45	LV	CELLSTATES	PC1	control_TTN	12	18
RPL35	0.654	0.0154	0.0559	0.0474	5.24	11.5	0.00165	1.81	LV	CELLSTATES	PC1	control_TTN	12	18
NELFE	0.653	0.0148	0.0217	0.0185	3.91	11.6	0.00156	1.83	LV	CELLSTATES	PC1	control_TTN	12	18
ARPC5L	0.652	0.0118	0.0212	0.0164	3.79	12.5	0.00109	1.93	LV	CELLSTATES	PC1	control_TTN	12	18
PRMT9	0.652	0.00144	0.0561	0.0462	5.22	21	4.86e-05	2.84	LV	CELLSTATES	PC1	control_TTN	12	18
ILVBL	0.651	0.0245	0.0154	0.0143	3.42	9.8	0.00335	1.61	LV	CELLSTATES	PC1	control_TTN	12	18
MFGE8	0.65	0.00585	0.608	0.541	8.7	15.2	0.000376	2.23	LV	CELLSTATES	PC1	control_TTN	12	18
PSME1	0.65	0.0355	0.0238	0.0187	3.97	8.51	0.00591	1.45	LV	CELLSTATES	PC1	control_TTN	12	18
DDIT3	0.647	0.0363	0.0417	0.0345	4.82	8.44	0.0061	1.44	LV	CELLSTATES	PC1	control_TTN	12	18
RPS19	0.647	0.0201	0.0907	0.0742	5.91	10.5	0.00247	1.7	LV	CELLSTATES	PC1	control_TTN	12	18
OXA1L	0.646	0.0147	0.032	0.0277	4.43	11.7	0.00154	1.83	LV	CELLSTATES	PC1	control_TTN	12	18
STPG2	0.645	0.0199	0.02	0.0165	3.74	10.6	0.00243	1.7	LV	CELLSTATES	PC1	control_TTN	12	18
TRMT112	0.645	0.0133	0.0237	0.0186	3.95	12.1	0.0013	1.88	LV	CELLSTATES	PC1	control_TTN	12	18
RPL41	0.644	0.0116	0.187	0.168	7.05	12.6	0.00107	1.93	LV	CELLSTATES	PC1	control_TTN	12	18
TMEM38A	0.644	0.0243	0.0351	0.0264	4.48	9.84	0.00329	1.61	LV	CELLSTATES	PC1	control_TTN	12	18
MTCH1	0.643	0.000411	0.122	0.103	6.3	26.8	7.78e-06	3.39	LV	CELLSTATES	PC1	control_TTN	12	18
SUMO3	0.643	0.0266	0.014	0.0114	3.26	9.53	0.00377	1.58	LV	CELLSTATES	PC1	control_TTN	12	18
KCNC4	0.642	0.0498	0.0439	0.0336	4.78	7.42	0.00971	1.3	LV	CELLSTATES	PC1	control_TTN	12	18
ECM1	0.641	0.00379	0.0488	0.041	5	16.9	0.000207	2.42	LV	CELLSTATES	PC1	control_TTN	12	18
MGAT3	0.64	0.03	0.0272	0.021	4.19	9.11	0.00452	1.52	LV	CELLSTATES	PC1	control_TTN	12	18
PPM1L	0.638	0.0221	0.329	0.242	7.56	10.2	0.00281	1.66	LV	CELLSTATES	PC1	control_TTN	12	18
DPP6	0.636	0.0266	0.0252	0.0211	4.17	9.53	0.00377	1.58	LV	CELLSTATES	PC1	control_TTN	12	18
SOCS5	0.636	0.00317	0.349	0.255	7.68	17.6	0.00016	2.5	LV	CELLSTATES	PC1	control_TTN	12	18
UQCC3	0.636	0.0141	0.0137	0.0111	3.21	11.8	0.00144	1.85	LV	CELLSTATES	PC1	control_TTN	12	18
BTBD19	0.635	0.0275	0.0274	0.0236	4.15	9.41	0.00398	1.56	LV	CELLSTATES	PC1	control_TTN	12	18
CHSY1	0.635	0.00505	0.29	0.218	7.45	15.8	0.000306	2.3	LV	CELLSTATES	PC1	control_TTN	12	18
RPL28	0.634	0.0188	0.066	0.0511	5.38	10.7	0.00224	1.73	LV	CELLSTATES	PC1	control_TTN	12	18
GNG11	0.633	0.04	0.0446	0.0328	4.78	8.13	0.00701	1.4	LV	CELLSTATES	PC1	control_TTN	12	18
FAM20A	0.632	0.0424	0.015	0.0123	3.4	7.93	0.00766	1.37	LV	CELLSTATES	PC1	control_TTN	12	18
LAPTM4A	0.631	0.0312	0.0811	0.0688	5.82	8.95	0.00485	1.51	LV	CELLSTATES	PC1	control_TTN	12	18
PLK3	0.631	0.028	0.0244	0.0228	4.05	9.36	0.00407	1.55	LV	CELLSTATES	PC1	control_TTN	12	18
RPL22L1	0.631	0.0472	0.0222	0.0158	3.82	7.6	0.00892	1.33	LV	CELLSTATES	PC1	control_TTN	12	18
AC013640.1	0.63	0.0327	0.0247	0.0203	4.1	8.77	0.00526	1.49	LV	CELLSTATES	PC1	control_TTN	12	18
PPP4C	0.63	0.00594	0.0386	0.0342	4.73	15.2	0.000385	2.23	LV	CELLSTATES	PC1	control_TTN	12	18
MGP	0.629	0.0477	0.224	0.182	7.18	7.55	0.00912	1.32	LV	CELLSTATES	PC1	control_TTN	12	18
RPS2	0.629	0.0141	0.0981	0.0871	6.03	11.8	0.00143	1.85	LV	CELLSTATES	PC1	control_TTN	12	18
ARSB	0.628	0.00186	0.0287	0.0253	4.27	19.9	6.97e-05	2.73	LV	CELLSTATES	PC1	control_TTN	12	18
DPM2	0.628	0.0299	0.0185	0.0144	3.64	9.12	0.00452	1.52	LV	CELLSTATES	PC1	control_TTN	12	18
FERMT3	0.628	0.0138	0.0211	0.0161	3.81	11.9	0.00138	1.86	LV	CELLSTATES	PC1	control_TTN	12	18
KIFC3	0.628	0.0255	0.0546	0.0453	5.13	9.65	0.00357	1.59	LV	CELLSTATES	PC1	control_TTN	12	18
PLIN2	0.628	0.0477	0.0309	0.0288	4.44	7.55	0.00913	1.32	LV	CELLSTATES	PC1	control_TTN	12	18
ABCB9	0.627	0.0138	0.0182	0.0146	3.6	11.9	0.00137	1.86	LV	CELLSTATES	PC1	control_TTN	12	18
C14orf119	0.627	0.0143	0.0379	0.0301	4.6	11.8	0.00147	1.84	LV	CELLSTATES	PC1	control_TTN	12	18
NHSL2	0.626	0.0366	0.116	0.091	6.18	8.42	0.00616	1.44	LV	CELLSTATES	PC1	control_TTN	12	18
RPS6	0.626	0.0315	0.0711	0.0627	5.62	8.92	0.00492	1.5	LV	CELLSTATES	PC1	control_TTN	12	18
VASP	0.626	0.00428	0.11	0.0913	6.13	16.4	0.000244	2.37	LV	CELLSTATES	PC1	control_TTN	12	18
OAF	0.625	0.0111	0.145	0.113	6.48	12.8	0.000986	1.96	LV	CELLSTATES	PC1	control_TTN	12	18
SEMA4C	0.625	0.0122	0.0184	0.0151	3.66	12.4	0.00115	1.91	LV	CELLSTATES	PC1	control_TTN	12	18
UBL5	0.625	0.039	0.0331	0.0278	4.5	8.22	0.00673	1.41	LV	CELLSTATES	PC1	control_TTN	12	18
ARPC1B	0.624	0.0182	0.0186	0.0172	3.67	10.9	0.00214	1.74	LV	CELLSTATES	PC1	control_TTN	12	18
BIN3	0.623	0.00121	0.0507	0.0437	5.03	21.8	3.72e-05	2.92	LV	CELLSTATES	PC1	control_TTN	12	18
DUS2	0.623	0.000541	0.0505	0.0423	5.03	25.5	1.16e-05	3.27	LV	CELLSTATES	PC1	control_TTN	12	18
PTPA	0.621	0.00499	0.0559	0.0494	5.21	15.8	0.0003	2.3	LV	CELLSTATES	PC1	control_TTN	12	18
S100A10	0.621	0.0313	0.0238	0.0194	3.88	8.95	0.00487	1.5	LV	CELLSTATES	PC1	control_TTN	12	18
APRT	0.619	0.0474	0.0277	0.022	4.17	7.58	0.00901	1.32	LV	CELLSTATES	PC1	control_TTN	12	18
CCND1	0.619	0.0452	0.0332	0.027	4.51	7.74	0.00837	1.35	LV	CELLSTATES	PC1	control_TTN	12	18
RPS28	0.618	0.0118	0.0631	0.0528	5.4	12.5	0.00109	1.93	LV	CELLSTATES	PC1	control_TTN	12	18
NBL1	0.615	0.0283	0.0349	0.0307	4.6	9.32	0.00413	1.55	LV	CELLSTATES	PC1	control_TTN	12	18
TBX3	0.614	0.0306	0.0863	0.058	5.67	9.03	0.00469	1.51	LV	CELLSTATES	PC1	control_TTN	12	18
RPL23	0.613	0.0153	0.032	0.0258	4.42	11.5	0.00164	1.82	LV	CELLSTATES	PC1	control_TTN	12	18
CCDC127	0.612	0.0477	0.0172	0.0131	3.54	7.55	0.00914	1.32	LV	CELLSTATES	PC1	control_TTN	12	18
DOCK3	0.612	0.0231	0.0448	0.0374	4.89	10	0.00304	1.64	LV	CELLSTATES	PC1	control_TTN	12	18
AC034102.6	0.611	0.0469	0.0193	0.0136	3.66	7.62	0.00883	1.33	LV	CELLSTATES	PC1	control_TTN	12	18
OSBPL10	0.611	0.01	0.218	0.184	7.11	13.1	0.000846	2	LV	CELLSTATES	PC1	control_TTN	12	18
TUBB4B	0.61	0.0241	0.0744	0.0657	5.59	9.88	0.00325	1.62	LV	CELLSTATES	PC1	control_TTN	12	18
RAD23A	0.608	0.00145	0.0895	0.0752	5.86	21	4.94e-05	2.84	LV	CELLSTATES	PC1	control_TTN	12	18
RBM8A	0.608	0.00839	0.0413	0.0377	4.81	13.9	0.000638	2.08	LV	CELLSTATES	PC1	control_TTN	12	18
RPL13	0.608	0.0245	0.146	0.124	6.61	9.81	0.00334	1.61	LV	CELLSTATES	PC1	control_TTN	12	18
RBM42	0.607	0.0223	0.0147	0.0116	3.29	10.2	0.00288	1.65	LV	CELLSTATES	PC1	control_TTN	12	18
ATP6V1F	0.605	0.0271	0.014	0.0121	3.27	9.45	0.0039	1.57	LV	CELLSTATES	PC1	control_TTN	12	18
IDH3G	0.605	0.023	0.0328	0.0276	4.43	10	0.00302	1.64	LV	CELLSTATES	PC1	control_TTN	12	18
SNHG9	0.604	0.0236	0.0337	0.0285	4.56	9.96	0.00314	1.63	LV	CELLSTATES	PC1	control_TTN	12	18
CAV1	0.602	0.00601	0.198	0.159	6.93	15.1	0.000393	2.22	LV	CELLSTATES	PC1	control_TTN	12	18
RACK1	0.602	0.00176	0.09	0.0751	5.88	20.1	6.54e-05	2.76	LV	CELLSTATES	PC1	control_TTN	12	18
AC073320.1	0.601	0.0378	0.0219	0.0188	3.97	8.32	0.00643	1.42	LV	CELLSTATES	PC1	control_TTN	12	18
CYC1	0.601	0.0103	0.0858	0.0796	5.91	13	0.000888	1.99	LV	CELLSTATES	PC1	control_TTN	12	18
SEC24D	0.6	0.00614	0.275	0.229	7.41	15	0.000406	2.21	LV	CELLSTATES	PC1	control_TTN	12	18
JTB	0.598	0.0103	0.05	0.0419	5.08	13	0.000882	1.99	LV	CELLSTATES	PC1	control_TTN	12	18
SLC3A2	0.598	0.0299	0.0327	0.0268	4.41	9.12	0.00452	1.52	LV	CELLSTATES	PC1	control_TTN	12	18
GSTP1	0.597	0.00419	0.0808	0.0694	5.74	16.5	0.000237	2.38	LV	CELLSTATES	PC1	control_TTN	12	18
GTF3C4	0.596	0.0116	0.0192	0.0156	3.72	12.6	0.00106	1.94	LV	CELLSTATES	PC1	control_TTN	12	18
LAMTOR5	0.596	0.00614	0.0415	0.0365	4.81	15.1	0.000404	2.21	LV	CELLSTATES	PC1	control_TTN	12	18
FAM50A	0.595	0.0239	0.0322	0.0308	4.48	9.89	0.00323	1.62	LV	CELLSTATES	PC1	control_TTN	12	18
NEURL1	0.594	0.0206	0.0472	0.0332	4.88	10.4	0.00257	1.69	LV	CELLSTATES	PC1	control_TTN	12	18
AC026202.2	0.593	0.00684	0.108	0.0942	6.21	14.7	0.000467	2.16	LV	CELLSTATES	PC1	control_TTN	12	18
EMG1-1	0.593	0.00703	0.0305	0.028	4.4	14.5	0.000493	2.15	LV	CELLSTATES	PC1	control_TTN	12	18
PCIF1	0.593	0.0245	0.0132	0.0113	3.17	9.8	0.00335	1.61	LV	CELLSTATES	PC1	control_TTN	12	18
OTUB1	0.592	0.00614	0.0408	0.0374	4.82	15.1	0.000404	2.21	LV	CELLSTATES	PC1	control_TTN	12	18
PTMS	0.592	0.00306	0.135	0.11	6.4	17.7	0.000152	2.51	LV	CELLSTATES	PC1	control_TTN	12	18
WDR77	0.592	0.0302	0.0213	0.0176	3.82	9.08	0.0046	1.52	LV	CELLSTATES	PC1	control_TTN	12	18
H2AFZ	0.59	0.0401	0.0274	0.0247	4.26	8.11	0.00707	1.4	LV	CELLSTATES	PC1	control_TTN	12	18
DISC1	0.589	0.00546	0.13	0.113	6.43	15.5	0.00034	2.26	LV	CELLSTATES	PC1	control_TTN	12	18
MRPL28	0.589	0.0159	0.0142	0.0135	3.32	11.4	0.00174	1.8	LV	CELLSTATES	PC1	control_TTN	12	18
SREBF1	0.589	0.0463	0.0675	0.0612	5.45	7.67	0.00866	1.33	LV	CELLSTATES	PC1	control_TTN	12	18
ATAD3A	0.585	0.0445	0.0178	0.0155	3.57	7.78	0.00821	1.35	LV	CELLSTATES	PC1	control_TTN	12	18
ARAF	0.584	0.0164	0.029	0.0262	4.34	11.2	0.00184	1.78	LV	CELLSTATES	PC1	control_TTN	12	18
MPG	0.584	0.00245	0.0714	0.0583	5.51	18.6	0.000111	2.61	LV	CELLSTATES	PC1	control_TTN	12	18
SSNA1	0.584	0.00186	0.0337	0.0282	4.48	19.9	7.04e-05	2.73	LV	CELLSTATES	PC1	control_TTN	12	18
TMEM258	0.584	0.0307	0.0254	0.0209	4.13	9.02	0.00472	1.51	LV	CELLSTATES	PC1	control_TTN	12	18
AC109927.1	0.583	0.0112	0.0666	0.0538	5.39	12.7	0.000995	1.95	LV	CELLSTATES	PC1	control_TTN	12	18
ATP6V0B	0.583	0.0479	0.0333	0.028	4.41	7.54	0.00918	1.32	LV	CELLSTATES	PC1	control_TTN	12	18
ARID3A	0.582	0.0158	0.0519	0.0473	5.16	11.4	0.00173	1.8	LV	CELLSTATES	PC1	control_TTN	12	18
LSM1	0.582	0.0199	0.0158	0.0162	3.45	10.6	0.00242	1.7	LV	CELLSTATES	PC1	control_TTN	12	18
MAGEF1	0.582	0.0447	0.0175	0.014	3.54	7.77	0.00826	1.35	LV	CELLSTATES	PC1	control_TTN	12	18
GPAA1	0.581	0.0159	0.0317	0.0288	4.47	11.3	0.00175	1.8	LV	CELLSTATES	PC1	control_TTN	12	18
RPL15	0.581	0.0437	0.109	0.0975	6.22	7.84	0.00798	1.36	LV	CELLSTATES	PC1	control_TTN	12	18
AKR1A1	0.58	0.011	0.0514	0.0399	5	12.8	0.000974	1.96	LV	CELLSTATES	PC1	control_TTN	12	18
ILF2	0.58	0.0187	0.0308	0.027	4.4	10.8	0.00223	1.73	LV	CELLSTATES	PC1	control_TTN	12	18
LARP6	0.58	0.03	0.0139	0.0123	3.36	9.1	0.00456	1.52	LV	CELLSTATES	PC1	control_TTN	12	18
ARHGAP29	0.578	0.00603	0.672	0.585	8.78	15.1	0.000395	2.22	LV	CELLSTATES	PC1	control_TTN	12	18
LINC00907	0.577	0.0439	0.0168	0.0155	3.51	7.83	0.00804	1.36	LV	CELLSTATES	PC1	control_TTN	12	18
RETSAT	0.577	0.0494	0.0126	0.0109	3.17	7.44	0.00962	1.31	LV	CELLSTATES	PC1	control_TTN	12	18
MEF2C	0.575	0.0239	1.63	1.4	10.1	9.9	0.00321	1.62	LV	CELLSTATES	PC1	control_TTN	12	18
RPS23	0.575	0.0327	0.0735	0.0665	5.63	8.77	0.00526	1.49	LV	CELLSTATES	PC1	control_TTN	12	18
CENPT	0.572	0.0258	0.0478	0.0458	5.08	9.62	0.00362	1.59	LV	CELLSTATES	PC1	control_TTN	12	18
PROS1	0.572	0.0296	0.0538	0.0464	5.1	9.15	0.00445	1.53	LV	CELLSTATES	PC1	control_TTN	12	18
PDLIM7	0.571	0.0267	0.0704	0.0628	5.56	9.52	0.00379	1.57	LV	CELLSTATES	PC1	control_TTN	12	18
SLC25A5	0.571	0.0471	0.0454	0.042	4.93	7.61	0.00888	1.33	LV	CELLSTATES	PC1	control_TTN	12	18
PEX16	0.57	0.0274	0.0162	0.0135	3.5	9.42	0.00396	1.56	LV	CELLSTATES	PC1	control_TTN	12	18
PMM1	0.57	0.0122	0.0221	0.0196	3.94	12.4	0.00114	1.92	LV	CELLSTATES	PC1	control_TTN	12	18
CHRD	0.568	0.0255	0.0613	0.0585	5.4	9.67	0.00355	1.59	LV	CELLSTATES	PC1	control_TTN	12	18
NORAD	0.568	0.0381	0.0588	0.0477	5.28	8.29	0.00652	1.42	LV	CELLSTATES	PC1	control_TTN	12	18
OAZ2	0.568	0.00526	0.109	0.0972	6.21	15.7	0.000323	2.28	LV	CELLSTATES	PC1	control_TTN	12	18
EEF1A1	0.567	0.0261	0.116	0.102	6.24	9.59	0.00367	1.58	LV	CELLSTATES	PC1	control_TTN	12	18
SHISA5	0.567	0.00756	0.0378	0.0323	4.65	14.2	0.000553	2.12	LV	CELLSTATES	PC1	control_TTN	12	18
ABT1	0.566	0.0419	0.0137	0.011	3.24	7.98	0.00752	1.38	LV	CELLSTATES	PC1	control_TTN	12	18
MTX3	0.566	0.0039	0.0476	0.0372	4.93	16.7	0.000217	2.41	LV	CELLSTATES	PC1	control_TTN	12	18
RAN	0.565	0.0484	0.0415	0.0371	4.76	7.51	0.0093	1.32	LV	CELLSTATES	PC1	control_TTN	12	18
TMEM165	0.564	0.0223	0.553	0.476	8.48	10.2	0.00288	1.65	LV	CELLSTATES	PC1	control_TTN	12	18
ZFAND2B	0.564	0.0202	0.0401	0.0373	4.82	10.5	0.00249	1.69	LV	CELLSTATES	PC1	control_TTN	12	18
ARFRP1	0.562	0.00734	0.0274	0.0242	4.2	14.3	0.000528	2.13	LV	CELLSTATES	PC1	control_TTN	12	18
KLHDC8B	0.562	0.00419	0.0684	0.0597	5.54	16.5	0.000238	2.38	LV	CELLSTATES	PC1	control_TTN	12	18
MOB4	0.562	0.0368	0.019	0.0169	3.74	8.4	0.00622	1.43	LV	CELLSTATES	PC1	control_TTN	12	18
BOLA3	0.56	0.0125	0.0194	0.0166	3.7	12.3	0.00119	1.9	LV	CELLSTATES	PC1	control_TTN	12	18
SLC36A4	0.56	0.0386	0.0517	0.0444	5.06	8.25	0.00663	1.41	LV	CELLSTATES	PC1	control_TTN	12	18
GCLM	0.558	0.0201	0.0485	0.0401	4.93	10.5	0.00245	1.7	LV	CELLSTATES	PC1	control_TTN	12	18
RPS9	0.558	0.0222	0.0966	0.0841	6.01	10.2	0.00284	1.65	LV	CELLSTATES	PC1	control_TTN	12	18
TBRG1	0.556	0.0106	0.144	0.137	6.68	12.9	0.000926	1.97	LV	CELLSTATES	PC1	control_TTN	12	18
DTX3	0.555	0.00862	0.216	0.192	7.17	13.8	0.000664	2.06	LV	CELLSTATES	PC1	control_TTN	12	18
RPL7A	0.555	0.0458	0.0792	0.0671	5.68	7.71	0.00851	1.34	LV	CELLSTATES	PC1	control_TTN	12	18
MRPS21	0.554	0.000709	0.0927	0.0778	5.91	24.1	1.76e-05	3.15	LV	CELLSTATES	PC1	control_TTN	12	18
AL132671.2	0.553	0.0264	0.198	0.163	6.99	9.56	0.00372	1.58	LV	CELLSTATES	PC1	control_TTN	12	18
ARL16	0.553	0.0109	0.0473	0.0401	4.94	12.8	0.000962	1.96	LV	CELLSTATES	PC1	control_TTN	12	18
PKM	0.553	0.00856	0.089	0.0892	5.99	13.8	0.000654	2.07	LV	CELLSTATES	PC1	control_TTN	12	18
CCDC65	0.552	0.0113	0.0912	0.0768	5.89	12.7	0.00102	1.95	LV	CELLSTATES	PC1	control_TTN	12	18
GEMIN7-AS1	0.552	0.031	0.0241	0.0187	3.97	8.99	0.00478	1.51	LV	CELLSTATES	PC1	control_TTN	12	18
NEAT1	0.552	0.00488	2.87	2.53	10.9	15.9	0.000291	2.31	LV	CELLSTATES	PC1	control_TTN	12	18
DGUOK-AS1	0.55	0.0224	0.0151	0.0131	3.42	10.1	0.0029	1.65	LV	CELLSTATES	PC1	control_TTN	12	18
CD151	0.549	0.014	0.0863	0.0823	5.89	11.9	0.00142	1.85	LV	CELLSTATES	PC1	control_TTN	12	18
POLD2	0.549	0.0466	0.0333	0.0314	4.51	7.65	0.00874	1.33	LV	CELLSTATES	PC1	control_TTN	12	18
RAB6B	0.549	0.0145	0.0419	0.0352	4.83	11.7	0.00151	1.84	LV	CELLSTATES	PC1	control_TTN	12	18
SERF2	0.549	0.0198	0.128	0.122	6.5	10.6	0.00241	1.7	LV	CELLSTATES	PC1	control_TTN	12	18
TXNRD1	0.549	0.00507	0.167	0.151	6.78	15.8	0.000308	2.29	LV	CELLSTATES	PC1	control_TTN	12	18
CBX6	0.548	0.00262	0.0412	0.0392	4.76	18.3	0.000122	2.58	LV	CELLSTATES	PC1	control_TTN	12	18
CISD3	0.548	0.0422	0.0133	0.0114	3.26	7.96	0.00759	1.37	LV	CELLSTATES	PC1	control_TTN	12	18
SLC26A10	0.548	0.0281	0.026	0.0209	4.1	9.34	0.0041	1.55	LV	CELLSTATES	PC1	control_TTN	12	18
PRDX1	0.546	0.019	0.0458	0.0399	4.87	10.7	0.00228	1.72	LV	CELLSTATES	PC1	control_TTN	12	18
ZNF697	0.546	0.0422	0.0249	0.0189	4.03	7.95	0.0076	1.37	LV	CELLSTATES	PC1	control_TTN	12	18
ADIRF	0.545	0.0155	0.19	0.175	7.02	11.4	0.00168	1.81	LV	CELLSTATES	PC1	control_TTN	12	18
PSMA7	0.545	0.0158	0.0778	0.0735	5.78	11.4	0.00173	1.8	LV	CELLSTATES	PC1	control_TTN	12	18
RPS27A	0.543	0.0295	0.0861	0.0768	5.85	9.17	0.00441	1.53	LV	CELLSTATES	PC1	control_TTN	12	18
MRPS34	0.542	0.0138	0.0285	0.0239	4.21	11.9	0.00139	1.86	LV	CELLSTATES	PC1	control_TTN	12	18
C19orf66	0.541	0.00979	0.0794	0.0741	5.76	13.2	0.000813	2.01	LV	CELLSTATES	PC1	control_TTN	12	18
FBXW5	0.541	0.00986	0.0573	0.0537	5.29	13.2	0.000827	2.01	LV	CELLSTATES	PC1	control_TTN	12	18
PNKP	0.541	0.00986	0.0947	0.0795	5.9	13.2	0.000826	2.01	LV	CELLSTATES	PC1	control_TTN	12	18
RPL37A	0.541	0.0497	0.0668	0.0613	5.55	7.42	0.00969	1.3	LV	CELLSTATES	PC1	control_TTN	12	18
PPP1CA	0.54	0.0275	0.0235	0.0219	4.04	9.41	0.00397	1.56	LV	CELLSTATES	PC1	control_TTN	12	18
TMEM199	0.539	0.0164	0.0222	0.0174	3.9	11.2	0.00183	1.78	LV	CELLSTATES	PC1	control_TTN	12	18
APEX1	0.538	0.00825	0.0497	0.0428	5.05	13.9	0.000623	2.08	LV	CELLSTATES	PC1	control_TTN	12	18
CRIP2	0.538	0.0391	0.1	0.0916	6.14	8.21	0.00677	1.41	LV	CELLSTATES	PC1	control_TTN	12	18
SKIV2L	0.538	0.0494	0.0162	0.0139	3.52	7.44	0.0096	1.31	LV	CELLSTATES	PC1	control_TTN	12	18
PSMC4	0.537	0.0274	0.0375	0.0331	4.64	9.42	0.00395	1.56	LV	CELLSTATES	PC1	control_TTN	12	18
ATP5ME	0.536	0.028	0.0594	0.0568	5.43	9.35	0.00407	1.55	LV	CELLSTATES	PC1	control_TTN	12	18
IRF1	0.536	0.0287	0.0255	0.0213	4.04	9.27	0.00423	1.54	LV	CELLSTATES	PC1	control_TTN	12	18
AP2S1	0.535	0.0151	0.0228	0.0216	3.91	11.6	0.0016	1.82	LV	CELLSTATES	PC1	control_TTN	12	18
BCAP31	0.534	0.0474	0.0252	0.0242	4.16	7.58	0.00903	1.32	LV	CELLSTATES	PC1	control_TTN	12	18
MYDGF	0.534	0.00264	0.0633	0.0567	5.38	18.3	0.000123	2.58	LV	CELLSTATES	PC1	control_TTN	12	18
TBX2	0.534	0.0104	0.391	0.311	7.91	13	0.000895	1.99	LV	CELLSTATES	PC1	control_TTN	12	18
ESAM	0.533	0.00101	0.0905	0.0812	5.93	22.6	2.9e-05	3	LV	CELLSTATES	PC1	control_TTN	12	18
RPL21	0.533	0.0333	0.0803	0.0725	5.79	8.7	0.00542	1.48	LV	CELLSTATES	PC1	control_TTN	12	18
AGPAT2	0.532	0.032	0.0195	0.0177	3.74	8.86	0.00507	1.49	LV	CELLSTATES	PC1	control_TTN	12	18
PHKG2	0.532	0.0326	0.0193	0.0163	3.69	8.78	0.00524	1.49	LV	CELLSTATES	PC1	control_TTN	12	18
NUTF2	0.531	0.0391	0.0252	0.0229	4.09	8.21	0.00675	1.41	LV	CELLSTATES	PC1	control_TTN	12	18
AC020916.1	0.529	0.0175	0.0792	0.0691	5.73	11	0.00202	1.76	LV	CELLSTATES	PC1	control_TTN	12	18
ATP5MD	0.529	0.0229	0.0642	0.059	5.48	10.1	0.003	1.64	LV	CELLSTATES	PC1	control_TTN	12	18
IKBKG	0.529	0.0336	0.0196	0.0159	3.73	8.68	0.00547	1.47	LV	CELLSTATES	PC1	control_TTN	12	18
LSAMP	0.528	0.0286	0.0316	0.0282	4.45	9.27	0.00422	1.54	LV	CELLSTATES	PC1	control_TTN	12	18
RPL11	0.527	0.0134	0.123	0.109	6.37	12	0.00131	1.87	LV	CELLSTATES	PC1	control_TTN	12	18
PLCB3	0.526	0.0391	0.0137	0.0125	3.23	8.2	0.00678	1.41	LV	CELLSTATES	PC1	control_TTN	12	18
SCAMP3	0.526	0.00685	0.0576	0.0534	5.28	14.7	0.000469	2.16	LV	CELLSTATES	PC1	control_TTN	12	18
AC116903.2	0.525	0.0238	0.0278	0.0243	4.18	9.93	0.00317	1.62	LV	CELLSTATES	PC1	control_TTN	12	18
AP1B1	0.525	0.00503	0.0441	0.0384	4.86	15.8	0.000304	2.3	LV	CELLSTATES	PC1	control_TTN	12	18
C8orf34	0.524	0.0428	0.0317	0.0276	4.44	7.9	0.00777	1.37	LV	CELLSTATES	PC1	control_TTN	12	18
GRINA	0.524	0.0127	0.0288	0.0258	4.31	12.2	0.00121	1.9	LV	CELLSTATES	PC1	control_TTN	12	18
POLR2K	0.523	0.0245	0.0207	0.0178	3.86	9.82	0.00333	1.61	LV	CELLSTATES	PC1	control_TTN	12	18
TNFRSF1B	0.522	0.0145	0.0837	0.0716	5.75	11.7	0.00151	1.84	LV	CELLSTATES	PC1	control_TTN	12	18
AL139095.4	0.521	0.0229	0.0432	0.0376	4.83	10.1	0.00301	1.64	LV	CELLSTATES	PC1	control_TTN	12	18
ATP6V1G1	0.521	0.00972	0.0542	0.0514	5.21	13.3	0.000806	2.01	LV	CELLSTATES	PC1	control_TTN	12	18
PCGF2	0.521	0.038	0.0182	0.0155	3.65	8.31	0.00647	1.42	LV	CELLSTATES	PC1	control_TTN	12	18
MCAM	0.519	0.0181	0.221	0.17	7.06	10.9	0.00212	1.74	LV	CELLSTATES	PC1	control_TTN	12	18
STX4	0.519	0.0204	0.0217	0.0188	3.89	10.5	0.00253	1.69	LV	CELLSTATES	PC1	control_TTN	12	18
L3HYPDH	0.517	0.0175	0.0301	0.0257	4.33	11	0.00202	1.76	LV	CELLSTATES	PC1	control_TTN	12	18
PPP2R5B	0.517	0.0485	0.0343	0.0332	4.6	7.5	0.00934	1.31	LV	CELLSTATES	PC1	control_TTN	12	18
LRRC8B	0.516	0.0255	0.115	0.0958	6.19	9.67	0.00355	1.59	LV	CELLSTATES	PC1	control_TTN	12	18
NUPR1	0.516	0.0311	0.032	0.0295	4.41	8.97	0.00481	1.51	LV	CELLSTATES	PC1	control_TTN	12	18
TINF2	0.516	0.03	0.0224	0.0196	3.98	9.1	0.00454	1.52	LV	CELLSTATES	PC1	control_TTN	12	18
C1S	0.515	0.00985	0.107	0.0978	6.15	13.2	0.000823	2.01	LV	CELLSTATES	PC1	control_TTN	12	18
SGMS2	0.514	0.0281	0.0311	0.0229	4.32	9.34	0.00409	1.55	LV	CELLSTATES	PC1	control_TTN	12	18
SLC35B1	0.513	0.0143	0.0386	0.0362	4.75	11.8	0.00148	1.84	LV	CELLSTATES	PC1	control_TTN	12	18
SMG6	0.512	0.0106	0.395	0.353	8	12.9	0.000923	1.97	LV	CELLSTATES	PC1	control_TTN	12	18
SYNGAP1	0.512	0.0344	0.0516	0.0519	5.15	8.6	0.00567	1.46	LV	CELLSTATES	PC1	control_TTN	12	18
C21orf2	0.511	0.0284	0.0221	0.0191	3.87	9.31	0.00415	1.55	LV	CELLSTATES	PC1	control_TTN	12	18
AP001831.1	0.507	0.0366	0.132	0.115	6.45	8.41	0.00617	1.44	LV	CELLSTATES	PC1	control_TTN	12	18
TRABD	0.505	0.0326	0.0499	0.0437	5.06	8.79	0.00523	1.49	LV	CELLSTATES	PC1	control_TTN	12	18
MUS81	0.504	0.0113	0.0696	0.0593	5.54	12.7	0.00103	1.95	LV	CELLSTATES	PC1	control_TTN	12	18
SYDE1	0.504	0.0493	0.0234	0.0194	3.96	7.45	0.00957	1.31	LV	CELLSTATES	PC1	control_TTN	12	18
TNFAIP8	0.504	0.0106	0.0848	0.0712	5.76	12.9	0.000926	1.97	LV	CELLSTATES	PC1	control_TTN	12	18
MYL9	0.502	0.00379	0.396	0.368	8.05	16.9	0.000207	2.42	LV	CELLSTATES	PC1	control_TTN	12	18
RPS12	0.502	0.0317	0.0502	0.0434	5.06	8.89	0.005	1.5	LV	CELLSTATES	PC1	control_TTN	12	18
CIAO1	0.501	0.00325	0.087	0.0752	5.82	17.5	0.000165	2.49	LV	CELLSTATES	PC1	control_TTN	12	18
ATP5F1D	0.5	0.0192	0.0789	0.0722	5.74	10.7	0.00231	1.72	LV	CELLSTATES	PC1	control_TTN	12	18
