# Supplementary material for: Pathogenic variants damage cell composition and single cell transcription in cardiomyopathies
Source: Science. Author manuscript; Available in PMC 2022 Oct 3. (PMC9528698; doi:10.1126/science.abo1984)
Supplement: Supp table 27.9 [file NIHMS1835045-supplement-Supp_table_27_9.xlsx]

## Sheet: Index
Column name	Description
Gene	Gene symbol, Ensembl 84
logFC	log2-fold change
FDR	False discovery rate; FDR is the PValue after (by default) Benjamini-Hochberg correction.
mean_exp_control	Mean expression values across controls
mean_exp_genotype	Mean expression values across disease samples
logCPM	logCPM is the average expression of all pseudobulked samples for that particular gene across all samples on the log2-scale expressed in counts per million (cpm, as calculated by edgeR after normalization).
F	Output of quasi-likelihood F-test
PValue	PValue is the nominal p-value derived from F
FDR_plot	-log10(False discovery rate)
Region	Studied region (LV or RV)
annotation_level	Cell-type or cell-state
cell_state/state	Specification which cell-type or state was analysed
comparison	Specification control_GENOTYPE
Observations_genotype	Numbers of Patients included in edgeR (patients with low number of nuclei have been excluded)
Observations_reference	Numbers of Patients included in edgeR (patients with low number of nuclei have been excluded)

## Sheet: LMNA_control
Gene	logFC	FDR	mean_exp_control	mean_exp_genotype	logCPM	F	PValue	FDR_plot	Region	annotation_level	cell_state	comparison	Observations_genotype	Observations_reference
CXCL10	3.62	0.00109	0	0.0202	3.99	20.5	1.91e-05	2.96	LV	CELLSTATES	SMC1.2	control_LMNA	12	18
SLITRK4	3.53	7.52e-06	0.00494	0.025	4.52	34.7	4.74e-08	5.12	LV	CELLSTATES	SMC1.2	control_LMNA	12	18
PRRG4	3.41	3.6e-05	0.00268	0.0295	4.57	30	3e-07	4.44	LV	CELLSTATES	SMC1.2	control_LMNA	12	18
SUSD5	3.01	1.5e-08	0.00734	0.0626	5.21	55.2	3.26e-11	7.82	LV	CELLSTATES	SMC1.2	control_LMNA	12	18
HBA2	2.99	0.000422	0.000115	0.0295	4.03	22.7	6.15e-06	3.38	LV	CELLSTATES	SMC1.2	control_LMNA	12	18
AL606807.1	2.94	8.25e-05	0.00591	0.0353	4.64	27.6	7.95e-07	4.08	LV	CELLSTATES	SMC1.2	control_LMNA	12	18
HBB	2.84	0.000205	0.00155	0.0419	4.45	24.9	2.44e-06	3.69	LV	CELLSTATES	SMC1.2	control_LMNA	12	18
ELN	2.8	1.18e-08	0.0151	0.11	5.67	56.1	2.36e-11	7.93	LV	CELLSTATES	SMC1.2	control_LMNA	12	18
ADGRG7	2.79	0.00728	0.00181	0.0181	4.16	14.7	0.000221	2.14	LV	CELLSTATES	SMC1.2	control_LMNA	12	18
FKBP5	2.75	6.23e-13	0.62	4.23	10.4	94.8	2.7e-16	12.2	LV	CELLSTATES	SMC1.2	control_LMNA	12	18
TIPARP	2.71	1.31e-10	0.0309	0.186	6.31	73.2	1.14e-13	9.88	LV	CELLSTATES	SMC1.2	control_LMNA	12	18
BICC1	2.49	2.17e-09	0.0434	0.339	6.9	62.9	2.64e-12	8.66	LV	CELLSTATES	SMC1.2	control_LMNA	12	18
AL355974.2	2.48	2.94e-07	0.0136	0.0969	5.5	45.4	9.36e-10	6.53	LV	CELLSTATES	SMC1.2	control_LMNA	12	18
AFF3	2.44	4.79e-19	0.253	1.61	9.11	164	4.16e-23	18.3	LV	CELLSTATES	SMC1.2	control_LMNA	12	18
KCNK3	2.3	0.00456	0.00154	0.0177	4.2	16	0.00012	2.34	LV	CELLSTATES	SMC1.2	control_LMNA	12	18
CACHD1	2.24	0.000746	0.00623	0.0415	4.79	21.2	1.19e-05	3.13	LV	CELLSTATES	SMC1.2	control_LMNA	12	18
AFF2	2.22	8.68e-09	0.0449	0.273	6.73	57.5	1.51e-11	8.06	LV	CELLSTATES	SMC1.2	control_LMNA	12	18
BCL2	2.1	1.2e-11	0.0592	0.38	7.09	83.3	6.23e-15	10.9	LV	CELLSTATES	SMC1.2	control_LMNA	12	18
AL590617.2	2.08	0.00805	0.00735	0.0283	4.65	14.3	0.000258	2.09	LV	CELLSTATES	SMC1.2	control_LMNA	12	18
CARMIL1	2.08	2.5e-13	0.757	3.81	10.3	100	6.52e-17	12.6	LV	CELLSTATES	SMC1.2	control_LMNA	12	18
LINC00886	2.06	1.35e-05	0.0178	0.0992	5.49	33	9.16e-08	4.87	LV	CELLSTATES	SMC1.2	control_LMNA	12	18
PRPS2	2.05	0.0223	0.00289	0.0154	4.11	11.4	0.00104	1.65	LV	CELLSTATES	SMC1.2	control_LMNA	12	18
LRRC4	2.01	0.00564	0.00496	0.0273	4.55	15.4	0.000158	2.25	LV	CELLSTATES	SMC1.2	control_LMNA	12	18
PHKA1	1.99	0.00909	0.00373	0.0272	4.44	13.9	0.000308	2.04	LV	CELLSTATES	SMC1.2	control_LMNA	12	18
TSPAN8	1.97	0.0308	0.00191	0.0143	4.12	10.5	0.00166	1.51	LV	CELLSTATES	SMC1.2	control_LMNA	12	18
FSTL4	1.96	0.0348	0.00179	0.0135	4.11	10.1	0.00198	1.46	LV	CELLSTATES	SMC1.2	control_LMNA	12	18
TBX19	1.96	0.0243	0.0026	0.0138	4.21	11.1	0.00117	1.62	LV	CELLSTATES	SMC1.2	control_LMNA	12	18
KCNB1	1.94	1.34e-11	0.0635	0.299	6.93	82.3	8.15e-15	10.9	LV	CELLSTATES	SMC1.2	control_LMNA	12	18
LHFPL1	1.94	0.0292	0.00344	0.0142	4.28	10.6	0.00151	1.53	LV	CELLSTATES	SMC1.2	control_LMNA	12	18
AC092164.1	1.92	1.02e-06	0.0415	0.148	6.33	41.2	4.16e-09	5.99	LV	CELLSTATES	SMC1.2	control_LMNA	12	18
PLCB1	1.91	1.31e-09	0.125	0.61	7.81	65	1.36e-12	8.88	LV	CELLSTATES	SMC1.2	control_LMNA	12	18
CNKSR3	1.9	0.00801	0.006	0.0371	4.67	14.4	0.000254	2.1	LV	CELLSTATES	SMC1.2	control_LMNA	12	18
LDLRAD2	1.89	0.0396	0.00169	0.0172	4.07	9.7	0.00238	1.4	LV	CELLSTATES	SMC1.2	control_LMNA	12	18
ALDH6A1	1.87	0.000891	0.00833	0.0447	4.9	20.7	1.49e-05	3.05	LV	CELLSTATES	SMC1.2	control_LMNA	12	18
LGR6	1.87	0.0459	0.00371	0.0148	4.24	9.26	0.00297	1.34	LV	CELLSTATES	SMC1.2	control_LMNA	12	18
MUM1L1	1.86	0.0126	0.00965	0.0252	4.76	13	0.00047	1.9	LV	CELLSTATES	SMC1.2	control_LMNA	12	18
PLB1	1.85	0.0331	0.00409	0.0175	4.35	10.2	0.00184	1.48	LV	CELLSTATES	SMC1.2	control_LMNA	12	18
ATP10A	1.84	4.32e-11	0.272	1.2	8.73	77.3	3.37e-14	10.4	LV	CELLSTATES	SMC1.2	control_LMNA	12	18
EFNB2	1.81	7.58e-06	0.0254	0.0869	5.76	34.7	4.87e-08	5.12	LV	CELLSTATES	SMC1.2	control_LMNA	12	18
AC009061.2	1.8	0.0146	0.00548	0.0247	4.54	12.6	0.000582	1.84	LV	CELLSTATES	SMC1.2	control_LMNA	12	18
NPPA	1.8	0.00564	0.0139	0.0474	4.96	15.4	0.000159	2.25	LV	CELLSTATES	SMC1.2	control_LMNA	12	18
ANGPT4	1.79	0.000205	0.0352	0.181	6.2	24.9	2.42e-06	3.69	LV	CELLSTATES	SMC1.2	control_LMNA	12	18
TCTN2	1.76	0.0352	0.00437	0.0218	4.29	10	0.00202	1.45	LV	CELLSTATES	SMC1.2	control_LMNA	12	18
AMOT	1.75	0.00182	0.0107	0.0607	5.08	18.7	3.49e-05	2.74	LV	CELLSTATES	SMC1.2	control_LMNA	12	18
RASGEF1B	1.75	0.000356	0.258	2.76	9.02	23.2	5.01e-06	3.45	LV	CELLSTATES	SMC1.2	control_LMNA	12	18
LINC01088	1.74	0.000106	0.0183	0.0846	5.53	26.9	1.07e-06	3.98	LV	CELLSTATES	SMC1.2	control_LMNA	12	18
ARHGEF7-AS2	1.72	7e-05	0.0189	0.0728	5.42	28.1	6.62e-07	4.15	LV	CELLSTATES	SMC1.2	control_LMNA	12	18
GPC6	1.71	5.78e-06	0.0395	0.13	6.12	35.7	3.31e-08	5.24	LV	CELLSTATES	SMC1.2	control_LMNA	12	18
MERTK	1.7	6.82e-06	0.0379	0.164	6.14	35.1	4.11e-08	5.17	LV	CELLSTATES	SMC1.2	control_LMNA	12	18
AL591686.2	1.68	0.00284	0.0163	0.0497	5.23	17.5	6.16e-05	2.55	LV	CELLSTATES	SMC1.2	control_LMNA	12	18
PTPN14	1.67	8.89e-09	0.0687	0.279	6.88	57.3	1.62e-11	8.05	LV	CELLSTATES	SMC1.2	control_LMNA	12	18
KLHL36	1.65	9.44e-07	0.0525	0.175	6.44	41.7	3.52e-09	6.03	LV	CELLSTATES	SMC1.2	control_LMNA	12	18
MARCH3	1.64	8.81e-05	0.0296	0.0926	5.8	27.4	8.64e-07	4.06	LV	CELLSTATES	SMC1.2	control_LMNA	12	18
ZBTB16	1.64	3.01e-09	0.774	2.97	10.1	61.7	3.91e-12	8.52	LV	CELLSTATES	SMC1.2	control_LMNA	12	18
AC009975.1	1.61	0.0075	0.0224	0.0797	5.55	14.6	0.00023	2.12	LV	CELLSTATES	SMC1.2	control_LMNA	12	18
MOB3B	1.61	6.81e-08	0.0814	0.326	7.1	50.4	1.6e-10	7.17	LV	CELLSTATES	SMC1.2	control_LMNA	12	18
RPL34-AS1	1.61	0.0394	0.00571	0.0276	4.52	9.72	0.00236	1.4	LV	CELLSTATES	SMC1.2	control_LMNA	12	18
LDB1	1.56	0.0248	0.00762	0.0355	4.61	11.1	0.00122	1.61	LV	CELLSTATES	SMC1.2	control_LMNA	12	18
RANBP3L	1.54	7.05e-07	0.116	0.391	7.47	42.6	2.57e-09	6.15	LV	CELLSTATES	SMC1.2	control_LMNA	12	18
PRLR	1.53	1.82e-07	0.114	0.387	7.47	47.1	5.1e-10	6.74	LV	CELLSTATES	SMC1.2	control_LMNA	12	18
ALOX12-AS1	1.51	6.78e-07	0.0864	0.251	6.96	42.7	2.41e-09	6.17	LV	CELLSTATES	SMC1.2	control_LMNA	12	18
DENND3	1.51	1.29e-06	0.138	0.457	7.73	40.5	5.49e-09	5.89	LV	CELLSTATES	SMC1.2	control_LMNA	12	18
TOX2	1.51	2.94e-07	0.139	0.446	7.59	45.3	9.7e-10	6.53	LV	CELLSTATES	SMC1.2	control_LMNA	12	18
ZFAND5	1.51	1.8e-05	0.047	0.183	6.32	32.2	1.28e-07	4.75	LV	CELLSTATES	SMC1.2	control_LMNA	12	18
FOS	1.5	0.000516	0.0742	0.216	6.19	22.2	7.8e-06	3.29	LV	CELLSTATES	SMC1.2	control_LMNA	12	18
PLD5	1.5	3.88e-06	0.109	0.383	7.43	36.9	2.09e-08	5.41	LV	CELLSTATES	SMC1.2	control_LMNA	12	18
FXYD1	1.49	0.0126	0.0134	0.0385	4.93	13	0.000471	1.9	LV	CELLSTATES	SMC1.2	control_LMNA	12	18
CSNK1G1	1.48	0.0396	0.00877	0.0374	4.64	9.7	0.00239	1.4	LV	CELLSTATES	SMC1.2	control_LMNA	12	18
ITGA8	1.48	9.94e-05	0.0674	0.288	6.87	27.1	9.92e-07	4	LV	CELLSTATES	SMC1.2	control_LMNA	12	18
MTSS1	1.48	3.01e-07	0.0742	0.27	6.89	45.1	1.02e-09	6.52	LV	CELLSTATES	SMC1.2	control_LMNA	12	18
NIPAL2	1.48	0.000356	0.0376	0.147	6.03	23.2	4.95e-06	3.45	LV	CELLSTATES	SMC1.2	control_LMNA	12	18
AC010173.1	1.47	0.0083	0.0139	0.056	5.09	14.2	0.00027	2.08	LV	CELLSTATES	SMC1.2	control_LMNA	12	18
ADAMTS9-AS2	1.47	1.45e-10	0.686	2.75	9.88	72.5	1.39e-13	9.84	LV	CELLSTATES	SMC1.2	control_LMNA	12	18
HSPG2	1.47	3.32e-05	0.0466	0.155	6.3	30.3	2.74e-07	4.48	LV	CELLSTATES	SMC1.2	control_LMNA	12	18
FOXO3	1.46	6.26e-09	0.375	1.44	9.01	58.9	9.48e-12	8.2	LV	CELLSTATES	SMC1.2	control_LMNA	12	18
GRB10	1.46	7.93e-06	0.048	0.144	6.27	34.5	5.16e-08	5.1	LV	CELLSTATES	SMC1.2	control_LMNA	12	18
EMILIN3	1.45	0.014	0.0107	0.0594	5.01	12.7	0.00055	1.85	LV	CELLSTATES	SMC1.2	control_LMNA	12	18
MYO1E	1.45	1.82e-07	0.111	0.389	7.4	47	5.21e-10	6.74	LV	CELLSTATES	SMC1.2	control_LMNA	12	18
FAM111A	1.44	0.0267	0.00958	0.0391	4.82	10.9	0.00134	1.57	LV	CELLSTATES	SMC1.2	control_LMNA	12	18
KALRN	1.44	6.26e-09	1.02	3.16	10.3	58.8	9.78e-12	8.2	LV	CELLSTATES	SMC1.2	control_LMNA	12	18
PNPLA7	1.44	0.0414	0.00875	0.029	4.68	9.56	0.00256	1.38	LV	CELLSTATES	SMC1.2	control_LMNA	12	18
ROR1	1.44	0.00037	0.0313	0.102	5.92	23.1	5.24e-06	3.43	LV	CELLSTATES	SMC1.2	control_LMNA	12	18
TARID	1.43	0.0003	0.0341	0.123	5.98	23.8	3.95e-06	3.52	LV	CELLSTATES	SMC1.2	control_LMNA	12	18
SAMHD1	1.42	2.92e-05	0.0642	0.207	6.71	30.7	2.3e-07	4.54	LV	CELLSTATES	SMC1.2	control_LMNA	12	18
ZNF189	1.42	8.45e-05	0.0447	0.131	6.18	27.5	8.22e-07	4.07	LV	CELLSTATES	SMC1.2	control_LMNA	12	18
CTDSPL	1.4	1.86e-08	0.202	0.695	8.13	54.4	4.2e-11	7.73	LV	CELLSTATES	SMC1.2	control_LMNA	12	18
FAM161A	1.4	0.0302	0.0124	0.0385	4.81	10.5	0.00159	1.52	LV	CELLSTATES	SMC1.2	control_LMNA	12	18
GRIN2C	1.39	0.0168	0.0124	0.0575	5.06	12.2	0.000695	1.77	LV	CELLSTATES	SMC1.2	control_LMNA	12	18
TMEM38B	1.38	0.000275	0.0478	0.123	6.08	24	3.54e-06	3.56	LV	CELLSTATES	SMC1.2	control_LMNA	12	18
FBXO32	1.36	1.73e-06	0.0961	0.316	7.06	39.5	7.98e-09	5.76	LV	CELLSTATES	SMC1.2	control_LMNA	12	18
SLC1A3	1.36	0.00382	0.0405	0.118	6.06	16.5	9.45e-05	2.42	LV	CELLSTATES	SMC1.2	control_LMNA	12	18
SNHG22	1.36	0.0207	0.0131	0.05	4.88	11.6	0.000931	1.68	LV	CELLSTATES	SMC1.2	control_LMNA	12	18
GOLGA8B	1.35	0.00704	0.0199	0.0624	5.25	14.8	0.000211	2.15	LV	CELLSTATES	SMC1.2	control_LMNA	12	18
NNMT	1.35	0.000314	0.105	0.275	7.22	23.6	4.22e-06	3.5	LV	CELLSTATES	SMC1.2	control_LMNA	12	18
APAF1	1.34	0.0194	0.0146	0.0435	5.03	11.8	0.000856	1.71	LV	CELLSTATES	SMC1.2	control_LMNA	12	18
LONRF2	1.34	0.0261	0.0117	0.0528	4.96	10.9	0.00129	1.58	LV	CELLSTATES	SMC1.2	control_LMNA	12	18
PPP1CB	1.34	9.92e-07	0.186	0.636	8.01	41.4	3.96e-09	6	LV	CELLSTATES	SMC1.2	control_LMNA	12	18
YPEL1	1.34	0.00786	0.0195	0.0501	5.25	14.4	0.000245	2.1	LV	CELLSTATES	SMC1.2	control_LMNA	12	18
CACNA1A	1.33	2.25e-06	0.129	0.387	7.47	38.5	1.13e-08	5.65	LV	CELLSTATES	SMC1.2	control_LMNA	12	18
NTRK2	1.33	0.00012	0.0836	0.289	6.81	26.5	1.25e-06	3.92	LV	CELLSTATES	SMC1.2	control_LMNA	12	18
PDGFC	1.33	0.0329	0.0163	0.0489	5.11	10.3	0.00182	1.48	LV	CELLSTATES	SMC1.2	control_LMNA	12	18
SLC6A1	1.33	7e-05	0.0644	0.231	6.66	28.1	6.5e-07	4.16	LV	CELLSTATES	SMC1.2	control_LMNA	12	18
SMAD1	1.33	0.0464	0.0128	0.0396	4.82	9.23	0.00302	1.33	LV	CELLSTATES	SMC1.2	control_LMNA	12	18
CHST7	1.32	0.00119	0.0395	0.115	6.07	19.9	2.08e-05	2.93	LV	CELLSTATES	SMC1.2	control_LMNA	12	18
NTRK3	1.32	5.81e-06	0.268	0.784	8.4	35.6	3.38e-08	5.24	LV	CELLSTATES	SMC1.2	control_LMNA	12	18
PDZRN3	1.32	0.000284	0.0747	0.239	6.75	23.9	3.7e-06	3.55	LV	CELLSTATES	SMC1.2	control_LMNA	12	18
DANT2	1.31	0.00739	0.0273	0.0723	5.69	14.6	0.000225	2.13	LV	CELLSTATES	SMC1.2	control_LMNA	12	18
LONRF1	1.31	0.00027	0.0378	0.136	6.02	24.1	3.36e-06	3.57	LV	CELLSTATES	SMC1.2	control_LMNA	12	18
ANKRD33B	1.3	0.000157	0.0559	0.151	6.36	25.7	1.77e-06	3.81	LV	CELLSTATES	SMC1.2	control_LMNA	12	18
AR	1.3	0.00789	0.0216	0.0785	5.45	14.4	0.000247	2.1	LV	CELLSTATES	SMC1.2	control_LMNA	12	18
DGKG	1.3	1.81e-06	0.299	1	8.64	39.3	8.48e-09	5.74	LV	CELLSTATES	SMC1.2	control_LMNA	12	18
GRIN2A	1.3	0.0307	0.0182	0.104	5.18	10.5	0.00164	1.51	LV	CELLSTATES	SMC1.2	control_LMNA	12	18
HAPLN2	1.29	0.000867	0.0539	0.14	6.41	20.8	1.42e-05	3.06	LV	CELLSTATES	SMC1.2	control_LMNA	12	18
AC007262.2	1.28	0.0493	0.012	0.0444	4.88	9.06	0.00328	1.31	LV	CELLSTATES	SMC1.2	control_LMNA	12	18
AC007681.1	1.28	0.00597	0.0192	0.0788	5.36	15.2	0.00017	2.22	LV	CELLSTATES	SMC1.2	control_LMNA	12	18
AC073529.1	1.26	0.048	0.0138	0.0585	4.96	9.13	0.00316	1.32	LV	CELLSTATES	SMC1.2	control_LMNA	12	18
BACH2	1.26	4.69e-05	0.0465	0.155	6.09	29.2	4.19e-07	4.33	LV	CELLSTATES	SMC1.2	control_LMNA	12	18
TMEM131L	1.26	0.000276	0.0532	0.215	6.32	24	3.57e-06	3.56	LV	CELLSTATES	SMC1.2	control_LMNA	12	18
CTTNBP2	1.25	0.0225	0.018	0.0578	5.19	11.4	0.00105	1.65	LV	CELLSTATES	SMC1.2	control_LMNA	12	18
LAMB1	1.25	1.71e-05	0.242	0.672	8.28	32.3	1.2e-07	4.77	LV	CELLSTATES	SMC1.2	control_LMNA	12	18
AC002546.1	1.24	0.000746	0.0774	0.241	6.91	21.2	1.19e-05	3.13	LV	CELLSTATES	SMC1.2	control_LMNA	12	18
CCND3	1.24	3.3e-05	0.0916	0.276	7.05	30.3	2.69e-07	4.48	LV	CELLSTATES	SMC1.2	control_LMNA	12	18
DOCK8	1.24	1.65e-07	0.402	1.15	9	47.5	4.45e-10	6.78	LV	CELLSTATES	SMC1.2	control_LMNA	12	18
PTCH1	1.22	0.044	0.0164	0.0401	4.99	9.36	0.00282	1.36	LV	CELLSTATES	SMC1.2	control_LMNA	12	18
TMTC1	1.22	1.88e-06	0.434	1.34	9.09	39.1	9.01e-09	5.73	LV	CELLSTATES	SMC1.2	control_LMNA	12	18
AP002518.2	1.21	0.00317	0.169	0.352	7.72	17.1	7.23e-05	2.5	LV	CELLSTATES	SMC1.2	control_LMNA	12	18
ERCC6	1.21	0.0174	0.02	0.0529	5.21	12.1	0.000729	1.76	LV	CELLSTATES	SMC1.2	control_LMNA	12	18
RGN	1.2	0.0318	0.0292	0.061	5.43	10.3	0.00173	1.5	LV	CELLSTATES	SMC1.2	control_LMNA	12	18
SPOCK1	1.2	0.000964	0.116	0.291	7.29	20.5	1.63e-05	3.02	LV	CELLSTATES	SMC1.2	control_LMNA	12	18
FIG4	1.18	0.00274	0.0317	0.101	5.67	17.6	5.81e-05	2.56	LV	CELLSTATES	SMC1.2	control_LMNA	12	18
PLXDC2	1.18	0.00379	0.0489	0.152	6.18	16.5	9.34e-05	2.42	LV	CELLSTATES	SMC1.2	control_LMNA	12	18
RCAN2	1.18	2.94e-07	1.07	3.3	10.3	45.3	9.69e-10	6.53	LV	CELLSTATES	SMC1.2	control_LMNA	12	18
MAP2K6	1.17	0.000144	0.131	0.36	7.48	26	1.57e-06	3.84	LV	CELLSTATES	SMC1.2	control_LMNA	12	18
PIP4K2A	1.17	3.41e-06	0.163	0.456	7.73	37.3	1.77e-08	5.47	LV	CELLSTATES	SMC1.2	control_LMNA	12	18
PTPN13	1.17	5.78e-06	0.15	0.425	7.55	35.7	3.28e-08	5.24	LV	CELLSTATES	SMC1.2	control_LMNA	12	18
SLC38A11	1.17	8.98e-05	0.682	1.85	9.62	27.3	8.88e-07	4.05	LV	CELLSTATES	SMC1.2	control_LMNA	12	18
TMEM51	1.17	2.41e-05	0.127	0.358	7.41	31.3	1.82e-07	4.62	LV	CELLSTATES	SMC1.2	control_LMNA	12	18
ABHD3	1.16	0.014	0.0286	0.0831	5.57	12.7	0.000554	1.85	LV	CELLSTATES	SMC1.2	control_LMNA	12	18
DOCK4	1.15	0.000224	0.0926	0.297	7.01	24.6	2.77e-06	3.65	LV	CELLSTATES	SMC1.2	control_LMNA	12	18
EGFR	1.15	1.05e-06	0.19	0.561	7.96	41.1	4.37e-09	5.98	LV	CELLSTATES	SMC1.2	control_LMNA	12	18
IRS1	1.15	0.00864	0.0276	0.0743	5.54	14.1	0.000283	2.06	LV	CELLSTATES	SMC1.2	control_LMNA	12	18
PRDM4	1.15	0.0329	0.0181	0.0572	5.19	10.2	0.00182	1.48	LV	CELLSTATES	SMC1.2	control_LMNA	12	18
RGS7BP	1.15	0.000178	0.0805	0.196	6.73	25.3	2.07e-06	3.75	LV	CELLSTATES	SMC1.2	control_LMNA	12	18
RRAD	1.15	0.00288	0.0531	0.151	6.33	17.4	6.33e-05	2.54	LV	CELLSTATES	SMC1.2	control_LMNA	12	18
SIN3B	1.15	0.00329	0.0311	0.0996	5.77	17	7.62e-05	2.48	LV	CELLSTATES	SMC1.2	control_LMNA	12	18
IPO8	1.14	0.00211	0.0402	0.146	6	18.3	4.12e-05	2.68	LV	CELLSTATES	SMC1.2	control_LMNA	12	18
NCKIPSD	1.14	0.0126	0.0313	0.0846	5.67	13.1	0.000464	1.9	LV	CELLSTATES	SMC1.2	control_LMNA	12	18
ZFAT	1.14	0.0261	0.0287	0.0751	5.53	10.9	0.00129	1.58	LV	CELLSTATES	SMC1.2	control_LMNA	12	18
ACADSB	1.13	0.0141	0.0233	0.107	5.5	12.7	0.000558	1.85	LV	CELLSTATES	SMC1.2	control_LMNA	12	18
CHSY3	1.13	0.0371	0.0225	0.0837	5.29	9.89	0.00216	1.43	LV	CELLSTATES	SMC1.2	control_LMNA	12	18
MTERF2	1.12	0.0411	0.0186	0.0498	5.26	9.59	0.00252	1.39	LV	CELLSTATES	SMC1.2	control_LMNA	12	18
NEDD9	1.12	0.00081	0.0799	0.231	6.81	21	1.3e-05	3.09	LV	CELLSTATES	SMC1.2	control_LMNA	12	18
PCED1B	1.12	0.00514	0.052	0.133	6.18	15.6	0.00014	2.29	LV	CELLSTATES	SMC1.2	control_LMNA	12	18
ZNF704	1.12	5.85e-06	0.305	0.984	8.53	35.6	3.45e-08	5.23	LV	CELLSTATES	SMC1.2	control_LMNA	12	18
MFHAS1	1.11	0.0155	0.028	0.111	5.53	12.4	0.000625	1.81	LV	CELLSTATES	SMC1.2	control_LMNA	12	18
SFXN5	1.11	0.00418	0.0357	0.085	5.81	16.2	0.000106	2.38	LV	CELLSTATES	SMC1.2	control_LMNA	12	18
SH3RF3	1.11	0.000275	0.139	0.342	7.34	24	3.51e-06	3.56	LV	CELLSTATES	SMC1.2	control_LMNA	12	18
TBC1D1	1.11	1.48e-07	0.494	1.35	9.18	47.9	3.87e-10	6.83	LV	CELLSTATES	SMC1.2	control_LMNA	12	18
COL21A1	1.1	0.00537	0.0644	0.17	6.52	15.5	0.000148	2.27	LV	CELLSTATES	SMC1.2	control_LMNA	12	18
PARD3B	1.1	9.8e-07	0.282	0.876	8.43	41.5	3.83e-09	6.01	LV	CELLSTATES	SMC1.2	control_LMNA	12	18
SORT1	1.1	1.02e-05	0.162	0.445	7.69	33.8	6.75e-08	4.99	LV	CELLSTATES	SMC1.2	control_LMNA	12	18
XYLT1	1.1	7.7e-05	0.109	0.329	7.07	27.8	7.35e-07	4.11	LV	CELLSTATES	SMC1.2	control_LMNA	12	18
AC027117.2	1.09	0.028	0.0231	0.0565	5.32	10.7	0.00143	1.55	LV	CELLSTATES	SMC1.2	control_LMNA	12	18
LRRK2	1.09	0.0268	0.0245	0.0697	5.51	10.8	0.00136	1.57	LV	CELLSTATES	SMC1.2	control_LMNA	12	18
OXCT1	1.09	0.00353	0.0429	0.138	6.15	16.8	8.29e-05	2.45	LV	CELLSTATES	SMC1.2	control_LMNA	12	18
SCN7A	1.09	2.52e-05	0.63	1.85	9.56	31.1	1.93e-07	4.6	LV	CELLSTATES	SMC1.2	control_LMNA	12	18
ERBB4	1.08	0.00392	0.0575	0.158	6.44	16.4	9.8e-05	2.41	LV	CELLSTATES	SMC1.2	control_LMNA	12	18
AC073050.1	1.07	0.0493	0.0267	0.0875	5.5	9.07	0.00327	1.31	LV	CELLSTATES	SMC1.2	control_LMNA	12	18
DTNA	1.07	0.000127	0.224	0.712	8.13	26.4	1.33e-06	3.9	LV	CELLSTATES	SMC1.2	control_LMNA	12	18
EIF4E3	1.07	0.0129	0.0267	0.0737	5.46	13	0.000486	1.89	LV	CELLSTATES	SMC1.2	control_LMNA	12	18
SCN3A	1.07	6.82e-06	0.42	1.12	8.92	35.1	4.14e-08	5.17	LV	CELLSTATES	SMC1.2	control_LMNA	12	18
SLC4A7	1.07	0.000156	0.148	0.419	7.59	25.7	1.73e-06	3.81	LV	CELLSTATES	SMC1.2	control_LMNA	12	18
CEP295	1.06	0.0129	0.0332	0.0885	5.74	12.9	0.000493	1.89	LV	CELLSTATES	SMC1.2	control_LMNA	12	18
FBXL2	1.06	0.000889	0.0691	0.173	6.59	20.7	1.47e-05	3.05	LV	CELLSTATES	SMC1.2	control_LMNA	12	18
SWAP70	1.06	0.000119	0.0826	0.214	6.75	26.6	1.23e-06	3.93	LV	CELLSTATES	SMC1.2	control_LMNA	12	18
METTL4	1.05	0.0283	0.021	0.07	5.39	10.7	0.00146	1.55	LV	CELLSTATES	SMC1.2	control_LMNA	12	18
COL4A5	1.04	0.00345	0.0705	0.209	6.62	16.9	8.06e-05	2.46	LV	CELLSTATES	SMC1.2	control_LMNA	12	18
NCOA3	1.04	1.25e-05	0.234	0.605	8.18	33.3	8.35e-08	4.9	LV	CELLSTATES	SMC1.2	control_LMNA	12	18
PLPP3	1.04	0.000889	0.113	0.302	7.13	20.7	1.47e-05	3.05	LV	CELLSTATES	SMC1.2	control_LMNA	12	18
PRELID2	1.04	0.0188	0.0348	0.127	5.96	11.9	0.000814	1.73	LV	CELLSTATES	SMC1.2	control_LMNA	12	18
RASSF4	1.04	0.000205	0.172	0.432	7.72	24.9	2.4e-06	3.69	LV	CELLSTATES	SMC1.2	control_LMNA	12	18
RCBTB1	1.04	0.00537	0.0538	0.132	6.31	15.5	0.000148	2.27	LV	CELLSTATES	SMC1.2	control_LMNA	12	18
ARHGEF7	1.03	1.31e-06	0.823	2.22	9.86	40.4	5.67e-09	5.88	LV	CELLSTATES	SMC1.2	control_LMNA	12	18
BCKDHB	1.03	0.00176	0.0644	0.161	6.45	18.8	3.35e-05	2.76	LV	CELLSTATES	SMC1.2	control_LMNA	12	18
LTBP1	1.03	0.00678	0.0729	0.245	6.8	14.9	0.000199	2.17	LV	CELLSTATES	SMC1.2	control_LMNA	12	18
N4BP2L1	1.03	0.00136	0.0479	0.168	6.13	19.5	2.46e-05	2.87	LV	CELLSTATES	SMC1.2	control_LMNA	12	18
ZBTB7C	1.03	0.000919	0.195	0.636	7.92	20.6	1.54e-05	3.04	LV	CELLSTATES	SMC1.2	control_LMNA	12	18
AASS	1.02	0.00253	0.0688	0.181	6.56	17.9	5.1e-05	2.6	LV	CELLSTATES	SMC1.2	control_LMNA	12	18
AC002066.1	1.02	0.00156	0.0638	0.248	6.6	19.2	2.89e-05	2.81	LV	CELLSTATES	SMC1.2	control_LMNA	12	18
COL19A1	1.02	0.0281	0.0567	0.143	6.4	10.7	0.00144	1.55	LV	CELLSTATES	SMC1.2	control_LMNA	12	18
IRAK3	1.02	0.000356	0.0943	0.234	6.9	23.2	5.01e-06	3.45	LV	CELLSTATES	SMC1.2	control_LMNA	12	18
MAN2A1	1.02	0.00604	0.0388	0.128	5.92	15.2	0.000174	2.22	LV	CELLSTATES	SMC1.2	control_LMNA	12	18
PIK3R1	1.02	0.00142	0.108	0.272	7.21	19.4	2.6e-05	2.85	LV	CELLSTATES	SMC1.2	control_LMNA	12	18
RGS11	1.02	0.0299	0.0248	0.0683	5.47	10.6	0.00156	1.52	LV	CELLSTATES	SMC1.2	control_LMNA	12	18
SMC4	1.02	0.00286	0.0601	0.158	6.44	17.4	6.25e-05	2.54	LV	CELLSTATES	SMC1.2	control_LMNA	12	18
AKAP12	1.01	0.000113	0.147	0.403	7.47	26.7	1.16e-06	3.95	LV	CELLSTATES	SMC1.2	control_LMNA	12	18
KCNQ3	1.01	0.00309	0.055	0.18	6.36	17.2	6.93e-05	2.51	LV	CELLSTATES	SMC1.2	control_LMNA	12	18
PQLC1	1.01	0.0358	0.0236	0.066	5.35	9.98	0.00207	1.45	LV	CELLSTATES	SMC1.2	control_LMNA	12	18
RPA1	1.01	0.0486	0.0228	0.0865	5.37	9.11	0.00321	1.31	LV	CELLSTATES	SMC1.2	control_LMNA	12	18
CHST3	1	0.024	0.035	0.0912	5.76	11.2	0.00115	1.62	LV	CELLSTATES	SMC1.2	control_LMNA	12	18
LAMA3	0.998	2.13e-05	0.592	1.57	9.37	31.7	1.57e-07	4.67	LV	CELLSTATES	SMC1.2	control_LMNA	12	18
RGCC	0.998	0.0334	0.0534	0.122	6.2	10.2	0.00187	1.48	LV	CELLSTATES	SMC1.2	control_LMNA	12	18
AL139807.1	0.994	0.0186	0.0516	0.119	6.25	11.9	0.0008	1.73	LV	CELLSTATES	SMC1.2	control_LMNA	12	18
TMEM108	0.994	0.00997	0.0536	0.142	6.24	13.7	0.000344	2	LV	CELLSTATES	SMC1.2	control_LMNA	12	18
PPFIA2	0.99	0.00456	0.12	0.43	7.29	16	0.00012	2.34	LV	CELLSTATES	SMC1.2	control_LMNA	12	18
CAMK1D	0.983	0.000303	0.112	0.278	7.14	23.7	4.05e-06	3.52	LV	CELLSTATES	SMC1.2	control_LMNA	12	18
MYH11	0.983	0.00049	0.488	1.14	9.03	22.3	7.31e-06	3.31	LV	CELLSTATES	SMC1.2	control_LMNA	12	18
PRR16	0.981	0.00128	0.2	0.552	7.84	19.7	2.28e-05	2.89	LV	CELLSTATES	SMC1.2	control_LMNA	12	18
SMOC2	0.981	0.000422	0.194	0.605	7.86	22.7	6.13e-06	3.38	LV	CELLSTATES	SMC1.2	control_LMNA	12	18
ATP11C	0.978	0.00388	0.0558	0.139	6.22	16.5	9.63e-05	2.41	LV	CELLSTATES	SMC1.2	control_LMNA	12	18
RASAL2	0.977	3.27e-06	1.19	3.16	10.3	37.5	1.67e-08	5.49	LV	CELLSTATES	SMC1.2	control_LMNA	12	18
TBL1X	0.977	0.000143	0.122	0.318	7.23	26	1.55e-06	3.84	LV	CELLSTATES	SMC1.2	control_LMNA	12	18
RAPGEF5	0.976	1.84e-05	0.56	1.46	9.33	32.1	1.33e-07	4.73	LV	CELLSTATES	SMC1.2	control_LMNA	12	18
PACS2	0.97	0.0223	0.0399	0.117	5.9	11.4	0.00104	1.65	LV	CELLSTATES	SMC1.2	control_LMNA	12	18
AKAP6	0.969	4.37e-05	0.288	0.765	8.39	29.5	3.75e-07	4.36	LV	CELLSTATES	SMC1.2	control_LMNA	12	18
CLMN	0.955	1.35e-05	0.906	2.28	9.96	33	9.27e-08	4.87	LV	CELLSTATES	SMC1.2	control_LMNA	12	18
CTNNAL1	0.953	0.00786	0.0507	0.133	6.13	14.4	0.000246	2.1	LV	CELLSTATES	SMC1.2	control_LMNA	12	18
AKNA	0.947	0.0376	0.0351	0.0894	5.75	9.86	0.0022	1.43	LV	CELLSTATES	SMC1.2	control_LMNA	12	18
LGI4	0.945	0.0109	0.0524	0.111	6.12	13.5	0.000388	1.96	LV	CELLSTATES	SMC1.2	control_LMNA	12	18
L3MBTL4	0.94	0.000595	0.246	0.676	8.13	21.8	9.24e-06	3.23	LV	CELLSTATES	SMC1.2	control_LMNA	12	18
RFTN2	0.935	0.00157	0.11	0.256	7.03	19.1	2.93e-05	2.8	LV	CELLSTATES	SMC1.2	control_LMNA	12	18
DYNC1I1	0.932	0.00362	0.0869	0.232	6.87	16.7	8.74e-05	2.44	LV	CELLSTATES	SMC1.2	control_LMNA	12	18
MBOAT2	0.93	0.0333	0.0358	0.0809	5.68	10.2	0.00186	1.48	LV	CELLSTATES	SMC1.2	control_LMNA	12	18
TNIP1	0.929	0.034	0.0308	0.0739	5.57	10.1	0.00192	1.47	LV	CELLSTATES	SMC1.2	control_LMNA	12	18
DPH6-DT	0.928	0.00602	0.0712	0.207	6.55	15.2	0.000173	2.22	LV	CELLSTATES	SMC1.2	control_LMNA	12	18
ZFHX3	0.928	1.6e-05	4.24	10.1	12.1	32.6	1.11e-07	4.8	LV	CELLSTATES	SMC1.2	control_LMNA	12	18
TENT4B	0.922	0.00421	0.0901	0.202	6.86	16.2	0.000108	2.38	LV	CELLSTATES	SMC1.2	control_LMNA	12	18
MAPK10	0.92	0.000618	0.242	0.622	8.09	21.7	9.71e-06	3.21	LV	CELLSTATES	SMC1.2	control_LMNA	12	18
NFIA	0.92	2.92e-05	0.546	1.44	9.22	30.7	2.3e-07	4.54	LV	CELLSTATES	SMC1.2	control_LMNA	12	18
CDK14	0.918	0.000129	0.198	0.543	7.85	26.3	1.38e-06	3.89	LV	CELLSTATES	SMC1.2	control_LMNA	12	18
TSPAN5	0.918	0.0355	0.0497	0.0972	5.94	10	0.00205	1.45	LV	CELLSTATES	SMC1.2	control_LMNA	12	18
ADCY9	0.915	0.00133	0.118	0.339	7.18	19.6	2.39e-05	2.88	LV	CELLSTATES	SMC1.2	control_LMNA	12	18
TUBA1C	0.915	0.00726	0.0723	0.174	6.55	14.7	0.000219	2.14	LV	CELLSTATES	SMC1.2	control_LMNA	12	18
NHSL1	0.913	0.00804	0.0857	0.185	6.76	14.3	0.000257	2.09	LV	CELLSTATES	SMC1.2	control_LMNA	12	18
EPHA4	0.912	0.0075	0.0899	0.226	6.73	14.6	0.00023	2.12	LV	CELLSTATES	SMC1.2	control_LMNA	12	18
TNS3	0.912	0.0013	0.132	0.309	7.21	19.6	2.33e-05	2.89	LV	CELLSTATES	SMC1.2	control_LMNA	12	18
ATG2B	0.91	0.00917	0.059	0.15	6.37	13.9	0.000311	2.04	LV	CELLSTATES	SMC1.2	control_LMNA	12	18
MAML3	0.91	0.0012	0.286	0.651	8.33	19.9	2.11e-05	2.92	LV	CELLSTATES	SMC1.2	control_LMNA	12	18
TSC22D1	0.909	0.000161	0.246	0.611	8.09	25.6	1.85e-06	3.79	LV	CELLSTATES	SMC1.2	control_LMNA	12	18
VCL	0.906	4.64e-05	0.33	0.799	8.49	29.3	4.11e-07	4.33	LV	CELLSTATES	SMC1.2	control_LMNA	12	18
RAB11FIP3	0.905	0.00379	0.061	0.158	6.33	16.5	9.35e-05	2.42	LV	CELLSTATES	SMC1.2	control_LMNA	12	18
PCSK5	0.902	0.0022	0.133	0.335	7.4	18.2	4.35e-05	2.66	LV	CELLSTATES	SMC1.2	control_LMNA	12	18
RPP38	0.902	0.0126	0.0466	0.147	6.12	13.1	0.000468	1.9	LV	CELLSTATES	SMC1.2	control_LMNA	12	18
AK3	0.899	0.003	0.0793	0.2	6.7	17.3	6.68e-05	2.52	LV	CELLSTATES	SMC1.2	control_LMNA	12	18
CDC5L	0.899	0.0168	0.0545	0.126	6.22	12.2	0.000697	1.77	LV	CELLSTATES	SMC1.2	control_LMNA	12	18
RNASEH2B	0.899	0.046	0.0391	0.102	5.89	9.25	0.00299	1.34	LV	CELLSTATES	SMC1.2	control_LMNA	12	18
MXD4	0.894	0.0222	0.046	0.115	6.06	11.4	0.00103	1.65	LV	CELLSTATES	SMC1.2	control_LMNA	12	18
RNF115	0.894	0.00021	0.189	0.468	7.84	24.8	2.51e-06	3.68	LV	CELLSTATES	SMC1.2	control_LMNA	12	18
CYLD	0.886	0.0357	0.0385	0.0918	5.78	9.99	0.00206	1.45	LV	CELLSTATES	SMC1.2	control_LMNA	12	18
LRRC37B	0.886	0.0328	0.0365	0.0947	5.81	10.3	0.00181	1.48	LV	CELLSTATES	SMC1.2	control_LMNA	12	18
NDRG3	0.886	0.0129	0.0577	0.17	6.35	13	0.00049	1.89	LV	CELLSTATES	SMC1.2	control_LMNA	12	18
ANKRA2	0.885	0.0125	0.0507	0.126	6.19	13.1	0.000462	1.9	LV	CELLSTATES	SMC1.2	control_LMNA	12	18
GHR	0.882	0.00061	0.25	0.629	8.1	21.7	9.53e-06	3.21	LV	CELLSTATES	SMC1.2	control_LMNA	12	18
JADE1	0.881	0.00141	0.153	0.341	7.41	19.4	2.57e-05	2.85	LV	CELLSTATES	SMC1.2	control_LMNA	12	18
FAM208A	0.88	0.00636	0.0673	0.16	6.43	15	0.000184	2.2	LV	CELLSTATES	SMC1.2	control_LMNA	12	18
AC019197.1	0.879	0.00902	0.582	1.1	9.22	14	0.000304	2.04	LV	CELLSTATES	SMC1.2	control_LMNA	12	18
KCNAB1	0.877	5.48e-05	1.46	3.49	10.6	28.8	5e-07	4.26	LV	CELLSTATES	SMC1.2	control_LMNA	12	18
SUN2	0.876	0.045	0.0373	0.0886	5.69	9.31	0.0029	1.35	LV	CELLSTATES	SMC1.2	control_LMNA	12	18
ABCA5	0.874	0.000224	0.208	0.541	7.93	24.6	2.74e-06	3.65	LV	CELLSTATES	SMC1.2	control_LMNA	12	18
CYP7B1	0.873	0.00602	0.161	0.488	7.56	15.2	0.000173	2.22	LV	CELLSTATES	SMC1.2	control_LMNA	12	18
SESTD1	0.872	0.00324	0.0743	0.176	6.53	17	7.45e-05	2.49	LV	CELLSTATES	SMC1.2	control_LMNA	12	18
SETD3	0.871	0.0206	0.0525	0.126	6.22	11.6	0.000924	1.69	LV	CELLSTATES	SMC1.2	control_LMNA	12	18
TSPYL2	0.871	0.0238	0.0831	0.202	6.76	11.2	0.00114	1.62	LV	CELLSTATES	SMC1.2	control_LMNA	12	18
CDC14A	0.869	0.0202	0.0477	0.141	6.12	11.7	0.000897	1.69	LV	CELLSTATES	SMC1.2	control_LMNA	12	18
UBE2Q2	0.869	0.00801	0.0715	0.212	6.65	14.4	0.000255	2.1	LV	CELLSTATES	SMC1.2	control_LMNA	12	18
ZFYVE28	0.868	0.0312	0.0447	0.0987	5.96	10.4	0.00168	1.51	LV	CELLSTATES	SMC1.2	control_LMNA	12	18
DOCK5	0.867	0.0229	0.0613	0.185	6.37	11.3	0.00108	1.64	LV	CELLSTATES	SMC1.2	control_LMNA	12	18
KAT6B	0.866	0.000219	0.247	0.626	8.14	24.7	2.66e-06	3.66	LV	CELLSTATES	SMC1.2	control_LMNA	12	18
ARHGAP10	0.864	0.000159	1.55	3.6	10.6	25.6	1.82e-06	3.8	LV	CELLSTATES	SMC1.2	control_LMNA	12	18
NR4A1	0.861	0.0435	0.15	0.313	7.15	9.4	0.00276	1.36	LV	CELLSTATES	SMC1.2	control_LMNA	12	18
ECHDC2	0.859	0.00152	0.11	0.258	7.09	19.2	2.8e-05	2.82	LV	CELLSTATES	SMC1.2	control_LMNA	12	18
HP1BP3	0.857	0.00102	0.148	0.357	7.45	20.3	1.75e-05	2.99	LV	CELLSTATES	SMC1.2	control_LMNA	12	18
CRIM1	0.855	0.0183	0.116	0.488	7.19	12	0.000781	1.74	LV	CELLSTATES	SMC1.2	control_LMNA	12	18
CRTC3	0.855	0.000128	0.58	1.35	9.26	26.3	1.36e-06	3.89	LV	CELLSTATES	SMC1.2	control_LMNA	12	18
C9orf84	0.854	0.00766	0.105	0.207	6.91	14.5	0.000237	2.12	LV	CELLSTATES	SMC1.2	control_LMNA	12	18
CABP1	0.854	0.00681	0.108	0.24	7.02	14.8	0.000203	2.17	LV	CELLSTATES	SMC1.2	control_LMNA	12	18
FAM214A	0.853	0.00263	0.126	0.264	7.18	17.7	5.4e-05	2.58	LV	CELLSTATES	SMC1.2	control_LMNA	12	18
SETD7	0.852	0.043	0.0345	0.082	5.65	9.44	0.00271	1.37	LV	CELLSTATES	SMC1.2	control_LMNA	12	18
PER1	0.843	0.00972	0.0879	0.2	6.66	13.8	0.000333	2.01	LV	CELLSTATES	SMC1.2	control_LMNA	12	18
AKAP1	0.839	0.0344	0.0458	0.121	5.95	10.1	0.00195	1.46	LV	CELLSTATES	SMC1.2	control_LMNA	12	18
PAK1	0.839	0.0499	0.0447	0.107	5.94	9.03	0.00334	1.3	LV	CELLSTATES	SMC1.2	control_LMNA	12	18
CAT	0.836	0.00902	0.0654	0.165	6.4	14	0.0003	2.04	LV	CELLSTATES	SMC1.2	control_LMNA	12	18
FBXO38	0.835	0.0413	0.0453	0.122	6.1	9.57	0.00255	1.38	LV	CELLSTATES	SMC1.2	control_LMNA	12	18
FBN1	0.832	0.00439	0.0872	0.199	6.67	16.1	0.000114	2.36	LV	CELLSTATES	SMC1.2	control_LMNA	12	18
IL1RAPL1	0.829	0.00289	0.62	1.61	9.33	17.4	6.4e-05	2.54	LV	CELLSTATES	SMC1.2	control_LMNA	12	18
ZDHHC21	0.829	0.0169	0.0786	0.197	6.59	12.2	0.0007	1.77	LV	CELLSTATES	SMC1.2	control_LMNA	12	18
ZNF518A	0.829	0.00362	0.0896	0.256	6.83	16.7	8.72e-05	2.44	LV	CELLSTATES	SMC1.2	control_LMNA	12	18
PRICKLE2	0.826	0.0022	0.125	0.342	7.15	18.2	4.36e-05	2.66	LV	CELLSTATES	SMC1.2	control_LMNA	12	18
AFF1	0.825	0.000979	0.417	1.02	8.84	20.4	1.67e-05	3.01	LV	CELLSTATES	SMC1.2	control_LMNA	12	18
AUH	0.825	0.00368	0.0892	0.21	6.74	16.6	8.95e-05	2.43	LV	CELLSTATES	SMC1.2	control_LMNA	12	18
SLC10A7	0.825	0.0114	0.0747	0.174	6.57	13.3	0.000409	1.94	LV	CELLSTATES	SMC1.2	control_LMNA	12	18
MYLIP	0.824	0.0464	0.0526	0.129	6.13	9.23	0.00301	1.33	LV	CELLSTATES	SMC1.2	control_LMNA	12	18
HIVEP3	0.823	0.0251	0.0614	0.128	6.36	11	0.00123	1.6	LV	CELLSTATES	SMC1.2	control_LMNA	12	18
SLC35F5	0.823	0.00678	0.0752	0.192	6.56	14.9	0.000201	2.17	LV	CELLSTATES	SMC1.2	control_LMNA	12	18
AC007614.1	0.821	0.0262	0.113	0.299	7.14	10.9	0.00131	1.58	LV	CELLSTATES	SMC1.2	control_LMNA	12	18
ERO1B	0.82	0.0186	0.0607	0.14	6.36	11.9	0.000801	1.73	LV	CELLSTATES	SMC1.2	control_LMNA	12	18
MAP3K5	0.82	0.00288	0.341	0.932	8.5	17.4	6.36e-05	2.54	LV	CELLSTATES	SMC1.2	control_LMNA	12	18
AHDC1	0.819	0.0326	0.0522	0.135	6.16	10.3	0.00179	1.49	LV	CELLSTATES	SMC1.2	control_LMNA	12	18
PCDH9	0.816	0.00557	0.165	0.505	7.69	15.4	0.000155	2.25	LV	CELLSTATES	SMC1.2	control_LMNA	12	18
NPIPB5	0.812	0.0205	0.0586	0.133	6.23	11.7	0.000916	1.69	LV	CELLSTATES	SMC1.2	control_LMNA	12	18
SLC35F1	0.81	0.0382	0.0555	0.141	6.3	9.81	0.00225	1.42	LV	CELLSTATES	SMC1.2	control_LMNA	12	18
DOCK9	0.807	0.00341	0.144	0.421	7.37	16.9	7.92e-05	2.47	LV	CELLSTATES	SMC1.2	control_LMNA	12	18
FAM85B	0.807	0.0112	0.0737	0.231	6.59	13.4	0.000402	1.95	LV	CELLSTATES	SMC1.2	control_LMNA	12	18
RBMS3	0.806	0.000815	0.7	1.84	9.57	20.9	1.32e-05	3.09	LV	CELLSTATES	SMC1.2	control_LMNA	12	18
SLC39A11	0.805	0.00504	0.427	0.974	8.94	15.7	0.000136	2.3	LV	CELLSTATES	SMC1.2	control_LMNA	12	18
TMEM204	0.805	0.0266	0.0868	0.193	6.72	10.9	0.00134	1.58	LV	CELLSTATES	SMC1.2	control_LMNA	12	18
TCF7L2	0.804	0.000403	0.493	1.17	9.07	22.8	5.81e-06	3.39	LV	CELLSTATES	SMC1.2	control_LMNA	12	18
NUDT4	0.803	0.00514	0.227	0.517	8	15.7	0.00014	2.29	LV	CELLSTATES	SMC1.2	control_LMNA	12	18
NEXN	0.802	0.00439	0.26	0.551	8.19	16.1	0.000113	2.36	LV	CELLSTATES	SMC1.2	control_LMNA	12	18
CD47	0.8	0.0109	0.0684	0.167	6.39	13.5	0.000384	1.96	LV	CELLSTATES	SMC1.2	control_LMNA	12	18
TMEM260	0.798	0.0191	0.0574	0.148	6.25	11.8	0.000834	1.72	LV	CELLSTATES	SMC1.2	control_LMNA	12	18
ELF1	0.796	0.0019	0.2	0.47	7.84	18.6	3.66e-05	2.72	LV	CELLSTATES	SMC1.2	control_LMNA	12	18
IQCB1	0.794	0.0191	0.0676	0.167	6.44	11.8	0.000836	1.72	LV	CELLSTATES	SMC1.2	control_LMNA	12	18
HIF3A	0.792	0.0243	0.291	0.614	8.35	11.2	0.00117	1.62	LV	CELLSTATES	SMC1.2	control_LMNA	12	18
AC090517.4	0.791	0.0315	0.0522	0.132	6.18	10.4	0.00171	1.5	LV	CELLSTATES	SMC1.2	control_LMNA	12	18
MAN1A1	0.791	0.0252	0.062	0.134	6.41	11	0.00124	1.6	LV	CELLSTATES	SMC1.2	control_LMNA	12	18
SLC44A1	0.791	0.0156	0.0798	0.191	6.6	12.4	0.000633	1.81	LV	CELLSTATES	SMC1.2	control_LMNA	12	18
TPP2	0.791	0.0246	0.0653	0.177	6.45	11.1	0.0012	1.61	LV	CELLSTATES	SMC1.2	control_LMNA	12	18
MYO1D	0.79	0.000349	0.488	1.17	9	23.3	4.75e-06	3.46	LV	CELLSTATES	SMC1.2	control_LMNA	12	18
TSC22D3	0.787	0.0263	0.0726	0.188	6.57	10.9	0.00132	1.58	LV	CELLSTATES	SMC1.2	control_LMNA	12	18
ADHFE1	0.786	0.0271	0.0585	0.118	6.23	10.8	0.00138	1.57	LV	CELLSTATES	SMC1.2	control_LMNA	12	18
ST6GAL1	0.786	0.0184	0.0814	0.169	6.63	12	0.000788	1.73	LV	CELLSTATES	SMC1.2	control_LMNA	12	18
CERS6	0.781	0.00799	0.277	0.763	8.31	14.4	0.000252	2.1	LV	CELLSTATES	SMC1.2	control_LMNA	12	18
NCOA2	0.779	0.0003	0.432	1.02	8.82	23.7	3.98e-06	3.52	LV	CELLSTATES	SMC1.2	control_LMNA	12	18
UNC13B	0.778	0.00426	0.11	0.257	7.03	16.2	0.00011	2.37	LV	CELLSTATES	SMC1.2	control_LMNA	12	18
DIP2C	0.776	0.00175	0.169	0.389	7.58	18.8	3.33e-05	2.76	LV	CELLSTATES	SMC1.2	control_LMNA	12	18
TMEM74B	0.775	0.0187	0.0939	0.208	6.77	11.9	0.000806	1.73	LV	CELLSTATES	SMC1.2	control_LMNA	12	18
FILIP1	0.772	0.000438	0.572	1.28	9.24	22.6	6.46e-06	3.36	LV	CELLSTATES	SMC1.2	control_LMNA	12	18
SLC38A2	0.772	0.00793	0.426	0.982	8.78	14.4	0.000249	2.1	LV	CELLSTATES	SMC1.2	control_LMNA	12	18
ANGPT1	0.771	0.0109	0.174	0.421	7.6	13.5	0.000384	1.96	LV	CELLSTATES	SMC1.2	control_LMNA	12	18
PICALM	0.77	0.000576	0.368	0.837	8.59	21.9	8.89e-06	3.24	LV	CELLSTATES	SMC1.2	control_LMNA	12	18
DST	0.766	0.00102	0.42	0.989	8.8	20.3	1.77e-05	2.99	LV	CELLSTATES	SMC1.2	control_LMNA	12	18
SYNE2	0.761	0.00284	0.362	0.869	8.6	17.4	6.18e-05	2.55	LV	CELLSTATES	SMC1.2	control_LMNA	12	18
EFR3A	0.756	0.00504	0.109	0.247	6.9	15.7	0.000136	2.3	LV	CELLSTATES	SMC1.2	control_LMNA	12	18
EVA1C	0.756	0.00271	0.46	1.06	8.95	17.6	5.67e-05	2.57	LV	CELLSTATES	SMC1.2	control_LMNA	12	18
HSDL2	0.756	0.00361	0.159	0.357	7.49	16.7	8.59e-05	2.44	LV	CELLSTATES	SMC1.2	control_LMNA	12	18
TACR1	0.756	0.0344	0.0667	0.149	6.44	10.1	0.00196	1.46	LV	CELLSTATES	SMC1.2	control_LMNA	12	18
ZBTB10	0.756	0.0493	0.0538	0.107	6.11	9.06	0.00328	1.31	LV	CELLSTATES	SMC1.2	control_LMNA	12	18
JPH2	0.751	0.0382	0.0878	0.153	6.66	9.8	0.00227	1.42	LV	CELLSTATES	SMC1.2	control_LMNA	12	18
HSD17B4	0.746	0.0163	0.101	0.227	6.99	12.3	0.00066	1.79	LV	CELLSTATES	SMC1.2	control_LMNA	12	18
MOK	0.746	0.0495	0.0516	0.111	6.09	9.05	0.0033	1.3	LV	CELLSTATES	SMC1.2	control_LMNA	12	18
MEF2C-AS1	0.745	0.00902	0.181	0.434	7.65	14	0.000302	2.04	LV	CELLSTATES	SMC1.2	control_LMNA	12	18
ITGAV	0.743	0.0236	0.0994	0.209	6.74	11.2	0.00112	1.63	LV	CELLSTATES	SMC1.2	control_LMNA	12	18
SUGCT	0.74	0.0467	0.0521	0.135	6.07	9.21	0.00305	1.33	LV	CELLSTATES	SMC1.2	control_LMNA	12	18
ULK2	0.74	0.0308	0.0711	0.165	6.39	10.4	0.00165	1.51	LV	CELLSTATES	SMC1.2	control_LMNA	12	18
KIF13A	0.739	0.00226	0.344	0.8	8.51	18.2	4.5e-05	2.65	LV	CELLSTATES	SMC1.2	control_LMNA	12	18
NFASC	0.739	0.00162	0.499	1.15	8.97	19	3.05e-05	2.79	LV	CELLSTATES	SMC1.2	control_LMNA	12	18
CPED1	0.738	0.00948	0.135	0.282	7.23	13.8	0.000323	2.02	LV	CELLSTATES	SMC1.2	control_LMNA	12	18
BCL6	0.736	0.0216	0.17	0.425	7.56	11.5	0.000996	1.67	LV	CELLSTATES	SMC1.2	control_LMNA	12	18
TARSL2	0.732	0.0399	0.0544	0.158	6.19	9.67	0.00242	1.4	LV	CELLSTATES	SMC1.2	control_LMNA	12	18
PBX3	0.729	0.00388	0.19	0.434	7.69	16.5	9.67e-05	2.41	LV	CELLSTATES	SMC1.2	control_LMNA	12	18
LINC01568	0.727	0.0137	0.529	0.948	9.09	12.8	0.000529	1.86	LV	CELLSTATES	SMC1.2	control_LMNA	12	18
GARNL3	0.724	0.0443	0.0605	0.127	6.23	9.35	0.00284	1.35	LV	CELLSTATES	SMC1.2	control_LMNA	12	18
NRSN2-AS1	0.724	0.0213	0.0776	0.181	6.55	11.5	0.000972	1.67	LV	CELLSTATES	SMC1.2	control_LMNA	12	18
SRGAP1	0.722	0.0185	0.086	0.183	6.7	11.9	0.000795	1.73	LV	CELLSTATES	SMC1.2	control_LMNA	12	18
FOXN2	0.721	0.0205	0.161	0.444	7.58	11.7	0.000915	1.69	LV	CELLSTATES	SMC1.2	control_LMNA	12	18
ENAH	0.717	0.01	0.148	0.296	7.31	13.7	0.000348	2	LV	CELLSTATES	SMC1.2	control_LMNA	12	18
ZEB1	0.717	0.00155	1.5	3.27	10.5	19.2	2.87e-05	2.81	LV	CELLSTATES	SMC1.2	control_LMNA	12	18
CDK6	0.715	0.041	0.085	0.182	6.67	9.6	0.0025	1.39	LV	CELLSTATES	SMC1.2	control_LMNA	12	18
CEP112	0.713	0.00837	0.139	0.326	7.3	14.2	0.000273	2.08	LV	CELLSTATES	SMC1.2	control_LMNA	12	18
WDFY3	0.713	0.00414	0.292	0.676	8.26	16.3	0.000105	2.38	LV	CELLSTATES	SMC1.2	control_LMNA	12	18
MEF2D	0.712	0.00801	0.175	0.344	7.48	14.3	0.000255	2.1	LV	CELLSTATES	SMC1.2	control_LMNA	12	18
GRIP2	0.711	0.0212	0.236	0.513	8	11.6	0.000961	1.67	LV	CELLSTATES	SMC1.2	control_LMNA	12	18
FAM129A	0.707	0.00274	0.553	1.15	9.13	17.6	5.76e-05	2.56	LV	CELLSTATES	SMC1.2	control_LMNA	12	18
DICER1	0.704	0.014	0.152	0.335	7.37	12.7	0.000554	1.85	LV	CELLSTATES	SMC1.2	control_LMNA	12	18
FOXO1	0.704	0.024	0.114	0.276	7.02	11.2	0.00115	1.62	LV	CELLSTATES	SMC1.2	control_LMNA	12	18
PCGF5	0.7	0.0124	0.107	0.224	6.94	13.1	0.000455	1.91	LV	CELLSTATES	SMC1.2	control_LMNA	12	18
RNPC3	0.7	0.00766	0.167	0.365	7.56	14.5	0.000236	2.12	LV	CELLSTATES	SMC1.2	control_LMNA	12	18
CACNA1C	0.698	0.00283	4.01	8.35	11.9	17.5	6.1e-05	2.55	LV	CELLSTATES	SMC1.2	control_LMNA	12	18
N4BP1	0.698	0.038	0.0791	0.148	6.55	9.83	0.00223	1.42	LV	CELLSTATES	SMC1.2	control_LMNA	12	18
ZHX3	0.698	0.0208	0.176	0.335	7.6	11.6	0.000941	1.68	LV	CELLSTATES	SMC1.2	control_LMNA	12	18
TNIK	0.697	0.0237	0.106	0.256	6.97	11.2	0.00113	1.62	LV	CELLSTATES	SMC1.2	control_LMNA	12	18
ARL15	0.696	0.00805	0.226	0.487	7.93	14.3	0.000258	2.09	LV	CELLSTATES	SMC1.2	control_LMNA	12	18
WWOX	0.696	0.00275	0.653	1.46	9.37	17.6	5.87e-05	2.56	LV	CELLSTATES	SMC1.2	control_LMNA	12	18
DYNC2H1	0.695	0.0163	0.113	0.272	6.95	12.3	0.000664	1.79	LV	CELLSTATES	SMC1.2	control_LMNA	12	18
MKNK1	0.695	0.0284	0.0794	0.155	6.45	10.7	0.00147	1.55	LV	CELLSTATES	SMC1.2	control_LMNA	12	18
ARGLU1	0.693	0.00399	0.621	1.19	9.26	16.4	0.0001	2.4	LV	CELLSTATES	SMC1.2	control_LMNA	12	18
EVL	0.693	0.0104	0.134	0.302	7.25	13.6	0.000364	1.98	LV	CELLSTATES	SMC1.2	control_LMNA	12	18
PLPP1	0.693	0.009	0.44	0.907	8.79	14	0.000298	2.05	LV	CELLSTATES	SMC1.2	control_LMNA	12	18
MED13L	0.691	0.00197	0.613	1.35	9.28	18.5	3.82e-05	2.71	LV	CELLSTATES	SMC1.2	control_LMNA	12	18
PPP2R5A	0.691	0.00882	0.174	0.384	7.59	14.1	0.00029	2.05	LV	CELLSTATES	SMC1.2	control_LMNA	12	18
MXI1	0.689	0.00676	0.219	0.46	7.89	14.9	0.000198	2.17	LV	CELLSTATES	SMC1.2	control_LMNA	12	18
KLF12	0.686	0.00418	0.394	0.886	8.69	16.2	0.000107	2.38	LV	CELLSTATES	SMC1.2	control_LMNA	12	18
MT1E	0.686	0.04	0.122	0.252	6.99	9.67	0.00243	1.4	LV	CELLSTATES	SMC1.2	control_LMNA	12	18
FUT8	0.685	0.0303	0.119	0.231	6.95	10.5	0.0016	1.52	LV	CELLSTATES	SMC1.2	control_LMNA	12	18
FRYL	0.684	0.00262	0.346	0.722	8.49	17.8	5.31e-05	2.58	LV	CELLSTATES	SMC1.2	control_LMNA	12	18
SRL	0.684	0.0127	0.184	0.348	7.59	13	0.000476	1.9	LV	CELLSTATES	SMC1.2	control_LMNA	12	18
RORA	0.683	0.00509	0.89	2.13	9.8	15.7	0.000138	2.29	LV	CELLSTATES	SMC1.2	control_LMNA	12	18
FCHSD2	0.682	0.00263	0.549	1.23	9.11	17.7	5.39e-05	2.58	LV	CELLSTATES	SMC1.2	control_LMNA	12	18
GAB1	0.682	0.0109	0.292	0.635	8.27	13.5	0.000388	1.96	LV	CELLSTATES	SMC1.2	control_LMNA	12	18
MYLK	0.682	0.0125	0.152	0.365	7.39	13.1	0.000463	1.9	LV	CELLSTATES	SMC1.2	control_LMNA	12	18
SND1	0.681	0.0188	0.135	0.298	7.23	11.9	0.000814	1.73	LV	CELLSTATES	SMC1.2	control_LMNA	12	18
FBXO34	0.679	0.0376	0.0805	0.17	6.62	9.86	0.0022	1.42	LV	CELLSTATES	SMC1.2	control_LMNA	12	18
TTLL7	0.679	0.00902	0.215	0.488	7.86	14	0.000303	2.04	LV	CELLSTATES	SMC1.2	control_LMNA	12	18
CAMK2G	0.678	0.0214	0.104	0.231	6.93	11.5	0.000981	1.67	LV	CELLSTATES	SMC1.2	control_LMNA	12	18
DGKB	0.678	0.0338	0.246	0.597	8.02	10.2	0.0019	1.47	LV	CELLSTATES	SMC1.2	control_LMNA	12	18
CRYBG3	0.677	0.0454	0.0857	0.195	6.61	9.28	0.00293	1.34	LV	CELLSTATES	SMC1.2	control_LMNA	12	18
PRKCE	0.676	0.00833	0.197	0.393	7.69	14.2	0.000271	2.08	LV	CELLSTATES	SMC1.2	control_LMNA	12	18
APP	0.674	0.0164	0.132	0.307	7.21	12.3	0.000671	1.78	LV	CELLSTATES	SMC1.2	control_LMNA	12	18
ARID1B	0.674	0.00291	0.849	1.87	9.72	17.3	6.46e-05	2.54	LV	CELLSTATES	SMC1.2	control_LMNA	12	18
RAP2A	0.673	0.0349	0.132	0.29	7.23	10.1	0.002	1.46	LV	CELLSTATES	SMC1.2	control_LMNA	12	18
ITSN2	0.672	0.0116	0.147	0.329	7.38	13.3	0.000416	1.94	LV	CELLSTATES	SMC1.2	control_LMNA	12	18
FIGN	0.671	0.0117	0.443	0.937	8.85	13.3	0.000424	1.93	LV	CELLSTATES	SMC1.2	control_LMNA	12	18
LPP	0.671	0.00274	2.41	5.19	11.2	17.6	5.8e-05	2.56	LV	CELLSTATES	SMC1.2	control_LMNA	12	18
FAM241A	0.67	0.035	0.121	0.322	7.08	10	0.00201	1.46	LV	CELLSTATES	SMC1.2	control_LMNA	12	18
USP12	0.667	0.0342	0.109	0.227	6.96	10.1	0.00194	1.47	LV	CELLSTATES	SMC1.2	control_LMNA	12	18
UTRN	0.667	0.00271	1.26	2.77	10.3	17.7	5.64e-05	2.57	LV	CELLSTATES	SMC1.2	control_LMNA	12	18
MAX	0.666	0.014	0.163	0.328	7.46	12.7	0.000553	1.85	LV	CELLSTATES	SMC1.2	control_LMNA	12	18
FNIP2	0.665	0.0418	0.109	0.216	6.92	9.52	0.00261	1.38	LV	CELLSTATES	SMC1.2	control_LMNA	12	18
ARHGAP24	0.663	0.0413	0.164	0.34	7.48	9.57	0.00255	1.38	LV	CELLSTATES	SMC1.2	control_LMNA	12	18
FCHO2	0.663	0.0344	0.0917	0.214	6.75	10.1	0.00196	1.46	LV	CELLSTATES	SMC1.2	control_LMNA	12	18
INPP5A	0.663	0.0293	0.117	0.253	7.08	10.6	0.00152	1.53	LV	CELLSTATES	SMC1.2	control_LMNA	12	18
ARHGAP17	0.662	0.00884	0.3	0.673	8.26	14.1	0.000292	2.05	LV	CELLSTATES	SMC1.2	control_LMNA	12	18
CRADD	0.662	0.0131	0.22	0.502	7.88	12.9	0.0005	1.88	LV	CELLSTATES	SMC1.2	control_LMNA	12	18
CSRNP3	0.662	0.0371	0.171	0.392	7.53	9.9	0.00216	1.43	LV	CELLSTATES	SMC1.2	control_LMNA	12	18
SPATA5	0.661	0.0315	0.128	0.287	7.19	10.4	0.0017	1.5	LV	CELLSTATES	SMC1.2	control_LMNA	12	18
NAA16	0.66	0.0339	0.105	0.224	6.84	10.2	0.00191	1.47	LV	CELLSTATES	SMC1.2	control_LMNA	12	18
LRCH1	0.659	0.0081	0.166	0.365	7.48	14.3	0.000261	2.09	LV	CELLSTATES	SMC1.2	control_LMNA	12	18
PAM	0.656	0.014	0.18	0.402	7.63	12.7	0.000552	1.85	LV	CELLSTATES	SMC1.2	control_LMNA	12	18
KIAA1217	0.655	0.0452	0.229	0.541	7.9	9.29	0.00292	1.34	LV	CELLSTATES	SMC1.2	control_LMNA	12	18
PTPRG	0.654	0.0035	2.78	5.72	11.4	16.8	8.21e-05	2.46	LV	CELLSTATES	SMC1.2	control_LMNA	12	18
MBNL1	0.652	0.00674	0.77	1.83	9.56	14.9	0.000196	2.17	LV	CELLSTATES	SMC1.2	control_LMNA	12	18
KIFAP3	0.649	0.0303	0.099	0.234	6.81	10.5	0.0016	1.52	LV	CELLSTATES	SMC1.2	control_LMNA	12	18
RBBP6	0.644	0.0205	0.142	0.282	7.29	11.7	0.000912	1.69	LV	CELLSTATES	SMC1.2	control_LMNA	12	18
KIAA0232	0.643	0.0133	0.214	0.447	7.79	12.9	0.000512	1.88	LV	CELLSTATES	SMC1.2	control_LMNA	12	18
FAM168A	0.642	0.00987	0.257	0.54	8.08	13.7	0.000339	2.01	LV	CELLSTATES	SMC1.2	control_LMNA	12	18
JAK1	0.642	0.00689	0.271	0.577	8.09	14.8	0.000206	2.16	LV	CELLSTATES	SMC1.2	control_LMNA	12	18
MRVI1	0.642	0.014	0.282	0.614	8.17	12.7	0.000554	1.85	LV	CELLSTATES	SMC1.2	control_LMNA	12	18
IGF1R	0.64	0.0196	0.214	0.488	7.85	11.8	0.000862	1.71	LV	CELLSTATES	SMC1.2	control_LMNA	12	18
PTEN	0.64	0.00492	1.23	2.51	10.2	15.8	0.000131	2.31	LV	CELLSTATES	SMC1.2	control_LMNA	12	18
AKT3	0.639	0.00274	0.807	1.72	9.63	17.6	5.82e-05	2.56	LV	CELLSTATES	SMC1.2	control_LMNA	12	18
RB1CC1	0.639	0.0129	0.176	0.399	7.59	13	0.000487	1.89	LV	CELLSTATES	SMC1.2	control_LMNA	12	18
IMMP2L	0.638	0.0143	1.34	3.02	10.3	12.7	0.000566	1.85	LV	CELLSTATES	SMC1.2	control_LMNA	12	18
CEP350	0.634	0.0173	0.271	0.54	8.13	12.1	0.000726	1.76	LV	CELLSTATES	SMC1.2	control_LMNA	12	18
LDB3	0.634	0.0469	0.532	1.09	9.16	9.2	0.00307	1.33	LV	CELLSTATES	SMC1.2	control_LMNA	12	18
ARID5B	0.633	0.0216	0.236	0.515	7.89	11.5	0.000994	1.67	LV	CELLSTATES	SMC1.2	control_LMNA	12	18
FAM69A	0.633	0.0417	0.154	0.301	7.33	9.53	0.00259	1.38	LV	CELLSTATES	SMC1.2	control_LMNA	12	18
MAP4K5	0.631	0.0261	0.118	0.243	6.99	10.9	0.0013	1.58	LV	CELLSTATES	SMC1.2	control_LMNA	12	18
EZR	0.63	0.028	0.161	0.331	7.47	10.7	0.00143	1.55	LV	CELLSTATES	SMC1.2	control_LMNA	12	18
KLF7	0.63	0.0262	0.143	0.312	7.28	10.9	0.00131	1.58	LV	CELLSTATES	SMC1.2	control_LMNA	12	18
PDLIM5	0.629	0.018	0.443	0.857	8.81	12	0.000765	1.75	LV	CELLSTATES	SMC1.2	control_LMNA	12	18
SPIN1	0.629	0.0495	0.0931	0.202	6.69	9.05	0.0033	1.3	LV	CELLSTATES	SMC1.2	control_LMNA	12	18
TPCN1	0.629	0.0315	0.16	0.332	7.46	10.4	0.00171	1.5	LV	CELLSTATES	SMC1.2	control_LMNA	12	18
CBR4	0.626	0.015	0.24	0.487	7.99	12.5	0.000603	1.82	LV	CELLSTATES	SMC1.2	control_LMNA	12	18
EPS15	0.622	0.0163	0.243	0.51	7.97	12.3	0.000663	1.79	LV	CELLSTATES	SMC1.2	control_LMNA	12	18
RAPGEF2	0.622	0.00678	0.633	1.39	9.33	14.9	0.000201	2.17	LV	CELLSTATES	SMC1.2	control_LMNA	12	18
SPOP	0.621	0.0307	0.127	0.262	7.14	10.5	0.00163	1.51	LV	CELLSTATES	SMC1.2	control_LMNA	12	18
ELOVL5	0.62	0.0224	0.213	0.461	7.76	11.4	0.00105	1.65	LV	CELLSTATES	SMC1.2	control_LMNA	12	18
ITPR2	0.619	0.0315	0.137	0.298	7.21	10.4	0.00171	1.5	LV	CELLSTATES	SMC1.2	control_LMNA	12	18
KDM6A	0.616	0.0216	0.193	0.396	7.67	11.5	0.000997	1.67	LV	CELLSTATES	SMC1.2	control_LMNA	12	18
MYOCD	0.616	0.0329	0.309	0.698	8.29	10.2	0.00182	1.48	LV	CELLSTATES	SMC1.2	control_LMNA	12	18
ETFA	0.614	0.0281	0.116	0.276	7.03	10.7	0.00145	1.55	LV	CELLSTATES	SMC1.2	control_LMNA	12	18
PTPN12	0.608	0.0177	0.269	0.575	8.14	12.1	0.000751	1.75	LV	CELLSTATES	SMC1.2	control_LMNA	12	18
HNRNPD	0.607	0.046	0.121	0.254	7.08	9.25	0.00298	1.34	LV	CELLSTATES	SMC1.2	control_LMNA	12	18
UBR5	0.607	0.0119	0.289	0.627	8.22	13.2	0.000432	1.92	LV	CELLSTATES	SMC1.2	control_LMNA	12	18
DDX17	0.6	0.0134	0.592	1.25	9.14	12.9	0.000516	1.87	LV	CELLSTATES	SMC1.2	control_LMNA	12	18
MAPK8	0.598	0.0219	0.177	0.383	7.57	11.4	0.00101	1.66	LV	CELLSTATES	SMC1.2	control_LMNA	12	18
PALLD	0.598	0.045	0.324	0.675	8.48	9.3	0.0029	1.35	LV	CELLSTATES	SMC1.2	control_LMNA	12	18
CASC15	0.596	0.0303	0.481	0.982	8.91	10.5	0.00159	1.52	LV	CELLSTATES	SMC1.2	control_LMNA	12	18
ATXN7L1	0.595	0.0345	0.144	0.292	7.28	10.1	0.00197	1.46	LV	CELLSTATES	SMC1.2	control_LMNA	12	18
RUSC2	0.595	0.0433	0.119	0.239	7.02	9.42	0.00274	1.36	LV	CELLSTATES	SMC1.2	control_LMNA	12	18
ABHD2	0.594	0.0259	0.223	0.479	7.88	11	0.00128	1.59	LV	CELLSTATES	SMC1.2	control_LMNA	12	18
ZNF385D	0.594	0.0202	0.55	1.15	9.07	11.7	0.000893	1.7	LV	CELLSTATES	SMC1.2	control_LMNA	12	18
DMTF1	0.593	0.0488	0.124	0.249	7.04	9.09	0.00323	1.31	LV	CELLSTATES	SMC1.2	control_LMNA	12	18
PIAS1	0.593	0.0164	0.277	0.587	8.15	12.3	0.000669	1.79	LV	CELLSTATES	SMC1.2	control_LMNA	12	18
ANKS1A	0.589	0.0246	0.425	0.882	8.73	11.1	0.0012	1.61	LV	CELLSTATES	SMC1.2	control_LMNA	12	18
TPM1	0.585	0.012	0.936	1.92	9.84	13.2	0.000436	1.92	LV	CELLSTATES	SMC1.2	control_LMNA	12	18
PPIP5K2	0.584	0.0398	0.129	0.254	7.17	9.68	0.0024	1.4	LV	CELLSTATES	SMC1.2	control_LMNA	12	18
PHF14	0.583	0.0262	0.285	0.64	8.14	10.9	0.00131	1.58	LV	CELLSTATES	SMC1.2	control_LMNA	12	18
CFLAR	0.582	0.0415	0.177	0.372	7.58	9.55	0.00257	1.38	LV	CELLSTATES	SMC1.2	control_LMNA	12	18
LMOD1	0.581	0.0405	0.355	0.666	8.43	9.64	0.00246	1.39	LV	CELLSTATES	SMC1.2	control_LMNA	12	18
RNF180	0.58	0.0307	0.307	0.602	8.26	10.5	0.00163	1.51	LV	CELLSTATES	SMC1.2	control_LMNA	12	18
WASHC4	0.579	0.0394	0.149	0.295	7.32	9.72	0.00236	1.4	LV	CELLSTATES	SMC1.2	control_LMNA	12	18
BABAM2	0.573	0.0492	0.14	0.314	7.26	9.08	0.00326	1.31	LV	CELLSTATES	SMC1.2	control_LMNA	12	18
MAGI2	0.572	0.035	0.378	0.757	8.53	10	0.002	1.46	LV	CELLSTATES	SMC1.2	control_LMNA	12	18
MIPOL1	0.57	0.0411	0.151	0.344	7.36	9.59	0.00252	1.39	LV	CELLSTATES	SMC1.2	control_LMNA	12	18
RBM33	0.568	0.0438	0.171	0.336	7.43	9.39	0.00279	1.36	LV	CELLSTATES	SMC1.2	control_LMNA	12	18
ERC1	0.563	0.0131	0.541	1.06	9.05	12.9	0.000504	1.88	LV	CELLSTATES	SMC1.2	control_LMNA	12	18
TPTEP2-CSNK1E	0.558	0.0371	0.303	0.579	8.24	9.9	0.00216	1.43	LV	CELLSTATES	SMC1.2	control_LMNA	12	18
ZSWIM6	0.552	0.0381	0.205	0.429	7.73	9.83	0.00224	1.42	LV	CELLSTATES	SMC1.2	control_LMNA	12	18
MSRB3	0.55	0.0283	0.506	1.01	8.96	10.7	0.00146	1.55	LV	CELLSTATES	SMC1.2	control_LMNA	12	18
SCAF8	0.549	0.044	0.226	0.449	7.84	9.37	0.0028	1.36	LV	CELLSTATES	SMC1.2	control_LMNA	12	18
MYCBP2	0.547	0.0377	0.218	0.445	7.78	9.85	0.00221	1.42	LV	CELLSTATES	SMC1.2	control_LMNA	12	18
NCOA1	0.541	0.0199	0.629	1.27	9.21	11.7	0.00088	1.7	LV	CELLSTATES	SMC1.2	control_LMNA	12	18
MON2	0.538	0.0315	0.282	0.553	8.11	10.4	0.00171	1.5	LV	CELLSTATES	SMC1.2	control_LMNA	12	18
SPAG9	0.537	0.0333	0.228	0.475	7.86	10.2	0.00186	1.48	LV	CELLSTATES	SMC1.2	control_LMNA	12	18
UGGT2	0.53	0.0464	0.322	0.656	8.32	9.22	0.00303	1.33	LV	CELLSTATES	SMC1.2	control_LMNA	12	18
PLCL1	0.527	0.043	1.29	2.77	10.2	9.45	0.0027	1.37	LV	CELLSTATES	SMC1.2	control_LMNA	12	18
RBPMS	0.523	0.0307	1.45	2.94	10.4	10.5	0.00163	1.51	LV	CELLSTATES	SMC1.2	control_LMNA	12	18
MEIS2	0.518	0.0382	0.53	1.05	8.98	9.8	0.00226	1.42	LV	CELLSTATES	SMC1.2	control_LMNA	12	18
NIPBL	0.518	0.0355	0.366	0.751	8.48	10	0.00204	1.45	LV	CELLSTATES	SMC1.2	control_LMNA	12	18
TTC28	0.516	0.0392	0.595	1.08	9.15	9.73	0.00234	1.41	LV	CELLSTATES	SMC1.2	control_LMNA	12	18
ROCK2	0.512	0.0303	0.57	1.11	9.09	10.5	0.0016	1.52	LV	CELLSTATES	SMC1.2	control_LMNA	12	18
DMD	0.505	0.0497	1.48	2.98	10.4	9.04	0.00331	1.3	LV	CELLSTATES	SMC1.2	control_LMNA	12	18
PPP6R3	0.501	0.043	0.334	0.656	8.39	9.44	0.00271	1.37	LV	CELLSTATES	SMC1.2	control_LMNA	12	18

## Sheet: PKP2_control
Gene	logFC	FDR	mean_exp_control	mean_exp_genotype	logCPM	F	PValue	FDR_plot	Region	annotation_level	cell_state	comparison	Observations_genotype	Observations_reference
HBA2	4.58	1.14e-06	0.000115	0.0342	4.11	43.4	3.51e-09	5.94	LV	CELLSTATES	SMC1.2	control_PKP2	6	18
HBB	4.27	2.46e-08	0.00155	0.0848	4.85	57.2	4.12e-11	7.61	LV	CELLSTATES	SMC1.2	control_PKP2	6	18
HBA1	4.02	3.22e-05	0.000115	0.0208	3.9	32.4	1.76e-07	4.49	LV	CELLSTATES	SMC1.2	control_PKP2	6	18
CCL4	3.84	3.93e-05	0.00192	0.0168	3.77	32.7	2.22e-07	4.41	LV	CELLSTATES	SMC1.2	control_PKP2	6	18
BICC1	3.33	8.12e-21	0.0434	0.584	7.25	212	7.16e-25	20.1	LV	CELLSTATES	SMC1.2	control_PKP2	6	18
TSPAN8	2.68	0.00172	0.00191	0.0194	4.06	20.2	2.18e-05	2.76	LV	CELLSTATES	SMC1.2	control_PKP2	6	18
TIPARP	2.6	4.69e-13	0.0309	0.197	6.06	104	2.18e-16	12.3	LV	CELLSTATES	SMC1.2	control_PKP2	6	18
FKBP5	2.59	3.53e-13	0.62	4.9	10.3	106	1.25e-16	12.5	LV	CELLSTATES	SMC1.2	control_PKP2	6	18
AL606807.1	2.56	0.000334	0.00591	0.0376	4.45	25.1	2.94e-06	3.48	LV	CELLSTATES	SMC1.2	control_PKP2	6	18
LINC01088	2.37	2.21e-08	0.0183	0.142	5.75	58.2	3.12e-11	7.66	LV	CELLSTATES	SMC1.2	control_PKP2	6	18
AC005332.4	2.36	0.00945	0.00129	0.0162	3.83	14.7	0.000245	2.02	LV	CELLSTATES	SMC1.2	control_PKP2	6	18
LINC01605	2.36	0.000311	0.00639	0.0454	4.57	25.3	2.68e-06	3.51	LV	CELLSTATES	SMC1.2	control_PKP2	6	18
RASD1	2.35	3.98e-07	0.205	0.464	7.4	46.9	1.09e-09	6.4	LV	CELLSTATES	SMC1.2	control_PKP2	6	18
SUSD5	2.33	9.4e-05	0.00734	0.0528	4.91	28.9	6.55e-07	4.03	LV	CELLSTATES	SMC1.2	control_PKP2	6	18
FOS	2.23	1.95e-06	0.0742	0.11	5.77	41.3	7.07e-09	5.71	LV	CELLSTATES	SMC1.2	control_PKP2	6	18
AFF3	2.2	6.55e-16	0.253	1.61	8.92	140	1.16e-19	15.2	LV	CELLSTATES	SMC1.2	control_PKP2	6	18
SLC22A18	2.2	0.0126	0.00517	0.0255	4.14	13.7	0.000377	1.9	LV	CELLSTATES	SMC1.2	control_PKP2	6	18
LGR6	2.18	0.0117	0.00371	0.0205	4.15	13.9	0.00034	1.93	LV	CELLSTATES	SMC1.2	control_PKP2	6	18
AC002451.1	2.16	0.0067	0.00308	0.0209	4.07	15.7	0.000154	2.17	LV	CELLSTATES	SMC1.2	control_PKP2	6	18
AC021086.1	2.13	0.0264	0.00137	0.0171	3.95	11.5	0.00106	1.58	LV	CELLSTATES	SMC1.2	control_PKP2	6	18
PLB1	2.12	0.00752	0.00409	0.0243	4.29	15.3	0.000181	2.12	LV	CELLSTATES	SMC1.2	control_PKP2	6	18
AL158832.1	2.08	0.00383	0.00492	0.0459	4.59	17.5	6.91e-05	2.42	LV	CELLSTATES	SMC1.2	control_PKP2	6	18
CARMIL1	2.08	4.69e-13	0.757	4.27	10.3	103	2.48e-16	12.3	LV	CELLSTATES	SMC1.2	control_PKP2	6	18
KCNB1	2.07	3.37e-13	0.0635	0.367	6.94	108	8.93e-17	12.5	LV	CELLSTATES	SMC1.2	control_PKP2	6	18
KIF3C	2.06	0.0129	0.0027	0.0192	4.09	13.6	0.000392	1.89	LV	CELLSTATES	SMC1.2	control_PKP2	6	18
LINC02482	2.05	0.0139	0.00333	0.0256	4.25	13.4	0.000436	1.86	LV	CELLSTATES	SMC1.2	control_PKP2	6	18
AL031599.1	2.03	0.0376	0.00254	0.0162	4.04	10.5	0.00173	1.43	LV	CELLSTATES	SMC1.2	control_PKP2	6	18
PTGDR2	2.01	0.00627	0.0132	0.0371	4.5	15.9	0.00014	2.2	LV	CELLSTATES	SMC1.2	control_PKP2	6	18
ZFAND5	2	1.11e-08	0.047	0.233	6.38	60.9	1.37e-11	7.95	LV	CELLSTATES	SMC1.2	control_PKP2	6	18
MOB3B	1.97	8.97e-10	0.0814	0.4	7.12	72.2	5.54e-13	9.05	LV	CELLSTATES	SMC1.2	control_PKP2	6	18
PHLDA1	1.97	4.39e-09	0.0655	0.221	6.36	64.5	4.76e-12	8.36	LV	CELLSTATES	SMC1.2	control_PKP2	6	18
ALDH6A1	1.96	0.00102	0.00833	0.0467	4.79	21.7	1.15e-05	2.99	LV	CELLSTATES	SMC1.2	control_PKP2	6	18
MUM1L1	1.95	0.000892	0.00965	0.0525	4.82	22.2	9.28e-06	3.05	LV	CELLSTATES	SMC1.2	control_PKP2	6	18
CACHD1	1.93	0.00543	0.00623	0.0393	4.57	16.3	0.000118	2.27	LV	CELLSTATES	SMC1.2	control_PKP2	6	18
LINC00886	1.85	8.23e-05	0.0178	0.0806	5.28	29.3	5.51e-07	4.08	LV	CELLSTATES	SMC1.2	control_PKP2	6	18
ICAM2	1.84	0.0252	0.00271	0.0204	4.11	11.6	0.000987	1.6	LV	CELLSTATES	SMC1.2	control_PKP2	6	18
AL445465.2	1.83	0.0445	0.00356	0.0145	3.92	9.93	0.00225	1.35	LV	CELLSTATES	SMC1.2	control_PKP2	6	18
TMEM216	1.83	0.0401	0.00371	0.0195	4.07	10.2	0.00194	1.4	LV	CELLSTATES	SMC1.2	control_PKP2	6	18
AC007262.2	1.82	0.000979	0.012	0.059	4.91	21.9	1.07e-05	3.01	LV	CELLSTATES	SMC1.2	control_PKP2	6	18
AL365181.4	1.82	0.017	0.00458	0.0268	4.27	12.8	0.000572	1.77	LV	CELLSTATES	SMC1.2	control_PKP2	6	18
AC010173.1	1.8	0.00034	0.0139	0.0684	5.1	25	3.04e-06	3.47	LV	CELLSTATES	SMC1.2	control_PKP2	6	18
ZP1	1.8	0.0247	0.00674	0.0225	4.22	11.7	0.000948	1.61	LV	CELLSTATES	SMC1.2	control_PKP2	6	18
AL512380.2	1.77	0.0273	0.0114	0.0339	4.69	11.4	0.00111	1.56	LV	CELLSTATES	SMC1.2	control_PKP2	6	18
PLCB1	1.74	1.85e-07	0.125	0.522	7.63	50.2	3.75e-10	6.73	LV	CELLSTATES	SMC1.2	control_PKP2	6	18
RAI2	1.73	0.0343	0.00459	0.0258	4.27	10.7	0.00153	1.46	LV	CELLSTATES	SMC1.2	control_PKP2	6	18
TOX2	1.73	2.13e-08	0.139	0.549	7.6	58.5	2.82e-11	7.67	LV	CELLSTATES	SMC1.2	control_PKP2	6	18
FBXO32	1.72	5.7e-08	0.0961	0.35	7.06	54.2	1.06e-10	7.24	LV	CELLSTATES	SMC1.2	control_PKP2	6	18
MTSS1	1.72	4.39e-09	0.0742	0.338	6.98	64.3	5.03e-12	8.36	LV	CELLSTATES	SMC1.2	control_PKP2	6	18
REPS2	1.72	0.00969	0.0101	0.045	4.59	14.5	0.000258	2.01	LV	CELLSTATES	SMC1.2	control_PKP2	6	18
ZNF436-AS1	1.7	0.0475	0.00564	0.0242	4.22	9.74	0.00246	1.32	LV	CELLSTATES	SMC1.2	control_PKP2	6	18
ELN	1.69	0.00298	0.0151	0.0651	5.14	18.4	4.62e-05	2.53	LV	CELLSTATES	SMC1.2	control_PKP2	6	18
PNPLA7	1.69	0.00569	0.00875	0.0436	4.67	16.1	0.000127	2.24	LV	CELLSTATES	SMC1.2	control_PKP2	6	18
BCL2	1.67	1.77e-06	0.0592	0.25	6.71	41.7	6.26e-09	5.75	LV	CELLSTATES	SMC1.2	control_PKP2	6	18
ZBTB16	1.67	3.8e-09	0.774	3.32	10.1	65.4	3.68e-12	8.42	LV	CELLSTATES	SMC1.2	control_PKP2	6	18
ADAMTS9-AS2	1.66	1.87e-09	0.686	2.52	9.74	68.6	1.49e-12	8.73	LV	CELLSTATES	SMC1.2	control_PKP2	6	18
LONRF2	1.65	0.00222	0.0117	0.0523	4.91	19.4	3.1e-05	2.65	LV	CELLSTATES	SMC1.2	control_PKP2	6	18
ELK1	1.64	0.0287	0.0142	0.0329	4.44	11.2	0.0012	1.54	LV	CELLSTATES	SMC1.2	control_PKP2	6	18
EMILIN3	1.64	0.00563	0.0107	0.0585	4.95	16.2	0.000124	2.25	LV	CELLSTATES	SMC1.2	control_PKP2	6	18
MATN3	1.64	0.0403	0.00592	0.0304	4.43	10.2	0.00196	1.39	LV	CELLSTATES	SMC1.2	control_PKP2	6	18
IRS2	1.62	0.000311	0.0178	0.0769	5.27	25.3	2.68e-06	3.51	LV	CELLSTATES	SMC1.2	control_PKP2	6	18
AL355974.2	1.59	0.00378	0.0136	0.0632	5.03	17.6	6.67e-05	2.42	LV	CELLSTATES	SMC1.2	control_PKP2	6	18
EGR1	1.59	0.00204	0.0242	0.073	5.26	19.6	2.81e-05	2.69	LV	CELLSTATES	SMC1.2	control_PKP2	6	18
MYO5C	1.59	0.046	0.00652	0.0265	4.34	9.84	0.00234	1.34	LV	CELLSTATES	SMC1.2	control_PKP2	6	18
BACH2	1.58	1.99e-06	0.0465	0.155	6.05	41.2	7.37e-09	5.7	LV	CELLSTATES	SMC1.2	control_PKP2	6	18
FOXO3	1.58	1.18e-09	0.375	1.43	8.97	70.7	8.32e-13	8.93	LV	CELLSTATES	SMC1.2	control_PKP2	6	18
SCN7A	1.58	2.56e-09	0.63	2.46	9.71	67.1	2.26e-12	8.59	LV	CELLSTATES	SMC1.2	control_PKP2	6	18
TSPAN5	1.58	1.46e-05	0.0497	0.169	6.09	35.2	6.17e-08	4.84	LV	CELLSTATES	SMC1.2	control_PKP2	6	18
ATP10A	1.56	2.49e-07	0.272	1.03	8.52	49	5.49e-10	6.6	LV	CELLSTATES	SMC1.2	control_PKP2	6	18
ABHD3	1.54	0.000532	0.0286	0.0954	5.59	23.7	5.12e-06	3.27	LV	CELLSTATES	SMC1.2	control_PKP2	6	18
AC092164.1	1.54	0.000134	0.0415	0.163	6.28	27.9	9.79e-07	3.87	LV	CELLSTATES	SMC1.2	control_PKP2	6	18
AL591686.2	1.52	0.00309	0.0163	0.0595	5.17	18.3	4.9e-05	2.51	LV	CELLSTATES	SMC1.2	control_PKP2	6	18
CCND3	1.52	2.93e-07	0.0916	0.358	7.15	48.3	6.84e-10	6.53	LV	CELLSTATES	SMC1.2	control_PKP2	6	18
TMTC1	1.52	2.33e-08	0.434	1.67	9.19	57.6	3.7e-11	7.63	LV	CELLSTATES	SMC1.2	control_PKP2	6	18
KCNQ3	1.51	8.52e-06	0.055	0.217	6.47	36.9	3.31e-08	5.07	LV	CELLSTATES	SMC1.2	control_PKP2	6	18
AC073050.1	1.5	0.000693	0.0267	0.0986	5.55	22.9	7.09e-06	3.16	LV	CELLSTATES	SMC1.2	control_PKP2	6	18
SLC25A29	1.5	0.0248	0.0105	0.0347	4.57	11.7	0.00096	1.61	LV	CELLSTATES	SMC1.2	control_PKP2	6	18
PTPN14	1.47	3.44e-07	0.0687	0.252	6.72	47.5	8.79e-10	6.46	LV	CELLSTATES	SMC1.2	control_PKP2	6	18
AFF2	1.46	0.000964	0.0449	0.164	6.32	22	1.05e-05	3.02	LV	CELLSTATES	SMC1.2	control_PKP2	6	18
EPHA4	1.46	1.61e-05	0.0899	0.263	6.83	34.8	7.24e-08	4.79	LV	CELLSTATES	SMC1.2	control_PKP2	6	18
RHOB	1.44	2.93e-07	0.151	0.426	7.38	48.3	6.97e-10	6.53	LV	CELLSTATES	SMC1.2	control_PKP2	6	18
YPEL1	1.44	0.00245	0.0195	0.0695	5.22	19	3.61e-05	2.61	LV	CELLSTATES	SMC1.2	control_PKP2	6	18
PPP1CB	1.43	1.69e-06	0.186	0.656	7.97	41.9	5.8e-09	5.77	LV	CELLSTATES	SMC1.2	control_PKP2	6	18
PTPN13	1.43	4.91e-08	0.15	0.482	7.56	54.8	8.65e-11	7.31	LV	CELLSTATES	SMC1.2	control_PKP2	6	18
KLHL36	1.42	2.05e-05	0.0525	0.177	6.33	34	9.51e-08	4.69	LV	CELLSTATES	SMC1.2	control_PKP2	6	18
LEKR1	1.42	0.0122	0.0147	0.0577	5.03	13.8	0.000363	1.91	LV	CELLSTATES	SMC1.2	control_PKP2	6	18
SEMA6D	1.42	0.00271	0.0212	0.069	5.23	18.7	4.12e-05	2.57	LV	CELLSTATES	SMC1.2	control_PKP2	6	18
LINC01266	1.41	0.016	0.0168	0.0575	4.94	13	0.000526	1.8	LV	CELLSTATES	SMC1.2	control_PKP2	6	18
PRLR	1.4	1.09e-06	0.114	0.406	7.34	43.6	3.27e-09	5.96	LV	CELLSTATES	SMC1.2	control_PKP2	6	18
DDX60	1.39	0.014	0.0174	0.0552	5.01	13.4	0.000441	1.85	LV	CELLSTATES	SMC1.2	control_PKP2	6	18
SLBP	1.39	0.000618	0.0364	0.106	5.67	23.3	6e-06	3.21	LV	CELLSTATES	SMC1.2	control_PKP2	6	18
GRB10	1.37	2.61e-05	0.048	0.16	6.19	33.2	1.29e-07	4.58	LV	CELLSTATES	SMC1.2	control_PKP2	6	18
CHST7	1.36	0.00046	0.0395	0.143	6.06	24.1	4.34e-06	3.34	LV	CELLSTATES	SMC1.2	control_PKP2	6	18
AL662796.1	1.35	0.0291	0.0136	0.0503	4.88	11.2	0.00122	1.54	LV	CELLSTATES	SMC1.2	control_PKP2	6	18
EGFR	1.34	9.29e-08	0.19	0.646	7.98	52.5	1.8e-10	7.03	LV	CELLSTATES	SMC1.2	control_PKP2	6	18
CCDC171	1.33	0.00102	0.0297	0.107	5.72	21.7	1.14e-05	2.99	LV	CELLSTATES	SMC1.2	control_PKP2	6	18
CCNG2	1.33	0.0376	0.0151	0.0452	4.78	10.5	0.00173	1.43	LV	CELLSTATES	SMC1.2	control_PKP2	6	18
CTDSPL	1.33	2.45e-07	0.202	0.677	8.07	49.2	5.18e-10	6.61	LV	CELLSTATES	SMC1.2	control_PKP2	6	18
NR4A1	1.33	0.00219	0.15	0.261	6.93	19.4	3.03e-05	2.66	LV	CELLSTATES	SMC1.2	control_PKP2	6	18
DENND3	1.32	2.97e-05	0.138	0.503	7.67	32.7	1.57e-07	4.53	LV	CELLSTATES	SMC1.2	control_PKP2	6	18
HIRA	1.32	0.0143	0.015	0.0555	5.07	13.3	0.000456	1.84	LV	CELLSTATES	SMC1.2	control_PKP2	6	18
NIPAL2	1.32	0.00377	0.0376	0.111	5.85	17.6	6.61e-05	2.42	LV	CELLSTATES	SMC1.2	control_PKP2	6	18
MARCH3	1.31	0.00145	0.0296	0.0987	5.69	20.7	1.79e-05	2.84	LV	CELLSTATES	SMC1.2	control_PKP2	6	18
AC027117.2	1.3	0.00389	0.0231	0.0692	5.3	17.4	7.17e-05	2.41	LV	CELLSTATES	SMC1.2	control_PKP2	6	18
CCDC191	1.3	0.0232	0.0245	0.0616	5.15	11.9	0.000858	1.64	LV	CELLSTATES	SMC1.2	control_PKP2	6	18
LDLRAD4	1.3	0.00283	0.0269	0.0926	5.57	18.6	4.36e-05	2.55	LV	CELLSTATES	SMC1.2	control_PKP2	6	18
LINGO1	1.3	1.61e-05	0.441	0.776	8.6	34.8	7.25e-08	4.79	LV	CELLSTATES	SMC1.2	control_PKP2	6	18
MERTK	1.3	0.000946	0.0379	0.12	5.88	22.1	1e-05	3.02	LV	CELLSTATES	SMC1.2	control_PKP2	6	18
PIWIL4	1.29	0.0393	0.0123	0.0476	4.88	10.3	0.00186	1.41	LV	CELLSTATES	SMC1.2	control_PKP2	6	18
DOCK8	1.28	7.71e-07	0.402	1.34	9	44.8	2.18e-09	6.11	LV	CELLSTATES	SMC1.2	control_PKP2	6	18
ALOX12-AS1	1.27	6.52e-05	0.0864	0.258	6.79	30.2	4.03e-07	4.19	LV	CELLSTATES	SMC1.2	control_PKP2	6	18
HSPG2	1.27	0.000157	0.0466	0.152	6.18	27.4	1.16e-06	3.8	LV	CELLSTATES	SMC1.2	control_PKP2	6	18
RANBP3L	1.27	7.47e-05	0.116	0.373	7.34	29.7	4.74e-07	4.13	LV	CELLSTATES	SMC1.2	control_PKP2	6	18
FAM69C	1.26	0.0047	0.0366	0.119	5.93	16.8	9.56e-05	2.33	LV	CELLSTATES	SMC1.2	control_PKP2	6	18
DOCK4	1.25	7.35e-05	0.0926	0.284	6.94	29.8	4.6e-07	4.13	LV	CELLSTATES	SMC1.2	control_PKP2	6	18
PLXDC2	1.25	0.00325	0.0489	0.142	6.08	18.1	5.31e-05	2.49	LV	CELLSTATES	SMC1.2	control_PKP2	6	18
AC007681.1	1.24	0.00956	0.0192	0.0635	5.21	14.6	0.000249	2.02	LV	CELLSTATES	SMC1.2	control_PKP2	6	18
LAMB1	1.24	1.55e-05	0.242	0.764	8.29	35	6.7e-08	4.81	LV	CELLSTATES	SMC1.2	control_PKP2	6	18
NBN	1.24	0.00095	0.0386	0.105	5.74	22	1.02e-05	3.02	LV	CELLSTATES	SMC1.2	control_PKP2	6	18
MR1	1.22	0.0209	0.0239	0.0673	5.17	12.2	0.000747	1.68	LV	CELLSTATES	SMC1.2	control_PKP2	6	18
TUBA1C	1.22	0.000229	0.0723	0.21	6.6	26.2	1.88e-06	3.64	LV	CELLSTATES	SMC1.2	control_PKP2	6	18
ZNF483	1.22	0.00389	0.0265	0.0887	5.59	17.4	7.21e-05	2.41	LV	CELLSTATES	SMC1.2	control_PKP2	6	18
ANKRD33B	1.21	0.000286	0.0559	0.159	6.23	25.6	2.42e-06	3.54	LV	CELLSTATES	SMC1.2	control_PKP2	6	18
EFNB2	1.2	0.0116	0.0254	0.0821	5.57	14	0.000331	1.94	LV	CELLSTATES	SMC1.2	control_PKP2	6	18
ITGA8	1.2	0.0104	0.0674	0.198	6.63	14.3	0.000283	1.98	LV	CELLSTATES	SMC1.2	control_PKP2	6	18
LINC00630	1.2	0.0261	0.0194	0.0627	5.16	11.6	0.00103	1.58	LV	CELLSTATES	SMC1.2	control_PKP2	6	18
PARP16	1.2	0.0237	0.0204	0.0533	5.07	11.9	0.000891	1.62	LV	CELLSTATES	SMC1.2	control_PKP2	6	18
Z94721.1	1.2	0.0203	0.0193	0.056	5.11	12.3	0.000723	1.69	LV	CELLSTATES	SMC1.2	control_PKP2	6	18
LRP11	1.19	0.0372	0.022	0.0538	5.02	10.5	0.0017	1.43	LV	CELLSTATES	SMC1.2	control_PKP2	6	18
PCOLCE2	1.19	0.0382	0.0153	0.0469	5.02	10.4	0.00178	1.42	LV	CELLSTATES	SMC1.2	control_PKP2	6	18
RFTN2	1.19	8.93e-05	0.11	0.305	7.09	29.1	6.15e-07	4.05	LV	CELLSTATES	SMC1.2	control_PKP2	6	18
AASS	1.18	0.000182	0.0688	0.199	6.55	26.9	1.4e-06	3.74	LV	CELLSTATES	SMC1.2	control_PKP2	6	18
ADARB2	1.18	0.0415	0.0286	0.0847	5.43	10.1	0.00203	1.38	LV	CELLSTATES	SMC1.2	control_PKP2	6	18
IRAK3	1.18	5.62e-05	0.0943	0.275	6.93	30.8	3.22e-07	4.25	LV	CELLSTATES	SMC1.2	control_PKP2	6	18
NCOA3	1.18	1.45e-06	0.234	0.733	8.22	42.4	4.86e-09	5.84	LV	CELLSTATES	SMC1.2	control_PKP2	6	18
SAMHD1	1.18	0.000241	0.0642	0.202	6.61	26	2e-06	3.62	LV	CELLSTATES	SMC1.2	control_PKP2	6	18
ARHGEF7-AS2	1.17	0.0323	0.0189	0.0541	5.12	10.9	0.00141	1.49	LV	CELLSTATES	SMC1.2	control_PKP2	6	18
F13A1	1.17	0.0475	0.0184	0.0488	4.97	9.74	0.00247	1.32	LV	CELLSTATES	SMC1.2	control_PKP2	6	18
L2HGDH	1.17	0.0117	0.0215	0.0718	5.37	13.9	0.000342	1.93	LV	CELLSTATES	SMC1.2	control_PKP2	6	18
SWAP70	1.17	5.96e-05	0.0826	0.226	6.74	30.5	3.52e-07	4.22	LV	CELLSTATES	SMC1.2	control_PKP2	6	18
TENT4B	1.16	6.37e-05	0.0901	0.272	6.94	30.3	3.86e-07	4.2	LV	CELLSTATES	SMC1.2	control_PKP2	6	18
KALRN	1.15	2.05e-05	1.02	3.04	10.2	34	9.57e-08	4.69	LV	CELLSTATES	SMC1.2	control_PKP2	6	18
MT2A	1.15	2.48e-05	0.411	0.802	8.53	33.4	1.2e-07	4.6	LV	CELLSTATES	SMC1.2	control_PKP2	6	18
DUSP1	1.14	0.00446	0.0672	0.135	6.06	17	8.8e-05	2.35	LV	CELLSTATES	SMC1.2	control_PKP2	6	18
FAM157C	1.14	0.0258	0.0314	0.065	5.28	11.6	0.00102	1.59	LV	CELLSTATES	SMC1.2	control_PKP2	6	18
RASAL2	1.14	1.45e-06	1.19	3.26	10.3	42.5	4.77e-09	5.84	LV	CELLSTATES	SMC1.2	control_PKP2	6	18
XYLT1	1.14	0.000183	0.109	0.258	6.92	26.9	1.42e-06	3.74	LV	CELLSTATES	SMC1.2	control_PKP2	6	18
N4BP2L1	1.13	0.00175	0.0479	0.124	5.97	20.1	2.27e-05	2.76	LV	CELLSTATES	SMC1.2	control_PKP2	6	18
AC002066.1	1.12	0.000418	0.0638	0.191	6.51	24.4	3.84e-06	3.38	LV	CELLSTATES	SMC1.2	control_PKP2	6	18
PDK4	1.12	0.0273	0.596	1.67	9.39	11.4	0.00112	1.56	LV	CELLSTATES	SMC1.2	control_PKP2	6	18
TSPYL2	1.11	0.00353	0.0831	0.246	6.76	17.8	6.03e-05	2.45	LV	CELLSTATES	SMC1.2	control_PKP2	6	18
WBP2NL	1.11	0.0225	0.0226	0.0661	5.21	12	0.000828	1.65	LV	CELLSTATES	SMC1.2	control_PKP2	6	18
ARHGEF7	1.1	1.04e-05	0.823	2.21	9.79	36.3	4.11e-08	4.98	LV	CELLSTATES	SMC1.2	control_PKP2	6	18
PCED1B	1.1	0.00691	0.052	0.128	6.09	15.6	0.00016	2.16	LV	CELLSTATES	SMC1.2	control_PKP2	6	18
PRELID2	1.1	0.00883	0.0348	0.112	5.94	14.9	0.000224	2.05	LV	CELLSTATES	SMC1.2	control_PKP2	6	18
RAPGEF5	1.1	5.31e-06	0.56	1.63	9.36	38.3	2.01e-08	5.27	LV	CELLSTATES	SMC1.2	control_PKP2	6	18
MXD4	1.09	0.00345	0.046	0.136	6.1	17.9	5.83e-05	2.46	LV	CELLSTATES	SMC1.2	control_PKP2	6	18
NHSL1	1.09	0.000996	0.0857	0.236	6.8	21.8	1.1e-05	3	LV	CELLSTATES	SMC1.2	control_PKP2	6	18
AP002518.2	1.08	0.00752	0.169	0.475	7.81	15.3	0.000181	2.12	LV	CELLSTATES	SMC1.2	control_PKP2	6	18
CEBPD	1.08	0.00333	0.196	0.494	7.68	18	5.55e-05	2.48	LV	CELLSTATES	SMC1.2	control_PKP2	6	18
IL1RAPL1	1.08	0.000228	0.62	1.55	9.33	26.2	1.85e-06	3.64	LV	CELLSTATES	SMC1.2	control_PKP2	6	18
PIP4K2A	1.08	0.000123	0.163	0.462	7.68	28.1	8.87e-07	3.91	LV	CELLSTATES	SMC1.2	control_PKP2	6	18
PLD5	1.08	0.002	0.109	0.298	7.14	19.7	2.67e-05	2.7	LV	CELLSTATES	SMC1.2	control_PKP2	6	18
RNF115	1.08	2.92e-05	0.189	0.532	7.85	32.8	1.49e-07	4.53	LV	CELLSTATES	SMC1.2	control_PKP2	6	18
SLC26A3	1.08	0.00322	0.157	0.244	6.99	18.2	5.22e-05	2.49	LV	CELLSTATES	SMC1.2	control_PKP2	6	18
TCP11L2	1.08	0.0158	0.0316	0.0768	5.47	13	0.000517	1.8	LV	CELLSTATES	SMC1.2	control_PKP2	6	18
TMEM51	1.08	0.000196	0.127	0.362	7.36	26.7	1.57e-06	3.71	LV	CELLSTATES	SMC1.2	control_PKP2	6	18
TSC22D3	1.08	0.000648	0.0726	0.206	6.62	23.2	6.39e-06	3.19	LV	CELLSTATES	SMC1.2	control_PKP2	6	18
ZFYVE28	1.08	0.00396	0.0447	0.121	5.98	17.4	7.37e-05	2.4	LV	CELLSTATES	SMC1.2	control_PKP2	6	18
AC009948.1	1.07	0.028	0.0323	0.0697	5.37	11.3	0.00115	1.55	LV	CELLSTATES	SMC1.2	control_PKP2	6	18
CERS6	1.07	8.23e-05	0.277	0.796	8.4	29.4	5.47e-07	4.08	LV	CELLSTATES	SMC1.2	control_PKP2	6	18
NNMT	1.07	0.00691	0.105	0.305	7.21	15.6	0.00016	2.16	LV	CELLSTATES	SMC1.2	control_PKP2	6	18
RYBP	1.07	0.00695	0.0492	0.118	5.9	15.6	0.000161	2.16	LV	CELLSTATES	SMC1.2	control_PKP2	6	18
FHL5	1.06	0.00637	0.114	0.332	7.23	15.8	0.000145	2.2	LV	CELLSTATES	SMC1.2	control_PKP2	6	18
HAPLN2	1.06	0.00875	0.0539	0.155	6.39	14.9	0.000219	2.06	LV	CELLSTATES	SMC1.2	control_PKP2	6	18
NADK2	1.06	0.00864	0.0361	0.0914	5.61	15	0.000214	2.06	LV	CELLSTATES	SMC1.2	control_PKP2	6	18
PLPP3	1.06	0.00173	0.113	0.27	6.97	20.2	2.22e-05	2.76	LV	CELLSTATES	SMC1.2	control_PKP2	6	18
MAN1A1	1.05	0.00409	0.062	0.188	6.5	17.3	7.69e-05	2.39	LV	CELLSTATES	SMC1.2	control_PKP2	6	18
SLC38A11	1.05	0.00439	0.682	1.84	9.54	17	8.59e-05	2.36	LV	CELLSTATES	SMC1.2	control_PKP2	6	18
DOCK5	1.04	0.00203	0.0613	0.162	6.34	19.6	2.76e-05	2.69	LV	CELLSTATES	SMC1.2	control_PKP2	6	18
MTURN	1.04	0.0198	0.03	0.0755	5.43	12.4	0.000699	1.7	LV	CELLSTATES	SMC1.2	control_PKP2	6	18
SLC44A1	1.04	0.00116	0.0798	0.203	6.61	21.3	1.35e-05	2.94	LV	CELLSTATES	SMC1.2	control_PKP2	6	18
NCKIPSD	1.03	0.0344	0.0313	0.0813	5.55	10.7	0.00153	1.46	LV	CELLSTATES	SMC1.2	control_PKP2	6	18
AFF1	1.02	8.01e-05	0.417	1.08	8.86	29.5	5.23e-07	4.1	LV	CELLSTATES	SMC1.2	control_PKP2	6	18
RCN2	1.02	0.00875	0.045	0.114	5.92	14.9	0.000222	2.06	LV	CELLSTATES	SMC1.2	control_PKP2	6	18
RGCC	1.02	0.0248	0.0534	0.136	6.18	11.7	0.000957	1.61	LV	CELLSTATES	SMC1.2	control_PKP2	6	18
ADIPOR2	1.01	0.00144	0.0881	0.234	6.79	20.7	1.76e-05	2.84	LV	CELLSTATES	SMC1.2	control_PKP2	6	18
ELF1	1.01	0.000184	0.2	0.528	7.88	26.9	1.44e-06	3.74	LV	CELLSTATES	SMC1.2	control_PKP2	6	18
PRR16	1.01	0.00269	0.2	0.485	7.78	18.7	4.06e-05	2.57	LV	CELLSTATES	SMC1.2	control_PKP2	6	18
TCF7L2	1.01	5.96e-05	0.493	1.3	9.1	30.5	3.5e-07	4.22	LV	CELLSTATES	SMC1.2	control_PKP2	6	18
ZNF704	1.01	0.000165	0.305	0.788	8.42	27.3	1.24e-06	3.78	LV	CELLSTATES	SMC1.2	control_PKP2	6	18
ACADSB	1	0.0496	0.0233	0.0604	5.28	9.63	0.0026	1.3	LV	CELLSTATES	SMC1.2	control_PKP2	6	18
PARD3B	1	2.78e-05	0.282	0.71	8.3	33	1.4e-07	4.56	LV	CELLSTATES	SMC1.2	control_PKP2	6	18
TPCN1	0.995	0.000431	0.16	0.41	7.56	24.3	4.03e-06	3.37	LV	CELLSTATES	SMC1.2	control_PKP2	6	18
UBL3	0.993	0.00282	0.0615	0.15	6.21	18.6	4.31e-05	2.55	LV	CELLSTATES	SMC1.2	control_PKP2	6	18
AL031772.1	0.991	0.0401	0.0322	0.0725	5.44	10.2	0.00194	1.4	LV	CELLSTATES	SMC1.2	control_PKP2	6	18
SSBP3	0.988	0.00304	0.106	0.23	6.8	18.4	4.8e-05	2.52	LV	CELLSTATES	SMC1.2	control_PKP2	6	18
SMC4	0.984	0.00519	0.0601	0.164	6.39	16.5	0.000109	2.28	LV	CELLSTATES	SMC1.2	control_PKP2	6	18
NFIA	0.982	9.73e-05	0.546	1.37	9.18	28.7	6.95e-07	4.01	LV	CELLSTATES	SMC1.2	control_PKP2	6	18
JMY	0.977	0.0177	0.0455	0.117	5.91	12.7	0.000602	1.75	LV	CELLSTATES	SMC1.2	control_PKP2	6	18
AMN1	0.974	0.0047	0.0671	0.15	6.28	16.8	9.52e-05	2.33	LV	CELLSTATES	SMC1.2	control_PKP2	6	18
CYBRD1	0.971	0.0214	0.0373	0.0899	5.66	12.2	0.000776	1.67	LV	CELLSTATES	SMC1.2	control_PKP2	6	18
ZNF138	0.969	0.0274	0.0338	0.0886	5.61	11.4	0.00112	1.56	LV	CELLSTATES	SMC1.2	control_PKP2	6	18
TMEM204	0.968	0.00431	0.0868	0.212	6.72	17.1	8.25e-05	2.37	LV	CELLSTATES	SMC1.2	control_PKP2	6	18
BCKDHB	0.961	0.00808	0.0644	0.161	6.36	15.1	0.000199	2.09	LV	CELLSTATES	SMC1.2	control_PKP2	6	18
UST	0.961	0.0337	0.0492	0.0916	5.74	10.8	0.00149	1.47	LV	CELLSTATES	SMC1.2	control_PKP2	6	18
GNAL	0.958	0.0156	0.0442	0.0982	5.76	13.1	0.000505	1.81	LV	CELLSTATES	SMC1.2	control_PKP2	6	18
LINC02062	0.958	0.0103	0.0468	0.122	6	14.4	0.000277	1.99	LV	CELLSTATES	SMC1.2	control_PKP2	6	18
CRIM1	0.945	0.00201	0.116	0.261	7.02	19.7	2.72e-05	2.7	LV	CELLSTATES	SMC1.2	control_PKP2	6	18
DGKG	0.944	0.00435	0.299	0.756	8.44	17.1	8.36e-05	2.36	LV	CELLSTATES	SMC1.2	control_PKP2	6	18
RRAS2	0.943	0.0277	0.0452	0.109	5.86	11.3	0.00114	1.56	LV	CELLSTATES	SMC1.2	control_PKP2	6	18
TUBD1	0.938	0.0391	0.0332	0.0847	5.6	10.3	0.00184	1.41	LV	CELLSTATES	SMC1.2	control_PKP2	6	18
ELOVL2	0.937	0.00719	0.0991	0.232	6.82	15.5	0.000169	2.14	LV	CELLSTATES	SMC1.2	control_PKP2	6	18
MAX	0.934	0.000646	0.163	0.388	7.51	23.2	6.33e-06	3.19	LV	CELLSTATES	SMC1.2	control_PKP2	6	18
MT1E	0.934	0.00543	0.122	0.247	6.94	16.3	0.000117	2.27	LV	CELLSTATES	SMC1.2	control_PKP2	6	18
ALDH1L2	0.933	0.0401	0.0287	0.079	5.58	10.2	0.00192	1.4	LV	CELLSTATES	SMC1.2	control_PKP2	6	18
ELP1	0.929	0.0191	0.0432	0.0952	5.74	12.5	0.000657	1.72	LV	CELLSTATES	SMC1.2	control_PKP2	6	18
EVL	0.928	0.00066	0.134	0.328	7.27	23.1	6.58e-06	3.18	LV	CELLSTATES	SMC1.2	control_PKP2	6	18
FOXO1	0.925	0.00283	0.114	0.265	7.01	18.6	4.35e-05	2.55	LV	CELLSTATES	SMC1.2	control_PKP2	6	18
JADE1	0.922	0.0014	0.153	0.343	7.35	20.8	1.68e-05	2.85	LV	CELLSTATES	SMC1.2	control_PKP2	6	18
PREX2	0.922	0.00969	0.249	0.553	8	14.6	0.000256	2.01	LV	CELLSTATES	SMC1.2	control_PKP2	6	18
CPM	0.917	0.0319	0.48	1.22	9.08	10.9	0.00138	1.5	LV	CELLSTATES	SMC1.2	control_PKP2	6	18
PER1	0.917	0.00378	0.0879	0.188	6.56	17.6	6.7e-05	2.42	LV	CELLSTATES	SMC1.2	control_PKP2	6	18
RIMKLB	0.917	0.000932	0.158	0.366	7.43	22.1	9.78e-06	3.03	LV	CELLSTATES	SMC1.2	control_PKP2	6	18
EFR3A	0.916	0.00172	0.109	0.226	6.81	20.2	2.19e-05	2.76	LV	CELLSTATES	SMC1.2	control_PKP2	6	18
FAM85B	0.915	0.00543	0.0737	0.183	6.52	16.3	0.000116	2.27	LV	CELLSTATES	SMC1.2	control_PKP2	6	18
NTRK2	0.911	0.0301	0.0836	0.164	6.45	11.1	0.00127	1.52	LV	CELLSTATES	SMC1.2	control_PKP2	6	18
AKAP12	0.904	0.00382	0.147	0.327	7.33	17.5	6.84e-05	2.42	LV	CELLSTATES	SMC1.2	control_PKP2	6	18
WDR78	0.902	0.019	0.0695	0.168	6.41	12.5	0.000652	1.72	LV	CELLSTATES	SMC1.2	control_PKP2	6	18
AC090517.4	0.901	0.0233	0.0522	0.141	6.15	11.9	0.000865	1.63	LV	CELLSTATES	SMC1.2	control_PKP2	6	18
LDB3	0.895	0.00361	0.532	1.36	9.24	17.7	6.24e-05	2.44	LV	CELLSTATES	SMC1.2	control_PKP2	6	18
IP6K2	0.892	0.00436	0.0757	0.186	6.56	17.1	8.44e-05	2.36	LV	CELLSTATES	SMC1.2	control_PKP2	6	18
COL21A1	0.891	0.0465	0.0644	0.16	6.41	9.81	0.00238	1.33	LV	CELLSTATES	SMC1.2	control_PKP2	6	18
HAT1	0.891	0.0243	0.0417	0.0988	5.81	11.8	0.000928	1.62	LV	CELLSTATES	SMC1.2	control_PKP2	6	18
JUND	0.891	0.021	0.104	0.217	6.69	12.2	0.000754	1.68	LV	CELLSTATES	SMC1.2	control_PKP2	6	18
FAM208A	0.89	0.00768	0.0673	0.161	6.37	15.3	0.000186	2.11	LV	CELLSTATES	SMC1.2	control_PKP2	6	18
HBP1	0.888	0.017	0.055	0.127	6.07	12.8	0.000568	1.77	LV	CELLSTATES	SMC1.2	control_PKP2	6	18
MAML1	0.885	0.0465	0.0369	0.0984	5.8	9.8	0.00239	1.33	LV	CELLSTATES	SMC1.2	control_PKP2	6	18
C9orf84	0.875	0.0136	0.105	0.243	6.86	13.5	0.000418	1.87	LV	CELLSTATES	SMC1.2	control_PKP2	6	18
ECHDC2	0.874	0.00327	0.11	0.272	7.04	18.1	5.37e-05	2.48	LV	CELLSTATES	SMC1.2	control_PKP2	6	18
IMMP1L	0.874	0.0389	0.0408	0.104	5.84	10.4	0.00183	1.41	LV	CELLSTATES	SMC1.2	control_PKP2	6	18
TOR1AIP1	0.873	0.0448	0.0388	0.0865	5.71	9.91	0.00227	1.35	LV	CELLSTATES	SMC1.2	control_PKP2	6	18
AC018616.1	0.87	0.0156	0.0815	0.195	6.72	13.1	0.000506	1.81	LV	CELLSTATES	SMC1.2	control_PKP2	6	18
EZR	0.865	0.00239	0.161	0.37	7.5	19.1	3.5e-05	2.62	LV	CELLSTATES	SMC1.2	control_PKP2	6	18
FAM214A	0.865	0.00412	0.126	0.276	7.12	17.2	7.8e-05	2.39	LV	CELLSTATES	SMC1.2	control_PKP2	6	18
ERO1B	0.864	0.0153	0.0607	0.155	6.35	13.1	0.000491	1.82	LV	CELLSTATES	SMC1.2	control_PKP2	6	18
GAS6	0.864	0.00969	0.11	0.226	6.82	14.5	0.000258	2.01	LV	CELLSTATES	SMC1.2	control_PKP2	6	18
AC002546.1	0.862	0.031	0.0774	0.199	6.75	11	0.00133	1.51	LV	CELLSTATES	SMC1.2	control_PKP2	6	18
CD47	0.861	0.0115	0.0684	0.146	6.29	14	0.000324	1.94	LV	CELLSTATES	SMC1.2	control_PKP2	6	18
ST6GAL1	0.859	0.00957	0.0814	0.183	6.56	14.6	0.000251	2.02	LV	CELLSTATES	SMC1.2	control_PKP2	6	18
DOCK9	0.858	0.00543	0.144	0.308	7.25	16.3	0.000118	2.27	LV	CELLSTATES	SMC1.2	control_PKP2	6	18
TBC1D1	0.857	0.000733	0.494	1.14	9.01	22.7	7.56e-06	3.13	LV	CELLSTATES	SMC1.2	control_PKP2	6	18
AGTR1	0.853	0.0355	0.0551	0.141	6.29	10.6	0.0016	1.45	LV	CELLSTATES	SMC1.2	control_PKP2	6	18
RASGEF1B	0.853	0.0108	0.258	0.378	7.72	14.2	0.000301	1.97	LV	CELLSTATES	SMC1.2	control_PKP2	6	18
DTNA	0.85	0.0042	0.224	0.542	8.03	17.2	8e-05	2.38	LV	CELLSTATES	SMC1.2	control_PKP2	6	18
EVA1C	0.847	0.00223	0.46	1.05	8.92	19.3	3.16e-05	2.65	LV	CELLSTATES	SMC1.2	control_PKP2	6	18
GATA6	0.847	0.0126	0.0923	0.188	6.61	13.7	0.000375	1.9	LV	CELLSTATES	SMC1.2	control_PKP2	6	18
KCTD3	0.843	0.0127	0.0657	0.147	6.31	13.7	0.000382	1.9	LV	CELLSTATES	SMC1.2	control_PKP2	6	18
ANGPT1	0.842	0.0117	0.174	0.388	7.57	13.9	0.000343	1.93	LV	CELLSTATES	SMC1.2	control_PKP2	6	18
SLC10A7	0.84	0.0137	0.0747	0.179	6.54	13.4	0.000426	1.86	LV	CELLSTATES	SMC1.2	control_PKP2	6	18
TSC22D1	0.838	0.00407	0.246	0.521	7.94	17.3	7.61e-05	2.39	LV	CELLSTATES	SMC1.2	control_PKP2	6	18
MYO1E	0.837	0.0168	0.111	0.26	7.1	12.9	0.00056	1.77	LV	CELLSTATES	SMC1.2	control_PKP2	6	18
LIMD1	0.832	0.0127	0.107	0.259	7.03	13.7	0.000385	1.89	LV	CELLSTATES	SMC1.2	control_PKP2	6	18
AMFR	0.831	0.0437	0.0356	0.0937	5.81	9.99	0.00218	1.36	LV	CELLSTATES	SMC1.2	control_PKP2	6	18
DYNC1I1	0.831	0.0116	0.0869	0.219	6.8	14	0.000332	1.94	LV	CELLSTATES	SMC1.2	control_PKP2	6	18
XKR6	0.83	0.0047	0.127	0.289	7.17	16.8	9.57e-05	2.33	LV	CELLSTATES	SMC1.2	control_PKP2	6	18
MED13L	0.829	0.00095	0.613	1.36	9.29	22	1.02e-05	3.02	LV	CELLSTATES	SMC1.2	control_PKP2	6	18
BCL6	0.827	0.0105	0.17	0.386	7.52	14.3	0.000289	1.98	LV	CELLSTATES	SMC1.2	control_PKP2	6	18
TFDP2	0.826	0.002	0.162	0.364	7.47	19.7	2.64e-05	2.7	LV	CELLSTATES	SMC1.2	control_PKP2	6	18
ABCA5	0.825	0.00107	0.208	0.475	7.84	21.6	1.22e-05	2.97	LV	CELLSTATES	SMC1.2	control_PKP2	6	18
IGF1R	0.819	0.009	0.214	0.465	7.85	14.8	0.00023	2.05	LV	CELLSTATES	SMC1.2	control_PKP2	6	18
KLHL24	0.816	0.00556	0.113	0.262	7.05	16.2	0.000121	2.26	LV	CELLSTATES	SMC1.2	control_PKP2	6	18
NPAS3	0.816	0.00245	0.359	0.752	8.45	19	3.63e-05	2.61	LV	CELLSTATES	SMC1.2	control_PKP2	6	18
SARAF	0.815	0.0204	0.062	0.136	6.19	12.3	0.000727	1.69	LV	CELLSTATES	SMC1.2	control_PKP2	6	18
AC007614.1	0.809	0.0415	0.113	0.259	7.11	10.1	0.00204	1.38	LV	CELLSTATES	SMC1.2	control_PKP2	6	18
AL139022.1	0.807	0.017	0.0899	0.178	6.54	12.8	0.000575	1.77	LV	CELLSTATES	SMC1.2	control_PKP2	6	18
SLC35F5	0.803	0.0111	0.0752	0.162	6.49	14.1	0.000309	1.95	LV	CELLSTATES	SMC1.2	control_PKP2	6	18
OSBPL8	0.802	0.00543	0.145	0.308	7.29	16.3	0.000118	2.27	LV	CELLSTATES	SMC1.2	control_PKP2	6	18
PKP4	0.802	0.0376	0.0607	0.133	6.18	10.5	0.00173	1.43	LV	CELLSTATES	SMC1.2	control_PKP2	6	18
CAT	0.801	0.0237	0.0654	0.149	6.31	11.9	0.000889	1.62	LV	CELLSTATES	SMC1.2	control_PKP2	6	18
MAP2K6	0.801	0.0193	0.131	0.319	7.34	12.5	0.000671	1.71	LV	CELLSTATES	SMC1.2	control_PKP2	6	18
RAB8B	0.801	0.0047	0.115	0.238	6.97	16.8	9.57e-05	2.33	LV	CELLSTATES	SMC1.2	control_PKP2	6	18
LIN52	0.799	0.0257	0.0875	0.182	6.65	11.6	0.00101	1.59	LV	CELLSTATES	SMC1.2	control_PKP2	6	18
CLMN	0.791	0.00266	0.906	2.04	9.84	18.8	3.98e-05	2.58	LV	CELLSTATES	SMC1.2	control_PKP2	6	18
MAML3	0.79	0.00875	0.286	0.625	8.22	14.9	0.00022	2.06	LV	CELLSTATES	SMC1.2	control_PKP2	6	18
AC016831.7	0.788	0.00172	1.12	2.44	10.1	20.2	2.18e-05	2.76	LV	CELLSTATES	SMC1.2	control_PKP2	6	18
UGDH-AS1	0.788	0.0393	0.0541	0.119	6.03	10.3	0.00186	1.41	LV	CELLSTATES	SMC1.2	control_PKP2	6	18
NCOA2	0.787	0.00144	0.432	0.948	8.79	20.7	1.75e-05	2.84	LV	CELLSTATES	SMC1.2	control_PKP2	6	18
SLC4A7	0.785	0.0203	0.148	0.341	7.43	12.3	0.000723	1.69	LV	CELLSTATES	SMC1.2	control_PKP2	6	18
RANBP9	0.781	0.0112	0.103	0.24	6.93	14.1	0.000312	1.95	LV	CELLSTATES	SMC1.2	control_PKP2	6	18
ULK2	0.781	0.0401	0.0711	0.135	6.26	10.3	0.00192	1.4	LV	CELLSTATES	SMC1.2	control_PKP2	6	18
UPB1	0.781	0.0198	0.132	0.318	7.27	12.4	0.000693	1.7	LV	CELLSTATES	SMC1.2	control_PKP2	6	18
SOS2	0.78	0.00543	0.254	0.543	8.04	16.3	0.000118	2.27	LV	CELLSTATES	SMC1.2	control_PKP2	6	18
WWOX	0.779	0.00201	0.653	1.43	9.36	19.7	2.71e-05	2.7	LV	CELLSTATES	SMC1.2	control_PKP2	6	18
CEP192	0.778	0.0212	0.0978	0.191	6.65	12.2	0.000767	1.67	LV	CELLSTATES	SMC1.2	control_PKP2	6	18
PIK3R1	0.778	0.0261	0.108	0.27	7.16	11.5	0.00104	1.58	LV	CELLSTATES	SMC1.2	control_PKP2	6	18
PTEN	0.778	0.002	1.23	2.85	10.3	19.7	2.65e-05	2.7	LV	CELLSTATES	SMC1.2	control_PKP2	6	18
CDS2	0.774	0.0261	0.0745	0.155	6.41	11.5	0.00104	1.58	LV	CELLSTATES	SMC1.2	control_PKP2	6	18
KLF12	0.774	0.0036	0.394	0.873	8.68	17.8	6.2e-05	2.44	LV	CELLSTATES	SMC1.2	control_PKP2	6	18
ALDH7A1	0.773	0.0409	0.0768	0.149	6.4	10.2	0.002	1.39	LV	CELLSTATES	SMC1.2	control_PKP2	6	18
DIP2C	0.773	0.00505	0.169	0.374	7.53	16.6	0.000105	2.3	LV	CELLSTATES	SMC1.2	control_PKP2	6	18
KLHDC1	0.772	0.0469	0.064	0.139	6.22	9.77	0.00243	1.33	LV	CELLSTATES	SMC1.2	control_PKP2	6	18
ITIH5	0.77	0.0462	0.153	0.322	7.35	9.83	0.00236	1.34	LV	CELLSTATES	SMC1.2	control_PKP2	6	18
TNFRSF21	0.769	0.0454	0.0864	0.149	6.35	9.87	0.0023	1.34	LV	CELLSTATES	SMC1.2	control_PKP2	6	18
CNOT6L	0.768	0.0198	0.087	0.173	6.56	12.4	0.000694	1.7	LV	CELLSTATES	SMC1.2	control_PKP2	6	18
NCALD	0.767	0.00374	0.352	0.727	8.46	17.6	6.54e-05	2.43	LV	CELLSTATES	SMC1.2	control_PKP2	6	18
TACR1	0.766	0.0352	0.0667	0.144	6.39	10.6	0.00159	1.45	LV	CELLSTATES	SMC1.2	control_PKP2	6	18
VCL	0.765	0.00382	0.33	0.716	8.41	17.5	6.85e-05	2.42	LV	CELLSTATES	SMC1.2	control_PKP2	6	18
CDC42EP4	0.764	0.0142	0.168	0.355	7.48	13.3	0.000451	1.85	LV	CELLSTATES	SMC1.2	control_PKP2	6	18
FOXN2	0.764	0.0193	0.161	0.371	7.55	12.5	0.00067	1.71	LV	CELLSTATES	SMC1.2	control_PKP2	6	18
PLOD1	0.757	0.0314	0.0797	0.176	6.56	11	0.00135	1.5	LV	CELLSTATES	SMC1.2	control_PKP2	6	18
MAP3K3	0.756	0.0193	0.0848	0.174	6.54	12.5	0.000671	1.71	LV	CELLSTATES	SMC1.2	control_PKP2	6	18
PAG1	0.754	0.0113	0.218	0.473	7.84	14.1	0.000319	1.95	LV	CELLSTATES	SMC1.2	control_PKP2	6	18
ZNF385D	0.754	0.00945	0.55	1.12	9.06	14.7	0.000245	2.02	LV	CELLSTATES	SMC1.2	control_PKP2	6	18
KAT6B	0.753	0.00446	0.247	0.522	8.02	17	8.8e-05	2.35	LV	CELLSTATES	SMC1.2	control_PKP2	6	18
RAD21	0.751	0.038	0.0736	0.142	6.27	10.4	0.00176	1.42	LV	CELLSTATES	SMC1.2	control_PKP2	6	18
FNBP1L	0.75	0.0128	0.286	0.61	8.19	13.7	0.000388	1.89	LV	CELLSTATES	SMC1.2	control_PKP2	6	18
DICER1	0.746	0.0139	0.152	0.323	7.35	13.4	0.000434	1.86	LV	CELLSTATES	SMC1.2	control_PKP2	6	18
FBXL2	0.745	0.0482	0.0691	0.147	6.41	9.7	0.00251	1.32	LV	CELLSTATES	SMC1.2	control_PKP2	6	18
CREBRF	0.733	0.0169	0.103	0.211	6.82	12.8	0.000562	1.77	LV	CELLSTATES	SMC1.2	control_PKP2	6	18
LEMD3	0.731	0.0343	0.068	0.144	6.31	10.7	0.00152	1.47	LV	CELLSTATES	SMC1.2	control_PKP2	6	18
RREB1	0.729	0.031	0.0927	0.19	6.65	11	0.00133	1.51	LV	CELLSTATES	SMC1.2	control_PKP2	6	18
ANGEL2	0.728	0.0399	0.0657	0.136	6.27	10.3	0.0019	1.4	LV	CELLSTATES	SMC1.2	control_PKP2	6	18
C7	0.724	0.0307	0.155	0.321	7.39	11	0.00131	1.51	LV	CELLSTATES	SMC1.2	control_PKP2	6	18
MEF2C-AS1	0.723	0.0385	0.181	0.382	7.55	10.4	0.0018	1.41	LV	CELLSTATES	SMC1.2	control_PKP2	6	18
CBR4	0.722	0.0102	0.24	0.508	8	14.4	0.000276	1.99	LV	CELLSTATES	SMC1.2	control_PKP2	6	18
A2ML1-AS1	0.72	0.0252	0.131	0.235	7.02	11.7	0.000983	1.6	LV	CELLSTATES	SMC1.2	control_PKP2	6	18
SLC39A11	0.72	0.0344	0.427	0.993	8.89	10.7	0.00154	1.46	LV	CELLSTATES	SMC1.2	control_PKP2	6	18
AC058791.1	0.719	0.0378	0.106	0.221	6.91	10.5	0.00174	1.42	LV	CELLSTATES	SMC1.2	control_PKP2	6	18
RASSF4	0.716	0.0278	0.172	0.364	7.59	11.3	0.00115	1.56	LV	CELLSTATES	SMC1.2	control_PKP2	6	18
ERC1	0.712	0.00389	0.541	1.11	9.06	17.5	7.08e-05	2.41	LV	CELLSTATES	SMC1.2	control_PKP2	6	18
DIP2B	0.709	0.0294	0.128	0.25	7.05	11.2	0.00123	1.53	LV	CELLSTATES	SMC1.2	control_PKP2	6	18
PPM1B	0.709	0.0238	0.133	0.277	7.17	11.8	0.000901	1.62	LV	CELLSTATES	SMC1.2	control_PKP2	6	18
KIF13A	0.707	0.00751	0.344	0.711	8.44	15.4	0.000179	2.12	LV	CELLSTATES	SMC1.2	control_PKP2	6	18
TMEM50B	0.706	0.0347	0.0935	0.19	6.68	10.7	0.00156	1.46	LV	CELLSTATES	SMC1.2	control_PKP2	6	18
SGMS1	0.703	0.0106	0.302	0.595	8.22	14.3	0.000292	1.98	LV	CELLSTATES	SMC1.2	control_PKP2	6	18
ANKS1A	0.699	0.0127	0.425	0.913	8.78	13.7	0.000384	1.89	LV	CELLSTATES	SMC1.2	control_PKP2	6	18
FAM168A	0.699	0.0116	0.257	0.523	8.05	14	0.000333	1.94	LV	CELLSTATES	SMC1.2	control_PKP2	6	18
DUBR	0.697	0.0323	0.201	0.418	7.72	10.9	0.00141	1.49	LV	CELLSTATES	SMC1.2	control_PKP2	6	18
MXI1	0.697	0.0102	0.219	0.46	7.88	14.4	0.000275	1.99	LV	CELLSTATES	SMC1.2	control_PKP2	6	18
ANK2	0.695	0.0117	0.208	0.42	7.75	13.9	0.000344	1.93	LV	CELLSTATES	SMC1.2	control_PKP2	6	18
ARL15	0.695	0.0113	0.226	0.463	7.87	14.1	0.000319	1.95	LV	CELLSTATES	SMC1.2	control_PKP2	6	18
PSEN1	0.686	0.0316	0.106	0.222	6.9	11	0.00137	1.5	LV	CELLSTATES	SMC1.2	control_PKP2	6	18
ZFHX3	0.686	0.0117	4.24	8.95	12	13.9	0.000346	1.93	LV	CELLSTATES	SMC1.2	control_PKP2	6	18
LRCH1	0.685	0.0118	0.166	0.325	7.4	13.9	0.000349	1.93	LV	CELLSTATES	SMC1.2	control_PKP2	6	18
RAPGEF2	0.683	0.00969	0.633	1.31	9.3	14.6	0.000257	2.01	LV	CELLSTATES	SMC1.2	control_PKP2	6	18
P2RY14	0.682	0.0215	0.25	0.504	7.99	12.1	0.000784	1.67	LV	CELLSTATES	SMC1.2	control_PKP2	6	18
EPS15	0.68	0.0147	0.243	0.486	7.95	13.2	0.000469	1.83	LV	CELLSTATES	SMC1.2	control_PKP2	6	18
WASF2	0.68	0.0189	0.185	0.361	7.55	12.5	0.000645	1.72	LV	CELLSTATES	SMC1.2	control_PKP2	6	18
DYRK1A	0.679	0.0116	0.318	0.617	8.26	14	0.000331	1.94	LV	CELLSTATES	SMC1.2	control_PKP2	6	18
MAPK8	0.679	0.0139	0.177	0.36	7.54	13.4	0.000435	1.86	LV	CELLSTATES	SMC1.2	control_PKP2	6	18
CEP350	0.676	0.014	0.271	0.561	8.13	13.4	0.000441	1.85	LV	CELLSTATES	SMC1.2	control_PKP2	6	18
OGA	0.673	0.0131	0.238	0.46	7.88	13.6	0.0004	1.88	LV	CELLSTATES	SMC1.2	control_PKP2	6	18
RORA	0.672	0.0194	0.89	1.82	9.74	12.5	0.000676	1.71	LV	CELLSTATES	SMC1.2	control_PKP2	6	18
LRBA	0.669	0.023	0.209	0.41	7.73	12	0.000849	1.64	LV	CELLSTATES	SMC1.2	control_PKP2	6	18
RCAN2	0.669	0.0168	1.07	2.19	10	12.9	0.000556	1.78	LV	CELLSTATES	SMC1.2	control_PKP2	6	18
FBXW4	0.666	0.0401	0.108	0.226	6.95	10.3	0.00192	1.4	LV	CELLSTATES	SMC1.2	control_PKP2	6	18
MAPK10	0.664	0.0361	0.242	0.484	7.91	10.6	0.00163	1.44	LV	CELLSTATES	SMC1.2	control_PKP2	6	18
ANKIB1	0.662	0.0265	0.219	0.437	7.82	11.5	0.00106	1.58	LV	CELLSTATES	SMC1.2	control_PKP2	6	18
PIAS1	0.662	0.0176	0.277	0.531	8.09	12.7	0.000596	1.75	LV	CELLSTATES	SMC1.2	control_PKP2	6	18
FCHSD2	0.66	0.0115	0.549	1.08	9.05	14	0.000327	1.94	LV	CELLSTATES	SMC1.2	control_PKP2	6	18
APP	0.659	0.0469	0.132	0.258	7.11	9.77	0.00242	1.33	LV	CELLSTATES	SMC1.2	control_PKP2	6	18
JAK1	0.658	0.0132	0.271	0.51	8.02	13.6	0.000403	1.88	LV	CELLSTATES	SMC1.2	control_PKP2	6	18
ADCY9	0.657	0.0465	0.118	0.234	7.01	9.8	0.00239	1.33	LV	CELLSTATES	SMC1.2	control_PKP2	6	18
SEC24B	0.657	0.0271	0.152	0.318	7.36	11.4	0.0011	1.57	LV	CELLSTATES	SMC1.2	control_PKP2	6	18
CEP85L	0.653	0.0136	0.265	0.517	8.04	13.5	0.000423	1.87	LV	CELLSTATES	SMC1.2	control_PKP2	6	18
CASC15	0.641	0.0499	0.481	0.874	8.82	9.61	0.00262	1.3	LV	CELLSTATES	SMC1.2	control_PKP2	6	18
HP1BP3	0.641	0.0393	0.148	0.308	7.34	10.3	0.00185	1.41	LV	CELLSTATES	SMC1.2	control_PKP2	6	18
AKT3	0.639	0.0117	0.807	1.58	9.59	14	0.000337	1.93	LV	CELLSTATES	SMC1.2	control_PKP2	6	18
NFASC	0.639	0.0261	0.499	0.932	8.85	11.5	0.00104	1.58	LV	CELLSTATES	SMC1.2	control_PKP2	6	18
ZNF438	0.637	0.0379	0.12	0.243	7.05	10.4	0.00175	1.42	LV	CELLSTATES	SMC1.2	control_PKP2	6	18
MAP4K5	0.631	0.0437	0.118	0.214	6.9	9.97	0.0022	1.36	LV	CELLSTATES	SMC1.2	control_PKP2	6	18
SCN3A	0.63	0.0382	0.42	0.869	8.76	10.4	0.00177	1.42	LV	CELLSTATES	SMC1.2	control_PKP2	6	18
VAPA	0.628	0.0283	0.161	0.309	7.36	11.3	0.00118	1.55	LV	CELLSTATES	SMC1.2	control_PKP2	6	18
PTPRG	0.626	0.024	2.78	5.51	11.3	11.8	0.000913	1.62	LV	CELLSTATES	SMC1.2	control_PKP2	6	18
IGF2R	0.625	0.0467	0.282	0.514	8.04	9.78	0.00241	1.33	LV	CELLSTATES	SMC1.2	control_PKP2	6	18
BRWD1	0.623	0.0372	0.217	0.45	7.87	10.5	0.0017	1.43	LV	CELLSTATES	SMC1.2	control_PKP2	6	18
PICALM	0.622	0.0248	0.368	0.692	8.47	11.7	0.000956	1.61	LV	CELLSTATES	SMC1.2	control_PKP2	6	18
ARID1B	0.619	0.021	0.849	1.67	9.66	12.2	0.000757	1.68	LV	CELLSTATES	SMC1.2	control_PKP2	6	18
SPTBN1	0.618	0.017	0.728	1.39	9.43	12.8	0.000572	1.77	LV	CELLSTATES	SMC1.2	control_PKP2	6	18
LPP	0.609	0.0238	2.41	4.95	11.2	11.8	0.000901	1.62	LV	CELLSTATES	SMC1.2	control_PKP2	6	18
FRYL	0.607	0.0271	0.346	0.673	8.42	11.4	0.0011	1.57	LV	CELLSTATES	SMC1.2	control_PKP2	6	18
PTPN12	0.607	0.0437	0.269	0.515	8.08	9.98	0.00219	1.36	LV	CELLSTATES	SMC1.2	control_PKP2	6	18
ARHGAP10	0.604	0.0273	1.55	3.11	10.5	11.4	0.00112	1.56	LV	CELLSTATES	SMC1.2	control_PKP2	6	18
FBXL20	0.6	0.0492	0.2	0.387	7.67	9.65	0.00257	1.31	LV	CELLSTATES	SMC1.2	control_PKP2	6	18
SPRED2	0.6	0.0456	0.21	0.407	7.72	9.86	0.00232	1.34	LV	CELLSTATES	SMC1.2	control_PKP2	6	18
RERE	0.591	0.0223	0.619	1.11	9.13	12	0.000818	1.65	LV	CELLSTATES	SMC1.2	control_PKP2	6	18
PCCA	0.587	0.0437	0.208	0.389	7.68	9.99	0.00218	1.36	LV	CELLSTATES	SMC1.2	control_PKP2	6	18
RBMS3	0.584	0.0437	0.7	1.38	9.44	9.97	0.0022	1.36	LV	CELLSTATES	SMC1.2	control_PKP2	6	18
TNRC6B	0.578	0.0437	0.459	0.891	8.83	10	0.00217	1.36	LV	CELLSTATES	SMC1.2	control_PKP2	6	18
PARD3	0.568	0.0393	0.99	1.89	9.88	10.3	0.00187	1.41	LV	CELLSTATES	SMC1.2	control_PKP2	6	18
BRAF	0.558	0.0496	0.35	0.645	8.4	9.63	0.0026	1.3	LV	CELLSTATES	SMC1.2	control_PKP2	6	18
ROCK2	0.533	0.0479	0.57	1.02	9.04	9.72	0.00249	1.32	LV	CELLSTATES	SMC1.2	control_PKP2	6	18

## Sheet: PVneg_control
Gene	logFC	FDR	mean_exp_control	mean_exp_genotype	logCPM	F	PValue	FDR_plot	Region	annotation_level	cell_state	comparison	Observations_genotype	Observations_reference
IFI44L	3.48	3.27e-06	0.0156	0.275	5.81	43.7	1.95e-09	5.49	LV	CELLSTATES	SMC1.2	control_PVneg	8	18
HPX	2.89	0.0153	0	0.0253	3.83	23.8	0.000159	1.81	LV	CELLSTATES	SMC1.2	control_PVneg	8	18
OAS1	2.64	0.0128	0.00224	0.0249	4.06	16.1	0.000117	1.89	LV	CELLSTATES	SMC1.2	control_PVneg	8	18
CD53	2.46	0.0128	0.00156	0.0206	4.03	16.2	0.000113	1.89	LV	CELLSTATES	SMC1.2	control_PVneg	8	18
NOX4	2.43	0.00887	0.00198	0.0364	4.34	17.5	6.24e-05	2.05	LV	CELLSTATES	SMC1.2	control_PVneg	8	18
IFI6	2.4	0.00816	0.00848	0.0773	4.74	17.9	5.2e-05	2.09	LV	CELLSTATES	SMC1.2	control_PVneg	8	18
BICC1	2.28	5.01e-07	0.0434	0.342	6.54	50.7	1.7e-10	6.3	LV	CELLSTATES	SMC1.2	control_PVneg	8	18
PLB1	2.24	0.0128	0.00409	0.0153	4.43	16.1	0.000116	1.89	LV	CELLSTATES	SMC1.2	control_PVneg	8	18
GPC6	2.2	5.01e-07	0.0395	0.143	6.23	51	1.56e-10	6.3	LV	CELLSTATES	SMC1.2	control_PVneg	8	18
PID1	2.19	5.31e-05	0.017	0.0912	5.58	34.6	5.41e-08	4.28	LV	CELLSTATES	SMC1.2	control_PVneg	8	18
FKBP5	2.16	3.65e-05	0.62	3.24	9.78	36.1	3.11e-08	4.44	LV	CELLSTATES	SMC1.2	control_PVneg	8	18
FP325318.1	2.15	0.00985	0.00652	0.0274	4.73	17.1	7.38e-05	2.01	LV	CELLSTATES	SMC1.2	control_PVneg	8	18
COL8A1	2.12	0.00985	0.0086	0.0327	4.64	17.1	7.44e-05	2.01	LV	CELLSTATES	SMC1.2	control_PVneg	8	18
PLXDC2	2.09	1.15e-06	0.0489	0.31	6.53	47.6	4.89e-10	5.94	LV	CELLSTATES	SMC1.2	control_PVneg	8	18
ICAM2	2.04	0.0372	0.00271	0.0125	4.26	12.6	0.000591	1.43	LV	CELLSTATES	SMC1.2	control_PVneg	8	18
LINC01088	2.03	0.000305	0.0183	0.0589	5.54	28.4	6.28e-07	3.52	LV	CELLSTATES	SMC1.2	control_PVneg	8	18
MX1	2.03	0.0262	0.0101	0.0883	4.83	13.8	0.000335	1.58	LV	CELLSTATES	SMC1.2	control_PVneg	8	18
KIF5C	2.01	0.0356	0.00449	0.0215	4.35	12.8	0.000548	1.45	LV	CELLSTATES	SMC1.2	control_PVneg	8	18
GRIN2A	1.82	0.0031	0.0182	0.0928	5.16	20.9	1.4e-05	2.51	LV	CELLSTATES	SMC1.2	control_PVneg	8	18
BCL2	1.75	8.72e-06	0.0592	0.364	6.73	40.6	5.93e-09	5.06	LV	CELLSTATES	SMC1.2	control_PVneg	8	18
NPPB	1.74	0.0274	0.0458	0.129	6.1	13.7	0.000359	1.56	LV	CELLSTATES	SMC1.2	control_PVneg	8	18
FAM111A	1.64	0.0345	0.00958	0.0512	4.85	12.8	0.000528	1.46	LV	CELLSTATES	SMC1.2	control_PVneg	8	18
AC073050.1	1.63	0.00269	0.0267	0.12	5.63	21.6	1.03e-05	2.57	LV	CELLSTATES	SMC1.2	control_PVneg	8	18
CHSY3	1.63	0.00664	0.0225	0.111	5.35	18.5	3.95e-05	2.18	LV	CELLSTATES	SMC1.2	control_PVneg	8	18
ASTN1	1.6	0.0495	0.01	0.0249	4.72	11.7	0.000909	1.31	LV	CELLSTATES	SMC1.2	control_PVneg	8	18
ADAMTS9-AS2	1.55	2.26e-08	0.686	3.25	9.78	64.7	1.92e-12	7.65	LV	CELLSTATES	SMC1.2	control_PVneg	8	18
ATP10A	1.55	3.97e-05	0.272	1.13	8.39	35.6	3.71e-08	4.4	LV	CELLSTATES	SMC1.2	control_PVneg	8	18
SAMHD1	1.54	0.000192	0.0642	0.233	6.71	30.3	2.94e-07	3.72	LV	CELLSTATES	SMC1.2	control_PVneg	8	18
AC010173.1	1.53	0.0319	0.0139	0.0588	5.05	13.2	0.000452	1.5	LV	CELLSTATES	SMC1.2	control_PVneg	8	18
AFF2	1.52	0.0135	0.0449	0.117	6.26	15.8	0.000132	1.87	LV	CELLSTATES	SMC1.2	control_PVneg	8	18
AL591686.2	1.49	0.0174	0.0163	0.0877	5.24	15	0.000191	1.76	LV	CELLSTATES	SMC1.2	control_PVneg	8	18
MOB3B	1.48	0.000202	0.0814	0.347	6.88	30	3.26e-07	3.7	LV	CELLSTATES	SMC1.2	control_PVneg	8	18
EGR1	1.46	0.0412	0.0242	0.149	5.34	12.3	0.000682	1.39	LV	CELLSTATES	SMC1.2	control_PVneg	8	18
AFF3	1.45	3.28e-05	0.253	0.909	8.35	36.7	2.51e-08	4.48	LV	CELLSTATES	SMC1.2	control_PVneg	8	18
XAF1	1.45	0.0135	0.0479	0.249	6.11	15.8	0.000135	1.87	LV	CELLSTATES	SMC1.2	control_PVneg	8	18
CALCRL	1.44	0.000926	0.0751	0.198	6.69	24.8	2.68e-06	3.03	LV	CELLSTATES	SMC1.2	control_PVneg	8	18
ZBTB16	1.44	0.000499	0.774	2.75	9.78	26.8	1.19e-06	3.3	LV	CELLSTATES	SMC1.2	control_PVneg	8	18
CARMIL1	1.43	6.69e-05	0.757	2.54	9.78	33.8	7.39e-08	4.17	LV	CELLSTATES	SMC1.2	control_PVneg	8	18
AC092164.1	1.42	0.0229	0.0415	0.144	6.18	14.2	0.00028	1.64	LV	CELLSTATES	SMC1.2	control_PVneg	8	18
MFHAS1	1.41	0.0131	0.028	0.0818	5.49	16	0.000123	1.88	LV	CELLSTATES	SMC1.2	control_PVneg	8	18
ZNF559-ZNF177	1.41	0.031	0.0158	0.0653	5.12	13.3	0.00042	1.51	LV	CELLSTATES	SMC1.2	control_PVneg	8	18
MECOM	1.4	0.00871	0.0369	0.143	5.96	17.7	5.7e-05	2.06	LV	CELLSTATES	SMC1.2	control_PVneg	8	18
TMEM131L	1.4	0.0027	0.0532	0.11	6.2	21.5	1.06e-05	2.57	LV	CELLSTATES	SMC1.2	control_PVneg	8	18
BACH2	1.38	0.00253	0.0465	0.177	6.02	21.8	9.47e-06	2.6	LV	CELLSTATES	SMC1.2	control_PVneg	8	18
DPH6-DT	1.38	0.000836	0.0712	0.218	6.63	25.1	2.35e-06	3.08	LV	CELLSTATES	SMC1.2	control_PVneg	8	18
ABHD3	1.35	0.02	0.0286	0.152	5.62	14.6	0.000231	1.7	LV	CELLSTATES	SMC1.2	control_PVneg	8	18
NTRK2	1.35	0.00179	0.0836	0.273	6.68	22.8	6.26e-06	2.75	LV	CELLSTATES	SMC1.2	control_PVneg	8	18
AC008074.1	1.31	0.0277	0.0269	0.0908	5.47	13.6	0.000367	1.56	LV	CELLSTATES	SMC1.2	control_PVneg	8	18
KCNQ3	1.29	0.00539	0.055	0.167	6.37	19.2	2.93e-05	2.27	LV	CELLSTATES	SMC1.2	control_PVneg	8	18
MYO1E	1.29	0.00145	0.111	0.356	7.23	23.5	4.67e-06	2.84	LV	CELLSTATES	SMC1.2	control_PVneg	8	18
LTBP1	1.28	0.00437	0.0729	0.277	6.83	19.8	2.23e-05	2.36	LV	CELLSTATES	SMC1.2	control_PVneg	8	18
FOXO3	1.26	0.000187	0.375	1.2	8.77	30.5	2.7e-07	3.73	LV	CELLSTATES	SMC1.2	control_PVneg	8	18
GABPA	1.26	0.0449	0.0224	0.0682	5.32	12.1	0.000768	1.35	LV	CELLSTATES	SMC1.2	control_PVneg	8	18
C9orf84	1.25	0.0031	0.105	0.246	7	20.9	1.42e-05	2.51	LV	CELLSTATES	SMC1.2	control_PVneg	8	18
FOS	1.25	0.0342	0.0742	0.342	6.12	12.9	0.000512	1.47	LV	CELLSTATES	SMC1.2	control_PVneg	8	18
ZNF704	1.24	0.000101	0.305	0.963	8.46	32.2	1.37e-07	4	LV	CELLSTATES	SMC1.2	control_PVneg	8	18
CCND3	1.23	0.00716	0.0916	0.38	7	18.3	4.32e-05	2.15	LV	CELLSTATES	SMC1.2	control_PVneg	8	18
CYP7B1	1.21	0.000443	0.161	0.679	7.6	27.2	1.02e-06	3.35	LV	CELLSTATES	SMC1.2	control_PVneg	8	18
PARP14	1.21	0.0361	0.0566	0.241	6.33	12.7	0.00056	1.44	LV	CELLSTATES	SMC1.2	control_PVneg	8	18
DOCK4	1.19	0.00271	0.0926	0.351	6.94	21.5	1.08e-05	2.57	LV	CELLSTATES	SMC1.2	control_PVneg	8	18
PLD5	1.19	0.00397	0.109	0.394	7.19	20.2	1.89e-05	2.4	LV	CELLSTATES	SMC1.2	control_PVneg	8	18
PRLR	1.17	0.00308	0.114	0.423	7.22	21	1.33e-05	2.51	LV	CELLSTATES	SMC1.2	control_PVneg	8	18
CTDSPL	1.16	0.00116	0.202	0.62	7.9	24.2	3.45e-06	2.94	LV	CELLSTATES	SMC1.2	control_PVneg	8	18
TMTC1	1.14	0.00284	0.434	1.34	8.96	21.3	1.18e-05	2.55	LV	CELLSTATES	SMC1.2	control_PVneg	8	18
GRB10	1.13	0.0156	0.048	0.181	6.12	15.4	0.000163	1.81	LV	CELLSTATES	SMC1.2	control_PVneg	8	18
RYBP	1.13	0.0179	0.0492	0.16	5.99	14.9	0.000201	1.75	LV	CELLSTATES	SMC1.2	control_PVneg	8	18
AC002066.1	1.12	0.00818	0.0638	0.191	6.5	17.9	5.29e-05	2.09	LV	CELLSTATES	SMC1.2	control_PVneg	8	18
AC090517.4	1.12	0.0135	0.0522	0.193	6.27	15.8	0.000135	1.87	LV	CELLSTATES	SMC1.2	control_PVneg	8	18
DTNA	1.12	0.00308	0.224	0.6	8.04	21	1.36e-05	2.51	LV	CELLSTATES	SMC1.2	control_PVneg	8	18
HP1BP3	1.12	0.00149	0.148	0.435	7.48	23.3	4.95e-06	2.83	LV	CELLSTATES	SMC1.2	control_PVneg	8	18
SWAP70	1.12	0.00308	0.0826	0.219	6.71	21	1.34e-05	2.51	LV	CELLSTATES	SMC1.2	control_PVneg	8	18
COL4A5	1.1	0.0125	0.0705	0.212	6.56	16.3	0.000109	1.9	LV	CELLSTATES	SMC1.2	control_PVneg	8	18
CEP112	1.09	0.00134	0.139	0.465	7.39	23.8	4.12e-06	2.87	LV	CELLSTATES	SMC1.2	control_PVneg	8	18
TOX2	1.09	0.0128	0.139	0.428	7.29	16.2	0.000112	1.89	LV	CELLSTATES	SMC1.2	control_PVneg	8	18
KCNB1	1.07	0.021	0.0635	0.244	6.47	14.5	0.000246	1.68	LV	CELLSTATES	SMC1.2	control_PVneg	8	18
PPP1CB	1.07	0.0123	0.186	0.594	7.78	16.3	0.000104	1.91	LV	CELLSTATES	SMC1.2	control_PVneg	8	18
PLCB1	1.06	0.021	0.125	0.413	7.25	14.4	0.00025	1.68	LV	CELLSTATES	SMC1.2	control_PVneg	8	18
SCN7A	1.06	0.00403	0.63	2.26	9.44	20	2.02e-05	2.39	LV	CELLSTATES	SMC1.2	control_PVneg	8	18
RCAN2	1.05	0.000305	1.07	3.1	10.1	28.4	6.13e-07	3.52	LV	CELLSTATES	SMC1.2	control_PVneg	8	18
FAM69A	1.04	0.00402	0.154	0.441	7.45	20.1	1.98e-05	2.4	LV	CELLSTATES	SMC1.2	control_PVneg	8	18
PTPN14	1.04	0.0179	0.0687	0.157	6.52	14.9	0.0002	1.75	LV	CELLSTATES	SMC1.2	control_PVneg	8	18
MAML3	1.03	0.00191	0.286	0.757	8.3	22.5	6.98e-06	2.72	LV	CELLSTATES	SMC1.2	control_PVneg	8	18
N4BP2L1	1.01	0.0443	0.0479	0.147	6.01	12.1	0.000753	1.35	LV	CELLSTATES	SMC1.2	control_PVneg	8	18
PRR16	1.01	0.0118	0.2	0.557	7.77	16.5	9.7e-05	1.93	LV	CELLSTATES	SMC1.2	control_PVneg	8	18
MTSS1	0.997	0.0467	0.0742	0.316	6.67	11.9	0.000834	1.33	LV	CELLSTATES	SMC1.2	control_PVneg	8	18
CPED1	0.995	0.0074	0.135	0.499	7.3	18.2	4.53e-05	2.13	LV	CELLSTATES	SMC1.2	control_PVneg	8	18
MEF2C-AS1	0.988	0.0112	0.181	0.526	7.68	16.6	9.12e-05	1.95	LV	CELLSTATES	SMC1.2	control_PVneg	8	18
MAN1A1	0.975	0.031	0.062	0.179	6.47	13.3	0.000417	1.51	LV	CELLSTATES	SMC1.2	control_PVneg	8	18
APP	0.97	0.00887	0.132	0.424	7.26	17.5	6.26e-05	2.05	LV	CELLSTATES	SMC1.2	control_PVneg	8	18
SLC44A1	0.969	0.0274	0.0798	0.193	6.6	13.7	0.000357	1.56	LV	CELLSTATES	SMC1.2	control_PVneg	8	18
IL1RAPL1	0.957	0.00331	0.62	1.86	9.29	20.7	1.55e-05	2.48	LV	CELLSTATES	SMC1.2	control_PVneg	8	18
RGS7BP	0.952	0.0443	0.0805	0.214	6.59	12.1	0.000752	1.35	LV	CELLSTATES	SMC1.2	control_PVneg	8	18
CRIM1	0.95	0.0172	0.116	0.441	7.06	15.1	0.000186	1.76	LV	CELLSTATES	SMC1.2	control_PVneg	8	18
AKAP6	0.944	0.00646	0.288	0.868	8.3	18.6	3.79e-05	2.19	LV	CELLSTATES	SMC1.2	control_PVneg	8	18
MYO1D	0.937	0.00145	0.488	1.35	8.98	23.5	4.6e-06	2.84	LV	CELLSTATES	SMC1.2	control_PVneg	8	18
XYLT1	0.935	0.0361	0.109	0.287	6.89	12.7	0.000565	1.44	LV	CELLSTATES	SMC1.2	control_PVneg	8	18
AC098829.1	0.929	0.0135	0.297	0.898	8.38	15.8	0.000132	1.87	LV	CELLSTATES	SMC1.2	control_PVneg	8	18
SLC38A11	0.929	0.0479	0.682	1.46	9.41	11.8	0.000867	1.32	LV	CELLSTATES	SMC1.2	control_PVneg	8	18
FBXO32	0.916	0.0367	0.0961	0.201	6.74	12.7	0.000576	1.44	LV	CELLSTATES	SMC1.2	control_PVneg	8	18
NCOA3	0.894	0.0247	0.234	0.802	8.06	14	0.000312	1.61	LV	CELLSTATES	SMC1.2	control_PVneg	8	18
ARL15	0.891	0.00502	0.226	0.603	7.95	19.5	2.6e-05	2.3	LV	CELLSTATES	SMC1.2	control_PVneg	8	18
DLEU2	0.886	0.0123	0.315	0.713	8.38	16.3	0.000106	1.91	LV	CELLSTATES	SMC1.2	control_PVneg	8	18
ADCY9	0.876	0.0263	0.118	0.309	7.09	13.8	0.000339	1.58	LV	CELLSTATES	SMC1.2	control_PVneg	8	18
NFASC	0.868	0.00768	0.499	1.35	8.96	18.1	4.77e-05	2.11	LV	CELLSTATES	SMC1.2	control_PVneg	8	18
EGFR	0.867	0.0135	0.19	0.551	7.76	15.9	0.00013	1.87	LV	CELLSTATES	SMC1.2	control_PVneg	8	18
PIP4K2A	0.862	0.0374	0.163	0.38	7.54	12.6	0.000602	1.43	LV	CELLSTATES	SMC1.2	control_PVneg	8	18
SCN3A	0.859	0.0331	0.42	1	8.74	13	0.000484	1.48	LV	CELLSTATES	SMC1.2	control_PVneg	8	18
THRB	0.856	0.0479	0.0866	0.211	6.65	11.8	0.000872	1.32	LV	CELLSTATES	SMC1.2	control_PVneg	8	18
DOCK8	0.826	0.0479	0.402	0.837	8.72	11.8	0.000865	1.32	LV	CELLSTATES	SMC1.2	control_PVneg	8	18
ARHGAP10	0.814	0.00926	1.55	3.75	10.5	17.3	6.69e-05	2.03	LV	CELLSTATES	SMC1.2	control_PVneg	8	18
IGF1R	0.81	0.0345	0.214	0.644	7.86	12.8	0.000525	1.46	LV	CELLSTATES	SMC1.2	control_PVneg	8	18
TBC1D1	0.809	0.0128	0.494	1.41	8.95	16.1	0.000114	1.89	LV	CELLSTATES	SMC1.2	control_PVneg	8	18
DIP2C	0.801	0.0336	0.169	0.476	7.54	13	0.000493	1.47	LV	CELLSTATES	SMC1.2	control_PVneg	8	18
MCU	0.795	0.0263	0.203	0.528	7.72	13.8	0.000339	1.58	LV	CELLSTATES	SMC1.2	control_PVneg	8	18
KIF13A	0.782	0.0153	0.344	0.77	8.45	15.4	0.000158	1.81	LV	CELLSTATES	SMC1.2	control_PVneg	8	18
MAP3K5	0.777	0.0319	0.341	0.742	8.4	13.1	0.000456	1.5	LV	CELLSTATES	SMC1.2	control_PVneg	8	18
GAB1	0.775	0.0409	0.292	0.756	8.25	12.3	0.000674	1.39	LV	CELLSTATES	SMC1.2	control_PVneg	8	18
RASAL2	0.768	0.00601	1.19	2.76	10.2	18.8	3.42e-05	2.22	LV	CELLSTATES	SMC1.2	control_PVneg	8	18
ZFHX3	0.766	0.0123	4.24	9.83	11.9	16.4	0.000103	1.91	LV	CELLSTATES	SMC1.2	control_PVneg	8	18
ATXN1	0.764	0.021	0.417	1.05	8.71	14.4	0.000249	1.68	LV	CELLSTATES	SMC1.2	control_PVneg	8	18
MYOCD	0.746	0.0452	0.309	0.736	8.28	12	0.000776	1.34	LV	CELLSTATES	SMC1.2	control_PVneg	8	18
VCL	0.74	0.0319	0.33	0.79	8.35	13.1	0.000458	1.5	LV	CELLSTATES	SMC1.2	control_PVneg	8	18
KCNAB1	0.735	0.0179	1.46	3.3	10.5	14.9	0.000202	1.75	LV	CELLSTATES	SMC1.2	control_PVneg	8	18
MED13L	0.733	0.0174	0.613	1.46	9.24	15	0.000191	1.76	LV	CELLSTATES	SMC1.2	control_PVneg	8	18
PTPRG	0.732	0.0158	2.78	6.44	11.3	15.3	0.000167	1.8	LV	CELLSTATES	SMC1.2	control_PVneg	8	18
OSBPL9	0.726	0.0463	0.24	0.58	7.97	11.9	0.000821	1.33	LV	CELLSTATES	SMC1.2	control_PVneg	8	18
NPAS3	0.723	0.0342	0.359	1.05	8.49	12.9	0.000511	1.47	LV	CELLSTATES	SMC1.2	control_PVneg	8	18
AFF1	0.722	0.0443	0.417	1.13	8.73	12.1	0.000742	1.35	LV	CELLSTATES	SMC1.2	control_PVneg	8	18
NFIA	0.712	0.0409	0.546	1.27	9.06	12.3	0.000674	1.39	LV	CELLSTATES	SMC1.2	control_PVneg	8	18
CRTC3	0.71	0.0317	0.58	1.3	9.13	13.3	0.000431	1.5	LV	CELLSTATES	SMC1.2	control_PVneg	8	18
UTRN	0.709	0.0179	1.26	3.14	10.2	14.9	0.000202	1.75	LV	CELLSTATES	SMC1.2	control_PVneg	8	18
RAPGEF2	0.691	0.0344	0.633	1.58	9.3	12.9	0.000518	1.46	LV	CELLSTATES	SMC1.2	control_PVneg	8	18
AKT3	0.686	0.023	0.807	1.85	9.59	14.2	0.000283	1.64	LV	CELLSTATES	SMC1.2	control_PVneg	8	18
FCHSD2	0.685	0.0319	0.549	1.37	9.05	13.2	0.000454	1.5	LV	CELLSTATES	SMC1.2	control_PVneg	8	18
WWOX	0.671	0.0461	0.653	1.65	9.3	12	0.0008	1.34	LV	CELLSTATES	SMC1.2	control_PVneg	8	18
NCOA2	0.669	0.0499	0.432	0.967	8.71	11.7	0.000921	1.3	LV	CELLSTATES	SMC1.2	control_PVneg	8	18

## Sheet: RBM20_control
Gene	logFC	FDR	mean_exp_control	mean_exp_genotype	logCPM	F	PValue	FDR_plot	Region	annotation_level	cell_state	comparison	Observations_genotype	Observations_reference
IGKC	5.91	1.27e-08	0.000924	0.157	5.52	61.7	6.65e-12	7.9	LV	CELLSTATES	SMC1.2	control_RBM20	8	18
HBA2	4.98	1.51e-06	0.000115	0.0454	4.37	44.2	1.97e-09	5.82	LV	CELLSTATES	SMC1.2	control_RBM20	8	18
IGHA1	4.87	9.66e-06	0.000412	0.0545	4.54	37.5	2.11e-08	5.01	LV	CELLSTATES	SMC1.2	control_RBM20	8	18
HBB	4.01	1.25e-06	0.00155	0.0804	4.8	44.9	1.53e-09	5.9	LV	CELLSTATES	SMC1.2	control_RBM20	8	18
AC105285.1	3.16	0.00129	0.000412	0.0126	3.89	24.2	1.25e-05	2.89	LV	CELLSTATES	SMC1.2	control_RBM20	8	18
FSTL4	3.03	0.000381	0.00179	0.0425	4.29	24.9	2.83e-06	3.42	LV	CELLSTATES	SMC1.2	control_RBM20	8	18
IKZF1	2.96	0.00329	0.000718	0.0149	3.96	20.9	4.13e-05	2.48	LV	CELLSTATES	SMC1.2	control_RBM20	8	18
FOS	2.71	7.22e-09	0.0742	0.324	6.57	64.6	2.78e-12	8.14	LV	CELLSTATES	SMC1.2	control_RBM20	8	18
LINC01605	2.59	0.000326	0.00639	0.0404	4.62	25.4	2.23e-06	3.49	LV	CELLSTATES	SMC1.2	control_RBM20	8	18
TIPARP	2.59	2.57e-07	0.0309	0.206	6.12	50.8	2.08e-10	6.59	LV	CELLSTATES	SMC1.2	control_RBM20	8	18
FOSB	2.58	0.00474	0.00181	0.0178	3.9	17.5	6.51e-05	2.32	LV	CELLSTATES	SMC1.2	control_RBM20	8	18
NPPA	2.55	0.000277	0.0139	0.0509	5.01	26	1.81e-06	3.56	LV	CELLSTATES	SMC1.2	control_RBM20	8	18
FKBP5	2.5	7.22e-09	0.62	3.58	10	64.1	3.16e-12	8.14	LV	CELLSTATES	SMC1.2	control_RBM20	8	18
ELN	2.49	3.53e-06	0.0151	0.134	5.5	41.1	5.87e-09	5.45	LV	CELLSTATES	SMC1.2	control_RBM20	8	18
ALDH1A2	2.37	0.00238	0.0116	0.0383	4.8	19.5	2.71e-05	2.62	LV	CELLSTATES	SMC1.2	control_RBM20	8	18
DUOX2	2.27	0.00563	0.00729	0.0421	4.6	16.9	8.31e-05	2.25	LV	CELLSTATES	SMC1.2	control_RBM20	8	18
SUSD5	2.27	0.000927	0.00734	0.0683	4.93	22.2	8.58e-06	3.03	LV	CELLSTATES	SMC1.2	control_RBM20	8	18
AC025259.3	2.26	0.0125	0.00416	0.014	3.99	14.5	0.000255	1.9	LV	CELLSTATES	SMC1.2	control_RBM20	8	18
LINC00534	2.23	0.0387	0.00445	0.0129	4.26	10.9	0.00137	1.41	LV	CELLSTATES	SMC1.2	control_RBM20	8	18
SMAD9	2.21	0.0141	0.00444	0.0233	4.3	14.1	0.000305	1.85	LV	CELLSTATES	SMC1.2	control_RBM20	8	18
AFF3	2.17	2.52e-12	0.253	1.36	8.72	99.5	2.2e-16	11.6	LV	CELLSTATES	SMC1.2	control_RBM20	8	18
AC092164.1	2.16	1.14e-05	0.0415	0.276	6.47	37	2.58e-08	4.94	LV	CELLSTATES	SMC1.2	control_RBM20	8	18
SOX18	2.12	0.0157	0.00522	0.0323	4.56	13.8	0.000347	1.8	LV	CELLSTATES	SMC1.2	control_RBM20	8	18
CLU	2.1	0.0275	0.00221	0.0168	4.07	11.9	0.000828	1.56	LV	CELLSTATES	SMC1.2	control_RBM20	8	18
GPC6	2.1	4.61e-07	0.0395	0.249	6.27	48.3	4.83e-10	6.34	LV	CELLSTATES	SMC1.2	control_RBM20	8	18
NR4A1	2.02	1.92e-06	0.15	0.506	7.55	43.3	2.68e-09	5.72	LV	CELLSTATES	SMC1.2	control_RBM20	8	18
ZFAND5	2.02	1.25e-06	0.047	0.185	6.36	45.1	1.46e-09	5.9	LV	CELLSTATES	SMC1.2	control_RBM20	8	18
CNKSR3	2.01	0.0265	0.006	0.0288	4.55	12.1	0.000778	1.58	LV	CELLSTATES	SMC1.2	control_RBM20	8	18
LONRF2	1.99	0.000952	0.0117	0.0479	4.98	22.1	8.98e-06	3.02	LV	CELLSTATES	SMC1.2	control_RBM20	8	18
APOA1	1.94	0.0252	0.00509	0.0351	4.33	12.2	0.000719	1.6	LV	CELLSTATES	SMC1.2	control_RBM20	8	18
CACHD1	1.94	0.0132	0.00623	0.0396	4.6	14.3	0.000276	1.88	LV	CELLSTATES	SMC1.2	control_RBM20	8	18
AC010173.1	1.93	0.000837	0.0139	0.0875	5.18	22.5	7.53e-06	3.08	LV	CELLSTATES	SMC1.2	control_RBM20	8	18
IP6K3	1.92	0.037	0.00531	0.0229	4.46	11	0.00128	1.43	LV	CELLSTATES	SMC1.2	control_RBM20	8	18
LINC01088	1.91	0.000159	0.0183	0.099	5.49	27.8	8.63e-07	3.8	LV	CELLSTATES	SMC1.2	control_RBM20	8	18
MUM1L1	1.91	0.0125	0.00965	0.0444	4.78	14.4	0.000258	1.9	LV	CELLSTATES	SMC1.2	control_RBM20	8	18
THBS1	1.89	0.0122	0.0125	0.0621	4.87	14.6	0.000239	1.91	LV	CELLSTATES	SMC1.2	control_RBM20	8	18
ATP10A	1.87	7.22e-09	0.272	1.1	8.57	65.4	2.17e-12	8.14	LV	CELLSTATES	SMC1.2	control_RBM20	8	18
CFAP221	1.83	0.0328	0.00649	0.0297	4.34	11.4	0.00107	1.48	LV	CELLSTATES	SMC1.2	control_RBM20	8	18
AFF2	1.82	0.000101	0.0449	0.173	6.34	29.5	4.47e-07	3.99	LV	CELLSTATES	SMC1.2	control_RBM20	8	18
MARCH3	1.82	3.38e-05	0.0296	0.114	5.82	32.9	1.19e-07	4.47	LV	CELLSTATES	SMC1.2	control_RBM20	8	18
NOS1AP	1.81	0.0446	0.00692	0.0226	4.54	10.4	0.00172	1.35	LV	CELLSTATES	SMC1.2	control_RBM20	8	18
ID4	1.8	0.0125	0.0196	0.0645	5.01	14.4	0.000257	1.9	LV	CELLSTATES	SMC1.2	control_RBM20	8	18
KLF15	1.75	0.032	0.0085	0.0359	4.68	11.5	0.00102	1.5	LV	CELLSTATES	SMC1.2	control_RBM20	8	18
LINC00886	1.75	0.00475	0.0178	0.0687	5.19	17.5	6.59e-05	2.32	LV	CELLSTATES	SMC1.2	control_RBM20	8	18
CARMIL1	1.74	7.22e-09	0.757	2.92	9.98	66	1.82e-12	8.14	LV	CELLSTATES	SMC1.2	control_RBM20	8	18
BCL2	1.72	2.23e-06	0.0592	0.276	6.7	42.5	3.5e-09	5.65	LV	CELLSTATES	SMC1.2	control_RBM20	8	18
PLCB1	1.72	2.22e-06	0.125	0.513	7.52	42.7	3.3e-09	5.65	LV	CELLSTATES	SMC1.2	control_RBM20	8	18
EMILIN3	1.67	0.0248	0.0107	0.0414	4.88	12.3	0.000703	1.61	LV	CELLSTATES	SMC1.2	control_RBM20	8	18
NR4A3	1.67	0.027	0.0244	0.0597	5.33	12	0.000801	1.57	LV	CELLSTATES	SMC1.2	control_RBM20	8	18
NTRK3	1.65	2.57e-07	0.268	0.953	8.46	50.6	2.24e-10	6.59	LV	CELLSTATES	SMC1.2	control_RBM20	8	18
GRIN2C	1.63	0.0177	0.0124	0.049	4.98	13.4	0.000421	1.75	LV	CELLSTATES	SMC1.2	control_RBM20	8	18
C5orf51	1.62	0.0287	0.0111	0.0343	4.78	11.8	0.000874	1.54	LV	CELLSTATES	SMC1.2	control_RBM20	8	18
CTBP1-AS	1.62	0.0319	0.0103	0.0445	4.77	11.5	0.00102	1.5	LV	CELLSTATES	SMC1.2	control_RBM20	8	18
LINC00278	1.61	0.0379	0.0149	0.0535	4.97	11	0.00133	1.42	LV	CELLSTATES	SMC1.2	control_RBM20	8	18
AL591686.2	1.6	0.01	0.0163	0.069	5.19	15.2	0.000185	2	LV	CELLSTATES	SMC1.2	control_RBM20	8	18
GNAO1	1.59	0.0442	0.0127	0.0411	4.8	10.5	0.00169	1.35	LV	CELLSTATES	SMC1.2	control_RBM20	8	18
ITGA8	1.59	0.000216	0.0674	0.275	6.74	26.8	1.3e-06	3.67	LV	CELLSTATES	SMC1.2	control_RBM20	8	18
MKNK2	1.59	0.0356	0.011	0.0394	4.68	11.1	0.00121	1.45	LV	CELLSTATES	SMC1.2	control_RBM20	8	18
AL355974.2	1.58	0.0168	0.0136	0.0698	5.05	13.6	0.000387	1.78	LV	CELLSTATES	SMC1.2	control_RBM20	8	18
PLXDC2	1.58	3.61e-05	0.0489	0.174	6.25	32.6	1.32e-07	4.44	LV	CELLSTATES	SMC1.2	control_RBM20	8	18
EGR1	1.56	0.0105	0.0242	0.125	5.39	15	0.000198	1.98	LV	CELLSTATES	SMC1.2	control_RBM20	8	18
MOB3B	1.54	1.78e-05	0.0814	0.332	6.91	35.2	4.97e-08	4.75	LV	CELLSTATES	SMC1.2	control_RBM20	8	18
RGS7BP	1.53	4.52e-06	0.0805	0.286	6.82	40	8.69e-09	5.34	LV	CELLSTATES	SMC1.2	control_RBM20	8	18
PDGFC	1.52	0.0241	0.0163	0.0521	5.05	12.4	0.000677	1.62	LV	CELLSTATES	SMC1.2	control_RBM20	8	18
PPP1CB	1.5	1.56e-05	0.186	0.618	7.97	35.7	4.22e-08	4.81	LV	CELLSTATES	SMC1.2	control_RBM20	8	18
AC073082.1	1.48	0.00494	0.0365	0.114	5.71	17.3	6.95e-05	2.31	LV	CELLSTATES	SMC1.2	control_RBM20	8	18
BACH2	1.48	0.000113	0.0465	0.142	6.03	28.9	5.55e-07	3.95	LV	CELLSTATES	SMC1.2	control_RBM20	8	18
MTSS1	1.48	6.05e-06	0.0742	0.229	6.76	39	1.22e-08	5.22	LV	CELLSTATES	SMC1.2	control_RBM20	8	18
PHC1	1.47	0.0122	0.0165	0.0486	5.14	14.6	0.000238	1.91	LV	CELLSTATES	SMC1.2	control_RBM20	8	18
SAMHD1	1.47	6.08e-05	0.0642	0.235	6.66	31	2.51e-07	4.22	LV	CELLSTATES	SMC1.2	control_RBM20	8	18
MT2A	1.42	2.22e-05	0.411	1.09	8.81	34.4	6.8e-08	4.65	LV	CELLSTATES	SMC1.2	control_RBM20	8	18
BICC1	1.41	0.00171	0.0434	0.143	6.1	20.3	1.87e-05	2.77	LV	CELLSTATES	SMC1.2	control_RBM20	8	18
AC108062.1	1.4	0.0414	0.0141	0.0406	5.02	10.7	0.00151	1.38	LV	CELLSTATES	SMC1.2	control_RBM20	8	18
FBXO32	1.38	1.5e-05	0.0961	0.314	6.94	35.8	3.93e-08	4.82	LV	CELLSTATES	SMC1.2	control_RBM20	8	18
KCNB1	1.38	0.000216	0.0635	0.225	6.54	26.9	1.25e-06	3.67	LV	CELLSTATES	SMC1.2	control_RBM20	8	18
N4BP2L1	1.38	0.000112	0.0479	0.156	6.13	29	5.4e-07	3.95	LV	CELLSTATES	SMC1.2	control_RBM20	8	18
RANBP3L	1.38	0.000235	0.116	0.39	7.3	26.5	1.46e-06	3.63	LV	CELLSTATES	SMC1.2	control_RBM20	8	18
MYO1E	1.37	2.41e-05	0.111	0.365	7.25	34.1	7.59e-08	4.62	LV	CELLSTATES	SMC1.2	control_RBM20	8	18
PHLDA1	1.37	0.000244	0.0655	0.16	6.22	26.4	1.53e-06	3.61	LV	CELLSTATES	SMC1.2	control_RBM20	8	18
AP002518.2	1.36	0.00434	0.169	0.444	7.72	17.8	5.8e-05	2.36	LV	CELLSTATES	SMC1.2	control_RBM20	8	18
DENND3	1.36	0.000336	0.138	0.435	7.56	25.3	2.41e-06	3.47	LV	CELLSTATES	SMC1.2	control_RBM20	8	18
HAPLN2	1.36	0.00638	0.0539	0.158	6.37	16.5	0.000102	2.19	LV	CELLSTATES	SMC1.2	control_RBM20	8	18
LONRF1	1.36	0.00142	0.0378	0.116	5.91	20.9	1.51e-05	2.85	LV	CELLSTATES	SMC1.2	control_RBM20	8	18
PTPN14	1.36	0.000262	0.0687	0.236	6.62	26.2	1.67e-06	3.58	LV	CELLSTATES	SMC1.2	control_RBM20	8	18
JMY	1.34	0.00141	0.0455	0.137	6.06	21	1.43e-05	2.85	LV	CELLSTATES	SMC1.2	control_RBM20	8	18
PCOLCE2	1.34	0.0234	0.0153	0.0652	5.09	12.6	0.00062	1.63	LV	CELLSTATES	SMC1.2	control_RBM20	8	18
ZBTB16	1.34	1.17e-05	0.774	2.21	9.77	36.7	2.82e-08	4.93	LV	CELLSTATES	SMC1.2	control_RBM20	8	18
AC027117.2	1.33	0.0186	0.0231	0.0657	5.29	13.2	0.000451	1.73	LV	CELLSTATES	SMC1.2	control_RBM20	8	18
ADAMTS9-AS2	1.32	4.61e-07	0.686	2.12	9.63	48.5	4.58e-10	6.34	LV	CELLSTATES	SMC1.2	control_RBM20	8	18
NNMT	1.32	0.00548	0.105	0.296	7.15	17.1	7.9e-05	2.26	LV	CELLSTATES	SMC1.2	control_RBM20	8	18
IRS2	1.31	0.0215	0.0178	0.0635	5.17	12.8	0.000548	1.67	LV	CELLSTATES	SMC1.2	control_RBM20	8	18
NTRK2	1.31	0.000326	0.0836	0.219	6.63	25.4	2.25e-06	3.49	LV	CELLSTATES	SMC1.2	control_RBM20	8	18
AEBP1	1.3	0.0357	0.02	0.0575	4.97	11.1	0.00122	1.45	LV	CELLSTATES	SMC1.2	control_RBM20	8	18
MT1X	1.3	0.038	0.0223	0.0507	5.29	11	0.00133	1.42	LV	CELLSTATES	SMC1.2	control_RBM20	8	18
DUSP1	1.29	0.00172	0.0672	0.197	6.28	20.3	1.9e-05	2.76	LV	CELLSTATES	SMC1.2	control_RBM20	8	18
TTTY14	1.29	0.0252	0.173	0.482	7.71	12.2	0.000719	1.6	LV	CELLSTATES	SMC1.2	control_RBM20	8	18
AASS	1.28	0.000529	0.0688	0.181	6.57	23.9	4.25e-06	3.28	LV	CELLSTATES	SMC1.2	control_RBM20	8	18
KALRN	1.28	3.86e-06	1.02	2.74	10.1	40.6	7.08e-09	5.41	LV	CELLSTATES	SMC1.2	control_RBM20	8	18
NCKIPSD	1.28	0.0112	0.0313	0.0916	5.63	14.8	0.000216	1.95	LV	CELLSTATES	SMC1.2	control_RBM20	8	18
PLD5	1.28	0.000116	0.109	0.356	7.21	28.8	5.86e-07	3.94	LV	CELLSTATES	SMC1.2	control_RBM20	8	18
COL4A5	1.27	0.000463	0.0705	0.208	6.6	24.2	3.64e-06	3.33	LV	CELLSTATES	SMC1.2	control_RBM20	8	18
C11orf96	1.25	0.00071	0.329	0.799	8.39	23	6.2e-06	3.15	LV	CELLSTATES	SMC1.2	control_RBM20	8	18
SLC38A11	1.25	0.000169	0.682	1.8	9.57	27.6	9.27e-07	3.77	LV	CELLSTATES	SMC1.2	control_RBM20	8	18
TOX2	1.25	0.000144	0.139	0.37	7.34	28.1	7.66e-07	3.84	LV	CELLSTATES	SMC1.2	control_RBM20	8	18
CCND3	1.24	0.000374	0.0916	0.284	6.97	24.9	2.75e-06	3.43	LV	CELLSTATES	SMC1.2	control_RBM20	8	18
ARHGEF7-AS2	1.23	0.0446	0.0189	0.0681	5.16	10.4	0.00172	1.35	LV	CELLSTATES	SMC1.2	control_RBM20	8	18
MERTK	1.23	0.0123	0.0379	0.106	5.81	14.5	0.000251	1.91	LV	CELLSTATES	SMC1.2	control_RBM20	8	18
NR4A2	1.23	0.0268	0.0469	0.0844	5.66	12	0.000789	1.57	LV	CELLSTATES	SMC1.2	control_RBM20	8	18
CTDSPL	1.21	3.38e-05	0.202	0.542	7.9	32.8	1.21e-07	4.47	LV	CELLSTATES	SMC1.2	control_RBM20	8	18
DGKG	1.2	5.73e-05	0.299	0.84	8.48	31.2	2.26e-07	4.24	LV	CELLSTATES	SMC1.2	control_RBM20	8	18
SLC4A7	1.2	0.000178	0.148	0.408	7.54	27.5	9.92e-07	3.75	LV	CELLSTATES	SMC1.2	control_RBM20	8	18
U91328.2	1.2	0.0395	0.0257	0.0803	5.52	10.8	0.00142	1.4	LV	CELLSTATES	SMC1.2	control_RBM20	8	18
ATG2B	1.19	0.000833	0.059	0.169	6.39	22.5	7.43e-06	3.08	LV	CELLSTATES	SMC1.2	control_RBM20	8	18
CACNA1A	1.19	0.000102	0.129	0.37	7.3	29.4	4.67e-07	3.99	LV	CELLSTATES	SMC1.2	control_RBM20	8	18
PDK4	1.19	0.0112	0.596	1.79	9.48	14.8	0.000215	1.95	LV	CELLSTATES	SMC1.2	control_RBM20	8	18
ABHD3	1.18	0.0323	0.0286	0.0752	5.46	11.5	0.00104	1.49	LV	CELLSTATES	SMC1.2	control_RBM20	8	18
TMEM51	1.18	0.00031	0.127	0.376	7.32	25.6	2.06e-06	3.51	LV	CELLSTATES	SMC1.2	control_RBM20	8	18
MT1E	1.17	0.000402	0.122	0.307	7.1	24.7	3.03e-06	3.4	LV	CELLSTATES	SMC1.2	control_RBM20	8	18
MYH11	1.15	0.000102	0.488	1.19	9.02	29.3	4.74e-07	3.99	LV	CELLSTATES	SMC1.2	control_RBM20	8	18
PRLR	1.15	0.000601	0.114	0.328	7.18	23.4	5.09e-06	3.22	LV	CELLSTATES	SMC1.2	control_RBM20	8	18
SCN3A	1.15	3.07e-05	0.42	1.04	8.88	33.2	1.05e-07	4.51	LV	CELLSTATES	SMC1.2	control_RBM20	8	18
AKAP12	1.14	0.000545	0.147	0.386	7.43	23.7	4.48e-06	3.26	LV	CELLSTATES	SMC1.2	control_RBM20	8	18
C9orf84	1.14	0.000693	0.105	0.282	6.95	23	6e-06	3.16	LV	CELLSTATES	SMC1.2	control_RBM20	8	18
FOXO3	1.14	5.73e-05	0.375	1.04	8.71	31.2	2.3e-07	4.24	LV	CELLSTATES	SMC1.2	control_RBM20	8	18
PLXNA2	1.14	0.0176	0.0366	0.115	5.79	13.4	0.000413	1.75	LV	CELLSTATES	SMC1.2	control_RBM20	8	18
SMC4	1.14	0.00296	0.0601	0.162	6.41	18.8	3.59e-05	2.53	LV	CELLSTATES	SMC1.2	control_RBM20	8	18
SPOCK1	1.14	0.0075	0.116	0.283	7.2	16	0.000125	2.13	LV	CELLSTATES	SMC1.2	control_RBM20	8	18
BCKDHB	1.13	0.00283	0.0644	0.158	6.38	19	3.32e-05	2.55	LV	CELLSTATES	SMC1.2	control_RBM20	8	18
XYLT1	1.13	0.00209	0.109	0.278	6.95	19.9	2.32e-05	2.68	LV	CELLSTATES	SMC1.2	control_RBM20	8	18
GRB10	1.12	0.006	0.048	0.115	6.03	16.7	9.14e-05	2.22	LV	CELLSTATES	SMC1.2	control_RBM20	8	18
ID1	1.12	0.0101	0.0525	0.136	6.15	15.1	0.000188	1.99	LV	CELLSTATES	SMC1.2	control_RBM20	8	18
ELL2	1.11	0.0302	0.162	0.376	7.53	11.7	0.000931	1.52	LV	CELLSTATES	SMC1.2	control_RBM20	8	18
TMEM38B	1.11	0.0123	0.0478	0.141	5.91	14.5	0.000247	1.91	LV	CELLSTATES	SMC1.2	control_RBM20	8	18
AC019197.1	1.09	0.000402	0.582	1.34	9.25	24.7	3.05e-06	3.4	LV	CELLSTATES	SMC1.2	control_RBM20	8	18
DOCK8	1.09	0.000101	0.402	1.03	8.82	29.4	4.51e-07	3.99	LV	CELLSTATES	SMC1.2	control_RBM20	8	18
JUNB	1.09	0.0334	0.26	0.307	7.52	11.4	0.0011	1.48	LV	CELLSTATES	SMC1.2	control_RBM20	8	18
LRRC37B	1.09	0.0157	0.0365	0.0995	5.8	13.8	0.000348	1.8	LV	CELLSTATES	SMC1.2	control_RBM20	8	18
TBC1D1	1.09	3.86e-06	0.494	1.25	9.06	40.7	6.82e-09	5.41	LV	CELLSTATES	SMC1.2	control_RBM20	8	18
PIP4K2A	1.08	0.000642	0.163	0.412	7.59	23.3	5.5e-06	3.19	LV	CELLSTATES	SMC1.2	control_RBM20	8	18
TBL1X	1.08	0.000216	0.122	0.314	7.17	26.8	1.3e-06	3.67	LV	CELLSTATES	SMC1.2	control_RBM20	8	18
MAP2K6	1.07	0.01	0.131	0.354	7.33	15.2	0.000185	2	LV	CELLSTATES	SMC1.2	control_RBM20	8	18
STXBP4	1.07	0.00352	0.119	0.278	7.16	18.3	4.52e-05	2.45	LV	CELLSTATES	SMC1.2	control_RBM20	8	18
ZNF704	1.07	5.44e-05	0.305	0.762	8.39	31.4	2.09e-07	4.26	LV	CELLSTATES	SMC1.2	control_RBM20	8	18
GEM	1.06	0.0237	0.0931	0.258	6.82	12.4	0.000658	1.63	LV	CELLSTATES	SMC1.2	control_RBM20	8	18
HBP1	1.06	0.00437	0.055	0.133	6.13	17.7	5.88e-05	2.36	LV	CELLSTATES	SMC1.2	control_RBM20	8	18
LTBP1	1.06	0.0102	0.0729	0.187	6.68	15.1	0.000189	1.99	LV	CELLSTATES	SMC1.2	control_RBM20	8	18
DOCK4	1.05	0.00562	0.0926	0.247	6.85	17	8.2e-05	2.25	LV	CELLSTATES	SMC1.2	control_RBM20	8	18
PCED1B	1.05	0.0356	0.052	0.128	6.04	11.2	0.0012	1.45	LV	CELLSTATES	SMC1.2	control_RBM20	8	18
AC002546.1	1.04	0.0236	0.0774	0.211	6.73	12.5	0.00064	1.63	LV	CELLSTATES	SMC1.2	control_RBM20	8	18
AKAP6	1.04	6.6e-05	0.288	0.721	8.33	30.6	2.82e-07	4.18	LV	CELLSTATES	SMC1.2	control_RBM20	8	18
SLC6A1	1.01	0.0153	0.0644	0.159	6.41	13.9	0.000336	1.81	LV	CELLSTATES	SMC1.2	control_RBM20	8	18
AC002066.1	1	0.00906	0.0638	0.184	6.43	15.5	0.00016	2.04	LV	CELLSTATES	SMC1.2	control_RBM20	8	18
TUBA1C	0.998	0.0211	0.0723	0.199	6.49	12.9	0.000536	1.68	LV	CELLSTATES	SMC1.2	control_RBM20	8	18
NEDD9	0.996	0.0123	0.0799	0.203	6.67	14.5	0.000247	1.91	LV	CELLSTATES	SMC1.2	control_RBM20	8	18
ANKRA2	0.99	0.0254	0.0507	0.132	6.14	12.2	0.000732	1.6	LV	CELLSTATES	SMC1.2	control_RBM20	8	18
NADK	0.987	0.0473	0.0336	0.088	5.62	10.2	0.00189	1.33	LV	CELLSTATES	SMC1.2	control_RBM20	8	18
PLPP3	0.987	0.0157	0.113	0.247	6.97	13.8	0.000351	1.8	LV	CELLSTATES	SMC1.2	control_RBM20	8	18
TMTC1	0.987	0.00141	0.434	1.05	8.89	21	1.44e-05	2.85	LV	CELLSTATES	SMC1.2	control_RBM20	8	18
MXD4	0.981	0.0311	0.046	0.117	6.01	11.6	0.000971	1.51	LV	CELLSTATES	SMC1.2	control_RBM20	8	18
MAP7D3	0.977	0.0135	0.0535	0.12	6.06	14.2	0.000288	1.87	LV	CELLSTATES	SMC1.2	control_RBM20	8	18
KDM1A	0.975	0.02	0.0511	0.123	6.1	13	0.000498	1.7	LV	CELLSTATES	SMC1.2	control_RBM20	8	18
ERO1B	0.971	0.0126	0.0607	0.144	6.34	14.4	0.00026	1.9	LV	CELLSTATES	SMC1.2	control_RBM20	8	18
SORT1	0.965	0.00141	0.162	0.38	7.55	20.9	1.46e-05	2.85	LV	CELLSTATES	SMC1.2	control_RBM20	8	18
ERBB4	0.961	0.0455	0.0575	0.14	6.29	10.3	0.00178	1.34	LV	CELLSTATES	SMC1.2	control_RBM20	8	18
FRAS1	0.961	0.0436	0.0422	0.0941	5.75	10.5	0.00162	1.36	LV	CELLSTATES	SMC1.2	control_RBM20	8	18
FP671120.1	0.959	0.0446	0.121	0.239	7.07	10.4	0.00172	1.35	LV	CELLSTATES	SMC1.2	control_RBM20	8	18
IRAK3	0.959	0.00813	0.0943	0.212	6.79	15.8	0.000138	2.09	LV	CELLSTATES	SMC1.2	control_RBM20	8	18
CCDC3	0.958	0.00758	0.227	0.497	7.83	16	0.000127	2.12	LV	CELLSTATES	SMC1.2	control_RBM20	8	18
PCSK5	0.957	0.00451	0.133	0.307	7.35	17.6	6.15e-05	2.35	LV	CELLSTATES	SMC1.2	control_RBM20	8	18
SH3RF3	0.949	0.0199	0.139	0.321	7.18	13	0.000494	1.7	LV	CELLSTATES	SMC1.2	control_RBM20	8	18
THRB	0.948	0.00695	0.0866	0.196	6.65	16.3	0.000112	2.16	LV	CELLSTATES	SMC1.2	control_RBM20	8	18
ST6GAL1	0.947	0.00552	0.0814	0.2	6.61	17	8e-05	2.26	LV	CELLSTATES	SMC1.2	control_RBM20	8	18
FAM214A	0.945	0.00151	0.126	0.293	7.14	20.7	1.61e-05	2.82	LV	CELLSTATES	SMC1.2	control_RBM20	8	18
MAP3K5	0.943	0.000403	0.341	0.777	8.45	24.6	3.09e-06	3.4	LV	CELLSTATES	SMC1.2	control_RBM20	8	18
RHOB	0.943	0.00433	0.151	0.322	7.26	17.8	5.73e-05	2.36	LV	CELLSTATES	SMC1.2	control_RBM20	8	18
MAML3	0.94	0.000555	0.286	0.671	8.25	23.7	4.65e-06	3.26	LV	CELLSTATES	SMC1.2	control_RBM20	8	18
TMEM131L	0.94	0.0442	0.0532	0.113	6.01	10.5	0.00166	1.35	LV	CELLSTATES	SMC1.2	control_RBM20	8	18
CPED1	0.939	0.00141	0.135	0.303	7.24	20.9	1.45e-05	2.85	LV	CELLSTATES	SMC1.2	control_RBM20	8	18
ABCA5	0.937	0.000216	0.208	0.488	7.86	26.8	1.29e-06	3.67	LV	CELLSTATES	SMC1.2	control_RBM20	8	18
TMEM204	0.936	0.0237	0.0868	0.204	6.69	12.5	0.00065	1.63	LV	CELLSTATES	SMC1.2	control_RBM20	8	18
AC098850.3	0.928	0.0352	0.0525	0.144	6.23	11.2	0.00117	1.45	LV	CELLSTATES	SMC1.2	control_RBM20	8	18
FAM69A	0.924	0.00315	0.154	0.353	7.37	18.7	3.9e-05	2.5	LV	CELLSTATES	SMC1.2	control_RBM20	8	18
WDR78	0.92	0.0223	0.0695	0.165	6.39	12.7	0.000577	1.65	LV	CELLSTATES	SMC1.2	control_RBM20	8	18
NCOA3	0.916	0.00126	0.234	0.549	8.04	21.4	1.21e-05	2.9	LV	CELLSTATES	SMC1.2	control_RBM20	8	18
LINC01568	0.914	0.000952	0.529	1.2	9.09	22.1	8.97e-06	3.02	LV	CELLSTATES	SMC1.2	control_RBM20	8	18
MRPS31	0.914	0.0404	0.0439	0.111	5.97	10.8	0.00146	1.39	LV	CELLSTATES	SMC1.2	control_RBM20	8	18
PER1	0.914	0.0153	0.0879	0.19	6.6	13.9	0.000334	1.82	LV	CELLSTATES	SMC1.2	control_RBM20	8	18
DTNA	0.912	0.0029	0.224	0.472	7.96	18.9	3.48e-05	2.54	LV	CELLSTATES	SMC1.2	control_RBM20	8	18
YPEL3	0.91	0.0285	0.0559	0.137	6.1	11.8	0.000865	1.55	LV	CELLSTATES	SMC1.2	control_RBM20	8	18
RASAL2	0.908	0.000117	1.19	2.71	10.2	28.7	6.12e-07	3.93	LV	CELLSTATES	SMC1.2	control_RBM20	8	18
SMARCD3	0.908	0.0169	0.123	0.277	7.16	13.5	0.000392	1.77	LV	CELLSTATES	SMC1.2	control_RBM20	8	18
AC124312.1	0.906	0.0143	0.0697	0.167	6.45	14	0.000312	1.84	LV	CELLSTATES	SMC1.2	control_RBM20	8	18
TARSL2	0.906	0.0236	0.0544	0.121	6.13	12.5	0.000637	1.63	LV	CELLSTATES	SMC1.2	control_RBM20	8	18
MYO1D	0.905	0.000216	0.488	1.12	8.96	26.8	1.29e-06	3.67	LV	CELLSTATES	SMC1.2	control_RBM20	8	18
MYOCD	0.891	0.00304	0.309	0.693	8.32	18.8	3.72e-05	2.52	LV	CELLSTATES	SMC1.2	control_RBM20	8	18
P2RY14	0.889	0.00225	0.25	0.587	8.08	19.7	2.52e-05	2.65	LV	CELLSTATES	SMC1.2	control_RBM20	8	18
ATP11C	0.886	0.0272	0.0558	0.128	6.09	12	0.000812	1.57	LV	CELLSTATES	SMC1.2	control_RBM20	8	18
ZFHX3	0.884	0.000267	4.24	9.31	12	26.1	1.73e-06	3.57	LV	CELLSTATES	SMC1.2	control_RBM20	8	18
CAT	0.88	0.0161	0.0654	0.151	6.32	13.7	0.000363	1.79	LV	CELLSTATES	SMC1.2	control_RBM20	8	18
ARGLU1	0.875	0.000326	0.621	1.36	9.25	25.5	2.21e-06	3.49	LV	CELLSTATES	SMC1.2	control_RBM20	8	18
NTN4	0.875	0.0254	0.354	0.786	8.5	12.2	0.000727	1.6	LV	CELLSTATES	SMC1.2	control_RBM20	8	18
EGFR	0.874	0.00258	0.19	0.43	7.74	19.3	2.95e-05	2.59	LV	CELLSTATES	SMC1.2	control_RBM20	8	18
EPHA4	0.873	0.0485	0.0899	0.194	6.6	10.2	0.00196	1.31	LV	CELLSTATES	SMC1.2	control_RBM20	8	18
ANGPT1	0.872	0.023	0.174	0.377	7.55	12.6	0.000604	1.64	LV	CELLSTATES	SMC1.2	control_RBM20	8	18
PARD3B	0.861	0.00137	0.282	0.621	8.21	21.1	1.35e-05	2.86	LV	CELLSTATES	SMC1.2	control_RBM20	8	18
RFTN2	0.861	0.0173	0.11	0.24	6.91	13.5	0.000406	1.76	LV	CELLSTATES	SMC1.2	control_RBM20	8	18
ADHFE1	0.859	0.0387	0.0585	0.123	6.18	10.9	0.00136	1.41	LV	CELLSTATES	SMC1.2	control_RBM20	8	18
LAMA5	0.857	0.0311	0.0658	0.146	6.31	11.6	0.000979	1.51	LV	CELLSTATES	SMC1.2	control_RBM20	8	18
HP1BP3	0.851	0.006	0.148	0.333	7.36	16.7	9.2e-05	2.22	LV	CELLSTATES	SMC1.2	control_RBM20	8	18
PRICKLE2	0.849	0.00597	0.125	0.27	7.04	16.8	8.97e-05	2.22	LV	CELLSTATES	SMC1.2	control_RBM20	8	18
ZDHHC21	0.849	0.0404	0.0786	0.158	6.49	10.8	0.00146	1.39	LV	CELLSTATES	SMC1.2	control_RBM20	8	18
KCNAB1	0.848	0.00087	1.46	3.23	10.5	22.4	7.98e-06	3.06	LV	CELLSTATES	SMC1.2	control_RBM20	8	18
PLPP1	0.848	0.00304	0.44	0.918	8.78	18.8	3.74e-05	2.52	LV	CELLSTATES	SMC1.2	control_RBM20	8	18
AP001528.2	0.846	0.041	0.0959	0.228	6.8	10.7	0.00149	1.39	LV	CELLSTATES	SMC1.2	control_RBM20	8	18
CD47	0.843	0.0241	0.0684	0.154	6.31	12.4	0.000673	1.62	LV	CELLSTATES	SMC1.2	control_RBM20	8	18
NCOA2	0.842	0.000432	0.432	0.92	8.76	24.4	3.36e-06	3.36	LV	CELLSTATES	SMC1.2	control_RBM20	8	18
SLC10A7	0.842	0.0311	0.0747	0.17	6.51	11.6	0.000974	1.51	LV	CELLSTATES	SMC1.2	control_RBM20	8	18
SWAP70	0.834	0.0209	0.0826	0.188	6.58	12.9	0.000525	1.68	LV	CELLSTATES	SMC1.2	control_RBM20	8	18
FBXL2	0.83	0.0395	0.0691	0.172	6.44	10.8	0.00142	1.4	LV	CELLSTATES	SMC1.2	control_RBM20	8	18
DOCK9	0.829	0.00835	0.144	0.307	7.26	15.7	0.000144	2.08	LV	CELLSTATES	SMC1.2	control_RBM20	8	18
SCN7A	0.828	0.008	0.63	1.41	9.33	15.9	0.000135	2.1	LV	CELLSTATES	SMC1.2	control_RBM20	8	18
FAM208A	0.827	0.041	0.0673	0.132	6.31	10.7	0.00149	1.39	LV	CELLSTATES	SMC1.2	control_RBM20	8	18
ATP10D	0.825	0.0165	0.0986	0.194	6.8	13.6	0.000377	1.78	LV	CELLSTATES	SMC1.2	control_RBM20	8	18
FBXO34	0.817	0.0278	0.0805	0.177	6.59	11.9	0.000838	1.56	LV	CELLSTATES	SMC1.2	control_RBM20	8	18
FOXO1	0.816	0.0215	0.114	0.252	6.97	12.8	0.000552	1.67	LV	CELLSTATES	SMC1.2	control_RBM20	8	18
APBA1	0.814	0.0275	0.128	0.285	7.11	11.9	0.000827	1.56	LV	CELLSTATES	SMC1.2	control_RBM20	8	18
SMARCA2	0.811	0.0237	0.0814	0.172	6.55	12.5	0.000648	1.63	LV	CELLSTATES	SMC1.2	control_RBM20	8	18
CNNM2	0.81	0.0222	0.107	0.229	6.92	12.7	0.000571	1.65	LV	CELLSTATES	SMC1.2	control_RBM20	8	18
NPIPB5	0.81	0.0473	0.0586	0.122	6.14	10.2	0.00189	1.33	LV	CELLSTATES	SMC1.2	control_RBM20	8	18
NUDT4	0.809	0.0123	0.227	0.48	7.92	14.5	0.00025	1.91	LV	CELLSTATES	SMC1.2	control_RBM20	8	18
LAMA3	0.806	0.00501	0.592	1.27	9.18	17.3	7.09e-05	2.3	LV	CELLSTATES	SMC1.2	control_RBM20	8	18
RASSF4	0.806	0.0158	0.172	0.358	7.54	13.8	0.000354	1.8	LV	CELLSTATES	SMC1.2	control_RBM20	8	18
ID3	0.804	0.0177	0.809	1.43	9.51	13.4	0.000418	1.75	LV	CELLSTATES	SMC1.2	control_RBM20	8	18
RNF115	0.804	0.00638	0.189	0.426	7.71	16.5	0.000102	2.19	LV	CELLSTATES	SMC1.2	control_RBM20	8	18
RCAN2	0.798	0.00141	1.07	2.18	10	20.9	1.48e-05	2.85	LV	CELLSTATES	SMC1.2	control_RBM20	8	18
ADCY9	0.786	0.0248	0.118	0.267	7.02	12.3	0.000701	1.61	LV	CELLSTATES	SMC1.2	control_RBM20	8	18
ZBTB7C	0.784	0.0283	0.195	0.414	7.69	11.9	0.000857	1.55	LV	CELLSTATES	SMC1.2	control_RBM20	8	18
CEP350	0.782	0.006	0.271	0.565	8.12	16.7	9.22e-05	2.22	LV	CELLSTATES	SMC1.2	control_RBM20	8	18
TCF7L2	0.781	0.00952	0.493	1.07	8.98	15.4	0.00017	2.02	LV	CELLSTATES	SMC1.2	control_RBM20	8	18
ATL2	0.78	0.0236	0.0978	0.195	6.75	12.5	0.000632	1.63	LV	CELLSTATES	SMC1.2	control_RBM20	8	18
ARHGAP24	0.769	0.0243	0.164	0.324	7.44	12.3	0.000684	1.61	LV	CELLSTATES	SMC1.2	control_RBM20	8	18
LRCH1	0.769	0.00633	0.166	0.348	7.43	16.6	9.85e-05	2.2	LV	CELLSTATES	SMC1.2	control_RBM20	8	18
KLHL24	0.764	0.0237	0.113	0.242	7.02	12.4	0.000651	1.63	LV	CELLSTATES	SMC1.2	control_RBM20	8	18
L3MBTL4	0.764	0.021	0.246	0.508	7.95	12.9	0.000533	1.68	LV	CELLSTATES	SMC1.2	control_RBM20	8	18
CLMN	0.763	0.00279	0.906	1.86	9.77	19.1	3.25e-05	2.55	LV	CELLSTATES	SMC1.2	control_RBM20	8	18
KLC1	0.763	0.0265	0.102	0.214	6.81	12.1	0.000776	1.58	LV	CELLSTATES	SMC1.2	control_RBM20	8	18
SPARCL1	0.762	0.00883	2.35	4.74	11.1	15.6	0.000154	2.05	LV	CELLSTATES	SMC1.2	control_RBM20	8	18
MED13L	0.759	0.00278	0.613	1.3	9.23	19.1	3.2e-05	2.56	LV	CELLSTATES	SMC1.2	control_RBM20	8	18
AFF1	0.758	0.00985	0.417	0.904	8.73	15.2	0.000178	2.01	LV	CELLSTATES	SMC1.2	control_RBM20	8	18
ARHGEF7	0.753	0.00346	0.823	1.71	9.63	18.4	4.41e-05	2.46	LV	CELLSTATES	SMC1.2	control_RBM20	8	18
FILIP1	0.748	0.0029	0.572	1.19	9.14	18.9	3.49e-05	2.54	LV	CELLSTATES	SMC1.2	control_RBM20	8	18
NIPSNAP2	0.748	0.0442	0.0885	0.185	6.7	10.5	0.00169	1.35	LV	CELLSTATES	SMC1.2	control_RBM20	8	18
YBX3	0.747	0.0321	0.146	0.264	7.13	11.5	0.00103	1.49	LV	CELLSTATES	SMC1.2	control_RBM20	8	18
ARHGAP10	0.746	0.0029	1.55	2.99	10.5	18.9	3.5e-05	2.54	LV	CELLSTATES	SMC1.2	control_RBM20	8	18
CNOT6L	0.742	0.0442	0.087	0.182	6.57	10.5	0.00169	1.35	LV	CELLSTATES	SMC1.2	control_RBM20	8	18
SMOC2	0.738	0.0237	0.194	0.403	7.62	12.4	0.000654	1.63	LV	CELLSTATES	SMC1.2	control_RBM20	8	18
SYNE2	0.738	0.00989	0.362	0.764	8.5	15.2	0.000181	2	LV	CELLSTATES	SMC1.2	control_RBM20	8	18
MYOM1	0.735	0.0209	0.321	0.648	8.33	12.9	0.000528	1.68	LV	CELLSTATES	SMC1.2	control_RBM20	8	18
NFIA	0.734	0.00984	0.546	1.11	9.05	15.3	0.000177	2.01	LV	CELLSTATES	SMC1.2	control_RBM20	8	18
CRTC3	0.729	0.00857	0.58	1.18	9.12	15.7	0.000148	2.07	LV	CELLSTATES	SMC1.2	control_RBM20	8	18
AC087286.2	0.725	0.0185	0.214	0.409	7.74	13.2	0.000447	1.73	LV	CELLSTATES	SMC1.2	control_RBM20	8	18
JADE1	0.725	0.0334	0.153	0.295	7.27	11.4	0.0011	1.48	LV	CELLSTATES	SMC1.2	control_RBM20	8	18
FAM168A	0.723	0.0108	0.257	0.548	8.03	14.9	0.000205	1.97	LV	CELLSTATES	SMC1.2	control_RBM20	8	18
ARID5B	0.721	0.0183	0.236	0.464	7.83	13.3	0.000441	1.74	LV	CELLSTATES	SMC1.2	control_RBM20	8	18
HNRNPU	0.719	0.0237	0.224	0.409	7.79	12.4	0.000657	1.63	LV	CELLSTATES	SMC1.2	control_RBM20	8	18
ECHDC2	0.711	0.0389	0.11	0.23	6.95	10.9	0.00139	1.41	LV	CELLSTATES	SMC1.2	control_RBM20	8	18
HSD17B4	0.71	0.0479	0.101	0.205	6.91	10.2	0.00192	1.32	LV	CELLSTATES	SMC1.2	control_RBM20	8	18
KIFAP3	0.71	0.0389	0.099	0.194	6.74	10.9	0.00139	1.41	LV	CELLSTATES	SMC1.2	control_RBM20	8	18
BRWD1	0.709	0.0135	0.217	0.46	7.87	14.2	0.000283	1.87	LV	CELLSTATES	SMC1.2	control_RBM20	8	18
HSDL2	0.704	0.0198	0.159	0.31	7.39	13.1	0.00049	1.7	LV	CELLSTATES	SMC1.2	control_RBM20	8	18
PPP2R5A	0.703	0.0269	0.174	0.374	7.52	12	0.000795	1.57	LV	CELLSTATES	SMC1.2	control_RBM20	8	18
RNPC3	0.703	0.0177	0.167	0.335	7.49	13.4	0.000418	1.75	LV	CELLSTATES	SMC1.2	control_RBM20	8	18
PCGF5	0.702	0.0366	0.107	0.214	6.87	11.1	0.00126	1.44	LV	CELLSTATES	SMC1.2	control_RBM20	8	18
DIP2C	0.701	0.0225	0.169	0.338	7.47	12.7	0.000583	1.65	LV	CELLSTATES	SMC1.2	control_RBM20	8	18
CFLAR	0.698	0.0309	0.177	0.351	7.56	11.6	0.000961	1.51	LV	CELLSTATES	SMC1.2	control_RBM20	8	18
JAK1	0.696	0.0123	0.271	0.52	8.03	14.5	0.000246	1.91	LV	CELLSTATES	SMC1.2	control_RBM20	8	18
DICER1	0.695	0.0456	0.152	0.291	7.29	10.3	0.00179	1.34	LV	CELLSTATES	SMC1.2	control_RBM20	8	18
MPDZ	0.695	0.0351	0.206	0.431	7.73	11.2	0.00117	1.45	LV	CELLSTATES	SMC1.2	control_RBM20	8	18
DSTN	0.694	0.0351	0.24	0.479	7.87	11.2	0.00117	1.45	LV	CELLSTATES	SMC1.2	control_RBM20	8	18
RBBP6	0.694	0.0308	0.142	0.271	7.25	11.6	0.000954	1.51	LV	CELLSTATES	SMC1.2	control_RBM20	8	18
CTNNB1	0.691	0.038	0.142	0.275	7.18	10.9	0.00133	1.42	LV	CELLSTATES	SMC1.2	control_RBM20	8	18
RAPGEF2	0.691	0.00817	0.633	1.27	9.29	15.8	0.000139	2.09	LV	CELLSTATES	SMC1.2	control_RBM20	8	18
CEP112	0.689	0.0339	0.139	0.282	7.21	11.3	0.00112	1.47	LV	CELLSTATES	SMC1.2	control_RBM20	8	18
MAX	0.686	0.0357	0.163	0.344	7.4	11.1	0.00122	1.45	LV	CELLSTATES	SMC1.2	control_RBM20	8	18
ELF1	0.678	0.0356	0.2	0.406	7.71	11.1	0.00121	1.45	LV	CELLSTATES	SMC1.2	control_RBM20	8	18
PPIP5K2	0.675	0.0283	0.129	0.243	7.14	11.9	0.000854	1.55	LV	CELLSTATES	SMC1.2	control_RBM20	8	18
FCHSD2	0.671	0.00971	0.549	1.08	9.02	15.3	0.000174	2.01	LV	CELLSTATES	SMC1.2	control_RBM20	8	18
PLS3	0.668	0.0352	0.336	0.636	8.36	11.2	0.00119	1.45	LV	CELLSTATES	SMC1.2	control_RBM20	8	18
MEF2D	0.667	0.0418	0.175	0.332	7.38	10.6	0.00154	1.38	LV	CELLSTATES	SMC1.2	control_RBM20	8	18
TSC22D1	0.667	0.0458	0.246	0.472	7.88	10.3	0.0018	1.34	LV	CELLSTATES	SMC1.2	control_RBM20	8	18
MXI1	0.666	0.0291	0.219	0.424	7.81	11.8	0.000889	1.54	LV	CELLSTATES	SMC1.2	control_RBM20	8	18
OSBPL9	0.665	0.0226	0.24	0.469	7.92	12.7	0.000589	1.65	LV	CELLSTATES	SMC1.2	control_RBM20	8	18
RIMKLB	0.665	0.0418	0.158	0.337	7.36	10.6	0.00155	1.38	LV	CELLSTATES	SMC1.2	control_RBM20	8	18
ZNF385D	0.663	0.0164	0.55	1.08	9.01	13.6	0.000374	1.79	LV	CELLSTATES	SMC1.2	control_RBM20	8	18
AKT3	0.662	0.00706	0.807	1.58	9.57	16.2	0.000116	2.15	LV	CELLSTATES	SMC1.2	control_RBM20	8	18
HNRNPA3	0.661	0.0418	0.154	0.269	7.29	10.6	0.00154	1.38	LV	CELLSTATES	SMC1.2	control_RBM20	8	18
LENG8	0.661	0.0241	0.194	0.369	7.57	12.4	0.000672	1.62	LV	CELLSTATES	SMC1.2	control_RBM20	8	18
TBX2	0.661	0.0292	0.635	1.19	9.2	11.8	0.000897	1.53	LV	CELLSTATES	SMC1.2	control_RBM20	8	18
NFASC	0.651	0.0193	0.499	0.946	8.85	13.1	0.000473	1.71	LV	CELLSTATES	SMC1.2	control_RBM20	8	18
FRYL	0.645	0.02	0.346	0.662	8.4	13	0.000499	1.7	LV	CELLSTATES	SMC1.2	control_RBM20	8	18
MAPK8	0.643	0.0352	0.177	0.354	7.51	11.2	0.00119	1.45	LV	CELLSTATES	SMC1.2	control_RBM20	8	18
RAPGEF5	0.643	0.0339	0.56	1.07	9.1	11.3	0.00112	1.47	LV	CELLSTATES	SMC1.2	control_RBM20	8	18
FAM129A	0.642	0.0269	0.553	1.03	9.04	12	0.000796	1.57	LV	CELLSTATES	SMC1.2	control_RBM20	8	18
PICALM	0.638	0.0236	0.368	0.692	8.45	12.5	0.000632	1.63	LV	CELLSTATES	SMC1.2	control_RBM20	8	18
ERC1	0.637	0.0135	0.541	1.05	9	14.2	0.000286	1.87	LV	CELLSTATES	SMC1.2	control_RBM20	8	18
KIF13A	0.635	0.0229	0.344	0.657	8.38	12.6	0.000598	1.64	LV	CELLSTATES	SMC1.2	control_RBM20	8	18
FBXL20	0.633	0.044	0.2	0.392	7.66	10.5	0.00165	1.36	LV	CELLSTATES	SMC1.2	control_RBM20	8	18
MEIS2	0.629	0.0234	0.53	1.01	8.96	12.5	0.000623	1.63	LV	CELLSTATES	SMC1.2	control_RBM20	8	18
SOS2	0.629	0.0487	0.254	0.472	7.94	10.1	0.00197	1.31	LV	CELLSTATES	SMC1.2	control_RBM20	8	18
EPS15	0.628	0.0407	0.243	0.458	7.9	10.7	0.00147	1.39	LV	CELLSTATES	SMC1.2	control_RBM20	8	18
UTRN	0.628	0.0138	1.26	2.35	10.2	14.1	0.000294	1.86	LV	CELLSTATES	SMC1.2	control_RBM20	8	18
ZSWIM6	0.616	0.0454	0.205	0.398	7.68	10.4	0.00177	1.34	LV	CELLSTATES	SMC1.2	control_RBM20	8	18
AFF4	0.615	0.0473	0.253	0.482	7.96	10.2	0.00188	1.33	LV	CELLSTATES	SMC1.2	control_RBM20	8	18
UBR5	0.611	0.0313	0.289	0.546	8.14	11.6	0.000987	1.5	LV	CELLSTATES	SMC1.2	control_RBM20	8	18
AUTS2	0.606	0.0237	0.816	1.55	9.57	12.4	0.000656	1.63	LV	CELLSTATES	SMC1.2	control_RBM20	8	18
LINC02256	0.601	0.0466	0.415	0.811	8.65	10.3	0.00184	1.33	LV	CELLSTATES	SMC1.2	control_RBM20	8	18
PPP1R12A	0.6	0.0319	0.645	1.19	9.24	11.5	0.00101	1.5	LV	CELLSTATES	SMC1.2	control_RBM20	8	18
AC016831.7	0.597	0.027	1.12	2.12	10	12	0.000804	1.57	LV	CELLSTATES	SMC1.2	control_RBM20	8	18
MPHOSPH8	0.59	0.0473	0.24	0.454	7.86	10.2	0.00189	1.33	LV	CELLSTATES	SMC1.2	control_RBM20	8	18
ROCK2	0.585	0.0323	0.57	1.05	9.04	11.5	0.00104	1.49	LV	CELLSTATES	SMC1.2	control_RBM20	8	18
CLASP1	0.581	0.0442	0.308	0.568	8.23	10.5	0.00166	1.35	LV	CELLSTATES	SMC1.2	control_RBM20	8	18
MED13	0.577	0.0496	0.238	0.443	7.89	10.1	0.00202	1.3	LV	CELLSTATES	SMC1.2	control_RBM20	8	18
PTEN	0.572	0.0442	1.23	2.21	10.2	10.5	0.00169	1.35	LV	CELLSTATES	SMC1.2	control_RBM20	8	18
PPP6R3	0.57	0.0442	0.334	0.624	8.35	10.5	0.00168	1.35	LV	CELLSTATES	SMC1.2	control_RBM20	8	18
LUC7L3	0.558	0.0417	0.592	1.06	9.09	10.7	0.00153	1.38	LV	CELLSTATES	SMC1.2	control_RBM20	8	18
ADGRB3	0.553	0.047	1.18	2.03	10	10.3	0.00186	1.33	LV	CELLSTATES	SMC1.2	control_RBM20	8	18
RBPMS	0.539	0.0442	1.45	2.57	10.3	10.5	0.00167	1.35	LV	CELLSTATES	SMC1.2	control_RBM20	8	18

## Sheet: TTN_control
Gene	logFC	FDR	mean_exp_control	mean_exp_genotype	logCPM	F	PValue	FDR_plot	Region	annotation_level	cell_state	comparison	Observations_genotype	Observations_reference
HBA2	2.9	0.000858	0.000115	0.0157	3.86	25.3	7.05e-06	3.07	LV	CELLSTATES	SMC1.2	control_TTN	12	18
FSTL4	2.77	0.00333	0.00179	0.0244	4.22	18.5	4.39e-05	2.48	LV	CELLSTATES	SMC1.2	control_TTN	12	18
BICC1	2.76	6.59e-12	0.0434	0.431	7.17	95.2	1.15e-15	11.2	LV	CELLSTATES	SMC1.2	control_TTN	12	18
FKBP5	2.53	3.13e-08	0.62	4.41	10.4	58.8	2.19e-11	7.5	LV	CELLSTATES	SMC1.2	control_TTN	12	18
PRRG4	2.38	0.00249	0.00268	0.0339	4.52	19.3	3.07e-05	2.6	LV	CELLSTATES	SMC1.2	control_TTN	12	18
NPPA	2.31	8.6e-05	0.0139	0.0859	5.19	30.4	3.46e-07	4.07	LV	CELLSTATES	SMC1.2	control_TTN	12	18
TIPARP	2.31	6.1e-08	0.0309	0.194	6.17	55.1	6.93e-11	7.21	LV	CELLSTATES	SMC1.2	control_TTN	12	18
AFF3	2.19	1.98e-13	0.253	1.6	9.05	113	1.73e-17	12.7	LV	CELLSTATES	SMC1.2	control_TTN	12	18
TMC7	2.13	0.00596	0.012	0.106	5.14	16.8	9.23e-05	2.22	LV	CELLSTATES	SMC1.2	control_TTN	12	18
LINC01088	2	3.87e-05	0.0183	0.139	5.87	33.2	1.22e-07	4.41	LV	CELLSTATES	SMC1.2	control_TTN	12	18
AL606807.1	1.99	0.0112	0.00591	0.03	4.43	15	0.00021	1.95	LV	CELLSTATES	SMC1.2	control_TTN	12	18
MUM1L1	1.97	0.00149	0.00965	0.0752	5.12	21.1	1.42e-05	2.83	LV	CELLSTATES	SMC1.2	control_TTN	12	18
GLDN	1.93	0.0229	0.00125	0.0127	3.94	12.8	0.000556	1.64	LV	CELLSTATES	SMC1.2	control_TTN	12	18
LHFPL1	1.93	0.0219	0.00344	0.0189	4.32	13	0.00052	1.66	LV	CELLSTATES	SMC1.2	control_TTN	12	18
PLCB1	1.88	3.13e-08	0.125	0.658	7.86	59	2.08e-11	7.5	LV	CELLSTATES	SMC1.2	control_TTN	12	18
CARMIL1	1.82	4.71e-09	0.757	3.53	10.2	66.2	2.47e-12	8.33	LV	CELLSTATES	SMC1.2	control_TTN	12	18
SLC25A21-AS1	1.8	0.0217	0.00403	0.0277	4.33	13	0.000512	1.66	LV	CELLSTATES	SMC1.2	control_TTN	12	18
KCNB1	1.79	3.85e-09	0.0635	0.308	6.95	67.5	1.68e-12	8.42	LV	CELLSTATES	SMC1.2	control_TTN	12	18
LINC00886	1.75	0.000174	0.0178	0.0806	5.4	28	9e-07	3.76	LV	CELLSTATES	SMC1.2	control_TTN	12	18
ELN	1.73	0.000235	0.0151	0.0738	5.35	27	1.3e-06	3.63	LV	CELLSTATES	SMC1.2	control_TTN	12	18
SCN9A	1.67	0.0367	0.00324	0.0213	4.19	11.3	0.00114	1.44	LV	CELLSTATES	SMC1.2	control_TTN	12	18
AC010173.1	1.65	0.00124	0.0139	0.0832	5.24	21.8	1.08e-05	2.91	LV	CELLSTATES	SMC1.2	control_TTN	12	18
ATP10A	1.63	4.29e-08	0.272	1.11	8.66	57.1	3.75e-11	7.37	LV	CELLSTATES	SMC1.2	control_TTN	12	18
BCL2	1.59	2.43e-06	0.0592	0.282	6.83	42.9	3.82e-09	5.61	LV	CELLSTATES	SMC1.2	control_TTN	12	18
AL355974.2	1.58	0.0038	0.0136	0.0667	5.17	18.1	5.25e-05	2.42	LV	CELLSTATES	SMC1.2	control_TTN	12	18
CACHD1	1.53	0.0271	0.00623	0.0276	4.58	12.3	0.000704	1.57	LV	CELLSTATES	SMC1.2	control_TTN	12	18
FBXO32	1.53	4.31e-08	0.0961	0.352	7.17	56.8	4.15e-11	7.37	LV	CELLSTATES	SMC1.2	control_TTN	12	18
MOB3B	1.53	2.41e-06	0.0814	0.348	7.08	43	3.59e-09	5.62	LV	CELLSTATES	SMC1.2	control_TTN	12	18
ZBTB16	1.52	3.69e-06	0.774	2.94	10	41.4	6.26e-09	5.43	LV	CELLSTATES	SMC1.2	control_TTN	12	18
ADAMTS9-AS2	1.51	2.46e-10	0.686	2.55	9.91	78.3	8.59e-14	9.61	LV	CELLSTATES	SMC1.2	control_TTN	12	18
CCND3	1.5	9.2e-07	0.0916	0.385	7.28	46.3	1.21e-09	6.04	LV	CELLSTATES	SMC1.2	control_TTN	12	18
ZFAND5	1.5	7.49e-05	0.047	0.157	6.28	30.8	2.95e-07	4.13	LV	CELLSTATES	SMC1.2	control_TTN	12	18
TMEM51-AS1	1.47	0.00421	0.0119	0.0455	4.94	17.8	5.92e-05	2.38	LV	CELLSTATES	SMC1.2	control_TTN	12	18
EIF1AY	1.46	0.0261	0.0192	0.0545	5.05	12.5	0.000662	1.58	LV	CELLSTATES	SMC1.2	control_TTN	12	18
SUSD5	1.45	0.0359	0.00734	0.0427	4.82	11.4	0.00111	1.45	LV	CELLSTATES	SMC1.2	control_TTN	12	18
AC027117.2	1.44	0.000648	0.0231	0.0833	5.49	23.8	4.7e-06	3.19	LV	CELLSTATES	SMC1.2	control_TTN	12	18
REPS2	1.44	0.0323	0.0101	0.0305	4.62	11.8	0.000912	1.49	LV	CELLSTATES	SMC1.2	control_TTN	12	18
BACH2	1.41	3.69e-06	0.0465	0.16	6.16	41.3	6.45e-09	5.43	LV	CELLSTATES	SMC1.2	control_TTN	12	18
PYROXD2	1.41	0.039	0.0108	0.0311	4.49	11.1	0.00128	1.41	LV	CELLSTATES	SMC1.2	control_TTN	12	18
AL591686.2	1.4	0.00923	0.0163	0.0702	5.31	15.5	0.000165	2.03	LV	CELLSTATES	SMC1.2	control_TTN	12	18
ALDH6A1	1.4	0.03	0.00833	0.0345	4.74	12	0.000815	1.52	LV	CELLSTATES	SMC1.2	control_TTN	12	18
MERTK	1.4	0.00045	0.0379	0.134	6.06	25	2.91e-06	3.35	LV	CELLSTATES	SMC1.2	control_TTN	12	18
GPC6	1.39	0.000724	0.0395	0.133	6.03	23.5	5.45e-06	3.14	LV	CELLSTATES	SMC1.2	control_TTN	12	18
PTPN14	1.37	4.56e-06	0.0687	0.25	6.8	40.6	8.37e-09	5.34	LV	CELLSTATES	SMC1.2	control_TTN	12	18
TOX2	1.37	2.54e-05	0.139	0.481	7.57	34.7	6.88e-08	4.6	LV	CELLSTATES	SMC1.2	control_TTN	12	18
HIRA	1.36	0.00294	0.015	0.0654	5.23	18.8	3.78e-05	2.53	LV	CELLSTATES	SMC1.2	control_TTN	12	18
MTSS1	1.36	4.97e-05	0.0742	0.28	6.92	32.3	1.69e-07	4.3	LV	CELLSTATES	SMC1.2	control_TTN	12	18
SPSB1	1.36	0.033	0.00894	0.0318	4.73	11.7	0.000952	1.48	LV	CELLSTATES	SMC1.2	control_TTN	12	18
DENND3	1.35	0.000506	0.138	0.522	7.75	24.6	3.41e-06	3.3	LV	CELLSTATES	SMC1.2	control_TTN	12	18
AC092164.1	1.34	0.00143	0.0415	0.18	6.34	21.3	1.32e-05	2.84	LV	CELLSTATES	SMC1.2	control_TTN	12	18
KCNQ3	1.34	0.000449	0.055	0.17	6.51	25	2.86e-06	3.35	LV	CELLSTATES	SMC1.2	control_TTN	12	18
PLD5	1.34	1.37e-05	0.109	0.417	7.41	36.7	3.33e-08	4.86	LV	CELLSTATES	SMC1.2	control_TTN	12	18
SERTAD2	1.34	0.000511	0.0301	0.092	5.64	24.5	3.49e-06	3.29	LV	CELLSTATES	SMC1.2	control_TTN	12	18
NCKIPSD	1.33	0.00153	0.0313	0.104	5.79	21	1.5e-05	2.82	LV	CELLSTATES	SMC1.2	control_TTN	12	18
ST8SIA6	1.33	0.0435	0.00937	0.0428	4.78	10.8	0.00149	1.36	LV	CELLSTATES	SMC1.2	control_TTN	12	18
GRIN2A	1.31	0.0302	0.0182	0.0418	5.02	12	0.000825	1.52	LV	CELLSTATES	SMC1.2	control_TTN	12	18
SCRG1	1.3	0.0347	0.0119	0.036	4.77	11.5	0.00103	1.46	LV	CELLSTATES	SMC1.2	control_TTN	12	18
AFF2	1.27	0.00867	0.0449	0.164	6.33	15.8	0.000143	2.06	LV	CELLSTATES	SMC1.2	control_TTN	12	18
KLHL36	1.27	0.000496	0.0525	0.163	6.37	24.7	3.26e-06	3.3	LV	CELLSTATES	SMC1.2	control_TTN	12	18
KALRN	1.26	1.28e-05	1.02	3.12	10.3	37.1	2.85e-08	4.89	LV	CELLSTATES	SMC1.2	control_TTN	12	18
MYO1E	1.26	3.87e-05	0.111	0.408	7.39	33.2	1.22e-07	4.41	LV	CELLSTATES	SMC1.2	control_TTN	12	18
MARCH3	1.25	0.00181	0.0296	0.117	5.82	20.4	1.94e-05	2.74	LV	CELLSTATES	SMC1.2	control_TTN	12	18
AC007262.2	1.24	0.0396	0.012	0.0494	4.86	11	0.00132	1.4	LV	CELLSTATES	SMC1.2	control_TTN	12	18
PRLR	1.24	4.5e-05	0.114	0.372	7.38	32.7	1.46e-07	4.35	LV	CELLSTATES	SMC1.2	control_TTN	12	18
PPP1CB	1.22	0.000147	0.186	0.606	7.98	28.5	7.2e-07	3.83	LV	CELLSTATES	SMC1.2	control_TTN	12	18
HSPG2	1.21	0.00176	0.0466	0.169	6.28	20.5	1.86e-05	2.76	LV	CELLSTATES	SMC1.2	control_TTN	12	18
SAMHD1	1.21	0.00172	0.0642	0.24	6.73	20.6	1.8e-05	2.77	LV	CELLSTATES	SMC1.2	control_TTN	12	18
CCDC171	1.19	0.00107	0.0297	0.105	5.8	22.2	9.15e-06	2.97	LV	CELLSTATES	SMC1.2	control_TTN	12	18
YPEL1	1.19	0.0092	0.0195	0.0617	5.26	15.5	0.000161	2.04	LV	CELLSTATES	SMC1.2	control_TTN	12	18
AC002066.1	1.18	5.99e-05	0.0638	0.223	6.67	31.6	2.2e-07	4.22	LV	CELLSTATES	SMC1.2	control_TTN	12	18
TSPAN5	1.18	0.00469	0.0497	0.123	6.05	17.5	6.74e-05	2.33	LV	CELLSTATES	SMC1.2	control_TTN	12	18
ARL17B	1.17	0.0074	0.0893	0.251	6.96	16.2	0.00012	2.13	LV	CELLSTATES	SMC1.2	control_TTN	12	18
PIP4K2A	1.17	0.000103	0.163	0.525	7.79	29.7	4.5e-07	3.99	LV	CELLSTATES	SMC1.2	control_TTN	12	18
CTDSPL	1.16	1.12e-05	0.202	0.622	8.06	37.8	2.25e-08	4.95	LV	CELLSTATES	SMC1.2	control_TTN	12	18
EGFR	1.16	1.06e-05	0.19	0.617	8.01	38.1	2.05e-08	4.97	LV	CELLSTATES	SMC1.2	control_TTN	12	18
FOXO3	1.16	2.65e-05	0.375	1.16	8.87	34.5	7.4e-08	4.58	LV	CELLSTATES	SMC1.2	control_TTN	12	18
PLXDC2	1.16	0.00181	0.0489	0.133	6.18	20.4	1.95e-05	2.74	LV	CELLSTATES	SMC1.2	control_TTN	12	18
TMTC1	1.16	9.25e-05	0.434	1.31	9.12	30.1	3.88e-07	4.03	LV	CELLSTATES	SMC1.2	control_TTN	12	18
GRB10	1.15	0.000767	0.048	0.167	6.23	23.2	6.08e-06	3.11	LV	CELLSTATES	SMC1.2	control_TTN	12	18
ITGA8	1.15	0.0092	0.0674	0.232	6.72	15.5	0.000163	2.04	LV	CELLSTATES	SMC1.2	control_TTN	12	18
NTRK2	1.15	0.000618	0.0836	0.234	6.71	24	4.32e-06	3.21	LV	CELLSTATES	SMC1.2	control_TTN	12	18
PRKAR1B	1.15	0.0393	0.0155	0.0541	5.08	11	0.0013	1.41	LV	CELLSTATES	SMC1.2	control_TTN	12	18
CACNA1A	1.14	0.000141	0.129	0.387	7.44	28.7	6.8e-07	3.85	LV	CELLSTATES	SMC1.2	control_TTN	12	18
HAPLN2	1.14	0.0107	0.0539	0.178	6.51	15.1	0.0002	1.97	LV	CELLSTATES	SMC1.2	control_TTN	12	18
MB	1.13	0.000236	0.234	0.688	8.2	27	1.32e-06	3.63	LV	CELLSTATES	SMC1.2	control_TTN	12	18
NPIPA1	1.12	0.0377	0.0163	0.0548	5.01	11.2	0.00122	1.42	LV	CELLSTATES	SMC1.2	control_TTN	12	18
RANBP3L	1.12	0.000767	0.116	0.351	7.35	23.2	6.17e-06	3.11	LV	CELLSTATES	SMC1.2	control_TTN	12	18
ARHGEF7-AS2	1.1	0.0273	0.0189	0.0535	5.2	12.3	0.000713	1.56	LV	CELLSTATES	SMC1.2	control_TTN	12	18
ERBB4	1.1	0.0069	0.0575	0.167	6.5	16.4	0.00011	2.16	LV	CELLSTATES	SMC1.2	control_TTN	12	18
AL024508.1	1.09	0.0379	0.0185	0.0515	5.16	11.2	0.00123	1.42	LV	CELLSTATES	SMC1.2	control_TTN	12	18
TMEM108	1.09	0.0092	0.0536	0.15	6.28	15.5	0.000164	2.04	LV	CELLSTATES	SMC1.2	control_TTN	12	18
ADARB2	1.08	0.0443	0.0286	0.0643	5.48	10.7	0.00154	1.35	LV	CELLSTATES	SMC1.2	control_TTN	12	18
RFTN2	1.07	0.000254	0.11	0.289	7.13	26.7	1.46e-06	3.6	LV	CELLSTATES	SMC1.2	control_TTN	12	18
SCN7A	1.07	0.000264	0.63	1.82	9.58	26.6	1.55e-06	3.58	LV	CELLSTATES	SMC1.2	control_TTN	12	18
N4BP2L1	1.05	0.00136	0.0479	0.141	6.09	21.5	1.22e-05	2.87	LV	CELLSTATES	SMC1.2	control_TTN	12	18
TUBA1C	1.05	0.00132	0.0723	0.202	6.64	21.6	1.16e-05	2.88	LV	CELLSTATES	SMC1.2	control_TTN	12	18
AASS	1.03	0.00182	0.0688	0.199	6.6	20.4	1.97e-05	2.74	LV	CELLSTATES	SMC1.2	control_TTN	12	18
XYLT1	1.03	0.00155	0.109	0.283	7.02	21	1.54e-05	2.81	LV	CELLSTATES	SMC1.2	control_TTN	12	18
DOCK8	1.01	0.000178	0.402	1.13	8.92	27.9	9.34e-07	3.75	LV	CELLSTATES	SMC1.2	control_TTN	12	18
DOCK9	1.01	0.000154	0.144	0.374	7.45	28.4	7.68e-07	3.81	LV	CELLSTATES	SMC1.2	control_TTN	12	18
TMEM51	1.01	0.000391	0.127	0.364	7.41	25.5	2.36e-06	3.41	LV	CELLSTATES	SMC1.2	control_TTN	12	18
AP002518.2	0.999	0.0349	0.169	0.439	7.78	11.5	0.00104	1.46	LV	CELLSTATES	SMC1.2	control_TTN	12	18
ZNF704	0.999	7.49e-05	0.305	0.804	8.49	30.9	2.9e-07	4.13	LV	CELLSTATES	SMC1.2	control_TTN	12	18
C9orf84	0.989	0.00139	0.105	0.26	7.03	21.4	1.27e-05	2.86	LV	CELLSTATES	SMC1.2	control_TTN	12	18
ANKRD33B	0.984	0.00349	0.0559	0.155	6.26	18.4	4.67e-05	2.46	LV	CELLSTATES	SMC1.2	control_TTN	12	18
SLC38A11	0.967	0.00317	0.682	1.67	9.56	18.6	4.16e-05	2.5	LV	CELLSTATES	SMC1.2	control_TTN	12	18
IRAK3	0.957	0.00261	0.0943	0.245	6.93	19.2	3.29e-05	2.58	LV	CELLSTATES	SMC1.2	control_TTN	12	18
RCAN2	0.956	3.13e-05	1.07	2.63	10.2	33.9	9.31e-08	4.5	LV	CELLSTATES	SMC1.2	control_TTN	12	18
THSD7B	0.955	0.0356	0.0865	0.203	6.74	11.4	0.00108	1.45	LV	CELLSTATES	SMC1.2	control_TTN	12	18
MAP7D3	0.953	0.00469	0.0535	0.134	6.16	17.5	6.77e-05	2.33	LV	CELLSTATES	SMC1.2	control_TTN	12	18
TNIP1	0.946	0.0253	0.0308	0.0798	5.61	12.6	0.00063	1.6	LV	CELLSTATES	SMC1.2	control_TTN	12	18
AKAP6	0.936	0.000706	0.288	0.751	8.41	23.6	5.19e-06	3.15	LV	CELLSTATES	SMC1.2	control_TTN	12	18
NCOA3	0.922	0.000448	0.234	0.629	8.17	25.1	2.82e-06	3.35	LV	CELLSTATES	SMC1.2	control_TTN	12	18
AC002546.1	0.918	0.0454	0.0774	0.24	6.84	10.6	0.00161	1.34	LV	CELLSTATES	SMC1.2	control_TTN	12	18
EPHA4	0.916	0.0132	0.0899	0.229	6.72	14.5	0.000261	1.88	LV	CELLSTATES	SMC1.2	control_TTN	12	18
SLBP	0.916	0.0393	0.0364	0.0901	5.65	11	0.0013	1.41	LV	CELLSTATES	SMC1.2	control_TTN	12	18
AC018616.1	0.915	0.0162	0.0815	0.213	6.8	13.8	0.000353	1.79	LV	CELLSTATES	SMC1.2	control_TTN	12	18
PTPN13	0.912	0.00146	0.15	0.361	7.45	21.3	1.35e-05	2.84	LV	CELLSTATES	SMC1.2	control_TTN	12	18
FOXO1	0.906	0.00214	0.114	0.296	7.12	19.9	2.42e-05	2.67	LV	CELLSTATES	SMC1.2	control_TTN	12	18
CAT	0.898	0.00219	0.0654	0.166	6.44	19.8	2.54e-05	2.66	LV	CELLSTATES	SMC1.2	control_TTN	12	18
SLC35F1	0.898	0.0169	0.0555	0.17	6.38	13.7	0.000372	1.77	LV	CELLSTATES	SMC1.2	control_TTN	12	18
OXCT1	0.897	0.0162	0.0429	0.12	6.09	13.8	0.000353	1.79	LV	CELLSTATES	SMC1.2	control_TTN	12	18
ALOX12-AS1	0.894	0.0292	0.0864	0.228	6.73	12.1	0.000782	1.54	LV	CELLSTATES	SMC1.2	control_TTN	12	18
RFC3	0.894	0.0376	0.0356	0.0941	5.76	11.2	0.00121	1.42	LV	CELLSTATES	SMC1.2	control_TTN	12	18
ZFHX3	0.885	0.000141	4.24	10.1	12.1	28.7	6.67e-07	3.85	LV	CELLSTATES	SMC1.2	control_TTN	12	18
SWAP70	0.884	0.00219	0.0826	0.215	6.72	19.8	2.51e-05	2.66	LV	CELLSTATES	SMC1.2	control_TTN	12	18
SLC6A1	0.876	0.0191	0.0644	0.175	6.51	13.4	0.000433	1.72	LV	CELLSTATES	SMC1.2	control_TTN	12	18
NDRG3	0.87	0.0122	0.0577	0.158	6.38	14.7	0.000233	1.91	LV	CELLSTATES	SMC1.2	control_TTN	12	18
FAM214A	0.869	0.00102	0.126	0.313	7.22	22.3	8.63e-06	2.99	LV	CELLSTATES	SMC1.2	control_TTN	12	18
FAXDC2	0.866	0.0461	0.0326	0.0833	5.7	10.5	0.00165	1.34	LV	CELLSTATES	SMC1.2	control_TTN	12	18
NTRK3	0.858	0.0308	0.268	0.632	8.23	11.9	0.000858	1.51	LV	CELLSTATES	SMC1.2	control_TTN	12	18
CERS6	0.856	0.00608	0.277	0.694	8.37	16.7	9.46e-05	2.22	LV	CELLSTATES	SMC1.2	control_TTN	12	18
MAML3	0.855	0.00418	0.286	0.681	8.33	17.8	5.85e-05	2.38	LV	CELLSTATES	SMC1.2	control_TTN	12	18
MAP2K6	0.851	0.0229	0.131	0.318	7.39	12.9	0.00055	1.64	LV	CELLSTATES	SMC1.2	control_TTN	12	18
TBC1D1	0.851	0.000128	0.494	1.19	9.07	29	5.87e-07	3.89	LV	CELLSTATES	SMC1.2	control_TTN	12	18
GSTA4	0.85	0.029	0.0399	0.0965	5.78	12.1	0.00077	1.54	LV	CELLSTATES	SMC1.2	control_TTN	12	18
ERO1B	0.849	0.0144	0.0607	0.167	6.44	14.2	0.000294	1.84	LV	CELLSTATES	SMC1.2	control_TTN	12	18
MYH11	0.849	0.0074	0.488	1.11	9.01	16.2	0.00012	2.13	LV	CELLSTATES	SMC1.2	control_TTN	12	18
IL1RAPL1	0.847	0.000767	0.62	1.44	9.34	23.2	6.16e-06	3.11	LV	CELLSTATES	SMC1.2	control_TTN	12	18
HBP1	0.843	0.0161	0.055	0.111	6.14	13.9	0.000343	1.79	LV	CELLSTATES	SMC1.2	control_TTN	12	18
BTBD8	0.838	0.0461	0.0393	0.0952	5.76	10.5	0.00165	1.34	LV	CELLSTATES	SMC1.2	control_TTN	12	18
BAIAP2L2	0.832	0.0246	0.0718	0.179	6.5	12.6	0.000611	1.61	LV	CELLSTATES	SMC1.2	control_TTN	12	18
DOCK4	0.832	0.0237	0.0926	0.207	6.85	12.7	0.000581	1.62	LV	CELLSTATES	SMC1.2	control_TTN	12	18
AC098850.3	0.83	0.0428	0.0525	0.138	6.3	10.8	0.00145	1.37	LV	CELLSTATES	SMC1.2	control_TTN	12	18
SLC4A7	0.829	0.00951	0.148	0.379	7.51	15.4	0.000173	2.02	LV	CELLSTATES	SMC1.2	control_TTN	12	18
SCN3A	0.828	0.00147	0.42	0.965	8.84	21.2	1.39e-05	2.83	LV	CELLSTATES	SMC1.2	control_TTN	12	18
AHDC1	0.827	0.037	0.0522	0.126	6.19	11.3	0.00116	1.43	LV	CELLSTATES	SMC1.2	control_TTN	12	18
LRRC37B	0.825	0.0435	0.0365	0.0958	5.83	10.8	0.00149	1.36	LV	CELLSTATES	SMC1.2	control_TTN	12	18
ST6GAL1	0.82	0.0068	0.0814	0.191	6.65	16.5	0.000108	2.17	LV	CELLSTATES	SMC1.2	control_TTN	12	18
ANKMY1	0.814	0.0492	0.0374	0.0874	5.75	10.4	0.00179	1.31	LV	CELLSTATES	SMC1.2	control_TTN	12	18
KDM3A	0.808	0.0219	0.0425	0.0999	5.95	13	0.000519	1.66	LV	CELLSTATES	SMC1.2	control_TTN	12	18
MXD4	0.808	0.0376	0.046	0.133	6.09	11.2	0.0012	1.42	LV	CELLSTATES	SMC1.2	control_TTN	12	18
PCDH9	0.808	0.0119	0.165	0.389	7.69	14.8	0.000226	1.92	LV	CELLSTATES	SMC1.2	control_TTN	12	18
PLPP3	0.808	0.0356	0.113	0.271	7	11.4	0.00109	1.45	LV	CELLSTATES	SMC1.2	control_TTN	12	18
RNF115	0.806	0.00192	0.189	0.478	7.83	20.2	2.13e-05	2.72	LV	CELLSTATES	SMC1.2	control_TTN	12	18
LAMB1	0.801	0.0407	0.242	0.549	8.15	10.9	0.00137	1.39	LV	CELLSTATES	SMC1.2	control_TTN	12	18
SUGCT	0.8	0.0338	0.0521	0.121	6.07	11.6	0.000983	1.47	LV	CELLSTATES	SMC1.2	control_TTN	12	18
NPIPB5	0.798	0.0132	0.0586	0.14	6.24	14.5	0.00026	1.88	LV	CELLSTATES	SMC1.2	control_TTN	12	18
ULK2	0.797	0.0162	0.0711	0.152	6.39	13.8	0.000349	1.79	LV	CELLSTATES	SMC1.2	control_TTN	12	18
PARD3B	0.793	0.000435	0.282	0.656	8.3	25.2	2.7e-06	3.36	LV	CELLSTATES	SMC1.2	control_TTN	12	18
DTNA	0.792	0.00595	0.224	0.523	8.02	16.8	9.17e-05	2.23	LV	CELLSTATES	SMC1.2	control_TTN	12	18
FILIP1	0.792	0.000274	0.572	1.32	9.26	26.4	1.63e-06	3.56	LV	CELLSTATES	SMC1.2	control_TTN	12	18
NFIA	0.788	0.000639	0.546	1.24	9.18	23.9	4.58e-06	3.19	LV	CELLSTATES	SMC1.2	control_TTN	12	18
CEP112	0.787	0.00219	0.139	0.322	7.35	19.8	2.54e-05	2.66	LV	CELLSTATES	SMC1.2	control_TTN	12	18
TSC22D1	0.782	0.00516	0.246	0.576	8.03	17.3	7.54e-05	2.29	LV	CELLSTATES	SMC1.2	control_TTN	12	18
RASSF4	0.779	0.0109	0.172	0.404	7.66	15	0.000205	1.96	LV	CELLSTATES	SMC1.2	control_TTN	12	18
ECHDC2	0.775	0.00545	0.11	0.28	7.09	17.1	8.06e-05	2.26	LV	CELLSTATES	SMC1.2	control_TTN	12	18
IQCB1	0.773	0.0202	0.0676	0.157	6.44	13.2	0.000467	1.69	LV	CELLSTATES	SMC1.2	control_TTN	12	18
TPCN1	0.771	0.0134	0.16	0.406	7.55	14.4	0.000268	1.87	LV	CELLSTATES	SMC1.2	control_TTN	12	18
MAN1A1	0.767	0.0356	0.062	0.154	6.46	11.4	0.00109	1.45	LV	CELLSTATES	SMC1.2	control_TTN	12	18
CLMN	0.764	0.00159	0.906	2.09	9.88	20.9	1.6e-05	2.8	LV	CELLSTATES	SMC1.2	control_TTN	12	18
KLF12	0.764	0.0015	0.394	0.899	8.74	21.1	1.44e-05	2.82	LV	CELLSTATES	SMC1.2	control_TTN	12	18
AC019197.1	0.762	0.0127	0.582	1.19	9.25	14.6	0.000246	1.9	LV	CELLSTATES	SMC1.2	control_TTN	12	18
FAM208A	0.76	0.017	0.0673	0.158	6.4	13.7	0.000377	1.77	LV	CELLSTATES	SMC1.2	control_TTN	12	18
ARHGAP24	0.759	0.0143	0.164	0.388	7.56	14.2	0.000291	1.84	LV	CELLSTATES	SMC1.2	control_TTN	12	18
AC092114.1	0.758	0.0092	0.127	0.314	7.32	15.5	0.000164	2.04	LV	CELLSTATES	SMC1.2	control_TTN	12	18
RASAL2	0.758	0.000618	1.19	2.63	10.2	24	4.31e-06	3.21	LV	CELLSTATES	SMC1.2	control_TTN	12	18
ELF1	0.757	0.00646	0.2	0.481	7.85	16.6	0.000102	2.19	LV	CELLSTATES	SMC1.2	control_TTN	12	18
MAX	0.755	0.0056	0.163	0.367	7.53	17	8.42e-05	2.25	LV	CELLSTATES	SMC1.2	control_TTN	12	18
RGS7BP	0.751	0.0335	0.0805	0.194	6.59	11.7	0.000972	1.48	LV	CELLSTATES	SMC1.2	control_TTN	12	18
AP001528.2	0.745	0.0386	0.0959	0.209	6.85	11.1	0.00126	1.41	LV	CELLSTATES	SMC1.2	control_TTN	12	18
ARHGEF7	0.742	0.00155	0.823	1.86	9.73	20.9	1.54e-05	2.81	LV	CELLSTATES	SMC1.2	control_TTN	12	18
MYOCD	0.74	0.0122	0.309	0.709	8.35	14.7	0.000232	1.91	LV	CELLSTATES	SMC1.2	control_TTN	12	18
RAPGEF5	0.739	0.00688	0.56	1.28	9.25	16.4	0.00011	2.16	LV	CELLSTATES	SMC1.2	control_TTN	12	18
ABCA5	0.738	0.0026	0.208	0.476	7.88	19.2	3.25e-05	2.58	LV	CELLSTATES	SMC1.2	control_TTN	12	18
DGKG	0.737	0.0325	0.299	0.725	8.38	11.8	0.000922	1.49	LV	CELLSTATES	SMC1.2	control_TTN	12	18
TNS3	0.734	0.0153	0.132	0.274	7.16	14	0.00032	1.82	LV	CELLSTATES	SMC1.2	control_TTN	12	18
KIF13A	0.731	0.00188	0.344	0.773	8.52	20.3	2.07e-05	2.73	LV	CELLSTATES	SMC1.2	control_TTN	12	18
NCOA2	0.73	0.00136	0.432	0.947	8.82	21.5	1.23e-05	2.87	LV	CELLSTATES	SMC1.2	control_TTN	12	18
SLC39A11	0.73	0.034	0.427	1.05	8.94	11.6	0.000996	1.47	LV	CELLSTATES	SMC1.2	control_TTN	12	18
KCNAB1	0.727	0.00249	1.46	3.18	10.5	19.3	3.07e-05	2.6	LV	CELLSTATES	SMC1.2	control_TTN	12	18
CRTC3	0.726	0.00147	0.58	1.25	9.23	21.2	1.39e-05	2.83	LV	CELLSTATES	SMC1.2	control_TTN	12	18
ARHGAP10	0.723	0.00249	1.55	3.19	10.6	19.3	3.09e-05	2.6	LV	CELLSTATES	SMC1.2	control_TTN	12	18
SRGAP1	0.717	0.0217	0.086	0.199	6.73	13	0.000509	1.66	LV	CELLSTATES	SMC1.2	control_TTN	12	18
CABP1	0.707	0.0405	0.108	0.224	6.99	11	0.00135	1.39	LV	CELLSTATES	SMC1.2	control_TTN	12	18
ADAM33	0.703	0.0162	0.118	0.232	6.99	13.8	0.00035	1.79	LV	CELLSTATES	SMC1.2	control_TTN	12	18
AC124312.1	0.701	0.0388	0.0697	0.152	6.46	11.1	0.00127	1.41	LV	CELLSTATES	SMC1.2	control_TTN	12	18
CDK14	0.701	0.00904	0.198	0.427	7.76	15.6	0.000157	2.04	LV	CELLSTATES	SMC1.2	control_TTN	12	18
CCDC3	0.7	0.0444	0.227	0.47	7.82	10.7	0.00157	1.35	LV	CELLSTATES	SMC1.2	control_TTN	12	18
PER1	0.7	0.0322	0.0879	0.185	6.59	11.8	0.000907	1.49	LV	CELLSTATES	SMC1.2	control_TTN	12	18
TFDP2	0.697	0.00895	0.162	0.364	7.5	15.7	0.000153	2.05	LV	CELLSTATES	SMC1.2	control_TTN	12	18
L3MBTL4	0.694	0.035	0.246	0.539	8.03	11.5	0.00104	1.46	LV	CELLSTATES	SMC1.2	control_TTN	12	18
MEF2D	0.691	0.0092	0.175	0.36	7.49	15.5	0.000164	2.04	LV	CELLSTATES	SMC1.2	control_TTN	12	18
TENT4B	0.689	0.0407	0.0901	0.214	6.82	10.9	0.00136	1.39	LV	CELLSTATES	SMC1.2	control_TTN	12	18
CRIM1	0.688	0.0358	0.116	0.249	7.01	11.4	0.0011	1.45	LV	CELLSTATES	SMC1.2	control_TTN	12	18
ZNF385D	0.687	0.00867	0.55	1.17	9.12	15.8	0.000143	2.06	LV	CELLSTATES	SMC1.2	control_TTN	12	18
IGF1R	0.685	0.013	0.214	0.47	7.87	14.5	0.000255	1.88	LV	CELLSTATES	SMC1.2	control_TTN	12	18
TCF7L2	0.685	0.015	0.493	1.1	9.04	14.1	0.00031	1.82	LV	CELLSTATES	SMC1.2	control_TTN	12	18
MYL2	0.683	0.0443	0.639	1.35	9.38	10.7	0.00155	1.35	LV	CELLSTATES	SMC1.2	control_TTN	12	18
MYO1D	0.683	0.00366	0.488	1.03	8.96	18.2	4.99e-05	2.44	LV	CELLSTATES	SMC1.2	control_TTN	12	18
LDB3	0.677	0.0204	0.532	1.23	9.2	13.2	0.000473	1.69	LV	CELLSTATES	SMC1.2	control_TTN	12	18
RALGAPA2	0.671	0.0461	0.091	0.188	6.67	10.5	0.00165	1.34	LV	CELLSTATES	SMC1.2	control_TTN	12	18
NFASC	0.664	0.00471	0.499	1.01	8.94	17.5	6.83e-05	2.33	LV	CELLSTATES	SMC1.2	control_TTN	12	18
KLHL24	0.662	0.0237	0.113	0.24	7.07	12.7	0.000584	1.62	LV	CELLSTATES	SMC1.2	control_TTN	12	18
CEP350	0.653	0.0148	0.271	0.594	8.16	14.1	0.000305	1.83	LV	CELLSTATES	SMC1.2	control_TTN	12	18
LNPEP	0.649	0.0443	0.0786	0.157	6.45	10.7	0.00154	1.35	LV	CELLSTATES	SMC1.2	control_TTN	12	18
PTPRG	0.646	0.00895	2.78	5.66	11.4	15.7	0.000154	2.05	LV	CELLSTATES	SMC1.2	control_TTN	12	18
ATP10D	0.644	0.0475	0.0986	0.198	6.84	10.5	0.00171	1.32	LV	CELLSTATES	SMC1.2	control_TTN	12	18
PRICKLE2	0.643	0.0288	0.125	0.253	7.04	12.2	0.000761	1.54	LV	CELLSTATES	SMC1.2	control_TTN	12	18
TPM1	0.641	0.00567	0.936	1.92	9.88	17	8.63e-05	2.25	LV	CELLSTATES	SMC1.2	control_TTN	12	18
TBL1X	0.636	0.0415	0.122	0.254	7.09	10.9	0.0014	1.38	LV	CELLSTATES	SMC1.2	control_TTN	12	18
NEXN	0.632	0.0492	0.26	0.549	8.16	10.4	0.00178	1.31	LV	CELLSTATES	SMC1.2	control_TTN	12	18
SPARCL1	0.631	0.0399	2.35	4.63	11.1	11	0.00133	1.4	LV	CELLSTATES	SMC1.2	control_TTN	12	18
WWOX	0.631	0.00588	0.653	1.34	9.36	16.9	9e-05	2.23	LV	CELLSTATES	SMC1.2	control_TTN	12	18
EVL	0.626	0.0258	0.134	0.29	7.24	12.5	0.000646	1.59	LV	CELLSTATES	SMC1.2	control_TTN	12	18
DMTF1	0.625	0.0352	0.124	0.235	7.06	11.5	0.00106	1.45	LV	CELLSTATES	SMC1.2	control_TTN	12	18
ASAP1	0.624	0.0306	0.516	1.08	9.09	12	0.000843	1.51	LV	CELLSTATES	SMC1.2	control_TTN	12	18
ANK2	0.623	0.0149	0.208	0.432	7.79	14.1	0.000308	1.83	LV	CELLSTATES	SMC1.2	control_TTN	12	18
ARID5B	0.622	0.0376	0.236	0.485	7.88	11.2	0.00119	1.42	LV	CELLSTATES	SMC1.2	control_TTN	12	18
LINC01568	0.622	0.0264	0.529	1.07	9.08	12.4	0.00068	1.58	LV	CELLSTATES	SMC1.2	control_TTN	12	18
UBAP1	0.622	0.0466	0.0851	0.187	6.71	10.5	0.00167	1.33	LV	CELLSTATES	SMC1.2	control_TTN	12	18
AKT3	0.62	0.0056	0.807	1.62	9.64	17	8.46e-05	2.25	LV	CELLSTATES	SMC1.2	control_TTN	12	18
DST	0.608	0.0167	0.42	0.849	8.75	13.7	0.000367	1.78	LV	CELLSTATES	SMC1.2	control_TTN	12	18
XKR6	0.608	0.0443	0.127	0.267	7.16	10.7	0.00154	1.35	LV	CELLSTATES	SMC1.2	control_TTN	12	18
LAMA3	0.607	0.0326	0.592	1.22	9.19	11.7	0.000932	1.49	LV	CELLSTATES	SMC1.2	control_TTN	12	18
VCL	0.605	0.0187	0.33	0.652	8.38	13.4	0.000422	1.73	LV	CELLSTATES	SMC1.2	control_TTN	12	18
PRKCE	0.603	0.0347	0.197	0.404	7.68	11.5	0.00102	1.46	LV	CELLSTATES	SMC1.2	control_TTN	12	18
AFF1	0.602	0.0359	0.417	0.893	8.75	11.4	0.00111	1.44	LV	CELLSTATES	SMC1.2	control_TTN	12	18
DIP2C	0.602	0.0291	0.169	0.344	7.52	12.1	0.000776	1.54	LV	CELLSTATES	SMC1.2	control_TTN	12	18
HP1BP3	0.596	0.0435	0.148	0.31	7.37	10.8	0.00149	1.36	LV	CELLSTATES	SMC1.2	control_TTN	12	18
MED13L	0.595	0.0191	0.613	1.26	9.25	13.4	0.000438	1.72	LV	CELLSTATES	SMC1.2	control_TTN	12	18
EVA1C	0.593	0.0293	0.46	0.958	8.88	12.1	0.00079	1.53	LV	CELLSTATES	SMC1.2	control_TTN	12	18
AC016831.7	0.588	0.0162	1.12	2.26	10.1	13.9	0.000348	1.79	LV	CELLSTATES	SMC1.2	control_TTN	12	18
PBX3	0.588	0.029	0.19	0.378	7.64	12.1	0.00077	1.54	LV	CELLSTATES	SMC1.2	control_TTN	12	18
RNF180	0.588	0.0216	0.307	0.613	8.28	13.1	0.000502	1.67	LV	CELLSTATES	SMC1.2	control_TTN	12	18
FAM129A	0.586	0.0313	0.553	1.09	9.1	11.9	0.000875	1.5	LV	CELLSTATES	SMC1.2	control_TTN	12	18
EPS15	0.582	0.0295	0.243	0.485	7.97	12.1	0.000796	1.53	LV	CELLSTATES	SMC1.2	control_TTN	12	18
RORA	0.58	0.0233	0.89	1.73	9.77	12.8	0.000567	1.63	LV	CELLSTATES	SMC1.2	control_TTN	12	18
CLASP1	0.578	0.0261	0.308	0.628	8.31	12.5	0.000665	1.58	LV	CELLSTATES	SMC1.2	control_TTN	12	18
ARGLU1	0.575	0.0243	0.621	1.16	9.21	12.7	0.000599	1.61	LV	CELLSTATES	SMC1.2	control_TTN	12	18
ARL15	0.568	0.0331	0.226	0.474	7.88	11.7	0.000959	1.48	LV	CELLSTATES	SMC1.2	control_TTN	12	18
PTEN	0.56	0.0492	1.23	2.45	10.2	10.4	0.00178	1.31	LV	CELLSTATES	SMC1.2	control_TTN	12	18
LPP	0.554	0.028	2.41	4.84	11.2	12.2	0.000735	1.55	LV	CELLSTATES	SMC1.2	control_TTN	12	18
KAT6B	0.547	0.0376	0.247	0.482	8	11.2	0.0012	1.42	LV	CELLSTATES	SMC1.2	control_TTN	12	18
HIP1	0.533	0.035	0.944	1.87	9.84	11.5	0.00105	1.46	LV	CELLSTATES	SMC1.2	control_TTN	12	18
