# Supplementary material for: Pathogenic variants damage cell composition and single cell transcription in cardiomyopathies
Source: Science. Author manuscript; Available in PMC 2022 Oct 3. (PMC9528698; doi:10.1126/science.abo1984)
Supplement: Supp table 27.10 [file NIHMS1835045-supplement-Supp_table_27_10.xlsx]

## Sheet: Index
Column name	Description
Gene	Gene symbol, Ensembl 84
logFC	log2-fold change
FDR	False discovery rate; FDR is the PValue after (by default) Benjamini-Hochberg correction.
mean_exp_control	Mean expression values across controls
mean_exp_genotype	Mean expression values across disease samples
logCPM	logCPM is the average expression of all pseudobulked samples for that particular gene across all samples on the log2-scale expressed in counts per million (cpm, as calculated by edgeR after normalization).
F	Output of quasi-likelihood F-test
PValue	PValue is the nominal p-value derived from F
FDR_plot	-log10(False discovery rate)
Region	Studied region (LV or RV)
annotation_level	Cell-type or cell-state
cell_state/state	Specification which cell-type or state was analysed
comparison	Specification control_GENOTYPE
Observations_genotype	Numbers of Patients included in edgeR (patients with low number of nuclei have been excluded)
Observations_reference	Numbers of Patients included in edgeR (patients with low number of nuclei have been excluded)

## Sheet: control_LMNA
Gene	logFC	FDR	mean_exp_control	mean_exp_genotype	logCPM	F	PValue	FDR_plot	Region	annotation_level	cell_state	comparison	Observations_genotype	Observations_reference
PI15	4.99	0.000275	0.0415	0	4.71	24.4	3.46e-06	3.56	LV	CELLSTATES	SMC1.2	control_LMNA	12	18
CCL2	3.91	4.45e-09	0.0783	0.011	5.29	60.3	6.17e-12	8.35	LV	CELLSTATES	SMC1.2	control_LMNA	12	18
AC011632.1	3.77	0.00322	0.0169	0	4.18	17.2	7.39e-05	2.49	LV	CELLSTATES	SMC1.2	control_LMNA	12	18
GABBR2	3.25	1.39e-06	0.0764	0.00756	5.47	40.2	6.14e-09	5.86	LV	CELLSTATES	SMC1.2	control_LMNA	12	18
GRIN3A	3.08	1.73e-06	0.0672	0.00885	5.66	39.5	7.84e-09	5.76	LV	CELLSTATES	SMC1.2	control_LMNA	12	18
AC006305.1	3.07	4e-05	0.0401	0.0037	4.77	29.7	3.4e-07	4.4	LV	CELLSTATES	SMC1.2	control_LMNA	12	18
APOD	3.06	7.49e-08	0.241	0.0371	6.94	50	1.87e-10	7.13	LV	CELLSTATES	SMC1.2	control_LMNA	12	18
CFD	3.06	2.13e-09	0.213	0.0394	6.83	63.2	2.4e-12	8.67	LV	CELLSTATES	SMC1.2	control_LMNA	12	18
AC108134.2	3.04	0.00357	0.0147	0.000595	4.32	16.7	8.47e-05	2.45	LV	CELLSTATES	SMC1.2	control_LMNA	12	18
CXCL8	3.01	0.0269	0.0327	0	4	10.9	0.00137	1.57	LV	CELLSTATES	SMC1.2	control_LMNA	12	18
ADA	2.83	0.000667	0.0226	0.00283	4.61	21.5	1.05e-05	3.18	LV	CELLSTATES	SMC1.2	control_LMNA	12	18
AL138828.1	2.72	2.48e-13	0.887	0.155	8.86	102	4.31e-17	12.6	LV	CELLSTATES	SMC1.2	control_LMNA	12	18
AC003991.1	2.62	2.91e-07	0.0979	0.0276	6.33	45.6	8.58e-10	6.54	LV	CELLSTATES	SMC1.2	control_LMNA	12	18
KNG1	2.59	0.0031	0.0265	0.00487	4.78	17.2	7e-05	2.51	LV	CELLSTATES	SMC1.2	control_LMNA	12	18
SNCG	2.54	9.8e-07	0.0712	0.0219	5.63	41.5	3.78e-09	6.01	LV	CELLSTATES	SMC1.2	control_LMNA	12	18
ADAMTS9	2.53	2.93e-13	2.06	0.533	10.1	98.5	1.02e-16	12.5	LV	CELLSTATES	SMC1.2	control_LMNA	12	18
BICDL1	2.48	0.0191	0.0209	0.00238	4.99	11.8	0.00084	1.72	LV	CELLSTATES	SMC1.2	control_LMNA	12	18
BMX	2.47	4.53e-07	0.0887	0.0226	6.15	43.9	1.57e-09	6.34	LV	CELLSTATES	SMC1.2	control_LMNA	12	18
EGFLAM-AS1	2.42	0.019	0.015	0.00162	4.22	11.9	0.000828	1.72	LV	CELLSTATES	SMC1.2	control_LMNA	12	18
IL34	2.39	0.00102	0.0318	0.00722	4.88	20.3	1.76e-05	2.99	LV	CELLSTATES	SMC1.2	control_LMNA	12	18
LINC00473	2.34	0.0245	0.0169	0.00172	4.15	11.1	0.00119	1.61	LV	CELLSTATES	SMC1.2	control_LMNA	12	18
ITPKB-AS1	2.28	0.000945	0.0308	0.00846	4.88	20.5	1.59e-05	3.02	LV	CELLSTATES	SMC1.2	control_LMNA	12	18
SRPX2	2.28	5.62e-05	0.0512	0.012	5.36	28.7	5.17e-07	4.25	LV	CELLSTATES	SMC1.2	control_LMNA	12	18
AC004257.1	2.27	0.00021	0.0445	0.0182	5.09	24.8	2.53e-06	3.68	LV	CELLSTATES	SMC1.2	control_LMNA	12	18
PAMR1	2.27	0.00329	0.0301	0.00613	4.78	17	7.63e-05	2.48	LV	CELLSTATES	SMC1.2	control_LMNA	12	18
SREBF1	2.25	0.000128	0.0482	0.0105	5.27	26.3	1.36e-06	3.89	LV	CELLSTATES	SMC1.2	control_LMNA	12	18
TSPAN15	2.21	0.00458	0.027	0.00659	4.67	16	0.000121	2.34	LV	CELLSTATES	SMC1.2	control_LMNA	12	18
FAM43A	2.18	0.0156	0.0209	0.00301	4.37	12.4	0.000632	1.81	LV	CELLSTATES	SMC1.2	control_LMNA	12	18
PDE7B	2.17	2.24e-11	0.6	0.151	8.31	80	1.56e-14	10.6	LV	CELLSTATES	SMC1.2	control_LMNA	12	18
HIC1	2.15	0.0031	0.0362	0.0103	5.14	17.2	6.99e-05	2.51	LV	CELLSTATES	SMC1.2	control_LMNA	12	18
AC012636.1	2.13	8.26e-09	0.166	0.0487	6.7	57.8	1.36e-11	8.08	LV	CELLSTATES	SMC1.2	control_LMNA	12	18
ADAMTS9-AS1	2.12	1.5e-08	0.332	0.111	7.78	55.2	3.26e-11	7.82	LV	CELLSTATES	SMC1.2	control_LMNA	12	18
AC091078.1	2.11	0.00317	0.0279	0.00803	4.83	17.1	7.24e-05	2.5	LV	CELLSTATES	SMC1.2	control_LMNA	12	18
ZNF593	2.11	0.0382	0.0193	0.00203	4.22	9.82	0.00225	1.42	LV	CELLSTATES	SMC1.2	control_LMNA	12	18
MYH15	2.1	0.0146	0.0185	0.00379	4.58	12.6	0.000583	1.84	LV	CELLSTATES	SMC1.2	control_LMNA	12	18
AC024337.1	2.09	0.00902	0.0231	0.00542	4.7	14	0.000304	2.04	LV	CELLSTATES	SMC1.2	control_LMNA	12	18
AP002360.1	2.08	0.0262	0.014	0.00306	4.24	10.9	0.00131	1.58	LV	CELLSTATES	SMC1.2	control_LMNA	12	18
ADAMTS5	2.07	0.0332	0.0201	0.00481	4.58	10.2	0.00185	1.48	LV	CELLSTATES	SMC1.2	control_LMNA	12	18
ASIC2	2.04	0.0382	0.0126	0.00263	4.22	9.8	0.00227	1.42	LV	CELLSTATES	SMC1.2	control_LMNA	12	18
CTSC	2.01	0.00815	0.0324	0.00841	4.85	14.3	0.000263	2.09	LV	CELLSTATES	SMC1.2	control_LMNA	12	18
LINGO2	2	0.0326	0.0147	0.00574	4.33	10.3	0.00179	1.49	LV	CELLSTATES	SMC1.2	control_LMNA	12	18
AC092652.2	1.99	0.00175	0.0416	0.0102	5.27	18.8	3.32e-05	2.76	LV	CELLSTATES	SMC1.2	control_LMNA	12	18
AC008250.1	1.98	7.52e-06	0.169	0.0483	6.78	34.7	4.76e-08	5.12	LV	CELLSTATES	SMC1.2	control_LMNA	12	18
POLR2K	1.96	0.0106	0.0276	0.00773	4.62	13.5	0.000372	1.97	LV	CELLSTATES	SMC1.2	control_LMNA	12	18
SLC16A12-AS1	1.94	0.000351	0.0526	0.0141	5.39	23.3	4.81e-06	3.45	LV	CELLSTATES	SMC1.2	control_LMNA	12	18
C20orf27	1.9	7.52e-06	0.0769	0.0289	5.77	34.8	4.63e-08	5.12	LV	CELLSTATES	SMC1.2	control_LMNA	12	18
CD44	1.89	0.00362	0.0432	0.0134	5.26	16.7	8.73e-05	2.44	LV	CELLSTATES	SMC1.2	control_LMNA	12	18
MKRN3	1.89	7e-05	0.0734	0.0269	5.65	28.1	6.63e-07	4.15	LV	CELLSTATES	SMC1.2	control_LMNA	12	18
MYO10	1.89	0.00678	0.0324	0.0147	5	14.9	0.000201	2.17	LV	CELLSTATES	SMC1.2	control_LMNA	12	18
AC017002.5	1.88	9.61e-09	0.184	0.0623	6.75	56.9	1.83e-11	8.02	LV	CELLSTATES	SMC1.2	control_LMNA	12	18
KCNJ8	1.87	3.88e-06	0.084	0.0287	5.82	36.9	2.08e-08	5.41	LV	CELLSTATES	SMC1.2	control_LMNA	12	18
ST3GAL5	1.87	4.45e-06	0.104	0.0384	5.99	36.5	2.47e-08	5.35	LV	CELLSTATES	SMC1.2	control_LMNA	12	18
PCAT1	1.86	0.00372	0.0365	0.0124	5.13	16.6	9.12e-05	2.43	LV	CELLSTATES	SMC1.2	control_LMNA	12	18
SH3GL2	1.85	0.000335	0.0592	0.0201	5.52	23.4	4.54e-06	3.47	LV	CELLSTATES	SMC1.2	control_LMNA	12	18
G0S2	1.83	0.03	0.0203	0.00536	4.64	10.6	0.00157	1.52	LV	CELLSTATES	SMC1.2	control_LMNA	12	18
OLFM2	1.82	0.000569	0.0543	0.015	5.45	21.9	8.68e-06	3.25	LV	CELLSTATES	SMC1.2	control_LMNA	12	18
PDE10A	1.82	1.88e-06	0.309	0.129	7.53	39.1	9.14e-09	5.73	LV	CELLSTATES	SMC1.2	control_LMNA	12	18
AL121748.1	1.81	0.00534	0.0469	0.0148	5.24	15.6	0.000146	2.27	LV	CELLSTATES	SMC1.2	control_LMNA	12	18
LINC01902	1.79	0.0323	0.0204	0.00436	4.47	10.3	0.00177	1.49	LV	CELLSTATES	SMC1.2	control_LMNA	12	18
ADH1B	1.78	0.00678	0.0386	0.0159	5.14	14.9	0.000201	2.17	LV	CELLSTATES	SMC1.2	control_LMNA	12	18
LYSMD2	1.78	0.0187	0.031	0.00885	4.7	11.9	0.000808	1.73	LV	CELLSTATES	SMC1.2	control_LMNA	12	18
MEST	1.74	0.0021	0.0484	0.0148	5.47	18.4	4.08e-05	2.68	LV	CELLSTATES	SMC1.2	control_LMNA	12	18
CNGB3	1.73	0.0308	0.0218	0.0083	4.7	10.4	0.00165	1.51	LV	CELLSTATES	SMC1.2	control_LMNA	12	18
LINC00616	1.72	0.0307	0.0288	0.0106	4.79	10.5	0.00164	1.51	LV	CELLSTATES	SMC1.2	control_LMNA	12	18
MT-ND2	1.72	3.12e-05	0.121	0.0874	6.16	30.5	2.52e-07	4.51	LV	CELLSTATES	SMC1.2	control_LMNA	12	18
SHC4	1.72	0.0104	0.0353	0.0125	4.87	13.6	0.000362	1.98	LV	CELLSTATES	SMC1.2	control_LMNA	12	18
AC009264.1	1.7	0.0212	0.0259	0.00872	4.72	11.6	0.00096	1.67	LV	CELLSTATES	SMC1.2	control_LMNA	12	18
LINC01099	1.7	0.0126	0.0414	0.0126	5.03	13.1	0.000468	1.9	LV	CELLSTATES	SMC1.2	control_LMNA	12	18
BHLHE40	1.69	0.0212	0.0316	0.0248	4.78	11.5	0.000966	1.67	LV	CELLSTATES	SMC1.2	control_LMNA	12	18
LINC01828	1.67	0.00368	0.0383	0.0196	5.25	16.6	8.97e-05	2.43	LV	CELLSTATES	SMC1.2	control_LMNA	12	18
RAPGEF4	1.67	0.0418	0.0219	0.00675	4.66	9.51	0.00262	1.38	LV	CELLSTATES	SMC1.2	control_LMNA	12	18
AL512638.2	1.65	2.94e-07	0.407	0.145	7.89	45.5	9.01e-10	6.53	LV	CELLSTATES	SMC1.2	control_LMNA	12	18
MYH6	1.64	0.0307	0.0292	0.00787	4.82	10.5	0.00164	1.51	LV	CELLSTATES	SMC1.2	control_LMNA	12	18
PNO1	1.63	0.0227	0.0277	0.00863	4.82	11.3	0.00107	1.64	LV	CELLSTATES	SMC1.2	control_LMNA	12	18
TMED3	1.63	0.0499	0.0274	0.00661	4.55	9.02	0.00334	1.3	LV	CELLSTATES	SMC1.2	control_LMNA	12	18
TIMP1	1.62	2.25e-06	0.185	0.0815	6.6	38.6	1.11e-08	5.65	LV	CELLSTATES	SMC1.2	control_LMNA	12	18
SYNGAP1-AS1	1.6	0.0016	0.0538	0.0212	5.41	19.1	3e-05	2.8	LV	CELLSTATES	SMC1.2	control_LMNA	12	18
IFIT3	1.59	0.0177	0.0296	0.0102	4.97	12.1	0.000745	1.75	LV	CELLSTATES	SMC1.2	control_LMNA	12	18
TEX14	1.58	2.3e-05	0.109	0.047	6.17	31.4	1.71e-07	4.64	LV	CELLSTATES	SMC1.2	control_LMNA	12	18
COL1A1	1.57	0.000356	0.0807	0.0507	5.82	23.2	4.96e-06	3.45	LV	CELLSTATES	SMC1.2	control_LMNA	12	18
KANK3	1.57	0.00504	0.0634	0.0243	5.78	15.7	0.000135	2.3	LV	CELLSTATES	SMC1.2	control_LMNA	12	18
LRP4	1.57	0.000154	0.375	0.207	8.04	25.8	1.7e-06	3.81	LV	CELLSTATES	SMC1.2	control_LMNA	12	18
MRPL47	1.57	0.0177	0.0321	0.00955	4.87	12.1	0.000748	1.75	LV	CELLSTATES	SMC1.2	control_LMNA	12	18
ATP1B3	1.55	0.000569	0.486	0.206	8.15	21.9	8.74e-06	3.24	LV	CELLSTATES	SMC1.2	control_LMNA	12	18
AC017083.3	1.53	0.0331	0.0306	0.0086	4.78	10.2	0.00184	1.48	LV	CELLSTATES	SMC1.2	control_LMNA	12	18
STEAP4	1.52	0.000435	0.165	0.134	7.05	22.6	6.38e-06	3.36	LV	CELLSTATES	SMC1.2	control_LMNA	12	18
GPAT2	1.51	5.3e-05	0.168	0.0797	6.7	28.9	4.79e-07	4.28	LV	CELLSTATES	SMC1.2	control_LMNA	12	18
TTC7A	1.51	2.9e-05	0.103	0.0536	6.21	30.8	2.24e-07	4.54	LV	CELLSTATES	SMC1.2	control_LMNA	12	18
AC011472.1	1.5	0.0189	0.0353	0.0121	4.99	11.9	0.000822	1.72	LV	CELLSTATES	SMC1.2	control_LMNA	12	18
IPO9-AS1	1.49	0.00263	0.0685	0.0284	5.67	17.8	5.38e-05	2.58	LV	CELLSTATES	SMC1.2	control_LMNA	12	18
PTPRO	1.47	0.033	0.0282	0.0158	4.88	10.2	0.00183	1.48	LV	CELLSTATES	SMC1.2	control_LMNA	12	18
MT-ND1	1.46	0.000157	0.122	0.115	6.47	25.7	1.77e-06	3.81	LV	CELLSTATES	SMC1.2	control_LMNA	12	18
IL18R1	1.45	0.0293	0.0437	0.0211	5.28	10.6	0.00152	1.53	LV	CELLSTATES	SMC1.2	control_LMNA	12	18
FBLN1	1.41	0.00704	0.0593	0.0282	5.53	14.7	0.000212	2.15	LV	CELLSTATES	SMC1.2	control_LMNA	12	18
NEURL1	1.41	0.00451	0.0622	0.0267	5.62	16	0.000118	2.35	LV	CELLSTATES	SMC1.2	control_LMNA	12	18
TRDN-AS1	1.41	0.00253	0.0843	0.048	6.22	17.9	5.11e-05	2.6	LV	CELLSTATES	SMC1.2	control_LMNA	12	18
ADAMTS6	1.4	0.00948	0.104	0.05	6.11	13.8	0.000323	2.02	LV	CELLSTATES	SMC1.2	control_LMNA	12	18
AL591926.2	1.4	0.018	0.0375	0.0258	5.28	12	0.000764	1.75	LV	CELLSTATES	SMC1.2	control_LMNA	12	18
SERPINE3	1.4	0.0352	0.0315	0.0155	4.97	10	0.00202	1.45	LV	CELLSTATES	SMC1.2	control_LMNA	12	18
SURF6	1.4	0.0184	0.0402	0.0178	5.07	12	0.000784	1.74	LV	CELLSTATES	SMC1.2	control_LMNA	12	18
AL132671.2	1.39	0.00605	0.0566	0.0231	5.61	15.2	0.000175	2.22	LV	CELLSTATES	SMC1.2	control_LMNA	12	18
TBXAS1	1.39	0.015	0.0423	0.0176	5.3	12.5	0.000601	1.82	LV	CELLSTATES	SMC1.2	control_LMNA	12	18
AC022523.1	1.38	0.0417	0.0383	0.0121	4.97	9.53	0.0026	1.38	LV	CELLSTATES	SMC1.2	control_LMNA	12	18
TGFBI	1.38	0.0075	0.0938	0.0998	6.03	14.6	0.000231	2.12	LV	CELLSTATES	SMC1.2	control_LMNA	12	18
TMEFF2	1.38	0.00449	0.0934	0.0535	6.17	16	0.000117	2.35	LV	CELLSTATES	SMC1.2	control_LMNA	12	18
LRP2BP	1.37	0.00702	0.0513	0.0265	5.52	14.8	0.00021	2.15	LV	CELLSTATES	SMC1.2	control_LMNA	12	18
ENPP1	1.36	0.00566	0.0936	0.0587	6.06	15.4	0.00016	2.25	LV	CELLSTATES	SMC1.2	control_LMNA	12	18
NGF	1.36	7.49e-08	1.44	0.775	9.72	50	1.89e-10	7.13	LV	CELLSTATES	SMC1.2	control_LMNA	12	18
PLAT	1.35	0.0168	0.0478	0.0237	5.38	12.2	0.000694	1.77	LV	CELLSTATES	SMC1.2	control_LMNA	12	18
ABCC9	1.34	4.35e-06	0.364	0.224	7.9	36.5	2.38e-08	5.36	LV	CELLSTATES	SMC1.2	control_LMNA	12	18
TTYH1	1.34	0.032	0.034	0.0135	5.04	10.3	0.00174	1.5	LV	CELLSTATES	SMC1.2	control_LMNA	12	18
AC096741.1	1.33	0.00283	0.0632	0.0363	5.73	17.5	6.12e-05	2.55	LV	CELLSTATES	SMC1.2	control_LMNA	12	18
CD38	1.32	2.13e-05	0.318	0.177	7.78	31.7	1.57e-07	4.67	LV	CELLSTATES	SMC1.2	control_LMNA	12	18
LOXL2	1.32	0.014	0.0505	0.0303	5.46	12.7	0.000547	1.85	LV	CELLSTATES	SMC1.2	control_LMNA	12	18
REM1	1.32	0.0213	0.0477	0.027	5.58	11.5	0.00097	1.67	LV	CELLSTATES	SMC1.2	control_LMNA	12	18
AC018682.1	1.3	0.000159	0.23	0.114	7.31	25.6	1.81e-06	3.8	LV	CELLSTATES	SMC1.2	control_LMNA	12	18
EDDM13	1.29	0.00786	0.0538	0.0232	5.55	14.4	0.000245	2.1	LV	CELLSTATES	SMC1.2	control_LMNA	12	18
THBS4	1.29	3.79e-05	0.248	0.125	7.33	29.9	3.19e-07	4.42	LV	CELLSTATES	SMC1.2	control_LMNA	12	18
C4orf19	1.28	0.000275	0.118	0.0633	6.47	24	3.53e-06	3.56	LV	CELLSTATES	SMC1.2	control_LMNA	12	18
CDON	1.28	0.045	0.0353	0.0181	5.09	9.31	0.00289	1.35	LV	CELLSTATES	SMC1.2	control_LMNA	12	18
AGT	1.27	3.12e-05	0.241	0.147	7.17	30.5	2.49e-07	4.51	LV	CELLSTATES	SMC1.2	control_LMNA	12	18
SLC2A4	1.27	0.00739	0.0732	0.032	5.8	14.6	0.000225	2.13	LV	CELLSTATES	SMC1.2	control_LMNA	12	18
AC107021.1	1.26	0.0129	0.0525	0.0274	5.54	12.9	0.000494	1.89	LV	CELLSTATES	SMC1.2	control_LMNA	12	18
NLGN1	1.26	0.0173	0.0745	0.0399	6.01	12.1	0.000722	1.76	LV	CELLSTATES	SMC1.2	control_LMNA	12	18
RPLP2	1.26	0.0003	0.11	0.0902	6.18	23.8	3.96e-06	3.52	LV	CELLSTATES	SMC1.2	control_LMNA	12	18
RPS20	1.26	0.0216	0.0588	0.027	5.27	11.5	0.00099	1.67	LV	CELLSTATES	SMC1.2	control_LMNA	12	18
SMCR5	1.26	0.0369	0.0419	0.0259	5.22	9.92	0.00214	1.43	LV	CELLSTATES	SMC1.2	control_LMNA	12	18
SNRPG	1.26	0.0117	0.0523	0.0318	5.5	13.3	0.000424	1.93	LV	CELLSTATES	SMC1.2	control_LMNA	12	18
B3GAT2	1.25	0.0228	0.0528	0.0211	5.23	11.3	0.00107	1.64	LV	CELLSTATES	SMC1.2	control_LMNA	12	18
ADAMTS4	1.24	0.00267	0.316	0.166	7.44	17.7	5.53e-05	2.57	LV	CELLSTATES	SMC1.2	control_LMNA	12	18
STAG3	1.24	0.0122	0.0487	0.0259	5.35	13.2	0.000444	1.91	LV	CELLSTATES	SMC1.2	control_LMNA	12	18
CAVIN2	1.23	0.0382	0.0449	0.0182	5.24	9.81	0.00225	1.42	LV	CELLSTATES	SMC1.2	control_LMNA	12	18
FSD2	1.23	0.044	0.0402	0.0181	5.36	9.37	0.00281	1.36	LV	CELLSTATES	SMC1.2	control_LMNA	12	18
AC019130.1	1.22	0.0211	0.0475	0.0371	5.47	11.6	0.000954	1.68	LV	CELLSTATES	SMC1.2	control_LMNA	12	18
C1R	1.22	0.0188	0.0528	0.0379	5.4	11.9	0.000817	1.73	LV	CELLSTATES	SMC1.2	control_LMNA	12	18
KCNQ1	1.22	0.043	0.0386	0.0188	5.19	9.44	0.00272	1.37	LV	CELLSTATES	SMC1.2	control_LMNA	12	18
MYDGF	1.21	0.00597	0.0691	0.0445	5.61	15.2	0.000171	2.22	LV	CELLSTATES	SMC1.2	control_LMNA	12	18
SPC25	1.21	0.0168	0.0527	0.033	5.45	12.2	0.000694	1.77	LV	CELLSTATES	SMC1.2	control_LMNA	12	18
AC109927.1	1.2	0.00998	0.051	0.0295	5.59	13.7	0.000345	2	LV	CELLSTATES	SMC1.2	control_LMNA	12	18
APOE	1.19	0.0357	0.0685	0.0313	5.45	9.99	0.00206	1.45	LV	CELLSTATES	SMC1.2	control_LMNA	12	18
NRG3	1.19	0.041	0.0854	0.0358	5.84	9.6	0.00251	1.39	LV	CELLSTATES	SMC1.2	control_LMNA	12	18
AL031280.1	1.18	0.0425	0.042	0.0353	5.28	9.47	0.00267	1.37	LV	CELLSTATES	SMC1.2	control_LMNA	12	18
CSF1R	1.18	0.0219	0.0442	0.0273	5.45	11.4	0.00101	1.66	LV	CELLSTATES	SMC1.2	control_LMNA	12	18
TMEM273	1.18	0.000569	0.108	0.06	6.25	21.9	8.69e-06	3.25	LV	CELLSTATES	SMC1.2	control_LMNA	12	18
CD63	1.17	4.41e-05	0.177	0.103	6.71	29.4	3.83e-07	4.36	LV	CELLSTATES	SMC1.2	control_LMNA	12	18
MGP	1.17	0.000387	0.241	0.149	7.22	23	5.5e-06	3.41	LV	CELLSTATES	SMC1.2	control_LMNA	12	18
SERPINF1	1.17	0.0312	0.0491	0.0309	5.41	10.4	0.00168	1.51	LV	CELLSTATES	SMC1.2	control_LMNA	12	18
SLC25A6	1.17	0.00244	0.0899	0.0472	5.9	18	4.88e-05	2.61	LV	CELLSTATES	SMC1.2	control_LMNA	12	18
DCBLD1	1.16	0.000402	0.16	0.102	6.79	22.9	5.75e-06	3.4	LV	CELLSTATES	SMC1.2	control_LMNA	12	18
FGF12	1.16	0.009	0.219	0.13	7.44	14	0.000299	2.05	LV	CELLSTATES	SMC1.2	control_LMNA	12	18
CACYBP	1.15	0.032	0.043	0.024	5.29	10.3	0.00175	1.49	LV	CELLSTATES	SMC1.2	control_LMNA	12	18
CENPO	1.15	0.00263	0.134	0.0714	6.77	17.7	5.43e-05	2.58	LV	CELLSTATES	SMC1.2	control_LMNA	12	18
RPLP0	1.15	0.000822	0.111	0.0779	6.34	20.9	1.33e-05	3.08	LV	CELLSTATES	SMC1.2	control_LMNA	12	18
SH2D3C	1.15	0.000498	0.111	0.0595	6.26	22.3	7.48e-06	3.3	LV	CELLSTATES	SMC1.2	control_LMNA	12	18
GGT5	1.14	0.000992	0.125	0.0746	6.54	20.4	1.7e-05	3	LV	CELLSTATES	SMC1.2	control_LMNA	12	18
MIDN	1.14	0.0277	0.0581	0.0373	5.45	10.8	0.00141	1.56	LV	CELLSTATES	SMC1.2	control_LMNA	12	18
OAF	1.13	0.00577	0.12	0.108	6.45	15.3	0.000164	2.24	LV	CELLSTATES	SMC1.2	control_LMNA	12	18
SPCS1	1.13	0.0243	0.0594	0.0349	5.51	11.1	0.00117	1.62	LV	CELLSTATES	SMC1.2	control_LMNA	12	18
CRISPLD2	1.11	0.00126	0.71	0.475	8.79	19.7	2.24e-05	2.9	LV	CELLSTATES	SMC1.2	control_LMNA	12	18
MT-CO1	1.11	0.000456	0.554	0.403	8.66	22.5	6.77e-06	3.34	LV	CELLSTATES	SMC1.2	control_LMNA	12	18
IFITM3	1.1	0.00283	0.158	0.114	6.48	17.5	6.11e-05	2.55	LV	CELLSTATES	SMC1.2	control_LMNA	12	18
MCFD2	1.1	0.00362	0.112	0.0809	6.38	16.7	8.75e-05	2.44	LV	CELLSTATES	SMC1.2	control_LMNA	12	18
MPG	1.1	0.00354	0.09	0.0448	6.09	16.8	8.36e-05	2.45	LV	CELLSTATES	SMC1.2	control_LMNA	12	18
TSPAN31	1.1	0.00456	0.0723	0.0387	5.91	16	0.00012	2.34	LV	CELLSTATES	SMC1.2	control_LMNA	12	18
PCDH17	1.09	0.00558	0.129	0.105	6.4	15.4	0.000156	2.25	LV	CELLSTATES	SMC1.2	control_LMNA	12	18
AK9	1.08	0.0215	0.0552	0.0326	5.63	11.5	0.000983	1.67	LV	CELLSTATES	SMC1.2	control_LMNA	12	18
PTGIR	1.08	0.023	0.0905	0.0542	5.96	11.3	0.00109	1.64	LV	CELLSTATES	SMC1.2	control_LMNA	12	18
DENND2A	1.07	4.41e-05	1.06	0.746	9.41	29.4	3.87e-07	4.36	LV	CELLSTATES	SMC1.2	control_LMNA	12	18
NID2	1.06	0.00801	0.0877	0.0723	6.09	14.4	0.000254	2.1	LV	CELLSTATES	SMC1.2	control_LMNA	12	18
PIP4K2C	1.06	0.0484	0.0488	0.0395	5.46	9.11	0.00319	1.31	LV	CELLSTATES	SMC1.2	control_LMNA	12	18
ZNF521	1.06	0.000272	0.448	0.318	8.17	24.1	3.4e-06	3.56	LV	CELLSTATES	SMC1.2	control_LMNA	12	18
RCC1	1.05	0.0243	0.065	0.0388	5.7	11.1	0.00117	1.62	LV	CELLSTATES	SMC1.2	control_LMNA	12	18
RPL28	1.05	0.0331	0.0652	0.0594	5.64	10.2	0.00185	1.48	LV	CELLSTATES	SMC1.2	control_LMNA	12	18
SLC29A1	1.05	0.0479	0.0458	0.0358	5.46	9.14	0.00315	1.32	LV	CELLSTATES	SMC1.2	control_LMNA	12	18
AC011389.1	1.04	0.0164	0.0742	0.0439	5.92	12.3	0.000672	1.78	LV	CELLSTATES	SMC1.2	control_LMNA	12	18
NAV1	1.04	0.0302	0.0825	0.0542	6.16	10.5	0.00159	1.52	LV	CELLSTATES	SMC1.2	control_LMNA	12	18
SLC16A12	1.04	0.000836	0.194	0.132	7.2	20.9	1.36e-05	3.08	LV	CELLSTATES	SMC1.2	control_LMNA	12	18
ADORA2A-AS1	1.03	0.00465	0.116	0.0626	6.53	15.9	0.000124	2.33	LV	CELLSTATES	SMC1.2	control_LMNA	12	18
MT-ND4	1.03	0.0127	0.182	0.209	6.99	13	0.000476	1.9	LV	CELLSTATES	SMC1.2	control_LMNA	12	18
NDUFB7	1.03	0.042	0.0589	0.0326	5.46	9.5	0.00263	1.38	LV	CELLSTATES	SMC1.2	control_LMNA	12	18
AL022238.2	1.02	0.0329	0.0723	0.0375	5.77	10.2	0.00182	1.48	LV	CELLSTATES	SMC1.2	control_LMNA	12	18
ANGPTL1	1.02	0.0124	0.105	0.0815	6.42	13.1	0.000456	1.91	LV	CELLSTATES	SMC1.2	control_LMNA	12	18
PTP4A3	1.02	0.000101	0.418	0.311	8.11	27	1.02e-06	3.99	LV	CELLSTATES	SMC1.2	control_LMNA	12	18
SYNGAP1	1.02	0.0208	0.0602	0.0418	5.71	11.6	0.000937	1.68	LV	CELLSTATES	SMC1.2	control_LMNA	12	18
CYGB	1.01	0.0334	0.084	0.0937	5.89	10.2	0.00188	1.48	LV	CELLSTATES	SMC1.2	control_LMNA	12	18
NIPA2	1.01	0.0405	0.0578	0.0331	5.58	9.63	0.00246	1.39	LV	CELLSTATES	SMC1.2	control_LMNA	12	18
RARRES1	1.01	0.0499	0.051	0.0266	5.59	9.02	0.00335	1.3	LV	CELLSTATES	SMC1.2	control_LMNA	12	18
MT-CO2	1	0.00441	0.34	0.384	7.94	16.1	0.000114	2.36	LV	CELLSTATES	SMC1.2	control_LMNA	12	18
TPI1	1	0.0111	0.103	0.0571	6.12	13.4	0.000397	1.95	LV	CELLSTATES	SMC1.2	control_LMNA	12	18
CDH20	0.995	0.00496	0.19	0.099	7.04	15.8	0.000133	2.3	LV	CELLSTATES	SMC1.2	control_LMNA	12	18
MT-CYB	0.989	0.0105	0.266	0.287	7.66	13.6	0.000366	1.98	LV	CELLSTATES	SMC1.2	control_LMNA	12	18
TCF7	0.983	0.0376	0.0585	0.0465	5.59	9.87	0.00219	1.43	LV	CELLSTATES	SMC1.2	control_LMNA	12	18
CYTOR	0.98	0.00539	0.144	0.123	6.66	15.5	0.00015	2.27	LV	CELLSTATES	SMC1.2	control_LMNA	12	18
AC073343.2	0.978	0.00902	0.0975	0.0526	6.31	14	0.000305	2.04	LV	CELLSTATES	SMC1.2	control_LMNA	12	18
TECRL	0.973	0.0499	0.0736	0.0588	6.2	9.03	0.00334	1.3	LV	CELLSTATES	SMC1.2	control_LMNA	12	18
PXDNL	0.972	0.0129	0.168	0.173	6.88	13	0.000492	1.89	LV	CELLSTATES	SMC1.2	control_LMNA	12	18
TNFRSF1B	0.97	0.0225	0.0838	0.0476	6.1	11.4	0.00105	1.65	LV	CELLSTATES	SMC1.2	control_LMNA	12	18
IMPA2	0.969	0.00537	0.187	0.13	7.07	15.5	0.000147	2.27	LV	CELLSTATES	SMC1.2	control_LMNA	12	18
RPL27A	0.967	0.014	0.111	0.0617	6.12	12.7	0.00055	1.85	LV	CELLSTATES	SMC1.2	control_LMNA	12	18
MMP24	0.965	0.0123	0.112	0.0638	6.38	13.1	0.000448	1.91	LV	CELLSTATES	SMC1.2	control_LMNA	12	18
KCTD20	0.937	0.0111	0.117	0.0732	6.38	13.4	0.000397	1.95	LV	CELLSTATES	SMC1.2	control_LMNA	12	18
ANGPT2	0.935	0.00141	0.328	0.265	7.68	19.4	2.56e-05	2.85	LV	CELLSTATES	SMC1.2	control_LMNA	12	18
ARHGAP15	0.928	0.00212	0.307	0.247	7.7	18.3	4.16e-05	2.67	LV	CELLSTATES	SMC1.2	control_LMNA	12	18
SH3PXD2A	0.928	0.00402	0.243	0.183	7.31	16.4	0.000101	2.4	LV	CELLSTATES	SMC1.2	control_LMNA	12	18
TRPM3	0.927	0.0434	0.0777	0.0489	6	9.41	0.00276	1.36	LV	CELLSTATES	SMC1.2	control_LMNA	12	18
CLIP2	0.918	0.00314	0.151	0.107	6.81	17.1	7.11e-05	2.5	LV	CELLSTATES	SMC1.2	control_LMNA	12	18
SHISA6	0.912	0.0413	0.0708	0.0512	6.01	9.58	0.00254	1.38	LV	CELLSTATES	SMC1.2	control_LMNA	12	18
EPHX1	0.909	0.00239	0.167	0.103	6.8	18	4.78e-05	2.62	LV	CELLSTATES	SMC1.2	control_LMNA	12	18
COX5A	0.907	0.023	0.0831	0.0544	6.03	11.3	0.00108	1.64	LV	CELLSTATES	SMC1.2	control_LMNA	12	18
AL353653.1	0.903	0.00786	0.163	0.112	7	14.4	0.000245	2.1	LV	CELLSTATES	SMC1.2	control_LMNA	12	18
HNRNPF	0.897	0.0417	0.087	0.0565	6.04	9.54	0.00258	1.38	LV	CELLSTATES	SMC1.2	control_LMNA	12	18
MALAT1	0.895	0.0129	261	190	17.4	13	0.000488	1.89	LV	CELLSTATES	SMC1.2	control_LMNA	12	18
LZTS1-AS1	0.881	0.0205	0.112	0.0694	6.4	11.7	0.000911	1.69	LV	CELLSTATES	SMC1.2	control_LMNA	12	18
NDUFA4L2	0.881	0.0109	0.224	0.249	7.03	13.5	0.000382	1.96	LV	CELLSTATES	SMC1.2	control_LMNA	12	18
ECE1	0.879	0.0237	0.159	0.133	6.92	11.2	0.00113	1.62	LV	CELLSTATES	SMC1.2	control_LMNA	12	18
S100A6	0.877	0.0177	0.105	0.0811	6.09	12.1	0.000745	1.75	LV	CELLSTATES	SMC1.2	control_LMNA	12	18
AGBL5	0.875	0.0247	0.0986	0.0676	6.34	11.1	0.00121	1.61	LV	CELLSTATES	SMC1.2	control_LMNA	12	18
PSMD7	0.875	0.0137	0.105	0.0716	6.32	12.8	0.000533	1.86	LV	CELLSTATES	SMC1.2	control_LMNA	12	18
JUNB	0.872	0.0393	0.26	0.155	7.04	9.73	0.00235	1.41	LV	CELLSTATES	SMC1.2	control_LMNA	12	18
CYSLTR2	0.871	0.0284	0.147	0.105	6.71	10.7	0.00147	1.55	LV	CELLSTATES	SMC1.2	control_LMNA	12	18
GRIK1	0.871	0.0301	0.122	0.0802	6.46	10.5	0.00157	1.52	LV	CELLSTATES	SMC1.2	control_LMNA	12	18
CST3	0.865	0.0129	0.189	0.118	6.95	12.9	0.000494	1.89	LV	CELLSTATES	SMC1.2	control_LMNA	12	18
AP001831.1	0.842	0.0344	0.103	0.0818	6.4	10.1	0.00195	1.46	LV	CELLSTATES	SMC1.2	control_LMNA	12	18
LGALS1	0.842	0.024	0.117	0.109	6.33	11.2	0.00115	1.62	LV	CELLSTATES	SMC1.2	control_LMNA	12	18
MCC	0.842	0.00882	0.199	0.194	7.16	14.1	0.00029	2.05	LV	CELLSTATES	SMC1.2	control_LMNA	12	18
AC023389.1	0.828	0.0262	0.148	0.113	6.88	10.9	0.00131	1.58	LV	CELLSTATES	SMC1.2	control_LMNA	12	18
RAD23A	0.827	0.026	0.0843	0.0657	6.08	11	0.00129	1.59	LV	CELLSTATES	SMC1.2	control_LMNA	12	18
ZNF565	0.827	0.00576	0.207	0.142	7.23	15.3	0.000163	2.24	LV	CELLSTATES	SMC1.2	control_LMNA	12	18
RHOJ	0.823	0.00952	0.166	0.138	6.94	13.8	0.000325	2.02	LV	CELLSTATES	SMC1.2	control_LMNA	12	18
SPDYE5	0.82	0.039	0.1	0.0863	6.35	9.74	0.00233	1.41	LV	CELLSTATES	SMC1.2	control_LMNA	12	18
ADAMTSL3	0.815	0.0137	0.253	0.244	7.58	12.8	0.000531	1.86	LV	CELLSTATES	SMC1.2	control_LMNA	12	18
FAM196A	0.813	0.0169	0.149	0.0974	6.88	12.2	0.000703	1.77	LV	CELLSTATES	SMC1.2	control_LMNA	12	18
ITPKB	0.811	0.0389	0.12	0.141	6.68	9.75	0.00232	1.41	LV	CELLSTATES	SMC1.2	control_LMNA	12	18
GSTP1	0.804	0.0362	0.107	0.0784	6.14	9.96	0.0021	1.44	LV	CELLSTATES	SMC1.2	control_LMNA	12	18
PDE1C	0.798	0.0173	0.807	0.665	9.21	12.2	0.000719	1.76	LV	CELLSTATES	SMC1.2	control_LMNA	12	18
ABCA8	0.794	0.0477	0.0946	0.0959	6.31	9.16	0.00313	1.32	LV	CELLSTATES	SMC1.2	control_LMNA	12	18
SEPT9	0.793	0.0066	0.247	0.218	7.49	15	0.000192	2.18	LV	CELLSTATES	SMC1.2	control_LMNA	12	18
SPRY1	0.792	0.0145	0.184	0.17	7.13	12.6	0.000578	1.84	LV	CELLSTATES	SMC1.2	control_LMNA	12	18
RASGRP2	0.791	0.0438	0.0859	0.0645	6.07	9.39	0.00279	1.36	LV	CELLSTATES	SMC1.2	control_LMNA	12	18
COL5A3	0.788	0.00829	0.296	0.22	7.71	14.2	0.000268	2.08	LV	CELLSTATES	SMC1.2	control_LMNA	12	18
FHL2	0.785	0.0117	0.398	0.306	8.22	13.3	0.000425	1.93	LV	CELLSTATES	SMC1.2	control_LMNA	12	18
KAZN	0.78	0.0307	0.109	0.08	6.4	10.5	0.00163	1.51	LV	CELLSTATES	SMC1.2	control_LMNA	12	18
ASPN	0.779	0.045	0.163	0.118	6.83	9.31	0.0029	1.35	LV	CELLSTATES	SMC1.2	control_LMNA	12	18
AC007319.1	0.778	0.00366	0.486	0.409	8.41	16.6	8.87e-05	2.44	LV	CELLSTATES	SMC1.2	control_LMNA	12	18
LMNA	0.772	0.0153	0.168	0.136	6.92	12.5	0.000614	1.82	LV	CELLSTATES	SMC1.2	control_LMNA	12	18
BCAM	0.763	0.0247	0.15	0.124	6.92	11.1	0.00121	1.61	LV	CELLSTATES	SMC1.2	control_LMNA	12	18
RPLP1	0.763	0.043	0.157	0.165	6.95	9.44	0.00271	1.37	LV	CELLSTATES	SMC1.2	control_LMNA	12	18
AHI1	0.755	0.00883	0.257	0.221	7.45	14.1	0.000291	2.05	LV	CELLSTATES	SMC1.2	control_LMNA	12	18
CHSY1	0.748	0.0168	0.259	0.201	7.47	12.2	0.00069	1.77	LV	CELLSTATES	SMC1.2	control_LMNA	12	18
DDX21	0.747	0.0417	0.129	0.106	6.53	9.54	0.00258	1.38	LV	CELLSTATES	SMC1.2	control_LMNA	12	18
COL6A2	0.746	0.00414	0.504	0.429	8.47	16.3	0.000105	2.38	LV	CELLSTATES	SMC1.2	control_LMNA	12	18
ZSWIM7	0.744	0.0302	0.132	0.0919	6.65	10.5	0.00158	1.52	LV	CELLSTATES	SMC1.2	control_LMNA	12	18
TFPI	0.733	0.00537	0.464	0.44	8.33	15.5	0.000149	2.27	LV	CELLSTATES	SMC1.2	control_LMNA	12	18
GPR176	0.728	0.0407	0.162	0.142	6.89	9.62	0.00248	1.39	LV	CELLSTATES	SMC1.2	control_LMNA	12	18
ADAMTS12	0.721	0.047	0.134	0.145	6.82	9.19	0.00307	1.33	LV	CELLSTATES	SMC1.2	control_LMNA	12	18
EPB41L1	0.72	0.028	0.196	0.162	7.19	10.7	0.00143	1.55	LV	CELLSTATES	SMC1.2	control_LMNA	12	18
CLMAT3	0.719	0.0246	0.312	0.228	7.93	11.1	0.0012	1.61	LV	CELLSTATES	SMC1.2	control_LMNA	12	18
COPG2	0.719	0.0177	0.16	0.145	7.02	12.1	0.000743	1.75	LV	CELLSTATES	SMC1.2	control_LMNA	12	18
ACTB	0.712	0.0321	0.485	0.462	8.16	10.3	0.00176	1.49	LV	CELLSTATES	SMC1.2	control_LMNA	12	18
FAM110B	0.71	0.0474	0.225	0.174	7.27	9.17	0.00311	1.32	LV	CELLSTATES	SMC1.2	control_LMNA	12	18
LAMA4	0.708	0.0206	0.316	0.277	7.85	11.6	0.000926	1.69	LV	CELLSTATES	SMC1.2	control_LMNA	12	18
PROCR	0.689	0.0269	0.236	0.181	7.52	10.8	0.00136	1.57	LV	CELLSTATES	SMC1.2	control_LMNA	12	18
GUCY1A2	0.669	0.0103	1.73	1.61	10.2	13.6	0.000359	1.99	LV	CELLSTATES	SMC1.2	control_LMNA	12	18
SLC25A4	0.655	0.0418	0.266	0.201	7.63	9.51	0.00261	1.38	LV	CELLSTATES	SMC1.2	control_LMNA	12	18
SOCS5	0.652	0.0389	0.237	0.197	7.42	9.76	0.00232	1.41	LV	CELLSTATES	SMC1.2	control_LMNA	12	18
NOTCH3	0.638	0.0237	0.7	0.686	8.91	11.2	0.00112	1.63	LV	CELLSTATES	SMC1.2	control_LMNA	12	18
EGLN1	0.637	0.0246	0.198	0.18	7.18	11.1	0.0012	1.61	LV	CELLSTATES	SMC1.2	control_LMNA	12	18
AC092839.1	0.636	0.0383	0.199	0.149	7.19	9.79	0.00228	1.42	LV	CELLSTATES	SMC1.2	control_LMNA	12	18
CHCHD10	0.623	0.0418	0.157	0.134	6.9	9.52	0.00261	1.38	LV	CELLSTATES	SMC1.2	control_LMNA	12	18
MYL6	0.623	0.0269	0.317	0.328	7.78	10.8	0.00137	1.57	LV	CELLSTATES	SMC1.2	control_LMNA	12	18
GUCY1A1	0.593	0.0413	0.993	0.913	9.43	9.57	0.00254	1.38	LV	CELLSTATES	SMC1.2	control_LMNA	12	18
REV3L	0.549	0.0252	1.01	0.99	9.48	11	0.00124	1.6	LV	CELLSTATES	SMC1.2	control_LMNA	12	18
RIPOR3	0.532	0.0478	1.12	1.05	9.66	9.15	0.00314	1.32	LV	CELLSTATES	SMC1.2	control_LMNA	12	18

## Sheet: control_PKP2
Gene	logFC	FDR	mean_exp_control	mean_exp_genotype	logCPM	F	PValue	FDR_plot	Region	annotation_level	cell_state	comparison	Observations_genotype	Observations_reference
CCL2	4.66	3.63e-07	0.0783	0.000813	5.29	47.3	9.61e-10	6.44	LV	CELLSTATES	SMC1.2	control_PKP2	6	18
AC108134.2	4.14	0.00312	0.0147	0	4.23	18.4	5.04e-05	2.51	LV	CELLSTATES	SMC1.2	control_PKP2	6	18
KNG1	3.92	0.00128	0.0265	0.00123	4.72	21.1	1.52e-05	2.89	LV	CELLSTATES	SMC1.2	control_PKP2	6	18
PI15	3.87	0.0132	0.0415	0.000963	4.7	13.6	0.000405	1.88	LV	CELLSTATES	SMC1.2	control_PKP2	6	18
LINC00473	3.45	0.0307	0.0169	0	3.99	11.1	0.00131	1.51	LV	CELLSTATES	SMC1.2	control_PKP2	6	18
BICDL1	3.19	0.00235	0.0209	0.00204	5.01	19.2	3.39e-05	2.63	LV	CELLSTATES	SMC1.2	control_PKP2	6	18
AC003991.1	2.99	3.01e-07	0.0979	0.019	6.43	48.1	7.44e-10	6.52	LV	CELLSTATES	SMC1.2	control_PKP2	6	18
EPHA1-AS1	2.99	0.0047	0.0247	0.00219	4.56	16.8	9.62e-05	2.33	LV	CELLSTATES	SMC1.2	control_PKP2	6	18
G0S2	2.94	0.00559	0.0203	0.00344	4.55	16.2	0.000122	2.25	LV	CELLSTATES	SMC1.2	control_PKP2	6	18
AC007406.3	2.83	0.00223	0.0249	0.0041	4.77	19.3	3.16e-05	2.65	LV	CELLSTATES	SMC1.2	control_PKP2	6	18
MYH6	2.8	0.00239	0.0292	0.00402	4.72	19.1	3.5e-05	2.62	LV	CELLSTATES	SMC1.2	control_PKP2	6	18
SSTR2	2.77	0.001	0.0321	0.00445	4.92	21.8	1.12e-05	3	LV	CELLSTATES	SMC1.2	control_PKP2	6	18
NRSN2	2.74	0.0087	0.0155	0.00314	4.49	14.9	0.000217	2.06	LV	CELLSTATES	SMC1.2	control_PKP2	6	18
RAB26	2.74	0.00933	0.0168	0.00204	4.44	14.7	0.00024	2.03	LV	CELLSTATES	SMC1.2	control_PKP2	6	18
SMYD1	2.72	0.00751	0.0204	0.00348	4.75	15.4	0.000178	2.12	LV	CELLSTATES	SMC1.2	control_PKP2	6	18
TSPAN15	2.6	0.00808	0.027	0.00285	4.6	15.1	0.000199	2.09	LV	CELLSTATES	SMC1.2	control_PKP2	6	18
ADAMTS9	2.57	2.33e-08	2.06	0.42	10.3	57.7	3.61e-11	7.63	LV	CELLSTATES	SMC1.2	control_PKP2	6	18
MRGPRF	2.5	0.0401	0.0237	0.00219	4.33	10.2	0.00193	1.4	LV	CELLSTATES	SMC1.2	control_PKP2	6	18
PKIA	2.43	0.0295	0.0137	0.0021	4.28	11.2	0.00124	1.53	LV	CELLSTATES	SMC1.2	control_PKP2	6	18
SREBF1	2.39	0.000516	0.0482	0.00978	5.27	23.8	4.91e-06	3.29	LV	CELLSTATES	SMC1.2	control_PKP2	6	18
PLA2G2A	2.37	0.035	0.0246	0.00479	4.48	10.7	0.00157	1.46	LV	CELLSTATES	SMC1.2	control_PKP2	6	18
HIC1	2.34	0.00534	0.0362	0.00879	5.12	16.4	0.000113	2.27	LV	CELLSTATES	SMC1.2	control_PKP2	6	18
LEAP2	2.29	0.0237	0.017	0.00333	4.48	11.9	0.000891	1.62	LV	CELLSTATES	SMC1.2	control_PKP2	6	18
TTYH1	2.27	0.002	0.034	0.00713	4.94	19.7	2.65e-05	2.7	LV	CELLSTATES	SMC1.2	control_PKP2	6	18
TKT	2.17	0.0212	0.0196	0.00563	4.62	12.2	0.000768	1.67	LV	CELLSTATES	SMC1.2	control_PKP2	6	18
ZNF777	2.17	0.0424	0.0143	0.00259	4.44	10.1	0.00209	1.37	LV	CELLSTATES	SMC1.2	control_PKP2	6	18
IER5L	2.15	0.00037	0.0576	0.0155	5.43	24.7	3.36e-06	3.43	LV	CELLSTATES	SMC1.2	control_PKP2	6	18
STEAP4	2.13	1.32e-05	0.165	0.0621	7.08	35.5	5.47e-08	4.88	LV	CELLSTATES	SMC1.2	control_PKP2	6	18
NHP2	2.11	0.0401	0.0294	0.00516	4.54	10.3	0.00192	1.4	LV	CELLSTATES	SMC1.2	control_PKP2	6	18
AC004828.1	2.09	0.02	0.0204	0.00549	4.75	12.4	0.000707	1.7	LV	CELLSTATES	SMC1.2	control_PKP2	6	18
AC012636.1	2.07	1.34e-06	0.166	0.048	6.78	42.8	4.27e-09	5.87	LV	CELLSTATES	SMC1.2	control_PKP2	6	18
KCNJ8	2.06	8.6e-05	0.084	0.0239	5.82	29.2	5.84e-07	4.07	LV	CELLSTATES	SMC1.2	control_PKP2	6	18
ST3GAL5	2.05	9.72e-05	0.104	0.025	5.99	28.8	6.86e-07	4.01	LV	CELLSTATES	SMC1.2	control_PKP2	6	18
OLFM2	2.03	0.00336	0.0543	0.0148	5.44	18	5.63e-05	2.47	LV	CELLSTATES	SMC1.2	control_PKP2	6	18
ADAMTS9-AS1	1.99	2.97e-05	0.332	0.116	7.94	32.7	1.57e-07	4.53	LV	CELLSTATES	SMC1.2	control_PKP2	6	18
AP002075.1	1.99	0.00231	0.033	0.0118	5.41	19.2	3.32e-05	2.64	LV	CELLSTATES	SMC1.2	control_PKP2	6	18
PDE10A	1.97	3.41e-05	0.309	0.0873	7.61	32.2	1.9e-07	4.47	LV	CELLSTATES	SMC1.2	control_PKP2	6	18
IL34	1.96	0.0218	0.0318	0.00905	4.88	12.1	0.000799	1.66	LV	CELLSTATES	SMC1.2	control_PKP2	6	18
CDC7	1.93	0.0258	0.0338	0.00697	4.75	11.6	0.00101	1.59	LV	CELLSTATES	SMC1.2	control_PKP2	6	18
TGFBI	1.9	0.00328	0.0938	0.0228	5.91	18.1	5.4e-05	2.48	LV	CELLSTATES	SMC1.2	control_PKP2	6	18
AC011472.1	1.87	0.0142	0.0353	0.00891	4.93	13.3	0.00045	1.85	LV	CELLSTATES	SMC1.2	control_PKP2	6	18
PDGFB	1.86	0.00345	0.0406	0.0137	5.25	17.9	5.83e-05	2.46	LV	CELLSTATES	SMC1.2	control_PKP2	6	18
TRDN-AS1	1.86	0.000334	0.0843	0.0298	6.25	25.1	2.95e-06	3.48	LV	CELLSTATES	SMC1.2	control_PKP2	6	18
SIAE	1.85	0.0136	0.0337	0.0108	4.94	13.5	0.000421	1.87	LV	CELLSTATES	SMC1.2	control_PKP2	6	18
KANK3	1.83	0.00636	0.0634	0.0252	5.79	15.9	0.000143	2.2	LV	CELLSTATES	SMC1.2	control_PKP2	6	18
MYO10	1.78	0.0252	0.0324	0.0114	5	11.6	0.000988	1.6	LV	CELLSTATES	SMC1.2	control_PKP2	6	18
SMCR5	1.77	0.0195	0.0419	0.0127	5.11	12.4	0.000681	1.71	LV	CELLSTATES	SMC1.2	control_PKP2	6	18
REM1	1.75	0.00299	0.0477	0.0205	5.55	18.4	4.69e-05	2.52	LV	CELLSTATES	SMC1.2	control_PKP2	6	18
MIR22HG	1.73	0.00173	0.0661	0.0267	5.88	20.1	2.23e-05	2.76	LV	CELLSTATES	SMC1.2	control_PKP2	6	18
IL18R1	1.71	0.0435	0.0437	0.0166	5.24	10	0.00215	1.36	LV	CELLSTATES	SMC1.2	control_PKP2	6	18
MT-ND2	1.7	0.00134	0.121	0.0298	6.14	20.9	1.6e-05	2.87	LV	CELLSTATES	SMC1.2	control_PKP2	6	18
AL138828.1	1.69	2.16e-05	0.887	0.28	9.11	33.8	1.03e-07	4.67	LV	CELLSTATES	SMC1.2	control_PKP2	6	18
AC004257.1	1.68	0.0157	0.0445	0.0126	5.11	13.1	0.000511	1.8	LV	CELLSTATES	SMC1.2	control_PKP2	6	18
GPAT2	1.68	0.000182	0.168	0.0503	6.72	26.9	1.4e-06	3.74	LV	CELLSTATES	SMC1.2	control_PKP2	6	18
PDE7B	1.67	1.06e-06	0.6	0.196	8.49	43.8	3.09e-09	5.97	LV	CELLSTATES	SMC1.2	control_PKP2	6	18
PVT1	1.67	0.0258	0.0464	0.0142	5.13	11.6	0.00102	1.59	LV	CELLSTATES	SMC1.2	control_PKP2	6	18
PDZK1	1.66	0.00631	0.0391	0.0158	5.28	15.9	0.000142	2.2	LV	CELLSTATES	SMC1.2	control_PKP2	6	18
PTGIR	1.65	0.00331	0.0905	0.0274	5.88	18	5.49e-05	2.48	LV	CELLSTATES	SMC1.2	control_PKP2	6	18
SH2D3C	1.65	6.37e-05	0.111	0.0339	6.2	30.3	3.88e-07	4.2	LV	CELLSTATES	SMC1.2	control_PKP2	6	18
LRP4	1.64	0.00222	0.375	0.142	8.1	19.4	3.11e-05	2.65	LV	CELLSTATES	SMC1.2	control_PKP2	6	18
SNCG	1.64	0.00266	0.0712	0.0278	5.73	18.8	3.98e-05	2.58	LV	CELLSTATES	SMC1.2	control_PKP2	6	18
GRIN3A	1.63	0.0156	0.0672	0.0278	5.8	13.1	0.000502	1.81	LV	CELLSTATES	SMC1.2	control_PKP2	6	18
THBS4	1.63	1.18e-05	0.248	0.092	7.36	35.9	4.79e-08	4.93	LV	CELLSTATES	SMC1.2	control_PKP2	6	18
AC008250.1	1.62	0.00159	0.169	0.069	6.92	20.4	1.98e-05	2.8	LV	CELLSTATES	SMC1.2	control_PKP2	6	18
OAF	1.58	0.000192	0.12	0.0411	6.4	26.7	1.52e-06	3.72	LV	CELLSTATES	SMC1.2	control_PKP2	6	18
PIP4K2C	1.58	0.0104	0.0488	0.02	5.37	14.3	0.000285	1.98	LV	CELLSTATES	SMC1.2	control_PKP2	6	18
AC092652.2	1.57	0.027	0.0416	0.0197	5.34	11.4	0.00109	1.57	LV	CELLSTATES	SMC1.2	control_PKP2	6	18
AC017002.5	1.54	3.07e-05	0.184	0.0592	6.84	32.5	1.65e-07	4.51	LV	CELLSTATES	SMC1.2	control_PKP2	6	18
ADAMTS4	1.52	0.00782	0.316	0.0959	7.41	15.2	0.00019	2.11	LV	CELLSTATES	SMC1.2	control_PKP2	6	18
RRP7A	1.52	0.0364	0.0364	0.0139	5.02	10.6	0.00165	1.44	LV	CELLSTATES	SMC1.2	control_PKP2	6	18
CLK2	1.51	0.0117	0.0523	0.018	5.38	13.9	0.000342	1.93	LV	CELLSTATES	SMC1.2	control_PKP2	6	18
CENPO	1.46	0.000431	0.134	0.0637	6.83	24.3	4e-06	3.37	LV	CELLSTATES	SMC1.2	control_PKP2	6	18
FGF12	1.46	0.00514	0.219	0.115	7.52	16.5	0.000108	2.29	LV	CELLSTATES	SMC1.2	control_PKP2	6	18
RHD	1.46	0.00705	0.0532	0.0219	5.71	15.5	0.000165	2.15	LV	CELLSTATES	SMC1.2	control_PKP2	6	18
RPS6KL1	1.46	0.0429	0.0373	0.0182	5.15	10.1	0.00211	1.37	LV	CELLSTATES	SMC1.2	control_PKP2	6	18
AL121748.1	1.44	0.0382	0.0469	0.0202	5.27	10.4	0.00178	1.42	LV	CELLSTATES	SMC1.2	control_PKP2	6	18
RPL27A	1.44	0.00389	0.111	0.033	6.02	17.4	7.1e-05	2.41	LV	CELLSTATES	SMC1.2	control_PKP2	6	18
SYNJ2	1.44	0.0314	0.0359	0.0152	5.14	11	0.00135	1.5	LV	CELLSTATES	SMC1.2	control_PKP2	6	18
SRPX2	1.43	0.0323	0.0512	0.0207	5.44	10.9	0.00141	1.49	LV	CELLSTATES	SMC1.2	control_PKP2	6	18
AL512638.2	1.42	0.000261	0.407	0.174	8.03	25.8	2.19e-06	3.58	LV	CELLSTATES	SMC1.2	control_PKP2	6	18
FSD2	1.42	0.0252	0.0402	0.0179	5.36	11.6	0.000985	1.6	LV	CELLSTATES	SMC1.2	control_PKP2	6	18
AC027698.1	1.41	0.00563	0.0643	0.0262	5.65	16.2	0.000125	2.25	LV	CELLSTATES	SMC1.2	control_PKP2	6	18
ATP1B1	1.41	0.0316	0.0363	0.0178	5.32	11	0.00137	1.5	LV	CELLSTATES	SMC1.2	control_PKP2	6	18
SNHG12	1.41	0.0268	0.0454	0.0216	5.5	11.5	0.00108	1.57	LV	CELLSTATES	SMC1.2	control_PKP2	6	18
TH2LCRR	1.41	0.028	0.036	0.0159	5.19	11.3	0.00116	1.55	LV	CELLSTATES	SMC1.2	control_PKP2	6	18
WFDC1	1.41	0.0341	0.0737	0.0237	5.61	10.7	0.00151	1.47	LV	CELLSTATES	SMC1.2	control_PKP2	6	18
TLE2	1.4	0.0217	0.0425	0.0191	5.35	12.1	0.00079	1.66	LV	CELLSTATES	SMC1.2	control_PKP2	6	18
NIPA2	1.39	0.0115	0.0578	0.0235	5.53	14	0.000327	1.94	LV	CELLSTATES	SMC1.2	control_PKP2	6	18
BMX	1.38	0.0136	0.0887	0.0492	6.33	13.5	0.000421	1.87	LV	CELLSTATES	SMC1.2	control_PKP2	6	18
TECRL	1.38	0.00751	0.0736	0.0403	6.2	15.4	0.000179	2.12	LV	CELLSTATES	SMC1.2	control_PKP2	6	18
MIDN	1.37	0.0198	0.0581	0.0212	5.37	12.4	0.000697	1.7	LV	CELLSTATES	SMC1.2	control_PKP2	6	18
SYNGAP1-AS1	1.37	0.019	0.0538	0.023	5.42	12.5	0.000654	1.72	LV	CELLSTATES	SMC1.2	control_PKP2	6	18
PSMB6	1.36	0.0418	0.04	0.0199	5.17	10.1	0.00205	1.38	LV	CELLSTATES	SMC1.2	control_PKP2	6	18
BAHCC1	1.35	0.0261	0.0543	0.021	5.38	11.5	0.00104	1.58	LV	CELLSTATES	SMC1.2	control_PKP2	6	18
ACER2	1.32	0.028	0.057	0.0266	5.56	11.3	0.00116	1.55	LV	CELLSTATES	SMC1.2	control_PKP2	6	18
C20orf27	1.32	0.00722	0.0769	0.0346	5.84	15.5	0.00017	2.14	LV	CELLSTATES	SMC1.2	control_PKP2	6	18
STAMBPL1	1.32	0.00374	0.0787	0.0413	6.12	17.7	6.5e-05	2.43	LV	CELLSTATES	SMC1.2	control_PKP2	6	18
CSF1	1.31	0.0248	0.0556	0.025	5.48	11.7	0.000955	1.61	LV	CELLSTATES	SMC1.2	control_PKP2	6	18
AL132671.2	1.3	0.0241	0.0566	0.0307	5.64	11.8	0.000919	1.62	LV	CELLSTATES	SMC1.2	control_PKP2	6	18
C1R	1.3	0.0304	0.0528	0.021	5.33	11.1	0.00129	1.52	LV	CELLSTATES	SMC1.2	control_PKP2	6	18
EHD1	1.3	0.0103	0.0551	0.0233	5.47	14.4	0.000281	1.99	LV	CELLSTATES	SMC1.2	control_PKP2	6	18
MAP3K8	1.3	0.00505	0.0792	0.0346	5.95	16.5	0.000106	2.3	LV	CELLSTATES	SMC1.2	control_PKP2	6	18
NOCT	1.29	0.0108	0.0583	0.0294	5.75	14.2	0.0003	1.97	LV	CELLSTATES	SMC1.2	control_PKP2	6	18
PKP2	1.29	0.0305	0.0453	0.023	5.53	11.1	0.0013	1.52	LV	CELLSTATES	SMC1.2	control_PKP2	6	18
RASL11A	1.26	0.0465	0.0426	0.0248	5.52	9.8	0.00239	1.33	LV	CELLSTATES	SMC1.2	control_PKP2	6	18
DDX21	1.23	0.00383	0.129	0.0602	6.46	17.5	6.92e-05	2.42	LV	CELLSTATES	SMC1.2	control_PKP2	6	18
EDDM13	1.23	0.017	0.0538	0.026	5.57	12.8	0.000568	1.77	LV	CELLSTATES	SMC1.2	control_PKP2	6	18
AC025180.1	1.22	0.0382	0.0599	0.0303	5.74	10.4	0.00178	1.42	LV	CELLSTATES	SMC1.2	control_PKP2	6	18
NRIP2	1.21	0.0237	0.0643	0.0293	5.66	11.9	0.000887	1.62	LV	CELLSTATES	SMC1.2	control_PKP2	6	18
PLEKHG3	1.21	0.00034	0.187	0.1	7.1	25	3.06e-06	3.47	LV	CELLSTATES	SMC1.2	control_PKP2	6	18
SEPT4-AS1	1.21	0.00389	0.0793	0.0418	6.08	17.4	7.15e-05	2.41	LV	CELLSTATES	SMC1.2	control_PKP2	6	18
SLC29A1	1.21	0.0435	0.0458	0.025	5.42	10	0.00215	1.36	LV	CELLSTATES	SMC1.2	control_PKP2	6	18
SLC2A4	1.21	0.0323	0.0732	0.0315	5.81	10.9	0.00141	1.49	LV	CELLSTATES	SMC1.2	control_PKP2	6	18
OPA3	1.19	0.0157	0.095	0.0519	6.09	13	0.000513	1.8	LV	CELLSTATES	SMC1.2	control_PKP2	6	18
ABCC9	1.18	0.00299	0.364	0.197	8	18.4	4.67e-05	2.52	LV	CELLSTATES	SMC1.2	control_PKP2	6	18
NEURL1	1.18	0.0364	0.0622	0.0341	5.65	10.6	0.00165	1.44	LV	CELLSTATES	SMC1.2	control_PKP2	6	18
TEX14	1.18	0.00477	0.109	0.0476	6.24	16.7	9.83e-05	2.32	LV	CELLSTATES	SMC1.2	control_PKP2	6	18
NOTCH3	1.16	7.81e-05	0.7	0.364	8.86	29.6	5.02e-07	4.11	LV	CELLSTATES	SMC1.2	control_PKP2	6	18
CDH20	1.15	0.00312	0.19	0.101	7.09	18.2	5.03e-05	2.51	LV	CELLSTATES	SMC1.2	control_PKP2	6	18
MT-ND1	1.14	0.0157	0.122	0.067	6.53	13	0.000512	1.8	LV	CELLSTATES	SMC1.2	control_PKP2	6	18
SYNGAP1	1.14	0.0215	0.0602	0.0343	5.7	12.1	0.000785	1.67	LV	CELLSTATES	SMC1.2	control_PKP2	6	18
KNOP1	1.12	0.0225	0.0914	0.0449	6.07	12	0.000826	1.65	LV	CELLSTATES	SMC1.2	control_PKP2	6	18
NDUFA4L2	1.12	0.00459	0.224	0.0801	6.91	16.9	9.1e-05	2.34	LV	CELLSTATES	SMC1.2	control_PKP2	6	18
MT-ND3	1.11	0.0268	0.181	0.107	7.13	11.4	0.00108	1.57	LV	CELLSTATES	SMC1.2	control_PKP2	6	18
TBX3	1.11	0.00412	0.105	0.0609	6.43	17.2	7.81e-05	2.39	LV	CELLSTATES	SMC1.2	control_PKP2	6	18
ITGA3	1.1	0.0121	0.0786	0.0391	5.95	13.8	0.000359	1.92	LV	CELLSTATES	SMC1.2	control_PKP2	6	18
MYOM2	1.1	0.0389	0.0511	0.0291	5.62	10.4	0.00183	1.41	LV	CELLSTATES	SMC1.2	control_PKP2	6	18
SOCS5	1.1	0.000692	0.237	0.134	7.39	22.9	7.01e-06	3.16	LV	CELLSTATES	SMC1.2	control_PKP2	6	18
MT-ATP6	1.09	0.0047	0.229	0.141	7.49	16.8	9.41e-05	2.33	LV	CELLSTATES	SMC1.2	control_PKP2	6	18
NGF	1.09	0.000661	1.44	0.74	9.86	23.1	6.65e-06	3.18	LV	CELLSTATES	SMC1.2	control_PKP2	6	18
PTP4A3	1.09	0.00102	0.418	0.225	8.16	21.7	1.16e-05	2.99	LV	CELLSTATES	SMC1.2	control_PKP2	6	18
BCAM	1.08	0.00437	0.15	0.0895	6.89	17	8.52e-05	2.36	LV	CELLSTATES	SMC1.2	control_PKP2	6	18
LMNA	1.07	0.00351	0.168	0.088	6.86	17.8	5.98e-05	2.45	LV	CELLSTATES	SMC1.2	control_PKP2	6	18
SPDYE2	1.07	0.0314	0.213	0.0835	7.03	11	0.00136	1.5	LV	CELLSTATES	SMC1.2	control_PKP2	6	18
TTC7A	1.07	0.00969	0.103	0.0581	6.31	14.5	0.000258	2.01	LV	CELLSTATES	SMC1.2	control_PKP2	6	18
AC018682.1	1.06	0.0159	0.23	0.13	7.4	13	0.000523	1.8	LV	CELLSTATES	SMC1.2	control_PKP2	6	18
FHOD3	1.06	0.0401	0.0988	0.0539	6.28	10.2	0.00193	1.4	LV	CELLSTATES	SMC1.2	control_PKP2	6	18
MGP	1.06	0.0103	0.241	0.117	7.26	14.4	0.000278	1.99	LV	CELLSTATES	SMC1.2	control_PKP2	6	18
DENND2A	1.05	0.0011	1.06	0.61	9.51	21.5	1.27e-05	2.96	LV	CELLSTATES	SMC1.2	control_PKP2	6	18
FAM110B	1.05	0.00436	0.225	0.117	7.21	17	8.47e-05	2.36	LV	CELLSTATES	SMC1.2	control_PKP2	6	18
KAZN	1.05	0.00957	0.109	0.0573	6.36	14.6	0.00025	2.02	LV	CELLSTATES	SMC1.2	control_PKP2	6	18
MIR4435-2HG	1.05	0.00203	0.562	0.331	8.65	19.6	2.78e-05	2.69	LV	CELLSTATES	SMC1.2	control_PKP2	6	18
ZNF521	1.04	0.00144	0.448	0.252	8.24	20.7	1.74e-05	2.84	LV	CELLSTATES	SMC1.2	control_PKP2	6	18
ABLIM1	1.02	0.0388	0.119	0.0812	6.83	10.4	0.00182	1.41	LV	CELLSTATES	SMC1.2	control_PKP2	6	18
MCFD2	1.02	0.0301	0.112	0.0651	6.41	11.1	0.00127	1.52	LV	CELLSTATES	SMC1.2	control_PKP2	6	18
MGLL	1.02	0.00561	0.267	0.139	7.5	16.2	0.000123	2.25	LV	CELLSTATES	SMC1.2	control_PKP2	6	18
LBH	1.01	0.00912	0.223	0.14	7.46	14.8	0.000234	2.04	LV	CELLSTATES	SMC1.2	control_PKP2	6	18
PLAC9	1.01	0.0023	0.178	0.0924	6.88	19.2	3.29e-05	2.64	LV	CELLSTATES	SMC1.2	control_PKP2	6	18
TIMP1	1.01	0.02	0.185	0.0697	6.67	12.4	0.000708	1.7	LV	CELLSTATES	SMC1.2	control_PKP2	6	18
PXDNL	1	0.0403	0.168	0.0878	6.86	10.2	0.00196	1.39	LV	CELLSTATES	SMC1.2	control_PKP2	6	18
HGF	0.996	0.0451	0.0896	0.0453	6.02	9.89	0.00229	1.35	LV	CELLSTATES	SMC1.2	control_PKP2	6	18
GGT5	0.987	0.00768	0.125	0.0814	6.63	15.3	0.000186	2.11	LV	CELLSTATES	SMC1.2	control_PKP2	6	18
AC023389.1	0.984	0.00795	0.148	0.1	6.89	15.2	0.000194	2.1	LV	CELLSTATES	SMC1.2	control_PKP2	6	18
FHL2	0.981	0.00637	0.398	0.267	8.28	15.8	0.000145	2.2	LV	CELLSTATES	SMC1.2	control_PKP2	6	18
RYR2	0.978	0.0437	0.801	0.541	9.3	9.98	0.00219	1.36	LV	CELLSTATES	SMC1.2	control_PKP2	6	18
EPB41L1	0.977	0.00491	0.196	0.127	7.19	16.6	0.000102	2.31	LV	CELLSTATES	SMC1.2	control_PKP2	6	18
CYTOR	0.963	0.0261	0.144	0.0716	6.65	11.5	0.00104	1.58	LV	CELLSTATES	SMC1.2	control_PKP2	6	18
CCDC65	0.961	0.0409	0.0746	0.0521	6.17	10.2	0.00199	1.39	LV	CELLSTATES	SMC1.2	control_PKP2	6	18
ANGPT2	0.959	0.00571	0.328	0.165	7.69	16.1	0.000127	2.24	LV	CELLSTATES	SMC1.2	control_PKP2	6	18
AC100793.2	0.937	0.00808	0.149	0.0992	6.84	15.1	0.000199	2.09	LV	CELLSTATES	SMC1.2	control_PKP2	6	18
RPLP2	0.935	0.029	0.11	0.0535	6.2	11.2	0.00121	1.54	LV	CELLSTATES	SMC1.2	control_PKP2	6	18
MPPED2	0.934	0.0437	0.206	0.147	7.38	9.98	0.00219	1.36	LV	CELLSTATES	SMC1.2	control_PKP2	6	18
CASQ2	0.933	0.00312	0.438	0.278	8.31	18.3	5e-05	2.51	LV	CELLSTATES	SMC1.2	control_PKP2	6	18
ARPC5	0.931	0.00477	0.21	0.14	7.38	16.7	9.83e-05	2.32	LV	CELLSTATES	SMC1.2	control_PKP2	6	18
SEC24D	0.931	0.0145	0.163	0.0979	6.9	13.3	0.000462	1.84	LV	CELLSTATES	SMC1.2	control_PKP2	6	18
ENPEP	0.924	0.034	0.702	0.407	8.89	10.8	0.0015	1.47	LV	CELLSTATES	SMC1.2	control_PKP2	6	18
XPO5	0.913	0.0372	0.102	0.0514	6.11	10.5	0.0017	1.43	LV	CELLSTATES	SMC1.2	control_PKP2	6	18
AP003086.2	0.905	0.00697	0.313	0.19	7.77	15.6	0.000162	2.16	LV	CELLSTATES	SMC1.2	control_PKP2	6	18
MEOX2	0.904	0.00867	0.221	0.148	7.43	14.9	0.000216	2.06	LV	CELLSTATES	SMC1.2	control_PKP2	6	18
EDNRA	0.899	0.00123	0.572	0.362	8.66	21.2	1.45e-05	2.91	LV	CELLSTATES	SMC1.2	control_PKP2	6	18
POLR2B	0.899	0.0047	0.315	0.231	8.03	16.8	9.43e-05	2.33	LV	CELLSTATES	SMC1.2	control_PKP2	6	18
RPLP0	0.899	0.0303	0.111	0.0652	6.39	11.1	0.00128	1.52	LV	CELLSTATES	SMC1.2	control_PKP2	6	18
PDLIM7	0.892	0.0443	0.0995	0.0592	6.3	9.94	0.00223	1.35	LV	CELLSTATES	SMC1.2	control_PKP2	6	18
SORBS3	0.875	0.0117	0.139	0.0985	6.88	14	0.000338	1.93	LV	CELLSTATES	SMC1.2	control_PKP2	6	18
GSTK1	0.864	0.0122	0.17	0.11	7	13.8	0.000362	1.91	LV	CELLSTATES	SMC1.2	control_PKP2	6	18
COL5A3	0.859	0.0168	0.296	0.19	7.74	12.9	0.000555	1.78	LV	CELLSTATES	SMC1.2	control_PKP2	6	18
ITGA1	0.842	0.00875	0.44	0.295	8.29	14.9	0.000221	2.06	LV	CELLSTATES	SMC1.2	control_PKP2	6	18
ETS1	0.839	0.0105	0.225	0.16	7.48	14.3	0.000289	1.98	LV	CELLSTATES	SMC1.2	control_PKP2	6	18
IMPA2	0.838	0.0374	0.187	0.127	7.16	10.5	0.00171	1.43	LV	CELLSTATES	SMC1.2	control_PKP2	6	18
GUCY1A1	0.837	0.00745	0.993	0.682	9.45	15.4	0.000176	2.13	LV	CELLSTATES	SMC1.2	control_PKP2	6	18
PSMD7	0.833	0.041	0.105	0.0681	6.35	10.2	0.002	1.39	LV	CELLSTATES	SMC1.2	control_PKP2	6	18
COL6A2	0.822	0.00653	0.504	0.338	8.49	15.8	0.000149	2.19	LV	CELLSTATES	SMC1.2	control_PKP2	6	18
ARHGAP15	0.811	0.0238	0.307	0.199	7.76	11.8	0.000903	1.62	LV	CELLSTATES	SMC1.2	control_PKP2	6	18
AC100803.3	0.801	0.0238	0.416	0.308	8.34	11.8	0.000901	1.62	LV	CELLSTATES	SMC1.2	control_PKP2	6	18
ADAMTS10	0.8	0.0435	0.197	0.135	7.22	10	0.00215	1.36	LV	CELLSTATES	SMC1.2	control_PKP2	6	18
RHOQ	0.792	0.0314	0.18	0.126	7.11	11	0.00135	1.5	LV	CELLSTATES	SMC1.2	control_PKP2	6	18
TPM2	0.791	0.0168	0.183	0.131	7.16	12.9	0.000556	1.78	LV	CELLSTATES	SMC1.2	control_PKP2	6	18
ISYNA1	0.789	0.00883	0.328	0.221	7.85	14.8	0.000225	2.05	LV	CELLSTATES	SMC1.2	control_PKP2	6	18
PDIA5	0.785	0.019	0.213	0.152	7.33	12.5	0.000652	1.72	LV	CELLSTATES	SMC1.2	control_PKP2	6	18
HIF1A-AS2	0.784	0.028	0.171	0.115	7.01	11.3	0.00116	1.55	LV	CELLSTATES	SMC1.2	control_PKP2	6	18
NAB1	0.781	0.0333	0.165	0.113	6.95	10.8	0.00147	1.48	LV	CELLSTATES	SMC1.2	control_PKP2	6	18
MEF2C	0.76	0.01	1.5	1.05	10.1	14.5	0.000268	2	LV	CELLSTATES	SMC1.2	control_PKP2	6	18
NR2F2	0.743	0.0252	0.653	0.505	8.92	11.6	0.000987	1.6	LV	CELLSTATES	SMC1.2	control_PKP2	6	18
PDE1A	0.732	0.0237	0.688	0.486	8.9	11.9	0.000882	1.63	LV	CELLSTATES	SMC1.2	control_PKP2	6	18
SPRY1	0.73	0.0329	0.184	0.143	7.19	10.8	0.00145	1.48	LV	CELLSTATES	SMC1.2	control_PKP2	6	18
PROCR	0.724	0.0401	0.236	0.188	7.6	10.2	0.00193	1.4	LV	CELLSTATES	SMC1.2	control_PKP2	6	18
ARHGEF2	0.715	0.0399	0.149	0.104	6.84	10.3	0.0019	1.4	LV	CELLSTATES	SMC1.2	control_PKP2	6	18
COL1A2	0.706	0.0238	0.319	0.255	7.96	11.9	0.000894	1.62	LV	CELLSTATES	SMC1.2	control_PKP2	6	18
GAB2	0.698	0.0436	0.271	0.193	7.62	10	0.00216	1.36	LV	CELLSTATES	SMC1.2	control_PKP2	6	18
SRSF10	0.696	0.0189	0.3	0.233	7.85	12.5	0.000646	1.72	LV	CELLSTATES	SMC1.2	control_PKP2	6	18
COL27A1	0.695	0.0465	0.474	0.369	8.45	9.8	0.00239	1.33	LV	CELLSTATES	SMC1.2	control_PKP2	6	18
SON	0.64	0.035	0.696	0.592	9.08	10.7	0.00157	1.46	LV	CELLSTATES	SMC1.2	control_PKP2	6	18
PDGFRB	0.636	0.0326	2.61	1.96	10.8	10.9	0.00143	1.49	LV	CELLSTATES	SMC1.2	control_PKP2	6	18

## Sheet: control_PVneg
Gene	logFC	FDR	mean_exp_control	mean_exp_genotype	logCPM	F	PValue	FDR_plot	Region	annotation_level	cell_state	comparison	Observations_genotype	Observations_reference
MYH6	4.82	0.000395	0.0292	0	4.84	27.8	8.72e-07	3.4	LV	CELLSTATES	SMC1.2	control_PVneg	8	18
FYB2	3.37	0.0135	0.024	0.00278	4.65	15.9	0.000129	1.87	LV	CELLSTATES	SMC1.2	control_PVneg	8	18
G0S2	3.37	0.0106	0.0203	0.00278	4.7	16.8	8.46e-05	1.97	LV	CELLSTATES	SMC1.2	control_PVneg	8	18
SNHG8	2.96	0.0112	0.0268	0.00897	4.79	16.7	9.08e-05	1.95	LV	CELLSTATES	SMC1.2	control_PVneg	8	18
SMYD1	2.89	0.0217	0.0204	0.00168	4.89	14.3	0.000264	1.66	LV	CELLSTATES	SMC1.2	control_PVneg	8	18
KLHL31	2.84	0.00884	0.0299	0.00147	5.06	17.6	5.94e-05	2.05	LV	CELLSTATES	SMC1.2	control_PVneg	8	18
DLGAP3	2.77	0.0102	0.0315	0.0171	5.32	16.9	7.98e-05	1.99	LV	CELLSTATES	SMC1.2	control_PVneg	8	18
GAS1	2.75	0.0485	0.0125	0.000477	4.4	11.8	0.000886	1.31	LV	CELLSTATES	SMC1.2	control_PVneg	8	18
ANKRD2	2.73	0.00535	0.042	0.0051	5.6	19.3	2.85e-05	2.27	LV	CELLSTATES	SMC1.2	control_PVneg	8	18
CCDC26	2.73	0.0317	0.0192	0.00745	4.68	13.3	0.000434	1.5	LV	CELLSTATES	SMC1.2	control_PVneg	8	18
MYLK3	2.67	0.01	0.0209	0.00151	5.02	17	7.77e-05	2	LV	CELLSTATES	SMC1.2	control_PVneg	8	18
CCL2	2.64	0.000516	0.0783	0.0104	5.51	26.6	1.27e-06	3.29	LV	CELLSTATES	SMC1.2	control_PVneg	8	18
SPHKAP	2.58	0.0404	0.0266	0.00603	4.92	12.4	0.00066	1.39	LV	CELLSTATES	SMC1.2	control_PVneg	8	18
TRDN-AS1	2.53	0.000305	0.0843	0.0299	6.3	28.3	6.31e-07	3.52	LV	CELLSTATES	SMC1.2	control_PVneg	8	18
GPAT2	2.42	3.09e-06	0.168	0.0757	6.77	44.3	1.57e-09	5.51	LV	CELLSTATES	SMC1.2	control_PVneg	8	18
GALNT17	2.34	0.00578	0.0435	0.00861	5.49	19	3.2e-05	2.24	LV	CELLSTATES	SMC1.2	control_PVneg	8	18
SLC47A1	2.3	0.0463	0.0256	0.00518	4.66	11.9	0.000818	1.33	LV	CELLSTATES	SMC1.2	control_PVneg	8	18
ADAMTS9	2.29	5.01e-07	2.06	0.718	10.3	51.5	1.32e-10	6.3	LV	CELLSTATES	SMC1.2	control_PVneg	8	18
GRIN3A	2.28	0.00639	0.0672	0.0125	5.86	18.7	3.69e-05	2.19	LV	CELLSTATES	SMC1.2	control_PVneg	8	18
AC113137.1	2.24	0.0345	0.0243	0.02	4.91	12.9	0.000524	1.46	LV	CELLSTATES	SMC1.2	control_PVneg	8	18
GABBR2	2.09	0.0135	0.0764	0.0198	5.7	15.9	0.00013	1.87	LV	CELLSTATES	SMC1.2	control_PVneg	8	18
ADAMTS9-AS1	2.07	7.47e-05	0.332	0.184	7.97	33.3	8.88e-08	4.13	LV	CELLSTATES	SMC1.2	control_PVneg	8	18
ESRRG	1.98	0.0135	0.0477	0.0277	5.64	15.8	0.000134	1.87	LV	CELLSTATES	SMC1.2	control_PVneg	8	18
SNCG	1.98	0.0015	0.0712	0.0366	5.83	23.3	5.11e-06	2.82	LV	CELLSTATES	SMC1.2	control_PVneg	8	18
FGF12	1.88	0.00887	0.219	0.145	7.53	17.5	6.17e-05	2.05	LV	CELLSTATES	SMC1.2	control_PVneg	8	18
ARHGDIA	1.86	0.0247	0.0433	0.0261	5.27	14	0.000313	1.61	LV	CELLSTATES	SMC1.2	control_PVneg	8	18
MYBPC3	1.85	0.00069	0.15	0.0576	6.87	25.7	1.88e-06	3.16	LV	CELLSTATES	SMC1.2	control_PVneg	8	18
TECRL	1.82	0.00769	0.0736	0.0344	6.24	18.1	4.84e-05	2.11	LV	CELLSTATES	SMC1.2	control_PVneg	8	18
NAV1	1.81	0.00402	0.0825	0.0149	6.17	20.1	1.96e-05	2.4	LV	CELLSTATES	SMC1.2	control_PVneg	8	18
FSD2	1.79	0.0274	0.0402	0.0171	5.44	13.6	0.000361	1.56	LV	CELLSTATES	SMC1.2	control_PVneg	8	18
SURF6	1.79	0.0361	0.0402	0.0255	5.14	12.7	0.000564	1.44	LV	CELLSTATES	SMC1.2	control_PVneg	8	18
AC003991.1	1.76	0.0123	0.0979	0.0382	6.57	16.4	0.000103	1.91	LV	CELLSTATES	SMC1.2	control_PVneg	8	18
AC012636.1	1.72	0.00028	0.166	0.0583	6.9	28.9	5e-07	3.55	LV	CELLSTATES	SMC1.2	control_PVneg	8	18
ATP1B3	1.72	0.00887	0.486	0.279	8.31	17.5	6.22e-05	2.05	LV	CELLSTATES	SMC1.2	control_PVneg	8	18
KANK3	1.72	0.0374	0.0634	0.0305	5.92	12.6	0.000601	1.43	LV	CELLSTATES	SMC1.2	control_PVneg	8	18
MLIP	1.7	0.00535	0.102	0.0393	6.62	19.2	2.86e-05	2.27	LV	CELLSTATES	SMC1.2	control_PVneg	8	18
RYR2	1.64	0.000305	0.801	0.35	9.21	28.3	6.48e-07	3.52	LV	CELLSTATES	SMC1.2	control_PVneg	8	18
SH3GL2	1.63	0.0319	0.0592	0.0205	5.67	13.2	0.000443	1.5	LV	CELLSTATES	SMC1.2	control_PVneg	8	18
AL138828.1	1.61	9.25e-05	0.887	0.379	9.17	32.6	1.18e-07	4.03	LV	CELLSTATES	SMC1.2	control_PVneg	8	18
APOE	1.61	0.0324	0.0685	0.0152	5.49	13.1	0.000471	1.49	LV	CELLSTATES	SMC1.2	control_PVneg	8	18
MYOM2	1.61	0.0204	0.0511	0.0278	5.67	14.5	0.000237	1.69	LV	CELLSTATES	SMC1.2	control_PVneg	8	18
SYNGAP1-AS1	1.59	0.0245	0.0538	0.0221	5.53	14	0.000306	1.61	LV	CELLSTATES	SMC1.2	control_PVneg	8	18
SLC16A12-AS1	1.58	0.0374	0.0526	0.0102	5.54	12.6	0.000603	1.43	LV	CELLSTATES	SMC1.2	control_PVneg	8	18
AC008250.1	1.57	0.0103	0.169	0.0586	6.98	16.9	8.14e-05	1.99	LV	CELLSTATES	SMC1.2	control_PVneg	8	18
SLC2A4	1.56	0.0236	0.0732	0.027	5.89	14.1	0.000293	1.63	LV	CELLSTATES	SMC1.2	control_PVneg	8	18
SGCD	1.5	0.032	0.0884	0.0293	6.51	13.1	0.000462	1.49	LV	CELLSTATES	SMC1.2	control_PVneg	8	18
MYDGF	1.49	0.0211	0.0691	0.0277	5.68	14.4	0.000253	1.68	LV	CELLSTATES	SMC1.2	control_PVneg	8	18
TRDN	1.48	0.0369	0.0568	0.0324	6.06	12.6	0.000584	1.43	LV	CELLSTATES	SMC1.2	control_PVneg	8	18
KCNJ8	1.46	0.00926	0.084	0.0314	5.99	17.3	6.66e-05	2.03	LV	CELLSTATES	SMC1.2	control_PVneg	8	18
EPOR	1.45	0.01	0.127	0.0585	6.61	17	7.73e-05	2	LV	CELLSTATES	SMC1.2	control_PVneg	8	18
SCGN	1.4	0.0463	0.192	0.0797	7.14	11.9	0.000822	1.33	LV	CELLSTATES	SMC1.2	control_PVneg	8	18
AAMP	1.39	0.0319	0.0622	0.0318	5.71	13.2	0.000452	1.5	LV	CELLSTATES	SMC1.2	control_PVneg	8	18
CD38	1.38	0.000523	0.318	0.154	7.91	26.4	1.38e-06	3.28	LV	CELLSTATES	SMC1.2	control_PVneg	8	18
PDE7B	1.35	0.000257	0.6	0.34	8.59	29.3	4.37e-07	3.59	LV	CELLSTATES	SMC1.2	control_PVneg	8	18
NDUFB9	1.34	0.0319	0.0859	0.0366	5.97	13.2	0.000441	1.5	LV	CELLSTATES	SMC1.2	control_PVneg	8	18
FHL2	1.32	0.00179	0.398	0.302	8.26	22.7	6.39e-06	2.75	LV	CELLSTATES	SMC1.2	control_PVneg	8	18
LINC00486	1.3	0.0443	0.283	0.18	8.05	12.1	0.000749	1.35	LV	CELLSTATES	SMC1.2	control_PVneg	8	18
KCTD20	1.27	0.0192	0.117	0.0781	6.45	14.7	0.00022	1.72	LV	CELLSTATES	SMC1.2	control_PVneg	8	18
PTP4A3	1.27	0.000523	0.418	0.281	8.19	26.5	1.34e-06	3.28	LV	CELLSTATES	SMC1.2	control_PVneg	8	18
C20orf27	1.26	0.034	0.0769	0.0771	5.97	12.9	0.000504	1.47	LV	CELLSTATES	SMC1.2	control_PVneg	8	18
TNNT2	1.25	0.00584	0.265	0.159	7.62	18.9	3.28e-05	2.23	LV	CELLSTATES	SMC1.2	control_PVneg	8	18
ACTN2	1.24	0.0463	0.0783	0.0251	6.21	11.9	0.000812	1.33	LV	CELLSTATES	SMC1.2	control_PVneg	8	18
EID1	1.2	0.046	0.0805	0.0269	6.03	12	0.000794	1.34	LV	CELLSTATES	SMC1.2	control_PVneg	8	18
CDH20	1.18	0.0158	0.19	0.0694	7.13	15.3	0.000167	1.8	LV	CELLSTATES	SMC1.2	control_PVneg	8	18
NDUFA4L2	1.17	0.0131	0.224	0.085	7.02	16	0.000121	1.88	LV	CELLSTATES	SMC1.2	control_PVneg	8	18
AL512638.2	1.15	0.00985	0.407	0.208	8.11	17.1	7.45e-05	2.01	LV	CELLSTATES	SMC1.2	control_PVneg	8	18
COX5B	1.15	0.0159	0.142	0.053	6.74	15.3	0.00017	1.8	LV	CELLSTATES	SMC1.2	control_PVneg	8	18
CENPO	1.14	0.0463	0.134	0.0639	6.91	11.9	0.000813	1.33	LV	CELLSTATES	SMC1.2	control_PVneg	8	18
MT-CO1	1.14	0.0153	0.554	0.423	8.77	15.4	0.000159	1.81	LV	CELLSTATES	SMC1.2	control_PVneg	8	18
THBS4	1.14	0.00878	0.248	0.161	7.48	17.6	5.82e-05	2.06	LV	CELLSTATES	SMC1.2	control_PVneg	8	18
MALAT1	1.06	0.00985	261	174	17.5	17.1	7.37e-05	2.01	LV	CELLSTATES	SMC1.2	control_PVneg	8	18
SLC25A4	1.04	0.0216	0.266	0.128	7.65	14.3	0.000261	1.66	LV	CELLSTATES	SMC1.2	control_PVneg	8	18
MT-CO2	1.03	0.03	0.34	0.322	8.02	13.4	0.000401	1.52	LV	CELLSTATES	SMC1.2	control_PVneg	8	18
RGL3	1.03	0.0384	0.475	0.327	8.5	12.5	0.000623	1.42	LV	CELLSTATES	SMC1.2	control_PVneg	8	18
NGF	1.02	0.00284	1.44	1.03	9.91	21.3	1.18e-05	2.55	LV	CELLSTATES	SMC1.2	control_PVneg	8	18
ARFGAP3	1	0.0473	0.141	0.14	6.86	11.8	0.000849	1.33	LV	CELLSTATES	SMC1.2	control_PVneg	8	18
RPS7	0.975	0.0191	0.166	0.0922	6.91	14.7	0.000218	1.72	LV	CELLSTATES	SMC1.2	control_PVneg	8	18
TTN	0.966	0.0136	0.631	0.545	8.92	15.7	0.000137	1.87	LV	CELLSTATES	SMC1.2	control_PVneg	8	18
ACTC1	0.951	0.0319	0.367	0.243	8.12	13.2	0.00045	1.5	LV	CELLSTATES	SMC1.2	control_PVneg	8	18
ENPEP	0.938	0.0443	0.702	0.772	8.98	12.1	0.000746	1.35	LV	CELLSTATES	SMC1.2	control_PVneg	8	18
MYL6	0.929	0.0131	0.317	0.311	7.8	16	0.000122	1.88	LV	CELLSTATES	SMC1.2	control_PVneg	8	18

## Sheet: control_RBM20
Gene	logFC	FDR	mean_exp_control	mean_exp_genotype	logCPM	F	PValue	FDR_plot	Region	annotation_level	cell_state	comparison	Observations_genotype	Observations_reference
PI15	3.91	0.00989	0.0415	0.000587	4.76	15.2	0.00018	2	LV	CELLSTATES	SMC1.2	control_RBM20	8	18
AC011632.1	3.78	0.0259	0.0169	0	4.16	12.2	0.000748	1.59	LV	CELLSTATES	SMC1.2	control_RBM20	8	18
GRIN3A	3.3	6.08e-05	0.0672	0.00846	5.71	30.9	2.55e-07	4.22	LV	CELLSTATES	SMC1.2	control_RBM20	8	18
BICDL1	3.25	0.0123	0.0209	0.000587	5.01	14.5	0.000248	1.91	LV	CELLSTATES	SMC1.2	control_RBM20	8	18
CCL2	3.2	1.17e-05	0.0783	0.0036	5.36	36.7	2.86e-08	4.93	LV	CELLSTATES	SMC1.2	control_RBM20	8	18
SLC22A1	3.12	0.00945	0.0186	0.000587	4.37	15.4	0.000168	2.02	LV	CELLSTATES	SMC1.2	control_RBM20	8	18
APLNR	2.97	0.0379	0.026	0.000587	4.27	11	0.00132	1.42	LV	CELLSTATES	SMC1.2	control_RBM20	8	18
AC024337.1	2.93	0.00695	0.0231	0.00338	4.68	16.3	0.000112	2.16	LV	CELLSTATES	SMC1.2	control_RBM20	8	18
ADA	2.91	0.00494	0.0226	0.00416	4.62	17.4	6.91e-05	2.31	LV	CELLSTATES	SMC1.2	control_RBM20	8	18
FYB2	2.87	0.0129	0.024	0.00237	4.55	14.3	0.000269	1.89	LV	CELLSTATES	SMC1.2	control_RBM20	8	18
AC108134.2	2.84	0.035	0.0147	0.0025	4.32	11.2	0.00116	1.46	LV	CELLSTATES	SMC1.2	control_RBM20	8	18
AC027309.1	2.81	0.0389	0.0131	0.00291	4.54	10.9	0.00139	1.41	LV	CELLSTATES	SMC1.2	control_RBM20	8	18
AC022034.2	2.79	0.026	0.0229	0.00541	4.7	12.1	0.000754	1.58	LV	CELLSTATES	SMC1.2	control_RBM20	8	18
ADGRL3-AS1	2.78	0.0323	0.0154	0.000587	4.18	11.5	0.00104	1.49	LV	CELLSTATES	SMC1.2	control_RBM20	8	18
AC003991.1	2.74	8.35e-06	0.0979	0.0213	6.41	38	1.75e-08	5.08	LV	CELLSTATES	SMC1.2	control_RBM20	8	18
MEST	2.56	0.000548	0.0484	0.0117	5.47	23.7	4.55e-06	3.26	LV	CELLSTATES	SMC1.2	control_RBM20	8	18
CAVIN2	2.5	0.00119	0.0449	0.00816	5.16	21.5	1.13e-05	2.92	LV	CELLSTATES	SMC1.2	control_RBM20	8	18
SNCG	2.5	2.66e-05	0.0712	0.0102	5.68	33.8	8.6e-08	4.58	LV	CELLSTATES	SMC1.2	control_RBM20	8	18
AC004257.1	2.46	0.000867	0.0445	0.00969	5.1	22.4	7.88e-06	3.06	LV	CELLSTATES	SMC1.2	control_RBM20	8	18
MYO1H	2.38	0.0352	0.0226	0.00368	4.63	11.2	0.00119	1.45	LV	CELLSTATES	SMC1.2	control_RBM20	8	18
HIC1	2.29	0.0122	0.0362	0.00626	5.15	14.6	0.000242	1.91	LV	CELLSTATES	SMC1.2	control_RBM20	8	18
AC009264.1	2.27	0.0161	0.0259	0.00336	4.68	13.7	0.000366	1.79	LV	CELLSTATES	SMC1.2	control_RBM20	8	18
AC022523.1	2.24	0.013	0.0383	0.0065	4.9	14.3	0.000272	1.89	LV	CELLSTATES	SMC1.2	control_RBM20	8	18
CORO2B	2.2	0.0479	0.022	0.0039	4.67	10.2	0.00192	1.32	LV	CELLSTATES	SMC1.2	control_RBM20	8	18
CDON	2.13	0.00702	0.0353	0.00883	5.02	16.2	0.000115	2.15	LV	CELLSTATES	SMC1.2	control_RBM20	8	18
AC017002.5	2.12	1.18e-07	0.184	0.0477	6.79	53.7	8.27e-11	6.93	LV	CELLSTATES	SMC1.2	control_RBM20	8	18
GABBR2	2.11	0.00439	0.0764	0.0232	5.6	17.7	5.94e-05	2.36	LV	CELLSTATES	SMC1.2	control_RBM20	8	18
CCDC129	2.1	0.00872	0.0529	0.0159	5.74	15.6	0.000152	2.06	LV	CELLSTATES	SMC1.2	control_RBM20	8	18
MYH6	2.1	0.0231	0.0292	0.007	4.8	12.6	0.000609	1.64	LV	CELLSTATES	SMC1.2	control_RBM20	8	18
STEAP4	2.09	1.21e-05	0.165	0.0564	7.04	36.5	3.06e-08	4.92	LV	CELLSTATES	SMC1.2	control_RBM20	8	18
PKP2	2.05	0.00517	0.0453	0.0136	5.47	17.2	7.4e-05	2.29	LV	CELLSTATES	SMC1.2	control_RBM20	8	18
AL138828.1	2.03	7.18e-08	0.887	0.273	9.04	55.6	4.39e-11	7.14	LV	CELLSTATES	SMC1.2	control_RBM20	8	18
MYO10	2.03	0.0234	0.0324	0.0116	5.02	12.6	0.00062	1.63	LV	CELLSTATES	SMC1.2	control_RBM20	8	18
AC034102.6	1.98	0.0414	0.0221	0.00985	4.73	10.7	0.00151	1.38	LV	CELLSTATES	SMC1.2	control_RBM20	8	18
ADAMTS6	1.97	0.0029	0.104	0.0303	6.08	19	3.42e-05	2.54	LV	CELLSTATES	SMC1.2	control_RBM20	8	18
TMEFF2	1.94	0.000545	0.0934	0.0355	6.14	23.8	4.47e-06	3.26	LV	CELLSTATES	SMC1.2	control_RBM20	8	18
SLC16A12-AS1	1.91	0.00433	0.0526	0.0161	5.43	17.8	5.75e-05	2.36	LV	CELLSTATES	SMC1.2	control_RBM20	8	18
AC005237.1	1.88	0.0442	0.0274	0.00912	4.76	10.5	0.00167	1.35	LV	CELLSTATES	SMC1.2	control_RBM20	8	18
SMCR5	1.88	0.0193	0.0419	0.0151	5.16	13.1	0.000471	1.71	LV	CELLSTATES	SMC1.2	control_RBM20	8	18
KANK3	1.87	0.0119	0.0634	0.0372	5.81	14.7	0.000231	1.92	LV	CELLSTATES	SMC1.2	control_RBM20	8	18
KLHL31	1.87	0.0452	0.0299	0.00632	4.99	10.4	0.00176	1.34	LV	CELLSTATES	SMC1.2	control_RBM20	8	18
AL592295.3	1.86	0.0378	0.0327	0.0126	4.89	11	0.00132	1.42	LV	CELLSTATES	SMC1.2	control_RBM20	8	18
COL1A1	1.86	0.000529	0.0807	0.0258	5.81	23.9	4.24e-06	3.28	LV	CELLSTATES	SMC1.2	control_RBM20	8	18
APOD	1.8	0.00638	0.241	0.0988	7.16	16.5	0.000101	2.19	LV	CELLSTATES	SMC1.2	control_RBM20	8	18
SREBF1	1.8	0.0113	0.0482	0.0118	5.33	14.8	0.000217	1.95	LV	CELLSTATES	SMC1.2	control_RBM20	8	18
SSTR2	1.8	0.0372	0.0321	0.0121	5	11	0.00129	1.43	LV	CELLSTATES	SMC1.2	control_RBM20	8	18
ST3GAL5	1.8	0.000327	0.104	0.0333	6.04	25.4	2.3e-06	3.48	LV	CELLSTATES	SMC1.2	control_RBM20	8	18
FGF12	1.76	0.00141	0.219	0.0807	7.43	21	1.44e-05	2.85	LV	CELLSTATES	SMC1.2	control_RBM20	8	18
ENPP1	1.7	0.00389	0.0936	0.0335	6.03	18.1	5.06e-05	2.41	LV	CELLSTATES	SMC1.2	control_RBM20	8	18
RSAD1	1.66	0.0137	0.0394	0.013	5.11	14.2	0.000293	1.86	LV	CELLSTATES	SMC1.2	control_RBM20	8	18
IFIT3	1.63	0.0499	0.0296	0.0112	4.98	10.1	0.00203	1.3	LV	CELLSTATES	SMC1.2	control_RBM20	8	18
PACRG	1.63	0.0215	0.0531	0.022	5.47	12.8	0.000553	1.67	LV	CELLSTATES	SMC1.2	control_RBM20	8	18
FIRRE	1.59	0.0496	0.0331	0.0144	5.05	10.1	0.00201	1.3	LV	CELLSTATES	SMC1.2	control_RBM20	8	18
MYOZ2	1.58	0.00171	0.0864	0.0392	6.15	20.4	1.87e-05	2.77	LV	CELLSTATES	SMC1.2	control_RBM20	8	18
TMEM273	1.55	0.000219	0.108	0.0447	6.23	26.7	1.34e-06	3.66	LV	CELLSTATES	SMC1.2	control_RBM20	8	18
AC012636.1	1.54	0.000114	0.166	0.0651	6.82	28.9	5.68e-07	3.94	LV	CELLSTATES	SMC1.2	control_RBM20	8	18
AL512638.2	1.52	4.08e-05	0.407	0.17	7.98	32.2	1.53e-07	4.39	LV	CELLSTATES	SMC1.2	control_RBM20	8	18
NCAM2	1.5	2.02e-05	0.385	0.16	7.88	34.8	5.81e-08	4.7	LV	CELLSTATES	SMC1.2	control_RBM20	8	18
AC008250.1	1.48	0.00562	0.169	0.067	6.9	17	8.25e-05	2.25	LV	CELLSTATES	SMC1.2	control_RBM20	8	18
COL5A3	1.48	2.07e-05	0.296	0.141	7.62	34.6	6.15e-08	4.68	LV	CELLSTATES	SMC1.2	control_RBM20	8	18
IPO9-AS1	1.48	0.0122	0.0685	0.0264	5.69	14.6	0.00024	1.91	LV	CELLSTATES	SMC1.2	control_RBM20	8	18
TEX14	1.48	0.00232	0.109	0.056	6.23	19.6	2.62e-05	2.63	LV	CELLSTATES	SMC1.2	control_RBM20	8	18
CYGB	1.43	0.0161	0.084	0.0358	5.81	13.7	0.000366	1.79	LV	CELLSTATES	SMC1.2	control_RBM20	8	18
KCNJ8	1.43	0.00154	0.084	0.0341	5.9	20.6	1.65e-05	2.81	LV	CELLSTATES	SMC1.2	control_RBM20	8	18
TRDN-AS1	1.42	0.0143	0.0843	0.0408	6.26	14	0.000311	1.84	LV	CELLSTATES	SMC1.2	control_RBM20	8	18
FAR2	1.4	0.00577	0.0699	0.0319	5.93	16.9	8.61e-05	2.24	LV	CELLSTATES	SMC1.2	control_RBM20	8	18
NAV1	1.39	0.00711	0.0825	0.0381	6.13	16.2	0.000117	2.15	LV	CELLSTATES	SMC1.2	control_RBM20	8	18
PDE7B	1.38	2.86e-05	0.6	0.271	8.5	33.5	9.49e-08	4.54	LV	CELLSTATES	SMC1.2	control_RBM20	8	18
ATP6V1G1	1.37	0.0185	0.0638	0.0309	5.67	13.2	0.000449	1.73	LV	CELLSTATES	SMC1.2	control_RBM20	8	18
AL132671.2	1.35	0.0319	0.0566	0.033	5.65	11.5	0.00101	1.5	LV	CELLSTATES	SMC1.2	control_RBM20	8	18
LRP4	1.34	0.00517	0.375	0.2	8.13	17.2	7.4e-05	2.29	LV	CELLSTATES	SMC1.2	control_RBM20	8	18
RPL13A	1.34	0.00884	0.0979	0.0301	5.78	15.5	0.000155	2.05	LV	CELLSTATES	SMC1.2	control_RBM20	8	18
WFDC1	1.34	0.0466	0.0737	0.0294	5.65	10.3	0.00184	1.33	LV	CELLSTATES	SMC1.2	control_RBM20	8	18
NID2	1.32	0.00716	0.0877	0.0418	6.06	16.1	0.000119	2.15	LV	CELLSTATES	SMC1.2	control_RBM20	8	18
C20orf27	1.29	0.0102	0.0769	0.0412	5.88	15.1	0.00019	1.99	LV	CELLSTATES	SMC1.2	control_RBM20	8	18
AC098617.1	1.26	0.0366	0.0821	0.0475	5.98	11.1	0.00126	1.44	LV	CELLSTATES	SMC1.2	control_RBM20	8	18
ADAMTS9	1.25	0.00638	2.06	1.02	10.3	16.5	0.000101	2.19	LV	CELLSTATES	SMC1.2	control_RBM20	8	18
CYTOR	1.25	0.00317	0.144	0.0794	6.63	18.6	3.96e-05	2.5	LV	CELLSTATES	SMC1.2	control_RBM20	8	18
RPL27A	1.24	0.00818	0.111	0.0531	6.09	15.8	0.00014	2.09	LV	CELLSTATES	SMC1.2	control_RBM20	8	18
THBS4	1.24	0.000823	0.248	0.117	7.38	22.6	7.26e-06	3.08	LV	CELLSTATES	SMC1.2	control_RBM20	8	18
TUBA1B	1.24	0.006	0.116	0.0628	6.35	16.7	9.28e-05	2.22	LV	CELLSTATES	SMC1.2	control_RBM20	8	18
SHISA6	1.19	0.0438	0.0708	0.0475	6	10.5	0.00163	1.36	LV	CELLSTATES	SMC1.2	control_RBM20	8	18
DENND2A	1.18	0.000116	1.06	0.599	9.44	28.7	5.98e-07	3.94	LV	CELLSTATES	SMC1.2	control_RBM20	8	18
RPLP0	1.18	0.00475	0.111	0.0558	6.35	17.5	6.55e-05	2.32	LV	CELLSTATES	SMC1.2	control_RBM20	8	18
ABCC9	1.16	0.00132	0.364	0.211	7.98	21.2	1.29e-05	2.88	LV	CELLSTATES	SMC1.2	control_RBM20	8	18
COX6B1	1.16	0.0262	0.087	0.0418	5.87	12.1	0.000762	1.58	LV	CELLSTATES	SMC1.2	control_RBM20	8	18
MKRN3	1.16	0.0447	0.0734	0.0439	5.78	10.4	0.00173	1.35	LV	CELLSTATES	SMC1.2	control_RBM20	8	18
OAF	1.16	0.00702	0.12	0.0737	6.46	16.2	0.000114	2.15	LV	CELLSTATES	SMC1.2	control_RBM20	8	18
TNFRSF1B	1.16	0.016	0.0838	0.0485	6.11	13.7	0.000359	1.8	LV	CELLSTATES	SMC1.2	control_RBM20	8	18
CFD	1.15	0.0418	0.213	0.133	7.11	10.6	0.00155	1.38	LV	CELLSTATES	SMC1.2	control_RBM20	8	18
ANXA2	1.13	0.0169	0.0733	0.0508	5.91	13.5	0.000391	1.77	LV	CELLSTATES	SMC1.2	control_RBM20	8	18
BMX	1.13	0.0485	0.0887	0.0546	6.34	10.2	0.00195	1.31	LV	CELLSTATES	SMC1.2	control_RBM20	8	18
EPHX1	1.13	0.0014	0.167	0.085	6.78	21	1.4e-05	2.85	LV	CELLSTATES	SMC1.2	control_RBM20	8	18
LZTS1-AS1	1.12	0.0109	0.112	0.072	6.39	14.9	0.000208	1.96	LV	CELLSTATES	SMC1.2	control_RBM20	8	18
MT-ND4	1.12	0.0209	0.182	0.0912	6.96	12.9	0.000527	1.68	LV	CELLSTATES	SMC1.2	control_RBM20	8	18
ADORA2A-AS1	1.11	0.0179	0.116	0.0843	6.57	13.3	0.000428	1.75	LV	CELLSTATES	SMC1.2	control_RBM20	8	18
MT-ND2	1.11	0.0334	0.121	0.0584	6.26	11.4	0.00109	1.48	LV	CELLSTATES	SMC1.2	control_RBM20	8	18
IMPA2	1.1	0.00638	0.187	0.111	7.08	16.5	0.000101	2.19	LV	CELLSTATES	SMC1.2	control_RBM20	8	18
NGF	1.1	0.000327	1.44	0.795	9.82	25.4	2.32e-06	3.48	LV	CELLSTATES	SMC1.2	control_RBM20	8	18
SLC16A12	1.1	0.00424	0.194	0.125	7.24	17.8	5.56e-05	2.37	LV	CELLSTATES	SMC1.2	control_RBM20	8	18
ABLIM1	1.09	0.0452	0.119	0.0707	6.77	10.4	0.00175	1.34	LV	CELLSTATES	SMC1.2	control_RBM20	8	18
UQCRB	1.09	0.0442	0.0666	0.0449	5.9	10.5	0.00169	1.35	LV	CELLSTATES	SMC1.2	control_RBM20	8	18
GGT5	1.08	0.006	0.125	0.0771	6.59	16.7	9.07e-05	2.22	LV	CELLSTATES	SMC1.2	control_RBM20	8	18
TNFRSF21	1.07	0.0418	0.0864	0.0457	5.94	10.6	0.00154	1.38	LV	CELLSTATES	SMC1.2	control_RBM20	8	18
MIR4435-2HG	1.06	0.000373	0.562	0.341	8.6	25	2.7e-06	3.43	LV	CELLSTATES	SMC1.2	control_RBM20	8	18
RPLP2	1.06	0.0173	0.11	0.0576	6.22	13.5	0.000403	1.76	LV	CELLSTATES	SMC1.2	control_RBM20	8	18
AGBL5	1.05	0.0166	0.0986	0.0741	6.33	13.6	0.000382	1.78	LV	CELLSTATES	SMC1.2	control_RBM20	8	18
GUCY1A2	1.05	0.000105	1.73	1.01	10.1	29.2	4.97e-07	3.98	LV	CELLSTATES	SMC1.2	control_RBM20	8	18
BSG	1.04	0.0436	0.103	0.0531	6.08	10.5	0.00162	1.36	LV	CELLSTATES	SMC1.2	control_RBM20	8	18
CKM	1.04	0.0252	0.114	0.0602	6.48	12.3	0.000714	1.6	LV	CELLSTATES	SMC1.2	control_RBM20	8	18
CD38	1.03	0.00577	0.318	0.187	7.88	16.9	8.59e-05	2.24	LV	CELLSTATES	SMC1.2	control_RBM20	8	18
TTC7A	1.03	0.0236	0.103	0.0644	6.31	12.5	0.000636	1.63	LV	CELLSTATES	SMC1.2	control_RBM20	8	18
EPB41L1	1.01	0.00346	0.196	0.118	7.16	18.4	4.41e-05	2.46	LV	CELLSTATES	SMC1.2	control_RBM20	8	18
DCBLD1	0.995	0.018	0.16	0.0915	6.83	13.3	0.00043	1.75	LV	CELLSTATES	SMC1.2	control_RBM20	8	18
IGFBP5	0.988	0.00381	0.656	0.405	8.75	18.1	4.92e-05	2.42	LV	CELLSTATES	SMC1.2	control_RBM20	8	18
NHSL2	0.981	0.0254	0.143	0.0913	6.62	12.2	0.000729	1.6	LV	CELLSTATES	SMC1.2	control_RBM20	8	18
SH2D3C	0.961	0.0306	0.111	0.0579	6.3	11.7	0.000947	1.51	LV	CELLSTATES	SMC1.2	control_RBM20	8	18
RYR2	0.944	0.0356	0.801	0.546	9.24	11.2	0.00121	1.45	LV	CELLSTATES	SMC1.2	control_RBM20	8	18
MT-CO2	0.92	0.014	0.34	0.243	7.96	14.1	0.000302	1.85	LV	CELLSTATES	SMC1.2	control_RBM20	8	18
TIMP1	0.917	0.0314	0.185	0.0993	6.75	11.6	0.000992	1.5	LV	CELLSTATES	SMC1.2	control_RBM20	8	18
NDUFA4L2	0.916	0.0236	0.224	0.117	6.99	12.5	0.000635	1.63	LV	CELLSTATES	SMC1.2	control_RBM20	8	18
MT-ATP6	0.904	0.0302	0.229	0.153	7.48	11.7	0.000933	1.52	LV	CELLSTATES	SMC1.2	control_RBM20	8	18
PDE1C	0.843	0.0311	0.807	0.574	9.24	11.6	0.000976	1.51	LV	CELLSTATES	SMC1.2	control_RBM20	8	18
TNNT2	0.836	0.0352	0.265	0.187	7.61	11.2	0.00119	1.45	LV	CELLSTATES	SMC1.2	control_RBM20	8	18
NCKAP5	0.829	0.0327	0.327	0.219	7.86	11.4	0.00106	1.49	LV	CELLSTATES	SMC1.2	control_RBM20	8	18
ARHGAP15	0.826	0.0198	0.307	0.217	7.75	13	0.000491	1.7	LV	CELLSTATES	SMC1.2	control_RBM20	8	18
MCC	0.818	0.0387	0.199	0.132	7.16	10.9	0.00137	1.41	LV	CELLSTATES	SMC1.2	control_RBM20	8	18
ZNF521	0.81	0.0155	0.448	0.306	8.24	13.8	0.000342	1.81	LV	CELLSTATES	SMC1.2	control_RBM20	8	18
CCDC102B	0.808	0.0377	0.374	0.259	7.94	11	0.00131	1.42	LV	CELLSTATES	SMC1.2	control_RBM20	8	18
FAM13A	0.801	0.0122	0.293	0.203	7.75	14.6	0.00024	1.91	LV	CELLSTATES	SMC1.2	control_RBM20	8	18
LINC02237	0.797	0.0455	0.309	0.232	7.81	10.3	0.00178	1.34	LV	CELLSTATES	SMC1.2	control_RBM20	8	18
CRYAB	0.792	0.0384	0.312	0.189	7.67	10.9	0.00135	1.42	LV	CELLSTATES	SMC1.2	control_RBM20	8	18
LAMA4	0.783	0.0352	0.316	0.237	7.85	11.2	0.00118	1.45	LV	CELLSTATES	SMC1.2	control_RBM20	8	18
SEPT9	0.771	0.0237	0.247	0.171	7.51	12.4	0.000655	1.63	LV	CELLSTATES	SMC1.2	control_RBM20	8	18
TTN	0.767	0.0265	0.631	0.465	8.89	12.1	0.000778	1.58	LV	CELLSTATES	SMC1.2	control_RBM20	8	18
SOCS5	0.756	0.0473	0.237	0.152	7.41	10.2	0.00189	1.33	LV	CELLSTATES	SMC1.2	control_RBM20	8	18
NOTCH3	0.739	0.0198	0.7	0.52	8.89	13.1	0.000489	1.7	LV	CELLSTATES	SMC1.2	control_RBM20	8	18
REV3L	0.721	0.0102	1.01	0.765	9.46	15.1	0.000192	1.99	LV	CELLSTATES	SMC1.2	control_RBM20	8	18
EGFLAM	0.634	0.0442	1.59	1.28	10.1	10.5	0.00169	1.35	LV	CELLSTATES	SMC1.2	control_RBM20	8	18

## Sheet: control_TTN
Gene	logFC	FDR	mean_exp_control	mean_exp_genotype	logCPM	F	PValue	FDR_plot	Region	annotation_level	cell_state	comparison	Observations_genotype	Observations_reference
PI15	4.99	0.000504	0.0415	0	4.6	25.1	3.35e-06	3.3	LV	CELLSTATES	SMC1.2	control_TTN	12	18
AC108134.2	3.32	0.000753	0.0147	0.00128	4.2	23.3	5.79e-06	3.12	LV	CELLSTATES	SMC1.2	control_TTN	12	18
AC011632.1	2.99	0.0131	0.0169	0.00128	4.07	14.5	0.000259	1.88	LV	CELLSTATES	SMC1.2	control_TTN	12	18
CCL2	2.77	1.65e-06	0.0783	0.00779	5.23	44.3	2.31e-09	5.78	LV	CELLSTATES	SMC1.2	control_TTN	12	18
ADAMTS9	2.66	6.49e-11	2.06	0.426	10	84.4	1.7e-14	10.2	LV	CELLSTATES	SMC1.2	control_TTN	12	18
LINC00881	2.61	0.0076	0.02	0.00522	4.53	16.1	0.000124	2.12	LV	CELLSTATES	SMC1.2	control_TTN	12	18
ADA	2.55	0.000753	0.0226	0.00381	4.51	23.3	5.8e-06	3.12	LV	CELLSTATES	SMC1.2	control_TTN	12	18
APOD	2.54	1.38e-05	0.241	0.032	6.89	36.6	3.51e-08	4.86	LV	CELLSTATES	SMC1.2	control_TTN	12	18
PLA2G2A	2.39	0.00944	0.0246	0.00389	4.43	15.4	0.000171	2.03	LV	CELLSTATES	SMC1.2	control_TTN	12	18
KANK3	2.35	5.36e-05	0.0634	0.0173	5.63	32	1.92e-07	4.27	LV	CELLSTATES	SMC1.2	control_TTN	12	18
GABBR2	2.34	0.000128	0.0764	0.0127	5.43	29	5.95e-07	3.89	LV	CELLSTATES	SMC1.2	control_TTN	12	18
CCDC124	2.31	0.00904	0.0194	0.00332	4.28	15.6	0.000157	2.04	LV	CELLSTATES	SMC1.2	control_TTN	12	18
ADAMTS9-AS1	2.16	6.1e-08	0.332	0.101	7.74	55.2	6.75e-11	7.21	LV	CELLSTATES	SMC1.2	control_TTN	12	18
PTPRO	2.16	0.00249	0.0282	0.00615	4.69	19.3	3.07e-05	2.6	LV	CELLSTATES	SMC1.2	control_TTN	12	18
MYH6	2.11	0.00363	0.0292	0.0056	4.68	18.2	4.92e-05	2.44	LV	CELLSTATES	SMC1.2	control_TTN	12	18
AL138828.1	2.08	3.6e-08	0.887	0.208	8.9	58	2.84e-11	7.44	LV	CELLSTATES	SMC1.2	control_TTN	12	18
CFD	2.08	1.28e-05	0.213	0.0567	6.86	37.1	2.9e-08	4.89	LV	CELLSTATES	SMC1.2	control_TTN	12	18
SREBF1	2.08	0.000235	0.0482	0.0139	5.21	27.1	1.28e-06	3.63	LV	CELLSTATES	SMC1.2	control_TTN	12	18
OR2F1	2.05	0.0313	0.0168	0.00443	4.4	11.9	0.000878	1.5	LV	CELLSTATES	SMC1.2	control_TTN	12	18
AC003991.1	1.99	1.28e-05	0.0979	0.0301	6.33	37.2	2.78e-08	4.89	LV	CELLSTATES	SMC1.2	control_TTN	12	18
GRIN3A	1.99	0.000622	0.0672	0.0159	5.65	24	4.41e-06	3.21	LV	CELLSTATES	SMC1.2	control_TTN	12	18
MSC	1.98	0.0187	0.0257	0.00566	4.45	13.4	0.000423	1.73	LV	CELLSTATES	SMC1.2	control_TTN	12	18
C3	1.96	0.031	0.0183	0.00677	4.35	11.9	0.000864	1.51	LV	CELLSTATES	SMC1.2	control_TTN	12	18
AC026369.2	1.92	0.0495	0.0141	0.00237	4.13	10.4	0.0018	1.31	LV	CELLSTATES	SMC1.2	control_TTN	12	18
AC068481.1	1.9	0.0376	0.0127	0.00225	4.31	11.2	0.00119	1.42	LV	CELLSTATES	SMC1.2	control_TTN	12	18
LIPI	1.9	0.0325	0.0165	0.0043	4.35	11.8	0.000924	1.49	LV	CELLSTATES	SMC1.2	control_TTN	12	18
IL18R1	1.86	0.00523	0.0437	0.0139	5.15	17.2	7.68e-05	2.28	LV	CELLSTATES	SMC1.2	control_TTN	12	18
MEP1B	1.85	0.0369	0.0153	0.00441	4.31	11.3	0.00116	1.43	LV	CELLSTATES	SMC1.2	control_TTN	12	18
MGST1	1.83	0.0359	0.02	0.00802	4.58	11.4	0.00111	1.45	LV	CELLSTATES	SMC1.2	control_TTN	12	18
SAMD1	1.82	0.0292	0.0148	0.00465	4.5	12.1	0.000783	1.54	LV	CELLSTATES	SMC1.2	control_TTN	12	18
SNCG	1.82	9.41e-05	0.0712	0.0293	5.62	30	4.03e-07	4.03	LV	CELLSTATES	SMC1.2	control_TTN	12	18
ADAMTS6	1.78	0.00167	0.104	0.0272	5.97	20.7	1.73e-05	2.78	LV	CELLSTATES	SMC1.2	control_TTN	12	18
LINC02507	1.78	0.0435	0.0235	0.009	4.63	10.8	0.00149	1.36	LV	CELLSTATES	SMC1.2	control_TTN	12	18
AC004257.1	1.74	0.00233	0.0445	0.0169	5.04	19.6	2.75e-05	2.63	LV	CELLSTATES	SMC1.2	control_TTN	12	18
RNF212B	1.72	0.0306	0.0187	0.00697	4.59	11.9	0.000846	1.51	LV	CELLSTATES	SMC1.2	control_TTN	12	18
STEAP4	1.69	1.41e-05	0.165	0.0748	6.97	36.4	3.69e-08	4.85	LV	CELLSTATES	SMC1.2	control_TTN	12	18
LINC01828	1.66	0.00233	0.0383	0.0116	5.16	19.6	2.74e-05	2.63	LV	CELLSTATES	SMC1.2	control_TTN	12	18
OLFM2	1.65	0.00249	0.0543	0.0155	5.38	19.4	3e-05	2.6	LV	CELLSTATES	SMC1.2	control_TTN	12	18
GPAT2	1.64	0.00017	0.168	0.0619	6.6	28.1	8.63e-07	3.77	LV	CELLSTATES	SMC1.2	control_TTN	12	18
PDE7B	1.64	2.19e-07	0.6	0.2	8.36	50.9	2.68e-10	6.66	LV	CELLSTATES	SMC1.2	control_TTN	12	18
APOE	1.63	0.003	0.0685	0.0153	5.26	18.8	3.88e-05	2.52	LV	CELLSTATES	SMC1.2	control_TTN	12	18
BMX	1.62	0.00022	0.0887	0.0394	6.18	27.3	1.17e-06	3.66	LV	CELLSTATES	SMC1.2	control_TTN	12	18
HIC1	1.61	0.0145	0.0362	0.013	5.09	14.2	0.000297	1.84	LV	CELLSTATES	SMC1.2	control_TTN	12	18
AC012636.1	1.57	1.37e-05	0.166	0.058	6.71	36.7	3.37e-08	4.86	LV	CELLSTATES	SMC1.2	control_TTN	12	18
AC024337.1	1.54	0.0377	0.0231	0.00727	4.65	11.2	0.00122	1.42	LV	CELLSTATES	SMC1.2	control_TTN	12	18
SMC1B	1.54	0.0376	0.0199	0.0135	4.72	11.2	0.00121	1.42	LV	CELLSTATES	SMC1.2	control_TTN	12	18
PDE10A	1.53	4.5e-05	0.309	0.129	7.52	32.6	1.5e-07	4.35	LV	CELLSTATES	SMC1.2	control_TTN	12	18
SDC2	1.53	0.017	0.0451	0.0222	5.06	13.7	0.000377	1.77	LV	CELLSTATES	SMC1.2	control_TTN	12	18
ADAMTS4	1.48	0.00167	0.316	0.103	7.31	20.7	1.73e-05	2.78	LV	CELLSTATES	SMC1.2	control_TTN	12	18
MEST	1.47	0.0056	0.0484	0.0208	5.45	17	8.48e-05	2.25	LV	CELLSTATES	SMC1.2	control_TTN	12	18
Z99289.1	1.47	0.0264	0.0242	0.0135	4.98	12.4	0.000676	1.58	LV	CELLSTATES	SMC1.2	control_TTN	12	18
AC017002.5	1.41	2.85e-05	0.184	0.067	6.76	34.2	8.21e-08	4.55	LV	CELLSTATES	SMC1.2	control_TTN	12	18
FAM155A	1.41	0.000392	0.125	0.0765	6.56	25.5	2.4e-06	3.41	LV	CELLSTATES	SMC1.2	control_TTN	12	18
AC008250.1	1.39	0.00301	0.169	0.0724	6.83	18.8	3.93e-05	2.52	LV	CELLSTATES	SMC1.2	control_TTN	12	18
SERPINE3	1.39	0.0347	0.0315	0.0163	4.88	11.5	0.00102	1.46	LV	CELLSTATES	SMC1.2	control_TTN	12	18
TIMP1	1.39	0.000119	0.185	0.0651	6.56	29.3	5.33e-07	3.92	LV	CELLSTATES	SMC1.2	control_TTN	12	18
SLC25A39	1.38	0.02	0.0354	0.0186	4.96	13.3	0.000459	1.7	LV	CELLSTATES	SMC1.2	control_TTN	12	18
IPO9-AS1	1.36	0.00379	0.0685	0.0235	5.6	18.1	5.2e-05	2.42	LV	CELLSTATES	SMC1.2	control_TTN	12	18
NAV1	1.35	0.00163	0.0825	0.0439	6.04	20.8	1.66e-05	2.79	LV	CELLSTATES	SMC1.2	control_TTN	12	18
AC006305.1	1.33	0.0499	0.0401	0.0114	4.78	10.3	0.00183	1.3	LV	CELLSTATES	SMC1.2	control_TTN	12	18
ATP1B3	1.33	0.0272	0.486	0.2	8.11	12.3	0.00071	1.56	LV	CELLSTATES	SMC1.2	control_TTN	12	18
CCDC129	1.33	0.0326	0.0529	0.0293	5.72	11.7	0.000936	1.49	LV	CELLSTATES	SMC1.2	control_TTN	12	18
ST3GAL5	1.31	0.0021	0.104	0.0351	5.98	20	2.35e-05	2.68	LV	CELLSTATES	SMC1.2	control_TTN	12	18
KCNJ8	1.29	0.00219	0.084	0.0347	5.82	19.8	2.53e-05	2.66	LV	CELLSTATES	SMC1.2	control_TTN	12	18
TGFBI	1.29	0.0224	0.0938	0.0532	5.94	12.9	0.000532	1.65	LV	CELLSTATES	SMC1.2	control_TTN	12	18
SH3GL2	1.28	0.0143	0.0592	0.026	5.5	14.2	0.000291	1.84	LV	CELLSTATES	SMC1.2	control_TTN	12	18
SLC2A4	1.28	0.00451	0.0732	0.0411	5.74	17.6	6.39e-05	2.35	LV	CELLSTATES	SMC1.2	control_TTN	12	18
IFITM3	1.27	0.00167	0.158	0.0506	6.31	20.7	1.73e-05	2.78	LV	CELLSTATES	SMC1.2	control_TTN	12	18
C20orf27	1.26	0.00182	0.0769	0.0341	5.77	20.3	1.99e-05	2.74	LV	CELLSTATES	SMC1.2	control_TTN	12	18
MKRN3	1.26	0.0107	0.0734	0.0257	5.64	15.1	0.0002	1.97	LV	CELLSTATES	SMC1.2	control_TTN	12	18
TP53I11	1.26	0.0325	0.0377	0.0196	5.03	11.8	0.000926	1.49	LV	CELLSTATES	SMC1.2	control_TTN	12	18
THBS4	1.24	8.67e-05	0.248	0.122	7.3	30.3	3.57e-07	4.06	LV	CELLSTATES	SMC1.2	control_TTN	12	18
AL121748.1	1.23	0.0444	0.0469	0.02	5.23	10.7	0.00157	1.35	LV	CELLSTATES	SMC1.2	control_TTN	12	18
NRGN	1.22	0.00878	0.0457	0.0303	5.44	15.8	0.000147	2.06	LV	CELLSTATES	SMC1.2	control_TTN	12	18
CRISPLD2	1.21	0.00361	0.71	0.366	8.74	18.3	4.87e-05	2.44	LV	CELLSTATES	SMC1.2	control_TTN	12	18
CAVIN3	1.2	0.0461	0.0582	0.0207	5.19	10.5	0.00165	1.34	LV	CELLSTATES	SMC1.2	control_TTN	12	18
SERPINF1	1.2	0.03	0.0491	0.0234	5.31	12	0.000816	1.52	LV	CELLSTATES	SMC1.2	control_TTN	12	18
TEX14	1.2	0.00117	0.109	0.0489	6.17	22	1.01e-05	2.93	LV	CELLSTATES	SMC1.2	control_TTN	12	18
RPL13A	1.18	0.0089	0.0979	0.0292	5.68	15.7	0.00015	2.05	LV	CELLSTATES	SMC1.2	control_TTN	12	18
SNHG12	1.17	0.0352	0.0454	0.0285	5.45	11.5	0.00106	1.45	LV	CELLSTATES	SMC1.2	control_TTN	12	18
SLC25A5	1.16	0.0171	0.0483	0.0267	5.33	13.7	0.000381	1.77	LV	CELLSTATES	SMC1.2	control_TTN	12	18
CLSTN2	1.15	0.00985	0.111	0.0901	6.58	15.3	0.000182	2.01	LV	CELLSTATES	SMC1.2	control_TTN	12	18
NEURL1	1.15	0.0124	0.0622	0.0287	5.59	14.7	0.000239	1.91	LV	CELLSTATES	SMC1.2	control_TTN	12	18
SH2D3C	1.15	0.000945	0.111	0.0555	6.18	22.6	7.85e-06	3.02	LV	CELLSTATES	SMC1.2	control_TTN	12	18
MCFD2	1.14	0.00336	0.112	0.064	6.31	18.5	4.47e-05	2.47	LV	CELLSTATES	SMC1.2	control_TTN	12	18
ABCC9	1.12	0.000767	0.364	0.198	7.91	23.2	6.1e-06	3.11	LV	CELLSTATES	SMC1.2	control_TTN	12	18
ACER2	1.12	0.0134	0.057	0.0341	5.53	14.4	0.000267	1.87	LV	CELLSTATES	SMC1.2	control_TTN	12	18
PTP4A3	1.12	5.02e-05	0.418	0.253	8.06	32.2	1.76e-07	4.3	LV	CELLSTATES	SMC1.2	control_TTN	12	18
AC107021.1	1.11	0.0261	0.0525	0.0264	5.5	12.5	0.000659	1.58	LV	CELLSTATES	SMC1.2	control_TTN	12	18
NDUFA4L2	1.11	0.00079	0.224	0.0913	6.85	23.1	6.42e-06	3.1	LV	CELLSTATES	SMC1.2	control_TTN	12	18
SPDYE2	1.1	0.00895	0.213	0.108	6.96	15.7	0.000152	2.05	LV	CELLSTATES	SMC1.2	control_TTN	12	18
OAF	1.09	0.000964	0.12	0.0631	6.38	22.5	8.09e-06	3.02	LV	CELLSTATES	SMC1.2	control_TTN	12	18
AGT	1.07	0.000709	0.241	0.12	7.14	23.5	5.27e-06	3.15	LV	CELLSTATES	SMC1.2	control_TTN	12	18
AL512638.2	1.05	0.0024	0.407	0.229	7.99	19.5	2.85e-05	2.62	LV	CELLSTATES	SMC1.2	control_TTN	12	18
NRIP2	1.05	0.0236	0.0643	0.0387	5.62	12.8	0.000576	1.63	LV	CELLSTATES	SMC1.2	control_TTN	12	18
ENPP1	1.04	0.0376	0.0936	0.0447	6.03	11.2	0.00119	1.42	LV	CELLSTATES	SMC1.2	control_TTN	12	18
FP236383.1	1.04	0.00878	0.123	0.06	6.36	15.8	0.000147	2.06	LV	CELLSTATES	SMC1.2	control_TTN	12	18
LRP4	1.04	0.0443	0.375	0.229	8.09	10.7	0.00156	1.35	LV	CELLSTATES	SMC1.2	control_TTN	12	18
NGF	1.04	6.17e-05	1.44	0.845	9.77	31.5	2.32e-07	4.21	LV	CELLSTATES	SMC1.2	control_TTN	12	18
RPLP0	1.04	0.00242	0.111	0.0702	6.31	19.5	2.9e-05	2.62	LV	CELLSTATES	SMC1.2	control_TTN	12	18
SYNGAP1	1.03	0.0127	0.0602	0.0385	5.66	14.6	0.000245	1.9	LV	CELLSTATES	SMC1.2	control_TTN	12	18
ZNF521	1.02	0.000251	0.448	0.269	8.15	26.8	1.43e-06	3.6	LV	CELLSTATES	SMC1.2	control_TTN	12	18
CSF1R	1.01	0.0395	0.0442	0.0313	5.43	11	0.00131	1.4	LV	CELLSTATES	SMC1.2	control_TTN	12	18
CYTOR	0.999	0.0097	0.144	0.078	6.58	15.3	0.000178	2.01	LV	CELLSTATES	SMC1.2	control_TTN	12	18
RUNX1	0.986	0.0352	0.0899	0.045	5.95	11.5	0.00106	1.45	LV	CELLSTATES	SMC1.2	control_TTN	12	18
TNFRSF1A	0.975	0.0429	0.0781	0.0416	5.74	10.8	0.00145	1.37	LV	CELLSTATES	SMC1.2	control_TTN	12	18
GGT5	0.964	0.0159	0.125	0.0747	6.55	13.9	0.000334	1.8	LV	CELLSTATES	SMC1.2	control_TTN	12	18
URM1	0.957	0.0425	0.0525	0.0369	5.6	10.8	0.00143	1.37	LV	CELLSTATES	SMC1.2	control_TTN	12	18
SLC25A6	0.948	0.0158	0.0899	0.0514	5.87	14	0.000331	1.8	LV	CELLSTATES	SMC1.2	control_TTN	12	18
ENPEP	0.93	0.00944	0.702	0.443	8.81	15.4	0.000171	2.03	LV	CELLSTATES	SMC1.2	control_TTN	12	18
RPL7A	0.921	0.0329	0.0866	0.0531	5.96	11.7	0.000947	1.48	LV	CELLSTATES	SMC1.2	control_TTN	12	18
ACTB	0.906	0.00412	0.485	0.251	8.02	17.9	5.73e-05	2.38	LV	CELLSTATES	SMC1.2	control_TTN	12	18
C4orf19	0.902	0.00871	0.118	0.0782	6.5	15.8	0.000145	2.06	LV	CELLSTATES	SMC1.2	control_TTN	12	18
ACTG1	0.901	0.00645	0.344	0.23	7.76	16.6	0.000101	2.19	LV	CELLSTATES	SMC1.2	control_TTN	12	18
FAM13C	0.896	0.0262	0.0924	0.06	6.13	12.4	0.000669	1.58	LV	CELLSTATES	SMC1.2	control_TTN	12	18
MCC	0.891	0.00705	0.199	0.125	7.1	16.3	0.000113	2.15	LV	CELLSTATES	SMC1.2	control_TTN	12	18
DDX21	0.887	0.0246	0.129	0.0849	6.45	12.6	0.00061	1.61	LV	CELLSTATES	SMC1.2	control_TTN	12	18
COL27A1	0.886	0.0015	0.474	0.319	8.32	21.1	1.46e-05	2.82	LV	CELLSTATES	SMC1.2	control_TTN	12	18
NID2	0.882	0.0497	0.0877	0.0572	6.06	10.3	0.00181	1.3	LV	CELLSTATES	SMC1.2	control_TTN	12	18
TNFRSF19	0.88	0.0356	0.0624	0.0385	5.66	11.4	0.00108	1.45	LV	CELLSTATES	SMC1.2	control_TTN	12	18
AC018682.1	0.879	0.0162	0.23	0.167	7.37	13.9	0.000345	1.79	LV	CELLSTATES	SMC1.2	control_TTN	12	18
MT-ND2	0.876	0.0489	0.121	0.069	6.21	10.4	0.00176	1.31	LV	CELLSTATES	SMC1.2	control_TTN	12	18
FAR2	0.854	0.0443	0.0699	0.0533	5.94	10.7	0.00153	1.35	LV	CELLSTATES	SMC1.2	control_TTN	12	18
COL5A3	0.85	0.0217	0.296	0.197	7.67	13	0.000508	1.66	LV	CELLSTATES	SMC1.2	control_TTN	12	18
DENND2A	0.849	0.00264	1.06	0.759	9.46	19.1	3.35e-05	2.58	LV	CELLSTATES	SMC1.2	control_TTN	12	18
XPO5	0.849	0.016	0.102	0.0653	6.08	13.9	0.000338	1.8	LV	CELLSTATES	SMC1.2	control_TTN	12	18
CD63	0.847	0.00291	0.177	0.0963	6.71	18.9	3.72e-05	2.54	LV	CELLSTATES	SMC1.2	control_TTN	12	18
OSMR	0.847	0.0228	0.144	0.103	6.67	12.9	0.000545	1.64	LV	CELLSTATES	SMC1.2	control_TTN	12	18
MGP	0.823	0.0377	0.241	0.148	7.25	11.2	0.00122	1.42	LV	CELLSTATES	SMC1.2	control_TTN	12	18
CDH20	0.821	0.0379	0.19	0.124	7.07	11.1	0.00123	1.42	LV	CELLSTATES	SMC1.2	control_TTN	12	18
LAMA4	0.819	0.00895	0.316	0.217	7.79	15.6	0.000154	2.05	LV	CELLSTATES	SMC1.2	control_TTN	12	18
RACK1	0.817	0.0267	0.0936	0.0627	6.17	12.4	0.000688	1.57	LV	CELLSTATES	SMC1.2	control_TTN	12	18
RPSA	0.815	0.0369	0.0745	0.0524	5.89	11.3	0.00116	1.43	LV	CELLSTATES	SMC1.2	control_TTN	12	18
NHSL2	0.806	0.0338	0.143	0.0904	6.58	11.6	0.000988	1.47	LV	CELLSTATES	SMC1.2	control_TTN	12	18
ETS1	0.795	0.00465	0.225	0.181	7.4	17.6	6.63e-05	2.33	LV	CELLSTATES	SMC1.2	control_TTN	12	18
SH3PXD2A	0.785	0.0359	0.243	0.155	7.3	11.4	0.00111	1.45	LV	CELLSTATES	SMC1.2	control_TTN	12	18
TNFRSF1B	0.781	0.0443	0.0838	0.0616	6.11	10.7	0.00153	1.35	LV	CELLSTATES	SMC1.2	control_TTN	12	18
CHSY1	0.767	0.0113	0.259	0.189	7.43	14.9	0.000214	1.95	LV	CELLSTATES	SMC1.2	control_TTN	12	18
NCAM2	0.761	0.026	0.385	0.249	7.96	12.5	0.000654	1.59	LV	CELLSTATES	SMC1.2	control_TTN	12	18
TBX3	0.76	0.0376	0.105	0.0828	6.42	11.2	0.00119	1.42	LV	CELLSTATES	SMC1.2	control_TTN	12	18
SMC6	0.749	0.0177	0.222	0.171	7.39	13.6	0.000397	1.75	LV	CELLSTATES	SMC1.2	control_TTN	12	18
EPB41L1	0.744	0.0229	0.196	0.143	7.16	12.9	0.000549	1.64	LV	CELLSTATES	SMC1.2	control_TTN	12	18
ANGPT2	0.742	0.0143	0.328	0.224	7.68	14.3	0.000289	1.84	LV	CELLSTATES	SMC1.2	control_TTN	12	18
FHL2	0.741	0.0258	0.398	0.33	8.23	12.5	0.000647	1.59	LV	CELLSTATES	SMC1.2	control_TTN	12	18
PTMA	0.738	0.0347	0.209	0.129	6.91	11.5	0.00103	1.46	LV	CELLSTATES	SMC1.2	control_TTN	12	18
PLXDC1	0.734	0.013	0.179	0.128	6.99	14.5	0.000255	1.88	LV	CELLSTATES	SMC1.2	control_TTN	12	18
PNRC1	0.733	0.0356	0.123	0.0893	6.6	11.4	0.00109	1.45	LV	CELLSTATES	SMC1.2	control_TTN	12	18
SOCS5	0.722	0.0191	0.237	0.181	7.39	13.4	0.000436	1.72	LV	CELLSTATES	SMC1.2	control_TTN	12	18
IGFBP5	0.714	0.0379	0.656	0.517	8.76	11.2	0.00123	1.42	LV	CELLSTATES	SMC1.2	control_TTN	12	18
FAM110B	0.712	0.0431	0.225	0.151	7.22	10.8	0.00147	1.37	LV	CELLSTATES	SMC1.2	control_TTN	12	18
SEC24D	0.703	0.0443	0.163	0.118	6.89	10.7	0.00154	1.35	LV	CELLSTATES	SMC1.2	control_TTN	12	18
EGLN1	0.696	0.0167	0.198	0.164	7.12	13.7	0.000366	1.78	LV	CELLSTATES	SMC1.2	control_TTN	12	18
REV3L	0.696	0.0055	1.01	0.804	9.43	17.1	8.17e-05	2.26	LV	CELLSTATES	SMC1.2	control_TTN	12	18
PLEKHG3	0.68	0.0307	0.187	0.143	7.12	11.9	0.000851	1.51	LV	CELLSTATES	SMC1.2	control_TTN	12	18
COPG2	0.676	0.0306	0.16	0.135	7	12	0.00084	1.51	LV	CELLSTATES	SMC1.2	control_TTN	12	18
PDGFRB	0.651	0.0097	2.61	2.03	10.8	15.3	0.000177	2.01	LV	CELLSTATES	SMC1.2	control_TTN	12	18
RPS7	0.647	0.0285	0.166	0.124	6.85	12.2	0.000749	1.55	LV	CELLSTATES	SMC1.2	control_TTN	12	18
NOTCH3	0.634	0.0229	0.7	0.555	8.89	12.8	0.000555	1.64	LV	CELLSTATES	SMC1.2	control_TTN	12	18
GUCY1A2	0.633	0.0153	1.73	1.4	10.2	14.1	0.000318	1.82	LV	CELLSTATES	SMC1.2	control_TTN	12	18
ISYNA1	0.6	0.0267	0.328	0.27	7.84	12.4	0.000692	1.57	LV	CELLSTATES	SMC1.2	control_TTN	12	18
MYL6	0.598	0.0302	0.317	0.253	7.74	12	0.000825	1.52	LV	CELLSTATES	SMC1.2	control_TTN	12	18
NEAT1	0.596	0.0191	2.81	2.36	10.9	13.4	0.000438	1.72	LV	CELLSTATES	SMC1.2	control_TTN	12	18
COL6A2	0.585	0.0443	0.504	0.44	8.49	10.7	0.00155	1.35	LV	CELLSTATES	SMC1.2	control_TTN	12	18
