# Supplementary material for: Pathogenic variants damage cell composition and single cell transcription in cardiomyopathies
Source: Science. Author manuscript; Available in PMC 2022 Oct 3. (PMC9528698; doi:10.1126/science.abo1984)
Supplement: Supp table 27.11 [file NIHMS1835045-supplement-Supp_table_27_11.xlsx]

## Sheet: Index
Column name	Description
Gene	Gene symbol, Ensembl 84
logFC	log2-fold change
FDR	False discovery rate; FDR is the PValue after (by default) Benjamini-Hochberg correction.
mean_exp_control	Mean expression values across controls
mean_exp_genotype	Mean expression values across disease samples
logCPM	logCPM is the average expression of all pseudobulked samples for that particular gene across all samples on the log2-scale expressed in counts per million (cpm, as calculated by edgeR after normalization).
F	Output of quasi-likelihood F-test
PValue	PValue is the nominal p-value derived from F
FDR_plot	-log10(False discovery rate)
Region	Studied region (LV or RV)
annotation_level	Cell-type or cell-state
cell_state/state	Specification which cell-type or state was analysed
comparison	Specification control_GENOTYPE
Observations_genotype	Numbers of Patients included in edgeR (patients with low number of nuclei have been excluded)
Observations_reference	Numbers of Patients included in edgeR (patients with low number of nuclei have been excluded)

## Sheet: control_LMNA
Gene	logFC	FDR	mean_exp_control	mean_exp_genotype	logCPM	F	PValue	FDR_plot	Region	annotation_level	cell_state	comparison	Observations_genotype	Observations_reference
APOD	4.91	2.36e-26	0.75	0.0441	8.57	130	3.65e-30	25.6	LV	CELLSTATES	SMC2	control_LMNA	12	18
LZTS1-AS1	4.14	2.57e-07	0.0948	0.00463	6.65	38.5	5.57e-10	6.59	LV	CELLSTATES	SMC2	control_LMNA	12	18
SNCG	4.13	3.31e-05	0.0499	0	6.26	26.9	2.13e-07	4.48	LV	CELLSTATES	SMC2	control_LMNA	12	18
AL138828.1	3.78	1.05e-20	0.737	0.0952	8.79	104	2.44e-24	20	LV	CELLSTATES	SMC2	control_LMNA	12	18
AC017002.5	3.75	3.49e-12	0.262	0.0225	7.51	62.9	2.16e-15	11.5	LV	CELLSTATES	SMC2	control_LMNA	12	18
NBAT1	3.66	0.000857	0.0438	0	6.14	19.7	9.03e-06	3.07	LV	CELLSTATES	SMC2	control_LMNA	12	18
NDUFA4L2	3.47	3.83e-08	0.184	0.01	6.92	42.9	5.63e-11	7.42	LV	CELLSTATES	SMC2	control_LMNA	12	18
AC012636.1	3.43	1.05e-06	0.106	0.0102	6.82	34.8	3.58e-09	5.98	LV	CELLSTATES	SMC2	control_LMNA	12	18
AP000757.1	3.41	0.00231	0.0418	0	6.02	17.3	3.13e-05	2.64	LV	CELLSTATES	SMC2	control_LMNA	12	18
LINC01828	3.4	0.00231	0.0263	0	6.02	17.3	3.16e-05	2.64	LV	CELLSTATES	SMC2	control_LMNA	12	18
TESC	3.36	2.84e-05	0.078	0.00678	6.56	27.3	1.72e-07	4.55	LV	CELLSTATES	SMC2	control_LMNA	12	18
AKR1C1	3.23	0.00546	0.0388	0	6.01	15.2	9.59e-05	2.26	LV	CELLSTATES	SMC2	control_LMNA	12	18
AL132671.2	3.22	0.000128	0.0787	0.00678	6.52	24	9.71e-07	3.89	LV	CELLSTATES	SMC2	control_LMNA	12	18
IFI27L2	3.19	0.00488	0.032	0	5.9	16.8	8.03e-05	2.31	LV	CELLSTATES	SMC2	control_LMNA	12	18
LINC00842	3.15	0.00539	0.0244	0	5.94	15.7	9.31e-05	2.27	LV	CELLSTATES	SMC2	control_LMNA	12	18
PQLC2L	3.14	0.00595	0.0415	0	5.9	16.3	0.000109	2.23	LV	CELLSTATES	SMC2	control_LMNA	12	18
IL1RL2	3.12	0.0062	0.0304	0	5.9	16.1	0.000114	2.21	LV	CELLSTATES	SMC2	control_LMNA	12	18
RPL22L1	3.11	0.00595	0.0242	0	5.95	15	0.000108	2.23	LV	CELLSTATES	SMC2	control_LMNA	12	18
AC010320.4	3.06	0.00845	0.0338	0	5.89	15.7	0.000168	2.07	LV	CELLSTATES	SMC2	control_LMNA	12	18
PTP4A3	3.06	9.28e-06	0.123	0.0146	6.74	29.9	4.67e-08	5.03	LV	CELLSTATES	SMC2	control_LMNA	12	18
AC011632.1	3.05	0.00379	0.0558	0.00439	6.27	16.2	5.76e-05	2.42	LV	CELLSTATES	SMC2	control_LMNA	12	18
LINC01098	3.04	1.89e-05	0.116	0.0126	6.84	28.3	1.04e-07	4.72	LV	CELLSTATES	SMC2	control_LMNA	12	18
SHMT1	3.01	0.00926	0.0238	0	5.91	14.6	0.000189	2.03	LV	CELLSTATES	SMC2	control_LMNA	12	18
PPIC	3	0.0102	0.0248	0	5.91	14.6	0.000219	1.99	LV	CELLSTATES	SMC2	control_LMNA	12	18
GABBR2	2.98	0.00446	0.0606	0.0026	6.11	15.8	7.18e-05	2.35	LV	CELLSTATES	SMC2	control_LMNA	12	18
COL15A1	2.95	6.23e-06	0.158	0.0194	6.83	30.7	2.94e-08	5.21	LV	CELLSTATES	SMC2	control_LMNA	12	18
TIMM13	2.92	0.0124	0.0292	0	5.93	13.3	0.00029	1.91	LV	CELLSTATES	SMC2	control_LMNA	12	18
WDR45	2.92	0.000226	0.0886	0.00368	6.5	22.7	1.87e-06	3.65	LV	CELLSTATES	SMC2	control_LMNA	12	18
ADAMTS9-AS1	2.89	8.31e-07	0.179	0.0312	7.37	35.5	2.51e-09	6.08	LV	CELLSTATES	SMC2	control_LMNA	12	18
ANK1	2.87	0.0167	0.0282	0	5.87	14	0.000459	1.78	LV	CELLSTATES	SMC2	control_LMNA	12	18
PCDH17	2.87	0.00189	0.0744	0.00876	6.29	17.9	2.36e-05	2.72	LV	CELLSTATES	SMC2	control_LMNA	12	18
LINC02511	2.86	0.0167	0.0333	0	5.87	14.1	0.000456	1.78	LV	CELLSTATES	SMC2	control_LMNA	12	18
TBX3	2.86	0.0099	0.052	0.00321	6.18	13.7	0.00021	2	LV	CELLSTATES	SMC2	control_LMNA	12	18
LINC01090	2.83	0.0103	0.0393	0.00123	6.13	13.6	0.000228	1.99	LV	CELLSTATES	SMC2	control_LMNA	12	18
ATP12A	2.82	0.0221	0.0178	0	5.83	14.7	0.000697	1.66	LV	CELLSTATES	SMC2	control_LMNA	12	18
C3orf49	2.82	0.0159	0.0234	0	5.89	13.1	0.000427	1.8	LV	CELLSTATES	SMC2	control_LMNA	12	18
FABP4	2.82	3.27e-05	0.113	0.0274	6.81	27	2.08e-07	4.48	LV	CELLSTATES	SMC2	control_LMNA	12	18
HS3ST3B1	2.82	0.00926	0.0373	0.00321	6.06	13.9	0.00019	2.03	LV	CELLSTATES	SMC2	control_LMNA	12	18
STPG2	2.82	0.0183	0.0251	0	5.9	12.7	0.000522	1.74	LV	CELLSTATES	SMC2	control_LMNA	12	18
CBR1	2.78	0.0221	0.0177	0	5.9	12.4	0.0007	1.66	LV	CELLSTATES	SMC2	control_LMNA	12	18
AC022034.2	2.77	0.0131	0.0555	0.00463	6.12	12.9	0.000326	1.88	LV	CELLSTATES	SMC2	control_LMNA	12	18
OLMALINC	2.77	0.0243	0.0225	0	5.87	12.9	0.000816	1.61	LV	CELLSTATES	SMC2	control_LMNA	12	18
CCL2	2.74	5.84e-06	0.166	0.0345	6.97	31	2.58e-08	5.23	LV	CELLSTATES	SMC2	control_LMNA	12	18
THBS4	2.74	1.5e-07	0.231	0.0401	7.36	39.8	2.8e-10	6.82	LV	CELLSTATES	SMC2	control_LMNA	12	18
AC004448.2	2.73	0.028	0.0188	0	5.9	12	0.000986	1.55	LV	CELLSTATES	SMC2	control_LMNA	12	18
LINC00473	2.73	0.0283	0.0361	0	5.81	14.1	0.00102	1.55	LV	CELLSTATES	SMC2	control_LMNA	12	18
RAB26	2.73	0.0131	0.0383	0.00123	6.06	12.9	0.000325	1.88	LV	CELLSTATES	SMC2	control_LMNA	12	18
HTRA3	2.71	0.0132	0.0393	0.00123	6.01	12.9	0.00033	1.88	LV	CELLSTATES	SMC2	control_LMNA	12	18
SH3BGRL3	2.71	0.0141	0.046	0.00556	5.99	12.7	0.000359	1.85	LV	CELLSTATES	SMC2	control_LMNA	12	18
AQP4-AS1	2.7	0.0281	0.0188	0	5.86	12.5	0.001	1.55	LV	CELLSTATES	SMC2	control_LMNA	12	18
TRIM9	2.69	0.0274	0.0245	0	5.85	12.6	0.000958	1.56	LV	CELLSTATES	SMC2	control_LMNA	12	18
FXYD5	2.68	0.0312	0.0178	0	5.82	13.7	0.00118	1.51	LV	CELLSTATES	SMC2	control_LMNA	12	18
AL353653.1	2.67	0.000159	0.0944	0.0209	6.72	23.4	1.29e-06	3.8	LV	CELLSTATES	SMC2	control_LMNA	12	18
JMJD8	2.67	0.0304	0.0177	0	5.82	13.3	0.00114	1.52	LV	CELLSTATES	SMC2	control_LMNA	12	18
ACE2	2.66	0.00212	0.0682	0.01	6.42	17.6	2.71e-05	2.67	LV	CELLSTATES	SMC2	control_LMNA	12	18
C2orf74	2.66	0.0281	0.0172	0	5.88	11.7	0.000994	1.55	LV	CELLSTATES	SMC2	control_LMNA	12	18
AC013640.1	2.64	0.019	0.04	0.0167	6.04	11.9	0.000563	1.72	LV	CELLSTATES	SMC2	control_LMNA	12	18
NRG3	2.63	0.00248	0.0837	0.00939	6.42	17.2	3.42e-05	2.61	LV	CELLSTATES	SMC2	control_LMNA	12	18
PPL	2.63	0.0362	0.0239	0	5.85	12	0.00144	1.44	LV	CELLSTATES	SMC2	control_LMNA	12	18
SCARA5	2.63	0.0324	0.0165	0	5.93	10.4	0.00125	1.49	LV	CELLSTATES	SMC2	control_LMNA	12	18
LINC02211	2.62	0.0393	0.0277	0	5.82	12.9	0.00163	1.41	LV	CELLSTATES	SMC2	control_LMNA	12	18
CFD	2.61	3.3e-08	0.343	0.0887	7.64	43.3	4.61e-11	7.48	LV	CELLSTATES	SMC2	control_LMNA	12	18
SCGN	2.61	0.0266	0.0322	0.00321	6.12	11	0.000916	1.58	LV	CELLSTATES	SMC2	control_LMNA	12	18
AC091132.2	2.58	0.042	0.0208	0	5.85	11.7	0.00177	1.38	LV	CELLSTATES	SMC2	control_LMNA	12	18
NRGN	2.58	0.0323	0.0391	0.00556	6.15	10.4	0.00124	1.49	LV	CELLSTATES	SMC2	control_LMNA	12	18
RIMS1	2.58	1.37e-05	0.16	0.015	7.1	29	7.2e-08	4.86	LV	CELLSTATES	SMC2	control_LMNA	12	18
ELANE	2.56	0.0455	0.0265	0	5.82	12.1	0.00199	1.34	LV	CELLSTATES	SMC2	control_LMNA	12	18
FAM178B	2.56	0.0438	0.0153	0	5.86	11.2	0.00186	1.36	LV	CELLSTATES	SMC2	control_LMNA	12	18
RRP1	2.56	0.0441	0.0205	0	5.83	12.1	0.00189	1.36	LV	CELLSTATES	SMC2	control_LMNA	12	18
SLC9A3	2.56	0.0447	0.0178	0	5.83	12	0.00193	1.35	LV	CELLSTATES	SMC2	control_LMNA	12	18
STAM-AS1	2.55	0.0461	0.0172	0	5.81	12.6	0.00202	1.34	LV	CELLSTATES	SMC2	control_LMNA	12	18
AC007529.2	2.54	0.0441	0.0179	0	5.89	10.3	0.00189	1.36	LV	CELLSTATES	SMC2	control_LMNA	12	18
ISCU	2.54	0.0131	0.0551	0.0151	6.21	12.9	0.00032	1.88	LV	CELLSTATES	SMC2	control_LMNA	12	18
BMP5	2.53	3.04e-07	0.287	0.113	7.72	38.1	6.83e-10	6.52	LV	CELLSTATES	SMC2	control_LMNA	12	18
LRRN3	2.53	0.00627	0.0659	0.0261	6.56	14.8	0.000118	2.2	LV	CELLSTATES	SMC2	control_LMNA	12	18
AQP7	2.49	0.0387	0.0371	0.0026	6.06	10	0.00157	1.41	LV	CELLSTATES	SMC2	control_LMNA	12	18
AC016722.2	2.47	0.018	0.0534	0.00678	6.2	12.1	0.000509	1.75	LV	CELLSTATES	SMC2	control_LMNA	12	18
CLNK	2.47	0.0288	0.0385	0.00123	5.97	10.7	0.00105	1.54	LV	CELLSTATES	SMC2	control_LMNA	12	18
THUMPD3	2.47	0.018	0.0605	0.0193	6.2	12.1	0.000511	1.74	LV	CELLSTATES	SMC2	control_LMNA	12	18
HIC1	2.46	0.0073	0.0652	0.0134	6.32	14.5	0.00014	2.14	LV	CELLSTATES	SMC2	control_LMNA	12	18
HIGD1B	2.46	4.05e-07	0.239	0.0655	7.55	37.2	1.06e-09	6.39	LV	CELLSTATES	SMC2	control_LMNA	12	18
RMDN2-AS1	2.46	0.0387	0.0267	0.00123	6.03	9.98	0.00158	1.41	LV	CELLSTATES	SMC2	control_LMNA	12	18
ST3GAL5	2.42	0.00143	0.0958	0.0309	6.58	18.5	1.7e-05	2.84	LV	CELLSTATES	SMC2	control_LMNA	12	18
TCF21	2.42	0.0235	0.052	0.00245	6.2	11.3	0.000769	1.63	LV	CELLSTATES	SMC2	control_LMNA	12	18
NEURL1	2.41	0.0251	0.0442	0.0151	6.23	11.1	0.000852	1.6	LV	CELLSTATES	SMC2	control_LMNA	12	18
ADAMTS9	2.4	2.71e-11	0.946	0.308	9.29	58.6	1.89e-14	10.6	LV	CELLSTATES	SMC2	control_LMNA	12	18
MDC1-AS1	2.39	0.0465	0.0255	0.00123	6	9.51	0.00204	1.33	LV	CELLSTATES	SMC2	control_LMNA	12	18
AC027698.1	2.38	0.00553	0.0903	0.014	6.49	15.2	9.81e-05	2.26	LV	CELLSTATES	SMC2	control_LMNA	12	18
AL357507.1	2.37	0.0254	0.0536	0.0102	6.13	11.1	0.000863	1.6	LV	CELLSTATES	SMC2	control_LMNA	12	18
AL512638.2	2.36	2.15e-07	0.331	0.0665	7.81	38.9	4.49e-10	6.67	LV	CELLSTATES	SMC2	control_LMNA	12	18
AC008250.1	2.35	3.76e-07	0.468	0.154	8.22	37.5	9.02e-10	6.43	LV	CELLSTATES	SMC2	control_LMNA	12	18
ADA	2.34	0.0143	0.0625	0.0131	6.29	12.7	0.000375	1.84	LV	CELLSTATES	SMC2	control_LMNA	12	18
RFXAP	2.34	0.0482	0.0331	0.00439	5.97	9.41	0.00216	1.32	LV	CELLSTATES	SMC2	control_LMNA	12	18
TMED9	2.34	0.0142	0.06	0.00624	6.28	12.7	0.000363	1.85	LV	CELLSTATES	SMC2	control_LMNA	12	18
HGF	2.31	0.00366	0.0981	0.0236	6.57	16.3	5.53e-05	2.44	LV	CELLSTATES	SMC2	control_LMNA	12	18
AC244131.2	2.3	0.0383	0.041	0.0088	6.17	10	0.00154	1.42	LV	CELLSTATES	SMC2	control_LMNA	12	18
IFITM3	2.3	4.08e-06	0.223	0.0603	7.33	31.9	1.61e-08	5.39	LV	CELLSTATES	SMC2	control_LMNA	12	18
PSMB6	2.28	0.0189	0.0547	0.0195	6.27	11.9	0.000552	1.72	LV	CELLSTATES	SMC2	control_LMNA	12	18
CD38	2.26	6.23e-06	0.236	0.0666	7.62	30.8	2.92e-08	5.21	LV	CELLSTATES	SMC2	control_LMNA	12	18
FABP5	2.26	0.00115	0.114	0.0309	6.69	19.1	1.27e-05	2.94	LV	CELLSTATES	SMC2	control_LMNA	12	18
RTRAF	2.26	0.0113	0.0707	0.0108	6.42	13.4	0.000254	1.95	LV	CELLSTATES	SMC2	control_LMNA	12	18
S100A4	2.26	0.0103	0.0736	0.0193	6.33	13.6	0.000227	1.99	LV	CELLSTATES	SMC2	control_LMNA	12	18
GCLM	2.25	0.0438	0.0429	0.00521	6.13	9.69	0.00185	1.36	LV	CELLSTATES	SMC2	control_LMNA	12	18
ST8SIA1	2.25	0.0228	0.05	0.00801	6.27	11.4	0.000733	1.64	LV	CELLSTATES	SMC2	control_LMNA	12	18
CYGB	2.23	0.00149	0.0994	0.0353	6.67	18.4	1.77e-05	2.83	LV	CELLSTATES	SMC2	control_LMNA	12	18
DCBLD1	2.23	8.15e-06	0.212	0.127	7.51	30.2	3.91e-08	5.09	LV	CELLSTATES	SMC2	control_LMNA	12	18
ZNF521	2.22	0.000114	0.168	0.0726	7.23	24.3	8.28e-07	3.94	LV	CELLSTATES	SMC2	control_LMNA	12	18
AC140912.1	2.21	0.0443	0.0421	0.00699	6.04	9.64	0.0019	1.35	LV	CELLSTATES	SMC2	control_LMNA	12	18
DUS3L	2.2	0.0493	0.0445	0.0102	6.09	9.35	0.00223	1.31	LV	CELLSTATES	SMC2	control_LMNA	12	18
NEB	2.2	0.0263	0.0727	0.0102	6.22	11	0.000901	1.58	LV	CELLSTATES	SMC2	control_LMNA	12	18
CCDC129	2.18	0.00531	0.08	0.0591	6.67	15.3	9.05e-05	2.27	LV	CELLSTATES	SMC2	control_LMNA	12	18
CHRM3	2.18	0.00386	0.153	0.0449	6.94	16.1	6.03e-05	2.41	LV	CELLSTATES	SMC2	control_LMNA	12	18
C4orf19	2.14	0.00362	0.0935	0.0398	6.72	16.3	5.36e-05	2.44	LV	CELLSTATES	SMC2	control_LMNA	12	18
CYP3A5	2.14	0.0372	0.0553	0.0137	6.22	10.1	0.00149	1.43	LV	CELLSTATES	SMC2	control_LMNA	12	18
SH3GL2	2.12	0.0405	0.0446	0.00781	6.25	9.86	0.00169	1.39	LV	CELLSTATES	SMC2	control_LMNA	12	18
TEX14	2.12	0.0379	0.0507	0.0203	6.18	10.1	0.00152	1.42	LV	CELLSTATES	SMC2	control_LMNA	12	18
GPAT2	2.09	0.0139	0.0735	0.0132	6.39	12.8	0.000351	1.86	LV	CELLSTATES	SMC2	control_LMNA	12	18
PDE7B	2.09	5.23e-08	0.674	0.251	8.7	42.2	8.1e-11	7.28	LV	CELLSTATES	SMC2	control_LMNA	12	18
SCN4B	2.08	0.0257	0.0762	0.0137	6.28	11.1	0.000878	1.59	LV	CELLSTATES	SMC2	control_LMNA	12	18
RARRES1	2.06	0.00365	0.114	0.0412	6.73	16.3	5.47e-05	2.44	LV	CELLSTATES	SMC2	control_LMNA	12	18
AC100803.3	2.04	0.019	0.0699	0.0179	6.44	11.9	0.000565	1.72	LV	CELLSTATES	SMC2	control_LMNA	12	18
GRIN3A	2.04	0.0124	0.0882	0.0333	6.57	13.1	0.000295	1.91	LV	CELLSTATES	SMC2	control_LMNA	12	18
MAGED2	2.04	0.0309	0.0573	0.0158	6.27	10.6	0.00116	1.51	LV	CELLSTATES	SMC2	control_LMNA	12	18
ADAP2	2.03	0.00408	0.0917	0.0284	6.68	16	6.45e-05	2.39	LV	CELLSTATES	SMC2	control_LMNA	12	18
PLA2G2A	2.03	0.0043	0.123	0.0444	6.61	15.8	6.86e-05	2.37	LV	CELLSTATES	SMC2	control_LMNA	12	18
RHOC	2.03	0.0324	0.057	0.0149	6.28	10.4	0.00125	1.49	LV	CELLSTATES	SMC2	control_LMNA	12	18
TIMP1	2.03	5.06e-06	0.288	0.0925	7.75	31.4	2.12e-08	5.3	LV	CELLSTATES	SMC2	control_LMNA	12	18
BHLHE40	1.99	0.0234	0.0863	0.0323	6.33	11.3	0.00076	1.63	LV	CELLSTATES	SMC2	control_LMNA	12	18
SEPT6	1.97	0.00265	0.137	0.0525	6.83	17	3.71e-05	2.58	LV	CELLSTATES	SMC2	control_LMNA	12	18
GSTP1	1.95	0.00324	0.123	0.0576	6.8	16.6	4.66e-05	2.49	LV	CELLSTATES	SMC2	control_LMNA	12	18
MKRN3	1.94	0.00895	0.088	0.0309	6.66	14	0.000179	2.05	LV	CELLSTATES	SMC2	control_LMNA	12	18
NOVA1	1.94	0.00934	0.0915	0.0322	6.71	13.9	0.000194	2.03	LV	CELLSTATES	SMC2	control_LMNA	12	18
SELENBP1	1.94	0.0131	0.0919	0.031	6.58	12.9	0.000322	1.88	LV	CELLSTATES	SMC2	control_LMNA	12	18
C4orf3	1.89	0.0257	0.0756	0.0307	6.44	11.1	0.00088	1.59	LV	CELLSTATES	SMC2	control_LMNA	12	18
SLC25A5	1.89	0.0257	0.0703	0.0232	6.45	11.1	0.000879	1.59	LV	CELLSTATES	SMC2	control_LMNA	12	18
GPX3	1.88	0.0128	0.114	0.0374	6.55	13	0.000309	1.89	LV	CELLSTATES	SMC2	control_LMNA	12	18
NIT2	1.87	0.0483	0.0572	0.0184	6.4	9.4	0.00217	1.32	LV	CELLSTATES	SMC2	control_LMNA	12	18
FGF7	1.85	0.0484	0.0608	0.0232	6.34	9.39	0.00218	1.31	LV	CELLSTATES	SMC2	control_LMNA	12	18
MAP3K20-AS1	1.84	0.00386	0.163	0.0711	7.11	16.1	5.98e-05	2.41	LV	CELLSTATES	SMC2	control_LMNA	12	18
BMX	1.82	0.0276	0.0645	0.0281	6.55	10.9	0.000968	1.56	LV	CELLSTATES	SMC2	control_LMNA	12	18
IPO9-AS1	1.81	0.000128	0.284	0.0788	7.54	24	9.64e-07	3.89	LV	CELLSTATES	SMC2	control_LMNA	12	18
PI15	1.81	0.00115	0.241	0.1	7.46	19.1	1.27e-05	2.94	LV	CELLSTATES	SMC2	control_LMNA	12	18
SLC25A6	1.81	0.0392	0.0711	0.0162	6.43	9.94	0.00161	1.41	LV	CELLSTATES	SMC2	control_LMNA	12	18
RPS18	1.8	0.027	0.0764	0.0289	6.49	11	0.000934	1.57	LV	CELLSTATES	SMC2	control_LMNA	12	18
CHRD	1.78	0.0301	0.0933	0.0212	6.47	10.6	0.00112	1.52	LV	CELLSTATES	SMC2	control_LMNA	12	18
RPS28	1.78	0.0224	0.0905	0.0345	6.61	11.5	0.000714	1.65	LV	CELLSTATES	SMC2	control_LMNA	12	18
P3H2	1.77	0.0103	0.159	0.0361	6.82	13.6	0.000225	1.99	LV	CELLSTATES	SMC2	control_LMNA	12	18
FAM196A	1.76	0.00845	0.114	0.0429	6.93	14.2	0.000167	2.07	LV	CELLSTATES	SMC2	control_LMNA	12	18
HSPB7	1.76	0.0103	0.11	0.0408	6.79	13.6	0.000227	1.99	LV	CELLSTATES	SMC2	control_LMNA	12	18
RASL12	1.76	0.0214	0.0979	0.0423	6.75	11.6	0.00066	1.67	LV	CELLSTATES	SMC2	control_LMNA	12	18
XKR6	1.76	0.0189	0.0807	0.0399	6.7	11.9	0.000555	1.72	LV	CELLSTATES	SMC2	control_LMNA	12	18
MT-CO1	1.75	2.34e-06	0.636	0.291	8.83	33	9.07e-09	5.63	LV	CELLSTATES	SMC2	control_LMNA	12	18
SLC16A12-AS1	1.74	0.0122	0.0923	0.0332	6.79	13.2	0.000281	1.91	LV	CELLSTATES	SMC2	control_LMNA	12	18
TAGLN2	1.7	0.0243	0.0953	0.0302	6.59	11.2	0.000812	1.61	LV	CELLSTATES	SMC2	control_LMNA	12	18
ATP5MC2	1.69	0.0124	0.107	0.0429	6.82	13.1	0.000289	1.91	LV	CELLSTATES	SMC2	control_LMNA	12	18
ADORA2A-AS1	1.68	0.0387	0.0852	0.0486	6.57	9.99	0.00158	1.41	LV	CELLSTATES	SMC2	control_LMNA	12	18
CKM	1.66	0.00899	0.133	0.0382	6.99	14	0.000182	2.05	LV	CELLSTATES	SMC2	control_LMNA	12	18
CYC1	1.66	0.0193	0.0898	0.04	6.77	11.8	0.00058	1.72	LV	CELLSTATES	SMC2	control_LMNA	12	18
FAM213A	1.66	0.0242	0.116	0.0391	6.69	11.2	0.000804	1.62	LV	CELLSTATES	SMC2	control_LMNA	12	18
TMEFF2	1.66	0.0323	0.0913	0.0845	6.62	10.4	0.00123	1.49	LV	CELLSTATES	SMC2	control_LMNA	12	18
FGF1	1.65	0.00302	0.205	0.0822	7.39	16.7	4.28e-05	2.52	LV	CELLSTATES	SMC2	control_LMNA	12	18
AGT	1.64	0.000799	0.24	0.128	7.55	19.9	8.17e-06	3.1	LV	CELLSTATES	SMC2	control_LMNA	12	18
MGP	1.64	0.000134	0.399	0.251	8.09	23.9	1.03e-06	3.87	LV	CELLSTATES	SMC2	control_LMNA	12	18
S100A11	1.64	0.0472	0.0838	0.0386	6.48	9.47	0.00208	1.33	LV	CELLSTATES	SMC2	control_LMNA	12	18
COX6A2	1.63	0.0298	0.0804	0.0251	6.62	10.6	0.00111	1.53	LV	CELLSTATES	SMC2	control_LMNA	12	18
AC098617.1	1.62	0.0318	0.108	0.0697	6.69	10.5	0.00121	1.5	LV	CELLSTATES	SMC2	control_LMNA	12	18
FOXP2	1.62	0.0155	0.109	0.0984	6.88	12.5	0.000409	1.81	LV	CELLSTATES	SMC2	control_LMNA	12	18
RIPOR3	1.62	3.03e-05	0.639	0.36	8.85	27.2	1.88e-07	4.52	LV	CELLSTATES	SMC2	control_LMNA	12	18
ENPEP	1.61	0.000244	0.329	0.161	7.96	22.5	2.08e-06	3.61	LV	CELLSTATES	SMC2	control_LMNA	12	18
ETS1	1.61	0.0052	0.185	0.0631	7.25	15.4	8.82e-05	2.28	LV	CELLSTATES	SMC2	control_LMNA	12	18
NCAM2	1.61	0.000367	0.365	0.131	7.84	21.7	3.21e-06	3.44	LV	CELLSTATES	SMC2	control_LMNA	12	18
CLMAT3	1.6	0.00231	0.209	0.0762	7.49	17.4	3.06e-05	2.64	LV	CELLSTATES	SMC2	control_LMNA	12	18
CST3	1.6	0.000404	0.32	0.179	7.75	21.5	3.59e-06	3.39	LV	CELLSTATES	SMC2	control_LMNA	12	18
DCN	1.6	2.84e-05	0.629	0.368	8.74	27.3	1.74e-07	4.55	LV	CELLSTATES	SMC2	control_LMNA	12	18
MRPS21	1.6	0.0286	0.0989	0.0389	6.75	10.8	0.00104	1.54	LV	CELLSTATES	SMC2	control_LMNA	12	18
TRDN-AS1	1.6	0.0312	0.106	0.033	6.82	10.5	0.00118	1.51	LV	CELLSTATES	SMC2	control_LMNA	12	18
STARD4-AS1	1.58	0.0407	0.113	0.0597	6.66	9.85	0.0017	1.39	LV	CELLSTATES	SMC2	control_LMNA	12	18
RPL27A	1.56	0.014	0.132	0.0372	6.88	12.8	0.000355	1.85	LV	CELLSTATES	SMC2	control_LMNA	12	18
ADIRF	1.53	0.00945	0.155	0.0757	7.16	13.9	0.000197	2.02	LV	CELLSTATES	SMC2	control_LMNA	12	18
BTG1	1.53	0.00215	0.287	0.137	7.77	17.6	2.78e-05	2.67	LV	CELLSTATES	SMC2	control_LMNA	12	18
DIAPH2-AS1	1.52	0.000908	0.411	0.164	8.3	19.6	9.71e-06	3.04	LV	CELLSTATES	SMC2	control_LMNA	12	18
AC092839.1	1.49	0.0122	0.185	0.0879	7.21	13.2	0.000277	1.92	LV	CELLSTATES	SMC2	control_LMNA	12	18
ESR2	1.49	0.0338	0.103	0.0612	6.81	10.3	0.00134	1.47	LV	CELLSTATES	SMC2	control_LMNA	12	18
PIP5K1B	1.48	0.0281	0.121	0.0723	7	10.8	0.000999	1.55	LV	CELLSTATES	SMC2	control_LMNA	12	18
LRP4	1.47	0.000122	0.49	0.279	8.63	24.1	8.94e-07	3.92	LV	CELLSTATES	SMC2	control_LMNA	12	18
CDH20	1.46	0.0392	0.114	0.0518	7	9.94	0.00162	1.41	LV	CELLSTATES	SMC2	control_LMNA	12	18
SHISA6	1.46	0.0244	0.145	0.0669	7	11.2	0.000819	1.61	LV	CELLSTATES	SMC2	control_LMNA	12	18
MT-ND1	1.45	0.0189	0.125	0.0664	7.04	11.9	0.00056	1.72	LV	CELLSTATES	SMC2	control_LMNA	12	18
AC012404.1	1.43	0.0212	0.157	0.103	7.25	11.6	0.000654	1.67	LV	CELLSTATES	SMC2	control_LMNA	12	18
KCNJ8	1.43	0.00806	0.204	0.16	7.41	14.3	0.000159	2.09	LV	CELLSTATES	SMC2	control_LMNA	12	18
ARPC3	1.42	0.0299	0.118	0.0574	6.97	10.6	0.00112	1.52	LV	CELLSTATES	SMC2	control_LMNA	12	18
CECR2	1.41	0.0102	0.193	0.107	7.4	13.7	0.000218	1.99	LV	CELLSTATES	SMC2	control_LMNA	12	18
ENPP1	1.41	0.0482	0.134	0.0593	6.99	9.41	0.00216	1.32	LV	CELLSTATES	SMC2	control_LMNA	12	18
FRMD3	1.41	5.82e-05	1.34	0.941	9.84	25.8	3.83e-07	4.24	LV	CELLSTATES	SMC2	control_LMNA	12	18
PPARGC1B	1.4	0.0332	0.135	0.0749	7.08	10.3	0.0013	1.48	LV	CELLSTATES	SMC2	control_LMNA	12	18
TUBA1B	1.4	0.0386	0.124	0.0583	6.96	10	0.00156	1.41	LV	CELLSTATES	SMC2	control_LMNA	12	18
RPLP0	1.38	0.0175	0.171	0.1	7.29	12.2	0.000487	1.76	LV	CELLSTATES	SMC2	control_LMNA	12	18
S100A6	1.37	0.0143	0.201	0.0988	7.21	12.7	0.000368	1.85	LV	CELLSTATES	SMC2	control_LMNA	12	18
USP39	1.37	0.00488	0.241	0.147	7.65	15.5	8.05e-05	2.31	LV	CELLSTATES	SMC2	control_LMNA	12	18
AL450384.2	1.36	0.0465	0.13	0.0625	7.07	9.5	0.00205	1.33	LV	CELLSTATES	SMC2	control_LMNA	12	18
DDX18	1.36	0.0124	0.214	0.0877	7.56	13.1	0.000291	1.91	LV	CELLSTATES	SMC2	control_LMNA	12	18
H3F3B	1.36	0.00325	0.37	0.211	7.91	16.6	4.71e-05	2.49	LV	CELLSTATES	SMC2	control_LMNA	12	18
RPL11	1.35	0.0281	0.146	0.103	7.1	10.8	0.000995	1.55	LV	CELLSTATES	SMC2	control_LMNA	12	18
COX5B	1.32	0.0426	0.119	0.0687	6.97	9.74	0.0018	1.37	LV	CELLSTATES	SMC2	control_LMNA	12	18
MT-CYB	1.31	0.00979	0.256	0.189	7.89	13.8	0.000207	2.01	LV	CELLSTATES	SMC2	control_LMNA	12	18
MT-ND4	1.31	0.00928	0.23	0.179	7.56	13.9	0.000191	2.03	LV	CELLSTATES	SMC2	control_LMNA	12	18
AC018682.1	1.29	0.00509	0.306	0.19	8	15.4	8.52e-05	2.29	LV	CELLSTATES	SMC2	control_LMNA	12	18
EGFLAM	1.29	0.00115	0.734	0.501	9.11	19	1.29e-05	2.94	LV	CELLSTATES	SMC2	control_LMNA	12	18
IMPA2	1.27	0.024	0.217	0.15	7.44	11.3	0.000793	1.62	LV	CELLSTATES	SMC2	control_LMNA	12	18
PDZD2	1.27	0.000158	1.85	0.963	10.2	23.5	1.27e-06	3.8	LV	CELLSTATES	SMC2	control_LMNA	12	18
PLN	1.27	0.0447	0.152	0.0981	7.13	9.61	0.00194	1.35	LV	CELLSTATES	SMC2	control_LMNA	12	18
SLC25A4	1.27	0.0142	0.236	0.155	7.7	12.7	0.000364	1.85	LV	CELLSTATES	SMC2	control_LMNA	12	18
MYL3	1.26	0.0324	0.155	0.091	7.13	10.4	0.00126	1.49	LV	CELLSTATES	SMC2	control_LMNA	12	18
LINC02237	1.25	0.029	0.175	0.129	7.28	10.7	0.00106	1.54	LV	CELLSTATES	SMC2	control_LMNA	12	18
ADGRB3	1.24	0.00115	1.11	0.643	9.5	19.1	1.27e-05	2.94	LV	CELLSTATES	SMC2	control_LMNA	12	18
STEAP4	1.24	0.0122	0.446	0.266	8.52	13.2	0.000281	1.91	LV	CELLSTATES	SMC2	control_LMNA	12	18
MFGE8	1.23	0.00386	0.447	0.309	8.39	16.1	6.04e-05	2.41	LV	CELLSTATES	SMC2	control_LMNA	12	18
RBMS3-AS2	1.23	0.00362	0.741	0.464	9.02	16.3	5.39e-05	2.44	LV	CELLSTATES	SMC2	control_LMNA	12	18
CD63	1.22	0.0175	0.248	0.141	7.51	12.2	0.000489	1.76	LV	CELLSTATES	SMC2	control_LMNA	12	18
PDE10A	1.22	0.00588	0.466	0.287	8.35	15	0.000106	2.23	LV	CELLSTATES	SMC2	control_LMNA	12	18
SOCS5	1.22	0.024	0.25	0.151	7.73	11.3	0.000796	1.62	LV	CELLSTATES	SMC2	control_LMNA	12	18
SPDYE2	1.22	0.0177	0.264	0.149	7.47	12.1	0.000496	1.75	LV	CELLSTATES	SMC2	control_LMNA	12	18
ASAH1	1.21	0.0346	0.194	0.145	7.35	10.2	0.00138	1.46	LV	CELLSTATES	SMC2	control_LMNA	12	18
MEF2C	1.21	0.00196	0.837	0.549	9.13	17.8	2.48e-05	2.71	LV	CELLSTATES	SMC2	control_LMNA	12	18
CAV1	1.19	0.0455	0.227	0.138	7.65	9.57	0.00198	1.34	LV	CELLSTATES	SMC2	control_LMNA	12	18
CD9	1.19	0.039	0.188	0.125	7.27	9.96	0.0016	1.41	LV	CELLSTATES	SMC2	control_LMNA	12	18
DACH1	1.19	0.0201	0.272	0.172	7.81	11.7	0.000619	1.7	LV	CELLSTATES	SMC2	control_LMNA	12	18
EDA	1.19	0.0187	0.34	0.189	7.94	12	0.000539	1.73	LV	CELLSTATES	SMC2	control_LMNA	12	18
MALAT1	1.19	3.49e-12	248	179	17.3	63	2.06e-15	11.5	LV	CELLSTATES	SMC2	control_LMNA	12	18
SRSF2	1.18	0.0193	0.29	0.175	7.79	11.8	0.000577	1.72	LV	CELLSTATES	SMC2	control_LMNA	12	18
TINAGL1	1.18	0.0221	0.27	0.159	7.78	11.5	0.000699	1.66	LV	CELLSTATES	SMC2	control_LMNA	12	18
KAZN	1.17	0.0164	0.287	0.222	7.93	12.3	0.000446	1.79	LV	CELLSTATES	SMC2	control_LMNA	12	18
TNNC1	1.16	0.0159	0.277	0.192	7.82	12.4	0.000427	1.8	LV	CELLSTATES	SMC2	control_LMNA	12	18
TBX2	1.15	0.0399	0.204	0.165	7.62	9.9	0.00165	1.4	LV	CELLSTATES	SMC2	control_LMNA	12	18
NGF	1.12	0.00317	0.935	0.562	9.19	16.6	4.51e-05	2.5	LV	CELLSTATES	SMC2	control_LMNA	12	18
C7	1.1	0.0128	0.69	0.431	8.85	13	0.000307	1.89	LV	CELLSTATES	SMC2	control_LMNA	12	18
AC012409.2	1.09	0.00708	1.15	0.806	9.53	14.6	0.000135	2.15	LV	CELLSTATES	SMC2	control_LMNA	12	18
LDLRAD3	1.07	0.0338	0.341	0.217	7.96	10.3	0.00133	1.47	LV	CELLSTATES	SMC2	control_LMNA	12	18
RBMS3-AS3	1.05	0.0045	1.24	0.924	9.73	15.7	7.28e-05	2.35	LV	CELLSTATES	SMC2	control_LMNA	12	18
SRSF3	1.03	0.0473	0.273	0.153	7.63	9.46	0.0021	1.33	LV	CELLSTATES	SMC2	control_LMNA	12	18
PABPC1	1.02	0.0455	0.326	0.222	8.09	9.56	0.00199	1.34	LV	CELLSTATES	SMC2	control_LMNA	12	18
RAD51B	1.01	0.013	0.998	0.65	9.31	13	0.000318	1.89	LV	CELLSTATES	SMC2	control_LMNA	12	18
RGS5	1.01	0.0221	0.698	0.616	9	11.5	0.000696	1.66	LV	CELLSTATES	SMC2	control_LMNA	12	18
ABCC9	1	0.0124	1.19	0.944	9.58	13.1	0.000294	1.91	LV	CELLSTATES	SMC2	control_LMNA	12	18
GSN	1	0.0143	0.821	0.54	9.01	12.7	0.000373	1.84	LV	CELLSTATES	SMC2	control_LMNA	12	18
CD36	0.946	0.0188	1.22	1.06	9.83	11.9	0.000549	1.73	LV	CELLSTATES	SMC2	control_LMNA	12	18
MYO1B	0.942	0.0339	0.648	0.619	8.9	10.3	0.00134	1.47	LV	CELLSTATES	SMC2	control_LMNA	12	18
PDGFRB	0.883	0.0171	1.7	1.3	10.2	12.2	0.000472	1.77	LV	CELLSTATES	SMC2	control_LMNA	12	18
SERPINE1	0.88	0.0452	1.14	0.705	9.37	9.59	0.00196	1.35	LV	CELLSTATES	SMC2	control_LMNA	12	18
DLC1	0.725	0.0323	6.64	6.23	12.1	10.4	0.00124	1.49	LV	CELLSTATES	SMC2	control_LMNA	12	18

## Sheet: control_PKP2
Gene	logFC	FDR	mean_exp_control	mean_exp_genotype	logCPM	F	PValue	FDR_plot	Region	annotation_level	cell_state	comparison	Observations_genotype	Observations_reference
AC012636.1	5.26	0.000102	0.106	0	6.73	29	2.32e-07	3.99	LV	CELLSTATES	SMC2	control_PKP2	5	18
CENPO	4.82	0.000593	0.0569	0	6.34	23.7	2.48e-06	3.23	LV	CELLSTATES	SMC2	control_PKP2	5	18
AC100803.3	4.5	0.00274	0.0699	0	6.25	19.4	1.81e-05	2.56	LV	CELLSTATES	SMC2	control_PKP2	5	18
PLA2G2A	4.34	0.00854	0.123	0	6.4	16.1	8.67e-05	2.07	LV	CELLSTATES	SMC2	control_PKP2	5	18
AC011632.1	4.31	0.0125	0.0558	0	6.1	15.1	0.000147	1.9	LV	CELLSTATES	SMC2	control_PKP2	5	18
SNCG	4.17	0.0104	0.0499	0	6.12	15.6	0.000111	1.98	LV	CELLSTATES	SMC2	control_PKP2	5	18
ADA	4.16	0.00679	0.0625	0	6.09	16.8	6.24e-05	2.17	LV	CELLSTATES	SMC2	control_PKP2	5	18
AC018616.1	4.12	0.0104	0.0501	0	6.06	15.6	0.000111	1.98	LV	CELLSTATES	SMC2	control_PKP2	5	18
ADAM12	4.04	0.0239	0.0435	0	5.99	13	0.000409	1.62	LV	CELLSTATES	SMC2	control_PKP2	5	18
AC090617.4	3.96	0.0179	0.0325	0	5.95	13.9	0.000257	1.75	LV	CELLSTATES	SMC2	control_PKP2	5	18
AC019270.1	3.94	0.0248	0.0286	0	5.93	12.9	0.000434	1.61	LV	CELLSTATES	SMC2	control_PKP2	5	18
BHLHE40	3.94	0.0173	0.0863	0	6.09	14	0.000244	1.76	LV	CELLSTATES	SMC2	control_PKP2	5	18
RIPOR3	3.88	2.91e-08	0.639	0.0791	8.77	54.7	5.17e-12	7.54	LV	CELLSTATES	SMC2	control_PKP2	5	18
MED22	3.81	0.0282	0.0417	0	5.91	12.5	0.000517	1.55	LV	CELLSTATES	SMC2	control_PKP2	5	18
AC093110.1	3.79	0.0277	0.0262	0	5.86	12.6	0.000496	1.56	LV	CELLSTATES	SMC2	control_PKP2	5	18
AC127164.1	3.77	0.0298	0.0313	0	5.86	12.4	0.00055	1.53	LV	CELLSTATES	SMC2	control_PKP2	5	18
AC016493.1	3.75	0.0303	0.0329	0	5.87	12.3	0.000576	1.52	LV	CELLSTATES	SMC2	control_PKP2	5	18
CPVL	3.72	0.0345	0.0318	0	5.86	12	0.000679	1.46	LV	CELLSTATES	SMC2	control_PKP2	5	18
NDRG4	3.66	0.0371	0.0353	0	5.85	11.7	0.000767	1.43	LV	CELLSTATES	SMC2	control_PKP2	5	18
RAB6B	3.66	0.0318	0.0462	0	5.89	12.2	0.000612	1.5	LV	CELLSTATES	SMC2	control_PKP2	5	18
GCNT2	3.65	0.0408	0.0253	0	5.83	11.5	0.000871	1.39	LV	CELLSTATES	SMC2	control_PKP2	5	18
TESC	3.59	0.0035	0.078	0.0037	6.45	18.7	2.54e-05	2.46	LV	CELLSTATES	SMC2	control_PKP2	5	18
TPBG	3.59	0.0467	0.0191	0	5.79	11.1	0.00107	1.33	LV	CELLSTATES	SMC2	control_PKP2	5	18
WDR83	3.59	0.0425	0.0244	0	5.81	11.3	0.000934	1.37	LV	CELLSTATES	SMC2	control_PKP2	5	18
MT1M	3.55	0.00725	0.0565	0.0037	6.3	16.6	6.83e-05	2.14	LV	CELLSTATES	SMC2	control_PKP2	5	18
BMX	3.51	0.00682	0.0645	0.0037	6.37	16.8	6.33e-05	2.17	LV	CELLSTATES	SMC2	control_PKP2	5	18
CCL2	3.51	0.000513	0.166	0.00734	6.88	24.1	2.03e-06	3.29	LV	CELLSTATES	SMC2	control_PKP2	5	18
DCBLD1	3.48	3.02e-05	0.212	0.0407	7.44	32.7	4.35e-08	4.52	LV	CELLSTATES	SMC2	control_PKP2	5	18
ADAMTS9	3.46	2.91e-08	0.946	0.118	9.35	54.1	6.64e-12	7.54	LV	CELLSTATES	SMC2	control_PKP2	5	18
LINC01568	3.42	0.00842	0.0674	0.00364	6.31	16.2	8.32e-05	2.07	LV	CELLSTATES	SMC2	control_PKP2	5	18
TRPA1	3.41	0.014	0.05	0.0133	6.28	14.7	0.000172	1.85	LV	CELLSTATES	SMC2	control_PKP2	5	18
BMP5	3.28	2.18e-05	0.287	0.058	7.7	33.9	2.65e-08	4.66	LV	CELLSTATES	SMC2	control_PKP2	5	18
AL138828.1	3.27	8.37e-08	0.737	0.0985	8.92	50.1	3.18e-11	7.08	LV	CELLSTATES	SMC2	control_PKP2	5	18
AL353653.1	3.13	0.00512	0.0944	0.0123	6.61	17.5	4.48e-05	2.29	LV	CELLSTATES	SMC2	control_PKP2	5	18
CCDC129	3.13	0.00614	0.08	0.0124	6.53	17	5.6e-05	2.21	LV	CELLSTATES	SMC2	control_PKP2	5	18
FGF7	3.02	0.044	0.0608	0.0037	6.14	11.2	0.000989	1.36	LV	CELLSTATES	SMC2	control_PKP2	5	18
DHX34	3	0.0408	0.0471	0.0133	6.14	11.5	0.000871	1.39	LV	CELLSTATES	SMC2	control_PKP2	5	18
LINC02237	3	0.000549	0.175	0.0243	7.09	23.9	2.21e-06	3.26	LV	CELLSTATES	SMC2	control_PKP2	5	18
ADAMTS9-AS1	2.93	0.00034	0.179	0.0256	7.37	25.2	1.21e-06	3.47	LV	CELLSTATES	SMC2	control_PKP2	5	18
FGF12	2.92	0.000157	0.255	0.064	7.76	27.3	4.9e-07	3.8	LV	CELLSTATES	SMC2	control_PKP2	5	18
PDE10A	2.9	1.84e-05	0.466	0.0763	8.23	34.7	1.88e-08	4.73	LV	CELLSTATES	SMC2	control_PKP2	5	18
DACH1	2.66	0.000139	0.272	0.09	7.67	27.8	3.91e-07	3.86	LV	CELLSTATES	SMC2	control_PKP2	5	18
MT-ND2	2.65	0.013	0.139	0.016	6.77	15	0.000154	1.89	LV	CELLSTATES	SMC2	control_PKP2	5	18
CFL1	2.63	0.0322	0.0743	0.0124	6.31	12.1	0.000626	1.49	LV	CELLSTATES	SMC2	control_PKP2	5	18
OLFM2	2.63	0.0204	0.077	0.0207	6.5	13.5	0.000317	1.69	LV	CELLSTATES	SMC2	control_PKP2	5	18
LZTS1-AS1	2.58	0.0186	0.0948	0.0211	6.6	13.8	0.000275	1.73	LV	CELLSTATES	SMC2	control_PKP2	5	18
EGFLAM	2.57	1.84e-05	0.734	0.211	9.02	34.6	1.96e-08	4.73	LV	CELLSTATES	SMC2	control_PKP2	5	18
FNBP1L	2.49	0.00121	0.213	0.0977	7.43	21.8	5.97e-06	2.92	LV	CELLSTATES	SMC2	control_PKP2	5	18
HGF	2.44	0.0357	0.0981	0.016	6.44	11.8	0.000721	1.45	LV	CELLSTATES	SMC2	control_PKP2	5	18
ZNF521	2.42	0.00364	0.168	0.0555	7.17	18.5	2.77e-05	2.44	LV	CELLSTATES	SMC2	control_PKP2	5	18
NDUFA4L2	2.4	0.0211	0.184	0.0294	6.9	13.3	0.000343	1.68	LV	CELLSTATES	SMC2	control_PKP2	5	18
CYGB	2.38	0.042	0.0994	0.0261	6.54	11.4	0.000913	1.38	LV	CELLSTATES	SMC2	control_PKP2	5	18
PKD2L2	2.38	0.0474	0.0564	0.0109	6.34	11	0.0011	1.32	LV	CELLSTATES	SMC2	control_PKP2	5	18
PNKP	2.37	0.0153	0.131	0.0248	6.64	14.4	0.000198	1.81	LV	CELLSTATES	SMC2	control_PKP2	5	18
SELENBP1	2.37	0.0359	0.0919	0.0273	6.43	11.8	0.000734	1.45	LV	CELLSTATES	SMC2	control_PKP2	5	18
GPRIN3	2.33	0.00834	0.138	0.0455	7.01	16.3	8.17e-05	2.08	LV	CELLSTATES	SMC2	control_PKP2	5	18
RPS25	2.3	0.0235	0.0926	0.0197	6.54	13	0.000397	1.63	LV	CELLSTATES	SMC2	control_PKP2	5	18
AL499616.1	2.29	0.00474	0.197	0.112	7.58	17.7	4e-05	2.32	LV	CELLSTATES	SMC2	control_PKP2	5	18
APOD	2.28	0.00854	0.75	0.0989	8.75	16.2	8.59e-05	2.07	LV	CELLSTATES	SMC2	control_PKP2	5	18
PSMD7	2.27	0.0196	0.113	0.0183	6.66	13.6	0.000297	1.71	LV	CELLSTATES	SMC2	control_PKP2	5	18
PDZD2	2.25	1.84e-05	1.85	0.593	10.2	34.9	1.71e-08	4.73	LV	CELLSTATES	SMC2	control_PKP2	5	18
AC003991.1	2.24	0.0125	0.218	0.126	7.63	15	0.000147	1.9	LV	CELLSTATES	SMC2	control_PKP2	5	18
AC008250.1	2.24	0.00114	0.468	0.163	8.27	22	5.46e-06	2.94	LV	CELLSTATES	SMC2	control_PKP2	5	18
PIP5K1B	2.23	0.0188	0.121	0.0432	6.87	13.7	0.000282	1.73	LV	CELLSTATES	SMC2	control_PKP2	5	18
HES1	2.22	0.0363	0.168	0.0647	7.1	11.8	0.000748	1.44	LV	CELLSTATES	SMC2	control_PKP2	5	18
STEAP4	2.2	0.000684	0.446	0.184	8.49	23.3	3.01e-06	3.16	LV	CELLSTATES	SMC2	control_PKP2	5	18
FAR2	2.18	0.0277	0.109	0.0426	6.71	12.6	0.000494	1.56	LV	CELLSTATES	SMC2	control_PKP2	5	18
PNRC1	2.17	0.0108	0.131	0.0556	7.02	15.4	0.000121	1.97	LV	CELLSTATES	SMC2	control_PKP2	5	18
CD36	2.16	7.31e-05	1.22	0.455	9.71	29.9	1.5e-07	4.14	LV	CELLSTATES	SMC2	control_PKP2	5	18
FOXP2	2.16	0.0425	0.109	0.0377	6.71	11.3	0.000935	1.37	LV	CELLSTATES	SMC2	control_PKP2	5	18
CHRM3	2.15	0.038	0.153	0.0585	6.9	11.7	0.000788	1.42	LV	CELLSTATES	SMC2	control_PKP2	5	18
RIMS1	2.15	0.0165	0.16	0.0584	7.1	14.2	0.000225	1.78	LV	CELLSTATES	SMC2	control_PKP2	5	18
FRMD3	2.14	3.51e-05	1.34	0.447	9.79	32.2	5.6e-08	4.45	LV	CELLSTATES	SMC2	control_PKP2	5	18
CD38	2.11	0.00314	0.236	0.103	7.64	19	2.19e-05	2.5	LV	CELLSTATES	SMC2	control_PKP2	5	18
NCAM2	2.08	0.00216	0.365	0.105	7.79	20.1	1.31e-05	2.67	LV	CELLSTATES	SMC2	control_PKP2	5	18
TRDN-AS1	2.08	0.0397	0.106	0.0271	6.7	11.5	0.000836	1.4	LV	CELLSTATES	SMC2	control_PKP2	5	18
TBX2	2.06	0.00525	0.204	0.0792	7.47	17.4	4.67e-05	2.28	LV	CELLSTATES	SMC2	control_PKP2	5	18
CCDC65	2.05	0.0486	0.0897	0.032	6.69	10.9	0.00114	1.31	LV	CELLSTATES	SMC2	control_PKP2	5	18
KAZN	2.02	0.00452	0.287	0.126	7.83	17.9	3.64e-05	2.34	LV	CELLSTATES	SMC2	control_PKP2	5	18
RPLP0	2.02	0.0118	0.171	0.0456	7.19	15.2	0.000135	1.93	LV	CELLSTATES	SMC2	control_PKP2	5	18
ATP1A2	2	0.0242	0.177	0.0685	7.36	12.9	0.000417	1.62	LV	CELLSTATES	SMC2	control_PKP2	5	18
LRP4	2	0.00401	0.49	0.171	8.61	18.2	3.14e-05	2.4	LV	CELLSTATES	SMC2	control_PKP2	5	18
SH2D3C	2	0.044	0.1	0.0485	6.72	11.2	0.00099	1.36	LV	CELLSTATES	SMC2	control_PKP2	5	18
PPARGC1B	1.97	0.0238	0.135	0.0542	6.95	13	0.000405	1.62	LV	CELLSTATES	SMC2	control_PKP2	5	18
CFD	1.93	0.0146	0.343	0.125	7.67	14.6	0.000183	1.84	LV	CELLSTATES	SMC2	control_PKP2	5	18
TIMP1	1.92	0.0106	0.288	0.0925	7.76	15.6	0.000115	1.97	LV	CELLSTATES	SMC2	control_PKP2	5	18
MT-ATP6	1.91	0.0082	0.232	0.115	7.69	16.3	7.97e-05	2.09	LV	CELLSTATES	SMC2	control_PKP2	5	18
AC017002.5	1.89	0.0146	0.262	0.124	7.62	14.6	0.000184	1.84	LV	CELLSTATES	SMC2	control_PKP2	5	18
MYO1B	1.87	0.000784	0.648	0.229	8.75	22.9	3.57e-06	3.11	LV	CELLSTATES	SMC2	control_PKP2	5	18
ISYNA1	1.84	0.0177	0.164	0.0718	7.18	13.9	0.000253	1.75	LV	CELLSTATES	SMC2	control_PKP2	5	18
MT-CO2	1.84	0.0108	0.295	0.134	7.97	15.5	0.000117	1.97	LV	CELLSTATES	SMC2	control_PKP2	5	18
DDX21	1.81	0.0314	0.147	0.0838	7.24	12.2	0.000602	1.5	LV	CELLSTATES	SMC2	control_PKP2	5	18
HIGD1B	1.81	0.0124	0.239	0.0998	7.58	15.1	0.000144	1.91	LV	CELLSTATES	SMC2	control_PKP2	5	18
HIF1A-AS2	1.8	0.0162	0.189	0.0917	7.51	14.3	0.000214	1.79	LV	CELLSTATES	SMC2	control_PKP2	5	18
SPOCK1	1.78	0.0211	0.163	0.0748	7.33	13.3	0.000341	1.68	LV	CELLSTATES	SMC2	control_PKP2	5	18
AL512638.2	1.77	0.0118	0.331	0.15	7.87	15.2	0.000134	1.93	LV	CELLSTATES	SMC2	control_PKP2	5	18
POR	1.77	0.0439	0.133	0.0532	6.91	11.2	0.000974	1.36	LV	CELLSTATES	SMC2	control_PKP2	5	18
THBS4	1.75	0.022	0.231	0.0829	7.39	13.2	0.000361	1.66	LV	CELLSTATES	SMC2	control_PKP2	5	18
SOCS5	1.73	0.0153	0.25	0.118	7.66	14.5	0.000196	1.81	LV	CELLSTATES	SMC2	control_PKP2	5	18
CPM	1.72	0.0146	0.317	0.152	8.09	14.6	0.000186	1.84	LV	CELLSTATES	SMC2	control_PKP2	5	18
KCNJ8	1.72	0.0275	0.204	0.104	7.31	12.6	0.00049	1.56	LV	CELLSTATES	SMC2	control_PKP2	5	18
IPO9-AS1	1.7	0.0277	0.284	0.0911	7.52	12.6	0.000501	1.56	LV	CELLSTATES	SMC2	control_PKP2	5	18
PDGFRB	1.7	0.000481	1.7	0.753	10.1	24.3	1.87e-06	3.32	LV	CELLSTATES	SMC2	control_PKP2	5	18
IL1RAPL1	1.69	0.00875	0.395	0.157	8.01	16.1	8.97e-05	2.06	LV	CELLSTATES	SMC2	control_PKP2	5	18
MFGE8	1.68	0.0074	0.447	0.185	8.32	16.6	7.03e-05	2.13	LV	CELLSTATES	SMC2	control_PKP2	5	18
ADGRB3	1.67	0.00314	1.11	0.529	9.5	19	2.17e-05	2.5	LV	CELLSTATES	SMC2	control_PKP2	5	18
EDA	1.59	0.0211	0.34	0.158	7.87	13.3	0.000343	1.68	LV	CELLSTATES	SMC2	control_PKP2	5	18
FLT1	1.58	0.0397	0.21	0.093	7.4	11.6	0.000831	1.4	LV	CELLSTATES	SMC2	control_PKP2	5	18
RGS5	1.58	0.00474	0.698	0.386	8.91	17.8	3.91e-05	2.32	LV	CELLSTATES	SMC2	control_PKP2	5	18
CECR2	1.55	0.047	0.193	0.106	7.33	11	0.00109	1.33	LV	CELLSTATES	SMC2	control_PKP2	5	18
RAD51B	1.55	0.00854	0.998	0.455	9.25	16.1	8.7e-05	2.07	LV	CELLSTATES	SMC2	control_PKP2	5	18
RGL3	1.52	0.0425	0.2	0.0935	7.44	11.3	0.000933	1.37	LV	CELLSTATES	SMC2	control_PKP2	5	18
DOCK6	1.46	0.0474	0.233	0.113	7.52	11	0.0011	1.32	LV	CELLSTATES	SMC2	control_PKP2	5	18
HIF1A	1.41	0.0439	0.3	0.187	7.92	11.2	0.000975	1.36	LV	CELLSTATES	SMC2	control_PKP2	5	18
PDE7B	1.4	0.0143	0.674	0.341	8.79	14.7	0.000177	1.84	LV	CELLSTATES	SMC2	control_PKP2	5	18
PTH1R	1.39	0.0439	0.375	0.234	8.17	11.2	0.000979	1.36	LV	CELLSTATES	SMC2	control_PKP2	5	18
NOTCH3	1.25	0.0486	0.517	0.282	8.4	10.9	0.00114	1.31	LV	CELLSTATES	SMC2	control_PKP2	5	18
MALAT1	0.926	0.0108	248	206	17.4	15.5	0.00012	1.97	LV	CELLSTATES	SMC2	control_PKP2	5	18

## Sheet: control_PVneg
Gene	logFC	FDR	mean_exp_control	mean_exp_genotype	logCPM	F	PValue	FDR_plot	Region	annotation_level	cell_state	comparison	Observations_genotype	Observations_reference
RPS18	4.55	0.00242	0.0764	0	6.37	21.4	3.71e-06	2.62	LV	CELLSTATES	SMC2	control_PVneg	7	18
AC100803.3	4.37	0.0066	0.0699	0	6.35	18.8	1.47e-05	2.18	LV	CELLSTATES	SMC2	control_PVneg	7	18
PCA3	4.22	0.0168	0.0813	0	6.76	15.6	7.86e-05	1.77	LV	CELLSTATES	SMC2	control_PVneg	7	18
ANKRD2	4.11	0.0158	0.0484	0	6.22	15.8	7.13e-05	1.8	LV	CELLSTATES	SMC2	control_PVneg	7	18
RIC3	4	0.0278	0.0663	0	6.34	14.2	0.000166	1.56	LV	CELLSTATES	SMC2	control_PVneg	7	18
AC011632.1	3.93	0.0314	0.0558	0	6.22	13.8	0.000205	1.5	LV	CELLSTATES	SMC2	control_PVneg	7	18
LINC00535	3.82	0.0389	0.047	0	6.07	13.1	0.000301	1.41	LV	CELLSTATES	SMC2	control_PVneg	7	18
TOMM40	3.79	0.0452	0.0574	0	6.09	12.7	0.000367	1.35	LV	CELLSTATES	SMC2	control_PVneg	7	18
GPAT2	3.2	0.0275	0.0735	0.013	6.32	14.3	0.000156	1.56	LV	CELLSTATES	SMC2	control_PVneg	7	18
NDUFA4L2	2.86	0.00159	0.184	0.0354	6.99	22.9	1.67e-06	2.8	LV	CELLSTATES	SMC2	control_PVneg	7	18
APOD	2.79	1.3e-08	0.75	0.0784	8.76	48.7	2.99e-12	7.89	LV	CELLSTATES	SMC2	control_PVneg	7	18
ADAMTS9	2.72	2.75e-09	0.946	0.21	9.35	52.5	4.22e-13	8.56	LV	CELLSTATES	SMC2	control_PVneg	7	18
FAM96B	2.7	0.0459	0.0836	0.0218	6.56	12.6	0.00038	1.34	LV	CELLSTATES	SMC2	control_PVneg	7	18
TRDN-AS1	2.57	0.0314	0.106	0.0162	6.75	13.7	0.000214	1.5	LV	CELLSTATES	SMC2	control_PVneg	7	18
ERBB4	2.55	0.00748	0.203	0.0493	7.24	18.1	2.12e-05	2.13	LV	CELLSTATES	SMC2	control_PVneg	7	18
EPHX1	2.32	0.036	0.124	0.0142	6.7	13.3	0.000265	1.44	LV	CELLSTATES	SMC2	control_PVneg	7	18
FGF12	2.29	0.003	0.255	0.0705	7.8	20.6	5.58e-06	2.52	LV	CELLSTATES	SMC2	control_PVneg	7	18
CYC1	2.27	0.0493	0.0898	0.022	6.71	12.4	0.000427	1.31	LV	CELLSTATES	SMC2	control_PVneg	7	18
ADAMTS9-AS1	2.22	0.00969	0.179	0.0732	7.43	17.2	3.34e-05	2.01	LV	CELLSTATES	SMC2	control_PVneg	7	18
CKMT2	2.22	0.0426	0.128	0.0226	6.95	12.9	0.000333	1.37	LV	CELLSTATES	SMC2	control_PVneg	7	18
PI15	2.22	0.00987	0.241	0.0861	7.46	17.1	3.48e-05	2.01	LV	CELLSTATES	SMC2	control_PVneg	7	18
MLIP	2.2	0.0333	0.157	0.0303	7.19	13.6	0.000229	1.48	LV	CELLSTATES	SMC2	control_PVneg	7	18
AL512638.2	2.11	0.0016	0.331	0.113	7.89	22.6	1.97e-06	2.8	LV	CELLSTATES	SMC2	control_PVneg	7	18
MT-ND4	1.94	0.00705	0.23	0.0584	7.46	18.4	1.83e-05	2.15	LV	CELLSTATES	SMC2	control_PVneg	7	18
ATP1B3	1.86	0.00129	0.447	0.177	8.37	23.6	1.19e-06	2.89	LV	CELLSTATES	SMC2	control_PVneg	7	18
CCL2	1.86	0.0495	0.166	0.0973	7.04	12.3	0.000444	1.31	LV	CELLSTATES	SMC2	control_PVneg	7	18
RPLP0	1.84	0.037	0.171	0.0614	7.25	13.2	0.000281	1.43	LV	CELLSTATES	SMC2	control_PVneg	7	18
CFD	1.78	0.00936	0.343	0.0838	7.74	17.4	2.96e-05	2.03	LV	CELLSTATES	SMC2	control_PVneg	7	18
HES1	1.78	0.0314	0.168	0.0909	7.24	13.7	0.000214	1.5	LV	CELLSTATES	SMC2	control_PVneg	7	18
ZNF331	1.74	0.0495	0.167	0.0728	7.11	12.3	0.000441	1.31	LV	CELLSTATES	SMC2	control_PVneg	7	18
CD63	1.73	0.0223	0.248	0.118	7.48	14.9	0.000115	1.65	LV	CELLSTATES	SMC2	control_PVneg	7	18
HIGD1B	1.71	0.0196	0.239	0.101	7.64	15.2	9.72e-05	1.71	LV	CELLSTATES	SMC2	control_PVneg	7	18
KAZN	1.71	0.0134	0.287	0.12	7.87	16.2	5.66e-05	1.87	LV	CELLSTATES	SMC2	control_PVneg	7	18
TIMP1	1.69	0.0112	0.288	0.0951	7.82	16.7	4.3e-05	1.95	LV	CELLSTATES	SMC2	control_PVneg	7	18
SPDYE2	1.68	0.0283	0.264	0.105	7.43	14.1	0.000172	1.55	LV	CELLSTATES	SMC2	control_PVneg	7	18
ACTC1	1.67	0.0066	0.378	0.153	8.25	18.8	1.44e-05	2.18	LV	CELLSTATES	SMC2	control_PVneg	7	18
TNNC1	1.64	0.0158	0.277	0.0969	7.75	15.8	6.95e-05	1.8	LV	CELLSTATES	SMC2	control_PVneg	7	18
LRP4	1.61	0.00268	0.49	0.249	8.66	21	4.52e-06	2.57	LV	CELLSTATES	SMC2	control_PVneg	7	18
IFITM3	1.58	0.0448	0.223	0.109	7.4	12.8	0.000355	1.35	LV	CELLSTATES	SMC2	control_PVneg	7	18
MT-ATP6	1.58	0.0368	0.232	0.104	7.74	13.2	0.000274	1.43	LV	CELLSTATES	SMC2	control_PVneg	7	18
MFGE8	1.49	0.0123	0.447	0.225	8.37	16.5	4.81e-05	1.91	LV	CELLSTATES	SMC2	control_PVneg	7	18
PDK4	1.42	0.0448	0.375	0.166	8.22	12.7	0.000357	1.35	LV	CELLSTATES	SMC2	control_PVneg	7	18
PDE4D	1.4	0.00748	1.29	0.561	9.41	18.1	2.09e-05	2.13	LV	CELLSTATES	SMC2	control_PVneg	7	18
AL138828.1	1.34	0.0123	0.737	0.406	9.07	16.5	4.9e-05	1.91	LV	CELLSTATES	SMC2	control_PVneg	7	18
ITGA8	1.32	0.0493	0.884	0.264	9.24	12.4	0.000424	1.31	LV	CELLSTATES	SMC2	control_PVneg	7	18
NGF	1.22	0.0245	0.935	0.56	9.21	14.6	0.000131	1.61	LV	CELLSTATES	SMC2	control_PVneg	7	18
MT-CO1	1.21	0.0337	0.636	0.368	8.94	13.5	0.000238	1.47	LV	CELLSTATES	SMC2	control_PVneg	7	18
RYR2	1.14	0.0337	1.45	0.743	9.83	13.5	0.000236	1.47	LV	CELLSTATES	SMC2	control_PVneg	7	18
MALAT1	1.06	6.22e-06	248	178	17.3	35	3.34e-09	5.21	LV	CELLSTATES	SMC2	control_PVneg	7	18

## Sheet: control_RBM20
Gene	logFC	FDR	mean_exp_control	mean_exp_genotype	logCPM	F	PValue	FDR_plot	Region	annotation_level	cell_state	comparison	Observations_genotype	Observations_reference
AC012636.1	4.19	2.38e-06	0.106	0.00236	6.72	35.1	3.07e-09	5.62	LV	CELLSTATES	SMC2	control_RBM20	8	18
KCND2	4.17	0.000771	0.0741	0	6.15	21.4	3.69e-06	3.11	LV	CELLSTATES	SMC2	control_RBM20	8	18
AC011632.1	4.12	0.00118	0.0558	0	6.13	20.4	6.39e-06	2.93	LV	CELLSTATES	SMC2	control_RBM20	8	18
ADA	4.11	0.00101	0.0625	0	6.12	20.8	5.09e-06	2.99	LV	CELLSTATES	SMC2	control_RBM20	8	18
SLC16A12-AS1	3.99	1.48e-05	0.0923	0.0125	6.61	30.6	3.16e-08	4.83	LV	CELLSTATES	SMC2	control_RBM20	8	18
GABBR2	3.68	0.00618	0.0606	0	5.95	16	6.19e-05	2.21	LV	CELLSTATES	SMC2	control_RBM20	8	18
ADORA2B	3.53	0.0103	0.0499	0	5.88	14.8	0.000123	1.99	LV	CELLSTATES	SMC2	control_RBM20	8	18
CHRM2	3.53	0.0163	0.0334	0	5.95	13.6	0.000232	1.79	LV	CELLSTATES	SMC2	control_RBM20	8	18
ZBTB20-AS1	3.46	0.0163	0.0323	0	5.89	13.6	0.000232	1.79	LV	CELLSTATES	SMC2	control_RBM20	8	18
TM4SF1	3.42	0.0148	0.0438	0	5.85	13.8	0.0002	1.83	LV	CELLSTATES	SMC2	control_RBM20	8	18
AC100803.3	3.41	0.00176	0.0699	0.00272	6.27	19.2	1.16e-05	2.75	LV	CELLSTATES	SMC2	control_RBM20	8	18
MYL6B	3.3	0.0217	0.039	0	5.82	12.8	0.000344	1.66	LV	CELLSTATES	SMC2	control_RBM20	8	18
BCL10	3.29	0.0224	0.0402	0	5.82	12.7	0.000363	1.65	LV	CELLSTATES	SMC2	control_RBM20	8	18
RIMS1	3.29	4.57e-06	0.16	0.0118	7.02	33.2	8.32e-09	5.34	LV	CELLSTATES	SMC2	control_RBM20	8	18
ALDH1A3	3.26	0.0242	0.035	0	5.81	12.5	0.000409	1.62	LV	CELLSTATES	SMC2	control_RBM20	8	18
KCNK17	3.23	0.0241	0.0563	0	5.8	12.5	0.000405	1.62	LV	CELLSTATES	SMC2	control_RBM20	8	18
LINC00578	3.21	0.0347	0.0247	0	5.84	11.5	0.00071	1.46	LV	CELLSTATES	SMC2	control_RBM20	8	18
AC009630.1	3.18	0.0313	0.0341	0	5.79	11.8	0.000583	1.5	LV	CELLSTATES	SMC2	control_RBM20	8	18
XIST	3.18	6.1e-08	0.413	0.115	8.29	44	3.24e-11	7.21	LV	CELLSTATES	SMC2	control_RBM20	8	18
DLGAP3	3.15	0.0343	0.02	0	5.79	11.5	0.000688	1.46	LV	CELLSTATES	SMC2	control_RBM20	8	18
SYT1	3.15	0.0314	0.0333	0	5.78	11.8	0.000586	1.5	LV	CELLSTATES	SMC2	control_RBM20	8	18
FMN2	3.13	0.034	0.0177	0	5.78	11.6	0.000659	1.47	LV	CELLSTATES	SMC2	control_RBM20	8	18
APOD	3.1	5.62e-11	0.75	0.11	8.67	58.8	1.71e-14	10.3	LV	CELLSTATES	SMC2	control_RBM20	8	18
NEMP2	3.1	0.0347	0.03	0	5.77	11.5	0.000715	1.46	LV	CELLSTATES	SMC2	control_RBM20	8	18
AL031599.1	3.09	0.0396	0.0312	0	5.78	11	0.000888	1.4	LV	CELLSTATES	SMC2	control_RBM20	8	18
ANKRD2	3.09	0.00981	0.0484	0.0125	6.15	14.9	0.000113	2.01	LV	CELLSTATES	SMC2	control_RBM20	8	18
ADAMTS9	3.08	6.18e-13	0.946	0.194	9.27	68.3	1.41e-16	12.2	LV	CELLSTATES	SMC2	control_RBM20	8	18
TMEFF2	3.08	0.00146	0.0913	0.00499	6.41	19.8	8.64e-06	2.84	LV	CELLSTATES	SMC2	control_RBM20	8	18
AL132671.2	3.07	0.00159	0.0787	0.00463	6.42	19.5	9.98e-06	2.8	LV	CELLSTATES	SMC2	control_RBM20	8	18
TXLNB	3.06	0.0345	0.031	0	5.74	11.6	0.000699	1.46	LV	CELLSTATES	SMC2	control_RBM20	8	18
PQLC2L	3.04	0.0345	0.0415	0	5.73	11.7	0.000702	1.46	LV	CELLSTATES	SMC2	control_RBM20	8	18
IL1RL2	3	0.0416	0.0304	0	5.73	11.3	0.000953	1.38	LV	CELLSTATES	SMC2	control_RBM20	8	18
SF3A1	3	0.0492	0.0215	0	5.77	10.4	0.00126	1.31	LV	CELLSTATES	SMC2	control_RBM20	8	18
TLL1	2.98	0.0442	0.0256	0	5.73	11.2	0.00106	1.35	LV	CELLSTATES	SMC2	control_RBM20	8	18
TTYH1	2.97	0.0425	0.0219	0	5.73	10.9	0.000989	1.37	LV	CELLSTATES	SMC2	control_RBM20	8	18
NEURL1	2.95	0.0218	0.0442	0.00272	6.09	12.8	0.00035	1.66	LV	CELLSTATES	SMC2	control_RBM20	8	18
AC016644.1	2.93	0.0459	0.0254	0	5.71	10.9	0.00114	1.34	LV	CELLSTATES	SMC2	control_RBM20	8	18
MPP6	2.91	0.0486	0.0161	0	5.72	10.5	0.00124	1.31	LV	CELLSTATES	SMC2	control_RBM20	8	18
PI15	2.89	3.63e-06	0.241	0.0189	7.36	33.9	5.8e-09	5.44	LV	CELLSTATES	SMC2	control_RBM20	8	18
VASH1	2.87	0.0051	0.0781	0.0149	6.34	16.5	4.84e-05	2.29	LV	CELLSTATES	SMC2	control_RBM20	8	18
APOE	2.84	0.00648	0.0771	0.00463	6.3	15.9	6.59e-05	2.19	LV	CELLSTATES	SMC2	control_RBM20	8	18
NDUFB3	2.81	0.034	0.042	0.0208	6.05	11.6	0.000668	1.47	LV	CELLSTATES	SMC2	control_RBM20	8	18
YIPF5	2.81	0.0341	0.045	0.00236	6.03	11.5	0.000678	1.47	LV	CELLSTATES	SMC2	control_RBM20	8	18
RAN	2.8	0.034	0.0371	0.00446	6.02	11.6	0.00067	1.47	LV	CELLSTATES	SMC2	control_RBM20	8	18
ORAI2	2.75	0.0422	0.0404	0.00227	6	10.9	0.000978	1.37	LV	CELLSTATES	SMC2	control_RBM20	8	18
OAF	2.74	0.000693	0.127	0.0298	6.71	21.7	3.11e-06	3.16	LV	CELLSTATES	SMC2	control_RBM20	8	18
TEAD4	2.69	0.0481	0.0436	0.00227	5.97	10.5	0.00122	1.32	LV	CELLSTATES	SMC2	control_RBM20	8	18
ST3GAL5	2.66	0.00416	0.0958	0.038	6.46	17.1	3.51e-05	2.38	LV	CELLSTATES	SMC2	control_RBM20	8	18
AL353653.1	2.64	0.00156	0.0944	0.0174	6.62	19.6	9.5e-06	2.81	LV	CELLSTATES	SMC2	control_RBM20	8	18
AL138828.1	2.59	2.1e-09	0.737	0.194	8.87	51.3	7.99e-13	8.68	LV	CELLSTATES	SMC2	control_RBM20	8	18
IFIT3	2.53	0.032	0.0567	0.00463	6.16	11.8	0.0006	1.5	LV	CELLSTATES	SMC2	control_RBM20	8	18
NOVA1	2.53	0.00359	0.0915	0.0329	6.59	17.4	2.97e-05	2.45	LV	CELLSTATES	SMC2	control_RBM20	8	18
AC005237.1	2.51	0.0128	0.0651	0.0246	6.39	14.2	0.000164	1.89	LV	CELLSTATES	SMC2	control_RBM20	8	18
ATP5PB	2.5	0.034	0.0565	0.0149	6.17	11.6	0.000659	1.47	LV	CELLSTATES	SMC2	control_RBM20	8	18
ZNF521	2.5	0.000141	0.168	0.0583	7.14	25.2	5.26e-07	3.85	LV	CELLSTATES	SMC2	control_RBM20	8	18
THSD7B	2.49	0.0156	0.0661	0.0091	6.37	13.7	0.000214	1.81	LV	CELLSTATES	SMC2	control_RBM20	8	18
PCBP3	2.44	0.00713	0.0835	0.044	6.58	15.7	7.37e-05	2.15	LV	CELLSTATES	SMC2	control_RBM20	8	18
AL512638.2	2.43	4.3e-06	0.331	0.0857	7.78	33.4	7.51e-09	5.37	LV	CELLSTATES	SMC2	control_RBM20	8	18
TRDN-AS1	2.43	0.00354	0.106	0.0184	6.68	17.5	2.82e-05	2.45	LV	CELLSTATES	SMC2	control_RBM20	8	18
ADAMTS9-AS1	2.4	9.47e-05	0.179	0.0565	7.35	26.1	3.16e-07	4.02	LV	CELLSTATES	SMC2	control_RBM20	8	18
TGFBI	2.31	0.00748	0.0998	0.0201	6.61	15.6	7.84e-05	2.13	LV	CELLSTATES	SMC2	control_RBM20	8	18
GPAT2	2.26	0.0364	0.0735	0.0172	6.25	11.3	0.000773	1.44	LV	CELLSTATES	SMC2	control_RBM20	8	18
GRIN3A	2.26	0.0189	0.0882	0.0372	6.45	13.2	0.000282	1.72	LV	CELLSTATES	SMC2	control_RBM20	8	18
AL590999.1	2.25	0.000177	0.27	0.065	7.38	24.6	6.98e-07	3.75	LV	CELLSTATES	SMC2	control_RBM20	8	18
PTP4A3	2.25	0.00436	0.123	0.0177	6.68	16.9	3.94e-05	2.36	LV	CELLSTATES	SMC2	control_RBM20	8	18
TAC4	2.24	0.0471	0.0582	0.00682	6.23	10.5	0.00118	1.33	LV	CELLSTATES	SMC2	control_RBM20	8	18
CCDC138	2.21	0.0492	0.06	0.00954	6.23	10.4	0.00126	1.31	LV	CELLSTATES	SMC2	control_RBM20	8	18
RNF144A	2.21	0.00687	0.117	0.0242	6.69	15.8	7.05e-05	2.16	LV	CELLSTATES	SMC2	control_RBM20	8	18
AC098617.1	2.19	0.0144	0.108	0.0114	6.5	13.9	0.000191	1.84	LV	CELLSTATES	SMC2	control_RBM20	8	18
KAZN	2.19	3.38e-05	0.287	0.11	7.77	28.7	8.57e-08	4.47	LV	CELLSTATES	SMC2	control_RBM20	8	18
AC130650.1	2.15	0.0364	0.0704	0.0251	6.37	11.3	0.00078	1.44	LV	CELLSTATES	SMC2	control_RBM20	8	18
GPX3	2.12	0.0343	0.114	0.00954	6.38	11.5	0.000691	1.46	LV	CELLSTATES	SMC2	control_RBM20	8	18
KIAA0040	2.12	0.0396	0.0756	0.0328	6.37	11	0.000891	1.4	LV	CELLSTATES	SMC2	control_RBM20	8	18
OLFM2	2.12	0.0237	0.077	0.0298	6.53	12.6	0.000392	1.63	LV	CELLSTATES	SMC2	control_RBM20	8	18
EPHX1	2.11	0.0113	0.124	0.0186	6.62	14.5	0.000137	1.95	LV	CELLSTATES	SMC2	control_RBM20	8	18
AC003991.1	2.1	0.0012	0.218	0.0963	7.57	20.3	6.68e-06	2.92	LV	CELLSTATES	SMC2	control_RBM20	8	18
NTN1	2.1	0.0189	0.0977	0.0229	6.67	13.2	0.000285	1.72	LV	CELLSTATES	SMC2	control_RBM20	8	18
NRG3	2.08	0.0419	0.0837	0.0433	6.36	10.9	0.000967	1.38	LV	CELLSTATES	SMC2	control_RBM20	8	18
TIMP1	2.06	8.39e-05	0.288	0.0902	7.72	26.7	2.42e-07	4.08	LV	CELLSTATES	SMC2	control_RBM20	8	18
NGF	2.05	1.05e-06	0.935	0.256	9.03	37.4	9.59e-10	5.98	LV	CELLSTATES	SMC2	control_RBM20	8	18
LINC02237	1.94	0.00275	0.175	0.0283	7.11	18.1	2.07e-05	2.56	LV	CELLSTATES	SMC2	control_RBM20	8	18
IQCG	1.93	0.0364	0.102	0.0488	6.54	11.3	0.000784	1.44	LV	CELLSTATES	SMC2	control_RBM20	8	18
FGF12	1.91	0.000764	0.255	0.0862	7.75	21.5	3.57e-06	3.12	LV	CELLSTATES	SMC2	control_RBM20	8	18
HGF	1.86	0.0472	0.0981	0.0228	6.48	10.5	0.00119	1.33	LV	CELLSTATES	SMC2	control_RBM20	8	18
THBS4	1.85	0.00171	0.231	0.0771	7.36	19.3	1.11e-05	2.77	LV	CELLSTATES	SMC2	control_RBM20	8	18
MT-ND4	1.83	0.00159	0.23	0.0731	7.4	19.5	9.98e-06	2.8	LV	CELLSTATES	SMC2	control_RBM20	8	18
AC017002.5	1.81	0.00113	0.262	0.132	7.61	20.5	6e-06	2.95	LV	CELLSTATES	SMC2	control_RBM20	8	18
FAR2	1.81	0.034	0.109	0.0475	6.72	11.6	0.000657	1.47	LV	CELLSTATES	SMC2	control_RBM20	8	18
CCL2	1.78	0.0124	0.166	0.0586	6.96	14.3	0.000155	1.91	LV	CELLSTATES	SMC2	control_RBM20	8	18
ATP5MG	1.77	0.0217	0.115	0.0439	6.83	12.8	0.000347	1.66	LV	CELLSTATES	SMC2	control_RBM20	8	18
CKM	1.77	0.0172	0.133	0.0489	6.9	13.4	0.000249	1.76	LV	CELLSTATES	SMC2	control_RBM20	8	18
CD38	1.76	0.00205	0.236	0.0841	7.62	18.8	1.46e-05	2.69	LV	CELLSTATES	SMC2	control_RBM20	8	18
IL1R1	1.76	0.0124	0.164	0.0612	7.03	14.3	0.000157	1.91	LV	CELLSTATES	SMC2	control_RBM20	8	18
LZTS1-AS1	1.75	0.0376	0.0948	0.0369	6.66	11.2	0.00082	1.42	LV	CELLSTATES	SMC2	control_RBM20	8	18
FRMD3	1.74	7.81e-06	1.34	0.493	9.75	32.1	1.48e-08	5.11	LV	CELLSTATES	SMC2	control_RBM20	8	18
NCAM2	1.71	0.00146	0.365	0.129	7.79	19.8	8.6e-06	2.84	LV	CELLSTATES	SMC2	control_RBM20	8	18
PNRC1	1.71	0.0224	0.131	0.065	7.03	12.7	0.00036	1.65	LV	CELLSTATES	SMC2	control_RBM20	8	18
RBFOX1	1.71	0.0237	0.13	0.069	6.91	12.6	0.000392	1.63	LV	CELLSTATES	SMC2	control_RBM20	8	18
CFD	1.68	0.00205	0.343	0.154	7.67	18.8	1.43e-05	2.69	LV	CELLSTATES	SMC2	control_RBM20	8	18
DSCAML1	1.67	0.0101	0.204	0.0541	7.23	14.8	0.000118	2	LV	CELLSTATES	SMC2	control_RBM20	8	18
CDH20	1.66	0.034	0.114	0.0608	6.91	11.6	0.000671	1.47	LV	CELLSTATES	SMC2	control_RBM20	8	18
CECR2	1.66	0.00846	0.193	0.104	7.31	15.3	9.25e-05	2.07	LV	CELLSTATES	SMC2	control_RBM20	8	18
TBX2	1.66	0.00533	0.204	0.0966	7.47	16.4	5.1e-05	2.27	LV	CELLSTATES	SMC2	control_RBM20	8	18
SPOCK1	1.64	0.0146	0.163	0.0796	7.31	13.9	0.000195	1.84	LV	CELLSTATES	SMC2	control_RBM20	8	18
MOCS1	1.62	0.0383	0.14	0.0542	6.96	11.1	0.000843	1.42	LV	CELLSTATES	SMC2	control_RBM20	8	18
SLC2A3	1.59	0.00436	0.343	0.121	7.8	16.9	3.87e-05	2.36	LV	CELLSTATES	SMC2	control_RBM20	8	18
NDUFA4L2	1.58	0.034	0.184	0.0365	6.95	11.6	0.000644	1.47	LV	CELLSTATES	SMC2	control_RBM20	8	18
PDZD2	1.58	3.69e-05	1.85	0.671	10.2	28.4	9.8e-08	4.43	LV	CELLSTATES	SMC2	control_RBM20	8	18
CTSC	1.55	0.0429	0.141	0.0488	6.95	10.8	0.001	1.37	LV	CELLSTATES	SMC2	control_RBM20	8	18
EGFLAM	1.54	0.000416	0.734	0.29	9.03	22.8	1.77e-06	3.38	LV	CELLSTATES	SMC2	control_RBM20	8	18
AC008250.1	1.53	0.00358	0.468	0.205	8.26	17.5	2.94e-05	2.45	LV	CELLSTATES	SMC2	control_RBM20	8	18
PVT1	1.52	0.0204	0.202	0.138	7.37	13	0.000314	1.69	LV	CELLSTATES	SMC2	control_RBM20	8	18
RPLP0	1.51	0.026	0.171	0.123	7.23	12.3	0.000451	1.58	LV	CELLSTATES	SMC2	control_RBM20	8	18
PDE7B	1.5	0.00109	0.674	0.31	8.74	20.6	5.61e-06	2.96	LV	CELLSTATES	SMC2	control_RBM20	8	18
COL5A3	1.43	0.00451	0.481	0.253	8.35	16.8	4.18e-05	2.35	LV	CELLSTATES	SMC2	control_RBM20	8	18
LRP4	1.42	0.00207	0.49	0.279	8.61	18.7	1.5e-05	2.68	LV	CELLSTATES	SMC2	control_RBM20	8	18
MT-CO2	1.42	0.00935	0.295	0.149	7.97	15	0.000107	2.03	LV	CELLSTATES	SMC2	control_RBM20	8	18
EDA	1.41	0.0121	0.34	0.141	7.85	14.4	0.000151	1.92	LV	CELLSTATES	SMC2	control_RBM20	8	18
ACSM3	1.38	0.0128	0.347	0.202	7.96	14.2	0.000166	1.89	LV	CELLSTATES	SMC2	control_RBM20	8	18
RIPOR3	1.38	0.00299	0.639	0.346	8.84	17.9	2.27e-05	2.52	LV	CELLSTATES	SMC2	control_RBM20	8	18
ANGPT2	1.37	0.0274	0.257	0.108	7.48	12.2	0.000483	1.56	LV	CELLSTATES	SMC2	control_RBM20	8	18
ATP1B3	1.37	0.0055	0.447	0.186	8.32	16.3	5.43e-05	2.26	LV	CELLSTATES	SMC2	control_RBM20	8	18
SMIM12	1.36	0.0364	0.224	0.131	7.49	11.3	0.000778	1.44	LV	CELLSTATES	SMC2	control_RBM20	8	18
PPM1L	1.33	0.0235	0.338	0.12	7.82	12.6	0.000384	1.63	LV	CELLSTATES	SMC2	control_RBM20	8	18
MT-CYB	1.31	0.0252	0.256	0.151	7.84	12.4	0.000435	1.6	LV	CELLSTATES	SMC2	control_RBM20	8	18
MT-ATP6	1.29	0.0304	0.232	0.131	7.71	12	0.000544	1.52	LV	CELLSTATES	SMC2	control_RBM20	8	18
SEPT9	1.29	0.0396	0.25	0.115	7.57	11.1	0.000885	1.4	LV	CELLSTATES	SMC2	control_RBM20	8	18
COL27A1	1.28	0.0429	0.251	0.128	7.52	10.8	0.001	1.37	LV	CELLSTATES	SMC2	control_RBM20	8	18
HIGD1B	1.28	0.034	0.239	0.103	7.61	11.6	0.000652	1.47	LV	CELLSTATES	SMC2	control_RBM20	8	18
DOCK6	1.26	0.0481	0.233	0.179	7.54	10.5	0.00122	1.32	LV	CELLSTATES	SMC2	control_RBM20	8	18
PDGFRB	1.26	0.00205	1.7	0.935	10.1	18.8	1.46e-05	2.69	LV	CELLSTATES	SMC2	control_RBM20	8	18
CYTOR	1.24	0.0444	0.241	0.118	7.57	10.7	0.00107	1.35	LV	CELLSTATES	SMC2	control_RBM20	8	18
CRISPLD2	1.22	0.00878	0.928	0.432	8.97	15.2	9.74e-05	2.06	LV	CELLSTATES	SMC2	control_RBM20	8	18
MFGE8	1.22	0.0182	0.447	0.243	8.34	13.3	0.000268	1.74	LV	CELLSTATES	SMC2	control_RBM20	8	18
SPRY1	1.22	0.0437	0.325	0.254	7.82	10.8	0.00103	1.36	LV	CELLSTATES	SMC2	control_RBM20	8	18
TNNC1	1.21	0.036	0.277	0.0961	7.72	11.4	0.000752	1.44	LV	CELLSTATES	SMC2	control_RBM20	8	18
DENND2A	1.18	0.0169	0.661	0.353	8.74	13.5	0.000243	1.77	LV	CELLSTATES	SMC2	control_RBM20	8	18
STEAP4	1.15	0.0442	0.446	0.266	8.51	10.7	0.00106	1.35	LV	CELLSTATES	SMC2	control_RBM20	8	18
CCDC102B	1.1	0.034	0.792	0.515	8.87	11.6	0.000663	1.47	LV	CELLSTATES	SMC2	control_RBM20	8	18
ARHGAP42	1.06	0.0407	0.564	0.386	8.68	11	0.000924	1.39	LV	CELLSTATES	SMC2	control_RBM20	8	18
ABCC9	1.01	0.035	1.19	0.784	9.53	11.4	0.000727	1.46	LV	CELLSTATES	SMC2	control_RBM20	8	18

## Sheet: control_TTN
Gene	logFC	FDR	mean_exp_control	mean_exp_genotype	logCPM	F	PValue	FDR_plot	Region	annotation_level	cell_state	comparison	Observations_genotype	Observations_reference
APOD	4.15	1.44e-06	0.75	0.0261	8.53	49.7	2.23e-10	5.84	LV	CELLSTATES	SMC2	control_TTN	11	18
CCL2	3.71	1.4e-05	0.166	0.00646	6.82	41.3	4.35e-09	4.85	LV	CELLSTATES	SMC2	control_TTN	11	18
NOVA1	3.61	0.000268	0.0915	0.00766	6.53	30.6	2.5e-07	3.57	LV	CELLSTATES	SMC2	control_TTN	11	18
AC011632.1	3.44	0.0103	0.0558	0.00117	6.13	17.9	5.18e-05	1.99	LV	CELLSTATES	SMC2	control_TTN	11	18
ADAMTS9	3.41	5.41e-10	0.946	0.118	9.17	77.1	4.2e-14	9.27	LV	CELLSTATES	SMC2	control_TTN	11	18
NDUFA4L2	3.32	0.00014	0.184	0.0152	6.84	33	9.77e-08	3.85	LV	CELLSTATES	SMC2	control_TTN	11	18
ADAMTS9-AS1	3.3	2.33e-05	0.179	0.0278	7.27	39.3	9.06e-09	4.63	LV	CELLSTATES	SMC2	control_TTN	11	18
RDH10-AS1	3.22	0.0209	0.0159	0	5.79	16.1	0.000122	1.68	LV	CELLSTATES	SMC2	control_TTN	11	18
AC016722.2	3.14	0.00671	0.0534	0.00117	6.04	19.1	2.96e-05	2.17	LV	CELLSTATES	SMC2	control_TTN	11	18
AC100803.3	3.14	0.00402	0.0699	0.00233	6.27	21.3	1.16e-05	2.4	LV	CELLSTATES	SMC2	control_TTN	11	18
PI15	3.14	0.00243	0.241	0.059	7.32	23	5.47e-06	2.61	LV	CELLSTATES	SMC2	control_TTN	11	18
XIST	3.13	0.00675	0.413	0.125	8.23	19	3.12e-05	2.17	LV	CELLSTATES	SMC2	control_TTN	11	18
LINC02456	3.04	0.0411	0.0356	0.00117	6	13.6	0.000373	1.39	LV	CELLSTATES	SMC2	control_TTN	11	18
IFI27L2	3.01	0.0296	0.032	0	5.75	14.9	0.000216	1.53	LV	CELLSTATES	SMC2	control_TTN	11	18
GPAT2	2.96	0.00517	0.0735	0.00816	6.22	20.4	1.68e-05	2.29	LV	CELLSTATES	SMC2	control_TTN	11	18
PLA2G2A	2.96	0.00781	0.123	0.0168	6.43	18.6	3.76e-05	2.11	LV	CELLSTATES	SMC2	control_TTN	11	18
SRPX	2.93	0.00517	0.0796	0.00991	6.36	20.5	1.62e-05	2.29	LV	CELLSTATES	SMC2	control_TTN	11	18
C3	2.91	0.0243	0.04	0.00117	5.95	15.5	0.000155	1.61	LV	CELLSTATES	SMC2	control_TTN	11	18
PTP4A3	2.84	0.000866	0.123	0.0117	6.62	26.4	1.34e-06	3.06	LV	CELLSTATES	SMC2	control_TTN	11	18
AC012636.1	2.81	0.00235	0.106	0.0109	6.72	23.2	5.1e-06	2.63	LV	CELLSTATES	SMC2	control_TTN	11	18
PCBP3	2.78	0.00618	0.0835	0.016	6.54	19.7	2.35e-05	2.21	LV	CELLSTATES	SMC2	control_TTN	11	18
AL353653.1	2.73	0.003	0.0944	0.0115	6.6	22.3	7.46e-06	2.52	LV	CELLSTATES	SMC2	control_TTN	11	18
RAB26	2.72	0.0432	0.0383	0.00758	5.92	13.3	0.000421	1.36	LV	CELLSTATES	SMC2	control_TTN	11	18
ADRA1A	2.67	0.0378	0.0341	0.00233	6.05	13.8	0.000326	1.42	LV	CELLSTATES	SMC2	control_TTN	11	18
AL132671.2	2.67	0.00675	0.0787	0.0251	6.42	19	3.14e-05	2.17	LV	CELLSTATES	SMC2	control_TTN	11	18
C5orf22	2.46	0.0333	0.0358	0.0035	6.07	14.4	0.000253	1.48	LV	CELLSTATES	SMC2	control_TTN	11	18
CFD	2.3	0.000975	0.343	0.0724	7.58	25.8	1.74e-06	3.01	LV	CELLSTATES	SMC2	control_TTN	11	18
CD38	2.23	0.000449	0.236	0.0734	7.55	28.6	5.6e-07	3.35	LV	CELLSTATES	SMC2	control_TTN	11	18
GRIN3A	2.23	0.0339	0.0882	0.0153	6.43	14.3	0.00026	1.47	LV	CELLSTATES	SMC2	control_TTN	11	18
RIPOR3	2.09	5.95e-05	0.639	0.239	8.72	35.9	3.23e-08	4.23	LV	CELLSTATES	SMC2	control_TTN	11	18
HIGD1B	2.02	0.00056	0.239	0.0773	7.5	27.7	7.83e-07	3.25	LV	CELLSTATES	SMC2	control_TTN	11	18
SLC16A12-AS1	2.02	0.0377	0.0923	0.0239	6.65	13.9	0.000316	1.42	LV	CELLSTATES	SMC2	control_TTN	11	18
TIMP1	1.99	0.00264	0.288	0.117	7.71	22.8	6.16e-06	2.58	LV	CELLSTATES	SMC2	control_TTN	11	18
AC017002.5	1.98	0.00282	0.262	0.0888	7.56	22.5	6.78e-06	2.55	LV	CELLSTATES	SMC2	control_TTN	11	18
IFITM3	1.97	0.00319	0.223	0.0708	7.26	22	8.42e-06	2.5	LV	CELLSTATES	SMC2	control_TTN	11	18
SPRY2	1.94	0.0131	0.111	0.043	6.81	17.2	7.13e-05	1.88	LV	CELLSTATES	SMC2	control_TTN	11	18
C4orf19	1.93	0.0352	0.0935	0.057	6.64	14.1	0.000284	1.45	LV	CELLSTATES	SMC2	control_TTN	11	18
RPS19	1.88	0.0212	0.133	0.0403	6.86	15.9	0.000126	1.67	LV	CELLSTATES	SMC2	control_TTN	11	18
KAZN	1.87	0.00174	0.287	0.0934	7.75	24.1	3.5e-06	2.76	LV	CELLSTATES	SMC2	control_TTN	11	18
ZNF521	1.86	0.00632	0.168	0.0581	7.16	19.6	2.45e-05	2.2	LV	CELLSTATES	SMC2	control_TTN	11	18
STEAP4	1.83	0.00174	0.446	0.189	8.41	24.1	3.48e-06	2.76	LV	CELLSTATES	SMC2	control_TTN	11	18
AC003991.1	1.81	0.0215	0.218	0.081	7.56	15.8	0.00013	1.67	LV	CELLSTATES	SMC2	control_TTN	11	18
GRIK1	1.74	0.0432	0.0876	0.03	6.61	13.3	0.000425	1.36	LV	CELLSTATES	SMC2	control_TTN	11	18
AL138828.1	1.72	0.000932	0.737	0.352	8.91	26	1.59e-06	3.03	LV	CELLSTATES	SMC2	control_TTN	11	18
FABP4	1.7	0.0447	0.113	0.0419	6.78	13.1	0.000465	1.35	LV	CELLSTATES	SMC2	control_TTN	11	18
PIP5K1B	1.7	0.0432	0.121	0.0457	6.87	13.3	0.00043	1.36	LV	CELLSTATES	SMC2	control_TTN	11	18
THBS4	1.68	0.00671	0.231	0.0631	7.35	19.1	3.01e-05	2.17	LV	CELLSTATES	SMC2	control_TTN	11	18
PPM1L	1.67	0.00428	0.338	0.135	7.77	21.1	1.26e-05	2.37	LV	CELLSTATES	SMC2	control_TTN	11	18
EIF2S3	1.63	0.0352	0.146	0.0594	6.91	14.2	0.000281	1.45	LV	CELLSTATES	SMC2	control_TTN	11	18
EDA	1.62	0.00671	0.34	0.102	7.8	19.1	2.97e-05	2.17	LV	CELLSTATES	SMC2	control_TTN	11	18
TINAGL1	1.55	0.0055	0.27	0.111	7.66	20.2	1.83e-05	2.26	LV	CELLSTATES	SMC2	control_TTN	11	18
ENPEP	1.54	0.00618	0.329	0.165	7.9	19.7	2.33e-05	2.21	LV	CELLSTATES	SMC2	control_TTN	11	18
FRMD3	1.54	0.000866	1.34	0.704	9.75	26.5	1.31e-06	3.06	LV	CELLSTATES	SMC2	control_TTN	11	18
IPO9-AS1	1.52	0.0272	0.284	0.0733	7.49	15	0.00019	1.57	LV	CELLSTATES	SMC2	control_TTN	11	18
RPLP0	1.5	0.0378	0.171	0.101	7.22	13.9	0.000323	1.42	LV	CELLSTATES	SMC2	control_TTN	11	18
TBX2	1.49	0.0378	0.204	0.0989	7.48	13.9	0.000324	1.42	LV	CELLSTATES	SMC2	control_TTN	11	18
LINC02237	1.48	0.0437	0.175	0.0945	7.15	13.2	0.000438	1.36	LV	CELLSTATES	SMC2	control_TTN	11	18
PDZD2	1.46	0.00132	1.85	0.97	10.1	24.9	2.46e-06	2.88	LV	CELLSTATES	SMC2	control_TTN	11	18
DCBLD1	1.44	0.0373	0.212	0.139	7.51	14	0.000305	1.43	LV	CELLSTATES	SMC2	control_TTN	11	18
SPDYE2	1.4	0.0446	0.264	0.116	7.33	13.1	0.000461	1.35	LV	CELLSTATES	SMC2	control_TTN	11	18
AC008250.1	1.39	0.0352	0.468	0.193	8.25	14.2	0.00028	1.45	LV	CELLSTATES	SMC2	control_TTN	11	18
DCN	1.35	0.0101	0.629	0.33	8.72	17.9	5.02e-05	2	LV	CELLSTATES	SMC2	control_TTN	11	18
MFGE8	1.35	0.0108	0.447	0.274	8.31	17.7	5.61e-05	1.97	LV	CELLSTATES	SMC2	control_TTN	11	18
IMPA2	1.28	0.0498	0.217	0.0962	7.32	12.8	0.00053	1.3	LV	CELLSTATES	SMC2	control_TTN	11	18
EGFLAM	1.17	0.0417	0.734	0.567	9.07	13.5	0.000382	1.38	LV	CELLSTATES	SMC2	control_TTN	11	18
NGF	1.03	0.0432	0.935	0.663	9.16	13.3	0.000425	1.36	LV	CELLSTATES	SMC2	control_TTN	11	18
TMEM165	1.02	0.0445	0.579	0.415	8.62	13.1	0.000453	1.35	LV	CELLSTATES	SMC2	control_TTN	11	18
MALAT1	0.914	0.000418	248	189	17.3	28.9	4.87e-07	3.38	LV	CELLSTATES	SMC2	control_TTN	11	18
