# Supplementary material for: Pathogenic variants damage cell composition and single cell transcription in cardiomyopathies
Source: Science. Author manuscript; Available in PMC 2022 Oct 3. (PMC9528698; doi:10.1126/science.abo1984)
Supplement: Supp table 27,12 [file NIHMS1835045-supplement-Supp_table_27_12.xlsx]

## Sheet: Index
Column name	Description
Gene	Gene symbol, Ensembl 84
logFC	log2-fold change
FDR	False discovery rate; FDR is the PValue after (by default) Benjamini-Hochberg correction.
mean_exp_control	Mean expression values across controls
mean_exp_genotype	Mean expression values across disease samples
logCPM	logCPM is the average expression of all pseudobulked samples for that particular gene across all samples on the log2-scale expressed in counts per million (cpm, as calculated by edgeR after normalization).
F	Output of quasi-likelihood F-test
PValue	PValue is the nominal p-value derived from F
FDR_plot	-log10(False discovery rate)
Region	Studied region (LV or RV)
annotation_level	Cell-type or cell-state
cell_state/state	Specification which cell-type or state was analysed
comparison	Specification control_GENOTYPE
Observations_genotype	Numbers of Patients included in edgeR (patients with low number of nuclei have been excluded)
Observations_reference	Numbers of Patients included in edgeR (patients with low number of nuclei have been excluded)

## Sheet: LMNA_control
Gene	logFC	FDR	mean_exp_control	mean_exp_genotype	logCPM	F	PValue	FDR_plot	Region	annotation_level	cell_state	comparison	Observations_genotype	Observations_reference
MEGF6	4.83	1.91e-12	0.00643	0.127	6.47	64.7	8.87e-16	11.7	LV	CELLSTATES	SMC2	control_LMNA	12	18
DCDC2C	4.07	9.19e-07	0.00231	0.0585	6.08	35.1	3.06e-09	6.04	LV	CELLSTATES	SMC2	control_LMNA	12	18
STARD5	3.81	9.01e-06	0.00586	0.0358	6	30	4.4e-08	5.05	LV	CELLSTATES	SMC2	control_LMNA	12	18
AL033504.1	3.66	5.6e-06	0.0017	0.095	6.1	31.2	2.39e-08	5.25	LV	CELLSTATES	SMC2	control_LMNA	12	18
C5orf46	3.66	2.81e-05	0.00136	0.0422	5.91	27.4	1.68e-07	4.55	LV	CELLSTATES	SMC2	control_LMNA	12	18
AC108062.1	3.4	5.34e-08	0.0177	0.126	6.59	42.1	8.84e-11	7.27	LV	CELLSTATES	SMC2	control_LMNA	12	18
SLITRK4	3.4	7.81e-05	0.00237	0.0681	6.05	25.1	5.38e-07	4.11	LV	CELLSTATES	SMC2	control_LMNA	12	18
LGR6	3.39	2.36e-05	0.00575	0.11	6.32	27.8	1.33e-07	4.63	LV	CELLSTATES	SMC2	control_LMNA	12	18
MIR217HG	3.39	0.000128	0.00224	0.0459	5.94	24	9.5e-07	3.89	LV	CELLSTATES	SMC2	control_LMNA	12	18
BMP6	3.31	2.08e-07	0.0146	0.168	6.5	39.1	4.02e-10	6.68	LV	CELLSTATES	SMC2	control_LMNA	12	18
GLIS1	3.23	0.000232	0.00233	0.0187	5.87	22.7	1.94e-06	3.63	LV	CELLSTATES	SMC2	control_LMNA	12	18
ELN	3.2	1.23e-27	0.527	4.17	10.3	137	9.56e-32	26.9	LV	CELLSTATES	SMC2	control_LMNA	12	18
PIEZO2	3.16	2.96e-09	0.0164	0.217	6.79	48.7	2.98e-12	8.53	LV	CELLSTATES	SMC2	control_LMNA	12	18
ACAN	3.14	0.00324	0	0.0212	5.73	26.8	4.66e-05	2.49	LV	CELLSTATES	SMC2	control_LMNA	12	18
ZFHX4	3.12	0.000556	0.00232	0.0421	5.93	20.7	5.34e-06	3.25	LV	CELLSTATES	SMC2	control_LMNA	12	18
RGS2	3.09	0.000621	0.000984	0.04	5.86	20.5	6.06e-06	3.21	LV	CELLSTATES	SMC2	control_LMNA	12	18
LUZP2	3.05	9.19e-07	0.0174	0.157	6.49	35.2	2.97e-09	6.04	LV	CELLSTATES	SMC2	control_LMNA	12	18
FAM189A1	3.04	6.12e-07	0.00991	0.142	6.52	36.2	1.75e-09	6.21	LV	CELLSTATES	SMC2	control_LMNA	12	18
SFTA1P	3.02	0.00325	0.000997	0.0298	5.82	19.7	4.75e-05	2.49	LV	CELLSTATES	SMC2	control_LMNA	12	18
ADGRG7	2.89	0.00571	0.000597	0.0419	5.82	18.4	0.000102	2.24	LV	CELLSTATES	SMC2	control_LMNA	12	18
AC011306.1	2.88	0.00126	0.00633	0.0507	6.06	18.8	1.43e-05	2.9	LV	CELLSTATES	SMC2	control_LMNA	12	18
ADAMTSL1	2.84	1.76e-13	0.0979	0.696	8.19	70.2	5.45e-17	12.8	LV	CELLSTATES	SMC2	control_LMNA	12	18
YJEFN3	2.83	0.00382	0	0.0139	5.7	25.3	5.89e-05	2.42	LV	CELLSTATES	SMC2	control_LMNA	12	18
KIAA1211	2.81	1.12e-05	0.0142	0.0994	6.44	29.5	5.72e-08	4.95	LV	CELLSTATES	SMC2	control_LMNA	12	18
AC005165.1	2.8	1.98e-08	0.0257	0.256	6.92	44.6	2.45e-11	7.7	LV	CELLSTATES	SMC2	control_LMNA	12	18
LINC01426	2.8	0.00627	0	0.0188	5.71	24.2	0.000117	2.2	LV	CELLSTATES	SMC2	control_LMNA	12	18
GPM6A	2.78	9.01e-06	0.0136	0.123	6.49	29.9	4.46e-08	5.05	LV	CELLSTATES	SMC2	control_LMNA	12	18
ALPL	2.77	0.000788	0.000597	0.0141	5.75	20	7.93e-06	3.1	LV	CELLSTATES	SMC2	control_LMNA	12	18
NKAIN3	2.76	1.12e-05	0.0256	0.0834	6.52	29.4	5.83e-08	4.95	LV	CELLSTATES	SMC2	control_LMNA	12	18
VEGFC	2.76	0.00166	0.00536	0.0613	6.11	18.2	2e-05	2.78	LV	CELLSTATES	SMC2	control_LMNA	12	18
ADAMTS15	2.75	2.14e-07	0.0443	0.164	6.87	39	4.31e-10	6.67	LV	CELLSTATES	SMC2	control_LMNA	12	18
AC093334.1	2.71	0.00215	0.00208	0.0224	5.83	17.6	2.8e-05	2.67	LV	CELLSTATES	SMC2	control_LMNA	12	18
LINC02388	2.7	3.47e-13	0.275	1.45	9.06	68.4	1.34e-16	12.5	LV	CELLSTATES	SMC2	control_LMNA	12	18
MAL2-AS1	2.62	0.0157	0.0004	0.0156	5.72	18.6	0.00042	1.8	LV	CELLSTATES	SMC2	control_LMNA	12	18
AC027237.3	2.61	0.00509	0.00339	0.0485	5.94	15.4	8.56e-05	2.29	LV	CELLSTATES	SMC2	control_LMNA	12	18
COL25A1	2.57	4.1e-06	0.0197	0.176	6.72	31.9	1.65e-08	5.39	LV	CELLSTATES	SMC2	control_LMNA	12	18
SMAD6	2.57	6.64e-07	0.0368	0.193	6.93	36	1.95e-09	6.18	LV	CELLSTATES	SMC2	control_LMNA	12	18
PLXNA4	2.56	5.84e-06	0.019	0.186	6.72	31	2.57e-08	5.23	LV	CELLSTATES	SMC2	control_LMNA	12	18
LINC02544	2.54	0.00546	0.00192	0.0281	5.82	15.2	9.57e-05	2.26	LV	CELLSTATES	SMC2	control_LMNA	12	18
KLF15	2.52	0.00926	0.00394	0.0525	5.99	13.9	0.00019	2.03	LV	CELLSTATES	SMC2	control_LMNA	12	18
AC005291.2	2.51	0.00493	0.00408	0.0381	5.86	15.5	8.2e-05	2.31	LV	CELLSTATES	SMC2	control_LMNA	12	18
RXFP1	2.49	0.000378	0.0181	0.144	6.36	21.6	3.34e-06	3.42	LV	CELLSTATES	SMC2	control_LMNA	12	18
NPPA	2.47	0.00231	0.00929	0.0525	6.15	17.4	3.1e-05	2.64	LV	CELLSTATES	SMC2	control_LMNA	12	18
AC010636.2	2.46	0.0405	0.000997	0.0216	5.76	14.3	0.00168	1.39	LV	CELLSTATES	SMC2	control_LMNA	12	18
HBB	2.44	0.0155	0	0.063	5.78	17.5	0.000412	1.81	LV	CELLSTATES	SMC2	control_LMNA	12	18
SAMD5	2.43	0.00539	0.0122	0.0427	6.09	15.3	9.37e-05	2.27	LV	CELLSTATES	SMC2	control_LMNA	12	18
TBKBP1	2.43	0.0242	0.00138	0.017	5.77	14.3	0.000804	1.62	LV	CELLSTATES	SMC2	control_LMNA	12	18
ACADL	2.41	0.0281	0.00273	0.0429	5.93	12.1	0.001	1.55	LV	CELLSTATES	SMC2	control_LMNA	12	18
HIST1H1D	2.41	0.0322	0	0.0245	5.73	17.5	0.00123	1.49	LV	CELLSTATES	SMC2	control_LMNA	12	18
RASSF2	2.41	0.0315	0.000585	0.0158	5.73	15.4	0.00119	1.5	LV	CELLSTATES	SMC2	control_LMNA	12	18
AC010735.2	2.4	0.0329	0	0.0149	5.69	19.1	0.00128	1.48	LV	CELLSTATES	SMC2	control_LMNA	12	18
ARHGEF26	2.4	3.18e-07	0.058	0.277	7.18	37.9	7.39e-10	6.5	LV	CELLSTATES	SMC2	control_LMNA	12	18
NR1H4	2.39	0.00979	0.00193	0.0187	5.78	13.8	0.000206	2.01	LV	CELLSTATES	SMC2	control_LMNA	12	18
RAI2	2.39	0.0122	0.00239	0.0398	5.89	13.2	0.000282	1.91	LV	CELLSTATES	SMC2	control_LMNA	12	18
ADAMTS3	2.38	0.00627	0.00524	0.101	6.14	14.8	0.000118	2.2	LV	CELLSTATES	SMC2	control_LMNA	12	18
AP000547.3	2.37	0.0131	0.00382	0.0257	5.86	12.9	0.000322	1.88	LV	CELLSTATES	SMC2	control_LMNA	12	18
HTR2A	2.37	0.0156	0.00643	0.0336	6.01	12.5	0.000418	1.81	LV	CELLSTATES	SMC2	control_LMNA	12	18
NAV2	2.36	3.31e-11	0.22	1.06	8.71	58	2.57e-14	10.5	LV	CELLSTATES	SMC2	control_LMNA	12	18
WIPF3	2.36	0.00134	0.0159	0.0918	6.39	18.7	1.56e-05	2.87	LV	CELLSTATES	SMC2	control_LMNA	12	18
AC068051.1	2.34	0.0193	0.00457	0.0333	5.93	11.9	0.00058	1.72	LV	CELLSTATES	SMC2	control_LMNA	12	18
GOLGA8N	2.34	0.0124	0.00446	0.05	5.96	13.1	0.000293	1.91	LV	CELLSTATES	SMC2	control_LMNA	12	18
SMAD7	2.33	0.000894	0.0249	0.12	6.36	19.6	9.49e-06	3.05	LV	CELLSTATES	SMC2	control_LMNA	12	18
SPINK1	2.32	0.019	0.00136	0.02	5.75	14.5	0.000565	1.72	LV	CELLSTATES	SMC2	control_LMNA	12	18
GALNT15	2.3	0.00136	0.0137	0.113	6.33	18.6	1.59e-05	2.87	LV	CELLSTATES	SMC2	control_LMNA	12	18
AC137770.1	2.29	0.0441	0.00457	0.0409	5.97	10.8	0.00189	1.36	LV	CELLSTATES	SMC2	control_LMNA	12	18
PLXNB1	2.28	0.0155	0.00994	0.0575	6.11	12.5	0.000411	1.81	LV	CELLSTATES	SMC2	control_LMNA	12	18
RTL9	2.28	0.0308	0.00111	0.0147	5.73	14.2	0.00115	1.51	LV	CELLSTATES	SMC2	control_LMNA	12	18
HTR7	2.27	1.1e-06	0.0529	0.317	7.23	34.7	3.92e-09	5.96	LV	CELLSTATES	SMC2	control_LMNA	12	18
IL17D	2.26	0.0391	0.00113	0.0165	5.73	13.8	0.00161	1.41	LV	CELLSTATES	SMC2	control_LMNA	12	18
MYHAS	2.26	0.0143	0.00921	0.0232	5.87	12.7	0.000369	1.85	LV	CELLSTATES	SMC2	control_LMNA	12	18
PSORS1C1	2.24	0.0169	0.012	0.0541	5.98	12.3	0.000464	1.77	LV	CELLSTATES	SMC2	control_LMNA	12	18
XYLT1	2.24	8.83e-09	0.1	0.588	7.88	46.3	1.03e-11	8.05	LV	CELLSTATES	SMC2	control_LMNA	12	18
CHST8	2.23	0.0039	0.0129	0.104	6.25	16.1	6.13e-05	2.41	LV	CELLSTATES	SMC2	control_LMNA	12	18
AC020637.1	2.22	1.86e-06	0.182	0.588	8.25	33.6	6.91e-09	5.73	LV	CELLSTATES	SMC2	control_LMNA	12	18
GOLGA8B	2.22	0.00215	0.0203	0.0938	6.45	17.6	2.79e-05	2.67	LV	CELLSTATES	SMC2	control_LMNA	12	18
RNF217-AS1	2.19	0.0315	0.00498	0.0353	5.98	10.5	0.00119	1.5	LV	CELLSTATES	SMC2	control_LMNA	12	18
CARMIL1	2.18	2.26e-10	0.338	1.64	9.21	54.1	1.92e-13	9.65	LV	CELLSTATES	SMC2	control_LMNA	12	18
PKHD1L1	2.16	0.0187	0.000805	0.0228	5.72	13.6	0.000534	1.73	LV	CELLSTATES	SMC2	control_LMNA	12	18
HSPA1A	2.14	3.84e-05	0.0388	0.345	6.9	26.6	2.5e-07	4.42	LV	CELLSTATES	SMC2	control_LMNA	12	18
FIZ1	2.12	0.0295	0.00342	0.0255	5.83	10.7	0.00109	1.53	LV	CELLSTATES	SMC2	control_LMNA	12	18
PRELID2	2.11	6.24e-08	0.138	0.608	7.9	41.6	1.11e-10	7.2	LV	CELLSTATES	SMC2	control_LMNA	12	18
RAB40B	2.1	0.024	0.0098	0.0467	6.04	11.3	0.000795	1.62	LV	CELLSTATES	SMC2	control_LMNA	12	18
NPAS1	2.09	0.0326	0.00519	0.0294	5.86	10.4	0.00127	1.49	LV	CELLSTATES	SMC2	control_LMNA	12	18
CNKSR3	2.08	2.73e-05	0.0515	0.246	7.06	27.5	1.6e-07	4.56	LV	CELLSTATES	SMC2	control_LMNA	12	18
HSPA1B	2.08	0.018	0.0114	0.117	6.15	12.1	0.000506	1.75	LV	CELLSTATES	SMC2	control_LMNA	12	18
PRAG1	2.08	0.0407	0.0023	0.0385	5.83	10.2	0.0017	1.39	LV	CELLSTATES	SMC2	control_LMNA	12	18
SH3BP5	2.08	5.96e-05	0.0494	0.184	7	25.7	3.97e-07	4.22	LV	CELLSTATES	SMC2	control_LMNA	12	18
CABLES1	2.07	6.22e-06	0.0612	0.291	7.25	30.8	2.84e-08	5.21	LV	CELLSTATES	SMC2	control_LMNA	12	18
ABLIM3	2.06	0.000851	0.0374	0.0964	6.67	19.7	8.9e-06	3.07	LV	CELLSTATES	SMC2	control_LMNA	12	18
AC009975.1	2.06	0.00325	0.0363	0.0781	6.67	16.5	4.76e-05	2.49	LV	CELLSTATES	SMC2	control_LMNA	12	18
AC079380.1	2.04	0.0479	0.00511	0.0331	5.94	9.43	0.00213	1.32	LV	CELLSTATES	SMC2	control_LMNA	12	18
SIPA1L1	2.03	4.65e-07	0.142	0.526	7.88	36.9	1.26e-09	6.33	LV	CELLSTATES	SMC2	control_LMNA	12	18
RHOU	2.02	0.0482	0.00419	0.0193	5.87	9.41	0.00216	1.32	LV	CELLSTATES	SMC2	control_LMNA	12	18
COL21A1	2.01	1.08e-06	0.0968	0.42	7.7	34.7	3.76e-09	5.97	LV	CELLSTATES	SMC2	control_LMNA	12	18
PPP1CB	1.99	1.9e-05	0.0702	0.354	7.44	28.3	1.06e-07	4.72	LV	CELLSTATES	SMC2	control_LMNA	12	18
RTN1	1.98	0.0265	0.0132	0.0641	6.13	11	0.00091	1.58	LV	CELLSTATES	SMC2	control_LMNA	12	18
TMC3-AS1	1.97	0.00787	0.0304	0.0803	6.34	14.3	0.000154	2.1	LV	CELLSTATES	SMC2	control_LMNA	12	18
TGM2	1.96	4.57e-06	0.16	0.548	8.17	31.6	1.88e-08	5.34	LV	CELLSTATES	SMC2	control_LMNA	12	18
AC019068.1	1.94	0.0426	0.0114	0.0476	6.07	9.75	0.0018	1.37	LV	CELLSTATES	SMC2	control_LMNA	12	18
AFF3	1.93	8.65e-07	0.153	0.662	8.07	35.4	2.68e-09	6.06	LV	CELLSTATES	SMC2	control_LMNA	12	18
BRSK1	1.92	0.0438	0.0095	0.0607	6.03	9.68	0.00186	1.36	LV	CELLSTATES	SMC2	control_LMNA	12	18
GATA6	1.92	4.05e-07	0.169	0.758	8.17	37.2	1.07e-09	6.39	LV	CELLSTATES	SMC2	control_LMNA	12	18
MTHFD1L	1.92	3.3e-08	0.489	1.74	9.4	43.4	4.54e-11	7.48	LV	CELLSTATES	SMC2	control_LMNA	12	18
AC113383.1	1.91	0.000603	0.0501	0.2	6.99	20.5	5.83e-06	3.22	LV	CELLSTATES	SMC2	control_LMNA	12	18
FKBP5	1.91	5.34e-08	0.489	1.88	9.49	42	9.1e-11	7.27	LV	CELLSTATES	SMC2	control_LMNA	12	18
PLD5	1.89	9.19e-07	0.218	0.953	8.4	35.1	3.05e-09	6.04	LV	CELLSTATES	SMC2	control_LMNA	12	18
PTPN14	1.89	2.64e-05	0.0799	0.367	7.48	27.5	1.54e-07	4.58	LV	CELLSTATES	SMC2	control_LMNA	12	18
NKD1	1.88	0.0013	0.0492	0.29	7.02	18.8	1.49e-05	2.89	LV	CELLSTATES	SMC2	control_LMNA	12	18
RASGEF1B	1.88	2.24e-09	0.304	1.94	8.96	49.4	2.09e-12	8.65	LV	CELLSTATES	SMC2	control_LMNA	12	18
AL391704.2	1.87	0.0124	0.0197	0.079	6.44	13.1	0.000291	1.91	LV	CELLSTATES	SMC2	control_LMNA	12	18
ATP10A	1.87	5.69e-07	0.216	0.865	8.46	36.4	1.58e-09	6.25	LV	CELLSTATES	SMC2	control_LMNA	12	18
ACSF2	1.86	0.0473	0.0122	0.0602	6.1	9.46	0.0021	1.33	LV	CELLSTATES	SMC2	control_LMNA	12	18
GPR137C	1.86	0.027	0.0168	0.0921	6.17	11	0.000936	1.57	LV	CELLSTATES	SMC2	control_LMNA	12	18
PRRX2	1.86	0.0214	0.0285	0.0598	6.25	11.6	0.000664	1.67	LV	CELLSTATES	SMC2	control_LMNA	12	18
MMP19	1.82	0.0195	0.0281	0.0683	6.3	11.8	0.000596	1.71	LV	CELLSTATES	SMC2	control_LMNA	12	18
C1orf198	1.81	0.00191	0.0372	0.2	6.78	17.8	2.4e-05	2.72	LV	CELLSTATES	SMC2	control_LMNA	12	18
NRXN3	1.81	2.38e-05	0.102	0.461	7.59	27.8	1.37e-07	4.62	LV	CELLSTATES	SMC2	control_LMNA	12	18
KCNK6	1.8	0.0236	0.0273	0.0939	6.55	11.3	0.000774	1.63	LV	CELLSTATES	SMC2	control_LMNA	12	18
NPPB	1.79	0.00539	0.0305	0.139	6.61	15.3	9.34e-05	2.27	LV	CELLSTATES	SMC2	control_LMNA	12	18
MAFK	1.78	0.0332	0.0181	0.0847	6.28	10.3	0.0013	1.48	LV	CELLSTATES	SMC2	control_LMNA	12	18
ZBTB16	1.77	5.67e-09	0.961	3.65	10.3	47.3	6.15e-12	8.25	LV	CELLSTATES	SMC2	control_LMNA	12	18
AC060809.1	1.76	0.0387	0.0238	0.0781	6.24	9.98	0.00158	1.41	LV	CELLSTATES	SMC2	control_LMNA	12	18
AEBP1	1.76	0.00177	0.0382	0.232	6.89	18	2.18e-05	2.75	LV	CELLSTATES	SMC2	control_LMNA	12	18
C12orf75	1.76	0.0163	0.0282	0.134	6.46	12.3	0.000441	1.79	LV	CELLSTATES	SMC2	control_LMNA	12	18
TAF5L	1.76	0.0102	0.0287	0.133	6.67	13.7	0.000218	1.99	LV	CELLSTATES	SMC2	control_LMNA	12	18
RGS7BP	1.75	0.00188	0.0533	0.275	7.17	17.9	2.32e-05	2.73	LV	CELLSTATES	SMC2	control_LMNA	12	18
CTDSPL	1.74	6.21e-06	0.184	0.668	8.16	30.9	2.79e-08	5.21	LV	CELLSTATES	SMC2	control_LMNA	12	18
CPXM2	1.73	0.00365	0.0627	0.182	6.91	16.3	5.48e-05	2.44	LV	CELLSTATES	SMC2	control_LMNA	12	18
HYDIN	1.72	0.0273	0.0277	0.0717	6.41	10.9	0.000952	1.56	LV	CELLSTATES	SMC2	control_LMNA	12	18
COL4A4	1.71	0.000114	0.0814	0.348	7.43	24.3	8.31e-07	3.94	LV	CELLSTATES	SMC2	control_LMNA	12	18
LINC00578	1.71	0.0295	0.0247	0.0739	6.39	10.7	0.00108	1.53	LV	CELLSTATES	SMC2	control_LMNA	12	18
ADGRD1	1.7	0.000473	0.0851	0.279	7.39	21.1	4.36e-06	3.32	LV	CELLSTATES	SMC2	control_LMNA	12	18
PLCG2	1.7	0.0247	0.0267	0.126	6.38	11.2	0.000836	1.61	LV	CELLSTATES	SMC2	control_LMNA	12	18
NRP2	1.69	0.00332	0.0546	0.174	6.89	16.5	4.88e-05	2.48	LV	CELLSTATES	SMC2	control_LMNA	12	18
SH3RF3	1.69	0.000154	0.103	0.388	7.49	23.5	1.22e-06	3.81	LV	CELLSTATES	SMC2	control_LMNA	12	18
COL16A1	1.68	0.0193	0.0265	0.0953	6.53	11.8	0.000577	1.72	LV	CELLSTATES	SMC2	control_LMNA	12	18
GALNT16	1.68	0.0274	0.0319	0.0823	6.42	10.9	0.000956	1.56	LV	CELLSTATES	SMC2	control_LMNA	12	18
MBOAT2	1.67	0.0189	0.0289	0.154	6.52	11.9	0.000555	1.72	LV	CELLSTATES	SMC2	control_LMNA	12	18
PTPRZ1	1.65	0.00786	0.0395	0.192	6.7	14.3	0.000153	2.1	LV	CELLSTATES	SMC2	control_LMNA	12	18
PXDC1	1.65	0.022	0.0335	0.125	6.47	11.5	0.000693	1.66	LV	CELLSTATES	SMC2	control_LMNA	12	18
L3MBTL4	1.64	0.00767	0.0493	0.225	6.97	14.4	0.000148	2.12	LV	CELLSTATES	SMC2	control_LMNA	12	18
SORBS1	1.64	4.04e-07	1.06	2.92	10.2	37.3	1e-09	6.39	LV	CELLSTATES	SMC2	control_LMNA	12	18
COL6A6	1.63	0.00627	0.0439	0.152	6.79	14.8	0.000117	2.2	LV	CELLSTATES	SMC2	control_LMNA	12	18
RYR3	1.63	0.00608	0.0564	0.151	6.86	14.9	0.000112	2.22	LV	CELLSTATES	SMC2	control_LMNA	12	18
ZMAT1	1.63	0.0143	0.0335	0.145	6.62	12.7	0.000372	1.84	LV	CELLSTATES	SMC2	control_LMNA	12	18
LTBP2	1.62	0.00115	0.0857	0.206	7.12	19	1.29e-05	2.94	LV	CELLSTATES	SMC2	control_LMNA	12	18
METTL24	1.62	0.0225	0.0418	0.121	6.68	11.4	0.000724	1.65	LV	CELLSTATES	SMC2	control_LMNA	12	18
FGF14	1.61	1.36e-06	0.422	1.18	8.73	34.2	4.95e-09	5.87	LV	CELLSTATES	SMC2	control_LMNA	12	18
LINC01088	1.61	8.75e-05	0.212	0.602	8.17	24.9	6.16e-07	4.06	LV	CELLSTATES	SMC2	control_LMNA	12	18
MTSS1	1.61	0.000244	0.122	0.442	7.8	22.5	2.06e-06	3.61	LV	CELLSTATES	SMC2	control_LMNA	12	18
ALDH1A2	1.59	0.00708	0.051	0.142	6.92	14.6	0.000135	2.15	LV	CELLSTATES	SMC2	control_LMNA	12	18
AL513164.1	1.58	0.013	0.041	0.164	6.75	13	0.000316	1.89	LV	CELLSTATES	SMC2	control_LMNA	12	18
ANKRD6	1.58	8.7e-05	0.146	0.499	7.83	24.9	6.06e-07	4.06	LV	CELLSTATES	SMC2	control_LMNA	12	18
GRB10	1.58	0.000517	0.1	0.385	7.48	20.9	4.84e-06	3.29	LV	CELLSTATES	SMC2	control_LMNA	12	18
ABCC1	1.57	0.0215	0.0354	0.14	6.68	11.6	0.000669	1.67	LV	CELLSTATES	SMC2	control_LMNA	12	18
MAMLD1	1.57	0.0038	0.0577	0.229	7.05	16.2	5.79e-05	2.42	LV	CELLSTATES	SMC2	control_LMNA	12	18
AFAP1	1.56	0.000252	0.107	0.396	7.58	22.4	2.17e-06	3.6	LV	CELLSTATES	SMC2	control_LMNA	12	18
BACE2	1.56	3.05e-05	0.228	0.802	8.35	27.1	1.91e-07	4.52	LV	CELLSTATES	SMC2	control_LMNA	12	18
CDH2	1.56	0.00149	0.0826	0.295	7.43	18.4	1.79e-05	2.83	LV	CELLSTATES	SMC2	control_LMNA	12	18
SLC6A1	1.56	0.00485	0.0684	0.205	6.97	15.6	7.92e-05	2.31	LV	CELLSTATES	SMC2	control_LMNA	12	18
KIAA1671	1.55	0.0175	0.0456	0.147	6.68	12.2	0.000487	1.76	LV	CELLSTATES	SMC2	control_LMNA	12	18
LTBP1	1.55	1.55e-05	0.372	1.16	8.97	28.7	8.4e-08	4.81	LV	CELLSTATES	SMC2	control_LMNA	12	18
PARD3B	1.55	1.94e-06	0.642	2.22	9.63	33.4	7.38e-09	5.71	LV	CELLSTATES	SMC2	control_LMNA	12	18
TC2N	1.55	0.0231	0.0421	0.107	6.62	11.4	0.000746	1.64	LV	CELLSTATES	SMC2	control_LMNA	12	18
ZNF536	1.55	0.027	0.0426	0.0982	6.53	11	0.000932	1.57	LV	CELLSTATES	SMC2	control_LMNA	12	18
ANK3	1.53	1.47e-05	0.338	1.19	8.87	28.8	7.84e-08	4.83	LV	CELLSTATES	SMC2	control_LMNA	12	18
CGNL1	1.53	0.00117	0.122	0.36	7.49	19	1.32e-05	2.93	LV	CELLSTATES	SMC2	control_LMNA	12	18
PER1	1.53	0.000529	0.102	0.448	7.58	20.8	5e-06	3.28	LV	CELLSTATES	SMC2	control_LMNA	12	18
FP236383.1	1.52	0.000739	0.124	0.363	7.68	20.1	7.38e-06	3.13	LV	CELLSTATES	SMC2	control_LMNA	12	18
SYTL4	1.52	0.0194	0.0369	0.109	6.69	11.8	0.00059	1.71	LV	CELLSTATES	SMC2	control_LMNA	12	18
ADARB1	1.51	0.000443	0.164	0.465	7.78	21.3	4.01e-06	3.35	LV	CELLSTATES	SMC2	control_LMNA	12	18
C5orf17	1.51	0.0324	0.0445	0.0907	6.47	10.4	0.00125	1.49	LV	CELLSTATES	SMC2	control_LMNA	12	18
GALNT18	1.51	0.0214	0.0356	0.198	6.74	11.6	0.000666	1.67	LV	CELLSTATES	SMC2	control_LMNA	12	18
NOS1AP	1.51	0.0188	0.0592	0.195	6.95	11.9	0.000547	1.73	LV	CELLSTATES	SMC2	control_LMNA	12	18
HEG1	1.5	0.00446	0.074	0.202	7.05	15.8	7.15e-05	2.35	LV	CELLSTATES	SMC2	control_LMNA	12	18
PLSCR4	1.5	0.000792	0.123	0.42	7.66	19.9	8.03e-06	3.1	LV	CELLSTATES	SMC2	control_LMNA	12	18
SYNDIG1	1.5	0.0188	0.0483	0.127	6.82	12	0.000544	1.73	LV	CELLSTATES	SMC2	control_LMNA	12	18
ZFAND5	1.5	0.00221	0.0738	0.291	7.23	17.5	2.89e-05	2.66	LV	CELLSTATES	SMC2	control_LMNA	12	18
AC138123.1	1.49	0.0334	0.0315	0.146	6.52	10.3	0.00131	1.48	LV	CELLSTATES	SMC2	control_LMNA	12	18
ADAMTS2	1.49	9.8e-05	0.219	0.761	8.31	24.6	6.98e-07	4.01	LV	CELLSTATES	SMC2	control_LMNA	12	18
TOM1L2	1.49	0.000411	0.152	0.49	7.89	21.4	3.7e-06	3.39	LV	CELLSTATES	SMC2	control_LMNA	12	18
GLI2	1.48	0.00767	0.0667	0.168	6.97	14.4	0.000149	2.12	LV	CELLSTATES	SMC2	control_LMNA	12	18
ATAD2	1.47	0.0247	0.0402	0.173	6.77	11.2	0.000836	1.61	LV	CELLSTATES	SMC2	control_LMNA	12	18
DANT2	1.47	0.00767	0.0717	0.259	7.17	14.4	0.000149	2.12	LV	CELLSTATES	SMC2	control_LMNA	12	18
HIPK1	1.47	0.0303	0.0342	0.153	6.67	10.6	0.00113	1.52	LV	CELLSTATES	SMC2	control_LMNA	12	18
LAMA3	1.47	0.000158	0.264	0.909	8.48	23.5	1.26e-06	3.8	LV	CELLSTATES	SMC2	control_LMNA	12	18
LIMCH1	1.46	0.00588	0.0872	0.296	7.35	15	0.000106	2.23	LV	CELLSTATES	SMC2	control_LMNA	12	18
MERTK	1.46	0.00454	0.09	0.282	7.35	15.7	7.39e-05	2.34	LV	CELLSTATES	SMC2	control_LMNA	12	18
NTRK3	1.46	0.000812	0.232	0.648	8.3	19.8	8.42e-06	3.09	LV	CELLSTATES	SMC2	control_LMNA	12	18
ARHGEF10L	1.45	0.0126	0.105	0.278	7.47	13.1	0.000301	1.9	LV	CELLSTATES	SMC2	control_LMNA	12	18
NR4A1	1.45	0.00034	0.134	0.459	7.65	21.9	2.95e-06	3.47	LV	CELLSTATES	SMC2	control_LMNA	12	18
SRGAP2B	1.45	0.0338	0.0391	0.146	6.71	10.3	0.00134	1.47	LV	CELLSTATES	SMC2	control_LMNA	12	18
ANO3	1.44	0.00539	0.0944	0.26	7.2	15.3	9.22e-05	2.27	LV	CELLSTATES	SMC2	control_LMNA	12	18
EEF2K	1.44	0.0103	0.0634	0.27	7.1	13.6	0.000222	1.99	LV	CELLSTATES	SMC2	control_LMNA	12	18
GTF2IRD1	1.44	0.0483	0.0342	0.121	6.58	9.4	0.00217	1.32	LV	CELLSTATES	SMC2	control_LMNA	12	18
DDB2	1.43	0.0403	0.0454	0.131	6.67	9.88	0.00167	1.39	LV	CELLSTATES	SMC2	control_LMNA	12	18
FRAS1	1.43	0.0193	0.0505	0.217	6.79	11.8	0.000582	1.71	LV	CELLSTATES	SMC2	control_LMNA	12	18
LINC00894	1.43	0.000804	0.176	0.57	8.12	19.9	8.28e-06	3.09	LV	CELLSTATES	SMC2	control_LMNA	12	18
WNK3	1.43	0.00381	0.0902	0.383	7.47	16.2	5.84e-05	2.42	LV	CELLSTATES	SMC2	control_LMNA	12	18
NTM	1.42	0.0198	0.0458	0.165	6.83	11.8	0.000607	1.7	LV	CELLSTATES	SMC2	control_LMNA	12	18
CTPS1	1.41	0.0243	0.0684	0.165	6.91	11.2	0.000815	1.61	LV	CELLSTATES	SMC2	control_LMNA	12	18
ITGA9	1.41	0.000702	0.179	0.611	8.11	20.2	6.9e-06	3.15	LV	CELLSTATES	SMC2	control_LMNA	12	18
MATN2	1.41	0.00202	0.134	0.343	7.64	17.7	2.56e-05	2.7	LV	CELLSTATES	SMC2	control_LMNA	12	18
PDGFD	1.41	0.000473	0.123	0.554	7.86	21.1	4.34e-06	3.32	LV	CELLSTATES	SMC2	control_LMNA	12	18
PDLIM3	1.41	7.1e-05	0.424	1.39	9.14	25.3	4.84e-07	4.15	LV	CELLSTATES	SMC2	control_LMNA	12	18
IL4R	1.39	0.00588	0.0905	0.291	7.33	15	0.000106	2.23	LV	CELLSTATES	SMC2	control_LMNA	12	18
NR4A3	1.39	0.0317	0.0816	0.0994	6.61	10.5	0.00121	1.5	LV	CELLSTATES	SMC2	control_LMNA	12	18
TRABD2B	1.38	0.00257	0.149	0.414	7.84	17.1	3.59e-05	2.59	LV	CELLSTATES	SMC2	control_LMNA	12	18
GOLGA8A	1.37	0.00979	0.0703	0.268	7.16	13.8	0.000207	2.01	LV	CELLSTATES	SMC2	control_LMNA	12	18
AC092683.1	1.36	0.0245	0.0651	0.183	6.88	11.2	0.000826	1.61	LV	CELLSTATES	SMC2	control_LMNA	12	18
AF165147.1	1.35	0.0407	0.0548	0.205	6.87	9.84	0.0017	1.39	LV	CELLSTATES	SMC2	control_LMNA	12	18
HIVEP3	1.35	0.0109	0.0855	0.266	7.32	13.5	0.000243	1.96	LV	CELLSTATES	SMC2	control_LMNA	12	18
FLNA	1.34	0.000503	0.346	0.999	8.78	21	4.67e-06	3.3	LV	CELLSTATES	SMC2	control_LMNA	12	18
MICAL2	1.34	0.000186	0.402	1.19	8.96	23.1	1.53e-06	3.73	LV	CELLSTATES	SMC2	control_LMNA	12	18
CHSY3	1.32	0.000947	0.268	0.79	8.4	19.5	1.02e-05	3.02	LV	CELLSTATES	SMC2	control_LMNA	12	18
NEO1	1.32	0.0164	0.0786	0.23	7.15	12.3	0.000447	1.79	LV	CELLSTATES	SMC2	control_LMNA	12	18
ARL15	1.31	6.54e-05	0.626	2.12	9.63	25.5	4.41e-07	4.18	LV	CELLSTATES	SMC2	control_LMNA	12	18
FAT3	1.31	0.0179	0.146	0.288	7.61	12.1	0.000504	1.75	LV	CELLSTATES	SMC2	control_LMNA	12	18
MID1	1.31	0.0017	0.26	0.755	8.41	18.1	2.07e-05	2.77	LV	CELLSTATES	SMC2	control_LMNA	12	18
NFIX	1.31	0.0281	0.074	0.21	7.11	10.8	0.000992	1.55	LV	CELLSTATES	SMC2	control_LMNA	12	18
PXDNL	1.31	0.00103	0.289	0.896	8.6	19.3	1.12e-05	2.99	LV	CELLSTATES	SMC2	control_LMNA	12	18
SSH1	1.31	0.0103	0.105	0.328	7.45	13.6	0.000227	1.99	LV	CELLSTATES	SMC2	control_LMNA	12	18
SVEP1	1.31	0.0049	0.129	0.423	7.85	15.5	8.11e-05	2.31	LV	CELLSTATES	SMC2	control_LMNA	12	18
SUGCT	1.3	0.0188	0.0896	0.288	7.29	12	0.000544	1.73	LV	CELLSTATES	SMC2	control_LMNA	12	18
CTIF	1.29	0.0127	0.114	0.292	7.36	13	0.000304	1.9	LV	CELLSTATES	SMC2	control_LMNA	12	18
PDZRN3	1.29	0.00595	0.221	0.615	8.27	15	0.000109	2.23	LV	CELLSTATES	SMC2	control_LMNA	12	18
RAI14	1.29	0.0189	0.0689	0.204	7.07	11.9	0.000558	1.72	LV	CELLSTATES	SMC2	control_LMNA	12	18
SSBP3	1.29	0.0103	0.121	0.377	7.58	13.6	0.000228	1.99	LV	CELLSTATES	SMC2	control_LMNA	12	18
KIAA0355	1.28	0.0188	0.0792	0.252	7.22	11.9	0.000548	1.73	LV	CELLSTATES	SMC2	control_LMNA	12	18
RCAN2	1.28	0.000142	0.664	1.93	9.49	23.7	1.11e-06	3.85	LV	CELLSTATES	SMC2	control_LMNA	12	18
SMOC2	1.28	0.00143	0.28	0.859	8.4	18.5	1.68e-05	2.85	LV	CELLSTATES	SMC2	control_LMNA	12	18
DAPK1	1.27	0.0454	0.0697	0.142	6.75	9.57	0.00198	1.34	LV	CELLSTATES	SMC2	control_LMNA	12	18
AHNAK	1.26	0.0183	0.0963	0.281	7.32	12	0.00052	1.74	LV	CELLSTATES	SMC2	control_LMNA	12	18
CAMSAP2	1.26	0.0109	0.139	0.425	7.75	13.5	0.000242	1.96	LV	CELLSTATES	SMC2	control_LMNA	12	18
KALRN	1.26	0.000547	0.532	1.39	9.26	20.8	5.21e-06	3.26	LV	CELLSTATES	SMC2	control_LMNA	12	18
MAP3K5	1.25	0.00252	0.373	1.16	8.85	17.1	3.49e-05	2.6	LV	CELLSTATES	SMC2	control_LMNA	12	18
SKI	1.25	0.0174	0.112	0.317	7.4	12.2	0.00048	1.76	LV	CELLSTATES	SMC2	control_LMNA	12	18
ZDHHC14	1.25	0.00681	0.183	0.565	7.88	14.7	0.000129	2.17	LV	CELLSTATES	SMC2	control_LMNA	12	18
ARMC9	1.24	0.0282	0.0792	0.256	7.08	10.8	0.00101	1.55	LV	CELLSTATES	SMC2	control_LMNA	12	18
FBLN5	1.24	0.0225	0.0683	0.255	7.16	11.4	0.000723	1.65	LV	CELLSTATES	SMC2	control_LMNA	12	18
IRAK3	1.24	0.0143	0.11	0.385	7.45	12.7	0.000369	1.85	LV	CELLSTATES	SMC2	control_LMNA	12	18
EXT1	1.23	0.000139	0.957	2.69	10.1	23.8	1.08e-06	3.86	LV	CELLSTATES	SMC2	control_LMNA	12	18
RASSF4	1.22	0.0295	0.0827	0.214	7.31	10.7	0.00109	1.53	LV	CELLSTATES	SMC2	control_LMNA	12	18
VCAN	1.22	0.0106	0.13	0.261	7.48	13.5	0.000236	1.97	LV	CELLSTATES	SMC2	control_LMNA	12	18
AKAP12	1.21	0.000722	0.53	1.5	9.3	20.2	7.15e-06	3.14	LV	CELLSTATES	SMC2	control_LMNA	12	18
CNTNAP2	1.21	0.0387	0.0522	0.648	7.26	9.98	0.00158	1.41	LV	CELLSTATES	SMC2	control_LMNA	12	18
PIK3R1	1.21	0.0124	0.168	0.582	8.03	13.1	0.000291	1.91	LV	CELLSTATES	SMC2	control_LMNA	12	18
PKDCC	1.21	0.0225	0.116	0.309	7.57	11.4	0.000721	1.65	LV	CELLSTATES	SMC2	control_LMNA	12	18
SLC24A3	1.21	0.0113	0.158	0.504	7.87	13.4	0.000253	1.95	LV	CELLSTATES	SMC2	control_LMNA	12	18
ARHGAP21	1.2	0.00517	0.245	0.785	8.35	15.4	8.73e-05	2.29	LV	CELLSTATES	SMC2	control_LMNA	12	18
DDAH1	1.2	0.00845	0.185	0.522	7.97	14.2	0.000168	2.07	LV	CELLSTATES	SMC2	control_LMNA	12	18
MICAL3	1.2	0.00996	0.21	0.463	7.96	13.7	0.000212	2	LV	CELLSTATES	SMC2	control_LMNA	12	18
FBN1	1.19	0.00231	0.351	0.931	8.69	17.3	3.17e-05	2.64	LV	CELLSTATES	SMC2	control_LMNA	12	18
SAMHD1	1.19	0.0143	0.18	0.487	8.05	12.7	0.00037	1.85	LV	CELLSTATES	SMC2	control_LMNA	12	18
UST	1.19	0.018	0.118	0.332	7.51	12.1	0.000507	1.75	LV	CELLSTATES	SMC2	control_LMNA	12	18
WWC2	1.19	0.00942	0.17	0.474	7.81	13.9	0.000196	2.03	LV	CELLSTATES	SMC2	control_LMNA	12	18
CPED1	1.18	0.0128	0.205	0.63	8.09	13	0.000311	1.89	LV	CELLSTATES	SMC2	control_LMNA	12	18
EDIL3	1.18	0.00849	0.249	0.577	8.23	14.1	0.00017	2.07	LV	CELLSTATES	SMC2	control_LMNA	12	18
FLNB	1.18	0.0295	0.142	0.343	7.76	10.7	0.00109	1.53	LV	CELLSTATES	SMC2	control_LMNA	12	18
TSC22D3	1.18	0.0445	0.0873	0.244	7.29	9.63	0.00192	1.35	LV	CELLSTATES	SMC2	control_LMNA	12	18
COL14A1	1.17	0.0119	0.194	0.61	8.02	13.3	0.00027	1.92	LV	CELLSTATES	SMC2	control_LMNA	12	18
EFEMP1	1.17	0.0282	0.101	0.307	7.37	10.8	0.00102	1.55	LV	CELLSTATES	SMC2	control_LMNA	12	18
MGMT	1.17	0.0408	0.0809	0.32	7.32	9.83	0.00171	1.39	LV	CELLSTATES	SMC2	control_LMNA	12	18
RAPGEF5	1.17	0.00627	0.303	0.808	8.68	14.9	0.000116	2.2	LV	CELLSTATES	SMC2	control_LMNA	12	18
TLE2	1.17	0.0234	0.126	0.344	7.56	11.3	0.00076	1.63	LV	CELLSTATES	SMC2	control_LMNA	12	18
CDH13	1.16	0.00231	0.361	1.13	8.94	17.3	3.12e-05	2.64	LV	CELLSTATES	SMC2	control_LMNA	12	18
NAALADL2	1.16	0.00133	0.574	1.6	9.29	18.7	1.54e-05	2.88	LV	CELLSTATES	SMC2	control_LMNA	12	18
PPP1R9A	1.16	0.0447	0.111	0.262	7.14	9.61	0.00193	1.35	LV	CELLSTATES	SMC2	control_LMNA	12	18
GEM	1.15	0.0216	0.137	0.427	7.71	11.6	0.000676	1.67	LV	CELLSTATES	SMC2	control_LMNA	12	18
GLS	1.15	0.0129	0.325	0.724	8.58	13	0.000313	1.89	LV	CELLSTATES	SMC2	control_LMNA	12	18
HSD17B12	1.15	0.0282	0.104	0.351	7.44	10.8	0.00101	1.55	LV	CELLSTATES	SMC2	control_LMNA	12	18
ANKRD29	1.14	0.0194	0.146	0.354	7.6	11.8	0.00059	1.71	LV	CELLSTATES	SMC2	control_LMNA	12	18
FOXO3	1.14	0.00283	0.54	1.51	9.3	16.9	3.99e-05	2.55	LV	CELLSTATES	SMC2	control_LMNA	12	18
NCOA3	1.14	0.0119	0.239	0.685	8.29	13.3	0.000268	1.93	LV	CELLSTATES	SMC2	control_LMNA	12	18
PLA2R1	1.14	0.0482	0.0861	0.269	7.16	9.41	0.00215	1.32	LV	CELLSTATES	SMC2	control_LMNA	12	18
TSC22D1	1.14	0.0122	0.261	0.623	8.34	13.2	0.000282	1.91	LV	CELLSTATES	SMC2	control_LMNA	12	18
AC116366.3	1.13	0.0239	0.156	0.355	7.67	11.3	0.000785	1.62	LV	CELLSTATES	SMC2	control_LMNA	12	18
SVIL	1.13	0.00174	0.828	1.92	9.67	18.1	2.12e-05	2.76	LV	CELLSTATES	SMC2	control_LMNA	12	18
NAP1L1	1.12	0.0138	0.184	0.621	8.03	12.8	0.000346	1.86	LV	CELLSTATES	SMC2	control_LMNA	12	18
SYNJ2	1.12	0.0388	0.109	0.229	7.29	9.97	0.00159	1.41	LV	CELLSTATES	SMC2	control_LMNA	12	18
USP53	1.12	0.0163	0.214	0.619	8.23	12.3	0.000442	1.79	LV	CELLSTATES	SMC2	control_LMNA	12	18
COL4A3	1.11	0.0388	0.0914	0.276	7.35	9.97	0.00159	1.41	LV	CELLSTATES	SMC2	control_LMNA	12	18
JAK2	1.11	0.0409	0.15	0.344	7.66	9.83	0.00172	1.39	LV	CELLSTATES	SMC2	control_LMNA	12	18
KLHL29	1.11	0.0179	0.165	0.498	7.84	12.1	0.000502	1.75	LV	CELLSTATES	SMC2	control_LMNA	12	18
LDLRAD4	1.11	0.0358	0.131	0.346	7.54	10.2	0.00142	1.45	LV	CELLSTATES	SMC2	control_LMNA	12	18
LIFR	1.1	0.0282	0.154	0.429	7.69	10.8	0.00102	1.55	LV	CELLSTATES	SMC2	control_LMNA	12	18
MYO9B	1.1	0.0218	0.192	0.53	8	11.5	0.000684	1.66	LV	CELLSTATES	SMC2	control_LMNA	12	18
PRKD1	1.1	0.0143	0.249	0.627	8.34	12.7	0.000369	1.85	LV	CELLSTATES	SMC2	control_LMNA	12	18
SLIT3	1.1	0.00231	0.994	2.2	9.84	17.4	3.1e-05	2.64	LV	CELLSTATES	SMC2	control_LMNA	12	18
FNIP2	1.09	0.0194	0.176	0.477	7.79	11.8	0.000588	1.71	LV	CELLSTATES	SMC2	control_LMNA	12	18
NPAS2	1.09	0.0338	0.146	0.299	7.58	10.3	0.00133	1.47	LV	CELLSTATES	SMC2	control_LMNA	12	18
MBP	1.08	0.0491	0.127	0.301	7.29	9.36	0.00222	1.31	LV	CELLSTATES	SMC2	control_LMNA	12	18
FRMD4A	1.07	0.00684	0.452	1.36	9.02	14.6	0.00013	2.17	LV	CELLSTATES	SMC2	control_LMNA	12	18
PALM2-AKAP2	1.07	0.0234	0.183	0.501	7.98	11.3	0.000762	1.63	LV	CELLSTATES	SMC2	control_LMNA	12	18
PDK4	1.07	0.00934	0.375	0.936	8.86	13.9	0.000194	2.03	LV	CELLSTATES	SMC2	control_LMNA	12	18
CFLAR	1.06	0.023	0.214	0.526	8.11	11.4	0.000741	1.64	LV	CELLSTATES	SMC2	control_LMNA	12	18
LHFPL2	1.06	0.0495	0.117	0.258	7.37	9.34	0.00225	1.31	LV	CELLSTATES	SMC2	control_LMNA	12	18
RASAL2	1.06	0.00227	1.04	2.61	10.1	17.4	2.98e-05	2.64	LV	CELLSTATES	SMC2	control_LMNA	12	18
B3GALNT2	1.05	0.0498	0.165	0.395	7.85	9.32	0.00226	1.3	LV	CELLSTATES	SMC2	control_LMNA	12	18
FOXO1	1.05	0.0149	0.296	0.715	8.52	12.6	0.000391	1.83	LV	CELLSTATES	SMC2	control_LMNA	12	18
SLC26A3	1.05	0.0195	0.179	0.529	7.73	11.8	0.000597	1.71	LV	CELLSTATES	SMC2	control_LMNA	12	18
SDK1	1.04	0.0124	0.367	0.843	8.72	13.1	0.000295	1.91	LV	CELLSTATES	SMC2	control_LMNA	12	18
ITGA11	1.03	0.0295	0.203	0.475	7.92	10.7	0.00109	1.53	LV	CELLSTATES	SMC2	control_LMNA	12	18
SASH1	1.03	0.0043	0.798	2.25	9.78	15.8	6.86e-05	2.37	LV	CELLSTATES	SMC2	control_LMNA	12	18
MAGI1	1.02	0.00908	0.658	1.59	9.41	14	0.000184	2.04	LV	CELLSTATES	SMC2	control_LMNA	12	18
MYH11	1.02	0.0117	1.04	1.61	9.85	13.3	0.000265	1.93	LV	CELLSTATES	SMC2	control_LMNA	12	18
NEXN	1.02	0.0155	0.619	1.24	9.37	12.5	0.00041	1.81	LV	CELLSTATES	SMC2	control_LMNA	12	18
ACTN4	1.01	0.0452	0.25	0.53	8.28	9.58	0.00196	1.34	LV	CELLSTATES	SMC2	control_LMNA	12	18
EGFR	1.01	0.0287	0.287	0.754	8.49	10.8	0.00104	1.54	LV	CELLSTATES	SMC2	control_LMNA	12	18
MYH10	1.01	0.0234	0.377	0.785	8.66	11.3	0.000766	1.63	LV	CELLSTATES	SMC2	control_LMNA	12	18
SLC38A2	1.01	0.0293	0.414	0.872	8.87	10.7	0.00107	1.53	LV	CELLSTATES	SMC2	control_LMNA	12	18
LINC01091	1	0.00899	0.517	1.32	9.09	14	0.000181	2.05	LV	CELLSTATES	SMC2	control_LMNA	12	18
THRB	1	0.0329	0.253	0.547	8.08	10.4	0.00128	1.48	LV	CELLSTATES	SMC2	control_LMNA	12	18
SYTL2	0.992	0.0369	0.267	0.641	8.28	10.1	0.00147	1.43	LV	CELLSTATES	SMC2	control_LMNA	12	18
ELL2	0.991	0.0139	0.304	0.939	8.58	12.8	0.000352	1.86	LV	CELLSTATES	SMC2	control_LMNA	12	18
UACA	0.981	0.0225	0.346	0.9	8.63	11.4	0.000723	1.65	LV	CELLSTATES	SMC2	control_LMNA	12	18
ANTXR1	0.977	0.0279	0.358	0.883	8.62	10.9	0.000982	1.55	LV	CELLSTATES	SMC2	control_LMNA	12	18
PALLD	0.975	0.0137	0.772	1.72	9.68	12.8	0.000343	1.86	LV	CELLSTATES	SMC2	control_LMNA	12	18
PAM	0.966	0.0384	0.253	0.629	8.26	10	0.00155	1.42	LV	CELLSTATES	SMC2	control_LMNA	12	18
ZNF331	0.964	0.0329	0.167	0.439	7.77	10.4	0.00128	1.48	LV	CELLSTATES	SMC2	control_LMNA	12	18
AKAP6	0.962	0.0479	0.302	0.587	8.28	9.43	0.00213	1.32	LV	CELLSTATES	SMC2	control_LMNA	12	18
BICC1	0.962	0.0187	0.43	1.3	8.98	12	0.000539	1.73	LV	CELLSTATES	SMC2	control_LMNA	12	18
PLXDC2	0.961	0.015	0.434	1.07	8.94	12.6	0.000394	1.83	LV	CELLSTATES	SMC2	control_LMNA	12	18
ARHGAP10	0.958	0.00539	1.27	3.15	10.4	15.3	9.39e-05	2.27	LV	CELLSTATES	SMC2	control_LMNA	12	18
KCNT2	0.954	0.0215	0.549	1.22	8.85	11.6	0.000672	1.67	LV	CELLSTATES	SMC2	control_LMNA	12	18
CELF2	0.946	0.0126	0.876	2.12	9.72	13.1	0.0003	1.9	LV	CELLSTATES	SMC2	control_LMNA	12	18
PICALM	0.946	0.0283	0.473	1.15	8.98	10.8	0.00102	1.55	LV	CELLSTATES	SMC2	control_LMNA	12	18
IGF1R	0.938	0.0295	0.463	1.02	8.9	10.7	0.00108	1.53	LV	CELLSTATES	SMC2	control_LMNA	12	18
INSR	0.929	0.0438	0.308	0.701	8.41	9.67	0.00187	1.36	LV	CELLSTATES	SMC2	control_LMNA	12	18
CLASP1	0.926	0.047	0.3	0.652	8.38	9.48	0.00207	1.33	LV	CELLSTATES	SMC2	control_LMNA	12	18
ZNF704	0.911	0.0461	0.301	0.75	8.35	9.53	0.00202	1.34	LV	CELLSTATES	SMC2	control_LMNA	12	18
ATXN1	0.898	0.0291	0.669	1.64	9.42	10.7	0.00106	1.54	LV	CELLSTATES	SMC2	control_LMNA	12	18
GLIS3	0.89	0.038	0.417	1.01	8.74	10	0.00153	1.42	LV	CELLSTATES	SMC2	control_LMNA	12	18
TANC1	0.89	0.0438	0.473	0.973	8.94	9.67	0.00187	1.36	LV	CELLSTATES	SMC2	control_LMNA	12	18
ASAP1	0.884	0.027	0.767	1.69	9.61	10.9	0.000938	1.57	LV	CELLSTATES	SMC2	control_LMNA	12	18
LPP	0.869	0.00553	3.82	7.95	11.8	15.2	9.79e-05	2.26	LV	CELLSTATES	SMC2	control_LMNA	12	18
DMD	0.723	0.0491	2.1	4.09	10.9	9.36	0.00222	1.31	LV	CELLSTATES	SMC2	control_LMNA	12	18

## Sheet: PKP2_control
Gene	logFC	FDR	mean_exp_control	mean_exp_genotype	logCPM	F	PValue	FDR_plot	Region	annotation_level	cell_state	comparison	Observations_genotype	Observations_reference
C5orf46	3.79	0.000142	0.00136	0.0905	5.65	27.6	4.11e-07	3.85	LV	CELLSTATES	SMC2	control_PKP2	5	18
AL031599.1	3.37	2.91e-08	0.0312	0.407	6.76	54.7	5.22e-12	7.54	LV	CELLSTATES	SMC2	control_PKP2	5	18
SFTA1P	3.23	0.00148	0.000997	0.0594	5.58	21.3	7.55e-06	2.83	LV	CELLSTATES	SMC2	control_PKP2	5	18
AC027237.3	3.17	0.00105	0.00339	0.0948	5.71	22.2	4.97e-06	2.98	LV	CELLSTATES	SMC2	control_PKP2	5	18
AL033504.1	3.07	0.00431	0.0017	0.0437	5.59	18.1	3.44e-05	2.37	LV	CELLSTATES	SMC2	control_PKP2	5	18
LUZP2	3.03	0.000132	0.0174	0.155	6.2	28.2	3.22e-07	3.88	LV	CELLSTATES	SMC2	control_PKP2	5	18
MEGF6	2.91	0.00706	0.00643	0.056	5.67	16.7	6.6e-05	2.15	LV	CELLSTATES	SMC2	control_PKP2	5	18
AL359076.1	2.87	0.0206	0	0.057	5.37	21.7	0.000324	1.69	LV	CELLSTATES	SMC2	control_PKP2	5	18
AC010636.2	2.85	0.00569	0.000997	0.0432	5.51	17.3	5.11e-05	2.24	LV	CELLSTATES	SMC2	control_PKP2	5	18
RASSF2	2.75	0.0143	0.000585	0.0355	5.44	16.4	0.000177	1.84	LV	CELLSTATES	SMC2	control_PKP2	5	18
HTR7	2.69	3.51e-07	0.0529	0.685	7.24	45.4	2.14e-10	6.45	LV	CELLSTATES	SMC2	control_PKP2	5	18
MND1	2.68	0.0425	0	0.031	5.35	19.6	0.000937	1.37	LV	CELLSTATES	SMC2	control_PKP2	5	18
SLITRK4	2.64	0.0165	0.00237	0.0819	5.63	14.2	0.000221	1.78	LV	CELLSTATES	SMC2	control_PKP2	5	18
AL591845.1	2.63	0.0439	0.000984	0.0453	5.48	14.4	0.00098	1.36	LV	CELLSTATES	SMC2	control_PKP2	5	18
C2orf40	2.58	0.0359	0.000805	0.0322	5.42	14.6	0.000736	1.45	LV	CELLSTATES	SMC2	control_PKP2	5	18
MOB3B	2.56	3.24e-07	0.0805	0.584	7.19	45.9	1.72e-10	6.49	LV	CELLSTATES	SMC2	control_PKP2	5	18
LINC01088	2.51	7.71e-08	0.212	1.88	8.54	50.9	2.34e-11	7.11	LV	CELLSTATES	SMC2	control_PKP2	5	18
NOV	2.5	0.0354	0.00476	0.0473	5.67	11.9	0.000708	1.45	LV	CELLSTATES	SMC2	control_PKP2	5	18
ITGBL1	2.49	0.00297	0.0357	0.137	6.25	19.2	2.01e-05	2.53	LV	CELLSTATES	SMC2	control_PKP2	5	18
AC026316.5	2.44	0.0119	0.0115	0.101	6.02	15.2	0.000138	1.92	LV	CELLSTATES	SMC2	control_PKP2	5	18
GFRA1	2.43	0.00525	0.0328	0.163	6.06	17.4	4.65e-05	2.28	LV	CELLSTATES	SMC2	control_PKP2	5	18
NLGN4Y	2.43	0.00606	0.023	0.113	6.04	17.1	5.48e-05	2.22	LV	CELLSTATES	SMC2	control_PKP2	5	18
RAB40A	2.39	0.0224	0.00816	0.124	5.83	13.1	0.000374	1.65	LV	CELLSTATES	SMC2	control_PKP2	5	18
STK17B	2.39	1.89e-05	0.0505	0.413	6.81	34.4	2.16e-08	4.72	LV	CELLSTATES	SMC2	control_PKP2	5	18
COL26A1	2.36	0.0331	0.002	0.0344	5.52	12.2	0.000649	1.48	LV	CELLSTATES	SMC2	control_PKP2	5	18
PIEZO2	2.35	0.00288	0.0164	0.175	6.18	19.3	1.93e-05	2.54	LV	CELLSTATES	SMC2	control_PKP2	5	18
PLPPR4	2.34	0.0108	0.0242	0.131	6.03	15.4	0.000121	1.97	LV	CELLSTATES	SMC2	control_PKP2	5	18
PSMG3-AS1	2.32	0.0444	0.00618	0.0354	5.48	11.3	0.001	1.35	LV	CELLSTATES	SMC2	control_PKP2	5	18
MFAP4	2.29	0.0221	0.0122	0.103	5.86	13.2	0.000365	1.66	LV	CELLSTATES	SMC2	control_PKP2	5	18
AC074011.1	2.27	0.0165	0.0012	0.0221	5.44	15.6	0.000224	1.78	LV	CELLSTATES	SMC2	control_PKP2	5	18
BMP6	2.27	0.025	0.0146	0.0961	5.86	12.8	0.00044	1.6	LV	CELLSTATES	SMC2	control_PKP2	5	18
TBX15	2.23	0.00845	0.0207	0.135	6.1	16.2	8.41e-05	2.07	LV	CELLSTATES	SMC2	control_PKP2	5	18
ASIC2	2.21	0.0354	0.0114	0.0872	5.84	11.9	0.000706	1.45	LV	CELLSTATES	SMC2	control_PKP2	5	18
MBOAT2	2.21	0.0019	0.0289	0.236	6.36	20.5	1.09e-05	2.72	LV	CELLSTATES	SMC2	control_PKP2	5	18
HTRA1	2.2	0.0249	0.0142	0.117	5.9	12.8	0.000438	1.6	LV	CELLSTATES	SMC2	control_PKP2	5	18
ADRA1B	2.1	0.0159	0.0257	0.129	6.15	14.3	0.000209	1.8	LV	CELLSTATES	SMC2	control_PKP2	5	18
ELN	2.1	1.04e-06	0.527	3.65	9.62	42.2	7.9e-10	5.98	LV	CELLSTATES	SMC2	control_PKP2	5	18
ZNF536	2.09	0.00492	0.0426	0.218	6.45	17.6	4.26e-05	2.31	LV	CELLSTATES	SMC2	control_PKP2	5	18
SH3RF3	2.07	2.91e-05	0.103	0.644	7.47	32.9	3.98e-08	4.54	LV	CELLSTATES	SMC2	control_PKP2	5	18
TRMT9B	2.05	0.00252	0.048	0.214	6.52	19.7	1.57e-05	2.6	LV	CELLSTATES	SMC2	control_PKP2	5	18
GPC3	2.03	0.000142	0.0885	0.544	7.24	27.6	4.23e-07	3.85	LV	CELLSTATES	SMC2	control_PKP2	5	18
PTPRZ1	2.03	0.00407	0.0395	0.256	6.5	18.2	3.22e-05	2.39	LV	CELLSTATES	SMC2	control_PKP2	5	18
AFF3	1.99	2.7e-05	0.153	0.921	7.86	33.2	3.49e-08	4.57	LV	CELLSTATES	SMC2	control_PKP2	5	18
PRELID2	1.99	3.69e-05	0.138	0.756	7.57	31.9	6.18e-08	4.43	LV	CELLSTATES	SMC2	control_PKP2	5	18
COL25A1	1.98	0.021	0.0197	0.272	6.22	13.4	0.000335	1.68	LV	CELLSTATES	SMC2	control_PKP2	5	18
TESK2	1.97	0.00269	0.0587	0.28	6.62	19.5	1.76e-05	2.57	LV	CELLSTATES	SMC2	control_PKP2	5	18
AC024901.1	1.96	0.00357	0.0537	0.303	6.71	18.6	2.68e-05	2.45	LV	CELLSTATES	SMC2	control_PKP2	5	18
AC087564.1	1.95	0.0241	0.0232	0.124	6.18	12.9	0.000414	1.62	LV	CELLSTATES	SMC2	control_PKP2	5	18
FGF14	1.95	6.79e-05	0.422	1.56	8.45	30.2	1.29e-07	4.17	LV	CELLSTATES	SMC2	control_PKP2	5	18
NAV2	1.94	8.3e-05	0.22	1.27	8.43	29.5	1.77e-07	4.08	LV	CELLSTATES	SMC2	control_PKP2	5	18
PTPN14	1.94	0.000102	0.0799	0.52	7.35	29	2.26e-07	3.99	LV	CELLSTATES	SMC2	control_PKP2	5	18
ZDHHC11B	1.94	0.0359	0.0217	0.111	6.05	11.8	0.000734	1.45	LV	CELLSTATES	SMC2	control_PKP2	5	18
PLD5	1.93	0.000132	0.218	1.2	8.19	28.1	3.41e-07	3.88	LV	CELLSTATES	SMC2	control_PKP2	5	18
ANO3	1.92	0.00123	0.0944	0.436	7.21	21.7	6.15e-06	2.91	LV	CELLSTATES	SMC2	control_PKP2	5	18
ZBTB16	1.92	2.08e-07	0.961	5.48	10.3	47.4	9.47e-11	6.68	LV	CELLSTATES	SMC2	control_PKP2	5	18
LINC01091	1.88	6.66e-06	0.517	2.78	9.24	37.5	5.57e-09	5.18	LV	CELLSTATES	SMC2	control_PKP2	5	18
NTRK3	1.88	0.000208	0.232	1.24	8.35	26.5	6.97e-07	3.68	LV	CELLSTATES	SMC2	control_PKP2	5	18
MAMDC2	1.87	3.05e-05	0.306	1.81	8.75	32.6	4.64e-08	4.52	LV	CELLSTATES	SMC2	control_PKP2	5	18
MYO10	1.87	6.64e-05	0.145	0.745	7.57	30.4	1.21e-07	4.18	LV	CELLSTATES	SMC2	control_PKP2	5	18
PRKAR1B	1.83	0.0303	0.0359	0.14	6.2	12.3	0.00057	1.52	LV	CELLSTATES	SMC2	control_PKP2	5	18
ZNF98	1.83	0.0153	0.0504	0.221	6.45	14.4	0.000198	1.81	LV	CELLSTATES	SMC2	control_PKP2	5	18
EXT1	1.82	3.55e-07	0.957	4.81	10.1	45.1	2.43e-10	6.45	LV	CELLSTATES	SMC2	control_PKP2	5	18
CDYL2	1.81	0.0331	0.0343	0.151	6.26	12.1	0.000647	1.48	LV	CELLSTATES	SMC2	control_PKP2	5	18
TEX41	1.81	0.000163	0.177	0.788	7.65	27.1	5.22e-07	3.79	LV	CELLSTATES	SMC2	control_PKP2	5	18
SDC2	1.8	0.000313	0.112	0.634	7.57	25.5	1.09e-06	3.51	LV	CELLSTATES	SMC2	control_PKP2	5	18
AL445250.1	1.79	0.00314	0.0712	0.457	7.07	19	2.16e-05	2.5	LV	CELLSTATES	SMC2	control_PKP2	5	18
GEN1	1.79	0.0196	0.0309	0.225	6.43	13.6	0.0003	1.71	LV	CELLSTATES	SMC2	control_PKP2	5	18
PDE4B	1.79	0.00256	0.106	0.49	7	19.7	1.61e-05	2.59	LV	CELLSTATES	SMC2	control_PKP2	5	18
RNF217	1.79	0.000566	0.0866	0.49	7.18	23.8	2.32e-06	3.25	LV	CELLSTATES	SMC2	control_PKP2	5	18
SMAD6	1.79	0.0204	0.0368	0.167	6.51	13.5	0.000314	1.69	LV	CELLSTATES	SMC2	control_PKP2	5	18
XYLT1	1.78	0.000646	0.1	0.61	7.44	23.4	2.8e-06	3.19	LV	CELLSTATES	SMC2	control_PKP2	5	18
KLHL29	1.77	0.000142	0.165	0.892	7.87	27.5	4.31e-07	3.85	LV	CELLSTATES	SMC2	control_PKP2	5	18
PPP1CB	1.77	0.00168	0.0702	0.459	7.23	20.9	8.96e-06	2.77	LV	CELLSTATES	SMC2	control_PKP2	5	18
CTDSPL	1.76	0.000139	0.184	0.893	7.94	27.9	3.69e-07	3.86	LV	CELLSTATES	SMC2	control_PKP2	5	18
DEPP1	1.76	0.0456	0.0354	0.176	6.21	11.1	0.00104	1.34	LV	CELLSTATES	SMC2	control_PKP2	5	18
CNKSR3	1.74	0.00756	0.0515	0.278	6.74	16.5	7.24e-05	2.12	LV	CELLSTATES	SMC2	control_PKP2	5	18
COL14A1	1.74	0.000387	0.194	0.894	8.07	24.9	1.41e-06	3.41	LV	CELLSTATES	SMC2	control_PKP2	5	18
LAMA3	1.74	0.000139	0.264	1.3	8.43	27.8	3.88e-07	3.86	LV	CELLSTATES	SMC2	control_PKP2	5	18
CABLES1	1.73	0.00474	0.0612	0.352	6.88	17.8	3.97e-05	2.32	LV	CELLSTATES	SMC2	control_PKP2	5	18
RGS7BP	1.7	0.00966	0.0533	0.34	7.03	15.8	0.000101	2.02	LV	CELLSTATES	SMC2	control_PKP2	5	18
MAP3K5	1.67	0.000109	0.373	1.84	8.87	28.7	2.56e-07	3.96	LV	CELLSTATES	SMC2	control_PKP2	5	18
PIK3R1	1.67	0.000646	0.168	0.922	8.03	23.4	2.79e-06	3.19	LV	CELLSTATES	SMC2	control_PKP2	5	18
SLIT3	1.67	0.000241	0.994	4.07	9.9	26.1	8.23e-07	3.62	LV	CELLSTATES	SMC2	control_PKP2	5	18
ALDH1A2	1.65	0.0108	0.051	0.28	6.82	15.4	0.000121	1.97	LV	CELLSTATES	SMC2	control_PKP2	5	18
LRRC17	1.65	0.00492	0.0795	0.432	7.18	17.6	4.22e-05	2.31	LV	CELLSTATES	SMC2	control_PKP2	5	18
PDZRN3	1.65	0.00192	0.221	1.1	8.31	20.4	1.14e-05	2.72	LV	CELLSTATES	SMC2	control_PKP2	5	18
TRPC6	1.65	0.0184	0.0544	0.302	6.72	13.8	0.000267	1.74	LV	CELLSTATES	SMC2	control_PKP2	5	18
PARD3B	1.64	3.92e-05	0.642	2.96	9.51	31.7	6.84e-08	4.41	LV	CELLSTATES	SMC2	control_PKP2	5	18
CARMIL1	1.63	0.000448	0.338	1.89	9.01	24.5	1.67e-06	3.35	LV	CELLSTATES	SMC2	control_PKP2	5	18
LDLRAD4	1.63	0.00181	0.131	0.565	7.58	20.7	1e-05	2.74	LV	CELLSTATES	SMC2	control_PKP2	5	18
PICALM	1.62	6.92e-05	0.473	2.19	9.08	30.1	1.37e-07	4.16	LV	CELLSTATES	SMC2	control_PKP2	5	18
SIPA1L1	1.62	0.00166	0.142	0.593	7.55	21	8.71e-06	2.78	LV	CELLSTATES	SMC2	control_PKP2	5	18
CGNL1	1.6	0.00474	0.122	0.466	7.34	17.8	3.96e-05	2.32	LV	CELLSTATES	SMC2	control_PKP2	5	18
CPXM2	1.6	0.0305	0.0627	0.247	6.73	12.3	0.000581	1.52	LV	CELLSTATES	SMC2	control_PKP2	5	18
ADGRF5	1.59	0.00206	0.177	0.649	7.58	20.2	1.23e-05	2.69	LV	CELLSTATES	SMC2	control_PKP2	5	18
IFT122	1.59	0.0397	0.031	0.207	6.49	11.5	0.000839	1.4	LV	CELLSTATES	SMC2	control_PKP2	5	18
SAMHD1	1.59	0.000858	0.18	0.939	8.15	22.7	3.98e-06	3.07	LV	CELLSTATES	SMC2	control_PKP2	5	18
SPSB1	1.59	0.0106	0.0804	0.326	6.87	15.6	0.000115	1.97	LV	CELLSTATES	SMC2	control_PKP2	5	18
TRABD2B	1.59	0.00181	0.149	0.743	7.82	20.7	1e-05	2.74	LV	CELLSTATES	SMC2	control_PKP2	5	18
DDB2	1.57	0.0413	0.0454	0.198	6.49	11.4	0.00089	1.38	LV	CELLSTATES	SMC2	control_PKP2	5	18
FKBP5	1.57	0.000749	0.489	2.29	9.33	23	3.36e-06	3.13	LV	CELLSTATES	SMC2	control_PKP2	5	18
IRAK3	1.57	0.00371	0.11	0.532	7.33	18.5	2.85e-05	2.43	LV	CELLSTATES	SMC2	control_PKP2	5	18
STOX2	1.56	0.0277	0.0533	0.233	6.71	12.6	0.000502	1.56	LV	CELLSTATES	SMC2	control_PKP2	5	18
ADARB1	1.54	0.0035	0.164	0.592	7.61	18.7	2.56e-05	2.46	LV	CELLSTATES	SMC2	control_PKP2	5	18
RCAN2	1.54	0.000132	0.664	2.57	9.34	28.1	3.3e-07	3.88	LV	CELLSTATES	SMC2	control_PKP2	5	18
MGMT	1.53	0.00939	0.0809	0.475	7.21	15.9	9.71e-05	2.03	LV	CELLSTATES	SMC2	control_PKP2	5	18
DDAH1	1.52	0.0025	0.185	0.848	7.95	19.8	1.54e-05	2.6	LV	CELLSTATES	SMC2	control_PKP2	5	18
SUGCT	1.52	0.0163	0.0896	0.404	7.18	14.3	0.000217	1.79	LV	CELLSTATES	SMC2	control_PKP2	5	18
TANC1	1.52	0.00048	0.473	1.94	9	24.4	1.82e-06	3.32	LV	CELLSTATES	SMC2	control_PKP2	5	18
ATP10A	1.51	0.0019	0.216	0.975	8.19	20.5	1.09e-05	2.72	LV	CELLSTATES	SMC2	control_PKP2	5	18
NCKAP5	1.51	0.0169	0.123	0.499	7.31	14.1	0.000236	1.77	LV	CELLSTATES	SMC2	control_PKP2	5	18
NTM	1.51	0.0412	0.0458	0.266	6.63	11.4	0.000887	1.38	LV	CELLSTATES	SMC2	control_PKP2	5	18
CDKL1	1.5	0.0206	0.0544	0.277	6.78	13.4	0.000324	1.69	LV	CELLSTATES	SMC2	control_PKP2	5	18
FRMD4A	1.5	0.000208	0.452	1.98	8.99	26.5	6.79e-07	3.68	LV	CELLSTATES	SMC2	control_PKP2	5	18
NAP1L1	1.5	0.00181	0.184	0.898	7.93	20.7	9.83e-06	2.74	LV	CELLSTATES	SMC2	control_PKP2	5	18
ARMC9	1.49	0.0223	0.0792	0.284	6.89	13.2	0.00037	1.65	LV	CELLSTATES	SMC2	control_PKP2	5	18
LMCD1	1.49	0.00186	0.268	1.12	8.24	20.6	1.05e-05	2.73	LV	CELLSTATES	SMC2	control_PKP2	5	18
BCKDHB	1.46	0.0165	0.0999	0.46	7.27	14.2	0.000228	1.78	LV	CELLSTATES	SMC2	control_PKP2	5	18
KCNT2	1.46	0.00474	0.549	1.68	8.81	17.8	3.91e-05	2.32	LV	CELLSTATES	SMC2	control_PKP2	5	18
CDK6	1.45	0.0223	0.112	0.305	6.98	13.2	0.00037	1.65	LV	CELLSTATES	SMC2	control_PKP2	5	18
DGKG	1.45	0.004	0.277	1.08	8.33	18.3	3.1e-05	2.4	LV	CELLSTATES	SMC2	control_PKP2	5	18
PALLD	1.45	0.00119	0.772	3.16	9.72	21.8	5.79e-06	2.92	LV	CELLSTATES	SMC2	control_PKP2	5	18
VCAN	1.45	0.0173	0.13	0.394	7.27	14	0.000245	1.76	LV	CELLSTATES	SMC2	control_PKP2	5	18
GRB10	1.44	0.0134	0.1	0.412	7.2	14.9	0.000161	1.87	LV	CELLSTATES	SMC2	control_PKP2	5	18
EYA2	1.43	0.021	0.101	0.428	7.36	13.4	0.000334	1.68	LV	CELLSTATES	SMC2	control_PKP2	5	18
LPAR1	1.43	0.0196	0.128	0.454	7.32	13.6	0.000297	1.71	LV	CELLSTATES	SMC2	control_PKP2	5	18
NEO1	1.43	0.0234	0.0786	0.338	6.97	13	0.000395	1.63	LV	CELLSTATES	SMC2	control_PKP2	5	18
ART4	1.42	0.0303	0.0887	0.328	7.04	12.3	0.000564	1.52	LV	CELLSTATES	SMC2	control_PKP2	5	18
BICC1	1.41	0.00324	0.43	1.7	8.89	18.9	2.29e-05	2.49	LV	CELLSTATES	SMC2	control_PKP2	5	18
COL21A1	1.41	0.0303	0.0968	0.459	7.26	12.3	0.000577	1.52	LV	CELLSTATES	SMC2	control_PKP2	5	18
MAMLD1	1.41	0.0456	0.0577	0.281	6.79	11.1	0.00104	1.34	LV	CELLSTATES	SMC2	control_PKP2	5	18
TSC22D3	1.41	0.0206	0.0873	0.435	7.22	13.5	0.000322	1.69	LV	CELLSTATES	SMC2	control_PKP2	5	18
PELI2	1.4	0.00256	0.396	1.6	8.76	19.6	1.65e-05	2.59	LV	CELLSTATES	SMC2	control_PKP2	5	18
SULF1	1.4	0.027	0.204	0.722	7.78	12.7	0.000479	1.57	LV	CELLSTATES	SMC2	control_PKP2	5	18
ADGRL3	1.39	0.00191	1.27	4.43	10.1	20.4	1.12e-05	2.72	LV	CELLSTATES	SMC2	control_PKP2	5	18
CBR4	1.39	0.0118	0.485	1.83	8.98	15.2	0.000135	1.93	LV	CELLSTATES	SMC2	control_PKP2	5	18
PER1	1.39	0.0133	0.102	0.436	7.23	14.9	0.000159	1.88	LV	CELLSTATES	SMC2	control_PKP2	5	18
CDC73	1.38	0.0135	0.118	0.524	7.37	14.8	0.000164	1.87	LV	CELLSTATES	SMC2	control_PKP2	5	18
GEM	1.38	0.0186	0.137	0.584	7.64	13.8	0.000275	1.73	LV	CELLSTATES	SMC2	control_PKP2	5	18
LTBP1	1.38	0.00352	0.372	1.43	8.78	18.6	2.6e-05	2.45	LV	CELLSTATES	SMC2	control_PKP2	5	18
IL33	1.37	0.0357	0.1	0.354	7	11.8	0.000724	1.45	LV	CELLSTATES	SMC2	control_PKP2	5	18
ANKRD29	1.36	0.0167	0.146	0.501	7.45	14.1	0.000232	1.78	LV	CELLSTATES	SMC2	control_PKP2	5	18
CNNM2	1.36	0.0165	0.173	0.739	7.78	14.2	0.000228	1.78	LV	CELLSTATES	SMC2	control_PKP2	5	18
RRAS2	1.36	0.0357	0.0837	0.336	6.98	11.8	0.000722	1.45	LV	CELLSTATES	SMC2	control_PKP2	5	18
SORT1	1.36	0.018	0.126	0.528	7.49	13.9	0.000259	1.75	LV	CELLSTATES	SMC2	control_PKP2	5	18
PRKD1	1.34	0.00786	0.249	1.01	8.35	16.4	7.59e-05	2.1	LV	CELLSTATES	SMC2	control_PKP2	5	18
TMEM131L	1.33	0.0285	0.154	0.409	7.25	12.5	0.000524	1.55	LV	CELLSTATES	SMC2	control_PKP2	5	18
ENAH	1.32	0.00484	0.433	1.49	8.74	17.7	4.12e-05	2.32	LV	CELLSTATES	SMC2	control_PKP2	5	18
MICAL3	1.32	0.0156	0.21	0.696	7.85	14.4	0.000204	1.81	LV	CELLSTATES	SMC2	control_PKP2	5	18
ARL15	1.31	0.00166	0.626	2.43	9.38	21	8.65e-06	2.78	LV	CELLSTATES	SMC2	control_PKP2	5	18
FLNB	1.31	0.0349	0.142	0.612	7.76	11.9	0.000691	1.46	LV	CELLSTATES	SMC2	control_PKP2	5	18
ITGA11	1.3	0.0186	0.203	0.681	7.83	13.8	0.000275	1.73	LV	CELLSTATES	SMC2	control_PKP2	5	18
LIFR	1.3	0.0248	0.154	0.546	7.55	12.9	0.000433	1.61	LV	CELLSTATES	SMC2	control_PKP2	5	18
SEMA5B	1.3	0.032	0.164	0.555	7.43	12.1	0.000618	1.49	LV	CELLSTATES	SMC2	control_PKP2	5	18
SMOC2	1.3	0.0118	0.28	0.954	8.15	15.2	0.000134	1.93	LV	CELLSTATES	SMC2	control_PKP2	5	18
AC007388.1	1.29	0.0156	0.185	0.769	7.9	14.4	0.000202	1.81	LV	CELLSTATES	SMC2	control_PKP2	5	18
NAALADL2	1.29	0.00353	0.574	1.97	9.11	18.6	2.63e-05	2.45	LV	CELLSTATES	SMC2	control_PKP2	5	18
ZNF704	1.29	0.00988	0.301	1.01	8.27	15.8	0.000104	2.01	LV	CELLSTATES	SMC2	control_PKP2	5	18
MYO1E	1.28	0.0175	0.246	0.841	8.07	14	0.000249	1.76	LV	CELLSTATES	SMC2	control_PKP2	5	18
APBA1	1.26	0.0303	0.278	0.892	8.07	12.3	0.000573	1.52	LV	CELLSTATES	SMC2	control_PKP2	5	18
HMCN1	1.25	0.0414	0.152	0.552	7.55	11.4	0.000898	1.38	LV	CELLSTATES	SMC2	control_PKP2	5	18
SASH1	1.25	0.0035	0.798	3.16	9.69	18.7	2.53e-05	2.46	LV	CELLSTATES	SMC2	control_PKP2	5	18
EGFR	1.24	0.0134	0.287	1.14	8.44	14.9	0.00016	1.87	LV	CELLSTATES	SMC2	control_PKP2	5	18
NEXN	1.24	0.0165	0.619	2.03	9.39	14.2	0.000225	1.78	LV	CELLSTATES	SMC2	control_PKP2	5	18
RANBP17	1.24	0.0408	0.169	0.684	7.75	11.5	0.000873	1.39	LV	CELLSTATES	SMC2	control_PKP2	5	18
CFH	1.23	0.0211	0.389	1.12	8.41	13.3	0.000342	1.68	LV	CELLSTATES	SMC2	control_PKP2	5	18
PXDNL	1.22	0.0248	0.289	1.06	8.38	12.9	0.000431	1.61	LV	CELLSTATES	SMC2	control_PKP2	5	18
RAB8B	1.22	0.0357	0.133	0.566	7.56	11.8	0.000718	1.45	LV	CELLSTATES	SMC2	control_PKP2	5	18
ANK3	1.2	0.0214	0.338	1.18	8.49	13.3	0.000349	1.67	LV	CELLSTATES	SMC2	control_PKP2	5	18
GATA6	1.2	0.047	0.169	0.584	7.67	11	0.00108	1.33	LV	CELLSTATES	SMC2	control_PKP2	5	18
SORBS1	1.19	0.0224	1.06	3.39	10.1	13.1	0.000376	1.65	LV	CELLSTATES	SMC2	control_PKP2	5	18
LMOD1	1.17	0.0303	0.69	2	9.35	12.3	0.000563	1.52	LV	CELLSTATES	SMC2	control_PKP2	5	18
NHS	1.17	0.0192	0.357	1.22	8.6	13.7	0.000289	1.72	LV	CELLSTATES	SMC2	control_PKP2	5	18
LPP	1.15	0.00256	3.82	12.8	11.8	19.6	1.65e-05	2.59	LV	CELLSTATES	SMC2	control_PKP2	5	18
TLN2	1.15	0.0303	0.347	1.05	8.39	12.3	0.000572	1.52	LV	CELLSTATES	SMC2	control_PKP2	5	18
FOXO1	1.14	0.0277	0.296	1.05	8.42	12.6	0.000502	1.56	LV	CELLSTATES	SMC2	control_PKP2	5	18
SMURF1	1.13	0.0204	0.412	1.33	8.71	13.5	0.000317	1.69	LV	CELLSTATES	SMC2	control_PKP2	5	18
CLIC4	1.12	0.0397	0.331	1.16	8.52	11.5	0.000837	1.4	LV	CELLSTATES	SMC2	control_PKP2	5	18
BICD1	1.09	0.0486	0.288	0.947	8.27	10.9	0.00114	1.31	LV	CELLSTATES	SMC2	control_PKP2	5	18
ASAP1	1.08	0.0186	0.767	2.61	9.58	13.8	0.000272	1.73	LV	CELLSTATES	SMC2	control_PKP2	5	18
CELF2	1.08	0.0209	0.876	2.48	9.56	13.4	0.000331	1.68	LV	CELLSTATES	SMC2	control_PKP2	5	18
SYTL2	1.08	0.0499	0.267	0.845	8.19	10.9	0.00118	1.3	LV	CELLSTATES	SMC2	control_PKP2	5	18
MED13L	1.07	0.0186	0.806	2.54	9.58	13.8	0.000278	1.73	LV	CELLSTATES	SMC2	control_PKP2	5	18
MAGI1	1.06	0.0282	0.658	2.06	9.32	12.5	0.000513	1.55	LV	CELLSTATES	SMC2	control_PKP2	5	18
MAP4K3	1.06	0.0406	0.378	1.06	8.41	11.5	0.000861	1.39	LV	CELLSTATES	SMC2	control_PKP2	5	18
RASAL2	1.06	0.0144	1.04	3.38	9.99	14.6	0.00018	1.84	LV	CELLSTATES	SMC2	control_PKP2	5	18
SLC39A11	1.05	0.0322	0.49	1.53	8.93	12.1	0.000627	1.49	LV	CELLSTATES	SMC2	control_PKP2	5	18
ARHGAP10	1.03	0.0165	1.27	3.99	10.3	14.2	0.000223	1.78	LV	CELLSTATES	SMC2	control_PKP2	5	18
KLF12	1.01	0.047	0.545	1.57	8.96	11	0.00108	1.33	LV	CELLSTATES	SMC2	control_PKP2	5	18
ADAMTS9-AS2	1	0.0397	0.836	2.2	9.4	11.6	0.000828	1.4	LV	CELLSTATES	SMC2	control_PKP2	5	18
FOXO3	1	0.0455	0.54	1.74	9.14	11.1	0.00103	1.34	LV	CELLSTATES	SMC2	control_PKP2	5	18
NFIA	0.954	0.0349	1.4	3.93	10.3	11.9	0.000693	1.46	LV	CELLSTATES	SMC2	control_PKP2	5	18

## Sheet: PVneg_control
Gene	logFC	FDR	mean_exp_control	mean_exp_genotype	logCPM	F	PValue	FDR_plot	Region	annotation_level	cell_state	comparison	Observations_genotype	Observations_reference
FOSB	4.44	3.07e-07	0	0.247	6.08	41.9	9.41e-11	6.51	LV	CELLSTATES	SMC2	control_PVneg	7	18
LUZP2	4.02	1.32e-09	0.0174	0.233	6.5	55.4	1.01e-13	8.88	LV	CELLSTATES	SMC2	control_PVneg	7	18
BMP6	3.91	4.13e-07	0.0146	0.138	6.29	40.9	1.58e-10	6.38	LV	CELLSTATES	SMC2	control_PVneg	7	18
AC027237.3	3.77	0.000292	0.00339	0.0663	5.91	27.2	1.79e-07	3.53	LV	CELLSTATES	SMC2	control_PVneg	7	18
CYP19A1	3.47	0.000998	0	0.013	5.55	34.2	8.42e-07	3	LV	CELLSTATES	SMC2	control_PVneg	7	18
EPSTI1	3.14	0.00166	0.00513	0.239	6.08	22.4	2.16e-06	2.78	LV	CELLSTATES	SMC2	control_PVneg	7	18
ZNF358	3.12	0.0275	0	0.0309	5.57	22.9	0.000157	1.56	LV	CELLSTATES	SMC2	control_PVneg	7	18
MIR217HG	3.1	0.00695	0.00224	0.0208	5.66	18.5	1.71e-05	2.16	LV	CELLSTATES	SMC2	control_PVneg	7	18
C19orf71	2.95	0.045	0	0.02	5.54	22.5	0.000362	1.35	LV	CELLSTATES	SMC2	control_PVneg	7	18
CENPE	2.95	0.0285	0	0.0153	5.53	23.6	0.000175	1.55	LV	CELLSTATES	SMC2	control_PVneg	7	18
LINC01426	2.91	0.049	0	0.0166	5.54	22	0.000417	1.31	LV	CELLSTATES	SMC2	control_PVneg	7	18
SLITRK4	2.84	0.0278	0.00237	0.0292	5.71	14.2	0.000162	1.56	LV	CELLSTATES	SMC2	control_PVneg	7	18
AC006299.1	2.66	0.0299	0.00797	0.0699	5.92	14	0.000185	1.53	LV	CELLSTATES	SMC2	control_PVneg	7	18
WIPF3	2.66	0.00268	0.0159	0.147	6.3	21	4.51e-06	2.57	LV	CELLSTATES	SMC2	control_PVneg	7	18
KCNS3	2.43	0.0192	0.0265	0.0794	6.08	15.3	9.28e-05	1.72	LV	CELLSTATES	SMC2	control_PVneg	7	18
PIEZO2	2.29	0.0196	0.0164	0.145	6.22	15.2	9.89e-05	1.71	LV	CELLSTATES	SMC2	control_PVneg	7	18
AC091948.1	2.28	0.0467	0.0173	0.098	6.2	12.6	0.00039	1.33	LV	CELLSTATES	SMC2	control_PVneg	7	18
HTR7	2.16	0.00175	0.0529	0.347	6.95	22.2	2.42e-06	2.76	LV	CELLSTATES	SMC2	control_PVneg	7	18
AC005165.1	2.15	0.0239	0.0257	0.119	6.35	14.7	0.000125	1.62	LV	CELLSTATES	SMC2	control_PVneg	7	18
AC113383.1	2.05	0.0069	0.0501	0.176	6.82	18.6	1.64e-05	2.16	LV	CELLSTATES	SMC2	control_PVneg	7	18
NPPB	2	0.0151	0.0305	0.216	6.48	16	6.5e-05	1.82	LV	CELLSTATES	SMC2	control_PVneg	7	18
ELN	1.9	2.07e-06	0.527	1.71	9.2	37.4	9.51e-10	5.68	LV	CELLSTATES	SMC2	control_PVneg	7	18
FRAS1	1.88	0.011	0.0505	0.174	6.65	16.8	4.06e-05	1.96	LV	CELLSTATES	SMC2	control_PVneg	7	18
TRPC6	1.85	0.00936	0.0544	0.324	6.88	17.5	2.88e-05	2.03	LV	CELLSTATES	SMC2	control_PVneg	7	18
XAF1	1.82	0.0275	0.0467	0.302	6.57	14.3	0.000152	1.56	LV	CELLSTATES	SMC2	control_PVneg	7	18
PPP1CB	1.79	0.0112	0.0702	0.256	7.13	16.8	4.26e-05	1.95	LV	CELLSTATES	SMC2	control_PVneg	7	18
DCLK2	1.72	0.00597	0.0961	0.44	7.36	19.1	1.24e-05	2.22	LV	CELLSTATES	SMC2	control_PVneg	7	18
NOX4	1.71	0.0132	0.0674	0.192	6.83	16.3	5.37e-05	1.88	LV	CELLSTATES	SMC2	control_PVneg	7	18
PLD5	1.69	0.0016	0.218	0.664	8.07	22.7	1.9e-06	2.8	LV	CELLSTATES	SMC2	control_PVneg	7	18
CABLES1	1.67	0.036	0.0612	0.26	6.87	13.3	0.000265	1.44	LV	CELLSTATES	SMC2	control_PVneg	7	18
LINC00894	1.67	0.00242	0.176	0.714	7.98	21.5	3.54e-06	2.62	LV	CELLSTATES	SMC2	control_PVneg	7	18
CTGF	1.64	0.00705	0.0874	0.297	7.27	18.4	1.84e-05	2.15	LV	CELLSTATES	SMC2	control_PVneg	7	18
LINC01088	1.63	0.00159	0.212	0.639	8.05	22.9	1.71e-06	2.8	LV	CELLSTATES	SMC2	control_PVneg	7	18
ANO3	1.56	0.0275	0.0944	0.229	7.04	14.3	0.000158	1.56	LV	CELLSTATES	SMC2	control_PVneg	7	18
AFF3	1.55	0.00952	0.153	0.413	7.65	17.3	3.14e-05	2.02	LV	CELLSTATES	SMC2	control_PVneg	7	18
JUN	1.54	0.0275	0.0996	0.645	7.31	14.4	0.000151	1.56	LV	CELLSTATES	SMC2	control_PVneg	7	18
MEOX2	1.53	0.00664	0.176	0.565	7.96	18.7	1.53e-05	2.18	LV	CELLSTATES	SMC2	control_PVneg	7	18
SUGCT	1.52	0.0495	0.0896	0.253	7.12	12.4	0.000439	1.31	LV	CELLSTATES	SMC2	control_PVneg	7	18
TRABD2B	1.52	0.0107	0.149	0.448	7.71	16.9	3.84e-05	1.97	LV	CELLSTATES	SMC2	control_PVneg	7	18
SVEP1	1.5	0.0158	0.129	0.364	7.69	15.8	7.11e-05	1.8	LV	CELLSTATES	SMC2	control_PVneg	7	18
GPR176	1.49	0.0338	0.0967	0.408	7.3	13.5	0.000241	1.47	LV	CELLSTATES	SMC2	control_PVneg	7	18
CTDSPL	1.48	0.00748	0.184	0.516	7.84	18.2	2.03e-05	2.13	LV	CELLSTATES	SMC2	control_PVneg	7	18
CARMIL1	1.47	0.003	0.338	0.996	8.74	20.7	5.41e-06	2.52	LV	CELLSTATES	SMC2	control_PVneg	7	18
PARD3B	1.47	0.000345	0.642	1.91	9.39	26.7	2.38e-07	3.46	LV	CELLSTATES	SMC2	control_PVneg	7	18
TSPAN9	1.45	0.0495	0.0986	0.356	7.24	12.4	0.000437	1.31	LV	CELLSTATES	SMC2	control_PVneg	7	18
NAV2	1.39	0.0196	0.22	0.533	8.01	15.2	9.91e-05	1.71	LV	CELLSTATES	SMC2	control_PVneg	7	18
ZBTB16	1.39	0.000998	0.961	2.57	9.95	24.4	7.91e-07	3	LV	CELLSTATES	SMC2	control_PVneg	7	18
MAP3K5	1.37	0.00791	0.373	1.08	8.71	17.9	2.31e-05	2.1	LV	CELLSTATES	SMC2	control_PVneg	7	18
NPAS3	1.36	0.0133	0.215	0.62	8.04	16.3	5.52e-05	1.87	LV	CELLSTATES	SMC2	control_PVneg	7	18
LINC01091	1.32	0.003	0.517	1.73	9.04	20.6	5.76e-06	2.52	LV	CELLSTATES	SMC2	control_PVneg	7	18
RAPGEF5	1.32	0.0177	0.303	0.826	8.54	15.5	8.4e-05	1.75	LV	CELLSTATES	SMC2	control_PVneg	7	18
PDGFD	1.31	0.0242	0.123	0.415	7.59	14.7	0.000128	1.62	LV	CELLSTATES	SMC2	control_PVneg	7	18
MAP2	1.3	0.0278	0.185	0.612	7.88	14.2	0.000165	1.56	LV	CELLSTATES	SMC2	control_PVneg	7	18
CRIM1	1.29	0.00834	0.449	1.29	8.89	17.8	2.49e-05	2.08	LV	CELLSTATES	SMC2	control_PVneg	7	18
EDIL3	1.28	0.0314	0.249	0.653	8.09	13.7	0.000212	1.5	LV	CELLSTATES	SMC2	control_PVneg	7	18
UACA	1.25	0.0165	0.346	1.01	8.55	15.7	7.58e-05	1.78	LV	CELLSTATES	SMC2	control_PVneg	7	18
EXT1	1.22	0.00305	0.957	2.44	9.82	20.5	6.09e-06	2.52	LV	CELLSTATES	SMC2	control_PVneg	7	18
MCU	1.21	0.037	0.244	0.66	8.16	13.2	0.00028	1.43	LV	CELLSTATES	SMC2	control_PVneg	7	18
PELI2	1.2	0.0307	0.396	1	8.67	13.9	0.000196	1.51	LV	CELLSTATES	SMC2	control_PVneg	7	18
SMOC2	1.2	0.0356	0.28	0.734	8.16	13.4	0.000257	1.45	LV	CELLSTATES	SMC2	control_PVneg	7	18
LTBP1	1.19	0.0307	0.372	0.925	8.63	13.9	0.000198	1.51	LV	CELLSTATES	SMC2	control_PVneg	7	18
AC098829.1	1.12	0.0455	0.369	0.88	8.48	12.7	0.000373	1.34	LV	CELLSTATES	SMC2	control_PVneg	7	18
RASAL2	1.12	0.00966	1.04	2.58	9.98	17.3	3.26e-05	2.02	LV	CELLSTATES	SMC2	control_PVneg	7	18
ARHGAP10	1.09	0.00936	1.27	3.28	10.3	17.4	3.02e-05	2.03	LV	CELLSTATES	SMC2	control_PVneg	7	18
PLXDC2	1.07	0.0314	0.434	1.06	8.79	13.7	0.000211	1.5	LV	CELLSTATES	SMC2	control_PVneg	7	18
ADGRL3	1.02	0.0304	1.27	2.8	10	13.9	0.000191	1.52	LV	CELLSTATES	SMC2	control_PVneg	7	18
ADAMTS9-AS2	1	0.038	0.836	1.97	9.5	13.1	0.000291	1.42	LV	CELLSTATES	SMC2	control_PVneg	7	18
RCAN2	1	0.0475	0.664	1.47	9.19	12.5	0.000401	1.32	LV	CELLSTATES	SMC2	control_PVneg	7	18

## Sheet: RBM20_control
Gene	logFC	FDR	mean_exp_control	mean_exp_genotype	logCPM	F	PValue	FDR_plot	Region	annotation_level	cell_state	comparison	Observations_genotype	Observations_reference
HBB	4.05	4.07e-06	0	0.0594	5.69	33.6	6.81e-09	5.39	LV	CELLSTATES	SMC2	control_RBM20	8	18
LUZP2	3.89	6.18e-13	0.0174	0.298	6.67	68.6	1.22e-16	12.2	LV	CELLSTATES	SMC2	control_RBM20	8	18
CENPE	3.38	8.82e-05	0	0.0205	5.54	30.8	2.68e-07	4.05	LV	CELLSTATES	SMC2	control_RBM20	8	18
LGR6	3.38	8.67e-05	0.00575	0.0566	5.94	26.6	2.57e-07	4.06	LV	CELLSTATES	SMC2	control_RBM20	8	18
AC004052.1	3.02	0.0055	0	0.0215	5.51	24.8	5.38e-05	2.26	LV	CELLSTATES	SMC2	control_RBM20	8	18
KCNK3	3	0.00144	0.00392	0.0536	5.83	19.9	8.3e-06	2.84	LV	CELLSTATES	SMC2	control_RBM20	8	18
HBA2	2.97	0.00165	0	0.0136	5.5	28.9	1.06e-05	2.78	LV	CELLSTATES	SMC2	control_RBM20	8	18
LINC02388	2.95	4.4e-19	0.275	2.82	9.42	98.5	3.34e-23	18.4	LV	CELLSTATES	SMC2	control_RBM20	8	18
AP003469.4	2.92	0.00346	0.00119	0.0501	5.67	17.9	2.73e-05	2.46	LV	CELLSTATES	SMC2	control_RBM20	8	18
VCAM1	2.91	0.00177	0.0004	0.0159	5.53	24.9	1.2e-05	2.75	LV	CELLSTATES	SMC2	control_RBM20	8	18
AC109779.1	2.89	0.00273	0.0017	0.0325	5.65	18.2	2.02e-05	2.56	LV	CELLSTATES	SMC2	control_RBM20	8	18
ACAN	2.81	0.0157	0	0.0407	5.52	21.2	0.000217	1.8	LV	CELLSTATES	SMC2	control_RBM20	8	18
CDR2L	2.77	0.0158	0.000585	0.0568	5.59	16.9	0.000221	1.8	LV	CELLSTATES	SMC2	control_RBM20	8	18
SPAG8	2.68	0.0311	0	0.0244	5.49	20.5	0.000565	1.51	LV	CELLSTATES	SMC2	control_RBM20	8	18
ADAP1	2.67	0.029	0	0.0322	5.49	20.6	0.000515	1.54	LV	CELLSTATES	SMC2	control_RBM20	8	18
AL022322.1	2.67	0.00859	0.00192	0.0523	5.65	15.5	9.46e-05	2.07	LV	CELLSTATES	SMC2	control_RBM20	8	18
DCDC2C	2.67	0.00753	0.00231	0.112	5.7	15.8	8.01e-05	2.12	LV	CELLSTATES	SMC2	control_RBM20	8	18
AC016737.2	2.64	0.0233	0	0.0274	5.48	20.9	0.000379	1.63	LV	CELLSTATES	SMC2	control_RBM20	8	18
WFDC1	2.64	0.00966	0.00397	0.0387	5.77	14.9	0.000111	2.02	LV	CELLSTATES	SMC2	control_RBM20	8	18
NPPA	2.63	0.00109	0.00929	0.0908	6.04	20.6	5.55e-06	2.96	LV	CELLSTATES	SMC2	control_RBM20	8	18
TESK1	2.61	0.0166	0.00213	0.0498	5.67	14.4	0.000237	1.78	LV	CELLSTATES	SMC2	control_RBM20	8	18
C2orf40	2.6	0.0295	0.000805	0.0343	5.56	15.5	0.000526	1.53	LV	CELLSTATES	SMC2	control_RBM20	8	18
TP53INP2	2.56	0.0262	0.00151	0.0317	5.6	14.3	0.000456	1.58	LV	CELLSTATES	SMC2	control_RBM20	8	18
AMPD2	2.55	0.0469	0.0004	0.0275	5.53	15.3	0.00117	1.33	LV	CELLSTATES	SMC2	control_RBM20	8	18
VASH1-AS1	2.55	0.0311	0.000799	0.0185	5.54	16.7	0.000572	1.51	LV	CELLSTATES	SMC2	control_RBM20	8	18
IL6	2.53	0.0213	0.00232	0.0233	5.63	14	0.000335	1.67	LV	CELLSTATES	SMC2	control_RBM20	8	18
KLF15	2.53	0.00907	0.00394	0.0699	5.83	15.1	0.000102	2.04	LV	CELLSTATES	SMC2	control_RBM20	8	18
FOSB	2.5	0.0383	0	0.0461	5.51	18.4	0.000844	1.42	LV	CELLSTATES	SMC2	control_RBM20	8	18
AC126768.2	2.46	0.0033	0.0004	0.0131	5.49	24.5	2.56e-05	2.48	LV	CELLSTATES	SMC2	control_RBM20	8	18
STARD5	2.45	0.0193	0.00586	0.118	5.69	13.6	0.000292	1.71	LV	CELLSTATES	SMC2	control_RBM20	8	18
MFAP4	2.43	0.00427	0.0122	0.116	6.02	17	3.66e-05	2.37	LV	CELLSTATES	SMC2	control_RBM20	8	18
LINC00278	2.42	8.91e-05	0.039	0.131	6.42	26.3	2.91e-07	4.05	LV	CELLSTATES	SMC2	control_RBM20	8	18
AP002347.1	2.4	0.0239	0.00139	0.0356	5.59	12.9	0.000397	1.62	LV	CELLSTATES	SMC2	control_RBM20	8	18
PHYHIP	2.4	0.0311	0.00178	0.0465	5.65	12.3	0.000569	1.51	LV	CELLSTATES	SMC2	control_RBM20	8	18
RAI2	2.4	0.0236	0.00239	0.0471	5.7	12.6	0.000387	1.63	LV	CELLSTATES	SMC2	control_RBM20	8	18
CIB4	2.37	0.0119	0.00231	0.0217	5.61	14.4	0.000144	1.93	LV	CELLSTATES	SMC2	control_RBM20	8	18
LRRC4C	2.34	0.0213	0.00814	0.0528	5.85	12.9	0.000336	1.67	LV	CELLSTATES	SMC2	control_RBM20	8	18
TDRD6	2.34	0.0432	0.00111	0.024	5.53	13.5	0.00101	1.36	LV	CELLSTATES	SMC2	control_RBM20	8	18
TTLL1	2.34	0.0311	0.00354	0.0769	5.76	11.9	0.000574	1.51	LV	CELLSTATES	SMC2	control_RBM20	8	18
AC027237.3	2.32	0.0262	0.00339	0.0877	5.72	12.3	0.000457	1.58	LV	CELLSTATES	SMC2	control_RBM20	8	18
AC010636.2	2.29	0.0471	0.000997	0.0177	5.54	12.9	0.00118	1.33	LV	CELLSTATES	SMC2	control_RBM20	8	18
SRF	2.28	0.0341	0.0035	0.0675	5.76	11.5	0.000678	1.47	LV	CELLSTATES	SMC2	control_RBM20	8	18
GOLGA8B	2.23	0.0015	0.0203	0.143	6.36	19.7	9.01e-06	2.82	LV	CELLSTATES	SMC2	control_RBM20	8	18
AC010099.4	2.22	0.0311	0.00161	0.0159	5.56	11.9	0.00056	1.51	LV	CELLSTATES	SMC2	control_RBM20	8	18
AC009061.2	2.21	0.0242	0.0144	0.113	5.89	12.5	0.000409	1.62	LV	CELLSTATES	SMC2	control_RBM20	8	18
GOLGA8N	2.2	0.0396	0.00446	0.0326	5.73	11.1	0.000882	1.4	LV	CELLSTATES	SMC2	control_RBM20	8	18
SMAD6	2.19	0.000114	0.0368	0.25	6.69	25.7	3.97e-07	3.94	LV	CELLSTATES	SMC2	control_RBM20	8	18
UNC13A	2.19	0.0364	0.00385	0.0235	5.6	11.3	0.000772	1.44	LV	CELLSTATES	SMC2	control_RBM20	8	18
ZDHHC11	2.18	0.0441	0.00625	0.0257	5.64	10.8	0.00104	1.36	LV	CELLSTATES	SMC2	control_RBM20	8	18
AC006206.2	2.17	0.0383	0.00377	0.0186	5.59	11.1	0.000847	1.42	LV	CELLSTATES	SMC2	control_RBM20	8	18
DLG3	2.17	0.0407	0.00868	0.0521	5.78	11	0.000923	1.39	LV	CELLSTATES	SMC2	control_RBM20	8	18
U2AF1	2.17	0.0364	0.0062	0.0563	5.78	11.3	0.000781	1.44	LV	CELLSTATES	SMC2	control_RBM20	8	18
PPP1CB	2.16	1.13e-06	0.0702	0.488	7.45	37	1.19e-09	5.95	LV	CELLSTATES	SMC2	control_RBM20	8	18
SAMD11	2.16	0.0445	0.00899	0.0468	5.8	10.7	0.00108	1.35	LV	CELLSTATES	SMC2	control_RBM20	8	18
RGS7BP	2.15	8.89e-06	0.0533	0.444	7.23	31.7	1.76e-08	5.05	LV	CELLSTATES	SMC2	control_RBM20	8	18
AC020637.1	2.14	1.98e-07	0.182	1.09	8.41	41.2	1.35e-10	6.7	LV	CELLSTATES	SMC2	control_RBM20	8	18
ST6GALNAC5	2.12	0.0209	0.0195	0.0535	6.23	12.9	0.000326	1.68	LV	CELLSTATES	SMC2	control_RBM20	8	18
TIPARP	2.06	0.00245	0.0304	0.127	6.35	18.4	1.79e-05	2.61	LV	CELLSTATES	SMC2	control_RBM20	8	18
CARMIL1	2.05	6.86e-09	0.338	2.08	9.18	48.6	3.13e-12	8.16	LV	CELLSTATES	SMC2	control_RBM20	8	18
ID1	2.05	0.000127	0.0402	0.24	6.81	25.4	4.64e-07	3.89	LV	CELLSTATES	SMC2	control_RBM20	8	18
KYAT1	2.04	0.0135	0.0139	0.0779	6.16	14.1	0.000176	1.87	LV	CELLSTATES	SMC2	control_RBM20	8	18
PDZRN4	2.04	1.36e-05	0.108	0.494	7.81	30.8	2.8e-08	4.86	LV	CELLSTATES	SMC2	control_RBM20	8	18
CTGF	2	1.47e-06	0.0874	0.837	7.58	36.3	1.68e-09	5.83	LV	CELLSTATES	SMC2	control_RBM20	8	18
AFF3	1.99	1.01e-06	0.153	0.918	7.96	37.8	8.03e-10	5.99	LV	CELLSTATES	SMC2	control_RBM20	8	18
NOS1AP	1.99	0.000124	0.0592	0.272	7.04	25.5	4.43e-07	3.91	LV	CELLSTATES	SMC2	control_RBM20	8	18
RANBP3	1.94	0.0455	0.0154	0.0845	5.97	10.6	0.00112	1.34	LV	CELLSTATES	SMC2	control_RBM20	8	18
RANBP3L	1.94	0.00846	0.0355	0.122	6.32	15.3	9.25e-05	2.07	LV	CELLSTATES	SMC2	control_RBM20	8	18
MTSS1	1.92	2.6e-06	0.122	0.747	7.86	34.8	3.66e-09	5.59	LV	CELLSTATES	SMC2	control_RBM20	8	18
NAV2	1.92	1.13e-06	0.22	1.21	8.33	37	1.2e-09	5.95	LV	CELLSTATES	SMC2	control_RBM20	8	18
GEM	1.91	2.14e-06	0.137	0.959	7.95	35.5	2.6e-09	5.67	LV	CELLSTATES	SMC2	control_RBM20	8	18
SDK1	1.86	1.21e-07	0.367	1.91	9.01	42.4	7.36e-11	6.92	LV	CELLSTATES	SMC2	control_RBM20	8	18
COL4A4	1.85	3.38e-05	0.0814	0.496	7.34	28.7	8.25e-08	4.47	LV	CELLSTATES	SMC2	control_RBM20	8	18
DEPP1	1.85	0.00751	0.0354	0.114	6.38	15.6	7.93e-05	2.12	LV	CELLSTATES	SMC2	control_RBM20	8	18
STOX2	1.85	0.0012	0.0533	0.223	6.85	20.3	6.57e-06	2.92	LV	CELLSTATES	SMC2	control_RBM20	8	18
ALDH1A2	1.84	0.000764	0.051	0.245	6.94	21.5	3.6e-06	3.12	LV	CELLSTATES	SMC2	control_RBM20	8	18
ELN	1.84	1.01e-06	0.527	2.39	9.29	37.6	8.47e-10	5.99	LV	CELLSTATES	SMC2	control_RBM20	8	18
SH3RF3	1.84	3.38e-05	0.103	0.473	7.47	28.6	8.72e-08	4.47	LV	CELLSTATES	SMC2	control_RBM20	8	18
MALRD1	1.82	0.00488	0.0343	0.176	6.52	16.6	4.56e-05	2.31	LV	CELLSTATES	SMC2	control_RBM20	8	18
AC073082.1	1.81	0.0148	0.037	0.234	6.34	13.8	0.000199	1.83	LV	CELLSTATES	SMC2	control_RBM20	8	18
KMT5A	1.8	0.0416	0.0196	0.119	6.16	10.9	0.000958	1.38	LV	CELLSTATES	SMC2	control_RBM20	8	18
IRS1	1.78	0.0364	0.0221	0.118	6.17	11.3	0.000786	1.44	LV	CELLSTATES	SMC2	control_RBM20	8	18
GALNT18	1.77	0.0051	0.0356	0.189	6.63	16.5	4.83e-05	2.29	LV	CELLSTATES	SMC2	control_RBM20	8	18
MARVELD1	1.77	0.0364	0.0174	0.107	6.2	11.3	0.000784	1.44	LV	CELLSTATES	SMC2	control_RBM20	8	18
TRMT9B	1.76	0.0101	0.048	0.168	6.5	14.8	0.000118	2	LV	CELLSTATES	SMC2	control_RBM20	8	18
PLD5	1.74	2.19e-05	0.218	0.952	8.22	29.7	5.15e-08	4.66	LV	CELLSTATES	SMC2	control_RBM20	8	18
FRMD5	1.72	0.0442	0.0212	0.127	6.24	10.7	0.00106	1.35	LV	CELLSTATES	SMC2	control_RBM20	8	18
SH3BP5	1.72	0.00446	0.0494	0.189	6.77	16.8	4.06e-05	2.35	LV	CELLSTATES	SMC2	control_RBM20	8	18
ITGBL1	1.7	0.0445	0.0357	0.104	6.15	10.7	0.00108	1.35	LV	CELLSTATES	SMC2	control_RBM20	8	18
LRIG3	1.67	0.0196	0.0401	0.134	6.49	13.1	0.000299	1.71	LV	CELLSTATES	SMC2	control_RBM20	8	18
FRAS1	1.66	0.00715	0.0505	0.241	6.65	15.7	7.44e-05	2.15	LV	CELLSTATES	SMC2	control_RBM20	8	18
LDLRAD4	1.66	0.000213	0.131	0.522	7.62	24.2	8.59e-07	3.67	LV	CELLSTATES	SMC2	control_RBM20	8	18
PDGFD	1.66	4.17e-05	0.123	0.821	7.79	28.1	1.14e-07	4.38	LV	CELLSTATES	SMC2	control_RBM20	8	18
DDX3Y	1.65	0.0365	0.0252	0.107	6.28	11.3	0.00079	1.44	LV	CELLSTATES	SMC2	control_RBM20	8	18
PARD3B	1.64	2.84e-06	0.642	2.59	9.54	34.5	4.31e-09	5.55	LV	CELLSTATES	SMC2	control_RBM20	8	18
PLXDC2	1.63	2.6e-06	0.434	1.98	9.09	34.8	3.75e-09	5.59	LV	CELLSTATES	SMC2	control_RBM20	8	18
ARHGEF26	1.62	0.00618	0.058	0.239	6.79	16	6.24e-05	2.21	LV	CELLSTATES	SMC2	control_RBM20	8	18
DPYSL3	1.62	0.00535	0.0642	0.299	6.93	16.4	5.17e-05	2.27	LV	CELLSTATES	SMC2	control_RBM20	8	18
SIPA1L1	1.62	0.000467	0.142	0.61	7.61	22.5	2.06e-06	3.33	LV	CELLSTATES	SMC2	control_RBM20	8	18
ITGA9	1.61	8.91e-05	0.179	0.857	8.09	26.4	2.78e-07	4.05	LV	CELLSTATES	SMC2	control_RBM20	8	18
SAMD3	1.61	0.0396	0.0438	0.124	6.31	11.1	0.000879	1.4	LV	CELLSTATES	SMC2	control_RBM20	8	18
ANO3	1.6	0.00159	0.0944	0.415	7.16	19.5	1.01e-05	2.8	LV	CELLSTATES	SMC2	control_RBM20	8	18
AEBP1	1.59	0.0128	0.0382	0.193	6.67	14.2	0.000166	1.89	LV	CELLSTATES	SMC2	control_RBM20	8	18
ATP10A	1.57	0.000174	0.216	0.919	8.21	24.7	6.74e-07	3.76	LV	CELLSTATES	SMC2	control_RBM20	8	18
SESN3	1.57	0.0268	0.0518	0.231	6.48	12.2	0.00047	1.57	LV	CELLSTATES	SMC2	control_RBM20	8	18
SAMHD1	1.56	0.000268	0.18	0.793	8.18	23.7	1.1e-06	3.57	LV	CELLSTATES	SMC2	control_RBM20	8	18
STON1-GTF2A1L	1.55	0.0455	0.034	0.203	6.4	10.6	0.00113	1.34	LV	CELLSTATES	SMC2	control_RBM20	8	18
COL21A1	1.54	0.00177	0.0968	0.43	7.39	19.2	1.18e-05	2.75	LV	CELLSTATES	SMC2	control_RBM20	8	18
MAML3	1.53	0.00031	0.183	0.684	7.93	23.4	1.3e-06	3.51	LV	CELLSTATES	SMC2	control_RBM20	8	18
GXYLT2	1.52	0.0455	0.0344	0.206	6.45	10.6	0.00112	1.34	LV	CELLSTATES	SMC2	control_RBM20	8	18
MTHFD1L	1.52	0.000109	0.489	1.76	9.25	25.8	3.74e-07	3.96	LV	CELLSTATES	SMC2	control_RBM20	8	18
SPEG	1.52	0.034	0.0463	0.167	6.65	11.6	0.000655	1.47	LV	CELLSTATES	SMC2	control_RBM20	8	18
MYH10	1.51	0.000155	0.377	1.42	8.75	24.9	5.9e-07	3.81	LV	CELLSTATES	SMC2	control_RBM20	8	18
MYH11	1.51	5.73e-05	1.04	2.9	10	27.5	1.61e-07	4.24	LV	CELLSTATES	SMC2	control_RBM20	8	18
SUGCT	1.49	0.00597	0.0896	0.437	7.23	16.1	5.94e-05	2.22	LV	CELLSTATES	SMC2	control_RBM20	8	18
ZBTB16	1.48	2.19e-05	0.961	3.52	10.1	29.7	5.06e-08	4.66	LV	CELLSTATES	SMC2	control_RBM20	8	18
PTPRZ1	1.46	0.0447	0.0395	0.296	6.48	10.7	0.00109	1.35	LV	CELLSTATES	SMC2	control_RBM20	8	18
ZNF827	1.46	0.0412	0.051	0.205	6.58	10.9	0.000938	1.39	LV	CELLSTATES	SMC2	control_RBM20	8	18
KALRN	1.45	8.91e-05	0.532	1.94	9.34	26.3	2.88e-07	4.05	LV	CELLSTATES	SMC2	control_RBM20	8	18
NRP2	1.45	0.0331	0.0546	0.24	6.71	11.7	0.000624	1.48	LV	CELLSTATES	SMC2	control_RBM20	8	18
SULF1	1.45	0.00113	0.204	0.811	7.91	20.5	5.96e-06	2.95	LV	CELLSTATES	SMC2	control_RBM20	8	18
HTR7	1.44	0.0197	0.0529	0.505	6.93	13.1	0.000303	1.71	LV	CELLSTATES	SMC2	control_RBM20	8	18
CPXM2	1.43	0.034	0.0627	0.213	6.74	11.6	0.000663	1.47	LV	CELLSTATES	SMC2	control_RBM20	8	18
ARHGAP10	1.42	2.19e-05	1.27	4.9	10.5	29.7	5.01e-08	4.66	LV	CELLSTATES	SMC2	control_RBM20	8	18
FOS	1.42	0.012	0.0923	0.289	6.94	14.4	0.000148	1.92	LV	CELLSTATES	SMC2	control_RBM20	8	18
MAP3K5	1.42	0.000467	0.373	1.47	8.84	22.6	2.03e-06	3.33	LV	CELLSTATES	SMC2	control_RBM20	8	18
LINC01088	1.41	0.00159	0.212	0.661	8.04	19.5	1.01e-05	2.8	LV	CELLSTATES	SMC2	control_RBM20	8	18
PLSCR4	1.41	0.00436	0.123	0.455	7.49	16.9	3.91e-05	2.36	LV	CELLSTATES	SMC2	control_RBM20	8	18
DIRC3	1.4	0.00436	0.192	0.662	8.03	16.9	3.93e-05	2.36	LV	CELLSTATES	SMC2	control_RBM20	8	18
NEO1	1.4	0.0146	0.0786	0.281	7.04	13.9	0.000195	1.84	LV	CELLSTATES	SMC2	control_RBM20	8	18
PTPN14	1.39	0.0112	0.0799	0.385	7.2	14.6	0.000134	1.95	LV	CELLSTATES	SMC2	control_RBM20	8	18
FKBP5	1.38	0.000748	0.489	1.61	9.28	21.6	3.41e-06	3.13	LV	CELLSTATES	SMC2	control_RBM20	8	18
PER1	1.37	0.00761	0.102	0.372	7.32	15.5	8.21e-05	2.12	LV	CELLSTATES	SMC2	control_RBM20	8	18
TTLL7	1.37	0.000976	0.393	1.24	8.7	20.9	4.82e-06	3.01	LV	CELLSTATES	SMC2	control_RBM20	8	18
CPED1	1.36	0.00346	0.205	0.651	8.05	17.6	2.73e-05	2.46	LV	CELLSTATES	SMC2	control_RBM20	8	18
HMCN1	1.36	0.00449	0.152	0.538	7.68	16.8	4.13e-05	2.35	LV	CELLSTATES	SMC2	control_RBM20	8	18
LINC00894	1.36	0.00416	0.176	0.796	7.99	17.1	3.54e-05	2.38	LV	CELLSTATES	SMC2	control_RBM20	8	18
MICAL3	1.36	0.00357	0.21	0.723	7.93	17.5	2.9e-05	2.45	LV	CELLSTATES	SMC2	control_RBM20	8	18
CYR61	1.35	0.0055	0.13	0.495	7.41	16.3	5.39e-05	2.26	LV	CELLSTATES	SMC2	control_RBM20	8	18
TSC22D1	1.35	0.00205	0.261	0.919	8.38	18.8	1.42e-05	2.69	LV	CELLSTATES	SMC2	control_RBM20	8	18
TSC22D3	1.34	0.0172	0.0873	0.344	7.27	13.4	0.000248	1.76	LV	CELLSTATES	SMC2	control_RBM20	8	18
CTDSPL	1.33	0.00428	0.184	0.675	7.86	17	3.72e-05	2.37	LV	CELLSTATES	SMC2	control_RBM20	8	18
SORBS1	1.33	0.000894	1.06	2.84	10.1	21.1	4.35e-06	3.05	LV	CELLSTATES	SMC2	control_RBM20	8	18
ANK3	1.32	0.00142	0.338	1.14	8.64	19.9	8.1e-06	2.85	LV	CELLSTATES	SMC2	control_RBM20	8	18
SLC38A2	1.32	0.00205	0.414	1.31	8.95	18.8	1.46e-05	2.69	LV	CELLSTATES	SMC2	control_RBM20	8	18
DGKG	1.31	0.00273	0.277	0.887	8.41	18.2	2.03e-05	2.56	LV	CELLSTATES	SMC2	control_RBM20	8	18
SORT1	1.31	0.012	0.126	0.397	7.55	14.4	0.000147	1.92	LV	CELLSTATES	SMC2	control_RBM20	8	18
ADCY1	1.3	0.0345	0.0875	0.285	6.95	11.5	0.000698	1.46	LV	CELLSTATES	SMC2	control_RBM20	8	18
LAMA3	1.3	0.00357	0.264	0.95	8.29	17.5	2.87e-05	2.45	LV	CELLSTATES	SMC2	control_RBM20	8	18
GATA6	1.28	0.0102	0.169	0.522	7.77	14.8	0.00012	1.99	LV	CELLSTATES	SMC2	control_RBM20	8	18
FAM208A	1.27	0.0347	0.0849	0.295	7.02	11.5	0.000713	1.46	LV	CELLSTATES	SMC2	control_RBM20	8	18
GALNT17	1.27	0.045	0.0677	0.219	7.02	10.6	0.0011	1.35	LV	CELLSTATES	SMC2	control_RBM20	8	18
ANKRD6	1.26	0.012	0.146	0.522	7.53	14.4	0.000146	1.92	LV	CELLSTATES	SMC2	control_RBM20	8	18
FLNA	1.26	0.00326	0.346	1.11	8.68	17.8	2.5e-05	2.49	LV	CELLSTATES	SMC2	control_RBM20	8	18
TTTY14	1.26	0.00372	0.261	0.806	8.16	17.4	3.11e-05	2.43	LV	CELLSTATES	SMC2	control_RBM20	8	18
TCEAL4	1.25	0.0244	0.0968	0.387	7.31	12.5	0.000415	1.61	LV	CELLSTATES	SMC2	control_RBM20	8	18
LTBP1	1.24	0.00428	0.372	1.19	8.75	17	3.74e-05	2.37	LV	CELLSTATES	SMC2	control_RBM20	8	18
EDIL3	1.23	0.0106	0.249	0.922	8.16	14.7	0.000126	1.98	LV	CELLSTATES	SMC2	control_RBM20	8	18
EXT1	1.23	0.00141	0.957	3.31	9.85	20	7.95e-06	2.85	LV	CELLSTATES	SMC2	control_RBM20	8	18
KCNMA1	1.23	0.00907	0.341	0.89	8.49	15.1	0.000102	2.04	LV	CELLSTATES	SMC2	control_RBM20	8	18
TBL1X	1.23	0.0205	0.118	0.418	7.47	13	0.000317	1.69	LV	CELLSTATES	SMC2	control_RBM20	8	18
VPS13A	1.23	0.0141	0.154	0.512	7.79	14	0.000186	1.85	LV	CELLSTATES	SMC2	control_RBM20	8	18
HIF3A	1.22	0.0126	0.26	0.739	8.27	14.3	0.000159	1.9	LV	CELLSTATES	SMC2	control_RBM20	8	18
NRXN3	1.22	0.0364	0.102	0.421	7.22	11.3	0.000772	1.44	LV	CELLSTATES	SMC2	control_RBM20	8	18
THRB	1.22	0.00925	0.253	0.758	8.05	15	0.000105	2.03	LV	CELLSTATES	SMC2	control_RBM20	8	18
NTRK3	1.21	0.018	0.232	0.679	8.18	13.3	0.000264	1.75	LV	CELLSTATES	SMC2	control_RBM20	8	18
SVEP1	1.2	0.0245	0.129	0.527	7.71	12.4	0.000418	1.61	LV	CELLSTATES	SMC2	control_RBM20	8	18
TGM2	1.2	0.0354	0.16	0.498	7.9	11.4	0.000736	1.45	LV	CELLSTATES	SMC2	control_RBM20	8	18
ZDHHC14	1.2	0.0189	0.183	0.466	7.74	13.2	0.000284	1.72	LV	CELLSTATES	SMC2	control_RBM20	8	18
ACTN4	1.19	0.0158	0.25	0.915	8.32	13.7	0.000219	1.8	LV	CELLSTATES	SMC2	control_RBM20	8	18
FLNB	1.19	0.035	0.142	0.509	7.75	11.4	0.000725	1.46	LV	CELLSTATES	SMC2	control_RBM20	8	18
SSBP3	1.18	0.0343	0.121	0.369	7.44	11.5	0.000686	1.46	LV	CELLSTATES	SMC2	control_RBM20	8	18
TMEM131L	1.18	0.0311	0.154	0.456	7.32	11.9	0.000573	1.51	LV	CELLSTATES	SMC2	control_RBM20	8	18
DOCK9	1.17	0.0311	0.136	0.419	7.39	11.8	0.000577	1.51	LV	CELLSTATES	SMC2	control_RBM20	8	18
NR4A1	1.17	0.0311	0.134	0.437	7.33	11.9	0.000562	1.51	LV	CELLSTATES	SMC2	control_RBM20	8	18
ARHGAP21	1.16	0.0163	0.245	0.763	8.19	13.6	0.00023	1.79	LV	CELLSTATES	SMC2	control_RBM20	8	18
CENPC	1.16	0.0484	0.09	0.337	7.27	10.4	0.00123	1.32	LV	CELLSTATES	SMC2	control_RBM20	8	18
MAP2	1.16	0.0187	0.185	0.544	7.87	13.2	0.000277	1.73	LV	CELLSTATES	SMC2	control_RBM20	8	18
COL4A3	1.15	0.0493	0.0914	0.278	7.23	10.4	0.00127	1.31	LV	CELLSTATES	SMC2	control_RBM20	8	18
ID4	1.14	0.0195	0.289	0.9	8.19	13.1	0.000296	1.71	LV	CELLSTATES	SMC2	control_RBM20	8	18
JAK2	1.14	0.0407	0.15	0.47	7.63	11	0.00092	1.39	LV	CELLSTATES	SMC2	control_RBM20	8	18
ADARB1	1.13	0.0442	0.164	0.428	7.5	10.7	0.00106	1.35	LV	CELLSTATES	SMC2	control_RBM20	8	18
PALLD	1.12	0.00757	0.772	2.44	9.66	15.5	8.1e-05	2.12	LV	CELLSTATES	SMC2	control_RBM20	8	18
ENG	1.11	0.0416	0.154	0.324	7.44	10.9	0.000955	1.38	LV	CELLSTATES	SMC2	control_RBM20	8	18
PDLIM3	1.09	0.0177	0.424	1.3	8.87	13.4	0.000258	1.75	LV	CELLSTATES	SMC2	control_RBM20	8	18
CFH	1.07	0.0212	0.389	0.932	8.46	12.9	0.000331	1.67	LV	CELLSTATES	SMC2	control_RBM20	8	18
CNTN4	1.06	0.0156	0.516	1.39	9.05	13.7	0.000214	1.81	LV	CELLSTATES	SMC2	control_RBM20	8	18
UACA	1.06	0.0251	0.346	1.08	8.53	12.4	0.000432	1.6	LV	CELLSTATES	SMC2	control_RBM20	8	18
ATP9B	1.04	0.0442	0.212	0.515	7.8	10.7	0.00106	1.35	LV	CELLSTATES	SMC2	control_RBM20	8	18
CFLAR	1.04	0.0447	0.214	0.62	8.01	10.7	0.00109	1.35	LV	CELLSTATES	SMC2	control_RBM20	8	18
RASAL2	1.02	0.0128	1.04	2.83	10	14.2	0.000164	1.89	LV	CELLSTATES	SMC2	control_RBM20	8	18
BICC1	1.01	0.024	0.43	1.26	8.85	12.5	0.000401	1.62	LV	CELLSTATES	SMC2	control_RBM20	8	18
CCDC3	1	0.0441	0.426	0.896	8.52	10.7	0.00104	1.36	LV	CELLSTATES	SMC2	control_RBM20	8	18
NEXN	1	0.0377	0.619	1.64	9.34	11.2	0.000824	1.42	LV	CELLSTATES	SMC2	control_RBM20	8	18
C11orf96	0.999	0.0463	0.309	0.674	8.16	10.6	0.00115	1.33	LV	CELLSTATES	SMC2	control_RBM20	8	18
COL8A1	0.991	0.0374	0.434	1.13	8.48	11.2	0.000812	1.43	LV	CELLSTATES	SMC2	control_RBM20	8	18
CELF2	0.968	0.0288	0.876	2.37	9.58	12.1	0.00051	1.54	LV	CELLSTATES	SMC2	control_RBM20	8	18
SVIL	0.964	0.034	0.828	2.1	9.49	11.6	0.000667	1.47	LV	CELLSTATES	SMC2	control_RBM20	8	18
LPP	0.937	0.0156	3.82	9.31	11.7	13.7	0.000214	1.81	LV	CELLSTATES	SMC2	control_RBM20	8	18

## Sheet: TTN_control
Gene	logFC	FDR	mean_exp_control	mean_exp_genotype	logCPM	F	PValue	FDR_plot	Region	annotation_level	cell_state	comparison	Observations_genotype	Observations_reference
FOSB	3.59	0.00306	0	0.08	5.79	22.7	7.84e-06	2.51	LV	CELLSTATES	SMC2	control_TTN	11	18
TMC7	3.14	0.00671	0.00552	0.105	6.26	19.3	2.79e-05	2.17	LV	CELLSTATES	SMC2	control_TTN	11	18
KCNS3	3.13	3.69e-05	0.0265	0.142	6.51	37.5	1.72e-08	4.43	LV	CELLSTATES	SMC2	control_TTN	11	18
BMP6	2.98	0.000216	0.0146	0.146	6.32	31.4	1.84e-07	3.67	LV	CELLSTATES	SMC2	control_TTN	11	18
DCDC2C	2.97	0.00517	0.00231	0.0616	5.82	20.5	1.63e-05	2.29	LV	CELLSTATES	SMC2	control_TTN	11	18
MSR1	2.82	0.00559	0	0.0169	5.57	23	1.94e-05	2.25	LV	CELLSTATES	SMC2	control_TTN	11	18
GLIS1	2.8	0.0278	0.00233	0.0326	5.88	15	0.000196	1.56	LV	CELLSTATES	SMC2	control_TTN	11	18
NPPA	2.66	0.00651	0.00929	0.0892	6.17	19.5	2.57e-05	2.19	LV	CELLSTATES	SMC2	control_TTN	11	18
RASSF2	2.66	0.0119	0.000585	0.0406	5.66	18.7	6.3e-05	1.92	LV	CELLSTATES	SMC2	control_TTN	11	18
PIEZO2	2.64	0.000216	0.0164	0.187	6.55	31.4	1.83e-07	3.67	LV	CELLSTATES	SMC2	control_TTN	11	18
RAI2	2.64	0.00671	0.00239	0.0675	5.86	19.3	2.77e-05	2.17	LV	CELLSTATES	SMC2	control_TTN	11	18
LINC02316	2.63	0.0272	0	0.0299	5.56	21	0.000184	1.57	LV	CELLSTATES	SMC2	control_TTN	11	18
HBB	2.57	0.0432	0	0.032	5.59	17	0.000409	1.36	LV	CELLSTATES	SMC2	control_TTN	11	18
SLC29A3	2.41	0.0224	0.00505	0.0284	5.62	16.3	0.000139	1.65	LV	CELLSTATES	SMC2	control_TTN	11	18
AC018742.1	2.38	0.0278	0.00151	0.0167	5.66	14.9	0.000199	1.56	LV	CELLSTATES	SMC2	control_TTN	11	18
AL033504.1	2.34	0.0411	0.0017	0.0412	5.68	14.3	0.000364	1.39	LV	CELLSTATES	SMC2	control_TTN	11	18
STARD5	2.26	0.0432	0.00586	0.0225	5.68	13.3	0.000419	1.36	LV	CELLSTATES	SMC2	control_TTN	11	18
AC005165.1	2.11	0.00559	0.0257	0.149	6.6	20.1	1.96e-05	2.25	LV	CELLSTATES	SMC2	control_TTN	11	18
ELN	2.11	1.4e-05	0.527	2.63	9.72	41.8	3.59e-09	4.85	LV	CELLSTATES	SMC2	control_TTN	11	18
LINC00278	2.05	0.0257	0.039	0.145	6.4	15.3	0.000168	1.59	LV	CELLSTATES	SMC2	control_TTN	11	18
PLD5	1.92	0.000367	0.218	1.02	8.45	29.4	3.98e-07	3.44	LV	CELLSTATES	SMC2	control_TTN	11	18
SMAD6	1.87	0.0272	0.0368	0.161	6.86	15	0.000188	1.57	LV	CELLSTATES	SMC2	control_TTN	11	18
ZDHHC11B	1.87	0.0326	0.0217	0.0922	6.23	14.5	0.000245	1.49	LV	CELLSTATES	SMC2	control_TTN	11	18
AFF3	1.81	0.000367	0.153	0.658	8.04	29.5	3.87e-07	3.44	LV	CELLSTATES	SMC2	control_TTN	11	18
LINC01088	1.8	0.0036	0.212	1.09	8.35	21.7	9.77e-06	2.44	LV	CELLSTATES	SMC2	control_TTN	11	18
ATP10A	1.77	9.94e-05	0.216	1.01	8.43	34.2	6.17e-08	4	LV	CELLSTATES	SMC2	control_TTN	11	18
TCP11L2	1.69	0.0411	0.0227	0.142	6.43	13.6	0.000371	1.39	LV	CELLSTATES	SMC2	control_TTN	11	18
NRP2	1.67	0.00401	0.0546	0.207	6.9	21.4	1.12e-05	2.4	LV	CELLSTATES	SMC2	control_TTN	11	18
CARMIL1	1.65	0.000449	0.338	1.52	9.04	28.4	5.93e-07	3.35	LV	CELLSTATES	SMC2	control_TTN	11	18
CABLES1	1.63	0.00517	0.0612	0.268	7.07	20.4	1.68e-05	2.29	LV	CELLSTATES	SMC2	control_TTN	11	18
MOB3B	1.57	0.0257	0.0805	0.371	7.1	15.3	0.000168	1.59	LV	CELLSTATES	SMC2	control_TTN	11	18
PRELID2	1.54	0.00595	0.138	0.429	7.62	19.8	2.17e-05	2.23	LV	CELLSTATES	SMC2	control_TTN	11	18
LTBP2	1.53	0.0352	0.0857	0.248	7.08	14.2	0.00028	1.45	LV	CELLSTATES	SMC2	control_TTN	11	18
PPP1CB	1.5	0.0162	0.0702	0.293	7.3	16.6	9.05e-05	1.79	LV	CELLSTATES	SMC2	control_TTN	11	18
ARHGEF26	1.49	0.0326	0.058	0.193	6.86	14.5	0.000246	1.49	LV	CELLSTATES	SMC2	control_TTN	11	18
SIPA1L1	1.48	0.00559	0.142	0.423	7.66	20	1.99e-05	2.25	LV	CELLSTATES	SMC2	control_TTN	11	18
RAB11FIP3	1.47	0.00744	0.0717	0.345	7.17	18.7	3.52e-05	2.13	LV	CELLSTATES	SMC2	control_TTN	11	18
ZBTB16	1.44	0.000891	0.961	3.4	10.2	26.2	1.45e-06	3.05	LV	CELLSTATES	SMC2	control_TTN	11	18
FKBP5	1.41	0.0272	0.489	1.66	9.29	15	0.00019	1.57	LV	CELLSTATES	SMC2	control_TTN	11	18
NAV2	1.34	0.0281	0.22	0.689	8.27	14.9	0.000203	1.55	LV	CELLSTATES	SMC2	control_TTN	11	18
PTPN14	1.33	0.0221	0.0799	0.32	7.28	15.7	0.000135	1.66	LV	CELLSTATES	SMC2	control_TTN	11	18
FGF14	1.31	0.0488	0.422	0.899	8.54	12.9	0.000515	1.31	LV	CELLSTATES	SMC2	control_TTN	11	18
COL21A1	1.29	0.0432	0.0968	0.3	7.41	13.3	0.000427	1.36	LV	CELLSTATES	SMC2	control_TTN	11	18
AC104123.1	1.28	0.0462	0.0813	0.337	7.31	13	0.000484	1.34	LV	CELLSTATES	SMC2	control_TTN	11	18
TRABD2B	1.26	0.0312	0.149	0.535	7.82	14.6	0.00023	1.51	LV	CELLSTATES	SMC2	control_TTN	11	18
ANK3	1.23	0.0174	0.338	1.06	8.69	16.4	9.84e-05	1.76	LV	CELLSTATES	SMC2	control_TTN	11	18
RCAN2	1.22	0.0023	0.664	1.84	9.42	23.3	4.82e-06	2.64	LV	CELLSTATES	SMC2	control_TTN	11	18
AC007388.1	1.21	0.0209	0.185	0.634	8.03	15.9	0.000123	1.68	LV	CELLSTATES	SMC2	control_TTN	11	18
GRB10	1.2	0.0373	0.1	0.347	7.31	14	0.000308	1.43	LV	CELLSTATES	SMC2	control_TTN	11	18
PARD3B	1.19	0.00671	0.642	1.78	9.44	19.2	2.92e-05	2.17	LV	CELLSTATES	SMC2	control_TTN	11	18
ZNF704	1.19	0.00905	0.301	0.864	8.43	18.2	4.42e-05	2.04	LV	CELLSTATES	SMC2	control_TTN	11	18
GATA6	1.18	0.0411	0.169	0.47	7.85	13.6	0.000371	1.39	LV	CELLSTATES	SMC2	control_TTN	11	18
LAMA3	1.17	0.0432	0.264	0.728	8.33	13.3	0.00042	1.36	LV	CELLSTATES	SMC2	control_TTN	11	18
LINC01091	1.15	0.0184	0.517	1.33	9.11	16.3	0.000106	1.73	LV	CELLSTATES	SMC2	control_TTN	11	18
MAP2	1.15	0.0257	0.185	0.58	7.98	15.3	0.00017	1.59	LV	CELLSTATES	SMC2	control_TTN	11	18
MAP3K5	1.14	0.0233	0.373	1.12	8.81	15.6	0.000147	1.63	LV	CELLSTATES	SMC2	control_TTN	11	18
MID1	1.13	0.0432	0.26	0.648	8.33	13.3	0.000416	1.36	LV	CELLSTATES	SMC2	control_TTN	11	18
MB	1.1	0.0401	0.234	0.723	8.22	13.7	0.000352	1.4	LV	CELLSTATES	SMC2	control_TTN	11	18
LMCD1	1.09	0.0432	0.268	0.728	8.27	13.4	0.000401	1.36	LV	CELLSTATES	SMC2	control_TTN	11	18
UACA	1.09	0.0131	0.346	0.925	8.64	17.2	7.09e-05	1.88	LV	CELLSTATES	SMC2	control_TTN	11	18
SASH1	1.08	0.0135	0.798	2.39	9.78	17.1	7.42e-05	1.87	LV	CELLSTATES	SMC2	control_TTN	11	18
EXT1	1.06	0.00671	0.957	2.39	9.9	19.1	3.02e-05	2.17	LV	CELLSTATES	SMC2	control_TTN	11	18
LTBP1	1.05	0.0395	0.372	0.962	8.73	13.7	0.000344	1.4	LV	CELLSTATES	SMC2	control_TTN	11	18
PLXDC2	1.05	0.0441	0.434	1.24	8.95	13.2	0.000445	1.36	LV	CELLSTATES	SMC2	control_TTN	11	18
NHS	1.03	0.0352	0.357	0.9	8.66	14.2	0.000282	1.45	LV	CELLSTATES	SMC2	control_TTN	11	18
FOXO3	0.99	0.0373	0.54	1.53	9.23	14	0.000309	1.43	LV	CELLSTATES	SMC2	control_TTN	11	18
ARHGAP10	0.986	0.0106	1.27	3.33	10.4	17.8	5.45e-05	1.97	LV	CELLSTATES	SMC2	control_TTN	11	18
ARL15	0.97	0.0261	0.626	1.75	9.42	15.2	0.000174	1.58	LV	CELLSTATES	SMC2	control_TTN	11	18
RASAL2	0.851	0.0445	1.04	2.35	10	13.1	0.000456	1.35	LV	CELLSTATES	SMC2	control_TTN	11	18
