# Supplementary material for: Pathogenic variants damage cell composition and single cell transcription in cardiomyopathies
Source: Science. Author manuscript; Available in PMC 2022 Oct 3. (PMC9528698; doi:10.1126/science.abo1984)
Supplement: Supp table 28.1 [file NIHMS1835045-supplement-Supp_table_28_1.xlsx]

## Sheet: Index
Column name	Description
Gene	Gene symbol, Ensembl 84
logFC	log2-fold change
FDR	False discovery rate; FDR is the PValue after (by default) Benjamini-Hochberg correction.
mean_exp_control	Mean expression values across controls
mean_exp_genotype	Mean expression values across disease samples
logCPM	logCPM is the average expression of all pseudobulked samples for that particular gene across all samples on the log2-scale expressed in counts per million (cpm, as calculated by edgeR after normalization).
F	Output of quasi-likelihood F-test
PValue	PValue is the nominal p-value derived from F
FDR_plot	-log10(False discovery rate)
Region	Studied region (LV or RV)
annotation_level	Cell-type or cell-state
cell_state/state	Specification which cell-type or state was analysed
comparison	Specification control_GENOTYPE
Observations_genotype	Numbers of Patients included in edgeR (patients with low number of nuclei have been excluded)
Observations_reference	Numbers of Patients included in edgeR (patients with low number of nuclei have been excluded)

## Sheet: LMNA_control
Gene	logFC	FDR	mean_exp_control	mean_exp_genotype	logCPM	F	PValue	FDR_plot	Region	annotation_level	cell_state	comparison	Observations_genotype	Observations_reference
HBB	9.05	1.91e-17	0	0.182	6.52	90.8	1.62e-21	16.7	RV	CELLSTATES	SMC1.2	control_LMNA	7	13
HBA1	7.04	9.5e-09	0	0.0836	6.04	47.2	6.44e-12	8.02	RV	CELLSTATES	SMC1.2	control_LMNA	7	13
HBA2	5.94	2.68e-05	0	0.0483	5.74	30	4.25e-08	4.57	RV	CELLSTATES	SMC1.2	control_LMNA	7	13
HBM	4.74	0.00164	0	0.0273	5.49	20.2	6.95e-06	2.79	RV	CELLSTATES	SMC1.2	control_LMNA	7	13
CASTOR1	4.32	0.00698	0	0.0215	5.38	18	4.08e-05	2.16	RV	CELLSTATES	SMC1.2	control_LMNA	7	13
ATP12A	4.28	0.00727	0.00916	0.0358	5.5	16.6	4.5e-05	2.14	RV	CELLSTATES	SMC1.2	control_LMNA	7	13
C5orf17	4.27	0.000133	0.0198	0.0737	6.04	26.2	3.15e-07	3.88	RV	CELLSTATES	SMC1.2	control_LMNA	7	13
NPPB	4.25	1.46e-09	0.00577	0.193	6.74	51.4	7.43e-13	8.84	RV	CELLSTATES	SMC1.2	control_LMNA	7	13
KSR2	4.12	0.0181	0.00592	0.022	5.36	15.9	0.000154	1.74	RV	CELLSTATES	SMC1.2	control_LMNA	7	13
AC084816.1	4.07	0.0159	0	0.0172	5.29	18.6	0.000129	1.8	RV	CELLSTATES	SMC1.2	control_LMNA	7	13
NPPA	4.07	0.00314	0.00265	0.0528	5.74	18.7	1.5e-05	2.5	RV	CELLSTATES	SMC1.2	control_LMNA	7	13
AL160313.1	3.68	0.0288	0.00592	0.0291	5.46	13.1	0.000291	1.54	RV	CELLSTATES	SMC1.2	control_LMNA	7	13
AC093227.1	3.64	0.0471	0	0.0154	5.26	16.1	0.000566	1.33	RV	CELLSTATES	SMC1.2	control_LMNA	7	13
PTGDR2	3.27	0.0487	0	0.0266	5.44	11.8	0.000594	1.31	RV	CELLSTATES	SMC1.2	control_LMNA	7	13
CENPU	3.16	0.0306	0	0.0126	5.19	19.7	0.000329	1.51	RV	CELLSTATES	SMC1.2	control_LMNA	7	13
GBP4	3.16	0.0306	0	0.0126	5.19	19.7	0.000329	1.51	RV	CELLSTATES	SMC1.2	control_LMNA	7	13
MAPK8IP1	3.16	0.0306	0	0.0126	5.19	19.7	0.000329	1.51	RV	CELLSTATES	SMC1.2	control_LMNA	7	13
TIPARP	3.12	4.44e-08	0.0342	0.274	7.13	43.9	3.39e-11	7.35	RV	CELLSTATES	SMC1.2	control_LMNA	7	13
FOS	3.08	1.46e-05	0.0274	0.168	6.75	31.8	1.74e-08	4.83	RV	CELLSTATES	SMC1.2	control_LMNA	7	13
AL591686.2	3.07	0.0209	0.00171	0.0624	5.77	13.9	0.000197	1.68	RV	CELLSTATES	SMC1.2	control_LMNA	7	13
TMEM38B	2.76	0.000114	0.0179	0.165	6.59	26.6	2.52e-07	3.94	RV	CELLSTATES	SMC1.2	control_LMNA	7	13
AC009975.1	2.43	0.00639	0.025	0.112	6.32	17.1	3.52e-05	2.19	RV	CELLSTATES	SMC1.2	control_LMNA	7	13
ELN	2.42	0.00294	0.0413	0.124	6.51	18.9	1.37e-05	2.53	RV	CELLSTATES	SMC1.2	control_LMNA	7	13
PHLDA1	2.42	0.000893	0.0533	0.153	6.68	21.8	2.99e-06	3.05	RV	CELLSTATES	SMC1.2	control_LMNA	7	13
BICC1	2.3	8.75e-05	0.0461	0.326	7.43	27.3	1.78e-07	4.06	RV	CELLSTATES	SMC1.2	control_LMNA	7	13
NR4A1	2.29	1.72e-05	0.183	0.352	7.77	31.3	2.18e-08	4.77	RV	CELLSTATES	SMC1.2	control_LMNA	7	13
RASD1	2.25	0.000133	0.0595	0.213	7.07	26.2	3.06e-07	3.88	RV	CELLSTATES	SMC1.2	control_LMNA	7	13
MARCH3	2.11	0.00714	0.0188	0.14	6.57	16.7	4.3e-05	2.15	RV	CELLSTATES	SMC1.2	control_LMNA	7	13
BCL2	2.02	2.35e-06	0.0876	0.563	7.97	36	1.99e-09	5.63	RV	CELLSTATES	SMC1.2	control_LMNA	7	13
AFF3	2.01	7.2e-11	0.337	2.14	9.64	59.5	1.22e-14	10.1	RV	CELLSTATES	SMC1.2	control_LMNA	7	13
KCNQ3	2.01	0.00314	0.0396	0.183	6.8	18.7	1.53e-05	2.5	RV	CELLSTATES	SMC1.2	control_LMNA	7	13
GPC6	2	0.00314	0.0344	0.204	6.91	18.7	1.54e-05	2.5	RV	CELLSTATES	SMC1.2	control_LMNA	7	13
AC010173.1	1.96	0.0488	0.0484	0.109	6.39	11.8	0.0006	1.31	RV	CELLSTATES	SMC1.2	control_LMNA	7	13
AL355974.2	1.94	0.0338	0.0175	0.125	6.47	12.6	0.000381	1.47	RV	CELLSTATES	SMC1.2	control_LMNA	7	13
ZFAND5	1.9	0.00255	0.0401	0.225	7.07	19.2	1.17e-05	2.59	RV	CELLSTATES	SMC1.2	control_LMNA	7	13
FBXO32	1.88	0.000305	0.0791	0.363	7.55	24.4	7.76e-07	3.52	RV	CELLSTATES	SMC1.2	control_LMNA	7	13
XYLT1	1.88	0.000479	0.0892	0.329	7.45	23.3	1.42e-06	3.32	RV	CELLSTATES	SMC1.2	control_LMNA	7	13
BACH2	1.85	0.0262	0.0346	0.145	6.59	13.4	0.000257	1.58	RV	CELLSTATES	SMC1.2	control_LMNA	7	13
FKBP5	1.83	1.02e-09	0.733	5.74	10.9	52.7	3.82e-13	8.99	RV	CELLSTATES	SMC1.2	control_LMNA	7	13
PTPN14	1.76	0.000715	0.065	0.339	7.39	22.4	2.24e-06	3.15	RV	CELLSTATES	SMC1.2	control_LMNA	7	13
TOX2	1.75	2.13e-05	0.079	0.613	8.06	30.8	2.89e-08	4.67	RV	CELLSTATES	SMC1.2	control_LMNA	7	13
PLD5	1.72	0.000108	0.0983	0.488	7.77	26.8	2.28e-07	3.97	RV	CELLSTATES	SMC1.2	control_LMNA	7	13
LINGO1	1.65	2.89e-05	0.373	0.692	8.63	29.8	4.9e-08	4.54	RV	CELLSTATES	SMC1.2	control_LMNA	7	13
SAMHD1	1.63	0.00201	0.0934	0.345	7.51	19.7	8.87e-06	2.7	RV	CELLSTATES	SMC1.2	control_LMNA	7	13
BCL6	1.59	0.00138	0.105	0.418	7.76	20.8	5.15e-06	2.86	RV	CELLSTATES	SMC1.2	control_LMNA	7	13
GATA6	1.52	0.012	0.0769	0.259	7.23	15.4	8.67e-05	1.92	RV	CELLSTATES	SMC1.2	control_LMNA	7	13
AFF2	1.49	0.012	0.0597	0.261	7.22	15.4	8.51e-05	1.92	RV	CELLSTATES	SMC1.2	control_LMNA	7	13
PPP1CB	1.48	0.00102	0.125	0.689	8.3	21.5	3.56e-06	2.99	RV	CELLSTATES	SMC1.2	control_LMNA	7	13
SPOCK1	1.48	0.00114	0.141	0.655	8.32	21.2	4.07e-06	2.94	RV	CELLSTATES	SMC1.2	control_LMNA	7	13
ATP10A	1.47	7.9e-05	0.269	1.31	9.1	27.6	1.47e-07	4.1	RV	CELLSTATES	SMC1.2	control_LMNA	7	13
AKAP12	1.45	0.00162	0.179	0.506	7.92	20.3	6.72e-06	2.79	RV	CELLSTATES	SMC1.2	control_LMNA	7	13
CARMIL1	1.44	7.4e-06	0.821	4.47	10.7	33.6	6.9e-09	5.13	RV	CELLSTATES	SMC1.2	control_LMNA	7	13
CCND3	1.38	0.012	0.0965	0.376	7.64	15.4	8.67e-05	1.92	RV	CELLSTATES	SMC1.2	control_LMNA	7	13
SRSF3	1.36	0.0489	0.18	0.216	7.34	11.8	0.000606	1.31	RV	CELLSTATES	SMC1.2	control_LMNA	7	13
KCNB1	1.33	0.0208	0.113	0.333	7.51	13.9	0.000188	1.68	RV	CELLSTATES	SMC1.2	control_LMNA	7	13
PRKCE	1.27	0.00639	0.171	0.577	8.16	17.1	3.48e-05	2.19	RV	CELLSTATES	SMC1.2	control_LMNA	7	13
ATP1B3	1.22	0.0322	0.398	0.393	8.07	12.7	0.000356	1.49	RV	CELLSTATES	SMC1.2	control_LMNA	7	13
IL1RAPL2	1.21	0.0194	0.199	0.599	8.06	14.1	0.000174	1.71	RV	CELLSTATES	SMC1.2	control_LMNA	7	13
ADAMTS9-AS2	1.2	0.00227	0.72	2.35	9.98	19.5	1.02e-05	2.64	RV	CELLSTATES	SMC1.2	control_LMNA	7	13
NTRK3	1.2	0.00517	0.229	0.829	8.61	17.6	2.72e-05	2.29	RV	CELLSTATES	SMC1.2	control_LMNA	7	13
SORT1	1.19	0.0221	0.141	0.476	7.93	13.7	0.000211	1.66	RV	CELLSTATES	SMC1.2	control_LMNA	7	13
PDK4	1.16	0.00162	0.444	1.38	9.41	20.3	6.7e-06	2.79	RV	CELLSTATES	SMC1.2	control_LMNA	7	13
PLCB1	1.16	0.012	0.192	0.681	8.39	15.4	8.63e-05	1.92	RV	CELLSTATES	SMC1.2	control_LMNA	7	13
ZBTB16	1.15	0.000774	0.764	3.45	10.4	22.2	2.49e-06	3.11	RV	CELLSTATES	SMC1.2	control_LMNA	7	13
CASC15	1.13	0.00698	0.416	1.13	9.06	16.8	4.07e-05	2.16	RV	CELLSTATES	SMC1.2	control_LMNA	7	13
TMTC1	1.11	0.00955	0.404	1.5	9.38	16.1	6.15e-05	2.02	RV	CELLSTATES	SMC1.2	control_LMNA	7	13
PIP4K2A	1.1	0.0427	0.167	0.566	8.17	12.1	0.0005	1.37	RV	CELLSTATES	SMC1.2	control_LMNA	7	13
MYL2	1.05	0.018	0.441	0.872	8.89	14.4	0.000151	1.74	RV	CELLSTATES	SMC1.2	control_LMNA	7	13
CTDSPL	1.03	0.0287	0.227	0.84	8.63	13.2	0.000287	1.54	RV	CELLSTATES	SMC1.2	control_LMNA	7	13
KALRN	0.928	0.0155	0.907	3.25	10.5	14.7	0.000123	1.81	RV	CELLSTATES	SMC1.2	control_LMNA	7	13
CLMN	0.889	0.0328	0.898	2.6	10.2	12.7	0.000367	1.48	RV	CELLSTATES	SMC1.2	control_LMNA	7	13

## Sheet: PKP2_control
Gene	logFC	FDR	mean_exp_control	mean_exp_genotype	logCPM	F	PValue	FDR_plot	Region	annotation_level	cell_state	comparison	Observations_genotype	Observations_reference
CCL3	4.66	0.00247	0	0.0368	5.51	22.1	8.24e-06	2.61	RV	CELLSTATES	SMC1.2	control_PKP2	5	13
CCL4	4.17	0.0015	0.00939	0.0789	5.86	22.1	3.83e-06	2.82	RV	CELLSTATES	SMC1.2	control_PKP2	5	13
AL512380.2	4.14	0.00504	0	0.0494	5.6	18.9	1.85e-05	2.3	RV	CELLSTATES	SMC1.2	control_PKP2	5	13
MAST1	3.88	0.00863	0	0.0273	5.36	23.1	4.13e-05	2.06	RV	CELLSTATES	SMC1.2	control_PKP2	5	13
HBB	3.85	0.0119	0	0.0371	5.63	16.4	6.39e-05	1.93	RV	CELLSTATES	SMC1.2	control_PKP2	5	13
TIPARP	3.85	9.14e-11	0.0342	0.373	7.14	63.5	2.34e-14	10	RV	CELLSTATES	SMC1.2	control_PKP2	5	13
VWA3B	3.85	0.0253	0	0.0303	5.43	17.3	0.000207	1.6	RV	CELLSTATES	SMC1.2	control_PKP2	5	13
AC011330.3	3.72	0.0392	0	0.0259	5.4	16.9	0.00038	1.41	RV	CELLSTATES	SMC1.2	control_PKP2	5	13
TEX11	3.68	0.0157	0.00275	0.0387	5.6	15.5	9.81e-05	1.8	RV	CELLSTATES	SMC1.2	control_PKP2	5	13
PTGDR2	3.67	0.0199	0	0.043	5.66	14.8	0.000145	1.7	RV	CELLSTATES	SMC1.2	control_PKP2	5	13
ADH4	3.63	0.0398	0	0.0234	5.36	18.1	0.000395	1.4	RV	CELLSTATES	SMC1.2	control_PKP2	5	13
AL512506.3	3.63	0.0398	0	0.0234	5.36	18.1	0.000395	1.4	RV	CELLSTATES	SMC1.2	control_PKP2	5	13
AC008871.1	3.57	0.0288	0	0.0378	5.58	14.2	0.000243	1.54	RV	CELLSTATES	SMC1.2	control_PKP2	5	13
FOS	3.39	5.08e-05	0.0274	0.162	6.54	31.5	4.09e-08	4.29	RV	CELLSTATES	SMC1.2	control_PKP2	5	13
AL591686.2	3.38	0.00504	0.00171	0.0883	5.98	18.9	1.78e-05	2.3	RV	CELLSTATES	SMC1.2	control_PKP2	5	13
NLRP7	3.36	0.0356	0.00641	0.0378	5.6	13.4	0.00033	1.45	RV	CELLSTATES	SMC1.2	control_PKP2	5	13
ARAP2	3.3	0.0332	0.00202	0.0454	5.64	13.4	0.000292	1.48	RV	CELLSTATES	SMC1.2	control_PKP2	5	13
SLC35G2	3.28	0.036	0.0103	0.0443	5.61	13.1	0.00034	1.44	RV	CELLSTATES	SMC1.2	control_PKP2	5	13
BICC1	3.22	7.99e-09	0.0461	0.392	7.32	52.1	3.42e-12	8.1	RV	CELLSTATES	SMC1.2	control_PKP2	5	13
MED22	2.76	0.0401	0.016	0.0699	5.88	12.8	0.000406	1.4	RV	CELLSTATES	SMC1.2	control_PKP2	5	13
ELN	2.58	0.00591	0.0413	0.133	6.46	18.3	2.42e-05	2.23	RV	CELLSTATES	SMC1.2	control_PKP2	5	13
ATL1	2.51	0.0243	0.0212	0.0947	6.11	14.2	0.000197	1.61	RV	CELLSTATES	SMC1.2	control_PKP2	5	13
AC073050.1	2.49	0.044	0.0113	0.0841	6.06	12.5	0.000467	1.36	RV	CELLSTATES	SMC1.2	control_PKP2	5	13
TMEM38B	2.44	0.00765	0.0179	0.148	6.52	17.6	3.4e-05	2.12	RV	CELLSTATES	SMC1.2	control_PKP2	5	13
ABHD3	2.43	0.0165	0.0205	0.141	6.29	15.4	0.000107	1.78	RV	CELLSTATES	SMC1.2	control_PKP2	5	13
AL357153.2	2.36	0.0311	0.0368	0.0965	6.24	13.5	0.000271	1.51	RV	CELLSTATES	SMC1.2	control_PKP2	5	13
BACH2	2.35	0.0023	0.0346	0.181	6.72	20.7	7.48e-06	2.64	RV	CELLSTATES	SMC1.2	control_PKP2	5	13
FBXO32	2.34	2e-05	0.0791	0.449	7.69	34.4	1.03e-08	4.7	RV	CELLSTATES	SMC1.2	control_PKP2	5	13
LINC01088	2.34	0.0213	0.0337	0.151	6.66	14.6	0.000161	1.67	RV	CELLSTATES	SMC1.2	control_PKP2	5	13
PHLDA1	2.33	0.00854	0.0533	0.137	6.54	17.3	4.01e-05	2.07	RV	CELLSTATES	SMC1.2	control_PKP2	5	13
KCNQ3	2.26	0.00165	0.0396	0.227	6.89	21.7	4.66e-06	2.78	RV	CELLSTATES	SMC1.2	control_PKP2	5	13
GPC6	2.24	0.00518	0.0344	0.184	6.82	18.8	1.95e-05	2.29	RV	CELLSTATES	SMC1.2	control_PKP2	5	13
SDK1	2.22	0.00181	0.0567	0.23	6.94	21.2	5.72e-06	2.74	RV	CELLSTATES	SMC1.2	control_PKP2	5	13
ZFAND5	2.22	0.0015	0.0401	0.241	6.86	22	3.86e-06	2.82	RV	CELLSTATES	SMC1.2	control_PKP2	5	13
FKBP5	2.09	9.14e-11	0.733	5.16	10.7	63.7	2.18e-14	10	RV	CELLSTATES	SMC1.2	control_PKP2	5	13
PTPN13	2	5.08e-05	0.125	0.542	7.91	31.5	4.16e-08	4.29	RV	CELLSTATES	SMC1.2	control_PKP2	5	13
RASD1	1.98	0.0153	0.0595	0.173	6.89	15.6	9.27e-05	1.82	RV	CELLSTATES	SMC1.2	control_PKP2	5	13
ANKRD33B	1.95	0.00765	0.0545	0.234	7.02	17.7	3.34e-05	2.12	RV	CELLSTATES	SMC1.2	control_PKP2	5	13
DUSP1	1.81	0.0404	0.0626	0.159	6.74	12.7	0.000414	1.39	RV	CELLSTATES	SMC1.2	control_PKP2	5	13
PLD5	1.73	0.00174	0.0983	0.473	7.78	21.4	5.35e-06	2.76	RV	CELLSTATES	SMC1.2	control_PKP2	5	13
LINGO1	1.67	0.00137	0.373	0.802	8.74	22.4	3.29e-06	2.86	RV	CELLSTATES	SMC1.2	control_PKP2	5	13
PTPN14	1.65	0.0152	0.065	0.313	7.39	15.7	8.83e-05	1.82	RV	CELLSTATES	SMC1.2	control_PKP2	5	13
SLC26A3	1.62	0.00841	0.129	0.368	7.63	17.4	3.88e-05	2.08	RV	CELLSTATES	SMC1.2	control_PKP2	5	13
PPP1CB	1.61	0.00167	0.125	0.631	8.14	21.6	4.86e-06	2.78	RV	CELLSTATES	SMC1.2	control_PKP2	5	13
TENT4B	1.61	0.0145	0.0826	0.322	7.43	15.9	8.18e-05	1.84	RV	CELLSTATES	SMC1.2	control_PKP2	5	13
AFF3	1.6	5.41e-05	0.337	1.62	9.32	31	5.09e-08	4.27	RV	CELLSTATES	SMC1.2	control_PKP2	5	13
AFF2	1.59	0.0346	0.0597	0.294	7.32	13.3	0.000308	1.46	RV	CELLSTATES	SMC1.2	control_PKP2	5	13
ANKS1B	1.58	0.0439	0.0826	0.219	7.11	12.5	0.000462	1.36	RV	CELLSTATES	SMC1.2	control_PKP2	5	13
KCNB1	1.57	0.0113	0.113	0.367	7.57	16.5	5.89e-05	1.95	RV	CELLSTATES	SMC1.2	control_PKP2	5	13
SGIP1	1.57	0.0349	0.0888	0.272	7.37	13.2	0.000314	1.46	RV	CELLSTATES	SMC1.2	control_PKP2	5	13
CCND3	1.56	0.0119	0.0965	0.397	7.65	16.4	6.29e-05	1.93	RV	CELLSTATES	SMC1.2	control_PKP2	5	13
CPEB3	1.56	0.036	0.0784	0.238	7.14	13.1	0.000342	1.44	RV	CELLSTATES	SMC1.2	control_PKP2	5	13
SCN7A	1.55	5.08e-05	0.513	2.44	9.9	31.4	4.35e-08	4.29	RV	CELLSTATES	SMC1.2	control_PKP2	5	13
ADAMTS9-AS2	1.49	0.000142	0.72	2.57	10	28.1	2.06e-07	3.85	RV	CELLSTATES	SMC1.2	control_PKP2	5	13
BCL6	1.49	0.0167	0.105	0.383	7.58	15.3	0.000111	1.78	RV	CELLSTATES	SMC1.2	control_PKP2	5	13
NFIA	1.48	8.46e-05	0.536	1.74	9.57	29.7	9.4e-08	4.07	RV	CELLSTATES	SMC1.2	control_PKP2	5	13
ZBTB16	1.41	5.08e-05	0.764	3.28	10.3	31.8	3.62e-08	4.29	RV	CELLSTATES	SMC1.2	control_PKP2	5	13
CARMIL1	1.4	8.46e-05	0.821	3.69	10.5	29.8	9.16e-08	4.07	RV	CELLSTATES	SMC1.2	control_PKP2	5	13
PLPP3	1.37	0.0349	0.145	0.357	7.59	13.2	0.000316	1.46	RV	CELLSTATES	SMC1.2	control_PKP2	5	13
LIMD1	1.36	0.0476	0.102	0.335	7.47	12.3	0.000524	1.32	RV	CELLSTATES	SMC1.2	control_PKP2	5	13
MT2A	1.36	0.00591	0.351	0.864	8.81	18.3	2.41e-05	2.23	RV	CELLSTATES	SMC1.2	control_PKP2	5	13
RHOB	1.36	0.0417	0.116	0.34	7.58	12.6	0.000432	1.38	RV	CELLSTATES	SMC1.2	control_PKP2	5	13
ATP10A	1.3	0.00765	0.269	1.06	8.89	17.7	3.38e-05	2.12	RV	CELLSTATES	SMC1.2	control_PKP2	5	13
TMTC1	1.21	0.0107	0.404	1.39	9.31	16.7	5.48e-05	1.97	RV	CELLSTATES	SMC1.2	control_PKP2	5	13
PLCB1	1.19	0.0472	0.192	0.648	8.33	12.3	0.000512	1.33	RV	CELLSTATES	SMC1.2	control_PKP2	5	13
PDK4	1.13	0.0221	0.444	1.38	9.33	14.5	0.000168	1.65	RV	CELLSTATES	SMC1.2	control_PKP2	5	13
VCL	1.13	0.0202	0.37	1.03	8.92	14.7	0.000148	1.7	RV	CELLSTATES	SMC1.2	control_PKP2	5	13
CPM	1.09	0.0401	0.359	1.15	9.09	12.8	0.000403	1.4	RV	CELLSTATES	SMC1.2	control_PKP2	5	13
RASAL2	1.08	0.00522	1.06	3.31	10.5	18.7	2.01e-05	2.28	RV	CELLSTATES	SMC1.2	control_PKP2	5	13
AFF1	1.05	0.0288	0.425	1.19	9.16	13.7	0.000246	1.54	RV	CELLSTATES	SMC1.2	control_PKP2	5	13
CLMN	0.908	0.0472	0.898	2.38	10.1	12.3	0.00051	1.33	RV	CELLSTATES	SMC1.2	control_PKP2	5	13

## Sheet: PVneg_control
Gene	logFC	FDR	mean_exp_control	mean_exp_genotype	logCPM	F	PValue	FDR_plot	Region	annotation_level	cell_state	comparison	Observations_genotype	Observations_reference
SLC27A6	4.63	1.15e-06	0.0172	0.283	6.58	45.1	2.93e-10	5.94	RV	CELLSTATES	SMC1.2	control_PVneg	4	13
CSMD1	4.47	1.67e-09	0.0303	0.487	7.13	63.2	2.85e-13	8.78	RV	CELLSTATES	SMC1.2	control_PVneg	4	13
AL160313.1	4.02	0.0188	0.00592	0.0477	5.69	19.2	2.08e-05	1.73	RV	CELLSTATES	SMC1.2	control_PVneg	4	13
MCF2L	4.01	0.021	0	0.0337	5.54	20.2	2.69e-05	1.68	RV	CELLSTATES	SMC1.2	control_PVneg	4	13
AC021504.1	3.93	0.0272	0	0.035	5.58	18.6	5.79e-05	1.57	RV	CELLSTATES	SMC1.2	control_PVneg	4	13
SYBU	3.61	0.0492	0	0.0325	5.57	16.5	0.000158	1.31	RV	CELLSTATES	SMC1.2	control_PVneg	4	13
NPHS1	3.51	0.0374	0	0.0403	5.71	15.7	0.000115	1.43	RV	CELLSTATES	SMC1.2	control_PVneg	4	13
AC082651.4	3.49	0.0342	0	0.0227	5.47	21.4	9.2e-05	1.47	RV	CELLSTATES	SMC1.2	control_PVneg	4	13
RNF217-AS1	3.49	0.0342	0	0.0227	5.47	21.4	9.2e-05	1.47	RV	CELLSTATES	SMC1.2	control_PVneg	4	13
RAPGEF4	3.48	0.029	0.0105	0.0642	5.81	16.8	6.42e-05	1.54	RV	CELLSTATES	SMC1.2	control_PVneg	4	13
NPPB	3.22	0.015	0.00577	0.171	6.59	20.5	1.15e-05	1.82	RV	CELLSTATES	SMC1.2	control_PVneg	4	13
SLC26A3	3.17	6.91e-10	0.129	1.25	8.37	67.6	5.89e-14	9.16	RV	CELLSTATES	SMC1.2	control_PVneg	4	13
SLC30A10	3.05	0.0244	0.00843	0.118	6.1	17.8	4.06e-05	1.61	RV	CELLSTATES	SMC1.2	control_PVneg	4	13
AC107419.1	2.66	0.0342	0	0.0222	5.58	16.1	9.39e-05	1.47	RV	CELLSTATES	SMC1.2	control_PVneg	4	13
MZF1	2.61	0.0342	0.0149	0.113	6.24	16	9.62e-05	1.47	RV	CELLSTATES	SMC1.2	control_PVneg	4	13
BICC1	2.3	0.0174	0.0461	0.211	6.81	19.5	1.78e-05	1.76	RV	CELLSTATES	SMC1.2	control_PVneg	4	13
KCNQ3	2.28	0.0174	0.0396	0.218	6.84	19.9	1.48e-05	1.76	RV	CELLSTATES	SMC1.2	control_PVneg	4	13
ITGB5	2.26	0.0492	0.0225	0.14	6.43	14.9	0.000159	1.31	RV	CELLSTATES	SMC1.2	control_PVneg	4	13
RASGEF1B	2.11	3.41e-05	0.271	1.02	8.51	35.6	1.45e-08	4.47	RV	CELLSTATES	SMC1.2	control_PVneg	4	13
FBXO32	1.9	0.0208	0.0791	0.325	7.3	18.8	2.48e-05	1.68	RV	CELLSTATES	SMC1.2	control_PVneg	4	13
LINGO1	1.88	0.00156	0.373	1.01	8.75	26.4	7.96e-07	2.81	RV	CELLSTATES	SMC1.2	control_PVneg	4	13
PLOD1	1.82	0.0244	0.0856	0.344	7.25	17.6	4.37e-05	1.61	RV	CELLSTATES	SMC1.2	control_PVneg	4	13
PLD5	1.71	0.0229	0.0983	0.451	7.7	18.1	3.52e-05	1.64	RV	CELLSTATES	SMC1.2	control_PVneg	4	13
SLC6A1-AS1	1.64	0.0331	0.332	0.89	8.72	16.3	8.18e-05	1.48	RV	CELLSTATES	SMC1.2	control_PVneg	4	13
INO80D	1.6	0.0174	0.171	0.734	8.15	19.6	1.7e-05	1.76	RV	CELLSTATES	SMC1.2	control_PVneg	4	13
TMEM51	1.48	0.0369	0.132	0.523	7.84	15.8	0.000107	1.43	RV	CELLSTATES	SMC1.2	control_PVneg	4	13

## Sheet: RBM20_control
Gene	logFC	FDR	mean_exp_control	mean_exp_genotype	logCPM	F	PValue	FDR_plot	Region	annotation_level	cell_state	comparison	Observations_genotype	Observations_reference
AL662907.3	5.61	0.000872	0	0.02	5.27	27.1	1.67e-06	3.06	RV	CELLSTATES	SMC1.2	control_RBM20	5	13
BX890604.1	5.36	0.00201	0	0.0298	5.43	21.1	4.36e-06	2.7	RV	CELLSTATES	SMC1.2	control_RBM20	5	13
PAK5	5.12	0.0136	0.00641	0.0171	5.31	18.9	5.09e-05	1.87	RV	CELLSTATES	SMC1.2	control_RBM20	5	13
TAS1R1	4.67	0.0101	0	0.015	5.23	22.1	3.35e-05	1.99	RV	CELLSTATES	SMC1.2	control_RBM20	5	13
AC025259.3	4.54	0.0272	0	0.0167	5.26	17.9	0.000118	1.57	RV	CELLSTATES	SMC1.2	control_RBM20	5	13
FOS	3.96	6.65e-06	0.0274	0.151	6.7	34.9	3.47e-09	5.18	RV	CELLSTATES	SMC1.2	control_RBM20	5	13
NR4A1	3.56	2.18e-09	0.183	0.302	7.54	52.8	3.79e-13	8.66	RV	CELLSTATES	SMC1.2	control_RBM20	5	13
RASD1	3.43	5.61e-08	0.0595	0.261	7.08	45.6	1.46e-11	7.25	RV	CELLSTATES	SMC1.2	control_RBM20	5	13
PHLDA1	3	0.000703	0.0533	0.134	6.59	23.6	1.16e-06	3.15	RV	CELLSTATES	SMC1.2	control_RBM20	5	13
LINC01505	2.82	0.00502	0.0219	0.129	6.45	19	1.28e-05	2.3	RV	CELLSTATES	SMC1.2	control_RBM20	5	13
GPC6	2.77	8.32e-05	0.0344	0.295	7.18	28.6	8.69e-08	4.08	RV	CELLSTATES	SMC1.2	control_RBM20	5	13
AC073082.1	2.74	0.0362	0.0123	0.0901	6.24	13.9	0.000195	1.44	RV	CELLSTATES	SMC1.2	control_RBM20	5	13
SERPINE1	2.68	0.0456	0.0192	0.0772	6.17	13.2	0.000278	1.34	RV	CELLSTATES	SMC1.2	control_RBM20	5	13
AL357153.2	2.6	0.0456	0.0368	0.0768	6.2	13.2	0.000277	1.34	RV	CELLSTATES	SMC1.2	control_RBM20	5	13
TIPARP	2.34	0.0298	0.0342	0.133	6.46	14.6	0.000135	1.53	RV	CELLSTATES	SMC1.2	control_RBM20	5	13
TMEM38B	2.3	0.0389	0.0179	0.135	6.51	13.7	0.000217	1.41	RV	CELLSTATES	SMC1.2	control_RBM20	5	13
XYLT1	1.98	0.00683	0.0892	0.264	7.32	18.2	1.96e-05	2.17	RV	CELLSTATES	SMC1.2	control_RBM20	5	13
ADAMTS1	1.93	0.000782	0.354	0.353	8.12	23.2	1.43e-06	3.11	RV	CELLSTATES	SMC1.2	control_RBM20	5	13
ITGA8	1.9	0.00795	0.0649	0.368	7.62	17.8	2.48e-05	2.1	RV	CELLSTATES	SMC1.2	control_RBM20	5	13
ATP1B3	1.85	0.000454	0.398	0.404	8.04	24.7	6.71e-07	3.34	RV	CELLSTATES	SMC1.2	control_RBM20	5	13
FBXO32	1.85	0.0131	0.0791	0.279	7.37	16.6	4.61e-05	1.88	RV	CELLSTATES	SMC1.2	control_RBM20	5	13
BAIAP2L2	1.81	0.045	0.0628	0.196	7.01	13.4	0.000258	1.35	RV	CELLSTATES	SMC1.2	control_RBM20	5	13
SRSF3	1.69	0.0485	0.18	0.18	7.32	13	0.000312	1.31	RV	CELLSTATES	SMC1.2	control_RBM20	5	13
MT2A	1.62	0.000782	0.351	0.846	8.86	23.3	1.38e-06	3.11	RV	CELLSTATES	SMC1.2	control_RBM20	5	13
FKBP5	1.6	4.34e-05	0.733	4.69	10.7	31	2.65e-08	4.36	RV	CELLSTATES	SMC1.2	control_RBM20	5	13
C11orf96	1.53	0.0192	0.241	0.423	8.02	15.6	7.85e-05	1.72	RV	CELLSTATES	SMC1.2	control_RBM20	5	13
PLPP3	1.52	0.0307	0.145	0.333	7.63	14.5	0.000142	1.51	RV	CELLSTATES	SMC1.2	control_RBM20	5	13
TTTY14	1.49	0.0316	0.187	0.45	8.06	14.3	0.000155	1.5	RV	CELLSTATES	SMC1.2	control_RBM20	5	13
PPP1CB	1.39	0.0362	0.125	0.521	8.11	13.9	0.000194	1.44	RV	CELLSTATES	SMC1.2	control_RBM20	5	13
AKAP12	1.38	0.047	0.179	0.378	7.79	13.1	0.000298	1.33	RV	CELLSTATES	SMC1.2	control_RBM20	5	13
PDK4	1.35	0.00449	0.444	1.39	9.48	19.3	1.09e-05	2.35	RV	CELLSTATES	SMC1.2	control_RBM20	5	13
NTRK3	1.33	0.0316	0.229	0.885	8.77	14.3	0.000152	1.5	RV	CELLSTATES	SMC1.2	control_RBM20	5	13
ADAMTS9-AS2	1.27	0.0136	0.72	1.86	9.86	16.4	5.02e-05	1.87	RV	CELLSTATES	SMC1.2	control_RBM20	5	13
PLCB1	1.26	0.047	0.192	0.717	8.43	13.1	0.000296	1.33	RV	CELLSTATES	SMC1.2	control_RBM20	5	13
AFF3	1.25	0.0322	0.337	1.4	9.29	14.2	0.000168	1.49	RV	CELLSTATES	SMC1.2	control_RBM20	5	13
ID3	1.21	0.0455	0.517	0.931	9.22	13.3	0.000269	1.34	RV	CELLSTATES	SMC1.2	control_RBM20	5	13

## Sheet: TTN_control
Gene	logFC	FDR	mean_exp_control	mean_exp_genotype	logCPM	F	PValue	FDR_plot	Region	annotation_level	cell_state	comparison	Observations_genotype	Observations_reference
MYBL2	5.6	0.00599	0	0.0162	5.01	25.3	1.07e-05	2.22	RV	CELLSTATES	SMC1.2	control_TTN	6	13
CAPG	5.12	0.00746	0	0.0132	4.98	25.6	1.62e-05	2.13	RV	CELLSTATES	SMC1.2	control_TTN	6	13
NPPB	5.01	1.57e-10	0.00577	0.209	6.65	59.3	1.36e-14	9.8	RV	CELLSTATES	SMC1.2	control_TTN	6	13
NPPA	4.97	0.00051	0.00265	0.0661	5.7	25.7	3.96e-07	3.29	RV	CELLSTATES	SMC1.2	control_TTN	6	13
LINC02211	4.59	0.0168	0	0.0295	5.27	15.9	6.6e-05	1.77	RV	CELLSTATES	SMC1.2	control_TTN	6	13
PRPF19	4.58	0.0162	0	0.0348	5.36	16.4	5.18e-05	1.79	RV	CELLSTATES	SMC1.2	control_TTN	6	13
PTGDR2	4.52	0.0168	0	0.0314	5.31	15.8	6.92e-05	1.77	RV	CELLSTATES	SMC1.2	control_TTN	6	13
ARL4A	4.39	0.0184	0.00145	0.0282	5.21	15.6	8e-05	1.74	RV	CELLSTATES	SMC1.2	control_TTN	6	13
TMEM191B	4.26	0.0263	0.00769	0.0276	5.25	14.6	0.000132	1.58	RV	CELLSTATES	SMC1.2	control_TTN	6	13
PRRG4	3.68	0.0316	0.000675	0.0543	5.63	14.2	0.000167	1.5	RV	CELLSTATES	SMC1.2	control_TTN	6	13
BICC1	3.3	1.01e-07	0.0461	0.667	8.13	44.4	2.62e-11	7	RV	CELLSTATES	SMC1.2	control_TTN	6	13
ATL1	2.97	0.0144	0.0212	0.0853	5.95	16.8	4.22e-05	1.84	RV	CELLSTATES	SMC1.2	control_TTN	6	13
SERPINE1	2.88	0.0184	0.0192	0.082	6	15.5	8.09e-05	1.74	RV	CELLSTATES	SMC1.2	control_TTN	6	13
OVCH1-AS1	2.8	0.0106	0.0189	0.0999	6.14	17.5	2.81e-05	1.98	RV	CELLSTATES	SMC1.2	control_TTN	6	13
PHLDA1	2.56	0.00655	0.0533	0.141	6.59	19	1.3e-05	2.18	RV	CELLSTATES	SMC1.2	control_TTN	6	13
TIPARP	2.29	0.0192	0.0342	0.169	6.71	15.4	8.79e-05	1.72	RV	CELLSTATES	SMC1.2	control_TTN	6	13
BACH2	2.24	0.0166	0.0346	0.16	6.61	16.2	5.58e-05	1.78	RV	CELLSTATES	SMC1.2	control_TTN	6	13
ZFAND5	2.08	0.00985	0.0401	0.228	6.98	17.8	2.42e-05	2.01	RV	CELLSTATES	SMC1.2	control_TTN	6	13
IL1RAPL2	2.02	7.57e-05	0.199	0.845	8.48	29.9	4.58e-08	4.12	RV	CELLSTATES	SMC1.2	control_TTN	6	13
XYLT1	1.97	0.0067	0.0892	0.331	7.46	18.9	1.39e-05	2.17	RV	CELLSTATES	SMC1.2	control_TTN	6	13
FBXO32	1.86	0.0115	0.0791	0.394	7.65	17.3	3.18e-05	1.94	RV	CELLSTATES	SMC1.2	control_TTN	6	13
PPP1CB	1.7	0.0028	0.125	0.776	8.4	21.9	2.91e-06	2.55	RV	CELLSTATES	SMC1.2	control_TTN	6	13
AFF3	1.57	0.000659	0.337	1.95	9.56	25	5.7e-07	3.18	RV	CELLSTATES	SMC1.2	control_TTN	6	13
FKBP5	1.57	3.23e-05	0.733	5.22	10.8	32.2	1.4e-08	4.49	RV	CELLSTATES	SMC1.2	control_TTN	6	13
PLD5	1.52	0.0168	0.0983	0.35	7.52	15.8	6.97e-05	1.77	RV	CELLSTATES	SMC1.2	control_TTN	6	13
MB	1.51	0.015	0.166	0.54	8.16	16.6	4.55e-05	1.82	RV	CELLSTATES	SMC1.2	control_TTN	6	13
ACTA1	1.48	0.0168	0.0993	0.435	7.84	15.8	6.93e-05	1.77	RV	CELLSTATES	SMC1.2	control_TTN	6	13
ADAMTS9-AS2	1.31	0.00985	0.72	2.39	10	17.8	2.47e-05	2.01	RV	CELLSTATES	SMC1.2	control_TTN	6	13
ATP10A	1.28	0.0193	0.269	1.2	9.02	15.3	8.99e-05	1.72	RV	CELLSTATES	SMC1.2	control_TTN	6	13
MYL2	1.23	0.0412	0.441	0.958	9.03	13.5	0.000239	1.38	RV	CELLSTATES	SMC1.2	control_TTN	6	13
SCN7A	1.15	0.028	0.513	2.27	9.91	14.5	0.000143	1.55	RV	CELLSTATES	SMC1.2	control_TTN	6	13
CARMIL1	1.06	0.0347	0.821	3.92	10.6	13.9	0.000189	1.46	RV	CELLSTATES	SMC1.2	control_TTN	6	13
