# Supplementary material for: Pathogenic variants damage cell composition and single cell transcription in cardiomyopathies
Source: Science. Author manuscript; Available in PMC 2022 Oct 3. (PMC9528698; doi:10.1126/science.abo1984)
Supplement: Supp table 28.2 [file NIHMS1835045-supplement-Supp_table_28_2.xlsx]

## Sheet: Index
Column name	Description
Gene	Gene symbol, Ensembl 84
logFC	log2-fold change
FDR	False discovery rate; FDR is the PValue after (by default) Benjamini-Hochberg correction.
mean_exp_control	Mean expression values across controls
mean_exp_genotype	Mean expression values across disease samples
logCPM	logCPM is the average expression of all pseudobulked samples for that particular gene across all samples on the log2-scale expressed in counts per million (cpm, as calculated by edgeR after normalization).
F	Output of quasi-likelihood F-test
PValue	PValue is the nominal p-value derived from F
FDR_plot	-log10(False discovery rate)
Region	Studied region (LV or RV)
annotation_level	Cell-type or cell-state
cell_state/state	Specification which cell-type or state was analysed
comparison	Specification control_GENOTYPE
Observations_genotype	Numbers of Patients included in edgeR (patients with low number of nuclei have been excluded)
Observations_reference	Numbers of Patients included in edgeR (patients with low number of nuclei have been excluded)

## Sheet: control_LMNA
Gene	logFC	FDR	mean_exp_control	mean_exp_genotype	logCPM	F	PValue	FDR_plot	Region	annotation_level	cell_state	comparison	Observations_genotype	Observations_reference
RTN4RL2	3.86	0.0015	0.0237	0.00122	5.58	20.5	5.99e-06	2.82	RV	CELLSTATES	SMC1.2	control_LMNA	7	13
ASB18	3.55	0.0209	0.0164	0	5.39	15.2	0.000197	1.68	RV	CELLSTATES	SMC1.2	control_LMNA	7	13
CCL2	3.36	0.0154	0.0516	0.00193	5.79	14.8	0.00012	1.81	RV	CELLSTATES	SMC1.2	control_LMNA	7	13
AC005696.1	3.35	0.0132	0.0196	0.00193	5.51	15.2	9.62e-05	1.88	RV	CELLSTATES	SMC1.2	control_LMNA	7	13
AC004702.1	3.29	0.0192	0.0224	0.00122	5.52	14.2	0.000166	1.72	RV	CELLSTATES	SMC1.2	control_LMNA	7	13
CORO2B	3.28	0.0211	0.024	0.00193	5.56	13.8	0.0002	1.68	RV	CELLSTATES	SMC1.2	control_LMNA	7	13
AC091271.1	3.2	0.0478	0.0179	0	5.39	12.7	0.000579	1.32	RV	CELLSTATES	SMC1.2	control_LMNA	7	13
DDX3Y	3.16	0.0102	0.0385	0.00671	5.76	15.9	6.69e-05	1.99	RV	CELLSTATES	SMC1.2	control_LMNA	7	13
SNCG	3.08	0.00149	0.0606	0.00735	6.04	20.6	5.81e-06	2.83	RV	CELLSTATES	SMC1.2	control_LMNA	7	13
BMX	3	0.00069	0.0659	0.0105	6.2	22.5	2.1e-06	3.16	RV	CELLSTATES	SMC1.2	control_LMNA	7	13
PPP1R18	3	0.0437	0.0169	0.0034	5.46	12.1	0.000515	1.36	RV	CELLSTATES	SMC1.2	control_LMNA	7	13
AC016687.3	2.98	0.029	0.0182	0.00533	5.54	13.1	0.000295	1.54	RV	CELLSTATES	SMC1.2	control_LMNA	7	13
CFD	2.95	8.94e-09	0.189	0.0358	7.16	47.6	5.3e-12	8.05	RV	CELLSTATES	SMC1.2	control_LMNA	7	13
PLA2G2A	2.92	0.00459	0.0445	0.012	5.95	17.9	2.37e-05	2.34	RV	CELLSTATES	SMC1.2	control_LMNA	7	13
ZNF22	2.88	0.00955	0.0462	0.00718	5.85	16.1	6.08e-05	2.02	RV	CELLSTATES	SMC1.2	control_LMNA	7	13
GABBR2	2.8	0.0137	0.125	0.00847	6.1	15.1	0.000103	1.86	RV	CELLSTATES	SMC1.2	control_LMNA	7	13
DLGAP3	2.68	0.012	0.0427	0.012	5.92	15.4	8.64e-05	1.92	RV	CELLSTATES	SMC1.2	control_LMNA	7	13
REM1	2.68	0.00149	0.0638	0.0154	6.18	20.5	5.83e-06	2.83	RV	CELLSTATES	SMC1.2	control_LMNA	7	13
AC105402.3	2.63	0.0295	0.0289	0.00984	5.79	13	0.000305	1.53	RV	CELLSTATES	SMC1.2	control_LMNA	7	13
AC004257.1	2.6	0.0229	0.0456	0.0108	5.88	13.6	0.000221	1.64	RV	CELLSTATES	SMC1.2	control_LMNA	7	13
DDAH1	2.51	0.0184	0.0471	0.0153	5.93	14.3	0.000157	1.74	RV	CELLSTATES	SMC1.2	control_LMNA	7	13
ANKRD2	2.48	0.0312	0.024	0.012	5.86	12.8	0.000341	1.51	RV	CELLSTATES	SMC1.2	control_LMNA	7	13
MEST	2.44	0.0411	0.0228	0.0131	5.79	12.2	0.000477	1.39	RV	CELLSTATES	SMC1.2	control_LMNA	7	13
CDK4	2.33	0.0292	0.0325	0.0176	5.94	13.1	0.0003	1.53	RV	CELLSTATES	SMC1.2	control_LMNA	7	13
LRP4	2.32	3.45e-10	0.534	0.176	8.48	55.6	8.77e-14	9.46	RV	CELLSTATES	SMC1.2	control_LMNA	7	13
KCNJ8	2.28	0.0165	0.0786	0.0134	6.22	14.6	0.000135	1.78	RV	CELLSTATES	SMC1.2	control_LMNA	7	13
GATM	2.27	0.0322	0.0452	0.0182	5.98	12.7	0.000358	1.49	RV	CELLSTATES	SMC1.2	control_LMNA	7	13
ST3GAL5	2.26	0.0193	0.14	0.0141	6.39	14.1	0.00017	1.71	RV	CELLSTATES	SMC1.2	control_LMNA	7	13
APOD	2.22	0.0347	0.119	0.0151	6.36	12.6	0.000394	1.46	RV	CELLSTATES	SMC1.2	control_LMNA	7	13
AGAP2	2.21	0.00709	0.0825	0.0219	6.39	16.8	4.2e-05	2.15	RV	CELLSTATES	SMC1.2	control_LMNA	7	13
NORAD	2.2	0.0193	0.0503	0.0228	6.11	14.1	0.00017	1.71	RV	CELLSTATES	SMC1.2	control_LMNA	7	13
TGFBI	2.16	0.0383	0.171	0.0147	6.41	12.4	0.00044	1.42	RV	CELLSTATES	SMC1.2	control_LMNA	7	13
CCDC129	2.11	0.0383	0.0356	0.0219	6.06	12.3	0.000442	1.42	RV	CELLSTATES	SMC1.2	control_LMNA	7	13
AC012636.1	2.1	0.0116	0.135	0.0211	6.46	15.6	7.79e-05	1.93	RV	CELLSTATES	SMC1.2	control_LMNA	7	13
LMOD2	2.1	0.0444	0.0404	0.019	6.03	12	0.000526	1.35	RV	CELLSTATES	SMC1.2	control_LMNA	7	13
PDE7B	2.01	7.88e-06	0.411	0.112	7.81	33.3	8.01e-09	5.1	RV	CELLSTATES	SMC1.2	control_LMNA	7	13
MT-ND3	1.97	8.5e-05	0.21	0.0849	7.37	27.4	1.66e-07	4.07	RV	CELLSTATES	SMC1.2	control_LMNA	7	13
ADAMTS9	1.91	1.02e-09	2.11	0.468	9.96	52.5	4.31e-13	8.99	RV	CELLSTATES	SMC1.2	control_LMNA	7	13
ITPKB	1.88	0.0134	0.143	0.0371	6.66	15.2	9.88e-05	1.87	RV	CELLSTATES	SMC1.2	control_LMNA	7	13
LTBR	1.87	0.00721	0.101	0.051	6.65	16.7	4.4e-05	2.14	RV	CELLSTATES	SMC1.2	control_LMNA	7	13
SPRY1	1.85	0.000317	0.148	0.102	7.22	24.2	8.6e-07	3.5	RV	CELLSTATES	SMC1.2	control_LMNA	7	13
CD38	1.84	1.46e-05	0.296	0.182	8.01	31.9	1.64e-08	4.83	RV	CELLSTATES	SMC1.2	control_LMNA	7	13
STEAP4	1.84	0.000439	0.181	0.0906	7.32	23.5	1.27e-06	3.36	RV	CELLSTATES	SMC1.2	control_LMNA	7	13
RASL11A	1.83	0.03	0.0678	0.0391	6.37	13	0.000316	1.52	RV	CELLSTATES	SMC1.2	control_LMNA	7	13
CNBD1	1.77	0.00459	0.0739	0.0713	6.8	17.9	2.35e-05	2.34	RV	CELLSTATES	SMC1.2	control_LMNA	7	13
NDUFA4L2	1.75	0.00173	0.137	0.0765	7.1	20.1	7.47e-06	2.76	RV	CELLSTATES	SMC1.2	control_LMNA	7	13
AGBL5	1.73	0.0159	0.075	0.0537	6.6	14.7	0.000128	1.8	RV	CELLSTATES	SMC1.2	control_LMNA	7	13
TBX3	1.65	0.00729	0.14	0.0737	6.95	16.6	4.57e-05	2.14	RV	CELLSTATES	SMC1.2	control_LMNA	7	13
AC003991.1	1.64	0.0283	0.0903	0.0588	6.71	13.2	0.00028	1.55	RV	CELLSTATES	SMC1.2	control_LMNA	7	13
IMPA2	1.64	0.0152	0.117	0.0686	6.82	14.9	0.000116	1.82	RV	CELLSTATES	SMC1.2	control_LMNA	7	13
NR2F2	1.59	2.68e-05	0.635	0.351	8.78	30	4.32e-08	4.57	RV	CELLSTATES	SMC1.2	control_LMNA	7	13
PLEKHG3	1.59	0.00452	0.194	0.0979	7.32	18	2.26e-05	2.34	RV	CELLSTATES	SMC1.2	control_LMNA	7	13
LINC00486	1.58	0.000218	0.258	0.2	7.95	25.1	5.35e-07	3.66	RV	CELLSTATES	SMC1.2	control_LMNA	7	13
ZNF521	1.58	0.00032	0.435	0.206	8.17	24.1	8.96e-07	3.49	RV	CELLSTATES	SMC1.2	control_LMNA	7	13
EPB41L1	1.48	0.00684	0.232	0.114	7.4	16.9	3.89e-05	2.16	RV	CELLSTATES	SMC1.2	control_LMNA	7	13
CLSTN2	1.42	0.0209	0.163	0.108	7.27	13.9	0.000195	1.68	RV	CELLSTATES	SMC1.2	control_LMNA	7	13
COL27A1	1.42	0.00124	0.566	0.265	8.41	21	4.51e-06	2.91	RV	CELLSTATES	SMC1.2	control_LMNA	7	13
IGFBP5	1.42	0.000305	0.737	0.394	8.89	24.4	8e-07	3.52	RV	CELLSTATES	SMC1.2	control_LMNA	7	13
AL138828.1	1.4	0.0056	0.422	0.15	7.93	17.4	2.99e-05	2.25	RV	CELLSTATES	SMC1.2	control_LMNA	7	13
NGF	1.4	6.27e-05	1.4	0.635	9.67	28.2	1.12e-07	4.2	RV	CELLSTATES	SMC1.2	control_LMNA	7	13
GUCY1A2	1.39	2.63e-05	1.95	1.06	10.2	30.3	3.79e-08	4.58	RV	CELLSTATES	SMC1.2	control_LMNA	7	13
AL512638.2	1.34	0.0106	0.34	0.145	7.71	15.8	6.98e-05	1.98	RV	CELLSTATES	SMC1.2	control_LMNA	7	13
MPPED2	1.32	0.0194	0.239	0.128	7.49	14.1	0.000174	1.71	RV	CELLSTATES	SMC1.2	control_LMNA	7	13
BMP5	1.3	0.000893	0.851	0.548	9.23	21.8	3.03e-06	3.05	RV	CELLSTATES	SMC1.2	control_LMNA	7	13
MT-CO2	1.28	0.0152	0.312	0.169	7.91	14.8	0.000117	1.82	RV	CELLSTATES	SMC1.2	control_LMNA	7	13
ARHGAP15	1.25	0.0167	0.344	0.178	7.97	14.5	0.000139	1.78	RV	CELLSTATES	SMC1.2	control_LMNA	7	13
MT-CYB	1.22	0.0209	0.291	0.171	7.89	13.9	0.000194	1.68	RV	CELLSTATES	SMC1.2	control_LMNA	7	13
SORBS2	1.21	0.0444	0.268	0.145	7.65	12	0.00053	1.35	RV	CELLSTATES	SMC1.2	control_LMNA	7	13
MT-CO1	1.15	0.012	0.481	0.329	8.61	15.5	8.3e-05	1.92	RV	CELLSTATES	SMC1.2	control_LMNA	7	13
FHL2	1.14	0.0232	0.373	0.299	8.31	13.6	0.000226	1.63	RV	CELLSTATES	SMC1.2	control_LMNA	7	13
PDE1C	1.11	0.0145	1	0.677	9.5	15	0.000109	1.84	RV	CELLSTATES	SMC1.2	control_LMNA	7	13
GUCY1A1	1.1	0.00667	0.858	0.675	9.36	17	3.73e-05	2.18	RV	CELLSTATES	SMC1.2	control_LMNA	7	13
SRSF10	1.08	0.0311	0.359	0.304	8.3	12.9	0.000337	1.51	RV	CELLSTATES	SMC1.2	control_LMNA	7	13
SON	1.04	0.0155	0.888	0.779	9.51	14.7	0.000123	1.81	RV	CELLSTATES	SMC1.2	control_LMNA	7	13
EGFLAM	0.913	0.0295	1.93	1.22	10.3	13	0.000308	1.53	RV	CELLSTATES	SMC1.2	control_LMNA	7	13

## Sheet: control_PKP2
Gene	logFC	FDR	mean_exp_control	mean_exp_genotype	logCPM	F	PValue	FDR_plot	Region	annotation_level	cell_state	comparison	Observations_genotype	Observations_reference
PLA2G2A	5.21	0.000126	0.0445	0	6.07	28.6	1.62e-07	3.9	RV	CELLSTATES	SMC1.2	control_PKP2	5	13
AC016687.2	5.01	0.000617	0.0481	0	5.98	24.6	1.11e-06	3.21	RV	CELLSTATES	SMC1.2	control_PKP2	5	13
AC105402.3	4.94	0.000631	0.0289	0	5.9	24.5	1.19e-06	3.2	RV	CELLSTATES	SMC1.2	control_PKP2	5	13
AC004702.1	4	0.0173	0.0224	0	5.69	15.2	0.000117	1.76	RV	CELLSTATES	SMC1.2	control_PKP2	5	13
LMOD3	3.83	0.0226	0.027	0	5.72	14.4	0.000177	1.65	RV	CELLSTATES	SMC1.2	control_PKP2	5	13
ZBTB6	3.77	0.0309	0.0234	0	5.66	13.6	0.000267	1.51	RV	CELLSTATES	SMC1.2	control_PKP2	5	13
SURF4	3.69	0.00113	0.0537	0.0077	6.2	22.9	2.51e-06	2.95	RV	CELLSTATES	SMC1.2	control_PKP2	5	13
LRP4	3.53	3.8e-11	0.534	0.0652	8.56	68.2	3.25e-15	10.4	RV	CELLSTATES	SMC1.2	control_PKP2	5	13
FYB2	3.34	0.0473	0.0172	0.00163	5.67	12.3	0.000517	1.33	RV	CELLSTATES	SMC1.2	control_PKP2	5	13
AC004257.1	3.25	0.0163	0.0456	0.00407	6.03	15.4	0.000105	1.79	RV	CELLSTATES	SMC1.2	control_PKP2	5	13
ANKRD2	3.2	0.0183	0.024	0.0065	6	15	0.000126	1.74	RV	CELLSTATES	SMC1.2	control_PKP2	5	13
REM1	2.91	0.00555	0.0638	0.0103	6.35	18.5	2.18e-05	2.26	RV	CELLSTATES	SMC1.2	control_PKP2	5	13
ST3GAL5	2.75	0.0223	0.14	0.0065	6.58	14.4	0.000171	1.65	RV	CELLSTATES	SMC1.2	control_PKP2	5	13
AC003991.1	2.58	0.00872	0.0903	0.0401	6.73	17.2	4.27e-05	2.06	RV	CELLSTATES	SMC1.2	control_PKP2	5	13
ADAMTS9	2.57	3.09e-10	2.11	0.279	10.1	60	1.06e-13	9.51	RV	CELLSTATES	SMC1.2	control_PKP2	5	13
HGF	2.57	0.0145	0.094	0.0148	6.5	15.9	8.07e-05	1.84	RV	CELLSTATES	SMC1.2	control_PKP2	5	13
AC100793.2	2.52	0.000328	0.18	0.0478	7.22	26.2	5.05e-07	3.48	RV	CELLSTATES	SMC1.2	control_PKP2	5	13
MYBPC3	2.45	0.0012	0.235	0.0361	7.38	22.7	2.76e-06	2.92	RV	CELLSTATES	SMC1.2	control_PKP2	5	13
MT-ND3	2.35	0.000403	0.21	0.0508	7.51	25.7	6.54e-07	3.39	RV	CELLSTATES	SMC1.2	control_PKP2	5	13
MLIP	2.34	0.0152	0.0731	0.0255	6.62	15.7	8.82e-05	1.82	RV	CELLSTATES	SMC1.2	control_PKP2	5	13
VCP	2.28	0.00163	0.131	0.0485	7.09	21.7	4.45e-06	2.79	RV	CELLSTATES	SMC1.2	control_PKP2	5	13
FGF12	2.27	0.000958	0.359	0.0545	7.88	23.4	1.97e-06	3.02	RV	CELLSTATES	SMC1.2	control_PKP2	5	13
XIST	2.19	0.00504	0.418	0.209	8.27	18.9	1.85e-05	2.3	RV	CELLSTATES	SMC1.2	control_PKP2	5	13
SGCD	2.12	0.00739	0.205	0.0476	7.33	17.8	3.09e-05	2.13	RV	CELLSTATES	SMC1.2	control_PKP2	5	13
AC005550.2	2.1	0.0392	0.0786	0.0267	6.64	12.9	0.000382	1.41	RV	CELLSTATES	SMC1.2	control_PKP2	5	13
RYR2	1.98	0.000119	0.954	0.289	9.41	28.9	1.42e-07	3.93	RV	CELLSTATES	SMC1.2	control_PKP2	5	13
TBX3	1.98	0.0123	0.14	0.0609	7.05	16.3	6.74e-05	1.91	RV	CELLSTATES	SMC1.2	control_PKP2	5	13
ABLIM1	1.9	0.018	0.178	0.0537	7.3	15.1	0.000123	1.74	RV	CELLSTATES	SMC1.2	control_PKP2	5	13
CD38	1.86	0.000958	0.296	0.15	8.1	23.5	1.92e-06	3.02	RV	CELLSTATES	SMC1.2	control_PKP2	5	13
TTN	1.85	0.00047	0.704	0.284	9.08	25.3	8.03e-07	3.33	RV	CELLSTATES	SMC1.2	control_PKP2	5	13
ARPC5	1.84	0.00352	0.255	0.1	7.67	19.7	1.2e-05	2.45	RV	CELLSTATES	SMC1.2	control_PKP2	5	13
CFD	1.79	0.0159	0.189	0.0919	7.47	15.5	0.0001	1.8	RV	CELLSTATES	SMC1.2	control_PKP2	5	13
MT-ATP6	1.77	0.0183	0.186	0.0746	7.47	15	0.000128	1.74	RV	CELLSTATES	SMC1.2	control_PKP2	5	13
SRSF10	1.77	0.00113	0.359	0.168	8.27	23	2.42e-06	2.95	RV	CELLSTATES	SMC1.2	control_PKP2	5	13
CLSTN2	1.76	0.0254	0.163	0.0752	7.34	14	0.000211	1.59	RV	CELLSTATES	SMC1.2	control_PKP2	5	13
SPRY1	1.71	0.0153	0.148	0.0987	7.39	15.7	9.17e-05	1.82	RV	CELLSTATES	SMC1.2	control_PKP2	5	13
STEAP4	1.66	0.028	0.181	0.103	7.46	13.8	0.000235	1.55	RV	CELLSTATES	SMC1.2	control_PKP2	5	13
LBH	1.65	0.00841	0.253	0.159	7.94	17.4	3.87e-05	2.08	RV	CELLSTATES	SMC1.2	control_PKP2	5	13
NDUFA4L2	1.64	0.0356	0.137	0.0784	7.26	13.1	0.000331	1.45	RV	CELLSTATES	SMC1.2	control_PKP2	5	13
TNNT2	1.63	0.0231	0.297	0.0774	7.8	14.3	0.000184	1.64	RV	CELLSTATES	SMC1.2	control_PKP2	5	13
NGF	1.61	0.000126	1.4	0.509	9.75	28.5	1.72e-07	3.9	RV	CELLSTATES	SMC1.2	control_PKP2	5	13
MT-CO2	1.54	0.0199	0.312	0.133	8.02	14.8	0.000143	1.7	RV	CELLSTATES	SMC1.2	control_PKP2	5	13
MT-CYB	1.53	0.0232	0.291	0.124	8.01	14.3	0.000186	1.63	RV	CELLSTATES	SMC1.2	control_PKP2	5	13
AL512638.2	1.51	0.0226	0.34	0.116	7.84	14.4	0.000177	1.65	RV	CELLSTATES	SMC1.2	control_PKP2	5	13
PDE7B	1.51	0.0183	0.411	0.128	8.07	15	0.00013	1.74	RV	CELLSTATES	SMC1.2	control_PKP2	5	13
RSBN1L	1.45	0.0401	0.196	0.151	7.75	12.7	0.000408	1.4	RV	CELLSTATES	SMC1.2	control_PKP2	5	13
SON	1.43	0.00163	0.888	0.503	9.47	21.8	4.34e-06	2.79	RV	CELLSTATES	SMC1.2	control_PKP2	5	13
MT-CO1	1.39	0.0167	0.481	0.258	8.7	15.3	0.000111	1.78	RV	CELLSTATES	SMC1.2	control_PKP2	5	13
FHL2	1.36	0.0354	0.373	0.223	8.39	13.2	0.000324	1.45	RV	CELLSTATES	SMC1.2	control_PKP2	5	13
NR2F2	1.36	0.00879	0.635	0.392	8.96	17.1	4.43e-05	2.06	RV	CELLSTATES	SMC1.2	control_PKP2	5	13
NOTCH3	1.35	0.0153	0.809	0.292	8.95	15.7	9.13e-05	1.82	RV	CELLSTATES	SMC1.2	control_PKP2	5	13
ZNF521	1.32	0.0377	0.435	0.224	8.36	13	0.000361	1.42	RV	CELLSTATES	SMC1.2	control_PKP2	5	13
BMP5	1.28	0.0157	0.851	0.541	9.35	15.6	9.69e-05	1.8	RV	CELLSTATES	SMC1.2	control_PKP2	5	13
TCF25	1.26	0.0433	0.355	0.228	8.28	12.5	0.000451	1.36	RV	CELLSTATES	SMC1.2	control_PKP2	5	13
MEF2C	1.1	0.0204	1.64	0.996	10.2	14.7	0.000152	1.69	RV	CELLSTATES	SMC1.2	control_PKP2	5	13
PDGFRB	1.1	0.00872	2.75	1.59	10.9	17.2	4.32e-05	2.06	RV	CELLSTATES	SMC1.2	control_PKP2	5	13
PDE1C	1.09	0.0456	1	0.596	9.55	12.4	0.000487	1.34	RV	CELLSTATES	SMC1.2	control_PKP2	5	13
MALAT1	0.691	0.00169	222	157	17.3	21.5	5.05e-06	2.77	RV	CELLSTATES	SMC1.2	control_PKP2	5	13

## Sheet: control_PVneg
Gene	logFC	FDR	mean_exp_control	mean_exp_genotype	logCPM	F	PValue	FDR_plot	Region	annotation_level	cell_state	comparison	Observations_genotype	Observations_reference
ANKRD2	4.7	0.025	0.024	0	6.04	17.3	5.12e-05	1.6	RV	CELLSTATES	SMC1.2	control_PVneg	4	13
SURF4	3.74	0.0229	0.0537	0.00342	6.29	18.2	3.42e-05	1.64	RV	CELLSTATES	SMC1.2	control_PVneg	4	13
SNCG	3.5	0.037	0.0606	0.00556	6.33	15.7	0.00011	1.43	RV	CELLSTATES	SMC1.2	control_PVneg	4	13
RASL11A	3.07	0.0244	0.0678	0.00975	6.5	17.6	4.36e-05	1.61	RV	CELLSTATES	SMC1.2	control_PVneg	4	13
GNL3	3.05	0.025	0.0913	0.0121	6.59	17.5	4.74e-05	1.6	RV	CELLSTATES	SMC1.2	control_PVneg	4	13
MT-ND3	2.57	0.0066	0.21	0.0409	7.58	22.8	3.94e-06	2.18	RV	CELLSTATES	SMC1.2	control_PVneg	4	13
ADAMTS9	2.42	6.12e-06	2.11	0.314	10.2	40.3	2.09e-09	5.21	RV	CELLSTATES	SMC1.2	control_PVneg	4	13
MT-ATP6	2.24	0.025	0.186	0.05	7.46	17.3	5.07e-05	1.6	RV	CELLSTATES	SMC1.2	control_PVneg	4	13
MT-CO1	2.02	0.00775	0.481	0.151	8.66	22.2	5.29e-06	2.11	RV	CELLSTATES	SMC1.2	control_PVneg	4	13
HNRNPA2B1	1.74	0.0229	0.393	0.19	8.41	18.1	3.44e-05	1.64	RV	CELLSTATES	SMC1.2	control_PVneg	4	13
CD38	1.72	0.0318	0.296	0.151	8.15	16.6	7.31e-05	1.5	RV	CELLSTATES	SMC1.2	control_PVneg	4	13
PRPF4B	1.69	0.0331	0.316	0.137	8.06	16.4	7.92e-05	1.48	RV	CELLSTATES	SMC1.2	control_PVneg	4	13

## Sheet: control_RBM20
Gene	logFC	FDR	mean_exp_control	mean_exp_genotype	logCPM	F	PValue	FDR_plot	Region	annotation_level	cell_state	comparison	Observations_genotype	Observations_reference
XIST	7.77	8.13e-25	0.418	0	8.02	124	7.07e-29	24.1	RV	CELLSTATES	SMC1.2	control_RBM20	5	13
NPR3	4.47	0.00288	0.0179	0	5.62	20.3	6.52e-06	2.54	RV	CELLSTATES	SMC1.2	control_RBM20	5	13
CCL2	4.04	0.0165	0.0516	0	5.85	16	6.31e-05	1.78	RV	CELLSTATES	SMC1.2	control_RBM20	5	13
PINLYP	3.87	0.00429	0.0376	0.00174	5.82	19.5	1.01e-05	2.37	RV	CELLSTATES	SMC1.2	control_RBM20	5	13
AP1AR	3.85	0.0322	0.0258	0	5.58	14.2	0.000168	1.49	RV	CELLSTATES	SMC1.2	control_RBM20	5	13
RTN4RL2	3.79	0.00638	0.0237	0.0026	5.65	18.4	1.78e-05	2.2	RV	CELLSTATES	SMC1.2	control_RBM20	5	13
CPSF1	3.77	0.0376	0.0214	0	5.54	13.8	0.000206	1.43	RV	CELLSTATES	SMC1.2	control_RBM20	5	13
B4GALNT1	3.64	0.0486	0.0258	0	5.54	13	0.000317	1.31	RV	CELLSTATES	SMC1.2	control_RBM20	5	13
MEST	3.55	0.00502	0.0228	0.00352	5.77	18.9	1.34e-05	2.3	RV	CELLSTATES	SMC1.2	control_RBM20	5	13
AC016687.2	3.54	0.00502	0.0481	0.00352	5.89	18.9	1.35e-05	2.3	RV	CELLSTATES	SMC1.2	control_RBM20	5	13
CDON	3.46	0.0206	0.0572	0.00179	5.9	15.4	8.6e-05	1.69	RV	CELLSTATES	SMC1.2	control_RBM20	5	13
AC003991.1	3.19	0.00018	0.0903	0.0173	6.58	26.9	2.2e-07	3.74	RV	CELLSTATES	SMC1.2	control_RBM20	5	13
DLGAP3	3.17	0.00942	0.0427	0.00693	5.96	17.4	3.03e-05	2.03	RV	CELLSTATES	SMC1.2	control_RBM20	5	13
GRIN3A	3.04	0.0131	0.0523	0.00632	6.13	16.6	4.66e-05	1.88	RV	CELLSTATES	SMC1.2	control_RBM20	5	13
PLA2G2A	2.75	0.0217	0.0445	0.00955	6.04	15.3	9.25e-05	1.66	RV	CELLSTATES	SMC1.2	control_RBM20	5	13
SNCG	2.74	0.0272	0.0606	0.0114	6.14	14.8	0.000121	1.57	RV	CELLSTATES	SMC1.2	control_RBM20	5	13
STEAP4	2.59	4.89e-05	0.181	0.0444	7.28	30	4.26e-08	4.31	RV	CELLSTATES	SMC1.2	control_RBM20	5	13
CD38	2.51	7.2e-07	0.296	0.0933	7.95	40	2.51e-10	6.14	RV	CELLSTATES	SMC1.2	control_RBM20	5	13
TBX3	2.51	0.000375	0.14	0.0348	6.89	25.2	5.21e-07	3.43	RV	CELLSTATES	SMC1.2	control_RBM20	5	13
SLC16A12	2.18	0.000535	0.155	0.0526	7.26	24.3	8.38e-07	3.27	RV	CELLSTATES	SMC1.2	control_RBM20	5	13
TNFRSF1B	2.15	0.0418	0.0881	0.0269	6.43	13.5	0.000237	1.38	RV	CELLSTATES	SMC1.2	control_RBM20	5	13
LINC00486	2.12	4.89e-05	0.258	0.145	7.98	30.2	3.91e-08	4.31	RV	CELLSTATES	SMC1.2	control_RBM20	5	13
SHISA6	2.12	0.047	0.069	0.0262	6.37	13.1	0.000291	1.33	RV	CELLSTATES	SMC1.2	control_RBM20	5	13
RIMS1	1.99	0.00172	0.179	0.0629	7.33	21.5	3.59e-06	2.76	RV	CELLSTATES	SMC1.2	control_RBM20	5	13
ARHGAP15	1.9	0.0014	0.344	0.0966	7.91	22	2.79e-06	2.85	RV	CELLSTATES	SMC1.2	control_RBM20	5	13
IGFBP5	1.89	0.000121	0.737	0.265	8.91	27.8	1.37e-07	3.92	RV	CELLSTATES	SMC1.2	control_RBM20	5	13
PDE1C	1.86	4.89e-05	1	0.297	9.37	30.4	3.6e-08	4.31	RV	CELLSTATES	SMC1.2	control_RBM20	5	13
ADAMTS9	1.85	4.77e-06	2.11	0.404	10.1	35.9	2.08e-09	5.32	RV	CELLSTATES	SMC1.2	control_RBM20	5	13
TNFAIP8	1.85	0.0322	0.143	0.0501	6.99	14.2	0.000165	1.49	RV	CELLSTATES	SMC1.2	control_RBM20	5	13
COL5A3	1.84	0.0131	0.395	0.0535	7.61	16.6	4.55e-05	1.88	RV	CELLSTATES	SMC1.2	control_RBM20	5	13
EPB41L1	1.69	0.0184	0.232	0.078	7.45	15.7	7.34e-05	1.74	RV	CELLSTATES	SMC1.2	control_RBM20	5	13
GUCY1A2	1.66	5.39e-05	1.95	0.771	10.3	29.7	5.16e-08	4.27	RV	CELLSTATES	SMC1.2	control_RBM20	5	13
NGF	1.63	0.000282	1.4	0.436	9.71	25.9	3.67e-07	3.55	RV	CELLSTATES	SMC1.2	control_RBM20	5	13
NDUFA4L2	1.59	0.0488	0.137	0.0773	7.2	12.9	0.000323	1.31	RV	CELLSTATES	SMC1.2	control_RBM20	5	13
ADAMTSL3	1.54	0.0184	0.29	0.115	7.82	15.7	7.35e-05	1.74	RV	CELLSTATES	SMC1.2	control_RBM20	5	13
LRP4	1.41	0.00795	0.534	0.251	8.68	17.8	2.43e-05	2.1	RV	CELLSTATES	SMC1.2	control_RBM20	5	13
DENND2A	1.4	0.00795	0.954	0.341	9.26	17.8	2.49e-05	2.1	RV	CELLSTATES	SMC1.2	control_RBM20	5	13
NCKAP5	1.4	0.0316	0.548	0.188	8.35	14.3	0.000157	1.5	RV	CELLSTATES	SMC1.2	control_RBM20	5	13
GUCY1A1	1.24	0.0316	0.858	0.588	9.42	14.3	0.000153	1.5	RV	CELLSTATES	SMC1.2	control_RBM20	5	13
EGFLAM	1.08	0.0455	1.93	0.847	10.3	13.3	0.000266	1.34	RV	CELLSTATES	SMC1.2	control_RBM20	5	13

## Sheet: control_TTN
Gene	logFC	FDR	mean_exp_control	mean_exp_genotype	logCPM	F	PValue	FDR_plot	Region	annotation_level	cell_state	comparison	Observations_genotype	Observations_reference
PLA2G2A	4.73	4.66e-05	0.0445	0.00439	5.73	31.1	2.42e-08	4.33	RV	CELLSTATES	SMC1.2	control_TTN	6	13
HMBS	4.37	0.00441	0.0286	0	5.34	20.6	5.68e-06	2.36	RV	CELLSTATES	SMC1.2	control_TTN	6	13
NPR3	4.26	0.00441	0.0179	0.00104	5.39	20.6	5.71e-06	2.36	RV	CELLSTATES	SMC1.2	control_TTN	6	13
CCL2	4.22	0.00599	0.0516	0	5.6	19.3	1.14e-05	2.22	RV	CELLSTATES	SMC1.2	control_TTN	6	13
AC012464.1	3.96	0.0168	0.013	0	5.14	16.9	6.51e-05	1.77	RV	CELLSTATES	SMC1.2	control_TTN	6	13
PAPPA2	3.91	0.0106	0.0195	0.00104	5.36	17.5	2.83e-05	1.98	RV	CELLSTATES	SMC1.2	control_TTN	6	13
AC117473.1	3.89	0.00539	0.0137	0.0038	5.35	19.7	8.85e-06	2.27	RV	CELLSTATES	SMC1.2	control_TTN	6	13
GRXCR2	3.65	0.0356	0.0274	0	5.33	13.9	0.000197	1.45	RV	CELLSTATES	SMC1.2	control_TTN	6	13
PRKAB1	3.6	0.0287	0.0176	0.00208	5.29	14.4	0.000149	1.54	RV	CELLSTATES	SMC1.2	control_TTN	6	13
AC016687.2	3.58	0.00484	0.0481	0.00755	5.68	20.2	6.84e-06	2.32	RV	CELLSTATES	SMC1.2	control_TTN	6	13
AC016687.3	3.55	0.0166	0.0182	0.00413	5.36	16.2	5.56e-05	1.78	RV	CELLSTATES	SMC1.2	control_TTN	6	13
MGST1	3.46	0.0185	0.0381	0.00262	5.54	15.5	8.29e-05	1.73	RV	CELLSTATES	SMC1.2	control_TTN	6	13
RTN4RL2	3.4	0.0116	0.0237	0.00653	5.47	17.2	3.3e-05	1.94	RV	CELLSTATES	SMC1.2	control_TTN	6	13
SNCG	2.78	0.0152	0.0606	0.0122	5.94	16.6	4.73e-05	1.82	RV	CELLSTATES	SMC1.2	control_TTN	6	13
MEST	2.6	0.044	0.0228	0.0156	5.72	13.3	0.000259	1.36	RV	CELLSTATES	SMC1.2	control_TTN	6	13
CCDC129	2.57	0.0168	0.0356	0.0209	5.99	16	6.48e-05	1.77	RV	CELLSTATES	SMC1.2	control_TTN	6	13
AC003991.1	2.54	0.00319	0.0903	0.0305	6.52	21.5	3.58e-06	2.5	RV	CELLSTATES	SMC1.2	control_TTN	6	13
KLF11	2.5	0.0168	0.0324	0.0297	6.06	16	6.31e-05	1.77	RV	CELLSTATES	SMC1.2	control_TTN	6	13
REM1	2.41	0.0168	0.0638	0.0215	6.13	16.1	5.89e-05	1.77	RV	CELLSTATES	SMC1.2	control_TTN	6	13
STEAP4	2.39	0.00015	0.181	0.0673	7.24	28.3	1.03e-07	3.83	RV	CELLSTATES	SMC1.2	control_TTN	6	13
ADAMTS9	2.29	1.45e-09	2.11	0.322	9.94	53.6	2.51e-13	8.84	RV	CELLSTATES	SMC1.2	control_TTN	6	13
LINC00486	2.16	3.05e-05	0.258	0.166	7.91	32.7	1.05e-08	4.52	RV	CELLSTATES	SMC1.2	control_TTN	6	13
CFD	2.11	0.00112	0.189	0.0716	7.21	23.8	1.07e-06	2.95	RV	CELLSTATES	SMC1.2	control_TTN	6	13
CNBD1	1.97	0.00746	0.0739	0.0747	6.73	18.5	1.74e-05	2.13	RV	CELLSTATES	SMC1.2	control_TTN	6	13
AGBL5	1.84	0.0319	0.075	0.0602	6.6	14.1	0.000171	1.5	RV	CELLSTATES	SMC1.2	control_TTN	6	13
LTBR	1.84	0.0405	0.101	0.0523	6.6	13.6	0.000231	1.39	RV	CELLSTATES	SMC1.2	control_TTN	6	13
LBH	1.7	0.00506	0.253	0.168	7.76	20	7.87e-06	2.3	RV	CELLSTATES	SMC1.2	control_TTN	6	13
SPRY1	1.6	0.0179	0.148	0.117	7.23	15.7	7.59e-05	1.75	RV	CELLSTATES	SMC1.2	control_TTN	6	13
NDUFA4L2	1.59	0.0405	0.137	0.0899	7.09	13.6	0.000227	1.39	RV	CELLSTATES	SMC1.2	control_TTN	6	13
PDE7B	1.54	0.0168	0.411	0.129	7.89	16.1	6.16e-05	1.77	RV	CELLSTATES	SMC1.2	control_TTN	6	13
AL512638.2	1.52	0.0228	0.34	0.12	7.66	14.9	0.000112	1.64	RV	CELLSTATES	SMC1.2	control_TTN	6	13
MT-ND3	1.46	0.0477	0.21	0.109	7.44	13.2	0.000284	1.32	RV	CELLSTATES	SMC1.2	control_TTN	6	13
LRP4	1.4	0.00599	0.534	0.267	8.59	19.3	1.11e-05	2.22	RV	CELLSTATES	SMC1.2	control_TTN	6	13
GUCY1A2	1.32	0.00484	1.95	1.14	10.3	20.2	7.11e-06	2.32	RV	CELLSTATES	SMC1.2	control_TTN	6	13
NGF	1.32	0.00746	1.4	0.616	9.7	18.5	1.69e-05	2.13	RV	CELLSTATES	SMC1.2	control_TTN	6	13
IGFBP5	1.27	0.0218	0.737	0.414	8.91	15	0.000105	1.66	RV	CELLSTATES	SMC1.2	control_TTN	6	13
GUCY1A1	1.21	0.0208	0.858	0.649	9.36	15.2	9.89e-05	1.68	RV	CELLSTATES	SMC1.2	control_TTN	6	13
