# Supplementary material for: Pathogenic variants damage cell composition and single cell transcription in cardiomyopathies
Source: Science. Author manuscript; Available in PMC 2022 Oct 3. (PMC9528698; doi:10.1126/science.abo1984)
Supplement: Supp table 28.3 [file NIHMS1835045-supplement-Supp_table_28_3.xlsx]

## Sheet: Index
Column name	Description
Gene	Gene symbol, Ensembl 84
logFC	log2-fold change
FDR	False discovery rate; FDR is the PValue after (by default) Benjamini-Hochberg correction.
mean_exp_control	Mean expression values across controls
mean_exp_genotype	Mean expression values across disease samples
logCPM	logCPM is the average expression of all pseudobulked samples for that particular gene across all samples on the log2-scale expressed in counts per million (cpm, as calculated by edgeR after normalization).
F	Output of quasi-likelihood F-test
PValue	PValue is the nominal p-value derived from F
FDR_plot	-log10(False discovery rate)
Region	Studied region (LV or RV)
annotation_level	Cell-type or cell-state
cell_state/state	Specification which cell-type or state was analysed
comparison	Specification control_GENOTYPE
Observations_genotype	Numbers of Patients included in edgeR (patients with low number of nuclei have been excluded)
Observations_reference	Numbers of Patients included in edgeR (patients with low number of nuclei have been excluded)

## Sheet: control_LMNA
Gene	logFC	FDR	mean_exp_control	mean_exp_genotype	logCPM	F	PValue	FDR_plot	Region	annotation_level	cell_state	comparison	Observations_genotype	Observations_reference
SHISA6	4.48	0.000555	0.111	0	7.2	22.3	2.28e-06	3.26	RV	CELLSTATES	SMC2	control_LMNA	7	12
LINC02237	4.43	4.34e-06	0.259	0.0286	7.75	33.9	5.95e-09	5.36	RV	CELLSTATES	SMC2	control_LMNA	7	12
AC012636.1	4.42	0.000465	0.122	0	7.15	22.8	1.81e-06	3.33	RV	CELLSTATES	SMC2	control_LMNA	7	12
BMX	4.42	0.000537	0.124	0	7.14	22.4	2.17e-06	3.27	RV	CELLSTATES	SMC2	control_LMNA	7	12
TESC	4.38	0.00065	0.112	0	7.12	22	2.72e-06	3.19	RV	CELLSTATES	SMC2	control_LMNA	7	12
BHLHE40	4.21	0.00133	0.119	0	7.06	20.3	6.57e-06	2.88	RV	CELLSTATES	SMC2	control_LMNA	7	12
AL499616.1	4.09	9.45e-05	0.181	0.00714	7.52	27	2.09e-07	4.02	RV	CELLSTATES	SMC2	control_LMNA	7	12
CCDC129	4.05	0.00363	0.0844	0	6.99	17.9	2.35e-05	2.44	RV	CELLSTATES	SMC2	control_LMNA	7	12
AGAP2	3.92	0.00523	0.0968	0	6.97	17	3.69e-05	2.28	RV	CELLSTATES	SMC2	control_LMNA	7	12
SELENBP1	3.92	0.00543	0.0867	0	6.94	16.9	3.89e-05	2.26	RV	CELLSTATES	SMC2	control_LMNA	7	12
RIPOR3	3.91	3.95e-08	0.573	0.108	8.63	44	3.31e-11	7.4	RV	CELLSTATES	SMC2	control_LMNA	7	12
ARHGDIB	3.86	0.0077	0.0736	0	6.92	16	6.39e-05	2.11	RV	CELLSTATES	SMC2	control_LMNA	7	12
CCL2	3.84	0.00813	0.0777	0	6.91	15.8	6.94e-05	2.09	RV	CELLSTATES	SMC2	control_LMNA	7	12
EGFLAM	3.76	6.94e-09	0.784	0.156	9.03	48.3	3.7e-12	8.16	RV	CELLSTATES	SMC2	control_LMNA	7	12
PCBP3	3.75	0.0139	0.0657	0	6.9	14.5	0.000142	1.86	RV	CELLSTATES	SMC2	control_LMNA	7	12
LZTS1-AS1	3.71	0.0126	0.0664	0	6.86	14.7	0.000124	1.9	RV	CELLSTATES	SMC2	control_LMNA	7	12
GRIN3A	3.64	0.0165	0.0676	0	6.84	14.1	0.000178	1.78	RV	CELLSTATES	SMC2	control_LMNA	7	12
TMEFF2	3.63	0.0168	0.0534	0	6.84	13.9	0.00019	1.78	RV	CELLSTATES	SMC2	control_LMNA	7	12
ADAMTS9	3.59	1.43e-08	0.803	0.109	9.01	46.4	9.83e-12	7.84	RV	CELLSTATES	SMC2	control_LMNA	7	12
LINC00842	3.55	0.0212	0.053	0	6.81	13.3	0.000265	1.67	RV	CELLSTATES	SMC2	control_LMNA	7	12
SNX31	3.54	0.003	0.107	0.0143	7.26	18.3	1.85e-05	2.52	RV	CELLSTATES	SMC2	control_LMNA	7	12
ABO	3.53	0.0243	0.0571	0	6.81	12.9	0.000335	1.62	RV	CELLSTATES	SMC2	control_LMNA	7	12
CLMP	3.5	0.0302	0.0445	0	6.82	12.2	0.000469	1.52	RV	CELLSTATES	SMC2	control_LMNA	7	12
PAMR1	3.46	0.0324	0.0589	0	6.81	12.1	0.000516	1.49	RV	CELLSTATES	SMC2	control_LMNA	7	12
PDZD2	3.46	2.74e-11	1.67	0.329	10.1	60.8	6.27e-15	10.6	RV	CELLSTATES	SMC2	control_LMNA	7	12
ACE2	3.45	0.0264	0.063	0	6.8	12.6	0.000384	1.58	RV	CELLSTATES	SMC2	control_LMNA	7	12
AC098617.1	3.43	0.0331	0.0499	0	6.78	12	0.00053	1.48	RV	CELLSTATES	SMC2	control_LMNA	7	12
KITLG	3.43	0.0335	0.044	0	6.78	12	0.000539	1.47	RV	CELLSTATES	SMC2	control_LMNA	7	12
BMP5	3.41	3.37e-05	0.328	0.0714	8.05	29.4	5.9e-08	4.47	RV	CELLSTATES	SMC2	control_LMNA	7	12
SLCO1C1	3.4	0.0425	0.0561	0	6.82	11.2	0.000823	1.37	RV	CELLSTATES	SMC2	control_LMNA	7	12
F13A1	3.35	0.0406	0.0457	0	6.77	11.3	0.00076	1.39	RV	CELLSTATES	SMC2	control_LMNA	7	12
LRFN5	3.33	0.0359	0.0703	0	6.76	11.7	0.000611	1.44	RV	CELLSTATES	SMC2	control_LMNA	7	12
SNCG	3.33	0.0359	0.0558	0	6.75	11.7	0.000611	1.44	RV	CELLSTATES	SMC2	control_LMNA	7	12
CCDC174	3.32	0.0366	0.0759	0	6.77	11.7	0.000638	1.44	RV	CELLSTATES	SMC2	control_LMNA	7	12
AC023389.1	3.31	0.0424	0.043	0	6.75	11.2	0.000815	1.37	RV	CELLSTATES	SMC2	control_LMNA	7	12
GPAT2	3.31	0.0403	0.0686	0	6.79	11.4	0.000743	1.39	RV	CELLSTATES	SMC2	control_LMNA	7	12
THBS4	3.31	0.00132	0.181	0.0286	7.47	20.3	6.45e-06	2.88	RV	CELLSTATES	SMC2	control_LMNA	7	12
AL138828.1	3.3	1.35e-06	0.546	0.115	8.61	36.4	1.65e-09	5.87	RV	CELLSTATES	SMC2	control_LMNA	7	12
FSD2	3.26	0.0422	0.0566	0	6.73	11.2	0.000807	1.37	RV	CELLSTATES	SMC2	control_LMNA	7	12
DCBLD1	3.23	0.000123	0.293	0.0365	7.87	26.2	3.01e-07	3.91	RV	CELLSTATES	SMC2	control_LMNA	7	12
TIAM1	3.23	0.0455	0.0538	0	6.72	11	0.000905	1.34	RV	CELLSTATES	SMC2	control_LMNA	7	12
STEAP4	3.2	2.91e-06	0.527	0.0873	8.6	34.7	3.76e-09	5.54	RV	CELLSTATES	SMC2	control_LMNA	7	12
FRMD3	3.15	1.62e-08	1.15	0.342	9.59	45.9	1.24e-11	7.79	RV	CELLSTATES	SMC2	control_LMNA	7	12
TECRL	3.14	0.0224	0.0751	0.0143	7.1	13.2	0.000285	1.65	RV	CELLSTATES	SMC2	control_LMNA	7	12
NDUFA4L2	3.12	0.0166	0.138	0.00714	7.15	14	0.000187	1.78	RV	CELLSTATES	SMC2	control_LMNA	7	12
ADGRB3	3.09	1.78e-07	1.04	0.233	9.29	40.6	1.9e-10	6.75	RV	CELLSTATES	SMC2	control_LMNA	7	12
ADAP2	3.07	0.0255	0.0931	0.0286	7.1	12.7	0.000369	1.59	RV	CELLSTATES	SMC2	control_LMNA	7	12
AC017002.5	3.05	0.00653	0.126	0.0114	7.28	16.5	4.98e-05	2.18	RV	CELLSTATES	SMC2	control_LMNA	7	12
METTL2B	3.05	0.0266	0.0897	0.00752	7.03	12.6	0.000391	1.58	RV	CELLSTATES	SMC2	control_LMNA	7	12
CD36	3	4.71e-09	1.57	0.499	10	49.3	2.15e-12	8.33	RV	CELLSTATES	SMC2	control_LMNA	7	12
LZTS1	2.99	0.00768	0.154	0.0214	7.3	16	6.3e-05	2.11	RV	CELLSTATES	SMC2	control_LMNA	7	12
URM1	2.98	0.0282	0.103	0.00752	7	12.4	0.000422	1.55	RV	CELLSTATES	SMC2	control_LMNA	7	12
CD38	2.92	0.00108	0.209	0.0329	7.68	20.8	5.1e-06	2.97	RV	CELLSTATES	SMC2	control_LMNA	7	12
MFSD6	2.92	0.0369	0.0853	0.00752	6.97	11.6	0.00065	1.43	RV	CELLSTATES	SMC2	control_LMNA	7	12
NTN1	2.92	0.00367	0.211	0.0257	7.46	17.8	2.43e-05	2.44	RV	CELLSTATES	SMC2	control_LMNA	7	12
PPARGC1B	2.83	0.00523	0.188	0.0271	7.45	17	3.71e-05	2.28	RV	CELLSTATES	SMC2	control_LMNA	7	12
DDX18	2.82	0.00221	0.227	0.0531	7.63	19.1	1.23e-05	2.66	RV	CELLSTATES	SMC2	control_LMNA	7	12
MYO1B	2.8	1.26e-05	0.648	0.199	8.88	31.5	2.01e-08	4.9	RV	CELLSTATES	SMC2	control_LMNA	7	12
FGF1	2.76	0.0018	0.242	0.0418	7.76	19.6	9.45e-06	2.75	RV	CELLSTATES	SMC2	control_LMNA	7	12
GPRIN3	2.71	0.0249	0.122	0.0429	7.19	12.8	0.000351	1.6	RV	CELLSTATES	SMC2	control_LMNA	7	12
STAT4	2.69	0.0126	0.144	0.0328	7.37	14.7	0.000125	1.9	RV	CELLSTATES	SMC2	control_LMNA	7	12
PLAC9	2.68	0.0298	0.139	0.0114	7.14	12.3	0.00046	1.53	RV	CELLSTATES	SMC2	control_LMNA	7	12
MFGE8	2.67	0.000248	0.413	0.133	8.31	24.4	7.76e-07	3.6	RV	CELLSTATES	SMC2	control_LMNA	7	12
NCAM2	2.64	0.00239	0.236	0.0789	7.92	18.9	1.4e-05	2.62	RV	CELLSTATES	SMC2	control_LMNA	7	12
COL27A1	2.6	0.000705	0.349	0.0753	8.13	21.8	3.01e-06	3.15	RV	CELLSTATES	SMC2	control_LMNA	7	12
AL391807.1	2.59	0.0406	0.11	0.0286	7.13	11.3	0.000767	1.39	RV	CELLSTATES	SMC2	control_LMNA	7	12
PLXDC1	2.56	0.0255	0.207	0.0486	7.77	12.7	0.000368	1.59	RV	CELLSTATES	SMC2	control_LMNA	7	12
RGS5	2.56	0.000128	0.582	0.2	8.7	26.1	3.22e-07	3.89	RV	CELLSTATES	SMC2	control_LMNA	7	12
AC003991.1	2.5	0.0165	0.145	0.0857	7.52	14	0.00018	1.78	RV	CELLSTATES	SMC2	control_LMNA	7	12
CD44	2.48	0.00124	0.389	0.0922	8.22	20.5	5.97e-06	2.91	RV	CELLSTATES	SMC2	control_LMNA	7	12
APOD	2.46	0.0184	0.275	0.0686	7.74	13.6	0.000221	1.73	RV	CELLSTATES	SMC2	control_LMNA	7	12
KCNE4	2.46	0.0238	0.166	0.0347	7.45	13	0.000314	1.62	RV	CELLSTATES	SMC2	control_LMNA	7	12
TBX2	2.45	0.0077	0.212	0.072	7.8	16	6.45e-05	2.11	RV	CELLSTATES	SMC2	control_LMNA	7	12
MTHFD2	2.38	0.0242	0.187	0.0714	7.43	12.9	0.000329	1.62	RV	CELLSTATES	SMC2	control_LMNA	7	12
NGF	2.36	0.000199	0.736	0.2	8.9	25.1	5.47e-07	3.7	RV	CELLSTATES	SMC2	control_LMNA	7	12
LRP4	2.33	0.00027	0.647	0.266	8.85	24.2	8.84e-07	3.57	RV	CELLSTATES	SMC2	control_LMNA	7	12
FGF12	2.31	0.00189	0.34	0.123	8.27	19.5	1.01e-05	2.72	RV	CELLSTATES	SMC2	control_LMNA	7	12
CLMAT3	2.28	0.0239	0.215	0.0444	7.5	13	0.000318	1.62	RV	CELLSTATES	SMC2	control_LMNA	7	12
LIN7A	2.26	0.0184	0.188	0.0857	7.67	13.6	0.000221	1.73	RV	CELLSTATES	SMC2	control_LMNA	7	12
IMPA2	2.23	0.0146	0.218	0.0867	7.76	14.3	0.000153	1.84	RV	CELLSTATES	SMC2	control_LMNA	7	12
MEF2C	2.23	0.000362	0.722	0.253	8.99	23.4	1.3e-06	3.44	RV	CELLSTATES	SMC2	control_LMNA	7	12
KCNJ8	2.22	0.0458	0.15	0.0528	7.34	11	0.000925	1.34	RV	CELLSTATES	SMC2	control_LMNA	7	12
HIGD1B	2.21	0.0468	0.133	0.05	7.35	10.9	0.000955	1.33	RV	CELLSTATES	SMC2	control_LMNA	7	12
IL1RAPL1	2.2	0.00489	0.438	0.194	8.48	17.2	3.36e-05	2.31	RV	CELLSTATES	SMC2	control_LMNA	7	12
CDH6	2.18	0.0146	0.28	0.106	7.84	14.3	0.000154	1.84	RV	CELLSTATES	SMC2	control_LMNA	7	12
PDE1C	2.15	6.79e-05	1.38	0.574	9.78	27.7	1.45e-07	4.17	RV	CELLSTATES	SMC2	control_LMNA	7	12
AGT	2.13	0.0207	0.239	0.0922	7.7	13.4	0.000254	1.68	RV	CELLSTATES	SMC2	control_LMNA	7	12
ABCC9	2.11	0.00027	0.989	0.493	9.45	24.2	8.74e-07	3.57	RV	CELLSTATES	SMC2	control_LMNA	7	12
MYBPC3	2.08	0.0126	0.267	0.103	7.97	14.7	0.000125	1.9	RV	CELLSTATES	SMC2	control_LMNA	7	12
KAZN	2.01	0.00586	0.481	0.302	8.53	16.7	4.29e-05	2.23	RV	CELLSTATES	SMC2	control_LMNA	7	12
DLC1	1.96	1.21e-07	5.63	2.63	11.8	41.5	1.2e-10	6.92	RV	CELLSTATES	SMC2	control_LMNA	7	12
SH3KBP1	1.96	0.0226	0.27	0.104	7.95	13.1	0.000289	1.65	RV	CELLSTATES	SMC2	control_LMNA	7	12
FHL5	1.92	0.0242	0.316	0.125	8.06	12.9	0.000327	1.62	RV	CELLSTATES	SMC2	control_LMNA	7	12
MIR4435-2HG	1.91	0.00239	0.84	0.352	9.15	18.9	1.37e-05	2.62	RV	CELLSTATES	SMC2	control_LMNA	7	12
GGT5	1.9	0.0406	0.23	0.0969	7.75	11.3	0.000761	1.39	RV	CELLSTATES	SMC2	control_LMNA	7	12
RAD51B	1.89	0.00922	0.603	0.249	8.86	15.5	8.22e-05	2.04	RV	CELLSTATES	SMC2	control_LMNA	7	12
SLC2A3	1.87	0.0294	0.287	0.0917	7.95	12.3	0.00045	1.53	RV	CELLSTATES	SMC2	control_LMNA	7	12
CFD	1.82	0.0343	0.275	0.116	7.98	11.9	0.000559	1.46	RV	CELLSTATES	SMC2	control_LMNA	7	12
MCC	1.8	0.0492	0.231	0.105	7.87	10.8	0.00103	1.31	RV	CELLSTATES	SMC2	control_LMNA	7	12
ADAMTSL3	1.77	0.0166	0.534	0.216	8.66	14	0.000182	1.78	RV	CELLSTATES	SMC2	control_LMNA	7	12
ENPEP	1.76	0.0371	0.297	0.217	8.09	11.6	0.000659	1.43	RV	CELLSTATES	SMC2	control_LMNA	7	12
NLGN1	1.73	0.0184	0.556	0.327	8.71	13.7	0.000218	1.73	RV	CELLSTATES	SMC2	control_LMNA	7	12
PDGFRB	1.73	0.000864	1.73	0.915	10.2	21.4	3.79e-06	3.06	RV	CELLSTATES	SMC2	control_LMNA	7	12
LINC00486	1.69	0.046	0.352	0.158	8.12	11	0.000936	1.34	RV	CELLSTATES	SMC2	control_LMNA	7	12
DENND2A	1.63	0.0304	0.526	0.307	8.73	12.2	0.000475	1.52	RV	CELLSTATES	SMC2	control_LMNA	7	12
ARHGAP29	1.61	0.0359	0.451	0.258	8.54	11.8	0.000604	1.44	RV	CELLSTATES	SMC2	control_LMNA	7	12
SH3RF1	1.49	0.0371	0.644	0.377	8.96	11.6	0.000657	1.43	RV	CELLSTATES	SMC2	control_LMNA	7	12
SCN7A	1.46	0.0457	0.608	0.417	8.86	11	0.000916	1.34	RV	CELLSTATES	SMC2	control_LMNA	7	12
GUCY1A2	1.37	0.0403	0.912	0.654	9.43	11.4	0.00074	1.39	RV	CELLSTATES	SMC2	control_LMNA	7	12
AC012409.2	1.35	0.0406	1	0.647	9.47	11.4	0.000751	1.39	RV	CELLSTATES	SMC2	control_LMNA	7	12
LHFPL6	1.33	0.0102	2.63	1.66	10.7	15.2	9.53e-05	1.99	RV	CELLSTATES	SMC2	control_LMNA	7	12
MALAT1	0.861	1.78e-11	213	202	17.2	62.5	2.71e-15	10.7	RV	CELLSTATES	SMC2	control_LMNA	7	12

## Sheet: control_PKP2
Gene	logFC	FDR	mean_exp_control	mean_exp_genotype	logCPM	F	PValue	FDR_plot	Region	annotation_level	cell_state	comparison	Observations_genotype	Observations_reference
SNX31	4.84	0.0025	0.107	0	7.3	20.5	5.87e-06	2.6	RV	CELLSTATES	SMC2	control_PKP2	5	12
SH2D3C	4.67	0.00847	0.104	0	7.23	17.4	3.02e-05	2.07	RV	CELLSTATES	SMC2	control_PKP2	5	12
BMX	4.53	0.00638	0.124	0	7.19	18.2	1.98e-05	2.2	RV	CELLSTATES	SMC2	control_PKP2	5	12
DCBLD1	4.48	0.000188	0.293	0.00556	7.92	27	1.99e-07	3.72	RV	CELLSTATES	SMC2	control_PKP2	5	12
AC012636.1	4.46	0.00672	0.122	0	7.21	18	2.24e-05	2.17	RV	CELLSTATES	SMC2	control_PKP2	5	12
CCDC129	4.21	0.0182	0.0844	0	7.03	15.2	9.81e-05	1.74	RV	CELLSTATES	SMC2	control_PKP2	5	12
PSMD7	4.09	0.0258	0.078	0	6.98	14.3	0.000157	1.59	RV	CELLSTATES	SMC2	control_PKP2	5	12
COPG1	4.02	0.0369	0.057	0	6.92	12.9	0.000336	1.43	RV	CELLSTATES	SMC2	control_PKP2	5	12
ENPEP	3.91	0.000547	0.297	0.0456	8.04	24.5	7.45e-07	3.26	RV	CELLSTATES	SMC2	control_PKP2	5	12
TNIP1	3.86	0.0484	0.0536	0	6.87	12	0.000525	1.31	RV	CELLSTATES	SMC2	control_PKP2	5	12
PLA2G2A	3.83	0.0369	0.0865	0	6.99	12.9	0.000331	1.43	RV	CELLSTATES	SMC2	control_PKP2	5	12
TBX3	3.83	0.0369	0.0837	0	6.94	12.9	0.000334	1.43	RV	CELLSTATES	SMC2	control_PKP2	5	12
AL132671.2	3.77	0.0422	0.0723	0	6.92	12.4	0.000429	1.37	RV	CELLSTATES	SMC2	control_PKP2	5	12
STAT4	3.7	0.00992	0.144	0.00556	7.4	16.8	4.13e-05	2	RV	CELLSTATES	SMC2	control_PKP2	5	12
PPARGC1B	3.63	0.00906	0.188	0.0167	7.5	17.1	3.59e-05	2.04	RV	CELLSTATES	SMC2	control_PKP2	5	12
ANKRD1	3.6	0.0125	0.142	0.04	7.42	16.1	6.06e-05	1.9	RV	CELLSTATES	SMC2	control_PKP2	5	12
EGFLAM	3.6	1.92e-05	0.784	0.159	9.15	32.8	1.01e-08	4.72	RV	CELLSTATES	SMC2	control_PKP2	5	12
CD38	3.52	0.00383	0.209	0.0111	7.74	19.5	1.01e-05	2.42	RV	CELLSTATES	SMC2	control_PKP2	5	12
RIPOR3	3.43	0.000179	0.573	0.146	8.76	27.4	1.62e-07	3.75	RV	CELLSTATES	SMC2	control_PKP2	5	12
PDZD2	3.35	5.81e-07	1.67	0.425	10.2	42.1	8.79e-11	6.24	RV	CELLSTATES	SMC2	control_PKP2	5	12
ARHGEF40	3.28	0.0369	0.124	0.0167	7.26	13	0.000313	1.43	RV	CELLSTATES	SMC2	control_PKP2	5	12
OS9	3.27	0.0422	0.113	0.00556	7.17	12.4	0.000424	1.37	RV	CELLSTATES	SMC2	control_PKP2	5	12
THSD7A	3.24	0.0422	0.135	0.00556	7.18	12.4	0.000431	1.37	RV	CELLSTATES	SMC2	control_PKP2	5	12
LRP4	3.2	0.000188	0.647	0.0991	8.9	27	1.99e-07	3.72	RV	CELLSTATES	SMC2	control_PKP2	5	12
TBX2	2.96	0.0147	0.212	0.0419	7.84	15.8	7.22e-05	1.83	RV	CELLSTATES	SMC2	control_PKP2	5	12
ZNF521	2.93	0.0369	0.169	0.0333	7.47	13	0.000315	1.43	RV	CELLSTATES	SMC2	control_PKP2	5	12
THBS4	2.91	0.0276	0.181	0.0167	7.54	14	0.00018	1.56	RV	CELLSTATES	SMC2	control_PKP2	5	12
GJC1	2.88	0.0276	0.186	0.0609	7.66	14	0.000183	1.56	RV	CELLSTATES	SMC2	control_PKP2	5	12
CD36	2.82	1.81e-05	1.57	0.475	10.1	33.6	6.83e-09	4.74	RV	CELLSTATES	SMC2	control_PKP2	5	12
CECR2	2.82	0.0369	0.148	0.0278	7.52	12.8	0.000342	1.43	RV	CELLSTATES	SMC2	control_PKP2	5	12
NGF	2.82	0.000973	0.736	0.239	8.99	23.2	1.48e-06	3.01	RV	CELLSTATES	SMC2	control_PKP2	5	12
MYBPC3	2.81	0.0124	0.267	0.113	8.01	16.1	5.9e-05	1.91	RV	CELLSTATES	SMC2	control_PKP2	5	12
AL138828.1	2.78	0.00206	0.546	0.222	8.75	21	4.67e-06	2.69	RV	CELLSTATES	SMC2	control_PKP2	5	12
FRMD3	2.75	0.000166	1.15	0.454	9.72	27.8	1.38e-07	3.78	RV	CELLSTATES	SMC2	control_PKP2	5	12
AL499616.1	2.72	0.0371	0.181	0.0954	7.64	12.8	0.000348	1.43	RV	CELLSTATES	SMC2	control_PKP2	5	12
ADAMTS9	2.66	0.00147	0.803	0.27	9.17	22	2.66e-06	2.83	RV	CELLSTATES	SMC2	control_PKP2	5	12
IMPA2	2.65	0.0276	0.218	0.0622	7.8	14	0.000184	1.56	RV	CELLSTATES	SMC2	control_PKP2	5	12
FGF12	2.62	0.00937	0.34	0.0906	8.33	17	3.83e-05	2.03	RV	CELLSTATES	SMC2	control_PKP2	5	12
ADAMTS4	2.6	0.0341	0.237	0.0487	7.81	13.3	0.000266	1.47	RV	CELLSTATES	SMC2	control_PKP2	5	12
AC008250.1	2.58	0.032	0.215	0.0684	7.88	13.5	0.000242	1.49	RV	CELLSTATES	SMC2	control_PKP2	5	12
DIAPH2-AS1	2.56	0.0196	0.354	0.0985	8.07	14.9	0.000111	1.71	RV	CELLSTATES	SMC2	control_PKP2	5	12
TNNT2	2.43	0.0289	0.306	0.137	8.09	13.8	0.000199	1.54	RV	CELLSTATES	SMC2	control_PKP2	5	12
IL1RAPL1	2.32	0.0258	0.438	0.132	8.57	14.3	0.000158	1.59	RV	CELLSTATES	SMC2	control_PKP2	5	12
MFGE8	2.27	0.0258	0.413	0.164	8.43	14.3	0.00016	1.59	RV	CELLSTATES	SMC2	control_PKP2	5	12
ADGRB3	2.24	0.00603	1.04	0.449	9.45	18.5	1.73e-05	2.22	RV	CELLSTATES	SMC2	control_PKP2	5	12
BMP5	2.2	0.044	0.328	0.119	8.19	12.3	0.000455	1.36	RV	CELLSTATES	SMC2	control_PKP2	5	12
PDE1C	2.17	0.00282	1.38	0.706	9.88	20.2	6.81e-06	2.55	RV	CELLSTATES	SMC2	control_PKP2	5	12
PDGFRB	2.1	0.00187	1.73	0.868	10.2	21.5	3.54e-06	2.73	RV	CELLSTATES	SMC2	control_PKP2	5	12
STEAP4	2.09	0.0297	0.527	0.252	8.78	13.7	0.000213	1.53	RV	CELLSTATES	SMC2	control_PKP2	5	12
TTN	1.86	0.0413	0.752	0.478	9.36	12.5	0.000403	1.38	RV	CELLSTATES	SMC2	control_PKP2	5	12
ABCC9	1.82	0.0296	0.989	0.769	9.57	13.7	0.000211	1.53	RV	CELLSTATES	SMC2	control_PKP2	5	12
RBMS3-AS3	1.81	0.0276	1.07	0.608	9.63	14	0.000179	1.56	RV	CELLSTATES	SMC2	control_PKP2	5	12
DLC1	1.1	0.0422	5.63	6.15	12	12.4	0.000434	1.37	RV	CELLSTATES	SMC2	control_PKP2	5	12
MALAT1	0.684	2.3e-09	213	263	17.2	54.3	1.74e-13	8.64	RV	CELLSTATES	SMC2	control_PKP2	5	12

## Sheet: control_PVneg
Gene	logFC	FDR	mean_exp_control	mean_exp_genotype	logCPM	F	PValue	FDR_plot	Region	annotation_level	cell_state	comparison	Observations_genotype	Observations_reference
AL512638.2	4.93	0.0339	0.196	0	7.73	15.8	7.09e-05	1.47	RV	CELLSTATES	SMC2	control_PVneg	4	12
CFD	3.86	0.0339	0.275	0.0156	8.17	15.8	7.04e-05	1.47	RV	CELLSTATES	SMC2	control_PVneg	4	12
SLC2A3	3.84	0.0359	0.287	0.0417	8.17	15.6	7.79e-05	1.45	RV	CELLSTATES	SMC2	control_PVneg	4	12
MALAT1	1.16	5.3e-18	213	151	17.3	93.4	4.26e-22	17.3	RV	CELLSTATES	SMC2	control_PVneg	4	12

## Sheet: control_RBM20
Gene	logFC	FDR	mean_exp_control	mean_exp_genotype	logCPM	F	PValue	FDR_plot	Region	annotation_level	cell_state	comparison	Observations_genotype	Observations_reference
XIST	6.41	2.51e-05	0.28	0	8.12	35	3.31e-09	4.6	RV	CELLSTATES	SMC2	control_RBM20	4	12
AGT	3.87	0.0225	0.239	0.00676	7.69	18.2	1.96e-05	1.65	RV	CELLSTATES	SMC2	control_RBM20	4	12
ADAMTS9	2.59	0.0154	0.803	0.166	9.19	19.4	1.04e-05	1.81	RV	CELLSTATES	SMC2	control_RBM20	4	12

## Sheet: control_TTN
Gene	logFC	FDR	mean_exp_control	mean_exp_genotype	logCPM	F	PValue	FDR_plot	Region	annotation_level	cell_state	comparison	Observations_genotype	Observations_reference
CNTN6	5.72	0.00156	0.0933	0	6.92	26.5	2.58e-07	2.81	RV	CELLSTATES	SMC2	control_TTN	4	12
FGF7	5.11	0.0054	0.0714	0	6.79	21.2	4.03e-06	2.27	RV	CELLSTATES	SMC2	control_TTN	4	12
ACTG2	3.14	0.0135	0.223	0.0807	7.84	18.8	1.46e-05	1.87	RV	CELLSTATES	SMC2	control_TTN	4	12
ADAMTS9	2.83	0.00435	0.803	0.109	9.15	22.4	2.16e-06	2.36	RV	CELLSTATES	SMC2	control_TTN	4	12
