# Supplementary material for: Pathogenic variants damage cell composition and single cell transcription in cardiomyopathies
Source: Science. Author manuscript; Available in PMC 2022 Oct 3. (PMC9528698; doi:10.1126/science.abo1984)
Supplement: Supp table 28.4 [file NIHMS1835045-supplement-Supp_table_28_4.xlsx]

## Sheet: Index
Column name	Description
Gene	Gene symbol, Ensembl 84
logFC	log2-fold change
FDR	False discovery rate; FDR is the PValue after (by default) Benjamini-Hochberg correction.
mean_exp_control	Mean expression values across controls
mean_exp_genotype	Mean expression values across disease samples
logCPM	logCPM is the average expression of all pseudobulked samples for that particular gene across all samples on the log2-scale expressed in counts per million (cpm, as calculated by edgeR after normalization).
F	Output of quasi-likelihood F-test
PValue	PValue is the nominal p-value derived from F
FDR_plot	-log10(False discovery rate)
Region	Studied region (LV or RV)
annotation_level	Cell-type or cell-state
cell_state/state	Specification which cell-type or state was analysed
comparison	Specification control_GENOTYPE
Observations_genotype	Numbers of Patients included in edgeR (patients with low number of nuclei have been excluded)
Observations_reference	Numbers of Patients included in edgeR (patients with low number of nuclei have been excluded)

## Sheet: LMNA_control
Gene	logFC	FDR	mean_exp_control	mean_exp_genotype	logCPM	F	PValue	FDR_plot	Region	annotation_level	cell_state	comparison	Observations_genotype	Observations_reference
LUZP2	4.86	3.73e-07	0.0037	0.298	7.24	39	4.27e-10	6.43	RV	CELLSTATES	SMC2	control_LMNA	7	12
SAMD3	4.01	0.000971	0	0.097	6.71	21	4.51e-06	3.01	RV	CELLSTATES	SMC2	control_LMNA	7	12
AC019068.1	3.59	0.00357	0	0.0804	6.61	18	2.26e-05	2.45	RV	CELLSTATES	SMC2	control_LMNA	7	12
HTR2A	3.59	0.00367	0	0.101	6.66	17.8	2.43e-05	2.44	RV	CELLSTATES	SMC2	control_LMNA	7	12
KIAA1211	3.44	0.0061	0	0.104	6.63	16.6	4.6e-05	2.21	RV	CELLSTATES	SMC2	control_LMNA	7	12
ID1	3.41	0.000235	0.0119	0.265	7.18	24.6	6.99e-07	3.63	RV	CELLSTATES	SMC2	control_LMNA	7	12
ZNF98	3.34	0.00754	0.00333	0.114	6.77	16.1	6.04e-05	2.12	RV	CELLSTATES	SMC2	control_LMNA	7	12
PTCHD1-AS	3.31	0.00687	0.0104	0.0971	6.8	16.3	5.29e-05	2.16	RV	CELLSTATES	SMC2	control_LMNA	7	12
DCDC2C	3.3	0.0105	0	0.107	6.62	15.8	9.87e-05	1.98	RV	CELLSTATES	SMC2	control_LMNA	7	12
FAM83D	3.24	0.00775	0	0.0524	6.55	15.9	6.55e-05	2.11	RV	CELLSTATES	SMC2	control_LMNA	7	12
KLF4	3.2	0.0176	0	0.0566	6.56	15	0.000201	1.75	RV	CELLSTATES	SMC2	control_LMNA	7	12
LINC02388	3.2	1.67e-15	0.285	5.58	10.2	82.1	1.27e-19	14.8	RV	CELLSTATES	SMC2	control_LMNA	7	12
CYSLTR1	3.17	0.00564	0	0.143	6.57	16.8	4.08e-05	2.25	RV	CELLSTATES	SMC2	control_LMNA	7	12
CDYL2	3.15	0.00438	0.00556	0.206	6.93	17.4	2.97e-05	2.36	RV	CELLSTATES	SMC2	control_LMNA	7	12
AC091948.1	3.14	0.00503	0.00417	0.179	6.91	17.1	3.49e-05	2.3	RV	CELLSTATES	SMC2	control_LMNA	7	12
ADRA1B	3.12	0.0184	0.00167	0.0986	6.7	13.7	0.000218	1.73	RV	CELLSTATES	SMC2	control_LMNA	7	12
KIF6	3.12	0.0215	0	0.0726	6.56	14.4	0.000271	1.67	RV	CELLSTATES	SMC2	control_LMNA	7	12
AC060809.1	3.09	0.00357	0.0132	0.14	7	17.9	2.28e-05	2.45	RV	CELLSTATES	SMC2	control_LMNA	7	12
CPXM2	3.08	0.000412	0.0213	0.29	7.26	23.1	1.54e-06	3.39	RV	CELLSTATES	SMC2	control_LMNA	7	12
GADD45G	3.08	0.0205	0.00333	0.0971	6.7	13.4	0.00025	1.69	RV	CELLSTATES	SMC2	control_LMNA	7	12
FGD5	3.07	0.0177	0.0037	0.0665	6.65	13.8	0.000203	1.75	RV	CELLSTATES	SMC2	control_LMNA	7	12
NKAIN3	3.07	0.0138	0.00375	0.102	6.81	14.5	0.000139	1.86	RV	CELLSTATES	SMC2	control_LMNA	7	12
LMO3	3.05	4.94e-05	0.0288	0.533	7.5	28.4	9.78e-08	4.31	RV	CELLSTATES	SMC2	control_LMNA	7	12
HOMEZ	3	0.0264	0	0.0475	6.53	14.2	0.000386	1.58	RV	CELLSTATES	SMC2	control_LMNA	7	12
NPPB	2.99	0.000957	0.0175	0.239	7.2	21.1	4.38e-06	3.02	RV	CELLSTATES	SMC2	control_LMNA	7	12
RYR3	2.98	0.00747	0.00852	0.15	7	16.1	5.92e-05	2.13	RV	CELLSTATES	SMC2	control_LMNA	7	12
BHMT2	2.97	0.0249	0	0.0499	6.52	14	0.000349	1.6	RV	CELLSTATES	SMC2	control_LMNA	7	12
AC005165.1	2.95	0.000349	0.0301	0.338	7.32	23.5	1.22e-06	3.46	RV	CELLSTATES	SMC2	control_LMNA	7	12
ZNF583	2.95	0.0324	0.00185	0.0901	6.65	12.1	0.000513	1.49	RV	CELLSTATES	SMC2	control_LMNA	7	12
MIR217HG	2.94	0.0359	0	0.0607	6.53	13.4	0.000613	1.44	RV	CELLSTATES	SMC2	control_LMNA	7	12
MBIP	2.91	0.0403	0	0.0636	6.53	13.2	0.000742	1.39	RV	CELLSTATES	SMC2	control_LMNA	7	12
AC092164.1	2.89	0.0425	0	0.0764	6.54	13.1	0.00082	1.37	RV	CELLSTATES	SMC2	control_LMNA	7	12
AC108673.3	2.89	0.0376	0	0.066	6.53	13.1	0.000675	1.43	RV	CELLSTATES	SMC2	control_LMNA	7	12
PAX3	2.89	0.0111	0.00333	0.25	6.89	15	0.000106	1.96	RV	CELLSTATES	SMC2	control_LMNA	7	12
PRKAR1B	2.89	0.0244	0.0104	0.123	6.73	12.8	0.000341	1.61	RV	CELLSTATES	SMC2	control_LMNA	7	12
PIEZO2	2.88	0.0017	0.0226	0.256	7.27	19.8	8.6e-06	2.77	RV	CELLSTATES	SMC2	control_LMNA	7	12
AC006460.1	2.86	0.00993	0	0.034	6.48	18.1	9.16e-05	2	RV	CELLSTATES	SMC2	control_LMNA	7	12
AC011306.1	2.85	0.0282	0.00926	0.122	6.71	12.4	0.000424	1.55	RV	CELLSTATES	SMC2	control_LMNA	7	12
AL606807.1	2.84	0.0166	0	0.0318	6.49	16.1	0.000188	1.78	RV	CELLSTATES	SMC2	control_LMNA	7	12
LINC00578	2.83	0.0406	0.00185	0.103	6.66	11.3	0.000755	1.39	RV	CELLSTATES	SMC2	control_LMNA	7	12
AGAP5	2.82	0.0343	0	0.107	6.53	14.2	0.000562	1.46	RV	CELLSTATES	SMC2	control_LMNA	7	12
RGPD8	2.82	0.0416	0.00333	0.0784	6.65	11.3	0.000792	1.38	RV	CELLSTATES	SMC2	control_LMNA	7	12
GRIK2	2.81	0.0142	0.00704	0.172	6.94	14.4	0.000146	1.85	RV	CELLSTATES	SMC2	control_LMNA	7	12
KCNQ5	2.8	8.1e-06	0.0364	1.08	7.99	32.4	1.23e-08	5.09	RV	CELLSTATES	SMC2	control_LMNA	7	12
ASPG	2.79	0.0282	0	0.0357	6.49	14.4	0.000426	1.55	RV	CELLSTATES	SMC2	control_LMNA	7	12
PLA2G4A	2.79	0.00993	0.0121	0.169	6.98	15.3	9.1e-05	2	RV	CELLSTATES	SMC2	control_LMNA	7	12
TMC3-AS1	2.79	0.0233	0.00727	0.126	6.85	13	0.000303	1.63	RV	CELLSTATES	SMC2	control_LMNA	7	12
AC009975.1	2.78	0.0307	0.00852	0.102	6.8	12.2	0.000484	1.51	RV	CELLSTATES	SMC2	control_LMNA	7	12
STK36	2.77	0.0477	0	0.0389	6.49	13.5	0.000983	1.32	RV	CELLSTATES	SMC2	control_LMNA	7	12
FRRS1	2.76	0.0439	0.00333	0.0578	6.61	11.1	0.000867	1.36	RV	CELLSTATES	SMC2	control_LMNA	7	12
SLC41A1	2.76	0.047	0.00333	0.0939	6.65	10.9	0.000964	1.33	RV	CELLSTATES	SMC2	control_LMNA	7	12
TMEM9B-AS1	2.73	0.0482	0.00333	0.0575	6.61	10.8	0.000998	1.32	RV	CELLSTATES	SMC2	control_LMNA	7	12
AC020637.1	2.69	1.12e-08	0.167	2.9	9.24	47.1	6.82e-12	7.95	RV	CELLSTATES	SMC2	control_LMNA	7	12
CARMIL1	2.69	9.31e-10	0.346	3.69	9.84	53.3	2.84e-13	9.03	RV	CELLSTATES	SMC2	control_LMNA	7	12
ZNF529-AS1	2.69	0.0374	0.00352	0.157	6.78	11.6	0.000669	1.43	RV	CELLSTATES	SMC2	control_LMNA	7	12
SH3BP5	2.68	0.000239	0.0453	0.479	7.61	24.5	7.29e-07	3.62	RV	CELLSTATES	SMC2	control_LMNA	7	12
NCS1	2.63	0.0434	0.00704	0.103	6.81	11.1	0.000846	1.36	RV	CELLSTATES	SMC2	control_LMNA	7	12
PDZRN4	2.59	0.000107	0.0565	0.644	7.81	26.6	2.54e-07	3.97	RV	CELLSTATES	SMC2	control_LMNA	7	12
PCDH15	2.56	0.00768	0.0137	0.506	7.17	16	6.32e-05	2.11	RV	CELLSTATES	SMC2	control_LMNA	7	12
HLA-DRB1	2.55	0.0146	0	0.0247	6.45	18.1	0.000153	1.84	RV	CELLSTATES	SMC2	control_LMNA	7	12
RGS7BP	2.52	0.000396	0.0554	0.542	7.73	23.2	1.45e-06	3.4	RV	CELLSTATES	SMC2	control_LMNA	7	12
ADAMTSL1	2.51	9.71e-05	0.0798	0.795	8.25	26.8	2.22e-07	4.01	RV	CELLSTATES	SMC2	control_LMNA	7	12
MFAP4	2.51	0.0238	0.0155	0.195	6.97	13	0.000312	1.62	RV	CELLSTATES	SMC2	control_LMNA	7	12
TMEM132C	2.51	0.000292	0.0519	0.609	7.72	24	9.78e-07	3.54	RV	CELLSTATES	SMC2	control_LMNA	7	12
KCNK6	2.49	0.0338	0.0102	0.19	6.92	11.9	0.000549	1.47	RV	CELLSTATES	SMC2	control_LMNA	7	12
SAMHD1	2.47	4.46e-05	0.1	1.08	8.46	28.8	8.15e-08	4.35	RV	CELLSTATES	SMC2	control_LMNA	7	12
ITGA8	2.46	9.35e-10	0.605	5.48	10.4	52.9	3.56e-13	9.03	RV	CELLSTATES	SMC2	control_LMNA	7	12
MIR193BHG	2.42	0.0212	0.0173	0.245	7.06	13.3	0.000263	1.67	RV	CELLSTATES	SMC2	control_LMNA	7	12
FREM1	2.41	0.0278	0.00972	0.252	7.01	12.5	0.000412	1.56	RV	CELLSTATES	SMC2	control_LMNA	7	12
HS3ST2	2.4	0.0242	0.0151	0.277	7.04	12.9	0.000329	1.62	RV	CELLSTATES	SMC2	control_LMNA	7	12
MEGF6	2.38	0.0354	0.0129	0.151	7	11.8	0.00059	1.45	RV	CELLSTATES	SMC2	control_LMNA	7	12
DGKG	2.37	5.39e-06	0.183	1.76	8.96	33.3	7.81e-09	5.27	RV	CELLSTATES	SMC2	control_LMNA	7	12
ID4	2.36	0.000204	0.139	0.937	8.37	25	5.76e-07	3.69	RV	CELLSTATES	SMC2	control_LMNA	7	12
PGR	2.34	0.038	0.0185	0.149	7	11.5	0.000689	1.42	RV	CELLSTATES	SMC2	control_LMNA	7	12
SDC4	2.33	0.0438	0.0185	0.155	6.94	11.1	0.000859	1.36	RV	CELLSTATES	SMC2	control_LMNA	7	12
RANBP3L	2.28	0.0165	0.0414	0.26	7.22	14	0.00018	1.78	RV	CELLSTATES	SMC2	control_LMNA	7	12
AP002989.1	2.27	0.0344	0.0245	0.266	7.07	11.9	0.000569	1.46	RV	CELLSTATES	SMC2	control_LMNA	7	12
XPO7	2.27	0.023	0.0217	0.258	7.18	13.1	0.000298	1.64	RV	CELLSTATES	SMC2	control_LMNA	7	12
PDZRN3	2.24	4.84e-05	0.163	1.52	8.84	28.5	9.22e-08	4.31	RV	CELLSTATES	SMC2	control_LMNA	7	12
ANO3	2.22	0.00214	0.0722	0.473	7.77	19.2	1.17e-05	2.67	RV	CELLSTATES	SMC2	control_LMNA	7	12
NR4A3	2.19	0.0459	0.028	0.205	7.02	11	0.00093	1.34	RV	CELLSTATES	SMC2	control_LMNA	7	12
AL162377.1	2.18	0.0166	0	0.0171	6.42	19.9	0.000185	1.78	RV	CELLSTATES	SMC2	control_LMNA	7	12
C5orf17	2.18	0.0365	0.0312	0.157	7.14	11.7	0.000632	1.44	RV	CELLSTATES	SMC2	control_LMNA	7	12
PPIC	2.18	0.0166	0	0.0171	6.42	19.9	0.000185	1.78	RV	CELLSTATES	SMC2	control_LMNA	7	12
KCNMA1	2.17	6.72e-05	0.176	1.57	8.82	27.7	1.38e-07	4.17	RV	CELLSTATES	SMC2	control_LMNA	7	12
COL8A1	2.15	0.00018	0.164	1.28	8.71	25.4	4.67e-07	3.74	RV	CELLSTATES	SMC2	control_LMNA	7	12
KCNT2	2.15	0.000187	0.173	1.24	8.73	25.3	4.99e-07	3.73	RV	CELLSTATES	SMC2	control_LMNA	7	12
FAT3	2.14	0.00195	0.08	0.633	7.97	19.4	1.06e-05	2.71	RV	CELLSTATES	SMC2	control_LMNA	7	12
TSC22D3	2.12	0.0061	0.0557	0.395	7.66	16.6	4.58e-05	2.21	RV	CELLSTATES	SMC2	control_LMNA	7	12
NEO1	2.11	0.0161	0.0498	0.311	7.4	14.1	0.000171	1.79	RV	CELLSTATES	SMC2	control_LMNA	7	12
ZBTB16	2.09	7.49e-08	0.867	6.27	10.7	42.6	6.85e-11	7.13	RV	CELLSTATES	SMC2	control_LMNA	7	12
CFH	2.08	0.00305	0.0943	0.606	7.97	18.3	1.91e-05	2.52	RV	CELLSTATES	SMC2	control_LMNA	7	12
FGF14	2.08	0.000518	0.145	1.07	8.36	22.5	2.05e-06	3.29	RV	CELLSTATES	SMC2	control_LMNA	7	12
GOLGA8A	2.07	0.0252	0.038	0.317	7.34	12.7	0.000359	1.6	RV	CELLSTATES	SMC2	control_LMNA	7	12
JPH2	2.04	0.0369	0.0244	0.322	7.28	11.6	0.000649	1.43	RV	CELLSTATES	SMC2	control_LMNA	7	12
NAV2	2.04	0.000204	0.246	1.6	9.11	24.9	5.89e-07	3.69	RV	CELLSTATES	SMC2	control_LMNA	7	12
RAMP1	2	0.0242	0.0435	0.342	7.43	12.9	0.000331	1.62	RV	CELLSTATES	SMC2	control_LMNA	7	12
ALDH1A2	1.99	0.0182	0.0632	0.375	7.51	13.7	0.000211	1.74	RV	CELLSTATES	SMC2	control_LMNA	7	12
NTRK3	1.99	0.000292	0.228	1.52	8.88	23.9	1e-06	3.54	RV	CELLSTATES	SMC2	control_LMNA	7	12
PLPP3	1.97	0.00872	0.0788	0.509	7.82	15.7	7.57e-05	2.06	RV	CELLSTATES	SMC2	control_LMNA	7	12
SERPINE1	1.97	0.000893	0.224	1.25	8.73	21.3	4.01e-06	3.05	RV	CELLSTATES	SMC2	control_LMNA	7	12
SDK1	1.95	0.000465	0.237	1.57	8.99	22.8	1.79e-06	3.33	RV	CELLSTATES	SMC2	control_LMNA	7	12
IWS1	1.94	0.0454	0.042	0.281	7.4	11	0.000899	1.34	RV	CELLSTATES	SMC2	control_LMNA	7	12
LINC01091	1.94	0.000864	0.198	1.29	8.77	21.4	3.82e-06	3.06	RV	CELLSTATES	SMC2	control_LMNA	7	12
TRAF5	1.91	0.0244	0.0668	0.403	7.69	12.8	0.00034	1.61	RV	CELLSTATES	SMC2	control_LMNA	7	12
ZFAND5	1.91	0.0359	0.0446	0.308	7.44	11.7	0.00061	1.44	RV	CELLSTATES	SMC2	control_LMNA	7	12
ZNRF3	1.91	0.00957	0.084	0.614	7.86	15.4	8.61e-05	2.02	RV	CELLSTATES	SMC2	control_LMNA	7	12
THRB	1.9	0.00606	0.0949	0.703	8.02	16.7	4.48e-05	2.22	RV	CELLSTATES	SMC2	control_LMNA	7	12
BTG2	1.89	0.0477	0.0381	0.329	7.31	10.9	0.000986	1.32	RV	CELLSTATES	SMC2	control_LMNA	7	12
PDGFD	1.88	0.0096	0.118	0.581	8.04	15.4	8.7e-05	2.02	RV	CELLSTATES	SMC2	control_LMNA	7	12
STOX2	1.85	0.0287	0.0589	0.392	7.56	12.4	0.000435	1.54	RV	CELLSTATES	SMC2	control_LMNA	7	12
CTDSPL	1.82	0.00258	0.183	1.14	8.58	18.7	1.53e-05	2.59	RV	CELLSTATES	SMC2	control_LMNA	7	12
VCAN	1.79	0.0377	0.0678	0.351	7.69	11.5	0.000682	1.42	RV	CELLSTATES	SMC2	control_LMNA	7	12
ANK3	1.77	0.0017	0.308	1.63	9	19.8	8.69e-06	2.77	RV	CELLSTATES	SMC2	control_LMNA	7	12
SPTAN1	1.77	0.0282	0.0704	0.537	7.85	12.4	0.000421	1.55	RV	CELLSTATES	SMC2	control_LMNA	7	12
PPP1CB	1.76	0.041	0.0656	0.372	7.59	11.3	0.000778	1.39	RV	CELLSTATES	SMC2	control_LMNA	7	12
SORBS1	1.75	2.48e-05	1.16	6.32	10.8	30.1	4.16e-08	4.61	RV	CELLSTATES	SMC2	control_LMNA	7	12
ATP10A	1.74	0.00702	0.226	1.07	8.66	16.3	5.51e-05	2.15	RV	CELLSTATES	SMC2	control_LMNA	7	12
CD27	1.74	0.0365	0.00185	0.0171	6.44	14.9	0.000635	1.44	RV	CELLSTATES	SMC2	control_LMNA	7	12
GAPVD1	1.74	0.0349	0.0779	0.461	7.71	11.8	0.00058	1.46	RV	CELLSTATES	SMC2	control_LMNA	7	12
JADE1	1.71	0.0457	0.0692	0.428	7.65	11	0.000913	1.34	RV	CELLSTATES	SMC2	control_LMNA	7	12
PRELID2	1.68	0.00897	0.179	1.01	8.59	15.6	7.86e-05	2.05	RV	CELLSTATES	SMC2	control_LMNA	7	12
DTNA	1.64	0.0122	0.203	1.15	8.72	14.8	0.000118	1.91	RV	CELLSTATES	SMC2	control_LMNA	7	12
BACE2	1.63	0.0183	0.146	0.887	8.27	13.7	0.000213	1.74	RV	CELLSTATES	SMC2	control_LMNA	7	12
GATA6	1.63	0.0195	0.154	0.817	8.43	13.5	0.000236	1.71	RV	CELLSTATES	SMC2	control_LMNA	7	12
AFF3	1.62	0.0294	0.111	0.631	8.13	12.3	0.000452	1.53	RV	CELLSTATES	SMC2	control_LMNA	7	12
AKAP12	1.62	0.00239	0.494	2.42	9.56	18.9	1.4e-05	2.62	RV	CELLSTATES	SMC2	control_LMNA	7	12
HIF3A	1.62	0.00701	0.293	1.54	9.06	16.3	5.45e-05	2.15	RV	CELLSTATES	SMC2	control_LMNA	7	12
PCDH7	1.61	0.00757	0.215	1.53	8.89	16.1	6.12e-05	2.12	RV	CELLSTATES	SMC2	control_LMNA	7	12
KALRN	1.6	0.00263	0.438	2.3	9.6	18.6	1.6e-05	2.58	RV	CELLSTATES	SMC2	control_LMNA	7	12
PRKAG2	1.6	0.0209	0.166	0.879	8.47	13.4	0.000258	1.68	RV	CELLSTATES	SMC2	control_LMNA	7	12
NR4A1	1.58	0.0389	0.127	0.487	7.91	11.5	0.000709	1.41	RV	CELLSTATES	SMC2	control_LMNA	7	12
PLSCR4	1.58	0.0438	0.107	0.56	7.96	11.1	0.000861	1.36	RV	CELLSTATES	SMC2	control_LMNA	7	12
SVEP1	1.57	0.0216	0.179	0.87	8.39	13.2	0.000273	1.67	RV	CELLSTATES	SMC2	control_LMNA	7	12
TRPM3	1.57	0.0344	0.118	0.622	8.07	11.9	0.000568	1.46	RV	CELLSTATES	SMC2	control_LMNA	7	12
LTBP1	1.56	0.0082	0.373	1.72	9.23	15.8	7.06e-05	2.09	RV	CELLSTATES	SMC2	control_LMNA	7	12
MICAL2	1.54	0.0161	0.287	1.26	8.94	14.1	0.000172	1.79	RV	CELLSTATES	SMC2	control_LMNA	7	12
FKBP5	1.53	0.00259	0.571	2.88	9.77	18.7	1.56e-05	2.59	RV	CELLSTATES	SMC2	control_LMNA	7	12
PLXDC2	1.52	0.0243	0.279	1.01	8.73	12.9	0.000334	1.62	RV	CELLSTATES	SMC2	control_LMNA	7	12
MACROD2	1.51	0.0251	0.182	0.978	8.52	12.7	0.000356	1.6	RV	CELLSTATES	SMC2	control_LMNA	7	12
MYLK	1.51	0.0406	0.151	0.743	8.19	11.3	0.000766	1.39	RV	CELLSTATES	SMC2	control_LMNA	7	12
FLNA	1.5	0.0126	0.353	1.6	9.14	14.7	0.000124	1.9	RV	CELLSTATES	SMC2	control_LMNA	7	12
MAMDC2	1.5	0.0127	0.297	1.6	9.09	14.7	0.000128	1.9	RV	CELLSTATES	SMC2	control_LMNA	7	12
MYH11	1.49	0.00177	0.963	4.35	10.4	19.7	9.15e-06	2.75	RV	CELLSTATES	SMC2	control_LMNA	7	12
SVIL	1.49	0.00436	0.716	3.32	10.1	17.5	2.92e-05	2.36	RV	CELLSTATES	SMC2	control_LMNA	7	12
AKAP6	1.48	0.0306	0.194	1.06	8.59	12.2	0.00048	1.51	RV	CELLSTATES	SMC2	control_LMNA	7	12
B4GALT1	1.48	0.0458	0.16	0.726	8.19	11	0.000925	1.34	RV	CELLSTATES	SMC2	control_LMNA	7	12
EXT1	1.48	0.00224	0.967	3.99	10.3	19.1	1.26e-05	2.65	RV	CELLSTATES	SMC2	control_LMNA	7	12
TSC22D1	1.48	0.0252	0.251	1.19	8.71	12.7	0.000361	1.6	RV	CELLSTATES	SMC2	control_LMNA	7	12
TGM2	1.47	0.0372	0.211	1.06	8.61	11.6	0.000664	1.43	RV	CELLSTATES	SMC2	control_LMNA	7	12
ELN	1.45	0.0102	0.658	2.68	9.99	15.2	9.51e-05	1.99	RV	CELLSTATES	SMC2	control_LMNA	7	12
BICC1	1.43	0.0194	0.357	1.69	9.1	13.5	0.000233	1.71	RV	CELLSTATES	SMC2	control_LMNA	7	12
XIST	1.4	0.0364	0.28	1.26	9.02	11.7	0.000624	1.44	RV	CELLSTATES	SMC2	control_LMNA	7	12
PALLD	1.38	0.00913	0.695	3.17	9.98	15.5	8.07e-05	2.04	RV	CELLSTATES	SMC2	control_LMNA	7	12
PARD3B	1.38	0.0114	0.618	2.83	9.89	15	0.000109	1.94	RV	CELLSTATES	SMC2	control_LMNA	7	12
CCDC3	1.37	0.0365	0.339	1.44	8.98	11.7	0.000633	1.44	RV	CELLSTATES	SMC2	control_LMNA	7	12
FOXO1	1.37	0.0434	0.287	1.16	8.82	11.1	0.000846	1.36	RV	CELLSTATES	SMC2	control_LMNA	7	12
FOXO3	1.3	0.0338	0.475	1.92	9.41	11.9	0.000549	1.47	RV	CELLSTATES	SMC2	control_LMNA	7	12
RCAN2	1.29	0.0287	0.573	2.24	9.64	12.4	0.000437	1.54	RV	CELLSTATES	SMC2	control_LMNA	7	12
ARL15	1.26	0.0492	0.435	1.74	9.39	10.8	0.00102	1.31	RV	CELLSTATES	SMC2	control_LMNA	7	12
RASAL2	1.2	0.0242	1.06	3.87	10.3	12.9	0.00033	1.62	RV	CELLSTATES	SMC2	control_LMNA	7	12
ARHGAP10	1.15	0.0228	1.29	5.14	10.8	13.1	0.000294	1.64	RV	CELLSTATES	SMC2	control_LMNA	7	12

## Sheet: PKP2_control
Gene	logFC	FDR	mean_exp_control	mean_exp_genotype	logCPM	F	PValue	FDR_plot	Region	annotation_level	cell_state	comparison	Observations_genotype	Observations_reference
MIR217HG	4.96	3.35e-05	0	0.199	6.92	31.2	2.28e-08	4.48	RV	CELLSTATES	SMC2	control_PKP2	5	12
LUZP2	3.91	0.000521	0.0037	0.269	7	24.7	6.61e-07	3.28	RV	CELLSTATES	SMC2	control_PKP2	5	12
ADRA1B	3.82	0.00191	0.00167	0.234	6.86	21.3	3.89e-06	2.72	RV	CELLSTATES	SMC2	control_PKP2	5	12
AC024901.1	3.71	0.00191	0.00185	0.393	6.85	21.4	3.75e-06	2.72	RV	CELLSTATES	SMC2	control_PKP2	5	12
KCTD16	3.7	0.00143	0.00519	0.218	6.94	22.2	2.48e-06	2.85	RV	CELLSTATES	SMC2	control_PKP2	5	12
GRIK2	3.66	5.41e-05	0.00704	0.597	7.27	30.1	4.09e-08	4.27	RV	CELLSTATES	SMC2	control_PKP2	5	12
FMO3	3.6	0.0124	0	0.0808	6.58	16.2	5.83e-05	1.91	RV	CELLSTATES	SMC2	control_PKP2	5	12
ZNF98	3.49	0.00894	0.00333	0.194	6.76	17.2	3.38e-05	2.05	RV	CELLSTATES	SMC2	control_PKP2	5	12
FOSB	3.46	0.0105	0.00333	0.216	6.76	16.6	4.52e-05	1.98	RV	CELLSTATES	SMC2	control_PKP2	5	12
SAMD3	3.45	0.0159	0	0.113	6.56	15.6	7.95e-05	1.8	RV	CELLSTATES	SMC2	control_PKP2	5	12
SMAD7	3.33	0.0182	0.00185	0.194	6.7	15.2	9.46e-05	1.74	RV	CELLSTATES	SMC2	control_PKP2	5	12
BAHD1	3.31	0.022	0	0.0684	6.53	14.6	0.00013	1.66	RV	CELLSTATES	SMC2	control_PKP2	5	12
LYPLAL1-DT	3.26	0.0182	0.00641	0.152	6.73	15.1	0.000101	1.74	RV	CELLSTATES	SMC2	control_PKP2	5	12
ASPG	3.17	0.0369	0	0.0654	6.5	14	0.000316	1.43	RV	CELLSTATES	SMC2	control_PKP2	5	12
PTCHD1-AS	3.1	0.0386	0.0104	0.102	6.72	12.7	0.000368	1.41	RV	CELLSTATES	SMC2	control_PKP2	5	12
PRKAR1B	3.06	0.0369	0.0104	0.112	6.69	12.8	0.000342	1.43	RV	CELLSTATES	SMC2	control_PKP2	5	12
KIAA1211	3.05	0.0369	0	0.053	6.49	13.2	0.00032	1.43	RV	CELLSTATES	SMC2	control_PKP2	5	12
BCL9	3.03	0.0182	0.00688	0.422	6.86	15.1	0.0001	1.74	RV	CELLSTATES	SMC2	control_PKP2	5	12
AC009975.1	2.85	0.0346	0.00852	0.179	6.82	13.2	0.000275	1.46	RV	CELLSTATES	SMC2	control_PKP2	5	12
CPXM2	2.84	0.0123	0.0213	0.265	7.06	16.2	5.59e-05	1.91	RV	CELLSTATES	SMC2	control_PKP2	5	12
LINC02284	2.82	0.0318	0.00852	0.255	6.84	13.5	0.000238	1.5	RV	CELLSTATES	SMC2	control_PKP2	5	12
LINC01091	2.77	1.75e-06	0.198	3.21	9.08	39.1	3.96e-10	5.76	RV	CELLSTATES	SMC2	control_PKP2	5	12
AL031599.1	2.76	0.0191	0.0138	0.238	7.03	15	0.000107	1.72	RV	CELLSTATES	SMC2	control_PKP2	5	12
DIAPH3	2.74	0.0245	0.0188	0.28	6.95	14.4	0.000146	1.61	RV	CELLSTATES	SMC2	control_PKP2	5	12
HTR7	2.73	0.000973	0.0454	1.17	7.65	23.1	1.55e-06	3.01	RV	CELLSTATES	SMC2	control_PKP2	5	12
LINC02398	2.7	0.0212	0.0147	0.41	6.97	14.7	0.000123	1.67	RV	CELLSTATES	SMC2	control_PKP2	5	12
KCNK6	2.63	0.0453	0.0102	0.207	6.87	12.2	0.000473	1.34	RV	CELLSTATES	SMC2	control_PKP2	5	12
ERI2	2.62	0.0467	0.0173	0.292	6.85	12.1	0.000496	1.33	RV	CELLSTATES	SMC2	control_PKP2	5	12
SDK1	2.56	1.81e-05	0.237	2.71	9.2	34	5.62e-09	4.74	RV	CELLSTATES	SMC2	control_PKP2	5	12
SERPINE1	2.56	3.35e-05	0.224	2.82	8.93	31.2	2.27e-08	4.48	RV	CELLSTATES	SMC2	control_PKP2	5	12
PDZRN4	2.53	0.00316	0.0565	0.544	7.66	19.9	8.12e-06	2.5	RV	CELLSTATES	SMC2	control_PKP2	5	12
SAMHD1	2.53	0.000679	0.1	1.25	8.45	24	9.75e-07	3.17	RV	CELLSTATES	SMC2	control_PKP2	5	12
SESN3	2.41	0.0369	0.0152	0.337	7.11	13	0.000314	1.43	RV	CELLSTATES	SMC2	control_PKP2	5	12
LINC02388	2.39	1.92e-05	0.285	3.36	9.39	32.8	1e-08	4.72	RV	CELLSTATES	SMC2	control_PKP2	5	12
TMEM132C	2.35	0.0124	0.0519	0.515	7.55	16.2	5.84e-05	1.91	RV	CELLSTATES	SMC2	control_PKP2	5	12
NLGN4X	2.32	0.0419	0.0243	0.486	7.12	12.5	0.000414	1.38	RV	CELLSTATES	SMC2	control_PKP2	5	12
DGKG	2.31	0.000521	0.183	1.82	8.8	24.7	6.7e-07	3.28	RV	CELLSTATES	SMC2	control_PKP2	5	12
FGF14	2.3	0.00137	0.145	1.53	8.34	22.3	2.28e-06	2.86	RV	CELLSTATES	SMC2	control_PKP2	5	12
ARHGAP24	2.27	0.00301	0.133	1.23	8.48	20.1	7.5e-06	2.52	RV	CELLSTATES	SMC2	control_PKP2	5	12
JPH2	2.25	0.0384	0.0244	0.401	7.27	12.7	0.000362	1.42	RV	CELLSTATES	SMC2	control_PKP2	5	12
CFH	2.23	0.00847	0.0943	0.796	7.99	17.4	3.07e-05	2.07	RV	CELLSTATES	SMC2	control_PKP2	5	12
MAOB	2.14	0.0297	0.0396	0.572	7.53	13.7	0.000218	1.53	RV	CELLSTATES	SMC2	control_PKP2	5	12
GALNT18	2.13	0.0411	0.0398	0.509	7.34	12.6	0.000396	1.39	RV	CELLSTATES	SMC2	control_PKP2	5	12
PCED1B	2.13	0.00516	0.142	1.12	8.31	18.8	1.44e-05	2.29	RV	CELLSTATES	SMC2	control_PKP2	5	12
ITGA8	2.09	0.000199	0.605	4.83	10.1	26.8	2.26e-07	3.7	RV	CELLSTATES	SMC2	control_PKP2	5	12
MID1	2.08	0.00906	0.141	1.27	8.62	17.1	3.52e-05	2.04	RV	CELLSTATES	SMC2	control_PKP2	5	12
ZFAND5	2.08	0.046	0.0446	0.407	7.44	12.2	0.000483	1.34	RV	CELLSTATES	SMC2	control_PKP2	5	12
ARL17B	2.07	0.0341	0.0517	0.496	7.6	13.3	0.000266	1.47	RV	CELLSTATES	SMC2	control_PKP2	5	12
NTRK3	2.07	0.00206	0.228	1.85	8.79	21	4.59e-06	2.69	RV	CELLSTATES	SMC2	control_PKP2	5	12
MEIS1	2.06	0.0369	0.056	0.481	7.52	12.8	0.000343	1.43	RV	CELLSTATES	SMC2	control_PKP2	5	12
CHSY3	2.03	0.00426	0.228	2.06	8.73	19.2	1.16e-05	2.37	RV	CELLSTATES	SMC2	control_PKP2	5	12
EFEMP1	2.03	0.0484	0.0529	0.489	7.43	12	0.000527	1.31	RV	CELLSTATES	SMC2	control_PKP2	5	12
PDZRN3	2.03	0.00618	0.163	1.44	8.6	18.3	1.87e-05	2.21	RV	CELLSTATES	SMC2	control_PKP2	5	12
ADAMTSL1	1.98	0.0369	0.0798	0.661	7.99	12.9	0.000329	1.43	RV	CELLSTATES	SMC2	control_PKP2	5	12
CNKSR3	1.98	0.0369	0.0666	0.615	7.59	12.8	0.00034	1.43	RV	CELLSTATES	SMC2	control_PKP2	5	12
FAT3	1.96	0.0369	0.08	0.603	7.83	12.9	0.000332	1.43	RV	CELLSTATES	SMC2	control_PKP2	5	12
SH3RF3	1.95	0.0341	0.0935	0.73	7.9	13.3	0.000268	1.47	RV	CELLSTATES	SMC2	control_PKP2	5	12
CARMIL1	1.91	0.00653	0.346	2.31	9.31	18.1	2.11e-05	2.19	RV	CELLSTATES	SMC2	control_PKP2	5	12
NEDD9	1.91	0.0276	0.131	0.913	8.19	14.1	0.000173	1.56	RV	CELLSTATES	SMC2	control_PKP2	5	12
SHROOM3	1.91	0.0182	0.139	1.07	8.26	15.2	9.86e-05	1.74	RV	CELLSTATES	SMC2	control_PKP2	5	12
TMEM131L	1.91	0.0369	0.103	0.981	7.94	13	0.000316	1.43	RV	CELLSTATES	SMC2	control_PKP2	5	12
LPAR1	1.9	0.0422	0.0971	0.676	7.95	12.4	0.000425	1.37	RV	CELLSTATES	SMC2	control_PKP2	5	12
NAV2	1.89	0.00878	0.246	1.94	8.87	17.3	3.25e-05	2.06	RV	CELLSTATES	SMC2	control_PKP2	5	12
VCL	1.8	0.00653	0.454	2.88	9.53	18.1	2.12e-05	2.19	RV	CELLSTATES	SMC2	control_PKP2	5	12
FRMD4A	1.77	0.0101	0.379	2.77	9.19	16.7	4.28e-05	1.99	RV	CELLSTATES	SMC2	control_PKP2	5	12
PDLIM3	1.76	0.0114	0.435	3.06	9.66	16.4	5.1e-05	1.94	RV	CELLSTATES	SMC2	control_PKP2	5	12
PRELID2	1.75	0.0297	0.179	1.29	8.51	13.7	0.000218	1.53	RV	CELLSTATES	SMC2	control_PKP2	5	12
AKAP6	1.71	0.0365	0.194	1.33	8.6	13.1	0.000293	1.44	RV	CELLSTATES	SMC2	control_PKP2	5	12
PCDH7	1.71	0.0289	0.215	1.66	8.91	13.8	0.000201	1.54	RV	CELLSTATES	SMC2	control_PKP2	5	12
MYOCD	1.7	0.0276	0.271	1.73	8.92	13.9	0.000188	1.56	RV	CELLSTATES	SMC2	control_PKP2	5	12
FOXO3	1.68	0.0112	0.475	3.11	9.47	16.5	4.91e-05	1.95	RV	CELLSTATES	SMC2	control_PKP2	5	12
GATA6	1.68	0.0467	0.154	1.31	8.31	12.1	0.000498	1.33	RV	CELLSTATES	SMC2	control_PKP2	5	12
PALLD	1.66	0.00603	0.695	4.37	10.1	18.4	1.78e-05	2.22	RV	CELLSTATES	SMC2	control_PKP2	5	12
CNTN4	1.63	0.0182	0.525	3	9.53	15.2	9.53e-05	1.74	RV	CELLSTATES	SMC2	control_PKP2	5	12
ENAH	1.63	0.0276	0.401	2.2	9.18	13.9	0.000188	1.56	RV	CELLSTATES	SMC2	control_PKP2	5	12
TANC1	1.6	0.0291	0.402	2.37	9.26	13.8	0.000205	1.54	RV	CELLSTATES	SMC2	control_PKP2	5	12
EXT1	1.58	0.00785	0.967	4.99	10.2	17.6	2.73e-05	2.11	RV	CELLSTATES	SMC2	control_PKP2	5	12
ZBTB16	1.58	0.00755	0.867	4.99	10.2	17.7	2.57e-05	2.12	RV	CELLSTATES	SMC2	control_PKP2	5	12
PICALM	1.51	0.0411	0.417	2.61	9.3	12.5	0.000398	1.39	RV	CELLSTATES	SMC2	control_PKP2	5	12
ELN	1.5	0.0322	0.658	3.16	9.7	13.4	0.000246	1.49	RV	CELLSTATES	SMC2	control_PKP2	5	12
FOXP1	1.49	0.0419	0.562	3.32	9.57	12.5	0.000415	1.38	RV	CELLSTATES	SMC2	control_PKP2	5	12
PDE4D	1.49	0.0369	0.49	3	9.7	13.1	0.000303	1.43	RV	CELLSTATES	SMC2	control_PKP2	5	12
ARL15	1.47	0.0484	0.435	2.51	9.36	12	0.000519	1.32	RV	CELLSTATES	SMC2	control_PKP2	5	12
RCAN2	1.47	0.0369	0.573	3.09	9.64	12.9	0.000337	1.43	RV	CELLSTATES	SMC2	control_PKP2	5	12
RASAL2	1.45	0.0166	1.06	5.47	10.5	15.5	8.42e-05	1.78	RV	CELLSTATES	SMC2	control_PKP2	5	12
SLIT3	1.45	0.0212	0.877	5	10.1	14.7	0.000124	1.67	RV	CELLSTATES	SMC2	control_PKP2	5	12
ARHGAP10	1.43	0.00906	1.29	7.21	10.8	17.1	3.63e-05	2.04	RV	CELLSTATES	SMC2	control_PKP2	5	12
MYH11	1.4	0.0318	0.963	4.45	10.3	13.5	0.000237	1.5	RV	CELLSTATES	SMC2	control_PKP2	5	12
SORBS1	1.38	0.0276	1.16	5.54	10.5	14	0.000179	1.56	RV	CELLSTATES	SMC2	control_PKP2	5	12
LPP	1.25	0.00206	4.44	19.3	12.2	21	4.64e-06	2.69	RV	CELLSTATES	SMC2	control_PKP2	5	12

## Sheet: PVneg_control
Gene	logFC	FDR	mean_exp_control	mean_exp_genotype	logCPM	F	PValue	FDR_plot	Region	annotation_level	cell_state	comparison	Observations_genotype	Observations_reference
LUZP2	6.47	1.21e-08	0.0037	0.316	7.24	48.2	3.91e-12	7.92	RV	CELLSTATES	SMC2	control_PVneg	4	12
ADRA1B	4.9	0.000489	0.00167	0.16	6.95	26.2	3.15e-07	3.31	RV	CELLSTATES	SMC2	control_PVneg	4	12
SLC27A6	4.84	1.24e-08	0.0195	0.4	7.78	47.7	4.98e-12	7.91	RV	CELLSTATES	SMC2	control_PVneg	4	12
CSMD1	4.2	8.72e-09	0.0476	0.625	8.23	49.4	2.1e-12	8.06	RV	CELLSTATES	SMC2	control_PVneg	4	12
SAMD3	4.13	0.00795	0	0.164	6.81	19.2	1.15e-05	2.1	RV	CELLSTATES	SMC2	control_PVneg	4	12
SLC26A3	4.08	1.83e-11	0.111	1.59	9.17	62.3	2.95e-15	10.7	RV	CELLSTATES	SMC2	control_PVneg	4	12
MIR217HG	4.07	0.000872	0	0.0781	6.71	24.5	7.24e-07	3.06	RV	CELLSTATES	SMC2	control_PVneg	4	12
BMP6	3.97	0.00698	0.005	0.218	7	19.7	8.98e-06	2.16	RV	CELLSTATES	SMC2	control_PVneg	4	12
KLF15	3.97	0.016	0	0.0601	6.71	19.1	2.95e-05	1.8	RV	CELLSTATES	SMC2	control_PVneg	4	12
AL009179.1	3.72	0.00613	0	0.0625	6.67	22.7	7.4e-06	2.21	RV	CELLSTATES	SMC2	control_PVneg	4	12
LMO3	3.71	0.00145	0.0288	0.312	7.33	23.3	1.4e-06	2.84	RV	CELLSTATES	SMC2	control_PVneg	4	12
FAT4	3.54	0.0129	0.0087	0.322	7.14	18.1	2.07e-05	1.89	RV	CELLSTATES	SMC2	control_PVneg	4	12
CCDC85A	3.41	0.0144	0.00185	0.0625	6.7	18.5	2.43e-05	1.84	RV	CELLSTATES	SMC2	control_PVneg	4	12
AC016773.1	3.28	0.0445	0	0.0469	6.63	20.4	0.000104	1.35	RV	CELLSTATES	SMC2	control_PVneg	4	12
FMO3	3.28	0.0445	0	0.0469	6.63	20.4	0.000104	1.35	RV	CELLSTATES	SMC2	control_PVneg	4	12
EFEMP1	3.02	0.00274	0.0529	0.515	7.7	21.9	2.86e-06	2.56	RV	CELLSTATES	SMC2	control_PVneg	4	12
ITGBL1	2.9	0.0206	0.0371	0.248	7.29	16.9	3.97e-05	1.69	RV	CELLSTATES	SMC2	control_PVneg	4	12
LINC01091	2.78	0.000872	0.198	2.55	8.97	24.4	7.71e-07	3.06	RV	CELLSTATES	SMC2	control_PVneg	4	12
RASGEF1B	2.72	3.56e-05	0.243	1.34	9.13	31.8	1.72e-08	4.45	RV	CELLSTATES	SMC2	control_PVneg	4	12
INO80D	2.65	0.000489	0.156	0.869	8.75	26.3	2.88e-07	3.31	RV	CELLSTATES	SMC2	control_PVneg	4	12
PDGFD	2.61	0.00725	0.118	0.732	8.16	19.5	9.92e-06	2.14	RV	CELLSTATES	SMC2	control_PVneg	4	12
SAMHD1	2.56	0.016	0.1	0.514	8.15	17.5	2.94e-05	1.8	RV	CELLSTATES	SMC2	control_PVneg	4	12
PLXDC2	2.38	0.00608	0.279	1.49	8.87	20.2	6.85e-06	2.22	RV	CELLSTATES	SMC2	control_PVneg	4	12
ELN	2.32	0.000839	0.658	3.57	9.93	24.9	6.07e-07	3.08	RV	CELLSTATES	SMC2	control_PVneg	4	12
BICC1	2.13	0.00958	0.357	2.01	9.24	18.8	1.46e-05	2.02	RV	CELLSTATES	SMC2	control_PVneg	4	12

## Sheet: RBM20_control
Gene	logFC	FDR	mean_exp_control	mean_exp_genotype	logCPM	F	PValue	FDR_plot	Region	annotation_level	cell_state	comparison	Observations_genotype	Observations_reference
SAMD3	4.3	0.00605	0	0.111	6.67	21.9	2.88e-06	2.22	RV	CELLSTATES	SMC2	control_RBM20	4	12
LUZP2	4.28	0.000324	0.0037	0.281	7.03	28.9	7.72e-08	3.49	RV	CELLSTATES	SMC2	control_RBM20	4	12
PRKAR1B	4.07	0.00495	0.0104	0.194	6.79	23.1	1.57e-06	2.31	RV	CELLSTATES	SMC2	control_RBM20	4	12
KIAA1211	3.85	0.0257	0	0.0993	6.56	17.6	2.74e-05	1.59	RV	CELLSTATES	SMC2	control_RBM20	4	12
DCDC2C	3.84	0.0257	0	0.0999	6.56	17.5	2.91e-05	1.59	RV	CELLSTATES	SMC2	control_RBM20	4	12
GRIK2	3.76	0.00605	0.00704	0.252	7.15	22.2	2.52e-06	2.22	RV	CELLSTATES	SMC2	control_RBM20	4	12
ZNF571	3.68	0.039	0	0.0701	6.52	16.2	5.58e-05	1.41	RV	CELLSTATES	SMC2	control_RBM20	4	12
GRIA1	3.59	0.0434	0	0.0719	6.52	15.7	7.24e-05	1.36	RV	CELLSTATES	SMC2	control_RBM20	4	12
AC009975.1	3.16	0.0285	0.00852	0.173	6.86	17.1	3.62e-05	1.55	RV	CELLSTATES	SMC2	control_RBM20	4	12
SERPINE1	2.87	2.51e-05	0.224	3.18	9.52	34.6	3.99e-09	4.6	RV	CELLSTATES	SMC2	control_RBM20	4	12
AC073082.1	2.74	0.0434	0.0206	0.226	7.04	15.8	6.89e-05	1.36	RV	CELLSTATES	SMC2	control_RBM20	4	12
ANO3	2.51	0.0154	0.0722	0.557	7.75	19.4	1.05e-05	1.81	RV	CELLSTATES	SMC2	control_RBM20	4	12
ADAMTSL1	2.34	0.0154	0.0798	0.789	8.03	19.3	1.1e-05	1.81	RV	CELLSTATES	SMC2	control_RBM20	4	12
ACTA1	2.26	0.0257	0.0805	0.444	7.75	17.4	3.07e-05	1.59	RV	CELLSTATES	SMC2	control_RBM20	4	12
FP671120.1	2.15	0.0257	0.146	0.709	8.29	17.7	2.56e-05	1.59	RV	CELLSTATES	SMC2	control_RBM20	4	12
ARHGAP24	2.07	0.0434	0.133	0.954	8.46	15.9	6.72e-05	1.36	RV	CELLSTATES	SMC2	control_RBM20	4	12
COL8A1	2.06	0.03	0.164	1.02	8.53	16.8	4.06e-05	1.52	RV	CELLSTATES	SMC2	control_RBM20	4	12
KALRN	1.88	0.0225	0.438	2.42	9.62	18.3	1.85e-05	1.65	RV	CELLSTATES	SMC2	control_RBM20	4	12

## Sheet: TTN_control
Gene	logFC	FDR	mean_exp_control	mean_exp_genotype	logCPM	F	PValue	FDR_plot	Region	annotation_level	cell_state	comparison	Observations_genotype	Observations_reference
AC011306.1	4.29	0.00843	0.00926	0.258	6.45	19.8	8.39e-06	2.07	RV	CELLSTATES	SMC2	control_TTN	4	12
AL512328.1	4.16	0.00811	0	0.167	6.25	21.5	7.4e-06	2.09	RV	CELLSTATES	SMC2	control_TTN	4	12
NKAIN3	3.99	0.00435	0.00375	0.469	6.67	22.8	1.83e-06	2.36	RV	CELLSTATES	SMC2	control_TTN	4	12
MEX3B	3.94	0.0211	0.00694	0.259	6.46	17.8	2.45e-05	1.68	RV	CELLSTATES	SMC2	control_TTN	4	12
AL160290.2	3.66	0.0402	0.00185	0.295	6.44	16	6.17e-05	1.4	RV	CELLSTATES	SMC2	control_TTN	4	12
LUZP2	3.62	0.00781	0.0037	0.4	6.67	20.3	6.47e-06	2.11	RV	CELLSTATES	SMC2	control_TTN	4	12
AC024909.1	3.54	0.0402	0.00861	0.303	6.53	16	6.33e-05	1.4	RV	CELLSTATES	SMC2	control_TTN	4	12
NPPB	3.44	0.00487	0.0175	0.301	7.12	21.9	2.83e-06	2.31	RV	CELLSTATES	SMC2	control_TTN	4	12
FAT4	3.01	0.0254	0.0087	0.249	6.86	17.2	3.32e-05	1.6	RV	CELLSTATES	SMC2	control_TTN	4	12
FLT1	2.96	0.00204	0.0953	0.884	8.47	25.2	5.06e-07	2.69	RV	CELLSTATES	SMC2	control_TTN	4	12
FRAS1	2.77	0.0256	0.0311	0.473	7.01	17.1	3.61e-05	1.59	RV	CELLSTATES	SMC2	control_TTN	4	12
ACTA1	2.67	0.00435	0.0805	0.643	7.98	22.5	2.11e-06	2.36	RV	CELLSTATES	SMC2	control_TTN	4	12
LINC01091	2.41	0.00153	0.198	2.5	8.74	27.9	1.27e-07	2.82	RV	CELLSTATES	SMC2	control_TTN	4	12
CARMIL1	2.21	0.0054	0.346	2.1	9.33	21.3	3.89e-06	2.27	RV	CELLSTATES	SMC2	control_TTN	4	12
ELN	1.68	0.0254	0.658	4.57	9.74	17.2	3.37e-05	1.6	RV	CELLSTATES	SMC2	control_TTN	4	12
