# Supplementary material for: Pathogenic variants damage cell composition and single cell transcription in cardiomyopathies
Source: Science. Author manuscript; Available in PMC 2022 Oct 3. (PMC9528698; doi:10.1126/science.abo1984)
Supplement: Supp table 28.5 [file NIHMS1835045-supplement-Supp_table_28_5.xlsx]

## Sheet: Index
Column name	Description
Gene	Gene symbol, Ensembl 84
logFC	log2-fold change
FDR	False discovery rate; FDR is the PValue after (by default) Benjamini-Hochberg correction.
mean_exp_control	Mean expression values across controls
mean_exp_genotype	Mean expression values across disease samples
logCPM	logCPM is the average expression of all pseudobulked samples for that particular gene across all samples on the log2-scale expressed in counts per million (cpm, as calculated by edgeR after normalization).
F	Output of quasi-likelihood F-test
PValue	PValue is the nominal p-value derived from F
FDR_plot	-log10(False discovery rate)
Region	Studied region (LV or RV)
annotation_level	Cell-type or cell-state
cell_state/state	Specification which cell-type or state was analysed
comparison	Specification control_GENOTYPE
Observations_genotype	Numbers of Patients included in edgeR (patients with low number of nuclei have been excluded)
Observations_reference	Numbers of Patients included in edgeR (patients with low number of nuclei have been excluded)

## Sheet: control_LMNA
Gene	logFC	FDR	mean_exp_control	mean_exp_genotype	logCPM	F	PValue	FDR_plot	Region	annotation_level	cell_state	comparison	Observations_genotype	Observations_reference
CCL2	3.96	1.05e-07	0.102	0.00714	5.73	87.5	1.88e-11	6.98	RV	CELLSTATES	PC1	control_LMNA	7	15
PLA2G2A	3.72	0.000122	0.0721	0.00443	4.8	35.8	5.71e-07	3.91	RV	CELLSTATES	PC1	control_LMNA	7	15
GRXCR2	3.56	0.00515	0.0173	0.00151	3.46	19.3	8.46e-05	2.29	RV	CELLSTATES	PC1	control_LMNA	7	15
G0S2	3.39	5.04e-05	0.0337	0.00266	4.16	40.6	1.67e-07	4.3	RV	CELLSTATES	PC1	control_LMNA	7	15
BICDL1	3.22	0.00237	0.0197	0.00208	3.58	22.8	2.6e-05	2.63	RV	CELLSTATES	PC1	control_LMNA	7	15
STX16	2.84	0.00327	0.0144	0.00421	3.82	21.4	4.19e-05	2.49	RV	CELLSTATES	PC1	control_LMNA	7	15
AC105402.3	2.81	0.00399	0.026	0.00606	4.3	20.6	5.52e-05	2.4	RV	CELLSTATES	PC1	control_LMNA	7	15
ST3GAL5	2.75	3.66e-05	0.109	0.0215	5.91	42.6	1.02e-07	4.44	RV	CELLSTATES	PC1	control_LMNA	7	15
MYH6	2.73	0.000552	0.0317	0.00659	4.29	29.3	3.47e-06	3.26	RV	CELLSTATES	PC1	control_LMNA	7	15
GABBR2	2.66	5.21e-06	0.0973	0.0195	5.66	56.4	4.67e-09	5.28	RV	CELLSTATES	PC1	control_LMNA	7	15
ANKRD2	2.6	0.0159	0.0216	0.00496	4.18	15	0.000408	1.8	RV	CELLSTATES	PC1	control_LMNA	7	15
FGF10	2.54	0.02	0.0151	0.00305	3.36	14	0.000594	1.7	RV	CELLSTATES	PC1	control_LMNA	7	15
AC004257.1	2.44	0.000146	0.038	0.00917	4.46	34.9	7.22e-07	3.83	RV	CELLSTATES	PC1	control_LMNA	7	15
LRP4	2.44	0.00179	0.561	0.179	8.58	24.1	1.71e-05	2.75	RV	CELLSTATES	PC1	control_LMNA	7	15
TGFBI	2.22	0.00335	0.103	0.0199	5.51	21.3	4.35e-05	2.48	RV	CELLSTATES	PC1	control_LMNA	7	15
AC010197.1	2.21	0.00829	0.0129	0.00413	3.39	17.3	0.000171	2.08	RV	CELLSTATES	PC1	control_LMNA	7	15
BHLHE40	2.2	0.0221	0.044	0.00701	4.38	13.6	0.000707	1.66	RV	CELLSTATES	PC1	control_LMNA	7	15
TNFAIP6	2.19	0.00671	0.0152	0.00325	3.22	18.2	0.000125	2.17	RV	CELLSTATES	PC1	control_LMNA	7	15
AC008914.1	2.18	0.00478	0.0156	0.00581	3.75	19.6	7.61e-05	2.32	RV	CELLSTATES	PC1	control_LMNA	7	15
ADAMTS6	2.18	0.000214	0.167	0.0414	6.28	33.2	1.15e-06	3.67	RV	CELLSTATES	PC1	control_LMNA	7	15
ADAMTS9	2.17	1.86e-05	1.68	0.476	9.92	48.1	2.83e-08	4.73	RV	CELLSTATES	PC1	control_LMNA	7	15
FAM43A	2.17	0.00231	0.058	0.0156	5.22	23	2.47e-05	2.64	RV	CELLSTATES	PC1	control_LMNA	7	15
DIO2	2.16	0.0406	0.0395	0.00676	4.01	11.3	0.00176	1.39	RV	CELLSTATES	PC1	control_LMNA	7	15
AC007406.3	2.13	0.00271	0.0218	0.00721	3.98	22.2	3.18e-05	2.57	RV	CELLSTATES	PC1	control_LMNA	7	15
PTGIR	2.13	0.00699	0.0359	0.00781	4.15	18	0.000134	2.16	RV	CELLSTATES	PC1	control_LMNA	7	15
ADH1B	2.09	0.00949	0.0834	0.03	5.83	16.9	0.000203	2.02	RV	CELLSTATES	PC1	control_LMNA	7	15
ADAMTS9-AS1	2.07	0.002	0.26	0.0841	7.42	23.5	2.07e-05	2.7	RV	CELLSTATES	PC1	control_LMNA	7	15
LINC01894	2.05	0.0172	0.0139	0.00462	3.27	14.7	0.000459	1.77	RV	CELLSTATES	PC1	control_LMNA	7	15
CFD	2.04	0.00392	0.213	0.056	6.97	20.6	5.35e-05	2.41	RV	CELLSTATES	PC1	control_LMNA	7	15
PTP4A3	2.03	1.38e-07	0.114	0.0355	6.11	83.2	3.72e-11	6.86	RV	CELLSTATES	PC1	control_LMNA	7	15
MEST	2.02	0.00359	0.0555	0.0207	5.27	21	4.79e-05	2.45	RV	CELLSTATES	PC1	control_LMNA	7	15
LINC00842	2.01	0.00138	0.0976	0.0371	6.01	25.2	1.21e-05	2.86	RV	CELLSTATES	PC1	control_LMNA	7	15
SLC6A9	1.99	0.0117	0.0149	0.00381	3.37	16.1	0.000272	1.93	RV	CELLSTATES	PC1	control_LMNA	7	15
BCL3	1.98	0.00654	0.0255	0.00613	3.82	18.3	0.00012	2.18	RV	CELLSTATES	PC1	control_LMNA	7	15
SNCG	1.98	2.32e-05	0.1	0.0333	6.02	45.4	5.21e-08	4.63	RV	CELLSTATES	PC1	control_LMNA	7	15
RIC3	1.94	0.00803	0.0192	0.00521	3.63	17.5	0.000162	2.1	RV	CELLSTATES	PC1	control_LMNA	7	15
ADCYAP1R1	1.9	0.0156	0.0343	0.00962	4.4	15.1	0.000396	1.81	RV	CELLSTATES	PC1	control_LMNA	7	15
EPHX3	1.87	0.0325	0.0136	0.00277	3.05	12.2	0.00123	1.49	RV	CELLSTATES	PC1	control_LMNA	7	15
TOB1	1.87	0.000848	0.0354	0.0119	4.41	27.4	6.17e-06	3.07	RV	CELLSTATES	PC1	control_LMNA	7	15
SNHG19	1.84	0.00455	0.0353	0.0108	4.54	20	6.7e-05	2.34	RV	CELLSTATES	PC1	control_LMNA	7	15
MEF2C-AS2	1.83	0.0184	0.0162	0.00714	3.7	14.4	0.000515	1.74	RV	CELLSTATES	PC1	control_LMNA	7	15
MGST1	1.81	0.0201	0.035	0.0107	4.29	13.9	0.000609	1.7	RV	CELLSTATES	PC1	control_LMNA	7	15
NPY1R	1.8	0.00133	0.0479	0.0189	4.91	25.5	1.1e-05	2.88	RV	CELLSTATES	PC1	control_LMNA	7	15
AQP7	1.74	0.0183	0.026	0.00776	4.11	14.4	0.00051	1.74	RV	CELLSTATES	PC1	control_LMNA	7	15
PLEKHG3	1.74	1.86e-05	0.101	0.043	6.01	47.2	3.5e-08	4.73	RV	CELLSTATES	PC1	control_LMNA	7	15
VSIR	1.74	0.0201	0.0168	0.00471	3.44	14	0.000602	1.7	RV	CELLSTATES	PC1	control_LMNA	7	15
EPHB6	1.72	0.00981	0.0185	0.00818	3.91	16.7	0.000214	2.01	RV	CELLSTATES	PC1	control_LMNA	7	15
IER5L	1.71	0.000122	0.0666	0.0287	5.39	35.9	5.62e-07	3.91	RV	CELLSTATES	PC1	control_LMNA	7	15
POU5F1	1.7	0.0108	0.027	0.00815	4	16.3	0.000249	1.97	RV	CELLSTATES	PC1	control_LMNA	7	15
IL6R	1.68	0.0181	0.0148	0.00743	3.69	14.5	0.00049	1.74	RV	CELLSTATES	PC1	control_LMNA	7	15
AC100803.3	1.66	0.000295	0.0504	0.0188	4.83	31.6	1.8e-06	3.53	RV	CELLSTATES	PC1	control_LMNA	7	15
AC024337.1	1.63	0.0425	0.0198	0.0103	4.01	11.2	0.00187	1.37	RV	CELLSTATES	PC1	control_LMNA	7	15
SSTR2	1.63	0.0013	0.0528	0.0214	4.99	25.6	1.07e-05	2.88	RV	CELLSTATES	PC1	control_LMNA	7	15
MSC	1.61	0.00464	0.0159	0.00641	3.58	19.8	7.07e-05	2.33	RV	CELLSTATES	PC1	control_LMNA	7	15
AC245041.2	1.6	0.007	0.0328	0.0171	4.65	18	0.000134	2.15	RV	CELLSTATES	PC1	control_LMNA	7	15
MYH15	1.59	0.0145	0.0358	0.0159	4.64	15.3	0.000356	1.84	RV	CELLSTATES	PC1	control_LMNA	7	15
SPHKAP	1.59	0.0457	0.0231	0.00868	4.03	10.9	0.00209	1.34	RV	CELLSTATES	PC1	control_LMNA	7	15
IL34	1.58	0.0103	0.137	0.0514	6.07	16.5	0.00023	1.99	RV	CELLSTATES	PC1	control_LMNA	7	15
TRDN-AS1	1.57	0.0223	0.0711	0.0324	5.57	13.5	0.00072	1.65	RV	CELLSTATES	PC1	control_LMNA	7	15
NGF	1.56	0.000618	1.17	0.561	9.58	28.7	4.16e-06	3.21	RV	CELLSTATES	PC1	control_LMNA	7	15
TECRL	1.56	0.0234	0.0664	0.0294	5.43	13.3	0.000771	1.63	RV	CELLSTATES	PC1	control_LMNA	7	15
SATL1	1.55	0.0485	0.0155	0.00519	3.39	10.7	0.00229	1.31	RV	CELLSTATES	PC1	control_LMNA	7	15
PNRC1	1.54	0.000823	0.132	0.0685	6.5	27.6	5.84e-06	3.08	RV	CELLSTATES	PC1	control_LMNA	7	15
FGF12	1.53	0.0183	0.273	0.11	7.35	14.4	0.000506	1.74	RV	CELLSTATES	PC1	control_LMNA	7	15
TM4SF1	1.52	0.0291	0.0148	0.0068	3.55	12.6	0.00105	1.54	RV	CELLSTATES	PC1	control_LMNA	7	15
IPO9-AS1	1.51	0.000229	0.149	0.0677	6.58	32.9	1.26e-06	3.64	RV	CELLSTATES	PC1	control_LMNA	7	15
NOP16	1.51	0.0351	0.0131	0.00561	3.41	11.9	0.00137	1.45	RV	CELLSTATES	PC1	control_LMNA	7	15
NAV1	1.5	0.00015	0.223	0.0935	6.99	34.7	7.65e-07	3.83	RV	CELLSTATES	PC1	control_LMNA	7	15
NCAM1	1.5	0.0405	0.0388	0.0147	4.57	11.3	0.00175	1.39	RV	CELLSTATES	PC1	control_LMNA	7	15
SLC7A5	1.5	0.0147	0.0184	0.00757	3.76	15.3	0.000366	1.83	RV	CELLSTATES	PC1	control_LMNA	7	15
AC027698.1	1.49	3.54e-05	0.0884	0.0387	5.71	42.9	9.53e-08	4.45	RV	CELLSTATES	PC1	control_LMNA	7	15
RARA-AS1	1.49	0.0148	0.0211	0.00985	3.94	15.2	0.000372	1.83	RV	CELLSTATES	PC1	control_LMNA	7	15
GRIN3A	1.48	0.000258	0.145	0.0753	6.5	32.4	1.43e-06	3.59	RV	CELLSTATES	PC1	control_LMNA	7	15
KANK3	1.48	0.0183	0.101	0.0507	6.12	14.4	0.000507	1.74	RV	CELLSTATES	PC1	control_LMNA	7	15
ST8SIA1	1.48	0.0309	0.0208	0.00924	3.82	12.4	0.00112	1.51	RV	CELLSTATES	PC1	control_LMNA	7	15
ALG2	1.47	0.0235	0.0142	0.00533	3.39	13.3	0.000778	1.63	RV	CELLSTATES	PC1	control_LMNA	7	15
HIC1	1.47	0.00208	0.0761	0.0357	5.53	23.4	2.17e-05	2.68	RV	CELLSTATES	PC1	control_LMNA	7	15
PPP1R18	1.46	0.0284	0.0198	0.00768	3.68	12.7	0.00101	1.55	RV	CELLSTATES	PC1	control_LMNA	7	15
SYPL2	1.46	0.00264	0.0665	0.0333	5.4	22.3	3.08e-05	2.58	RV	CELLSTATES	PC1	control_LMNA	7	15
AL512638.2	1.45	0.00692	0.271	0.136	7.45	18.1	0.00013	2.16	RV	CELLSTATES	PC1	control_LMNA	7	15
MT-ND3	1.44	0.0414	0.198	0.11	7.11	11.2	0.0018	1.38	RV	CELLSTATES	PC1	control_LMNA	7	15
SPTB	1.44	0.0134	0.0227	0.0108	4.02	15.6	0.000324	1.87	RV	CELLSTATES	PC1	control_LMNA	7	15
AL603832.1	1.43	0.00749	0.0204	0.00938	3.83	17.7	0.000147	2.13	RV	CELLSTATES	PC1	control_LMNA	7	15
ENPP1	1.43	0.00171	0.327	0.14	7.37	24.4	1.58e-05	2.77	RV	CELLSTATES	PC1	control_LMNA	7	15
TEX14	1.43	0.00747	0.0468	0.0232	4.97	17.8	0.000146	2.13	RV	CELLSTATES	PC1	control_LMNA	7	15
STAC	1.42	0.000805	0.16	0.0701	6.45	27.7	5.64e-06	3.09	RV	CELLSTATES	PC1	control_LMNA	7	15
AC244131.2	1.41	0.0312	0.0343	0.0137	4.33	12.3	0.00115	1.51	RV	CELLSTATES	PC1	control_LMNA	7	15
MT-ND1	1.4	0.043	0.107	0.0638	6.26	11.1	0.0019	1.37	RV	CELLSTATES	PC1	control_LMNA	7	15
STARD8	1.4	0.014	0.0616	0.0302	5.19	15.5	0.000341	1.86	RV	CELLSTATES	PC1	control_LMNA	7	15
AHR	1.39	0.0342	0.0253	0.0109	3.94	12	0.00132	1.47	RV	CELLSTATES	PC1	control_LMNA	7	15
CMTM8	1.39	0.0201	0.0821	0.0357	5.54	14	0.000607	1.7	RV	CELLSTATES	PC1	control_LMNA	7	15
ADA	1.38	0.000577	0.0743	0.0323	5.38	29.1	3.75e-06	3.24	RV	CELLSTATES	PC1	control_LMNA	7	15
COL15A1	1.38	0.0491	0.0282	0.00904	3.88	10.6	0.00235	1.31	RV	CELLSTATES	PC1	control_LMNA	7	15
ISYNA1	1.38	4.06e-05	0.222	0.111	7.11	42.1	1.17e-07	4.39	RV	CELLSTATES	PC1	control_LMNA	7	15
CD44	1.37	0.00284	0.266	0.128	7.29	21.9	3.47e-05	2.55	RV	CELLSTATES	PC1	control_LMNA	7	15
ZNF521	1.37	8.46e-06	0.327	0.162	7.54	53.7	8.35e-09	5.07	RV	CELLSTATES	PC1	control_LMNA	7	15
LGALS2	1.36	0.0167	0.0193	0.011	3.96	14.8	0.000443	1.78	RV	CELLSTATES	PC1	control_LMNA	7	15
HGF	1.33	0.00462	0.167	0.0682	6.37	19.9	6.92e-05	2.34	RV	CELLSTATES	PC1	control_LMNA	7	15
AC090617.4	1.31	0.00552	0.0484	0.0254	4.96	19	9.31e-05	2.26	RV	CELLSTATES	PC1	control_LMNA	7	15
COL1A1	1.31	0.00439	0.171	0.0761	6.56	20.2	6.26e-05	2.36	RV	CELLSTATES	PC1	control_LMNA	7	15
MPPED2	1.31	0.00179	0.265	0.14	7.31	24	1.75e-05	2.75	RV	CELLSTATES	PC1	control_LMNA	7	15
PIP4K2C	1.31	0.0105	0.0419	0.0225	4.9	16.5	0.000235	1.98	RV	CELLSTATES	PC1	control_LMNA	7	15
AC142472.1	1.29	0.0234	0.0228	0.0119	4.02	13.3	0.000769	1.63	RV	CELLSTATES	PC1	control_LMNA	7	15
FSD2	1.29	0.0204	0.0373	0.0202	4.69	13.9	0.000624	1.69	RV	CELLSTATES	PC1	control_LMNA	7	15
NID2	1.27	0.000722	0.119	0.0619	6.14	28.1	4.99e-06	3.14	RV	CELLSTATES	PC1	control_LMNA	7	15
STXBP6	1.26	0.0372	0.0541	0.0253	4.92	11.7	0.00152	1.43	RV	CELLSTATES	PC1	control_LMNA	7	15
TTC7A	1.26	0.00193	0.1	0.0483	5.84	23.7	1.96e-05	2.71	RV	CELLSTATES	PC1	control_LMNA	7	15
MAOA	1.25	0.0482	0.0248	0.0172	4.38	10.7	0.00227	1.32	RV	CELLSTATES	PC1	control_LMNA	7	15
NCBP2-AS2	1.25	0.0199	0.0256	0.0115	4.06	14	0.000589	1.7	RV	CELLSTATES	PC1	control_LMNA	7	15
FHOD3	1.24	0.0242	0.0738	0.0378	5.49	13.2	0.000809	1.62	RV	CELLSTATES	PC1	control_LMNA	7	15
IGFBP5	1.23	0.0479	0.404	0.26	8.15	10.7	0.00226	1.32	RV	CELLSTATES	PC1	control_LMNA	7	15
SLC22A3	1.23	0.038	0.0407	0.0188	4.59	11.6	0.00159	1.42	RV	CELLSTATES	PC1	control_LMNA	7	15
C12orf29	1.21	0.0441	0.0147	0.00974	3.74	11	0.00198	1.36	RV	CELLSTATES	PC1	control_LMNA	7	15
AGT	1.2	0.0108	0.392	0.153	7.83	16.3	0.000248	1.97	RV	CELLSTATES	PC1	control_LMNA	7	15
CSKMT	1.2	0.0184	0.0204	0.0134	4.06	14.3	0.000528	1.73	RV	CELLSTATES	PC1	control_LMNA	7	15
KCNQ1	1.2	0.00992	0.0447	0.025	4.91	16.7	0.000218	2	RV	CELLSTATES	PC1	control_LMNA	7	15
PDE4B	1.2	0.05	0.0508	0.0248	4.95	10.5	0.00246	1.3	RV	CELLSTATES	PC1	control_LMNA	7	15
CAVIN2	1.19	0.0183	0.0414	0.0222	4.8	14.4	0.000508	1.74	RV	CELLSTATES	PC1	control_LMNA	7	15
EFCAB5	1.18	0.00638	0.0494	0.0266	4.98	18.4	0.000115	2.19	RV	CELLSTATES	PC1	control_LMNA	7	15
MID1IP1	1.18	0.05	0.0217	0.00998	3.82	10.5	0.00248	1.3	RV	CELLSTATES	PC1	control_LMNA	7	15
SREBF1	1.18	0.00194	0.087	0.0488	5.74	23.6	1.98e-05	2.71	RV	CELLSTATES	PC1	control_LMNA	7	15
MTUS2	1.17	0.0493	0.0322	0.0166	4.43	10.6	0.00239	1.31	RV	CELLSTATES	PC1	control_LMNA	7	15
SNHG25	1.17	0.0181	0.091	0.0481	5.82	14.5	0.000494	1.74	RV	CELLSTATES	PC1	control_LMNA	7	15
TMEM214	1.17	0.00818	0.0364	0.0211	4.63	17.4	0.000167	2.09	RV	CELLSTATES	PC1	control_LMNA	7	15
ZNF423	1.17	0.00573	0.107	0.0499	5.81	18.9	9.72e-05	2.24	RV	CELLSTATES	PC1	control_LMNA	7	15
PLCXD3	1.16	0.0259	0.067	0.0445	5.63	13	0.000887	1.59	RV	CELLSTATES	PC1	control_LMNA	7	15
SPRY1	1.16	0.00133	0.212	0.135	7.1	25.5	1.11e-05	2.88	RV	CELLSTATES	PC1	control_LMNA	7	15
MIDN	1.15	0.0032	0.0525	0.0289	5.01	21.5	4.07e-05	2.5	RV	CELLSTATES	PC1	control_LMNA	7	15
MT-ATP6	1.15	0.0489	0.207	0.144	7.21	10.6	0.00233	1.31	RV	CELLSTATES	PC1	control_LMNA	7	15
ZNF22	1.15	0.0341	0.038	0.0252	4.87	12	0.00131	1.47	RV	CELLSTATES	PC1	control_LMNA	7	15
TIMP1	1.14	0.0104	0.122	0.0467	6.12	16.5	0.000232	1.98	RV	CELLSTATES	PC1	control_LMNA	7	15
MOV10	1.13	0.00117	0.0607	0.0319	5.24	26.1	9.28e-06	2.93	RV	CELLSTATES	PC1	control_LMNA	7	15
NORAD	1.13	0.000899	0.0637	0.0411	5.44	27.1	6.75e-06	3.05	RV	CELLSTATES	PC1	control_LMNA	7	15
PLAC9	1.13	0.00185	0.133	0.0871	6.53	23.8	1.86e-05	2.73	RV	CELLSTATES	PC1	control_LMNA	7	15
SLC2A4	1.13	0.0164	0.0921	0.0378	5.72	14.9	0.000428	1.79	RV	CELLSTATES	PC1	control_LMNA	7	15
OSMR	1.12	0.00885	0.361	0.192	7.63	17.1	0.000186	2.05	RV	CELLSTATES	PC1	control_LMNA	7	15
CCDC129	1.11	0.0367	0.174	0.114	6.92	11.7	0.00149	1.44	RV	CELLSTATES	PC1	control_LMNA	7	15
LINC00909	1.11	0.0108	0.0474	0.0306	5.07	16.4	0.000244	1.97	RV	CELLSTATES	PC1	control_LMNA	7	15
SH2D3C	1.11	0.00588	0.27	0.151	7.3	18.8	0.000101	2.23	RV	CELLSTATES	PC1	control_LMNA	7	15
SRPX2	1.11	0.00677	0.0617	0.0327	5.25	18.2	0.000127	2.17	RV	CELLSTATES	PC1	control_LMNA	7	15
AL138828.1	1.1	0.0172	1.34	0.819	9.89	14.7	0.000458	1.77	RV	CELLSTATES	PC1	control_LMNA	7	15
KCNJ8	1.1	0.000899	0.37	0.222	7.87	27.1	6.86e-06	3.05	RV	CELLSTATES	PC1	control_LMNA	7	15
CNTN5	1.09	0.0183	0.043	0.0263	4.9	14.4	0.000506	1.74	RV	CELLSTATES	PC1	control_LMNA	7	15
AC130650.1	1.08	0.0284	0.067	0.0406	5.52	12.7	0.00101	1.55	RV	CELLSTATES	PC1	control_LMNA	7	15
DDIT3	1.08	0.0145	0.0422	0.0271	4.97	15.3	0.000359	1.84	RV	CELLSTATES	PC1	control_LMNA	7	15
ITPKB	1.08	0.00431	0.115	0.0644	6.1	20.3	6.11e-05	2.37	RV	CELLSTATES	PC1	control_LMNA	7	15
MALAT1	1.08	0.0455	291	181	17.7	10.9	0.00208	1.34	RV	CELLSTATES	PC1	control_LMNA	7	15
MAPT	1.08	0.0323	0.0394	0.0227	4.72	12.2	0.00121	1.49	RV	CELLSTATES	PC1	control_LMNA	7	15
NUAK1	1.08	0.00458	0.151	0.0877	6.49	19.9	6.82e-05	2.34	RV	CELLSTATES	PC1	control_LMNA	7	15
FLOT1	1.07	0.00227	0.106	0.0599	6	23.1	2.41e-05	2.64	RV	CELLSTATES	PC1	control_LMNA	7	15
PDE10A	1.06	0.0466	0.827	0.535	9.09	10.8	0.00216	1.33	RV	CELLSTATES	PC1	control_LMNA	7	15
LDHA	1.05	0.0199	0.0577	0.0323	5.17	14	0.000587	1.7	RV	CELLSTATES	PC1	control_LMNA	7	15
C1R	1.04	0.0314	0.111	0.0503	5.94	12.3	0.00116	1.5	RV	CELLSTATES	PC1	control_LMNA	7	15
DDX39A	1.04	0.0236	0.0378	0.0224	4.73	13.3	0.000782	1.63	RV	CELLSTATES	PC1	control_LMNA	7	15
NDUFA4L2	1.04	0.034	0.228	0.108	7.1	12	0.0013	1.47	RV	CELLSTATES	PC1	control_LMNA	7	15
EPHA2	1.03	0.00551	0.0581	0.0387	5.34	19.1	9.24e-05	2.26	RV	CELLSTATES	PC1	control_LMNA	7	15
PDGFRB	1.03	0.000282	2.81	1.9	10.8	31.9	1.65e-06	3.55	RV	CELLSTATES	PC1	control_LMNA	7	15
HNRNPAB	1.02	0.00931	0.0397	0.0269	4.8	16.9	0.000197	2.03	RV	CELLSTATES	PC1	control_LMNA	7	15
POLR2M	1.02	0.0491	0.0223	0.0119	3.91	10.6	0.00235	1.31	RV	CELLSTATES	PC1	control_LMNA	7	15
TBX3	1.02	0.0276	0.0688	0.0498	5.6	12.8	0.00096	1.56	RV	CELLSTATES	PC1	control_LMNA	7	15
AC100793.2	1.01	0.00259	0.261	0.195	7.44	22.5	2.91e-05	2.59	RV	CELLSTATES	PC1	control_LMNA	7	15
PDE1A	1	0.00816	1.02	0.557	9.09	17.4	0.000166	2.09	RV	CELLSTATES	PC1	control_LMNA	7	15
SYNPO2	0.999	0.0401	1.34	0.746	9.46	11.4	0.00172	1.4	RV	CELLSTATES	PC1	control_LMNA	7	15
DNTTIP2	0.997	0.0391	0.0348	0.0236	4.68	11.5	0.00166	1.41	RV	CELLSTATES	PC1	control_LMNA	7	15
OLFM2	0.994	0.0259	0.0706	0.0453	5.48	13	0.00088	1.59	RV	CELLSTATES	PC1	control_LMNA	7	15
TP53I11	0.993	0.0492	0.0394	0.0236	4.71	10.6	0.00236	1.31	RV	CELLSTATES	PC1	control_LMNA	7	15
CSF1R	0.988	0.0135	0.0649	0.0438	5.43	15.6	0.000329	1.87	RV	CELLSTATES	PC1	control_LMNA	7	15
AC016722.2	0.983	0.0234	0.0378	0.0259	4.83	13.4	0.000767	1.63	RV	CELLSTATES	PC1	control_LMNA	7	15
AKIP1	0.98	0.0493	0.0245	0.0184	4.36	10.6	0.00239	1.31	RV	CELLSTATES	PC1	control_LMNA	7	15
RPS29	0.978	0.0147	0.0433	0.026	4.89	15.3	0.000365	1.83	RV	CELLSTATES	PC1	control_LMNA	7	15
RELB	0.974	0.0364	0.0643	0.0397	5.31	11.7	0.00147	1.44	RV	CELLSTATES	PC1	control_LMNA	7	15
REM1	0.971	0.0355	0.0869	0.0588	5.8	11.9	0.0014	1.45	RV	CELLSTATES	PC1	control_LMNA	7	15
ANGPT2	0.967	0.00293	0.288	0.169	7.42	21.8	3.63e-05	2.53	RV	CELLSTATES	PC1	control_LMNA	7	15
MAP3K8	0.967	0.019	0.102	0.0662	6.01	14.2	0.000554	1.72	RV	CELLSTATES	PC1	control_LMNA	7	15
MCFD2	0.966	0.0287	0.0942	0.0638	6.03	12.6	0.00103	1.54	RV	CELLSTATES	PC1	control_LMNA	7	15
BAHCC1	0.965	0.0309	0.0463	0.0268	4.86	12.4	0.00113	1.51	RV	CELLSTATES	PC1	control_LMNA	7	15
LINC02340	0.963	0.0337	0.027	0.0161	4.23	12.1	0.00128	1.47	RV	CELLSTATES	PC1	control_LMNA	7	15
FAM110B	0.962	0.00598	0.345	0.201	7.58	18.7	0.000103	2.22	RV	CELLSTATES	PC1	control_LMNA	7	15
PTMA	0.953	0.000577	0.159	0.087	6.54	29	3.82e-06	3.24	RV	CELLSTATES	PC1	control_LMNA	7	15
AC023389.1	0.95	0.0166	0.0718	0.0525	5.64	14.8	0.000436	1.78	RV	CELLSTATES	PC1	control_LMNA	7	15
TRPC3	0.949	0.0117	0.0417	0.0236	4.7	16	0.000274	1.93	RV	CELLSTATES	PC1	control_LMNA	7	15
EPHX1	0.946	0.0269	0.15	0.0999	6.64	12.9	0.000923	1.57	RV	CELLSTATES	PC1	control_LMNA	7	15
EMILIN1	0.945	0.0208	0.094	0.0544	5.87	13.8	0.000648	1.68	RV	CELLSTATES	PC1	control_LMNA	7	15
MCRS1	0.944	0.0391	0.0292	0.02	4.46	11.5	0.00165	1.41	RV	CELLSTATES	PC1	control_LMNA	7	15
GATM	0.942	0.0492	0.0427	0.0277	4.79	10.6	0.00237	1.31	RV	CELLSTATES	PC1	control_LMNA	7	15
PACSIN3	0.942	0.0271	0.0321	0.0242	4.67	12.9	0.000935	1.57	RV	CELLSTATES	PC1	control_LMNA	7	15
NT5DC2	0.938	0.0227	0.0487	0.0341	5.12	13.5	0.000736	1.64	RV	CELLSTATES	PC1	control_LMNA	7	15
SNHG12	0.934	0.0312	0.046	0.0348	5.17	12.4	0.00114	1.51	RV	CELLSTATES	PC1	control_LMNA	7	15
LBH	0.927	0.0493	0.0897	0.0639	5.85	10.6	0.0024	1.31	RV	CELLSTATES	PC1	control_LMNA	7	15
RBFOX1	0.916	0.0359	0.091	0.0558	5.9	11.8	0.00143	1.44	RV	CELLSTATES	PC1	control_LMNA	7	15
PCOLCE	0.909	0.0316	0.0789	0.0471	5.61	12.3	0.00118	1.5	RV	CELLSTATES	PC1	control_LMNA	7	15
IMP4	0.908	0.0355	0.0268	0.0183	4.36	11.8	0.00141	1.45	RV	CELLSTATES	PC1	control_LMNA	7	15
SLC36A4	0.894	0.0379	0.0505	0.0353	5.16	11.6	0.00157	1.42	RV	CELLSTATES	PC1	control_LMNA	7	15
PTGES2	0.88	0.0342	0.0528	0.0361	5.2	12	0.00132	1.47	RV	CELLSTATES	PC1	control_LMNA	7	15
GPER1	0.876	0.0441	0.0359	0.0245	4.65	11	0.00199	1.36	RV	CELLSTATES	PC1	control_LMNA	7	15
BMP5	0.875	0.0156	0.842	0.586	9.03	15.1	0.000395	1.81	RV	CELLSTATES	PC1	control_LMNA	7	15
COL27A1	0.868	0.00829	0.386	0.272	7.89	17.3	0.000173	2.08	RV	CELLSTATES	PC1	control_LMNA	7	15
GSTK1	0.85	0.00765	0.128	0.0929	6.49	17.7	0.000152	2.12	RV	CELLSTATES	PC1	control_LMNA	7	15
MEF2C	0.842	0.00455	1.69	1.07	10	20	6.62e-05	2.34	RV	CELLSTATES	PC1	control_LMNA	7	15
EID1	0.839	0.0419	0.0713	0.0528	5.66	11.2	0.00183	1.38	RV	CELLSTATES	PC1	control_LMNA	7	15
RHOJ	0.833	0.0201	0.314	0.218	7.56	13.9	0.000608	1.7	RV	CELLSTATES	PC1	control_LMNA	7	15
GORAB	0.83	0.0453	0.028	0.0216	4.41	10.9	0.00206	1.34	RV	CELLSTATES	PC1	control_LMNA	7	15
NOTCH3	0.814	0.0252	0.64	0.433	8.54	13.1	0.000852	1.6	RV	CELLSTATES	PC1	control_LMNA	7	15
KCNQ1OT1	0.811	0.0393	0.077	0.057	5.68	11.4	0.00167	1.41	RV	CELLSTATES	PC1	control_LMNA	7	15
MIR22HG	0.807	0.0362	0.0688	0.0522	5.58	11.8	0.00145	1.44	RV	CELLSTATES	PC1	control_LMNA	7	15
SON	0.805	0.00464	0.932	0.779	9.31	19.8	7.17e-05	2.33	RV	CELLSTATES	PC1	control_LMNA	7	15
CDON	0.797	0.0373	0.141	0.109	6.59	11.6	0.00153	1.43	RV	CELLSTATES	PC1	control_LMNA	7	15
EDNRA	0.796	0.00608	0.592	0.368	8.4	18.6	0.000107	2.22	RV	CELLSTATES	PC1	control_LMNA	7	15
ADCY6	0.795	0.0476	0.297	0.224	7.51	10.7	0.00223	1.32	RV	CELLSTATES	PC1	control_LMNA	7	15
SCO1	0.794	0.0394	0.0466	0.035	5.03	11.4	0.00168	1.4	RV	CELLSTATES	PC1	control_LMNA	7	15
AL020995.1	0.79	0.0237	0.0453	0.0352	5.05	13.3	0.000789	1.63	RV	CELLSTATES	PC1	control_LMNA	7	15
COL6A2	0.789	0.00672	0.716	0.523	8.91	18.2	0.000125	2.17	RV	CELLSTATES	PC1	control_LMNA	7	15
PDE7B	0.775	0.00464	1.36	0.923	9.7	19.8	7.25e-05	2.33	RV	CELLSTATES	PC1	control_LMNA	7	15
DTX3	0.773	0.0163	0.236	0.169	7.29	14.9	0.000421	1.79	RV	CELLSTATES	PC1	control_LMNA	7	15
MCC	0.771	0.0208	0.377	0.264	7.83	13.8	0.000645	1.68	RV	CELLSTATES	PC1	control_LMNA	7	15
CFAP97	0.77	0.0315	0.107	0.0844	6.18	12.3	0.00117	1.5	RV	CELLSTATES	PC1	control_LMNA	7	15
TMEM87B	0.77	0.0348	0.14	0.103	6.49	11.9	0.00136	1.46	RV	CELLSTATES	PC1	control_LMNA	7	15
PDE4DIP	0.76	0.0448	0.21	0.174	7.19	11	0.00204	1.35	RV	CELLSTATES	PC1	control_LMNA	7	15
MRPS11	0.758	0.0214	0.0534	0.0468	5.38	13.7	0.000683	1.67	RV	CELLSTATES	PC1	control_LMNA	7	15
TNFAIP8	0.758	0.0404	0.0963	0.0715	5.98	11.3	0.00174	1.39	RV	CELLSTATES	PC1	control_LMNA	7	15
CIAO1	0.741	0.0189	0.0859	0.0755	5.99	14.2	0.000549	1.72	RV	CELLSTATES	PC1	control_LMNA	7	15
PARP14	0.734	0.0342	0.164	0.107	6.57	12	0.00132	1.47	RV	CELLSTATES	PC1	control_LMNA	7	15
MGLL	0.73	0.0279	0.345	0.25	7.76	12.7	0.000977	1.55	RV	CELLSTATES	PC1	control_LMNA	7	15
PHLDB2	0.722	0.0276	0.374	0.241	7.73	12.8	0.000957	1.56	RV	CELLSTATES	PC1	control_LMNA	7	15
OSBPL10	0.721	0.0214	0.265	0.191	7.33	13.7	0.000677	1.67	RV	CELLSTATES	PC1	control_LMNA	7	15
NAGLU	0.717	0.05	0.0769	0.0684	5.83	10.5	0.00247	1.3	RV	CELLSTATES	PC1	control_LMNA	7	15
TINAGL1	0.717	0.0219	0.282	0.193	7.49	13.6	0.000701	1.66	RV	CELLSTATES	PC1	control_LMNA	7	15
LINC00882	0.713	0.0261	0.295	0.219	7.55	13	0.000895	1.58	RV	CELLSTATES	PC1	control_LMNA	7	15
OPA3	0.709	0.05	0.0668	0.0508	5.48	10.5	0.00245	1.3	RV	CELLSTATES	PC1	control_LMNA	7	15
MTCH1	0.692	0.0337	0.133	0.0882	6.39	12.1	0.00128	1.47	RV	CELLSTATES	PC1	control_LMNA	7	15
SRRT	0.69	0.0325	0.0549	0.0472	5.34	12.2	0.00123	1.49	RV	CELLSTATES	PC1	control_LMNA	7	15
GGT5	0.688	0.0405	0.282	0.229	7.6	11.3	0.00175	1.39	RV	CELLSTATES	PC1	control_LMNA	7	15
COL1A2	0.668	0.0185	0.518	0.426	8.38	14.3	0.000534	1.73	RV	CELLSTATES	PC1	control_LMNA	7	15
PNKP	0.668	0.0204	0.088	0.0781	5.99	13.9	0.000621	1.69	RV	CELLSTATES	PC1	control_LMNA	7	15
MCAM	0.644	0.0245	0.244	0.195	7.31	13.2	0.000823	1.61	RV	CELLSTATES	PC1	control_LMNA	7	15
AHI1	0.624	0.0377	0.289	0.247	7.58	11.6	0.00156	1.42	RV	CELLSTATES	PC1	control_LMNA	7	15
CDC37	0.623	0.0459	0.116	0.0841	6.28	10.9	0.00211	1.34	RV	CELLSTATES	PC1	control_LMNA	7	15
RAD23A	0.621	0.0441	0.0935	0.0778	6.05	11	0.00198	1.36	RV	CELLSTATES	PC1	control_LMNA	7	15
EDA	0.612	0.0184	0.538	0.447	8.4	14.3	0.000523	1.73	RV	CELLSTATES	PC1	control_LMNA	7	15
PURA	0.612	0.0444	0.109	0.102	6.32	11	0.002	1.35	RV	CELLSTATES	PC1	control_LMNA	7	15
HMGN3	0.611	0.0401	0.313	0.269	7.77	11.4	0.00172	1.4	RV	CELLSTATES	PC1	control_LMNA	7	15
ARHGAP29	0.605	0.0353	0.704	0.56	8.83	11.9	0.00139	1.45	RV	CELLSTATES	PC1	control_LMNA	7	15
DPH6	0.604	0.0461	0.206	0.174	7.06	10.8	0.00213	1.34	RV	CELLSTATES	PC1	control_LMNA	7	15

## Sheet: control_PKP2
Gene	logFC	FDR	mean_exp_control	mean_exp_genotype	logCPM	F	PValue	FDR_plot	Region	annotation_level	cell_state	comparison	Observations_genotype	Observations_reference
STX16	5.47	9.08e-05	0.0144	0.000815	3.79	42.9	1.25e-07	4.04	RV	CELLSTATES	PC1	control_PKP2	5	15
TSIX	5.16	0.0182	0.0127	0.00118	3.28	14.3	0.000568	1.74	RV	CELLSTATES	PC1	control_PKP2	5	15
PLA2G2A	5	0.000204	0.0721	0.00177	4.88	37.4	4.73e-07	3.69	RV	CELLSTATES	PC1	control_PKP2	5	15
CLVS2	4.86	0.00666	0.0174	0.000421	3.61	19	0.000103	2.18	RV	CELLSTATES	PC1	control_PKP2	5	15
GRXCR2	4.22	0.0125	0.0173	0.00156	3.5	16.1	0.000293	1.9	RV	CELLSTATES	PC1	control_PKP2	5	15
LINC00881	3.96	0.00826	0.0129	0.000192	3.16	18	0.000147	2.08	RV	CELLSTATES	PC1	control_PKP2	5	15
G0S2	3.8	0.000358	0.0337	0.00151	4.22	33.4	1.34e-06	3.45	RV	CELLSTATES	PC1	control_PKP2	5	15
MYH6	3.59	0.000758	0.0317	0.00196	4.31	29.7	3.72e-06	3.12	RV	CELLSTATES	PC1	control_PKP2	5	15
AC004257.1	3.33	0.000143	0.038	0.00345	4.48	39.9	2.55e-07	3.84	RV	CELLSTATES	PC1	control_PKP2	5	15
PTGIR	3.21	0.0032	0.0359	0.0047	4.14	22.1	3.64e-05	2.49	RV	CELLSTATES	PC1	control_PKP2	5	15
ADCYAP1R1	3.09	0.000781	0.0343	0.00407	4.36	29	4.56e-06	3.11	RV	CELLSTATES	PC1	control_PKP2	5	15
FGF10	2.88	0.0206	0.0151	0.00321	3.37	13.8	0.000673	1.69	RV	CELLSTATES	PC1	control_PKP2	5	15
AC008914.1	2.86	0.00254	0.0156	0.00338	3.75	23.2	2.57e-05	2.6	RV	CELLSTATES	PC1	control_PKP2	5	15
LRP4	2.78	0.000815	0.561	0.12	8.64	28.5	5.24e-06	3.09	RV	CELLSTATES	PC1	control_PKP2	5	15
MCM10	2.72	0.0169	0.0159	0.00223	3.46	14.6	0.000502	1.77	RV	CELLSTATES	PC1	control_PKP2	5	15
AC007406.3	2.66	0.00113	0.0218	0.00532	4.01	27	8.16e-06	2.95	RV	CELLSTATES	PC1	control_PKP2	5	15
CPNE5	2.57	0.0235	0.0198	0.00215	3.26	13.3	0.000833	1.63	RV	CELLSTATES	PC1	control_PKP2	5	15
NKAPL	2.53	0.00203	0.0152	0.00413	3.66	24.5	1.73e-05	2.69	RV	CELLSTATES	PC1	control_PKP2	5	15
SMYD1	2.52	0.0209	0.0191	0.00196	3.57	13.8	0.000696	1.68	RV	CELLSTATES	PC1	control_PKP2	5	15
LINC00842	2.51	0.000781	0.0976	0.0242	6.04	28.9	4.73e-06	3.11	RV	CELLSTATES	PC1	control_PKP2	5	15
ADAMTS9	2.49	8.02e-05	1.68	0.389	9.99	45.4	7.16e-08	4.1	RV	CELLSTATES	PC1	control_PKP2	5	15
IER5L	2.44	3.79e-05	0.0666	0.0227	5.42	52	1.7e-08	4.42	RV	CELLSTATES	PC1	control_PKP2	5	15
HIST1H4C	2.43	0.0032	0.0179	0.00492	3.74	22.1	3.69e-05	2.49	RV	CELLSTATES	PC1	control_PKP2	5	15
BICDL1	2.42	0.0237	0.0197	0.00384	3.67	13.2	0.000855	1.62	RV	CELLSTATES	PC1	control_PKP2	5	15
CCL2	2.41	0.00203	0.102	0.0117	5.9	24.4	1.76e-05	2.69	RV	CELLSTATES	PC1	control_PKP2	5	15
GPR20	2.38	0.00144	0.0249	0.00785	4.13	25.9	1.13e-05	2.84	RV	CELLSTATES	PC1	control_PKP2	5	15
AC100793.2	2.37	5.96e-07	0.261	0.0822	7.32	80	1.07e-10	6.22	RV	CELLSTATES	PC1	control_PKP2	5	15
MEST	2.35	0.00144	0.0555	0.0212	5.34	25.9	1.14e-05	2.84	RV	CELLSTATES	PC1	control_PKP2	5	15
FP236383.1	2.25	0.00383	0.173	0.0478	6.41	21.5	4.52e-05	2.42	RV	CELLSTATES	PC1	control_PKP2	5	15
KLHL31	2.24	0.00842	0.0206	0.00435	3.89	17.9	0.00015	2.07	RV	CELLSTATES	PC1	control_PKP2	5	15
ST3GAL5	2.19	0.00254	0.109	0.0298	6.04	23.3	2.54e-05	2.6	RV	CELLSTATES	PC1	control_PKP2	5	15
ADAMTS9-AS1	2.18	0.011	0.26	0.0697	7.48	16.6	0.00024	1.96	RV	CELLSTATES	PC1	control_PKP2	5	15
C14orf180	2.18	0.0151	0.0168	0.0035	3.66	15.2	0.000405	1.82	RV	CELLSTATES	PC1	control_PKP2	5	15
PTP4A3	2.15	7.39e-05	0.114	0.0269	6.17	46.2	5.94e-08	4.13	RV	CELLSTATES	PC1	control_PKP2	5	15
RYR2	2.15	0.027	0.836	0.221	9.05	12.8	0.00103	1.57	RV	CELLSTATES	PC1	control_PKP2	5	15
SYPL2	2.14	0.000781	0.0665	0.0237	5.39	29.1	4.41e-06	3.11	RV	CELLSTATES	PC1	control_PKP2	5	15
AC079298.3	2.13	0.0446	0.0232	0.00643	4.07	10.6	0.00244	1.35	RV	CELLSTATES	PC1	control_PKP2	5	15
MYL7	2.13	0.021	0.0311	0.00553	4.24	13.7	0.000699	1.68	RV	CELLSTATES	PC1	control_PKP2	5	15
LIPI	2.06	0.0428	0.0181	0.00468	3.67	10.8	0.00223	1.37	RV	CELLSTATES	PC1	control_PKP2	5	15
MEF2C-AS2	2.05	0.0167	0.0162	0.00738	3.74	14.7	0.000479	1.78	RV	CELLSTATES	PC1	control_PKP2	5	15
TBX2-AS1	2.05	0.00271	0.0297	0.0117	4.31	22.9	2.9e-05	2.57	RV	CELLSTATES	PC1	control_PKP2	5	15
TECRL	2.03	0.0262	0.0664	0.0162	5.44	12.9	0.000983	1.58	RV	CELLSTATES	PC1	control_PKP2	5	15
MAOA	2.02	0.0094	0.0248	0.00962	4.33	17.4	0.00018	2.03	RV	CELLSTATES	PC1	control_PKP2	5	15
SNCG	1.99	0.000358	0.1	0.029	6.09	33.4	1.34e-06	3.45	RV	CELLSTATES	PC1	control_PKP2	5	15
SLC4A3	1.98	0.0434	0.013	0.00306	3.47	10.8	0.0023	1.36	RV	CELLSTATES	PC1	control_PKP2	5	15
TOB1	1.97	0.00266	0.0354	0.0091	4.44	23	2.78e-05	2.57	RV	CELLSTATES	PC1	control_PKP2	5	15
MIDN	1.96	0.000207	0.0525	0.016	4.95	37.2	5.07e-07	3.68	RV	CELLSTATES	PC1	control_PKP2	5	15
SH2D3C	1.96	0.000238	0.27	0.0833	7.26	36	6.73e-07	3.62	RV	CELLSTATES	PC1	control_PKP2	5	15
ADH1B	1.95	0.0441	0.0834	0.0347	5.92	10.7	0.0024	1.36	RV	CELLSTATES	PC1	control_PKP2	5	15
EPHX3	1.94	0.0393	0.0136	0.00196	3.05	11.2	0.00191	1.41	RV	CELLSTATES	PC1	control_PKP2	5	15
AQP7	1.93	0.0241	0.026	0.0075	4.13	13.1	0.000879	1.62	RV	CELLSTATES	PC1	control_PKP2	5	15
AC010197.1	1.92	0.0151	0.0129	0.00456	3.45	15.2	0.000408	1.82	RV	CELLSTATES	PC1	control_PKP2	5	15
NGF	1.92	0.000781	1.17	0.406	9.62	29.1	4.45e-06	3.11	RV	CELLSTATES	PC1	control_PKP2	5	15
AC012636.1	1.91	0.000143	0.294	0.107	7.52	39.8	2.63e-07	3.84	RV	CELLSTATES	PC1	control_PKP2	5	15
AC245041.2	1.9	0.00729	0.0328	0.0126	4.66	18.5	0.000122	2.14	RV	CELLSTATES	PC1	control_PKP2	5	15
RIC3	1.9	0.0293	0.0192	0.00416	3.66	12.4	0.0012	1.53	RV	CELLSTATES	PC1	control_PKP2	5	15
AC018464.1	1.88	0.0386	0.016	0.00461	3.66	11.3	0.00184	1.41	RV	CELLSTATES	PC1	control_PKP2	5	15
AC100803.3	1.88	0.00266	0.0504	0.0136	4.85	23	2.76e-05	2.57	RV	CELLSTATES	PC1	control_PKP2	5	15
FGF12	1.86	0.0161	0.273	0.075	7.39	14.9	0.000454	1.79	RV	CELLSTATES	PC1	control_PKP2	5	15
FHOD3	1.86	0.0082	0.0738	0.022	5.46	18	0.000145	2.09	RV	CELLSTATES	PC1	control_PKP2	5	15
LPP-AS1	1.86	0.0332	0.0231	0.0159	4.3	11.9	0.00145	1.48	RV	CELLSTATES	PC1	control_PKP2	5	15
FAM50A	1.85	0.00138	0.0455	0.0121	4.82	26.2	1.05e-05	2.86	RV	CELLSTATES	PC1	control_PKP2	5	15
CHRM2	1.84	0.0349	0.0303	0.00815	4.28	11.7	0.00158	1.46	RV	CELLSTATES	PC1	control_PKP2	5	15
AL603832.1	1.83	0.0056	0.0204	0.00558	3.81	19.7	8.2e-05	2.25	RV	CELLSTATES	PC1	control_PKP2	5	15
LGALS2	1.83	0.0085	0.0193	0.00801	3.94	17.9	0.000153	2.07	RV	CELLSTATES	PC1	control_PKP2	5	15
LINC01894	1.82	0.0432	0.0139	0.00416	3.32	10.8	0.00226	1.36	RV	CELLSTATES	PC1	control_PKP2	5	15
EPHB6	1.81	0.0215	0.0185	0.00736	3.94	13.6	0.00073	1.67	RV	CELLSTATES	PC1	control_PKP2	5	15
RBM24	1.79	0.0472	0.0129	0.00352	3.36	10.4	0.0027	1.33	RV	CELLSTATES	PC1	control_PKP2	5	15
HCG22	1.77	0.0403	0.0133	0.00458	3.31	11.1	0.00199	1.39	RV	CELLSTATES	PC1	control_PKP2	5	15
KIAA0895L	1.77	0.000997	0.0434	0.015	4.79	27.5	6.95e-06	3	RV	CELLSTATES	PC1	control_PKP2	5	15
MT-ND3	1.77	0.0287	0.198	0.0828	7.14	12.4	0.00117	1.54	RV	CELLSTATES	PC1	control_PKP2	5	15
NEBL	1.77	0.0155	0.0937	0.0278	5.91	15	0.000427	1.81	RV	CELLSTATES	PC1	control_PKP2	5	15
TTYH1	1.77	0.00144	0.0285	0.0106	4.39	25.9	1.14e-05	2.84	RV	CELLSTATES	PC1	control_PKP2	5	15
EXOC3-AS1	1.75	0.0356	0.0126	0.00503	3.41	11.6	0.00162	1.45	RV	CELLSTATES	PC1	control_PKP2	5	15
ADA	1.74	0.000356	0.0743	0.0211	5.38	33.6	1.27e-06	3.45	RV	CELLSTATES	PC1	control_PKP2	5	15
CDH2	1.74	0.00555	0.0515	0.0203	5.13	19.7	8.03e-05	2.26	RV	CELLSTATES	PC1	control_PKP2	5	15
NAV1	1.74	0.000781	0.223	0.0697	7.03	28.8	4.76e-06	3.11	RV	CELLSTATES	PC1	control_PKP2	5	15
ZNF385A	1.74	0.00624	0.0212	0.011	4.17	19.3	9.42e-05	2.2	RV	CELLSTATES	PC1	control_PKP2	5	15
AL354733.3	1.73	0.0212	0.0602	0.0314	5.3	13.7	0.000709	1.67	RV	CELLSTATES	PC1	control_PKP2	5	15
CRHR2	1.73	0.028	0.0386	0.0141	4.64	12.5	0.00111	1.55	RV	CELLSTATES	PC1	control_PKP2	5	15
ATXN7L3	1.72	0.0112	0.0168	0.00768	3.73	16.5	0.000246	1.95	RV	CELLSTATES	PC1	control_PKP2	5	15
GABRR2	1.72	0.0396	0.0127	0.00459	3.37	11.2	0.00194	1.4	RV	CELLSTATES	PC1	control_PKP2	5	15
MYBPC3	1.72	0.0484	0.209	0.0521	7.06	10.3	0.00283	1.32	RV	CELLSTATES	PC1	control_PKP2	5	15
TRDN-AS1	1.72	0.0387	0.0711	0.0241	5.6	11.3	0.00187	1.41	RV	CELLSTATES	PC1	control_PKP2	5	15
DUS3L	1.71	0.00636	0.0224	0.00951	4.15	19.2	9.72e-05	2.2	RV	CELLSTATES	PC1	control_PKP2	5	15
GABBR2	1.71	0.00459	0.0973	0.032	5.81	20.5	6.15e-05	2.34	RV	CELLSTATES	PC1	control_PKP2	5	15
RPS6KL1	1.71	0.0139	0.0201	0.01	4.03	15.5	0.000365	1.86	RV	CELLSTATES	PC1	control_PKP2	5	15
EPHA2	1.7	0.000781	0.0581	0.0228	5.29	29	4.52e-06	3.11	RV	CELLSTATES	PC1	control_PKP2	5	15
IPO9-AS1	1.7	0.00111	0.149	0.051	6.62	27.1	7.95e-06	2.95	RV	CELLSTATES	PC1	control_PKP2	5	15
MYH15	1.7	0.0318	0.0358	0.0168	4.7	12	0.00137	1.5	RV	CELLSTATES	PC1	control_PKP2	5	15
AL132780.2	1.69	0.0145	0.0149	0.00718	3.66	15.3	0.000384	1.84	RV	CELLSTATES	PC1	control_PKP2	5	15
SMIM10	1.69	0.0472	0.0136	0.00522	3.45	10.4	0.00271	1.33	RV	CELLSTATES	PC1	control_PKP2	5	15
CHD4	1.68	0.00287	0.0405	0.0185	4.78	22.5	3.2e-05	2.54	RV	CELLSTATES	PC1	control_PKP2	5	15
MT-ATP6	1.68	0.018	0.207	0.0993	7.2	14.3	0.00056	1.74	RV	CELLSTATES	PC1	control_PKP2	5	15
SERPINE3	1.68	0.0175	0.0263	0.0153	4.39	14.5	0.000529	1.76	RV	CELLSTATES	PC1	control_PKP2	5	15
AL450998.2	1.67	0.00945	0.031	0.0168	4.59	17.4	0.000184	2.02	RV	CELLSTATES	PC1	control_PKP2	5	15
REM1	1.67	0.000781	0.0869	0.0329	5.74	28.8	4.75e-06	3.11	RV	CELLSTATES	PC1	control_PKP2	5	15
FTSJ1	1.66	0.00461	0.0212	0.0107	4.01	20.5	6.22e-05	2.34	RV	CELLSTATES	PC1	control_PKP2	5	15
PPP1R17	1.66	0.0199	0.0397	0.0198	4.91	14	0.000635	1.7	RV	CELLSTATES	PC1	control_PKP2	5	15
LDHAL6A	1.65	0.0155	0.0174	0.0102	3.85	15	0.000427	1.81	RV	CELLSTATES	PC1	control_PKP2	5	15
FAM43A	1.64	0.0492	0.058	0.0175	5.34	10.2	0.0029	1.31	RV	CELLSTATES	PC1	control_PKP2	5	15
ABHD14B	1.63	0.0472	0.017	0.0107	3.95	10.4	0.00269	1.33	RV	CELLSTATES	PC1	control_PKP2	5	15
AC087477.5	1.63	0.0349	0.022	0.0129	4.14	11.7	0.00157	1.46	RV	CELLSTATES	PC1	control_PKP2	5	15
ZNF22	1.63	0.0108	0.038	0.019	4.86	16.7	0.000236	1.97	RV	CELLSTATES	PC1	control_PKP2	5	15
MTUS2	1.62	0.0284	0.0322	0.0104	4.39	12.5	0.00113	1.55	RV	CELLSTATES	PC1	control_PKP2	5	15
CCDC183	1.61	0.00948	0.0475	0.0208	5.08	17.3	0.000185	2.02	RV	CELLSTATES	PC1	control_PKP2	5	15
HIC1	1.61	0.00775	0.0761	0.0318	5.58	18.3	0.000132	2.11	RV	CELLSTATES	PC1	control_PKP2	5	15
ITGA3	1.61	0.00994	0.0505	0.0197	4.95	17	0.000208	2	RV	CELLSTATES	PC1	control_PKP2	5	15
SLC50A1	1.61	0.024	0.0141	0.00602	3.53	13.2	0.000871	1.62	RV	CELLSTATES	PC1	control_PKP2	5	15
TSTA3	1.61	0.0303	0.014	0.00457	3.39	12.2	0.00126	1.52	RV	CELLSTATES	PC1	control_PKP2	5	15
AL359317.1	1.59	0.0262	0.0131	0.00877	3.67	12.9	0.000983	1.58	RV	CELLSTATES	PC1	control_PKP2	5	15
TRDN	1.59	0.0332	0.058	0.0256	5.39	11.9	0.00145	1.48	RV	CELLSTATES	PC1	control_PKP2	5	15
MAP1A	1.58	0.0224	0.0266	0.0133	4.34	13.5	0.000779	1.65	RV	CELLSTATES	PC1	control_PKP2	5	15
SLC7A5	1.58	0.016	0.0184	0.00631	3.78	14.9	0.000449	1.8	RV	CELLSTATES	PC1	control_PKP2	5	15
GPC1	1.57	0.0273	0.0145	0.00562	3.58	12.7	0.00106	1.56	RV	CELLSTATES	PC1	control_PKP2	5	15
PIP4K2C	1.57	0.0125	0.0419	0.0171	4.91	16.1	0.00029	1.9	RV	CELLSTATES	PC1	control_PKP2	5	15
SURF1	1.57	0.00723	0.0288	0.0204	4.56	18.6	0.000119	2.14	RV	CELLSTATES	PC1	control_PKP2	5	15
TTC7A	1.57	0.00287	0.1	0.0377	5.86	22.5	3.21e-05	2.54	RV	CELLSTATES	PC1	control_PKP2	5	15
PLEKHG3	1.56	0.00271	0.101	0.05	6.11	22.9	2.87e-05	2.57	RV	CELLSTATES	PC1	control_PKP2	5	15
NID2	1.55	0.000781	0.119	0.0517	6.16	29.4	4.07e-06	3.11	RV	CELLSTATES	PC1	control_PKP2	5	15
NT5DC2	1.55	0.00272	0.0487	0.0217	5.07	22.8	2.97e-05	2.56	RV	CELLSTATES	PC1	control_PKP2	5	15
HGF	1.54	0.0116	0.167	0.0506	6.4	16.4	0.000258	1.94	RV	CELLSTATES	PC1	control_PKP2	5	15
AC005180.1	1.53	0.0359	0.0233	0.0143	4.21	11.6	0.00164	1.44	RV	CELLSTATES	PC1	control_PKP2	5	15
STARD8	1.52	0.0236	0.0616	0.0261	5.23	13.2	0.000845	1.63	RV	CELLSTATES	PC1	control_PKP2	5	15
AKR1E2	1.5	0.031	0.0176	0.0103	3.83	12.1	0.00133	1.51	RV	CELLSTATES	PC1	control_PKP2	5	15
CMYA5	1.49	0.00631	0.0834	0.0342	5.75	19.2	9.57e-05	2.2	RV	CELLSTATES	PC1	control_PKP2	5	15
GPAT2	1.49	0.0107	0.161	0.0603	6.72	16.7	0.000229	1.97	RV	CELLSTATES	PC1	control_PKP2	5	15
H2AFY2	1.49	0.00911	0.029	0.0169	4.46	17.5	0.000172	2.04	RV	CELLSTATES	PC1	control_PKP2	5	15
HNRNPAB	1.48	0.00414	0.0397	0.0207	4.79	20.9	5.4e-05	2.38	RV	CELLSTATES	PC1	control_PKP2	5	15
RASL11A	1.48	0.0464	0.0454	0.0323	5.13	10.4	0.00264	1.33	RV	CELLSTATES	PC1	control_PKP2	5	15
AL512638.2	1.47	0.0274	0.271	0.124	7.51	12.7	0.00107	1.56	RV	CELLSTATES	PC1	control_PKP2	5	15
C1RL-AS1	1.46	0.0441	0.0125	0.00681	3.47	10.7	0.00239	1.36	RV	CELLSTATES	PC1	control_PKP2	5	15
MAP3K8	1.46	0.00142	0.102	0.0419	5.97	26	1.09e-05	2.85	RV	CELLSTATES	PC1	control_PKP2	5	15
PDGFRB	1.46	7.39e-05	2.81	1.36	10.8	46.6	5.47e-08	4.13	RV	CELLSTATES	PC1	control_PKP2	5	15
IFIT3	1.45	0.0208	0.0842	0.0394	5.95	13.8	0.000686	1.68	RV	CELLSTATES	PC1	control_PKP2	5	15
SNHG12	1.45	0.00412	0.046	0.0254	5.15	21	5.25e-05	2.39	RV	CELLSTATES	PC1	control_PKP2	5	15
SSTR2	1.45	0.0117	0.0528	0.0255	5.06	16.3	0.000264	1.93	RV	CELLSTATES	PC1	control_PKP2	5	15
ZNF521	1.45	0.000276	0.327	0.173	7.61	35	8.87e-07	3.56	RV	CELLSTATES	PC1	control_PKP2	5	15
DNTTIP2	1.44	0.016	0.0348	0.017	4.65	14.9	0.000445	1.8	RV	CELLSTATES	PC1	control_PKP2	5	15
RARA-AS1	1.44	0.0348	0.0211	0.00759	3.97	11.7	0.00156	1.46	RV	CELLSTATES	PC1	control_PKP2	5	15
TBX3	1.44	0.0137	0.0688	0.0419	5.59	15.5	0.000354	1.86	RV	CELLSTATES	PC1	control_PKP2	5	15
TIMM8B	1.44	0.00906	0.0325	0.0165	4.59	17.6	0.000169	2.04	RV	CELLSTATES	PC1	control_PKP2	5	15
DDX21	1.43	0.000566	0.157	0.0776	6.61	31.1	2.53e-06	3.25	RV	CELLSTATES	PC1	control_PKP2	5	15
PDE10A	1.43	0.0182	0.827	0.377	9.1	14.3	0.000566	1.74	RV	CELLSTATES	PC1	control_PKP2	5	15
SRPX2	1.43	0.0126	0.0617	0.0259	5.24	16	0.000298	1.9	RV	CELLSTATES	PC1	control_PKP2	5	15
AL132780.3	1.42	0.0377	0.0201	0.0118	3.99	11.4	0.00176	1.42	RV	CELLSTATES	PC1	control_PKP2	5	15
LRRC39	1.42	0.0377	0.0372	0.0141	4.54	11.4	0.00175	1.42	RV	CELLSTATES	PC1	control_PKP2	5	15
TRMT10C	1.42	0.0285	0.0257	0.0119	4.26	12.5	0.00115	1.54	RV	CELLSTATES	PC1	control_PKP2	5	15
ZNF423	1.42	0.00934	0.107	0.0413	5.82	17.4	0.000178	2.03	RV	CELLSTATES	PC1	control_PKP2	5	15
MT-ND5	1.41	0.0472	0.0292	0.0179	4.66	10.4	0.00271	1.33	RV	CELLSTATES	PC1	control_PKP2	5	15
NOTCH3	1.41	0.00248	0.64	0.293	8.5	23.6	2.28e-05	2.61	RV	CELLSTATES	PC1	control_PKP2	5	15
NCAPH2	1.4	0.0479	0.0134	0.00559	3.34	10.3	0.00279	1.32	RV	CELLSTATES	PC1	control_PKP2	5	15
TP53I11	1.4	0.0112	0.0394	0.0155	4.66	16.5	0.000248	1.95	RV	CELLSTATES	PC1	control_PKP2	5	15
ISYNA1	1.38	0.00518	0.222	0.0979	7.16	20	7.4e-05	2.29	RV	CELLSTATES	PC1	control_PKP2	5	15
BCAM	1.36	0.0107	0.142	0.0567	6.54	16.7	0.000229	1.97	RV	CELLSTATES	PC1	control_PKP2	5	15
NPY1R	1.36	0.02	0.0479	0.0245	5.03	14	0.000641	1.7	RV	CELLSTATES	PC1	control_PKP2	5	15
PACSIN3	1.36	0.00984	0.0321	0.0161	4.63	17.2	0.000198	2.01	RV	CELLSTATES	PC1	control_PKP2	5	15
CALHM2	1.35	0.0306	0.0253	0.0145	4.34	12.2	0.0013	1.51	RV	CELLSTATES	PC1	control_PKP2	5	15
CDH20	1.35	0.00254	0.0933	0.0516	5.86	23.2	2.58e-05	2.6	RV	CELLSTATES	PC1	control_PKP2	5	15
DHFR	1.35	0.0379	0.0339	0.0225	4.84	11.4	0.00178	1.42	RV	CELLSTATES	PC1	control_PKP2	5	15
OLFM2	1.35	0.00994	0.0706	0.033	5.48	17	0.000206	2	RV	CELLSTATES	PC1	control_PKP2	5	15
SGMS2	1.35	0.0268	0.0354	0.0172	4.55	12.8	0.00102	1.57	RV	CELLSTATES	PC1	control_PKP2	5	15
TMEM214	1.35	0.0202	0.0364	0.017	4.65	13.9	0.00065	1.69	RV	CELLSTATES	PC1	control_PKP2	5	15
PNRC1	1.34	0.0129	0.132	0.0737	6.59	15.9	0.000312	1.89	RV	CELLSTATES	PC1	control_PKP2	5	15
RHBDF1	1.34	0.00277	0.0506	0.0265	5.14	22.7	3.04e-05	2.56	RV	CELLSTATES	PC1	control_PKP2	5	15
AC142472.1	1.33	0.0396	0.0228	0.0123	4.06	11.2	0.00194	1.4	RV	CELLSTATES	PC1	control_PKP2	5	15
GAS2	1.33	0.048	0.0312	0.0132	4.47	10.3	0.0028	1.32	RV	CELLSTATES	PC1	control_PKP2	5	15
MCRS1	1.33	0.0135	0.0292	0.0141	4.42	15.7	0.000337	1.87	RV	CELLSTATES	PC1	control_PKP2	5	15
MIR646HG	1.33	0.0485	0.0925	0.051	6.1	10.2	0.00285	1.31	RV	CELLSTATES	PC1	control_PKP2	5	15
NORAD	1.33	0.00061	0.0637	0.0347	5.46	30.7	2.78e-06	3.21	RV	CELLSTATES	PC1	control_PKP2	5	15
OSMR	1.32	0.00994	0.361	0.163	7.66	17.1	0.000204	2	RV	CELLSTATES	PC1	control_PKP2	5	15
SH2B3	1.32	0.000487	0.181	0.108	6.83	31.8	2.09e-06	3.31	RV	CELLSTATES	PC1	control_PKP2	5	15
BRD9	1.31	0.00203	0.0886	0.048	5.82	24.5	1.74e-05	2.69	RV	CELLSTATES	PC1	control_PKP2	5	15
CCDC129	1.31	0.0412	0.174	0.113	6.95	11	0.00206	1.38	RV	CELLSTATES	PC1	control_PKP2	5	15
OAF	1.31	0.0107	0.146	0.076	6.53	16.8	0.000228	1.97	RV	CELLSTATES	PC1	control_PKP2	5	15
ZNF830	1.3	0.0455	0.0212	0.0123	4.09	10.5	0.00251	1.34	RV	CELLSTATES	PC1	control_PKP2	5	15
AC064807.1	1.29	0.0455	0.0202	0.0131	4.03	10.5	0.00254	1.34	RV	CELLSTATES	PC1	control_PKP2	5	15
GRIN3A	1.29	0.0136	0.145	0.0846	6.6	15.6	0.000347	1.87	RV	CELLSTATES	PC1	control_PKP2	5	15
PLCXD3	1.29	0.0424	0.067	0.0431	5.67	10.9	0.00218	1.37	RV	CELLSTATES	PC1	control_PKP2	5	15
SON	1.29	0.000219	0.932	0.529	9.25	36.6	5.86e-07	3.66	RV	CELLSTATES	PC1	control_PKP2	5	15
KIAA0040	1.28	0.0277	0.0597	0.0348	5.25	12.6	0.00108	1.56	RV	CELLSTATES	PC1	control_PKP2	5	15
SPRY1	1.28	0.00133	0.212	0.131	7.15	26.3	1e-05	2.88	RV	CELLSTATES	PC1	control_PKP2	5	15
TPM2	1.28	0.0056	0.13	0.0596	6.44	19.7	8.18e-05	2.25	RV	CELLSTATES	PC1	control_PKP2	5	15
ZFAS1	1.28	0.000781	0.0703	0.0459	5.68	28.8	4.81e-06	3.11	RV	CELLSTATES	PC1	control_PKP2	5	15
COL1A1	1.27	0.0136	0.171	0.0743	6.63	15.6	0.000345	1.87	RV	CELLSTATES	PC1	control_PKP2	5	15
FBLIM1	1.27	0.00509	0.208	0.099	6.94	20.1	7.18e-05	2.29	RV	CELLSTATES	PC1	control_PKP2	5	15
FDFT1	1.27	0.0197	0.0638	0.0372	5.53	14	0.000626	1.71	RV	CELLSTATES	PC1	control_PKP2	5	15
MRM2	1.27	0.046	0.0181	0.0133	3.96	10.5	0.00258	1.34	RV	CELLSTATES	PC1	control_PKP2	5	15
PPP1R12C	1.27	0.00585	0.121	0.066	6.3	19.5	8.73e-05	2.23	RV	CELLSTATES	PC1	control_PKP2	5	15
SYNPO2	1.27	0.0385	1.34	0.668	9.49	11.3	0.00183	1.41	RV	CELLSTATES	PC1	control_PKP2	5	15
ZBTB24	1.27	0.0479	0.0217	0.0128	4.12	10.3	0.00279	1.32	RV	CELLSTATES	PC1	control_PKP2	5	15
RASL12	1.26	0.000781	0.101	0.0644	6.06	29	4.54e-06	3.11	RV	CELLSTATES	PC1	control_PKP2	5	15
RGL3	1.26	0.0212	0.428	0.246	8.19	13.7	0.000708	1.67	RV	CELLSTATES	PC1	control_PKP2	5	15
AC090617.4	1.25	0.0235	0.0484	0.025	5.01	13.3	0.000835	1.63	RV	CELLSTATES	PC1	control_PKP2	5	15
KCNQ1OT1	1.25	0.0082	0.077	0.0416	5.64	18	0.000144	2.09	RV	CELLSTATES	PC1	control_PKP2	5	15
MCAM	1.25	0.000171	0.244	0.129	7.23	38.6	3.54e-07	3.77	RV	CELLSTATES	PC1	control_PKP2	5	15
BTBD19	1.24	0.0433	0.0232	0.0136	4.2	10.8	0.00228	1.36	RV	CELLSTATES	PC1	control_PKP2	5	15
SYNGAP1-AS1	1.24	0.0238	0.0363	0.0183	4.7	13.2	0.00086	1.62	RV	CELLSTATES	PC1	control_PKP2	5	15
AC096564.1	1.23	0.0208	0.0323	0.0192	4.62	13.8	0.000682	1.68	RV	CELLSTATES	PC1	control_PKP2	5	15
C1orf131	1.22	0.00894	0.0456	0.0293	5.05	17.7	0.000164	2.05	RV	CELLSTATES	PC1	control_PKP2	5	15
CDON	1.22	0.00792	0.141	0.0895	6.58	18.2	0.000136	2.1	RV	CELLSTATES	PC1	control_PKP2	5	15
COL27A1	1.22	0.00183	0.386	0.235	7.89	24.9	1.52e-05	2.74	RV	CELLSTATES	PC1	control_PKP2	5	15
DNM3OS	1.22	0.0424	0.0757	0.0399	5.43	10.9	0.00218	1.37	RV	CELLSTATES	PC1	control_PKP2	5	15
PGP	1.22	0.00518	0.0654	0.0457	5.54	20	7.4e-05	2.29	RV	CELLSTATES	PC1	control_PKP2	5	15
PJVK	1.22	0.0272	0.0294	0.0208	4.55	12.7	0.00105	1.57	RV	CELLSTATES	PC1	control_PKP2	5	15
PNKP	1.22	0.000781	0.088	0.0531	5.93	29.4	4.06e-06	3.11	RV	CELLSTATES	PC1	control_PKP2	5	15
TCIRG1	1.22	0.0381	0.0298	0.014	4.47	11.4	0.0018	1.42	RV	CELLSTATES	PC1	control_PKP2	5	15
TMEM223	1.22	0.0152	0.0312	0.0213	4.57	15.1	0.000411	1.82	RV	CELLSTATES	PC1	control_PKP2	5	15
DMAC2	1.21	0.0275	0.0288	0.0142	4.37	12.6	0.00107	1.56	RV	CELLSTATES	PC1	control_PKP2	5	15
IMP4	1.21	0.0154	0.0268	0.0159	4.33	15.1	0.000423	1.81	RV	CELLSTATES	PC1	control_PKP2	5	15
GATM	1.2	0.0285	0.0427	0.0233	4.79	12.5	0.00114	1.54	RV	CELLSTATES	PC1	control_PKP2	5	15
LGALSL	1.2	0.0318	0.0217	0.013	4.08	12	0.00137	1.5	RV	CELLSTATES	PC1	control_PKP2	5	15
FLOT1	1.19	0.00988	0.106	0.0478	6.02	17.1	0.000201	2.01	RV	CELLSTATES	PC1	control_PKP2	5	15
LINC00909	1.19	0.0125	0.0474	0.0358	5.15	16.1	0.000292	1.9	RV	CELLSTATES	PC1	control_PKP2	5	15
PALM	1.19	0.0306	0.0533	0.0279	5.21	12.2	0.00129	1.51	RV	CELLSTATES	PC1	control_PKP2	5	15
SPAG1	1.19	0.0345	0.0384	0.0309	4.98	11.7	0.00154	1.46	RV	CELLSTATES	PC1	control_PKP2	5	15
DDX46	1.18	0.000663	0.246	0.154	7.32	30.4	3.08e-06	3.18	RV	CELLSTATES	PC1	control_PKP2	5	15
GLIDR	1.18	0.028	0.0263	0.0147	4.29	12.6	0.00111	1.55	RV	CELLSTATES	PC1	control_PKP2	5	15
MYOZ2	1.18	0.0461	0.0768	0.0435	5.8	10.5	0.00259	1.34	RV	CELLSTATES	PC1	control_PKP2	5	15
NUAK1	1.18	0.00911	0.151	0.079	6.51	17.5	0.000173	2.04	RV	CELLSTATES	PC1	control_PKP2	5	15
AC006460.1	1.17	0.0252	0.0392	0.0208	4.72	13	0.000939	1.6	RV	CELLSTATES	PC1	control_PKP2	5	15
KANK2	1.17	0.0176	0.15	0.0723	6.38	14.4	0.000534	1.76	RV	CELLSTATES	PC1	control_PKP2	5	15
MPDU1	1.17	0.0169	0.0395	0.0185	4.74	14.6	0.000502	1.77	RV	CELLSTATES	PC1	control_PKP2	5	15
ARFGAP2	1.16	0.00723	0.0688	0.0472	5.7	18.6	0.00012	2.14	RV	CELLSTATES	PC1	control_PKP2	5	15
ARHGEF2	1.16	0.00899	0.127	0.0721	6.36	17.6	0.000166	2.05	RV	CELLSTATES	PC1	control_PKP2	5	15
ASB13	1.16	0.0167	0.0259	0.018	4.33	14.7	0.000486	1.78	RV	CELLSTATES	PC1	control_PKP2	5	15
CLK2	1.16	0.0223	0.0396	0.0257	4.86	13.5	0.000773	1.65	RV	CELLSTATES	PC1	control_PKP2	5	15
FAM217B	1.16	0.0304	0.0319	0.0226	4.66	12.2	0.00127	1.52	RV	CELLSTATES	PC1	control_PKP2	5	15
MIF4GD	1.16	0.0472	0.0181	0.0117	3.96	10.4	0.0027	1.33	RV	CELLSTATES	PC1	control_PKP2	5	15
REXO4	1.16	0.042	0.0309	0.0158	4.4	10.9	0.00215	1.38	RV	CELLSTATES	PC1	control_PKP2	5	15
SLC24A1	1.16	0.0268	0.0291	0.0193	4.49	12.8	0.00101	1.57	RV	CELLSTATES	PC1	control_PKP2	5	15
SLC29A1	1.16	0.0134	0.0789	0.0374	5.72	15.7	0.000332	1.87	RV	CELLSTATES	PC1	control_PKP2	5	15
TBX2	1.16	0.00464	0.416	0.258	8.03	20.5	6.3e-05	2.33	RV	CELLSTATES	PC1	control_PKP2	5	15
CNTN5	1.15	0.0321	0.043	0.0244	4.91	12	0.00138	1.49	RV	CELLSTATES	PC1	control_PKP2	5	15
DCAF15	1.15	0.0217	0.0344	0.0236	4.74	13.6	0.000738	1.66	RV	CELLSTATES	PC1	control_PKP2	5	15
DNAAF2	1.15	0.0433	0.0196	0.0137	4.04	10.8	0.00228	1.36	RV	CELLSTATES	PC1	control_PKP2	5	15
FKBP10	1.15	0.00984	0.07	0.0414	5.59	17.1	0.000199	2.01	RV	CELLSTATES	PC1	control_PKP2	5	15
MAPT	1.15	0.0464	0.0394	0.0218	4.74	10.4	0.00262	1.33	RV	CELLSTATES	PC1	control_PKP2	5	15
PPP1R3B	1.15	0.018	0.0448	0.0256	4.91	14.3	0.000561	1.74	RV	CELLSTATES	PC1	control_PKP2	5	15
THBS4	1.15	0.00974	0.498	0.295	8.34	17.2	0.000195	2.01	RV	CELLSTATES	PC1	control_PKP2	5	15
GTPBP8	1.14	0.0314	0.0227	0.0178	4.3	12.1	0.00135	1.5	RV	CELLSTATES	PC1	control_PKP2	5	15
MRPL34	1.14	0.0306	0.0222	0.015	4.19	12.2	0.0013	1.51	RV	CELLSTATES	PC1	control_PKP2	5	15
NAB1	1.14	0.00475	0.173	0.0963	6.68	20.3	6.58e-05	2.32	RV	CELLSTATES	PC1	control_PKP2	5	15
ZNF677	1.14	0.0145	0.0418	0.0244	4.91	15.3	0.000385	1.84	RV	CELLSTATES	PC1	control_PKP2	5	15
NARS	1.13	0.00856	0.0597	0.0354	5.37	17.9	0.000154	2.07	RV	CELLSTATES	PC1	control_PKP2	5	15
PIH1D1	1.13	0.00796	0.0636	0.0379	5.55	18.2	0.000138	2.1	RV	CELLSTATES	PC1	control_PKP2	5	15
PTGES2	1.13	0.0356	0.0528	0.0261	5.18	11.6	0.00163	1.45	RV	CELLSTATES	PC1	control_PKP2	5	15
AC048341.1	1.12	0.0137	0.0717	0.05	5.61	15.5	0.000356	1.86	RV	CELLSTATES	PC1	control_PKP2	5	15
IRAK4	1.12	0.0285	0.056	0.0366	5.25	12.5	0.00115	1.54	RV	CELLSTATES	PC1	control_PKP2	5	15
RRP8	1.12	0.0215	0.0267	0.0158	4.28	13.6	0.000732	1.67	RV	CELLSTATES	PC1	control_PKP2	5	15
SIPA1L2	1.12	0.0494	0.0451	0.0237	4.85	10.2	0.00292	1.31	RV	CELLSTATES	PC1	control_PKP2	5	15
MIR22HG	1.11	0.049	0.0688	0.04	5.56	10.2	0.00288	1.31	RV	CELLSTATES	PC1	control_PKP2	5	15
TFAM	1.11	0.0415	0.0258	0.0165	4.36	11	0.00209	1.38	RV	CELLSTATES	PC1	control_PKP2	5	15
XPA	1.11	0.00205	0.0856	0.0601	5.9	24.4	1.8e-05	2.69	RV	CELLSTATES	PC1	control_PKP2	5	15
ADCY6	1.1	0.0143	0.297	0.182	7.51	15.4	0.000378	1.84	RV	CELLSTATES	PC1	control_PKP2	5	15
DHX33	1.1	0.046	0.0259	0.0183	4.37	10.5	0.00258	1.34	RV	CELLSTATES	PC1	control_PKP2	5	15
FPGS	1.1	0.025	0.0334	0.022	4.67	13	0.000925	1.6	RV	CELLSTATES	PC1	control_PKP2	5	15
KIN	1.1	0.0114	0.0692	0.0455	5.61	16.5	0.000254	1.94	RV	CELLSTATES	PC1	control_PKP2	5	15
MOV10	1.1	0.0136	0.0607	0.0296	5.28	15.6	0.000346	1.87	RV	CELLSTATES	PC1	control_PKP2	5	15
PDZK1	1.1	0.0441	0.0292	0.0236	4.58	10.7	0.00236	1.36	RV	CELLSTATES	PC1	control_PKP2	5	15
PLAC9	1.1	0.0103	0.133	0.0866	6.58	16.9	0.000217	1.99	RV	CELLSTATES	PC1	control_PKP2	5	15
RGS16	1.1	0.0484	0.0455	0.0249	4.94	10.3	0.00284	1.32	RV	CELLSTATES	PC1	control_PKP2	5	15
CRIPT	1.09	0.0425	0.0333	0.023	4.69	10.9	0.0022	1.37	RV	CELLSTATES	PC1	control_PKP2	5	15
FP671120.1	1.09	0.0299	0.124	0.0716	6.19	12.3	0.00123	1.52	RV	CELLSTATES	PC1	control_PKP2	5	15
PEX10	1.09	0.0367	0.0247	0.0168	4.35	11.5	0.00168	1.44	RV	CELLSTATES	PC1	control_PKP2	5	15
PNN	1.09	0.00254	0.275	0.156	7.5	23.4	2.47e-05	2.6	RV	CELLSTATES	PC1	control_PKP2	5	15
TRIP10	1.09	0.00944	0.0754	0.0399	5.62	17.4	0.000183	2.03	RV	CELLSTATES	PC1	control_PKP2	5	15
H3F3A	1.08	0.0223	0.0382	0.0305	4.89	13.5	0.000771	1.65	RV	CELLSTATES	PC1	control_PKP2	5	15
PURA	1.08	0.00387	0.109	0.0799	6.28	21.4	4.66e-05	2.41	RV	CELLSTATES	PC1	control_PKP2	5	15
RSL1D1	1.08	0.0127	0.038	0.0229	4.74	15.9	0.000307	1.9	RV	CELLSTATES	PC1	control_PKP2	5	15
NOC2L	1.07	0.0082	0.0519	0.0307	5.21	18	0.000145	2.09	RV	CELLSTATES	PC1	control_PKP2	5	15
POLD2	1.07	0.0405	0.0332	0.0169	4.55	11.1	0.00201	1.39	RV	CELLSTATES	PC1	control_PKP2	5	15
PPP1R10	1.07	0.0213	0.139	0.113	6.61	13.7	0.000715	1.67	RV	CELLSTATES	PC1	control_PKP2	5	15
SPRTN	1.07	0.0176	0.047	0.0339	5.13	14.4	0.000539	1.75	RV	CELLSTATES	PC1	control_PKP2	5	15
SRC	1.07	0.0465	0.0323	0.0217	4.6	10.4	0.00264	1.33	RV	CELLSTATES	PC1	control_PKP2	5	15
SRRM2	1.07	0.00468	0.47	0.323	8.24	20.4	6.44e-05	2.33	RV	CELLSTATES	PC1	control_PKP2	5	15
TAF7	1.07	0.0215	0.0673	0.045	5.6	13.6	0.000727	1.67	RV	CELLSTATES	PC1	control_PKP2	5	15
AC027698.1	1.06	0.00705	0.0884	0.0447	5.81	18.7	0.000116	2.15	RV	CELLSTATES	PC1	control_PKP2	5	15
COL6A2	1.06	0.0041	0.716	0.4	8.9	21.1	5.15e-05	2.39	RV	CELLSTATES	PC1	control_PKP2	5	15
ENTR1	1.06	0.0182	0.0403	0.032	4.93	14.3	0.000571	1.74	RV	CELLSTATES	PC1	control_PKP2	5	15
MTX3	1.06	0.0472	0.0449	0.0295	5.04	10.4	0.00272	1.33	RV	CELLSTATES	PC1	control_PKP2	5	15
TCF25	1.06	0.00249	0.428	0.273	8.14	23.6	2.32e-05	2.6	RV	CELLSTATES	PC1	control_PKP2	5	15
VASN	1.06	0.0238	0.046	0.0276	5	13.2	0.00086	1.62	RV	CELLSTATES	PC1	control_PKP2	5	15
KCNJ8	1.05	0.00585	0.37	0.22	7.91	19.5	8.69e-05	2.23	RV	CELLSTATES	PC1	control_PKP2	5	15
SSBP4	1.05	0.0135	0.119	0.0793	6.26	15.7	0.000339	1.87	RV	CELLSTATES	PC1	control_PKP2	5	15
ARPC5	1.04	0.0292	0.195	0.123	6.99	12.4	0.00119	1.54	RV	CELLSTATES	PC1	control_PKP2	5	15
KMT2B	1.04	0.017	0.0541	0.0351	5.2	14.6	0.00051	1.77	RV	CELLSTATES	PC1	control_PKP2	5	15
SRRT	1.04	0.00886	0.0549	0.0384	5.3	17.7	0.000161	2.05	RV	CELLSTATES	PC1	control_PKP2	5	15
TIGAR	1.04	0.0125	0.0444	0.0264	4.91	16.1	0.000291	1.9	RV	CELLSTATES	PC1	control_PKP2	5	15
AC016722.2	1.03	0.0441	0.0378	0.0231	4.86	10.7	0.0024	1.36	RV	CELLSTATES	PC1	control_PKP2	5	15
FAM49A	1.03	0.00796	0.159	0.11	6.77	18.2	0.000138	2.1	RV	CELLSTATES	PC1	control_PKP2	5	15
GGT5	1.03	0.00863	0.282	0.181	7.56	17.8	0.000156	2.06	RV	CELLSTATES	PC1	control_PKP2	5	15
TPRG1	1.03	0.0294	0.0782	0.0492	5.72	12.3	0.00121	1.53	RV	CELLSTATES	PC1	control_PKP2	5	15
AC006504.5	1.02	0.0428	0.0373	0.027	4.87	10.8	0.00222	1.37	RV	CELLSTATES	PC1	control_PKP2	5	15
PPM1L	1.02	0.0169	0.297	0.186	7.45	14.6	0.000505	1.77	RV	CELLSTATES	PC1	control_PKP2	5	15
CAPN1	1.01	0.0144	0.0523	0.0335	5.26	15.3	0.000382	1.84	RV	CELLSTATES	PC1	control_PKP2	5	15
CHD3	1.01	0.0457	0.0528	0.0351	5.14	10.5	0.00255	1.34	RV	CELLSTATES	PC1	control_PKP2	5	15
DDX18	1.01	0.0104	0.193	0.127	7.05	16.8	0.000222	1.98	RV	CELLSTATES	PC1	control_PKP2	5	15
MCC	1.01	0.0067	0.377	0.242	7.86	19	0.000105	2.17	RV	CELLSTATES	PC1	control_PKP2	5	15
BMP5	1	0.0268	0.842	0.609	9.07	12.8	0.00101	1.57	RV	CELLSTATES	PC1	control_PKP2	5	15
SREBF1	1	0.0428	0.087	0.0558	5.81	10.8	0.00223	1.37	RV	CELLSTATES	PC1	control_PKP2	5	15
VPS9D1	1	0.0387	0.0357	0.0224	4.73	11.3	0.00187	1.41	RV	CELLSTATES	PC1	control_PKP2	5	15
NCL	0.998	0.0454	0.0811	0.0526	5.74	10.6	0.00251	1.34	RV	CELLSTATES	PC1	control_PKP2	5	15
ABHD13	0.994	0.0419	0.052	0.0389	5.17	10.9	0.00215	1.38	RV	CELLSTATES	PC1	control_PKP2	5	15
ANKRD13D	0.988	0.0223	0.104	0.0813	6.21	13.5	0.000766	1.65	RV	CELLSTATES	PC1	control_PKP2	5	15
TMEM87B	0.988	0.0274	0.14	0.0935	6.5	12.7	0.00106	1.56	RV	CELLSTATES	PC1	control_PKP2	5	15
SMNDC1	0.985	0.0443	0.0445	0.0338	5.08	10.6	0.00242	1.35	RV	CELLSTATES	PC1	control_PKP2	5	15
TRDMT1	0.985	0.0322	0.0416	0.0269	4.95	12	0.00139	1.49	RV	CELLSTATES	PC1	control_PKP2	5	15
CD163L1	0.984	0.0169	0.071	0.0525	5.68	14.6	0.000498	1.77	RV	CELLSTATES	PC1	control_PKP2	5	15
DPH6	0.982	0.00911	0.206	0.138	7.03	17.6	0.000172	2.04	RV	CELLSTATES	PC1	control_PKP2	5	15
SEC24D	0.982	0.0345	0.305	0.182	7.54	11.7	0.00154	1.46	RV	CELLSTATES	PC1	control_PKP2	5	15
DHX16	0.979	0.0463	0.0221	0.0176	4.26	10.5	0.00261	1.33	RV	CELLSTATES	PC1	control_PKP2	5	15
MUS81	0.972	0.0204	0.0683	0.0469	5.65	13.9	0.000663	1.69	RV	CELLSTATES	PC1	control_PKP2	5	15
SOCS5	0.97	0.0256	0.32	0.197	7.57	12.9	0.000954	1.59	RV	CELLSTATES	PC1	control_PKP2	5	15
NAGLU	0.968	0.0375	0.0769	0.0616	5.83	11.5	0.00173	1.43	RV	CELLSTATES	PC1	control_PKP2	5	15
ARHGEF40	0.967	0.0169	0.0916	0.0562	5.86	14.6	0.000505	1.77	RV	CELLSTATES	PC1	control_PKP2	5	15
FAM110B	0.967	0.0335	0.345	0.202	7.64	11.8	0.00148	1.47	RV	CELLSTATES	PC1	control_PKP2	5	15
MTCH1	0.964	0.0117	0.133	0.0629	6.35	16.3	0.000264	1.93	RV	CELLSTATES	PC1	control_PKP2	5	15
DTX3	0.96	0.0189	0.236	0.131	7.29	14.2	0.000594	1.72	RV	CELLSTATES	PC1	control_PKP2	5	15
FZD4	0.96	0.0464	0.153	0.114	6.76	10.4	0.00264	1.33	RV	CELLSTATES	PC1	control_PKP2	5	15
NFATC4	0.958	0.0165	0.148	0.101	6.61	14.8	0.000469	1.78	RV	CELLSTATES	PC1	control_PKP2	5	15
ZNF322	0.956	0.0337	0.0521	0.0457	5.32	11.8	0.00149	1.47	RV	CELLSTATES	PC1	control_PKP2	5	15
IMPA2	0.945	0.0167	0.334	0.253	7.78	14.7	0.000487	1.78	RV	CELLSTATES	PC1	control_PKP2	5	15
ATG2A	0.944	0.0479	0.0363	0.024	4.84	10.3	0.00278	1.32	RV	CELLSTATES	PC1	control_PKP2	5	15
HOXB-AS1	0.944	0.0441	0.0369	0.0274	4.8	10.7	0.00238	1.36	RV	CELLSTATES	PC1	control_PKP2	5	15
COPS6	0.943	0.018	0.0736	0.0467	5.7	14.3	0.000557	1.74	RV	CELLSTATES	PC1	control_PKP2	5	15
UBXN1	0.937	0.0336	0.066	0.0328	5.34	11.8	0.00148	1.47	RV	CELLSTATES	PC1	control_PKP2	5	15
COQ6	0.934	0.0455	0.0391	0.0294	4.98	10.5	0.00252	1.34	RV	CELLSTATES	PC1	control_PKP2	5	15
CIAO1	0.933	0.0126	0.0859	0.0624	5.98	16	0.0003	1.9	RV	CELLSTATES	PC1	control_PKP2	5	15
SYNGAP1	0.931	0.0332	0.0507	0.033	5.11	11.9	0.00146	1.48	RV	CELLSTATES	PC1	control_PKP2	5	15
CFAP97	0.93	0.0377	0.107	0.0735	6.19	11.4	0.00177	1.42	RV	CELLSTATES	PC1	control_PKP2	5	15
USP1	0.917	0.0455	0.0244	0.0225	4.42	10.5	0.00254	1.34	RV	CELLSTATES	PC1	control_PKP2	5	15
ANGPT2	0.913	0.027	0.288	0.164	7.47	12.8	0.00103	1.57	RV	CELLSTATES	PC1	control_PKP2	5	15
TNKS1BP1	0.911	0.00387	0.118	0.0793	6.27	21.4	4.65e-05	2.41	RV	CELLSTATES	PC1	control_PKP2	5	15
RMND5B	0.899	0.00971	0.0947	0.0744	6.07	17.2	0.000192	2.01	RV	CELLSTATES	PC1	control_PKP2	5	15
PHF1	0.894	0.019	0.0801	0.0535	5.84	14.1	0.000599	1.72	RV	CELLSTATES	PC1	control_PKP2	5	15
SRSF10	0.891	0.025	0.327	0.239	7.84	13	0.000924	1.6	RV	CELLSTATES	PC1	control_PKP2	5	15
MEF2C	0.89	0.0152	1.69	0.999	10	15.1	0.000413	1.82	RV	CELLSTATES	PC1	control_PKP2	5	15
MTHFR	0.89	0.028	0.11	0.0755	6.3	12.6	0.0011	1.55	RV	CELLSTATES	PC1	control_PKP2	5	15
PTMA	0.89	0.0169	0.159	0.0746	6.58	14.7	0.000494	1.77	RV	CELLSTATES	PC1	control_PKP2	5	15
MLX	0.885	0.0306	0.0697	0.0381	5.5	12.2	0.0013	1.51	RV	CELLSTATES	PC1	control_PKP2	5	15
RAD23A	0.883	0.0173	0.0935	0.0589	6.02	14.5	0.000522	1.76	RV	CELLSTATES	PC1	control_PKP2	5	15
ESAM	0.882	0.0272	0.0894	0.0532	5.91	12.7	0.00105	1.57	RV	CELLSTATES	PC1	control_PKP2	5	15
UQCRFS1	0.882	0.0287	0.0704	0.0572	5.77	12.4	0.00117	1.54	RV	CELLSTATES	PC1	control_PKP2	5	15
AAED1	0.869	0.0495	0.0265	0.0237	4.54	10.2	0.00294	1.31	RV	CELLSTATES	PC1	control_PKP2	5	15
ZBTB48	0.867	0.0436	0.0352	0.0304	4.79	10.7	0.00232	1.36	RV	CELLSTATES	PC1	control_PKP2	5	15
TDG	0.853	0.0223	0.111	0.0789	6.25	13.5	0.000771	1.65	RV	CELLSTATES	PC1	control_PKP2	5	15
AHI1	0.85	0.0169	0.289	0.198	7.56	14.6	0.000504	1.77	RV	CELLSTATES	PC1	control_PKP2	5	15
MPG	0.849	0.0441	0.0715	0.0405	5.56	10.7	0.00237	1.36	RV	CELLSTATES	PC1	control_PKP2	5	15
CCDC84	0.846	0.0127	0.124	0.101	6.4	16	0.000304	1.9	RV	CELLSTATES	PC1	control_PKP2	5	15
GUSB	0.846	0.0249	0.0476	0.0367	5.16	13	0.000919	1.6	RV	CELLSTATES	PC1	control_PKP2	5	15
TUBGCP2	0.844	0.0306	0.0788	0.0593	5.8	12.2	0.0013	1.51	RV	CELLSTATES	PC1	control_PKP2	5	15
LTBR	0.842	0.0224	0.0899	0.0664	5.96	13.5	0.000779	1.65	RV	CELLSTATES	PC1	control_PKP2	5	15
RING1	0.84	0.0272	0.062	0.0422	5.51	12.7	0.00105	1.57	RV	CELLSTATES	PC1	control_PKP2	5	15
TINAGL1	0.839	0.0239	0.282	0.153	7.49	13.2	0.000865	1.62	RV	CELLSTATES	PC1	control_PKP2	5	15
RUSC1	0.837	0.0339	0.0456	0.0315	5.03	11.8	0.00151	1.47	RV	CELLSTATES	PC1	control_PKP2	5	15
CAMK2N1	0.836	0.0324	0.0965	0.0897	6.12	12	0.00141	1.49	RV	CELLSTATES	PC1	control_PKP2	5	15
CWC25	0.83	0.0287	0.0804	0.0514	5.78	12.4	0.00116	1.54	RV	CELLSTATES	PC1	control_PKP2	5	15
RBM28	0.825	0.0235	0.0901	0.0685	6	13.3	0.00083	1.63	RV	CELLSTATES	PC1	control_PKP2	5	15
NACC2	0.824	0.0441	0.0594	0.0482	5.4	10.7	0.00239	1.36	RV	CELLSTATES	PC1	control_PKP2	5	15
LIPA	0.819	0.0391	0.233	0.207	7.42	11.2	0.0019	1.41	RV	CELLSTATES	PC1	control_PKP2	5	15
WASHC1	0.818	0.0137	0.291	0.238	7.63	15.6	0.000352	1.86	RV	CELLSTATES	PC1	control_PKP2	5	15
NAPA	0.817	0.0455	0.102	0.066	6.15	10.5	0.00253	1.34	RV	CELLSTATES	PC1	control_PKP2	5	15
RMND1	0.817	0.04	0.0609	0.0425	5.46	11.1	0.00197	1.4	RV	CELLSTATES	PC1	control_PKP2	5	15
TMEM63A	0.816	0.0189	0.1	0.073	6.09	14.2	0.000594	1.72	RV	CELLSTATES	PC1	control_PKP2	5	15
EDNRA	0.815	0.0339	0.592	0.376	8.44	11.8	0.00151	1.47	RV	CELLSTATES	PC1	control_PKP2	5	15
IFI16	0.814	0.0393	0.177	0.112	6.75	11.2	0.00192	1.41	RV	CELLSTATES	PC1	control_PKP2	5	15
GNL3	0.809	0.0233	0.0782	0.0494	5.69	13.3	0.000821	1.63	RV	CELLSTATES	PC1	control_PKP2	5	15
ABCF1	0.807	0.0473	0.0561	0.0402	5.31	10.3	0.00273	1.33	RV	CELLSTATES	PC1	control_PKP2	5	15
EIF2S2	0.806	0.0328	0.106	0.0767	6.19	11.9	0.00143	1.48	RV	CELLSTATES	PC1	control_PKP2	5	15
NEAT1	0.805	0.0464	3.48	2.16	11	10.4	0.00262	1.33	RV	CELLSTATES	PC1	control_PKP2	5	15
GPATCH2	0.804	0.0237	0.176	0.122	6.82	13.2	0.00085	1.63	RV	CELLSTATES	PC1	control_PKP2	5	15
EIF3J	0.803	0.0223	0.0971	0.0723	6.05	13.5	0.000765	1.65	RV	CELLSTATES	PC1	control_PKP2	5	15
CBX3	0.8	0.0387	0.0668	0.0521	5.58	11.3	0.00186	1.41	RV	CELLSTATES	PC1	control_PKP2	5	15
KLHL5	0.8	0.0441	0.171	0.133	6.76	10.7	0.00237	1.36	RV	CELLSTATES	PC1	control_PKP2	5	15
SORBS3	0.797	0.0441	0.107	0.0755	6.15	10.7	0.00238	1.36	RV	CELLSTATES	PC1	control_PKP2	5	15
ZRANB2	0.793	0.016	0.388	0.3	8.04	14.9	0.000446	1.8	RV	CELLSTATES	PC1	control_PKP2	5	15
EIF5B	0.791	0.0332	0.171	0.124	6.93	11.9	0.00146	1.48	RV	CELLSTATES	PC1	control_PKP2	5	15
TNFRSF1B	0.768	0.0409	0.0802	0.0647	5.89	11	0.00204	1.39	RV	CELLSTATES	PC1	control_PKP2	5	15
OSBPL10	0.765	0.0415	0.265	0.18	7.36	11	0.00209	1.38	RV	CELLSTATES	PC1	control_PKP2	5	15
ZNF335	0.764	0.0398	0.0495	0.0404	5.21	11.1	0.00196	1.4	RV	CELLSTATES	PC1	control_PKP2	5	15
VPS36	0.763	0.0206	0.146	0.112	6.63	13.9	0.000669	1.69	RV	CELLSTATES	PC1	control_PKP2	5	15
CBX5	0.755	0.0472	0.0606	0.0462	5.39	10.4	0.0027	1.33	RV	CELLSTATES	PC1	control_PKP2	5	15
NUPL2	0.744	0.0377	0.083	0.0755	6	11.4	0.00176	1.42	RV	CELLSTATES	PC1	control_PKP2	5	15
COPB2	0.738	0.0207	0.101	0.0741	6.09	13.8	0.000678	1.68	RV	CELLSTATES	PC1	control_PKP2	5	15
CD46	0.734	0.0413	0.21	0.184	7.23	11	0.00207	1.38	RV	CELLSTATES	PC1	control_PKP2	5	15
NR2F2	0.732	0.0345	0.702	0.591	8.87	11.7	0.00154	1.46	RV	CELLSTATES	PC1	control_PKP2	5	15
MYL6	0.729	0.0441	0.259	0.172	7.48	10.7	0.00236	1.36	RV	CELLSTATES	PC1	control_PKP2	5	15
HNRNPDL	0.721	0.0153	0.457	0.341	8.24	15.1	0.000419	1.81	RV	CELLSTATES	PC1	control_PKP2	5	15
TAF1D	0.703	0.028	0.256	0.219	7.51	12.6	0.00111	1.55	RV	CELLSTATES	PC1	control_PKP2	5	15
CTDSP1	0.7	0.0424	0.0971	0.0805	6.14	10.9	0.00218	1.37	RV	CELLSTATES	PC1	control_PKP2	5	15
AP2A1	0.695	0.0474	0.113	0.0886	6.29	10.3	0.00274	1.32	RV	CELLSTATES	PC1	control_PKP2	5	15
COL1A2	0.694	0.0479	0.518	0.402	8.4	10.3	0.00278	1.32	RV	CELLSTATES	PC1	control_PKP2	5	15
HNRNPA2B1	0.689	0.0321	0.46	0.378	8.26	12	0.00139	1.49	RV	CELLSTATES	PC1	control_PKP2	5	15

## Sheet: control_PVneg
Gene	logFC	FDR	mean_exp_control	mean_exp_genotype	logCPM	F	PValue	FDR_plot	Region	annotation_level	cell_state	comparison	Observations_genotype	Observations_reference
GRXCR2	5.93	0.045	0.0173	0	3.68	14.8	0.000542	1.35	RV	CELLSTATES	PC1	control_PVneg	4	15
PLA2G2A	4.74	0.0057	0.0721	0.000843	5.08	28.6	5.64e-06	2.24	RV	CELLSTATES	PC1	control_PVneg	4	15
SOCS3	4.45	0.0454	0.0188	0.000344	3.76	14.4	0.000558	1.34	RV	CELLSTATES	PC1	control_PVneg	4	15
STX16	4.06	0.0265	0.0144	0.00193	3.97	17.5	0.000184	1.58	RV	CELLSTATES	PC1	control_PVneg	4	15
MYH6	3.54	0.0151	0.0317	0.00943	4.5	19.8	8.51e-05	1.82	RV	CELLSTATES	PC1	control_PVneg	4	15
CCL2	3.09	0.00209	0.102	0.00852	6.03	34	1.31e-06	2.68	RV	CELLSTATES	PC1	control_PVneg	4	15
C14orf180	2.67	0.0481	0.0168	0.00266	3.8	14.2	0.000602	1.32	RV	CELLSTATES	PC1	control_PVneg	4	15
AL603832.1	2.59	0.00651	0.0204	0.00228	3.91	25	1.64e-05	2.19	RV	CELLSTATES	PC1	control_PVneg	4	15
ADAMTS9	2.58	0.00164	1.68	0.348	10.1	37.9	4.91e-07	2.78	RV	CELLSTATES	PC1	control_PVneg	4	15
G0S2	2.57	0.0339	0.0337	0.00553	4.44	16.1	0.000305	1.47	RV	CELLSTATES	PC1	control_PVneg	4	15
TOB1	2.5	0.0088	0.0354	0.0078	4.55	22.6	3.41e-05	2.06	RV	CELLSTATES	PC1	control_PVneg	4	15
AC100803.3	2.36	0.00816	0.0504	0.0118	4.94	23.6	2.47e-05	2.09	RV	CELLSTATES	PC1	control_PVneg	4	15
AQP7	2.3	0.0383	0.026	0.00652	4.28	15.4	0.000396	1.42	RV	CELLSTATES	PC1	control_PVneg	4	15
GPC1	2.24	0.0435	0.0145	0.00247	3.69	14.8	0.000489	1.36	RV	CELLSTATES	PC1	control_PVneg	4	15
SNCG	2.2	0.00651	0.1	0.0218	6.18	24.8	1.76e-05	2.19	RV	CELLSTATES	PC1	control_PVneg	4	15
RPS6KL1	2.16	0.0339	0.0201	0.00471	4.12	16.2	0.000296	1.47	RV	CELLSTATES	PC1	control_PVneg	4	15
PTP4A3	2.08	0.00164	0.114	0.039	6.29	37.2	5.92e-07	2.78	RV	CELLSTATES	PC1	control_PVneg	4	15
ZNF830	2.05	0.0383	0.0212	0.00677	4.14	15.4	0.000396	1.42	RV	CELLSTATES	PC1	control_PVneg	4	15
KIAA0895L	1.92	0.00908	0.0434	0.0151	4.89	21.9	4.25e-05	2.04	RV	CELLSTATES	PC1	control_PVneg	4	15
IER5L	1.83	0.0315	0.0666	0.022	5.51	16.6	0.000251	1.5	RV	CELLSTATES	PC1	control_PVneg	4	15
PCOLCE	1.83	0.0088	0.0789	0.0205	5.63	22.7	3.31e-05	2.06	RV	CELLSTATES	PC1	control_PVneg	4	15
KCNQ1OT1	1.8	0.00632	0.077	0.0249	5.65	26	1.19e-05	2.2	RV	CELLSTATES	PC1	control_PVneg	4	15
MPDU1	1.79	0.00723	0.0395	0.0125	4.78	24.3	2.02e-05	2.14	RV	CELLSTATES	PC1	control_PVneg	4	15
MIR22HG	1.76	0.0088	0.0688	0.0218	5.56	22.5	3.51e-05	2.06	RV	CELLSTATES	PC1	control_PVneg	4	15
PNRC1	1.72	0.0213	0.132	0.0534	6.62	18.5	0.000132	1.67	RV	CELLSTATES	PC1	control_PVneg	4	15
RHBDF1	1.65	0.00863	0.0506	0.0203	5.18	23.1	2.89e-05	2.06	RV	CELLSTATES	PC1	control_PVneg	4	15
DDX21	1.61	0.00591	0.157	0.0563	6.63	27.8	7.18e-06	2.23	RV	CELLSTATES	PC1	control_PVneg	4	15
CDK11A	1.52	0.0427	0.0501	0.0224	5.2	14.9	0.000469	1.37	RV	CELLSTATES	PC1	control_PVneg	4	15
ACAA1	1.51	0.0383	0.0441	0.0166	4.95	15.4	0.000391	1.42	RV	CELLSTATES	PC1	control_PVneg	4	15
NGF	1.49	0.0318	1.17	0.554	9.72	16.5	0.000262	1.5	RV	CELLSTATES	PC1	control_PVneg	4	15
NAT9	1.48	0.0454	0.0742	0.0274	5.77	14.4	0.000561	1.34	RV	CELLSTATES	PC1	control_PVneg	4	15
PHF1	1.47	0.00632	0.0801	0.0346	5.85	26	1.21e-05	2.2	RV	CELLSTATES	PC1	control_PVneg	4	15
NORAD	1.43	0.00747	0.0637	0.0315	5.51	24.1	2.15e-05	2.13	RV	CELLSTATES	PC1	control_PVneg	4	15
TPM2	1.39	0.0213	0.13	0.0631	6.52	18.5	0.000132	1.67	RV	CELLSTATES	PC1	control_PVneg	4	15
RHOT2	1.34	0.042	0.0934	0.0426	6.09	15	0.000454	1.38	RV	CELLSTATES	PC1	control_PVneg	4	15
MXRA8	1.32	0.0427	0.0502	0.0196	5.11	14.9	0.000467	1.37	RV	CELLSTATES	PC1	control_PVneg	4	15
HNRNPDL	1.3	0.00863	0.457	0.216	8.2	22.9	3.07e-05	2.06	RV	CELLSTATES	PC1	control_PVneg	4	15
NARS	1.3	0.0314	0.0597	0.0291	5.41	16.7	0.000246	1.5	RV	CELLSTATES	PC1	control_PVneg	4	15
ISYNA1	1.29	0.0134	0.222	0.108	7.25	20.3	7.22e-05	1.87	RV	CELLSTATES	PC1	control_PVneg	4	15
TUBA1B	1.27	0.0328	0.124	0.0521	6.34	16.3	0.000281	1.48	RV	CELLSTATES	PC1	control_PVneg	4	15
MAP3K8	1.26	0.0489	0.102	0.0464	6.08	14.2	0.000621	1.31	RV	CELLSTATES	PC1	control_PVneg	4	15
ACTR1B	1.22	0.0383	0.0681	0.0319	5.53	15.3	0.0004	1.42	RV	CELLSTATES	PC1	control_PVneg	4	15
COPS6	1.21	0.0217	0.0736	0.0373	5.74	18.3	0.000139	1.66	RV	CELLSTATES	PC1	control_PVneg	4	15
EIF2B4	1.21	0.0281	0.0404	0.0212	4.89	17.3	0.000201	1.55	RV	CELLSTATES	PC1	control_PVneg	4	15
GNL3	1.2	0.0303	0.0782	0.0341	5.72	16.9	0.000229	1.52	RV	CELLSTATES	PC1	control_PVneg	4	15
SON	1.19	0.00863	0.932	0.502	9.3	23	3.05e-05	2.06	RV	CELLSTATES	PC1	control_PVneg	4	15
AHI1	1.18	0.0104	0.289	0.153	7.55	21.3	5.15e-05	1.98	RV	CELLSTATES	PC1	control_PVneg	4	15
SLC29A1	1.18	0.0383	0.0789	0.0433	5.81	15.4	0.000387	1.42	RV	CELLSTATES	PC1	control_PVneg	4	15
PTMA	1.15	0.0265	0.159	0.0695	6.64	17.5	0.000182	1.58	RV	CELLSTATES	PC1	control_PVneg	4	15
METTL17	1.11	0.043	0.0652	0.0328	5.54	14.8	0.00048	1.37	RV	CELLSTATES	PC1	control_PVneg	4	15
MTCH1	1.09	0.045	0.133	0.0603	6.43	14.5	0.000538	1.35	RV	CELLSTATES	PC1	control_PVneg	4	15
COL1A2	1.07	0.0315	0.518	0.296	8.38	16.6	0.000254	1.5	RV	CELLSTATES	PC1	control_PVneg	4	15
USP16	1.07	0.0365	0.15	0.082	6.71	15.7	0.00035	1.44	RV	CELLSTATES	PC1	control_PVneg	4	15
PNN	1.06	0.0311	0.275	0.169	7.55	16.8	0.000241	1.51	RV	CELLSTATES	PC1	control_PVneg	4	15
SAT1	1.05	0.0442	0.153	0.0797	6.67	14.6	0.000522	1.35	RV	CELLSTATES	PC1	control_PVneg	4	15
CCNL1	1.03	0.0315	0.156	0.0906	6.7	16.6	0.000255	1.5	RV	CELLSTATES	PC1	control_PVneg	4	15
CIAO1	1.03	0.0437	0.0859	0.0541	6.02	14.7	0.0005	1.36	RV	CELLSTATES	PC1	control_PVneg	4	15
COL6A2	1.03	0.0318	0.716	0.427	8.96	16.5	0.000263	1.5	RV	CELLSTATES	PC1	control_PVneg	4	15
CDC37	0.998	0.0322	0.116	0.0825	6.33	16.4	0.000272	1.49	RV	CELLSTATES	PC1	control_PVneg	4	15
ZRANB2	0.972	0.0369	0.388	0.234	8.04	15.6	0.000362	1.43	RV	CELLSTATES	PC1	control_PVneg	4	15
COPB2	0.968	0.0322	0.101	0.0578	6.1	16.4	0.000269	1.49	RV	CELLSTATES	PC1	control_PVneg	4	15
HNRNPA2B1	0.897	0.0454	0.46	0.284	8.24	14.4	0.000564	1.34	RV	CELLSTATES	PC1	control_PVneg	4	15

## Sheet: control_RBM20
Gene	logFC	FDR	mean_exp_control	mean_exp_genotype	logCPM	F	PValue	FDR_plot	Region	annotation_level	cell_state	comparison	Observations_genotype	Observations_reference
XIST	9.49	0.0149	0.338	0.00027	7.63	20.9	5.85e-05	1.83	RV	CELLSTATES	PC1	control_RBM20	5	15
GRXCR2	4.02	0.0353	0.0173	0.000518	3.48	16.3	0.000277	1.45	RV	CELLSTATES	PC1	control_RBM20	5	15
STX16	3.79	0.00359	0.0144	0.00247	3.82	29.5	4.3e-06	2.45	RV	CELLSTATES	PC1	control_RBM20	5	15
BICDL1	3.38	0.0184	0.0197	0.00183	3.61	19.4	9.47e-05	1.73	RV	CELLSTATES	PC1	control_RBM20	5	15
CCL2	3.25	0.00106	0.102	0.00565	5.85	38.7	3.92e-07	2.97	RV	CELLSTATES	PC1	control_RBM20	5	15
ST3GAL5	2.74	0.00192	0.109	0.017	5.99	32.8	1.77e-06	2.72	RV	CELLSTATES	PC1	control_RBM20	5	15
ADAMTS9	2.73	0.000198	1.68	0.283	9.97	52.5	1.82e-08	3.7	RV	CELLSTATES	PC1	control_RBM20	5	15
AC004257.1	2.71	0.0029	0.038	0.00473	4.48	30.6	3.2e-06	2.54	RV	CELLSTATES	PC1	control_RBM20	5	15
PLA2G2A	2.61	0.0332	0.0721	0.00416	4.92	16.6	0.000248	1.48	RV	CELLSTATES	PC1	control_RBM20	5	15
G0S2	2.58	0.012	0.0337	0.00443	4.25	22.1	3.99e-05	1.92	RV	CELLSTATES	PC1	control_RBM20	5	15
LINC01894	2.52	0.022	0.0139	0.00229	3.24	18.5	0.000128	1.66	RV	CELLSTATES	PC1	control_RBM20	5	15
AC007406.3	2.34	0.0269	0.0218	0.0056	4.01	17.7	0.000168	1.57	RV	CELLSTATES	PC1	control_RBM20	5	15
GRIN3A	2.29	0.000224	0.145	0.0358	6.47	48.6	4.12e-08	3.65	RV	CELLSTATES	PC1	control_RBM20	5	15
FAM43A	2.21	0.0314	0.058	0.0113	5.28	17	0.00022	1.5	RV	CELLSTATES	PC1	control_RBM20	5	15
GABBR2	2.2	0.00382	0.0973	0.02	5.76	28.8	5.28e-06	2.42	RV	CELLSTATES	PC1	control_RBM20	5	15
ADAMTS9-AS1	2.19	0.0429	0.26	0.0583	7.48	15.5	0.000379	1.37	RV	CELLSTATES	PC1	control_RBM20	5	15
GABRR2	2.15	0.0217	0.0127	0.00329	3.31	18.8	0.000117	1.66	RV	CELLSTATES	PC1	control_RBM20	5	15
MEST	2.12	0.00875	0.0555	0.0189	5.33	23.9	2.25e-05	2.06	RV	CELLSTATES	PC1	control_RBM20	5	15
PTP4A3	1.9	0.000327	0.114	0.0295	6.19	45	9.04e-08	3.49	RV	CELLSTATES	PC1	control_RBM20	5	15
MSC	1.87	0.0156	0.0159	0.00443	3.56	20.5	6.68e-05	1.81	RV	CELLSTATES	PC1	control_RBM20	5	15
GPR20	1.82	0.0304	0.0249	0.0097	4.16	17.1	0.00021	1.52	RV	CELLSTATES	PC1	control_RBM20	5	15
SSTR2	1.81	0.0156	0.0528	0.0147	5.01	20.6	6.38e-05	1.81	RV	CELLSTATES	PC1	control_RBM20	5	15
HIC1	1.74	0.00875	0.0761	0.0235	5.54	23.8	2.31e-05	2.06	RV	CELLSTATES	PC1	control_RBM20	5	15
NGF	1.7	0.00753	1.17	0.406	9.63	25	1.59e-05	2.12	RV	CELLSTATES	PC1	control_RBM20	5	15
IER5L	1.67	0.00279	0.0666	0.0305	5.47	31	2.83e-06	2.55	RV	CELLSTATES	PC1	control_RBM20	5	15
ADAMTS6	1.65	0.047	0.167	0.0479	6.41	15.1	0.000433	1.33	RV	CELLSTATES	PC1	control_RBM20	5	15
ISYNA1	1.64	0.0013	0.222	0.0743	7.13	35.1	9.6e-07	2.89	RV	CELLSTATES	PC1	control_RBM20	5	15
IPO9-AS1	1.62	0.0279	0.149	0.0481	6.63	17.5	0.000182	1.56	RV	CELLSTATES	PC1	control_RBM20	5	15
RAB3D	1.58	0.0278	0.0268	0.0123	4.25	17.6	0.000177	1.56	RV	CELLSTATES	PC1	control_RBM20	5	15
ZNF423	1.57	0.0156	0.107	0.0326	5.79	20.4	6.85e-05	1.81	RV	CELLSTATES	PC1	control_RBM20	5	15
PLEKHG3	1.56	0.0054	0.101	0.0419	6.1	27.1	8.46e-06	2.27	RV	CELLSTATES	PC1	control_RBM20	5	15
ZNF521	1.53	0.00114	0.327	0.128	7.57	36.8	6.25e-07	2.94	RV	CELLSTATES	PC1	control_RBM20	5	15
KIAA0040	1.52	0.0269	0.0597	0.0248	5.19	17.8	0.000167	1.57	RV	CELLSTATES	PC1	control_RBM20	5	15
OLFM2	1.47	0.0419	0.0706	0.0274	5.44	15.7	0.000347	1.38	RV	CELLSTATES	PC1	control_RBM20	5	15
SH2D3C	1.47	0.0144	0.27	0.102	7.29	21.2	5.17e-05	1.84	RV	CELLSTATES	PC1	control_RBM20	5	15
MOV10	1.45	0.00753	0.0607	0.0198	5.22	25.3	1.46e-05	2.12	RV	CELLSTATES	PC1	control_RBM20	5	15
CD44	1.43	0.0427	0.266	0.0985	7.33	15.6	0.000362	1.37	RV	CELLSTATES	PC1	control_RBM20	5	15
REM1	1.42	0.0296	0.0869	0.0345	5.77	17.3	0.000199	1.53	RV	CELLSTATES	PC1	control_RBM20	5	15
TTYH1	1.42	0.0399	0.0285	0.0123	4.42	15.9	0.000327	1.4	RV	CELLSTATES	PC1	control_RBM20	5	15
MAPT	1.41	0.0462	0.0394	0.0153	4.69	15.2	0.000421	1.34	RV	CELLSTATES	PC1	control_RBM20	5	15
SNCG	1.41	0.0156	0.1	0.0414	6.15	20.2	7.18e-05	1.81	RV	CELLSTATES	PC1	control_RBM20	5	15
ADA	1.35	0.0146	0.0743	0.0252	5.42	21.1	5.36e-05	1.84	RV	CELLSTATES	PC1	control_RBM20	5	15
COL1A1	1.32	0.042	0.171	0.0627	6.6	15.7	0.000352	1.38	RV	CELLSTATES	PC1	control_RBM20	5	15
DENND2A	1.2	0.0304	1.03	0.511	9.21	17.1	0.00021	1.52	RV	CELLSTATES	PC1	control_RBM20	5	15
CDON	1.18	0.0429	0.141	0.0764	6.57	15.5	0.000377	1.37	RV	CELLSTATES	PC1	control_RBM20	5	15
NID2	1.16	0.0184	0.119	0.0568	6.21	19.4	9.49e-05	1.73	RV	CELLSTATES	PC1	control_RBM20	5	15
OPA3	1.16	0.0157	0.0668	0.0303	5.42	20.2	7.37e-05	1.8	RV	CELLSTATES	PC1	control_RBM20	5	15
SNHG12	1.16	0.0494	0.046	0.0291	5.18	14.8	0.000477	1.31	RV	CELLSTATES	PC1	control_RBM20	5	15
KCNQ1OT1	1.13	0.0332	0.077	0.0387	5.65	16.7	0.000246	1.48	RV	CELLSTATES	PC1	control_RBM20	5	15
COL27A1	1.12	0.0156	0.386	0.221	7.9	20.3	6.98e-05	1.81	RV	CELLSTATES	PC1	control_RBM20	5	15
NOTCH3	1.11	0.0429	0.64	0.307	8.53	15.5	0.000376	1.37	RV	CELLSTATES	PC1	control_RBM20	5	15
PDGFRB	1.08	0.00875	2.81	1.52	10.9	24.2	2.02e-05	2.06	RV	CELLSTATES	PC1	control_RBM20	5	15
NORAD	1.06	0.0167	0.0637	0.0371	5.48	19.9	8.15e-05	1.78	RV	CELLSTATES	PC1	control_RBM20	5	15
OSBPL10	0.965	0.035	0.265	0.141	7.32	16.4	0.00027	1.46	RV	CELLSTATES	PC1	control_RBM20	5	15
SSBP4	0.964	0.0427	0.119	0.0783	6.29	15.6	0.000366	1.37	RV	CELLSTATES	PC1	control_RBM20	5	15
GGT5	0.961	0.0235	0.282	0.163	7.57	18.3	0.000139	1.63	RV	CELLSTATES	PC1	control_RBM20	5	15
MCC	0.903	0.0336	0.377	0.22	7.86	16.6	0.000254	1.47	RV	CELLSTATES	PC1	control_RBM20	5	15

## Sheet: control_TTN
Gene	logFC	FDR	mean_exp_control	mean_exp_genotype	logCPM	F	PValue	FDR_plot	Region	annotation_level	cell_state	comparison	Observations_genotype	Observations_reference
PLA2G2A	4.13	0.00033	0.0721	0.00244	4.75	35.4	7.15e-07	3.48	RV	CELLSTATES	PC1	control_TTN	6	15
CCL2	4.03	1.74e-06	0.102	0.00419	5.73	75.9	1.57e-10	5.76	RV	CELLSTATES	PC1	control_TTN	6	15
STX16	3.87	0.000378	0.0144	0.00307	3.69	34.5	8.99e-07	3.42	RV	CELLSTATES	PC1	control_TTN	6	15
GRXCR2	3.76	0.00763	0.0173	0.0012	3.33	19.2	9.08e-05	2.12	RV	CELLSTATES	PC1	control_TTN	6	15
AC007952.4	3.58	0.0485	0.0237	0.000816	3.03	11.8	0.00147	1.31	RV	CELLSTATES	PC1	control_TTN	6	15
BICDL1	3.3	0.00231	0.0197	0.00228	3.48	25.3	1.27e-05	2.64	RV	CELLSTATES	PC1	control_TTN	6	15
FGF10	2.94	0.00865	0.0151	0.00173	3.21	18.7	0.00011	2.06	RV	CELLSTATES	PC1	control_TTN	6	15
G0S2	2.77	0.00192	0.0337	0.00375	4.11	26.1	9.99e-06	2.72	RV	CELLSTATES	PC1	control_TTN	6	15
MGST1	2.64	0.00495	0.035	0.00472	4.12	21.5	4.24e-05	2.31	RV	CELLSTATES	PC1	control_TTN	6	15
MT1A	2.61	0.028	0.0151	0.00213	3.24	14	0.000613	1.55	RV	CELLSTATES	PC1	control_TTN	6	15
GABBR2	2.55	3.14e-05	0.0973	0.0167	5.64	47	4.25e-08	4.5	RV	CELLSTATES	PC1	control_TTN	6	15
TGFBI	2.53	0.00366	0.103	0.014	5.46	22.9	2.65e-05	2.44	RV	CELLSTATES	PC1	control_TTN	6	15
AC004257.1	2.42	0.000575	0.038	0.00726	4.4	31.8	1.87e-06	3.24	RV	CELLSTATES	PC1	control_TTN	6	15
ADAMTS9	2.26	3.09e-05	1.68	0.435	9.94	47.7	3.63e-08	4.51	RV	CELLSTATES	PC1	control_TTN	6	15
SSTR2	2.21	0.000378	0.0528	0.0123	4.88	34.7	8.63e-07	3.42	RV	CELLSTATES	PC1	control_TTN	6	15
FAM43A	2.19	0.00464	0.058	0.0141	5.18	21.8	3.81e-05	2.33	RV	CELLSTATES	PC1	control_TTN	6	15
MCM10	2.11	0.0346	0.0159	0.00432	3.37	13	0.000909	1.46	RV	CELLSTATES	PC1	control_TTN	6	15
ST3GAL5	2.08	0.00278	0.109	0.03	5.95	24.3	1.73e-05	2.56	RV	CELLSTATES	PC1	control_TTN	6	15
AC007406.3	2.05	0.0064	0.0218	0.0084	3.93	19.9	7.17e-05	2.19	RV	CELLSTATES	PC1	control_TTN	6	15
SLC6A9	2.04	0.0219	0.0149	0.00301	3.24	15	0.000427	1.66	RV	CELLSTATES	PC1	control_TTN	6	15
ADAMTS9-AS1	1.99	0.015	0.26	0.0771	7.42	16.4	0.000245	1.82	RV	CELLSTATES	PC1	control_TTN	6	15
AC100803.3	1.98	0.000383	0.0504	0.0141	4.74	34.2	9.68e-07	3.42	RV	CELLSTATES	PC1	control_TTN	6	15
CMTM8	1.96	0.00366	0.0821	0.022	5.44	23	2.63e-05	2.44	RV	CELLSTATES	PC1	control_TTN	6	15
CFD	1.89	0.0356	0.213	0.0561	6.98	12.9	0.000945	1.45	RV	CELLSTATES	PC1	control_TTN	6	15
LGALS2	1.87	0.00614	0.0193	0.00778	3.84	20.1	6.66e-05	2.21	RV	CELLSTATES	PC1	control_TTN	6	15
LIPI	1.85	0.0446	0.0181	0.00608	3.57	12.1	0.00132	1.35	RV	CELLSTATES	PC1	control_TTN	6	15
ADAMTS6	1.82	0.00531	0.167	0.0486	6.33	21.1	4.84e-05	2.28	RV	CELLSTATES	PC1	control_TTN	6	15
PHYHIPL	1.79	0.0205	0.032	0.0176	4.59	15.3	0.000381	1.69	RV	CELLSTATES	PC1	control_TTN	6	15
TOB1	1.79	0.00369	0.0354	0.0111	4.35	22.9	2.7e-05	2.43	RV	CELLSTATES	PC1	control_TTN	6	15
MYH6	1.77	0.0253	0.0317	0.0111	4.31	14.4	0.000521	1.6	RV	CELLSTATES	PC1	control_TTN	6	15
PPP1R17	1.77	0.0239	0.0397	0.0175	4.8	14.6	0.000487	1.62	RV	CELLSTATES	PC1	control_TTN	6	15
AL132780.3	1.76	0.00578	0.0201	0.00892	3.85	20.6	5.78e-05	2.24	RV	CELLSTATES	PC1	control_TTN	6	15
PVT1	1.75	0.00153	0.0698	0.0179	5.1	26.9	7.69e-06	2.82	RV	CELLSTATES	PC1	control_TTN	6	15
SYPL2	1.74	0.00192	0.0665	0.0302	5.35	26	1.02e-05	2.72	RV	CELLSTATES	PC1	control_TTN	6	15
LINC00486	1.72	0.0221	0.294	0.151	7.49	14.9	0.000435	1.66	RV	CELLSTATES	PC1	control_TTN	6	15
SAMD1	1.72	0.0261	0.013	0.00467	3.16	14.3	0.000545	1.58	RV	CELLSTATES	PC1	control_TTN	6	15
AC244131.2	1.71	0.0335	0.0343	0.012	4.23	13.2	0.000848	1.48	RV	CELLSTATES	PC1	control_TTN	6	15
STAC	1.7	0.000489	0.16	0.0554	6.41	32.7	1.47e-06	3.31	RV	CELLSTATES	PC1	control_TTN	6	15
SNCG	1.69	0.00149	0.1	0.0379	6.04	27.3	6.8e-06	2.83	RV	CELLSTATES	PC1	control_TTN	6	15
PTP4A3	1.68	6.1e-05	0.114	0.042	6.13	43.5	9.36e-08	4.21	RV	CELLSTATES	PC1	control_TTN	6	15
LDHAL6A	1.67	0.00763	0.0174	0.00966	3.75	19.2	9.28e-05	2.12	RV	CELLSTATES	PC1	control_TTN	6	15
IPO9-AS1	1.66	0.000646	0.149	0.0543	6.55	31.2	2.22e-06	3.19	RV	CELLSTATES	PC1	control_TTN	6	15
ADAMTS4	1.64	0.0461	0.274	0.0855	7.36	11.9	0.0014	1.34	RV	CELLSTATES	PC1	control_TTN	6	15
MEST	1.64	0.00966	0.0555	0.0304	5.31	18.3	0.000125	2.02	RV	CELLSTATES	PC1	control_TTN	6	15
AC008914.1	1.63	0.0385	0.0156	0.00838	3.75	12.6	0.00107	1.41	RV	CELLSTATES	PC1	control_TTN	6	15
KCNQ1OT1	1.61	0.000469	0.077	0.0333	5.52	33	1.36e-06	3.33	RV	CELLSTATES	PC1	control_TTN	6	15
PRKCH	1.61	0.0147	0.0816	0.0314	5.59	16.6	0.000235	1.83	RV	CELLSTATES	PC1	control_TTN	6	15
MT1M	1.6	0.0458	0.0537	0.0164	4.92	12	0.00138	1.34	RV	CELLSTATES	PC1	control_TTN	6	15
LINC00842	1.59	0.0257	0.0976	0.0446	6.05	14.4	0.000534	1.59	RV	CELLSTATES	PC1	control_TTN	6	15
MAOA	1.59	0.0277	0.0248	0.0134	4.27	14.1	0.000597	1.56	RV	CELLSTATES	PC1	control_TTN	6	15
MYC	1.59	0.0269	0.0319	0.0117	4.41	14.2	0.000577	1.57	RV	CELLSTATES	PC1	control_TTN	6	15
AL603832.1	1.58	0.00555	0.0204	0.00773	3.71	20.8	5.32e-05	2.26	RV	CELLSTATES	PC1	control_TTN	6	15
CCDC129	1.58	0.015	0.174	0.0906	6.85	16.4	0.000246	1.82	RV	CELLSTATES	PC1	control_TTN	6	15
TP53I11	1.58	0.00282	0.0394	0.0134	4.54	24.2	1.78e-05	2.55	RV	CELLSTATES	PC1	control_TTN	6	15
CD44	1.57	0.00412	0.266	0.102	7.25	22.4	3.17e-05	2.38	RV	CELLSTATES	PC1	control_TTN	6	15
AL359317.1	1.55	0.0392	0.0131	0.00851	3.54	12.5	0.0011	1.41	RV	CELLSTATES	PC1	control_TTN	6	15
NAV1	1.53	0.0015	0.223	0.0823	6.98	27.1	7.3e-06	2.82	RV	CELLSTATES	PC1	control_TTN	6	15
HGF	1.52	0.00634	0.167	0.0523	6.32	20	7.05e-05	2.2	RV	CELLSTATES	PC1	control_TTN	6	15
SERPINE3	1.47	0.0374	0.0263	0.0156	4.33	12.7	0.00103	1.43	RV	CELLSTATES	PC1	control_TTN	6	15
SLIT3	1.47	0.00362	0.063	0.0208	5	23.1	2.55e-05	2.44	RV	CELLSTATES	PC1	control_TTN	6	15
AC027698.1	1.46	0.000489	0.0884	0.0336	5.68	32.6	1.5e-06	3.31	RV	CELLSTATES	PC1	control_TTN	6	15
PAPPA2	1.46	0.0308	0.0184	0.0101	3.81	13.6	0.000717	1.51	RV	CELLSTATES	PC1	control_TTN	6	15
LURAP1L	1.45	0.0189	0.0458	0.0192	4.78	15.5	0.000341	1.72	RV	CELLSTATES	PC1	control_TTN	6	15
AC142472.1	1.44	0.0219	0.0228	0.0119	3.95	14.9	0.000427	1.66	RV	CELLSTATES	PC1	control_TTN	6	15
MSC	1.44	0.0212	0.0159	0.00668	3.5	15.1	0.000398	1.67	RV	CELLSTATES	PC1	control_TTN	6	15
PDE10A	1.44	0.00994	0.827	0.379	9.04	18.2	0.000129	2	RV	CELLSTATES	PC1	control_TTN	6	15
ZNF423	1.44	0.00567	0.107	0.0406	5.74	20.7	5.48e-05	2.25	RV	CELLSTATES	PC1	control_TTN	6	15
GPAT2	1.43	0.00553	0.161	0.0619	6.66	20.9	5.2e-05	2.26	RV	CELLSTATES	PC1	control_TTN	6	15
GRIN3A	1.42	0.00521	0.145	0.0801	6.51	21.2	4.66e-05	2.28	RV	CELLSTATES	PC1	control_TTN	6	15
ISYNA1	1.41	0.000232	0.222	0.101	7.1	36.9	4.81e-07	3.64	RV	CELLSTATES	PC1	control_TTN	6	15
SNHG12	1.4	0.00192	0.046	0.0279	5.08	26	1.02e-05	2.72	RV	CELLSTATES	PC1	control_TTN	6	15
C11orf96	1.39	0.0199	0.111	0.0584	6.07	15.4	0.000366	1.7	RV	CELLSTATES	PC1	control_TTN	6	15
GPR20	1.38	0.0405	0.0249	0.0145	4.14	12.4	0.00115	1.39	RV	CELLSTATES	PC1	control_TTN	6	15
MAPT	1.38	0.0146	0.0394	0.0175	4.62	16.6	0.000233	1.83	RV	CELLSTATES	PC1	control_TTN	6	15
REM1	1.37	0.00614	0.0869	0.0432	5.7	20.3	6.41e-05	2.21	RV	CELLSTATES	PC1	control_TTN	6	15
TEX14	1.37	0.0339	0.0468	0.0221	4.93	13.1	0.000873	1.47	RV	CELLSTATES	PC1	control_TTN	6	15
AC245041.2	1.36	0.032	0.0328	0.0191	4.64	13.4	0.000779	1.5	RV	CELLSTATES	PC1	control_TTN	6	15
ZNF385A	1.36	0.028	0.0212	0.0149	4.11	14	0.00061	1.55	RV	CELLSTATES	PC1	control_TTN	6	15
OSMR	1.35	0.00541	0.361	0.156	7.59	21	5.03e-05	2.27	RV	CELLSTATES	PC1	control_TTN	6	15
TTYH1	1.35	0.0283	0.0285	0.0144	4.35	13.9	0.000626	1.55	RV	CELLSTATES	PC1	control_TTN	6	15
SH2D3C	1.34	0.0046	0.27	0.123	7.25	21.9	3.68e-05	2.34	RV	CELLSTATES	PC1	control_TTN	6	15
AC023389.1	1.33	0.00288	0.0718	0.038	5.54	24	1.87e-05	2.54	RV	CELLSTATES	PC1	control_TTN	6	15
HIC1	1.33	0.0147	0.0761	0.0372	5.52	16.5	0.000237	1.83	RV	CELLSTATES	PC1	control_TTN	6	15
SREBF1	1.33	0.00245	0.087	0.0436	5.7	24.8	1.48e-05	2.61	RV	CELLSTATES	PC1	control_TTN	6	15
CNTN5	1.3	0.0157	0.043	0.0215	4.81	16.3	0.000263	1.81	RV	CELLSTATES	PC1	control_TTN	6	15
PNRC1	1.28	0.0135	0.132	0.0771	6.53	16.9	0.000204	1.87	RV	CELLSTATES	PC1	control_TTN	6	15
SLC7A5	1.28	0.0423	0.0184	0.00911	3.7	12.2	0.00122	1.37	RV	CELLSTATES	PC1	control_TTN	6	15
ZNF521	1.27	0.000448	0.327	0.175	7.56	33.3	1.25e-06	3.35	RV	CELLSTATES	PC1	control_TTN	6	15
AC130650.1	1.26	0.0159	0.067	0.0342	5.46	16.2	0.00027	1.8	RV	CELLSTATES	PC1	control_TTN	6	15
PCOLCE	1.26	0.0107	0.0789	0.0326	5.5	17.9	0.000143	1.97	RV	CELLSTATES	PC1	control_TTN	6	15
ZNF22	1.26	0.0421	0.038	0.0247	4.83	12.3	0.00121	1.38	RV	CELLSTATES	PC1	control_TTN	6	15
MT2A	1.25	0.0435	0.315	0.13	7.71	12.1	0.00127	1.36	RV	CELLSTATES	PC1	control_TTN	6	15
KCNQ1	1.24	0.013	0.0447	0.0214	4.84	17.1	0.000196	1.89	RV	CELLSTATES	PC1	control_TTN	6	15
SYNPO2	1.24	0.0339	1.34	0.625	9.43	13.1	0.000874	1.47	RV	CELLSTATES	PC1	control_TTN	6	15
BTBD19	1.23	0.0405	0.0232	0.0141	4.11	12.4	0.00115	1.39	RV	CELLSTATES	PC1	control_TTN	6	15
COL1A1	1.23	0.0186	0.171	0.074	6.56	15.6	0.000334	1.73	RV	CELLSTATES	PC1	control_TTN	6	15
MIDN	1.23	0.00826	0.0525	0.0268	4.96	18.9	0.000102	2.08	RV	CELLSTATES	PC1	control_TTN	6	15
OLFM2	1.23	0.0124	0.0706	0.0357	5.41	17.3	0.000183	1.91	RV	CELLSTATES	PC1	control_TTN	6	15
CDH20	1.22	0.00648	0.0933	0.0537	5.79	19.9	7.31e-05	2.19	RV	CELLSTATES	PC1	control_TTN	6	15
NUAK1	1.22	0.0107	0.151	0.0795	6.47	17.9	0.000144	1.97	RV	CELLSTATES	PC1	control_TTN	6	15
C1R	1.21	0.0318	0.111	0.0379	5.86	13.4	0.000772	1.5	RV	CELLSTATES	PC1	control_TTN	6	15
KAZN	1.21	0.00617	0.0834	0.0419	5.74	20.1	6.8e-05	2.21	RV	CELLSTATES	PC1	control_TTN	6	15
EPHA2	1.2	0.00555	0.0581	0.0349	5.28	20.8	5.29e-05	2.26	RV	CELLSTATES	PC1	control_TTN	6	15
MXRA8	1.2	0.00514	0.0502	0.0216	4.92	21.3	4.55e-05	2.29	RV	CELLSTATES	PC1	control_TTN	6	15
NGF	1.2	0.02	1.17	0.633	9.64	15.3	0.000369	1.7	RV	CELLSTATES	PC1	control_TTN	6	15
NT5DC2	1.2	0.0122	0.0487	0.0279	5.04	17.4	0.000173	1.91	RV	CELLSTATES	PC1	control_TTN	6	15
C7	1.19	0.0423	0.276	0.15	7.41	12.2	0.00123	1.37	RV	CELLSTATES	PC1	control_TTN	6	15
MAP3K8	1.18	0.00751	0.102	0.0493	5.94	19.3	8.81e-05	2.12	RV	CELLSTATES	PC1	control_TTN	6	15
MIR22HG	1.18	0.0114	0.0688	0.04	5.49	17.7	0.000157	1.94	RV	CELLSTATES	PC1	control_TTN	6	15
EFCAB5	1.15	0.0106	0.0494	0.0273	4.94	18	0.000139	1.98	RV	CELLSTATES	PC1	control_TTN	6	15
H2AFY2	1.15	0.03	0.029	0.0197	4.44	13.7	0.00069	1.52	RV	CELLSTATES	PC1	control_TTN	6	15
NORAD	1.15	0.00384	0.0637	0.0386	5.41	22.7	2.88e-05	2.42	RV	CELLSTATES	PC1	control_TTN	6	15
LIN7B	1.13	0.0493	0.022	0.016	4.14	11.7	0.0015	1.31	RV	CELLSTATES	PC1	control_TTN	6	15
ADA	1.11	0.00865	0.0743	0.0348	5.38	18.7	0.000109	2.06	RV	CELLSTATES	PC1	control_TTN	6	15
FBLIM1	1.11	0.00865	0.208	0.113	6.91	18.7	0.000111	2.06	RV	CELLSTATES	PC1	control_TTN	6	15
OSBPL10	1.11	0.00149	0.265	0.143	7.24	27.5	6.56e-06	2.83	RV	CELLSTATES	PC1	control_TTN	6	15
NID2	1.09	0.00614	0.119	0.0677	6.16	20.3	6.26e-05	2.21	RV	CELLSTATES	PC1	control_TTN	6	15
TTC7A	1.09	0.0335	0.1	0.0523	5.84	13.2	0.00085	1.48	RV	CELLSTATES	PC1	control_TTN	6	15
AP001347.1	1.08	0.00614	0.122	0.0737	6.16	20.2	6.62e-05	2.21	RV	CELLSTATES	PC1	control_TTN	6	15
C4orf19	1.08	0.0317	0.0893	0.0459	5.81	13.4	0.000767	1.5	RV	CELLSTATES	PC1	control_TTN	6	15
LGALSL	1.06	0.0495	0.0217	0.0147	4.01	11.7	0.00152	1.31	RV	CELLSTATES	PC1	control_TTN	6	15
RAB3D	1.06	0.0405	0.0268	0.0192	4.28	12.4	0.00116	1.39	RV	CELLSTATES	PC1	control_TTN	6	15
PLEKHG3	1.05	0.0124	0.101	0.0673	6.1	17.3	0.000179	1.91	RV	CELLSTATES	PC1	control_TTN	6	15
ZNF35	1.05	0.0405	0.0203	0.0168	4.08	12.4	0.00116	1.39	RV	CELLSTATES	PC1	control_TTN	6	15
NOTCH3	1.04	0.0216	0.64	0.36	8.5	15	0.000416	1.67	RV	CELLSTATES	PC1	control_TTN	6	15
AC139720.1	1.03	0.03	0.125	0.0742	6.3	13.7	0.00069	1.52	RV	CELLSTATES	PC1	control_TTN	6	15
SSBP4	1.03	0.00588	0.119	0.0854	6.22	20.5	5.95e-05	2.23	RV	CELLSTATES	PC1	control_TTN	6	15
ADCY6	1.02	0.0151	0.297	0.206	7.49	16.4	0.000251	1.82	RV	CELLSTATES	PC1	control_TTN	6	15
TRPC3	1.02	0.0308	0.0417	0.0203	4.63	13.6	0.000723	1.51	RV	CELLSTATES	PC1	control_TTN	6	15
MCAM	1.01	0.00245	0.244	0.147	7.21	24.8	1.47e-05	2.61	RV	CELLSTATES	PC1	control_TTN	6	15
TINAGL1	1.01	0.00464	0.282	0.139	7.41	21.8	3.81e-05	2.33	RV	CELLSTATES	PC1	control_TTN	6	15
ANGPT2	0.998	0.0159	0.288	0.147	7.4	16.2	0.000271	1.8	RV	CELLSTATES	PC1	control_TTN	6	15
AKR1A1	0.997	0.0358	0.0494	0.0335	5.09	12.8	0.000962	1.45	RV	CELLSTATES	PC1	control_TTN	6	15
CSF1R	0.997	0.0329	0.0649	0.0405	5.39	13.3	0.000817	1.48	RV	CELLSTATES	PC1	control_TTN	6	15
GRIK1	0.988	0.037	0.0654	0.042	5.48	12.7	0.00101	1.43	RV	CELLSTATES	PC1	control_TTN	6	15
KCNJ8	0.984	0.00362	0.37	0.217	7.86	23.1	2.5e-05	2.44	RV	CELLSTATES	PC1	control_TTN	6	15
MCC	0.984	0.00531	0.377	0.24	7.81	21.1	4.82e-05	2.28	RV	CELLSTATES	PC1	control_TTN	6	15
SYNGAP1	0.97	0.0229	0.0507	0.0328	5.04	14.8	0.000458	1.64	RV	CELLSTATES	PC1	control_TTN	6	15
GPRC5C	0.965	0.0446	0.0418	0.0297	4.92	12	0.00133	1.35	RV	CELLSTATES	PC1	control_TTN	6	15
PTPA	0.96	0.037	0.0561	0.0351	5.16	12.7	0.00101	1.43	RV	CELLSTATES	PC1	control_TTN	6	15
FAM110B	0.959	0.0284	0.345	0.201	7.58	13.9	0.000632	1.55	RV	CELLSTATES	PC1	control_TTN	6	15
PDGFRB	0.957	0.00614	2.81	1.79	10.8	20.2	6.63e-05	2.21	RV	CELLSTATES	PC1	control_TTN	6	15
AAED1	0.955	0.037	0.0265	0.0233	4.46	12.7	0.00102	1.43	RV	CELLSTATES	PC1	control_TTN	6	15
SEC24D	0.927	0.0339	0.305	0.188	7.5	13.1	0.000885	1.47	RV	CELLSTATES	PC1	control_TTN	6	15
SH2B3	0.917	0.00809	0.181	0.143	6.86	19	9.94e-05	2.09	RV	CELLSTATES	PC1	control_TTN	6	15
COL6A2	0.91	0.0109	0.716	0.446	8.88	17.9	0.000147	1.96	RV	CELLSTATES	PC1	control_TTN	6	15
PNKP	0.888	0.0193	0.088	0.0686	5.94	15.5	0.00035	1.71	RV	CELLSTATES	PC1	control_TTN	6	15
COL27A1	0.881	0.0352	0.386	0.293	7.9	12.9	0.00093	1.45	RV	CELLSTATES	PC1	control_TTN	6	15
PTMA	0.881	0.00731	0.159	0.0781	6.51	19.4	8.52e-05	2.14	RV	CELLSTATES	PC1	control_TTN	6	15
DDX21	0.834	0.0418	0.157	0.117	6.66	12.3	0.0012	1.38	RV	CELLSTATES	PC1	control_TTN	6	15
GGT5	0.823	0.0213	0.282	0.202	7.54	15.1	0.000404	1.67	RV	CELLSTATES	PC1	control_TTN	6	15
VASP	0.817	0.0218	0.104	0.0784	6.13	15	0.000422	1.66	RV	CELLSTATES	PC1	control_TTN	6	15
SRRT	0.791	0.0309	0.0549	0.0459	5.31	13.5	0.000734	1.51	RV	CELLSTATES	PC1	control_TTN	6	15
MYL6	0.747	0.0445	0.259	0.167	7.43	12.1	0.00131	1.35	RV	CELLSTATES	PC1	control_TTN	6	15
NR2F2	0.735	0.0299	0.702	0.61	8.85	13.7	0.00068	1.52	RV	CELLSTATES	PC1	control_TTN	6	15
LTBR	0.73	0.0392	0.0899	0.074	5.94	12.5	0.0011	1.41	RV	CELLSTATES	PC1	control_TTN	6	15
EDA	0.707	0.0326	0.538	0.414	8.37	13.3	0.000808	1.49	RV	CELLSTATES	PC1	control_TTN	6	15
