# Supplementary material for: Pathogenic variants damage cell composition and single cell transcription in cardiomyopathies
Source: Science. Author manuscript; Available in PMC 2022 Oct 3. (PMC9528698; doi:10.1126/science.abo1984)
Supplement: Supp table 28.6 [file NIHMS1835045-supplement-Supp_table_28_6.xlsx]

## Sheet: Index
Column name	Description
Gene	Gene symbol, Ensembl 84
logFC	log2-fold change
FDR	False discovery rate; FDR is the PValue after (by default) Benjamini-Hochberg correction.
mean_exp_control	Mean expression values across controls
mean_exp_genotype	Mean expression values across disease samples
logCPM	logCPM is the average expression of all pseudobulked samples for that particular gene across all samples on the log2-scale expressed in counts per million (cpm, as calculated by edgeR after normalization).
F	Output of quasi-likelihood F-test
PValue	PValue is the nominal p-value derived from F
FDR_plot	-log10(False discovery rate)
Region	Studied region (LV or RV)
annotation_level	Cell-type or cell-state
cell_state/state	Specification which cell-type or state was analysed
comparison	Specification control_GENOTYPE
Observations_genotype	Numbers of Patients included in edgeR (patients with low number of nuclei have been excluded)
Observations_reference	Numbers of Patients included in edgeR (patients with low number of nuclei have been excluded)

## Sheet: LMNA_control
Gene	logFC	FDR	mean_exp_control	mean_exp_genotype	logCPM	F	PValue	FDR_plot	Region	annotation_level	cell_state	comparison	Observations_genotype	Observations_reference
NPPB	4.06	1.31e-05	0.00811	0.171	5.44	51.2	1.41e-08	4.88	RV	CELLSTATES	PC1	control_LMNA	7	15
ADGRG7	4.03	0.00138	0.00107	0.0258	3.03	25.2	1.21e-05	2.86	RV	CELLSTATES	PC1	control_LMNA	7	15
TOX2	3.41	0.000105	0.00635	0.0898	4.61	36.6	4.64e-07	3.98	RV	CELLSTATES	PC1	control_LMNA	7	15
HBB	2.51	0.0123	0.00323	0.0184	3.09	15.9	0.000289	1.91	RV	CELLSTATES	PC1	control_LMNA	7	15
LINC02343	2.5	0.000306	0.0056	0.043	4.1	31.4	1.9e-06	3.51	RV	CELLSTATES	PC1	control_LMNA	7	15
TIPARP	2.43	2.78e-07	0.0255	0.161	5.67	77.1	1e-10	6.56	RV	CELLSTATES	PC1	control_LMNA	7	15
NPPA	2.35	0.000848	0.00894	0.0569	4.34	27.4	6.14e-06	3.07	RV	CELLSTATES	PC1	control_LMNA	7	15
PID1	2.21	3.59e-07	0.109	0.532	7.28	73.3	1.93e-10	6.44	RV	CELLSTATES	PC1	control_LMNA	7	15
RGS7BP	2.21	2.04e-05	0.0084	0.0556	4.31	46.2	4.4e-08	4.69	RV	CELLSTATES	PC1	control_LMNA	7	15
CARMIL1	2.19	7.98e-09	0.233	1.55	8.74	111	7.17e-13	8.1	RV	CELLSTATES	PC1	control_LMNA	7	15
BICC1	2.09	0.00169	0.123	0.609	7.47	24.5	1.52e-05	2.77	RV	CELLSTATES	PC1	control_LMNA	7	15
AC016708.1	2	0.0461	0.0107	0.0309	4.01	10.9	0.00213	1.34	RV	CELLSTATES	PC1	control_LMNA	7	15
PLD5	2	4.65e-05	0.0226	0.107	5.15	41.2	1.46e-07	4.33	RV	CELLSTATES	PC1	control_LMNA	7	15
AFF2	1.94	0.000101	0.0106	0.0422	4.1	36.9	4.34e-07	4	RV	CELLSTATES	PC1	control_LMNA	7	15
FKBP5	1.94	1.86e-05	0.369	2.1	9.23	47.3	3.35e-08	4.73	RV	CELLSTATES	PC1	control_LMNA	7	15
PTGDR2	1.94	0.00306	0.00861	0.0278	3.65	21.6	3.84e-05	2.51	RV	CELLSTATES	PC1	control_LMNA	7	15
LINC01088	1.9	0.000577	0.0328	0.182	5.97	29	3.83e-06	3.24	RV	CELLSTATES	PC1	control_LMNA	7	15
NTRK3	1.89	6.1e-05	0.0113	0.0628	4.54	39.5	2.21e-07	4.21	RV	CELLSTATES	PC1	control_LMNA	7	15
BMP2	1.88	1.86e-05	0.0126	0.0608	4.48	47.3	3.38e-08	4.73	RV	CELLSTATES	PC1	control_LMNA	7	15
FAT3	1.88	0.00119	0.0112	0.0533	4.3	26	9.57e-06	2.93	RV	CELLSTATES	PC1	control_LMNA	7	15
FTCDNL1	1.88	0.00237	0.0048	0.0243	3.51	22.8	2.61e-05	2.63	RV	CELLSTATES	PC1	control_LMNA	7	15
MOB3B	1.85	2.78e-05	0.0397	0.162	5.77	44.5	6.49e-08	4.56	RV	CELLSTATES	PC1	control_LMNA	7	15
LMX1B	1.82	0.0459	0.0093	0.0192	3.32	10.9	0.0021	1.34	RV	CELLSTATES	PC1	control_LMNA	7	15
KCNQ3	1.81	4.54e-05	0.1	0.433	7.1	41.4	1.39e-07	4.34	RV	CELLSTATES	PC1	control_LMNA	7	15
AFF3	1.75	2.9e-05	0.0372	0.133	5.53	44	7.28e-08	4.54	RV	CELLSTATES	PC1	control_LMNA	7	15
AL590617.2	1.72	0.000101	0.0185	0.0968	5.08	36.9	4.25e-07	4	RV	CELLSTATES	PC1	control_LMNA	7	15
EFNB2	1.71	0.00178	0.00891	0.0354	3.92	24.2	1.66e-05	2.75	RV	CELLSTATES	PC1	control_LMNA	7	15
CCDC68	1.68	0.0471	0.00677	0.0242	3.54	10.8	0.00219	1.33	RV	CELLSTATES	PC1	control_LMNA	7	15
ADAMTS9-AS2	1.65	1.86e-05	0.522	2.21	9.44	47.8	3.01e-08	4.73	RV	CELLSTATES	PC1	control_LMNA	7	15
PPM1H	1.65	4.54e-05	0.0317	0.0988	5.23	41.5	1.36e-07	4.34	RV	CELLSTATES	PC1	control_LMNA	7	15
KCNB1	1.64	0.00765	0.0123	0.0538	4.49	17.6	0.000152	2.12	RV	CELLSTATES	PC1	control_LMNA	7	15
ZBTB16	1.62	3.3e-05	0.66	3	9.85	43.3	8.59e-08	4.48	RV	CELLSTATES	PC1	control_LMNA	7	15
ADARB2	1.61	0.00601	0.0496	0.229	6.27	18.7	0.000105	2.22	RV	CELLSTATES	PC1	control_LMNA	7	15
CTGF	1.58	0.00272	0.0318	0.0851	5.02	22.2	3.23e-05	2.57	RV	CELLSTATES	PC1	control_LMNA	7	15
GRASP	1.56	0.0108	0.00375	0.0162	3.06	16.3	0.000245	1.97	RV	CELLSTATES	PC1	control_LMNA	7	15
PLXNA2	1.55	0.000122	0.0232	0.0906	5.12	35.8	5.8e-07	3.91	RV	CELLSTATES	PC1	control_LMNA	7	15
NHSL1	1.54	3.59e-07	0.139	0.551	7.51	73.5	1.86e-10	6.44	RV	CELLSTATES	PC1	control_LMNA	7	15
AC009975.1	1.53	0.0364	0.0189	0.062	4.69	11.8	0.00146	1.44	RV	CELLSTATES	PC1	control_LMNA	7	15
MTSS1	1.5	8.43e-05	0.147	0.566	7.56	37.9	3.33e-07	4.07	RV	CELLSTATES	PC1	control_LMNA	7	15
FLT1	1.49	1.41e-05	0.381	1.54	9	50.2	1.77e-08	4.85	RV	CELLSTATES	PC1	control_LMNA	7	15
MERTK	1.49	6.1e-05	0.0628	0.246	6.39	39.5	2.21e-07	4.21	RV	CELLSTATES	PC1	control_LMNA	7	15
MIR503HG	1.49	0.00829	0.00626	0.0293	3.7	17.3	0.000173	2.08	RV	CELLSTATES	PC1	control_LMNA	7	15
RGCC	1.49	0.0367	0.0074	0.0203	3.32	11.7	0.00149	1.44	RV	CELLSTATES	PC1	control_LMNA	7	15
AC010173.1	1.47	0.00463	0.0104	0.0311	3.84	19.9	6.98e-05	2.33	RV	CELLSTATES	PC1	control_LMNA	7	15
ATP10A	1.47	0.00275	0.116	0.307	6.76	22.1	3.31e-05	2.56	RV	CELLSTATES	PC1	control_LMNA	7	15
NCKIPSD	1.44	2.85e-05	0.0277	0.0939	5.17	44.2	6.9e-08	4.55	RV	CELLSTATES	PC1	control_LMNA	7	15
YPEL1	1.44	0.000179	0.0135	0.0539	4.42	33.9	9.48e-07	3.75	RV	CELLSTATES	PC1	control_LMNA	7	15
COL25A1	1.4	0.0143	0.0877	0.297	6.7	15.4	0.00035	1.85	RV	CELLSTATES	PC1	control_LMNA	7	15
AC008440.2	1.38	0.0214	0.0132	0.0436	4.18	13.7	0.000674	1.67	RV	CELLSTATES	PC1	control_LMNA	7	15
AC092164.1	1.38	0.00455	0.00945	0.0368	4.01	20	6.7e-05	2.34	RV	CELLSTATES	PC1	control_LMNA	7	15
F10	1.38	0.00455	0.0116	0.0354	4.06	20	6.73e-05	2.34	RV	CELLSTATES	PC1	control_LMNA	7	15
CTDSPL	1.37	6.1e-05	0.104	0.342	6.93	39.3	2.29e-07	4.21	RV	CELLSTATES	PC1	control_LMNA	7	15
KALRN	1.36	1.86e-05	0.614	2.12	9.52	47.6	3.16e-08	4.73	RV	CELLSTATES	PC1	control_LMNA	7	15
REPS2	1.36	0.00183	0.0144	0.0512	4.45	23.9	1.82e-05	2.74	RV	CELLSTATES	PC1	control_LMNA	7	15
SAMHD1	1.36	1.86e-05	0.104	0.358	6.96	47.5	3.25e-08	4.73	RV	CELLSTATES	PC1	control_LMNA	7	15
CHST7	1.35	0.00652	0.0221	0.0872	5.02	18.4	0.000118	2.19	RV	CELLSTATES	PC1	control_LMNA	7	15
PLEKHG1	1.35	0.00411	0.0252	0.0701	4.83	20.4	5.76e-05	2.39	RV	CELLSTATES	PC1	control_LMNA	7	15
RCAN2	1.35	1.07e-06	0.547	1.81	9.25	65	8.65e-10	5.97	RV	CELLSTATES	PC1	control_LMNA	7	15
KLF2	1.32	0.039	0.0125	0.0378	4	11.5	0.00164	1.41	RV	CELLSTATES	PC1	control_LMNA	7	15
SPOCK1	1.32	0.00442	0.085	0.319	6.86	20.1	6.35e-05	2.35	RV	CELLSTATES	PC1	control_LMNA	7	15
GRID2	1.31	0.00662	0.0329	0.125	5.48	18.3	0.000122	2.18	RV	CELLSTATES	PC1	control_LMNA	7	15
RRAS2	1.31	0.000147	0.0316	0.109	5.42	34.9	7.37e-07	3.83	RV	CELLSTATES	PC1	control_LMNA	7	15
LINC02585	1.29	0.043	0.00847	0.0231	3.51	11.1	0.00189	1.37	RV	CELLSTATES	PC1	control_LMNA	7	15
RAB8B	1.29	3.66e-07	0.0954	0.301	6.8	72.3	2.3e-10	6.44	RV	CELLSTATES	PC1	control_LMNA	7	15
AGFG2	1.28	0.0434	0.00496	0.0192	3.36	11.1	0.00192	1.36	RV	CELLSTATES	PC1	control_LMNA	7	15
ASIP	1.28	0.0325	0.011	0.0248	3.66	12.2	0.00123	1.49	RV	CELLSTATES	PC1	control_LMNA	7	15
STK17B	1.27	0.00259	0.0129	0.0395	4.13	22.5	2.93e-05	2.59	RV	CELLSTATES	PC1	control_LMNA	7	15
DOK6	1.25	9.21e-05	0.174	0.481	7.44	37.5	3.72e-07	4.04	RV	CELLSTATES	PC1	control_LMNA	7	15
EGFR	1.25	1.35e-05	0.269	0.888	8.28	50.7	1.57e-08	4.87	RV	CELLSTATES	PC1	control_LMNA	7	15
FBXO32	1.25	0.00179	0.0797	0.209	6.37	24.1	1.74e-05	2.75	RV	CELLSTATES	PC1	control_LMNA	7	15
ALDH6A1	1.23	0.0204	0.0124	0.0329	4.03	13.9	0.000625	1.69	RV	CELLSTATES	PC1	control_LMNA	7	15
BAIAP2L2	1.23	0.00726	0.0432	0.134	5.79	17.9	0.00014	2.14	RV	CELLSTATES	PC1	control_LMNA	7	15
MYH11	1.23	0.00236	0.0178	0.0594	4.61	22.9	2.56e-05	2.63	RV	CELLSTATES	PC1	control_LMNA	7	15
RNF115	1.22	3.68e-07	0.212	0.67	7.9	71.5	2.64e-10	6.43	RV	CELLSTATES	PC1	control_LMNA	7	15
TUB	1.22	0.05	0.00729	0.0254	3.7	10.5	0.00248	1.3	RV	CELLSTATES	PC1	control_LMNA	7	15
AL591845.1	1.21	0.0441	0.00882	0.0238	3.56	11	0.00197	1.36	RV	CELLSTATES	PC1	control_LMNA	7	15
PIGZ	1.2	0.0058	0.0137	0.0392	4.21	18.9	9.9e-05	2.24	RV	CELLSTATES	PC1	control_LMNA	7	15
C9orf84	1.19	0.005	0.0786	0.24	6.52	19.4	8.16e-05	2.3	RV	CELLSTATES	PC1	control_LMNA	7	15
CACNA1A	1.19	0.0153	0.0146	0.0415	4.27	15.1	0.000386	1.81	RV	CELLSTATES	PC1	control_LMNA	7	15
CDK6	1.19	0.000115	0.07	0.208	6.3	36.2	5.15e-07	3.94	RV	CELLSTATES	PC1	control_LMNA	7	15
AL139807.1	1.18	0.00486	0.0358	0.0966	5.28	19.5	7.81e-05	2.31	RV	CELLSTATES	PC1	control_LMNA	7	15
PTPN13	1.18	4.67e-05	0.25	0.805	8.11	41	1.51e-07	4.33	RV	CELLSTATES	PC1	control_LMNA	7	15
AC069437.1	1.17	0.0124	0.0305	0.0849	5.11	15.8	0.000296	1.91	RV	CELLSTATES	PC1	control_LMNA	7	15
AP003096.1	1.17	0.0492	0.00916	0.0314	3.99	10.6	0.00237	1.31	RV	CELLSTATES	PC1	control_LMNA	7	15
EEF1A2	1.17	0.0476	0.0156	0.0469	4.45	10.7	0.00223	1.32	RV	CELLSTATES	PC1	control_LMNA	7	15
TMEM51	1.17	0.000273	0.0461	0.143	5.79	32.2	1.54e-06	3.56	RV	CELLSTATES	PC1	control_LMNA	7	15
CPM	1.15	0.00971	0.769	2.44	9.82	16.8	0.00021	2.01	RV	CELLSTATES	PC1	control_LMNA	7	15
ICA1L	1.15	0.00134	0.0491	0.137	5.77	25.4	1.14e-05	2.87	RV	CELLSTATES	PC1	control_LMNA	7	15
CFAP70	1.14	0.0386	0.00777	0.0249	3.7	11.5	0.00162	1.41	RV	CELLSTATES	PC1	control_LMNA	7	15
SPSB1	1.13	0.000577	0.0362	0.0974	5.3	29	3.83e-06	3.24	RV	CELLSTATES	PC1	control_LMNA	7	15
STON1-GTF2A1L	1.13	0.0204	0.0237	0.0601	4.69	13.9	0.000625	1.69	RV	CELLSTATES	PC1	control_LMNA	7	15
FOXO3	1.12	2.04e-05	0.369	1.04	8.59	46.5	4.09e-08	4.69	RV	CELLSTATES	PC1	control_LMNA	7	15
LINC01568	1.12	0.0367	0.0614	0.184	6.28	11.7	0.00148	1.44	RV	CELLSTATES	PC1	control_LMNA	7	15
AC007262.2	1.11	0.005	0.0223	0.0663	4.79	19.4	8.16e-05	2.3	RV	CELLSTATES	PC1	control_LMNA	7	15
SCN7A	1.11	0.00134	0.772	2.22	9.68	25.4	1.14e-05	2.87	RV	CELLSTATES	PC1	control_LMNA	7	15
RASAL2	1.1	2.04e-05	1.22	3.17	10.2	46.2	4.32e-08	4.69	RV	CELLSTATES	PC1	control_LMNA	7	15
MAP7	1.09	0.0184	0.0125	0.0329	4.02	14.4	0.000519	1.73	RV	CELLSTATES	PC1	control_LMNA	7	15
SLC25A29	1.09	0.0498	0.0121	0.0318	3.99	10.5	0.00243	1.3	RV	CELLSTATES	PC1	control_LMNA	7	15
AC007681.1	1.07	0.00408	0.0279	0.0802	5.1	20.5	5.68e-05	2.39	RV	CELLSTATES	PC1	control_LMNA	7	15
TMTC1	1.07	7.05e-05	0.68	2	9.5	38.7	2.72e-07	4.15	RV	CELLSTATES	PC1	control_LMNA	7	15
DENND3	1.05	0.00179	0.245	0.766	8.15	24.1	1.73e-05	2.75	RV	CELLSTATES	PC1	control_LMNA	7	15
FRAS1	1.05	0.0437	0.0381	0.0983	5.45	11.1	0.00194	1.36	RV	CELLSTATES	PC1	control_LMNA	7	15
LARGE1	1.05	0.000273	0.466	1.19	8.82	32.1	1.57e-06	3.56	RV	CELLSTATES	PC1	control_LMNA	7	15
TOGARAM2	1.05	0.00171	0.0381	0.102	5.45	24.4	1.57e-05	2.77	RV	CELLSTATES	PC1	control_LMNA	7	15
LAMB1	1.04	0.023	0.322	0.9	8.45	13.4	0.00075	1.64	RV	CELLSTATES	PC1	control_LMNA	7	15
TRIM5	1.04	0.00375	0.064	0.186	6.18	20.8	5.05e-05	2.43	RV	CELLSTATES	PC1	control_LMNA	7	15
MAP2K6	1.03	0.0184	0.143	0.399	7.33	14.3	0.000523	1.73	RV	CELLSTATES	PC1	control_LMNA	7	15
ZNF704	1.02	0.00108	0.231	0.59	7.81	26.4	8.44e-06	2.97	RV	CELLSTATES	PC1	control_LMNA	7	15
ALDH1A1	1.01	0.023	0.0172	0.0453	4.45	13.4	0.000751	1.64	RV	CELLSTATES	PC1	control_LMNA	7	15
FAM214A	1.01	0.000282	0.106	0.253	6.72	31.9	1.67e-06	3.55	RV	CELLSTATES	PC1	control_LMNA	7	15
JADE1	1.01	0.0164	0.116	0.323	6.98	14.9	0.000427	1.79	RV	CELLSTATES	PC1	control_LMNA	7	15
VCL	1.01	0.00264	0.353	0.812	8.33	22.3	3.08e-05	2.58	RV	CELLSTATES	PC1	control_LMNA	7	15
ZBTB8A	1.01	0.0419	0.0104	0.0244	3.74	11.2	0.00183	1.38	RV	CELLSTATES	PC1	control_LMNA	7	15
NEDD9	1	0.0214	0.0565	0.143	5.89	13.7	0.000674	1.67	RV	CELLSTATES	PC1	control_LMNA	7	15
PAPSS2	1	0.00611	0.0741	0.2	6.29	18.6	0.000109	2.21	RV	CELLSTATES	PC1	control_LMNA	7	15
SLC39A11	0.999	0.000145	0.428	1.12	8.79	35.1	7e-07	3.84	RV	CELLSTATES	PC1	control_LMNA	7	15
ABHD3	0.998	0.00984	0.0469	0.0946	5.46	16.7	0.000216	2.01	RV	CELLSTATES	PC1	control_LMNA	7	15
SAP25	0.992	0.05	0.0148	0.0373	4.2	10.5	0.00247	1.3	RV	CELLSTATES	PC1	control_LMNA	7	15
AC104389.4	0.989	0.000179	0.0521	0.128	5.77	34	9.35e-07	3.75	RV	CELLSTATES	PC1	control_LMNA	7	15
SLBP	0.989	0.00816	0.0407	0.0888	5.32	17.4	0.000165	2.09	RV	CELLSTATES	PC1	control_LMNA	7	15
APBA1	0.983	0.00234	0.122	0.275	6.84	22.9	2.52e-05	2.63	RV	CELLSTATES	PC1	control_LMNA	7	15
FOXO1	0.981	6.1e-05	0.116	0.304	6.96	39.4	2.24e-07	4.21	RV	CELLSTATES	PC1	control_LMNA	7	15
AC119868.2	0.969	0.0193	0.0344	0.0885	5.26	14.1	0.000565	1.71	RV	CELLSTATES	PC1	control_LMNA	7	15
ARL15	0.968	0.00104	0.439	1.05	8.74	26.5	8.03e-06	2.98	RV	CELLSTATES	PC1	control_LMNA	7	15
IRAK3	0.968	0.000899	0.0995	0.269	6.76	27.1	6.84e-06	3.05	RV	CELLSTATES	PC1	control_LMNA	7	15
ZFAND5	0.965	0.0089	0.0673	0.168	6.17	17.1	0.000188	2.05	RV	CELLSTATES	PC1	control_LMNA	7	15
CLMN	0.961	0.000653	0.877	2.27	9.75	28.5	4.45e-06	3.19	RV	CELLSTATES	PC1	control_LMNA	7	15
ABCA10	0.96	0.00478	0.105	0.263	6.78	19.6	7.63e-05	2.32	RV	CELLSTATES	PC1	control_LMNA	7	15
NCOA3	0.96	0.000101	0.248	0.651	7.98	36.9	4.28e-07	4	RV	CELLSTATES	PC1	control_LMNA	7	15
FAM107B	0.954	0.0184	0.045	0.0869	5.26	14.3	0.000529	1.73	RV	CELLSTATES	PC1	control_LMNA	7	15
IL3RA	0.95	0.00601	0.0451	0.102	5.53	18.7	0.000104	2.22	RV	CELLSTATES	PC1	control_LMNA	7	15
PDLIM1	0.95	0.00464	0.0427	0.0954	5.42	19.8	7.08e-05	2.33	RV	CELLSTATES	PC1	control_LMNA	7	15
LEKR1	0.946	0.0404	0.0191	0.0506	4.59	11.3	0.00174	1.39	RV	CELLSTATES	PC1	control_LMNA	7	15
LINC00886	0.936	0.0184	0.0312	0.0726	5	14.3	0.00053	1.73	RV	CELLSTATES	PC1	control_LMNA	7	15
SNHG22	0.933	0.05	0.0149	0.0371	4.19	10.5	0.00245	1.3	RV	CELLSTATES	PC1	control_LMNA	7	15
ARHGEF7	0.932	6.1e-05	0.632	1.5	9.22	39.3	2.3e-07	4.21	RV	CELLSTATES	PC1	control_LMNA	7	15
ANKS1A	0.924	0.00179	0.519	1.34	9.03	24.1	1.7e-05	2.75	RV	CELLSTATES	PC1	control_LMNA	7	15
BCL2	0.923	0.00278	0.0763	0.18	6.25	22	3.37e-05	2.56	RV	CELLSTATES	PC1	control_LMNA	7	15
PARVB	0.921	0.0493	0.0583	0.118	5.69	10.6	0.00238	1.31	RV	CELLSTATES	PC1	control_LMNA	7	15
GNAL	0.919	0.0195	0.0251	0.0608	4.79	14.1	0.000572	1.71	RV	CELLSTATES	PC1	control_LMNA	7	15
SLC38A2	0.913	0.00336	0.467	1.16	8.82	21.2	4.41e-05	2.47	RV	CELLSTATES	PC1	control_LMNA	7	15
TARID	0.912	0.00464	0.0727	0.167	6.19	19.8	7.2e-05	2.33	RV	CELLSTATES	PC1	control_LMNA	7	15
LRRC8A	0.909	0.00668	0.0246	0.0597	4.79	18.2	0.000124	2.18	RV	CELLSTATES	PC1	control_LMNA	7	15
TRIM22	0.902	0.00647	0.0904	0.227	6.53	18.4	0.000117	2.19	RV	CELLSTATES	PC1	control_LMNA	7	15
UPB1	0.902	0.0274	0.164	0.435	7.46	12.8	0.000949	1.56	RV	CELLSTATES	PC1	control_LMNA	7	15
GNB5	0.893	0.023	0.0255	0.0587	4.81	13.4	0.000749	1.64	RV	CELLSTATES	PC1	control_LMNA	7	15
DPH6-DT	0.889	0.0161	0.0294	0.0771	5.16	15	0.000413	1.79	RV	CELLSTATES	PC1	control_LMNA	7	15
MTM1	0.889	0.00169	0.0378	0.0948	5.39	24.5	1.5e-05	2.77	RV	CELLSTATES	PC1	control_LMNA	7	15
ANKS1B	0.884	0.0187	0.266	0.58	7.88	14.2	0.000543	1.73	RV	CELLSTATES	PC1	control_LMNA	7	15
EZR	0.879	0.00169	0.179	0.456	7.54	24.5	1.53e-05	2.77	RV	CELLSTATES	PC1	control_LMNA	7	15
RPS6KA2	0.879	0.00464	0.0966	0.251	6.73	19.8	7.24e-05	2.33	RV	CELLSTATES	PC1	control_LMNA	7	15
PPP1CB	0.869	0.0101	0.132	0.348	7.17	16.6	0.000223	2	RV	CELLSTATES	PC1	control_LMNA	7	15
CLIC4	0.867	0.00179	0.24	0.498	7.73	24	1.77e-05	2.75	RV	CELLSTATES	PC1	control_LMNA	7	15
DOCK5	0.866	0.0176	0.0652	0.129	5.86	14.6	0.000473	1.76	RV	CELLSTATES	PC1	control_LMNA	7	15
SLC12A2	0.865	0.000861	0.661	1.45	9.24	27.3	6.34e-06	3.06	RV	CELLSTATES	PC1	control_LMNA	7	15
CERS6	0.863	0.000284	0.511	1.26	8.98	31.8	1.71e-06	3.55	RV	CELLSTATES	PC1	control_LMNA	7	15
NEXN	0.863	0.0325	0.241	0.573	7.91	12.2	0.00123	1.49	RV	CELLSTATES	PC1	control_LMNA	7	15
MOK	0.86	0.0163	0.0346	0.0918	5.33	14.9	0.000424	1.79	RV	CELLSTATES	PC1	control_LMNA	7	15
PIWIL4	0.86	0.0466	0.0206	0.0441	4.48	10.8	0.00216	1.33	RV	CELLSTATES	PC1	control_LMNA	7	15
ASTN1	0.857	0.00394	0.0721	0.154	6.08	20.6	5.41e-05	2.4	RV	CELLSTATES	PC1	control_LMNA	7	15
EVA1C	0.854	0.00981	0.37	0.903	8.51	16.7	0.000214	2.01	RV	CELLSTATES	PC1	control_LMNA	7	15
BBOF1	0.848	0.0279	0.0272	0.0578	4.83	12.7	0.000979	1.55	RV	CELLSTATES	PC1	control_LMNA	7	15
AP001528.2	0.837	0.00749	0.123	0.298	6.97	17.8	0.000147	2.13	RV	CELLSTATES	PC1	control_LMNA	7	15
TSC22D3	0.835	0.0224	0.0775	0.179	6.3	13.5	0.000725	1.65	RV	CELLSTATES	PC1	control_LMNA	7	15
PTPN14	0.833	0.00261	0.0723	0.155	6.07	22.4	2.98e-05	2.58	RV	CELLSTATES	PC1	control_LMNA	7	15
RAPGEF5	0.833	0.00699	0.447	1.14	8.82	18	0.000133	2.16	RV	CELLSTATES	PC1	control_LMNA	7	15
KLHL29	0.831	0.0374	0.0609	0.144	6.01	11.6	0.00154	1.43	RV	CELLSTATES	PC1	control_LMNA	7	15
ADGRF5	0.827	0.0259	0.215	0.464	7.65	13	0.000883	1.59	RV	CELLSTATES	PC1	control_LMNA	7	15
SLC25A33	0.822	0.0208	0.0356	0.0787	5.16	13.8	0.000645	1.68	RV	CELLSTATES	PC1	control_LMNA	7	15
ARHGAP10	0.82	0.00652	1.68	4.09	10.6	18.3	0.000119	2.19	RV	CELLSTATES	PC1	control_LMNA	7	15
RBM14-RBM4	0.82	0.0325	0.0264	0.0541	4.73	12.2	0.00122	1.49	RV	CELLSTATES	PC1	control_LMNA	7	15
PIP4K2A	0.819	0.00357	0.134	0.3	7.03	21	4.71e-05	2.45	RV	CELLSTATES	PC1	control_LMNA	7	15
SRGAP1	0.817	0.00431	0.105	0.226	6.61	20.3	6.11e-05	2.37	RV	CELLSTATES	PC1	control_LMNA	7	15
ZNRF3	0.817	0.00945	0.0422	0.0986	5.45	16.9	0.000201	2.02	RV	CELLSTATES	PC1	control_LMNA	7	15
RAPGEF1	0.815	0.00546	0.0799	0.168	6.21	19.1	9.11e-05	2.26	RV	CELLSTATES	PC1	control_LMNA	7	15
GRB10	0.805	0.0181	0.0777	0.151	6.06	14.5	0.000492	1.74	RV	CELLSTATES	PC1	control_LMNA	7	15
FOXN3	0.803	0.00213	0.343	0.762	8.32	23.3	2.23e-05	2.67	RV	CELLSTATES	PC1	control_LMNA	7	15
ZNF189	0.803	0.0123	0.0376	0.0958	5.46	15.9	0.000292	1.91	RV	CELLSTATES	PC1	control_LMNA	7	15
MYADM	0.802	0.0391	0.0464	0.0872	5.33	11.5	0.00165	1.41	RV	CELLSTATES	PC1	control_LMNA	7	15
LONRF1	0.798	0.0184	0.0517	0.117	5.72	14.4	0.000515	1.74	RV	CELLSTATES	PC1	control_LMNA	7	15
SKI	0.797	0.0362	0.0844	0.165	6.15	11.8	0.00145	1.44	RV	CELLSTATES	PC1	control_LMNA	7	15
SLC44A1	0.797	0.00245	0.0712	0.15	6.08	22.7	2.73e-05	2.61	RV	CELLSTATES	PC1	control_LMNA	7	15
IQSEC1	0.793	0.00391	0.068	0.15	6.06	20.7	5.3e-05	2.41	RV	CELLSTATES	PC1	control_LMNA	7	15
LEPR	0.792	0.0206	0.0283	0.0592	4.82	13.8	0.000634	1.69	RV	CELLSTATES	PC1	control_LMNA	7	15
KREMEN1	0.791	0.0355	0.0224	0.0486	4.61	11.8	0.00141	1.45	RV	CELLSTATES	PC1	control_LMNA	7	15
CTIF	0.788	0.0211	0.0481	0.0964	5.47	13.7	0.000659	1.68	RV	CELLSTATES	PC1	control_LMNA	7	15
NDUFAF6	0.787	0.00524	0.0866	0.172	6.3	19.2	8.66e-05	2.28	RV	CELLSTATES	PC1	control_LMNA	7	15
TNFRSF21	0.787	0.00608	0.119	0.271	6.86	18.6	0.000107	2.22	RV	CELLSTATES	PC1	control_LMNA	7	15
KCNAB1	0.785	0.00958	1.11	2.31	9.9	16.8	0.000206	2.02	RV	CELLSTATES	PC1	control_LMNA	7	15
PHLPP2	0.78	0.0183	0.0454	0.102	5.54	14.4	0.000502	1.74	RV	CELLSTATES	PC1	control_LMNA	7	15
ATP10D	0.778	0.0109	0.147	0.337	7.18	16.3	0.000251	1.96	RV	CELLSTATES	PC1	control_LMNA	7	15
ADCY9	0.773	0.0274	0.0681	0.132	5.95	12.8	0.000945	1.56	RV	CELLSTATES	PC1	control_LMNA	7	15
WDR78	0.773	0.0237	0.0824	0.169	6.26	13.3	0.000791	1.63	RV	CELLSTATES	PC1	control_LMNA	7	15
ARHGAP21	0.771	0.00118	0.225	0.46	7.64	26	9.39e-06	2.93	RV	CELLSTATES	PC1	control_LMNA	7	15
SWAP70	0.771	0.0318	0.085	0.175	6.27	12.3	0.00118	1.5	RV	CELLSTATES	PC1	control_LMNA	7	15
ULK2	0.771	0.0047	0.0729	0.156	6.11	19.7	7.38e-05	2.33	RV	CELLSTATES	PC1	control_LMNA	7	15
RFTN1	0.767	0.00525	0.286	0.614	8.02	19.2	8.71e-05	2.28	RV	CELLSTATES	PC1	control_LMNA	7	15
KLF12	0.764	0.00138	0.401	0.848	8.48	25.2	1.22e-05	2.86	RV	CELLSTATES	PC1	control_LMNA	7	15
ZNF385D	0.76	0.00601	0.501	1.03	8.77	18.7	0.000105	2.22	RV	CELLSTATES	PC1	control_LMNA	7	15
ADIPOR2	0.758	0.00264	0.113	0.254	6.8	22.3	3.08e-05	2.58	RV	CELLSTATES	PC1	control_LMNA	7	15
PACSIN2	0.758	0.0117	0.575	1.3	9.04	16.1	0.000273	1.93	RV	CELLSTATES	PC1	control_LMNA	7	15
RYBP	0.757	0.0201	0.0648	0.135	5.96	14	0.000602	1.7	RV	CELLSTATES	PC1	control_LMNA	7	15
SSBP3	0.757	0.0124	0.0607	0.126	5.84	15.8	0.000296	1.91	RV	CELLSTATES	PC1	control_LMNA	7	15
NFASC	0.75	0.0167	0.541	1.11	8.85	14.8	0.00044	1.78	RV	CELLSTATES	PC1	control_LMNA	7	15
AL357153.2	0.749	0.0445	0.0363	0.0821	5.22	11	0.00201	1.35	RV	CELLSTATES	PC1	control_LMNA	7	15
PER1	0.748	0.00728	0.0951	0.224	6.63	17.9	0.000141	2.14	RV	CELLSTATES	PC1	control_LMNA	7	15
PICALM	0.742	0.00272	0.412	0.865	8.5	22.1	3.24e-05	2.57	RV	CELLSTATES	PC1	control_LMNA	7	15
UST	0.742	0.0303	0.0435	0.0924	5.45	12.5	0.00109	1.52	RV	CELLSTATES	PC1	control_LMNA	7	15
ITPKC	0.74	0.00817	0.0497	0.11	5.66	17.4	0.000166	2.09	RV	CELLSTATES	PC1	control_LMNA	7	15
TUBA1C	0.736	0.0429	0.0466	0.106	5.61	11.1	0.00189	1.37	RV	CELLSTATES	PC1	control_LMNA	7	15
MYLIP	0.731	0.0361	0.0499	0.109	5.65	11.8	0.00144	1.44	RV	CELLSTATES	PC1	control_LMNA	7	15
DGKB	0.73	0.00699	0.238	0.487	7.73	18	0.000133	2.16	RV	CELLSTATES	PC1	control_LMNA	7	15
FILIP1	0.73	0.00492	0.462	0.971	8.69	19.5	7.95e-05	2.31	RV	CELLSTATES	PC1	control_LMNA	7	15
TSHZ3	0.729	0.0124	0.0557	0.11	5.69	15.8	0.000298	1.91	RV	CELLSTATES	PC1	control_LMNA	7	15
AL117336.3	0.728	0.0379	0.0252	0.0567	4.78	11.6	0.00157	1.42	RV	CELLSTATES	PC1	control_LMNA	7	15
KLF7	0.728	0.00359	0.192	0.386	7.39	21	4.8e-05	2.45	RV	CELLSTATES	PC1	control_LMNA	7	15
EVL	0.727	0.0126	0.123	0.248	6.77	15.8	0.000303	1.9	RV	CELLSTATES	PC1	control_LMNA	7	15
CCND3	0.725	0.0364	0.162	0.343	7.25	11.7	0.00147	1.44	RV	CELLSTATES	PC1	control_LMNA	7	15
CDK14	0.725	0.0283	0.438	0.81	8.43	12.7	0.000997	1.55	RV	CELLSTATES	PC1	control_LMNA	7	15
CAMK1D	0.723	0.0397	0.207	0.42	7.54	11.4	0.0017	1.4	RV	CELLSTATES	PC1	control_LMNA	7	15
DOCK9	0.723	0.0423	0.148	0.321	7.1	11.2	0.00185	1.37	RV	CELLSTATES	PC1	control_LMNA	7	15
NPAS3	0.723	0.00784	0.256	0.524	7.83	17.6	0.000157	2.11	RV	CELLSTATES	PC1	control_LMNA	7	15
ALDH1L2	0.722	0.0351	0.0697	0.156	6.13	11.9	0.00138	1.45	RV	CELLSTATES	PC1	control_LMNA	7	15
RFTN2	0.72	0.0127	0.0808	0.175	6.26	15.7	0.000307	1.9	RV	CELLSTATES	PC1	control_LMNA	7	15
FAM85B	0.716	0.0342	0.0818	0.171	6.26	12	0.00132	1.47	RV	CELLSTATES	PC1	control_LMNA	7	15
TMEM74B	0.712	0.0278	0.0568	0.126	5.84	12.8	0.00097	1.56	RV	CELLSTATES	PC1	control_LMNA	7	15
CDS2	0.703	0.0457	0.086	0.17	6.29	10.9	0.00209	1.34	RV	CELLSTATES	PC1	control_LMNA	7	15
STK39	0.7	0.00335	0.685	1.52	9.3	21.3	4.36e-05	2.48	RV	CELLSTATES	PC1	control_LMNA	7	15
CLTCL1	0.698	0.0434	0.215	0.45	7.62	11.1	0.00192	1.36	RV	CELLSTATES	PC1	control_LMNA	7	15
ERC1	0.698	0.00316	0.559	1.21	9	21.5	4e-05	2.5	RV	CELLSTATES	PC1	control_LMNA	7	15
IP6K2	0.698	0.00611	0.0905	0.182	6.41	18.6	0.000109	2.21	RV	CELLSTATES	PC1	control_LMNA	7	15
UBAC2	0.697	0.00478	0.151	0.323	7.14	19.6	7.55e-05	2.32	RV	CELLSTATES	PC1	control_LMNA	7	15
ABO	0.694	0.0184	0.0797	0.174	6.27	14.4	0.000517	1.73	RV	CELLSTATES	PC1	control_LMNA	7	15
TENT4B	0.694	0.00821	0.0971	0.198	6.48	17.4	0.000169	2.09	RV	CELLSTATES	PC1	control_LMNA	7	15
LATS2	0.692	0.0123	0.0793	0.153	6.14	15.9	0.000288	1.91	RV	CELLSTATES	PC1	control_LMNA	7	15
ABCA5	0.69	0.00443	0.3	0.657	8.15	20.1	6.39e-05	2.35	RV	CELLSTATES	PC1	control_LMNA	7	15
AC114763.1	0.687	0.0208	0.0482	0.0949	5.53	13.8	0.000641	1.68	RV	CELLSTATES	PC1	control_LMNA	7	15
BCKDHB	0.685	0.0298	0.0834	0.149	6.15	12.5	0.00108	1.53	RV	CELLSTATES	PC1	control_LMNA	7	15
PARD3B	0.685	0.0312	0.222	0.412	7.52	12.3	0.00115	1.51	RV	CELLSTATES	PC1	control_LMNA	7	15
TPM1	0.679	0.0108	0.836	1.75	9.57	16.4	0.000244	1.97	RV	CELLSTATES	PC1	control_LMNA	7	15
AKAP11	0.678	0.0395	0.043	0.0841	5.31	11.4	0.00168	1.4	RV	CELLSTATES	PC1	control_LMNA	7	15
N4BP2L1	0.677	0.0283	0.0574	0.12	5.83	12.7	0.000999	1.55	RV	CELLSTATES	PC1	control_LMNA	7	15
CNOT6L	0.675	0.0145	0.0988	0.173	6.36	15.3	0.000358	1.84	RV	CELLSTATES	PC1	control_LMNA	7	15
MEF2D	0.674	0.0205	0.12	0.243	6.74	13.9	0.000628	1.69	RV	CELLSTATES	PC1	control_LMNA	7	15
MAP2	0.673	0.0242	0.319	0.592	8.02	13.2	0.000813	1.62	RV	CELLSTATES	PC1	control_LMNA	7	15
AK3	0.672	0.0148	0.0787	0.145	6.08	15.2	0.000372	1.83	RV	CELLSTATES	PC1	control_LMNA	7	15
SLC24A3	0.672	0.0344	0.137	0.279	6.93	12	0.00134	1.46	RV	CELLSTATES	PC1	control_LMNA	7	15
TOR1AIP1	0.672	0.0476	0.0453	0.0832	5.39	10.7	0.00223	1.32	RV	CELLSTATES	PC1	control_LMNA	7	15
ANKRD6	0.669	0.0355	0.0821	0.16	6.2	11.8	0.00141	1.45	RV	CELLSTATES	PC1	control_LMNA	7	15
WASF2	0.669	0.00293	0.2	0.426	7.55	21.8	3.61e-05	2.53	RV	CELLSTATES	PC1	control_LMNA	7	15
NPIPB5	0.668	0.0201	0.0783	0.135	6.03	14	0.0006	1.7	RV	CELLSTATES	PC1	control_LMNA	7	15
KDM7A	0.666	0.0197	0.0563	0.106	5.72	14.1	0.000579	1.71	RV	CELLSTATES	PC1	control_LMNA	7	15
PLOD1	0.659	0.00759	0.128	0.272	6.89	17.7	0.00015	2.12	RV	CELLSTATES	PC1	control_LMNA	7	15
DENND1A	0.657	0.00302	0.367	0.756	8.35	21.7	3.77e-05	2.52	RV	CELLSTATES	PC1	control_LMNA	7	15
FNBP1L	0.654	0.0159	0.435	0.906	8.63	15	0.000406	1.8	RV	CELLSTATES	PC1	control_LMNA	7	15
CPEB3	0.649	0.0101	0.103	0.187	6.47	16.6	0.000224	2	RV	CELLSTATES	PC1	control_LMNA	7	15
TFDP2	0.648	0.0214	0.133	0.261	6.91	13.7	0.00067	1.67	RV	CELLSTATES	PC1	control_LMNA	7	15
RAPGEF2	0.646	0.0184	0.821	1.5	9.38	14.3	0.000525	1.73	RV	CELLSTATES	PC1	control_LMNA	7	15
ZFHX3	0.646	0.0221	1.07	2.06	9.83	13.6	0.00071	1.66	RV	CELLSTATES	PC1	control_LMNA	7	15
APP	0.645	0.0179	0.163	0.305	7.11	14.5	0.000485	1.75	RV	CELLSTATES	PC1	control_LMNA	7	15
JAK2	0.644	0.0312	0.0652	0.127	5.87	12.3	0.00115	1.51	RV	CELLSTATES	PC1	control_LMNA	7	15
JAK1	0.637	0.00959	0.294	0.562	7.97	16.8	0.000207	2.02	RV	CELLSTATES	PC1	control_LMNA	7	15
FAM117B	0.636	0.0303	0.0498	0.098	5.59	12.5	0.0011	1.52	RV	CELLSTATES	PC1	control_LMNA	7	15
EFHD1	0.634	0.017	0.265	0.496	7.82	14.7	0.000452	1.77	RV	CELLSTATES	PC1	control_LMNA	7	15
KAT6B	0.631	0.0284	0.226	0.461	7.66	12.7	0.00101	1.55	RV	CELLSTATES	PC1	control_LMNA	7	15
AASS	0.63	0.0379	0.0822	0.168	6.32	11.6	0.00157	1.42	RV	CELLSTATES	PC1	control_LMNA	7	15
SPIN1	0.624	0.0338	0.094	0.173	6.34	12.1	0.00129	1.47	RV	CELLSTATES	PC1	control_LMNA	7	15
RNF180	0.621	0.0214	0.325	0.61	8.1	13.7	0.000677	1.67	RV	CELLSTATES	PC1	control_LMNA	7	15
ZRANB1	0.621	0.0245	0.0631	0.118	5.82	13.2	0.000825	1.61	RV	CELLSTATES	PC1	control_LMNA	7	15
FUT8	0.613	0.034	0.105	0.184	6.43	12	0.0013	1.47	RV	CELLSTATES	PC1	control_LMNA	7	15
WWC2	0.606	0.0347	0.135	0.255	6.89	11.9	0.00135	1.46	RV	CELLSTATES	PC1	control_LMNA	7	15
CSAD	0.605	0.0441	0.123	0.235	6.78	11	0.00197	1.36	RV	CELLSTATES	PC1	control_LMNA	7	15
APBB2	0.604	0.00843	1.53	2.9	10.3	17.2	0.000176	2.07	RV	CELLSTATES	PC1	control_LMNA	7	15
TOM1L2	0.603	0.0492	0.121	0.24	6.8	10.6	0.00236	1.31	RV	CELLSTATES	PC1	control_LMNA	7	15
NBN	0.596	0.05	0.0496	0.099	5.56	10.5	0.00247	1.3	RV	CELLSTATES	PC1	control_LMNA	7	15
IGF1R	0.591	0.0493	0.166	0.302	7.13	10.6	0.0024	1.31	RV	CELLSTATES	PC1	control_LMNA	7	15
TRIO	0.591	0.0408	0.441	0.805	8.5	11.3	0.00177	1.39	RV	CELLSTATES	PC1	control_LMNA	7	15
MED13L	0.589	0.0184	0.546	1.06	8.86	14.3	0.00053	1.73	RV	CELLSTATES	PC1	control_LMNA	7	15
REPS1	0.589	0.0236	0.118	0.235	6.77	13.3	0.000782	1.63	RV	CELLSTATES	PC1	control_LMNA	7	15
CRTC3	0.588	0.0309	0.364	0.716	8.32	12.4	0.00112	1.51	RV	CELLSTATES	PC1	control_LMNA	7	15
GHR	0.587	0.0164	0.332	0.614	8.13	14.8	0.00043	1.78	RV	CELLSTATES	PC1	control_LMNA	7	15
AC016831.7	0.586	0.0372	1.28	2.61	10.2	11.7	0.00152	1.43	RV	CELLSTATES	PC1	control_LMNA	7	15
SOS2	0.585	0.0163	0.312	0.596	8.05	14.9	0.000423	1.79	RV	CELLSTATES	PC1	control_LMNA	7	15
PPM1B	0.582	0.0479	0.147	0.266	6.99	10.7	0.00225	1.32	RV	CELLSTATES	PC1	control_LMNA	7	15
GALNT2	0.581	0.0291	0.106	0.183	6.46	12.6	0.00105	1.54	RV	CELLSTATES	PC1	control_LMNA	7	15
UNC13B	0.58	0.0117	0.125	0.252	6.87	16	0.000274	1.93	RV	CELLSTATES	PC1	control_LMNA	7	15
ELF1	0.576	0.05	0.258	0.532	7.87	10.5	0.00247	1.3	RV	CELLSTATES	PC1	control_LMNA	7	15
UBN2	0.575	0.0489	0.0992	0.188	6.45	10.6	0.00233	1.31	RV	CELLSTATES	PC1	control_LMNA	7	15
CEP350	0.574	0.0485	0.313	0.595	8.06	10.7	0.0023	1.31	RV	CELLSTATES	PC1	control_LMNA	7	15
NFIA	0.568	0.0108	0.783	1.46	9.35	16.4	0.000244	1.97	RV	CELLSTATES	PC1	control_LMNA	7	15
LPP	0.566	0.0445	2.64	5.19	11.2	11	0.00202	1.35	RV	CELLSTATES	PC1	control_LMNA	7	15
INSR	0.565	0.0374	0.277	0.491	7.89	11.6	0.00154	1.43	RV	CELLSTATES	PC1	control_LMNA	7	15
RIMKLB	0.561	0.0174	0.132	0.225	6.79	14.6	0.000467	1.76	RV	CELLSTATES	PC1	control_LMNA	7	15
ADAM17	0.556	0.0214	0.168	0.296	7.14	13.6	0.000683	1.67	RV	CELLSTATES	PC1	control_LMNA	7	15
CDK19	0.554	0.0479	0.0857	0.144	6.17	10.7	0.00226	1.32	RV	CELLSTATES	PC1	control_LMNA	7	15
ZMYND8	0.554	0.0467	0.11	0.199	6.57	10.8	0.00217	1.33	RV	CELLSTATES	PC1	control_LMNA	7	15
USP12	0.546	0.0381	0.0996	0.183	6.43	11.5	0.00159	1.42	RV	CELLSTATES	PC1	control_LMNA	7	15
TMEM50B	0.542	0.0325	0.0906	0.182	6.43	12.2	0.00122	1.49	RV	CELLSTATES	PC1	control_LMNA	7	15
RTN4	0.538	0.0252	0.219	0.366	7.49	13.1	0.000855	1.6	RV	CELLSTATES	PC1	control_LMNA	7	15
SGMS1	0.538	0.0476	0.291	0.529	7.94	10.7	0.00223	1.32	RV	CELLSTATES	PC1	control_LMNA	7	15
PTPRG	0.534	0.0374	2.12	3.99	10.8	11.6	0.00153	1.43	RV	CELLSTATES	PC1	control_LMNA	7	15
AKT3	0.533	0.0367	0.896	1.66	9.56	11.7	0.00148	1.44	RV	CELLSTATES	PC1	control_LMNA	7	15
NCOA2	0.531	0.0283	0.477	0.875	8.64	12.7	0.000999	1.55	RV	CELLSTATES	PC1	control_LMNA	7	15
PPP2CB	0.523	0.0437	0.137	0.25	6.89	11.1	0.00194	1.36	RV	CELLSTATES	PC1	control_LMNA	7	15
CEP85L	0.515	0.0287	0.232	0.443	7.69	12.6	0.00103	1.54	RV	CELLSTATES	PC1	control_LMNA	7	15
FTO	0.515	0.0379	0.344	0.591	8.14	11.6	0.00158	1.42	RV	CELLSTATES	PC1	control_LMNA	7	15
STIM1	0.514	0.0441	0.219	0.41	7.59	11	0.00198	1.36	RV	CELLSTATES	PC1	control_LMNA	7	15
PTPN9	0.513	0.039	0.332	0.625	8.16	11.5	0.00164	1.41	RV	CELLSTATES	PC1	control_LMNA	7	15
SOX13	0.513	0.0488	0.13	0.259	6.93	10.6	0.00232	1.31	RV	CELLSTATES	PC1	control_LMNA	7	15

## Sheet: PKP2_control
Gene	logFC	FDR	mean_exp_control	mean_exp_genotype	logCPM	F	PValue	FDR_plot	Region	annotation_level	cell_state	comparison	Observations_genotype	Observations_reference
CCL4	5.93	0.000904	0.00526	0.0688	4	28	6.13e-06	3.04	RV	CELLSTATES	PC1	control_PKP2	5	15
HBA2	4.59	0.000808	0.000342	0.0134	2.69	28.6	5.12e-06	3.09	RV	CELLSTATES	PC1	control_PKP2	5	15
FOSB	4.53	0.000165	0.00302	0.0481	3.37	39	3.24e-07	3.78	RV	CELLSTATES	PC1	control_PKP2	5	15
CCL3	4.28	0.0104	0.000321	0.0156	2.54	16.8	0.00022	1.98	RV	CELLSTATES	PC1	control_PKP2	5	15
HBB	4.16	0.000143	0.00323	0.0442	3.75	39.7	2.69e-07	3.84	RV	CELLSTATES	PC1	control_PKP2	5	15
PTGDR2	2.86	8.85e-05	0.00861	0.0438	3.9	43.8	1.03e-07	4.05	RV	CELLSTATES	PC1	control_PKP2	5	15
TIPARP	2.78	9.31e-08	0.0255	0.182	5.6	97.4	8.32e-12	7.03	RV	CELLSTATES	PC1	control_PKP2	5	15
CTGF	2.73	0.000179	0.0318	0.151	5.46	38.1	4.01e-07	3.75	RV	CELLSTATES	PC1	control_PKP2	5	15
TOX2	2.52	0.0235	0.00635	0.0345	3.86	13.3	0.000836	1.63	RV	CELLSTATES	PC1	control_PKP2	5	15
BICC1	2.51	0.000108	0.123	0.624	7.35	41.8	1.64e-07	3.97	RV	CELLSTATES	PC1	control_PKP2	5	15
FOS	2.49	0.00414	0.0586	0.113	5.51	20.9	5.39e-05	2.38	RV	CELLSTATES	PC1	control_PKP2	5	15
MOB3B	2.42	5.16e-06	0.0397	0.223	5.92	64.9	1.38e-09	5.29	RV	CELLSTATES	PC1	control_PKP2	5	15
HLA-DRA	2.31	0.0125	0.00875	0.0206	3.29	16.1	0.000286	1.9	RV	CELLSTATES	PC1	control_PKP2	5	15
AP000777.3	2.26	0.00624	0.0047	0.0197	3.1	19.3	9.38e-05	2.2	RV	CELLSTATES	PC1	control_PKP2	5	15
NFATC2	2.26	0.0233	0.00702	0.0263	3.3	13.3	0.00082	1.63	RV	CELLSTATES	PC1	control_PKP2	5	15
RAMP2-AS1	2.26	0.0332	0.0017	0.0213	2.86	11.9	0.00146	1.48	RV	CELLSTATES	PC1	control_PKP2	5	15
ANKRD30B	2.24	0.0108	0.0069	0.0169	3.12	16.7	0.000234	1.97	RV	CELLSTATES	PC1	control_PKP2	5	15
RGS7BP	2.24	0.000514	0.0084	0.063	4.2	31.5	2.25e-06	3.29	RV	CELLSTATES	PC1	control_PKP2	5	15
PLD5	2.13	0.000781	0.0226	0.105	5	29.4	4.1e-06	3.11	RV	CELLSTATES	PC1	control_PKP2	5	15
LINC01088	2.09	0.00218	0.0328	0.223	5.9	24.1	1.97e-05	2.66	RV	CELLSTATES	PC1	control_PKP2	5	15
AC092069.1	2.08	0.018	0.00602	0.0218	3.29	14.3	0.000561	1.74	RV	CELLSTATES	PC1	control_PKP2	5	15
LINC02343	2.07	0.00402	0.0056	0.0325	3.68	21.2	4.94e-05	2.4	RV	CELLSTATES	PC1	control_PKP2	5	15
AC087386.1	2.03	0.0127	0.00336	0.0147	2.78	15.9	0.000306	1.9	RV	CELLSTATES	PC1	control_PKP2	5	15
LINC00309	2.01	0.0208	0.00214	0.0136	2.67	13.8	0.000685	1.68	RV	CELLSTATES	PC1	control_PKP2	5	15
KCNB1	1.99	0.0041	0.0123	0.0741	4.6	21.1	5.16e-05	2.39	RV	CELLSTATES	PC1	control_PKP2	5	15
AFF2	1.98	0.00085	0.0106	0.0415	3.9	28.2	5.69e-06	3.07	RV	CELLSTATES	PC1	control_PKP2	5	15
AL033529.1	1.97	0.0148	0.00461	0.0182	3.06	15.3	0.000394	1.83	RV	CELLSTATES	PC1	control_PKP2	5	15
AP001372.1	1.97	0.0206	0.00536	0.0144	2.85	13.8	0.000673	1.69	RV	CELLSTATES	PC1	control_PKP2	5	15
NTRK2	1.97	0.009	0.00795	0.0168	2.9	17.6	0.000167	2.05	RV	CELLSTATES	PC1	control_PKP2	5	15
NPIPB3	1.96	0.0199	0.00787	0.0204	3.28	14	0.000637	1.7	RV	CELLSTATES	PC1	control_PKP2	5	15
ASIP	1.94	0.00208	0.011	0.0354	3.8	24.3	1.84e-05	2.68	RV	CELLSTATES	PC1	control_PKP2	5	15
KCNT2	1.94	0.00488	0.0121	0.0426	3.84	20.2	6.8e-05	2.31	RV	CELLSTATES	PC1	control_PKP2	5	15
EGR1	1.93	0.0191	0.0231	0.0717	4.83	14.1	0.000606	1.72	RV	CELLSTATES	PC1	control_PKP2	5	15
SCRN1	1.93	0.0437	0.00589	0.018	3.14	10.7	0.00233	1.36	RV	CELLSTATES	PC1	control_PKP2	5	15
EPHA4	1.9	0.0277	0.0077	0.0267	3.46	12.6	0.00109	1.56	RV	CELLSTATES	PC1	control_PKP2	5	15
CACHD1	1.89	0.00525	0.012	0.0416	3.94	19.9	7.54e-05	2.28	RV	CELLSTATES	PC1	control_PKP2	5	15
KLF2	1.89	0.00994	0.0125	0.0473	4.16	17	0.000208	2	RV	CELLSTATES	PC1	control_PKP2	5	15
PPM1H	1.89	0.000308	0.0317	0.0958	5.17	34.3	1.07e-06	3.51	RV	CELLSTATES	PC1	control_PKP2	5	15
FKBP5	1.87	0.000438	0.369	1.94	9.02	32.3	1.8e-06	3.36	RV	CELLSTATES	PC1	control_PKP2	5	15
CARMIL1	1.86	3.79e-05	0.233	1.13	8.35	51.1	2.03e-08	4.42	RV	CELLSTATES	PC1	control_PKP2	5	15
CPNE4	1.84	0.00458	0.0333	0.0839	5.17	20.6	6.09e-05	2.34	RV	CELLSTATES	PC1	control_PKP2	5	15
SLC30A10	1.84	0.0277	0.00858	0.0471	4.13	12.6	0.00109	1.56	RV	CELLSTATES	PC1	control_PKP2	5	15
LGR4	1.83	0.00153	0.0374	0.113	5.37	25.6	1.23e-05	2.81	RV	CELLSTATES	PC1	control_PKP2	5	15
LUM	1.83	0.00974	0.0294	0.0679	4.83	17.2	0.000195	2.01	RV	CELLSTATES	PC1	control_PKP2	5	15
ADAMTS9-AS2	1.82	8.72e-05	0.522	2.3	9.38	44.2	9.34e-08	4.06	RV	CELLSTATES	PC1	control_PKP2	5	15
CYR61	1.81	0.0301	0.0398	0.0993	5.33	12.3	0.00125	1.52	RV	CELLSTATES	PC1	control_PKP2	5	15
HLA-DRB1	1.81	0.0283	0.0104	0.0314	3.82	12.5	0.00113	1.55	RV	CELLSTATES	PC1	control_PKP2	5	15
GRM8	1.79	0.0017	0.0142	0.04	4	25.2	1.39e-05	2.77	RV	CELLSTATES	PC1	control_PKP2	5	15
COL25A1	1.78	0.00228	0.0877	0.359	6.71	23.9	2.08e-05	2.64	RV	CELLSTATES	PC1	control_PKP2	5	15
PID1	1.75	0.000935	0.109	0.393	6.9	27.8	6.43e-06	3.03	RV	CELLSTATES	PC1	control_PKP2	5	15
FMN1	1.72	0.00271	0.013	0.0472	4.19	22.8	2.93e-05	2.57	RV	CELLSTATES	PC1	control_PKP2	5	15
FRAS1	1.72	0.000361	0.0381	0.143	5.61	33.3	1.39e-06	3.44	RV	CELLSTATES	PC1	control_PKP2	5	15
ADARB2	1.71	0.00967	0.0496	0.297	6.41	17.3	0.00019	2.01	RV	CELLSTATES	PC1	control_PKP2	5	15
RGCC	1.7	0.0412	0.0074	0.0196	3.36	11	0.00206	1.38	RV	CELLSTATES	PC1	control_PKP2	5	15
LINC02585	1.69	0.0134	0.00847	0.0305	3.52	15.7	0.000334	1.87	RV	CELLSTATES	PC1	control_PKP2	5	15
CTTNBP2	1.68	0.0388	0.0051	0.0154	3.06	11.3	0.00188	1.41	RV	CELLSTATES	PC1	control_PKP2	5	15
AC011509.2	1.67	0.0434	0.00768	0.014	2.97	10.8	0.0023	1.36	RV	CELLSTATES	PC1	control_PKP2	5	15
PLEKHG1	1.67	0.00402	0.0252	0.0799	4.85	21.2	4.95e-05	2.4	RV	CELLSTATES	PC1	control_PKP2	5	15
FSHR	1.65	0.0437	0.00861	0.0218	3.46	10.7	0.00233	1.36	RV	CELLSTATES	PC1	control_PKP2	5	15
ZBTB16	1.65	0.000434	0.66	2.97	9.74	32.4	1.74e-06	3.36	RV	CELLSTATES	PC1	control_PKP2	5	15
AC010173.1	1.64	0.00689	0.0104	0.0338	3.77	18.8	0.000112	2.16	RV	CELLSTATES	PC1	control_PKP2	5	15
MTSS1	1.64	0.000281	0.147	0.636	7.54	34.8	9.28e-07	3.55	RV	CELLSTATES	PC1	control_PKP2	5	15
AC016766.1	1.63	0.0271	0.00694	0.0179	3.27	12.7	0.00104	1.57	RV	CELLSTATES	PC1	control_PKP2	5	15
AC087564.1	1.62	0.0171	0.0066	0.0214	3.37	14.6	0.000513	1.77	RV	CELLSTATES	PC1	control_PKP2	5	15
UPP2	1.62	0.00689	0.0124	0.0346	3.9	18.8	0.000111	2.16	RV	CELLSTATES	PC1	control_PKP2	5	15
ZNF831	1.62	0.0381	0.009	0.0154	3.15	11.4	0.0018	1.42	RV	CELLSTATES	PC1	control_PKP2	5	15
TENM4	1.61	0.0164	0.02	0.035	4.05	14.8	0.000464	1.78	RV	CELLSTATES	PC1	control_PKP2	5	15
AL589669.1	1.57	0.0305	0.0113	0.0158	3.04	12.2	0.00128	1.52	RV	CELLSTATES	PC1	control_PKP2	5	15
ITGA4	1.56	0.0113	0.0132	0.0376	3.94	16.5	0.000249	1.95	RV	CELLSTATES	PC1	control_PKP2	5	15
ARSJ	1.55	0.0428	0.00516	0.0174	3.12	10.8	0.00222	1.37	RV	CELLSTATES	PC1	control_PKP2	5	15
AC005154.5	1.53	0.0484	0.00697	0.0206	3.26	10.3	0.00283	1.32	RV	CELLSTATES	PC1	control_PKP2	5	15
AC009975.1	1.53	0.0333	0.0189	0.0602	4.6	11.9	0.00146	1.48	RV	CELLSTATES	PC1	control_PKP2	5	15
KCNQ3	1.53	0.00254	0.1	0.4	6.91	23.3	2.5e-05	2.6	RV	CELLSTATES	PC1	control_PKP2	5	15
KSR2	1.53	0.0387	0.0107	0.0212	3.56	11.3	0.00186	1.41	RV	CELLSTATES	PC1	control_PKP2	5	15
FBXO32	1.52	0.000384	0.0797	0.227	6.32	33	1.51e-06	3.42	RV	CELLSTATES	PC1	control_PKP2	5	15
SLC25A29	1.52	0.0136	0.0121	0.0421	4.06	15.6	0.000348	1.87	RV	CELLSTATES	PC1	control_PKP2	5	15
NRG1	1.51	0.0208	0.0114	0.0301	3.77	13.8	0.000689	1.68	RV	CELLSTATES	PC1	control_PKP2	5	15
BTN3A1	1.5	0.0441	0.00586	0.0192	3.18	10.7	0.0024	1.36	RV	CELLSTATES	PC1	control_PKP2	5	15
CTDSPL	1.5	0.000262	0.104	0.357	6.88	35.5	7.73e-07	3.58	RV	CELLSTATES	PC1	control_PKP2	5	15
APBA2	1.47	0.0377	0.00577	0.0166	3.06	11.4	0.00176	1.42	RV	CELLSTATES	PC1	control_PKP2	5	15
FLT1	1.47	0.000276	0.381	1.56	8.89	35	8.77e-07	3.56	RV	CELLSTATES	PC1	control_PKP2	5	15
PNPLA7	1.47	0.00355	0.0182	0.0476	4.37	21.8	4.12e-05	2.45	RV	CELLSTATES	PC1	control_PKP2	5	15
NTRK3	1.46	0.00942	0.0113	0.0528	4.24	17.4	0.000182	2.03	RV	CELLSTATES	PC1	control_PKP2	5	15
SCN7A	1.46	0.000207	0.772	2.75	9.76	37.1	5.21e-07	3.68	RV	CELLSTATES	PC1	control_PKP2	5	15
SESN3	1.46	0.0432	0.0107	0.042	4.1	10.8	0.00226	1.36	RV	CELLSTATES	PC1	control_PKP2	5	15
CPM	1.45	0.00454	0.769	2.85	9.84	20.6	6e-05	2.34	RV	CELLSTATES	PC1	control_PKP2	5	15
PTPN13	1.44	9.08e-05	0.25	0.893	8.14	42.8	1.3e-07	4.04	RV	CELLSTATES	PC1	control_PKP2	5	15
NHSL1	1.41	8.54e-05	0.139	0.504	7.35	44.7	8.38e-08	4.07	RV	CELLSTATES	PC1	control_PKP2	5	15
ATP8A2	1.39	0.0424	0.00715	0.0204	3.36	10.9	0.00219	1.37	RV	CELLSTATES	PC1	control_PKP2	5	15
HLF	1.39	0.0126	0.012	0.0441	4.16	16	0.000298	1.9	RV	CELLSTATES	PC1	control_PKP2	5	15
LINC01317	1.39	0.0288	0.0117	0.029	3.7	12.4	0.00117	1.54	RV	CELLSTATES	PC1	control_PKP2	5	15
SAMHD1	1.38	0.000781	0.104	0.341	6.83	29.1	4.42e-06	3.11	RV	CELLSTATES	PC1	control_PKP2	5	15
SLC9A3	1.36	0.0302	0.0186	0.0392	4.21	12.2	0.00126	1.52	RV	CELLSTATES	PC1	control_PKP2	5	15
AL591845.1	1.35	0.0455	0.00882	0.0234	3.54	10.5	0.00252	1.34	RV	CELLSTATES	PC1	control_PKP2	5	15
BMP2	1.34	0.0124	0.0126	0.0426	4.12	16.1	0.000285	1.9	RV	CELLSTATES	PC1	control_PKP2	5	15
FAM66D	1.34	0.0348	0.015	0.0466	4.32	11.7	0.00156	1.46	RV	CELLSTATES	PC1	control_PKP2	5	15
LINC00886	1.34	0.00164	0.0312	0.0889	5.09	25.4	1.33e-05	2.79	RV	CELLSTATES	PC1	control_PKP2	5	15
REPS2	1.33	0.0169	0.0144	0.0476	4.35	14.6	0.0005	1.77	RV	CELLSTATES	PC1	control_PKP2	5	15
FOXO3	1.32	8.95e-05	0.369	1.13	8.56	43.4	1.12e-07	4.05	RV	CELLSTATES	PC1	control_PKP2	5	15
MYO10	1.32	0.0125	0.0366	0.0754	4.98	16.1	0.000289	1.9	RV	CELLSTATES	PC1	control_PKP2	5	15
STK17B	1.32	0.00894	0.0129	0.0399	4.05	17.7	0.000164	2.05	RV	CELLSTATES	PC1	control_PKP2	5	15
CDK6	1.31	0.000755	0.07	0.245	6.36	29.8	3.64e-06	3.12	RV	CELLSTATES	PC1	control_PKP2	5	15
ICA1L	1.31	0.00268	0.0491	0.147	5.73	22.9	2.82e-05	2.57	RV	CELLSTATES	PC1	control_PKP2	5	15
RAB8B	1.31	7.39e-05	0.0954	0.281	6.66	46.3	5.81e-08	4.13	RV	CELLSTATES	PC1	control_PKP2	5	15
MERTK	1.3	0.00654	0.0628	0.201	6.16	19.1	0.0001	2.18	RV	CELLSTATES	PC1	control_PKP2	5	15
ATP9A	1.29	0.00923	0.028	0.0703	4.82	17.5	0.000175	2.03	RV	CELLSTATES	PC1	control_PKP2	5	15
SLBP	1.29	0.00304	0.0407	0.101	5.35	22.3	3.42e-05	2.52	RV	CELLSTATES	PC1	control_PKP2	5	15
C1orf56	1.28	0.0272	0.0756	0.166	6.28	12.7	0.00105	1.57	RV	CELLSTATES	PC1	control_PKP2	5	15
RNF115	1.28	3.54e-05	0.212	0.656	7.82	53.4	1.26e-08	4.45	RV	CELLSTATES	PC1	control_PKP2	5	15
VCL	1.27	0.00254	0.353	0.948	8.35	23.4	2.41e-05	2.6	RV	CELLSTATES	PC1	control_PKP2	5	15
ITIH5	1.25	0.00366	0.197	0.51	7.59	21.6	4.28e-05	2.44	RV	CELLSTATES	PC1	control_PKP2	5	15
PAFAH2	1.25	0.0387	0.015	0.0326	3.86	11.3	0.00186	1.41	RV	CELLSTATES	PC1	control_PKP2	5	15
DOCK4	1.24	0.0127	0.0607	0.154	5.87	16	0.000304	1.9	RV	CELLSTATES	PC1	control_PKP2	5	15
LINC01322	1.24	0.0232	0.0389	0.0636	5.04	13.4	0.000811	1.63	RV	CELLSTATES	PC1	control_PKP2	5	15
SPSB1	1.24	0.00418	0.0362	0.0975	5.23	20.9	5.48e-05	2.38	RV	CELLSTATES	PC1	control_PKP2	5	15
ANXA1	1.23	0.0103	0.0241	0.0537	4.57	16.9	0.000217	1.99	RV	CELLSTATES	PC1	control_PKP2	5	15
DPY19L2	1.23	0.00811	0.109	0.257	6.74	18.1	0.000141	2.09	RV	CELLSTATES	PC1	control_PKP2	5	15
IRS2	1.23	0.0165	0.0193	0.0556	4.54	14.8	0.00047	1.78	RV	CELLSTATES	PC1	control_PKP2	5	15
AC006480.2	1.22	0.0309	0.0177	0.0261	3.77	12.1	0.00132	1.51	RV	CELLSTATES	PC1	control_PKP2	5	15
TMTC1	1.22	0.000207	0.68	2.28	9.52	36.9	5.36e-07	3.68	RV	CELLSTATES	PC1	control_PKP2	5	15
CNTNAP2	1.21	0.000781	0.0692	0.137	5.95	29	4.58e-06	3.11	RV	CELLSTATES	PC1	control_PKP2	5	15
IL3RA	1.21	0.0025	0.0451	0.11	5.5	23.5	2.35e-05	2.6	RV	CELLSTATES	PC1	control_PKP2	5	15
LRRK1	1.21	0.0242	0.0268	0.0593	4.67	13.1	0.000885	1.62	RV	CELLSTATES	PC1	control_PKP2	5	15
MFHAS1	1.21	0.0495	0.0141	0.0313	3.92	10.2	0.00295	1.31	RV	CELLSTATES	PC1	control_PKP2	5	15
NCKIPSD	1.21	0.00728	0.0277	0.0772	4.92	18.5	0.000122	2.14	RV	CELLSTATES	PC1	control_PKP2	5	15
AC009126.1	1.2	0.0383	0.0172	0.039	4.13	11.3	0.00182	1.42	RV	CELLSTATES	PC1	control_PKP2	5	15
FOXO1	1.2	0.000171	0.116	0.34	6.96	38.5	3.66e-07	3.77	RV	CELLSTATES	PC1	control_PKP2	5	15
LINC00685	1.19	0.0233	0.0244	0.0636	4.83	13.3	0.000815	1.63	RV	CELLSTATES	PC1	control_PKP2	5	15
MYADM	1.19	0.00988	0.0464	0.0988	5.38	17.1	0.0002	2.01	RV	CELLSTATES	PC1	control_PKP2	5	15
PPP1R3E	1.19	0.0125	0.0219	0.045	4.39	16.1	0.000294	1.9	RV	CELLSTATES	PC1	control_PKP2	5	15
RCAN2	1.19	0.000238	0.547	1.61	9.07	36	6.81e-07	3.62	RV	CELLSTATES	PC1	control_PKP2	5	15
AC022639.1	1.18	0.0302	0.0142	0.0249	3.77	12.2	0.00125	1.52	RV	CELLSTATES	PC1	control_PKP2	5	15
AL356805.1	1.18	0.0263	0.0184	0.055	4.55	12.8	0.000989	1.58	RV	CELLSTATES	PC1	control_PKP2	5	15
CTNNA2	1.18	0.0371	0.0236	0.0467	4.44	11.5	0.00171	1.43	RV	CELLSTATES	PC1	control_PKP2	5	15
ABHD3	1.17	0.00971	0.0469	0.0951	5.39	17.2	0.000192	2.01	RV	CELLSTATES	PC1	control_PKP2	5	15
ARL15	1.17	0.000782	0.439	1.26	8.78	28.7	4.89e-06	3.11	RV	CELLSTATES	PC1	control_PKP2	5	15
SLC44A1	1.17	0.000274	0.0712	0.185	6.15	35.2	8.33e-07	3.56	RV	CELLSTATES	PC1	control_PKP2	5	15
STOX2	1.17	0.0356	0.0648	0.128	5.76	11.6	0.00162	1.45	RV	CELLSTATES	PC1	control_PKP2	5	15
AC119868.2	1.16	0.0167	0.0344	0.1	5.32	14.7	0.000482	1.78	RV	CELLSTATES	PC1	control_PKP2	5	15
CLIC4	1.16	0.00119	0.24	0.571	7.76	26.8	8.69e-06	2.93	RV	CELLSTATES	PC1	control_PKP2	5	15
TMEM51	1.16	0.00254	0.0461	0.144	5.73	23.3	2.52e-05	2.6	RV	CELLSTATES	PC1	control_PKP2	5	15
TNFRSF21	1.16	0.0012	0.119	0.35	6.97	26.7	8.87e-06	2.92	RV	CELLSTATES	PC1	control_PKP2	5	15
BACH2	1.15	0.0125	0.0644	0.153	5.91	16.1	0.000291	1.9	RV	CELLSTATES	PC1	control_PKP2	5	15
KALRN	1.15	0.00184	0.614	1.99	9.37	24.9	1.55e-05	2.73	RV	CELLSTATES	PC1	control_PKP2	5	15
TMEM38B	1.15	0.0116	0.0247	0.0738	4.94	16.4	0.00026	1.94	RV	CELLSTATES	PC1	control_PKP2	5	15
CCND3	1.14	0.00396	0.162	0.416	7.33	21.3	4.8e-05	2.4	RV	CELLSTATES	PC1	control_PKP2	5	15
LARGE1	1.14	0.000824	0.466	1.15	8.74	28.4	5.44e-06	3.08	RV	CELLSTATES	PC1	control_PKP2	5	15
LRTM1	1.14	0.0218	0.0275	0.0772	5.03	13.6	0.000745	1.66	RV	CELLSTATES	PC1	control_PKP2	5	15
NCOA3	1.14	0.000142	0.248	0.741	8.01	40.4	2.29e-07	3.85	RV	CELLSTATES	PC1	control_PKP2	5	15
TSC22D3	1.14	0.00688	0.0775	0.204	6.33	18.8	0.00011	2.16	RV	CELLSTATES	PC1	control_PKP2	5	15
YPEL1	1.14	0.0157	0.0135	0.0438	4.2	15	0.000437	1.8	RV	CELLSTATES	PC1	control_PKP2	5	15
AC007262.2	1.13	0.0167	0.0223	0.0651	4.74	14.7	0.000477	1.78	RV	CELLSTATES	PC1	control_PKP2	5	15
BASP1	1.13	0.0387	0.0134	0.0235	3.65	11.3	0.00185	1.41	RV	CELLSTATES	PC1	control_PKP2	5	15
AC058791.1	1.12	0.0136	0.106	0.286	6.8	15.6	0.000344	1.87	RV	CELLSTATES	PC1	control_PKP2	5	15
RASAL2	1.12	0.000308	1.22	3.16	10.1	34.3	1.06e-06	3.51	RV	CELLSTATES	PC1	control_PKP2	5	15
PLXDC2	1.11	0.0452	0.209	0.539	7.58	10.6	0.00249	1.34	RV	CELLSTATES	PC1	control_PKP2	5	15
RHOB	1.11	0.0243	0.115	0.311	6.93	13.1	0.000892	1.61	RV	CELLSTATES	PC1	control_PKP2	5	15
UPB1	1.11	0.0177	0.164	0.477	7.46	14.4	0.000542	1.75	RV	CELLSTATES	PC1	control_PKP2	5	15
RAPGEF4	1.1	0.0419	0.017	0.0426	4.26	10.9	0.00213	1.38	RV	CELLSTATES	PC1	control_PKP2	5	15
DOK6	1.09	0.0076	0.174	0.478	7.37	18.4	0.000129	2.12	RV	CELLSTATES	PC1	control_PKP2	5	15
SELENOP	1.09	0.00657	0.0451	0.0837	5.29	19.1	0.000101	2.18	RV	CELLSTATES	PC1	control_PKP2	5	15
TENT4B	1.09	0.000755	0.0971	0.248	6.58	29.8	3.59e-06	3.12	RV	CELLSTATES	PC1	control_PKP2	5	15
APBA1	1.08	0.00412	0.122	0.292	6.81	21	5.3e-05	2.39	RV	CELLSTATES	PC1	control_PKP2	5	15
DEPTOR	1.08	0.0304	0.0121	0.032	3.95	12.2	0.00127	1.52	RV	CELLSTATES	PC1	control_PKP2	5	15
NKAIN2	1.08	0.0387	0.022	0.0512	4.6	11.3	0.00186	1.41	RV	CELLSTATES	PC1	control_PKP2	5	15
A2ML1-AS1	1.07	0.00689	0.0867	0.204	6.42	18.8	0.000113	2.16	RV	CELLSTATES	PC1	control_PKP2	5	15
ALDH1A1	1.07	0.0397	0.0172	0.0439	4.34	11.2	0.00195	1.4	RV	CELLSTATES	PC1	control_PKP2	5	15
CITED2	1.07	0.0385	0.0254	0.0388	4.32	11.3	0.00183	1.41	RV	CELLSTATES	PC1	control_PKP2	5	15
GNAL	1.07	0.0288	0.0251	0.0637	4.76	12.4	0.00118	1.54	RV	CELLSTATES	PC1	control_PKP2	5	15
AL139807.1	1.06	0.0252	0.0358	0.0838	5.1	13	0.000934	1.6	RV	CELLSTATES	PC1	control_PKP2	5	15
ZFAND5	1.06	0.0152	0.0673	0.166	6.04	15.1	0.000414	1.82	RV	CELLSTATES	PC1	control_PKP2	5	15
CPEB3	1.03	0.000461	0.103	0.224	6.54	32.1	1.94e-06	3.34	RV	CELLSTATES	PC1	control_PKP2	5	15
EGFR	1.02	0.00263	0.269	0.782	8.11	23.1	2.7e-05	2.58	RV	CELLSTATES	PC1	control_PKP2	5	15
FAM117B	1.02	0.00467	0.0498	0.124	5.67	20.4	6.39e-05	2.33	RV	CELLSTATES	PC1	control_PKP2	5	15
JADE1	1.02	0.0419	0.116	0.321	6.92	10.9	0.00214	1.38	RV	CELLSTATES	PC1	control_PKP2	5	15
ZNF704	1.02	0.00689	0.231	0.602	7.77	18.8	0.000112	2.16	RV	CELLSTATES	PC1	control_PKP2	5	15
ELMO1	1.01	0.0442	0.026	0.0502	4.54	10.6	0.00241	1.35	RV	CELLSTATES	PC1	control_PKP2	5	15
FAM214A	1.01	0.00211	0.106	0.264	6.66	24.2	1.88e-05	2.68	RV	CELLSTATES	PC1	control_PKP2	5	15
AC011476.3	1	0.0418	0.0237	0.0413	4.39	11	0.00212	1.38	RV	CELLSTATES	PC1	control_PKP2	5	15
GNB5	1	0.031	0.0255	0.061	4.76	12.1	0.00133	1.51	RV	CELLSTATES	PC1	control_PKP2	5	15
TRIM5	0.997	0.0436	0.064	0.174	6.03	10.7	0.00232	1.36	RV	CELLSTATES	PC1	control_PKP2	5	15
EVL	0.994	0.00583	0.123	0.287	6.82	19.6	8.59e-05	2.23	RV	CELLSTATES	PC1	control_PKP2	5	15
PPM1E	0.994	0.0233	0.0587	0.144	5.91	13.3	0.00082	1.63	RV	CELLSTATES	PC1	control_PKP2	5	15
ZNF385D	0.993	0.0032	0.501	1.2	8.81	22.1	3.66e-05	2.49	RV	CELLSTATES	PC1	control_PKP2	5	15
PICALM	0.986	0.00254	0.412	0.929	8.49	23.3	2.56e-05	2.6	RV	CELLSTATES	PC1	control_PKP2	5	15
RIMKLB	0.986	0.000824	0.132	0.294	6.91	28.4	5.45e-06	3.08	RV	CELLSTATES	PC1	control_PKP2	5	15
LEPR	0.983	0.0139	0.0283	0.067	4.86	15.5	0.000364	1.86	RV	CELLSTATES	PC1	control_PKP2	5	15
JUND	0.978	0.0428	0.0803	0.198	6.28	10.8	0.00223	1.37	RV	CELLSTATES	PC1	control_PKP2	5	15
PDLIM1	0.975	0.018	0.0427	0.0877	5.31	14.3	0.000559	1.74	RV	CELLSTATES	PC1	control_PKP2	5	15
CSRNP3	0.971	0.0454	0.108	0.234	6.54	10.6	0.0025	1.34	RV	CELLSTATES	PC1	control_PKP2	5	15
ERC1	0.948	0.00107	0.559	1.43	9.06	27.2	7.56e-06	2.97	RV	CELLSTATES	PC1	control_PKP2	5	15
NEDD9	0.947	0.0499	0.0565	0.138	5.79	10.1	0.00298	1.3	RV	CELLSTATES	PC1	control_PKP2	5	15
PIP4K2A	0.93	0.00409	0.134	0.326	7.01	21.1	5.08e-05	2.39	RV	CELLSTATES	PC1	control_PKP2	5	15
GRID2	0.925	0.0434	0.0329	0.0782	5.16	10.8	0.0023	1.36	RV	CELLSTATES	PC1	control_PKP2	5	15
RPS6KA2	0.923	0.0137	0.0966	0.256	6.68	15.5	0.000356	1.86	RV	CELLSTATES	PC1	control_PKP2	5	15
SWAP70	0.923	0.035	0.085	0.197	6.29	11.7	0.00159	1.46	RV	CELLSTATES	PC1	control_PKP2	5	15
RFTN1	0.92	0.00494	0.286	0.676	8.03	20.2	6.92e-05	2.31	RV	CELLSTATES	PC1	control_PKP2	5	15
ARHGAP10	0.916	0.0124	1.68	4.23	10.6	16.2	0.000283	1.9	RV	CELLSTATES	PC1	control_PKP2	5	15
SRGAP1	0.915	0.0133	0.105	0.239	6.57	15.8	0.000325	1.88	RV	CELLSTATES	PC1	control_PKP2	5	15
FOXN3	0.914	0.00412	0.343	0.8	8.3	21	5.29e-05	2.39	RV	CELLSTATES	PC1	control_PKP2	5	15
TFDP2	0.908	0.00674	0.133	0.303	6.94	18.9	0.000107	2.17	RV	CELLSTATES	PC1	control_PKP2	5	15
BAIAP2L1	0.907	0.0171	0.0691	0.116	5.87	14.5	0.000516	1.77	RV	CELLSTATES	PC1	control_PKP2	5	15
THRB	0.906	0.0415	0.0426	0.0882	5.32	11	0.0021	1.38	RV	CELLSTATES	PC1	control_PKP2	5	15
SLC24A3	0.902	0.0203	0.137	0.301	6.94	13.9	0.000655	1.69	RV	CELLSTATES	PC1	control_PKP2	5	15
AL645568.1	0.897	0.024	0.0337	0.0723	5.05	13.2	0.000875	1.62	RV	CELLSTATES	PC1	control_PKP2	5	15
AC078881.1	0.896	0.0349	0.0342	0.0696	4.96	11.7	0.00157	1.46	RV	CELLSTATES	PC1	control_PKP2	5	15
BCL6	0.872	0.0444	0.288	0.639	8.06	10.6	0.00243	1.35	RV	CELLSTATES	PC1	control_PKP2	5	15
NCALD	0.862	0.0212	0.291	0.611	7.99	13.7	0.000711	1.67	RV	CELLSTATES	PC1	control_PKP2	5	15
RAPGEF5	0.857	0.0165	0.447	1.15	8.78	14.8	0.000469	1.78	RV	CELLSTATES	PC1	control_PKP2	5	15
TRIM22	0.851	0.0434	0.0904	0.205	6.39	10.8	0.00229	1.36	RV	CELLSTATES	PC1	control_PKP2	5	15
MAML3	0.85	0.0376	0.146	0.292	6.9	11.4	0.00174	1.43	RV	CELLSTATES	PC1	control_PKP2	5	15
AKAP12	0.848	0.0377	0.118	0.259	6.77	11.4	0.00176	1.42	RV	CELLSTATES	PC1	control_PKP2	5	15
CERS6	0.846	0.00384	0.511	1.25	8.91	21.4	4.57e-05	2.42	RV	CELLSTATES	PC1	control_PKP2	5	15
ADIPOR2	0.844	0.00674	0.113	0.275	6.8	18.9	0.000107	2.17	RV	CELLSTATES	PC1	control_PKP2	5	15
PRICKLE2	0.842	0.0132	0.12	0.218	6.61	15.8	0.000322	1.88	RV	CELLSTATES	PC1	control_PKP2	5	15
CDS2	0.841	0.0429	0.086	0.183	6.29	10.8	0.00224	1.37	RV	CELLSTATES	PC1	control_PKP2	5	15
CDKL1	0.84	0.0134	0.0646	0.136	5.86	15.7	0.000329	1.87	RV	CELLSTATES	PC1	control_PKP2	5	15
SLC12A2	0.832	0.0124	0.661	1.45	9.18	16.1	0.000284	1.9	RV	CELLSTATES	PC1	control_PKP2	5	15
IGF1R	0.831	0.028	0.166	0.348	7.15	12.6	0.00111	1.55	RV	CELLSTATES	PC1	control_PKP2	5	15
NAALADL2	0.831	0.0485	0.183	0.368	7.33	10.3	0.00284	1.31	RV	CELLSTATES	PC1	control_PKP2	5	15
AC016831.7	0.824	0.0107	1.28	2.94	10.2	16.7	0.000231	1.97	RV	CELLSTATES	PC1	control_PKP2	5	15
KCNAB1	0.82	0.0165	1.11	2.37	9.87	14.8	0.000466	1.78	RV	CELLSTATES	PC1	control_PKP2	5	15
ULK2	0.818	0.0235	0.0729	0.159	6.06	13.3	0.000839	1.63	RV	CELLSTATES	PC1	control_PKP2	5	15
APP	0.816	0.0137	0.163	0.332	7.11	15.6	0.000352	1.86	RV	CELLSTATES	PC1	control_PKP2	5	15
PRKAR2A	0.812	0.00673	0.125	0.255	6.79	18.9	0.000106	2.17	RV	CELLSTATES	PC1	control_PKP2	5	15
ASTN1	0.809	0.0459	0.0721	0.14	5.97	10.5	0.00257	1.34	RV	CELLSTATES	PC1	control_PKP2	5	15
SGMS1	0.809	0.00994	0.291	0.622	7.99	17.1	0.000203	2	RV	CELLSTATES	PC1	control_PKP2	5	15
SLC39A11	0.804	0.0406	0.428	0.955	8.6	11.1	0.00202	1.39	RV	CELLSTATES	PC1	control_PKP2	5	15
NFIA	0.799	0.00254	0.783	1.66	9.38	23.4	2.42e-05	2.6	RV	CELLSTATES	PC1	control_PKP2	5	15
AFF1	0.798	0.0134	0.449	0.949	8.58	15.7	0.000331	1.87	RV	CELLSTATES	PC1	control_PKP2	5	15
NARS2	0.796	0.0375	0.0667	0.121	5.85	11.5	0.00173	1.43	RV	CELLSTATES	PC1	control_PKP2	5	15
CNIH3	0.79	0.0494	0.0302	0.0671	4.91	10.2	0.00292	1.31	RV	CELLSTATES	PC1	control_PKP2	5	15
ARHGAP21	0.789	0.00737	0.225	0.439	7.57	18.5	0.000124	2.13	RV	CELLSTATES	PC1	control_PKP2	5	15
EVA1C	0.787	0.0404	0.37	0.879	8.45	11.1	0.002	1.39	RV	CELLSTATES	PC1	control_PKP2	5	15
FNBP1L	0.781	0.0148	0.435	1.01	8.64	15.2	0.000397	1.83	RV	CELLSTATES	PC1	control_PKP2	5	15
ANKS1A	0.779	0.0285	0.519	1.29	8.93	12.5	0.00114	1.54	RV	CELLSTATES	PC1	control_PKP2	5	15
HNRNPH1	0.773	0.0272	0.375	0.687	8.33	12.7	0.00105	1.57	RV	CELLSTATES	PC1	control_PKP2	5	15
CDK19	0.769	0.0167	0.0857	0.164	6.19	14.7	0.000483	1.78	RV	CELLSTATES	PC1	control_PKP2	5	15
KLF12	0.769	0.00994	0.401	0.866	8.44	17	0.000206	2	RV	CELLSTATES	PC1	control_PKP2	5	15
NDUFAF6	0.765	0.0306	0.0866	0.165	6.22	12.2	0.00129	1.51	RV	CELLSTATES	PC1	control_PKP2	5	15
EFHD1	0.764	0.0176	0.265	0.521	7.8	14.4	0.000534	1.76	RV	CELLSTATES	PC1	control_PKP2	5	15
ZNRF3	0.763	0.0495	0.0422	0.0987	5.41	10.2	0.00295	1.31	RV	CELLSTATES	PC1	control_PKP2	5	15
INSR	0.761	0.0157	0.277	0.508	7.88	15	0.000436	1.8	RV	CELLSTATES	PC1	control_PKP2	5	15
PARD3B	0.748	0.0495	0.222	0.421	7.49	10.2	0.00293	1.31	RV	CELLSTATES	PC1	control_PKP2	5	15
AC114763.1	0.745	0.0415	0.0482	0.096	5.5	11	0.00208	1.38	RV	CELLSTATES	PC1	control_PKP2	5	15
KIF13A	0.744	0.0415	0.299	0.591	7.95	11	0.00209	1.38	RV	CELLSTATES	PC1	control_PKP2	5	15
ABO	0.74	0.0388	0.0797	0.18	6.26	11.2	0.00188	1.41	RV	CELLSTATES	PC1	control_PKP2	5	15
NMT2	0.733	0.0215	0.0663	0.12	5.85	13.6	0.00073	1.67	RV	CELLSTATES	PC1	control_PKP2	5	15
RAPGEF1	0.728	0.0495	0.0799	0.16	6.13	10.2	0.00295	1.31	RV	CELLSTATES	PC1	control_PKP2	5	15
ARHGEF7	0.727	0.0135	0.632	1.28	9.06	15.7	0.00034	1.87	RV	CELLSTATES	PC1	control_PKP2	5	15
IQSEC1	0.722	0.0409	0.068	0.139	5.98	11.1	0.00203	1.39	RV	CELLSTATES	PC1	control_PKP2	5	15
RFTN2	0.716	0.0432	0.0808	0.176	6.21	10.8	0.00227	1.36	RV	CELLSTATES	PC1	control_PKP2	5	15
FNIP2	0.707	0.0249	0.133	0.247	6.81	13	0.000918	1.6	RV	CELLSTATES	PC1	control_PKP2	5	15
FHL1	0.705	0.0377	0.13	0.24	6.79	11.4	0.00176	1.42	RV	CELLSTATES	PC1	control_PKP2	5	15
NPAS3	0.702	0.0349	0.256	0.502	7.77	11.7	0.00158	1.46	RV	CELLSTATES	PC1	control_PKP2	5	15
RAPGEF2	0.696	0.0389	0.821	1.53	9.35	11.2	0.00189	1.41	RV	CELLSTATES	PC1	control_PKP2	5	15
KAT6B	0.695	0.0464	0.226	0.471	7.64	10.5	0.00261	1.33	RV	CELLSTATES	PC1	control_PKP2	5	15
KLF7	0.692	0.0285	0.192	0.378	7.33	12.5	0.00115	1.54	RV	CELLSTATES	PC1	control_PKP2	5	15
KIF3A	0.691	0.0472	0.0352	0.064	5.02	10.4	0.00272	1.33	RV	CELLSTATES	PC1	control_PKP2	5	15
SIL1	0.691	0.0379	0.182	0.391	7.36	11.4	0.00179	1.42	RV	CELLSTATES	PC1	control_PKP2	5	15
PHLPP1	0.688	0.0204	0.205	0.365	7.4	13.9	0.000661	1.69	RV	CELLSTATES	PC1	control_PKP2	5	15
GHR	0.685	0.0268	0.332	0.667	8.13	12.8	0.00102	1.57	RV	CELLSTATES	PC1	control_PKP2	5	15
RTCA	0.684	0.0464	0.0389	0.0724	5.15	10.4	0.00263	1.33	RV	CELLSTATES	PC1	control_PKP2	5	15
DENND1A	0.678	0.0134	0.367	0.751	8.3	15.7	0.000331	1.87	RV	CELLSTATES	PC1	control_PKP2	5	15
SARAF	0.673	0.0495	0.0648	0.117	5.85	10.2	0.00295	1.31	RV	CELLSTATES	PC1	control_PKP2	5	15
UBAC2	0.669	0.0452	0.151	0.295	7.04	10.6	0.00249	1.34	RV	CELLSTATES	PC1	control_PKP2	5	15
PIGU	0.667	0.0419	0.0919	0.142	6.22	10.9	0.00214	1.38	RV	CELLSTATES	PC1	control_PKP2	5	15
MIB1	0.639	0.0297	0.197	0.337	7.3	12.3	0.00122	1.53	RV	CELLSTATES	PC1	control_PKP2	5	15
SOS2	0.623	0.0417	0.312	0.588	8.01	11	0.00211	1.38	RV	CELLSTATES	PC1	control_PKP2	5	15
RANBP9	0.615	0.0378	0.132	0.219	6.72	11.4	0.00178	1.42	RV	CELLSTATES	PC1	control_PKP2	5	15
APBB2	0.61	0.0298	1.53	2.94	10.3	12.3	0.00123	1.53	RV	CELLSTATES	PC1	control_PKP2	5	15
TNRC6B	0.607	0.0419	0.506	0.913	8.71	10.9	0.00213	1.38	RV	CELLSTATES	PC1	control_PKP2	5	15
STIM1	0.6	0.0441	0.219	0.434	7.57	10.7	0.00237	1.36	RV	CELLSTATES	PC1	control_PKP2	5	15
WASF2	0.594	0.0361	0.2	0.397	7.47	11.6	0.00165	1.44	RV	CELLSTATES	PC1	control_PKP2	5	15
WWOX	0.547	0.0472	0.775	1.3	9.25	10.4	0.00271	1.33	RV	CELLSTATES	PC1	control_PKP2	5	15

## Sheet: PVneg_control
Gene	logFC	FDR	mean_exp_control	mean_exp_genotype	logCPM	F	PValue	FDR_plot	Region	annotation_level	cell_state	comparison	Observations_genotype	Observations_reference
NPPB	3.91	0.0035	0.00811	0.187	5.35	31.6	2.52e-06	2.46	RV	CELLSTATES	PC1	control_PVneg	4	15
TOX2	2.95	0.00908	0.00635	0.0643	4.29	22.1	4.05e-05	2.04	RV	CELLSTATES	PC1	control_PVneg	4	15
AC107419.1	2.9	0.0442	0.00216	0.0187	3.03	14.6	0.000525	1.35	RV	CELLSTATES	PC1	control_PVneg	4	15
CD84	2.87	0.0088	0.00148	0.0131	2.66	22.6	3.37e-05	2.06	RV	CELLSTATES	PC1	control_PVneg	4	15
RGS7BP	2.4	0.00209	0.0084	0.0604	4.11	34.6	1.14e-06	2.68	RV	CELLSTATES	PC1	control_PVneg	4	15
CSMD1	2.29	0.0116	0.0286	0.58	6.15	20.9	5.82e-05	1.94	RV	CELLSTATES	PC1	control_PVneg	4	15
PTGDR2	2.17	0.0216	0.00861	0.0295	3.61	18.4	0.000136	1.66	RV	CELLSTATES	PC1	control_PVneg	4	15
FKBP5	2.12	0.00816	0.369	1.86	8.84	23.6	2.5e-05	2.09	RV	CELLSTATES	PC1	control_PVneg	4	15
XG	2.06	0.0408	0.00354	0.0244	2.97	15.1	0.000434	1.39	RV	CELLSTATES	PC1	control_PVneg	4	15
PID1	1.98	0.00908	0.109	0.533	7.09	22.1	4.05e-05	2.04	RV	CELLSTATES	PC1	control_PVneg	4	15
CDH8	1.96	0.00632	0.0124	0.0521	4.06	25.7	1.31e-05	2.2	RV	CELLSTATES	PC1	control_PVneg	4	15
RGPD2	1.96	0.00908	0.00749	0.0416	3.76	22.1	4e-05	2.04	RV	CELLSTATES	PC1	control_PVneg	4	15
SLC30A10	1.96	0.0088	0.00858	0.086	3.98	22.5	3.57e-05	2.06	RV	CELLSTATES	PC1	control_PVneg	4	15
BICC1	1.95	0.00918	0.123	0.478	6.96	21.8	4.38e-05	2.04	RV	CELLSTATES	PC1	control_PVneg	4	15
KCNQ3	1.74	0.00651	0.1	0.36	6.73	24.8	1.76e-05	2.19	RV	CELLSTATES	PC1	control_PVneg	4	15
ZBTB16	1.72	0.0129	0.66	2.66	9.52	20.5	6.59e-05	1.89	RV	CELLSTATES	PC1	control_PVneg	4	15
ADAMTS9-AS2	1.7	0.00164	0.522	2.07	9.2	37.9	4.9e-07	2.78	RV	CELLSTATES	PC1	control_PVneg	4	15
CTGF	1.58	0.0339	0.0318	0.0814	4.88	16.1	0.000302	1.47	RV	CELLSTATES	PC1	control_PVneg	4	15
AC092164.1	1.57	0.0307	0.00945	0.0407	3.89	16.8	0.000235	1.51	RV	CELLSTATES	PC1	control_PVneg	4	15
AC007262.2	1.55	0.00632	0.0223	0.0781	4.78	26.5	1.05e-05	2.2	RV	CELLSTATES	PC1	control_PVneg	4	15
MTSS1	1.55	0.00863	0.147	0.531	7.29	23.2	2.8e-05	2.06	RV	CELLSTATES	PC1	control_PVneg	4	15
SLC6A1	1.55	0.0282	0.0869	0.261	6.34	17.2	0.000208	1.55	RV	CELLSTATES	PC1	control_PVneg	4	15
PLOD1	1.51	0.00632	0.128	0.457	7.02	27.1	8.75e-06	2.2	RV	CELLSTATES	PC1	control_PVneg	4	15
CDK6	1.48	0.00209	0.07	0.22	6.21	34.2	1.24e-06	2.68	RV	CELLSTATES	PC1	control_PVneg	4	15
INO80D	1.47	0.0339	0.192	1.05	7.81	16.1	0.000305	1.47	RV	CELLSTATES	PC1	control_PVneg	4	15
L3MBTL4	1.47	0.0281	0.0246	0.0967	4.67	17.2	0.000204	1.55	RV	CELLSTATES	PC1	control_PVneg	4	15
NHSL1	1.47	0.00164	0.139	0.468	7.24	42.1	1.82e-07	2.78	RV	CELLSTATES	PC1	control_PVneg	4	15
SAMHD1	1.46	0.0134	0.104	0.357	6.72	20.4	7.02e-05	1.87	RV	CELLSTATES	PC1	control_PVneg	4	15
SPSB1	1.46	0.00632	0.0362	0.125	5.24	25.5	1.42e-05	2.2	RV	CELLSTATES	PC1	control_PVneg	4	15
PLEKHG1	1.43	0.0428	0.0252	0.0681	4.73	14.9	0.000474	1.37	RV	CELLSTATES	PC1	control_PVneg	4	15
AC009061.2	1.42	0.0442	0.0177	0.0471	4.26	14.6	0.000519	1.35	RV	CELLSTATES	PC1	control_PVneg	4	15
MOB3B	1.38	0.0365	0.0397	0.11	5.33	15.7	0.00035	1.44	RV	CELLSTATES	PC1	control_PVneg	4	15
PPM1E	1.34	0.00452	0.0587	0.191	6	29.8	4.07e-06	2.34	RV	CELLSTATES	PC1	control_PVneg	4	15
FLT1	1.32	0.00863	0.381	1.28	8.69	23.2	2.83e-05	2.06	RV	CELLSTATES	PC1	control_PVneg	4	15
RNF115	1.3	0.00373	0.212	0.66	7.69	30.9	3.02e-06	2.43	RV	CELLSTATES	PC1	control_PVneg	4	15
ITIH5	1.27	0.00908	0.197	0.588	7.59	22	4.18e-05	2.04	RV	CELLSTATES	PC1	control_PVneg	4	15
RCAN2	1.24	0.00591	0.547	1.42	8.91	27.7	7.44e-06	2.23	RV	CELLSTATES	PC1	control_PVneg	4	15
TMEM51	1.23	0.0344	0.0461	0.148	5.61	16	0.000314	1.46	RV	CELLSTATES	PC1	control_PVneg	4	15
ABO	1.22	0.00591	0.0797	0.222	6.32	28.2	6.41e-06	2.23	RV	CELLSTATES	PC1	control_PVneg	4	15
NCOA3	1.22	0.00651	0.248	0.709	7.87	25	1.65e-05	2.19	RV	CELLSTATES	PC1	control_PVneg	4	15
TNFRSF21	1.22	0.00632	0.119	0.343	6.87	25.8	1.29e-05	2.2	RV	CELLSTATES	PC1	control_PVneg	4	15
DOK6	1.21	0.00908	0.174	0.406	7.22	22.1	3.99e-05	2.04	RV	CELLSTATES	PC1	control_PVneg	4	15
PACSIN2	1.21	0.0134	0.575	1.47	8.99	20.3	7.22e-05	1.87	RV	CELLSTATES	PC1	control_PVneg	4	15
CCND3	1.19	0.0154	0.162	0.492	7.32	19.7	8.85e-05	1.81	RV	CELLSTATES	PC1	control_PVneg	4	15
ARL15	1.18	0.00651	0.439	1.21	8.71	25.1	1.58e-05	2.19	RV	CELLSTATES	PC1	control_PVneg	4	15
STYXL1	1.18	0.0281	0.0249	0.0676	4.57	17.3	0.000201	1.55	RV	CELLSTATES	PC1	control_PVneg	4	15
ZNF704	1.18	0.00908	0.231	0.575	7.66	21.9	4.24e-05	2.04	RV	CELLSTATES	PC1	control_PVneg	4	15
TMTC1	1.17	0.00632	0.68	1.82	9.31	25.5	1.4e-05	2.2	RV	CELLSTATES	PC1	control_PVneg	4	15
APBA1	1.16	0.00863	0.122	0.305	6.77	22.9	3.11e-05	2.06	RV	CELLSTATES	PC1	control_PVneg	4	15
VCL	1.16	0.0383	0.353	0.855	8.19	15.4	0.000389	1.42	RV	CELLSTATES	PC1	control_PVneg	4	15
CARMIL1	1.15	0.0442	0.233	0.808	8.02	14.7	0.000511	1.35	RV	CELLSTATES	PC1	control_PVneg	4	15
LRP5	1.14	0.0368	0.0306	0.0802	5.06	15.6	0.000358	1.43	RV	CELLSTATES	PC1	control_PVneg	4	15
SLC44A1	1.14	0.00632	0.0712	0.176	6.09	26.3	1.12e-05	2.2	RV	CELLSTATES	PC1	control_PVneg	4	15
ZNF627	1.13	0.0437	0.0334	0.0907	5.11	14.7	0.000499	1.36	RV	CELLSTATES	PC1	control_PVneg	4	15
SNTB1	1.12	0.0442	0.165	0.357	7.09	14.6	0.000524	1.35	RV	CELLSTATES	PC1	control_PVneg	4	15
FOXO1	1.09	0.00632	0.116	0.314	6.84	25.9	1.23e-05	2.2	RV	CELLSTATES	PC1	control_PVneg	4	15
AC087500.1	1.08	0.0489	0.0335	0.0875	5.01	14.2	0.000621	1.31	RV	CELLSTATES	PC1	control_PVneg	4	15
GABPB2	1.08	0.0303	0.0994	0.278	6.54	16.9	0.000229	1.52	RV	CELLSTATES	PC1	control_PVneg	4	15
CATSPER2	1.07	0.0281	0.0377	0.104	5.34	17.2	0.000205	1.55	RV	CELLSTATES	PC1	control_PVneg	4	15
FOXO3	1.06	0.0151	0.369	0.91	8.34	19.8	8.58e-05	1.82	RV	CELLSTATES	PC1	control_PVneg	4	15
CPEB3	1.04	0.00632	0.103	0.25	6.53	25.7	1.33e-05	2.2	RV	CELLSTATES	PC1	control_PVneg	4	15
ANKS1A	1.02	0.0419	0.519	1.23	8.85	15	0.000449	1.38	RV	CELLSTATES	PC1	control_PVneg	4	15
ZNF385D	1.01	0.0242	0.501	1.13	8.7	17.9	0.000164	1.62	RV	CELLSTATES	PC1	control_PVneg	4	15
DCAKD	0.997	0.0203	0.0581	0.156	5.78	18.7	0.000121	1.69	RV	CELLSTATES	PC1	control_PVneg	4	15
UGDH-AS1	0.99	0.0242	0.0566	0.137	5.79	17.9	0.00016	1.62	RV	CELLSTATES	PC1	control_PVneg	4	15
ASTN1	0.974	0.0365	0.0721	0.152	6	15.7	0.000348	1.44	RV	CELLSTATES	PC1	control_PVneg	4	15
PTPN9	0.968	0.0365	0.332	0.797	8.17	15.7	0.000351	1.44	RV	CELLSTATES	PC1	control_PVneg	4	15
RASAL2	0.965	0.00965	1.22	2.63	9.97	21.6	4.69e-05	2.02	RV	CELLSTATES	PC1	control_PVneg	4	15
FOXN3	0.963	0.0207	0.343	0.818	8.25	18.6	0.000125	1.68	RV	CELLSTATES	PC1	control_PVneg	4	15
RAB8B	0.96	0.0164	0.0954	0.23	6.45	19.4	9.59e-05	1.79	RV	CELLSTATES	PC1	control_PVneg	4	15
EFHD1	0.944	0.0359	0.265	0.601	7.82	15.8	0.000333	1.44	RV	CELLSTATES	PC1	control_PVneg	4	15
MIB1	0.922	0.0408	0.197	0.477	7.36	15.1	0.000433	1.39	RV	CELLSTATES	PC1	control_PVneg	4	15
INSR	0.879	0.0344	0.277	0.633	7.93	16	0.000316	1.46	RV	CELLSTATES	PC1	control_PVneg	4	15
APBB2	0.869	0.0149	1.53	3.16	10.3	19.9	8.18e-05	1.83	RV	CELLSTATES	PC1	control_PVneg	4	15
FNBP1L	0.855	0.0339	0.435	0.932	8.56	16.1	0.000303	1.47	RV	CELLSTATES	PC1	control_PVneg	4	15
WASF2	0.853	0.0231	0.2	0.441	7.47	18.1	0.00015	1.64	RV	CELLSTATES	PC1	control_PVneg	4	15
ERC1	0.838	0.0242	0.559	1.19	8.92	17.9	0.000162	1.62	RV	CELLSTATES	PC1	control_PVneg	4	15
AGO4	0.827	0.0372	0.112	0.233	6.56	15.6	0.000368	1.43	RV	CELLSTATES	PC1	control_PVneg	4	15
SPECC1	0.795	0.045	0.599	1.24	8.97	14.5	0.000546	1.35	RV	CELLSTATES	PC1	control_PVneg	4	15

## Sheet: RBM20_control
Gene	logFC	FDR	mean_exp_control	mean_exp_genotype	logCPM	F	PValue	FDR_plot	Region	annotation_level	cell_state	comparison	Observations_genotype	Observations_reference
HBB	3.25	0.0149	0.00323	0.0214	3.29	20.8	5.9e-05	1.83	RV	CELLSTATES	PC1	control_RBM20	5	15
NPPB	3.1	0.0269	0.00811	0.112	5.03	17.7	0.000168	1.57	RV	CELLSTATES	PC1	control_RBM20	5	15
GRM8	2.55	0.00896	0.0142	0.054	4.42	23.2	2.78e-05	2.05	RV	CELLSTATES	PC1	control_RBM20	5	15
PTGDR2	2.33	0.00743	0.00861	0.0265	3.57	25.5	1.37e-05	2.13	RV	CELLSTATES	PC1	control_RBM20	5	15
CTGF	2.12	0.00377	0.0318	0.0951	5.17	29.1	4.87e-06	2.42	RV	CELLSTATES	PC1	control_RBM20	5	15
TIPARP	2.04	0.00114	0.0255	0.102	5.13	36.2	7.33e-07	2.94	RV	CELLSTATES	PC1	control_RBM20	5	15
RGCC	2.03	0.0217	0.0074	0.0224	3.46	18.7	0.00012	1.66	RV	CELLSTATES	PC1	control_RBM20	5	15
LINC01242	2	0.0217	0.0118	0.0291	3.83	18.7	0.00012	1.66	RV	CELLSTATES	PC1	control_RBM20	5	15
KCNB1	1.92	0.0167	0.0123	0.0563	4.45	19.9	8.13e-05	1.78	RV	CELLSTATES	PC1	control_RBM20	5	15
RGS7BP	1.9	0.00858	0.0084	0.0429	4.04	24.4	1.9e-05	2.07	RV	CELLSTATES	PC1	control_RBM20	5	15
NOS1AP	1.87	0.0399	0.0187	0.0744	4.81	15.9	0.000324	1.4	RV	CELLSTATES	PC1	control_RBM20	5	15
PLD5	1.82	0.0054	0.0226	0.0708	4.84	27.2	8.44e-06	2.27	RV	CELLSTATES	PC1	control_RBM20	5	15
ADAMTS9-AS2	1.69	0.00114	0.522	1.81	9.27	36.5	6.79e-07	2.94	RV	CELLSTATES	PC1	control_RBM20	5	15
LINC02585	1.68	0.0399	0.00847	0.0253	3.56	15.9	0.000325	1.4	RV	CELLSTATES	PC1	control_RBM20	5	15
BMP2	1.65	0.0254	0.0126	0.047	4.18	18	0.000152	1.59	RV	CELLSTATES	PC1	control_RBM20	5	15
AFF2	1.62	0.022	0.0106	0.0282	3.79	18.6	0.000123	1.66	RV	CELLSTATES	PC1	control_RBM20	5	15
MOB3B	1.61	0.00896	0.0397	0.111	5.44	23.4	2.64e-05	2.05	RV	CELLSTATES	PC1	control_RBM20	5	15
PID1	1.56	0.00707	0.109	0.285	6.73	25.9	1.24e-05	2.15	RV	CELLSTATES	PC1	control_RBM20	5	15
NCKIPSD	1.54	0.0016	0.0277	0.086	5.09	33.9	1.33e-06	2.8	RV	CELLSTATES	PC1	control_RBM20	5	15
ITGA10	1.51	0.0432	0.0195	0.0362	4.23	15.4	0.000386	1.36	RV	CELLSTATES	PC1	control_RBM20	5	15
FKBP5	1.48	0.0282	0.369	1.3	8.81	17.4	0.000187	1.55	RV	CELLSTATES	PC1	control_RBM20	5	15
CARMIL1	1.4	0.00875	0.233	0.772	8.1	24	2.19e-05	2.06	RV	CELLSTATES	PC1	control_RBM20	5	15
LINC00240	1.35	0.0451	0.0149	0.0395	4.26	15.3	0.000407	1.35	RV	CELLSTATES	PC1	control_RBM20	5	15
MTSS1	1.34	0.00875	0.147	0.444	7.39	23.8	2.34e-05	2.06	RV	CELLSTATES	PC1	control_RBM20	5	15
ICA1L	1.29	0.0107	0.0491	0.13	5.77	22.5	3.46e-05	1.97	RV	CELLSTATES	PC1	control_RBM20	5	15
PIGZ	1.29	0.0149	0.0137	0.0384	4.17	20.9	5.83e-05	1.83	RV	CELLSTATES	PC1	control_RBM20	5	15
SCN7A	1.29	0.00753	0.772	2.08	9.64	25.1	1.55e-05	2.12	RV	CELLSTATES	PC1	control_RBM20	5	15
FLT1	1.25	0.0125	0.381	1.12	8.77	21.8	4.38e-05	1.9	RV	CELLSTATES	PC1	control_RBM20	5	15
C9orf84	1.24	0.0332	0.0786	0.22	6.5	16.6	0.000248	1.48	RV	CELLSTATES	PC1	control_RBM20	5	15
MERTK	1.18	0.0316	0.0628	0.168	6.12	16.9	0.000224	1.5	RV	CELLSTATES	PC1	control_RBM20	5	15
PTPN13	1.17	0.012	0.25	0.629	7.95	22	4.1e-05	1.92	RV	CELLSTATES	PC1	control_RBM20	5	15
CTDSPL	1.12	0.0278	0.104	0.238	6.69	17.6	0.000179	1.56	RV	CELLSTATES	PC1	control_RBM20	5	15
KALRN	1.12	0.0156	0.614	1.61	9.31	20.4	6.78e-05	1.81	RV	CELLSTATES	PC1	control_RBM20	5	15
NHSL1	1.1	0.00896	0.139	0.358	7.21	23.3	2.69e-05	2.05	RV	CELLSTATES	PC1	control_RBM20	5	15
DOCK9	1.07	0.0332	0.148	0.339	7.18	16.7	0.000242	1.48	RV	CELLSTATES	PC1	control_RBM20	5	15
ETV5	1.03	0.0399	0.0273	0.0663	5	15.9	0.000326	1.4	RV	CELLSTATES	PC1	control_RBM20	5	15
WDR78	0.996	0.0489	0.0824	0.166	6.25	14.9	0.000468	1.31	RV	CELLSTATES	PC1	control_RBM20	5	15
NOTCH2	0.993	0.0489	0.0542	0.0992	5.59	14.9	0.000464	1.31	RV	CELLSTATES	PC1	control_RBM20	5	15
ZNF483	0.991	0.0489	0.0278	0.0754	5.14	14.9	0.000461	1.31	RV	CELLSTATES	PC1	control_RBM20	5	15
RNF115	0.955	0.00667	0.212	0.463	7.67	26.2	1.11e-05	2.18	RV	CELLSTATES	PC1	control_RBM20	5	15
RASAL2	0.946	0.00896	1.22	2.48	10.1	23.5	2.56e-05	2.05	RV	CELLSTATES	PC1	control_RBM20	5	15
SRGAP1	0.938	0.034	0.105	0.212	6.57	16.5	0.00026	1.47	RV	CELLSTATES	PC1	control_RBM20	5	15
NCOA3	0.923	0.00896	0.248	0.549	7.9	23.2	2.8e-05	2.05	RV	CELLSTATES	PC1	control_RBM20	5	15
FAM214A	0.915	0.0184	0.106	0.21	6.59	19.4	9.38e-05	1.73	RV	CELLSTATES	PC1	control_RBM20	5	15
FOXO3	0.869	0.022	0.369	0.749	8.38	18.6	0.000125	1.66	RV	CELLSTATES	PC1	control_RBM20	5	15
RAB8B	0.827	0.0156	0.0954	0.184	6.46	20.2	7.19e-05	1.81	RV	CELLSTATES	PC1	control_RBM20	5	15
FOXO1	0.809	0.0217	0.116	0.234	6.81	18.7	0.000119	1.66	RV	CELLSTATES	PC1	control_RBM20	5	15
SLC44A1	0.807	0.0489	0.0712	0.124	6	15	0.000455	1.31	RV	CELLSTATES	PC1	control_RBM20	5	15

## Sheet: TTN_control
Gene	logFC	FDR	mean_exp_control	mean_exp_genotype	logCPM	F	PValue	FDR_plot	Region	annotation_level	cell_state	comparison	Observations_genotype	Observations_reference
NPPB	4.94	9.5e-06	0.00811	0.249	5.95	57.8	4.29e-09	5.02	RV	CELLSTATES	PC1	control_TTN	6	15
BICC1	2.97	3.63e-06	0.123	0.913	7.78	67.7	6.57e-10	5.44	RV	CELLSTATES	PC1	control_TTN	6	15
NPPA	2.86	0.000378	0.00894	0.0672	4.51	34.4	9.22e-07	3.42	RV	CELLSTATES	PC1	control_TTN	6	15
LINC02343	2.71	2.37e-05	0.0056	0.0516	4.08	50.7	1.85e-08	4.63	RV	CELLSTATES	PC1	control_TTN	6	15
PTGDR2	2.59	0.000105	0.00861	0.0367	3.73	40.7	1.88e-07	3.98	RV	CELLSTATES	PC1	control_TTN	6	15
NRK	2.49	1.54e-05	0.0141	0.0949	4.89	54.5	8.33e-09	4.81	RV	CELLSTATES	PC1	control_TTN	6	15
TOX2	2.38	0.0234	0.00635	0.0397	3.95	14.7	0.000471	1.63	RV	CELLSTATES	PC1	control_TTN	6	15
PID1	2.36	5.23e-06	0.109	0.562	7.28	63.5	1.42e-09	5.28	RV	CELLSTATES	PC1	control_TTN	6	15
MUM1L1	2.25	0.00614	0.00259	0.0226	3.15	20.1	6.67e-05	2.21	RV	CELLSTATES	PC1	control_TTN	6	15
LINC01088	2.23	0.00124	0.0328	0.222	6.01	28.5	4.82e-06	2.91	RV	CELLSTATES	PC1	control_TTN	6	15
IL1RAPL2	2.17	0.0107	0.0643	0.225	6.05	18	0.000142	1.97	RV	CELLSTATES	PC1	control_TTN	6	15
KCNQ3	2.14	2.16e-05	0.1	0.614	7.38	52.2	1.36e-08	4.67	RV	CELLSTATES	PC1	control_TTN	6	15
TIPARP	2.12	3.14e-05	0.0255	0.124	5.26	47	4.21e-08	4.5	RV	CELLSTATES	PC1	control_TTN	6	15
ADARB2	2.09	3.06e-05	0.0496	0.321	6.57	48.5	3.05e-08	4.51	RV	CELLSTATES	PC1	control_TTN	6	15
MOB3B	2.09	3.06e-05	0.0397	0.182	5.83	48.1	3.31e-08	4.51	RV	CELLSTATES	PC1	control_TTN	6	15
RGS7BP	2.04	0.0015	0.0084	0.0529	4.27	27.2	7.16e-06	2.82	RV	CELLSTATES	PC1	control_TTN	6	15
AP000777.3	1.98	0.012	0.0047	0.0147	2.84	17.5	0.000167	1.92	RV	CELLSTATES	PC1	control_TTN	6	15
EPHA4	1.9	0.0186	0.0077	0.0253	3.45	15.6	0.000333	1.73	RV	CELLSTATES	PC1	control_TTN	6	15
ADAMTS9-AS2	1.88	2.45e-05	0.522	2.44	9.47	49.9	2.22e-08	4.61	RV	CELLSTATES	PC1	control_TTN	6	15
PPM1H	1.88	0.000437	0.0317	0.11	5.23	33.5	1.19e-06	3.36	RV	CELLSTATES	PC1	control_TTN	6	15
KCNB1	1.87	0.00614	0.0123	0.0661	4.55	20.2	6.44e-05	2.21	RV	CELLSTATES	PC1	control_TTN	6	15
PLD5	1.85	0.00485	0.0226	0.0737	4.89	21.6	4.11e-05	2.31	RV	CELLSTATES	PC1	control_TTN	6	15
AC063944.3	1.84	0.0309	0.00269	0.02	3.1	13.5	0.000733	1.51	RV	CELLSTATES	PC1	control_TTN	6	15
ACTA1	1.81	0.0309	0.111	0.455	7.28	13.5	0.000736	1.51	RV	CELLSTATES	PC1	control_TTN	6	15
AGFG2	1.8	0.00677	0.00496	0.0264	3.42	19.7	7.71e-05	2.17	RV	CELLSTATES	PC1	control_TTN	6	15
FLT1	1.79	2.37e-05	0.381	1.89	9.11	50.6	1.93e-08	4.63	RV	CELLSTATES	PC1	control_TTN	6	15
CARMIL1	1.76	5.93e-06	0.233	1.17	8.39	61.3	2.14e-09	5.23	RV	CELLSTATES	PC1	control_TTN	6	15
GRM8	1.75	0.00206	0.0142	0.0363	3.99	25.7	1.12e-05	2.69	RV	CELLSTATES	PC1	control_TTN	6	15
CTGF	1.74	0.0182	0.0318	0.0741	4.96	15.7	0.000323	1.74	RV	CELLSTATES	PC1	control_TTN	6	15
FKBP5	1.74	0.00106	0.369	2	9.1	29.3	3.86e-06	2.97	RV	CELLSTATES	PC1	control_TTN	6	15
CHST10	1.7	0.0212	0.00485	0.017	3.13	15.1	0.0004	1.67	RV	CELLSTATES	PC1	control_TTN	6	15
AFF3	1.68	0.000383	0.0372	0.122	5.47	34.1	1e-06	3.42	RV	CELLSTATES	PC1	control_TTN	6	15
MTSS1	1.65	0.000602	0.147	0.653	7.62	31.6	2.01e-06	3.22	RV	CELLSTATES	PC1	control_TTN	6	15
NCKIPSD	1.62	8.22e-05	0.0277	0.105	5.2	42.1	1.34e-07	4.08	RV	CELLSTATES	PC1	control_TTN	6	15
ALDH6A1	1.61	0.00826	0.0124	0.0402	4.11	18.9	0.000103	2.08	RV	CELLSTATES	PC1	control_TTN	6	15
ABTB2	1.6	0.0337	0.0814	0.368	6.92	13.1	0.000862	1.47	RV	CELLSTATES	PC1	control_TTN	6	15
BMS1P14	1.6	0.0283	0.0122	0.0419	4.16	14	0.000625	1.55	RV	CELLSTATES	PC1	control_TTN	6	15
REPS2	1.54	0.00381	0.0144	0.0566	4.45	22.7	2.82e-05	2.42	RV	CELLSTATES	PC1	control_TTN	6	15
ATP10A	1.52	0.00865	0.116	0.362	6.84	18.7	0.000109	2.06	RV	CELLSTATES	PC1	control_TTN	6	15
BMP2	1.52	0.00245	0.0126	0.0498	4.3	24.9	1.44e-05	2.61	RV	CELLSTATES	PC1	control_TTN	6	15
MPP6	1.5	0.0269	0.0344	0.0863	5.17	14.2	0.000577	1.57	RV	CELLSTATES	PC1	control_TTN	6	15
ITGA4	1.48	0.0173	0.0132	0.0341	3.92	15.9	0.000298	1.76	RV	CELLSTATES	PC1	control_TTN	6	15
MIR503HG	1.48	0.0124	0.00626	0.0325	3.8	17.3	0.000178	1.91	RV	CELLSTATES	PC1	control_TTN	6	15
AC010173.1	1.46	0.0121	0.0104	0.0303	3.75	17.5	0.00017	1.92	RV	CELLSTATES	PC1	control_TTN	6	15
ZBTB16	1.45	0.00302	0.66	2.96	9.78	23.8	1.99e-05	2.52	RV	CELLSTATES	PC1	control_TTN	6	15
LDLRAD4	1.44	0.0392	0.0364	0.0769	5.02	12.5	0.0011	1.41	RV	CELLSTATES	PC1	control_TTN	6	15
LINC02585	1.44	0.0339	0.00847	0.0255	3.52	13.1	0.000877	1.47	RV	CELLSTATES	PC1	control_TTN	6	15
MYL2	1.44	0.0322	0.414	1.14	8.87	13.4	0.000788	1.49	RV	CELLSTATES	PC1	control_TTN	6	15
KALRN	1.43	0.000105	0.614	2.44	9.55	40.6	1.89e-07	3.98	RV	CELLSTATES	PC1	control_TTN	6	15
FRAS1	1.41	0.00245	0.0381	0.116	5.48	24.7	1.5e-05	2.61	RV	CELLSTATES	PC1	control_TTN	6	15
TUB	1.41	0.0347	0.00729	0.03	3.72	13	0.000914	1.46	RV	CELLSTATES	PC1	control_TTN	6	15
ITGA10	1.38	0.0428	0.0195	0.0368	4.21	12.2	0.00124	1.37	RV	CELLSTATES	PC1	control_TTN	6	15
SLC1A3	1.38	0.0182	0.0295	0.117	5.41	15.7	0.000321	1.74	RV	CELLSTATES	PC1	control_TTN	6	15
GABRB3	1.36	0.036	0.0103	0.0255	3.59	12.8	0.000972	1.44	RV	CELLSTATES	PC1	control_TTN	6	15
NHSL1	1.36	3.67e-05	0.139	0.483	7.37	46	5.3e-08	4.44	RV	CELLSTATES	PC1	control_TTN	6	15
FBXO32	1.35	0.00236	0.0797	0.196	6.29	25.1	1.34e-05	2.63	RV	CELLSTATES	PC1	control_TTN	6	15
MERTK	1.35	0.00482	0.0628	0.223	6.27	21.7	4.01e-05	2.32	RV	CELLSTATES	PC1	control_TTN	6	15
SCN7A	1.35	0.000575	0.772	2.63	9.76	31.9	1.84e-06	3.24	RV	CELLSTATES	PC1	control_TTN	6	15
SPSB1	1.35	0.00106	0.0362	0.113	5.4	29.1	4.03e-06	2.97	RV	CELLSTATES	PC1	control_TTN	6	15
SNHG22	1.34	0.00573	0.0149	0.0484	4.31	20.6	5.64e-05	2.24	RV	CELLSTATES	PC1	control_TTN	6	15
ICA1L	1.33	0.0015	0.0491	0.151	5.81	27.2	7.15e-06	2.82	RV	CELLSTATES	PC1	control_TTN	6	15
LAMA2	1.33	0.0314	0.747	2.99	9.86	13.5	0.000754	1.5	RV	CELLSTATES	PC1	control_TTN	6	15
MB	1.33	0.0128	0.182	0.556	7.75	17.1	0.000192	1.89	RV	CELLSTATES	PC1	control_TTN	6	15
PLXDC2	1.33	0.0111	0.209	0.616	7.72	17.8	0.000151	1.96	RV	CELLSTATES	PC1	control_TTN	6	15
AC092164.1	1.32	0.0182	0.00945	0.0334	3.87	15.7	0.000323	1.74	RV	CELLSTATES	PC1	control_TTN	6	15
PNPLA7	1.32	0.0199	0.0182	0.0442	4.33	15.4	0.000367	1.7	RV	CELLSTATES	PC1	control_TTN	6	15
CFAP70	1.31	0.029	0.00777	0.0272	3.67	13.8	0.000652	1.54	RV	CELLSTATES	PC1	control_TTN	6	15
YPEL1	1.28	0.00568	0.0135	0.0461	4.27	20.7	5.54e-05	2.25	RV	CELLSTATES	PC1	control_TTN	6	15
LINC00886	1.27	0.004	0.0312	0.0852	5.07	22.5	3.03e-05	2.4	RV	CELLSTATES	PC1	control_TTN	6	15
CTDSPL	1.24	0.00245	0.104	0.308	6.8	24.7	1.5e-05	2.61	RV	CELLSTATES	PC1	control_TTN	6	15
UPP2	1.24	0.0496	0.0124	0.0256	3.71	11.7	0.00153	1.3	RV	CELLSTATES	PC1	control_TTN	6	15
FAM20C	1.23	0.0142	0.0242	0.0582	4.63	16.7	0.000224	1.85	RV	CELLSTATES	PC1	control_TTN	6	15
RPS6KA2	1.23	0.00125	0.0966	0.325	6.88	28.4	4.95e-06	2.9	RV	CELLSTATES	PC1	control_TTN	6	15
RCAN2	1.22	0.000156	0.547	1.71	9.15	38.6	3.11e-07	3.81	RV	CELLSTATES	PC1	control_TTN	6	15
DENND3	1.21	0.00536	0.245	0.915	8.23	21	4.94e-05	2.27	RV	CELLSTATES	PC1	control_TTN	6	15
DOK6	1.2	0.00106	0.174	0.474	7.4	29.2	3.99e-06	2.97	RV	CELLSTATES	PC1	control_TTN	6	15
ABCA6	1.19	0.00763	0.0894	0.242	6.57	19.2	9.2e-05	2.12	RV	CELLSTATES	PC1	control_TTN	6	15
ROR1	1.19	0.0358	0.0268	0.0736	4.94	12.9	0.000961	1.45	RV	CELLSTATES	PC1	control_TTN	6	15
PDLIM1	1.17	0.00236	0.0427	0.0984	5.41	25.1	1.33e-05	2.63	RV	CELLSTATES	PC1	control_TTN	6	15
PTPN13	1.15	0.0014	0.25	0.785	8.06	27.9	5.7e-06	2.86	RV	CELLSTATES	PC1	control_TTN	6	15
TNNC1	1.14	0.0356	0.139	0.289	7.09	12.9	0.000949	1.45	RV	CELLSTATES	PC1	control_TTN	6	15
TMTC1	1.13	0.00141	0.68	2.16	9.51	27.8	5.99e-06	2.85	RV	CELLSTATES	PC1	control_TTN	6	15
STOX2	1.12	0.0339	0.0648	0.119	5.73	13.1	0.000881	1.47	RV	CELLSTATES	PC1	control_TTN	6	15
EGFR	1.11	0.0014	0.269	0.856	8.19	27.9	5.8e-06	2.86	RV	CELLSTATES	PC1	control_TTN	6	15
FAM214A	1.1	0.00149	0.106	0.277	6.71	27.3	6.85e-06	2.83	RV	CELLSTATES	PC1	control_TTN	6	15
ATP10D	1.09	0.00284	0.147	0.427	7.31	24.1	1.82e-05	2.55	RV	CELLSTATES	PC1	control_TTN	6	15
BACH2	1.09	0.0214	0.0644	0.146	5.92	15.1	0.000409	1.67	RV	CELLSTATES	PC1	control_TTN	6	15
GNAL	1.09	0.0241	0.0251	0.0647	4.81	14.6	0.000494	1.62	RV	CELLSTATES	PC1	control_TTN	6	15
ITIH5	1.09	0.0136	0.197	0.448	7.54	16.9	0.000208	1.87	RV	CELLSTATES	PC1	control_TTN	6	15
RNF115	1.09	0.000138	0.212	0.623	7.8	39.3	2.61e-07	3.86	RV	CELLSTATES	PC1	control_TTN	6	15
SAMHD1	1.09	0.00499	0.104	0.302	6.79	21.4	4.37e-05	2.3	RV	CELLSTATES	PC1	control_TTN	6	15
ARL15	1.08	0.00359	0.439	1.14	8.74	23.2	2.43e-05	2.45	RV	CELLSTATES	PC1	control_TTN	6	15
FOXO1	1.06	0.000973	0.116	0.329	6.95	29.7	3.43e-06	3.01	RV	CELLSTATES	PC1	control_TTN	6	15
ADGRF5	1.04	0.014	0.215	0.505	7.64	16.8	0.000217	1.85	RV	CELLSTATES	PC1	control_TTN	6	15
FOXO3	1.04	0.00149	0.369	0.998	8.5	27.4	6.77e-06	2.83	RV	CELLSTATES	PC1	control_TTN	6	15
GNB5	1.04	0.023	0.0255	0.0653	4.84	14.7	0.000461	1.64	RV	CELLSTATES	PC1	control_TTN	6	15
NPAS2	1.04	0.0326	0.106	0.201	6.47	13.3	0.0008	1.49	RV	CELLSTATES	PC1	control_TTN	6	15
RRAS2	1.04	0.0146	0.0316	0.095	5.27	16.6	0.000231	1.83	RV	CELLSTATES	PC1	control_TTN	6	15
ZNF704	1.04	0.00438	0.231	0.605	7.8	22.1	3.44e-05	2.36	RV	CELLSTATES	PC1	control_TTN	6	15
KREMEN1	1.03	0.0277	0.0224	0.0613	4.72	14.1	0.000598	1.56	RV	CELLSTATES	PC1	control_TTN	6	15
PIGZ	1.03	0.0299	0.0137	0.0377	4.12	13.7	0.000679	1.52	RV	CELLSTATES	PC1	control_TTN	6	15
ABHD3	1.02	0.028	0.0469	0.0858	5.36	14	0.000615	1.55	RV	CELLSTATES	PC1	control_TTN	6	15
ANKS1A	1.02	0.00578	0.519	1.56	9.09	20.6	5.79e-05	2.24	RV	CELLSTATES	PC1	control_TTN	6	15
ZNF385D	1.02	0.00317	0.501	1.3	8.88	23.6	2.12e-05	2.5	RV	CELLSTATES	PC1	control_TTN	6	15
TSC22D3	1.01	0.0182	0.0775	0.191	6.3	15.7	0.000317	1.74	RV	CELLSTATES	PC1	control_TTN	6	15
TMEM51	0.996	0.0124	0.0461	0.13	5.69	17.2	0.000184	1.9	RV	CELLSTATES	PC1	control_TTN	6	15
ABCA10	0.993	0.015	0.105	0.276	6.75	16.4	0.000248	1.82	RV	CELLSTATES	PC1	control_TTN	6	15
DPH6-DT	0.984	0.0174	0.0294	0.0871	5.19	15.9	0.000303	1.76	RV	CELLSTATES	PC1	control_TTN	6	15
CCND3	0.981	0.0169	0.162	0.382	7.29	16	0.00029	1.77	RV	CELLSTATES	PC1	control_TTN	6	15
RASAL2	0.978	0.00153	1.22	2.95	10.1	26.9	7.72e-06	2.82	RV	CELLSTATES	PC1	control_TTN	6	15
IQSEC1	0.958	0.00485	0.068	0.165	6.09	21.6	4.09e-05	2.31	RV	CELLSTATES	PC1	control_TTN	6	15
TNFRSF21	0.941	0.00704	0.119	0.302	6.9	19.6	8.13e-05	2.15	RV	CELLSTATES	PC1	control_TTN	6	15
IRAK3	0.938	0.00763	0.0995	0.298	6.79	19.2	9.31e-05	2.12	RV	CELLSTATES	PC1	control_TTN	6	15
SLC44A1	0.93	0.00614	0.0712	0.16	6.08	20.1	6.71e-05	2.21	RV	CELLSTATES	PC1	control_TTN	6	15
WBP2	0.926	0.0308	0.0238	0.0476	4.57	13.6	0.000722	1.51	RV	CELLSTATES	PC1	control_TTN	6	15
APBA1	0.919	0.015	0.122	0.251	6.74	16.5	0.000244	1.82	RV	CELLSTATES	PC1	control_TTN	6	15
GPCPD1	0.919	0.0137	0.0784	0.152	6.05	16.9	0.00021	1.86	RV	CELLSTATES	PC1	control_TTN	6	15
WDR78	0.919	0.0226	0.0824	0.184	6.26	14.8	0.000447	1.65	RV	CELLSTATES	PC1	control_TTN	6	15
SSBP3	0.917	0.0227	0.0607	0.138	5.87	14.8	0.00045	1.64	RV	CELLSTATES	PC1	control_TTN	6	15
DOCK9	0.906	0.0461	0.148	0.368	7.17	11.9	0.0014	1.34	RV	CELLSTATES	PC1	control_TTN	6	15
FNBP1L	0.899	0.00499	0.435	1.08	8.7	21.4	4.32e-05	2.3	RV	CELLSTATES	PC1	control_TTN	6	15
ZFAND5	0.898	0.0265	0.0673	0.157	6.04	14.3	0.000555	1.58	RV	CELLSTATES	PC1	control_TTN	6	15
KLF12	0.892	0.00429	0.401	0.963	8.52	22.2	3.33e-05	2.37	RV	CELLSTATES	PC1	control_TTN	6	15
NCOA3	0.888	0.00362	0.248	0.638	7.93	23.1	2.53e-05	2.44	RV	CELLSTATES	PC1	control_TTN	6	15
TRIM22	0.888	0.0446	0.0904	0.208	6.41	12	0.00133	1.35	RV	CELLSTATES	PC1	control_TTN	6	15
SRGAP1	0.886	0.0112	0.105	0.244	6.61	17.7	0.000153	1.95	RV	CELLSTATES	PC1	control_TTN	6	15
RAPGEF5	0.884	0.0149	0.447	1.18	8.81	16.5	0.00024	1.83	RV	CELLSTATES	PC1	control_TTN	6	15
KAT2B	0.87	0.03	0.0548	0.114	5.67	13.7	0.000693	1.52	RV	CELLSTATES	PC1	control_TTN	6	15
NFASC	0.869	0.0334	0.541	1.2	8.87	13.2	0.000836	1.48	RV	CELLSTATES	PC1	control_TTN	6	15
CERS6	0.863	0.00614	0.511	1.29	8.95	20.3	6.33e-05	2.21	RV	CELLSTATES	PC1	control_TTN	6	15
FAM117B	0.861	0.0124	0.0498	0.111	5.62	17.3	0.000181	1.91	RV	CELLSTATES	PC1	control_TTN	6	15
FOXN3	0.859	0.0124	0.343	0.795	8.32	17.3	0.00018	1.91	RV	CELLSTATES	PC1	control_TTN	6	15
IGF1R	0.853	0.0269	0.166	0.356	7.19	14.2	0.000569	1.57	RV	CELLSTATES	PC1	control_TTN	6	15
TMEM74B	0.848	0.0285	0.0568	0.135	5.86	13.9	0.000638	1.55	RV	CELLSTATES	PC1	control_TTN	6	15
LARGE1	0.847	0.0269	0.466	1	8.66	14.2	0.000576	1.57	RV	CELLSTATES	PC1	control_TTN	6	15
SLC12A2	0.841	0.00679	0.661	1.43	9.19	19.7	7.78e-05	2.17	RV	CELLSTATES	PC1	control_TTN	6	15
DIP2C	0.826	0.0305	0.159	0.321	7.04	13.6	0.000707	1.52	RV	CELLSTATES	PC1	control_TTN	6	15
AASS	0.824	0.0221	0.0822	0.19	6.34	14.9	0.000434	1.66	RV	CELLSTATES	PC1	control_TTN	6	15
RFTN2	0.823	0.0152	0.0808	0.193	6.29	16.4	0.000253	1.82	RV	CELLSTATES	PC1	control_TTN	6	15
NDUFAF6	0.82	0.0199	0.0866	0.169	6.25	15.4	0.000366	1.7	RV	CELLSTATES	PC1	control_TTN	6	15
ALDH1L2	0.819	0.0495	0.0697	0.166	6.13	11.7	0.00152	1.31	RV	CELLSTATES	PC1	control_TTN	6	15
ASTN1	0.819	0.0334	0.0721	0.142	6	13.2	0.000838	1.48	RV	CELLSTATES	PC1	control_TTN	6	15
PARD3B	0.817	0.0316	0.222	0.443	7.52	13.4	0.000762	1.5	RV	CELLSTATES	PC1	control_TTN	6	15
CLMN	0.816	0.0269	0.877	2.2	9.68	14.2	0.000576	1.57	RV	CELLSTATES	PC1	control_TTN	6	15
GSAP	0.815	0.0213	0.0502	0.103	5.58	15.1	0.000406	1.67	RV	CELLSTATES	PC1	control_TTN	6	15
KDM3A	0.812	0.0358	0.0643	0.125	5.8	12.9	0.000961	1.45	RV	CELLSTATES	PC1	control_TTN	6	15
ARHGEF7	0.811	0.0046	0.632	1.45	9.16	21.9	3.69e-05	2.34	RV	CELLSTATES	PC1	control_TTN	6	15
CAT	0.809	0.0277	0.0462	0.123	5.72	14.1	0.000601	1.56	RV	CELLSTATES	PC1	control_TTN	6	15
NCALD	0.809	0.0293	0.291	0.581	7.97	13.8	0.000661	1.53	RV	CELLSTATES	PC1	control_TTN	6	15
ABCA5	0.799	0.00763	0.3	0.732	8.17	19.2	9.13e-05	2.12	RV	CELLSTATES	PC1	control_TTN	6	15
EFHD1	0.796	0.0182	0.265	0.54	7.84	15.7	0.000321	1.74	RV	CELLSTATES	PC1	control_TTN	6	15
EVA1C	0.794	0.0495	0.37	0.875	8.47	11.7	0.00152	1.31	RV	CELLSTATES	PC1	control_TTN	6	15
PIP4K2A	0.793	0.0121	0.134	0.294	6.97	17.5	0.000169	1.92	RV	CELLSTATES	PC1	control_TTN	6	15
SIL1	0.791	0.0128	0.182	0.42	7.43	17.1	0.000191	1.89	RV	CELLSTATES	PC1	control_TTN	6	15
GPM6B	0.789	0.045	0.0509	0.118	5.72	12	0.00135	1.35	RV	CELLSTATES	PC1	control_TTN	6	15
JMY	0.782	0.037	0.0467	0.107	5.58	12.7	0.00101	1.43	RV	CELLSTATES	PC1	control_TTN	6	15
CPEB3	0.781	0.0102	0.103	0.188	6.45	18.1	0.000134	1.99	RV	CELLSTATES	PC1	control_TTN	6	15
APP	0.78	0.0205	0.163	0.326	7.13	15.2	0.000384	1.69	RV	CELLSTATES	PC1	control_TTN	6	15
CSAD	0.779	0.0236	0.123	0.255	6.8	14.6	0.000478	1.63	RV	CELLSTATES	PC1	control_TTN	6	15
EZR	0.768	0.0285	0.179	0.426	7.45	13.9	0.000636	1.55	RV	CELLSTATES	PC1	control_TTN	6	15
RARB	0.763	0.0309	0.0684	0.129	5.89	13.6	0.000728	1.51	RV	CELLSTATES	PC1	control_TTN	6	15
AC114763.1	0.762	0.0334	0.0482	0.0966	5.49	13.2	0.000842	1.48	RV	CELLSTATES	PC1	control_TTN	6	15
RADIL	0.761	0.0446	0.0792	0.187	6.29	12	0.00133	1.35	RV	CELLSTATES	PC1	control_TTN	6	15
IP6K2	0.753	0.0137	0.0905	0.178	6.36	16.9	0.000211	1.86	RV	CELLSTATES	PC1	control_TTN	6	15
KCNAB1	0.747	0.0492	1.11	2.25	9.86	11.7	0.0015	1.31	RV	CELLSTATES	PC1	control_TTN	6	15
INSR	0.734	0.0312	0.277	0.502	7.88	13.5	0.000746	1.51	RV	CELLSTATES	PC1	control_TTN	6	15
RAB8B	0.732	0.0255	0.0954	0.213	6.5	14.4	0.000526	1.59	RV	CELLSTATES	PC1	control_TTN	6	15
PLOD1	0.727	0.0164	0.128	0.3	6.93	16.1	0.00028	1.79	RV	CELLSTATES	PC1	control_TTN	6	15
FILIP1	0.724	0.0369	0.462	0.98	8.68	12.8	0.000999	1.43	RV	CELLSTATES	PC1	control_TTN	6	15
TFDP2	0.724	0.0373	0.133	0.27	6.89	12.7	0.00103	1.43	RV	CELLSTATES	PC1	control_TTN	6	15
XPR1	0.71	0.0394	0.116	0.239	6.73	12.5	0.00111	1.4	RV	CELLSTATES	PC1	control_TTN	6	15
GHR	0.709	0.0299	0.332	0.688	8.16	13.7	0.000684	1.52	RV	CELLSTATES	PC1	control_TTN	6	15
NFIA	0.708	0.0124	0.783	1.57	9.36	17.3	0.000183	1.91	RV	CELLSTATES	PC1	control_TTN	6	15
PRICKLE2	0.705	0.05	0.12	0.201	6.57	11.7	0.00155	1.3	RV	CELLSTATES	PC1	control_TTN	6	15
ELOVL5	0.704	0.0446	0.214	0.381	7.42	12	0.00133	1.35	RV	CELLSTATES	PC1	control_TTN	6	15
RAPGEF2	0.704	0.0434	0.821	1.57	9.37	12.2	0.00127	1.36	RV	CELLSTATES	PC1	control_TTN	6	15
TPM1	0.7	0.033	0.836	1.75	9.54	13.2	0.000822	1.48	RV	CELLSTATES	PC1	control_TTN	6	15
RIMKLB	0.687	0.0141	0.132	0.235	6.79	16.7	0.000221	1.85	RV	CELLSTATES	PC1	control_TTN	6	15
PTPN14	0.686	0.0457	0.0723	0.142	5.98	12	0.00137	1.34	RV	CELLSTATES	PC1	control_TTN	6	15
RREB1	0.685	0.034	0.103	0.186	6.42	13	0.00089	1.47	RV	CELLSTATES	PC1	control_TTN	6	15
NPAS3	0.684	0.0392	0.256	0.491	7.76	12.5	0.0011	1.41	RV	CELLSTATES	PC1	control_TTN	6	15
FHL1	0.679	0.05	0.13	0.241	6.82	11.7	0.00155	1.3	RV	CELLSTATES	PC1	control_TTN	6	15
SPATA6	0.657	0.0241	0.216	0.419	7.55	14.6	0.000491	1.62	RV	CELLSTATES	PC1	control_TTN	6	15
ERC1	0.655	0.0326	0.559	1.16	8.94	13.3	0.000804	1.49	RV	CELLSTATES	PC1	control_TTN	6	15
NMT2	0.644	0.0335	0.0663	0.111	5.8	13.2	0.000852	1.48	RV	CELLSTATES	PC1	control_TTN	6	15
TMEM50B	0.644	0.0339	0.0906	0.19	6.43	13.1	0.000877	1.47	RV	CELLSTATES	PC1	control_TTN	6	15
DENND1A	0.621	0.0419	0.367	0.759	8.31	12.3	0.0012	1.38	RV	CELLSTATES	PC1	control_TTN	6	15
