# Supplementary material for: Pathogenic variants damage cell composition and single cell transcription in cardiomyopathies
Source: Science. Author manuscript; Available in PMC 2022 Oct 3. (PMC9528698; doi:10.1126/science.abo1984)
Supplement: Supp table 28.7 [file NIHMS1835045-supplement-Supp_table_28_7.xlsx]

## Sheet: Index
Column name	Description
Gene	Gene symbol, Ensembl 84
logFC	log2-fold change
FDR	False discovery rate; FDR is the PValue after (by default) Benjamini-Hochberg correction.
mean_exp_control	Mean expression values across controls
mean_exp_genotype	Mean expression values across disease samples
logCPM	logCPM is the average expression of all pseudobulked samples for that particular gene across all samples on the log2-scale expressed in counts per million (cpm, as calculated by edgeR after normalization).
F	Output of quasi-likelihood F-test
PValue	PValue is the nominal p-value derived from F
FDR_plot	-log10(False discovery rate)
Region	Studied region (LV or RV)
annotation_level	Cell-type or cell-state
cell_state/state	Specification which cell-type or state was analysed
comparison	Specification control_GENOTYPE
Observations_genotype	Numbers of Patients included in edgeR (patients with low number of nuclei have been excluded)
Observations_reference	Numbers of Patients included in edgeR (patients with low number of nuclei have been excluded)

## Sheet: LMNA_control
Gene	logFC	FDR	mean_exp_control	mean_exp_genotype	logCPM	F	PValue	FDR_plot	Region	annotation_level	cell_state	comparison	Observations_genotype	Observations_reference
MXRA5	3.81	0.00155	0	0.0284	4.58	19.4	1.35e-05	2.81	RV	CELLSTATES	SMC1.1	control_LMNA	7	14
NPPB	3.66	6.61e-08	0.00933	0.15	5.86	45	6.62e-11	7.18	RV	CELLSTATES	SMC1.1	control_LMNA	7	14
COL18A1-AS1	3.43	0.00529	0	0.0228	4.5	16.5	5.88e-05	2.28	RV	CELLSTATES	SMC1.1	control_LMNA	7	14
LINC01992	3.17	0.0221	0	0.0159	4.42	15.1	0.000352	1.66	RV	CELLSTATES	SMC1.1	control_LMNA	7	14
ADGRG7	3.08	0.011	0.000493	0.038	4.71	14.7	0.000145	1.96	RV	CELLSTATES	SMC1.1	control_LMNA	7	14
AC135050.4	3.07	0.0415	0.00714	0.0148	4.48	12.7	0.000866	1.38	RV	CELLSTATES	SMC1.1	control_LMNA	7	14
RASD1	2.97	4.34e-07	0.124	0.126	6.24	40.3	5.8e-10	6.36	RV	CELLSTATES	SMC1.1	control_LMNA	7	14
Z99758.1	2.83	0.0479	0.00137	0.0166	4.44	11.5	0.00103	1.32	RV	CELLSTATES	SMC1.1	control_LMNA	7	14
CNKSR3	2.82	0.000229	0.0108	0.0944	5.4	24.3	1.22e-06	3.64	RV	CELLSTATES	SMC1.1	control_LMNA	7	14
PDK4	2.73	8.12e-17	0.847	5.16	10.5	96.4	1.36e-20	16.1	RV	CELLSTATES	SMC1.1	control_LMNA	7	14
NUDT19	2.71	0.0499	0.00137	0.022	4.55	10.8	0.00109	1.3	RV	CELLSTATES	SMC1.1	control_LMNA	7	14
TIPARP	2.66	4.02e-11	0.038	0.375	6.89	64.5	1.01e-14	10.4	RV	CELLSTATES	SMC1.1	control_LMNA	7	14
FKBP5	2.45	6.5e-17	0.844	9.91	11.1	98.7	5.42e-21	16.2	RV	CELLSTATES	SMC1.1	control_LMNA	7	14
NPPA	2.31	0.0422	0.0113	0.0437	4.98	11.2	0.000883	1.38	RV	CELLSTATES	SMC1.1	control_LMNA	7	14
NR4A1	2.31	5.31e-09	0.293	0.788	8.17	51.7	3.1e-12	8.27	RV	CELLSTATES	SMC1.1	control_LMNA	7	14
CHST7	2.25	0.000143	0.0146	0.14	5.77	25.5	6.7e-07	3.84	RV	CELLSTATES	SMC1.1	control_LMNA	7	14
ANOS1	2.21	0.00102	0.00718	0.116	5.54	20.4	8.21e-06	2.99	RV	CELLSTATES	SMC1.1	control_LMNA	7	14
AFF2	2.19	1.85e-05	0.0186	0.177	6.08	30.9	4.95e-08	4.73	RV	CELLSTATES	SMC1.1	control_LMNA	7	14
CTH	2.19	9.69e-05	0.0226	0.146	6.04	26.5	4.05e-07	4.01	RV	CELLSTATES	SMC1.1	control_LMNA	7	14
PITPNM3	2.19	0.0463	0.0058	0.0499	4.96	11	0.000989	1.33	RV	CELLSTATES	SMC1.1	control_LMNA	7	14
PLD5	2.19	0.000432	0.0328	0.12	5.73	22.7	2.6e-06	3.36	RV	CELLSTATES	SMC1.1	control_LMNA	7	14
LINC00886	2.14	0.000183	0.0189	0.15	5.87	24.8	9.33e-07	3.74	RV	CELLSTATES	SMC1.1	control_LMNA	7	14
FOS	2.08	8.16e-06	0.231	0.308	7.39	33.2	1.64e-08	5.09	RV	CELLSTATES	SMC1.1	control_LMNA	7	14
AL606807.1	2.02	0.000473	0.0141	0.145	5.88	22.5	2.88e-06	3.33	RV	CELLSTATES	SMC1.1	control_LMNA	7	14
LINC01088	2.02	3.35e-09	0.129	1.01	8.22	53.8	1.21e-12	8.48	RV	CELLSTATES	SMC1.1	control_LMNA	7	14
ZNF189	2.02	0.00116	0.0241	0.128	5.68	20.1	9.62e-06	2.93	RV	CELLSTATES	SMC1.1	control_LMNA	7	14
FBXO32	1.94	3.35e-09	0.166	0.962	8.16	53.4	1.4e-12	8.48	RV	CELLSTATES	SMC1.1	control_LMNA	7	14
HS3ST2	1.92	1.33e-05	0.0412	0.268	6.53	31.8	3.11e-08	4.88	RV	CELLSTATES	SMC1.1	control_LMNA	7	14
LRRC8A	1.92	0.00215	0.0292	0.119	5.7	18.5	2.12e-05	2.67	RV	CELLSTATES	SMC1.1	control_LMNA	7	14
EGR1	1.9	0.0313	0.0102	0.0743	5.29	12.1	0.000563	1.5	RV	CELLSTATES	SMC1.1	control_LMNA	7	14
ZFAND5	1.9	1.58e-06	0.0553	0.36	6.96	36.9	2.77e-09	5.8	RV	CELLSTATES	SMC1.1	control_LMNA	7	14
FOSL2	1.88	0.000308	0.0634	0.163	6.24	23.5	1.75e-06	3.51	RV	CELLSTATES	SMC1.1	control_LMNA	7	14
KCNB1	1.88	1.69e-07	0.0999	0.494	7.25	42.8	1.84e-10	6.77	RV	CELLSTATES	SMC1.1	control_LMNA	7	14
NR4A3	1.88	8.32e-05	0.0637	0.232	6.57	26.9	3.33e-07	4.08	RV	CELLSTATES	SMC1.1	control_LMNA	7	14
AASS	1.87	4.81e-07	0.0911	0.381	7.08	39.9	6.83e-10	6.32	RV	CELLSTATES	SMC1.1	control_LMNA	7	14
APOLD1	1.84	4.31e-05	0.0644	0.259	6.59	28.7	1.44e-07	4.37	RV	CELLSTATES	SMC1.1	control_LMNA	7	14
SLC7A8	1.83	0.00141	0.0284	0.152	5.95	19.7	1.19e-05	2.85	RV	CELLSTATES	SMC1.1	control_LMNA	7	14
DUSP1	1.8	2.72e-05	0.244	0.306	7.29	29.9	7.96e-08	4.56	RV	CELLSTATES	SMC1.1	control_LMNA	7	14
ELN	1.8	5.74e-08	0.328	1.82	9.01	45.5	5.27e-11	7.24	RV	CELLSTATES	SMC1.1	control_LMNA	7	14
ID4	1.77	8.27e-06	0.149	0.541	7.57	33.1	1.73e-08	5.08	RV	CELLSTATES	SMC1.1	control_LMNA	7	14
BTG2	1.75	0.000103	0.107	0.276	6.85	26.4	4.38e-07	3.99	RV	CELLSTATES	SMC1.1	control_LMNA	7	14
SPOCK1	1.74	0.000144	0.0451	0.215	6.45	25.4	6.91e-07	3.84	RV	CELLSTATES	SMC1.1	control_LMNA	7	14
UST	1.74	0.0207	0.0125	0.0939	5.49	13.2	0.000322	1.69	RV	CELLSTATES	SMC1.1	control_LMNA	7	14
AC009975.1	1.72	0.00624	0.0479	0.143	6.02	16.1	7.19e-05	2.2	RV	CELLSTATES	SMC1.1	control_LMNA	7	14
GATA6	1.72	5.68e-05	0.0687	0.297	6.77	27.8	2.13e-07	4.25	RV	CELLSTATES	SMC1.1	control_LMNA	7	14
PHYHD1	1.72	0.0499	0.0102	0.0819	5.35	10.8	0.00109	1.3	RV	CELLSTATES	SMC1.1	control_LMNA	7	14
TSPYL2	1.71	1.08e-06	0.101	0.492	7.35	38.1	1.63e-09	5.96	RV	CELLSTATES	SMC1.1	control_LMNA	7	14
ID1	1.68	4.5e-05	0.099	0.317	6.95	28.5	1.54e-07	4.35	RV	CELLSTATES	SMC1.1	control_LMNA	7	14
AKAP12	1.64	1.51e-06	0.2	0.721	7.92	37.1	2.52e-09	5.82	RV	CELLSTATES	SMC1.1	control_LMNA	7	14
CASP9	1.62	0.00664	0.0397	0.145	6.01	15.9	7.76e-05	2.18	RV	CELLSTATES	SMC1.1	control_LMNA	7	14
GADD45G	1.6	0.0019	0.0498	0.179	6.2	18.9	1.7e-05	2.72	RV	CELLSTATES	SMC1.1	control_LMNA	7	14
GADD45B	1.59	0.000132	0.271	0.392	7.59	25.7	6.05e-07	3.88	RV	CELLSTATES	SMC1.1	control_LMNA	7	14
CDC42EP4	1.55	0.000109	0.0801	0.33	6.8	26.2	4.72e-07	3.96	RV	CELLSTATES	SMC1.1	control_LMNA	7	14
NAA11	1.55	0.0232	0.0245	0.121	5.85	12.8	0.000389	1.64	RV	CELLSTATES	SMC1.1	control_LMNA	7	14
ATF3	1.54	0.0284	0.0481	0.111	5.78	12.3	0.000496	1.55	RV	CELLSTATES	SMC1.1	control_LMNA	7	14
PTPN14	1.53	1.5e-05	0.108	0.539	7.44	31.5	3.62e-08	4.82	RV	CELLSTATES	SMC1.1	control_LMNA	7	14
NFIL3	1.52	0.0162	0.0283	0.135	5.91	13.8	0.000235	1.79	RV	CELLSTATES	SMC1.1	control_LMNA	7	14
CARMIL1	1.5	3.17e-07	1.2	6.62	10.8	41.2	3.7e-10	6.5	RV	CELLSTATES	SMC1.1	control_LMNA	7	14
TGM2	1.5	9.51e-05	0.115	0.716	7.74	26.6	3.89e-07	4.02	RV	CELLSTATES	SMC1.1	control_LMNA	7	14
ATP1B3	1.49	6.84e-05	0.539	1.24	8.91	27.4	2.63e-07	4.16	RV	CELLSTATES	SMC1.1	control_LMNA	7	14
MTHFD1L	1.48	4.86e-05	0.199	0.976	8.22	28.3	1.7e-07	4.31	RV	CELLSTATES	SMC1.1	control_LMNA	7	14
CRISPLD2	1.47	3.69e-05	0.456	1.08	8.62	29	1.2e-07	4.43	RV	CELLSTATES	SMC1.1	control_LMNA	7	14
RHOB	1.45	0.000229	0.234	0.413	7.6	24.3	1.2e-06	3.64	RV	CELLSTATES	SMC1.1	control_LMNA	7	14
NECTIN2	1.44	0.0313	0.0642	0.118	5.93	12.1	0.000565	1.5	RV	CELLSTATES	SMC1.1	control_LMNA	7	14
ZBTB16	1.44	1.18e-06	1.02	5.55	10.5	37.8	1.87e-09	5.93	RV	CELLSTATES	SMC1.1	control_LMNA	7	14
RAB20	1.42	0.00058	0.1	0.338	7.03	22	3.68e-06	3.24	RV	CELLSTATES	SMC1.1	control_LMNA	7	14
IRAK3	1.4	0.00402	0.0396	0.217	6.39	17.1	4.33e-05	2.4	RV	CELLSTATES	SMC1.1	control_LMNA	7	14
CATSPER2	1.38	0.0369	0.0543	0.133	5.94	11.6	0.000733	1.43	RV	CELLSTATES	SMC1.1	control_LMNA	7	14
COL14A1	1.37	0.000863	0.123	0.477	7.44	20.9	6.41e-06	3.06	RV	CELLSTATES	SMC1.1	control_LMNA	7	14
BCL2	1.35	0.000121	0.13	0.604	7.61	25.9	5.47e-07	3.92	RV	CELLSTATES	SMC1.1	control_LMNA	7	14
ELL2	1.35	5.63e-05	0.321	0.971	8.48	28	2.02e-07	4.25	RV	CELLSTATES	SMC1.1	control_LMNA	7	14
NCBP3	1.35	0.0343	0.0341	0.146	5.99	11.8	0.000668	1.46	RV	CELLSTATES	SMC1.1	control_LMNA	7	14
C1orf56	1.34	0.0123	0.0966	0.16	6.38	14.4	0.00017	1.91	RV	CELLSTATES	SMC1.1	control_LMNA	7	14
TCF7L2	1.32	1.62e-05	0.349	1.48	8.86	31.3	4.05e-08	4.79	RV	CELLSTATES	SMC1.1	control_LMNA	7	14
ADAMTS1	1.31	0.000581	0.351	0.826	8.36	22	3.74e-06	3.24	RV	CELLSTATES	SMC1.1	control_LMNA	7	14
SORT1	1.3	2.1e-05	0.415	1.83	9.1	30.5	5.97e-08	4.68	RV	CELLSTATES	SMC1.1	control_LMNA	7	14
PLPP3	1.29	0.000308	0.194	0.612	7.75	23.6	1.7e-06	3.51	RV	CELLSTATES	SMC1.1	control_LMNA	7	14
AC002546.1	1.28	0.00193	0.0672	0.339	7	18.9	1.74e-05	2.71	RV	CELLSTATES	SMC1.1	control_LMNA	7	14
PRMT9	1.27	0.00195	0.211	0.46	7.63	18.8	1.81e-05	2.71	RV	CELLSTATES	SMC1.1	control_LMNA	7	14
RNF152	1.26	3.4e-05	0.427	1.56	8.96	29.2	1.08e-07	4.47	RV	CELLSTATES	SMC1.1	control_LMNA	7	14
JADE1	1.25	0.000314	0.157	0.787	7.94	23.5	1.81e-06	3.5	RV	CELLSTATES	SMC1.1	control_LMNA	7	14
ADAMTS9-AS2	1.24	0.000118	0.806	2.62	9.68	26	5.23e-07	3.93	RV	CELLSTATES	SMC1.1	control_LMNA	7	14
JUNB	1.24	0.00803	0.485	0.332	7.92	15.5	9.72e-05	2.1	RV	CELLSTATES	SMC1.1	control_LMNA	7	14
SLC39A11	1.24	3.19e-05	0.5	2.25	9.4	29.5	9.58e-08	4.5	RV	CELLSTATES	SMC1.1	control_LMNA	7	14
DENND3	1.23	0.000273	0.149	0.759	7.97	23.9	1.48e-06	3.56	RV	CELLSTATES	SMC1.1	control_LMNA	7	14
C11orf96	1.22	0.000896	0.238	0.762	8.15	20.8	6.88e-06	3.05	RV	CELLSTATES	SMC1.1	control_LMNA	7	14
ENG	1.22	0.00768	0.0961	0.29	6.85	15.6	9.16e-05	2.11	RV	CELLSTATES	SMC1.1	control_LMNA	7	14
ZNF331	1.22	0.011	0.225	0.436	7.69	14.7	0.000145	1.96	RV	CELLSTATES	SMC1.1	control_LMNA	7	14
PDZRN4	1.21	0.00383	0.0884	0.469	7.34	17.2	4.09e-05	2.42	RV	CELLSTATES	SMC1.1	control_LMNA	7	14
AFF3	1.2	0.000144	0.407	1.74	9.05	25.4	6.98e-07	3.84	RV	CELLSTATES	SMC1.1	control_LMNA	7	14
CDC42SE1	1.2	0.0232	0.0845	0.19	6.46	12.8	0.000386	1.64	RV	CELLSTATES	SMC1.1	control_LMNA	7	14
MARK4	1.2	0.0232	0.0726	0.215	6.48	12.8	0.000387	1.64	RV	CELLSTATES	SMC1.1	control_LMNA	7	14
MT2A	1.2	0.00257	0.742	1.22	9.22	18.1	2.62e-05	2.59	RV	CELLSTATES	SMC1.1	control_LMNA	7	14
XYLT1	1.2	0.0109	0.0925	0.253	6.69	14.7	0.000143	1.96	RV	CELLSTATES	SMC1.1	control_LMNA	7	14
ELF1	1.19	0.000624	0.168	0.656	7.79	21.8	4.12e-06	3.2	RV	CELLSTATES	SMC1.1	control_LMNA	7	14
JMY	1.19	0.0464	0.0389	0.156	6.19	11	0.001	1.33	RV	CELLSTATES	SMC1.1	control_LMNA	7	14
CLIC4	1.18	0.000308	0.285	1.12	8.49	23.5	1.75e-06	3.51	RV	CELLSTATES	SMC1.1	control_LMNA	7	14
MAP2K6	1.18	0.00216	0.0959	0.434	7.29	18.5	2.16e-05	2.67	RV	CELLSTATES	SMC1.1	control_LMNA	7	14
FSTL4	1.17	0.00186	0.128	0.603	7.7	19	1.64e-05	2.73	RV	CELLSTATES	SMC1.1	control_LMNA	7	14
MERTK	1.16	0.0355	0.04	0.193	6.3	11.7	0.0007	1.45	RV	CELLSTATES	SMC1.1	control_LMNA	7	14
HEYL	1.15	0.00147	0.378	0.89	8.45	19.5	1.26e-05	2.83	RV	CELLSTATES	SMC1.1	control_LMNA	7	14
PPP1CB	1.15	0.000896	0.253	0.913	8.27	20.8	6.87e-06	3.05	RV	CELLSTATES	SMC1.1	control_LMNA	7	14
FOXO3	1.14	0.000486	0.377	1.64	8.96	22.4	3e-06	3.31	RV	CELLSTATES	SMC1.1	control_LMNA	7	14
TENT4B	1.13	0.00716	0.107	0.416	7.24	15.8	8.42e-05	2.15	RV	CELLSTATES	SMC1.1	control_LMNA	7	14
MT1E	1.12	0.00215	0.29	0.717	8.13	18.5	2.11e-05	2.67	RV	CELLSTATES	SMC1.1	control_LMNA	7	14
LGR6	1.1	0.00103	0.252	1.1	8.46	20.4	8.36e-06	2.99	RV	CELLSTATES	SMC1.1	control_LMNA	7	14
LASP1	1.08	0.0232	0.11	0.271	6.8	12.8	0.000381	1.64	RV	CELLSTATES	SMC1.1	control_LMNA	7	14
TBC1D1	1.08	0.000637	0.894	3.08	9.89	21.7	4.25e-06	3.2	RV	CELLSTATES	SMC1.1	control_LMNA	7	14
JAK1	1.07	0.00297	0.216	0.61	7.82	17.8	3.07e-05	2.53	RV	CELLSTATES	SMC1.1	control_LMNA	7	14
KLHL36	1.07	0.0232	0.0761	0.278	6.77	12.8	0.000388	1.64	RV	CELLSTATES	SMC1.1	control_LMNA	7	14
RANBP2	1.07	0.0104	0.155	0.405	7.33	14.9	0.000133	1.98	RV	CELLSTATES	SMC1.1	control_LMNA	7	14
ID3	1.06	0.011	0.859	1.12	9.22	14.7	0.000147	1.96	RV	CELLSTATES	SMC1.1	control_LMNA	7	14
NPIPB5	1.06	0.04	0.0766	0.227	6.62	11.4	0.000825	1.4	RV	CELLSTATES	SMC1.1	control_LMNA	7	14
TMEM38B	1.06	0.0137	0.131	0.363	7.16	14.2	0.000193	1.86	RV	CELLSTATES	SMC1.1	control_LMNA	7	14
USP9X	1.06	0.00986	0.14	0.4	7.26	15	0.000125	2.01	RV	CELLSTATES	SMC1.1	control_LMNA	7	14
TMTC1	1.05	0.00146	0.402	1.46	8.9	19.6	1.24e-05	2.84	RV	CELLSTATES	SMC1.1	control_LMNA	7	14
EDNRB	1.04	0.0318	0.104	0.274	6.81	12	0.000578	1.5	RV	CELLSTATES	SMC1.1	control_LMNA	7	14
SRSF3	1.04	0.0374	0.26	0.267	7.18	11.5	0.000745	1.43	RV	CELLSTATES	SMC1.1	control_LMNA	7	14
TOB2	1.04	0.0324	0.0955	0.268	6.75	12	0.000597	1.49	RV	CELLSTATES	SMC1.1	control_LMNA	7	14
CEBPD	1.03	0.0423	0.116	0.254	6.88	11.2	0.000891	1.37	RV	CELLSTATES	SMC1.1	control_LMNA	7	14
CPM	1.03	0.0188	0.132	0.557	7.6	13.4	0.000279	1.73	RV	CELLSTATES	SMC1.1	control_LMNA	7	14
PARD3B	1.03	0.00215	0.365	1.16	8.66	18.5	2.11e-05	2.67	RV	CELLSTATES	SMC1.1	control_LMNA	7	14
NAMPT	1.02	0.04	0.107	0.275	6.92	11.4	0.000823	1.4	RV	CELLSTATES	SMC1.1	control_LMNA	7	14
C1QTNF1	0.997	0.0134	0.188	0.539	7.63	14.2	0.000188	1.87	RV	CELLSTATES	SMC1.1	control_LMNA	7	14
LINGO1	0.994	0.0334	0.599	0.743	8.66	11.8	0.000639	1.48	RV	CELLSTATES	SMC1.1	control_LMNA	7	14
ZHX2	0.988	0.00897	0.211	0.634	7.86	15.2	0.000112	2.05	RV	CELLSTATES	SMC1.1	control_LMNA	7	14
PER1	0.983	0.0321	0.119	0.331	7.11	12	0.000588	1.49	RV	CELLSTATES	SMC1.1	control_LMNA	7	14
KLF9	0.978	0.0329	0.152	0.355	7.19	11.9	0.000617	1.48	RV	CELLSTATES	SMC1.1	control_LMNA	7	14
PLPP1	0.975	0.00519	0.328	1.38	8.79	16.5	5.72e-05	2.28	RV	CELLSTATES	SMC1.1	control_LMNA	7	14
ATP10A	0.97	0.00329	0.715	2.57	9.63	17.5	3.49e-05	2.48	RV	CELLSTATES	SMC1.1	control_LMNA	7	14
IGFBP4	0.959	0.0381	0.175	0.425	7.39	11.5	0.000767	1.42	RV	CELLSTATES	SMC1.1	control_LMNA	7	14
MARCH3	0.954	0.0325	0.0914	0.426	7.27	11.9	0.000608	1.49	RV	CELLSTATES	SMC1.1	control_LMNA	7	14
NUDT4	0.937	0.00974	0.366	1.05	8.51	15	0.000123	2.01	RV	CELLSTATES	SMC1.1	control_LMNA	7	14
PLA2G5	0.919	0.00897	3.31	10.5	11.7	15.2	0.000111	2.05	RV	CELLSTATES	SMC1.1	control_LMNA	7	14
SAMHD1	0.916	0.0336	0.174	0.543	7.66	11.8	0.000646	1.47	RV	CELLSTATES	SMC1.1	control_LMNA	7	14
TACC1	0.912	0.0123	0.88	2.47	9.76	14.4	0.000168	1.91	RV	CELLSTATES	SMC1.1	control_LMNA	7	14
CACNA1A	0.904	0.0166	0.374	1.15	8.65	13.7	0.000242	1.78	RV	CELLSTATES	SMC1.1	control_LMNA	7	14
AFF1	0.897	0.0137	0.374	1.16	8.65	14.1	0.000194	1.86	RV	CELLSTATES	SMC1.1	control_LMNA	7	14
RASSF4	0.896	0.0343	0.17	0.551	7.67	11.8	0.000667	1.46	RV	CELLSTATES	SMC1.1	control_LMNA	7	14
ROR1	0.892	0.0244	0.262	0.777	8.12	12.7	0.000416	1.61	RV	CELLSTATES	SMC1.1	control_LMNA	7	14
TOX2	0.887	0.0257	0.23	0.744	8.03	12.5	0.000445	1.59	RV	CELLSTATES	SMC1.1	control_LMNA	7	14
FAM214A	0.883	0.0446	0.145	0.5	7.58	11.1	0.00095	1.35	RV	CELLSTATES	SMC1.1	control_LMNA	7	14
EGFR	0.88	0.0313	0.25	0.72	8.01	12.1	0.000565	1.5	RV	CELLSTATES	SMC1.1	control_LMNA	7	14
GPC6	0.871	0.0186	0.469	1.64	9.1	13.5	0.000274	1.73	RV	CELLSTATES	SMC1.1	control_LMNA	7	14
BTBD9	0.869	0.0201	0.447	1.17	8.77	13.2	0.000311	1.7	RV	CELLSTATES	SMC1.1	control_LMNA	7	14
ENPEP	0.862	0.04	0.616	1.09	8.88	11.3	0.000826	1.4	RV	CELLSTATES	SMC1.1	control_LMNA	7	14
SPARCL1	0.853	0.0232	3.4	9.71	11.6	12.8	0.000382	1.64	RV	CELLSTATES	SMC1.1	control_LMNA	7	14
SRL	0.852	0.0284	0.297	0.895	8.25	12.3	0.000494	1.55	RV	CELLSTATES	SMC1.1	control_LMNA	7	14
VCL	0.851	0.0232	0.45	1.36	8.84	12.8	0.000383	1.64	RV	CELLSTATES	SMC1.1	control_LMNA	7	14
PIP4K2A	0.811	0.0446	0.281	0.871	8.28	11.1	0.000949	1.35	RV	CELLSTATES	SMC1.1	control_LMNA	7	14
SLC38A11	0.808	0.0392	0.951	2.2	9.57	11.4	0.000796	1.41	RV	CELLSTATES	SMC1.1	control_LMNA	7	14
PITPNC1	0.805	0.0403	0.668	1.47	9.11	11.3	0.000838	1.39	RV	CELLSTATES	SMC1.1	control_LMNA	7	14
HSPG2	0.801	0.0464	0.332	0.824	8.31	11	0.000998	1.33	RV	CELLSTATES	SMC1.1	control_LMNA	7	14
HIP1	0.78	0.0387	1.04	2.59	9.87	11.5	0.000781	1.41	RV	CELLSTATES	SMC1.1	control_LMNA	7	14

## Sheet: PKP2_control
Gene	logFC	FDR	mean_exp_control	mean_exp_genotype	logCPM	F	PValue	FDR_plot	Region	annotation_level	cell_state	comparison	Observations_genotype	Observations_reference
CCL3	7.91	1.97e-07	0	0.037	4.4	51.6	1.48e-10	6.71	RV	CELLSTATES	SMC1.1	control_PKP2	5	14
FOSB	5.39	0.000775	0.00461	0.046	4.83	23.9	3.36e-06	3.11	RV	CELLSTATES	SMC1.1	control_PKP2	5	14
CCL4	5.33	0.000221	0.0059	0.0572	4.71	28.6	4.73e-07	3.66	RV	CELLSTATES	SMC1.1	control_PKP2	5	14
IFNG	4.88	0.000309	0	0.0148	4.18	29.7	8.88e-07	3.51	RV	CELLSTATES	SMC1.1	control_PKP2	5	14
AC073062.1	4.46	0.00442	0	0.015	4.21	20.9	3.47e-05	2.35	RV	CELLSTATES	SMC1.1	control_PKP2	5	14
CALCA	4.15	0.028	0	0.0185	4.38	13.4	0.000407	1.55	RV	CELLSTATES	SMC1.1	control_PKP2	5	14
AL139147.1	4.03	0.0156	0	0.0159	4.26	16	0.000181	1.81	RV	CELLSTATES	SMC1.1	control_PKP2	5	14
CCDC60	3.76	0.0321	0.00379	0.0151	4.29	13.6	0.000492	1.49	RV	CELLSTATES	SMC1.1	control_PKP2	5	14
LINC01122	3.76	0.0255	0	0.0158	4.29	14.1	0.000349	1.59	RV	CELLSTATES	SMC1.1	control_PKP2	5	14
FOS	3.73	1.75e-07	0.231	0.493	7.68	50.9	1.02e-10	6.76	RV	CELLSTATES	SMC1.1	control_PKP2	5	14
NOV	3.72	0.0348	0.0156	0.0217	4.48	12.6	0.00057	1.46	RV	CELLSTATES	SMC1.1	control_PKP2	5	14
NPIPB3	3.62	0.00526	0.00684	0.0649	5.01	18.1	4.34e-05	2.28	RV	CELLSTATES	SMC1.1	control_PKP2	5	14
PDK4	3.57	1.19e-08	0.847	8.34	10.7	62.6	2.01e-12	7.92	RV	CELLSTATES	SMC1.1	control_PKP2	5	14
AL512380.2	3.56	0.0272	0.00525	0.0576	4.9	13.4	0.000391	1.57	RV	CELLSTATES	SMC1.1	control_PKP2	5	14
RASD1	3.47	4.44e-05	0.124	0.0983	6.09	33.2	7.4e-08	4.35	RV	CELLSTATES	SMC1.1	control_PKP2	5	14
DUSP1	3.41	1.19e-08	0.244	0.655	7.74	60.5	3.97e-12	7.92	RV	CELLSTATES	SMC1.1	control_PKP2	5	14
LUM	3.26	0.00134	0.029	0.0749	5.33	22.2	7.14e-06	2.87	RV	CELLSTATES	SMC1.1	control_PKP2	5	14
SRGN	3.17	0.00306	0.0284	0.0664	5.2	19.8	2.02e-05	2.51	RV	CELLSTATES	SMC1.1	control_PKP2	5	14
TIPARP	3.14	1.19e-08	0.038	0.452	6.89	61	3.4e-12	7.92	RV	CELLSTATES	SMC1.1	control_PKP2	5	14
GADD45G	3.09	1.19e-08	0.0498	0.352	6.61	61.7	2.69e-12	7.92	RV	CELLSTATES	SMC1.1	control_PKP2	5	14
CTGF	3.04	6.96e-05	0.0899	0.175	6.16	31.9	1.25e-07	4.16	RV	CELLSTATES	SMC1.1	control_PKP2	5	14
CNKSR3	3.02	0.00325	0.0108	0.0891	5.33	19.6	2.24e-05	2.49	RV	CELLSTATES	SMC1.1	control_PKP2	5	14
SHMT1	3.01	0.0168	0.00967	0.0508	4.87	14.8	0.000202	1.77	RV	CELLSTATES	SMC1.1	control_PKP2	5	14
NR4A1	2.86	1e-06	0.293	0.71	8.02	44.8	9.19e-10	6	RV	CELLSTATES	SMC1.1	control_PKP2	5	14
NPPB	2.84	0.0419	0.00933	0.0478	4.82	12	0.000755	1.38	RV	CELLSTATES	SMC1.1	control_PKP2	5	14
LINC01088	2.68	1.93e-07	0.129	1.7	8.49	50.3	1.29e-10	6.71	RV	CELLSTATES	SMC1.1	control_PKP2	5	14
MT2A	2.58	1.16e-06	0.742	2.29	9.6	44.1	1.16e-09	5.94	RV	CELLSTATES	SMC1.1	control_PKP2	5	14
ATP1B3	2.56	0.000255	0.539	1.84	9.21	28	6.17e-07	3.59	RV	CELLSTATES	SMC1.1	control_PKP2	5	14
FBXO32	2.54	4.75e-08	0.166	1.46	8.4	55.2	2.38e-11	7.32	RV	CELLSTATES	SMC1.1	control_PKP2	5	14
PLD5	2.51	0.00277	0.0328	0.278	6.5	20.1	1.8e-05	2.56	RV	CELLSTATES	SMC1.1	control_PKP2	5	14
GADD45B	2.5	4.44e-05	0.271	0.553	7.76	33.3	7.24e-08	4.35	RV	CELLSTATES	SMC1.1	control_PKP2	5	14
LINC02398	2.49	0.00221	0.0363	0.252	6.36	20.7	1.38e-05	2.65	RV	CELLSTATES	SMC1.1	control_PKP2	5	14
NKAIN2	2.47	0.00526	0.0255	0.0894	5.45	18.1	4.33e-05	2.28	RV	CELLSTATES	SMC1.1	control_PKP2	5	14
ZFAND5	2.47	3.59e-06	0.0553	0.541	7.17	40.5	4.49e-09	5.45	RV	CELLSTATES	SMC1.1	control_PKP2	5	14
EGR1	2.45	0.0435	0.0102	0.0976	5.44	11.9	0.000798	1.36	RV	CELLSTATES	SMC1.1	control_PKP2	5	14
BANP	2.44	0.000255	0.0552	0.307	6.73	28.1	5.96e-07	3.59	RV	CELLSTATES	SMC1.1	control_PKP2	5	14
CDKN1A	2.41	0.00221	0.0501	0.111	5.78	20.7	1.37e-05	2.65	RV	CELLSTATES	SMC1.1	control_PKP2	5	14
FOSL2	2.4	0.000591	0.0634	0.188	6.31	24.8	2.35e-06	3.23	RV	CELLSTATES	SMC1.1	control_PKP2	5	14
RHOB	2.39	9.32e-06	0.234	0.627	7.82	37.8	1.24e-08	5.03	RV	CELLSTATES	SMC1.1	control_PKP2	5	14
SLIT2	2.37	0.041	0.0548	0.0478	5.28	12.1	0.000736	1.39	RV	CELLSTATES	SMC1.1	control_PKP2	5	14
FKBP5	2.36	2.65e-08	0.844	9.87	10.9	57.4	1.1e-11	7.58	RV	CELLSTATES	SMC1.1	control_PKP2	5	14
AKAP12	2.33	1.14e-05	0.2	1.03	8.17	37.1	1.62e-08	4.94	RV	CELLSTATES	SMC1.1	control_PKP2	5	14
PROS1	2.33	0.0289	0.0307	0.0682	5.27	13.2	0.000431	1.54	RV	CELLSTATES	SMC1.1	control_PKP2	5	14
JUNB	2.32	0.000562	0.485	0.433	8.07	25.1	2.06e-06	3.25	RV	CELLSTATES	SMC1.1	control_PKP2	5	14
CYR61	2.31	0.00221	0.139	0.16	6.53	20.8	1.32e-05	2.65	RV	CELLSTATES	SMC1.1	control_PKP2	5	14
ZFP36	2.3	0.000385	0.132	0.297	7.01	26.2	1.27e-06	3.41	RV	CELLSTATES	SMC1.1	control_PKP2	5	14
AC105094.2	2.29	0.0326	0.0179	0.0727	5.22	12.8	0.000506	1.49	RV	CELLSTATES	SMC1.1	control_PKP2	5	14
BTG2	2.29	0.000309	0.107	0.287	6.8	27.2	8.62e-07	3.51	RV	CELLSTATES	SMC1.1	control_PKP2	5	14
ZNF331	2.29	0.00325	0.225	0.697	7.96	19.6	2.28e-05	2.49	RV	CELLSTATES	SMC1.1	control_PKP2	5	14
AC024901.1	2.25	0.0262	0.0252	0.145	5.83	13.5	0.000361	1.58	RV	CELLSTATES	SMC1.1	control_PKP2	5	14
LRRC8A	2.22	0.0043	0.0292	0.131	5.72	18.7	3.33e-05	2.37	RV	CELLSTATES	SMC1.1	control_PKP2	5	14
HS3ST2	2.21	0.00102	0.0412	0.372	6.78	23.2	4.7e-06	2.99	RV	CELLSTATES	SMC1.1	control_PKP2	5	14
APOLD1	2.14	0.00223	0.0644	0.254	6.58	20.6	1.41e-05	2.65	RV	CELLSTATES	SMC1.1	control_PKP2	5	14
C1orf56	2.14	0.000275	0.0966	0.231	6.57	27.7	6.88e-07	3.56	RV	CELLSTATES	SMC1.1	control_PKP2	5	14
SERTAD2	2.14	0.00393	0.0259	0.148	5.8	19	2.89e-05	2.41	RV	CELLSTATES	SMC1.1	control_PKP2	5	14
KLF2	2.12	0.00046	0.0929	0.289	6.76	25.7	1.61e-06	3.34	RV	CELLSTATES	SMC1.1	control_PKP2	5	14
AC009975.1	2.11	0.00969	0.0479	0.154	5.96	16.3	9.78e-05	2.01	RV	CELLSTATES	SMC1.1	control_PKP2	5	14
AC011476.3	2.1	0.0444	0.0192	0.0738	5.33	11.8	0.000825	1.35	RV	CELLSTATES	SMC1.1	control_PKP2	5	14
AL606807.1	2.1	0.00762	0.0141	0.168	5.85	17.1	6.93e-05	2.12	RV	CELLSTATES	SMC1.1	control_PKP2	5	14
NR4A3	2.1	0.0165	0.0637	0.255	6.59	14.9	0.000194	1.78	RV	CELLSTATES	SMC1.1	control_PKP2	5	14
COL14A1	2.09	0.000281	0.123	0.705	7.61	27.6	7.26e-07	3.55	RV	CELLSTATES	SMC1.1	control_PKP2	5	14
CRISPLD2	2.07	0.00417	0.456	1.1	8.7	18.9	3.1e-05	2.38	RV	CELLSTATES	SMC1.1	control_PKP2	5	14
ELN	2.06	0.00117	0.328	2.66	9.21	22.7	5.72e-06	2.93	RV	CELLSTATES	SMC1.1	control_PKP2	5	14
FHL5	2.06	0.000436	0.095	0.74	7.58	25.9	1.49e-06	3.36	RV	CELLSTATES	SMC1.1	control_PKP2	5	14
BICC1	2.04	0.00425	0.0406	0.204	6.18	18.8	3.21e-05	2.37	RV	CELLSTATES	SMC1.1	control_PKP2	5	14
CPNE4	2.04	0.0173	0.0402	0.0907	5.62	14.7	0.000211	1.76	RV	CELLSTATES	SMC1.1	control_PKP2	5	14
ID4	2.02	0.00134	0.149	0.568	7.46	22.2	7.12e-06	2.87	RV	CELLSTATES	SMC1.1	control_PKP2	5	14
TBC1D32	2.02	0.0403	0.0459	0.0826	5.49	12.1	0.000715	1.39	RV	CELLSTATES	SMC1.1	control_PKP2	5	14
DNAJC27	1.99	0.0156	0.0562	0.21	6.45	15	0.000178	1.81	RV	CELLSTATES	SMC1.1	control_PKP2	5	14
ATF3	1.96	0.0435	0.0481	0.106	5.69	11.9	0.000796	1.36	RV	CELLSTATES	SMC1.1	control_PKP2	5	14
C11orf96	1.96	1.99e-05	0.238	1.3	8.42	35.5	2.99e-08	4.7	RV	CELLSTATES	SMC1.1	control_PKP2	5	14
CASP9	1.94	0.0268	0.0397	0.158	6.03	13.4	0.00038	1.57	RV	CELLSTATES	SMC1.1	control_PKP2	5	14
FLNB	1.93	0.0401	0.0414	0.177	6.06	12.1	0.000708	1.4	RV	CELLSTATES	SMC1.1	control_PKP2	5	14
LINC00886	1.92	0.0251	0.0189	0.126	5.69	13.7	0.000342	1.6	RV	CELLSTATES	SMC1.1	control_PKP2	5	14
ELL2	1.9	0.000385	0.321	1.32	8.65	26.2	1.28e-06	3.41	RV	CELLSTATES	SMC1.1	control_PKP2	5	14
LINGO1	1.9	0.00138	0.599	1.08	8.84	22	7.83e-06	2.86	RV	CELLSTATES	SMC1.1	control_PKP2	5	14
PLPP3	1.88	6.96e-05	0.194	0.844	7.93	31.9	1.28e-07	4.16	RV	CELLSTATES	SMC1.1	control_PKP2	5	14
SLC7A8	1.84	0.0435	0.0284	0.174	6.01	11.9	0.000803	1.36	RV	CELLSTATES	SMC1.1	control_PKP2	5	14
SRSF3	1.84	0.00138	0.26	0.319	7.29	22	7.83e-06	2.86	RV	CELLSTATES	SMC1.1	control_PKP2	5	14
SHC4	1.83	0.0241	0.0509	0.137	5.92	13.8	0.000322	1.62	RV	CELLSTATES	SMC1.1	control_PKP2	5	14
MT1X	1.82	0.0121	0.0355	0.206	6.28	15.8	0.000125	1.92	RV	CELLSTATES	SMC1.1	control_PKP2	5	14
CHST3	1.79	0.0309	0.0322	0.118	5.78	13	0.000466	1.51	RV	CELLSTATES	SMC1.1	control_PKP2	5	14
MT1E	1.76	0.000334	0.29	0.956	8.3	26.8	1e-06	3.48	RV	CELLSTATES	SMC1.1	control_PKP2	5	14
ID3	1.7	0.00425	0.859	1.3	9.29	18.8	3.26e-05	2.37	RV	CELLSTATES	SMC1.1	control_PKP2	5	14
C8orf34	1.67	0.0406	0.0402	0.202	6.25	12.1	0.000724	1.39	RV	CELLSTATES	SMC1.1	control_PKP2	5	14
AASS	1.66	0.00457	0.0911	0.329	6.89	18.5	3.62e-05	2.34	RV	CELLSTATES	SMC1.1	control_PKP2	5	14
CEBPD	1.63	0.00425	0.116	0.354	7.01	18.8	3.24e-05	2.37	RV	CELLSTATES	SMC1.1	control_PKP2	5	14
JUND	1.63	0.00482	0.0803	0.294	6.73	18.4	3.9e-05	2.32	RV	CELLSTATES	SMC1.1	control_PKP2	5	14
ARHGAP26-AS1	1.62	0.0151	0.0991	0.194	6.53	15.2	0.000162	1.82	RV	CELLSTATES	SMC1.1	control_PKP2	5	14
MT1M	1.61	0.0372	0.0954	0.338	7.08	12.4	0.000633	1.43	RV	CELLSTATES	SMC1.1	control_PKP2	5	14
ID1	1.6	0.0148	0.099	0.267	6.76	15.3	0.000157	1.83	RV	CELLSTATES	SMC1.1	control_PKP2	5	14
NAMPT	1.6	0.00761	0.107	0.332	7.03	17.1	6.86e-05	2.12	RV	CELLSTATES	SMC1.1	control_PKP2	5	14
SGIP1	1.59	0.0348	0.0737	0.235	6.65	12.6	0.000562	1.46	RV	CELLSTATES	SMC1.1	control_PKP2	5	14
PEX5L	1.56	0.018	0.0785	0.21	6.51	14.5	0.000225	1.74	RV	CELLSTATES	SMC1.1	control_PKP2	5	14
STOM	1.56	0.0264	0.11	0.185	6.48	13.5	0.000372	1.58	RV	CELLSTATES	SMC1.1	control_PKP2	5	14
XYLT1	1.56	0.00896	0.0925	0.308	6.77	16.6	8.59e-05	2.05	RV	CELLSTATES	SMC1.1	control_PKP2	5	14
CDC42SE1	1.55	0.0156	0.0845	0.212	6.52	15	0.000181	1.81	RV	CELLSTATES	SMC1.1	control_PKP2	5	14
SLC26A3	1.55	0.0156	0.236	0.341	7.37	15	0.000179	1.81	RV	CELLSTATES	SMC1.1	control_PKP2	5	14
KCNB1	1.54	0.00943	0.0999	0.383	7.01	16.4	9.35e-05	2.03	RV	CELLSTATES	SMC1.1	control_PKP2	5	14
AC058791.1	1.53	0.0166	0.0599	0.298	6.7	14.8	0.000198	1.78	RV	CELLSTATES	SMC1.1	control_PKP2	5	14
PPP1CB	1.53	0.000591	0.253	1.13	8.34	24.7	2.44e-06	3.23	RV	CELLSTATES	SMC1.1	control_PKP2	5	14
CARMIL1	1.52	0.000253	1.2	7.15	10.8	28.2	5.69e-07	3.6	RV	CELLSTATES	SMC1.1	control_PKP2	5	14
IRAK3	1.52	0.0348	0.0396	0.213	6.28	12.6	0.000574	1.46	RV	CELLSTATES	SMC1.1	control_PKP2	5	14
PRMT9	1.52	0.0133	0.211	0.437	7.56	15.6	0.000138	1.88	RV	CELLSTATES	SMC1.1	control_PKP2	5	14
SAMHD1	1.51	0.00381	0.174	0.801	7.88	19.1	2.76e-05	2.42	RV	CELLSTATES	SMC1.1	control_PKP2	5	14
RASGEF1B	1.5	0.00361	0.326	0.631	8.1	19.3	2.56e-05	2.44	RV	CELLSTATES	SMC1.1	control_PKP2	5	14
AVEN	1.49	0.0486	0.0483	0.163	6.12	11.6	0.000916	1.31	RV	CELLSTATES	SMC1.1	control_PKP2	5	14
PTPN14	1.46	0.009	0.108	0.563	7.44	16.6	8.78e-05	2.05	RV	CELLSTATES	SMC1.1	control_PKP2	5	14
ADAMTS1	1.45	0.0286	0.351	0.722	8.24	13.2	0.00042	1.54	RV	CELLSTATES	SMC1.1	control_PKP2	5	14
TSC22D3	1.44	0.0183	0.0928	0.386	7.06	14.5	0.00023	1.74	RV	CELLSTATES	SMC1.1	control_PKP2	5	14
CLIC4	1.38	0.00258	0.285	1.34	8.58	20.3	1.65e-05	2.59	RV	CELLSTATES	SMC1.1	control_PKP2	5	14
PRKX	1.38	0.0401	0.0606	0.202	6.38	12.2	0.000703	1.4	RV	CELLSTATES	SMC1.1	control_PKP2	5	14
BCL2	1.37	0.0201	0.13	0.578	7.58	14.2	0.00026	1.7	RV	CELLSTATES	SMC1.1	control_PKP2	5	14
ELF1	1.35	0.00381	0.168	0.688	7.77	19.1	2.75e-05	2.42	RV	CELLSTATES	SMC1.1	control_PKP2	5	14
TSPYL2	1.34	0.0198	0.101	0.372	7.08	14.3	0.000252	1.7	RV	CELLSTATES	SMC1.1	control_PKP2	5	14
HEYL	1.32	0.0203	0.378	0.903	8.4	14.2	0.000264	1.69	RV	CELLSTATES	SMC1.1	control_PKP2	5	14
TACC1	1.31	0.00324	0.88	3.01	9.86	19.7	2.16e-05	2.49	RV	CELLSTATES	SMC1.1	control_PKP2	5	14
IGF2R	1.26	0.0166	0.229	0.564	7.69	14.8	0.000196	1.78	RV	CELLSTATES	SMC1.1	control_PKP2	5	14
TCF7L2	1.26	0.00581	0.349	1.54	8.83	17.8	4.96e-05	2.24	RV	CELLSTATES	SMC1.1	control_PKP2	5	14
TMEM38B	1.26	0.0319	0.131	0.425	7.23	12.9	0.000486	1.5	RV	CELLSTATES	SMC1.1	control_PKP2	5	14
SSBP3	1.24	0.0497	0.155	0.67	7.74	11.5	0.00094	1.3	RV	CELLSTATES	SMC1.1	control_PKP2	5	14
ZBTB16	1.24	0.0077	1.02	5.82	10.5	17	7.12e-05	2.11	RV	CELLSTATES	SMC1.1	control_PKP2	5	14
JADE1	1.23	0.0264	0.157	0.839	7.97	13.5	0.000372	1.58	RV	CELLSTATES	SMC1.1	control_PKP2	5	14
SORT1	1.22	0.00865	0.415	1.96	9.08	16.7	8.15e-05	2.06	RV	CELLSTATES	SMC1.1	control_PKP2	5	14
TTBK2	1.2	0.0198	0.176	0.465	7.44	14.3	0.000252	1.7	RV	CELLSTATES	SMC1.1	control_PKP2	5	14
NUDT4	1.16	0.0173	0.366	1.16	8.55	14.7	0.000212	1.76	RV	CELLSTATES	SMC1.1	control_PKP2	5	14
FOXO3	1.14	0.0156	0.377	1.6	8.89	15.1	0.000176	1.81	RV	CELLSTATES	SMC1.1	control_PKP2	5	14
ATP10A	1.12	0.01	0.715	2.76	9.65	16.2	0.000102	2	RV	CELLSTATES	SMC1.1	control_PKP2	5	14
ADAMTS9-AS2	1.11	0.0387	0.806	2.28	9.54	12.3	0.000668	1.41	RV	CELLSTATES	SMC1.1	control_PKP2	5	14
SMURF1	1.1	0.0348	0.304	0.951	8.32	12.6	0.000574	1.46	RV	CELLSTATES	SMC1.1	control_PKP2	5	14
HIP1	1.04	0.0336	1.04	3.14	9.98	12.7	0.000541	1.47	RV	CELLSTATES	SMC1.1	control_PKP2	5	14
SLMAP	1.02	0.0462	0.611	1.56	9.1	11.7	0.000866	1.34	RV	CELLSTATES	SMC1.1	control_PKP2	5	14
NFIA	0.976	0.0359	0.582	1.71	9.18	12.5	0.000602	1.44	RV	CELLSTATES	SMC1.1	control_PKP2	5	14

## Sheet: PVneg_control
Gene	logFC	FDR	mean_exp_control	mean_exp_genotype	logCPM	F	PValue	FDR_plot	Region	annotation_level	cell_state	comparison	Observations_genotype	Observations_reference
NPPB	3.89	8.8e-05	0.00933	0.156	5.78	37.7	1.49e-08	4.06	RV	CELLSTATES	SMC1.1	control_PVneg	4	14
ZNF341-AS1	3.46	0.045	0	0.0213	4.66	18.1	9.88e-05	1.35	RV	CELLSTATES	SMC1.1	control_PVneg	4	14
FKBP5	2.72	2e-07	0.844	6.55	10.4	57	1.69e-11	6.7	RV	CELLSTATES	SMC1.1	control_PVneg	4	14
CSMD1	2.71	0.000608	0.029	0.649	6.46	31.7	1.54e-07	3.22	RV	CELLSTATES	SMC1.1	control_PVneg	4	14
SLC27A6	2.41	0.0241	0.018	0.436	6.01	18.8	3.39e-05	1.62	RV	CELLSTATES	SMC1.1	control_PVneg	4	14
GRIN2A	1.93	0.0149	0.0515	0.335	6.36	20.4	1.64e-05	1.83	RV	CELLSTATES	SMC1.1	control_PVneg	4	14
TIPARP	1.92	0.0259	0.038	0.235	6.2	18.3	4.16e-05	1.59	RV	CELLSTATES	SMC1.1	control_PVneg	4	14
SLC26A3	1.72	0.0111	0.236	1.42	8.06	22.9	5.6e-06	1.96	RV	CELLSTATES	SMC1.1	control_PVneg	4	14
XYLT1	1.65	0.0139	0.0925	0.343	6.75	20.8	1.4e-05	1.86	RV	CELLSTATES	SMC1.1	control_PVneg	4	14
ELN	1.6	0.0139	0.328	1.49	8.54	21.6	9.63e-06	1.86	RV	CELLSTATES	SMC1.1	control_PVneg	4	14
KCNB1	1.56	0.0267	0.0999	0.342	6.92	17.8	5.19e-05	1.57	RV	CELLSTATES	SMC1.1	control_PVneg	4	14
GABPB2	1.51	0.0267	0.0749	0.331	6.74	18.1	4.54e-05	1.57	RV	CELLSTATES	SMC1.1	control_PVneg	4	14
ZBTB16	1.47	0.0139	1.02	3.65	10.1	20.9	1.32e-05	1.86	RV	CELLSTATES	SMC1.1	control_PVneg	4	14
PLPP3	1.45	0.0267	0.194	0.701	7.64	18	4.79e-05	1.57	RV	CELLSTATES	SMC1.1	control_PVneg	4	14
PLA2G5	1.3	0.0201	3.31	9.51	11.6	19.4	2.54e-05	1.7	RV	CELLSTATES	SMC1.1	control_PVneg	4	14
AFF3	1.27	0.0276	0.407	1.36	8.81	17.6	5.76e-05	1.56	RV	CELLSTATES	SMC1.1	control_PVneg	4	14
ATP10A	1.19	0.0481	0.715	2.06	9.43	16.2	0.00011	1.32	RV	CELLSTATES	SMC1.1	control_PVneg	4	14

## Sheet: RBM20_control
Gene	logFC	FDR	mean_exp_control	mean_exp_genotype	logCPM	F	PValue	FDR_plot	Region	annotation_level	cell_state	comparison	Observations_genotype	Observations_reference
FOSB	4.11	0.0113	0.00461	0.0195	4.32	16.6	6.41e-05	1.95	RV	CELLSTATES	SMC1.1	control_RBM20	5	14
MXRA5	4.04	0.018	0	0.0169	4.29	15.9	0.000111	1.74	RV	CELLSTATES	SMC1.1	control_RBM20	5	14
CTH	3.92	1.15e-12	0.0226	0.362	6.42	78.8	1.99e-16	11.9	RV	CELLSTATES	SMC1.1	control_RBM20	5	14
TDRD10	3.86	0.0371	0	0.014	4.23	15.1	0.000326	1.43	RV	CELLSTATES	SMC1.1	control_RBM20	5	14
AC072022.1	3.43	0.0234	0.00172	0.0331	4.6	14.9	0.000148	1.63	RV	CELLSTATES	SMC1.1	control_RBM20	5	14
AC092069.1	3.42	0.0429	0.00574	0.0211	4.51	13	0.000388	1.37	RV	CELLSTATES	SMC1.1	control_RBM20	5	14
RASD1	3.29	6.7e-06	0.124	0.0838	6.05	35	1.19e-08	5.17	RV	CELLSTATES	SMC1.1	control_RBM20	5	14
FOS	3.13	1.08e-07	0.231	0.326	7.51	45.7	1.13e-10	6.97	RV	CELLSTATES	SMC1.1	control_RBM20	5	14
PDK4	2.93	9.08e-11	0.847	4.29	10.3	65.7	3.16e-14	10	RV	CELLSTATES	SMC1.1	control_RBM20	5	14
ATP1B3	2.82	4.14e-12	0.539	2.63	9.48	74.4	1.08e-15	11.4	RV	CELLSTATES	SMC1.1	control_RBM20	5	14
NR4A1	2.8	1.83e-09	0.293	0.635	8.02	57.2	9.54e-13	8.74	RV	CELLSTATES	SMC1.1	control_RBM20	5	14
NR4A3	2.78	3.38e-08	0.0637	0.283	6.56	49.1	2.63e-11	7.47	RV	CELLSTATES	SMC1.1	control_RBM20	5	14
ZFAND5	2.65	1.68e-09	0.0553	0.397	6.95	57.8	7.31e-13	8.77	RV	CELLSTATES	SMC1.1	control_RBM20	5	14
DUSP1	2.58	1.98e-06	0.244	0.315	7.36	38	3.1e-09	5.7	RV	CELLSTATES	SMC1.1	control_RBM20	5	14
SRGN	2.58	0.0364	0.0284	0.0404	5.07	13.4	0.000311	1.44	RV	CELLSTATES	SMC1.1	control_RBM20	5	14
FOSL2	2.53	9.46e-06	0.0634	0.173	6.23	34.1	1.81e-08	5.02	RV	CELLSTATES	SMC1.1	control_RBM20	5	14
ZNF331	2.51	5.19e-09	0.225	0.859	8.1	54.2	3.16e-12	8.29	RV	CELLSTATES	SMC1.1	control_RBM20	5	14
GADD45B	2.49	7.91e-08	0.271	0.494	7.73	46.9	6.88e-11	7.1	RV	CELLSTATES	SMC1.1	control_RBM20	5	14
JUNB	2.49	3.75e-07	0.485	0.517	8.17	42.4	4.57e-10	6.43	RV	CELLSTATES	SMC1.1	control_RBM20	5	14
CASP9	2.39	0.000151	0.0397	0.175	6	27.2	4.08e-07	3.82	RV	CELLSTATES	SMC1.1	control_RBM20	5	14
PRMT9	2.19	3.38e-08	0.211	0.606	7.78	49.1	2.64e-11	7.47	RV	CELLSTATES	SMC1.1	control_RBM20	5	14
ID3	2.18	3.11e-06	0.859	1.5	9.47	36.9	5.13e-09	5.51	RV	CELLSTATES	SMC1.1	control_RBM20	5	14
LINC00886	2.18	0.00932	0.0189	0.111	5.54	17.1	4.94e-05	2.03	RV	CELLSTATES	SMC1.1	control_RBM20	5	14
ADAMTS1	2.16	5.46e-07	0.351	0.993	8.54	41.3	7.6e-10	6.26	RV	CELLSTATES	SMC1.1	control_RBM20	5	14
MT2A	2.16	2.28e-05	0.742	1.5	9.44	31.7	5.15e-08	4.64	RV	CELLSTATES	SMC1.1	control_RBM20	5	14
NAA11	2.16	0.00266	0.0245	0.142	5.83	19.9	1.25e-05	2.58	RV	CELLSTATES	SMC1.1	control_RBM20	5	14
VIPR1	2.1	0.0266	0.0167	0.0928	5.44	14.4	0.000192	1.58	RV	CELLSTATES	SMC1.1	control_RBM20	5	14
RHOB	2.06	2.2e-05	0.234	0.427	7.66	32	4.59e-08	4.66	RV	CELLSTATES	SMC1.1	control_RBM20	5	14
ELL2	2.05	8.07e-08	0.321	1.2	8.64	46.6	7.73e-11	7.09	RV	CELLSTATES	SMC1.1	control_RBM20	5	14
TIPARP	2.05	0.000769	0.038	0.19	6.18	23.2	2.61e-06	3.11	RV	CELLSTATES	SMC1.1	control_RBM20	5	14
NFIL3	2.04	0.00376	0.0283	0.13	5.78	19.1	1.86e-05	2.42	RV	CELLSTATES	SMC1.1	control_RBM20	5	14
C11orf96	2.03	4.12e-07	0.238	1.09	8.46	42.1	5.38e-10	6.39	RV	CELLSTATES	SMC1.1	control_RBM20	5	14
AKAP12	2.02	2.2e-07	0.2	0.662	7.84	43.8	2.49e-10	6.66	RV	CELLSTATES	SMC1.1	control_RBM20	5	14
AC073082.1	1.99	0.0156	0.0391	0.119	5.85	15.8	9.37e-05	1.81	RV	CELLSTATES	SMC1.1	control_RBM20	5	14
BTG2	1.96	0.00111	0.107	0.214	6.72	22.1	4.46e-06	2.95	RV	CELLSTATES	SMC1.1	control_RBM20	5	14
APOLD1	1.93	0.00108	0.0644	0.181	6.35	22.2	4.25e-06	2.96	RV	CELLSTATES	SMC1.1	control_RBM20	5	14
TTTY15	1.91	0.0132	0.0269	0.13	5.93	16.2	7.57e-05	1.88	RV	CELLSTATES	SMC1.1	control_RBM20	5	14
CTGF	1.9	0.0455	0.0899	0.0743	5.81	12.8	0.000428	1.34	RV	CELLSTATES	SMC1.1	control_RBM20	5	14
SRSF3	1.88	0.000214	0.26	0.28	7.31	26.2	6.5e-07	3.67	RV	CELLSTATES	SMC1.1	control_RBM20	5	14
SLC7A8	1.86	0.0252	0.0284	0.12	5.78	14.5	0.000176	1.6	RV	CELLSTATES	SMC1.1	control_RBM20	5	14
AASS	1.85	0.000114	0.0911	0.284	6.8	28	2.76e-07	3.94	RV	CELLSTATES	SMC1.1	control_RBM20	5	14
TMEM184C	1.83	0.000193	0.127	0.283	6.84	26.5	5.7e-07	3.71	RV	CELLSTATES	SMC1.1	control_RBM20	5	14
AC108062.1	1.8	0.046	0.0152	0.122	5.86	12.7	0.000436	1.34	RV	CELLSTATES	SMC1.1	control_RBM20	5	14
GATA6	1.72	0.00266	0.0687	0.207	6.47	20	1.23e-05	2.58	RV	CELLSTATES	SMC1.1	control_RBM20	5	14
TSPYL2	1.71	0.000193	0.101	0.376	7.14	26.5	5.67e-07	3.71	RV	CELLSTATES	SMC1.1	control_RBM20	5	14
ID4	1.7	0.00103	0.149	0.348	7.23	22.4	3.9e-06	2.99	RV	CELLSTATES	SMC1.1	control_RBM20	5	14
CRISPLD2	1.68	0.000193	0.456	0.828	8.53	26.5	5.67e-07	3.71	RV	CELLSTATES	SMC1.1	control_RBM20	5	14
GADD45G	1.68	0.0248	0.0498	0.137	6.09	14.7	0.000164	1.61	RV	CELLSTATES	SMC1.1	control_RBM20	5	14
MT1M	1.66	0.00247	0.0954	0.309	7.04	20.2	1.12e-05	2.61	RV	CELLSTATES	SMC1.1	control_RBM20	5	14
FKBP5	1.64	2.52e-05	0.844	5.61	10.5	31.4	5.92e-08	4.6	RV	CELLSTATES	SMC1.1	control_RBM20	5	14
MT1E	1.63	0.000268	0.29	0.762	8.23	25.7	8.4e-07	3.57	RV	CELLSTATES	SMC1.1	control_RBM20	5	14
HS3ST2	1.61	0.0272	0.0412	0.173	6.21	14.3	0.000201	1.56	RV	CELLSTATES	SMC1.1	control_RBM20	5	14
LINC01088	1.61	0.00181	0.129	0.83	7.91	21	7.38e-06	2.74	RV	CELLSTATES	SMC1.1	control_RBM20	5	14
NR4A2	1.61	0.0209	0.0812	0.145	6.27	15.1	0.000131	1.68	RV	CELLSTATES	SMC1.1	control_RBM20	5	14
FBXO32	1.53	0.00352	0.166	0.687	7.97	19.3	1.72e-05	2.45	RV	CELLSTATES	SMC1.1	control_RBM20	5	14
ID1	1.52	0.0305	0.099	0.219	6.8	13.9	0.000239	1.52	RV	CELLSTATES	SMC1.1	control_RBM20	5	14
C1orf56	1.5	0.0428	0.0966	0.127	6.28	13	0.000384	1.37	RV	CELLSTATES	SMC1.1	control_RBM20	5	14
ARHGAP26-AS1	1.48	0.0336	0.0991	0.157	6.48	13.7	0.000271	1.47	RV	CELLSTATES	SMC1.1	control_RBM20	5	14
USP9Y	1.48	0.0379	0.0746	0.244	6.75	13.3	0.000337	1.42	RV	CELLSTATES	SMC1.1	control_RBM20	5	14
CEBPD	1.47	0.0253	0.116	0.279	7.05	14.5	0.000181	1.6	RV	CELLSTATES	SMC1.1	control_RBM20	5	14
PLPP3	1.47	0.000918	0.194	0.486	7.58	22.8	3.27e-06	3.04	RV	CELLSTATES	SMC1.1	control_RBM20	5	14
TTTY14	1.47	0.0272	0.21	0.557	7.84	14.3	0.000203	1.56	RV	CELLSTATES	SMC1.1	control_RBM20	5	14
PPP1CB	1.46	0.000293	0.253	0.819	8.18	25.4	9.44e-07	3.53	RV	CELLSTATES	SMC1.1	control_RBM20	5	14
KCNB1	1.39	0.025	0.0999	0.28	6.87	14.6	0.000172	1.6	RV	CELLSTATES	SMC1.1	control_RBM20	5	14
RANBP2	1.39	0.00431	0.155	0.37	7.27	18.8	2.17e-05	2.37	RV	CELLSTATES	SMC1.1	control_RBM20	5	14
NPIPB5	1.38	0.0272	0.0766	0.213	6.59	14.3	0.000204	1.56	RV	CELLSTATES	SMC1.1	control_RBM20	5	14
ADAMTS9-AS2	1.35	0.000957	0.806	1.98	9.53	22.6	3.49e-06	3.02	RV	CELLSTATES	SMC1.1	control_RBM20	5	14
ENPEP	1.34	0.00226	0.616	1.12	8.91	20.4	1e-05	2.65	RV	CELLSTATES	SMC1.1	control_RBM20	5	14
FP671120.1	1.3	0.0236	0.107	0.312	7	14.8	0.000152	1.63	RV	CELLSTATES	SMC1.1	control_RBM20	5	14
ZHX2	1.29	0.00494	0.211	0.576	7.84	18.5	2.53e-05	2.31	RV	CELLSTATES	SMC1.1	control_RBM20	5	14
IFRD1	1.27	0.0344	0.112	0.239	6.82	13.6	0.000284	1.46	RV	CELLSTATES	SMC1.1	control_RBM20	5	14
TMEM38B	1.25	0.0433	0.131	0.369	7.22	12.9	0.000399	1.36	RV	CELLSTATES	SMC1.1	control_RBM20	5	14
CHD1	1.23	0.0179	0.178	0.449	7.54	15.5	0.000109	1.75	RV	CELLSTATES	SMC1.1	control_RBM20	5	14
PDZRN4	1.21	0.0461	0.0884	0.38	7.18	12.7	0.000441	1.34	RV	CELLSTATES	SMC1.1	control_RBM20	5	14
TCF7L2	1.18	0.00951	0.349	1.11	8.66	17	5.13e-05	2.02	RV	CELLSTATES	SMC1.1	control_RBM20	5	14
CD9	1.11	0.0465	0.243	0.392	7.62	12.7	0.000451	1.33	RV	CELLSTATES	SMC1.1	control_RBM20	5	14
SORT1	1.07	0.028	0.415	1.31	8.91	14.2	0.000214	1.55	RV	CELLSTATES	SMC1.1	control_RBM20	5	14
SLMAP	1.06	0.03	0.611	1.23	9.06	14	0.000232	1.52	RV	CELLSTATES	SMC1.1	control_RBM20	5	14

## Sheet: TTN_control
Gene	logFC	FDR	mean_exp_control	mean_exp_genotype	logCPM	F	PValue	FDR_plot	Region	annotation_level	cell_state	comparison	Observations_genotype	Observations_reference
NPPB	4.87	2.6e-15	0.00933	0.255	6.13	89.8	4.45e-19	14.6	RV	CELLSTATES	SMC1.1	control_TTN	6	14
AL591686.2	4.01	0.00121	0.000406	0.0392	4.63	21.7	4.63e-06	2.92	RV	CELLSTATES	SMC1.1	control_TTN	6	14
MXRA5	3.78	0.00409	0	0.0264	4.58	18.6	2.1e-05	2.39	RV	CELLSTATES	SMC1.1	control_TTN	6	14
ZNF396	3.23	0.0428	0	0.0144	4.38	15.4	0.000592	1.37	RV	CELLSTATES	SMC1.1	control_TTN	6	14
ERCC2	3.12	0.048	0	0.0144	4.4	14.2	0.000692	1.32	RV	CELLSTATES	SMC1.1	control_TTN	6	14
LINC01725	3.01	0.0196	0.00178	0.0329	4.64	14.1	0.000202	1.71	RV	CELLSTATES	SMC1.1	control_TTN	6	14
LINC01446	2.97	0.0428	0.00085	0.0193	4.48	12	0.000593	1.37	RV	CELLSTATES	SMC1.1	control_TTN	6	14
DERL3	2.79	0.0482	0.000493	0.0227	4.6	11.7	0.000712	1.32	RV	CELLSTATES	SMC1.1	control_TTN	6	14
LEF1	2.76	0.03	0.00167	0.0432	4.72	12.9	0.000374	1.52	RV	CELLSTATES	SMC1.1	control_TTN	6	14
FKBP5	2.55	3.26e-17	0.844	9.12	11	103	2.78e-21	16.5	RV	CELLSTATES	SMC1.1	control_TTN	6	14
BDH1	2.52	0.0297	0.00203	0.0464	4.97	12.9	0.000367	1.53	RV	CELLSTATES	SMC1.1	control_TTN	6	14
CNKSR3	2.35	0.0152	0.0108	0.0625	5.26	14.9	0.000138	1.82	RV	CELLSTATES	SMC1.1	control_TTN	6	14
BICC1	2.34	6.56e-06	0.0406	0.199	6.39	35.6	6.17e-09	5.18	RV	CELLSTATES	SMC1.1	control_TTN	6	14
THSD7B	2.29	0.000277	0.0417	0.132	5.98	25.7	6.62e-07	3.56	RV	CELLSTATES	SMC1.1	control_TTN	6	14
TIPARP	2.26	1.85e-06	0.038	0.259	6.57	39	1.26e-09	5.73	RV	CELLSTATES	SMC1.1	control_TTN	6	14
NCKIPSD	2.25	0.00545	0.0119	0.0811	5.45	17.7	3.29e-05	2.26	RV	CELLSTATES	SMC1.1	control_TTN	6	14
PLD5	2.24	0.000578	0.0328	0.119	5.75	23.4	1.97e-06	3.24	RV	CELLSTATES	SMC1.1	control_TTN	6	14
SNHG22	2.19	0.0189	0.00999	0.0755	5.21	14.3	0.000184	1.72	RV	CELLSTATES	SMC1.1	control_TTN	6	14
KCNB1	2.14	2.28e-08	0.0999	0.526	7.37	50.2	7.79e-12	7.64	RV	CELLSTATES	SMC1.1	control_TTN	6	14
LINC01605	2.09	0.00531	0.0319	0.0958	5.65	18	2.9e-05	2.28	RV	CELLSTATES	SMC1.1	control_TTN	6	14
LINC00886	2.08	0.00171	0.0189	0.125	5.84	20.9	6.85e-06	2.77	RV	CELLSTATES	SMC1.1	control_TTN	6	14
SCN7A	2.06	2.03e-06	0.109	0.511	7.62	38.5	1.56e-09	5.69	RV	CELLSTATES	SMC1.1	control_TTN	6	14
ABAT	2.01	0.0356	0.0127	0.0688	5.28	12.5	0.000468	1.45	RV	CELLSTATES	SMC1.1	control_TTN	6	14
CHST7	2	0.00588	0.0146	0.105	5.62	17.5	3.72e-05	2.23	RV	CELLSTATES	SMC1.1	control_TTN	6	14
IGF2BP2	1.98	0.0279	0.0142	0.0737	5.38	13.2	0.000331	1.56	RV	CELLSTATES	SMC1.1	control_TTN	6	14
GADD45G	1.97	0.000164	0.0498	0.223	6.43	27.2	3.23e-07	3.78	RV	CELLSTATES	SMC1.1	control_TTN	6	14
ZNF189	1.94	0.00649	0.0241	0.103	5.67	17.1	4.38e-05	2.19	RV	CELLSTATES	SMC1.1	control_TTN	6	14
AFF2	1.91	0.00217	0.0186	0.144	5.99	20.1	1.02e-05	2.66	RV	CELLSTATES	SMC1.1	control_TTN	6	14
PDK4	1.89	1.71e-06	0.847	2.97	9.91	39.4	1.02e-09	5.77	RV	CELLSTATES	SMC1.1	control_TTN	6	14
AL606807.1	1.88	0.0074	0.0141	0.125	5.86	16.9	5.05e-05	2.13	RV	CELLSTATES	SMC1.1	control_TTN	6	14
LRRC8A	1.72	0.0268	0.0292	0.095	5.63	13.3	0.000313	1.57	RV	CELLSTATES	SMC1.1	control_TTN	6	14
ZFAND5	1.72	0.000226	0.0553	0.301	6.79	26.2	5.2e-07	3.65	RV	CELLSTATES	SMC1.1	control_TTN	6	14
ACTA1	1.71	6.58e-05	0.101	0.459	7.44	29.7	9.55e-08	4.18	RV	CELLSTATES	SMC1.1	control_TTN	6	14
SERTAD2	1.66	0.0268	0.0259	0.111	5.71	13.3	0.000313	1.57	RV	CELLSTATES	SMC1.1	control_TTN	6	14
PRRG4	1.65	0.000342	0.0378	0.293	6.79	24.9	9.43e-07	3.47	RV	CELLSTATES	SMC1.1	control_TTN	6	14
TMEM74B	1.65	0.00648	0.0646	0.152	6.16	17.2	4.26e-05	2.19	RV	CELLSTATES	SMC1.1	control_TTN	6	14
RGCC	1.63	0.00217	0.0392	0.208	6.38	20	1.04e-05	2.66	RV	CELLSTATES	SMC1.1	control_TTN	6	14
LINC01088	1.61	2.75e-05	0.129	0.672	7.76	31.7	3.76e-08	4.56	RV	CELLSTATES	SMC1.1	control_TTN	6	14
YWHAG	1.6	0.0195	0.0306	0.116	5.84	14.2	0.000191	1.71	RV	CELLSTATES	SMC1.1	control_TTN	6	14
COL21A1	1.58	0.00195	0.0553	0.229	6.55	20.5	8.16e-06	2.71	RV	CELLSTATES	SMC1.1	control_TTN	6	14
DENND3	1.58	7.58e-06	0.149	0.936	8.18	34.9	8.42e-09	5.12	RV	CELLSTATES	SMC1.1	control_TTN	6	14
FLT1	1.58	0.0216	0.0292	0.123	6.13	13.9	0.000231	1.66	RV	CELLSTATES	SMC1.1	control_TTN	6	14
CARMIL1	1.56	7.49e-07	1.2	5.98	10.7	42	3.2e-10	6.13	RV	CELLSTATES	SMC1.1	control_TTN	6	14
XYLT1	1.55	0.000708	0.0925	0.286	6.86	22.9	2.48e-06	3.15	RV	CELLSTATES	SMC1.1	control_TTN	6	14
CPM	1.53	0.00018	0.132	0.618	7.86	26.9	3.68e-07	3.75	RV	CELLSTATES	SMC1.1	control_TTN	6	14
DUSP1	1.47	0.00779	0.244	0.237	7.16	16.7	5.58e-05	2.11	RV	CELLSTATES	SMC1.1	control_TTN	6	14
MTMR14	1.47	0.0196	0.0423	0.146	6.09	14.2	0.000196	1.71	RV	CELLSTATES	SMC1.1	control_TTN	6	14
RASSF4	1.45	0.000147	0.17	0.701	7.91	27.6	2.64e-07	3.83	RV	CELLSTATES	SMC1.1	control_TTN	6	14
FBXO32	1.44	0.000307	0.166	0.638	7.83	25.4	7.61e-07	3.51	RV	CELLSTATES	SMC1.1	control_TTN	6	14
EZR	1.43	0.0106	0.069	0.202	6.58	15.8	8.65e-05	1.98	RV	CELLSTATES	SMC1.1	control_TTN	6	14
SPOCK1	1.42	0.0234	0.0451	0.16	6.29	13.7	0.000254	1.63	RV	CELLSTATES	SMC1.1	control_TTN	6	14
PPP1CB	1.4	8.88e-05	0.253	0.936	8.29	29	1.37e-07	4.05	RV	CELLSTATES	SMC1.1	control_TTN	6	14
KDM3A	1.38	0.0196	0.0414	0.175	6.3	14.1	0.000206	1.71	RV	CELLSTATES	SMC1.1	control_TTN	6	14
AASS	1.37	0.00545	0.0911	0.271	6.83	17.7	3.29e-05	2.26	RV	CELLSTATES	SMC1.1	control_TTN	6	14
CDC42EP4	1.37	0.00545	0.0801	0.246	6.71	17.7	3.35e-05	2.26	RV	CELLSTATES	SMC1.1	control_TTN	6	14
ALOX12-AS1	1.36	0.00545	0.0581	0.308	6.83	17.7	3.33e-05	2.26	RV	CELLSTATES	SMC1.1	control_TTN	6	14
PTPN14	1.35	0.00195	0.108	0.432	7.34	20.4	8.5e-06	2.71	RV	CELLSTATES	SMC1.1	control_TTN	6	14
BACH2	1.34	0.00888	0.0884	0.244	6.69	16.2	6.98e-05	2.05	RV	CELLSTATES	SMC1.1	control_TTN	6	14
PRLR	1.34	0.000879	0.118	0.578	7.59	22.4	3.3e-06	3.06	RV	CELLSTATES	SMC1.1	control_TTN	6	14
AFF3	1.33	0.000145	0.407	1.68	9.1	27.7	2.48e-07	3.84	RV	CELLSTATES	SMC1.1	control_TTN	6	14
LAMB1	1.33	0.00488	0.099	0.371	7.27	18.2	2.62e-05	2.31	RV	CELLSTATES	SMC1.1	control_TTN	6	14
TCF7L2	1.32	0.000164	0.349	1.36	8.84	27.2	3.21e-07	3.78	RV	CELLSTATES	SMC1.1	control_TTN	6	14
CERS6	1.3	0.0143	0.0899	0.27	7.02	15	0.000127	1.85	RV	CELLSTATES	SMC1.1	control_TTN	6	14
FSTL4	1.29	0.00178	0.128	0.632	7.77	20.7	7.29e-06	2.75	RV	CELLSTATES	SMC1.1	control_TTN	6	14
ZBTB16	1.29	0.000223	1.02	4.73	10.5	26.3	4.95e-07	3.65	RV	CELLSTATES	SMC1.1	control_TTN	6	14
C1orf21	1.28	0.00779	0.104	0.316	7.05	16.7	5.53e-05	2.11	RV	CELLSTATES	SMC1.1	control_TTN	6	14
IL1RAPL2	1.27	0.0297	0.43	0.849	8.32	13	0.000361	1.53	RV	CELLSTATES	SMC1.1	control_TTN	6	14
AC002546.1	1.26	0.00866	0.0672	0.311	6.91	16.3	6.71e-05	2.06	RV	CELLSTATES	SMC1.1	control_TTN	6	14
CASC15	1.25	0.00288	0.179	0.456	7.55	19.4	1.41e-05	2.54	RV	CELLSTATES	SMC1.1	control_TTN	6	14
RHOB	1.21	0.016	0.234	0.342	7.5	14.7	0.000149	1.8	RV	CELLSTATES	SMC1.1	control_TTN	6	14
ELN	1.2	0.00206	0.328	0.993	8.45	20.3	9.16e-06	2.69	RV	CELLSTATES	SMC1.1	control_TTN	6	14
TMTC1	1.19	0.00073	0.402	1.38	8.92	22.8	2.62e-06	3.14	RV	CELLSTATES	SMC1.1	control_TTN	6	14
FOXO3	1.18	0.00125	0.377	1.46	8.94	21.6	4.9e-06	2.9	RV	CELLSTATES	SMC1.1	control_TTN	6	14
NPAS2	1.17	0.0315	0.0719	0.234	6.68	12.8	0.0004	1.5	RV	CELLSTATES	SMC1.1	control_TTN	6	14
PLPP3	1.15	0.0106	0.194	0.532	7.65	15.8	8.76e-05	1.98	RV	CELLSTATES	SMC1.1	control_TTN	6	14
TOX2	1.15	0.00409	0.23	0.781	8.16	18.6	2.13e-05	2.39	RV	CELLSTATES	SMC1.1	control_TTN	6	14
ADAMTS9-AS2	1.14	0.00195	0.806	2.08	9.57	20.5	8.32e-06	2.71	RV	CELLSTATES	SMC1.1	control_TTN	6	14
RFTN2	1.14	0.0364	0.0666	0.244	6.67	12.4	0.000484	1.44	RV	CELLSTATES	SMC1.1	control_TTN	6	14
MOB3B	1.13	0.0127	0.175	0.473	7.56	15.3	0.000111	1.89	RV	CELLSTATES	SMC1.1	control_TTN	6	14
PREX2	1.12	0.032	0.0828	0.283	6.98	12.7	0.000413	1.49	RV	CELLSTATES	SMC1.1	control_TTN	6	14
AL355974.2	1.11	0.0196	0.118	0.386	7.25	14.2	0.000197	1.71	RV	CELLSTATES	SMC1.1	control_TTN	6	14
XPR1	1.1	0.0201	0.128	0.37	7.29	14	0.000213	1.7	RV	CELLSTATES	SMC1.1	control_TTN	6	14
JAK1	1.09	0.00999	0.216	0.548	7.8	15.9	8.02e-05	2	RV	CELLSTATES	SMC1.1	control_TTN	6	14
SLC38A11	1.09	0.00485	0.951	2.3	9.69	18.2	2.57e-05	2.31	RV	CELLSTATES	SMC1.1	control_TTN	6	14
AC092164.1	1.08	0.00532	0.275	1.12	8.58	17.9	2.95e-05	2.27	RV	CELLSTATES	SMC1.1	control_TTN	6	14
MB	1.08	0.0243	0.161	0.491	7.73	13.5	0.00027	1.61	RV	CELLSTATES	SMC1.1	control_TTN	6	14
CCND3	1.07	0.0313	0.12	0.396	7.36	12.8	0.000396	1.5	RV	CELLSTATES	SMC1.1	control_TTN	6	14
TENT4B	1.07	0.045	0.107	0.366	7.24	11.9	0.000635	1.35	RV	CELLSTATES	SMC1.1	control_TTN	6	14
ATP10A	1.06	0.00406	0.715	2.48	9.65	18.7	2.05e-05	2.39	RV	CELLSTATES	SMC1.1	control_TTN	6	14
ELF1	1.04	0.0195	0.168	0.506	7.66	14.2	0.000194	1.71	RV	CELLSTATES	SMC1.1	control_TTN	6	14
NUDT4	1.04	0.00842	0.366	1.02	8.51	16.4	6.26e-05	2.07	RV	CELLSTATES	SMC1.1	control_TTN	6	14
HSPG2	1.03	0.0196	0.332	1	8.52	14.1	0.0002	1.71	RV	CELLSTATES	SMC1.1	control_TTN	6	14
KALRN	1.02	0.00545	1.27	4.26	10.5	17.7	3.26e-05	2.26	RV	CELLSTATES	SMC1.1	control_TTN	6	14
NCOA3	1.01	0.0111	0.245	0.814	8.25	15.6	9.51e-05	1.95	RV	CELLSTATES	SMC1.1	control_TTN	6	14
ID3	0.992	0.0441	0.859	1.07	9.2	11.9	0.000618	1.36	RV	CELLSTATES	SMC1.1	control_TTN	6	14
ACSL3	0.99	0.0458	0.131	0.392	7.32	11.8	0.000649	1.34	RV	CELLSTATES	SMC1.1	control_TTN	6	14
MTUS1	0.971	0.0362	0.228	0.602	7.95	12.4	0.00048	1.44	RV	CELLSTATES	SMC1.1	control_TTN	6	14
SORT1	0.959	0.0156	0.415	1.29	8.85	14.8	0.000144	1.81	RV	CELLSTATES	SMC1.1	control_TTN	6	14
PIP4K2A	0.951	0.0252	0.281	0.855	8.31	13.4	0.000288	1.6	RV	CELLSTATES	SMC1.1	control_TTN	6	14
RAPGEF5	0.951	0.0321	0.301	0.883	8.43	12.7	0.000417	1.49	RV	CELLSTATES	SMC1.1	control_TTN	6	14
TBC1D1	0.943	0.0152	0.894	2.48	9.78	14.9	0.000139	1.82	RV	CELLSTATES	SMC1.1	control_TTN	6	14
RGS5	0.932	0.0315	0.39	0.868	8.54	12.8	0.000404	1.5	RV	CELLSTATES	SMC1.1	control_TTN	6	14
SPARCL1	0.927	0.0168	3.4	8.59	11.6	14.6	0.00016	1.77	RV	CELLSTATES	SMC1.1	control_TTN	6	14
LGR6	0.923	0.041	0.252	0.94	8.36	12.1	0.00056	1.39	RV	CELLSTATES	SMC1.1	control_TTN	6	14
SLC39A11	0.913	0.024	0.5	1.68	9.24	13.6	0.000262	1.62	RV	CELLSTATES	SMC1.1	control_TTN	6	14
CLMN	0.901	0.0247	1.18	3.19	10.1	13.5	0.000281	1.61	RV	CELLSTATES	SMC1.1	control_TTN	6	14
DOCK8	0.869	0.0342	0.691	2.13	9.55	12.6	0.000447	1.47	RV	CELLSTATES	SMC1.1	control_TTN	6	14
PTEN	0.865	0.0306	0.877	2.52	9.84	12.9	0.000385	1.51	RV	CELLSTATES	SMC1.1	control_TTN	6	14
PLCB1	0.848	0.0495	0.783	2.45	9.7	11.6	0.000744	1.31	RV	CELLSTATES	SMC1.1	control_TTN	6	14
ARHGEF7	0.847	0.0402	1.22	3.16	10.2	12.2	0.000543	1.4	RV	CELLSTATES	SMC1.1	control_TTN	6	14
