# Supplementary material for: Pathogenic variants damage cell composition and single cell transcription in cardiomyopathies
Source: Science. Author manuscript; Available in PMC 2022 Oct 3. (PMC9528698; doi:10.1126/science.abo1984)
Supplement: Supp table 28.8 [file NIHMS1835045-supplement-Supp_table_28_8.xlsx]

## Sheet: Index
Column name	Description
Gene	Gene symbol, Ensembl 84
logFC	log2-fold change
FDR	False discovery rate; FDR is the PValue after (by default) Benjamini-Hochberg correction.
mean_exp_control	Mean expression values across controls
mean_exp_genotype	Mean expression values across disease samples
logCPM	logCPM is the average expression of all pseudobulked samples for that particular gene across all samples on the log2-scale expressed in counts per million (cpm, as calculated by edgeR after normalization).
F	Output of quasi-likelihood F-test
PValue	PValue is the nominal p-value derived from F
FDR_plot	-log10(False discovery rate)
Region	Studied region (LV or RV)
annotation_level	Cell-type or cell-state
cell_state/state	Specification which cell-type or state was analysed
comparison	Specification control_GENOTYPE
Observations_genotype	Numbers of Patients included in edgeR (patients with low number of nuclei have been excluded)
Observations_reference	Numbers of Patients included in edgeR (patients with low number of nuclei have been excluded)

## Sheet: control_LMNA
Gene	logFC	FDR	mean_exp_control	mean_exp_genotype	logCPM	F	PValue	FDR_plot	Region	annotation_level	cell_state	comparison	Observations_genotype	Observations_reference
NDUFA13	4.51	0.000163	0.0224	0	4.87	25.1	8.05e-07	3.79	RV	CELLSTATES	SMC1.1	control_LMNA	7	14
G0S2	3.74	0.000685	0.0289	0.00179	5.03	21.5	4.74e-06	3.16	RV	CELLSTATES	SMC1.1	control_LMNA	7	14
CCL2	3.73	0.000624	0.0477	0.00216	5.2	21.8	4.11e-06	3.2	RV	CELLSTATES	SMC1.1	control_LMNA	7	14
GRXCR2	3.68	0.00112	0.0303	0.00179	5.01	20.2	9.16e-06	2.95	RV	CELLSTATES	SMC1.1	control_LMNA	7	14
AC008448.1	3.61	0.00209	0.0161	0.00255	4.83	18.6	1.97e-05	2.68	RV	CELLSTATES	SMC1.1	control_LMNA	7	14
HIC1	3.49	0.0118	0.0184	0	4.67	14.5	0.000161	1.93	RV	CELLSTATES	SMC1.1	control_LMNA	7	14
RPS6KB2-AS1	3.48	0.000538	0.0237	0.00413	5.05	22.2	3.37e-06	3.27	RV	CELLSTATES	SMC1.1	control_LMNA	7	14
STX16	3.34	0.00215	0.0161	0.00267	4.91	18.5	2.09e-05	2.67	RV	CELLSTATES	SMC1.1	control_LMNA	7	14
AC105402.3	3.2	0.000846	0.0248	0.00587	5.15	21	6.21e-06	3.07	RV	CELLSTATES	SMC1.1	control_LMNA	7	14
CCDC136	3.16	0.00102	0.0323	0.00356	5.08	20.4	8.05e-06	2.99	RV	CELLSTATES	SMC1.1	control_LMNA	7	14
AC060234.1	3.12	0.0158	0.0145	0.00216	4.71	13.8	0.000227	1.8	RV	CELLSTATES	SMC1.1	control_LMNA	7	14
AGAP2	3.03	0.0306	0.0202	0.000887	4.84	12.2	0.00054	1.51	RV	CELLSTATES	SMC1.1	control_LMNA	7	14
AL031963.3	2.97	0.0246	0.0135	0.000887	4.6	12.6	0.00042	1.61	RV	CELLSTATES	SMC1.1	control_LMNA	7	14
CRIP1	2.94	0.0324	0.014	0.00325	4.73	12	0.000598	1.49	RV	CELLSTATES	SMC1.1	control_LMNA	7	14
MYH7B	2.86	0.00897	0.039	0.00522	5.19	15.2	0.000111	2.05	RV	CELLSTATES	SMC1.1	control_LMNA	7	14
APOD	2.79	5.68e-05	0.161	0.013	6.17	27.8	2.14e-07	4.25	RV	CELLSTATES	SMC1.1	control_LMNA	7	14
KCNJ8	2.75	0.0306	0.0393	0.00242	5.04	12.2	0.00054	1.51	RV	CELLSTATES	SMC1.1	control_LMNA	7	14
DUOX2	2.63	0.00781	0.0464	0.00867	5.14	15.6	9.39e-05	2.11	RV	CELLSTATES	SMC1.1	control_LMNA	7	14
CFD	2.58	3.7e-08	0.221	0.037	6.87	46.6	3.09e-11	7.43	RV	CELLSTATES	SMC1.1	control_LMNA	7	14
NAV1	2.55	8.13e-05	0.0936	0.0165	6.01	27	3.19e-07	4.09	RV	CELLSTATES	SMC1.1	control_LMNA	7	14
TRDN-AS1	2.48	6.15e-06	0.107	0.0322	6.31	33.9	1.18e-08	5.21	RV	CELLSTATES	SMC1.1	control_LMNA	7	14
IGFBP6	2.47	0.00723	0.0534	0.00892	5.36	15.7	8.57e-05	2.14	RV	CELLSTATES	SMC1.1	control_LMNA	7	14
RIMS1	2.41	0.000171	0.0691	0.0231	5.82	25	8.59e-07	3.77	RV	CELLSTATES	SMC1.1	control_LMNA	7	14
TNFRSF12A	2.4	0.0116	0.061	0.00814	5.31	14.5	0.000158	1.93	RV	CELLSTATES	SMC1.1	control_LMNA	7	14
FGF12	2.33	7.82e-09	0.289	0.12	7.64	50.5	5.22e-12	8.11	RV	CELLSTATES	SMC1.1	control_LMNA	7	14
TECRL	2.25	0.000809	0.093	0.0234	5.86	21.1	5.74e-06	3.09	RV	CELLSTATES	SMC1.1	control_LMNA	7	14
AL138828.1	2.24	0.00216	0.152	0.0195	6.4	18.5	2.16e-05	2.67	RV	CELLSTATES	SMC1.1	control_LMNA	7	14
DAPK2	2.23	0.0427	0.0355	0.0109	5.09	11.2	0.000903	1.37	RV	CELLSTATES	SMC1.1	control_LMNA	7	14
MT-ND3	2.23	3.59e-07	0.198	0.0591	6.95	40.8	4.49e-10	6.45	RV	CELLSTATES	SMC1.1	control_LMNA	7	14
MYLK3	2.23	0.0381	0.0327	0.00985	5.12	11.5	0.000763	1.42	RV	CELLSTATES	SMC1.1	control_LMNA	7	14
LINC02507	2.2	0.0324	0.0425	0.00958	5.15	12	0.000601	1.49	RV	CELLSTATES	SMC1.1	control_LMNA	7	14
MGST1	2.14	0.0196	0.0298	0.0129	5.23	13.3	0.000297	1.71	RV	CELLSTATES	SMC1.1	control_LMNA	7	14
C1QTNF2	2.13	0.0333	0.0331	0.0113	5.14	11.9	0.000632	1.48	RV	CELLSTATES	SMC1.1	control_LMNA	7	14
PDE1C	2.13	1.27e-05	0.174	0.0486	6.86	32	2.86e-08	4.9	RV	CELLSTATES	SMC1.1	control_LMNA	7	14
LRP4	2.12	4.5e-09	0.407	0.199	8.14	52.4	2.25e-12	8.35	RV	CELLSTATES	SMC1.1	control_LMNA	7	14
ADAMTSL3	2.07	0.00818	0.0651	0.0189	5.75	15.4	9.97e-05	2.09	RV	CELLSTATES	SMC1.1	control_LMNA	7	14
PPP1R3C	2.07	0.0167	0.048	0.0229	5.43	13.7	0.000246	1.78	RV	CELLSTATES	SMC1.1	control_LMNA	7	14
TGFBI	2.05	0.001	0.159	0.0262	6.16	20.5	7.84e-06	3	RV	CELLSTATES	SMC1.1	control_LMNA	7	14
ABCC9	2.04	0.001	0.112	0.0288	6.4	20.5	7.87e-06	3	RV	CELLSTATES	SMC1.1	control_LMNA	7	14
LGI2	2.02	0.0197	0.034	0.0142	5.3	13.3	0.000302	1.7	RV	CELLSTATES	SMC1.1	control_LMNA	7	14
MT-ND2	2.02	0.0248	0.0817	0.014	5.6	12.6	0.000426	1.61	RV	CELLSTATES	SMC1.1	control_LMNA	7	14
SH3RF2	2.02	0.0313	0.0327	0.0137	5.29	12.1	0.000563	1.5	RV	CELLSTATES	SMC1.1	control_LMNA	7	14
MYL7	1.98	0.0343	0.0365	0.0185	5.34	11.8	0.000662	1.46	RV	CELLSTATES	SMC1.1	control_LMNA	7	14
SERPINF1	1.93	0.0358	0.0425	0.0151	5.32	11.6	0.000709	1.45	RV	CELLSTATES	SMC1.1	control_LMNA	7	14
MT-ND4	1.88	0.000818	0.165	0.0346	6.34	21.1	5.94e-06	3.09	RV	CELLSTATES	SMC1.1	control_LMNA	7	14
MYOM2	1.87	0.00229	0.0971	0.0354	6.03	18.3	2.31e-05	2.64	RV	CELLSTATES	SMC1.1	control_LMNA	7	14
ESRRB	1.86	0.00641	0.0826	0.031	5.8	16	7.44e-05	2.19	RV	CELLSTATES	SMC1.1	control_LMNA	7	14
IPO9-AS1	1.83	0.0242	0.0547	0.0205	5.62	12.7	0.000407	1.62	RV	CELLSTATES	SMC1.1	control_LMNA	7	14
MYBPC3	1.83	3.39e-05	0.26	0.109	7.41	29.3	1.05e-07	4.47	RV	CELLSTATES	SMC1.1	control_LMNA	7	14
IGFBP5	1.82	2.75e-08	0.766	0.349	8.71	47.5	2.07e-11	7.56	RV	CELLSTATES	SMC1.1	control_LMNA	7	14
SPRY1	1.81	0.00458	0.0606	0.0359	5.82	16.8	4.97e-05	2.34	RV	CELLSTATES	SMC1.1	control_LMNA	7	14
HSPB7	1.8	0.00297	0.0852	0.0355	6.15	17.7	3.1e-05	2.53	RV	CELLSTATES	SMC1.1	control_LMNA	7	14
LINC01362	1.8	0.0348	0.0362	0.0238	5.42	11.7	0.000683	1.46	RV	CELLSTATES	SMC1.1	control_LMNA	7	14
CD36	1.79	1.7e-05	0.329	0.143	7.79	31.1	4.4e-08	4.77	RV	CELLSTATES	SMC1.1	control_LMNA	7	14
FSD2	1.78	0.04	0.0555	0.0193	5.54	11.3	0.000827	1.4	RV	CELLSTATES	SMC1.1	control_LMNA	7	14
STAC	1.75	0.00042	0.174	0.0672	6.5	22.8	2.49e-06	3.38	RV	CELLSTATES	SMC1.1	control_LMNA	7	14
HGF	1.71	0.0244	0.0765	0.03	5.75	12.7	0.000416	1.61	RV	CELLSTATES	SMC1.1	control_LMNA	7	14
PDE7B	1.69	0.00574	0.14	0.0411	6.44	16.3	6.52e-05	2.24	RV	CELLSTATES	SMC1.1	control_LMNA	7	14
AC005550.2	1.67	0.0057	0.0707	0.0467	5.96	16.3	6.43e-05	2.24	RV	CELLSTATES	SMC1.1	control_LMNA	7	14
LINC00486	1.67	2.59e-06	0.312	0.226	7.83	35.8	4.76e-09	5.59	RV	CELLSTATES	SMC1.1	control_LMNA	7	14
B3GALNT1	1.63	0.0348	0.0554	0.0331	5.65	11.7	0.000683	1.46	RV	CELLSTATES	SMC1.1	control_LMNA	7	14
AC090579.1	1.61	0.0129	0.0816	0.0441	5.93	14.3	0.00018	1.89	RV	CELLSTATES	SMC1.1	control_LMNA	7	14
PXDNL	1.6	0.00516	0.116	0.0476	6.29	16.6	5.64e-05	2.29	RV	CELLSTATES	SMC1.1	control_LMNA	7	14
TTN	1.58	1.1e-05	0.721	0.5	8.92	32.4	2.38e-08	4.96	RV	CELLSTATES	SMC1.1	control_LMNA	7	14
MT-ND1	1.57	0.0191	0.104	0.0352	6.13	13.4	0.000285	1.72	RV	CELLSTATES	SMC1.1	control_LMNA	7	14
TAC4	1.56	0.0333	0.0593	0.0362	5.74	11.9	0.000633	1.48	RV	CELLSTATES	SMC1.1	control_LMNA	7	14
TMEM87B	1.55	0.0109	0.1	0.0503	6.05	14.7	0.000143	1.96	RV	CELLSTATES	SMC1.1	control_LMNA	7	14
P3H2	1.54	0.0106	0.132	0.0558	6.31	14.8	0.000136	1.97	RV	CELLSTATES	SMC1.1	control_LMNA	7	14
IL33	1.53	0.00215	0.136	0.0685	6.43	18.6	2.04e-05	2.67	RV	CELLSTATES	SMC1.1	control_LMNA	7	14
MT-CYB	1.52	0.000315	0.212	0.109	7.15	23.4	1.84e-06	3.5	RV	CELLSTATES	SMC1.1	control_LMNA	7	14
RASL11A	1.51	0.0306	0.0656	0.0424	5.8	12.2	0.000541	1.51	RV	CELLSTATES	SMC1.1	control_LMNA	7	14
PNRC1	1.5	0.000685	0.142	0.0893	6.7	21.5	4.69e-06	3.16	RV	CELLSTATES	SMC1.1	control_LMNA	7	14
MPPED2	1.49	2.03e-05	0.463	0.24	7.96	30.6	5.59e-08	4.69	RV	CELLSTATES	SMC1.1	control_LMNA	7	14
NAV3	1.49	0.0325	0.0891	0.0356	5.92	11.9	0.000608	1.49	RV	CELLSTATES	SMC1.1	control_LMNA	7	14
ANKRD1	1.47	0.00563	0.157	0.0732	6.73	16.3	6.29e-05	2.25	RV	CELLSTATES	SMC1.1	control_LMNA	7	14
MT-ATP6	1.47	0.000675	0.183	0.0931	6.83	21.6	4.57e-06	3.17	RV	CELLSTATES	SMC1.1	control_LMNA	7	14
PLCXD3	1.47	0.0232	0.0917	0.0407	6.06	12.8	0.00038	1.64	RV	CELLSTATES	SMC1.1	control_LMNA	7	14
AC113386.1	1.44	0.00318	0.136	0.0823	6.53	17.6	3.34e-05	2.5	RV	CELLSTATES	SMC1.1	control_LMNA	7	14
SORBS3	1.44	0.000818	0.162	0.111	6.95	21.1	5.94e-06	3.09	RV	CELLSTATES	SMC1.1	control_LMNA	7	14
CARHSP1	1.43	0.0318	0.082	0.0491	6	12	0.000576	1.5	RV	CELLSTATES	SMC1.1	control_LMNA	7	14
MT-CO2	1.4	0.000718	0.318	0.128	7.46	21.4	5.04e-06	3.14	RV	CELLSTATES	SMC1.1	control_LMNA	7	14
USP46	1.33	0.0127	0.0953	0.0749	6.36	14.3	0.000176	1.9	RV	CELLSTATES	SMC1.1	control_LMNA	7	14
NR2F2	1.28	0.000218	0.427	0.311	8.11	24.4	1.13e-06	3.66	RV	CELLSTATES	SMC1.1	control_LMNA	7	14
TNNT2	1.26	0.0026	0.28	0.193	7.62	18	2.67e-05	2.58	RV	CELLSTATES	SMC1.1	control_LMNA	7	14
NGF	1.25	0.00195	0.327	0.168	7.53	18.8	1.8e-05	2.71	RV	CELLSTATES	SMC1.1	control_LMNA	7	14
HDAC9	1.23	0.011	0.181	0.126	6.91	14.7	0.000147	1.96	RV	CELLSTATES	SMC1.1	control_LMNA	7	14
KBTBD12	1.23	0.0149	0.12	0.0941	6.58	14	0.000213	1.83	RV	CELLSTATES	SMC1.1	control_LMNA	7	14
FHL2	1.22	0.00138	0.36	0.27	7.92	19.7	1.16e-05	2.86	RV	CELLSTATES	SMC1.1	control_LMNA	7	14
MT-CO1	1.22	0.00195	0.481	0.265	8.2	18.8	1.8e-05	2.71	RV	CELLSTATES	SMC1.1	control_LMNA	7	14
BMP5	1.21	0.00152	0.329	0.227	7.72	19.5	1.32e-05	2.82	RV	CELLSTATES	SMC1.1	control_LMNA	7	14
ABLIM1	1.19	0.0232	0.165	0.12	6.99	12.9	0.000376	1.64	RV	CELLSTATES	SMC1.1	control_LMNA	7	14
RYR2	1.18	0.000893	2.06	1.65	10.3	20.8	6.71e-06	3.05	RV	CELLSTATES	SMC1.1	control_LMNA	7	14
AC100793.2	1.17	0.0215	0.133	0.0978	6.61	13.1	0.000339	1.67	RV	CELLSTATES	SMC1.1	control_LMNA	7	14
TRIQK	1.17	0.0201	0.119	0.106	6.61	13.2	0.000313	1.7	RV	CELLSTATES	SMC1.1	control_LMNA	7	14
SGCD	1.15	0.0192	0.151	0.14	6.98	13.4	0.000288	1.72	RV	CELLSTATES	SMC1.1	control_LMNA	7	14
CDH6	1.13	0.00195	0.445	0.327	8.1	18.8	1.82e-05	2.71	RV	CELLSTATES	SMC1.1	control_LMNA	7	14
MT-CO3	1.1	0.00607	0.373	0.237	7.86	16.2	6.95e-05	2.22	RV	CELLSTATES	SMC1.1	control_LMNA	7	14
COL1A2	1.08	0.0216	0.189	0.167	7.21	13	0.000342	1.67	RV	CELLSTATES	SMC1.1	control_LMNA	7	14
WDR49	1.05	0.0331	0.201	0.14	7.01	11.9	0.000624	1.48	RV	CELLSTATES	SMC1.1	control_LMNA	7	14
ASAH1	1.04	0.04	0.186	0.123	6.91	11.4	0.000823	1.4	RV	CELLSTATES	SMC1.1	control_LMNA	7	14
LAMA2	1.01	0.02	0.323	0.309	7.91	13.2	0.000308	1.7	RV	CELLSTATES	SMC1.1	control_LMNA	7	14
MEOX2	1.01	0.0196	0.229	0.221	7.45	13.3	0.000297	1.71	RV	CELLSTATES	SMC1.1	control_LMNA	7	14
GUCY1A1	0.974	0.00897	0.793	0.645	8.9	15.2	0.000112	2.05	RV	CELLSTATES	SMC1.1	control_LMNA	7	14
FGF1	0.96	0.0211	0.396	0.278	7.82	13.1	0.000331	1.68	RV	CELLSTATES	SMC1.1	control_LMNA	7	14
ITGA3	0.957	0.0499	0.21	0.167	7.14	10.8	0.00109	1.3	RV	CELLSTATES	SMC1.1	control_LMNA	7	14
GUCY1A2	0.942	0.0232	0.595	0.4	8.36	12.8	0.00038	1.64	RV	CELLSTATES	SMC1.1	control_LMNA	7	14
SON	0.928	0.0109	1.02	1.02	9.42	14.8	0.000141	1.96	RV	CELLSTATES	SMC1.1	control_LMNA	7	14
MEF2C	0.893	0.016	1.42	1.21	9.75	13.8	0.000232	1.79	RV	CELLSTATES	SMC1.1	control_LMNA	7	14

## Sheet: control_PKP2
Gene	logFC	FDR	mean_exp_control	mean_exp_genotype	logCPM	F	PValue	FDR_plot	Region	annotation_level	cell_state	comparison	Observations_genotype	Observations_reference
AC008448.1	5.41	0.000371	0.0161	0	4.73	26.6	1.17e-06	3.43	RV	CELLSTATES	SMC1.1	control_PKP2	5	14
NDUFA13	5.02	0.00102	0.0224	0	4.81	23.3	4.66e-06	2.99	RV	CELLSTATES	SMC1.1	control_PKP2	5	14
G0S2	4.81	0.00102	0.0289	0	4.97	23.3	4.54e-06	2.99	RV	CELLSTATES	SMC1.1	control_PKP2	5	14
MYL7	4.28	0.000591	0.0365	0.002	5.2	24.8	2.38e-06	3.23	RV	CELLSTATES	SMC1.1	control_PKP2	5	14
CRIP1	4.1	0.0156	0.014	0	4.63	15.1	0.000177	1.81	RV	CELLSTATES	SMC1.1	control_PKP2	5	14
CD38	3.92	0.00561	0.0238	0.00165	4.96	17.9	4.72e-05	2.25	RV	CELLSTATES	SMC1.1	control_PKP2	5	14
CDC42EP3	3.83	0.00325	0.0226	0.00249	4.9	19.6	2.24e-05	2.49	RV	CELLSTATES	SMC1.1	control_PKP2	5	14
FBXO40	3.76	0.0139	0.0177	0.00084	4.75	15.5	0.000146	1.86	RV	CELLSTATES	SMC1.1	control_PKP2	5	14
SLC16A12	3.55	0.00464	0.0255	0.00538	5.07	18.5	3.72e-05	2.33	RV	CELLSTATES	SMC1.1	control_PKP2	5	14
RPS6KB2-AS1	3.51	0.00325	0.0237	0.00415	5.02	19.6	2.26e-05	2.49	RV	CELLSTATES	SMC1.1	control_PKP2	5	14
DAPK2	3.49	0.0114	0.0355	0.00276	4.98	15.9	0.000117	1.94	RV	CELLSTATES	SMC1.1	control_PKP2	5	14
STX16	3.47	0.00766	0.0161	0.00647	4.87	17.1	7.02e-05	2.12	RV	CELLSTATES	SMC1.1	control_PKP2	5	14
CCDC136	3.28	0.00559	0.0323	0.0062	5.05	18	4.66e-05	2.25	RV	CELLSTATES	SMC1.1	control_PKP2	5	14
ZNF10	3.04	0.00581	0.0321	0.00899	5.1	17.8	5.03e-05	2.24	RV	CELLSTATES	SMC1.1	control_PKP2	5	14
TECRL	3.03	0.00215	0.093	0.0101	5.82	20.9	1.26e-05	2.67	RV	CELLSTATES	SMC1.1	control_PKP2	5	14
TRDN-AS1	2.98	0.000371	0.107	0.0193	6.31	26.4	1.18e-06	3.43	RV	CELLSTATES	SMC1.1	control_PKP2	5	14
AC100793.2	2.97	1.83e-06	0.133	0.0278	6.42	42.7	1.98e-09	5.74	RV	CELLSTATES	SMC1.1	control_PKP2	5	14
AC069272.1	2.95	0.000591	0.0646	0.0195	5.83	24.8	2.29e-06	3.23	RV	CELLSTATES	SMC1.1	control_PKP2	5	14
FGF12	2.9	0.000115	0.289	0.0789	7.69	30.5	2.2e-07	3.94	RV	CELLSTATES	SMC1.1	control_PKP2	5	14
MYLK3	2.9	0.0287	0.0327	0.00538	5.04	13.2	0.000424	1.54	RV	CELLSTATES	SMC1.1	control_PKP2	5	14
ASPA	2.83	0.0156	0.0209	0.0081	4.97	15	0.00018	1.81	RV	CELLSTATES	SMC1.1	control_PKP2	5	14
AC105402.3	2.82	0.0251	0.0248	0.00992	5.15	13.7	0.000339	1.6	RV	CELLSTATES	SMC1.1	control_PKP2	5	14
LRP4	2.78	9.82e-07	0.407	0.116	8.15	45.1	8.19e-10	6.01	RV	CELLSTATES	SMC1.1	control_PKP2	5	14
SPRY1	2.78	0.00117	0.0606	0.0211	5.74	22.7	5.82e-06	2.93	RV	CELLSTATES	SMC1.1	control_PKP2	5	14
ZNF22	2.75	0.0151	0.0235	0.00954	5.05	15.2	0.000163	1.82	RV	CELLSTATES	SMC1.1	control_PKP2	5	14
ABCC9	2.69	0.0161	0.112	0.0181	6.4	14.9	0.000188	1.79	RV	CELLSTATES	SMC1.1	control_PKP2	5	14
SH3RF2	2.67	0.0326	0.0327	0.00956	5.22	12.8	0.000512	1.49	RV	CELLSTATES	SMC1.1	control_PKP2	5	14
AC244517.11	2.65	0.0401	0.0174	0.00726	4.82	12.1	0.000708	1.4	RV	CELLSTATES	SMC1.1	control_PKP2	5	14
C1QTNF2	2.63	0.0287	0.0331	0.00807	5.07	13.2	0.000425	1.54	RV	CELLSTATES	SMC1.1	control_PKP2	5	14
IPO9-AS1	2.57	0.0173	0.0547	0.0119	5.54	14.7	0.000213	1.76	RV	CELLSTATES	SMC1.1	control_PKP2	5	14
COL13A1	2.54	0.0428	0.042	0.00691	5.07	11.9	0.000778	1.37	RV	CELLSTATES	SMC1.1	control_PKP2	5	14
MYBPC3	2.5	0.00138	0.26	0.0597	7.42	22	7.81e-06	2.86	RV	CELLSTATES	SMC1.1	control_PKP2	5	14
RASL11A	2.5	0.00221	0.0656	0.0238	5.72	20.8	1.33e-05	2.65	RV	CELLSTATES	SMC1.1	control_PKP2	5	14
USP1	2.5	0.0355	0.0272	0.0104	4.99	12.5	0.000593	1.45	RV	CELLSTATES	SMC1.1	control_PKP2	5	14
CD36	2.38	0.00117	0.329	0.0814	7.81	22.6	5.88e-06	2.93	RV	CELLSTATES	SMC1.1	control_PKP2	5	14
ABLIM1	2.36	0.00186	0.165	0.0476	6.88	21.3	1.07e-05	2.73	RV	CELLSTATES	SMC1.1	control_PKP2	5	14
HOXB-AS1	2.31	0.00969	0.0459	0.0203	5.54	16.3	9.74e-05	2.01	RV	CELLSTATES	SMC1.1	control_PKP2	5	14
IL33	2.25	0.00103	0.136	0.0425	6.38	23.1	4.82e-06	2.99	RV	CELLSTATES	SMC1.1	control_PKP2	5	14
GUSB	2.24	0.0326	0.0259	0.02	5.26	12.8	0.000514	1.49	RV	CELLSTATES	SMC1.1	control_PKP2	5	14
TRDN	2.24	0.0156	0.0561	0.0217	5.75	15.1	0.000173	1.81	RV	CELLSTATES	SMC1.1	control_PKP2	5	14
AL354733.3	2.2	0.0245	0.0403	0.0217	5.4	13.7	0.000329	1.61	RV	CELLSTATES	SMC1.1	control_PKP2	5	14
LINC00472	2.19	0.0365	0.0268	0.0202	5.21	12.4	0.000615	1.44	RV	CELLSTATES	SMC1.1	control_PKP2	5	14
IGFBP5	2.17	3.25e-06	0.766	0.297	8.75	40.9	3.79e-09	5.49	RV	CELLSTATES	SMC1.1	control_PKP2	5	14
FHL2	2.15	0.000221	0.36	0.148	7.87	28.6	4.79e-07	3.66	RV	CELLSTATES	SMC1.1	control_PKP2	5	14
NEBL	2.15	0.00649	0.114	0.0334	6.32	17.5	5.74e-05	2.19	RV	CELLSTATES	SMC1.1	control_PKP2	5	14
MT-ND3	2.14	0.0013	0.198	0.055	7.01	22.3	6.73e-06	2.89	RV	CELLSTATES	SMC1.1	control_PKP2	5	14
TNNT2	2.14	0.00138	0.28	0.0958	7.57	22.1	7.54e-06	2.86	RV	CELLSTATES	SMC1.1	control_PKP2	5	14
PDE1C	2.13	0.00758	0.174	0.0456	6.92	17.1	6.76e-05	2.12	RV	CELLSTATES	SMC1.1	control_PKP2	5	14
MT-ATP6	2.12	0.000309	0.183	0.0531	6.79	27.1	9.02e-07	3.51	RV	CELLSTATES	SMC1.1	control_PKP2	5	14
NAV1	2.11	0.0232	0.0936	0.0218	6.07	13.9	0.000306	1.63	RV	CELLSTATES	SMC1.1	control_PKP2	5	14
SORBS3	2.11	0.000538	0.162	0.0742	6.91	25.3	1.93e-06	3.27	RV	CELLSTATES	SMC1.1	control_PKP2	5	14
TTN	2.11	0.000591	0.721	0.379	8.93	24.7	2.46e-06	3.23	RV	CELLSTATES	SMC1.1	control_PKP2	5	14
FHL3	2.04	0.0315	0.0451	0.0282	5.55	12.9	0.000479	1.5	RV	CELLSTATES	SMC1.1	control_PKP2	5	14
NGF	1.99	0.000591	0.327	0.0773	7.48	24.7	2.45e-06	3.23	RV	CELLSTATES	SMC1.1	control_PKP2	5	14
KBTBD12	1.98	0.00117	0.12	0.0608	6.5	22.7	5.75e-06	2.93	RV	CELLSTATES	SMC1.1	control_PKP2	5	14
AC005550.2	1.95	0.00823	0.0707	0.0426	5.97	16.9	7.68e-05	2.08	RV	CELLSTATES	SMC1.1	control_PKP2	5	14
COX6A2	1.95	0.0326	0.0602	0.0238	5.79	12.8	0.000512	1.49	RV	CELLSTATES	SMC1.1	control_PKP2	5	14
MYOM2	1.94	0.037	0.0971	0.0306	6.03	12.4	0.000626	1.43	RV	CELLSTATES	SMC1.1	control_PKP2	5	14
AVIL	1.93	0.0379	0.0568	0.0252	5.59	12.3	0.000647	1.42	RV	CELLSTATES	SMC1.1	control_PKP2	5	14
CDH2	1.93	0.0333	0.0589	0.0268	5.76	12.7	0.00053	1.48	RV	CELLSTATES	SMC1.1	control_PKP2	5	14
SYPL2	1.85	0.0308	0.0691	0.037	5.86	13	0.000462	1.51	RV	CELLSTATES	SMC1.1	control_PKP2	5	14
NR2F2	1.84	0.000144	0.427	0.231	8.09	29.8	2.88e-07	3.84	RV	CELLSTATES	SMC1.1	control_PKP2	5	14
PLCXD3	1.82	0.0333	0.0917	0.0342	6.02	12.7	0.000532	1.48	RV	CELLSTATES	SMC1.1	control_PKP2	5	14
ARPC5	1.8	0.000775	0.3	0.189	7.63	24	3.33e-06	3.11	RV	CELLSTATES	SMC1.1	control_PKP2	5	14
FP671120.1	1.8	0.00943	0.107	0.0515	6.26	16.4	9.29e-05	2.03	RV	CELLSTATES	SMC1.1	control_PKP2	5	14
BRD9	1.77	0.0272	0.0721	0.0423	5.91	13.4	0.000393	1.57	RV	CELLSTATES	SMC1.1	control_PKP2	5	14
AQP7	1.74	0.0401	0.0502	0.038	5.74	12.1	0.000705	1.4	RV	CELLSTATES	SMC1.1	control_PKP2	5	14
TMEM87B	1.74	0.0264	0.1	0.0405	6.06	13.5	0.000372	1.58	RV	CELLSTATES	SMC1.1	control_PKP2	5	14
FP236383.1	1.73	0.0348	0.178	0.0584	6.49	12.6	0.000578	1.46	RV	CELLSTATES	SMC1.1	control_PKP2	5	14
STAC	1.73	0.0175	0.174	0.058	6.52	14.6	0.000216	1.76	RV	CELLSTATES	SMC1.1	control_PKP2	5	14
LRRC8C-DT	1.71	0.00896	0.103	0.0826	6.49	16.6	8.56e-05	2.05	RV	CELLSTATES	SMC1.1	control_PKP2	5	14
PURA	1.66	0.00581	0.126	0.0675	6.49	17.8	5.04e-05	2.24	RV	CELLSTATES	SMC1.1	control_PKP2	5	14
MEOX2	1.65	0.0013	0.229	0.173	7.41	22.3	6.69e-06	2.89	RV	CELLSTATES	SMC1.1	control_PKP2	5	14
HDAC9	1.59	0.0201	0.181	0.0851	6.87	14.2	0.000259	1.7	RV	CELLSTATES	SMC1.1	control_PKP2	5	14
SON	1.58	0.000281	1.02	0.665	9.35	27.5	7.49e-07	3.55	RV	CELLSTATES	SMC1.1	control_PKP2	5	14
RIPOR2	1.56	0.00595	0.14	0.122	6.88	17.7	5.21e-05	2.23	RV	CELLSTATES	SMC1.1	control_PKP2	5	14
TCF15	1.55	0.0401	0.0856	0.089	6.35	12.1	0.000707	1.4	RV	CELLSTATES	SMC1.1	control_PKP2	5	14
STAMBPL1	1.5	0.0239	0.174	0.13	6.94	13.8	0.000317	1.62	RV	CELLSTATES	SMC1.1	control_PKP2	5	14
AP3M2	1.49	0.0262	0.16	0.0719	6.63	13.5	0.000363	1.58	RV	CELLSTATES	SMC1.1	control_PKP2	5	14
PDIA5	1.49	0.0156	0.228	0.138	7.19	15.1	0.000174	1.81	RV	CELLSTATES	SMC1.1	control_PKP2	5	14
LAMA2	1.47	0.0272	0.323	0.235	7.89	13.4	0.000388	1.57	RV	CELLSTATES	SMC1.1	control_PKP2	5	14
ANKRD13D	1.46	0.0384	0.097	0.078	6.37	12.3	0.00066	1.42	RV	CELLSTATES	SMC1.1	control_PKP2	5	14
EIF1B	1.46	0.0462	0.0863	0.0558	6.14	11.7	0.000867	1.34	RV	CELLSTATES	SMC1.1	control_PKP2	5	14
CKMT2	1.45	0.0285	0.146	0.0996	6.88	13.2	0.000416	1.54	RV	CELLSTATES	SMC1.1	control_PKP2	5	14
MEF2C	1.41	0.00221	1.42	0.917	9.72	20.7	1.38e-05	2.65	RV	CELLSTATES	SMC1.1	control_PKP2	5	14
GUCY1A1	1.34	0.00898	0.793	0.532	8.89	16.6	8.69e-05	2.05	RV	CELLSTATES	SMC1.1	control_PKP2	5	14
BMP5	1.31	0.0175	0.329	0.23	7.76	14.6	0.000218	1.76	RV	CELLSTATES	SMC1.1	control_PKP2	5	14
GUCY1A2	1.3	0.0326	0.595	0.261	8.33	12.8	0.000506	1.49	RV	CELLSTATES	SMC1.1	control_PKP2	5	14
SRRM2	1.29	0.0151	0.328	0.307	7.94	15.2	0.000164	1.82	RV	CELLSTATES	SMC1.1	control_PKP2	5	14
RCSD1	1.27	0.0224	0.382	0.25	7.87	14	0.000294	1.65	RV	CELLSTATES	SMC1.1	control_PKP2	5	14
ADCY6	1.26	0.0333	0.26	0.194	7.48	12.7	0.000532	1.48	RV	CELLSTATES	SMC1.1	control_PKP2	5	14
POLR2B	1.18	0.0435	0.289	0.286	7.77	11.9	0.000806	1.36	RV	CELLSTATES	SMC1.1	control_PKP2	5	14
MTHFD2	1.17	0.0348	0.295	0.312	7.85	12.6	0.000571	1.46	RV	CELLSTATES	SMC1.1	control_PKP2	5	14
NTN4	1.14	0.0424	0.874	0.658	9.02	12	0.000767	1.37	RV	CELLSTATES	SMC1.1	control_PKP2	5	14

## Sheet: control_PVneg
Gene	logFC	FDR	mean_exp_control	mean_exp_genotype	logCPM	F	PValue	FDR_plot	Region	annotation_level	cell_state	comparison	Observations_genotype	Observations_reference
TRDN	4.06	0.0139	0.0561	0.0119	5.99	20.8	1.37e-05	1.86	RV	CELLSTATES	SMC1.1	control_PVneg	4	14
SNCG	3.91	0.0111	0.0643	0.00214	5.87	22.9	5.6e-06	1.96	RV	CELLSTATES	SMC1.1	control_PVneg	4	14
MYOM2	2.86	0.0276	0.0971	0.0192	6.28	17.6	5.83e-05	1.56	RV	CELLSTATES	SMC1.1	control_PVneg	4	14
TRDN-AS1	2.76	0.0267	0.107	0.0342	6.62	17.9	5.07e-05	1.57	RV	CELLSTATES	SMC1.1	control_PVneg	4	14
CD63	2.43	0.0139	0.142	0.0218	6.68	21.3	1.12e-05	1.86	RV	CELLSTATES	SMC1.1	control_PVneg	4	14
ADAMTS9	2.33	0.00336	1.42	0.285	9.55	26.7	1.14e-06	2.47	RV	CELLSTATES	SMC1.1	control_PVneg	4	14
MT-ND3	2.15	0.0201	0.198	0.0485	7.26	19.5	2.47e-05	1.7	RV	CELLSTATES	SMC1.1	control_PVneg	4	14
MT-CO2	1.92	0.0241	0.318	0.0811	7.68	18.7	3.55e-05	1.62	RV	CELLSTATES	SMC1.1	control_PVneg	4	14
SON	1.58	0.0139	1.02	0.483	9.43	21.9	8.58e-06	1.86	RV	CELLSTATES	SMC1.1	control_PVneg	4	14
TPM2	1.48	0.0241	0.854	0.371	9.01	18.6	3.66e-05	1.62	RV	CELLSTATES	SMC1.1	control_PVneg	4	14

## Sheet: control_RBM20
Gene	logFC	FDR	mean_exp_control	mean_exp_genotype	logCPM	F	PValue	FDR_plot	Region	annotation_level	cell_state	comparison	Observations_genotype	Observations_reference
XIST	9.3	1.73e-16	0.339	0	7.69	105	1.5e-20	15.8	RV	CELLSTATES	SMC1.1	control_RBM20	5	14
STX16	4.83	0.000149	0.0161	0.000639	4.79	27.3	3.9e-07	3.83	RV	CELLSTATES	SMC1.1	control_RBM20	5	14
AC008448.1	4.6	0.000887	0.0161	0.000639	4.71	22.9	3.08e-06	3.05	RV	CELLSTATES	SMC1.1	control_RBM20	5	14
RPS6KB2-AS1	4.37	0.000311	0.0237	0.00377	4.95	25.2	1.03e-06	3.51	RV	CELLSTATES	SMC1.1	control_RBM20	5	14
NDUFA13	4.22	0.00219	0.0224	0.000639	4.78	20.5	9.52e-06	2.66	RV	CELLSTATES	SMC1.1	control_RBM20	5	14
AC009271.1	3.88	0.0248	0.0137	0	4.43	14.7	0.000162	1.61	RV	CELLSTATES	SMC1.1	control_RBM20	5	14
AGAP2	3.78	0.0364	0.0202	0	4.72	13.4	0.000317	1.44	RV	CELLSTATES	SMC1.1	control_RBM20	5	14
CCL2	3.66	0.00895	0.0477	0.000639	5.13	17.2	4.67e-05	2.05	RV	CELLSTATES	SMC1.1	control_RBM20	5	14
MYL7	3.42	0.00196	0.0365	0.00417	5.19	20.8	8.17e-06	2.71	RV	CELLSTATES	SMC1.1	control_RBM20	5	14
RIMS1	3.15	2.28e-05	0.0691	0.0138	5.78	31.8	5.1e-08	4.64	RV	CELLSTATES	SMC1.1	control_RBM20	5	14
G0S2	3.04	0.028	0.0289	0.00263	4.98	14.2	0.000212	1.55	RV	CELLSTATES	SMC1.1	control_RBM20	5	14
ANKRD2	3.02	0.0307	0.0219	0.00352	4.92	13.9	0.000243	1.51	RV	CELLSTATES	SMC1.1	control_RBM20	5	14
LINC02507	3	0.0152	0.0425	0.00416	5.03	15.9	9.01e-05	1.82	RV	CELLSTATES	SMC1.1	control_RBM20	5	14
GADD45A	2.57	0.0435	0.02	0.00863	4.98	12.9	0.000405	1.36	RV	CELLSTATES	SMC1.1	control_RBM20	5	14
LINC00486	2.33	6.23e-07	0.312	0.181	7.87	40.8	9.22e-10	6.21	RV	CELLSTATES	SMC1.1	control_RBM20	5	14
FGF12	2.32	0.00013	0.289	0.0948	7.74	27.7	3.28e-07	3.89	RV	CELLSTATES	SMC1.1	control_RBM20	5	14
ABI3BP	2.25	0.0465	0.0383	0.0167	5.32	12.7	0.000453	1.33	RV	CELLSTATES	SMC1.1	control_RBM20	5	14
NGF	2.15	1.87e-05	0.327	0.0584	7.45	32.4	3.74e-08	4.73	RV	CELLSTATES	SMC1.1	control_RBM20	5	14
AC069272.1	2.09	0.0113	0.0646	0.0283	5.89	16.6	6.39e-05	1.95	RV	CELLSTATES	SMC1.1	control_RBM20	5	14
AL512638.2	2.08	0.0319	0.0769	0.0129	5.67	13.8	0.000255	1.5	RV	CELLSTATES	SMC1.1	control_RBM20	5	14
C7	2.07	0.00103	0.104	0.0469	6.4	22.4	3.95e-06	2.99	RV	CELLSTATES	SMC1.1	control_RBM20	5	14
NAV1	2.03	0.0253	0.0936	0.0185	6.04	14.5	0.000179	1.6	RV	CELLSTATES	SMC1.1	control_RBM20	5	14
HOXB-AS1	2	0.0364	0.0459	0.0247	5.58	13.4	0.000314	1.44	RV	CELLSTATES	SMC1.1	control_RBM20	5	14
TRDN-AS1	2	0.0108	0.107	0.0296	6.38	16.7	5.92e-05	1.97	RV	CELLSTATES	SMC1.1	control_RBM20	5	14
IGFBP5	1.99	6.7e-06	0.766	0.286	8.77	34.9	1.22e-08	5.17	RV	CELLSTATES	SMC1.1	control_RBM20	5	14
SGCD	1.93	0.00219	0.151	0.0654	6.89	20.5	9.48e-06	2.66	RV	CELLSTATES	SMC1.1	control_RBM20	5	14
PNRC1	1.72	0.00272	0.142	0.0676	6.71	19.9	1.3e-05	2.57	RV	CELLSTATES	SMC1.1	control_RBM20	5	14
STAC	1.57	0.0352	0.174	0.0453	6.53	13.5	0.000294	1.45	RV	CELLSTATES	SMC1.1	control_RBM20	5	14
MT-CYB	1.48	0.0249	0.212	0.086	7.18	14.7	0.000167	1.6	RV	CELLSTATES	SMC1.1	control_RBM20	5	14
SORBS3	1.41	0.0364	0.162	0.0992	7.01	13.4	0.000309	1.44	RV	CELLSTATES	SMC1.1	control_RBM20	5	14
MEOX2	1.35	0.025	0.229	0.181	7.49	14.6	0.000171	1.6	RV	CELLSTATES	SMC1.1	control_RBM20	5	14
NR2F2	1.35	0.0134	0.427	0.278	8.2	16.2	7.83e-05	1.87	RV	CELLSTATES	SMC1.1	control_RBM20	5	14
RCSD1	1.29	0.0344	0.382	0.211	7.89	13.6	0.000282	1.46	RV	CELLSTATES	SMC1.1	control_RBM20	5	14
LRP4	1.22	0.0433	0.407	0.273	8.3	12.9	0.000395	1.36	RV	CELLSTATES	SMC1.1	control_RBM20	5	14

## Sheet: control_TTN
Gene	logFC	FDR	mean_exp_control	mean_exp_genotype	logCPM	F	PValue	FDR_plot	Region	annotation_level	cell_state	comparison	Observations_genotype	Observations_reference
STX16	4.85	0.000223	0.0161	0	4.91	26.3	4.88e-07	3.65	RV	CELLSTATES	SMC1.1	control_TTN	6	14
G0S2	4.63	0.000342	0.0289	0	5.06	24.9	9.85e-07	3.47	RV	CELLSTATES	SMC1.1	control_TTN	6	14
CCL2	4.58	0.000342	0.0477	0	5.24	24.7	1.05e-06	3.47	RV	CELLSTATES	SMC1.1	control_TTN	6	14
AC008448.1	3.69	0.00541	0.0161	0.00196	4.85	17.9	3.05e-05	2.27	RV	CELLSTATES	SMC1.1	control_TTN	6	14
MTHFD1L	3.67	1.25e-11	0.199	0.0266	7.03	68.2	3.2e-15	10.9	RV	CELLSTATES	SMC1.1	control_TTN	6	14
NDUFA13	3.62	0.00546	0.0224	0.00196	4.92	17.6	3.4e-05	2.26	RV	CELLSTATES	SMC1.1	control_TTN	6	14
MGST1	3.56	0.000773	0.0298	0.00362	5.19	22.7	2.84e-06	3.11	RV	CELLSTATES	SMC1.1	control_TTN	6	14
AC025419.1	3.44	0.00288	0.0209	0.00362	5.03	19.4	1.43e-05	2.54	RV	CELLSTATES	SMC1.1	control_TTN	6	14
MT1A	3.35	0.0481	0.0128	0	4.67	11.7	0.000698	1.32	RV	CELLSTATES	SMC1.1	control_TTN	6	14
CDH19	3.25	0.000342	0.0438	0.00691	5.47	24.9	9.48e-07	3.47	RV	CELLSTATES	SMC1.1	control_TTN	6	14
GRXCR2	3.03	0.0171	0.0303	0.00438	5.07	14.5	0.000163	1.77	RV	CELLSTATES	SMC1.1	control_TTN	6	14
COL13A1	2.89	0.0106	0.042	0.0041	5.12	15.7	8.86e-05	1.98	RV	CELLSTATES	SMC1.1	control_TTN	6	14
PAPPA2	2.83	0.0287	0.0322	0.00685	4.98	13.1	0.000343	1.54	RV	CELLSTATES	SMC1.1	control_TTN	6	14
ZNF10	2.83	0.00779	0.0321	0.0076	5.16	16.7	5.49e-05	2.11	RV	CELLSTATES	SMC1.1	control_TTN	6	14
PCA3	2.78	0.00969	0.0249	0.00646	5.15	16	7.69e-05	2.01	RV	CELLSTATES	SMC1.1	control_TTN	6	14
KCNMA1-AS1	2.76	0.00848	0.0265	0.0091	5.17	16.4	6.44e-05	2.07	RV	CELLSTATES	SMC1.1	control_TTN	6	14
TGFBI	2.65	0.000342	0.159	0.015	6.19	24.9	9.39e-07	3.47	RV	CELLSTATES	SMC1.1	control_TTN	6	14
GADD45A	2.59	0.029	0.02	0.00754	5.04	13	0.000349	1.54	RV	CELLSTATES	SMC1.1	control_TTN	6	14
PI15	2.59	0.0268	0.0753	0.00714	5.3	13.3	0.000308	1.57	RV	CELLSTATES	SMC1.1	control_TTN	6	14
SEMA3D	2.55	0.0489	0.0159	0.00715	4.97	11.6	0.000731	1.31	RV	CELLSTATES	SMC1.1	control_TTN	6	14
THAP7	2.47	0.0496	0.0219	0.00645	5.01	11.6	0.000749	1.3	RV	CELLSTATES	SMC1.1	control_TTN	6	14
AC105402.3	2.46	0.0297	0.0248	0.0153	5.23	12.9	0.000367	1.53	RV	CELLSTATES	SMC1.1	control_TTN	6	14
PRUNE2	2.4	1.89e-05	0.112	0.0376	6.38	32.6	2.42e-08	4.72	RV	CELLSTATES	SMC1.1	control_TTN	6	14
CFD	2.39	7.58e-06	0.221	0.0481	6.97	34.9	8.37e-09	5.12	RV	CELLSTATES	SMC1.1	control_TTN	6	14
APOD	2.37	0.00209	0.161	0.0153	6.27	20.2	9.47e-06	2.68	RV	CELLSTATES	SMC1.1	control_TTN	6	14
LYG2	2.35	0.0482	0.0229	0.00625	5.06	11.7	0.000709	1.32	RV	CELLSTATES	SMC1.1	control_TTN	6	14
EDIL3	2.29	0.000426	0.0885	0.0342	6.13	24.2	1.35e-06	3.37	RV	CELLSTATES	SMC1.1	control_TTN	6	14
PLA2G2A	2.24	0.00602	0.141	0.0136	5.92	17.4	3.86e-05	2.22	RV	CELLSTATES	SMC1.1	control_TTN	6	14
SNCG	2.18	0.0105	0.0643	0.0245	5.67	15.8	8.53e-05	1.98	RV	CELLSTATES	SMC1.1	control_TTN	6	14
TGM2	2.17	0.000119	0.115	0.059	6.63	28.2	1.93e-07	3.93	RV	CELLSTATES	SMC1.1	control_TTN	6	14
ADARB1	2.09	0.00217	0.0841	0.0232	5.96	20	1.03e-05	2.66	RV	CELLSTATES	SMC1.1	control_TTN	6	14
CX3CL1	2.04	0.0233	0.0715	0.0197	5.59	13.7	0.000251	1.63	RV	CELLSTATES	SMC1.1	control_TTN	6	14
LRFN5	1.98	0.00839	0.0517	0.0206	5.73	16.5	6.16e-05	2.08	RV	CELLSTATES	SMC1.1	control_TTN	6	14
EML1	1.97	0.0108	0.0771	0.0213	5.84	15.7	9.11e-05	1.97	RV	CELLSTATES	SMC1.1	control_TTN	6	14
STAC	1.95	0.000444	0.174	0.0424	6.53	24	1.46e-06	3.35	RV	CELLSTATES	SMC1.1	control_TTN	6	14
ADAMTS9	1.91	1.71e-06	1.42	0.354	9.39	39.8	8.77e-10	5.77	RV	CELLSTATES	SMC1.1	control_TTN	6	14
LINC00486	1.91	3.55e-06	0.312	0.169	7.84	37.1	3.03e-09	5.45	RV	CELLSTATES	SMC1.1	control_TTN	6	14
ADAMTS4	1.89	0.00817	0.163	0.0338	6.34	16.5	5.93e-05	2.09	RV	CELLSTATES	SMC1.1	control_TTN	6	14
DHRS7	1.89	0.00611	0.0815	0.0359	6.01	17.3	3.96e-05	2.21	RV	CELLSTATES	SMC1.1	control_TTN	6	14
LRP4	1.85	1.08e-05	0.407	0.212	8.21	34	1.29e-08	4.97	RV	CELLSTATES	SMC1.1	control_TTN	6	14
DOCK10	1.76	0.000342	0.196	0.0768	6.92	24.7	1.04e-06	3.47	RV	CELLSTATES	SMC1.1	control_TTN	6	14
FGF12	1.74	0.000444	0.289	0.164	7.81	24	1.48e-06	3.35	RV	CELLSTATES	SMC1.1	control_TTN	6	14
HGF	1.73	0.0467	0.0765	0.0267	5.79	11.8	0.000667	1.33	RV	CELLSTATES	SMC1.1	control_TTN	6	14
KBTBD12	1.56	0.00545	0.12	0.0709	6.55	17.8	3.13e-05	2.26	RV	CELLSTATES	SMC1.1	control_TTN	6	14
TRDN-AS1	1.55	0.0196	0.107	0.0491	6.49	14.1	0.000202	1.71	RV	CELLSTATES	SMC1.1	control_TTN	6	14
RIN3	1.53	0.0164	0.0838	0.0563	6.24	14.6	0.000154	1.79	RV	CELLSTATES	SMC1.1	control_TTN	6	14
MAP3K8	1.52	0.0117	0.135	0.0601	6.48	15.5	0.000101	1.93	RV	CELLSTATES	SMC1.1	control_TTN	6	14
AC005550.2	1.5	0.0405	0.0707	0.0458	6.02	12.2	0.00055	1.39	RV	CELLSTATES	SMC1.1	control_TTN	6	14
PDZRN4	1.45	0.0244	0.0884	0.0793	6.48	13.5	0.000275	1.61	RV	CELLSTATES	SMC1.1	control_TTN	6	14
MT-ND3	1.43	0.00779	0.198	0.0868	7.12	16.7	5.48e-05	2.11	RV	CELLSTATES	SMC1.1	control_TTN	6	14
STAMBPL1	1.42	0.00842	0.174	0.107	6.9	16.4	6.33e-05	2.07	RV	CELLSTATES	SMC1.1	control_TTN	6	14
AP001831.1	1.41	0.024	0.116	0.0705	6.48	13.6	0.000265	1.62	RV	CELLSTATES	SMC1.1	control_TTN	6	14
GRIK1	1.4	0.0189	0.15	0.0659	6.53	14.3	0.000184	1.72	RV	CELLSTATES	SMC1.1	control_TTN	6	14
IGFBP5	1.37	0.000342	0.766	0.436	8.82	24.7	1.05e-06	3.47	RV	CELLSTATES	SMC1.1	control_TTN	6	14
AL669831.5	1.36	0.0478	0.0858	0.0572	6.22	11.7	0.000685	1.32	RV	CELLSTATES	SMC1.1	control_TTN	6	14
AC113386.1	1.35	0.0243	0.136	0.0781	6.58	13.5	0.000272	1.61	RV	CELLSTATES	SMC1.1	control_TTN	6	14
IL4R	1.34	0.0482	0.114	0.0548	6.33	11.7	0.000716	1.32	RV	CELLSTATES	SMC1.1	control_TTN	6	14
PNRC1	1.32	0.0134	0.142	0.0893	6.77	15.2	0.000118	1.87	RV	CELLSTATES	SMC1.1	control_TTN	6	14
SORBS3	1.3	0.0149	0.162	0.111	7.02	14.9	0.000134	1.83	RV	CELLSTATES	SMC1.1	control_TTN	6	14
ADAMTS9-AS1	1.27	0.0297	0.251	0.0943	7.16	13	0.000367	1.53	RV	CELLSTATES	SMC1.1	control_TTN	6	14
MYOF	1.27	0.00866	0.307	0.15	7.57	16.3	6.73e-05	2.06	RV	CELLSTATES	SMC1.1	control_TTN	6	14
SSBP4	1.26	0.0433	0.109	0.0829	6.53	12	0.000603	1.36	RV	CELLSTATES	SMC1.1	control_TTN	6	14
GEM	1.23	0.0277	0.17	0.108	6.94	13.2	0.000327	1.56	RV	CELLSTATES	SMC1.1	control_TTN	6	14
ARPC5	1.13	0.0196	0.3	0.224	7.68	14.1	0.000206	1.71	RV	CELLSTATES	SMC1.1	control_TTN	6	14
FN1	1.13	0.0381	0.314	0.2	7.68	12.3	0.000511	1.42	RV	CELLSTATES	SMC1.1	control_TTN	6	14
NTN4	1.11	0.00649	0.874	0.525	8.96	17.2	4.35e-05	2.19	RV	CELLSTATES	SMC1.1	control_TTN	6	14
NDE1	0.997	0.0481	0.319	0.281	7.89	11.7	0.000702	1.32	RV	CELLSTATES	SMC1.1	control_TTN	6	14
