# Supplementary material for: Pathogenic variants damage cell composition and single cell transcription in cardiomyopathies
Source: Science. Author manuscript; Available in PMC 2022 Oct 3. (PMC9528698; doi:10.1126/science.abo1984)
Supplement: Supp table 28.9 [file NIHMS1835045-supplement-Supp_table_28_9.xlsx]

## Sheet: Index
Column name	Description
Gene	Gene symbol, Ensembl 84
logFC	log2-fold change
FDR	False discovery rate; FDR is the PValue after (by default) Benjamini-Hochberg correction.
mean_exp_control	Mean expression values across controls
mean_exp_genotype	Mean expression values across disease samples
logCPM	logCPM is the average expression of all pseudobulked samples for that particular gene across all samples on the log2-scale expressed in counts per million (cpm, as calculated by edgeR after normalization).
F	Output of quasi-likelihood F-test
PValue	PValue is the nominal p-value derived from F
FDR_plot	-log10(False discovery rate)
Region	Studied region (LV or RV)
annotation_level	Cell-type or cell-state
cell_state/state	Specification which cell-type or state was analysed
comparison	Specification control_GENOTYPE
Observations_genotype	Numbers of Patients included in edgeR (patients with low number of nuclei have been excluded)
Observations_reference	Numbers of Patients included in edgeR (patients with low number of nuclei have been excluded)

## Sheet: control_LMNA
Gene	logFC	FDR	mean_exp_control	mean_exp_genotype	logCPM	F	PValue	FDR_plot	Region	annotation_level	cell_state	comparison	Observations_genotype	Observations_reference
SOCS3	4.81	0.00129	0.0528	0	5.91	21.6	3.64e-06	2.89	RV	CELLSTATES	PC3	control_LMNA	7	14
CCL2	4.66	1.76e-10	0.242	0.0302	7.53	60.5	1.42e-14	9.75	RV	CELLSTATES	PC3	control_LMNA	7	14
PLA2G2A	4.59	1.99e-06	0.108	0.0102	6.38	36.7	1.76e-09	5.7	RV	CELLSTATES	PC3	control_LMNA	7	14
MAFF	4.49	0.00853	0.0377	0	5.9	17.1	3.71e-05	2.07	RV	CELLSTATES	PC3	control_LMNA	7	14
PTPRJ	4.18	0.0256	0.0406	0	5.43	14.4	0.000153	1.59	RV	CELLSTATES	PC3	control_LMNA	7	14
CNTN6	4.03	0.0354	0.0509	0	5.25	13.2	0.00029	1.45	RV	CELLSTATES	PC3	control_LMNA	7	14
GABBR2	3.79	5.88e-05	0.104	0.00321	6.4	29	8.44e-08	4.23	RV	CELLSTATES	PC3	control_LMNA	7	14
RPS17	3.52	0.0144	0.0461	0.00571	5.77	15.9	7.06e-05	1.84	RV	CELLSTATES	PC3	control_LMNA	7	14
B3GAT2	2.91	0.0335	0.0493	0.00321	5.92	13.3	0.00027	1.47	RV	CELLSTATES	PC3	control_LMNA	7	14
APOD	2.86	2.95e-10	0.758	0.224	9.19	58	4.75e-14	9.53	RV	CELLSTATES	PC3	control_LMNA	7	14
SSTR2	2.75	0.000654	0.138	0.0387	6.62	23.5	1.42e-06	3.18	RV	CELLSTATES	PC3	control_LMNA	7	14
LRP4	2.71	1.01e-08	0.576	0.145	8.65	50	2.44e-12	7.99	RV	CELLSTATES	PC3	control_LMNA	7	14
CFD	2.69	5.95e-07	0.299	0.0512	7.79	39.8	3.83e-10	6.23	RV	CELLSTATES	PC3	control_LMNA	7	14
PLN	2.62	9.89e-05	0.225	0.0511	7.2	27.9	1.51e-07	4	RV	CELLSTATES	PC3	control_LMNA	7	14
AC104041.1	2.6	0.0432	0.0781	0.0175	5.91	12.7	0.000369	1.36	RV	CELLSTATES	PC3	control_LMNA	7	14
GPX3	2.53	0.027	0.0551	0.0189	6.07	14.1	0.000184	1.57	RV	CELLSTATES	PC3	control_LMNA	7	14
ZFAND2B	2.52	0.0227	0.0785	0.0185	6.04	14.7	0.000133	1.64	RV	CELLSTATES	PC3	control_LMNA	7	14
JUNB	2.51	1.99e-06	0.589	0.179	8.9	36.8	1.69e-09	5.7	RV	CELLSTATES	PC3	control_LMNA	7	14
PTP4A3	2.49	0.00118	0.165	0.035	7.01	21.9	3.22e-06	2.93	RV	CELLSTATES	PC3	control_LMNA	7	14
ADAMTS9	2.46	1.64e-08	1.32	0.39	9.72	48	6.58e-12	7.79	RV	CELLSTATES	PC3	control_LMNA	7	14
AC096711.2	2.43	0.019	0.0874	0.03	6.26	15.2	0.000102	1.72	RV	CELLSTATES	PC3	control_LMNA	7	14
FAM43A	2.38	0.017	0.099	0.0347	6.49	15.5	8.61e-05	1.77	RV	CELLSTATES	PC3	control_LMNA	7	14
ADAMTS9-AS1	2.37	0.00101	0.231	0.05	7.6	22.2	2.68e-06	3	RV	CELLSTATES	PC3	control_LMNA	7	14
ISG15	2.3	0.0362	0.152	0.0247	6.87	13.1	0.0003	1.44	RV	CELLSTATES	PC3	control_LMNA	7	14
ADH1B	2.22	0.00715	0.104	0.0364	6.65	17.5	3.05e-05	2.15	RV	CELLSTATES	PC3	control_LMNA	7	14
IFITM2	2.2	3.62e-05	0.393	0.151	8.31	30.2	4.66e-08	4.44	RV	CELLSTATES	PC3	control_LMNA	7	14
IGFBP6	2.02	0.0215	0.102	0.0426	6.68	14.9	0.000121	1.67	RV	CELLSTATES	PC3	control_LMNA	7	14
RPL13A	2.01	0.000258	0.35	0.18	8.09	25.8	4.36e-07	3.59	RV	CELLSTATES	PC3	control_LMNA	7	14
C1R	1.99	0.000258	0.417	0.146	8.11	25.9	4.17e-07	3.59	RV	CELLSTATES	PC3	control_LMNA	7	14
HSPB1	1.97	0.00095	0.397	0.18	8.26	22.4	2.45e-06	3.02	RV	CELLSTATES	PC3	control_LMNA	7	14
SLC2A3	1.97	0.000734	0.343	0.143	8.02	23	1.77e-06	3.13	RV	CELLSTATES	PC3	control_LMNA	7	14
RPS18	1.95	0.00303	0.181	0.0721	7.17	19.6	1.02e-05	2.52	RV	CELLSTATES	PC3	control_LMNA	7	14
GRIN3A	1.93	0.0326	0.123	0.0507	6.67	13.4	0.00026	1.49	RV	CELLSTATES	PC3	control_LMNA	7	14
ADAMTS4	1.91	0.00218	0.345	0.137	8.06	20.4	6.67e-06	2.66	RV	CELLSTATES	PC3	control_LMNA	7	14
NGF	1.89	1.71e-05	1.33	0.616	9.86	31.8	2.07e-08	4.77	RV	CELLSTATES	PC3	control_LMNA	7	14
RASD1	1.87	0.0256	0.146	0.0379	7.23	14.4	0.000156	1.59	RV	CELLSTATES	PC3	control_LMNA	7	14
NAV1	1.85	0.0217	0.165	0.127	7.13	14.8	0.000124	1.66	RV	CELLSTATES	PC3	control_LMNA	7	14
PFN1	1.84	0.000823	0.389	0.247	8.17	22.7	2.05e-06	3.08	RV	CELLSTATES	PC3	control_LMNA	7	14
FGF12	1.82	0.00371	0.242	0.116	7.39	19	1.4e-05	2.43	RV	CELLSTATES	PC3	control_LMNA	7	14
MT-ND2	1.77	0.027	0.166	0.116	6.99	14.1	0.000183	1.57	RV	CELLSTATES	PC3	control_LMNA	7	14
RPLP2	1.74	0.00347	0.279	0.147	7.7	19.2	1.28e-05	2.46	RV	CELLSTATES	PC3	control_LMNA	7	14
TUBB	1.7	0.0178	0.291	0.143	7.78	15.4	9.15e-05	1.75	RV	CELLSTATES	PC3	control_LMNA	7	14
ISYNA1	1.66	0.0034	0.416	0.234	8.21	19.3	1.23e-05	2.47	RV	CELLSTATES	PC3	control_LMNA	7	14
BMX	1.61	0.05	0.153	0.0726	7.03	12.4	0.000439	1.3	RV	CELLSTATES	PC3	control_LMNA	7	14
RYR2	1.58	0.000734	0.893	0.467	9.05	23.1	1.7e-06	3.13	RV	CELLSTATES	PC3	control_LMNA	7	14
BSG	1.55	0.0207	0.285	0.172	7.8	15	0.000113	1.68	RV	CELLSTATES	PC3	control_LMNA	7	14
IFITM3	1.53	0.00169	1.31	0.841	9.79	21	4.92e-06	2.77	RV	CELLSTATES	PC3	control_LMNA	7	14
ACE2	1.52	0.0268	0.243	0.137	7.67	14.2	0.000173	1.57	RV	CELLSTATES	PC3	control_LMNA	7	14
PDE10A	1.49	0.00486	0.553	0.335	8.66	18.3	2.04e-05	2.31	RV	CELLSTATES	PC3	control_LMNA	7	14
RHOC	1.48	0.0383	0.258	0.138	7.71	13	0.000321	1.42	RV	CELLSTATES	PC3	control_LMNA	7	14
RPL3	1.48	0.0326	0.272	0.172	7.79	13.4	0.000259	1.49	RV	CELLSTATES	PC3	control_LMNA	7	14
MPPED2	1.47	0.0422	0.202	0.138	7.3	12.8	0.000357	1.37	RV	CELLSTATES	PC3	control_LMNA	7	14
TNNT2	1.47	0.0213	0.356	0.187	7.91	14.9	0.000118	1.67	RV	CELLSTATES	PC3	control_LMNA	7	14
SLC25A6	1.43	0.0278	0.327	0.206	7.99	13.9	0.000197	1.56	RV	CELLSTATES	PC3	control_LMNA	7	14
SERPING1	1.42	0.0288	0.34	0.247	8.05	13.8	0.000211	1.54	RV	CELLSTATES	PC3	control_LMNA	7	14
USP39	1.39	0.0282	0.291	0.193	7.81	13.9	0.000202	1.55	RV	CELLSTATES	PC3	control_LMNA	7	14
MALAT1	1.24	0.0126	287	220	17.6	16.2	5.89e-05	1.9	RV	CELLSTATES	PC3	control_LMNA	7	14
MEF2C	1.21	0.0143	1.52	1.07	9.9	15.9	6.92e-05	1.84	RV	CELLSTATES	PC3	control_LMNA	7	14

## Sheet: control_PKP2
Gene	logFC	FDR	mean_exp_control	mean_exp_genotype	logCPM	F	PValue	FDR_plot	Region	annotation_level	cell_state	comparison	Observations_genotype	Observations_reference
BHLHE40	4.82	0.0133	0.0644	0	5.98	16.3	7.05e-05	1.88	RV	CELLSTATES	PC3	control_PKP2	5	14
G0S2	4.61	0.0146	0.0538	0	5.56	16	8.19e-05	1.84	RV	CELLSTATES	PC3	control_PKP2	5	14
CCL2	4.5	2.06e-07	0.242	0.0149	7.54	47.2	5.03e-11	6.69	RV	CELLSTATES	PC3	control_PKP2	5	14
AQP7	4.43	0.0401	0.0423	0	5.53	13.2	0.000342	1.4	RV	CELLSTATES	PC3	control_PKP2	5	14
PLA2G2A	4.31	0.000383	0.108	0.00556	6.36	26	6.76e-07	3.42	RV	CELLSTATES	PC3	control_PKP2	5	14
MT1A	4.3	0.0477	0.0328	0	5.49	12.5	0.000475	1.32	RV	CELLSTATES	PC3	control_PKP2	5	14
GPX3	3.77	0.0158	0.0551	0.00541	6	15.8	9.24e-05	1.8	RV	CELLSTATES	PC3	control_PKP2	5	14
EIF5A	3.58	0.0004	0.14	0.0165	6.77	25.7	7.83e-07	3.4	RV	CELLSTATES	PC3	control_PKP2	5	14
ISG15	3.53	0.0204	0.152	0.00918	6.82	15.1	0.000128	1.69	RV	CELLSTATES	PC3	control_PKP2	5	14
TOB1	3.47	0.00565	0.0819	0.00933	6.45	18.7	2.21e-05	2.25	RV	CELLSTATES	PC3	control_PKP2	5	14
GATM	3.29	0.0455	0.0527	0.00377	5.71	12.8	0.000417	1.34	RV	CELLSTATES	PC3	control_PKP2	5	14
TRDN-AS1	3.22	0.0077	0.0841	0.00918	6.1	17.7	3.57e-05	2.11	RV	CELLSTATES	PC3	control_PKP2	5	14
TAZ	2.83	0.0126	0.0893	0.0146	6.18	16.5	6.36e-05	1.9	RV	CELLSTATES	PC3	control_PKP2	5	14
ADAMTS9	2.77	2.06e-07	1.32	0.289	9.74	47.3	4.74e-11	6.69	RV	CELLSTATES	PC3	control_PKP2	5	14
FGF12	2.67	0.000383	0.242	0.0509	7.32	25.9	6.87e-07	3.42	RV	CELLSTATES	PC3	control_PKP2	5	14
LRP4	2.64	1.07e-05	0.576	0.152	8.68	36	6.68e-09	4.97	RV	CELLSTATES	PC3	control_PKP2	5	14
PLN	2.62	0.00163	0.225	0.0442	7.19	22	4.48e-06	2.79	RV	CELLSTATES	PC3	control_PKP2	5	14
ST3GAL5	2.6	0.0256	0.107	0.0185	6.4	14.5	0.00018	1.59	RV	CELLSTATES	PC3	control_PKP2	5	14
PTP4A3	2.52	0.00375	0.165	0.0384	7	19.9	1.22e-05	2.43	RV	CELLSTATES	PC3	control_PKP2	5	14
MYBPC3	2.5	0.00163	0.242	0.0515	7.33	22.1	4.29e-06	2.79	RV	CELLSTATES	PC3	control_PKP2	5	14
SSTR2	2.49	0.00718	0.138	0.0327	6.6	17.9	3.27e-05	2.14	RV	CELLSTATES	PC3	control_PKP2	5	14
LINC00842	2.48	0.0346	0.0775	0.0151	6.23	13.6	0.000279	1.46	RV	CELLSTATES	PC3	control_PKP2	5	14
IPO9-AS1	2.45	0.00605	0.136	0.0401	6.85	18.5	2.46e-05	2.22	RV	CELLSTATES	PC3	control_PKP2	5	14
RYR2	2.38	9.4e-05	0.893	0.229	8.98	29.8	1.15e-07	4.03	RV	CELLSTATES	PC3	control_PKP2	5	14
RGL3	2.36	0.000114	0.359	0.102	8.03	29.1	1.58e-07	3.94	RV	CELLSTATES	PC3	control_PKP2	5	14
AC012636.1	2.23	0.00128	0.256	0.0748	7.44	22.8	3.01e-06	2.89	RV	CELLSTATES	PC3	control_PKP2	5	14
SLC2A3	2.22	0.00361	0.343	0.114	8.02	20	1.15e-05	2.44	RV	CELLSTATES	PC3	control_PKP2	5	14
TNNT2	2.22	0.000818	0.356	0.0989	7.84	23.9	1.81e-06	3.09	RV	CELLSTATES	PC3	control_PKP2	5	14
SGCD	2.11	0.0246	0.137	0.0404	6.64	14.6	0.00017	1.61	RV	CELLSTATES	PC3	control_PKP2	5	14
TUBB	2.06	0.00677	0.291	0.0984	7.75	18.2	2.81e-05	2.17	RV	CELLSTATES	PC3	control_PKP2	5	14
HEYL	2.04	0.00129	0.389	0.148	8.24	22.7	3.16e-06	2.89	RV	CELLSTATES	PC3	control_PKP2	5	14
ADAMTS9-AS1	2	0.0264	0.231	0.085	7.62	14.4	0.000187	1.58	RV	CELLSTATES	PC3	control_PKP2	5	14
ANKRD1	1.99	0.0312	0.171	0.0604	7.05	13.9	0.000239	1.51	RV	CELLSTATES	PC3	control_PKP2	5	14
GADD45B	1.9	0.0112	0.264	0.117	7.81	16.8	5.57e-05	1.95	RV	CELLSTATES	PC3	control_PKP2	5	14
RPLP0	1.86	0.0102	0.337	0.131	7.86	17.1	4.81e-05	1.99	RV	CELLSTATES	PC3	control_PKP2	5	14
NGF	1.85	0.0004	1.33	0.594	9.9	25.6	7.9e-07	3.4	RV	CELLSTATES	PC3	control_PKP2	5	14
RPL13A	1.81	0.0133	0.35	0.176	8.11	16.3	7.25e-05	1.88	RV	CELLSTATES	PC3	control_PKP2	5	14
CFD	1.76	0.02	0.299	0.155	7.88	15.2	0.000124	1.7	RV	CELLSTATES	PC3	control_PKP2	5	14
BMX	1.75	0.0477	0.153	0.0673	6.99	12.5	0.000473	1.32	RV	CELLSTATES	PC3	control_PKP2	5	14
ADAMTS1	1.74	0.0301	0.331	0.143	8.1	14	0.000225	1.52	RV	CELLSTATES	PC3	control_PKP2	5	14
RHOC	1.72	0.036	0.258	0.123	7.69	13.4	0.000299	1.44	RV	CELLSTATES	PC3	control_PKP2	5	14
RPS18	1.7	0.0477	0.181	0.0861	7.17	12.5	0.000472	1.32	RV	CELLSTATES	PC3	control_PKP2	5	14
MYH7	1.68	0.0299	0.242	0.0999	7.46	14.1	0.00022	1.52	RV	CELLSTATES	PC3	control_PKP2	5	14
C1R	1.67	0.0158	0.417	0.195	8.15	15.8	9.25e-05	1.8	RV	CELLSTATES	PC3	control_PKP2	5	14
GPAT2	1.66	0.0178	0.337	0.168	8	15.5	0.000107	1.75	RV	CELLSTATES	PC3	control_PKP2	5	14
RPLP2	1.64	0.0357	0.279	0.142	7.7	13.5	0.000293	1.45	RV	CELLSTATES	PC3	control_PKP2	5	14
SH2D3C	1.6	0.0476	0.217	0.104	7.33	12.6	0.000454	1.32	RV	CELLSTATES	PC3	control_PKP2	5	14
AC100793.2	1.59	0.0455	0.237	0.115	7.43	12.7	0.000427	1.34	RV	CELLSTATES	PC3	control_PKP2	5	14
APOD	1.57	0.0477	0.758	0.548	9.33	12.6	0.000462	1.32	RV	CELLSTATES	PC3	control_PKP2	5	14
PFN1	1.57	0.0477	0.389	0.227	8.19	12.5	0.000478	1.32	RV	CELLSTATES	PC3	control_PKP2	5	14
ANGPT2	1.55	0.0499	0.267	0.112	7.47	12.4	0.000512	1.3	RV	CELLSTATES	PC3	control_PKP2	5	14
ENPEP	1.53	0.0154	0.566	0.29	8.64	15.9	8.79e-05	1.81	RV	CELLSTATES	PC3	control_PKP2	5	14
PDGFRB	1.28	0.0235	2.64	1.64	10.8	14.7	0.000159	1.63	RV	CELLSTATES	PC3	control_PKP2	5	14

## Sheet: control_PVneg
Gene	logFC	FDR	mean_exp_control	mean_exp_genotype	logCPM	F	PValue	FDR_plot	Region	annotation_level	cell_state	comparison	Observations_genotype	Observations_reference

## Sheet: control_RBM20
Gene	logFC	FDR	mean_exp_control	mean_exp_genotype	logCPM	F	PValue	FDR_plot	Region	annotation_level	cell_state	comparison	Observations_genotype	Observations_reference
XIST	5.9	2.48e-12	0.344	0.00274	7.59	67.5	2.1e-16	11.6	RV	CELLSTATES	PC3	control_RBM20	5	14
PLA2G2A	5.76	4.91e-06	0.108	0	6.31	36.3	1.66e-09	5.31	RV	CELLSTATES	PC3	control_RBM20	5	14
G0S2	4.58	0.0162	0.0538	0	5.54	16.4	5.06e-05	1.79	RV	CELLSTATES	PC3	control_RBM20	5	14
CXCL10	4.4	0.0497	0.0464	0	5.52	13.7	0.000219	1.3	RV	CELLSTATES	PC3	control_RBM20	5	14
ST3GAL5	4.35	0.000155	0.107	0.00274	6.34	28.3	1.05e-07	3.81	RV	CELLSTATES	PC3	control_RBM20	5	14
MEST	3.32	0.00797	0.0638	0.00548	6.11	18.7	1.55e-05	2.1	RV	CELLSTATES	PC3	control_RBM20	5	14
GPX3	3.07	0.0202	0.0551	0.0127	5.97	15.8	7.01e-05	1.69	RV	CELLSTATES	PC3	control_RBM20	5	14
CXCR4	3.02	0.0141	0.0684	0.00834	6.4	17.2	3.45e-05	1.85	RV	CELLSTATES	PC3	control_RBM20	5	14
ISG15	2.79	0.00416	0.152	0.0238	6.84	20.5	5.99e-06	2.38	RV	CELLSTATES	PC3	control_RBM20	5	14
ADAMTS9	2.69	2.61e-07	1.32	0.249	9.72	43.4	4.42e-11	6.58	RV	CELLSTATES	PC3	control_RBM20	5	14
CCL2	2.67	5.92e-05	0.242	0.0415	7.55	30.7	3.01e-08	4.23	RV	CELLSTATES	PC3	control_RBM20	5	14
SSTR2	2.57	0.00638	0.138	0.026	6.57	19.4	1.08e-05	2.2	RV	CELLSTATES	PC3	control_RBM20	5	14
PTP4A3	2.48	0.003	0.165	0.0277	6.98	21.5	3.55e-06	2.52	RV	CELLSTATES	PC3	control_RBM20	5	14
NGF	2.37	5.3e-06	1.33	0.325	9.84	35.8	2.24e-09	5.28	RV	CELLSTATES	PC3	control_RBM20	5	14
GABBR2	2.35	0.0233	0.104	0.0241	6.4	15.4	8.48e-05	1.63	RV	CELLSTATES	PC3	control_RBM20	5	14
GRIN3A	2.35	0.0152	0.123	0.0244	6.6	16.9	3.94e-05	1.82	RV	CELLSTATES	PC3	control_RBM20	5	14
KANK3	2.32	0.0152	0.12	0.0342	6.54	16.9	4e-05	1.82	RV	CELLSTATES	PC3	control_RBM20	5	14
TUBB	2.31	0.00173	0.291	0.103	7.71	22.8	1.76e-06	2.76	RV	CELLSTATES	PC3	control_RBM20	5	14
FAM43A	2.3	0.0378	0.099	0.0312	6.42	14.4	0.000152	1.42	RV	CELLSTATES	PC3	control_RBM20	5	14
ADAMTS9-AS1	2.29	0.0052	0.231	0.0666	7.58	19.9	8.36e-06	2.28	RV	CELLSTATES	PC3	control_RBM20	5	14
SLC2A3	2.1	0.00161	0.343	0.116	7.99	23.3	1.37e-06	2.79	RV	CELLSTATES	PC3	control_RBM20	5	14
ADAMTS1	1.89	0.00687	0.331	0.108	8.04	19.1	1.22e-05	2.16	RV	CELLSTATES	PC3	control_RBM20	5	14
AL512638.2	1.88	0.0154	0.245	0.082	7.6	16.7	4.44e-05	1.81	RV	CELLSTATES	PC3	control_RBM20	5	14
SH2D3C	1.86	0.0189	0.217	0.0672	7.3	16	6.24e-05	1.72	RV	CELLSTATES	PC3	control_RBM20	5	14
JUNB	1.8	0.00425	0.589	0.269	8.92	20.3	6.48e-06	2.37	RV	CELLSTATES	PC3	control_RBM20	5	14
LRP4	1.7	0.00747	0.576	0.25	8.74	18.9	1.39e-05	2.13	RV	CELLSTATES	PC3	control_RBM20	5	14
HSPB1	1.68	0.0162	0.397	0.177	8.26	16.4	5.08e-05	1.79	RV	CELLSTATES	PC3	control_RBM20	5	14
GADD45B	1.67	0.0261	0.264	0.111	7.77	15.2	9.72e-05	1.58	RV	CELLSTATES	PC3	control_RBM20	5	14
RPL13A	1.67	0.0154	0.35	0.156	8.09	16.7	4.41e-05	1.81	RV	CELLSTATES	PC3	control_RBM20	5	14
IFITM2	1.49	0.0384	0.393	0.204	8.34	14.3	0.000159	1.42	RV	CELLSTATES	PC3	control_RBM20	5	14
APOD	1.43	0.0345	0.758	0.647	9.29	14.6	0.000131	1.46	RV	CELLSTATES	PC3	control_RBM20	5	14

## Sheet: control_TTN
Gene	logFC	FDR	mean_exp_control	mean_exp_genotype	logCPM	F	PValue	FDR_plot	Region	annotation_level	cell_state	comparison	Observations_genotype	Observations_reference
PLA2G2A	4.62	9.13e-06	0.108	0.0016	6.19	35.6	1.09e-08	5.04	RV	CELLSTATES	PC3	control_TTN	6	14
CXCL10	4.58	0.0155	0.0464	0	5.38	14.7	0.000169	1.81	RV	CELLSTATES	PC3	control_TTN	6	14
GRXCR2	3.91	0.029	0.0256	0	5.06	13.1	0.00037	1.54	RV	CELLSTATES	PC3	control_TTN	6	14
CCL2	3.81	1.1e-08	0.242	0.0261	7.43	54.7	3.76e-12	7.96	RV	CELLSTATES	PC3	control_TTN	6	14
RPS17	3.7	0.00664	0.0461	0.0016	5.55	17.3	4.72e-05	2.18	RV	CELLSTATES	PC3	control_TTN	6	14
SOCS3	3.42	0.00327	0.0528	0.00548	5.74	19.3	1.85e-05	2.49	RV	CELLSTATES	PC3	control_TTN	6	14
G0S2	3.39	0.0113	0.0538	0.0016	5.42	15.7	0.000104	1.95	RV	CELLSTATES	PC3	control_TTN	6	14
SSTR2	3.34	9.61e-06	0.138	0.0146	6.44	35.3	1.23e-08	5.02	RV	CELLSTATES	PC3	control_TTN	6	14
SRGN	3.09	0.0161	0.0435	0.00402	5.55	14.6	0.000179	1.79	RV	CELLSTATES	PC3	control_TTN	6	14
NR4A1	3.07	0.0013	0.0728	0.0111	6.2	21.7	5.88e-06	2.89	RV	CELLSTATES	PC3	control_TTN	6	14
IPO9-AS1	2.99	8.95e-06	0.136	0.0235	6.71	36.1	8.93e-09	5.05	RV	CELLSTATES	PC3	control_TTN	6	14
CSRP1	2.91	0.00804	0.0533	0.0107	5.73	16.7	6.32e-05	2.09	RV	CELLSTATES	PC3	control_TTN	6	14
CFD	2.88	1.3e-06	0.299	0.0532	7.69	41.8	7.75e-10	5.89	RV	CELLSTATES	PC3	control_TTN	6	14
GABBR2	2.85	0.000235	0.104	0.0217	6.27	26.1	7.43e-07	3.63	RV	CELLSTATES	PC3	control_TTN	6	14
DUSP1	2.78	0.00139	0.0817	0.0189	6.31	21.5	6.41e-06	2.86	RV	CELLSTATES	PC3	control_TTN	6	14
NAA30	2.78	0.0324	0.0335	0.00507	5.39	12.7	0.000455	1.49	RV	CELLSTATES	PC3	control_TTN	6	14
GPX3	2.76	0.0161	0.0551	0.00828	5.87	14.5	0.000182	1.79	RV	CELLSTATES	PC3	control_TTN	6	14
IFITM2	2.73	1.07e-05	0.393	0.104	8.21	34.8	1.56e-08	4.97	RV	CELLSTATES	PC3	control_TTN	6	14
LINC00842	2.66	0.000983	0.0775	0.0149	6.1	22.6	3.87e-06	3.01	RV	CELLSTATES	PC3	control_TTN	6	14
HSPB1	2.63	5.2e-06	0.397	0.102	8.15	37.7	4.45e-09	5.28	RV	CELLSTATES	PC3	control_TTN	6	14
ADH1B	2.62	0.00028	0.104	0.0247	6.47	25.6	9.35e-07	3.55	RV	CELLSTATES	PC3	control_TTN	6	14
ADAMTS9-AS1	2.6	9.13e-06	0.231	0.0563	7.51	35.7	1.03e-08	5.04	RV	CELLSTATES	PC3	control_TTN	6	14
LURAP1L-AS1	2.6	0.0314	0.0438	0.0112	5.55	12.8	0.000429	1.5	RV	CELLSTATES	PC3	control_TTN	6	14
BHLHE40	2.59	0.0118	0.0644	0.00873	5.89	15.5	0.000113	1.93	RV	CELLSTATES	PC3	control_TTN	6	14
ISG15	2.59	0.00416	0.152	0.0347	6.74	18.5	2.6e-05	2.38	RV	CELLSTATES	PC3	control_TTN	6	14
SLC2A3	2.51	2.34e-05	0.343	0.092	7.91	32.5	4.21e-08	4.63	RV	CELLSTATES	PC3	control_TTN	6	14
JUNB	2.47	6.19e-05	0.589	0.202	8.88	29.7	1.48e-07	4.21	RV	CELLSTATES	PC3	control_TTN	6	14
ADAMTS4	2.42	1.07e-05	0.345	0.0933	7.97	34.8	1.53e-08	4.97	RV	CELLSTATES	PC3	control_TTN	6	14
ADAMTS1	2.38	1.33e-05	0.331	0.103	7.98	34	2.16e-08	4.88	RV	CELLSTATES	PC3	control_TTN	6	14
ADAMTS9	2.38	1.54e-07	1.32	0.358	9.7	47.2	7.89e-11	6.81	RV	CELLSTATES	PC3	control_TTN	6	14
MT1M	2.38	0.00177	0.0822	0.0218	6.19	20.9	8.46e-06	2.75	RV	CELLSTATES	PC3	control_TTN	6	14
TOB1	2.32	0.0043	0.0819	0.0262	6.37	18.5	2.72e-05	2.37	RV	CELLSTATES	PC3	control_TTN	6	14
FAM43A	2.26	0.00442	0.099	0.0313	6.34	18.4	2.84e-05	2.35	RV	CELLSTATES	PC3	control_TTN	6	14
GPAT2	2.2	2.76e-05	0.337	0.102	7.86	32	5.18e-08	4.56	RV	CELLSTATES	PC3	control_TTN	6	14
NPC2	2.19	0.0271	0.0586	0.0183	5.95	13.3	0.000338	1.57	RV	CELLSTATES	PC3	control_TTN	6	14
WDR45	2.16	0.00399	0.095	0.0346	6.52	18.7	2.39e-05	2.4	RV	CELLSTATES	PC3	control_TTN	6	14
C1R	2.14	4.39e-05	0.417	0.136	8.03	30.7	9.38e-08	4.36	RV	CELLSTATES	PC3	control_TTN	6	14
IFITM3	2.11	0.000243	1.31	0.441	9.68	26	7.91e-07	3.61	RV	CELLSTATES	PC3	control_TTN	6	14
PTP4A3	2.1	0.000286	0.165	0.0493	6.93	25.5	9.8e-07	3.54	RV	CELLSTATES	PC3	control_TTN	6	14
SNRPD2	2.07	0.0337	0.0659	0.0192	5.99	12.6	0.000482	1.47	RV	CELLSTATES	PC3	control_TTN	6	14
EIF5A	2.06	0.00546	0.14	0.0474	6.71	17.8	3.69e-05	2.26	RV	CELLSTATES	PC3	control_TTN	6	14
TP53I11	2.04	0.0189	0.0754	0.0257	6.09	14.2	0.00022	1.72	RV	CELLSTATES	PC3	control_TTN	6	14
RASSF1	2	0.0012	0.162	0.0635	7.07	22	5.02e-06	2.92	RV	CELLSTATES	PC3	control_TTN	6	14
ST3GAL5	1.97	0.0118	0.107	0.0276	6.32	15.5	0.000113	1.93	RV	CELLSTATES	PC3	control_TTN	6	14
IFI27	1.92	0.0136	0.147	0.0453	6.7	15	0.000143	1.87	RV	CELLSTATES	PC3	control_TTN	6	14
LRP4	1.92	0.000342	0.576	0.229	8.65	25	1.23e-06	3.47	RV	CELLSTATES	PC3	control_TTN	6	14
SLC2A4	1.89	0.00558	0.132	0.0461	6.63	17.7	3.82e-05	2.25	RV	CELLSTATES	PC3	control_TTN	6	14
ATF6B	1.86	0.00615	0.107	0.0441	6.49	17.5	4.31e-05	2.21	RV	CELLSTATES	PC3	control_TTN	6	14
HNRNPH2	1.85	0.0488	0.071	0.033	6.22	11.6	0.000785	1.31	RV	CELLSTATES	PC3	control_TTN	6	14
RPL34	1.85	0.0113	0.142	0.0622	6.84	15.7	0.000103	1.95	RV	CELLSTATES	PC3	control_TTN	6	14
BMX	1.81	0.00356	0.153	0.051	6.9	19	2.07e-05	2.45	RV	CELLSTATES	PC3	control_TTN	6	14
NAV1	1.81	0.00353	0.165	0.0703	6.99	19.1	2.02e-05	2.45	RV	CELLSTATES	PC3	control_TTN	6	14
TUBB	1.79	0.00184	0.291	0.123	7.7	20.8	8.99e-06	2.73	RV	CELLSTATES	PC3	control_TTN	6	14
RASD1	1.77	0.0293	0.146	0.0861	7.16	13.1	0.000384	1.53	RV	CELLSTATES	PC3	control_TTN	6	14
ATP1B3	1.76	0.00323	0.4	0.205	8.43	19.3	1.8e-05	2.49	RV	CELLSTATES	PC3	control_TTN	6	14
DDIT4	1.75	0.0298	0.124	0.0727	7.12	13	0.0004	1.53	RV	CELLSTATES	PC3	control_TTN	6	14
RPL3	1.74	0.00414	0.272	0.127	7.69	18.6	2.55e-05	2.38	RV	CELLSTATES	PC3	control_TTN	6	14
NGF	1.73	0.000126	1.33	0.624	9.87	27.8	3.44e-07	3.9	RV	CELLSTATES	PC3	control_TTN	6	14
MT2A	1.72	0.00111	1.37	0.664	9.89	22.2	4.54e-06	2.96	RV	CELLSTATES	PC3	control_TTN	6	14
RPL13A	1.71	0.00464	0.35	0.161	8.04	18.2	3.01e-05	2.33	RV	CELLSTATES	PC3	control_TTN	6	14
SPDYE2	1.69	0.0128	0.158	0.073	7.08	15.3	0.000129	1.89	RV	CELLSTATES	PC3	control_TTN	6	14
PITPNC1	1.68	0.0118	0.141	0.062	6.8	15.6	0.000111	1.93	RV	CELLSTATES	PC3	control_TTN	6	14
PFN1	1.66	0.00673	0.389	0.179	8.09	17.2	4.95e-05	2.17	RV	CELLSTATES	PC3	control_TTN	6	14
PDE10A	1.65	0.0012	0.553	0.262	8.59	21.9	5.23e-06	2.92	RV	CELLSTATES	PC3	control_TTN	6	14
AL512638.2	1.62	0.00368	0.245	0.117	7.58	18.9	2.17e-05	2.43	RV	CELLSTATES	PC3	control_TTN	6	14
RPLP2	1.59	0.0105	0.279	0.127	7.61	15.9	9.31e-05	1.98	RV	CELLSTATES	PC3	control_TTN	6	14
TINAGL1	1.59	0.00123	0.531	0.262	8.5	21.8	5.48e-06	2.91	RV	CELLSTATES	PC3	control_TTN	6	14
CD44	1.58	0.00412	0.28	0.113	7.51	18.6	2.5e-05	2.39	RV	CELLSTATES	PC3	control_TTN	6	14
S100A6	1.57	0.0438	0.0984	0.044	6.46	11.9	0.000674	1.36	RV	CELLSTATES	PC3	control_TTN	6	14
IFIT3	1.53	0.0488	0.102	0.0463	6.41	11.7	0.000776	1.31	RV	CELLSTATES	PC3	control_TTN	6	14
AL138828.1	1.52	0.0014	1.08	0.609	9.62	21.4	6.61e-06	2.85	RV	CELLSTATES	PC3	control_TTN	6	14
PPP1R14A	1.51	0.0115	0.43	0.258	8.45	15.6	0.000106	1.94	RV	CELLSTATES	PC3	control_TTN	6	14
OAZ2	1.49	0.00937	0.259	0.136	7.54	16.3	7.85e-05	2.03	RV	CELLSTATES	PC3	control_TTN	6	14
RPL27A	1.49	0.0293	0.178	0.0985	7.24	13	0.000386	1.53	RV	CELLSTATES	PC3	control_TTN	6	14
BSG	1.48	0.0141	0.285	0.152	7.73	15	0.000149	1.85	RV	CELLSTATES	PC3	control_TTN	6	14
ENPEP	1.46	0.00323	0.566	0.289	8.58	19.3	1.79e-05	2.49	RV	CELLSTATES	PC3	control_TTN	6	14
TIMP1	1.46	0.00893	0.605	0.318	8.67	16.4	7.31e-05	2.05	RV	CELLSTATES	PC3	control_TTN	6	14
COX7A2	1.45	0.0161	0.215	0.126	7.43	14.5	0.000183	1.79	RV	CELLSTATES	PC3	control_TTN	6	14
PLN	1.45	0.0408	0.225	0.1	7.18	12.1	0.000611	1.39	RV	CELLSTATES	PC3	control_TTN	6	14
TAGLN2	1.45	0.0163	0.232	0.11	7.36	14.5	0.000187	1.79	RV	CELLSTATES	PC3	control_TTN	6	14
AC018682.1	1.44	0.0173	0.262	0.15	7.74	14.4	0.0002	1.76	RV	CELLSTATES	PC3	control_TTN	6	14
NDUFA4L2	1.43	0.0126	1.39	0.852	10	15.3	0.000125	1.9	RV	CELLSTATES	PC3	control_TTN	6	14
SELENOM	1.43	0.0488	0.21	0.125	7.42	11.6	0.000782	1.31	RV	CELLSTATES	PC3	control_TTN	6	14
TAGLN	1.43	0.0102	0.601	0.329	8.72	16	8.78e-05	1.99	RV	CELLSTATES	PC3	control_TTN	6	14
P4HB	1.4	0.041	0.155	0.0888	6.98	12.1	0.000621	1.39	RV	CELLSTATES	PC3	control_TTN	6	14
TPI1	1.4	0.0293	0.403	0.256	8.31	13	0.000391	1.53	RV	CELLSTATES	PC3	control_TTN	6	14
ADIRF	1.39	0.0127	0.779	0.508	9.26	15.3	0.000127	1.9	RV	CELLSTATES	PC3	control_TTN	6	14
RHOC	1.38	0.041	0.258	0.165	7.66	12.1	0.000617	1.39	RV	CELLSTATES	PC3	control_TTN	6	14
OSMR	1.37	0.0143	0.294	0.121	7.49	14.9	0.000152	1.85	RV	CELLSTATES	PC3	control_TTN	6	14
PTMA	1.37	0.0149	0.518	0.311	8.53	14.8	0.000162	1.83	RV	CELLSTATES	PC3	control_TTN	6	14
LDHA	1.36	0.0363	0.212	0.106	7.27	12.4	0.00053	1.44	RV	CELLSTATES	PC3	control_TTN	6	14
CRISPLD2	1.35	0.0102	0.461	0.29	8.48	16	8.88e-05	1.99	RV	CELLSTATES	PC3	control_TTN	6	14
C1S	1.34	0.0257	0.216	0.115	7.24	13.5	0.000314	1.59	RV	CELLSTATES	PC3	control_TTN	6	14
ANGPT2	1.33	0.0216	0.267	0.126	7.42	13.9	0.000255	1.67	RV	CELLSTATES	PC3	control_TTN	6	14
COL1A1	1.33	0.0222	0.236	0.121	7.36	13.8	0.000264	1.65	RV	CELLSTATES	PC3	control_TTN	6	14
RPS14	1.33	0.045	0.214	0.123	7.36	11.9	0.000696	1.35	RV	CELLSTATES	PC3	control_TTN	6	14
ISYNA1	1.28	0.0143	0.416	0.254	8.19	14.9	0.000155	1.84	RV	CELLSTATES	PC3	control_TTN	6	14
KCNJ8	1.25	0.0134	0.672	0.403	8.84	15.1	0.000139	1.87	RV	CELLSTATES	PC3	control_TTN	6	14
LINGO1	1.25	0.0488	0.841	0.443	9.09	11.7	0.000777	1.31	RV	CELLSTATES	PC3	control_TTN	6	14
C7	1.24	0.0293	0.308	0.179	7.8	13	0.000388	1.53	RV	CELLSTATES	PC3	control_TTN	6	14
TPM2	1.24	0.0293	0.342	0.192	7.94	13	0.000385	1.53	RV	CELLSTATES	PC3	control_TTN	6	14
IGFBP5	1.2	0.0236	0.931	0.686	9.46	13.7	0.000283	1.63	RV	CELLSTATES	PC3	control_TTN	6	14
ACTA2	1.12	0.0455	1.47	1.04	10.1	11.8	0.000708	1.34	RV	CELLSTATES	PC3	control_TTN	6	14
