# Supplementary material for: Pathogenic variants damage cell composition and single cell transcription in cardiomyopathies
Source: Science. Author manuscript; Available in PMC 2022 Oct 3. (PMC9528698; doi:10.1126/science.abo1984)
Supplement: Supp table 28.10 [file NIHMS1835045-supplement-Supp_table_28_10.xlsx]

## Sheet: Index
Column name	Description
Gene	Gene symbol, Ensembl 84
logFC	log2-fold change
FDR	False discovery rate; FDR is the PValue after (by default) Benjamini-Hochberg correction.
mean_exp_control	Mean expression values across controls
mean_exp_genotype	Mean expression values across disease samples
logCPM	logCPM is the average expression of all pseudobulked samples for that particular gene across all samples on the log2-scale expressed in counts per million (cpm, as calculated by edgeR after normalization).
F	Output of quasi-likelihood F-test
PValue	PValue is the nominal p-value derived from F
FDR_plot	-log10(False discovery rate)
Region	Studied region (LV or RV)
annotation_level	Cell-type or cell-state
cell_state/state	Specification which cell-type or state was analysed
comparison	Specification control_GENOTYPE
Observations_genotype	Numbers of Patients included in edgeR (patients with low number of nuclei have been excluded)
Observations_reference	Numbers of Patients included in edgeR (patients with low number of nuclei have been excluded)

## Sheet: LMNA_control
Gene	logFC	FDR	mean_exp_control	mean_exp_genotype	logCPM	F	PValue	FDR_plot	Region	annotation_level	cell_state	comparison	Observations_genotype	Observations_reference
HBA2	3.91	0.000734	0.000821	0.0215	5.02	23.1	1.73e-06	3.13	RV	CELLSTATES	PC3	control_LMNA	7	14
NPPB	3.91	1.01e-06	0.00457	0.197	5.72	38.5	7.28e-10	6	RV	CELLSTATES	PC3	control_LMNA	7	14
HBB	3.78	0.000621	0.0027	0.0428	5.23	23.7	1.25e-06	3.21	RV	CELLSTATES	PC3	control_LMNA	7	14
KLF15	3.52	0.00396	0.000374	0.0592	5.05	18.8	1.53e-05	2.4	RV	CELLSTATES	PC3	control_LMNA	7	14
GPLD1	3.4	0.0268	0	0.0167	4.84	19.6	0.000177	1.57	RV	CELLSTATES	PC3	control_LMNA	7	14
AC245060.5	3.12	0.0185	0.000821	0.0168	4.92	15.3	9.85e-05	1.73	RV	CELLSTATES	PC3	control_LMNA	7	14
TOX2	3.06	0.00254	0.00358	0.213	5.54	20	8.38e-06	2.6	RV	CELLSTATES	PC3	control_LMNA	7	14
LRFN4	3.03	0.0288	0.00282	0.0336	5.06	13.8	0.000209	1.54	RV	CELLSTATES	PC3	control_LMNA	7	14
GRASP	2.9	0.05	0.00312	0.0224	5	12.4	0.000437	1.3	RV	CELLSTATES	PC3	control_LMNA	7	14
ATOH8	2.89	0.0311	0.00175	0.0449	5.05	13.5	0.000243	1.51	RV	CELLSTATES	PC3	control_LMNA	7	14
BMP2	2.83	0.000342	0.0125	0.196	5.85	25.1	6.05e-07	3.47	RV	CELLSTATES	PC3	control_LMNA	7	14
FAT3	2.72	0.0273	0.00487	0.105	5.39	14	0.000189	1.56	RV	CELLSTATES	PC3	control_LMNA	7	14
BICC1	2.56	8.23e-08	0.0637	0.346	7.05	44.3	3.98e-11	7.08	RV	CELLSTATES	PC3	control_LMNA	7	14
PPM1H	2.48	0.00313	0.0197	0.141	5.81	19.5	1.08e-05	2.5	RV	CELLSTATES	PC3	control_LMNA	7	14
PID1	2.35	9.89e-06	0.0371	0.348	6.68	33.2	1.03e-08	5	RV	CELLSTATES	PC3	control_LMNA	7	14
TIPARP	2.27	0.000539	0.031	0.192	6.35	24.1	1.04e-06	3.27	RV	CELLSTATES	PC3	control_LMNA	7	14
AL590617.2	2.17	0.0106	0.0215	0.158	5.89	16.6	4.87e-05	1.97	RV	CELLSTATES	PC3	control_LMNA	7	14
FKBP5	2.06	1.64e-08	0.32	1.94	9.02	48.1	6.17e-12	7.79	RV	CELLSTATES	PC3	control_LMNA	7	14
CARMIL1	2.05	1.2e-07	0.21	1.39	8.48	43.3	6.75e-11	6.92	RV	CELLSTATES	PC3	control_LMNA	7	14
MERTK	1.99	0.000654	0.0563	0.306	6.62	23.5	1.4e-06	3.18	RV	CELLSTATES	PC3	control_LMNA	7	14
RCBTB1	1.92	0.0132	0.033	0.215	6.11	16.1	6.26e-05	1.88	RV	CELLSTATES	PC3	control_LMNA	7	14
ICA1L	1.88	0.0261	0.0307	0.143	6.05	14.3	0.000164	1.58	RV	CELLSTATES	PC3	control_LMNA	7	14
HAPLN2	1.86	0.00169	0.0698	0.347	6.88	21	5.02e-06	2.77	RV	CELLSTATES	PC3	control_LMNA	7	14
RPS6KA2	1.81	0.00238	0.0708	0.283	6.86	20.2	7.46e-06	2.62	RV	CELLSTATES	PC3	control_LMNA	7	14
EGFR	1.8	5.88e-05	0.18	0.978	8.07	29	8.51e-08	4.23	RV	CELLSTATES	PC3	control_LMNA	7	14
LINC01088	1.8	0.0291	0.0281	0.134	6.11	13.7	0.000225	1.54	RV	CELLSTATES	PC3	control_LMNA	7	14
FLT1	1.74	3.67e-06	0.318	1.62	8.83	35.3	3.54e-09	5.44	RV	CELLSTATES	PC3	control_LMNA	7	14
ZBTB16	1.66	1.53e-05	0.606	2.92	9.65	32.2	1.72e-08	4.82	RV	CELLSTATES	PC3	control_LMNA	7	14
JUND	1.64	0.00314	0.222	0.924	8.01	19.5	1.11e-05	2.5	RV	CELLSTATES	PC3	control_LMNA	7	14
ATP10A	1.62	0.0288	0.0486	0.267	6.46	13.8	0.000216	1.54	RV	CELLSTATES	PC3	control_LMNA	7	14
RRAS	1.62	0.0182	0.0792	0.341	6.9	15.3	9.5e-05	1.74	RV	CELLSTATES	PC3	control_LMNA	7	14
TARID	1.61	0.0224	0.0449	0.224	6.42	14.7	0.00013	1.65	RV	CELLSTATES	PC3	control_LMNA	7	14
TCF15	1.61	0.00414	0.216	0.638	7.8	18.7	1.66e-05	2.38	RV	CELLSTATES	PC3	control_LMNA	7	14
SLC38A11	1.56	0.0048	0.0983	0.446	7.21	18.3	1.97e-05	2.32	RV	CELLSTATES	PC3	control_LMNA	7	14
PPP1CB	1.52	0.00254	0.115	0.518	7.44	20	8.19e-06	2.6	RV	CELLSTATES	PC3	control_LMNA	7	14
NHSL1	1.51	0.00922	0.106	0.482	7.36	16.9	4.15e-05	2.04	RV	CELLSTATES	PC3	control_LMNA	7	14
KCNQ3	1.49	0.0256	0.0725	0.316	6.9	14.4	0.000157	1.59	RV	CELLSTATES	PC3	control_LMNA	7	14
SPOCK1	1.49	0.027	0.0732	0.324	6.96	14.1	0.000184	1.57	RV	CELLSTATES	PC3	control_LMNA	7	14
FOXO1	1.41	0.0291	0.0862	0.324	7	13.7	0.000224	1.54	RV	CELLSTATES	PC3	control_LMNA	7	14
SIL1	1.4	0.0256	0.135	0.489	7.49	14.3	0.000158	1.59	RV	CELLSTATES	PC3	control_LMNA	7	14
ADAMTS9-AS2	1.38	0.000539	0.478	1.94	9.19	24.1	1.03e-06	3.27	RV	CELLSTATES	PC3	control_LMNA	7	14
MTSS1	1.38	0.0153	0.12	0.446	7.34	15.7	7.64e-05	1.81	RV	CELLSTATES	PC3	control_LMNA	7	14
LAMB1	1.29	0.0268	0.284	0.903	8.39	14.1	0.000176	1.57	RV	CELLSTATES	PC3	control_LMNA	7	14
LARGE1	1.28	0.00859	0.331	1.26	8.56	17.1	3.8e-05	2.07	RV	CELLSTATES	PC3	control_LMNA	7	14
NCOA3	1.25	0.0266	0.207	0.783	8.01	14.2	0.000169	1.57	RV	CELLSTATES	PC3	control_LMNA	7	14
KALRN	1.22	0.00414	0.56	1.99	9.31	18.7	1.67e-05	2.38	RV	CELLSTATES	PC3	control_LMNA	7	14
ZNF704	1.2	0.0349	0.16	0.604	7.66	13.2	0.000283	1.46	RV	CELLSTATES	PC3	control_LMNA	7	14
SLC38A2	1.12	0.0274	0.474	1.43	8.92	14	0.000192	1.56	RV	CELLSTATES	PC3	control_LMNA	7	14
RASAL2	1.03	0.0288	1.04	3.34	10	13.8	0.000215	1.54	RV	CELLSTATES	PC3	control_LMNA	7	14
RCAN2	1.01	0.0448	0.56	1.61	9.12	12.7	0.000386	1.35	RV	CELLSTATES	PC3	control_LMNA	7	14
SCN7A	1.01	0.0291	0.803	2.39	9.7	13.7	0.000223	1.54	RV	CELLSTATES	PC3	control_LMNA	7	14

## Sheet: PKP2_control
Gene	logFC	FDR	mean_exp_control	mean_exp_genotype	logCPM	F	PValue	FDR_plot	Region	annotation_level	cell_state	comparison	Observations_genotype	Observations_reference
CCL4	4.62	3.05e-05	0	0.107	5.08	33	2.83e-08	4.52	RV	CELLSTATES	PC3	control_PKP2	5	14
SCRN1	3.92	0.0051	0.000374	0.0437	4.85	19	1.94e-05	2.29	RV	CELLSTATES	PC3	control_PKP2	5	14
LRRD1	3.85	0.00157	0	0.0151	4.68	26	3.96e-06	2.8	RV	CELLSTATES	PC3	control_PKP2	5	14
BCL2L11	3.83	0.0133	0.00374	0.0582	5.06	16.3	7.04e-05	1.88	RV	CELLSTATES	PC3	control_PKP2	5	14
AL357093.2	3.63	0.00207	0	0.0399	4.81	21.7	6.07e-06	2.68	RV	CELLSTATES	PC3	control_PKP2	5	14
CACHD1	3.44	0.021	0.00603	0.0536	5.11	15	0.000137	1.68	RV	CELLSTATES	PC3	control_PKP2	5	14
HTRA1	3.43	0.0344	0.0039	0.0478	5.04	13.6	0.000274	1.46	RV	CELLSTATES	PC3	control_PKP2	5	14
BMP2	3.39	1.07e-05	0.0125	0.218	5.85	35.9	6.98e-09	4.97	RV	CELLSTATES	PC3	control_PKP2	5	14
AC013470.2	3.38	0.0408	0.000748	0.0185	4.73	14.6	0.000356	1.39	RV	CELLSTATES	PC3	control_PKP2	5	14
KLF15	3.33	0.0288	0.000374	0.0414	4.83	14.8	0.000206	1.54	RV	CELLSTATES	PC3	control_PKP2	5	14
CCDC173	3.28	0.0227	0.000882	0.0316	4.82	14.8	0.000152	1.64	RV	CELLSTATES	PC3	control_PKP2	5	14
KCNMB4	3.25	0.0455	0.00238	0.0439	4.96	12.7	0.000427	1.34	RV	CELLSTATES	PC3	control_PKP2	5	14
ZNF554	3.24	0.0455	0.002	0.0452	4.92	12.7	0.00043	1.34	RV	CELLSTATES	PC3	control_PKP2	5	14
BICC1	3.06	6.93e-10	0.0637	0.727	7.29	63.4	5.64e-14	9.16	RV	CELLSTATES	PC3	control_PKP2	5	14
EGR1	2.8	9.2e-05	0.0174	0.277	6.18	30	1.05e-07	4.04	RV	CELLSTATES	PC3	control_PKP2	5	14
RGS7BP	2.79	0.0108	0.00781	0.111	5.42	16.9	5.29e-05	1.97	RV	CELLSTATES	PC3	control_PKP2	5	14
ADARB2	2.45	0.000818	0.0335	0.203	6.15	23.8	1.87e-06	3.09	RV	CELLSTATES	PC3	control_PKP2	5	14
LINC01088	2.36	0.0004	0.0281	0.263	6.26	25.6	8.13e-07	3.4	RV	CELLSTATES	PC3	control_PKP2	5	14
PID1	2.31	0.000187	0.0371	0.3	6.5	27.8	2.89e-07	3.73	RV	CELLSTATES	PC3	control_PKP2	5	14
JUND	2.27	3.45e-06	0.222	1.07	8.16	39.7	1.33e-09	5.46	RV	CELLSTATES	PC3	control_PKP2	5	14
AL139807.1	2.24	0.0133	0.0287	0.137	5.73	16.3	7.24e-05	1.88	RV	CELLSTATES	PC3	control_PKP2	5	14
MOB3B	2.22	0.000641	0.0489	0.273	6.28	24.5	1.36e-06	3.19	RV	CELLSTATES	PC3	control_PKP2	5	14
LINC01099	2.19	4.38e-05	0.0989	0.592	7.35	31.8	4.63e-08	4.36	RV	CELLSTATES	PC3	control_PKP2	5	14
TIPARP	2.16	0.00712	0.031	0.224	6.22	18	3.07e-05	2.15	RV	CELLSTATES	PC3	control_PKP2	5	14
ICA1L	2.15	0.00468	0.0307	0.196	6.04	19.2	1.72e-05	2.33	RV	CELLSTATES	PC3	control_PKP2	5	14
MTSS1	2.12	4.28e-06	0.12	0.782	7.59	38.6	2.09e-09	5.37	RV	CELLSTATES	PC3	control_PKP2	5	14
FKBP5	2.07	3.45e-06	0.32	2.01	8.91	39.5	1.41e-09	5.46	RV	CELLSTATES	PC3	control_PKP2	5	14
PTGDR2	2.07	0.00234	0.0328	0.264	6.3	21	7.04e-06	2.63	RV	CELLSTATES	PC3	control_PKP2	5	14
AFF3	2.02	0.0126	0.0337	0.175	5.92	16.5	6.46e-05	1.9	RV	CELLSTATES	PC3	control_PKP2	5	14
CTGF	1.98	0.00459	0.048	0.292	6.45	19.3	1.64e-05	2.34	RV	CELLSTATES	PC3	control_PKP2	5	14
ATP10A	1.96	0.00296	0.0486	0.28	6.43	20.5	9.16e-06	2.53	RV	CELLSTATES	PC3	control_PKP2	5	14
HAPLN2	1.93	0.00205	0.0698	0.344	6.78	21.4	5.84e-06	2.69	RV	CELLSTATES	PC3	control_PKP2	5	14
EGFR	1.92	3.05e-05	0.18	0.926	8.01	32.7	2.98e-08	4.52	RV	CELLSTATES	PC3	control_PKP2	5	14
FAM69C	1.91	0.0477	0.0361	0.162	6.04	12.6	0.00046	1.32	RV	CELLSTATES	PC3	control_PKP2	5	14
BACH2	1.89	0.0425	0.0265	0.17	5.95	13	0.000379	1.37	RV	CELLSTATES	PC3	control_PKP2	5	14
CARMIL1	1.87	0.000104	0.21	1.14	8.27	29.4	1.35e-07	3.98	RV	CELLSTATES	PC3	control_PKP2	5	14
FBXO32	1.82	0.0138	0.0618	0.271	6.61	16.2	7.65e-05	1.86	RV	CELLSTATES	PC3	control_PKP2	5	14
ADAMTS9-AS2	1.76	2.01e-05	0.478	2.36	9.26	34.3	1.47e-08	4.7	RV	CELLSTATES	PC3	control_PKP2	5	14
FLT1	1.74	3.05e-05	0.318	1.58	8.71	32.8	2.84e-08	4.52	RV	CELLSTATES	PC3	control_PKP2	5	14
LINC01098	1.72	0.00566	0.101	0.461	7.23	18.6	2.26e-05	2.25	RV	CELLSTATES	PC3	control_PKP2	5	14
RRAS	1.68	0.021	0.0792	0.318	6.8	15	0.000138	1.68	RV	CELLSTATES	PC3	control_PKP2	5	14
ZBTB16	1.63	0.000245	0.606	2.73	9.56	27.1	4e-07	3.61	RV	CELLSTATES	PC3	control_PKP2	5	14
CSRNP3	1.61	0.0357	0.0605	0.279	6.47	13.5	0.000291	1.45	RV	CELLSTATES	PC3	control_PKP2	5	14
FOXO1	1.61	0.00701	0.0862	0.386	7	18.1	2.97e-05	2.15	RV	CELLSTATES	PC3	control_PKP2	5	14
NHSL1	1.59	0.00713	0.106	0.486	7.3	17.9	3.19e-05	2.15	RV	CELLSTATES	PC3	control_PKP2	5	14
TSC22D3	1.57	0.00459	0.101	0.518	7.33	19.4	1.57e-05	2.34	RV	CELLSTATES	PC3	control_PKP2	5	14
SCN7A	1.56	0.000167	0.803	3.39	9.84	28.2	2.44e-07	3.78	RV	CELLSTATES	PC3	control_PKP2	5	14
RHOB	1.55	0.0051	0.286	1.13	8.54	18.9	1.95e-05	2.29	RV	CELLSTATES	PC3	control_PKP2	5	14
AP002518.2	1.52	0.0298	0.107	0.482	7.31	14.1	0.000216	1.53	RV	CELLSTATES	PC3	control_PKP2	5	14
CDS2	1.5	0.021	0.0728	0.322	6.77	15	0.000139	1.68	RV	CELLSTATES	PC3	control_PKP2	5	14
PTPN14	1.5	0.0404	0.0598	0.265	6.47	13.1	0.000348	1.39	RV	CELLSTATES	PC3	control_PKP2	5	14
PTPN13	1.49	0.00163	0.24	0.979	8.16	22	4.52e-06	2.79	RV	CELLSTATES	PC3	control_PKP2	5	14
CD81	1.48	0.00459	0.319	1.02	8.31	19.3	1.64e-05	2.34	RV	CELLSTATES	PC3	control_PKP2	5	14
NCOA3	1.47	0.0038	0.207	0.836	8.01	19.8	1.27e-05	2.42	RV	CELLSTATES	PC3	control_PKP2	5	14
CTDSPL	1.43	0.0329	0.0949	0.375	6.99	13.7	0.000257	1.48	RV	CELLSTATES	PC3	control_PKP2	5	14
SIL1	1.42	0.021	0.135	0.486	7.44	15	0.000134	1.68	RV	CELLSTATES	PC3	control_PKP2	5	14
ZNF704	1.39	0.0107	0.16	0.65	7.64	17	5.14e-05	1.97	RV	CELLSTATES	PC3	control_PKP2	5	14
JUN	1.38	0.0313	0.142	0.548	7.54	13.9	0.000242	1.51	RV	CELLSTATES	PC3	control_PKP2	5	14
JADE1	1.35	0.0401	0.103	0.448	7.28	13.2	0.000343	1.4	RV	CELLSTATES	PC3	control_PKP2	5	14
PIP4K2A	1.35	0.0425	0.097	0.376	7	13	0.000382	1.37	RV	CELLSTATES	PC3	control_PKP2	5	14
MAN1A1	1.34	0.0496	0.116	0.401	7.14	12.4	0.000503	1.3	RV	CELLSTATES	PC3	control_PKP2	5	14
ZNF385D	1.33	0.00713	0.396	1.39	8.68	17.9	3.18e-05	2.15	RV	CELLSTATES	PC3	control_PKP2	5	14
SAMHD1	1.29	0.0496	0.112	0.385	7.09	12.4	0.000505	1.3	RV	CELLSTATES	PC3	control_PKP2	5	14
RNF115	1.26	0.024	0.206	0.716	7.86	14.6	0.000164	1.62	RV	CELLSTATES	PC3	control_PKP2	5	14
ARL15	1.24	0.0178	0.359	1.15	8.53	15.5	0.000107	1.75	RV	CELLSTATES	PC3	control_PKP2	5	14
ITIH5	1.23	0.0306	0.219	0.741	7.9	14	0.000232	1.51	RV	CELLSTATES	PC3	control_PKP2	5	14
NFIA	1.18	0.0199	0.559	1.77	9.19	15.2	0.000121	1.7	RV	CELLSTATES	PC3	control_PKP2	5	14
PICALM	1.16	0.034	0.325	1.01	8.37	13.7	0.000269	1.47	RV	CELLSTATES	PC3	control_PKP2	5	14
TMTC1	1.15	0.0299	0.702	2.26	9.47	14	0.000222	1.52	RV	CELLSTATES	PC3	control_PKP2	5	14
FOXO3	1.13	0.0455	0.337	1.05	8.44	12.7	0.000429	1.34	RV	CELLSTATES	PC3	control_PKP2	5	14
RCAN2	1.13	0.0401	0.56	1.66	9.07	13.2	0.000341	1.4	RV	CELLSTATES	PC3	control_PKP2	5	14
RAPGEF5	1.12	0.0425	0.393	1.32	8.72	13	0.000384	1.37	RV	CELLSTATES	PC3	control_PKP2	5	14
RASAL2	1.07	0.0425	1.04	3.07	9.97	13	0.000375	1.37	RV	CELLSTATES	PC3	control_PKP2	5	14

## Sheet: PVneg_control
Gene	logFC	FDR	mean_exp_control	mean_exp_genotype	logCPM	F	PValue	FDR_plot	Region	annotation_level	cell_state	comparison	Observations_genotype	Observations_reference
NPPB	5.74	8.84e-07	0.00457	0.279	5.71	50.4	7.3e-11	6.05	RV	CELLSTATES	PC3	control_PVneg	3	14
PID1	3.41	5.3e-05	0.0371	0.54	6.67	36.8	1.31e-08	4.28	RV	CELLSTATES	PC3	control_PVneg	3	14
BICC1	3.4	5.16e-06	0.0637	0.551	6.92	43.9	8.52e-10	5.29	RV	CELLSTATES	PC3	control_PVneg	3	14
SLC38A11	2.53	0.005	0.0983	0.654	7.25	24.9	1.9e-06	2.3	RV	CELLSTATES	PC3	control_PVneg	3	14
NHS	2.22	0.005	0.189	0.797	7.75	24.7	2.06e-06	2.3	RV	CELLSTATES	PC3	control_PVneg	3	14
NHSL1	2.22	0.0397	0.106	0.496	7.24	19.2	2.36e-05	1.4	RV	CELLSTATES	PC3	control_PVneg	3	14
DLGAP1	2.2	0.0483	0.0763	0.453	6.78	18.3	3.59e-05	1.32	RV	CELLSTATES	PC3	control_PVneg	3	14
CARMIL1	2.1	0.0395	0.21	1.01	8.08	19.7	1.96e-05	1.4	RV	CELLSTATES	PC3	control_PVneg	3	14
FLT1	1.78	0.0397	0.318	1.34	8.49	19	2.62e-05	1.4	RV	CELLSTATES	PC3	control_PVneg	3	14

## Sheet: RBM20_control
Gene	logFC	FDR	mean_exp_control	mean_exp_genotype	logCPM	F	PValue	FDR_plot	Region	annotation_level	cell_state	comparison	Observations_genotype	Observations_reference
NPPB	3.95	4.91e-06	0.00457	0.132	5.47	36.3	1.66e-09	5.31	RV	CELLSTATES	PC3	control_RBM20	5	14
KLF15	3.22	0.0366	0.000374	0.0284	4.78	15	0.000142	1.44	RV	CELLSTATES	PC3	control_RBM20	5	14
BMP2	2.57	0.00929	0.0125	0.114	5.54	18.2	1.97e-05	2.03	RV	CELLSTATES	PC3	control_RBM20	5	14
AC244517.11	2.49	0.0161	0.0112	0.0785	5.55	16.5	4.76e-05	1.79	RV	CELLSTATES	PC3	control_RBM20	5	14
ICA1L	2.2	0.00288	0.0307	0.185	6.07	21.7	3.17e-06	2.54	RV	CELLSTATES	PC3	control_RBM20	5	14
EGR1	2.19	0.011	0.0174	0.113	5.82	17.8	2.51e-05	1.96	RV	CELLSTATES	PC3	control_RBM20	5	14
BACH2	2.01	0.0154	0.0265	0.147	5.97	16.7	4.4e-05	1.81	RV	CELLSTATES	PC3	control_RBM20	5	14
ATP10A	1.8	0.0131	0.0486	0.238	6.39	17.3	3.11e-05	1.88	RV	CELLSTATES	PC3	control_RBM20	5	14
FP671120.1	1.77	0.00051	0.149	0.518	7.62	25.8	3.89e-07	3.29	RV	CELLSTATES	PC3	control_RBM20	5	14
FKBP5	1.74	0.00014	0.32	1.46	8.76	28.7	8.32e-08	3.85	RV	CELLSTATES	PC3	control_RBM20	5	14
HAPLN2	1.73	0.00958	0.0698	0.296	6.75	18.1	2.11e-05	2.02	RV	CELLSTATES	PC3	control_RBM20	5	14
MTSS1	1.69	0.00173	0.12	0.499	7.38	22.9	1.68e-06	2.76	RV	CELLSTATES	PC3	control_RBM20	5	14
CTGF	1.62	0.0493	0.048	0.177	6.25	13.7	0.000213	1.31	RV	CELLSTATES	PC3	control_RBM20	5	14
FLT1	1.5	0.00361	0.318	1.16	8.59	21	4.58e-06	2.44	RV	CELLSTATES	PC3	control_RBM20	5	14
CARMIL1	1.48	0.00832	0.21	0.919	8.12	18.5	1.69e-05	2.08	RV	CELLSTATES	PC3	control_RBM20	5	14
AP002518.2	1.47	0.0208	0.107	0.399	7.34	15.7	7.39e-05	1.68	RV	CELLSTATES	PC3	control_RBM20	5	14
ADAMTS9-AS2	1.43	0.00403	0.478	1.59	9.08	20.7	5.46e-06	2.39	RV	CELLSTATES	PC3	control_RBM20	5	14
TCF15	1.41	0.0378	0.216	0.533	7.68	14.3	0.000154	1.42	RV	CELLSTATES	PC3	control_RBM20	5	14
JUND	1.38	0.0398	0.222	0.58	7.8	14.2	0.000169	1.4	RV	CELLSTATES	PC3	control_RBM20	5	14
CD81	1.37	0.0202	0.319	0.908	8.24	15.8	6.97e-05	1.69	RV	CELLSTATES	PC3	control_RBM20	5	14
SCN7A	1.26	0.0171	0.803	2.37	9.68	16.3	5.49e-05	1.77	RV	CELLSTATES	PC3	control_RBM20	5	14

## Sheet: TTN_control
Gene	logFC	FDR	mean_exp_control	mean_exp_genotype	logCPM	F	PValue	FDR_plot	Region	annotation_level	cell_state	comparison	Observations_genotype	Observations_reference
NPPB	5.46	2.86e-16	0.00457	0.257	6.39	105	4.89e-20	15.5	RV	CELLSTATES	PC3	control_TTN	6	14
KLF15	3.81	0.000438	0.000374	0.0581	4.94	24.4	1.65e-06	3.36	RV	CELLSTATES	PC3	control_TTN	6	14
BICC1	3.39	7.46e-17	0.0637	0.924	7.78	111	6.38e-21	16.1	RV	CELLSTATES	PC3	control_TTN	6	14
AC109588.1	3.26	0.00582	0	0.0129	4.59	19.9	4.03e-05	2.23	RV	CELLSTATES	PC3	control_TTN	6	14
ZNF710-AS1	3.25	0.00916	0	0.0178	4.63	17.7	7.6e-05	2.04	RV	CELLSTATES	PC3	control_TTN	6	14
METRNL	3.01	0.0113	0.000374	0.0135	4.64	15.7	0.000103	1.95	RV	CELLSTATES	PC3	control_TTN	6	14
PID1	2.9	5.38e-11	0.0371	0.469	7.03	69.2	1.38e-14	10.3	RV	CELLSTATES	PC3	control_TTN	6	14
FP325318.1	2.81	0.034	0.00156	0.0228	4.73	12.6	0.000489	1.47	RV	CELLSTATES	PC3	control_TTN	6	14
SLC25A34	2.78	0.0324	0.00119	0.0279	4.69	12.7	0.000452	1.49	RV	CELLSTATES	PC3	control_TTN	6	14
AC245060.5	2.74	0.0331	0.000821	0.021	4.69	12.7	0.000467	1.48	RV	CELLSTATES	PC3	control_TTN	6	14
BMP2	2.74	6.19e-05	0.0125	0.129	5.7	29.8	1.44e-07	4.21	RV	CELLSTATES	PC3	control_TTN	6	14
NRK	2.69	0.00718	0.00899	0.0587	5.2	17	5.47e-05	2.14	RV	CELLSTATES	PC3	control_TTN	6	14
LRFN4	2.64	0.0343	0.00282	0.0346	4.85	12.5	0.000495	1.47	RV	CELLSTATES	PC3	control_TTN	6	14
KCNB1	2.25	0.0116	0.013	0.077	5.39	15.6	0.000108	1.94	RV	CELLSTATES	PC3	control_TTN	6	14
ADARB2	2.22	5.43e-05	0.0335	0.197	6.26	30.2	1.21e-07	4.27	RV	CELLSTATES	PC3	control_TTN	6	14
PTGDR2	2.12	0.000165	0.0328	0.238	6.37	27.2	4.64e-07	3.78	RV	CELLSTATES	PC3	control_TTN	6	14
MOB3B	2.09	0.000208	0.0489	0.196	6.23	26.5	6.24e-07	3.68	RV	CELLSTATES	PC3	control_TTN	6	14
ATP10A	2.08	1.26e-05	0.0486	0.279	6.62	34.3	1.94e-08	4.9	RV	CELLSTATES	PC3	control_TTN	6	14
NPPA	2.05	0.0488	0.0248	0.069	5.41	11.7	0.000777	1.31	RV	CELLSTATES	PC3	control_TTN	6	14
IL1RAPL2	2.03	0.00109	0.0406	0.257	6.47	22.3	4.38e-06	2.96	RV	CELLSTATES	PC3	control_TTN	6	14
FLT1	1.97	5.31e-08	0.318	1.69	8.96	50.3	2.27e-11	7.28	RV	CELLSTATES	PC3	control_TTN	6	14
AC027117.2	1.96	0.00737	0.0211	0.13	5.75	16.9	5.67e-05	2.13	RV	CELLSTATES	PC3	control_TTN	6	14
FKBP5	1.95	1.57e-06	0.32	1.83	9.01	40.7	1.21e-09	5.8	RV	CELLSTATES	PC3	control_TTN	6	14
AFF3	1.92	0.00752	0.0337	0.11	5.86	16.9	5.85e-05	2.12	RV	CELLSTATES	PC3	control_TTN	6	14
HAPLN2	1.91	4.07e-05	0.0698	0.361	6.96	31	8.35e-08	4.39	RV	CELLSTATES	PC3	control_TTN	6	14
DOK6	1.89	8.95e-06	0.103	0.469	7.28	36	9.18e-09	5.05	RV	CELLSTATES	PC3	control_TTN	6	14
KCNQ3	1.89	3.35e-05	0.0725	0.395	7.11	31.5	6.59e-08	4.47	RV	CELLSTATES	PC3	control_TTN	6	14
MERTK	1.88	0.000208	0.0563	0.251	6.55	26.6	6.1e-07	3.68	RV	CELLSTATES	PC3	control_TTN	6	14
AC007681.1	1.81	0.0337	0.0223	0.105	5.63	12.6	0.000478	1.47	RV	CELLSTATES	PC3	control_TTN	6	14
PPM1H	1.81	0.0471	0.0197	0.0913	5.51	11.8	0.000737	1.33	RV	CELLSTATES	PC3	control_TTN	6	14
ADAMTS9-AS2	1.79	1.38e-06	0.478	2.15	9.34	41.3	9.42e-10	5.86	RV	CELLSTATES	PC3	control_TTN	6	14
SLC6A1	1.77	0.00262	0.0589	0.185	6.33	19.9	1.34e-05	2.58	RV	CELLSTATES	PC3	control_TTN	6	14
CARMIL1	1.72	1.61e-05	0.21	1.04	8.37	33.5	2.75e-08	4.79	RV	CELLSTATES	PC3	control_TTN	6	14
RPS6KA2	1.69	0.000364	0.0708	0.328	6.9	24.9	1.34e-06	3.44	RV	CELLSTATES	PC3	control_TTN	6	14
SPSB1	1.69	0.0134	0.0327	0.14	5.91	15.1	0.000139	1.87	RV	CELLSTATES	PC3	control_TTN	6	14
MTSS1	1.68	8.04e-05	0.12	0.521	7.46	28.9	2.13e-07	4.09	RV	CELLSTATES	PC3	control_TTN	6	14
LAMA2	1.62	6.28e-05	0.821	2.83	9.78	29.6	1.56e-07	4.2	RV	CELLSTATES	PC3	control_TTN	6	14
STOX2	1.6	0.029	0.0445	0.123	5.9	13.1	0.000375	1.54	RV	CELLSTATES	PC3	control_TTN	6	14
BACH2	1.59	0.027	0.0265	0.121	5.9	13.3	0.000334	1.57	RV	CELLSTATES	PC3	control_TTN	6	14
FBXO32	1.58	0.00323	0.0618	0.249	6.73	19.3	1.78e-05	2.49	RV	CELLSTATES	PC3	control_TTN	6	14
ZNF471	1.58	0.043	0.0231	0.112	5.83	12	0.000659	1.37	RV	CELLSTATES	PC3	control_TTN	6	14
ICA1L	1.57	0.0376	0.0307	0.118	5.9	12.3	0.000555	1.42	RV	CELLSTATES	PC3	control_TTN	6	14
NCKIPSD	1.54	0.0404	0.026	0.124	5.95	12.2	0.000602	1.39	RV	CELLSTATES	PC3	control_TTN	6	14
WDR78	1.53	0.0132	0.0492	0.183	6.26	15.2	0.000135	1.88	RV	CELLSTATES	PC3	control_TTN	6	14
TNS3	1.5	0.00239	0.0893	0.298	6.88	20.2	1.19e-05	2.62	RV	CELLSTATES	PC3	control_TTN	6	14
ACTA1	1.49	0.00323	0.149	0.554	7.75	19.4	1.75e-05	2.49	RV	CELLSTATES	PC3	control_TTN	6	14
SLC38A11	1.49	0.00664	0.0983	0.346	7.16	17.3	4.82e-05	2.18	RV	CELLSTATES	PC3	control_TTN	6	14
ZBTB16	1.49	0.000235	0.606	2.54	9.64	26.2	7.25e-07	3.63	RV	CELLSTATES	PC3	control_TTN	6	14
ZNF704	1.47	0.000524	0.16	0.598	7.72	24	2.02e-06	3.28	RV	CELLSTATES	PC3	control_TTN	6	14
KALRN	1.46	0.000312	0.56	1.93	9.35	25.3	1.09e-06	3.51	RV	CELLSTATES	PC3	control_TTN	6	14
SCN7A	1.46	6.9e-05	0.803	2.87	9.86	29.3	1.77e-07	4.16	RV	CELLSTATES	PC3	control_TTN	6	14
ABTB2	1.45	0.00718	0.0688	0.328	6.95	17	5.45e-05	2.14	RV	CELLSTATES	PC3	control_TTN	6	14
TCF15	1.44	0.00664	0.216	0.637	7.88	17.3	4.79e-05	2.18	RV	CELLSTATES	PC3	control_TTN	6	14
ZNF462	1.43	0.0237	0.0503	0.183	6.3	13.6	0.000288	1.62	RV	CELLSTATES	PC3	control_TTN	6	14
ABCA6	1.39	0.0158	0.0603	0.236	6.6	14.6	0.000174	1.8	RV	CELLSTATES	PC3	control_TTN	6	14
EGFR	1.38	0.0012	0.18	0.682	7.93	21.9	5.22e-06	2.92	RV	CELLSTATES	PC3	control_TTN	6	14
DENND3	1.37	0.00262	0.217	0.797	8.11	19.9	1.34e-05	2.58	RV	CELLSTATES	PC3	control_TTN	6	14
LINC01099	1.37	0.0119	0.0989	0.347	7.19	15.5	0.000116	1.93	RV	CELLSTATES	PC3	control_TTN	6	14
PLXDC2	1.36	0.00504	0.129	0.49	7.59	18	3.37e-05	2.3	RV	CELLSTATES	PC3	control_TTN	6	14
FAM214A	1.35	0.0161	0.0807	0.25	6.71	14.5	0.000183	1.79	RV	CELLSTATES	PC3	control_TTN	6	14
NHSL1	1.32	0.00718	0.106	0.413	7.34	17	5.35e-05	2.14	RV	CELLSTATES	PC3	control_TTN	6	14
FOXO1	1.3	0.0125	0.0862	0.307	6.96	15.3	0.000123	1.9	RV	CELLSTATES	PC3	control_TTN	6	14
KLF7	1.27	0.00989	0.112	0.371	7.22	16.1	8.46e-05	2	RV	CELLSTATES	PC3	control_TTN	6	14
FOXO3	1.26	0.00283	0.337	1.05	8.54	19.7	1.47e-05	2.55	RV	CELLSTATES	PC3	control_TTN	6	14
ADIPOR2	1.24	0.0311	0.072	0.258	6.78	12.9	0.000423	1.51	RV	CELLSTATES	PC3	control_TTN	6	14
LAMB1	1.22	0.0119	0.284	0.945	8.48	15.5	0.000115	1.93	RV	CELLSTATES	PC3	control_TTN	6	14
RCAN2	1.21	0.00483	0.56	1.56	9.15	18.1	3.18e-05	2.32	RV	CELLSTATES	PC3	control_TTN	6	14
CTDSPL	1.18	0.0346	0.0949	0.298	6.96	12.5	0.000503	1.46	RV	CELLSTATES	PC3	control_TTN	6	14
ATP10D	1.16	0.0263	0.129	0.372	7.3	13.4	0.000323	1.58	RV	CELLSTATES	PC3	control_TTN	6	14
PTPN13	1.16	0.00893	0.24	0.724	8.06	16.4	7.27e-05	2.05	RV	CELLSTATES	PC3	control_TTN	6	14
ANKS1A	1.15	0.0131	0.487	1.42	9.04	15.2	0.000133	1.88	RV	CELLSTATES	PC3	control_TTN	6	14
RAPGEF5	1.14	0.00977	0.393	1.15	8.77	16.2	8.27e-05	2.01	RV	CELLSTATES	PC3	control_TTN	6	14
ZNF385D	1.14	0.00893	0.396	1.11	8.66	16.4	7.33e-05	2.05	RV	CELLSTATES	PC3	control_TTN	6	14
DOCK9	1.13	0.0302	0.133	0.404	7.35	12.9	0.000408	1.52	RV	CELLSTATES	PC3	control_TTN	6	14
TMTC1	1.13	0.0103	0.702	2.04	9.51	16	9.07e-05	1.99	RV	CELLSTATES	PC3	control_TTN	6	14
CLMN	1.11	0.00893	0.725	2.1	9.56	16.4	7.24e-05	2.05	RV	CELLSTATES	PC3	control_TTN	6	14
DUBR	1.09	0.029	0.342	0.949	8.54	13.1	0.000372	1.54	RV	CELLSTATES	PC3	control_TTN	6	14
RNF115	1.08	0.0237	0.206	0.579	7.83	13.6	0.000287	1.62	RV	CELLSTATES	PC3	control_TTN	6	14
NCOA3	1.07	0.0274	0.207	0.625	7.94	13.2	0.000347	1.56	RV	CELLSTATES	PC3	control_TTN	6	14
CERS6	1.05	0.0189	0.486	1.25	8.94	14.2	0.000222	1.72	RV	CELLSTATES	PC3	control_TTN	6	14
NFASC	1.03	0.0274	0.412	1.1	8.74	13.3	0.000346	1.56	RV	CELLSTATES	PC3	control_TTN	6	14
ABCA5	1.01	0.0376	0.249	0.651	8.02	12.3	0.000556	1.42	RV	CELLSTATES	PC3	control_TTN	6	14
CPM	1	0.0411	0.838	2.3	9.77	12.1	0.000626	1.39	RV	CELLSTATES	PC3	control_TTN	6	14
KCNAB1	0.998	0.0319	0.954	2.23	9.77	12.8	0.00044	1.5	RV	CELLSTATES	PC3	control_TTN	6	14
RASAL2	0.974	0.0319	1.04	2.68	9.99	12.8	0.000443	1.5	RV	CELLSTATES	PC3	control_TTN	6	14
