# Supplementary material for: Pathogenic variants damage cell composition and single cell transcription in cardiomyopathies
Source: Science. Author manuscript; Available in PMC 2022 Oct 3. (PMC9528698; doi:10.1126/science.abo1984)
Supplement: Supp table 28.11 [file NIHMS1835045-supplement-Supp_table_28_11.xlsx]

## Sheet: Index
Column name	Description
Gene	Gene symbol, Ensembl 84
logFC	log2-fold change
FDR	False discovery rate; FDR is the PValue after (by default) Benjamini-Hochberg correction.
mean_exp_control	Mean expression values across controls
mean_exp_genotype	Mean expression values across disease samples
logCPM	logCPM is the average expression of all pseudobulked samples for that particular gene across all samples on the log2-scale expressed in counts per million (cpm, as calculated by edgeR after normalization).
F	Output of quasi-likelihood F-test
PValue	PValue is the nominal p-value derived from F
FDR_plot	-log10(False discovery rate)
Region	Studied region (LV or RV)
annotation_level	Cell-type or cell-state
cell_state/state	Specification which cell-type or state was analysed
comparison	Specification control_GENOTYPE
Observations_genotype	Numbers of Patients included in edgeR (patients with low number of nuclei have been excluded)
Observations_reference	Numbers of Patients included in edgeR (patients with low number of nuclei have been excluded)

## Sheet: control_LMNA
Gene	logFC	FDR	mean_exp_control	mean_exp_genotype	logCPM	F	PValue	FDR_plot	Region	annotation_level	cell_state	comparison	Observations_genotype	Observations_reference
STX16	4.25	0.00866	0.0401	0	6.67	17.5	2.8e-05	2.06	RV	CELLSTATES	PC2	control_LMNA	7	13
SUMO2	3.97	0.0148	0.0503	0	6.68	16	6.2e-05	1.83	RV	CELLSTATES	PC2	control_LMNA	7	13
PCED1A	3.86	0.0195	0.0481	0	6.66	15.2	9.71e-05	1.71	RV	CELLSTATES	PC2	control_LMNA	7	13
PLA2G2A	3.78	0.0131	0.0796	0	6.8	16.5	4.88e-05	1.88	RV	CELLSTATES	PC2	control_LMNA	7	13
SNHG18	3.78	0.025	0.0384	0	6.63	14.6	0.000134	1.6	RV	CELLSTATES	PC2	control_LMNA	7	13
SOCS3	3.73	0.0195	0.0639	0	6.72	15.2	9.69e-05	1.71	RV	CELLSTATES	PC2	control_LMNA	7	13
EFEMP1	3.69	0.0244	0.0825	0	6.69	14.7	0.000129	1.61	RV	CELLSTATES	PC2	control_LMNA	7	13
ADAMTS9-AS1	3.61	0.000148	0.254	0.00837	7.58	28.3	1.05e-07	3.83	RV	CELLSTATES	PC2	control_LMNA	7	13
RPS21	3.5	0.0473	0.0304	0	6.51	12.8	0.000348	1.32	RV	CELLSTATES	PC2	control_LMNA	7	13
ZNF98	3.5	0.0332	0.0198	0	6.48	13.7	0.000212	1.48	RV	CELLSTATES	PC2	control_LMNA	7	13
AC108134.2	3.38	0.0158	0.0201	0	6.45	15.9	6.85e-05	1.8	RV	CELLSTATES	PC2	control_LMNA	7	13
AC105402.3	3.25	0.0413	0.0586	0.00242	6.78	13.2	0.000277	1.38	RV	CELLSTATES	PC2	control_LMNA	7	13
CCL2	3.13	0.00493	0.159	0.023	7.29	19.5	9.81e-06	2.31	RV	CELLSTATES	PC2	control_LMNA	7	13
FAM43A	2.95	0.0428	0.11	0.0204	6.93	13.1	0.000296	1.37	RV	CELLSTATES	PC2	control_LMNA	7	13
CCDC18	2.93	0.0193	0.0763	0.0205	7.09	15.3	9.29e-05	1.71	RV	CELLSTATES	PC2	control_LMNA	7	13
SLC50A1	2.86	0.041	0.0159	0	6.39	13.3	0.000269	1.39	RV	CELLSTATES	PC2	control_LMNA	7	13
FGF10	2.74	0.0133	0.196	0.0203	7.26	16.3	5.27e-05	1.87	RV	CELLSTATES	PC2	control_LMNA	7	13
LRP4	2.69	1.85e-06	0.627	0.125	8.87	38.9	4.38e-10	5.73	RV	CELLSTATES	PC2	control_LMNA	7	13
PTP4A3	2.68	0.0406	0.118	0.0288	7.09	13.3	0.000263	1.39	RV	CELLSTATES	PC2	control_LMNA	7	13
PI15	2.64	0.0074	0.215	0.0946	7.53	18.3	1.93e-05	2.13	RV	CELLSTATES	PC2	control_LMNA	7	13
ZNF423	2.57	0.011	0.177	0.0298	7.41	17	3.67e-05	1.96	RV	CELLSTATES	PC2	control_LMNA	7	13
NAV1	2.47	0.00608	0.21	0.0388	7.63	18.9	1.36e-05	2.22	RV	CELLSTATES	PC2	control_LMNA	7	13
AC130650.1	2.46	0.0115	0.165	0.0251	7.46	16.9	4.01e-05	1.94	RV	CELLSTATES	PC2	control_LMNA	7	13
ADH1B	2.19	0.000377	0.642	0.243	8.93	25.4	4.77e-07	3.42	RV	CELLSTATES	PC2	control_LMNA	7	13
TGFBI	2.15	0.00608	0.325	0.102	7.98	18.9	1.39e-05	2.22	RV	CELLSTATES	PC2	control_LMNA	7	13
PCBP3	1.98	0.0263	0.251	0.0696	7.73	14.3	0.000154	1.58	RV	CELLSTATES	PC2	control_LMNA	7	13
FAM110B	1.74	0.0332	0.34	0.125	8.02	13.7	0.000212	1.48	RV	CELLSTATES	PC2	control_LMNA	7	13
ADAMTS9	1.72	0.000149	1.72	0.804	9.95	27.9	1.3e-07	3.83	RV	CELLSTATES	PC2	control_LMNA	7	13
RIPOR3	1.62	0.00497	0.816	0.37	9.24	19.4	1.06e-05	2.3	RV	CELLSTATES	PC2	control_LMNA	7	13
KCNJ8	1.59	0.0447	0.369	0.129	8.24	12.9	0.000321	1.35	RV	CELLSTATES	PC2	control_LMNA	7	13
C7	1.53	0.00718	1.01	0.526	9.36	18.5	1.7e-05	2.14	RV	CELLSTATES	PC2	control_LMNA	7	13
PDE1A	1.47	0.0133	0.916	0.436	9.27	16.4	5.12e-05	1.87	RV	CELLSTATES	PC2	control_LMNA	7	13
RYR2	1.39	0.0118	1.07	0.594	9.54	16.7	4.3e-05	1.93	RV	CELLSTATES	PC2	control_LMNA	7	13
NGF	1.34	0.022	0.928	0.529	9.41	14.9	0.000111	1.66	RV	CELLSTATES	PC2	control_LMNA	7	13
IGFBP5	1.27	0.0182	1.41	0.797	9.87	15.4	8.48e-05	1.74	RV	CELLSTATES	PC2	control_LMNA	7	13
MALAT1	1.04	1.12e-40	252	176	17.4	197	8.82e-45	40	RV	CELLSTATES	PC2	control_LMNA	7	13

## Sheet: control_PKP2
Gene	logFC	FDR	mean_exp_control	mean_exp_genotype	logCPM	F	PValue	FDR_plot	Region	annotation_level	cell_state	comparison	Observations_genotype	Observations_reference
STX16	4.59	0.0082	0.0401	0	6.59	17.4	2.98e-05	2.09	RV	CELLSTATES	PC2	control_PKP2	5	13
SLC11A2	4.32	0.0158	0.0528	0	6.59	15.9	6.76e-05	1.8	RV	CELLSTATES	PC2	control_PKP2	5	13
E2F4	4.09	0.0249	0.0546	0	6.66	14.6	0.000132	1.6	RV	CELLSTATES	PC2	control_PKP2	5	13
CSDC2	3.95	0.0433	0.0196	0	6.38	13	0.000317	1.36	RV	CELLSTATES	PC2	control_PKP2	5	13
PLA2G2A	3.79	0.043	0.0796	0	6.72	13	0.000308	1.37	RV	CELLSTATES	PC2	control_PKP2	5	13
ADAMTS9	3.42	2.69e-12	1.72	0.171	9.84	67.4	2.17e-16	11.6	RV	CELLSTATES	PC2	control_PKP2	5	13
TMEM202-AS1	3.39	0.0363	0.0134	0	6.28	13.5	0.000234	1.44	RV	CELLSTATES	PC2	control_PKP2	5	13
PI15	3.3	0.000478	0.215	0.0324	7.48	24.7	6.55e-07	3.32	RV	CELLSTATES	PC2	control_PKP2	5	13
ADH1B	3.14	4.99e-08	0.642	0.181	8.93	45.4	1.61e-11	7.3	RV	CELLSTATES	PC2	control_PKP2	5	13
TGFBI	3.02	0.000355	0.325	0.0525	7.9	25.9	3.65e-07	3.45	RV	CELLSTATES	PC2	control_PKP2	5	13
RHOT2	2.94	0.0388	0.105	0.0174	7.02	13.3	0.000265	1.41	RV	CELLSTATES	PC2	control_PKP2	5	13
PNKP	2.75	0.0451	0.0937	0.0193	7.02	12.9	0.000334	1.35	RV	CELLSTATES	PC2	control_PKP2	5	13
LRP4	2.64	2.13e-05	0.627	0.145	8.9	32.5	1.2e-08	4.67	RV	CELLSTATES	PC2	control_PKP2	5	13
FMO2	2.04	0.0229	0.22	0.116	7.81	14.9	0.000111	1.64	RV	CELLSTATES	PC2	control_PKP2	5	13
RYR2	2.02	0.000405	1.07	0.301	9.44	25.3	4.89e-07	3.39	RV	CELLSTATES	PC2	control_PKP2	5	13
PITPNC1	1.72	0.0416	0.338	0.158	8.19	13.1	0.000288	1.38	RV	CELLSTATES	PC2	control_PKP2	5	13
SYNPO2	1.5	0.00266	2.02	1.11	10.4	20	7.72e-06	2.57	RV	CELLSTATES	PC2	control_PKP2	5	13
C7	1.4	0.0291	1.01	0.468	9.41	14.1	0.000171	1.54	RV	CELLSTATES	PC2	control_PKP2	5	13
SON	1.4	0.0324	0.949	0.464	9.4	13.9	0.000196	1.49	RV	CELLSTATES	PC2	control_PKP2	5	13
MALAT1	0.752	9.77e-11	252	165	17.4	59	1.57e-14	10	RV	CELLSTATES	PC2	control_PKP2	5	13

## Sheet: control_PVneg
Gene	logFC	FDR	mean_exp_control	mean_exp_genotype	logCPM	F	PValue	FDR_plot	Region	annotation_level	cell_state	comparison	Observations_genotype	Observations_reference
ADAMTS9-AS1	5.42	0.00522	0.254	0	7.9	21.6	3.3e-06	2.28	RV	CELLSTATES	PC2	control_PVneg	4	13
ADAMTS9	4.05	4.46e-08	1.72	0.0977	10.1	47	7.04e-12	7.35	RV	CELLSTATES	PC2	control_PVneg	4	13
LRP4	2.44	0.0338	0.627	0.184	9.19	17.2	3.36e-05	1.47	RV	CELLSTATES	PC2	control_PVneg	4	13
SLC2A3	2.39	0.0371	0.495	0.178	8.82	16.3	5.27e-05	1.43	RV	CELLSTATES	PC2	control_PVneg	4	13
MALAT1	1.58	1.22e-33	252	123	17.5	165	9.64e-38	32.9	RV	CELLSTATES	PC2	control_PVneg	4	13

## Sheet: control_RBM20
Gene	logFC	FDR	mean_exp_control	mean_exp_genotype	logCPM	F	PValue	FDR_plot	Region	annotation_level	cell_state	comparison	Observations_genotype	Observations_reference
XIST	6.49	6.67e-09	0.405	0	8.19	49.9	1.63e-12	8.18	RV	CELLSTATES	PC2	control_RBM20	5	13
PI15	6.02	1.12e-05	0.215	0	7.53	34.4	4.53e-09	4.95	RV	CELLSTATES	PC2	control_RBM20	5	13
ADAMTS9	3.87	2.73e-12	1.72	0.108	9.9	67.4	2.22e-16	11.6	RV	CELLSTATES	PC2	control_RBM20	5	13
ADAMTS9-AS1	3.86	0.00168	0.254	0.0133	7.66	22.6	2.04e-06	2.78	RV	CELLSTATES	PC2	control_RBM20	5	13
GADD45B	2.59	0.0291	0.293	0.036	7.84	15.7	7.56e-05	1.54	RV	CELLSTATES	PC2	control_RBM20	5	13
MCC	2.46	0.0162	0.298	0.0524	7.98	17	3.68e-05	1.79	RV	CELLSTATES	PC2	control_RBM20	5	13
TGFBI	2.45	0.0157	0.325	0.0683	8.02	17.2	3.32e-05	1.8	RV	CELLSTATES	PC2	control_RBM20	5	13
PCBP3	2.4	0.0369	0.251	0.0364	7.76	15.1	0.000102	1.43	RV	CELLSTATES	PC2	control_RBM20	5	13
C7	2.12	0.000909	1.01	0.278	9.38	23.9	1.03e-06	3.04	RV	CELLSTATES	PC2	control_RBM20	5	13
LRP4	1.92	0.00994	0.627	0.211	9.03	18.3	1.89e-05	2	RV	CELLSTATES	PC2	control_RBM20	5	13
MALAT1	0.671	5.59e-10	252	172	17.5	55.6	9.08e-14	9.25	RV	CELLSTATES	PC2	control_RBM20	5	13

## Sheet: control_TTN
Gene	logFC	FDR	mean_exp_control	mean_exp_genotype	logCPM	F	PValue	FDR_plot	Region	annotation_level	cell_state	comparison	Observations_genotype	Observations_reference
TGFBI	6	2.8e-09	0.325	0	7.87	51.6	6.75e-13	8.55	RV	CELLSTATES	PC2	control_TTN	6	13
ADAMTS9	4.01	2.53e-17	1.72	0.101	9.82	89.4	3.19e-21	16.6	RV	CELLSTATES	PC2	control_TTN	6	13
STX16	3.91	0.0291	0.0401	0	6.69	14.1	0.000176	1.54	RV	CELLSTATES	PC2	control_TTN	6	13
ASB13	3.78	0.0348	0.0519	0	6.69	13.6	0.000231	1.46	RV	CELLSTATES	PC2	control_TTN	6	13
RGS16	3.71	0.0348	0.0516	0	6.73	13.5	0.000238	1.46	RV	CELLSTATES	PC2	control_TTN	6	13
SOCS3	3.69	0.0357	0.0639	0	6.72	13.4	0.00025	1.45	RV	CELLSTATES	PC2	control_TTN	6	13
CDH20	3.61	0.042	0.088	0	6.74	12.9	0.000324	1.38	RV	CELLSTATES	PC2	control_TTN	6	13
ADAMTS9-AS1	3.45	0.000418	0.254	0.0244	7.61	24.4	7.74e-07	3.38	RV	CELLSTATES	PC2	control_TTN	6	13
CCL2	3.07	0.00786	0.159	0.0168	7.31	17.8	2.47e-05	2.1	RV	CELLSTATES	PC2	control_TTN	6	13
CMTM8	2.96	0.0196	0.154	0.00741	7.1	15	0.000105	1.71	RV	CELLSTATES	PC2	control_TTN	6	13
MAP3K8	2.86	0.00357	0.195	0.0204	7.48	19.8	8.62e-06	2.45	RV	CELLSTATES	PC2	control_TTN	6	13
CMTM7	2.83	0.0113	0.165	0.0111	7.28	16.5	4.93e-05	1.95	RV	CELLSTATES	PC2	control_TTN	6	13
HGF	2.82	0.0366	0.152	0.00741	7.04	13.3	0.000263	1.44	RV	CELLSTATES	PC2	control_TTN	6	13
SNHG25	2.82	0.0123	0.124	0.037	7.3	16.3	5.55e-05	1.91	RV	CELLSTATES	PC2	control_TTN	6	13
NPY1R	2.8	0.0348	0.0972	0.0168	7.09	13.5	0.000236	1.46	RV	CELLSTATES	PC2	control_TTN	6	13
AC130650.1	2.76	0.00606	0.165	0.0194	7.46	18.4	1.8e-05	2.22	RV	CELLSTATES	PC2	control_TTN	6	13
FGF7	2.72	0.0156	0.179	0.0226	7.31	15.6	7.77e-05	1.81	RV	CELLSTATES	PC2	control_TTN	6	13
MIR646HG	2.59	0.0163	0.175	0.0263	7.34	15.4	8.58e-05	1.79	RV	CELLSTATES	PC2	control_TTN	6	13
COL14A1	2.45	0.0261	0.139	0.0333	7.37	14.4	0.000151	1.58	RV	CELLSTATES	PC2	control_TTN	6	13
MT1M	2.44	0.0283	0.208	0.0344	7.39	14.2	0.000168	1.55	RV	CELLSTATES	PC2	control_TTN	6	13
CFD	2.42	0.0132	0.228	0.0481	7.6	16	6.38e-05	1.88	RV	CELLSTATES	PC2	control_TTN	6	13
PI15	2.4	0.0163	0.215	0.0471	7.56	15.4	8.63e-05	1.79	RV	CELLSTATES	PC2	control_TTN	6	13
LURAP1L-AS1	2.35	0.0451	0.153	0.0372	7.3	12.7	0.000359	1.35	RV	CELLSTATES	PC2	control_TTN	6	13
AC139720.1	2.28	0.00805	0.272	0.0503	7.79	17.6	2.72e-05	2.09	RV	CELLSTATES	PC2	control_TTN	6	13
ZFP36L1	2.26	0.0262	0.19	0.0568	7.52	14.3	0.000154	1.58	RV	CELLSTATES	PC2	control_TTN	6	13
ADH1B	2.21	0.000239	0.642	0.21	8.96	26.1	3.27e-07	3.62	RV	CELLSTATES	PC2	control_TTN	6	13
LINC00486	2.15	0.00725	0.336	0.0911	8.01	18	2.22e-05	2.14	RV	CELLSTATES	PC2	control_TTN	6	13
C7	2.13	3.34e-05	1.01	0.343	9.33	30.6	3.23e-08	4.48	RV	CELLSTATES	PC2	control_TTN	6	13
MT2A	2.11	0.000348	0.791	0.143	8.94	25	5.88e-07	3.46	RV	CELLSTATES	PC2	control_TTN	6	13
LRP4	1.57	0.0111	0.627	0.321	9.02	16.6	4.66e-05	1.95	RV	CELLSTATES	PC2	control_TTN	6	13
PDE1A	1.5	0.011	0.916	0.421	9.27	16.7	4.49e-05	1.96	RV	CELLSTATES	PC2	control_TTN	6	13
SYNPO2	1.26	0.00913	2.02	1.09	10.3	17.2	3.34e-05	2.04	RV	CELLSTATES	PC2	control_TTN	6	13
PDGFRB	1.12	0.0348	1.65	1.1	10.3	13.6	0.000221	1.46	RV	CELLSTATES	PC2	control_TTN	6	13
MALAT1	0.945	2.53e-17	252	172	17.4	88.9	4.08e-21	16.6	RV	CELLSTATES	PC2	control_TTN	6	13
