# Supplementary material for: Pathogenic variants damage cell composition and single cell transcription in cardiomyopathies
Source: Science. Author manuscript; Available in PMC 2022 Oct 3. (PMC9528698; doi:10.1126/science.abo1984)
Supplement: Supp table 28.12 [file NIHMS1835045-supplement-Supp_table_28_12.xlsx]

## Sheet: Index
Column name	Description
Gene	Gene symbol, Ensembl 84
logFC	log2-fold change
FDR	False discovery rate; FDR is the PValue after (by default) Benjamini-Hochberg correction.
mean_exp_control	Mean expression values across controls
mean_exp_genotype	Mean expression values across disease samples
logCPM	logCPM is the average expression of all pseudobulked samples for that particular gene across all samples on the log2-scale expressed in counts per million (cpm, as calculated by edgeR after normalization).
F	Output of quasi-likelihood F-test
PValue	PValue is the nominal p-value derived from F
FDR_plot	-log10(False discovery rate)
Region	Studied region (LV or RV)
annotation_level	Cell-type or cell-state
cell_state/state	Specification which cell-type or state was analysed
comparison	Specification control_GENOTYPE
Observations_genotype	Numbers of Patients included in edgeR (patients with low number of nuclei have been excluded)
Observations_reference	Numbers of Patients included in edgeR (patients with low number of nuclei have been excluded)

## Sheet: LMNA_control
Gene	logFC	FDR	mean_exp_control	mean_exp_genotype	logCPM	F	PValue	FDR_plot	Region	annotation_level	cell_state	comparison	Observations_genotype	Observations_reference
NPPB	3.9	0.000195	0.00188	0.175	6.94	27.2	1.85e-07	3.71	RV	CELLSTATES	PC2	control_LMNA	7	13
COL25A1	3.83	3.35e-16	0.0468	1.27	8.5	83.9	5.3e-20	15.5	RV	CELLSTATES	PC2	control_LMNA	7	13
TFE3	3.5	0.00852	0	0.0944	6.51	17.7	2.58e-05	2.07	RV	CELLSTATES	PC2	control_LMNA	7	13
FAM210A	3.44	0.011	0	0.0877	6.5	17	3.74e-05	1.96	RV	CELLSTATES	PC2	control_LMNA	7	13
FOSB	3.33	0.00784	0.00192	0.143	6.68	18	2.17e-05	2.11	RV	CELLSTATES	PC2	control_LMNA	7	13
ITGA2	3.32	0.0172	0	0.091	6.46	16.4	7.89e-05	1.76	RV	CELLSTATES	PC2	control_LMNA	7	13
ENTPD3	3.19	0.0251	0	0.0695	6.46	15.1	0.000139	1.6	RV	CELLSTATES	PC2	control_LMNA	7	13
SMAD7	3.09	0.0428	0	0.0655	6.43	14.4	0.000303	1.37	RV	CELLSTATES	PC2	control_LMNA	7	13
HAVCR2	3.06	0.0244	0.00275	0.116	6.62	14.7	0.000128	1.61	RV	CELLSTATES	PC2	control_LMNA	7	13
PAK1	2.98	0.0171	0.0062	0.123	6.82	15.6	7.72e-05	1.77	RV	CELLSTATES	PC2	control_LMNA	7	13
RASD1	2.79	0.0013	0.0279	0.22	7.22	22.6	1.95e-06	2.89	RV	CELLSTATES	PC2	control_LMNA	7	13
WNK3	2.74	0.0193	0.0101	0.178	6.79	15.3	9.16e-05	1.71	RV	CELLSTATES	PC2	control_LMNA	7	13
TNFRSF21	2.57	0.0451	0.00917	0.0954	6.78	12.9	0.000328	1.35	RV	CELLSTATES	PC2	control_LMNA	7	13
STOX2	2.44	0.0228	0.0147	0.2	6.93	14.8	0.000117	1.64	RV	CELLSTATES	PC2	control_LMNA	7	13
CTDSPL	2.41	0.00153	0.043	0.353	7.4	22.2	2.42e-06	2.81	RV	CELLSTATES	PC2	control_LMNA	7	13
FOS	2.34	0.00403	0.0558	0.309	7.36	20.1	7.32e-06	2.39	RV	CELLSTATES	PC2	control_LMNA	7	13
AFF3	2.21	0.0158	0.0313	0.227	7.18	15.9	6.75e-05	1.8	RV	CELLSTATES	PC2	control_LMNA	7	13
FLT1	2.16	0.0038	0.0622	0.389	7.64	20.3	6.6e-06	2.42	RV	CELLSTATES	PC2	control_LMNA	7	13
MERTK	2.09	0.00193	0.0888	0.466	7.76	21.7	3.2e-06	2.71	RV	CELLSTATES	PC2	control_LMNA	7	13
RAPGEF5	1.97	3.03e-05	0.234	1.44	8.98	32.4	1.23e-08	4.52	RV	CELLSTATES	PC2	control_LMNA	7	13
CARMIL1	1.94	0.000149	0.177	1.08	8.74	28	1.23e-07	3.83	RV	CELLSTATES	PC2	control_LMNA	7	13
GEM	1.94	0.0136	0.0479	0.346	7.53	16.2	5.57e-05	1.87	RV	CELLSTATES	PC2	control_LMNA	7	13
SLC6A1	1.89	0.0289	0.0619	0.306	7.37	14.1	0.000175	1.54	RV	CELLSTATES	PC2	control_LMNA	7	13
MDM2	1.88	0.0314	0.0496	0.293	7.41	13.9	0.000194	1.5	RV	CELLSTATES	PC2	control_LMNA	7	13
LINC01088	1.85	0.000508	0.166	0.876	8.49	24.7	6.82e-07	3.29	RV	CELLSTATES	PC2	control_LMNA	7	13
MOB3B	1.8	0.0263	0.085	0.369	7.52	14.4	0.00015	1.58	RV	CELLSTATES	PC2	control_LMNA	7	13
MTSS1	1.79	0.00493	0.115	0.601	8.12	19.5	1.01e-05	2.31	RV	CELLSTATES	PC2	control_LMNA	7	13
CPM	1.76	0.000215	0.297	1.32	9.1	26.7	2.38e-07	3.67	RV	CELLSTATES	PC2	control_LMNA	7	13
CLMN	1.69	3.03e-05	0.581	2.55	9.83	32.2	1.4e-08	4.52	RV	CELLSTATES	PC2	control_LMNA	7	13
PICALM	1.66	7.7e-05	0.506	2.3	9.68	30	4.26e-08	4.11	RV	CELLSTATES	PC2	control_LMNA	7	13
ELF1	1.65	0.00493	0.19	0.883	8.48	19.5	9.85e-06	2.31	RV	CELLSTATES	PC2	control_LMNA	7	13
FKBP5	1.62	3.03e-05	0.712	3.01	10.1	32.1	1.44e-08	4.52	RV	CELLSTATES	PC2	control_LMNA	7	13
BCL2	1.61	0.0074	0.151	0.827	8.3	18.3	1.87e-05	2.13	RV	CELLSTATES	PC2	control_LMNA	7	13
PDLIM3	1.61	0.0251	0.131	0.499	7.84	14.5	0.000141	1.6	RV	CELLSTATES	PC2	control_LMNA	7	13
KLHL29	1.6	0.00866	0.143	0.733	8.34	17.6	2.76e-05	2.06	RV	CELLSTATES	PC2	control_LMNA	7	13
PPP1CB	1.59	0.0314	0.0933	0.438	7.93	13.9	0.000196	1.5	RV	CELLSTATES	PC2	control_LMNA	7	13
SAMHD1	1.58	0.00852	0.179	0.842	8.4	17.7	2.62e-05	2.07	RV	CELLSTATES	PC2	control_LMNA	7	13
JADE1	1.56	0.0289	0.102	0.542	7.93	14.1	0.000176	1.54	RV	CELLSTATES	PC2	control_LMNA	7	13
RCAN2	1.56	0.000215	0.562	2.15	9.66	26.8	2.3e-07	3.67	RV	CELLSTATES	PC2	control_LMNA	7	13
FOXO3	1.53	0.000863	0.448	1.77	9.39	23.5	1.23e-06	3.06	RV	CELLSTATES	PC2	control_LMNA	7	13
BICC1	1.52	0.0118	0.275	0.983	8.82	16.8	4.22e-05	1.93	RV	CELLSTATES	PC2	control_LMNA	7	13
ARL15	1.51	0.00852	0.301	0.951	8.71	17.7	2.53e-05	2.07	RV	CELLSTATES	PC2	control_LMNA	7	13
FLNA	1.48	0.0428	0.135	0.546	7.94	13	0.000304	1.37	RV	CELLSTATES	PC2	control_LMNA	7	13
ZBTB16	1.47	0.000112	0.947	3.53	10.4	29	7.1e-08	3.95	RV	CELLSTATES	PC2	control_LMNA	7	13
ATP10A	1.44	0.0412	0.156	0.636	8.11	13.2	0.000273	1.39	RV	CELLSTATES	PC2	control_LMNA	7	13
LARGE1	1.42	0.0133	0.275	1.01	8.84	16.4	5.18e-05	1.87	RV	CELLSTATES	PC2	control_LMNA	7	13
EGFR	1.39	0.0136	0.283	1.15	8.88	16.3	5.48e-05	1.87	RV	CELLSTATES	PC2	control_LMNA	7	13
VCL	1.38	0.0158	0.308	1.04	8.81	15.8	7e-05	1.8	RV	CELLSTATES	PC2	control_LMNA	7	13
EDNRB	1.35	0.0428	0.211	0.709	8.4	13.1	0.0003	1.37	RV	CELLSTATES	PC2	control_LMNA	7	13
ELL2	1.32	0.0424	0.232	0.835	8.45	13.1	0.000288	1.37	RV	CELLSTATES	PC2	control_LMNA	7	13
ARHGAP10	1.29	0.000338	1.31	4.58	10.7	25.7	4.01e-07	3.47	RV	CELLSTATES	PC2	control_LMNA	7	13
PARD3B	1.29	0.0251	0.323	1.18	8.96	14.5	0.000138	1.6	RV	CELLSTATES	PC2	control_LMNA	7	13
ADAMTS9-AS2	1.26	0.0074	0.659	2.33	9.85	18.3	1.9e-05	2.13	RV	CELLSTATES	PC2	control_LMNA	7	13
KCNAB1	1.21	0.0263	0.52	1.64	9.47	14.3	0.000154	1.58	RV	CELLSTATES	PC2	control_LMNA	7	13
TACC1	1.16	0.0076	0.963	3	10.3	18.1	2.04e-05	2.12	RV	CELLSTATES	PC2	control_LMNA	7	13
HIP1	1.12	0.0267	0.664	2.15	9.74	14.3	0.000158	1.57	RV	CELLSTATES	PC2	control_LMNA	7	13
LPP	0.885	0.00852	3.92	9.23	11.9	17.8	2.48e-05	2.07	RV	CELLSTATES	PC2	control_LMNA	7	13

## Sheet: PKP2_control
Gene	logFC	FDR	mean_exp_control	mean_exp_genotype	logCPM	F	PValue	FDR_plot	Region	annotation_level	cell_state	comparison	Observations_genotype	Observations_reference
FOS	4.69	8.68e-10	0.0558	0.383	7.45	53.9	2.1e-13	9.06	RV	CELLSTATES	PC2	control_PKP2	5	13
SRGN	4.38	0.00227	0	0.0884	6.44	20.5	6.02e-06	2.64	RV	CELLSTATES	PC2	control_PKP2	5	13
HLA-DRB1	3.91	0.0124	0	0.0677	6.38	16.5	4.9e-05	1.91	RV	CELLSTATES	PC2	control_PKP2	5	13
VEGFC	3.74	0.0208	0	0.0686	6.35	15.2	9.88e-05	1.68	RV	CELLSTATES	PC2	control_PKP2	5	13
AC107032.2	3.69	0.000835	0	0.0348	6.22	25.9	1.46e-06	3.08	RV	CELLSTATES	PC2	control_PKP2	5	13
CBWD3	3.64	0.0278	0	0.0554	6.31	14.6	0.000157	1.56	RV	CELLSTATES	PC2	control_PKP2	5	13
NR4A3	3.61	0.000875	0.0403	0.162	6.92	23	1.62e-06	3.06	RV	CELLSTATES	PC2	control_PKP2	5	13
FAM210A	3.53	0.0368	0	0.0532	6.31	13.9	0.000246	1.43	RV	CELLSTATES	PC2	control_PKP2	5	13
SMAD7	3.42	0.0475	0	0.0367	6.22	16	0.000359	1.32	RV	CELLSTATES	PC2	control_PKP2	5	13
TMEM150C	3.18	0.0082	0	0.0261	6.19	22.3	3.04e-05	2.09	RV	CELLSTATES	PC2	control_PKP2	5	13
TYROBP	3.18	0.0082	0	0.0261	6.19	22.3	3.04e-05	2.09	RV	CELLSTATES	PC2	control_PKP2	5	13
COL25A1	3.17	2.89e-07	0.0468	0.574	7.74	41.5	1.16e-10	6.54	RV	CELLSTATES	PC2	control_PKP2	5	13
AC023830.1	3.1	0.0475	0	0.0254	6.18	17.1	0.000374	1.32	RV	CELLSTATES	PC2	control_PKP2	5	13
AL022069.1	3.1	0.0475	0	0.0254	6.18	17.1	0.000374	1.32	RV	CELLSTATES	PC2	control_PKP2	5	13
TRMT6	3.1	0.0475	0	0.0254	6.18	17.1	0.000374	1.32	RV	CELLSTATES	PC2	control_PKP2	5	13
TRIM22	3.02	0.00279	0.0135	0.206	6.95	19.9	8.3e-06	2.55	RV	CELLSTATES	PC2	control_PKP2	5	13
KAT2B	2.94	0.00681	0.0351	0.185	6.95	18.1	2.14e-05	2.17	RV	CELLSTATES	PC2	control_PKP2	5	13
SOD3	2.75	0.0253	0.0443	0.152	6.92	14.5	0.000137	1.6	RV	CELLSTATES	PC2	control_PKP2	5	13
PLXDC2	2.7	0.0229	0.0371	0.156	6.87	14.8	0.000118	1.64	RV	CELLSTATES	PC2	control_PKP2	5	13
CTDSPL	2.67	0.00184	0.043	0.292	7.28	21.1	4.43e-06	2.74	RV	CELLSTATES	PC2	control_PKP2	5	13
AC005358.1	2.59	0.0259	0.0566	0.173	6.97	14.5	0.000142	1.59	RV	CELLSTATES	PC2	control_PKP2	5	13
SLC38A11	2.58	0.0367	0.0255	0.2	6.97	13.5	0.000242	1.44	RV	CELLSTATES	PC2	control_PKP2	5	13
TIPARP	2.58	0.000437	0.0376	0.383	7.46	25	5.63e-07	3.36	RV	CELLSTATES	PC2	control_PKP2	5	13
AC104389.4	2.51	0.042	0.017	0.167	6.85	13.1	0.000294	1.38	RV	CELLSTATES	PC2	control_PKP2	5	13
CYR61	2.47	0.00246	0.0649	0.289	7.31	20.3	6.79e-06	2.61	RV	CELLSTATES	PC2	control_PKP2	5	13
GATA6	2.45	0.000835	0.1	0.35	7.53	23.2	1.47e-06	3.08	RV	CELLSTATES	PC2	control_PKP2	5	13
AFF3	2.38	0.0152	0.0313	0.281	7.24	16	6.36e-05	1.82	RV	CELLSTATES	PC2	control_PKP2	5	13
CTGF	2.36	0.0367	0.0418	0.184	6.97	13.5	0.000241	1.44	RV	CELLSTATES	PC2	control_PKP2	5	13
MOB3B	2.3	0.00184	0.085	0.462	7.71	21.1	4.29e-06	2.74	RV	CELLSTATES	PC2	control_PKP2	5	13
TRPC6	2.23	0.0124	0.0774	0.297	7.42	16.5	4.86e-05	1.91	RV	CELLSTATES	PC2	control_PKP2	5	13
FLT1	2.2	0.00761	0.0622	0.428	7.65	17.8	2.51e-05	2.12	RV	CELLSTATES	PC2	control_PKP2	5	13
ATP1B3	2.17	8.58e-05	0.276	0.693	8.5	29.3	6.21e-08	4.07	RV	CELLSTATES	PC2	control_PKP2	5	13
TNC	2.1	0.00126	0.155	0.458	7.88	22.2	2.51e-06	2.9	RV	CELLSTATES	PC2	control_PKP2	5	13
PTPN14	2.08	0.0336	0.0565	0.288	7.3	13.8	0.000207	1.47	RV	CELLSTATES	PC2	control_PKP2	5	13
ZNF385D	2.08	0.0336	0.0652	0.287	7.36	13.8	0.000208	1.47	RV	CELLSTATES	PC2	control_PKP2	5	13
GEM	2.03	0.017	0.0479	0.347	7.43	15.6	7.76e-05	1.77	RV	CELLSTATES	PC2	control_PKP2	5	13
CARMIL1	1.95	0.000378	0.177	0.822	8.45	25.6	4.26e-07	3.42	RV	CELLSTATES	PC2	control_PKP2	5	13
ARHGAP24	1.92	0.0169	0.203	0.4	7.74	15.7	7.36e-05	1.77	RV	CELLSTATES	PC2	control_PKP2	5	13
RAB8B	1.9	0.00685	0.108	0.533	7.88	18	2.2e-05	2.16	RV	CELLSTATES	PC2	control_PKP2	5	13
AGTR1	1.85	0.0433	0.0562	0.331	7.47	13	0.000315	1.36	RV	CELLSTATES	PC2	control_PKP2	5	13
CPM	1.85	0.000673	0.297	1.16	8.9	23.9	1.01e-06	3.17	RV	CELLSTATES	PC2	control_PKP2	5	13
SCN7A	1.84	0.000355	0.342	1.54	9.17	26.1	3.29e-07	3.45	RV	CELLSTATES	PC2	control_PKP2	5	13
FOXO3	1.83	2.28e-05	0.448	2.04	9.52	32.1	1.47e-08	4.64	RV	CELLSTATES	PC2	control_PKP2	5	13
PICALM	1.81	1.96e-05	0.506	2.71	9.81	32.9	9.47e-09	4.71	RV	CELLSTATES	PC2	control_PKP2	5	13
IL1RAPL1	1.8	0.013	0.191	0.451	8.02	16.4	5.23e-05	1.89	RV	CELLSTATES	PC2	control_PKP2	5	13
DACH1	1.78	0.017	0.148	0.459	7.89	15.6	7.8e-05	1.77	RV	CELLSTATES	PC2	control_PKP2	5	13
NHSL1	1.75	0.0475	0.0765	0.342	7.55	12.7	0.000375	1.32	RV	CELLSTATES	PC2	control_PKP2	5	13
CLIC4	1.74	0.0082	0.16	0.67	8.2	17.5	2.92e-05	2.09	RV	CELLSTATES	PC2	control_PKP2	5	13
TSC22D3	1.73	0.0229	0.0852	0.52	7.88	14.8	0.000117	1.64	RV	CELLSTATES	PC2	control_PKP2	5	13
BICC1	1.72	0.00165	0.275	0.942	8.64	21.5	3.58e-06	2.78	RV	CELLSTATES	PC2	control_PKP2	5	13
DPY19L2	1.71	0.0139	0.156	0.763	8.33	16.2	5.7e-05	1.86	RV	CELLSTATES	PC2	control_PKP2	5	13
CAMK1D	1.69	0.0352	0.111	0.431	7.79	13.6	0.000224	1.45	RV	CELLSTATES	PC2	control_PKP2	5	13
FABP4	1.69	0.0267	0.145	0.467	7.9	14.4	0.000148	1.57	RV	CELLSTATES	PC2	control_PKP2	5	13
PTPN13	1.68	0.000835	0.323	1.53	9.16	23.2	1.48e-06	3.08	RV	CELLSTATES	PC2	control_PKP2	5	13
RCAN2	1.66	0.000355	0.562	2.44	9.73	25.8	3.71e-07	3.45	RV	CELLSTATES	PC2	control_PKP2	5	13
ATP10A	1.65	0.0286	0.156	0.586	8.12	14.2	0.000164	1.54	RV	CELLSTATES	PC2	control_PKP2	5	13
CLMN	1.65	0.000355	0.581	2.12	9.65	26	3.34e-07	3.45	RV	CELLSTATES	PC2	control_PKP2	5	13
KCNAB1	1.65	0.000673	0.52	1.85	9.5	23.9	1.03e-06	3.17	RV	CELLSTATES	PC2	control_PKP2	5	13
EGFR	1.64	0.00176	0.283	1.27	8.97	21.3	3.97e-06	2.75	RV	CELLSTATES	PC2	control_PKP2	5	13
MTSS1	1.63	0.0318	0.115	0.579	8.03	13.9	0.000189	1.5	RV	CELLSTATES	PC2	control_PKP2	5	13
VCL	1.63	0.00286	0.308	1.13	8.84	19.8	8.76e-06	2.54	RV	CELLSTATES	PC2	control_PKP2	5	13
PARD3B	1.59	0.00213	0.323	1.39	9.09	20.7	5.5e-06	2.67	RV	CELLSTATES	PC2	control_PKP2	5	13
RAPGEF5	1.54	0.0124	0.234	0.998	8.7	16.5	4.76e-05	1.91	RV	CELLSTATES	PC2	control_PKP2	5	13
ARL15	1.53	0.0249	0.301	0.798	8.54	14.6	0.000132	1.6	RV	CELLSTATES	PC2	control_PKP2	5	13
ELF1	1.52	0.0229	0.19	0.733	8.37	14.9	0.000114	1.64	RV	CELLSTATES	PC2	control_PKP2	5	13
LDB3	1.52	0.00802	0.375	1.4	9.12	17.6	2.71e-05	2.1	RV	CELLSTATES	PC2	control_PKP2	5	13
LARGE1	1.5	0.017	0.275	1	8.75	15.6	7.81e-05	1.77	RV	CELLSTATES	PC2	control_PKP2	5	13
SAMHD1	1.47	0.043	0.179	0.685	8.28	13	0.000308	1.37	RV	CELLSTATES	PC2	control_PKP2	5	13
PAG1	1.46	0.0187	0.265	1.01	8.74	15.4	8.75e-05	1.73	RV	CELLSTATES	PC2	control_PKP2	5	13
ADAMTS9-AS2	1.44	0.00206	0.659	2.47	9.88	20.8	5.14e-06	2.69	RV	CELLSTATES	PC2	control_PKP2	5	13
KALRN	1.42	0.0368	0.203	0.693	8.37	13.4	0.000249	1.43	RV	CELLSTATES	PC2	control_PKP2	5	13
FRMD4A	1.35	0.0338	0.386	1.17	8.96	13.7	0.000213	1.47	RV	CELLSTATES	PC2	control_PKP2	5	13
ARHGAP10	1.32	0.00126	1.31	4.9	10.8	22.1	2.53e-06	2.9	RV	CELLSTATES	PC2	control_PKP2	5	13
RASAL2	1.32	0.00246	1.22	3.25	10.4	20.2	6.94e-06	2.61	RV	CELLSTATES	PC2	control_PKP2	5	13
ZBTB16	1.32	0.00145	0.947	3.69	10.4	21.8	3.03e-06	2.84	RV	CELLSTATES	PC2	control_PKP2	5	13
EXT1	1.31	0.0229	0.532	1.56	9.36	14.8	0.000118	1.64	RV	CELLSTATES	PC2	control_PKP2	5	13
ERC1	1.3	0.0291	0.511	1.39	9.27	14.1	0.00017	1.54	RV	CELLSTATES	PC2	control_PKP2	5	13
FHL5	1.24	0.0475	0.566	1.52	9.32	12.7	0.000368	1.32	RV	CELLSTATES	PC2	control_PKP2	5	13

## Sheet: PVneg_control
Gene	logFC	FDR	mean_exp_control	mean_exp_genotype	logCPM	F	PValue	FDR_plot	Region	annotation_level	cell_state	comparison	Observations_genotype	Observations_reference
ARHGAP27	3.88	0.0485	0	0.0833	6.65	16.4	7.66e-05	1.31	RV	CELLSTATES	PC2	control_PVneg	4	13
FUT11	3.65	0.0109	0.0035	0.0577	6.64	20.6	7.74e-06	1.96	RV	CELLSTATES	PC2	control_PVneg	4	13
SLC27A6	3.54	0.00174	0.0308	0.336	7.24	24	9.65e-07	2.76	RV	CELLSTATES	PC2	control_PVneg	4	13
CSMD1	3.38	0.000208	0.0349	0.483	7.53	28.8	8.21e-08	3.68	RV	CELLSTATES	PC2	control_PVneg	4	13
UGT3A1	3.35	0.0364	0	0.0577	6.58	21.1	4.45e-05	1.44	RV	CELLSTATES	PC2	control_PVneg	4	13
XPO1	2.8	0.0364	0.0911	0.446	7.76	16.7	4.27e-05	1.44	RV	CELLSTATES	PC2	control_PVneg	4	13
PTPN9	2.66	0.0338	0.107	0.516	7.89	17.1	3.47e-05	1.47	RV	CELLSTATES	PC2	control_PVneg	4	13
FLT1	2.59	0.0371	0.0622	0.459	7.57	16.4	5.1e-05	1.43	RV	CELLSTATES	PC2	control_PVneg	4	13
SLC26A3	2.55	0.000323	0.175	0.969	8.39	27.5	1.53e-07	3.49	RV	CELLSTATES	PC2	control_PVneg	4	13
FKBP5	2.46	3e-06	0.712	2.66	9.89	38	7.11e-10	5.52	RV	CELLSTATES	PC2	control_PVneg	4	13
ZBTB16	2.28	3.87e-06	0.947	3.12	10.2	36.9	1.22e-09	5.41	RV	CELLSTATES	PC2	control_PVneg	4	13
BICC1	2.09	0.0364	0.275	0.897	8.53	16.6	4.6e-05	1.44	RV	CELLSTATES	PC2	control_PVneg	4	13
FOXO3	1.91	0.017	0.448	1.41	9.19	18.9	1.34e-05	1.77	RV	CELLSTATES	PC2	control_PVneg	4	13
LDB3	1.8	0.0234	0.375	1.53	9.12	18.2	2.03e-05	1.63	RV	CELLSTATES	PC2	control_PVneg	4	13
PLA2G5	1.24	0.0387	2.3	5.5	11.2	16.2	5.82e-05	1.41	RV	CELLSTATES	PC2	control_PVneg	4	13

## Sheet: RBM20_control
Gene	logFC	FDR	mean_exp_control	mean_exp_genotype	logCPM	F	PValue	FDR_plot	Region	annotation_level	cell_state	comparison	Observations_genotype	Observations_reference
SLN	4.38	0.000518	0	0.127	6.6	25.1	5.47e-07	3.29	RV	CELLSTATES	PC2	control_RBM20	5	13
WNK3	3.58	0.000227	0.0101	0.227	6.97	27.2	1.84e-07	3.64	RV	CELLSTATES	PC2	control_RBM20	5	13
RGCC	3.55	0.0203	0	0.0735	6.46	16.9	4.77e-05	1.69	RV	CELLSTATES	PC2	control_RBM20	5	13
NLGN4Y	3.38	0.0413	0	0.0565	6.44	15.3	0.000124	1.38	RV	CELLSTATES	PC2	control_RBM20	5	13
CYR61	3.14	1.99e-07	0.0649	0.588	7.83	42.7	6.46e-11	6.7	RV	CELLSTATES	PC2	control_RBM20	5	13
VASN	3.09	0.0389	0.00954	0.113	6.67	14.9	0.000114	1.41	RV	CELLSTATES	PC2	control_RBM20	5	13
CTGF	2.59	0.00481	0.0418	0.258	7.28	20.1	7.47e-06	2.32	RV	CELLSTATES	PC2	control_RBM20	5	13
PLXDC2	2.46	0.022	0.0371	0.205	7.08	16.3	5.55e-05	1.66	RV	CELLSTATES	PC2	control_RBM20	5	13
FLT1	2.28	0.00472	0.0622	0.311	7.56	20.2	6.89e-06	2.33	RV	CELLSTATES	PC2	control_RBM20	5	13
SERPINE1	2.27	5.24e-05	0.126	0.885	8.25	30.7	2.98e-08	4.28	RV	CELLSTATES	PC2	control_RBM20	5	13
GEM	2.26	0.00456	0.0479	0.377	7.55	20.4	6.3e-06	2.34	RV	CELLSTATES	PC2	control_RBM20	5	13
P2RY14	2.14	0.0094	0.0603	0.336	7.58	18.5	1.68e-05	2.03	RV	CELLSTATES	PC2	control_RBM20	5	13
MTSS1	1.98	0.00355	0.115	0.587	8.04	21	4.61e-06	2.45	RV	CELLSTATES	PC2	control_RBM20	5	13
SCN7A	1.88	0.000164	0.342	1.36	9.07	28	1.2e-07	3.79	RV	CELLSTATES	PC2	control_RBM20	5	13
VCL	1.88	0.00029	0.308	1.24	8.94	26.5	2.59e-07	3.54	RV	CELLSTATES	PC2	control_RBM20	5	13
ATP10D	1.86	0.0423	0.0883	0.34	7.61	14.6	0.000131	1.37	RV	CELLSTATES	PC2	control_RBM20	5	13
DSTN	1.84	0.0139	0.125	0.505	7.94	17.5	2.83e-05	1.86	RV	CELLSTATES	PC2	control_RBM20	5	13
RCAN2	1.84	3.43e-05	0.562	2.09	9.63	31.8	1.67e-08	4.46	RV	CELLSTATES	PC2	control_RBM20	5	13
TTTY14	1.83	0.00728	0.132	0.636	8.26	19.1	1.24e-05	2.14	RV	CELLSTATES	PC2	control_RBM20	5	13
ACTA2	1.78	5.72e-05	0.745	2.4	9.86	30.3	3.72e-08	4.24	RV	CELLSTATES	PC2	control_RBM20	5	13
CLIC4	1.73	0.0162	0.16	0.605	8.19	17.1	3.56e-05	1.79	RV	CELLSTATES	PC2	control_RBM20	5	13
MAP2	1.71	0.00994	0.198	0.747	8.41	18.2	1.94e-05	2	RV	CELLSTATES	PC2	control_RBM20	5	13
LAMA2	1.54	0.00481	0.42	1.61	9.41	20	7.81e-06	2.32	RV	CELLSTATES	PC2	control_RBM20	5	13
CPM	1.52	0.0212	0.297	0.915	8.77	16.4	5.16e-05	1.67	RV	CELLSTATES	PC2	control_RBM20	5	13
KIF13A	1.5	0.0458	0.293	0.762	8.54	14.4	0.000149	1.34	RV	CELLSTATES	PC2	control_RBM20	5	13
ARHGAP10	1.4	0.000518	1.31	3.96	10.7	25.1	5.46e-07	3.29	RV	CELLSTATES	PC2	control_RBM20	5	13
FOXO3	1.38	0.0346	0.448	1.22	9.19	15.3	9.27e-05	1.46	RV	CELLSTATES	PC2	control_RBM20	5	13
FHL5	1.33	0.0429	0.566	1.36	9.29	14.6	0.000136	1.37	RV	CELLSTATES	PC2	control_RBM20	5	13
PICALM	1.33	0.0373	0.506	1.48	9.38	15	0.000106	1.43	RV	CELLSTATES	PC2	control_RBM20	5	13

## Sheet: TTN_control
Gene	logFC	FDR	mean_exp_control	mean_exp_genotype	logCPM	F	PValue	FDR_plot	Region	annotation_level	cell_state	comparison	Observations_genotype	Observations_reference
NPPB	4.78	2.05e-08	0.00188	0.343	7.11	47.1	6.59e-12	7.69	RV	CELLSTATES	PC2	control_TTN	6	13
WNK3	3.84	1.76e-06	0.0101	0.339	7.15	37.3	9.93e-10	5.75	RV	CELLSTATES	PC2	control_TTN	6	13
PIK3IP1-AS1	3.38	0.00913	0.011	0.122	6.66	17.3	3.22e-05	2.04	RV	CELLSTATES	PC2	control_TTN	6	13
AC006547.2	3.34	0.0205	0	0.0715	6.44	15.6	0.000114	1.69	RV	CELLSTATES	PC2	control_TTN	6	13
CACNB1	3.21	0.0256	0	0.0695	6.45	14.4	0.000146	1.59	RV	CELLSTATES	PC2	control_TTN	6	13
AC007614.1	3.2	0.0113	0.011	0.151	6.68	16.5	4.92e-05	1.95	RV	CELLSTATES	PC2	control_TTN	6	13
CEP250	3.06	0.0408	0.00855	0.0923	6.54	13	0.000312	1.39	RV	CELLSTATES	PC2	control_TTN	6	13
FLT1	2.96	1.33e-07	0.0622	0.663	8.08	42.7	6.44e-11	6.87	RV	CELLSTATES	PC2	control_TTN	6	13
TRIM22	2.74	0.00457	0.0135	0.201	7.03	19.1	1.25e-05	2.34	RV	CELLSTATES	PC2	control_TTN	6	13
COL25A1	2.68	1.31e-05	0.0468	0.532	7.76	32.9	9.48e-09	4.88	RV	CELLSTATES	PC2	control_TTN	6	13
P2RY14	2.54	1.97e-05	0.0603	0.559	7.89	31.8	1.74e-08	4.71	RV	CELLSTATES	PC2	control_TTN	6	13
LINC01099	2.53	0.000837	0.0335	0.324	7.35	22.9	1.75e-06	3.08	RV	CELLSTATES	PC2	control_TTN	6	13
SFMBT2	2.49	0.0121	0.0215	0.197	7.01	16.3	5.35e-05	1.92	RV	CELLSTATES	PC2	control_TTN	6	13
SLC38A11	2.41	0.0348	0.0255	0.157	6.93	13.5	0.000235	1.46	RV	CELLSTATES	PC2	control_TTN	6	13
HTR7	2.35	0.00803	0.0251	0.291	7.17	17.7	2.58e-05	2.1	RV	CELLSTATES	PC2	control_TTN	6	13
AFF3	2.27	0.0129	0.0313	0.25	7.2	16.1	6.03e-05	1.89	RV	CELLSTATES	PC2	control_TTN	6	13
CTDSPL	2.2	0.0103	0.043	0.269	7.32	16.8	4.06e-05	1.99	RV	CELLSTATES	PC2	control_TTN	6	13
PLXDC2	2.15	0.0379	0.0371	0.18	7.15	13.2	0.000278	1.42	RV	CELLSTATES	PC2	control_TTN	6	13
PTPN14	2.12	0.00935	0.0565	0.332	7.34	17.1	3.54e-05	2.03	RV	CELLSTATES	PC2	control_TTN	6	13
BMP2	2.11	0.0354	0.0332	0.226	7.11	13.5	0.000245	1.45	RV	CELLSTATES	PC2	control_TTN	6	13
ZNF385D	2.09	0.00981	0.0652	0.312	7.49	17	3.79e-05	2.01	RV	CELLSTATES	PC2	control_TTN	6	13
TIPARP	2.03	0.0251	0.0376	0.276	7.33	14.5	0.000141	1.6	RV	CELLSTATES	PC2	control_TTN	6	13
MTSS1	2.01	0.000345	0.115	0.737	8.17	25.1	5.56e-07	3.46	RV	CELLSTATES	PC2	control_TTN	6	13
RCAN2	2.01	2.35e-08	0.562	2.97	9.9	46.4	9.47e-12	7.63	RV	CELLSTATES	PC2	control_TTN	6	13
MOB3B	1.97	0.00913	0.085	0.37	7.55	17.2	3.38e-05	2.04	RV	CELLSTATES	PC2	control_TTN	6	13
LINC01088	1.94	0.000121	0.166	1.03	8.49	27.6	1.46e-07	3.92	RV	CELLSTATES	PC2	control_TTN	6	13
LRRC17	1.91	0.0205	0.0648	0.367	7.41	14.9	0.000112	1.69	RV	CELLSTATES	PC2	control_TTN	6	13
SCN7A	1.91	1.75e-05	0.342	1.73	9.36	32.2	1.41e-08	4.76	RV	CELLSTATES	PC2	control_TTN	6	13
CPM	1.88	3.42e-05	0.297	1.46	9.08	30.4	3.58e-08	4.47	RV	CELLSTATES	PC2	control_TTN	6	13
ATP10D	1.87	0.0106	0.0883	0.43	7.69	16.8	4.25e-05	1.98	RV	CELLSTATES	PC2	control_TTN	6	13
ATP10A	1.79	0.00218	0.156	0.708	8.27	20.8	5.09e-06	2.66	RV	CELLSTATES	PC2	control_TTN	6	13
WDR78	1.77	0.038	0.056	0.327	7.47	13.2	0.000282	1.42	RV	CELLSTATES	PC2	control_TTN	6	13
BICC1	1.76	0.000384	0.275	1.1	8.76	24.7	6.79e-07	3.42	RV	CELLSTATES	PC2	control_TTN	6	13
MERTK	1.75	0.0348	0.0888	0.354	7.59	13.6	0.000231	1.46	RV	CELLSTATES	PC2	control_TTN	6	13
CARMIL1	1.71	0.00186	0.177	0.898	8.53	21.2	4.2e-06	2.73	RV	CELLSTATES	PC2	control_TTN	6	13
TOGARAM2	1.69	0.0163	0.088	0.497	7.82	15.4	8.58e-05	1.79	RV	CELLSTATES	PC2	control_TTN	6	13
RAPGEF5	1.68	0.000818	0.234	1.15	8.77	23	1.65e-06	3.09	RV	CELLSTATES	PC2	control_TTN	6	13
UPB1	1.63	0.0384	0.0803	0.419	7.73	13.2	0.000287	1.42	RV	CELLSTATES	PC2	control_TTN	6	13
PER1	1.62	0.0441	0.0861	0.408	7.65	12.8	0.000347	1.36	RV	CELLSTATES	PC2	control_TTN	6	13
ANKS1A	1.58	0.00382	0.29	1.07	8.76	19.5	9.84e-06	2.42	RV	CELLSTATES	PC2	control_TTN	6	13
ZBTB16	1.58	9.77e-06	0.947	4	10.5	33.7	6.29e-09	5.01	RV	CELLSTATES	PC2	control_TTN	6	13
FN1	1.57	0.0314	0.193	0.471	8.03	13.9	0.000192	1.5	RV	CELLSTATES	PC2	control_TTN	6	13
PLD5	1.57	0.0132	0.168	0.635	8.25	16	6.48e-05	1.88	RV	CELLSTATES	PC2	control_TTN	6	13
ADAMTS9-AS2	1.56	6.7e-05	0.659	2.86	9.96	28.9	7.55e-08	4.17	RV	CELLSTATES	PC2	control_TTN	6	13
ARL15	1.56	0.00502	0.301	0.97	8.68	18.9	1.41e-05	2.3	RV	CELLSTATES	PC2	control_TTN	6	13
KIAA1551	1.56	0.0335	0.0916	0.531	7.93	13.8	0.000207	1.48	RV	CELLSTATES	PC2	control_TTN	6	13
CLMN	1.54	0.000279	0.581	2.2	9.69	25.7	4.04e-07	3.55	RV	CELLSTATES	PC2	control_TTN	6	13
JADE1	1.53	0.0434	0.102	0.489	7.87	12.8	0.000339	1.36	RV	CELLSTATES	PC2	control_TTN	6	13
ELF1	1.51	0.0132	0.19	0.773	8.36	16	6.42e-05	1.88	RV	CELLSTATES	PC2	control_TTN	6	13
FKBP5	1.51	0.000173	0.712	2.92	10.1	26.8	2.22e-07	3.76	RV	CELLSTATES	PC2	control_TTN	6	13
LAMA2	1.51	0.000745	0.42	2.22	9.7	23.2	1.44e-06	3.13	RV	CELLSTATES	PC2	control_TTN	6	13
FOXO3	1.48	0.00166	0.448	1.77	9.37	21.5	3.6e-06	2.78	RV	CELLSTATES	PC2	control_TTN	6	13
PTPN13	1.48	0.00428	0.323	1.3	9.03	19.3	1.14e-05	2.37	RV	CELLSTATES	PC2	control_TTN	6	13
STAT4	1.48	0.034	0.167	0.589	8.14	13.7	0.000213	1.47	RV	CELLSTATES	PC2	control_TTN	6	13
FOXO1	1.47	0.0366	0.137	0.594	8.17	13.3	0.000265	1.44	RV	CELLSTATES	PC2	control_TTN	6	13
TMTC1	1.45	0.00805	0.312	1.2	8.97	17.6	2.68e-05	2.09	RV	CELLSTATES	PC2	control_TTN	6	13
KALRN	1.39	0.0405	0.203	0.777	8.53	13	0.000306	1.39	RV	CELLSTATES	PC2	control_TTN	6	13
KCNAB1	1.39	0.00362	0.52	1.77	9.45	19.7	9.02e-06	2.44	RV	CELLSTATES	PC2	control_TTN	6	13
STIM1	1.36	0.0362	0.198	0.82	8.4	13.4	0.000256	1.44	RV	CELLSTATES	PC2	control_TTN	6	13
PICALM	1.34	0.00601	0.506	1.9	9.49	18.5	1.74e-05	2.22	RV	CELLSTATES	PC2	control_TTN	6	13
MYL2	1.33	0.0129	0.441	1.29	9.19	16.1	5.98e-05	1.89	RV	CELLSTATES	PC2	control_TTN	6	13
ARHGAP10	1.31	0.000306	1.31	4.73	10.7	25.4	4.67e-07	3.51	RV	CELLSTATES	PC2	control_TTN	6	13
SLC39A11	1.28	0.00913	0.5	1.94	9.6	17.2	3.32e-05	2.04	RV	CELLSTATES	PC2	control_TTN	6	13
DUBR	1.27	0.0163	0.42	1.47	9.27	15.4	8.65e-05	1.79	RV	CELLSTATES	PC2	control_TTN	6	13
SLC38A2	1.05	0.0348	1.05	2.8	10.2	13.6	0.000231	1.46	RV	CELLSTATES	PC2	control_TTN	6	13
