# Supplementary material for: Pathogenic variants damage cell composition and single cell transcription in cardiomyopathies
Source: Science. Author manuscript; Available in PMC 2022 Oct 3. (PMC9528698; doi:10.1126/science.abo1984)
Supplement: Supp table 29 [file NIHMS1835045-supplement-Supp_table_29.xlsx]

## Sheet: Sheet1
	EC1.0_gene_symbol	EC1.0_pvalues_adj	EC1.0_log2_fold-change	EC1.0_%_nuclei_expressing_gene_within_cell_state	EC1.0_%_nuclei_expressing_gene_outside_cell_state	EC1.0_mean_gene_expression_within_cell_state	EC1.0_mean_gene_expression_outside_cell_state	EC2.0_gene_symbol	EC2.0_pvalues_adj	EC2.0_log2_fold-change	EC2.0_%_nuclei_expressing_gene_within_cell_state	EC2.0_%_nuclei_expressing_gene_outside_cell_state	EC2.0_mean_gene_expression_within_cell_state	EC2.0_mean_gene_expression_outside_cell_state	EC5.0_gene_symbol	EC5.0_pvalues_adj	EC5.0_log2_fold-change	EC5.0_%_nuclei_expressing_gene_within_cell_state	EC5.0_%_nuclei_expressing_gene_outside_cell_state	EC5.0_mean_gene_expression_within_cell_state	EC5.0_mean_gene_expression_outside_cell_state	EC6.0_gene_symbol	EC6.0_pvalues_adj	EC6.0_log2_fold-change	EC6.0_%_nuclei_expressing_gene_within_cell_state	EC6.0_%_nuclei_expressing_gene_outside_cell_state	EC6.0_mean_gene_expression_within_cell_state	EC6.0_mean_gene_expression_outside_cell_state	EC7.0_gene_symbol	EC7.0_pvalues_adj	EC7.0_log2_fold-change	EC7.0_%_nuclei_expressing_gene_within_cell_state	EC7.0_%_nuclei_expressing_gene_outside_cell_state	EC7.0_mean_gene_expression_within_cell_state	EC7.0_mean_gene_expression_outside_cell_state	EC8.0_gene_symbol	EC8.0_pvalues_adj	EC8.0_log2_fold-change	EC8.0_%_nuclei_expressing_gene_within_cell_state	EC8.0_%_nuclei_expressing_gene_outside_cell_state	EC8.0_mean_gene_expression_within_cell_state	EC8.0_mean_gene_expression_outside_cell_state	Meso_gene_symbol	Meso_pvalues_adj	Meso_log2_fold-change	Meso_%_nuclei_expressing_gene_within_cell_state	Meso_%_nuclei_expressing_gene_outside_cell_state	Meso_mean_gene_expression_within_cell_state	Meso_mean_gene_expression_outside_cell_state
0	BTNL9	0	0.53	0.74	0.68	2.3	2	TIMP3	0	2.1	0.86	0.56	2.9	1.6	NEBL	0	5.2	0.81	0.13	2.6	0.3	TSHZ2	0	4.5	0.88	0.19	2.7	0.49	LINC02388	0	6.6	0.85	0.11	3.6	0.32	PKHD1L1	0	6.4	0.8	0.052	2.7	0.16	RBFOX1	7.9e-64	5.8	0.61	0.052	2	0.11
1	CD36	1.9e-248	0.47	0.71	0.68	2.4	2.1	ABLIM3	0	1.2	0.73	0.48	1.9	1.3	ARL15	0	2.8	0.91	0.63	3.5	1.7	AL109930.1	0	3.6	0.54	0.082	1.3	0.2	PKHD1L1	0	7.6	0.8	0.025	2.7	0.071	TFPI	0	5.3	0.8	0.099	2.3	0.21	PRKG1	1.7e-63	3.6	0.71	0.15	1.8	0.35
2	MYL2	1.1e-232	0.47	0.53	0.52	1.5	1.2	KIAA1217	0	1.1	0.89	0.71	2.8	2.1	LINC00639	0	3.5	0.6	0.13	1.6	0.31	SLCO2A1	0	3.1	0.53	0.12	1.3	0.29	TMEM132C	0	5.9	0.78	0.062	2.5	0.17	DOCK5	0	5.6	0.74	0.064	2.1	0.13	CACNB2	1.5e-62	4.5	0.64	0.086	1.7	0.19
3	TPM1	7e-191	0.27	0.6	0.62	1.6	1.5	SYN3	0	1.8	0.45	0.2	1.1	0.46	PCSK5	0	4.9	0.51	0.053	1.6	0.12	PGM5	0	2.3	0.65	0.27	1.7	0.63	POSTN	0	6	0.72	0.05	2.3	0.14	MMRN1	0	9.2	0.71	0.0063	2.1	0.012	SAT1	1.9e-61	4.2	0.66	0.14	2	0.31
4	KIAA1217	5.5e-138	0.21	0.74	0.76	2.4	2.3	BTNL9	0	1.2	0.88	0.63	2.6	1.9	UTRN	0	1.5	0.86	0.68	2.8	1.8	LYST	0	2.7	0.55	0.17	1.3	0.36	ADAMTSL1	0	5.7	0.7	0.063	2.2	0.14	EFNA5	0	6.6	0.72	0.034	2.1	0.076	ZFPM2	8.6e-60	3.3	0.72	0.19	1.8	0.42
5	SYNE1	1.8e-129	0.14	0.74	0.79	2.4	2.3	MGLL	0	1.1	0.72	0.49	2	1.3	MAP4	0	1.8	0.74	0.47	2.1	1.1	LINC02147	0	3.1	0.51	0.11	1.4	0.31	AC020637.1	0	5.3	0.71	0.076	2.3	0.21	ZFPM2	0	4	0.78	0.18	2.2	0.41	BNC2	2.3e-58	4.6	0.61	0.086	1.8	0.19
6	CA4	1.6e-125	0.74	0.29	0.22	0.79	0.54	EPB41L2	0	1.1	0.73	0.52	2	1.4	SMAD6	0	2.7	0.56	0.19	1.6	0.46	RAMP3	0	2.2	0.6	0.22	1.4	0.5	PCDH7	0	5.6	0.69	0.051	1.9	0.11	PTPRE	3.9e-293	4.1	0.71	0.12	1.8	0.26	ROR1	9.6e-58	5.8	0.58	0.029	1.5	0.062
7	FLT1	1.6e-115	0.14	0.76	0.81	2.6	2.5	CDH13	0	1.3	0.56	0.34	1.5	0.9	FUT8	0	2.5	0.54	0.19	1.4	0.43	TPO	0	1.9	0.76	0.45	2.3	1.3	CDH11	0	6.5	0.66	0.023	1.7	0.048	CCL21	3.6e-277	10	0.61	0.0024	1.8	0.0052	BICC1	1.8e-53	6.1	0.55	0.023	1.5	0.048
8	FOXN3	7.7e-108	0.12	0.67	0.73	2.1	2	CD36	0	1.1	0.82	0.64	2.7	2	MAST4	0	2	0.64	0.33	1.7	0.76	ZNF385D	0	2.1	0.58	0.25	1.5	0.61	GMDS	0	3.1	0.83	0.32	2.4	0.75	FRMD4B	2.2e-273	3.6	0.73	0.16	1.9	0.36	KANK1	1.9e-53	3.9	0.61	0.072	1.3	0.16
9	MGLL	1.3e-105	0.3	0.55	0.56	1.6	1.4	CA4	0	1.5	0.42	0.19	1	0.49	PDZD2	0	1.6	0.67	0.43	1.9	1.1	SNTG2	0	2.1	0.56	0.23	1.5	0.59	PRKG1	0	4.4	0.71	0.12	2	0.28	SEMA3A	2.2e-266	6.3	0.61	0.023	1.6	0.047	MAGI2	5.4e-53	3.9	0.62	0.12	1.7	0.28
10	RGCC	3e-100	0.43	0.42	0.4	1.2	0.97	SEC14L1	0	0.96	0.78	0.59	2.1	1.6	DOCK9	0	0.94	0.83	0.72	2.6	2	SH3RF3	0	1.8	0.64	0.3	1.6	0.74	SETBP1	0	3.9	0.67	0.11	1.6	0.24	PRKG1	9.3e-263	3.9	0.7	0.14	1.9	0.34	EFNA5	2.1e-51	5.1	0.56	0.04	1.4	0.093
11	EGFL7	1.1e-98	-0.018	0.77	0.85	2.4	2.4	LNX1	0	1	0.68	0.47	1.8	1.3	CPAMD8	0	1.6	0.53	0.27	1.4	0.66	TMTC2	0	1.7	0.68	0.36	1.8	0.92	KANK1	0	4.9	0.61	0.048	1.5	0.1	TBX1	1.5e-254	11	0.58	0.00057	1.3	0.0012	KCNT2	1.7e-50	5.6	0.55	0.041	1.7	0.09
12	MALAT1	1.1e-82	0.067	1	1	6.5	6.5	PPFIBP1	0	0.91	0.74	0.56	2	1.5	PDE4D	0	1.5	0.56	0.33	1.5	0.8	FOXP1	0	1.4	0.79	0.53	2.1	1.3	BMX	0	5.1	0.59	0.046	1.5	0.097	TGFBR2	8.9e-248	2.9	0.78	0.31	2.1	0.7	MEIS2	6.7e-50	4.2	0.57	0.067	1.4	0.15
13	ABLIM3	5.9e-77	0.23	0.53	0.56	1.5	1.4	RGCC	0	1.1	0.57	0.35	1.4	0.91	RFTN1	0	1.2	0.71	0.51	1.9	1.3	FAM155A	0	4.1	0.36	0.041	1.1	0.1	PCDH15	0	6.3	0.57	0.02	1.5	0.041	VAV3	2.1e-246	3.4	0.71	0.18	1.8	0.4	CUX1	2.2e-48	2.7	0.71	0.3	1.9	0.66
14	PPFIBP1	1.3e-67	0.16	0.58	0.62	1.7	1.6	ITGA1	0	0.97	0.63	0.44	1.6	1.1	MECOM	0	0.92	0.88	0.79	3.1	2.5	PLCB4	0	1.7	0.59	0.28	1.4	0.68	MYRIP	0	3.2	0.72	0.2	1.9	0.48	STOX2	2.7e-230	2.6	0.82	0.39	2.4	0.96	UBE2E2	1.6e-46	3.4	0.61	0.12	1.4	0.27
15	EPB41L2	9.6e-67	0.21	0.56	0.59	1.7	1.6	PRAG1	0	1.2	0.45	0.25	1.1	0.61	EPAS1	0	0.97	0.8	0.66	2.4	1.8	MIR99AHG	0	2.1	0.49	0.19	1.2	0.45	AC016831.7	0	2.2	0.9	0.6	2.9	1.5	PPFIBP1	3.6e-226	2.1	0.91	0.6	2.9	1.6	SLIT3	4.2e-45	6.6	0.5	0.013	1.3	0.026
16	RYR2	5.4e-56	0.41	0.36	0.35	0.97	0.8	F8	0	0.89	0.73	0.54	2	1.5	DIAPH2	0	1.3	0.58	0.38	1.5	0.91	IL6ST	0	1.8	0.54	0.25	1.3	0.56	NOSTRIN	0	2.6	0.74	0.3	1.9	0.69	ZNF521	2.2e-222	3.6	0.64	0.12	1.5	0.25	C3	7.3e-45	7.1	0.5	0.01	1.4	0.022
17	F8	2e-49	0.15	0.57	0.61	1.7	1.6	LPL	0	1.3	0.38	0.19	0.91	0.47	PLCB4	0	1.5	0.51	0.3	1.3	0.7	RORA	0	1.8	0.56	0.26	1.4	0.62	CGNL1	0	7.4	0.5	0.0064	1.2	0.013	GPM6A	2.8e-221	4.6	0.59	0.069	1.6	0.15	SOX6	2.2e-44	3.7	0.57	0.093	1.4	0.21
18	LNX1	3.9e-45	0.2	0.52	0.53	1.5	1.4	ITGA6	0	0.91	0.66	0.46	1.7	1.2	C9orf3	0	1.2	0.56	0.37	1.4	0.83	CALCRL	0	1.6	0.62	0.33	1.6	0.83	PPM1H	0	3.4	0.59	0.12	1.4	0.26	RELN	3.5e-219	8.2	0.54	0.0056	1.4	0.011	PKHD1L1	6e-44	4.4	0.54	0.058	1.7	0.18
19	ACTC1	7.1e-45	0.38	0.32	0.31	0.81	0.68	PLEKHG1	0	0.83	0.79	0.62	2.2	1.7	LINC01695	0	2	0.38	0.14	0.93	0.32	CACNA1C	0	1.9	0.5	0.21	1.2	0.5	PLA2G5	0	5.3	0.51	0.025	1.2	0.055	PGM5	1.1e-218	2.7	0.78	0.33	2.2	0.78	EZR	2.3e-43	5.1	0.51	0.034	1.2	0.069
20	MB	3.7e-39	0.36	0.31	0.31	0.81	0.68	KLHL5	0	1	0.5	0.31	1.1	0.72	SYNE2	0	0.92	0.76	0.63	2.2	1.6	DNM3	0	1.6	0.51	0.24	1.2	0.54	MIR99AHG	0	2.7	0.69	0.22	1.7	0.52	NR2F2-AS1	1.3e-218	3.9	0.63	0.1	1.5	0.23	CFH	9.5e-43	3.7	0.56	0.098	1.4	0.21
21	TNNI3	4.2e-35	0.39	0.28	0.27	0.72	0.59	EXT1	0	0.91	0.59	0.41	1.6	1.1	SORBS2	0	1.3	0.56	0.35	1.5	0.86	NR2F2-AS1	0	2.9	0.33	0.064	0.76	0.14	DAPK1	0	4.8	0.51	0.036	1.1	0.073	KALRN	6.3e-218	2.1	0.9	0.6	2.9	1.6	FHIT	2.7e-42	3.2	0.59	0.12	1.3	0.27
22	MT-CO1	1.5e-32	0.27	0.36	0.37	0.95	0.84	NAV1	0	0.92	0.55	0.36	1.3	0.88	VEGFC	0	2	0.38	0.15	0.98	0.35	CASC15	0	1.4	0.56	0.3	1.3	0.72	ATP10A	0	6.7	0.48	0.011	1.2	0.022	MPP7	2.4e-208	6.8	0.53	0.011	1.3	0.022	FLRT2	1.3e-41	5.2	0.5	0.037	1.4	0.079
23	ADGRF5	2.5e-29	0.027	0.59	0.65	1.7	1.6	CCDC85A	0	0.84	0.66	0.47	1.7	1.3	ARHGAP26	0	0.89	0.77	0.65	2.3	1.8	NOSTRIN	0	1.4	0.55	0.28	1.2	0.66	SMOC1	0	7.8	0.48	0.0044	1.1	0.0086	SMAD1	5e-199	3.2	0.65	0.16	1.5	0.33	PLCL1	8.2e-40	3.4	0.56	0.12	1.5	0.26
24	TTN	2.2e-26	0.31	0.33	0.34	0.88	0.76	TBCD	0	0.87	0.56	0.38	1.3	0.93	CDK19	0	2.1	0.34	0.12	0.83	0.27	PTPRB	0	0.98	0.88	0.71	2.7	2	CEMIP2	0	3.3	0.59	0.13	1.5	0.3	NRP2	1.8e-198	3.9	0.59	0.092	1.4	0.19	LSAMP	1.7e-38	5.1	0.48	0.034	1.3	0.071
25	LPL	3.2e-25	0.39	0.25	0.23	0.66	0.54	NRP1	0	0.83	0.68	0.5	1.8	1.3	ATP1A1	0	1.6	0.39	0.19	0.94	0.41	KALRN	0	1.1	0.8	0.57	2.2	1.6	CARMIL1	0	4.9	0.49	0.033	1.2	0.07	ZDHHC14	1.2e-192	2.9	0.68	0.22	1.8	0.5	ROR2	1.8e-37	7.1	0.45	0.0069	1.1	0.014
26	MT-CO3	2.5e-24	0.24	0.35	0.37	0.92	0.82	CREB5	0	1.1	0.42	0.25	1	0.6	PRKX	0	1.9	0.34	0.14	0.8	0.29	ENTPD1-AS1	0	1.5	0.49	0.23	1.1	0.54	ITSN1	0	3.7	0.53	0.076	1.2	0.16	AC007319.1	8.6e-192	2.6	0.77	0.34	2.2	0.86	ARID5B	2.3e-37	3.4	0.54	0.092	1.2	0.2
27	CLIC5	9.7e-23	0.2	0.4	0.42	1.1	1	FLT1	0	0.68	0.87	0.76	2.8	2.4	ERC1	0	0.93	0.6	0.46	1.5	1.1	GSE1	0	1.5	0.51	0.27	1.2	0.61	NRG1	0	7	0.47	0.016	1.7	0.033	PARD3B	7.8e-190	2.4	0.78	0.39	2.2	0.93	DAPK1	5.9e-37	4.1	0.49	0.056	1.2	0.12
28	MCF2L	9e-21	0.11	0.44	0.48	1.2	1.1	ADGRF5	0	0.76	0.75	0.58	2	1.5	ENTPD1-AS1	0	1.4	0.42	0.24	1.1	0.56	AC007319.1	0	1.4	0.55	0.31	1.4	0.78	LINC02147	0	3.2	0.59	0.15	1.7	0.41	GLIS3	1.2e-181	3.4	0.6	0.12	1.5	0.28	SVEP1	1.2e-35	6	0.45	0.016	1.1	0.032
29	ACTA1	1.5e-19	0.33	0.26	0.26	0.67	0.57	ESYT2	0	0.76	0.67	0.51	1.7	1.3	PLCG2	0	2	0.3	0.1	0.68	0.22	PBX1	0	1.5	0.48	0.23	1.1	0.54	PLCXD3	0	4	0.49	0.059	1.2	0.14	NHSL1	2.5e-181	3.9	0.56	0.08	1.3	0.17	CELF2	1.2e-34	2.2	0.71	0.33	1.8	0.76
30	TNNT3	1.6e-17	0.4	0.2	0.18	0.5	0.4	ARHGAP29	0	0.75	0.69	0.53	1.7	1.3	RNF144B	0	1.3	0.43	0.24	1.1	0.57	RGS6	0	2.4	0.34	0.098	0.9	0.25	BCO2	0	5.7	0.45	0.017	1	0.035	SLC22A23	4.7e-181	3.9	0.56	0.08	1.3	0.17	NAMPT	1.6e-33	3.3	0.53	0.14	1.5	0.3
31	ESYT2	1.7e-16	0.037	0.51	0.58	1.4	1.4	RASAL2	0	0.73	0.85	0.7	2.5	2.1	PLCB1	0	0.78	0.79	0.68	2.4	1.9	TGM2	0	1.8	0.4	0.16	0.91	0.35	CHSY1	0	2.7	0.58	0.17	1.4	0.37	SLC9A9	3.4e-173	4.7	0.52	0.042	1.2	0.085	FRAS1	2.4e-33	4.3	0.46	0.045	1.1	0.097
32	ITGA6	3e-15	0.078	0.49	0.53	1.4	1.3	SPRED2	0	0.9	0.47	0.3	1.1	0.72	PTPRG	0	0.61	0.9	0.84	3.2	2.8	FRMD4B	0	1.9	0.37	0.13	0.84	0.29	NR2F2-AS1	0	3.2	0.51	0.087	1.1	0.2	MRC1	6.8e-171	5.5	0.5	0.021	1.1	0.045	CARMIL1	1.1e-31	3.8	0.47	0.053	0.98	0.12
33	MYH7	2.7e-13	0.37	0.21	0.2	0.53	0.43	MCF2L	0	0.81	0.61	0.42	1.4	1	SIPA1L2	0	2.2	0.27	0.082	0.62	0.18	TGFBR3	0	2.9	0.29	0.055	0.67	0.12	CCSER1	0	3.3	0.5	0.085	1.1	0.19	AKAP12	4.9e-169	3.3	0.59	0.12	1.5	0.3	AHI1	2.9e-31	2.6	0.55	0.14	1.1	0.29
34	CRYAB	3.2e-13	0.33	0.23	0.23	0.58	0.49	GALNT18	0	0.75	0.75	0.58	2	1.6	TM6SF1	0	2.4	0.25	0.064	0.54	0.13	PECAM1	0	1.1	0.75	0.54	1.9	1.4	CACNA2D1	0	3.2	0.51	0.086	1.1	0.19	NR2F1-AS1	2.8e-162	6	0.48	0.015	1	0.029	PRG4	5.8e-31	8.8	0.41	0.0023	1.1	0.0046
35	DES	5e-13	0.35	0.22	0.21	0.55	0.45	KCNB1	0	1.2	0.32	0.15	0.7	0.36	AMD1	0	2.7	0.24	0.055	0.58	0.11	ZBTB7C	0	3.9	0.26	0.025	0.59	0.054	TLE1	0	2.9	0.54	0.13	1.2	0.28	FLRT2	1e-161	4.9	0.49	0.033	1.2	0.071	CACNA2D3	7.1e-31	5.6	0.42	0.018	1	0.038
36	TNNT2	1.5e-12	0.34	0.21	0.21	0.54	0.44	CLIC5	0	0.84	0.54	0.37	1.3	0.94	CDK14	0	1.2	0.43	0.25	1	0.59	HYAL2	0	1.5	0.44	0.2	0.98	0.46	TFPI	0	3.1	0.5	0.088	1.1	0.2	MIR99AHG	2.1e-158	2.5	0.69	0.24	1.7	0.56	DANT2	7.2e-31	3.7	0.46	0.049	0.87	0.1
37	B2M	4.2e-12	-0.043	0.58	0.66	1.6	1.7	RAPGEF1	0	0.72	0.77	0.62	2.1	1.7	ABCB1	0	1.4	0.37	0.2	1	0.5	RALGAPA2	0	1.2	0.64	0.41	1.6	1	ACTN1	0	2.4	0.58	0.19	1.3	0.4	TSHZ2	6.1e-158	2.5	0.75	0.29	2.1	0.82	PARD3	8.6e-31	2.5	0.56	0.15	1.2	0.33
38	NRP1	1.3e-11	0.052	0.51	0.56	1.5	1.4	NEURL1B	0	0.91	0.45	0.28	1	0.67	EFNB2	0	1.2	0.39	0.23	0.94	0.5	HEG1	0	1.2	0.57	0.34	1.3	0.79	ITGA10	0	3	0.5	0.097	1.1	0.21	LINC02147	4.3e-154	2.9	0.62	0.17	1.7	0.46	GRIP1	3.7e-30	6	0.41	0.012	0.94	0.024
39	SORBS1	1.5e-11	0.036	0.51	0.56	1.4	1.4	PEAK1	0	0.73	0.73	0.56	1.9	1.4	ADIPOR2	0	0.92	0.55	0.4	1.4	0.94	LRRFIP1	0	1.2	0.56	0.33	1.3	0.76	PDE3A	0	3	0.5	0.1	1.1	0.23	MAGI1	1.4e-152	1.7	0.89	0.62	2.8	1.7	SLIT2	4.7e-30	5.5	0.42	0.015	0.91	0.032
40	RASAL2	1.9e-11	-0.063	0.7	0.76	2.2	2.2	TCF4	0	0.64	0.84	0.72	2.4	2.1	HES4	0	1.6	0.31	0.14	0.7	0.3	ENTPD1	0	1.9	0.36	0.13	0.79	0.29	MEIS2	0	3.9	0.44	0.051	1	0.11	PIEZO2	1.9e-149	6.6	0.45	0.0097	1	0.019	GFPT2	6.6e-30	7.2	0.41	0.0066	1.1	0.013
41	TNNC1	4.1e-09	0.35	0.19	0.19	0.48	0.39	SLC9C1	0	1.1	0.36	0.2	0.85	0.5	CLMN	0	1.9	0.27	0.096	0.62	0.21	MYRIP	0	1.5	0.42	0.19	0.99	0.46	COL8A1	0	2.9	0.52	0.13	1.3	0.31	TSPAN5	3.3e-145	4.4	0.48	0.046	1.1	0.093	PVT1	1.1e-29	3.8	0.45	0.051	0.94	0.11
42	TCAP	4.1e-07	0.27	0.22	0.22	0.55	0.47	AC058822.1	0	0.77	0.59	0.43	1.4	1.1	THSD7A	0	2	0.27	0.098	0.66	0.22	PKP4	0	1.2	0.58	0.36	1.4	0.86	ARHGAP26	0	1.5	0.89	0.66	2.8	1.8	STON2	7.4e-145	7	0.44	0.0065	0.98	0.013	FIGN	1.3e-29	5.4	0.41	0.014	0.83	0.029
43	ID1	1e-06	-0.056	0.65	0.71	2	2	HECW2	0	0.82	0.52	0.35	1.3	0.88	FLNB	5.9e-297	1	0.47	0.32	1.2	0.73	DOCK4	0	1	0.75	0.54	2	1.4	GATA4	0	4.6	0.41	0.026	0.88	0.054	NRG3	8.3e-142	4.1	0.49	0.054	1.3	0.14	AC245041.2	4.1e-29	9.4	0.4	0.00094	0.81	0.0019
44	NAV1	1.4e-06	0.086	0.39	0.43	1	0.98	DENND2A	0	1	0.37	0.21	0.82	0.49	PRDM16	8.5e-295	4	0.19	0.014	0.42	0.032	MCTP1	0	1.2	0.56	0.33	1.3	0.8	PDE7B	0	2	0.67	0.3	1.6	0.7	LAMA4	3.3e-139	2.9	0.56	0.13	1.2	0.28	FOS	1.3e-28	3.7	0.45	0.054	0.98	0.12
45	VWF	1.5e-06	-0.098	0.79	0.85	2.6	2.7	WARS	0	0.88	0.45	0.29	1	0.69	FGD4	7.8e-288	0.79	0.62	0.49	1.6	1.2	CMIP	0	1.2	0.52	0.3	1.2	0.69	ST6GAL1	0	2	0.68	0.32	1.7	0.75	CHST15	1.4e-138	3.9	0.48	0.061	1.1	0.12	LAMA4	2.2e-28	2.6	0.52	0.14	1.1	0.29
46	KCNB1	8.9e-06	0.28	0.2	0.19	0.49	0.42	FOXN3	0	0.64	0.8	0.67	2.3	1.9	RUNDC3B	7.1e-286	1.5	0.32	0.15	0.8	0.36	PTPN5	0	2.2	0.29	0.075	0.6	0.16	NAALADL2	0	2.7	0.51	0.13	1.1	0.29	DOCK8	5.3e-138	5.6	0.44	0.016	0.95	0.032	PLXNA4	4.1e-28	4	0.43	0.041	0.95	0.091
47	PTPRM	1.4e-05	-0.15	0.88	0.94	3.3	3.4	SPARCL1	0	0.66	0.8	0.67	2.3	1.9	ID1	2.3e-285	0.76	0.81	0.67	2.4	2	APBB2	0	0.94	0.78	0.58	2	1.5	TMEM108	0	6.4	0.39	0.0087	0.92	0.018	SEMA3D	6.2e-138	5.4	0.45	0.018	0.98	0.038	PTPRQ	5.7e-28	6.8	0.39	0.0058	0.83	0.011
48	CDKN1C	3.4e-05	0.22	0.25	0.25	0.63	0.56	AFDN	0	0.69	0.7	0.54	1.7	1.3	VEGFA	1.2e-283	2.1	0.24	0.072	0.55	0.16	PREX2	0	1	0.66	0.44	1.6	1.1	CFH	0	3.2	0.45	0.083	1	0.17	NPAS3	1.2e-136	4.8	0.45	0.032	1.1	0.067	PDGFC	6.3e-28	5	0.41	0.02	0.84	0.04
49	KANK3	4e-05	0.058	0.38	0.43	0.96	0.93	CTNNBIP1	0	1	0.35	0.19	0.75	0.44	PREX1	5.4e-283	1.6	0.29	0.12	0.65	0.26	ABCB1	0	1.5	0.41	0.19	1	0.5	ADGRG6	0	4.3	0.4	0.031	0.82	0.064	PRKAG2	6.4e-135	3.5	0.49	0.073	1.1	0.15	NEAT1	1.2e-27	1.2	0.96	0.88	3.6	2.9
50	SLC25A4	6.8e-05	0.31	0.17	0.17	0.41	0.34	SPAAR	0	0.91	0.4	0.24	0.88	0.56	ACACB	2.6e-282	1	0.44	0.28	1.1	0.65	LDB2	0	0.82	0.92	0.8	3.2	2.6	CRIM1	0	2.1	0.62	0.28	1.6	0.65	COLEC12	7.3e-133	5.2	0.44	0.025	1.1	0.05	ITLN1	2e-27	8.2	0.39	0.0028	0.99	0.0056
51	SEC14L1	7.5e-05	-0.074	0.59	0.67	1.7	1.7	PTPRM	0	0.5	0.96	0.9	3.6	3.3	AKAP13	3.9e-281	0.86	0.53	0.4	1.3	0.93	OSMR	0	1.2	0.52	0.3	1.2	0.69	PELI2	0	2.7	0.49	0.12	1.1	0.27	DLGAP2	1.9e-130	6.5	0.42	0.01	1.1	0.021	RORA	9.1e-27	2	0.67	0.31	1.7	0.73
52	SPARCL1	8.5e-05	-0.093	0.66	0.73	2	2	TNNT3	0	1.1	0.3	0.15	0.66	0.35	SYNJ2	2.1e-279	2.7	0.21	0.044	0.48	0.091	ZFPM2	0	1.6	0.36	0.16	0.81	0.35	FRMD4B	0	2.3	0.53	0.15	1.1	0.34	ABI3BP	1.1e-128	4.8	0.44	0.029	1	0.058	MAPK10	2e-26	4.3	0.41	0.028	0.75	0.056
53	SLC9A3R2	0.00011	0.013	0.43	0.48	1.1	1.1	FABP5	2.5e-305	0.88	0.43	0.28	1	0.67	MKL2	2.6e-279	0.98	0.47	0.31	1.1	0.72	ST6GAL1	0	1.2	0.51	0.3	1.2	0.72	BMP6	0	4.4	0.39	0.036	1	0.083	MAN1A1	6.6e-128	2.6	0.58	0.19	1.4	0.41	NNMT	2.3e-26	3.1	0.46	0.077	0.9	0.16
54	TCF15	0.0002	0.29	0.17	0.17	0.4	0.34	RAPGEF5	6.5e-304	0.77	0.52	0.37	1.3	0.91	SNHG7	1.1e-270	1.1	0.4	0.25	0.94	0.55	PIK3C2A	0	0.95	0.7	0.49	1.7	1.2	MICAL2	0	3.3	0.43	0.067	0.9	0.14	PLCE1	3.2e-123	4.4	0.44	0.035	0.93	0.068	MAST4	4e-26	1.8	0.72	0.37	1.8	0.9
55	MYL3	0.00026	0.37	0.13	0.12	0.32	0.25	ABLIM1	3.3e-298	0.59	0.82	0.7	2.3	2	PTPRB	1.6e-267	0.61	0.81	0.72	2.5	2.1	ACKR1	0	5.6	0.21	0.0049	0.45	0.012	LDB2	0	1.3	0.96	0.81	3.5	2.7	PROX1	8.8e-118	6.9	0.4	0.0058	0.89	0.012	AC027288.3	4e-26	7	0.38	0.0054	0.87	0.011
56	CD300LG	0.00027	0.36	0.12	0.12	0.3	0.24	ANO2	3.2e-297	0.65	0.85	0.72	2.6	2.2	HEY1	1.5e-265	2.4	0.22	0.052	0.48	0.11	STOX2	0	1	0.57	0.36	1.4	0.9	PLXNA4	0	4.7	0.39	0.026	0.91	0.055	RORA	4.4e-117	2.1	0.67	0.3	1.7	0.73	NLGN1	4.5e-26	3.8	0.42	0.05	0.94	0.11
57	PEAK1	0.0003	-0.084	0.55	0.63	1.5	1.6	C1orf21	7.8e-294	0.73	0.56	0.41	1.4	1	CNKSR3	2.2e-260	1.7	0.27	0.12	0.68	0.26	RAPH1	0	1.2	0.47	0.26	1	0.59	RBMS3	0	1.8	0.67	0.31	1.6	0.73	IGFBP7	5.9e-116	2	0.71	0.36	1.8	0.85	BICDL1	9.3e-26	7.1	0.38	0.0041	0.78	0.0083
58	PITPNM2	0.00047	0.2	0.25	0.26	0.61	0.55	NCALD	2.9e-291	0.74	0.58	0.41	1.4	1.1	DACH1	1.2e-259	0.97	0.47	0.31	1.2	0.78	ABCC4	0	1.6	0.35	0.14	0.73	0.31	NPR3	0	6.7	0.36	0.0055	0.78	0.011	NXN	7.1e-115	2.1	0.63	0.26	1.5	0.58	CCDC80	1.1e-25	4.6	0.4	0.03	0.92	0.062
59	GALNT18	0.00049	-0.065	0.58	0.65	1.7	1.7	DGKH	6.2e-291	0.75	0.52	0.37	1.2	0.87	ITSN2	1.5e-257	0.88	0.48	0.35	1.2	0.78	KCNIP4	0	3.5	0.23	0.039	0.72	0.088	RALGAPA2	0	1.6	0.76	0.43	1.9	1	LRRFIP1	8.5e-113	1.8	0.7	0.36	1.7	0.83	ADAMTS3	1.1e-25	6.4	0.38	0.0091	0.9	0.018
60	CCDC85A	0.0015	0.0042	0.49	0.54	1.4	1.4	PPARG	1.6e-290	0.78	0.49	0.33	1.2	0.81	CTTNBP2NL	1.6e-256	1.1	0.4	0.25	0.93	0.55	TGFBR2	0	1.1	0.48	0.28	1.1	0.64	BNC2	0	3.1	0.43	0.071	0.9	0.16	TRMT9B	5.4e-112	3.8	0.43	0.05	0.94	0.1	DLGAP2	2.5e-25	5.4	0.38	0.014	0.82	0.03
61	RAPGEF1	0.0016	-0.097	0.6	0.69	1.8	1.8	GRB10	4.1e-290	0.68	0.65	0.51	1.7	1.3	CTBP2	1.2e-249	0.89	0.48	0.34	1.1	0.77	RASAL2	0	0.85	0.88	0.71	2.6	2.1	MUM1L1	0	7.7	0.36	0.0031	0.85	0.0065	PDE7B	4.1e-111	2	0.67	0.31	1.7	0.73	WWC1	2.7e-25	7.3	0.37	0.0048	0.91	0.0094
62	ITGA1	0.0023	0.016	0.45	0.51	1.3	1.2	IPO9-AS1	9.9e-287	0.91	0.38	0.22	0.82	0.52	HDGFL3	3.5e-246	1.2	0.35	0.21	0.8	0.44	UBE2E2	0	2	0.28	0.09	0.64	0.2	NFIA	0	1.5	0.83	0.55	2.3	1.4	LRRC1	6.9e-108	4.1	0.42	0.04	0.89	0.082	ARHGAP44	3.8e-25	4.7	0.39	0.022	0.77	0.043
63	ENG	0.0032	-0.075	0.6	0.68	1.8	1.8	ANXA3	1.9e-286	0.74	0.53	0.38	1.2	0.91	ATP8B1	8.3e-246	0.97	0.43	0.29	1	0.66	NAV3	0	1.4	0.37	0.17	0.89	0.43	FOXP1	0	1.5	0.84	0.56	2.3	1.4	MAML2	2.5e-104	2	0.66	0.31	1.7	0.76	THSD4	6.5e-25	2.4	0.52	0.14	1.1	0.33
64	CKM	0.0062	0.36	0.11	0.11	0.28	0.22	OSBPL1A	2.4e-280	0.83	0.42	0.27	0.93	0.62	PIK3C2B	5.4e-245	1.3	0.32	0.17	0.73	0.36	ITPR1	0	1.5	0.35	0.15	0.73	0.33	PBX1	0	1.9	0.6	0.26	1.4	0.59	PCSK6	2.7e-102	5	0.39	0.018	0.8	0.037	SLC39A8	7.8e-25	6	0.38	0.013	1	0.026
65	CSRP3	0.012	0.34	0.12	0.11	0.28	0.23	WNK1	4.8e-280	0.66	0.66	0.52	1.7	1.4	ATP13A3	1.2e-237	1.5	0.28	0.14	0.68	0.29	BNC2	0	2.4	0.25	0.058	0.54	0.13	FKBP5	0	1.5	0.76	0.55	2.5	1.6	PDE1A	3.9e-102	4	0.41	0.044	0.95	0.092	PBX1	1.4e-24	1.9	0.64	0.27	1.5	0.63
66	DTNA	0.017	0.22	0.2	0.21	0.53	0.47	AUTS2	2.9e-279	0.67	0.72	0.56	1.9	1.6	TANC1	2e-237	0.79	0.53	0.4	1.3	0.93	ZNF521	0	1.9	0.29	0.096	0.61	0.2	KCNT2	0	4.5	0.37	0.027	0.86	0.058	FRMD6	2.1e-100	3.8	0.41	0.047	0.87	0.096	FAM155A	2.2e-24	2.8	0.46	0.089	1.1	0.25
67	MT-CO2	0.017	0.2	0.22	0.23	0.55	0.5	SH2D3C	3.8e-271	0.7	0.57	0.41	1.3	0.98	CDR2	2.7e-237	1.1	0.36	0.22	0.86	0.49	MLLT3	0	1.5	0.36	0.17	0.83	0.39	MKLN1	0	1.5	0.73	0.43	1.8	1	TGFBR3	1.7e-99	3	0.45	0.089	1	0.2	PARD3B	1.1e-23	1.7	0.73	0.39	1.8	0.94
68	FMO2	0.019	0.21	0.2	0.21	0.49	0.44	CDKN1C	1.2e-269	0.93	0.36	0.21	0.82	0.51	SIDT1	2.4e-234	4.8	0.16	0.0074	0.37	0.016	NUAK1	0	1.3	0.39	0.2	0.88	0.45	LEPR	0	2.8	0.43	0.092	0.9	0.19	PLSCR4	2.9e-98	2.4	0.51	0.17	1.2	0.35	SLC7A2	1.7e-23	5.9	0.36	0.011	0.89	0.024
69	STXBP6	0.02	0.26	0.16	0.16	0.4	0.34	CLDN5	1.1e-264	1.2	0.27	0.13	0.59	0.3	HSD17B12	1.3e-233	1	0.4	0.27	0.94	0.58	ACTN1	0	1.4	0.37	0.17	0.78	0.38	GNA14	0	2.7	0.43	0.093	0.92	0.2	AL357507.1	1.9e-96	4.1	0.4	0.054	1.2	0.12	ECHDC2	4e-23	3.9	0.39	0.03	0.64	0.059
70	ANKRD1	0.12	0.28	0.13	0.14	0.33	0.28	ARHGEF7	8.9e-264	0.81	0.41	0.27	0.9	0.6	EXOC6B	8.7e-219	0.74	0.54	0.42	1.3	0.98	ACACB	0	1.1	0.48	0.27	1.1	0.64	VCAN	0	4.7	0.35	0.023	0.82	0.049	CNTNAP3B	5.9e-96	1.7	0.7	0.38	1.8	0.91	SLC4A4	6.9e-23	5.2	0.36	0.015	0.79	0.032
71	NCALD	0.14	0.0058	0.42	0.48	1.2	1.2	KANK3	2.6e-262	0.71	0.53	0.37	1.2	0.86	ALPL	2.5e-214	2.8	0.18	0.033	0.41	0.071	BMPR2	0	0.87	0.72	0.54	1.8	1.4	HIBCH	0	2	0.53	0.19	1.1	0.4	PLD1	6e-95	3.2	0.42	0.069	0.91	0.15	MCTP2	8.2e-23	6.5	0.35	0.0054	0.66	0.011
72	NEURL1B	0.37	0.08	0.31	0.34	0.79	0.76	ADAMTS9	4.1e-262	0.8	0.46	0.32	1.2	0.85	ARMH4	4.2e-214	1.2	0.32	0.19	0.75	0.4	EPB41L3	0	3.2	0.21	0.03	0.46	0.063	SAT1	0	2.5	0.46	0.13	1	0.28	CNKSR3	9.8e-95	2.6	0.49	0.14	1.2	0.32	AP000561.1	8.3e-23	7.9	0.35	0.0026	0.81	0.0051
73	MYBPC3	0.39	0.27	0.12	0.12	0.28	0.24	KALRN	2.2e-259	0.68	0.73	0.56	1.9	1.6	SRGN	5.6e-213	1.2	0.32	0.18	0.76	0.41	PPP2R5A	0	1.3	0.37	0.18	0.77	0.39	ST3GAL1	0	1.8	0.58	0.25	1.3	0.56	STK32B	1.5e-93	5.9	0.36	0.0099	0.79	0.02	MBP	1.5e-22	5.4	0.36	0.0098	0.62	0.02
74	AUTS2	0.41	-0.083	0.56	0.63	1.6	1.7	HIPK2	8.5e-252	0.66	0.62	0.47	1.5	1.2	FBXL7	4.2e-212	0.61	0.7	0.62	2	1.7	PTPRG	0	0.66	0.93	0.83	3.2	2.8	DENND1A	0	1.8	0.59	0.25	1.3	0.55	SLC38A2	1.7e-92	2.4	0.49	0.14	1	0.28	SEMA3C	1.5e-22	5.6	0.36	0.01	0.71	0.022
75	TBCD	0.51	0.0098	0.39	0.45	1	1	CMTM8	6e-251	0.71	0.51	0.36	1.2	0.9	CYTH3	9.5e-211	1	0.36	0.22	0.84	0.49	CD109	0	1.7	0.29	0.1	0.6	0.22	TMOD1	0	4	0.36	0.029	0.7	0.06	RASGRP3	7.8e-91	2.1	0.54	0.19	1.2	0.43	COL8A1	1.9e-22	2.6	0.48	0.15	1.3	0.35
76	FHL2	0.59	0.24	0.15	0.16	0.37	0.32	AFAP1L1	1.1e-248	0.76	0.43	0.29	0.95	0.66	ADAMTS6	1.4e-208	2.4	0.2	0.057	0.53	0.13	IGFBP4	0	1	0.47	0.28	1	0.63	GATA6	0	4	0.36	0.03	0.72	0.063	GAS7	1.1e-90	4.3	0.38	0.03	0.79	0.061	SULF1	2.7e-22	4.2	0.38	0.029	0.75	0.061
77	LAMA2	0.6	0.065	0.33	0.37	0.89	0.87	NEDD9	5.7e-248	0.64	0.67	0.53	1.7	1.4	TLN2	1.1e-206	1.1	0.34	0.21	0.79	0.45	PDE7B	0	1	0.47	0.28	1.1	0.67	AC010737.1	0	6.4	0.33	0.0053	0.69	0.012	IL7	1.8e-90	3.7	0.39	0.049	0.85	0.099	MGAT4C	4.4e-22	5	0.36	0.02	0.84	0.04
78	CYP4B1	0.69	0.16	0.18	0.19	0.45	0.41	ANKS1A	1.6e-247	0.76	0.43	0.29	0.97	0.67	TBC1D1	1.8e-205	1.1	0.32	0.19	0.73	0.39	PRSS23	0	0.99	0.5	0.32	1.2	0.74	MTUS2	0	4.6	0.34	0.022	0.76	0.046	NTN1	5.5e-90	4.8	0.37	0.023	0.84	0.047	ERBB4	5e-22	3.7	0.39	0.04	0.78	0.086
79	LDB3	0.71	0.29	0.084	0.083	0.21	0.17	AL139807.1	9.9e-247	0.68	0.54	0.4	1.3	0.98	ATP8A1	1.1e-203	1.3	0.28	0.15	0.65	0.31	ETV6	0	0.95	0.54	0.34	1.2	0.79	SMG6	0	1.8	0.56	0.23	1.2	0.5	BMP2K	6.3e-90	3.3	0.41	0.06	0.82	0.12	RYR2	6.1e-22	1.9	0.7	0.35	1.8	0.86
80	AQP1	0.76	0.15	0.2	0.21	0.49	0.45	VWF	4.2e-240	0.58	0.91	0.8	2.9	2.6	NTRK2	2.8e-203	4.1	0.16	0.012	0.4	0.028	CACHD1	0	1.4	0.34	0.15	0.73	0.34	LINC00513	0	1.8	0.58	0.27	1.4	0.61	NR2F1	1.5e-87	7.1	0.34	0.0041	0.71	0.0072	FAM107B	1.2e-21	4.2	0.37	0.032	0.79	0.063
81	FGF12	0.9	0.15	0.21	0.22	0.54	0.5	PAPSS2	2.4e-233	0.86	0.35	0.21	0.79	0.51	BTNL9	1.4e-202	0.69	0.82	0.68	2.5	2	ARHGEF3	2.4e-300	1.1	0.41	0.23	0.91	0.52	IL1R1	0	2.9	0.4	0.08	0.86	0.17	FOXP1	3.2e-86	1.4	0.84	0.57	2.3	1.5	PTPN13	1.6e-21	5	0.35	0.016	0.7	0.031
82	TECRL	0.91	0.36	0.05	0.048	0.12	0.097	CCNY	9.4e-233	0.58	0.74	0.62	2	1.7	ENTPD1	8.5e-200	1.3	0.28	0.14	0.66	0.31	RAPGEF4	3.2e-298	1.2	0.38	0.2	0.82	0.45	RAPH1	0	1.7	0.6	0.28	1.3	0.63	CERS6	2.4e-85	3.5	0.38	0.047	0.78	0.097	MAP3K8	1.9e-21	2.8	0.43	0.092	0.89	0.19
83	FABP3	0.94	0.31	0.06	0.058	0.14	0.12	PHACTR2	3.9e-231	0.68	0.5	0.36	1.2	0.86	A2M	8.7e-199	0.74	0.53	0.41	1.3	0.99	ZNF423	1.8e-289	1.3	0.34	0.17	0.72	0.36	SLC38A2	0	2.3	0.45	0.12	0.91	0.26	RHOJ	4.3e-83	2.1	0.52	0.2	1.2	0.43	PLEKHA5	2.3e-21	2.2	0.49	0.13	0.92	0.29
84	EEF1A2	1	0.35	0.043	0.04	0.1	0.08	NOTCH4	5.6e-231	0.69	0.5	0.34	1.1	0.79	ADAMTS9-AS2	4.4e-197	0.88	0.44	0.31	1.1	0.76	ETS2	4e-289	1.2	0.37	0.19	0.79	0.43	ASAP2	0	1.7	0.6	0.27	1.3	0.59	UBE2E2	1.1e-81	2.5	0.45	0.12	0.98	0.26	MARCH1	2.3e-21	4.1	0.37	0.032	0.77	0.063
85	ACTN2	1	0.3	0.071	0.071	0.17	0.14	AQP1	3.2e-229	0.96	0.3	0.17	0.66	0.39	TRIM2	6.3e-195	2.3	0.19	0.05	0.42	0.1	COL8A1	1.3e-287	1.6	0.29	0.12	0.71	0.29	PDLIM3	0	3.6	0.36	0.046	0.79	0.096	FLT4	2.2e-80	3.3	0.38	0.052	0.74	0.1	AC018742.1	2.5e-21	7.3	0.34	0.0041	0.83	0.0082
86	HSPB3	1	0.36	0.038	0.036	0.093	0.073	KCNQ1OT1	2e-223	0.79	0.38	0.24	0.86	0.58	LPCAT2	1.4e-190	2.6	0.18	0.035	0.38	0.074	CHN1	7e-287	1.3	0.33	0.16	0.7	0.34	FHIT	0	2.5	0.42	0.11	0.94	0.24	EPS15	3.5e-80	1.6	0.63	0.32	1.4	0.7	NFKBIZ	2.7e-21	3.4	0.39	0.055	0.78	0.11
87	CTNNBIP1	1	0.13	0.22	0.24	0.55	0.51	FP700111.1	2.5e-222	0.79	0.37	0.23	0.78	0.52	SEMA3G	1.9e-189	4.2	0.15	0.0089	0.32	0.02	KIF13A	1.8e-283	0.9	0.54	0.35	1.2	0.82	SNTB2	0	2.7	0.4	0.083	0.82	0.17	RALGAPA2	3.8e-79	1.5	0.75	0.44	1.9	1.1	NEDD4L	4.9e-21	2.8	0.42	0.079	0.79	0.16
88	AC025165.1	1	0.33	0.037	0.035	0.085	0.068	SORBS1	4.1e-221	0.62	0.64	0.5	1.7	1.3	CD58	2.1e-183	0.96	0.36	0.23	0.82	0.5	DAAM1	7.3e-282	1.2	0.35	0.18	0.74	0.38	SCMH1	1.1e-306	1.8	0.52	0.2	1.1	0.43	TANC2	6.8e-78	2.1	0.5	0.18	1.1	0.4	ENOX1	5.6e-21	4.1	0.36	0.03	0.75	0.062
89	SMPX	1	0.37	0.033	0.031	0.079	0.062	UACA	4.8e-221	0.62	0.59	0.44	1.4	1.1	UNC5B	9e-182	1.7	0.21	0.078	0.48	0.17	CD74	1.6e-280	1.1	0.39	0.2	0.82	0.46	WWTR1	1.1e-305	1.6	0.68	0.39	1.8	0.97	GRAPL	1.3e-76	2.5	0.43	0.11	0.89	0.22	MACROD2	6.7e-21	3.4	0.39	0.05	0.78	0.1
90	PLN	1	0.28	0.076	0.077	0.19	0.16	PRKCE	9.1e-221	0.67	0.49	0.35	1.1	0.82	LTBP1	6.5e-178	1.3	0.26	0.13	0.6	0.28	ELK3	8e-280	0.92	0.5	0.32	1.1	0.72	SNED1	7.1e-299	1.9	0.5	0.19	1	0.4	PTPN14	4.6e-76	1.8	0.55	0.24	1.2	0.53	ABCA8	1.3e-20	3.7	0.37	0.033	0.64	0.066
91	COX6A2	1	0.28	0.063	0.063	0.16	0.13	TCIM	8.8e-220	0.98	0.29	0.16	0.64	0.37	MAML2	2.1e-175	0.85	0.42	0.29	1.1	0.72	CXorf36	1.2e-279	0.97	0.47	0.28	1	0.64	IL6ST	6.8e-295	1.6	0.6	0.28	1.3	0.64	AC012409.2	1.1e-75	3.4	0.37	0.05	0.77	0.1	ADGRD1	1.5e-20	4.9	0.35	0.016	0.67	0.032
92	APOD	1	0.29	0.078	0.078	0.2	0.17	YES1	2.7e-219	0.72	0.42	0.28	0.91	0.64	RABGAP1	3.3e-174	0.84	0.39	0.28	0.91	0.6	MGAT4A	1.8e-271	0.96	0.46	0.28	0.98	0.62	PDK4	1.9e-294	2.1	0.49	0.2	1.2	0.44	LINC01197	2.4e-75	3.7	0.35	0.038	0.72	0.077	PCBP3	1.6e-20	4.6	0.35	0.019	0.67	0.039
93	CFD	1	0.27	0.081	0.083	0.2	0.17	COL4A2	3e-217	0.7	0.45	0.32	1	0.75	FRYL	8e-170	0.53	0.68	0.59	1.8	1.5	FRY	3.3e-271	0.93	0.48	0.3	1.1	0.69	IMMP2L	1.1e-289	1.5	0.71	0.4	1.8	1	MSRB3	3.8e-75	1.9	0.53	0.22	1.2	0.48	PATJ	1.9e-20	2.2	0.47	0.13	0.92	0.27
94	S100A1	1	0.32	0.041	0.039	0.098	0.079	DACH1	1.5e-216	0.71	0.44	0.3	1.1	0.77	TMTC1	2e-169	0.5	0.78	0.71	2.4	2.1	FLI1	1e-269	0.8	0.68	0.49	1.7	1.2	SH3RF1	2.3e-287	1.9	0.5	0.21	1.1	0.46	NFAT5	1.2e-74	1.4	0.7	0.42	1.7	0.97	AC139491.7	2.2e-20	8.7	0.33	0.0011	0.63	0.002
95	CDH2	1	0.34	0.045	0.044	0.11	0.089	WDR60	3.9e-214	0.72	0.41	0.28	0.9	0.63	SH3PXD2B	2.1e-168	2.4	0.17	0.042	0.4	0.086	HIPK3	3.1e-269	0.9	0.5	0.32	1.1	0.73	DLC1	9.3e-287	1.5	0.67	0.37	1.6	0.88	DST	7.6e-74	1.4	0.71	0.41	1.7	0.96	FOSL2	2.2e-20	2.2	0.47	0.12	0.86	0.26
96	IPO9-AS1	1	0.1	0.25	0.27	0.62	0.59	DTNA	2.4e-213	0.92	0.3	0.17	0.68	0.42	MERTK	5.2e-168	2.2	0.18	0.049	0.39	0.097	TPD52L1	3e-268	1.5	0.28	0.11	0.61	0.26	NRG3	2.7e-283	3.6	0.34	0.046	0.94	0.12	NR2F2	1.8e-73	3	0.38	0.068	0.77	0.14	ARHGAP32	3.3e-20	3.3	0.39	0.054	0.74	0.11
97	MYOZ2	1	0.29	0.062	0.063	0.15	0.13	FABP4	1.8e-211	0.9	0.32	0.19	0.73	0.46	SOX6	2.8e-166	1.8	0.2	0.075	0.48	0.16	TBCD	1.1e-265	0.84	0.59	0.4	1.4	0.97	EBF1	3.1e-282	1.4	0.73	0.43	1.8	1.1	PARD6G	3.1e-73	7.7	0.31	0.0022	0.63	0.0041	RBMS1	4.5e-20	1.6	0.7	0.38	1.6	0.85
98	CYP4Z1	1	0.24	0.072	0.073	0.17	0.15	LAMB1	3.7e-210	0.94	0.29	0.17	0.65	0.39	PLD1	1.2e-162	2.1	0.18	0.053	0.41	0.11	IL1R1	2.3e-262	2	0.23	0.069	0.49	0.15	TGM2	1.2e-279	1.9	0.49	0.18	1	0.41	VIM	3.6e-72	1.7	0.58	0.28	1.3	0.62	NAALADL2	6e-20	2.2	0.48	0.14	1	0.32
99	ANKRD2	1	0.38	0.023	0.021	0.056	0.043	MCC	5.2e-208	0.62	0.56	0.41	1.3	1	LTBP4	3.3e-162	2.4	0.17	0.04	0.37	0.083	NDRG1	9e-262	1.2	0.35	0.18	0.75	0.4	AL138828.1	1.2e-277	1.8	0.51	0.2	1.1	0.47	CATSPERB	4.8e-72	5	0.32	0.015	0.69	0.031	LINC00842	6.2e-20	8.2	0.33	0.0013	0.58	0.0026
