# Supplementary material for: Pathogenic variants damage cell composition and single cell transcription in cardiomyopathies
Source: Science. Author manuscript; Available in PMC 2022 Oct 3. (PMC9528698; doi:10.1126/science.abo1984)
Supplement: Supp table 30 [file NIHMS1835045-supplement-Supp_table_30.xlsx]

## Sheet: Index
Column name	Description
Gene	Gene symbol, Ensembl 84
logFC	log2-fold change
FDR	False discovery rate; FDR is the PValue after (by default) Benjamini-Hochberg correction.
mean_exp_control	Mean expression values across controls
mean_exp_genotype	Mean expression values across disease samples
logCPM	logCPM is the average expression of all pseudobulked samples for that particular gene across all samples on the log2-scale expressed in counts per million (cpm, as calculated by edgeR after normalization).
F	Output of quasi-likelihood F-test
PValue	PValue is the nominal p-value derived from F
FDR_plot	-log10(False discovery rate)
Region	Studied region (LV or RV)
annotation_level	Cell-type or cell-state
cell_state/state	Specification which cell-type or state was analysed
comparison	Specification control_GENOTYPE
Observations_genotype	Numbers of Patients included in edgeR (patients with low number of nuclei have been excluded)
Observations_reference	Numbers of Patients included in edgeR (patients with low number of nuclei have been excluded)

## Sheet: LMNA_control
Gene	logFC	FDR	mean_exp_control	mean_exp_genotype	logCPM	F	PValue	FDR_plot	Region	annotation_level	comparison	Observations_genotype	Observations_reference	cell_state
FOSB	3.44	0.0131	0.00273	0.0532	4.09	15.5	0.000353	1.88	LV	CELLTYPE	control_LMNA	12	18	EC
HSPA1B	2.93	0.041	0.0533	0.105	5.62	9.87	0.00334	1.39	LV	CELLTYPE	control_LMNA	12	18	EC
HBB	2.89	0.00276	0.0128	0.102	5.14	23.8	2.1e-05	2.56	LV	CELLTYPE	control_LMNA	12	18	EC
HBA2	2.83	0.00363	0.00481	0.0371	3.82	22	3.75e-05	2.44	LV	CELLTYPE	control_LMNA	12	18	EC
AC009271.1	2.7	0.0245	0.00187	0.0178	2.67	12.3	0.00124	1.61	LV	CELLTYPE	control_LMNA	12	18	EC
HBA1	2.44	0.0113	0.00246	0.0199	3.03	16.3	0.000271	1.95	LV	CELLTYPE	control_LMNA	12	18	EC
GDF7	2.42	0.0443	0.0011	0.0141	2.74	9.51	0.00389	1.35	LV	CELLTYPE	control_LMNA	12	18	EC
INHBB	2.3	0.00638	0.00901	0.0534	4.23	19	0.000101	2.2	LV	CELLTYPE	control_LMNA	12	18	EC
HSPA1A	2.23	0.0418	0.12	0.246	6.84	9.76	0.00349	1.38	LV	CELLTYPE	control_LMNA	12	18	EC
NPPA	2.23	0.0113	0.0119	0.0554	4.53	16.3	0.000269	1.95	LV	CELLTYPE	control_LMNA	12	18	EC
MTRNR2L8	2.17	0.0239	0.00399	0.0267	3.26	12.4	0.0012	1.62	LV	CELLTYPE	control_LMNA	12	18	EC
AC018742.1	2.15	0.0408	0.00267	0.0126	2.74	9.88	0.00331	1.39	LV	CELLTYPE	control_LMNA	12	18	EC
CORO2B	1.77	0.000118	0.0485	0.229	6.39	50.8	2.09e-08	3.93	LV	CELLTYPE	control_LMNA	12	18	EC
LPL	1.64	0.00248	0.163	0.6	7.88	24.7	1.6e-05	2.61	LV	CELLTYPE	control_LMNA	12	18	EC
COL25A1	1.62	0.0201	0.0839	0.457	7.23	13.1	0.000875	1.7	LV	CELLTYPE	control_LMNA	12	18	EC
MMP28	1.59	0.00356	0.019	0.0802	4.99	22.2	3.52e-05	2.45	LV	CELLTYPE	control_LMNA	12	18	EC
IGSF9B	1.58	0.00315	0.0135	0.0541	4.53	22.7	3.01e-05	2.5	LV	CELLTYPE	control_LMNA	12	18	EC
DUSP2	1.54	0.0431	0.00469	0.0165	3.1	9.63	0.0037	1.37	LV	CELLTYPE	control_LMNA	12	18	EC
HLF	1.54	0.00945	0.0224	0.0861	5.02	17.1	0.000199	2.02	LV	CELLTYPE	control_LMNA	12	18	EC
TMEM233	1.48	0.00457	0.0611	0.207	6.43	20.9	5.37e-05	2.34	LV	CELLTYPE	control_LMNA	12	18	EC
HSPH1	1.43	0.0114	0.022	0.0789	4.88	16.2	0.000275	1.94	LV	CELLTYPE	control_LMNA	12	18	EC
SNTG2	1.43	0.0049	0.269	1.06	8.58	20.5	6.11e-05	2.31	LV	CELLTYPE	control_LMNA	12	18	EC
ADGRF4	1.42	0.0459	0.00327	0.014	2.77	9.35	0.00417	1.34	LV	CELLTYPE	control_LMNA	12	18	EC
KIT	1.42	0.0406	0.00965	0.0312	3.77	9.91	0.00328	1.39	LV	CELLTYPE	control_LMNA	12	18	EC
SH3RF3	1.37	0.00165	0.289	0.98	8.58	27.3	7.3e-06	2.78	LV	CELLTYPE	control_LMNA	12	18	EC
PCDH19	1.36	0.00278	0.0106	0.0407	4.05	23.5	2.31e-05	2.56	LV	CELLTYPE	control_LMNA	12	18	EC
TTYH2	1.34	0.00689	0.0121	0.0427	4.19	18.7	0.000114	2.16	LV	CELLTYPE	control_LMNA	12	18	EC
AC246817.1	1.33	0.0338	0.00689	0.0236	3.45	10.8	0.00229	1.47	LV	CELLTYPE	control_LMNA	12	18	EC
EGFR	1.33	0.00278	0.205	0.797	8.25	23.5	2.31e-05	2.56	LV	CELLTYPE	control_LMNA	12	18	EC
FAM49A	1.33	0.00749	0.0224	0.0712	4.99	18.3	0.000133	2.13	LV	CELLTYPE	control_LMNA	12	18	EC
CSRNP1	1.32	0.0181	0.0361	0.14	5.82	13.8	0.000687	1.74	LV	CELLTYPE	control_LMNA	12	18	EC
BAIAP2	1.31	0.0233	0.0466	0.163	6.11	12.5	0.00113	1.63	LV	CELLTYPE	control_LMNA	12	18	EC
IVNS1ABP	1.31	0.0188	0.044	0.175	5.9	13.6	0.000742	1.73	LV	CELLTYPE	control_LMNA	12	18	EC
WNT9A	1.31	0.0352	0.00451	0.013	2.85	10.5	0.00254	1.45	LV	CELLTYPE	control_LMNA	12	18	EC
PRDM6	1.29	0.00609	0.00601	0.0147	3.03	19.4	8.94e-05	2.22	LV	CELLTYPE	control_LMNA	12	18	EC
SH3BGRL2	1.27	0.000634	0.0747	0.27	6.68	34.3	1.05e-06	3.2	LV	CELLTYPE	control_LMNA	12	18	EC
CMKLR1	1.26	0.0334	0.0118	0.0368	4.09	10.8	0.00223	1.48	LV	CELLTYPE	control_LMNA	12	18	EC
DOCK9-AS1	1.25	0.0283	0.0178	0.0578	4.65	11.7	0.00158	1.55	LV	CELLTYPE	control_LMNA	12	18	EC
LAMB1	1.25	0.000698	0.126	0.49	7.45	33.3	1.37e-06	3.16	LV	CELLTYPE	control_LMNA	12	18	EC
PDE4B	1.25	0.0185	0.0568	0.189	6.24	13.7	0.000717	1.73	LV	CELLTYPE	control_LMNA	12	18	EC
PER1	1.23	0.000768	0.0741	0.245	6.66	32	1.91e-06	3.11	LV	CELLTYPE	control_LMNA	12	18	EC
PRDM11	1.23	0.000343	0.0156	0.0539	4.53	40.1	2.42e-07	3.47	LV	CELLTYPE	control_LMNA	12	18	EC
EPB41L2	1.2	0.00172	0.714	2.18	9.8	26.8	8.53e-06	2.76	LV	CELLTYPE	control_LMNA	12	18	EC
LIFR	1.2	0.0351	0.364	1.38	8.97	10.5	0.00252	1.46	LV	CELLTYPE	control_LMNA	12	18	EC
INMT-MINDY4	1.18	0.00946	0.0133	0.0382	4.15	17.1	0.000201	2.02	LV	CELLTYPE	control_LMNA	12	18	EC
AC141930.3	1.17	0.0348	0.0053	0.0161	3.11	10.6	0.00247	1.46	LV	CELLTYPE	control_LMNA	12	18	EC
AL021368.2	1.16	0.0139	0.00789	0.0241	3.48	15	0.000427	1.86	LV	CELLTYPE	control_LMNA	12	18	EC
REPS2	1.16	0.00941	0.0156	0.0443	4.39	17.2	0.000196	2.03	LV	CELLTYPE	control_LMNA	12	18	EC
NBPF20	1.15	0.00359	0.00553	0.0196	3.26	22.2	3.58e-05	2.45	LV	CELLTYPE	control_LMNA	12	18	EC
PLVAP	1.15	0.0418	0.0421	0.131	5.77	9.76	0.00349	1.38	LV	CELLTYPE	control_LMNA	12	18	EC
CTDSPL	1.13	0.00343	0.146	0.441	7.5	22.4	3.34e-05	2.46	LV	CELLTYPE	control_LMNA	12	18	EC
IRAK3	1.13	0.00213	0.342	1.09	8.75	25.5	1.27e-05	2.67	LV	CELLTYPE	control_LMNA	12	18	EC
AL357060.1	1.12	0.0183	0.00493	0.0162	3.1	13.7	0.000705	1.74	LV	CELLTYPE	control_LMNA	12	18	EC
GOLGA8B	1.12	0.0228	0.00876	0.0256	3.68	12.6	0.0011	1.64	LV	CELLTYPE	control_LMNA	12	18	EC
MYO5C	1.12	0.00105	0.0682	0.212	6.47	29.9	3.43e-06	2.98	LV	CELLTYPE	control_LMNA	12	18	EC
SYT7	1.12	0.0171	0.00628	0.0192	3.21	14	0.00062	1.77	LV	CELLTYPE	control_LMNA	12	18	EC
CIT	1.11	0.0139	0.00851	0.0226	3.55	15	0.000428	1.86	LV	CELLTYPE	control_LMNA	12	18	EC
CREB5	1.1	0.00653	0.256	0.699	8.26	18.9	0.000105	2.18	LV	CELLTYPE	control_LMNA	12	18	EC
ETV1	1.1	0.0199	0.0258	0.078	5.03	13.2	0.000861	1.7	LV	CELLTYPE	control_LMNA	12	18	EC
FLVCR2	1.1	0.0319	0.0211	0.0631	4.79	11.1	0.00202	1.5	LV	CELLTYPE	control_LMNA	12	18	EC
SPRED2	1.1	1.66e-05	0.241	0.707	8.18	64.3	1.47e-09	4.78	LV	CELLTYPE	control_LMNA	12	18	EC
DOC2A	1.09	0.0125	0.00544	0.0175	3.13	15.7	0.000331	1.9	LV	CELLTYPE	control_LMNA	12	18	EC
AC002070.1	1.08	0.00285	0.178	0.481	7.73	23.4	2.42e-05	2.55	LV	CELLTYPE	control_LMNA	12	18	EC
ARHGAP26	1.08	0.000448	0.766	2.5	9.94	38.4	3.66e-07	3.35	LV	CELLTYPE	control_LMNA	12	18	EC
BAIAP3	1.08	0.047	0.00396	0.0125	2.74	9.26	0.00433	1.33	LV	CELLTYPE	control_LMNA	12	18	EC
TPD52L1	1.08	0.00693	0.097	0.289	6.88	18.7	0.000115	2.16	LV	CELLTYPE	control_LMNA	12	18	EC
LSS	1.07	0.0276	0.0789	0.224	6.6	11.8	0.00152	1.56	LV	CELLTYPE	control_LMNA	12	18	EC
ANKS1A	1.06	0.000589	0.25	0.726	8.22	34.9	8.84e-07	3.23	LV	CELLTYPE	control_LMNA	12	18	EC
CTSH	1.06	0.00278	0.0901	0.239	6.76	23.6	2.26e-05	2.56	LV	CELLTYPE	control_LMNA	12	18	EC
MCF2L	1.06	0.00086	0.431	1.23	8.98	31.2	2.42e-06	3.07	LV	CELLTYPE	control_LMNA	12	18	EC
ARHGEF7	1.05	0.000298	0.243	0.683	8.15	42.7	1.28e-07	3.53	LV	CELLTYPE	control_LMNA	12	18	EC
GRB10	1.05	0.00248	0.574	1.82	9.46	24.6	1.64e-05	2.61	LV	CELLTYPE	control_LMNA	12	18	EC
PODN	1.05	0.0197	0.0064	0.0181	3.21	13.3	0.000823	1.71	LV	CELLTYPE	control_LMNA	12	18	EC
SEC16B	1.05	0.000698	0.0263	0.0806	5.1	32.9	1.52e-06	3.16	LV	CELLTYPE	control_LMNA	12	18	EC
VIP	1.05	0.018	0.00673	0.0194	3.25	13.8	0.000671	1.75	LV	CELLTYPE	control_LMNA	12	18	EC
LRRC1	1.04	0.00805	0.0274	0.0905	5.17	17.8	0.000156	2.09	LV	CELLTYPE	control_LMNA	12	18	EC
SH3RF1	1.04	0.00172	0.151	0.485	7.61	26.7	8.7e-06	2.76	LV	CELLTYPE	control_LMNA	12	18	EC
ZNF189	1.04	0.0129	0.0293	0.0836	5.19	15.6	0.000341	1.89	LV	CELLTYPE	control_LMNA	12	18	EC
DUSP6	1.03	0.0428	0.048	0.132	5.76	9.66	0.00364	1.37	LV	CELLTYPE	control_LMNA	12	18	EC
GRASP	1.03	0.0147	0.177	0.531	7.79	14.8	0.000466	1.83	LV	CELLTYPE	control_LMNA	12	18	EC
LRRN2	1.03	0.00143	0.0291	0.0742	5.12	28.3	5.5e-06	2.84	LV	CELLTYPE	control_LMNA	12	18	EC
NUDT16	1.03	0.0198	0.0189	0.0483	4.56	13.3	0.000834	1.7	LV	CELLTYPE	control_LMNA	12	18	EC
PELI2	1.03	0.00728	0.0911	0.277	6.82	18.4	0.000125	2.14	LV	CELLTYPE	control_LMNA	12	18	EC
RNF115	1.03	0.0136	0.387	1.12	8.89	15.2	0.000398	1.87	LV	CELLTYPE	control_LMNA	12	18	EC
ATP7B	1.02	0.00189	0.033	0.0941	5.37	26.3	9.94e-06	2.72	LV	CELLTYPE	control_LMNA	12	18	EC
CDK14	1.02	0.00104	0.199	0.569	7.89	30.1	3.3e-06	2.98	LV	CELLTYPE	control_LMNA	12	18	EC
LDLRAD4	1.02	0.00248	0.788	2.3	9.9	24.6	1.64e-05	2.61	LV	CELLTYPE	control_LMNA	12	18	EC
SLC39A8	1.02	0.0201	0.0106	0.028	3.76	13.2	0.000874	1.7	LV	CELLTYPE	control_LMNA	12	18	EC
ADAMTS15	1.01	0.0294	0.0136	0.0352	4.15	11.4	0.00174	1.53	LV	CELLTYPE	control_LMNA	12	18	EC
LNX1	1.01	0.0264	0.532	1.63	9.36	11.9	0.00142	1.58	LV	CELLTYPE	control_LMNA	12	18	EC
TBCD	1.01	0.00248	0.399	1.05	8.81	24.7	1.61e-05	2.61	LV	CELLTYPE	control_LMNA	12	18	EC
WFS1	0.992	0.0181	0.0208	0.0481	4.58	13.7	0.000694	1.74	LV	CELLTYPE	control_LMNA	12	18	EC
ABLIM3	0.99	0.00615	0.715	1.91	9.66	19.2	9.48e-05	2.21	LV	CELLTYPE	control_LMNA	12	18	EC
FAM95B1	0.977	0.0201	0.0101	0.029	3.83	13.1	0.00088	1.7	LV	CELLTYPE	control_LMNA	12	18	EC
ZFYVE28	0.977	0.0442	0.0364	0.116	5.62	9.53	0.00386	1.35	LV	CELLTYPE	control_LMNA	12	18	EC
SNED1	0.973	0.003	0.122	0.352	7.2	23.1	2.63e-05	2.52	LV	CELLTYPE	control_LMNA	12	18	EC
CHST15	0.969	0.00435	0.0416	0.117	5.63	21.1	5.04e-05	2.36	LV	CELLTYPE	control_LMNA	12	18	EC
NOS1AP	0.966	0.0148	0.0208	0.0572	4.7	14.7	0.000476	1.83	LV	CELLTYPE	control_LMNA	12	18	EC
DSCAML1	0.964	0.00781	0.0931	0.244	6.75	18	0.000143	2.11	LV	CELLTYPE	control_LMNA	12	18	EC
BACH2	0.961	0.00145	0.0613	0.171	6.17	28	6.04e-06	2.84	LV	CELLTYPE	control_LMNA	12	18	EC
TSC22D3	0.961	0.0152	0.12	0.307	7.14	14.6	0.000505	1.82	LV	CELLTYPE	control_LMNA	12	18	EC
B4GALT1	0.941	0.0103	0.182	0.509	7.79	16.6	0.00024	1.99	LV	CELLTYPE	control_LMNA	12	18	EC
RPS6KA2	0.938	0.00137	0.432	1.2	8.95	28.6	4.95e-06	2.86	LV	CELLTYPE	control_LMNA	12	18	EC
NCKIPSD	0.936	0.00948	0.0232	0.0575	4.77	17.1	0.000203	2.02	LV	CELLTYPE	control_LMNA	12	18	EC
MCM6	0.935	0.0169	0.00699	0.0163	3.15	14.1	0.000601	1.77	LV	CELLTYPE	control_LMNA	12	18	EC
PRELID2	0.922	0.00262	0.0674	0.199	6.36	24.2	1.86e-05	2.58	LV	CELLTYPE	control_LMNA	12	18	EC
AC090115.1	0.921	0.003	0.0115	0.0302	3.91	23	2.73e-05	2.52	LV	CELLTYPE	control_LMNA	12	18	EC
AFAP1L1	0.914	0.000589	0.28	0.69	8.25	35.2	8.24e-07	3.23	LV	CELLTYPE	control_LMNA	12	18	EC
SSC5D	0.914	0.0119	0.0145	0.0348	4.13	16	0.000295	1.92	LV	CELLTYPE	control_LMNA	12	18	EC
AP001528.2	0.911	0.00363	0.138	0.359	7.32	22	3.78e-05	2.44	LV	CELLTYPE	control_LMNA	12	18	EC
EEPD1	0.902	0.000688	0.327	0.818	8.47	33.7	1.21e-06	3.16	LV	CELLTYPE	control_LMNA	12	18	EC
FAM66C	0.901	0.00506	0.0149	0.0356	4.13	20.4	6.44e-05	2.3	LV	CELLTYPE	control_LMNA	12	18	EC
XAF1	0.897	0.00213	0.356	0.889	8.6	25.6	1.23e-05	2.67	LV	CELLTYPE	control_LMNA	12	18	EC
PDZD2	0.886	0.00137	0.421	1.15	8.92	28.7	4.84e-06	2.86	LV	CELLTYPE	control_LMNA	12	18	EC
MKNK2	0.885	0.0368	0.0292	0.073	5.15	10.3	0.00272	1.43	LV	CELLTYPE	control_LMNA	12	18	EC
IFFO2	0.884	0.0331	0.0272	0.0669	4.98	10.9	0.00217	1.48	LV	CELLTYPE	control_LMNA	12	18	EC
TIPARP	0.883	0.0431	0.027	0.0768	5.09	9.62	0.00371	1.37	LV	CELLTYPE	control_LMNA	12	18	EC
DOCK9	0.882	0.00165	1.02	2.7	10.2	27.3	7.25e-06	2.78	LV	CELLTYPE	control_LMNA	12	18	EC
ZDHHC21	0.882	0.00311	0.0808	0.219	6.51	22.8	2.91e-05	2.51	LV	CELLTYPE	control_LMNA	12	18	EC
SMTN	0.878	0.0208	0.127	0.286	7.14	13	0.000926	1.68	LV	CELLTYPE	control_LMNA	12	18	EC
MBOAT2	0.875	0.00977	0.0268	0.0721	5.01	16.9	0.000216	2.01	LV	CELLTYPE	control_LMNA	12	18	EC
SNHG22	0.875	0.0188	0.0101	0.0249	3.67	13.6	0.000745	1.73	LV	CELLTYPE	control_LMNA	12	18	EC
ZNF516	0.875	0.00053	0.0547	0.144	5.96	36.1	6.55e-07	3.28	LV	CELLTYPE	control_LMNA	12	18	EC
CAMKK1	0.87	0.0124	0.0193	0.048	4.49	15.8	0.000323	1.91	LV	CELLTYPE	control_LMNA	12	18	EC
ZDHHC9	0.869	0.00285	0.0178	0.0461	4.41	23.4	2.39e-05	2.55	LV	CELLTYPE	control_LMNA	12	18	EC
SUSD6	0.861	0.000298	0.194	0.505	7.74	41.8	1.58e-07	3.53	LV	CELLTYPE	control_LMNA	12	18	EC
FGFR1	0.86	0.0411	0.136	0.351	7.32	9.83	0.00338	1.39	LV	CELLTYPE	control_LMNA	12	18	EC
RORA	0.857	0.0073	0.328	0.797	8.45	18.4	0.000127	2.14	LV	CELLTYPE	control_LMNA	12	18	EC
CACNB4	0.856	0.00554	0.013	0.0311	3.99	19.9	7.53e-05	2.26	LV	CELLTYPE	control_LMNA	12	18	EC
AC244517.10	0.855	0.0418	0.00589	0.0133	2.93	9.76	0.00349	1.38	LV	CELLTYPE	control_LMNA	12	18	EC
FLT4	0.848	0.00419	0.0382	0.0837	5.32	21.3	4.7e-05	2.38	LV	CELLTYPE	control_LMNA	12	18	EC
JDP2	0.847	0.0138	0.0412	0.11	5.63	15.1	0.000419	1.86	LV	CELLTYPE	control_LMNA	12	18	EC
SH3TC2	0.847	0.0386	0.0221	0.053	4.62	10.1	0.00302	1.41	LV	CELLTYPE	control_LMNA	12	18	EC
PTPRM	0.845	0.000768	3.24	8.12	11.8	32.1	1.87e-06	3.11	LV	CELLTYPE	control_LMNA	12	18	EC
SIN3B	0.845	0.00979	0.0596	0.145	6.06	16.9	0.000218	2.01	LV	CELLTYPE	control_LMNA	12	18	EC
CNTNAP3B	0.842	0.0235	0.387	1.03	8.77	12.4	0.00116	1.63	LV	CELLTYPE	control_LMNA	12	18	EC
CCDC112	0.837	0.0103	0.0119	0.03	3.88	16.6	0.000238	1.99	LV	CELLTYPE	control_LMNA	12	18	EC
TRAF5	0.836	0.00684	0.0124	0.0308	3.9	18.7	0.000112	2.16	LV	CELLTYPE	control_LMNA	12	18	EC
STARD8	0.834	0.00569	0.0466	0.123	5.73	19.7	7.96e-05	2.25	LV	CELLTYPE	control_LMNA	12	18	EC
PARD3B	0.833	0.00022	0.397	0.991	8.76	46.1	5.83e-08	3.66	LV	CELLTYPE	control_LMNA	12	18	EC
YBX3	0.833	0.00809	0.143	0.4	7.33	17.8	0.000157	2.09	LV	CELLTYPE	control_LMNA	12	18	EC
CLEC1A	0.831	0.00319	0.1	0.248	6.75	22.6	3.07e-05	2.5	LV	CELLTYPE	control_LMNA	12	18	EC
FAM85B	0.83	0.0112	0.0374	0.0955	5.41	16.3	0.000265	1.95	LV	CELLTYPE	control_LMNA	12	18	EC
KALRN	0.83	0.00569	0.89	2.22	9.91	19.7	8.04e-05	2.25	LV	CELLTYPE	control_LMNA	12	18	EC
LY6E-DT	0.829	0.0285	0.0133	0.0307	4	11.6	0.00162	1.54	LV	CELLTYPE	control_LMNA	12	18	EC
ZNF202	0.826	0.0304	0.00613	0.0153	3.03	11.3	0.00186	1.52	LV	CELLTYPE	control_LMNA	12	18	EC
MID2	0.825	0.00786	0.0225	0.0568	4.68	18	0.000148	2.1	LV	CELLTYPE	control_LMNA	12	18	EC
AASS	0.824	0.00615	0.0518	0.121	5.84	19.3	9.39e-05	2.21	LV	CELLTYPE	control_LMNA	12	18	EC
CCND3	0.824	0.0346	0.336	0.856	8.58	10.6	0.00241	1.46	LV	CELLTYPE	control_LMNA	12	18	EC
DGKH	0.819	0.000318	0.39	0.947	8.69	40.9	1.96e-07	3.5	LV	CELLTYPE	control_LMNA	12	18	EC
PDLIM1	0.819	0.05	0.27	0.605	8.12	9.04	0.00477	1.3	LV	CELLTYPE	control_LMNA	12	18	EC
WNK1	0.817	0.0264	0.632	1.6	9.48	11.9	0.00142	1.58	LV	CELLTYPE	control_LMNA	12	18	EC
EFNA1	0.813	0.018	0.0749	0.151	6.21	13.8	0.000676	1.74	LV	CELLTYPE	control_LMNA	12	18	EC
GPR89B	0.807	0.00656	0.033	0.0816	5.27	18.9	0.000106	2.18	LV	CELLTYPE	control_LMNA	12	18	EC
KLF7	0.797	0.00165	0.319	0.805	8.43	27.3	7.42e-06	2.78	LV	CELLTYPE	control_LMNA	12	18	EC
TSC22D2	0.796	0.00311	0.104	0.259	6.8	22.8	2.88e-05	2.51	LV	CELLTYPE	control_LMNA	12	18	EC
C18orf54	0.792	0.0392	0.00636	0.0159	3.11	10	0.0031	1.41	LV	CELLTYPE	control_LMNA	12	18	EC
CAPS	0.792	0.0383	0.0054	0.0139	2.94	10.1	0.00298	1.42	LV	CELLTYPE	control_LMNA	12	18	EC
GRAMD4	0.79	0.0186	0.042	0.0918	5.51	13.6	0.000732	1.73	LV	CELLTYPE	control_LMNA	12	18	EC
FAM66D	0.787	0.0382	0.023	0.0509	4.66	10.2	0.00294	1.42	LV	CELLTYPE	control_LMNA	12	18	EC
LGR4	0.786	0.0302	0.0216	0.0442	4.56	11.3	0.00182	1.52	LV	CELLTYPE	control_LMNA	12	18	EC
STK39	0.785	0.00132	0.0653	0.155	6.16	28.9	4.55e-06	2.88	LV	CELLTYPE	control_LMNA	12	18	EC
TLE1	0.782	0.0143	0.103	0.273	6.89	14.9	0.000452	1.84	LV	CELLTYPE	control_LMNA	12	18	EC
TTC39C	0.782	0.00609	0.0197	0.0453	4.47	19.4	8.82e-05	2.22	LV	CELLTYPE	control_LMNA	12	18	EC
TSHZ1	0.781	0.0395	0.0563	0.15	5.95	10	0.00314	1.4	LV	CELLTYPE	control_LMNA	12	18	EC
MAN1C1	0.779	0.0324	0.0242	0.0535	4.73	11	0.00208	1.49	LV	CELLTYPE	control_LMNA	12	18	EC
LOXHD1	0.771	0.041	0.0236	0.055	4.69	9.86	0.00334	1.39	LV	CELLTYPE	control_LMNA	12	18	EC
TFDP1	0.77	0.0237	0.0167	0.0364	4.23	12.4	0.00118	1.62	LV	CELLTYPE	control_LMNA	12	18	EC
GRPEL2	0.769	0.0374	0.0336	0.0715	5.14	10.3	0.00281	1.43	LV	CELLTYPE	control_LMNA	12	18	EC
CD93	0.768	0.0382	0.12	0.264	6.89	10.2	0.00296	1.42	LV	CELLTYPE	control_LMNA	12	18	EC
LHFPL6	0.768	0.00266	0.818	1.99	9.78	24	2e-05	2.57	LV	CELLTYPE	control_LMNA	12	18	EC
ZDHHC14	0.766	0.00143	0.186	0.44	7.63	28.1	5.82e-06	2.84	LV	CELLTYPE	control_LMNA	12	18	EC
PHKA1	0.765	0.00945	0.0334	0.0786	5.2	17.1	0.000198	2.02	LV	CELLTYPE	control_LMNA	12	18	EC
GABBR1	0.762	0.00427	0.0626	0.154	6.11	21.2	4.9e-05	2.37	LV	CELLTYPE	control_LMNA	12	18	EC
SLCO3A1	0.761	0.000749	0.357	0.863	8.55	32.4	1.72e-06	3.13	LV	CELLTYPE	control_LMNA	12	18	EC
ACSL3	0.76	0.00172	0.183	0.427	7.61	26.8	8.53e-06	2.76	LV	CELLTYPE	control_LMNA	12	18	EC
NPTN	0.759	0.00374	0.116	0.263	6.9	21.9	3.93e-05	2.43	LV	CELLTYPE	control_LMNA	12	18	EC
PREX2	0.759	0.014	0.577	1.35	9.17	15	0.000436	1.85	LV	CELLTYPE	control_LMNA	12	18	EC
STARD3	0.759	0.00417	0.0544	0.122	5.89	21.4	4.57e-05	2.38	LV	CELLTYPE	control_LMNA	12	18	EC
INTS3	0.758	0.00168	0.0577	0.135	5.94	27.1	7.7e-06	2.78	LV	CELLTYPE	control_LMNA	12	18	EC
LMBR1	0.758	0.00819	0.285	0.704	8.31	17.7	0.000161	2.09	LV	CELLTYPE	control_LMNA	12	18	EC
ZNF727	0.757	0.0483	0.0103	0.0253	3.63	9.17	0.00451	1.32	LV	CELLTYPE	control_LMNA	12	18	EC
UNC93B1	0.755	0.0443	0.00758	0.0164	3.2	9.5	0.0039	1.35	LV	CELLTYPE	control_LMNA	12	18	EC
LAYN	0.752	0.0215	0.0184	0.045	4.4	12.8	0.00101	1.67	LV	CELLTYPE	control_LMNA	12	18	EC
RYBP	0.752	0.000985	0.095	0.224	6.68	30.4	3.05e-06	3.01	LV	CELLTYPE	control_LMNA	12	18	EC
GNAI2	0.751	0.00504	0.168	0.375	7.4	20.4	6.37e-05	2.3	LV	CELLTYPE	control_LMNA	12	18	EC
PRKAB1	0.751	0.0353	0.0244	0.0565	4.81	10.5	0.00256	1.45	LV	CELLTYPE	control_LMNA	12	18	EC
LAMA3	0.75	0.0483	0.0473	0.115	5.66	9.16	0.00452	1.32	LV	CELLTYPE	control_LMNA	12	18	EC
TACC1	0.75	0.0431	1.89	4.96	11.1	9.63	0.00369	1.37	LV	CELLTYPE	control_LMNA	12	18	EC
ELMO1	0.747	0.0131	1.28	3.24	10.5	15.5	0.000358	1.88	LV	CELLTYPE	control_LMNA	12	18	EC
TNKS1BP1	0.747	0.0224	0.045	0.104	5.62	12.6	0.00106	1.65	LV	CELLTYPE	control_LMNA	12	18	EC
KLF12	0.746	0.00375	0.471	1.03	8.94	21.8	3.98e-05	2.43	LV	CELLTYPE	control_LMNA	12	18	EC
AHDC1	0.745	0.0113	0.0671	0.157	6.19	16.3	0.00027	1.95	LV	CELLTYPE	control_LMNA	12	18	EC
AKT3	0.742	0.00278	0.833	2.13	9.84	23.6	2.28e-05	2.56	LV	CELLTYPE	control_LMNA	12	18	EC
AC079380.1	0.74	0.0233	0.0393	0.0957	5.4	12.5	0.00114	1.63	LV	CELLTYPE	control_LMNA	12	18	EC
SMARCA2	0.739	0.00172	0.306	0.738	8.35	26.8	8.55e-06	2.76	LV	CELLTYPE	control_LMNA	12	18	EC
STPG2	0.738	0.0423	0.0305	0.0788	5.17	9.72	0.00356	1.37	LV	CELLTYPE	control_LMNA	12	18	EC
ZMAT1	0.738	0.00513	0.0359	0.0832	5.28	20.2	6.75e-05	2.29	LV	CELLTYPE	control_LMNA	12	18	EC
EPB41L5	0.736	0.0383	0.0768	0.189	6.45	10.1	0.00298	1.42	LV	CELLTYPE	control_LMNA	12	18	EC
SYCP2	0.736	0.0295	0.0322	0.0794	5.16	11.4	0.00175	1.53	LV	CELLTYPE	control_LMNA	12	18	EC
NDRG1	0.735	0.0445	0.176	0.404	7.54	9.49	0.00392	1.35	LV	CELLTYPE	control_LMNA	12	18	EC
SIPA1L2	0.735	0.0273	0.0811	0.192	6.39	11.8	0.00149	1.56	LV	CELLTYPE	control_LMNA	12	18	EC
CCDC85A	0.729	0.0224	0.791	1.84	9.67	12.7	0.00106	1.65	LV	CELLTYPE	control_LMNA	12	18	EC
DENND2A	0.727	0.034	0.204	0.448	7.76	10.7	0.00231	1.47	LV	CELLTYPE	control_LMNA	12	18	EC
MAN2A1	0.727	0.000985	0.0971	0.224	6.65	30.4	3.01e-06	3.01	LV	CELLTYPE	control_LMNA	12	18	EC
LYST	0.726	0.00615	0.197	0.458	7.71	19.2	9.51e-05	2.21	LV	CELLTYPE	control_LMNA	12	18	EC
VAV2	0.726	0.00696	0.0204	0.0467	4.51	18.6	0.000116	2.16	LV	CELLTYPE	control_LMNA	12	18	EC
ANKRD36	0.724	0.0231	0.107	0.246	6.83	12.5	0.00112	1.64	LV	CELLTYPE	control_LMNA	12	18	EC
JARID2	0.721	0.00214	0.268	0.592	8.1	25.4	1.31e-05	2.67	LV	CELLTYPE	control_LMNA	12	18	EC
PKD2	0.721	0.000454	0.0967	0.232	6.7	37.5	4.6e-07	3.34	LV	CELLTYPE	control_LMNA	12	18	EC
SASH1	0.718	0.000448	0.756	1.73	9.62	38.1	3.96e-07	3.35	LV	CELLTYPE	control_LMNA	12	18	EC
MYRIP	0.716	0.0143	0.256	0.662	8.14	14.9	0.00045	1.84	LV	CELLTYPE	control_LMNA	12	18	EC
CDH23	0.713	0.0445	0.0953	0.198	6.56	9.48	0.00394	1.35	LV	CELLTYPE	control_LMNA	12	18	EC
PPP1R16B	0.713	0.00612	0.337	0.753	8.43	19.3	9.29e-05	2.21	LV	CELLTYPE	control_LMNA	12	18	EC
HPCAL1	0.712	0.0123	0.242	0.517	7.97	15.8	0.00032	1.91	LV	CELLTYPE	control_LMNA	12	18	EC
ZNF117	0.709	0.0136	0.0236	0.0524	4.67	15.2	0.000395	1.87	LV	CELLTYPE	control_LMNA	12	18	EC
ESYT2	0.706	0.0394	0.622	1.45	9.4	10	0.00312	1.4	LV	CELLTYPE	control_LMNA	12	18	EC
ZNF528	0.705	0.0131	0.0201	0.0453	4.47	15.5	0.000358	1.88	LV	CELLTYPE	control_LMNA	12	18	EC
ETF1	0.704	0.00638	0.0397	0.0872	5.4	19	0.000102	2.2	LV	CELLTYPE	control_LMNA	12	18	EC
MFSD10	0.704	0.0494	0.034	0.0793	5.29	9.09	0.00466	1.31	LV	CELLTYPE	control_LMNA	12	18	EC
CSNK1E	0.703	0.0421	0.0242	0.0551	4.72	9.73	0.00353	1.38	LV	CELLTYPE	control_LMNA	12	18	EC
SLFN11	0.703	0.0119	0.0677	0.146	6.11	16.1	0.000292	1.92	LV	CELLTYPE	control_LMNA	12	18	EC
IFNGR1	0.702	0.0331	0.22	0.493	7.85	10.9	0.00217	1.48	LV	CELLTYPE	control_LMNA	12	18	EC
DDX60	0.701	0.019	0.0869	0.186	6.44	13.5	0.000761	1.72	LV	CELLTYPE	control_LMNA	12	18	EC
CYB5D1	0.7	0.0442	0.0212	0.042	4.48	9.52	0.00387	1.35	LV	CELLTYPE	control_LMNA	12	18	EC
NCALD	0.699	0.00896	0.531	1.17	9.07	17.4	0.000181	2.05	LV	CELLTYPE	control_LMNA	12	18	EC
NEURL1B	0.697	0.0162	0.372	0.801	8.55	14.3	0.000563	1.79	LV	CELLTYPE	control_LMNA	12	18	EC
C1QTNF3-AMACR	0.696	0.00958	0.0506	0.114	5.72	17	0.00021	2.02	LV	CELLTYPE	control_LMNA	12	18	EC
EFCC1	0.696	0.0259	0.0217	0.0458	4.53	12	0.00138	1.59	LV	CELLTYPE	control_LMNA	12	18	EC
NCOR2	0.695	0.0129	0.107	0.243	6.83	15.6	0.000344	1.89	LV	CELLTYPE	control_LMNA	12	18	EC
PLEKHG1	0.695	0.0346	1.11	2.43	10.2	10.6	0.00243	1.46	LV	CELLTYPE	control_LMNA	12	18	EC
RBMS3	0.695	0.012	0.342	0.807	8.51	16	0.000301	1.92	LV	CELLTYPE	control_LMNA	12	18	EC
NPIPB5	0.693	0.00638	0.069	0.156	6.17	19	0.000102	2.2	LV	CELLTYPE	control_LMNA	12	18	EC
GALNT18	0.691	0.0242	0.849	2.08	9.85	12.3	0.00122	1.62	LV	CELLTYPE	control_LMNA	12	18	EC
SRGAP2	0.691	0.00263	0.291	0.668	8.24	24.1	1.95e-05	2.58	LV	CELLTYPE	control_LMNA	12	18	EC
NASP	0.686	0.00979	0.101	0.229	6.74	16.8	0.000219	2.01	LV	CELLTYPE	control_LMNA	12	18	EC
PLXNB2	0.685	0.0138	0.0194	0.0422	4.4	15.1	0.000418	1.86	LV	CELLTYPE	control_LMNA	12	18	EC
HERC3	0.684	0.0196	0.0332	0.0763	5.15	13.4	0.000799	1.71	LV	CELLTYPE	control_LMNA	12	18	EC
SEPT9	0.684	0.0104	0.192	0.399	7.6	16.6	0.000242	1.98	LV	CELLTYPE	control_LMNA	12	18	EC
AC090825.1	0.683	0.0213	0.0369	0.0882	5.33	12.9	0.000978	1.67	LV	CELLTYPE	control_LMNA	12	18	EC
PLXDC2	0.682	0.00262	1.7	3.66	10.8	24.2	1.9e-05	2.58	LV	CELLTYPE	control_LMNA	12	18	EC
FAM78A	0.68	0.0404	0.0241	0.0532	4.73	9.93	0.00325	1.39	LV	CELLTYPE	control_LMNA	12	18	EC
MGLL	0.68	0.0121	0.968	2.1	9.94	15.9	0.000307	1.92	LV	CELLTYPE	control_LMNA	12	18	EC
ABCA5	0.678	0.0446	0.0299	0.0749	5.1	9.47	0.00396	1.35	LV	CELLTYPE	control_LMNA	12	18	EC
CCDC50	0.672	0.0162	0.126	0.298	7.03	14.3	0.000566	1.79	LV	CELLTYPE	control_LMNA	12	18	EC
SEMA6A	0.672	0.0209	0.276	0.57	8.07	13	0.000933	1.68	LV	CELLTYPE	control_LMNA	12	18	EC
PALD1	0.67	0.0262	0.14	0.282	7.09	12	0.00139	1.58	LV	CELLTYPE	control_LMNA	12	18	EC
CDC34	0.668	0.0323	0.0145	0.0306	4.01	11	0.00207	1.49	LV	CELLTYPE	control_LMNA	12	18	EC
DIP2C	0.668	0.003	0.165	0.363	7.4	23	2.71e-05	2.52	LV	CELLTYPE	control_LMNA	12	18	EC
FILIP1	0.668	0.0214	0.161	0.351	7.42	12.8	0.001	1.67	LV	CELLTYPE	control_LMNA	12	18	EC
FAM120B	0.667	0.000923	0.154	0.338	7.28	30.8	2.69e-06	3.03	LV	CELLTYPE	control_LMNA	12	18	EC
AC124312.1	0.665	0.00638	0.0573	0.128	5.91	19	0.000101	2.2	LV	CELLTYPE	control_LMNA	12	18	EC
EPAS1	0.665	0.0209	0.918	2.18	9.91	13	0.000934	1.68	LV	CELLTYPE	control_LMNA	12	18	EC
ITPK1	0.665	0.0138	0.0267	0.0572	4.86	15.1	0.000413	1.86	LV	CELLTYPE	control_LMNA	12	18	EC
RASAL2	0.665	0.0323	1.41	3.23	10.5	11	0.00207	1.49	LV	CELLTYPE	control_LMNA	12	18	EC
ATP11B	0.664	0.00172	0.133	0.294	7.11	26.8	8.59e-06	2.76	LV	CELLTYPE	control_LMNA	12	18	EC
PIP4K2A	0.664	0.00207	0.138	0.334	7.19	25.7	1.17e-05	2.68	LV	CELLTYPE	control_LMNA	12	18	EC
NEDD9	0.663	0.0382	0.706	1.64	9.56	10.2	0.00291	1.42	LV	CELLTYPE	control_LMNA	12	18	EC
UBL3	0.663	0.00226	0.0807	0.174	6.34	25.2	1.4e-05	2.65	LV	CELLTYPE	control_LMNA	12	18	EC
FNBP1L	0.661	0.018	0.333	0.778	8.43	13.8	0.000672	1.75	LV	CELLTYPE	control_LMNA	12	18	EC
SFMBT2	0.66	0.00363	0.228	0.489	7.83	22	3.78e-05	2.44	LV	CELLTYPE	control_LMNA	12	18	EC
CBFA2T3	0.659	0.0346	0.0447	0.0962	5.56	10.6	0.00244	1.46	LV	CELLTYPE	control_LMNA	12	18	EC
MTMR14	0.659	0.00609	0.0453	0.0943	5.54	19.4	8.93e-05	2.22	LV	CELLTYPE	control_LMNA	12	18	EC
FMNL2	0.658	0.00213	0.279	0.615	8.14	25.5	1.26e-05	2.67	LV	CELLTYPE	control_LMNA	12	18	EC
IQSEC1	0.657	0.0166	0.092	0.199	6.53	14.2	0.000583	1.78	LV	CELLTYPE	control_LMNA	12	18	EC
TNS2	0.657	0.0121	0.245	0.526	7.99	15.9	0.000309	1.92	LV	CELLTYPE	control_LMNA	12	18	EC
AP3S1	0.656	0.00228	0.0766	0.163	6.31	25.1	1.43e-05	2.64	LV	CELLTYPE	control_LMNA	12	18	EC
AP4B1	0.656	0.0339	0.0122	0.028	3.84	10.7	0.00231	1.47	LV	CELLTYPE	control_LMNA	12	18	EC
CEP120	0.654	0.0131	0.0387	0.0835	5.3	15.5	0.000363	1.88	LV	CELLTYPE	control_LMNA	12	18	EC
PIP5K1C	0.654	0.0346	0.0843	0.183	6.48	10.6	0.00242	1.46	LV	CELLTYPE	control_LMNA	12	18	EC
SLC16A2	0.654	0.0287	0.0178	0.0393	4.3	11.5	0.00166	1.54	LV	CELLTYPE	control_LMNA	12	18	EC
FZD4	0.652	0.0125	0.156	0.341	7.31	15.7	0.000327	1.9	LV	CELLTYPE	control_LMNA	12	18	EC
PPP1CB	0.652	0.0204	0.0715	0.181	6.32	13.1	0.000901	1.69	LV	CELLTYPE	control_LMNA	12	18	EC
SMCHD1	0.652	0.003	0.281	0.62	8.17	23	2.7e-05	2.52	LV	CELLTYPE	control_LMNA	12	18	EC
DOC2B	0.651	0.0387	0.0451	0.0925	5.49	10.1	0.00303	1.41	LV	CELLTYPE	control_LMNA	12	18	EC
HIC2	0.651	0.0235	0.0172	0.0382	4.26	12.4	0.00116	1.63	LV	CELLTYPE	control_LMNA	12	18	EC
CPD	0.65	0.021	0.15	0.347	7.27	12.9	0.000946	1.68	LV	CELLTYPE	control_LMNA	12	18	EC
EHBP1	0.65	0.000589	0.235	0.519	7.9	34.9	8.84e-07	3.23	LV	CELLTYPE	control_LMNA	12	18	EC
JUP	0.65	0.0348	0.0684	0.135	6.1	10.6	0.00249	1.46	LV	CELLTYPE	control_LMNA	12	18	EC
BCKDHB	0.649	0.0185	0.0598	0.133	5.94	13.7	0.000719	1.73	LV	CELLTYPE	control_LMNA	12	18	EC
KCTD1	0.649	0.00885	0.025	0.0546	4.77	17.5	0.000176	2.05	LV	CELLTYPE	control_LMNA	12	18	EC
RAPGEF3	0.649	0.0292	0.119	0.285	7.02	11.5	0.00172	1.53	LV	CELLTYPE	control_LMNA	12	18	EC
TSHZ3	0.649	0.00958	0.0569	0.135	5.97	17	0.000209	2.02	LV	CELLTYPE	control_LMNA	12	18	EC
OXCT1	0.645	0.00278	0.0448	0.1	5.58	23.7	2.18e-05	2.56	LV	CELLTYPE	control_LMNA	12	18	EC
AGTPBP1	0.644	0.00376	0.155	0.345	7.32	21.8	4.02e-05	2.42	LV	CELLTYPE	control_LMNA	12	18	EC
TNS1	0.644	0.0167	0.256	0.553	8.01	14.2	0.00059	1.78	LV	CELLTYPE	control_LMNA	12	18	EC
USP36	0.644	0.0298	0.054	0.106	5.74	11.4	0.00178	1.53	LV	CELLTYPE	control_LMNA	12	18	EC
CASD1	0.643	0.0105	0.079	0.179	6.35	16.5	0.000245	1.98	LV	CELLTYPE	control_LMNA	12	18	EC
FBRSL1	0.643	0.0133	0.0318	0.0677	5.06	15.4	0.00037	1.88	LV	CELLTYPE	control_LMNA	12	18	EC
NYNRIN	0.643	0.0333	0.0168	0.0358	4.19	10.8	0.00222	1.48	LV	CELLTYPE	control_LMNA	12	18	EC
TBC1D2B	0.643	0.0119	0.055	0.117	5.8	16	0.000294	1.92	LV	CELLTYPE	control_LMNA	12	18	EC
IKZF5	0.642	0.0327	0.0182	0.0399	4.32	10.9	0.00212	1.48	LV	CELLTYPE	control_LMNA	12	18	EC
PTPN18	0.642	0.00196	0.0579	0.127	5.94	26.1	1.06e-05	2.71	LV	CELLTYPE	control_LMNA	12	18	EC
SUCO	0.642	0.00419	0.0617	0.132	5.97	21.4	4.62e-05	2.38	LV	CELLTYPE	control_LMNA	12	18	EC
DMTF1	0.636	0.00816	0.112	0.244	6.8	17.7	0.000159	2.09	LV	CELLTYPE	control_LMNA	12	18	EC
FNIP2	0.635	0.00559	0.189	0.401	7.57	19.9	7.68e-05	2.25	LV	CELLTYPE	control_LMNA	12	18	EC
TPCN2	0.635	0.0345	0.0186	0.0383	4.33	10.6	0.0024	1.46	LV	CELLTYPE	control_LMNA	12	18	EC
PHC2	0.634	0.00487	0.0919	0.197	6.54	20.6	5.98e-05	2.31	LV	CELLTYPE	control_LMNA	12	18	EC
EFR3A	0.633	0.0042	0.0923	0.195	6.53	21.3	4.74e-05	2.38	LV	CELLTYPE	control_LMNA	12	18	EC
MLLT3	0.633	0.0113	0.183	0.392	7.52	16.3	0.000271	1.95	LV	CELLTYPE	control_LMNA	12	18	EC
ZNF251	0.633	0.00252	0.117	0.248	6.89	24.5	1.72e-05	2.6	LV	CELLTYPE	control_LMNA	12	18	EC
DDX60L	0.632	0.0374	0.111	0.235	6.79	10.3	0.00282	1.43	LV	CELLTYPE	control_LMNA	12	18	EC
TUBGCP6	0.631	0.0436	0.013	0.0255	3.81	9.58	0.00377	1.36	LV	CELLTYPE	control_LMNA	12	18	EC
GNB5	0.63	0.0481	0.0145	0.0317	4.06	9.18	0.00449	1.32	LV	CELLTYPE	control_LMNA	12	18	EC
MOB2	0.63	0.0119	0.0664	0.135	6.05	16	0.000295	1.92	LV	CELLTYPE	control_LMNA	12	18	EC
SP4	0.629	0.0141	0.0374	0.0795	5.27	14.9	0.00044	1.85	LV	CELLTYPE	control_LMNA	12	18	EC
ANKRD36C	0.628	0.0214	0.0782	0.181	6.38	12.8	0.000996	1.67	LV	CELLTYPE	control_LMNA	12	18	EC
GPCPD1	0.627	0.00504	0.0798	0.173	6.32	20.4	6.33e-05	2.3	LV	CELLTYPE	control_LMNA	12	18	EC
OSBPL7	0.627	0.0322	0.0174	0.0357	4.24	11	0.00205	1.49	LV	CELLTYPE	control_LMNA	12	18	EC
FYN	0.623	0.0076	0.35	0.757	8.42	18.2	0.000137	2.12	LV	CELLTYPE	control_LMNA	12	18	EC
HIVEP2	0.623	0.0138	0.16	0.332	7.31	15.1	0.000411	1.86	LV	CELLTYPE	control_LMNA	12	18	EC
SLC25A28	0.623	0.0302	0.0409	0.0885	5.4	11.3	0.00183	1.52	LV	CELLTYPE	control_LMNA	12	18	EC
ATP10D	0.622	0.0262	0.0994	0.234	6.73	12	0.0014	1.58	LV	CELLTYPE	control_LMNA	12	18	EC
FAM120A	0.622	0.00559	0.11	0.237	6.77	19.8	7.71e-05	2.25	LV	CELLTYPE	control_LMNA	12	18	EC
C2CD5	0.621	0.00509	0.0871	0.186	6.46	20.3	6.57e-05	2.29	LV	CELLTYPE	control_LMNA	12	18	EC
ZBTB37	0.621	0.0331	0.0174	0.0372	4.24	10.9	0.00218	1.48	LV	CELLTYPE	control_LMNA	12	18	EC
RASIP1	0.619	0.0132	0.212	0.431	7.73	15.4	0.000365	1.88	LV	CELLTYPE	control_LMNA	12	18	EC
CCDC180	0.618	0.0295	0.0153	0.0305	4.05	11.4	0.00175	1.53	LV	CELLTYPE	control_LMNA	12	18	EC
MAP2	0.618	0.0201	0.223	0.517	7.89	13.1	0.000881	1.7	LV	CELLTYPE	control_LMNA	12	18	EC
ANAPC4	0.617	0.014	0.0336	0.07	5.11	15	0.000433	1.85	LV	CELLTYPE	control_LMNA	12	18	EC
TRA2B	0.617	0.0162	0.123	0.245	6.95	14.3	0.000565	1.79	LV	CELLTYPE	control_LMNA	12	18	EC
CNTRL	0.616	0.00797	0.058	0.128	5.9	17.9	0.000153	2.1	LV	CELLTYPE	control_LMNA	12	18	EC
LRCH1	0.616	0.00262	0.369	0.834	8.55	24.2	1.88e-05	2.58	LV	CELLTYPE	control_LMNA	12	18	EC
MAP4	0.616	0.0287	0.529	1.16	9.09	11.5	0.00167	1.54	LV	CELLTYPE	control_LMNA	12	18	EC
WDR47	0.615	0.00587	0.0406	0.0877	5.44	19.6	8.42e-05	2.23	LV	CELLTYPE	control_LMNA	12	18	EC
KDM3A	0.613	0.0198	0.0665	0.151	6.12	13.2	0.000844	1.7	LV	CELLTYPE	control_LMNA	12	18	EC
TCF7L1	0.613	0.0101	0.302	0.645	8.22	16.7	0.00023	1.99	LV	CELLTYPE	control_LMNA	12	18	EC
ZFAND5	0.612	0.0186	0.0586	0.121	5.91	13.6	0.000725	1.73	LV	CELLTYPE	control_LMNA	12	18	EC
USP38	0.611	0.0456	0.0177	0.0364	4.22	9.37	0.00412	1.34	LV	CELLTYPE	control_LMNA	12	18	EC
FMNL3	0.61	0.0119	0.146	0.291	7.13	16.1	0.00029	1.93	LV	CELLTYPE	control_LMNA	12	18	EC
DCUN1D4	0.609	0.00148	0.0699	0.148	6.14	27.8	6.29e-06	2.83	LV	CELLTYPE	control_LMNA	12	18	EC
ADGRL2	0.608	0.0147	0.305	0.633	8.23	14.8	0.000469	1.83	LV	CELLTYPE	control_LMNA	12	18	EC
AL357153.2	0.608	0.0304	0.0294	0.059	4.89	11.3	0.00185	1.52	LV	CELLTYPE	control_LMNA	12	18	EC
APBB3	0.608	0.0374	0.0107	0.0221	3.6	10.3	0.00281	1.43	LV	CELLTYPE	control_LMNA	12	18	EC
SLC25A27	0.608	0.0333	0.0315	0.0733	5.11	10.8	0.00222	1.48	LV	CELLTYPE	control_LMNA	12	18	EC
NBPF15	0.607	0.0281	0.0841	0.184	6.39	11.7	0.00156	1.55	LV	CELLTYPE	control_LMNA	12	18	EC
CASC15	0.604	0.0198	0.378	0.738	8.5	13.2	0.000846	1.7	LV	CELLTYPE	control_LMNA	12	18	EC
PUS10	0.603	0.0159	0.0289	0.0655	4.97	14.4	0.000549	1.8	LV	CELLTYPE	control_LMNA	12	18	EC
ATP2C1	0.602	0.00213	0.127	0.263	6.98	25.5	1.28e-05	2.67	LV	CELLTYPE	control_LMNA	12	18	EC
ALG13	0.599	0.00513	0.142	0.299	7.12	20.2	6.8e-05	2.29	LV	CELLTYPE	control_LMNA	12	18	EC
CSAD	0.598	0.00958	0.067	0.146	6.1	17	0.000209	2.02	LV	CELLTYPE	control_LMNA	12	18	EC
LIMD1	0.598	0.0103	0.0449	0.0985	5.56	16.6	0.000237	1.99	LV	CELLTYPE	control_LMNA	12	18	EC
LINC00630	0.598	0.0366	0.0353	0.0759	5.17	10.4	0.00269	1.44	LV	CELLTYPE	control_LMNA	12	18	EC
CEP44	0.597	0.0382	0.0259	0.0538	4.72	10.1	0.00296	1.42	LV	CELLTYPE	control_LMNA	12	18	EC
SSBP3	0.596	0.00587	0.101	0.213	6.66	19.6	8.45e-05	2.23	LV	CELLTYPE	control_LMNA	12	18	EC
ZNF704	0.596	0.027	0.176	0.394	7.51	11.8	0.00147	1.57	LV	CELLTYPE	control_LMNA	12	18	EC
RPS6KA5	0.595	0.0245	0.0424	0.0941	5.48	12.2	0.00125	1.61	LV	CELLTYPE	control_LMNA	12	18	EC
AHNAK	0.594	0.0171	0.172	0.356	7.39	14	0.000618	1.77	LV	CELLTYPE	control_LMNA	12	18	EC
CPEB2	0.593	0.0298	0.0643	0.138	6	11.4	0.00179	1.53	LV	CELLTYPE	control_LMNA	12	18	EC
RXRA	0.593	0.0284	0.03	0.0599	4.92	11.6	0.0016	1.55	LV	CELLTYPE	control_LMNA	12	18	EC
SREBF2	0.593	0.00738	0.0904	0.183	6.5	18.3	0.00013	2.13	LV	CELLTYPE	control_LMNA	12	18	EC
TMCO3	0.593	0.0138	0.069	0.144	6.15	15.1	0.000408	1.86	LV	CELLTYPE	control_LMNA	12	18	EC
ZNF518A	0.593	0.00311	0.0989	0.205	6.64	22.8	2.89e-05	2.51	LV	CELLTYPE	control_LMNA	12	18	EC
CCDC7	0.588	0.0122	0.0839	0.18	6.4	15.8	0.000315	1.92	LV	CELLTYPE	control_LMNA	12	18	EC
HID1	0.588	0.0346	0.0445	0.0904	5.51	10.6	0.00243	1.46	LV	CELLTYPE	control_LMNA	12	18	EC
ITGA6	0.588	0.0343	0.845	1.64	9.64	10.7	0.00236	1.47	LV	CELLTYPE	control_LMNA	12	18	EC
PAPOLA	0.585	0.0061	0.131	0.276	7.02	19.4	8.99e-05	2.21	LV	CELLTYPE	control_LMNA	12	18	EC
CRACR2B	0.584	0.0431	0.0439	0.0902	5.53	9.64	0.00368	1.37	LV	CELLTYPE	control_LMNA	12	18	EC
PRKX	0.584	0.0232	0.103	0.231	6.75	12.5	0.00112	1.63	LV	CELLTYPE	control_LMNA	12	18	EC
UBN2	0.583	0.00938	0.0684	0.145	6.09	17.2	0.000194	2.03	LV	CELLTYPE	control_LMNA	12	18	EC
EHD4	0.582	0.0181	0.12	0.248	6.87	13.7	0.000693	1.74	LV	CELLTYPE	control_LMNA	12	18	EC
ZNF496	0.582	0.015	0.0316	0.0657	5.02	14.6	0.000493	1.82	LV	CELLTYPE	control_LMNA	12	18	EC
AGAP4	0.581	0.0207	0.0319	0.0647	5.06	13	0.000916	1.68	LV	CELLTYPE	control_LMNA	12	18	EC
FNDC3B	0.581	0.00196	0.52	1.13	9.03	26	1.08e-05	2.71	LV	CELLTYPE	control_LMNA	12	18	EC
RAB14	0.581	0.0186	0.0622	0.129	5.96	13.6	0.000732	1.73	LV	CELLTYPE	control_LMNA	12	18	EC
SH2D3C	0.581	0.0172	0.463	0.911	8.81	14	0.000633	1.76	LV	CELLTYPE	control_LMNA	12	18	EC
NBPF9	0.579	0.0427	0.0397	0.0788	5.3	9.68	0.00362	1.37	LV	CELLTYPE	control_LMNA	12	18	EC
WDR48	0.578	0.0386	0.044	0.0936	5.5	10.1	0.00301	1.41	LV	CELLTYPE	control_LMNA	12	18	EC
MAPK8	0.576	0.0197	0.213	0.434	7.7	13.3	0.000816	1.71	LV	CELLTYPE	control_LMNA	12	18	EC
MGAT5	0.576	0.0239	0.214	0.484	7.8	12.3	0.0012	1.62	LV	CELLTYPE	control_LMNA	12	18	EC
SKI	0.575	0.0303	0.0928	0.207	6.58	11.3	0.00184	1.52	LV	CELLTYPE	control_LMNA	12	18	EC
UCK2	0.575	0.0382	0.0403	0.0868	5.35	10.2	0.00294	1.42	LV	CELLTYPE	control_LMNA	12	18	EC
PLCB4	0.574	0.0209	0.388	0.778	8.55	13	0.000931	1.68	LV	CELLTYPE	control_LMNA	12	18	EC
NBEA	0.573	0.0411	0.184	0.395	7.5	9.83	0.00338	1.39	LV	CELLTYPE	control_LMNA	12	18	EC
TAF4	0.572	0.0456	0.0281	0.0603	4.87	9.37	0.00414	1.34	LV	CELLTYPE	control_LMNA	12	18	EC
CDK9	0.569	0.00721	0.0304	0.0629	4.99	18.5	0.000122	2.14	LV	CELLTYPE	control_LMNA	12	18	EC
LUC7L2	0.569	0.0293	0.0289	0.0519	4.84	11.4	0.00173	1.53	LV	CELLTYPE	control_LMNA	12	18	EC
MFNG	0.569	0.0102	0.0297	0.0561	4.88	16.7	0.000232	1.99	LV	CELLTYPE	control_LMNA	12	18	EC
MLLT6	0.569	0.00979	0.0899	0.185	6.46	16.8	0.00022	2.01	LV	CELLTYPE	control_LMNA	12	18	EC
KIAA0825	0.568	0.0234	0.0705	0.143	6.16	12.5	0.00115	1.63	LV	CELLTYPE	control_LMNA	12	18	EC
CCDC92	0.566	0.0199	0.0505	0.111	5.72	13.2	0.000858	1.7	LV	CELLTYPE	control_LMNA	12	18	EC
KIAA1109	0.565	0.00725	0.217	0.452	7.73	18.5	0.000124	2.14	LV	CELLTYPE	control_LMNA	12	18	EC
POLR3C	0.564	0.05	0.0328	0.0682	5.13	9.04	0.00477	1.3	LV	CELLTYPE	control_LMNA	12	18	EC
TFEB	0.563	0.0411	0.0405	0.0828	5.36	9.83	0.00338	1.39	LV	CELLTYPE	control_LMNA	12	18	EC
ZCCHC24	0.563	0.0431	0.0412	0.0826	5.36	9.62	0.0037	1.37	LV	CELLTYPE	control_LMNA	12	18	EC
IPO5	0.561	0.0181	0.0296	0.0594	4.88	13.8	0.000693	1.74	LV	CELLTYPE	control_LMNA	12	18	EC
SOS2	0.56	0.0169	0.231	0.489	7.87	14.1	0.0006	1.77	LV	CELLTYPE	control_LMNA	12	18	EC
ATG2B	0.559	0.0274	0.0674	0.138	6.05	11.8	0.0015	1.56	LV	CELLTYPE	control_LMNA	12	18	EC
FAHD2A	0.559	0.0271	0.0144	0.0264	3.9	11.8	0.00147	1.57	LV	CELLTYPE	control_LMNA	12	18	EC
WDR27	0.559	0.0284	0.0556	0.121	5.81	11.6	0.00159	1.55	LV	CELLTYPE	control_LMNA	12	18	EC
KSR1	0.558	0.0374	0.0696	0.137	6.08	10.3	0.00282	1.43	LV	CELLTYPE	control_LMNA	12	18	EC
NEU3	0.558	0.0454	0.0112	0.0232	3.67	9.39	0.00409	1.34	LV	CELLTYPE	control_LMNA	12	18	EC
OTUD7A	0.558	0.0332	0.0477	0.102	5.64	10.9	0.0022	1.48	LV	CELLTYPE	control_LMNA	12	18	EC
PXN	0.558	0.0264	0.339	0.675	8.4	11.9	0.00143	1.58	LV	CELLTYPE	control_LMNA	12	18	EC
TMEM131	0.558	0.00385	0.153	0.317	7.21	21.7	4.14e-05	2.41	LV	CELLTYPE	control_LMNA	12	18	EC
NCBP3	0.557	0.0171	0.062	0.128	5.96	14	0.000619	1.77	LV	CELLTYPE	control_LMNA	12	18	EC
PHIP	0.557	0.00452	0.236	0.483	7.86	21	5.26e-05	2.35	LV	CELLTYPE	control_LMNA	12	18	EC
SIRT5	0.556	0.0196	0.0487	0.107	5.69	13.4	0.000803	1.71	LV	CELLTYPE	control_LMNA	12	18	EC
LRRC40	0.555	0.00786	0.0417	0.0881	5.42	17.9	0.000148	2.1	LV	CELLTYPE	control_LMNA	12	18	EC
NCK2	0.555	0.0076	0.134	0.266	7	18.2	0.000138	2.12	LV	CELLTYPE	control_LMNA	12	18	EC
LRP5	0.554	0.00995	0.0956	0.192	6.58	16.8	0.000225	2	LV	CELLTYPE	control_LMNA	12	18	EC
MAP4K2	0.554	0.0181	0.0451	0.0868	5.51	13.8	0.000692	1.74	LV	CELLTYPE	control_LMNA	12	18	EC
TAPT1	0.554	0.015	0.054	0.115	5.77	14.7	0.00049	1.82	LV	CELLTYPE	control_LMNA	12	18	EC
AC016831.7	0.552	0.0256	0.811	1.86	9.7	12.1	0.00135	1.59	LV	CELLTYPE	control_LMNA	12	18	EC
ERLIN1	0.552	0.0418	0.036	0.0703	5.15	9.76	0.0035	1.38	LV	CELLTYPE	control_LMNA	12	18	EC
RAB11FIP3	0.552	0.0426	0.0939	0.205	6.61	9.69	0.0036	1.37	LV	CELLTYPE	control_LMNA	12	18	EC
TMTC2	0.552	0.0335	0.6	1.23	9.21	10.8	0.00225	1.47	LV	CELLTYPE	control_LMNA	12	18	EC
AGO2	0.55	0.0161	0.107	0.224	6.75	14.3	0.00056	1.79	LV	CELLTYPE	control_LMNA	12	18	EC
VPS26B	0.55	0.0355	0.021	0.0417	4.45	10.5	0.00258	1.45	LV	CELLTYPE	control_LMNA	12	18	EC
NT5DC1	0.548	0.0427	0.0601	0.12	5.88	9.68	0.00361	1.37	LV	CELLTYPE	control_LMNA	12	18	EC
TUBE1	0.547	0.0382	0.0417	0.0859	5.39	10.2	0.00289	1.42	LV	CELLTYPE	control_LMNA	12	18	EC
MAN1A2	0.546	0.015	0.127	0.25	6.92	14.6	0.000494	1.82	LV	CELLTYPE	control_LMNA	12	18	EC
USP6NL	0.546	0.0138	0.0766	0.161	6.29	15.1	0.000411	1.86	LV	CELLTYPE	control_LMNA	12	18	EC
XPO1	0.544	0.00425	0.102	0.205	6.62	21.2	4.85e-05	2.37	LV	CELLTYPE	control_LMNA	12	18	EC
HHAT	0.542	0.0348	0.0257	0.0503	4.72	10.6	0.00248	1.46	LV	CELLTYPE	control_LMNA	12	18	EC
SFPQ	0.542	0.0211	0.168	0.337	7.33	12.9	0.000962	1.68	LV	CELLTYPE	control_LMNA	12	18	EC
ZNF782	0.541	0.0348	0.0455	0.0941	5.51	10.6	0.00247	1.46	LV	CELLTYPE	control_LMNA	12	18	EC
TLN2	0.54	0.0231	0.169	0.346	7.41	12.5	0.00112	1.64	LV	CELLTYPE	control_LMNA	12	18	EC
LBR	0.539	0.047	0.0549	0.109	5.73	9.26	0.00434	1.33	LV	CELLTYPE	control_LMNA	12	18	EC
MEF2D	0.539	0.00781	0.0424	0.0846	5.43	18	0.000143	2.11	LV	CELLTYPE	control_LMNA	12	18	EC
DOCK1	0.538	0.00832	0.644	1.32	9.27	17.6	0.000165	2.08	LV	CELLTYPE	control_LMNA	12	18	EC
LTN1	0.538	0.0236	0.0697	0.14	6.07	12.4	0.00117	1.63	LV	CELLTYPE	control_LMNA	12	18	EC
BCLAF1	0.536	0.00527	0.114	0.229	6.8	20.1	7.08e-05	2.28	LV	CELLTYPE	control_LMNA	12	18	EC
PQLC1	0.536	0.034	0.0518	0.101	5.66	10.7	0.00233	1.47	LV	CELLTYPE	control_LMNA	12	18	EC
RGL2	0.536	0.0206	0.0692	0.129	6.09	13.1	0.000909	1.69	LV	CELLTYPE	control_LMNA	12	18	EC
TMEM164	0.536	0.0454	0.0406	0.0857	5.4	9.4	0.00408	1.34	LV	CELLTYPE	control_LMNA	12	18	EC
ICA1	0.534	0.00286	0.247	0.476	7.89	23.4	2.45e-05	2.54	LV	CELLTYPE	control_LMNA	12	18	EC
SVIP	0.533	0.0207	0.0607	0.112	5.85	13	0.000916	1.68	LV	CELLTYPE	control_LMNA	12	18	EC
ARAP3	0.531	0.0172	0.206	0.405	7.64	14	0.000631	1.76	LV	CELLTYPE	control_LMNA	12	18	EC
SKAP2	0.531	0.0368	0.117	0.246	6.86	10.3	0.00272	1.43	LV	CELLTYPE	control_LMNA	12	18	EC
TAB3	0.531	0.0129	0.0289	0.0591	4.88	15.6	0.000344	1.89	LV	CELLTYPE	control_LMNA	12	18	EC
TOR1AIP1	0.531	0.00786	0.0435	0.0837	5.45	18	0.000147	2.1	LV	CELLTYPE	control_LMNA	12	18	EC
USP24	0.531	0.0299	0.129	0.276	7	11.3	0.0018	1.52	LV	CELLTYPE	control_LMNA	12	18	EC
RALB	0.53	0.0403	0.0724	0.144	6.11	9.95	0.00322	1.4	LV	CELLTYPE	control_LMNA	12	18	EC
CCM2L	0.526	0.0286	0.117	0.223	6.79	11.6	0.00164	1.54	LV	CELLTYPE	control_LMNA	12	18	EC
GKAP1	0.526	0.0287	0.0441	0.0918	5.48	11.5	0.00168	1.54	LV	CELLTYPE	control_LMNA	12	18	EC
PKIG	0.526	0.0456	0.134	0.249	6.99	9.37	0.00413	1.34	LV	CELLTYPE	control_LMNA	12	18	EC
PXDN	0.526	0.0284	0.126	0.253	6.91	11.6	0.00161	1.55	LV	CELLTYPE	control_LMNA	12	18	EC
UGGT2	0.525	0.0255	0.183	0.36	7.45	12.1	0.00132	1.59	LV	CELLTYPE	control_LMNA	12	18	EC
AC006978.2	0.524	0.0236	0.0237	0.0502	4.66	12.4	0.00117	1.63	LV	CELLTYPE	control_LMNA	12	18	EC
SUPT20H	0.524	0.00554	0.0566	0.116	5.82	19.9	7.5e-05	2.26	LV	CELLTYPE	control_LMNA	12	18	EC
FGFR1OP2	0.523	0.0134	0.0721	0.144	6.13	15.3	0.000379	1.87	LV	CELLTYPE	control_LMNA	12	18	EC
PPP1R12C	0.523	0.0313	0.043	0.0831	5.44	11.1	0.00197	1.5	LV	CELLTYPE	control_LMNA	12	18	EC
SHANK3	0.523	0.0327	0.465	0.921	8.79	11	0.00212	1.49	LV	CELLTYPE	control_LMNA	12	18	EC
USP12	0.523	0.00945	0.11	0.215	6.71	17.1	0.000199	2.02	LV	CELLTYPE	control_LMNA	12	18	EC
RBM5	0.522	0.0138	0.13	0.262	7.03	15.1	0.000414	1.86	LV	CELLTYPE	control_LMNA	12	18	EC
UBR4	0.522	0.00252	0.107	0.213	6.7	24.5	1.7e-05	2.6	LV	CELLTYPE	control_LMNA	12	18	EC
ARHGAP32	0.52	0.0214	0.0428	0.0836	5.41	12.8	0.001	1.67	LV	CELLTYPE	control_LMNA	12	18	EC
HEG1	0.52	0.0449	0.406	0.785	8.58	9.45	0.00399	1.35	LV	CELLTYPE	control_LMNA	12	18	EC
MBNL2	0.52	0.00419	0.375	0.75	8.51	21.3	4.67e-05	2.38	LV	CELLTYPE	control_LMNA	12	18	EC
HSD17B4	0.519	0.00995	0.0787	0.158	6.27	16.8	0.000225	2	LV	CELLTYPE	control_LMNA	12	18	EC
SNX25	0.519	0.0346	0.104	0.214	6.73	10.6	0.00244	1.46	LV	CELLTYPE	control_LMNA	12	18	EC
FMR1	0.518	0.0287	0.0344	0.0667	5.08	11.5	0.00167	1.54	LV	CELLTYPE	control_LMNA	12	18	EC
HNRNPU	0.518	0.00885	0.16	0.314	7.25	17.4	0.000177	2.05	LV	CELLTYPE	control_LMNA	12	18	EC
ERI3	0.517	0.0318	0.0511	0.104	5.64	11.1	0.00202	1.5	LV	CELLTYPE	control_LMNA	12	18	EC
PRKCE	0.517	0.0111	0.406	0.782	8.59	16.4	0.000262	1.95	LV	CELLTYPE	control_LMNA	12	18	EC
MTPN	0.516	0.0413	0.0534	0.106	5.69	9.82	0.0034	1.38	LV	CELLTYPE	control_LMNA	12	18	EC
ACSL5	0.515	0.034	0.0695	0.133	6.08	10.7	0.00233	1.47	LV	CELLTYPE	control_LMNA	12	18	EC
CCNL1	0.515	0.0213	0.159	0.312	7.28	12.9	0.00097	1.67	LV	CELLTYPE	control_LMNA	12	18	EC
FAM117B	0.515	0.0443	0.0357	0.075	5.22	9.51	0.00388	1.35	LV	CELLTYPE	control_LMNA	12	18	EC
MGAT4A	0.515	0.0343	0.284	0.572	8.09	10.7	0.00237	1.47	LV	CELLTYPE	control_LMNA	12	18	EC
TBL1X	0.515	0.016	0.0755	0.156	6.22	14.3	0.000553	1.8	LV	CELLTYPE	control_LMNA	12	18	EC
TTC5	0.514	0.0478	0.0235	0.0463	4.6	9.2	0.00445	1.32	LV	CELLTYPE	control_LMNA	12	18	EC
CCNH	0.513	0.0134	0.327	0.661	8.3	15.3	0.000381	1.87	LV	CELLTYPE	control_LMNA	12	18	EC
FOCAD	0.512	0.0139	0.136	0.267	7.05	15	0.00043	1.86	LV	CELLTYPE	control_LMNA	12	18	EC
SERGEF	0.512	0.0346	0.0495	0.0993	5.59	10.6	0.00242	1.46	LV	CELLTYPE	control_LMNA	12	18	EC
SLC25A32	0.512	0.0442	0.0514	0.101	5.65	9.53	0.00386	1.35	LV	CELLTYPE	control_LMNA	12	18	EC
SMAD4	0.512	0.0305	0.0382	0.0755	5.24	11.2	0.00187	1.52	LV	CELLTYPE	control_LMNA	12	18	EC
USP7	0.512	0.00958	0.0623	0.125	5.95	17	0.000206	2.02	LV	CELLTYPE	control_LMNA	12	18	EC
DICER1	0.511	0.044	0.212	0.423	7.64	9.55	0.00383	1.36	LV	CELLTYPE	control_LMNA	12	18	EC
GSKIP	0.511	0.045	0.0144	0.027	3.92	9.43	0.00402	1.35	LV	CELLTYPE	control_LMNA	12	18	EC
INF2	0.511	0.0493	0.0475	0.0911	5.55	9.1	0.00464	1.31	LV	CELLTYPE	control_LMNA	12	18	EC
NDFIP2	0.511	0.0446	0.026	0.0498	4.72	9.47	0.00395	1.35	LV	CELLTYPE	control_LMNA	12	18	EC
ZFHX3	0.511	0.0408	0.173	0.337	7.42	9.89	0.0033	1.39	LV	CELLTYPE	control_LMNA	12	18	EC
SNX24	0.51	0.0186	0.0699	0.139	6.09	13.6	0.000731	1.73	LV	CELLTYPE	control_LMNA	12	18	EC
MED13L	0.509	0.0136	0.944	2.02	9.89	15.3	0.000392	1.87	LV	CELLTYPE	control_LMNA	12	18	EC
FBXL4	0.508	0.0234	0.0821	0.161	6.3	12.4	0.00115	1.63	LV	CELLTYPE	control_LMNA	12	18	EC
YWHAB	0.508	0.0382	0.0972	0.172	6.46	10.2	0.00295	1.42	LV	CELLTYPE	control_LMNA	12	18	EC
CEP192	0.507	0.00781	0.111	0.221	6.74	18	0.000144	2.11	LV	CELLTYPE	control_LMNA	12	18	EC
RREB1	0.507	0.0049	0.166	0.316	7.31	20.6	6.07e-05	2.31	LV	CELLTYPE	control_LMNA	12	18	EC
DCUN1D2	0.506	0.0335	0.0694	0.139	6.1	10.8	0.00225	1.47	LV	CELLTYPE	control_LMNA	12	18	EC
DHX15	0.506	0.00612	0.114	0.221	6.77	19.3	9.18e-05	2.21	LV	CELLTYPE	control_LMNA	12	18	EC
EXOC5	0.506	0.0185	0.0694	0.139	6.09	13.7	0.000711	1.73	LV	CELLTYPE	control_LMNA	12	18	EC
RIN3	0.506	0.0459	0.212	0.41	7.71	9.34	0.00419	1.34	LV	CELLTYPE	control_LMNA	12	18	EC
SH3PXD2A	0.506	0.0442	0.114	0.208	6.73	9.54	0.00385	1.35	LV	CELLTYPE	control_LMNA	12	18	EC
GALNT7	0.504	0.0346	0.0375	0.0739	5.22	10.6	0.00242	1.46	LV	CELLTYPE	control_LMNA	12	18	EC
NFIB	0.504	0.0377	1.18	2.5	10.2	10.2	0.00285	1.42	LV	CELLTYPE	control_LMNA	12	18	EC
ZC3H13	0.502	0.0213	0.0723	0.144	6.14	12.9	0.000977	1.67	LV	CELLTYPE	control_LMNA	12	18	EC
ZCCHC7	0.502	0.00797	0.289	0.575	8.1	17.8	0.000153	2.1	LV	CELLTYPE	control_LMNA	12	18	EC
ZNF280D	0.502	0.0326	0.0619	0.126	5.92	11	0.00211	1.49	LV	CELLTYPE	control_LMNA	12	18	EC
JAK1	0.501	0.0155	0.19	0.382	7.51	14.5	0.000527	1.81	LV	CELLTYPE	control_LMNA	12	18	EC
SMAD3	0.501	0.0473	0.116	0.221	6.79	9.24	0.00438	1.33	LV	CELLTYPE	control_LMNA	12	18	EC
EXT2	0.5	0.015	0.087	0.17	6.38	14.7	0.000491	1.82	LV	CELLTYPE	control_LMNA	12	18	EC
PAM	0.5	0.0198	0.478	0.966	8.85	13.2	0.000843	1.7	LV	CELLTYPE	control_LMNA	12	18	EC

## Sheet: PKP2_control
Gene	logFC	FDR	mean_exp_control	mean_exp_genotype	logCPM	F	PValue	FDR_plot	Region	annotation_level	comparison	Observations_genotype	Observations_reference	cell_state
CCL4	5.49	0.00107	0.000537	0.0195	2.36	28.9	6.74e-06	2.97	LV	CELLTYPE	control_PKP2	6	18	EC
HBA2	4.39	0.000119	0.00481	0.0453	3.88	44.9	1.51e-07	3.92	LV	CELLTYPE	control_PKP2	6	18	EC
HBB	3.89	0.000376	0.0128	0.116	5.08	35.3	1.33e-06	3.42	LV	CELLTYPE	control_PKP2	6	18	EC
HBA1	3.62	0.002	0.00246	0.0228	3.07	25.6	1.71e-05	2.7	LV	CELLTYPE	control_PKP2	6	18	EC
CXCL3	3.15	0.00251	0.0229	0.203	5.6	24.3	2.52e-05	2.6	LV	CELLTYPE	control_PKP2	6	18	EC
MT2A	2.94	0.000125	0.224	1.2	8.51	44.2	1.73e-07	3.9	LV	CELLTYPE	control_PKP2	6	18	EC
MT1X	2.87	7.18e-05	0.0424	0.193	6.02	48.6	7.01e-08	4.14	LV	CELLTYPE	control_PKP2	6	18	EC
TNFAIP3	2.83	0.00102	0.0209	0.167	5.35	29.4	5.9e-06	2.99	LV	CELLTYPE	control_PKP2	6	18	EC
ZFP36	2.75	0.00212	0.152	0.587	7.76	25.3	1.88e-05	2.67	LV	CELLTYPE	control_PKP2	6	18	EC
MT1E	2.63	0.000415	0.0476	0.2	6.11	34.6	1.58e-06	3.38	LV	CELLTYPE	control_PKP2	6	18	EC
MT1M	2.59	0.000209	0.0454	0.205	6.07	39.5	4.91e-07	3.68	LV	CELLTYPE	control_PKP2	6	18	EC
PNMT	2.58	0.0082	0.00688	0.0414	3.88	18.9	0.000131	2.09	LV	CELLTYPE	control_PKP2	6	18	EC
MT1A	2.56	0.00889	0.00527	0.0318	3.45	18.6	0.000148	2.05	LV	CELLTYPE	control_PKP2	6	18	EC
HAPLN2	2.51	0.00435	0.00368	0.0217	3.11	21.8	5.27e-05	2.36	LV	CELLTYPE	control_PKP2	6	18	EC
FKBP5	2.43	0.00535	0.431	2.75	9.59	21	6.84e-05	2.27	LV	CELLTYPE	control_PKP2	6	18	EC
FLVCR2	2.4	0.000218	0.0211	0.148	5.39	38.9	5.7e-07	3.66	LV	CELLTYPE	control_PKP2	6	18	EC
STC1	2.39	0.0461	0.228	0.508	8.09	11	0.0023	1.34	LV	CELLTYPE	control_PKP2	6	18	EC
DUSP2	2.35	0.00071	0.00469	0.0227	3.16	31.4	3.53e-06	3.15	LV	CELLTYPE	control_PKP2	6	18	EC
CSRNP1	2.34	0.000153	0.0361	0.2	5.96	41.3	3.32e-07	3.82	LV	CELLTYPE	control_PKP2	6	18	EC
NR4A1	2.27	0.00989	0.136	0.611	7.69	17.9	0.000182	2	LV	CELLTYPE	control_PKP2	6	18	EC
DDIT4	2.19	0.000218	0.221	0.868	8.23	39	5.57e-07	3.66	LV	CELLTYPE	control_PKP2	6	18	EC
LPL	2.16	0.000125	0.163	0.688	7.85	44	1.84e-07	3.9	LV	CELLTYPE	control_PKP2	6	18	EC
CORO2B	2.06	1.61e-06	0.0485	0.252	6.28	86.2	1.45e-10	5.79	LV	CELLTYPE	control_PKP2	6	18	EC
ARRDC2	2.05	0.000136	0.0425	0.203	6.05	42.6	2.46e-07	3.87	LV	CELLTYPE	control_PKP2	6	18	EC
LIFR	1.99	0.00413	0.364	1.86	9.15	22.1	4.78e-05	2.38	LV	CELLTYPE	control_PKP2	6	18	EC
NUDT16	1.92	8.97e-06	0.0189	0.0669	4.72	65.5	3.25e-09	5.05	LV	CELLTYPE	control_PKP2	6	18	EC
IGSF9B	1.89	7.26e-05	0.0135	0.0545	4.39	47.6	8.54e-08	4.14	LV	CELLTYPE	control_PKP2	6	18	EC
SNTG2	1.87	2.05e-05	0.269	1.08	8.53	58.3	1.11e-08	4.69	LV	CELLTYPE	control_PKP2	6	18	EC
HLF	1.85	0.00237	0.0224	0.0794	4.93	24.7	2.2e-05	2.63	LV	CELLTYPE	control_PKP2	6	18	EC
SHISA3	1.83	0.0107	0.00848	0.0337	3.72	17.6	0.000205	1.97	LV	CELLTYPE	control_PKP2	6	18	EC
TSC22D3	1.82	7.18e-05	0.12	0.409	7.28	48.2	7.54e-08	4.14	LV	CELLTYPE	control_PKP2	6	18	EC
BAIAP2	1.79	0.00308	0.0466	0.189	6.08	23.2	3.43e-05	2.51	LV	CELLTYPE	control_PKP2	6	18	EC
RHOB	1.77	0.000315	0.115	0.387	7.15	36.3	1.04e-06	3.5	LV	CELLTYPE	control_PKP2	6	18	EC
ARL17B	1.76	0.0281	0.0695	0.159	6.26	13	0.00103	1.55	LV	CELLTYPE	control_PKP2	6	18	EC
AC103591.3	1.75	0.0492	0.0109	0.0175	3.5	10.7	0.00256	1.31	LV	CELLTYPE	control_PKP2	6	18	EC
PIEZO2	1.72	0.0184	0.0162	0.0476	4.37	15	0.000512	1.74	LV	CELLTYPE	control_PKP2	6	18	EC
ABCG2	1.71	0.0162	0.00701	0.0272	3.52	15.6	0.000408	1.79	LV	CELLTYPE	control_PKP2	6	18	EC
LINC02388	1.71	0.0151	0.321	1.26	8.6	16	0.000356	1.82	LV	CELLTYPE	control_PKP2	6	18	EC
EGFR	1.69	0.000544	0.205	0.898	8.19	33	2.31e-06	3.26	LV	CELLTYPE	control_PKP2	6	18	EC
CX3CL1	1.68	0.00828	0.0854	0.328	6.74	18.8	0.000136	2.08	LV	CELLTYPE	control_PKP2	6	18	EC
RNF115	1.68	0.000151	0.387	1.4	8.95	41.5	3.15e-07	3.82	LV	CELLTYPE	control_PKP2	6	18	EC
MMP28	1.67	0.0062	0.019	0.0776	4.78	20.3	8.52e-05	2.21	LV	CELLTYPE	control_PKP2	6	18	EC
PRDM6	1.65	0.00688	0.00601	0.0156	3.02	19.8	0.0001	2.16	LV	CELLTYPE	control_PKP2	6	18	EC
AC116614.1	1.63	0.00055	0.00742	0.032	3.65	32.8	2.44e-06	3.26	LV	CELLTYPE	control_PKP2	6	18	EC
AL357060.1	1.63	0.00289	0.00493	0.0192	3.13	23.5	3.11e-05	2.54	LV	CELLTYPE	control_PKP2	6	18	EC
TTYH2	1.63	0.00242	0.0121	0.0403	4.13	24.4	2.39e-05	2.62	LV	CELLTYPE	control_PKP2	6	18	EC
DUSP5	1.6	0.0379	0.0351	0.111	5.48	11.7	0.00172	1.42	LV	CELLTYPE	control_PKP2	6	18	EC
LDLRAD4-AS1	1.56	0.0289	0.00364	0.0127	2.68	12.9	0.0011	1.54	LV	CELLTYPE	control_PKP2	6	18	EC
TAF13	1.56	0.00894	0.0388	0.13	5.63	18.4	0.000154	2.05	LV	CELLTYPE	control_PKP2	6	18	EC
RND3	1.55	0.0471	0.0266	0.0731	5.12	10.9	0.00239	1.33	LV	CELLTYPE	control_PKP2	6	18	EC
CMKLR1	1.54	0.00591	0.0118	0.0459	4.11	20.5	8.02e-05	2.23	LV	CELLTYPE	control_PKP2	6	18	EC
PER1	1.52	1.8e-05	0.0741	0.231	6.53	60.1	8.15e-09	4.74	LV	CELLTYPE	control_PKP2	6	18	EC
PAQR5	1.51	0.00414	0.0293	0.0917	5.26	22.1	4.83e-05	2.38	LV	CELLTYPE	control_PKP2	6	18	EC
NCKIPSD	1.5	0.000125	0.0232	0.0698	4.87	43.2	2.15e-07	3.9	LV	CELLTYPE	control_PKP2	6	18	EC
SPRED2	1.5	2.45e-06	0.241	0.839	8.2	78.3	4.42e-10	5.61	LV	CELLTYPE	control_PKP2	6	18	EC
RASL10A	1.49	0.00759	0.0188	0.0686	4.71	19.3	0.000116	2.12	LV	CELLTYPE	control_PKP2	6	18	EC
SH3RF3	1.49	0.000763	0.289	0.971	8.42	31	3.93e-06	3.12	LV	CELLTYPE	control_PKP2	6	18	EC
CADM3-AS1	1.48	0.00821	0.0156	0.0503	4.36	18.9	0.000134	2.09	LV	CELLTYPE	control_PKP2	6	18	EC
ESYT2	1.48	0.00103	0.622	2.09	9.6	29.1	6.36e-06	2.99	LV	CELLTYPE	control_PKP2	6	18	EC
GRASP	1.48	0.00239	0.177	0.616	7.77	24.6	2.27e-05	2.62	LV	CELLTYPE	control_PKP2	6	18	EC
CACNB4	1.47	0.000686	0.013	0.042	4.19	31.6	3.35e-06	3.16	LV	CELLTYPE	control_PKP2	6	18	EC
CAVIN2	1.47	0.0221	0.223	0.52	7.93	14.1	0.000708	1.66	LV	CELLTYPE	control_PKP2	6	18	EC
SRGN	1.47	0.0043	0.218	0.485	7.87	21.9	5.08e-05	2.37	LV	CELLTYPE	control_PKP2	6	18	EC
NBPF20	1.46	0.00103	0.00553	0.0225	3.3	29.1	6.43e-06	2.99	LV	CELLTYPE	control_PKP2	6	18	EC
TIPARP	1.46	0.000452	0.027	0.0846	5.07	34.1	1.76e-06	3.35	LV	CELLTYPE	control_PKP2	6	18	EC
ATP10A	1.45	0.0147	0.015	0.0509	4.32	16.1	0.000338	1.83	LV	CELLTYPE	control_PKP2	6	18	EC
ANKRD20A1	1.43	0.0246	0.00515	0.0151	2.96	13.6	0.000848	1.61	LV	CELLTYPE	control_PKP2	6	18	EC
CREB5	1.43	0.00543	0.256	0.788	8.24	20.8	7.09e-05	2.27	LV	CELLTYPE	control_PKP2	6	18	EC
DOCK5	1.43	0.00213	0.059	0.19	6.16	25.2	1.92e-05	2.67	LV	CELLTYPE	control_PKP2	6	18	EC
ADGRG6	1.42	0.0142	0.0322	0.0999	5.26	16.3	0.000319	1.85	LV	CELLTYPE	control_PKP2	6	18	EC
IMPDH1	1.42	0.000544	0.0307	0.0742	5.15	33.1	2.29e-06	3.26	LV	CELLTYPE	control_PKP2	6	18	EC
KLF9	1.4	0.00239	0.144	0.463	7.4	24.5	2.32e-05	2.62	LV	CELLTYPE	control_PKP2	6	18	EC
EPB41L2	1.39	0.000125	0.714	2.25	9.7	43.5	2.01e-07	3.9	LV	CELLTYPE	control_PKP2	6	18	EC
SPRY4-AS1	1.39	0.0185	0.0253	0.0767	5.08	14.9	0.000522	1.73	LV	CELLTYPE	control_PKP2	6	18	EC
CCND3	1.37	0.00103	0.336	1.01	8.63	29.2	6.3e-06	2.99	LV	CELLTYPE	control_PKP2	6	18	EC
IRAK3	1.37	0.00174	0.342	1.09	8.64	26.4	1.35e-05	2.76	LV	CELLTYPE	control_PKP2	6	18	EC
KLF2	1.37	0.00103	0.588	1.79	9.36	29.2	6.2e-06	2.99	LV	CELLTYPE	control_PKP2	6	18	EC
B4GALT1	1.35	0.00055	0.182	0.543	7.71	32.9	2.39e-06	3.26	LV	CELLTYPE	control_PKP2	6	18	EC
TPO	1.35	0.00286	0.783	2.53	9.85	23.6	3.02e-05	2.54	LV	CELLTYPE	control_PKP2	6	18	EC
ZFYVE28	1.35	0.0128	0.0364	0.124	5.57	16.8	0.00027	1.89	LV	CELLTYPE	control_PKP2	6	18	EC
ARHGAP26	1.33	8.97e-06	0.766	2.39	9.82	66.6	2.68e-09	5.05	LV	CELLTYPE	control_PKP2	6	18	EC
CTDSPL	1.33	0.00286	0.146	0.462	7.44	23.6	3.05e-05	2.54	LV	CELLTYPE	control_PKP2	6	18	EC
FOXO3	1.33	0.0112	0.365	1.16	8.76	17.4	0.000217	1.95	LV	CELLTYPE	control_PKP2	6	18	EC
ANKS1A	1.32	0.000295	0.25	0.743	8.17	37	8.85e-07	3.53	LV	CELLTYPE	control_PKP2	6	18	EC
CIT	1.32	0.0123	0.00851	0.0234	3.48	17	0.000252	1.91	LV	CELLTYPE	control_PKP2	6	18	EC
ELOVL7	1.31	0.0471	0.0181	0.0539	4.55	10.9	0.0024	1.33	LV	CELLTYPE	control_PKP2	6	18	EC
LSS	1.31	0.00789	0.0789	0.222	6.52	19.1	0.000123	2.1	LV	CELLTYPE	control_PKP2	6	18	EC
CDA	1.3	0.0232	0.0316	0.0695	5.11	13.9	0.000765	1.63	LV	CELLTYPE	control_PKP2	6	18	EC
APOLD1	1.29	0.0495	0.179	0.389	7.57	10.7	0.00259	1.31	LV	CELLTYPE	control_PKP2	6	18	EC
ATP7B	1.28	0.000918	0.033	0.0968	5.34	29.9	5.23e-06	3.04	LV	CELLTYPE	control_PKP2	6	18	EC
LDLRAD4	1.28	0.000786	0.788	2.39	9.84	30.6	4.33e-06	3.1	LV	CELLTYPE	control_PKP2	6	18	EC
AL445426.1	1.27	0.0134	0.17	0.506	7.63	16.6	0.000288	1.87	LV	CELLTYPE	control_PKP2	6	18	EC
PDK4	1.27	0.0471	0.181	0.389	7.57	10.9	0.00238	1.33	LV	CELLTYPE	control_PKP2	6	18	EC
REPS2	1.26	0.00684	0.0156	0.0386	4.24	19.8	9.8e-05	2.17	LV	CELLTYPE	control_PKP2	6	18	EC
SLC19A2	1.25	0.0212	0.0153	0.0372	4.2	14.3	0.000654	1.67	LV	CELLTYPE	control_PKP2	6	18	EC
AL021368.2	1.24	0.0308	0.00789	0.0213	3.4	12.7	0.0012	1.51	LV	CELLTYPE	control_PKP2	6	18	EC
RNF157	1.23	0.0221	0.0446	0.1	5.59	14	0.000715	1.66	LV	CELLTYPE	control_PKP2	6	18	EC
TMEM233	1.23	0.0379	0.0611	0.171	6.11	11.7	0.00171	1.42	LV	CELLTYPE	control_PKP2	6	18	EC
ACSL3	1.22	4.18e-05	0.183	0.507	7.68	53.6	2.65e-08	4.38	LV	CELLTYPE	control_PKP2	6	18	EC
PCDH19	1.22	0.00918	0.0106	0.0318	3.86	18.3	0.000164	2.04	LV	CELLTYPE	control_PKP2	6	18	EC
AL591368.1	1.2	0.026	0.00849	0.0209	3.46	13.4	0.000918	1.58	LV	CELLTYPE	control_PKP2	6	18	EC
DENND3	1.2	0.0142	0.203	0.58	7.87	16.3	0.000318	1.85	LV	CELLTYPE	control_PKP2	6	18	EC
SH3BGRL2	1.2	0.0038	0.0747	0.22	6.45	22.5	4.3e-05	2.42	LV	CELLTYPE	control_PKP2	6	18	EC
ATAD2	1.19	0.00889	0.0183	0.0462	4.47	18.5	0.000151	2.05	LV	CELLTYPE	control_PKP2	6	18	EC
PDZD2	1.19	0.000295	0.421	1.22	8.91	37.2	8.31e-07	3.53	LV	CELLTYPE	control_PKP2	6	18	EC
BTG2	1.18	0.00535	0.0919	0.214	6.6	21	6.85e-05	2.27	LV	CELLTYPE	control_PKP2	6	18	EC
EPB41L3	1.18	0.0497	0.0341	0.0916	5.28	10.7	0.00262	1.3	LV	CELLTYPE	control_PKP2	6	18	EC
GLIS3	1.18	0.00174	0.109	0.284	6.93	26.5	1.33e-05	2.76	LV	CELLTYPE	control_PKP2	6	18	EC
GRAMD4	1.18	0.00226	0.042	0.101	5.55	24.9	2.08e-05	2.65	LV	CELLTYPE	control_PKP2	6	18	EC
LINC02585	1.17	0.0374	0.00607	0.0189	3.24	11.8	0.00165	1.43	LV	CELLTYPE	control_PKP2	6	18	EC
ZDHHC14	1.17	7.18e-05	0.186	0.533	7.7	48.7	6.85e-08	4.14	LV	CELLTYPE	control_PKP2	6	18	EC
BID	1.16	0.00652	0.0464	0.11	5.7	20.1	9.12e-05	2.19	LV	CELLTYPE	control_PKP2	6	18	EC
C1orf56	1.16	0.00684	0.102	0.234	6.78	19.8	9.83e-05	2.17	LV	CELLTYPE	control_PKP2	6	18	EC
MYO5C	1.15	0.00282	0.0682	0.191	6.29	23.7	2.95e-05	2.55	LV	CELLTYPE	control_PKP2	6	18	EC
ZNF189	1.15	0.00157	0.0293	0.0796	5.09	27	1.13e-05	2.8	LV	CELLTYPE	control_PKP2	6	18	EC
AP001528.2	1.13	0.00239	0.138	0.366	7.27	24.6	2.28e-05	2.62	LV	CELLTYPE	control_PKP2	6	18	EC
DOCK9	1.13	0.000295	1.02	2.74	10.1	37	8.77e-07	3.53	LV	CELLTYPE	control_PKP2	6	18	EC
POLR3C	1.13	0.000388	0.0328	0.0822	5.21	35	1.44e-06	3.41	LV	CELLTYPE	control_PKP2	6	18	EC
GLUL	1.12	0.002	0.0484	0.104	5.68	25.6	1.72e-05	2.7	LV	CELLTYPE	control_PKP2	6	18	EC
LHFPL6	1.12	0.000615	0.818	2.19	9.78	32.2	2.84e-06	3.21	LV	CELLTYPE	control_PKP2	6	18	EC
WFS1	1.12	0.0323	0.0208	0.0407	4.49	12.4	0.0013	1.49	LV	CELLTYPE	control_PKP2	6	18	EC
ATOH8	1.11	0.0235	0.0921	0.253	6.7	13.8	0.000792	1.63	LV	CELLTYPE	control_PKP2	6	18	EC
UBALD2	1.11	0.00298	0.0207	0.0506	4.58	23.4	3.26e-05	2.53	LV	CELLTYPE	control_PKP2	6	18	EC
CEBPD	1.1	0.00898	0.181	0.369	7.48	18.4	0.000156	2.05	LV	CELLTYPE	control_PKP2	6	18	EC
CLEC1A	1.1	0.000151	0.1	0.239	6.71	41.5	3.14e-07	3.82	LV	CELLTYPE	control_PKP2	6	18	EC
JUND	1.1	0.0359	0.114	0.286	6.9	12	0.00153	1.44	LV	CELLTYPE	control_PKP2	6	18	EC
C1QTNF1	1.09	0.0308	0.0407	0.0817	5.35	12.6	0.0012	1.51	LV	CELLTYPE	control_PKP2	6	18	EC
STARD3	1.09	0.000295	0.0544	0.129	5.9	36.9	9.06e-07	3.53	LV	CELLTYPE	control_PKP2	6	18	EC
BICC1	1.08	0.0331	0.0126	0.0271	3.85	12.3	0.00136	1.48	LV	CELLTYPE	control_PKP2	6	18	EC
C17orf58	1.08	0.0323	0.0103	0.0225	3.63	12.5	0.00128	1.49	LV	CELLTYPE	control_PKP2	6	18	EC
CTSH	1.08	0.0099	0.0901	0.212	6.61	17.9	0.000184	2	LV	CELLTYPE	control_PKP2	6	18	EC
GAS6	1.08	0.0244	0.114	0.241	6.9	13.6	0.000836	1.61	LV	CELLTYPE	control_PKP2	6	18	EC
GRB10	1.08	0.00298	0.574	1.64	9.33	23.4	3.23e-05	2.53	LV	CELLTYPE	control_PKP2	6	18	EC
IFNGR1	1.08	0.00308	0.22	0.489	7.86	23.2	3.41e-05	2.51	LV	CELLTYPE	control_PKP2	6	18	EC
ZBTB8A	1.08	0.0282	0.0208	0.053	4.65	13	0.00105	1.55	LV	CELLTYPE	control_PKP2	6	18	EC
UNC13B	1.07	0.00879	0.25	0.634	8.07	18.6	0.000145	2.06	LV	CELLTYPE	control_PKP2	6	18	EC
CA4	1.06	0.0162	0.331	0.644	8.4	15.6	0.000409	1.79	LV	CELLTYPE	control_PKP2	6	18	EC
DLGAP1	1.06	0.0151	0.0307	0.0825	5.15	16	0.000356	1.82	LV	CELLTYPE	control_PKP2	6	18	EC
PTPN18	1.06	6.88e-05	0.0579	0.148	6.02	50.3	4.98e-08	4.16	LV	CELLTYPE	control_PKP2	6	18	EC
TACC1	1.06	0.019	1.89	5.17	11	14.7	0.000553	1.72	LV	CELLTYPE	control_PKP2	6	18	EC
MINDY2	1.05	0.00177	0.147	0.356	7.31	26.3	1.4e-05	2.75	LV	CELLTYPE	control_PKP2	6	18	EC
PRKX	1.05	0.00117	0.103	0.278	6.84	28.4	7.75e-06	2.93	LV	CELLTYPE	control_PKP2	6	18	EC
TPD52L1	1.05	0.0186	0.097	0.235	6.67	14.8	0.000534	1.73	LV	CELLTYPE	control_PKP2	6	18	EC
WNK1	1.05	0.0226	0.632	1.61	9.41	14	0.000737	1.65	LV	CELLTYPE	control_PKP2	6	18	EC
ELL2	1.03	0.0116	0.0556	0.126	5.9	17.2	0.000233	1.93	LV	CELLTYPE	control_PKP2	6	18	EC
EPB41L5	1.03	0.015	0.0768	0.213	6.42	16	0.000351	1.82	LV	CELLTYPE	control_PKP2	6	18	EC
INSR	1.03	0.0323	0.327	0.695	8.36	12.5	0.00129	1.49	LV	CELLTYPE	control_PKP2	6	18	EC
LRRC1	1.03	0.0134	0.0274	0.0729	4.97	16.6	0.000287	1.87	LV	CELLTYPE	control_PKP2	6	18	EC
TMEM64	1.03	0.00908	0.0161	0.0399	4.29	18.3	0.000159	2.04	LV	CELLTYPE	control_PKP2	6	18	EC
SEPT9	1.02	0.000144	0.192	0.442	7.63	42.1	2.74e-07	3.84	LV	CELLTYPE	control_PKP2	6	18	EC
CARMIL1	1.01	0.0459	0.0347	0.08	5.22	11	0.00228	1.34	LV	CELLTYPE	control_PKP2	6	18	EC
LY6E-DT	1.01	0.0217	0.0133	0.0286	3.94	14.1	0.00069	1.66	LV	CELLTYPE	control_PKP2	6	18	EC
SLCO3A1	1	0.000125	0.357	0.895	8.53	43.4	2.08e-07	3.9	LV	CELLTYPE	control_PKP2	6	18	EC
CDK14	0.997	0.012	0.199	0.479	7.73	17.1	0.000242	1.92	LV	CELLTYPE	control_PKP2	6	18	EC
TMTC1	0.986	0.0147	1.49	3.66	10.6	16.1	0.000338	1.83	LV	CELLTYPE	control_PKP2	6	18	EC
AC005332.6	0.985	0.0356	0.0131	0.0242	3.86	12.1	0.00151	1.45	LV	CELLTYPE	control_PKP2	6	18	EC
KLF12	0.985	0.000153	0.471	1.1	8.93	41.1	3.46e-07	3.81	LV	CELLTYPE	control_PKP2	6	18	EC
IFFO2	0.984	0.0471	0.0272	0.0731	4.95	10.9	0.00238	1.33	LV	CELLTYPE	control_PKP2	6	18	EC
PRDM11	0.977	0.0082	0.0156	0.0394	4.24	18.9	0.000132	2.09	LV	CELLTYPE	control_PKP2	6	18	EC
FMNL2	0.976	7.18e-05	0.279	0.655	8.16	48.1	7.79e-08	4.14	LV	CELLTYPE	control_PKP2	6	18	EC
SH3RF1	0.973	0.00514	0.151	0.362	7.33	21.1	6.47e-05	2.29	LV	CELLTYPE	control_PKP2	6	18	EC
SRGAP2	0.97	0.000376	0.291	0.689	8.24	35.2	1.36e-06	3.42	LV	CELLTYPE	control_PKP2	6	18	EC
NFKBIA	0.967	0.0467	0.396	0.743	8.66	10.9	0.00234	1.33	LV	CELLTYPE	control_PKP2	6	18	EC
ARHGEF7	0.963	0.0043	0.243	0.556	7.96	21.9	5.1e-05	2.37	LV	CELLTYPE	control_PKP2	6	18	EC
TLE1	0.958	0.00188	0.103	0.239	6.72	26	1.51e-05	2.73	LV	CELLTYPE	control_PKP2	6	18	EC
CBFA2T3	0.952	0.012	0.0447	0.1	5.58	17.1	0.000245	1.92	LV	CELLTYPE	control_PKP2	6	18	EC
GPR89B	0.948	0.00433	0.033	0.0772	5.18	21.8	5.21e-05	2.36	LV	CELLTYPE	control_PKP2	6	18	EC
IP6K2	0.946	0.00118	0.196	0.438	7.67	28.4	7.88e-06	2.93	LV	CELLTYPE	control_PKP2	6	18	EC
PRSS23	0.944	0.00953	0.284	0.687	8.22	18.1	0.000171	2.02	LV	CELLTYPE	control_PKP2	6	18	EC
MFSD10	0.943	0.0096	0.034	0.0761	5.23	18.1	0.000173	2.02	LV	CELLTYPE	control_PKP2	6	18	EC
TPK1	0.936	0.002	0.164	0.37	7.39	25.7	1.64e-05	2.7	LV	CELLTYPE	control_PKP2	6	18	EC
JDP2	0.934	0.0406	0.0412	0.101	5.51	11.5	0.00188	1.39	LV	CELLTYPE	control_PKP2	6	18	EC
TP53I3	0.934	0.00174	0.0266	0.0495	4.75	26.4	1.34e-05	2.76	LV	CELLTYPE	control_PKP2	6	18	EC
MLLT3	0.931	0.00543	0.183	0.42	7.55	20.8	7.12e-05	2.27	LV	CELLTYPE	control_PKP2	6	18	EC
ELMO1	0.928	0.0183	1.28	3.14	10.4	15	0.000509	1.74	LV	CELLTYPE	control_PKP2	6	18	EC
NIPAL3	0.926	0.0211	0.0624	0.144	6.03	14.3	0.000641	1.68	LV	CELLTYPE	control_PKP2	6	18	EC
RYBP	0.926	0.00113	0.095	0.236	6.64	28.7	7.24e-06	2.95	LV	CELLTYPE	control_PKP2	6	18	EC
AC092384.1	0.923	0.0164	0.0183	0.0413	4.39	15.5	0.000426	1.78	LV	CELLTYPE	control_PKP2	6	18	EC
PLEKHG1	0.922	0.0323	1.11	2.58	10.1	12.4	0.0013	1.49	LV	CELLTYPE	control_PKP2	6	18	EC
ASIP	0.92	0.0297	0.017	0.0311	4.19	12.8	0.00114	1.53	LV	CELLTYPE	control_PKP2	6	18	EC
CHST3	0.918	0.0483	0.0492	0.124	5.78	10.8	0.0025	1.32	LV	CELLTYPE	control_PKP2	6	18	EC
AKT3	0.914	0.00252	0.833	2.03	9.77	24.1	2.6e-05	2.6	LV	CELLTYPE	control_PKP2	6	18	EC
SLC22A23	0.91	0.0241	0.062	0.145	6.02	13.7	0.00082	1.62	LV	CELLTYPE	control_PKP2	6	18	EC
PTPRM	0.908	0.00212	3.24	7.43	11.7	25.3	1.88e-05	2.67	LV	CELLTYPE	control_PKP2	6	18	EC
ADAMTS15	0.906	0.0323	0.0136	0.0292	3.96	12.5	0.00129	1.49	LV	CELLTYPE	control_PKP2	6	18	EC
AFF1	0.895	0.00252	0.631	1.49	9.33	24.2	2.56e-05	2.6	LV	CELLTYPE	control_PKP2	6	18	EC
TBC1D10A	0.893	0.0262	0.0305	0.073	5.1	13.3	0.000928	1.58	LV	CELLTYPE	control_PKP2	6	18	EC
LYST	0.89	0.00734	0.197	0.456	7.67	19.5	0.000109	2.13	LV	CELLTYPE	control_PKP2	6	18	EC
KLF7	0.887	0.00212	0.319	0.757	8.33	25.3	1.85e-05	2.67	LV	CELLTYPE	control_PKP2	6	18	EC
LMBR1	0.883	0.00394	0.285	0.67	8.22	22.3	4.52e-05	2.4	LV	CELLTYPE	control_PKP2	6	18	EC
PELI2	0.882	0.0474	0.0911	0.217	6.55	10.9	0.00242	1.32	LV	CELLTYPE	control_PKP2	6	18	EC
HS6ST1	0.881	0.0439	0.0148	0.0326	4.08	11.2	0.00208	1.36	LV	CELLTYPE	control_PKP2	6	18	EC
TBCD	0.881	0.0395	0.399	0.89	8.62	11.6	0.00181	1.4	LV	CELLTYPE	control_PKP2	6	18	EC
TRIM35	0.876	0.0211	0.0233	0.0469	4.61	14.3	0.00064	1.68	LV	CELLTYPE	control_PKP2	6	18	EC
NCOA3	0.874	0.0371	0.907	2.21	9.91	11.9	0.00161	1.43	LV	CELLTYPE	control_PKP2	6	18	EC
CDC42EP4	0.873	0.0323	0.111	0.245	6.82	12.4	0.0013	1.49	LV	CELLTYPE	control_PKP2	6	18	EC
EPAS1	0.873	0.0153	0.918	2.16	9.89	15.9	0.000369	1.82	LV	CELLTYPE	control_PKP2	6	18	EC
BACH2	0.872	0.0123	0.0613	0.144	6.03	16.9	0.000256	1.91	LV	CELLTYPE	control_PKP2	6	18	EC
NET1	0.866	0.0386	0.0188	0.045	4.44	11.7	0.00175	1.41	LV	CELLTYPE	control_PKP2	6	18	EC
RASAL2	0.866	0.0215	1.41	3.12	10.5	14.2	0.000677	1.67	LV	CELLTYPE	control_PKP2	6	18	EC
CYP4F12	0.865	0.0196	0.035	0.0621	5.13	14.6	0.000575	1.71	LV	CELLTYPE	control_PKP2	6	18	EC
EEPD1	0.865	0.002	0.327	0.741	8.36	25.6	1.72e-05	2.7	LV	CELLTYPE	control_PKP2	6	18	EC
SMTN	0.865	0.0497	0.127	0.229	7.02	10.7	0.00262	1.3	LV	CELLTYPE	control_PKP2	6	18	EC
CD109	0.862	0.0214	0.122	0.264	6.97	14.2	0.000673	1.67	LV	CELLTYPE	control_PKP2	6	18	EC
SUSD6	0.859	0.00213	0.194	0.454	7.61	25.2	1.91e-05	2.67	LV	CELLTYPE	control_PKP2	6	18	EC
SASH1	0.857	0.000767	0.756	1.69	9.57	30.8	4.08e-06	3.12	LV	CELLTYPE	control_PKP2	6	18	EC
SNX8	0.854	0.0287	0.0417	0.0854	5.4	13	0.00107	1.54	LV	CELLTYPE	control_PKP2	6	18	EC
ERN1	0.853	0.0365	0.0687	0.147	6.14	12	0.00157	1.44	LV	CELLTYPE	control_PKP2	6	18	EC
XAF1	0.853	0.0191	0.356	0.744	8.47	14.7	0.000558	1.72	LV	CELLTYPE	control_PKP2	6	18	EC
HPCAL1	0.852	0.0128	0.242	0.538	7.94	16.8	0.00027	1.89	LV	CELLTYPE	control_PKP2	6	18	EC
LRRN2	0.852	0.00761	0.0291	0.0584	4.93	19.3	0.000118	2.12	LV	CELLTYPE	control_PKP2	6	18	EC
AP3S1	0.85	0.000767	0.0766	0.151	6.27	30.8	4.16e-06	3.12	LV	CELLTYPE	control_PKP2	6	18	EC
PNPLA2	0.849	0.00455	0.0368	0.067	5.19	21.6	5.64e-05	2.34	LV	CELLTYPE	control_PKP2	6	18	EC
CDC42SE1	0.848	0.0151	0.103	0.194	6.67	16	0.000359	1.82	LV	CELLTYPE	control_PKP2	6	18	EC
OTUD7A	0.846	0.0194	0.0477	0.12	5.7	14.7	0.000569	1.71	LV	CELLTYPE	control_PKP2	6	18	EC
SNED1	0.846	0.0319	0.122	0.305	6.99	12.5	0.00125	1.5	LV	CELLTYPE	control_PKP2	6	18	EC
DENND2A	0.841	0.0269	0.204	0.447	7.71	13.2	0.000962	1.57	LV	CELLTYPE	control_PKP2	6	18	EC
C21orf62-AS1	0.84	0.01	0.0243	0.0536	4.74	17.8	0.00019	2	LV	CELLTYPE	control_PKP2	6	18	EC
PARD3B	0.839	0.00185	0.397	0.866	8.63	26.1	1.48e-05	2.73	LV	CELLTYPE	control_PKP2	6	18	EC
TAL1	0.832	0.00394	0.0448	0.101	5.58	22.3	4.5e-05	2.4	LV	CELLTYPE	control_PKP2	6	18	EC
TNKS1BP1	0.828	0.0304	0.045	0.0959	5.53	12.7	0.00117	1.52	LV	CELLTYPE	control_PKP2	6	18	EC
AASS	0.825	0.00688	0.0518	0.103	5.71	19.7	0.000101	2.16	LV	CELLTYPE	control_PKP2	6	18	EC
DGKH	0.822	0.000315	0.39	0.82	8.59	36.5	1e-06	3.5	LV	CELLTYPE	control_PKP2	6	18	EC
SMARCA2	0.819	0.00165	0.306	0.704	8.3	26.8	1.23e-05	2.78	LV	CELLTYPE	control_PKP2	6	18	EC
CLMN	0.815	0.0256	0.0791	0.169	6.3	13.4	0.000895	1.59	LV	CELLTYPE	control_PKP2	6	18	EC
PHKA1	0.813	0.0346	0.0334	0.0679	5.1	12.2	0.00145	1.46	LV	CELLTYPE	control_PKP2	6	18	EC
SEC16B	0.812	0.0163	0.0263	0.0616	4.89	15.5	0.000417	1.79	LV	CELLTYPE	control_PKP2	6	18	EC
ZFHX3	0.812	0.00759	0.173	0.364	7.45	19.3	0.000117	2.12	LV	CELLTYPE	control_PKP2	6	18	EC
NAA60	0.811	0.0213	0.0242	0.0395	4.58	14.3	0.000661	1.67	LV	CELLTYPE	control_PKP2	6	18	EC
SOS2	0.807	0.00661	0.231	0.512	7.88	20	9.33e-05	2.18	LV	CELLTYPE	control_PKP2	6	18	EC
PKD2	0.805	0.00117	0.0967	0.214	6.63	28.5	7.68e-06	2.93	LV	CELLTYPE	control_PKP2	6	18	EC
KIF17	0.801	0.0171	0.0529	0.113	5.81	15.3	0.00045	1.77	LV	CELLTYPE	control_PKP2	6	18	EC
FZD4	0.797	0.0157	0.156	0.318	7.25	15.7	0.000387	1.8	LV	CELLTYPE	control_PKP2	6	18	EC
HYAL1	0.795	0.0329	0.108	0.184	6.69	12.4	0.00134	1.48	LV	CELLTYPE	control_PKP2	6	18	EC
DENND2C	0.794	0.0359	0.0249	0.0546	4.78	12	0.00153	1.44	LV	CELLTYPE	control_PKP2	6	18	EC
HIC2	0.794	0.0379	0.0172	0.0397	4.29	11.7	0.00171	1.42	LV	CELLTYPE	control_PKP2	6	18	EC
AHDC1	0.793	0.00764	0.0671	0.146	6.1	19.2	0.000119	2.12	LV	CELLTYPE	control_PKP2	6	18	EC
AGAP4	0.789	0.0172	0.0319	0.0627	5.05	15.3	0.000454	1.77	LV	CELLTYPE	control_PKP2	6	18	EC
HNRNPH1	0.785	0.0153	0.369	0.656	8.45	15.9	0.000367	1.82	LV	CELLTYPE	control_PKP2	6	18	EC
MAP2	0.784	0.013	0.223	0.494	7.83	16.7	0.000277	1.88	LV	CELLTYPE	control_PKP2	6	18	EC
DSCAML1	0.782	0.0453	0.0931	0.221	6.61	11.1	0.00222	1.34	LV	CELLTYPE	control_PKP2	6	18	EC
PRPS1	0.782	0.0446	0.0126	0.0244	3.8	11.1	0.00217	1.35	LV	CELLTYPE	control_PKP2	6	18	EC
PPFIBP1	0.781	0.0373	0.971	2.04	9.92	11.8	0.00164	1.43	LV	CELLTYPE	control_PKP2	6	18	EC
CHST7	0.78	0.028	0.016	0.0313	4.11	13.1	0.00102	1.55	LV	CELLTYPE	control_PKP2	6	18	EC
STARD8	0.779	0.0189	0.0466	0.103	5.6	14.8	0.000544	1.72	LV	CELLTYPE	control_PKP2	6	18	EC
LRCH1	0.778	0.00139	0.369	0.811	8.53	27.6	9.66e-06	2.86	LV	CELLTYPE	control_PKP2	6	18	EC
CRACR2B	0.767	0.0196	0.0439	0.0865	5.52	14.6	0.000578	1.71	LV	CELLTYPE	control_PKP2	6	18	EC
TLN2	0.765	0.0205	0.169	0.338	7.41	14.5	0.000614	1.69	LV	CELLTYPE	control_PKP2	6	18	EC
MED13L	0.764	0.00277	0.944	2.06	9.88	23.8	2.88e-05	2.56	LV	CELLTYPE	control_PKP2	6	18	EC
PACSIN2	0.76	0.025	0.158	0.345	7.31	13.5	0.00087	1.6	LV	CELLTYPE	control_PKP2	6	18	EC
SREBF2	0.759	0.0112	0.0904	0.179	6.49	17.4	0.000218	1.95	LV	CELLTYPE	control_PKP2	6	18	EC
FNIP2	0.758	0.00535	0.189	0.387	7.51	20.9	6.87e-05	2.27	LV	CELLTYPE	control_PKP2	6	18	EC
HMCES	0.758	0.0248	0.0368	0.0766	5.25	13.5	0.000858	1.61	LV	CELLTYPE	control_PKP2	6	18	EC
PRKAR2A	0.758	0.00573	0.179	0.348	7.47	20.6	7.62e-05	2.24	LV	CELLTYPE	control_PKP2	6	18	EC
KALRN	0.752	0.041	0.89	1.9	9.75	11.5	0.00191	1.39	LV	CELLTYPE	control_PKP2	6	18	EC
SRGAP2B	0.746	0.00239	0.17	0.33	7.38	24.6	2.3e-05	2.62	LV	CELLTYPE	control_PKP2	6	18	EC
HERPUD1	0.738	0.0233	0.116	0.209	6.78	13.8	0.000779	1.63	LV	CELLTYPE	control_PKP2	6	18	EC
JARID2	0.736	0.00591	0.268	0.568	8.03	20.4	8.07e-05	2.23	LV	CELLTYPE	control_PKP2	6	18	EC
NCALD	0.735	0.00828	0.531	1.13	9.03	18.8	0.000136	2.08	LV	CELLTYPE	control_PKP2	6	18	EC
KYAT1	0.731	0.026	0.0302	0.0628	5.02	13.4	0.000917	1.58	LV	CELLTYPE	control_PKP2	6	18	EC
ZNF516	0.731	0.0306	0.0547	0.118	5.79	12.7	0.00118	1.51	LV	CELLTYPE	control_PKP2	6	18	EC
TBXA2R	0.729	0.0308	0.0273	0.0441	4.73	12.6	0.0012	1.51	LV	CELLTYPE	control_PKP2	6	18	EC
PRELID2	0.726	0.0376	0.0674	0.153	6.15	11.8	0.00167	1.43	LV	CELLTYPE	control_PKP2	6	18	EC
PLXDC2	0.721	0.0112	1.7	3.22	10.7	17.3	0.000222	1.95	LV	CELLTYPE	control_PKP2	6	18	EC
FNBP1L	0.719	0.0112	0.333	0.656	8.34	17.4	0.000221	1.95	LV	CELLTYPE	control_PKP2	6	18	EC
SMCHD1	0.717	0.0162	0.281	0.561	8.09	15.6	0.000408	1.79	LV	CELLTYPE	control_PKP2	6	18	EC
AC058791.1	0.716	0.00818	0.0708	0.15	6.16	19	0.00013	2.09	LV	CELLTYPE	control_PKP2	6	18	EC
SRSF6	0.716	0.0378	0.0854	0.145	6.36	11.8	0.00168	1.42	LV	CELLTYPE	control_PKP2	6	18	EC
HSD17B7	0.714	0.041	0.0153	0.0269	4	11.5	0.0019	1.39	LV	CELLTYPE	control_PKP2	6	18	EC
STK39	0.709	0.0233	0.0653	0.127	6.04	13.8	0.000779	1.63	LV	CELLTYPE	control_PKP2	6	18	EC
MAP4	0.708	0.0212	0.529	1.12	9.03	14.3	0.000646	1.67	LV	CELLTYPE	control_PKP2	6	18	EC
ADGRL2	0.705	0.0232	0.305	0.594	8.2	13.9	0.000765	1.63	LV	CELLTYPE	control_PKP2	6	18	EC
IGF2R	0.698	0.0422	0.199	0.391	7.54	11.4	0.00197	1.38	LV	CELLTYPE	control_PKP2	6	18	EC
ATP11B	0.696	0.0112	0.133	0.266	7.02	17.4	0.000217	1.95	LV	CELLTYPE	control_PKP2	6	18	EC
SH2D3C	0.696	0.00918	0.463	0.903	8.77	18.3	0.000162	2.04	LV	CELLTYPE	control_PKP2	6	18	EC
ZFAND5	0.694	0.0163	0.0586	0.107	5.81	15.5	0.000421	1.79	LV	CELLTYPE	control_PKP2	6	18	EC
SFMBT2	0.692	0.0172	0.228	0.487	7.78	15.3	0.000452	1.77	LV	CELLTYPE	control_PKP2	6	18	EC
ARSA	0.688	0.0477	0.0308	0.0525	4.96	10.8	0.00246	1.32	LV	CELLTYPE	control_PKP2	6	18	EC
STK24	0.687	0.046	0.158	0.34	7.26	11	0.00229	1.34	LV	CELLTYPE	control_PKP2	6	18	EC
SIRT5	0.685	0.025	0.0487	0.105	5.68	13.5	0.000867	1.6	LV	CELLTYPE	control_PKP2	6	18	EC
NOL11	0.68	0.0149	0.0343	0.0573	5.06	16.1	0.000347	1.83	LV	CELLTYPE	control_PKP2	6	18	EC
LUC7L2	0.679	0.0471	0.0289	0.0441	4.8	10.9	0.0024	1.33	LV	CELLTYPE	control_PKP2	6	18	EC
TFDP2	0.676	0.0212	0.109	0.203	6.73	14.3	0.000655	1.67	LV	CELLTYPE	control_PKP2	6	18	EC
PPP1R16B	0.674	0.0287	0.337	0.713	8.35	12.9	0.00108	1.54	LV	CELLTYPE	control_PKP2	6	18	EC
KDM3A	0.668	0.0497	0.0665	0.133	6.06	10.7	0.00262	1.3	LV	CELLTYPE	control_PKP2	6	18	EC
WDR47	0.665	0.0148	0.0406	0.0812	5.36	16.1	0.000341	1.83	LV	CELLTYPE	control_PKP2	6	18	EC
ITGA9	0.662	0.0306	0.479	0.955	8.8	12.7	0.00118	1.51	LV	CELLTYPE	control_PKP2	6	18	EC
TNS2	0.659	0.0163	0.245	0.45	7.88	15.5	0.000419	1.79	LV	CELLTYPE	control_PKP2	6	18	EC
DIP2C	0.658	0.0241	0.165	0.327	7.31	13.7	0.000816	1.62	LV	CELLTYPE	control_PKP2	6	18	EC
ZC2HC1A	0.658	0.0154	0.0434	0.0781	5.42	15.8	0.000374	1.81	LV	CELLTYPE	control_PKP2	6	18	EC
BCL2L13	0.657	0.0216	0.0946	0.171	6.49	14.2	0.000685	1.67	LV	CELLTYPE	control_PKP2	6	18	EC
WASF2	0.655	0.00803	0.294	0.603	8.15	19	0.000127	2.1	LV	CELLTYPE	control_PKP2	6	18	EC
KIAA0825	0.654	0.0443	0.0705	0.139	6.09	11.2	0.00212	1.35	LV	CELLTYPE	control_PKP2	6	18	EC
STPG1	0.652	0.0484	0.0207	0.0385	4.43	10.8	0.00251	1.32	LV	CELLTYPE	control_PKP2	6	18	EC
AC005261.1	0.651	0.033	0.0294	0.0551	4.88	12.4	0.00135	1.48	LV	CELLTYPE	control_PKP2	6	18	EC
PIP4K2A	0.649	0.00431	0.138	0.271	7.05	21.9	5.14e-05	2.37	LV	CELLTYPE	control_PKP2	6	18	EC
STIM1	0.649	0.0162	0.163	0.31	7.29	15.6	0.00041	1.79	LV	CELLTYPE	control_PKP2	6	18	EC
ZNF512	0.644	0.0185	0.0701	0.133	6.07	14.9	0.000523	1.73	LV	CELLTYPE	control_PKP2	6	18	EC
RNF130	0.641	0.019	0.171	0.315	7.33	14.8	0.00055	1.72	LV	CELLTYPE	control_PKP2	6	18	EC
DECR1	0.637	0.0142	0.16	0.291	7.25	16.3	0.000317	1.85	LV	CELLTYPE	control_PKP2	6	18	EC
FCHSD2	0.636	0.0141	0.881	1.63	9.69	16.4	0.00031	1.85	LV	CELLTYPE	control_PKP2	6	18	EC
LENG8	0.63	0.0175	0.127	0.242	6.92	15.2	0.00047	1.76	LV	CELLTYPE	control_PKP2	6	18	EC
PSD3	0.624	0.0365	0.333	0.57	8.32	11.9	0.00158	1.44	LV	CELLTYPE	control_PKP2	6	18	EC
RRAS	0.624	0.0365	0.0682	0.131	6.07	12	0.00157	1.44	LV	CELLTYPE	control_PKP2	6	18	EC
LIMD1	0.621	0.0162	0.0449	0.0909	5.51	15.6	0.000409	1.79	LV	CELLTYPE	control_PKP2	6	18	EC
AGTPBP1	0.614	0.0439	0.155	0.295	7.23	11.2	0.00208	1.36	LV	CELLTYPE	control_PKP2	6	18	EC
CPD	0.614	0.0281	0.15	0.264	7.13	13	0.00103	1.55	LV	CELLTYPE	control_PKP2	6	18	EC
NOVA2	0.61	0.0289	0.126	0.247	6.93	12.9	0.00109	1.54	LV	CELLTYPE	control_PKP2	6	18	EC
C2CD5	0.609	0.0172	0.0871	0.161	6.38	15.3	0.000455	1.77	LV	CELLTYPE	control_PKP2	6	18	EC
CADPS2	0.607	0.0184	0.949	1.68	9.78	14.9	0.000513	1.74	LV	CELLTYPE	control_PKP2	6	18	EC
CAPNS1	0.6	0.0333	0.065	0.0992	5.9	12.3	0.00138	1.48	LV	CELLTYPE	control_PKP2	6	18	EC
NUTM2A-AS1	0.599	0.0213	0.269	0.458	7.95	14.3	0.000659	1.67	LV	CELLTYPE	control_PKP2	6	18	EC
FBXO3	0.597	0.0112	0.0629	0.107	5.92	17.4	0.00022	1.95	LV	CELLTYPE	control_PKP2	6	18	EC
AC016831.7	0.594	0.0221	0.811	1.54	9.56	14	0.000714	1.66	LV	CELLTYPE	control_PKP2	6	18	EC
MTMR14	0.589	0.0458	0.0453	0.0796	5.43	11	0.00227	1.34	LV	CELLTYPE	control_PKP2	6	18	EC
TCF7L1	0.588	0.0406	0.302	0.6	8.16	11.5	0.00188	1.39	LV	CELLTYPE	control_PKP2	6	18	EC
MAN2A1	0.587	0.0162	0.0971	0.176	6.49	15.6	0.000404	1.79	LV	CELLTYPE	control_PKP2	6	18	EC
ZNF518A	0.581	0.0287	0.0989	0.179	6.56	12.9	0.00108	1.54	LV	CELLTYPE	control_PKP2	6	18	EC
TMTC2	0.58	0.0431	0.6	1	9.12	11.3	0.00203	1.37	LV	CELLTYPE	control_PKP2	6	18	EC
EFR3A	0.577	0.0272	0.0923	0.155	6.43	13.2	0.000981	1.57	LV	CELLTYPE	control_PKP2	6	18	EC
RREB1	0.564	0.0126	0.166	0.288	7.26	16.9	0.000263	1.9	LV	CELLTYPE	control_PKP2	6	18	EC
AGAP3	0.555	0.0443	0.047	0.0843	5.5	11.2	0.00214	1.35	LV	CELLTYPE	control_PKP2	6	18	EC
KCTD9	0.552	0.0407	0.0629	0.112	5.92	11.5	0.00189	1.39	LV	CELLTYPE	control_PKP2	6	18	EC
SUN2	0.552	0.0452	0.054	0.0816	5.66	11.1	0.00221	1.34	LV	CELLTYPE	control_PKP2	6	18	EC
EHBP1	0.546	0.0213	0.235	0.434	7.77	14.2	0.000664	1.67	LV	CELLTYPE	control_PKP2	6	18	EC
RAB12	0.536	0.0151	0.0802	0.13	6.21	16	0.000354	1.82	LV	CELLTYPE	control_PKP2	6	18	EC
ZCCHC7	0.532	0.0173	0.289	0.517	8.05	15.2	0.000463	1.76	LV	CELLTYPE	control_PKP2	6	18	EC
SRGAP2C	0.53	0.0281	0.124	0.215	6.86	13.1	0.00103	1.55	LV	CELLTYPE	control_PKP2	6	18	EC
ASCC1	0.529	0.0256	0.113	0.189	6.73	13.4	0.000897	1.59	LV	CELLTYPE	control_PKP2	6	18	EC
C1QTNF3-AMACR	0.527	0.0488	0.0506	0.0824	5.58	10.7	0.00254	1.31	LV	CELLTYPE	control_PKP2	6	18	EC
ELP2	0.526	0.0289	0.0672	0.112	5.96	12.9	0.0011	1.54	LV	CELLTYPE	control_PKP2	6	18	EC
PHIP	0.525	0.0211	0.236	0.391	7.78	14.3	0.000641	1.68	LV	CELLTYPE	control_PKP2	6	18	EC
FAM120B	0.524	0.0396	0.154	0.27	7.14	11.6	0.00182	1.4	LV	CELLTYPE	control_PKP2	6	18	EC
CCNH	0.518	0.0372	0.327	0.58	8.23	11.9	0.00162	1.43	LV	CELLTYPE	control_PKP2	6	18	EC
GRAMD2B	0.518	0.0447	0.0636	0.116	5.94	11.1	0.00218	1.35	LV	CELLTYPE	control_PKP2	6	18	EC
RAB1A	0.512	0.0461	0.288	0.458	8.05	11	0.0023	1.34	LV	CELLTYPE	control_PKP2	6	18	EC
FNDC3B	0.511	0.0229	0.52	0.932	8.91	13.9	0.00075	1.64	LV	CELLTYPE	control_PKP2	6	18	EC
ARID1B	0.507	0.0173	0.662	1.2	9.25	15.3	0.00046	1.76	LV	CELLTYPE	control_PKP2	6	18	EC
CCDC14	0.506	0.0323	0.067	0.103	5.94	12.4	0.0013	1.49	LV	CELLTYPE	control_PKP2	6	18	EC
PSEN1	0.505	0.043	0.12	0.208	6.8	11.3	0.00201	1.37	LV	CELLTYPE	control_PKP2	6	18	EC
DHX15	0.503	0.0219	0.114	0.186	6.7	14.1	0.0007	1.66	LV	CELLTYPE	control_PKP2	6	18	EC
MARCH6	0.503	0.0233	0.179	0.3	7.36	13.8	0.000783	1.63	LV	CELLTYPE	control_PKP2	6	18	EC

## Sheet: PVneg_control
Gene	logFC	FDR	mean_exp_control	mean_exp_genotype	logCPM	F	PValue	FDR_plot	Region	annotation_level	comparison	Observations_genotype	Observations_reference	cell_state
FOSB	3.73	0.00121	0.00273	0.0776	3.91	31.6	2.79e-06	2.92	LV	CELLTYPE	control_PVneg	8	18	EC
FAM19A5	3.02	0.00107	0.00549	0.0736	4.1	33	1.94e-06	2.97	LV	CELLTYPE	control_PVneg	8	18	EC
HBA2	2.84	0.00883	0.00481	0.0398	3.58	17.5	0.000191	2.05	LV	CELLTYPE	control_PVneg	8	18	EC
ZBP1	2.66	0.0357	0.00152	0.0177	2.7	10.4	0.0028	1.45	LV	CELLTYPE	control_PVneg	8	18	EC
FOS	2.38	0.0224	0.0435	0.296	6.32	12.7	0.00114	1.65	LV	CELLTYPE	control_PVneg	8	18	EC
HBA1	2.36	0.0364	0.00246	0.0168	2.64	10.3	0.00289	1.44	LV	CELLTYPE	control_PVneg	8	18	EC
SLC45A4	2.12	0.00564	0.0152	0.0968	4.69	20.7	6.79e-05	2.25	LV	CELLTYPE	control_PVneg	8	18	EC
IGSF9B	1.8	0.000114	0.0135	0.0752	4.41	51.4	2.93e-08	3.94	LV	CELLTYPE	control_PVneg	8	18	EC
COL25A1	1.78	0.017	0.0839	0.407	6.83	14	0.000692	1.77	LV	CELLTYPE	control_PVneg	8	18	EC
TMEM233	1.68	0.00126	0.0611	0.335	6.38	30.4	3.8e-06	2.9	LV	CELLTYPE	control_PVneg	8	18	EC
LINC00299	1.66	0.00524	0.00614	0.0412	3.45	21.2	5.61e-05	2.28	LV	CELLTYPE	control_PVneg	8	18	EC
INHBB	1.61	0.0162	0.00901	0.0459	3.72	14.2	0.000632	1.79	LV	CELLTYPE	control_PVneg	8	18	EC
AC246817.1	1.58	0.011	0.00689	0.0326	3.54	16.4	0.000287	1.96	LV	CELLTYPE	control_PVneg	8	18	EC
ANKRD20A1	1.56	0.0189	0.00515	0.026	3.08	13.5	0.000838	1.72	LV	CELLTYPE	control_PVneg	8	18	EC
LEF1	1.52	0.0283	0.00313	0.014	2.46	11.5	0.00178	1.55	LV	CELLTYPE	control_PVneg	8	18	EC
IQCN	1.46	0.00858	0.00642	0.0334	3.35	17.8	0.000173	2.07	LV	CELLTYPE	control_PVneg	8	18	EC
GHRLOS	1.43	0.0136	0.0028	0.015	2.38	15.1	0.000453	1.87	LV	CELLTYPE	control_PVneg	8	18	EC
MX2	1.39	0.0321	0.0681	0.325	6.51	10.9	0.0023	1.49	LV	CELLTYPE	control_PVneg	8	18	EC
DUSP6	1.38	0.00631	0.048	0.199	5.9	19.8	9e-05	2.2	LV	CELLTYPE	control_PVneg	8	18	EC
GPSM3	1.37	0.00792	0.00821	0.0372	3.55	18.3	0.000148	2.1	LV	CELLTYPE	control_PVneg	8	18	EC
GRB10	1.37	0.000154	0.574	2.32	9.47	46.6	7.89e-08	3.81	LV	CELLTYPE	control_PVneg	8	18	EC
BCL2	1.36	0.00229	0.0323	0.128	5.3	26.7	1.06e-05	2.64	LV	CELLTYPE	control_PVneg	8	18	EC
XAF1	1.36	0.000413	0.356	1.52	8.8	38.8	4.58e-07	3.38	LV	CELLTYPE	control_PVneg	8	18	EC
PDZD4	1.34	0.0235	0.00382	0.0163	2.65	12.4	0.00126	1.63	LV	CELLTYPE	control_PVneg	8	18	EC
BICC1	1.32	0.0132	0.0126	0.0418	4.09	15.3	0.000425	1.88	LV	CELLTYPE	control_PVneg	8	18	EC
CLMN	1.31	0.000413	0.0791	0.332	6.54	38.8	4.55e-07	3.38	LV	CELLTYPE	control_PVneg	8	18	EC
EPB41L3	1.31	0.00468	0.0341	0.122	5.43	21.8	4.63e-05	2.33	LV	CELLTYPE	control_PVneg	8	18	EC
FAM49A	1.3	0.00735	0.0224	0.0956	4.87	18.7	0.000128	2.13	LV	CELLTYPE	control_PVneg	8	18	EC
AP002807.1	1.28	0.0286	0.00361	0.0156	2.52	11.4	0.00184	1.54	LV	CELLTYPE	control_PVneg	8	18	EC
PCSK5	1.28	0.00838	0.171	0.634	7.62	18	0.000164	2.08	LV	CELLTYPE	control_PVneg	8	18	EC
AC025946.1	1.27	0.0234	0.00444	0.0247	2.69	12.4	0.00124	1.63	LV	CELLTYPE	control_PVneg	8	18	EC
AC098850.3	1.27	0.00468	0.0419	0.191	5.61	21.8	4.64e-05	2.33	LV	CELLTYPE	control_PVneg	8	18	EC
ELOVL7	1.25	0.019	0.0181	0.0729	4.59	13.4	0.000846	1.72	LV	CELLTYPE	control_PVneg	8	18	EC
ENPP2	1.25	0.0169	0.0158	0.0618	4.4	14	0.000682	1.77	LV	CELLTYPE	control_PVneg	8	18	EC
TMEM9B-AS1	1.25	0.0141	0.00795	0.0286	3.57	15	0.00048	1.85	LV	CELLTYPE	control_PVneg	8	18	EC
CORO2B	1.24	0.00229	0.0485	0.216	5.88	26.8	1.04e-05	2.64	LV	CELLTYPE	control_PVneg	8	18	EC
CSRNP1	1.24	0.00942	0.0361	0.162	5.52	17.2	0.000213	2.03	LV	CELLTYPE	control_PVneg	8	18	EC
SSC5D	1.24	0.00636	0.0145	0.0616	4.25	19.5	0.0001	2.2	LV	CELLTYPE	control_PVneg	8	18	EC
BACH2	1.23	0.000279	0.0613	0.234	6.17	41.2	2.62e-07	3.55	LV	CELLTYPE	control_PVneg	8	18	EC
KCNN3	1.23	0.000114	0.0531	0.2	6.01	51.9	2.64e-08	3.94	LV	CELLTYPE	control_PVneg	8	18	EC
MCF2L	1.23	0.00217	0.431	1.91	8.97	27.4	8.83e-06	2.66	LV	CELLTYPE	control_PVneg	8	18	EC
TBCD	1.23	0.00121	0.399	1.58	8.81	30.9	3.36e-06	2.92	LV	CELLTYPE	control_PVneg	8	18	EC
EGFR	1.22	0.00636	0.205	0.801	7.93	19.5	9.76e-05	2.2	LV	CELLTYPE	control_PVneg	8	18	EC
INSR	1.22	0.00276	0.327	1.22	8.58	25.4	1.55e-05	2.56	LV	CELLTYPE	control_PVneg	8	18	EC
TMCC3	1.22	0.00899	0.0817	0.311	6.63	17.4	0.000198	2.05	LV	CELLTYPE	control_PVneg	8	18	EC
ZFYVE28	1.21	0.00959	0.0364	0.128	5.52	17.1	0.000227	2.02	LV	CELLTYPE	control_PVneg	8	18	EC
PLEKHG2	1.2	0.00174	0.0308	0.125	5.23	28.5	6.4e-06	2.76	LV	CELLTYPE	control_PVneg	8	18	EC
SH3RF3	1.2	0.0027	0.289	1.12	8.33	25.6	1.5e-05	2.57	LV	CELLTYPE	control_PVneg	8	18	EC
CACNB4	1.19	0.000635	0.013	0.0488	4.05	36.7	7.59e-07	3.2	LV	CELLTYPE	control_PVneg	8	18	EC
CDK14	1.19	0.00334	0.199	0.731	7.86	23.8	2.53e-05	2.48	LV	CELLTYPE	control_PVneg	8	18	EC
CPNE5	1.19	0.0499	0.0225	0.085	4.81	8.88	0.00532	1.3	LV	CELLTYPE	control_PVneg	8	18	EC
FLVCR2	1.19	0.0318	0.0211	0.0876	4.69	10.9	0.00226	1.5	LV	CELLTYPE	control_PVneg	8	18	EC
SPRY4	1.19	0.00898	0.0319	0.131	5.14	17.5	0.000197	2.05	LV	CELLTYPE	control_PVneg	8	18	EC
UNC5B	1.19	0.00735	0.076	0.271	6.39	18.7	0.000127	2.13	LV	CELLTYPE	control_PVneg	8	18	EC
AC091167.6	1.18	0.0299	0.00294	0.0149	2.31	11.2	0.00202	1.52	LV	CELLTYPE	control_PVneg	8	18	EC
LAMB1	1.18	0.00286	0.126	0.464	7.13	25.2	1.66e-05	2.54	LV	CELLTYPE	control_PVneg	8	18	EC
ZNF516	1.18	0.000154	0.0547	0.209	5.97	47.5	6.49e-08	3.81	LV	CELLTYPE	control_PVneg	8	18	EC
PCDH19	1.17	0.00483	0.0106	0.0391	3.82	21.7	4.92e-05	2.32	LV	CELLTYPE	control_PVneg	8	18	EC
DDX60L	1.16	0.0101	0.111	0.443	7.06	16.7	0.000253	1.99	LV	CELLTYPE	control_PVneg	8	18	EC
AC013652.1	1.15	0.0264	0.0208	0.0663	4.71	11.8	0.00157	1.58	LV	CELLTYPE	control_PVneg	8	18	EC
NFASC	1.15	0.00745	0.0137	0.0536	4.16	18.6	0.000133	2.13	LV	CELLTYPE	control_PVneg	8	18	EC
WT1	1.15	0.0119	0.0678	0.264	6.32	15.7	0.000362	1.92	LV	CELLTYPE	control_PVneg	8	18	EC
ABCA10	1.13	0.0141	0.0124	0.0427	3.9	14.9	0.000486	1.85	LV	CELLTYPE	control_PVneg	8	18	EC
PDZD2	1.13	0.000157	0.421	1.54	8.91	45	1.12e-07	3.8	LV	CELLTYPE	control_PVneg	8	18	EC
PIP5K1C	1.13	0.00174	0.0843	0.347	6.63	28.6	6.34e-06	2.76	LV	CELLTYPE	control_PVneg	8	18	EC
FAM20C	1.12	0.00953	0.0138	0.0524	4.11	17.1	0.000222	2.02	LV	CELLTYPE	control_PVneg	8	18	EC
JDP2	1.12	0.00745	0.0412	0.149	5.61	18.6	0.000133	2.13	LV	CELLTYPE	control_PVneg	8	18	EC
REPS2	1.12	0.00751	0.0156	0.0606	4.28	18.5	0.000137	2.12	LV	CELLTYPE	control_PVneg	8	18	EC
SKI	1.11	0.00229	0.0928	0.346	6.63	26.7	1.08e-05	2.64	LV	CELLTYPE	control_PVneg	8	18	EC
TTYH2	1.1	0.0209	0.0121	0.0446	3.94	13	0.000996	1.68	LV	CELLTYPE	control_PVneg	8	18	EC
VEGFA	1.1	0.0301	0.0758	0.275	6.47	11.2	0.00204	1.52	LV	CELLTYPE	control_PVneg	8	18	EC
ATP10A	1.09	0.0417	0.015	0.0604	4.19	9.66	0.00382	1.38	LV	CELLTYPE	control_PVneg	8	18	EC
ELFN1	1.09	0.0207	0.0144	0.0478	4.1	13.1	0.000969	1.68	LV	CELLTYPE	control_PVneg	8	18	EC
NOS1AP	1.09	0.0187	0.0208	0.0755	4.6	13.5	0.000818	1.73	LV	CELLTYPE	control_PVneg	8	18	EC
VIP	1.09	0.0282	0.00673	0.0256	3.19	11.5	0.00177	1.55	LV	CELLTYPE	control_PVneg	8	18	EC
VWCE	1.09	0.0231	0.00727	0.0251	3.25	12.5	0.0012	1.64	LV	CELLTYPE	control_PVneg	8	18	EC
MX1	1.08	0.0393	0.112	0.427	7.04	9.97	0.00336	1.41	LV	CELLTYPE	control_PVneg	8	18	EC
PDE4D	1.08	0.00601	0.611	1.94	9.3	20.2	7.75e-05	2.22	LV	CELLTYPE	control_PVneg	8	18	EC
PRDM16	1.08	0.0156	0.0328	0.122	5.22	14.4	0.000588	1.81	LV	CELLTYPE	control_PVneg	8	18	EC
SPRED2	1.08	0.000157	0.241	0.842	8.02	44.6	1.21e-07	3.8	LV	CELLTYPE	control_PVneg	8	18	EC
NCOR2	1.07	0.00301	0.107	0.39	6.88	24.8	1.85e-05	2.52	LV	CELLTYPE	control_PVneg	8	18	EC
PCNX2	1.07	0.0029	0.0208	0.0775	4.64	25.1	1.73e-05	2.54	LV	CELLTYPE	control_PVneg	8	18	EC
ADAMTS9-AS2	1.06	0.0141	0.293	0.921	8.37	15	0.000479	1.85	LV	CELLTYPE	control_PVneg	8	18	EC
LINC01588	1.06	0.0285	0.00925	0.0313	3.58	11.5	0.0018	1.55	LV	CELLTYPE	control_PVneg	8	18	EC
SMAD6	1.06	0.0498	0.35	1.04	8.52	8.89	0.0053	1.3	LV	CELLTYPE	control_PVneg	8	18	EC
BCL2L11	1.05	0.00631	0.0156	0.056	4.2	19.7	9.24e-05	2.2	LV	CELLTYPE	control_PVneg	8	18	EC
INPP5D	1.05	0.0117	0.134	0.44	7.21	15.9	0.000344	1.93	LV	CELLTYPE	control_PVneg	8	18	EC
ZNF251	1.05	0.000157	0.117	0.383	6.98	45.6	9.74e-08	3.8	LV	CELLTYPE	control_PVneg	8	18	EC
AL078590.3	1.04	0.00953	0.0167	0.0532	4.38	17.1	0.000224	2.02	LV	CELLTYPE	control_PVneg	8	18	EC
ANKS1A	1.04	0.00362	0.25	1.03	8.11	23.3	2.93e-05	2.44	LV	CELLTYPE	control_PVneg	8	18	EC
CAMKK1	1.04	0.0152	0.0193	0.0614	4.48	14.5	0.000564	1.82	LV	CELLTYPE	control_PVneg	8	18	EC
LOXHD1	1.03	0.00867	0.0236	0.0897	4.74	17.7	0.000184	2.06	LV	CELLTYPE	control_PVneg	8	18	EC
PER2	1.03	0.0142	0.0264	0.111	4.91	14.9	0.000498	1.85	LV	CELLTYPE	control_PVneg	8	18	EC
ATP7B	1.02	0.00656	0.033	0.108	5.25	19.3	0.000105	2.18	LV	CELLTYPE	control_PVneg	8	18	EC
CHST3	1.02	0.0121	0.0492	0.19	5.77	15.7	0.000372	1.92	LV	CELLTYPE	control_PVneg	8	18	EC
DENND3	1.02	0.0159	0.203	0.741	7.82	14.3	0.000617	1.8	LV	CELLTYPE	control_PVneg	8	18	EC
DOCK9	1.02	0.00107	1.02	3.41	10.1	33	1.95e-06	2.97	LV	CELLTYPE	control_PVneg	8	18	EC
FOSL2	1.02	0.0168	0.0837	0.302	6.57	14	0.000672	1.77	LV	CELLTYPE	control_PVneg	8	18	EC
IQGAP2	1.02	0.0286	0.0152	0.0427	4.23	11.4	0.00184	1.54	LV	CELLTYPE	control_PVneg	8	18	EC
NDRG1	1.01	0.0182	0.176	0.55	7.56	13.6	0.000781	1.74	LV	CELLTYPE	control_PVneg	8	18	EC
SIPA1L2	1.01	0.00524	0.0811	0.261	6.41	21.2	5.64e-05	2.28	LV	CELLTYPE	control_PVneg	8	18	EC
SH3BGRL2	1	0.00704	0.0747	0.242	6.36	19.1	0.000115	2.15	LV	CELLTYPE	control_PVneg	8	18	EC
SIN3B	0.998	0.00787	0.0596	0.229	6.02	18.3	0.000146	2.1	LV	CELLTYPE	control_PVneg	8	18	EC
LSS	0.995	0.0443	0.0789	0.315	6.45	9.38	0.0043	1.35	LV	CELLTYPE	control_PVneg	8	18	EC
DEPTOR	0.994	0.017	0.154	0.482	7.3	14	0.000692	1.77	LV	CELLTYPE	control_PVneg	8	18	EC
PDGFD	0.993	0.0198	0.0786	0.262	6.48	13.3	0.000899	1.7	LV	CELLTYPE	control_PVneg	8	18	EC
LIMD1	0.991	0.00107	0.0449	0.168	5.64	33.1	1.86e-06	2.97	LV	CELLTYPE	control_PVneg	8	18	EC
RNF115	0.986	0.0119	0.387	1.34	8.72	15.8	0.000357	1.92	LV	CELLTYPE	control_PVneg	8	18	EC
PRKX	0.984	0.00121	0.103	0.346	6.78	30.9	3.37e-06	2.92	LV	CELLTYPE	control_PVneg	8	18	EC
GALNT18	0.972	0.00858	0.849	2.65	9.89	17.8	0.000174	2.07	LV	CELLTYPE	control_PVneg	8	18	EC
SPSB1	0.97	0.0208	0.0248	0.0767	4.84	13	0.000987	1.68	LV	CELLTYPE	control_PVneg	8	18	EC
TBL1X	0.969	0.000807	0.0755	0.237	6.31	35.1	1.12e-06	3.09	LV	CELLTYPE	control_PVneg	8	18	EC
ABCA9	0.967	0.036	0.014	0.0358	4	10.4	0.00283	1.44	LV	CELLTYPE	control_PVneg	8	18	EC
HIC2	0.966	0.0101	0.0172	0.0639	4.31	16.7	0.000253	1.99	LV	CELLTYPE	control_PVneg	8	18	EC
CDYL2	0.963	0.0198	0.045	0.14	5.62	13.3	0.000898	1.7	LV	CELLTYPE	control_PVneg	8	18	EC
VAV2	0.963	0.00631	0.0204	0.0681	4.53	19.8	8.87e-05	2.2	LV	CELLTYPE	control_PVneg	8	18	EC
ZNF467	0.96	0.017	0.0244	0.0696	4.74	14	0.000689	1.77	LV	CELLTYPE	control_PVneg	8	18	EC
CREB5	0.953	0.013	0.256	0.94	8.14	15.3	0.000416	1.89	LV	CELLTYPE	control_PVneg	8	18	EC
GSE1	0.953	0.00636	0.289	0.958	8.25	19.5	0.0001	2.2	LV	CELLTYPE	control_PVneg	8	18	EC
LOXL1	0.95	0.0293	0.00983	0.0316	3.52	11.3	0.00194	1.53	LV	CELLTYPE	control_PVneg	8	18	EC
C3orf70	0.949	0.0357	0.00797	0.0234	3.35	10.4	0.0028	1.45	LV	CELLTYPE	control_PVneg	8	18	EC
NPIPB4	0.948	0.0043	0.0373	0.134	5.39	22.3	4e-05	2.37	LV	CELLTYPE	control_PVneg	8	18	EC
PKD2	0.944	0.000154	0.0967	0.303	6.68	47.1	7.08e-08	3.81	LV	CELLTYPE	control_PVneg	8	18	EC
CTDSPL	0.941	0.0253	0.146	0.547	7.29	12	0.00148	1.6	LV	CELLTYPE	control_PVneg	8	18	EC
NCKIPSD	0.941	0.0101	0.0232	0.0863	4.7	16.7	0.000254	1.99	LV	CELLTYPE	control_PVneg	8	18	EC
WWTR1	0.94	0.00705	0.504	1.56	9.1	19	0.000117	2.15	LV	CELLTYPE	control_PVneg	8	18	EC
ARHGEF28	0.936	0.0386	0.0389	0.126	5.51	10	0.00326	1.41	LV	CELLTYPE	control_PVneg	8	18	EC
NAV2	0.934	0.0141	0.356	1.11	8.5	15	0.000474	1.85	LV	CELLTYPE	control_PVneg	8	18	EC
GOLGA8A	0.931	0.0408	0.0292	0.0882	5	9.76	0.00367	1.39	LV	CELLTYPE	control_PVneg	8	18	EC
PPP1R16B	0.926	0.00121	0.337	1.02	8.43	31.8	2.63e-06	2.92	LV	CELLTYPE	control_PVneg	8	18	EC
ZDHHC9	0.926	0.00416	0.0178	0.0627	4.33	22.6	3.62e-05	2.38	LV	CELLTYPE	control_PVneg	8	18	EC
AL078590.2	0.925	0.0412	0.0112	0.0318	3.78	9.71	0.00375	1.39	LV	CELLTYPE	control_PVneg	8	18	EC
CCND3	0.924	0.0133	0.336	1.12	8.54	15.2	0.000444	1.87	LV	CELLTYPE	control_PVneg	8	18	EC
RPS6KA2	0.924	0.00541	0.432	1.35	8.77	20.9	6.18e-05	2.27	LV	CELLTYPE	control_PVneg	8	18	EC
ARHGEF7	0.921	0.00407	0.243	0.862	8.02	22.8	3.47e-05	2.39	LV	CELLTYPE	control_PVneg	8	18	EC
AATK	0.919	0.024	0.0085	0.0264	3.38	12.3	0.00132	1.62	LV	CELLTYPE	control_PVneg	8	18	EC
APOLD1	0.919	0.0479	0.179	0.662	7.65	9.03	0.00499	1.32	LV	CELLTYPE	control_PVneg	8	18	EC
PRDM11	0.914	0.0112	0.0156	0.0556	4.17	16.2	0.000306	1.95	LV	CELLTYPE	control_PVneg	8	18	EC
ZDHHC14	0.91	0.000918	0.186	0.625	7.59	34.2	1.41e-06	3.04	LV	CELLTYPE	control_PVneg	8	18	EC
NPIPB5	0.908	0.00121	0.069	0.224	6.18	31.3	2.99e-06	2.92	LV	CELLTYPE	control_PVneg	8	18	EC
GRAMD4	0.905	0.00584	0.042	0.141	5.53	20.5	7.08e-05	2.23	LV	CELLTYPE	control_PVneg	8	18	EC
SUSD6	0.905	0.00121	0.194	0.587	7.59	31.3	3.01e-06	2.92	LV	CELLTYPE	control_PVneg	8	18	EC
SASH1	0.903	0.000176	0.756	2.33	9.62	43.6	1.5e-07	3.75	LV	CELLTYPE	control_PVneg	8	18	EC
HERC6	0.902	0.0425	0.108	0.361	6.92	9.56	0.00398	1.37	LV	CELLTYPE	control_PVneg	8	18	EC
AC002070.1	0.899	0.0115	0.178	0.521	7.55	16.1	0.000323	1.94	LV	CELLTYPE	control_PVneg	8	18	EC
QSOX2	0.896	0.0357	0.011	0.0428	3.64	10.4	0.00278	1.45	LV	CELLTYPE	control_PVneg	8	18	EC
ARHGAP26	0.895	0.00121	0.766	2.23	9.66	31	3.24e-06	2.92	LV	CELLTYPE	control_PVneg	8	18	EC
ERGIC1	0.895	0.00541	0.0982	0.296	6.63	20.9	6.19e-05	2.27	LV	CELLTYPE	control_PVneg	8	18	EC
GRASP	0.895	0.0311	0.177	0.577	7.52	11	0.00217	1.51	LV	CELLTYPE	control_PVneg	8	18	EC
MLLT1	0.895	0.00601	0.0293	0.0973	4.98	20.3	7.51e-05	2.22	LV	CELLTYPE	control_PVneg	8	18	EC
AC026471.4	0.894	0.0366	0.0107	0.0381	3.62	10.3	0.00293	1.44	LV	CELLTYPE	control_PVneg	8	18	EC
TCF7L1	0.887	0.00124	0.302	0.861	8.25	30.6	3.59e-06	2.91	LV	CELLTYPE	control_PVneg	8	18	EC
ARL15	0.886	0.00358	1.65	4.83	10.7	23.5	2.81e-05	2.45	LV	CELLTYPE	control_PVneg	8	18	EC
STK39	0.885	0.00334	0.0653	0.187	6.16	24.2	2.26e-05	2.48	LV	CELLTYPE	control_PVneg	8	18	EC
DIP2C	0.883	0.00217	0.165	0.484	7.41	27.3	9.06e-06	2.66	LV	CELLTYPE	control_PVneg	8	18	EC
PACSIN2	0.882	0.00334	0.158	0.496	7.35	24.1	2.32e-05	2.48	LV	CELLTYPE	control_PVneg	8	18	EC
TRAF5	0.882	0.0155	0.0124	0.049	3.83	14.4	0.000581	1.81	LV	CELLTYPE	control_PVneg	8	18	EC
STYXL1	0.877	0.00794	0.0225	0.0698	4.57	18.2	0.00015	2.1	LV	CELLTYPE	control_PVneg	8	18	EC
EFCC1	0.875	0.011	0.0217	0.0673	4.56	16.4	0.00029	1.96	LV	CELLTYPE	control_PVneg	8	18	EC
GFOD1	0.875	0.0113	0.642	1.93	9.33	16.1	0.000313	1.95	LV	CELLTYPE	control_PVneg	8	18	EC
CHST15	0.873	0.0173	0.0416	0.124	5.44	13.9	0.000716	1.76	LV	CELLTYPE	control_PVneg	8	18	EC
PRELID2	0.873	0.00425	0.0674	0.198	6.2	22.5	3.81e-05	2.37	LV	CELLTYPE	control_PVneg	8	18	EC
PER1	0.869	0.00947	0.0741	0.28	6.36	17.2	0.000218	2.02	LV	CELLTYPE	control_PVneg	8	18	EC
DDX60	0.868	0.0229	0.0869	0.268	6.52	12.6	0.00118	1.64	LV	CELLTYPE	control_PVneg	8	18	EC
MEF2C-AS1	0.868	0.00483	0.135	0.384	7.05	21.6	4.95e-05	2.32	LV	CELLTYPE	control_PVneg	8	18	EC
AGO2	0.867	0.00217	0.107	0.318	6.76	27.2	9.26e-06	2.66	LV	CELLTYPE	control_PVneg	8	18	EC
TTC39C	0.866	0.00561	0.0197	0.0576	4.44	20.7	6.7e-05	2.25	LV	CELLTYPE	control_PVneg	8	18	EC
RPS6KA5	0.865	0.00167	0.0424	0.12	5.51	29	5.57e-06	2.78	LV	CELLTYPE	control_PVneg	8	18	EC
PBX2	0.864	0.0232	0.0189	0.065	4.4	12.5	0.0012	1.64	LV	CELLTYPE	control_PVneg	8	18	EC
SNTG2	0.864	0.0228	0.269	0.889	8.18	12.6	0.00117	1.64	LV	CELLTYPE	control_PVneg	8	18	EC
SLC22A23	0.862	0.00942	0.062	0.183	5.98	17.3	0.000211	2.03	LV	CELLTYPE	control_PVneg	8	18	EC
EPB41L2	0.861	0.0156	0.714	2.34	9.51	14.4	0.00059	1.81	LV	CELLTYPE	control_PVneg	8	18	EC
MLLT6	0.861	0.00248	0.0899	0.273	6.5	26	1.32e-05	2.61	LV	CELLTYPE	control_PVneg	8	18	EC
MERTK	0.86	0.0277	0.049	0.137	5.64	11.6	0.00171	1.56	LV	CELLTYPE	control_PVneg	8	18	EC
SHANK3	0.857	0.00735	0.465	1.52	8.86	18.7	0.000128	2.13	LV	CELLTYPE	control_PVneg	8	18	EC
AC005332.7	0.856	0.0236	0.0233	0.0805	4.6	12.4	0.00127	1.63	LV	CELLTYPE	control_PVneg	8	18	EC
ZNF630	0.855	0.0109	0.0161	0.0504	4.2	16.4	0.000282	1.96	LV	CELLTYPE	control_PVneg	8	18	EC
UBASH3B	0.854	0.00973	0.0493	0.132	5.66	17	0.000233	2.01	LV	CELLTYPE	control_PVneg	8	18	EC
USP36	0.851	0.0168	0.054	0.16	5.79	14	0.000673	1.77	LV	CELLTYPE	control_PVneg	8	18	EC
EEPD1	0.85	0.00121	0.327	0.939	8.39	31.5	2.88e-06	2.92	LV	CELLTYPE	control_PVneg	8	18	EC
LDLRAD4	0.849	0.0141	0.788	2.35	9.69	14.9	0.00049	1.85	LV	CELLTYPE	control_PVneg	8	18	EC
ZDHHC13	0.849	0.00533	0.0216	0.0611	4.57	21.1	5.96e-05	2.27	LV	CELLTYPE	control_PVneg	8	18	EC
JARID2	0.846	0.00164	0.268	0.792	8.07	29.2	5.33e-06	2.78	LV	CELLTYPE	control_PVneg	8	18	EC
CSAD	0.842	0.00334	0.067	0.199	6.1	23.8	2.52e-05	2.48	LV	CELLTYPE	control_PVneg	8	18	EC
GABPB2	0.841	0.00121	0.0395	0.124	5.4	31.2	3.1e-06	2.92	LV	CELLTYPE	control_PVneg	8	18	EC
ZNF618	0.841	0.0299	0.0277	0.0807	4.91	11.2	0.00201	1.52	LV	CELLTYPE	control_PVneg	8	18	EC
ARAP3	0.84	0.00248	0.206	0.606	7.68	26	1.32e-05	2.61	LV	CELLTYPE	control_PVneg	8	18	EC
NBPF15	0.839	0.00549	0.0841	0.255	6.4	20.8	6.39e-05	2.26	LV	CELLTYPE	control_PVneg	8	18	EC
STK24	0.838	0.0071	0.158	0.434	7.27	18.9	0.000119	2.15	LV	CELLTYPE	control_PVneg	8	18	EC
ACVR2B	0.837	0.0445	0.0118	0.035	3.78	9.35	0.00435	1.35	LV	CELLTYPE	control_PVneg	8	18	EC
FAM122C	0.836	0.00248	0.0525	0.154	5.77	26.2	1.25e-05	2.61	LV	CELLTYPE	control_PVneg	8	18	EC
FBN1	0.835	0.00726	0.0897	0.244	6.51	18.8	0.000124	2.14	LV	CELLTYPE	control_PVneg	8	18	EC
SFMBT2	0.833	0.00107	0.228	0.634	7.82	32.8	2.01e-06	2.97	LV	CELLTYPE	control_PVneg	8	18	EC
APBA1	0.83	0.011	0.0302	0.0829	5	16.4	0.000287	1.96	LV	CELLTYPE	control_PVneg	8	18	EC
RNF213	0.829	0.0303	0.287	0.866	8.19	11.1	0.00209	1.52	LV	CELLTYPE	control_PVneg	8	18	EC
SMAP2	0.829	0.0389	0.023	0.0632	4.66	10	0.00329	1.41	LV	CELLTYPE	control_PVneg	8	18	EC
SMARCA2	0.828	0.00121	0.306	0.872	8.3	30.8	3.4e-06	2.92	LV	CELLTYPE	control_PVneg	8	18	EC
LRRN2	0.824	0.00406	0.0291	0.0889	4.98	22.8	3.39e-05	2.39	LV	CELLTYPE	control_PVneg	8	18	EC
PTPRM	0.824	0.00229	3.24	9.01	11.7	26.8	1.04e-05	2.64	LV	CELLTYPE	control_PVneg	8	18	EC
AC135050.3	0.821	0.0443	0.0109	0.0356	3.7	9.38	0.00431	1.35	LV	CELLTYPE	control_PVneg	8	18	EC
PARVB	0.821	0.0121	0.248	0.784	8.01	15.6	0.000376	1.92	LV	CELLTYPE	control_PVneg	8	18	EC
B4GALT1	0.819	0.00865	0.182	0.55	7.54	17.7	0.00018	2.06	LV	CELLTYPE	control_PVneg	8	18	EC
WNK1	0.815	0.0339	0.632	2.05	9.35	10.6	0.00255	1.47	LV	CELLTYPE	control_PVneg	8	18	EC
FAM78A	0.814	0.0286	0.0241	0.0751	4.7	11.4	0.00186	1.54	LV	CELLTYPE	control_PVneg	8	18	EC
GABBR1	0.804	0.0157	0.0626	0.175	5.95	14.3	0.000607	1.8	LV	CELLTYPE	control_PVneg	8	18	EC
FMNL3	0.803	0.00334	0.146	0.413	7.15	24.3	2.16e-05	2.48	LV	CELLTYPE	control_PVneg	8	18	EC
AC139887.2	0.8	0.0122	0.0819	0.22	6.31	15.6	0.00038	1.91	LV	CELLTYPE	control_PVneg	8	18	EC
TSC22D3	0.8	0.0373	0.12	0.345	7.01	10.2	0.00304	1.43	LV	CELLTYPE	control_PVneg	8	18	EC
TSPAN9	0.8	0.00334	0.431	1.24	8.74	24	2.38e-05	2.48	LV	CELLTYPE	control_PVneg	8	18	EC
CYTH1	0.799	0.0155	0.302	0.895	8.25	14.4	0.00058	1.81	LV	CELLTYPE	control_PVneg	8	18	EC
FBRSL1	0.799	0.0116	0.0318	0.0906	5.04	16	0.000333	1.93	LV	CELLTYPE	control_PVneg	8	18	EC
DENND2A	0.794	0.0126	0.204	0.624	7.71	15.5	0.0004	1.9	LV	CELLTYPE	control_PVneg	8	18	EC
STARD13	0.794	0.00334	0.503	1.36	8.96	24.1	2.34e-05	2.48	LV	CELLTYPE	control_PVneg	8	18	EC
IRAK3	0.793	0.0271	0.342	0.913	8.39	11.7	0.00164	1.57	LV	CELLTYPE	control_PVneg	8	18	EC
FGD4	0.792	0.0456	0.533	1.5	9.08	9.26	0.00453	1.34	LV	CELLTYPE	control_PVneg	8	18	EC
LAYN	0.792	0.0209	0.0184	0.0487	4.33	13	0.000996	1.68	LV	CELLTYPE	control_PVneg	8	18	EC
DLG5	0.789	0.0167	0.0248	0.0751	4.75	14.1	0.000664	1.78	LV	CELLTYPE	control_PVneg	8	18	EC
IQSEC1	0.789	0.00849	0.092	0.248	6.54	17.9	0.000169	2.07	LV	CELLTYPE	control_PVneg	8	18	EC
PXDN	0.784	0.0125	0.126	0.386	6.94	15.5	0.000395	1.9	LV	CELLTYPE	control_PVneg	8	18	EC
LPCAT2	0.782	0.0276	0.0415	0.113	5.47	11.6	0.0017	1.56	LV	CELLTYPE	control_PVneg	8	18	EC
SMCHD1	0.781	0.00376	0.281	0.781	8.16	23.2	3.08e-05	2.42	LV	CELLTYPE	control_PVneg	8	18	EC
ANKRD11	0.779	0.0061	0.332	0.916	8.33	20.2	7.96e-05	2.21	LV	CELLTYPE	control_PVneg	8	18	EC
CNTNAP3B	0.776	0.046	0.387	1.12	8.67	9.21	0.00462	1.34	LV	CELLTYPE	control_PVneg	8	18	EC
LRRC1	0.776	0.0118	0.0274	0.0737	4.87	15.8	0.000352	1.93	LV	CELLTYPE	control_PVneg	8	18	EC
ABAT	0.775	0.0211	0.0134	0.0467	3.95	12.9	0.00103	1.68	LV	CELLTYPE	control_PVneg	8	18	EC
AFF1	0.773	0.00636	0.631	1.79	9.28	19.5	9.96e-05	2.2	LV	CELLTYPE	control_PVneg	8	18	EC
EPAS1	0.773	0.0119	0.918	2.57	9.84	15.7	0.000361	1.92	LV	CELLTYPE	control_PVneg	8	18	EC
CDH23	0.771	0.00631	0.0953	0.281	6.56	19.7	9.37e-05	2.2	LV	CELLTYPE	control_PVneg	8	18	EC
GNB5	0.768	0.0277	0.0145	0.0383	4.03	11.6	0.00172	1.56	LV	CELLTYPE	control_PVneg	8	18	EC
PQLC1	0.768	0.0124	0.0518	0.152	5.69	15.5	0.000389	1.91	LV	CELLTYPE	control_PVneg	8	18	EC
CTIF	0.765	0.00407	0.148	0.408	7.18	22.8	3.45e-05	2.39	LV	CELLTYPE	control_PVneg	8	18	EC
NAV3	0.763	0.0461	0.226	0.616	7.89	9.19	0.00466	1.34	LV	CELLTYPE	control_PVneg	8	18	EC
DENND2C	0.761	0.0367	0.0249	0.0791	4.76	10.3	0.00294	1.44	LV	CELLTYPE	control_PVneg	8	18	EC
SNX25	0.761	0.00705	0.104	0.291	6.78	19	0.000116	2.15	LV	CELLTYPE	control_PVneg	8	18	EC
PXN	0.76	0.00793	0.339	1.03	8.43	18.3	0.000149	2.1	LV	CELLTYPE	control_PVneg	8	18	EC
ZNF578	0.76	0.0173	0.0192	0.0552	4.37	13.8	0.000724	1.76	LV	CELLTYPE	control_PVneg	8	18	EC
AGAP1	0.758	0.00795	0.384	1.04	8.52	18.2	0.000151	2.1	LV	CELLTYPE	control_PVneg	8	18	EC
BCR	0.757	0.0209	0.115	0.297	6.79	13	0.000999	1.68	LV	CELLTYPE	control_PVneg	8	18	EC
EML4	0.757	0.00631	0.174	0.497	7.42	19.6	9.45e-05	2.2	LV	CELLTYPE	control_PVneg	8	18	EC
NCK2	0.756	0.00248	0.134	0.347	7.01	26	1.33e-05	2.61	LV	CELLTYPE	control_PVneg	8	18	EC
PRKCE	0.754	0.00127	0.406	1.1	8.64	30.2	4.02e-06	2.89	LV	CELLTYPE	control_PVneg	8	18	EC
AC007376.2	0.752	0.0274	0.0333	0.0878	5.12	11.7	0.00168	1.56	LV	CELLTYPE	control_PVneg	8	18	EC
FAM102B	0.751	0.0113	0.0241	0.0654	4.69	16.2	0.00031	1.95	LV	CELLTYPE	control_PVneg	8	18	EC
KYAT1	0.75	0.0153	0.0302	0.097	5.03	14.5	0.000568	1.82	LV	CELLTYPE	control_PVneg	8	18	EC
ABO	0.749	0.00898	0.0616	0.159	6.01	17.5	0.000196	2.05	LV	CELLTYPE	control_PVneg	8	18	EC
WDR27	0.749	0.0215	0.0556	0.15	5.77	12.8	0.00108	1.67	LV	CELLTYPE	control_PVneg	8	18	EC
ACSL3	0.748	0.0111	0.183	0.547	7.51	16.3	0.000295	1.96	LV	CELLTYPE	control_PVneg	8	18	EC
FUT8	0.748	0.0121	0.284	0.75	8.06	15.7	0.000371	1.92	LV	CELLTYPE	control_PVneg	8	18	EC
TLE1	0.748	0.0141	0.103	0.298	6.66	15	0.000475	1.85	LV	CELLTYPE	control_PVneg	8	18	EC
TSHZ1	0.748	0.0214	0.0563	0.152	5.82	12.9	0.00105	1.67	LV	CELLTYPE	control_PVneg	8	18	EC
DOCK1	0.747	0.00285	0.644	1.72	9.27	25.3	1.63e-05	2.55	LV	CELLTYPE	control_PVneg	8	18	EC
MAP4	0.747	0.00631	0.529	1.49	9.03	19.7	9.22e-05	2.2	LV	CELLTYPE	control_PVneg	8	18	EC
SLFN11	0.747	0.0241	0.0677	0.201	6.07	12.3	0.00133	1.62	LV	CELLTYPE	control_PVneg	8	18	EC
STARD8	0.747	0.0194	0.0466	0.131	5.56	13.3	0.000875	1.71	LV	CELLTYPE	control_PVneg	8	18	EC
KLF7	0.746	0.0108	0.319	0.862	8.26	16.5	0.000279	1.97	LV	CELLTYPE	control_PVneg	8	18	EC
PFKFB3	0.745	0.0238	0.0569	0.152	5.82	12.3	0.00131	1.62	LV	CELLTYPE	control_PVneg	8	18	EC
ESYT2	0.744	0.046	0.622	2.06	9.34	9.22	0.00459	1.34	LV	CELLTYPE	control_PVneg	8	18	EC
RNF4	0.744	0.0169	0.0752	0.222	6.21	14	0.000682	1.77	LV	CELLTYPE	control_PVneg	8	18	EC
SEPT9	0.742	0.00334	0.192	0.585	7.57	23.8	2.52e-05	2.48	LV	CELLTYPE	control_PVneg	8	18	EC
AL513314.2	0.741	0.0429	0.0145	0.0443	4.02	9.51	0.00407	1.37	LV	CELLTYPE	control_PVneg	8	18	EC
CDC42BPB	0.741	0.00626	0.225	0.619	7.77	19.9	8.55e-05	2.2	LV	CELLTYPE	control_PVneg	8	18	EC
INTS3	0.737	0.0133	0.0577	0.155	5.81	15.2	0.000442	1.87	LV	CELLTYPE	control_PVneg	8	18	EC
AL390957.1	0.736	0.0214	0.133	0.356	6.98	12.9	0.00105	1.67	LV	CELLTYPE	control_PVneg	8	18	EC
WDFY1	0.735	0.006	0.163	0.441	7.33	20.4	7.32e-05	2.22	LV	CELLTYPE	control_PVneg	8	18	EC
PLPP1	0.734	0.0154	1.04	2.84	9.93	14.5	0.000575	1.81	LV	CELLTYPE	control_PVneg	8	18	EC
MB21D2	0.733	0.0292	0.049	0.129	5.63	11.3	0.00191	1.53	LV	CELLTYPE	control_PVneg	8	18	EC
NINJ2	0.733	0.0313	0.077	0.206	6.27	11	0.00219	1.5	LV	CELLTYPE	control_PVneg	8	18	EC
PLCB4	0.731	0.013	0.388	1.05	8.57	15.3	0.000418	1.89	LV	CELLTYPE	control_PVneg	8	18	EC
MAD1L1	0.73	0.00751	0.0611	0.165	5.9	18.5	0.000137	2.12	LV	CELLTYPE	control_PVneg	8	18	EC
MGAT5	0.729	0.00801	0.214	0.566	7.78	18.2	0.000154	2.1	LV	CELLTYPE	control_PVneg	8	18	EC
SNRK	0.724	0.0292	0.322	0.781	8.25	11.3	0.00191	1.53	LV	CELLTYPE	control_PVneg	8	18	EC
AC011603.2	0.723	0.0461	0.0134	0.0374	3.9	9.19	0.00467	1.34	LV	CELLTYPE	control_PVneg	8	18	EC
RBM14-RBM4	0.722	0.0451	0.025	0.0689	4.66	9.3	0.00444	1.35	LV	CELLTYPE	control_PVneg	8	18	EC
TIPARP	0.721	0.0479	0.027	0.0749	4.8	9.03	0.005	1.32	LV	CELLTYPE	control_PVneg	8	18	EC
PLEKHG1	0.72	0.0208	1.11	2.88	10.1	13.1	0.000978	1.68	LV	CELLTYPE	control_PVneg	8	18	EC
RORA	0.719	0.0209	0.328	0.853	8.32	13	0.001	1.68	LV	CELLTYPE	control_PVneg	8	18	EC
SSBP3	0.719	0.0111	0.101	0.265	6.63	16.3	0.000294	1.96	LV	CELLTYPE	control_PVneg	8	18	EC
PPP1CB	0.718	0.00745	0.0715	0.187	6.12	18.6	0.000133	2.13	LV	CELLTYPE	control_PVneg	8	18	EC
AGAP3	0.716	0.0112	0.047	0.144	5.57	16.2	0.000307	1.95	LV	CELLTYPE	control_PVneg	8	18	EC
DOCK6	0.716	0.00967	0.347	0.952	8.42	17	0.000229	2.01	LV	CELLTYPE	control_PVneg	8	18	EC
SEC24B-AS1	0.716	0.0303	0.0137	0.0374	3.9	11.1	0.00209	1.52	LV	CELLTYPE	control_PVneg	8	18	EC
ZNF704	0.715	0.0167	0.176	0.461	7.46	14.1	0.000662	1.78	LV	CELLTYPE	control_PVneg	8	18	EC
NHSL1	0.714	0.00858	0.0675	0.17	6.06	17.8	0.000175	2.07	LV	CELLTYPE	control_PVneg	8	18	EC
HCLS1	0.713	0.0116	0.0269	0.0667	4.77	15.9	0.000337	1.93	LV	CELLTYPE	control_PVneg	8	18	EC
HPCAL1	0.713	0.00858	0.242	0.642	7.9	17.8	0.000175	2.07	LV	CELLTYPE	control_PVneg	8	18	EC
ABCG1	0.712	0.0374	0.156	0.418	7.28	10.2	0.00305	1.43	LV	CELLTYPE	control_PVneg	8	18	EC
FAM184A	0.712	0.0321	0.0243	0.064	4.67	10.9	0.0023	1.49	LV	CELLTYPE	control_PVneg	8	18	EC
PDE8A	0.712	0.00619	0.318	0.823	8.27	20.1	8.24e-05	2.21	LV	CELLTYPE	control_PVneg	8	18	EC
SLC16A2	0.712	0.0265	0.0178	0.0471	4.27	11.8	0.00158	1.58	LV	CELLTYPE	control_PVneg	8	18	EC
TMEM63A	0.712	0.00693	0.0629	0.176	5.99	19.1	0.000112	2.16	LV	CELLTYPE	control_PVneg	8	18	EC
AC009948.1	0.711	0.0171	0.0329	0.0859	5.11	13.9	0.000704	1.77	LV	CELLTYPE	control_PVneg	8	18	EC
SLC23A2	0.711	0.00858	0.0527	0.141	5.67	17.8	0.000174	2.07	LV	CELLTYPE	control_PVneg	8	18	EC
SLCO3A1	0.711	0.00334	0.357	0.89	8.43	24.1	2.28e-05	2.48	LV	CELLTYPE	control_PVneg	8	18	EC
AHDC1	0.71	0.0153	0.0671	0.19	6.05	14.5	0.000566	1.82	LV	CELLTYPE	control_PVneg	8	18	EC
ZFHX3	0.709	0.00865	0.173	0.475	7.47	17.7	0.000182	2.06	LV	CELLTYPE	control_PVneg	8	18	EC
PALD1	0.707	0.0461	0.14	0.468	7.05	9.2	0.00465	1.34	LV	CELLTYPE	control_PVneg	8	18	EC
ZNF423	0.707	0.0472	0.195	0.466	7.53	9.09	0.00486	1.33	LV	CELLTYPE	control_PVneg	8	18	EC
SMAD3	0.706	0.0151	0.116	0.304	6.8	14.6	0.000546	1.82	LV	CELLTYPE	control_PVneg	8	18	EC
CCM2L	0.698	0.00751	0.117	0.306	6.8	18.5	0.000136	2.12	LV	CELLTYPE	control_PVneg	8	18	EC
CLEC1A	0.697	0.00299	0.1	0.262	6.63	24.9	1.81e-05	2.52	LV	CELLTYPE	control_PVneg	8	18	EC
RAB40B	0.697	0.0232	0.016	0.045	4.11	12.5	0.00121	1.63	LV	CELLTYPE	control_PVneg	8	18	EC
CASD1	0.696	0.0101	0.079	0.209	6.28	16.8	0.000249	1.99	LV	CELLTYPE	control_PVneg	8	18	EC
QSER1	0.694	0.00525	0.0592	0.148	5.84	21.2	5.73e-05	2.28	LV	CELLTYPE	control_PVneg	8	18	EC
WDR47	0.693	0.0132	0.0406	0.126	5.36	15.2	0.000431	1.88	LV	CELLTYPE	control_PVneg	8	18	EC
PREX2	0.691	0.00849	0.577	1.43	9.08	17.9	0.000168	2.07	LV	CELLTYPE	control_PVneg	8	18	EC
SMARCC1	0.691	0.00444	0.146	0.372	7.12	22.2	4.17e-05	2.35	LV	CELLTYPE	control_PVneg	8	18	EC
TFDP1	0.691	0.0383	0.0167	0.0468	4.1	10.1	0.0032	1.42	LV	CELLTYPE	control_PVneg	8	18	EC
RASIP1	0.69	0.0141	0.212	0.599	7.67	14.9	0.000485	1.85	LV	CELLTYPE	control_PVneg	8	18	EC
LRCH1	0.689	0.00126	0.369	0.966	8.5	30.4	3.86e-06	2.9	LV	CELLTYPE	control_PVneg	8	18	EC
PTCD2	0.689	0.0274	0.0109	0.03	3.64	11.7	0.00168	1.56	LV	CELLTYPE	control_PVneg	8	18	EC
FYN	0.688	0.00248	0.35	0.867	8.38	26.2	1.23e-05	2.61	LV	CELLTYPE	control_PVneg	8	18	EC
GNA12	0.688	0.0201	0.095	0.231	6.49	13.2	0.000932	1.7	LV	CELLTYPE	control_PVneg	8	18	EC
SIRT5	0.688	0.0119	0.0487	0.126	5.65	15.8	0.000354	1.92	LV	CELLTYPE	control_PVneg	8	18	EC
YBX3	0.688	0.0374	0.143	0.345	7.07	10.2	0.00305	1.43	LV	CELLTYPE	control_PVneg	8	18	EC
MLLT3	0.687	0.00865	0.183	0.472	7.49	17.7	0.00018	2.06	LV	CELLTYPE	control_PVneg	8	18	EC
CAMK1D	0.685	0.00626	0.152	0.38	7.19	20	8.51e-05	2.2	LV	CELLTYPE	control_PVneg	8	18	EC
HS6ST1	0.685	0.0424	0.0148	0.044	4	9.57	0.00397	1.37	LV	CELLTYPE	control_PVneg	8	18	EC
AC108062.1	0.684	0.0301	0.0269	0.0625	4.81	11.2	0.00204	1.52	LV	CELLTYPE	control_PVneg	8	18	EC
AXIN1	0.684	0.0333	0.0241	0.0677	4.59	10.7	0.00246	1.48	LV	CELLTYPE	control_PVneg	8	18	EC
DISC1	0.684	0.00859	0.226	0.577	7.76	17.8	0.000177	2.07	LV	CELLTYPE	control_PVneg	8	18	EC
AC093157.1	0.683	0.0177	0.0478	0.126	5.55	13.8	0.000747	1.75	LV	CELLTYPE	control_PVneg	8	18	EC
SDC3	0.682	0.0377	0.0225	0.0623	4.52	10.2	0.0031	1.42	LV	CELLTYPE	control_PVneg	8	18	EC
TBC1D9	0.682	0.00631	0.192	0.468	7.5	19.7	9.35e-05	2.2	LV	CELLTYPE	control_PVneg	8	18	EC
ZC3H3	0.682	0.0293	0.0319	0.085	4.99	11.3	0.00194	1.53	LV	CELLTYPE	control_PVneg	8	18	EC
WASF2	0.681	0.00631	0.294	0.789	8.14	19.9	8.74e-05	2.2	LV	CELLTYPE	control_PVneg	8	18	EC
ZNFX1	0.68	0.0116	0.0855	0.232	6.41	15.9	0.000337	1.93	LV	CELLTYPE	control_PVneg	8	18	EC
PDCD6	0.678	0.0375	0.0317	0.0886	5.01	10.2	0.00308	1.43	LV	CELLTYPE	control_PVneg	8	18	EC
ANKFY1	0.677	0.0116	0.0946	0.252	6.53	16	0.000329	1.93	LV	CELLTYPE	control_PVneg	8	18	EC
LRP5	0.677	0.00461	0.0956	0.256	6.57	22	4.44e-05	2.34	LV	CELLTYPE	control_PVneg	8	18	EC
FMNL2	0.676	0.00176	0.279	0.714	8.08	28.4	6.62e-06	2.75	LV	CELLTYPE	control_PVneg	8	18	EC
NMNAT3	0.675	0.0286	0.0247	0.0604	4.68	11.4	0.00186	1.54	LV	CELLTYPE	control_PVneg	8	18	EC
CDK19	0.674	0.00982	0.138	0.345	7.06	16.9	0.000236	2.01	LV	CELLTYPE	control_PVneg	8	18	EC
TMEM184B	0.673	0.0461	0.162	0.451	7.36	9.2	0.00464	1.34	LV	CELLTYPE	control_PVneg	8	18	EC
ANKRD36C	0.671	0.0419	0.0782	0.22	6.3	9.64	0.00385	1.38	LV	CELLTYPE	control_PVneg	8	18	EC
SAMD4B	0.669	0.00865	0.0624	0.155	5.9	17.7	0.000179	2.06	LV	CELLTYPE	control_PVneg	8	18	EC
AC093827.5	0.668	0.0329	0.0188	0.0453	4.28	10.8	0.0024	1.48	LV	CELLTYPE	control_PVneg	8	18	EC
FAM193A	0.668	0.00334	0.124	0.313	6.91	24.1	2.33e-05	2.48	LV	CELLTYPE	control_PVneg	8	18	EC
SYCP2	0.668	0.0248	0.0322	0.0948	5.04	12.1	0.00143	1.6	LV	CELLTYPE	control_PVneg	8	18	EC
SPAG9	0.667	0.00859	0.34	0.844	8.32	17.8	0.000176	2.07	LV	CELLTYPE	control_PVneg	8	18	EC
SPTLC2	0.667	0.00751	0.168	0.415	7.34	18.5	0.000136	2.12	LV	CELLTYPE	control_PVneg	8	18	EC
TET3	0.667	0.0383	0.0464	0.113	5.48	10.1	0.0032	1.42	LV	CELLTYPE	control_PVneg	8	18	EC
CCDC7	0.666	0.00795	0.0839	0.217	6.33	18.2	0.000152	2.1	LV	CELLTYPE	control_PVneg	8	18	EC
GALNT7	0.666	0.017	0.0375	0.0956	5.21	14	0.000692	1.77	LV	CELLTYPE	control_PVneg	8	18	EC
HDAC4	0.666	0.0061	0.14	0.358	7.04	20.2	7.97e-05	2.21	LV	CELLTYPE	control_PVneg	8	18	EC
TSHZ3	0.666	0.0117	0.0569	0.145	5.88	15.9	0.000341	1.93	LV	CELLTYPE	control_PVneg	8	18	EC
PLCB1	0.665	0.0157	1.75	4.34	10.7	14.3	0.000603	1.8	LV	CELLTYPE	control_PVneg	8	18	EC
DAZAP1	0.664	0.0334	0.0382	0.0948	5.2	10.7	0.00248	1.48	LV	CELLTYPE	control_PVneg	8	18	EC
BICD1	0.663	0.011	0.253	0.618	7.87	16.3	0.000291	1.96	LV	CELLTYPE	control_PVneg	8	18	EC
PIEZO1	0.663	0.0217	0.077	0.228	6.2	12.8	0.00109	1.66	LV	CELLTYPE	control_PVneg	8	18	EC
ADGRL2	0.661	0.0106	0.305	0.873	8.22	16.6	0.00027	1.97	LV	CELLTYPE	control_PVneg	8	18	EC
RIN3	0.66	0.0101	0.212	0.556	7.73	16.7	0.000254	1.99	LV	CELLTYPE	control_PVneg	8	18	EC
KDM6A	0.659	0.0116	0.222	0.576	7.76	15.9	0.000336	1.93	LV	CELLTYPE	control_PVneg	8	18	EC
FARP1	0.656	0.00601	0.192	0.485	7.54	20.3	7.51e-05	2.22	LV	CELLTYPE	control_PVneg	8	18	EC
FLT4	0.656	0.0405	0.0382	0.115	5.22	9.81	0.00359	1.39	LV	CELLTYPE	control_PVneg	8	18	EC
PACS1	0.656	0.00449	0.24	0.581	7.82	22.1	4.3e-05	2.35	LV	CELLTYPE	control_PVneg	8	18	EC
CMIP	0.655	0.0352	0.429	1.02	8.61	10.5	0.00271	1.45	LV	CELLTYPE	control_PVneg	8	18	EC
C2CD2	0.654	0.00619	0.0871	0.221	6.38	20.1	8.25e-05	2.21	LV	CELLTYPE	control_PVneg	8	18	EC
SPATS2L	0.654	0.0238	0.161	0.421	7.32	12.3	0.0013	1.62	LV	CELLTYPE	control_PVneg	8	18	EC
TTF2	0.654	0.0303	0.0175	0.0522	4.21	11.1	0.00208	1.52	LV	CELLTYPE	control_PVneg	8	18	EC
NISCH	0.653	0.0116	0.0531	0.159	5.73	15.9	0.000338	1.93	LV	CELLTYPE	control_PVneg	8	18	EC
NPIPA1	0.653	0.0438	0.0178	0.0499	4.23	9.43	0.00421	1.36	LV	CELLTYPE	control_PVneg	8	18	EC
LINC00630	0.652	0.0325	0.0353	0.0973	5.12	10.8	0.00235	1.49	LV	CELLTYPE	control_PVneg	8	18	EC
PARP12	0.65	0.0353	0.0686	0.181	6.07	10.5	0.00273	1.45	LV	CELLTYPE	control_PVneg	8	18	EC
PITPNC1	0.65	0.0349	2.11	5.24	11	10.5	0.00269	1.46	LV	CELLTYPE	control_PVneg	8	18	EC
PRICKLE2	0.65	0.0405	0.144	0.351	7.06	9.81	0.00359	1.39	LV	CELLTYPE	control_PVneg	8	18	EC
CFAP70	0.649	0.0409	0.0161	0.0411	4.11	9.74	0.00369	1.39	LV	CELLTYPE	control_PVneg	8	18	EC
MAN2A1	0.649	0.00217	0.0971	0.235	6.54	27.3	8.98e-06	2.66	LV	CELLTYPE	control_PVneg	8	18	EC
DGKH	0.648	0.00219	0.39	1.04	8.55	27.1	9.55e-06	2.66	LV	CELLTYPE	control_PVneg	8	18	EC
MEF2D	0.647	0.00942	0.0424	0.118	5.4	17.2	0.000212	2.03	LV	CELLTYPE	control_PVneg	8	18	EC
AC016831.7	0.646	0.00541	0.811	1.95	9.59	21	6.1e-05	2.27	LV	CELLTYPE	control_PVneg	8	18	EC
ANKRD36	0.645	0.0436	0.107	0.313	6.75	9.46	0.00416	1.36	LV	CELLTYPE	control_PVneg	8	18	EC
CHD7	0.645	0.0207	0.121	0.285	6.81	13.1	0.000964	1.68	LV	CELLTYPE	control_PVneg	8	18	EC
CCDC146	0.643	0.0214	0.0611	0.158	5.88	12.8	0.00106	1.67	LV	CELLTYPE	control_PVneg	8	18	EC
SH3PXD2A	0.643	0.0349	0.114	0.283	6.74	10.5	0.00269	1.46	LV	CELLTYPE	control_PVneg	8	18	EC
ZNF280D	0.643	0.0155	0.0619	0.157	5.9	14.4	0.000584	1.81	LV	CELLTYPE	control_PVneg	8	18	EC
INPP5A	0.642	0.0377	0.0824	0.209	6.24	10.2	0.0031	1.42	LV	CELLTYPE	control_PVneg	8	18	EC
AC090517.4	0.64	0.0141	0.0872	0.225	6.44	14.9	0.000488	1.85	LV	CELLTYPE	control_PVneg	8	18	EC
TCF4	0.64	0.0141	1.72	4.18	10.7	14.9	0.000488	1.85	LV	CELLTYPE	control_PVneg	8	18	EC
GPCPD1	0.639	0.013	0.0798	0.193	6.24	15.3	0.000418	1.89	LV	CELLTYPE	control_PVneg	8	18	EC
MCM3AP	0.637	0.00636	0.0654	0.176	6.01	19.5	9.89e-05	2.2	LV	CELLTYPE	control_PVneg	8	18	EC
PELP1	0.637	0.0481	0.0133	0.0357	3.83	9.02	0.00502	1.32	LV	CELLTYPE	control_PVneg	8	18	EC
SNED1	0.637	0.0318	0.122	0.295	6.85	10.9	0.00225	1.5	LV	CELLTYPE	control_PVneg	8	18	EC
FOXK1	0.636	0.0198	0.105	0.255	6.62	13.3	0.000906	1.7	LV	CELLTYPE	control_PVneg	8	18	EC
NBPF9	0.636	0.00982	0.0397	0.104	5.28	16.9	0.000237	2.01	LV	CELLTYPE	control_PVneg	8	18	EC
RAD51B	0.636	0.0132	0.364	0.884	8.46	15.3	0.000429	1.88	LV	CELLTYPE	control_PVneg	8	18	EC
SUFU	0.635	0.0111	0.0526	0.125	5.68	16.3	0.000295	1.96	LV	CELLTYPE	control_PVneg	8	18	EC
ELMO1	0.634	0.0432	1.28	3.23	10.3	9.48	0.00411	1.36	LV	CELLTYPE	control_PVneg	8	18	EC
RFTN1	0.633	0.0267	0.801	1.83	9.48	11.8	0.00159	1.57	LV	CELLTYPE	control_PVneg	8	18	EC
ALG13	0.632	0.0108	0.142	0.329	7.07	16.5	0.000278	1.97	LV	CELLTYPE	control_PVneg	8	18	EC
PHKA1	0.632	0.0467	0.0334	0.0787	5.06	9.14	0.00476	1.33	LV	CELLTYPE	control_PVneg	8	18	EC
LIMK2	0.631	0.0303	0.149	0.366	7.14	11.1	0.00208	1.52	LV	CELLTYPE	control_PVneg	8	18	EC
VPS26B	0.631	0.0256	0.021	0.0549	4.46	11.9	0.00151	1.59	LV	CELLTYPE	control_PVneg	8	18	EC
RAB11FIP3	0.63	0.0228	0.0939	0.245	6.51	12.6	0.00117	1.64	LV	CELLTYPE	control_PVneg	8	18	EC
WBP1L	0.629	0.0082	0.0791	0.196	6.22	18.1	0.000159	2.09	LV	CELLTYPE	control_PVneg	8	18	EC
AC124312.1	0.628	0.0211	0.0573	0.146	5.81	12.9	0.00103	1.68	LV	CELLTYPE	control_PVneg	8	18	EC
NDE1	0.628	0.0215	0.0695	0.183	6.07	12.8	0.00108	1.67	LV	CELLTYPE	control_PVneg	8	18	EC
FAM120A	0.627	0.00789	0.11	0.27	6.69	18.3	0.000147	2.1	LV	CELLTYPE	control_PVneg	8	18	EC
RCOR1	0.627	0.0152	0.0864	0.221	6.38	14.6	0.000554	1.82	LV	CELLTYPE	control_PVneg	8	18	EC
TBC1D2B	0.627	0.0333	0.055	0.155	5.72	10.7	0.00246	1.48	LV	CELLTYPE	control_PVneg	8	18	EC
HERC3	0.624	0.031	0.0332	0.088	5.05	11	0.00215	1.51	LV	CELLTYPE	control_PVneg	8	18	EC
RNF217	0.624	0.0207	0.0921	0.215	6.47	13.1	0.000972	1.68	LV	CELLTYPE	control_PVneg	8	18	EC
SERGEF	0.624	0.017	0.0495	0.122	5.57	14	0.000695	1.77	LV	CELLTYPE	control_PVneg	8	18	EC
SLC20A1	0.624	0.0229	0.0435	0.104	5.37	12.6	0.00118	1.64	LV	CELLTYPE	control_PVneg	8	18	EC
SND1	0.624	0.0117	0.145	0.345	7.05	15.9	0.000343	1.93	LV	CELLTYPE	control_PVneg	8	18	EC
ZC3HAV1	0.624	0.0162	0.19	0.494	7.57	14.2	0.000629	1.79	LV	CELLTYPE	control_PVneg	8	18	EC
RYBP	0.623	0.00883	0.095	0.232	6.5	17.6	0.000191	2.05	LV	CELLTYPE	control_PVneg	8	18	EC
ATXN3	0.622	0.0036	0.162	0.388	7.25	23.4	2.89e-05	2.44	LV	CELLTYPE	control_PVneg	8	18	EC
ATXN7L1	0.622	0.00636	0.136	0.327	6.98	19.5	9.75e-05	2.2	LV	CELLTYPE	control_PVneg	8	18	EC
FAM120B	0.621	0.00631	0.154	0.373	7.16	19.8	8.95e-05	2.2	LV	CELLTYPE	control_PVneg	8	18	EC
TMEM131	0.621	0.0036	0.153	0.369	7.16	23.4	2.88e-05	2.44	LV	CELLTYPE	control_PVneg	8	18	EC
CASC15	0.62	0.00973	0.378	0.991	8.47	17	0.000232	2.01	LV	CELLTYPE	control_PVneg	8	18	EC
CNTRL	0.62	0.00849	0.058	0.141	5.82	17.9	0.000169	2.07	LV	CELLTYPE	control_PVneg	8	18	EC
CYTH3	0.62	0.0248	0.213	0.572	7.69	12.1	0.00143	1.6	LV	CELLTYPE	control_PVneg	8	18	EC
MAP4K2	0.619	0.00942	0.0451	0.119	5.51	17.3	0.000212	2.03	LV	CELLTYPE	control_PVneg	8	18	EC
SREBF2	0.619	0.0108	0.0904	0.243	6.46	16.5	0.00028	1.97	LV	CELLTYPE	control_PVneg	8	18	EC
PHC2	0.618	0.0235	0.0919	0.231	6.42	12.4	0.00126	1.63	LV	CELLTYPE	control_PVneg	8	18	EC
AC005261.1	0.617	0.0157	0.0294	0.0787	4.87	14.3	0.000606	1.8	LV	CELLTYPE	control_PVneg	8	18	EC
URB1	0.617	0.0406	0.0325	0.0954	4.99	9.78	0.00364	1.39	LV	CELLTYPE	control_PVneg	8	18	EC
INPP4A	0.616	0.00289	0.132	0.316	6.96	25.1	1.7e-05	2.54	LV	CELLTYPE	control_PVneg	8	18	EC
AFAP1L1	0.615	0.0177	0.28	0.746	8.03	13.8	0.000749	1.75	LV	CELLTYPE	control_PVneg	8	18	EC
JMJD1C	0.615	0.0102	1.17	2.83	10.1	16.7	0.000256	1.99	LV	CELLTYPE	control_PVneg	8	18	EC
SRGAP2	0.614	0.00898	0.291	0.716	8.14	17.5	0.000197	2.05	LV	CELLTYPE	control_PVneg	8	18	EC
AKT3	0.613	0.0177	0.833	2.05	9.66	13.8	0.000749	1.75	LV	CELLTYPE	control_PVneg	8	18	EC
CEP95	0.613	0.0461	0.047	0.113	5.49	9.19	0.00466	1.34	LV	CELLTYPE	control_PVneg	8	18	EC
EPB41L5	0.613	0.0481	0.0768	0.194	6.3	9.02	0.00502	1.32	LV	CELLTYPE	control_PVneg	8	18	EC
ZNF121	0.613	0.0479	0.0299	0.0787	4.88	9.04	0.00498	1.32	LV	CELLTYPE	control_PVneg	8	18	EC
TNS1	0.611	0.0479	0.256	0.618	7.92	9.03	0.00499	1.32	LV	CELLTYPE	control_PVneg	8	18	EC
ITGB5	0.61	0.0471	0.105	0.276	6.68	9.1	0.00484	1.33	LV	CELLTYPE	control_PVneg	8	18	EC
FNDC3B	0.609	0.00229	0.52	1.24	8.95	26.6	1.12e-05	2.64	LV	CELLTYPE	control_PVneg	8	18	EC
MED14	0.609	0.0112	0.0661	0.157	5.97	16.2	0.000306	1.95	LV	CELLTYPE	control_PVneg	8	18	EC
CEP120	0.608	0.0292	0.0387	0.0933	5.22	11.3	0.00191	1.53	LV	CELLTYPE	control_PVneg	8	18	EC
NCBP3	0.608	0.0181	0.062	0.152	5.88	13.7	0.000771	1.74	LV	CELLTYPE	control_PVneg	8	18	EC
GAK	0.605	0.0207	0.0685	0.181	6.03	13.1	0.000963	1.68	LV	CELLTYPE	control_PVneg	8	18	EC
MDN1	0.605	0.0333	0.0687	0.169	5.99	10.7	0.00247	1.48	LV	CELLTYPE	control_PVneg	8	18	EC
PKIG	0.605	0.0398	0.134	0.318	6.97	9.88	0.00348	1.4	LV	CELLTYPE	control_PVneg	8	18	EC
UBN2	0.605	0.0208	0.0684	0.168	6	13	0.000981	1.68	LV	CELLTYPE	control_PVneg	8	18	EC
ZBTB37	0.605	0.0452	0.0174	0.0436	4.17	9.29	0.00447	1.34	LV	CELLTYPE	control_PVneg	8	18	EC
ZRANB1	0.604	0.0177	0.0468	0.117	5.5	13.8	0.00075	1.75	LV	CELLTYPE	control_PVneg	8	18	EC
PAPSS1	0.603	0.0367	0.0392	0.0954	5.28	10.3	0.00294	1.44	LV	CELLTYPE	control_PVneg	8	18	EC
AL357153.2	0.601	0.042	0.0294	0.0678	4.85	9.61	0.0039	1.38	LV	CELLTYPE	control_PVneg	8	18	EC
NOVA2	0.6	0.0214	0.126	0.307	6.91	12.9	0.00106	1.67	LV	CELLTYPE	control_PVneg	8	18	EC
RNF220	0.6	0.0241	0.139	0.331	7.03	12.3	0.00133	1.62	LV	CELLTYPE	control_PVneg	8	18	EC
GRAMD2B	0.599	0.0119	0.0636	0.147	5.97	15.8	0.000357	1.92	LV	CELLTYPE	control_PVneg	8	18	EC
PHF20	0.598	0.0349	0.167	0.428	7.35	10.5	0.00268	1.46	LV	CELLTYPE	control_PVneg	8	18	EC
FARS2	0.597	0.00601	0.23	0.555	7.74	20.3	7.59e-05	2.22	LV	CELLTYPE	control_PVneg	8	18	EC
ZNF592	0.597	0.0325	0.0636	0.154	5.93	10.8	0.00235	1.49	LV	CELLTYPE	control_PVneg	8	18	EC
RAPGEF2	0.596	0.0131	0.773	1.91	9.52	15.3	0.000424	1.88	LV	CELLTYPE	control_PVneg	8	18	EC
ZNF587	0.596	0.0286	0.0193	0.0462	4.27	11.5	0.00182	1.54	LV	CELLTYPE	control_PVneg	8	18	EC
HIVEP2	0.595	0.0248	0.16	0.368	7.25	12.1	0.00141	1.61	LV	CELLTYPE	control_PVneg	8	18	EC
MYCBP2	0.595	0.0198	0.325	0.764	8.23	13.3	0.000901	1.7	LV	CELLTYPE	control_PVneg	8	18	EC
SH2D3C	0.595	0.00883	0.463	1.16	8.74	17.5	0.000191	2.05	LV	CELLTYPE	control_PVneg	8	18	EC
TANC2	0.595	0.0247	0.184	0.451	7.44	12.1	0.0014	1.61	LV	CELLTYPE	control_PVneg	8	18	EC
KIF3B	0.593	0.0141	0.0443	0.111	5.42	14.9	0.000484	1.85	LV	CELLTYPE	control_PVneg	8	18	EC
SMYD3	0.593	0.00601	0.545	1.29	8.99	20.3	7.68e-05	2.22	LV	CELLTYPE	control_PVneg	8	18	EC
USP24	0.593	0.0137	0.129	0.321	6.95	15.1	0.000458	1.86	LV	CELLTYPE	control_PVneg	8	18	EC
LSG1	0.592	0.0201	0.0441	0.113	5.38	13.2	0.00093	1.7	LV	CELLTYPE	control_PVneg	8	18	EC
NPTN	0.59	0.0219	0.116	0.296	6.75	12.7	0.0011	1.66	LV	CELLTYPE	control_PVneg	8	18	EC
PRKAR2A	0.59	0.00636	0.179	0.466	7.45	19.5	0.0001	2.2	LV	CELLTYPE	control_PVneg	8	18	EC
PIP4K2A	0.589	0.00347	0.138	0.32	7.04	23.6	2.66e-05	2.46	LV	CELLTYPE	control_PVneg	8	18	EC
GRK5	0.588	0.024	0.412	0.951	8.59	12.3	0.00132	1.62	LV	CELLTYPE	control_PVneg	8	18	EC
PTPN9	0.587	0.0168	0.106	0.271	6.68	14	0.000674	1.77	LV	CELLTYPE	control_PVneg	8	18	EC
ABL2	0.585	0.0164	0.137	0.336	6.97	14.1	0.000646	1.78	LV	CELLTYPE	control_PVneg	8	18	EC
RAB10	0.585	0.00193	0.227	0.541	7.73	28	7.42e-06	2.71	LV	CELLTYPE	control_PVneg	8	18	EC
RANBP17	0.584	0.0364	0.18	0.415	7.41	10.3	0.00288	1.44	LV	CELLTYPE	control_PVneg	8	18	EC
SNX9	0.584	0.00601	0.21	0.504	7.63	20.3	7.72e-05	2.22	LV	CELLTYPE	control_PVneg	8	18	EC
KLF12	0.583	0.0256	0.471	1.15	8.84	11.9	0.00151	1.59	LV	CELLTYPE	control_PVneg	8	18	EC
NSUN4	0.583	0.0429	0.0306	0.0776	4.91	9.51	0.00407	1.37	LV	CELLTYPE	control_PVneg	8	18	EC
DNMT3A	0.582	0.0274	0.059	0.141	5.8	11.7	0.00168	1.56	LV	CELLTYPE	control_PVneg	8	18	EC
MED13L	0.582	0.00705	0.944	2.3	9.82	19	0.000117	2.15	LV	CELLTYPE	control_PVneg	8	18	EC
POLR3C	0.582	0.0303	0.0328	0.0894	5.02	11.1	0.00208	1.52	LV	CELLTYPE	control_PVneg	8	18	EC
AGAP4	0.58	0.0406	0.0319	0.0766	5.01	9.77	0.00364	1.39	LV	CELLTYPE	control_PVneg	8	18	EC
RBMS2	0.58	0.0182	0.415	1.04	8.6	13.6	0.000782	1.74	LV	CELLTYPE	control_PVneg	8	18	EC
CENPP	0.579	0.0334	0.0638	0.164	5.94	10.7	0.00249	1.48	LV	CELLTYPE	control_PVneg	8	18	EC
ATXN1	0.578	0.0118	0.267	0.627	7.98	15.8	0.000352	1.93	LV	CELLTYPE	control_PVneg	8	18	EC
N4BP1	0.578	0.0398	0.109	0.263	6.68	9.88	0.00348	1.4	LV	CELLTYPE	control_PVneg	8	18	EC
SOCS5	0.578	0.031	0.0719	0.169	6.09	11	0.00216	1.51	LV	CELLTYPE	control_PVneg	8	18	EC
HEG1	0.577	0.0345	0.406	0.918	8.51	10.6	0.00262	1.46	LV	CELLTYPE	control_PVneg	8	18	EC
IGF2R	0.576	0.0248	0.199	0.44	7.49	12.1	0.00144	1.6	LV	CELLTYPE	control_PVneg	8	18	EC
SOS2	0.576	0.024	0.231	0.578	7.78	12.3	0.00132	1.62	LV	CELLTYPE	control_PVneg	8	18	EC
PARD3B	0.575	0.00752	0.397	0.92	8.57	18.5	0.000138	2.12	LV	CELLTYPE	control_PVneg	8	18	EC
AKAP13	0.573	0.00425	0.467	1.12	8.79	22.4	3.85e-05	2.37	LV	CELLTYPE	control_PVneg	8	18	EC
EBF4	0.572	0.0349	0.042	0.101	5.35	10.5	0.00267	1.46	LV	CELLTYPE	control_PVneg	8	18	EC
KANK2	0.572	0.0491	0.0541	0.141	5.69	8.94	0.00519	1.31	LV	CELLTYPE	control_PVneg	8	18	EC
SPTBN1	0.572	0.00942	1.46	3.47	10.4	17.2	0.000215	2.03	LV	CELLTYPE	control_PVneg	8	18	EC
TMEM117	0.571	0.00991	0.097	0.231	6.54	16.9	0.000241	2	LV	CELLTYPE	control_PVneg	8	18	EC
ETF1	0.57	0.0292	0.0397	0.0991	5.25	11.4	0.00191	1.53	LV	CELLTYPE	control_PVneg	8	18	EC
MKL1	0.57	0.0117	0.301	0.697	8.14	15.9	0.000343	1.93	LV	CELLTYPE	control_PVneg	8	18	EC
AC090825.1	0.569	0.026	0.0369	0.0862	5.21	11.9	0.00154	1.58	LV	CELLTYPE	control_PVneg	8	18	EC
TFDP2	0.569	0.0247	0.109	0.279	6.72	12.1	0.0014	1.61	LV	CELLTYPE	control_PVneg	8	18	EC
ZNF496	0.569	0.0382	0.0316	0.0722	4.93	10.1	0.00318	1.42	LV	CELLTYPE	control_PVneg	8	18	EC
AC006978.2	0.568	0.017	0.0237	0.0595	4.61	14	0.000687	1.77	LV	CELLTYPE	control_PVneg	8	18	EC
FTO	0.568	0.0043	0.291	0.694	8.08	22.3	3.98e-05	2.37	LV	CELLTYPE	control_PVneg	8	18	EC
AGPAT3	0.567	0.0111	0.0767	0.18	6.2	16.3	0.000301	1.95	LV	CELLTYPE	control_PVneg	8	18	EC
FBXL7	0.567	0.021	1.29	3.01	10.2	13	0.00101	1.68	LV	CELLTYPE	control_PVneg	8	18	EC
TRIP12	0.566	0.0101	0.288	0.674	8.05	16.8	0.000251	1.99	LV	CELLTYPE	control_PVneg	8	18	EC
NAV1	0.564	0.0125	0.503	1.2	8.88	15.5	0.000394	1.9	LV	CELLTYPE	control_PVneg	8	18	EC
PSD3	0.564	0.0275	0.333	0.775	8.36	11.7	0.00168	1.56	LV	CELLTYPE	control_PVneg	8	18	EC
EML3	0.562	0.0366	0.0281	0.0764	4.81	10.3	0.00293	1.44	LV	CELLTYPE	control_PVneg	8	18	EC
FBXW7	0.562	0.00334	0.273	0.65	7.98	23.9	2.47e-05	2.48	LV	CELLTYPE	control_PVneg	8	18	EC
KIAA1109	0.562	0.0132	0.217	0.511	7.66	15.2	0.000431	1.88	LV	CELLTYPE	control_PVneg	8	18	EC
BRD4	0.561	0.0238	0.148	0.36	7.09	12.3	0.00129	1.62	LV	CELLTYPE	control_PVneg	8	18	EC
DMTF1	0.561	0.034	0.112	0.263	6.68	10.6	0.00256	1.47	LV	CELLTYPE	control_PVneg	8	18	EC
RREB1	0.56	0.00532	0.166	0.385	7.28	21.1	5.85e-05	2.27	LV	CELLTYPE	control_PVneg	8	18	EC
SPAST	0.56	0.0141	0.0685	0.167	6.03	15	0.000477	1.85	LV	CELLTYPE	control_PVneg	8	18	EC
TNPO3	0.56	0.01	0.102	0.243	6.57	16.8	0.000245	2	LV	CELLTYPE	control_PVneg	8	18	EC
ANKRD6	0.559	0.0328	0.0664	0.168	6.01	10.8	0.00238	1.48	LV	CELLTYPE	control_PVneg	8	18	EC
JAZF1	0.559	0.00601	0.166	0.384	7.32	20.4	7.48e-05	2.22	LV	CELLTYPE	control_PVneg	8	18	EC
KCTD3	0.559	0.0403	0.0602	0.151	5.86	9.84	0.00355	1.39	LV	CELLTYPE	control_PVneg	8	18	EC
STXBP1	0.559	0.0186	0.139	0.316	7	13.6	0.000808	1.73	LV	CELLTYPE	control_PVneg	8	18	EC
USP9X	0.559	0.00468	0.138	0.329	7.03	21.9	4.61e-05	2.33	LV	CELLTYPE	control_PVneg	8	18	EC
FNBP1L	0.558	0.0403	0.333	0.815	8.31	9.83	0.00355	1.39	LV	CELLTYPE	control_PVneg	8	18	EC
TBC1D32	0.558	0.0369	0.0515	0.125	5.65	10.3	0.00297	1.43	LV	CELLTYPE	control_PVneg	8	18	EC
TCF7L2	0.558	0.0114	0.326	0.752	8.26	16.1	0.000319	1.94	LV	CELLTYPE	control_PVneg	8	18	EC
TLN2	0.558	0.0273	0.169	0.419	7.37	11.7	0.00166	1.56	LV	CELLTYPE	control_PVneg	8	18	EC
POLA1	0.557	0.0145	0.0861	0.2	6.32	14.8	0.000514	1.84	LV	CELLTYPE	control_PVneg	8	18	EC
STK10	0.557	0.0393	0.196	0.467	7.5	9.96	0.00337	1.41	LV	CELLTYPE	control_PVneg	8	18	EC
TLE2	0.557	0.0343	0.0604	0.155	5.87	10.6	0.00259	1.46	LV	CELLTYPE	control_PVneg	8	18	EC
UGGT2	0.556	0.0236	0.183	0.42	7.41	12.4	0.00127	1.63	LV	CELLTYPE	control_PVneg	8	18	EC
USP12	0.556	0.0164	0.11	0.247	6.65	14.2	0.000641	1.79	LV	CELLTYPE	control_PVneg	8	18	EC
KCTD1	0.554	0.0443	0.025	0.0577	4.65	9.38	0.0043	1.35	LV	CELLTYPE	control_PVneg	8	18	EC
SLX4IP	0.554	0.0156	0.0551	0.126	5.77	14.4	0.000587	1.81	LV	CELLTYPE	control_PVneg	8	18	EC
FGD5	0.553	0.019	0.276	0.61	8	13.4	0.000849	1.72	LV	CELLTYPE	control_PVneg	8	18	EC
WDFY3	0.552	0.0121	0.264	0.628	7.9	15.6	0.000375	1.92	LV	CELLTYPE	control_PVneg	8	18	EC
DCBLD1	0.551	0.0299	0.0521	0.121	5.66	11.2	0.00202	1.52	LV	CELLTYPE	control_PVneg	8	18	EC
USP6NL	0.551	0.0237	0.0766	0.185	6.2	12.4	0.00128	1.63	LV	CELLTYPE	control_PVneg	8	18	EC
CDK17	0.55	0.0293	0.545	1.21	8.95	11.3	0.00194	1.53	LV	CELLTYPE	control_PVneg	8	18	EC
GALNT1	0.55	0.0447	0.0978	0.244	6.49	9.33	0.00439	1.35	LV	CELLTYPE	control_PVneg	8	18	EC
ACSL5	0.549	0.0474	0.0695	0.171	6.04	9.08	0.00489	1.32	LV	CELLTYPE	control_PVneg	8	18	EC
RHBDD1	0.549	0.0247	0.078	0.178	6.2	12.1	0.00141	1.61	LV	CELLTYPE	control_PVneg	8	18	EC
TCF20	0.549	0.0365	0.0693	0.164	6.06	10.3	0.00291	1.44	LV	CELLTYPE	control_PVneg	8	18	EC
YES1	0.549	0.0314	0.339	0.76	8.27	11	0.0022	1.5	LV	CELLTYPE	control_PVneg	8	18	EC
ARID1B	0.548	0.00334	0.662	1.51	9.26	24.4	2.1e-05	2.48	LV	CELLTYPE	control_PVneg	8	18	EC
ZNF236	0.548	0.049	0.0615	0.148	5.84	8.95	0.00517	1.31	LV	CELLTYPE	control_PVneg	8	18	EC
EP400	0.546	0.0286	0.0805	0.193	6.2	11.5	0.00181	1.54	LV	CELLTYPE	control_PVneg	8	18	EC
CLIP2	0.545	0.0474	0.0544	0.12	5.7	9.07	0.00491	1.32	LV	CELLTYPE	control_PVneg	8	18	EC
POM121	0.545	0.0149	0.0783	0.199	6.2	14.7	0.000536	1.83	LV	CELLTYPE	control_PVneg	8	18	EC
AEBP2	0.544	0.00731	0.161	0.386	7.24	18.8	0.000126	2.14	LV	CELLTYPE	control_PVneg	8	18	EC
ZCCHC7	0.544	0.00601	0.289	0.662	8.06	20.3	7.66e-05	2.22	LV	CELLTYPE	control_PVneg	8	18	EC
MSANTD2	0.543	0.0454	0.0594	0.135	5.78	9.27	0.0045	1.34	LV	CELLTYPE	control_PVneg	8	18	EC
DICER1	0.542	0.0424	0.212	0.476	7.57	9.57	0.00396	1.37	LV	CELLTYPE	control_PVneg	8	18	EC
SPPL3	0.541	0.00524	0.211	0.488	7.62	21.3	5.45e-05	2.28	LV	CELLTYPE	control_PVneg	8	18	EC
ATP11C	0.54	0.0248	0.0775	0.178	6.18	12.1	0.00143	1.6	LV	CELLTYPE	control_PVneg	8	18	EC
CARD8	0.54	0.0235	0.28	0.623	7.99	12.4	0.00125	1.63	LV	CELLTYPE	control_PVneg	8	18	EC
LMBR1	0.54	0.0377	0.285	0.704	8.1	10.2	0.00311	1.42	LV	CELLTYPE	control_PVneg	8	18	EC
NBEA	0.54	0.0192	0.184	0.431	7.42	13.4	0.000861	1.72	LV	CELLTYPE	control_PVneg	8	18	EC
UTRN	0.539	0.0279	1.4	3.2	10.3	11.6	0.00175	1.55	LV	CELLTYPE	control_PVneg	8	18	EC
ABCC1	0.538	0.0383	0.127	0.296	6.88	10.1	0.00319	1.42	LV	CELLTYPE	control_PVneg	8	18	EC
NBDY	0.538	0.0199	0.13	0.288	6.94	13.2	0.000913	1.7	LV	CELLTYPE	control_PVneg	8	18	EC
RALB	0.538	0.0339	0.0724	0.16	6.06	10.6	0.00255	1.47	LV	CELLTYPE	control_PVneg	8	18	EC
CNOT6L	0.535	0.039	0.254	0.611	7.9	10	0.00331	1.41	LV	CELLTYPE	control_PVneg	8	18	EC
MLXIP	0.535	0.0344	0.0673	0.164	5.96	10.6	0.0026	1.46	LV	CELLTYPE	control_PVneg	8	18	EC
ZMYND11	0.535	0.0147	0.168	0.389	7.26	14.7	0.000524	1.83	LV	CELLTYPE	control_PVneg	8	18	EC
CTPS2	0.534	0.00631	0.0552	0.131	5.74	19.7	9.11e-05	2.2	LV	CELLTYPE	control_PVneg	8	18	EC
GNAI2	0.534	0.0334	0.168	0.424	7.26	10.7	0.00248	1.48	LV	CELLTYPE	control_PVneg	8	18	EC
ANAPC4	0.533	0.0377	0.0336	0.0815	5.02	10.1	0.00311	1.42	LV	CELLTYPE	control_PVneg	8	18	EC
ERC1	0.532	0.00867	0.555	1.29	9.01	17.7	0.000184	2.06	LV	CELLTYPE	control_PVneg	8	18	EC
SFI1	0.532	0.05	0.0309	0.0721	4.9	8.87	0.00536	1.3	LV	CELLTYPE	control_PVneg	8	18	EC
STAT5B	0.532	0.0187	0.148	0.33	7.07	13.5	0.000823	1.73	LV	CELLTYPE	control_PVneg	8	18	EC
DAB2IP	0.531	0.0406	0.253	0.598	7.87	9.79	0.00362	1.39	LV	CELLTYPE	control_PVneg	8	18	EC
NCALD	0.531	0.0318	0.531	1.25	8.96	10.9	0.00227	1.5	LV	CELLTYPE	control_PVneg	8	18	EC
SEC24B	0.531	0.00524	0.198	0.447	7.52	21.3	5.6e-05	2.28	LV	CELLTYPE	control_PVneg	8	18	EC
UBAP2	0.531	0.0187	0.112	0.262	6.7	13.5	0.000822	1.73	LV	CELLTYPE	control_PVneg	8	18	EC
SLC25A26	0.529	0.0209	0.061	0.146	5.86	13	0.001	1.68	LV	CELLTYPE	control_PVneg	8	18	EC
WDR44	0.529	0.0214	0.0815	0.193	6.27	12.9	0.00105	1.67	LV	CELLTYPE	control_PVneg	8	18	EC
ZHX2	0.529	0.0215	0.131	0.298	6.95	12.8	0.00108	1.67	LV	CELLTYPE	control_PVneg	8	18	EC
XPO1	0.528	0.00843	0.102	0.235	6.57	18	0.000166	2.07	LV	CELLTYPE	control_PVneg	8	18	EC
AP2A2	0.527	0.0299	0.119	0.294	6.81	11.2	0.00202	1.52	LV	CELLTYPE	control_PVneg	8	18	EC
KDM3A	0.527	0.0406	0.0665	0.153	6.02	9.78	0.00364	1.39	LV	CELLTYPE	control_PVneg	8	18	EC
PXK	0.527	0.033	0.0472	0.112	5.53	10.8	0.00241	1.48	LV	CELLTYPE	control_PVneg	8	18	EC
ARGLU1	0.526	0.0375	0.733	1.53	9.33	10.2	0.00308	1.43	LV	CELLTYPE	control_PVneg	8	18	EC
AL359915.2	0.524	0.0428	0.0696	0.155	6.03	9.52	0.00405	1.37	LV	CELLTYPE	control_PVneg	8	18	EC
HECTD4	0.524	0.0425	0.191	0.458	7.46	9.56	0.00398	1.37	LV	CELLTYPE	control_PVneg	8	18	EC
KIAA0355	0.524	0.0327	0.375	0.845	8.43	10.8	0.00238	1.49	LV	CELLTYPE	control_PVneg	8	18	EC
MMP24OS	0.524	0.0493	0.0658	0.148	5.94	8.92	0.00523	1.31	LV	CELLTYPE	control_PVneg	8	18	EC
SERINC5	0.524	0.0345	0.0879	0.203	6.37	10.6	0.00262	1.46	LV	CELLTYPE	control_PVneg	8	18	EC
USP7	0.523	0.0298	0.0623	0.154	5.88	11.2	0.00199	1.53	LV	CELLTYPE	control_PVneg	8	18	EC
PTPN12	0.522	0.0156	0.522	1.17	8.88	14.4	0.000595	1.81	LV	CELLTYPE	control_PVneg	8	18	EC
TFCP2	0.522	0.00726	0.16	0.354	7.2	18.8	0.000123	2.14	LV	CELLTYPE	control_PVneg	8	18	EC
ZBTB11	0.521	0.0452	0.0422	0.1	5.3	9.29	0.00446	1.35	LV	CELLTYPE	control_PVneg	8	18	EC
ADCY9	0.52	0.0286	0.0889	0.196	6.39	11.4	0.00184	1.54	LV	CELLTYPE	control_PVneg	8	18	EC
CAB39	0.52	0.0147	0.126	0.28	6.86	14.7	0.000521	1.83	LV	CELLTYPE	control_PVneg	8	18	EC
SMURF1	0.52	0.00876	0.201	0.455	7.53	17.6	0.000187	2.06	LV	CELLTYPE	control_PVneg	8	18	EC
PLEKHA2	0.519	0.0365	0.0762	0.183	6.19	10.3	0.0029	1.44	LV	CELLTYPE	control_PVneg	8	18	EC
UBP1	0.519	0.0172	0.0632	0.145	5.9	13.9	0.00071	1.76	LV	CELLTYPE	control_PVneg	8	18	EC
KIAA1671	0.518	0.0357	0.42	0.989	8.61	10.4	0.00278	1.45	LV	CELLTYPE	control_PVneg	8	18	EC
MTMR14	0.517	0.05	0.0453	0.104	5.42	8.87	0.00534	1.3	LV	CELLTYPE	control_PVneg	8	18	EC
GNA11	0.516	0.0405	0.0428	0.112	5.37	9.81	0.00359	1.39	LV	CELLTYPE	control_PVneg	8	18	EC
ZCCHC14	0.516	0.0452	0.109	0.258	6.63	9.29	0.00447	1.34	LV	CELLTYPE	control_PVneg	8	18	EC
PCED1B	0.515	0.048	0.267	0.584	7.9	9.02	0.00501	1.32	LV	CELLTYPE	control_PVneg	8	18	EC
TMEM241	0.515	0.0283	0.0876	0.197	6.34	11.5	0.00179	1.55	LV	CELLTYPE	control_PVneg	8	18	EC
PPARD	0.514	0.0392	0.0554	0.132	5.71	9.97	0.00335	1.41	LV	CELLTYPE	control_PVneg	8	18	EC
ZNF780B	0.514	0.0445	0.0501	0.118	5.58	9.35	0.00435	1.35	LV	CELLTYPE	control_PVneg	8	18	EC
ATP11A	0.513	0.0461	0.167	0.376	7.22	9.2	0.00465	1.34	LV	CELLTYPE	control_PVneg	8	18	EC
MSI2	0.513	0.0247	0.174	0.382	7.29	12.1	0.0014	1.61	LV	CELLTYPE	control_PVneg	8	18	EC
AFF4	0.512	0.0499	0.243	0.547	7.77	8.89	0.00531	1.3	LV	CELLTYPE	control_PVneg	8	18	EC
ARID1A	0.512	0.0375	0.16	0.376	7.19	10.2	0.00307	1.43	LV	CELLTYPE	control_PVneg	8	18	EC
SFPQ	0.512	0.049	0.168	0.397	7.24	8.96	0.00515	1.31	LV	CELLTYPE	control_PVneg	8	18	EC
SLC35G2	0.512	0.0247	0.162	0.389	7.26	12.1	0.0014	1.61	LV	CELLTYPE	control_PVneg	8	18	EC
TRIO	0.512	0.0142	0.652	1.46	9.19	14.8	0.000501	1.85	LV	CELLTYPE	control_PVneg	8	18	EC
PITPNA	0.511	0.0357	0.0836	0.194	6.29	10.4	0.00277	1.45	LV	CELLTYPE	control_PVneg	8	18	EC
RPTOR	0.511	0.0349	0.114	0.266	6.7	10.5	0.00269	1.46	LV	CELLTYPE	control_PVneg	8	18	EC
SMAD2	0.511	0.0133	0.169	0.388	7.28	15.2	0.000443	1.87	LV	CELLTYPE	control_PVneg	8	18	EC
UBR4	0.511	0.0116	0.107	0.251	6.63	16	0.00033	1.93	LV	CELLTYPE	control_PVneg	8	18	EC
DOPEY1	0.51	0.0313	0.0969	0.211	6.47	11	0.0022	1.5	LV	CELLTYPE	control_PVneg	8	18	EC
EHMT1	0.51	0.05	0.248	0.563	7.8	8.87	0.00536	1.3	LV	CELLTYPE	control_PVneg	8	18	EC
HP1BP3	0.51	0.0132	0.155	0.343	7.18	15.2	0.000433	1.88	LV	CELLTYPE	control_PVneg	8	18	EC
ITGA9	0.51	0.0406	0.479	1.07	8.73	9.78	0.00364	1.39	LV	CELLTYPE	control_PVneg	8	18	EC
NOTCH4	0.51	0.0383	0.362	0.779	8.36	10.1	0.00322	1.42	LV	CELLTYPE	control_PVneg	8	18	EC
PPP6R3	0.51	0.00524	0.384	0.882	8.47	21.3	5.52e-05	2.28	LV	CELLTYPE	control_PVneg	8	18	EC
ZNF532	0.509	0.0369	0.156	0.363	7.15	10.3	0.00298	1.43	LV	CELLTYPE	control_PVneg	8	18	EC
SPIN1	0.508	0.0251	0.0671	0.162	6.01	12	0.00146	1.6	LV	CELLTYPE	control_PVneg	8	18	EC
TBC1D12	0.508	0.0294	0.0601	0.129	5.81	11.3	0.00195	1.53	LV	CELLTYPE	control_PVneg	8	18	EC
ALMS1	0.507	0.0357	0.0741	0.173	6.1	10.4	0.00278	1.45	LV	CELLTYPE	control_PVneg	8	18	EC
CUX1	0.507	0.024	0.304	0.677	8.13	12.3	0.00131	1.62	LV	CELLTYPE	control_PVneg	8	18	EC
EXOC2	0.507	0.0151	0.126	0.29	6.88	14.6	0.000543	1.82	LV	CELLTYPE	control_PVneg	8	18	EC
ZFYVE9	0.506	0.0116	0.108	0.237	6.65	16	0.000328	1.93	LV	CELLTYPE	control_PVneg	8	18	EC
BCKDHB	0.504	0.0493	0.0598	0.136	5.82	8.93	0.00521	1.31	LV	CELLTYPE	control_PVneg	8	18	EC
LUC7L	0.504	0.0312	0.104	0.262	6.62	11	0.00218	1.51	LV	CELLTYPE	control_PVneg	8	18	EC
PLCL2	0.503	0.0184	0.187	0.418	7.46	13.6	0.000793	1.74	LV	CELLTYPE	control_PVneg	8	18	EC
TLK1	0.503	0.00631	0.15	0.322	7.12	19.6	9.53e-05	2.2	LV	CELLTYPE	control_PVneg	8	18	EC
AGPAT4	0.501	0.0347	0.0839	0.183	6.3	10.5	0.00265	1.46	LV	CELLTYPE	control_PVneg	8	18	EC
AL365273.2	0.501	0.0459	0.0959	0.207	6.45	9.23	0.00458	1.34	LV	CELLTYPE	control_PVneg	8	18	EC
PI4KA	0.501	0.0142	0.162	0.385	7.22	14.9	0.000497	1.85	LV	CELLTYPE	control_PVneg	8	18	EC
ARHGAP17	0.5	0.0286	0.13	0.298	6.89	11.4	0.00184	1.54	LV	CELLTYPE	control_PVneg	8	18	EC
BCL7C	0.5	0.0432	0.0475	0.112	5.51	9.48	0.00412	1.36	LV	CELLTYPE	control_PVneg	8	18	EC
MGAT4A	0.5	0.0469	0.284	0.66	8	9.13	0.00479	1.33	LV	CELLTYPE	control_PVneg	8	18	EC
PDS5A	0.5	0.0113	0.25	0.564	7.84	16.2	0.000311	1.95	LV	CELLTYPE	control_PVneg	8	18	EC

## Sheet: RBM20_control
Gene	logFC	FDR	mean_exp_control	mean_exp_genotype	logCPM	F	PValue	FDR_plot	Region	annotation_level	comparison	Observations_genotype	Observations_reference	cell_state
HBA2	3.73	0.00119	0.00481	0.0531	4.15	36.7	7.46e-07	2.92	LV	CELLTYPE	control_RBM20	8	18	EC
HBB	3.61	0.00123	0.0128	0.144	5.42	34.9	1.17e-06	2.91	LV	CELLTYPE	control_RBM20	8	18	EC
FOSB	3.59	0.00176	0.00273	0.0458	3.61	31.4	2.9e-06	2.76	LV	CELLTYPE	control_RBM20	8	18	EC
HBA1	3.1	0.00574	0.00246	0.025	3.23	23.7	2.56e-05	2.24	LV	CELLTYPE	control_RBM20	8	18	EC
FOS	2.34	0.0375	0.0435	0.139	5.9	13.5	0.000831	1.43	LV	CELLTYPE	control_RBM20	8	18	EC
PRDM6	2.24	0.00176	0.00601	0.0279	3.53	31.5	2.83e-06	2.76	LV	CELLTYPE	control_RBM20	8	18	EC
AP001048.1	2.08	0.0331	0.00488	0.0226	3.25	14.1	0.000654	1.48	LV	CELLTYPE	control_RBM20	8	18	EC
MTRNR2L8	1.9	0.0331	0.00399	0.0196	3.02	14.1	0.000647	1.48	LV	CELLTYPE	control_RBM20	8	18	EC
COL25A1	1.88	0.015	0.0839	0.342	6.87	18.7	0.000129	1.82	LV	CELLTYPE	control_RBM20	8	18	EC
DUSP2	1.88	0.00778	0.00469	0.0205	3.13	21.6	4.97e-05	2.11	LV	CELLTYPE	control_RBM20	8	18	EC
MT2A	1.85	0.0298	0.224	0.674	8.19	14.9	0.00048	1.53	LV	CELLTYPE	control_RBM20	8	18	EC
IGSF9B	1.84	0.000798	0.0135	0.0579	4.51	47	7.15e-08	3.1	LV	CELLTYPE	control_RBM20	8	18	EC
CSRNP1	1.79	0.00123	0.0361	0.152	5.8	34.4	1.32e-06	2.91	LV	CELLTYPE	control_RBM20	8	18	EC
MT1M	1.7	0.0306	0.0454	0.133	5.85	14.8	0.00051	1.51	LV	CELLTYPE	control_RBM20	8	18	EC
LINC00222	1.59	0.0378	0.00289	0.0126	2.63	13.4	0.000839	1.42	LV	CELLTYPE	control_RBM20	8	18	EC
RASL10A	1.51	0.00794	0.0188	0.0671	4.81	21.4	5.27e-05	2.1	LV	CELLTYPE	control_RBM20	8	18	EC
LPL	1.47	0.00655	0.163	0.485	7.66	22.8	3.42e-05	2.18	LV	CELLTYPE	control_RBM20	8	18	EC
ARL17B	1.44	0.0205	0.0695	0.19	6.33	17	0.000227	1.69	LV	CELLTYPE	control_RBM20	8	18	EC
MMP28	1.44	0.0161	0.019	0.0644	4.7	18.2	0.00015	1.79	LV	CELLTYPE	control_RBM20	8	18	EC
ADAMTSL2	1.42	0.032	0.00567	0.0182	3.16	14.4	0.000588	1.49	LV	CELLTYPE	control_RBM20	8	18	EC
ARRDC2	1.41	0.00668	0.0425	0.144	5.85	22.6	3.59e-05	2.17	LV	CELLTYPE	control_RBM20	8	18	EC
GRASP	1.41	0.00176	0.177	0.602	7.83	31.3	2.99e-06	2.76	LV	CELLTYPE	control_RBM20	8	18	EC
EPB41L3	1.39	0.00574	0.0341	0.108	5.49	23.9	2.43e-05	2.24	LV	CELLTYPE	control_RBM20	8	18	EC
NBPF20	1.39	0.00574	0.00553	0.0203	3.22	23.8	2.52e-05	2.24	LV	CELLTYPE	control_RBM20	8	18	EC
AC141930.3	1.36	0.0326	0.0053	0.0171	3.12	14.3	0.000617	1.49	LV	CELLTYPE	control_RBM20	8	18	EC
DOCK9-AS1	1.34	0.0353	0.0178	0.055	4.52	13.7	0.000749	1.45	LV	CELLTYPE	control_RBM20	8	18	EC
AC092053.3	1.32	0.0423	0.00485	0.0162	3.02	12.9	0.00103	1.37	LV	CELLTYPE	control_RBM20	8	18	EC
PCDH19	1.32	0.00576	0.0106	0.0349	3.94	23.6	2.68e-05	2.24	LV	CELLTYPE	control_RBM20	8	18	EC
CORO2B	1.27	0.00167	0.0485	0.141	5.92	32.9	1.94e-06	2.78	LV	CELLTYPE	control_RBM20	8	18	EC
SNTG2	1.25	0.00861	0.269	0.785	8.35	20.9	6.17e-05	2.06	LV	CELLTYPE	control_RBM20	8	18	EC
AC116614.1	1.22	0.0351	0.00742	0.0228	3.43	13.8	0.00074	1.45	LV	CELLTYPE	control_RBM20	8	18	EC
TMEM233	1.2	0.0161	0.0611	0.169	6.19	18.3	0.000146	1.79	LV	CELLTYPE	control_RBM20	8	18	EC
TTYH2	1.17	0.0341	0.0121	0.0327	3.96	13.9	0.000696	1.47	LV	CELLTYPE	control_RBM20	8	18	EC
CAMKK1	1.16	0.0137	0.0193	0.0529	4.6	19.1	0.000112	1.86	LV	CELLTYPE	control_RBM20	8	18	EC
CDK14	1.16	0.00377	0.199	0.578	7.91	27.1	9.45e-06	2.42	LV	CELLTYPE	control_RBM20	8	18	EC
MBOAT2	1.16	0.00185	0.0268	0.0757	5.07	30.6	3.55e-06	2.73	LV	CELLTYPE	control_RBM20	8	18	EC
NUDT16	1.16	0.00731	0.0189	0.0456	4.49	22.2	4.13e-05	2.14	LV	CELLTYPE	control_RBM20	8	18	EC
INSR	1.14	0.0224	0.327	0.817	8.52	16.5	0.000269	1.65	LV	CELLTYPE	control_RBM20	8	18	EC
BACH2	1.13	0.000996	0.0613	0.173	6.19	39.1	4.19e-07	3	LV	CELLTYPE	control_RBM20	8	18	EC
LOXL1	1.13	0.0388	0.00983	0.0237	3.64	13.3	0.000891	1.41	LV	CELLTYPE	control_RBM20	8	18	EC
NOS1AP	1.13	0.0326	0.0208	0.0589	4.68	14.3	0.000617	1.49	LV	CELLTYPE	control_RBM20	8	18	EC
SH3RF3	1.12	0.00586	0.289	0.753	8.32	23.5	2.79e-05	2.23	LV	CELLTYPE	control_RBM20	8	18	EC
FAM20C	1.11	0.0379	0.0138	0.036	4.15	13.4	0.000853	1.42	LV	CELLTYPE	control_RBM20	8	18	EC
B3GNT5	1.1	0.0411	0.0477	0.121	5.75	13	0.000979	1.39	LV	CELLTYPE	control_RBM20	8	18	EC
JDP2	1.1	0.0145	0.0412	0.114	5.65	18.8	0.000124	1.84	LV	CELLTYPE	control_RBM20	8	18	EC
SH3BGRL2	1.09	0.00608	0.0747	0.202	6.43	23.2	3e-05	2.22	LV	CELLTYPE	control_RBM20	8	18	EC
TPO	1.09	0.0205	0.783	2.1	9.78	17	0.00023	1.69	LV	CELLTYPE	control_RBM20	8	18	EC
AP001528.2	1.08	0.0037	0.138	0.354	7.31	27.3	8.95e-06	2.43	LV	CELLTYPE	control_RBM20	8	18	EC
TBCD	1.08	0.00212	0.399	1.02	8.77	29.9	4.37e-06	2.67	LV	CELLTYPE	control_RBM20	8	18	EC
B4GALT1	1.07	0.00501	0.182	0.464	7.67	25.3	1.62e-05	2.3	LV	CELLTYPE	control_RBM20	8	18	EC
AL078590.3	1.05	0.0134	0.0167	0.0448	4.4	19.2	0.000108	1.87	LV	CELLTYPE	control_RBM20	8	18	EC
IRAK3	1.05	0.00574	0.342	0.886	8.56	24	2.38e-05	2.24	LV	CELLTYPE	control_RBM20	8	18	EC
PER1	1.05	0.000996	0.0741	0.184	6.41	38.8	4.46e-07	3	LV	CELLTYPE	control_RBM20	8	18	EC
RNF115	1.05	0.0134	0.387	0.964	8.74	19.2	0.000108	1.87	LV	CELLTYPE	control_RBM20	8	18	EC
TSC22D3	1.04	0.00848	0.12	0.274	7.07	21.1	5.87e-05	2.07	LV	CELLTYPE	control_RBM20	8	18	EC
PELI2	1.03	0.018	0.0911	0.247	6.69	17.6	0.000187	1.74	LV	CELLTYPE	control_RBM20	8	18	EC
WNK1	1.02	0.0141	0.632	1.62	9.47	19	0.000116	1.85	LV	CELLTYPE	control_RBM20	8	18	EC
ZNF467	1.02	0.0245	0.0244	0.0541	4.77	16	0.00033	1.61	LV	CELLTYPE	control_RBM20	8	18	EC
SIN3B	1.01	0.00481	0.0596	0.148	6.05	25.5	1.51e-05	2.32	LV	CELLTYPE	control_RBM20	8	18	EC
EGFR	1	0.0269	0.205	0.564	7.9	15.5	0.000393	1.57	LV	CELLTYPE	control_RBM20	8	18	EC
TPD52L1	1	0.0205	0.097	0.232	6.71	17	0.000227	1.69	LV	CELLTYPE	control_RBM20	8	18	EC
NCKIPSD	0.998	0.0224	0.0232	0.0533	4.73	16.6	0.000268	1.65	LV	CELLTYPE	control_RBM20	8	18	EC
H1FX-AS1	0.987	0.0357	0.00822	0.0199	3.41	13.7	0.000762	1.45	LV	CELLTYPE	control_RBM20	8	18	EC
VAV2	0.987	0.00778	0.0204	0.0508	4.6	21.8	4.7e-05	2.11	LV	CELLTYPE	control_RBM20	8	18	EC
NHS	0.985	0.00778	0.0178	0.0417	4.41	21.8	4.67e-05	2.11	LV	CELLTYPE	control_RBM20	8	18	EC
PCOLCE2	0.965	0.0249	0.0176	0.042	4.36	15.8	0.000346	1.6	LV	CELLTYPE	control_RBM20	8	18	EC
PIP5K1C	0.964	0.00593	0.0843	0.206	6.56	23.4	2.87e-05	2.23	LV	CELLTYPE	control_RBM20	8	18	EC
ATP7B	0.955	0.0134	0.033	0.0797	5.24	19.2	0.000107	1.87	LV	CELLTYPE	control_RBM20	8	18	EC
SPRED2	0.929	0.000996	0.241	0.567	7.99	39.6	3.69e-07	3	LV	CELLTYPE	control_RBM20	8	18	EC
ARHGAP26	0.928	0.000996	0.766	1.86	9.7	40.1	3.28e-07	3	LV	CELLTYPE	control_RBM20	8	18	EC
MCF2L	0.919	0.00671	0.431	0.999	8.82	22.6	3.67e-05	2.17	LV	CELLTYPE	control_RBM20	8	18	EC
FAM78A	0.916	0.0405	0.0241	0.0561	4.76	13.1	0.000958	1.39	LV	CELLTYPE	control_RBM20	8	18	EC
C1orf56	0.914	0.0338	0.102	0.222	6.77	14	0.000684	1.47	LV	CELLTYPE	control_RBM20	8	18	EC
REPS2	0.913	0.0435	0.0156	0.0346	4.18	12.7	0.00111	1.36	LV	CELLTYPE	control_RBM20	8	18	EC
ABCA5	0.912	0.0186	0.0299	0.0738	5.12	17.4	0.000199	1.73	LV	CELLTYPE	control_RBM20	8	18	EC
PDZD2	0.91	0.00185	0.421	1.01	8.82	30.8	3.35e-06	2.73	LV	CELLTYPE	control_RBM20	8	18	EC
AL078590.2	0.909	0.043	0.0112	0.0266	3.8	12.8	0.00108	1.37	LV	CELLTYPE	control_RBM20	8	18	EC
TNKS1BP1	0.903	0.00778	0.045	0.103	5.62	21.5	5.09e-05	2.11	LV	CELLTYPE	control_RBM20	8	18	EC
SKIL	0.895	0.0444	0.198	0.488	7.74	12.6	0.00115	1.35	LV	CELLTYPE	control_RBM20	8	18	EC
IMPDH1	0.888	0.0121	0.0307	0.0611	5.04	19.7	9.24e-05	1.92	LV	CELLTYPE	control_RBM20	8	18	EC
UAP1	0.879	0.0363	0.0335	0.0796	5.26	13.6	0.000794	1.44	LV	CELLTYPE	control_RBM20	8	18	EC
NINJ2	0.874	0.0304	0.077	0.175	6.36	14.8	0.0005	1.52	LV	CELLTYPE	control_RBM20	8	18	EC
PRSS23	0.872	0.00778	0.284	0.646	8.22	21.6	4.91e-05	2.11	LV	CELLTYPE	control_RBM20	8	18	EC
GRB10	0.871	0.0145	0.574	1.43	9.29	18.8	0.000122	1.84	LV	CELLTYPE	control_RBM20	8	18	EC
LAYN	0.871	0.00778	0.0184	0.043	4.41	21.9	4.55e-05	2.11	LV	CELLTYPE	control_RBM20	8	18	EC
UBALD2	0.871	0.0245	0.0207	0.0469	4.58	16	0.000331	1.61	LV	CELLTYPE	control_RBM20	8	18	EC
NAMPT	0.868	0.0362	0.141	0.289	7.14	13.6	0.000788	1.44	LV	CELLTYPE	control_RBM20	8	18	EC
ZDHHC9	0.859	0.00508	0.0178	0.0394	4.33	25.1	1.69e-05	2.29	LV	CELLTYPE	control_RBM20	8	18	EC
CDC42EP5	0.847	0.031	0.0391	0.0928	5.46	14.7	0.000519	1.51	LV	CELLTYPE	control_RBM20	8	18	EC
MAP4K2	0.841	0.00176	0.0451	0.0974	5.61	31.6	2.72e-06	2.76	LV	CELLTYPE	control_RBM20	8	18	EC
SLC25A28	0.84	0.0271	0.0409	0.0912	5.45	15.4	0.000403	1.57	LV	CELLTYPE	control_RBM20	8	18	EC
EPB41L5	0.835	0.0228	0.0768	0.174	6.36	16.4	0.000289	1.64	LV	CELLTYPE	control_RBM20	8	18	EC
LRRN2	0.834	0.00508	0.0291	0.0618	4.98	25	1.73e-05	2.29	LV	CELLTYPE	control_RBM20	8	18	EC
PRDM11	0.821	0.0289	0.0156	0.035	4.17	15.1	0.000453	1.54	LV	CELLTYPE	control_RBM20	8	18	EC
CLEC1A	0.812	0.00368	0.1	0.207	6.68	27.5	8.57e-06	2.43	LV	CELLTYPE	control_RBM20	8	18	EC
GPR89B	0.794	0.0282	0.033	0.0721	5.16	15.2	0.000432	1.55	LV	CELLTYPE	control_RBM20	8	18	EC
SLC25A27	0.794	0.0293	0.0315	0.0716	5.13	15	0.000462	1.53	LV	CELLTYPE	control_RBM20	8	18	EC
IFNGR1	0.792	0.0387	0.22	0.458	7.84	13.3	0.000885	1.41	LV	CELLTYPE	control_RBM20	8	18	EC
PTPRM	0.789	0.00706	3.24	6.81	11.7	22.3	3.93e-05	2.15	LV	CELLTYPE	control_RBM20	8	18	EC
PTPN18	0.788	0.00545	0.0579	0.126	5.94	24.6	1.96e-05	2.26	LV	CELLTYPE	control_RBM20	8	18	EC
GNB5	0.787	0.0491	0.0145	0.0312	4.03	12.1	0.00141	1.31	LV	CELLTYPE	control_RBM20	8	18	EC
LDLRAD4	0.779	0.0306	0.788	1.72	9.66	14.8	0.000511	1.51	LV	CELLTYPE	control_RBM20	8	18	EC
CBFA2T3	0.777	0.0245	0.0447	0.0935	5.55	16	0.000329	1.61	LV	CELLTYPE	control_RBM20	8	18	EC
DOCK9	0.774	0.0123	1.02	2.17	10	19.6	9.56e-05	1.91	LV	CELLTYPE	control_RBM20	8	18	EC
STK39	0.771	0.00938	0.0653	0.136	6.09	20.5	6.98e-05	2.03	LV	CELLTYPE	control_RBM20	8	18	EC
RRAS	0.768	0.00636	0.0682	0.152	6.19	23	3.19e-05	2.2	LV	CELLTYPE	control_RBM20	8	18	EC
SASH1	0.75	0.00123	0.756	1.58	9.57	35.1	1.1e-06	2.91	LV	CELLTYPE	control_RBM20	8	18	EC
CDC42SE1	0.749	0.0255	0.103	0.201	6.71	15.7	0.000358	1.59	LV	CELLTYPE	control_RBM20	8	18	EC
PDE9A	0.748	0.0466	0.0637	0.126	6.01	12.4	0.00128	1.33	LV	CELLTYPE	control_RBM20	8	18	EC
DENND2A	0.744	0.0315	0.204	0.421	7.7	14.6	0.000548	1.5	LV	CELLTYPE	control_RBM20	8	18	EC
KLRD1	0.74	0.0485	0.0485	0.103	5.69	12.2	0.00136	1.31	LV	CELLTYPE	control_RBM20	8	18	EC
MFSD10	0.737	0.0269	0.034	0.0706	5.19	15.5	0.00039	1.57	LV	CELLTYPE	control_RBM20	8	18	EC
ZNF251	0.737	0.00185	0.117	0.24	6.87	30.5	3.66e-06	2.73	LV	CELLTYPE	control_RBM20	8	18	EC
PRKX	0.734	0.0167	0.103	0.219	6.71	18	0.000162	1.78	LV	CELLTYPE	control_RBM20	8	18	EC
SKI	0.734	0.0245	0.0928	0.196	6.53	15.9	0.000337	1.61	LV	CELLTYPE	control_RBM20	8	18	EC
RPS6KA2	0.729	0.0228	0.432	0.895	8.74	16.3	0.000293	1.64	LV	CELLTYPE	control_RBM20	8	18	EC
TBL1X	0.729	0.00576	0.0755	0.163	6.28	23.6	2.63e-05	2.24	LV	CELLTYPE	control_RBM20	8	18	EC
MLLT3	0.721	0.0107	0.183	0.366	7.5	20.1	8.05e-05	1.97	LV	CELLTYPE	control_RBM20	8	18	EC
LYST	0.72	0.0167	0.197	0.412	7.65	18	0.000163	1.78	LV	CELLTYPE	control_RBM20	8	18	EC
HYAL1	0.717	0.0331	0.108	0.197	6.74	14.1	0.000644	1.48	LV	CELLTYPE	control_RBM20	8	18	EC
IGF2R	0.716	0.0228	0.199	0.397	7.57	16.4	0.000282	1.64	LV	CELLTYPE	control_RBM20	8	18	EC
TNS2	0.715	0.00655	0.245	0.491	7.94	22.7	3.47e-05	2.18	LV	CELLTYPE	control_RBM20	8	18	EC
LENG8	0.714	0.00424	0.127	0.259	6.98	26.5	1.14e-05	2.37	LV	CELLTYPE	control_RBM20	8	18	EC
SYCP2	0.707	0.0228	0.0322	0.0667	5.1	16.4	0.000284	1.64	LV	CELLTYPE	control_RBM20	8	18	EC
PNPLA2	0.701	0.0169	0.0368	0.0681	5.2	17.9	0.00017	1.77	LV	CELLTYPE	control_RBM20	8	18	EC
MOB2	0.7	0.0179	0.0664	0.127	6.05	17.6	0.000184	1.75	LV	CELLTYPE	control_RBM20	8	18	EC
TMTC2	0.697	0.00816	0.6	1.15	9.22	21.2	5.56e-05	2.09	LV	CELLTYPE	control_RBM20	8	18	EC
ARAP3	0.693	0.00574	0.206	0.408	7.65	23.7	2.57e-05	2.24	LV	CELLTYPE	control_RBM20	8	18	EC
YBX3	0.693	0.0168	0.143	0.29	7.13	17.9	0.000167	1.78	LV	CELLTYPE	control_RBM20	8	18	EC
LCAT	0.692	0.0447	0.0392	0.0719	5.33	12.6	0.00117	1.35	LV	CELLTYPE	control_RBM20	8	18	EC
KLF7	0.691	0.0141	0.319	0.633	8.27	19	0.000118	1.85	LV	CELLTYPE	control_RBM20	8	18	EC
XAF1	0.691	0.0434	0.356	0.704	8.47	12.7	0.0011	1.36	LV	CELLTYPE	control_RBM20	8	18	EC
ZDHHC13	0.685	0.0452	0.0216	0.0431	4.53	12.5	0.0012	1.35	LV	CELLTYPE	control_RBM20	8	18	EC
PSD3	0.684	0.0326	0.333	0.662	8.43	14.3	0.000608	1.49	LV	CELLTYPE	control_RBM20	8	18	EC
TP53I3	0.684	0.0318	0.0266	0.0471	4.75	14.4	0.000575	1.5	LV	CELLTYPE	control_RBM20	8	18	EC
SIRT5	0.682	0.0282	0.0487	0.1	5.67	15.2	0.000434	1.55	LV	CELLTYPE	control_RBM20	8	18	EC
IP6K2	0.676	0.0316	0.196	0.375	7.62	14.5	0.000556	1.5	LV	CELLTYPE	control_RBM20	8	18	EC
ACSL3	0.666	0.0271	0.183	0.353	7.5	15.4	0.000403	1.57	LV	CELLTYPE	control_RBM20	8	18	EC
ELF2	0.659	0.00778	0.514	1.03	8.95	21.6	4.94e-05	2.11	LV	CELLTYPE	control_RBM20	8	18	EC
STK24	0.658	0.0452	0.158	0.322	7.26	12.5	0.0012	1.35	LV	CELLTYPE	control_RBM20	8	18	EC
POLR3C	0.656	0.0271	0.0328	0.0626	5.07	15.4	0.000405	1.57	LV	CELLTYPE	control_RBM20	8	18	EC
SEC16B	0.656	0.0474	0.0263	0.0549	4.86	12.3	0.00131	1.32	LV	CELLTYPE	control_RBM20	8	18	EC
SOS2	0.656	0.0186	0.231	0.457	7.84	17.4	0.0002	1.73	LV	CELLTYPE	control_RBM20	8	18	EC
NCOR2	0.655	0.0359	0.107	0.214	6.74	13.7	0.00077	1.44	LV	CELLTYPE	control_RBM20	8	18	EC
FAM117B	0.653	0.0421	0.0357	0.0725	5.22	12.9	0.00101	1.38	LV	CELLTYPE	control_RBM20	8	18	EC
STX2	0.649	0.0161	0.0521	0.104	5.75	18.2	0.00015	1.79	LV	CELLTYPE	control_RBM20	8	18	EC
AKT3	0.647	0.0219	0.833	1.68	9.69	16.7	0.000258	1.66	LV	CELLTYPE	control_RBM20	8	18	EC
GNAI2	0.643	0.0317	0.168	0.314	7.32	14.5	0.000562	1.5	LV	CELLTYPE	control_RBM20	8	18	EC
GABBR1	0.642	0.0331	0.0626	0.123	5.95	14.2	0.00064	1.48	LV	CELLTYPE	control_RBM20	8	18	EC
PXN	0.641	0.0229	0.339	0.636	8.37	16.3	0.000295	1.64	LV	CELLTYPE	control_RBM20	8	18	EC
INTS3	0.64	0.0312	0.0577	0.11	5.82	14.6	0.000534	1.51	LV	CELLTYPE	control_RBM20	8	18	EC
KLF12	0.638	0.0341	0.471	0.886	8.85	13.9	0.0007	1.47	LV	CELLTYPE	control_RBM20	8	18	EC
TLN2	0.634	0.0269	0.169	0.324	7.4	15.5	0.000387	1.57	LV	CELLTYPE	control_RBM20	8	18	EC
LMBR1	0.633	0.0405	0.285	0.573	8.17	13.1	0.000955	1.39	LV	CELLTYPE	control_RBM20	8	18	EC
CPD	0.631	0.0158	0.15	0.275	7.17	18.4	0.000141	1.8	LV	CELLTYPE	control_RBM20	8	18	EC
ANKS1A	0.627	0.0491	0.25	0.481	7.94	12.1	0.00138	1.31	LV	CELLTYPE	control_RBM20	8	18	EC
CASD1	0.624	0.0405	0.079	0.155	6.31	13.1	0.00095	1.39	LV	CELLTYPE	control_RBM20	8	18	EC
GKAP1	0.622	0.0394	0.0441	0.0868	5.48	13.2	0.000908	1.4	LV	CELLTYPE	control_RBM20	8	18	EC
SHANK3	0.621	0.0428	0.465	0.874	8.78	12.8	0.00107	1.37	LV	CELLTYPE	control_RBM20	8	18	EC
DIP2C	0.615	0.0171	0.165	0.315	7.33	17.8	0.000175	1.77	LV	CELLTYPE	control_RBM20	8	18	EC
SUSD6	0.614	0.0287	0.194	0.367	7.51	15.1	0.000445	1.54	LV	CELLTYPE	control_RBM20	8	18	EC
RANBP17	0.613	0.0497	0.18	0.342	7.45	12	0.00144	1.3	LV	CELLTYPE	control_RBM20	8	18	EC
HMCES	0.61	0.0452	0.0368	0.0695	5.22	12.5	0.00121	1.35	LV	CELLTYPE	control_RBM20	8	18	EC
NBDY	0.607	0.0424	0.13	0.248	7	12.9	0.00104	1.37	LV	CELLTYPE	control_RBM20	8	18	EC
FARP1	0.604	0.00778	0.192	0.372	7.56	21.5	5.07e-05	2.11	LV	CELLTYPE	control_RBM20	8	18	EC
ALG13	0.598	0.0318	0.142	0.269	7.1	14.5	0.000569	1.5	LV	CELLTYPE	control_RBM20	8	18	EC
SPAG9	0.598	0.0312	0.34	0.672	8.38	14.7	0.000534	1.51	LV	CELLTYPE	control_RBM20	8	18	EC
LRP5	0.596	0.0157	0.0956	0.177	6.55	18.5	0.000138	1.81	LV	CELLTYPE	control_RBM20	8	18	EC
STARD3	0.589	0.0233	0.0544	0.101	5.76	16.2	0.000307	1.63	LV	CELLTYPE	control_RBM20	8	18	EC
AHDC1	0.588	0.0421	0.0671	0.124	6.02	13	0.00101	1.38	LV	CELLTYPE	control_RBM20	8	18	EC
PPP4R1	0.581	0.0121	0.14	0.262	7.07	19.7	9.29e-05	1.92	LV	CELLTYPE	control_RBM20	8	18	EC
NOVA2	0.575	0.0384	0.126	0.234	6.91	13.3	0.000872	1.42	LV	CELLTYPE	control_RBM20	8	18	EC
ERO1B	0.573	0.0227	0.0648	0.125	6.01	16.5	0.000275	1.64	LV	CELLTYPE	control_RBM20	8	18	EC
NADK	0.568	0.0396	0.034	0.0628	5.1	13.2	0.00092	1.4	LV	CELLTYPE	control_RBM20	8	18	EC
AC058791.1	0.565	0.0317	0.0708	0.134	6.09	14.5	0.00056	1.5	LV	CELLTYPE	control_RBM20	8	18	EC
ZC2HC1A	0.565	0.0452	0.0434	0.0793	5.42	12.5	0.00122	1.34	LV	CELLTYPE	control_RBM20	8	18	EC
NOD1	0.564	0.0362	0.29	0.534	8.08	13.6	0.000787	1.44	LV	CELLTYPE	control_RBM20	8	18	EC
RASIP1	0.562	0.0491	0.212	0.383	7.64	12.1	0.00142	1.31	LV	CELLTYPE	control_RBM20	8	18	EC
ATXN3	0.56	0.00908	0.162	0.293	7.25	20.7	6.67e-05	2.04	LV	CELLTYPE	control_RBM20	8	18	EC
PIP4K2A	0.56	0.0158	0.138	0.258	7.05	18.4	0.00014	1.8	LV	CELLTYPE	control_RBM20	8	18	EC
EBF4	0.556	0.0491	0.042	0.0791	5.39	12.1	0.0014	1.31	LV	CELLTYPE	control_RBM20	8	18	EC
AC004918.1	0.555	0.0428	0.0334	0.0623	5.1	12.8	0.00107	1.37	LV	CELLTYPE	control_RBM20	8	18	EC
SH2D3C	0.554	0.0205	0.463	0.817	8.74	16.9	0.000234	1.69	LV	CELLTYPE	control_RBM20	8	18	EC
CRY2	0.553	0.0421	0.0432	0.0788	5.42	12.9	0.00102	1.38	LV	CELLTYPE	control_RBM20	8	18	EC
PEAR1	0.553	0.0326	0.0644	0.118	5.98	14.3	0.000606	1.49	LV	CELLTYPE	control_RBM20	8	18	EC
PARD3B	0.552	0.0228	0.397	0.721	8.56	16.4	0.000286	1.64	LV	CELLTYPE	control_RBM20	8	18	EC
MARC2	0.551	0.0491	0.047	0.0861	5.54	12.1	0.00142	1.31	LV	CELLTYPE	control_RBM20	8	18	EC
AC016831.7	0.548	0.0281	0.811	1.5	9.56	15.3	0.000425	1.55	LV	CELLTYPE	control_RBM20	8	18	EC
SRGAP2	0.545	0.0331	0.291	0.525	8.11	14.1	0.000647	1.48	LV	CELLTYPE	control_RBM20	8	18	EC
ARGLU1	0.542	0.0491	0.733	1.31	9.38	12.1	0.00141	1.31	LV	CELLTYPE	control_RBM20	8	18	EC
PRKAR2A	0.542	0.0168	0.179	0.317	7.43	17.9	0.000166	1.78	LV	CELLTYPE	control_RBM20	8	18	EC
SLCO3A1	0.542	0.0341	0.357	0.64	8.37	13.9	0.000703	1.47	LV	CELLTYPE	control_RBM20	8	18	EC
ZNF516	0.539	0.0442	0.0547	0.103	5.76	12.6	0.00114	1.35	LV	CELLTYPE	control_RBM20	8	18	EC
CCNH	0.537	0.0304	0.327	0.594	8.28	14.8	0.000501	1.52	LV	CELLTYPE	control_RBM20	8	18	EC
MED13L	0.537	0.0228	0.944	1.73	9.81	16.3	0.000292	1.64	LV	CELLTYPE	control_RBM20	8	18	EC
DCUN1D4	0.533	0.0245	0.0699	0.124	6.07	16	0.000326	1.61	LV	CELLTYPE	control_RBM20	8	18	EC
MTMR14	0.532	0.0491	0.0453	0.0792	5.44	12.1	0.00142	1.31	LV	CELLTYPE	control_RBM20	8	18	EC
SSBP3	0.528	0.0298	0.101	0.189	6.61	14.9	0.000484	1.53	LV	CELLTYPE	control_RBM20	8	18	EC
AGAP3	0.525	0.043	0.047	0.0826	5.51	12.8	0.00108	1.37	LV	CELLTYPE	control_RBM20	8	18	EC
ITSN2	0.525	0.0206	0.367	0.662	8.45	16.9	0.000236	1.69	LV	CELLTYPE	control_RBM20	8	18	EC
CAMTA1	0.524	0.0185	0.178	0.317	7.4	17.5	0.000196	1.73	LV	CELLTYPE	control_RBM20	8	18	EC
SMARCA2	0.52	0.0331	0.306	0.562	8.19	14.1	0.000657	1.48	LV	CELLTYPE	control_RBM20	8	18	EC
HCLS1	0.516	0.0497	0.0269	0.0492	4.75	12	0.00144	1.3	LV	CELLTYPE	control_RBM20	8	18	EC
LRRC40	0.514	0.0349	0.0417	0.0743	5.36	13.8	0.000725	1.46	LV	CELLTYPE	control_RBM20	8	18	EC
ATP11B	0.511	0.0318	0.133	0.238	6.98	14.4	0.000575	1.5	LV	CELLTYPE	control_RBM20	8	18	EC
NISCH	0.508	0.0338	0.0531	0.0911	5.68	14	0.000687	1.47	LV	CELLTYPE	control_RBM20	8	18	EC
MEF2D	0.505	0.0435	0.0424	0.0763	5.37	12.7	0.00111	1.36	LV	CELLTYPE	control_RBM20	8	18	EC
NASP	0.505	0.0474	0.101	0.177	6.58	12.3	0.00132	1.32	LV	CELLTYPE	control_RBM20	8	18	EC
DOCK1	0.504	0.0423	0.644	1.14	9.22	12.9	0.00103	1.37	LV	CELLTYPE	control_RBM20	8	18	EC
PKD2	0.504	0.0329	0.0967	0.175	6.53	14.2	0.000628	1.48	LV	CELLTYPE	control_RBM20	8	18	EC
SFMBT2	0.504	0.0466	0.228	0.398	7.71	12.4	0.00127	1.33	LV	CELLTYPE	control_RBM20	8	18	EC

## Sheet: TTN_control
Gene	logFC	FDR	mean_exp_control	mean_exp_genotype	logCPM	F	PValue	FDR_plot	Region	annotation_level	comparison	Observations_genotype	Observations_reference	cell_state
CLDN1	6.79	0.000389	6.01e-05	0.0274	3.04	33.1	1.38e-06	3.41	LV	CELLTYPE	control_TTN	12	18	EC
EPGN	6.12	0.00128	7.67e-05	0.0185	2.58	25.3	1.3e-05	2.89	LV	CELLTYPE	control_TTN	12	18	EC
PRG4	4.65	0.000957	0.00224	0.0816	4.39	27.4	6.88e-06	3.02	LV	CELLTYPE	control_TTN	12	18	EC
AC109779.1	4.33	0.0019	0.00224	0.079	4.37	23.2	2.5e-05	2.72	LV	CELLTYPE	control_TTN	12	18	EC
LINC02015	4.24	0.00499	0.000988	0.0371	3.42	18.9	0.000105	2.3	LV	CELLTYPE	control_TTN	12	18	EC
HAS1	3.93	0.00499	0.000451	0.013	2.38	18.9	0.000104	2.3	LV	CELLTYPE	control_TTN	12	18	EC
GABRB2	3.54	0.00763	0.00134	0.0279	3.14	17	0.000206	2.12	LV	CELLTYPE	control_TTN	12	18	EC
AC139491.7	3.38	0.00763	0.000976	0.0186	2.73	17	0.000206	2.12	LV	CELLTYPE	control_TTN	12	18	EC
AC245041.2	3.34	0.00813	0.000999	0.0183	2.73	16.7	0.000229	2.09	LV	CELLTYPE	control_TTN	12	18	EC
GDF7	3.14	0.00111	0.0011	0.0126	2.61	26.4	9.4e-06	2.96	LV	CELLTYPE	control_TTN	12	18	EC
AC018742.1	3.04	0.00776	0.00267	0.034	3.46	16.8	0.000216	2.11	LV	CELLTYPE	control_TTN	12	18	EC
LRP2	2.92	0.0121	0.000905	0.0126	2.37	14.9	0.000445	1.92	LV	CELLTYPE	control_TTN	12	18	EC
KRT19	2.84	0.0117	0.00112	0.0145	2.51	15	0.000418	1.93	LV	CELLTYPE	control_TTN	12	18	EC
AP000561.1	2.76	0.0173	0.00242	0.0259	3.17	13.2	0.000855	1.76	LV	CELLTYPE	control_TTN	12	18	EC
PTPRZ1	2.76	0.0248	0.00174	0.0195	2.82	11.8	0.00149	1.6	LV	CELLTYPE	control_TTN	12	18	EC
NRG1	2.69	0.00236	0.037	0.303	6.64	22.2	3.44e-05	2.63	LV	CELLTYPE	control_TTN	12	18	EC
SVEP1	2.65	0.00231	0.00809	0.0867	4.69	22.4	3.25e-05	2.64	LV	CELLTYPE	control_TTN	12	18	EC
CEMIP	2.63	0.00541	0.0426	0.456	6.91	18.5	0.000119	2.27	LV	CELLTYPE	control_TTN	12	18	EC
HBA2	2.59	0.00221	0.00481	0.0343	3.77	22.6	3.04e-05	2.66	LV	CELLTYPE	control_TTN	12	18	EC
NPPA	2.57	0.00115	0.0119	0.0863	4.96	26.1	1.02e-05	2.94	LV	CELLTYPE	control_TTN	12	18	EC
WWC1	2.54	0.0163	0.00451	0.0433	3.83	13.5	0.00075	1.79	LV	CELLTYPE	control_TTN	12	18	EC
AC027288.3	2.53	0.0057	0.00456	0.041	3.75	18.3	0.000128	2.24	LV	CELLTYPE	control_TTN	12	18	EC
BICC1	2.52	0.00189	0.0126	0.107	5.05	23.3	2.45e-05	2.72	LV	CELLTYPE	control_TTN	12	18	EC
AOX1	2.49	0.0299	0.00133	0.0133	2.44	11.1	0.00199	1.52	LV	CELLTYPE	control_TTN	12	18	EC
ROR2	2.49	0.00903	0.00532	0.048	3.97	16.2	0.000268	2.04	LV	CELLTYPE	control_TTN	12	18	EC
KCNT2	2.46	0.00347	0.0265	0.219	5.99	20.6	5.81e-05	2.46	LV	CELLTYPE	control_TTN	12	18	EC
HBB	2.39	0.00322	0.0128	0.0829	4.91	20.9	5.28e-05	2.49	LV	CELLTYPE	control_TTN	12	18	EC
NTNG1	2.33	0.0146	0.0033	0.027	3.27	14	0.000623	1.84	LV	CELLTYPE	control_TTN	12	18	EC
SLC39A8	2.31	0.0148	0.0106	0.0854	4.71	13.9	0.000638	1.83	LV	CELLTYPE	control_TTN	12	18	EC
ID4	2.3	0.02	0.00193	0.0156	2.73	12.6	0.00106	1.7	LV	CELLTYPE	control_TTN	12	18	EC
HBA1	2.27	0.0166	0.00246	0.0166	2.89	13.4	0.000794	1.78	LV	CELLTYPE	control_TTN	12	18	EC
COL25A1	2.22	0.00158	0.0839	0.565	7.38	24	1.92e-05	2.8	LV	CELLTYPE	control_TTN	12	18	EC
SLC7A2	2.2	0.00674	0.00745	0.0486	4.16	17.6	0.000167	2.17	LV	CELLTYPE	control_TTN	12	18	EC
KCTD8	2.18	0.0114	0.00696	0.0476	4.01	15.2	0.000401	1.94	LV	CELLTYPE	control_TTN	12	18	EC
AC105460.2	2.17	0.00535	0.0051	0.0255	3.58	18.6	0.000115	2.27	LV	CELLTYPE	control_TTN	12	18	EC
LINC01239	2.13	0.0191	0.00327	0.023	3.12	12.8	0.000981	1.72	LV	CELLTYPE	control_TTN	12	18	EC
FOSB	2.1	0.0244	0.00273	0.0187	3.01	11.8	0.00145	1.61	LV	CELLTYPE	control_TTN	12	18	EC
BICDL1	2.05	0.0343	0.00378	0.0286	3.4	10.6	0.00244	1.46	LV	CELLTYPE	control_TTN	12	18	EC
MUM1L1	2.04	0.0139	0.00727	0.0467	4.05	14.2	0.000569	1.86	LV	CELLTYPE	control_TTN	12	18	EC
ATP10A	1.98	0.00118	0.015	0.0918	4.94	25.8	1.11e-05	2.93	LV	CELLTYPE	control_TTN	12	18	EC
SLIT3	1.9	0.0124	0.0106	0.0634	4.48	14.7	0.000469	1.91	LV	CELLTYPE	control_TTN	12	18	EC
PTPRQ	1.88	0.0343	0.00449	0.0286	3.44	10.6	0.00243	1.46	LV	CELLTYPE	control_TTN	12	18	EC
IGSF9B	1.86	1.3e-05	0.0135	0.0679	4.65	57.9	4.55e-09	4.89	LV	CELLTYPE	control_TTN	12	18	EC
TMEM233	1.78	4.24e-05	0.0611	0.271	6.62	47.8	3.72e-08	4.37	LV	CELLTYPE	control_TTN	12	18	EC
PAPPA	1.7	0.0178	0.00654	0.0348	3.75	13.1	0.000888	1.75	LV	CELLTYPE	control_TTN	12	18	EC
CORO2B	1.69	1.3e-05	0.0485	0.227	6.36	59.3	3.43e-09	4.89	LV	CELLTYPE	control_TTN	12	18	EC
MMP28	1.68	9.39e-05	0.019	0.0842	5.01	41.6	1.57e-07	4.03	LV	CELLTYPE	control_TTN	12	18	EC
SERP2	1.68	0.016	0.00355	0.0134	2.89	13.6	0.000738	1.79	LV	CELLTYPE	control_TTN	12	18	EC
SH3RF3	1.66	3.58e-05	0.289	1.2	8.75	49.6	2.51e-08	4.45	LV	CELLTYPE	control_TTN	12	18	EC
TNFRSF21	1.62	0.0202	0.00329	0.013	2.76	12.6	0.00108	1.7	LV	CELLTYPE	control_TTN	12	18	EC
FKBP5	1.61	0.0241	0.431	2.02	9.45	11.9	0.00143	1.62	LV	CELLTYPE	control_TTN	12	18	EC
DUSP2	1.54	0.0258	0.00469	0.0188	3.23	11.6	0.0016	1.59	LV	CELLTYPE	control_TTN	12	18	EC
WNT9A	1.53	0.00662	0.00451	0.0182	3.08	17.7	0.000158	2.18	LV	CELLTYPE	control_TTN	12	18	EC
BAIAP2	1.52	0.00285	0.0466	0.199	6.2	21.4	4.55e-05	2.55	LV	CELLTYPE	control_TTN	12	18	EC
RASSF2	1.52	0.017	0.00312	0.014	2.82	13.3	0.000823	1.77	LV	CELLTYPE	control_TTN	12	18	EC
TMEM132C	1.51	0.0481	0.11	0.499	7.35	9.22	0.00438	1.32	LV	CELLTYPE	control_TTN	12	18	EC
EPB41L3	1.5	0.000302	0.0341	0.126	5.69	35	8.29e-07	3.52	LV	CELLTYPE	control_TTN	12	18	EC
CMKLR1	1.47	0.000478	0.0118	0.0442	4.19	31.8	1.93e-06	3.32	LV	CELLTYPE	control_TTN	12	18	EC
EGFR	1.46	0.000452	0.205	0.804	8.22	32.1	1.78e-06	3.34	LV	CELLTYPE	control_TTN	12	18	EC
DOCK9-AS1	1.45	0.00233	0.0178	0.0609	4.67	22.3	3.35e-05	2.63	LV	CELLTYPE	control_TTN	12	18	EC
ARL17B	1.43	0.0192	0.0695	0.2	6.51	12.8	0.000987	1.72	LV	CELLTYPE	control_TTN	12	18	EC
ART1	1.42	0.0456	0.00372	0.0141	2.78	9.42	0.00402	1.34	LV	CELLTYPE	control_TTN	12	18	EC
RASL10A	1.41	0.000782	0.0188	0.0703	4.86	28.3	5.21e-06	3.11	LV	CELLTYPE	control_TTN	12	18	EC
PRDM6	1.4	0.00772	0.00601	0.0206	3.26	16.9	0.000213	2.11	LV	CELLTYPE	control_TTN	12	18	EC
B4GALT1	1.37	2.92e-05	0.182	0.646	7.97	52.8	1.28e-08	4.53	LV	CELLTYPE	control_TTN	12	18	EC
NBPF20	1.36	0.00268	0.00553	0.0218	3.32	21.6	4.13e-05	2.57	LV	CELLTYPE	control_TTN	12	18	EC
ELN	1.35	0.00444	0.0732	0.24	6.65	19.5	8.6e-05	2.35	LV	CELLTYPE	control_TTN	12	18	EC
LPL	1.35	0.00393	0.163	0.577	7.82	20.1	6.85e-05	2.41	LV	CELLTYPE	control_TTN	12	18	EC
LINC02388	1.34	0.0458	0.321	1.21	8.7	9.39	0.00406	1.34	LV	CELLTYPE	control_TTN	12	18	EC
TAF13	1.34	0.00698	0.0388	0.135	5.85	17.4	0.000175	2.16	LV	CELLTYPE	control_TTN	12	18	EC
ADAMTSL2	1.32	0.022	0.00567	0.0199	3.24	12.2	0.00125	1.66	LV	CELLTYPE	control_TTN	12	18	EC
IFFO2	1.32	0.00128	0.0272	0.0898	5.17	25.2	1.35e-05	2.89	LV	CELLTYPE	control_TTN	12	18	EC
CSRNP1	1.31	0.0108	0.0361	0.13	5.75	15.5	0.000358	1.97	LV	CELLTYPE	control_TTN	12	18	EC
SPSB1	1.26	0.0019	0.0248	0.0856	5.13	23.2	2.52e-05	2.72	LV	CELLTYPE	control_TTN	12	18	EC
FGF14	1.24	0.0282	0.017	0.0506	4.64	11.3	0.00182	1.55	LV	CELLTYPE	control_TTN	12	18	EC
PDGFC	1.24	0.0497	0.0128	0.0448	4.25	9.06	0.00469	1.3	LV	CELLTYPE	control_TTN	12	18	EC
ZFYVE28	1.23	0.0015	0.0364	0.123	5.66	24.3	1.79e-05	2.82	LV	CELLTYPE	control_TTN	12	18	EC
PDE4B	1.22	0.0057	0.0568	0.17	6.22	18.3	0.000128	2.24	LV	CELLTYPE	control_TTN	12	18	EC
PRDM11	1.21	9.39e-05	0.0156	0.0505	4.47	41.8	1.51e-07	4.03	LV	CELLTYPE	control_TTN	12	18	EC
ACSM3	1.19	0.00177	0.0639	0.196	6.36	23.6	2.2e-05	2.75	LV	CELLTYPE	control_TTN	12	18	EC
GRAMD4	1.19	0.000302	0.042	0.132	5.8	34.9	8.42e-07	3.52	LV	CELLTYPE	control_TTN	12	18	EC
TBCD	1.19	8.8e-05	0.399	1.17	8.92	42.6	1.23e-07	4.06	LV	CELLTYPE	control_TTN	12	18	EC
CLMN	1.18	9.39e-05	0.0791	0.234	6.62	41.4	1.65e-07	4.03	LV	CELLTYPE	control_TTN	12	18	EC
ST3GAL4	1.18	0.00507	0.0264	0.0792	5.1	18.8	0.000107	2.29	LV	CELLTYPE	control_TTN	12	18	EC
CARMIL1	1.17	0.0379	0.0347	0.114	5.53	10.1	0.00294	1.42	LV	CELLTYPE	control_TTN	12	18	EC
IRAK3	1.16	0.000489	0.342	1.03	8.7	31.3	2.27e-06	3.31	LV	CELLTYPE	control_TTN	12	18	EC
CACNB4	1.15	0.000389	0.013	0.0405	4.17	33.2	1.32e-06	3.41	LV	CELLTYPE	control_TTN	12	18	EC
LSS	1.15	0.00541	0.0789	0.246	6.65	18.5	0.000119	2.27	LV	CELLTYPE	control_TTN	12	18	EC
TMCC3	1.14	0.00535	0.0817	0.257	6.71	18.6	0.000115	2.27	LV	CELLTYPE	control_TTN	12	18	EC
LINC00299	1.13	0.0164	0.00614	0.0198	3.38	13.5	0.000762	1.79	LV	CELLTYPE	control_TTN	12	18	EC
SPRED2	1.13	2.92e-05	0.241	0.714	8.19	51.9	1.54e-08	4.53	LV	CELLTYPE	control_TTN	12	18	EC
AC002070.1	1.12	0.000389	0.178	0.521	7.78	33.2	1.34e-06	3.41	LV	CELLTYPE	control_TTN	12	18	EC
ATP7B	1.12	0.000337	0.033	0.0994	5.42	34.3	1e-06	3.47	LV	CELLTYPE	control_TTN	12	18	EC
BACH2	1.12	6.68e-05	0.0613	0.176	6.27	44.7	7.61e-08	4.18	LV	CELLTYPE	control_TTN	12	18	EC
INSR	1.12	0.00128	0.327	0.941	8.66	25.3	1.28e-05	2.89	LV	CELLTYPE	control_TTN	12	18	EC
TMC7	1.12	0.0485	0.0697	0.176	6.39	9.17	0.00447	1.31	LV	CELLTYPE	control_TTN	12	18	EC
VAV2	1.12	0.00101	0.0204	0.0615	4.74	26.7	8.5e-06	3	LV	CELLTYPE	control_TTN	12	18	EC
ADAMTS9-AS2	1.11	0.00483	0.293	0.816	8.46	19.1	9.59e-05	2.32	LV	CELLTYPE	control_TTN	12	18	EC
ARRDC2	1.11	0.016	0.0425	0.138	5.86	13.6	0.00073	1.8	LV	CELLTYPE	control_TTN	12	18	EC
FGFR1	1.11	0.00321	0.136	0.417	7.44	21	5.19e-05	2.49	LV	CELLTYPE	control_TTN	12	18	EC
LDLRAD4	1.11	0.000302	0.788	2.4	9.93	34.9	8.46e-07	3.52	LV	CELLTYPE	control_TTN	12	18	EC
LIFR	1.11	0.0399	0.364	1.16	8.85	9.92	0.00323	1.4	LV	CELLTYPE	control_TTN	12	18	EC
ARHGAP26	1.1	6.6e-05	0.766	2.28	9.87	45.1	6.94e-08	4.18	LV	CELLTYPE	control_TTN	12	18	EC
JDP2	1.1	0.000781	0.0412	0.121	5.73	28.8	4.53e-06	3.11	LV	CELLTYPE	control_TTN	12	18	EC
CAMKK1	1.09	0.00904	0.0193	0.0514	4.63	16.2	0.00027	2.04	LV	CELLTYPE	control_TTN	12	18	EC
EPB41L5	1.09	0.000686	0.0768	0.231	6.6	29.7	3.55e-06	3.16	LV	CELLTYPE	control_TTN	12	18	EC
NCKIPSD	1.09	0.00133	0.0232	0.0665	4.9	24.9	1.45e-05	2.88	LV	CELLTYPE	control_TTN	12	18	EC
EPB41L2	1.08	0.00101	0.714	2.1	9.76	26.9	7.98e-06	3	LV	CELLTYPE	control_TTN	12	18	EC
RNF115	1.08	0.00187	0.387	1.15	8.9	23.3	2.39e-05	2.73	LV	CELLTYPE	control_TTN	12	18	EC
CREB5	1.07	0.00139	0.256	0.73	8.29	24.7	1.57e-05	2.86	LV	CELLTYPE	control_TTN	12	18	EC
MB	1.07	0.000389	0.287	0.769	8.46	32.8	1.46e-06	3.41	LV	CELLTYPE	control_TTN	12	18	EC
TTYH2	1.07	0.0106	0.0121	0.0364	4.11	15.5	0.000347	1.97	LV	CELLTYPE	control_TTN	12	18	EC
GRASP	1.05	0.00489	0.177	0.505	7.74	19	0.0001	2.31	LV	CELLTYPE	control_TTN	12	18	EC
REPS2	1.05	0.0112	0.0156	0.0449	4.43	15.3	0.000385	1.95	LV	CELLTYPE	control_TTN	12	18	EC
CIT	1.04	0.0329	0.00851	0.0247	3.63	10.8	0.00228	1.48	LV	CELLTYPE	control_TTN	12	18	EC
FAM49A	1.04	0.0115	0.0224	0.0621	4.87	15.1	0.000408	1.94	LV	CELLTYPE	control_TTN	12	18	EC
IQCN	1.04	0.0207	0.00642	0.0192	3.29	12.5	0.00112	1.68	LV	CELLTYPE	control_TTN	12	18	EC
NCOR2	1.04	0.0012	0.107	0.295	6.97	25.6	1.16e-05	2.92	LV	CELLTYPE	control_TTN	12	18	EC
GRB10	1.03	0.000389	0.574	1.6	9.41	33	1.42e-06	3.41	LV	CELLTYPE	control_TTN	12	18	EC
MCF2L	1.03	0.000489	0.431	1.15	8.96	31.5	2.11e-06	3.31	LV	CELLTYPE	control_TTN	12	18	EC
P2RY8	1.03	0.0454	0.0717	0.169	6.32	9.45	0.00395	1.34	LV	CELLTYPE	control_TTN	12	18	EC
SNED1	1.03	0.000489	0.122	0.335	7.14	31.5	2.12e-06	3.31	LV	CELLTYPE	control_TTN	12	18	EC
DENND3	1.02	0.00592	0.203	0.585	7.95	18.1	0.000136	2.23	LV	CELLTYPE	control_TTN	12	18	EC
DOC2B	1.02	0.000781	0.0451	0.112	5.71	28.6	4.81e-06	3.11	LV	CELLTYPE	control_TTN	12	18	EC
HS6ST1	1.02	0.00771	0.0148	0.0423	4.28	16.9	0.000212	2.11	LV	CELLTYPE	control_TTN	12	18	EC
ZNF750	1.02	0.0481	0.0105	0.0273	3.83	9.22	0.00438	1.32	LV	CELLTYPE	control_TTN	12	18	EC
AP005131.3	1.01	0.0166	0.00423	0.0126	2.89	13.4	0.000788	1.78	LV	CELLTYPE	control_TTN	12	18	EC
SH3BGRL2	1.01	0.000794	0.0747	0.208	6.48	28.2	5.5e-06	3.1	LV	CELLTYPE	control_TTN	12	18	EC
SNHG22	1.01	0.00605	0.0101	0.0264	3.73	18	0.000141	2.22	LV	CELLTYPE	control_TTN	12	18	EC
CTDSPL	1	0.00268	0.146	0.412	7.47	21.6	4.17e-05	2.57	LV	CELLTYPE	control_TTN	12	18	EC
PELI2	1	0.00101	0.0911	0.238	6.69	26.9	7.88e-06	3	LV	CELLTYPE	control_TTN	12	18	EC
KCNN3	0.999	0.000489	0.0531	0.143	6.01	31.3	2.25e-06	3.31	LV	CELLTYPE	control_TTN	12	18	EC
SH3RF1	0.991	0.000389	0.151	0.417	7.49	33.1	1.38e-06	3.41	LV	CELLTYPE	control_TTN	12	18	EC
AL445426.1	0.982	0.0448	0.17	0.483	7.68	9.5	0.00387	1.35	LV	CELLTYPE	control_TTN	12	18	EC
ANKS1A	0.982	0.000976	0.25	0.666	8.18	27.3	7.1e-06	3.01	LV	CELLTYPE	control_TTN	12	18	EC
LINC02585	0.98	0.024	0.00607	0.0166	3.19	11.9	0.00141	1.62	LV	CELLTYPE	control_TTN	12	18	EC
CDK14	0.978	0.00128	0.199	0.545	7.87	25.2	1.33e-05	2.89	LV	CELLTYPE	control_TTN	12	18	EC
RADIL	0.974	0.00734	0.0229	0.0595	4.79	17.1	0.000195	2.13	LV	CELLTYPE	control_TTN	12	18	EC
TPO	0.974	0.0138	0.783	2.11	9.81	14.3	0.000554	1.86	LV	CELLTYPE	control_TTN	12	18	EC
DOC2A	0.965	0.0219	0.00544	0.0149	3.08	12.3	0.00123	1.66	LV	CELLTYPE	control_TTN	12	18	EC
ELOVL7	0.964	0.017	0.0181	0.049	4.54	13.3	0.000819	1.77	LV	CELLTYPE	control_TTN	12	18	EC
PCDH19	0.96	0.0096	0.0106	0.0299	3.86	15.9	0.000303	2.02	LV	CELLTYPE	control_TTN	12	18	EC
PIP5K1C	0.955	0.00116	0.0843	0.226	6.64	25.9	1.07e-05	2.93	LV	CELLTYPE	control_TTN	12	18	EC
FLG-AS1	0.953	0.0245	0.0138	0.0356	4.09	11.8	0.00146	1.61	LV	CELLTYPE	control_TTN	12	18	EC
FAM78A	0.947	0.0012	0.0241	0.0618	4.89	25.7	1.15e-05	2.92	LV	CELLTYPE	control_TTN	12	18	EC
ZNF189	0.947	0.00321	0.0293	0.0729	5.08	20.9	5.24e-05	2.49	LV	CELLTYPE	control_TTN	12	18	EC
H1FX-AS1	0.946	0.026	0.00822	0.0219	3.48	11.6	0.00162	1.58	LV	CELLTYPE	control_TTN	12	18	EC
LDLR	0.941	0.0118	0.0562	0.146	6.07	15	0.000426	1.93	LV	CELLTYPE	control_TTN	12	18	EC
PER1	0.937	0.000782	0.0741	0.201	6.5	28.4	5.12e-06	3.11	LV	CELLTYPE	control_TTN	12	18	EC
INMT-MINDY4	0.935	0.0128	0.0133	0.0336	4.09	14.6	0.000493	1.89	LV	CELLTYPE	control_TTN	12	18	EC
CHST3	0.931	0.00512	0.0492	0.128	5.84	18.8	0.000108	2.29	LV	CELLTYPE	control_TTN	12	18	EC
PDZD2	0.93	0.000133	0.421	1.12	8.92	39.8	2.45e-07	3.88	LV	CELLTYPE	control_TTN	12	18	EC
TIPARP	0.93	0.00321	0.027	0.0699	5.02	20.9	5.21e-05	2.49	LV	CELLTYPE	control_TTN	12	18	EC
DENND2A	0.929	0.000988	0.204	0.539	7.89	27.1	7.45e-06	3.01	LV	CELLTYPE	control_TTN	12	18	EC
LNX1	0.929	0.0464	0.532	1.48	9.3	9.35	0.00413	1.33	LV	CELLTYPE	control_TTN	12	18	EC
SREBF2	0.926	0.00115	0.0904	0.226	6.7	26.1	1.01e-05	2.94	LV	CELLTYPE	control_TTN	12	18	EC
NOS1AP	0.922	0.0418	0.0208	0.0534	4.65	9.76	0.00346	1.38	LV	CELLTYPE	control_TTN	12	18	EC
PRKAB1	0.921	0.0096	0.0244	0.0637	4.89	15.9	0.000303	2.02	LV	CELLTYPE	control_TTN	12	18	EC
SCARB1	0.919	0.0116	0.0218	0.0571	4.75	15.1	0.000411	1.94	LV	CELLTYPE	control_TTN	12	18	EC
CCND3	0.916	0.00702	0.336	0.919	8.64	17.4	0.000177	2.15	LV	CELLTYPE	control_TTN	12	18	EC
LRRC1	0.914	0.0117	0.0274	0.0713	5.02	15	0.00042	1.93	LV	CELLTYPE	control_TTN	12	18	EC
MBOAT2	0.906	0.00519	0.0268	0.0662	5.02	18.7	0.000111	2.28	LV	CELLTYPE	control_TTN	12	18	EC
SIN3B	0.906	0.00235	0.0596	0.148	6.06	22.2	3.39e-05	2.63	LV	CELLTYPE	control_TTN	12	18	EC
LOXL1	0.905	0.0176	0.00983	0.0237	3.63	13.1	0.000868	1.76	LV	CELLTYPE	control_TTN	12	18	EC
COBL	0.904	0.0418	0.0115	0.0306	3.96	9.75	0.00347	1.38	LV	CELLTYPE	control_TTN	12	18	EC
ERN1	0.899	0.00358	0.0687	0.176	6.32	20.5	6.09e-05	2.45	LV	CELLTYPE	control_TTN	12	18	EC
LAMB1	0.895	0.00434	0.126	0.322	7.15	19.5	8.34e-05	2.36	LV	CELLTYPE	control_TTN	12	18	EC
STK39	0.894	0.000781	0.0653	0.166	6.24	28.6	4.76e-06	3.11	LV	CELLTYPE	control_TTN	12	18	EC
AC068533.4	0.893	0.0276	0.0135	0.0344	4.07	11.4	0.00177	1.56	LV	CELLTYPE	control_TTN	12	18	EC
EZR	0.893	0.0489	0.0272	0.072	5.05	9.12	0.00457	1.31	LV	CELLTYPE	control_TTN	12	18	EC
TBC1D10A	0.889	0.0101	0.0305	0.0788	5.17	15.7	0.000327	1.99	LV	CELLTYPE	control_TTN	12	18	EC
TSC22D3	0.884	0.00706	0.12	0.302	7.15	17.3	0.000182	2.15	LV	CELLTYPE	control_TTN	12	18	EC
SFMBT2	0.883	0.000144	0.228	0.535	7.93	39.1	2.91e-07	3.84	LV	CELLTYPE	control_TTN	12	18	EC
KLF9	0.881	0.0163	0.144	0.364	7.32	13.5	0.000753	1.79	LV	CELLTYPE	control_TTN	12	18	EC
ZNF471	0.876	0.00423	0.0189	0.0446	4.48	19.7	7.97e-05	2.37	LV	CELLTYPE	control_TTN	12	18	EC
AP001528.2	0.875	0.00144	0.138	0.359	7.33	24.5	1.68e-05	2.84	LV	CELLTYPE	control_TTN	12	18	EC
ZNF516	0.874	6.81e-05	0.0547	0.132	5.93	44	8.95e-08	4.17	LV	CELLTYPE	control_TTN	12	18	EC
CHST15	0.871	0.00867	0.0416	0.0984	5.57	16.4	0.000252	2.06	LV	CELLTYPE	control_TTN	12	18	EC
FAM20C	0.871	0.0103	0.0138	0.0343	4.11	15.6	0.000336	1.99	LV	CELLTYPE	control_TTN	12	18	EC
ITGA5	0.87	0.0096	0.11	0.273	6.94	15.9	0.000305	2.02	LV	CELLTYPE	control_TTN	12	18	EC
SEPT9	0.866	0.00039	0.192	0.469	7.72	32.7	1.51e-06	3.41	LV	CELLTYPE	control_TTN	12	18	EC
SKIL	0.863	0.00844	0.198	0.46	7.75	16.5	0.000243	2.07	LV	CELLTYPE	control_TTN	12	18	EC
ZNF251	0.863	6.81e-05	0.117	0.275	7	44.2	8.56e-08	4.17	LV	CELLTYPE	control_TTN	12	18	EC
PPP1R16B	0.86	0.00023	0.337	0.786	8.49	36.9	5.04e-07	3.64	LV	CELLTYPE	control_TTN	12	18	EC
RPS6KA2	0.859	0.000708	0.432	1.06	8.87	29.4	3.79e-06	3.15	LV	CELLTYPE	control_TTN	12	18	EC
PRELID2	0.852	0.000686	0.0674	0.167	6.29	29.7	3.49e-06	3.16	LV	CELLTYPE	control_TTN	12	18	EC
WNK1	0.851	0.0155	0.632	1.62	9.48	13.7	0.000696	1.81	LV	CELLTYPE	control_TTN	12	18	EC
AP005131.1	0.844	0.0343	0.02	0.0525	4.66	10.6	0.00242	1.46	LV	CELLTYPE	control_TTN	12	18	EC
POLR3C	0.843	0.000677	0.0328	0.0792	5.24	29.8	3.38e-06	3.17	LV	CELLTYPE	control_TTN	12	18	EC
SSC5D	0.843	0.0379	0.0145	0.0352	4.18	10.1	0.00295	1.42	LV	CELLTYPE	control_TTN	12	18	EC
WDR47	0.842	0.000278	0.0406	0.0999	5.54	35.6	7.06e-07	3.56	LV	CELLTYPE	control_TTN	12	18	EC
DOCK9	0.841	0.0012	1.02	2.47	10.1	25.6	1.18e-05	2.92	LV	CELLTYPE	control_TTN	12	18	EC
CKB	0.838	0.0166	0.0302	0.0719	5.17	13.4	0.000791	1.78	LV	CELLTYPE	control_TTN	12	18	EC
DLG5	0.838	0.00128	0.0248	0.0605	4.87	25.3	1.3e-05	2.89	LV	CELLTYPE	control_TTN	12	18	EC
ADAMTS15	0.835	0.0216	0.0136	0.0346	4.08	12.3	0.0012	1.67	LV	CELLTYPE	control_TTN	12	18	EC
PRSS23	0.834	0.00181	0.284	0.729	8.32	23.4	2.31e-05	2.74	LV	CELLTYPE	control_TTN	12	18	EC
SUSD6	0.831	0.000487	0.194	0.462	7.68	31.7	2.01e-06	3.31	LV	CELLTYPE	control_TTN	12	18	EC
AVIL	0.83	0.0108	0.0554	0.128	5.88	15.5	0.000358	1.97	LV	CELLTYPE	control_TTN	12	18	EC
CTSH	0.83	0.0216	0.0901	0.237	6.74	12.3	0.0012	1.67	LV	CELLTYPE	control_TTN	12	18	EC
EEPD1	0.828	0.000781	0.327	0.766	8.46	28.8	4.62e-06	3.11	LV	CELLTYPE	control_TTN	12	18	EC
DSCAML1	0.822	0.00674	0.0931	0.231	6.72	17.5	0.000167	2.17	LV	CELLTYPE	control_TTN	12	18	EC
MN1	0.821	0.0476	0.0442	0.115	5.7	9.25	0.00432	1.32	LV	CELLTYPE	control_TTN	12	18	EC
PRKX	0.82	0.00187	0.103	0.25	6.82	23.3	2.41e-05	2.73	LV	CELLTYPE	control_TTN	12	18	EC
TACC1	0.817	0.0187	1.89	4.73	11	12.9	0.000953	1.73	LV	CELLTYPE	control_TTN	12	18	EC
ESYT2	0.815	0.0182	0.622	1.57	9.46	13	0.000913	1.74	LV	CELLTYPE	control_TTN	12	18	EC
MICAL2	0.813	0.0145	0.067	0.152	6.12	14	0.000618	1.84	LV	CELLTYPE	control_TTN	12	18	EC
TLE1	0.811	0.00397	0.103	0.249	6.81	20	7.02e-05	2.4	LV	CELLTYPE	control_TTN	12	18	EC
SKI	0.808	0.0026	0.0928	0.209	6.6	21.8	3.92e-05	2.59	LV	CELLTYPE	control_TTN	12	18	EC
AHDC1	0.806	0.00489	0.0671	0.162	6.2	19	9.97e-05	2.31	LV	CELLTYPE	control_TTN	12	18	EC
TNKS1BP1	0.804	0.00728	0.045	0.108	5.65	17.1	0.000193	2.14	LV	CELLTYPE	control_TTN	12	18	EC
MAP4	0.803	0.000782	0.529	1.27	9.16	28.5	4.98e-06	3.11	LV	CELLTYPE	control_TTN	12	18	EC
KLF12	0.801	0.00131	0.471	1.13	9.02	25	1.41e-05	2.88	LV	CELLTYPE	control_TTN	12	18	EC
SLC22A23	0.796	0.00213	0.062	0.145	6.06	22.8	2.88e-05	2.67	LV	CELLTYPE	control_TTN	12	18	EC
FMNL1	0.795	0.0485	0.00844	0.0191	3.47	9.16	0.00448	1.31	LV	CELLTYPE	control_TTN	12	18	EC
CASP9	0.783	0.0351	0.00897	0.0206	3.52	10.5	0.00254	1.46	LV	CELLTYPE	control_TTN	12	18	EC
GALNT18	0.78	0.00664	0.849	2.02	9.87	17.7	0.000159	2.18	LV	CELLTYPE	control_TTN	12	18	EC
GSE1	0.78	0.0138	0.289	0.655	8.26	14.3	0.000555	1.86	LV	CELLTYPE	control_TTN	12	18	EC
BCL2	0.779	0.0343	0.0323	0.0676	5.13	10.6	0.00242	1.46	LV	CELLTYPE	control_TTN	12	18	EC
NUMBL	0.779	0.017	0.0141	0.0334	4.1	13.3	0.000819	1.77	LV	CELLTYPE	control_TTN	12	18	EC
CDC42EP4	0.778	0.0214	0.111	0.252	6.89	12.3	0.00119	1.67	LV	CELLTYPE	control_TTN	12	18	EC
KLF7	0.776	0.00115	0.319	0.717	8.36	26	1.04e-05	2.94	LV	CELLTYPE	control_TTN	12	18	EC
DOCK5	0.775	0.0245	0.059	0.14	6.01	11.8	0.00146	1.61	LV	CELLTYPE	control_TTN	12	18	EC
PDE9A	0.775	0.00239	0.0637	0.15	6.15	22.2	3.5e-05	2.62	LV	CELLTYPE	control_TTN	12	18	EC
ADIPOR2	0.772	0.0252	0.37	0.852	8.61	11.7	0.00153	1.6	LV	CELLTYPE	control_TTN	12	18	EC
ZBTB8A	0.77	0.0278	0.0208	0.0497	4.64	11.3	0.00179	1.56	LV	CELLTYPE	control_TTN	12	18	EC
HMGCS1	0.764	0.0102	0.0203	0.0452	4.54	15.6	0.000333	1.99	LV	CELLTYPE	control_TTN	12	18	EC
SLC4A7	0.76	0.017	0.0474	0.105	5.64	13.3	0.000828	1.77	LV	CELLTYPE	control_TTN	12	18	EC
RYBP	0.756	0.000781	0.095	0.213	6.65	28.6	4.86e-06	3.11	LV	CELLTYPE	control_TTN	12	18	EC
ARHGEF7	0.755	0.0023	0.243	0.553	8.02	22.4	3.23e-05	2.64	LV	CELLTYPE	control_TTN	12	18	EC
DIP2C	0.752	0.00101	0.165	0.367	7.43	26.7	8.43e-06	3	LV	CELLTYPE	control_TTN	12	18	EC
KIAA1211L	0.747	0.0166	0.119	0.259	6.94	13.4	0.000793	1.78	LV	CELLTYPE	control_TTN	12	18	EC
ELMO1	0.744	0.0108	1.28	3.03	10.4	15.4	0.000365	1.97	LV	CELLTYPE	control_TTN	12	18	EC
GLI3	0.741	0.0395	0.0133	0.0299	3.95	9.96	0.00318	1.4	LV	CELLTYPE	control_TTN	12	18	EC
SIRT5	0.74	0.00221	0.0487	0.111	5.76	22.6	3.03e-05	2.66	LV	CELLTYPE	control_TTN	12	18	EC
GPCPD1	0.739	0.000925	0.0798	0.171	6.35	27.6	6.56e-06	3.03	LV	CELLTYPE	control_TTN	12	18	EC
EXOC3L2	0.738	0.0217	0.0177	0.0384	4.33	12.3	0.00122	1.66	LV	CELLTYPE	control_TTN	12	18	EC
PTPRM	0.738	0.000786	3.24	7.08	11.7	28.2	5.37e-06	3.1	LV	CELLTYPE	control_TTN	12	18	EC
SLC25A28	0.738	0.00723	0.0409	0.0868	5.43	17.2	0.000188	2.14	LV	CELLTYPE	control_TTN	12	18	EC
STK24	0.737	0.00423	0.158	0.334	7.3	19.7	7.95e-05	2.37	LV	CELLTYPE	control_TTN	12	18	EC
PLEKHG1	0.736	0.0124	1.11	2.48	10.2	14.7	0.000469	1.91	LV	CELLTYPE	control_TTN	12	18	EC
ELL2	0.734	0.0146	0.0556	0.128	5.95	14	0.000622	1.84	LV	CELLTYPE	control_TTN	12	18	EC
KIAA1522	0.734	0.0122	0.0303	0.0677	5.04	14.8	0.000454	1.91	LV	CELLTYPE	control_TTN	12	18	EC
NHSL1	0.734	0.00572	0.0675	0.148	6.16	18.3	0.000129	2.24	LV	CELLTYPE	control_TTN	12	18	EC
NINJ2	0.734	0.0147	0.077	0.177	6.37	14	0.00063	1.83	LV	CELLTYPE	control_TTN	12	18	EC
ACSL3	0.733	0.00268	0.183	0.415	7.6	21.7	4.08e-05	2.57	LV	CELLTYPE	control_TTN	12	18	EC
GNB5	0.733	0.0172	0.0145	0.0328	4.1	13.2	0.000839	1.77	LV	CELLTYPE	control_TTN	12	18	EC
USP36	0.732	0.0102	0.054	0.115	5.82	15.7	0.00033	1.99	LV	CELLTYPE	control_TTN	12	18	EC
GABBR1	0.73	0.00143	0.0626	0.134	6.02	24.5	1.66e-05	2.84	LV	CELLTYPE	control_TTN	12	18	EC
AGO2	0.728	0.00128	0.107	0.233	6.79	25.1	1.37e-05	2.89	LV	CELLTYPE	control_TTN	12	18	EC
BCL2L11	0.726	0.0378	0.0156	0.0334	4.14	10.2	0.00292	1.42	LV	CELLTYPE	control_TTN	12	18	EC
SMAD3	0.725	0.00376	0.116	0.25	6.9	20.3	6.42e-05	2.43	LV	CELLTYPE	control_TTN	12	18	EC
TFEB	0.724	0.00428	0.0405	0.0878	5.43	19.6	8.14e-05	2.37	LV	CELLTYPE	control_TTN	12	18	EC
UNC5B	0.724	0.0446	0.076	0.154	6.26	9.53	0.00383	1.35	LV	CELLTYPE	control_TTN	12	18	EC
ATP9A	0.723	0.00923	0.059	0.131	5.99	16.1	0.00028	2.03	LV	CELLTYPE	control_TTN	12	18	EC
SLCO2A1	0.723	0.0472	0.277	0.555	8.04	9.28	0.00426	1.33	LV	CELLTYPE	control_TTN	12	18	EC
HIC2	0.722	0.0149	0.0172	0.0376	4.3	13.9	0.00065	1.83	LV	CELLTYPE	control_TTN	12	18	EC
CERK	0.72	0.0256	0.117	0.265	6.96	11.6	0.00158	1.59	LV	CELLTYPE	control_TTN	12	18	EC
SSBP3	0.719	0.00541	0.101	0.216	6.72	18.5	0.000119	2.27	LV	CELLTYPE	control_TTN	12	18	EC
LYST	0.718	0.0015	0.197	0.432	7.7	24.3	1.77e-05	2.82	LV	CELLTYPE	control_TTN	12	18	EC
RASIP1	0.716	0.00233	0.212	0.454	7.77	22.3	3.32e-05	2.63	LV	CELLTYPE	control_TTN	12	18	EC
ZDHHC14	0.715	0.000782	0.186	0.423	7.62	28.3	5.28e-06	3.11	LV	CELLTYPE	control_TTN	12	18	EC
GPR89B	0.712	0.0114	0.033	0.0758	5.2	15.2	0.000399	1.94	LV	CELLTYPE	control_TTN	12	18	EC
FMNL2	0.711	0.00112	0.279	0.607	8.17	26.3	9.65e-06	2.95	LV	CELLTYPE	control_TTN	12	18	EC
SH2D3C	0.711	0.000664	0.463	0.986	8.87	30	3.26e-06	3.18	LV	CELLTYPE	control_TTN	12	18	EC
ZFHX3	0.711	0.0123	0.173	0.403	7.56	14.8	0.000463	1.91	LV	CELLTYPE	control_TTN	12	18	EC
AL078590.3	0.709	0.0278	0.0167	0.0387	4.32	11.3	0.0018	1.56	LV	CELLTYPE	control_TTN	12	18	EC
MAN1C1	0.706	0.0371	0.0242	0.0511	4.74	10.2	0.00283	1.43	LV	CELLTYPE	control_TTN	12	18	EC
PCNX2	0.705	0.0153	0.0208	0.0453	4.57	13.8	0.000677	1.82	LV	CELLTYPE	control_TTN	12	18	EC
SMARCA2	0.705	0.00101	0.306	0.673	8.32	26.8	8.23e-06	3	LV	CELLTYPE	control_TTN	12	18	EC
ARAP3	0.704	0.000489	0.206	0.434	7.71	31.3	2.24e-06	3.31	LV	CELLTYPE	control_TTN	12	18	EC
CENPJ	0.702	0.0167	0.0158	0.0342	4.19	13.4	0.000797	1.78	LV	CELLTYPE	control_TTN	12	18	EC
SMAP2	0.702	0.025	0.023	0.0504	4.7	11.8	0.0015	1.6	LV	CELLTYPE	control_TTN	12	18	EC
SASH1	0.7	0.000278	0.756	1.66	9.62	35.6	7.06e-07	3.56	LV	CELLTYPE	control_TTN	12	18	EC
JARID2	0.699	0.000988	0.268	0.578	8.1	27.1	7.41e-06	3.01	LV	CELLTYPE	control_TTN	12	18	EC
HPCAL1	0.698	0.004	0.242	0.532	7.98	19.9	7.27e-05	2.4	LV	CELLTYPE	control_TTN	12	18	EC
ERGIC1	0.696	0.00699	0.0982	0.202	6.63	17.4	0.000176	2.16	LV	CELLTYPE	control_TTN	12	18	EC
XAF1	0.696	0.00542	0.356	0.754	8.54	18.5	0.00012	2.27	LV	CELLTYPE	control_TTN	12	18	EC
EPAS1	0.694	0.00923	0.918	2.01	9.89	16.1	0.000278	2.03	LV	CELLTYPE	control_TTN	12	18	EC
MEF2D	0.694	0.000571	0.0424	0.0924	5.51	30.6	2.75e-06	3.24	LV	CELLTYPE	control_TTN	12	18	EC
PARVB	0.694	0.0239	0.248	0.551	8.04	12	0.00139	1.62	LV	CELLTYPE	control_TTN	12	18	EC
KATNAL1	0.692	0.00695	0.0504	0.11	5.76	17.4	0.000174	2.16	LV	CELLTYPE	control_TTN	12	18	EC
MYL2	0.692	0.0489	0.792	1.58	9.73	9.12	0.00456	1.31	LV	CELLTYPE	control_TTN	12	18	EC
TRAF5	0.691	0.016	0.0124	0.0268	3.89	13.6	0.000733	1.8	LV	CELLTYPE	control_TTN	12	18	EC
AKT3	0.687	0.004	0.833	1.86	9.77	20	7.18e-05	2.4	LV	CELLTYPE	control_TTN	12	18	EC
CASC15	0.687	0.00128	0.378	0.799	8.6	25.2	1.33e-05	2.89	LV	CELLTYPE	control_TTN	12	18	EC
FMNL3	0.686	0.0012	0.146	0.294	7.18	25.7	1.16e-05	2.92	LV	CELLTYPE	control_TTN	12	18	EC
FBRSL1	0.684	0.011	0.0318	0.0683	5.08	15.3	0.000377	1.96	LV	CELLTYPE	control_TTN	12	18	EC
ICA1L	0.684	0.0246	0.0398	0.0911	5.48	11.8	0.00147	1.61	LV	CELLTYPE	control_TTN	12	18	EC
PACSIN2	0.684	0.00589	0.158	0.343	7.35	18.1	0.000135	2.23	LV	CELLTYPE	control_TTN	12	18	EC
LRRN2	0.683	0.00664	0.0291	0.0638	5.02	17.7	0.000161	2.18	LV	CELLTYPE	control_TTN	12	18	EC
TMEM63A	0.683	0.00358	0.0629	0.136	6.07	20.5	6.07e-05	2.45	LV	CELLTYPE	control_TTN	12	18	EC
OTUD7A	0.682	0.0117	0.0477	0.105	5.66	15	0.000421	1.93	LV	CELLTYPE	control_TTN	12	18	EC
TSHZ3	0.682	0.00199	0.0569	0.125	5.95	23	2.66e-05	2.7	LV	CELLTYPE	control_TTN	12	18	EC
ATAD2	0.681	0.0149	0.0183	0.0397	4.39	13.9	0.000647	1.83	LV	CELLTYPE	control_TTN	12	18	EC
GMNN	0.68	0.0489	0.0128	0.0258	3.83	9.12	0.00458	1.31	LV	CELLTYPE	control_TTN	12	18	EC
PKD2	0.68	9.33e-05	0.0967	0.209	6.67	42.1	1.39e-07	4.03	LV	CELLTYPE	control_TTN	12	18	EC
DENND2C	0.679	0.009	0.0249	0.0549	4.82	16.3	0.000265	2.05	LV	CELLTYPE	control_TTN	12	18	EC
KALRN	0.679	0.0154	0.89	1.91	9.81	13.7	0.000686	1.81	LV	CELLTYPE	control_TTN	12	18	EC
TLN2	0.677	0.00496	0.169	0.38	7.5	18.9	0.000103	2.3	LV	CELLTYPE	control_TTN	12	18	EC
ZDHHC13	0.677	0.0188	0.0216	0.0458	4.58	12.9	0.000964	1.73	LV	CELLTYPE	control_TTN	12	18	EC
PIGZ	0.675	0.0217	0.0182	0.038	4.33	12.3	0.00121	1.66	LV	CELLTYPE	control_TTN	12	18	EC
BX890604.1	0.673	0.02	0.0111	0.0238	3.72	12.6	0.00106	1.7	LV	CELLTYPE	control_TTN	12	18	EC
GFOD1	0.673	0.0236	0.642	1.34	9.32	12	0.00136	1.63	LV	CELLTYPE	control_TTN	12	18	EC
PPP1CB	0.672	0.00115	0.0715	0.15	6.19	26	1.04e-05	2.94	LV	CELLTYPE	control_TTN	12	18	EC
PXN	0.672	0.00894	0.339	0.729	8.46	16.3	0.000263	2.05	LV	CELLTYPE	control_TTN	12	18	EC
BCORL1	0.671	0.0096	0.0231	0.0497	4.68	15.9	0.000302	2.02	LV	CELLTYPE	control_TTN	12	18	EC
TNFAIP8	0.67	0.021	0.0354	0.0734	5.19	12.4	0.00115	1.68	LV	CELLTYPE	control_TTN	12	18	EC
NOVA2	0.668	0.00577	0.126	0.265	7	18.2	0.000132	2.24	LV	CELLTYPE	control_TTN	12	18	EC
C2CD2	0.667	0.00347	0.0871	0.18	6.45	20.6	5.79e-05	2.46	LV	CELLTYPE	control_TTN	12	18	EC
INTS3	0.666	0.00255	0.0577	0.117	5.87	21.9	3.79e-05	2.59	LV	CELLTYPE	control_TTN	12	18	EC
KIAA0825	0.666	0.00813	0.0705	0.15	6.19	16.7	0.000229	2.09	LV	CELLTYPE	control_TTN	12	18	EC
HEG1	0.664	0.00419	0.406	0.813	8.62	19.8	7.76e-05	2.38	LV	CELLTYPE	control_TTN	12	18	EC
SLCO3A1	0.664	0.00229	0.357	0.763	8.49	22.4	3.19e-05	2.64	LV	CELLTYPE	control_TTN	12	18	EC
TCF7L1	0.664	0.0018	0.302	0.612	8.23	23.5	2.27e-05	2.75	LV	CELLTYPE	control_TTN	12	18	EC
ACSL5	0.663	0.00945	0.0695	0.146	6.16	16	0.000291	2.02	LV	CELLTYPE	control_TTN	12	18	EC
CDC42SE1	0.662	0.0148	0.103	0.214	6.77	13.9	0.000636	1.83	LV	CELLTYPE	control_TTN	12	18	EC
CDC42EP5	0.66	0.0253	0.0391	0.086	5.39	11.7	0.00154	1.6	LV	CELLTYPE	control_TTN	12	18	EC
LMBR1	0.66	0.00837	0.285	0.637	8.23	16.6	0.000238	2.08	LV	CELLTYPE	control_TTN	12	18	EC
RORA	0.66	0.0214	0.328	0.666	8.36	12.4	0.00118	1.67	LV	CELLTYPE	control_TTN	12	18	EC
NAV2	0.658	0.0415	0.356	0.737	8.46	9.79	0.00342	1.38	LV	CELLTYPE	control_TTN	12	18	EC
MFSD10	0.657	0.0196	0.034	0.0732	5.24	12.7	0.00102	1.71	LV	CELLTYPE	control_TTN	12	18	EC
USP13	0.656	0.0107	0.0354	0.075	5.27	15.5	0.000352	1.97	LV	CELLTYPE	control_TTN	12	18	EC
AFAP1L1	0.653	0.00158	0.28	0.583	8.14	24	1.93e-05	2.8	LV	CELLTYPE	control_TTN	12	18	EC
AGAP3	0.653	0.00489	0.047	0.0984	5.62	19	0.000101	2.31	LV	CELLTYPE	control_TTN	12	18	EC
KCTD1	0.652	0.00668	0.025	0.0519	4.79	17.6	0.000162	2.18	LV	CELLTYPE	control_TTN	12	18	EC
AL139011.2	0.651	0.0404	0.00885	0.0188	3.47	9.88	0.00329	1.39	LV	CELLTYPE	control_TTN	12	18	EC
LINC00662	0.651	0.00717	0.042	0.0844	5.44	17.3	0.000186	2.14	LV	CELLTYPE	control_TTN	12	18	EC
ERI2	0.65	0.0377	0.015	0.0314	4.1	10.2	0.0029	1.42	LV	CELLTYPE	control_TTN	12	18	EC
PLEKHG2	0.647	0.0277	0.0308	0.0646	5.07	11.3	0.00178	1.56	LV	CELLTYPE	control_TTN	12	18	EC
SLC25A27	0.647	0.0212	0.0315	0.0658	5.1	12.4	0.00117	1.67	LV	CELLTYPE	control_TTN	12	18	EC
YPEL1	0.647	0.0409	0.0223	0.048	4.65	9.84	0.00334	1.39	LV	CELLTYPE	control_TTN	12	18	EC
UNC13B	0.642	0.0361	0.25	0.538	8	10.4	0.00266	1.44	LV	CELLTYPE	control_TTN	12	18	EC
ZNF274	0.642	0.0063	0.0655	0.133	6.05	17.9	0.000148	2.2	LV	CELLTYPE	control_TTN	12	18	EC
DDX27	0.64	0.0293	0.0273	0.0559	4.9	11.1	0.00194	1.53	LV	CELLTYPE	control_TTN	12	18	EC
SOS2	0.635	0.00489	0.231	0.498	7.9	19	0.000101	2.31	LV	CELLTYPE	control_TTN	12	18	EC
PKD1	0.632	0.0096	0.0668	0.137	6.09	15.9	0.000298	2.02	LV	CELLTYPE	control_TTN	12	18	EC
ZNF704	0.632	0.00579	0.176	0.369	7.5	18.2	0.000132	2.24	LV	CELLTYPE	control_TTN	12	18	EC
JMY	0.631	0.0196	0.0332	0.0666	5.1	12.7	0.00102	1.71	LV	CELLTYPE	control_TTN	12	18	EC
TBL1X	0.629	0.004	0.0755	0.151	6.24	20	7.22e-05	2.4	LV	CELLTYPE	control_TTN	12	18	EC
ZBTB46	0.629	0.0431	0.443	0.931	8.8	9.64	0.00365	1.37	LV	CELLTYPE	control_TTN	12	18	EC
PTPN18	0.628	0.00454	0.0579	0.123	5.94	19.4	8.87e-05	2.34	LV	CELLTYPE	control_TTN	12	18	EC
TBC1D16	0.627	0.0431	0.0429	0.0814	5.4	9.64	0.00365	1.37	LV	CELLTYPE	control_TTN	12	18	EC
PHC2	0.624	0.00136	0.0919	0.186	6.52	24.8	1.5e-05	2.87	LV	CELLTYPE	control_TTN	12	18	EC
RAB11FIP3	0.624	0.00904	0.0939	0.195	6.58	16.2	0.000269	2.04	LV	CELLTYPE	control_TTN	12	18	EC
SAP30L	0.622	0.0367	0.0191	0.0369	4.33	10.3	0.00276	1.44	LV	CELLTYPE	control_TTN	12	18	EC
TTC7A	0.622	0.0371	0.045	0.0993	5.62	10.2	0.00282	1.43	LV	CELLTYPE	control_TTN	12	18	EC
CNTRL	0.621	0.00138	0.058	0.117	5.89	24.7	1.55e-05	2.86	LV	CELLTYPE	control_TTN	12	18	EC
FZD4	0.621	0.00913	0.156	0.315	7.28	16.2	0.000274	2.04	LV	CELLTYPE	control_TTN	12	18	EC
IQSEC1	0.621	0.00605	0.092	0.186	6.54	18	0.00014	2.22	LV	CELLTYPE	control_TTN	12	18	EC
ANKRD11	0.62	0.00891	0.332	0.663	8.34	16.3	0.000261	2.05	LV	CELLTYPE	control_TTN	12	18	EC
ABLIM3	0.618	0.0456	0.715	1.44	9.49	9.43	0.00399	1.34	LV	CELLTYPE	control_TTN	12	18	EC
NBPF9	0.618	0.00674	0.0397	0.081	5.35	17.6	0.000166	2.17	LV	CELLTYPE	control_TTN	12	18	EC
PDXK	0.618	0.0483	0.021	0.044	4.5	9.19	0.00444	1.32	LV	CELLTYPE	control_TTN	12	18	EC
CSNK1E	0.617	0.0272	0.0242	0.0496	4.72	11.4	0.00172	1.57	LV	CELLTYPE	control_TTN	12	18	EC
PHF10	0.616	0.0278	0.0341	0.069	5.15	11.3	0.00179	1.56	LV	CELLTYPE	control_TTN	12	18	EC
TMPO	0.616	0.0322	0.108	0.215	6.74	10.8	0.00221	1.49	LV	CELLTYPE	control_TTN	12	18	EC
NBPF15	0.615	0.00904	0.0841	0.166	6.39	16.2	0.000269	2.04	LV	CELLTYPE	control_TTN	12	18	EC
ST3GAL1	0.613	0.0366	0.233	0.497	7.89	10.3	0.00275	1.44	LV	CELLTYPE	control_TTN	12	18	EC
DCUN1D2	0.612	0.00483	0.0694	0.138	6.13	19.2	9.52e-05	2.32	LV	CELLTYPE	control_TTN	12	18	EC
NPIPA1	0.612	0.0368	0.0178	0.0362	4.3	10.3	0.00279	1.43	LV	CELLTYPE	control_TTN	12	18	EC
ATP10D	0.611	0.016	0.0994	0.207	6.67	13.6	0.000731	1.8	LV	CELLTYPE	control_TTN	12	18	EC
PIP4K2A	0.611	0.0096	0.138	0.282	7.11	15.9	0.000301	2.02	LV	CELLTYPE	control_TTN	12	18	EC
CEP120	0.61	0.0166	0.0387	0.0756	5.29	13.4	0.000786	1.78	LV	CELLTYPE	control_TTN	12	18	EC
LINC01290	0.609	0.0258	0.0405	0.0856	5.43	11.6	0.00159	1.59	LV	CELLTYPE	control_TTN	12	18	EC
SNRK	0.609	0.0343	0.322	0.606	8.26	10.6	0.00244	1.46	LV	CELLTYPE	control_TTN	12	18	EC
TFDP1	0.608	0.0322	0.0167	0.0326	4.17	10.8	0.00221	1.49	LV	CELLTYPE	control_TTN	12	18	EC
DOCK6	0.605	0.00765	0.347	0.704	8.45	16.9	0.000207	2.12	LV	CELLTYPE	control_TTN	12	18	EC
NET1	0.604	0.0481	0.0188	0.0389	4.37	9.2	0.00441	1.32	LV	CELLTYPE	control_TTN	12	18	EC
STARD3	0.602	0.0147	0.0544	0.116	5.85	14	0.00063	1.83	LV	CELLTYPE	control_TTN	12	18	EC
PKIG	0.599	0.0166	0.134	0.261	7.04	13.4	0.000787	1.78	LV	CELLTYPE	control_TTN	12	18	EC
STX2	0.599	0.0123	0.0521	0.109	5.77	14.8	0.000464	1.91	LV	CELLTYPE	control_TTN	12	18	EC
JUP	0.598	0.0357	0.0684	0.136	6.14	10.4	0.00261	1.45	LV	CELLTYPE	control_TTN	12	18	EC
CREM	0.595	0.0489	0.0872	0.169	6.45	9.12	0.00457	1.31	LV	CELLTYPE	control_TTN	12	18	EC
GNAI2	0.595	0.00706	0.168	0.325	7.36	17.3	0.000182	2.15	LV	CELLTYPE	control_TTN	12	18	EC
MYO5C	0.594	0.0362	0.0682	0.145	6.18	10.4	0.00269	1.44	LV	CELLTYPE	control_TTN	12	18	EC
PARP8	0.593	0.0444	0.0429	0.0814	5.44	9.55	0.00379	1.35	LV	CELLTYPE	control_TTN	12	18	EC
CLEC1A	0.591	0.00337	0.1	0.196	6.65	20.7	5.56e-05	2.47	LV	CELLTYPE	control_TTN	12	18	EC
PINK1	0.591	0.012	0.0502	0.101	5.69	14.9	0.000441	1.92	LV	CELLTYPE	control_TTN	12	18	EC
CBFA2T3	0.59	0.0448	0.0447	0.0935	5.56	9.5	0.00387	1.35	LV	CELLTYPE	control_TTN	12	18	EC
PQLC1	0.587	0.0217	0.0518	0.1	5.69	12.3	0.00122	1.66	LV	CELLTYPE	control_TTN	12	18	EC
TNS1	0.586	0.0171	0.256	0.504	7.98	13.2	0.000833	1.77	LV	CELLTYPE	control_TTN	12	18	EC
BCR	0.585	0.0481	0.115	0.222	6.79	9.22	0.00438	1.32	LV	CELLTYPE	control_TTN	12	18	EC
CDH23	0.585	0.0126	0.0953	0.179	6.56	14.6	0.000486	1.9	LV	CELLTYPE	control_TTN	12	18	EC
MAP4K2	0.585	0.00483	0.0451	0.09	5.58	19.1	9.65e-05	2.32	LV	CELLTYPE	control_TTN	12	18	EC
PRKAR2A	0.585	0.00433	0.179	0.364	7.51	19.6	8.27e-05	2.36	LV	CELLTYPE	control_TTN	12	18	EC
TSPAN9	0.58	0.012	0.431	0.85	8.72	14.9	0.000439	1.92	LV	CELLTYPE	control_TTN	12	18	EC
TRAF3IP1	0.578	0.0427	0.0246	0.0483	4.68	9.68	0.00359	1.37	LV	CELLTYPE	control_TTN	12	18	EC
HELB	0.577	0.0469	0.0259	0.0508	4.75	9.31	0.00421	1.33	LV	CELLTYPE	control_TTN	12	18	EC
SMCHD1	0.577	0.00499	0.281	0.557	8.13	18.9	0.000104	2.3	LV	CELLTYPE	control_TTN	12	18	EC
MLLT1	0.576	0.0285	0.0293	0.0586	4.93	11.3	0.00185	1.55	LV	CELLTYPE	control_TTN	12	18	EC
ZNF827	0.576	0.0227	0.0452	0.0897	5.53	12.1	0.00129	1.64	LV	CELLTYPE	control_TTN	12	18	EC
SRGAP2	0.574	0.0109	0.291	0.596	8.19	15.4	0.000369	1.96	LV	CELLTYPE	control_TTN	12	18	EC
CCNH	0.571	0.00176	0.327	0.623	8.31	23.6	2.17e-05	2.76	LV	CELLTYPE	control_TTN	12	18	EC
ZDHHC9	0.569	0.0217	0.0178	0.0353	4.29	12.3	0.00121	1.66	LV	CELLTYPE	control_TTN	12	18	EC
TRIM62	0.568	0.0166	0.0234	0.0461	4.65	13.4	0.000793	1.78	LV	CELLTYPE	control_TTN	12	18	EC
KSR1	0.567	0.0154	0.0696	0.129	6.06	13.7	0.000686	1.81	LV	CELLTYPE	control_TTN	12	18	EC
NDE1	0.567	0.0126	0.0695	0.138	6.12	14.7	0.000483	1.9	LV	CELLTYPE	control_TTN	12	18	EC
LAYN	0.566	0.0385	0.0184	0.0361	4.3	10.1	0.00302	1.41	LV	CELLTYPE	control_TTN	12	18	EC
RREB1	0.566	0.00444	0.166	0.323	7.35	19.4	8.64e-05	2.35	LV	CELLTYPE	control_TTN	12	18	EC
PFKFB3	0.565	0.0314	0.0569	0.11	5.82	10.9	0.00214	1.5	LV	CELLTYPE	control_TTN	12	18	EC
FNDC3B	0.564	0.000767	0.52	1.03	9	28.9	4.37e-06	3.12	LV	CELLTYPE	control_TTN	12	18	EC
MTMR14	0.564	0.00728	0.0453	0.0881	5.51	17.2	0.000192	2.14	LV	CELLTYPE	control_TTN	12	18	EC
PRKCE	0.564	0.00553	0.406	0.784	8.63	18.4	0.000123	2.26	LV	CELLTYPE	control_TTN	12	18	EC
RIN3	0.564	0.0196	0.212	0.433	7.76	12.7	0.00103	1.71	LV	CELLTYPE	control_TTN	12	18	EC
CCDC146	0.561	0.00772	0.0611	0.116	5.92	16.9	0.000214	2.11	LV	CELLTYPE	control_TTN	12	18	EC
SLC16A2	0.559	0.0485	0.0178	0.0342	4.26	9.17	0.00448	1.31	LV	CELLTYPE	control_TTN	12	18	EC
ALG13	0.557	0.00489	0.142	0.265	7.1	19	0.000101	2.31	LV	CELLTYPE	control_TTN	12	18	EC
AFF1	0.556	0.024	0.631	1.25	9.25	11.9	0.00141	1.62	LV	CELLTYPE	control_TTN	12	18	EC
PSD3	0.556	0.0096	0.333	0.679	8.42	15.9	0.000305	2.02	LV	CELLTYPE	control_TTN	12	18	EC
CSAD	0.553	0.0113	0.067	0.127	6.05	15.2	0.000391	1.95	LV	CELLTYPE	control_TTN	12	18	EC
PARD3B	0.55	0.00337	0.397	0.798	8.63	20.7	5.58e-05	2.47	LV	CELLTYPE	control_TTN	12	18	EC
ZMAT1	0.55	0.0395	0.0359	0.068	5.18	9.95	0.00319	1.4	LV	CELLTYPE	control_TTN	12	18	EC
MGLL	0.549	0.0193	0.968	1.89	9.93	12.8	0.00101	1.71	LV	CELLTYPE	control_TTN	12	18	EC
NCALD	0.547	0.032	0.531	1.08	9.06	10.8	0.00219	1.49	LV	CELLTYPE	control_TTN	12	18	EC
AC093535.1	0.544	0.0494	0.0173	0.0349	4.26	9.08	0.00465	1.31	LV	CELLTYPE	control_TTN	12	18	EC
DLGAP4	0.544	0.00976	0.108	0.207	6.71	15.8	0.000311	2.01	LV	CELLTYPE	control_TTN	12	18	EC
EHBP1	0.544	0.000782	0.235	0.448	7.84	28.4	5.09e-06	3.11	LV	CELLTYPE	control_TTN	12	18	EC
SNX24	0.544	0.0165	0.0699	0.135	6.1	13.4	0.000774	1.78	LV	CELLTYPE	control_TTN	12	18	EC
TEX2	0.543	0.0363	0.0592	0.116	5.9	10.3	0.0027	1.44	LV	CELLTYPE	control_TTN	12	18	EC
LENG8	0.537	0.00541	0.127	0.24	6.95	18.5	0.000119	2.27	LV	CELLTYPE	control_TTN	12	18	EC
AFAP1	0.536	0.0131	0.121	0.238	6.9	14.5	0.000511	1.88	LV	CELLTYPE	control_TTN	12	18	EC
ATXN3	0.536	0.00115	0.162	0.306	7.29	26.1	1.02e-05	2.94	LV	CELLTYPE	control_TTN	12	18	EC
HCLS1	0.536	0.0344	0.0269	0.0504	4.76	10.6	0.00246	1.46	LV	CELLTYPE	control_TTN	12	18	EC
MARK4	0.535	0.009	0.0971	0.185	6.57	16.3	0.000266	2.05	LV	CELLTYPE	control_TTN	12	18	EC
HIVEP2	0.533	0.0198	0.16	0.3	7.28	12.7	0.00105	1.7	LV	CELLTYPE	control_TTN	12	18	EC
ZNF121	0.532	0.0401	0.0299	0.0569	4.92	9.9	0.00326	1.4	LV	CELLTYPE	control_TTN	12	18	EC
CTIF	0.531	0.012	0.148	0.282	7.15	14.9	0.000438	1.92	LV	CELLTYPE	control_TTN	12	18	EC
NUP160	0.531	0.00386	0.0891	0.167	6.42	20.2	6.63e-05	2.41	LV	CELLTYPE	control_TTN	12	18	EC
TBC1D19	0.531	0.0221	0.0784	0.153	6.32	12.2	0.00125	1.66	LV	CELLTYPE	control_TTN	12	18	EC
ITGA9	0.53	0.0178	0.479	0.897	8.8	13.1	0.000891	1.75	LV	CELLTYPE	control_TTN	12	18	EC
RAI1	0.53	0.0373	0.0484	0.0888	5.56	10.2	0.00286	1.43	LV	CELLTYPE	control_TTN	12	18	EC
SH3PXD2A	0.529	0.0431	0.114	0.209	6.75	9.65	0.00364	1.37	LV	CELLTYPE	control_TTN	12	18	EC
CDC42BPB	0.527	0.0101	0.225	0.424	7.75	15.7	0.000327	1.99	LV	CELLTYPE	control_TTN	12	18	EC
SLC25A33	0.527	0.045	0.023	0.0428	4.59	9.48	0.00391	1.35	LV	CELLTYPE	control_TTN	12	18	EC
RPS6KA5	0.524	0.0333	0.0424	0.0785	5.43	10.7	0.00232	1.48	LV	CELLTYPE	control_TTN	12	18	EC
AC016831.7	0.522	0.00662	0.811	1.55	9.59	17.7	0.000157	2.18	LV	CELLTYPE	control_TTN	12	18	EC
FARP1	0.522	0.00256	0.192	0.372	7.56	21.9	3.83e-05	2.59	LV	CELLTYPE	control_TTN	12	18	EC
MLLT3	0.522	0.0096	0.183	0.345	7.47	15.9	0.000302	2.02	LV	CELLTYPE	control_TTN	12	18	EC
UBN2	0.521	0.0111	0.0684	0.125	6.03	15.3	0.00038	1.96	LV	CELLTYPE	control_TTN	12	18	EC
ATP11B	0.52	0.00664	0.133	0.254	7.02	17.7	0.000161	2.18	LV	CELLTYPE	control_TTN	12	18	EC
GRAMD2B	0.52	0.00768	0.0636	0.124	5.99	16.9	0.000209	2.11	LV	CELLTYPE	control_TTN	12	18	EC
LRP5	0.519	0.00758	0.0956	0.183	6.58	17	0.000203	2.12	LV	CELLTYPE	control_TTN	12	18	EC
ZNF14	0.519	0.0368	0.0219	0.0404	4.49	10.3	0.00278	1.43	LV	CELLTYPE	control_TTN	12	18	EC
YWHAZ	0.518	0.00253	0.16	0.303	7.28	21.9	3.75e-05	2.6	LV	CELLTYPE	control_TTN	12	18	EC
CCM2L	0.516	0.0138	0.117	0.214	6.79	14.3	0.000559	1.86	LV	CELLTYPE	control_TTN	12	18	EC
NOTCH4	0.516	0.0108	0.362	0.677	8.43	15.5	0.000358	1.97	LV	CELLTYPE	control_TTN	12	18	EC
BPTF	0.513	0.0138	0.37	0.686	8.47	14.3	0.000559	1.86	LV	CELLTYPE	control_TTN	12	18	EC
LMTK2	0.513	0.0138	0.0802	0.15	6.29	14.3	0.000548	1.86	LV	CELLTYPE	control_TTN	12	18	EC
FAM120A	0.512	0.0114	0.11	0.2	6.71	15.1	0.000403	1.94	LV	CELLTYPE	control_TTN	12	18	EC
LARGE1	0.512	0.0155	0.344	0.663	8.41	13.7	0.000696	1.81	LV	CELLTYPE	control_TTN	12	18	EC
BCKDHB	0.511	0.033	0.0598	0.11	5.87	10.7	0.00229	1.48	LV	CELLTYPE	control_TTN	12	18	EC
CCDC92	0.511	0.0264	0.0505	0.094	5.64	11.5	0.00165	1.58	LV	CELLTYPE	control_TTN	12	18	EC
EBF4	0.511	0.0265	0.042	0.0791	5.39	11.5	0.00167	1.58	LV	CELLTYPE	control_TTN	12	18	EC
KANSL1	0.51	0.0299	0.488	0.875	8.86	11.1	0.002	1.52	LV	CELLTYPE	control_TTN	12	18	EC
AC058791.1	0.507	0.011	0.0708	0.132	6.11	15.3	0.000378	1.96	LV	CELLTYPE	control_TTN	12	18	EC
HMCES	0.507	0.0366	0.0368	0.0694	5.22	10.3	0.00274	1.44	LV	CELLTYPE	control_TTN	12	18	EC
UBTD2	0.507	0.0169	0.0714	0.136	6.15	13.3	0.000812	1.77	LV	CELLTYPE	control_TTN	12	18	EC
USP6NL	0.507	0.011	0.0766	0.147	6.25	15.3	0.000372	1.96	LV	CELLTYPE	control_TTN	12	18	EC
ZNF782	0.507	0.0371	0.0455	0.0847	5.48	10.2	0.00283	1.43	LV	CELLTYPE	control_TTN	12	18	EC
FAM122C	0.506	0.0144	0.0525	0.0988	5.7	14	0.000611	1.84	LV	CELLTYPE	control_TTN	12	18	EC
PDE8A	0.506	0.0225	0.318	0.578	8.25	12.2	0.00128	1.65	LV	CELLTYPE	control_TTN	12	18	EC
MTF1	0.505	0.0385	0.0293	0.0548	4.89	10.1	0.00302	1.41	LV	CELLTYPE	control_TTN	12	18	EC
WASF2	0.505	0.0139	0.294	0.562	8.14	14.2	0.000577	1.86	LV	CELLTYPE	control_TTN	12	18	EC
GALNT7	0.504	0.017	0.0375	0.0681	5.22	13.3	0.000823	1.77	LV	CELLTYPE	control_TTN	12	18	EC
NCK2	0.504	0.0095	0.134	0.239	6.96	16	0.000293	2.02	LV	CELLTYPE	control_TTN	12	18	EC
NASP	0.503	0.0165	0.101	0.189	6.64	13.4	0.000771	1.78	LV	CELLTYPE	control_TTN	12	18	EC
EPHB4	0.502	0.0345	0.149	0.278	7.15	10.6	0.00247	1.46	LV	CELLTYPE	control_TTN	12	18	EC
FGD5	0.502	0.00944	0.276	0.501	8.02	16	0.000289	2.02	LV	CELLTYPE	control_TTN	12	18	EC
ITPK1	0.502	0.031	0.0267	0.0514	4.8	10.9	0.0021	1.51	LV	CELLTYPE	control_TTN	12	18	EC
PPP2R2D	0.502	0.0089	0.0807	0.149	6.27	16.3	0.00026	2.05	LV	CELLTYPE	control_TTN	12	18	EC
SLFN11	0.502	0.0424	0.0677	0.124	6.04	9.7	0.00355	1.37	LV	CELLTYPE	control_TTN	12	18	EC
SPAG9	0.502	0.0139	0.34	0.624	8.32	14.2	0.000576	1.86	LV	CELLTYPE	control_TTN	12	18	EC
TOM1L2	0.502	0.0108	0.12	0.231	6.9	15.5	0.000358	1.97	LV	CELLTYPE	control_TTN	12	18	EC
YBX3	0.502	0.025	0.143	0.259	7.07	11.7	0.00151	1.6	LV	CELLTYPE	control_TTN	12	18	EC
