# Supplementary material for: Pathogenic variants damage cell composition and single cell transcription in cardiomyopathies
Source: Science. Author manuscript; Available in PMC 2022 Oct 3. (PMC9528698; doi:10.1126/science.abo1984)
Supplement: Supp table 31 [file NIHMS1835045-supplement-Supp_table_31.xlsx]

## Sheet: Index
Column name	Description
Gene	Gene symbol, Ensembl 84
logFC	log2-fold change
FDR	False discovery rate; FDR is the PValue after (by default) Benjamini-Hochberg correction.
mean_exp_control	Mean expression values across controls
mean_exp_genotype	Mean expression values across disease samples
logCPM	logCPM is the average expression of all pseudobulked samples for that particular gene across all samples on the log2-scale expressed in counts per million (cpm, as calculated by edgeR after normalization).
F	Output of quasi-likelihood F-test
PValue	PValue is the nominal p-value derived from F
FDR_plot	-log10(False discovery rate)
Region	Studied region (LV or RV)
annotation_level	Cell-type or cell-state
cell_state/state	Specification which cell-type or state was analysed
comparison	Specification control_GENOTYPE
Observations_genotype	Numbers of Patients included in edgeR (patients with low number of nuclei have been excluded)
Observations_reference	Numbers of Patients included in edgeR (patients with low number of nuclei have been excluded)

## Sheet: control_LMNA
Gene	logFC	FDR	mean_exp_control	mean_exp_genotype	logCPM	F	PValue	FDR_plot	Region	annotation_level	comparison	Observations_genotype	Observations_reference	cell_state
INHBA	2.85	0.0136	0.0527	0.015	4.69	15.2	0.000394	1.87	LV	CELLTYPE	control_LMNA	12	18	EC
C16orf74	2.59	0.00513	0.0232	0.00482	3.49	20.2	6.79e-05	2.29	LV	CELLTYPE	control_LMNA	12	18	EC
MYH6	2.31	0.000698	0.0359	0.00809	4.28	32.9	1.51e-06	3.16	LV	CELLTYPE	control_LMNA	12	18	EC
KNG1	2.29	0.0197	0.0228	0.00487	3.89	13.3	0.000822	1.71	LV	CELLTYPE	control_LMNA	12	18	EC
CFD	2.27	0.00278	0.217	0.0489	6.93	23.7	2.19e-05	2.56	LV	CELLTYPE	control_LMNA	12	18	EC
CLCF1	2.26	0.000454	0.0132	0.00431	3.08	37.3	4.81e-07	3.34	LV	CELLTYPE	control_LMNA	12	18	EC
G0S2	2.18	0.00143	0.023	0.00524	3.84	28.1	5.77e-06	2.84	LV	CELLTYPE	control_LMNA	12	18	EC
TRIML2	2.18	0.0147	0.0341	0.00713	4.45	14.8	0.00047	1.83	LV	CELLTYPE	control_LMNA	12	18	EC
IGFBP5	2.16	0.0148	0.497	0.105	8.23	14.7	0.000475	1.83	LV	CELLTYPE	control_LMNA	12	18	EC
BMPER	2.14	0.0413	0.0781	0.0259	5.32	9.81	0.00342	1.38	LV	CELLTYPE	control_LMNA	12	18	EC
TIMP1	2.12	0.00509	0.128	0.0294	6.12	20.3	6.57e-05	2.29	LV	CELLTYPE	control_LMNA	12	18	EC
APOD	2.06	0.0342	0.295	0.0576	7.53	10.7	0.00235	1.47	LV	CELLTYPE	control_LMNA	12	18	EC
AC093001.1	2.03	0.00254	0.0172	0.0061	3.33	24.4	1.76e-05	2.59	LV	CELLTYPE	control_LMNA	12	18	EC
AC125793.1	2.02	0.000298	0.061	0.0204	5.09	42.6	1.32e-07	3.53	LV	CELLTYPE	control_LMNA	12	18	EC
FCN3	2.01	0.000768	0.171	0.0499	6.56	31.9	1.97e-06	3.11	LV	CELLTYPE	control_LMNA	12	18	EC
NDUFA4L2	1.87	0.00143	0.0244	0.00648	3.86	28.2	5.68e-06	2.84	LV	CELLTYPE	control_LMNA	12	18	EC
AL356277.3	1.86	0.000698	0.0196	0.00775	3.56	33.4	1.34e-06	3.16	LV	CELLTYPE	control_LMNA	12	18	EC
LINC00881	1.81	0.0199	0.0197	0.00761	3.77	13.2	0.000863	1.7	LV	CELLTYPE	control_LMNA	12	18	EC
AL049629.1	1.74	0.00937	0.0154	0.00615	3.26	17.2	0.000193	2.03	LV	CELLTYPE	control_LMNA	12	18	EC
AGT	1.73	0.00479	0.0215	0.00759	3.8	20.7	5.84e-05	2.32	LV	CELLTYPE	control_LMNA	12	18	EC
DCN	1.7	0.00612	0.239	0.108	7.25	19.3	9.3e-05	2.21	LV	CELLTYPE	control_LMNA	12	18	EC
AC022034.2	1.68	0.0189	0.0165	0.00606	3.47	13.5	0.000754	1.72	LV	CELLTYPE	control_LMNA	12	18	EC
ADAMTS9-AS1	1.66	0.00721	0.177	0.103	6.88	18.5	0.000122	2.14	LV	CELLTYPE	control_LMNA	12	18	EC
CLMAT3	1.65	0.000497	0.051	0.0291	5.1	36.6	5.71e-07	3.3	LV	CELLTYPE	control_LMNA	12	18	EC
SPHK1	1.6	0.00189	0.0214	0.00917	3.7	26.3	1e-05	2.72	LV	CELLTYPE	control_LMNA	12	18	EC
KCNJ1	1.59	0.00625	0.0226	0.00852	3.78	19.1	9.78e-05	2.2	LV	CELLTYPE	control_LMNA	12	18	EC
SERPINF1	1.59	0.00612	0.0465	0.0198	4.87	19.3	9.15e-05	2.21	LV	CELLTYPE	control_LMNA	12	18	EC
AC087482.1	1.57	0.000855	0.0241	0.0111	3.96	31.4	2.27e-06	3.07	LV	CELLTYPE	control_LMNA	12	18	EC
HIGD1B	1.55	0.000698	0.0186	0.00756	3.61	32.8	1.54e-06	3.16	LV	CELLTYPE	control_LMNA	12	18	EC
MEST	1.55	0.0153	0.0173	0.00912	3.5	14.5	0.000519	1.81	LV	CELLTYPE	control_LMNA	12	18	EC
CCL2	1.54	0.0486	0.0658	0.023	5.3	9.14	0.00456	1.31	LV	CELLTYPE	control_LMNA	12	18	EC
LINC01099	1.54	0.0382	0.0139	0.00769	3.23	10.2	0.00293	1.42	LV	CELLTYPE	control_LMNA	12	18	EC
NTN1	1.53	0.00569	0.0555	0.0266	5.03	19.7	8.03e-05	2.25	LV	CELLTYPE	control_LMNA	12	18	EC
PLTP	1.53	0.00172	0.0162	0.00708	3.38	26.7	8.82e-06	2.76	LV	CELLTYPE	control_LMNA	12	18	EC
MGST1	1.52	0.0442	0.035	0.0203	4.55	9.52	0.00387	1.35	LV	CELLTYPE	control_LMNA	12	18	EC
OPCML	1.5	0.0121	0.0509	0.023	4.87	15.9	0.000311	1.92	LV	CELLTYPE	control_LMNA	12	18	EC
S100A4	1.49	0.00797	0.0408	0.0114	4.48	17.9	0.000151	2.1	LV	CELLTYPE	control_LMNA	12	18	EC
Z99289.1	1.48	0.0459	0.0202	0.00981	3.69	9.35	0.00417	1.34	LV	CELLTYPE	control_LMNA	12	18	EC
MEGF11	1.44	0.000634	0.0359	0.0186	4.58	34.2	1.06e-06	3.2	LV	CELLTYPE	control_LMNA	12	18	EC
GPR17	1.43	0.0136	0.0355	0.0182	4.48	15.2	0.000397	1.87	LV	CELLTYPE	control_LMNA	12	18	EC
AC097515.1	1.42	0.0073	0.0473	0.026	4.86	18.4	0.000127	2.14	LV	CELLTYPE	control_LMNA	12	18	EC
MYO7B	1.42	0.0155	0.0407	0.0217	4.7	14.5	0.000528	1.81	LV	CELLTYPE	control_LMNA	12	18	EC
ANGPTL1	1.41	0.00663	0.0127	0.00625	3.17	18.9	0.000108	2.18	LV	CELLTYPE	control_LMNA	12	18	EC
GABRR2	1.39	0.00254	0.0145	0.00817	3.32	24.4	1.77e-05	2.59	LV	CELLTYPE	control_LMNA	12	18	EC
TBX3	1.35	0.00526	0.148	0.0857	6.49	20.1	7.01e-05	2.28	LV	CELLTYPE	control_LMNA	12	18	EC
EMP3	1.34	0.0287	0.0886	0.0298	5.79	11.5	0.00167	1.54	LV	CELLTYPE	control_LMNA	12	18	EC
AC017002.5	1.33	0.00797	0.104	0.0534	5.95	17.9	0.000152	2.1	LV	CELLTYPE	control_LMNA	12	18	EC
AC114760.2	1.33	0.0213	0.0181	0.0117	3.68	12.9	0.000981	1.67	LV	CELLTYPE	control_LMNA	12	18	EC
C1QTNF7	1.32	0.0171	0.0223	0.0123	3.91	14.1	0.000615	1.77	LV	CELLTYPE	control_LMNA	12	18	EC
SLC8A1-AS1	1.31	0.00289	0.0626	0.0322	5.36	23.3	2.5e-05	2.54	LV	CELLTYPE	control_LMNA	12	18	EC
LINC00582	1.3	0.0073	0.0173	0.00967	3.53	18.4	0.000127	2.14	LV	CELLTYPE	control_LMNA	12	18	EC
STEAP4	1.3	0.0413	0.0129	0.00815	3.29	9.82	0.00341	1.38	LV	CELLTYPE	control_LMNA	12	18	EC
SPAG6	1.29	0.0308	0.0139	0.00832	3.29	11.2	0.00194	1.51	LV	CELLTYPE	control_LMNA	12	18	EC
AC022523.1	1.28	0.0399	0.0253	0.0156	4.25	9.97	0.00319	1.4	LV	CELLTYPE	control_LMNA	12	18	EC
B4GALNT3	1.27	0.0339	0.0235	0.0109	4.06	10.7	0.00231	1.47	LV	CELLTYPE	control_LMNA	12	18	EC
RGS5	1.27	0.00912	0.0796	0.0405	5.7	17.3	0.000187	2.04	LV	CELLTYPE	control_LMNA	12	18	EC
TRDN-AS1	1.26	0.0214	0.09	0.0448	5.96	12.8	0.000993	1.67	LV	CELLTYPE	control_LMNA	12	18	EC
AC007563.2	1.24	0.0131	0.0138	0.0072	3.19	15.5	0.000363	1.88	LV	CELLTYPE	control_LMNA	12	18	EC
AL136418.1	1.24	0.003	0.0134	0.00832	3.3	23	2.73e-05	2.52	LV	CELLTYPE	control_LMNA	12	18	EC
PRKCA-AS1	1.23	0.015	0.0134	0.00854	3.28	14.7	0.000489	1.82	LV	CELLTYPE	control_LMNA	12	18	EC
LINC02206	1.22	0.00513	0.0258	0.0157	4.16	20.3	6.68e-05	2.29	LV	CELLTYPE	control_LMNA	12	18	EC
PDGFRB	1.22	0.0304	0.0221	0.0107	3.91	11.3	0.00186	1.52	LV	CELLTYPE	control_LMNA	12	18	EC
C4orf19	1.21	0.00086	0.0606	0.0337	5.18	31.2	2.43e-06	3.07	LV	CELLTYPE	control_LMNA	12	18	EC
ITPKB-AS1	1.2	0.0056	0.0855	0.0484	5.84	19.8	7.77e-05	2.25	LV	CELLTYPE	control_LMNA	12	18	EC
AC133550.2	1.19	0.0125	0.0191	0.0116	3.71	15.7	0.000329	1.9	LV	CELLTYPE	control_LMNA	12	18	EC
AL357507.1	1.19	0.00738	0.156	0.0976	6.57	18.3	0.00013	2.13	LV	CELLTYPE	control_LMNA	12	18	EC
GUCY1A2	1.19	0.00472	0.0279	0.0164	4.26	20.8	5.67e-05	2.33	LV	CELLTYPE	control_LMNA	12	18	EC
AC011511.2	1.18	0.00958	0.0427	0.0254	4.79	17	0.00021	2.02	LV	CELLTYPE	control_LMNA	12	18	EC
S100A6	1.18	0.0232	0.302	0.122	7.57	12.5	0.00113	1.63	LV	CELLTYPE	control_LMNA	12	18	EC
C1R	1.17	0.0415	0.0453	0.0233	4.82	9.8	0.00344	1.38	LV	CELLTYPE	control_LMNA	12	18	EC
GUCY1A1	1.17	0.012	0.0485	0.0283	4.96	16	0.0003	1.92	LV	CELLTYPE	control_LMNA	12	18	EC
PRB2	1.16	0.0392	0.0164	0.00998	3.52	10	0.0031	1.41	LV	CELLTYPE	control_LMNA	12	18	EC
AC087276.2	1.15	0.00822	0.0174	0.01	3.59	17.7	0.000162	2.08	LV	CELLTYPE	control_LMNA	12	18	EC
AC025171.3	1.14	0.0136	0.0138	0.00873	3.28	15.2	0.000398	1.87	LV	CELLTYPE	control_LMNA	12	18	EC
AL162718.1	1.14	0.0302	0.0257	0.0149	4.07	11.3	0.00183	1.52	LV	CELLTYPE	control_LMNA	12	18	EC
ESR2	1.14	0.00196	0.412	0.264	8.11	26	1.09e-05	2.71	LV	CELLTYPE	control_LMNA	12	18	EC
LINGO2	1.14	0.0466	0.0144	0.0084	3.42	9.29	0.00428	1.33	LV	CELLTYPE	control_LMNA	12	18	EC
SREBF1	1.14	0.00363	0.0327	0.02	4.42	22.1	3.67e-05	2.44	LV	CELLTYPE	control_LMNA	12	18	EC
ABCC9	1.13	0.0147	0.0239	0.0143	4.1	14.8	0.00047	1.83	LV	CELLTYPE	control_LMNA	12	18	EC
NRGN	1.13	0.0188	0.0191	0.0126	3.74	13.6	0.000745	1.73	LV	CELLTYPE	control_LMNA	12	18	EC
PIK3C2G	1.13	0.0129	0.0289	0.0153	4.35	15.6	0.000346	1.89	LV	CELLTYPE	control_LMNA	12	18	EC
C14orf180	1.11	0.0363	0.0168	0.00832	3.53	10.4	0.00265	1.44	LV	CELLTYPE	control_LMNA	12	18	EC
CTSC	1.11	0.0344	0.0206	0.0134	3.76	10.7	0.00238	1.46	LV	CELLTYPE	control_LMNA	12	18	EC
LINC01090	1.11	0.00781	0.0357	0.0232	4.55	18	0.000145	2.11	LV	CELLTYPE	control_LMNA	12	18	EC
TM4SF1-AS1	1.11	0.0403	0.0209	0.0108	3.82	9.94	0.00323	1.4	LV	CELLTYPE	control_LMNA	12	18	EC
AC111194.2	1.1	0.0196	0.0166	0.013	3.71	13.4	0.000806	1.71	LV	CELLTYPE	control_LMNA	12	18	EC
AL157871.4	1.1	0.00751	0.426	0.259	8.11	18.2	0.000135	2.12	LV	CELLTYPE	control_LMNA	12	18	EC
RNF212B	1.09	0.0172	0.0163	0.00896	3.47	14	0.000625	1.76	LV	CELLTYPE	control_LMNA	12	18	EC
AC084357.2	1.08	0.0268	0.013	0.00854	3.31	11.9	0.00145	1.57	LV	CELLTYPE	control_LMNA	12	18	EC
NTHL1	1.08	0.0368	0.0534	0.036	5.12	10.3	0.00273	1.43	LV	CELLTYPE	control_LMNA	12	18	EC
CCDC196	1.07	0.0061	0.0225	0.0145	3.93	19.4	9.05e-05	2.21	LV	CELLTYPE	control_LMNA	12	18	EC
CYYR1-AS1	1.07	0.0283	0.303	0.191	7.58	11.7	0.00157	1.55	LV	CELLTYPE	control_LMNA	12	18	EC
ECM1	1.07	0.0211	0.0143	0.00738	3.26	12.9	0.000961	1.68	LV	CELLTYPE	control_LMNA	12	18	EC
AC104461.1	1.06	0.00143	0.0193	0.0131	3.76	28.2	5.64e-06	2.84	LV	CELLTYPE	control_LMNA	12	18	EC
PLA1A	1.06	0.0287	0.0401	0.0254	4.71	11.5	0.00166	1.54	LV	CELLTYPE	control_LMNA	12	18	EC
AC073167.1	1.05	0.0411	0.138	0.0942	6.6	9.85	0.00335	1.39	LV	CELLTYPE	control_LMNA	12	18	EC
COL1A2	1.05	0.00979	0.0302	0.0197	4.37	16.8	0.000219	2.01	LV	CELLTYPE	control_LMNA	12	18	EC
RHBDL2	1.05	0.0201	0.0235	0.0153	4.01	13.1	0.000879	1.7	LV	CELLTYPE	control_LMNA	12	18	EC
AC211486.5	1.04	0.0305	0.0155	0.0107	3.49	11.3	0.00187	1.52	LV	CELLTYPE	control_LMNA	12	18	EC
MEOX1	1.04	0.00278	0.167	0.108	6.78	23.8	2.15e-05	2.56	LV	CELLTYPE	control_LMNA	12	18	EC
VEPH1	1.04	0.0279	0.0129	0.00861	3.24	11.7	0.00155	1.55	LV	CELLTYPE	control_LMNA	12	18	EC
AL049780.2	1.03	0.0305	0.0156	0.0115	3.52	11.2	0.00188	1.52	LV	CELLTYPE	control_LMNA	12	18	EC
CSKMT	1.03	0.00278	0.0172	0.0111	3.58	23.5	2.31e-05	2.56	LV	CELLTYPE	control_LMNA	12	18	EC
PTGIS	1.03	0.0459	0.0649	0.0485	5.38	9.33	0.0042	1.34	LV	CELLTYPE	control_LMNA	12	18	EC
AC068481.1	1.02	0.0449	0.022	0.0142	3.86	9.45	0.00399	1.35	LV	CELLTYPE	control_LMNA	12	18	EC
AP001439.1	1.02	0.00123	0.0489	0.0325	4.97	29.3	4.12e-06	2.91	LV	CELLTYPE	control_LMNA	12	18	EC
CXCL17	1.02	0.0284	0.0254	0.0154	4.1	11.6	0.00161	1.55	LV	CELLTYPE	control_LMNA	12	18	EC
AC006160.1	1.01	0.0198	0.112	0.0699	6.08	13.2	0.000844	1.7	LV	CELLTYPE	control_LMNA	12	18	EC
AC009133.1	1.01	0.0382	0.0127	0.00958	3.29	10.2	0.00293	1.42	LV	CELLTYPE	control_LMNA	12	18	EC
AL450998.2	1.01	0.0152	0.031	0.021	4.37	14.5	0.00051	1.82	LV	CELLTYPE	control_LMNA	12	18	EC
SEMA3A	1.01	0.0431	0.0616	0.0302	5.31	9.62	0.00371	1.37	LV	CELLTYPE	control_LMNA	12	18	EC
CORIN	1	0.042	0.0194	0.0138	3.89	9.74	0.00352	1.38	LV	CELLTYPE	control_LMNA	12	18	EC
GALE	1	0.0306	0.0155	0.00995	3.41	11.2	0.0019	1.51	LV	CELLTYPE	control_LMNA	12	18	EC
FGF12-AS1	0.992	0.0188	0.0289	0.0197	4.32	13.6	0.000748	1.73	LV	CELLTYPE	control_LMNA	12	18	EC
GRAMD1B	0.992	0.0286	0.0253	0.0156	4.1	11.6	0.00164	1.54	LV	CELLTYPE	control_LMNA	12	18	EC
SLC6A6	0.992	0.019	0.0981	0.0653	6.02	13.5	0.000762	1.72	LV	CELLTYPE	control_LMNA	12	18	EC
PDE1A	0.991	0.0438	0.0912	0.0613	5.85	9.56	0.0038	1.36	LV	CELLTYPE	control_LMNA	12	18	EC
AC013640.1	0.978	0.0197	0.0293	0.0174	4.34	13.3	0.000823	1.71	LV	CELLTYPE	control_LMNA	12	18	EC
FSD2	0.977	0.0119	0.0383	0.0228	4.66	16.1	0.000289	1.93	LV	CELLTYPE	control_LMNA	12	18	EC
NR2F2	0.976	0.00263	0.112	0.0784	6.17	24.1	1.94e-05	2.58	LV	CELLTYPE	control_LMNA	12	18	EC
AL109761.1	0.971	0.047	0.0176	0.0128	3.67	9.26	0.00433	1.33	LV	CELLTYPE	control_LMNA	12	18	EC
AC007319.1	0.969	0.0133	0.846	0.587	9.08	15.4	0.000375	1.88	LV	CELLTYPE	control_LMNA	12	18	EC
ALDH1A2	0.967	0.0226	0.0522	0.0332	5.08	12.6	0.00108	1.65	LV	CELLTYPE	control_LMNA	12	18	EC
USP50	0.964	0.0152	0.0131	0.0103	3.34	14.6	0.000503	1.82	LV	CELLTYPE	control_LMNA	12	18	EC
AP005329.2	0.963	0.0305	0.013	0.00804	3.25	11.2	0.00189	1.52	LV	CELLTYPE	control_LMNA	12	18	EC
ICAM1	0.963	0.0199	0.0834	0.0543	5.79	13.2	0.000853	1.7	LV	CELLTYPE	control_LMNA	12	18	EC
LIN7B	0.963	0.00958	0.0207	0.0161	3.93	17	0.000211	2.02	LV	CELLTYPE	control_LMNA	12	18	EC
CHRM3	0.962	0.0411	0.0371	0.0291	4.67	9.84	0.00338	1.39	LV	CELLTYPE	control_LMNA	12	18	EC
ASPN	0.954	0.00797	0.015	0.0116	3.5	17.9	0.000151	2.1	LV	CELLTYPE	control_LMNA	12	18	EC
KIF26B	0.954	0.0305	0.0304	0.0203	4.37	11.3	0.00187	1.52	LV	CELLTYPE	control_LMNA	12	18	EC
AC018616.1	0.949	0.019	0.0909	0.0707	5.89	13.5	0.000765	1.72	LV	CELLTYPE	control_LMNA	12	18	EC
AL138828.1	0.949	0.00343	0.399	0.289	8.05	22.4	3.37e-05	2.46	LV	CELLTYPE	control_LMNA	12	18	EC
NOCT	0.949	0.0157	0.0496	0.0399	5.1	14.4	0.000537	1.8	LV	CELLTYPE	control_LMNA	12	18	EC
ROBO1	0.944	0.0348	0.0578	0.0443	5.23	10.6	0.00247	1.46	LV	CELLTYPE	control_LMNA	12	18	EC
AL022323.1	0.942	0.0383	0.0153	0.0111	3.5	10.1	0.00299	1.42	LV	CELLTYPE	control_LMNA	12	18	EC
AL356275.1	0.942	0.0235	0.0252	0.0191	4.14	12.4	0.00116	1.63	LV	CELLTYPE	control_LMNA	12	18	EC
AC008264.2	0.932	0.0427	0.0151	0.0113	3.48	9.67	0.00363	1.37	LV	CELLTYPE	control_LMNA	12	18	EC
AC113414.1	0.931	0.0234	0.0538	0.0402	5.33	12.5	0.00115	1.63	LV	CELLTYPE	control_LMNA	12	18	EC
GRIK1	0.924	0.0119	0.0359	0.025	4.65	16	0.000297	1.92	LV	CELLTYPE	control_LMNA	12	18	EC
CPE	0.92	0.0491	0.0216	0.0137	3.92	9.12	0.00461	1.31	LV	CELLTYPE	control_LMNA	12	18	EC
PKD1L3	0.916	0.0214	0.0218	0.0162	3.94	12.8	0.001	1.67	LV	CELLTYPE	control_LMNA	12	18	EC
GJA4	0.911	0.0382	0.0322	0.0214	4.43	10.2	0.0029	1.42	LV	CELLTYPE	control_LMNA	12	18	EC
PPL	0.906	0.0306	0.0242	0.0167	4.1	11.2	0.0019	1.51	LV	CELLTYPE	control_LMNA	12	18	EC
ESR1	0.901	0.0248	0.0268	0.0192	4.28	12.2	0.00127	1.61	LV	CELLTYPE	control_LMNA	12	18	EC
PLET1	0.897	0.0133	0.0229	0.0164	4.05	15.4	0.000373	1.88	LV	CELLTYPE	control_LMNA	12	18	EC
AC010976.2	0.887	0.0382	0.133	0.101	6.49	10.1	0.00297	1.42	LV	CELLTYPE	control_LMNA	12	18	EC
SPDYE5	0.886	0.0208	0.0761	0.0522	5.79	13	0.000926	1.68	LV	CELLTYPE	control_LMNA	12	18	EC
CLMP	0.883	0.0352	0.0154	0.012	3.53	10.5	0.00254	1.45	LV	CELLTYPE	control_LMNA	12	18	EC
LARP6	0.878	0.0367	0.0161	0.011	3.51	10.4	0.0027	1.44	LV	CELLTYPE	control_LMNA	12	18	EC
NAGLU	0.878	0.0131	0.0455	0.0345	4.94	15.5	0.000363	1.88	LV	CELLTYPE	control_LMNA	12	18	EC
TAC4	0.874	0.0382	0.0177	0.0136	3.75	10.2	0.00295	1.42	LV	CELLTYPE	control_LMNA	12	18	EC
AL356805.1	0.872	0.0297	0.0639	0.0481	5.48	11.4	0.00177	1.53	LV	CELLTYPE	control_LMNA	12	18	EC
AC008937.2	0.869	0.0229	0.0593	0.0428	5.3	12.6	0.0011	1.64	LV	CELLTYPE	control_LMNA	12	18	EC
AC010168.1	0.866	0.0426	0.0311	0.023	4.44	9.69	0.0036	1.37	LV	CELLTYPE	control_LMNA	12	18	EC
ZNF337-AS1	0.862	0.0484	0.0126	0.0104	3.29	9.16	0.00453	1.32	LV	CELLTYPE	control_LMNA	12	18	EC
AL583824.1	0.861	0.0153	0.0155	0.0129	3.59	14.5	0.000516	1.81	LV	CELLTYPE	control_LMNA	12	18	EC
SERPINB1	0.86	0.0294	0.064	0.0432	5.33	11.4	0.00174	1.53	LV	CELLTYPE	control_LMNA	12	18	EC
AL391839.1	0.859	0.0255	0.0329	0.025	4.6	12.1	0.00133	1.59	LV	CELLTYPE	control_LMNA	12	18	EC
CFLAR-AS1	0.855	0.0238	0.229	0.184	7.3	12.4	0.00119	1.62	LV	CELLTYPE	control_LMNA	12	18	EC
ZNF425	0.853	0.0255	0.0148	0.0119	3.48	12.1	0.00133	1.59	LV	CELLTYPE	control_LMNA	12	18	EC
AC009137.1	0.851	0.0451	0.0167	0.0125	3.61	9.42	0.00404	1.35	LV	CELLTYPE	control_LMNA	12	18	EC
C22orf23	0.851	0.0326	0.0204	0.0144	3.85	11	0.0021	1.49	LV	CELLTYPE	control_LMNA	12	18	EC
LY96	0.847	0.0286	0.0305	0.0248	4.39	11.6	0.00165	1.54	LV	CELLTYPE	control_LMNA	12	18	EC
AC020594.1	0.846	0.0304	0.0256	0.0194	4.12	11.3	0.00185	1.52	LV	CELLTYPE	control_LMNA	12	18	EC
AL158801.3	0.838	0.0147	0.0518	0.0406	5.22	14.8	0.000472	1.83	LV	CELLTYPE	control_LMNA	12	18	EC
HEXIM1	0.835	0.0213	0.0167	0.0138	3.66	12.9	0.000982	1.67	LV	CELLTYPE	control_LMNA	12	18	EC
DUOX1	0.834	0.0138	0.0542	0.0408	5.24	15.1	0.000408	1.86	LV	CELLTYPE	control_LMNA	12	18	EC
AC025043.1	0.831	0.0483	0.0237	0.0149	4.06	9.16	0.00452	1.32	LV	CELLTYPE	control_LMNA	12	18	EC
ANKRD33B	0.83	0.0394	0.0497	0.0408	5.17	10	0.00313	1.4	LV	CELLTYPE	control_LMNA	12	18	EC
GSS	0.829	0.0138	0.0181	0.0133	3.71	15.1	0.000421	1.86	LV	CELLTYPE	control_LMNA	12	18	EC
AC010504.1	0.821	0.0406	0.0231	0.0179	4.03	9.92	0.00327	1.39	LV	CELLTYPE	control_LMNA	12	18	EC
FRMD3	0.82	0.0417	0.434	0.368	8.24	9.78	0.00347	1.38	LV	CELLTYPE	control_LMNA	12	18	EC
AKR1C3	0.818	0.0276	0.0558	0.0358	5.19	11.8	0.00152	1.56	LV	CELLTYPE	control_LMNA	12	18	EC
TEX14	0.816	0.0121	0.026	0.0201	4.23	15.9	0.000311	1.92	LV	CELLTYPE	control_LMNA	12	18	EC
ATP1B1	0.813	0.0333	0.0436	0.0321	4.95	10.8	0.00221	1.48	LV	CELLTYPE	control_LMNA	12	18	EC
AC023389.1	0.812	0.0368	0.0434	0.0352	5.01	10.4	0.00271	1.43	LV	CELLTYPE	control_LMNA	12	18	EC
AC243964.2	0.81	0.0182	0.12	0.095	6.39	13.7	0.000696	1.74	LV	CELLTYPE	control_LMNA	12	18	EC
APOBEC2	0.81	0.034	0.0257	0.0185	4.22	10.7	0.00233	1.47	LV	CELLTYPE	control_LMNA	12	18	EC
RHBDD3	0.81	0.00468	0.0342	0.0258	4.56	20.8	5.53e-05	2.33	LV	CELLTYPE	control_LMNA	12	18	EC
FUOM	0.805	0.0368	0.0139	0.00989	3.33	10.3	0.00275	1.43	LV	CELLTYPE	control_LMNA	12	18	EC
ASRGL1	0.803	0.0172	0.104	0.089	6.19	14	0.000632	1.76	LV	CELLTYPE	control_LMNA	12	18	EC
ORAI2	0.8	0.036	0.0407	0.0369	4.84	10.4	0.00262	1.44	LV	CELLTYPE	control_LMNA	12	18	EC
MYL6B	0.798	0.0308	0.0168	0.0125	3.6	11.2	0.00193	1.51	LV	CELLTYPE	control_LMNA	12	18	EC
DTX1	0.795	0.0496	0.0159	0.0116	3.5	9.07	0.0047	1.3	LV	CELLTYPE	control_LMNA	12	18	EC
AL355472.1	0.792	0.0322	0.0241	0.018	4.1	11	0.00205	1.49	LV	CELLTYPE	control_LMNA	12	18	EC
IL20RB-AS1	0.791	0.0413	0.0171	0.0136	3.69	9.81	0.00341	1.38	LV	CELLTYPE	control_LMNA	12	18	EC
AC005921.2	0.782	0.0209	0.0231	0.0161	3.97	13	0.000938	1.68	LV	CELLTYPE	control_LMNA	12	18	EC
CBR3	0.781	0.0134	0.0266	0.0197	4.21	15.3	0.000385	1.87	LV	CELLTYPE	control_LMNA	12	18	EC
RARRES1	0.781	0.0103	0.0775	0.0566	5.68	16.6	0.000236	1.99	LV	CELLTYPE	control_LMNA	12	18	EC
TMEM38A	0.779	0.0181	0.0316	0.0266	4.54	13.8	0.000689	1.74	LV	CELLTYPE	control_LMNA	12	18	EC
WDR83	0.777	0.0139	0.0235	0.0188	4.1	15	0.000431	1.86	LV	CELLTYPE	control_LMNA	12	18	EC
AC135178.3	0.776	0.0392	0.0158	0.0124	3.54	10	0.0031	1.41	LV	CELLTYPE	control_LMNA	12	18	EC
AC005550.2	0.772	0.0413	0.0848	0.0668	5.84	9.81	0.00342	1.38	LV	CELLTYPE	control_LMNA	12	18	EC
AC017083.3	0.769	0.0372	0.0311	0.0243	4.45	10.3	0.00279	1.43	LV	CELLTYPE	control_LMNA	12	18	EC
CRLF1	0.767	0.0387	0.0296	0.0234	4.41	10.1	0.00303	1.41	LV	CELLTYPE	control_LMNA	12	18	EC
AF165147.1	0.766	0.0368	0.049	0.0382	5.04	10.4	0.00272	1.43	LV	CELLTYPE	control_LMNA	12	18	EC
AC009269.2	0.765	0.0251	0.0687	0.0598	5.61	12.2	0.00129	1.6	LV	CELLTYPE	control_LMNA	12	18	EC
AC008438.1	0.764	0.0238	0.02	0.0152	3.84	12.4	0.00119	1.62	LV	CELLTYPE	control_LMNA	12	18	EC
AL603840.1	0.758	0.0411	0.022	0.0165	3.95	9.83	0.00338	1.39	LV	CELLTYPE	control_LMNA	12	18	EC
SMAD9	0.751	0.0425	0.136	0.135	6.59	9.7	0.00358	1.37	LV	CELLTYPE	control_LMNA	12	18	EC
AL139021.1	0.747	0.0326	0.032	0.0265	4.53	11	0.0021	1.49	LV	CELLTYPE	control_LMNA	12	18	EC
TRPM3	0.746	0.0456	0.0816	0.0641	5.79	9.37	0.00413	1.34	LV	CELLTYPE	control_LMNA	12	18	EC
CCDC65	0.745	0.0158	0.0762	0.0608	5.74	14.4	0.000541	1.8	LV	CELLTYPE	control_LMNA	12	18	EC
AC107068.2	0.743	0.0254	0.0475	0.0371	5.11	12.1	0.00131	1.6	LV	CELLTYPE	control_LMNA	12	18	EC
AIFM2	0.735	0.0339	0.0131	0.0105	3.32	10.7	0.0023	1.47	LV	CELLTYPE	control_LMNA	12	18	EC
PFKM	0.733	0.00769	0.0274	0.0221	4.34	18.1	0.00014	2.11	LV	CELLTYPE	control_LMNA	12	18	EC
PRSS48	0.733	0.0307	0.0502	0.0436	5.18	11.2	0.00191	1.51	LV	CELLTYPE	control_LMNA	12	18	EC
ILF3-DT	0.729	0.0167	0.0384	0.0326	4.76	14.2	0.000587	1.78	LV	CELLTYPE	control_LMNA	12	18	EC
PKD2L2	0.729	0.0403	0.0352	0.0284	4.67	9.94	0.00323	1.4	LV	CELLTYPE	control_LMNA	12	18	EC
AC025165.2	0.727	0.0438	0.0289	0.022	4.39	9.56	0.0038	1.36	LV	CELLTYPE	control_LMNA	12	18	EC
AC024619.3	0.72	0.0335	0.028	0.0232	4.32	10.8	0.00224	1.48	LV	CELLTYPE	control_LMNA	12	18	EC
AL020995.1	0.717	0.0343	0.0522	0.041	5.14	10.7	0.00237	1.47	LV	CELLTYPE	control_LMNA	12	18	EC
FAHD1	0.717	0.0435	0.014	0.011	3.4	9.59	0.00375	1.36	LV	CELLTYPE	control_LMNA	12	18	EC
NFE2L3	0.717	0.0199	0.0342	0.0281	4.62	13.2	0.000864	1.7	LV	CELLTYPE	control_LMNA	12	18	EC
LACTB2	0.715	0.00404	0.0338	0.0279	4.6	21.5	4.39e-05	2.39	LV	CELLTYPE	control_LMNA	12	18	EC
CYTOR	0.712	0.0438	0.1	0.0865	6.1	9.57	0.00379	1.36	LV	CELLTYPE	control_LMNA	12	18	EC
H2AFJ	0.71	0.0258	0.0373	0.0295	4.71	12	0.00136	1.59	LV	CELLTYPE	control_LMNA	12	18	EC
TINAGL1	0.706	0.018	0.431	0.363	8.28	13.8	0.000679	1.74	LV	CELLTYPE	control_LMNA	12	18	EC
AC073342.1	0.704	0.041	0.0308	0.0262	4.47	9.87	0.00333	1.39	LV	CELLTYPE	control_LMNA	12	18	EC
CBR1	0.704	0.0396	0.0168	0.013	3.59	10	0.00316	1.4	LV	CELLTYPE	control_LMNA	12	18	EC
AC015853.3	0.703	0.0181	0.0325	0.0272	4.57	13.8	0.00069	1.74	LV	CELLTYPE	control_LMNA	12	18	EC
AL078459.1	0.703	0.0255	0.0385	0.0346	4.8	12.1	0.00134	1.59	LV	CELLTYPE	control_LMNA	12	18	EC
AL133480.1	0.702	0.0299	0.036	0.0315	4.69	11.4	0.00179	1.52	LV	CELLTYPE	control_LMNA	12	18	EC
KNOP1	0.702	0.0153	0.0831	0.0721	5.87	14.5	0.000519	1.81	LV	CELLTYPE	control_LMNA	12	18	EC
PIH1D1	0.696	0.009	0.0401	0.034	4.86	17.3	0.000183	2.05	LV	CELLTYPE	control_LMNA	12	18	EC
ZNF565	0.692	0.0185	0.143	0.117	6.66	13.6	0.00072	1.73	LV	CELLTYPE	control_LMNA	12	18	EC
DYSF	0.691	0.0131	0.284	0.231	7.57	15.5	0.000358	1.88	LV	CELLTYPE	control_LMNA	12	18	EC
NUDT13	0.684	0.0368	0.0313	0.0266	4.52	10.3	0.00275	1.43	LV	CELLTYPE	control_LMNA	12	18	EC
SUMF2	0.683	0.00363	0.0658	0.0521	5.5	22	3.77e-05	2.44	LV	CELLTYPE	control_LMNA	12	18	EC
PEX10	0.681	0.045	0.0207	0.0169	3.88	9.44	0.00402	1.35	LV	CELLTYPE	control_LMNA	12	18	EC
C12orf40	0.676	0.0308	0.0386	0.0317	4.78	11.2	0.00193	1.51	LV	CELLTYPE	control_LMNA	12	18	EC
LPAR6	0.668	0.0241	0.377	0.302	8.04	12.3	0.00122	1.62	LV	CELLTYPE	control_LMNA	12	18	EC
PRRG2	0.668	0.0263	0.0155	0.0137	3.63	12	0.00141	1.58	LV	CELLTYPE	control_LMNA	12	18	EC
YIPF2	0.667	0.0264	0.0254	0.0199	4.19	11.9	0.00141	1.58	LV	CELLTYPE	control_LMNA	12	18	EC
ATP13A3	0.666	0.0331	0.251	0.23	7.46	10.9	0.00218	1.48	LV	CELLTYPE	control_LMNA	12	18	EC
NRG4	0.665	0.0406	0.0156	0.0133	3.6	9.91	0.00327	1.39	LV	CELLTYPE	control_LMNA	12	18	EC
PTP4A3	0.663	0.0283	0.109	0.082	6.2	11.7	0.00158	1.55	LV	CELLTYPE	control_LMNA	12	18	EC
TCEAL3	0.662	0.047	0.0205	0.0173	3.91	9.25	0.00434	1.33	LV	CELLTYPE	control_LMNA	12	18	EC
SLC3A2	0.66	0.0148	0.0756	0.0628	5.7	14.7	0.000478	1.83	LV	CELLTYPE	control_LMNA	12	18	EC
ATAD5	0.657	0.0259	0.0524	0.0466	5.26	12	0.00137	1.59	LV	CELLTYPE	control_LMNA	12	18	EC
PTRH1	0.656	0.0352	0.0267	0.023	4.28	10.5	0.00254	1.45	LV	CELLTYPE	control_LMNA	12	18	EC
SESN3	0.656	0.0435	0.0555	0.0468	5.27	9.59	0.00375	1.36	LV	CELLTYPE	control_LMNA	12	18	EC
DARS2	0.655	0.0103	0.0312	0.0275	4.51	16.6	0.000236	1.99	LV	CELLTYPE	control_LMNA	12	18	EC
UBXN8	0.654	0.0279	0.0245	0.0224	4.2	11.7	0.00155	1.55	LV	CELLTYPE	control_LMNA	12	18	EC
DDX39A	0.645	0.0173	0.041	0.0328	4.85	14	0.000641	1.76	LV	CELLTYPE	control_LMNA	12	18	EC
ASB14	0.643	0.0391	0.0276	0.0235	4.35	10.1	0.00307	1.41	LV	CELLTYPE	control_LMNA	12	18	EC
AC090971.2	0.642	0.0427	0.0586	0.0568	5.51	9.67	0.00363	1.37	LV	CELLTYPE	control_LMNA	12	18	EC
SRD5A3	0.638	0.0352	0.0287	0.0266	4.41	10.5	0.00255	1.45	LV	CELLTYPE	control_LMNA	12	18	EC
ZNF552	0.635	0.0493	0.0474	0.0406	5.09	9.1	0.00465	1.31	LV	CELLTYPE	control_LMNA	12	18	EC
AC020611.2	0.63	0.0255	0.0278	0.0232	4.32	12.1	0.00133	1.59	LV	CELLTYPE	control_LMNA	12	18	EC
KMT2E-AS1	0.628	0.0475	0.0239	0.022	4.2	9.21	0.00442	1.32	LV	CELLTYPE	control_LMNA	12	18	EC
RPP38	0.623	0.0214	0.11	0.102	6.32	12.8	0.000997	1.67	LV	CELLTYPE	control_LMNA	12	18	EC
TMEM220	0.623	0.0408	0.0342	0.0322	4.67	9.89	0.0033	1.39	LV	CELLTYPE	control_LMNA	12	18	EC
ABHD10	0.622	0.0325	0.0259	0.024	4.26	11	0.00209	1.49	LV	CELLTYPE	control_LMNA	12	18	EC
ALKBH4	0.622	0.05	0.0181	0.0159	3.8	9.04	0.00476	1.3	LV	CELLTYPE	control_LMNA	12	18	EC
ERP29	0.621	0.0141	0.0337	0.0292	4.61	14.9	0.000441	1.85	LV	CELLTYPE	control_LMNA	12	18	EC
AL590226.1	0.619	0.0473	0.0349	0.0288	4.68	9.23	0.00438	1.33	LV	CELLTYPE	control_LMNA	12	18	EC
UBE2J1	0.619	0.0119	0.172	0.152	6.88	16	0.000296	1.92	LV	CELLTYPE	control_LMNA	12	18	EC
COX5A	0.614	0.0392	0.0773	0.0591	5.83	10	0.00309	1.41	LV	CELLTYPE	control_LMNA	12	18	EC
AIMP2	0.607	0.0239	0.0415	0.0369	4.88	12.4	0.0012	1.62	LV	CELLTYPE	control_LMNA	12	18	EC
IQCK	0.607	0.0287	0.287	0.244	7.65	11.5	0.00166	1.54	LV	CELLTYPE	control_LMNA	12	18	EC
MPP5	0.604	0.0172	0.119	0.108	6.39	14	0.000627	1.76	LV	CELLTYPE	control_LMNA	12	18	EC
SPDYE3	0.604	0.0278	0.0635	0.0568	5.56	11.7	0.00154	1.56	LV	CELLTYPE	control_LMNA	12	18	EC
FAM206A	0.597	0.0285	0.0255	0.0222	4.24	11.6	0.00163	1.54	LV	CELLTYPE	control_LMNA	12	18	EC
CKMT2-AS1	0.596	0.0154	0.15	0.138	6.78	14.5	0.000522	1.81	LV	CELLTYPE	control_LMNA	12	18	EC
TMEM223	0.584	0.019	0.0427	0.0373	4.94	13.5	0.000761	1.72	LV	CELLTYPE	control_LMNA	12	18	EC
FUCA2	0.582	0.0456	0.0368	0.0309	4.69	9.36	0.00414	1.34	LV	CELLTYPE	control_LMNA	12	18	EC
AC027097.2	0.58	0.0187	0.183	0.164	7.04	13.6	0.000737	1.73	LV	CELLTYPE	control_LMNA	12	18	EC
ARL16	0.571	0.0263	0.0405	0.0397	4.96	12	0.0014	1.58	LV	CELLTYPE	control_LMNA	12	18	EC
NUTF2	0.569	0.0445	0.0237	0.0224	4.18	9.49	0.00393	1.35	LV	CELLTYPE	control_LMNA	12	18	EC
AP000787.1	0.563	0.041	0.0915	0.0787	5.99	9.86	0.00334	1.39	LV	CELLTYPE	control_LMNA	12	18	EC
M6PR	0.563	0.00471	0.0574	0.0522	5.37	20.8	5.62e-05	2.33	LV	CELLTYPE	control_LMNA	12	18	EC
ZNF7	0.563	0.0284	0.0793	0.0757	5.88	11.6	0.00161	1.55	LV	CELLTYPE	control_LMNA	12	18	EC
ZNF821	0.556	0.0331	0.0441	0.0418	5.03	10.9	0.00216	1.48	LV	CELLTYPE	control_LMNA	12	18	EC
NR6A1	0.549	0.0404	0.0298	0.0249	4.43	9.93	0.00324	1.39	LV	CELLTYPE	control_LMNA	12	18	EC
BCL2L14	0.547	0.0241	0.113	0.0974	6.31	12.3	0.00121	1.62	LV	CELLTYPE	control_LMNA	12	18	EC
C2orf88	0.544	0.0196	0.0617	0.0562	5.5	13.4	0.000807	1.71	LV	CELLTYPE	control_LMNA	12	18	EC
SNRNP35	0.538	0.0298	0.0435	0.041	5	11.4	0.00178	1.53	LV	CELLTYPE	control_LMNA	12	18	EC
CARHSP1	0.531	0.0284	0.267	0.231	7.57	11.6	0.00161	1.55	LV	CELLTYPE	control_LMNA	12	18	EC
C14orf119	0.528	0.0312	0.0366	0.0317	4.73	11.1	0.00197	1.51	LV	CELLTYPE	control_LMNA	12	18	EC
CBX6	0.528	0.0468	0.0416	0.0397	4.91	9.28	0.00429	1.33	LV	CELLTYPE	control_LMNA	12	18	EC
AC104596.1	0.527	0.0408	0.0537	0.0481	5.26	9.88	0.00331	1.39	LV	CELLTYPE	control_LMNA	12	18	EC
GTF3C6	0.526	0.05	0.0259	0.0216	4.22	9.04	0.00476	1.3	LV	CELLTYPE	control_LMNA	12	18	EC
MPG	0.526	0.015	0.061	0.0538	5.46	14.7	0.000485	1.82	LV	CELLTYPE	control_LMNA	12	18	EC
PRPF40B	0.526	0.0287	0.0574	0.058	5.39	11.5	0.00168	1.54	LV	CELLTYPE	control_LMNA	12	18	EC
SAT2	0.525	0.0382	0.0716	0.064	5.74	10.2	0.00292	1.42	LV	CELLTYPE	control_LMNA	12	18	EC
PSMD7	0.515	0.00669	0.0912	0.0841	6.04	18.8	0.000109	2.17	LV	CELLTYPE	control_LMNA	12	18	EC
CDC25B	0.513	0.0431	0.0425	0.0368	4.96	9.64	0.00368	1.37	LV	CELLTYPE	control_LMNA	12	18	EC
MLX	0.513	0.034	0.0537	0.049	5.29	10.7	0.00232	1.47	LV	CELLTYPE	control_LMNA	12	18	EC
DNAJC19	0.51	0.0438	0.0358	0.0334	4.74	9.57	0.00379	1.36	LV	CELLTYPE	control_LMNA	12	18	EC
SNRPD1	0.504	0.0446	0.0399	0.0371	4.85	9.47	0.00396	1.35	LV	CELLTYPE	control_LMNA	12	18	EC

## Sheet: control_PKP2
Gene	logFC	FDR	mean_exp_control	mean_exp_genotype	logCPM	F	PValue	FDR_plot	Region	annotation_level	comparison	Observations_genotype	Observations_reference	cell_state
MYH6	3.15	0.000295	0.0359	0.00389	4.5	37.3	8.22e-07	3.53	LV	CELLTYPE	control_PKP2	6	18	EC
BMPER	2.77	0.0349	0.0781	0.0128	5.48	12.1	0.00147	1.46	LV	CELLTYPE	control_PKP2	6	18	EC
KCNJ1	2.7	0.000315	0.0226	0.00357	3.92	36.2	1.07e-06	3.5	LV	CELLTYPE	control_PKP2	6	18	EC
PLA2G2A	2.68	0.0379	0.0327	0.00315	4.38	11.7	0.0017	1.42	LV	CELLTYPE	control_PKP2	6	18	EC
RHD	2.59	0.0024	0.0603	0.0185	5.38	24.5	2.34e-05	2.62	LV	CELLTYPE	control_PKP2	6	18	EC
FAM167B	2.54	0.00437	0.0289	0.00394	4.16	21.8	5.33e-05	2.36	LV	CELLTYPE	control_PKP2	6	18	EC
TMEM26	2.52	0.00972	0.013	0.00278	3.21	18	0.000177	2.01	LV	CELLTYPE	control_PKP2	6	18	EC
CLCF1	2.51	0.000648	0.0132	0.00377	3.32	31.9	3.07e-06	3.19	LV	CELLTYPE	control_PKP2	6	18	EC
AL049629.1	2.39	0.012	0.0154	0.00413	3.42	17.1	0.000245	1.92	LV	CELLTYPE	control_PKP2	6	18	EC
C16orf74	2.38	0.0392	0.0232	0.00607	3.82	11.6	0.00179	1.41	LV	CELLTYPE	control_PKP2	6	18	EC
LINC02211	2.23	0.0378	0.016	0.00476	3.65	11.8	0.00169	1.42	LV	CELLTYPE	control_PKP2	6	18	EC
G0S2	2.21	0.0145	0.023	0.00413	4.11	16.2	0.000331	1.84	LV	CELLTYPE	control_PKP2	6	18	EC
Z99289.1	2.02	0.0221	0.0202	0.00662	3.85	14	0.000713	1.66	LV	CELLTYPE	control_PKP2	6	18	EC
SMYD1	2.01	0.0246	0.0201	0.00493	3.91	13.6	0.000849	1.61	LV	CELLTYPE	control_PKP2	6	18	EC
LINC02587	1.96	0.0123	0.017	0.00553	3.58	17	0.000254	1.91	LV	CELLTYPE	control_PKP2	6	18	EC
LGALS2	1.94	0.00984	0.0203	0.00664	3.84	18	0.00018	2.01	LV	CELLTYPE	control_PKP2	6	18	EC
HIST1H4C	1.93	0.0282	0.0204	0.00707	3.83	13	0.00105	1.55	LV	CELLTYPE	control_PKP2	6	18	EC
AC093801.1	1.89	0.000735	0.0559	0.0235	5.23	31.2	3.72e-06	3.13	LV	CELLTYPE	control_PKP2	6	18	EC
TBX3	1.89	0.002	0.148	0.0554	6.62	25.7	1.67e-05	2.7	LV	CELLTYPE	control_PKP2	6	18	EC
DOK5	1.84	0.0123	0.0643	0.0263	5.45	16.9	0.000256	1.91	LV	CELLTYPE	control_PKP2	6	18	EC
TBX20	1.84	0.00157	0.0176	0.00667	3.8	27	1.14e-05	2.8	LV	CELLTYPE	control_PKP2	6	18	EC
AC093001.1	1.83	0.0152	0.0172	0.007	3.63	15.9	0.000364	1.82	LV	CELLTYPE	control_PKP2	6	18	EC
MIR133A1HG	1.77	0.0266	0.0193	0.0063	3.94	13.3	0.000949	1.58	LV	CELLTYPE	control_PKP2	6	18	EC
GABRR2	1.73	0.00165	0.0145	0.0062	3.49	26.8	1.22e-05	2.78	LV	CELLTYPE	control_PKP2	6	18	EC
CTSC	1.71	0.00545	0.0206	0.00789	3.85	20.8	7.2e-05	2.26	LV	CELLTYPE	control_PKP2	6	18	EC
FCN3	1.71	0.0145	0.171	0.0438	6.82	16.2	0.00033	1.84	LV	CELLTYPE	control_PKP2	6	18	EC
AL162718.1	1.69	0.0323	0.0257	0.0091	4.16	12.5	0.00129	1.49	LV	CELLTYPE	control_PKP2	6	18	EC
CD38	1.69	0.0213	0.0185	0.00664	3.74	14.2	0.000663	1.67	LV	CELLTYPE	control_PKP2	6	18	EC
AC097515.1	1.66	0.0204	0.0473	0.0205	5	14.5	0.000608	1.69	LV	CELLTYPE	control_PKP2	6	18	EC
PLEKHG6	1.66	0.00758	0.0158	0.0073	3.59	19.3	0.000115	2.12	LV	CELLTYPE	control_PKP2	6	18	EC
ADAMTS9-AS1	1.64	0.0338	0.177	0.0762	7.06	12.2	0.00141	1.47	LV	CELLTYPE	control_PKP2	6	18	EC
XKR4	1.63	0.0372	0.0349	0.0134	4.59	11.9	0.00163	1.43	LV	CELLTYPE	control_PKP2	6	18	EC
PPP1R3B	1.6	0.000315	0.0228	0.0105	4.11	36.1	1.08e-06	3.5	LV	CELLTYPE	control_PKP2	6	18	EC
TNFRSF14-AS1	1.6	0.00707	0.0154	0.00743	3.63	19.6	0.000104	2.15	LV	CELLTYPE	control_PKP2	6	18	EC
ACSM6	1.59	0.0149	0.0311	0.014	4.47	16.1	0.000347	1.83	LV	CELLTYPE	control_PKP2	6	18	EC
LINC02202	1.59	0.00652	0.0138	0.00558	3.38	20	9.14e-05	2.19	LV	CELLTYPE	control_PKP2	6	18	EC
AL450998.2	1.55	0.00119	0.031	0.0154	4.49	28.3	8.08e-06	2.92	LV	CELLTYPE	control_PKP2	6	18	EC
COL3A1	1.55	0.0144	0.0387	0.0162	4.7	16.2	0.000326	1.84	LV	CELLTYPE	control_PKP2	6	18	EC
LEAP2	1.54	0.0134	0.0159	0.00728	3.57	16.6	0.000288	1.87	LV	CELLTYPE	control_PKP2	6	18	EC
MEST	1.53	0.0365	0.0173	0.00715	3.63	11.9	0.00158	1.44	LV	CELLTYPE	control_PKP2	6	18	EC
TNFSF10	1.52	0.0162	0.207	0.0808	7.09	15.6	0.00041	1.79	LV	CELLTYPE	control_PKP2	6	18	EC
CD200	1.51	0.00226	0.18	0.0894	6.92	24.9	2.08e-05	2.65	LV	CELLTYPE	control_PKP2	6	18	EC
PRB2	1.51	0.0431	0.0164	0.007	3.63	11.3	0.00203	1.37	LV	CELLTYPE	control_PKP2	6	18	EC
SPAG1	1.51	0.0143	0.078	0.0403	5.74	16.3	0.000321	1.85	LV	CELLTYPE	control_PKP2	6	18	EC
AC087482.1	1.5	0.00252	0.0241	0.0104	4.17	24.2	2.57e-05	2.6	LV	CELLTYPE	control_PKP2	6	18	EC
AC025171.3	1.49	0.0142	0.0138	0.00671	3.41	16.3	0.000319	1.85	LV	CELLTYPE	control_PKP2	6	18	EC
TM4SF18	1.49	0.00139	0.0971	0.0402	6.01	27.7	9.55e-06	2.86	LV	CELLTYPE	control_PKP2	6	18	EC
AC017002.5	1.48	0.0186	0.104	0.0443	6.12	14.8	0.000534	1.73	LV	CELLTYPE	control_PKP2	6	18	EC
KCNJ2	1.48	0.0323	0.0133	0.00589	3.35	12.5	0.00128	1.49	LV	CELLTYPE	control_PKP2	6	18	EC
C7orf69	1.47	0.0233	0.0478	0.0238	5.01	13.8	0.000772	1.63	LV	CELLTYPE	control_PKP2	6	18	EC
JAK3	1.47	0.0163	0.0176	0.00791	3.72	15.5	0.000415	1.79	LV	CELLTYPE	control_PKP2	6	18	EC
C8orf33	1.46	0.00048	0.0479	0.0221	5.05	33.8	1.93e-06	3.32	LV	CELLTYPE	control_PKP2	6	18	EC
HRH1	1.45	0.01	0.0444	0.0209	4.91	17.8	0.00019	2	LV	CELLTYPE	control_PKP2	6	18	EC
PTGER4	1.45	0.00743	0.0368	0.0163	4.67	19.4	0.000112	2.13	LV	CELLTYPE	control_PKP2	6	18	EC
AP002075.1	1.44	0.0373	0.0196	0.00958	3.84	11.8	0.00164	1.43	LV	CELLTYPE	control_PKP2	6	18	EC
RBM20	1.43	0.0281	0.1	0.038	6.22	13	0.00104	1.55	LV	CELLTYPE	control_PKP2	6	18	EC
AC008264.2	1.42	0.023	0.0151	0.0077	3.57	13.9	0.000755	1.64	LV	CELLTYPE	control_PKP2	6	18	EC
AL356277.3	1.4	0.0341	0.0196	0.00884	3.84	12.2	0.00142	1.47	LV	CELLTYPE	control_PKP2	6	18	EC
C4orf19	1.4	0.00309	0.0606	0.0258	5.33	23.2	3.46e-05	2.51	LV	CELLTYPE	control_PKP2	6	18	EC
GUCY1A1	1.4	0.00894	0.0485	0.0201	5.1	18.5	0.000153	2.05	LV	CELLTYPE	control_PKP2	6	18	EC
CD34	1.39	0.00048	0.384	0.197	8.07	33.7	1.95e-06	3.32	LV	CELLTYPE	control_PKP2	6	18	EC
MGST1	1.39	0.0365	0.035	0.0141	4.67	11.9	0.00158	1.44	LV	CELLTYPE	control_PKP2	6	18	EC
SOCS3	1.39	0.00588	0.0589	0.0242	5.3	20.5	7.93e-05	2.23	LV	CELLTYPE	control_PKP2	6	18	EC
SREBF1	1.39	0.0128	0.0327	0.0155	4.54	16.8	0.000268	1.89	LV	CELLTYPE	control_PKP2	6	18	EC
HHEX	1.38	0.0329	0.0149	0.00534	3.46	12.4	0.00134	1.48	LV	CELLTYPE	control_PKP2	6	18	EC
ZNF608	1.38	0.0318	0.111	0.0537	6.2	12.6	0.00124	1.5	LV	CELLTYPE	control_PKP2	6	18	EC
AL627171.2	1.37	0.0166	0.0181	0.0107	3.83	15.4	0.000432	1.78	LV	CELLTYPE	control_PKP2	6	18	EC
MEOX1	1.36	0.000767	0.167	0.0822	6.9	30.8	4.15e-06	3.12	LV	CELLTYPE	control_PKP2	6	18	EC
HS3ST1	1.35	0.0441	0.0378	0.0188	4.66	11.2	0.0021	1.36	LV	CELLTYPE	control_PKP2	6	18	EC
MMD	1.35	0.00539	0.0223	0.0104	4	20.9	6.96e-05	2.27	LV	CELLTYPE	control_PKP2	6	18	EC
AL078459.1	1.34	0.0065	0.0385	0.0197	4.8	20.1	9e-05	2.19	LV	CELLTYPE	control_PKP2	6	18	EC
COL15A1	1.34	0.014	0.163	0.0777	6.76	16.4	0.000306	1.85	LV	CELLTYPE	control_PKP2	6	18	EC
AC068481.1	1.33	0.0248	0.022	0.0123	4	13.5	0.000857	1.61	LV	CELLTYPE	control_PKP2	6	18	EC
SEMA6B	1.33	0.00889	0.0845	0.0389	5.85	18.5	0.00015	2.05	LV	CELLTYPE	control_PKP2	6	18	EC
DDAH1	1.32	0.0287	0.0458	0.0247	5.05	12.9	0.00108	1.54	LV	CELLTYPE	control_PKP2	6	18	EC
RIC3	1.32	0.0474	0.0147	0.00609	3.54	10.8	0.00243	1.32	LV	CELLTYPE	control_PKP2	6	18	EC
HEXIM1	1.31	0.00998	0.0167	0.00825	3.73	17.9	0.000187	2	LV	CELLTYPE	control_PKP2	6	18	EC
CCDC71L	1.29	0.0323	0.0149	0.0082	3.53	12.5	0.00127	1.49	LV	CELLTYPE	control_PKP2	6	18	EC
AC135178.3	1.28	0.0153	0.0158	0.0084	3.59	15.9	0.000371	1.82	LV	CELLTYPE	control_PKP2	6	18	EC
ADGRE5	1.28	0.00246	0.0355	0.0182	4.67	24.4	2.44e-05	2.61	LV	CELLTYPE	control_PKP2	6	18	EC
CPNE5	1.28	0.0372	0.0225	0.00932	4.08	11.9	0.00162	1.43	LV	CELLTYPE	control_PKP2	6	18	EC
CXCL12	1.28	0.0164	0.179	0.0981	6.95	15.5	0.000426	1.78	LV	CELLTYPE	control_PKP2	6	18	EC
FAM198B	1.28	0.033	0.0989	0.0467	6.06	12.3	0.00135	1.48	LV	CELLTYPE	control_PKP2	6	18	EC
CORIN	1.27	0.0471	0.0194	0.0102	4	10.9	0.00239	1.33	LV	CELLTYPE	control_PKP2	6	18	EC
LAMA4	1.27	0.00821	0.197	0.106	7.1	18.9	0.000133	2.09	LV	CELLTYPE	control_PKP2	6	18	EC
SLC8A1-AS1	1.27	0.0211	0.0626	0.0297	5.55	14.4	0.000637	1.68	LV	CELLTYPE	control_PKP2	6	18	EC
SYNM	1.27	0.0204	0.0174	0.00803	3.77	14.5	0.000606	1.69	LV	CELLTYPE	control_PKP2	6	18	EC
AP000866.2	1.26	0.00743	0.0195	0.0123	3.94	19.4	0.000112	2.13	LV	CELLTYPE	control_PKP2	6	18	EC
SLC6A6	1.26	0.036	0.0981	0.0502	6.17	12	0.00154	1.44	LV	CELLTYPE	control_PKP2	6	18	EC
TNK2	1.26	0.0179	0.0218	0.0122	4.01	15.1	0.000493	1.75	LV	CELLTYPE	control_PKP2	6	18	EC
ADAMTS9	1.24	0.0373	1.22	0.64	9.77	11.8	0.00164	1.43	LV	CELLTYPE	control_PKP2	6	18	EC
GALE	1.24	0.039	0.0155	0.00781	3.54	11.6	0.00178	1.41	LV	CELLTYPE	control_PKP2	6	18	EC
LRRC39	1.24	0.0396	0.0266	0.0133	4.42	11.6	0.00182	1.4	LV	CELLTYPE	control_PKP2	6	18	EC
AC034102.6	1.23	0.0494	0.0147	0.0079	3.52	10.7	0.00258	1.31	LV	CELLTYPE	control_PKP2	6	18	EC
AL357507.1	1.23	0.0278	0.156	0.0834	6.74	13.1	0.00101	1.56	LV	CELLTYPE	control_PKP2	6	18	EC
AL356275.1	1.22	0.0186	0.0252	0.0136	4.25	14.8	0.000533	1.73	LV	CELLTYPE	control_PKP2	6	18	EC
RASSF9	1.21	0.0242	0.0479	0.0276	5.08	13.7	0.000824	1.62	LV	CELLTYPE	control_PKP2	6	18	EC
GRAMD1B	1.2	0.0455	0.0253	0.0109	4.23	11.1	0.00224	1.34	LV	CELLTYPE	control_PKP2	6	18	EC
ISM1	1.2	0.0156	0.0577	0.0318	5.3	15.8	0.000382	1.81	LV	CELLTYPE	control_PKP2	6	18	EC
LONRF3	1.19	0.0266	0.0163	0.00938	3.66	13.3	0.000948	1.58	LV	CELLTYPE	control_PKP2	6	18	EC
MEGF11	1.19	0.0109	0.0359	0.022	4.83	17.5	0.000209	1.96	LV	CELLTYPE	control_PKP2	6	18	EC
PKD1L3	1.19	0.0115	0.0218	0.0135	4.05	17.3	0.000229	1.94	LV	CELLTYPE	control_PKP2	6	18	EC
EMCN	1.17	0.000648	1.82	0.978	10.3	31.9	3.11e-06	3.19	LV	CELLTYPE	control_PKP2	6	18	EC
KITLG	1.17	0.0177	0.146	0.0807	6.66	15.1	0.000479	1.75	LV	CELLTYPE	control_PKP2	6	18	EC
AP001439.1	1.16	0.00147	0.0489	0.0268	5.1	27.4	1.04e-05	2.83	LV	CELLTYPE	control_PKP2	6	18	EC
KTN1-AS1	1.16	0.0185	0.0157	0.00971	3.69	14.9	0.000528	1.73	LV	CELLTYPE	control_PKP2	6	18	EC
RHBDL2	1.16	0.00902	0.0235	0.0129	4.15	18.4	0.000157	2.04	LV	CELLTYPE	control_PKP2	6	18	EC
TAGLN	1.15	0.0151	0.0364	0.0183	4.75	16	0.000359	1.82	LV	CELLTYPE	control_PKP2	6	18	EC
HAND2-AS1	1.14	0.0346	0.0381	0.0216	4.92	12.2	0.00145	1.46	LV	CELLTYPE	control_PKP2	6	18	EC
MYO1H	1.13	0.0222	0.0196	0.0115	3.88	14	0.000722	1.65	LV	CELLTYPE	control_PKP2	6	18	EC
AL138689.2	1.12	0.0233	0.0468	0.03	5.08	13.8	0.000782	1.63	LV	CELLTYPE	control_PKP2	6	18	EC
ATP1B1	1.12	0.0296	0.0436	0.0241	5.04	12.8	0.00113	1.53	LV	CELLTYPE	control_PKP2	6	18	EC
CCDC85C	1.12	0.00737	0.029	0.0175	4.42	19.5	0.00011	2.13	LV	CELLTYPE	control_PKP2	6	18	EC
CEACAM1	1.11	0.00447	0.126	0.0673	6.45	21.7	5.49e-05	2.35	LV	CELLTYPE	control_PKP2	6	18	EC
CP	1.11	0.0338	0.0195	0.015	4.03	12.2	0.00141	1.47	LV	CELLTYPE	control_PKP2	6	18	EC
GUCY1A2	1.11	0.0346	0.0279	0.0149	4.44	12.2	0.00145	1.46	LV	CELLTYPE	control_PKP2	6	18	EC
PLEKHO1	1.11	0.0378	0.0214	0.0128	4.02	11.8	0.00169	1.42	LV	CELLTYPE	control_PKP2	6	18	EC
DYSF	1.1	0.000615	0.284	0.156	7.64	32.2	2.84e-06	3.21	LV	CELLTYPE	control_PKP2	6	18	EC
MAGI1-AS1	1.1	0.0333	0.0681	0.0469	5.59	12.3	0.00138	1.48	LV	CELLTYPE	control_PKP2	6	18	EC
ORAI2	1.1	0.0289	0.0407	0.0271	4.9	12.9	0.0011	1.54	LV	CELLTYPE	control_PKP2	6	18	EC
RBP1	1.1	0.0443	0.0141	0.00744	3.45	11.2	0.00211	1.35	LV	CELLTYPE	control_PKP2	6	18	EC
RGS3	1.1	0.000218	0.166	0.103	6.87	39	5.5e-07	3.66	LV	CELLTYPE	control_PKP2	6	18	EC
ST8SIA4	1.1	0.0282	0.103	0.0628	6.13	13	0.00105	1.55	LV	CELLTYPE	control_PKP2	6	18	EC
AC133550.2	1.09	0.019	0.0191	0.0123	3.92	14.7	0.000554	1.72	LV	CELLTYPE	control_PKP2	6	18	EC
AC006160.1	1.08	0.04	0.112	0.0703	6.25	11.5	0.00185	1.4	LV	CELLTYPE	control_PKP2	6	18	EC
BMPR1A	1.08	0.0116	0.0486	0.0316	5.12	17.2	0.000232	1.94	LV	CELLTYPE	control_PKP2	6	18	EC
AC007114.2	1.07	0.0281	0.0169	0.0107	3.79	13	0.00104	1.55	LV	CELLTYPE	control_PKP2	6	18	EC
LAP3	1.07	0.033	0.214	0.124	7.16	12.3	0.00136	1.48	LV	CELLTYPE	control_PKP2	6	18	EC
AC119674.2	1.06	0.00574	0.0365	0.0215	4.72	20.6	7.69e-05	2.24	LV	CELLTYPE	control_PKP2	6	18	EC
ZBTB24	1.06	0.0497	0.0194	0.013	3.91	10.7	0.00262	1.3	LV	CELLTYPE	control_PKP2	6	18	EC
AF165147.1	1.05	0.0301	0.049	0.0263	5.12	12.7	0.00116	1.52	LV	CELLTYPE	control_PKP2	6	18	EC
NR5A2	1.05	0.0178	0.128	0.0869	6.51	15.1	0.000482	1.75	LV	CELLTYPE	control_PKP2	6	18	EC
RARG	1.05	0.0323	0.0192	0.0119	3.88	12.4	0.0013	1.49	LV	CELLTYPE	control_PKP2	6	18	EC
SERPINE3	1.05	0.0494	0.0181	0.0117	3.83	10.7	0.00258	1.31	LV	CELLTYPE	control_PKP2	6	18	EC
FADS3	1.04	0.0377	0.182	0.11	7.03	11.8	0.00168	1.42	LV	CELLTYPE	control_PKP2	6	18	EC
MKKS	1.04	0.0179	0.0152	0.00861	3.59	15.1	0.000493	1.75	LV	CELLTYPE	control_PKP2	6	18	EC
AC025178.1	1.03	0.00889	0.02	0.0147	4.01	18.5	0.00015	2.05	LV	CELLTYPE	control_PKP2	6	18	EC
CYTOR	1.03	0.0256	0.1	0.0581	6.16	13.4	0.000895	1.59	LV	CELLTYPE	control_PKP2	6	18	EC
KNOP1	1.03	0.00998	0.0831	0.0467	5.93	17.9	0.000187	2	LV	CELLTYPE	control_PKP2	6	18	EC
ZNF425	1.03	0.0379	0.0148	0.0104	3.62	11.8	0.0017	1.42	LV	CELLTYPE	control_PKP2	6	18	EC
GRB14	1.01	0.0287	0.0446	0.0248	5.04	12.9	0.00108	1.54	LV	CELLTYPE	control_PKP2	6	18	EC
PLBD1	1.01	0.0156	0.0278	0.0159	4.34	15.8	0.000382	1.81	LV	CELLTYPE	control_PKP2	6	18	EC
EFR3B	0.998	0.00102	0.0651	0.0402	5.62	29.4	5.98e-06	2.99	LV	CELLTYPE	control_PKP2	6	18	EC
GIMAP7	0.995	0.0361	0.284	0.134	7.65	12	0.00155	1.44	LV	CELLTYPE	control_PKP2	6	18	EC
AC005550.2	0.991	0.0321	0.0848	0.0572	5.94	12.5	0.00126	1.49	LV	CELLTYPE	control_PKP2	6	18	EC
NAGLU	0.991	0.0213	0.0455	0.0299	5.06	14.2	0.000665	1.67	LV	CELLTYPE	control_PKP2	6	18	EC
NRN1	0.99	0.00174	0.061	0.0391	5.47	26.5	1.34e-05	2.76	LV	CELLTYPE	control_PKP2	6	18	EC
LINC02405	0.988	0.0386	0.0209	0.0139	4.12	11.7	0.00175	1.41	LV	CELLTYPE	control_PKP2	6	18	EC
ASRGL1	0.983	0.0163	0.104	0.0648	6.27	15.6	0.000413	1.79	LV	CELLTYPE	control_PKP2	6	18	EC
RHBDD3	0.969	0.0174	0.0342	0.0215	4.67	15.2	0.000465	1.76	LV	CELLTYPE	control_PKP2	6	18	EC
TEX14	0.968	0.0272	0.026	0.0144	4.31	13.2	0.000981	1.57	LV	CELLTYPE	control_PKP2	6	18	EC
MIR4435-2HG	0.964	0.0328	0.366	0.225	8	12.4	0.00133	1.48	LV	CELLTYPE	control_PKP2	6	18	EC
ZEB2	0.958	0.00889	0.0485	0.0293	5.16	18.5	0.000151	2.05	LV	CELLTYPE	control_PKP2	6	18	EC
SYNPO	0.945	0.0471	0.136	0.102	6.6	10.9	0.00237	1.33	LV	CELLTYPE	control_PKP2	6	18	EC
SLC38A2	0.938	0.00661	0.166	0.113	6.94	20	9.38e-05	2.18	LV	CELLTYPE	control_PKP2	6	18	EC
LMO4	0.925	0.0356	0.0561	0.0372	5.33	12.1	0.00151	1.45	LV	CELLTYPE	control_PKP2	6	18	EC
CADM2	0.922	0.0471	0.0263	0.0169	4.33	10.9	0.0024	1.33	LV	CELLTYPE	control_PKP2	6	18	EC
FSD2	0.921	0.0474	0.0383	0.019	4.82	10.8	0.00244	1.32	LV	CELLTYPE	control_PKP2	6	18	EC
DDX39A	0.915	0.0179	0.041	0.0223	4.92	15.1	0.000492	1.75	LV	CELLTYPE	control_PKP2	6	18	EC
AL049569.1	0.91	0.0261	0.0341	0.0228	4.69	13.3	0.000924	1.58	LV	CELLTYPE	control_PKP2	6	18	EC
TACO1	0.909	0.044	0.0149	0.00996	3.62	11.2	0.00209	1.36	LV	CELLTYPE	control_PKP2	6	18	EC
TAC4	0.908	0.048	0.0177	0.012	3.87	10.8	0.00248	1.32	LV	CELLTYPE	control_PKP2	6	18	EC
LBH	0.904	0.0112	0.0289	0.0176	4.42	17.4	0.000218	1.95	LV	CELLTYPE	control_PKP2	6	18	EC
AC010168.1	0.9	0.0488	0.0311	0.0217	4.59	10.7	0.00253	1.31	LV	CELLTYPE	control_PKP2	6	18	EC
ZNF22	0.898	0.00803	0.0264	0.018	4.37	19	0.000127	2.1	LV	CELLTYPE	control_PKP2	6	18	EC
ARHGAP23	0.897	0.0048	0.08	0.0568	5.83	21.4	5.98e-05	2.32	LV	CELLTYPE	control_PKP2	6	18	EC
DPF3	0.892	0.0177	0.0568	0.0366	5.43	15.1	0.00048	1.75	LV	CELLTYPE	control_PKP2	6	18	EC
STK38L	0.892	0.00191	0.162	0.113	6.89	25.9	1.55e-05	2.72	LV	CELLTYPE	control_PKP2	6	18	EC
KLHL4	0.891	0.00999	0.0764	0.0553	5.8	17.8	0.000188	2	LV	CELLTYPE	control_PKP2	6	18	EC
AC024619.3	0.89	0.0455	0.028	0.0194	4.42	11.1	0.00224	1.34	LV	CELLTYPE	control_PKP2	6	18	EC
SESN3	0.89	0.0287	0.0555	0.0386	5.35	12.9	0.00108	1.54	LV	CELLTYPE	control_PKP2	6	18	EC
COL4A2	0.885	0.00918	0.522	0.384	8.54	18.3	0.000163	2.04	LV	CELLTYPE	control_PKP2	6	18	EC
CYB561D1	0.88	0.0276	0.023	0.0173	4.17	13.1	0.000999	1.56	LV	CELLTYPE	control_PKP2	6	18	EC
ATP13A3	0.879	0.0458	0.251	0.179	7.51	11	0.00227	1.34	LV	CELLTYPE	control_PKP2	6	18	EC
VSIR	0.875	0.0204	0.134	0.071	6.63	14.5	0.000607	1.69	LV	CELLTYPE	control_PKP2	6	18	EC
BAHCC1	0.873	0.0461	0.0316	0.021	4.59	11	0.00231	1.34	LV	CELLTYPE	control_PKP2	6	18	EC
GBE1	0.873	0.0434	0.582	0.392	8.73	11.3	0.00205	1.36	LV	CELLTYPE	control_PKP2	6	18	EC
DACH1	0.863	0.0445	0.706	0.514	9.02	11.2	0.00215	1.35	LV	CELLTYPE	control_PKP2	6	18	EC
RASGRP3	0.86	0.0234	0.27	0.2	7.56	13.8	0.000789	1.63	LV	CELLTYPE	control_PKP2	6	18	EC
PLCL1	0.857	0.0125	0.173	0.113	7.01	16.9	0.00026	1.9	LV	CELLTYPE	control_PKP2	6	18	EC
FAM206A	0.856	0.0212	0.0255	0.0168	4.3	14.3	0.000654	1.67	LV	CELLTYPE	control_PKP2	6	18	EC
PEX10	0.851	0.0443	0.0207	0.014	3.99	11.2	0.00213	1.35	LV	CELLTYPE	control_PKP2	6	18	EC
RAB30	0.85	0.0454	0.113	0.0819	6.41	11.1	0.00223	1.34	LV	CELLTYPE	control_PKP2	6	18	EC
HMGXB3	0.848	0.0469	0.096	0.0727	6.11	10.9	0.00235	1.33	LV	CELLTYPE	control_PKP2	6	18	EC
FGD3	0.842	0.0141	0.0353	0.0256	4.77	16.4	0.000309	1.85	LV	CELLTYPE	control_PKP2	6	18	EC
REXO4	0.841	0.0211	0.0259	0.0185	4.33	14.4	0.000633	1.68	LV	CELLTYPE	control_PKP2	6	18	EC
AP000787.1	0.836	0.00989	0.0915	0.0624	6.07	17.9	0.000182	2	LV	CELLTYPE	control_PKP2	6	18	EC
PIGX	0.836	0.0444	0.0399	0.0253	4.9	11.2	0.00215	1.35	LV	CELLTYPE	control_PKP2	6	18	EC
ESR2	0.832	0.0353	0.412	0.294	8.31	12.1	0.00149	1.45	LV	CELLTYPE	control_PKP2	6	18	EC
NID2	0.832	0.0443	0.0499	0.0332	5.23	11.2	0.00213	1.35	LV	CELLTYPE	control_PKP2	6	18	EC
UBE2J1	0.832	0.00972	0.172	0.115	6.95	18	0.000176	2.01	LV	CELLTYPE	control_PKP2	6	18	EC
ANK1	0.823	0.0389	0.0378	0.026	4.85	11.6	0.00177	1.41	LV	CELLTYPE	control_PKP2	6	18	EC
TH2LCRR	0.819	0.0443	0.023	0.0196	4.25	11.2	0.00212	1.35	LV	CELLTYPE	control_PKP2	6	18	EC
PLS3	0.817	0.0151	0.225	0.164	7.39	15.9	0.000361	1.82	LV	CELLTYPE	control_PKP2	6	18	EC
IQCK	0.812	0.0244	0.287	0.19	7.72	13.6	0.000832	1.61	LV	CELLTYPE	control_PKP2	6	18	EC
MYO18A	0.811	0.0136	0.0601	0.0463	5.45	16.5	0.000294	1.87	LV	CELLTYPE	control_PKP2	6	18	EC
CALD1	0.809	0.000894	0.622	0.411	8.83	30	5.01e-06	3.05	LV	CELLTYPE	control_PKP2	6	18	EC
NKIRAS2	0.787	0.0197	0.0257	0.0173	4.34	14.6	0.000583	1.71	LV	CELLTYPE	control_PKP2	6	18	EC
ASS1	0.786	0.0374	0.0751	0.0556	5.83	11.8	0.00166	1.43	LV	CELLTYPE	control_PKP2	6	18	EC
CBX6	0.784	0.0213	0.0416	0.0316	4.96	14.2	0.00067	1.67	LV	CELLTYPE	control_PKP2	6	18	EC
EXT1	0.781	0.0141	1.06	0.794	9.61	16.4	0.000308	1.85	LV	CELLTYPE	control_PKP2	6	18	EC
KCTD15	0.781	0.0458	0.0573	0.0447	5.45	11	0.00226	1.34	LV	CELLTYPE	control_PKP2	6	18	EC
SLC7A6OS	0.765	0.0272	0.0826	0.0618	6	13.2	0.00098	1.57	LV	CELLTYPE	control_PKP2	6	18	EC
SHE	0.753	0.0163	0.311	0.252	7.85	15.6	0.000414	1.79	LV	CELLTYPE	control_PKP2	6	18	EC
BCL2L14	0.75	0.00688	0.113	0.0793	6.37	19.7	0.000101	2.16	LV	CELLTYPE	control_PKP2	6	18	EC
ENAH	0.741	0.0222	0.309	0.233	7.83	14	0.000721	1.65	LV	CELLTYPE	control_PKP2	6	18	EC
PNKP	0.739	0.0216	0.088	0.0649	6.01	14.2	0.000686	1.67	LV	CELLTYPE	control_PKP2	6	18	EC
IFNAR1	0.738	0.00898	0.102	0.0799	6.25	18.4	0.000156	2.05	LV	CELLTYPE	control_PKP2	6	18	EC
CGAS	0.735	0.0233	0.0309	0.0257	4.57	13.8	0.000783	1.63	LV	CELLTYPE	control_PKP2	6	18	EC
NR1H3	0.727	0.0431	0.024	0.0202	4.31	11.3	0.00203	1.37	LV	CELLTYPE	control_PKP2	6	18	EC
CTNNAL1	0.721	0.0185	0.0988	0.0716	6.19	14.9	0.000518	1.73	LV	CELLTYPE	control_PKP2	6	18	EC
RFC3	0.721	0.0329	0.0979	0.0732	6.16	12.4	0.00134	1.48	LV	CELLTYPE	control_PKP2	6	18	EC
FGD6	0.714	0.0307	0.0769	0.0607	5.85	12.7	0.00119	1.51	LV	CELLTYPE	control_PKP2	6	18	EC
SNRNP35	0.702	0.0397	0.0435	0.0323	5.06	11.6	0.00183	1.4	LV	CELLTYPE	control_PKP2	6	18	EC
NRP1	0.695	0.0185	1.29	1.01	9.9	14.9	0.000527	1.73	LV	CELLTYPE	control_PKP2	6	18	EC
TRIM8	0.674	0.0212	0.0395	0.0327	4.96	14.3	0.00065	1.67	LV	CELLTYPE	control_PKP2	6	18	EC
REST	0.666	0.0178	0.0633	0.0537	5.58	15.1	0.000486	1.75	LV	CELLTYPE	control_PKP2	6	18	EC
TIMM8B	0.662	0.0217	0.0341	0.0235	4.71	14.1	0.000694	1.66	LV	CELLTYPE	control_PKP2	6	18	EC
AC243964.2	0.654	0.0452	0.12	0.0962	6.53	11.1	0.00221	1.34	LV	CELLTYPE	control_PKP2	6	18	EC
TTC33	0.654	0.0185	0.0877	0.0684	6.02	14.9	0.00052	1.73	LV	CELLTYPE	control_PKP2	6	18	EC
THSD1	0.645	0.0178	0.107	0.0892	6.33	15.1	0.000485	1.75	LV	CELLTYPE	control_PKP2	6	18	EC
SLC16A7	0.643	0.0429	0.0488	0.0334	5.24	11.3	0.00201	1.37	LV	CELLTYPE	control_PKP2	6	18	EC
ROBO4	0.639	0.0366	0.224	0.179	7.37	11.9	0.00159	1.44	LV	CELLTYPE	control_PKP2	6	18	EC
CLIC5	0.632	0.0241	0.959	0.741	9.49	13.7	0.000817	1.62	LV	CELLTYPE	control_PKP2	6	18	EC
CCDC65	0.627	0.0446	0.0762	0.0642	5.89	11.1	0.00216	1.35	LV	CELLTYPE	control_PKP2	6	18	EC
WASHC1	0.625	0.0443	0.163	0.14	6.9	11.2	0.00212	1.35	LV	CELLTYPE	control_PKP2	6	18	EC
TCHP	0.583	0.0349	0.115	0.103	6.46	12.1	0.00147	1.46	LV	CELLTYPE	control_PKP2	6	18	EC
FEZ2	0.576	0.0353	0.36	0.288	8.13	12.1	0.00149	1.45	LV	CELLTYPE	control_PKP2	6	18	EC
AC099669.1	0.556	0.0477	0.0765	0.0666	5.89	10.8	0.00246	1.32	LV	CELLTYPE	control_PKP2	6	18	EC
AAK1	0.554	0.0183	0.424	0.365	8.33	15	0.000509	1.74	LV	CELLTYPE	control_PKP2	6	18	EC
SLC44A2	0.53	0.0443	0.118	0.0974	6.49	11.2	0.00214	1.35	LV	CELLTYPE	control_PKP2	6	18	EC

## Sheet: control_PVneg
Gene	logFC	FDR	mean_exp_control	mean_exp_genotype	logCPM	F	PValue	FDR_plot	Region	annotation_level	comparison	Observations_genotype	Observations_reference	cell_state
MYH6	3.73	3.85e-05	0.0359	0.00272	4.4	63	3.28e-09	4.41	LV	CELLTYPE	control_PVneg	8	18	EC
AC022034.2	3.5	0.00121	0.0165	0.00178	3.54	31.8	2.66e-06	2.92	LV	CELLTYPE	control_PVneg	8	18	EC
CCL21	3.09	0.0247	0.104	0.0172	6.25	12.1	0.00141	1.61	LV	CELLTYPE	control_PVneg	8	18	EC
LINC00881	2.71	0.00468	0.0197	0.00484	3.89	21.8	4.71e-05	2.33	LV	CELLTYPE	control_PVneg	8	18	EC
MIR133A1HG	2.68	0.000807	0.0193	0.00592	3.81	35	1.17e-06	3.09	LV	CELLTYPE	control_PVneg	8	18	EC
ANKRD2	2.6	0.00942	0.0465	0.00811	5	17.2	0.000216	2.03	LV	CELLTYPE	control_PVneg	8	18	EC
KLHL31	2.41	0.00169	0.0205	0.00591	3.95	28.9	5.79e-06	2.77	LV	CELLTYPE	control_PVneg	8	18	EC
SMYD1	2.4	0.00413	0.0201	0.00599	3.83	22.7	3.56e-05	2.38	LV	CELLTYPE	control_PVneg	8	18	EC
G0S2	2.28	0.0141	0.023	0.00457	4.06	14.9	0.000485	1.85	LV	CELLTYPE	control_PVneg	8	18	EC
FHL2	2.27	0.00169	0.316	0.0985	7.8	28.8	5.9e-06	2.77	LV	CELLTYPE	control_PVneg	8	18	EC
CCL2	2.23	0.00867	0.0658	0.0134	5.46	17.7	0.000184	2.06	LV	CELLTYPE	control_PVneg	8	18	EC
MLIP-AS1	2.23	0.0111	0.0149	0.004	3.49	16.3	0.0003	1.95	LV	CELLTYPE	control_PVneg	8	18	EC
C14orf180	2.16	0.00334	0.0168	0.00388	3.58	24.2	2.26e-05	2.48	LV	CELLTYPE	control_PVneg	8	18	EC
ATP1A2	2.12	0.0157	0.0235	0.00647	4.08	14.3	0.000601	1.8	LV	CELLTYPE	control_PVneg	8	18	EC
ARL4D	2.1	0.00549	0.0221	0.00453	3.8	20.8	6.42e-05	2.26	LV	CELLTYPE	control_PVneg	8	18	EC
RYR2	2.1	0.00525	0.749	0.29	9.11	21.2	5.72e-05	2.28	LV	CELLTYPE	control_PVneg	8	18	EC
TRDN-AS1	2.1	0.00248	0.09	0.0331	6.03	26	1.31e-05	2.61	LV	CELLTYPE	control_PVneg	8	18	EC
FAM167B	1.93	0.0163	0.0289	0.00752	4.15	14.2	0.000636	1.79	LV	CELLTYPE	control_PVneg	8	18	EC
ADH1B	1.92	0.0201	0.0201	0.00499	3.81	13.2	0.000929	1.7	LV	CELLTYPE	control_PVneg	8	18	EC
AC093001.1	1.91	0.0128	0.0172	0.00831	3.57	15.4	0.000407	1.89	LV	CELLTYPE	control_PVneg	8	18	EC
LDB3	1.89	0.00334	0.124	0.05	6.49	24.3	2.17e-05	2.48	LV	CELLTYPE	control_PVneg	8	18	EC
LRRTM3	1.89	0.00719	0.0307	0.0119	4.52	18.9	0.000122	2.14	LV	CELLTYPE	control_PVneg	8	18	EC
CYP4Z1	1.88	0.0447	0.109	0.0497	6.28	9.34	0.00437	1.35	LV	CELLTYPE	control_PVneg	8	18	EC
MGST1	1.87	0.00953	0.035	0.0113	4.58	17.1	0.000224	2.02	LV	CELLTYPE	control_PVneg	8	18	EC
AK5	1.85	0.0384	0.0163	0.00686	3.42	10.1	0.00324	1.42	LV	CELLTYPE	control_PVneg	8	18	EC
MYPN	1.83	0.00468	0.0209	0.00739	3.92	21.8	4.71e-05	2.33	LV	CELLTYPE	control_PVneg	8	18	EC
KCNJ1	1.77	0.00334	0.0226	0.00867	3.93	24	2.39e-05	2.48	LV	CELLTYPE	control_PVneg	8	18	EC
MLIP	1.77	0.0145	0.117	0.0517	6.42	14.8	0.000513	1.84	LV	CELLTYPE	control_PVneg	8	18	EC
MYOCD	1.74	0.00555	0.0273	0.00954	4.29	20.7	6.59e-05	2.26	LV	CELLTYPE	control_PVneg	8	18	EC
TIMP1	1.74	0.0245	0.128	0.0469	6.36	12.2	0.00137	1.61	LV	CELLTYPE	control_PVneg	8	18	EC
RIC3	1.73	0.00942	0.0147	0.00574	3.46	17.2	0.000215	2.03	LV	CELLTYPE	control_PVneg	8	18	EC
APOE	1.72	0.0302	0.0287	0.0103	4.29	11.2	0.00205	1.52	LV	CELLTYPE	control_PVneg	8	18	EC
B4GALNT3	1.68	0.0298	0.0235	0.00805	4.2	11.2	0.002	1.53	LV	CELLTYPE	control_PVneg	8	18	EC
MYBPC3	1.68	0.00193	0.176	0.0882	7.03	27.9	7.57e-06	2.71	LV	CELLTYPE	control_PVneg	8	18	EC
TMEM26	1.68	0.0212	0.013	0.00561	3.23	12.9	0.00103	1.67	LV	CELLTYPE	control_PVneg	8	18	EC
SPHKAP	1.67	0.0182	0.0217	0.0105	4.07	13.6	0.000783	1.74	LV	CELLTYPE	control_PVneg	8	18	EC
TECRL	1.67	0.00984	0.0712	0.0366	5.74	16.9	0.000238	2.01	LV	CELLTYPE	control_PVneg	8	18	EC
CYP4X1	1.65	0.0209	0.0698	0.042	5.64	13	0.000997	1.68	LV	CELLTYPE	control_PVneg	8	18	EC
TRIM54	1.65	0.00817	0.0229	0.00974	4.11	18.1	0.000158	2.09	LV	CELLTYPE	control_PVneg	8	18	EC
RBM20	1.64	0.00425	0.1	0.0504	6.15	22.5	3.79e-05	2.37	LV	CELLTYPE	control_PVneg	8	18	EC
ANGPTL4	1.61	0.0248	0.0486	0.0208	5.11	12.1	0.00143	1.6	LV	CELLTYPE	control_PVneg	8	18	EC
CDH2	1.61	0.0179	0.0615	0.0304	5.49	13.7	0.000759	1.75	LV	CELLTYPE	control_PVneg	8	18	EC
TRDN	1.61	0.00543	0.0721	0.0373	5.75	20.9	6.25e-05	2.27	LV	CELLTYPE	control_PVneg	8	18	EC
FBXO40	1.6	0.0323	0.0141	0.00622	3.51	10.9	0.00233	1.49	LV	CELLTYPE	control_PVneg	8	18	EC
NCAM1	1.6	0.025	0.0366	0.0162	4.71	12	0.00145	1.6	LV	CELLTYPE	control_PVneg	8	18	EC
CD38	1.59	0.0172	0.0185	0.00861	3.71	13.9	0.000712	1.76	LV	CELLTYPE	control_PVneg	8	18	EC
BCO2	1.58	0.0113	0.0419	0.0192	4.84	16.1	0.000312	1.95	LV	CELLTYPE	control_PVneg	8	18	EC
NDUFA4L2	1.58	0.0186	0.0244	0.00808	4.12	13.5	0.000813	1.73	LV	CELLTYPE	control_PVneg	8	18	EC
REEP2	1.58	0.0309	0.0164	0.00781	3.54	11.1	0.00214	1.51	LV	CELLTYPE	control_PVneg	8	18	EC
NEXN	1.57	0.00626	0.121	0.0603	6.44	19.9	8.55e-05	2.2	LV	CELLTYPE	control_PVneg	8	18	EC
AC009264.1	1.56	0.0116	0.0229	0.0102	4.11	16	0.000335	1.93	LV	CELLTYPE	control_PVneg	8	18	EC
S100A6	1.54	0.0406	0.302	0.123	7.73	9.78	0.00363	1.39	LV	CELLTYPE	control_PVneg	8	18	EC
ESRRG	1.53	0.0325	0.0474	0.0241	5.17	10.8	0.00235	1.49	LV	CELLTYPE	control_PVneg	8	18	EC
RBM24	1.53	0.0116	0.0206	0.0121	4.03	15.9	0.000338	1.93	LV	CELLTYPE	control_PVneg	8	18	EC
TTN	1.53	0.00254	0.583	0.327	8.72	25.8	1.39e-05	2.59	LV	CELLTYPE	control_PVneg	8	18	EC
HAND2-AS1	1.52	0.00425	0.0381	0.0197	4.83	22.4	3.88e-05	2.37	LV	CELLTYPE	control_PVneg	8	18	EC
ATP1B1	1.51	0.00229	0.0436	0.0247	4.96	26.6	1.1e-05	2.64	LV	CELLTYPE	control_PVneg	8	18	EC
CSDC2	1.51	0.0194	0.0181	0.00713	3.72	13.4	0.000871	1.71	LV	CELLTYPE	control_PVneg	8	18	EC
HS3ST1	1.51	0.0117	0.0378	0.0191	4.57	15.9	0.000344	1.93	LV	CELLTYPE	control_PVneg	8	18	EC
ACTN2	1.49	0.00745	0.0873	0.0445	5.99	18.6	0.000134	2.13	LV	CELLTYPE	control_PVneg	8	18	EC
ADIRF	1.48	0.0128	0.116	0.054	6.35	15.4	0.00041	1.89	LV	CELLTYPE	control_PVneg	8	18	EC
LINC01252	1.48	0.017	0.024	0.00982	4.06	13.9	0.000697	1.77	LV	CELLTYPE	control_PVneg	8	18	EC
CTNNA3	1.47	0.0143	0.166	0.0927	6.98	14.8	0.000506	1.84	LV	CELLTYPE	control_PVneg	8	18	EC
AC013640.1	1.46	0.00524	0.0293	0.0137	4.42	21.2	5.61e-05	2.28	LV	CELLTYPE	control_PVneg	8	18	EC
FHOD3	1.46	0.0245	0.05	0.0345	5.23	12.2	0.00137	1.61	LV	CELLTYPE	control_PVneg	8	18	EC
PROX1	1.46	0.0173	0.0193	0.0135	3.8	13.9	0.000718	1.76	LV	CELLTYPE	control_PVneg	8	18	EC
AC087482.1	1.45	0.00731	0.0241	0.0129	4.12	18.8	0.000126	2.14	LV	CELLTYPE	control_PVneg	8	18	EC
AL162718.1	1.44	0.0212	0.0257	0.0151	4.15	12.9	0.00103	1.67	LV	CELLTYPE	control_PVneg	8	18	EC
AL356277.3	1.44	0.00942	0.0196	0.0109	3.78	17.2	0.000215	2.03	LV	CELLTYPE	control_PVneg	8	18	EC
MYOM3	1.44	0.0214	0.0158	0.00904	3.61	12.8	0.00106	1.67	LV	CELLTYPE	control_PVneg	8	18	EC
SERPINE3	1.42	0.00358	0.0181	0.00958	3.71	23.5	2.79e-05	2.45	LV	CELLTYPE	control_PVneg	8	18	EC
SLC4A3	1.42	0.0302	0.0146	0.00746	3.39	11.2	0.00205	1.52	LV	CELLTYPE	control_PVneg	8	18	EC
EFNA5	1.41	0.00953	0.0711	0.0357	5.64	17.1	0.000224	2.02	LV	CELLTYPE	control_PVneg	8	18	EC
HACD1	1.4	0.00953	0.0342	0.0205	4.71	17.1	0.000224	2.02	LV	CELLTYPE	control_PVneg	8	18	EC
PRB2	1.4	0.0265	0.0164	0.00913	3.59	11.8	0.00157	1.58	LV	CELLTYPE	control_PVneg	8	18	EC
AC018464.1	1.39	0.0438	0.0211	0.00979	3.96	9.42	0.00422	1.36	LV	CELLTYPE	control_PVneg	8	18	EC
CPTP	1.39	0.0119	0.0146	0.00633	3.39	15.7	0.000363	1.92	LV	CELLTYPE	control_PVneg	8	18	EC
PDGFRB	1.39	0.0152	0.0221	0.00974	4.05	14.5	0.00056	1.82	LV	CELLTYPE	control_PVneg	8	18	EC
CACNB2	1.38	0.00334	0.136	0.0812	6.65	24.1	2.32e-05	2.48	LV	CELLTYPE	control_PVneg	8	18	EC
RGS5	1.36	0.00942	0.0796	0.0461	5.84	17.2	0.000215	2.03	LV	CELLTYPE	control_PVneg	8	18	EC
AC104248.1	1.35	0.0202	0.0192	0.00924	3.73	13.2	0.000938	1.7	LV	CELLTYPE	control_PVneg	8	18	EC
AC125793.1	1.35	0.00631	0.061	0.0349	5.33	19.6	9.53e-05	2.2	LV	CELLTYPE	control_PVneg	8	18	EC
PEBP4	1.35	0.0116	0.0216	0.0121	4.04	16	0.000333	1.93	LV	CELLTYPE	control_PVneg	8	18	EC
RRAD	1.34	0.0369	0.0245	0.0104	4.09	10.3	0.00298	1.43	LV	CELLTYPE	control_PVneg	8	18	EC
TM4SF18	1.34	0.00631	0.0971	0.0602	5.98	19.8	8.91e-05	2.2	LV	CELLTYPE	control_PVneg	8	18	EC
ART4	1.33	0.0443	0.0596	0.0382	5.46	9.38	0.0043	1.35	LV	CELLTYPE	control_PVneg	8	18	EC
HSPB3	1.33	0.0377	0.055	0.0284	5.37	10.1	0.00313	1.42	LV	CELLTYPE	control_PVneg	8	18	EC
ZNF22	1.33	0.000676	0.0264	0.0157	4.27	36.2	8.65e-07	3.17	LV	CELLTYPE	control_PVneg	8	18	EC
CORIN	1.32	0.0119	0.0194	0.0133	3.95	15.7	0.00036	1.92	LV	CELLTYPE	control_PVneg	8	18	EC
TMEM178B	1.32	0.0336	0.0297	0.0172	4.55	10.7	0.00251	1.47	LV	CELLTYPE	control_PVneg	8	18	EC
AC011306.1	1.31	0.0289	0.0265	0.0178	4.32	11.4	0.00188	1.54	LV	CELLTYPE	control_PVneg	8	18	EC
FSD2	1.31	0.00394	0.0383	0.0209	4.75	23	3.26e-05	2.4	LV	CELLTYPE	control_PVneg	8	18	EC
SCN5A	1.31	0.042	0.0147	0.00901	3.52	9.62	0.00389	1.38	LV	CELLTYPE	control_PVneg	8	18	EC
TBX20	1.31	0.0124	0.0176	0.011	3.81	15.5	0.000389	1.91	LV	CELLTYPE	control_PVneg	8	18	EC
CLCF1	1.3	0.0332	0.0132	0.00843	3.4	10.7	0.00244	1.48	LV	CELLTYPE	control_PVneg	8	18	EC
SLC47A1	1.3	0.0235	0.0327	0.0188	4.58	12.4	0.00125	1.63	LV	CELLTYPE	control_PVneg	8	18	EC
BLOC1S4	1.29	0.0208	0.0155	0.00725	3.52	13.1	0.000978	1.68	LV	CELLTYPE	control_PVneg	8	18	EC
TNNT2	1.29	0.00837	0.317	0.195	7.89	18	0.000163	2.08	LV	CELLTYPE	control_PVneg	8	18	EC
CMYA5	1.28	0.0232	0.0993	0.0619	6.19	12.5	0.00121	1.63	LV	CELLTYPE	control_PVneg	8	18	EC
EYA4	1.28	0.0209	0.0174	0.0105	3.75	13	0.000993	1.68	LV	CELLTYPE	control_PVneg	8	18	EC
MYOM1	1.28	0.0152	0.0989	0.0593	6.21	14.5	0.00056	1.82	LV	CELLTYPE	control_PVneg	8	18	EC
MEIS2	1.27	0.0405	0.161	0.0896	6.72	9.8	0.0036	1.39	LV	CELLTYPE	control_PVneg	8	18	EC
MYO18B	1.27	0.0277	0.0359	0.019	4.71	11.6	0.00173	1.56	LV	CELLTYPE	control_PVneg	8	18	EC
MYOM2	1.26	0.011	0.0521	0.0317	5.29	16.4	0.000288	1.96	LV	CELLTYPE	control_PVneg	8	18	EC
PKP2	1.26	0.0441	0.0438	0.0264	5.07	9.4	0.00427	1.36	LV	CELLTYPE	control_PVneg	8	18	EC
SGCD	1.26	0.0271	0.129	0.0951	6.63	11.7	0.00164	1.57	LV	CELLTYPE	control_PVneg	8	18	EC
C4orf19	1.25	0.00533	0.0606	0.0331	5.29	21.1	5.93e-05	2.27	LV	CELLTYPE	control_PVneg	8	18	EC
SLC39A1	1.25	0.0187	0.038	0.0224	4.76	13.5	0.000821	1.73	LV	CELLTYPE	control_PVneg	8	18	EC
AC068481.1	1.24	0.0316	0.022	0.0139	3.93	11	0.00223	1.5	LV	CELLTYPE	control_PVneg	8	18	EC
C12orf60	1.24	0.017	0.021	0.0135	4.04	14	0.000688	1.77	LV	CELLTYPE	control_PVneg	8	18	EC
HEXIM1	1.24	0.00942	0.0167	0.0107	3.73	17.3	0.000209	2.03	LV	CELLTYPE	control_PVneg	8	18	EC
MARCKSL1	1.24	0.0418	0.0428	0.0222	4.84	9.65	0.00384	1.38	LV	CELLTYPE	control_PVneg	8	18	EC
CASQ2	1.23	0.0219	0.0274	0.0195	4.43	12.7	0.0011	1.66	LV	CELLTYPE	control_PVneg	8	18	EC
SERPINB1	1.23	0.018	0.064	0.0358	5.37	13.7	0.000764	1.75	LV	CELLTYPE	control_PVneg	8	18	EC
AGT	1.22	0.0377	0.0215	0.0143	4.06	10.1	0.00312	1.42	LV	CELLTYPE	control_PVneg	8	18	EC
CKMT2	1.22	0.0071	0.0867	0.0573	6	18.9	0.000119	2.15	LV	CELLTYPE	control_PVneg	8	18	EC
H2AFJ	1.22	0.0151	0.0373	0.0216	4.74	14.6	0.000547	1.82	LV	CELLTYPE	control_PVneg	8	18	EC
MYLK3	1.22	0.0156	0.0252	0.0184	4.29	14.4	0.000593	1.81	LV	CELLTYPE	control_PVneg	8	18	EC
ACTC1	1.21	0.0365	0.409	0.274	8.24	10.3	0.00291	1.44	LV	CELLTYPE	control_PVneg	8	18	EC
ECM1	1.21	0.0408	0.0143	0.0067	3.4	9.76	0.00366	1.39	LV	CELLTYPE	control_PVneg	8	18	EC
LINC02206	1.21	0.00693	0.0258	0.0176	4.27	19.1	0.000112	2.16	LV	CELLTYPE	control_PVneg	8	18	EC
RAMP1	1.21	0.0345	0.0244	0.0109	4.1	10.6	0.00262	1.46	LV	CELLTYPE	control_PVneg	8	18	EC
TUBB4B	1.21	0.0356	0.14	0.0811	6.6	10.4	0.00276	1.45	LV	CELLTYPE	control_PVneg	8	18	EC
CD63	1.19	0.041	0.198	0.123	7.18	9.73	0.00371	1.39	LV	CELLTYPE	control_PVneg	8	18	EC
CRISPLD2	1.19	0.0276	0.015	0.00905	3.59	11.6	0.00171	1.56	LV	CELLTYPE	control_PVneg	8	18	EC
GIMAP7	1.19	0.0334	0.284	0.188	7.62	10.7	0.00248	1.48	LV	CELLTYPE	control_PVneg	8	18	EC
SNCG	1.19	0.0166	0.093	0.0612	6.08	14.1	0.000656	1.78	LV	CELLTYPE	control_PVneg	8	18	EC
SYNM	1.19	0.0111	0.0174	0.0119	3.74	16.3	0.000298	1.95	LV	CELLTYPE	control_PVneg	8	18	EC
TUBB	1.19	0.0403	0.118	0.0701	6.36	9.83	0.00355	1.39	LV	CELLTYPE	control_PVneg	8	18	EC
C1R	1.18	0.0424	0.0453	0.0231	4.98	9.58	0.00395	1.37	LV	CELLTYPE	control_PVneg	8	18	EC
XIRP2	1.18	0.0318	0.0301	0.0168	4.4	10.9	0.00225	1.5	LV	CELLTYPE	control_PVneg	8	18	EC
AL049780.2	1.17	0.0357	0.0156	0.0111	3.66	10.4	0.0028	1.45	LV	CELLTYPE	control_PVneg	8	18	EC
CBR1	1.17	0.0286	0.0168	0.0105	3.66	11.4	0.00185	1.54	LV	CELLTYPE	control_PVneg	8	18	EC
GALNT17	1.17	0.0286	0.0347	0.0255	4.79	11.5	0.00182	1.54	LV	CELLTYPE	control_PVneg	8	18	EC
AC034102.6	1.16	0.0345	0.0147	0.00958	3.49	10.6	0.00261	1.46	LV	CELLTYPE	control_PVneg	8	18	EC
FAM213A	1.15	0.0184	0.0231	0.0165	4.1	13.6	0.000796	1.73	LV	CELLTYPE	control_PVneg	8	18	EC
HIC1	1.15	0.0426	0.0286	0.0205	4.41	9.54	0.00401	1.37	LV	CELLTYPE	control_PVneg	8	18	EC
SLC8A1-AS1	1.15	0.0158	0.0626	0.0447	5.54	14.3	0.00061	1.8	LV	CELLTYPE	control_PVneg	8	18	EC
ALPK2	1.14	0.0234	0.0153	0.0106	3.62	12.4	0.00124	1.63	LV	CELLTYPE	control_PVneg	8	18	EC
EID1	1.14	0.0108	0.0785	0.0513	5.83	16.5	0.000278	1.97	LV	CELLTYPE	control_PVneg	8	18	EC
FLNC	1.14	0.0188	0.0287	0.019	4.33	13.5	0.000829	1.73	LV	CELLTYPE	control_PVneg	8	18	EC
PDE1A	1.14	0.042	0.0912	0.0533	5.89	9.61	0.0039	1.38	LV	CELLTYPE	control_PVneg	8	18	EC
RNF212B	1.14	0.0276	0.0163	0.00857	3.61	11.6	0.0017	1.56	LV	CELLTYPE	control_PVneg	8	18	EC
ATP5MC1	1.12	0.0112	0.0511	0.032	5.23	16.2	0.000302	1.95	LV	CELLTYPE	control_PVneg	8	18	EC
PGAM2	1.12	0.0112	0.0322	0.0223	4.56	16.2	0.000303	1.95	LV	CELLTYPE	control_PVneg	8	18	EC
RETREG1	1.12	0.0475	0.0332	0.0194	4.69	9.06	0.00493	1.32	LV	CELLTYPE	control_PVneg	8	18	EC
SLC25A4	1.12	0.0152	0.191	0.147	7.17	14.5	0.00056	1.82	LV	CELLTYPE	control_PVneg	8	18	EC
CCDC141	1.11	0.0409	0.0267	0.0175	4.37	9.74	0.00369	1.39	LV	CELLTYPE	control_PVneg	8	18	EC
MYL9	1.11	0.0186	0.0901	0.0654	6.08	13.5	0.000809	1.73	LV	CELLTYPE	control_PVneg	8	18	EC
DMD	1.1	0.0293	0.281	0.205	7.76	11.3	0.00194	1.53	LV	CELLTYPE	control_PVneg	8	18	EC
HIGD1B	1.1	0.0303	0.0186	0.014	3.87	11.1	0.00207	1.52	LV	CELLTYPE	control_PVneg	8	18	EC
HSPB7	1.1	0.0414	0.0865	0.0562	6.01	9.68	0.00378	1.38	LV	CELLTYPE	control_PVneg	8	18	EC
PLPP7	1.1	0.0272	0.0136	0.0101	3.5	11.7	0.00166	1.56	LV	CELLTYPE	control_PVneg	8	18	EC
SULT1A1	1.1	0.0405	0.0159	0.00928	3.62	9.8	0.0036	1.39	LV	CELLTYPE	control_PVneg	8	18	EC
TMEM44-AS1	1.1	0.0164	0.0281	0.0236	4.42	14.1	0.000646	1.78	LV	CELLTYPE	control_PVneg	8	18	EC
AC078778.1	1.09	0.0139	0.0154	0.0101	3.6	15	0.000467	1.86	LV	CELLTYPE	control_PVneg	8	18	EC
ENOX1	1.09	0.0108	0.0351	0.023	4.74	16.5	0.000278	1.97	LV	CELLTYPE	control_PVneg	8	18	EC
PRKAA2	1.08	0.0235	0.0295	0.02	4.46	12.4	0.00124	1.63	LV	CELLTYPE	control_PVneg	8	18	EC
TCAP	1.08	0.0397	0.264	0.196	7.67	9.9	0.00346	1.4	LV	CELLTYPE	control_PVneg	8	18	EC
TINAGL1	1.08	0.00636	0.431	0.33	8.3	19.5	0.0001	2.2	LV	CELLTYPE	control_PVneg	8	18	EC
ACSS3	1.07	0.0445	0.0247	0.0162	4.25	9.36	0.00434	1.35	LV	CELLTYPE	control_PVneg	8	18	EC
ENO3	1.07	0.0409	0.015	0.0109	3.55	9.74	0.00369	1.39	LV	CELLTYPE	control_PVneg	8	18	EC
LPAR6	1.07	0.00793	0.377	0.273	8.09	18.3	0.00015	2.1	LV	CELLTYPE	control_PVneg	8	18	EC
MEGF11	1.07	0.00953	0.0359	0.0277	4.79	17.1	0.000224	2.02	LV	CELLTYPE	control_PVneg	8	18	EC
THAP7	1.07	0.0234	0.0173	0.0108	3.72	12.5	0.00122	1.63	LV	CELLTYPE	control_PVneg	8	18	EC
LATS2-AS1	1.06	0.0383	0.0261	0.0188	4.33	10.1	0.00322	1.42	LV	CELLTYPE	control_PVneg	8	18	EC
LRRC39	1.06	0.0286	0.0266	0.0236	4.42	11.4	0.00184	1.54	LV	CELLTYPE	control_PVneg	8	18	EC
PLIN5	1.06	0.0229	0.0149	0.0141	3.58	12.6	0.00118	1.64	LV	CELLTYPE	control_PVneg	8	18	EC
CEBPB	1.05	0.0412	0.0221	0.014	4.06	9.71	0.00374	1.39	LV	CELLTYPE	control_PVneg	8	18	EC
LINC00886	1.05	0.00705	0.0227	0.0162	4.1	19	0.000116	2.15	LV	CELLTYPE	control_PVneg	8	18	EC
TCEAL9	1.04	0.0332	0.0505	0.0364	5.19	10.7	0.00244	1.48	LV	CELLTYPE	control_PVneg	8	18	EC
TSSC4	1.04	0.0309	0.0192	0.0132	3.83	11.1	0.00214	1.51	LV	CELLTYPE	control_PVneg	8	18	EC
ANGPTL1	1.03	0.0492	0.0127	0.00867	3.38	8.93	0.0052	1.31	LV	CELLTYPE	control_PVneg	8	18	EC
PFKFB2	1.03	0.0462	0.0146	0.00929	3.58	9.17	0.00469	1.33	LV	CELLTYPE	control_PVneg	8	18	EC
PLET1	1.03	0.00882	0.0229	0.0149	4.12	17.6	0.000189	2.05	LV	CELLTYPE	control_PVneg	8	18	EC
TOB1	1.03	0.0428	0.02	0.0151	3.92	9.52	0.00405	1.37	LV	CELLTYPE	control_PVneg	8	18	EC
TSPO	1.03	0.0428	0.0335	0.0195	4.57	9.52	0.00405	1.37	LV	CELLTYPE	control_PVneg	8	18	EC
ESR2	1.02	0.00631	0.412	0.335	8.26	19.8	8.94e-05	2.2	LV	CELLTYPE	control_PVneg	8	18	EC
GALE	1.02	0.0437	0.0155	0.0129	3.53	9.45	0.00417	1.36	LV	CELLTYPE	control_PVneg	8	18	EC
OTUD6B-AS1	1.02	0.00631	0.048	0.0342	5.11	19.7	9.12e-05	2.2	LV	CELLTYPE	control_PVneg	8	18	EC
PACRG	1.02	0.0224	0.0314	0.0243	4.61	12.7	0.00114	1.65	LV	CELLTYPE	control_PVneg	8	18	EC
TENM2	1.02	0.0352	0.0481	0.0341	5.22	10.5	0.00272	1.45	LV	CELLTYPE	control_PVneg	8	18	EC
TIMM8B	1.02	0.00449	0.0341	0.024	4.64	22.1	4.25e-05	2.35	LV	CELLTYPE	control_PVneg	8	18	EC
DPH3	1.01	0.0121	0.0162	0.011	3.66	15.6	0.000375	1.92	LV	CELLTYPE	control_PVneg	8	18	EC
PIM3	1.01	0.00626	0.0811	0.0604	5.88	20	8.44e-05	2.2	LV	CELLTYPE	control_PVneg	8	18	EC
RBP1	1.01	0.0345	0.0141	0.0133	3.42	10.6	0.00263	1.46	LV	CELLTYPE	control_PVneg	8	18	EC
TPM2	1.01	0.0201	0.0568	0.0529	5.41	13.2	0.000921	1.7	LV	CELLTYPE	control_PVneg	8	18	EC
CLMAT3	1	0.0474	0.051	0.0451	5.36	9.08	0.0049	1.32	LV	CELLTYPE	control_PVneg	8	18	EC
SREBF1	1	0.0166	0.0327	0.0255	4.54	14.1	0.000658	1.78	LV	CELLTYPE	control_PVneg	8	18	EC
DES	0.999	0.0235	0.265	0.212	7.61	12.4	0.00125	1.63	LV	CELLTYPE	control_PVneg	8	18	EC
GGT7	0.999	0.0331	0.0125	0.00927	3.34	10.8	0.00242	1.48	LV	CELLTYPE	control_PVneg	8	18	EC
RPLP1	0.995	0.0311	0.238	0.182	7.49	11	0.00217	1.51	LV	CELLTYPE	control_PVneg	8	18	EC
TUBA1B	0.994	0.0456	0.226	0.168	7.31	9.26	0.00453	1.34	LV	CELLTYPE	control_PVneg	8	18	EC
CKM	0.992	0.0251	0.138	0.103	6.67	12	0.00147	1.6	LV	CELLTYPE	control_PVneg	8	18	EC
REEP1	0.99	0.0393	0.0127	0.0104	3.35	9.95	0.00339	1.41	LV	CELLTYPE	control_PVneg	8	18	EC
SYP	0.989	0.00865	0.0172	0.014	3.74	17.7	0.000181	2.06	LV	CELLTYPE	control_PVneg	8	18	EC
CYC1	0.983	0.0133	0.0608	0.0411	5.49	15.2	0.00044	1.87	LV	CELLTYPE	control_PVneg	8	18	EC
ATP5MPL	0.977	0.0286	0.0763	0.0591	5.88	11.4	0.00184	1.54	LV	CELLTYPE	control_PVneg	8	18	EC
CCDC196	0.974	0.0152	0.0225	0.0167	4.06	14.6	0.000553	1.82	LV	CELLTYPE	control_PVneg	8	18	EC
ENO1	0.974	0.0235	0.0754	0.0568	5.7	12.4	0.00126	1.63	LV	CELLTYPE	control_PVneg	8	18	EC
PPL	0.974	0.0238	0.0242	0.0179	4.2	12.3	0.00129	1.62	LV	CELLTYPE	control_PVneg	8	18	EC
APOBEC2	0.973	0.00745	0.0257	0.0187	4.32	18.6	0.000133	2.13	LV	CELLTYPE	control_PVneg	8	18	EC
PDE4DIP	0.968	0.0201	0.122	0.101	6.55	13.2	0.000935	1.7	LV	CELLTYPE	control_PVneg	8	18	EC
C14orf119	0.965	0.0157	0.0366	0.0254	4.77	14.3	0.000603	1.8	LV	CELLTYPE	control_PVneg	8	18	EC
LINC01090	0.965	0.0248	0.0357	0.0266	4.68	12.1	0.00143	1.6	LV	CELLTYPE	control_PVneg	8	18	EC
FADS3	0.961	0.0189	0.182	0.169	6.97	13.5	0.000836	1.72	LV	CELLTYPE	control_PVneg	8	18	EC
RPS6KL1	0.957	0.0393	0.0215	0.0173	3.95	9.96	0.00337	1.41	LV	CELLTYPE	control_PVneg	8	18	EC
AP001021.2	0.955	0.0246	0.0541	0.0412	5.24	12.2	0.00138	1.61	LV	CELLTYPE	control_PVneg	8	18	EC
CAP2	0.954	0.0391	0.0267	0.0191	4.41	9.99	0.00332	1.41	LV	CELLTYPE	control_PVneg	8	18	EC
CCDC9B	0.952	0.0443	0.0192	0.0138	3.86	9.39	0.00429	1.35	LV	CELLTYPE	control_PVneg	8	18	EC
DDAH1	0.95	0.0369	0.0458	0.0341	5.05	10.3	0.00297	1.43	LV	CELLTYPE	control_PVneg	8	18	EC
AC087276.2	0.949	0.0432	0.0174	0.013	3.8	9.48	0.00412	1.36	LV	CELLTYPE	control_PVneg	8	18	EC
PALLD	0.948	0.0248	0.182	0.155	7.11	12.1	0.00143	1.6	LV	CELLTYPE	control_PVneg	8	18	EC
GRIK1	0.945	0.0215	0.0359	0.0248	4.76	12.8	0.00107	1.67	LV	CELLTYPE	control_PVneg	8	18	EC
AC010168.1	0.939	0.0286	0.0311	0.0242	4.57	11.5	0.00183	1.54	LV	CELLTYPE	control_PVneg	8	18	EC
NLGN1	0.936	0.0377	0.0607	0.0483	5.56	10.1	0.00311	1.42	LV	CELLTYPE	control_PVneg	8	18	EC
NRXN1	0.936	0.0488	0.0277	0.0212	4.41	8.97	0.00513	1.31	LV	CELLTYPE	control_PVneg	8	18	EC
TRPM3	0.936	0.0104	0.0816	0.0607	5.83	16.6	0.000263	1.98	LV	CELLTYPE	control_PVneg	8	18	EC
PTP4A3	0.93	0.00641	0.109	0.0877	6.27	19.4	0.000102	2.19	LV	CELLTYPE	control_PVneg	8	18	EC
MRPL57	0.924	0.0201	0.0355	0.0273	4.75	13.2	0.000927	1.7	LV	CELLTYPE	control_PVneg	8	18	EC
NUDT22	0.924	0.0141	0.0146	0.0116	3.59	14.9	0.000492	1.85	LV	CELLTYPE	control_PVneg	8	18	EC
RPLP0	0.923	0.0208	0.113	0.0896	6.33	13	0.000983	1.68	LV	CELLTYPE	control_PVneg	8	18	EC
COQ10A	0.92	0.0349	0.0191	0.0166	3.92	10.5	0.00269	1.46	LV	CELLTYPE	control_PVneg	8	18	EC
RTN4RL1	0.92	0.042	0.0225	0.0175	4.04	9.62	0.00388	1.38	LV	CELLTYPE	control_PVneg	8	18	EC
FAHD1	0.916	0.0157	0.014	0.0105	3.49	14.3	0.000606	1.8	LV	CELLTYPE	control_PVneg	8	18	EC
PFKM	0.916	0.00641	0.0274	0.0228	4.41	19.4	0.000102	2.19	LV	CELLTYPE	control_PVneg	8	18	EC
ZNF428	0.916	0.0248	0.0356	0.0267	4.75	12.1	0.00141	1.61	LV	CELLTYPE	control_PVneg	8	18	EC
LYG2	0.914	0.0395	0.0142	0.0105	3.52	9.92	0.00342	1.4	LV	CELLTYPE	control_PVneg	8	18	EC
SYF2	0.914	0.0111	0.042	0.0301	4.94	16.3	0.0003	1.95	LV	CELLTYPE	control_PVneg	8	18	EC
PNRC1	0.908	0.00334	0.109	0.0959	6.36	23.9	2.49e-05	2.48	LV	CELLTYPE	control_PVneg	8	18	EC
UTP3	0.906	0.042	0.0126	0.0104	3.38	9.63	0.00387	1.38	LV	CELLTYPE	control_PVneg	8	18	EC
NQO2	0.905	0.00631	0.0512	0.0413	5.25	19.8	9.02e-05	2.2	LV	CELLTYPE	control_PVneg	8	18	EC
AL078459.1	0.904	0.0279	0.0385	0.0296	4.81	11.6	0.00174	1.55	LV	CELLTYPE	control_PVneg	8	18	EC
SLC8A1	0.899	0.0412	0.371	0.31	8.17	9.7	0.00375	1.38	LV	CELLTYPE	control_PVneg	8	18	EC
CENPT	0.897	0.0474	0.0372	0.0305	4.88	9.07	0.00491	1.32	LV	CELLTYPE	control_PVneg	8	18	EC
C2orf88	0.896	0.00768	0.0617	0.0509	5.54	18.4	0.000142	2.11	LV	CELLTYPE	control_PVneg	8	18	EC
TAGLN	0.891	0.0425	0.0364	0.0277	4.78	9.56	0.00398	1.37	LV	CELLTYPE	control_PVneg	8	18	EC
UQCRFS1	0.888	0.0101	0.0618	0.0542	5.52	16.7	0.000253	1.99	LV	CELLTYPE	control_PVneg	8	18	EC
EMC6	0.883	0.0272	0.0231	0.0171	4.15	11.7	0.00166	1.56	LV	CELLTYPE	control_PVneg	8	18	EC
NUDCD2	0.88	0.0151	0.0242	0.0194	4.2	14.6	0.000547	1.82	LV	CELLTYPE	control_PVneg	8	18	EC
PPFIA3	0.869	0.032	0.0285	0.0248	4.4	10.9	0.00229	1.49	LV	CELLTYPE	control_PVneg	8	18	EC
ALG3	0.864	0.0406	0.0152	0.012	3.55	9.79	0.00362	1.39	LV	CELLTYPE	control_PVneg	8	18	EC
MYL6	0.86	0.049	0.293	0.252	7.8	8.95	0.00517	1.31	LV	CELLTYPE	control_PVneg	8	18	EC
SCPEP1	0.857	0.0177	0.0373	0.0306	4.84	13.7	0.000751	1.75	LV	CELLTYPE	control_PVneg	8	18	EC
SLC29A1	0.857	0.0152	0.0414	0.041	4.96	14.5	0.00056	1.82	LV	CELLTYPE	control_PVneg	8	18	EC
ZNF425	0.856	0.04	0.0148	0.0118	3.62	9.87	0.0035	1.4	LV	CELLTYPE	control_PVneg	8	18	EC
TACO1	0.851	0.0339	0.0149	0.0132	3.6	10.6	0.00255	1.47	LV	CELLTYPE	control_PVneg	8	18	EC
TMEM208	0.85	0.0299	0.0356	0.0253	4.69	11.2	0.00201	1.52	LV	CELLTYPE	control_PVneg	8	18	EC
KCNIP1	0.848	0.0447	0.0175	0.0142	3.76	9.33	0.00439	1.35	LV	CELLTYPE	control_PVneg	8	18	EC
FAM229B	0.847	0.027	0.0192	0.0154	3.94	11.8	0.00162	1.57	LV	CELLTYPE	control_PVneg	8	18	EC
PPP1R3B	0.846	0.0234	0.0228	0.0223	4.18	12.4	0.00124	1.63	LV	CELLTYPE	control_PVneg	8	18	EC
IFRD2	0.843	0.0234	0.034	0.0263	4.65	12.5	0.00122	1.63	LV	CELLTYPE	control_PVneg	8	18	EC
MPDU1	0.843	0.0236	0.0357	0.029	4.68	12.4	0.00128	1.63	LV	CELLTYPE	control_PVneg	8	18	EC
DNAJC9-AS1	0.841	0.0445	0.0126	0.00948	3.37	9.36	0.00434	1.35	LV	CELLTYPE	control_PVneg	8	18	EC
NDUFS7	0.836	0.0384	0.0467	0.039	5.16	10.1	0.00323	1.42	LV	CELLTYPE	control_PVneg	8	18	EC
PGM1	0.833	0.0389	0.0229	0.0195	4.19	10	0.00328	1.41	LV	CELLTYPE	control_PVneg	8	18	EC
AL138828.1	0.831	0.00973	0.399	0.346	8.18	17	0.000233	2.01	LV	CELLTYPE	control_PVneg	8	18	EC
CLEC14A	0.831	0.0354	0.373	0.319	8.06	10.5	0.00274	1.45	LV	CELLTYPE	control_PVneg	8	18	EC
BMPR1A	0.829	0.0299	0.0486	0.0409	5.11	11.2	0.00201	1.52	LV	CELLTYPE	control_PVneg	8	18	EC
MRPS7	0.826	0.0227	0.0319	0.0271	4.63	12.6	0.00115	1.64	LV	CELLTYPE	control_PVneg	8	18	EC
ADHFE1	0.824	0.0267	0.0227	0.0209	4.15	11.8	0.0016	1.57	LV	CELLTYPE	control_PVneg	8	18	EC
TSN	0.823	0.00631	0.0404	0.0328	4.91	19.7	9.35e-05	2.2	LV	CELLTYPE	control_PVneg	8	18	EC
JTB	0.821	0.0333	0.0552	0.045	5.37	10.7	0.00246	1.48	LV	CELLTYPE	control_PVneg	8	18	EC
IDH2	0.815	0.0116	0.0694	0.0594	5.68	16	0.000327	1.93	LV	CELLTYPE	control_PVneg	8	18	EC
TRMT10C	0.815	0.0248	0.0233	0.0189	4.14	12.1	0.00142	1.6	LV	CELLTYPE	control_PVneg	8	18	EC
IGFBP7	0.81	0.0223	0.768	0.673	9.12	12.7	0.00113	1.65	LV	CELLTYPE	control_PVneg	8	18	EC
RDH14	0.809	0.0234	0.0179	0.0149	3.82	12.5	0.00123	1.63	LV	CELLTYPE	control_PVneg	8	18	EC
SNHG9	0.809	0.0478	0.0297	0.025	4.59	9.04	0.00497	1.32	LV	CELLTYPE	control_PVneg	8	18	EC
ARL4A	0.806	0.0442	0.0703	0.054	5.7	9.39	0.00427	1.35	LV	CELLTYPE	control_PVneg	8	18	EC
SAT2	0.803	0.0133	0.0716	0.0597	5.78	15.2	0.000444	1.87	LV	CELLTYPE	control_PVneg	8	18	EC
RIPOR3	0.801	0.049	0.0231	0.0201	4.23	8.95	0.00517	1.31	LV	CELLTYPE	control_PVneg	8	18	EC
MYH7	0.8	0.0286	0.295	0.254	7.77	11.5	0.00182	1.54	LV	CELLTYPE	control_PVneg	8	18	EC
NDUFA2	0.8	0.0373	0.0278	0.0225	4.4	10.2	0.00304	1.43	LV	CELLTYPE	control_PVneg	8	18	EC
AF107885.2	0.798	0.0245	0.0219	0.0186	4.11	12.2	0.00138	1.61	LV	CELLTYPE	control_PVneg	8	18	EC
AP000866.2	0.797	0.0455	0.0195	0.0179	3.98	9.26	0.00452	1.34	LV	CELLTYPE	control_PVneg	8	18	EC
RARB	0.797	0.0391	0.11	0.094	6.31	9.98	0.00334	1.41	LV	CELLTYPE	control_PVneg	8	18	EC
POLR2M	0.795	0.0449	0.0188	0.0159	3.88	9.32	0.00441	1.35	LV	CELLTYPE	control_PVneg	8	18	EC
SLC38A1	0.786	0.0229	0.0175	0.016	3.81	12.6	0.00118	1.64	LV	CELLTYPE	control_PVneg	8	18	EC
TMEFF2	0.785	0.0444	0.0747	0.0678	5.78	9.36	0.00433	1.35	LV	CELLTYPE	control_PVneg	8	18	EC
XBP1	0.785	0.0406	0.0565	0.0476	5.39	9.79	0.00362	1.39	LV	CELLTYPE	control_PVneg	8	18	EC
THSD4	0.784	0.0427	0.246	0.257	7.53	9.54	0.00402	1.37	LV	CELLTYPE	control_PVneg	8	18	EC
UBXN1	0.783	0.0283	0.0604	0.0505	5.49	11.5	0.00179	1.55	LV	CELLTYPE	control_PVneg	8	18	EC
CTSL	0.778	0.0455	0.108	0.0985	6.3	9.27	0.00451	1.34	LV	CELLTYPE	control_PVneg	8	18	EC
PLAC9	0.778	0.0414	0.0679	0.0581	5.64	9.68	0.00379	1.38	LV	CELLTYPE	control_PVneg	8	18	EC
TMEM206	0.77	0.0286	0.0328	0.0278	4.62	11.5	0.00183	1.54	LV	CELLTYPE	control_PVneg	8	18	EC
MRPS34	0.763	0.0366	0.0332	0.026	4.65	10.3	0.00292	1.44	LV	CELLTYPE	control_PVneg	8	18	EC
LACTB2	0.761	0.0234	0.0338	0.0287	4.7	12.4	0.00123	1.63	LV	CELLTYPE	control_PVneg	8	18	EC
MAP3K8	0.761	0.0375	0.14	0.13	6.72	10.2	0.00307	1.43	LV	CELLTYPE	control_PVneg	8	18	EC
MAPKAPK5-AS1	0.761	0.0318	0.0331	0.0303	4.67	10.9	0.00226	1.5	LV	CELLTYPE	control_PVneg	8	18	EC
PRRG2	0.761	0.0405	0.0155	0.0137	3.71	9.81	0.00358	1.39	LV	CELLTYPE	control_PVneg	8	18	EC
EFNB1	0.758	0.0416	0.0714	0.0735	5.74	9.66	0.00381	1.38	LV	CELLTYPE	control_PVneg	8	18	EC
HMGN3	0.758	0.0189	0.218	0.198	7.4	13.5	0.00084	1.72	LV	CELLTYPE	control_PVneg	8	18	EC
AC107068.2	0.757	0.0303	0.0475	0.0449	5.2	11.1	0.00209	1.52	LV	CELLTYPE	control_PVneg	8	18	EC
MCOLN1	0.752	0.0237	0.0225	0.0195	4.16	12.4	0.00128	1.63	LV	CELLTYPE	control_PVneg	8	18	EC
PDHB	0.75	0.0327	0.0322	0.0292	4.63	10.8	0.00238	1.49	LV	CELLTYPE	control_PVneg	8	18	EC
NDUFB3	0.747	0.0306	0.0539	0.0483	5.39	11.1	0.00212	1.51	LV	CELLTYPE	control_PVneg	8	18	EC
FITM2	0.745	0.0323	0.019	0.0172	3.96	10.9	0.00233	1.49	LV	CELLTYPE	control_PVneg	8	18	EC
SNRPE	0.741	0.0336	0.0221	0.021	4.09	10.7	0.00251	1.47	LV	CELLTYPE	control_PVneg	8	18	EC
SURF1	0.738	0.021	0.0261	0.025	4.32	13	0.00101	1.68	LV	CELLTYPE	control_PVneg	8	18	EC
NR2F2	0.737	0.0303	0.112	0.107	6.32	11.1	0.00209	1.52	LV	CELLTYPE	control_PVneg	8	18	EC
PGAM1	0.736	0.0209	0.067	0.064	5.62	13	0.001	1.68	LV	CELLTYPE	control_PVneg	8	18	EC
RPS19BP1	0.728	0.049	0.0253	0.0195	4.26	8.95	0.00517	1.31	LV	CELLTYPE	control_PVneg	8	18	EC
PLCD1	0.724	0.0412	0.0193	0.0174	3.93	9.71	0.00373	1.39	LV	CELLTYPE	control_PVneg	8	18	EC
LINC02001	0.723	0.0191	0.0321	0.0308	4.66	13.4	0.000856	1.72	LV	CELLTYPE	control_PVneg	8	18	EC
ARFRP1	0.722	0.0286	0.037	0.0326	4.78	11.4	0.00185	1.54	LV	CELLTYPE	control_PVneg	8	18	EC
CD34	0.72	0.0276	0.384	0.392	8.11	11.6	0.0017	1.56	LV	CELLTYPE	control_PVneg	8	18	EC
NFE2L3	0.719	0.0277	0.0342	0.0324	4.73	11.6	0.00173	1.56	LV	CELLTYPE	control_PVneg	8	18	EC
ZFAND2B	0.717	0.0377	0.033	0.0279	4.7	10.1	0.00313	1.42	LV	CELLTYPE	control_PVneg	8	18	EC
MEOX1	0.711	0.0339	0.167	0.164	6.95	10.6	0.00254	1.47	LV	CELLTYPE	control_PVneg	8	18	EC
ILF3-DT	0.705	0.046	0.0384	0.0373	4.9	9.21	0.00462	1.34	LV	CELLTYPE	control_PVneg	8	18	EC
MDH1	0.703	0.0334	0.0943	0.0899	6.21	10.7	0.00248	1.48	LV	CELLTYPE	control_PVneg	8	18	EC
RAD23A	0.7	0.00942	0.0781	0.0731	5.87	17.3	0.000212	2.03	LV	CELLTYPE	control_PVneg	8	18	EC
NIT2	0.698	0.0436	0.0138	0.0158	3.54	9.46	0.00415	1.36	LV	CELLTYPE	control_PVneg	8	18	EC
TAF7	0.698	0.0391	0.0768	0.0709	5.83	9.98	0.00334	1.41	LV	CELLTYPE	control_PVneg	8	18	EC
UFC1	0.696	0.0271	0.0359	0.0341	4.8	11.7	0.00163	1.57	LV	CELLTYPE	control_PVneg	8	18	EC
DNAJC19	0.695	0.0396	0.0358	0.033	4.81	9.91	0.00343	1.4	LV	CELLTYPE	control_PVneg	8	18	EC
NDUFS8	0.694	0.0405	0.0486	0.0442	5.19	9.8	0.0036	1.39	LV	CELLTYPE	control_PVneg	8	18	EC
DDR2	0.691	0.0323	0.0277	0.0247	4.39	10.9	0.00233	1.49	LV	CELLTYPE	control_PVneg	8	18	EC
SLC25A3	0.691	0.0405	0.135	0.125	6.64	9.8	0.0036	1.39	LV	CELLTYPE	control_PVneg	8	18	EC
CDC26	0.69	0.0474	0.0203	0.0201	4.05	9.07	0.00491	1.32	LV	CELLTYPE	control_PVneg	8	18	EC
VSIR	0.688	0.0441	0.134	0.12	6.66	9.4	0.00426	1.36	LV	CELLTYPE	control_PVneg	8	18	EC
ADGRG2	0.687	0.0234	0.0498	0.0478	5.26	12.4	0.00124	1.63	LV	CELLTYPE	control_PVneg	8	18	EC
TMEM223	0.687	0.0226	0.0427	0.0404	5.03	12.6	0.00115	1.65	LV	CELLTYPE	control_PVneg	8	18	EC
STAG3	0.684	0.0373	0.0265	0.0289	4.43	10.2	0.00302	1.43	LV	CELLTYPE	control_PVneg	8	18	EC
MCRS1	0.682	0.0369	0.0238	0.0223	4.23	10.3	0.00298	1.43	LV	CELLTYPE	control_PVneg	8	18	EC
SCNM1	0.68	0.0311	0.0466	0.0432	5.15	11	0.00217	1.51	LV	CELLTYPE	control_PVneg	8	18	EC
SOX4	0.68	0.0391	0.0649	0.0617	5.59	9.99	0.00333	1.41	LV	CELLTYPE	control_PVneg	8	18	EC
MYDGF	0.679	0.0456	0.0966	0.0878	6.17	9.25	0.00454	1.34	LV	CELLTYPE	control_PVneg	8	18	EC
NRN1	0.679	0.0133	0.061	0.0617	5.49	15.2	0.000437	1.88	LV	CELLTYPE	control_PVneg	8	18	EC
CLTB	0.674	0.0462	0.0698	0.0638	5.71	9.17	0.0047	1.33	LV	CELLTYPE	control_PVneg	8	18	EC
PSMC4	0.674	0.0315	0.0377	0.036	4.86	11	0.00222	1.5	LV	CELLTYPE	control_PVneg	8	18	EC
RPS7	0.672	0.0447	0.138	0.129	6.66	9.34	0.00437	1.35	LV	CELLTYPE	control_PVneg	8	18	EC
RNH1	0.671	0.0406	0.0984	0.0902	6.16	9.77	0.00364	1.39	LV	CELLTYPE	control_PVneg	8	18	EC
EEF1B2	0.669	0.0384	0.0446	0.0403	5.05	10.1	0.00324	1.42	LV	CELLTYPE	control_PVneg	8	18	EC
TMEM179B	0.669	0.0333	0.109	0.102	6.38	10.7	0.00246	1.48	LV	CELLTYPE	control_PVneg	8	18	EC
C4orf45	0.665	0.0424	0.0409	0.0403	4.94	9.58	0.00395	1.37	LV	CELLTYPE	control_PVneg	8	18	EC
PNRC2	0.663	0.0377	0.0336	0.0331	4.7	10.2	0.00309	1.42	LV	CELLTYPE	control_PVneg	8	18	EC
AAED1	0.661	0.0271	0.0323	0.0295	4.67	11.7	0.00164	1.57	LV	CELLTYPE	control_PVneg	8	18	EC
AIMP2	0.661	0.0286	0.0415	0.0405	4.93	11.4	0.00184	1.54	LV	CELLTYPE	control_PVneg	8	18	EC
HINT1	0.657	0.0474	0.0918	0.0828	6.11	9.07	0.00491	1.32	LV	CELLTYPE	control_PVneg	8	18	EC
RPL14	0.656	0.0366	0.113	0.104	6.36	10.3	0.00292	1.44	LV	CELLTYPE	control_PVneg	8	18	EC
EMCN	0.655	0.025	1.82	1.8	10.4	12	0.00145	1.6	LV	CELLTYPE	control_PVneg	8	18	EC
NAT9	0.654	0.0441	0.0458	0.0458	5.13	9.41	0.00425	1.36	LV	CELLTYPE	control_PVneg	8	18	EC
MRPS14	0.646	0.0349	0.031	0.0314	4.6	10.5	0.00268	1.46	LV	CELLTYPE	control_PVneg	8	18	EC
ZNF821	0.645	0.0141	0.0441	0.0438	5.08	14.9	0.000492	1.85	LV	CELLTYPE	control_PVneg	8	18	EC
C12orf40	0.643	0.0415	0.0386	0.0358	4.89	9.67	0.0038	1.38	LV	CELLTYPE	control_PVneg	8	18	EC
SLC16A7	0.637	0.0213	0.0488	0.0475	5.23	12.9	0.00104	1.67	LV	CELLTYPE	control_PVneg	8	18	EC
AGBL5	0.636	0.0391	0.0634	0.0621	5.6	9.98	0.00333	1.41	LV	CELLTYPE	control_PVneg	8	18	EC
LIPE	0.636	0.0406	0.079	0.0772	5.9	9.79	0.00362	1.39	LV	CELLTYPE	control_PVneg	8	18	EC
MAP1B	0.636	0.046	0.0731	0.0797	5.78	9.22	0.0046	1.34	LV	CELLTYPE	control_PVneg	8	18	EC
NORAD	0.63	0.0303	0.0518	0.0657	5.32	11.2	0.00206	1.52	LV	CELLTYPE	control_PVneg	8	18	EC
MPG	0.629	0.0308	0.061	0.0558	5.53	11.1	0.00213	1.51	LV	CELLTYPE	control_PVneg	8	18	EC
MRPS16	0.627	0.0383	0.0391	0.0372	4.88	10.1	0.00322	1.42	LV	CELLTYPE	control_PVneg	8	18	EC
ORMDL1	0.625	0.00421	0.131	0.132	6.6	22.6	3.7e-05	2.38	LV	CELLTYPE	control_PVneg	8	18	EC
FEZ2	0.619	0.0186	0.36	0.362	8.11	13.6	0.000805	1.73	LV	CELLTYPE	control_PVneg	8	18	EC
LMO7	0.617	0.037	0.061	0.0623	5.58	10.2	0.00299	1.43	LV	CELLTYPE	control_PVneg	8	18	EC
LSM5	0.617	0.0345	0.0318	0.0292	4.65	10.6	0.00261	1.46	LV	CELLTYPE	control_PVneg	8	18	EC
MRPL16	0.617	0.0219	0.0443	0.0429	5.09	12.7	0.00111	1.66	LV	CELLTYPE	control_PVneg	8	18	EC
AC104596.1	0.614	0.0493	0.0537	0.0531	5.34	8.93	0.00522	1.31	LV	CELLTYPE	control_PVneg	8	18	EC
UQCRC1	0.612	0.039	0.0383	0.0414	4.9	10	0.00331	1.41	LV	CELLTYPE	control_PVneg	8	18	EC
ZNF7	0.612	0.0119	0.0793	0.0832	5.94	15.7	0.000363	1.92	LV	CELLTYPE	control_PVneg	8	18	EC
CIAPIN1	0.611	0.0302	0.0311	0.0308	4.58	11.2	0.00205	1.52	LV	CELLTYPE	control_PVneg	8	18	EC
M6PR	0.611	0.00553	0.0574	0.0579	5.44	20.8	6.51e-05	2.26	LV	CELLTYPE	control_PVneg	8	18	EC
AP000787.1	0.607	0.0471	0.0915	0.0868	6.07	9.11	0.00483	1.33	LV	CELLTYPE	control_PVneg	8	18	EC
KCNQ1	0.599	0.0391	0.282	0.301	7.8	9.99	0.00333	1.41	LV	CELLTYPE	control_PVneg	8	18	EC
SPSB3	0.591	0.0425	0.13	0.129	6.68	9.55	0.00399	1.37	LV	CELLTYPE	control_PVneg	8	18	EC
SPRTN	0.59	0.04	0.0531	0.0537	5.32	9.86	0.00351	1.4	LV	CELLTYPE	control_PVneg	8	18	EC
SLC7A6OS	0.581	0.0429	0.0826	0.0881	6	9.51	0.00407	1.37	LV	CELLTYPE	control_PVneg	8	18	EC
UBE2J1	0.569	0.041	0.172	0.181	6.98	9.73	0.00371	1.39	LV	CELLTYPE	control_PVneg	8	18	EC
ERP29	0.568	0.047	0.0337	0.0344	4.73	9.11	0.00482	1.33	LV	CELLTYPE	control_PVneg	8	18	EC
BCL2L14	0.56	0.0357	0.113	0.111	6.39	10.4	0.00278	1.45	LV	CELLTYPE	control_PVneg	8	18	EC
SUMF2	0.56	0.042	0.0658	0.0629	5.63	9.63	0.00387	1.38	LV	CELLTYPE	control_PVneg	8	18	EC
EIF3K	0.555	0.0424	0.0861	0.093	6.04	9.58	0.00395	1.37	LV	CELLTYPE	control_PVneg	8	18	EC
PSMD7	0.551	0.0174	0.0912	0.0999	6.11	13.8	0.000728	1.76	LV	CELLTYPE	control_PVneg	8	18	EC
CDC37	0.548	0.046	0.339	0.384	8.06	9.22	0.0046	1.34	LV	CELLTYPE	control_PVneg	8	18	EC
GTF2A2	0.548	0.042	0.0608	0.0653	5.56	9.62	0.00389	1.38	LV	CELLTYPE	control_PVneg	8	18	EC
SPCS2	0.548	0.0357	0.118	0.124	6.49	10.4	0.00277	1.45	LV	CELLTYPE	control_PVneg	8	18	EC
TMEM192	0.546	0.042	0.0392	0.0414	4.92	9.64	0.00386	1.38	LV	CELLTYPE	control_PVneg	8	18	EC
CBX3	0.541	0.015	0.0657	0.068	5.64	14.6	0.000538	1.82	LV	CELLTYPE	control_PVneg	8	18	EC
SRSF10	0.526	0.0274	0.247	0.269	7.56	11.7	0.00167	1.56	LV	CELLTYPE	control_PVneg	8	18	EC
MLX	0.52	0.0381	0.0537	0.0585	5.36	10.1	0.00316	1.42	LV	CELLTYPE	control_PVneg	8	18	EC
PLS3	0.515	0.0493	0.225	0.245	7.42	8.92	0.00523	1.31	LV	CELLTYPE	control_PVneg	8	18	EC
TRIR	0.502	0.0426	0.089	0.0958	6.08	9.54	0.00401	1.37	LV	CELLTYPE	control_PVneg	8	18	EC

## Sheet: control_RBM20
Gene	logFC	FDR	mean_exp_control	mean_exp_genotype	logCPM	F	PValue	FDR_plot	Region	annotation_level	comparison	Observations_genotype	Observations_reference	cell_state
INHBA	3.9	0.00574	0.0527	0.00441	4.74	24.1	2.32e-05	2.24	LV	CELLTYPE	control_RBM20	8	18	EC
AC022034.2	2.94	0.0046	0.0165	0.00218	3.56	25.8	1.36e-05	2.34	LV	CELLTYPE	control_RBM20	8	18	EC
LINC02211	2.72	0.0167	0.016	0.0033	3.55	18	0.00016	1.78	LV	CELLTYPE	control_RBM20	8	18	EC
TMEM108	2.65	0.00545	0.0767	0.0151	5.39	24.7	1.94e-05	2.26	LV	CELLTYPE	control_RBM20	8	18	EC
TMEM26	2.54	0.00566	0.013	0.00262	3.15	24.4	2.08e-05	2.25	LV	CELLTYPE	control_RBM20	8	18	EC
BMPER	2.47	0.0439	0.0781	0.0155	5.42	12.7	0.00113	1.36	LV	CELLTYPE	control_RBM20	8	18	EC
LINC02360	2.39	0.008	0.0265	0.00678	4	21.4	5.38e-05	2.1	LV	CELLTYPE	control_RBM20	8	18	EC
LINC01684	2.38	0.0318	0.0182	0.00389	3.71	14.4	0.000582	1.5	LV	CELLTYPE	control_RBM20	8	18	EC
G0S2	2.3	0.00641	0.023	0.00438	4.04	22.9	3.27e-05	2.19	LV	CELLTYPE	control_RBM20	8	18	EC
AK5	2.28	0.0269	0.0163	0.00396	3.38	15.5	0.000385	1.57	LV	CELLTYPE	control_RBM20	8	18	EC
CCL2	2.22	0.00574	0.0658	0.0113	5.44	24.1	2.3e-05	2.24	LV	CELLTYPE	control_RBM20	8	18	EC
AC005699.1	2.09	0.00119	0.16	0.0436	6.54	36.8	7.23e-07	2.92	LV	CELLTYPE	control_RBM20	8	18	EC
FAM198B	1.84	0.00176	0.0989	0.033	5.93	31.4	2.88e-06	2.76	LV	CELLTYPE	control_RBM20	8	18	EC
SMYD1	1.82	0.0406	0.0201	0.00621	3.88	13.1	0.000964	1.39	LV	CELLTYPE	control_RBM20	8	18	EC
MEST	1.81	0.00861	0.0173	0.006	3.54	20.9	6.17e-05	2.06	LV	CELLTYPE	control_RBM20	8	18	EC
REEP2	1.74	0.0327	0.0164	0.00494	3.52	14.2	0.000621	1.49	LV	CELLTYPE	control_RBM20	8	18	EC
OPCML	1.66	0.0277	0.0509	0.0186	4.97	15.3	0.000418	1.56	LV	CELLTYPE	control_RBM20	8	18	EC
AC125793.1	1.65	0.00123	0.061	0.0264	5.3	34.5	1.3e-06	2.91	LV	CELLTYPE	control_RBM20	8	18	EC
B4GALNT3	1.61	0.0499	0.0235	0.00768	4.19	12	0.00145	1.3	LV	CELLTYPE	control_RBM20	8	18	EC
RTN4RL1	1.6	0.0046	0.0225	0.00958	3.93	26	1.3e-05	2.34	LV	CELLTYPE	control_RBM20	8	18	EC
CORIN	1.59	0.00848	0.0194	0.00899	3.91	21	5.93e-05	2.07	LV	CELLTYPE	control_RBM20	8	18	EC
TRDN-AS1	1.57	0.0315	0.09	0.0333	6.06	14.6	0.000544	1.5	LV	CELLTYPE	control_RBM20	8	18	EC
AC104248.1	1.56	0.0161	0.0192	0.00739	3.69	18.2	0.000151	1.79	LV	CELLTYPE	control_RBM20	8	18	EC
MYH6	1.52	0.0379	0.0359	0.0133	4.57	13.4	0.000849	1.42	LV	CELLTYPE	control_RBM20	8	18	EC
CHRM3	1.51	0.0205	0.0371	0.0174	4.62	17	0.000231	1.69	LV	CELLTYPE	control_RBM20	8	18	EC
RIC3	1.51	0.0271	0.0147	0.00606	3.49	15.4	0.000406	1.57	LV	CELLTYPE	control_RBM20	8	18	EC
HS3ST1	1.5	0.0269	0.0378	0.017	4.57	15.5	0.000392	1.57	LV	CELLTYPE	control_RBM20	8	18	EC
MEIS2	1.46	0.0228	0.161	0.0697	6.66	16.4	0.000287	1.64	LV	CELLTYPE	control_RBM20	8	18	EC
FAM198B-AS1	1.45	0.0161	0.0743	0.0327	5.54	18.2	0.000152	1.79	LV	CELLTYPE	control_RBM20	8	18	EC
C7orf69	1.38	0.0201	0.0478	0.0224	4.95	17.1	0.000218	1.7	LV	CELLTYPE	control_RBM20	8	18	EC
TBX20	1.38	0.0167	0.0176	0.00894	3.81	18	0.000162	1.78	LV	CELLTYPE	control_RBM20	8	18	EC
TM4SF18	1.38	0.00258	0.0971	0.0448	5.97	29	5.54e-06	2.59	LV	CELLTYPE	control_RBM20	8	18	EC
CDH13	1.31	0.00123	1.44	0.748	9.89	34.5	1.3e-06	2.91	LV	CELLTYPE	control_RBM20	8	18	EC
CLMAT3	1.29	0.00778	0.051	0.0303	5.25	21.7	4.86e-05	2.11	LV	CELLTYPE	control_RBM20	8	18	EC
TENT5A	1.24	0.00887	0.0523	0.0255	5.23	20.8	6.44e-05	2.05	LV	CELLTYPE	control_RBM20	8	18	EC
ZNF608	1.22	0.0282	0.111	0.0587	6.16	15.2	0.000432	1.55	LV	CELLTYPE	control_RBM20	8	18	EC
GUCY1A2	1.21	0.0184	0.0279	0.0146	4.39	17.5	0.000193	1.74	LV	CELLTYPE	control_RBM20	8	18	EC
AC025171.3	1.2	0.0351	0.0138	0.00783	3.4	13.8	0.000742	1.45	LV	CELLTYPE	control_RBM20	8	18	EC
CTSC	1.2	0.0318	0.0206	0.0108	3.86	14.4	0.000579	1.5	LV	CELLTYPE	control_RBM20	8	18	EC
TNFSF10	1.2	0.0428	0.207	0.107	7.09	12.8	0.00107	1.37	LV	CELLTYPE	control_RBM20	8	18	EC
CALCRL	1.19	0.0316	0.966	0.53	9.32	14.6	0.000552	1.5	LV	CELLTYPE	control_RBM20	8	18	EC
POF1B	1.19	0.0294	0.0257	0.014	4.22	15	0.000466	1.53	LV	CELLTYPE	control_RBM20	8	18	EC
PTGIS	1.19	0.0361	0.0649	0.0344	5.37	13.6	0.00078	1.44	LV	CELLTYPE	control_RBM20	8	18	EC
BTN3A2	1.18	0.0466	0.0762	0.0411	5.75	12.4	0.00128	1.33	LV	CELLTYPE	control_RBM20	8	18	EC
LBH	1.17	0.00176	0.0289	0.0148	4.35	31.3	2.98e-06	2.76	LV	CELLTYPE	control_RBM20	8	18	EC
MT-ND6	1.16	0.0338	0.0264	0.015	4.23	14	0.000675	1.47	LV	CELLTYPE	control_RBM20	8	18	EC
PPP1R3B	1.16	0.00474	0.0228	0.0139	4.12	25.6	1.44e-05	2.32	LV	CELLTYPE	control_RBM20	8	18	EC
PSEN2	1.16	0.045	0.013	0.00722	3.36	12.5	0.00119	1.35	LV	CELLTYPE	control_RBM20	8	18	EC
RGS5	1.15	0.0434	0.0796	0.0415	5.86	12.7	0.0011	1.36	LV	CELLTYPE	control_RBM20	8	18	EC
LINC02202	1.14	0.0351	0.0138	0.00749	3.41	13.8	0.000736	1.45	LV	CELLTYPE	control_RBM20	8	18	EC
SLC25A21	1.14	0.0491	0.079	0.0434	5.83	12.1	0.00139	1.31	LV	CELLTYPE	control_RBM20	8	18	EC
FGF12	1.12	0.0396	0.408	0.239	8.25	13.2	0.000915	1.4	LV	CELLTYPE	control_RBM20	8	18	EC
PATL2	1.11	0.044	0.0197	0.0124	3.93	12.7	0.00114	1.36	LV	CELLTYPE	control_RBM20	8	18	EC
AC087482.1	1.1	0.0202	0.0241	0.0137	4.17	17.1	0.00022	1.7	LV	CELLTYPE	control_RBM20	8	18	EC
AF165147.1	1.08	0.0245	0.049	0.027	5.09	15.9	0.000336	1.61	LV	CELLTYPE	control_RBM20	8	18	EC
GUCY1A1	1.08	0.0331	0.0485	0.0281	5.11	14.1	0.000655	1.48	LV	CELLTYPE	control_RBM20	8	18	EC
TMC1	1.08	0.0452	0.0343	0.0223	4.62	12.5	0.00122	1.34	LV	CELLTYPE	control_RBM20	8	18	EC
ATP1B1	1.07	0.0233	0.0436	0.0263	5.01	16.2	0.000306	1.63	LV	CELLTYPE	control_RBM20	8	18	EC
FAHD1	1.06	0.0171	0.014	0.00796	3.46	17.8	0.000175	1.77	LV	CELLTYPE	control_RBM20	8	18	EC
AC008438.1	1.04	0.00778	0.02	0.0119	3.89	21.8	4.69e-05	2.11	LV	CELLTYPE	control_RBM20	8	18	EC
AC013640.1	1.03	0.0338	0.0293	0.0163	4.47	14	0.000687	1.47	LV	CELLTYPE	control_RBM20	8	18	EC
CD34	1.03	0.0046	0.384	0.242	8.05	25.9	1.35e-05	2.34	LV	CELLTYPE	control_RBM20	8	18	EC
AC090114.2	1.01	0.0318	0.0162	0.0104	3.65	14.5	0.000572	1.5	LV	CELLTYPE	control_RBM20	8	18	EC
MEGF11	1.01	0.0326	0.0359	0.0242	4.8	14.3	0.00061	1.49	LV	CELLTYPE	control_RBM20	8	18	EC
THSD4	0.985	0.0311	0.246	0.163	7.49	14.7	0.000527	1.51	LV	CELLTYPE	control_RBM20	8	18	EC
AC009318.1	0.976	0.0255	0.024	0.0146	4.15	15.7	0.000359	1.59	LV	CELLTYPE	control_RBM20	8	18	EC
CCDC196	0.975	0.0298	0.0225	0.0147	4.08	14.9	0.000482	1.53	LV	CELLTYPE	control_RBM20	8	18	EC
AL450998.2	0.969	0.0361	0.031	0.0212	4.53	13.6	0.000779	1.44	LV	CELLTYPE	control_RBM20	8	18	EC
AC104596.1	0.961	0.00574	0.0537	0.0344	5.25	23.8	2.54e-05	2.24	LV	CELLTYPE	control_RBM20	8	18	EC
ITPKB-AS1	0.961	0.0331	0.0855	0.0561	6.02	14.1	0.000646	1.48	LV	CELLTYPE	control_RBM20	8	18	EC
EMCN	0.929	0.00323	1.82	1.16	10.3	28.1	7.23e-06	2.49	LV	CELLTYPE	control_RBM20	8	18	EC
PLAG1	0.927	0.0461	0.0255	0.0165	4.27	12.4	0.00125	1.34	LV	CELLTYPE	control_RBM20	8	18	EC
CBR1	0.918	0.0371	0.0168	0.0102	3.68	13.5	0.000814	1.43	LV	CELLTYPE	control_RBM20	8	18	EC
RHBDL2	0.911	0.0402	0.0235	0.0159	4.16	13.2	0.000938	1.4	LV	CELLTYPE	control_RBM20	8	18	EC
PTP4A3	0.905	0.0219	0.109	0.0662	6.26	16.7	0.000259	1.66	LV	CELLTYPE	control_RBM20	8	18	EC
PTER	0.904	0.0452	0.0232	0.0164	4.14	12.5	0.00122	1.34	LV	CELLTYPE	control_RBM20	8	18	EC
A2M	0.867	0.045	1.07	0.716	9.56	12.5	0.00119	1.35	LV	CELLTYPE	control_RBM20	8	18	EC
ZNF22	0.864	0.00574	0.0264	0.0187	4.34	24.1	2.27e-05	2.24	LV	CELLTYPE	control_RBM20	8	18	EC
NORAD	0.858	0.00394	0.0518	0.0349	5.28	26.8	1.02e-05	2.4	LV	CELLTYPE	control_RBM20	8	18	EC
MRPS33	0.826	0.0464	0.0179	0.0121	3.84	12.4	0.00126	1.33	LV	CELLTYPE	control_RBM20	8	18	EC
PNRC1	0.793	0.0207	0.109	0.0778	6.37	16.9	0.000239	1.68	LV	CELLTYPE	control_RBM20	8	18	EC
NR2F2	0.783	0.0374	0.112	0.0811	6.3	13.5	0.000825	1.43	LV	CELLTYPE	control_RBM20	8	18	EC
LPAR6	0.774	0.0233	0.377	0.254	8.12	16.2	0.000303	1.63	LV	CELLTYPE	control_RBM20	8	18	EC
SOX5	0.772	0.0421	0.0679	0.0513	5.7	12.9	0.00102	1.38	LV	CELLTYPE	control_RBM20	8	18	EC
CSGALNACT1	0.767	0.0269	0.413	0.298	8.21	15.5	0.000385	1.57	LV	CELLTYPE	control_RBM20	8	18	EC
APOBEC2	0.753	0.015	0.0257	0.0186	4.34	18.7	0.00013	1.82	LV	CELLTYPE	control_RBM20	8	18	EC
KLHL4	0.738	0.0245	0.0764	0.0581	5.78	15.9	0.000339	1.61	LV	CELLTYPE	control_RBM20	8	18	EC
AP000787.1	0.731	0.0228	0.0915	0.0673	6.05	16.3	0.000289	1.64	LV	CELLTYPE	control_RBM20	8	18	EC
AL359232.1	0.724	0.0482	0.0654	0.0507	5.6	12.2	0.00134	1.32	LV	CELLTYPE	control_RBM20	8	18	EC
SLC12A2	0.709	0.0379	0.157	0.118	6.82	13.4	0.000851	1.42	LV	CELLTYPE	control_RBM20	8	18	EC
AL138828.1	0.696	0.0447	0.399	0.31	8.18	12.6	0.00117	1.35	LV	CELLTYPE	control_RBM20	8	18	EC
TRDMT1	0.694	0.0488	0.0386	0.0298	4.87	12.2	0.00137	1.31	LV	CELLTYPE	control_RBM20	8	18	EC
DNAJC19	0.669	0.0311	0.0358	0.0271	4.79	14.7	0.000525	1.51	LV	CELLTYPE	control_RBM20	8	18	EC
DYSF	0.665	0.0346	0.284	0.221	7.68	13.9	0.000717	1.46	LV	CELLTYPE	control_RBM20	8	18	EC
AAED1	0.661	0.0351	0.0323	0.0254	4.66	13.8	0.000743	1.45	LV	CELLTYPE	control_RBM20	8	18	EC
LMO7	0.651	0.0424	0.061	0.0468	5.56	12.9	0.00104	1.37	LV	CELLTYPE	control_RBM20	8	18	EC
TIMM8B	0.594	0.0424	0.0341	0.0269	4.71	12.9	0.00104	1.37	LV	CELLTYPE	control_RBM20	8	18	EC
ERP29	0.563	0.0384	0.0337	0.0277	4.72	13.3	0.00087	1.42	LV	CELLTYPE	control_RBM20	8	18	EC
NCEH1	0.56	0.047	0.0689	0.0581	5.73	12.3	0.00129	1.33	LV	CELLTYPE	control_RBM20	8	18	EC
C2orf88	0.504	0.0474	0.0617	0.0546	5.59	12.3	0.00131	1.32	LV	CELLTYPE	control_RBM20	8	18	EC

## Sheet: control_TTN
Gene	logFC	FDR	mean_exp_control	mean_exp_genotype	logCPM	F	PValue	FDR_plot	Region	annotation_level	comparison	Observations_genotype	Observations_reference	cell_state
FAM167B	3.31	1.3e-05	0.0289	0.00297	3.9	59.4	3.38e-09	4.89	LV	CELLTYPE	control_TTN	12	18	EC
TRIML2	2.97	0.000782	0.0341	0.00473	4.5	28.4	5.17e-06	3.11	LV	CELLTYPE	control_TTN	12	18	EC
CCL2	2.38	0.000708	0.0658	0.013	5.3	29.3	3.91e-06	3.15	LV	CELLTYPE	control_TTN	12	18	EC
APOD	2.26	0.0131	0.295	0.0597	7.61	14.5	0.000508	1.88	LV	CELLTYPE	control_TTN	12	18	EC
AK5	2.22	0.00541	0.0163	0.00384	3.28	18.5	0.000119	2.27	LV	CELLTYPE	control_TTN	12	18	EC
CFD	2.17	0.00155	0.217	0.0564	7.01	24.1	1.86e-05	2.81	LV	CELLTYPE	control_TTN	12	18	EC
IGFBP5	2.13	0.00274	0.497	0.132	8.32	21.5	4.3e-05	2.56	LV	CELLTYPE	control_TTN	12	18	EC
TMEM26	2.12	0.00281	0.013	0.00329	3.07	21.4	4.46e-05	2.55	LV	CELLTYPE	control_TTN	12	18	EC
INHBA	2.09	0.0383	0.0527	0.015	4.73	10.1	0.00299	1.42	LV	CELLTYPE	control_TTN	12	18	EC
MYH6	2.09	0.000389	0.0359	0.0101	4.38	32.9	1.45e-06	3.41	LV	CELLTYPE	control_TTN	12	18	EC
FCN3	2.08	3.35e-05	0.171	0.0479	6.61	50.5	2.06e-08	4.47	LV	CELLTYPE	control_TTN	12	18	EC
LINC00881	2.02	0.00489	0.0197	0.00747	3.84	19.1	9.85e-05	2.31	LV	CELLTYPE	control_TTN	12	18	EC
TM4SF1	1.99	0.000309	0.452	0.129	8.15	34.7	8.93e-07	3.51	LV	CELLTYPE	control_TTN	12	18	EC
AL049629.1	1.98	0.00312	0.0154	0.00526	3.29	21.1	5e-05	2.51	LV	CELLTYPE	control_TTN	12	18	EC
RGS16	1.98	0.00771	0.0224	0.00673	3.8	16.9	0.000211	2.11	LV	CELLTYPE	control_TTN	12	18	EC
TIMP1	1.94	0.00393	0.128	0.0382	6.21	20.1	6.87e-05	2.41	LV	CELLTYPE	control_TTN	12	18	EC
C11orf96	1.93	0.0018	0.071	0.0206	5.25	23.5	2.26e-05	2.75	LV	CELLTYPE	control_TTN	12	18	EC
REEP2	1.91	0.0015	0.0164	0.0054	3.41	24.3	1.79e-05	2.82	LV	CELLTYPE	control_TTN	12	18	EC
AC093001.1	1.88	0.00423	0.0172	0.00524	3.44	19.7	7.97e-05	2.37	LV	CELLTYPE	control_TTN	12	18	EC
BMPER	1.87	0.0375	0.0781	0.0249	5.36	10.2	0.00288	1.43	LV	CELLTYPE	control_TTN	12	18	EC
APOE	1.85	0.011	0.0287	0.00841	4.16	15.3	0.000377	1.96	LV	CELLTYPE	control_TTN	12	18	EC
CAVIN3	1.78	0.000347	0.0679	0.0197	5.38	34	1.07e-06	3.46	LV	CELLTYPE	control_TTN	12	18	EC
SELE	1.69	0.0293	0.0234	0.00829	3.84	11.1	0.00193	1.53	LV	CELLTYPE	control_TTN	12	18	EC
TM4SF18	1.68	4.02e-05	0.0971	0.0361	5.81	48.6	3.17e-08	4.4	LV	CELLTYPE	control_TTN	12	18	EC
HRCT1	1.66	0.000781	0.033	0.0112	4.39	28.6	4.81e-06	3.11	LV	CELLTYPE	control_TTN	12	18	EC
ADH1B	1.61	0.0177	0.0201	0.00843	3.76	13.1	0.00088	1.75	LV	CELLTYPE	control_TTN	12	18	EC
FABP4	1.6	0.00233	0.502	0.197	8.35	22.3	3.34e-05	2.63	LV	CELLTYPE	control_TTN	12	18	EC
S100A6	1.6	0.00221	0.302	0.108	7.61	22.6	3.03e-05	2.66	LV	CELLTYPE	control_TTN	12	18	EC
VCAM1	1.6	0.0267	0.0529	0.0198	4.95	11.5	0.00169	1.57	LV	CELLTYPE	control_TTN	12	18	EC
AC005699.1	1.59	0.00101	0.16	0.0684	6.49	26.8	8.2e-06	3	LV	CELLTYPE	control_TTN	12	18	EC
B4GALNT3	1.57	0.0119	0.0235	0.0103	4.13	14.9	0.000433	1.92	LV	CELLTYPE	control_TTN	12	18	EC
NDUFA4L2	1.55	0.00244	0.0244	0.00873	4.03	22.1	3.6e-05	2.61	LV	CELLTYPE	control_TTN	12	18	EC
S100A4	1.54	0.00741	0.0408	0.0133	4.59	17.1	0.000198	2.13	LV	CELLTYPE	control_TTN	12	18	EC
AC022034.2	1.52	0.0152	0.0165	0.00819	3.61	13.8	0.000667	1.82	LV	CELLTYPE	control_TTN	12	18	EC
A2M	1.5	1.3e-05	1.07	0.485	9.36	58.1	4.32e-09	4.89	LV	CELLTYPE	control_TTN	12	18	EC
AL357507.1	1.49	0.000708	0.156	0.0724	6.54	29.4	3.85e-06	3.15	LV	CELLTYPE	control_TTN	12	18	EC
LINC02202	1.49	0.00116	0.0138	0.00617	3.27	26	1.06e-05	2.93	LV	CELLTYPE	control_TTN	12	18	EC
ACTB	1.48	0.0139	0.587	0.211	8.63	14.2	0.000583	1.86	LV	CELLTYPE	control_TTN	12	18	EC
EMP3	1.47	0.0138	0.0886	0.0356	5.88	14.3	0.00055	1.86	LV	CELLTYPE	control_TTN	12	18	EC
FAM198B	1.47	0.00101	0.0989	0.0419	5.88	26.7	8.4e-06	3	LV	CELLTYPE	control_TTN	12	18	EC
AC104248.1	1.45	0.00118	0.0192	0.00862	3.62	25.8	1.11e-05	2.93	LV	CELLTYPE	control_TTN	12	18	EC
PIK3C2G	1.45	0.0117	0.0289	0.0134	4.39	15	0.000418	1.93	LV	CELLTYPE	control_TTN	12	18	EC
AC112196.1	1.44	0.0253	0.0136	0.00603	3.22	11.7	0.00154	1.6	LV	CELLTYPE	control_TTN	12	18	EC
H1F0	1.43	0.0177	0.0214	0.00886	3.8	13.1	0.000883	1.75	LV	CELLTYPE	control_TTN	12	18	EC
AL356277.3	1.41	0.00674	0.0196	0.00966	3.73	17.6	0.000167	2.17	LV	CELLTYPE	control_TTN	12	18	EC
C7	1.39	0.000516	0.0824	0.0426	5.69	31	2.44e-06	3.29	LV	CELLTYPE	control_TTN	12	18	EC
SPHK1	1.39	0.0102	0.0214	0.0102	3.81	15.7	0.000329	1.99	LV	CELLTYPE	control_TTN	12	18	EC
RGS5	1.37	0.00419	0.0796	0.0414	5.76	19.7	7.79e-05	2.38	LV	CELLTYPE	control_TTN	12	18	EC
XKR4	1.37	0.0163	0.0349	0.0164	4.51	13.5	0.000752	1.79	LV	CELLTYPE	control_TTN	12	18	EC
TMEM108	1.36	0.0454	0.0767	0.0381	5.43	9.45	0.00396	1.34	LV	CELLTYPE	control_TTN	12	18	EC
CITED2	1.35	0.0224	0.0149	0.00693	3.47	12.2	0.00127	1.65	LV	CELLTYPE	control_TTN	12	18	EC
C1R	1.34	0.0112	0.0453	0.0211	4.86	15.2	0.000387	1.95	LV	CELLTYPE	control_TTN	12	18	EC
C4orf19	1.34	0.000389	0.0606	0.0281	5.19	32.8	1.47e-06	3.41	LV	CELLTYPE	control_TTN	12	18	EC
IFIT2	1.34	0.0182	0.0213	0.00966	3.84	13	0.000912	1.74	LV	CELLTYPE	control_TTN	12	18	EC
SLC47A1	1.32	0.0126	0.0327	0.0145	4.49	14.6	0.000484	1.9	LV	CELLTYPE	control_TTN	12	18	EC
TMSB4X	1.32	0.0417	0.602	0.263	8.76	9.77	0.00344	1.38	LV	CELLTYPE	control_TTN	12	18	EC
DCN	1.31	0.0192	0.239	0.135	7.35	12.8	0.000992	1.72	LV	CELLTYPE	control_TTN	12	18	EC
GIMAP7	1.31	0.000233	0.284	0.138	7.48	36.6	5.5e-07	3.63	LV	CELLTYPE	control_TTN	12	18	EC
MEST	1.31	0.0194	0.0173	0.00883	3.53	12.8	0.00101	1.71	LV	CELLTYPE	control_TTN	12	18	EC
FTL	1.3	0.00575	0.175	0.0757	6.82	18.2	0.00013	2.24	LV	CELLTYPE	control_TTN	12	18	EC
IFITM2	1.3	0.0365	0.249	0.0867	7.41	10.3	0.00273	1.44	LV	CELLTYPE	control_TTN	12	18	EC
PRB2	1.28	0.0239	0.0164	0.00965	3.56	12	0.00139	1.62	LV	CELLTYPE	control_TTN	12	18	EC
SH3BGRL3	1.28	0.0256	0.0578	0.021	5.17	11.7	0.00157	1.59	LV	CELLTYPE	control_TTN	12	18	EC
AC022523.1	1.27	0.0303	0.0253	0.0164	4.33	11	0.00204	1.52	LV	CELLTYPE	control_TTN	12	18	EC
AF165147.1	1.27	0.00141	0.049	0.0251	4.97	24.6	1.61e-05	2.85	LV	CELLTYPE	control_TTN	12	18	EC
MAGEH1	1.27	0.0302	0.0176	0.00722	3.56	11	0.00202	1.52	LV	CELLTYPE	control_TTN	12	18	EC
TBX3	1.27	0.00279	0.148	0.0778	6.53	21.5	4.4e-05	2.55	LV	CELLTYPE	control_TTN	12	18	EC
RNASE1	1.26	0.0123	0.274	0.119	7.51	14.8	0.000462	1.91	LV	CELLTYPE	control_TTN	12	18	EC
TM4SF1-AS1	1.26	0.0287	0.0209	0.0105	3.9	11.2	0.00188	1.54	LV	CELLTYPE	control_TTN	12	18	EC
GNA14-AS1	1.25	0.0166	0.114	0.0546	6.07	13.4	0.000784	1.78	LV	CELLTYPE	control_TTN	12	18	EC
TMEM178A	1.25	0.0241	0.0148	0.00729	3.39	11.9	0.00143	1.62	LV	CELLTYPE	control_TTN	12	18	EC
RCN1	1.24	0.0138	0.0395	0.0178	4.69	14.3	0.000554	1.86	LV	CELLTYPE	control_TTN	12	18	EC
S100A11	1.24	0.0126	0.176	0.0796	6.84	14.6	0.000486	1.9	LV	CELLTYPE	control_TTN	12	18	EC
SELENOM	1.24	0.0096	0.0446	0.0187	4.78	15.9	0.000306	2.02	LV	CELLTYPE	control_TTN	12	18	EC
ATP2C2	1.23	0.0186	0.0154	0.00778	3.52	12.9	0.000941	1.73	LV	CELLTYPE	control_TTN	12	18	EC
HLX	1.23	0.0139	0.0279	0.0144	4.3	14.2	0.000571	1.86	LV	CELLTYPE	control_TTN	12	18	EC
SDF2L1	1.23	0.0369	0.0239	0.0116	3.97	10.3	0.0028	1.43	LV	CELLTYPE	control_TTN	12	18	EC
RPS18	1.22	0.0134	0.076	0.0358	5.7	14.4	0.000527	1.87	LV	CELLTYPE	control_TTN	12	18	EC
ZNF608	1.22	0.00681	0.111	0.0575	6.07	17.5	0.00017	2.17	LV	CELLTYPE	control_TTN	12	18	EC
KCNJ1	1.21	0.0126	0.0226	0.0116	3.96	14.6	0.000486	1.9	LV	CELLTYPE	control_TTN	12	18	EC
NUPR1	1.2	0.00674	0.0333	0.0147	4.42	17.6	0.000166	2.17	LV	CELLTYPE	control_TTN	12	18	EC
OLFML2A	1.2	0.00618	0.0326	0.0194	4.51	18	0.000144	2.21	LV	CELLTYPE	control_TTN	12	18	EC
NBL1	1.19	0.0441	0.0481	0.0229	5.04	9.57	0.00377	1.36	LV	CELLTYPE	control_TTN	12	18	EC
TNFSF10	1.19	0.0119	0.207	0.106	6.99	14.9	0.000435	1.92	LV	CELLTYPE	control_TTN	12	18	EC
CLNK	1.18	0.0308	0.0207	0.0117	3.97	11	0.00207	1.51	LV	CELLTYPE	control_TTN	12	18	EC
PTMA	1.18	0.00728	0.299	0.156	7.66	17.1	0.000193	2.14	LV	CELLTYPE	control_TTN	12	18	EC
RPL3	1.18	0.0197	0.0908	0.0469	5.92	12.7	0.00103	1.71	LV	CELLTYPE	control_TTN	12	18	EC
SPDYE2	1.18	0.0232	0.155	0.0877	6.8	12	0.00134	1.63	LV	CELLTYPE	control_TTN	12	18	EC
AC013640.1	1.17	0.0019	0.0293	0.0161	4.38	23.2	2.51e-05	2.72	LV	CELLTYPE	control_TTN	12	18	EC
AC125793.1	1.17	0.0166	0.061	0.0331	5.3	13.4	0.000795	1.78	LV	CELLTYPE	control_TTN	12	18	EC
AGT	1.17	0.0448	0.0215	0.0118	4	9.5	0.00388	1.35	LV	CELLTYPE	control_TTN	12	18	EC
MEOX1	1.17	0.000233	0.167	0.0966	6.79	36.6	5.41e-07	3.63	LV	CELLTYPE	control_TTN	12	18	EC
MIR133A1HG	1.17	0.0422	0.0193	0.0114	3.92	9.72	0.00352	1.37	LV	CELLTYPE	control_TTN	12	18	EC
PFN1	1.16	0.0449	0.102	0.0416	6.12	9.49	0.00389	1.35	LV	CELLTYPE	control_TTN	12	18	EC
RPL13A	1.16	0.0456	0.114	0.0508	6.31	9.41	0.00403	1.34	LV	CELLTYPE	control_TTN	12	18	EC
SMIM29	1.16	0.0186	0.0163	0.00745	3.46	12.9	0.000944	1.73	LV	CELLTYPE	control_TTN	12	18	EC
AC087482.1	1.15	0.00101	0.0241	0.015	4.11	26.7	8.41e-06	3	LV	CELLTYPE	control_TTN	12	18	EC
ADAMTS9-AS1	1.15	0.0385	0.177	0.118	6.98	10.1	0.00301	1.41	LV	CELLTYPE	control_TTN	12	18	EC
GABRR2	1.15	0.00397	0.0145	0.00849	3.45	20	7.06e-05	2.4	LV	CELLTYPE	control_TTN	12	18	EC
GUCY1A2	1.14	0.00706	0.0279	0.0166	4.34	17.3	0.000181	2.15	LV	CELLTYPE	control_TTN	12	18	EC
PPP1R3C	1.14	0.0479	0.0215	0.0121	3.98	9.23	0.00435	1.32	LV	CELLTYPE	control_TTN	12	18	EC
NOVA1	1.13	0.0341	0.0311	0.018	4.37	10.6	0.00239	1.47	LV	CELLTYPE	control_TTN	12	18	EC
PTGER4	1.13	0.00213	0.0368	0.021	4.59	22.8	2.86e-05	2.67	LV	CELLTYPE	control_TTN	12	18	EC
JAK3	1.11	0.0163	0.0176	0.0113	3.64	13.5	0.000755	1.79	LV	CELLTYPE	control_TTN	12	18	EC
RASSF9	1.11	0.00997	0.0479	0.027	4.94	15.8	0.000319	2	LV	CELLTYPE	control_TTN	12	18	EC
AC113414.1	1.1	0.00912	0.0538	0.0387	5.35	16.2	0.000273	2.04	LV	CELLTYPE	control_TTN	12	18	EC
AKR1C3	1.1	0.00138	0.0558	0.0312	5.2	24.7	1.55e-05	2.86	LV	CELLTYPE	control_TTN	12	18	EC
GALE	1.1	0.0108	0.0155	0.00916	3.45	15.4	0.000362	1.97	LV	CELLTYPE	control_TTN	12	18	EC
GNG11	1.1	0.0196	0.196	0.105	7.04	12.7	0.00103	1.71	LV	CELLTYPE	control_TTN	12	18	EC
IFI27	1.1	0.016	0.579	0.325	8.66	13.6	0.000725	1.8	LV	CELLTYPE	control_TTN	12	18	EC
LRRC9	1.1	0.0361	0.0155	0.0104	3.63	10.4	0.00267	1.44	LV	CELLTYPE	control_TTN	12	18	EC
PSEN2	1.1	0.0142	0.013	0.00749	3.31	14.1	0.000599	1.85	LV	CELLTYPE	control_TTN	12	18	EC
AC097515.1	1.09	0.0239	0.0473	0.028	4.96	12	0.00139	1.62	LV	CELLTYPE	control_TTN	12	18	EC
CD63	1.09	0.0139	0.198	0.112	7.11	14.2	0.00058	1.86	LV	CELLTYPE	control_TTN	12	18	EC
CLMAT3	1.09	0.00619	0.051	0.0338	5.2	18	0.000145	2.21	LV	CELLTYPE	control_TTN	12	18	EC
ECM1	1.09	0.025	0.0143	0.00803	3.37	11.8	0.00151	1.6	LV	CELLTYPE	control_TTN	12	18	EC
PLK2	1.09	0.0192	0.0841	0.0463	5.85	12.8	0.000991	1.72	LV	CELLTYPE	control_TTN	12	18	EC
SERPINF1	1.09	0.0139	0.0465	0.0272	5.03	14.2	0.000569	1.86	LV	CELLTYPE	control_TTN	12	18	EC
AC007563.2	1.08	0.0254	0.0138	0.008	3.31	11.7	0.00156	1.59	LV	CELLTYPE	control_TTN	12	18	EC
APOL1	1.08	0.0057	0.0572	0.0335	5.25	18.3	0.000128	2.24	LV	CELLTYPE	control_TTN	12	18	EC
RNF181	1.07	0.0412	0.0168	0.00831	3.58	9.82	0.00338	1.39	LV	CELLTYPE	control_TTN	12	18	EC
C2CD4B	1.06	0.0123	0.02	0.0116	3.74	14.8	0.000461	1.91	LV	CELLTYPE	control_TTN	12	18	EC
CCND1	1.06	0.00664	0.0585	0.0362	5.32	17.7	0.00016	2.18	LV	CELLTYPE	control_TTN	12	18	EC
CXCL12	1.06	0.0213	0.179	0.1	6.82	12.4	0.00118	1.67	LV	CELLTYPE	control_TTN	12	18	EC
LY96	1.06	0.0012	0.0305	0.0187	4.36	25.7	1.14e-05	2.92	LV	CELLTYPE	control_TTN	12	18	EC
NR5A2	1.06	0.00128	0.128	0.0782	6.35	25.2	1.35e-05	2.89	LV	CELLTYPE	control_TTN	12	18	EC
RABAC1	1.06	0.011	0.102	0.0561	6.11	15.3	0.000378	1.96	LV	CELLTYPE	control_TTN	12	18	EC
AL162718.1	1.05	0.0316	0.0257	0.0164	4.17	10.9	0.00216	1.5	LV	CELLTYPE	control_TTN	12	18	EC
FABP5	1.05	0.0306	0.642	0.379	8.83	11	0.00205	1.51	LV	CELLTYPE	control_TTN	12	18	EC
AC017002.5	1.04	0.00845	0.104	0.0634	6.04	16.5	0.000245	2.07	LV	CELLTYPE	control_TTN	12	18	EC
AP001439.1	1.04	5.96e-05	0.0489	0.0306	5	45.9	5.74e-08	4.23	LV	CELLTYPE	control_TTN	12	18	EC
FUOM	1.04	0.00839	0.0139	0.00842	3.35	16.5	0.00024	2.08	LV	CELLTYPE	control_TTN	12	18	EC
ANGPTL1	1.03	0.0264	0.0127	0.00852	3.33	11.5	0.00165	1.58	LV	CELLTYPE	control_TTN	12	18	EC
SPARC	1.03	0.00141	0.225	0.145	7.27	24.6	1.62e-05	2.85	LV	CELLTYPE	control_TTN	12	18	EC
EPHA3	1.02	0.0228	0.0215	0.0133	3.99	12.1	0.0013	1.64	LV	CELLTYPE	control_TTN	12	18	EC
TCEAL1	1.02	0.0232	0.017	0.00989	3.65	12.1	0.00134	1.63	LV	CELLTYPE	control_TTN	12	18	EC
TCEAL9	1.02	0.0117	0.0505	0.0304	5.13	15	0.000418	1.93	LV	CELLTYPE	control_TTN	12	18	EC
ADIRF	1.01	0.0166	0.116	0.0677	6.34	13.4	0.000794	1.78	LV	CELLTYPE	control_TTN	12	18	EC
MEGF11	1.01	0.000925	0.0359	0.0256	4.73	27.6	6.57e-06	3.03	LV	CELLTYPE	control_TTN	12	18	EC
SLC26A10	1.01	0.0369	0.0446	0.0268	4.91	10.3	0.00281	1.43	LV	CELLTYPE	control_TTN	12	18	EC
AC244131.2	1	0.0387	0.0371	0.0255	4.73	10.1	0.00304	1.41	LV	CELLTYPE	control_TTN	12	18	EC
ACSM6	1	0.0375	0.0311	0.0207	4.43	10.2	0.00288	1.43	LV	CELLTYPE	control_TTN	12	18	EC
CD34	1	0.000135	0.384	0.256	7.99	39.5	2.61e-07	3.87	LV	CELLTYPE	control_TTN	12	18	EC
VAMP5	0.999	0.0148	0.0837	0.0475	5.81	13.9	0.00064	1.83	LV	CELLTYPE	control_TTN	12	18	EC
PPP1R14A	0.996	0.0483	0.119	0.0747	6.44	9.18	0.00444	1.32	LV	CELLTYPE	control_TTN	12	18	EC
CLEC2B	0.989	0.00726	0.0509	0.0307	5.1	17.2	0.00019	2.14	LV	CELLTYPE	control_TTN	12	18	EC
SEMA3A	0.979	0.0329	0.0616	0.037	5.41	10.8	0.00227	1.48	LV	CELLTYPE	control_TTN	12	18	EC
LPAR6	0.975	0.00128	0.377	0.244	8.03	25.1	1.37e-05	2.89	LV	CELLTYPE	control_TTN	12	18	EC
ARRDC3	0.972	0.0474	0.0267	0.0175	4.32	9.26	0.0043	1.32	LV	CELLTYPE	control_TTN	12	18	EC
H2AFJ	0.97	0.00393	0.0373	0.0241	4.69	20.1	6.89e-05	2.41	LV	CELLTYPE	control_TTN	12	18	EC
SULT1A1	0.968	0.0252	0.0159	0.0105	3.59	11.7	0.00153	1.6	LV	CELLTYPE	control_TTN	12	18	EC
BANK1	0.965	0.0293	0.0136	0.00953	3.46	11.2	0.00193	1.53	LV	CELLTYPE	control_TTN	12	18	EC
TMEM99	0.965	0.0347	0.0229	0.0147	4.12	10.5	0.00248	1.46	LV	CELLTYPE	control_TTN	12	18	EC
TUBB	0.96	0.0117	0.118	0.0686	6.32	15	0.000423	1.93	LV	CELLTYPE	control_TTN	12	18	EC
CST3	0.959	0.0154	0.245	0.148	7.44	13.7	0.000688	1.81	LV	CELLTYPE	control_TTN	12	18	EC
PNRC1	0.959	0.000489	0.109	0.0743	6.28	31.5	2.14e-06	3.31	LV	CELLTYPE	control_TTN	12	18	EC
EMCN	0.955	0.000748	1.82	1.16	10.2	29.1	4.19e-06	3.13	LV	CELLTYPE	control_TTN	12	18	EC
RPS14	0.954	0.024	0.104	0.0628	6.21	11.9	0.00141	1.62	LV	CELLTYPE	control_TTN	12	18	EC
TMEM160	0.952	0.0343	0.0215	0.0124	3.91	10.6	0.00241	1.46	LV	CELLTYPE	control_TTN	12	18	EC
DOK5	0.946	0.0486	0.0643	0.0447	5.43	9.15	0.0045	1.31	LV	CELLTYPE	control_TTN	12	18	EC
ESR2	0.946	0.00101	0.412	0.296	8.18	26.7	8.38e-06	3	LV	CELLTYPE	control_TTN	12	18	EC
PSMC5	0.944	0.0208	0.024	0.0146	4.09	12.5	0.00112	1.68	LV	CELLTYPE	control_TTN	12	18	EC
SELENOK	0.944	0.0186	0.0327	0.0203	4.53	12.9	0.000946	1.73	LV	CELLTYPE	control_TTN	12	18	EC
SLC25A21	0.943	0.047	0.079	0.0612	5.84	9.3	0.00423	1.33	LV	CELLTYPE	control_TTN	12	18	EC
HMCN1	0.942	0.0239	0.533	0.329	8.38	12	0.00139	1.62	LV	CELLTYPE	control_TTN	12	18	EC
LINC02055	0.942	0.0184	0.0131	0.00946	3.38	13	0.000927	1.74	LV	CELLTYPE	control_TTN	12	18	EC
AC073167.1	0.94	0.0253	0.138	0.103	6.67	11.7	0.00155	1.6	LV	CELLTYPE	control_TTN	12	18	EC
ZFP36L2	0.936	0.00413	0.194	0.128	6.95	19.8	7.53e-05	2.38	LV	CELLTYPE	control_TTN	12	18	EC
SNCG	0.935	0.0156	0.093	0.0632	6.06	13.7	0.000705	1.81	LV	CELLTYPE	control_TTN	12	18	EC
TMEM88	0.935	0.0339	0.171	0.102	6.93	10.7	0.00237	1.47	LV	CELLTYPE	control_TTN	12	18	EC
AL356275.1	0.931	0.0343	0.0252	0.0166	4.2	10.6	0.00244	1.46	LV	CELLTYPE	control_TTN	12	18	EC
SLC39A1	0.921	0.0124	0.038	0.0248	4.76	14.7	0.000472	1.91	LV	CELLTYPE	control_TTN	12	18	EC
SREBF1	0.921	0.0139	0.0327	0.0227	4.5	14.2	0.000567	1.86	LV	CELLTYPE	control_TTN	12	18	EC
CYGB	0.919	0.0273	0.0138	0.00924	3.46	11.4	0.00173	1.56	LV	CELLTYPE	control_TTN	12	18	EC
ENO1	0.918	0.0113	0.0754	0.0496	5.65	15.2	0.000393	1.95	LV	CELLTYPE	control_TTN	12	18	EC
LGALS3	0.915	0.00101	0.295	0.196	7.64	27	7.71e-06	3	LV	CELLTYPE	control_TTN	12	18	EC
CALCRL	0.913	0.00923	0.966	0.649	9.29	16.1	0.00028	2.03	LV	CELLTYPE	control_TTN	12	18	EC
PZP	0.912	0.00851	0.0355	0.0228	4.63	16.5	0.000247	2.07	LV	CELLTYPE	control_TTN	12	18	EC
PPP1R3B	0.904	0.00706	0.0228	0.016	4.08	17.3	0.000181	2.15	LV	CELLTYPE	control_TTN	12	18	EC
CLIC1	0.903	0.0343	0.0966	0.0594	6.03	10.6	0.00242	1.46	LV	CELLTYPE	control_TTN	12	18	EC
PLA1A	0.902	0.027	0.0401	0.0283	4.79	11.4	0.00171	1.57	LV	CELLTYPE	control_TTN	12	18	EC
CXCL17	0.9	0.0395	0.0254	0.0168	4.21	9.97	0.00316	1.4	LV	CELLTYPE	control_TTN	12	18	EC
LYSMD2	0.898	0.03	0.0186	0.0112	3.72	11.1	0.002	1.52	LV	CELLTYPE	control_TTN	12	18	EC
MYL6	0.898	0.0152	0.293	0.195	7.73	13.8	0.000668	1.82	LV	CELLTYPE	control_TTN	12	18	EC
TEX14	0.898	0.0148	0.026	0.0177	4.25	13.9	0.000641	1.83	LV	CELLTYPE	control_TTN	12	18	EC
HIC1	0.894	0.0302	0.0286	0.0204	4.39	11	0.00202	1.52	LV	CELLTYPE	control_TTN	12	18	EC
ICAM1	0.89	0.0134	0.0834	0.0581	5.89	14.4	0.000525	1.87	LV	CELLTYPE	control_TTN	12	18	EC
AC068481.1	0.888	0.0456	0.022	0.0141	3.94	9.43	0.004	1.34	LV	CELLTYPE	control_TTN	12	18	EC
PTCHD1-AS	0.885	0.0476	0.0173	0.0122	3.78	9.25	0.00431	1.32	LV	CELLTYPE	control_TTN	12	18	EC
ACTA2	0.882	0.0122	0.0431	0.0308	4.98	14.8	0.00045	1.91	LV	CELLTYPE	control_TTN	12	18	EC
DYSF	0.882	0.000174	0.284	0.194	7.56	38.2	3.66e-07	3.76	LV	CELLTYPE	control_TTN	12	18	EC
RPLP2	0.879	0.0152	0.113	0.0728	6.36	13.8	0.000666	1.82	LV	CELLTYPE	control_TTN	12	18	EC
MRPL28	0.877	0.0437	0.0239	0.0149	4.13	9.6	0.00371	1.36	LV	CELLTYPE	control_TTN	12	18	EC
FADS3	0.876	0.0139	0.182	0.127	6.93	14.2	0.000574	1.86	LV	CELLTYPE	control_TTN	12	18	EC
CCDC85B	0.875	0.0265	0.104	0.0657	6.14	11.5	0.00167	1.58	LV	CELLTYPE	control_TTN	12	18	EC
SSR4	0.873	0.0422	0.0283	0.0171	4.32	9.72	0.00352	1.37	LV	CELLTYPE	control_TTN	12	18	EC
CDH13	0.87	0.00489	1.44	1.04	9.92	19	9.96e-05	2.31	LV	CELLTYPE	control_TTN	12	18	EC
ITPKB-AS1	0.87	0.0137	0.0855	0.0653	5.99	14.3	0.000543	1.86	LV	CELLTYPE	control_TTN	12	18	EC
TUBA1B	0.868	0.0292	0.226	0.143	7.27	11.2	0.00192	1.54	LV	CELLTYPE	control_TTN	12	18	EC
PCBP1	0.862	0.0265	0.0518	0.033	5.19	11.5	0.00166	1.58	LV	CELLTYPE	control_TTN	12	18	EC
RNF212B	0.862	0.0361	0.0163	0.0111	3.63	10.4	0.00268	1.44	LV	CELLTYPE	control_TTN	12	18	EC
IGFBP7	0.861	0.00483	0.768	0.532	9.05	19.1	9.64e-05	2.32	LV	CELLTYPE	control_TTN	12	18	EC
PDIA4	0.861	0.0427	0.0174	0.0114	3.68	9.68	0.00359	1.37	LV	CELLTYPE	control_TTN	12	18	EC
HIGD1B	0.86	0.0404	0.0186	0.0133	3.87	9.88	0.00329	1.39	LV	CELLTYPE	control_TTN	12	18	EC
MAP3K8	0.856	0.0205	0.14	0.108	6.62	12.5	0.0011	1.69	LV	CELLTYPE	control_TTN	12	18	EC
SERPINH1	0.855	0.0057	0.0648	0.0466	5.52	18.3	0.000127	2.24	LV	CELLTYPE	control_TTN	12	18	EC
C8orf34	0.852	0.0497	0.0237	0.0177	4.2	9.06	0.0047	1.3	LV	CELLTYPE	control_TTN	12	18	EC
TPP1	0.85	0.00728	0.0242	0.0174	4.17	17.2	0.000191	2.14	LV	CELLTYPE	control_TTN	12	18	EC
CDC25B	0.848	0.00267	0.0425	0.0294	4.92	21.7	4.06e-05	2.57	LV	CELLTYPE	control_TTN	12	18	EC
NOP10	0.848	0.0428	0.0412	0.0256	4.87	9.67	0.0036	1.37	LV	CELLTYPE	control_TTN	12	18	EC
RPL18	0.848	0.0395	0.103	0.0679	6.17	9.96	0.00317	1.4	LV	CELLTYPE	control_TTN	12	18	EC
DDX39A	0.846	0.00428	0.041	0.0293	4.86	19.6	8.15e-05	2.37	LV	CELLTYPE	control_TTN	12	18	EC
NR2F2	0.844	0.00522	0.112	0.0777	6.21	18.7	0.000112	2.28	LV	CELLTYPE	control_TTN	12	18	EC
AL138828.1	0.843	0.000987	0.399	0.294	8.09	27.2	7.27e-06	3.01	LV	CELLTYPE	control_TTN	12	18	EC
EFNB1	0.843	0.00358	0.0714	0.052	5.66	20.5	6.09e-05	2.45	LV	CELLTYPE	control_TTN	12	18	EC
AC010976.2	0.838	0.0144	0.133	0.1	6.53	14	0.000612	1.84	LV	CELLTYPE	control_TTN	12	18	EC
ATRAID	0.838	0.0152	0.0341	0.0224	4.59	13.8	0.000668	1.82	LV	CELLTYPE	control_TTN	12	18	EC
RANBP1	0.837	0.0352	0.0367	0.0245	4.73	10.5	0.00256	1.45	LV	CELLTYPE	control_TTN	12	18	EC
MOB4	0.83	0.0244	0.0265	0.0186	4.32	11.9	0.00145	1.61	LV	CELLTYPE	control_TTN	12	18	EC
C1GALT1C1	0.824	0.0328	0.0161	0.0104	3.58	10.8	0.00226	1.48	LV	CELLTYPE	control_TTN	12	18	EC
NPC2	0.821	0.0389	0.0404	0.0254	4.84	10	0.00306	1.41	LV	CELLTYPE	control_TTN	12	18	EC
H2AFZ	0.819	0.0241	0.0535	0.0353	5.25	11.9	0.00142	1.62	LV	CELLTYPE	control_TTN	12	18	EC
PYURF	0.814	0.031	0.0309	0.0211	4.5	11	0.00209	1.51	LV	CELLTYPE	control_TTN	12	18	EC
GRINA	0.805	0.0131	0.0273	0.0185	4.3	14.5	0.000515	1.88	LV	CELLTYPE	control_TTN	12	18	EC
ISOC1	0.805	0.0187	0.0422	0.029	4.9	12.9	0.000959	1.73	LV	CELLTYPE	control_TTN	12	18	EC
S100A10	0.804	0.0287	0.197	0.146	7.15	11.2	0.00187	1.54	LV	CELLTYPE	control_TTN	12	18	EC
OCIAD2	0.803	0.00824	0.0266	0.0188	4.24	16.6	0.000233	2.08	LV	CELLTYPE	control_TTN	12	18	EC
RPS25	0.799	0.00704	0.0798	0.0574	5.89	17.4	0.000179	2.15	LV	CELLTYPE	control_TTN	12	18	EC
KITLG	0.797	0.0266	0.146	0.102	6.62	11.5	0.00167	1.58	LV	CELLTYPE	control_TTN	12	18	EC
CCDC9B	0.795	0.0473	0.0192	0.0132	3.84	9.28	0.00427	1.33	LV	CELLTYPE	control_TTN	12	18	EC
RBP1	0.795	0.0411	0.0141	0.01	3.44	9.83	0.00336	1.39	LV	CELLTYPE	control_TTN	12	18	EC
AC011511.2	0.792	0.0192	0.0427	0.0312	4.92	12.8	0.000989	1.72	LV	CELLTYPE	control_TTN	12	18	EC
ANXA1	0.788	0.0494	0.139	0.107	6.69	9.08	0.00464	1.31	LV	CELLTYPE	control_TTN	12	18	EC
GRID2	0.788	0.0365	0.0191	0.0142	3.91	10.3	0.00273	1.44	LV	CELLTYPE	control_TTN	12	18	EC
MIR4300HG	0.788	0.0471	0.0127	0.00974	3.39	9.29	0.00424	1.33	LV	CELLTYPE	control_TTN	12	18	EC
TSSC4	0.788	0.0281	0.0192	0.014	3.84	11.3	0.00182	1.55	LV	CELLTYPE	control_TTN	12	18	EC
CHODL	0.787	0.0136	0.101	0.0742	6.14	14.4	0.000536	1.87	LV	CELLTYPE	control_TTN	12	18	EC
SERPINB1	0.785	0.0346	0.064	0.0448	5.4	10.5	0.00248	1.46	LV	CELLTYPE	control_TTN	12	18	EC
PPIB	0.782	0.0171	0.0738	0.0547	5.73	13.2	0.000833	1.77	LV	CELLTYPE	control_TTN	12	18	EC
CCDC196	0.78	0.00934	0.0225	0.0165	4.05	16.1	0.000285	2.03	LV	CELLTYPE	control_TTN	12	18	EC
CSRP2	0.78	0.0083	0.0292	0.0211	4.41	16.6	0.000236	2.08	LV	CELLTYPE	control_TTN	12	18	EC
DACH1	0.779	0.021	0.706	0.52	8.92	12.4	0.00115	1.68	LV	CELLTYPE	control_TTN	12	18	EC
RHBDL2	0.778	0.0264	0.0235	0.0182	4.16	11.5	0.00165	1.58	LV	CELLTYPE	control_TTN	12	18	EC
CADM2	0.777	0.0248	0.0263	0.0206	4.28	11.8	0.00148	1.61	LV	CELLTYPE	control_TTN	12	18	EC
VEPH1	0.777	0.0481	0.0129	0.01	3.38	9.21	0.0044	1.32	LV	CELLTYPE	control_TTN	12	18	EC
FKBP2	0.775	0.0424	0.0377	0.0272	4.83	9.71	0.00354	1.37	LV	CELLTYPE	control_TTN	12	18	EC
KDR	0.775	0.0155	0.215	0.163	7.2	13.7	0.000698	1.81	LV	CELLTYPE	control_TTN	12	18	EC
HNRNPA0	0.773	0.0418	0.0484	0.0343	5.14	9.77	0.00345	1.38	LV	CELLTYPE	control_TTN	12	18	EC
RPS15	0.769	0.0481	0.127	0.0833	6.49	9.21	0.0044	1.32	LV	CELLTYPE	control_TTN	12	18	EC
PRDX1	0.768	0.0391	0.0949	0.064	6.04	10	0.00309	1.41	LV	CELLTYPE	control_TTN	12	18	EC
PTP4A3	0.768	0.0123	0.109	0.0789	6.25	14.8	0.000457	1.91	LV	CELLTYPE	control_TTN	12	18	EC
TSPYL1	0.768	0.021	0.019	0.0144	3.84	12.4	0.00114	1.68	LV	CELLTYPE	control_TTN	12	18	EC
EBNA1BP2	0.766	0.0399	0.016	0.0116	3.61	9.93	0.00322	1.4	LV	CELLTYPE	control_TTN	12	18	EC
SLC52A2	0.766	0.0142	0.0299	0.0219	4.41	14.1	0.000599	1.85	LV	CELLTYPE	control_TTN	12	18	EC
NORAD	0.761	0.00728	0.0518	0.0386	5.25	17.2	0.000193	2.14	LV	CELLTYPE	control_TTN	12	18	EC
UBE2J1	0.76	0.000708	0.172	0.127	6.86	29.5	3.73e-06	3.15	LV	CELLTYPE	control_TTN	12	18	EC
CEACAM1	0.759	0.0152	0.126	0.0901	6.42	13.8	0.000667	1.82	LV	CELLTYPE	control_TTN	12	18	EC
MYCT1	0.758	0.0084	0.154	0.115	6.73	16.5	0.000241	2.08	LV	CELLTYPE	control_TTN	12	18	EC
RPLP0	0.757	0.021	0.113	0.0801	6.31	12.4	0.00115	1.68	LV	CELLTYPE	control_TTN	12	18	EC
ESR1	0.755	0.042	0.0268	0.0219	4.38	9.74	0.00349	1.38	LV	CELLTYPE	control_TTN	12	18	EC
PRRG2	0.752	0.02	0.0155	0.0126	3.66	12.6	0.00106	1.7	LV	CELLTYPE	control_TTN	12	18	EC
LAP3	0.75	0.0213	0.214	0.15	7.1	12.4	0.00117	1.67	LV	CELLTYPE	control_TTN	12	18	EC
RHBDD3	0.746	0.00393	0.0342	0.0267	4.63	20.1	6.84e-05	2.41	LV	CELLTYPE	control_TTN	12	18	EC
GRIK1	0.741	0.0391	0.0359	0.0276	4.76	10	0.00309	1.41	LV	CELLTYPE	control_TTN	12	18	EC
NRN1	0.74	0.00271	0.061	0.046	5.41	21.6	4.22e-05	2.57	LV	CELLTYPE	control_TTN	12	18	EC
SLC26A2	0.739	0.0108	0.0229	0.0178	4.13	15.4	0.000359	1.97	LV	CELLTYPE	control_TTN	12	18	EC
GSS	0.738	0.0173	0.0181	0.0143	3.81	13.2	0.000852	1.76	LV	CELLTYPE	control_TTN	12	18	EC
PEX10	0.737	0.0438	0.0207	0.0159	3.92	9.59	0.00372	1.36	LV	CELLTYPE	control_TTN	12	18	EC
TINAGL1	0.737	0.0138	0.431	0.359	8.31	14.3	0.000547	1.86	LV	CELLTYPE	control_TTN	12	18	EC
SLC3A2	0.735	0.00416	0.0756	0.0577	5.71	19.8	7.64e-05	2.38	LV	CELLTYPE	control_TTN	12	18	EC
MGP	0.734	0.0468	0.29	0.218	7.67	9.32	0.00419	1.33	LV	CELLTYPE	control_TTN	12	18	EC
NAGLU	0.734	0.0121	0.0455	0.0354	5	14.9	0.000447	1.92	LV	CELLTYPE	control_TTN	12	18	EC
NUDT14	0.729	0.0351	0.0226	0.0172	4.08	10.5	0.00254	1.46	LV	CELLTYPE	control_TTN	12	18	EC
ADAMTS6	0.728	0.0454	0.174	0.134	6.85	9.44	0.00397	1.34	LV	CELLTYPE	control_TTN	12	18	EC
GADD45GIP1	0.726	0.0481	0.0348	0.0242	4.62	9.22	0.00438	1.32	LV	CELLTYPE	control_TTN	12	18	EC
ARFRP1	0.721	0.0138	0.037	0.0279	4.75	14.3	0.000554	1.86	LV	CELLTYPE	control_TTN	12	18	EC
TLNRD1	0.72	0.0278	0.0575	0.0447	5.38	11.3	0.0018	1.56	LV	CELLTYPE	control_TTN	12	18	EC
CYTOR	0.719	0.0191	0.1	0.0795	6.12	12.8	0.000985	1.72	LV	CELLTYPE	control_TTN	12	18	EC
MYLIP	0.719	0.0395	0.036	0.027	4.71	9.98	0.00316	1.4	LV	CELLTYPE	control_TTN	12	18	EC
CBR1	0.718	0.0366	0.0168	0.0125	3.68	10.3	0.00276	1.44	LV	CELLTYPE	control_TTN	12	18	EC
SLC29A1	0.717	0.0287	0.0414	0.0315	4.94	11.2	0.00187	1.54	LV	CELLTYPE	control_TTN	12	18	EC
ATP6V1F	0.715	0.0374	0.027	0.0189	4.29	10.2	0.00287	1.43	LV	CELLTYPE	control_TTN	12	18	EC
TSPO	0.714	0.0454	0.0335	0.0235	4.58	9.45	0.00397	1.34	LV	CELLTYPE	control_TTN	12	18	EC
VSIR	0.711	0.00927	0.134	0.104	6.6	16.1	0.000282	2.03	LV	CELLTYPE	control_TTN	12	18	EC
HSP90B1	0.708	0.0494	0.106	0.0862	6.23	9.08	0.00465	1.31	LV	CELLTYPE	control_TTN	12	18	EC
RAMP3	0.706	0.00999	0.561	0.42	8.61	15.8	0.000321	2	LV	CELLTYPE	control_TTN	12	18	EC
ARL16	0.704	0.00416	0.0405	0.0335	4.92	19.8	7.66e-05	2.38	LV	CELLTYPE	control_TTN	12	18	EC
TXN	0.703	0.0297	0.0369	0.0281	4.76	11.1	0.00197	1.53	LV	CELLTYPE	control_TTN	12	18	EC
PLS3	0.701	0.00135	0.225	0.182	7.31	24.9	1.48e-05	2.87	LV	CELLTYPE	control_TTN	12	18	EC
RPLP1	0.696	0.0299	0.238	0.182	7.49	11.1	0.002	1.52	LV	CELLTYPE	control_TTN	12	18	EC
AC007319.1	0.692	0.0207	0.846	0.653	9.17	12.5	0.00111	1.68	LV	CELLTYPE	control_TTN	12	18	EC
ETS2	0.689	0.00718	0.329	0.25	7.75	17.2	0.000186	2.14	LV	CELLTYPE	control_TTN	12	18	EC
POLR2M	0.688	0.023	0.0188	0.0149	3.87	12.1	0.00132	1.64	LV	CELLTYPE	control_TTN	12	18	EC
EFR3B	0.682	0.016	0.0651	0.0525	5.59	13.6	0.000738	1.79	LV	CELLTYPE	control_TTN	12	18	EC
ERH	0.682	0.0497	0.0633	0.0482	5.54	9.06	0.00469	1.3	LV	CELLTYPE	control_TTN	12	18	EC
VIM	0.682	0.0428	0.435	0.342	8.22	9.66	0.00361	1.37	LV	CELLTYPE	control_TTN	12	18	EC
RAB13	0.681	0.0139	0.0309	0.024	4.52	14.2	0.000575	1.86	LV	CELLTYPE	control_TTN	12	18	EC
ZNF385D	0.681	0.0391	0.589	0.462	8.61	10	0.00309	1.41	LV	CELLTYPE	control_TTN	12	18	EC
GNAI1	0.677	0.0418	0.157	0.13	6.82	9.76	0.00346	1.38	LV	CELLTYPE	control_TTN	12	18	EC
M6PR	0.674	0.00128	0.0574	0.0459	5.38	25.4	1.27e-05	2.89	LV	CELLTYPE	control_TTN	12	18	EC
ERP29	0.673	0.00224	0.0337	0.0272	4.65	22.5	3.1e-05	2.65	LV	CELLTYPE	control_TTN	12	18	EC
AC133550.2	0.672	0.0395	0.0191	0.016	3.9	9.96	0.00318	1.4	LV	CELLTYPE	control_TTN	12	18	EC
CAV1	0.672	0.0202	0.574	0.47	8.69	12.6	0.00108	1.7	LV	CELLTYPE	control_TTN	12	18	EC
FAM213A	0.669	0.0468	0.0231	0.0185	4.16	9.33	0.00418	1.33	LV	CELLTYPE	control_TTN	12	18	EC
SCPEP1	0.663	0.0145	0.0373	0.0304	4.83	14	0.000617	1.84	LV	CELLTYPE	control_TTN	12	18	EC
GPRC5B	0.661	0.0186	0.147	0.118	6.69	12.9	0.00095	1.73	LV	CELLTYPE	control_TTN	12	18	EC
MMRN2	0.658	0.0114	0.187	0.148	7.04	15.1	0.000402	1.94	LV	CELLTYPE	control_TTN	12	18	EC
GSTP1	0.657	0.0481	0.101	0.0753	6.18	9.21	0.00439	1.32	LV	CELLTYPE	control_TTN	12	18	EC
CSF1	0.654	0.0114	0.0464	0.0376	5.06	15.1	0.000402	1.94	LV	CELLTYPE	control_TTN	12	18	EC
AL158801.3	0.653	0.0293	0.0518	0.0469	5.3	11.1	0.00194	1.53	LV	CELLTYPE	control_TTN	12	18	EC
ASRGL1	0.65	0.0256	0.104	0.0894	6.24	11.6	0.00158	1.59	LV	CELLTYPE	control_TTN	12	18	EC
PSMA4	0.648	0.0383	0.0509	0.0378	5.21	10.1	0.00299	1.42	LV	CELLTYPE	control_TTN	12	18	EC
AC007743.1	0.647	0.0489	0.109	0.0954	6.35	9.14	0.00453	1.31	LV	CELLTYPE	control_TTN	12	18	EC
IQCK	0.645	0.0131	0.287	0.244	7.69	14.5	0.00051	1.88	LV	CELLTYPE	control_TTN	12	18	EC
FAAP20	0.643	0.00945	0.0419	0.0344	4.93	16	0.000291	2.02	LV	CELLTYPE	control_TTN	12	18	EC
LINC02206	0.643	0.0401	0.0258	0.0235	4.38	9.91	0.00325	1.4	LV	CELLTYPE	control_TTN	12	18	EC
DAD1	0.639	0.0361	0.0675	0.0547	5.64	10.4	0.00267	1.44	LV	CELLTYPE	control_TTN	12	18	EC
LACTB2	0.639	0.004	0.0338	0.0279	4.67	20	7.16e-05	2.4	LV	CELLTYPE	control_TTN	12	18	EC
TRIB2	0.635	0.0126	0.0565	0.0473	5.37	14.6	0.000487	1.9	LV	CELLTYPE	control_TTN	12	18	EC
AP2M1	0.633	0.0446	0.053	0.042	5.33	9.53	0.00383	1.35	LV	CELLTYPE	control_TTN	12	18	EC
SYF2	0.632	0.021	0.042	0.0337	4.95	12.4	0.00115	1.68	LV	CELLTYPE	control_TTN	12	18	EC
GIMAP4	0.628	0.0499	0.0987	0.0781	6.14	9.04	0.00472	1.3	LV	CELLTYPE	control_TTN	12	18	EC
HTATIP2	0.628	0.0316	0.032	0.0255	4.59	10.9	0.00215	1.5	LV	CELLTYPE	control_TTN	12	18	EC
PLET1	0.628	0.0213	0.0229	0.0187	4.17	12.4	0.00118	1.67	LV	CELLTYPE	control_TTN	12	18	EC
AP000787.1	0.625	0.0121	0.0915	0.0741	6.02	14.9	0.000443	1.92	LV	CELLTYPE	control_TTN	12	18	EC
UBXN8	0.623	0.0255	0.0245	0.0212	4.26	11.7	0.00156	1.59	LV	CELLTYPE	control_TTN	12	18	EC
SNRPG	0.619	0.0379	0.0586	0.0479	5.47	10.1	0.00294	1.42	LV	CELLTYPE	control_TTN	12	18	EC
ZFAND2B	0.619	0.0292	0.033	0.0274	4.69	11.2	0.00191	1.54	LV	CELLTYPE	control_TTN	12	18	EC
ZNF264	0.617	0.0291	0.072	0.0649	5.85	11.2	0.00191	1.54	LV	CELLTYPE	control_TTN	12	18	EC
RPSA	0.614	0.0277	0.102	0.0804	6.17	11.4	0.00178	1.56	LV	CELLTYPE	control_TTN	12	18	EC
DARS2	0.61	0.0156	0.0312	0.0272	4.57	13.7	0.000709	1.81	LV	CELLTYPE	control_TTN	12	18	EC
NMI	0.609	0.0114	0.0393	0.0333	4.85	15.1	0.000403	1.94	LV	CELLTYPE	control_TTN	12	18	EC
GLOD4	0.607	0.0224	0.024	0.0193	4.17	12.2	0.00127	1.65	LV	CELLTYPE	control_TTN	12	18	EC
NDUFA12	0.606	0.0428	0.126	0.113	6.61	9.66	0.00361	1.37	LV	CELLTYPE	control_TTN	12	18	EC
SFXN3	0.605	0.0446	0.033	0.0281	4.65	9.54	0.00381	1.35	LV	CELLTYPE	control_TTN	12	18	EC
DPM3	0.604	0.0485	0.0249	0.0197	4.24	9.17	0.00448	1.31	LV	CELLTYPE	control_TTN	12	18	EC
RPL11	0.604	0.0489	0.178	0.147	7.03	9.11	0.00458	1.31	LV	CELLTYPE	control_TTN	12	18	EC
CLEC14A	0.6	0.0468	0.373	0.306	8.05	9.33	0.00417	1.33	LV	CELLTYPE	control_TTN	12	18	EC
TMEM47	0.597	0.0309	0.0353	0.0294	4.7	11	0.00208	1.51	LV	CELLTYPE	control_TTN	12	18	EC
SAT2	0.595	0.00455	0.0716	0.061	5.77	19.3	8.94e-05	2.34	LV	CELLTYPE	control_TTN	12	18	EC
ADGRE5	0.592	0.0408	0.0355	0.0303	4.72	9.85	0.00333	1.39	LV	CELLTYPE	control_TTN	12	18	EC
CAV2	0.59	0.0456	0.243	0.212	7.52	9.41	0.00403	1.34	LV	CELLTYPE	control_TTN	12	18	EC
ISCA2	0.585	0.0368	0.0221	0.0185	4.09	10.3	0.00279	1.43	LV	CELLTYPE	control_TTN	12	18	EC
INO80D	0.582	0.0343	0.179	0.158	7.11	10.6	0.00241	1.46	LV	CELLTYPE	control_TTN	12	18	EC
NFE2L3	0.577	0.0393	0.0342	0.0297	4.73	10	0.00312	1.41	LV	CELLTYPE	control_TTN	12	18	EC
AAED1	0.576	0.0139	0.0323	0.0292	4.65	14.2	0.000576	1.86	LV	CELLTYPE	control_TTN	12	18	EC
C1orf112	0.574	0.0457	0.03	0.0268	4.55	9.4	0.00404	1.34	LV	CELLTYPE	control_TTN	12	18	EC
FEZ2	0.574	0.00397	0.36	0.32	8.06	20.1	7e-05	2.4	LV	CELLTYPE	control_TTN	12	18	EC
GPAA1	0.574	0.0447	0.0282	0.0237	4.45	9.51	0.00385	1.35	LV	CELLTYPE	control_TTN	12	18	EC
SYNE2	0.573	0.0357	1.51	1.33	10.1	10.4	0.00262	1.45	LV	CELLTYPE	control_TTN	12	18	EC
PSAP	0.571	0.05	0.125	0.103	6.55	9.03	0.00475	1.3	LV	CELLTYPE	control_TTN	12	18	EC
MRPS34	0.57	0.0344	0.0332	0.0276	4.64	10.6	0.00245	1.46	LV	CELLTYPE	control_TTN	12	18	EC
AC109927.1	0.56	0.0484	0.0494	0.0462	5.2	9.18	0.00445	1.32	LV	CELLTYPE	control_TTN	12	18	EC
CTSB	0.557	0.0166	0.062	0.0541	5.52	13.4	0.00079	1.78	LV	CELLTYPE	control_TTN	12	18	EC
PIM3	0.557	0.0151	0.0811	0.069	5.89	13.8	0.00066	1.82	LV	CELLTYPE	control_TTN	12	18	EC
PTGES2	0.554	0.033	0.035	0.0298	4.72	10.7	0.00229	1.48	LV	CELLTYPE	control_TTN	12	18	EC
MRPS14	0.551	0.0331	0.031	0.0273	4.59	10.7	0.0023	1.48	LV	CELLTYPE	control_TTN	12	18	EC
AC008892.1	0.549	0.0383	0.0839	0.0785	5.96	10.1	0.00299	1.42	LV	CELLTYPE	control_TTN	12	18	EC
CYBC1	0.548	0.0164	0.0441	0.0377	5.03	13.5	0.000763	1.79	LV	CELLTYPE	control_TTN	12	18	EC
EHD1	0.546	0.0389	0.0566	0.0514	5.41	10	0.00306	1.41	LV	CELLTYPE	control_TTN	12	18	EC
FKBP14	0.545	0.0485	0.014	0.0122	3.5	9.17	0.00447	1.31	LV	CELLTYPE	control_TTN	12	18	EC
MCRS1	0.543	0.0438	0.0238	0.0211	4.23	9.59	0.00373	1.36	LV	CELLTYPE	control_TTN	12	18	EC
PPIA	0.541	0.0468	0.104	0.0859	6.22	9.34	0.00416	1.33	LV	CELLTYPE	control_TTN	12	18	EC
ENAH	0.534	0.0314	0.309	0.275	7.8	10.9	0.00213	1.5	LV	CELLTYPE	control_TTN	12	18	EC
ZNF281	0.534	0.0483	0.0209	0.0189	4.06	9.19	0.00444	1.32	LV	CELLTYPE	control_TTN	12	18	EC
AC008937.2	0.531	0.00771	0.0593	0.0524	5.43	16.9	0.00021	2.11	LV	CELLTYPE	control_TTN	12	18	EC
JTB	0.53	0.0474	0.0552	0.0479	5.39	9.26	0.00429	1.32	LV	CELLTYPE	control_TTN	12	18	EC
GSTK1	0.527	0.0438	0.12	0.107	6.53	9.59	0.00373	1.36	LV	CELLTYPE	control_TTN	12	18	EC
ZNF428	0.527	0.0314	0.0356	0.0313	4.79	10.9	0.00213	1.5	LV	CELLTYPE	control_TTN	12	18	EC
C2orf88	0.515	0.0139	0.0617	0.0555	5.55	14.2	0.000578	1.86	LV	CELLTYPE	control_TTN	12	18	EC
TMEM161A	0.508	0.0456	0.0214	0.0193	4.09	9.43	0.00399	1.34	LV	CELLTYPE	control_TTN	12	18	EC
RBX1	0.505	0.0424	0.0834	0.0742	5.98	9.71	0.00354	1.37	LV	CELLTYPE	control_TTN	12	18	EC
SUMF2	0.504	0.0292	0.0658	0.0586	5.61	11.2	0.00192	1.54	LV	CELLTYPE	control_TTN	12	18	EC
