# Supplementary material for: Pathogenic variants damage cell composition and single cell transcription in cardiomyopathies
Source: Science. Author manuscript; Available in PMC 2022 Oct 3. (PMC9528698; doi:10.1126/science.abo1984)
Supplement: Supp table 32 [file NIHMS1835045-supplement-Supp_table_32.xlsx]

## Sheet: Index
Column name	Description
Gene	Gene symbol, Ensembl 84
logFC	log2-fold change
FDR	False discovery rate; FDR is the PValue after (by default) Benjamini-Hochberg correction.
mean_exp_control	Mean expression values across controls
mean_exp_genotype	Mean expression values across disease samples
logCPM	logCPM is the average expression of all pseudobulked samples for that particular gene across all samples on the log2-scale expressed in counts per million (cpm, as calculated by edgeR after normalization).
F	Output of quasi-likelihood F-test
PValue	PValue is the nominal p-value derived from F
FDR_plot	-log10(False discovery rate)
Region	Studied region (LV or RV)
annotation_level	Cell-type or cell-state
cell_state/state	Specification which cell-type or state was analysed
comparison	Specification control_GENOTYPE
Observations_genotype	Numbers of Patients included in edgeR (patients with low number of nuclei have been excluded)
Observations_reference	Numbers of Patients included in edgeR (patients with low number of nuclei have been excluded)

## Sheet: LMNA_control
Gene	logFC	FDR	mean_exp_control	mean_exp_genotype	logCPM	F	PValue	FDR_plot	Region	annotation_level	comparison	Observations_genotype	Observations_reference	cell_state
NETO1	4.55	0.00909	0.00487	0.0385	4.14	20.9	4.7e-05	2.04	RV	CELLTYPE	control_LMNA	7	15	EC
HBB	4.12	0.000448	0.00612	0.0779	4.98	38.9	2.36e-07	3.35	RV	CELLTYPE	control_LMNA	7	15	EC
AP001048.1	3.77	0.0065	0.00204	0.0142	3.15	22.5	2.79e-05	2.19	RV	CELLTYPE	control_LMNA	7	15	EC
HBA2	3.71	0.00355	0.00168	0.0335	3.98	26.1	8.7e-06	2.45	RV	CELLTYPE	control_LMNA	7	15	EC
COL25A1	3.39	0.00116	0.0355	0.455	7.14	32	1.53e-06	2.94	RV	CELLTYPE	control_LMNA	7	15	EC
MT1M	3.3	0.0166	0.0663	0.269	6.77	18.1	0.000124	1.78	RV	CELLTYPE	control_LMNA	7	15	EC
RASL10A	3.19	0.000477	0.016	0.0718	5.05	36	5.02e-07	3.32	RV	CELLTYPE	control_LMNA	7	15	EC
AC020908.2	3.04	0.00872	0.0112	0.0337	4.23	21.1	4.44e-05	2.06	RV	CELLTYPE	control_LMNA	7	15	EC
FKBP5	3	0.0232	0.427	3.39	9.96	16.4	0.000235	1.63	RV	CELLTYPE	control_LMNA	7	15	EC
AC141930.3	2.96	0.0193	0.00632	0.0154	3.46	17.3	0.000168	1.71	RV	CELLTYPE	control_LMNA	7	15	EC
MT1X	2.95	0.0307	0.0679	0.165	6.38	15.1	0.000382	1.51	RV	CELLTYPE	control_LMNA	7	15	EC
BAIAP2	2.79	0.000166	0.0348	0.245	6.48	44.7	5.52e-08	3.78	RV	CELLTYPE	control_LMNA	7	15	EC
F2RL3	2.79	0.00258	0.0193	0.089	5.31	27.8	5.2e-06	2.59	RV	CELLTYPE	control_LMNA	7	15	EC
SLC16A6	2.75	0.0427	0.00389	0.0206	3.67	13.7	0.000647	1.37	RV	CELLTYPE	control_LMNA	7	15	EC
LINC02585	2.72	0.0259	0.00293	0.0207	3.56	15.9	0.000284	1.59	RV	CELLTYPE	control_LMNA	7	15	EC
MT2A	2.72	0.0326	0.28	0.829	8.54	14.8	0.000426	1.49	RV	CELLTYPE	control_LMNA	7	15	EC
MT1E	2.63	0.0175	0.0559	0.138	6.17	17.9	0.000136	1.76	RV	CELLTYPE	control_LMNA	7	15	EC
CSRNP1	2.53	0.00661	0.0333	0.215	6.33	22.3	2.92e-05	2.18	RV	CELLTYPE	control_LMNA	7	15	EC
TMEM233	2.36	0.00258	0.0491	0.289	6.73	27.8	5.14e-06	2.59	RV	CELLTYPE	control_LMNA	7	15	EC
DOCK9-AS1	2.33	0.0122	0.0135	0.0814	5.13	19.5	7.61e-05	1.91	RV	CELLTYPE	control_LMNA	7	15	EC
FAM49A	2.3	0.0219	0.0235	0.0942	5.4	16.7	0.000208	1.66	RV	CELLTYPE	control_LMNA	7	15	EC
NBPF20	2.21	0.0269	0.00714	0.0295	4.01	15.6	0.000311	1.57	RV	CELLTYPE	control_LMNA	7	15	EC
CERNA1	2.2	0.0193	0.0101	0.0507	4.6	17.3	0.000169	1.71	RV	CELLTYPE	control_LMNA	7	15	EC
CPAMD8	2.17	0.0106	0.209	0.828	8.34	20.2	5.96e-05	1.97	RV	CELLTYPE	control_LMNA	7	15	EC
LPL	2.17	0.00135	0.118	0.568	7.72	31	2.02e-06	2.87	RV	CELLTYPE	control_LMNA	7	15	EC
LSS	2.09	0.00443	0.0678	0.298	6.83	24.7	1.35e-05	2.35	RV	CELLTYPE	control_LMNA	7	15	EC
CORO2B	2.08	0.000476	0.0612	0.279	6.74	36.3	4.59e-07	3.32	RV	CELLTYPE	control_LMNA	7	15	EC
EGFR	2.06	0.0107	0.213	1.07	8.53	20.1	6.12e-05	1.97	RV	CELLTYPE	control_LMNA	7	15	EC
DDIT4	2	0.0267	0.149	0.525	7.78	15.7	0.000304	1.57	RV	CELLTYPE	control_LMNA	7	15	EC
ARRDC2	1.97	0.00693	0.0397	0.146	6.05	21.9	3.36e-05	2.16	RV	CELLTYPE	control_LMNA	7	15	EC
KCNB1	1.88	0.0204	0.098	0.419	7.33	17	0.000184	1.69	RV	CELLTYPE	control_LMNA	7	15	EC
APOLD1	1.79	0.0267	0.153	0.49	7.73	15.7	0.000304	1.57	RV	CELLTYPE	control_LMNA	7	15	EC
BID	1.79	0.0027	0.0367	0.12	5.81	27.5	5.68e-06	2.57	RV	CELLTYPE	control_LMNA	7	15	EC
ELL2	1.79	0.00948	0.0665	0.257	6.75	20.6	5.15e-05	2.02	RV	CELLTYPE	control_LMNA	7	15	EC
FGFR1	1.77	0.0244	0.135	0.464	7.59	16.1	0.000257	1.61	RV	CELLTYPE	control_LMNA	7	15	EC
PER1	1.74	0.000676	0.0968	0.314	7.09	34.1	8.3e-07	3.17	RV	CELLTYPE	control_LMNA	7	15	EC
SH3RF3	1.74	0.0173	0.29	1.14	8.66	17.9	0.000133	1.76	RV	CELLTYPE	control_LMNA	7	15	EC
PTPN5	1.72	0.0269	0.0522	0.194	6.39	15.6	0.000316	1.57	RV	CELLTYPE	control_LMNA	7	15	EC
RPGR	1.72	0.0284	0.13	0.375	7.39	15.4	0.000341	1.55	RV	CELLTYPE	control_LMNA	7	15	EC
SH3RF1	1.72	0.0219	0.218	0.678	8.15	16.7	0.00021	1.66	RV	CELLTYPE	control_LMNA	7	15	EC
ESYT2	1.7	0.0024	0.501	1.82	9.45	28.6	3.99e-06	2.62	RV	CELLTYPE	control_LMNA	7	15	EC
IRAK3	1.7	0.0326	0.351	1.38	9.02	14.8	0.000431	1.49	RV	CELLTYPE	control_LMNA	7	15	EC
RNF115	1.69	0.00621	0.385	1.52	9.13	22.8	2.5e-05	2.21	RV	CELLTYPE	control_LMNA	7	15	EC
GGT5	1.68	0.0393	0.0579	0.135	6.12	14	0.000571	1.41	RV	CELLTYPE	control_LMNA	7	15	EC
TACC1	1.62	0.0217	1.86	6.65	11.3	16.8	0.000199	1.66	RV	CELLTYPE	control_LMNA	7	15	EC
WDR47	1.61	0.0125	0.0337	0.111	5.73	19.4	7.89e-05	1.9	RV	CELLTYPE	control_LMNA	7	15	EC
GRASP	1.57	0.0497	0.155	0.679	8.01	13.2	0.000815	1.3	RV	CELLTYPE	control_LMNA	7	15	EC
JDP2	1.55	0.0184	0.038	0.126	5.89	17.6	0.000148	1.74	RV	CELLTYPE	control_LMNA	7	15	EC
TSC22D3	1.54	0.00693	0.107	0.357	7.24	21.9	3.31e-05	2.16	RV	CELLTYPE	control_LMNA	7	15	EC
PRSS23	1.51	0.026	0.215	0.751	8.24	15.8	0.00029	1.58	RV	CELLTYPE	control_LMNA	7	15	EC
RYBP	1.5	0.00438	0.0687	0.247	6.7	25	1.23e-05	2.36	RV	CELLTYPE	control_LMNA	7	15	EC
B4GALT1	1.49	0.0217	0.207	0.751	8.23	16.8	0.0002	1.66	RV	CELLTYPE	control_LMNA	7	15	EC
CA4	1.47	0.0458	0.229	0.61	8.17	13.4	0.000727	1.34	RV	CELLTYPE	control_LMNA	7	15	EC
HYAL1	1.46	0.0147	0.0903	0.257	6.9	18.6	0.000104	1.83	RV	CELLTYPE	control_LMNA	7	15	EC
LMBR1	1.45	0.00443	0.256	0.837	8.4	24.6	1.37e-05	2.35	RV	CELLTYPE	control_LMNA	7	15	EC
SLC25A29	1.45	0.0183	0.101	0.306	7.09	17.7	0.000146	1.74	RV	CELLTYPE	control_LMNA	7	15	EC
ERN1	1.43	0.0244	0.0632	0.186	6.49	16.1	0.000261	1.61	RV	CELLTYPE	control_LMNA	7	15	EC
TRIM35	1.43	0.0249	0.0248	0.0495	4.88	16	0.000268	1.6	RV	CELLTYPE	control_LMNA	7	15	EC
SH3BGRL2	1.42	0.0125	0.0638	0.283	6.76	19.4	8.02e-05	1.9	RV	CELLTYPE	control_LMNA	7	15	EC
SPRED2	1.42	0.00347	0.22	0.872	8.34	26.3	8.21e-06	2.46	RV	CELLTYPE	control_LMNA	7	15	EC
EPB41L5	1.4	0.0185	0.0815	0.24	6.75	17.5	0.000157	1.73	RV	CELLTYPE	control_LMNA	7	15	EC
ARHGAP26	1.38	0.0221	1.01	3.31	10.4	16.6	0.000215	1.66	RV	CELLTYPE	control_LMNA	7	15	EC
MYO5C	1.38	0.0138	0.0884	0.273	6.87	19	9.08e-05	1.86	RV	CELLTYPE	control_LMNA	7	15	EC
CREB5	1.35	0.0329	0.245	0.781	8.33	14.7	0.000441	1.48	RV	CELLTYPE	control_LMNA	7	15	EC
HMCES	1.35	0.0318	0.0315	0.0759	5.38	14.9	0.00041	1.5	RV	CELLTYPE	control_LMNA	7	15	EC
ITGA5	1.35	0.0344	0.1	0.312	7.07	14.5	0.000485	1.46	RV	CELLTYPE	control_LMNA	7	15	EC
MFSD10	1.33	0.0284	0.0392	0.0877	5.58	15.4	0.000344	1.55	RV	CELLTYPE	control_LMNA	7	15	EC
ANKS1A	1.3	0.0139	0.265	0.721	8.31	18.9	9.42e-05	1.86	RV	CELLTYPE	control_LMNA	7	15	EC
GRB10	1.3	0.0284	0.45	1.73	9.29	15.4	0.00034	1.55	RV	CELLTYPE	control_LMNA	7	15	EC
HPCAL1	1.3	0.012	0.2	0.628	8.03	19.7	7.24e-05	1.92	RV	CELLTYPE	control_LMNA	7	15	EC
IFNGR1	1.27	0.0343	0.2	0.505	7.9	14.6	0.000466	1.47	RV	CELLTYPE	control_LMNA	7	15	EC
PLEKHG1	1.26	0.0362	1.06	3.16	10.3	14.3	0.000517	1.44	RV	CELLTYPE	control_LMNA	7	15	EC
NAV2	1.22	0.0308	0.256	0.87	8.44	15.1	0.000387	1.51	RV	CELLTYPE	control_LMNA	7	15	EC
CERK	1.21	0.0442	0.0944	0.241	6.85	13.6	0.000693	1.35	RV	CELLTYPE	control_LMNA	7	15	EC
STARD3	1.16	0.0344	0.0541	0.136	6.12	14.5	0.000477	1.46	RV	CELLTYPE	control_LMNA	7	15	EC
FLT1	1.15	0.0344	1.71	4.95	11	14.5	0.000484	1.46	RV	CELLTYPE	control_LMNA	7	15	EC
SNED1	1.15	0.0497	0.149	0.473	7.63	13.1	0.00082	1.3	RV	CELLTYPE	control_LMNA	7	15	EC
YBX3	1.13	0.0497	0.158	0.395	7.51	13.1	0.000822	1.3	RV	CELLTYPE	control_LMNA	7	15	EC
RASIP1	1.07	0.0308	0.194	0.532	7.89	15	0.000389	1.51	RV	CELLTYPE	control_LMNA	7	15	EC
PXN	1.06	0.0244	0.287	0.753	8.38	16.2	0.000253	1.61	RV	CELLTYPE	control_LMNA	7	15	EC
ACSL3	1.02	0.0458	0.176	0.419	7.66	13.4	0.000726	1.34	RV	CELLTYPE	control_LMNA	7	15	EC
PARD3B	0.896	0.0414	0.411	0.962	8.8	13.8	0.00062	1.38	RV	CELLTYPE	control_LMNA	7	15	EC

## Sheet: PKP2_control
Gene	logFC	FDR	mean_exp_control	mean_exp_genotype	logCPM	F	PValue	FDR_plot	Region	annotation_level	comparison	Observations_genotype	Observations_reference	cell_state
FAM25C	5.67	0.0137	0.00199	0.0197	3.33	22	3.8e-05	1.86	RV	CELLTYPE	control_PKP2	5	15	EC
ATP10A	3.96	2.92e-05	0.0245	0.389	6.68	57.9	5.06e-09	4.53	RV	CELLTYPE	control_PKP2	5	15	EC
MT1M	3.91	0.00217	0.0663	0.262	6.67	33	1.51e-06	2.66	RV	CELLTYPE	control_PKP2	5	15	EC
MT2A	3.88	0.00181	0.28	1.38	8.86	34.2	1.1e-06	2.74	RV	CELLTYPE	control_PKP2	5	15	EC
SERPINE1	3.85	2.92e-05	0.0447	0.438	6.91	59.2	3.94e-09	4.53	RV	CELLTYPE	control_PKP2	5	15	EC
SCGN	3.82	0.0268	0.00407	0.0502	4.46	18.6	0.000118	1.57	RV	CELLTYPE	control_PKP2	5	15	EC
MT1X	3.71	0.00798	0.0679	0.185	6.42	24.8	1.57e-05	2.1	RV	CELLTYPE	control_PKP2	5	15	EC
MT1E	3.68	0.000301	0.0559	0.223	6.44	43.7	1.04e-07	3.52	RV	CELLTYPE	control_PKP2	5	15	EC
FKBP5	3.58	0.0114	0.427	3.94	9.95	23	2.77e-05	1.94	RV	CELLTYPE	control_PKP2	5	15	EC
MUM1L1	3.51	0.0109	0.0254	0.29	6.38	23.5	2.37e-05	1.96	RV	CELLTYPE	control_PKP2	5	15	EC
FOSB	3.41	0.0245	0.00406	0.13	5.3	19	0.000102	1.61	RV	CELLTYPE	control_PKP2	5	15	EC
NRG1	3.35	0.0116	0.0829	0.92	7.79	22.8	2.96e-05	1.94	RV	CELLTYPE	control_PKP2	5	15	EC
COL25A1	2.98	0.00761	0.0355	0.286	6.4	26	1.08e-05	2.12	RV	CELLTYPE	control_PKP2	5	15	EC
LINC01088	2.88	0.0382	0.0348	0.245	6.4	16.8	0.000225	1.42	RV	CELLTYPE	control_PKP2	5	15	EC
CSRNP1	2.75	0.0153	0.0333	0.212	6.19	21.5	4.49e-05	1.82	RV	CELLTYPE	control_PKP2	5	15	EC
DDIT4	2.6	0.00798	0.149	0.722	7.92	24.8	1.59e-05	2.1	RV	CELLTYPE	control_PKP2	5	15	EC
FLVCR2	2.54	0.0369	0.0156	0.153	5.62	16.9	0.000214	1.43	RV	CELLTYPE	control_PKP2	5	15	EC
KCNT2	2.47	0.0116	0.0604	0.306	6.68	22.6	3.11e-05	1.94	RV	CELLTYPE	control_PKP2	5	15	EC
CDA	2.45	0.0306	0.0288	0.076	5.18	17.9	0.000149	1.51	RV	CELLTYPE	control_PKP2	5	15	EC
CARMIL1	2.39	0.0114	0.0778	0.37	7	23.1	2.67e-05	1.94	RV	CELLTYPE	control_PKP2	5	15	EC
SLC41A2	2.39	0.0442	0.0195	0.0706	4.95	16.1	0.000288	1.35	RV	CELLTYPE	control_PKP2	5	15	EC
BCO2	2.38	0.0316	0.0527	0.226	6.41	17.6	0.000167	1.5	RV	CELLTYPE	control_PKP2	5	15	EC
ARRDC2	2.24	0.00797	0.0397	0.166	6.07	25.1	1.45e-05	2.1	RV	CELLTYPE	control_PKP2	5	15	EC
PLCXD3	2.09	0.0116	0.123	0.449	7.38	22.6	3.11e-05	1.94	RV	CELLTYPE	control_PKP2	5	15	EC
SNTG2	2.07	0.0369	0.322	1.08	8.76	17	0.000207	1.43	RV	CELLTYPE	control_PKP2	5	15	EC
ITPKC	2.04	0.0231	0.0538	0.262	6.53	19.4	9.14e-05	1.64	RV	CELLTYPE	control_PKP2	5	15	EC
BAIAP2	2	0.0442	0.0348	0.163	6	16.1	0.000291	1.35	RV	CELLTYPE	control_PKP2	5	15	EC
RIPOR2	1.91	0.0245	0.0527	0.249	6.48	19	0.000102	1.61	RV	CELLTYPE	control_PKP2	5	15	EC
TIPARP	1.87	0.028	0.0301	0.141	5.77	18.4	0.000126	1.55	RV	CELLTYPE	control_PKP2	5	15	EC
TSC22D3	1.87	0.00681	0.107	0.428	7.29	27.5	7.08e-06	2.17	RV	CELLTYPE	control_PKP2	5	15	EC
RHOB	1.86	0.0405	0.0821	0.348	7	16.5	0.00025	1.39	RV	CELLTYPE	control_PKP2	5	15	EC
RNF115	1.73	0.0183	0.385	1.5	9.03	20.5	6.18e-05	1.74	RV	CELLTYPE	control_PKP2	5	15	EC
CCND3	1.71	0.0224	0.302	1.19	8.72	19.6	8.54e-05	1.65	RV	CELLTYPE	control_PKP2	5	15	EC
ITGA5	1.63	0.0391	0.1	0.366	7.12	16.7	0.000234	1.41	RV	CELLTYPE	control_PKP2	5	15	EC
CORO2B	1.57	0.0306	0.0612	0.229	6.46	17.9	0.000151	1.51	RV	CELLTYPE	control_PKP2	5	15	EC
PDZD2	1.48	0.017	0.392	1.57	9.03	20.8	5.61e-05	1.77	RV	CELLTYPE	control_PKP2	5	15	EC
ESYT2	1.46	0.0405	0.501	1.67	9.31	16.5	0.000252	1.39	RV	CELLTYPE	control_PKP2	5	15	EC
IFNGR1	1.37	0.0442	0.2	0.507	7.85	16.1	0.00029	1.35	RV	CELLTYPE	control_PKP2	5	15	EC
SNED1	1.35	0.05	0.149	0.493	7.58	15.6	0.000346	1.3	RV	CELLTYPE	control_PKP2	5	15	EC
AC016831.7	1.34	0.0306	0.944	2.76	10.1	17.9	0.000149	1.51	RV	CELLTYPE	control_PKP2	5	15	EC
PRKX	1.34	0.0245	0.0922	0.382	7.1	18.9	0.000106	1.61	RV	CELLTYPE	control_PKP2	5	15	EC
PER1	1.32	0.0404	0.0968	0.235	6.8	16.5	0.000245	1.39	RV	CELLTYPE	control_PKP2	5	15	EC

## Sheet: PVneg_control
Gene	logFC	FDR	mean_exp_control	mean_exp_genotype	logCPM	F	PValue	FDR_plot	Region	annotation_level	comparison	Observations_genotype	Observations_reference	cell_state
FAM19A5	3.66	0.0339	0.00107	0.0223	3	21.1	5.66e-05	1.47	RV	CELLTYPE	control_PVneg	4	15	EC
SCGN	3.63	0.0244	0.00407	0.0739	4.5	23.1	2.94e-05	1.61	RV	CELLTYPE	control_PVneg	4	15	EC
SLC27A6	3.36	0.0139	0.0223	0.628	6.68	29.7	4.29e-06	1.86	RV	CELLTYPE	control_PVneg	4	15	EC
SERPINE1	3.34	0.0223	0.0447	0.509	6.88	25.2	1.55e-05	1.65	RV	CELLTYPE	control_PVneg	4	15	EC
CSMD1	3.22	0.00185	0.0416	0.758	7.09	42.8	1.61e-07	2.73	RV	CELLTYPE	control_PVneg	4	15	EC
ZMAT4	2.95	0.0238	0.004	0.0471	3.76	23.7	2.46e-05	1.62	RV	CELLTYPE	control_PVneg	4	15	EC
ATP10A	2.89	0.0139	0.0245	0.239	5.94	29.3	4.83e-06	1.86	RV	CELLTYPE	control_PVneg	4	15	EC
SLC30A10	2.76	0.0391	0.00713	0.121	4.57	19.4	9.72e-05	1.41	RV	CELLTYPE	control_PVneg	4	15	EC
FKBP5	2.72	0.0409	0.427	3.2	9.59	19.2	0.000107	1.39	RV	CELLTYPE	control_PVneg	4	15	EC
SLC26A3	2.32	0.0391	0.2	1.61	8.5	19.7	8.98e-05	1.41	RV	CELLTYPE	control_PVneg	4	15	EC
INO80D	2.22	0.00819	0.161	1.15	8.1	33.8	1.42e-06	2.09	RV	CELLTYPE	control_PVneg	4	15	EC
PIEZO2	2.16	0.0339	0.0234	0.0988	5.13	20.7	6.36e-05	1.47	RV	CELLTYPE	control_PVneg	4	15	EC
DOCK5	2.01	0.0379	0.0746	0.332	6.76	20.2	7.57e-05	1.42	RV	CELLTYPE	control_PVneg	4	15	EC
BAIAP2	1.93	0.0238	0.0348	0.168	5.83	23.7	2.48e-05	1.62	RV	CELLTYPE	control_PVneg	4	15	EC
CCND3	1.64	0.0223	0.302	1.22	8.65	25.3	1.53e-05	1.65	RV	CELLTYPE	control_PVneg	4	15	EC
KCNN3	1.64	0.0244	0.0402	0.197	6.04	23	3.06e-05	1.61	RV	CELLTYPE	control_PVneg	4	15	EC
BID	1.61	0.0391	0.0367	0.139	5.62	19.4	9.86e-05	1.41	RV	CELLTYPE	control_PVneg	4	15	EC
SLC22A23	1.6	0.0391	0.0586	0.247	6.47	19.5	9.43e-05	1.41	RV	CELLTYPE	control_PVneg	4	15	EC
TLE1	1.6	0.0339	0.149	0.528	7.53	21.3	5.29e-05	1.47	RV	CELLTYPE	control_PVneg	4	15	EC
INSR	1.57	0.0493	0.304	1.06	8.4	18.3	0.000143	1.31	RV	CELLTYPE	control_PVneg	4	15	EC
CORO2B	1.56	0.0238	0.0612	0.215	6.29	24.1	2.21e-05	1.62	RV	CELLTYPE	control_PVneg	4	15	EC
RNF115	1.55	0.0339	0.385	1.36	8.86	20.9	5.93e-05	1.47	RV	CELLTYPE	control_PVneg	4	15	EC
CHST3	1.51	0.0493	0.0456	0.172	5.96	18.2	0.000145	1.31	RV	CELLTYPE	control_PVneg	4	15	EC
PIP5K1C	1.48	0.0339	0.0766	0.257	6.56	20.7	6.31e-05	1.47	RV	CELLTYPE	control_PVneg	4	15	EC
PRKX	1.36	0.0238	0.0922	0.326	6.88	23.7	2.47e-05	1.62	RV	CELLTYPE	control_PVneg	4	15	EC
PDZD2	1.23	0.0391	0.392	1.27	8.82	19.8	8.63e-05	1.41	RV	CELLTYPE	control_PVneg	4	15	EC
SPRED2	1.22	0.0339	0.22	0.653	7.95	20.9	5.9e-05	1.47	RV	CELLTYPE	control_PVneg	4	15	EC

## Sheet: RBM20_control
Gene	logFC	FDR	mean_exp_control	mean_exp_genotype	logCPM	F	PValue	FDR_plot	Region	annotation_level	comparison	Observations_genotype	Observations_reference	cell_state
NETO1	4.81	0.00425	0.00487	0.0466	4.55	29	3.49e-06	2.37	RV	CELLTYPE	control_RBM20	5	15	EC
HBB	4.58	0.00355	0.00612	0.0724	5.04	30	2.59e-06	2.45	RV	CELLTYPE	control_RBM20	5	15	EC
HBA2	4.09	0.0209	0.00168	0.0226	3.81	21.5	3.82e-05	1.68	RV	CELLTYPE	control_RBM20	5	15	EC
MT1A	4.05	0.0218	0.0112	0.0229	4.07	21.2	4.17e-05	1.66	RV	CELLTYPE	control_RBM20	5	15	EC
COL25A1	3.93	0.000885	0.0355	0.355	6.92	40.2	1.61e-07	3.05	RV	CELLTYPE	control_RBM20	5	15	EC
AC141930.3	3.91	0.013	0.00632	0.0202	3.84	24	1.65e-05	1.89	RV	CELLTYPE	control_RBM20	5	15	EC
MT1M	3.83	0.0031	0.0663	0.183	6.55	32.1	1.41e-06	2.51	RV	CELLTYPE	control_RBM20	5	15	EC
MT1E	3.65	0.00234	0.0559	0.161	6.39	35	6.4e-07	2.63	RV	CELLTYPE	control_RBM20	5	15	EC
MT2A	3.59	0.0031	0.28	0.824	8.65	32.2	1.38e-06	2.51	RV	CELLTYPE	control_RBM20	5	15	EC
MT1X	3.47	0.00635	0.0679	0.108	6.2	27.4	5.79e-06	2.2	RV	CELLTYPE	control_RBM20	5	15	EC
SERPINE1	2.86	0.00658	0.0447	0.19	6.36	26.9	6.6e-06	2.18	RV	CELLTYPE	control_RBM20	5	15	EC
CSRNP1	2.64	0.0106	0.0333	0.128	5.95	24.9	1.25e-05	1.98	RV	CELLTYPE	control_RBM20	5	15	EC
SNTG2	2.14	0.0402	0.322	0.891	8.78	18.6	0.000103	1.4	RV	CELLTYPE	control_RBM20	5	15	EC
LPL	2.13	0.0165	0.118	0.467	7.64	22.4	2.79e-05	1.78	RV	CELLTYPE	control_RBM20	5	15	EC
TSC22D3	1.53	0.0402	0.107	0.252	7.08	18.1	0.000122	1.4	RV	CELLTYPE	control_RBM20	5	15	EC

## Sheet: TTN_control
Gene	logFC	FDR	mean_exp_control	mean_exp_genotype	logCPM	F	PValue	FDR_plot	Region	annotation_level	comparison	Observations_genotype	Observations_reference	cell_state
NPPB	5.3	0.0024	0.011	0.273	6.27	30.5	2.87e-06	2.62	RV	CELLTYPE	control_TTN	6	15	EC
UMODL1	4.76	0.0121	0.00113	0.0361	4.12	19.9	7.56e-05	1.92	RV	CELLTYPE	control_TTN	6	15	EC
COL25A1	4.38	4.63e-06	0.0355	0.729	7.55	71.2	4.08e-10	5.33	RV	CELLTYPE	control_TTN	6	15	EC
FAM19A5	4.32	0.0024	0.00107	0.0177	3.35	30.3	3.06e-06	2.62	RV	CELLTYPE	control_TTN	6	15	EC
NETO1	4.17	0.00601	0.00487	0.0447	4.35	25	1.43e-05	2.22	RV	CELLTYPE	control_TTN	6	15	EC
NPPA	3.46	0.0112	0.00466	0.0751	4.86	21	5.22e-05	1.95	RV	CELLTYPE	control_TTN	6	15	EC
DLGAP1-AS4	3.33	0.0251	0.00145	0.0127	3.17	16.2	0.000272	1.6	RV	CELLTYPE	control_TTN	6	15	EC
AC021504.1	3.26	0.0442	0.0029	0.0185	3.52	13.8	0.000678	1.35	RV	CELLTYPE	control_TTN	6	15	EC
AC141930.3	3.13	0.0107	0.00632	0.0216	3.79	21.3	4.69e-05	1.97	RV	CELLTYPE	control_TTN	6	15	EC
MT1M	3.12	0.0362	0.0663	0.208	6.57	14.5	0.000507	1.44	RV	CELLTYPE	control_TTN	6	15	EC
FKBP5	2.8	0.0119	0.427	2.49	9.66	20.3	6.48e-05	1.92	RV	CELLTYPE	control_TTN	6	15	EC
BAIAP2	2.74	0.000142	0.0348	0.235	6.41	47.9	3.76e-08	3.85	RV	CELLTYPE	control_TTN	6	15	EC
F2RL3	2.69	0.0189	0.0193	0.0895	5.34	17.9	0.000147	1.72	RV	CELLTYPE	control_TTN	6	15	EC
PNMT	2.69	0.0192	0.00832	0.0362	4.29	17.8	0.000153	1.72	RV	CELLTYPE	control_TTN	6	15	EC
RASL10A	2.68	0.0024	0.016	0.0739	5.06	30.1	3.17e-06	2.62	RV	CELLTYPE	control_TTN	6	15	EC
AC100802.1	2.55	0.0207	0.00802	0.0262	4	17.4	0.000181	1.68	RV	CELLTYPE	control_TTN	6	15	EC
LPL	2.54	0.000142	0.118	0.755	7.96	46.7	4.99e-08	3.85	RV	CELLTYPE	control_TTN	6	15	EC
MIR210HG	2.52	0.0112	0.0112	0.0301	4.18	20.9	5.37e-05	1.95	RV	CELLTYPE	control_TTN	6	15	EC
MT1E	2.47	0.0346	0.0559	0.135	6.16	14.7	0.000475	1.46	RV	CELLTYPE	control_TTN	6	15	EC
ARRDC2	2.35	0.000674	0.0397	0.186	6.25	37.9	4.03e-07	3.17	RV	CELLTYPE	control_TTN	6	15	EC
KIAA1549	2.34	0.0073	0.0576	0.266	6.67	24	1.99e-05	2.14	RV	CELLTYPE	control_TTN	6	15	EC
SERPINE1	2.24	0.0238	0.0447	0.172	6.09	16.5	0.000249	1.62	RV	CELLTYPE	control_TTN	6	15	EC
DDIT4	2.22	0.0107	0.149	0.644	7.92	21.3	4.67e-05	1.97	RV	CELLTYPE	control_TTN	6	15	EC
CSRNP1	2.18	0.0119	0.0333	0.136	5.9	20.2	6.73e-05	1.92	RV	CELLTYPE	control_TTN	6	15	EC
IGSF9B	2.14	0.00912	0.0116	0.0788	5.06	22.5	3.21e-05	2.04	RV	CELLTYPE	control_TTN	6	15	EC
LSS	2.14	0.0024	0.0678	0.299	6.84	30.2	3.12e-06	2.62	RV	CELLTYPE	control_TTN	6	15	EC
CPAMD8	2.09	0.0112	0.209	0.813	8.31	20.9	5.32e-05	1.95	RV	CELLTYPE	control_TTN	6	15	EC
NCKIPSD	2.09	0.0075	0.0197	0.0733	5.13	23.4	2.38e-05	2.13	RV	CELLTYPE	control_TTN	6	15	EC
ZBTB16	2.02	0.0331	0.805	3.27	10.2	15	0.000427	1.48	RV	CELLTYPE	control_TTN	6	15	EC
CORO2B	2.01	0.000674	0.0612	0.272	6.7	38	3.93e-07	3.17	RV	CELLTYPE	control_TTN	6	15	EC
KCNB1	2.01	0.0102	0.098	0.443	7.37	21.6	4.2e-05	1.99	RV	CELLTYPE	control_TTN	6	15	EC
EGFR	1.92	0.0121	0.213	0.924	8.39	19.9	7.36e-05	1.92	RV	CELLTYPE	control_TTN	6	15	EC
ZDHHC11B	1.87	0.0237	0.0146	0.0538	4.79	16.5	0.000245	1.63	RV	CELLTYPE	control_TTN	6	15	EC
CACNB4	1.86	0.0302	0.0132	0.0482	4.66	15.4	0.000372	1.52	RV	CELLTYPE	control_TTN	6	15	EC
AL445426.1	1.8	0.0346	0.157	0.536	7.81	14.7	0.000476	1.46	RV	CELLTYPE	control_TTN	6	15	EC
ADAMTS9-AS2	1.78	0.00364	0.261	0.889	8.5	27.7	6.41e-06	2.44	RV	CELLTYPE	control_TTN	6	15	EC
CDA	1.75	0.045	0.0288	0.0521	5	13.7	0.00071	1.35	RV	CELLTYPE	control_TTN	6	15	EC
TMEM233	1.75	0.0207	0.0491	0.206	6.37	17.4	0.000179	1.68	RV	CELLTYPE	control_TTN	6	15	EC
ATOH8	1.73	0.0101	0.0775	0.265	6.82	22	3.71e-05	1.99	RV	CELLTYPE	control_TTN	6	15	EC
ESYT2	1.69	0.00251	0.501	1.72	9.42	29.3	3.98e-06	2.6	RV	CELLTYPE	control_TTN	6	15	EC
GGT5	1.69	0.0199	0.0579	0.13	6.12	17.6	0.000165	1.7	RV	CELLTYPE	control_TTN	6	15	EC
SH3RF3	1.68	0.0119	0.29	1.03	8.59	20.4	6.4e-05	1.92	RV	CELLTYPE	control_TTN	6	15	EC
SNTG2	1.68	0.0264	0.322	0.846	8.66	15.9	0.000309	1.58	RV	CELLTYPE	control_TTN	6	15	EC
DENND3	1.65	0.0193	0.175	0.679	8.01	17.7	0.000158	1.72	RV	CELLTYPE	control_TTN	6	15	EC
GRASP	1.64	0.0243	0.155	0.614	7.9	16.4	0.000257	1.61	RV	CELLTYPE	control_TTN	6	15	EC
GRB10	1.58	0.00601	0.45	1.57	9.25	25	1.45e-05	2.22	RV	CELLTYPE	control_TTN	6	15	EC
BID	1.57	0.00912	0.0367	0.112	5.75	22.5	3.15e-05	2.04	RV	CELLTYPE	control_TTN	6	15	EC
KLF9	1.55	0.0227	0.114	0.427	7.41	16.8	0.000217	1.64	RV	CELLTYPE	control_TTN	6	15	EC
CA4	1.54	0.0168	0.229	0.694	8.26	18.4	0.000127	1.78	RV	CELLTYPE	control_TTN	6	15	EC
CCND3	1.54	0.0119	0.302	1.02	8.7	20.2	6.67e-05	1.92	RV	CELLTYPE	control_TTN	6	15	EC
RNF115	1.54	0.0101	0.385	1.23	8.97	21.9	3.9e-05	1.99	RV	CELLTYPE	control_TTN	6	15	EC
RPGR	1.54	0.0336	0.13	0.324	7.29	14.9	0.000441	1.47	RV	CELLTYPE	control_TTN	6	15	EC
EPB41L5	1.53	0.0101	0.0815	0.263	6.83	21.8	4.02e-05	1.99	RV	CELLTYPE	control_TTN	6	15	EC
TSC22D3	1.53	0.00601	0.107	0.333	7.17	25	1.45e-05	2.22	RV	CELLTYPE	control_TTN	6	15	EC
ZBTB8A	1.53	0.0307	0.0147	0.0571	4.87	15.3	0.000383	1.51	RV	CELLTYPE	control_TTN	6	15	EC
ATP7B	1.51	0.0119	0.0271	0.109	5.62	20.6	5.99e-05	1.92	RV	CELLTYPE	control_TTN	6	15	EC
CLMN	1.5	0.0237	0.0692	0.266	6.72	16.5	0.000246	1.63	RV	CELLTYPE	control_TTN	6	15	EC
EEF1A2	1.5	0.0235	0.0161	0.0714	5.08	16.7	0.000231	1.63	RV	CELLTYPE	control_TTN	6	15	EC
TNNT3	1.49	0.0331	0.0906	0.318	7.06	15	0.000431	1.48	RV	CELLTYPE	control_TTN	6	15	EC
KLF12	1.44	0.0149	0.36	1.24	8.95	19	0.000102	1.83	RV	CELLTYPE	control_TTN	6	15	EC
PIP5K1C	1.43	0.0256	0.0766	0.215	6.63	16.1	0.000279	1.59	RV	CELLTYPE	control_TTN	6	15	EC
GRAMD4	1.42	0.0203	0.0412	0.135	5.96	17.5	0.000172	1.69	RV	CELLTYPE	control_TTN	6	15	EC
DSCAML1	1.41	0.0338	0.0887	0.291	6.99	14.8	0.000455	1.47	RV	CELLTYPE	control_TTN	6	15	EC
LDLRAD4	1.41	0.0251	0.787	2.67	10	16.2	0.00027	1.6	RV	CELLTYPE	control_TTN	6	15	EC
CTDSPL	1.4	0.0276	0.142	0.529	7.71	15.7	0.000325	1.56	RV	CELLTYPE	control_TTN	6	15	EC
GALNT18	1.4	0.0119	0.739	2.11	9.78	20.1	6.91e-05	1.92	RV	CELLTYPE	control_TTN	6	15	EC
IFNGR1	1.4	0.00912	0.2	0.532	7.94	22.5	3.19e-05	2.04	RV	CELLTYPE	control_TTN	6	15	EC
LRRC8A	1.4	0.0102	0.0828	0.215	6.69	21.5	4.33e-05	1.99	RV	CELLTYPE	control_TTN	6	15	EC
PDZD2	1.4	0.0052	0.392	1.28	9	26	1.05e-05	2.28	RV	CELLTYPE	control_TTN	6	15	EC
WDR47	1.4	0.0264	0.0337	0.0944	5.6	15.9	0.000303	1.58	RV	CELLTYPE	control_TTN	6	15	EC
NINJ2	1.37	0.0192	0.0674	0.184	6.48	17.8	0.000154	1.72	RV	CELLTYPE	control_TTN	6	15	EC
TMCC3	1.37	0.0331	0.0756	0.225	6.67	15	0.000423	1.48	RV	CELLTYPE	control_TTN	6	15	EC
MTUS1	1.36	0.0159	0.414	1.16	8.97	18.7	0.000114	1.8	RV	CELLTYPE	control_TTN	6	15	EC
STK39	1.35	0.0395	0.0555	0.185	6.35	14.2	0.00057	1.4	RV	CELLTYPE	control_TTN	6	15	EC
WDR78	1.35	0.0391	0.0259	0.0483	4.93	14.3	0.000561	1.41	RV	CELLTYPE	control_TTN	6	15	EC
SH3BGRL2	1.34	0.0119	0.0638	0.224	6.57	20.2	6.81e-05	1.92	RV	CELLTYPE	control_TTN	6	15	EC
SLC25A29	1.34	0.0264	0.101	0.259	6.98	15.9	0.000309	1.58	RV	CELLTYPE	control_TTN	6	15	EC
CDK14	1.33	0.02	0.164	0.608	7.89	17.6	0.000167	1.7	RV	CELLTYPE	control_TTN	6	15	EC
OTUD7A	1.33	0.0159	0.0478	0.117	5.92	18.7	0.000115	1.8	RV	CELLTYPE	control_TTN	6	15	EC
PER1	1.32	0.0073	0.0968	0.22	6.81	24	1.94e-05	2.14	RV	CELLTYPE	control_TTN	6	15	EC
LMBR1	1.31	0.0101	0.256	0.734	8.3	21.9	3.89e-05	1.99	RV	CELLTYPE	control_TTN	6	15	EC
CERK	1.3	0.0227	0.0944	0.256	6.91	16.9	0.000214	1.64	RV	CELLTYPE	control_TTN	6	15	EC
ITGA5	1.29	0.0298	0.1	0.257	6.94	15.4	0.000362	1.53	RV	CELLTYPE	control_TTN	6	15	EC
RYBP	1.28	0.0116	0.0687	0.197	6.5	20.7	5.75e-05	1.93	RV	CELLTYPE	control_TTN	6	15	EC
ATP1A1	1.27	0.0121	0.15	0.43	7.57	19.9	7.34e-05	1.92	RV	CELLTYPE	control_TTN	6	15	EC
IMPDH1	1.27	0.0298	0.0281	0.0704	5.25	15.4	0.000365	1.53	RV	CELLTYPE	control_TTN	6	15	EC
MINDY2	1.27	0.0447	0.138	0.383	7.46	13.7	0.000696	1.35	RV	CELLTYPE	control_TTN	6	15	EC
STARD3	1.23	0.0215	0.0541	0.131	6.1	17.2	0.000189	1.67	RV	CELLTYPE	control_TTN	6	15	EC
SPRED2	1.22	0.0156	0.22	0.686	8.14	18.8	0.000109	1.81	RV	CELLTYPE	control_TTN	6	15	EC
NAV2	1.21	0.0232	0.256	0.769	8.34	16.7	0.000225	1.63	RV	CELLTYPE	control_TTN	6	15	EC
PRKX	1.21	0.0122	0.0922	0.303	7.01	19.8	7.76e-05	1.91	RV	CELLTYPE	control_TTN	6	15	EC
ELMO1	1.2	0.0447	1.19	3.46	10.5	13.7	0.000695	1.35	RV	CELLTYPE	control_TTN	6	15	EC
CREB5	1.19	0.0494	0.245	0.731	8.28	13.4	0.000787	1.31	RV	CELLTYPE	control_TTN	6	15	EC
ANKS1A	1.17	0.0235	0.265	0.681	8.27	16.7	0.000232	1.63	RV	CELLTYPE	control_TTN	6	15	EC
ARHGAP26	1.16	0.0406	1.01	2.56	10.2	14.1	0.000607	1.39	RV	CELLTYPE	control_TTN	6	15	EC
PKD1	1.15	0.0331	0.0687	0.152	6.3	15	0.000431	1.48	RV	CELLTYPE	control_TTN	6	15	EC
WDR60	1.15	0.0264	0.298	0.655	8.34	15.9	0.000309	1.58	RV	CELLTYPE	control_TTN	6	15	EC
SEPT9	1.14	0.0346	0.187	0.514	7.82	14.7	0.00047	1.46	RV	CELLTYPE	control_TTN	6	15	EC
TBCD	1.14	0.0291	0.358	0.992	8.7	15.5	0.000351	1.54	RV	CELLTYPE	control_TTN	6	15	EC
ACSL3	1.11	0.0192	0.176	0.432	7.69	17.9	0.000151	1.72	RV	CELLTYPE	control_TTN	6	15	EC
HPCAL1	1.11	0.0442	0.2	0.538	7.91	13.8	0.000675	1.35	RV	CELLTYPE	control_TTN	6	15	EC
DOCK9	1.1	0.0441	1.01	2.8	10.2	13.8	0.000668	1.36	RV	CELLTYPE	control_TTN	6	15	EC
AKT3	1.07	0.0317	0.818	2.14	9.89	15.2	0.000402	1.5	RV	CELLTYPE	control_TTN	6	15	EC
SMARCA2	1.02	0.0337	0.283	0.726	8.35	14.9	0.000451	1.47	RV	CELLTYPE	control_TTN	6	15	EC
PARD3B	0.858	0.0374	0.411	0.877	8.75	14.4	0.000531	1.43	RV	CELLTYPE	control_TTN	6	15	EC
