# Supplementary material for: Pathogenic variants damage cell composition and single cell transcription in cardiomyopathies
Source: Science. Author manuscript; Available in PMC 2022 Oct 3. (PMC9528698; doi:10.1126/science.abo1984)
Supplement: Supp table 33 [file NIHMS1835045-supplement-Supp_table_33.xlsx]

## Sheet: Index
Column name	Description
Gene	Gene symbol, Ensembl 84
logFC	log2-fold change
FDR	False discovery rate; FDR is the PValue after (by default) Benjamini-Hochberg correction.
mean_exp_control	Mean expression values across controls
mean_exp_genotype	Mean expression values across disease samples
logCPM	logCPM is the average expression of all pseudobulked samples for that particular gene across all samples on the log2-scale expressed in counts per million (cpm, as calculated by edgeR after normalization).
F	Output of quasi-likelihood F-test
PValue	PValue is the nominal p-value derived from F
FDR_plot	-log10(False discovery rate)
Region	Studied region (LV or RV)
annotation_level	Cell-type or cell-state
cell_state/state	Specification which cell-type or state was analysed
comparison	Specification control_GENOTYPE
Observations_genotype	Numbers of Patients included in edgeR (patients with low number of nuclei have been excluded)
Observations_reference	Numbers of Patients included in edgeR (patients with low number of nuclei have been excluded)

## Sheet: control_LMNA
Gene	logFC	FDR	mean_exp_control	mean_exp_genotype	logCPM	F	PValue	FDR_plot	Region	annotation_level	comparison	Observations_genotype	Observations_reference	cell_state
CXCL10	11.8	4.68e-08	0.0243	0	4.23	110	4.1e-12	7.33	RV	CELLTYPE	control_LMNA	7	15	EC
TNC	5.72	0.000476	0.0474	0.00253	4.5	36.5	4.36e-07	3.32	RV	CELLTYPE	control_LMNA	7	15	EC
GRXCR2	5.11	0.00395	0.0288	0.00152	4.14	25.4	1.07e-05	2.4	RV	CELLTYPE	control_LMNA	7	15	EC
CCL2	4.66	0.000166	0.1	0.00412	5.82	45.7	4.39e-08	3.78	RV	CELLTYPE	control_LMNA	7	15	EC
SELE	4.46	0.000476	0.0206	0.00317	3.82	36.4	4.46e-07	3.32	RV	CELLTYPE	control_LMNA	7	15	EC
AC007952.4	4.39	0.00443	0.0162	0.00227	3.39	24.6	1.38e-05	2.35	RV	CELLTYPE	control_LMNA	7	15	EC
FAM167B	4	0.000422	0.0212	0.0035	3.77	39.8	1.85e-07	3.37	RV	CELLTYPE	control_LMNA	7	15	EC
IDO1	3.61	0.00535	0.0374	0.00541	4.49	23.4	2.02e-05	2.27	RV	CELLTYPE	control_LMNA	7	15	EC
APLNR	3.42	0.00307	0.0183	0.00485	3.7	26.8	7.01e-06	2.51	RV	CELLTYPE	control_LMNA	7	15	EC
PPP1R3C	3.42	0.0244	0.0279	0.00603	4.32	16.1	0.000261	1.61	RV	CELLTYPE	control_LMNA	7	15	EC
REEP2	3.28	0.00307	0.0167	0.00242	3.42	26.9	6.8e-06	2.51	RV	CELLTYPE	control_LMNA	7	15	EC
TNFSF10	3.03	0.000487	0.214	0.0551	7.03	35.6	5.55e-07	3.31	RV	CELLTYPE	control_LMNA	7	15	EC
TMEM26	3.01	0.0477	0.0165	0.00224	3.32	13.3	0.000766	1.32	RV	CELLTYPE	control_LMNA	7	15	EC
G0S2	2.94	0.024	0.0361	0.00374	4.24	16.3	0.000246	1.62	RV	CELLTYPE	control_LMNA	7	15	EC
COL1A1	2.85	0.0122	0.0219	0.00827	3.92	19.5	7.53e-05	1.91	RV	CELLTYPE	control_LMNA	7	15	EC
COL15A1	2.78	0.000476	0.218	0.0873	6.94	37.9	3.03e-07	3.32	RV	CELLTYPE	control_LMNA	7	15	EC
MYH7B	2.77	0.0344	0.0472	0.0163	5.17	14.6	0.00047	1.46	RV	CELLTYPE	control_LMNA	7	15	EC
ALPK2	2.76	0.0244	0.0188	0.00916	3.96	16.2	0.000256	1.61	RV	CELLTYPE	control_LMNA	7	15	EC
AL033504.1	2.74	0.00443	0.0153	0.00699	3.7	24.4	1.48e-05	2.35	RV	CELLTYPE	control_LMNA	7	15	EC
SLC6A6	2.67	0.000476	0.112	0.0326	6.06	37	3.79e-07	3.32	RV	CELLTYPE	control_LMNA	7	15	EC
IFIT2	2.66	0.0144	0.0181	0.00872	3.95	18.7	0.000101	1.84	RV	CELLTYPE	control_LMNA	7	15	EC
CXCL12	2.63	0.000166	0.199	0.058	6.9	44.5	5.81e-08	3.78	RV	CELLTYPE	control_LMNA	7	15	EC
GBP1	2.63	0.0065	0.0802	0.0351	5.76	22.5	2.79e-05	2.19	RV	CELLTYPE	control_LMNA	7	15	EC
KLHL6	2.61	0.0128	0.0216	0.0113	4.06	19.3	8.29e-05	1.89	RV	CELLTYPE	control_LMNA	7	15	EC
FASN	2.56	0.0497	0.0165	0.00326	3.31	13.1	0.000824	1.3	RV	CELLTYPE	control_LMNA	7	15	EC
PTPRC	2.55	0.0326	0.0144	0.00391	3.38	14.8	0.000432	1.49	RV	CELLTYPE	control_LMNA	7	15	EC
ISG15	2.53	0.0184	0.0636	0.0252	5.54	17.6	0.00015	1.73	RV	CELLTYPE	control_LMNA	7	15	EC
PKNOX2	2.52	0.0224	0.016	0.00676	3.64	16.5	0.000223	1.65	RV	CELLTYPE	control_LMNA	7	15	EC
CHRM2	2.51	0.0232	0.0303	0.0133	4.57	16.4	0.000236	1.63	RV	CELLTYPE	control_LMNA	7	15	EC
ADCY5	2.5	0.034	0.0249	0.008	4.15	14.6	0.000459	1.47	RV	CELLTYPE	control_LMNA	7	15	EC
CORIN	2.47	0.0271	0.0259	0.0144	4.53	15.6	0.00032	1.57	RV	CELLTYPE	control_LMNA	7	15	EC
LINC00881	2.45	0.0311	0.0141	0.0042	3.46	15	0.000397	1.51	RV	CELLTYPE	control_LMNA	7	15	EC
CPNE5	2.43	0.00493	0.0461	0.0234	4.99	23.9	1.73e-05	2.31	RV	CELLTYPE	control_LMNA	7	15	EC
MRPS6	2.43	0.0167	0.0146	0.00648	3.57	18.1	0.000127	1.78	RV	CELLTYPE	control_LMNA	7	15	EC
COL12A1	2.39	0.0404	0.0138	0.00807	3.63	13.9	0.000598	1.39	RV	CELLTYPE	control_LMNA	7	15	EC
CLVS1	2.32	0.00535	0.0519	0.0338	5.14	23.5	1.98e-05	2.27	RV	CELLTYPE	control_LMNA	7	15	EC
MYH6	2.31	0.0139	0.0438	0.00896	4.59	19	9.24e-05	1.86	RV	CELLTYPE	control_LMNA	7	15	EC
IRS1	2.29	0.0193	0.0148	0.00945	3.76	17.3	0.000167	1.71	RV	CELLTYPE	control_LMNA	7	15	EC
JAK3	2.29	0.0084	0.0198	0.0127	4.03	21.2	4.2e-05	2.08	RV	CELLTYPE	control_LMNA	7	15	EC
NTN1	2.29	0.0065	0.128	0.0418	6.26	22.5	2.74e-05	2.19	RV	CELLTYPE	control_LMNA	7	15	EC
LRP1	2.24	0.00199	0.0349	0.015	4.56	29.5	3.14e-06	2.7	RV	CELLTYPE	control_LMNA	7	15	EC
GBP2	2.22	0.00932	0.0659	0.03	5.47	20.8	4.91e-05	2.03	RV	CELLTYPE	control_LMNA	7	15	EC
BMPER	2.19	0.0497	0.152	0.038	6.26	13.2	0.000811	1.3	RV	CELLTYPE	control_LMNA	7	15	EC
GBP4	2.17	0.026	0.0624	0.0328	5.41	15.8	0.000292	1.58	RV	CELLTYPE	control_LMNA	7	15	EC
AL583785.1	2.15	0.0299	0.046	0.0193	4.92	15.2	0.00037	1.52	RV	CELLTYPE	control_LMNA	7	15	EC
TM4SF1	2.14	0.0259	0.423	0.106	8.13	15.9	0.000286	1.59	RV	CELLTYPE	control_LMNA	7	15	EC
PRKCB	2.12	0.0259	0.0376	0.0128	4.58	15.9	0.000283	1.59	RV	CELLTYPE	control_LMNA	7	15	EC
PTGER4	2.12	0.00693	0.0297	0.0138	4.39	21.9	3.4e-05	2.16	RV	CELLTYPE	control_LMNA	7	15	EC
SLC9C1	2.12	0.00251	0.459	0.262	8.05	28.3	4.49e-06	2.6	RV	CELLTYPE	control_LMNA	7	15	EC
MYBPC3	2.11	0.0402	0.248	0.118	7.55	14	0.000589	1.4	RV	CELLTYPE	control_LMNA	7	15	EC
FAM198B	2.1	0.00443	0.0815	0.0458	5.78	24.5	1.45e-05	2.35	RV	CELLTYPE	control_LMNA	7	15	EC
VCAM1	2.07	0.0442	0.0438	0.024	5.03	13.6	0.000694	1.35	RV	CELLTYPE	control_LMNA	7	15	EC
ST8SIA4	2.06	0.0119	0.0962	0.0559	5.96	19.7	7.08e-05	1.93	RV	CELLTYPE	control_LMNA	7	15	EC
BRCA2	2.03	0.0224	0.0183	0.00881	3.83	16.5	0.000223	1.65	RV	CELLTYPE	control_LMNA	7	15	EC
TM4SF18	2.01	0.00395	0.082	0.0322	5.69	25.5	1.04e-05	2.4	RV	CELLTYPE	control_LMNA	7	15	EC
COL6A3	2	0.0167	0.0394	0.0223	4.79	18.1	0.000127	1.78	RV	CELLTYPE	control_LMNA	7	15	EC
PDE1C	2	0.0143	0.0885	0.0319	5.78	18.8	9.75e-05	1.85	RV	CELLTYPE	control_LMNA	7	15	EC
IFIT3	1.96	0.0219	0.076	0.0399	5.75	16.7	0.000206	1.66	RV	CELLTYPE	control_LMNA	7	15	EC
RUNX1	1.96	0.0113	0.0593	0.0292	5.31	19.9	6.65e-05	1.95	RV	CELLTYPE	control_LMNA	7	15	EC
TLL1	1.95	0.018	0.232	0.116	7.18	17.8	0.000142	1.74	RV	CELLTYPE	control_LMNA	7	15	EC
ZNF608	1.94	0.00693	0.121	0.0592	6.23	22.1	3.18e-05	2.16	RV	CELLTYPE	control_LMNA	7	15	EC
FSD2	1.93	0.0388	0.0375	0.0179	4.83	14.1	0.000561	1.41	RV	CELLTYPE	control_LMNA	7	15	EC
GPAM	1.91	0.0429	0.0361	0.0233	4.7	13.7	0.000654	1.37	RV	CELLTYPE	control_LMNA	7	15	EC
KITLG	1.91	0.00443	0.143	0.0866	6.65	24.4	1.47e-05	2.35	RV	CELLTYPE	control_LMNA	7	15	EC
A2M	1.89	0.00621	1.12	0.605	9.54	22.8	2.46e-05	2.21	RV	CELLTYPE	control_LMNA	7	15	EC
IL33	1.89	0.0108	0.083	0.0571	5.81	20.1	6.26e-05	1.97	RV	CELLTYPE	control_LMNA	7	15	EC
PPP1R3B	1.88	0.0344	0.0195	0.0122	4.05	14.5	0.000485	1.46	RV	CELLTYPE	control_LMNA	7	15	EC
LY96	1.86	0.0326	0.0355	0.0211	4.62	14.8	0.000426	1.49	RV	CELLTYPE	control_LMNA	7	15	EC
APOL2	1.85	0.0194	0.0391	0.0235	4.85	17.2	0.000172	1.71	RV	CELLTYPE	control_LMNA	7	15	EC
CTSC	1.83	0.0269	0.0274	0.0164	4.36	15.7	0.000309	1.57	RV	CELLTYPE	control_LMNA	7	15	EC
ME1	1.79	0.047	0.0191	0.014	4.06	13.4	0.00075	1.33	RV	CELLTYPE	control_LMNA	7	15	EC
ICAM1	1.78	0.0185	0.0793	0.0419	5.71	17.5	0.000158	1.73	RV	CELLTYPE	control_LMNA	7	15	EC
COL1A2	1.77	0.0327	0.0381	0.0214	4.7	14.7	0.000435	1.49	RV	CELLTYPE	control_LMNA	7	15	EC
FAM198B-AS1	1.75	0.0164	0.068	0.0419	5.55	18.2	0.000119	1.79	RV	CELLTYPE	control_LMNA	7	15	EC
PKP4-AS1	1.75	0.0219	0.0294	0.0189	4.47	16.7	0.000209	1.66	RV	CELLTYPE	control_LMNA	7	15	EC
ANK1	1.74	0.0166	0.0363	0.0228	4.82	18.1	0.000124	1.78	RV	CELLTYPE	control_LMNA	7	15	EC
MEOX1	1.73	0.00128	0.154	0.0656	6.61	31.4	1.79e-06	2.89	RV	CELLTYPE	control_LMNA	7	15	EC
AC112487.1	1.72	0.00251	0.127	0.0804	6.43	28.2	4.61e-06	2.6	RV	CELLTYPE	control_LMNA	7	15	EC
MIR34AHG	1.72	0.0351	0.0229	0.0213	4.39	14.4	0.000498	1.46	RV	CELLTYPE	control_LMNA	7	15	EC
TMC1	1.7	0.0221	0.0429	0.0326	5.07	16.6	0.000217	1.66	RV	CELLTYPE	control_LMNA	7	15	EC
IFIT1	1.68	0.0432	0.0499	0.0363	5.3	13.7	0.000663	1.36	RV	CELLTYPE	control_LMNA	7	15	EC
MYO1F	1.68	0.0493	0.023	0.019	4.33	13.2	0.000796	1.31	RV	CELLTYPE	control_LMNA	7	15	EC
RASGRP3	1.67	0.0185	0.307	0.197	7.62	17.5	0.000155	1.73	RV	CELLTYPE	control_LMNA	7	15	EC
GPC5	1.66	0.0198	0.0369	0.0206	4.79	17.2	0.000177	1.7	RV	CELLTYPE	control_LMNA	7	15	EC
LAMA4	1.66	0.00506	0.21	0.129	7.12	23.8	1.82e-05	2.3	RV	CELLTYPE	control_LMNA	7	15	EC
PRCP	1.65	0.00661	0.12	0.0779	6.37	22.3	2.96e-05	2.18	RV	CELLTYPE	control_LMNA	7	15	EC
ISM1	1.64	0.0269	0.0376	0.0301	4.91	15.6	0.000316	1.57	RV	CELLTYPE	control_LMNA	7	15	EC
PTP4A3	1.61	0.00621	0.114	0.0663	6.32	22.9	2.43e-05	2.21	RV	CELLTYPE	control_LMNA	7	15	EC
STEAP1B	1.61	0.00948	0.127	0.0969	6.48	20.6	5.24e-05	2.02	RV	CELLTYPE	control_LMNA	7	15	EC
RPAP3	1.6	0.0402	0.0201	0.0195	4.29	14	0.000592	1.4	RV	CELLTYPE	control_LMNA	7	15	EC
HMCN1	1.58	0.0046	0.844	0.408	9.09	24.2	1.57e-05	2.34	RV	CELLTYPE	control_LMNA	7	15	EC
GIMAP7	1.54	0.0308	0.237	0.112	7.29	15	0.000392	1.51	RV	CELLTYPE	control_LMNA	7	15	EC
EMCN	1.45	0.00693	1.84	1.1	10.2	22	3.26e-05	2.16	RV	CELLTYPE	control_LMNA	7	15	EC
LAP3	1.39	0.0148	0.206	0.127	7.07	18.6	0.000106	1.83	RV	CELLTYPE	control_LMNA	7	15	EC
CD34	1.38	0.0404	0.396	0.257	8.11	13.9	0.000602	1.39	RV	CELLTYPE	control_LMNA	7	15	EC
DYSF	1.38	0.00395	0.321	0.175	7.67	25.5	1.04e-05	2.4	RV	CELLTYPE	control_LMNA	7	15	EC
CACNB2	1.37	0.0415	0.164	0.0963	6.91	13.8	0.000625	1.38	RV	CELLTYPE	control_LMNA	7	15	EC
EFR3B	1.37	0.037	0.0628	0.0416	5.48	14.2	0.000533	1.43	RV	CELLTYPE	control_LMNA	7	15	EC
RAB30	1.35	0.0144	0.12	0.0959	6.48	18.7	0.000101	1.84	RV	CELLTYPE	control_LMNA	7	15	EC
MEOX2	1.33	0.0289	0.259	0.18	7.51	15.3	0.000352	1.54	RV	CELLTYPE	control_LMNA	7	15	EC
CEACAM1	1.31	0.00948	0.125	0.0725	6.49	20.6	5.23e-05	2.02	RV	CELLTYPE	control_LMNA	7	15	EC
CPED1	1.29	0.0442	0.136	0.114	6.69	13.6	0.000688	1.35	RV	CELLTYPE	control_LMNA	7	15	EC
AL139383.1	1.28	0.0434	0.189	0.156	7.12	13.6	0.000669	1.36	RV	CELLTYPE	control_LMNA	7	15	EC
MYCT1	1.22	0.0291	0.133	0.104	6.6	15.3	0.000358	1.54	RV	CELLTYPE	control_LMNA	7	15	EC
PKP4	1.22	0.0185	0.758	0.582	8.99	17.5	0.000153	1.73	RV	CELLTYPE	control_LMNA	7	15	EC
PLS3	1.2	0.0344	0.217	0.159	7.33	14.5	0.00048	1.46	RV	CELLTYPE	control_LMNA	7	15	EC
RGS3	1.12	0.0219	0.174	0.156	6.99	16.7	0.000211	1.66	RV	CELLTYPE	control_LMNA	7	15	EC

## Sheet: control_PKP2
Gene	logFC	FDR	mean_exp_control	mean_exp_genotype	logCPM	F	PValue	FDR_plot	Region	annotation_level	comparison	Observations_genotype	Observations_reference	cell_state
CXCL10	7.85	5.42e-05	0.0243	0.00191	4.56	52.8	1.41e-08	4.27	RV	CELLTYPE	control_PKP2	5	15	EC
GRXCR2	4.78	0.0309	0.0288	0.00198	4.49	17.8	0.000158	1.51	RV	CELLTYPE	control_PKP2	5	15	EC
MYH6	4.27	0.00152	0.0438	0.00184	4.75	35.4	7.9e-07	2.82	RV	CELLTYPE	control_PKP2	5	15	EC
TNC	4.13	0.0311	0.0474	0.00798	4.85	17.7	0.000162	1.51	RV	CELLTYPE	control_PKP2	5	15	EC
AC007952.4	4.11	0.0294	0.0162	0.00284	3.71	18.2	0.000135	1.53	RV	CELLTYPE	control_PKP2	5	15	EC
ADCY5	3.84	0.00754	0.0249	0.00329	4.3	26.6	9.14e-06	2.12	RV	CELLTYPE	control_PKP2	5	15	EC
PPP1R3C	3.83	0.045	0.0279	0.00468	4.58	16	0.0003	1.35	RV	CELLTYPE	control_PKP2	5	15	EC
CPNE5	3.7	0.00152	0.0461	0.0105	5.02	35.8	7.14e-07	2.82	RV	CELLTYPE	control_PKP2	5	15	EC
C5orf17	3.6	0.00396	0.0778	0.0267	5.8	29.6	3.77e-06	2.4	RV	CELLTYPE	control_PKP2	5	15	EC
HIST1H2AC	3.5	0.0224	0.0307	0.00799	4.76	19.6	8.42e-05	1.65	RV	CELLTYPE	control_PKP2	5	15	EC
FAM167B	3.49	0.00761	0.0212	0.00388	4.08	26.3	1.01e-05	2.12	RV	CELLTYPE	control_PKP2	5	15	EC
MYL7	3.36	0.0415	0.0347	0.0064	4.78	16.4	0.000262	1.38	RV	CELLTYPE	control_PKP2	5	15	EC
MYBPC3	3.2	0.0168	0.248	0.0583	7.6	20.9	5.39e-05	1.77	RV	CELLTYPE	control_PKP2	5	15	EC
CD38	3.17	0.0072	0.0252	0.00389	4.17	27	8.1e-06	2.14	RV	CELLTYPE	control_PKP2	5	15	EC
FP236383.1	3.12	0.0107	0.203	0.0598	6.89	23.7	2.23e-05	1.97	RV	CELLTYPE	control_PKP2	5	15	EC
CHRM2	3.04	0.0369	0.0303	0.00791	4.71	16.9	0.000214	1.43	RV	CELLTYPE	control_PKP2	5	15	EC
CORIN	3.03	0.034	0.0259	0.0126	4.68	17.3	0.000186	1.47	RV	CELLTYPE	control_PKP2	5	15	EC
COL1A1	2.91	0.0339	0.0219	0.00718	4.14	17.4	0.000182	1.47	RV	CELLTYPE	control_PKP2	5	15	EC
CLVS1	2.86	0.00797	0.0519	0.0258	5.22	25.2	1.38e-05	2.1	RV	CELLTYPE	control_PKP2	5	15	EC
COL15A1	2.69	0.00363	0.218	0.0885	7.08	30.7	2.83e-06	2.44	RV	CELLTYPE	control_PKP2	5	15	EC
PROM1	2.61	0.0369	0.0393	0.0188	4.83	17	0.000211	1.43	RV	CELLTYPE	control_PKP2	5	15	EC
SLC6A6	2.59	0.00396	0.112	0.0336	6.23	30	3.43e-06	2.4	RV	CELLTYPE	control_PKP2	5	15	EC
TNFSF10	2.35	0.0245	0.214	0.0707	7.23	19	0.000104	1.61	RV	CELLTYPE	control_PKP2	5	15	EC
KITLG	2.22	0.00761	0.143	0.0857	6.75	25.9	1.12e-05	2.12	RV	CELLTYPE	control_PKP2	5	15	EC
SREBF1	2.15	0.0157	0.0394	0.0184	4.95	21.3	4.76e-05	1.8	RV	CELLTYPE	control_PKP2	5	15	EC
SLC9C1	1.96	0.0458	0.459	0.311	8.2	15.9	0.000309	1.34	RV	CELLTYPE	control_PKP2	5	15	EC
PTP4A3	1.95	0.00785	0.114	0.0549	6.39	25.6	1.22e-05	2.11	RV	CELLTYPE	control_PKP2	5	15	EC
LRP1	1.92	0.0211	0.0349	0.0167	4.81	19.9	7.49e-05	1.68	RV	CELLTYPE	control_PKP2	5	15	EC
GIMAP7	1.88	0.0153	0.237	0.0803	7.37	21.6	4.37e-05	1.82	RV	CELLTYPE	control_PKP2	5	15	EC
TMC1	1.84	0.0166	0.0429	0.0341	5.2	21.1	5.17e-05	1.78	RV	CELLTYPE	control_PKP2	5	15	EC
STEAP1B	1.78	0.0193	0.127	0.0755	6.49	20.3	6.7e-05	1.71	RV	CELLTYPE	control_PKP2	5	15	EC
CD200	1.75	0.0306	0.131	0.0851	6.59	17.9	0.00015	1.51	RV	CELLTYPE	control_PKP2	5	15	EC
MEOX1	1.72	0.00795	0.154	0.0693	6.76	25.4	1.31e-05	2.1	RV	CELLTYPE	control_PKP2	5	15	EC
NES	1.65	0.0309	0.0698	0.0483	5.8	17.8	0.000158	1.51	RV	CELLTYPE	control_PKP2	5	15	EC
EFR3B	1.61	0.0497	0.0628	0.0345	5.57	15.6	0.00034	1.3	RV	CELLTYPE	control_PKP2	5	15	EC
DYSF	1.6	0.0109	0.321	0.146	7.74	23.4	2.46e-05	1.96	RV	CELLTYPE	control_PKP2	5	15	EC
RAMP3	1.56	0.0224	0.501	0.239	8.46	19.7	8.19e-05	1.65	RV	CELLTYPE	control_PKP2	5	15	EC
CEACAM1	1.52	0.0231	0.125	0.0654	6.59	19.3	9.2e-05	1.64	RV	CELLTYPE	control_PKP2	5	15	EC

## Sheet: control_PVneg
Gene	logFC	FDR	mean_exp_control	mean_exp_genotype	logCPM	F	PValue	FDR_plot	Region	annotation_level	comparison	Observations_genotype	Observations_reference	cell_state
PLA2G2A	5.22	0.0339	0.0981	0.000742	6.16	20.7	6.48e-05	1.47	RV	CELLTYPE	control_PVneg	4	15	EC
C5orf17	4.55	0.0223	0.0778	0.0137	5.86	26.8	9.9e-06	1.65	RV	CELLTYPE	control_PVneg	4	15	EC
GBP1	3.15	0.0431	0.0802	0.0224	6	18.9	0.000117	1.37	RV	CELLTYPE	control_PVneg	4	15	EC
COL6A3	2.7	0.0431	0.0394	0.0132	4.96	18.8	0.00012	1.37	RV	CELLTYPE	control_PVneg	4	15	EC
TMC1	2.31	0.0223	0.0429	0.0208	5.21	26.1	1.19e-05	1.65	RV	CELLTYPE	control_PVneg	4	15	EC
A2M	1.94	0.0244	1.12	0.554	9.71	22.9	3.17e-05	1.61	RV	CELLTYPE	control_PVneg	4	15	EC
LAP3	1.82	0.0389	0.206	0.0905	7.19	20	8.11e-05	1.41	RV	CELLTYPE	control_PVneg	4	15	EC

## Sheet: control_RBM20
Gene	logFC	FDR	mean_exp_control	mean_exp_genotype	logCPM	F	PValue	FDR_plot	Region	annotation_level	comparison	Observations_genotype	Observations_reference	cell_state
CXCL10	9.07	4e-07	0.0243	0.000476	4.5	81.5	3.65e-11	6.4	RV	CELLTYPE	control_RBM20	5	15	EC
XIST	8.89	0.0132	0.366	0.000168	7.61	23.7	1.81e-05	1.88	RV	CELLTYPE	control_RBM20	5	15	EC
GRXCR2	4.9	0.0358	0.0288	0.00136	4.44	19.2	8.49e-05	1.45	RV	CELLTYPE	control_RBM20	5	15	EC
TNC	4.53	0.0165	0.0474	0.00463	4.79	22.3	2.85e-05	1.78	RV	CELLTYPE	control_RBM20	5	15	EC
IDO1	3.96	0.0145	0.0374	0.00415	4.74	23.1	2.24e-05	1.84	RV	CELLTYPE	control_RBM20	5	15	EC
CCL2	3.25	0.0402	0.1	0.00883	6.1	18.1	0.000125	1.4	RV	CELLTYPE	control_RBM20	5	15	EC
C5orf17	3.24	0.014	0.0778	0.0226	5.79	23.4	2.05e-05	1.85	RV	CELLTYPE	control_RBM20	5	15	EC
CLVS1	3.14	0.00355	0.0519	0.0147	5.12	30.4	2.35e-06	2.45	RV	CELLTYPE	control_RBM20	5	15	EC
APLNR	2.99	0.0402	0.0183	0.00502	3.99	18.7	0.000102	1.4	RV	CELLTYPE	control_RBM20	5	15	EC
CORIN	2.97	0.0402	0.0259	0.00971	4.66	18.5	0.000109	1.4	RV	CELLTYPE	control_RBM20	5	15	EC
AC012593.1	2.96	0.0402	0.0258	0.00512	4.21	18.4	0.00011	1.4	RV	CELLTYPE	control_RBM20	5	15	EC
FAM167B	2.71	0.0356	0.0212	0.00515	4.1	19.3	8.13e-05	1.45	RV	CELLTYPE	control_RBM20	5	15	EC
TMC1	2.62	0.00355	0.0429	0.02	5.09	30.2	2.51e-06	2.45	RV	CELLTYPE	control_RBM20	5	15	EC
MIR34AHG	2.61	0.0344	0.0229	0.0137	4.43	19.5	7.53e-05	1.46	RV	CELLTYPE	control_RBM20	5	15	EC
PROM1	2.52	0.0402	0.0393	0.0188	4.88	18.2	0.000121	1.4	RV	CELLTYPE	control_RBM20	5	15	EC
COL15A1	2.39	0.0106	0.218	0.0844	7.11	25	1.21e-05	1.98	RV	CELLTYPE	control_RBM20	5	15	EC
KITLG	2.01	0.0321	0.143	0.0734	6.77	19.8	6.73e-05	1.49	RV	CELLTYPE	control_RBM20	5	15	EC
GNG7	1.9	0.0402	0.0472	0.025	5.29	18.3	0.000115	1.4	RV	CELLTYPE	control_RBM20	5	15	EC
SLC9C1	1.9	0.0321	0.459	0.238	8.19	19.8	6.69e-05	1.49	RV	CELLTYPE	control_RBM20	5	15	EC
EFR3B	1.86	0.0493	0.0628	0.0242	5.53	17.4	0.000157	1.31	RV	CELLTYPE	control_RBM20	5	15	EC

## Sheet: control_TTN
Gene	logFC	FDR	mean_exp_control	mean_exp_genotype	logCPM	F	PValue	FDR_plot	Region	annotation_level	comparison	Observations_genotype	Observations_reference	cell_state
CXCL10	8.38	4.87e-06	0.0243	0.000675	4.46	67	8.59e-10	5.31	RV	CELLTYPE	control_TTN	6	15	EC
TNC	5.2	0.00436	0.0474	0.00275	4.69	26.8	8.46e-06	2.36	RV	CELLTYPE	control_TTN	6	15	EC
GRXCR2	4.67	0.0129	0.0288	0.00208	4.41	19.6	8.3e-05	1.89	RV	CELLTYPE	control_TTN	6	15	EC
CCL2	4.64	0.000834	0.1	0.00487	6	35.5	7.34e-07	3.08	RV	CELLTYPE	control_TTN	6	15	EC
AC007952.4	4.25	0.0075	0.0162	0.00165	3.62	23.5	2.33e-05	2.13	RV	CELLTYPE	control_TTN	6	15	EC
FAM167B	3.95	0.000674	0.0212	0.00242	3.96	37.4	4.51e-07	3.17	RV	CELLTYPE	control_TTN	6	15	EC
SELE	3.83	0.00251	0.0206	0.00281	4.04	29.6	3.72e-06	2.6	RV	CELLTYPE	control_TTN	6	15	EC
G0S2	3.41	0.0144	0.0361	0.00252	4.48	19.2	9.51e-05	1.84	RV	CELLTYPE	control_TTN	6	15	EC
AC012593.1	3.33	0.00601	0.0258	0.00375	4.13	24.9	1.48e-05	2.22	RV	CELLTYPE	control_TTN	6	15	EC
C5orf17	3.32	0.00736	0.0778	0.0189	5.67	23.6	2.2e-05	2.13	RV	CELLTYPE	control_TTN	6	15	EC
BMPER	3.2	0.0062	0.152	0.0167	6.27	24.7	1.58e-05	2.21	RV	CELLTYPE	control_TTN	6	15	EC
TMEM26	3.11	0.026	0.0165	0.00157	3.6	16	0.000291	1.58	RV	CELLTYPE	control_TTN	6	15	EC
IDO1	3.06	0.0227	0.0374	0.00873	4.76	16.8	0.000217	1.64	RV	CELLTYPE	control_TTN	6	15	EC
PKNOX2	2.8	0.0166	0.016	0.00389	3.72	18.5	0.000122	1.78	RV	CELLTYPE	control_TTN	6	15	EC
REEP2	2.73	0.0221	0.0167	0.00356	3.73	17.1	0.0002	1.66	RV	CELLTYPE	control_TTN	6	15	EC
TMEM108	2.72	0.0146	0.226	0.0372	7.05	19.1	9.75e-05	1.84	RV	CELLTYPE	control_TTN	6	15	EC
OPCML	2.68	0.0168	0.129	0.0178	6.12	18.4	0.000126	1.78	RV	CELLTYPE	control_TTN	6	15	EC
COL15A1	2.35	0.00376	0.218	0.0821	7.01	27.4	6.96e-06	2.42	RV	CELLTYPE	control_TTN	6	15	EC
C11orf96	2.33	0.0121	0.06	0.0223	5.32	19.9	7.41e-05	1.92	RV	CELLTYPE	control_TTN	6	15	EC
CXCL12	2.32	0.000674	0.199	0.062	7.01	37.2	4.75e-07	3.17	RV	CELLTYPE	control_TTN	6	15	EC
IFIT2	2.32	0.0371	0.0181	0.0102	4.19	14.5	0.000523	1.43	RV	CELLTYPE	control_TTN	6	15	EC
AC125793.1	2.26	0.0237	0.0365	0.0128	4.78	16.6	0.000239	1.63	RV	CELLTYPE	control_TTN	6	15	EC
COL6A3	2.25	0.0102	0.0394	0.0169	4.8	21.6	4.27e-05	1.99	RV	CELLTYPE	control_TTN	6	15	EC
FAM198B	2.22	0.00251	0.0815	0.0332	5.8	29.5	3.82e-06	2.6	RV	CELLTYPE	control_TTN	6	15	EC
BRCA2	2.18	0.0227	0.0183	0.00706	3.96	16.8	0.000218	1.64	RV	CELLTYPE	control_TTN	6	15	EC
CTSC	2.17	0.0119	0.0274	0.0101	4.38	20.2	6.82e-05	1.92	RV	CELLTYPE	control_TTN	6	15	EC
VCAM1	2.15	0.0168	0.0438	0.0174	5.02	18.4	0.000126	1.78	RV	CELLTYPE	control_TTN	6	15	EC
GBP1	2.13	0.0347	0.0802	0.0382	5.9	14.7	0.000484	1.46	RV	CELLTYPE	control_TTN	6	15	EC
TM4SF1	2.13	0.0401	0.423	0.113	8.23	14.1	0.00059	1.4	RV	CELLTYPE	control_TTN	6	15	EC
LRP1	2.08	0.013	0.0349	0.014	4.71	19.5	8.45e-05	1.89	RV	CELLTYPE	control_TTN	6	15	EC
GPAM	2.06	0.0263	0.0361	0.015	4.67	16	0.000296	1.58	RV	CELLTYPE	control_TTN	6	15	EC
CLVS1	2.02	0.0193	0.0519	0.0283	5.19	17.8	0.000156	1.72	RV	CELLTYPE	control_TTN	6	15	EC
AC017002.5	1.99	0.0119	0.0688	0.0378	5.81	20.4	6.39e-05	1.92	RV	CELLTYPE	control_TTN	6	15	EC
ALOX5	1.97	0.0401	0.016	0.0059	3.74	14.1	0.000593	1.4	RV	CELLTYPE	control_TTN	6	15	EC
C4orf19	1.94	0.00581	0.0592	0.0209	5.35	25.5	1.23e-05	2.24	RV	CELLTYPE	control_TTN	6	15	EC
GNA14-AS1	1.93	0.00266	0.126	0.04	6.35	28.9	4.45e-06	2.58	RV	CELLTYPE	control_TTN	6	15	EC
COL3A1	1.92	0.0258	0.0995	0.0359	5.96	16.1	0.000287	1.59	RV	CELLTYPE	control_TTN	6	15	EC
HMCN1	1.91	0.000936	0.844	0.292	9.08	34.7	9.07e-07	3.03	RV	CELLTYPE	control_TTN	6	15	EC
KITLG	1.9	0.0073	0.143	0.0802	6.69	23.8	2.12e-05	2.14	RV	CELLTYPE	control_TTN	6	15	EC
NRXN1	1.9	0.0337	0.0256	0.0102	4.3	14.9	0.000448	1.47	RV	CELLTYPE	control_TTN	6	15	EC
TLL1	1.9	0.0207	0.232	0.0988	7.21	17.4	0.000179	1.68	RV	CELLTYPE	control_TTN	6	15	EC
AC009950.1	1.89	0.0439	0.0574	0.0283	5.5	13.9	0.000661	1.36	RV	CELLTYPE	control_TTN	6	15	EC
IL33	1.81	0.00912	0.083	0.0406	5.78	22.5	3.16e-05	2.04	RV	CELLTYPE	control_TTN	6	15	EC
SREBF1	1.81	0.0221	0.0394	0.0178	4.89	17.1	0.000198	1.66	RV	CELLTYPE	control_TTN	6	15	EC
TNFSF10	1.81	0.0481	0.214	0.0988	7.23	13.5	0.000763	1.32	RV	CELLTYPE	control_TTN	6	15	EC
IRAK2	1.8	0.0112	0.0363	0.0138	4.71	20.9	5.41e-05	1.95	RV	CELLTYPE	control_TTN	6	15	EC
MEOX1	1.79	0.000834	0.154	0.0623	6.69	35.9	6.72e-07	3.08	RV	CELLTYPE	control_TTN	6	15	EC
PKP4-AS1	1.76	0.025	0.0294	0.0166	4.57	16.3	0.000267	1.6	RV	CELLTYPE	control_TTN	6	15	EC
SCD5	1.7	0.0346	0.0698	0.0309	5.6	14.7	0.000478	1.46	RV	CELLTYPE	control_TTN	6	15	EC
LY96	1.67	0.0337	0.0355	0.0166	4.69	14.9	0.000445	1.47	RV	CELLTYPE	control_TTN	6	15	EC
STEAP1B	1.67	0.0119	0.127	0.0721	6.44	20.3	6.45e-05	1.92	RV	CELLTYPE	control_TTN	6	15	EC
RUNX1	1.65	0.045	0.0593	0.0314	5.45	13.7	0.000706	1.35	RV	CELLTYPE	control_TTN	6	15	EC
SLC6A6	1.65	0.028	0.112	0.0468	6.25	15.7	0.000333	1.55	RV	CELLTYPE	control_TTN	6	15	EC
TM4SF18	1.65	0.0227	0.082	0.034	5.83	16.9	0.00021	1.64	RV	CELLTYPE	control_TTN	6	15	EC
EFR3B	1.62	0.0121	0.0628	0.0327	5.52	19.9	7.58e-05	1.92	RV	CELLTYPE	control_TTN	6	15	EC
FAM198B-AS1	1.61	0.028	0.068	0.0345	5.63	15.6	0.000335	1.55	RV	CELLTYPE	control_TTN	6	15	EC
LPCAT4	1.61	0.0237	0.0369	0.0168	4.74	16.5	0.000244	1.63	RV	CELLTYPE	control_TTN	6	15	EC
A2M	1.59	0.0073	1.12	0.546	9.59	23.8	2.09e-05	2.14	RV	CELLTYPE	control_TTN	6	15	EC
ZNF608	1.59	0.0168	0.121	0.0541	6.31	18.3	0.000129	1.77	RV	CELLTYPE	control_TTN	6	15	EC
ICAM1	1.54	0.0315	0.0793	0.0379	5.82	15.2	0.000397	1.5	RV	CELLTYPE	control_TTN	6	15	EC
AF165147.1	1.52	0.0396	0.0407	0.0178	4.88	14.2	0.000575	1.4	RV	CELLTYPE	control_TTN	6	15	EC
GNG7	1.52	0.0307	0.0472	0.0324	5.28	15.3	0.000384	1.51	RV	CELLTYPE	control_TTN	6	15	EC
GNA14	1.5	0.0221	0.254	0.101	7.31	17.1	0.000199	1.66	RV	CELLTYPE	control_TTN	6	15	EC
AC112487.1	1.46	0.0101	0.127	0.0989	6.57	21.8	4e-05	1.99	RV	CELLTYPE	control_TTN	6	15	EC
RASGRP3	1.42	0.0149	0.307	0.183	7.68	19	0.000102	1.83	RV	CELLTYPE	control_TTN	6	15	EC
SESN3	1.42	0.0159	0.0794	0.0328	5.75	18.7	0.000112	1.8	RV	CELLTYPE	control_TTN	6	15	EC
PRCP	1.36	0.0227	0.12	0.0728	6.44	16.9	0.000215	1.64	RV	CELLTYPE	control_TTN	6	15	EC
CD200	1.32	0.0401	0.131	0.113	6.65	14.2	0.000586	1.4	RV	CELLTYPE	control_TTN	6	15	EC
CD34	1.3	0.0374	0.396	0.233	8.15	14.4	0.000534	1.43	RV	CELLTYPE	control_TTN	6	15	EC
RAB30	1.28	0.0264	0.12	0.0818	6.49	15.9	0.000308	1.58	RV	CELLTYPE	control_TTN	6	15	EC
CEACAM1	1.26	0.0235	0.125	0.0756	6.59	16.6	0.000234	1.63	RV	CELLTYPE	control_TTN	6	15	EC
DYSF	1.23	0.0107	0.321	0.172	7.74	21.2	4.83e-05	1.97	RV	CELLTYPE	control_TTN	6	15	EC
AP000787.1	1.18	0.0406	0.0818	0.0503	6	14.1	0.000608	1.39	RV	CELLTYPE	control_TTN	6	15	EC
EMCN	1.17	0.0258	1.84	1.1	10.3	16.1	0.000285	1.59	RV	CELLTYPE	control_TTN	6	15	EC
LDB2	1.08	0.0237	4.77	2.93	11.7	16.5	0.000244	1.63	RV	CELLTYPE	control_TTN	6	15	EC
PKP4	1.02	0.0447	0.758	0.513	9	13.7	0.000693	1.35	RV	CELLTYPE	control_TTN	6	15	EC
