# Supplementary material for: Pathogenic variants damage cell composition and single cell transcription in cardiomyopathies
Source: Science. Author manuscript; Available in PMC 2022 Oct 3. (PMC9528698; doi:10.1126/science.abo1984)
Supplement: Supp table 34.1 [file NIHMS1835045-supplement-Supp_table_34_1.xlsx]

## Sheet: Index
Column name	Description
Gene	Gene symbol, Ensembl 84
logFC	log2-fold change
FDR	False discovery rate; FDR is the PValue after (by default) Benjamini-Hochberg correction.
mean_exp_control	Mean expression values across controls
mean_exp_genotype	Mean expression values across disease samples
logCPM	logCPM is the average expression of all pseudobulked samples for that particular gene across all samples on the log2-scale expressed in counts per million (cpm, as calculated by edgeR after normalization).
F	Output of quasi-likelihood F-test
PValue	PValue is the nominal p-value derived from F
FDR_plot	-log10(False discovery rate)
Region	Studied region (LV or RV)
annotation_level	Cell-type or cell-state
cell_state/state	Specification which cell-type or state was analysed
comparison	Specification control_GENOTYPE
Observations_genotype	Numbers of Patients included in edgeR (patients with low number of nuclei have been excluded)
Observations_reference	Numbers of Patients included in edgeR (patients with low number of nuclei have been excluded)

## Sheet: control_LMNA
Gene	logFC	FDR	mean_exp_control	mean_exp_genotype	logCPM	F	PValue	FDR_plot	Region	annotation_level	cell_state	comparison	Observations_genotype	Observations_reference
C16orf74	2.63	0.00969	0.0173	0.00308	3.9	16.5	0.000206	2.01	LV	CELLSTATES	EC1.0	control_LMNA	12	18
IGFBP5	2.59	0.00566	0.316	0.0491	7.96	19.1	8.09e-05	2.25	LV	CELLSTATES	EC1.0	control_LMNA	12	18
KNG1	2.56	0.0066	0.0187	0.00312	4.13	18.5	0.0001	2.18	LV	CELLSTATES	EC1.0	control_LMNA	12	18
APOD	2.55	0.00427	0.266	0.0489	7.69	20.6	4.67e-05	2.37	LV	CELLSTATES	EC1.0	control_LMNA	12	18
CFD	2.37	0.000323	0.203	0.0444	7.22	33.9	7.12e-07	3.49	LV	CELLSTATES	EC1.0	control_LMNA	12	18
TRIML2	2.34	0.00922	0.0275	0.00568	4.63	16.7	0.00019	2.04	LV	CELLSTATES	EC1.0	control_LMNA	12	18
AC093001.1	2.3	0.00585	0.016	0.00406	3.9	18.9	8.68e-05	2.23	LV	CELLSTATES	EC1.0	control_LMNA	12	18
G0S2	2.25	0.000851	0.0222	0.00561	4.42	27.8	4.36e-06	3.07	LV	CELLSTATES	EC1.0	control_LMNA	12	18
FCN3	2.22	0.000323	0.165	0.0371	6.87	34.1	6.8e-07	3.49	LV	CELLSTATES	EC1.0	control_LMNA	12	18
MGST1	2.21	0.000732	0.0217	0.00562	4.38	28.6	3.39e-06	3.14	LV	CELLSTATES	EC1.0	control_LMNA	12	18
TIMP1	2.16	0.000323	0.0722	0.0174	5.78	34.1	6.68e-07	3.49	LV	CELLSTATES	EC1.0	control_LMNA	12	18
ADH1B	2.15	0.00748	0.021	0.00531	4.27	17.6	0.000136	2.13	LV	CELLSTATES	EC1.0	control_LMNA	12	18
AC125793.1	2.1	0.00026	0.0507	0.0152	5.33	36.9	3.08e-07	3.58	LV	CELLSTATES	EC1.0	control_LMNA	12	18
FAM167B	1.91	0.00496	0.0225	0.0054	4.21	19.7	6.4e-05	2.3	LV	CELLSTATES	EC1.0	control_LMNA	12	18
HIGD1B	1.86	0.0025	0.0175	0.00515	4.12	23.6	1.7e-05	2.6	LV	CELLSTATES	EC1.0	control_LMNA	12	18
AC022523.1	1.84	0.012	0.0231	0.00935	4.6	15.6	0.000292	1.92	LV	CELLSTATES	EC1.0	control_LMNA	12	18
CLMAT3	1.84	0.000344	0.0459	0.0194	5.38	33	9.15e-07	3.46	LV	CELLSTATES	EC1.0	control_LMNA	12	18
NDUFA4L2	1.82	0.00369	0.0232	0.00679	4.39	21.3	3.64e-05	2.43	LV	CELLSTATES	EC1.0	control_LMNA	12	18
PIK3C2G	1.82	0.00313	0.0231	0.00725	4.46	22.3	2.62e-05	2.5	LV	CELLSTATES	EC1.0	control_LMNA	12	18
AL356277.3	1.81	0.0166	0.0149	0.00478	3.9	14.3	0.000491	1.78	LV	CELLSTATES	EC1.0	control_LMNA	12	18
CCL2	1.8	0.0133	0.0532	0.0161	5.43	15.3	0.000332	1.88	LV	CELLSTATES	EC1.0	control_LMNA	12	18
GABRR2	1.8	0.00672	0.0128	0.00464	3.82	18.4	0.000103	2.17	LV	CELLSTATES	EC1.0	control_LMNA	12	18
MYH6	1.78	0.00253	0.0291	0.00957	4.65	23.4	1.78e-05	2.6	LV	CELLSTATES	EC1.0	control_LMNA	12	18
DCN	1.76	0.000468	0.231	0.0963	7.57	31.4	1.49e-06	3.33	LV	CELLSTATES	EC1.0	control_LMNA	12	18
PRB2	1.75	0.0168	0.0128	0.00499	3.87	14.2	0.000504	1.78	LV	CELLSTATES	EC1.0	control_LMNA	12	18
GJA4	1.68	0.00717	0.0165	0.00676	4.16	18	0.00012	2.14	LV	CELLSTATES	EC1.0	control_LMNA	12	18
H1F0	1.68	0.0336	0.0176	0.00516	4.07	11.2	0.00172	1.47	LV	CELLSTATES	EC1.0	control_LMNA	12	18
ADAMTS9-AS1	1.65	0.00388	0.127	0.0619	6.77	21	4.07e-05	2.41	LV	CELLSTATES	EC1.0	control_LMNA	12	18
SPHK1	1.64	0.0197	0.0126	0.00464	3.8	13.6	0.000642	1.7	LV	CELLSTATES	EC1.0	control_LMNA	12	18
AC022034.2	1.63	0.0442	0.0145	0.006	4.08	10.2	0.0027	1.35	LV	CELLSTATES	EC1.0	control_LMNA	12	18
C7	1.63	0.00123	0.0663	0.0268	5.77	25.9	8.03e-06	2.91	LV	CELLSTATES	EC1.0	control_LMNA	12	18
KCNJ1	1.62	0.00461	0.0205	0.00721	4.27	20.2	5.41e-05	2.34	LV	CELLSTATES	EC1.0	control_LMNA	12	18
EMP3	1.61	0.0147	0.0617	0.0189	5.7	14.7	0.00041	1.83	LV	CELLSTATES	EC1.0	control_LMNA	12	18
SERPINF1	1.61	0.000937	0.0416	0.0172	5.23	26.9	5.82e-06	3.03	LV	CELLSTATES	EC1.0	control_LMNA	12	18
TM4SF1-AS1	1.61	0.0161	0.0179	0.00652	4.16	14.4	0.000474	1.79	LV	CELLSTATES	EC1.0	control_LMNA	12	18
C1R	1.59	0.0091	0.0395	0.0139	5.02	16.9	0.000182	2.04	LV	CELLSTATES	EC1.0	control_LMNA	12	18
ITPKB-AS1	1.57	0.000669	0.0879	0.0372	6.23	29.4	2.7e-06	3.17	LV	CELLSTATES	EC1.0	control_LMNA	12	18
APOE	1.52	0.0314	0.0273	0.00956	4.65	11.5	0.00153	1.5	LV	CELLSTATES	EC1.0	control_LMNA	12	18
C1QTNF7	1.52	0.0263	0.0225	0.00979	4.45	12.3	0.00108	1.58	LV	CELLSTATES	EC1.0	control_LMNA	12	18
LINC00582	1.52	0.00548	0.0173	0.00766	4.15	19.2	7.67e-05	2.26	LV	CELLSTATES	EC1.0	control_LMNA	12	18
ANGPTL4	1.51	0.0283	0.0273	0.0121	4.78	12	0.00124	1.55	LV	CELLSTATES	EC1.0	control_LMNA	12	18
TBX3	1.49	0.00313	0.154	0.0707	6.92	22.3	2.61e-05	2.5	LV	CELLSTATES	EC1.0	control_LMNA	12	18
MYO7B	1.47	0.018	0.0319	0.0152	4.93	14	0.000549	1.74	LV	CELLSTATES	EC1.0	control_LMNA	12	18
S100A4	1.46	0.00922	0.0342	0.0107	4.79	16.7	0.000192	2.04	LV	CELLSTATES	EC1.0	control_LMNA	12	18
GUCY1A2	1.44	0.00746	0.0235	0.0111	4.58	17.7	0.000131	2.13	LV	CELLSTATES	EC1.0	control_LMNA	12	18
AC111194.2	1.42	0.0115	0.0165	0.00924	4.28	15.8	0.000269	1.94	LV	CELLSTATES	EC1.0	control_LMNA	12	18
GPR17	1.41	0.0238	0.0301	0.0139	4.83	12.7	0.000911	1.62	LV	CELLSTATES	EC1.0	control_LMNA	12	18
AL162718.1	1.4	0.00712	0.0222	0.0101	4.43	18	0.000118	2.15	LV	CELLSTATES	EC1.0	control_LMNA	12	18
SLC8A1-AS1	1.4	0.00313	0.0459	0.023	5.42	22.3	2.57e-05	2.5	LV	CELLSTATES	EC1.0	control_LMNA	12	18
AGT	1.38	0.0255	0.0197	0.00926	4.38	12.5	0.00102	1.59	LV	CELLSTATES	EC1.0	control_LMNA	12	18
C14orf180	1.37	0.0294	0.0168	0.00759	4.18	11.8	0.00134	1.53	LV	CELLSTATES	EC1.0	control_LMNA	12	18
MEOX1	1.36	0.000175	0.141	0.0706	6.89	41.6	8.94e-08	3.76	LV	CELLSTATES	EC1.0	control_LMNA	12	18
AC011511.2	1.35	0.00509	0.0308	0.0149	4.83	19.6	6.74e-05	2.29	LV	CELLSTATES	EC1.0	control_LMNA	12	18
ESR2	1.35	0.000323	0.364	0.194	8.27	33.9	7.06e-07	3.49	LV	CELLSTATES	EC1.0	control_LMNA	12	18
S100A6	1.35	0.00922	0.215	0.0834	7.47	16.7	0.00019	2.04	LV	CELLSTATES	EC1.0	control_LMNA	12	18
AC087482.1	1.34	0.0241	0.0206	0.00932	4.38	12.7	0.000932	1.62	LV	CELLSTATES	EC1.0	control_LMNA	12	18
AC114760.2	1.34	0.035	0.0155	0.00797	4.09	11.1	0.00183	1.46	LV	CELLSTATES	EC1.0	control_LMNA	12	18
PDGFRB	1.34	0.0141	0.0186	0.00831	4.26	14.9	0.000383	1.85	LV	CELLSTATES	EC1.0	control_LMNA	12	18
AC008534.1	1.33	0.0215	0.0238	0.0115	4.54	13.3	0.000741	1.67	LV	CELLSTATES	EC1.0	control_LMNA	12	18
AL357507.1	1.33	0.007	0.109	0.0518	6.45	18.2	0.000112	2.15	LV	CELLSTATES	EC1.0	control_LMNA	12	18
SERPINE2	1.33	0.0191	0.0325	0.0163	4.97	13.8	0.000601	1.72	LV	CELLSTATES	EC1.0	control_LMNA	12	18
FHL2	1.32	0.026	0.284	0.147	7.99	12.4	0.00106	1.58	LV	CELLSTATES	EC1.0	control_LMNA	12	18
LINC01090	1.3	0.0226	0.0227	0.0114	4.5	13	0.000816	1.65	LV	CELLSTATES	EC1.0	control_LMNA	12	18
MEGF11	1.3	0.00585	0.0286	0.0158	4.87	18.9	8.66e-05	2.23	LV	CELLSTATES	EC1.0	control_LMNA	12	18
PTPRS	1.3	0.00277	0.0214	0.0104	4.44	22.9	2.11e-05	2.56	LV	CELLSTATES	EC1.0	control_LMNA	12	18
AC097515.1	1.29	0.0316	0.038	0.0208	5.13	11.4	0.00157	1.5	LV	CELLSTATES	EC1.0	control_LMNA	12	18
LINC02206	1.29	0.00746	0.024	0.0121	4.59	17.7	0.000132	2.13	LV	CELLSTATES	EC1.0	control_LMNA	12	18
RGS5	1.28	0.0136	0.0647	0.032	5.86	15.1	0.00035	1.87	LV	CELLSTATES	EC1.0	control_LMNA	12	18
PLET1	1.27	0.012	0.0205	0.0103	4.41	15.7	0.000285	1.92	LV	CELLSTATES	EC1.0	control_LMNA	12	18
XKR4	1.26	0.0331	0.0241	0.0113	4.53	11.3	0.00168	1.48	LV	CELLSTATES	EC1.0	control_LMNA	12	18
AC008264.2	1.25	0.0402	0.0134	0.00712	3.96	10.5	0.00231	1.4	LV	CELLSTATES	EC1.0	control_LMNA	12	18
AC135178.3	1.25	0.0159	0.0155	0.00775	4.06	14.5	0.000452	1.8	LV	CELLSTATES	EC1.0	control_LMNA	12	18
TEX14	1.25	0.00394	0.0197	0.0106	4.38	20.9	4.2e-05	2.4	LV	CELLSTATES	EC1.0	control_LMNA	12	18
CAVIN3	1.24	0.0313	0.054	0.0224	5.5	11.5	0.00153	1.5	LV	CELLSTATES	EC1.0	control_LMNA	12	18
AL592295.3	1.23	0.0141	0.0206	0.0104	4.35	15	0.000375	1.85	LV	CELLSTATES	EC1.0	control_LMNA	12	18
CXCL17	1.23	0.0283	0.0268	0.0124	4.63	12	0.00124	1.55	LV	CELLSTATES	EC1.0	control_LMNA	12	18
RUNDC3B	1.23	0.0228	0.208	0.13	7.58	13	0.000832	1.64	LV	CELLSTATES	EC1.0	control_LMNA	12	18
AL391839.1	1.22	0.0135	0.0279	0.0157	4.81	15.2	0.000344	1.87	LV	CELLSTATES	EC1.0	control_LMNA	12	18
TRDN-AS1	1.22	0.0253	0.078	0.0439	6.22	12.5	0.00101	1.6	LV	CELLSTATES	EC1.0	control_LMNA	12	18
COL1A2	1.18	0.0182	0.0279	0.0155	4.79	13.9	0.000564	1.74	LV	CELLSTATES	EC1.0	control_LMNA	12	18
PAM16	1.18	0.0476	0.0126	0.00773	3.99	9.89	0.00305	1.32	LV	CELLSTATES	EC1.0	control_LMNA	12	18
PLA1A	1.18	0.0283	0.0239	0.0122	4.53	12	0.00125	1.55	LV	CELLSTATES	EC1.0	control_LMNA	12	18
AL450998.2	1.16	0.0092	0.0274	0.0159	4.75	16.8	0.000186	2.04	LV	CELLSTATES	EC1.0	control_LMNA	12	18
AP001439.1	1.16	0.00672	0.042	0.0219	5.21	18.4	0.000104	2.17	LV	CELLSTATES	EC1.0	control_LMNA	12	18
ADAMTS6	1.14	0.0273	0.0907	0.0532	6.31	12.1	0.00116	1.56	LV	CELLSTATES	EC1.0	control_LMNA	12	18
AKR1C3	1.14	0.00889	0.0463	0.0236	5.37	17	0.000173	2.05	LV	CELLSTATES	EC1.0	control_LMNA	12	18
AC017002.5	1.13	0.0283	0.077	0.0422	6.04	12	0.00125	1.55	LV	CELLSTATES	EC1.0	control_LMNA	12	18
KIF26B	1.12	0.0309	0.0184	0.00985	4.29	11.5	0.0015	1.51	LV	CELLSTATES	EC1.0	control_LMNA	12	18
ABCC9	1.11	0.0298	0.0199	0.0128	4.51	11.7	0.00139	1.53	LV	CELLSTATES	EC1.0	control_LMNA	12	18
ICAM1	1.1	0.00377	0.0571	0.0304	5.69	21.1	3.9e-05	2.42	LV	CELLSTATES	EC1.0	control_LMNA	12	18
RARRES1	1.1	0.000795	0.0661	0.037	5.86	28.2	3.88e-06	3.1	LV	CELLSTATES	EC1.0	control_LMNA	12	18
GPANK1	1.09	0.00485	0.0208	0.0125	4.47	19.9	6.09e-05	2.31	LV	CELLSTATES	EC1.0	control_LMNA	12	18
MGP	1.08	0.00466	0.217	0.132	7.55	20.1	5.6e-05	2.33	LV	CELLSTATES	EC1.0	control_LMNA	12	18
SLC6A6	1.08	0.0283	0.0701	0.0427	6.03	11.9	0.00126	1.55	LV	CELLSTATES	EC1.0	control_LMNA	12	18
PLAG1	1.06	0.0258	0.0236	0.0144	4.58	12.4	0.00104	1.59	LV	CELLSTATES	EC1.0	control_LMNA	12	18
CYYR1-AS1	1.05	0.0266	0.252	0.151	7.72	12.3	0.0011	1.58	LV	CELLSTATES	EC1.0	control_LMNA	12	18
GRIK1	1.05	0.0401	0.0273	0.0158	4.78	10.6	0.00228	1.4	LV	CELLSTATES	EC1.0	control_LMNA	12	18
AL157871.4	1.04	0.00609	0.395	0.235	8.39	18.7	9.19e-05	2.22	LV	CELLSTATES	EC1.0	control_LMNA	12	18
HAND2-AS1	1.04	0.0398	0.0281	0.02	4.99	10.6	0.00224	1.4	LV	CELLSTATES	EC1.0	control_LMNA	12	18
TAC4	1.04	0.0443	0.0144	0.00889	4.1	10.1	0.00273	1.35	LV	CELLSTATES	EC1.0	control_LMNA	12	18
AC104461.1	1.02	0.0219	0.0169	0.01	4.21	13.2	0.000765	1.66	LV	CELLSTATES	EC1.0	control_LMNA	12	18
COCH	1.01	0.0302	0.0412	0.023	5.31	11.6	0.00145	1.52	LV	CELLSTATES	EC1.0	control_LMNA	12	18
CPE	1.01	0.0309	0.0177	0.0103	4.28	11.5	0.0015	1.51	LV	CELLSTATES	EC1.0	control_LMNA	12	18
HEXIM1	1.01	0.0429	0.0133	0.00864	4.02	10.3	0.00257	1.37	LV	CELLSTATES	EC1.0	control_LMNA	12	18
LMNA	1.01	0.0394	0.143	0.0942	7.07	10.7	0.00218	1.4	LV	CELLSTATES	EC1.0	control_LMNA	12	18
NR2F2	1.01	0.00333	0.0498	0.0335	5.58	21.9	2.99e-05	2.48	LV	CELLSTATES	EC1.0	control_LMNA	12	18
SREBF1	0.999	0.0442	0.022	0.0129	4.51	10.2	0.00271	1.35	LV	CELLSTATES	EC1.0	control_LMNA	12	18
AC018616.1	0.997	0.023	0.0843	0.055	6.18	12.9	0.000849	1.64	LV	CELLSTATES	EC1.0	control_LMNA	12	18
FGF12-AS1	0.99	0.0122	0.0264	0.0174	4.77	15.6	0.000297	1.92	LV	CELLSTATES	EC1.0	control_LMNA	12	18
AC006160.1	0.987	0.0294	0.0917	0.0539	6.24	11.8	0.00134	1.53	LV	CELLSTATES	EC1.0	control_LMNA	12	18
AC008438.1	0.987	0.0442	0.0157	0.00964	4.13	10.2	0.0027	1.35	LV	CELLSTATES	EC1.0	control_LMNA	12	18
C4orf19	0.98	0.0315	0.0407	0.0232	5.18	11.5	0.00155	1.5	LV	CELLSTATES	EC1.0	control_LMNA	12	18
AC020594.1	0.976	0.0445	0.019	0.0121	4.35	10.1	0.00276	1.35	LV	CELLSTATES	EC1.0	control_LMNA	12	18
FAM229B	0.964	0.0294	0.0214	0.0139	4.5	11.8	0.00134	1.53	LV	CELLSTATES	EC1.0	control_LMNA	12	18
AC010976.2	0.962	0.0299	0.112	0.0723	6.67	11.7	0.00141	1.52	LV	CELLSTATES	EC1.0	control_LMNA	12	18
SLC52A3	0.961	0.0315	0.0294	0.0183	4.88	11.5	0.00155	1.5	LV	CELLSTATES	EC1.0	control_LMNA	12	18
CST3	0.948	0.0421	0.22	0.125	7.6	10.4	0.00248	1.38	LV	CELLSTATES	EC1.0	control_LMNA	12	18
SPDYE5	0.947	0.03	0.0605	0.038	5.88	11.7	0.00143	1.52	LV	CELLSTATES	EC1.0	control_LMNA	12	18
AL049569.1	0.945	0.0475	0.0323	0.0195	4.94	9.91	0.00303	1.32	LV	CELLSTATES	EC1.0	control_LMNA	12	18
NFE2L3	0.942	0.00538	0.0308	0.0196	4.92	19.3	7.48e-05	2.27	LV	CELLSTATES	EC1.0	control_LMNA	12	18
FP325318.1	0.939	0.0476	0.0957	0.0734	6.55	9.89	0.00305	1.32	LV	CELLSTATES	EC1.0	control_LMNA	12	18
A2M	0.931	0.0421	0.922	0.614	9.61	10.4	0.00247	1.38	LV	CELLSTATES	EC1.0	control_LMNA	12	18
DUOX1	0.921	0.0117	0.0415	0.0279	5.35	15.8	0.000274	1.93	LV	CELLSTATES	EC1.0	control_LMNA	12	18
AP003086.2	0.916	0.0197	0.153	0.102	7.08	13.6	0.000636	1.71	LV	CELLSTATES	EC1.0	control_LMNA	12	18
TINAGL1	0.906	0.00357	0.375	0.26	8.42	21.5	3.45e-05	2.45	LV	CELLSTATES	EC1.0	control_LMNA	12	18
LPAR6	0.898	0.00313	0.339	0.221	8.22	22.4	2.51e-05	2.5	LV	CELLSTATES	EC1.0	control_LMNA	12	18
SPARC	0.896	0.00684	0.187	0.131	7.41	18.3	0.000108	2.16	LV	CELLSTATES	EC1.0	control_LMNA	12	18
KNOP1	0.893	0.0058	0.0662	0.0459	5.96	19	8.34e-05	2.24	LV	CELLSTATES	EC1.0	control_LMNA	12	18
FRMD3	0.891	0.0273	0.409	0.296	8.52	12.1	0.00117	1.56	LV	CELLSTATES	EC1.0	control_LMNA	12	18
ERP29	0.874	0.0361	0.024	0.0169	4.68	10.9	0.00194	1.44	LV	CELLSTATES	EC1.0	control_LMNA	12	18
AL138828.1	0.873	0.0103	0.283	0.202	7.98	16.3	0.000224	1.99	LV	CELLSTATES	EC1.0	control_LMNA	12	18
BAX	0.872	0.0283	0.0413	0.0266	5.32	12	0.00125	1.55	LV	CELLSTATES	EC1.0	control_LMNA	12	18
CTNNA2	0.871	0.0398	0.0299	0.0201	4.94	10.6	0.00226	1.4	LV	CELLSTATES	EC1.0	control_LMNA	12	18
AC113414.1	0.868	0.0376	0.0462	0.0343	5.59	10.8	0.00205	1.42	LV	CELLSTATES	EC1.0	control_LMNA	12	18
AL356805.1	0.868	0.047	0.0675	0.0464	5.98	9.95	0.00298	1.33	LV	CELLSTATES	EC1.0	control_LMNA	12	18
DTWD2	0.865	0.0294	0.0221	0.0154	4.58	11.8	0.00135	1.53	LV	CELLSTATES	EC1.0	control_LMNA	12	18
AC007319.1	0.842	0.0465	0.457	0.32	8.66	9.98	0.00293	1.33	LV	CELLSTATES	EC1.0	control_LMNA	12	18
AL078459.1	0.838	0.0337	0.0288	0.0208	4.92	11.2	0.00174	1.47	LV	CELLSTATES	EC1.0	control_LMNA	12	18
AC087071.2	0.825	0.0471	0.0262	0.0171	4.74	9.94	0.00299	1.33	LV	CELLSTATES	EC1.0	control_LMNA	12	18
ILF3-DT	0.817	0.0465	0.032	0.0225	5.01	9.98	0.00293	1.33	LV	CELLSTATES	EC1.0	control_LMNA	12	18
FAM120C	0.811	0.0248	0.0416	0.0305	5.4	12.6	0.000973	1.61	LV	CELLSTATES	EC1.0	control_LMNA	12	18
AC107068.2	0.791	0.0161	0.0389	0.0289	5.33	14.4	0.000474	1.79	LV	CELLSTATES	EC1.0	control_LMNA	12	18
SLC12A2	0.787	0.011	0.114	0.0814	6.7	16	0.000253	1.96	LV	CELLSTATES	EC1.0	control_LMNA	12	18
LACTB2	0.777	0.028	0.028	0.02	4.85	12.1	0.0012	1.55	LV	CELLSTATES	EC1.0	control_LMNA	12	18
AC005550.2	0.753	0.0476	0.0699	0.051	6.02	9.89	0.00305	1.32	LV	CELLSTATES	EC1.0	control_LMNA	12	18
NUDT4	0.748	0.0361	0.0379	0.029	5.3	10.9	0.00194	1.44	LV	CELLSTATES	EC1.0	control_LMNA	12	18
PZP	0.748	0.0443	0.0331	0.0234	5.02	10.2	0.00272	1.35	LV	CELLSTATES	EC1.0	control_LMNA	12	18
AC104596.1	0.744	0.00706	0.0455	0.0338	5.48	18.1	0.000115	2.15	LV	CELLSTATES	EC1.0	control_LMNA	12	18
EMCN	0.738	0.0484	1.43	1.04	10.3	9.83	0.00313	1.32	LV	CELLSTATES	EC1.0	control_LMNA	12	18
PTP4A3	0.733	0.018	0.1	0.0706	6.5	14	0.000551	1.74	LV	CELLSTATES	EC1.0	control_LMNA	12	18
MRPL18	0.725	0.0439	0.0278	0.0196	4.8	10.2	0.00266	1.36	LV	CELLSTATES	EC1.0	control_LMNA	12	18
CCDC65	0.723	0.0371	0.0628	0.0466	5.92	10.9	0.002	1.43	LV	CELLSTATES	EC1.0	control_LMNA	12	18
SLC3A2	0.723	0.0259	0.0563	0.0428	5.78	12.4	0.00105	1.59	LV	CELLSTATES	EC1.0	control_LMNA	12	18
NDUFS8	0.722	0.036	0.0425	0.0302	5.41	11	0.00192	1.44	LV	CELLSTATES	EC1.0	control_LMNA	12	18
ZNF552	0.718	0.0496	0.0404	0.0316	5.37	9.74	0.00326	1.3	LV	CELLSTATES	EC1.0	control_LMNA	12	18
MPP5	0.717	0.0221	0.1	0.0757	6.55	13.1	0.000793	1.66	LV	CELLSTATES	EC1.0	control_LMNA	12	18
VSIR	0.715	0.0141	0.118	0.0828	6.74	14.9	0.000383	1.85	LV	CELLSTATES	EC1.0	control_LMNA	12	18
LEO1	0.713	0.0463	0.0341	0.0274	5.17	10	0.00291	1.33	LV	CELLSTATES	EC1.0	control_LMNA	12	18
PLA2G4C	0.71	0.0445	0.0548	0.0402	5.75	10.1	0.00276	1.35	LV	CELLSTATES	EC1.0	control_LMNA	12	18
UBE2J1	0.708	0.0135	0.129	0.0953	6.86	15.2	0.000341	1.87	LV	CELLSTATES	EC1.0	control_LMNA	12	18
COX5A	0.707	0.0317	0.0687	0.05	6.08	11.4	0.00157	1.5	LV	CELLSTATES	EC1.0	control_LMNA	12	18
AC243964.2	0.704	0.0247	0.0822	0.0649	6.32	12.6	0.000966	1.61	LV	CELLSTATES	EC1.0	control_LMNA	12	18
IQCK	0.704	0.0326	0.241	0.182	7.78	11.3	0.00164	1.49	LV	CELLSTATES	EC1.0	control_LMNA	12	18
SPATA1	0.704	0.0301	0.0753	0.0565	6.15	11.6	0.00143	1.52	LV	CELLSTATES	EC1.0	control_LMNA	12	18
AP000787.1	0.701	0.0219	0.0642	0.0482	5.93	13.2	0.000765	1.66	LV	CELLSTATES	EC1.0	control_LMNA	12	18
GSTK1	0.696	0.0221	0.0937	0.0713	6.5	13.1	0.00079	1.66	LV	CELLSTATES	EC1.0	control_LMNA	12	18
PNRC1	0.696	0.0256	0.0915	0.0733	6.47	12.4	0.00103	1.59	LV	CELLSTATES	EC1.0	control_LMNA	12	18
ZNF7	0.69	0.0371	0.0653	0.0554	6.05	10.9	0.00201	1.43	LV	CELLSTATES	EC1.0	control_LMNA	12	18
RPP38	0.685	0.0429	0.0995	0.0779	6.55	10.3	0.00258	1.37	LV	CELLSTATES	EC1.0	control_LMNA	12	18
ARID5B	0.684	0.0266	0.0798	0.065	6.29	12.3	0.00111	1.58	LV	CELLSTATES	EC1.0	control_LMNA	12	18
SPDYE3	0.681	0.0333	0.0488	0.0383	5.63	11.2	0.0017	1.48	LV	CELLSTATES	EC1.0	control_LMNA	12	18
ABHD15-AS1	0.672	0.0493	0.121	0.0948	6.85	9.76	0.00323	1.31	LV	CELLSTATES	EC1.0	control_LMNA	12	18
DDX39A	0.661	0.0433	0.0338	0.0246	5.08	10.2	0.00262	1.36	LV	CELLSTATES	EC1.0	control_LMNA	12	18
ZNF565	0.659	0.0335	0.112	0.0905	6.76	11.2	0.00171	1.47	LV	CELLSTATES	EC1.0	control_LMNA	12	18
SUMF2	0.651	0.0353	0.0494	0.0374	5.59	11	0.00185	1.45	LV	CELLSTATES	EC1.0	control_LMNA	12	18
TUBA1C	0.65	0.0441	0.0517	0.0392	5.62	10.2	0.00268	1.36	LV	CELLSTATES	EC1.0	control_LMNA	12	18
CUEDC2	0.646	0.0443	0.0296	0.0225	4.95	10.1	0.00274	1.35	LV	CELLSTATES	EC1.0	control_LMNA	12	18
CARHSP1	0.645	0.011	0.234	0.177	7.73	16	0.000252	1.96	LV	CELLSTATES	EC1.0	control_LMNA	12	18
DYSF	0.644	0.0138	0.217	0.171	7.62	15	0.000364	1.86	LV	CELLSTATES	EC1.0	control_LMNA	12	18
MPG	0.619	0.0496	0.0488	0.0396	5.62	9.75	0.00325	1.3	LV	CELLSTATES	EC1.0	control_LMNA	12	18
SPCS2	0.595	0.026	0.0945	0.0768	6.51	12.4	0.00106	1.58	LV	CELLSTATES	EC1.0	control_LMNA	12	18
HMGN3	0.589	0.0409	0.161	0.137	7.32	10.5	0.00237	1.39	LV	CELLSTATES	EC1.0	control_LMNA	12	18
PGAM1	0.586	0.0388	0.0527	0.0424	5.72	10.7	0.00214	1.41	LV	CELLSTATES	EC1.0	control_LMNA	12	18
CKMT2-AS1	0.584	0.0189	0.121	0.104	6.89	13.8	0.000589	1.72	LV	CELLSTATES	EC1.0	control_LMNA	12	18
FEZ2	0.579	0.05	0.29	0.261	8.12	9.71	0.0033	1.3	LV	CELLSTATES	EC1.0	control_LMNA	12	18
EFNB1	0.568	0.0421	0.069	0.0551	6.08	10.4	0.00247	1.38	LV	CELLSTATES	EC1.0	control_LMNA	12	18

## Sheet: control_PKP2
Gene	logFC	FDR	mean_exp_control	mean_exp_genotype	logCPM	F	PValue	FDR_plot	Region	annotation_level	cell_state	comparison	Observations_genotype	Observations_reference
TMEM26	2.85	0.0131	0.0146	0.00196	3.98	16.7	0.000218	1.88	LV	CELLSTATES	EC1.0	control_PKP2	6	18
MYH6	2.68	0.00129	0.0291	0.00415	4.8	26.6	8e-06	2.89	LV	CELLSTATES	EC1.0	control_PKP2	6	18
RHD	2.67	0.000865	0.0496	0.0128	5.6	28.6	4.4e-06	3.06	LV	CELLSTATES	EC1.0	control_PKP2	6	18
FAM167B	2.62	0.0142	0.0225	0.00246	4.39	16.4	0.00024	1.85	LV	CELLSTATES	EC1.0	control_PKP2	6	18
LINC02211	2.56	0.0399	0.0128	0.00315	4.1	12.1	0.0013	1.4	LV	CELLSTATES	EC1.0	control_PKP2	6	18
Z99289.1	2.55	0.0103	0.0175	0.00369	4.26	17.7	0.000154	1.99	LV	CELLSTATES	EC1.0	control_PKP2	6	18
KCNJ1	2.51	0.000865	0.0205	0.00376	4.39	29.4	3.5e-06	3.06	LV	CELLSTATES	EC1.0	control_PKP2	6	18
CD38	2.4	0.0244	0.017	0.00398	4.26	14.1	0.000589	1.61	LV	CELLSTATES	EC1.0	control_PKP2	6	18
G0S2	2.39	0.0121	0.0222	0.00502	4.64	17	0.000196	1.92	LV	CELLSTATES	EC1.0	control_PKP2	6	18
CCL2	2.38	0.0153	0.0532	0.0102	5.63	16.2	0.000263	1.82	LV	CELLSTATES	EC1.0	control_PKP2	6	18
LGALS2	2.33	0.0159	0.0176	0.00387	4.27	15.8	0.000299	1.8	LV	CELLSTATES	EC1.0	control_PKP2	6	18
AC097515.1	2.17	0.0184	0.038	0.0113	5.2	15.2	0.00038	1.74	LV	CELLSTATES	EC1.0	control_PKP2	6	18
AL356277.3	2.13	0.0376	0.0149	0.00303	4.06	12.3	0.00116	1.42	LV	CELLSTATES	EC1.0	control_PKP2	6	18
TBX3	2.09	0.000865	0.154	0.0462	7.05	28.4	4.7e-06	3.06	LV	CELLSTATES	EC1.0	control_PKP2	6	18
KLHL31	2.08	0.0319	0.0197	0.00688	4.61	13	0.00089	1.5	LV	CELLSTATES	EC1.0	control_PKP2	6	18
DDAH1	2.06	0.00264	0.0346	0.0104	5.09	23.4	2.19e-05	2.58	LV	CELLSTATES	EC1.0	control_PKP2	6	18
AC008264.2	2.04	0.0363	0.0134	0.00365	4.04	12.5	0.00109	1.44	LV	CELLSTATES	EC1.0	control_PKP2	6	18
LEAP2	2.03	0.041	0.0138	0.00355	4.01	11.9	0.00137	1.39	LV	CELLSTATES	EC1.0	control_PKP2	6	18
ZNF608	2.02	0.0067	0.0744	0.0196	6.01	19.4	8.24e-05	2.17	LV	CELLSTATES	EC1.0	control_PKP2	6	18
MIR133A1HG	2	0.0201	0.0186	0.00563	4.49	14.8	0.000435	1.7	LV	CELLSTATES	EC1.0	control_PKP2	6	18
MEOX1	1.9	2.39e-05	0.141	0.046	7.01	48	3.03e-08	4.62	LV	CELLSTATES	EC1.0	control_PKP2	6	18
PPP1R3B	1.89	0.00433	0.0214	0.00716	4.59	21.2	4.45e-05	2.36	LV	CELLSTATES	EC1.0	control_PKP2	6	18
TBX20	1.89	0.0478	0.0154	0.00526	4.31	11.4	0.0017	1.32	LV	CELLSTATES	EC1.0	control_PKP2	6	18
GABRR2	1.84	0.0381	0.0128	0.00474	4.01	12.3	0.00119	1.42	LV	CELLSTATES	EC1.0	control_PKP2	6	18
SLC8A1-AS1	1.81	0.00547	0.0459	0.0154	5.56	20.4	6.01e-05	2.26	LV	CELLSTATES	EC1.0	control_PKP2	6	18
EDN1	1.79	0.0297	0.0186	0.00743	4.49	13.3	0.000777	1.53	LV	CELLSTATES	EC1.0	control_PKP2	6	18
AF130417.1	1.77	0.0179	0.0215	0.00838	4.56	15.3	0.000364	1.75	LV	CELLSTATES	EC1.0	control_PKP2	6	18
ADAMTS9-AS1	1.76	0.0176	0.127	0.0497	6.95	15.4	0.000353	1.76	LV	CELLSTATES	EC1.0	control_PKP2	6	18
FCN3	1.75	0.00787	0.165	0.0394	7.13	18.9	9.98e-05	2.1	LV	CELLSTATES	EC1.0	control_PKP2	6	18
LAMA4	1.74	0.000865	0.154	0.0557	7.1	29.1	3.84e-06	3.06	LV	CELLSTATES	EC1.0	control_PKP2	6	18
AL450998.2	1.73	0.00584	0.0274	0.0106	4.85	20.1	6.65e-05	2.23	LV	CELLSTATES	EC1.0	control_PKP2	6	18
HEXIM1	1.73	0.0174	0.0133	0.00456	4.08	15.5	0.000346	1.76	LV	CELLSTATES	EC1.0	control_PKP2	6	18
SLC38A2	1.72	0.000112	0.111	0.0414	6.72	38.9	2.65e-07	3.95	LV	CELLSTATES	EC1.0	control_PKP2	6	18
TNFSF10	1.72	0.00791	0.184	0.0558	7.29	18.8	0.000102	2.1	LV	CELLSTATES	EC1.0	control_PKP2	6	18
C8orf33	1.7	0.000734	0.0361	0.0131	5.19	30.2	2.78e-06	3.13	LV	CELLSTATES	EC1.0	control_PKP2	6	18
TM4SF1	1.7	0.0157	0.359	0.094	8.35	15.9	0.00029	1.8	LV	CELLSTATES	EC1.0	control_PKP2	6	18
AC087482.1	1.69	0.0311	0.0206	0.00674	4.51	13.2	0.000832	1.51	LV	CELLSTATES	EC1.0	control_PKP2	6	18
AL357507.1	1.69	0.00437	0.109	0.0365	6.58	21.2	4.54e-05	2.36	LV	CELLSTATES	EC1.0	control_PKP2	6	18
PTGER4	1.69	0.00558	0.0298	0.0109	4.89	20.2	6.24e-05	2.25	LV	CELLSTATES	EC1.0	control_PKP2	6	18
CYB561	1.68	0.0319	0.0132	0.00546	4.07	13	0.00089	1.5	LV	CELLSTATES	EC1.0	control_PKP2	6	18
AC135178.3	1.67	0.0194	0.0155	0.00567	4.16	15	0.000405	1.71	LV	CELLSTATES	EC1.0	control_PKP2	6	18
AC093801.1	1.65	0.0247	0.0243	0.0106	4.72	14	0.000601	1.61	LV	CELLSTATES	EC1.0	control_PKP2	6	18
PDE1C	1.63	0.0352	0.0456	0.02	5.66	12.6	0.00103	1.45	LV	CELLSTATES	EC1.0	control_PKP2	6	18
NOXA1	1.61	0.0488	0.0128	0.00525	4.01	11.3	0.00176	1.31	LV	CELLSTATES	EC1.0	control_PKP2	6	18
TACO1	1.58	0.0384	0.0152	0.00482	4.13	12.2	0.00122	1.42	LV	CELLSTATES	EC1.0	control_PKP2	6	18
LRRC39	1.57	0.0319	0.023	0.0101	4.79	13	0.000881	1.5	LV	CELLSTATES	EC1.0	control_PKP2	6	18
TM4SF18	1.57	0.00271	0.0797	0.0287	6.16	23.3	2.28e-05	2.57	LV	CELLSTATES	EC1.0	control_PKP2	6	18
RBM20	1.55	0.0391	0.0801	0.0329	6.36	12.1	0.00125	1.41	LV	CELLSTATES	EC1.0	control_PKP2	6	18
MGST1	1.54	0.0429	0.0217	0.00844	4.65	11.7	0.00148	1.37	LV	CELLSTATES	EC1.0	control_PKP2	6	18
AC017002.5	1.53	0.0495	0.077	0.0282	6.14	11.3	0.00181	1.3	LV	CELLSTATES	EC1.0	control_PKP2	6	18
SREBF1	1.52	0.0389	0.022	0.0085	4.59	12.2	0.00124	1.41	LV	CELLSTATES	EC1.0	control_PKP2	6	18
HAND2-AS1	1.51	0.0363	0.0281	0.0137	5.08	12.5	0.00109	1.44	LV	CELLSTATES	EC1.0	control_PKP2	6	18
RASSF9	1.47	0.041	0.0341	0.0148	5.09	11.9	0.00137	1.39	LV	CELLSTATES	EC1.0	control_PKP2	6	18
CD200	1.46	0.00543	0.16	0.0718	7.13	20.4	5.91e-05	2.27	LV	CELLSTATES	EC1.0	control_PKP2	6	18
ADGRE5	1.45	0.0173	0.0312	0.0134	4.98	15.5	0.000339	1.76	LV	CELLSTATES	EC1.0	control_PKP2	6	18
AL078459.1	1.45	0.00846	0.0288	0.0132	4.94	18.5	0.000114	2.07	LV	CELLSTATES	EC1.0	control_PKP2	6	18
ABCA1	1.44	0.0176	0.031	0.0123	4.99	15.4	0.000353	1.76	LV	CELLSTATES	EC1.0	control_PKP2	6	18
MYLIP	1.44	0.0178	0.0286	0.0114	4.88	15.4	0.000359	1.75	LV	CELLSTATES	EC1.0	control_PKP2	6	18
MEGF11	1.43	0.0154	0.0286	0.0146	5.04	16.2	0.000266	1.81	LV	CELLSTATES	EC1.0	control_PKP2	6	18
TAGLN	1.43	0.0319	0.0242	0.0111	4.76	13	0.000878	1.5	LV	CELLSTATES	EC1.0	control_PKP2	6	18
CD34	1.42	0.000996	0.334	0.151	8.24	27.8	5.57e-06	3	LV	CELLSTATES	EC1.0	control_PKP2	6	18
TECRL	1.4	0.0417	0.0656	0.0303	6.14	11.9	0.00141	1.38	LV	CELLSTATES	EC1.0	control_PKP2	6	18
SLC6A6	1.34	0.0371	0.0701	0.0347	6.16	12.4	0.00113	1.43	LV	CELLSTATES	EC1.0	control_PKP2	6	18
AC018616.1	1.33	0.0337	0.0843	0.0421	6.26	12.8	0.000965	1.47	LV	CELLSTATES	EC1.0	control_PKP2	6	18
KITLG	1.31	0.0116	0.115	0.0502	6.72	17.1	0.000187	1.93	LV	CELLSTATES	EC1.0	control_PKP2	6	18
ASS1	1.29	0.00361	0.063	0.0313	5.97	22	3.43e-05	2.44	LV	CELLSTATES	EC1.0	control_PKP2	6	18
SOCS3	1.29	0.0399	0.0435	0.0183	5.36	12	0.00131	1.4	LV	CELLSTATES	EC1.0	control_PKP2	6	18
NR5A2	1.28	0.00424	0.116	0.0612	6.75	21.4	4.28e-05	2.37	LV	CELLSTATES	EC1.0	control_PKP2	6	18
ADAMTS9	1.26	0.0396	0.781	0.379	9.48	12.1	0.00128	1.4	LV	CELLSTATES	EC1.0	control_PKP2	6	18
AL391839.1	1.26	0.0291	0.0279	0.0144	4.94	13.4	0.000752	1.54	LV	CELLSTATES	EC1.0	control_PKP2	6	18
AC073167.1	1.25	0.0381	0.118	0.07	6.91	12.2	0.00121	1.42	LV	CELLSTATES	EC1.0	control_PKP2	6	18
CXCL12	1.23	0.0301	0.142	0.0745	7.04	13.3	0.000793	1.52	LV	CELLSTATES	EC1.0	control_PKP2	6	18
KCNMB3	1.23	0.0357	0.0315	0.0127	5.01	12.6	0.00106	1.45	LV	CELLSTATES	EC1.0	control_PKP2	6	18
PLBD1	1.23	0.049	0.021	0.00971	4.54	11.3	0.00178	1.31	LV	CELLSTATES	EC1.0	control_PKP2	6	18
STEAP1B	1.2	0.0225	0.0774	0.0354	6.16	14.4	0.000523	1.65	LV	CELLSTATES	EC1.0	control_PKP2	6	18
AL049569.1	1.18	0.0394	0.0323	0.0162	5.05	12.1	0.00127	1.4	LV	CELLSTATES	EC1.0	control_PKP2	6	18
CLMAT3	1.17	0.0452	0.0459	0.0281	5.65	11.6	0.00158	1.34	LV	CELLSTATES	EC1.0	control_PKP2	6	18
AC010976.2	1.16	0.0452	0.112	0.0593	6.78	11.6	0.00158	1.34	LV	CELLSTATES	EC1.0	control_PKP2	6	18
EMCN	1.16	0.00336	1.43	0.728	10.3	22.4	2.99e-05	2.47	LV	CELLSTATES	EC1.0	control_PKP2	6	18
EFR3B	1.15	0.01	0.0575	0.0318	5.85	17.8	0.000146	2	LV	CELLSTATES	EC1.0	control_PKP2	6	18
NUTF2	1.15	0.0335	0.0215	0.0119	4.65	12.9	0.000944	1.48	LV	CELLSTATES	EC1.0	control_PKP2	6	18
BTBD19	1.13	0.0381	0.0234	0.0129	4.72	12.3	0.00118	1.42	LV	CELLSTATES	EC1.0	control_PKP2	6	18
TEX14	1.12	0.0469	0.0197	0.0109	4.56	11.5	0.00166	1.33	LV	CELLSTATES	EC1.0	control_PKP2	6	18
DDX39A	1.11	0.0203	0.0338	0.016	5.11	14.8	0.000447	1.69	LV	CELLSTATES	EC1.0	control_PKP2	6	18
LAP3	1.11	0.0378	0.174	0.0846	7.23	12.3	0.00117	1.42	LV	CELLSTATES	EC1.0	control_PKP2	6	18
CYTOR	1.1	0.0163	0.0703	0.036	6.09	15.7	0.000313	1.79	LV	CELLSTATES	EC1.0	control_PKP2	6	18
LZTS2	1.09	0.0432	0.0364	0.0196	5.24	11.7	0.0015	1.36	LV	CELLSTATES	EC1.0	control_PKP2	6	18
RGS3	1.09	0.000865	0.128	0.0764	6.93	28.4	4.75e-06	3.06	LV	CELLSTATES	EC1.0	control_PKP2	6	18
AP001439.1	1.08	0.0417	0.042	0.0216	5.37	11.9	0.00141	1.38	LV	CELLSTATES	EC1.0	control_PKP2	6	18
SERPINH1	1.08	0.0211	0.0519	0.027	5.73	14.6	0.000478	1.68	LV	CELLSTATES	EC1.0	control_PKP2	6	18
NR2F2	1.07	0.0373	0.0498	0.0305	5.7	12.4	0.00114	1.43	LV	CELLSTATES	EC1.0	control_PKP2	6	18
GIMAP7	1.05	0.0319	0.251	0.113	7.83	13	0.000882	1.5	LV	CELLSTATES	EC1.0	control_PKP2	6	18
KLHL4	1.05	0.0362	0.0488	0.0303	5.62	12.5	0.00108	1.44	LV	CELLSTATES	EC1.0	control_PKP2	6	18
LACTB2	1.05	0.0257	0.028	0.0138	4.92	13.8	0.000645	1.59	LV	CELLSTATES	EC1.0	control_PKP2	6	18
MAP3K8	1.05	0.0399	0.0952	0.0574	6.61	12	0.00131	1.4	LV	CELLSTATES	EC1.0	control_PKP2	6	18
PLCG2	1.05	0.032	0.0702	0.0427	6.1	13	0.000896	1.49	LV	CELLSTATES	EC1.0	control_PKP2	6	18
RAB30	1.05	0.0196	0.0872	0.054	6.47	15	0.000417	1.71	LV	CELLSTATES	EC1.0	control_PKP2	6	18
DPF3	1.04	0.0319	0.0541	0.0317	5.79	13.1	0.000873	1.5	LV	CELLSTATES	EC1.0	control_PKP2	6	18
NRN1	1.04	0.0159	0.0453	0.026	5.53	15.8	0.0003	1.8	LV	CELLSTATES	EC1.0	control_PKP2	6	18
VSIR	1.04	0.0097	0.118	0.054	6.79	17.9	0.00014	2.01	LV	CELLSTATES	EC1.0	control_PKP2	6	18
MIR4435-2HG	1.03	0.0255	0.262	0.147	7.93	13.9	0.00063	1.59	LV	CELLSTATES	EC1.0	control_PKP2	6	18
ST5	1.03	0.0247	0.0476	0.0271	5.6	14	0.000605	1.61	LV	CELLSTATES	EC1.0	control_PKP2	6	18
ARHGAP23	1.02	0.0104	0.0581	0.0353	5.84	17.6	0.000157	1.98	LV	CELLSTATES	EC1.0	control_PKP2	6	18
DACH1	1.01	0.0257	0.637	0.38	9.22	13.8	0.000639	1.59	LV	CELLSTATES	EC1.0	control_PKP2	6	18
ZFP36L2	1	0.03	0.147	0.0921	7.13	13.3	0.000787	1.52	LV	CELLSTATES	EC1.0	control_PKP2	6	18
DYSF	0.993	0.00463	0.217	0.124	7.67	20.9	4.91e-05	2.33	LV	CELLSTATES	EC1.0	control_PKP2	6	18
CEACAM1	0.969	0.026	0.11	0.0599	6.69	13.8	0.000656	1.58	LV	CELLSTATES	EC1.0	control_PKP2	6	18
ESR2	0.967	0.00916	0.364	0.236	8.48	18.2	0.000125	2.04	LV	CELLSTATES	EC1.0	control_PKP2	6	18
BAALC-AS1	0.955	0.0421	0.0628	0.0397	5.96	11.8	0.00143	1.38	LV	CELLSTATES	EC1.0	control_PKP2	6	18
KNOP1	0.954	0.0234	0.0662	0.0383	6.07	14.2	0.000558	1.63	LV	CELLSTATES	EC1.0	control_PKP2	6	18
SHE	0.954	0.00454	0.265	0.178	7.98	21	4.76e-05	2.34	LV	CELLSTATES	EC1.0	control_PKP2	6	18
STK38L	0.944	0.0035	0.112	0.0677	6.77	22.2	3.27e-05	2.46	LV	CELLSTATES	EC1.0	control_PKP2	6	18
IQCK	0.939	0.0399	0.241	0.141	7.85	12	0.00131	1.4	LV	CELLSTATES	EC1.0	control_PKP2	6	18
CALD1	0.929	0.000865	0.447	0.263	8.72	28.6	4.44e-06	3.06	LV	CELLSTATES	EC1.0	control_PKP2	6	18
PLS3	0.927	0.00962	0.171	0.111	7.38	18	0.000135	2.02	LV	CELLSTATES	EC1.0	control_PKP2	6	18
HDAC1	0.924	0.0114	0.0732	0.0419	6.16	17.3	0.000178	1.94	LV	CELLSTATES	EC1.0	control_PKP2	6	18
AP000787.1	0.917	0.0157	0.0642	0.0384	6.01	16	0.000287	1.8	LV	CELLSTATES	EC1.0	control_PKP2	6	18
SLC36A4	0.913	0.0423	0.0345	0.0206	5.22	11.8	0.00145	1.37	LV	CELLSTATES	EC1.0	control_PKP2	6	18
SLC7A6OS	0.903	0.0482	0.066	0.0419	6.09	11.4	0.00173	1.32	LV	CELLSTATES	EC1.0	control_PKP2	6	18
ENAH	0.892	0.0228	0.272	0.174	8.01	14.3	0.000532	1.64	LV	CELLSTATES	EC1.0	control_PKP2	6	18
ASRGL1	0.883	0.0335	0.075	0.0458	6.22	12.8	0.000947	1.48	LV	CELLSTATES	EC1.0	control_PKP2	6	18
ARID5B	0.882	0.0351	0.0798	0.0503	6.36	12.6	0.00102	1.45	LV	CELLSTATES	EC1.0	control_PKP2	6	18
LPAR6	0.882	0.0319	0.339	0.192	8.35	13.1	0.000866	1.5	LV	CELLSTATES	EC1.0	control_PKP2	6	18
GBE1	0.865	0.0173	0.45	0.288	8.74	15.5	0.000341	1.76	LV	CELLSTATES	EC1.0	control_PKP2	6	18
COL4A2	0.854	0.0196	0.422	0.292	8.63	15	0.000415	1.71	LV	CELLSTATES	EC1.0	control_PKP2	6	18
EXT1	0.835	0.0168	0.797	0.537	9.57	15.6	0.000327	1.78	LV	CELLSTATES	EC1.0	control_PKP2	6	18
AC104596.1	0.824	0.0311	0.0455	0.0308	5.6	13.2	0.000835	1.51	LV	CELLSTATES	EC1.0	control_PKP2	6	18
PHLDB2	0.821	0.0136	0.108	0.0779	6.76	16.6	0.000228	1.87	LV	CELLSTATES	EC1.0	control_PKP2	6	18
IFNAR1	0.818	0.0157	0.0852	0.0588	6.42	15.9	0.000289	1.8	LV	CELLSTATES	EC1.0	control_PKP2	6	18
TTC33	0.817	0.035	0.0702	0.0451	6.13	12.7	0.00102	1.46	LV	CELLSTATES	EC1.0	control_PKP2	6	18
PLCL1	0.797	0.0389	0.141	0.0985	7.18	12.2	0.00124	1.41	LV	CELLSTATES	EC1.0	control_PKP2	6	18
PNRC1	0.797	0.0411	0.0915	0.0598	6.56	11.9	0.00138	1.39	LV	CELLSTATES	EC1.0	control_PKP2	6	18
FEZ2	0.767	0.0157	0.29	0.196	8.15	15.9	0.000289	1.8	LV	CELLSTATES	EC1.0	control_PKP2	6	18
ROBO4	0.767	0.0381	0.2	0.137	7.57	12.3	0.0012	1.42	LV	CELLSTATES	EC1.0	control_PKP2	6	18
CDC37	0.76	0.0421	0.274	0.171	8.09	11.8	0.00144	1.38	LV	CELLSTATES	EC1.0	control_PKP2	6	18
BCL2L14	0.749	0.0244	0.0797	0.0575	6.35	14	0.000592	1.61	LV	CELLSTATES	EC1.0	control_PKP2	6	18
CDH5	0.74	0.0116	0.281	0.19	8.06	17.1	0.000187	1.93	LV	CELLSTATES	EC1.0	control_PKP2	6	18
TCF25	0.63	0.0447	0.268	0.209	8.06	11.6	0.00155	1.35	LV	CELLSTATES	EC1.0	control_PKP2	6	18

## Sheet: control_PVneg
Gene	logFC	FDR	mean_exp_control	mean_exp_genotype	logCPM	F	PValue	FDR_plot	Region	annotation_level	cell_state	comparison	Observations_genotype	Observations_reference
AC022034.2	3.58	0.00657	0.0145	0.00153	4.15	24.4	1.43e-05	2.18	LV	CELLSTATES	EC1.0	control_PVneg	8	18
C16orf74	3.46	0.0374	0.0173	0.00229	4.07	14.5	0.000477	1.43	LV	CELLSTATES	EC1.0	control_PVneg	8	18
LINC00881	3.07	0.0213	0.0146	0.00306	4.22	18	0.000129	1.67	LV	CELLSTATES	EC1.0	control_PVneg	8	18
MYH6	3.02	0.00143	0.0291	0.0028	4.77	40.7	1.38e-07	2.84	LV	CELLSTATES	EC1.0	control_PVneg	8	18
SMYD1	2.81	0.00698	0.0205	0.003	4.47	23.9	1.7e-05	2.16	LV	CELLSTATES	EC1.0	control_PVneg	8	18
KLHL31	2.73	0.0146	0.0197	0.00448	4.55	20.5	5.22e-05	1.84	LV	CELLSTATES	EC1.0	control_PVneg	8	18
MIR133A1HG	2.73	0.00519	0.0186	0.0031	4.43	25.9	9.01e-06	2.29	LV	CELLSTATES	EC1.0	control_PVneg	8	18
CCL2	2.62	0.00836	0.0532	0.00768	5.65	22.8	2.42e-05	2.08	LV	CELLSTATES	EC1.0	control_PVneg	8	18
TMEM178B	2.57	0.00822	0.0246	0.00427	4.77	23	2.3e-05	2.09	LV	CELLSTATES	EC1.0	control_PVneg	8	18
MLIP-AS1	2.39	0.0272	0.0142	0.00327	4.14	16.2	0.000247	1.57	LV	CELLSTATES	EC1.0	control_PVneg	8	18
FHL2	2.35	0.00209	0.284	0.0873	8.07	36.6	4.04e-07	2.68	LV	CELLSTATES	EC1.0	control_PVneg	8	18
ANKRD2	2.31	0.0277	0.0445	0.00889	5.48	16	0.000264	1.56	LV	CELLSTATES	EC1.0	control_PVneg	8	18
KCNJ1	2.25	0.00294	0.0205	0.0036	4.4	29.1	3.41e-06	2.53	LV	CELLSTATES	EC1.0	control_PVneg	8	18
TRDN-AS1	2.19	0.0045	0.078	0.0298	6.3	26.7	6.95e-06	2.35	LV	CELLSTATES	EC1.0	control_PVneg	8	18
PRB2	2.18	0.0282	0.0128	0.00321	4.03	15.9	0.000275	1.55	LV	CELLSTATES	EC1.0	control_PVneg	8	18
AC125793.1	2.16	0.00273	0.0507	0.0143	5.56	30.3	2.38e-06	2.56	LV	CELLSTATES	EC1.0	control_PVneg	8	18
C14orf180	2.15	0.0201	0.0168	0.00478	4.29	18.4	0.000109	1.7	LV	CELLSTATES	EC1.0	control_PVneg	8	18
G0S2	2.15	0.0318	0.0222	0.0058	4.66	15.1	0.000374	1.5	LV	CELLSTATES	EC1.0	control_PVneg	8	18
RYR2	2.12	0.00657	0.655	0.244	9.33	24.4	1.46e-05	2.18	LV	CELLSTATES	EC1.0	control_PVneg	8	18
SLC8A1-AS1	2.02	0.0045	0.0459	0.0134	5.54	27	6.26e-06	2.35	LV	CELLSTATES	EC1.0	control_PVneg	8	18
FAM167B	1.97	0.049	0.0225	0.00432	4.43	13.2	0.00079	1.31	LV	CELLSTATES	EC1.0	control_PVneg	8	18
PEBP4	1.96	0.0224	0.0209	0.00536	4.59	17.5	0.000151	1.65	LV	CELLSTATES	EC1.0	control_PVneg	8	18
MGST1	1.95	0.0212	0.0217	0.00571	4.63	18.1	0.000125	1.67	LV	CELLSTATES	EC1.0	control_PVneg	8	18
MYPN	1.95	0.0212	0.0187	0.0073	4.42	18.1	0.000125	1.67	LV	CELLSTATES	EC1.0	control_PVneg	8	18
RPL13A	1.92	0.0302	0.0916	0.0224	6.49	15.4	0.000337	1.52	LV	CELLSTATES	EC1.0	control_PVneg	8	18
ATP1B1	1.9	0.00294	0.0338	0.0116	5.18	29.1	3.39e-06	2.53	LV	CELLSTATES	EC1.0	control_PVneg	8	18
ESRRG	1.88	0.0456	0.0425	0.0156	5.54	13.5	0.00069	1.34	LV	CELLSTATES	EC1.0	control_PVneg	8	18
AC009264.1	1.87	0.0201	0.0191	0.0051	4.46	18.5	0.000106	1.7	LV	CELLSTATES	EC1.0	control_PVneg	8	18
BCO2	1.85	0.0217	0.0214	0.00774	4.59	17.9	0.000134	1.66	LV	CELLSTATES	EC1.0	control_PVneg	8	18
CYP4X1	1.84	0.0224	0.0714	0.0396	6.13	17.6	0.000148	1.65	LV	CELLSTATES	EC1.0	control_PVneg	8	18
LDB3	1.84	0.006	0.103	0.0369	6.71	25.1	1.16e-05	2.22	LV	CELLSTATES	EC1.0	control_PVneg	8	18
MYBPC3	1.84	0.00209	0.157	0.0624	7.29	33.7	8.98e-07	2.68	LV	CELLSTATES	EC1.0	control_PVneg	8	18
RBM24	1.84	0.0444	0.0183	0.00899	4.53	13.6	0.000667	1.35	LV	CELLSTATES	EC1.0	control_PVneg	8	18
TM4SF1	1.84	0.0308	0.359	0.141	8.41	15.3	0.000351	1.51	LV	CELLSTATES	EC1.0	control_PVneg	8	18
MYOCD	1.82	0.0367	0.0259	0.00753	4.8	14.6	0.000461	1.44	LV	CELLSTATES	EC1.0	control_PVneg	8	18
S100A6	1.81	0.0335	0.215	0.069	7.71	14.9	0.000407	1.48	LV	CELLSTATES	EC1.0	control_PVneg	8	18
LRRTM3	1.78	0.0271	0.0269	0.0118	4.92	16.4	0.000233	1.57	LV	CELLSTATES	EC1.0	control_PVneg	8	18
CTNNA3	1.77	0.0187	0.149	0.0655	7.25	19.4	7.77e-05	1.73	LV	CELLSTATES	EC1.0	control_PVneg	8	18
MLIP	1.75	0.0365	0.0993	0.0474	6.66	14.6	0.000451	1.44	LV	CELLSTATES	EC1.0	control_PVneg	8	18
TRDN	1.7	0.0112	0.0665	0.0316	6.12	21.4	3.89e-05	1.95	LV	CELLSTATES	EC1.0	control_PVneg	8	18
RALYL	1.69	0.0257	0.0207	0.00855	4.59	17.1	0.000178	1.59	LV	CELLSTATES	EC1.0	control_PVneg	8	18
SGCD	1.69	0.0367	0.106	0.0488	6.8	14.5	0.000464	1.44	LV	CELLSTATES	EC1.0	control_PVneg	8	18
HIGD1B	1.68	0.0464	0.0175	0.00438	4.34	13.4	0.000725	1.33	LV	CELLSTATES	EC1.0	control_PVneg	8	18
NORAD	1.68	0.00209	0.0386	0.0135	5.31	34.9	6.39e-07	2.68	LV	CELLSTATES	EC1.0	control_PVneg	8	18
CASQ2	1.67	0.0195	0.0263	0.0117	4.95	19.2	8.33e-05	1.71	LV	CELLSTATES	EC1.0	control_PVneg	8	18
MPP3	1.67	0.0271	0.0343	0.013	5.18	16.4	0.000228	1.57	LV	CELLSTATES	EC1.0	control_PVneg	8	18
PDGFRB	1.67	0.0271	0.0186	0.00534	4.41	16.7	0.000208	1.57	LV	CELLSTATES	EC1.0	control_PVneg	8	18
SLC25A21	1.67	0.0282	0.0624	0.0421	5.98	15.9	0.00028	1.55	LV	CELLSTATES	EC1.0	control_PVneg	8	18
ZNF22	1.64	0.0201	0.0222	0.00879	4.63	18.8	9.49e-05	1.7	LV	CELLSTATES	EC1.0	control_PVneg	8	18
COQ10A	1.62	0.0457	0.0173	0.0053	4.39	13.5	0.000697	1.34	LV	CELLSTATES	EC1.0	control_PVneg	8	18
HAND2-AS1	1.6	0.0364	0.0281	0.0134	5.07	14.7	0.000446	1.44	LV	CELLSTATES	EC1.0	control_PVneg	8	18
AC087482.1	1.59	0.0483	0.0206	0.0101	4.52	13.3	0.00077	1.32	LV	CELLSTATES	EC1.0	control_PVneg	8	18
RBM20	1.59	0.0282	0.0801	0.0372	6.35	15.9	0.00028	1.55	LV	CELLSTATES	EC1.0	control_PVneg	8	18
TECRL	1.58	0.0302	0.0656	0.0303	6.13	15.3	0.000341	1.52	LV	CELLSTATES	EC1.0	control_PVneg	8	18
PACRG	1.57	0.0271	0.0291	0.0162	5	16.8	0.000198	1.57	LV	CELLSTATES	EC1.0	control_PVneg	8	18
CACNB2	1.54	0.00657	0.11	0.0513	6.81	24.6	1.37e-05	2.18	LV	CELLSTATES	EC1.0	control_PVneg	8	18
PLN	1.52	0.0397	0.125	0.0508	6.99	14.2	0.000536	1.4	LV	CELLSTATES	EC1.0	control_PVneg	8	18
NEXN	1.49	0.0201	0.101	0.0534	6.66	18.6	0.000104	1.7	LV	CELLSTATES	EC1.0	control_PVneg	8	18
THSD4	1.45	0.0195	0.15	0.0768	7.25	19.1	8.49e-05	1.71	LV	CELLSTATES	EC1.0	control_PVneg	8	18
MYOM1	1.43	0.0224	0.0912	0.0593	6.55	17.6	0.000147	1.65	LV	CELLSTATES	EC1.0	control_PVneg	8	18
SLC39A1	1.41	0.0378	0.0287	0.0119	4.99	14.4	0.000485	1.42	LV	CELLSTATES	EC1.0	control_PVneg	8	18
FADS3	1.37	0.00519	0.168	0.0942	7.25	25.9	8.88e-06	2.29	LV	CELLSTATES	EC1.0	control_PVneg	8	18
TTN	1.36	0.0149	0.51	0.301	8.97	20.4	5.46e-05	1.83	LV	CELLSTATES	EC1.0	control_PVneg	8	18
ATXN7L3B	1.35	0.0378	0.0199	0.00893	4.5	14.4	0.000489	1.42	LV	CELLSTATES	EC1.0	control_PVneg	8	18
LINC02206	1.35	0.0293	0.024	0.0163	4.73	15.6	0.000311	1.53	LV	CELLSTATES	EC1.0	control_PVneg	8	18
LPAR6	1.35	0.00698	0.339	0.183	8.34	23.7	1.82e-05	2.16	LV	CELLSTATES	EC1.0	control_PVneg	8	18
TINAGL1	1.34	0.0045	0.375	0.198	8.51	26.9	6.65e-06	2.35	LV	CELLSTATES	EC1.0	control_PVneg	8	18
CD63	1.33	0.0459	0.175	0.0878	7.43	13.5	0.000706	1.34	LV	CELLSTATES	EC1.0	control_PVneg	8	18
XIRP2	1.32	0.0465	0.0247	0.0102	4.74	13.4	0.000732	1.33	LV	CELLSTATES	EC1.0	control_PVneg	8	18
TNNT2	1.31	0.00698	0.287	0.161	8.18	23.7	1.8e-05	2.16	LV	CELLSTATES	EC1.0	control_PVneg	8	18
TPM2	1.31	0.0224	0.0502	0.0404	5.68	17.6	0.000145	1.65	LV	CELLSTATES	EC1.0	control_PVneg	8	18
FAM229B	1.3	0.0271	0.0214	0.00914	4.62	16.4	0.000229	1.57	LV	CELLSTATES	EC1.0	control_PVneg	8	18
TMEM106B	1.29	0.0271	0.0351	0.0166	5.24	16.5	0.000223	1.57	LV	CELLSTATES	EC1.0	control_PVneg	8	18
MYL6	1.28	0.0272	0.229	0.13	7.87	16.2	0.000249	1.57	LV	CELLSTATES	EC1.0	control_PVneg	8	18
DMD	1.24	0.0272	0.243	0.16	7.97	16.2	0.000244	1.57	LV	CELLSTATES	EC1.0	control_PVneg	8	18
ACTN2	1.22	0.0234	0.084	0.0502	6.43	17.4	0.00016	1.63	LV	CELLSTATES	EC1.0	control_PVneg	8	18
TM4SF18	1.22	0.038	0.0797	0.0491	6.22	14.3	0.000502	1.42	LV	CELLSTATES	EC1.0	control_PVneg	8	18
AF165147.1	1.18	0.0444	0.0277	0.0177	4.88	13.6	0.000669	1.35	LV	CELLSTATES	EC1.0	control_PVneg	8	18
C7	1.17	0.0422	0.0663	0.0344	6.03	13.8	0.000611	1.37	LV	CELLSTATES	EC1.0	control_PVneg	8	18
CRYAB	1.16	0.0464	0.322	0.199	8.27	13.4	0.000721	1.33	LV	CELLSTATES	EC1.0	control_PVneg	8	18
WWC3-AS1	1.16	0.0292	0.028	0.0155	4.93	15.6	0.000304	1.53	LV	CELLSTATES	EC1.0	control_PVneg	8	18
MRPL16	1.15	0.0272	0.0352	0.017	5.23	16.2	0.000249	1.57	LV	CELLSTATES	EC1.0	control_PVneg	8	18
UBXN1	1.15	0.0271	0.0517	0.0255	5.74	16.6	0.000212	1.57	LV	CELLSTATES	EC1.0	control_PVneg	8	18
AC107068.2	1.13	0.0213	0.0389	0.0215	5.4	18	0.000129	1.67	LV	CELLSTATES	EC1.0	control_PVneg	8	18
ESR2	1.12	0.0156	0.364	0.233	8.48	20.2	5.89e-05	1.81	LV	CELLSTATES	EC1.0	control_PVneg	8	18
RPLP1	1.12	0.0312	0.206	0.124	7.73	15.2	0.000361	1.51	LV	CELLSTATES	EC1.0	control_PVneg	8	18
SLC29A1	1.12	0.0404	0.031	0.0212	5.08	14.1	0.000554	1.39	LV	CELLSTATES	EC1.0	control_PVneg	8	18
APOBEC2	1.11	0.0271	0.0221	0.012	4.69	16.4	0.000232	1.57	LV	CELLSTATES	EC1.0	control_PVneg	8	18
ATF4	1.1	0.0272	0.0558	0.0308	5.86	16.2	0.000245	1.57	LV	CELLSTATES	EC1.0	control_PVneg	8	18
PTP4A3	1.09	0.0112	0.1	0.0648	6.6	21.5	3.81e-05	1.95	LV	CELLSTATES	EC1.0	control_PVneg	8	18
EFNB1	1.03	0.0302	0.069	0.0525	6.14	15.4	0.000334	1.52	LV	CELLSTATES	EC1.0	control_PVneg	8	18
EID1	1.03	0.038	0.0649	0.0442	6.08	14.4	0.000499	1.42	LV	CELLSTATES	EC1.0	control_PVneg	8	18
COX5A	1.01	0.0423	0.0687	0.0455	6.19	13.8	0.00062	1.37	LV	CELLSTATES	EC1.0	control_PVneg	8	18
RARB	1	0.0282	0.0687	0.0604	6.13	15.8	0.000285	1.55	LV	CELLSTATES	EC1.0	control_PVneg	8	18
CD34	0.995	0.0265	0.334	0.227	8.29	17	0.000187	1.58	LV	CELLSTATES	EC1.0	control_PVneg	8	18
SLC25A4	0.984	0.0319	0.185	0.133	7.57	15.1	0.000379	1.5	LV	CELLSTATES	EC1.0	control_PVneg	8	18
CDH13	0.982	0.0271	1.07	0.734	9.96	16.6	0.000215	1.57	LV	CELLSTATES	EC1.0	control_PVneg	8	18
IGFBP7	0.961	0.0271	0.566	0.382	9.08	16.4	0.000226	1.57	LV	CELLSTATES	EC1.0	control_PVneg	8	18
PNRC1	0.903	0.0282	0.0915	0.0661	6.58	15.9	0.000275	1.55	LV	CELLSTATES	EC1.0	control_PVneg	8	18
LIPE	0.866	0.049	0.0728	0.0476	6.22	13.2	0.000787	1.31	LV	CELLSTATES	EC1.0	control_PVneg	8	18
CDC37	0.858	0.0282	0.274	0.224	8.14	15.8	0.000285	1.55	LV	CELLSTATES	EC1.0	control_PVneg	8	18
FEZ2	0.765	0.0201	0.29	0.224	8.19	18.4	0.00011	1.7	LV	CELLSTATES	EC1.0	control_PVneg	8	18
ORMDL1	0.691	0.0322	0.102	0.0842	6.7	15	0.000386	1.49	LV	CELLSTATES	EC1.0	control_PVneg	8	18

## Sheet: control_RBM20
Gene	logFC	FDR	mean_exp_control	mean_exp_genotype	logCPM	F	PValue	FDR_plot	Region	annotation_level	cell_state	comparison	Observations_genotype	Observations_reference
LINC02211	3.68	0.0102	0.0128	0.00128	4.06	20.1	5.78e-05	1.99	LV	CELLSTATES	EC1.0	control_RBM20	8	18
CCL2	3.11	0.000738	0.0532	0.00802	5.6	36.3	3.91e-07	3.13	LV	CELLSTATES	EC1.0	control_RBM20	8	18
AC022034.2	2.72	0.0178	0.0145	0.00249	4.21	17.6	0.000141	1.75	LV	CELLSTATES	EC1.0	control_RBM20	8	18
LINC01876	2.64	0.0168	0.0324	0.00686	5.01	18	0.000122	1.78	LV	CELLSTATES	EC1.0	control_RBM20	8	18
IGFBP5	2.59	0.0324	0.316	0.0519	8.2	14.4	0.000468	1.49	LV	CELLSTATES	EC1.0	control_RBM20	8	18
AC104248.1	2.53	0.0059	0.0158	0.00223	4.13	22.5	2.56e-05	2.23	LV	CELLSTATES	EC1.0	control_RBM20	8	18
G0S2	2.41	0.00649	0.0222	0.00494	4.65	22	3.02e-05	2.19	LV	CELLSTATES	EC1.0	control_RBM20	8	18
REEP2	2.33	0.0314	0.0153	0.00207	4.1	14.7	0.000418	1.5	LV	CELLSTATES	EC1.0	control_RBM20	8	18
TMEM26	2.21	0.0353	0.0146	0.00415	4.04	14	0.000551	1.45	LV	CELLSTATES	EC1.0	control_RBM20	8	18
LINC01060	2.18	0.0273	0.0344	0.0099	5.13	15.5	0.000316	1.56	LV	CELLSTATES	EC1.0	control_RBM20	8	18
MLIP-AS1	2.18	0.0444	0.0142	0.00413	4.19	13	0.00082	1.35	LV	CELLSTATES	EC1.0	control_RBM20	8	18
FAM198B	2.15	0.00135	0.0747	0.0204	6.01	29.9	2.41e-06	2.87	LV	CELLSTATES	EC1.0	control_RBM20	8	18
RALYL	2.13	0.0117	0.0207	0.00511	4.56	19.6	6.99e-05	1.93	LV	CELLSTATES	EC1.0	control_RBM20	8	18
APOE	2.06	0.0176	0.0273	0.00653	4.8	17.8	0.000134	1.75	LV	CELLSTATES	EC1.0	control_RBM20	8	18
B4GALNT3	1.89	0.0314	0.0148	0.00454	4.29	14.7	0.000423	1.5	LV	CELLSTATES	EC1.0	control_RBM20	8	18
DEPP1	1.89	0.0283	0.0456	0.0148	5.48	15.3	0.000337	1.55	LV	CELLSTATES	EC1.0	control_RBM20	8	18
AC005699.1	1.87	0.00848	0.0451	0.0128	5.39	20.8	4.49e-05	2.07	LV	CELLSTATES	EC1.0	control_RBM20	8	18
ADH1B	1.87	0.0499	0.021	0.00837	4.55	12.2	0.00116	1.3	LV	CELLSTATES	EC1.0	control_RBM20	8	18
SMYD1	1.87	0.0454	0.0205	0.00659	4.55	12.9	0.000876	1.34	LV	CELLSTATES	EC1.0	control_RBM20	8	18
TM4SF1	1.86	0.00534	0.359	0.111	8.33	22.9	2.23e-05	2.27	LV	CELLSTATES	EC1.0	control_RBM20	8	18
FAM167B	1.84	0.0353	0.0225	0.0064	4.47	14.1	0.000543	1.45	LV	CELLSTATES	EC1.0	control_RBM20	8	18
MGST1	1.81	0.0241	0.0217	0.00853	4.65	16	0.000258	1.62	LV	CELLSTATES	EC1.0	control_RBM20	8	18
OLFML2A	1.76	0.0119	0.0239	0.00765	4.67	19.4	7.42e-05	1.92	LV	CELLSTATES	EC1.0	control_RBM20	8	18
TRDN-AS1	1.7	0.0195	0.078	0.0296	6.3	17.3	0.00016	1.71	LV	CELLSTATES	EC1.0	control_RBM20	8	18
PLN	1.66	0.00647	0.125	0.0451	6.91	22.1	2.95e-05	2.19	LV	CELLSTATES	EC1.0	control_RBM20	8	18
TM4SF18	1.65	0.00358	0.0797	0.0333	6.14	24.8	1.18e-05	2.45	LV	CELLSTATES	EC1.0	control_RBM20	8	18
AC125793.1	1.64	0.0104	0.0507	0.0186	5.57	20	5.96e-05	1.98	LV	CELLSTATES	EC1.0	control_RBM20	8	18
SPDYE2	1.6	0.0361	0.129	0.0543	6.99	13.9	0.000576	1.44	LV	CELLSTATES	EC1.0	control_RBM20	8	18
CACNA2D3	1.59	0.0493	0.02	0.00857	4.56	12.3	0.00109	1.31	LV	CELLSTATES	EC1.0	control_RBM20	8	18
AC125611.4	1.56	0.0444	0.0157	0.00682	4.26	13.1	0.000809	1.35	LV	CELLSTATES	EC1.0	control_RBM20	8	18
MYH6	1.56	0.0452	0.0291	0.00867	4.88	12.9	0.000855	1.35	LV	CELLSTATES	EC1.0	control_RBM20	8	18
SH3RF2	1.56	0.0314	0.0263	0.00986	4.87	14.6	0.000433	1.5	LV	CELLSTATES	EC1.0	control_RBM20	8	18
SLC25A21	1.55	0.0214	0.0624	0.0248	5.95	16.8	0.000193	1.67	LV	CELLSTATES	EC1.0	control_RBM20	8	18
ABCC9	1.54	0.0366	0.0199	0.00864	4.61	13.8	0.000595	1.44	LV	CELLSTATES	EC1.0	control_RBM20	8	18
MGAT4C	1.54	0.0457	0.0188	0.00882	4.58	12.7	0.000929	1.34	LV	CELLSTATES	EC1.0	control_RBM20	8	18
NDUFA4L2	1.51	0.0457	0.0232	0.00938	4.66	12.8	0.000915	1.34	LV	CELLSTATES	EC1.0	control_RBM20	8	18
NLGN1	1.51	0.0222	0.0435	0.0186	5.53	16.4	0.000222	1.65	LV	CELLSTATES	EC1.0	control_RBM20	8	18
ITPKB-AS1	1.49	0.00289	0.0879	0.0438	6.41	25.7	8.88e-06	2.54	LV	CELLSTATES	EC1.0	control_RBM20	8	18
KCNMB2-AS1	1.44	0.0416	0.0216	0.00973	4.68	13.4	0.00071	1.38	LV	CELLSTATES	EC1.0	control_RBM20	8	18
RCN1	1.44	0.0455	0.0353	0.015	5.14	12.8	0.000904	1.34	LV	CELLSTATES	EC1.0	control_RBM20	8	18
MIR99AHG	1.41	0.00174	0.226	0.102	7.7	28	4.31e-06	2.76	LV	CELLSTATES	EC1.0	control_RBM20	8	18
FGF12-AS1	1.4	0.0324	0.0264	0.0133	4.85	14.5	0.000459	1.49	LV	CELLSTATES	EC1.0	control_RBM20	8	18
ZNF608	1.4	0.0241	0.0744	0.0331	6.06	16	0.000259	1.62	LV	CELLSTATES	EC1.0	control_RBM20	8	18
RASSF9	1.39	0.0424	0.0341	0.0147	5.08	13.3	0.000727	1.37	LV	CELLSTATES	EC1.0	control_RBM20	8	18
TENT5A	1.37	0.0361	0.0443	0.0206	5.53	13.9	0.000575	1.44	LV	CELLSTATES	EC1.0	control_RBM20	8	18
APOL6	1.33	0.0126	0.0613	0.0241	5.79	19.2	7.98e-05	1.9	LV	CELLSTATES	EC1.0	control_RBM20	8	18
CD34	1.32	0.00107	0.334	0.158	8.19	31.4	1.59e-06	2.97	LV	CELLSTATES	EC1.0	control_RBM20	8	18
CLMAT3	1.31	0.0241	0.0459	0.0232	5.58	16	0.00026	1.62	LV	CELLSTATES	EC1.0	control_RBM20	8	18
PPP1R3B	1.31	0.0444	0.0214	0.0116	4.64	13.1	0.000798	1.35	LV	CELLSTATES	EC1.0	control_RBM20	8	18
THSD4	1.31	0.0207	0.15	0.0799	7.23	16.9	0.00018	1.68	LV	CELLSTATES	EC1.0	control_RBM20	8	18
TNFSF10	1.3	0.0283	0.184	0.084	7.31	15.3	0.000341	1.55	LV	CELLSTATES	EC1.0	control_RBM20	8	18
ADAMTS6	1.29	0.0218	0.0907	0.0439	6.4	16.6	0.000207	1.66	LV	CELLSTATES	EC1.0	control_RBM20	8	18
FGF12	1.28	0.0191	0.368	0.199	8.46	17.4	0.000153	1.72	LV	CELLSTATES	EC1.0	control_RBM20	8	18
CDH13	1.27	0.00139	1.07	0.535	9.88	29.5	2.75e-06	2.86	LV	CELLSTATES	EC1.0	control_RBM20	8	18
TFPI	1.26	0.0454	0.0538	0.0283	5.82	12.9	0.00087	1.34	LV	CELLSTATES	EC1.0	control_RBM20	8	18
TIMP1	1.21	0.0449	0.0722	0.0381	6.13	13	0.000846	1.35	LV	CELLSTATES	EC1.0	control_RBM20	8	18
LPAR6	1.19	0.00139	0.339	0.184	8.31	29.5	2.74e-06	2.86	LV	CELLSTATES	EC1.0	control_RBM20	8	18
AC104596.1	1.16	0.00223	0.0455	0.0244	5.52	26.9	6.18e-06	2.65	LV	CELLSTATES	EC1.0	control_RBM20	8	18
SLC8A1-AS1	1.16	0.0454	0.0459	0.0263	5.62	12.9	0.000883	1.34	LV	CELLSTATES	EC1.0	control_RBM20	8	18
LGALS1	1.15	0.0496	0.141	0.0726	7.12	12.3	0.00113	1.3	LV	CELLSTATES	EC1.0	control_RBM20	8	18
CCDC102B	1.14	0.0496	0.0249	0.0135	4.83	12.3	0.00111	1.3	LV	CELLSTATES	EC1.0	control_RBM20	8	18
LBH	1.12	0.0463	0.0258	0.0116	4.77	12.6	0.000963	1.33	LV	CELLSTATES	EC1.0	control_RBM20	8	18
SELENOP	1.12	0.0283	0.0739	0.0411	6.2	15.2	0.000344	1.55	LV	CELLSTATES	EC1.0	control_RBM20	8	18
BTN3A2	1.1	0.0366	0.0703	0.0403	6.08	13.8	0.000599	1.44	LV	CELLSTATES	EC1.0	control_RBM20	8	18
APOBEC2	1.07	0.0309	0.0221	0.0128	4.69	14.9	0.00039	1.51	LV	CELLSTATES	EC1.0	control_RBM20	8	18
A2M	1.06	0.0271	0.922	0.547	9.71	15.6	0.000303	1.57	LV	CELLSTATES	EC1.0	control_RBM20	8	18
ZFP36L2	1.02	0.0444	0.147	0.0835	7.06	13.1	0.000806	1.35	LV	CELLSTATES	EC1.0	control_RBM20	8	18
NID2	0.988	0.0496	0.046	0.0306	5.57	12.3	0.00112	1.3	LV	CELLSTATES	EC1.0	control_RBM20	8	18
EMCN	0.978	0.00668	1.43	0.864	10.3	21.8	3.18e-05	2.17	LV	CELLSTATES	EC1.0	control_RBM20	8	18
AKR1C3	0.964	0.0214	0.0463	0.0282	5.57	16.7	0.000195	1.67	LV	CELLSTATES	EC1.0	control_RBM20	8	18
CSGALNACT1	0.96	0.00848	0.337	0.207	8.28	20.8	4.54e-05	2.07	LV	CELLSTATES	EC1.0	control_RBM20	8	18
FRMD4B	0.941	0.0499	0.0831	0.0507	6.35	12.2	0.00116	1.3	LV	CELLSTATES	EC1.0	control_RBM20	8	18
AL139260.1	0.937	0.0436	0.046	0.0286	5.59	13.2	0.000761	1.36	LV	CELLSTATES	EC1.0	control_RBM20	8	18
RPLP1	0.927	0.023	0.206	0.132	7.7	16.2	0.00024	1.64	LV	CELLSTATES	EC1.0	control_RBM20	8	18
CAV2	0.912	0.0353	0.209	0.138	7.69	14	0.000554	1.45	LV	CELLSTATES	EC1.0	control_RBM20	8	18
AP000787.1	0.9	0.0177	0.0642	0.0386	6	17.7	0.000138	1.75	LV	CELLSTATES	EC1.0	control_RBM20	8	18
SLC12A2	0.897	0.0309	0.114	0.0742	6.8	14.9	0.000392	1.51	LV	CELLSTATES	EC1.0	control_RBM20	8	18
ATP5PF	0.882	0.0353	0.12	0.0765	6.91	14	0.000552	1.45	LV	CELLSTATES	EC1.0	control_RBM20	8	18
PTP4A3	0.842	0.03	0.1	0.0668	6.61	15.1	0.000369	1.52	LV	CELLSTATES	EC1.0	control_RBM20	8	18
ZNF429	0.836	0.0448	0.0516	0.033	5.71	13	0.000834	1.35	LV	CELLSTATES	EC1.0	control_RBM20	8	18
IQCK	0.828	0.0303	0.241	0.168	7.86	15	0.000378	1.52	LV	CELLSTATES	EC1.0	control_RBM20	8	18
NORAD	0.809	0.0481	0.0386	0.0258	5.4	12.5	0.00103	1.32	LV	CELLSTATES	EC1.0	control_RBM20	8	18
MYCT1	0.782	0.0459	0.123	0.0811	6.88	12.7	0.000951	1.34	LV	CELLSTATES	EC1.0	control_RBM20	8	18
KAZN	0.759	0.0499	0.087	0.0742	6.53	12.2	0.00116	1.3	LV	CELLSTATES	EC1.0	control_RBM20	8	18
ESR2	0.732	0.0407	0.364	0.269	8.48	13.5	0.000682	1.39	LV	CELLSTATES	EC1.0	control_RBM20	8	18
PLCL1	0.718	0.0457	0.141	0.107	7.16	12.7	0.000927	1.34	LV	CELLSTATES	EC1.0	control_RBM20	8	18
DYSF	0.651	0.0444	0.217	0.16	7.71	13	0.000818	1.35	LV	CELLSTATES	EC1.0	control_RBM20	8	18

## Sheet: control_TTN
Gene	logFC	FDR	mean_exp_control	mean_exp_genotype	logCPM	F	PValue	FDR_plot	Region	annotation_level	cell_state	comparison	Observations_genotype	Observations_reference
TRIML2	3.65	0.000376	0.0275	0.00297	4.7	30.2	1.72e-06	3.43	LV	CELLSTATES	EC1.0	control_TTN	12	18
HSPA1B	2.87	0.0133	0.0502	0.00567	5.25	14.8	0.000374	1.88	LV	CELLSTATES	EC1.0	control_TTN	12	18
CCL2	2.8	0.000129	0.0532	0.00718	5.46	35.8	3.28e-07	3.89	LV	CELLSTATES	EC1.0	control_TTN	12	18
FAM167B	2.78	0.000446	0.0225	0.00267	4.28	29.4	2.22e-06	3.35	LV	CELLSTATES	EC1.0	control_TTN	12	18
APOD	2.66	0.00124	0.266	0.0496	7.77	24.8	9.96e-06	2.91	LV	CELLSTATES	EC1.0	control_TTN	12	18
IGFBP5	2.62	0.00181	0.316	0.062	8.02	23.1	1.77e-05	2.74	LV	CELLSTATES	EC1.0	control_TTN	12	18
TM4SF1	2.28	6.58e-05	0.359	0.0875	8.15	40.2	9.63e-08	4.18	LV	CELLSTATES	EC1.0	control_TTN	12	18
CFD	2.22	0.000164	0.203	0.0534	7.32	34.4	4.97e-07	3.78	LV	CELLSTATES	EC1.0	control_TTN	12	18
FCN3	2.22	5.63e-06	0.165	0.0445	6.96	55.3	2.28e-09	5.25	LV	CELLSTATES	EC1.0	control_TTN	12	18
TMEM26	2.2	0.00817	0.0146	0.00226	3.94	16.7	0.000176	2.09	LV	CELLSTATES	EC1.0	control_TTN	12	18
RPS17	2.15	0.0394	0.0127	0.00377	3.86	10.8	0.00201	1.4	LV	CELLSTATES	EC1.0	control_TTN	12	18
SPHK1	2.13	0.00655	0.0126	0.00298	3.87	17.5	0.000129	2.18	LV	CELLSTATES	EC1.0	control_TTN	12	18
APOE	2.11	0.00266	0.0273	0.00583	4.69	21.5	3.01e-05	2.58	LV	CELLSTATES	EC1.0	control_TTN	12	18
AC104248.1	2.08	0.00266	0.0158	0.0037	4.07	21.5	3.01e-05	2.58	LV	CELLSTATES	EC1.0	control_TTN	12	18
LINC00881	2.08	0.0262	0.0146	0.00559	4.2	12.2	0.00108	1.58	LV	CELLSTATES	EC1.0	control_TTN	12	18
CAVIN3	2.05	0.000129	0.054	0.0149	5.51	36.1	3.04e-07	3.89	LV	CELLSTATES	EC1.0	control_TTN	12	18
CYR61	2.04	0.017	0.0669	0.0253	5.96	14	0.00051	1.77	LV	CELLSTATES	EC1.0	control_TTN	12	18
ACTB	2.02	0.00117	0.451	0.133	8.56	25.1	8.9e-06	2.93	LV	CELLSTATES	EC1.0	control_TTN	12	18
C7	1.99	8.01e-06	0.0663	0.0206	5.79	51.5	5.48e-09	5.1	LV	CELLSTATES	EC1.0	control_TTN	12	18
TM4SF1-AS1	1.97	0.00388	0.0179	0.00511	4.25	19.7	5.79e-05	2.41	LV	CELLSTATES	EC1.0	control_TTN	12	18
AC093001.1	1.96	0.0233	0.016	0.0037	4.07	12.7	0.000896	1.63	LV	CELLSTATES	EC1.0	control_TTN	12	18
TM4SF18	1.96	1.74e-05	0.0797	0.0215	5.98	47.8	1.36e-08	4.76	LV	CELLSTATES	EC1.0	control_TTN	12	18
S100A6	1.9	0.000369	0.215	0.0677	7.49	30.7	1.48e-06	3.43	LV	CELLSTATES	EC1.0	control_TTN	12	18
GPX3	1.89	0.0122	0.0523	0.0166	5.55	15.1	0.000334	1.91	LV	CELLSTATES	EC1.0	control_TTN	12	18
MYH6	1.85	0.00357	0.0291	0.00897	4.76	20	5.19e-05	2.45	LV	CELLSTATES	EC1.0	control_TTN	12	18
TIMP1	1.85	0.0006	0.0722	0.0255	5.94	28	3.49e-06	3.22	LV	CELLSTATES	EC1.0	control_TTN	12	18
NALCN-AS1	1.84	0.00554	0.0131	0.0043	3.95	18.2	0.000102	2.26	LV	CELLSTATES	EC1.0	control_TTN	12	18
ADH1B	1.82	0.0355	0.021	0.00734	4.45	11.1	0.0017	1.45	LV	CELLSTATES	EC1.0	control_TTN	12	18
C5orf17	1.82	0.0474	0.0382	0.0118	5.1	10.1	0.00271	1.32	LV	CELLSTATES	EC1.0	control_TTN	12	18
EMP3	1.82	0.00288	0.0617	0.0244	5.82	21.1	3.51e-05	2.54	LV	CELLSTATES	EC1.0	control_TTN	12	18
HRCT1	1.81	0.00182	0.0252	0.00713	4.61	23	1.81e-05	2.74	LV	CELLSTATES	EC1.0	control_TTN	12	18
C11orf96	1.8	0.00383	0.0674	0.0199	5.72	19.8	5.65e-05	2.42	LV	CELLSTATES	EC1.0	control_TTN	12	18
DEPP1	1.79	0.0103	0.0456	0.0144	5.37	15.9	0.000246	1.99	LV	CELLSTATES	EC1.0	control_TTN	12	18
A2M	1.78	2.94e-06	0.922	0.321	9.48	61.5	5.74e-10	5.53	LV	CELLSTATES	EC1.0	control_TTN	12	18
AC022523.1	1.75	0.0187	0.0231	0.0097	4.72	13.6	0.000609	1.73	LV	CELLSTATES	EC1.0	control_TTN	12	18
IFITM2	1.72	0.00522	0.221	0.0703	7.55	18.5	9.02e-05	2.28	LV	CELLSTATES	EC1.0	control_TTN	12	18
KHDRBS2	1.72	0.0392	0.017	0.00496	4.26	10.8	0.00199	1.41	LV	CELLSTATES	EC1.0	control_TTN	12	18
RASSF9	1.71	0.00117	0.0341	0.011	4.95	25.2	8.65e-06	2.93	LV	CELLSTATES	EC1.0	control_TTN	12	18
TMSB4X	1.7	0.00585	0.484	0.192	8.77	18	0.00011	2.23	LV	CELLSTATES	EC1.0	control_TTN	12	18
EDN1	1.67	0.00921	0.0186	0.00693	4.4	16.3	0.000209	2.04	LV	CELLSTATES	EC1.0	control_TTN	12	18
ARRDC3	1.66	0.00905	0.0232	0.0086	4.63	16.3	0.000204	2.04	LV	CELLSTATES	EC1.0	control_TTN	12	18
FABP4	1.66	0.000832	0.439	0.166	8.49	26.5	5.52e-06	3.08	LV	CELLSTATES	EC1.0	control_TTN	12	18
FAM198B	1.6	0.00256	0.0747	0.0259	5.96	21.8	2.77e-05	2.59	LV	CELLSTATES	EC1.0	control_TTN	12	18
IFITM3	1.59	0.0187	0.523	0.193	8.84	13.6	0.000604	1.73	LV	CELLSTATES	EC1.0	control_TTN	12	18
AL357507.1	1.58	0.00134	0.109	0.0378	6.46	24.5	1.1e-05	2.87	LV	CELLSTATES	EC1.0	control_TTN	12	18
DUSP23	1.56	0.0113	0.0227	0.00874	4.49	15.5	0.000285	1.95	LV	CELLSTATES	EC1.0	control_TTN	12	18
REEP2	1.53	0.0411	0.0153	0.00592	4.1	10.6	0.00214	1.39	LV	CELLSTATES	EC1.0	control_TTN	12	18
ADIRF	1.52	0.00336	0.0682	0.0281	5.94	20.3	4.63e-05	2.47	LV	CELLSTATES	EC1.0	control_TTN	12	18
GABRR2	1.52	0.019	0.0128	0.00432	3.99	13.5	0.00063	1.72	LV	CELLSTATES	EC1.0	control_TTN	12	18
MGST1	1.51	0.0411	0.0217	0.0118	4.6	10.6	0.00215	1.39	LV	CELLSTATES	EC1.0	control_TTN	12	18
RHOC	1.51	0.00702	0.144	0.0579	6.98	17.3	0.000141	2.15	LV	CELLSTATES	EC1.0	control_TTN	12	18
SELENOM	1.5	0.0103	0.0373	0.0143	5.03	15.9	0.000246	1.99	LV	CELLSTATES	EC1.0	control_TTN	12	18
PFN1	1.49	0.017	0.0835	0.0321	6.22	14	0.000521	1.77	LV	CELLSTATES	EC1.0	control_TTN	12	18
AKR1C3	1.47	0.000164	0.0463	0.0197	5.4	34.4	4.85e-07	3.78	LV	CELLSTATES	EC1.0	control_TTN	12	18
RNASE1	1.47	0.00448	0.229	0.0924	7.61	19.1	7.09e-05	2.35	LV	CELLSTATES	EC1.0	control_TTN	12	18
AC005699.1	1.46	0.017	0.0451	0.0192	5.35	14	0.000522	1.77	LV	CELLSTATES	EC1.0	control_TTN	12	18
C1R	1.46	0.0018	0.0395	0.0173	5.17	23.1	1.74e-05	2.74	LV	CELLSTATES	EC1.0	control_TTN	12	18
SPDYE2	1.45	0.00837	0.129	0.0681	6.91	16.6	0.000181	2.08	LV	CELLSTATES	EC1.0	control_TTN	12	18
DCN	1.44	0.00271	0.231	0.107	7.65	21.4	3.12e-05	2.57	LV	CELLSTATES	EC1.0	control_TTN	12	18
FTL	1.44	0.00265	0.147	0.0664	6.96	21.6	2.93e-05	2.58	LV	CELLSTATES	EC1.0	control_TTN	12	18
MAGEH1	1.44	0.0253	0.0142	0.00425	4	12.3	0.00103	1.6	LV	CELLSTATES	EC1.0	control_TTN	12	18
S100A11	1.44	0.00352	0.139	0.0584	6.88	20.1	5.02e-05	2.45	LV	CELLSTATES	EC1.0	control_TTN	12	18
AC125611.4	1.43	0.0148	0.0157	0.00644	4.19	14.5	0.000428	1.83	LV	CELLSTATES	EC1.0	control_TTN	12	18
CLNK	1.43	0.0235	0.019	0.0083	4.42	12.6	0.000904	1.63	LV	CELLSTATES	EC1.0	control_TTN	12	18
ISG15	1.43	0.0227	0.0553	0.0239	5.64	12.8	0.000853	1.64	LV	CELLSTATES	EC1.0	control_TTN	12	18
HIST1H2AC	1.42	0.0426	0.029	0.0104	4.86	10.4	0.0023	1.37	LV	CELLSTATES	EC1.0	control_TTN	12	18
SH3BGRL3	1.42	0.042	0.0418	0.0136	5.2	10.5	0.00223	1.38	LV	CELLSTATES	EC1.0	control_TTN	12	18
GIMAP7	1.41	0.000201	0.251	0.109	7.68	33.5	6.47e-07	3.7	LV	CELLSTATES	EC1.0	control_TTN	12	18
S100A4	1.41	0.0186	0.0342	0.0123	4.95	13.6	0.000594	1.73	LV	CELLSTATES	EC1.0	control_TTN	12	18
PTMA	1.4	0.0009	0.215	0.101	7.56	26.2	6.24e-06	3.05	LV	CELLSTATES	EC1.0	control_TTN	12	18
SSR4	1.4	0.0106	0.0242	0.0101	4.6	15.7	0.00026	1.98	LV	CELLSTATES	EC1.0	control_TTN	12	18
LY6E	1.37	0.0373	0.144	0.0615	7.03	10.9	0.00185	1.43	LV	CELLSTATES	EC1.0	control_TTN	12	18
LY96	1.36	0.00444	0.024	0.0116	4.62	19.2	6.95e-05	2.35	LV	CELLSTATES	EC1.0	control_TTN	12	18
ZNF608	1.35	0.012	0.0744	0.0315	5.98	15.2	0.000317	1.92	LV	CELLSTATES	EC1.0	control_TTN	12	18
RCN1	1.34	0.0114	0.0353	0.0156	5.07	15.4	0.000291	1.94	LV	CELLSTATES	EC1.0	control_TTN	12	18
TNFSF10	1.34	0.00406	0.184	0.0796	7.21	19.5	6.15e-05	2.39	LV	CELLSTATES	EC1.0	control_TTN	12	18
ANGPTL4	1.33	0.0278	0.0273	0.0152	4.9	12	0.00118	1.56	LV	CELLSTATES	EC1.0	control_TTN	12	18
PLK2	1.32	0.00301	0.0586	0.0287	5.74	20.7	4e-05	2.52	LV	CELLSTATES	EC1.0	control_TTN	12	18
RPL13A	1.31	0.0258	0.0916	0.0416	6.39	12.3	0.00106	1.59	LV	CELLSTATES	EC1.0	control_TTN	12	18
AC008534.1	1.3	0.0321	0.0238	0.0118	4.66	11.5	0.00148	1.49	LV	CELLSTATES	EC1.0	control_TTN	12	18
ARF5	1.28	0.0435	0.0229	0.0108	4.6	10.3	0.00241	1.36	LV	CELLSTATES	EC1.0	control_TTN	12	18
CLMAT3	1.27	0.00503	0.0459	0.0243	5.51	18.7	8.46e-05	2.3	LV	CELLSTATES	EC1.0	control_TTN	12	18
MEOX1	1.27	0.000129	0.141	0.0706	6.95	35.9	3.18e-07	3.89	LV	CELLSTATES	EC1.0	control_TTN	12	18
NDUFA4L2	1.27	0.0274	0.0232	0.0107	4.61	12.1	0.00115	1.56	LV	CELLSTATES	EC1.0	control_TTN	12	18
RABAC1	1.26	0.00357	0.0903	0.0443	6.32	20	5.12e-05	2.45	LV	CELLSTATES	EC1.0	control_TTN	12	18
CFL1	1.25	0.0373	0.12	0.0561	6.75	10.9	0.00186	1.43	LV	CELLSTATES	EC1.0	control_TTN	12	18
CXCL12	1.25	0.0343	0.142	0.063	6.88	11.3	0.00161	1.46	LV	CELLSTATES	EC1.0	control_TTN	12	18
IFI27	1.25	0.00655	0.476	0.25	8.74	17.5	0.000129	2.18	LV	CELLSTATES	EC1.0	control_TTN	12	18
SLC47A1	1.24	0.0464	0.0246	0.0119	4.68	10.2	0.00262	1.33	LV	CELLSTATES	EC1.0	control_TTN	12	18
SLC29A1	1.23	0.00165	0.031	0.0152	4.98	23.5	1.52e-05	2.78	LV	CELLSTATES	EC1.0	control_TTN	12	18
C4orf3	1.22	0.00798	0.0518	0.0246	5.64	16.8	0.000169	2.1	LV	CELLSTATES	EC1.0	control_TTN	12	18
DDX39A	1.22	0.00135	0.0338	0.0178	5.05	24.3	1.18e-05	2.87	LV	CELLSTATES	EC1.0	control_TTN	12	18
RAMP2	1.22	0.0191	0.155	0.0777	7.11	13.5	0.000637	1.72	LV	CELLSTATES	EC1.0	control_TTN	12	18
AC017002.5	1.21	0.0102	0.077	0.0402	6.09	15.9	0.000239	1.99	LV	CELLSTATES	EC1.0	control_TTN	12	18
AC087482.1	1.21	0.0205	0.0206	0.00984	4.51	13.2	0.00071	1.69	LV	CELLSTATES	EC1.0	control_TTN	12	18
GNG11	1.21	0.00927	0.174	0.0881	7.24	16.3	0.000211	2.03	LV	CELLSTATES	EC1.0	control_TTN	12	18
NPC2	1.2	0.0224	0.0312	0.017	4.99	12.9	0.000825	1.65	LV	CELLSTATES	EC1.0	control_TTN	12	18
FABP5	1.19	0.00936	0.585	0.323	9.03	16.2	0.000215	2.03	LV	CELLSTATES	EC1.0	control_TTN	12	18
LRP1	1.19	0.0419	0.0253	0.0113	4.69	10.5	0.00222	1.38	LV	CELLSTATES	EC1.0	control_TTN	12	18
TUBB	1.19	0.00289	0.0901	0.0481	6.34	21	3.59e-05	2.54	LV	CELLSTATES	EC1.0	control_TTN	12	18
LPAR6	1.18	0.000416	0.339	0.181	8.21	29.7	2.03e-06	3.38	LV	CELLSTATES	EC1.0	control_TTN	12	18
PLP2	1.18	0.0475	0.0129	0.00605	4	10	0.00275	1.32	LV	CELLSTATES	EC1.0	control_TTN	12	18
ICAM1	1.17	0.00171	0.0571	0.0343	5.78	23.3	1.64e-05	2.77	LV	CELLSTATES	EC1.0	control_TTN	12	18
RANBP1	1.17	0.0245	0.029	0.0129	4.9	12.5	0.000973	1.61	LV	CELLSTATES	EC1.0	control_TTN	12	18
RPL3	1.17	0.017	0.0729	0.0388	6.07	14	0.000519	1.77	LV	CELLSTATES	EC1.0	control_TTN	12	18
TBX3	1.17	0.00798	0.154	0.0724	7	16.8	0.00017	2.1	LV	CELLSTATES	EC1.0	control_TTN	12	18
AC125793.1	1.16	0.0146	0.0507	0.0255	5.57	14.5	0.00042	1.84	LV	CELLSTATES	EC1.0	control_TTN	12	18
AL356275.1	1.16	0.043	0.0243	0.011	4.66	10.4	0.00235	1.37	LV	CELLSTATES	EC1.0	control_TTN	12	18
CD63	1.16	0.00484	0.175	0.0949	7.3	18.9	7.84e-05	2.32	LV	CELLSTATES	EC1.0	control_TTN	12	18
H2AFZ	1.16	0.00513	0.0499	0.0247	5.53	18.6	8.72e-05	2.29	LV	CELLSTATES	EC1.0	control_TTN	12	18
NR5A2	1.16	0.000498	0.116	0.0577	6.62	28.9	2.63e-06	3.3	LV	CELLSTATES	EC1.0	control_TTN	12	18
NUPR1	1.16	0.0263	0.0248	0.0115	4.66	12.2	0.00109	1.58	LV	CELLSTATES	EC1.0	control_TTN	12	18
CST3	1.15	0.00283	0.22	0.126	7.65	21.2	3.37e-05	2.55	LV	CELLSTATES	EC1.0	control_TTN	12	18
ITPKB-AS1	1.15	0.00165	0.0879	0.0504	6.37	23.5	1.53e-05	2.78	LV	CELLSTATES	EC1.0	control_TTN	12	18
CD34	1.14	0.000145	0.334	0.173	8.14	35.2	3.95e-07	3.84	LV	CELLSTATES	EC1.0	control_TTN	12	18
HMCN1	1.14	0.0105	0.424	0.221	8.43	15.8	0.000254	1.98	LV	CELLSTATES	EC1.0	control_TTN	12	18
LINC01322	1.14	0.0267	0.0393	0.023	5.38	12.1	0.00111	1.57	LV	CELLSTATES	EC1.0	control_TTN	12	18
RPS18	1.14	0.037	0.0596	0.0317	5.83	11	0.00181	1.43	LV	CELLSTATES	EC1.0	control_TTN	12	18
CLEC2B	1.13	0.00388	0.0421	0.0222	5.32	19.7	5.79e-05	2.41	LV	CELLSTATES	EC1.0	control_TTN	12	18
FXYD5	1.13	0.0402	0.0441	0.0232	5.38	10.7	0.00208	1.4	LV	CELLSTATES	EC1.0	control_TTN	12	18
ABCB1	1.12	0.0435	0.365	0.229	8.41	10.4	0.00239	1.36	LV	CELLSTATES	EC1.0	control_TTN	12	18
AC113414.1	1.12	0.00548	0.0462	0.0284	5.59	18.3	9.87e-05	2.26	LV	CELLSTATES	EC1.0	control_TTN	12	18
LINC00639	1.12	0.0471	0.271	0.131	7.75	10.1	0.00269	1.33	LV	CELLSTATES	EC1.0	control_TTN	12	18
PSMC5	1.12	0.0375	0.019	0.00905	4.43	10.9	0.00187	1.43	LV	CELLSTATES	EC1.0	control_TTN	12	18
APOL1	1.11	0.0124	0.0472	0.0245	5.45	15	0.000343	1.91	LV	CELLSTATES	EC1.0	control_TTN	12	18
AC013640.1	1.1	0.0402	0.0206	0.0119	4.6	10.7	0.00208	1.4	LV	CELLSTATES	EC1.0	control_TTN	12	18
CDC25B	1.1	0.0132	0.0312	0.0151	4.97	14.8	0.00037	1.88	LV	CELLSTATES	EC1.0	control_TTN	12	18
PRRG2	1.1	0.031	0.014	0.00907	4.16	11.6	0.00141	1.51	LV	CELLSTATES	EC1.0	control_TTN	12	18
ACTG1	1.09	0.0289	0.256	0.158	7.88	11.9	0.00125	1.54	LV	CELLSTATES	EC1.0	control_TTN	12	18
MAP3K8	1.09	0.00604	0.0952	0.0611	6.5	17.8	0.000115	2.22	LV	CELLSTATES	EC1.0	control_TTN	12	18
PPP1R14A	1.09	0.023	0.103	0.0614	6.61	12.7	0.000872	1.64	LV	CELLSTATES	EC1.0	control_TTN	12	18
SERPINH1	1.09	0.00299	0.0519	0.03	5.66	20.8	3.89e-05	2.52	LV	CELLSTATES	EC1.0	control_TTN	12	18
NR2F2	1.08	0.00399	0.0498	0.0281	5.61	19.6	6e-05	2.4	LV	CELLSTATES	EC1.0	control_TTN	12	18
SPARC	1.08	0.000238	0.187	0.112	7.4	32.5	8.61e-07	3.62	LV	CELLSTATES	EC1.0	control_TTN	12	18
ADAMTS9	1.07	0.048	0.781	0.621	9.5	9.99	0.00282	1.32	LV	CELLSTATES	EC1.0	control_TTN	12	18
SNCG	1.07	0.0217	0.0662	0.0393	5.99	13	0.000773	1.66	LV	CELLSTATES	EC1.0	control_TTN	12	18
LAPTM4A	1.06	0.0252	0.101	0.0579	6.6	12.3	0.00102	1.6	LV	CELLSTATES	EC1.0	control_TTN	12	18
SERPINF1	1.06	0.0107	0.0416	0.0246	5.41	15.7	0.000266	1.97	LV	CELLSTATES	EC1.0	control_TTN	12	18
SLC26A10	1.06	0.027	0.041	0.0217	5.31	12.1	0.00113	1.57	LV	CELLSTATES	EC1.0	control_TTN	12	18
HIC1	1.05	0.0294	0.0262	0.0156	4.83	11.7	0.00132	1.53	LV	CELLSTATES	EC1.0	control_TTN	12	18
PZP	1.05	0.017	0.0331	0.0162	5.05	14	0.000522	1.77	LV	CELLSTATES	EC1.0	control_TTN	12	18
TMEM88	1.05	0.0289	0.165	0.0926	7.24	11.8	0.00126	1.54	LV	CELLSTATES	EC1.0	control_TTN	12	18
AC010976.2	1.04	0.00554	0.112	0.066	6.69	18.2	0.000101	2.26	LV	CELLSTATES	EC1.0	control_TTN	12	18
THBD	1.04	0.0468	0.0722	0.0466	6.13	10.1	0.00265	1.33	LV	CELLSTATES	EC1.0	control_TTN	12	18
TMSB10	1.04	0.0461	0.502	0.301	8.87	10.2	0.00259	1.34	LV	CELLSTATES	EC1.0	control_TTN	12	18
NOP10	1.03	0.0289	0.0349	0.0225	5.17	11.8	0.00126	1.54	LV	CELLSTATES	EC1.0	control_TTN	12	18
SCOC	1.03	0.025	0.0242	0.0128	4.69	12.4	0.001	1.6	LV	CELLSTATES	EC1.0	control_TTN	12	18
AP001439.1	1.02	0.00758	0.042	0.0247	5.31	17	0.000157	2.12	LV	CELLSTATES	EC1.0	control_TTN	12	18
GBP2	1.02	0.0435	0.0492	0.03	5.56	10.3	0.0024	1.36	LV	CELLSTATES	EC1.0	control_TTN	12	18
KCNJ1	1.02	0.0384	0.0205	0.0102	4.49	10.8	0.00194	1.42	LV	CELLSTATES	EC1.0	control_TTN	12	18
ESR2	1.01	0.000369	0.364	0.215	8.35	30.5	1.58e-06	3.43	LV	CELLSTATES	EC1.0	control_TTN	12	18
FKBP2	1.01	0.023	0.0314	0.0179	5.04	12.7	0.000874	1.64	LV	CELLSTATES	EC1.0	control_TTN	12	18
RPS14	1.01	0.0252	0.0845	0.0485	6.34	12.3	0.00102	1.6	LV	CELLSTATES	EC1.0	control_TTN	12	18
TMED9	1.01	0.0401	0.0539	0.0325	5.73	10.7	0.00205	1.4	LV	CELLSTATES	EC1.0	control_TTN	12	18
TPP1	0.998	0.0236	0.0211	0.0125	4.56	12.6	0.000913	1.63	LV	CELLSTATES	EC1.0	control_TTN	12	18
S100A10	0.997	0.00534	0.163	0.106	7.25	18.4	9.44e-05	2.27	LV	CELLSTATES	EC1.0	control_TTN	12	18
NUTF2	0.996	0.023	0.0215	0.0128	4.62	12.7	0.000876	1.64	LV	CELLSTATES	EC1.0	control_TTN	12	18
VAMP5	0.99	0.0277	0.0647	0.038	5.91	12	0.00117	1.56	LV	CELLSTATES	EC1.0	control_TTN	12	18
SERHL2	0.987	0.0343	0.0208	0.0124	4.55	11.3	0.00161	1.46	LV	CELLSTATES	EC1.0	control_TTN	12	18
SELENOP	0.969	0.0246	0.0739	0.0435	6.16	12.4	0.000982	1.61	LV	CELLSTATES	EC1.0	control_TTN	12	18
RUNDC3B	0.966	0.0442	0.208	0.14	7.63	10.3	0.00246	1.35	LV	CELLSTATES	EC1.0	control_TTN	12	18
ZFP36L2	0.966	0.00599	0.147	0.0858	7	17.9	0.000113	2.22	LV	CELLSTATES	EC1.0	control_TTN	12	18
EMCN	0.961	0.00125	1.43	0.838	10.2	24.7	1.01e-05	2.9	LV	CELLSTATES	EC1.0	control_TTN	12	18
BST2	0.96	0.026	0.189	0.114	7.43	12.2	0.00107	1.58	LV	CELLSTATES	EC1.0	control_TTN	12	18
CALR	0.959	0.0289	0.0792	0.054	6.28	11.8	0.00127	1.54	LV	CELLSTATES	EC1.0	control_TTN	12	18
PNRC1	0.953	0.00281	0.0915	0.0562	6.46	21.2	3.32e-05	2.55	LV	CELLSTATES	EC1.0	control_TTN	12	18
CALCRL	0.948	0.049	0.493	0.315	8.77	9.91	0.00291	1.31	LV	CELLSTATES	EC1.0	control_TTN	12	18
AP000787.1	0.939	0.00081	0.0642	0.0393	5.93	26.7	5.29e-06	3.09	LV	CELLSTATES	EC1.0	control_TTN	12	18
MYL6	0.937	0.0106	0.229	0.157	7.79	15.7	0.00026	1.98	LV	CELLSTATES	EC1.0	control_TTN	12	18
RPS29	0.937	0.037	0.0408	0.0261	5.44	11	0.00182	1.43	LV	CELLSTATES	EC1.0	control_TTN	12	18
LGALS3	0.933	0.00299	0.276	0.168	7.91	20.8	3.88e-05	2.52	LV	CELLSTATES	EC1.0	control_TTN	12	18
EFNB1	0.931	0.00256	0.069	0.0462	6.05	21.8	2.76e-05	2.59	LV	CELLSTATES	EC1.0	control_TTN	12	18
LMNA	0.93	0.0475	0.143	0.105	7.16	10	0.00275	1.32	LV	CELLSTATES	EC1.0	control_TTN	12	18
IGFBP7	0.926	0.00345	0.566	0.36	8.97	20.2	4.78e-05	2.46	LV	CELLSTATES	EC1.0	control_TTN	12	18
PTGER4	0.921	0.048	0.0298	0.018	4.93	9.98	0.00282	1.32	LV	CELLSTATES	EC1.0	control_TTN	12	18
HSP90B1	0.916	0.0369	0.0831	0.0555	6.31	11	0.00179	1.43	LV	CELLSTATES	EC1.0	control_TTN	12	18
RPLP2	0.914	0.0225	0.086	0.0555	6.39	12.8	0.000834	1.65	LV	CELLSTATES	EC1.0	control_TTN	12	18
TRIB2	0.912	0.0131	0.0415	0.0249	5.38	14.8	0.000367	1.88	LV	CELLSTATES	EC1.0	control_TTN	12	18
ADAMTS6	0.893	0.042	0.0907	0.0639	6.41	10.5	0.00225	1.38	LV	CELLSTATES	EC1.0	control_TTN	12	18
GNAI1	0.891	0.019	0.134	0.0856	6.96	13.5	0.000633	1.72	LV	CELLSTATES	EC1.0	control_TTN	12	18
BAX	0.888	0.0216	0.0413	0.0253	5.38	13	0.000766	1.67	LV	CELLSTATES	EC1.0	control_TTN	12	18
SERPING1	0.878	0.0373	0.0747	0.0517	6.14	10.9	0.00186	1.43	LV	CELLSTATES	EC1.0	control_TTN	12	18
TLNRD1	0.878	0.0252	0.043	0.0286	5.45	12.4	0.00101	1.6	LV	CELLSTATES	EC1.0	control_TTN	12	18
AC011511.2	0.87	0.0497	0.0308	0.0208	5.02	9.86	0.00297	1.3	LV	CELLSTATES	EC1.0	control_TTN	12	18
ASRGL1	0.868	0.00464	0.075	0.056	6.17	19	7.47e-05	2.33	LV	CELLSTATES	EC1.0	control_TTN	12	18
ENO1	0.867	0.0175	0.0517	0.0357	5.66	13.8	0.000547	1.76	LV	CELLSTATES	EC1.0	control_TTN	12	18
AC018682.1	0.864	0.0464	0.0547	0.0426	5.87	10.2	0.00262	1.33	LV	CELLSTATES	EC1.0	control_TTN	12	18
FADS3	0.86	0.017	0.168	0.115	7.24	14	0.000516	1.77	LV	CELLSTATES	EC1.0	control_TTN	12	18
RAMP3	0.858	0.0073	0.404	0.268	8.5	17.2	0.000149	2.14	LV	CELLSTATES	EC1.0	control_TTN	12	18
GPANK1	0.852	0.0218	0.0208	0.0153	4.62	13	0.000785	1.66	LV	CELLSTATES	EC1.0	control_TTN	12	18
MGP	0.848	0.0402	0.217	0.151	7.64	10.7	0.00208	1.4	LV	CELLSTATES	EC1.0	control_TTN	12	18
UBE2J1	0.848	0.00169	0.129	0.0845	6.86	23.4	1.59e-05	2.77	LV	CELLSTATES	EC1.0	control_TTN	12	18
ZNF264	0.847	0.0146	0.0573	0.0424	5.93	14.5	0.000421	1.83	LV	CELLSTATES	EC1.0	control_TTN	12	18
SRP14	0.846	0.0256	0.154	0.105	7.22	12.3	0.00104	1.59	LV	CELLSTATES	EC1.0	control_TTN	12	18
TINAGL1	0.845	0.00503	0.375	0.273	8.46	18.7	8.48e-05	2.3	LV	CELLSTATES	EC1.0	control_TTN	12	18
CDH13	0.831	0.00884	1.07	0.718	9.89	16.4	0.000197	2.05	LV	CELLSTATES	EC1.0	control_TTN	12	18
CYTOR	0.83	0.0151	0.0703	0.0467	6.08	14.4	0.000443	1.82	LV	CELLSTATES	EC1.0	control_TTN	12	18
RPL18	0.826	0.048	0.0853	0.0591	6.35	9.98	0.00282	1.32	LV	CELLSTATES	EC1.0	control_TTN	12	18
UBXN1	0.824	0.0222	0.0517	0.0352	5.7	12.9	0.000814	1.65	LV	CELLSTATES	EC1.0	control_TTN	12	18
DACH1	0.823	0.0435	0.637	0.402	9.13	10.3	0.0024	1.36	LV	CELLSTATES	EC1.0	control_TTN	12	18
AAED1	0.821	0.0411	0.0258	0.0171	4.84	10.6	0.00215	1.39	LV	CELLSTATES	EC1.0	control_TTN	12	18
GPRC5B	0.814	0.0117	0.125	0.0894	6.88	15.3	0.000301	1.93	LV	CELLSTATES	EC1.0	control_TTN	12	18
FEZ2	0.808	0.000562	0.29	0.213	8.08	28.3	3.13e-06	3.25	LV	CELLSTATES	EC1.0	control_TTN	12	18
INO80D	0.805	0.0107	0.151	0.11	7.22	15.7	0.000266	1.97	LV	CELLSTATES	EC1.0	control_TTN	12	18
DYSF	0.804	0.000669	0.217	0.146	7.62	27.5	4.05e-06	3.17	LV	CELLSTATES	EC1.0	control_TTN	12	18
PRMT1	0.787	0.042	0.0413	0.0282	5.39	10.5	0.00224	1.38	LV	CELLSTATES	EC1.0	control_TTN	12	18
PSAP	0.775	0.0221	0.111	0.0808	6.74	12.9	0.0008	1.66	LV	CELLSTATES	EC1.0	control_TTN	12	18
PTP4A3	0.771	0.0193	0.1	0.0687	6.56	13.4	0.000651	1.72	LV	CELLSTATES	EC1.0	control_TTN	12	18
PPIB	0.768	0.0257	0.0583	0.0414	5.89	12.3	0.00105	1.59	LV	CELLSTATES	EC1.0	control_TTN	12	18
SEC61B	0.761	0.0335	0.0583	0.0433	5.88	11.3	0.00157	1.47	LV	CELLSTATES	EC1.0	control_TTN	12	18
ETS2	0.754	0.0117	0.249	0.168	7.76	15.3	0.000302	1.93	LV	CELLSTATES	EC1.0	control_TTN	12	18
CSF1	0.751	0.0312	0.0369	0.0256	5.26	11.5	0.00143	1.51	LV	CELLSTATES	EC1.0	control_TTN	12	18
LAP3	0.746	0.0422	0.174	0.113	7.21	10.5	0.00226	1.37	LV	CELLSTATES	EC1.0	control_TTN	12	18
CRIM1	0.742	0.00502	0.326	0.253	8.24	18.8	8.19e-05	2.3	LV	CELLSTATES	EC1.0	control_TTN	12	18
AC008014.1	0.741	0.0355	0.0831	0.0607	6.39	11.1	0.00171	1.45	LV	CELLSTATES	EC1.0	control_TTN	12	18
ARL16	0.741	0.0301	0.0328	0.0239	5.16	11.7	0.00136	1.52	LV	CELLSTATES	EC1.0	control_TTN	12	18
CTBS	0.738	0.0444	0.044	0.03	5.47	10.3	0.00248	1.35	LV	CELLSTATES	EC1.0	control_TTN	12	18
MYCT1	0.735	0.019	0.123	0.0837	6.83	13.5	0.000631	1.72	LV	CELLSTATES	EC1.0	control_TTN	12	18
GSTP1	0.734	0.042	0.0835	0.0636	6.37	10.5	0.00223	1.38	LV	CELLSTATES	EC1.0	control_TTN	12	18
CPNE1	0.729	0.0402	0.0441	0.0309	5.56	10.7	0.00208	1.4	LV	CELLSTATES	EC1.0	control_TTN	12	18
MMRN2	0.721	0.0186	0.131	0.0966	6.95	13.6	0.000597	1.73	LV	CELLSTATES	EC1.0	control_TTN	12	18
IQCK	0.717	0.0128	0.241	0.178	7.82	14.9	0.000356	1.89	LV	CELLSTATES	EC1.0	control_TTN	12	18
LACTB2	0.714	0.0346	0.028	0.02	4.95	11.2	0.00163	1.46	LV	CELLSTATES	EC1.0	control_TTN	12	18
SLC3A2	0.708	0.0257	0.0563	0.0433	5.83	12.3	0.00105	1.59	LV	CELLSTATES	EC1.0	control_TTN	12	18
NRN1	0.698	0.0369	0.0453	0.0315	5.53	11	0.0018	1.43	LV	CELLSTATES	EC1.0	control_TTN	12	18
ZFP36L1	0.697	0.037	0.153	0.117	7.2	11	0.00182	1.43	LV	CELLSTATES	EC1.0	control_TTN	12	18
NMI	0.696	0.0344	0.0305	0.0218	5.01	11.3	0.00162	1.46	LV	CELLSTATES	EC1.0	control_TTN	12	18
ASS1	0.693	0.0186	0.063	0.0472	5.98	13.6	0.000596	1.73	LV	CELLSTATES	EC1.0	control_TTN	12	18
CAV2	0.687	0.0475	0.209	0.16	7.67	10	0.00275	1.32	LV	CELLSTATES	EC1.0	control_TTN	12	18
PLS3	0.686	0.00702	0.171	0.128	7.33	17.3	0.000141	2.15	LV	CELLSTATES	EC1.0	control_TTN	12	18
CAV1	0.683	0.0432	0.49	0.376	8.84	10.4	0.00236	1.36	LV	CELLSTATES	EC1.0	control_TTN	12	18
VIM	0.678	0.0425	0.277	0.212	8.02	10.5	0.00229	1.37	LV	CELLSTATES	EC1.0	control_TTN	12	18
TSPAN13	0.677	0.0471	0.0698	0.0527	6.1	10.1	0.00268	1.33	LV	CELLSTATES	EC1.0	control_TTN	12	18
JTB	0.674	0.0326	0.0489	0.0393	5.69	11.4	0.00151	1.49	LV	CELLSTATES	EC1.0	control_TTN	12	18
RPLP1	0.67	0.0386	0.206	0.164	7.7	10.8	0.00195	1.41	LV	CELLSTATES	EC1.0	control_TTN	12	18
PPIA	0.665	0.0427	0.0812	0.0601	6.28	10.4	0.00231	1.37	LV	CELLSTATES	EC1.0	control_TTN	12	18
SYNE2	0.657	0.0236	1.27	0.955	10.2	12.6	0.000911	1.63	LV	CELLSTATES	EC1.0	control_TTN	12	18
RBX1	0.655	0.0294	0.0703	0.0525	6.14	11.7	0.00132	1.53	LV	CELLSTATES	EC1.0	control_TTN	12	18
H3F3B	0.651	0.049	0.435	0.347	8.73	9.91	0.00291	1.31	LV	CELLSTATES	EC1.0	control_TTN	12	18
ZNF429	0.643	0.0355	0.0516	0.0414	5.7	11.1	0.0017	1.45	LV	CELLSTATES	EC1.0	control_TTN	12	18
AL138828.1	0.635	0.0294	0.283	0.212	8.05	11.7	0.00131	1.53	LV	CELLSTATES	EC1.0	control_TTN	12	18
VSIR	0.632	0.0427	0.118	0.0909	6.84	10.4	0.00232	1.37	LV	CELLSTATES	EC1.0	control_TTN	12	18
MRRF	0.627	0.0187	0.0735	0.057	6.18	13.6	0.000602	1.73	LV	CELLSTATES	EC1.0	control_TTN	12	18
HDAC1	0.612	0.0239	0.0732	0.057	6.17	12.5	0.000938	1.62	LV	CELLSTATES	EC1.0	control_TTN	12	18
CTSB	0.588	0.0402	0.0495	0.0404	5.68	10.7	0.00206	1.4	LV	CELLSTATES	EC1.0	control_TTN	12	18
TMEM50A	0.577	0.046	0.069	0.0569	6.16	10.2	0.00257	1.34	LV	CELLSTATES	EC1.0	control_TTN	12	18
ENAH	0.575	0.0475	0.272	0.211	8	10	0.00275	1.32	LV	CELLSTATES	EC1.0	control_TTN	12	18
ORMDL1	0.563	0.017	0.102	0.0807	6.64	14	0.000515	1.77	LV	CELLSTATES	EC1.0	control_TTN	12	18
CASP4	0.551	0.0378	0.0718	0.0596	6.2	10.9	0.0019	1.42	LV	CELLSTATES	EC1.0	control_TTN	12	18
SEC62	0.529	0.0412	0.123	0.109	6.95	10.6	0.00217	1.38	LV	CELLSTATES	EC1.0	control_TTN	12	18
PCAT1	0.515	0.0475	0.181	0.158	7.46	10	0.00277	1.32	LV	CELLSTATES	EC1.0	control_TTN	12	18
