# Supplementary material for: Pathogenic variants damage cell composition and single cell transcription in cardiomyopathies
Source: Science. Author manuscript; Available in PMC 2022 Oct 3. (PMC9528698; doi:10.1126/science.abo1984)
Supplement: Supp table 34.2 [file NIHMS1835045-supplement-Supp_table_34_2.xlsx]

## Sheet: Index
Column name	Description
Gene	Gene symbol, Ensembl 84
logFC	log2-fold change
FDR	False discovery rate; FDR is the PValue after (by default) Benjamini-Hochberg correction.
mean_exp_control	Mean expression values across controls
mean_exp_genotype	Mean expression values across disease samples
logCPM	logCPM is the average expression of all pseudobulked samples for that particular gene across all samples on the log2-scale expressed in counts per million (cpm, as calculated by edgeR after normalization).
F	Output of quasi-likelihood F-test
PValue	PValue is the nominal p-value derived from F
FDR_plot	-log10(False discovery rate)
Region	Studied region (LV or RV)
annotation_level	Cell-type or cell-state
cell_state/state	Specification which cell-type or state was analysed
comparison	Specification control_GENOTYPE
Observations_genotype	Numbers of Patients included in edgeR (patients with low number of nuclei have been excluded)
Observations_reference	Numbers of Patients included in edgeR (patients with low number of nuclei have been excluded)

## Sheet: LMNA_control
Gene	logFC	FDR	mean_exp_control	mean_exp_genotype	logCPM	F	PValue	FDR_plot	Region	annotation_level	cell_state	comparison	Observations_genotype	Observations_reference
FOSB	2.73	0.03	0.00128	0.0165	3.49	11.7	0.00142	1.52	LV	CELLSTATES	EC1.0	control_LMNA	12	18
INHBB	2.67	0.000677	0.00643	0.0451	4.63	29.2	2.87e-06	3.17	LV	CELLSTATES	EC1.0	control_LMNA	12	18
HBA2	2.52	0.000323	0.00496	0.0358	4.46	33.5	7.97e-07	3.49	LV	CELLSTATES	EC1.0	control_LMNA	12	18
HBB	2.29	0.00438	0.0165	0.098	5.71	20.5	4.92e-05	2.36	LV	CELLSTATES	EC1.0	control_LMNA	12	18
PLVAP	2.24	0.000677	0.0106	0.0625	5.13	29.2	2.86e-06	3.17	LV	CELLSTATES	EC1.0	control_LMNA	12	18
RASGEF1B	2.23	0.0411	0.259	1.65	9.34	10.5	0.00239	1.39	LV	CELLSTATES	EC1.0	control_LMNA	12	18
POSTN	2.22	0.0192	0.00573	0.0563	5.05	13.7	0.000608	1.72	LV	CELLSTATES	EC1.0	control_LMNA	12	18
TMEM132C	2.19	0.0117	0.0311	0.172	6.48	15.8	0.000275	1.93	LV	CELLSTATES	EC1.0	control_LMNA	12	18
NPPA	2.06	0.00377	0.011	0.0506	4.98	21.2	3.85e-05	2.42	LV	CELLSTATES	EC1.0	control_LMNA	12	18
HBA1	1.98	0.0137	0.00404	0.0209	3.94	15.1	0.000354	1.86	LV	CELLSTATES	EC1.0	control_LMNA	12	18
CORO2B	1.85	8.3e-07	0.0464	0.212	6.8	74	8.18e-11	6.08	LV	CELLSTATES	EC1.0	control_LMNA	12	18
IGSF9B	1.85	0.00328	0.008	0.0385	4.67	22	2.91e-05	2.48	LV	CELLSTATES	EC1.0	control_LMNA	12	18
COL25A1	1.69	0.00468	0.0659	0.334	7.36	20	5.72e-05	2.33	LV	CELLSTATES	EC1.0	control_LMNA	12	18
HSPH1	1.67	0.00717	0.0129	0.0485	4.87	18	0.000121	2.14	LV	CELLSTATES	EC1.0	control_LMNA	12	18
SNTG2	1.66	0.00433	0.142	0.612	8.24	20.5	4.78e-05	2.36	LV	CELLSTATES	EC1.0	control_LMNA	12	18
MMP28	1.65	0.00509	0.0115	0.0427	4.82	19.6	6.72e-05	2.29	LV	CELLSTATES	EC1.0	control_LMNA	12	18
LPL	1.64	0.00058	0.146	0.551	8.24	30.2	2.12e-06	3.24	LV	CELLSTATES	EC1.0	control_LMNA	12	18
TMEM233	1.61	0.000883	0.0454	0.155	6.53	27.4	4.93e-06	3.05	LV	CELLSTATES	EC1.0	control_LMNA	12	18
DOC2A	1.54	0.0219	0.0036	0.0139	3.63	13.2	0.000761	1.66	LV	CELLSTATES	EC1.0	control_LMNA	12	18
DOCK9-AS1	1.53	0.0136	0.014	0.0474	4.97	15.2	0.000347	1.87	LV	CELLSTATES	EC1.0	control_LMNA	12	18
PTPRT	1.53	0.0302	0.0436	0.138	6.37	11.6	0.00145	1.52	LV	CELLSTATES	EC1.0	control_LMNA	12	18
BAIAP2	1.49	0.01	0.0384	0.141	6.39	16.4	0.000217	2	LV	CELLSTATES	EC1.0	control_LMNA	12	18
RASL10A	1.49	0.00466	0.0119	0.0458	4.93	20.1	5.64e-05	2.33	LV	CELLSTATES	EC1.0	control_LMNA	12	18
SH3RF3	1.47	0.000858	0.194	0.672	8.52	27.7	4.48e-06	3.07	LV	CELLSTATES	EC1.0	control_LMNA	12	18
HLF	1.45	0.016	0.0201	0.0667	5.36	14.4	0.00046	1.8	LV	CELLSTATES	EC1.0	control_LMNA	12	18
NBPF20	1.45	0.0222	0.0041	0.0156	3.76	13.1	0.000801	1.65	LV	CELLSTATES	EC1.0	control_LMNA	12	18
EGFR	1.43	0.000663	0.184	0.664	8.51	29.5	2.61e-06	3.18	LV	CELLSTATES	EC1.0	control_LMNA	12	18
SLC19A2	1.43	0.0297	0.00924	0.0341	4.65	11.7	0.00138	1.53	LV	CELLSTATES	EC1.0	control_LMNA	12	18
REP15	1.4	0.0252	0.00396	0.0152	3.72	12.5	0.001	1.6	LV	CELLSTATES	EC1.0	control_LMNA	12	18
CREB5	1.39	0.000634	0.18	0.566	8.36	29.8	2.37e-06	3.2	LV	CELLSTATES	EC1.0	control_LMNA	12	18
EPB41L2	1.36	0.000361	0.601	1.9	10	32.5	1.07e-06	3.44	LV	CELLSTATES	EC1.0	control_LMNA	12	18
GOLGA8A	1.36	0.00746	0.0149	0.0529	5.11	17.7	0.000134	2.13	LV	CELLSTATES	EC1.0	control_LMNA	12	18
CIT	1.33	0.0298	0.00593	0.0174	3.95	11.7	0.0014	1.53	LV	CELLSTATES	EC1.0	control_LMNA	12	18
LAMB1	1.32	0.000323	0.117	0.384	7.69	33.8	7.46e-07	3.49	LV	CELLSTATES	EC1.0	control_LMNA	12	18
ARHGAP26	1.3	1.38e-05	0.458	1.5	9.69	54.6	4.07e-09	4.86	LV	CELLSTATES	EC1.0	control_LMNA	12	18
SH3BGRL2	1.3	0.000177	0.0557	0.182	6.71	39.7	1.48e-07	3.75	LV	CELLSTATES	EC1.0	control_LMNA	12	18
ZNF189	1.28	0.00334	0.0215	0.0664	5.43	21.8	3.06e-05	2.48	LV	CELLSTATES	EC1.0	control_LMNA	12	18
LIFR	1.27	0.0228	0.231	0.82	8.76	13	0.00083	1.64	LV	CELLSTATES	EC1.0	control_LMNA	12	18
CSRNP1	1.25	0.0162	0.0303	0.0962	5.94	14.4	0.000476	1.79	LV	CELLSTATES	EC1.0	control_LMNA	12	18
FAM95B1	1.24	0.018	0.00769	0.0235	4.23	14	0.000548	1.74	LV	CELLSTATES	EC1.0	control_LMNA	12	18
SPRED2	1.24	1.24e-06	0.206	0.605	8.44	68.2	2.45e-10	5.91	LV	CELLSTATES	EC1.0	control_LMNA	12	18
IVNS1ABP	1.23	0.0234	0.035	0.107	5.94	12.8	0.000874	1.63	LV	CELLSTATES	EC1.0	control_LMNA	12	18
CTDSPL	1.22	0.000683	0.122	0.357	7.71	29	3.03e-06	3.17	LV	CELLSTATES	EC1.0	control_LMNA	12	18
ZFYVE28	1.21	0.0256	0.0213	0.0706	5.51	12.4	0.00103	1.59	LV	CELLSTATES	EC1.0	control_LMNA	12	18
FAM49A	1.2	0.0191	0.0212	0.063	5.41	13.8	0.000602	1.72	LV	CELLSTATES	EC1.0	control_LMNA	12	18
FLVCR2	1.2	0.0354	0.0109	0.0323	4.6	11	0.00188	1.45	LV	CELLSTATES	EC1.0	control_LMNA	12	18
LSS	1.19	0.00871	0.0744	0.213	7.03	17.1	0.000167	2.06	LV	CELLSTATES	EC1.0	control_LMNA	12	18
PER1	1.19	0.000323	0.0627	0.181	6.8	34.6	5.79e-07	3.49	LV	CELLSTATES	EC1.0	control_LMNA	12	18
AC002070.1	1.18	0.000468	0.135	0.373	7.83	31.3	1.52e-06	3.33	LV	CELLSTATES	EC1.0	control_LMNA	12	18
PDE4B	1.18	0.0232	0.0485	0.134	6.37	12.9	0.000859	1.63	LV	CELLSTATES	EC1.0	control_LMNA	12	18
ETV1	1.17	0.012	0.0194	0.0526	5.12	15.7	0.000287	1.92	LV	CELLSTATES	EC1.0	control_LMNA	12	18
TAF13	1.17	0.0115	0.0319	0.0862	5.86	15.8	0.000269	1.94	LV	CELLSTATES	EC1.0	control_LMNA	12	18
TTYH2	1.17	0.0197	0.0124	0.0372	4.74	13.6	0.000642	1.7	LV	CELLSTATES	EC1.0	control_LMNA	12	18
PRDM11	1.15	0.00906	0.0107	0.0321	4.59	16.9	0.00018	2.04	LV	CELLSTATES	EC1.0	control_LMNA	12	18
IRAK3	1.14	0.000361	0.273	0.753	8.78	32.6	1.02e-06	3.44	LV	CELLSTATES	EC1.0	control_LMNA	12	18
MYO5C	1.14	0.00268	0.0432	0.121	6.26	23.1	2e-05	2.57	LV	CELLSTATES	EC1.0	control_LMNA	12	18
ST3GAL4	1.14	0.0273	0.0195	0.049	5.17	12.1	0.00117	1.56	LV	CELLSTATES	EC1.0	control_LMNA	12	18
TPD52L1	1.14	0.00477	0.075	0.211	6.98	20	5.88e-05	2.32	LV	CELLSTATES	EC1.0	control_LMNA	12	18
TUBGCP6	1.14	0.0292	0.00854	0.0207	4.12	11.8	0.00132	1.53	LV	CELLSTATES	EC1.0	control_LMNA	12	18
ANKS1A	1.13	0.000177	0.205	0.558	8.37	40.3	1.26e-07	3.75	LV	CELLSTATES	EC1.0	control_LMNA	12	18
GRB10	1.13	0.000344	0.48	1.35	9.57	33.1	9.05e-07	3.46	LV	CELLSTATES	EC1.0	control_LMNA	12	18
ZDHHC9	1.13	0.00253	0.0132	0.0338	4.66	23.4	1.82e-05	2.6	LV	CELLSTATES	EC1.0	control_LMNA	12	18
ARRDC2	1.11	0.025	0.0335	0.0966	5.98	12.5	0.000989	1.6	LV	CELLSTATES	EC1.0	control_LMNA	12	18
FP671120.1	1.11	0.0416	0.106	0.275	7.31	10.4	0.00242	1.38	LV	CELLSTATES	EC1.0	control_LMNA	12	18
RNF115	1.11	0.00746	0.3	0.858	8.99	17.8	0.00013	2.13	LV	CELLSTATES	EC1.0	control_LMNA	12	18
SYT7	1.11	0.0498	0.00592	0.0155	3.79	9.72	0.00328	1.3	LV	CELLSTATES	EC1.0	control_LMNA	12	18
IFFO2	1.1	0.0243	0.0197	0.0493	5.14	12.6	0.000947	1.61	LV	CELLSTATES	EC1.0	control_LMNA	12	18
ARHGEF7	1.09	4.66e-05	0.197	0.514	8.28	48	1.84e-08	4.33	LV	CELLSTATES	EC1.0	control_LMNA	12	18
GRASP	1.09	0.00848	0.15	0.416	7.96	17.2	0.000159	2.07	LV	CELLSTATES	EC1.0	control_LMNA	12	18
LNX1	1.09	0.00684	0.494	1.38	9.65	18.3	0.000109	2.16	LV	CELLSTATES	EC1.0	control_LMNA	12	18
MCF2L	1.09	0.000323	0.399	1.02	9.25	35.3	4.82e-07	3.49	LV	CELLSTATES	EC1.0	control_LMNA	12	18
TBCD	1.09	0.000914	0.349	0.866	9.04	27.1	5.48e-06	3.04	LV	CELLSTATES	EC1.0	control_LMNA	12	18
BCL2L11	1.07	0.0104	0.0108	0.0278	4.45	16.3	0.000229	1.98	LV	CELLSTATES	EC1.0	control_LMNA	12	18
B4GALT1	1.05	0.00253	0.123	0.331	7.69	23.4	1.82e-05	2.6	LV	CELLSTATES	EC1.0	control_LMNA	12	18
LRRN2	1.05	0.0141	0.0248	0.0615	5.42	14.9	0.000379	1.85	LV	CELLSTATES	EC1.0	control_LMNA	12	18
LY6E-DT	1.05	0.0353	0.00901	0.0232	4.3	11	0.00186	1.45	LV	CELLSTATES	EC1.0	control_LMNA	12	18
SH3RF1	1.04	0.000795	0.118	0.313	7.57	28.2	3.92e-06	3.1	LV	CELLSTATES	EC1.0	control_LMNA	12	18
ZDHHC21	1.04	0.000914	0.0476	0.129	6.33	27.1	5.49e-06	3.04	LV	CELLSTATES	EC1.0	control_LMNA	12	18
GPN1	1.03	0.0421	0.00713	0.0175	3.97	10.4	0.00247	1.38	LV	CELLSTATES	EC1.0	control_LMNA	12	18
RPS6KA2	1.03	0.000323	0.351	0.9	9.07	34.5	6.07e-07	3.49	LV	CELLSTATES	EC1.0	control_LMNA	12	18
SNED1	1.03	0.000479	0.0752	0.197	6.95	30.9	1.7e-06	3.32	LV	CELLSTATES	EC1.0	control_LMNA	12	18
LDLRAD4	1.02	0.000883	0.645	1.69	9.98	27.5	4.85e-06	3.05	LV	CELLSTATES	EC1.0	control_LMNA	12	18
AFAP1L1	1.01	0.000323	0.212	0.515	8.3	35.1	5.14e-07	3.49	LV	CELLSTATES	EC1.0	control_LMNA	12	18
CTSH	1.01	0.00388	0.0772	0.192	6.98	21	4.09e-05	2.41	LV	CELLSTATES	EC1.0	control_LMNA	12	18
DSCAML1	1.01	0.00438	0.0844	0.208	7.04	20.4	5.01e-05	2.36	LV	CELLSTATES	EC1.0	control_LMNA	12	18
DUSP6	1	0.0294	0.036	0.0887	5.82	11.8	0.00135	1.53	LV	CELLSTATES	EC1.0	control_LMNA	12	18
PDLIM1	0.993	0.0147	0.191	0.42	8.1	14.7	0.000413	1.83	LV	CELLSTATES	EC1.0	control_LMNA	12	18
NCKIPSD	0.983	0.0159	0.0209	0.0507	5.19	14.5	0.000456	1.8	LV	CELLSTATES	EC1.0	control_LMNA	12	18
SIN3B	0.981	0.00406	0.0447	0.109	6.19	20.8	4.36e-05	2.39	LV	CELLSTATES	EC1.0	control_LMNA	12	18
XAF1	0.979	0.000361	0.298	0.716	8.8	32.4	1.1e-06	3.44	LV	CELLSTATES	EC1.0	control_LMNA	12	18
CDK14	0.972	0.000804	0.154	0.39	7.92	28.1	4.04e-06	3.09	LV	CELLSTATES	EC1.0	control_LMNA	12	18
FLT4	0.966	0.00485	0.03	0.0685	5.56	19.8	6.21e-05	2.31	LV	CELLSTATES	EC1.0	control_LMNA	12	18
MKNK2	0.959	0.0366	0.02	0.0484	5.18	10.9	0.00197	1.44	LV	CELLSTATES	EC1.0	control_LMNA	12	18
GPR89B	0.95	0.0206	0.0257	0.0609	5.46	13.5	0.000677	1.69	LV	CELLSTATES	EC1.0	control_LMNA	12	18
ABLIM3	0.949	0.00484	0.691	1.62	9.97	19.9	6.01e-05	2.31	LV	CELLSTATES	EC1.0	control_LMNA	12	18
MBOAT2	0.945	0.0234	0.0182	0.0477	5.08	12.8	0.00089	1.63	LV	CELLSTATES	EC1.0	control_LMNA	12	18
CAMKK1	0.938	0.0315	0.015	0.0363	4.74	11.5	0.00155	1.5	LV	CELLSTATES	EC1.0	control_LMNA	12	18
MYRIP	0.934	0.000472	0.125	0.316	7.61	31.2	1.58e-06	3.33	LV	CELLSTATES	EC1.0	control_LMNA	12	18
MINPP1	0.933	0.0283	0.00828	0.0191	4.08	12	0.00126	1.55	LV	CELLSTATES	EC1.0	control_LMNA	12	18
MID2	0.93	0.022	0.0161	0.0395	4.85	13.1	0.000773	1.66	LV	CELLSTATES	EC1.0	control_LMNA	12	18
BACH2	0.929	0.00444	0.0466	0.111	6.19	20.3	5.16e-05	2.35	LV	CELLSTATES	EC1.0	control_LMNA	12	18
ZDHHC14	0.926	0.000479	0.142	0.339	7.73	31	1.67e-06	3.32	LV	CELLSTATES	EC1.0	control_LMNA	12	18
SLCO3A1	0.925	0.000245	0.261	0.625	8.57	37.5	2.66e-07	3.61	LV	CELLSTATES	EC1.0	control_LMNA	12	18
AP001528.2	0.924	0.000883	0.106	0.266	7.39	27.3	5.06e-06	3.05	LV	CELLSTATES	EC1.0	control_LMNA	12	18
ATP7B	0.917	0.00585	0.0282	0.0679	5.58	18.8	8.77e-05	2.23	LV	CELLSTATES	EC1.0	control_LMNA	12	18
PTPN18	0.916	0.000323	0.0432	0.103	6.12	35.1	5.07e-07	3.49	LV	CELLSTATES	EC1.0	control_LMNA	12	18
TMEM131L	0.912	0.0056	0.0464	0.112	6.17	19.1	7.9e-05	2.25	LV	CELLSTATES	EC1.0	control_LMNA	12	18
SSC5D	0.908	0.0283	0.0142	0.032	4.69	12	0.00126	1.55	LV	CELLSTATES	EC1.0	control_LMNA	12	18
ZNF516	0.904	0.000883	0.0389	0.0929	5.96	27.3	5.14e-06	3.05	LV	CELLSTATES	EC1.0	control_LMNA	12	18
YBX3	0.902	0.00339	0.104	0.249	7.27	21.8	3.14e-05	2.47	LV	CELLSTATES	EC1.0	control_LMNA	12	18
SEC16B	0.896	0.00377	0.0242	0.0593	5.37	21.1	3.9e-05	2.42	LV	CELLSTATES	EC1.0	control_LMNA	12	18
CHST15	0.895	0.0229	0.028	0.067	5.51	12.9	0.00084	1.64	LV	CELLSTATES	EC1.0	control_LMNA	12	18
AP4B1	0.892	0.0326	0.00962	0.0238	4.27	11.3	0.00164	1.49	LV	CELLSTATES	EC1.0	control_LMNA	12	18
PARD3B	0.889	0.000189	0.274	0.65	8.68	38.8	1.86e-07	3.72	LV	CELLSTATES	EC1.0	control_LMNA	12	18
KALRN	0.888	0.000933	0.688	1.61	9.95	27	5.7e-06	3.03	LV	CELLSTATES	EC1.0	control_LMNA	12	18
PDZD2	0.884	0.000177	0.324	0.786	8.92	39.4	1.57e-07	3.75	LV	CELLSTATES	EC1.0	control_LMNA	12	18
HMGCS1	0.881	0.0221	0.0104	0.0258	4.41	13.1	0.000787	1.66	LV	CELLSTATES	EC1.0	control_LMNA	12	18
TACC1	0.881	0.0161	1.55	3.82	11.2	14.4	0.000469	1.79	LV	CELLSTATES	EC1.0	control_LMNA	12	18
TUSC3	0.88	0.0315	0.0682	0.16	6.67	11.5	0.00156	1.5	LV	CELLSTATES	EC1.0	control_LMNA	12	18
ELL2	0.878	0.0459	0.0428	0.0931	6.07	10	0.00287	1.34	LV	CELLSTATES	EC1.0	control_LMNA	12	18
GRAMD4	0.877	0.0208	0.0355	0.0816	5.86	13.4	0.000688	1.68	LV	CELLSTATES	EC1.0	control_LMNA	12	18
INSR	0.873	0.0341	0.186	0.419	8.09	11.1	0.00178	1.47	LV	CELLSTATES	EC1.0	control_LMNA	12	18
PTPRM	0.87	0.000883	2.63	5.98	11.9	27.3	5.09e-06	3.05	LV	CELLSTATES	EC1.0	control_LMNA	12	18
GABBR1	0.868	0.00485	0.0473	0.106	6.17	19.8	6.16e-05	2.31	LV	CELLSTATES	EC1.0	control_LMNA	12	18
EEPD1	0.866	0.000361	0.296	0.66	8.7	32.4	1.09e-06	3.44	LV	CELLSTATES	EC1.0	control_LMNA	12	18
DOCK9	0.861	0.00347	0.796	1.85	10.2	21.7	3.25e-05	2.46	LV	CELLSTATES	EC1.0	control_LMNA	12	18
PALD1	0.86	0.00741	0.0996	0.211	7.14	17.8	0.000127	2.13	LV	CELLSTATES	EC1.0	control_LMNA	12	18
PRKAB1	0.859	0.032	0.0188	0.0423	5.02	11.4	0.0016	1.49	LV	CELLSTATES	EC1.0	control_LMNA	12	18
WNK1	0.859	0.0168	0.514	1.24	9.6	14.2	0.000505	1.78	LV	CELLSTATES	EC1.0	control_LMNA	12	18
CBFA2T3	0.857	0.00746	0.038	0.0841	5.89	17.7	0.000134	2.13	LV	CELLSTATES	EC1.0	control_LMNA	12	18
FAM78A	0.853	0.0283	0.0226	0.0507	5.22	12	0.00123	1.55	LV	CELLSTATES	EC1.0	control_LMNA	12	18
CDK9	0.852	0.00838	0.0201	0.0468	5.12	17.3	0.000156	2.08	LV	CELLSTATES	EC1.0	control_LMNA	12	18
CLEC1A	0.85	0.000323	0.0819	0.178	6.88	33.7	7.68e-07	3.49	LV	CELLSTATES	EC1.0	control_LMNA	12	18
GPCPD1	0.849	0.00243	0.0558	0.122	6.37	23.7	1.61e-05	2.61	LV	CELLSTATES	EC1.0	control_LMNA	12	18
SUSD6	0.845	0.000663	0.158	0.349	7.8	29.6	2.55e-06	3.18	LV	CELLSTATES	EC1.0	control_LMNA	12	18
MICAL2	0.842	0.016	0.0343	0.0728	5.74	14.4	0.000466	1.8	LV	CELLSTATES	EC1.0	control_LMNA	12	18
SIPA1L2	0.842	0.0133	0.0563	0.124	6.35	15.3	0.000335	1.88	LV	CELLSTATES	EC1.0	control_LMNA	12	18
PLEKHG1	0.84	0.0136	0.831	1.85	10.2	15.1	0.00035	1.87	LV	CELLSTATES	EC1.0	control_LMNA	12	18
FGFR1	0.839	0.0418	0.115	0.267	7.48	10.4	0.00244	1.38	LV	CELLSTATES	EC1.0	control_LMNA	12	18
MCAM	0.837	0.0375	0.0579	0.118	6.38	10.8	0.00204	1.43	LV	CELLSTATES	EC1.0	control_LMNA	12	18
NDRG1	0.836	0.0233	0.114	0.244	7.36	12.9	0.000864	1.63	LV	CELLSTATES	EC1.0	control_LMNA	12	18
RORA	0.83	0.0092	0.201	0.444	8.17	16.8	0.000187	2.04	LV	CELLSTATES	EC1.0	control_LMNA	12	18
DENND2A	0.828	0.0192	0.183	0.398	8.05	13.7	0.000612	1.72	LV	CELLSTATES	EC1.0	control_LMNA	12	18
JUP	0.827	0.00672	0.0559	0.117	6.36	18.4	0.000104	2.17	LV	CELLSTATES	EC1.0	control_LMNA	12	18
SLC25A28	0.827	0.0098	0.031	0.0675	5.58	16.5	0.000209	2.01	LV	CELLSTATES	EC1.0	control_LMNA	12	18
FAM120B	0.825	0.000175	0.106	0.23	7.23	41	1.04e-07	3.76	LV	CELLSTATES	EC1.0	control_LMNA	12	18
CNTNAP3B	0.824	0.0234	0.3	0.687	8.75	12.8	0.000876	1.63	LV	CELLSTATES	EC1.0	control_LMNA	12	18
STK39	0.824	0.00112	0.0525	0.118	6.34	26.2	7.2e-06	2.95	LV	CELLSTATES	EC1.0	control_LMNA	12	18
JARID2	0.823	0.000871	0.204	0.443	8.16	27.6	4.64e-06	3.06	LV	CELLSTATES	EC1.0	control_LMNA	12	18
TNKS1BP1	0.823	0.0104	0.033	0.0738	5.71	16.3	0.000228	1.98	LV	CELLSTATES	EC1.0	control_LMNA	12	18
RNPEPL1	0.821	0.0423	0.0142	0.0307	4.63	10.3	0.00251	1.37	LV	CELLSTATES	EC1.0	control_LMNA	12	18
LIMD1	0.81	0.00461	0.0338	0.0772	5.75	20.2	5.45e-05	2.34	LV	CELLSTATES	EC1.0	control_LMNA	12	18
PELI2	0.808	0.0128	0.0496	0.108	6.23	15.4	0.000316	1.89	LV	CELLSTATES	EC1.0	control_LMNA	12	18
RAB40B	0.808	0.0271	0.0123	0.0285	4.52	12.2	0.00115	1.57	LV	CELLSTATES	EC1.0	control_LMNA	12	18
INTS3	0.805	0.00444	0.0437	0.0956	6.03	20.3	5.14e-05	2.35	LV	CELLSTATES	EC1.0	control_LMNA	12	18
LMBR1	0.802	0.00438	0.22	0.505	8.35	20.4	5.01e-05	2.36	LV	CELLSTATES	EC1.0	control_LMNA	12	18
OXCT1	0.801	0.00698	0.0286	0.0643	5.55	18.2	0.000112	2.16	LV	CELLSTATES	EC1.0	control_LMNA	12	18
SH3PXD2A	0.799	0.00705	0.0824	0.17	6.85	18.1	0.000114	2.15	LV	CELLSTATES	EC1.0	control_LMNA	12	18
KLF7	0.797	0.00312	0.245	0.537	8.43	22.5	2.46e-05	2.51	LV	CELLSTATES	EC1.0	control_LMNA	12	18
TSC22D3	0.796	0.0496	0.0946	0.218	7.21	9.74	0.00326	1.3	LV	CELLSTATES	EC1.0	control_LMNA	12	18
PUS10	0.795	0.0327	0.021	0.0452	5.09	11.3	0.00166	1.49	LV	CELLSTATES	EC1.0	control_LMNA	12	18
DENND3	0.794	0.0339	0.178	0.414	8.07	11.2	0.00175	1.47	LV	CELLSTATES	EC1.0	control_LMNA	12	18
PRELID2	0.791	0.0324	0.0445	0.109	6.15	11.4	0.00162	1.49	LV	CELLSTATES	EC1.0	control_LMNA	12	18
GNAI2	0.788	0.00356	0.135	0.28	7.53	21.5	3.41e-05	2.45	LV	CELLSTATES	EC1.0	control_LMNA	12	18
TLE1	0.788	0.0119	0.0633	0.137	6.56	15.7	0.000282	1.93	LV	CELLSTATES	EC1.0	control_LMNA	12	18
NASP	0.786	0.0025	0.0686	0.146	6.66	23.6	1.7e-05	2.6	LV	CELLSTATES	EC1.0	control_LMNA	12	18
STARD8	0.786	0.00941	0.0338	0.077	5.75	16.6	0.000198	2.03	LV	CELLSTATES	EC1.0	control_LMNA	12	18
LHFPL6	0.785	0.00267	0.658	1.46	9.86	23.1	1.97e-05	2.57	LV	CELLSTATES	EC1.0	control_LMNA	12	18
ZNF117	0.785	0.025	0.0143	0.0312	4.64	12.6	0.000984	1.6	LV	CELLSTATES	EC1.0	control_LMNA	12	18
JDP2	0.782	0.0221	0.0403	0.088	5.95	13.1	0.000787	1.66	LV	CELLSTATES	EC1.0	control_LMNA	12	18
MAN2A1	0.779	0.000683	0.0635	0.137	6.53	29	3e-06	3.17	LV	CELLSTATES	EC1.0	control_LMNA	12	18
DGKH	0.776	0.000289	0.327	0.693	8.81	36.3	3.7e-07	3.54	LV	CELLSTATES	EC1.0	control_LMNA	12	18
ESYT2	0.771	0.0153	0.544	1.23	9.64	14.6	0.000433	1.81	LV	CELLSTATES	EC1.0	control_LMNA	12	18
ETF1	0.771	0.00437	0.0283	0.0593	5.47	20.5	4.87e-05	2.36	LV	CELLSTATES	EC1.0	control_LMNA	12	18
CCND3	0.768	0.034	0.29	0.646	8.71	11.2	0.00177	1.47	LV	CELLSTATES	EC1.0	control_LMNA	12	18
SLFN11	0.764	0.0146	0.0544	0.109	6.26	14.8	0.000403	1.84	LV	CELLSTATES	EC1.0	control_LMNA	12	18
NCOR2	0.761	0.0106	0.0824	0.173	6.89	16.1	0.000241	1.97	LV	CELLSTATES	EC1.0	control_LMNA	12	18
ATP11B	0.755	0.00098	0.099	0.215	7.16	26.7	6.18e-06	3.01	LV	CELLSTATES	EC1.0	control_LMNA	12	18
SEPT9	0.754	0.00932	0.162	0.323	7.79	16.7	0.000196	2.03	LV	CELLSTATES	EC1.0	control_LMNA	12	18
ELMO1	0.753	0.00924	0.961	2.2	10.4	16.7	0.000193	2.03	LV	CELLSTATES	EC1.0	control_LMNA	12	18
ACSL3	0.752	0.00261	0.151	0.318	7.74	23.2	1.9e-05	2.58	LV	CELLSTATES	EC1.0	control_LMNA	12	18
AGO2	0.752	0.00746	0.0742	0.157	6.74	17.7	0.000133	2.13	LV	CELLSTATES	EC1.0	control_LMNA	12	18
TSHZ1	0.752	0.0327	0.0476	0.106	6.15	11.3	0.00166	1.49	LV	CELLSTATES	EC1.0	control_LMNA	12	18
AHDC1	0.751	0.0208	0.0565	0.118	6.37	13.4	0.000687	1.68	LV	CELLSTATES	EC1.0	control_LMNA	12	18
RXRA	0.748	0.0252	0.0213	0.0446	5.07	12.5	0.001	1.6	LV	CELLSTATES	EC1.0	control_LMNA	12	18
STARD3	0.747	0.00849	0.0401	0.0852	5.95	17.2	0.000162	2.07	LV	CELLSTATES	EC1.0	control_LMNA	12	18
EPAS1	0.746	0.0089	0.705	1.55	9.94	17	0.000174	2.05	LV	CELLSTATES	EC1.0	control_LMNA	12	18
MKL2	0.746	0.0439	0.191	0.453	8.11	10.2	0.00267	1.36	LV	CELLSTATES	EC1.0	control_LMNA	12	18
TAB3	0.742	0.0137	0.0196	0.0396	4.95	15.1	0.000359	1.86	LV	CELLSTATES	EC1.0	control_LMNA	12	18
ERI3	0.74	0.0146	0.0314	0.0686	5.59	14.8	0.000405	1.84	LV	CELLSTATES	EC1.0	control_LMNA	12	18
TBL1X	0.74	0.00333	0.0482	0.102	6.15	21.9	3.02e-05	2.48	LV	CELLSTATES	EC1.0	control_LMNA	12	18
ITPK1	0.739	0.0244	0.0183	0.037	4.9	12.6	0.000953	1.61	LV	CELLSTATES	EC1.0	control_LMNA	12	18
PHKA1	0.738	0.0424	0.0219	0.0448	5.1	10.3	0.00253	1.37	LV	CELLSTATES	EC1.0	control_LMNA	12	18
FAM85B	0.736	0.0394	0.0288	0.0582	5.43	10.6	0.00219	1.4	LV	CELLSTATES	EC1.0	control_LMNA	12	18
NPTN	0.736	0.0092	0.0885	0.179	6.92	16.8	0.000188	2.04	LV	CELLSTATES	EC1.0	control_LMNA	12	18
TSC22D2	0.732	0.00922	0.0772	0.155	6.74	16.7	0.000191	2.04	LV	CELLSTATES	EC1.0	control_LMNA	12	18
GALNT18	0.731	0.00906	0.75	1.66	10	16.9	0.00018	2.04	LV	CELLSTATES	EC1.0	control_LMNA	12	18
PKD2	0.729	0.00287	0.065	0.141	6.59	22.8	2.2e-05	2.54	LV	CELLSTATES	EC1.0	control_LMNA	12	18
ZNF251	0.728	0.00409	0.095	0.193	7.06	20.8	4.43e-05	2.39	LV	CELLSTATES	EC1.0	control_LMNA	12	18
RASIP1	0.727	0.00828	0.171	0.34	7.87	17.3	0.000153	2.08	LV	CELLSTATES	EC1.0	control_LMNA	12	18
SASH1	0.727	0.000795	0.592	1.24	9.67	28.3	3.78e-06	3.1	LV	CELLSTATES	EC1.0	control_LMNA	12	18
SLC25A29	0.727	0.0447	0.0771	0.166	6.83	10.1	0.00278	1.35	LV	CELLSTATES	EC1.0	control_LMNA	12	18
FZD4	0.724	0.0131	0.131	0.265	7.5	15.3	0.000325	1.88	LV	CELLSTATES	EC1.0	control_LMNA	12	18
BACE2	0.723	0.0294	0.102	0.225	7.17	11.8	0.00136	1.53	LV	CELLSTATES	EC1.0	control_LMNA	12	18
RYBP	0.717	0.0025	0.0694	0.146	6.66	23.5	1.73e-05	2.6	LV	CELLSTATES	EC1.0	control_LMNA	12	18
CEP120	0.716	0.0234	0.029	0.0597	5.45	12.8	0.000879	1.63	LV	CELLSTATES	EC1.0	control_LMNA	12	18
ITGA9	0.716	0.00317	0.276	0.591	8.59	22.1	2.75e-05	2.5	LV	CELLSTATES	EC1.0	control_LMNA	12	18
NADSYN1	0.713	0.0105	0.0266	0.0536	5.37	16.2	0.000232	1.98	LV	CELLSTATES	EC1.0	control_LMNA	12	18
FBRSL1	0.711	0.0229	0.0249	0.0503	5.27	12.9	0.000844	1.64	LV	CELLSTATES	EC1.0	control_LMNA	12	18
PHC2	0.711	0.00369	0.0724	0.144	6.65	21.3	3.63e-05	2.43	LV	CELLSTATES	EC1.0	control_LMNA	12	18
AGAP4	0.709	0.0484	0.0216	0.0442	5.13	9.84	0.00311	1.32	LV	CELLSTATES	EC1.0	control_LMNA	12	18
CCDC92	0.709	0.0137	0.0368	0.0775	5.81	15.1	0.00036	1.86	LV	CELLSTATES	EC1.0	control_LMNA	12	18
LRRK1	0.708	0.036	0.031	0.0626	5.53	11	0.00192	1.44	LV	CELLSTATES	EC1.0	control_LMNA	12	18
PIP4K2A	0.708	0.00315	0.0967	0.208	7.11	22.2	2.67e-05	2.5	LV	CELLSTATES	EC1.0	control_LMNA	12	18
FMNL3	0.704	0.00585	0.108	0.209	7.16	18.9	8.72e-05	2.23	LV	CELLSTATES	EC1.0	control_LMNA	12	18
IQSEC1	0.704	0.022	0.0755	0.153	6.72	13.1	0.000772	1.66	LV	CELLSTATES	EC1.0	control_LMNA	12	18
RALB	0.703	0.0201	0.0543	0.107	6.22	13.5	0.000659	1.7	LV	CELLSTATES	EC1.0	control_LMNA	12	18
SEMA6A	0.703	0.0147	0.206	0.399	8.07	14.7	0.000411	1.83	LV	CELLSTATES	EC1.0	control_LMNA	12	18
ZNF704	0.702	0.0075	0.13	0.28	7.53	17.6	0.000137	2.13	LV	CELLSTATES	EC1.0	control_LMNA	12	18
CEP95	0.698	0.021	0.0353	0.0695	5.69	13.4	0.00071	1.68	LV	CELLSTATES	EC1.0	control_LMNA	12	18
NCALD	0.697	0.00882	0.49	0.956	9.32	17	0.00017	2.05	LV	CELLSTATES	EC1.0	control_LMNA	12	18
USP36	0.693	0.028	0.0374	0.0703	5.75	12.1	0.0012	1.55	LV	CELLSTATES	EC1.0	control_LMNA	12	18
NRBP2	0.691	0.0473	0.023	0.0482	5.24	9.92	0.00301	1.33	LV	CELLSTATES	EC1.0	control_LMNA	12	18
SMCHD1	0.69	0.00293	0.215	0.437	8.2	22.7	2.28e-05	2.53	LV	CELLSTATES	EC1.0	control_LMNA	12	18
FNIP2	0.689	0.00328	0.126	0.249	7.42	22	2.88e-05	2.48	LV	CELLSTATES	EC1.0	control_LMNA	12	18
FYN	0.689	0.00464	0.284	0.576	8.55	20.1	5.53e-05	2.33	LV	CELLSTATES	EC1.0	control_LMNA	12	18
KLF12	0.689	0.00969	0.381	0.759	9.02	16.5	0.000205	2.01	LV	CELLSTATES	EC1.0	control_LMNA	12	18
SND1	0.688	0.00509	0.0919	0.181	6.95	19.5	6.83e-05	2.29	LV	CELLSTATES	EC1.0	control_LMNA	12	18
SRGAP2	0.687	0.00313	0.246	0.505	8.39	22.4	2.57e-05	2.5	LV	CELLSTATES	EC1.0	control_LMNA	12	18
C1QTNF3-AMACR	0.685	0.0289	0.0356	0.0728	5.71	11.9	0.0013	1.54	LV	CELLSTATES	EC1.0	control_LMNA	12	18
CTIF	0.685	0.00712	0.109	0.218	7.21	18	0.000118	2.15	LV	CELLSTATES	EC1.0	control_LMNA	12	18
RAPGEF3	0.684	0.0208	0.0993	0.21	7.15	13.4	0.000692	1.68	LV	CELLSTATES	EC1.0	control_LMNA	12	18
SH2D3C	0.684	0.0114	0.388	0.747	8.99	15.9	0.000264	1.94	LV	CELLSTATES	EC1.0	control_LMNA	12	18
ARAP3	0.683	0.00369	0.158	0.31	7.73	21.3	3.68e-05	2.43	LV	CELLSTATES	EC1.0	control_LMNA	12	18
C2CD5	0.682	0.0109	0.0615	0.126	6.45	16	0.000248	1.96	LV	CELLSTATES	EC1.0	control_LMNA	12	18
DDX60	0.681	0.024	0.0651	0.123	6.45	12.7	0.000929	1.62	LV	CELLSTATES	EC1.0	control_LMNA	12	18
NEURL1B	0.68	0.0191	0.335	0.653	8.78	13.8	0.000601	1.72	LV	CELLSTATES	EC1.0	control_LMNA	12	18
HPCAL1	0.679	0.0152	0.207	0.402	8.12	14.6	0.000428	1.82	LV	CELLSTATES	EC1.0	control_LMNA	12	18
DDX60L	0.677	0.0283	0.0835	0.165	6.82	12	0.00126	1.55	LV	CELLSTATES	EC1.0	control_LMNA	12	18
LINC00662	0.676	0.016	0.0303	0.0582	5.47	14.4	0.000464	1.8	LV	CELLSTATES	EC1.0	control_LMNA	12	18
AC016831.7	0.674	0.00317	0.513	1.07	9.44	22.1	2.75e-05	2.5	LV	CELLSTATES	EC1.0	control_LMNA	12	18
CASD1	0.674	0.00838	0.0594	0.119	6.38	17.3	0.000156	2.08	LV	CELLSTATES	EC1.0	control_LMNA	12	18
TNS2	0.672	0.021	0.201	0.398	8.1	13.4	0.000708	1.68	LV	CELLSTATES	EC1.0	control_LMNA	12	18
ATP2C1	0.671	0.000721	0.096	0.189	7.03	28.7	3.27e-06	3.14	LV	CELLSTATES	EC1.0	control_LMNA	12	18
MECOM	0.67	0.00722	1.62	3.27	11.1	17.9	0.000122	2.14	LV	CELLSTATES	EC1.0	control_LMNA	12	18
PPP1R16B	0.67	0.00735	0.279	0.543	8.52	17.9	0.000125	2.13	LV	CELLSTATES	EC1.0	control_LMNA	12	18
TOR1AIP1	0.669	0.0217	0.0309	0.0611	5.55	13.2	0.000754	1.66	LV	CELLSTATES	EC1.0	control_LMNA	12	18
PPFIBP1	0.668	0.0294	0.81	1.68	10.1	11.8	0.00136	1.53	LV	CELLSTATES	EC1.0	control_LMNA	12	18
DMTF1	0.667	0.0198	0.0883	0.17	6.86	13.6	0.000649	1.7	LV	CELLSTATES	EC1.0	control_LMNA	12	18
SMARCA2	0.667	0.00585	0.256	0.525	8.44	18.9	8.6e-05	2.23	LV	CELLSTATES	EC1.0	control_LMNA	12	18
SREBF2	0.667	0.01	0.0667	0.134	6.57	16.4	0.000215	2	LV	CELLSTATES	EC1.0	control_LMNA	12	18
AKT3	0.663	0.00897	0.66	1.4	9.83	16.9	0.000177	2.05	LV	CELLSTATES	EC1.0	control_LMNA	12	18
PLXDC2	0.663	0.00517	1.35	2.63	10.8	19.5	6.98e-05	2.29	LV	CELLSTATES	EC1.0	control_LMNA	12	18
SHANK3	0.66	0.00709	0.377	0.72	8.93	18.1	0.000116	2.15	LV	CELLSTATES	EC1.0	control_LMNA	12	18
NEDD9	0.659	0.0295	0.583	1.21	9.65	11.8	0.00137	1.53	LV	CELLSTATES	EC1.0	control_LMNA	12	18
SNX24	0.659	0.00538	0.0467	0.0912	6.04	19.3	7.42e-05	2.27	LV	CELLSTATES	EC1.0	control_LMNA	12	18
ZNF496	0.656	0.038	0.0215	0.0424	5.07	10.8	0.00207	1.42	LV	CELLSTATES	EC1.0	control_LMNA	12	18
DOCK6	0.655	0.0192	0.271	0.52	8.49	13.7	0.000608	1.72	LV	CELLSTATES	EC1.0	control_LMNA	12	18
CCM2L	0.651	0.00566	0.0884	0.165	6.88	19.1	8.04e-05	2.25	LV	CELLSTATES	EC1.0	control_LMNA	12	18
SKI	0.651	0.016	0.0649	0.13	6.52	14.4	0.000464	1.8	LV	CELLSTATES	EC1.0	control_LMNA	12	18
SEMA6C	0.648	0.0401	0.052	0.0934	6.11	10.5	0.0023	1.4	LV	CELLSTATES	EC1.0	control_LMNA	12	18
MAPK8	0.647	0.012	0.159	0.312	7.75	15.6	0.000291	1.92	LV	CELLSTATES	EC1.0	control_LMNA	12	18
SFMBT2	0.646	0.00716	0.18	0.344	7.89	18	0.000119	2.15	LV	CELLSTATES	EC1.0	control_LMNA	12	18
ANKRD36	0.645	0.0408	0.0844	0.167	6.88	10.5	0.00236	1.39	LV	CELLSTATES	EC1.0	control_LMNA	12	18
TRIM27	0.645	0.0484	0.0325	0.0577	5.47	9.83	0.00313	1.32	LV	CELLSTATES	EC1.0	control_LMNA	12	18
ANAPC4	0.644	0.0282	0.0215	0.0421	5.08	12	0.00122	1.55	LV	CELLSTATES	EC1.0	control_LMNA	12	18
PACSIN2	0.643	0.0302	0.113	0.224	7.3	11.6	0.00144	1.52	LV	CELLSTATES	EC1.0	control_LMNA	12	18
GALNT2	0.642	0.0143	0.0564	0.115	6.34	14.9	0.000392	1.84	LV	CELLSTATES	EC1.0	control_LMNA	12	18
DNAJC13	0.641	0.00802	0.0536	0.106	6.22	17.4	0.000147	2.1	LV	CELLSTATES	EC1.0	control_LMNA	12	18
AC009948.1	0.64	0.0359	0.023	0.0456	5.16	11	0.00191	1.44	LV	CELLSTATES	EC1.0	control_LMNA	12	18
PAPOLA	0.64	0.00373	0.0935	0.186	7	21.2	3.75e-05	2.43	LV	CELLSTATES	EC1.0	control_LMNA	12	18
DIP2C	0.638	0.0143	0.13	0.254	7.47	14.9	0.000389	1.84	LV	CELLSTATES	EC1.0	control_LMNA	12	18
KLHL3	0.638	0.032	0.0327	0.063	5.56	11.4	0.0016	1.49	LV	CELLSTATES	EC1.0	control_LMNA	12	18
IPO8	0.637	0.0401	0.0316	0.0603	5.51	10.5	0.0023	1.4	LV	CELLSTATES	EC1.0	control_LMNA	12	18
NPIPB5	0.635	0.0182	0.0531	0.1	6.2	13.9	0.000562	1.74	LV	CELLSTATES	EC1.0	control_LMNA	12	18
CCDC85A	0.634	0.0394	0.738	1.42	9.88	10.7	0.00219	1.4	LV	CELLSTATES	EC1.0	control_LMNA	12	18
MAP2	0.634	0.0194	0.182	0.366	7.97	13.7	0.00062	1.71	LV	CELLSTATES	EC1.0	control_LMNA	12	18
NT5DC1	0.634	0.0465	0.0336	0.0667	5.65	9.97	0.00294	1.33	LV	CELLSTATES	EC1.0	control_LMNA	12	18
NCK2	0.631	0.00746	0.104	0.199	7.1	17.7	0.000134	2.13	LV	CELLSTATES	EC1.0	control_LMNA	12	18
HSD17B4	0.63	0.0167	0.0602	0.118	6.39	14.2	0.000499	1.78	LV	CELLSTATES	EC1.0	control_LMNA	12	18
METTL4	0.63	0.0401	0.0259	0.0502	5.29	10.5	0.0023	1.4	LV	CELLSTATES	EC1.0	control_LMNA	12	18
TNS1	0.63	0.0182	0.225	0.426	8.19	13.9	0.000563	1.74	LV	CELLSTATES	EC1.0	control_LMNA	12	18
CSAD	0.628	0.00916	0.0571	0.112	6.33	16.8	0.000184	2.04	LV	CELLSTATES	EC1.0	control_LMNA	12	18
FMNL2	0.628	0.00348	0.231	0.448	8.25	21.6	3.29e-05	2.46	LV	CELLSTATES	EC1.0	control_LMNA	12	18
TMTC2	0.627	0.0213	0.422	0.818	9.13	13.3	0.000731	1.67	LV	CELLSTATES	EC1.0	control_LMNA	12	18
RBMS3	0.626	0.0216	0.245	0.492	8.38	13.2	0.000747	1.67	LV	CELLSTATES	EC1.0	control_LMNA	12	18
NBPF15	0.625	0.026	0.0654	0.128	6.49	12.4	0.00105	1.59	LV	CELLSTATES	EC1.0	control_LMNA	12	18
YTHDC1	0.625	0.00519	0.0793	0.146	6.72	19.4	7.06e-05	2.28	LV	CELLSTATES	EC1.0	control_LMNA	12	18
FAM120A	0.623	0.00746	0.0793	0.154	6.75	17.8	0.00013	2.13	LV	CELLSTATES	EC1.0	control_LMNA	12	18
ZC3H13	0.623	0.0233	0.0502	0.0987	6.15	12.9	0.000864	1.63	LV	CELLSTATES	EC1.0	control_LMNA	12	18
CCDC93	0.622	0.00509	0.0661	0.125	6.51	19.5	6.82e-05	2.29	LV	CELLSTATES	EC1.0	control_LMNA	12	18
MAP4	0.622	0.0265	0.357	0.707	8.91	12.3	0.00109	1.58	LV	CELLSTATES	EC1.0	control_LMNA	12	18
MLLT3	0.62	0.0105	0.104	0.201	7.14	16.2	0.000234	1.98	LV	CELLSTATES	EC1.0	control_LMNA	12	18
ST6GAL1	0.62	0.042	0.233	0.448	8.23	10.4	0.00245	1.38	LV	CELLSTATES	EC1.0	control_LMNA	12	18
UBE2G2	0.619	0.0423	0.0507	0.0999	6.14	10.4	0.00249	1.37	LV	CELLSTATES	EC1.0	control_LMNA	12	18
EHD4	0.618	0.0282	0.0817	0.151	6.74	12	0.00122	1.55	LV	CELLSTATES	EC1.0	control_LMNA	12	18
SP4	0.618	0.0463	0.0305	0.0578	5.47	9.99	0.00291	1.33	LV	CELLSTATES	EC1.0	control_LMNA	12	18
ALG13	0.617	0.00849	0.101	0.192	7.06	17.2	0.000162	2.07	LV	CELLSTATES	EC1.0	control_LMNA	12	18
CASP3	0.617	0.0447	0.0265	0.0499	5.28	10.1	0.00279	1.35	LV	CELLSTATES	EC1.0	control_LMNA	12	18
PARP12	0.616	0.0215	0.0497	0.0932	6.07	13.3	0.00074	1.67	LV	CELLSTATES	EC1.0	control_LMNA	12	18
AC124312.1	0.615	0.0228	0.0454	0.0874	6.01	13	0.00083	1.64	LV	CELLSTATES	EC1.0	control_LMNA	12	18
PREX2	0.614	0.0385	0.447	0.829	9.11	10.7	0.00211	1.41	LV	CELLSTATES	EC1.0	control_LMNA	12	18
TCF7L1	0.613	0.0128	0.242	0.457	8.27	15.4	0.000315	1.89	LV	CELLSTATES	EC1.0	control_LMNA	12	18
SERINC5	0.612	0.0211	0.0622	0.121	6.43	13.3	0.000714	1.68	LV	CELLSTATES	EC1.0	control_LMNA	12	18
SLC25A32	0.612	0.0423	0.0373	0.0698	5.71	10.3	0.00251	1.37	LV	CELLSTATES	EC1.0	control_LMNA	12	18
TAPT1	0.612	0.0331	0.0421	0.0793	5.88	11.3	0.00169	1.48	LV	CELLSTATES	EC1.0	control_LMNA	12	18
PPP2R2D	0.609	0.00681	0.0611	0.113	6.36	18.3	0.000107	2.17	LV	CELLSTATES	EC1.0	control_LMNA	12	18
RAB14	0.609	0.0241	0.0471	0.0896	6.05	12.7	0.000935	1.62	LV	CELLSTATES	EC1.0	control_LMNA	12	18
TSHZ3	0.609	0.0398	0.0419	0.0877	5.98	10.6	0.00225	1.4	LV	CELLSTATES	EC1.0	control_LMNA	12	18
HERPUD2	0.608	0.0183	0.0452	0.0857	5.99	13.9	0.000568	1.74	LV	CELLSTATES	EC1.0	control_LMNA	12	18
ARL15	0.607	0.0299	0.766	1.4	9.89	11.7	0.00142	1.52	LV	CELLSTATES	EC1.0	control_LMNA	12	18
ITGA6	0.607	0.0273	0.729	1.32	9.82	12.2	0.00116	1.56	LV	CELLSTATES	EC1.0	control_LMNA	12	18
CRACR2B	0.606	0.0428	0.0381	0.0741	5.82	10.3	0.00257	1.37	LV	CELLSTATES	EC1.0	control_LMNA	12	18
AGTPBP1	0.605	0.00849	0.117	0.23	7.32	17.2	0.000162	2.07	LV	CELLSTATES	EC1.0	control_LMNA	12	18
EPC2	0.604	0.0133	0.069	0.129	6.53	15.3	0.000332	1.88	LV	CELLSTATES	EC1.0	control_LMNA	12	18
FNBP1L	0.604	0.0298	0.262	0.523	8.45	11.7	0.00139	1.53	LV	CELLSTATES	EC1.0	control_LMNA	12	18
ADGRL2	0.6	0.021	0.235	0.448	8.28	13.4	0.000711	1.68	LV	CELLSTATES	EC1.0	control_LMNA	12	18
MTPN	0.599	0.0433	0.0386	0.0727	5.76	10.2	0.00262	1.36	LV	CELLSTATES	EC1.0	control_LMNA	12	18
TMPO	0.599	0.0398	0.0795	0.147	6.73	10.6	0.00226	1.4	LV	CELLSTATES	EC1.0	control_LMNA	12	18
LRCH1	0.595	0.00681	0.298	0.589	8.62	18.3	0.000107	2.17	LV	CELLSTATES	EC1.0	control_LMNA	12	18
MCM3AP	0.594	0.0175	0.0485	0.0959	6.14	14.1	0.000527	1.76	LV	CELLSTATES	EC1.0	control_LMNA	12	18
MGAT5	0.594	0.012	0.185	0.375	7.98	15.6	0.000289	1.92	LV	CELLSTATES	EC1.0	control_LMNA	12	18
HIVEP2	0.592	0.0221	0.122	0.225	7.33	13.1	0.000782	1.66	LV	CELLSTATES	EC1.0	control_LMNA	12	18
CCDC50	0.588	0.0357	0.0929	0.181	6.95	11	0.0019	1.45	LV	CELLSTATES	EC1.0	control_LMNA	12	18
TMCO3	0.587	0.0294	0.0542	0.105	6.28	11.8	0.00135	1.53	LV	CELLSTATES	EC1.0	control_LMNA	12	18
ACSL5	0.585	0.0271	0.0549	0.0991	6.21	12.2	0.00115	1.57	LV	CELLSTATES	EC1.0	control_LMNA	12	18
EHBP1	0.584	0.00536	0.183	0.341	7.89	19.3	7.34e-05	2.27	LV	CELLSTATES	EC1.0	control_LMNA	12	18
WDR47	0.582	0.0396	0.0319	0.0602	5.57	10.6	0.00221	1.4	LV	CELLSTATES	EC1.0	control_LMNA	12	18
STARD13	0.581	0.0238	0.392	0.732	8.98	12.7	0.000913	1.62	LV	CELLSTATES	EC1.0	control_LMNA	12	18
SFPQ	0.578	0.0178	0.122	0.223	7.31	14	0.000538	1.75	LV	CELLSTATES	EC1.0	control_LMNA	12	18
CX3CL1	0.577	0.032	0.0578	0.108	6.3	11.4	0.0016	1.49	LV	CELLSTATES	EC1.0	control_LMNA	12	18
FNDC3B	0.577	0.00509	0.376	0.743	8.96	19.5	6.8e-05	2.29	LV	CELLSTATES	EC1.0	control_LMNA	12	18
PAPOLG	0.577	0.0428	0.0325	0.0589	5.53	10.3	0.00256	1.37	LV	CELLSTATES	EC1.0	control_LMNA	12	18
PXN	0.576	0.0299	0.269	0.506	8.48	11.7	0.00141	1.52	LV	CELLSTATES	EC1.0	control_LMNA	12	18
MGLL	0.575	0.0234	0.945	1.76	10.2	12.8	0.000892	1.63	LV	CELLSTATES	EC1.0	control_LMNA	12	18
UBL3	0.575	0.0156	0.0622	0.113	6.38	14.5	0.000442	1.81	LV	CELLSTATES	EC1.0	control_LMNA	12	18
NBEA	0.574	0.0447	0.149	0.277	7.58	10.1	0.00278	1.35	LV	CELLSTATES	EC1.0	control_LMNA	12	18
RREB1	0.574	0.00585	0.121	0.224	7.33	18.9	8.54e-05	2.23	LV	CELLSTATES	EC1.0	control_LMNA	12	18
PRKCE	0.572	0.0105	0.349	0.634	8.79	16.2	0.000235	1.98	LV	CELLSTATES	EC1.0	control_LMNA	12	18
UGGT2	0.571	0.0222	0.132	0.238	7.42	13.1	0.0008	1.65	LV	CELLSTATES	EC1.0	control_LMNA	12	18
ARGLU1	0.57	0.0194	0.516	0.93	9.32	13.7	0.000622	1.71	LV	CELLSTATES	EC1.0	control_LMNA	12	18
DHX36	0.568	0.014	0.0906	0.163	6.89	15	0.000369	1.85	LV	CELLSTATES	EC1.0	control_LMNA	12	18
ANKRD11	0.567	0.0182	0.246	0.456	8.31	14	0.000558	1.74	LV	CELLSTATES	EC1.0	control_LMNA	12	18
NCBP3	0.567	0.0447	0.0485	0.0882	6.05	10.1	0.00279	1.35	LV	CELLSTATES	EC1.0	control_LMNA	12	18
DICER1	0.565	0.0296	0.167	0.297	7.71	11.7	0.00137	1.53	LV	CELLSTATES	EC1.0	control_LMNA	12	18
STK38	0.564	0.0198	0.15	0.272	7.63	13.6	0.000647	1.7	LV	CELLSTATES	EC1.0	control_LMNA	12	18
CCNH	0.563	0.0195	0.249	0.445	8.3	13.7	0.000627	1.71	LV	CELLSTATES	EC1.0	control_LMNA	12	18
PPARA	0.561	0.0402	0.054	0.0989	6.24	10.5	0.00231	1.4	LV	CELLSTATES	EC1.0	control_LMNA	12	18
MTMR8	0.56	0.0473	0.0206	0.0385	4.99	9.92	0.00301	1.33	LV	CELLSTATES	EC1.0	control_LMNA	12	18
EML4	0.558	0.0298	0.121	0.214	7.28	11.7	0.00139	1.53	LV	CELLSTATES	EC1.0	control_LMNA	12	18
SH3GLB1	0.558	0.0106	0.115	0.207	7.22	16.1	0.000241	1.97	LV	CELLSTATES	EC1.0	control_LMNA	12	18
MGAT4A	0.555	0.0386	0.218	0.4	8.13	10.7	0.00213	1.41	LV	CELLSTATES	EC1.0	control_LMNA	12	18
KIAA1109	0.554	0.0213	0.166	0.305	7.74	13.3	0.000732	1.67	LV	CELLSTATES	EC1.0	control_LMNA	12	18
XPO1	0.554	0.0106	0.0739	0.136	6.61	16.1	0.000239	1.97	LV	CELLSTATES	EC1.0	control_LMNA	12	18
ZCCHC7	0.554	0.00485	0.203	0.375	8.02	19.8	6.14e-05	2.31	LV	CELLSTATES	EC1.0	control_LMNA	12	18
USP12	0.553	0.0135	0.0766	0.138	6.64	15.2	0.00034	1.87	LV	CELLSTATES	EC1.0	control_LMNA	12	18
SUCO	0.552	0.0345	0.0513	0.0912	6.1	11.1	0.0018	1.46	LV	CELLSTATES	EC1.0	control_LMNA	12	18
PATL1	0.551	0.0423	0.0306	0.0558	5.46	10.4	0.00249	1.37	LV	CELLSTATES	EC1.0	control_LMNA	12	18
DCUN1D4	0.55	0.0137	0.0513	0.0919	6.11	15.1	0.00036	1.86	LV	CELLSTATES	EC1.0	control_LMNA	12	18
EFR3A	0.55	0.0159	0.0733	0.134	6.62	14.5	0.000457	1.8	LV	CELLSTATES	EC1.0	control_LMNA	12	18
SOS2	0.548	0.0269	0.188	0.35	7.95	12.2	0.00113	1.57	LV	CELLSTATES	EC1.0	control_LMNA	12	18
CELF2	0.547	0.0433	0.246	0.48	8.39	10.2	0.00262	1.36	LV	CELLSTATES	EC1.0	control_LMNA	12	18
NUP153	0.547	0.00897	0.067	0.124	6.5	16.9	0.000176	2.05	LV	CELLSTATES	EC1.0	control_LMNA	12	18
ARHGAP17	0.546	0.012	0.0948	0.174	6.95	15.6	0.000288	1.92	LV	CELLSTATES	EC1.0	control_LMNA	12	18
DOCK1	0.545	0.0136	0.525	0.953	9.35	15.1	0.000352	1.87	LV	CELLSTATES	EC1.0	control_LMNA	12	18
CASC15	0.542	0.0335	0.303	0.527	8.57	11.2	0.00172	1.47	LV	CELLSTATES	EC1.0	control_LMNA	12	18
MED13L	0.542	0.0167	0.73	1.41	9.91	14.3	0.000494	1.78	LV	CELLSTATES	EC1.0	control_LMNA	12	18
CEP192	0.541	0.0221	0.0863	0.159	6.82	13.1	0.00079	1.66	LV	CELLSTATES	EC1.0	control_LMNA	12	18
AGAP3	0.54	0.0478	0.0371	0.068	5.71	9.87	0.00307	1.32	LV	CELLSTATES	EC1.0	control_LMNA	12	18
ANKLE2	0.54	0.0409	0.0452	0.0829	5.97	10.5	0.00237	1.39	LV	CELLSTATES	EC1.0	control_LMNA	12	18
WDR11	0.538	0.0141	0.0631	0.115	6.42	14.9	0.000379	1.85	LV	CELLSTATES	EC1.0	control_LMNA	12	18
NFIB	0.537	0.0315	0.879	1.7	10.1	11.5	0.00154	1.5	LV	CELLSTATES	EC1.0	control_LMNA	12	18
TPP2	0.536	0.0398	0.0541	0.0985	6.19	10.6	0.00226	1.4	LV	CELLSTATES	EC1.0	control_LMNA	12	18
FAM208A	0.535	0.0208	0.0579	0.104	6.27	13.4	0.000694	1.68	LV	CELLSTATES	EC1.0	control_LMNA	12	18
SKAP2	0.535	0.0316	0.0934	0.173	6.95	11.4	0.00156	1.5	LV	CELLSTATES	EC1.0	control_LMNA	12	18
SMURF1	0.535	0.0144	0.141	0.255	7.52	14.8	0.000395	1.84	LV	CELLSTATES	EC1.0	control_LMNA	12	18
EIF2S1	0.531	0.0484	0.0308	0.0582	5.5	9.83	0.00313	1.32	LV	CELLSTATES	EC1.0	control_LMNA	12	18
KMT2E	0.531	0.0147	0.3	0.537	8.59	14.7	0.000409	1.83	LV	CELLSTATES	EC1.0	control_LMNA	12	18
NSD2	0.53	0.0167	0.0762	0.136	6.66	14.2	0.0005	1.78	LV	CELLSTATES	EC1.0	control_LMNA	12	18
NFATC2IP	0.529	0.0491	0.0911	0.161	6.89	9.77	0.00321	1.31	LV	CELLSTATES	EC1.0	control_LMNA	12	18
FAM172A	0.527	0.00848	0.256	0.471	8.37	17.2	0.00016	2.07	LV	CELLSTATES	EC1.0	control_LMNA	12	18
FGFR1OP2	0.526	0.0302	0.0546	0.0954	6.17	11.6	0.00145	1.52	LV	CELLSTATES	EC1.0	control_LMNA	12	18
AHNAK	0.523	0.0337	0.141	0.246	7.48	11.2	0.00174	1.47	LV	CELLSTATES	EC1.0	control_LMNA	12	18
LRP5	0.523	0.0318	0.0746	0.136	6.64	11.4	0.00158	1.5	LV	CELLSTATES	EC1.0	control_LMNA	12	18
CENPC	0.521	0.0281	0.0807	0.141	6.7	12.1	0.00121	1.55	LV	CELLSTATES	EC1.0	control_LMNA	12	18
LTN1	0.521	0.0485	0.0538	0.0946	6.15	9.81	0.00316	1.31	LV	CELLSTATES	EC1.0	control_LMNA	12	18
PPP4R3A	0.519	0.0266	0.083	0.15	6.78	12.3	0.0011	1.58	LV	CELLSTATES	EC1.0	control_LMNA	12	18
DHX15	0.518	0.0144	0.0857	0.154	6.82	14.8	0.000394	1.84	LV	CELLSTATES	EC1.0	control_LMNA	12	18
AP3S1	0.516	0.0283	0.0637	0.113	6.42	12	0.00126	1.55	LV	CELLSTATES	EC1.0	control_LMNA	12	18
DNAJC10	0.516	0.0294	0.052	0.0921	6.14	11.8	0.00136	1.53	LV	CELLSTATES	EC1.0	control_LMNA	12	18
ICE1	0.516	0.0424	0.0575	0.103	6.26	10.3	0.00253	1.37	LV	CELLSTATES	EC1.0	control_LMNA	12	18
UBR4	0.516	0.0118	0.0797	0.141	6.71	15.7	0.000279	1.93	LV	CELLSTATES	EC1.0	control_LMNA	12	18
FARP1	0.515	0.0141	0.167	0.301	7.75	14.9	0.000383	1.85	LV	CELLSTATES	EC1.0	control_LMNA	12	18
MAP4K5	0.515	0.0102	0.119	0.215	7.25	16.4	0.00022	1.99	LV	CELLSTATES	EC1.0	control_LMNA	12	18
TRA2A	0.514	0.0291	0.16	0.289	7.71	11.9	0.00131	1.54	LV	CELLSTATES	EC1.0	control_LMNA	12	18
GRAMD2B	0.513	0.0234	0.0518	0.094	6.15	12.8	0.000884	1.63	LV	CELLSTATES	EC1.0	control_LMNA	12	18
NFKB1	0.513	0.0255	0.0691	0.125	6.52	12.5	0.00102	1.59	LV	CELLSTATES	EC1.0	control_LMNA	12	18
AFDN	0.512	0.0441	0.703	1.27	9.77	10.2	0.00269	1.36	LV	CELLSTATES	EC1.0	control_LMNA	12	18
CHD7	0.509	0.0288	0.0911	0.16	6.88	11.9	0.00129	1.54	LV	CELLSTATES	EC1.0	control_LMNA	12	18
DCAF6	0.509	0.014	0.108	0.198	7.16	15	0.000371	1.85	LV	CELLSTATES	EC1.0	control_LMNA	12	18
LENG8	0.509	0.0473	0.097	0.175	6.98	9.93	0.003	1.33	LV	CELLSTATES	EC1.0	control_LMNA	12	18
MBNL2	0.508	0.0131	0.293	0.53	8.56	15.3	0.000323	1.88	LV	CELLSTATES	EC1.0	control_LMNA	12	18
KIDINS220	0.506	0.0109	0.116	0.207	7.24	16	0.000248	1.96	LV	CELLSTATES	EC1.0	control_LMNA	12	18
RNF130	0.506	0.0394	0.129	0.225	7.37	10.6	0.0022	1.4	LV	CELLSTATES	EC1.0	control_LMNA	12	18
PAM	0.504	0.0211	0.373	0.683	8.9	13.3	0.000717	1.68	LV	CELLSTATES	EC1.0	control_LMNA	12	18
SLC10A7	0.504	0.0283	0.095	0.165	6.92	12	0.00125	1.55	LV	CELLSTATES	EC1.0	control_LMNA	12	18
WASF2	0.504	0.024	0.232	0.42	8.22	12.7	0.000927	1.62	LV	CELLSTATES	EC1.0	control_LMNA	12	18
MAP4K2	0.503	0.0313	0.0396	0.0701	5.78	11.5	0.00152	1.5	LV	CELLSTATES	EC1.0	control_LMNA	12	18
SMC5	0.502	0.0208	0.147	0.26	7.57	13.4	0.000694	1.68	LV	CELLSTATES	EC1.0	control_LMNA	12	18
ARID1B	0.5	0.00746	0.498	0.888	9.28	17.8	0.00013	2.13	LV	CELLSTATES	EC1.0	control_LMNA	12	18
DMXL1	0.5	0.021	0.0872	0.155	6.84	13.4	0.000704	1.68	LV	CELLSTATES	EC1.0	control_LMNA	12	18

## Sheet: PKP2_control
Gene	logFC	FDR	mean_exp_control	mean_exp_genotype	logCPM	F	PValue	FDR_plot	Region	annotation_level	cell_state	comparison	Observations_genotype	Observations_reference
CCL4	5.33	0.000112	0.000172	0.0164	3.09	38.9	2.69e-07	3.95	LV	CELLSTATES	EC1.0	control_PKP2	6	18
HBA2	3.65	4.87e-05	0.00496	0.0541	4.63	43.7	8.28e-08	4.31	LV	CELLSTATES	EC1.0	control_PKP2	6	18
HBB	3.47	0.000211	0.0165	0.145	5.85	35.7	6.12e-07	3.68	LV	CELLSTATES	EC1.0	control_PKP2	6	18
FLVCR2	3.06	5.2e-07	0.0109	0.114	5.41	75	1.56e-10	6.28	LV	CELLSTATES	EC1.0	control_PKP2	6	18
HBA1	2.96	0.0035	0.00404	0.0316	4.15	22.3	3.16e-05	2.46	LV	CELLSTATES	EC1.0	control_PKP2	6	18
HAPLN2	2.6	0.00563	0.00296	0.0252	3.93	20.2	6.36e-05	2.25	LV	CELLSTATES	EC1.0	control_PKP2	6	18
LINC02388	2.47	0.000575	0.0598	0.371	7.12	31.5	1.9e-06	3.24	LV	CELLSTATES	EC1.0	control_PKP2	6	18
PNMT	2.47	0.0182	0.0062	0.0299	4.21	15.2	0.000375	1.74	LV	CELLSTATES	EC1.0	control_PKP2	6	18
CXCL3	2.4	0.00812	0.0182	0.131	5.56	18.7	0.000106	2.09	LV	CELLSTATES	EC1.0	control_PKP2	6	18
AC116614.1	2.34	0.00332	0.00327	0.02	3.73	22.5	2.92e-05	2.48	LV	CELLSTATES	EC1.0	control_PKP2	6	18
CSRNP1	2.24	7.21e-05	0.0303	0.154	6.12	41.8	1.3e-07	4.14	LV	CELLSTATES	EC1.0	control_PKP2	6	18
AC020637.1	2.2	0.00133	0.032	0.181	6.2	26.5	8.35e-06	2.88	LV	CELLSTATES	EC1.0	control_PKP2	6	18
DUSP2	2.18	0.00965	0.00401	0.0152	3.55	18	0.000138	2.02	LV	CELLSTATES	EC1.0	control_PKP2	6	18
ARRDC2	2.17	2.05e-05	0.0335	0.166	6.23	49.8	2.05e-08	4.69	LV	CELLSTATES	EC1.0	control_PKP2	6	18
FKBP5	2.16	0.00368	0.346	1.87	9.56	21.9	3.52e-05	2.43	LV	CELLSTATES	EC1.0	control_PKP2	6	18
DDIT4	2.14	0.000112	0.154	0.68	8.21	39.1	2.51e-07	3.95	LV	CELLSTATES	EC1.0	control_PKP2	6	18
NR4A1	2.14	0.00592	0.104	0.518	7.79	20	6.86e-05	2.23	LV	CELLSTATES	EC1.0	control_PKP2	6	18
SNTG2	2.1	1.39e-05	0.142	0.659	8.16	52.8	1.06e-08	4.86	LV	CELLSTATES	EC1.0	control_PKP2	6	18
MT2A	2.09	0.00101	0.193	0.658	8.36	27.7	5.73e-06	3	LV	CELLSTATES	EC1.0	control_PKP2	6	18
CORO2B	2.08	5.25e-10	0.0464	0.243	6.68	133	5.25e-14	9.28	LV	CELLSTATES	EC1.0	control_PKP2	6	18
ELOVL7	2.04	0.0285	0.00654	0.0251	4.11	13.5	0.000734	1.55	LV	CELLSTATES	EC1.0	control_PKP2	6	18
LPL	2.03	1.34e-05	0.146	0.628	8.12	54.4	7.52e-09	4.87	LV	CELLSTATES	EC1.0	control_PKP2	6	18
FGF13	2.02	0.0209	0.00602	0.0271	3.98	14.6	0.000469	1.68	LV	CELLSTATES	EC1.0	control_PKP2	6	18
MT1X	1.95	0.00187	0.0379	0.114	6.02	25	1.33e-05	2.73	LV	CELLSTATES	EC1.0	control_PKP2	6	18
LIFR	1.93	0.00134	0.231	1.12	8.88	26.4	8.59e-06	2.87	LV	CELLSTATES	EC1.0	control_PKP2	6	18
SHISA3	1.9	0.0173	0.00705	0.0289	4.16	15.5	0.000343	1.76	LV	CELLSTATES	EC1.0	control_PKP2	6	18
RASL10A	1.87	0.00111	0.0119	0.0591	4.93	27.3	6.45e-06	2.95	LV	CELLSTATES	EC1.0	control_PKP2	6	18
IGSF9B	1.84	0.00636	0.008	0.0369	4.5	19.7	7.56e-05	2.2	LV	CELLSTATES	EC1.0	control_PKP2	6	18
TMEM132C	1.82	0.0182	0.0311	0.126	5.85	15.2	0.000375	1.74	LV	CELLSTATES	EC1.0	control_PKP2	6	18
MT1E	1.8	0.00732	0.0422	0.12	6.12	19.1	9.14e-05	2.14	LV	CELLSTATES	EC1.0	control_PKP2	6	18
BAIAP2	1.77	0.00388	0.0384	0.165	6.32	21.7	3.83e-05	2.41	LV	CELLSTATES	EC1.0	control_PKP2	6	18
EGFR	1.75	9.8e-05	0.184	0.791	8.45	40.1	1.98e-07	4.01	LV	CELLSTATES	EC1.0	control_PKP2	6	18
TAF13	1.74	0.000865	0.0319	0.11	5.86	28.6	4.47e-06	3.06	LV	CELLSTATES	EC1.0	control_PKP2	6	18
HLF	1.67	0.0114	0.0201	0.0684	5.27	17.2	0.00018	1.94	LV	CELLSTATES	EC1.0	control_PKP2	6	18
ZFP36	1.67	0.0481	0.125	0.378	7.69	11.4	0.00172	1.32	LV	CELLSTATES	EC1.0	control_PKP2	6	18
RNF115	1.66	0.000211	0.3	1.09	9.01	35.7	6.07e-07	3.68	LV	CELLSTATES	EC1.0	control_PKP2	6	18
ZFYVE28	1.66	0.00383	0.0213	0.0848	5.5	21.8	3.75e-05	2.42	LV	CELLSTATES	EC1.0	control_PKP2	6	18
RHOB	1.63	0.000152	0.101	0.31	7.32	37.3	4e-07	3.82	LV	CELLSTATES	EC1.0	control_PKP2	6	18
TNFAIP3	1.62	0.0201	0.0146	0.0542	4.82	14.8	0.000438	1.7	LV	CELLSTATES	EC1.0	control_PKP2	6	18
EPB41L2	1.6	1.55e-05	0.601	2.07	9.93	51.5	1.4e-08	4.81	LV	CELLSTATES	EC1.0	control_PKP2	6	18
MT1M	1.6	0.021	0.0382	0.0912	5.85	14.6	0.000474	1.68	LV	CELLSTATES	EC1.0	control_PKP2	6	18
NUDT16	1.6	0.000734	0.0168	0.0487	4.97	30.2	2.77e-06	3.13	LV	CELLSTATES	EC1.0	control_PKP2	6	18
TSC22D3	1.59	0.00069	0.0946	0.314	7.35	30.6	2.45e-06	3.16	LV	CELLSTATES	EC1.0	control_PKP2	6	18
SPRED2	1.56	5.2e-07	0.206	0.715	8.39	75.2	1.51e-10	6.28	LV	CELLSTATES	EC1.0	control_PKP2	6	18
B4GALT1	1.55	4.59e-05	0.123	0.42	7.69	44.4	6.88e-08	4.34	LV	CELLSTATES	EC1.0	control_PKP2	6	18
CREB5	1.53	0.000635	0.18	0.578	8.19	31.1	2.16e-06	3.2	LV	CELLSTATES	EC1.0	control_PKP2	6	18
ESYT2	1.52	0.000133	0.544	1.89	9.82	38	3.33e-07	3.87	LV	CELLSTATES	EC1.0	control_PKP2	6	18
GRASP	1.52	0.00119	0.15	0.498	7.94	27	7.07e-06	2.92	LV	CELLSTATES	EC1.0	control_PKP2	6	18
COL25A1	1.51	0.023	0.0659	0.277	6.97	14.3	0.000546	1.64	LV	CELLSTATES	EC1.0	control_PKP2	6	18
CX3CL1	1.51	0.00069	0.0578	0.189	6.55	30.6	2.48e-06	3.16	LV	CELLSTATES	EC1.0	control_PKP2	6	18
MMP28	1.51	0.0407	0.0115	0.0327	4.48	12	0.00135	1.39	LV	CELLSTATES	EC1.0	control_PKP2	6	18
ATAD2	1.49	0.024	0.012	0.0384	4.72	14.1	0.000576	1.62	LV	CELLSTATES	EC1.0	control_PKP2	6	18
PER1	1.49	7.32e-06	0.0627	0.195	6.72	59.1	2.92e-09	5.14	LV	CELLSTATES	EC1.0	control_PKP2	6	18
KLF2	1.47	0.000152	0.466	1.39	9.42	37.2	4.1e-07	3.82	LV	CELLSTATES	EC1.0	control_PKP2	6	18
IFFO2	1.46	0.0035	0.0197	0.0639	5.19	22.2	3.27e-05	2.46	LV	CELLSTATES	EC1.0	control_PKP2	6	18
NCKIPSD	1.46	0.00187	0.0209	0.0654	5.28	24.9	1.34e-05	2.73	LV	CELLSTATES	EC1.0	control_PKP2	6	18
CTDSPL	1.45	0.000865	0.122	0.385	7.62	28.4	4.63e-06	3.06	LV	CELLSTATES	EC1.0	control_PKP2	6	18
SH3RF3	1.44	0.00143	0.194	0.646	8.29	26.1	9.26e-06	2.85	LV	CELLSTATES	EC1.0	control_PKP2	6	18
FOXO3	1.42	0.00657	0.281	0.886	8.82	19.6	7.87e-05	2.18	LV	CELLSTATES	EC1.0	control_PKP2	6	18
IRAK3	1.42	0.000272	0.273	0.854	8.72	34.5	8.43e-07	3.57	LV	CELLSTATES	EC1.0	control_PKP2	6	18
AP005131.5	1.41	0.0114	0.0123	0.0385	4.68	17.3	0.000178	1.94	LV	CELLSTATES	EC1.0	control_PKP2	6	18
MRC1	1.41	0.0306	0.01	0.0298	4.35	13.2	0.000813	1.51	LV	CELLSTATES	EC1.0	control_PKP2	6	18
ARHGAP26	1.39	1.39e-05	0.458	1.44	9.5	52.6	1.11e-08	4.86	LV	CELLSTATES	EC1.0	control_PKP2	6	18
ZNF189	1.39	0.00129	0.0215	0.0685	5.3	26.7	7.88e-06	2.89	LV	CELLSTATES	EC1.0	control_PKP2	6	18
PAQR5	1.38	0.0335	0.0213	0.0686	5.41	12.8	0.000954	1.47	LV	CELLSTATES	EC1.0	control_PKP2	6	18
TMEM233	1.38	0.0159	0.0454	0.127	6.17	15.9	0.000295	1.8	LV	CELLSTATES	EC1.0	control_PKP2	6	18
TTYH2	1.38	0.0161	0.0124	0.0394	4.74	15.8	0.000306	1.79	LV	CELLSTATES	EC1.0	control_PKP2	6	18
TPO	1.36	0.00248	0.573	1.74	9.76	23.8	1.93e-05	2.6	LV	CELLSTATES	EC1.0	control_PKP2	6	18
ANKS1A	1.35	9.8e-05	0.205	0.59	8.28	39.9	2.06e-07	4.01	LV	CELLSTATES	EC1.0	control_PKP2	6	18
CACNB4	1.35	0.0202	0.00961	0.0295	4.4	14.8	0.000444	1.69	LV	CELLSTATES	EC1.0	control_PKP2	6	18
KLF9	1.34	0.00236	0.117	0.34	7.48	24.1	1.77e-05	2.63	LV	CELLSTATES	EC1.0	control_PKP2	6	18
LSS	1.32	0.00248	0.0744	0.213	6.88	23.8	1.94e-05	2.6	LV	CELLSTATES	EC1.0	control_PKP2	6	18
ZDHHC14	1.31	1.34e-05	0.142	0.429	7.79	54.1	8.06e-09	4.87	LV	CELLSTATES	EC1.0	control_PKP2	6	18
LY6E-DT	1.3	0.027	0.00901	0.0237	4.23	13.7	0.000687	1.57	LV	CELLSTATES	EC1.0	control_PKP2	6	18
ACSL3	1.29	2.39e-05	0.151	0.416	7.83	47.9	3.1e-08	4.62	LV	CELLSTATES	EC1.0	control_PKP2	6	18
TMEM64	1.29	0.00591	0.0119	0.0339	4.59	20	6.79e-05	2.23	LV	CELLSTATES	EC1.0	control_PKP2	6	18
JUND	1.28	0.0035	0.0881	0.225	7	22.2	3.19e-05	2.46	LV	CELLSTATES	EC1.0	control_PKP2	6	18
TIPARP	1.28	0.00916	0.0178	0.0482	4.99	18.2	0.000125	2.04	LV	CELLSTATES	EC1.0	control_PKP2	6	18
PTPN18	1.26	2.22e-05	0.0432	0.117	6.12	49	2.44e-08	4.65	LV	CELLSTATES	EC1.0	control_PKP2	6	18
CCND3	1.23	0.000865	0.29	0.782	8.75	29	3.93e-06	3.06	LV	CELLSTATES	EC1.0	control_PKP2	6	18
DENND3	1.23	0.00248	0.178	0.51	8.11	23.9	1.89e-05	2.6	LV	CELLSTATES	EC1.0	control_PKP2	6	18
RNF157	1.23	0.0207	0.0412	0.1	5.99	14.7	0.000464	1.68	LV	CELLSTATES	EC1.0	control_PKP2	6	18
SRGN	1.23	0.00846	0.15	0.331	7.71	18.5	0.000114	2.07	LV	CELLSTATES	EC1.0	control_PKP2	6	18
BID	1.22	0.00424	0.0407	0.101	6	21.4	4.24e-05	2.37	LV	CELLSTATES	EC1.0	control_PKP2	6	18
LDLRAD4	1.22	0.000865	0.645	1.84	9.92	28.8	4.12e-06	3.06	LV	CELLSTATES	EC1.0	control_PKP2	6	18
GRB10	1.21	0.000472	0.48	1.42	9.48	32.4	1.51e-06	3.33	LV	CELLSTATES	EC1.0	control_PKP2	6	18
SH3BGRL2	1.21	0.00169	0.0557	0.157	6.48	25.3	1.18e-05	2.77	LV	CELLSTATES	EC1.0	control_PKP2	6	18
NECAB1	1.19	0.0307	0.0152	0.0416	4.81	13.2	0.000819	1.51	LV	CELLSTATES	EC1.0	control_PKP2	6	18
GRAMD4	1.18	0.00214	0.0355	0.0916	5.85	24.5	1.56e-05	2.67	LV	CELLSTATES	EC1.0	control_PKP2	6	18
PDLIM1	1.18	0.0157	0.191	0.396	7.97	16	0.000286	1.8	LV	CELLSTATES	EC1.0	control_PKP2	6	18
PDZD2	1.18	3.05e-05	0.324	0.904	8.92	46.5	4.26e-08	4.52	LV	CELLSTATES	EC1.0	control_PKP2	6	18
SPRY4-AS1	1.18	0.0493	0.0228	0.0563	5.32	11.3	0.00179	1.31	LV	CELLSTATES	EC1.0	control_PKP2	6	18
LNX1	1.17	0.0264	0.494	1.32	9.49	13.7	0.000671	1.58	LV	CELLSTATES	EC1.0	control_PKP2	6	18
SLCO3A1	1.16	9.8e-05	0.261	0.699	8.55	40.1	1.97e-07	4.01	LV	CELLSTATES	EC1.0	control_PKP2	6	18
TLE1	1.16	0.00233	0.0633	0.155	6.55	24.2	1.72e-05	2.63	LV	CELLSTATES	EC1.0	control_PKP2	6	18
AP001528.2	1.15	0.000865	0.106	0.301	7.37	29.2	3.69e-06	3.06	LV	CELLSTATES	EC1.0	control_PKP2	6	18
POLR3C	1.15	0.00787	0.0258	0.0676	5.44	18.9	0.000101	2.1	LV	CELLSTATES	EC1.0	control_PKP2	6	18
IMPDH1	1.14	0.0279	0.0249	0.0517	5.28	13.6	0.000714	1.55	LV	CELLSTATES	EC1.0	control_PKP2	6	18
INSR	1.14	0.0115	0.186	0.441	8.04	17.2	0.000182	1.94	LV	CELLSTATES	EC1.0	control_PKP2	6	18
ATOH8	1.12	0.0111	0.088	0.225	7.02	17.4	0.000168	1.96	LV	CELLSTATES	EC1.0	control_PKP2	6	18
LHFPL6	1.12	0.000865	0.658	1.65	9.84	29.1	3.81e-06	3.06	LV	CELLSTATES	EC1.0	control_PKP2	6	18
TBC1D10A	1.12	0.0207	0.0219	0.0571	5.23	14.7	0.000458	1.68	LV	CELLSTATES	EC1.0	control_PKP2	6	18
DOCK9	1.11	0.00119	0.796	1.96	10.1	27	7.15e-06	2.92	LV	CELLSTATES	EC1.0	control_PKP2	6	18
ERAP2	1.11	0.00636	0.043	0.0968	5.95	19.7	7.57e-05	2.2	LV	CELLSTATES	EC1.0	control_PKP2	6	18
KCNMB4	1.11	0.0392	0.041	0.107	6.05	12.1	0.00126	1.41	LV	CELLSTATES	EC1.0	control_PKP2	6	18
ATP7B	1.1	0.0101	0.0282	0.0739	5.56	17.7	0.000149	2	LV	CELLSTATES	EC1.0	control_PKP2	6	18
STARD3	1.1	0.00251	0.0401	0.1	6	23.7	1.98e-05	2.6	LV	CELLSTATES	EC1.0	control_PKP2	6	18
TMTC1	1.1	0.01	1.12	2.82	10.6	17.8	0.000147	2	LV	CELLSTATES	EC1.0	control_PKP2	6	18
CBFA2T3	1.09	0.00261	0.038	0.0909	5.87	23.5	2.13e-05	2.58	LV	CELLSTATES	EC1.0	control_PKP2	6	18
UBALD2	1.09	0.00843	0.0172	0.04	4.87	18.5	0.000112	2.07	LV	CELLSTATES	EC1.0	control_PKP2	6	18
GLIS3	1.08	0.0142	0.0724	0.189	6.82	16.4	0.000241	1.85	LV	CELLSTATES	EC1.0	control_PKP2	6	18
AC058791.1	1.06	0.0016	0.0477	0.124	6.23	25.6	1.09e-05	2.8	LV	CELLSTATES	EC1.0	control_PKP2	6	18
GPR89B	1.06	0.0335	0.0257	0.0564	5.32	12.8	0.00095	1.48	LV	CELLSTATES	EC1.0	control_PKP2	6	18
KYAT1	1.06	0.0163	0.024	0.0593	5.33	15.7	0.000313	1.79	LV	CELLSTATES	EC1.0	control_PKP2	6	18
PLEKHG1	1.06	0.00967	0.831	2.04	10.2	17.9	0.000139	2.01	LV	CELLSTATES	EC1.0	control_PKP2	6	18
C1orf56	1.05	0.0159	0.0804	0.189	6.88	15.8	0.0003	1.8	LV	CELLSTATES	EC1.0	control_PKP2	6	18
CLEC1A	1.05	0.000241	0.0819	0.176	6.8	35.1	7.23e-07	3.62	LV	CELLSTATES	EC1.0	control_PKP2	6	18
TACC1	1.05	0.0156	1.55	3.97	11.1	16.1	0.000276	1.81	LV	CELLSTATES	EC1.0	control_PKP2	6	18
NIPAL3	1.04	0.00965	0.0516	0.118	6.23	18	0.000137	2.02	LV	CELLSTATES	EC1.0	control_PKP2	6	18
PRKX	1.04	0.0016	0.0747	0.182	6.77	25.6	1.08e-05	2.8	LV	CELLSTATES	EC1.0	control_PKP2	6	18
AC092384.1	1.03	0.0407	0.017	0.0356	4.8	12	0.00135	1.39	LV	CELLSTATES	EC1.0	control_PKP2	6	18
AGAP4	1.03	0.0207	0.0216	0.0473	5.13	14.7	0.000461	1.68	LV	CELLSTATES	EC1.0	control_PKP2	6	18
SLC25A28	1.03	0.0156	0.031	0.0736	5.58	16.1	0.000274	1.81	LV	CELLSTATES	EC1.0	control_PKP2	6	18
WNK1	1.03	0.0282	0.514	1.26	9.51	13.5	0.000723	1.55	LV	CELLSTATES	EC1.0	control_PKP2	6	18
ZNF516	1.01	0.00957	0.0389	0.0959	5.88	18.1	0.000133	2.02	LV	CELLSTATES	EC1.0	control_PKP2	6	18
BACH2	1	0.0115	0.0466	0.113	6.14	17.2	0.000183	1.94	LV	CELLSTATES	EC1.0	control_PKP2	6	18
ERN1	1	0.0156	0.0554	0.124	6.31	16.1	0.000274	1.81	LV	CELLSTATES	EC1.0	control_PKP2	6	18
FMNL2	1	4.87e-05	0.231	0.518	8.29	43.9	7.84e-08	4.31	LV	CELLSTATES	EC1.0	control_PKP2	6	18
KLF7	0.994	0.0015	0.245	0.557	8.36	25.9	9.87e-06	2.82	LV	CELLSTATES	EC1.0	control_PKP2	6	18
TPK1	0.992	0.000865	0.113	0.249	7.3	28.4	4.72e-06	3.06	LV	CELLSTATES	EC1.0	control_PKP2	6	18
SUSD6	0.99	0.00164	0.158	0.37	7.74	25.5	1.13e-05	2.79	LV	CELLSTATES	EC1.0	control_PKP2	6	18
AL445426.1	0.986	0.0429	0.129	0.302	7.54	11.7	0.00148	1.37	LV	CELLSTATES	EC1.0	control_PKP2	6	18
SRGAP2	0.985	0.000805	0.246	0.56	8.39	29.8	3.14e-06	3.09	LV	CELLSTATES	EC1.0	control_PKP2	6	18
EPAS1	0.984	0.00675	0.705	1.71	9.93	19.4	8.36e-05	2.17	LV	CELLSTATES	EC1.0	control_PKP2	6	18
ARHGEF7	0.98	0.00313	0.197	0.433	8.06	22.7	2.72e-05	2.5	LV	CELLSTATES	EC1.0	control_PKP2	6	18
IFNGR1	0.969	0.0128	0.186	0.393	7.99	16.8	0.00021	1.89	LV	CELLSTATES	EC1.0	control_PKP2	6	18
MINDY2	0.964	0.00548	0.135	0.301	7.55	20.3	6.08e-05	2.26	LV	CELLSTATES	EC1.0	control_PKP2	6	18
RYBP	0.963	0.000865	0.0694	0.17	6.66	28.9	4.02e-06	3.06	LV	CELLSTATES	EC1.0	control_PKP2	6	18
BTG2	0.961	0.0157	0.069	0.143	6.58	15.9	0.000291	1.8	LV	CELLSTATES	EC1.0	control_PKP2	6	18
CDC42EP4	0.952	0.0131	0.0988	0.221	7.09	16.7	0.000215	1.88	LV	CELLSTATES	EC1.0	control_PKP2	6	18
TBCD	0.94	0.0319	0.349	0.739	8.81	13.1	0.000867	1.5	LV	CELLSTATES	EC1.0	control_PKP2	6	18
CTSH	0.937	0.0257	0.0772	0.17	6.78	13.8	0.000643	1.59	LV	CELLSTATES	EC1.0	control_PKP2	6	18
CDK14	0.935	0.0142	0.154	0.357	7.77	16.4	0.000242	1.85	LV	CELLSTATES	EC1.0	control_PKP2	6	18
AFF1	0.934	0.00273	0.517	1.14	9.41	23.2	2.32e-05	2.56	LV	CELLSTATES	EC1.0	control_PKP2	6	18
SEPT9	0.934	0.000865	0.162	0.338	7.75	28.8	4.14e-06	3.06	LV	CELLSTATES	EC1.0	control_PKP2	6	18
MFSD10	0.928	0.0429	0.0265	0.0596	5.42	11.7	0.00148	1.37	LV	CELLSTATES	EC1.0	control_PKP2	6	18
PTPRM	0.913	0.0111	2.63	5.74	11.7	17.4	0.00017	1.95	LV	CELLSTATES	EC1.0	control_PKP2	6	18
CEBPD	0.911	0.0198	0.149	0.276	7.56	14.9	0.000425	1.7	LV	CELLSTATES	EC1.0	control_PKP2	6	18
PPFIBP1	0.908	0.0195	0.81	1.84	10.1	15	0.000409	1.71	LV	CELLSTATES	EC1.0	control_PKP2	6	18
DGKH	0.906	0.000865	0.327	0.716	8.76	28.5	4.59e-06	3.06	LV	CELLSTATES	EC1.0	control_PKP2	6	18
NOL11	0.902	0.0244	0.025	0.0474	5.21	14	0.00059	1.61	LV	CELLSTATES	EC1.0	control_PKP2	6	18
SEC16B	0.902	0.0215	0.0242	0.0565	5.29	14.5	0.000494	1.67	LV	CELLSTATES	EC1.0	control_PKP2	6	18
KLF12	0.897	0.00261	0.381	0.815	9	23.5	2.14e-05	2.58	LV	CELLSTATES	EC1.0	control_PKP2	6	18
AKT3	0.889	0.00799	0.66	1.5	9.81	18.8	0.000104	2.1	LV	CELLSTATES	EC1.0	control_PKP2	6	18
STK39	0.889	0.023	0.0525	0.113	6.27	14.3	0.000543	1.64	LV	CELLSTATES	EC1.0	control_PKP2	6	18
PKD2	0.888	0.00662	0.065	0.15	6.57	19.5	8.04e-05	2.18	LV	CELLSTATES	EC1.0	control_PKP2	6	18
EEPD1	0.882	0.0026	0.296	0.642	8.6	23.6	2.08e-05	2.58	LV	CELLSTATES	EC1.0	control_PKP2	6	18
NCOA3	0.882	0.0381	0.776	1.78	10	12.3	0.0012	1.42	LV	CELLSTATES	EC1.0	control_PKP2	6	18
TAL1	0.879	0.00787	0.0324	0.0772	5.69	18.9	9.94e-05	2.1	LV	CELLSTATES	EC1.0	control_PKP2	6	18
LMBR1	0.873	0.00381	0.22	0.488	8.23	21.8	3.69e-05	2.42	LV	CELLSTATES	EC1.0	control_PKP2	6	18
SH3RF1	0.873	0.0213	0.118	0.258	7.35	14.6	0.000484	1.67	LV	CELLSTATES	EC1.0	control_PKP2	6	18
SREBF2	0.873	0.0196	0.0667	0.146	6.57	14.9	0.000418	1.71	LV	CELLSTATES	EC1.0	control_PKP2	6	18
DENND2A	0.869	0.0315	0.183	0.398	7.97	13.1	0.00085	1.5	LV	CELLSTATES	EC1.0	control_PKP2	6	18
ELMO1	0.863	0.0376	0.961	2.27	10.4	12.4	0.00115	1.42	LV	CELLSTATES	EC1.0	control_PKP2	6	18
SOS2	0.862	0.00819	0.188	0.407	7.98	18.7	0.000108	2.09	LV	CELLSTATES	EC1.0	control_PKP2	6	18
AHDC1	0.86	0.0113	0.0565	0.119	6.3	17.3	0.000174	1.95	LV	CELLSTATES	EC1.0	control_PKP2	6	18
IP6K2	0.859	0.0049	0.181	0.365	7.91	20.7	5.29e-05	2.31	LV	CELLSTATES	EC1.0	control_PKP2	6	18
RNF130	0.859	0.0035	0.129	0.26	7.41	22.2	3.28e-05	2.46	LV	CELLSTATES	EC1.0	control_PKP2	6	18
XAF1	0.856	0.023	0.298	0.583	8.6	14.3	0.000539	1.64	LV	CELLSTATES	EC1.0	control_PKP2	6	18
JARID2	0.855	0.00957	0.204	0.438	8.06	18	0.000134	2.02	LV	CELLSTATES	EC1.0	control_PKP2	6	18
IGF2R	0.851	0.0294	0.157	0.312	7.61	13.4	0.000767	1.53	LV	CELLSTATES	EC1.0	control_PKP2	6	18
PARD3B	0.849	0.00427	0.274	0.581	8.52	21.3	4.35e-05	2.37	LV	CELLSTATES	EC1.0	control_PKP2	6	18
KIF17	0.848	0.0398	0.0496	0.109	6.2	12.1	0.00129	1.4	LV	CELLSTATES	EC1.0	control_PKP2	6	18
LIMD1	0.846	0.0189	0.0338	0.075	5.68	15.1	0.000392	1.72	LV	CELLSTATES	EC1.0	control_PKP2	6	18
SERINC5	0.842	0.0325	0.0622	0.131	6.45	12.9	0.000912	1.49	LV	CELLSTATES	EC1.0	control_PKP2	6	18
FZD4	0.836	0.0196	0.131	0.249	7.4	14.9	0.000419	1.71	LV	CELLSTATES	EC1.0	control_PKP2	6	18
ITGA9	0.826	0.00278	0.276	0.574	8.5	23.1	2.39e-05	2.56	LV	CELLSTATES	EC1.0	control_PKP2	6	18
ST6GAL1	0.826	0.0319	0.233	0.479	8.21	13	0.000875	1.5	LV	CELLSTATES	EC1.0	control_PKP2	6	18
STK24	0.826	0.0249	0.117	0.25	7.27	14	0.000612	1.6	LV	CELLSTATES	EC1.0	control_PKP2	6	18
SMARCA2	0.823	0.00616	0.256	0.574	8.43	19.8	7.2e-05	2.21	LV	CELLSTATES	EC1.0	control_PKP2	6	18
SASH1	0.815	0.00467	0.592	1.25	9.59	20.9	4.99e-05	2.33	LV	CELLSTATES	EC1.0	control_PKP2	6	18
MB	0.806	0.0294	0.262	0.501	8.4	13.4	0.000768	1.53	LV	CELLSTATES	EC1.0	control_PKP2	6	18
AC002070.1	0.804	0.0471	0.135	0.285	7.52	11.4	0.00168	1.33	LV	CELLSTATES	EC1.0	control_PKP2	6	18
SKI	0.777	0.0364	0.0649	0.145	6.52	12.5	0.0011	1.44	LV	CELLSTATES	EC1.0	control_PKP2	6	18
AC016831.7	0.771	0.00662	0.513	1.04	9.37	19.5	8.07e-05	2.18	LV	CELLSTATES	EC1.0	control_PKP2	6	18
SFMBT2	0.769	0.0157	0.18	0.364	7.85	16	0.000285	1.8	LV	CELLSTATES	EC1.0	control_PKP2	6	18
ATP11B	0.768	0.0156	0.099	0.206	7.06	16	0.000277	1.81	LV	CELLSTATES	EC1.0	control_PKP2	6	18
AP3S1	0.764	0.0124	0.0637	0.12	6.44	16.9	0.000201	1.91	LV	CELLSTATES	EC1.0	control_PKP2	6	18
KALRN	0.761	0.0381	0.688	1.38	9.76	12.3	0.0012	1.42	LV	CELLSTATES	EC1.0	control_PKP2	6	18
HPCAL1	0.759	0.0355	0.207	0.414	8.07	12.6	0.00105	1.45	LV	CELLSTATES	EC1.0	control_PKP2	6	18
PPP1R16B	0.753	0.0213	0.279	0.556	8.47	14.5	0.000488	1.67	LV	CELLSTATES	EC1.0	control_PKP2	6	18
DIP2C	0.751	0.0348	0.13	0.263	7.44	12.7	0.00101	1.46	LV	CELLSTATES	EC1.0	control_PKP2	6	18
AASS	0.748	0.0469	0.0397	0.0751	5.79	11.5	0.00166	1.33	LV	CELLSTATES	EC1.0	control_PKP2	6	18
SH2D3C	0.747	0.0179	0.388	0.749	8.92	15.3	0.000365	1.75	LV	CELLSTATES	EC1.0	control_PKP2	6	18
NCALD	0.746	0.0201	0.49	0.975	9.27	14.8	0.000434	1.7	LV	CELLSTATES	EC1.0	control_PKP2	6	18
ZNF274	0.742	0.0407	0.0483	0.0961	6.06	12	0.00135	1.39	LV	CELLSTATES	EC1.0	control_PKP2	6	18
FNIP2	0.74	0.0134	0.126	0.242	7.34	16.6	0.000224	1.87	LV	CELLSTATES	EC1.0	control_PKP2	6	18
SMCHD1	0.735	0.0201	0.215	0.417	8.11	14.8	0.000439	1.7	LV	CELLSTATES	EC1.0	control_PKP2	6	18
ACSL5	0.734	0.0377	0.0549	0.104	6.2	12.3	0.00116	1.42	LV	CELLSTATES	EC1.0	control_PKP2	6	18
STARD13	0.733	0.0355	0.392	0.741	8.94	12.6	0.00104	1.45	LV	CELLSTATES	EC1.0	control_PKP2	6	18
MFSD6	0.73	0.0362	0.128	0.241	7.37	12.5	0.00108	1.44	LV	CELLSTATES	EC1.0	control_PKP2	6	18
MED13L	0.729	0.0168	0.73	1.48	9.88	15.6	0.000326	1.78	LV	CELLSTATES	EC1.0	control_PKP2	6	18
MAP2	0.724	0.023	0.182	0.359	7.89	14.2	0.000547	1.64	LV	CELLSTATES	EC1.0	control_PKP2	6	18
LRCH1	0.72	0.00941	0.298	0.584	8.58	18.1	0.00013	2.03	LV	CELLSTATES	EC1.0	control_PKP2	6	18
MECOM	0.717	0.0338	1.62	3.08	11	12.8	0.000973	1.47	LV	CELLSTATES	EC1.0	control_PKP2	6	18
RASIP1	0.713	0.0375	0.171	0.326	7.76	12.4	0.00115	1.43	LV	CELLSTATES	EC1.0	control_PKP2	6	18
MAN2A1	0.697	0.0156	0.0635	0.118	6.39	16.1	0.000273	1.81	LV	CELLSTATES	EC1.0	control_PKP2	6	18
FCHSD2	0.696	0.022	0.645	1.19	9.65	14.4	0.000508	1.66	LV	CELLSTATES	EC1.0	control_PKP2	6	18
DECR1	0.695	0.0364	0.122	0.219	7.29	12.5	0.0011	1.44	LV	CELLSTATES	EC1.0	control_PKP2	6	18
SRGAP2B	0.684	0.0102	0.144	0.256	7.51	17.7	0.000152	1.99	LV	CELLSTATES	EC1.0	control_PKP2	6	18
FNBP1L	0.681	0.0345	0.262	0.475	8.37	12.7	0.000995	1.46	LV	CELLSTATES	EC1.0	control_PKP2	6	18
WASF2	0.681	0.0164	0.232	0.442	8.19	15.7	0.000316	1.79	LV	CELLSTATES	EC1.0	control_PKP2	6	18
GRAMD2B	0.672	0.0264	0.0518	0.0978	6.14	13.7	0.000669	1.58	LV	CELLSTATES	EC1.0	control_PKP2	6	18
PLXDC2	0.671	0.0417	1.35	2.4	10.7	11.9	0.0014	1.38	LV	CELLSTATES	EC1.0	control_PKP2	6	18
PRKAR2A	0.669	0.0381	0.147	0.276	7.6	12.3	0.0012	1.42	LV	CELLSTATES	EC1.0	control_PKP2	6	18
C2CD5	0.66	0.0469	0.0615	0.116	6.38	11.5	0.00166	1.33	LV	CELLSTATES	EC1.0	control_PKP2	6	18
PIP4K2A	0.652	0.0257	0.0967	0.175	6.97	13.8	0.000638	1.59	LV	CELLSTATES	EC1.0	control_PKP2	6	18
ELP2	0.644	0.0306	0.0491	0.0868	6.05	13.2	0.000814	1.51	LV	CELLSTATES	EC1.0	control_PKP2	6	18
SIRT5	0.632	0.0482	0.0407	0.082	5.87	11.4	0.00173	1.32	LV	CELLSTATES	EC1.0	control_PKP2	6	18
ARL8B	0.615	0.0489	0.0723	0.125	6.52	11.3	0.00177	1.31	LV	CELLSTATES	EC1.0	control_PKP2	6	18
CADPS2	0.615	0.0335	0.73	1.26	9.8	12.8	0.000958	1.47	LV	CELLSTATES	EC1.0	control_PKP2	6	18
RREB1	0.605	0.0358	0.121	0.213	7.26	12.6	0.00106	1.45	LV	CELLSTATES	EC1.0	control_PKP2	6	18
ZCCHC7	0.598	0.0225	0.203	0.36	7.97	14.4	0.000521	1.65	LV	CELLSTATES	EC1.0	control_PKP2	6	18
DNAJB14	0.559	0.0469	0.086	0.144	6.78	11.5	0.00165	1.33	LV	CELLSTATES	EC1.0	control_PKP2	6	18
ARID1B	0.539	0.0417	0.498	0.872	9.24	11.8	0.00142	1.38	LV	CELLSTATES	EC1.0	control_PKP2	6	18
TNKS	0.525	0.0407	0.155	0.249	7.56	12	0.00135	1.39	LV	CELLSTATES	EC1.0	control_PKP2	6	18
PPP6R3	0.522	0.0458	0.295	0.511	8.51	11.5	0.0016	1.34	LV	CELLSTATES	EC1.0	control_PKP2	6	18

## Sheet: PVneg_control
Gene	logFC	FDR	mean_exp_control	mean_exp_genotype	logCPM	F	PValue	FDR_plot	Region	annotation_level	cell_state	comparison	Observations_genotype	Observations_reference
FOSB	3.29	0.0163	0.00128	0.0473	3.76	19.9	6.44e-05	1.79	LV	CELLSTATES	EC1.0	control_PVneg	8	18
FAM19A5	2.47	0.0201	0.00407	0.04	4.04	18.9	9.12e-05	1.7	LV	CELLSTATES	EC1.0	control_PVneg	8	18
SLC45A4	2.18	0.0201	0.00395	0.0271	3.87	18.5	0.000108	1.7	LV	CELLSTATES	EC1.0	control_PVneg	8	18
IGSF9B	2.01	0.00887	0.008	0.0495	4.52	22.5	2.65e-05	2.05	LV	CELLSTATES	EC1.0	control_PVneg	8	18
COL25A1	1.66	0.0459	0.0659	0.239	6.9	13.5	0.000709	1.34	LV	CELLSTATES	EC1.0	control_PVneg	8	18
ZFYVE28	1.41	0.0224	0.0213	0.0762	5.42	17.5	0.000151	1.65	LV	CELLSTATES	EC1.0	control_PVneg	8	18
BICC1	1.4	0.0407	0.0104	0.039	4.48	14.1	0.000563	1.39	LV	CELLSTATES	EC1.0	control_PVneg	8	18
TMEM233	1.36	0.0212	0.0454	0.167	6.31	18.1	0.000123	1.67	LV	CELLSTATES	EC1.0	control_PVneg	8	18
IQGAP2	1.34	0.0429	0.011	0.0338	4.55	13.7	0.000638	1.37	LV	CELLSTATES	EC1.0	control_PVneg	8	18
GRB10	1.29	0.00209	0.48	1.47	9.53	33.3	1.01e-06	2.68	LV	CELLSTATES	EC1.0	control_PVneg	8	18
XAF1	1.22	0.00406	0.298	1.02	8.91	27.7	5.1e-06	2.39	LV	CELLSTATES	EC1.0	control_PVneg	8	18
INSR	1.15	0.0201	0.186	0.613	8.24	18.8	9.72e-05	1.7	LV	CELLSTATES	EC1.0	control_PVneg	8	18
DDX60L	1.14	0.0318	0.0835	0.278	7.06	15.1	0.000372	1.5	LV	CELLSTATES	EC1.0	control_PVneg	8	18
BACH2	1.12	0.00698	0.0466	0.141	6.2	23.9	1.69e-05	2.16	LV	CELLSTATES	EC1.0	control_PVneg	8	18
BCL2	1.11	0.0422	0.0258	0.0849	5.44	13.9	0.000607	1.37	LV	CELLSTATES	EC1.0	control_PVneg	8	18
ZNF516	1.08	0.006	0.0389	0.117	5.94	25.1	1.15e-05	2.22	LV	CELLSTATES	EC1.0	control_PVneg	8	18
STYXL1	1.06	0.0421	0.0152	0.0422	4.73	13.9	0.0006	1.38	LV	CELLSTATES	EC1.0	control_PVneg	8	18
TBCD	1.06	0.0106	0.349	1.09	9.01	21.9	3.26e-05	1.98	LV	CELLSTATES	EC1.0	control_PVneg	8	18
TBL1X	1.06	0.00273	0.0482	0.158	6.23	29.9	2.64e-06	2.56	LV	CELLSTATES	EC1.0	control_PVneg	8	18
AC098850.3	1.04	0.0293	0.0321	0.0977	5.66	15.6	0.00031	1.53	LV	CELLSTATES	EC1.0	control_PVneg	8	18
EGFR	1.04	0.0392	0.184	0.511	8.11	14.2	0.000522	1.41	LV	CELLSTATES	EC1.0	control_PVneg	8	18
KCNN3	1.04	0.0201	0.0375	0.119	5.97	18.6	0.000103	1.7	LV	CELLSTATES	EC1.0	control_PVneg	8	18
SLC22A23	0.997	0.0274	0.0366	0.107	5.86	16.1	0.000256	1.56	LV	CELLSTATES	EC1.0	control_PVneg	8	18
CDK14	0.987	0.0272	0.154	0.406	7.84	16.2	0.000243	1.57	LV	CELLSTATES	EC1.0	control_PVneg	8	18
CORO2B	0.979	0.0158	0.0464	0.13	6.15	20.1	6.11e-05	1.8	LV	CELLSTATES	EC1.0	control_PVneg	8	18
NCOR2	0.969	0.0302	0.0824	0.245	6.95	15.4	0.000339	1.52	LV	CELLSTATES	EC1.0	control_PVneg	8	18
SKI	0.968	0.0107	0.0649	0.182	6.56	21.8	3.41e-05	1.97	LV	CELLSTATES	EC1.0	control_PVneg	8	18
SPRED2	0.951	0.00273	0.206	0.53	8.16	30.5	2.21e-06	2.56	LV	CELLSTATES	EC1.0	control_PVneg	8	18
MCF2L	0.949	0.0271	0.399	1.17	9.16	16.8	0.000199	1.57	LV	CELLSTATES	EC1.0	control_PVneg	8	18
UBASH3B	0.934	0.0395	0.0345	0.106	5.72	14.2	0.00053	1.4	LV	CELLSTATES	EC1.0	control_PVneg	8	18
AGO2	0.929	0.0112	0.0742	0.199	6.75	21.5	3.72e-05	1.95	LV	CELLSTATES	EC1.0	control_PVneg	8	18
FBN1	0.927	0.0201	0.0445	0.137	6.11	18.4	0.00011	1.7	LV	CELLSTATES	EC1.0	control_PVneg	8	18
PDZD2	0.927	0.00263	0.324	0.835	8.86	31.8	1.52e-06	2.58	LV	CELLSTATES	EC1.0	control_PVneg	8	18
CLMN	0.924	0.0295	0.0635	0.15	6.49	15.6	0.000316	1.53	LV	CELLSTATES	EC1.0	control_PVneg	8	18
STK39	0.873	0.0423	0.0525	0.114	6.33	13.8	0.000617	1.37	LV	CELLSTATES	EC1.0	control_PVneg	8	18
FAM122C	0.868	0.0298	0.0376	0.0922	5.86	15.5	0.000325	1.53	LV	CELLSTATES	EC1.0	control_PVneg	8	18
ZNF251	0.86	0.00776	0.095	0.233	7.07	23.2	2.1e-05	2.11	LV	CELLSTATES	EC1.0	control_PVneg	8	18
LIMD1	0.849	0.0291	0.0338	0.0973	5.71	15.7	0.000298	1.54	LV	CELLSTATES	EC1.0	control_PVneg	8	18
MAN2A1	0.83	0.00273	0.0635	0.153	6.51	30.5	2.25e-06	2.56	LV	CELLSTATES	EC1.0	control_PVneg	8	18
MLLT6	0.805	0.0201	0.0765	0.211	6.72	18.5	0.000107	1.7	LV	CELLSTATES	EC1.0	control_PVneg	8	18
ARHGAP26	0.802	0.0195	0.458	1.04	9.31	19.1	8.64e-05	1.71	LV	CELLSTATES	EC1.0	control_PVneg	8	18
NDE1	0.795	0.0275	0.0465	0.112	6.06	16.1	0.00026	1.56	LV	CELLSTATES	EC1.0	control_PVneg	8	18
ANKS1A	0.792	0.0271	0.205	0.533	8.15	16.6	0.000215	1.57	LV	CELLSTATES	EC1.0	control_PVneg	8	18
PACSIN2	0.782	0.0421	0.113	0.266	7.31	13.9	0.000601	1.38	LV	CELLSTATES	EC1.0	control_PVneg	8	18
GNA12	0.779	0.0408	0.0661	0.149	6.52	14	0.000571	1.39	LV	CELLSTATES	EC1.0	control_PVneg	8	18
PRKX	0.774	0.0271	0.0747	0.179	6.7	16.4	0.000226	1.57	LV	CELLSTATES	EC1.0	control_PVneg	8	18
DIP2C	0.767	0.0309	0.13	0.305	7.5	15.2	0.000355	1.51	LV	CELLSTATES	EC1.0	control_PVneg	8	18
PPP1R16B	0.762	0.0271	0.279	0.602	8.51	16.8	0.000201	1.57	LV	CELLSTATES	EC1.0	control_PVneg	8	18
DOCK9	0.761	0.0274	0.796	1.79	10	16.1	0.000253	1.56	LV	CELLSTATES	EC1.0	control_PVneg	8	18
SLCO3A1	0.757	0.0203	0.261	0.538	8.41	18.3	0.000114	1.69	LV	CELLSTATES	EC1.0	control_PVneg	8	18
PKD2	0.756	0.0367	0.065	0.142	6.57	14.6	0.000459	1.44	LV	CELLSTATES	EC1.0	control_PVneg	8	18
SHANK3	0.754	0.0298	0.377	0.932	8.95	15.5	0.000322	1.53	LV	CELLSTATES	EC1.0	control_PVneg	8	18
TCF7L1	0.752	0.0222	0.242	0.53	8.29	17.8	0.000139	1.65	LV	CELLSTATES	EC1.0	control_PVneg	8	18
ZDHHC14	0.742	0.0292	0.142	0.314	7.58	15.7	0.000302	1.53	LV	CELLSTATES	EC1.0	control_PVneg	8	18
KIF3B	0.737	0.0414	0.033	0.0865	5.6	14	0.000583	1.38	LV	CELLSTATES	EC1.0	control_PVneg	8	18
SASH1	0.716	0.0187	0.592	1.3	9.62	19.5	7.58e-05	1.73	LV	CELLSTATES	EC1.0	control_PVneg	8	18
SMARCA2	0.716	0.0333	0.256	0.529	8.4	14.9	0.000402	1.48	LV	CELLSTATES	EC1.0	control_PVneg	8	18
ANKRD11	0.712	0.0404	0.246	0.562	8.33	14.1	0.00055	1.39	LV	CELLSTATES	EC1.0	control_PVneg	8	18
TSPAN9	0.711	0.0271	0.348	0.801	8.85	16.7	0.000202	1.57	LV	CELLSTATES	EC1.0	control_PVneg	8	18
SFMBT2	0.687	0.0271	0.18	0.387	7.85	16.4	0.000225	1.57	LV	CELLSTATES	EC1.0	control_PVneg	8	18
SMCHD1	0.661	0.0407	0.215	0.476	8.17	14	0.000566	1.39	LV	CELLSTATES	EC1.0	control_PVneg	8	18
FMNL3	0.659	0.0466	0.108	0.226	7.12	13.4	0.000738	1.33	LV	CELLSTATES	EC1.0	control_PVneg	8	18
CCM2L	0.643	0.0379	0.0884	0.199	6.85	14.4	0.000494	1.42	LV	CELLSTATES	EC1.0	control_PVneg	8	18
FAM120B	0.589	0.0429	0.106	0.219	7.08	13.8	0.000634	1.37	LV	CELLSTATES	EC1.0	control_PVneg	8	18

## Sheet: RBM20_control
Gene	logFC	FDR	mean_exp_control	mean_exp_genotype	logCPM	F	PValue	FDR_plot	Region	annotation_level	cell_state	comparison	Observations_genotype	Observations_reference
HBA2	2.99	0.000738	0.00496	0.0453	4.65	36	4.29e-07	3.13	LV	CELLSTATES	EC1.0	control_RBM20	8	18
HBB	2.58	0.00382	0.0165	0.116	5.79	24.4	1.36e-05	2.42	LV	CELLSTATES	EC1.0	control_RBM20	8	18
HBA1	2.26	0.0168	0.00404	0.0235	4	18.1	0.00012	1.78	LV	CELLSTATES	EC1.0	control_RBM20	8	18
IGSF9B	2.09	0.00107	0.008	0.0401	4.61	31.5	1.53e-06	2.97	LV	CELLSTATES	EC1.0	control_RBM20	8	18
POSTN	2	0.0481	0.00573	0.03	4.16	12.4	0.00104	1.32	LV	CELLSTATES	EC1.0	control_RBM20	8	18
NPPA	1.99	0.0303	0.011	0.0478	4.95	15	0.000377	1.52	LV	CELLSTATES	EC1.0	control_RBM20	8	18
AP001048.1	1.96	0.038	0.00487	0.0229	3.97	13.7	0.000628	1.42	LV	CELLSTATES	EC1.0	control_RBM20	8	18
RASL10A	1.9	0.000822	0.0119	0.05	4.94	34	7.33e-07	3.09	LV	CELLSTATES	EC1.0	control_RBM20	8	18
COL25A1	1.7	0.00786	0.0659	0.23	6.84	21.2	3.91e-05	2.1	LV	CELLSTATES	EC1.0	control_RBM20	8	18
CSRNP1	1.47	0.00405	0.0303	0.108	5.9	24.1	1.49e-05	2.39	LV	CELLSTATES	EC1.0	control_RBM20	8	18
GRASP	1.45	0.00075	0.15	0.488	7.97	35.3	5.2e-07	3.13	LV	CELLSTATES	EC1.0	control_RBM20	8	18
ARRDC2	1.38	0.00786	0.0335	0.113	5.98	21.1	4.05e-05	2.1	LV	CELLSTATES	EC1.0	control_RBM20	8	18
LPL	1.38	0.00198	0.146	0.472	7.98	27.5	5.09e-06	2.7	LV	CELLSTATES	EC1.0	control_RBM20	8	18
PTPRT	1.37	0.0442	0.0436	0.121	6.2	13.1	0.000788	1.35	LV	CELLSTATES	EC1.0	control_RBM20	8	18
CORO2B	1.36	7.85e-05	0.0464	0.137	6.31	52.2	7.78e-09	4.11	LV	CELLSTATES	EC1.0	control_RBM20	8	18
F2RL3	1.35	0.0457	0.0249	0.0829	5.53	12.8	0.00092	1.34	LV	CELLSTATES	EC1.0	control_RBM20	8	18
BACH2	1.33	0.000275	0.0466	0.135	6.3	42.4	8.03e-08	3.56	LV	CELLSTATES	EC1.0	control_RBM20	8	18
MBOAT2	1.31	0.0156	0.0182	0.0526	5.18	18.3	0.000108	1.81	LV	CELLSTATES	EC1.0	control_RBM20	8	18
FOSL2	1.27	0.0314	0.0611	0.185	6.7	14.6	0.000436	1.5	LV	CELLSTATES	EC1.0	control_RBM20	8	18
VAV2	1.25	0.0222	0.0141	0.0374	4.77	16.3	0.000227	1.65	LV	CELLSTATES	EC1.0	control_RBM20	8	18
VEGFA	1.24	0.0134	0.0541	0.157	6.54	18.9	8.86e-05	1.87	LV	CELLSTATES	EC1.0	control_RBM20	8	18
SNTG2	1.23	0.0214	0.142	0.412	7.87	16.8	0.000193	1.67	LV	CELLSTATES	EC1.0	control_RBM20	8	18
CAMKK1	1.22	0.0222	0.015	0.0403	4.82	16.3	0.000229	1.65	LV	CELLSTATES	EC1.0	control_RBM20	8	18
CDK14	1.22	0.000801	0.154	0.434	7.96	34.6	6.35e-07	3.1	LV	CELLSTATES	EC1.0	control_RBM20	8	18
SLC25A28	1.21	0.00233	0.031	0.084	5.69	26.5	6.93e-06	2.63	LV	CELLSTATES	EC1.0	control_RBM20	8	18
SH3RF3	1.2	0.00358	0.194	0.501	8.18	24.8	1.21e-05	2.45	LV	CELLSTATES	EC1.0	control_RBM20	8	18
PCOLCE2	1.18	0.0324	0.0145	0.0454	4.81	14.4	0.000472	1.49	LV	CELLSTATES	EC1.0	control_RBM20	8	18
TBL1X	1.16	0.000275	0.0482	0.124	6.26	42.3	8.17e-08	3.56	LV	CELLSTATES	EC1.0	control_RBM20	8	18
CDC42EP5	1.15	0.00786	0.028	0.0708	5.55	21.2	4e-05	2.1	LV	CELLSTATES	EC1.0	control_RBM20	8	18
EGFR	1.15	0.00668	0.184	0.491	8.15	21.8	3.25e-05	2.17	LV	CELLSTATES	EC1.0	control_RBM20	8	18
TPO	1.15	0.0119	0.573	1.49	9.71	19.4	7.4e-05	1.92	LV	CELLSTATES	EC1.0	control_RBM20	8	18
SIN3B	1.14	0.00122	0.0447	0.113	6.14	30.5	2.05e-06	2.91	LV	CELLSTATES	EC1.0	control_RBM20	8	18
B4GALT1	1.13	0.00122	0.123	0.334	7.61	30.6	1.95e-06	2.91	LV	CELLSTATES	EC1.0	control_RBM20	8	18
IRAK3	1.12	0.00107	0.273	0.678	8.63	31.8	1.38e-06	2.97	LV	CELLSTATES	EC1.0	control_RBM20	8	18
HMGCS1	1.11	0.0324	0.0104	0.0274	4.43	14.5	0.000466	1.49	LV	CELLSTATES	EC1.0	control_RBM20	8	18
INSR	1.11	0.0214	0.186	0.491	8.19	16.7	0.000199	1.67	LV	CELLSTATES	EC1.0	control_RBM20	8	18
TMEM233	1.11	0.0235	0.0454	0.111	6.19	16.1	0.000247	1.63	LV	CELLSTATES	EC1.0	control_RBM20	8	18
SKIL	1.09	0.00862	0.141	0.341	7.68	20.7	4.7e-05	2.06	LV	CELLSTATES	EC1.0	control_RBM20	8	18
TMCC3	1.08	0.0282	0.0694	0.176	6.73	15.4	0.000329	1.55	LV	CELLSTATES	EC1.0	control_RBM20	8	18
DLG5	1.07	0.0218	0.015	0.0361	4.8	16.5	0.000214	1.66	LV	CELLSTATES	EC1.0	control_RBM20	8	18
GRB10	1.06	0.00107	0.48	1.14	9.4	32.2	1.22e-06	2.97	LV	CELLSTATES	EC1.0	control_RBM20	8	18
LNX1	1.06	0.0454	0.494	1.24	9.48	12.9	0.000883	1.34	LV	CELLSTATES	EC1.0	control_RBM20	8	18
WNK1	1.06	0.0059	0.514	1.29	9.57	22.5	2.57e-05	2.23	LV	CELLSTATES	EC1.0	control_RBM20	8	18
AP001528.2	1.05	0.00155	0.106	0.263	7.34	28.5	3.68e-06	2.81	LV	CELLSTATES	EC1.0	control_RBM20	8	18
TBCD	1.05	0.00145	0.349	0.826	8.93	29	3.16e-06	2.84	LV	CELLSTATES	EC1.0	control_RBM20	8	18
SPRED2	1.01	0.000738	0.206	0.475	8.17	35.9	4.39e-07	3.13	LV	CELLSTATES	EC1.0	control_RBM20	8	18
EFHD2	1	0.0455	0.0246	0.0574	5.34	12.8	0.000907	1.34	LV	CELLSTATES	EC1.0	control_RBM20	8	18
RRAS	0.968	0.00143	0.059	0.134	6.46	29.2	2.97e-06	2.85	LV	CELLSTATES	EC1.0	control_RBM20	8	18
LSS	0.967	0.0314	0.0744	0.176	6.81	14.7	0.00043	1.5	LV	CELLSTATES	EC1.0	control_RBM20	8	18
DENND3	0.966	0.0134	0.178	0.425	8.02	18.9	8.85e-05	1.87	LV	CELLSTATES	EC1.0	control_RBM20	8	18
PER1	0.957	0.00155	0.0627	0.156	6.6	28.6	3.65e-06	2.81	LV	CELLSTATES	EC1.0	control_RBM20	8	18
SLC25A29	0.949	0.0283	0.0771	0.181	6.82	15.2	0.000345	1.55	LV	CELLSTATES	EC1.0	control_RBM20	8	18
ARHGAP26	0.944	0.00107	0.458	1.06	9.34	31.9	1.37e-06	2.97	LV	CELLSTATES	EC1.0	control_RBM20	8	18
SH3BGRL2	0.943	0.0197	0.0557	0.13	6.39	17.2	0.000164	1.71	LV	CELLSTATES	EC1.0	control_RBM20	8	18
TUSC3	0.941	0.0481	0.0682	0.166	6.64	12.5	0.00103	1.32	LV	CELLSTATES	EC1.0	control_RBM20	8	18
PTPN18	0.938	0.00353	0.0432	0.103	6.06	25	1.12e-05	2.45	LV	CELLSTATES	EC1.0	control_RBM20	8	18
NAV2	0.927	0.0349	0.265	0.566	8.49	14.2	0.000526	1.46	LV	CELLSTATES	EC1.0	control_RBM20	8	18
LENG8	0.903	0.00223	0.097	0.21	7.08	26.9	6.15e-06	2.65	LV	CELLSTATES	EC1.0	control_RBM20	8	18
WT1	0.9	0.0481	0.0549	0.125	6.37	12.5	0.00104	1.32	LV	CELLSTATES	EC1.0	control_RBM20	8	18
RNF115	0.892	0.0411	0.3	0.691	8.74	13.4	0.000696	1.39	LV	CELLSTATES	EC1.0	control_RBM20	8	18
SKI	0.888	0.00647	0.0649	0.135	6.51	22	2.95e-05	2.19	LV	CELLSTATES	EC1.0	control_RBM20	8	18
PELI2	0.885	0.0328	0.0496	0.107	6.2	14.4	0.000482	1.48	LV	CELLSTATES	EC1.0	control_RBM20	8	18
EPB41L2	0.882	0.0444	0.601	1.28	9.68	13.1	0.000803	1.35	LV	CELLSTATES	EC1.0	control_RBM20	8	18
ATOH8	0.88	0.0425	0.088	0.194	6.95	13.3	0.000733	1.37	LV	CELLSTATES	EC1.0	control_RBM20	8	18
HEBP2	0.879	0.0337	0.0225	0.0474	5.18	14.3	0.000501	1.47	LV	CELLSTATES	EC1.0	control_RBM20	8	18
UBALD2	0.873	0.0481	0.0172	0.0382	4.88	12.5	0.00102	1.32	LV	CELLSTATES	EC1.0	control_RBM20	8	18
MCF2L	0.87	0.00465	0.399	0.843	9.05	23.4	1.89e-05	2.33	LV	CELLSTATES	EC1.0	control_RBM20	8	18
GATA2-AS1	0.86	0.0117	0.0682	0.141	6.59	19.5	7.08e-05	1.93	LV	CELLSTATES	EC1.0	control_RBM20	8	18
ABLIM3	0.854	0.038	0.691	1.47	9.86	13.7	0.000625	1.42	LV	CELLSTATES	EC1.0	control_RBM20	8	18
RPS6KA2	0.846	0.0088	0.351	0.724	8.86	20.6	4.88e-05	2.06	LV	CELLSTATES	EC1.0	control_RBM20	8	18
ZNF251	0.845	0.00107	0.095	0.203	7.05	31.4	1.55e-06	2.97	LV	CELLSTATES	EC1.0	control_RBM20	8	18
PDZD2	0.841	0.00371	0.324	0.704	8.79	24.6	1.29e-05	2.43	LV	CELLSTATES	EC1.0	control_RBM20	8	18
STK24	0.841	0.0214	0.117	0.231	7.25	16.7	0.0002	1.67	LV	CELLSTATES	EC1.0	control_RBM20	8	18
DENND2A	0.838	0.0198	0.183	0.397	7.99	17.1	0.000168	1.7	LV	CELLSTATES	EC1.0	control_RBM20	8	18
INTS6	0.835	0.031	0.113	0.242	7.34	14.9	0.000396	1.51	LV	CELLSTATES	EC1.0	control_RBM20	8	18
PQLC1	0.834	0.0425	0.0396	0.0783	5.82	13.3	0.000737	1.37	LV	CELLSTATES	EC1.0	control_RBM20	8	18
TNKS1BP1	0.83	0.0177	0.033	0.0674	5.64	17.7	0.000139	1.75	LV	CELLSTATES	EC1.0	control_RBM20	8	18
STK39	0.826	0.0218	0.0525	0.112	6.27	16.5	0.000214	1.66	LV	CELLSTATES	EC1.0	control_RBM20	8	18
SNED1	0.814	0.0283	0.0752	0.155	6.71	15.3	0.000335	1.55	LV	CELLSTATES	EC1.0	control_RBM20	8	18
YBX3	0.813	0.00431	0.104	0.212	7.15	23.8	1.62e-05	2.37	LV	CELLSTATES	EC1.0	control_RBM20	8	18
PRSS23	0.801	0.0454	0.209	0.413	8.11	12.8	0.00089	1.34	LV	CELLSTATES	EC1.0	control_RBM20	8	18
PRKX	0.793	0.0214	0.0747	0.16	6.7	16.7	0.000199	1.67	LV	CELLSTATES	EC1.0	control_RBM20	8	18
PTPRM	0.793	0.0144	2.63	5.23	11.7	18.6	9.87e-05	1.84	LV	CELLSTATES	EC1.0	control_RBM20	8	18
SLAIN2	0.791	0.00224	0.0591	0.12	6.38	26.7	6.44e-06	2.65	LV	CELLSTATES	EC1.0	control_RBM20	8	18
ERO1B	0.786	0.0176	0.0468	0.0947	6.07	17.7	0.000134	1.75	LV	CELLSTATES	EC1.0	control_RBM20	8	18
NINJ2	0.779	0.049	0.0655	0.133	6.51	12.4	0.00107	1.31	LV	CELLSTATES	EC1.0	control_RBM20	8	18
TACC1	0.777	0.0454	1.55	3.18	11	12.8	0.000891	1.34	LV	CELLSTATES	EC1.0	control_RBM20	8	18
SHANK3	0.772	0.0142	0.377	0.742	8.91	18.7	9.59e-05	1.85	LV	CELLSTATES	EC1.0	control_RBM20	8	18
PATL1	0.764	0.0496	0.0306	0.0658	5.52	12.2	0.00113	1.3	LV	CELLSTATES	EC1.0	control_RBM20	8	18
AGO2	0.76	0.0205	0.0742	0.143	6.66	17	0.000176	1.69	LV	CELLSTATES	EC1.0	control_RBM20	8	18
GABBR1	0.76	0.0457	0.0473	0.0908	6.03	12.7	0.000934	1.34	LV	CELLSTATES	EC1.0	control_RBM20	8	18
ARAP3	0.758	0.00434	0.158	0.307	7.69	23.7	1.68e-05	2.36	LV	CELLSTATES	EC1.0	control_RBM20	8	18
AC002070.1	0.756	0.0481	0.135	0.271	7.54	12.5	0.00104	1.32	LV	CELLSTATES	EC1.0	control_RBM20	8	18
KLF7	0.754	0.0134	0.245	0.477	8.31	18.9	8.89e-05	1.87	LV	CELLSTATES	EC1.0	control_RBM20	8	18
ZNF516	0.748	0.0314	0.0389	0.073	5.8	14.7	0.000427	1.5	LV	CELLSTATES	EC1.0	control_RBM20	8	18
LDLRAD4	0.738	0.0339	0.645	1.3	9.73	14.2	0.000507	1.47	LV	CELLSTATES	EC1.0	control_RBM20	8	18
INTS3	0.736	0.0387	0.0437	0.0829	5.93	13.6	0.000645	1.41	LV	CELLSTATES	EC1.0	control_RBM20	8	18
MAP4K2	0.733	0.0218	0.0396	0.0809	5.85	16.6	0.000208	1.66	LV	CELLSTATES	EC1.0	control_RBM20	8	18
SASH1	0.732	0.00436	0.592	1.17	9.6	23.6	1.73e-05	2.36	LV	CELLSTATES	EC1.0	control_RBM20	8	18
GPCPD1	0.729	0.0494	0.0558	0.102	6.24	12.3	0.0011	1.31	LV	CELLSTATES	EC1.0	control_RBM20	8	18
GNAI2	0.722	0.0253	0.135	0.261	7.47	15.8	0.000279	1.6	LV	CELLSTATES	EC1.0	control_RBM20	8	18
CASD1	0.721	0.0353	0.0594	0.112	6.36	14	0.000556	1.45	LV	CELLSTATES	EC1.0	control_RBM20	8	18
LMBR1	0.721	0.0222	0.22	0.435	8.21	16.3	0.000229	1.65	LV	CELLSTATES	EC1.0	control_RBM20	8	18
SLCO3A1	0.716	0.0218	0.261	0.492	8.36	16.5	0.00021	1.66	LV	CELLSTATES	EC1.0	control_RBM20	8	18
EPAS1	0.715	0.0324	0.705	1.34	9.82	14.5	0.000462	1.49	LV	CELLSTATES	EC1.0	control_RBM20	8	18
IGF2R	0.715	0.0448	0.157	0.286	7.6	13	0.00084	1.35	LV	CELLSTATES	EC1.0	control_RBM20	8	18
CYTH1	0.712	0.0332	0.221	0.442	8.23	14.3	0.000491	1.48	LV	CELLSTATES	EC1.0	control_RBM20	8	18
ANKS1A	0.706	0.0366	0.205	0.401	8.08	13.9	0.000589	1.44	LV	CELLSTATES	EC1.0	control_RBM20	8	18
ELF2	0.706	0.0168	0.395	0.727	8.94	18	0.000123	1.78	LV	CELLSTATES	EC1.0	control_RBM20	8	18
DOCK9	0.705	0.0314	0.796	1.53	9.99	14.7	0.000429	1.5	LV	CELLSTATES	EC1.0	control_RBM20	8	18
SH2D3C	0.705	0.0104	0.388	0.726	8.93	19.9	6.09e-05	1.98	LV	CELLSTATES	EC1.0	control_RBM20	8	18
CPD	0.688	0.0222	0.123	0.232	7.34	16.3	0.000226	1.65	LV	CELLSTATES	EC1.0	control_RBM20	8	18
TNS2	0.682	0.0271	0.201	0.394	8.05	15.5	0.000307	1.57	LV	CELLSTATES	EC1.0	control_RBM20	8	18
SOS2	0.673	0.0273	0.188	0.351	7.92	15.5	0.000317	1.56	LV	CELLSTATES	EC1.0	control_RBM20	8	18
NOD1	0.669	0.0261	0.232	0.426	8.19	15.7	0.00029	1.58	LV	CELLSTATES	EC1.0	control_RBM20	8	18
NCOR2	0.665	0.0366	0.0824	0.148	6.76	13.8	0.000599	1.44	LV	CELLSTATES	EC1.0	control_RBM20	8	18
COL6A2	0.661	0.0314	0.143	0.275	7.57	14.8	0.00041	1.5	LV	CELLSTATES	EC1.0	control_RBM20	8	18
PSD3	0.657	0.0353	0.264	0.514	8.5	14	0.000549	1.45	LV	CELLSTATES	EC1.0	control_RBM20	8	18
SPAG9	0.652	0.0176	0.244	0.449	8.29	17.8	0.000131	1.75	LV	CELLSTATES	EC1.0	control_RBM20	8	18
SMURF2	0.649	0.0455	0.178	0.329	7.85	12.8	0.000903	1.34	LV	CELLSTATES	EC1.0	control_RBM20	8	18
SH3GLB1	0.645	0.0193	0.115	0.207	7.21	17.3	0.000157	1.72	LV	CELLSTATES	EC1.0	control_RBM20	8	18
MLLT3	0.64	0.0253	0.104	0.199	7.11	15.8	0.000275	1.6	LV	CELLSTATES	EC1.0	control_RBM20	8	18
ALG13	0.636	0.0442	0.101	0.179	7.03	13.2	0.000779	1.35	LV	CELLSTATES	EC1.0	control_RBM20	8	18
ATP11B	0.636	0.0322	0.099	0.179	7.01	14.5	0.000454	1.49	LV	CELLSTATES	EC1.0	control_RBM20	8	18
FARP1	0.629	0.0165	0.167	0.303	7.74	18.1	0.000116	1.78	LV	CELLSTATES	EC1.0	control_RBM20	8	18
ARGLU1	0.627	0.0322	0.516	0.901	9.28	14.5	0.000453	1.49	LV	CELLSTATES	EC1.0	control_RBM20	8	18
HEG1	0.627	0.0457	0.242	0.426	8.21	12.7	0.000937	1.34	LV	CELLSTATES	EC1.0	control_RBM20	8	18
DIP2C	0.626	0.0458	0.13	0.237	7.42	12.7	0.000943	1.34	LV	CELLSTATES	EC1.0	control_RBM20	8	18
AC016831.7	0.624	0.0198	0.513	0.94	9.33	17.1	0.000169	1.7	LV	CELLSTATES	EC1.0	control_RBM20	8	18
ANKRD11	0.624	0.0314	0.246	0.434	8.26	14.6	0.000433	1.5	LV	CELLSTATES	EC1.0	control_RBM20	8	18
FMNL3	0.623	0.049	0.108	0.189	7.1	12.4	0.00107	1.31	LV	CELLSTATES	EC1.0	control_RBM20	8	18
LARGE1	0.612	0.0492	0.273	0.499	8.47	12.4	0.00108	1.31	LV	CELLSTATES	EC1.0	control_RBM20	8	18
NCK2	0.612	0.0442	0.104	0.177	7.02	13.2	0.000785	1.35	LV	CELLSTATES	EC1.0	control_RBM20	8	18
ARHGEF7	0.611	0.0472	0.197	0.359	8.01	12.6	0.000991	1.33	LV	CELLSTATES	EC1.0	control_RBM20	8	18
TMTC2	0.608	0.0411	0.422	0.783	9.1	13.5	0.000692	1.39	LV	CELLSTATES	EC1.0	control_RBM20	8	18
FAM120B	0.604	0.0273	0.106	0.185	7.07	15.5	0.000312	1.56	LV	CELLSTATES	EC1.0	control_RBM20	8	18
FGFR1OP2	0.603	0.0444	0.0546	0.0937	6.17	13	0.000822	1.35	LV	CELLSTATES	EC1.0	control_RBM20	8	18
PPP4R1	0.595	0.0314	0.0995	0.175	7	14.7	0.000425	1.5	LV	CELLSTATES	EC1.0	control_RBM20	8	18
DOCK1	0.591	0.0314	0.525	0.902	9.31	14.8	0.000407	1.5	LV	CELLSTATES	EC1.0	control_RBM20	8	18
ELP2	0.584	0.0442	0.0491	0.0914	6.09	13.2	0.000783	1.35	LV	CELLSTATES	EC1.0	control_RBM20	8	18
PPP2R2D	0.584	0.0496	0.0611	0.106	6.31	12.2	0.00113	1.3	LV	CELLSTATES	EC1.0	control_RBM20	8	18
CAMSAP2	0.565	0.0353	0.129	0.217	7.32	14	0.000556	1.45	LV	CELLSTATES	EC1.0	control_RBM20	8	18
CDC42BPB	0.551	0.0493	0.169	0.285	7.71	12.3	0.00109	1.31	LV	CELLSTATES	EC1.0	control_RBM20	8	18
PRKAR2A	0.531	0.0496	0.147	0.258	7.57	12.3	0.00113	1.3	LV	CELLSTATES	EC1.0	control_RBM20	8	18
ITGA9	0.519	0.047	0.276	0.473	8.43	12.6	0.000982	1.33	LV	CELLSTATES	EC1.0	control_RBM20	8	18
USP9X	0.5	0.0454	0.102	0.174	7.04	12.9	0.000867	1.34	LV	CELLSTATES	EC1.0	control_RBM20	8	18

## Sheet: TTN_control
Gene	logFC	FDR	mean_exp_control	mean_exp_genotype	logCPM	F	PValue	FDR_plot	Region	annotation_level	cell_state	comparison	Observations_genotype	Observations_reference
CLDN1	4.49	0.00428	0.000173	0.0186	3.39	19.3	6.6e-05	2.37	LV	CELLSTATES	EC1.0	control_TTN	12	18
AC109779.1	3.57	0.00413	0.00179	0.0443	4.28	19.5	6.29e-05	2.38	LV	CELLSTATES	EC1.0	control_TTN	12	18
GABRB2	3.35	0.0109	0.000869	0.0207	3.55	15.6	0.000273	1.96	LV	CELLSTATES	EC1.0	control_TTN	12	18
ITLN1	3.32	0.0217	0.00127	0.0253	3.71	13	0.000777	1.66	LV	CELLSTATES	EC1.0	control_TTN	12	18
KCNT2	3.29	0.00279	0.00865	0.137	5.68	21.3	3.28e-05	2.55	LV	CELLSTATES	EC1.0	control_TTN	12	18
PRG4	3.16	0.0193	0.00222	0.0337	3.99	13.4	0.000653	1.72	LV	CELLSTATES	EC1.0	control_TTN	12	18
NPPA	2.49	0.000212	0.011	0.086	5.4	33.1	7.25e-07	3.67	LV	CELLSTATES	EC1.0	control_TTN	12	18
TMEM132C	2.49	0.00357	0.0311	0.248	6.68	20	5.17e-05	2.45	LV	CELLSTATES	EC1.0	control_TTN	12	18
PTPRQ	2.48	0.029	0.00236	0.0226	3.76	11.8	0.00128	1.54	LV	CELLSTATES	EC1.0	control_TTN	12	18
COL25A1	2.33	0.000416	0.0659	0.399	7.41	29.7	2.03e-06	3.38	LV	CELLSTATES	EC1.0	control_TTN	12	18
SVEP1	2.28	0.0203	0.0077	0.0672	4.9	13.3	0.000696	1.69	LV	CELLSTATES	EC1.0	control_TTN	12	18
ROR2	2.18	0.0277	0.00512	0.038	4.28	12	0.00117	1.56	LV	CELLSTATES	EC1.0	control_TTN	12	18
SERP2	2.12	0.015	0.00231	0.0139	3.66	14.4	0.000438	1.82	LV	CELLSTATES	EC1.0	control_TTN	12	18
SLC41A2	1.98	0.0304	0.00332	0.0211	3.75	11.6	0.00138	1.52	LV	CELLSTATES	EC1.0	control_TTN	12	18
CORO2B	1.9	1.45e-08	0.0464	0.216	6.77	93.6	1.42e-12	7.84	LV	CELLSTATES	EC1.0	control_TTN	12	18
POSTN	1.9	0.012	0.00573	0.0291	4.23	15.2	0.00032	1.92	LV	CELLSTATES	EC1.0	control_TTN	12	18
RASL10A	1.89	6.2e-05	0.0119	0.0552	5.06	40.7	8.48e-08	4.21	LV	CELLSTATES	EC1.0	control_TTN	12	18
HBA2	1.87	0.0118	0.00496	0.0227	4.13	15.3	0.000305	1.93	LV	CELLSTATES	EC1.0	control_TTN	12	18
PLVAP	1.83	0.0154	0.0106	0.0523	4.9	14.3	0.000454	1.81	LV	CELLSTATES	EC1.0	control_TTN	12	18
IGSF9B	1.82	0.00107	0.008	0.0404	4.6	25.6	7.52e-06	2.97	LV	CELLSTATES	EC1.0	control_TTN	12	18
TMEM233	1.8	2.45e-05	0.0454	0.211	6.69	46	2.15e-08	4.61	LV	CELLSTATES	EC1.0	control_TTN	12	18
DOCK9-AS1	1.79	0.0006	0.014	0.0529	5.04	28	3.45e-06	3.22	LV	CELLSTATES	EC1.0	control_TTN	12	18
CEMIP	1.69	0.0171	0.0298	0.12	5.94	13.9	0.00053	1.77	LV	CELLSTATES	EC1.0	control_TTN	12	18
BICC1	1.67	0.0284	0.0104	0.0516	4.79	11.9	0.00122	1.55	LV	CELLSTATES	EC1.0	control_TTN	12	18
BAIAP2	1.62	0.00289	0.0384	0.165	6.42	21	3.62e-05	2.54	LV	CELLSTATES	EC1.0	control_TTN	12	18
TAF13	1.61	0.000848	0.0319	0.119	6.15	26.4	5.72e-06	3.07	LV	CELLSTATES	EC1.0	control_TTN	12	18
SH3RF3	1.59	7.74e-05	0.194	0.783	8.58	39.1	1.29e-07	4.11	LV	CELLSTATES	EC1.0	control_TTN	12	18
AC020637.1	1.58	0.0221	0.032	0.133	6.12	12.9	0.000806	1.66	LV	CELLSTATES	EC1.0	control_TTN	12	18
LPL	1.57	0.000129	0.146	0.586	8.22	36	3.1e-07	3.89	LV	CELLSTATES	EC1.0	control_TTN	12	18
DOC2A	1.56	0.0213	0.0036	0.0143	3.7	13.1	0.000747	1.67	LV	CELLSTATES	EC1.0	control_TTN	12	18
LINC02388	1.53	0.0302	0.0598	0.24	6.94	11.7	0.00136	1.52	LV	CELLSTATES	EC1.0	control_TTN	12	18
NBPF20	1.51	0.0227	0.0041	0.0175	3.82	12.8	0.000853	1.64	LV	CELLSTATES	EC1.0	control_TTN	12	18
EGFR	1.47	0.000369	0.184	0.68	8.46	30.5	1.59e-06	3.43	LV	CELLSTATES	EC1.0	control_TTN	12	18
FKBP5	1.44	0.0289	0.346	1.31	9.39	11.8	0.00127	1.54	LV	CELLSTATES	EC1.0	control_TTN	12	18
B4GALT1	1.41	5.63e-06	0.123	0.442	7.88	56.3	1.82e-09	5.25	LV	CELLSTATES	EC1.0	control_TTN	12	18
ARRDC2	1.39	0.00304	0.0335	0.115	6.11	20.7	4.06e-05	2.52	LV	CELLSTATES	EC1.0	control_TTN	12	18
CSRNP1	1.36	0.00902	0.0303	0.103	5.95	16.4	0.000203	2.04	LV	CELLSTATES	EC1.0	control_TTN	12	18
ZDHHC11B	1.36	0.0189	0.0143	0.0465	5.02	13.5	0.000621	1.72	LV	CELLSTATES	EC1.0	control_TTN	12	18
VAV2	1.34	0.0029	0.0141	0.0489	4.92	21	3.65e-05	2.54	LV	CELLSTATES	EC1.0	control_TTN	12	18
EPB41L2	1.3	0.000129	0.601	1.89	10	36.5	2.68e-07	3.89	LV	CELLSTATES	EC1.0	control_TTN	12	18
SPRED2	1.29	5.63e-06	0.206	0.619	8.42	53.9	3.11e-09	5.25	LV	CELLSTATES	EC1.0	control_TTN	12	18
F2RL3	1.28	0.0327	0.0249	0.0794	5.58	11.4	0.00152	1.49	LV	CELLSTATES	EC1.0	control_TTN	12	18
GRAMD4	1.28	0.000129	0.0355	0.119	6.1	36	3.12e-07	3.89	LV	CELLSTATES	EC1.0	control_TTN	12	18
BACH2	1.26	5.92e-05	0.0466	0.134	6.37	41.1	7.52e-08	4.23	LV	CELLSTATES	EC1.0	control_TTN	12	18
HMGCS1	1.26	0.00534	0.0104	0.0314	4.6	18.4	9.33e-05	2.27	LV	CELLSTATES	EC1.0	control_TTN	12	18
ARHGAP26	1.25	5.63e-06	0.458	1.44	9.62	53.7	3.3e-09	5.25	LV	CELLSTATES	EC1.0	control_TTN	12	18
ZNF750	1.25	0.0428	0.0102	0.0266	4.47	10.4	0.00233	1.37	LV	CELLSTATES	EC1.0	control_TTN	12	18
IFFO2	1.24	0.00191	0.0197	0.0639	5.24	22.8	1.92e-05	2.72	LV	CELLSTATES	EC1.0	control_TTN	12	18
MB	1.23	3.69e-05	0.262	0.781	8.82	43.9	3.6e-08	4.43	LV	CELLSTATES	EC1.0	control_TTN	12	18
MMP28	1.23	0.0323	0.0115	0.0344	4.64	11.4	0.0015	1.49	LV	CELLSTATES	EC1.0	control_TTN	12	18
AC007686.2	1.22	0.0246	0.0117	0.0328	4.65	12.4	0.000983	1.61	LV	CELLSTATES	EC1.0	control_TTN	12	18
AC002070.1	1.2	7.06e-05	0.135	0.401	7.85	39.7	1.1e-07	4.15	LV	CELLSTATES	EC1.0	control_TTN	12	18
SNHG22	1.2	0.0481	0.00737	0.0219	4.14	9.97	0.00283	1.32	LV	CELLSTATES	EC1.0	control_TTN	12	18
CREB5	1.19	0.000369	0.18	0.545	8.27	30.5	1.57e-06	3.43	LV	CELLSTATES	EC1.0	control_TTN	12	18
DOC2B	1.19	0.00288	0.0298	0.0786	5.72	21.1	3.51e-05	2.54	LV	CELLSTATES	EC1.0	control_TTN	12	18
RADIL	1.19	0.0233	0.0172	0.0487	5.06	12.7	0.000889	1.63	LV	CELLSTATES	EC1.0	control_TTN	12	18
TMOD1	1.19	0.016	0.0144	0.0481	4.95	14.2	0.000472	1.8	LV	CELLSTATES	EC1.0	control_TTN	12	18
ST3GAL4	1.18	0.00844	0.0195	0.0565	5.23	16.6	0.000184	2.07	LV	CELLSTATES	EC1.0	control_TTN	12	18
TBCD	1.18	5.59e-05	0.349	0.98	9.12	41.7	6.56e-08	4.25	LV	CELLSTATES	EC1.0	control_TTN	12	18
ZNF189	1.18	0.00383	0.0215	0.0587	5.3	19.8	5.62e-05	2.42	LV	CELLSTATES	EC1.0	control_TTN	12	18
ADAMTS9-AS2	1.16	0.00522	0.24	0.633	8.56	18.5	9e-05	2.28	LV	CELLSTATES	EC1.0	control_TTN	12	18
ARL17B	1.15	0.0355	0.0567	0.139	6.57	11.1	0.0017	1.45	LV	CELLSTATES	EC1.0	control_TTN	12	18
GRASP	1.15	0.00237	0.15	0.416	7.92	22.1	2.5e-05	2.62	LV	CELLSTATES	EC1.0	control_TTN	12	18
IRAK3	1.15	0.00025	0.273	0.749	8.74	32.3	9.27e-07	3.6	LV	CELLSTATES	EC1.0	control_TTN	12	18
LIFR	1.15	0.0308	0.231	0.657	8.56	11.6	0.0014	1.51	LV	CELLSTATES	EC1.0	control_TTN	12	18
GRB10	1.14	0.000151	0.48	1.3	9.55	34.9	4.29e-07	3.82	LV	CELLSTATES	EC1.0	control_TTN	12	18
PRDM11	1.14	0.0125	0.0107	0.0315	4.58	15	0.000345	1.9	LV	CELLSTATES	EC1.0	control_TTN	12	18
LDLRAD4	1.13	0.000133	0.645	1.82	10	35.6	3.52e-07	3.87	LV	CELLSTATES	EC1.0	control_TTN	12	18
PDE4B	1.13	0.0138	0.0485	0.123	6.36	14.7	0.000392	1.86	LV	CELLSTATES	EC1.0	control_TTN	12	18
CLMN	1.12	0.000122	0.0635	0.163	6.67	36.9	2.38e-07	3.92	LV	CELLSTATES	EC1.0	control_TTN	12	18
INSR	1.12	0.00114	0.186	0.599	8.37	25.3	8.29e-06	2.94	LV	CELLSTATES	EC1.0	control_TTN	12	18
KIAA1549	1.12	0.0119	0.0781	0.218	7.04	15.2	0.000314	1.92	LV	CELLSTATES	EC1.0	control_TTN	12	18
LSS	1.12	0.00301	0.0744	0.221	6.98	20.8	3.96e-05	2.52	LV	CELLSTATES	EC1.0	control_TTN	12	18
RNF115	1.12	0.00161	0.3	0.872	8.95	23.6	1.46e-05	2.79	LV	CELLSTATES	EC1.0	control_TTN	12	18
CACNB4	1.11	0.012	0.00961	0.0298	4.4	15.1	0.000325	1.92	LV	CELLSTATES	EC1.0	control_TTN	12	18
CAMKK1	1.11	0.0193	0.015	0.0401	4.86	13.4	0.000651	1.72	LV	CELLSTATES	EC1.0	control_TTN	12	18
DENND3	1.11	0.00134	0.178	0.512	8.19	24.4	1.12e-05	2.87	LV	CELLSTATES	EC1.0	control_TTN	12	18
JDP2	1.11	0.00124	0.0403	0.103	6.11	24.8	9.77e-06	2.91	LV	CELLSTATES	EC1.0	control_TTN	12	18
SPSB1	1.11	0.0294	0.0144	0.046	4.91	11.8	0.00131	1.53	LV	CELLSTATES	EC1.0	control_TTN	12	18
ZFYVE28	1.11	0.0124	0.0213	0.0622	5.37	15	0.000342	1.91	LV	CELLSTATES	EC1.0	control_TTN	12	18
CCDC9	1.1	0.0394	0.00724	0.0202	4.11	10.8	0.00201	1.4	LV	CELLSTATES	EC1.0	control_TTN	12	18
LNX1	1.1	0.00702	0.494	1.33	9.6	17.3	0.000143	2.15	LV	CELLSTATES	EC1.0	control_TTN	12	18
KCNB1	1.09	0.0381	0.124	0.335	7.63	10.9	0.00192	1.42	LV	CELLSTATES	EC1.0	control_TTN	12	18
NCKIPSD	1.08	0.00861	0.0209	0.0562	5.27	16.5	0.00019	2.06	LV	CELLSTATES	EC1.0	control_TTN	12	18
PRKAB1	1.07	0.0105	0.0188	0.0528	5.14	15.8	0.000256	1.98	LV	CELLSTATES	EC1.0	control_TTN	12	18
BCL2L11	1.06	0.0241	0.0108	0.0302	4.49	12.5	0.000945	1.62	LV	CELLSTATES	EC1.0	control_TTN	12	18
CTSH	1.06	0.00196	0.0772	0.21	7.02	22.7	1.99e-05	2.71	LV	CELLSTATES	EC1.0	control_TTN	12	18
ZDHHC14	1.05	7.74e-05	0.142	0.361	7.78	38.8	1.44e-07	4.11	LV	CELLSTATES	EC1.0	control_TTN	12	18
AC022217.3	1.04	0.00548	0.041	0.0992	6.14	18.2	9.96e-05	2.26	LV	CELLSTATES	EC1.0	control_TTN	12	18
TFDP1	1.04	0.047	0.00828	0.0214	4.27	10.1	0.00266	1.33	LV	CELLSTATES	EC1.0	control_TTN	12	18
WDR47	1.04	0.000505	0.0319	0.0834	5.79	28.8	2.71e-06	3.3	LV	CELLSTATES	EC1.0	control_TTN	12	18
ERN1	1.03	0.00289	0.0554	0.146	6.49	21	3.62e-05	2.54	LV	CELLSTATES	EC1.0	control_TTN	12	18
MTF1	1.03	0.00675	0.0196	0.0486	5.14	17.4	0.000135	2.17	LV	CELLSTATES	EC1.0	control_TTN	12	18
SH3BGRL2	1.03	0.00135	0.0557	0.151	6.53	24.3	1.15e-05	2.87	LV	CELLSTATES	EC1.0	control_TTN	12	18
ZNF516	1.03	0.000187	0.0389	0.0972	6	33.8	5.84e-07	3.73	LV	CELLSTATES	EC1.0	control_TTN	12	18
CDK14	1.02	0.0009	0.154	0.416	7.94	26.2	6.21e-06	3.05	LV	CELLSTATES	EC1.0	control_TTN	12	18
FAM78A	1.02	0.00455	0.0226	0.0551	5.31	19.1	7.29e-05	2.34	LV	CELLSTATES	EC1.0	control_TTN	12	18
SIN3B	1.02	0.00148	0.0447	0.118	6.18	23.9	1.33e-05	2.83	LV	CELLSTATES	EC1.0	control_TTN	12	18
STK39	1.02	0.000498	0.0525	0.147	6.47	28.9	2.6e-06	3.3	LV	CELLSTATES	EC1.0	control_TTN	12	18
DLG5	1.01	0.00522	0.015	0.0387	4.85	18.5	8.93e-05	2.28	LV	CELLSTATES	EC1.0	control_TTN	12	18
FGFR1	1.01	0.00807	0.115	0.323	7.57	16.8	0.000173	2.09	LV	CELLSTATES	EC1.0	control_TTN	12	18
MICAL2	1.01	0.00336	0.0343	0.0902	5.83	20.3	4.59e-05	2.47	LV	CELLSTATES	EC1.0	control_TTN	12	18
TPO	1.01	0.0178	0.573	1.48	9.74	13.8	0.000559	1.75	LV	CELLSTATES	EC1.0	control_TTN	12	18
AP005131.1	1	0.019	0.0152	0.0379	4.89	13.5	0.000633	1.72	LV	CELLSTATES	EC1.0	control_TTN	12	18
SNED1	0.999	0.0006	0.0752	0.189	6.87	27.9	3.52e-06	3.22	LV	CELLSTATES	EC1.0	control_TTN	12	18
AP001528.2	0.998	0.000218	0.106	0.267	7.4	32.9	7.68e-07	3.66	LV	CELLSTATES	EC1.0	control_TTN	12	18
ANKS1A	0.996	0.000369	0.205	0.538	8.32	30.4	1.63e-06	3.43	LV	CELLSTATES	EC1.0	control_TTN	12	18
AVIL	0.995	0.0221	0.04	0.0932	5.95	12.9	0.000806	1.66	LV	CELLSTATES	EC1.0	control_TTN	12	18
MCF2L	0.99	0.000369	0.399	0.997	9.21	30.6	1.52e-06	3.43	LV	CELLSTATES	EC1.0	control_TTN	12	18
FAM20C	0.989	0.0369	0.0102	0.0265	4.47	11	0.0018	1.43	LV	CELLSTATES	EC1.0	control_TTN	12	18
CTDSPL	0.982	0.00346	0.122	0.307	7.58	20.2	4.83e-05	2.46	LV	CELLSTATES	EC1.0	control_TTN	12	18
EPB41L5	0.979	0.00592	0.0622	0.154	6.64	17.9	0.000112	2.23	LV	CELLSTATES	EC1.0	control_TTN	12	18
MBOAT2	0.978	0.0173	0.0182	0.0458	5.1	13.9	0.000541	1.76	LV	CELLSTATES	EC1.0	control_TTN	12	18
LAMB1	0.969	0.00944	0.117	0.265	7.4	16.2	0.000218	2.03	LV	CELLSTATES	EC1.0	control_TTN	12	18
SREBF2	0.968	0.00117	0.0667	0.168	6.73	25.1	8.77e-06	2.93	LV	CELLSTATES	EC1.0	control_TTN	12	18
SKIL	0.959	0.00548	0.141	0.323	7.7	18.3	9.81e-05	2.26	LV	CELLSTATES	EC1.0	control_TTN	12	18
CDC42EP4	0.953	0.00426	0.0988	0.236	7.2	19.4	6.54e-05	2.37	LV	CELLSTATES	EC1.0	control_TTN	12	18
AP005131.5	0.952	0.0474	0.0123	0.0301	4.64	10.1	0.00271	1.32	LV	CELLSTATES	EC1.0	control_TTN	12	18
DENND2A	0.951	0.000601	0.183	0.451	8.12	27.9	3.58e-06	3.22	LV	CELLSTATES	EC1.0	control_TTN	12	18
SH3RF1	0.938	0.00114	0.118	0.294	7.49	25.3	8.31e-06	2.94	LV	CELLSTATES	EC1.0	control_TTN	12	18
SEPT9	0.935	0.000207	0.162	0.396	7.91	33.3	6.88e-07	3.68	LV	CELLSTATES	EC1.0	control_TTN	12	18
PER1	0.928	0.00081	0.0627	0.155	6.66	26.8	5.14e-06	3.09	LV	CELLSTATES	EC1.0	control_TTN	12	18
NCOR2	0.926	0.00585	0.0824	0.227	7.02	18	0.000109	2.23	LV	CELLSTATES	EC1.0	control_TTN	12	18
PDZD2	0.925	7.74e-05	0.324	0.787	8.91	38.9	1.36e-07	4.11	LV	CELLSTATES	EC1.0	control_TTN	12	18
ZNF251	0.921	3.97e-05	0.095	0.221	7.16	43.3	4.26e-08	4.4	LV	CELLSTATES	EC1.0	control_TTN	12	18
LDLR	0.92	0.0146	0.0458	0.109	6.2	14.5	0.000423	1.83	LV	CELLSTATES	EC1.0	control_TTN	12	18
RPS6KA2	0.92	0.00081	0.351	0.814	8.97	26.7	5.3e-06	3.09	LV	CELLSTATES	EC1.0	control_TTN	12	18
TRIM62	0.919	0.012	0.0192	0.048	5.08	15.1	0.000325	1.92	LV	CELLSTATES	EC1.0	control_TTN	12	18
CCDC122	0.918	0.00849	0.0233	0.0513	5.3	16.6	0.000187	2.07	LV	CELLSTATES	EC1.0	control_TTN	12	18
SLCO3A1	0.914	0.000369	0.261	0.586	8.52	30.3	1.66e-06	3.43	LV	CELLSTATES	EC1.0	control_TTN	12	18
PRSS23	0.909	0.00301	0.209	0.474	8.24	20.7	3.99e-05	2.52	LV	CELLSTATES	EC1.0	control_TTN	12	18
INPP5F	0.906	0.00585	0.0221	0.0514	5.24	18	0.000109	2.23	LV	CELLSTATES	EC1.0	control_TTN	12	18
EEPD1	0.904	0.000339	0.296	0.699	8.75	31.2	1.29e-06	3.47	LV	CELLSTATES	EC1.0	control_TTN	12	18
SKI	0.903	0.00268	0.0649	0.145	6.6	21.5	3.07e-05	2.57	LV	CELLSTATES	EC1.0	control_TTN	12	18
ATP7B	0.901	0.00806	0.0282	0.0697	5.57	16.8	0.000172	2.09	LV	CELLSTATES	EC1.0	control_TTN	12	18
SFMBT2	0.885	0.000399	0.18	0.404	7.99	29.9	1.87e-06	3.4	LV	CELLSTATES	EC1.0	control_TTN	12	18
DOCK5	0.884	0.0227	0.0234	0.0617	5.37	12.8	0.000844	1.64	LV	CELLSTATES	EC1.0	control_TTN	12	18
WNK1	0.884	0.0108	0.514	1.24	9.57	15.6	0.00027	1.97	LV	CELLSTATES	EC1.0	control_TTN	12	18
AL078590.3	0.883	0.0426	0.014	0.0334	4.74	10.4	0.0023	1.37	LV	CELLSTATES	EC1.0	control_TTN	12	18
TACC1	0.882	0.0103	1.55	3.69	11.1	15.9	0.000242	1.99	LV	CELLSTATES	EC1.0	control_TTN	12	18
USP36	0.881	0.00534	0.0374	0.0925	5.9	18.4	9.34e-05	2.27	LV	CELLSTATES	EC1.0	control_TTN	12	18
JARID2	0.867	0.000546	0.204	0.443	8.16	28.5	2.99e-06	3.26	LV	CELLSTATES	EC1.0	control_TTN	12	18
POLR3C	0.865	0.0167	0.0258	0.0627	5.45	14.1	0.000497	1.78	LV	CELLSTATES	EC1.0	control_TTN	12	18
AGO2	0.864	0.00171	0.0742	0.17	6.78	23.3	1.64e-05	2.77	LV	CELLSTATES	EC1.0	control_TTN	12	18
ESYT2	0.858	0.0103	0.544	1.32	9.66	15.9	0.000243	1.99	LV	CELLSTATES	EC1.0	control_TTN	12	18
NHSL1	0.85	0.0373	0.0361	0.0905	5.9	11	0.00184	1.43	LV	CELLSTATES	EC1.0	control_TTN	12	18
TBL1X	0.85	0.00288	0.0482	0.116	6.22	21.1	3.49e-05	2.54	LV	CELLSTATES	EC1.0	control_TTN	12	18
AHDC1	0.849	0.00798	0.0565	0.13	6.4	16.8	0.000169	2.1	LV	CELLSTATES	EC1.0	control_TTN	12	18
SMAD3	0.846	0.00317	0.0735	0.175	6.79	20.5	4.3e-05	2.5	LV	CELLSTATES	EC1.0	control_TTN	12	18
ATP9A	0.84	0.00735	0.0475	0.104	6.2	17.1	0.000151	2.13	LV	CELLSTATES	EC1.0	control_TTN	12	18
ZNF704	0.84	0.00124	0.13	0.28	7.55	24.9	9.61e-06	2.91	LV	CELLSTATES	EC1.0	control_TTN	12	18
TIPARP	0.839	0.0475	0.0178	0.0381	4.95	10	0.00276	1.32	LV	CELLSTATES	EC1.0	control_TTN	12	18
ELMO1	0.835	0.00548	0.961	2.18	10.4	18.2	9.9e-05	2.26	LV	CELLSTATES	EC1.0	control_TTN	12	18
CHST3	0.834	0.0245	0.0399	0.0904	5.95	12.5	0.000971	1.61	LV	CELLSTATES	EC1.0	control_TTN	12	18
PRKX	0.833	0.00261	0.0747	0.168	6.78	21.7	2.85e-05	2.58	LV	CELLSTATES	EC1.0	control_TTN	12	18
KIAA1211L	0.832	0.022	0.0915	0.196	7.02	12.9	0.000792	1.66	LV	CELLSTATES	EC1.0	control_TTN	12	18
SUSD6	0.831	0.00299	0.158	0.337	7.75	20.8	3.84e-05	2.52	LV	CELLSTATES	EC1.0	control_TTN	12	18
CERK	0.828	0.017	0.105	0.235	7.24	14	0.000514	1.77	LV	CELLSTATES	EC1.0	control_TTN	12	18
ACSL3	0.827	0.00148	0.151	0.337	7.77	23.9	1.31e-05	2.83	LV	CELLSTATES	EC1.0	control_TTN	12	18
HES4	0.823	0.0237	0.0935	0.19	7.02	12.6	0.000919	1.63	LV	CELLSTATES	EC1.0	control_TTN	12	18
CCND3	0.822	0.0103	0.29	0.682	8.73	15.8	0.000248	1.99	LV	CELLSTATES	EC1.0	control_TTN	12	18
STARD3	0.82	0.0119	0.0401	0.094	5.99	15.3	0.000312	1.92	LV	CELLSTATES	EC1.0	control_TTN	12	18
SH2D3C	0.818	0.000449	0.388	0.843	9.06	29.3	2.28e-06	3.35	LV	CELLSTATES	EC1.0	control_TTN	12	18
JUP	0.815	0.00548	0.0559	0.123	6.39	18.3	9.78e-05	2.26	LV	CELLSTATES	EC1.0	control_TTN	12	18
WIPF3	0.815	0.0402	0.0495	0.109	6.29	10.7	0.00207	1.4	LV	CELLSTATES	EC1.0	control_TTN	12	18
ADIPOR2	0.814	0.0191	0.31	0.657	8.72	13.5	0.000642	1.72	LV	CELLSTATES	EC1.0	control_TTN	12	18
KIAA1522	0.81	0.0475	0.0171	0.0397	4.9	10.1	0.00273	1.32	LV	CELLSTATES	EC1.0	control_TTN	12	18
ZFHX3	0.809	0.00605	0.131	0.301	7.62	17.8	0.000116	2.22	LV	CELLSTATES	EC1.0	control_TTN	12	18
KLF7	0.808	0.00201	0.245	0.537	8.41	22.6	2.07e-05	2.7	LV	CELLSTATES	EC1.0	control_TTN	12	18
DOCK6	0.805	0.000742	0.271	0.603	8.59	27.1	4.57e-06	3.13	LV	CELLSTATES	EC1.0	control_TTN	12	18
GALNT18	0.802	0.00644	0.75	1.68	10.1	17.6	0.000124	2.19	LV	CELLSTATES	EC1.0	control_TTN	12	18
KATNAL1	0.802	0.00947	0.0378	0.0775	5.85	16.1	0.000221	2.02	LV	CELLSTATES	EC1.0	control_TTN	12	18
ARHGEF7	0.8	0.00124	0.197	0.45	8.16	24.8	9.84e-06	2.91	LV	CELLSTATES	EC1.0	control_TTN	12	18
NAPB	0.799	0.0426	0.0219	0.045	5.17	10.4	0.0023	1.37	LV	CELLSTATES	EC1.0	control_TTN	12	18
SLC35D1	0.799	0.0151	0.0279	0.0657	5.51	14.4	0.000444	1.82	LV	CELLSTATES	EC1.0	control_TTN	12	18
GPCPD1	0.798	0.00503	0.0558	0.115	6.33	18.7	8.41e-05	2.3	LV	CELLSTATES	EC1.0	control_TTN	12	18
EPAS1	0.795	0.00503	0.705	1.54	9.93	18.7	8.5e-05	2.3	LV	CELLSTATES	EC1.0	control_TTN	12	18
SIRT5	0.794	0.00444	0.0407	0.085	5.96	19.2	6.94e-05	2.35	LV	CELLSTATES	EC1.0	control_TTN	12	18
KLF12	0.793	0.00181	0.381	0.848	9.1	23	1.79e-05	2.74	LV	CELLSTATES	EC1.0	control_TTN	12	18
ATOH8	0.788	0.0461	0.088	0.193	6.98	10.2	0.00259	1.34	LV	CELLSTATES	EC1.0	control_TTN	12	18
FMNL3	0.788	0.00135	0.108	0.223	7.23	24.3	1.15e-05	2.87	LV	CELLSTATES	EC1.0	control_TTN	12	18
CDC42EP5	0.787	0.0483	0.028	0.0628	5.47	9.95	0.00286	1.32	LV	CELLSTATES	EC1.0	control_TTN	12	18
AC005237.1	0.786	0.0273	0.0373	0.0817	5.89	12.1	0.00115	1.56	LV	CELLSTATES	EC1.0	control_TTN	12	18
PPP1R16B	0.784	0.00114	0.279	0.592	8.58	25.3	8.32e-06	2.94	LV	CELLSTATES	EC1.0	control_TTN	12	18
SLC25A28	0.784	0.0113	0.031	0.0651	5.57	15.5	0.000288	1.95	LV	CELLSTATES	EC1.0	control_TTN	12	18
KLF9	0.781	0.0435	0.117	0.253	7.37	10.3	0.0024	1.36	LV	CELLSTATES	EC1.0	control_TTN	12	18
ZBTB46	0.78	0.017	0.367	0.77	8.96	14	0.000508	1.77	LV	CELLSTATES	EC1.0	control_TTN	12	18
CBFA2T3	0.778	0.0105	0.038	0.0824	5.87	15.8	0.000256	1.98	LV	CELLSTATES	EC1.0	control_TTN	12	18
RYBP	0.778	0.00299	0.0694	0.149	6.66	20.8	3.84e-05	2.52	LV	CELLSTATES	EC1.0	control_TTN	12	18
PLEKHG1	0.776	0.0104	0.831	1.83	10.2	15.8	0.00025	1.98	LV	CELLSTATES	EC1.0	control_TTN	12	18
TSC22D3	0.774	0.0359	0.0946	0.223	7.21	11.1	0.00173	1.44	LV	CELLSTATES	EC1.0	control_TTN	12	18
SLC25A29	0.772	0.0313	0.0771	0.168	6.81	11.5	0.00144	1.5	LV	CELLSTATES	EC1.0	control_TTN	12	18
DOCK9	0.771	0.00557	0.796	1.72	10.1	18.1	0.000103	2.25	LV	CELLSTATES	EC1.0	control_TTN	12	18
WT1	0.771	0.0419	0.0549	0.124	6.38	10.5	0.00221	1.38	LV	CELLSTATES	EC1.0	control_TTN	12	18
PIP5K1C	0.769	0.0119	0.0734	0.175	6.78	15.2	0.000314	1.92	LV	CELLSTATES	EC1.0	control_TTN	12	18
STK24	0.767	0.00761	0.117	0.23	7.28	17	0.000158	2.12	LV	CELLSTATES	EC1.0	control_TTN	12	18
TSHZ3	0.764	0.00798	0.0419	0.0939	6.04	16.8	0.000169	2.1	LV	CELLSTATES	EC1.0	control_TTN	12	18
DSCAML1	0.763	0.0193	0.0844	0.174	6.9	13.4	0.000656	1.72	LV	CELLSTATES	EC1.0	control_TTN	12	18
SMARCA2	0.762	0.00266	0.256	0.522	8.44	21.5	3e-05	2.58	LV	CELLSTATES	EC1.0	control_TTN	12	18
MAP4	0.761	0.00146	0.357	0.756	8.95	24	1.28e-05	2.84	LV	CELLSTATES	EC1.0	control_TTN	12	18
PTPN18	0.76	0.00276	0.0432	0.0924	6.05	21.3	3.21e-05	2.56	LV	CELLSTATES	EC1.0	control_TTN	12	18
RASIP1	0.758	0.00352	0.171	0.363	7.89	20.1	4.99e-05	2.45	LV	CELLSTATES	EC1.0	control_TTN	12	18
GABBR1	0.757	0.012	0.0473	0.0943	6.1	15.2	0.000319	1.92	LV	CELLSTATES	EC1.0	control_TTN	12	18
STX2	0.756	0.0216	0.0412	0.0923	5.99	13	0.000766	1.67	LV	CELLSTATES	EC1.0	control_TTN	12	18
AFAP1L1	0.753	0.00135	0.212	0.424	8.17	24.3	1.16e-05	2.87	LV	CELLSTATES	EC1.0	control_TTN	12	18
DIP2C	0.752	0.00444	0.13	0.287	7.55	19.2	6.98e-05	2.35	LV	CELLSTATES	EC1.0	control_TTN	12	18
KCNN3	0.747	0.0292	0.0375	0.0829	5.9	11.8	0.0013	1.53	LV	CELLSTATES	EC1.0	control_TTN	12	18
RXRA	0.743	0.0321	0.0213	0.0446	5.1	11.5	0.00148	1.49	LV	CELLSTATES	EC1.0	control_TTN	12	18
PTPRM	0.74	0.00352	2.63	5.34	11.8	20.1	5.02e-05	2.45	LV	CELLSTATES	EC1.0	control_TTN	12	18
XAF1	0.738	0.00503	0.298	0.628	8.72	18.7	8.49e-05	2.3	LV	CELLSTATES	EC1.0	control_TTN	12	18
SASH1	0.733	0.000752	0.592	1.25	9.67	27	4.7e-06	3.12	LV	CELLSTATES	EC1.0	control_TTN	12	18
BCORL1	0.728	0.048	0.0174	0.0367	4.89	9.99	0.00281	1.32	LV	CELLSTATES	EC1.0	control_TTN	12	18
PLEKHG2	0.724	0.0183	0.0265	0.0567	5.38	13.7	0.000578	1.74	LV	CELLSTATES	EC1.0	control_TTN	12	18
AC116903.2	0.716	0.0475	0.027	0.0533	5.38	10.1	0.00273	1.32	LV	CELLSTATES	EC1.0	control_TTN	12	18
AC009948.1	0.715	0.0216	0.023	0.049	5.21	13	0.000769	1.66	LV	CELLSTATES	EC1.0	control_TTN	12	18
LTBP1	0.713	0.0233	0.0887	0.186	7.03	12.7	0.000894	1.63	LV	CELLSTATES	EC1.0	control_TTN	12	18
BCL7C	0.712	0.0186	0.0338	0.0731	5.71	13.7	0.000593	1.73	LV	CELLSTATES	EC1.0	control_TTN	12	18
CDC42SE1	0.712	0.0411	0.079	0.17	6.87	10.6	0.00215	1.39	LV	CELLSTATES	EC1.0	control_TTN	12	18
PACSIN2	0.711	0.0093	0.113	0.238	7.31	16.2	0.000212	2.03	LV	CELLSTATES	EC1.0	control_TTN	12	18
HEG1	0.708	0.00308	0.242	0.462	8.3	20.6	4.15e-05	2.51	LV	CELLSTATES	EC1.0	control_TTN	12	18
ST3GAL1	0.707	0.0277	0.185	0.392	8	12	0.00117	1.56	LV	CELLSTATES	EC1.0	control_TTN	12	18
FLT1	0.704	0.0291	1.94	3.99	11.4	11.8	0.00128	1.54	LV	CELLSTATES	EC1.0	control_TTN	12	18
FRMD8	0.704	0.0463	0.0435	0.0906	6.02	10.2	0.0026	1.33	LV	CELLSTATES	EC1.0	control_TTN	12	18
IQSEC1	0.703	0.0191	0.0755	0.151	6.72	13.5	0.00064	1.72	LV	CELLSTATES	EC1.0	control_TTN	12	18
KALRN	0.7	0.0148	0.688	1.38	9.82	14.4	0.000431	1.83	LV	CELLSTATES	EC1.0	control_TTN	12	18
C2CD2	0.696	0.0284	0.0676	0.14	6.54	11.9	0.00121	1.55	LV	CELLSTATES	EC1.0	control_TTN	12	18
USP6NL	0.687	0.0103	0.0534	0.111	6.28	15.8	0.000248	1.99	LV	CELLSTATES	EC1.0	control_TTN	12	18
CASC15	0.683	0.00227	0.303	0.586	8.67	22.2	2.38e-05	2.64	LV	CELLSTATES	EC1.0	control_TTN	12	18
LMTK2	0.678	0.017	0.0569	0.113	6.34	13.9	0.000527	1.77	LV	CELLSTATES	EC1.0	control_TTN	12	18
NBPF9	0.677	0.0216	0.0287	0.0613	5.47	13	0.000763	1.67	LV	CELLSTATES	EC1.0	control_TTN	12	18
PKD2	0.677	0.00644	0.065	0.127	6.54	17.6	0.000125	2.19	LV	CELLSTATES	EC1.0	control_TTN	12	18
RIN3	0.669	0.00765	0.187	0.381	8	17	0.00016	2.12	LV	CELLSTATES	EC1.0	control_TTN	12	18
ZNF782	0.667	0.0423	0.0328	0.0648	5.63	10.5	0.00227	1.37	LV	CELLSTATES	EC1.0	control_TTN	12	18
ARAP3	0.666	0.00256	0.158	0.304	7.71	21.8	2.72e-05	2.59	LV	CELLSTATES	EC1.0	control_TTN	12	18
NCALD	0.664	0.00702	0.49	0.932	9.31	17.3	0.000142	2.15	LV	CELLSTATES	EC1.0	control_TTN	12	18
CTIF	0.66	0.0203	0.109	0.213	7.19	13.3	0.000698	1.69	LV	CELLSTATES	EC1.0	control_TTN	12	18
LMBR1	0.658	0.012	0.22	0.447	8.24	15.2	0.000321	1.92	LV	CELLSTATES	EC1.0	control_TTN	12	18
AC058791.1	0.657	0.0135	0.0477	0.0907	6.11	14.7	0.000383	1.87	LV	CELLSTATES	EC1.0	control_TTN	12	18
TNKS1BP1	0.656	0.0378	0.033	0.0664	5.62	10.9	0.0019	1.42	LV	CELLSTATES	EC1.0	control_TTN	12	18
ZNF274	0.656	0.019	0.0483	0.0929	6.09	13.5	0.000633	1.72	LV	CELLSTATES	EC1.0	control_TTN	12	18
FMNL2	0.654	0.00203	0.231	0.471	8.29	22.6	2.1e-05	2.69	LV	CELLSTATES	EC1.0	control_TTN	12	18
RAB11FIP3	0.648	0.0227	0.0675	0.131	6.55	12.8	0.000848	1.64	LV	CELLSTATES	EC1.0	control_TTN	12	18
ATP11B	0.647	0.00644	0.099	0.189	7.07	17.6	0.000125	2.19	LV	CELLSTATES	EC1.0	control_TTN	12	18
TCF7L1	0.644	0.00668	0.242	0.44	8.27	17.5	0.000132	2.18	LV	CELLSTATES	EC1.0	control_TTN	12	18
SLC22A23	0.643	0.0293	0.0366	0.0699	5.75	11.8	0.0013	1.53	LV	CELLSTATES	EC1.0	control_TTN	12	18
PXN	0.64	0.0161	0.269	0.556	8.52	14.2	0.000477	1.79	LV	CELLSTATES	EC1.0	control_TTN	12	18
GFOD1	0.639	0.0419	0.535	1.03	9.43	10.5	0.00222	1.38	LV	CELLSTATES	EC1.0	control_TTN	12	18
SRGAP2	0.639	0.0109	0.246	0.48	8.36	15.6	0.000275	1.96	LV	CELLSTATES	EC1.0	control_TTN	12	18
SH3PXD2A	0.637	0.0221	0.0824	0.153	6.78	12.9	0.000804	1.66	LV	CELLSTATES	EC1.0	control_TTN	12	18
NDE1	0.636	0.0203	0.0465	0.0943	6.05	13.3	0.000699	1.69	LV	CELLSTATES	EC1.0	control_TTN	12	18
MAP4K2	0.634	0.012	0.0396	0.0751	5.86	15.1	0.000327	1.92	LV	CELLSTATES	EC1.0	control_TTN	12	18
RREB1	0.633	0.00503	0.121	0.242	7.38	18.7	8.33e-05	2.3	LV	CELLSTATES	EC1.0	control_TTN	12	18
LINC00662	0.631	0.0214	0.0303	0.0591	5.49	13.1	0.000752	1.67	LV	CELLSTATES	EC1.0	control_TTN	12	18
TLN2	0.63	0.0139	0.108	0.218	7.27	14.6	0.000397	1.86	LV	CELLSTATES	EC1.0	control_TTN	12	18
EPHB4	0.629	0.031	0.108	0.212	7.18	11.6	0.00141	1.51	LV	CELLSTATES	EC1.0	control_TTN	12	18
FZD4	0.629	0.0228	0.131	0.252	7.44	12.7	0.000862	1.64	LV	CELLSTATES	EC1.0	control_TTN	12	18
SNX24	0.627	0.0213	0.0467	0.085	6.02	13.1	0.000744	1.67	LV	CELLSTATES	EC1.0	control_TTN	12	18
TMPO	0.623	0.042	0.0795	0.146	6.72	10.5	0.00224	1.38	LV	CELLSTATES	EC1.0	control_TTN	12	18
AKT3	0.622	0.0221	0.66	1.27	9.77	12.9	0.000802	1.66	LV	CELLSTATES	EC1.0	control_TTN	12	18
PHC2	0.615	0.00885	0.0724	0.136	6.61	16.4	0.000198	2.05	LV	CELLSTATES	EC1.0	control_TTN	12	18
COG3	0.612	0.0419	0.043	0.0804	5.93	10.5	0.00221	1.38	LV	CELLSTATES	EC1.0	control_TTN	12	18
SMCHD1	0.612	0.00534	0.215	0.418	8.17	18.4	9.44e-05	2.27	LV	CELLSTATES	EC1.0	control_TTN	12	18
PSD3	0.611	0.00875	0.264	0.54	8.52	16.5	0.000194	2.06	LV	CELLSTATES	EC1.0	control_TTN	12	18
FNIP2	0.608	0.0117	0.126	0.239	7.39	15.3	0.000302	1.93	LV	CELLSTATES	EC1.0	control_TTN	12	18
ATP10D	0.607	0.0476	0.0741	0.141	6.67	10	0.00278	1.32	LV	CELLSTATES	EC1.0	control_TTN	12	18
NBPF15	0.605	0.0203	0.0654	0.127	6.51	13.3	0.000696	1.69	LV	CELLSTATES	EC1.0	control_TTN	12	18
SENP2	0.602	0.0188	0.0477	0.0886	6.07	13.6	0.000615	1.73	LV	CELLSTATES	EC1.0	control_TTN	12	18
TEX2	0.602	0.0439	0.0466	0.0865	6.04	10.3	0.00243	1.36	LV	CELLSTATES	EC1.0	control_TTN	12	18
TNS1	0.6	0.0301	0.225	0.426	8.18	11.7	0.00135	1.52	LV	CELLSTATES	EC1.0	control_TTN	12	18
TOM1L2	0.6	0.0207	0.0829	0.167	6.87	13.2	0.000718	1.68	LV	CELLSTATES	EC1.0	control_TTN	12	18
PINK1	0.599	0.0354	0.0443	0.084	5.95	11.2	0.00169	1.45	LV	CELLSTATES	EC1.0	control_TTN	12	18
SOS2	0.599	0.0193	0.188	0.35	7.95	13.4	0.000655	1.72	LV	CELLSTATES	EC1.0	control_TTN	12	18
PRKAR2A	0.596	0.00844	0.147	0.294	7.66	16.6	0.000185	2.07	LV	CELLSTATES	EC1.0	control_TTN	12	18
CDC42BPB	0.593	0.0113	0.169	0.312	7.78	15.5	0.000285	1.95	LV	CELLSTATES	EC1.0	control_TTN	12	18
GALNT2	0.593	0.0453	0.0564	0.106	6.3	10.2	0.00253	1.34	LV	CELLSTATES	EC1.0	control_TTN	12	18
PKIG	0.593	0.035	0.107	0.206	7.17	11.2	0.00165	1.46	LV	CELLSTATES	EC1.0	control_TTN	12	18
GALNT1	0.592	0.0483	0.0697	0.125	6.54	9.96	0.00285	1.32	LV	CELLSTATES	EC1.0	control_TTN	12	18
ANKRD11	0.591	0.0245	0.246	0.462	8.31	12.5	0.00097	1.61	LV	CELLSTATES	EC1.0	control_TTN	12	18
NCK2	0.59	0.0187	0.104	0.187	7.06	13.6	0.000607	1.73	LV	CELLSTATES	EC1.0	control_TTN	12	18
MTERF4	0.589	0.0289	0.0415	0.0773	5.89	11.8	0.00126	1.54	LV	CELLSTATES	EC1.0	control_TTN	12	18
MECOM	0.587	0.0289	1.62	2.98	11	11.8	0.00126	1.54	LV	CELLSTATES	EC1.0	control_TTN	12	18
LENG8	0.585	0.0207	0.097	0.175	6.99	13.2	0.000717	1.68	LV	CELLSTATES	EC1.0	control_TTN	12	18
AC016831.7	0.584	0.00654	0.513	0.956	9.36	17.6	0.000128	2.18	LV	CELLSTATES	EC1.0	control_TTN	12	18
ZNF160	0.582	0.0289	0.137	0.257	7.52	11.9	0.00125	1.54	LV	CELLSTATES	EC1.0	control_TTN	12	18
HPCAL1	0.58	0.0183	0.207	0.383	8.07	13.7	0.000578	1.74	LV	CELLSTATES	EC1.0	control_TTN	12	18
PARD3B	0.578	0.00944	0.274	0.525	8.52	16.2	0.000218	2.03	LV	CELLSTATES	EC1.0	control_TTN	12	18
PRKCE	0.578	0.0172	0.349	0.655	8.81	13.9	0.000536	1.76	LV	CELLSTATES	EC1.0	control_TTN	12	18
SERINC5	0.578	0.0314	0.0622	0.115	6.41	11.5	0.00145	1.5	LV	CELLSTATES	EC1.0	control_TTN	12	18
FNDC3B	0.574	0.0045	0.376	0.704	8.93	19.1	7.17e-05	2.35	LV	CELLSTATES	EC1.0	control_TTN	12	18
ZC3H13	0.573	0.0378	0.0502	0.0887	6.13	10.9	0.0019	1.42	LV	CELLSTATES	EC1.0	control_TTN	12	18
YBX3	0.57	0.0225	0.104	0.189	7.09	12.8	0.000829	1.65	LV	CELLSTATES	EC1.0	control_TTN	12	18
TSPAN9	0.569	0.0242	0.348	0.655	8.82	12.5	0.000952	1.62	LV	CELLSTATES	EC1.0	control_TTN	12	18
MFSD6	0.563	0.0301	0.128	0.23	7.39	11.7	0.00136	1.52	LV	CELLSTATES	EC1.0	control_TTN	12	18
PPP2R2D	0.562	0.0245	0.0611	0.112	6.36	12.5	0.000969	1.61	LV	CELLSTATES	EC1.0	control_TTN	12	18
FAM120B	0.561	0.0288	0.106	0.183	7.09	11.9	0.00124	1.54	LV	CELLSTATES	EC1.0	control_TTN	12	18
SLAIN2	0.56	0.0118	0.0591	0.105	6.34	15.3	0.000306	1.93	LV	CELLSTATES	EC1.0	control_TTN	12	18
CCNH	0.559	0.0128	0.249	0.448	8.32	14.9	0.000357	1.89	LV	CELLSTATES	EC1.0	control_TTN	12	18
FARP1	0.558	0.00747	0.167	0.303	7.76	17.1	0.000154	2.13	LV	CELLSTATES	EC1.0	control_TTN	12	18
LARGE1	0.558	0.0125	0.273	0.528	8.51	15	0.000348	1.9	LV	CELLSTATES	EC1.0	control_TTN	12	18
MCM3AP	0.558	0.0227	0.0485	0.0933	6.13	12.8	0.000846	1.64	LV	CELLSTATES	EC1.0	control_TTN	12	18
ARGLU1	0.556	0.0187	0.516	0.869	9.3	13.6	0.00061	1.73	LV	CELLSTATES	EC1.0	control_TTN	12	18
STXBP1	0.556	0.017	0.107	0.19	7.12	13.9	0.000527	1.77	LV	CELLSTATES	EC1.0	control_TTN	12	18
ZMYND11	0.551	0.00946	0.124	0.225	7.35	16.1	0.00022	2.02	LV	CELLSTATES	EC1.0	control_TTN	12	18
ITGA9	0.55	0.012	0.276	0.514	8.49	15.2	0.000323	1.92	LV	CELLSTATES	EC1.0	control_TTN	12	18
BPTF	0.548	0.0288	0.275	0.498	8.46	11.9	0.00124	1.54	LV	CELLSTATES	EC1.0	control_TTN	12	18
ARHGAP17	0.547	0.012	0.0948	0.168	6.95	15.2	0.00032	1.92	LV	CELLSTATES	EC1.0	control_TTN	12	18
FAM168B	0.546	0.0346	0.0444	0.0768	5.93	11.2	0.00163	1.46	LV	CELLSTATES	EC1.0	control_TTN	12	18
RCSD1	0.546	0.0394	0.127	0.209	7.3	10.8	0.00201	1.4	LV	CELLSTATES	EC1.0	control_TTN	12	18
CCM2L	0.544	0.0313	0.0884	0.157	6.85	11.5	0.00144	1.5	LV	CELLSTATES	EC1.0	control_TTN	12	18
MAN2A1	0.544	0.0239	0.0635	0.113	6.43	12.6	0.000934	1.62	LV	CELLSTATES	EC1.0	control_TTN	12	18
WASF2	0.543	0.0227	0.232	0.418	8.2	12.8	0.000844	1.64	LV	CELLSTATES	EC1.0	control_TTN	12	18
CDH23	0.542	0.049	0.0781	0.131	6.67	9.92	0.00291	1.31	LV	CELLSTATES	EC1.0	control_TTN	12	18
CX3CL1	0.542	0.0402	0.0578	0.108	6.32	10.7	0.00209	1.4	LV	CELLSTATES	EC1.0	control_TTN	12	18
GNAI2	0.541	0.017	0.135	0.245	7.45	14	0.000524	1.77	LV	CELLSTATES	EC1.0	control_TTN	12	18
AC009690.1	0.54	0.0471	0.0939	0.165	6.96	10.1	0.00268	1.33	LV	CELLSTATES	EC1.0	control_TTN	12	18
LRP5	0.538	0.0212	0.0746	0.136	6.67	13.1	0.000738	1.67	LV	CELLSTATES	EC1.0	control_TTN	12	18
CSAD	0.537	0.0475	0.0571	0.1	6.27	10	0.00276	1.32	LV	CELLSTATES	EC1.0	control_TTN	12	18
YWHAZ	0.536	0.0373	0.126	0.218	7.33	10.9	0.00185	1.43	LV	CELLSTATES	EC1.0	control_TTN	12	18
PDZD8	0.534	0.0412	0.0581	0.0985	6.26	10.6	0.00216	1.39	LV	CELLSTATES	EC1.0	control_TTN	12	18
SHANK3	0.533	0.0238	0.377	0.653	8.86	12.6	0.000928	1.62	LV	CELLSTATES	EC1.0	control_TTN	12	18
FGD5	0.531	0.0185	0.205	0.374	8.05	13.7	0.000588	1.73	LV	CELLSTATES	EC1.0	control_TTN	12	18
TNS2	0.529	0.0371	0.201	0.37	8.04	11	0.00183	1.43	LV	CELLSTATES	EC1.0	control_TTN	12	18
C1QTNF3-AMACR	0.526	0.0365	0.0356	0.0629	5.67	11.1	0.00177	1.44	LV	CELLSTATES	EC1.0	control_TTN	12	18
CLEC1A	0.522	0.0322	0.0819	0.145	6.75	11.4	0.00149	1.49	LV	CELLSTATES	EC1.0	control_TTN	12	18
FAM120A	0.521	0.0252	0.0793	0.146	6.73	12.4	0.00102	1.6	LV	CELLSTATES	EC1.0	control_TTN	12	18
SND1	0.518	0.0475	0.0919	0.163	6.87	10	0.00274	1.32	LV	CELLSTATES	EC1.0	control_TTN	12	18
NPTN	0.517	0.0476	0.0885	0.151	6.83	10	0.00278	1.32	LV	CELLSTATES	EC1.0	control_TTN	12	18
PTPN9	0.515	0.0224	0.0755	0.131	6.64	12.9	0.000823	1.65	LV	CELLSTATES	EC1.0	control_TTN	12	18
DLGAP4	0.514	0.0373	0.0794	0.147	6.73	10.9	0.00186	1.43	LV	CELLSTATES	EC1.0	control_TTN	12	18
RNF130	0.512	0.0227	0.129	0.227	7.39	12.8	0.000856	1.64	LV	CELLSTATES	EC1.0	control_TTN	12	18
MFSD14C	0.511	0.0284	0.164	0.298	7.74	11.9	0.00122	1.55	LV	CELLSTATES	EC1.0	control_TTN	12	18
SPAG9	0.502	0.0268	0.244	0.425	8.26	12.1	0.00112	1.57	LV	CELLSTATES	EC1.0	control_TTN	12	18
DGKH	0.501	0.0119	0.327	0.556	8.67	15.2	0.000313	1.92	LV	CELLSTATES	EC1.0	control_TTN	12	18
