# Supplementary material for: Pathogenic variants damage cell composition and single cell transcription in cardiomyopathies
Source: Science. Author manuscript; Available in PMC 2022 Oct 3. (PMC9528698; doi:10.1126/science.abo1984)
Supplement: Supp table 34.3 [file NIHMS1835045-supplement-Supp_table_34_3.xlsx]

## Sheet: Index
Column name	Description
Gene	Gene symbol, Ensembl 84
logFC	log2-fold change
FDR	False discovery rate; FDR is the PValue after (by default) Benjamini-Hochberg correction.
mean_exp_control	Mean expression values across controls
mean_exp_genotype	Mean expression values across disease samples
logCPM	logCPM is the average expression of all pseudobulked samples for that particular gene across all samples on the log2-scale expressed in counts per million (cpm, as calculated by edgeR after normalization).
F	Output of quasi-likelihood F-test
PValue	PValue is the nominal p-value derived from F
FDR_plot	-log10(False discovery rate)
Region	Studied region (LV or RV)
annotation_level	Cell-type or cell-state
cell_state/state	Specification which cell-type or state was analysed
comparison	Specification control_GENOTYPE
Observations_genotype	Numbers of Patients included in edgeR (patients with low number of nuclei have been excluded)
Observations_reference	Numbers of Patients included in edgeR (patients with low number of nuclei have been excluded)

## Sheet: LMNA_control
Gene	logFC	FDR	mean_exp_control	mean_exp_genotype	logCPM	F	PValue	FDR_plot	Region	annotation_level	cell_state	comparison	Observations_genotype	Observations_reference
AC009271.1	3.98	0.00213	0.000756	0.0287	4.16	23.3	7.24e-06	2.67	LV	CELLSTATES	EC5.0	control_LMNA	12	18
HSPA1B	3.8	0.000357	0.0417	0.137	5.7	33	1.92e-07	3.45	LV	CELLSTATES	EC5.0	control_LMNA	12	18
MTRNR2L8	3.56	0.00437	0.00183	0.0418	4.42	20.8	1.98e-05	2.36	LV	CELLSTATES	EC5.0	control_LMNA	12	18
CYP1A1	3.41	0.0262	0.000222	0.0176	4.4	14.7	0.000316	1.58	LV	CELLSTATES	EC5.0	control_LMNA	12	18
HBB	3.41	9.63e-05	0.0132	0.0905	5.5	38	3.45e-08	4.02	LV	CELLSTATES	EC5.0	control_LMNA	12	18
FOSB	2.96	0.0297	0.0022	0.0229	4.3	13.9	0.000379	1.53	LV	CELLSTATES	EC5.0	control_LMNA	12	18
HBA2	2.96	0.0195	0.00873	0.0278	4.51	15.3	0.0002	1.71	LV	CELLSTATES	EC5.0	control_LMNA	12	18
FOS	2.67	0.00845	0.0493	0.101	5.85	18.2	5.92e-05	2.07	LV	CELLSTATES	EC5.0	control_LMNA	12	18
NPPA	2.67	0.0013	0.00875	0.0548	5.16	25.7	2.9e-06	2.89	LV	CELLSTATES	EC5.0	control_LMNA	12	18
MT1A	2.66	0.0145	0.00274	0.0188	4.24	16.2	0.000134	1.84	LV	CELLSTATES	EC5.0	control_LMNA	12	18
RASGEF1B	2.63	0.00119	0.272	2.09	9.19	26	2.56e-06	2.92	LV	CELLSTATES	EC5.0	control_LMNA	12	18
HSPA1A	2.5	0.00119	0.0915	0.289	6.68	26.1	2.48e-06	2.92	LV	CELLSTATES	EC5.0	control_LMNA	12	18
MT1M	2.32	0.00317	0.0141	0.094	5.75	22.1	1.19e-05	2.5	LV	CELLSTATES	EC5.0	control_LMNA	12	18
COL25A1	2.18	0.000594	0.0311	0.186	6.46	29.2	7.64e-07	3.23	LV	CELLSTATES	EC5.0	control_LMNA	12	18
RAB9B	2.09	0.0462	0.00613	0.0174	4.14	12.1	0.000844	1.34	LV	CELLSTATES	EC5.0	control_LMNA	12	18
DUSP2	2.07	0.0133	0.00954	0.0484	5.12	16.5	0.000118	1.88	LV	CELLSTATES	EC5.0	control_LMNA	12	18
INHBB	2.04	0.0192	0.0072	0.04	4.82	15.4	0.000194	1.72	LV	CELLSTATES	EC5.0	control_LMNA	12	18
ALCAM	2.01	0.0272	0.00664	0.0228	4.39	14.1	0.000336	1.56	LV	CELLSTATES	EC5.0	control_LMNA	12	18
ZNF630	2.01	0.00827	0.00555	0.0373	4.75	18.4	5.4e-05	2.08	LV	CELLSTATES	EC5.0	control_LMNA	12	18
TMEM233	2	0.000594	0.0475	0.23	6.85	29.7	6.43e-07	3.23	LV	CELLSTATES	EC5.0	control_LMNA	12	18
SNTG2	1.94	0.000594	0.159	0.84	8.34	29.6	6.62e-07	3.23	LV	CELLSTATES	EC5.0	control_LMNA	12	18
PCDH19	1.91	0.0497	0.00923	0.0318	4.53	11.9	0.000934	1.3	LV	CELLSTATES	EC5.0	control_LMNA	12	18
CDKN1A	1.88	0.0113	0.0315	0.0593	5.38	17.1	9.41e-05	1.95	LV	CELLSTATES	EC5.0	control_LMNA	12	18
PNMT	1.84	0.0374	0.00682	0.0429	5.01	13	0.000559	1.43	LV	CELLSTATES	EC5.0	control_LMNA	12	18
CSRNP1	1.79	0.000946	0.0369	0.148	6.31	27.4	1.52e-06	3.02	LV	CELLSTATES	EC5.0	control_LMNA	12	18
BORCS7-ASMT	1.78	0.0262	0.00528	0.0284	4.55	14.3	0.000316	1.58	LV	CELLSTATES	EC5.0	control_LMNA	12	18
MT1E	1.78	0.0118	0.0232	0.079	5.62	16.9	9.93e-05	1.93	LV	CELLSTATES	EC5.0	control_LMNA	12	18
MMP28	1.67	0.000594	0.0192	0.106	5.89	29.7	6.49e-07	3.23	LV	CELLSTATES	EC5.0	control_LMNA	12	18
NR4A1	1.66	0.00159	0.189	0.441	7.92	24.6	4.41e-06	2.8	LV	CELLSTATES	EC5.0	control_LMNA	12	18
MT2A	1.6	0.00528	0.165	0.386	7.64	20.1	2.64e-05	2.28	LV	CELLSTATES	EC5.0	control_LMNA	12	18
FKBP5	1.58	0.0282	0.391	1.95	9.64	14	0.000355	1.55	LV	CELLSTATES	EC5.0	control_LMNA	12	18
KCNB1	1.57	0.00328	0.0475	0.188	6.61	21.9	1.29e-05	2.48	LV	CELLSTATES	EC5.0	control_LMNA	12	18
PLVAP	1.56	0.0457	0.0142	0.0496	5.09	12.2	0.000813	1.34	LV	CELLSTATES	EC5.0	control_LMNA	12	18
STC1	1.56	0.0322	0.0603	0.104	6	13.6	0.000438	1.49	LV	CELLSTATES	EC5.0	control_LMNA	12	18
PRDM11	1.54	0.00402	0.0158	0.0757	5.47	21.1	1.72e-05	2.4	LV	CELLSTATES	EC5.0	control_LMNA	12	18
CORO2B	1.51	0.0199	0.014	0.0465	5.09	15.2	0.000207	1.7	LV	CELLSTATES	EC5.0	control_LMNA	12	18
AP002026.1	1.46	0.0132	0.0233	0.117	6.07	16.6	0.000115	1.88	LV	CELLSTATES	EC5.0	control_LMNA	12	18
SH3BGRL2	1.46	0.000594	0.0595	0.239	6.79	29.8	6.12e-07	3.23	LV	CELLSTATES	EC5.0	control_LMNA	12	18
SH3RF3	1.45	0.00799	0.0691	0.155	6.45	18.7	4.8e-05	2.1	LV	CELLSTATES	EC5.0	control_LMNA	12	18
ETV1	1.44	0.0355	0.0106	0.0522	5.05	13.3	0.000488	1.45	LV	CELLSTATES	EC5.0	control_LMNA	12	18
RND3	1.4	0.0364	0.0239	0.0969	5.81	13.2	0.000512	1.44	LV	CELLSTATES	EC5.0	control_LMNA	12	18
MOB3B	1.34	0.0309	0.0206	0.0672	5.43	13.7	0.000404	1.51	LV	CELLSTATES	EC5.0	control_LMNA	12	18
SLC26A3	1.34	0.0483	0.159	0.446	7.6	12	0.000894	1.32	LV	CELLSTATES	EC5.0	control_LMNA	12	18
DOCK9-AS1	1.33	0.0449	0.0241	0.083	5.72	12.3	0.00078	1.35	LV	CELLSTATES	EC5.0	control_LMNA	12	18
MYO5C	1.3	0.00202	0.0485	0.197	6.69	23.6	6.51e-06	2.69	LV	CELLSTATES	EC5.0	control_LMNA	12	18
GRASP	1.29	0.000846	0.156	0.61	8.14	27.8	1.29e-06	3.07	LV	CELLSTATES	EC5.0	control_LMNA	12	18
STARD3	1.28	0.000594	0.0421	0.162	6.45	29.1	7.97e-07	3.23	LV	CELLSTATES	EC5.0	control_LMNA	12	18
ATP7B	1.26	0.000627	0.0438	0.151	6.38	28.8	8.97e-07	3.2	LV	CELLSTATES	EC5.0	control_LMNA	12	18
DDIT4	1.26	0.0113	0.114	0.306	7.32	17.1	9.12e-05	1.95	LV	CELLSTATES	EC5.0	control_LMNA	12	18
MKNK2	1.26	0.0139	0.0208	0.0757	5.62	16.4	0.000126	1.86	LV	CELLSTATES	EC5.0	control_LMNA	12	18
SLCO2B1	1.26	0.0374	0.0225	0.0897	5.7	13.1	0.000545	1.43	LV	CELLSTATES	EC5.0	control_LMNA	12	18
KCNN3	1.24	0.00168	0.0825	0.265	7.1	24.2	5.11e-06	2.77	LV	CELLSTATES	EC5.0	control_LMNA	12	18
TPD52L1	1.24	0.042	0.0337	0.0889	5.72	12.6	0.000678	1.38	LV	CELLSTATES	EC5.0	control_LMNA	12	18
IRAK3	1.2	0.00108	0.234	0.814	8.52	26.6	2.03e-06	2.97	LV	CELLSTATES	EC5.0	control_LMNA	12	18
CREB3L1	1.19	0.0422	0.0313	0.103	5.91	12.5	0.000702	1.37	LV	CELLSTATES	EC5.0	control_LMNA	12	18
ZFYVE28	1.18	0.0495	0.0309	0.101	5.92	11.9	0.000921	1.31	LV	CELLSTATES	EC5.0	control_LMNA	12	18
ARHGAP26	1.13	0.00141	0.95	3.19	10.4	25.3	3.28e-06	2.85	LV	CELLSTATES	EC5.0	control_LMNA	12	18
AC002070.1	1.12	0.0101	0.109	0.302	7.38	17.6	7.53e-05	1.99	LV	CELLSTATES	EC5.0	control_LMNA	12	18
CTSH	1.11	0.00366	0.0792	0.226	6.93	21.5	1.51e-05	2.44	LV	CELLSTATES	EC5.0	control_LMNA	12	18
SNED1	1.09	0.00159	0.0826	0.28	7.17	24.7	4.29e-06	2.8	LV	CELLSTATES	EC5.0	control_LMNA	12	18
TPO	1.09	0.0125	0.344	1.33	9.13	16.8	0.000107	1.9	LV	CELLSTATES	EC5.0	control_LMNA	12	18
CA8	1.08	0.00827	0.147	0.428	7.73	18.4	5.4e-05	2.08	LV	CELLSTATES	EC5.0	control_LMNA	12	18
EGFR	1.08	0.00592	0.221	0.779	8.5	19.8	3.02e-05	2.23	LV	CELLSTATES	EC5.0	control_LMNA	12	18
LIFR	1.08	0.0364	0.497	1.86	9.56	13.2	0.000515	1.44	LV	CELLSTATES	EC5.0	control_LMNA	12	18
AC098617.1	1.07	0.0382	0.0378	0.125	5.98	12.9	0.000582	1.42	LV	CELLSTATES	EC5.0	control_LMNA	12	18
CDK14	1.07	0.000594	0.303	0.955	8.8	29.8	6.05e-07	3.23	LV	CELLSTATES	EC5.0	control_LMNA	12	18
ARMC9	1.06	0.042	0.044	0.115	5.94	12.6	0.000668	1.38	LV	CELLSTATES	EC5.0	control_LMNA	12	18
NINJ2	1.05	0.0234	0.0501	0.152	6.43	14.7	0.000263	1.63	LV	CELLSTATES	EC5.0	control_LMNA	12	18
SH3RF1	1.05	0.00245	0.154	0.403	7.7	22.9	8.56e-06	2.61	LV	CELLSTATES	EC5.0	control_LMNA	12	18
EPB41L5	1.04	0.0092	0.0805	0.244	7.02	17.9	6.59e-05	2.04	LV	CELLSTATES	EC5.0	control_LMNA	12	18
ABLIM3	1.02	0.00328	0.424	1.22	9.12	21.9	1.27e-05	2.48	LV	CELLSTATES	EC5.0	control_LMNA	12	18
AP001528.2	1.01	0.0142	0.0872	0.237	7.01	16.3	0.00013	1.85	LV	CELLSTATES	EC5.0	control_LMNA	12	18
CHP1	1.01	0.042	0.0394	0.0799	5.78	12.5	0.000692	1.38	LV	CELLSTATES	EC5.0	control_LMNA	12	18
TDRD7	1	0.0449	0.0302	0.0834	5.72	12.3	0.000791	1.35	LV	CELLSTATES	EC5.0	control_LMNA	12	18
TMEM131	0.995	0.000594	0.112	0.32	7.34	30.8	4.2e-07	3.23	LV	CELLSTATES	EC5.0	control_LMNA	12	18
GRB10	0.992	0.00727	0.523	1.68	9.54	19	4.1e-05	2.14	LV	CELLSTATES	EC5.0	control_LMNA	12	18
JUN	0.992	0.0403	0.131	0.234	7.14	12.8	0.00063	1.4	LV	CELLSTATES	EC5.0	control_LMNA	12	18
IFNGR1	0.978	0.00676	0.275	0.677	8.39	19.3	3.73e-05	2.17	LV	CELLSTATES	EC5.0	control_LMNA	12	18
PER1	0.974	0.0229	0.0676	0.182	6.68	14.8	0.00025	1.64	LV	CELLSTATES	EC5.0	control_LMNA	12	18
MAN2A1	0.956	0.0161	0.0858	0.237	6.91	16	0.000152	1.79	LV	CELLSTATES	EC5.0	control_LMNA	12	18
SMTN	0.951	0.0382	0.0604	0.149	6.43	12.9	0.000581	1.42	LV	CELLSTATES	EC5.0	control_LMNA	12	18
ICAM2	0.943	0.037	0.27	0.426	8.02	13.1	0.000533	1.43	LV	CELLSTATES	EC5.0	control_LMNA	12	18
ARHGEF7	0.929	0.0109	0.169	0.424	7.7	17.3	8.59e-05	1.96	LV	CELLSTATES	EC5.0	control_LMNA	12	18
NPTN	0.928	0.0048	0.146	0.41	7.68	20.5	2.23e-05	2.32	LV	CELLSTATES	EC5.0	control_LMNA	12	18
YBX3	0.923	0.00838	0.129	0.373	7.49	18.3	5.55e-05	2.08	LV	CELLSTATES	EC5.0	control_LMNA	12	18
GABARAPL1	0.922	0.0234	0.0737	0.162	6.53	14.7	0.000266	1.63	LV	CELLSTATES	EC5.0	control_LMNA	12	18
RORA	0.922	0.0262	0.135	0.367	7.52	14.3	0.000313	1.58	LV	CELLSTATES	EC5.0	control_LMNA	12	18
CCDC50	0.918	0.0355	0.0965	0.275	7.03	13.3	0.00049	1.45	LV	CELLSTATES	EC5.0	control_LMNA	12	18
LDLRAD4	0.904	0.00168	0.616	1.92	9.76	24.3	4.91e-06	2.77	LV	CELLSTATES	EC5.0	control_LMNA	12	18
TFDP2	0.902	0.00643	0.0806	0.216	6.89	19.5	3.39e-05	2.19	LV	CELLSTATES	EC5.0	control_LMNA	12	18
PELI2	0.901	0.0109	0.0708	0.199	6.75	17.2	8.71e-05	1.96	LV	CELLSTATES	EC5.0	control_LMNA	12	18
TSC22D2	0.901	0.00845	0.0991	0.249	7.04	18.1	5.97e-05	2.07	LV	CELLSTATES	EC5.0	control_LMNA	12	18
RAP2A	0.898	0.042	0.0662	0.175	6.6	12.6	0.000687	1.38	LV	CELLSTATES	EC5.0	control_LMNA	12	18
MCF2L	0.89	0.00845	0.246	0.63	8.28	18.1	5.97e-05	2.07	LV	CELLSTATES	EC5.0	control_LMNA	12	18
CCND3	0.884	0.0449	0.272	0.791	8.59	12.3	0.000785	1.35	LV	CELLSTATES	EC5.0	control_LMNA	12	18
GLIS3	0.88	0.0166	0.133	0.327	7.46	15.8	0.000163	1.78	LV	CELLSTATES	EC5.0	control_LMNA	12	18
ITGA9	0.875	0.0192	0.345	0.974	8.85	15.4	0.000192	1.72	LV	CELLSTATES	EC5.0	control_LMNA	12	18
ITGAV	0.869	0.00799	0.145	0.402	7.65	18.7	4.82e-05	2.1	LV	CELLSTATES	EC5.0	control_LMNA	12	18
KALRN	0.861	0.0422	0.38	1.06	8.98	12.5	0.0007	1.37	LV	CELLSTATES	EC5.0	control_LMNA	12	18
UNC13B	0.851	0.0165	0.168	0.456	7.86	15.8	0.00016	1.78	LV	CELLSTATES	EC5.0	control_LMNA	12	18
HERPUD1	0.85	0.0137	0.172	0.37	7.66	16.5	0.000122	1.86	LV	CELLSTATES	EC5.0	control_LMNA	12	18
SMAD3	0.85	0.0104	0.105	0.285	7.24	17.5	7.98e-05	1.98	LV	CELLSTATES	EC5.0	control_LMNA	12	18
DDX60L	0.848	0.0195	0.0917	0.254	7.07	15.3	0.000201	1.71	LV	CELLSTATES	EC5.0	control_LMNA	12	18
XAF1	0.832	0.00658	0.326	0.87	8.71	19.4	3.53e-05	2.18	LV	CELLSTATES	EC5.0	control_LMNA	12	18
DOCK9	0.831	0.01	1.39	3.81	10.8	17.7	7.27e-05	2	LV	CELLSTATES	EC5.0	control_LMNA	12	18
DHX15	0.819	0.00797	0.0875	0.22	6.91	18.8	4.56e-05	2.1	LV	CELLSTATES	EC5.0	control_LMNA	12	18
EEPD1	0.816	0.00799	0.31	0.785	8.61	18.6	4.87e-05	2.1	LV	CELLSTATES	EC5.0	control_LMNA	12	18
KLF9	0.814	0.0362	0.125	0.339	7.48	13.2	0.000505	1.44	LV	CELLSTATES	EC5.0	control_LMNA	12	18
AFAP1L1	0.813	0.0105	0.139	0.39	7.66	17.4	8.18e-05	1.98	LV	CELLSTATES	EC5.0	control_LMNA	12	18
PAPOLA	0.811	0.00806	0.131	0.308	7.35	18.5	5.12e-05	2.09	LV	CELLSTATES	EC5.0	control_LMNA	12	18
PARD3B	0.804	0.0113	0.24	0.602	8.23	17.1	9.19e-05	1.95	LV	CELLSTATES	EC5.0	control_LMNA	12	18
SMAD5	0.799	0.0296	0.0734	0.181	6.63	13.9	0.000376	1.53	LV	CELLSTATES	EC5.0	control_LMNA	12	18
KLF12	0.798	0.00845	0.421	1.05	9.06	18.2	5.95e-05	2.07	LV	CELLSTATES	EC5.0	control_LMNA	12	18
SPRED2	0.796	0.0146	0.152	0.381	7.64	16.2	0.000136	1.83	LV	CELLSTATES	EC5.0	control_LMNA	12	18
SMARCA2	0.792	0.0104	0.334	0.876	8.74	17.5	7.97e-05	1.98	LV	CELLSTATES	EC5.0	control_LMNA	12	18
FNBP1L	0.778	0.037	0.271	0.72	8.43	13.2	0.000526	1.43	LV	CELLSTATES	EC5.0	control_LMNA	12	18
RAPGEF3	0.772	0.0396	0.123	0.34	7.49	12.8	0.000616	1.4	LV	CELLSTATES	EC5.0	control_LMNA	12	18
MAP2	0.77	0.0165	0.266	0.694	8.45	15.8	0.000161	1.78	LV	CELLSTATES	EC5.0	control_LMNA	12	18
PARD3	0.768	0.0234	0.138	0.323	7.46	14.7	0.000264	1.63	LV	CELLSTATES	EC5.0	control_LMNA	12	18
LYST	0.765	0.0229	0.124	0.31	7.39	14.8	0.000252	1.64	LV	CELLSTATES	EC5.0	control_LMNA	12	18
PDZD8	0.761	0.0447	0.0648	0.171	6.57	12.3	0.00077	1.35	LV	CELLSTATES	EC5.0	control_LMNA	12	18
SH2D3C	0.746	0.0258	0.275	0.674	8.45	14.4	0.0003	1.59	LV	CELLSTATES	EC5.0	control_LMNA	12	18
BACH2	0.734	0.0457	0.0937	0.244	7.05	12.2	0.000817	1.34	LV	CELLSTATES	EC5.0	control_LMNA	12	18
BCLAF1	0.726	0.0465	0.0962	0.228	6.99	12.1	0.000858	1.33	LV	CELLSTATES	EC5.0	control_LMNA	12	18
SLCO3A1	0.709	0.0163	0.36	0.899	8.81	15.9	0.000154	1.79	LV	CELLSTATES	EC5.0	control_LMNA	12	18
MARCH7	0.703	0.0247	0.17	0.408	7.75	14.5	0.000283	1.61	LV	CELLSTATES	EC5.0	control_LMNA	12	18
KLF7	0.686	0.0273	0.28	0.706	8.44	14.1	0.000342	1.56	LV	CELLSTATES	EC5.0	control_LMNA	12	18
DPYSL2	0.675	0.0382	0.133	0.31	7.39	12.9	0.000579	1.42	LV	CELLSTATES	EC5.0	control_LMNA	12	18
AKT3	0.66	0.0382	0.858	2.05	9.99	12.9	0.000584	1.42	LV	CELLSTATES	EC5.0	control_LMNA	12	18
MBD5	0.595	0.0389	0.415	0.922	8.88	12.9	0.000598	1.41	LV	CELLSTATES	EC5.0	control_LMNA	12	18

## Sheet: PKP2_control
Gene	logFC	FDR	mean_exp_control	mean_exp_genotype	logCPM	F	PValue	FDR_plot	Region	annotation_level	cell_state	comparison	Observations_genotype	Observations_reference
CCL4	5.55	0.000322	0	0.0331	4.46	28.9	1.71e-06	3.49	LV	CELLSTATES	EC5.0	control_PKP2	6	18
HBA2	4.02	0.000211	0.00873	0.0217	4.48	29.1	8.7e-07	3.68	LV	CELLSTATES	EC5.0	control_PKP2	6	18
CXCL3	3.93	8.78e-07	0.0422	0.401	7.04	50.1	8.85e-10	6.06	LV	CELLSTATES	EC5.0	control_PKP2	6	18
CXCL1	3.85	0.000282	0.0114	0.0634	5.07	27.8	1.42e-06	3.55	LV	CELLSTATES	EC5.0	control_PKP2	6	18
TNFAIP3	3.8	2.76e-05	0.0107	0.116	5.55	36.8	5.87e-08	4.56	LV	CELLSTATES	EC5.0	control_PKP2	6	18
VCAM1	3.62	0.000438	0.0154	0.07	5.23	26.2	2.57e-06	3.36	LV	CELLSTATES	EC5.0	control_PKP2	6	18
ZFP36	3.45	1.84e-07	0.178	0.561	7.9	59.1	6.73e-11	6.74	LV	CELLSTATES	EC5.0	control_PKP2	6	18
MT1E	3.3	4.9e-08	0.0232	0.143	5.96	65.1	1.35e-11	7.31	LV	CELLSTATES	EC5.0	control_PKP2	6	18
HBB	3.19	3.66e-05	0.0132	0.0439	4.96	35	1.11e-07	4.44	LV	CELLSTATES	EC5.0	control_PKP2	6	18
MT1M	3.07	8.78e-07	0.0141	0.106	5.63	50.6	7.58e-10	6.06	LV	CELLSTATES	EC5.0	control_PKP2	6	18
DUSP2	3	3.22e-06	0.00954	0.0844	5.35	45.3	3.84e-09	5.49	LV	CELLSTATES	EC5.0	control_PKP2	6	18
MT2A	2.95	1.4e-09	0.165	0.723	8.08	84	1.29e-13	8.85	LV	CELLSTATES	EC5.0	control_PKP2	6	18
FLVCR2	2.84	1.92e-05	0.0138	0.134	5.98	38.3	3.57e-08	4.72	LV	CELLSTATES	EC5.0	control_PKP2	6	18
DAPP1	2.71	0.00514	0.000656	0.0137	4.18	18.2	6.17e-05	2.29	LV	CELLSTATES	EC5.0	control_PKP2	6	18
ROR2	2.68	0.00788	0.000884	0.0126	4.15	16.7	0.000115	2.1	LV	CELLSTATES	EC5.0	control_PKP2	6	18
DND1	2.64	0.0278	0.00448	0.0138	4.21	12.7	0.000665	1.56	LV	CELLSTATES	EC5.0	control_PKP2	6	18
LINC00858	2.6	0.0268	0.00476	0.0145	4.31	12.8	0.00063	1.57	LV	CELLSTATES	EC5.0	control_PKP2	6	18
PNMT	2.56	0.000193	0.00682	0.0629	5.16	29.4	7.78e-07	3.71	LV	CELLSTATES	EC5.0	control_PKP2	6	18
CSRNP1	2.54	4.89e-07	0.0369	0.202	6.45	53.2	3.59e-10	6.31	LV	CELLSTATES	EC5.0	control_PKP2	6	18
CX3CL1	2.46	3.44e-05	0.0865	0.532	7.56	35.6	8.97e-08	4.46	LV	CELLSTATES	EC5.0	control_PKP2	6	18
LINC02388	2.45	8.78e-07	0.122	0.687	7.94	50.2	8.55e-10	6.06	LV	CELLSTATES	EC5.0	control_PKP2	6	18
SNTG2	2.45	4.44e-08	0.159	0.874	8.33	67	8.14e-12	7.35	LV	CELLSTATES	EC5.0	control_PKP2	6	18
FKBP5	2.39	2.76e-05	0.391	2.56	9.75	36.8	6.03e-08	4.56	LV	CELLSTATES	EC5.0	control_PKP2	6	18
NR4A1	2.39	2.37e-07	0.189	0.653	8.1	56.8	1.3e-10	6.63	LV	CELLSTATES	EC5.0	control_PKP2	6	18
CDKN1A	2.38	0.00158	0.0315	0.0644	5.37	21.9	1.36e-05	2.8	LV	CELLSTATES	EC5.0	control_PKP2	6	18
DDIT4	2.12	1.03e-06	0.114	0.468	7.6	49.3	1.13e-09	5.99	LV	CELLSTATES	EC5.0	control_PKP2	6	18
RND3	2.11	0.000322	0.0239	0.117	6.04	27.2	1.74e-06	3.49	LV	CELLSTATES	EC5.0	control_PKP2	6	18
SULT1B1	2.09	0.00325	0.0083	0.059	5.23	19.7	3.28e-05	2.49	LV	CELLSTATES	EC5.0	control_PKP2	6	18
AL512380.2	1.99	0.0365	0.00425	0.0278	4.78	11.8	0.001	1.44	LV	CELLSTATES	EC5.0	control_PKP2	6	18
PHLDA3	1.95	0.00168	0.0151	0.0455	5.05	21.7	1.46e-05	2.78	LV	CELLSTATES	EC5.0	control_PKP2	6	18
TPO	1.95	4.45e-07	0.344	1.78	9.32	54	2.86e-10	6.35	LV	CELLSTATES	EC5.0	control_PKP2	6	18
COL25A1	1.91	0.000329	0.0311	0.0934	5.85	27.1	1.82e-06	3.48	LV	CELLSTATES	EC5.0	control_PKP2	6	18
CXCL2	1.9	0.00478	0.419	0.787	8.77	18.4	5.56e-05	2.32	LV	CELLSTATES	EC5.0	control_PKP2	6	18
DLGAP1	1.87	1.92e-05	0.0683	0.31	7.11	38.2	3.7e-08	4.72	LV	CELLSTATES	EC5.0	control_PKP2	6	18
BIRC3	1.85	0.0117	0.0176	0.0586	5.28	15.4	0.000199	1.93	LV	CELLSTATES	EC5.0	control_PKP2	6	18
SH3RF3	1.84	0.000664	0.0691	0.158	6.47	24.7	4.55e-06	3.18	LV	CELLSTATES	EC5.0	control_PKP2	6	18
MT1X	1.83	0.0111	0.0218	0.06	5.33	15.6	0.000184	1.96	LV	CELLSTATES	EC5.0	control_PKP2	6	18
AC020637.1	1.81	0.000664	0.0835	0.319	7.11	24.6	4.69e-06	3.18	LV	CELLSTATES	EC5.0	control_PKP2	6	18
LIFR	1.8	3.44e-05	0.497	2.15	9.71	35.6	8.92e-08	4.46	LV	CELLSTATES	EC5.0	control_PKP2	6	18
DUSP1	1.79	0.00388	0.621	0.963	9.29	19.1	4.17e-05	2.41	LV	CELLSTATES	EC5.0	control_PKP2	6	18
KCNB1	1.78	0.000438	0.0475	0.154	6.38	26.2	2.54e-06	3.36	LV	CELLSTATES	EC5.0	control_PKP2	6	18
AL451047.1	1.76	0.014	0.022	0.0328	5	14.8	0.000262	1.85	LV	CELLSTATES	EC5.0	control_PKP2	6	18
ARL17B	1.75	0.00329	0.0781	0.155	6.59	19.7	3.35e-05	2.48	LV	CELLSTATES	EC5.0	control_PKP2	6	18
MMP28	1.74	0.000282	0.0192	0.0924	5.74	27.9	1.36e-06	3.55	LV	CELLSTATES	EC5.0	control_PKP2	6	18
BAIAP2	1.72	0.000249	0.0267	0.104	5.93	28.6	1.07e-06	3.6	LV	CELLSTATES	EC5.0	control_PKP2	6	18
SRGN	1.72	5.22e-06	0.475	0.965	8.98	43.5	6.7e-09	5.28	LV	CELLSTATES	EC5.0	control_PKP2	6	18
TMEM233	1.71	0.00158	0.0475	0.184	6.52	21.9	1.35e-05	2.8	LV	CELLSTATES	EC5.0	control_PKP2	6	18
ATP7B	1.67	1.13e-05	0.0438	0.167	6.43	40.7	1.65e-08	4.95	LV	CELLSTATES	EC5.0	control_PKP2	6	18
STC1	1.67	0.0365	0.0603	0.0791	5.89	11.8	0.001	1.44	LV	CELLSTATES	EC5.0	control_PKP2	6	18
MOB3B	1.65	0.0062	0.0206	0.0647	5.46	17.5	8.13e-05	2.21	LV	CELLSTATES	EC5.0	control_PKP2	6	18
RHOB	1.64	3.44e-05	0.142	0.488	7.77	35.5	9.12e-08	4.46	LV	CELLSTATES	EC5.0	control_PKP2	6	18
CORO2B	1.63	0.0209	0.014	0.0426	5.07	13.6	0.000442	1.68	LV	CELLSTATES	EC5.0	control_PKP2	6	18
NCKIPSD	1.63	0.035	0.0143	0.0421	5.01	11.9	0.000938	1.46	LV	CELLSTATES	EC5.0	control_PKP2	6	18
ARHGAP26-AS1	1.62	7.96e-05	0.0698	0.23	6.89	32.3	2.77e-07	4.1	LV	CELLSTATES	EC5.0	control_PKP2	6	18
ARRDC2	1.59	0.000114	0.044	0.159	6.37	31.2	4.18e-07	3.94	LV	CELLSTATES	EC5.0	control_PKP2	6	18
STARD3	1.58	2.76e-05	0.0421	0.168	6.44	36.6	6.33e-08	4.56	LV	CELLSTATES	EC5.0	control_PKP2	6	18
GRASP	1.57	5.87e-06	0.156	0.617	8.04	42.9	8.07e-09	5.23	LV	CELLSTATES	EC5.0	control_PKP2	6	18
PRDM11	1.57	0.0065	0.0158	0.0645	5.4	17.3	8.76e-05	2.19	LV	CELLSTATES	EC5.0	control_PKP2	6	18
RAB20	1.56	0.0074	0.0253	0.0875	5.72	16.9	0.000104	2.13	LV	CELLSTATES	EC5.0	control_PKP2	6	18
HYAL2	1.54	0.000307	0.171	0.438	7.72	27.5	1.58e-06	3.51	LV	CELLSTATES	EC5.0	control_PKP2	6	18
CYP4B1	1.53	0.00905	0.0898	0.229	6.89	16.2	0.000139	2.04	LV	CELLSTATES	EC5.0	control_PKP2	6	18
KCNIP4	1.53	0.029	0.025	0.108	5.76	12.6	0.000706	1.54	LV	CELLSTATES	EC5.0	control_PKP2	6	18
ICAM1	1.52	0.033	0.0823	0.163	6.54	12.1	0.000855	1.48	LV	CELLSTATES	EC5.0	control_PKP2	6	18
CCND3	1.51	3.59e-05	0.272	0.929	8.69	35.3	9.97e-08	4.45	LV	CELLSTATES	EC5.0	control_PKP2	6	18
SNHG25	1.51	0.000282	0.125	0.273	7.25	27.8	1.41e-06	3.55	LV	CELLSTATES	EC5.0	control_PKP2	6	18
AL445426.1	1.5	6.03e-05	0.158	0.54	7.95	33.3	1.99e-07	4.22	LV	CELLSTATES	EC5.0	control_PKP2	6	18
RGCC	1.49	0.00969	0.298	0.831	8.64	16	0.000154	2.01	LV	CELLSTATES	EC5.0	control_PKP2	6	18
AL136962.1	1.48	0.00117	0.081	0.258	7.06	22.9	9.09e-06	2.93	LV	CELLSTATES	EC5.0	control_PKP2	6	18
ARHGAP26	1.48	1.92e-05	0.95	3.22	10.4	38.5	3.38e-08	4.72	LV	CELLSTATES	EC5.0	control_PKP2	6	18
TPD52L1	1.48	0.00492	0.0337	0.0803	5.71	18.3	5.79e-05	2.31	LV	CELLSTATES	EC5.0	control_PKP2	6	18
CAVIN2	1.47	0.000329	0.151	0.338	7.48	27.1	1.84e-06	3.48	LV	CELLSTATES	EC5.0	control_PKP2	6	18
CREB3L1	1.47	0.00576	0.0313	0.0928	5.84	17.8	7.3e-05	2.24	LV	CELLSTATES	EC5.0	control_PKP2	6	18
IRAK3	1.47	5.22e-05	0.234	0.81	8.48	33.8	1.68e-07	4.28	LV	CELLSTATES	EC5.0	control_PKP2	6	18
TSC22D3	1.46	3.59e-05	0.146	0.305	7.42	35.2	1.02e-07	4.45	LV	CELLSTATES	EC5.0	control_PKP2	6	18
ZFYVE28	1.46	0.0071	0.0309	0.0971	5.86	17.1	9.84e-05	2.15	LV	CELLSTATES	EC5.0	control_PKP2	6	18
AQP3	1.45	0.0242	0.0701	0.0876	5.99	13.1	0.000548	1.62	LV	CELLSTATES	EC5.0	control_PKP2	6	18
NINJ2	1.45	0.000274	0.0501	0.158	6.46	28.1	1.28e-06	3.56	LV	CELLSTATES	EC5.0	control_PKP2	6	18
GLIS3	1.44	1.62e-05	0.133	0.4	7.61	39.4	2.52e-08	4.79	LV	CELLSTATES	EC5.0	control_PKP2	6	18
ZBTB8A	1.44	0.0239	0.0171	0.0603	5.39	13.2	0.000536	1.62	LV	CELLSTATES	EC5.0	control_PKP2	6	18
HMCES	1.41	0.00436	0.0331	0.0878	5.79	18.7	4.95e-05	2.36	LV	CELLSTATES	EC5.0	control_PKP2	6	18
EGFR	1.4	8.76e-05	0.221	0.797	8.44	32	3.13e-07	4.06	LV	CELLSTATES	EC5.0	control_PKP2	6	18
PRKX-AS1	1.38	0.00173	0.0427	0.128	6.25	21.6	1.52e-05	2.76	LV	CELLSTATES	EC5.0	control_PKP2	6	18
HERPUD1	1.37	3.44e-05	0.172	0.436	7.79	35.5	9.15e-08	4.46	LV	CELLSTATES	EC5.0	control_PKP2	6	18
KLF2	1.37	1.88e-05	0.564	1.65	9.5	38.8	3.1e-08	4.73	LV	CELLSTATES	EC5.0	control_PKP2	6	18
PRKX	1.37	3.66e-05	0.228	0.693	8.35	35	1.1e-07	4.44	LV	CELLSTATES	EC5.0	control_PKP2	6	18
DOCK5	1.36	0.0138	0.0323	0.0845	5.83	14.9	0.000255	1.86	LV	CELLSTATES	EC5.0	control_PKP2	6	18
AC005237.1	1.32	0.00421	0.0381	0.105	6.05	18.8	4.67e-05	2.38	LV	CELLSTATES	EC5.0	control_PKP2	6	18
FOXO3	1.32	0.00105	0.329	1.05	8.9	23.3	7.87e-06	2.98	LV	CELLSTATES	EC5.0	control_PKP2	6	18
ICAM2	1.31	0.00105	0.27	0.44	8.06	23.3	7.78e-06	2.98	LV	CELLSTATES	EC5.0	control_PKP2	6	18
AP002026.1	1.3	0.0174	0.0233	0.0798	5.73	14.1	0.000347	1.76	LV	CELLSTATES	EC5.0	control_PKP2	6	18
CA8	1.28	0.00066	0.147	0.408	7.7	24.8	4.35e-06	3.18	LV	CELLSTATES	EC5.0	control_PKP2	6	18
NTRK2	1.28	0.0039	0.126	0.423	7.67	19.1	4.22e-05	2.41	LV	CELLSTATES	EC5.0	control_PKP2	6	18
RNF115	1.28	0.000265	0.299	0.838	8.65	28.2	1.22e-06	3.58	LV	CELLSTATES	EC5.0	control_PKP2	6	18
TIMP3	1.28	0.00122	1.61	4.8	11	22.8	9.59e-06	2.92	LV	CELLSTATES	EC5.0	control_PKP2	6	18
CTDSPL	1.27	0.0013	0.0946	0.295	7.25	22.5	1.06e-05	2.89	LV	CELLSTATES	EC5.0	control_PKP2	6	18
IFNGR1	1.27	0.00012	0.275	0.638	8.38	30.9	4.53e-07	3.92	LV	CELLSTATES	EC5.0	control_PKP2	6	18
JUN	1.27	0.00532	0.131	0.235	7.16	18.1	6.44e-05	2.27	LV	CELLSTATES	EC5.0	control_PKP2	6	18
EPB41L5	1.26	0.00062	0.0805	0.24	6.98	25.1	3.98e-06	3.21	LV	CELLSTATES	EC5.0	control_PKP2	6	18
OTUD7A	1.26	0.00576	0.0421	0.127	6.25	17.7	7.45e-05	2.24	LV	CELLSTATES	EC5.0	control_PKP2	6	18
ESYT2	1.25	0.00051	0.367	1.01	8.92	25.7	3.13e-06	3.29	LV	CELLSTATES	EC5.0	control_PKP2	6	18
MYO5C	1.24	0.00576	0.0485	0.156	6.48	17.8	7.34e-05	2.24	LV	CELLSTATES	EC5.0	control_PKP2	6	18
ITGAV	1.23	0.000487	0.145	0.407	7.73	25.8	2.95e-06	3.31	LV	CELLSTATES	EC5.0	control_PKP2	6	18
UBA6-AS1	1.23	0.0214	0.0595	0.107	6.22	13.5	0.000462	1.67	LV	CELLSTATES	EC5.0	control_PKP2	6	18
LSS	1.22	0.00314	0.0603	0.177	6.62	19.8	3.14e-05	2.5	LV	CELLSTATES	EC5.0	control_PKP2	6	18
ATP1A1	1.21	0.000523	0.305	0.898	8.72	25.6	3.26e-06	3.28	LV	CELLSTATES	EC5.0	control_PKP2	6	18
JUNB	1.21	0.0321	0.23	0.247	7.55	12.2	0.000822	1.49	LV	CELLSTATES	EC5.0	control_PKP2	6	18
KCNN3	1.2	0.00243	0.0825	0.221	6.91	20.7	2.18e-05	2.62	LV	CELLSTATES	EC5.0	control_PKP2	6	18
PDZD2	1.2	0.000664	0.813	2.38	10.1	24.6	4.65e-06	3.18	LV	CELLSTATES	EC5.0	control_PKP2	6	18
AP001528.2	1.19	0.00576	0.0872	0.217	6.98	17.8	7.2e-05	2.24	LV	CELLSTATES	EC5.0	control_PKP2	6	18
PER1	1.19	0.00403	0.0676	0.181	6.67	19	4.44e-05	2.39	LV	CELLSTATES	EC5.0	control_PKP2	6	18
SYN3	1.19	0.00269	0.243	0.706	8.39	20.3	2.57e-05	2.57	LV	CELLSTATES	EC5.0	control_PKP2	6	18
UNC13B	1.19	0.000256	0.168	0.464	7.86	28.4	1.13e-06	3.59	LV	CELLSTATES	EC5.0	control_PKP2	6	18
ITGA5	1.18	0.00382	0.103	0.267	7.2	19.2	4.07e-05	2.42	LV	CELLSTATES	EC5.0	control_PKP2	6	18
KLF4	1.18	0.0084	0.132	0.261	7.25	16.5	0.000126	2.08	LV	CELLSTATES	EC5.0	control_PKP2	6	18
KLF9	1.18	0.00132	0.125	0.373	7.52	22.5	1.09e-05	2.88	LV	CELLSTATES	EC5.0	control_PKP2	6	18
FAM85B	1.17	0.0268	0.0318	0.081	5.77	12.8	0.000623	1.57	LV	CELLSTATES	EC5.0	control_PKP2	6	18
GRB10	1.17	0.0013	0.523	1.53	9.46	22.5	1.06e-05	2.89	LV	CELLSTATES	EC5.0	control_PKP2	6	18
CDK14	1.15	0.000282	0.303	0.85	8.68	27.9	1.39e-06	3.55	LV	CELLSTATES	EC5.0	control_PKP2	6	18
DENND2C	1.15	0.0301	0.0333	0.0899	5.94	12.5	0.000742	1.52	LV	CELLSTATES	EC5.0	control_PKP2	6	18
DOCK9	1.15	0.000264	1.39	3.91	10.8	28.3	1.19e-06	3.58	LV	CELLSTATES	EC5.0	control_PKP2	6	18
LDLRAD4	1.15	6.47e-05	0.616	1.82	9.69	33	2.19e-07	4.19	LV	CELLSTATES	EC5.0	control_PKP2	6	18
LINGO1	1.15	0.0327	0.465	0.693	8.86	12.2	0.000844	1.48	LV	CELLSTATES	EC5.0	control_PKP2	6	18
SNED1	1.15	0.00255	0.0826	0.241	7.03	20.5	2.36e-05	2.59	LV	CELLSTATES	EC5.0	control_PKP2	6	18
TBC1D10A	1.15	0.0269	0.0288	0.0938	5.92	12.8	0.000637	1.57	LV	CELLSTATES	EC5.0	control_PKP2	6	18
DOCK9-AS1	1.14	0.0463	0.0241	0.0663	5.55	11.1	0.00141	1.33	LV	CELLSTATES	EC5.0	control_PKP2	6	18
GAS6	1.14	0.00344	0.106	0.187	6.92	19.5	3.62e-05	2.46	LV	CELLSTATES	EC5.0	control_PKP2	6	18
RASSF1	1.14	0.00562	0.182	0.398	7.8	17.9	6.91e-05	2.25	LV	CELLSTATES	EC5.0	control_PKP2	6	18
ITPRIP	1.12	0.00966	0.132	0.255	7.25	16	0.000152	2.01	LV	CELLSTATES	EC5.0	control_PKP2	6	18
SPRED2	1.12	0.000886	0.152	0.391	7.68	23.8	6.33e-06	3.05	LV	CELLSTATES	EC5.0	control_PKP2	6	18
ZBTB16	1.12	0.0182	0.862	2.74	10.2	14	0.000371	1.74	LV	CELLSTATES	EC5.0	control_PKP2	6	18
MAP4	1.11	0.00203	0.95	2.65	10.3	21.2	1.8e-05	2.69	LV	CELLSTATES	EC5.0	control_PKP2	6	18
ZFAND5	1.11	0.0209	0.0518	0.123	6.23	13.6	0.000443	1.68	LV	CELLSTATES	EC5.0	control_PKP2	6	18
APOLD1	1.1	0.0111	0.131	0.274	7.29	15.6	0.000183	1.96	LV	CELLSTATES	EC5.0	control_PKP2	6	18
TTC7A	1.09	0.0127	0.0628	0.17	6.65	15.2	0.000224	1.9	LV	CELLSTATES	EC5.0	control_PKP2	6	18
C1orf56	1.08	0.00243	0.1	0.239	7.11	20.7	2.21e-05	2.61	LV	CELLSTATES	EC5.0	control_PKP2	6	18
CDC42EP5	1.08	0.029	0.0317	0.0803	5.8	12.6	0.000706	1.54	LV	CELLSTATES	EC5.0	control_PKP2	6	18
INPP5K	1.08	0.0226	0.0342	0.0828	5.85	13.3	0.000502	1.65	LV	CELLSTATES	EC5.0	control_PKP2	6	18
RAP2A	1.08	0.0135	0.0662	0.167	6.6	14.9	0.000249	1.87	LV	CELLSTATES	EC5.0	control_PKP2	6	18
SMARCA2	1.08	0.000526	0.334	0.867	8.75	25.5	3.33e-06	3.28	LV	CELLSTATES	EC5.0	control_PKP2	6	18
LHFPL6	1.07	0.00142	0.525	1.41	9.39	22.3	1.18e-05	2.85	LV	CELLSTATES	EC5.0	control_PKP2	6	18
DENND3	1.06	0.00658	0.241	0.649	8.34	17.3	8.98e-05	2.18	LV	CELLSTATES	EC5.0	control_PKP2	6	18
SEPT9	1.06	0.00158	0.125	0.355	7.52	21.9	1.35e-05	2.8	LV	CELLSTATES	EC5.0	control_PKP2	6	18
TMEM154	1.06	0.0255	0.0508	0.117	6.24	13	0.000585	1.59	LV	CELLSTATES	EC5.0	control_PKP2	6	18
SH3RF1	1.05	0.00288	0.154	0.329	7.58	20.1	2.82e-05	2.54	LV	CELLSTATES	EC5.0	control_PKP2	6	18
TACC1	1.05	0.0026	2.05	5.49	11.3	20.4	2.45e-05	2.59	LV	CELLSTATES	EC5.0	control_PKP2	6	18
TLN2	1.05	0.00251	0.235	0.602	8.3	20.6	2.3e-05	2.6	LV	CELLSTATES	EC5.0	control_PKP2	6	18
TMTC1	1.05	0.00287	1.58	4.18	10.9	20.1	2.78e-05	2.54	LV	CELLSTATES	EC5.0	control_PKP2	6	18
RIPOR2	1.02	0.0408	0.0512	0.13	6.36	11.4	0.00119	1.39	LV	CELLSTATES	EC5.0	control_PKP2	6	18
AC002070.1	1	0.0256	0.109	0.252	7.23	13	0.000588	1.59	LV	CELLSTATES	EC5.0	control_PKP2	6	18
CELF2	1	0.0211	0.167	0.436	7.87	13.6	0.00045	1.68	LV	CELLSTATES	EC5.0	control_PKP2	6	18
NFKBIA	1	0.0091	0.399	0.712	8.7	16.2	0.000141	2.04	LV	CELLSTATES	EC5.0	control_PKP2	6	18
ZC2HC1A	1	0.0193	0.055	0.122	6.33	13.8	0.000398	1.71	LV	CELLSTATES	EC5.0	control_PKP2	6	18
B4GALT1	0.993	0.00617	0.141	0.339	7.53	17.5	8.03e-05	2.21	LV	CELLSTATES	EC5.0	control_PKP2	6	18
UBC	0.993	0.0368	0.357	0.369	8.18	11.7	0.00103	1.43	LV	CELLSTATES	EC5.0	control_PKP2	6	18
SLCO3A1	0.983	0.000934	0.36	0.899	8.83	23.7	6.76e-06	3.03	LV	CELLSTATES	EC5.0	control_PKP2	6	18
KIAA1549	0.979	0.0419	0.104	0.291	7.34	11.3	0.00125	1.38	LV	CELLSTATES	EC5.0	control_PKP2	6	18
ACSL3	0.973	0.00343	0.162	0.374	7.69	19.5	3.56e-05	2.46	LV	CELLSTATES	EC5.0	control_PKP2	6	18
SRSF6	0.973	0.041	0.0602	0.139	6.49	11.4	0.00121	1.39	LV	CELLSTATES	EC5.0	control_PKP2	6	18
PTGDR	0.972	0.0436	0.0732	0.181	6.78	11.2	0.00131	1.36	LV	CELLSTATES	EC5.0	control_PKP2	6	18
FGD4	0.971	0.00444	0.651	1.69	9.68	18.6	5.09e-05	2.35	LV	CELLSTATES	EC5.0	control_PKP2	6	18
STARD8	0.969	0.0375	0.0493	0.121	6.3	11.7	0.00105	1.43	LV	CELLSTATES	EC5.0	control_PKP2	6	18
SREBF2	0.963	0.0114	0.0778	0.187	6.83	15.5	0.000192	1.94	LV	CELLSTATES	EC5.0	control_PKP2	6	18
MAP2	0.961	0.00344	0.266	0.647	8.4	19.5	3.63e-05	2.46	LV	CELLSTATES	EC5.0	control_PKP2	6	18
MTSS1	0.956	0.00637	0.312	0.69	8.55	17.4	8.42e-05	2.2	LV	CELLSTATES	EC5.0	control_PKP2	6	18
CTSH	0.953	0.0226	0.0792	0.168	6.71	13.3	0.000501	1.65	LV	CELLSTATES	EC5.0	control_PKP2	6	18
EFR3A	0.948	0.0354	0.0675	0.148	6.54	11.9	0.00096	1.45	LV	CELLSTATES	EC5.0	control_PKP2	6	18
ST6GAL1	0.927	0.0209	0.143	0.347	7.57	13.6	0.000442	1.68	LV	CELLSTATES	EC5.0	control_PKP2	6	18
ZNF512	0.923	0.0472	0.0541	0.124	6.31	11	0.00145	1.33	LV	CELLSTATES	EC5.0	control_PKP2	6	18
ATOH8	0.921	0.0451	0.0863	0.219	6.99	11.1	0.00137	1.35	LV	CELLSTATES	EC5.0	control_PKP2	6	18
EEPD1	0.921	0.00844	0.31	0.753	8.61	16.4	0.000128	2.07	LV	CELLSTATES	EC5.0	control_PKP2	6	18
SLC22A23	0.919	0.0181	0.0858	0.203	6.93	14	0.000369	1.74	LV	CELLSTATES	EC5.0	control_PKP2	6	18
FNBP1L	0.916	0.00756	0.271	0.611	8.38	16.8	0.000109	2.12	LV	CELLSTATES	EC5.0	control_PKP2	6	18
AHDC1	0.915	0.0481	0.0442	0.107	6.15	10.9	0.0015	1.32	LV	CELLSTATES	EC5.0	control_PKP2	6	18
TLE1	0.902	0.031	0.0954	0.211	7.03	12.4	0.000774	1.51	LV	CELLSTATES	EC5.0	control_PKP2	6	18
TMEM63A	0.902	0.035	0.0987	0.231	7.12	11.9	0.00094	1.46	LV	CELLSTATES	EC5.0	control_PKP2	6	18
SMAD3	0.891	0.0158	0.105	0.255	7.19	14.4	0.000308	1.8	LV	CELLSTATES	EC5.0	control_PKP2	6	18
NPTN	0.889	0.0154	0.146	0.347	7.6	14.5	0.0003	1.81	LV	CELLSTATES	EC5.0	control_PKP2	6	18
LMBR1	0.884	0.0111	0.276	0.612	8.41	15.6	0.000182	1.96	LV	CELLSTATES	EC5.0	control_PKP2	6	18
ITGA9	0.875	0.0301	0.345	0.782	8.69	12.5	0.00074	1.52	LV	CELLSTATES	EC5.0	control_PKP2	6	18
KLF12	0.873	0.00756	0.421	0.941	8.98	16.8	0.000108	2.12	LV	CELLSTATES	EC5.0	control_PKP2	6	18
LRCH1	0.84	0.0124	0.4	0.912	8.92	15.2	0.000216	1.91	LV	CELLSTATES	EC5.0	control_PKP2	6	18
WWTR1	0.836	0.0354	0.562	1.17	9.35	11.9	0.000962	1.45	LV	CELLSTATES	EC5.0	control_PKP2	6	18
TSC22D1	0.835	0.0288	0.445	0.816	8.89	12.6	0.000692	1.54	LV	CELLSTATES	EC5.0	control_PKP2	6	18
XAF1	0.825	0.0151	0.326	0.72	8.6	14.6	0.000291	1.82	LV	CELLSTATES	EC5.0	control_PKP2	6	18
HIP1	0.817	0.0146	0.461	0.991	9.08	14.6	0.000279	1.84	LV	CELLSTATES	EC5.0	control_PKP2	6	18
PACSIN2	0.805	0.0214	0.178	0.388	7.8	13.5	0.000462	1.67	LV	CELLSTATES	EC5.0	control_PKP2	6	18
SH2D3C	0.793	0.0178	0.275	0.586	8.34	14.1	0.000359	1.75	LV	CELLSTATES	EC5.0	control_PKP2	6	18
CADPS2	0.789	0.0319	0.719	1.35	9.6	12.3	0.000812	1.5	LV	CELLSTATES	EC5.0	control_PKP2	6	18
KLF7	0.787	0.0144	0.28	0.631	8.41	14.7	0.000274	1.84	LV	CELLSTATES	EC5.0	control_PKP2	6	18
NEDD9	0.785	0.0393	0.626	1.16	9.38	11.6	0.00112	1.41	LV	CELLSTATES	EC5.0	control_PKP2	6	18
WNK1	0.781	0.0409	0.485	1.06	9.14	11.4	0.0012	1.39	LV	CELLSTATES	EC5.0	control_PKP2	6	18
AKT3	0.78	0.0231	0.858	1.86	9.95	13.3	0.000517	1.64	LV	CELLSTATES	EC5.0	control_PKP2	6	18
EPAS1	0.777	0.0104	1.39	3.04	10.6	15.8	0.000169	1.98	LV	CELLSTATES	EC5.0	control_PKP2	6	18
AKAP13	0.772	0.0196	0.548	1.13	9.28	13.8	0.000407	1.71	LV	CELLSTATES	EC5.0	control_PKP2	6	18
TMEM131	0.762	0.0276	0.112	0.236	7.17	12.7	0.000657	1.56	LV	CELLSTATES	EC5.0	control_PKP2	6	18
IP6K2	0.749	0.0444	0.136	0.268	7.37	11.2	0.00134	1.35	LV	CELLSTATES	EC5.0	control_PKP2	6	18
PTPRG	0.739	0.033	3.32	6.7	11.8	12.1	0.000859	1.48	LV	CELLSTATES	EC5.0	control_PKP2	6	18
SOS2	0.691	0.0493	0.2	0.396	7.91	10.8	0.00158	1.31	LV	CELLSTATES	EC5.0	control_PKP2	6	18

## Sheet: PVneg_control
Gene	logFC	FDR	mean_exp_control	mean_exp_genotype	logCPM	F	PValue	FDR_plot	Region	annotation_level	cell_state	comparison	Observations_genotype	Observations_reference
FOS	3.77	9.45e-05	0.0493	0.316	6.46	43.6	8.07e-09	4.02	LV	CELLSTATES	EC5.0	control_PVneg	8	18
FOSB	3.67	0.0129	0.0022	0.048	4.43	21.1	1.99e-05	1.89	LV	CELLSTATES	EC5.0	control_PVneg	8	18
FAM19A5	3.33	0.00174	0.00581	0.0991	5.16	28.6	1.19e-06	2.76	LV	CELLSTATES	EC5.0	control_PVneg	8	18
HBA2	2.82	0.0487	0.00873	0.0278	4.36	14.1	0.000365	1.31	LV	CELLSTATES	EC5.0	control_PVneg	8	18
AC106799.2	2.58	0.0459	0.00188	0.0161	3.96	15.2	0.000228	1.34	LV	CELLSTATES	EC5.0	control_PVneg	8	18
INHBB	2.45	0.00644	0.0072	0.0723	4.76	23.4	8.25e-06	2.19	LV	CELLSTATES	EC5.0	control_PVneg	8	18
AC096711.3	2.37	0.0487	0.00269	0.0562	4.35	14.1	0.000366	1.31	LV	CELLSTATES	EC5.0	control_PVneg	8	18
CTTNBP2	2.22	0.0459	0.00253	0.0306	4.37	15.2	0.000232	1.34	LV	CELLSTATES	EC5.0	control_PVneg	8	18
STC1	2.11	0.00299	0.0603	0.208	6.22	26.8	2.3e-06	2.53	LV	CELLSTATES	EC5.0	control_PVneg	8	18
IQCN	2.09	0.0464	0.0072	0.0506	4.59	15	0.000254	1.33	LV	CELLSTATES	EC5.0	control_PVneg	8	18
ZNF630	1.97	0.0499	0.00555	0.0481	4.66	14	0.000384	1.3	LV	CELLSTATES	EC5.0	control_PVneg	8	18
KIF3C	1.95	0.0487	0.00919	0.0447	4.54	14.6	0.000295	1.31	LV	CELLSTATES	EC5.0	control_PVneg	8	18
TMEM233	1.79	0.00475	0.0475	0.288	6.57	24.8	4.87e-06	2.32	LV	CELLSTATES	EC5.0	control_PVneg	8	18
CSRNP1	1.59	0.0193	0.0369	0.202	5.92	19	4.71e-05	1.71	LV	CELLSTATES	EC5.0	control_PVneg	8	18
SNTG2	1.59	0.00469	0.159	1	7.87	25	4.41e-06	2.33	LV	CELLSTATES	EC5.0	control_PVneg	8	18
AC013652.1	1.53	0.0459	0.0206	0.104	5.67	15.2	0.000229	1.34	LV	CELLSTATES	EC5.0	control_PVneg	8	18
MOB3B	1.51	0.0487	0.0206	0.0978	5.42	14.5	0.000307	1.31	LV	CELLSTATES	EC5.0	control_PVneg	8	18
AC098850.3	1.49	0.0193	0.0264	0.195	5.88	18.9	4.89e-05	1.71	LV	CELLSTATES	EC5.0	control_PVneg	8	18
MX2	1.44	0.0459	0.071	0.422	7.04	15.3	0.00022	1.34	LV	CELLSTATES	EC5.0	control_PVneg	8	18
ZFYVE28	1.4	0.0487	0.0309	0.117	5.83	14.2	0.000355	1.31	LV	CELLSTATES	EC5.0	control_PVneg	8	18
NINJ2	1.38	0.0129	0.0501	0.244	6.38	21.3	1.89e-05	1.89	LV	CELLSTATES	EC5.0	control_PVneg	8	18
ENPP2	1.34	0.0367	0.0671	0.293	6.76	16.5	0.000132	1.44	LV	CELLSTATES	EC5.0	control_PVneg	8	18
FP671120.1	1.32	0.0474	0.132	0.905	7.56	14.8	0.000269	1.32	LV	CELLSTATES	EC5.0	control_PVneg	8	18
KCNN3	1.3	0.00513	0.0825	0.331	7.02	24.4	5.69e-06	2.29	LV	CELLSTATES	EC5.0	control_PVneg	8	18
ATP7B	1.28	0.0129	0.0438	0.197	6.25	21	2.13e-05	1.89	LV	CELLSTATES	EC5.0	control_PVneg	8	18
CCND3	1.25	0.00577	0.272	1.29	8.61	23.9	6.9e-06	2.24	LV	CELLSTATES	EC5.0	control_PVneg	8	18
NOS1AP	1.24	0.0193	0.0736	0.376	6.92	19	4.65e-05	1.71	LV	CELLSTATES	EC5.0	control_PVneg	8	18
DDX60L	1.22	0.0444	0.0917	0.494	7.32	15.8	0.000175	1.35	LV	CELLSTATES	EC5.0	control_PVneg	8	18
TPO	1.21	0.0459	0.344	1.96	8.85	15.6	0.000195	1.34	LV	CELLSTATES	EC5.0	control_PVneg	8	18
ARHGEF28	1.19	0.0226	0.0684	0.313	6.76	18.2	6.38e-05	1.65	LV	CELLSTATES	EC5.0	control_PVneg	8	18
NPIPB4	1.18	0.0358	0.0471	0.223	6.25	16.7	0.000122	1.45	LV	CELLSTATES	EC5.0	control_PVneg	8	18
XAF1	1.16	0.00408	0.326	1.41	8.84	25.7	3.49e-06	2.39	LV	CELLSTATES	EC5.0	control_PVneg	8	18
SNED1	1.1	0.0193	0.0826	0.358	7.02	19.2	4.35e-05	1.71	LV	CELLSTATES	EC5.0	control_PVneg	8	18
SEPT9	1.04	0.0304	0.125	0.62	7.43	17.3	9.43e-05	1.52	LV	CELLSTATES	EC5.0	control_PVneg	8	18
TSHZ2	1.02	0.0393	0.253	0.794	8.23	16.2	0.000148	1.41	LV	CELLSTATES	EC5.0	control_PVneg	8	18
GRB10	1.01	0.0358	0.523	1.96	9.44	16.6	0.000125	1.45	LV	CELLSTATES	EC5.0	control_PVneg	8	18
TFDP2	0.983	0.0459	0.0806	0.34	6.85	15.4	0.000212	1.34	LV	CELLSTATES	EC5.0	control_PVneg	8	18
CMIP	0.962	0.0193	0.351	1.26	8.69	18.8	5.09e-05	1.71	LV	CELLSTATES	EC5.0	control_PVneg	8	18
PRELID2	0.947	0.0464	0.094	0.41	7.12	15	0.000251	1.33	LV	CELLSTATES	EC5.0	control_PVneg	8	18
BACH2	0.911	0.0494	0.0937	0.342	7.08	14.1	0.000376	1.31	LV	CELLSTATES	EC5.0	control_PVneg	8	18
WWTR1	0.886	0.0459	0.562	1.96	9.39	15.5	0.000204	1.34	LV	CELLSTATES	EC5.0	control_PVneg	8	18
PDE4D	0.885	0.0487	1.02	2.99	10.1	14.3	0.000336	1.31	LV	CELLSTATES	EC5.0	control_PVneg	8	18
PDZD2	0.879	0.0358	0.813	2.76	9.93	16.6	0.000125	1.45	LV	CELLSTATES	EC5.0	control_PVneg	8	18
CDK14	0.852	0.0487	0.303	0.98	8.56	14.2	0.000348	1.31	LV	CELLSTATES	EC5.0	control_PVneg	8	18
TMEM131	0.803	0.0487	0.112	0.338	7.21	14.3	0.000345	1.31	LV	CELLSTATES	EC5.0	control_PVneg	8	18
DOCK9	0.797	0.0474	1.39	4.61	10.6	14.8	0.000269	1.32	LV	CELLSTATES	EC5.0	control_PVneg	8	18

## Sheet: RBM20_control
Gene	logFC	FDR	mean_exp_control	mean_exp_genotype	logCPM	F	PValue	FDR_plot	Region	annotation_level	cell_state	comparison	Observations_genotype	Observations_reference
CXCL10	4.65	0.00985	0	0.0127	3.97	22.7	1.61e-05	2.01	LV	CELLSTATES	EC5.0	control_RBM20	8	18
HBA2	3.4	0.00671	0.00873	0.0291	4.65	23.1	8.84e-06	2.17	LV	CELLSTATES	EC5.0	control_RBM20	8	18
HBB	3.37	0.00012	0.0132	0.0696	5.35	38.8	3.25e-08	3.92	LV	CELLSTATES	EC5.0	control_RBM20	8	18
FOSB	3.36	0.0481	0.0022	0.0278	4.34	14.7	0.000281	1.32	LV	CELLSTATES	EC5.0	control_RBM20	8	18
FOS	2.97	0.00516	0.0493	0.103	5.81	24.3	5.52e-06	2.29	LV	CELLSTATES	EC5.0	control_RBM20	8	18
HBA1	2.83	0.0441	0.00755	0.0129	4.2	15.1	0.000232	1.36	LV	CELLSTATES	EC5.0	control_RBM20	8	18
COL25A1	2.36	0.00012	0.0311	0.141	6.01	39.1	3.03e-08	3.92	LV	CELLSTATES	EC5.0	control_RBM20	8	18
DUSP2	2.29	0.00516	0.00954	0.0568	5.14	24.3	5.61e-06	2.29	LV	CELLSTATES	EC5.0	control_RBM20	8	18
CSRNP1	1.93	0.000691	0.0369	0.144	6.19	32.1	3.13e-07	3.16	LV	CELLSTATES	EC5.0	control_RBM20	8	18
ARL17B	1.72	0.0026	0.0781	0.193	6.6	27.5	1.65e-06	2.59	LV	CELLSTATES	EC5.0	control_RBM20	8	18
GNB5	1.67	0.038	0.0123	0.0461	4.95	15.7	0.00018	1.42	LV	CELLSTATES	EC5.0	control_RBM20	8	18
MT2A	1.6	0.00985	0.165	0.307	7.43	21.4	1.69e-05	2.01	LV	CELLSTATES	EC5.0	control_RBM20	8	18
MMP28	1.58	0.0173	0.0192	0.0896	5.63	19.5	3.7e-05	1.76	LV	CELLSTATES	EC5.0	control_RBM20	8	18
SNTG2	1.52	0.0203	0.159	0.512	7.95	18.1	6.42e-05	1.69	LV	CELLSTATES	EC5.0	control_RBM20	8	18
AP001528.2	1.44	0.00279	0.0872	0.274	7.15	27	2.02e-06	2.55	LV	CELLSTATES	EC5.0	control_RBM20	8	18
GRASP	1.4	0.000333	0.156	0.6	8.05	34.9	1.21e-07	3.48	LV	CELLSTATES	EC5.0	control_RBM20	8	18
TMEM233	1.32	0.0474	0.0475	0.151	6.46	14.9	0.000253	1.32	LV	CELLSTATES	EC5.0	control_RBM20	8	18
AC098850.3	1.31	0.0206	0.0264	0.104	5.92	18	6.73e-05	1.69	LV	CELLSTATES	EC5.0	control_RBM20	8	18
NINJ2	1.31	0.0257	0.0501	0.16	6.46	17.4	8.84e-05	1.59	LV	CELLSTATES	EC5.0	control_RBM20	8	18
TPO	1.2	0.0185	0.344	1.17	9.03	18.6	5.28e-05	1.73	LV	CELLSTATES	EC5.0	control_RBM20	8	18
ATP7B	1.19	0.0174	0.0438	0.129	6.22	19.2	4.1e-05	1.76	LV	CELLSTATES	EC5.0	control_RBM20	8	18
ITGA5	1.15	0.0185	0.103	0.292	7.25	18.5	5.43e-05	1.73	LV	CELLSTATES	EC5.0	control_RBM20	8	18
ABCA5	1.13	0.0319	0.0414	0.132	6.21	16.3	0.000142	1.5	LV	CELLSTATES	EC5.0	control_RBM20	8	18
AL445426.1	1.11	0.018	0.158	0.44	7.81	19	4.41e-05	1.74	LV	CELLSTATES	EC5.0	control_RBM20	8	18
ARHGAP26	1.11	0.00474	0.95	2.68	10.3	25.2	3.88e-06	2.32	LV	CELLSTATES	EC5.0	control_RBM20	8	18
CA8	1.09	0.0185	0.147	0.381	7.69	18.8	4.93e-05	1.73	LV	CELLSTATES	EC5.0	control_RBM20	8	18
CDK14	1.05	0.00474	0.303	0.868	8.73	25	4.29e-06	2.32	LV	CELLSTATES	EC5.0	control_RBM20	8	18
EMP1	1.03	0.0293	0.324	0.801	8.66	16.6	0.000122	1.53	LV	CELLSTATES	EC5.0	control_RBM20	8	18
INSR	1.02	0.0411	0.395	0.821	8.83	15.4	0.000201	1.39	LV	CELLSTATES	EC5.0	control_RBM20	8	18
IFNGR1	1.01	0.0161	0.275	0.591	8.33	19.9	3.07e-05	1.79	LV	CELLSTATES	EC5.0	control_RBM20	8	18
ZNF512	0.996	0.0481	0.0541	0.14	6.38	14.8	0.000266	1.32	LV	CELLSTATES	EC5.0	control_RBM20	8	18
TMEM63A	0.988	0.0269	0.0987	0.26	7.15	17	0.000105	1.57	LV	CELLSTATES	EC5.0	control_RBM20	8	18
ITGAV	0.985	0.032	0.145	0.385	7.7	16.2	0.000145	1.5	LV	CELLSTATES	EC5.0	control_RBM20	8	18
PRSS23	0.952	0.0185	0.193	0.452	7.95	18.6	5.36e-05	1.73	LV	CELLSTATES	EC5.0	control_RBM20	8	18
PDZD2	0.937	0.0199	0.813	2.05	9.96	18.2	6.13e-05	1.7	LV	CELLSTATES	EC5.0	control_RBM20	8	18
TMTC2	0.912	0.0269	0.194	0.429	7.91	17	0.000104	1.57	LV	CELLSTATES	EC5.0	control_RBM20	8	18
EPB41L5	0.911	0.0439	0.0805	0.198	6.85	15.2	0.000227	1.36	LV	CELLSTATES	EC5.0	control_RBM20	8	18

## Sheet: TTN_control
Gene	logFC	FDR	mean_exp_control	mean_exp_genotype	logCPM	F	PValue	FDR_plot	Region	annotation_level	cell_state	comparison	Observations_genotype	Observations_reference
HBB	3.89	9.62e-07	0.0132	0.14	5.9	51.9	2.56e-10	6.02	LV	CELLSTATES	EC5.0	control_TTN	12	18
HBA2	3.44	0.000595	0.00873	0.0533	5.11	25.7	2.47e-06	3.23	LV	CELLSTATES	EC5.0	control_TTN	12	18
NPPA	3.15	4.15e-05	0.00875	0.0791	5.55	35.4	6.37e-08	4.38	LV	CELLSTATES	EC5.0	control_TTN	12	18
HBA1	3.02	0.00827	0.00755	0.0339	4.76	16.9	9.32e-05	2.08	LV	CELLSTATES	EC5.0	control_TTN	12	18
COL25A1	2.95	9.62e-07	0.0311	0.253	6.75	51.9	2.6e-10	6.02	LV	CELLSTATES	EC5.0	control_TTN	12	18
MT1M	2.42	0.00144	0.0141	0.0773	5.71	22.8	7.78e-06	2.84	LV	CELLSTATES	EC5.0	control_TTN	12	18
DUSP2	2.4	0.000163	0.00954	0.0616	5.39	30	4.63e-07	3.79	LV	CELLSTATES	EC5.0	control_TTN	12	18
SLC7A2	2.37	0.0264	0.00252	0.023	4.32	13.4	0.000444	1.58	LV	CELLSTATES	EC5.0	control_TTN	12	18
DND1	2.2	0.0317	0.00448	0.0128	4.24	12.8	0.000593	1.5	LV	CELLSTATES	EC5.0	control_TTN	12	18
TMEM233	2.09	1.83e-06	0.0475	0.273	7.01	47.6	9.88e-10	5.74	LV	CELLSTATES	EC5.0	control_TTN	12	18
AC007216.2	2.08	0.0243	0.00367	0.0196	4.39	13.6	0.000399	1.61	LV	CELLSTATES	EC5.0	control_TTN	12	18
MMP28	1.98	1.64e-06	0.0192	0.117	5.97	48.9	6.56e-10	5.79	LV	CELLSTATES	EC5.0	control_TTN	12	18
DLGAP1-AS4	1.93	0.0254	0.00608	0.0353	4.98	13.5	0.000422	1.59	LV	CELLSTATES	EC5.0	control_TTN	12	18
MT1E	1.93	0.00633	0.0232	0.073	5.66	17.8	6.27e-05	2.2	LV	CELLSTATES	EC5.0	control_TTN	12	18
LINC02388	1.89	0.00447	0.122	0.629	8.06	19	3.83e-05	2.35	LV	CELLSTATES	EC5.0	control_TTN	12	18
SH3RF3	1.89	8.89e-06	0.0691	0.233	6.75	41	8.82e-09	5.05	LV	CELLSTATES	EC5.0	control_TTN	12	18
KCNB1	1.69	0.000948	0.0475	0.19	6.57	24	4.85e-06	3.02	LV	CELLSTATES	EC5.0	control_TTN	12	18
FKBP5	1.68	0.00404	0.391	1.89	9.58	19.3	3.32e-05	2.39	LV	CELLSTATES	EC5.0	control_TTN	12	18
NPPB	1.68	0.012	0.041	0.151	6.34	15.8	0.000151	1.92	LV	CELLSTATES	EC5.0	control_TTN	12	18
PLVAP	1.67	0.0209	0.0142	0.0558	5.3	14.2	0.000313	1.68	LV	CELLSTATES	EC5.0	control_TTN	12	18
ARL17B	1.66	0.00104	0.0781	0.196	6.86	23.7	5.43e-06	2.98	LV	CELLSTATES	EC5.0	control_TTN	12	18
CSRNP1	1.65	0.000874	0.0369	0.13	6.21	24.3	4.18e-06	3.06	LV	CELLSTATES	EC5.0	control_TTN	12	18
ATP7B	1.64	1.64e-06	0.0438	0.185	6.58	48.6	7.38e-10	5.79	LV	CELLSTATES	EC5.0	control_TTN	12	18
KCNN3	1.59	1.96e-06	0.0825	0.318	7.27	47	1.24e-09	5.71	LV	CELLSTATES	EC5.0	control_TTN	12	18
AC020637.1	1.5	0.0301	0.0835	0.311	7.26	13	0.000543	1.52	LV	CELLSTATES	EC5.0	control_TTN	12	18
TPO	1.47	0.000129	0.344	1.42	9.24	31.1	3.04e-07	3.89	LV	CELLSTATES	EC5.0	control_TTN	12	18
BAIAP2	1.46	0.00171	0.0267	0.104	5.95	22.3	9.48e-06	2.77	LV	CELLSTATES	EC5.0	control_TTN	12	18
ZFYVE28	1.43	0.0045	0.0309	0.11	6.01	18.9	3.94e-05	2.35	LV	CELLSTATES	EC5.0	control_TTN	12	18
MOB3B	1.39	0.0141	0.0206	0.0696	5.43	15.3	0.000187	1.85	LV	CELLSTATES	EC5.0	control_TTN	12	18
DOCK5	1.38	0.00309	0.0323	0.103	5.99	20.2	2.26e-05	2.51	LV	CELLSTATES	EC5.0	control_TTN	12	18
NINJ2	1.37	0.000227	0.0501	0.174	6.55	29	6.82e-07	3.64	LV	CELLSTATES	EC5.0	control_TTN	12	18
SNED1	1.36	8.89e-06	0.0826	0.31	7.26	41.3	8.09e-09	5.05	LV	CELLSTATES	EC5.0	control_TTN	12	18
GMNN	1.35	0.0344	0.023	0.065	5.49	12.5	0.000669	1.46	LV	CELLSTATES	EC5.0	control_TTN	12	18
PRDM11	1.34	0.0124	0.0158	0.0579	5.39	15.7	0.00016	1.91	LV	CELLSTATES	EC5.0	control_TTN	12	18
EPB41L5	1.33	6.69e-05	0.0805	0.273	7.15	33.6	1.21e-07	4.17	LV	CELLSTATES	EC5.0	control_TTN	12	18
RAB20	1.33	0.0282	0.0253	0.0879	5.79	13.1	0.000498	1.55	LV	CELLSTATES	EC5.0	control_TTN	12	18
AC002070.1	1.3	0.000129	0.109	0.372	7.56	31.2	2.93e-07	3.89	LV	CELLSTATES	EC5.0	control_TTN	12	18
AP002026.1	1.3	0.0226	0.0233	0.0889	5.83	13.9	0.000357	1.65	LV	CELLSTATES	EC5.0	control_TTN	12	18
STARD3	1.3	0.000227	0.0421	0.152	6.45	28.9	6.96e-07	3.64	LV	CELLSTATES	EC5.0	control_TTN	12	18
CA8	1.29	2.54e-05	0.147	0.467	7.87	37.5	2.98e-08	4.6	LV	CELLSTATES	EC5.0	control_TTN	12	18
ERN1	1.26	0.00486	0.0532	0.166	6.6	18.7	4.33e-05	2.31	LV	CELLSTATES	EC5.0	control_TTN	12	18
ARHGAP26	1.25	3.96e-05	0.95	3.2	10.5	35.9	5.35e-08	4.4	LV	CELLSTATES	EC5.0	control_TTN	12	18
DOCK9-AS1	1.25	0.00998	0.0241	0.0778	5.68	16.4	0.000116	2	LV	CELLSTATES	EC5.0	control_TTN	12	18
DLGAP1	1.23	0.00664	0.0683	0.218	6.91	17.7	6.7e-05	2.18	LV	CELLSTATES	EC5.0	control_TTN	12	18
AL136962.1	1.21	0.0106	0.081	0.256	7.1	16.2	0.000126	1.97	LV	CELLSTATES	EC5.0	control_TTN	12	18
AL445426.1	1.21	0.00189	0.158	0.51	7.98	21.8	1.18e-05	2.72	LV	CELLSTATES	EC5.0	control_TTN	12	18
RADIL	1.21	0.0273	0.0178	0.0463	5.22	13.3	0.000465	1.56	LV	CELLSTATES	EC5.0	control_TTN	12	18
KIAA1549	1.19	0.00449	0.104	0.365	7.52	18.9	3.88e-05	2.35	LV	CELLSTATES	EC5.0	control_TTN	12	18
CCND3	1.18	0.000447	0.272	0.866	8.69	26.5	1.77e-06	3.35	LV	CELLSTATES	EC5.0	control_TTN	12	18
IRAK3	1.18	0.000129	0.234	0.74	8.49	31	3.13e-07	3.89	LV	CELLSTATES	EC5.0	control_TTN	12	18
ITGA5	1.18	0.000447	0.103	0.307	7.32	26.7	1.66e-06	3.35	LV	CELLSTATES	EC5.0	control_TTN	12	18
SNTG2	1.18	0.0228	0.159	0.444	7.81	13.8	0.000363	1.64	LV	CELLSTATES	EC5.0	control_TTN	12	18
CYP1B1-AS1	1.16	0.00623	0.062	0.166	6.63	17.9	6.12e-05	2.21	LV	CELLSTATES	EC5.0	control_TTN	12	18
GRASP	1.15	0.000335	0.156	0.504	7.99	27.7	1.1e-06	3.47	LV	CELLSTATES	EC5.0	control_TTN	12	18
LIFR	1.15	0.00542	0.497	1.56	9.51	18.4	4.95e-05	2.27	LV	CELLSTATES	EC5.0	control_TTN	12	18
CTSH	1.14	0.000948	0.0792	0.221	6.96	24	4.85e-06	3.02	LV	CELLSTATES	EC5.0	control_TTN	12	18
PELI2	1.13	0.000447	0.0708	0.207	6.86	26.5	1.76e-06	3.35	LV	CELLSTATES	EC5.0	control_TTN	12	18
C2CD2	1.11	0.00762	0.0611	0.197	6.74	17.2	8.11e-05	2.12	LV	CELLSTATES	EC5.0	control_TTN	12	18
OTUD7A	1.11	0.00775	0.0421	0.13	6.21	17.1	8.39e-05	2.11	LV	CELLSTATES	EC5.0	control_TTN	12	18
HMCES	1.1	0.0197	0.0331	0.0793	5.78	14.4	0.000286	1.71	LV	CELLSTATES	EC5.0	control_TTN	12	18
SREBF2	1.1	0.000874	0.0778	0.228	7	24.4	4.12e-06	3.06	LV	CELLSTATES	EC5.0	control_TTN	12	18
CDK14	1.09	9.12e-05	0.303	0.881	8.75	32.5	1.81e-07	4.04	LV	CELLSTATES	EC5.0	control_TTN	12	18
AC005237.1	1.08	0.0124	0.0381	0.104	6.1	15.7	0.00016	1.91	LV	CELLSTATES	EC5.0	control_TTN	12	18
AC098850.3	1.05	0.0352	0.0264	0.0786	5.83	12.4	0.000709	1.45	LV	CELLSTATES	EC5.0	control_TTN	12	18
ADAMTS9-AS2	1.05	0.000592	0.39	1.06	9.06	25.7	2.4e-06	3.23	LV	CELLSTATES	EC5.0	control_TTN	12	18
MB	1.04	0.000335	0.305	0.729	8.61	27.5	1.18e-06	3.47	LV	CELLSTATES	EC5.0	control_TTN	12	18
MKNK2	1.04	0.0345	0.0208	0.062	5.54	12.4	0.00069	1.46	LV	CELLSTATES	EC5.0	control_TTN	12	18
AL591895.1	1.03	0.0242	0.0213	0.0686	5.65	13.7	0.000393	1.62	LV	CELLSTATES	EC5.0	control_TTN	12	18
TLN2	1.03	0.000335	0.235	0.666	8.4	27.6	1.16e-06	3.47	LV	CELLSTATES	EC5.0	control_TTN	12	18
AC002066.1	1.02	0.00718	0.0522	0.146	6.42	17.4	7.38e-05	2.14	LV	CELLSTATES	EC5.0	control_TTN	12	18
FAM20A	1.02	0.0423	0.0229	0.074	5.69	11.9	0.000881	1.37	LV	CELLSTATES	EC5.0	control_TTN	12	18
TMEM63A	1.02	0.00179	0.0987	0.285	7.3	22	1.07e-05	2.75	LV	CELLSTATES	EC5.0	control_TTN	12	18
EGFR	1.01	0.00179	0.221	0.681	8.4	22	1.06e-05	2.75	LV	CELLSTATES	EC5.0	control_TTN	12	18
KIAA1211L	1.01	0.0345	0.0491	0.136	6.42	12.4	0.000688	1.46	LV	CELLSTATES	EC5.0	control_TTN	12	18
LDLRAD4	1.01	6.69e-05	0.616	1.8	9.75	33.7	1.18e-07	4.17	LV	CELLSTATES	EC5.0	control_TTN	12	18
TNFAIP8	1	0.0118	0.0499	0.135	6.32	15.9	0.000146	1.93	LV	CELLSTATES	EC5.0	control_TTN	12	18
ELN	0.992	0.00309	0.133	0.306	7.41	20.3	2.22e-05	2.51	LV	CELLSTATES	EC5.0	control_TTN	12	18
CTDSPL	0.988	0.00405	0.0946	0.271	7.24	19.2	3.4e-05	2.39	LV	CELLSTATES	EC5.0	control_TTN	12	18
NOS1AP	0.985	0.0106	0.0736	0.2	6.9	16.2	0.000126	1.97	LV	CELLSTATES	EC5.0	control_TTN	12	18
GABARAPL1	0.98	0.0028	0.0737	0.155	6.57	20.7	1.87e-05	2.55	LV	CELLSTATES	EC5.0	control_TTN	12	18
ICAM2	0.976	0.0138	0.27	0.461	8.11	15.4	0.000181	1.86	LV	CELLSTATES	EC5.0	control_TTN	12	18
SEPT9	0.975	0.000663	0.125	0.358	7.58	25.2	2.93e-06	3.18	LV	CELLSTATES	EC5.0	control_TTN	12	18
AC004889.1	0.972	0.0304	0.0653	0.144	6.46	12.9	0.00055	1.52	LV	CELLSTATES	EC5.0	control_TTN	12	18
INSR	0.971	0.00224	0.395	0.875	8.9	21.3	1.44e-05	2.65	LV	CELLSTATES	EC5.0	control_TTN	12	18
TTC7A	0.97	0.0126	0.0628	0.177	6.66	15.6	0.000165	1.9	LV	CELLSTATES	EC5.0	control_TTN	12	18
INPP5K	0.942	0.0311	0.0342	0.0841	5.9	12.8	0.000577	1.51	LV	CELLSTATES	EC5.0	control_TTN	12	18
LSS	0.942	0.0264	0.0603	0.169	6.6	13.4	0.000443	1.58	LV	CELLSTATES	EC5.0	control_TTN	12	18
AP001528.2	0.938	0.0158	0.0872	0.217	7.04	15	0.000214	1.8	LV	CELLSTATES	EC5.0	control_TTN	12	18
MYO5C	0.932	0.0333	0.0485	0.138	6.4	12.6	0.000633	1.48	LV	CELLSTATES	EC5.0	control_TTN	12	18
SH3BGRL2	0.92	0.028	0.0595	0.15	6.51	13.2	0.000485	1.55	LV	CELLSTATES	EC5.0	control_TTN	12	18
SH3RF1	0.916	0.00189	0.154	0.352	7.64	21.8	1.16e-05	2.72	LV	CELLSTATES	EC5.0	control_TTN	12	18
UNC13B	0.913	0.00243	0.168	0.428	7.83	21	1.59e-05	2.62	LV	CELLSTATES	EC5.0	control_TTN	12	18
CLMN	0.91	0.00179	0.21	0.512	8.1	22	1.06e-05	2.75	LV	CELLSTATES	EC5.0	control_TTN	12	18
DENND3	0.91	0.00814	0.241	0.651	8.39	16.9	9.1e-05	2.09	LV	CELLSTATES	EC5.0	control_TTN	12	18
B4GALT1	0.908	0.00375	0.141	0.355	7.58	19.6	2.91e-05	2.43	LV	CELLSTATES	EC5.0	control_TTN	12	18
DENND2A	0.906	0.0153	0.103	0.285	7.28	15.1	0.000205	1.81	LV	CELLSTATES	EC5.0	control_TTN	12	18
IFNGR1	0.905	0.00348	0.275	0.592	8.36	19.8	2.67e-05	2.46	LV	CELLSTATES	EC5.0	control_TTN	12	18
TFDP2	0.904	0.0068	0.0806	0.2	6.91	17.6	6.92e-05	2.17	LV	CELLSTATES	EC5.0	control_TTN	12	18
GRB10	0.901	0.00329	0.523	1.41	9.48	20	2.46e-05	2.48	LV	CELLSTATES	EC5.0	control_TTN	12	18
SH2D3C	0.901	0.000606	0.275	0.697	8.49	25.6	2.57e-06	3.22	LV	CELLSTATES	EC5.0	control_TTN	12	18
DOCK9	0.887	0.00189	1.39	3.57	10.8	21.7	1.19e-05	2.72	LV	CELLSTATES	EC5.0	control_TTN	12	18
MAP4	0.886	0.00542	0.95	2.58	10.3	18.3	5.02e-05	2.27	LV	CELLSTATES	EC5.0	control_TTN	12	18
EEPD1	0.884	0.000948	0.31	0.775	8.66	23.9	4.87e-06	3.02	LV	CELLSTATES	EC5.0	control_TTN	12	18
TBC1D19	0.879	0.0345	0.0583	0.154	6.54	12.5	0.000681	1.46	LV	CELLSTATES	EC5.0	control_TTN	12	18
HERPUD1	0.876	0.00312	0.172	0.363	7.69	20.2	2.31e-05	2.51	LV	CELLSTATES	EC5.0	control_TTN	12	18
MAP2	0.876	0.00399	0.266	0.656	8.43	19.4	3.24e-05	2.4	LV	CELLSTATES	EC5.0	control_TTN	12	18
ATOH8	0.875	0.0344	0.0863	0.235	7.07	12.5	0.000672	1.46	LV	CELLSTATES	EC5.0	control_TTN	12	18
TLE1	0.864	0.00769	0.0954	0.234	7.09	17.2	8.25e-05	2.11	LV	CELLSTATES	EC5.0	control_TTN	12	18
FKTN	0.863	0.0448	0.0416	0.098	6.05	11.7	0.000969	1.35	LV	CELLSTATES	EC5.0	control_TTN	12	18
KLF12	0.862	0.0029	0.421	1.03	9.08	20.5	2.01e-05	2.54	LV	CELLSTATES	EC5.0	control_TTN	12	18
RASSF1	0.856	0.0221	0.182	0.392	7.84	14	0.00034	1.66	LV	CELLSTATES	EC5.0	control_TTN	12	18
LDLR	0.855	0.0421	0.0669	0.156	6.65	12	0.000865	1.38	LV	CELLSTATES	EC5.0	control_TTN	12	18
MAN2A1	0.843	0.0202	0.0858	0.196	6.85	14.3	0.000301	1.69	LV	CELLSTATES	EC5.0	control_TTN	12	18
TSC22D3	0.843	0.012	0.146	0.254	7.31	15.8	0.000151	1.92	LV	CELLSTATES	EC5.0	control_TTN	12	18
MEF2D	0.828	0.0448	0.0409	0.1	6.03	11.7	0.000969	1.35	LV	CELLSTATES	EC5.0	control_TTN	12	18
ZNF516	0.825	0.0444	0.0596	0.147	6.5	11.8	0.000945	1.35	LV	CELLSTATES	EC5.0	control_TTN	12	18
PDZD2	0.817	0.00722	0.813	2.03	10	17.4	7.55e-05	2.14	LV	CELLSTATES	EC5.0	control_TTN	12	18
PRSS23	0.817	0.0159	0.193	0.442	7.97	15	0.00022	1.8	LV	CELLSTATES	EC5.0	control_TTN	12	18
CPAMD8	0.815	0.0311	0.509	1.41	9.45	12.8	0.000573	1.51	LV	CELLSTATES	EC5.0	control_TTN	12	18
TMEM131	0.807	0.0029	0.112	0.255	7.25	20.5	1.97e-05	2.54	LV	CELLSTATES	EC5.0	control_TTN	12	18
APOLD1	0.805	0.0463	0.131	0.261	7.31	11.6	0.00103	1.33	LV	CELLSTATES	EC5.0	control_TTN	12	18
PRKX	0.789	0.0181	0.228	0.542	8.21	14.6	0.000255	1.74	LV	CELLSTATES	EC5.0	control_TTN	12	18
MYL2	0.787	0.0228	0.803	1.47	9.75	13.8	0.000364	1.64	LV	CELLSTATES	EC5.0	control_TTN	12	18
WDFY2	0.787	0.0226	0.0865	0.212	7	13.9	0.000357	1.65	LV	CELLSTATES	EC5.0	control_TTN	12	18
KLF9	0.782	0.0416	0.125	0.305	7.45	12	0.000848	1.38	LV	CELLSTATES	EC5.0	control_TTN	12	18
ITGA9	0.772	0.0123	0.345	0.764	8.71	15.7	0.000156	1.91	LV	CELLSTATES	EC5.0	control_TTN	12	18
RNF115	0.771	0.0315	0.299	0.692	8.53	12.8	0.000587	1.5	LV	CELLSTATES	EC5.0	control_TTN	12	18
CNTRL	0.764	0.0307	0.0682	0.161	6.64	12.9	0.000559	1.51	LV	CELLSTATES	EC5.0	control_TTN	12	18
DHRSX	0.761	0.0198	0.0952	0.211	6.99	14.3	0.000291	1.7	LV	CELLSTATES	EC5.0	control_TTN	12	18
SLCO3A1	0.759	0.00542	0.36	0.847	8.82	18.3	5.03e-05	2.27	LV	CELLSTATES	EC5.0	control_TTN	12	18
ACTC1	0.748	0.0243	0.416	0.767	8.85	13.6	0.000398	1.61	LV	CELLSTATES	EC5.0	control_TTN	12	18
CCDC7	0.743	0.0497	0.0734	0.172	6.75	11.4	0.00113	1.3	LV	CELLSTATES	EC5.0	control_TTN	12	18
PRELID2	0.73	0.0298	0.094	0.222	7.11	13	0.000531	1.53	LV	CELLSTATES	EC5.0	control_TTN	12	18
MTSS1	0.724	0.0282	0.312	0.676	8.55	13.2	0.000493	1.55	LV	CELLSTATES	EC5.0	control_TTN	12	18
ESYT2	0.723	0.0453	0.367	0.819	8.8	11.7	0.000985	1.34	LV	CELLSTATES	EC5.0	control_TTN	12	18
ITGAV	0.713	0.0299	0.145	0.317	7.52	13	0.000536	1.52	LV	CELLSTATES	EC5.0	control_TTN	12	18
XAF1	0.696	0.0124	0.326	0.693	8.62	15.7	0.000161	1.91	LV	CELLSTATES	EC5.0	control_TTN	12	18
HIP1	0.693	0.0159	0.461	1.02	9.13	15	0.000219	1.8	LV	CELLSTATES	EC5.0	control_TTN	12	18
ARMH4	0.685	0.0159	0.26	0.564	8.3	14.9	0.000221	1.8	LV	CELLSTATES	EC5.0	control_TTN	12	18
STK24	0.671	0.0326	0.158	0.341	7.64	12.7	0.000617	1.49	LV	CELLSTATES	EC5.0	control_TTN	12	18
KLF7	0.67	0.0241	0.28	0.604	8.38	13.7	0.00039	1.62	LV	CELLSTATES	EC5.0	control_TTN	12	18
SMARCA2	0.67	0.0209	0.334	0.711	8.64	14.2	0.000315	1.68	LV	CELLSTATES	EC5.0	control_TTN	12	18
SPRED2	0.663	0.046	0.152	0.326	7.6	11.6	0.00101	1.34	LV	CELLSTATES	EC5.0	control_TTN	12	18
ZNF251	0.66	0.0489	0.114	0.238	7.19	11.4	0.00111	1.31	LV	CELLSTATES	EC5.0	control_TTN	12	18
FGD4	0.649	0.0485	0.651	1.44	9.6	11.5	0.0011	1.31	LV	CELLSTATES	EC5.0	control_TTN	12	18
RASIP1	0.645	0.046	0.182	0.382	7.82	11.6	0.001	1.34	LV	CELLSTATES	EC5.0	control_TTN	12	18
NPTN	0.641	0.0484	0.146	0.308	7.55	11.5	0.00109	1.31	LV	CELLSTATES	EC5.0	control_TTN	12	18
PACSIN2	0.639	0.0485	0.178	0.382	7.78	11.5	0.0011	1.31	LV	CELLSTATES	EC5.0	control_TTN	12	18
AKT3	0.632	0.0438	0.858	1.82	9.96	11.8	0.000924	1.36	LV	CELLSTATES	EC5.0	control_TTN	12	18
EPAS1	0.622	0.0215	1.39	2.92	10.6	14.1	0.000329	1.67	LV	CELLSTATES	EC5.0	control_TTN	12	18
AKAP13	0.616	0.0311	0.548	1.1	9.26	12.8	0.000578	1.51	LV	CELLSTATES	EC5.0	control_TTN	12	18
PTPRM	0.608	0.0277	3.21	6.28	11.7	13.2	0.000477	1.56	LV	CELLSTATES	EC5.0	control_TTN	12	18
TPM1	0.582	0.0463	0.674	1.22	9.49	11.6	0.00103	1.33	LV	CELLSTATES	EC5.0	control_TTN	12	18
