# Supplementary material for: Pathogenic variants damage cell composition and single cell transcription in cardiomyopathies
Source: Science. Author manuscript; Available in PMC 2022 Oct 3. (PMC9528698; doi:10.1126/science.abo1984)
Supplement: Supp table 34.4 [file NIHMS1835045-supplement-Supp_table_34_4.xlsx]

## Sheet: Index
Column name	Description
Gene	Gene symbol, Ensembl 84
logFC	log2-fold change
FDR	False discovery rate; FDR is the PValue after (by default) Benjamini-Hochberg correction.
mean_exp_control	Mean expression values across controls
mean_exp_genotype	Mean expression values across disease samples
logCPM	logCPM is the average expression of all pseudobulked samples for that particular gene across all samples on the log2-scale expressed in counts per million (cpm, as calculated by edgeR after normalization).
F	Output of quasi-likelihood F-test
PValue	PValue is the nominal p-value derived from F
FDR_plot	-log10(False discovery rate)
Region	Studied region (LV or RV)
annotation_level	Cell-type or cell-state
cell_state/state	Specification which cell-type or state was analysed
comparison	Specification control_GENOTYPE
Observations_genotype	Numbers of Patients included in edgeR (patients with low number of nuclei have been excluded)
Observations_reference	Numbers of Patients included in edgeR (patients with low number of nuclei have been excluded)

## Sheet: control_LMNA
Gene	logFC	FDR	mean_exp_control	mean_exp_genotype	logCPM	F	PValue	FDR_plot	Region	annotation_level	cell_state	comparison	Observations_genotype	Observations_reference
AC125793.1	3.53	6.6e-07	0.043	0.00431	4.98	58.6	5.9e-11	6.18	LV	CELLSTATES	EC5.0	control_LMNA	12	18
MYH6	2.56	0.0027	0.0329	0.00656	4.77	22.6	9.65e-06	2.57	LV	CELLSTATES	EC5.0	control_LMNA	12	18
KCNJ1	2.41	0.00799	0.0169	0.00376	4.34	18.6	4.91e-05	2.1	LV	CELLSTATES	EC5.0	control_LMNA	12	18
TRIML2	2.38	0.0229	0.0352	0.00461	4.63	14.8	0.000251	1.64	LV	CELLSTATES	EC5.0	control_LMNA	12	18
CCL2	2.22	0.0125	0.0306	0.00808	4.66	16.8	0.000107	1.9	LV	CELLSTATES	EC5.0	control_LMNA	12	18
ENPEP	2.22	0.0434	0.0145	0.00245	4.16	12.4	0.00073	1.36	LV	CELLSTATES	EC5.0	control_LMNA	12	18
CFD	2.15	3.06e-05	0.207	0.0462	6.75	43.6	5.47e-09	4.51	LV	CELLSTATES	EC5.0	control_LMNA	12	18
APOD	2.13	0.00514	0.284	0.0365	7	20.2	2.52e-05	2.29	LV	CELLSTATES	EC5.0	control_LMNA	12	18
KCNV2	2.06	0.0272	0.0142	0.00364	4.21	14.2	0.000334	1.57	LV	CELLSTATES	EC5.0	control_LMNA	12	18
AXL	2.04	0.037	0.0151	0.00406	4.24	13.1	0.000532	1.43	LV	CELLSTATES	EC5.0	control_LMNA	12	18
GABRR2	1.96	0.0273	0.0148	0.00618	4.37	14.1	0.000342	1.56	LV	CELLSTATES	EC5.0	control_LMNA	12	18
TIMP1	1.92	0.00437	0.0865	0.0173	5.54	20.8	2e-05	2.36	LV	CELLSTATES	EC5.0	control_LMNA	12	18
AC017002.5	1.89	0.000166	0.144	0.0532	6.54	35.7	7.43e-08	3.78	LV	CELLSTATES	EC5.0	control_LMNA	12	18
CAHM	1.88	0.0374	0.0142	0.00513	4.27	13.1	0.000549	1.43	LV	CELLSTATES	EC5.0	control_LMNA	12	18
IGFBP5	1.88	0.00195	0.0897	0.0229	5.79	23.8	6.1e-06	2.71	LV	CELLSTATES	EC5.0	control_LMNA	12	18
AGT	1.87	0.0263	0.0234	0.00692	4.61	14.3	0.00032	1.58	LV	CELLSTATES	EC5.0	control_LMNA	12	18
ADAMTS9-AS1	1.85	0.000984	0.128	0.0547	6.57	27	1.76e-06	3.01	LV	CELLSTATES	EC5.0	control_LMNA	12	18
LINGO2	1.85	0.0438	0.0259	0.00529	4.5	12.4	0.000747	1.36	LV	CELLSTATES	EC5.0	control_LMNA	12	18
LINC01836	1.84	0.0314	0.0174	0.00863	4.48	13.7	0.000419	1.5	LV	CELLSTATES	EC5.0	control_LMNA	12	18
CCDC196	1.82	0.0322	0.0176	0.00576	4.41	13.6	0.000436	1.49	LV	CELLSTATES	EC5.0	control_LMNA	12	18
NRXN1	1.79	0.0374	0.0746	0.0247	5.63	13	0.000555	1.43	LV	CELLSTATES	EC5.0	control_LMNA	12	18
AC097515.1	1.75	0.00643	0.0353	0.0161	5.12	19.5	3.35e-05	2.19	LV	CELLSTATES	EC5.0	control_LMNA	12	18
PFKFB2	1.75	0.0262	0.0184	0.00801	4.55	14.3	0.000315	1.58	LV	CELLSTATES	EC5.0	control_LMNA	12	18
C7	1.74	0.00301	0.0649	0.0266	5.56	22.3	1.1e-05	2.52	LV	CELLSTATES	EC5.0	control_LMNA	12	18
MT-ND6	1.72	0.02	0.0259	0.0116	4.81	15.2	0.000212	1.7	LV	CELLSTATES	EC5.0	control_LMNA	12	18
CLMAT3	1.7	0.00514	0.0385	0.0183	5.23	20.2	2.53e-05	2.29	LV	CELLSTATES	EC5.0	control_LMNA	12	18
CLCF1	1.67	0.0113	0.0259	0.0119	4.86	17.1	9.39e-05	1.95	LV	CELLSTATES	EC5.0	control_LMNA	12	18
IGFBP6	1.64	0.0374	0.0341	0.0107	4.76	13	0.000559	1.43	LV	CELLSTATES	EC5.0	control_LMNA	12	18
AL356277.3	1.63	0.0372	0.0236	0.0106	4.72	13.1	0.000539	1.43	LV	CELLSTATES	EC5.0	control_LMNA	12	18
NEURL1	1.59	0.0462	0.0177	0.00784	4.53	12.1	0.000843	1.34	LV	CELLSTATES	EC5.0	control_LMNA	12	18
AL450998.2	1.58	0.00799	0.0397	0.02	5.19	18.6	4.93e-05	2.1	LV	CELLSTATES	EC5.0	control_LMNA	12	18
C4orf19	1.57	0.00147	0.0597	0.0272	5.55	25.1	3.56e-06	2.83	LV	CELLSTATES	EC5.0	control_LMNA	12	18
AC093801.1	1.53	0.00119	0.171	0.0974	7.02	26.1	2.46e-06	2.92	LV	CELLSTATES	EC5.0	control_LMNA	12	18
RHD	1.5	0.0223	0.0539	0.0323	5.66	14.9	0.000238	1.65	LV	CELLSTATES	EC5.0	control_LMNA	12	18
AC011306.1	1.49	0.0358	0.0213	0.0129	4.75	13.3	0.000496	1.45	LV	CELLSTATES	EC5.0	control_LMNA	12	18
DCN	1.48	0.00205	0.229	0.107	7.31	23.5	6.77e-06	2.69	LV	CELLSTATES	EC5.0	control_LMNA	12	18
FHL2	1.48	0.00426	0.32	0.144	7.71	21	1.87e-05	2.37	LV	CELLSTATES	EC5.0	control_LMNA	12	18
GPR17	1.48	0.042	0.0328	0.0163	5.03	12.6	0.000684	1.38	LV	CELLSTATES	EC5.0	control_LMNA	12	18
AC112487.1	1.47	0.00378	0.183	0.0985	7.06	21.4	1.59e-05	2.42	LV	CELLSTATES	EC5.0	control_LMNA	12	18
TRDN-AS1	1.47	0.00495	0.104	0.0461	6.22	20.4	2.35e-05	2.31	LV	CELLSTATES	EC5.0	control_LMNA	12	18
AC073167.1	1.45	0.000594	0.152	0.0838	6.85	29.4	7.03e-07	3.23	LV	CELLSTATES	EC5.0	control_LMNA	12	18
AC114760.2	1.45	0.046	0.0374	0.0169	5.05	12.2	0.000827	1.34	LV	CELLSTATES	EC5.0	control_LMNA	12	18
PLEKHO1	1.45	0.0447	0.0245	0.0159	4.8	12.3	0.000772	1.35	LV	CELLSTATES	EC5.0	control_LMNA	12	18
CDH13	1.44	5.13e-05	0.977	0.537	9.3	40.7	1.38e-08	4.29	LV	CELLSTATES	EC5.0	control_LMNA	12	18
NTN4	1.4	0.00332	0.0996	0.0552	6.2	21.8	1.33e-05	2.48	LV	CELLSTATES	EC5.0	control_LMNA	12	18
AP001439.1	1.36	0.0232	0.0519	0.0287	5.44	14.7	0.000257	1.63	LV	CELLSTATES	EC5.0	control_LMNA	12	18
AC018616.1	1.32	0.00806	0.0803	0.0516	6.09	18.5	5.09e-05	2.09	LV	CELLSTATES	EC5.0	control_LMNA	12	18
AC046158.1	1.32	0.0438	0.0257	0.0174	4.96	12.4	0.000746	1.36	LV	CELLSTATES	EC5.0	control_LMNA	12	18
AL138828.1	1.3	0.0015	0.212	0.114	7.19	25	3.81e-06	2.82	LV	CELLSTATES	EC5.0	control_LMNA	12	18
LIN7B	1.3	0.042	0.0256	0.0192	5.02	12.6	0.000665	1.38	LV	CELLSTATES	EC5.0	control_LMNA	12	18
AC010168.1	1.29	0.032	0.0444	0.0217	5.18	13.6	0.00043	1.49	LV	CELLSTATES	EC5.0	control_LMNA	12	18
EFR3B	1.29	0.00842	0.066	0.0396	5.66	18.3	5.65e-05	2.07	LV	CELLSTATES	EC5.0	control_LMNA	12	18
TECRL	1.29	0.0449	0.0727	0.0426	5.95	12.3	0.000789	1.35	LV	CELLSTATES	EC5.0	control_LMNA	12	18
AL357055.3	1.27	0.042	0.0357	0.0198	5.11	12.6	0.000675	1.38	LV	CELLSTATES	EC5.0	control_LMNA	12	18
NOCT	1.27	0.0199	0.051	0.0319	5.6	15.2	0.000209	1.7	LV	CELLSTATES	EC5.0	control_LMNA	12	18
AL157871.4	1.26	0.000984	0.354	0.188	7.94	27	1.74e-06	3.01	LV	CELLSTATES	EC5.0	control_LMNA	12	18
CYYR1-AS1	1.24	0.00168	0.281	0.179	7.67	24.2	5.03e-06	2.77	LV	CELLSTATES	EC5.0	control_LMNA	12	18
AC068599.1	1.22	0.0247	0.106	0.0574	6.24	14.5	0.000285	1.61	LV	CELLSTATES	EC5.0	control_LMNA	12	18
AL357507.1	1.14	0.0262	0.197	0.142	7.13	14.3	0.000314	1.58	LV	CELLSTATES	EC5.0	control_LMNA	12	18
MAGI1-AS1	1.14	0.0497	0.0695	0.0495	5.95	11.9	0.000939	1.3	LV	CELLSTATES	EC5.0	control_LMNA	12	18
NTHL1	1.13	0.0462	0.0591	0.0426	5.76	12.1	0.000838	1.34	LV	CELLSTATES	EC5.0	control_LMNA	12	18
RARRES1	1.11	0.0186	0.0666	0.0454	5.87	15.5	0.000185	1.73	LV	CELLSTATES	EC5.0	control_LMNA	12	18
AC243964.2	1.09	0.00676	0.108	0.071	6.45	19.3	3.75e-05	2.17	LV	CELLSTATES	EC5.0	control_LMNA	12	18
SPINT2	1.09	0.0301	0.0879	0.0604	6.24	13.8	0.000391	1.52	LV	CELLSTATES	EC5.0	control_LMNA	12	18
MEOX1	1.06	0.0128	0.111	0.0764	6.45	16.7	0.000111	1.89	LV	CELLSTATES	EC5.0	control_LMNA	12	18
MPP5	1.03	0.0015	0.135	0.0998	6.74	24.9	3.9e-06	2.82	LV	CELLSTATES	EC5.0	control_LMNA	12	18
SLC16A4	1.02	0.042	0.0958	0.0579	6.19	12.6	0.000689	1.38	LV	CELLSTATES	EC5.0	control_LMNA	12	18
CEACAM1	1.01	0.0163	0.0988	0.0666	6.27	15.9	0.000156	1.79	LV	CELLSTATES	EC5.0	control_LMNA	12	18
CYTOR	1.01	0.0229	0.128	0.0891	6.58	14.8	0.000248	1.64	LV	CELLSTATES	EC5.0	control_LMNA	12	18
ZFP82	1.01	0.0457	0.0393	0.0347	5.44	12.2	0.000814	1.34	LV	CELLSTATES	EC5.0	control_LMNA	12	18
ESR2	0.954	0.03	0.544	0.372	8.63	13.8	0.000386	1.52	LV	CELLSTATES	EC5.0	control_LMNA	12	18
AC006160.1	0.945	0.042	0.114	0.0838	6.51	12.6	0.000687	1.38	LV	CELLSTATES	EC5.0	control_LMNA	12	18
FCN3	0.937	0.0497	0.204	0.121	7.05	11.9	0.00093	1.3	LV	CELLSTATES	EC5.0	control_LMNA	12	18
AL138689.2	0.896	0.0462	0.0898	0.0767	6.35	12.1	0.000847	1.34	LV	CELLSTATES	EC5.0	control_LMNA	12	18
A2ML1-AS1	0.866	0.0424	0.129	0.11	6.81	12.5	0.000709	1.37	LV	CELLSTATES	EC5.0	control_LMNA	12	18
AP003086.2	0.865	0.0314	0.237	0.191	7.55	13.7	0.000416	1.5	LV	CELLSTATES	EC5.0	control_LMNA	12	18
UBE2J1	0.862	0.0104	0.232	0.177	7.43	17.4	8.02e-05	1.98	LV	CELLSTATES	EC5.0	control_LMNA	12	18
IPO9-AS1	0.857	0.0101	0.276	0.192	7.68	17.6	7.41e-05	2	LV	CELLSTATES	EC5.0	control_LMNA	12	18
SLC38A2	0.775	0.0438	0.179	0.163	7.19	12.4	0.000749	1.36	LV	CELLSTATES	EC5.0	control_LMNA	12	18
PDGFB	0.745	0.0395	0.181	0.175	7.23	12.8	0.000611	1.4	LV	CELLSTATES	EC5.0	control_LMNA	12	18
CD34	0.733	0.0313	0.506	0.479	8.63	13.7	0.000411	1.5	LV	CELLSTATES	EC5.0	control_LMNA	12	18

## Sheet: control_PKP2
Gene	logFC	FDR	mean_exp_control	mean_exp_genotype	logCPM	F	PValue	FDR_plot	Region	annotation_level	cell_state	comparison	Observations_genotype	Observations_reference
SPRED3	3.99	0.00308	0.0139	0	4.4	20.1	3.05e-05	2.51	LV	CELLSTATES	EC5.0	control_PKP2	6	18
AC112196.1	3.71	0.00966	0.0141	0	4.38	16.2	0.000152	2.01	LV	CELLSTATES	EC5.0	control_PKP2	6	18
ASB2	3.36	0.0301	0.0208	0	4.4	12.5	0.000747	1.52	LV	CELLSTATES	EC5.0	control_PKP2	6	18
AC022034.2	3.04	0.00844	0.018	0.00168	4.66	16.4	0.000128	2.07	LV	CELLSTATES	EC5.0	control_PKP2	6	18
CHD4	2.95	0.000441	0.0193	0.00396	4.86	26.2	2.63e-06	3.36	LV	CELLSTATES	EC5.0	control_PKP2	6	18
TGFBI	2.88	0.0331	0.0208	0.000882	4.47	12.1	0.000866	1.48	LV	CELLSTATES	EC5.0	control_PKP2	6	18
PLA2G2A	2.82	0.0496	0.0369	0.00244	4.75	10.8	0.00159	1.3	LV	CELLSTATES	EC5.0	control_PKP2	6	18
MYH6	2.56	0.0112	0.0329	0.00598	5.08	15.6	0.000187	1.95	LV	CELLSTATES	EC5.0	control_PKP2	6	18
AC015914.1	2.52	0.029	0.0162	0.00269	4.61	12.6	0.000702	1.54	LV	CELLSTATES	EC5.0	control_PKP2	6	18
CTSC	2.47	0.0268	0.0167	0.00193	4.58	12.8	0.000628	1.57	LV	CELLSTATES	EC5.0	control_PKP2	6	18
LINC02202	2.44	0.0393	0.0143	0.00143	4.44	11.6	0.00111	1.41	LV	CELLSTATES	EC5.0	control_PKP2	6	18
SOCS3	2.37	0.000223	0.0639	0.0112	5.61	28.9	9.41e-07	3.65	LV	CELLSTATES	EC5.0	control_PKP2	6	18
AC093801.1	2.34	2.31e-07	0.171	0.0517	7.16	57.5	1.06e-10	6.64	LV	CELLSTATES	EC5.0	control_PKP2	6	18
FAM43A	2.33	0.00117	0.0413	0.0132	5.56	22.9	9.02e-06	2.93	LV	CELLSTATES	EC5.0	control_PKP2	6	18
AL391121.1	2.31	0.0479	0.0126	0.00158	4.44	10.9	0.00149	1.32	LV	CELLSTATES	EC5.0	control_PKP2	6	18
LINC01836	2.3	0.021	0.0174	0.00429	4.71	13.6	0.000446	1.68	LV	CELLSTATES	EC5.0	control_PKP2	6	18
PFKFB2	2.29	0.0268	0.0184	0.00466	4.76	12.8	0.000621	1.57	LV	CELLSTATES	EC5.0	control_PKP2	6	18
HIST1H4C	2.23	0.00986	0.0234	0.00702	4.92	15.9	0.000158	2.01	LV	CELLSTATES	EC5.0	control_PKP2	6	18
LGALS2	2.23	0.0251	0.0273	0.00563	4.91	13	0.000572	1.6	LV	CELLSTATES	EC5.0	control_PKP2	6	18
PLEKHO1	2.23	0.00924	0.0245	0.00587	4.97	16.2	0.000144	2.03	LV	CELLSTATES	EC5.0	control_PKP2	6	18
KCNJ1	2.22	0.0362	0.0169	0.00367	4.64	11.8	0.000986	1.44	LV	CELLSTATES	EC5.0	control_PKP2	6	18
LAMA4	2.19	2.76e-05	0.0852	0.0223	6.2	36.6	6.27e-08	4.56	LV	CELLSTATES	EC5.0	control_PKP2	6	18
AC104532.2	2.17	0.0422	0.0141	0.0032	4.56	11.3	0.00126	1.37	LV	CELLSTATES	EC5.0	control_PKP2	6	18
SOX4	2.11	0.00461	0.04	0.0101	5.31	18.5	5.32e-05	2.34	LV	CELLSTATES	EC5.0	control_PKP2	6	18
AC025580.1	2.08	0.0481	0.0244	0.00525	4.77	10.9	0.00151	1.32	LV	CELLSTATES	EC5.0	control_PKP2	6	18
AC110491.2	2.04	0.0227	0.0184	0.00557	4.73	13.3	0.000506	1.64	LV	CELLSTATES	EC5.0	control_PKP2	6	18
PPP1R3B	2.03	0.0226	0.0228	0.00592	4.84	13.3	0.000502	1.65	LV	CELLSTATES	EC5.0	control_PKP2	6	18
SCRN1	1.99	0.0412	0.0185	0.00443	4.73	11.4	0.00122	1.39	LV	CELLSTATES	EC5.0	control_PKP2	6	18
TBX20	1.99	0.0395	0.0136	0.00687	4.71	11.5	0.00113	1.4	LV	CELLSTATES	EC5.0	control_PKP2	6	18
TNFRSF14-AS1	1.98	0.0336	0.0165	0.00613	4.71	12.1	0.000886	1.47	LV	CELLSTATES	EC5.0	control_PKP2	6	18
AC017002.5	1.96	0.000438	0.144	0.0424	6.79	26.3	2.51e-06	3.36	LV	CELLSTATES	EC5.0	control_PKP2	6	18
AC097515.1	1.96	0.0065	0.0353	0.0115	5.35	17.3	8.75e-05	2.19	LV	CELLSTATES	EC5.0	control_PKP2	6	18
CYB561D1	1.95	0.0134	0.0338	0.0108	5.21	15	0.000242	1.87	LV	CELLSTATES	EC5.0	control_PKP2	6	18
DOK5	1.95	0.0313	0.0468	0.0133	5.53	12.3	0.00079	1.5	LV	CELLSTATES	EC5.0	control_PKP2	6	18
CORIN	1.94	0.0472	0.0224	0.00601	4.78	11	0.00145	1.33	LV	CELLSTATES	EC5.0	control_PKP2	6	18
FBN2	1.92	0.0366	0.0245	0.00766	4.95	11.8	0.00101	1.44	LV	CELLSTATES	EC5.0	control_PKP2	6	18
SLC16A1	1.91	0.0416	0.0181	0.00528	4.73	11.3	0.00123	1.38	LV	CELLSTATES	EC5.0	control_PKP2	6	18
ADAMTS9-AS1	1.9	0.00287	0.128	0.0439	6.82	20.1	2.79e-05	2.54	LV	CELLSTATES	EC5.0	control_PKP2	6	18
ASAP3	1.89	0.0313	0.0251	0.00662	4.91	12.3	0.000784	1.5	LV	CELLSTATES	EC5.0	control_PKP2	6	18
SNAI3-AS1	1.84	0.0371	0.022	0.00678	4.89	11.7	0.00104	1.43	LV	CELLSTATES	EC5.0	control_PKP2	6	18
TM4SF18	1.84	0.00852	0.0404	0.0127	5.34	16.4	0.00013	2.07	LV	CELLSTATES	EC5.0	control_PKP2	6	18
RHD	1.83	0.0135	0.0539	0.0207	5.85	14.9	0.00025	1.87	LV	CELLSTATES	EC5.0	control_PKP2	6	18
GRB14	1.77	0.00824	0.0405	0.0136	5.43	16.6	0.000122	2.08	LV	CELLSTATES	EC5.0	control_PKP2	6	18
PDE1C	1.69	0.024	0.0481	0.0202	5.76	13.1	0.000542	1.62	LV	CELLSTATES	EC5.0	control_PKP2	6	18
ZNF608	1.69	0.00436	0.0711	0.0311	6.06	18.7	4.93e-05	2.36	LV	CELLSTATES	EC5.0	control_PKP2	6	18
TRDN-AS1	1.66	0.00756	0.104	0.0327	6.43	16.8	0.00011	2.12	LV	CELLSTATES	EC5.0	control_PKP2	6	18
IL33	1.65	0.0366	0.0444	0.0152	5.48	11.8	0.00102	1.44	LV	CELLSTATES	EC5.0	control_PKP2	6	18
TNFSF10	1.6	0.000307	0.174	0.0695	7.1	27.5	1.61e-06	3.51	LV	CELLSTATES	EC5.0	control_PKP2	6	18
ACSL1	1.56	0.0479	0.0241	0.0127	5.12	10.9	0.00148	1.32	LV	CELLSTATES	EC5.0	control_PKP2	6	18
PLK2	1.56	0.0125	0.089	0.0255	6.09	15.2	0.000219	1.9	LV	CELLSTATES	EC5.0	control_PKP2	6	18
AL603840.1	1.54	0.013	0.0639	0.0226	5.84	15.1	0.000231	1.88	LV	CELLSTATES	EC5.0	control_PKP2	6	18
SAT1	1.53	0.00576	0.505	0.131	8.49	17.8	7.31e-05	2.24	LV	CELLSTATES	EC5.0	control_PKP2	6	18
FHL2	1.52	0.00819	0.32	0.118	7.93	16.6	0.00012	2.09	LV	CELLSTATES	EC5.0	control_PKP2	6	18
FP236383.1	1.52	0.00066	0.127	0.0694	6.86	24.8	4.39e-06	3.18	LV	CELLSTATES	EC5.0	control_PKP2	6	18
KLHL4	1.51	0.0106	0.0515	0.0207	5.71	15.7	0.000173	1.97	LV	CELLSTATES	EC5.0	control_PKP2	6	18
TECRL	1.51	0.035	0.0727	0.0311	6.15	11.9	0.000944	1.46	LV	CELLSTATES	EC5.0	control_PKP2	6	18
DAPK2	1.5	0.00492	0.0906	0.0459	6.42	18.3	5.85e-05	2.31	LV	CELLSTATES	EC5.0	control_PKP2	6	18
AC068234.1	1.48	0.0319	0.0294	0.0155	5.26	12.2	0.000813	1.5	LV	CELLSTATES	EC5.0	control_PKP2	6	18
AP001439.1	1.48	0.0218	0.0519	0.0202	5.64	13.5	0.000472	1.66	LV	CELLSTATES	EC5.0	control_PKP2	6	18
C4orf19	1.48	0.0121	0.0597	0.0229	5.8	15.3	0.000209	1.92	LV	CELLSTATES	EC5.0	control_PKP2	6	18
CDH2	1.48	0.0393	0.0567	0.0267	5.95	11.6	0.00111	1.41	LV	CELLSTATES	EC5.0	control_PKP2	6	18
MLIP	1.48	0.0395	0.104	0.0423	6.49	11.5	0.00114	1.4	LV	CELLSTATES	EC5.0	control_PKP2	6	18
KDR	1.45	0.00066	0.239	0.117	7.6	24.8	4.42e-06	3.18	LV	CELLSTATES	EC5.0	control_PKP2	6	18
SPAG1	1.45	0.00128	0.0829	0.0425	6.33	22.6	1.02e-05	2.89	LV	CELLSTATES	EC5.0	control_PKP2	6	18
SLC38A2	1.43	0.000172	0.179	0.0829	7.23	29.8	6.78e-07	3.76	LV	CELLSTATES	EC5.0	control_PKP2	6	18
AC018616.1	1.41	0.0135	0.0803	0.0396	6.27	14.9	0.000248	1.87	LV	CELLSTATES	EC5.0	control_PKP2	6	18
ADAMTS9	1.41	0.0115	0.82	0.35	9.31	15.5	0.000194	1.94	LV	CELLSTATES	EC5.0	control_PKP2	6	18
CD34	1.41	4.38e-05	0.506	0.259	8.65	34.4	1.36e-07	4.36	LV	CELLSTATES	EC5.0	control_PKP2	6	18
AC074033.1	1.4	0.00756	0.0833	0.0417	6.3	16.9	0.000108	2.12	LV	CELLSTATES	EC5.0	control_PKP2	6	18
AC112487.1	1.4	0.00576	0.183	0.103	7.3	17.8	7.3e-05	2.24	LV	CELLSTATES	EC5.0	control_PKP2	6	18
C8orf33	1.39	0.0138	0.0771	0.0345	6.09	14.8	0.000256	1.86	LV	CELLSTATES	EC5.0	control_PKP2	6	18
C9orf41-AS1	1.38	0.0419	0.0378	0.0223	5.49	11.3	0.00125	1.38	LV	CELLSTATES	EC5.0	control_PKP2	6	18
PRICKLE1	1.38	0.0297	0.0457	0.0232	5.59	12.5	0.000727	1.53	LV	CELLSTATES	EC5.0	control_PKP2	6	18
GIMAP7	1.35	0.000939	0.238	0.0938	7.42	23.6	6.89e-06	3.03	LV	CELLSTATES	EC5.0	control_PKP2	6	18
EFR3B	1.34	0.0073	0.066	0.0262	5.9	17	0.000102	2.14	LV	CELLSTATES	EC5.0	control_PKP2	6	18
FADS3	1.33	0.0065	0.131	0.0661	6.86	17.3	8.82e-05	2.19	LV	CELLSTATES	EC5.0	control_PKP2	6	18
FAM129A	1.32	0.0364	0.0655	0.0252	5.9	11.8	0.000995	1.44	LV	CELLSTATES	EC5.0	control_PKP2	6	18
SESN3	1.32	0.0267	0.0421	0.0206	5.53	12.9	0.000617	1.57	LV	CELLSTATES	EC5.0	control_PKP2	6	18
AL138689.2	1.3	0.00343	0.0898	0.0529	6.44	19.5	3.54e-05	2.46	LV	CELLSTATES	EC5.0	control_PKP2	6	18
RASSF9	1.3	0.0482	0.0486	0.0276	5.72	10.9	0.00152	1.32	LV	CELLSTATES	EC5.0	control_PKP2	6	18
AL606489.1	1.28	0.0152	0.0736	0.044	6.19	14.5	0.000295	1.82	LV	CELLSTATES	EC5.0	control_PKP2	6	18
CDH13	1.28	0.000153	0.977	0.485	9.53	30.2	5.89e-07	3.82	LV	CELLSTATES	EC5.0	control_PKP2	6	18
KITLG	1.28	0.0177	0.0834	0.0437	6.24	14.1	0.000356	1.75	LV	CELLSTATES	EC5.0	control_PKP2	6	18
RARRES1	1.28	0.0134	0.0666	0.0368	6.03	15	0.000243	1.87	LV	CELLSTATES	EC5.0	control_PKP2	6	18
RGS5	1.27	0.0301	0.068	0.0285	5.93	12.4	0.000748	1.52	LV	CELLSTATES	EC5.0	control_PKP2	6	18
RAMP3	1.26	0.00492	0.219	0.105	7.4	18.3	5.87e-05	2.31	LV	CELLSTATES	EC5.0	control_PKP2	6	18
KNOP1	1.25	0.0143	0.0846	0.0434	6.24	14.7	0.00027	1.84	LV	CELLSTATES	EC5.0	control_PKP2	6	18
TBX3	1.25	0.00427	0.141	0.0816	6.97	18.8	4.78e-05	2.37	LV	CELLSTATES	EC5.0	control_PKP2	6	18
CD200	1.23	0.0166	0.186	0.112	7.34	14.3	0.000328	1.78	LV	CELLSTATES	EC5.0	control_PKP2	6	18
CEACAM1	1.23	0.0169	0.0988	0.0493	6.42	14.2	0.000336	1.77	LV	CELLSTATES	EC5.0	control_PKP2	6	18
MT-ND3	1.23	0.029	0.207	0.091	7.39	12.6	0.000699	1.54	LV	CELLSTATES	EC5.0	control_PKP2	6	18
TC2N	1.23	0.046	0.0748	0.0417	6.18	11.1	0.0014	1.34	LV	CELLSTATES	EC5.0	control_PKP2	6	18
TPM2	1.23	0.035	0.0675	0.0244	5.88	11.9	0.000935	1.46	LV	CELLSTATES	EC5.0	control_PKP2	6	18
AC010976.2	1.21	0.0178	0.103	0.0509	6.49	14.1	0.00036	1.75	LV	CELLSTATES	EC5.0	control_PKP2	6	18
AC007743.1	1.2	0.0472	0.101	0.0578	6.57	11	0.00145	1.33	LV	CELLSTATES	EC5.0	control_PKP2	6	18
STK38L	1.2	0.00403	0.191	0.107	7.34	19	4.4e-05	2.39	LV	CELLSTATES	EC5.0	control_PKP2	6	18
MT-ND1	1.19	0.016	0.153	0.0571	6.86	14.4	0.000314	1.8	LV	CELLSTATES	EC5.0	control_PKP2	6	18
NOCT	1.19	0.0479	0.051	0.03	5.79	10.9	0.00149	1.32	LV	CELLSTATES	EC5.0	control_PKP2	6	18
MIR4435-2HG	1.18	0.0196	0.486	0.248	8.55	13.8	0.000409	1.71	LV	CELLSTATES	EC5.0	control_PKP2	6	18
AL357507.1	1.17	0.0395	0.197	0.107	7.34	11.5	0.00114	1.4	LV	CELLSTATES	EC5.0	control_PKP2	6	18
GNAI1	1.17	0.0144	0.118	0.0699	6.77	14.7	0.000273	1.84	LV	CELLSTATES	EC5.0	control_PKP2	6	18
HPS3	1.17	0.0408	0.0702	0.0283	5.89	11.4	0.00119	1.39	LV	CELLSTATES	EC5.0	control_PKP2	6	18
MYO18A	1.17	0.0391	0.0578	0.0345	5.91	11.6	0.0011	1.41	LV	CELLSTATES	EC5.0	control_PKP2	6	18
NRN1	1.16	0.0365	0.053	0.0346	5.89	11.8	0.00101	1.44	LV	CELLSTATES	EC5.0	control_PKP2	6	18
HRH1	1.15	0.0185	0.108	0.0536	6.53	13.9	0.000379	1.73	LV	CELLSTATES	EC5.0	control_PKP2	6	18
VEGFC	1.15	0.00828	0.889	0.487	9.37	16.5	0.000124	2.08	LV	CELLSTATES	EC5.0	control_PKP2	6	18
CLIC5	1.14	0.000664	0.511	0.297	8.69	24.7	4.6e-06	3.18	LV	CELLSTATES	EC5.0	control_PKP2	6	18
FGF12-AS1	1.14	0.0493	0.0511	0.0267	5.67	10.8	0.00158	1.31	LV	CELLSTATES	EC5.0	control_PKP2	6	18
ITPR1	1.13	0.00576	0.183	0.0954	7.21	17.7	7.41e-05	2.24	LV	CELLSTATES	EC5.0	control_PKP2	6	18
NTN4	1.12	0.0313	0.0996	0.0547	6.47	12.3	0.000788	1.5	LV	CELLSTATES	EC5.0	control_PKP2	6	18
HMCN1	1.11	0.0118	0.423	0.272	8.43	15.4	0.000204	1.93	LV	CELLSTATES	EC5.0	control_PKP2	6	18
CYTOR	1.1	0.0331	0.128	0.0658	6.76	12.1	0.000869	1.48	LV	CELLSTATES	EC5.0	control_PKP2	6	18
PPM1H	1.1	0.0226	0.112	0.0687	6.64	13.3	0.000498	1.65	LV	CELLSTATES	EC5.0	control_PKP2	6	18
PALM	1.09	0.0143	0.0881	0.0545	6.43	14.7	0.000271	1.84	LV	CELLSTATES	EC5.0	control_PKP2	6	18
UBE2J1	1.08	0.00257	0.232	0.125	7.54	20.5	2.4e-05	2.59	LV	CELLSTATES	EC5.0	control_PKP2	6	18
AC073167.1	1.07	0.0161	0.152	0.0988	7.13	14.4	0.000317	1.79	LV	CELLSTATES	EC5.0	control_PKP2	6	18
FGF12	1.07	0.00683	0.511	0.293	8.7	17.2	9.4e-05	2.17	LV	CELLSTATES	EC5.0	control_PKP2	6	18
MEF2C	1.07	0.00107	1.26	0.588	9.87	23.2	8.18e-06	2.97	LV	CELLSTATES	EC5.0	control_PKP2	6	18
PHLDB2	1.05	0.0481	0.0587	0.0417	6	10.9	0.00151	1.32	LV	CELLSTATES	EC5.0	control_PKP2	6	18
RASGRP3	1.05	0.00543	0.219	0.14	7.54	18	6.63e-05	2.26	LV	CELLSTATES	EC5.0	control_PKP2	6	18
COL18A1	1.04	0.035	0.0841	0.0465	6.25	11.9	0.000933	1.46	LV	CELLSTATES	EC5.0	control_PKP2	6	18
SPNS2	1.04	0.0399	0.141	0.0826	6.93	11.5	0.00115	1.4	LV	CELLSTATES	EC5.0	control_PKP2	6	18
TTN	1.04	0.0398	0.625	0.334	8.98	11.5	0.00115	1.4	LV	CELLSTATES	EC5.0	control_PKP2	6	18
CXCL12	1.03	0.00756	0.372	0.228	8.22	16.9	0.000107	2.12	LV	CELLSTATES	EC5.0	control_PKP2	6	18
ATP13A3	1.02	0.0331	0.646	0.371	8.96	12.1	0.000871	1.48	LV	CELLSTATES	EC5.0	control_PKP2	6	18
LAP3	1.02	0.0132	0.201	0.13	7.42	15	0.000236	1.88	LV	CELLSTATES	EC5.0	control_PKP2	6	18
DYSF	1.01	0.0131	0.169	0.098	7.14	15.1	0.000233	1.88	LV	CELLSTATES	EC5.0	control_PKP2	6	18
MT-CYB	1.01	0.0487	0.333	0.173	8.09	10.9	0.00154	1.31	LV	CELLSTATES	EC5.0	control_PKP2	6	18
RHOBTB1	1	0.0476	0.0821	0.0459	6.21	11	0.00147	1.32	LV	CELLSTATES	EC5.0	control_PKP2	6	18
TM4SF1	0.999	0.0315	0.725	0.246	8.91	12.3	0.000798	1.5	LV	CELLSTATES	EC5.0	control_PKP2	6	18
PDE10A	0.987	0.00972	0.565	0.375	8.85	16	0.000155	2.01	LV	CELLSTATES	EC5.0	control_PKP2	6	18
HERC2	0.985	0.00824	0.528	0.363	8.8	16.6	0.000122	2.08	LV	CELLSTATES	EC5.0	control_PKP2	6	18
ARHGEF3	0.972	0.0423	0.295	0.169	7.84	11.3	0.00127	1.37	LV	CELLSTATES	EC5.0	control_PKP2	6	18
PDGFB	0.97	0.0104	0.181	0.124	7.32	15.8	0.000169	1.98	LV	CELLSTATES	EC5.0	control_PKP2	6	18
MAP3K8	0.966	0.0251	0.124	0.0792	6.8	13	0.000571	1.6	LV	CELLSTATES	EC5.0	control_PKP2	6	18
IGFBP7	0.958	0.0118	0.509	0.24	8.58	15.4	0.000202	1.93	LV	CELLSTATES	EC5.0	control_PKP2	6	18
AL139383.1	0.955	0.0324	0.13	0.0795	6.82	12.2	0.000831	1.49	LV	CELLSTATES	EC5.0	control_PKP2	6	18
PPP1R10	0.955	0.0329	0.113	0.0785	6.73	12.2	0.000851	1.48	LV	CELLSTATES	EC5.0	control_PKP2	6	18
CALD1	0.946	0.00637	0.681	0.402	9.04	17.4	8.47e-05	2.2	LV	CELLSTATES	EC5.0	control_PKP2	6	18
LMCD1	0.944	0.0341	0.187	0.11	7.26	12	0.000903	1.47	LV	CELLSTATES	EC5.0	control_PKP2	6	18
TUBA1B	0.922	0.0405	0.19	0.087	7.06	11.4	0.00118	1.39	LV	CELLSTATES	EC5.0	control_PKP2	6	18
SYNPO	0.914	0.0273	0.184	0.13	7.36	12.8	0.000648	1.56	LV	CELLSTATES	EC5.0	control_PKP2	6	18
PLCL1	0.902	0.0117	0.262	0.159	7.72	15.4	0.0002	1.93	LV	CELLSTATES	EC5.0	control_PKP2	6	18
MEOX2	0.898	0.0482	0.23	0.16	7.62	10.9	0.00152	1.32	LV	CELLSTATES	EC5.0	control_PKP2	6	18
EXT1	0.864	0.0208	0.989	0.657	9.62	13.6	0.000434	1.68	LV	CELLSTATES	EC5.0	control_PKP2	6	18
EBF1	0.849	0.0132	0.644	0.473	9.06	15	0.000237	1.88	LV	CELLSTATES	EC5.0	control_PKP2	6	18
ENAH	0.836	0.0219	0.35	0.241	8.19	13.4	0.000476	1.66	LV	CELLSTATES	EC5.0	control_PKP2	6	18
RAB30	0.822	0.0485	0.212	0.141	7.49	10.9	0.00153	1.31	LV	CELLSTATES	EC5.0	control_PKP2	6	18
RGS3	0.819	0.0268	0.241	0.167	7.68	12.8	0.000632	1.57	LV	CELLSTATES	EC5.0	control_PKP2	6	18
LPAR6	0.787	0.0219	0.243	0.154	7.66	13.4	0.000477	1.66	LV	CELLSTATES	EC5.0	control_PKP2	6	18
EMCN	0.752	0.0393	1.27	0.908	9.97	11.6	0.00112	1.41	LV	CELLSTATES	EC5.0	control_PKP2	6	18
COBLL1	0.748	0.0492	0.702	0.534	9.15	10.8	0.00157	1.31	LV	CELLSTATES	EC5.0	control_PKP2	6	18

## Sheet: control_PVneg
Gene	logFC	FDR	mean_exp_control	mean_exp_genotype	logCPM	F	PValue	FDR_plot	Region	annotation_level	cell_state	comparison	Observations_genotype	Observations_reference
MYH6	4.44	0.000173	0.0329	0.00173	4.79	36.7	7.24e-08	3.76	LV	CELLSTATES	EC5.0	control_PVneg	8	18
CALHM4	2.79	0.0235	0.0133	0.00278	4.3	18.1	6.84e-05	1.63	LV	CELLSTATES	EC5.0	control_PVneg	8	18
ATP1A2	2.78	0.0304	0.0182	0.00184	4.43	17.3	9.6e-05	1.52	LV	CELLSTATES	EC5.0	control_PVneg	8	18
AC022034.2	2.74	0.0393	0.018	0.00552	4.43	16.3	0.000145	1.41	LV	CELLSTATES	EC5.0	control_PVneg	8	18
LINC00881	2.56	0.0464	0.0217	0.00477	4.6	15	0.000252	1.33	LV	CELLSTATES	EC5.0	control_PVneg	8	18
FHL2	2.43	0.000105	0.32	0.0968	7.74	40.7	2.03e-08	3.98	LV	CELLSTATES	EC5.0	control_PVneg	8	18
NRXN1	2.38	0.0474	0.0746	0.016	5.69	14.7	0.000282	1.32	LV	CELLSTATES	EC5.0	control_PVneg	8	18
MIR133A1HG	2.37	0.0459	0.0141	0.00603	4.43	15.2	0.00023	1.34	LV	CELLSTATES	EC5.0	control_PVneg	8	18
RYR2	2.36	0.000105	0.719	0.25	8.99	39.8	2.69e-08	3.98	LV	CELLSTATES	EC5.0	control_PVneg	8	18
TRDN-AS1	2.29	0.0011	0.104	0.0245	6.23	30.3	6.6e-07	2.96	LV	CELLSTATES	EC5.0	control_PVneg	8	18
KLHL31	2.16	0.0487	0.0241	0.00731	4.69	14.5	0.000312	1.31	LV	CELLSTATES	EC5.0	control_PVneg	8	18
CYP4X1	2.09	0.0487	0.053	0.00791	5.33	14.3	0.000331	1.31	LV	CELLSTATES	EC5.0	control_PVneg	8	18
TMEM178B	1.99	0.0459	0.0238	0.0173	4.93	15.3	0.000224	1.34	LV	CELLSTATES	EC5.0	control_PVneg	8	18
CDH2	1.97	0.0193	0.0567	0.024	5.77	19	4.67e-05	1.71	LV	CELLSTATES	EC5.0	control_PVneg	8	18
AC125793.1	1.89	0.0143	0.043	0.0162	5.29	20.4	2.68e-05	1.85	LV	CELLSTATES	EC5.0	control_PVneg	8	18
LINC00886	1.79	0.0459	0.0257	0.0115	4.86	15.1	0.000237	1.34	LV	CELLSTATES	EC5.0	control_PVneg	8	18
FHOD3	1.78	0.0321	0.0426	0.0444	5.43	17.1	0.000104	1.49	LV	CELLSTATES	EC5.0	control_PVneg	8	18
MYBPC3	1.76	0.000691	0.184	0.0793	7.02	32	3.54e-07	3.16	LV	CELLSTATES	EC5.0	control_PVneg	8	18
LDB3	1.74	0.0193	0.114	0.0488	6.37	18.8	5.12e-05	1.71	LV	CELLSTATES	EC5.0	control_PVneg	8	18
TTN	1.7	0.000173	0.625	0.316	8.82	36.7	7.38e-08	3.76	LV	CELLSTATES	EC5.0	control_PVneg	8	18
TM4SF18	1.69	0.0487	0.0404	0.0167	5.25	14.4	0.000321	1.31	LV	CELLSTATES	EC5.0	control_PVneg	8	18
GALNT17	1.68	0.0487	0.0287	0.0153	5.05	14.2	0.00035	1.31	LV	CELLSTATES	EC5.0	control_PVneg	8	18
MLIP	1.68	0.0459	0.104	0.0558	6.34	15.6	0.000194	1.34	LV	CELLSTATES	EC5.0	control_PVneg	8	18
TECRL	1.64	0.0487	0.0727	0.0363	6.02	14.4	0.000325	1.31	LV	CELLSTATES	EC5.0	control_PVneg	8	18
ZFP82	1.51	0.0452	0.0393	0.0295	5.46	15.7	0.000182	1.34	LV	CELLSTATES	EC5.0	control_PVneg	8	18
CMYA5	1.47	0.0405	0.0842	0.0493	6.16	16.1	0.000156	1.39	LV	CELLSTATES	EC5.0	control_PVneg	8	18
DPYD-AS1	1.43	0.0189	0.128	0.0716	6.7	19.5	3.88e-05	1.72	LV	CELLSTATES	EC5.0	control_PVneg	8	18
TRDN	1.39	0.0487	0.0663	0.0414	5.91	14.3	0.000334	1.31	LV	CELLSTATES	EC5.0	control_PVneg	8	18
AC093801.1	1.34	0.0129	0.171	0.145	7.24	20.8	2.31e-05	1.89	LV	CELLSTATES	EC5.0	control_PVneg	8	18
AL138828.1	1.34	0.0129	0.212	0.128	7.34	20.9	2.2e-05	1.89	LV	CELLSTATES	EC5.0	control_PVneg	8	18
ADRA2C	1.29	0.0487	0.0629	0.0468	5.89	14.5	0.000305	1.31	LV	CELLSTATES	EC5.0	control_PVneg	8	18
MYOM1	1.28	0.0459	0.102	0.0557	6.33	15.4	0.00021	1.34	LV	CELLSTATES	EC5.0	control_PVneg	8	18
CACNB2	1.24	0.0276	0.127	0.0982	6.8	17.6	8.24e-05	1.56	LV	CELLSTATES	EC5.0	control_PVneg	8	18
FADS3	1.24	0.0474	0.131	0.124	6.78	14.7	0.000283	1.32	LV	CELLSTATES	EC5.0	control_PVneg	8	18
PDE4DIP	1.18	0.0474	0.122	0.0938	6.68	14.7	0.000283	1.32	LV	CELLSTATES	EC5.0	control_PVneg	8	18
SLC25A4	1.17	0.0487	0.163	0.134	7.21	14.1	0.000362	1.31	LV	CELLSTATES	EC5.0	control_PVneg	8	18
TNNT2	1.14	0.0459	0.345	0.192	7.95	15.1	0.000239	1.34	LV	CELLSTATES	EC5.0	control_PVneg	8	18
FGF12	1.11	0.0223	0.511	0.403	8.67	18.4	6.09e-05	1.65	LV	CELLSTATES	EC5.0	control_PVneg	8	18
LPAR6	1.03	0.0474	0.243	0.174	7.61	14.8	0.000275	1.32	LV	CELLSTATES	EC5.0	control_PVneg	8	18
CDH13	1	0.0112	0.977	0.959	9.5	21.8	1.54e-05	1.95	LV	CELLSTATES	EC5.0	control_PVneg	8	18
CXCL12	0.997	0.0459	0.372	0.376	8.18	15.5	0.000202	1.34	LV	CELLSTATES	EC5.0	control_PVneg	8	18
CD34	0.993	0.0189	0.506	0.538	8.65	19.5	3.89e-05	1.72	LV	CELLSTATES	EC5.0	control_PVneg	8	18
ANXA3	0.91	0.0487	0.596	0.552	8.89	14.2	0.000353	1.31	LV	CELLSTATES	EC5.0	control_PVneg	8	18
CALD1	0.819	0.0487	0.681	0.624	9.03	14.2	0.000354	1.31	LV	CELLSTATES	EC5.0	control_PVneg	8	18

## Sheet: control_RBM20
Gene	logFC	FDR	mean_exp_control	mean_exp_genotype	logCPM	F	PValue	FDR_plot	Region	annotation_level	cell_state	comparison	Observations_genotype	Observations_reference
AC022034.2	3.05	0.014	0.018	0.002	4.52	20.4	2.54e-05	1.85	LV	CELLSTATES	EC5.0	control_RBM20	8	18
CHRM3	2.62	0.00202	0.187	0.0383	6.91	28.6	1.1e-06	2.7	LV	CELLSTATES	EC5.0	control_RBM20	8	18
STEAP4	2.54	0.0269	0.0136	0.00284	4.46	16.9	0.000107	1.57	LV	CELLSTATES	EC5.0	control_RBM20	8	18
C3	2.53	0.0269	0.0226	0.00271	4.58	16.9	0.000106	1.57	LV	CELLSTATES	EC5.0	control_RBM20	8	18
LINC01836	2.53	0.0173	0.0174	0.00365	4.58	19.4	3.87e-05	1.76	LV	CELLSTATES	EC5.0	control_RBM20	8	18
AC104241.1	2.49	0.0481	0.0133	0.00178	4.38	14.8	0.000264	1.32	LV	CELLSTATES	EC5.0	control_RBM20	8	18
KCNJ1	2.36	0.0481	0.0169	0.00439	4.5	14.7	0.000281	1.32	LV	CELLSTATES	EC5.0	control_RBM20	8	18
CLMAT3	2.08	0.00827	0.0385	0.0112	5.31	22.3	1.2e-05	2.08	LV	CELLSTATES	EC5.0	control_RBM20	8	18
ZNF22	1.95	0.0185	0.0283	0.0125	5.01	18.6	5.24e-05	1.73	LV	CELLSTATES	EC5.0	control_RBM20	8	18
TRDN-AS1	1.86	0.00669	0.104	0.0335	6.3	23.4	7.87e-06	2.17	LV	CELLSTATES	EC5.0	control_RBM20	8	18
PTCHD4	1.81	0.0379	0.0674	0.0262	5.88	15.8	0.000175	1.42	LV	CELLSTATES	EC5.0	control_RBM20	8	18
NKAIN2	1.6	0.0439	0.244	0.0793	7.27	15.2	0.000225	1.36	LV	CELLSTATES	EC5.0	control_RBM20	8	18
AC125793.1	1.58	0.0319	0.043	0.0185	5.36	16.3	0.000139	1.5	LV	CELLSTATES	EC5.0	control_RBM20	8	18
CDH2	1.57	0.0481	0.0567	0.0278	5.83	14.7	0.000273	1.32	LV	CELLSTATES	EC5.0	control_RBM20	8	18
PLK2	1.52	0.0481	0.089	0.0247	5.99	14.6	0.000283	1.32	LV	CELLSTATES	EC5.0	control_RBM20	8	18
CDH13	1.36	0.00012	0.977	0.49	9.45	40.7	1.76e-08	3.92	LV	CELLSTATES	EC5.0	control_RBM20	8	18
RGS5	1.31	0.0439	0.068	0.0274	5.83	15.2	0.000222	1.36	LV	CELLSTATES	EC5.0	control_RBM20	8	18
THSD4	1.31	0.00985	0.278	0.141	7.72	21.7	1.52e-05	2.01	LV	CELLSTATES	EC5.0	control_RBM20	8	18
AL357507.1	1.25	0.0185	0.197	0.111	7.27	18.5	5.54e-05	1.73	LV	CELLSTATES	EC5.0	control_RBM20	8	18
AC093801.1	1.21	0.0166	0.171	0.125	7.25	19.7	3.32e-05	1.78	LV	CELLSTATES	EC5.0	control_RBM20	8	18
MIR99AHG	1.19	0.0304	0.224	0.106	7.38	16.5	0.000129	1.52	LV	CELLSTATES	EC5.0	control_RBM20	8	18
PDE4DIP	1.15	0.038	0.122	0.0684	6.69	15.7	0.000183	1.42	LV	CELLSTATES	EC5.0	control_RBM20	8	18
CXCL12	1.1	0.00671	0.372	0.229	8.16	23	9.11e-06	2.17	LV	CELLSTATES	EC5.0	control_RBM20	8	18
TNFSF10	1.08	0.0293	0.174	0.108	7.13	16.7	0.00012	1.53	LV	CELLSTATES	EC5.0	control_RBM20	8	18
PNRC1	1.06	0.0269	0.113	0.0634	6.52	17	0.000105	1.57	LV	CELLSTATES	EC5.0	control_RBM20	8	18
ARID5B	0.981	0.023	0.215	0.141	7.42	17.7	7.7e-05	1.64	LV	CELLSTATES	EC5.0	control_RBM20	8	18
FGF12	0.972	0.0269	0.511	0.344	8.65	16.9	0.000107	1.57	LV	CELLSTATES	EC5.0	control_RBM20	8	18
CD34	0.917	0.0173	0.506	0.392	8.68	19.3	3.92e-05	1.76	LV	CELLSTATES	EC5.0	control_RBM20	8	18

## Sheet: control_TTN
Gene	logFC	FDR	mean_exp_control	mean_exp_genotype	logCPM	F	PValue	FDR_plot	Region	annotation_level	cell_state	comparison	Observations_genotype	Observations_reference
PLA2G2A	3.35	0.00171	0.0369	0.00233	4.56	22.3	9.56e-06	2.77	LV	CELLSTATES	EC5.0	control_TTN	12	18
AC112196.1	3.2	0.00144	0.0141	0.000389	4.25	22.8	7.77e-06	2.84	LV	CELLSTATES	EC5.0	control_TTN	12	18
CCL2	2.98	0.000383	0.0306	0.00402	4.74	27.1	1.38e-06	3.42	LV	CELLSTATES	EC5.0	control_TTN	12	18
LINC02202	2.97	0.000856	0.0143	0.000718	4.28	24.5	3.93e-06	3.07	LV	CELLSTATES	EC5.0	control_TTN	12	18
C3	2.95	0.000447	0.0226	0.0013	4.53	26.6	1.73e-06	3.35	LV	CELLSTATES	EC5.0	control_TTN	12	18
CALHM4	2.65	0.00309	0.0133	0.00188	4.37	20.2	2.24e-05	2.51	LV	CELLSTATES	EC5.0	control_TTN	12	18
KCNJ1	2.23	0.00995	0.0169	0.00362	4.5	16.4	0.000115	2	LV	CELLSTATES	EC5.0	control_TTN	12	18
TRIML2	2.23	0.0185	0.0352	0.00461	4.79	14.5	0.000265	1.73	LV	CELLSTATES	EC5.0	control_TTN	12	18
MGST1	2.18	0.0237	0.0186	0.00419	4.48	13.7	0.000381	1.62	LV	CELLSTATES	EC5.0	control_TTN	12	18
C7	2.12	4.15e-05	0.0649	0.02	5.6	35.5	6.21e-08	4.38	LV	CELLSTATES	EC5.0	control_TTN	12	18
LINC01836	2.08	0.0109	0.0174	0.00595	4.58	16.1	0.000132	1.96	LV	CELLSTATES	EC5.0	control_TTN	12	18
CLMAT3	2.02	0.00065	0.0385	0.0142	5.25	25.3	2.81e-06	3.19	LV	CELLSTATES	EC5.0	control_TTN	12	18
AL357507.1	2.01	9.49e-07	0.197	0.0637	7.02	55.5	8.56e-11	6.02	LV	CELLSTATES	EC5.0	control_TTN	12	18
CAHM	1.98	0.0343	0.0142	0.00424	4.4	12.5	0.000661	1.46	LV	CELLSTATES	EC5.0	control_TTN	12	18
CFD	1.96	9.06e-05	0.207	0.0469	6.85	32.7	1.71e-07	4.04	LV	CELLSTATES	EC5.0	control_TTN	12	18
AP001439.1	1.95	0.000129	0.0519	0.0152	5.42	31.2	2.92e-07	3.89	LV	CELLSTATES	EC5.0	control_TTN	12	18
LINC00881	1.95	0.0311	0.0217	0.00765	4.71	12.9	0.000569	1.51	LV	CELLSTATES	EC5.0	control_TTN	12	18
NEURL1	1.85	0.0185	0.0177	0.00499	4.61	14.5	0.000265	1.73	LV	CELLSTATES	EC5.0	control_TTN	12	18
SLC9C2	1.8	0.0421	0.0153	0.00468	4.47	11.9	0.00087	1.38	LV	CELLSTATES	EC5.0	control_TTN	12	18
ADAMTS9-AS1	1.78	0.000335	0.128	0.0537	6.64	27.6	1.14e-06	3.47	LV	CELLSTATES	EC5.0	control_TTN	12	18
AL583785.1	1.78	0.0109	0.0426	0.0128	5.15	16.1	0.000132	1.96	LV	CELLSTATES	EC5.0	control_TTN	12	18
STEAP4	1.77	0.0423	0.0136	0.00531	4.51	11.9	0.000881	1.37	LV	CELLSTATES	EC5.0	control_TTN	12	18
MYH6	1.76	0.02	0.0329	0.0113	4.99	14.3	0.000296	1.7	LV	CELLSTATES	EC5.0	control_TTN	12	18
AC125793.1	1.74	0.00186	0.043	0.0179	5.29	21.9	1.12e-05	2.73	LV	CELLSTATES	EC5.0	control_TTN	12	18
TM4SF18	1.72	0.00386	0.0404	0.0156	5.2	19.5	3.1e-05	2.41	LV	CELLSTATES	EC5.0	control_TTN	12	18
UNC119B	1.64	0.0484	0.0212	0.00815	4.69	11.5	0.00108	1.32	LV	CELLSTATES	EC5.0	control_TTN	12	18
IGFBP5	1.62	0.00303	0.0897	0.0268	5.93	20.4	2.13e-05	2.52	LV	CELLSTATES	EC5.0	control_TTN	12	18
TIMP1	1.62	0.00386	0.0865	0.0226	5.69	19.5	3.07e-05	2.41	LV	CELLSTATES	EC5.0	control_TTN	12	18
AL356277.3	1.49	0.0432	0.0236	0.0102	4.85	11.9	0.000904	1.36	LV	CELLSTATES	EC5.0	control_TTN	12	18
MAP3K8	1.49	8.89e-06	0.124	0.0601	6.55	41.1	8.68e-09	5.05	LV	CELLSTATES	EC5.0	control_TTN	12	18
SOCS3	1.48	0.0106	0.0639	0.0219	5.55	16.2	0.000127	1.97	LV	CELLSTATES	EC5.0	control_TTN	12	18
ACSM6	1.47	0.0437	0.0328	0.0148	5.1	11.8	0.000917	1.36	LV	CELLSTATES	EC5.0	control_TTN	12	18
SREBF1	1.46	0.0447	0.0342	0.0154	5.01	11.7	0.000959	1.35	LV	CELLSTATES	EC5.0	control_TTN	12	18
COL15A1	1.44	0.0345	0.043	0.0176	5.27	12.5	0.000687	1.46	LV	CELLSTATES	EC5.0	control_TTN	12	18
ZFP82	1.43	0.00404	0.0393	0.023	5.41	19.3	3.35e-05	2.39	LV	CELLSTATES	EC5.0	control_TTN	12	18
NDNF	1.42	0.0048	0.0439	0.0222	5.4	18.7	4.24e-05	2.32	LV	CELLSTATES	EC5.0	control_TTN	12	18
CAVIN3	1.39	0.0172	0.0647	0.0206	5.49	14.7	0.000241	1.76	LV	CELLSTATES	EC5.0	control_TTN	12	18
PLK2	1.39	0.00419	0.089	0.0334	5.95	19.1	3.55e-05	2.38	LV	CELLSTATES	EC5.0	control_TTN	12	18
KDR	1.38	3.96e-05	0.239	0.125	7.43	35.9	5.35e-08	4.4	LV	CELLSTATES	EC5.0	control_TTN	12	18
FABP4	1.36	0.000159	0.464	0.163	8.08	30.3	4.15e-07	3.8	LV	CELLSTATES	EC5.0	control_TTN	12	18
ZNF608	1.36	0.00623	0.0711	0.0387	5.96	17.9	6.08e-05	2.21	LV	CELLSTATES	EC5.0	control_TTN	12	18
RASSF9	1.34	0.019	0.0486	0.0267	5.57	14.5	0.000274	1.72	LV	CELLSTATES	EC5.0	control_TTN	12	18
AC017002.5	1.33	0.0029	0.144	0.0734	6.71	20.5	2e-05	2.54	LV	CELLSTATES	EC5.0	control_TTN	12	18
AC073167.1	1.33	0.000163	0.152	0.0856	6.93	30	4.71e-07	3.79	LV	CELLSTATES	EC5.0	control_TTN	12	18
TM4SF1	1.33	0.000121	0.725	0.237	8.69	31.6	2.51e-07	3.92	LV	CELLSTATES	EC5.0	control_TTN	12	18
AC109927.1	1.32	0.0198	0.0481	0.0223	5.48	14.3	0.00029	1.7	LV	CELLSTATES	EC5.0	control_TTN	12	18
GIMAP7	1.32	0.000155	0.238	0.104	7.26	30.4	3.91e-07	3.81	LV	CELLSTATES	EC5.0	control_TTN	12	18
C4orf19	1.3	0.0066	0.0597	0.0301	5.69	17.7	6.6e-05	2.18	LV	CELLSTATES	EC5.0	control_TTN	12	18
RAMP3	1.28	0.000163	0.219	0.111	7.24	30	4.59e-07	3.79	LV	CELLSTATES	EC5.0	control_TTN	12	18
FAM43A	1.25	0.0213	0.0413	0.0276	5.54	14.1	0.000325	1.67	LV	CELLSTATES	EC5.0	control_TTN	12	18
A2M	1.23	6.49e-05	1.38	0.696	9.85	34	1.05e-07	4.19	LV	CELLSTATES	EC5.0	control_TTN	12	18
CDH13	1.23	8.89e-06	0.977	0.525	9.37	41.6	7.26e-09	5.05	LV	CELLSTATES	EC5.0	control_TTN	12	18
DCN	1.23	0.00723	0.229	0.121	7.41	17.4	7.63e-05	2.14	LV	CELLSTATES	EC5.0	control_TTN	12	18
MEOX1	1.22	0.000948	0.111	0.0625	6.47	24	4.71e-06	3.02	LV	CELLSTATES	EC5.0	control_TTN	12	18
TNFSF10	1.22	0.00243	0.174	0.0935	7	21	1.6e-05	2.62	LV	CELLSTATES	EC5.0	control_TTN	12	18
NR5A2	1.19	0.0263	0.0676	0.0365	5.85	13.4	0.000439	1.58	LV	CELLSTATES	EC5.0	control_TTN	12	18
CXCL12	1.18	0.000335	0.372	0.208	8.04	27.6	1.15e-06	3.47	LV	CELLSTATES	EC5.0	control_TTN	12	18
FP236383.1	1.18	0.000856	0.127	0.0883	6.78	24.5	3.9e-06	3.07	LV	CELLSTATES	EC5.0	control_TTN	12	18
EFR3B	1.15	0.00722	0.066	0.0332	5.8	17.4	7.5e-05	2.14	LV	CELLSTATES	EC5.0	control_TTN	12	18
CD34	1.14	2.29e-05	0.506	0.314	8.53	38	2.48e-08	4.64	LV	CELLSTATES	EC5.0	control_TTN	12	18
ANXA1	1.13	0.011	0.0962	0.0442	6.09	16.1	0.000135	1.96	LV	CELLSTATES	EC5.0	control_TTN	12	18
FCN3	1.11	0.00332	0.204	0.0998	7.03	20	2.51e-05	2.48	LV	CELLSTATES	EC5.0	control_TTN	12	18
CCDC3	1.1	0.0282	0.109	0.0699	6.41	13.2	0.000496	1.55	LV	CELLSTATES	EC5.0	control_TTN	12	18
EDN1	1.07	0.00912	0.122	0.0771	6.59	16.6	0.000104	2.04	LV	CELLSTATES	EC5.0	control_TTN	12	18
PNRC1	1.07	0.00386	0.113	0.0622	6.45	19.5	3.08e-05	2.41	LV	CELLSTATES	EC5.0	control_TTN	12	18
ADAMTS9	1.06	0.0212	0.82	0.506	9.2	14.1	0.000322	1.67	LV	CELLSTATES	EC5.0	control_TTN	12	18
RGS5	1.06	0.0444	0.068	0.033	5.85	11.8	0.000943	1.35	LV	CELLSTATES	EC5.0	control_TTN	12	18
ACTB	1.05	0.00618	0.481	0.172	8.06	17.9	5.96e-05	2.21	LV	CELLSTATES	EC5.0	control_TTN	12	18
FADS3	1.04	0.00788	0.131	0.089	6.77	17.1	8.66e-05	2.1	LV	CELLSTATES	EC5.0	control_TTN	12	18
AC018616.1	1.02	0.046	0.0803	0.0526	6.22	11.6	0.00102	1.34	LV	CELLSTATES	EC5.0	control_TTN	12	18
HMCN1	0.982	0.00579	0.423	0.28	8.3	18.1	5.43e-05	2.24	LV	CELLSTATES	EC5.0	control_TTN	12	18
AL138828.1	0.981	0.00782	0.212	0.131	7.3	17.1	8.53e-05	2.11	LV	CELLSTATES	EC5.0	control_TTN	12	18
TBX3	0.974	0.012	0.141	0.101	6.88	15.8	0.000149	1.92	LV	CELLSTATES	EC5.0	control_TTN	12	18
CEACAM1	0.944	0.0273	0.0988	0.0636	6.36	13.3	0.000468	1.56	LV	CELLSTATES	EC5.0	control_TTN	12	18
C1S	0.939	0.0381	0.0574	0.0416	5.8	12.2	0.000769	1.42	LV	CELLSTATES	EC5.0	control_TTN	12	18
UBE2J1	0.935	0.00175	0.232	0.148	7.44	22.2	9.95e-06	2.76	LV	CELLSTATES	EC5.0	control_TTN	12	18
ARHGEF3	0.933	0.00542	0.295	0.186	7.73	18.4	4.89e-05	2.27	LV	CELLSTATES	EC5.0	control_TTN	12	18
ACTG1	0.931	0.0326	0.303	0.157	7.65	12.7	0.000617	1.49	LV	CELLSTATES	EC5.0	control_TTN	12	18
IGFBP7	0.913	0.00582	0.509	0.287	8.47	18.1	5.5e-05	2.24	LV	CELLSTATES	EC5.0	control_TTN	12	18
S100A6	0.908	0.00912	0.379	0.173	7.83	16.6	0.000104	2.04	LV	CELLSTATES	EC5.0	control_TTN	12	18
ARID5B	0.894	0.0059	0.215	0.148	7.35	18.1	5.64e-05	2.23	LV	CELLSTATES	EC5.0	control_TTN	12	18
GNAI1	0.866	0.046	0.118	0.087	6.71	11.6	0.00102	1.34	LV	CELLSTATES	EC5.0	control_TTN	12	18
ATP13A3	0.86	0.0226	0.646	0.456	8.87	13.9	0.000356	1.65	LV	CELLSTATES	EC5.0	control_TTN	12	18
PTMA	0.838	0.0417	0.326	0.161	7.67	12	0.000853	1.38	LV	CELLSTATES	EC5.0	control_TTN	12	18
IL15	0.823	0.0416	0.0845	0.0681	6.29	12	0.000844	1.38	LV	CELLSTATES	EC5.0	control_TTN	12	18
MPP5	0.82	0.0106	0.135	0.101	6.84	16.2	0.000127	1.97	LV	CELLSTATES	EC5.0	control_TTN	12	18
PDGFB	0.812	0.0183	0.181	0.143	7.22	14.6	0.000259	1.74	LV	CELLSTATES	EC5.0	control_TTN	12	18
LMCD1	0.787	0.0282	0.187	0.128	7.18	13.1	0.000498	1.55	LV	CELLSTATES	EC5.0	control_TTN	12	18
ZFP36L2	0.785	0.0243	0.174	0.14	7.19	13.6	0.000401	1.61	LV	CELLSTATES	EC5.0	control_TTN	12	18
SLC38A2	0.772	0.0345	0.179	0.139	7.21	12.5	0.00068	1.46	LV	CELLSTATES	EC5.0	control_TTN	12	18
RASGRP3	0.77	0.0335	0.219	0.166	7.48	12.6	0.000639	1.48	LV	CELLSTATES	EC5.0	control_TTN	12	18
MYCT1	0.759	0.0337	0.18	0.112	7.03	12.6	0.000647	1.47	LV	CELLSTATES	EC5.0	control_TTN	12	18
FEZ2	0.747	0.00793	0.387	0.302	8.26	17	8.79e-05	2.1	LV	CELLSTATES	EC5.0	control_TTN	12	18
GPRC5B	0.746	0.0446	0.151	0.105	6.86	11.7	0.000954	1.35	LV	CELLSTATES	EC5.0	control_TTN	12	18
HERC1	0.717	0.0155	0.659	0.552	9.03	15.1	0.000208	1.81	LV	CELLSTATES	EC5.0	control_TTN	12	18
ETS2	0.713	0.027	0.184	0.152	7.26	13.3	0.000457	1.57	LV	CELLSTATES	EC5.0	control_TTN	12	18
LGALS3	0.689	0.0293	0.298	0.207	7.72	13.1	0.000521	1.53	LV	CELLSTATES	EC5.0	control_TTN	12	18
CALD1	0.686	0.0159	0.681	0.513	8.99	14.9	0.000221	1.8	LV	CELLSTATES	EC5.0	control_TTN	12	18
EMCN	0.682	0.0223	1.27	0.992	9.9	13.9	0.000347	1.65	LV	CELLSTATES	EC5.0	control_TTN	12	18
HERC2	0.656	0.0344	0.528	0.462	8.74	12.5	0.000673	1.46	LV	CELLSTATES	EC5.0	control_TTN	12	18
