# Supplementary material for: Pathogenic variants damage cell composition and single cell transcription in cardiomyopathies
Source: Science. Author manuscript; Available in PMC 2022 Oct 3. (PMC9528698; doi:10.1126/science.abo1984)
Supplement: Supp table 34.5 [file NIHMS1835045-supplement-Supp_table_34_5.xlsx]

## Sheet: Index
Column name	Description
Gene	Gene symbol, Ensembl 84
logFC	log2-fold change
FDR	False discovery rate; FDR is the PValue after (by default) Benjamini-Hochberg correction.
mean_exp_control	Mean expression values across controls
mean_exp_genotype	Mean expression values across disease samples
logCPM	logCPM is the average expression of all pseudobulked samples for that particular gene across all samples on the log2-scale expressed in counts per million (cpm, as calculated by edgeR after normalization).
F	Output of quasi-likelihood F-test
PValue	PValue is the nominal p-value derived from F
FDR_plot	-log10(False discovery rate)
Region	Studied region (LV or RV)
annotation_level	Cell-type or cell-state
cell_state/state	Specification which cell-type or state was analysed
comparison	Specification control_GENOTYPE
Observations_genotype	Numbers of Patients included in edgeR (patients with low number of nuclei have been excluded)
Observations_reference	Numbers of Patients included in edgeR (patients with low number of nuclei have been excluded)

## Sheet: LMNA_control
Gene	logFC	FDR	mean_exp_control	mean_exp_genotype	logCPM	F	PValue	FDR_plot	Region	annotation_level	cell_state	comparison	Observations_genotype	Observations_reference
POSTN	4.54	5.55e-05	0	0.298	7.44	31.9	1.62e-08	4.26	LV	CELLSTATES	EC8.0	control_LMNA	9	12
CPED1	4.26	0.00122	0	0.156	7.23	24.6	7.08e-07	2.92	LV	CELLSTATES	EC8.0	control_LMNA	9	12
COL8A1	3.66	0.000886	0.0129	0.304	7.58	25.8	3.87e-07	3.05	LV	CELLSTATES	EC8.0	control_LMNA	9	12
MT1M	3.55	0.00334	0.00641	0.252	7.39	21.9	2.85e-06	2.48	LV	CELLSTATES	EC8.0	control_LMNA	9	12
HSPA1A	3.52	0.00297	0.00751	0.256	7.51	22.4	2.16e-06	2.53	LV	CELLSTATES	EC8.0	control_LMNA	9	12
LINC02360	3.49	0.0041	0.00641	0.302	7.39	21	4.49e-06	2.39	LV	CELLSTATES	EC8.0	control_LMNA	9	12
FLT1	3.44	9.34e-09	0.139	1.67	9.12	49.4	2.04e-12	8.03	LV	CELLSTATES	EC8.0	control_LMNA	9	12
NOX4	3.43	0.0399	0	0.0937	7.06	15.5	8.43e-05	1.4	LV	CELLSTATES	EC8.0	control_LMNA	9	12
VCAN	3.39	0.00677	0.00694	0.322	7.33	19.6	9.37e-06	2.17	LV	CELLSTATES	EC8.0	control_LMNA	9	12
BMP6	3.28	0.00334	0.0221	0.284	7.53	21.8	3.1e-06	2.48	LV	CELLSTATES	EC8.0	control_LMNA	9	12
FMO2	3.25	0.00334	0.0234	0.281	7.58	21.6	3.41e-06	2.48	LV	CELLSTATES	EC8.0	control_LMNA	9	12
CRYBG1	3.2	0.0478	0	0.108	7.03	14.5	0.000139	1.32	LV	CELLSTATES	EC8.0	control_LMNA	9	12
PALMD	2.73	0.00144	0.0849	0.602	8.11	24	9.46e-07	2.84	LV	CELLSTATES	EC8.0	control_LMNA	9	12
FGD4	2.62	0.00334	0.0607	0.528	7.95	21.6	3.38e-06	2.48	LV	CELLSTATES	EC8.0	control_LMNA	9	12
NOSTRIN	2.54	0.0439	0.0388	0.261	7.52	15	0.000109	1.36	LV	CELLSTATES	EC8.0	control_LMNA	9	12
MKL2	2.44	0.00484	0.109	0.689	8.36	20.6	5.64e-06	2.32	LV	CELLSTATES	EC8.0	control_LMNA	9	12
ADGRL4	2.21	0.00677	0.201	0.877	8.6	19.7	9.12e-06	2.17	LV	CELLSTATES	EC8.0	control_LMNA	9	12
ZBTB16	2.14	0.00113	0.369	1.98	9.34	25	5.77e-07	2.95	LV	CELLSTATES	EC8.0	control_LMNA	9	12
FAM155A	2.09	0.00615	0.161	1.23	8.57	20	7.62e-06	2.21	LV	CELLSTATES	EC8.0	control_LMNA	9	12
LNX1	1.96	0.0124	0.203	1.1	8.67	18.3	1.89e-05	1.91	LV	CELLSTATES	EC8.0	control_LMNA	9	12
LAMA2	1.93	0.0206	0.16	0.957	8.51	17	3.76e-05	1.69	LV	CELLSTATES	EC8.0	control_LMNA	9	12
GFOD1	1.89	0.0478	0.14	0.722	8.24	14.6	0.000134	1.32	LV	CELLSTATES	EC8.0	control_LMNA	9	12
PTCHD4	1.83	0.0436	0.211	0.938	8.49	15	0.000105	1.36	LV	CELLSTATES	EC8.0	control_LMNA	9	12
FKBP5	1.79	0.0478	0.25	1.02	8.67	14.7	0.000124	1.32	LV	CELLSTATES	EC8.0	control_LMNA	9	12
PREX2	1.72	0.0485	0.287	1.11	8.81	14.4	0.000145	1.31	LV	CELLSTATES	EC8.0	control_LMNA	9	12
MCTP1	1.71	0.0478	0.343	1.48	9.21	14.7	0.000125	1.32	LV	CELLSTATES	EC8.0	control_LMNA	9	12
GRB10	1.6	0.0478	0.484	1.6	9.23	14.6	0.000131	1.32	LV	CELLSTATES	EC8.0	control_LMNA	9	12
SPARCL1	1.6	0.0499	0.482	1.65	9.38	14.3	0.000156	1.3	LV	CELLSTATES	EC8.0	control_LMNA	9	12
VWF	1.55	0.0413	0.693	2.16	9.7	15.3	9.32e-05	1.38	LV	CELLSTATES	EC8.0	control_LMNA	9	12

## Sheet: PKP2_control
Gene	logFC	FDR	mean_exp_control	mean_exp_genotype	logCPM	F	PValue	FDR_plot	Region	annotation_level	cell_state	comparison	Observations_genotype	Observations_reference
PTPN20	4.32	0.0123	0	0.152	6.72	18.5	1.87e-05	1.91	LV	CELLSTATES	EC8.0	control_PKP2	6	12
AC012593.1	4.13	0.0108	0	0.114	6.58	19.9	1.12e-05	1.96	LV	CELLSTATES	EC8.0	control_PKP2	6	12
SPC25	3.96	0.0123	0.00926	0.16	6.71	18.5	1.87e-05	1.91	LV	CELLSTATES	EC8.0	control_PKP2	6	12
PDZRN4	3.93	0.0123	0.00595	0.209	6.84	18.7	1.72e-05	1.91	LV	CELLSTATES	EC8.0	control_PKP2	6	12
LINC01967	3.44	0.0423	0	0.0714	6.5	18.7	0.000144	1.37	LV	CELLSTATES	EC8.0	control_PKP2	6	12
LINC02388	3.3	0.00318	0.0372	0.459	7.31	23.4	1.61e-06	2.5	LV	CELLSTATES	EC8.0	control_PKP2	6	12
NR4A1	3.08	0.0416	0.0192	0.271	6.96	14.7	0.000139	1.38	LV	CELLSTATES	EC8.0	control_PKP2	6	12
KCNIP4	2.96	0.00318	0.0529	0.538	7.51	23.6	1.4e-06	2.5	LV	CELLSTATES	EC8.0	control_PKP2	6	12
TRABD2B	2.92	0.0289	0.0237	0.342	7.3	15.7	7.98e-05	1.54	LV	CELLSTATES	EC8.0	control_PKP2	6	12
TSC22D3	2.88	0.0203	0.0481	0.329	7.22	16.9	4.41e-05	1.69	LV	CELLSTATES	EC8.0	control_PKP2	6	12
AGMO	2.85	0.0203	0.0446	0.417	7.55	16.9	4.36e-05	1.69	LV	CELLSTATES	EC8.0	control_PKP2	6	12
ZCCHC14	2.76	0.00922	0.0408	0.548	7.73	20.2	8.19e-06	2.04	LV	CELLSTATES	EC8.0	control_PKP2	6	12
REPS2	2.12	0.0237	0.0998	0.834	8.24	16.4	5.51e-05	1.62	LV	CELLSTATES	EC8.0	control_PKP2	6	12
DANT2	2.06	0.0131	0.201	0.838	8.23	18.2	2.27e-05	1.88	LV	CELLSTATES	EC8.0	control_PKP2	6	12
FKBP5	2.06	0.00642	0.25	1.51	8.84	21.3	4.66e-06	2.19	LV	CELLSTATES	EC8.0	control_PKP2	6	12
DEPTOR	2.04	0.0178	0.269	1.3	8.78	17.3	3.59e-05	1.75	LV	CELLSTATES	EC8.0	control_PKP2	6	12
ZBTB16	2.04	0.00209	0.369	2.43	9.44	25.1	6.72e-07	2.68	LV	CELLSTATES	EC8.0	control_PKP2	6	12
MTUS1	1.76	0.00524	0.596	2.93	9.74	21.9	3.42e-06	2.28	LV	CELLSTATES	EC8.0	control_PKP2	6	12

## Sheet: PVneg_control
Gene	logFC	FDR	mean_exp_control	mean_exp_genotype	logCPM	F	PValue	FDR_plot	Region	annotation_level	cell_state	comparison	Observations_genotype	Observations_reference
CXCL10	4.57	0.00271	0	0.172	7.24	23.3	1.4e-06	2.57	LV	CELLSTATES	EC8.0	control_PVneg	4	12
MX2	4.3	0.00126	0.00926	0.297	7.5	25.4	4.67e-07	2.9	LV	CELLSTATES	EC8.0	control_PVneg	4	12
PI16	4.07	0.0131	0	0.125	7.15	19.1	1.26e-05	1.88	LV	CELLSTATES	EC8.0	control_PVneg	4	12
BCORL1	3.97	0.0178	0	0.141	7.13	18.1	2.11e-05	1.75	LV	CELLSTATES	EC8.0	control_PVneg	4	12
AC004551.1	3.91	0.00894	0.014	0.234	7.41	20.3	6.62e-06	2.05	LV	CELLSTATES	EC8.0	control_PVneg	4	12
TRIM22	3.91	0.0037	0.0165	0.312	7.56	22.3	2.34e-06	2.43	LV	CELLSTATES	EC8.0	control_PVneg	4	12
SAMHD1	3.75	0.0037	0.0185	0.312	7.56	22.2	2.46e-06	2.43	LV	CELLSTATES	EC8.0	control_PVneg	4	12
PLVAP	3.71	0.0361	0	0.106	7.09	16.3	5.53e-05	1.44	LV	CELLSTATES	EC8.0	control_PVneg	4	12
XAF1	3.7	2.04e-05	0.0863	1.05	8.44	34.4	4.53e-09	4.69	LV	CELLSTATES	EC8.0	control_PVneg	4	12
RRP1	3.68	0.0361	0	0.17	7.12	16.1	5.87e-05	1.44	LV	CELLSTATES	EC8.0	control_PVneg	4	12
CIITA	3.56	0.0131	0.029	0.273	7.49	19.2	1.19e-05	1.88	LV	CELLSTATES	EC8.0	control_PVneg	4	12
IFI44L	3.46	0.000263	0.0823	0.875	8.3	28.9	7.79e-08	3.58	LV	CELLSTATES	EC8.0	control_PVneg	4	12
MX1	3.33	0.0155	0.0249	0.297	7.56	18.5	1.73e-05	1.81	LV	CELLSTATES	EC8.0	control_PVneg	4	12
TRIM5	3.29	0.0361	0.0198	0.25	7.47	16.2	5.72e-05	1.44	LV	CELLSTATES	EC8.0	control_PVneg	4	12
EPSTI1	3.14	0.00135	0.0808	0.784	8.23	24.9	6e-07	2.87	LV	CELLSTATES	EC8.0	control_PVneg	4	12
LINC00894	3.13	0.0216	0.0327	0.352	7.53	17.4	3.04e-05	1.67	LV	CELLSTATES	EC8.0	control_PVneg	4	12
GOLM1	3.1	0.0209	0.0383	0.328	7.58	17.6	2.79e-05	1.68	LV	CELLSTATES	EC8.0	control_PVneg	4	12
FLT1	2.53	0.0155	0.139	0.734	8.26	18.5	1.69e-05	1.81	LV	CELLSTATES	EC8.0	control_PVneg	4	12
ZBTB16	2.31	0.0126	0.369	1.84	9.07	19.5	1.03e-05	1.9	LV	CELLSTATES	EC8.0	control_PVneg	4	12

## Sheet: RBM20_control
Gene	logFC	FDR	mean_exp_control	mean_exp_genotype	logCPM	F	PValue	FDR_plot	Region	annotation_level	cell_state	comparison	Observations_genotype	Observations_reference
SMAD6	4.1	0.000119	0.0157	0.288	7.28	30.1	4.17e-08	3.93	LV	CELLSTATES	EC8.0	control_RBM20	7	12
FLT1	3.71	2.75e-11	0.139	1.37	8.79	63.1	1.98e-15	10.6	LV	CELLSTATES	EC8.0	control_RBM20	7	12
CPED1	3.68	0.035	0	0.0921	6.77	16.6	6.06e-05	1.46	LV	CELLSTATES	EC8.0	control_RBM20	7	12
PTPRT	3.68	0.0122	0.0026	0.169	7.02	19.3	1.14e-05	1.91	LV	CELLSTATES	EC8.0	control_RBM20	7	12
FOS	3.1	0.00489	0.025	0.611	7.98	22.2	2.47e-06	2.31	LV	CELLSTATES	EC8.0	control_RBM20	7	12
PDE10A	2.91	0.000119	0.118	0.551	7.99	30	4.28e-08	3.93	LV	CELLSTATES	EC8.0	control_RBM20	7	12
TCF15	2.88	0.035	0.0418	0.215	7.18	16.2	5.84e-05	1.46	LV	CELLSTATES	EC8.0	control_RBM20	7	12
TPO	2.79	0.013	0.0568	0.274	7.45	19	1.31e-05	1.89	LV	CELLSTATES	EC8.0	control_RBM20	7	12
MGAT4A	2.72	0.0161	0.0628	0.276	7.43	18.1	2.09e-05	1.79	LV	CELLSTATES	EC8.0	control_RBM20	7	12
ID1	2.65	3.78e-08	0.339	1.86	9.32	47.5	5.45e-12	7.42	LV	CELLSTATES	EC8.0	control_RBM20	7	12
TSC22D3	2.6	0.0497	0.0481	0.264	7.4	15.2	9.77e-05	1.3	LV	CELLSTATES	EC8.0	control_RBM20	7	12
MCF2L	2.3	0.014	0.133	0.473	7.86	18.7	1.57e-05	1.85	LV	CELLSTATES	EC8.0	control_RBM20	7	12
RGCC	2.26	0.0121	0.187	0.511	8.02	19.4	1.04e-05	1.92	LV	CELLSTATES	EC8.0	control_RBM20	7	12
CASC15	2.06	0.018	0.225	0.667	8.27	17.6	2.72e-05	1.74	LV	CELLSTATES	EC8.0	control_RBM20	7	12
PTPRG	1.61	0.0121	0.736	1.82	9.6	19.6	9.8e-06	1.92	LV	CELLSTATES	EC8.0	control_RBM20	7	12

## Sheet: TTN_control
Gene	logFC	FDR	mean_exp_control	mean_exp_genotype	logCPM	F	PValue	FDR_plot	Region	annotation_level	cell_state	comparison	Observations_genotype	Observations_reference
FKBP5	2.5	7.93e-05	0.25	1.97	9.05	32.6	1.12e-08	4.1	LV	CELLSTATES	EC8.0	control_TTN	6	12
FLT1	2.38	0.00769	0.139	0.837	8.2	22	2.71e-06	2.11	LV	CELLSTATES	EC8.0	control_TTN	6	12
FAM155A	2.02	0.0384	0.161	1.1	8.38	18.3	1.9e-05	1.42	LV	CELLSTATES	EC8.0	control_TTN	6	12
