# Supplementary material for: Pathogenic variants damage cell composition and single cell transcription in cardiomyopathies
Source: Science. Author manuscript; Available in PMC 2022 Oct 3. (PMC9528698; doi:10.1126/science.abo1984)
Supplement: Supp table 34.6 [file NIHMS1835045-supplement-Supp_table_34_6.xlsx]

## Sheet: Index
Column name	Description
Gene	Gene symbol, Ensembl 84
logFC	log2-fold change
FDR	False discovery rate; FDR is the PValue after (by default) Benjamini-Hochberg correction.
mean_exp_control	Mean expression values across controls
mean_exp_genotype	Mean expression values across disease samples
logCPM	logCPM is the average expression of all pseudobulked samples for that particular gene across all samples on the log2-scale expressed in counts per million (cpm, as calculated by edgeR after normalization).
F	Output of quasi-likelihood F-test
PValue	PValue is the nominal p-value derived from F
FDR_plot	-log10(False discovery rate)
Region	Studied region (LV or RV)
annotation_level	Cell-type or cell-state
cell_state/state	Specification which cell-type or state was analysed
comparison	Specification control_GENOTYPE
Observations_genotype	Numbers of Patients included in edgeR (patients with low number of nuclei have been excluded)
Observations_reference	Numbers of Patients included in edgeR (patients with low number of nuclei have been excluded)

## Sheet: control_LMNA
Gene	logFC	FDR	mean_exp_control	mean_exp_genotype	logCPM	F	PValue	FDR_plot	Region	annotation_level	cell_state	comparison	Observations_genotype	Observations_reference
RGS16	3.86	0.00884	0.128	0	7.25	19	1.29e-05	2.05	LV	CELLSTATES	EC8.0	control_LMNA	9	12
ACSM5	3.56	0.0329	0.0792	0	7.15	15.9	6.72e-05	1.48	LV	CELLSTATES	EC8.0	control_LMNA	9	12
SMCR5	3.55	0.0228	0.092	0	7.19	16.7	4.31e-05	1.64	LV	CELLSTATES	EC8.0	control_LMNA	9	12
TIMP1	3.37	0.000665	0.417	0.0484	8.06	26.7	2.42e-07	3.18	LV	CELLSTATES	EC8.0	control_LMNA	9	12
SNU13	2.62	0.0499	0.229	0.044	7.55	14.3	0.000156	1.3	LV	CELLSTATES	EC8.0	control_LMNA	9	12
CCL21	2.56	4.08e-13	6.72	2.32	11.9	71.4	2.97e-17	12.4	LV	CELLSTATES	EC8.0	control_LMNA	9	12
CCL2	2.46	0.0424	0.293	0.0333	7.75	15.2	9.88e-05	1.37	LV	CELLSTATES	EC8.0	control_LMNA	9	12
APOD	2.42	0.0413	0.246	0.0389	7.83	15.3	9.12e-05	1.38	LV	CELLSTATES	EC8.0	control_LMNA	9	12
AC007513.1	2.14	0.0158	0.0455	0	6.9	17.7	2.54e-05	1.8	LV	CELLSTATES	EC8.0	control_LMNA	9	12
LRP4	2.14	0.0195	0.443	0.143	8.38	17.2	3.4e-05	1.71	LV	CELLSTATES	EC8.0	control_LMNA	9	12
ADAMTS6	2.08	0.0478	0.67	0.22	8.51	14.5	0.000138	1.32	LV	CELLSTATES	EC8.0	control_LMNA	9	12
AP001599.1	1.96	0.0195	0.0379	0	6.87	17.2	3.42e-05	1.71	LV	CELLSTATES	EC8.0	control_LMNA	9	12
SULT1C2	1.75	0.0303	0.0303	0	6.85	16.4	5.96e-05	1.52	LV	CELLSTATES	EC8.0	control_LMNA	9	12
MALAT1	0.654	3.74e-10	149	150	16.4	56.6	5.45e-14	9.43	LV	CELLSTATES	EC8.0	control_LMNA	9	12

## Sheet: control_PKP2
Gene	logFC	FDR	mean_exp_control	mean_exp_genotype	logCPM	F	PValue	FDR_plot	Region	annotation_level	cell_state	comparison	Observations_genotype	Observations_reference
LHFPL1	4.69	0.00209	0.0448	0	6.58	25	7.04e-07	2.68	LV	CELLSTATES	EC8.0	control_PKP2	6	12
BTNL9	4.55	0.00209	0.289	0.0185	7.37	24.9	7.57e-07	2.68	LV	CELLSTATES	EC8.0	control_PKP2	6	12
C5orf17	4.55	0.0159	0.105	0	6.89	17.6	3e-05	1.8	LV	CELLSTATES	EC8.0	control_PKP2	6	12
NANS	4.52	0.0269	0.0451	0	6.62	16.3	6.82e-05	1.57	LV	CELLSTATES	EC8.0	control_PKP2	6	12
TINAGL1	4.49	0.0131	0.136	0	6.96	18.2	2.28e-05	1.88	LV	CELLSTATES	EC8.0	control_PKP2	6	12
HPSE	4.45	0.0138	0.0355	0	6.59	18	2.5e-05	1.86	LV	CELLSTATES	EC8.0	control_PKP2	6	12
LINC00639	4.35	0.0365	0.0702	0	6.69	15	0.000118	1.44	LV	CELLSTATES	EC8.0	control_PKP2	6	12
AP001599.1	4.34	0.00208	0.0379	0	6.55	27.7	3.02e-07	2.68	LV	CELLSTATES	EC8.0	control_PKP2	6	12
AL031587.2	4.29	0.0365	0.0429	0	6.59	16.2	0.000118	1.44	LV	CELLSTATES	EC8.0	control_PKP2	6	12
C12orf75	4.23	0.0365	0.0563	0.00463	6.68	15	0.000119	1.44	LV	CELLSTATES	EC8.0	control_PKP2	6	12
IGFBP5	3.82	3.77e-07	1.11	0.166	8.89	45.7	2.73e-11	6.42	LV	CELLSTATES	EC8.0	control_PKP2	6	12
OVCH1-AS1	3.8	0.0123	0.188	0.0388	7.25	18.8	1.62e-05	1.91	LV	CELLSTATES	EC8.0	control_PKP2	6	12
NEO1	3.44	0.00922	0.217	0.0269	7.6	20.2	8.07e-06	2.04	LV	CELLSTATES	EC8.0	control_PKP2	6	12
SYNJ1	3.32	0.024	0.179	0.0466	7.33	16.4	5.74e-05	1.62	LV	CELLSTATES	EC8.0	control_PKP2	6	12
PRKX-AS1	3.24	0.0278	0.0227	0	6.48	22	7.26e-05	1.56	LV	CELLSTATES	EC8.0	control_PKP2	6	12
SULT1C2	3.14	0.0108	0.0303	0.00463	6.54	21	1.18e-05	1.96	LV	CELLSTATES	EC8.0	control_PKP2	6	12
ANKRD1	3.12	0.0234	0.259	0.0317	7.46	16.5	5.26e-05	1.63	LV	CELLSTATES	EC8.0	control_PKP2	6	12
IL33	3.12	0.0302	0.212	0.0562	7.41	15.6	8.53e-05	1.52	LV	CELLSTATES	EC8.0	control_PKP2	6	12
PODXL	2.88	0.00472	0.451	0.137	8.08	22.3	2.74e-06	2.33	LV	CELLSTATES	EC8.0	control_PKP2	6	12
SLC27A3	2.83	0.013	0.313	0.083	7.78	18.3	2.08e-05	1.89	LV	CELLSTATES	EC8.0	control_PKP2	6	12
AC007743.1	2.74	0.0306	0.0303	0.00939	6.57	15.6	8.87e-05	1.51	LV	CELLSTATES	EC8.0	control_PKP2	6	12
TIMP1	2.74	0.00922	0.417	0.105	8.03	20	8.7e-06	2.04	LV	CELLSTATES	EC8.0	control_PKP2	6	12
KCNC1	2.52	0.0365	0.0303	0.014	6.59	15	0.000117	1.44	LV	CELLSTATES	EC8.0	control_PKP2	6	12
ADAMTS6	2.37	0.011	0.67	0.241	8.5	19.3	1.27e-05	1.96	LV	CELLSTATES	EC8.0	control_PKP2	6	12
ZNF385D	2.24	0.0122	0.808	0.206	8.59	19	1.51e-05	1.91	LV	CELLSTATES	EC8.0	control_PKP2	6	12
TC2N	2.08	0.0178	0.851	0.485	8.98	17.3	3.61e-05	1.75	LV	CELLSTATES	EC8.0	control_PKP2	6	12
RAPGEF5	1.62	0.0242	2.16	0.902	9.94	16.3	5.97e-05	1.62	LV	CELLSTATES	EC8.0	control_PKP2	6	12
CCL21	1.44	0.0289	6.72	4.21	12	15.8	7.83e-05	1.54	LV	CELLSTATES	EC8.0	control_PKP2	6	12
LINC00470	0.752	0.0341	0.0152	0.0741	6.84	15.3	0.000101	1.47	LV	CELLSTATES	EC8.0	control_PKP2	6	12

## Sheet: control_PVneg
Gene	logFC	FDR	mean_exp_control	mean_exp_genotype	logCPM	F	PValue	FDR_plot	Region	annotation_level	cell_state	comparison	Observations_genotype	Observations_reference
FHL2	5.04	0.0194	0.294	0	8.19	17.8	2.44e-05	1.71	LV	CELLSTATES	EC8.0	control_PVneg	4	12
CCL21	3.78	1.41e-11	6.72	0.741	12.1	64.3	1.05e-15	10.9	LV	CELLSTATES	EC8.0	control_PVneg	4	12
MALAT1	1.05	1.97e-05	149	94.9	16.5	35.2	2.92e-09	4.71	LV	CELLSTATES	EC8.0	control_PVneg	4	12

## Sheet: control_RBM20
Gene	logFC	FDR	mean_exp_control	mean_exp_genotype	logCPM	F	PValue	FDR_plot	Region	annotation_level	cell_state	comparison	Observations_genotype	Observations_reference
ADAMTS18	4.77	0.0146	0.0769	0	6.88	18.4	1.79e-05	1.83	LV	CELLSTATES	EC8.0	control_RBM20	7	12
AC013652.1	4.68	0.00794	0.131	0.00529	7.05	21	4.69e-06	2.1	LV	CELLSTATES	EC8.0	control_RBM20	7	12
C5orf17	4.3	0.018	0.105	0	6.97	17.7	2.54e-05	1.74	LV	CELLSTATES	EC8.0	control_RBM20	7	12
LHFPL1	4.06	0.00149	0.0448	0	6.68	24.8	6.43e-07	2.83	LV	CELLSTATES	EC8.0	control_RBM20	7	12
PFN1	3.52	0.0497	0.118	0.0148	7.12	15.1	0.0001	1.3	LV	CELLSTATES	EC8.0	control_RBM20	7	12
GRPEL2-AS1	3.43	0.022	0.0448	0.00476	6.71	17.1	3.5e-05	1.66	LV	CELLSTATES	EC8.0	control_RBM20	7	12
KCNC1	3.25	0.00794	0.0303	0	6.62	25.3	5.73e-06	2.1	LV	CELLSTATES	EC8.0	control_RBM20	7	12
SULT1C2	3.25	0.00794	0.0303	0	6.62	25.3	5.73e-06	2.1	LV	CELLSTATES	EC8.0	control_RBM20	7	12
YAE1D1	3.08	0.018	0.0372	0.00476	6.67	18.1	2.69e-05	1.74	LV	CELLSTATES	EC8.0	control_RBM20	7	12
FOXP2	2.95	0.014	0.293	0.0704	7.77	18.6	1.62e-05	1.85	LV	CELLSTATES	EC8.0	control_RBM20	7	12
AL033504.1	2.73	0.0456	0.0227	0	6.58	22.2	8.55e-05	1.34	LV	CELLSTATES	EC8.0	control_RBM20	7	12
URB2	2.73	0.0456	0.0227	0	6.58	22.2	8.55e-05	1.34	LV	CELLSTATES	EC8.0	control_RBM20	7	12
CCL21	2.14	3.43e-07	6.72	3.09	11.9	42.4	7.41e-11	6.47	LV	CELLSTATES	EC8.0	control_RBM20	7	12

## Sheet: control_TTN
Gene	logFC	FDR	mean_exp_control	mean_exp_genotype	logCPM	F	PValue	FDR_plot	Region	annotation_level	cell_state	comparison	Observations_genotype	Observations_reference
ADAMTS6	3.63	0.0004	0.67	0.0707	8.54	28.7	8.47e-08	3.4	LV	CELLSTATES	EC8.0	control_TTN	6	12
TIMP1	2.77	0.0387	0.417	0.0921	8.19	18	2.18e-05	1.41	LV	CELLSTATES	EC8.0	control_TTN	6	12
S100A6	2.57	0.0384	0.478	0.0863	8.36	18.4	1.79e-05	1.42	LV	CELLSTATES	EC8.0	control_TTN	6	12
ADAMTS9	2.12	0.00563	2.15	0.367	9.81	23	1.59e-06	2.25	LV	CELLSTATES	EC8.0	control_TTN	6	12
CCL21	1.99	2.09e-07	6.72	2.8	12	45.6	1.47e-11	6.68	LV	CELLSTATES	EC8.0	control_TTN	6	12
