# Supplementary material for: Pathogenic variants damage cell composition and single cell transcription in cardiomyopathies
Source: Science. Author manuscript; Available in PMC 2022 Oct 3. (PMC9528698; doi:10.1126/science.abo1984)
Supplement: Supp table 34.7 [file NIHMS1835045-supplement-Supp_table_34_7.xlsx]

## Sheet: Index
Column name	Description
Gene	Gene symbol, Ensembl 84
logFC	log2-fold change
FDR	False discovery rate; FDR is the PValue after (by default) Benjamini-Hochberg correction.
mean_exp_control	Mean expression values across controls
mean_exp_genotype	Mean expression values across disease samples
logCPM	logCPM is the average expression of all pseudobulked samples for that particular gene across all samples on the log2-scale expressed in counts per million (cpm, as calculated by edgeR after normalization).
F	Output of quasi-likelihood F-test
PValue	PValue is the nominal p-value derived from F
FDR_plot	-log10(False discovery rate)
Region	Studied region (LV or RV)
annotation_level	Cell-type or cell-state
cell_state/state	Specification which cell-type or state was analysed
comparison	Specification control_GENOTYPE
Observations_genotype	Numbers of Patients included in edgeR (patients with low number of nuclei have been excluded)
Observations_reference	Numbers of Patients included in edgeR (patients with low number of nuclei have been excluded)

## Sheet: LMNA_control
Gene	logFC	FDR	mean_exp_control	mean_exp_genotype	logCPM	F	PValue	FDR_plot	Region	annotation_level	cell_state	comparison	Observations_genotype	Observations_reference
HBA1	3.62	0.00122	0.000988	0.0185	3.37	28.8	2.68e-06	2.91	LV	CELLSTATES	EC2.0	control_LMNA	12	18
HBB	3.49	6.7e-05	0.00887	0.121	5.31	46.8	1.73e-08	4.17	LV	CELLSTATES	EC2.0	control_LMNA	12	18
AC009271.1	3.43	0.0303	0.00103	0.0259	3.43	13.4	0.000646	1.52	LV	CELLSTATES	EC2.0	control_LMNA	12	18
HBA2	3.04	0.00159	0.00438	0.039	4.09	26.4	5.74e-06	2.8	LV	CELLSTATES	EC2.0	control_LMNA	12	18
NPPA	2.43	0.0036	0.0124	0.0529	4.52	22.3	2.32e-05	2.44	LV	CELLSTATES	EC2.0	control_LMNA	12	18
KIT	2.25	0.00413	0.0146	0.0794	4.8	21.7	2.8e-05	2.38	LV	CELLSTATES	EC2.0	control_LMNA	12	18
TMEM132C	2.05	0.023	0.0514	0.285	6.67	14.5	0.000422	1.64	LV	CELLSTATES	EC2.0	control_LMNA	12	18
PLVAP	2.04	0.00247	0.0133	0.0828	4.94	23.7	1.42e-05	2.61	LV	CELLSTATES	EC2.0	control_LMNA	12	18
HLF	1.93	0.00236	0.0212	0.103	5.2	24	1.29e-05	2.63	LV	CELLSTATES	EC2.0	control_LMNA	12	18
INHBB	1.87	0.0255	0.0181	0.0851	4.96	14.1	0.000488	1.59	LV	CELLSTATES	EC2.0	control_LMNA	12	18
CORO2B	1.83	6.7e-05	0.0737	0.383	6.97	47.3	1.49e-08	4.17	LV	CELLSTATES	EC2.0	control_LMNA	12	18
TTYH2	1.83	0.00159	0.014	0.0772	4.88	26.4	5.82e-06	2.8	LV	CELLSTATES	EC2.0	control_LMNA	12	18
COL25A1	1.8	0.0156	0.147	0.853	7.98	16.4	0.000196	1.81	LV	CELLSTATES	EC2.0	control_LMNA	12	18
MMP28	1.78	0.0111	0.0121	0.068	4.8	17.9	0.000114	1.96	LV	CELLSTATES	EC2.0	control_LMNA	12	18
FAM49A	1.77	0.000337	0.0283	0.138	5.69	35.3	3.76e-07	3.47	LV	CELLSTATES	EC2.0	control_LMNA	12	18
FLVCR2	1.65	0.0105	0.0191	0.0837	5.05	18.1	0.000104	1.98	LV	CELLSTATES	EC2.0	control_LMNA	12	18
SNTG2	1.63	0.016	0.145	0.815	7.84	16.3	0.000205	1.79	LV	CELLSTATES	EC2.0	control_LMNA	12	18
FAM155A	1.59	0.0222	0.0186	0.0503	4.54	14.7	0.000395	1.65	LV	CELLSTATES	EC2.0	control_LMNA	12	18
KCNT2	1.59	0.0394	0.0048	0.0214	3.59	12.1	0.00113	1.4	LV	CELLSTATES	EC2.0	control_LMNA	12	18
LPL	1.58	0.00151	0.259	1.03	8.45	27.6	3.88e-06	2.82	LV	CELLSTATES	EC2.0	control_LMNA	12	18
TMEM233	1.57	0.0032	0.0782	0.281	6.74	22.7	1.98e-05	2.49	LV	CELLSTATES	EC2.0	control_LMNA	12	18
RADIL	1.56	0.00835	0.0204	0.0669	4.81	19.2	7.03e-05	2.08	LV	CELLSTATES	EC2.0	control_LMNA	12	18
AL357060.1	1.55	0.0471	0.00685	0.023	3.76	11.3	0.00162	1.33	LV	CELLSTATES	EC2.0	control_LMNA	12	18
IGSF9B	1.52	0.0222	0.0106	0.0437	4.41	14.6	0.0004	1.65	LV	CELLSTATES	EC2.0	control_LMNA	12	18
CREB5	1.47	0.00122	0.307	1.11	8.62	29	2.46e-06	2.91	LV	CELLSTATES	EC2.0	control_LMNA	12	18
IVNS1ABP	1.45	0.0203	0.0519	0.251	6.25	15	0.000343	1.69	LV	CELLSTATES	EC2.0	control_LMNA	12	18
ADAMTS15	1.4	0.0203	0.013	0.0484	4.53	15	0.000344	1.69	LV	CELLSTATES	EC2.0	control_LMNA	12	18
QSOX2	1.4	0.0202	0.00847	0.0315	3.96	15.2	0.00032	1.7	LV	CELLSTATES	EC2.0	control_LMNA	12	18
WFS1	1.4	0.0101	0.025	0.0766	5.02	18.2	9.88e-05	1.99	LV	CELLSTATES	EC2.0	control_LMNA	12	18
EGFR	1.36	0.00119	0.251	1.05	8.47	29.3	2.25e-06	2.92	LV	CELLSTATES	EC2.0	control_LMNA	12	18
LAMB1	1.36	0.000226	0.175	0.762	7.89	38.4	1.55e-07	3.65	LV	CELLSTATES	EC2.0	control_LMNA	12	18
SH3RF3	1.35	0.00588	0.325	1.14	8.62	20.5	4.34e-05	2.23	LV	CELLSTATES	EC2.0	control_LMNA	12	18
SLC39A8	1.34	0.0419	0.00991	0.0317	3.96	11.8	0.00128	1.38	LV	CELLSTATES	EC2.0	control_LMNA	12	18
INMT-MINDY4	1.33	0.0339	0.013	0.0387	4.22	12.9	0.000808	1.47	LV	CELLSTATES	EC2.0	control_LMNA	12	18
AC091563.1	1.32	0.0461	0.00954	0.0318	3.98	11.4	0.00153	1.34	LV	CELLSTATES	EC2.0	control_LMNA	12	18
REPS2	1.31	0.0451	0.0164	0.0579	4.7	11.5	0.00144	1.35	LV	CELLSTATES	EC2.0	control_LMNA	12	18
AC002070.1	1.3	0.00122	0.215	0.671	7.98	28.7	2.72e-06	2.91	LV	CELLSTATES	EC2.0	control_LMNA	12	18
PRDM11	1.3	0.00525	0.0155	0.0567	4.66	20.9	3.7e-05	2.28	LV	CELLSTATES	EC2.0	control_LMNA	12	18
CCDC112	1.29	0.0202	0.0101	0.0381	4.19	15.1	0.000329	1.7	LV	CELLSTATES	EC2.0	control_LMNA	12	18
CIT	1.29	0.0451	0.0114	0.0331	4.14	11.5	0.00144	1.35	LV	CELLSTATES	EC2.0	control_LMNA	12	18
CHST15	1.27	0.0067	0.0403	0.149	5.77	20	5.18e-05	2.17	LV	CELLSTATES	EC2.0	control_LMNA	12	18
TTC39C	1.26	0.0024	0.0248	0.0613	4.78	23.8	1.36e-05	2.62	LV	CELLSTATES	EC2.0	control_LMNA	12	18
EPB41L2	1.24	0.00119	0.995	3.3	10.2	29.4	2.23e-06	2.92	LV	CELLSTATES	EC2.0	control_LMNA	12	18
NUDT16	1.24	0.0188	0.0241	0.0624	4.89	15.4	0.000288	1.73	LV	CELLSTATES	EC2.0	control_LMNA	12	18
LGR4	1.22	0.0158	0.0227	0.062	4.84	16.4	0.000201	1.8	LV	CELLSTATES	EC2.0	control_LMNA	12	18
ZNF189	1.2	0.0203	0.0388	0.125	5.66	15	0.000345	1.69	LV	CELLSTATES	EC2.0	control_LMNA	12	18
ARHGEF7	1.19	0.000258	0.322	1.05	8.51	37	2.31e-07	3.59	LV	CELLSTATES	EC2.0	control_LMNA	12	18
CTDSPL	1.18	0.00341	0.198	0.655	7.85	22.5	2.15e-05	2.47	LV	CELLSTATES	EC2.0	control_LMNA	12	18
SPRED2	1.18	2.84e-05	0.324	1.04	8.52	54.9	2.43e-09	4.55	LV	CELLSTATES	EC2.0	control_LMNA	12	18
NAV3	1.16	0.018	0.213	0.686	7.96	15.7	0.000258	1.74	LV	CELLSTATES	EC2.0	control_LMNA	12	18
BACH2	1.12	0.00269	0.0676	0.217	6.32	23.4	1.57e-05	2.57	LV	CELLSTATES	EC2.0	control_LMNA	12	18
CTSH	1.12	0.00159	0.108	0.318	6.97	26.5	5.5e-06	2.8	LV	CELLSTATES	EC2.0	control_LMNA	12	18
LSS	1.11	0.0222	0.115	0.377	7.13	14.6	0.000396	1.65	LV	CELLSTATES	EC2.0	control_LMNA	12	18
PER1	1.11	0.00372	0.0872	0.278	6.74	22.1	2.46e-05	2.43	LV	CELLSTATES	EC2.0	control_LMNA	12	18
SH3BGRL2	1.11	0.0067	0.089	0.318	6.82	20	5.23e-05	2.17	LV	CELLSTATES	EC2.0	control_LMNA	12	18
CDK14	1.09	0.00169	0.26	0.808	8.18	25.4	7.86e-06	2.77	LV	CELLSTATES	EC2.0	control_LMNA	12	18
TPD52L1	1.09	0.0132	0.119	0.357	7.08	17.2	0.000145	1.88	LV	CELLSTATES	EC2.0	control_LMNA	12	18
SEC16B	1.07	0.00896	0.0313	0.107	5.38	18.8	8e-05	2.05	LV	CELLSTATES	EC2.0	control_LMNA	12	18
ANKS1A	1.05	0.00176	0.319	1.04	8.5	25.1	8.77e-06	2.75	LV	CELLSTATES	EC2.0	control_LMNA	12	18
MAP2K6	1.05	0.0471	0.0336	0.0952	5.3	11.2	0.00162	1.33	LV	CELLSTATES	EC2.0	control_LMNA	12	18
GRPEL2	1.04	0.0386	0.0511	0.117	5.68	12.2	0.00108	1.41	LV	CELLSTATES	EC2.0	control_LMNA	12	18
SMTN	1.04	0.00595	0.177	0.47	7.57	20.4	4.44e-05	2.23	LV	CELLSTATES	EC2.0	control_LMNA	12	18
PRELID2	1.03	0.00159	0.0658	0.221	6.33	26.4	5.79e-06	2.8	LV	CELLSTATES	EC2.0	control_LMNA	12	18
ARHGAP26	1.02	0.00107	0.848	2.7	9.89	30.3	1.67e-06	2.97	LV	CELLSTATES	EC2.0	control_LMNA	12	18
IRAK3	1.01	0.0133	0.411	1.27	8.83	17.2	0.000148	1.88	LV	CELLSTATES	EC2.0	control_LMNA	12	18
LDLRAD4	1.01	0.00169	0.904	2.81	9.97	25.3	8.1e-06	2.77	LV	CELLSTATES	EC2.0	control_LMNA	12	18
PARD3B	1.01	7.21e-05	0.425	1.27	8.82	45.3	2.48e-08	4.14	LV	CELLSTATES	EC2.0	control_LMNA	12	18
TLE1	1.01	0.00168	0.0891	0.263	6.68	25.7	7.29e-06	2.77	LV	CELLSTATES	EC2.0	control_LMNA	12	18
RNF115	0.997	0.0255	0.425	1.31	8.9	14.1	0.000487	1.59	LV	CELLSTATES	EC2.0	control_LMNA	12	18
MCF2L	0.994	0.00168	0.609	1.75	9.3	25.8	7.04e-06	2.77	LV	CELLSTATES	EC2.0	control_LMNA	12	18
MCAM	0.992	0.034	0.103	0.26	6.73	12.8	0.000835	1.47	LV	CELLSTATES	EC2.0	control_LMNA	12	18
EFCC1	0.991	0.0346	0.0241	0.0632	4.89	12.8	0.000856	1.46	LV	CELLSTATES	EC2.0	control_LMNA	12	18
RPS6KA2	0.99	0.00107	0.53	1.6	9.13	30	1.83e-06	2.97	LV	CELLSTATES	EC2.0	control_LMNA	12	18
AP001528.2	0.989	0.00583	0.163	0.457	7.46	20.5	4.26e-05	2.23	LV	CELLSTATES	EC2.0	control_LMNA	12	18
AFAP1L1	0.986	0.00107	0.384	1.04	8.59	30.4	1.6e-06	2.97	LV	CELLSTATES	EC2.0	control_LMNA	12	18
MFSD10	0.98	0.0246	0.0343	0.0993	5.46	14.3	0.000461	1.61	LV	CELLSTATES	EC2.0	control_LMNA	12	18
LRRN2	0.968	0.00902	0.0384	0.101	5.48	18.7	8.29e-05	2.04	LV	CELLSTATES	EC2.0	control_LMNA	12	18
SNED1	0.968	0.0115	0.11	0.33	6.98	17.7	0.00012	1.94	LV	CELLSTATES	EC2.0	control_LMNA	12	18
NPIPB5	0.96	0.0019	0.068	0.185	6.18	24.8	9.81e-06	2.72	LV	CELLSTATES	EC2.0	control_LMNA	12	18
DENND2A	0.955	0.00899	0.275	0.709	8.16	18.8	8.11e-05	2.05	LV	CELLSTATES	EC2.0	control_LMNA	12	18
PHKA1	0.951	0.0256	0.0245	0.0827	5.1	14.1	0.000495	1.59	LV	CELLSTATES	EC2.0	control_LMNA	12	18
MYO5C	0.95	0.0451	0.0702	0.21	6.41	11.5	0.00144	1.35	LV	CELLSTATES	EC2.0	control_LMNA	12	18
PDZD2	0.944	0.00107	0.475	1.4	8.96	30.3	1.67e-06	2.97	LV	CELLSTATES	EC2.0	control_LMNA	12	18
B4GALT1	0.943	0.0138	0.22	0.57	7.87	17	0.000159	1.86	LV	CELLSTATES	EC2.0	control_LMNA	12	18
ZNF516	0.939	0.00168	0.067	0.191	6.23	25.9	6.78e-06	2.77	LV	CELLSTATES	EC2.0	control_LMNA	12	18
GRB10	0.937	0.00747	0.782	2.51	9.73	19.5	6.22e-05	2.13	LV	CELLSTATES	EC2.0	control_LMNA	12	18
FGFR1	0.925	0.0324	0.17	0.48	7.57	13.2	0.000724	1.49	LV	CELLSTATES	EC2.0	control_LMNA	12	18
TBCD	0.925	0.0188	0.539	1.49	9.11	15.5	0.000278	1.73	LV	CELLSTATES	EC2.0	control_LMNA	12	18
NAE1	0.922	0.00583	0.0317	0.0752	5.09	20.6	4.23e-05	2.23	LV	CELLSTATES	EC2.0	control_LMNA	12	18
SYCP2	0.922	0.0334	0.0395	0.122	5.59	13	0.000768	1.48	LV	CELLSTATES	EC2.0	control_LMNA	12	18
SIN3B	0.92	0.0241	0.0679	0.176	6.23	14.3	0.000448	1.62	LV	CELLSTATES	EC2.0	control_LMNA	12	18
KCNB1	0.918	0.0454	0.172	0.582	7.72	11.5	0.00147	1.34	LV	CELLSTATES	EC2.0	control_LMNA	12	18
ATP7B	0.917	0.0148	0.0412	0.116	5.61	16.7	0.000179	1.83	LV	CELLSTATES	EC2.0	control_LMNA	12	18
DSCAML1	0.913	0.0222	0.122	0.326	6.99	14.6	0.000399	1.65	LV	CELLSTATES	EC2.0	control_LMNA	12	18
TSC22D3	0.907	0.0346	0.135	0.369	7.2	12.7	0.000864	1.46	LV	CELLSTATES	EC2.0	control_LMNA	12	18
GRASP	0.905	0.0288	0.217	0.616	7.9	13.6	0.000606	1.54	LV	CELLSTATES	EC2.0	control_LMNA	12	18
ZDHHC14	0.905	0.00107	0.234	0.637	7.9	30.4	1.62e-06	2.97	LV	CELLSTATES	EC2.0	control_LMNA	12	18
CRACR2B	0.901	0.0286	0.0389	0.113	5.6	13.6	0.0006	1.54	LV	CELLSTATES	EC2.0	control_LMNA	12	18
SUSD6	0.9	0.00134	0.247	0.661	7.95	28.2	3.21e-06	2.87	LV	CELLSTATES	EC2.0	control_LMNA	12	18
MYRIP	0.895	0.00231	0.202	0.605	7.79	24.1	1.23e-05	2.64	LV	CELLSTATES	EC2.0	control_LMNA	12	18
FAM85B	0.892	0.0393	0.0309	0.0993	5.34	12.1	0.00112	1.41	LV	CELLSTATES	EC2.0	control_LMNA	12	18
DOCK9	0.879	0.00169	1.15	3.32	10.2	25.4	8.01e-06	2.77	LV	CELLSTATES	EC2.0	control_LMNA	12	18
XAF1	0.878	0.00168	0.448	1.17	8.78	25.6	7.51e-06	2.77	LV	CELLSTATES	EC2.0	control_LMNA	12	18
FLT4	0.874	0.0156	0.0492	0.115	5.66	16.5	0.000195	1.81	LV	CELLSTATES	EC2.0	control_LMNA	12	18
STK39	0.872	0.00236	0.0897	0.225	6.52	23.9	1.31e-05	2.63	LV	CELLSTATES	EC2.0	control_LMNA	12	18
CD93	0.871	0.0331	0.163	0.367	7.16	13.1	0.000745	1.48	LV	CELLSTATES	EC2.0	control_LMNA	12	18
LUC7L2	0.864	0.0462	0.0293	0.0683	4.99	11.3	0.00155	1.34	LV	CELLSTATES	EC2.0	control_LMNA	12	18
ZDHHC9	0.855	0.0461	0.023	0.0635	4.85	11.4	0.00152	1.34	LV	CELLSTATES	EC2.0	control_LMNA	12	18
VAV2	0.853	0.0407	0.0257	0.0635	4.89	11.9	0.0012	1.39	LV	CELLSTATES	EC2.0	control_LMNA	12	18
ZDHHC21	0.851	0.0135	0.0884	0.267	6.6	17.1	0.000152	1.87	LV	CELLSTATES	EC2.0	control_LMNA	12	18
FMNL2	0.85	0.00122	0.354	0.913	8.43	28.7	2.7e-06	2.91	LV	CELLSTATES	EC2.0	control_LMNA	12	18
EEPD1	0.849	0.00134	0.457	1.17	8.77	28.2	3.21e-06	2.87	LV	CELLSTATES	EC2.0	control_LMNA	12	18
NCOR2	0.849	0.0165	0.105	0.289	6.87	16.1	0.000223	1.78	LV	CELLSTATES	EC2.0	control_LMNA	12	18
ABLIM3	0.847	0.0161	1.14	3.05	10.1	16.3	0.000209	1.79	LV	CELLSTATES	EC2.0	control_LMNA	12	18
ITGA9	0.843	0.00159	0.371	1.05	8.57	27	4.71e-06	2.8	LV	CELLSTATES	EC2.0	control_LMNA	12	18
PTPRM	0.84	0.00341	3.99	10.6	11.9	22.4	2.17e-05	2.47	LV	CELLSTATES	EC2.0	control_LMNA	12	18
PPP1R16B	0.834	0.00698	0.408	1.02	8.62	19.7	5.75e-05	2.16	LV	CELLSTATES	EC2.0	control_LMNA	12	18
MYO1B	0.833	0.0346	0.0979	0.265	6.67	12.7	0.000868	1.46	LV	CELLSTATES	EC2.0	control_LMNA	12	18
SMARCA2	0.831	0.00168	0.346	0.941	8.45	25.9	6.75e-06	2.77	LV	CELLSTATES	EC2.0	control_LMNA	12	18
LHFPL6	0.83	0.0067	0.93	2.48	9.85	20	5.2e-05	2.17	LV	CELLSTATES	EC2.0	control_LMNA	12	18
GABBR1	0.829	0.0182	0.0629	0.174	6.15	15.7	0.000263	1.74	LV	CELLSTATES	EC2.0	control_LMNA	12	18
KLF9	0.823	0.0336	0.145	0.405	7.32	13	0.000786	1.47	LV	CELLSTATES	EC2.0	control_LMNA	12	18
ACSL3	0.82	0.00274	0.218	0.569	7.8	23.3	1.62e-05	2.56	LV	CELLSTATES	EC2.0	control_LMNA	12	18
ZNF251	0.82	0.0084	0.143	0.356	7.18	19.1	7.21e-05	2.08	LV	CELLSTATES	EC2.0	control_LMNA	12	18
SLCO3A1	0.818	0.00159	0.406	1.03	8.6	26.9	4.89e-06	2.8	LV	CELLSTATES	EC2.0	control_LMNA	12	18
AC090825.1	0.816	0.0198	0.0367	0.0984	5.37	15.2	0.000311	1.7	LV	CELLSTATES	EC2.0	control_LMNA	12	18
NEURL1B	0.816	0.0127	0.491	1.2	8.87	17.4	0.000135	1.9	LV	CELLSTATES	EC2.0	control_LMNA	12	18
GRAMD4	0.812	0.0461	0.0473	0.113	5.66	11.4	0.00153	1.34	LV	CELLSTATES	EC2.0	control_LMNA	12	18
OTUD7A	0.811	0.0454	0.0372	0.0922	5.42	11.5	0.00147	1.34	LV	CELLSTATES	EC2.0	control_LMNA	12	18
YBX3	0.807	0.0202	0.151	0.422	7.27	15.1	0.000332	1.7	LV	CELLSTATES	EC2.0	control_LMNA	12	18
JMY	0.794	0.0346	0.0328	0.0819	5.2	12.7	0.000861	1.46	LV	CELLSTATES	EC2.0	control_LMNA	12	18
DGKH	0.792	0.00107	0.545	1.38	9.01	30.1	1.77e-06	2.97	LV	CELLSTATES	EC2.0	control_LMNA	12	18
RORA	0.792	0.0146	0.278	0.687	8.06	16.8	0.000172	1.84	LV	CELLSTATES	EC2.0	control_LMNA	12	18
AHDC1	0.791	0.0462	0.0742	0.199	6.37	11.4	0.00155	1.34	LV	CELLSTATES	EC2.0	control_LMNA	12	18
ANKRD36C	0.786	0.0188	0.0903	0.237	6.56	15.5	0.000284	1.73	LV	CELLSTATES	EC2.0	control_LMNA	12	18
PLEKHG1	0.786	0.0393	1.37	3.41	10.4	12.1	0.00112	1.41	LV	CELLSTATES	EC2.0	control_LMNA	12	18
SH3RF1	0.784	0.015	0.2	0.535	7.71	16.6	0.000183	1.82	LV	CELLSTATES	EC2.0	control_LMNA	12	18
IQSEC1	0.782	0.0156	0.127	0.308	6.93	16.4	0.000197	1.81	LV	CELLSTATES	EC2.0	control_LMNA	12	18
SRGAP2	0.782	0.00159	0.353	0.908	8.43	26.8	4.99e-06	2.8	LV	CELLSTATES	EC2.0	control_LMNA	12	18
LMBR1	0.781	0.0211	0.308	0.873	8.37	14.8	0.000367	1.67	LV	CELLSTATES	EC2.0	control_LMNA	12	18
INTS3	0.78	0.0132	0.0547	0.15	5.94	17.2	0.000145	1.88	LV	CELLSTATES	EC2.0	control_LMNA	12	18
MTMR14	0.774	0.0282	0.0453	0.106	5.54	13.7	0.000584	1.55	LV	CELLSTATES	EC2.0	control_LMNA	12	18
GPR89B	0.769	0.0286	0.0394	0.0987	5.47	13.6	0.000597	1.54	LV	CELLSTATES	EC2.0	control_LMNA	12	18
EHBP1	0.768	0.00159	0.245	0.608	7.89	26.4	5.78e-06	2.8	LV	CELLSTATES	EC2.0	control_LMNA	12	18
ADGRL2	0.765	0.0097	0.381	0.951	8.49	18.5	8.99e-05	2.01	LV	CELLSTATES	EC2.0	control_LMNA	12	18
MAN2A1	0.765	0.00844	0.0949	0.263	6.64	19	7.39e-05	2.07	LV	CELLSTATES	EC2.0	control_LMNA	12	18
ST6GAL1	0.765	0.0461	0.323	0.839	8.26	11.4	0.00154	1.34	LV	CELLSTATES	EC2.0	control_LMNA	12	18
ANKRD36	0.761	0.0386	0.121	0.285	6.84	12.2	0.00106	1.41	LV	CELLSTATES	EC2.0	control_LMNA	12	18
AP3S1	0.761	0.0188	0.0829	0.21	6.43	15.4	0.000293	1.73	LV	CELLSTATES	EC2.0	control_LMNA	12	18
MOB2	0.761	0.0336	0.0694	0.157	6.09	13	0.000786	1.47	LV	CELLSTATES	EC2.0	control_LMNA	12	18
WDR47	0.758	0.0307	0.0502	0.112	5.68	13.4	0.000664	1.51	LV	CELLSTATES	EC2.0	control_LMNA	12	18
SLFN11	0.754	0.0331	0.0798	0.191	6.33	13.1	0.000756	1.48	LV	CELLSTATES	EC2.0	control_LMNA	12	18
PALD1	0.753	0.0331	0.174	0.378	7.34	13.1	0.000754	1.48	LV	CELLSTATES	EC2.0	control_LMNA	12	18
SHQ1	0.751	0.0163	0.0439	0.107	5.52	16.2	0.000216	1.79	LV	CELLSTATES	EC2.0	control_LMNA	12	18
FYN	0.749	0.0068	0.408	1.03	8.58	19.9	5.43e-05	2.17	LV	CELLSTATES	EC2.0	control_LMNA	12	18
SASH1	0.747	0.00213	0.899	2.19	9.74	24.4	1.11e-05	2.67	LV	CELLSTATES	EC2.0	control_LMNA	12	18
FAM129A	0.746	0.0203	0.073	0.157	6.15	15	0.000341	1.69	LV	CELLSTATES	EC2.0	control_LMNA	12	18
MLLT3	0.742	0.0339	0.125	0.312	6.95	12.8	0.000827	1.47	LV	CELLSTATES	EC2.0	control_LMNA	12	18
MID2	0.741	0.0488	0.0284	0.0712	5.01	11.1	0.00172	1.31	LV	CELLSTATES	EC2.0	control_LMNA	12	18
BCL2L13	0.74	0.0259	0.102	0.232	6.68	14	0.00051	1.59	LV	CELLSTATES	EC2.0	control_LMNA	12	18
DDX60	0.74	0.0465	0.104	0.226	6.57	11.3	0.00158	1.33	LV	CELLSTATES	EC2.0	control_LMNA	12	18
NCALD	0.737	0.009	0.701	1.7	9.35	18.7	8.19e-05	2.05	LV	CELLSTATES	EC2.0	control_LMNA	12	18
EML4	0.735	0.0145	0.192	0.411	7.46	16.8	0.00017	1.84	LV	CELLSTATES	EC2.0	control_LMNA	12	18
GNAI2	0.734	0.00698	0.208	0.515	7.63	19.7	5.74e-05	2.16	LV	CELLSTATES	EC2.0	control_LMNA	12	18
KALRN	0.732	0.0256	1.11	2.84	10	14.1	0.000496	1.59	LV	CELLSTATES	EC2.0	control_LMNA	12	18
SVIP	0.731	0.0188	0.0711	0.15	6.06	15.4	0.000294	1.73	LV	CELLSTATES	EC2.0	control_LMNA	12	18
TMTC2	0.723	0.0188	0.618	1.51	9.2	15.4	0.000291	1.73	LV	CELLSTATES	EC2.0	control_LMNA	12	18
JARID2	0.719	0.00844	0.333	0.77	8.27	19	7.32e-05	2.07	LV	CELLSTATES	EC2.0	control_LMNA	12	18
KLF12	0.716	0.018	0.518	1.16	8.91	15.8	0.000255	1.75	LV	CELLSTATES	EC2.0	control_LMNA	12	18
SEPT9	0.716	0.0202	0.211	0.464	7.62	15.1	0.000332	1.7	LV	CELLSTATES	EC2.0	control_LMNA	12	18
ELMO1	0.714	0.0415	1.43	3.78	10.5	11.9	0.00124	1.38	LV	CELLSTATES	EC2.0	control_LMNA	12	18
MGLL	0.714	0.0106	1.39	3.32	10.3	18	0.000108	1.97	LV	CELLSTATES	EC2.0	control_LMNA	12	18
ICA1	0.712	0.00159	0.234	0.585	7.83	27.3	4.24e-06	2.8	LV	CELLSTATES	EC2.0	control_LMNA	12	18
RASIP1	0.71	0.0211	0.235	0.529	7.78	14.8	0.000366	1.67	LV	CELLSTATES	EC2.0	control_LMNA	12	18
MAP4K2	0.707	0.0346	0.0603	0.13	5.88	12.7	0.000872	1.46	LV	CELLSTATES	EC2.0	control_LMNA	12	18
TUBE1	0.707	0.0493	0.0504	0.117	5.64	11.1	0.00175	1.31	LV	CELLSTATES	EC2.0	control_LMNA	12	18
NRIP1	0.703	0.0303	0.064	0.139	5.96	13.4	0.000645	1.52	LV	CELLSTATES	EC2.0	control_LMNA	12	18
CPD	0.702	0.0404	0.175	0.443	7.42	12	0.00118	1.39	LV	CELLSTATES	EC2.0	control_LMNA	12	18
FNBP1L	0.7	0.0336	0.415	1.03	8.61	13	0.000777	1.47	LV	CELLSTATES	EC2.0	control_LMNA	12	18
PSD3	0.698	0.0315	0.39	0.883	8.53	13.3	0.000688	1.5	LV	CELLSTATES	EC2.0	control_LMNA	12	18
NPTN	0.697	0.0256	0.128	0.314	6.96	14.1	0.000499	1.59	LV	CELLSTATES	EC2.0	control_LMNA	12	18
EXOC5	0.695	0.0249	0.0815	0.194	6.32	14.2	0.000471	1.6	LV	CELLSTATES	EC2.0	control_LMNA	12	18
ZNF704	0.692	0.0325	0.216	0.503	7.69	13.1	0.000729	1.49	LV	CELLSTATES	EC2.0	control_LMNA	12	18
KLF7	0.691	0.0067	0.375	1	8.55	19.9	5.29e-05	2.17	LV	CELLSTATES	EC2.0	control_LMNA	12	18
SMCHD1	0.691	0.00984	0.332	0.793	8.3	18.4	9.29e-05	2.01	LV	CELLSTATES	EC2.0	control_LMNA	12	18
PLXDC2	0.685	0.0121	2.01	4.6	10.8	17.6	0.000128	1.92	LV	CELLSTATES	EC2.0	control_LMNA	12	18
DMTF1	0.684	0.0218	0.114	0.296	6.84	14.7	0.000382	1.66	LV	CELLSTATES	EC2.0	control_LMNA	12	18
SEMA6A	0.681	0.0333	0.297	0.684	8.05	13	0.000763	1.48	LV	CELLSTATES	EC2.0	control_LMNA	12	18
UGGT2	0.68	0.0373	0.189	0.429	7.47	12.4	0.00101	1.43	LV	CELLSTATES	EC2.0	control_LMNA	12	18
CCDC7	0.678	0.0421	0.0822	0.211	6.41	11.8	0.00129	1.38	LV	CELLSTATES	EC2.0	control_LMNA	12	18
FMNL3	0.678	0.0385	0.188	0.406	7.39	12.3	0.00105	1.41	LV	CELLSTATES	EC2.0	control_LMNA	12	18
TSHZ3	0.678	0.0339	0.0674	0.16	6.11	12.8	0.000827	1.47	LV	CELLSTATES	EC2.0	control_LMNA	12	18
PHC2	0.677	0.0407	0.0997	0.236	6.62	12	0.00119	1.39	LV	CELLSTATES	EC2.0	control_LMNA	12	18
RYBP	0.677	0.0321	0.112	0.262	6.76	13.2	0.00071	1.49	LV	CELLSTATES	EC2.0	control_LMNA	12	18
NBPF15	0.673	0.0339	0.0891	0.246	6.55	12.9	0.000822	1.47	LV	CELLSTATES	EC2.0	control_LMNA	12	18
SOS2	0.67	0.018	0.278	0.656	8.06	15.7	0.000256	1.75	LV	CELLSTATES	EC2.0	control_LMNA	12	18
INF2	0.668	0.0451	0.0608	0.123	5.83	11.5	0.00143	1.35	LV	CELLSTATES	EC2.0	control_LMNA	12	18
CHM	0.667	0.0145	0.112	0.246	6.73	16.8	0.000169	1.84	LV	CELLSTATES	EC2.0	control_LMNA	12	18
SH3PXD2A	0.664	0.0463	0.139	0.294	7.02	11.3	0.00156	1.33	LV	CELLSTATES	EC2.0	control_LMNA	12	18
SFMBT2	0.662	0.0331	0.249	0.59	7.89	13.1	0.000756	1.48	LV	CELLSTATES	EC2.0	control_LMNA	12	18
AKT3	0.661	0.0188	0.953	2.44	9.84	15.5	0.000285	1.73	LV	CELLSTATES	EC2.0	control_LMNA	12	18
ATP11B	0.66	0.023	0.153	0.357	7.2	14.5	0.000422	1.64	LV	CELLSTATES	EC2.0	control_LMNA	12	18
GALNT18	0.66	0.0414	1.09	2.86	10.1	11.9	0.00123	1.38	LV	CELLSTATES	EC2.0	control_LMNA	12	18
TNS2	0.655	0.0347	0.268	0.61	8.01	12.7	0.000879	1.46	LV	CELLSTATES	EC2.0	control_LMNA	12	18
PIKFYVE	0.654	0.00564	0.121	0.269	6.8	20.7	4.02e-05	2.25	LV	CELLSTATES	EC2.0	control_LMNA	12	18
IGF2R	0.65	0.0168	0.236	0.48	7.68	16	0.000231	1.77	LV	CELLSTATES	EC2.0	control_LMNA	12	18
ATP10D	0.648	0.0356	0.11	0.278	6.82	12.6	0.000925	1.45	LV	CELLSTATES	EC2.0	control_LMNA	12	18
TRA2B	0.647	0.0417	0.139	0.3	7.04	11.8	0.00127	1.38	LV	CELLSTATES	EC2.0	control_LMNA	12	18
UBN2	0.647	0.0415	0.0734	0.177	6.21	11.9	0.00125	1.38	LV	CELLSTATES	EC2.0	control_LMNA	12	18
LRCH1	0.645	0.0101	0.417	1.03	8.62	18.2	9.92e-05	1.99	LV	CELLSTATES	EC2.0	control_LMNA	12	18
FNIP2	0.639	0.0318	0.197	0.452	7.54	13.3	0.000697	1.5	LV	CELLSTATES	EC2.0	control_LMNA	12	18
TOR1AIP1	0.637	0.0482	0.0495	0.104	5.63	11.2	0.00167	1.32	LV	CELLSTATES	EC2.0	control_LMNA	12	18
RIN3	0.635	0.0371	0.27	0.585	7.99	12.4	0.000997	1.43	LV	CELLSTATES	EC2.0	control_LMNA	12	18
SUCO	0.631	0.0459	0.0621	0.15	5.98	11.4	0.0015	1.34	LV	CELLSTATES	EC2.0	control_LMNA	12	18
PKD2	0.629	0.0471	0.0978	0.25	6.65	11.3	0.00161	1.33	LV	CELLSTATES	EC2.0	control_LMNA	12	18
USP24	0.625	0.0412	0.139	0.335	7.07	11.9	0.00122	1.39	LV	CELLSTATES	EC2.0	control_LMNA	12	18
ARL15	0.621	0.0488	1.53	3.08	10.3	11.1	0.00172	1.31	LV	CELLSTATES	EC2.0	control_LMNA	12	18
CSAD	0.616	0.0382	0.0742	0.178	6.23	12.3	0.00103	1.42	LV	CELLSTATES	EC2.0	control_LMNA	12	18
ZNF518A	0.611	0.0205	0.115	0.237	6.71	15	0.00035	1.69	LV	CELLSTATES	EC2.0	control_LMNA	12	18
NCK2	0.609	0.0202	0.164	0.357	7.21	15.1	0.000335	1.69	LV	CELLSTATES	EC2.0	control_LMNA	12	18
MECOM	0.606	0.0239	2.42	5.74	11.1	14.4	0.000442	1.62	LV	CELLSTATES	EC2.0	control_LMNA	12	18
ALG13	0.605	0.0202	0.148	0.336	7.1	15.2	0.000319	1.7	LV	CELLSTATES	EC2.0	control_LMNA	12	18
DIP2C	0.603	0.0398	0.195	0.449	7.52	12.1	0.00115	1.4	LV	CELLSTATES	EC2.0	control_LMNA	12	18
PRKCE	0.601	0.0163	0.514	1.09	8.81	16.2	0.000216	1.79	LV	CELLSTATES	EC2.0	control_LMNA	12	18
FZD4	0.6	0.0248	0.188	0.451	7.52	14.2	0.000466	1.61	LV	CELLSTATES	EC2.0	control_LMNA	12	18
MAN1A2	0.596	0.0489	0.144	0.305	7	11.1	0.00172	1.31	LV	CELLSTATES	EC2.0	control_LMNA	12	18
LARGE1	0.591	0.0336	0.42	0.909	8.58	12.9	0.000792	1.47	LV	CELLSTATES	EC2.0	control_LMNA	12	18
ATP2C1	0.589	0.0281	0.147	0.332	7.1	13.7	0.000576	1.55	LV	CELLSTATES	EC2.0	control_LMNA	12	18
MAP4	0.588	0.0465	0.552	1.2	8.97	11.3	0.00158	1.33	LV	CELLSTATES	EC2.0	control_LMNA	12	18
DECR1	0.582	0.0491	0.172	0.349	7.28	11.1	0.00174	1.31	LV	CELLSTATES	EC2.0	control_LMNA	12	18
FAM120B	0.582	0.0268	0.174	0.391	7.32	13.9	0.000535	1.57	LV	CELLSTATES	EC2.0	control_LMNA	12	18
KIAA1109	0.582	0.0188	0.236	0.529	7.75	15.5	0.000286	1.73	LV	CELLSTATES	EC2.0	control_LMNA	12	18
FNDC3B	0.577	0.0133	0.59	1.36	9.06	17.2	0.000148	1.88	LV	CELLSTATES	EC2.0	control_LMNA	12	18
OPA1	0.577	0.0223	0.123	0.246	6.75	14.6	0.000403	1.65	LV	CELLSTATES	EC2.0	control_LMNA	12	18
MBNL2	0.576	0.0146	0.442	0.995	8.66	16.7	0.000175	1.83	LV	CELLSTATES	EC2.0	control_LMNA	12	18
WASF2	0.57	0.0367	0.344	0.779	8.32	12.5	0.000963	1.44	LV	CELLSTATES	EC2.0	control_LMNA	12	18
AGO2	0.567	0.0495	0.123	0.276	6.89	11	0.00177	1.3	LV	CELLSTATES	EC2.0	control_LMNA	12	18
ZNF407	0.567	0.0367	0.267	0.628	7.93	12.5	0.000968	1.44	LV	CELLSTATES	EC2.0	control_LMNA	12	18
LYST	0.565	0.0371	0.14	0.315	7.03	12.4	0.00099	1.43	LV	CELLSTATES	EC2.0	control_LMNA	12	18
SPPL3	0.561	0.0222	0.264	0.541	7.83	14.7	0.000391	1.65	LV	CELLSTATES	EC2.0	control_LMNA	12	18
DOCK1	0.559	0.0323	0.769	1.72	9.4	13.2	0.000719	1.49	LV	CELLSTATES	EC2.0	control_LMNA	12	18
RNF130	0.559	0.0303	0.195	0.405	7.45	13.4	0.000643	1.52	LV	CELLSTATES	EC2.0	control_LMNA	12	18
MPZL1	0.556	0.0368	0.103	0.233	6.63	12.5	0.000972	1.43	LV	CELLSTATES	EC2.0	control_LMNA	12	18
TLK1	0.553	0.0321	0.168	0.354	7.26	13.2	0.000712	1.49	LV	CELLSTATES	EC2.0	control_LMNA	12	18
RREB1	0.55	0.0407	0.186	0.375	7.36	11.9	0.0012	1.39	LV	CELLSTATES	EC2.0	control_LMNA	12	18
PHIP	0.539	0.0356	0.264	0.575	7.87	12.6	0.000918	1.45	LV	CELLSTATES	EC2.0	control_LMNA	12	18
CAMTA1	0.538	0.0441	0.188	0.421	7.45	11.6	0.00138	1.36	LV	CELLSTATES	EC2.0	control_LMNA	12	18
FAM193A	0.538	0.0485	0.124	0.267	6.85	11.2	0.00168	1.31	LV	CELLSTATES	EC2.0	control_LMNA	12	18
TRIP12	0.538	0.018	0.32	0.695	8.16	15.8	0.000255	1.75	LV	CELLSTATES	EC2.0	control_LMNA	12	18
GMDS	0.537	0.0386	0.309	0.648	8.05	12.2	0.00109	1.41	LV	CELLSTATES	EC2.0	control_LMNA	12	18
KIAA1468	0.536	0.0339	0.156	0.32	7.09	12.8	0.000829	1.47	LV	CELLSTATES	EC2.0	control_LMNA	12	18
CHD2	0.535	0.0339	0.12	0.263	6.83	12.9	0.000817	1.47	LV	CELLSTATES	EC2.0	control_LMNA	12	18
FTO	0.534	0.0163	0.294	0.635	8.02	16.2	0.000216	1.79	LV	CELLSTATES	EC2.0	control_LMNA	12	18
PIP4K2A	0.533	0.0457	0.132	0.333	7.04	11.4	0.00149	1.34	LV	CELLSTATES	EC2.0	control_LMNA	12	18
UBR4	0.531	0.0222	0.122	0.257	6.79	14.7	0.000392	1.65	LV	CELLSTATES	EC2.0	control_LMNA	12	18
ZCCHC7	0.516	0.0386	0.304	0.64	8.05	12.3	0.00105	1.41	LV	CELLSTATES	EC2.0	control_LMNA	12	18
CEP192	0.513	0.0336	0.121	0.26	6.79	13	0.000782	1.47	LV	CELLSTATES	EC2.0	control_LMNA	12	18
HDAC8	0.512	0.0279	0.236	0.495	7.72	13.8	0.000567	1.56	LV	CELLSTATES	EC2.0	control_LMNA	12	18
YWHAZ	0.507	0.0286	0.181	0.374	7.34	13.6	0.0006	1.54	LV	CELLSTATES	EC2.0	control_LMNA	12	18
DENND4C	0.505	0.0356	0.326	0.685	8.18	12.6	0.000919	1.45	LV	CELLSTATES	EC2.0	control_LMNA	12	18
TMEM131	0.505	0.0371	0.173	0.374	7.27	12.4	0.000992	1.43	LV	CELLSTATES	EC2.0	control_LMNA	12	18

## Sheet: PKP2_control
Gene	logFC	FDR	mean_exp_control	mean_exp_genotype	logCPM	F	PValue	FDR_plot	Region	annotation_level	cell_state	comparison	Observations_genotype	Observations_reference
HBA1	5.23	0.000175	0.000988	0.0218	3.46	38	2.27e-07	3.76	LV	CELLSTATES	EC2.0	control_PKP2	6	18
HBA2	4.45	0.000345	0.00438	0.0434	4.17	33.8	7.17e-07	3.46	LV	CELLSTATES	EC2.0	control_PKP2	6	18
CCL4	4.14	0.00625	0.000716	0.016	2.98	20.1	5.63e-05	2.2	LV	CELLSTATES	EC2.0	control_PKP2	6	18
HBB	4.11	6.56e-05	0.00887	0.113	5.12	44.1	4.61e-08	4.18	LV	CELLSTATES	EC2.0	control_PKP2	6	18
FLVCR2	2.96	4.65e-06	0.0191	0.173	5.61	60	1.23e-09	5.33	LV	CELLSTATES	EC2.0	control_PKP2	6	18
LINC02388	2.69	0.00139	0.21	1.59	8.49	26.8	5.88e-06	2.86	LV	CELLSTATES	EC2.0	control_PKP2	6	18
HLF	2.67	1.91e-05	0.0212	0.106	5.2	52.2	6.7e-09	4.72	LV	CELLSTATES	EC2.0	control_PKP2	6	18
MT2A	2.53	0.000226	0.247	1.31	8.5	36.1	3.78e-07	3.65	LV	CELLSTATES	EC2.0	control_PKP2	6	18
MT1X	2.44	0.000133	0.0528	0.213	6.14	40.5	1.17e-07	3.88	LV	CELLSTATES	EC2.0	control_PKP2	6	18
MT1A	2.43	0.0115	0.00388	0.0335	3.8	17.5	0.000144	1.94	LV	CELLSTATES	EC2.0	control_PKP2	6	18
CXCL3	2.42	0.00761	0.037	0.149	5.42	19.3	7.29e-05	2.12	LV	CELLSTATES	EC2.0	control_PKP2	6	18
AC020637.1	2.35	0.0068	0.132	0.826	7.69	19.7	6.27e-05	2.17	LV	CELLSTATES	EC2.0	control_PKP2	6	18
EGR1	2.35	0.036	0.0157	0.0616	4.66	12.7	0.000924	1.44	LV	CELLSTATES	EC2.0	control_PKP2	6	18
TNFAIP3	2.34	0.00139	0.0263	0.148	5.34	26.7	6.09e-06	2.86	LV	CELLSTATES	EC2.0	control_PKP2	6	18
SHISA3	2.33	0.00508	0.00801	0.0565	4.35	21.1	3.89e-05	2.29	LV	CELLSTATES	EC2.0	control_PKP2	6	18
ZFP36	2.31	0.00886	0.214	0.741	7.98	18.7	9.16e-05	2.05	LV	CELLSTATES	EC2.0	control_PKP2	6	18
MT1M	2.28	0.000465	0.0537	0.211	6.14	32.3	1.1e-06	3.33	LV	CELLSTATES	EC2.0	control_PKP2	6	18
MT1E	2.21	0.00271	0.0496	0.196	6.08	24.1	1.43e-05	2.57	LV	CELLSTATES	EC2.0	control_PKP2	6	18
ARL17B	2.2	0.011	0.0675	0.169	6.17	17.7	0.000133	1.96	LV	CELLSTATES	EC2.0	control_PKP2	6	18
SNTG2	2.2	4.89e-05	0.145	0.78	7.82	46.5	2.58e-08	4.31	LV	CELLSTATES	EC2.0	control_PKP2	6	18
CORO2B	2.17	1.35e-06	0.0737	0.428	6.93	71.7	1.19e-10	5.87	LV	CELLSTATES	EC2.0	control_PKP2	6	18
NETO1	2.17	0.0347	0.0107	0.069	4.78	12.8	0.000873	1.46	LV	CELLSTATES	EC2.0	control_PKP2	6	18
PNMT	2.15	0.0432	0.0091	0.0493	4.38	11.9	0.00127	1.36	LV	CELLSTATES	EC2.0	control_PKP2	6	18
LPL	2.14	6.55e-05	0.259	1.22	8.47	44.6	4.03e-08	4.18	LV	CELLSTATES	EC2.0	control_PKP2	6	18
LDLRAD4-AS1	2.13	0.0324	0.00369	0.019	3.48	13.1	0.000799	1.49	LV	CELLSTATES	EC2.0	control_PKP2	6	18
DDIT4	2.11	0.000502	0.229	1.01	8.23	31.8	1.28e-06	3.3	LV	CELLSTATES	EC2.0	control_PKP2	6	18
HAPLN2	2.1	0.0299	0.00676	0.0314	3.97	13.4	0.000694	1.52	LV	CELLSTATES	EC2.0	control_PKP2	6	18
DUSP5	2.08	0.0282	0.0389	0.157	5.85	13.6	0.00063	1.55	LV	CELLSTATES	EC2.0	control_PKP2	6	18
FKBP5	2.07	0.00601	0.476	3.03	9.61	20.2	5.28e-05	2.22	LV	CELLSTATES	EC2.0	control_PKP2	6	18
NUDT16	2.05	0.000147	0.0241	0.0849	5.08	39.7	1.42e-07	3.83	LV	CELLSTATES	EC2.0	control_PKP2	6	18
IGSF9B	2.04	0.00323	0.0106	0.0521	4.48	23.2	1.9e-05	2.49	LV	CELLSTATES	EC2.0	control_PKP2	6	18
AP002754.1	2.01	0.0313	0.0044	0.0154	3.41	13.2	0.000752	1.5	LV	CELLSTATES	EC2.0	control_PKP2	6	18
LIFR	1.99	0.00353	0.348	1.9	9.02	22.7	2.24e-05	2.45	LV	CELLSTATES	EC2.0	control_PKP2	6	18
NR4A1	1.95	0.0371	0.176	0.749	7.92	12.6	0.000974	1.43	LV	CELLSTATES	EC2.0	control_PKP2	6	18
AL357060.1	1.92	0.0334	0.00685	0.0255	3.8	13	0.000831	1.48	LV	CELLSTATES	EC2.0	control_PKP2	6	18
CSRNP1	1.92	0.000784	0.0457	0.249	6.3	29.4	2.62e-06	3.11	LV	CELLSTATES	EC2.0	control_PKP2	6	18
TTYH2	1.88	0.00562	0.014	0.0647	4.73	20.7	4.45e-05	2.25	LV	CELLSTATES	EC2.0	control_PKP2	6	18
ARRDC2	1.85	0.000289	0.0495	0.263	6.38	35	5.08e-07	3.54	LV	CELLSTATES	EC2.0	control_PKP2	6	18
CREB5	1.84	0.000491	0.307	1.23	8.58	32	1.21e-06	3.31	LV	CELLSTATES	EC2.0	control_PKP2	6	18
RHOB	1.84	9.25e-05	0.145	0.52	7.39	42.3	7.32e-08	4.03	LV	CELLSTATES	EC2.0	control_PKP2	6	18
CACNB4	1.75	0.00918	0.0121	0.0522	4.5	18.5	9.97e-05	2.04	LV	CELLSTATES	EC2.0	control_PKP2	6	18
NBPF20	1.75	0.0243	0.00512	0.0287	3.88	14.3	0.000484	1.61	LV	CELLSTATES	EC2.0	control_PKP2	6	18
INMT-MINDY4	1.71	0.026	0.013	0.0394	4.31	14	0.000547	1.59	LV	CELLSTATES	EC2.0	control_PKP2	6	18
PAQR5	1.7	0.00286	0.0327	0.115	5.52	23.7	1.58e-05	2.54	LV	CELLSTATES	EC2.0	control_PKP2	6	18
AC116614.1	1.68	0.0436	0.0044	0.0263	3.76	11.9	0.00128	1.36	LV	CELLSTATES	EC2.0	control_PKP2	6	18
TSC22D3	1.68	0.000345	0.135	0.468	7.34	33.8	7.15e-07	3.46	LV	CELLSTATES	EC2.0	control_PKP2	6	18
HSD3B7	1.66	0.0387	0.00933	0.0197	3.7	12.3	0.00108	1.41	LV	CELLSTATES	EC2.0	control_PKP2	6	18
SPRED2	1.58	4.65e-06	0.324	1.22	8.56	60.5	1.1e-09	5.33	LV	CELLSTATES	EC2.0	control_PKP2	6	18
TMEM64	1.58	0.00989	0.0135	0.0491	4.55	18.1	0.000112	2	LV	CELLSTATES	EC2.0	control_PKP2	6	18
NECAB1	1.57	0.0152	0.0187	0.0606	4.74	16.3	0.000224	1.82	LV	CELLSTATES	EC2.0	control_PKP2	6	18
EGFR	1.56	0.000332	0.251	1.15	8.42	34.4	6.12e-07	3.48	LV	CELLSTATES	EC2.0	control_PKP2	6	18
PRPS1	1.55	0.0282	0.014	0.0395	4.32	13.7	0.000616	1.55	LV	CELLSTATES	EC2.0	control_PKP2	6	18
RNF115	1.55	0.000784	0.425	1.62	8.99	29.5	2.52e-06	3.11	LV	CELLSTATES	EC2.0	control_PKP2	6	18
TIPARP	1.54	0.00625	0.0289	0.0926	5.24	20	5.66e-05	2.2	LV	CELLSTATES	EC2.0	control_PKP2	6	18
CX3CL1	1.53	0.00486	0.129	0.401	7.08	21.3	3.63e-05	2.31	LV	CELLSTATES	EC2.0	control_PKP2	6	18
BAIAP2	1.52	0.0176	0.0614	0.232	6.42	15.7	0.000277	1.75	LV	CELLSTATES	EC2.0	control_PKP2	6	18
TAF13	1.52	0.0244	0.0472	0.194	6.09	14.3	0.000491	1.61	LV	CELLSTATES	EC2.0	control_PKP2	6	18
CTDSPL	1.5	0.00156	0.198	0.693	7.82	26.3	6.97e-06	2.81	LV	CELLSTATES	EC2.0	control_PKP2	6	18
SH3RF3	1.48	0.00468	0.325	1.13	8.51	21.5	3.38e-05	2.33	LV	CELLSTATES	EC2.0	control_PKP2	6	18
SRGN	1.47	0.022	0.256	0.529	7.91	14.7	0.000419	1.66	LV	CELLSTATES	EC2.0	control_PKP2	6	18
WFS1	1.47	0.0237	0.025	0.055	4.84	14.4	0.00047	1.63	LV	CELLSTATES	EC2.0	control_PKP2	6	18
ZFYVE28	1.46	0.025	0.0354	0.12	5.57	14.1	0.000524	1.6	LV	CELLSTATES	EC2.0	control_PKP2	6	18
KLF9	1.44	0.00139	0.145	0.536	7.44	26.7	6.1e-06	2.86	LV	CELLSTATES	EC2.0	control_PKP2	6	18
AC026471.4	1.43	0.0383	0.0128	0.0305	4.06	12.5	0.00101	1.42	LV	CELLSTATES	EC2.0	control_PKP2	6	18
EPB41L2	1.41	0.000175	0.995	3.29	10	38.6	1.92e-07	3.76	LV	CELLSTATES	EC2.0	control_PKP2	6	18
ZNF189	1.41	0.00203	0.0388	0.123	5.62	25.2	9.83e-06	2.69	LV	CELLSTATES	EC2.0	control_PKP2	6	18
KLF2	1.38	0.000826	0.668	2.19	9.45	29	2.97e-06	3.08	LV	CELLSTATES	EC2.0	control_PKP2	6	18
MOB3B	1.38	0.048	0.0263	0.0603	4.89	11.5	0.00149	1.32	LV	CELLSTATES	EC2.0	control_PKP2	6	18
NCKIPSD	1.38	0.00601	0.0295	0.0857	5.23	20.3	5.18e-05	2.22	LV	CELLSTATES	EC2.0	control_PKP2	6	18
PER1	1.38	0.000709	0.0872	0.271	6.69	30	2.18e-06	3.15	LV	CELLSTATES	EC2.0	control_PKP2	6	18
B4GALT1	1.37	0.00139	0.22	0.697	7.93	26.8	5.94e-06	2.86	LV	CELLSTATES	EC2.0	control_PKP2	6	18
ESYT2	1.34	0.00323	0.792	2.77	9.83	23.2	1.89e-05	2.49	LV	CELLSTATES	EC2.0	control_PKP2	6	18
RADIL	1.34	0.0349	0.0204	0.0453	4.57	12.8	0.00088	1.46	LV	CELLSTATES	EC2.0	control_PKP2	6	18
TTC39C	1.34	0.00979	0.0248	0.049	4.67	18.2	0.000109	2.01	LV	CELLSTATES	EC2.0	control_PKP2	6	18
ATAD2	1.33	0.0178	0.0238	0.0551	4.82	15.6	0.000286	1.75	LV	CELLSTATES	EC2.0	control_PKP2	6	18
MINDY2	1.33	0.000826	0.173	0.518	7.55	29	2.98e-06	3.08	LV	CELLSTATES	EC2.0	control_PKP2	6	18
PDZD2	1.33	0.000175	0.475	1.45	8.97	38.3	2.05e-07	3.76	LV	CELLSTATES	EC2.0	control_PKP2	6	18
AP001528.2	1.32	0.0027	0.163	0.471	7.45	24.1	1.4e-05	2.57	LV	CELLSTATES	EC2.0	control_PKP2	6	18
ZDHHC14	1.32	0.000175	0.234	0.726	7.96	37.3	2.73e-07	3.76	LV	CELLSTATES	EC2.0	control_PKP2	6	18
ANKS1A	1.31	0.00182	0.319	1.03	8.45	25.7	8.32e-06	2.74	LV	CELLSTATES	EC2.0	control_PKP2	6	18
TPO	1.31	0.0106	0.671	2.35	9.55	17.9	0.000124	1.97	LV	CELLSTATES	EC2.0	control_PKP2	6	18
UBALD2	1.3	0.0124	0.0234	0.0675	4.93	17.1	0.000163	1.91	LV	CELLSTATES	EC2.0	control_PKP2	6	18
C1orf56	1.29	0.0111	0.115	0.28	6.89	17.6	0.000136	1.96	LV	CELLSTATES	EC2.0	control_PKP2	6	18
RASL10A	1.29	0.0207	0.0342	0.116	5.51	15	0.000373	1.68	LV	CELLSTATES	EC2.0	control_PKP2	6	18
ARHGAP26	1.27	0.000175	0.848	2.65	9.83	37.5	2.6e-07	3.76	LV	CELLSTATES	EC2.0	control_PKP2	6	18
SLC19A2	1.27	0.048	0.0175	0.0442	4.56	11.6	0.00148	1.32	LV	CELLSTATES	EC2.0	control_PKP2	6	18
GLUL	1.26	0.00916	0.0404	0.103	5.53	18.6	9.58e-05	2.04	LV	CELLSTATES	EC2.0	control_PKP2	6	18
ACSL3	1.25	0.000175	0.218	0.65	7.87	37.4	2.62e-07	3.76	LV	CELLSTATES	EC2.0	control_PKP2	6	18
KCNB1	1.25	0.0299	0.172	0.601	7.69	13.4	0.000692	1.52	LV	CELLSTATES	EC2.0	control_PKP2	6	18
NIPAL3	1.25	0.0203	0.0658	0.182	6.19	15.1	0.000354	1.69	LV	CELLSTATES	EC2.0	control_PKP2	6	18
GRASP	1.24	0.0079	0.217	0.746	7.96	19.1	7.84e-05	2.1	LV	CELLSTATES	EC2.0	control_PKP2	6	18
IMPDH1	1.24	0.0324	0.0315	0.0817	5.26	13	0.000801	1.49	LV	CELLSTATES	EC2.0	control_PKP2	6	18
LHFPL6	1.24	0.00133	0.93	2.74	9.87	27.2	5.25e-06	2.88	LV	CELLSTATES	EC2.0	control_PKP2	6	18
RNF157	1.24	0.0471	0.0751	0.172	6.25	11.6	0.00144	1.33	LV	CELLSTATES	EC2.0	control_PKP2	6	18
GRAMD4	1.23	0.00886	0.0473	0.13	5.77	18.7	9.19e-05	2.05	LV	CELLSTATES	EC2.0	control_PKP2	6	18
LDLRAD4	1.23	0.000976	0.904	2.81	9.92	28.2	3.77e-06	3.01	LV	CELLSTATES	EC2.0	control_PKP2	6	18
CA4	1.22	0.00487	0.608	1.19	9.08	21.3	3.68e-05	2.31	LV	CELLSTATES	EC2.0	control_PKP2	6	18
CCND3	1.22	0.0115	0.412	1.15	8.73	17.4	0.000147	1.94	LV	CELLSTATES	EC2.0	control_PKP2	6	18
TMEM233	1.22	0.0445	0.0782	0.235	6.48	11.8	0.00132	1.35	LV	CELLSTATES	EC2.0	control_PKP2	6	18
EPB41L5	1.21	0.0198	0.0847	0.276	6.63	15.2	0.00034	1.7	LV	CELLSTATES	EC2.0	control_PKP2	6	18
TRIM35	1.21	0.00989	0.024	0.0667	4.94	18.1	0.000113	2	LV	CELLSTATES	EC2.0	control_PKP2	6	18
PNPLA2	1.2	0.00609	0.0391	0.0746	5.28	20.2	5.4e-05	2.22	LV	CELLSTATES	EC2.0	control_PKP2	6	18
AP3S1	1.19	0.000591	0.0829	0.216	6.47	30.9	1.66e-06	3.23	LV	CELLSTATES	EC2.0	control_PKP2	6	18
IRAK3	1.19	0.0157	0.411	1.32	8.79	16.2	0.000231	1.81	LV	CELLSTATES	EC2.0	control_PKP2	6	18
POLR3C	1.19	0.00742	0.0377	0.102	5.47	19.4	6.98e-05	2.13	LV	CELLSTATES	EC2.0	control_PKP2	6	18
ZBTB8A	1.19	0.0393	0.0236	0.0619	4.94	12.3	0.0011	1.41	LV	CELLSTATES	EC2.0	control_PKP2	6	18
INSR	1.18	0.0234	0.352	0.872	8.39	14.4	0.000457	1.63	LV	CELLSTATES	EC2.0	control_PKP2	6	18
LSS	1.18	0.0163	0.115	0.337	6.99	16	0.00025	1.79	LV	CELLSTATES	EC2.0	control_PKP2	6	18
TLE1	1.18	0.00468	0.0891	0.244	6.6	21.4	3.45e-05	2.33	LV	CELLSTATES	EC2.0	control_PKP2	6	18
LAMB1	1.17	0.0213	0.175	0.485	7.53	14.8	0.00039	1.67	LV	CELLSTATES	EC2.0	control_PKP2	6	18
FOXO3	1.14	0.0299	0.432	1.34	8.87	13.4	0.000691	1.52	LV	CELLSTATES	EC2.0	control_PKP2	6	18
BID	1.13	0.0151	0.065	0.168	6.19	16.4	0.000218	1.82	LV	CELLSTATES	EC2.0	control_PKP2	6	18
CTSH	1.13	0.0079	0.108	0.286	6.85	19.1	7.78e-05	2.1	LV	CELLSTATES	EC2.0	control_PKP2	6	18
MFSD10	1.13	0.0217	0.0343	0.0954	5.44	14.7	0.000407	1.66	LV	CELLSTATES	EC2.0	control_PKP2	6	18
DENND3	1.12	0.0151	0.261	0.822	8.18	16.3	0.000221	1.82	LV	CELLSTATES	EC2.0	control_PKP2	6	18
FMNL2	1.12	0.000345	0.354	0.894	8.41	33.8	7.28e-07	3.46	LV	CELLSTATES	EC2.0	control_PKP2	6	18
GNL1	1.12	0.0417	0.0463	0.0824	5.44	12	0.00121	1.38	LV	CELLSTATES	EC2.0	control_PKP2	6	18
C21orf62-AS1	1.09	0.031	0.0211	0.0591	4.82	13.2	0.000742	1.51	LV	CELLSTATES	EC2.0	control_PKP2	6	18
H1FX	1.09	0.0441	0.0628	0.111	5.82	11.9	0.0013	1.36	LV	CELLSTATES	EC2.0	control_PKP2	6	18
ARHGEF7	1.08	0.00918	0.322	0.803	8.27	18.5	9.82e-05	2.04	LV	CELLSTATES	EC2.0	control_PKP2	6	18
BACH2	1.08	0.0225	0.0676	0.173	6.15	14.6	0.000435	1.65	LV	CELLSTATES	EC2.0	control_PKP2	6	18
SLCO3A1	1.08	0.000417	0.406	1.01	8.58	32.9	9.39e-07	3.38	LV	CELLSTATES	EC2.0	control_PKP2	6	18
ATP7B	1.06	0.0236	0.0412	0.107	5.59	14.4	0.000463	1.63	LV	CELLSTATES	EC2.0	control_PKP2	6	18
CLEC1A	1.05	0.00219	0.134	0.316	7	24.9	1.1e-05	2.66	LV	CELLSTATES	EC2.0	control_PKP2	6	18
CRACR2B	1.05	0.0262	0.0389	0.104	5.55	13.9	0.000562	1.58	LV	CELLSTATES	EC2.0	control_PKP2	6	18
IFNGR1	1.04	0.011	0.267	0.649	8.06	17.6	0.000135	1.96	LV	CELLSTATES	EC2.0	control_PKP2	6	18
AC002070.1	1.03	0.0459	0.215	0.517	7.72	11.7	0.00138	1.34	LV	CELLSTATES	EC2.0	control_PKP2	6	18
CDK14	1.03	0.0221	0.26	0.641	8.01	14.6	0.000424	1.66	LV	CELLSTATES	EC2.0	control_PKP2	6	18
SRGAP2	1.03	0.000591	0.353	0.888	8.41	31	1.62e-06	3.23	LV	CELLSTATES	EC2.0	control_PKP2	6	18
CLMN	1.02	0.0218	0.0829	0.188	6.38	14.7	0.000409	1.66	LV	CELLSTATES	EC2.0	control_PKP2	6	18
SEPT9	1.02	0.00428	0.211	0.478	7.65	21.8	3.01e-05	2.37	LV	CELLSTATES	EC2.0	control_PKP2	6	18
SUSD6	1.01	0.00601	0.247	0.632	7.89	20.3	5.24e-05	2.22	LV	CELLSTATES	EC2.0	control_PKP2	6	18
DOCK9	0.997	0.00337	1.15	3.02	10.1	22.9	2.1e-05	2.47	LV	CELLSTATES	EC2.0	control_PKP2	6	18
ADGRL2	0.989	0.00421	0.381	0.894	8.46	22	2.86e-05	2.38	LV	CELLSTATES	EC2.0	control_PKP2	6	18
GAS6	0.989	0.0386	0.125	0.254	6.89	12.4	0.00105	1.41	LV	CELLSTATES	EC2.0	control_PKP2	6	18
SMTN	0.985	0.0178	0.177	0.361	7.38	15.7	0.000285	1.75	LV	CELLSTATES	EC2.0	control_PKP2	6	18
ST6GAL1	0.978	0.0289	0.323	0.796	8.24	13.5	0.00066	1.54	LV	CELLSTATES	EC2.0	control_PKP2	6	18
GRB10	0.959	0.0142	0.782	2.21	9.62	16.6	0.000199	1.85	LV	CELLSTATES	EC2.0	control_PKP2	6	18
KLF12	0.956	0.00337	0.518	1.15	8.9	22.9	2.08e-05	2.47	LV	CELLSTATES	EC2.0	control_PKP2	6	18
HNRNPH1	0.943	0.00601	0.405	0.742	8.44	20.3	5.15e-05	2.22	LV	CELLSTATES	EC2.0	control_PKP2	6	18
PARD3B	0.943	0.00601	0.425	1.03	8.64	20.4	5.03e-05	2.22	LV	CELLSTATES	EC2.0	control_PKP2	6	18
RIPOR2	0.941	0.0305	0.0773	0.159	6.2	13.3	0.000714	1.52	LV	CELLSTATES	EC2.0	control_PKP2	6	18
PTPRM	0.929	0.0147	3.99	9.2	11.8	16.5	0.000208	1.83	LV	CELLSTATES	EC2.0	control_PKP2	6	18
ARHGAP42	0.923	0.0283	0.059	0.135	5.9	13.6	0.000634	1.55	LV	CELLSTATES	EC2.0	control_PKP2	6	18
PRSS23	0.915	0.0358	0.269	0.755	8.12	12.7	0.00091	1.45	LV	CELLSTATES	EC2.0	control_PKP2	6	18
SASH1	0.914	0.00468	0.899	2.12	9.7	21.5	3.45e-05	2.33	LV	CELLSTATES	EC2.0	control_PKP2	6	18
CDC42SE1	0.911	0.0344	0.112	0.233	6.73	12.9	0.000858	1.46	LV	CELLSTATES	EC2.0	control_PKP2	6	18
SOS2	0.905	0.00761	0.278	0.66	8.05	19.3	7.4e-05	2.12	LV	CELLSTATES	EC2.0	control_PKP2	6	18
DENND2A	0.903	0.0228	0.275	0.627	8.03	14.5	0.000443	1.64	LV	CELLSTATES	EC2.0	control_PKP2	6	18
PRKX	0.901	0.0139	0.107	0.267	6.78	16.7	0.000192	1.86	LV	CELLSTATES	EC2.0	control_PKP2	6	18
INPP1	0.892	0.0411	0.117	0.28	6.88	12.1	0.00118	1.39	LV	CELLSTATES	EC2.0	control_PKP2	6	18
ITGA9	0.888	0.00428	0.371	0.927	8.45	21.9	2.97e-05	2.37	LV	CELLSTATES	EC2.0	control_PKP2	6	18
EEPD1	0.885	0.00918	0.457	1.02	8.67	18.5	0.0001	2.04	LV	CELLSTATES	EC2.0	control_PKP2	6	18
PTPN18	0.883	0.0365	0.0644	0.165	6.16	12.6	0.000942	1.44	LV	CELLSTATES	EC2.0	control_PKP2	6	18
CDC42EP4	0.878	0.0282	0.148	0.363	7.22	13.7	0.000616	1.55	LV	CELLSTATES	EC2.0	control_PKP2	6	18
SH3RF1	0.86	0.0383	0.2	0.462	7.63	12.5	0.00101	1.42	LV	CELLSTATES	EC2.0	control_PKP2	6	18
STARD3	0.86	0.0319	0.0723	0.145	6.11	13.1	0.000778	1.5	LV	CELLSTATES	EC2.0	control_PKP2	6	18
TAL1	0.86	0.0237	0.0581	0.135	5.93	14.4	0.000471	1.63	LV	CELLSTATES	EC2.0	control_PKP2	6	18
RRAS	0.857	0.0305	0.0784	0.175	6.31	13.3	0.00071	1.52	LV	CELLSTATES	EC2.0	control_PKP2	6	18
XAF1	0.854	0.0205	0.448	0.939	8.64	15.1	0.000359	1.69	LV	CELLSTATES	EC2.0	control_PKP2	6	18
SMARCA2	0.852	0.00761	0.346	0.805	8.35	19.3	7.42e-05	2.12	LV	CELLSTATES	EC2.0	control_PKP2	6	18
ATOH8	0.85	0.0393	0.138	0.366	7.17	12.3	0.0011	1.41	LV	CELLSTATES	EC2.0	control_PKP2	6	18
TPK1	0.846	0.0249	0.169	0.384	7.34	14.1	0.000518	1.6	LV	CELLSTATES	EC2.0	control_PKP2	6	18
IP6K2	0.845	0.013	0.23	0.499	7.74	17	0.000173	1.88	LV	CELLSTATES	EC2.0	control_PKP2	6	18
AFF1	0.843	0.0151	0.706	1.77	9.39	16.3	0.000219	1.82	LV	CELLSTATES	EC2.0	control_PKP2	6	18
AKT3	0.842	0.0178	0.953	2.25	9.81	15.6	0.000288	1.75	LV	CELLSTATES	EC2.0	control_PKP2	6	18
MED13L	0.841	0.0132	1.06	2.5	9.96	16.9	0.000178	1.88	LV	CELLSTATES	EC2.0	control_PKP2	6	18
NCALD	0.841	0.012	0.701	1.55	9.31	17.2	0.000158	1.92	LV	CELLSTATES	EC2.0	control_PKP2	6	18
BCL2L13	0.838	0.0217	0.102	0.232	6.67	14.8	0.000405	1.66	LV	CELLSTATES	EC2.0	control_PKP2	6	18
WDR47	0.833	0.0499	0.0502	0.103	5.65	11.4	0.00157	1.3	LV	CELLSTATES	EC2.0	control_PKP2	6	18
PKD2	0.831	0.0282	0.0978	0.226	6.63	13.7	0.000612	1.55	LV	CELLSTATES	EC2.0	control_PKP2	6	18
IGF2R	0.83	0.0183	0.236	0.473	7.68	15.5	0.000301	1.74	LV	CELLSTATES	EC2.0	control_PKP2	6	18
LMBR1	0.821	0.0314	0.308	0.816	8.29	13.2	0.000756	1.5	LV	CELLSTATES	EC2.0	control_PKP2	6	18
CPD	0.813	0.0408	0.175	0.368	7.34	12.1	0.00116	1.39	LV	CELLSTATES	EC2.0	control_PKP2	6	18
PPP1R16B	0.806	0.0478	0.408	0.898	8.51	11.6	0.00147	1.32	LV	CELLSTATES	EC2.0	control_PKP2	6	18
DGKH	0.8	0.00918	0.545	1.09	8.89	18.5	9.81e-05	2.04	LV	CELLSTATES	EC2.0	control_PKP2	6	18
ZNF512	0.797	0.0216	0.0803	0.165	6.25	14.8	0.000399	1.66	LV	CELLSTATES	EC2.0	control_PKP2	6	18
PSD3	0.787	0.0386	0.39	0.78	8.47	12.4	0.00106	1.41	LV	CELLSTATES	EC2.0	control_PKP2	6	18
PRKAR2A	0.779	0.0367	0.216	0.424	7.62	12.6	0.00095	1.44	LV	CELLSTATES	EC2.0	control_PKP2	6	18
SMCHD1	0.775	0.0282	0.332	0.701	8.23	13.7	0.000622	1.55	LV	CELLSTATES	EC2.0	control_PKP2	6	18
FNBP1L	0.769	0.0466	0.415	0.814	8.5	11.7	0.00141	1.33	LV	CELLSTATES	EC2.0	control_PKP2	6	18
TMTC2	0.764	0.0201	0.618	1.18	9.07	15.1	0.000348	1.7	LV	CELLSTATES	EC2.0	control_PKP2	6	18
PLXDC2	0.758	0.0357	2.01	3.88	10.8	12.7	0.000904	1.45	LV	CELLSTATES	EC2.0	control_PKP2	6	18
FZD4	0.755	0.0206	0.188	0.42	7.46	15	0.000365	1.69	LV	CELLSTATES	EC2.0	control_PKP2	6	18
DECR1	0.753	0.0309	0.172	0.347	7.29	13.3	0.000728	1.51	LV	CELLSTATES	EC2.0	control_PKP2	6	18
SRGAP2B	0.731	0.0309	0.219	0.409	7.59	13.3	0.000734	1.51	LV	CELLSTATES	EC2.0	control_PKP2	6	18
AC016831.7	0.721	0.0285	0.861	1.67	9.53	13.6	0.000644	1.55	LV	CELLSTATES	EC2.0	control_PKP2	6	18
JARID2	0.715	0.0369	0.333	0.693	8.2	12.6	0.000963	1.43	LV	CELLSTATES	EC2.0	control_PKP2	6	18
LRCH1	0.712	0.0246	0.417	0.876	8.54	14.2	0.00051	1.61	LV	CELLSTATES	EC2.0	control_PKP2	6	18
PSEN1	0.694	0.0488	0.13	0.254	6.9	11.5	0.00152	1.31	LV	CELLSTATES	EC2.0	control_PKP2	6	18
SH2D3C	0.67	0.0387	0.61	1.18	9.02	12.3	0.00107	1.41	LV	CELLSTATES	EC2.0	control_PKP2	6	18
ZCCHC7	0.659	0.0386	0.304	0.583	8.04	12.4	0.00104	1.41	LV	CELLSTATES	EC2.0	control_PKP2	6	18

## Sheet: PVneg_control
Gene	logFC	FDR	mean_exp_control	mean_exp_genotype	logCPM	F	PValue	FDR_plot	Region	annotation_level	cell_state	comparison	Observations_genotype	Observations_reference
HBA1	5.45	0.000644	0.000988	0.0393	3.5	40	1.2e-07	3.19	LV	CELLSTATES	EC2.0	control_PVneg	8	18
HBA2	4.13	0.000689	0.00438	0.0732	4.23	36	3.58e-07	3.16	LV	CELLSTATES	EC2.0	control_PVneg	8	18
FAM19A5	3.45	0.00117	0.00493	0.099	4.52	31.1	1.46e-06	2.93	LV	CELLSTATES	EC2.0	control_PVneg	8	18
LINC02367	3.25	0.00302	0.000639	0.0127	2.74	25.9	7.5e-06	2.52	LV	CELLSTATES	EC2.0	control_PVneg	8	18
FOSB	3.21	0.0126	0.00274	0.0636	3.95	18.6	9.07e-05	1.9	LV	CELLSTATES	EC2.0	control_PVneg	8	18
HBB	3.2	0.00317	0.00887	0.0956	4.78	25.4	8.65e-06	2.5	LV	CELLSTATES	EC2.0	control_PVneg	8	18
SLC45A4	2.27	0.0195	0.00585	0.0503	3.96	16.7	0.000189	1.71	LV	CELLSTATES	EC2.0	control_PVneg	8	18
IGSF9B	2.22	0.000644	0.0106	0.0901	4.56	38.9	1.6e-07	3.19	LV	CELLSTATES	EC2.0	control_PVneg	8	18
POSTN	2.17	0.0269	0.00679	0.0547	4.36	15	0.000364	1.57	LV	CELLSTATES	EC2.0	control_PVneg	8	18
RADIL	1.85	0.00197	0.0204	0.158	4.89	27.8	4.07e-06	2.71	LV	CELLSTATES	EC2.0	control_PVneg	8	18
PLVAP	1.83	0.00864	0.0133	0.0767	4.69	20.9	4e-05	2.06	LV	CELLSTATES	EC2.0	control_PVneg	8	18
TMEM233	1.75	0.00206	0.0782	0.445	6.7	27.5	4.42e-06	2.69	LV	CELLSTATES	EC2.0	control_PVneg	8	18
KCNT2	1.74	0.0477	0.0048	0.0263	3.73	12.2	0.00114	1.32	LV	CELLSTATES	EC2.0	control_PVneg	8	18
FAM49A	1.71	0.00766	0.0283	0.167	5.46	21.6	3.17e-05	2.12	LV	CELLSTATES	EC2.0	control_PVneg	8	18
QSOX2	1.55	0.0349	0.00847	0.0558	3.92	13.7	0.000595	1.46	LV	CELLSTATES	EC2.0	control_PVneg	8	18
INSR	1.54	0.00117	0.352	1.68	8.7	31.1	1.46e-06	2.93	LV	CELLSTATES	EC2.0	control_PVneg	8	18
BCL2	1.51	0.00648	0.0489	0.198	5.79	22.6	2.25e-05	2.19	LV	CELLSTATES	EC2.0	control_PVneg	8	18
KYNU	1.5	0.0415	0.00742	0.0399	3.77	12.8	0.000875	1.38	LV	CELLSTATES	EC2.0	control_PVneg	8	18
CTTNBP2	1.48	0.0462	0.0171	0.0713	4.65	12.3	0.00108	1.34	LV	CELLSTATES	EC2.0	control_PVneg	8	18
TTYH2	1.48	0.0356	0.014	0.0746	4.54	13.6	0.000638	1.45	LV	CELLSTATES	EC2.0	control_PVneg	8	18
CLMN	1.47	0.000837	0.0829	0.429	6.65	32.9	8.58e-07	3.08	LV	CELLSTATES	EC2.0	control_PVneg	8	18
LINC00299	1.46	0.047	0.00998	0.0596	4.25	12.2	0.00111	1.33	LV	CELLSTATES	EC2.0	control_PVneg	8	18
PCNX2	1.44	0.0131	0.0219	0.104	4.92	18.5	9.62e-05	1.88	LV	CELLSTATES	EC2.0	control_PVneg	8	18
PDGFD	1.44	0.00947	0.0828	0.408	6.76	20.2	5.13e-05	2.02	LV	CELLSTATES	EC2.0	control_PVneg	8	18
PER2	1.44	0.0208	0.0212	0.114	4.78	16.1	0.000232	1.68	LV	CELLSTATES	EC2.0	control_PVneg	8	18
FLVCR2	1.41	0.0388	0.0191	0.103	4.75	13.1	0.000768	1.41	LV	CELLSTATES	EC2.0	control_PVneg	8	18
KCNN3	1.37	0.000689	0.0494	0.221	5.94	36	3.57e-07	3.16	LV	CELLSTATES	EC2.0	control_PVneg	8	18
CACNB4	1.34	0.0438	0.0121	0.0522	4.34	12.5	0.000985	1.36	LV	CELLSTATES	EC2.0	control_PVneg	8	18
CREB5	1.32	0.00522	0.307	1.45	8.42	23.5	1.64e-05	2.28	LV	CELLSTATES	EC2.0	control_PVneg	8	18
DUSP6	1.3	0.04	0.0767	0.306	6.39	12.9	0.000819	1.4	LV	CELLSTATES	EC2.0	control_PVneg	8	18
PDE4D	1.3	0.00226	0.573	2.25	9.18	26.9	5.41e-06	2.65	LV	CELLSTATES	EC2.0	control_PVneg	8	18
SSC5D	1.29	0.0413	0.021	0.0994	4.92	12.8	0.000865	1.38	LV	CELLSTATES	EC2.0	control_PVneg	8	18
BACH2	1.26	0.00305	0.0676	0.273	6.29	25.7	7.81e-06	2.52	LV	CELLSTATES	EC2.0	control_PVneg	8	18
GRB10	1.26	0.000689	0.782	3.34	9.78	36.1	3.46e-07	3.16	LV	CELLSTATES	EC2.0	control_PVneg	8	18
PIP5K1C	1.26	0.00144	0.102	0.47	6.86	29.9	2.14e-06	2.84	LV	CELLSTATES	EC2.0	control_PVneg	8	18
SLC22A23	1.26	0.000689	0.0626	0.263	6.15	35.1	4.56e-07	3.16	LV	CELLSTATES	EC2.0	control_PVneg	8	18
CORO2B	1.25	0.00672	0.0737	0.335	6.42	22.1	2.61e-05	2.17	LV	CELLSTATES	EC2.0	control_PVneg	8	18
XAF1	1.25	0.000708	0.448	1.84	8.92	33.9	6.44e-07	3.15	LV	CELLSTATES	EC2.0	control_PVneg	8	18
SH3RF3	1.23	0.011	0.325	1.36	8.37	19.2	7.27e-05	1.96	LV	CELLSTATES	EC2.0	control_PVneg	8	18
SPRY4	1.23	0.0155	0.0451	0.204	5.71	17.7	0.00013	1.81	LV	CELLSTATES	EC2.0	control_PVneg	8	18
CDK14	1.22	0.00947	0.26	1.04	8.13	20.1	5.31e-05	2.02	LV	CELLSTATES	EC2.0	control_PVneg	8	18
NCOR2	1.21	0.00526	0.105	0.477	6.91	23.4	1.7e-05	2.28	LV	CELLSTATES	EC2.0	control_PVneg	8	18
ZNF467	1.21	0.0356	0.0209	0.0738	4.74	13.6	0.000618	1.45	LV	CELLSTATES	EC2.0	control_PVneg	8	18
ITGA8	1.2	0.0338	0.0551	0.227	6.13	13.9	0.000561	1.47	LV	CELLSTATES	EC2.0	control_PVneg	8	18
ARHGEF7	1.19	0.00416	0.322	1.35	8.36	24.3	1.24e-05	2.38	LV	CELLSTATES	EC2.0	control_PVneg	8	18
SIN3B	1.19	0.00947	0.0679	0.314	6.22	20.2	5.18e-05	2.02	LV	CELLSTATES	EC2.0	control_PVneg	8	18
MCF2L	1.18	0.00317	0.609	2.63	9.25	25.5	8.43e-06	2.5	LV	CELLSTATES	EC2.0	control_PVneg	8	18
NPIPB5	1.18	0.000837	0.068	0.27	6.19	32.8	8.99e-07	3.08	LV	CELLSTATES	EC2.0	control_PVneg	8	18
TBCD	1.18	0.00864	0.539	2.19	9.08	21	3.91e-05	2.06	LV	CELLSTATES	EC2.0	control_PVneg	8	18
ZNF251	1.18	0.00117	0.143	0.55	7.25	30.9	1.55e-06	2.93	LV	CELLSTATES	EC2.0	control_PVneg	8	18
ZNF516	1.18	0.000689	0.067	0.28	6.25	35.3	4.36e-07	3.16	LV	CELLSTATES	EC2.0	control_PVneg	8	18
AC002070.1	1.17	0.00717	0.215	0.785	7.82	21.9	2.84e-05	2.14	LV	CELLSTATES	EC2.0	control_PVneg	8	18
LAMB1	1.17	0.00416	0.175	0.709	7.58	24.4	1.21e-05	2.38	LV	CELLSTATES	EC2.0	control_PVneg	8	18
NAV3	1.17	0.0388	0.213	0.81	7.9	13.1	0.000776	1.41	LV	CELLSTATES	EC2.0	control_PVneg	8	18
ABO	1.15	0.0196	0.0633	0.204	6.1	16.6	0.000193	1.71	LV	CELLSTATES	EC2.0	control_PVneg	8	18
GOLGA8A	1.15	0.0388	0.0212	0.0882	4.85	13.1	0.000777	1.41	LV	CELLSTATES	EC2.0	control_PVneg	8	18
TTC39C	1.15	0.0316	0.0248	0.0619	4.73	14.1	0.00051	1.5	LV	CELLSTATES	EC2.0	control_PVneg	8	18
CHST15	1.13	0.0322	0.0403	0.161	5.56	14	0.000525	1.49	LV	CELLSTATES	EC2.0	control_PVneg	8	18
LOXHD1	1.13	0.021	0.0383	0.154	5.47	16.1	0.000238	1.68	LV	CELLSTATES	EC2.0	control_PVneg	8	18
TMCC3	1.11	0.0269	0.103	0.421	6.9	14.9	0.000372	1.57	LV	CELLSTATES	EC2.0	control_PVneg	8	18
ANKS1A	1.09	0.0134	0.319	1.44	8.35	18.3	0.000101	1.87	LV	CELLSTATES	EC2.0	control_PVneg	8	18
PLEKHG2	1.09	0.0175	0.0386	0.152	5.51	17.1	0.000158	1.76	LV	CELLSTATES	EC2.0	control_PVneg	8	18
SPRED2	1.09	0.000708	0.324	1.2	8.32	34.1	6.12e-07	3.15	LV	CELLSTATES	EC2.0	control_PVneg	8	18
WT1	1.09	0.0356	0.109	0.418	6.89	13.6	0.000622	1.45	LV	CELLSTATES	EC2.0	control_PVneg	8	18
EGFR	1.08	0.0175	0.251	1.02	8.12	17.1	0.000157	1.76	LV	CELLSTATES	EC2.0	control_PVneg	8	18
UNC5B	1.08	0.0247	0.0936	0.353	6.64	15.3	0.000319	1.61	LV	CELLSTATES	EC2.0	control_PVneg	8	18
PDZD2	1.07	0.00176	0.475	1.83	8.94	28.9	2.91e-06	2.75	LV	CELLSTATES	EC2.0	control_PVneg	8	18
JDP2	1.05	0.021	0.0565	0.214	6	16	0.00024	1.68	LV	CELLSTATES	EC2.0	control_PVneg	8	18
RNF115	1.04	0.0273	0.425	1.71	8.76	14.9	0.000379	1.56	LV	CELLSTATES	EC2.0	control_PVneg	8	18
GRAMD4	1.03	0.0171	0.0473	0.174	5.69	17.3	0.000148	1.77	LV	CELLSTATES	EC2.0	control_PVneg	8	18
TSHZ2	1.03	0.0258	0.295	0.891	8.07	15.1	0.000341	1.59	LV	CELLSTATES	EC2.0	control_PVneg	8	18
ZDHHC14	1.03	0.00177	0.234	0.927	7.85	28.4	3.33e-06	2.75	LV	CELLSTATES	EC2.0	control_PVneg	8	18
APBA1	1.02	0.021	0.0295	0.106	5.14	16.1	0.000238	1.68	LV	CELLSTATES	EC2.0	control_PVneg	8	18
DOCK9	1.02	0.00176	1.15	4.23	10.1	28.8	3e-06	2.75	LV	CELLSTATES	EC2.0	control_PVneg	8	18
MLLT3	1.02	0.00659	0.125	0.452	6.99	22.4	2.39e-05	2.18	LV	CELLSTATES	EC2.0	control_PVneg	8	18
NHSL1	1.02	0.0269	0.0493	0.178	5.75	14.9	0.000369	1.57	LV	CELLSTATES	EC2.0	control_PVneg	8	18
AC098850.3	1	0.0398	0.0483	0.209	5.72	13	0.000805	1.4	LV	CELLSTATES	EC2.0	control_PVneg	8	18
MYO1B	0.998	0.0155	0.0979	0.361	6.62	17.7	0.000126	1.81	LV	CELLSTATES	EC2.0	control_PVneg	8	18
LIMD1	0.991	0.0195	0.0516	0.217	5.87	16.7	0.000186	1.71	LV	CELLSTATES	EC2.0	control_PVneg	8	18
VAV2	0.99	0.0417	0.0257	0.0937	4.92	12.8	0.000884	1.38	LV	CELLSTATES	EC2.0	control_PVneg	8	18
CHST3	0.989	0.0269	0.0584	0.242	5.99	14.9	0.000368	1.57	LV	CELLSTATES	EC2.0	control_PVneg	8	18
ERGIC1	0.982	0.011	0.123	0.403	6.88	19.3	7.02e-05	1.96	LV	CELLSTATES	EC2.0	control_PVneg	8	18
EML4	0.965	0.00662	0.192	0.651	7.52	22.2	2.52e-05	2.18	LV	CELLSTATES	EC2.0	control_PVneg	8	18
SIPA1L2	0.954	0.0212	0.0819	0.262	6.4	15.9	0.000251	1.67	LV	CELLSTATES	EC2.0	control_PVneg	8	18
FBN1	0.948	0.02	0.053	0.187	5.86	16.5	0.0002	1.7	LV	CELLSTATES	EC2.0	control_PVneg	8	18
PXN	0.937	0.0155	0.399	1.4	8.57	17.7	0.000128	1.81	LV	CELLSTATES	EC2.0	control_PVneg	8	18
GABPB2	0.932	0.00972	0.0407	0.146	5.52	20	5.58e-05	2.01	LV	CELLSTATES	EC2.0	control_PVneg	8	18
SASH1	0.932	0.00177	0.899	3.03	9.73	28.4	3.37e-06	2.75	LV	CELLSTATES	EC2.0	control_PVneg	8	18
AGAP3	0.926	0.0479	0.0446	0.177	5.6	12.1	0.00117	1.32	LV	CELLSTATES	EC2.0	control_PVneg	8	18
MB21D2	0.919	0.045	0.0599	0.185	5.97	12.4	0.00103	1.35	LV	CELLSTATES	EC2.0	control_PVneg	8	18
PPP1R16B	0.918	0.00884	0.408	1.32	8.56	20.7	4.24e-05	2.05	LV	CELLSTATES	EC2.0	control_PVneg	8	18
FAM122C	0.914	0.00919	0.0644	0.215	6.08	20.4	4.71e-05	2.04	LV	CELLSTATES	EC2.0	control_PVneg	8	18
PKD2	0.912	0.00864	0.0978	0.348	6.66	20.9	3.99e-05	2.06	LV	CELLSTATES	EC2.0	control_PVneg	8	18
NBPF15	0.911	0.0181	0.0891	0.319	6.5	17	0.000168	1.74	LV	CELLSTATES	EC2.0	control_PVneg	8	18
B4GALT1	0.901	0.0248	0.22	0.738	7.75	15.3	0.000322	1.61	LV	CELLSTATES	EC2.0	control_PVneg	8	18
DENND2A	0.898	0.0145	0.275	0.914	8.04	18	0.000115	1.84	LV	CELLSTATES	EC2.0	control_PVneg	8	18
TLE1	0.889	0.0356	0.0891	0.328	6.52	13.6	0.000617	1.45	LV	CELLSTATES	EC2.0	control_PVneg	8	18
GALNT18	0.882	0.0317	1.09	3.6	10.1	14.1	0.000513	1.5	LV	CELLSTATES	EC2.0	control_PVneg	8	18
JARID2	0.881	0.0066	0.333	1.08	8.28	22.3	2.45e-05	2.18	LV	CELLSTATES	EC2.0	control_PVneg	8	18
ARAP3	0.88	0.0208	0.231	0.768	7.75	16.1	0.00023	1.68	LV	CELLSTATES	EC2.0	control_PVneg	8	18
RNF4	0.878	0.0283	0.0822	0.281	6.36	14.7	0.000402	1.55	LV	CELLSTATES	EC2.0	control_PVneg	8	18
EPB41L2	0.872	0.0367	0.995	3.41	9.82	13.3	0.000701	1.43	LV	CELLSTATES	EC2.0	control_PVneg	8	18
ADGRL2	0.869	0.00648	0.381	1.3	8.46	22.5	2.3e-05	2.19	LV	CELLSTATES	EC2.0	control_PVneg	8	18
RASIP1	0.856	0.0308	0.235	0.783	7.75	14.3	0.000482	1.51	LV	CELLSTATES	EC2.0	control_PVneg	8	18
IQSEC1	0.85	0.0203	0.127	0.378	6.91	16.4	0.000209	1.69	LV	CELLSTATES	EC2.0	control_PVneg	8	18
DISC1	0.848	0.0141	0.251	0.706	7.79	18.1	0.000109	1.85	LV	CELLSTATES	EC2.0	control_PVneg	8	18
CYTH1	0.844	0.043	0.365	1.22	8.43	12.6	0.00094	1.37	LV	CELLSTATES	EC2.0	control_PVneg	8	18
FMNL3	0.843	0.0218	0.188	0.576	7.4	15.8	0.000265	1.66	LV	CELLSTATES	EC2.0	control_PVneg	8	18
PACSIN2	0.843	0.0222	0.17	0.591	7.38	15.7	0.000272	1.65	LV	CELLSTATES	EC2.0	control_PVneg	8	18
RPS6KA2	0.838	0.0181	0.53	1.69	8.9	17	0.000166	1.74	LV	CELLSTATES	EC2.0	control_PVneg	8	18
STK39	0.831	0.0366	0.0897	0.263	6.51	13.3	0.000695	1.44	LV	CELLSTATES	EC2.0	control_PVneg	8	18
CAMK1D	0.83	0.0118	0.138	0.406	7.04	19	8.03e-05	1.93	LV	CELLSTATES	EC2.0	control_PVneg	8	18
INTS3	0.828	0.0308	0.0547	0.184	5.82	14.2	0.000494	1.51	LV	CELLSTATES	EC2.0	control_PVneg	8	18
PRKX	0.825	0.0188	0.107	0.345	6.74	16.8	0.000176	1.72	LV	CELLSTATES	EC2.0	control_PVneg	8	18
SUSD6	0.825	0.0206	0.247	0.768	7.79	16.3	0.000217	1.69	LV	CELLSTATES	EC2.0	control_PVneg	8	18
DOCK6	0.813	0.0134	0.417	1.28	8.57	18.3	0.000102	1.87	LV	CELLSTATES	EC2.0	control_PVneg	8	18
SKI	0.813	0.048	0.107	0.368	6.68	12.1	0.00119	1.32	LV	CELLSTATES	EC2.0	control_PVneg	8	18
DDX10	0.811	0.0338	0.0895	0.262	6.39	13.9	0.000564	1.47	LV	CELLSTATES	EC2.0	control_PVneg	8	18
ARL15	0.809	0.0203	1.53	4.29	10.4	16.4	0.000209	1.69	LV	CELLSTATES	EC2.0	control_PVneg	8	18
FMNL2	0.806	0.00857	0.354	1.01	8.32	21.1	3.68e-05	2.07	LV	CELLSTATES	EC2.0	control_PVneg	8	18
STARD13	0.802	0.0212	0.577	1.72	9.06	15.9	0.00025	1.67	LV	CELLSTATES	EC2.0	control_PVneg	8	18
FYN	0.792	0.0101	0.408	1.18	8.52	19.7	6.07e-05	2	LV	CELLSTATES	EC2.0	control_PVneg	8	18
TANC2	0.792	0.0479	0.19	0.539	7.41	12.1	0.00117	1.32	LV	CELLSTATES	EC2.0	control_PVneg	8	18
SPTLC2	0.791	0.0208	0.188	0.532	7.43	16.2	0.000226	1.68	LV	CELLSTATES	EC2.0	control_PVneg	8	18
SMARCA2	0.787	0.0119	0.346	1.06	8.36	18.8	8.39e-05	1.92	LV	CELLSTATES	EC2.0	control_PVneg	8	18
TBL1X	0.784	0.0356	0.0878	0.26	6.43	13.6	0.000617	1.45	LV	CELLSTATES	EC2.0	control_PVneg	8	18
SHANK3	0.781	0.0356	0.6	1.97	9.05	13.6	0.000632	1.45	LV	CELLSTATES	EC2.0	control_PVneg	8	18
DOCK1	0.778	0.0133	0.769	2.25	9.4	18.4	9.91e-05	1.88	LV	CELLSTATES	EC2.0	control_PVneg	8	18
DIP2C	0.776	0.0269	0.195	0.574	7.54	14.9	0.000368	1.57	LV	CELLSTATES	EC2.0	control_PVneg	8	18
PARD3B	0.775	0.0119	0.425	1.21	8.61	18.9	8.27e-05	1.92	LV	CELLSTATES	EC2.0	control_PVneg	8	18
SFMBT2	0.773	0.0201	0.249	0.757	7.85	16.5	0.000203	1.7	LV	CELLSTATES	EC2.0	control_PVneg	8	18
PRKCE	0.769	0.00766	0.514	1.45	8.83	21.6	3.14e-05	2.12	LV	CELLSTATES	EC2.0	control_PVneg	8	18
PTPRM	0.768	0.0247	3.99	11.5	11.8	15.3	0.000314	1.61	LV	CELLSTATES	EC2.0	control_PVneg	8	18
AC090517.4	0.767	0.0479	0.0947	0.302	6.59	12.1	0.00117	1.32	LV	CELLSTATES	EC2.0	control_PVneg	8	18
EEPD1	0.758	0.0161	0.457	1.3	8.66	17.5	0.000137	1.79	LV	CELLSTATES	EC2.0	control_PVneg	8	18
GRAMD2B	0.757	0.0359	0.0715	0.213	6.2	13.5	0.00066	1.44	LV	CELLSTATES	EC2.0	control_PVneg	8	18
ANKFY1	0.752	0.0359	0.0967	0.284	6.51	13.5	0.000665	1.44	LV	CELLSTATES	EC2.0	control_PVneg	8	18
TSPAN9	0.747	0.0201	0.497	1.49	8.79	16.4	0.000205	1.7	LV	CELLSTATES	EC2.0	control_PVneg	8	18
WDFY1	0.745	0.0179	0.211	0.626	7.61	17.1	0.000163	1.75	LV	CELLSTATES	EC2.0	control_PVneg	8	18
SEPT9	0.741	0.0218	0.211	0.634	7.55	15.8	0.000261	1.66	LV	CELLSTATES	EC2.0	control_PVneg	8	18
CSAD	0.737	0.0366	0.0742	0.236	6.2	13.3	0.000695	1.44	LV	CELLSTATES	EC2.0	control_PVneg	8	18
CDC42BPB	0.736	0.021	0.258	0.757	7.85	16	0.000241	1.68	LV	CELLSTATES	EC2.0	control_PVneg	8	18
SMARCC1	0.735	0.0208	0.159	0.452	7.17	16.2	0.000223	1.68	LV	CELLSTATES	EC2.0	control_PVneg	8	18
SMCHD1	0.73	0.0293	0.332	0.966	8.25	14.5	0.000441	1.53	LV	CELLSTATES	EC2.0	control_PVneg	8	18
ARHGAP26	0.729	0.0295	0.848	2.44	9.63	14.4	0.000446	1.53	LV	CELLSTATES	EC2.0	control_PVneg	8	18
ALG13	0.726	0.0292	0.148	0.394	7.1	14.6	0.000425	1.53	LV	CELLSTATES	EC2.0	control_PVneg	8	18
MGAT5	0.723	0.0376	0.256	0.759	7.93	13.2	0.000723	1.43	LV	CELLSTATES	EC2.0	control_PVneg	8	18
PSD3	0.712	0.0479	0.39	1.05	8.48	12.1	0.00116	1.32	LV	CELLSTATES	EC2.0	control_PVneg	8	18
NCK2	0.71	0.0155	0.164	0.455	7.22	17.6	0.000131	1.81	LV	CELLSTATES	EC2.0	control_PVneg	8	18
JAZF1	0.709	0.0247	0.185	0.522	7.43	15.3	0.000318	1.61	LV	CELLSTATES	EC2.0	control_PVneg	8	18
AGAP1	0.704	0.0293	0.471	1.33	8.67	14.5	0.000438	1.53	LV	CELLSTATES	EC2.0	control_PVneg	8	18
MAN2A1	0.701	0.0195	0.0949	0.26	6.52	16.6	0.000191	1.71	LV	CELLSTATES	EC2.0	control_PVneg	8	18
PPP1CB	0.701	0.0453	0.0815	0.225	6.27	12.3	0.00106	1.34	LV	CELLSTATES	EC2.0	control_PVneg	8	18
ATXN3	0.698	0.0308	0.164	0.436	7.18	14.2	0.000494	1.51	LV	CELLSTATES	EC2.0	control_PVneg	8	18
ITGA9	0.698	0.0172	0.371	1.07	8.39	17.2	0.000151	1.76	LV	CELLSTATES	EC2.0	control_PVneg	8	18
TCF4	0.696	0.0359	2.22	5.8	10.9	13.5	0.000659	1.44	LV	CELLSTATES	EC2.0	control_PVneg	8	18
RIN3	0.689	0.033	0.27	0.766	7.96	14	0.000542	1.48	LV	CELLSTATES	EC2.0	control_PVneg	8	18
AGO2	0.683	0.0433	0.123	0.361	6.86	12.6	0.000954	1.36	LV	CELLSTATES	EC2.0	control_PVneg	8	18
JMJD1C	0.679	0.0417	1.4	3.8	10.3	12.8	0.000886	1.38	LV	CELLSTATES	EC2.0	control_PVneg	8	18
SS18	0.678	0.0433	0.119	0.333	6.76	12.6	0.000956	1.36	LV	CELLSTATES	EC2.0	control_PVneg	8	18
FNDC3B	0.675	0.017	0.59	1.58	9.02	17.3	0.000146	1.77	LV	CELLSTATES	EC2.0	control_PVneg	8	18
USP40	0.675	0.043	0.09	0.235	6.34	12.6	0.000943	1.37	LV	CELLSTATES	EC2.0	control_PVneg	8	18
CLEC1A	0.671	0.0356	0.134	0.363	6.91	13.6	0.000629	1.45	LV	CELLSTATES	EC2.0	control_PVneg	8	18
RBMS2	0.662	0.0285	0.497	1.39	8.74	14.7	0.00041	1.54	LV	CELLSTATES	EC2.0	control_PVneg	8	18
SRGAP2	0.66	0.0223	0.353	0.983	8.31	15.7	0.000275	1.65	LV	CELLSTATES	EC2.0	control_PVneg	8	18
AC016831.7	0.658	0.0308	0.861	2.29	9.57	14.2	0.000488	1.51	LV	CELLSTATES	EC2.0	control_PVneg	8	18
NAV1	0.655	0.0212	0.686	1.77	9.19	15.9	0.000252	1.67	LV	CELLSTATES	EC2.0	control_PVneg	8	18
PDE8A	0.636	0.0429	0.397	1.08	8.43	12.6	0.000932	1.37	LV	CELLSTATES	EC2.0	control_PVneg	8	18
RREB1	0.634	0.0451	0.186	0.482	7.35	12.3	0.00105	1.35	LV	CELLSTATES	EC2.0	control_PVneg	8	18
SLCO3A1	0.633	0.0423	0.406	1.03	8.46	12.7	0.000912	1.37	LV	CELLSTATES	EC2.0	control_PVneg	8	18
FTO	0.632	0.0141	0.294	0.768	8	18.1	0.00011	1.85	LV	CELLSTATES	EC2.0	control_PVneg	8	18
TMEM131	0.625	0.0323	0.173	0.463	7.24	14	0.000529	1.49	LV	CELLSTATES	EC2.0	control_PVneg	8	18
ASCC3	0.622	0.04	0.232	0.583	7.63	12.9	0.00082	1.4	LV	CELLSTATES	EC2.0	control_PVneg	8	18
DGKH	0.621	0.0258	0.545	1.47	8.86	15.1	0.000339	1.59	LV	CELLSTATES	EC2.0	control_PVneg	8	18
CTIF	0.606	0.0423	0.178	0.47	7.29	12.7	0.000907	1.37	LV	CELLSTATES	EC2.0	control_PVneg	8	18
LRCH1	0.599	0.0366	0.417	1.09	8.52	13.4	0.000685	1.44	LV	CELLSTATES	EC2.0	control_PVneg	8	18
SPPL3	0.598	0.0423	0.264	0.663	7.81	12.7	0.000913	1.37	LV	CELLSTATES	EC2.0	control_PVneg	8	18
SH2D3C	0.595	0.0433	0.61	1.59	8.99	12.6	0.00096	1.36	LV	CELLSTATES	EC2.0	control_PVneg	8	18
TRIP12	0.559	0.037	0.32	0.823	8.1	13.3	0.00071	1.43	LV	CELLSTATES	EC2.0	control_PVneg	8	18

## Sheet: RBM20_control
Gene	logFC	FDR	mean_exp_control	mean_exp_genotype	logCPM	F	PValue	FDR_plot	Region	annotation_level	cell_state	comparison	Observations_genotype	Observations_reference
HBA1	4.55	0.00074	0.000988	0.0259	3.64	37.9	1.95e-07	3.13	LV	CELLSTATES	EC2.0	control_RBM20	8	18
HBB	3.99	5.23e-06	0.00887	0.159	5.57	63.1	4.6e-10	5.28	LV	CELLSTATES	EC2.0	control_RBM20	8	18
HBA2	3.77	0.00162	0.00438	0.0508	4.37	33.5	6.79e-07	2.79	LV	CELLSTATES	EC2.0	control_RBM20	8	18
ARL17B	2.08	0.00162	0.0675	0.207	6.27	33.3	7.11e-07	2.79	LV	CELLSTATES	EC2.0	control_RBM20	8	18
IGSF9B	2.06	0.00278	0.0106	0.057	4.61	30.9	1.47e-06	2.56	LV	CELLSTATES	EC2.0	control_RBM20	8	18
SNTG2	1.63	0.012	0.145	0.536	7.59	22.4	2.31e-05	1.92	LV	CELLSTATES	EC2.0	control_RBM20	8	18
LPL	1.6	0.00449	0.259	0.841	8.27	26.6	5.53e-06	2.35	LV	CELLSTATES	EC2.0	control_RBM20	8	18
INSR	1.41	0.0127	0.352	1.05	8.61	21.6	3.02e-05	1.9	LV	CELLSTATES	EC2.0	control_RBM20	8	18
ARRDC2	1.36	0.0191	0.0495	0.177	6.13	19.9	5.56e-05	1.72	LV	CELLSTATES	EC2.0	control_RBM20	8	18
BACH2	1.33	0.00376	0.0676	0.212	6.38	28.6	2.97e-06	2.43	LV	CELLSTATES	EC2.0	control_RBM20	8	18
TMEM233	1.31	0.0177	0.0782	0.242	6.58	20.4	4.66e-05	1.75	LV	CELLSTATES	EC2.0	control_RBM20	8	18
CSRNP1	1.3	0.0241	0.0457	0.16	6.01	18.8	8.27e-05	1.62	LV	CELLSTATES	EC2.0	control_RBM20	8	18
CDK14	1.22	0.00956	0.26	0.755	8.19	23.4	1.6e-05	2.02	LV	CELLSTATES	EC2.0	control_RBM20	8	18
CORO2B	1.21	0.00956	0.0737	0.206	6.44	23.5	1.58e-05	2.02	LV	CELLSTATES	EC2.0	control_RBM20	8	18
TPO	1.2	0.0372	0.671	2	9.51	16.6	0.000188	1.43	LV	CELLSTATES	EC2.0	control_RBM20	8	18
AP001528.2	1.18	0.00697	0.163	0.421	7.44	24.7	1.04e-05	2.16	LV	CELLSTATES	EC2.0	control_RBM20	8	18
JDP2	1.18	0.031	0.0565	0.18	6.19	17.6	0.000127	1.51	LV	CELLSTATES	EC2.0	control_RBM20	8	18
UBALD2	1.18	0.033	0.0234	0.0637	4.96	17.2	0.000151	1.48	LV	CELLSTATES	EC2.0	control_RBM20	8	18
C1orf56	1.14	0.0315	0.115	0.265	6.88	17.5	0.000136	1.5	LV	CELLSTATES	EC2.0	control_RBM20	8	18
GRASP	1.14	0.0125	0.217	0.669	7.96	22	2.64e-05	1.9	LV	CELLSTATES	EC2.0	control_RBM20	8	18
B4GALT1	1.12	0.0177	0.22	0.573	7.87	20.3	4.82e-05	1.75	LV	CELLSTATES	EC2.0	control_RBM20	8	18
RNF115	1.11	0.0304	0.425	1.14	8.81	17.8	0.00012	1.52	LV	CELLSTATES	EC2.0	control_RBM20	8	18
SIN3B	1.1	0.0125	0.0679	0.174	6.24	22	2.63e-05	1.9	LV	CELLSTATES	EC2.0	control_RBM20	8	18
MBOAT2	1.01	0.0259	0.0287	0.0781	5.21	18.4	9.5e-05	1.59	LV	CELLSTATES	EC2.0	control_RBM20	8	18
SPRED2	0.987	0.00376	0.324	0.78	8.31	28.6	2.94e-06	2.43	LV	CELLSTATES	EC2.0	control_RBM20	8	18
TPD52L1	0.976	0.0482	0.119	0.262	6.85	15.5	0.000287	1.32	LV	CELLSTATES	EC2.0	control_RBM20	8	18
MLLT3	0.955	0.0114	0.125	0.275	6.94	22.8	2.01e-05	1.94	LV	CELLSTATES	EC2.0	control_RBM20	8	18
PDZD2	0.946	0.00591	0.475	1.1	8.82	25.4	8.32e-06	2.23	LV	CELLSTATES	EC2.0	control_RBM20	8	18
PIP5K1C	0.935	0.0235	0.102	0.257	6.79	18.9	7.85e-05	1.63	LV	CELLSTATES	EC2.0	control_RBM20	8	18
PER1	0.929	0.031	0.0872	0.198	6.51	17.6	0.000128	1.51	LV	CELLSTATES	EC2.0	control_RBM20	8	18
PRSS23	0.922	0.0399	0.269	0.672	8.09	16.3	0.000211	1.4	LV	CELLSTATES	EC2.0	control_RBM20	8	18
CDC42SE1	0.908	0.0453	0.112	0.235	6.78	15.7	0.000263	1.34	LV	CELLSTATES	EC2.0	control_RBM20	8	18
PSD3	0.906	0.0259	0.39	0.892	8.59	18.3	0.0001	1.59	LV	CELLSTATES	EC2.0	control_RBM20	8	18
TMTC2	0.897	0.00376	0.618	1.29	9.18	28.8	2.83e-06	2.43	LV	CELLSTATES	EC2.0	control_RBM20	8	18
ARHGAP26	0.878	0.012	0.848	1.97	9.68	22.3	2.33e-05	1.92	LV	CELLSTATES	EC2.0	control_RBM20	8	18
DENND2A	0.863	0.0376	0.275	0.603	8.05	16.5	0.000195	1.42	LV	CELLSTATES	EC2.0	control_RBM20	8	18
CLEC1A	0.859	0.0137	0.134	0.277	6.98	21.3	3.37e-05	1.86	LV	CELLSTATES	EC2.0	control_RBM20	8	18
RRAS	0.846	0.0357	0.0784	0.181	6.38	16.8	0.000176	1.45	LV	CELLSTATES	EC2.0	control_RBM20	8	18
IGF2R	0.833	0.0178	0.236	0.475	7.73	20.2	5.01e-05	1.75	LV	CELLSTATES	EC2.0	control_RBM20	8	18
SASH1	0.785	0.021	0.899	1.88	9.68	19.5	6.27e-05	1.68	LV	CELLSTATES	EC2.0	control_RBM20	8	18
ITGA9	0.682	0.033	0.371	0.769	8.4	17.1	0.000157	1.48	LV	CELLSTATES	EC2.0	control_RBM20	8	18
LENG8	0.68	0.0426	0.136	0.272	6.99	15.9	0.000243	1.37	LV	CELLSTATES	EC2.0	control_RBM20	8	18
TRIP12	0.59	0.0482	0.32	0.617	8.15	15.5	0.000293	1.32	LV	CELLSTATES	EC2.0	control_RBM20	8	18

## Sheet: TTN_control
Gene	logFC	FDR	mean_exp_control	mean_exp_genotype	logCPM	F	PValue	FDR_plot	Region	annotation_level	cell_state	comparison	Observations_genotype	Observations_reference
HBA1	4	0.000324	0.000988	0.0185	3.4	32.1	7.89e-07	3.49	LV	CELLSTATES	EC2.0	control_TTN	12	18
HBB	3.14	5.84e-05	0.00887	0.0905	5	42.1	4.3e-08	4.23	LV	CELLSTATES	EC2.0	control_TTN	12	18
HBA2	3.11	0.000448	0.00438	0.038	4.09	29.3	1.89e-06	3.35	LV	CELLSTATES	EC2.0	control_TTN	12	18
NPPA	2.99	0.000376	0.0124	0.0908	5.12	30.3	1.35e-06	3.43	LV	CELLSTATES	EC2.0	control_TTN	12	18
COL25A1	2.32	0.000631	0.147	0.934	8.09	27.7	3.18e-06	3.2	LV	CELLSTATES	EC2.0	control_TTN	12	18
RASSF2	2.21	0.00395	0.00375	0.0275	3.89	19.7	5.22e-05	2.4	LV	CELLSTATES	EC2.0	control_TTN	12	18
SERP2	2.16	0.0271	0.005	0.0158	3.48	12.5	0.000898	1.57	LV	CELLSTATES	EC2.0	control_TTN	12	18
AC105460.2	2.13	0.0262	0.00394	0.0236	3.82	12.7	0.00082	1.58	LV	CELLSTATES	EC2.0	control_TTN	12	18
TMEM233	1.9	1.01e-05	0.0782	0.359	6.97	50.8	4.38e-09	5	LV	CELLSTATES	EC2.0	control_TTN	12	18
PLVAP	1.83	0.00716	0.0133	0.0656	4.85	17.4	0.000125	2.14	LV	CELLSTATES	EC2.0	control_TTN	12	18
CORO2B	1.8	9.4e-07	0.0737	0.367	6.96	68.2	8.17e-11	6.03	LV	CELLSTATES	EC2.0	control_TTN	12	18
ANKRD20A1	1.76	0.0282	0.00518	0.0264	3.8	12.4	0.00096	1.55	LV	CELLSTATES	EC2.0	control_TTN	12	18
ARL17B	1.76	0.0029	0.0675	0.206	6.43	21	3.18e-05	2.54	LV	CELLSTATES	EC2.0	control_TTN	12	18
SH3RF3	1.75	5.94e-05	0.325	1.35	8.82	40.6	6.51e-08	4.23	LV	CELLSTATES	EC2.0	control_TTN	12	18
IGSF9B	1.74	0.00254	0.0106	0.052	4.56	21.6	2.59e-05	2.6	LV	CELLSTATES	EC2.0	control_TTN	12	18
NPPB	1.74	0.0393	0.0465	0.181	6.08	11.2	0.0016	1.41	LV	CELLSTATES	EC2.0	control_TTN	12	18
RADIL	1.73	0.000156	0.0204	0.0797	5.08	35.4	2.89e-07	3.81	LV	CELLSTATES	EC2.0	control_TTN	12	18
ST3GAL4	1.7	0.000376	0.0309	0.132	5.67	30.8	1.18e-06	3.43	LV	CELLSTATES	EC2.0	control_TTN	12	18
FLG-AS1	1.63	0.00699	0.00582	0.0254	3.84	17.5	0.000121	2.16	LV	CELLSTATES	EC2.0	control_TTN	12	18
CREB5	1.55	5.16e-05	0.307	1.16	8.69	43.2	3.14e-08	4.29	LV	CELLSTATES	EC2.0	control_TTN	12	18
FAM49A	1.55	0.000697	0.0283	0.11	5.52	27.2	3.76e-06	3.16	LV	CELLSTATES	EC2.0	control_TTN	12	18
AL645608.8	1.53	0.0197	0.00598	0.0257	3.85	13.8	0.000531	1.7	LV	CELLSTATES	EC2.0	control_TTN	12	18
INSR	1.53	0.000137	0.352	1.2	8.81	36.2	2.3e-07	3.86	LV	CELLSTATES	EC2.0	control_TTN	12	18
TAF13	1.5	0.00257	0.0472	0.186	6.23	21.5	2.66e-05	2.59	LV	CELLSTATES	EC2.0	control_TTN	12	18
TTYH2	1.5	0.0018	0.014	0.0584	4.76	22.9	1.64e-05	2.74	LV	CELLSTATES	EC2.0	control_TTN	12	18
LPL	1.48	0.000603	0.259	0.976	8.42	27.9	2.99e-06	3.22	LV	CELLSTATES	EC2.0	control_TTN	12	18
PRRG1	1.46	0.0477	0.00345	0.0139	3.41	10.4	0.0023	1.32	LV	CELLSTATES	EC2.0	control_TTN	12	18
FKBP5	1.45	0.0271	0.476	2.12	9.44	12.5	0.000899	1.57	LV	CELLSTATES	EC2.0	control_TTN	12	18
MMP28	1.44	0.0224	0.0121	0.048	4.52	13.4	0.000631	1.65	LV	CELLSTATES	EC2.0	control_TTN	12	18
EGFR	1.43	0.000339	0.251	1.01	8.43	31.5	9.37e-07	3.47	LV	CELLSTATES	EC2.0	control_TTN	12	18
DOCK9-AS1	1.42	0.0056	0.0205	0.0763	5.08	18.4	8.58e-05	2.25	LV	CELLSTATES	EC2.0	control_TTN	12	18
INMT-MINDY4	1.42	0.0119	0.013	0.0414	4.44	15.6	0.000257	1.92	LV	CELLSTATES	EC2.0	control_TTN	12	18
AC002070.1	1.38	5.94e-05	0.215	0.713	8.07	40.5	6.58e-08	4.23	LV	CELLSTATES	EC2.0	control_TTN	12	18
REPS2	1.37	0.0117	0.0164	0.0591	4.83	15.6	0.00025	1.93	LV	CELLSTATES	EC2.0	control_TTN	12	18
B4GALT1	1.36	5.94e-05	0.22	0.736	8.1	40.6	6.53e-08	4.23	LV	CELLSTATES	EC2.0	control_TTN	12	18
BAIAP2	1.35	0.0095	0.0614	0.23	6.46	16.4	0.000181	2.02	LV	CELLSTATES	EC2.0	control_TTN	12	18
IFFO2	1.35	0.00123	0.0374	0.128	5.69	24.5	9.38e-06	2.91	LV	CELLSTATES	EC2.0	control_TTN	12	18
RASL10A	1.35	0.000808	0.0342	0.119	5.65	26.5	4.7e-06	3.09	LV	CELLSTATES	EC2.0	control_TTN	12	18
RINL	1.35	0.0432	0.00685	0.0244	3.88	10.8	0.00191	1.36	LV	CELLSTATES	EC2.0	control_TTN	12	18
PDE4B	1.33	0.00557	0.0703	0.203	6.44	18.4	8.48e-05	2.25	LV	CELLSTATES	EC2.0	control_TTN	12	18
CACNB4	1.32	0.0285	0.0121	0.0437	4.44	12.3	0.000975	1.55	LV	CELLSTATES	EC2.0	control_TTN	12	18
CLMN	1.32	0.000189	0.0829	0.28	6.78	34.2	4.11e-07	3.72	LV	CELLSTATES	EC2.0	control_TTN	12	18
TMCC3	1.32	0.000697	0.103	0.361	7.09	27.1	3.82e-06	3.16	LV	CELLSTATES	EC2.0	control_TTN	12	18
GRAMD4	1.3	0.000327	0.0473	0.154	5.97	31.9	8.24e-07	3.49	LV	CELLSTATES	EC2.0	control_TTN	12	18
HS6ST1	1.3	0.0112	0.0158	0.0477	4.58	15.8	0.000234	1.95	LV	CELLSTATES	EC2.0	control_TTN	12	18
IQGAP2	1.3	0.00617	0.0166	0.0526	4.75	18	0.0001	2.21	LV	CELLSTATES	EC2.0	control_TTN	12	18
NCOR2	1.3	0.000395	0.105	0.348	7.07	30.1	1.48e-06	3.4	LV	CELLSTATES	EC2.0	control_TTN	12	18
LINC00299	1.29	0.0421	0.00998	0.0362	4.33	10.9	0.00183	1.38	LV	CELLSTATES	EC2.0	control_TTN	12	18
LSS	1.29	0.00132	0.115	0.394	7.19	24.2	1.04e-05	2.88	LV	CELLSTATES	EC2.0	control_TTN	12	18
BACH2	1.28	0.000438	0.0676	0.215	6.45	29.5	1.79e-06	3.36	LV	CELLSTATES	EC2.0	control_TTN	12	18
EPB41L5	1.28	0.000808	0.0847	0.301	6.86	26.5	4.78e-06	3.09	LV	CELLSTATES	EC2.0	control_TTN	12	18
TBCD	1.27	0.000167	0.539	1.62	9.25	34.8	3.49e-07	3.78	LV	CELLSTATES	EC2.0	control_TTN	12	18
SPRED2	1.26	5.52e-06	0.324	1.02	8.55	54.2	1.92e-09	5.26	LV	CELLSTATES	EC2.0	control_TTN	12	18
IBA57	1.25	0.0418	0.00829	0.0258	3.94	10.9	0.0018	1.38	LV	CELLSTATES	EC2.0	control_TTN	12	18
JDP2	1.25	0.000376	0.0565	0.183	6.22	30.3	1.37e-06	3.43	LV	CELLSTATES	EC2.0	control_TTN	12	18
ANKS1A	1.21	0.000324	0.319	0.981	8.54	32.2	7.7e-07	3.49	LV	CELLSTATES	EC2.0	control_TTN	12	18
FGFR1	1.19	0.00099	0.17	0.533	7.7	25.5	6.63e-06	3	LV	CELLSTATES	EC2.0	control_TTN	12	18
CTDSPL	1.18	0.000821	0.198	0.621	7.86	26.3	5e-06	3.09	LV	CELLSTATES	EC2.0	control_TTN	12	18
PER2	1.18	0.0418	0.0212	0.0558	4.79	10.9	0.0018	1.38	LV	CELLSTATES	EC2.0	control_TTN	12	18
PRDM11	1.18	0.0111	0.0155	0.0471	4.56	15.8	0.000229	1.95	LV	CELLSTATES	EC2.0	control_TTN	12	18
SNTG2	1.18	0.0486	0.145	0.453	7.44	10.3	0.00237	1.31	LV	CELLSTATES	EC2.0	control_TTN	12	18
DENND2A	1.17	5.84e-05	0.275	0.84	8.32	41.9	4.57e-08	4.23	LV	CELLSTATES	EC2.0	control_TTN	12	18
EPB41L2	1.17	0.000356	0.995	3.14	10.1	31.2	1.05e-06	3.45	LV	CELLSTATES	EC2.0	control_TTN	12	18
SH3TC1	1.17	0.000808	0.0454	0.145	5.92	26.5	4.68e-06	3.09	LV	CELLSTATES	EC2.0	control_TTN	12	18
ADAMTS15	1.16	0.042	0.013	0.0403	4.43	10.9	0.00182	1.38	LV	CELLSTATES	EC2.0	control_TTN	12	18
IRAK3	1.16	0.00122	0.411	1.22	8.85	24.6	8.98e-06	2.91	LV	CELLSTATES	EC2.0	control_TTN	12	18
KCNB1	1.16	0.0184	0.172	0.588	7.77	14	0.00048	1.74	LV	CELLSTATES	EC2.0	control_TTN	12	18
ZFYVE28	1.16	0.00992	0.0354	0.104	5.53	16.3	0.000195	2	LV	CELLSTATES	EC2.0	control_TTN	12	18
CHST15	1.15	0.00908	0.0403	0.113	5.71	16.7	0.000167	2.04	LV	CELLSTATES	EC2.0	control_TTN	12	18
VAV2	1.15	0.0185	0.0257	0.0727	5.07	14	0.000486	1.73	LV	CELLSTATES	EC2.0	control_TTN	12	18
CAMKK1	1.14	0.025	0.0267	0.0668	5.05	12.9	0.000766	1.6	LV	CELLSTATES	EC2.0	control_TTN	12	18
FLVCR2	1.14	0.0402	0.0191	0.0597	4.84	11.1	0.00167	1.4	LV	CELLSTATES	EC2.0	control_TTN	12	18
P2RY8	1.14	0.0224	0.116	0.285	6.95	13.4	0.000627	1.65	LV	CELLSTATES	EC2.0	control_TTN	12	18
RNF115	1.14	0.00192	0.425	1.35	8.96	22.6	1.79e-05	2.72	LV	CELLSTATES	EC2.0	control_TTN	12	18
SPSB1	1.12	0.0356	0.026	0.0804	5.2	11.5	0.00139	1.45	LV	CELLSTATES	EC2.0	control_TTN	12	18
TMOD1	1.11	0.0269	0.0251	0.0745	5.14	12.6	0.000864	1.57	LV	CELLSTATES	EC2.0	control_TTN	12	18
ARHGAP26	1.1	0.000102	0.848	2.45	9.87	38	1.35e-07	3.99	LV	CELLSTATES	EC2.0	control_TTN	12	18
DOCK5	1.1	0.00429	0.031	0.0854	5.33	19.4	5.87e-05	2.37	LV	CELLSTATES	EC2.0	control_TTN	12	18
PRSS23	1.1	0.000579	0.269	0.83	8.3	28.2	2.73e-06	3.24	LV	CELLSTATES	EC2.0	control_TTN	12	18
ARRDC2	1.08	0.0242	0.0495	0.165	6.12	13	0.000733	1.62	LV	CELLSTATES	EC2.0	control_TTN	12	18
DSCC1	1.08	0.0326	0.0116	0.0299	4.22	11.8	0.00123	1.49	LV	CELLSTATES	EC2.0	control_TTN	12	18
AP001528.2	1.07	0.00122	0.163	0.456	7.52	24.6	9.05e-06	2.91	LV	CELLSTATES	EC2.0	control_TTN	12	18
LDLRAD4	1.07	0.000324	0.904	2.74	9.99	32.2	7.67e-07	3.49	LV	CELLSTATES	EC2.0	control_TTN	12	18
MCF2L	1.07	0.000376	0.609	1.57	9.31	30.5	1.3e-06	3.43	LV	CELLSTATES	EC2.0	control_TTN	12	18
ETV5	1.06	0.0469	0.0124	0.0291	4.15	10.4	0.00223	1.33	LV	CELLSTATES	EC2.0	control_TTN	12	18
USP13	1.06	0.012	0.0325	0.0928	5.41	15.5	0.00026	1.92	LV	CELLSTATES	EC2.0	control_TTN	12	18
AP000757.1	1.05	0.0326	0.015	0.0404	4.49	11.8	0.00123	1.49	LV	CELLSTATES	EC2.0	control_TTN	12	18
BCL2	1.05	0.0436	0.0489	0.105	5.7	10.8	0.00193	1.36	LV	CELLSTATES	EC2.0	control_TTN	12	18
GOLGA8A	1.05	0.0133	0.0212	0.0582	4.91	15.2	0.000299	1.88	LV	CELLSTATES	EC2.0	control_TTN	12	18
NCKIPSD	1.05	0.0136	0.0295	0.0793	5.22	15.1	0.000312	1.87	LV	CELLSTATES	EC2.0	control_TTN	12	18
TTC39C	1.05	0.0236	0.0248	0.0518	4.83	13.1	0.000705	1.63	LV	CELLSTATES	EC2.0	control_TTN	12	18
GRB10	1.04	0.000448	0.782	2.15	9.71	29.2	1.93e-06	3.35	LV	CELLSTATES	EC2.0	control_TTN	12	18
MB	1.04	0.00114	0.321	0.776	8.4	25	7.93e-06	2.94	LV	CELLSTATES	EC2.0	control_TTN	12	18
PIP5K1C	1.04	0.00123	0.102	0.28	6.87	24.5	9.21e-06	2.91	LV	CELLSTATES	EC2.0	control_TTN	12	18
BX890604.1	1.03	0.0496	0.011	0.0287	4.09	10.2	0.00245	1.3	LV	CELLSTATES	EC2.0	control_TTN	12	18
DENND3	1.03	0.00254	0.261	0.78	8.23	21.6	2.6e-05	2.6	LV	CELLSTATES	EC2.0	control_TTN	12	18
DOC2B	1.03	0.0056	0.0503	0.121	5.83	18.4	8.63e-05	2.25	LV	CELLSTATES	EC2.0	control_TTN	12	18
PPP1R16B	1.03	0.000137	0.408	1.03	8.7	36.1	2.37e-07	3.86	LV	CELLSTATES	EC2.0	control_TTN	12	18
SFMBT2	1.03	0.000156	0.249	0.651	8.03	35.3	2.98e-07	3.81	LV	CELLSTATES	EC2.0	control_TTN	12	18
SNED1	1.03	0.00209	0.11	0.303	6.96	22.4	1.98e-05	2.68	LV	CELLSTATES	EC2.0	control_TTN	12	18
CSRNP1	1.02	0.049	0.0457	0.143	5.97	10.3	0.0024	1.31	LV	CELLSTATES	EC2.0	control_TTN	12	18
PDZD2	1.02	0.000111	0.475	1.3	8.98	37.3	1.65e-07	3.95	LV	CELLSTATES	EC2.0	control_TTN	12	18
ATP7B	1.01	0.00609	0.0412	0.11	5.62	18	9.79e-05	2.22	LV	CELLSTATES	EC2.0	control_TTN	12	18
PCSK5	1.01	0.00675	0.0349	0.0831	5.31	17.6	0.000115	2.17	LV	CELLSTATES	EC2.0	control_TTN	12	18
SLC4A7	1.01	0.0393	0.0345	0.101	5.55	11.2	0.0016	1.41	LV	CELLSTATES	EC2.0	control_TTN	12	18
SREBF2	1.01	0.00398	0.116	0.286	6.95	19.6	5.33e-05	2.4	LV	CELLSTATES	EC2.0	control_TTN	12	18
YPEL1	1.01	0.0234	0.0204	0.0556	4.83	13.1	0.000689	1.63	LV	CELLSTATES	EC2.0	control_TTN	12	18
ZNF189	1	0.00416	0.0388	0.0985	5.51	19.5	5.61e-05	2.38	LV	CELLSTATES	EC2.0	control_TTN	12	18
FAM78A	0.994	0.00311	0.0348	0.0955	5.48	20.8	3.53e-05	2.51	LV	CELLSTATES	EC2.0	control_TTN	12	18
TSC22D3	0.994	0.00343	0.135	0.348	7.23	20.3	4.11e-05	2.47	LV	CELLSTATES	EC2.0	control_TTN	12	18
STK39	0.992	0.00125	0.0897	0.235	6.63	24.4	9.65e-06	2.9	LV	CELLSTATES	EC2.0	control_TTN	12	18
SHROOM2	0.991	0.0112	0.0377	0.102	5.54	15.8	0.000234	1.95	LV	CELLSTATES	EC2.0	control_TTN	12	18
LDLR	0.989	0.00992	0.0755	0.203	6.46	16.3	0.000195	2	LV	CELLSTATES	EC2.0	control_TTN	12	18
KLF9	0.984	0.00741	0.145	0.401	7.35	17.3	0.00013	2.13	LV	CELLSTATES	EC2.0	control_TTN	12	18
ZNF251	0.984	0.000579	0.143	0.364	7.25	28.1	2.79e-06	3.24	LV	CELLSTATES	EC2.0	control_TTN	12	18
RPS6KA2	0.982	0.000376	0.53	1.42	9.09	30.9	1.15e-06	3.43	LV	CELLSTATES	EC2.0	control_TTN	12	18
CDK14	0.98	0.00343	0.26	0.673	8.1	20.3	4.1e-05	2.47	LV	CELLSTATES	EC2.0	control_TTN	12	18
MBOAT2	0.978	0.0101	0.0287	0.0767	5.23	16.2	0.0002	2	LV	CELLSTATES	EC2.0	control_TTN	12	18
SIN3B	0.971	0.00511	0.0679	0.17	6.24	18.7	7.65e-05	2.29	LV	CELLSTATES	EC2.0	control_TTN	12	18
ASIP	0.97	0.0436	0.0192	0.046	4.64	10.7	0.00195	1.36	LV	CELLSTATES	EC2.0	control_TTN	12	18
RASIP1	0.97	0.000466	0.235	0.571	7.9	28.9	2.15e-06	3.33	LV	CELLSTATES	EC2.0	control_TTN	12	18
CHST3	0.965	0.00395	0.0584	0.159	6.09	19.7	5.18e-05	2.4	LV	CELLSTATES	EC2.0	control_TTN	12	18
CKB	0.961	0.0311	0.0331	0.0763	5.25	12	0.00112	1.51	LV	CELLSTATES	EC2.0	control_TTN	12	18
TLE1	0.955	0.00391	0.0891	0.242	6.68	19.8	5.03e-05	2.41	LV	CELLSTATES	EC2.0	control_TTN	12	18
LAMB1	0.949	0.00419	0.175	0.472	7.57	19.5	5.69e-05	2.38	LV	CELLSTATES	EC2.0	control_TTN	12	18
KCNN3	0.948	0.00482	0.0494	0.124	5.83	18.9	6.96e-05	2.32	LV	CELLSTATES	EC2.0	control_TTN	12	18
GALNT18	0.946	0.00123	1.09	2.76	10.1	24.5	9.37e-06	2.91	LV	CELLSTATES	EC2.0	control_TTN	12	18
ADAMTS9-AS2	0.943	0.0436	0.306	0.763	8.29	10.7	0.00195	1.36	LV	CELLSTATES	EC2.0	control_TTN	12	18
ARHGEF7	0.941	0.00119	0.322	0.808	8.37	24.8	8.52e-06	2.92	LV	CELLSTATES	EC2.0	control_TTN	12	18
ESYT2	0.939	0.00675	0.792	2.16	9.74	17.6	0.000114	2.17	LV	CELLSTATES	EC2.0	control_TTN	12	18
WIPI1	0.934	0.0237	0.0589	0.15	6.1	13.1	0.000708	1.63	LV	CELLSTATES	EC2.0	control_TTN	12	18
CTSH	0.933	0.00975	0.108	0.296	6.95	16.3	0.00019	2.01	LV	CELLSTATES	EC2.0	control_TTN	12	18
LNX1	0.93	0.0455	0.765	2.15	9.69	10.6	0.0021	1.34	LV	CELLSTATES	EC2.0	control_TTN	12	18
SH3BGRL2	0.93	0.00953	0.089	0.229	6.62	16.4	0.000184	2.02	LV	CELLSTATES	EC2.0	control_TTN	12	18
PER1	0.928	0.00365	0.0872	0.226	6.62	20	4.58e-05	2.44	LV	CELLSTATES	EC2.0	control_TTN	12	18
PRKAB1	0.928	0.0374	0.0282	0.0737	5.17	11.4	0.00148	1.43	LV	CELLSTATES	EC2.0	control_TTN	12	18
TPO	0.926	0.0324	0.671	1.82	9.45	11.8	0.00122	1.49	LV	CELLSTATES	EC2.0	control_TTN	12	18
WDR47	0.922	0.00155	0.0502	0.12	5.8	23.5	1.3e-05	2.81	LV	CELLSTATES	EC2.0	control_TTN	12	18
CASS4	0.911	0.0477	0.0162	0.0416	4.53	10.4	0.0023	1.32	LV	CELLSTATES	EC2.0	control_TTN	12	18
ZNF471	0.911	0.0432	0.0189	0.0533	4.78	10.8	0.00189	1.36	LV	CELLSTATES	EC2.0	control_TTN	12	18
KIAA1522	0.909	0.0439	0.0206	0.0562	4.84	10.7	0.00199	1.36	LV	CELLSTATES	EC2.0	control_TTN	12	18
CDC42SE1	0.908	0.00249	0.112	0.256	6.86	21.7	2.49e-05	2.6	LV	CELLSTATES	EC2.0	control_TTN	12	18
TIPARP	0.906	0.0455	0.0289	0.0698	5.14	10.6	0.0021	1.34	LV	CELLSTATES	EC2.0	control_TTN	12	18
OTUD7A	0.9	0.0229	0.0372	0.0956	5.49	13.2	0.000662	1.64	LV	CELLSTATES	EC2.0	control_TTN	12	18
SLC22A23	0.9	0.00247	0.0626	0.15	6.1	21.8	2.45e-05	2.61	LV	CELLSTATES	EC2.0	control_TTN	12	18
C22orf34	0.896	0.0448	0.251	0.622	8.04	10.6	0.00205	1.35	LV	CELLSTATES	EC2.0	control_TTN	12	18
PLEKHG1	0.89	0.00618	1.37	3.35	10.4	17.9	0.000101	2.21	LV	CELLSTATES	EC2.0	control_TTN	12	18
ERN1	0.889	0.0164	0.1	0.252	6.79	14.5	0.000402	1.79	LV	CELLSTATES	EC2.0	control_TTN	12	18
GRASP	0.889	0.0177	0.217	0.569	7.87	14.2	0.000452	1.75	LV	CELLSTATES	EC2.0	control_TTN	12	18
ZNF516	0.889	0.000984	0.067	0.162	6.2	25.6	6.42e-06	3.01	LV	CELLSTATES	EC2.0	control_TTN	12	18
FMNL2	0.888	0.00121	0.354	0.816	8.44	24.7	8.73e-06	2.92	LV	CELLSTATES	EC2.0	control_TTN	12	18
TNKS1BP1	0.882	0.0267	0.0474	0.119	5.76	12.6	0.000853	1.57	LV	CELLSTATES	EC2.0	control_TTN	12	18
C1orf56	0.877	0.0235	0.115	0.248	6.87	13.1	0.000698	1.63	LV	CELLSTATES	EC2.0	control_TTN	12	18
ATAD2	0.874	0.0436	0.0238	0.0512	4.8	10.7	0.00194	1.36	LV	CELLSTATES	EC2.0	control_TTN	12	18
WNK1	0.874	0.0261	0.81	2.13	9.72	12.8	0.000813	1.58	LV	CELLSTATES	EC2.0	control_TTN	12	18
ERGIC1	0.871	0.0038	0.123	0.266	6.92	19.9	4.79e-05	2.42	LV	CELLSTATES	EC2.0	control_TTN	12	18
SEPT9	0.871	0.000861	0.211	0.508	7.73	26.2	5.32e-06	3.07	LV	CELLSTATES	EC2.0	control_TTN	12	18
DOCK9	0.87	0.00126	1.15	2.86	10.2	24.4	9.83e-06	2.9	LV	CELLSTATES	EC2.0	control_TTN	12	18
FRMD8	0.869	0.0271	0.0723	0.164	6.26	12.6	0.000886	1.57	LV	CELLSTATES	EC2.0	control_TTN	12	18
PLEKHG2	0.867	0.0311	0.0386	0.0931	5.5	12	0.00112	1.51	LV	CELLSTATES	EC2.0	control_TTN	12	18
INTS3	0.865	0.00147	0.0547	0.132	5.93	23.7	1.22e-05	2.83	LV	CELLSTATES	EC2.0	control_TTN	12	18
ZFHX3	0.861	0.0102	0.193	0.49	7.66	16.1	0.000206	1.99	LV	CELLSTATES	EC2.0	control_TTN	12	18
UNC5B	0.859	0.0272	0.0936	0.206	6.57	12.5	0.00091	1.56	LV	CELLSTATES	EC2.0	control_TTN	12	18
SUSD6	0.854	0.00266	0.247	0.599	7.93	21.3	2.85e-05	2.58	LV	CELLSTATES	EC2.0	control_TTN	12	18
AHDC1	0.853	0.012	0.0742	0.194	6.39	15.5	0.000261	1.92	LV	CELLSTATES	EC2.0	control_TTN	12	18
MCM3AP-AS1	0.853	0.0322	0.0275	0.0708	5.15	11.8	0.0012	1.49	LV	CELLSTATES	EC2.0	control_TTN	12	18
PSD3	0.852	0.00136	0.39	0.914	8.61	24	1.12e-05	2.87	LV	CELLSTATES	EC2.0	control_TTN	12	18
CREM	0.851	0.0173	0.106	0.243	6.81	14.2	0.000436	1.76	LV	CELLSTATES	EC2.0	control_TTN	12	18
DENND2C	0.848	0.0271	0.0237	0.059	4.92	12.6	0.000875	1.57	LV	CELLSTATES	EC2.0	control_TTN	12	18
TACC1	0.846	0.0247	2.4	6.06	11.2	12.9	0.000752	1.61	LV	CELLSTATES	EC2.0	control_TTN	12	18
CEP120	0.839	0.0469	0.0395	0.0875	5.4	10.4	0.00222	1.33	LV	CELLSTATES	EC2.0	control_TTN	12	18
DIP2C	0.838	0.00196	0.195	0.448	7.61	22.6	1.84e-05	2.71	LV	CELLSTATES	EC2.0	control_TTN	12	18
EBF4	0.837	0.0112	0.0481	0.116	5.77	15.8	0.000232	1.95	LV	CELLSTATES	EC2.0	control_TTN	12	18
MICAL2	0.836	0.0282	0.0612	0.142	6	12.4	0.00096	1.55	LV	CELLSTATES	EC2.0	control_TTN	12	18
PRELID2	0.827	0.00579	0.0658	0.157	6.2	18.2	9.08e-05	2.24	LV	CELLSTATES	EC2.0	control_TTN	12	18
XAF1	0.827	0.000808	0.448	0.985	8.75	26.5	4.78e-06	3.09	LV	CELLSTATES	EC2.0	control_TTN	12	18
JUP	0.826	0.00927	0.0971	0.216	6.65	16.5	0.000176	2.03	LV	CELLSTATES	EC2.0	control_TTN	12	18
CRACR2B	0.821	0.0202	0.0389	0.0942	5.55	13.7	0.000549	1.69	LV	CELLSTATES	EC2.0	control_TTN	12	18
LOXHD1	0.819	0.0437	0.0383	0.0856	5.45	10.7	0.00196	1.36	LV	CELLSTATES	EC2.0	control_TTN	12	18
SMARCA2	0.818	0.000448	0.346	0.823	8.43	29.1	1.99e-06	3.35	LV	CELLSTATES	EC2.0	control_TTN	12	18
ZDHHC14	0.816	0.0018	0.234	0.587	7.91	23	1.59e-05	2.75	LV	CELLSTATES	EC2.0	control_TTN	12	18
MYO1B	0.815	0.0296	0.0979	0.226	6.68	12.2	0.00104	1.53	LV	CELLSTATES	EC2.0	control_TTN	12	18
PAPSS2	0.815	0.0353	0.313	0.715	8.26	11.6	0.00136	1.45	LV	CELLSTATES	EC2.0	control_TTN	12	18
PRKCE	0.815	0.00136	0.514	1.11	8.91	24	1.1e-05	2.87	LV	CELLSTATES	EC2.0	control_TTN	12	18
DOCK6	0.812	0.000984	0.417	0.941	8.66	25.6	6.47e-06	3.01	LV	CELLSTATES	EC2.0	control_TTN	12	18
PXN	0.812	0.00531	0.399	0.904	8.61	18.6	7.98e-05	2.28	LV	CELLSTATES	EC2.0	control_TTN	12	18
ACSL3	0.81	0.00211	0.218	0.509	7.77	22.3	2.02e-05	2.68	LV	CELLSTATES	EC2.0	control_TTN	12	18
C9orf84	0.809	0.0272	0.0994	0.22	6.69	12.5	0.000908	1.56	LV	CELLSTATES	EC2.0	control_TTN	12	18
DLG5	0.809	0.0486	0.0263	0.0643	5.06	10.3	0.00237	1.31	LV	CELLSTATES	EC2.0	control_TTN	12	18
DSCAML1	0.808	0.0313	0.122	0.293	6.99	11.9	0.00115	1.5	LV	CELLSTATES	EC2.0	control_TTN	12	18
PTPRM	0.808	0.00257	3.99	8.96	11.9	21.5	2.71e-05	2.59	LV	CELLSTATES	EC2.0	control_TTN	12	18
ITGA5	0.807	0.0405	0.0928	0.214	6.59	11.1	0.00168	1.39	LV	CELLSTATES	EC2.0	control_TTN	12	18
SASH1	0.807	0.000579	0.899	2.07	9.76	28.1	2.82e-06	3.24	LV	CELLSTATES	EC2.0	control_TTN	12	18
ITGA9	0.805	0.000339	0.371	0.863	8.5	31.5	9.42e-07	3.47	LV	CELLSTATES	EC2.0	control_TTN	12	18
ABO	0.804	0.0365	0.0633	0.134	6.02	11.4	0.00143	1.44	LV	CELLSTATES	EC2.0	control_TTN	12	18
ADIPOR2	0.802	0.0189	0.48	1.12	8.89	13.9	0.000504	1.72	LV	CELLSTATES	EC2.0	control_TTN	12	18
NBPF15	0.799	0.00597	0.0891	0.207	6.54	18.1	9.54e-05	2.22	LV	CELLSTATES	EC2.0	control_TTN	12	18
LARGE1	0.797	0.00454	0.42	0.914	8.66	19.1	6.4e-05	2.34	LV	CELLSTATES	EC2.0	control_TTN	12	18
TBC1D19	0.797	0.0107	0.0744	0.163	6.28	16	0.000217	1.97	LV	CELLSTATES	EC2.0	control_TTN	12	18
SH3RF1	0.794	0.00923	0.2	0.465	7.67	16.6	0.00017	2.03	LV	CELLSTATES	EC2.0	control_TTN	12	18
JMY	0.793	0.0224	0.0328	0.0746	5.24	13.4	0.000632	1.65	LV	CELLSTATES	EC2.0	control_TTN	12	18
RASSF1	0.792	0.0402	0.204	0.496	7.78	11.1	0.00167	1.4	LV	CELLSTATES	EC2.0	control_TTN	12	18
SH3PXD2A	0.789	0.0173	0.139	0.299	7.08	14.3	0.000436	1.76	LV	CELLSTATES	EC2.0	control_TTN	12	18
KLF12	0.785	0.00342	0.518	1.2	8.99	20.4	4.04e-05	2.47	LV	CELLSTATES	EC2.0	control_TTN	12	18
LRRN2	0.785	0.0296	0.0384	0.0875	5.44	12.2	0.00103	1.53	LV	CELLSTATES	EC2.0	control_TTN	12	18
TBC1D10A	0.784	0.0432	0.0361	0.0883	5.42	10.8	0.0019	1.36	LV	CELLSTATES	EC2.0	control_TTN	12	18
MYL2	0.783	0.029	0.856	1.63	9.63	12.3	0.000998	1.54	LV	CELLSTATES	EC2.0	control_TTN	12	18
ATP9A	0.779	0.0129	0.0681	0.163	6.22	15.3	0.000285	1.89	LV	CELLSTATES	EC2.0	control_TTN	12	18
TNNI3	0.778	0.0412	0.299	0.605	8.18	11	0.00172	1.38	LV	CELLSTATES	EC2.0	control_TTN	12	18
GPR89B	0.777	0.0445	0.0394	0.093	5.49	10.6	0.00203	1.35	LV	CELLSTATES	EC2.0	control_TTN	12	18
EEPD1	0.775	0.0018	0.457	0.996	8.73	22.9	1.61e-05	2.75	LV	CELLSTATES	EC2.0	control_TTN	12	18
KIAA0825	0.774	0.0165	0.0627	0.147	6.08	14.4	0.000408	1.78	LV	CELLSTATES	EC2.0	control_TTN	12	18
GPCPD1	0.773	0.00634	0.0937	0.207	6.55	17.9	0.000104	2.2	LV	CELLSTATES	EC2.0	control_TTN	12	18
MAP4	0.77	0.00223	0.552	1.28	9.06	22.1	2.16e-05	2.65	LV	CELLSTATES	EC2.0	control_TTN	12	18
ELMO1	0.766	0.023	1.43	3.46	10.5	13.2	0.000669	1.64	LV	CELLSTATES	EC2.0	control_TTN	12	18
MGLL	0.764	0.00259	1.39	2.92	10.4	21.4	2.75e-05	2.59	LV	CELLSTATES	EC2.0	control_TTN	12	18
PHC2	0.763	0.00462	0.0997	0.221	6.65	19.1	6.54e-05	2.34	LV	CELLSTATES	EC2.0	control_TTN	12	18
PRKX	0.761	0.0166	0.107	0.257	6.81	14.4	0.000417	1.78	LV	CELLSTATES	EC2.0	control_TTN	12	18
AFAP1L1	0.759	0.00225	0.384	0.847	8.51	22.1	2.19e-05	2.65	LV	CELLSTATES	EC2.0	control_TTN	12	18
FZD4	0.758	0.00161	0.188	0.413	7.52	23.4	1.39e-05	2.79	LV	CELLSTATES	EC2.0	control_TTN	12	18
SH2D3C	0.758	0.000697	0.61	1.31	9.14	27.2	3.78e-06	3.16	LV	CELLSTATES	EC2.0	control_TTN	12	18
SLC25A28	0.757	0.018	0.0473	0.0984	5.62	14.1	0.000463	1.74	LV	CELLSTATES	EC2.0	control_TTN	12	18
ARAP3	0.754	0.00395	0.231	0.508	7.79	19.7	5.23e-05	2.4	LV	CELLSTATES	EC2.0	control_TTN	12	18
NOVA2	0.752	0.00309	0.154	0.326	7.19	20.8	3.44e-05	2.51	LV	CELLSTATES	EC2.0	control_TTN	12	18
KLF7	0.751	0.00316	0.375	0.838	8.48	20.7	3.63e-05	2.5	LV	CELLSTATES	EC2.0	control_TTN	12	18
TYMP	0.744	0.0178	0.0805	0.165	6.34	14.2	0.000454	1.75	LV	CELLSTATES	EC2.0	control_TTN	12	18
CCDC60	0.742	0.0311	0.101	0.221	6.71	12	0.00112	1.51	LV	CELLSTATES	EC2.0	control_TTN	12	18
LMBR1	0.742	0.00953	0.308	0.744	8.28	16.4	0.000183	2.02	LV	CELLSTATES	EC2.0	control_TTN	12	18
CDC42EP4	0.74	0.0418	0.148	0.332	7.21	10.9	0.0018	1.38	LV	CELLSTATES	EC2.0	control_TTN	12	18
SIRT5	0.74	0.0232	0.053	0.12	5.86	13.2	0.000679	1.63	LV	CELLSTATES	EC2.0	control_TTN	12	18
ALG13	0.739	0.00309	0.148	0.303	7.15	20.8	3.46e-05	2.51	LV	CELLSTATES	EC2.0	control_TTN	12	18
MARK4	0.737	0.0113	0.0863	0.186	6.44	15.8	0.000237	1.95	LV	CELLSTATES	EC2.0	control_TTN	12	18
IQSEC1	0.734	0.00441	0.127	0.266	6.94	19.3	6.1e-05	2.36	LV	CELLSTATES	EC2.0	control_TTN	12	18
AGAP3	0.729	0.0315	0.0446	0.1	5.61	11.9	0.00116	1.5	LV	CELLSTATES	EC2.0	control_TTN	12	18
AGO2	0.727	0.00616	0.123	0.273	6.95	18	9.97e-05	2.21	LV	CELLSTATES	EC2.0	control_TTN	12	18
GNAI2	0.721	0.00429	0.208	0.43	7.61	19.4	5.9e-05	2.37	LV	CELLSTATES	EC2.0	control_TTN	12	18
PARVB	0.721	0.0394	0.284	0.638	8.13	11.2	0.00162	1.4	LV	CELLSTATES	EC2.0	control_TTN	12	18
PARD3B	0.72	0.00136	0.425	0.923	8.66	24	1.12e-05	2.87	LV	CELLSTATES	EC2.0	control_TTN	12	18
CERK	0.717	0.0274	0.156	0.354	7.3	12.5	0.000921	1.56	LV	CELLSTATES	EC2.0	control_TTN	12	18
NBAT1	0.717	0.0161	0.0511	0.11	5.81	14.5	0.000395	1.79	LV	CELLSTATES	EC2.0	control_TTN	12	18
PACSIN2	0.717	0.0154	0.17	0.385	7.42	14.7	0.000363	1.81	LV	CELLSTATES	EC2.0	control_TTN	12	18
FMNL3	0.715	0.0127	0.188	0.377	7.43	15.3	0.00028	1.9	LV	CELLSTATES	EC2.0	control_TTN	12	18
C2CD2	0.713	0.00505	0.103	0.209	6.63	18.8	7.41e-05	2.3	LV	CELLSTATES	EC2.0	control_TTN	12	18
GRAMD2B	0.711	0.00995	0.0715	0.159	6.22	16.2	0.000196	2	LV	CELLSTATES	EC2.0	control_TTN	12	18
SMAD3	0.709	0.0263	0.12	0.25	6.86	12.7	0.000832	1.58	LV	CELLSTATES	EC2.0	control_TTN	12	18
AVIL	0.707	0.0295	0.0619	0.138	6.02	12.2	0.00103	1.53	LV	CELLSTATES	EC2.0	control_TTN	12	18
PINK1	0.706	0.0285	0.0547	0.117	5.86	12.3	0.000978	1.55	LV	CELLSTATES	EC2.0	control_TTN	12	18
JARID2	0.704	0.00381	0.333	0.73	8.29	19.9	4.84e-05	2.42	LV	CELLSTATES	EC2.0	control_TTN	12	18
LRRC8A	0.7	0.0461	0.132	0.298	7.06	10.5	0.00213	1.34	LV	CELLSTATES	EC2.0	control_TTN	12	18
RNF4	0.699	0.0187	0.0822	0.171	6.36	13.9	0.000496	1.73	LV	CELLSTATES	EC2.0	control_TTN	12	18
NEURL1B	0.693	0.0276	0.491	0.98	8.8	12.4	0.000933	1.56	LV	CELLSTATES	EC2.0	control_TTN	12	18
SMTN	0.693	0.047	0.177	0.381	7.45	10.4	0.00225	1.33	LV	CELLSTATES	EC2.0	control_TTN	12	18
PKD2	0.692	0.00442	0.0978	0.214	6.65	19.3	6.14e-05	2.35	LV	CELLSTATES	EC2.0	control_TTN	12	18
CASC15	0.689	0.0119	0.49	0.992	8.79	15.6	0.000256	1.92	LV	CELLSTATES	EC2.0	control_TTN	12	18
ATP10D	0.688	0.0156	0.11	0.244	6.81	14.7	0.00037	1.81	LV	CELLSTATES	EC2.0	control_TTN	12	18
CNTRL	0.687	0.0313	0.0581	0.12	5.89	11.9	0.00115	1.5	LV	CELLSTATES	EC2.0	control_TTN	12	18
ABLIM3	0.684	0.034	1.14	2.28	9.99	11.7	0.0013	1.47	LV	CELLSTATES	EC2.0	control_TTN	12	18
SOS2	0.684	0.0113	0.278	0.623	8.07	15.8	0.000238	1.95	LV	CELLSTATES	EC2.0	control_TTN	12	18
RIN3	0.683	0.0133	0.27	0.576	8.03	15.2	0.000301	1.88	LV	CELLSTATES	EC2.0	control_TTN	12	18
PKIG	0.679	0.0235	0.164	0.332	7.27	13.1	0.000695	1.63	LV	CELLSTATES	EC2.0	control_TTN	12	18
ATXN3	0.676	0.00309	0.164	0.333	7.26	20.8	3.47e-05	2.51	LV	CELLSTATES	EC2.0	control_TTN	12	18
SSBP3	0.676	0.0261	0.115	0.229	6.78	12.8	0.000812	1.58	LV	CELLSTATES	EC2.0	control_TTN	12	18
DCUN1D2	0.672	0.0161	0.077	0.159	6.27	14.5	0.000393	1.79	LV	CELLSTATES	EC2.0	control_TTN	12	18
HERPUD2	0.668	0.00391	0.0688	0.142	6.12	19.8	5.03e-05	2.41	LV	CELLSTATES	EC2.0	control_TTN	12	18
TMTC2	0.667	0.00889	0.618	1.22	9.15	16.7	0.000162	2.05	LV	CELLSTATES	EC2.0	control_TTN	12	18
MFSD14C	0.666	0.00659	0.246	0.514	7.86	17.7	0.00011	2.18	LV	CELLSTATES	EC2.0	control_TTN	12	18
RREB1	0.661	0.021	0.186	0.371	7.42	13.6	0.000582	1.68	LV	CELLSTATES	EC2.0	control_TTN	12	18
ACOX3	0.659	0.0461	0.0341	0.0752	5.29	10.5	0.00214	1.34	LV	CELLSTATES	EC2.0	control_TTN	12	18
SNRK	0.656	0.0413	0.35	0.68	8.31	11	0.00173	1.38	LV	CELLSTATES	EC2.0	control_TTN	12	18
C1QTNF3-AMACR	0.654	0.0302	0.0504	0.106	5.75	12.1	0.00106	1.52	LV	CELLSTATES	EC2.0	control_TTN	12	18
GABBR1	0.649	0.0418	0.0629	0.136	6.04	10.9	0.00179	1.38	LV	CELLSTATES	EC2.0	control_TTN	12	18
KALRN	0.647	0.0371	1.11	2.33	9.95	11.4	0.00146	1.43	LV	CELLSTATES	EC2.0	control_TTN	12	18
EML4	0.646	0.0304	0.192	0.362	7.45	12.1	0.00107	1.52	LV	CELLSTATES	EC2.0	control_TTN	12	18
MEF2D	0.646	0.0296	0.0454	0.0992	5.63	12.2	0.00104	1.53	LV	CELLSTATES	EC2.0	control_TTN	12	18
MGAT5	0.645	0.0205	0.256	0.56	7.95	13.6	0.000566	1.69	LV	CELLSTATES	EC2.0	control_TTN	12	18
CDH23	0.643	0.0153	0.125	0.232	6.82	14.7	0.000361	1.81	LV	CELLSTATES	EC2.0	control_TTN	12	18
FYN	0.642	0.0102	0.408	0.781	8.5	16.1	0.000203	1.99	LV	CELLSTATES	EC2.0	control_TTN	12	18
GFOD1	0.641	0.0357	0.812	1.62	9.49	11.5	0.0014	1.45	LV	CELLSTATES	EC2.0	control_TTN	12	18
MAP4K2	0.64	0.0393	0.0603	0.115	5.9	11.2	0.00159	1.41	LV	CELLSTATES	EC2.0	control_TTN	12	18
SMCHD1	0.64	0.00866	0.332	0.685	8.27	16.8	0.000157	2.06	LV	CELLSTATES	EC2.0	control_TTN	12	18
MTHFR	0.635	0.0413	0.0636	0.129	6	11	0.00173	1.38	LV	CELLSTATES	EC2.0	control_TTN	12	18
TSPAN9	0.632	0.0229	0.497	0.997	8.8	13.3	0.000657	1.64	LV	CELLSTATES	EC2.0	control_TTN	12	18
DLGAP4	0.629	0.0313	0.111	0.233	6.76	11.9	0.00115	1.5	LV	CELLSTATES	EC2.0	control_TTN	12	18
CLEC1A	0.628	0.0115	0.134	0.259	6.95	15.7	0.000245	1.94	LV	CELLSTATES	EC2.0	control_TTN	12	18
EPAS1	0.627	0.0316	1.1	2.32	9.98	11.9	0.00117	1.5	LV	CELLSTATES	EC2.0	control_TTN	12	18
HPCAL1	0.626	0.0346	0.299	0.627	8.13	11.6	0.00132	1.46	LV	CELLSTATES	EC2.0	control_TTN	12	18
SRGAP2	0.626	0.00927	0.353	0.752	8.36	16.5	0.000174	2.03	LV	CELLSTATES	EC2.0	control_TTN	12	18
AKT3	0.622	0.0203	0.953	2.08	9.79	13.7	0.000557	1.69	LV	CELLSTATES	EC2.0	control_TTN	12	18
NCK2	0.619	0.0136	0.164	0.308	7.2	15.1	0.000309	1.87	LV	CELLSTATES	EC2.0	control_TTN	12	18
ZNF518A	0.616	0.0164	0.115	0.222	6.76	14.4	0.000406	1.78	LV	CELLSTATES	EC2.0	control_TTN	12	18
SLCO3A1	0.613	0.0178	0.406	0.812	8.49	14.1	0.000456	1.75	LV	CELLSTATES	EC2.0	control_TTN	12	18
PFKFB3	0.612	0.0494	0.0684	0.135	6.06	10.2	0.00243	1.31	LV	CELLSTATES	EC2.0	control_TTN	12	18
NPIPB5	0.609	0.039	0.068	0.13	6.02	11.2	0.00157	1.41	LV	CELLSTATES	EC2.0	control_TTN	12	18
ANKRD11	0.608	0.0268	0.396	0.777	8.47	12.6	0.000862	1.57	LV	CELLSTATES	EC2.0	control_TTN	12	18
GNA13	0.606	0.0133	0.097	0.19	6.54	15.2	0.000302	1.88	LV	CELLSTATES	EC2.0	control_TTN	12	18
TSHZ3	0.606	0.0312	0.0674	0.13	6.05	12	0.00113	1.51	LV	CELLSTATES	EC2.0	control_TTN	12	18
SNX24	0.605	0.0409	0.0699	0.136	6.08	11	0.0017	1.39	LV	CELLSTATES	EC2.0	control_TTN	12	18
MECOM	0.604	0.0271	2.42	4.85	11.1	12.5	0.000896	1.57	LV	CELLSTATES	EC2.0	control_TTN	12	18
HIVEP2	0.6	0.047	0.189	0.363	7.45	10.4	0.00225	1.33	LV	CELLSTATES	EC2.0	control_TTN	12	18
ZC3H13	0.6	0.0313	0.0815	0.156	6.29	11.9	0.00115	1.5	LV	CELLSTATES	EC2.0	control_TTN	12	18
PPP1CB	0.599	0.0272	0.0815	0.16	6.29	12.5	0.000904	1.57	LV	CELLSTATES	EC2.0	control_TTN	12	18
RYBP	0.598	0.0477	0.112	0.22	6.71	10.3	0.00232	1.32	LV	CELLSTATES	EC2.0	control_TTN	12	18
AC058791.1	0.597	0.0486	0.0737	0.145	6.17	10.3	0.00237	1.31	LV	CELLSTATES	EC2.0	control_TTN	12	18
NOTCH4	0.597	0.0123	0.459	0.889	8.66	15.4	0.000269	1.91	LV	CELLSTATES	EC2.0	control_TTN	12	18
CAMTA1	0.596	0.0157	0.188	0.383	7.48	14.6	0.000381	1.8	LV	CELLSTATES	EC2.0	control_TTN	12	18
GNA12	0.594	0.0417	0.104	0.2	6.6	10.9	0.00177	1.38	LV	CELLSTATES	EC2.0	control_TTN	12	18
KSR1	0.594	0.0477	0.0615	0.123	5.94	10.3	0.00232	1.32	LV	CELLSTATES	EC2.0	control_TTN	12	18
ZNF782	0.593	0.047	0.0522	0.102	5.69	10.4	0.00224	1.33	LV	CELLSTATES	EC2.0	control_TTN	12	18
TNS1	0.592	0.0393	0.332	0.633	8.21	11.2	0.0016	1.41	LV	CELLSTATES	EC2.0	control_TTN	12	18
FAM122C	0.588	0.0262	0.0644	0.127	6.01	12.7	0.000824	1.58	LV	CELLSTATES	EC2.0	control_TTN	12	18
TCF7L1	0.587	0.0393	0.368	0.723	8.35	11.2	0.00161	1.41	LV	CELLSTATES	EC2.0	control_TTN	12	18
DMTF1	0.584	0.0438	0.114	0.229	6.76	10.7	0.00197	1.36	LV	CELLSTATES	EC2.0	control_TTN	12	18
RPRD2	0.583	0.024	0.157	0.307	7.18	13	0.000725	1.62	LV	CELLSTATES	EC2.0	control_TTN	12	18
MBNL2	0.58	0.00893	0.442	0.866	8.64	16.7	0.000163	2.05	LV	CELLSTATES	EC2.0	control_TTN	12	18
AHCTF1	0.579	0.0323	0.0973	0.184	6.5	11.8	0.00121	1.49	LV	CELLSTATES	EC2.0	control_TTN	12	18
NUP160	0.577	0.019	0.092	0.173	6.41	13.9	0.000507	1.72	LV	CELLSTATES	EC2.0	control_TTN	12	18
ZNF407	0.577	0.0165	0.267	0.506	7.88	14.4	0.00041	1.78	LV	CELLSTATES	EC2.0	control_TTN	12	18
FNDC3B	0.573	0.00855	0.59	1.13	9.02	16.9	0.000154	2.07	LV	CELLSTATES	EC2.0	control_TTN	12	18
DOCK1	0.57	0.0203	0.769	1.4	9.36	13.7	0.000555	1.69	LV	CELLSTATES	EC2.0	control_TTN	12	18
CDC42BPB	0.568	0.0246	0.258	0.491	7.85	13	0.000748	1.61	LV	CELLSTATES	EC2.0	control_TTN	12	18
RNF130	0.567	0.0236	0.195	0.377	7.47	13.1	0.000701	1.63	LV	CELLSTATES	EC2.0	control_TTN	12	18
FAM193A	0.566	0.0355	0.124	0.239	6.85	11.5	0.00138	1.45	LV	CELLSTATES	EC2.0	control_TTN	12	18
HEG1	0.564	0.0271	0.352	0.652	8.25	12.6	0.000879	1.57	LV	CELLSTATES	EC2.0	control_TTN	12	18
PRKAR2A	0.563	0.0306	0.216	0.415	7.61	12.1	0.00109	1.51	LV	CELLSTATES	EC2.0	control_TTN	12	18
ARID1B	0.558	0.00597	0.734	1.36	9.31	18.1	9.55e-05	2.22	LV	CELLSTATES	EC2.0	control_TTN	12	18
PSEN1	0.555	0.0306	0.13	0.254	6.92	12.1	0.00109	1.51	LV	CELLSTATES	EC2.0	control_TTN	12	18
AP3S1	0.552	0.0414	0.0829	0.159	6.32	11	0.00175	1.38	LV	CELLSTATES	EC2.0	control_TTN	12	18
SCLT1	0.551	0.0237	0.16	0.287	7.14	13.1	0.000712	1.63	LV	CELLSTATES	EC2.0	control_TTN	12	18
RBMS2	0.545	0.0229	0.497	0.933	8.75	13.2	0.00066	1.64	LV	CELLSTATES	EC2.0	control_TTN	12	18
PDE8A	0.544	0.0414	0.397	0.712	8.43	11	0.00175	1.38	LV	CELLSTATES	EC2.0	control_TTN	12	18
RAB10	0.538	0.0228	0.242	0.447	7.74	13.3	0.000649	1.64	LV	CELLSTATES	EC2.0	control_TTN	12	18
EHBP1	0.537	0.0262	0.245	0.459	7.77	12.7	0.000826	1.58	LV	CELLSTATES	EC2.0	control_TTN	12	18
PLXDC2	0.533	0.0382	2.01	3.7	10.8	11.3	0.00152	1.42	LV	CELLSTATES	EC2.0	control_TTN	12	18
FARP1	0.53	0.0267	0.25	0.487	7.83	12.6	0.000853	1.57	LV	CELLSTATES	EC2.0	control_TTN	12	18
YWHAZ	0.53	0.0184	0.181	0.336	7.35	14	0.000481	1.74	LV	CELLSTATES	EC2.0	control_TTN	12	18
DECR1	0.528	0.0438	0.172	0.327	7.29	10.7	0.00198	1.36	LV	CELLSTATES	EC2.0	control_TTN	12	18
CBL	0.527	0.0391	0.123	0.235	6.85	11.2	0.00158	1.41	LV	CELLSTATES	EC2.0	control_TTN	12	18
MAN2A1	0.527	0.0375	0.0949	0.177	6.47	11.3	0.0015	1.43	LV	CELLSTATES	EC2.0	control_TTN	12	18
ATXN7L1	0.516	0.0313	0.13	0.247	6.9	12	0.00114	1.5	LV	CELLSTATES	EC2.0	control_TTN	12	18
TPM1	0.516	0.0282	1.02	1.81	9.8	12.4	0.000964	1.55	LV	CELLSTATES	EC2.0	control_TTN	12	18
MED13L	0.514	0.0402	1.06	2.11	9.89	11.1	0.00166	1.4	LV	CELLSTATES	EC2.0	control_TTN	12	18
SPAG9	0.508	0.0465	0.37	0.677	8.33	10.5	0.00218	1.33	LV	CELLSTATES	EC2.0	control_TTN	12	18
AFF4	0.506	0.0323	0.256	0.485	7.84	11.8	0.00121	1.49	LV	CELLSTATES	EC2.0	control_TTN	12	18
CCNH	0.503	0.0306	0.384	0.677	8.37	12.1	0.00109	1.51	LV	CELLSTATES	EC2.0	control_TTN	12	18
SPTLC2	0.502	0.0425	0.188	0.324	7.34	10.8	0.00186	1.37	LV	CELLSTATES	EC2.0	control_TTN	12	18
KIAA1109	0.5	0.0307	0.236	0.431	7.7	12	0.0011	1.51	LV	CELLSTATES	EC2.0	control_TTN	12	18
