# Supplementary material for: Pathogenic variants damage cell composition and single cell transcription in cardiomyopathies
Source: Science. Author manuscript; Available in PMC 2022 Oct 3. (PMC9528698; doi:10.1126/science.abo1984)
Supplement: Supp table 34.8 [file NIHMS1835045-supplement-Supp_table_34_8.xlsx]

## Sheet: Index
Column name	Description
Gene	Gene symbol, Ensembl 84
logFC	log2-fold change
FDR	False discovery rate; FDR is the PValue after (by default) Benjamini-Hochberg correction.
mean_exp_control	Mean expression values across controls
mean_exp_genotype	Mean expression values across disease samples
logCPM	logCPM is the average expression of all pseudobulked samples for that particular gene across all samples on the log2-scale expressed in counts per million (cpm, as calculated by edgeR after normalization).
F	Output of quasi-likelihood F-test
PValue	PValue is the nominal p-value derived from F
FDR_plot	-log10(False discovery rate)
Region	Studied region (LV or RV)
annotation_level	Cell-type or cell-state
cell_state/state	Specification which cell-type or state was analysed
comparison	Specification control_GENOTYPE
Observations_genotype	Numbers of Patients included in edgeR (patients with low number of nuclei have been excluded)
Observations_reference	Numbers of Patients included in edgeR (patients with low number of nuclei have been excluded)

## Sheet: control_LMNA
Gene	logFC	FDR	mean_exp_control	mean_exp_genotype	logCPM	F	PValue	FDR_plot	Region	annotation_level	cell_state	comparison	Observations_genotype	Observations_reference
C16orf74	4.06	0.000307	0.0359	0.00383	4.18	35.9	3.17e-07	3.51	LV	CELLSTATES	EC2.0	control_LMNA	12	18
SPHK1	3.21	0.000258	0.0197	0.00386	3.72	37.2	2.21e-07	3.59	LV	CELLSTATES	EC2.0	control_LMNA	12	18
CLCF1	3.16	8.15e-05	0.0138	0.00284	3.47	44	3.5e-08	4.09	LV	CELLSTATES	EC2.0	control_LMNA	12	18
KNG1	2.58	0.0311	0.0251	0.00486	3.96	13.3	0.000676	1.51	LV	CELLSTATES	EC2.0	control_LMNA	12	18
IGFBP5	2.47	0.00176	0.321	0.0556	7.38	25.1	8.91e-06	2.75	LV	CELLSTATES	EC2.0	control_LMNA	12	18
LINC00881	2.4	0.00896	0.0225	0.00546	3.91	18.8	8e-05	2.05	LV	CELLSTATES	EC2.0	control_LMNA	12	18
MYH6	2.39	0.00168	0.038	0.00829	4.34	25.7	7.16e-06	2.77	LV	CELLSTATES	EC2.0	control_LMNA	12	18
AL121944.1	2.35	0.00463	0.0147	0.00374	3.45	21.4	3.18e-05	2.33	LV	CELLSTATES	EC2.0	control_LMNA	12	18
CFD	2.35	0.00168	0.237	0.0561	6.85	25.6	7.51e-06	2.77	LV	CELLSTATES	EC2.0	control_LMNA	12	18
G0S2	2.34	0.00666	0.0238	0.00471	3.78	20.1	5.03e-05	2.18	LV	CELLSTATES	EC2.0	control_LMNA	12	18
FCN3	2.33	0.000208	0.241	0.0646	6.85	39.2	1.25e-07	3.68	LV	CELLSTATES	EC2.0	control_LMNA	12	18
P2RY6	2.33	0.0339	0.0133	0.0014	3.09	12.9	0.000811	1.47	LV	CELLSTATES	EC2.0	control_LMNA	12	18
TRIML2	2.31	0.0165	0.0337	0.00823	4.34	16.1	0.000221	1.78	LV	CELLSTATES	EC2.0	control_LMNA	12	18
NDUFA4L2	2.24	0.00236	0.0332	0.0065	4.19	23.9	1.31e-05	2.63	LV	CELLSTATES	EC2.0	control_LMNA	12	18
AL049629.1	2.22	0.0084	0.0237	0.00745	3.97	19.1	7.21e-05	2.08	LV	CELLSTATES	EC2.0	control_LMNA	12	18
C7	2.12	0.00159	0.0736	0.0221	5.27	26.7	5.16e-06	2.8	LV	CELLSTATES	EC2.0	control_LMNA	12	18
AC108058.1	2.07	0.0153	0.0126	0.00482	3.5	16.6	0.000187	1.82	LV	CELLSTATES	EC2.0	control_LMNA	12	18
APOD	2.07	0.0421	0.348	0.0896	7.54	11.8	0.00129	1.38	LV	CELLSTATES	EC2.0	control_LMNA	12	18
HIGD1B	2.04	0.00168	0.019	0.00651	3.72	26.1	6.34e-06	2.78	LV	CELLSTATES	EC2.0	control_LMNA	12	18
AC133550.2	2	0.00372	0.022	0.00821	3.9	22.1	2.44e-05	2.43	LV	CELLSTATES	EC2.0	control_LMNA	12	18
KCNIP4	1.98	0.0461	0.117	0.0407	5.75	11.4	0.00153	1.34	LV	CELLSTATES	EC2.0	control_LMNA	12	18
AC125793.1	1.93	0.000208	0.102	0.0404	5.75	39.2	1.25e-07	3.68	LV	CELLSTATES	EC2.0	control_LMNA	12	18
AC022034.2	1.91	0.0425	0.019	0.00549	3.67	11.7	0.00132	1.37	LV	CELLSTATES	EC2.0	control_LMNA	12	18
MYO7B	1.9	0.00107	0.0534	0.0223	4.97	30.2	1.71e-06	2.97	LV	CELLSTATES	EC2.0	control_LMNA	12	18
Z99289.1	1.87	0.0356	0.0269	0.0113	4.08	12.6	0.000916	1.45	LV	CELLSTATES	EC2.0	control_LMNA	12	18
AC093001.1	1.82	0.0255	0.0231	0.0101	3.9	14.1	0.000485	1.59	LV	CELLSTATES	EC2.0	control_LMNA	12	18
SLC6A6	1.82	0.00151	0.0811	0.0347	5.53	27.6	3.84e-06	2.82	LV	CELLSTATES	EC2.0	control_LMNA	12	18
AC104248.1	1.81	0.0461	0.0163	0.00749	3.61	11.4	0.00153	1.34	LV	CELLSTATES	EC2.0	control_LMNA	12	18
TIMP1	1.81	0.00504	0.0845	0.0259	5.35	21.1	3.51e-05	2.3	LV	CELLSTATES	EC2.0	control_LMNA	12	18
DCN	1.8	0.00169	0.246	0.111	7.12	25.4	7.86e-06	2.77	LV	CELLSTATES	EC2.0	control_LMNA	12	18
RGS5	1.79	0.00168	0.144	0.0483	6.23	26	6.47e-06	2.78	LV	CELLSTATES	EC2.0	control_LMNA	12	18
RIPOR3	1.76	0.00159	0.0265	0.01	4.11	26.4	5.68e-06	2.8	LV	CELLSTATES	EC2.0	control_LMNA	12	18
ANGPTL4	1.74	0.0256	0.0278	0.0164	4.44	14.1	0.000497	1.59	LV	CELLSTATES	EC2.0	control_LMNA	12	18
C1QTNF7	1.73	0.0101	0.0273	0.0128	4.25	18.2	9.94e-05	1.99	LV	CELLSTATES	EC2.0	control_LMNA	12	18
LINC02068	1.73	0.0448	0.0137	0.00667	3.48	11.6	0.00141	1.35	LV	CELLSTATES	EC2.0	control_LMNA	12	18
AC011595.1	1.72	0.034	0.0142	0.00802	3.67	12.8	0.000839	1.47	LV	CELLSTATES	EC2.0	control_LMNA	12	18
ADAMTS9-AS1	1.72	0.00405	0.235	0.132	7.14	21.8	2.71e-05	2.39	LV	CELLSTATES	EC2.0	control_LMNA	12	18
B4GALNT3	1.68	0.0488	0.0272	0.011	4.2	11.1	0.0017	1.31	LV	CELLSTATES	EC2.0	control_LMNA	12	18
AL356277.3	1.66	0.04	0.0209	0.00988	3.89	12	0.00116	1.4	LV	CELLSTATES	EC2.0	control_LMNA	12	18
AL049780.2	1.64	0.0121	0.0187	0.0103	3.92	17.6	0.000127	1.92	LV	CELLSTATES	EC2.0	control_LMNA	12	18
ATP6V1C2	1.63	0.0267	0.017	0.00824	3.75	13.9	0.000529	1.57	LV	CELLSTATES	EC2.0	control_LMNA	12	18
CORIN	1.62	0.0188	0.0224	0.012	4.11	15.6	0.000275	1.73	LV	CELLSTATES	EC2.0	control_LMNA	12	18
PPL	1.62	0.00159	0.0273	0.0125	4.17	26.3	5.88e-06	2.8	LV	CELLSTATES	EC2.0	control_LMNA	12	18
AC002550.1	1.61	0.0386	0.0142	0.00632	3.48	12.2	0.00108	1.41	LV	CELLSTATES	EC2.0	control_LMNA	12	18
AL136418.1	1.61	0.028	0.0149	0.00762	3.65	13.7	0.000572	1.55	LV	CELLSTATES	EC2.0	control_LMNA	12	18
BCAS4	1.61	0.0467	0.0131	0.00404	3.29	11.3	0.00159	1.33	LV	CELLSTATES	EC2.0	control_LMNA	12	18
AC012306.2	1.6	0.0339	0.0151	0.00645	3.53	12.9	0.00081	1.47	LV	CELLSTATES	EC2.0	control_LMNA	12	18
ESR1	1.59	0.0111	0.0352	0.018	4.54	17.9	0.000113	1.96	LV	CELLSTATES	EC2.0	control_LMNA	12	18
TBX3	1.58	0.000258	0.214	0.123	6.9	36.8	2.43e-07	3.59	LV	CELLSTATES	EC2.0	control_LMNA	12	18
AC022523.1	1.56	0.0131	0.0289	0.018	4.49	17.3	0.000141	1.88	LV	CELLSTATES	EC2.0	control_LMNA	12	18
GPR17	1.56	0.0165	0.0416	0.0203	4.68	16.1	0.000221	1.78	LV	CELLSTATES	EC2.0	control_LMNA	12	18
MEGF11	1.56	0.00307	0.0409	0.0227	4.78	22.9	1.84e-05	2.51	LV	CELLSTATES	EC2.0	control_LMNA	12	18
SERPINF1	1.56	0.0282	0.0512	0.0213	4.91	13.7	0.000582	1.55	LV	CELLSTATES	EC2.0	control_LMNA	12	18
AC005699.1	1.55	0.0131	0.0491	0.0223	4.81	17.3	0.000141	1.88	LV	CELLSTATES	EC2.0	control_LMNA	12	18
AL357507.1	1.54	0.00173	0.174	0.1	6.6	25.2	8.45e-06	2.76	LV	CELLSTATES	EC2.0	control_LMNA	12	18
KCNJ1	1.49	0.0392	0.0293	0.0126	4.22	12.1	0.00111	1.41	LV	CELLSTATES	EC2.0	control_LMNA	12	18
SLC8A1-AS1	1.49	0.0202	0.0419	0.0232	4.81	15.1	0.000327	1.7	LV	CELLSTATES	EC2.0	control_LMNA	12	18
S100A6	1.48	0.0188	0.295	0.111	7.28	15.4	0.00029	1.73	LV	CELLSTATES	EC2.0	control_LMNA	12	18
AC211486.5	1.47	0.0202	0.0198	0.0126	3.99	15.1	0.000333	1.7	LV	CELLSTATES	EC2.0	control_LMNA	12	18
VEPH1	1.46	0.0425	0.0143	0.00737	3.57	11.7	0.00132	1.37	LV	CELLSTATES	EC2.0	control_LMNA	12	18
AF130417.1	1.45	0.0435	0.0281	0.0146	4.23	11.7	0.00135	1.36	LV	CELLSTATES	EC2.0	control_LMNA	12	18
OSBP2	1.45	0.0303	0.0251	0.0167	4.24	13.4	0.00065	1.52	LV	CELLSTATES	EC2.0	control_LMNA	12	18
AC087482.1	1.44	0.0188	0.0313	0.0139	4.3	15.5	0.000281	1.73	LV	CELLSTATES	EC2.0	control_LMNA	12	18
AL356275.1	1.42	0.0136	0.0299	0.017	4.33	17.1	0.000154	1.87	LV	CELLSTATES	EC2.0	control_LMNA	12	18
GUCY1A2	1.42	0.0146	0.0355	0.0177	4.48	16.8	0.000173	1.84	LV	CELLSTATES	EC2.0	control_LMNA	12	18
CLMAT3	1.41	0.00159	0.0648	0.0415	5.43	26.5	5.56e-06	2.8	LV	CELLSTATES	EC2.0	control_LMNA	12	18
LINC02206	1.41	0.0161	0.0335	0.0189	4.54	16.3	0.000207	1.79	LV	CELLSTATES	EC2.0	control_LMNA	12	18
NOXA1	1.4	0.049	0.02	0.0121	3.94	11.1	0.00173	1.31	LV	CELLSTATES	EC2.0	control_LMNA	12	18
KCNJ6	1.39	0.0319	0.0408	0.0311	4.94	13.2	0.000701	1.5	LV	CELLSTATES	EC2.0	control_LMNA	12	18
FHL2	1.38	0.0461	0.323	0.155	7.55	11.4	0.00152	1.34	LV	CELLSTATES	EC2.0	control_LMNA	12	18
AC008914.1	1.37	0.0356	0.0171	0.0103	3.79	12.6	0.000915	1.45	LV	CELLSTATES	EC2.0	control_LMNA	12	18
AIFM2	1.37	0.0177	0.0172	0.0116	3.84	15.8	0.000247	1.75	LV	CELLSTATES	EC2.0	control_LMNA	12	18
PAX8	1.36	0.05	0.0459	0.0281	4.88	11	0.00179	1.3	LV	CELLSTATES	EC2.0	control_LMNA	12	18
AC011306.1	1.34	0.0256	0.042	0.029	4.88	14.1	0.0005	1.59	LV	CELLSTATES	EC2.0	control_LMNA	12	18
GABRR2	1.34	0.0448	0.0195	0.0114	3.86	11.6	0.00142	1.35	LV	CELLSTATES	EC2.0	control_LMNA	12	18
GJA4	1.34	0.0386	0.0221	0.0104	3.92	12.2	0.00107	1.41	LV	CELLSTATES	EC2.0	control_LMNA	12	18
TRDN-AS1	1.34	0.0271	0.0967	0.0442	5.78	13.9	0.000542	1.57	LV	CELLSTATES	EC2.0	control_LMNA	12	18
AC104461.1	1.33	0.0425	0.0231	0.0126	4	11.7	0.00131	1.37	LV	CELLSTATES	EC2.0	control_LMNA	12	18
ADAMTS6	1.32	0.0336	0.14	0.0797	6.26	12.9	0.000792	1.47	LV	CELLSTATES	EC2.0	control_LMNA	12	18
TNK2	1.32	0.0239	0.0302	0.0194	4.36	14.4	0.000444	1.62	LV	CELLSTATES	EC2.0	control_LMNA	12	18
LIN7B	1.3	0.0166	0.0232	0.0151	4.12	16.1	0.000226	1.78	LV	CELLSTATES	EC2.0	control_LMNA	12	18
NTHL1	1.29	0.0262	0.0693	0.0439	5.41	14	0.000517	1.58	LV	CELLSTATES	EC2.0	control_LMNA	12	18
AC097515.1	1.26	0.0275	0.0499	0.0315	4.96	13.8	0.000554	1.56	LV	CELLSTATES	EC2.0	control_LMNA	12	18
AL031590.1	1.26	0.023	0.05	0.0365	5.07	14.5	0.000419	1.64	LV	CELLSTATES	EC2.0	control_LMNA	12	18
AC009137.1	1.25	0.04	0.0188	0.0127	3.93	12	0.00116	1.4	LV	CELLSTATES	EC2.0	control_LMNA	12	18
AC010504.1	1.21	0.0461	0.028	0.0174	4.27	11.4	0.00152	1.34	LV	CELLSTATES	EC2.0	control_LMNA	12	18
CCDC9B	1.21	0.0454	0.0283	0.0149	4.22	11.5	0.00146	1.34	LV	CELLSTATES	EC2.0	control_LMNA	12	18
KLRG1	1.21	0.0397	0.0357	0.0241	4.56	12.1	0.00114	1.4	LV	CELLSTATES	EC2.0	control_LMNA	12	18
NUDT22	1.18	0.0386	0.0156	0.0121	3.82	12.2	0.00107	1.41	LV	CELLSTATES	EC2.0	control_LMNA	12	18
FSD2	1.17	0.036	0.0445	0.0238	4.77	12.5	0.000938	1.44	LV	CELLSTATES	EC2.0	control_LMNA	12	18
AC017002.5	1.16	0.0202	0.135	0.08	6.22	15.1	0.000328	1.7	LV	CELLSTATES	EC2.0	control_LMNA	12	18
RHBDD3	1.13	0.0156	0.0434	0.0301	4.87	16.5	0.000193	1.81	LV	CELLSTATES	EC2.0	control_LMNA	12	18
AC008937.2	1.1	0.0101	0.0623	0.0443	5.33	18.2	0.0001	1.99	LV	CELLSTATES	EC2.0	control_LMNA	12	18
ESR2	1.08	0.00308	0.494	0.319	8.2	22.9	1.88e-05	2.51	LV	CELLSTATES	EC2.0	control_LMNA	12	18
LMNA	1.08	0.0415	0.226	0.165	7.18	11.9	0.00124	1.38	LV	CELLSTATES	EC2.0	control_LMNA	12	18
MEOX1	1.08	0.00976	0.242	0.16	7.13	18.4	9.14e-05	2.01	LV	CELLSTATES	EC2.0	control_LMNA	12	18
SMAD9	1.08	0.0394	0.132	0.125	6.47	12.1	0.00113	1.4	LV	CELLSTATES	EC2.0	control_LMNA	12	18
UBXN8	1.08	0.0346	0.0256	0.0205	4.32	12.7	0.000865	1.46	LV	CELLSTATES	EC2.0	control_LMNA	12	18
AC010976.2	1.07	0.0371	0.156	0.116	6.59	12.4	0.000994	1.43	LV	CELLSTATES	EC2.0	control_LMNA	12	18
AL157871.4	1.06	0.0138	0.601	0.394	8.46	17	0.000159	1.86	LV	CELLSTATES	EC2.0	control_LMNA	12	18
C4orf19	1.06	0.0303	0.0658	0.041	5.25	13.4	0.000653	1.52	LV	CELLSTATES	EC2.0	control_LMNA	12	18
NOCT	1.06	0.0202	0.0554	0.0455	5.27	15.2	0.000322	1.7	LV	CELLSTATES	EC2.0	control_LMNA	12	18
TCF7	1.06	0.0451	0.0382	0.031	4.86	11.5	0.00144	1.35	LV	CELLSTATES	EC2.0	control_LMNA	12	18
PIH1D1	1.05	0.017	0.0485	0.0275	4.86	16	0.000235	1.77	LV	CELLSTATES	EC2.0	control_LMNA	12	18
AC113414.1	1.04	0.0386	0.0623	0.047	5.45	12.2	0.00106	1.41	LV	CELLSTATES	EC2.0	control_LMNA	12	18
AF165147.1	1.04	0.0336	0.0427	0.0353	4.87	13	0.000788	1.47	LV	CELLSTATES	EC2.0	control_LMNA	12	18
CACNB2	1.04	0.0188	0.147	0.0965	6.5	15.4	0.000288	1.73	LV	CELLSTATES	EC2.0	control_LMNA	12	18
NR2F2	1.03	0.01	0.0651	0.0479	5.35	18.3	9.54e-05	2	LV	CELLSTATES	EC2.0	control_LMNA	12	18
ASRGL1	1.02	0.0275	0.108	0.0856	6.1	13.8	0.000552	1.56	LV	CELLSTATES	EC2.0	control_LMNA	12	18
FP325318.1	1.02	0.0346	0.161	0.138	6.69	12.7	0.000874	1.46	LV	CELLSTATES	EC2.0	control_LMNA	12	18
FRMD3	1.02	0.0203	0.546	0.438	8.36	15	0.000345	1.69	LV	CELLSTATES	EC2.0	control_LMNA	12	18
NUDT13	1.02	0.0356	0.0418	0.0304	4.82	12.6	0.000916	1.45	LV	CELLSTATES	EC2.0	control_LMNA	12	18
SREBF1	1	0.0371	0.0381	0.0248	4.63	12.4	0.000986	1.43	LV	CELLSTATES	EC2.0	control_LMNA	12	18
PKD2L2	0.994	0.0461	0.0372	0.029	4.74	11.4	0.00153	1.34	LV	CELLSTATES	EC2.0	control_LMNA	12	18
AP001439.1	0.985	0.0205	0.0565	0.042	5.19	14.9	0.000351	1.69	LV	CELLSTATES	EC2.0	control_LMNA	12	18
NRN1	0.984	0.0105	0.0776	0.0607	5.6	18.1	0.000105	1.98	LV	CELLSTATES	EC2.0	control_LMNA	12	18
AC073342.1	0.971	0.0461	0.0353	0.0265	4.64	11.4	0.00154	1.34	LV	CELLSTATES	EC2.0	control_LMNA	12	18
RARRES1	0.965	0.0168	0.0926	0.0645	5.76	16	0.000229	1.77	LV	CELLSTATES	EC2.0	control_LMNA	12	18
ITPKB-AS1	0.961	0.0407	0.107	0.0739	6.07	11.9	0.0012	1.39	LV	CELLSTATES	EC2.0	control_LMNA	12	18
SLC16A4	0.957	0.0356	0.0698	0.0554	5.52	12.6	0.000923	1.45	LV	CELLSTATES	EC2.0	control_LMNA	12	18
AL078459.1	0.954	0.0148	0.0629	0.0511	5.37	16.7	0.000177	1.83	LV	CELLSTATES	EC2.0	control_LMNA	12	18
AL138828.1	0.952	0.0068	0.452	0.319	8.04	19.8	5.49e-05	2.17	LV	CELLSTATES	EC2.0	control_LMNA	12	18
NAGLU	0.945	0.0488	0.0548	0.0431	5.2	11.1	0.00171	1.31	LV	CELLSTATES	EC2.0	control_LMNA	12	18
ATP1B1	0.936	0.0454	0.0423	0.0329	4.91	11.5	0.00147	1.34	LV	CELLSTATES	EC2.0	control_LMNA	12	18
NMRAL1	0.922	0.0331	0.0351	0.0267	4.62	13.1	0.000749	1.48	LV	CELLSTATES	EC2.0	control_LMNA	12	18
NME9	0.921	0.0339	0.0514	0.0404	5.15	12.9	0.000807	1.47	LV	CELLSTATES	EC2.0	control_LMNA	12	18
CFLAR-AS1	0.92	0.0213	0.278	0.23	7.45	14.8	0.000371	1.67	LV	CELLSTATES	EC2.0	control_LMNA	12	18
COCH	0.899	0.0399	0.0545	0.0324	5.06	12	0.00115	1.4	LV	CELLSTATES	EC2.0	control_LMNA	12	18
TINAGL1	0.891	0.0173	0.578	0.437	8.46	15.9	0.00024	1.76	LV	CELLSTATES	EC2.0	control_LMNA	12	18
PIGX	0.881	0.0448	0.0564	0.0355	5.04	11.6	0.00141	1.35	LV	CELLSTATES	EC2.0	control_LMNA	12	18
DNAJC19	0.876	0.0278	0.0433	0.0362	4.9	13.8	0.000563	1.56	LV	CELLSTATES	EC2.0	control_LMNA	12	18
PFKM	0.876	0.0386	0.0366	0.026	4.62	12.2	0.00108	1.41	LV	CELLSTATES	EC2.0	control_LMNA	12	18
AC243964.2	0.867	0.0415	0.119	0.0901	6.23	11.9	0.00125	1.38	LV	CELLSTATES	EC2.0	control_LMNA	12	18
PPP1R13L	0.862	0.0303	0.0928	0.0859	6.01	13.4	0.000653	1.52	LV	CELLSTATES	EC2.0	control_LMNA	12	18
DDX39A	0.848	0.0386	0.0479	0.0373	4.96	12.2	0.00108	1.41	LV	CELLSTATES	EC2.0	control_LMNA	12	18
ZNF565	0.835	0.0188	0.15	0.123	6.61	15.4	0.000288	1.73	LV	CELLSTATES	EC2.0	control_LMNA	12	18
MGP	0.825	0.0386	0.288	0.207	7.43	12.2	0.00107	1.41	LV	CELLSTATES	EC2.0	control_LMNA	12	18
AC138150.1	0.817	0.0421	0.0781	0.0674	5.7	11.8	0.00129	1.38	LV	CELLSTATES	EC2.0	control_LMNA	12	18
CEACAM1	0.796	0.0339	0.176	0.132	6.69	12.8	0.00083	1.47	LV	CELLSTATES	EC2.0	control_LMNA	12	18
RPA3	0.792	0.0471	0.0747	0.0684	5.69	11.2	0.00162	1.33	LV	CELLSTATES	EC2.0	control_LMNA	12	18
CKMT2-AS1	0.774	0.0188	0.191	0.162	6.93	15.5	0.000277	1.73	LV	CELLSTATES	EC2.0	control_LMNA	12	18
FLYWCH2	0.771	0.0347	0.0716	0.0552	5.53	12.7	0.000883	1.46	LV	CELLSTATES	EC2.0	control_LMNA	12	18
SMIM12	0.702	0.0386	0.079	0.0691	5.72	12.3	0.00106	1.41	LV	CELLSTATES	EC2.0	control_LMNA	12	18
FADS3	0.688	0.0488	0.278	0.289	7.5	11.1	0.00172	1.31	LV	CELLSTATES	EC2.0	control_LMNA	12	18
PIR	0.662	0.0441	0.129	0.127	6.43	11.6	0.00138	1.36	LV	CELLSTATES	EC2.0	control_LMNA	12	18
UBE2J1	0.622	0.0468	0.2	0.189	6.96	11.3	0.00159	1.33	LV	CELLSTATES	EC2.0	control_LMNA	12	18
PSMD7	0.576	0.0407	0.115	0.106	6.24	12	0.0012	1.39	LV	CELLSTATES	EC2.0	control_LMNA	12	18
ZNF302	0.57	0.0367	0.187	0.193	6.97	12.5	0.000962	1.44	LV	CELLSTATES	EC2.0	control_LMNA	12	18

## Sheet: control_PKP2
Gene	logFC	FDR	mean_exp_control	mean_exp_genotype	logCPM	F	PValue	FDR_plot	Region	annotation_level	cell_state	comparison	Observations_genotype	Observations_reference
PLA2G2A	3.87	0.00421	0.0313	0.00109	4.18	22.1	2.81e-05	2.38	LV	CELLSTATES	EC2.0	control_PKP2	6	18
C16orf74	3.38	0.00413	0.0359	0.00555	4.55	22.2	2.68e-05	2.38	LV	CELLSTATES	EC2.0	control_PKP2	6	18
CLCF1	3.24	0.000417	0.0138	0.003	3.75	32.8	9.54e-07	3.38	LV	CELLSTATES	EC2.0	control_PKP2	6	18
MYH6	3.24	0.000641	0.038	0.0038	4.57	30.5	1.91e-06	3.19	LV	CELLSTATES	EC2.0	control_PKP2	6	18
VANGL2	3.23	0.0196	0.0143	0.0013	3.58	15.2	0.000334	1.71	LV	CELLSTATES	EC2.0	control_PKP2	6	18
G0S2	3.02	0.0163	0.0238	0.00199	4.02	16	0.000249	1.79	LV	CELLSTATES	EC2.0	control_PKP2	6	18
KCNJ1	2.8	0.0021	0.0293	0.00395	4.33	25	1.03e-05	2.68	LV	CELLSTATES	EC2.0	control_PKP2	6	18
FAM167B	2.72	0.0149	0.0326	0.00377	4.29	16.4	0.000212	1.83	LV	CELLSTATES	EC2.0	control_PKP2	6	18
RHD	2.62	0.000784	0.0678	0.0193	5.52	29.5	2.55e-06	3.11	LV	CELLSTATES	EC2.0	control_PKP2	6	18
SPHK1	2.61	0.00995	0.0197	0.00555	4.04	18.1	0.000114	2	LV	CELLSTATES	EC2.0	control_PKP2	6	18
AL049629.1	2.54	0.0188	0.0237	0.00587	4.21	15.4	0.000312	1.73	LV	CELLSTATES	EC2.0	control_PKP2	6	18
HIST1H4C	2.44	0.0114	0.0246	0.00553	4.19	17.5	0.000142	1.94	LV	CELLSTATES	EC2.0	control_PKP2	6	18
LINC02211	2.4	0.0386	0.0157	0.00563	3.95	12.4	0.00106	1.41	LV	CELLSTATES	EC2.0	control_PKP2	6	18
FCN3	2.38	0.000788	0.241	0.0468	7.1	29.3	2.7e-06	3.1	LV	CELLSTATES	EC2.0	control_PKP2	6	18
AC008264.2	2.29	0.0157	0.0145	0.0052	3.8	16.2	0.000235	1.8	LV	CELLSTATES	EC2.0	control_PKP2	6	18
CARMN	2.28	0.0391	0.0194	0.00467	4.1	12.3	0.00109	1.41	LV	CELLSTATES	EC2.0	control_PKP2	6	18
AC108058.1	2.27	0.0358	0.0126	0.00357	3.73	12.7	0.000912	1.45	LV	CELLSTATES	EC2.0	control_PKP2	6	18
TNK2	2.27	0.000944	0.0302	0.00894	4.47	28.4	3.56e-06	3.02	LV	CELLSTATES	EC2.0	control_PKP2	6	18
AL162718.1	2.23	0.0245	0.0296	0.00622	4.31	14.2	0.000505	1.61	LV	CELLSTATES	EC2.0	control_PKP2	6	18
TBX3	2.19	4.55e-05	0.214	0.0731	7.04	47.5	2e-08	4.34	LV	CELLSTATES	EC2.0	control_PKP2	6	18
ZBTB6	2.19	0.0207	0.014	0.00569	3.75	15	0.000375	1.68	LV	CELLSTATES	EC2.0	control_PKP2	6	18
AC025171.3	2.18	0.0324	0.0163	0.00525	3.86	13.1	0.000799	1.49	LV	CELLSTATES	EC2.0	control_PKP2	6	18
AL356275.1	2.18	0.00574	0.0299	0.00701	4.45	20.6	4.59e-05	2.24	LV	CELLSTATES	EC2.0	control_PKP2	6	18
CD38	2.06	0.0261	0.0274	0.00737	4.27	13.9	0.000557	1.58	LV	CELLSTATES	EC2.0	control_PKP2	6	18
AL627171.2	2.04	0.00918	0.0206	0.00974	4.16	18.5	9.98e-05	2.04	LV	CELLSTATES	EC2.0	control_PKP2	6	18
MYO7B	2.02	0.00183	0.0534	0.019	5.21	25.6	8.52e-06	2.74	LV	CELLSTATES	EC2.0	control_PKP2	6	18
TNFRSF14-AS1	2.01	0.0166	0.0195	0.00815	4.11	15.9	0.000258	1.78	LV	CELLSTATES	EC2.0	control_PKP2	6	18
AL357507.1	1.99	0.000568	0.174	0.0577	6.75	31.3	1.5e-06	3.25	LV	CELLSTATES	EC2.0	control_PKP2	6	18
HRH1	1.99	0.012	0.0273	0.00911	4.34	17.2	0.000157	1.92	LV	CELLSTATES	EC2.0	control_PKP2	6	18
SLC6A6	1.88	0.00421	0.0811	0.0266	5.75	22	2.83e-05	2.38	LV	CELLSTATES	EC2.0	control_PKP2	6	18
ARHGAP4	1.87	0.0282	0.0224	0.00738	4.14	13.7	0.000625	1.55	LV	CELLSTATES	EC2.0	control_PKP2	6	18
AP000866.2	1.86	0.00183	0.022	0.0112	4.28	25.6	8.67e-06	2.74	LV	CELLSTATES	EC2.0	control_PKP2	6	18
SPAG1	1.82	0.000626	0.0959	0.046	5.99	30.6	1.82e-06	3.2	LV	CELLSTATES	EC2.0	control_PKP2	6	18
AC073569.2	1.81	0.0262	0.0205	0.00864	4.15	13.9	0.000563	1.58	LV	CELLSTATES	EC2.0	control_PKP2	6	18
ADAMTS9-AS1	1.81	0.0108	0.235	0.0933	7.34	17.8	0.000128	1.97	LV	CELLSTATES	EC2.0	control_PKP2	6	18
OSBP2	1.78	0.0217	0.0251	0.0142	4.45	14.8	0.000402	1.66	LV	CELLSTATES	EC2.0	control_PKP2	6	18
SLC8A1-AS1	1.78	0.0198	0.0419	0.0153	4.99	15.2	0.000342	1.7	LV	CELLSTATES	EC2.0	control_PKP2	6	18
LINC02587	1.76	0.0414	0.0283	0.0105	4.4	12.1	0.0012	1.38	LV	CELLSTATES	EC2.0	control_PKP2	6	18
ZNF608	1.76	0.00882	0.107	0.0372	5.95	18.8	8.97e-05	2.05	LV	CELLSTATES	EC2.0	control_PKP2	6	18
AC027682.2	1.75	0.0424	0.0161	0.00903	4.01	12	0.00124	1.37	LV	CELLSTATES	EC2.0	control_PKP2	6	18
CD34	1.73	0.000175	0.488	0.194	8.22	37.2	2.77e-07	3.76	LV	CELLSTATES	EC2.0	control_PKP2	6	18
CXCL12	1.73	0.00335	0.199	0.0831	6.91	23	2.03e-05	2.48	LV	CELLSTATES	EC2.0	control_PKP2	6	18
AC093801.1	1.7	0.0315	0.0308	0.0149	4.55	13.2	0.000761	1.5	LV	CELLSTATES	EC2.0	control_PKP2	6	18
AIFM2	1.69	0.0166	0.0172	0.00873	4.04	15.9	0.000258	1.78	LV	CELLSTATES	EC2.0	control_PKP2	6	18
LAMA4	1.69	0.00286	0.275	0.0996	7.32	23.7	1.58e-05	2.54	LV	CELLSTATES	EC2.0	control_PKP2	6	18
GABRR2	1.67	0.0449	0.0195	0.00802	4.02	11.8	0.00134	1.35	LV	CELLSTATES	EC2.0	control_PKP2	6	18
NTHL1	1.66	0.0178	0.0693	0.0323	5.57	15.7	0.000286	1.75	LV	CELLSTATES	EC2.0	control_PKP2	6	18
RBM20	1.66	0.0139	0.103	0.0394	6.1	16.7	0.000191	1.86	LV	CELLSTATES	EC2.0	control_PKP2	6	18
CCDC9B	1.65	0.026	0.0283	0.00817	4.35	14	0.000554	1.58	LV	CELLSTATES	EC2.0	control_PKP2	6	18
AL078459.1	1.63	0.00323	0.0629	0.029	5.42	23.3	1.86e-05	2.49	LV	CELLSTATES	EC2.0	control_PKP2	6	18
FP236383.1	1.61	0.0178	0.175	0.0924	6.74	15.7	0.000284	1.75	LV	CELLSTATES	EC2.0	control_PKP2	6	18
KTN1-AS1	1.61	0.0477	0.017	0.0068	3.98	11.6	0.00146	1.32	LV	CELLSTATES	EC2.0	control_PKP2	6	18
GUCY1A2	1.59	0.0305	0.0355	0.013	4.66	13.3	0.000714	1.52	LV	CELLSTATES	EC2.0	control_PKP2	6	18
DDAH1	1.58	0.016	0.0799	0.0351	5.71	16.1	0.000241	1.79	LV	CELLSTATES	EC2.0	control_PKP2	6	18
MT-ND3	1.58	0.0166	0.264	0.103	7.5	15.9	0.000259	1.78	LV	CELLSTATES	EC2.0	control_PKP2	6	18
TM4SF18	1.58	0.00269	0.122	0.0463	6.2	24.2	1.37e-05	2.57	LV	CELLSTATES	EC2.0	control_PKP2	6	18
SREBF1	1.57	0.022	0.0381	0.0141	4.73	14.7	0.000417	1.66	LV	CELLSTATES	EC2.0	control_PKP2	6	18
MEGF11	1.55	0.0196	0.0409	0.0222	5.02	15.3	0.000331	1.71	LV	CELLSTATES	EC2.0	control_PKP2	6	18
CD200	1.52	0.00323	0.249	0.131	7.27	23.3	1.87e-05	2.49	LV	CELLSTATES	EC2.0	control_PKP2	6	18
MYLIP	1.52	0.0185	0.0378	0.0168	4.77	15.5	0.000306	1.73	LV	CELLSTATES	EC2.0	control_PKP2	6	18
RHBDD3	1.52	0.00736	0.0434	0.0214	4.99	19.5	6.85e-05	2.13	LV	CELLSTATES	EC2.0	control_PKP2	6	18
ADAMTS6	1.49	0.0411	0.14	0.07	6.44	12.1	0.00118	1.39	LV	CELLSTATES	EC2.0	control_PKP2	6	18
AF165147.1	1.49	0.00989	0.0427	0.0213	4.98	18.1	0.000113	2	LV	CELLSTATES	EC2.0	control_PKP2	6	18
AC011306.1	1.48	0.0236	0.042	0.028	5.08	14.4	0.000464	1.63	LV	CELLSTATES	EC2.0	control_PKP2	6	18
AC018616.1	1.47	0.0206	0.125	0.0715	6.41	15	0.000363	1.69	LV	CELLSTATES	EC2.0	control_PKP2	6	18
ADGRE5	1.47	0.0052	0.0489	0.018	5	21	4.07e-05	2.28	LV	CELLSTATES	EC2.0	control_PKP2	6	18
C8orf33	1.47	0.00468	0.0511	0.0244	5.1	21.5	3.34e-05	2.33	LV	CELLSTATES	EC2.0	control_PKP2	6	18
SOCS3	1.46	0.0414	0.0705	0.0245	5.4	12.1	0.00119	1.38	LV	CELLSTATES	EC2.0	control_PKP2	6	18
ACSM6	1.45	0.0477	0.0379	0.0175	4.81	11.6	0.00147	1.32	LV	CELLSTATES	EC2.0	control_PKP2	6	18
AC017002.5	1.44	0.0115	0.135	0.0612	6.38	17.4	0.000145	1.94	LV	CELLSTATES	EC2.0	control_PKP2	6	18
AC097515.1	1.44	0.0309	0.0499	0.0259	5.12	13.3	0.000733	1.51	LV	CELLSTATES	EC2.0	control_PKP2	6	18
ADAMTS9	1.43	0.0207	1.7	0.851	10.1	15	0.000372	1.68	LV	CELLSTATES	EC2.0	control_PKP2	6	18
AC073167.1	1.42	0.026	0.174	0.121	7.05	14	0.000554	1.58	LV	CELLSTATES	EC2.0	control_PKP2	6	18
PPP1R3B	1.41	0.039	0.0238	0.0139	4.38	12.3	0.00109	1.41	LV	CELLSTATES	EC2.0	control_PKP2	6	18
PYGL	1.41	0.0139	0.0404	0.0218	4.96	16.7	0.000189	1.86	LV	CELLSTATES	EC2.0	control_PKP2	6	18
MEOX1	1.4	0.000944	0.242	0.107	7.26	28.4	3.57e-06	3.02	LV	CELLSTATES	EC2.0	control_PKP2	6	18
MT-ATP6	1.4	0.0287	0.387	0.164	8	13.5	0.000653	1.54	LV	CELLSTATES	EC2.0	control_PKP2	6	18
ASRGL1	1.38	0.0166	0.108	0.0593	6.2	15.9	0.000257	1.78	LV	CELLSTATES	EC2.0	control_PKP2	6	18
C4orf19	1.38	0.0131	0.0658	0.0271	5.37	16.9	0.000177	1.88	LV	CELLSTATES	EC2.0	control_PKP2	6	18
AC119674.2	1.35	0.018	0.0459	0.0247	5.03	15.6	0.000293	1.74	LV	CELLSTATES	EC2.0	control_PKP2	6	18
AL450998.2	1.35	0.0426	0.0327	0.0222	4.74	12	0.00125	1.37	LV	CELLSTATES	EC2.0	control_PKP2	6	18
LMO4	1.35	0.00659	0.0596	0.0326	5.38	19.9	6.02e-05	2.18	LV	CELLSTATES	EC2.0	control_PKP2	6	18
RARB	1.34	0.012	0.0952	0.0433	5.95	17.2	0.000156	1.92	LV	CELLSTATES	EC2.0	control_PKP2	6	18
SLC38A2	1.34	0.00139	0.16	0.0971	6.75	26.9	5.73e-06	2.86	LV	CELLSTATES	EC2.0	control_PKP2	6	18
AC125793.1	1.33	0.0484	0.102	0.0583	6.08	11.5	0.00151	1.32	LV	CELLSTATES	EC2.0	control_PKP2	6	18
PTGER4	1.32	0.0245	0.0492	0.0257	5.12	14.2	0.000499	1.61	LV	CELLSTATES	EC2.0	control_PKP2	6	18
ABCA1	1.31	0.0284	0.046	0.0239	5.03	13.6	0.00064	1.55	LV	CELLSTATES	EC2.0	control_PKP2	6	18
FAM206A	1.31	0.0458	0.0304	0.0119	4.49	11.7	0.00137	1.34	LV	CELLSTATES	EC2.0	control_PKP2	6	18
NRN1	1.28	0.00601	0.0776	0.04	5.7	20.2	5.25e-05	2.22	LV	CELLSTATES	EC2.0	control_PKP2	6	18
FADS3	1.24	0.00593	0.278	0.166	7.51	20.5	4.85e-05	2.23	LV	CELLSTATES	EC2.0	control_PKP2	6	18
MAP3K8	1.24	0.0213	0.13	0.0704	6.46	14.9	0.000389	1.67	LV	CELLSTATES	EC2.0	control_PKP2	6	18
ORAI2	1.24	0.0245	0.0568	0.0355	5.37	14.2	0.000501	1.61	LV	CELLSTATES	EC2.0	control_PKP2	6	18
GBE1	1.22	0.011	0.851	0.511	9.09	17.6	0.000135	1.96	LV	CELLSTATES	EC2.0	control_PKP2	6	18
SEMA6B	1.2	0.0157	0.104	0.0526	6.07	16.2	0.000234	1.8	LV	CELLSTATES	EC2.0	control_PKP2	6	18
ATP13A2	1.19	0.0203	0.0462	0.0296	5.15	15.1	0.000355	1.69	LV	CELLSTATES	EC2.0	control_PKP2	6	18
RGS3	1.19	0.00286	0.189	0.101	6.93	23.8	1.54e-05	2.54	LV	CELLSTATES	EC2.0	control_PKP2	6	18
AC005550.2	1.18	0.036	0.122	0.0778	6.35	12.7	0.00092	1.44	LV	CELLSTATES	EC2.0	control_PKP2	6	18
AP001439.1	1.18	0.0207	0.0565	0.0333	5.32	14.9	0.000375	1.68	LV	CELLSTATES	EC2.0	control_PKP2	6	18
PDGFB	1.18	0.029	0.241	0.162	7.3	13.5	0.000665	1.54	LV	CELLSTATES	EC2.0	control_PKP2	6	18
KNOP1	1.17	0.0364	0.101	0.053	6.07	12.7	0.000937	1.44	LV	CELLSTATES	EC2.0	control_PKP2	6	18
LAP3	1.17	0.0324	0.286	0.153	7.42	13.1	0.000796	1.49	LV	CELLSTATES	EC2.0	control_PKP2	6	18
MAGI1-AS1	1.17	0.0245	0.0847	0.0594	5.89	14.2	0.000505	1.61	LV	CELLSTATES	EC2.0	control_PKP2	6	18
NAGLU	1.17	0.0108	0.0548	0.0356	5.32	17.8	0.000127	1.97	LV	CELLSTATES	EC2.0	control_PKP2	6	18
SLC7A6OS	1.17	0.0111	0.0897	0.0583	6.04	17.6	0.000138	1.95	LV	CELLSTATES	EC2.0	control_PKP2	6	18
ZFP36L2	1.17	0.0282	0.215	0.132	7.11	13.6	0.000629	1.55	LV	CELLSTATES	EC2.0	control_PKP2	6	18
DDX39A	1.16	0.0387	0.0479	0.0236	5.06	12.3	0.00107	1.41	LV	CELLSTATES	EC2.0	control_PKP2	6	18
EXOC3L1	1.16	0.0384	0.0636	0.045	5.54	12.4	0.00103	1.42	LV	CELLSTATES	EC2.0	control_PKP2	6	18
VSIR	1.16	0.0052	0.177	0.0778	6.8	21	4.06e-05	2.28	LV	CELLSTATES	EC2.0	control_PKP2	6	18
PLCG2	1.15	0.0196	0.105	0.0638	6.14	15.3	0.000331	1.71	LV	CELLSTATES	EC2.0	control_PKP2	6	18
PTPRE	1.15	0.0371	0.14	0.0895	6.55	12.6	0.000974	1.43	LV	CELLSTATES	EC2.0	control_PKP2	6	18
GRB14	1.14	0.0285	0.0558	0.0293	5.28	13.6	0.000646	1.54	LV	CELLSTATES	EC2.0	control_PKP2	6	18
HMGXB3	1.14	0.00925	0.118	0.0769	6.31	18.4	0.000102	2.03	LV	CELLSTATES	EC2.0	control_PKP2	6	18
SYNPO	1.14	0.0105	0.145	0.101	6.61	17.9	0.000122	1.98	LV	CELLSTATES	EC2.0	control_PKP2	6	18
RMND5B	1.13	0.00936	0.0612	0.0451	5.55	18.4	0.000104	2.03	LV	CELLSTATES	EC2.0	control_PKP2	6	18
MAST2	1.12	0.0219	0.229	0.15	7.27	14.7	0.000414	1.66	LV	CELLSTATES	EC2.0	control_PKP2	6	18
PDE10A	1.12	0.0386	0.42	0.282	8.12	12.4	0.00106	1.41	LV	CELLSTATES	EC2.0	control_PKP2	6	18
ANK1	1.1	0.025	0.0496	0.028	5.13	14.1	0.000526	1.6	LV	CELLSTATES	EC2.0	control_PKP2	6	18
CEACAM1	1.1	0.0149	0.176	0.0934	6.78	16.4	0.000213	1.83	LV	CELLSTATES	EC2.0	control_PKP2	6	18
SFXN3	1.1	0.0408	0.041	0.0261	4.96	12.1	0.00117	1.39	LV	CELLSTATES	EC2.0	control_PKP2	6	18
UBE2J1	1.1	0.00373	0.2	0.114	6.99	22.5	2.39e-05	2.43	LV	CELLSTATES	EC2.0	control_PKP2	6	18
NR5A2	1.09	0.0462	0.19	0.122	6.94	11.7	0.0014	1.34	LV	CELLSTATES	EC2.0	control_PKP2	6	18
PPP1R13L	1.09	0.0282	0.0928	0.0645	6.11	13.7	0.00062	1.55	LV	CELLSTATES	EC2.0	control_PKP2	6	18
GNL3	1.08	0.0194	0.0561	0.0385	5.42	15.3	0.000323	1.71	LV	CELLSTATES	EC2.0	control_PKP2	6	18
PPP1R10	1.08	0.0223	0.133	0.1	6.53	14.6	0.000429	1.65	LV	CELLSTATES	EC2.0	control_PKP2	6	18
STK38L	1.08	0.00421	0.178	0.121	6.94	22	2.89e-05	2.38	LV	CELLSTATES	EC2.0	control_PKP2	6	18
DYRK3	1.07	0.0401	0.0448	0.023	4.99	12.2	0.00113	1.4	LV	CELLSTATES	EC2.0	control_PKP2	6	18
SPINT2	1.07	0.0245	0.0779	0.0624	5.91	14.2	0.000505	1.61	LV	CELLSTATES	EC2.0	control_PKP2	6	18
ARHGAP23	1.06	0.0139	0.087	0.0586	5.89	16.7	0.000193	1.86	LV	CELLSTATES	EC2.0	control_PKP2	6	18
EMCN	1.06	0.00577	2.1	1.13	10.3	20.6	4.66e-05	2.24	LV	CELLSTATES	EC2.0	control_PKP2	6	18
HNRNPAB	1.06	0.0384	0.0417	0.0285	5.01	12.4	0.00103	1.42	LV	CELLSTATES	EC2.0	control_PKP2	6	18
PLCL1	1.06	0.00601	0.2	0.117	7.03	20.4	5.04e-05	2.22	LV	CELLSTATES	EC2.0	control_PKP2	6	18
PLS3	1.05	0.00761	0.271	0.179	7.5	19.3	7.34e-05	2.12	LV	CELLSTATES	EC2.0	control_PKP2	6	18
RHOBTB1	1.05	0.0196	0.109	0.0692	6.21	15.2	0.000335	1.71	LV	CELLSTATES	EC2.0	control_PKP2	6	18
GJA1	1.04	0.0469	0.0752	0.0335	5.57	11.6	0.00143	1.33	LV	CELLSTATES	EC2.0	control_PKP2	6	18
CRIM1	1.03	0.00335	0.562	0.348	8.48	23	2.01e-05	2.48	LV	CELLSTATES	EC2.0	control_PKP2	6	18
TMC6	1.02	0.0449	0.0812	0.0486	5.79	11.8	0.00134	1.35	LV	CELLSTATES	EC2.0	control_PKP2	6	18
KCTD15	0.984	0.0499	0.0563	0.0494	5.53	11.4	0.00157	1.3	LV	CELLSTATES	EC2.0	control_PKP2	6	18
LIPE-AS1	0.978	0.0245	0.293	0.225	7.62	14.2	0.000495	1.61	LV	CELLSTATES	EC2.0	control_PKP2	6	18
ESR2	0.972	0.0182	0.494	0.322	8.39	15.5	0.000298	1.74	LV	CELLSTATES	EC2.0	control_PKP2	6	18
THSD1	0.958	0.013	0.126	0.0852	6.44	17	0.000174	1.88	LV	CELLSTATES	EC2.0	control_PKP2	6	18
WASHC1	0.943	0.0108	0.194	0.141	7	17.8	0.000129	1.97	LV	CELLSTATES	EC2.0	control_PKP2	6	18
SHE	0.941	0.0161	0.351	0.254	7.87	16.1	0.000243	1.79	LV	CELLSTATES	EC2.0	control_PKP2	6	18
DYSF	0.939	0.00882	0.349	0.214	7.81	18.7	8.99e-05	2.05	LV	CELLSTATES	EC2.0	control_PKP2	6	18
RFC3	0.937	0.0279	0.111	0.0708	6.18	13.7	0.000604	1.55	LV	CELLSTATES	EC2.0	control_PKP2	6	18
EFR3B	0.934	0.0215	0.0904	0.0592	6	14.8	0.000394	1.67	LV	CELLSTATES	EC2.0	control_PKP2	6	18
MEOX2	0.925	0.0116	0.388	0.254	7.95	17.4	0.000148	1.94	LV	CELLSTATES	EC2.0	control_PKP2	6	18
IFNAR1	0.909	0.0243	0.124	0.0899	6.42	14.3	0.000486	1.61	LV	CELLSTATES	EC2.0	control_PKP2	6	18
EXT1	0.905	0.0142	1.62	1.12	10	16.6	0.000199	1.85	LV	CELLSTATES	EC2.0	control_PKP2	6	18
ADARB1	0.885	0.0417	0.25	0.208	7.41	12	0.00121	1.38	LV	CELLSTATES	EC2.0	control_PKP2	6	18
SYNE2	0.877	0.0451	1.82	1.4	10.2	11.8	0.00135	1.35	LV	CELLSTATES	EC2.0	control_PKP2	6	18
SOX13	0.874	0.0459	0.0843	0.0633	5.9	11.7	0.00138	1.34	LV	CELLSTATES	EC2.0	control_PKP2	6	18
PLEKHG5	0.87	0.0386	0.0859	0.0729	5.99	12.4	0.00106	1.41	LV	CELLSTATES	EC2.0	control_PKP2	6	18
COL4A1	0.868	0.0386	0.505	0.404	8.38	12.4	0.00105	1.41	LV	CELLSTATES	EC2.0	control_PKP2	6	18
BCL2L14	0.853	0.0489	0.118	0.0878	6.36	11.5	0.00153	1.31	LV	CELLSTATES	EC2.0	control_PKP2	6	18
HERC2	0.853	0.0477	0.517	0.413	8.47	11.6	0.00146	1.32	LV	CELLSTATES	EC2.0	control_PKP2	6	18
ENAH	0.851	0.031	0.408	0.295	8.05	13.2	0.000738	1.51	LV	CELLSTATES	EC2.0	control_PKP2	6	18
IQCK	0.846	0.0387	0.352	0.235	7.82	12.3	0.00107	1.41	LV	CELLSTATES	EC2.0	control_PKP2	6	18
PMM2	0.815	0.0384	0.137	0.118	6.63	12.4	0.00103	1.42	LV	CELLSTATES	EC2.0	control_PKP2	6	18
CALD1	0.799	0.00847	0.709	0.468	8.83	18.9	8.48e-05	2.07	LV	CELLSTATES	EC2.0	control_PKP2	6	18
SWAP70	0.795	0.0334	0.343	0.284	7.85	13	0.000827	1.48	LV	CELLSTATES	EC2.0	control_PKP2	6	18
TTC33	0.789	0.0368	0.108	0.079	6.23	12.6	0.000957	1.43	LV	CELLSTATES	EC2.0	control_PKP2	6	18
RHOJ	0.776	0.0397	0.252	0.192	7.37	12.2	0.00112	1.4	LV	CELLSTATES	EC2.0	control_PKP2	6	18
BMS1	0.767	0.0384	0.0841	0.0707	5.96	12.4	0.00103	1.42	LV	CELLSTATES	EC2.0	control_PKP2	6	18
SLC44A2	0.763	0.0317	0.133	0.0974	6.54	13.1	0.000768	1.5	LV	CELLSTATES	EC2.0	control_PKP2	6	18
TRAK1	0.751	0.0345	0.369	0.304	7.95	12.9	0.000863	1.46	LV	CELLSTATES	EC2.0	control_PKP2	6	18
FEZ2	0.734	0.0404	0.431	0.313	8.18	12.2	0.00115	1.39	LV	CELLSTATES	EC2.0	control_PKP2	6	18

## Sheet: control_PVneg
Gene	logFC	FDR	mean_exp_control	mean_exp_genotype	logCPM	F	PValue	FDR_plot	Region	annotation_level	cell_state	comparison	Observations_genotype	Observations_reference
AC022034.2	4.06	0.00213	0.019	0.000831	3.75	27.2	4.92e-06	2.67	LV	CELLSTATES	EC2.0	control_PVneg	8	18
MYH6	3.63	0.000644	0.038	0.00355	4.48	41.4	8.23e-08	3.19	LV	CELLSTATES	EC2.0	control_PVneg	8	18
LINC00881	3.05	0.0119	0.0225	0.00602	4.09	18.9	8.35e-05	1.92	LV	CELLSTATES	EC2.0	control_PVneg	8	18
AC108058.1	2.95	0.00898	0.0126	0.00272	3.61	20.7	4.38e-05	2.05	LV	CELLSTATES	EC2.0	control_PVneg	8	18
ANKRD2	2.91	0.00176	0.045	0.00627	4.87	28.7	3.06e-06	2.75	LV	CELLSTATES	EC2.0	control_PVneg	8	18
MIR133A1HG	2.91	0.00878	0.0193	0.00603	3.89	20.8	4.14e-05	2.06	LV	CELLSTATES	EC2.0	control_PVneg	8	18
MLIP-AS1	2.46	0.03	0.0154	0.00404	3.8	14.4	0.000458	1.52	LV	CELLSTATES	EC2.0	control_PVneg	8	18
ATP1A2	2.42	0.0155	0.0262	0.0071	4.29	17.7	0.000129	1.81	LV	CELLSTATES	EC2.0	control_PVneg	8	18
APOE	2.4	0.0379	0.036	0.00628	4.43	13.2	0.000742	1.42	LV	CELLSTATES	EC2.0	control_PVneg	8	18
ASB15	2.33	0.0437	0.0131	0.00398	3.63	12.5	0.000972	1.36	LV	CELLSTATES	EC2.0	control_PVneg	8	18
MGST1	2.33	0.0141	0.0262	0.00678	4.22	18.1	0.000111	1.85	LV	CELLSTATES	EC2.0	control_PVneg	8	18
FHL2	2.27	0.00194	0.323	0.102	7.61	28	3.85e-06	2.71	LV	CELLSTATES	EC2.0	control_PVneg	8	18
KLHL31	2.27	0.0126	0.0192	0.00704	4.05	18.6	9.16e-05	1.9	LV	CELLSTATES	EC2.0	control_PVneg	8	18
PLA2G2A	2.26	0.0293	0.0313	0.00641	4.18	14.5	0.000429	1.53	LV	CELLSTATES	EC2.0	control_PVneg	8	18
AC093001.1	2.2	0.03	0.0231	0.00776	4.09	14.4	0.000459	1.52	LV	CELLSTATES	EC2.0	control_PVneg	8	18
C3	2.15	0.029	0.024	0.00297	3.99	14.6	0.00042	1.54	LV	CELLSTATES	EC2.0	control_PVneg	8	18
CYP4Z1	2.12	0.0301	0.145	0.0671	6.55	14.4	0.000463	1.52	LV	CELLSTATES	EC2.0	control_PVneg	8	18
RYR2	2.11	0.00357	0.734	0.296	8.84	25	1e-05	2.45	LV	CELLSTATES	EC2.0	control_PVneg	8	18
ADH1B	2.08	0.0377	0.0188	0.00461	3.86	13.2	0.000732	1.42	LV	CELLSTATES	EC2.0	control_PVneg	8	18
BCO2	2.06	0.0212	0.0266	0.00801	4.17	16	0.000247	1.67	LV	CELLSTATES	EC2.0	control_PVneg	8	18
CCL2	2.06	0.0172	0.0949	0.0111	5.5	17.2	0.000152	1.76	LV	CELLSTATES	EC2.0	control_PVneg	8	18
CLCF1	2.05	0.0195	0.0138	0.00735	3.77	16.7	0.000189	1.71	LV	CELLSTATES	EC2.0	control_PVneg	8	18
RBM20	2.04	0.00213	0.103	0.0426	5.99	27.2	4.83e-06	2.67	LV	CELLSTATES	EC2.0	control_PVneg	8	18
CFD	2.02	0.0462	0.237	0.0623	7.09	12.3	0.00108	1.34	LV	CELLSTATES	EC2.0	control_PVneg	8	18
AC068481.1	1.99	0.0121	0.0317	0.0136	4.52	18.8	8.62e-05	1.92	LV	CELLSTATES	EC2.0	control_PVneg	8	18
HACD1	1.94	0.011	0.0334	0.0137	4.64	19.2	7.31e-05	1.96	LV	CELLSTATES	EC2.0	control_PVneg	8	18
CSDC2	1.93	0.0293	0.0196	0.00604	3.97	14.5	0.000435	1.53	LV	CELLSTATES	EC2.0	control_PVneg	8	18
NALCN	1.93	0.0308	0.0126	0.00493	3.61	14.2	0.000491	1.51	LV	CELLSTATES	EC2.0	control_PVneg	8	18
RGS5	1.93	0.000708	0.144	0.0564	6.4	34.2	5.88e-07	3.15	LV	CELLSTATES	EC2.0	control_PVneg	8	18
ADIRF	1.92	0.0101	0.0984	0.0319	5.9	19.7	6.22e-05	2	LV	CELLSTATES	EC2.0	control_PVneg	8	18
LDB3	1.91	0.00522	0.145	0.0531	6.41	23.5	1.62e-05	2.28	LV	CELLSTATES	EC2.0	control_PVneg	8	18
MLIP	1.89	0.0208	0.121	0.0511	6.25	16.1	0.000231	1.68	LV	CELLSTATES	EC2.0	control_PVneg	8	18
TRDN-AS1	1.89	0.00909	0.0967	0.0405	5.88	20.5	4.58e-05	2.04	LV	CELLSTATES	EC2.0	control_PVneg	8	18
TBX20	1.88	0.0356	0.0148	0.00962	3.82	13.6	0.000629	1.45	LV	CELLSTATES	EC2.0	control_PVneg	8	18
CYP4X1	1.87	0.0056	0.0881	0.0459	5.85	23.1	1.88e-05	2.25	LV	CELLSTATES	EC2.0	control_PVneg	8	18
RBM24	1.86	0.0208	0.0225	0.0104	4.2	16.2	0.000223	1.68	LV	CELLSTATES	EC2.0	control_PVneg	8	18
TRDN	1.84	0.0056	0.0783	0.0336	5.67	23.1	1.9e-05	2.25	LV	CELLSTATES	EC2.0	control_PVneg	8	18
NEXN	1.79	0.00947	0.108	0.0481	6.12	20.3	5e-05	2.02	LV	CELLSTATES	EC2.0	control_PVneg	8	18
RHD	1.78	0.0218	0.0678	0.0397	5.58	15.8	0.000263	1.66	LV	CELLSTATES	EC2.0	control_PVneg	8	18
CDH2	1.74	0.0247	0.0607	0.0284	5.34	15.3	0.000315	1.61	LV	CELLSTATES	EC2.0	control_PVneg	8	18
TMEM178B	1.72	0.0477	0.028	0.012	4.39	12.1	0.00114	1.32	LV	CELLSTATES	EC2.0	control_PVneg	8	18
NCAM1	1.71	0.047	0.036	0.0137	4.59	12.2	0.00111	1.33	LV	CELLSTATES	EC2.0	control_PVneg	8	18
ZBTB6	1.71	0.0449	0.014	0.00913	3.73	12.4	0.00102	1.35	LV	CELLSTATES	EC2.0	control_PVneg	8	18
MYOCD	1.69	0.0451	0.0273	0.0112	4.28	12.4	0.00104	1.35	LV	CELLSTATES	EC2.0	control_PVneg	8	18
TTN	1.67	0.00127	0.587	0.315	8.51	30.4	1.79e-06	2.89	LV	CELLSTATES	EC2.0	control_PVneg	8	18
LYG2	1.66	0.0418	0.0157	0.00796	3.89	12.7	0.00089	1.38	LV	CELLSTATES	EC2.0	control_PVneg	8	18
IL20RB-AS1	1.64	0.0194	0.019	0.0131	4.09	16.7	0.000183	1.71	LV	CELLSTATES	EC2.0	control_PVneg	8	18
LINC02206	1.64	0.00947	0.0335	0.0187	4.64	20.1	5.32e-05	2.02	LV	CELLSTATES	EC2.0	control_PVneg	8	18
HRH1	1.62	0.0359	0.0273	0.0135	4.3	13.5	0.00066	1.44	LV	CELLSTATES	EC2.0	control_PVneg	8	18
HEXIM1	1.6	0.0223	0.0197	0.011	4.1	15.7	0.000277	1.65	LV	CELLSTATES	EC2.0	control_PVneg	8	18
FCN3	1.58	0.0359	0.241	0.138	7.15	13.5	0.000649	1.44	LV	CELLSTATES	EC2.0	control_PVneg	8	18
OLFML2A	1.57	0.0308	0.0346	0.0195	4.67	14.2	0.000492	1.51	LV	CELLSTATES	EC2.0	control_PVneg	8	18
NUDT22	1.56	0.0308	0.0156	0.0102	3.91	14.2	0.00049	1.51	LV	CELLSTATES	EC2.0	control_PVneg	8	18
FHOD3	1.52	0.0474	0.0503	0.0301	5.11	12.2	0.00112	1.32	LV	CELLSTATES	EC2.0	control_PVneg	8	18
MYBPC3	1.52	0.0101	0.181	0.0971	6.82	19.8	6.01e-05	2	LV	CELLSTATES	EC2.0	control_PVneg	8	18
PPL	1.5	0.0227	0.0273	0.0157	4.38	15.6	0.000283	1.64	LV	CELLSTATES	EC2.0	control_PVneg	8	18
TECRL	1.5	0.0379	0.0723	0.0408	5.58	13.2	0.000746	1.42	LV	CELLSTATES	EC2.0	control_PVneg	8	18
AC087521.2	1.49	0.0404	0.0238	0.015	4.33	12.9	0.000838	1.39	LV	CELLSTATES	EC2.0	control_PVneg	8	18
AC005699.1	1.48	0.0334	0.0491	0.0363	4.96	13.9	0.000552	1.48	LV	CELLSTATES	EC2.0	control_PVneg	8	18
AL357507.1	1.48	0.00864	0.174	0.117	6.82	21	3.85e-05	2.06	LV	CELLSTATES	EC2.0	control_PVneg	8	18
CCDC9B	1.48	0.0356	0.0283	0.0156	4.32	13.6	0.000633	1.45	LV	CELLSTATES	EC2.0	control_PVneg	8	18
SGCD	1.48	0.039	0.12	0.0725	6.31	13.1	0.000783	1.41	LV	CELLSTATES	EC2.0	control_PVneg	8	18
ACTN2	1.45	0.0227	0.0919	0.0479	5.91	15.6	0.000286	1.64	LV	CELLSTATES	EC2.0	control_PVneg	8	18
ACSM6	1.43	0.0284	0.0379	0.0249	4.75	14.7	0.000406	1.55	LV	CELLSTATES	EC2.0	control_PVneg	8	18
AL078459.1	1.43	0.0101	0.0629	0.0377	5.38	19.7	6.19e-05	2	LV	CELLSTATES	EC2.0	control_PVneg	8	18
ATP1B1	1.42	0.02	0.0423	0.0308	4.96	16.5	0.000199	1.7	LV	CELLSTATES	EC2.0	control_PVneg	8	18
CACNB2	1.42	0.00947	0.147	0.0886	6.58	20.1	5.26e-05	2.02	LV	CELLSTATES	EC2.0	control_PVneg	8	18
TM4SF18	1.41	0.0105	0.122	0.0725	6.18	19.5	6.58e-05	1.98	LV	CELLSTATES	EC2.0	control_PVneg	8	18
RARB	1.39	0.009	0.0952	0.0607	5.9	20.6	4.46e-05	2.05	LV	CELLSTATES	EC2.0	control_PVneg	8	18
PGAM2	1.38	0.025	0.0412	0.0211	4.74	15.2	0.000326	1.6	LV	CELLSTATES	EC2.0	control_PVneg	8	18
C7	1.37	0.0279	0.0736	0.0414	5.56	14.8	0.000391	1.55	LV	CELLSTATES	EC2.0	control_PVneg	8	18
SLC8A1	1.37	0.0366	0.308	0.184	7.65	13.4	0.000692	1.44	LV	CELLSTATES	EC2.0	control_PVneg	8	18
TUBB4B	1.37	0.0208	0.179	0.0955	6.75	16.2	0.000227	1.68	LV	CELLSTATES	EC2.0	control_PVneg	8	18
FSD2	1.36	0.041	0.0445	0.025	4.88	12.8	0.000854	1.39	LV	CELLSTATES	EC2.0	control_PVneg	8	18
MYL9	1.36	0.0101	0.109	0.07	6.13	19.7	6.26e-05	2	LV	CELLSTATES	EC2.0	control_PVneg	8	18
GADD45GIP1	1.35	0.0341	0.0385	0.0211	4.75	13.8	0.000574	1.47	LV	CELLSTATES	EC2.0	control_PVneg	8	18
RNF150	1.35	0.0438	0.0363	0.0283	4.75	12.5	0.000989	1.36	LV	CELLSTATES	EC2.0	control_PVneg	8	18
SNCG	1.34	0.0293	0.0897	0.0486	5.88	14.5	0.000434	1.53	LV	CELLSTATES	EC2.0	control_PVneg	8	18
MYOM1	1.32	0.0366	0.0937	0.0601	5.99	13.3	0.000695	1.44	LV	CELLSTATES	EC2.0	control_PVneg	8	18
CKMT2	1.31	0.011	0.0912	0.0624	5.98	19.2	7.37e-05	1.96	LV	CELLSTATES	EC2.0	control_PVneg	8	18
SORBS2	1.29	0.0208	0.676	0.55	8.79	16.2	0.000226	1.68	LV	CELLSTATES	EC2.0	control_PVneg	8	18
SREBF1	1.28	0.0438	0.0381	0.0261	4.71	12.5	0.000989	1.36	LV	CELLSTATES	EC2.0	control_PVneg	8	18
LATS2-AS1	1.27	0.045	0.0346	0.0261	4.83	12.4	0.00102	1.35	LV	CELLSTATES	EC2.0	control_PVneg	8	18
MYO7B	1.27	0.04	0.0534	0.0408	5.25	12.9	0.000827	1.4	LV	CELLSTATES	EC2.0	control_PVneg	8	18
SLC29A1	1.27	0.0269	0.0448	0.0333	4.88	15	0.000365	1.57	LV	CELLSTATES	EC2.0	control_PVneg	8	18
TINAGL1	1.26	0.00843	0.578	0.401	8.51	21.2	3.55e-05	2.07	LV	CELLSTATES	EC2.0	control_PVneg	8	18
MEGF11	1.25	0.0479	0.0409	0.032	5	12.1	0.00117	1.32	LV	CELLSTATES	EC2.0	control_PVneg	8	18
TMEM44-AS1	1.23	0.0477	0.0307	0.0264	4.69	12.1	0.00114	1.32	LV	CELLSTATES	EC2.0	control_PVneg	8	18
CENPT	1.21	0.0438	0.0392	0.0296	4.84	12.5	0.000979	1.36	LV	CELLSTATES	EC2.0	control_PVneg	8	18
AC125793.1	1.2	0.0356	0.102	0.0732	6.02	13.6	0.000636	1.45	LV	CELLSTATES	EC2.0	control_PVneg	8	18
RAB32	1.19	0.0398	0.058	0.0508	5.39	13	0.000809	1.4	LV	CELLSTATES	EC2.0	control_PVneg	8	18
RBFOX1	1.19	0.0479	0.071	0.0551	5.67	12.1	0.00116	1.32	LV	CELLSTATES	EC2.0	control_PVneg	8	18
CLMAT3	1.16	0.0359	0.0648	0.0612	5.7	13.5	0.000664	1.44	LV	CELLSTATES	EC2.0	control_PVneg	8	18
CXCL12	1.16	0.045	0.199	0.181	6.96	12.4	0.00103	1.35	LV	CELLSTATES	EC2.0	control_PVneg	8	18
ARFRP1	1.13	0.0269	0.0468	0.0314	4.97	14.9	0.000371	1.57	LV	CELLSTATES	EC2.0	control_PVneg	8	18
NRN1	1.12	0.0155	0.0776	0.0606	5.7	17.7	0.000129	1.81	LV	CELLSTATES	EC2.0	control_PVneg	8	18
PDE4DIP	1.12	0.0205	0.117	0.0882	6.28	16.3	0.000214	1.69	LV	CELLSTATES	EC2.0	control_PVneg	8	18
PNRC1	1.11	0.00972	0.13	0.106	6.42	19.9	5.62e-05	2.01	LV	CELLSTATES	EC2.0	control_PVneg	8	18
C4orf19	1.1	0.048	0.0658	0.0407	5.37	12	0.00119	1.32	LV	CELLSTATES	EC2.0	control_PVneg	8	18
FP325318.1	1.1	0.0423	0.161	0.148	6.78	12.7	0.000916	1.37	LV	CELLSTATES	EC2.0	control_PVneg	8	18
NAGLU	1.1	0.0356	0.0548	0.0434	5.29	13.6	0.000619	1.45	LV	CELLSTATES	EC2.0	control_PVneg	8	18
ESR2	1.08	0.011	0.494	0.396	8.35	19.2	7.24e-05	1.96	LV	CELLSTATES	EC2.0	control_PVneg	8	18
HARS2	1.08	0.0377	0.0465	0.0314	5.05	13.2	0.000728	1.42	LV	CELLSTATES	EC2.0	control_PVneg	8	18
SYF2	1.08	0.0341	0.0445	0.0332	5	13.8	0.000573	1.47	LV	CELLSTATES	EC2.0	control_PVneg	8	18
PIM3	1.07	0.0359	0.096	0.0729	6.01	13.5	0.000651	1.44	LV	CELLSTATES	EC2.0	control_PVneg	8	18
TNNT2	1.07	0.04	0.339	0.227	7.77	12.9	0.000826	1.4	LV	CELLSTATES	EC2.0	control_PVneg	8	18
PALLD	1.06	0.0378	0.17	0.136	6.8	13.2	0.000738	1.42	LV	CELLSTATES	EC2.0	control_PVneg	8	18
RHBDD3	1.06	0.0397	0.0434	0.0383	5.02	13	0.000801	1.4	LV	CELLSTATES	EC2.0	control_PVneg	8	18
RPLP0	1.06	0.0293	0.129	0.0892	6.27	14.5	0.000435	1.53	LV	CELLSTATES	EC2.0	control_PVneg	8	18
CYC1	1.05	0.045	0.0671	0.0422	5.46	12.4	0.00104	1.35	LV	CELLSTATES	EC2.0	control_PVneg	8	18
NR2F2	1.03	0.0305	0.0651	0.0553	5.47	14.3	0.000472	1.52	LV	CELLSTATES	EC2.0	control_PVneg	8	18
CD34	1	0.0212	0.488	0.463	8.27	15.9	0.000253	1.67	LV	CELLSTATES	EC2.0	control_PVneg	8	18
SNHG7	0.958	0.0359	0.321	0.318	7.72	13.4	0.000668	1.44	LV	CELLSTATES	EC2.0	control_PVneg	8	18
FADS3	0.921	0.045	0.278	0.28	7.47	12.4	0.00104	1.35	LV	CELLSTATES	EC2.0	control_PVneg	8	18
USP3-AS1	0.888	0.0413	0.0939	0.088	6.08	12.8	0.000868	1.38	LV	CELLSTATES	EC2.0	control_PVneg	8	18
LGALS3	0.88	0.0388	0.427	0.373	8.08	13.1	0.00077	1.41	LV	CELLSTATES	EC2.0	control_PVneg	8	18
SLC25A3	0.878	0.0479	0.155	0.132	6.65	12.1	0.00117	1.32	LV	CELLSTATES	EC2.0	control_PVneg	8	18
ORMDL1	0.765	0.0282	0.148	0.144	6.65	14.7	0.000399	1.55	LV	CELLSTATES	EC2.0	control_PVneg	8	18
ZNF302	0.749	0.0349	0.187	0.191	7.01	13.7	0.000591	1.46	LV	CELLSTATES	EC2.0	control_PVneg	8	18
SRSF10	0.698	0.0279	0.28	0.299	7.59	14.8	0.000392	1.55	LV	CELLSTATES	EC2.0	control_PVneg	8	18

## Sheet: control_RBM20
Gene	logFC	FDR	mean_exp_control	mean_exp_genotype	logCPM	F	PValue	FDR_plot	Region	annotation_level	cell_state	comparison	Observations_genotype	Observations_reference
PURPL	3.72	0.0259	0.017	0.00123	3.69	18.3	9.98e-05	1.59	LV	CELLSTATES	EC2.0	control_RBM20	8	18
C16orf74	2.53	0.0419	0.0359	0.00821	4.5	16	0.000236	1.38	LV	CELLSTATES	EC2.0	control_RBM20	8	18
LINC02211	2.36	0.0482	0.0157	0.00487	3.88	15.5	0.000289	1.32	LV	CELLSTATES	EC2.0	control_RBM20	8	18
CCL2	2.2	0.0127	0.0949	0.0109	5.47	21.7	2.88e-05	1.9	LV	CELLSTATES	EC2.0	control_RBM20	8	18
CORIN	2.09	0.022	0.0224	0.00786	4.21	19.2	7.06e-05	1.66	LV	CELLSTATES	EC2.0	control_RBM20	8	18
ADAMTS6	2	0.00413	0.14	0.0446	6.3	27.1	4.72e-06	2.38	LV	CELLSTATES	EC2.0	control_RBM20	8	18
FAM198B	1.85	0.00413	0.106	0.0314	5.86	27.2	4.69e-06	2.38	LV	CELLSTATES	EC2.0	control_RBM20	8	18
AC125793.1	1.79	0.00074	0.102	0.0412	5.93	38.6	1.6e-07	3.13	LV	CELLSTATES	EC2.0	control_RBM20	8	18
PTCHD4	1.62	0.0259	0.126	0.0471	6.18	18.4	9.41e-05	1.59	LV	CELLSTATES	EC2.0	control_RBM20	8	18
AC008438.1	1.57	0.033	0.0251	0.00942	4.16	17.3	0.000147	1.48	LV	CELLSTATES	EC2.0	control_RBM20	8	18
FAM198B-AS1	1.55	0.0177	0.0846	0.0351	5.66	20.3	4.77e-05	1.75	LV	CELLSTATES	EC2.0	control_RBM20	8	18
AF165147.1	1.52	0.0127	0.0427	0.0193	4.91	21.7	2.9e-05	1.9	LV	CELLSTATES	EC2.0	control_RBM20	8	18
PPP1R3B	1.5	0.0419	0.0238	0.0121	4.29	16.1	0.000225	1.38	LV	CELLSTATES	EC2.0	control_RBM20	8	18
ZNF608	1.44	0.022	0.107	0.0448	5.92	19.2	7.15e-05	1.66	LV	CELLSTATES	EC2.0	control_RBM20	8	18
TM4SF18	1.43	0.0055	0.122	0.052	6.15	25.8	7.25e-06	2.26	LV	CELLSTATES	EC2.0	control_RBM20	8	18
TMC1	1.42	0.0335	0.0476	0.0235	4.97	17	0.000162	1.47	LV	CELLSTATES	EC2.0	control_RBM20	8	18
RGS5	1.38	0.033	0.144	0.0567	6.45	17.1	0.000156	1.48	LV	CELLSTATES	EC2.0	control_RBM20	8	18
C7orf69	1.37	0.0419	0.0654	0.0296	5.33	16	0.000236	1.38	LV	CELLSTATES	EC2.0	control_RBM20	8	18
CDH13	1.3	0.00413	2.36	1.23	10.4	27.5	4.22e-06	2.38	LV	CELLSTATES	EC2.0	control_RBM20	8	18
CD34	1.24	0.00413	0.488	0.27	8.22	27.5	4.18e-06	2.38	LV	CELLSTATES	EC2.0	control_RBM20	8	18
MIR99AHG	1.18	0.0419	0.243	0.125	7.24	16	0.000233	1.38	LV	CELLSTATES	EC2.0	control_RBM20	8	18
CLMAT3	1.14	0.0372	0.0648	0.0457	5.62	16.6	0.00019	1.43	LV	CELLSTATES	EC2.0	control_RBM20	8	18
NR2F2	1.05	0.0259	0.0651	0.0389	5.46	18.3	9.74e-05	1.59	LV	CELLSTATES	EC2.0	control_RBM20	8	18
SLC12A2	0.967	0.022	0.173	0.107	6.77	19.3	6.94e-05	1.66	LV	CELLSTATES	EC2.0	control_RBM20	8	18
CSGALNACT1	0.89	0.0314	0.569	0.331	8.41	17.5	0.000132	1.5	LV	CELLSTATES	EC2.0	control_RBM20	8	18
EMCN	0.839	0.033	2.1	1.33	10.3	17.2	0.00015	1.48	LV	CELLSTATES	EC2.0	control_RBM20	8	18

## Sheet: control_TTN
Gene	logFC	FDR	mean_exp_control	mean_exp_genotype	logCPM	F	PValue	FDR_plot	Region	annotation_level	cell_state	comparison	Observations_genotype	Observations_reference
DRD4	4.45	0.00927	0.0184	0.000667	3.67	16.5	0.000176	2.03	LV	CELLSTATES	EC2.0	control_TTN	12	18
FAM167B	3.44	8.8e-05	0.0326	0.00279	4.08	38.8	1.07e-07	4.06	LV	CELLSTATES	EC2.0	control_TTN	12	18
TPPP3	3.44	0.0139	0.0132	0.000366	3.41	15	0.000318	1.86	LV	CELLSTATES	EC2.0	control_TTN	12	18
CXCL10	3.28	0.0475	0.0247	0.00104	3.69	10.4	0.00228	1.32	LV	CELLSTATES	EC2.0	control_TTN	12	18
PLA2G2A	2.79	0.00103	0.0313	0.00423	4.06	25.4	6.98e-06	2.99	LV	CELLSTATES	EC2.0	control_TTN	12	18
AL049629.1	2.72	0.00113	0.0237	0.00465	4.03	25.1	7.74e-06	2.95	LV	CELLSTATES	EC2.0	control_TTN	12	18
CYR61	2.59	0.000863	0.117	0.0243	6.05	26.1	5.48e-06	3.06	LV	CELLSTATES	EC2.0	control_TTN	12	18
C16orf74	2.55	0.00579	0.0359	0.00856	4.4	18.2	9.12e-05	2.24	LV	CELLSTATES	EC2.0	control_TTN	12	18
SPHK1	2.55	0.00663	0.0197	0.00583	3.89	17.7	0.000111	2.18	LV	CELLSTATES	EC2.0	control_TTN	12	18
FCN3	2.47	1.1e-06	0.241	0.0496	6.86	64.3	1.92e-10	5.96	LV	CELLSTATES	EC2.0	control_TTN	12	18
TRIML2	2.42	0.00597	0.0337	0.00686	4.45	18.1	9.47e-05	2.22	LV	CELLSTATES	EC2.0	control_TTN	12	18
C11orf96	2.33	0.000438	0.116	0.0251	5.8	29.5	1.76e-06	3.36	LV	CELLSTATES	EC2.0	control_TTN	12	18
CCL2	2.28	0.000646	0.0949	0.0153	5.36	27.6	3.31e-06	3.19	LV	CELLSTATES	EC2.0	control_TTN	12	18
MGST1	2.26	0.0018	0.0262	0.00655	4.14	22.9	1.61e-05	2.75	LV	CELLSTATES	EC2.0	control_TTN	12	18
CFD	2.24	0.000395	0.237	0.054	6.9	30	1.51e-06	3.4	LV	CELLSTATES	EC2.0	control_TTN	12	18
TMEM26	2.23	0.0353	0.0163	0.00389	3.61	11.6	0.00136	1.45	LV	CELLSTATES	EC2.0	control_TTN	12	18
VANGL2	2.21	0.014	0.0143	0.0033	3.52	15	0.000322	1.85	LV	CELLSTATES	EC2.0	control_TTN	12	18
APOD	2.16	0.00713	0.348	0.0785	7.55	17.4	0.000124	2.15	LV	CELLSTATES	EC2.0	control_TTN	12	18
TM4SF1	2.15	1.68e-05	0.62	0.128	8.28	48.1	8.75e-09	4.78	LV	CELLSTATES	EC2.0	control_TTN	12	18
IGFBP5	2.04	0.000984	0.321	0.0827	7.47	25.6	6.5e-06	3.01	LV	CELLSTATES	EC2.0	control_TTN	12	18
AC093001.1	2.03	0.00953	0.0231	0.00604	4.01	16.4	0.000185	2.02	LV	CELLSTATES	EC2.0	control_TTN	12	18
MYH6	2.03	0.00119	0.038	0.0107	4.5	24.8	8.45e-06	2.92	LV	CELLSTATES	EC2.0	control_TTN	12	18
CITED2	1.99	0.00927	0.0224	0.00502	3.92	16.6	0.000172	2.03	LV	CELLSTATES	EC2.0	control_TTN	12	18
RGS16	1.95	0.0275	0.0198	0.00419	3.73	12.4	0.000927	1.56	LV	CELLSTATES	EC2.0	control_TTN	12	18
ADH1B	1.94	0.00855	0.0188	0.00602	3.82	16.9	0.000153	2.07	LV	CELLSTATES	EC2.0	control_TTN	12	18
TMEM178A	1.94	0.0027	0.0187	0.00494	3.8	21.3	2.91e-05	2.57	LV	CELLSTATES	EC2.0	control_TTN	12	18
APLN	1.89	0.0175	0.0174	0.00446	3.72	14.2	0.000444	1.76	LV	CELLSTATES	EC2.0	control_TTN	12	18
TIMP1	1.87	0.000466	0.0845	0.0227	5.41	28.9	2.14e-06	3.33	LV	CELLSTATES	EC2.0	control_TTN	12	18
APOE	1.85	0.0349	0.036	0.00904	4.39	11.6	0.00134	1.46	LV	CELLSTATES	EC2.0	control_TTN	12	18
C3	1.84	0.00927	0.024	0.00599	3.96	16.5	0.000174	2.03	LV	CELLSTATES	EC2.0	control_TTN	12	18
LINC00881	1.84	0.0214	0.0225	0.00857	4.1	13.5	0.000594	1.67	LV	CELLSTATES	EC2.0	control_TTN	12	18
CXCL1	1.83	0.046	0.0443	0.00935	4.6	10.5	0.00213	1.34	LV	CELLSTATES	EC2.0	control_TTN	12	18
RGS5	1.82	0.000115	0.144	0.0477	6.29	37	1.8e-07	3.94	LV	CELLSTATES	EC2.0	control_TTN	12	18
MYOF	1.81	0.00797	0.0269	0.00933	4.28	17.1	0.000142	2.1	LV	CELLSTATES	EC2.0	control_TTN	12	18
B4GALNT3	1.79	0.0271	0.0272	0.00887	4.3	12.6	0.000881	1.57	LV	CELLSTATES	EC2.0	control_TTN	12	18
TFPI2	1.77	0.0421	0.0163	0.00397	3.52	10.9	0.00182	1.38	LV	CELLSTATES	EC2.0	control_TTN	12	18
EDN1	1.76	0.0271	0.0235	0.00902	4.12	12.6	0.000876	1.57	LV	CELLSTATES	EC2.0	control_TTN	12	18
NOVA1	1.75	0.00747	0.0442	0.0156	4.76	17.3	0.000132	2.13	LV	CELLSTATES	EC2.0	control_TTN	12	18
AC011595.1	1.72	0.018	0.0142	0.00584	3.72	14.1	0.000465	1.74	LV	CELLSTATES	EC2.0	control_TTN	12	18
NDUFA4L2	1.72	0.00699	0.0332	0.00913	4.38	17.5	0.000121	2.16	LV	CELLSTATES	EC2.0	control_TTN	12	18
TM4SF18	1.71	0.000376	0.122	0.0435	6.02	30.5	1.28e-06	3.43	LV	CELLSTATES	EC2.0	control_TTN	12	18
REEP2	1.7	0.0184	0.0253	0.00865	4.06	14	0.000483	1.74	LV	CELLSTATES	EC2.0	control_TTN	12	18
C7	1.68	0.000376	0.0736	0.0282	5.41	30.5	1.3e-06	3.43	LV	CELLSTATES	EC2.0	control_TTN	12	18
S100A6	1.67	0.00136	0.295	0.0909	7.29	24	1.1e-05	2.87	LV	CELLSTATES	EC2.0	control_TTN	12	18
ADIRF	1.66	0.000448	0.0984	0.0345	5.79	29.1	1.99e-06	3.35	LV	CELLSTATES	EC2.0	control_TTN	12	18
C1R	1.65	0.00442	0.0403	0.0127	4.55	19.2	6.19e-05	2.35	LV	CELLSTATES	EC2.0	control_TTN	12	18
IER3	1.65	0.00566	0.0335	0.0118	4.41	18.3	8.75e-05	2.25	LV	CELLSTATES	EC2.0	control_TTN	12	18
S100A4	1.65	0.0229	0.0414	0.0104	4.45	13.2	0.000665	1.64	LV	CELLSTATES	EC2.0	control_TTN	12	18
LINC02068	1.63	0.0418	0.0137	0.00558	3.63	10.9	0.0018	1.38	LV	CELLSTATES	EC2.0	control_TTN	12	18
AC005699.1	1.62	0.00346	0.0491	0.0193	4.88	20.3	4.18e-05	2.46	LV	CELLSTATES	EC2.0	control_TTN	12	18
AC022034.2	1.61	0.0448	0.019	0.00699	3.85	10.6	0.00206	1.35	LV	CELLSTATES	EC2.0	control_TTN	12	18
BATF2	1.6	0.0414	0.0331	0.0128	4.37	11	0.00175	1.38	LV	CELLSTATES	EC2.0	control_TTN	12	18
AL357507.1	1.57	0.000436	0.174	0.0794	6.64	29.6	1.71e-06	3.36	LV	CELLSTATES	EC2.0	control_TTN	12	18
A2M	1.55	3.73e-06	1.3	0.53	9.39	57.1	9.74e-10	5.43	LV	CELLSTATES	EC2.0	control_TTN	12	18
GABRR2	1.54	0.0132	0.0195	0.00805	3.93	15.2	0.000295	1.88	LV	CELLSTATES	EC2.0	control_TTN	12	18
STEAP4	1.54	0.0433	0.0156	0.00664	3.75	10.8	0.00191	1.36	LV	CELLSTATES	EC2.0	control_TTN	12	18
PDGFRB	1.53	0.0372	0.0229	0.00885	4.11	11.4	0.00147	1.43	LV	CELLSTATES	EC2.0	control_TTN	12	18
RPL3	1.53	0.00395	0.104	0.0383	5.84	19.7	5.26e-05	2.4	LV	CELLSTATES	EC2.0	control_TTN	12	18
SSSCA1	1.53	0.0453	0.016	0.00509	3.71	10.6	0.00208	1.34	LV	CELLSTATES	EC2.0	control_TTN	12	18
ZNF608	1.51	0.0018	0.107	0.0398	5.82	22.9	1.63e-05	2.75	LV	CELLSTATES	EC2.0	control_TTN	12	18
FABP4	1.47	0.00482	0.836	0.32	8.86	18.9	6.95e-05	2.32	LV	CELLSTATES	EC2.0	control_TTN	12	18
TBX3	1.47	0.000102	0.214	0.103	6.93	37.8	1.41e-07	3.99	LV	CELLSTATES	EC2.0	control_TTN	12	18
GALE	1.46	0.0436	0.0189	0.00889	3.92	10.7	0.00195	1.36	LV	CELLSTATES	EC2.0	control_TTN	12	18
SLC6A6	1.46	0.00468	0.0811	0.0404	5.64	19	6.67e-05	2.33	LV	CELLSTATES	EC2.0	control_TTN	12	18
RASSF9	1.45	0.0102	0.0473	0.0199	4.82	16.1	0.000205	1.99	LV	CELLSTATES	EC2.0	control_TTN	12	18
ZBTB6	1.45	0.0461	0.014	0.00635	3.71	10.5	0.00214	1.34	LV	CELLSTATES	EC2.0	control_TTN	12	18
AC012306.2	1.44	0.0418	0.0151	0.00621	3.67	10.9	0.00179	1.38	LV	CELLSTATES	EC2.0	control_TTN	12	18
FAM198B	1.44	0.00254	0.106	0.042	5.83	21.6	2.6e-05	2.6	LV	CELLSTATES	EC2.0	control_TTN	12	18
ZNF436	1.44	0.0465	0.0191	0.00772	3.84	10.5	0.00219	1.33	LV	CELLSTATES	EC2.0	control_TTN	12	18
NR2F2	1.42	5.94e-05	0.0651	0.0297	5.3	40.5	6.72e-08	4.23	LV	CELLSTATES	EC2.0	control_TTN	12	18
ACTB	1.41	0.0235	0.659	0.242	8.54	13.1	0.000696	1.63	LV	CELLSTATES	EC2.0	control_TTN	12	18
CXCL12	1.41	0.00342	0.199	0.0887	6.76	20.4	4e-05	2.47	LV	CELLSTATES	EC2.0	control_TTN	12	18
NTHL1	1.41	0.00361	0.0693	0.0367	5.45	20.1	4.46e-05	2.44	LV	CELLSTATES	EC2.0	control_TTN	12	18
SDF2L1	1.41	0.0447	0.03	0.0128	4.34	10.6	0.00204	1.35	LV	CELLSTATES	EC2.0	control_TTN	12	18
ADAMTS6	1.4	0.00391	0.14	0.0654	6.28	19.8	5.06e-05	2.41	LV	CELLSTATES	EC2.0	control_TTN	12	18
IFITM2	1.4	0.0131	0.333	0.101	7.48	15.2	0.000291	1.88	LV	CELLSTATES	EC2.0	control_TTN	12	18
MAP3K8	1.39	0.000339	0.13	0.0652	6.28	31.6	9.08e-07	3.47	LV	CELLSTATES	EC2.0	control_TTN	12	18
HRCT1	1.38	0.0131	0.0467	0.0145	4.65	15.2	0.000293	1.88	LV	CELLSTATES	EC2.0	control_TTN	12	18
LSR	1.38	0.0353	0.0251	0.00934	4.06	11.5	0.00136	1.45	LV	CELLSTATES	EC2.0	control_TTN	12	18
CAVIN3	1.37	0.00257	0.0823	0.0257	5.39	21.5	2.7e-05	2.59	LV	CELLSTATES	EC2.0	control_TTN	12	18
NBL1	1.37	0.0271	0.0691	0.0256	5.32	12.5	0.0009	1.57	LV	CELLSTATES	EC2.0	control_TTN	12	18
TMSB4X	1.37	0.0251	0.72	0.278	8.73	12.9	0.000772	1.6	LV	CELLSTATES	EC2.0	control_TTN	12	18
AF165147.1	1.36	0.00237	0.0427	0.0229	4.86	21.9	2.32e-05	2.63	LV	CELLSTATES	EC2.0	control_TTN	12	18
LINC02307	1.36	0.047	0.0159	0.00541	3.58	10.4	0.00224	1.33	LV	CELLSTATES	EC2.0	control_TTN	12	18
ZFP36L2	1.36	0.000156	0.215	0.111	6.91	35.1	3.12e-07	3.81	LV	CELLSTATES	EC2.0	control_TTN	12	18
LINC00639	1.35	0.0306	0.365	0.169	7.6	12.1	0.00109	1.51	LV	CELLSTATES	EC2.0	control_TTN	12	18
PIK3C2G	1.33	0.0183	0.0387	0.0147	4.61	14	0.000474	1.74	LV	CELLSTATES	EC2.0	control_TTN	12	18
MYO7B	1.32	0.00511	0.0534	0.0295	5.16	18.7	7.63e-05	2.29	LV	CELLSTATES	EC2.0	control_TTN	12	18
OLFML2A	1.31	0.0157	0.0346	0.0189	4.65	14.6	0.000377	1.8	LV	CELLSTATES	EC2.0	control_TTN	12	18
CPLX1	1.3	0.0157	0.0487	0.0258	5.02	14.6	0.000377	1.8	LV	CELLSTATES	EC2.0	control_TTN	12	18
NUPR1	1.3	0.0173	0.0419	0.0147	4.56	14.2	0.000439	1.76	LV	CELLSTATES	EC2.0	control_TTN	12	18
RNASE1	1.3	0.00365	0.378	0.137	7.64	20.1	4.56e-05	2.44	LV	CELLSTATES	EC2.0	control_TTN	12	18
AC022523.1	1.29	0.0267	0.0289	0.0195	4.61	12.6	0.000853	1.57	LV	CELLSTATES	EC2.0	control_TTN	12	18
COL6A3	1.29	0.0202	0.0276	0.0151	4.37	13.7	0.000548	1.69	LV	CELLSTATES	EC2.0	control_TTN	12	18
DCN	1.27	0.0157	0.246	0.133	7.22	14.6	0.00038	1.8	LV	CELLSTATES	EC2.0	control_TTN	12	18
GIMAP7	1.25	0.000376	0.366	0.168	7.62	30.3	1.36e-06	3.43	LV	CELLSTATES	EC2.0	control_TTN	12	18
AC113414.1	1.24	0.0157	0.0623	0.0394	5.46	14.6	0.000379	1.8	LV	CELLSTATES	EC2.0	control_TTN	12	18
GNA14-AS1	1.24	0.034	0.072	0.0353	5.38	11.7	0.0013	1.47	LV	CELLSTATES	EC2.0	control_TTN	12	18
SERPINF1	1.24	0.0196	0.0512	0.024	5.03	13.8	0.000526	1.71	LV	CELLSTATES	EC2.0	control_TTN	12	18
AC125793.1	1.22	0.0189	0.102	0.055	5.97	13.9	0.000504	1.72	LV	CELLSTATES	EC2.0	control_TTN	12	18
RPS18	1.22	0.0122	0.0778	0.0325	5.51	15.5	0.000266	1.91	LV	CELLSTATES	EC2.0	control_TTN	12	18
C4orf19	1.21	0.00548	0.0658	0.0317	5.27	18.5	8.29e-05	2.26	LV	CELLSTATES	EC2.0	control_TTN	12	18
PLA1A	1.21	0.0465	0.0397	0.0198	4.72	10.5	0.00218	1.33	LV	CELLSTATES	EC2.0	control_TTN	12	18
PTGER4	1.21	0.00311	0.0492	0.0269	5	20.7	3.55e-05	2.51	LV	CELLSTATES	EC2.0	control_TTN	12	18
HLX	1.2	0.024	0.0388	0.0186	4.72	13	0.000724	1.62	LV	CELLSTATES	EC2.0	control_TTN	12	18
ESR1	1.19	0.0365	0.0352	0.0206	4.71	11.4	0.00143	1.44	LV	CELLSTATES	EC2.0	control_TTN	12	18
APOL1	1.18	0.0029	0.0739	0.0394	5.49	21.1	3.16e-05	2.54	LV	CELLSTATES	EC2.0	control_TTN	12	18
PTMA	1.17	0.0117	0.358	0.17	7.69	15.6	0.000251	1.93	LV	CELLSTATES	EC2.0	control_TTN	12	18
CCDC9B	1.16	0.0274	0.0283	0.0143	4.32	12.5	0.000919	1.56	LV	CELLSTATES	EC2.0	control_TTN	12	18
MEOX1	1.16	0.000678	0.242	0.134	7.15	27.4	3.54e-06	3.17	LV	CELLSTATES	EC2.0	control_TTN	12	18
AKR1C3	1.15	0.021	0.0615	0.0284	5.13	13.6	0.000581	1.68	LV	CELLSTATES	EC2.0	control_TTN	12	18
CCND1	1.14	0.00675	0.0957	0.0506	5.86	17.6	0.000115	2.17	LV	CELLSTATES	EC2.0	control_TTN	12	18
FP236383.1	1.14	0.0157	0.175	0.101	6.63	14.6	0.000377	1.8	LV	CELLSTATES	EC2.0	control_TTN	12	18
AC068481.1	1.13	0.0461	0.0317	0.0187	4.57	10.5	0.00215	1.34	LV	CELLSTATES	EC2.0	control_TTN	12	18
PAX8	1.12	0.0414	0.0459	0.0272	4.97	11	0.00174	1.38	LV	CELLSTATES	EC2.0	control_TTN	12	18
PNRC1	1.11	0.000821	0.13	0.0745	6.33	26.4	4.97e-06	3.09	LV	CELLSTATES	EC2.0	control_TTN	12	18
FTL	1.1	0.0148	0.191	0.0812	6.69	14.8	0.000348	1.83	LV	CELLSTATES	EC2.0	control_TTN	12	18
HSPA5	1.1	0.0374	0.0981	0.0597	5.96	11.4	0.00148	1.43	LV	CELLSTATES	EC2.0	control_TTN	12	18
HMCN1	1.09	0.00767	0.599	0.325	8.37	17.2	0.000136	2.12	LV	CELLSTATES	EC2.0	control_TTN	12	18
IFI27	1.09	0.0164	0.75	0.394	8.78	14.4	0.000406	1.78	LV	CELLSTATES	EC2.0	control_TTN	12	18
LMNA	1.09	0.0228	0.226	0.146	7.19	13.3	0.000643	1.64	LV	CELLSTATES	EC2.0	control_TTN	12	18
NR5A2	1.09	0.0036	0.19	0.118	6.8	20.1	4.42e-05	2.44	LV	CELLSTATES	EC2.0	control_TTN	12	18
OCIAD2	1.09	0.0229	0.0285	0.0165	4.41	13.2	0.000666	1.64	LV	CELLSTATES	EC2.0	control_TTN	12	18
SREBF1	1.09	0.0203	0.0381	0.0217	4.69	13.7	0.000557	1.69	LV	CELLSTATES	EC2.0	control_TTN	12	18
CD34	1.08	0.000774	0.488	0.307	8.17	26.8	4.31e-06	3.11	LV	CELLSTATES	EC2.0	control_TTN	12	18
MEGF11	1.08	0.0262	0.0409	0.0286	4.95	12.7	0.000817	1.58	LV	CELLSTATES	EC2.0	control_TTN	12	18
TUBB2A	1.08	0.0496	0.0608	0.0289	5.18	10.2	0.00245	1.3	LV	CELLSTATES	EC2.0	control_TTN	12	18
AC010976.2	1.07	0.0106	0.156	0.102	6.62	16	0.000214	1.97	LV	CELLSTATES	EC2.0	control_TTN	12	18
ASS1	1.07	0.00506	0.0856	0.0532	5.74	18.7	7.48e-05	2.3	LV	CELLSTATES	EC2.0	control_TTN	12	18
LGALS3	1.06	0.000349	0.427	0.245	7.94	31.3	1e-06	3.46	LV	CELLSTATES	EC2.0	control_TTN	12	18
PPL	1.06	0.0468	0.0273	0.0164	4.38	10.5	0.0022	1.33	LV	CELLSTATES	EC2.0	control_TTN	12	18
ACTG1	1.04	0.0383	0.391	0.219	7.88	11.3	0.00153	1.42	LV	CELLSTATES	EC2.0	control_TTN	12	18
FABP5	1.04	0.0386	1	0.556	9.24	11.2	0.00155	1.41	LV	CELLSTATES	EC2.0	control_TTN	12	18
SYF2	1.04	0.011	0.0445	0.0267	4.94	15.9	0.000225	1.96	LV	CELLSTATES	EC2.0	control_TTN	12	18
ACTA2	1.02	0.00953	0.0536	0.0324	5.14	16.4	0.000184	2.02	LV	CELLSTATES	EC2.0	control_TTN	12	18
APOL2	1.02	0.0422	0.0558	0.0351	5.2	10.9	0.00184	1.37	LV	CELLSTATES	EC2.0	control_TTN	12	18
ENO1	1.02	0.0202	0.0805	0.0503	5.67	13.7	0.00055	1.69	LV	CELLSTATES	EC2.0	control_TTN	12	18
CD63	1.01	0.0247	0.227	0.131	7.11	12.9	0.000755	1.61	LV	CELLSTATES	EC2.0	control_TTN	12	18
ERP29	1.01	0.0131	0.0405	0.0252	4.86	15.2	0.000292	1.88	LV	CELLSTATES	EC2.0	control_TTN	12	18
SPARC	1	0.0017	0.312	0.198	7.56	23.2	1.48e-05	2.77	LV	CELLSTATES	EC2.0	control_TTN	12	18
H2AFJ	0.989	0.0418	0.0459	0.027	4.95	10.9	0.0018	1.38	LV	CELLSTATES	EC2.0	control_TTN	12	18
AC073167.1	0.982	0.022	0.174	0.135	6.94	13.4	0.000613	1.66	LV	CELLSTATES	EC2.0	control_TTN	12	18
ESR2	0.982	0.000863	0.494	0.331	8.25	26.1	5.47e-06	3.06	LV	CELLSTATES	EC2.0	control_TTN	12	18
BNC2	0.98	0.0386	0.0409	0.0238	4.79	11.2	0.00155	1.41	LV	CELLSTATES	EC2.0	control_TTN	12	18
RABAC1	0.967	0.0355	0.119	0.0669	6.15	11.5	0.00137	1.45	LV	CELLSTATES	EC2.0	control_TTN	12	18
S100A11	0.962	0.0494	0.218	0.103	6.9	10.2	0.00243	1.31	LV	CELLSTATES	EC2.0	control_TTN	12	18
ARID5B	0.959	0.00347	0.109	0.0718	6.13	20.3	4.23e-05	2.46	LV	CELLSTATES	EC2.0	control_TTN	12	18
M6PR	0.959	0.00642	0.0646	0.0422	5.44	17.8	0.000106	2.19	LV	CELLSTATES	EC2.0	control_TTN	12	18
AP001439.1	0.956	0.0142	0.0565	0.0392	5.26	14.9	0.000329	1.85	LV	CELLSTATES	EC2.0	control_TTN	12	18
FAM69B	0.953	0.0228	0.0533	0.0387	5.25	13.3	0.000653	1.64	LV	CELLSTATES	EC2.0	control_TTN	12	18
SERPING1	0.947	0.0262	0.105	0.056	5.91	12.7	0.000824	1.58	LV	CELLSTATES	EC2.0	control_TTN	12	18
PCBP1	0.943	0.0291	0.0721	0.0373	5.45	12.3	0.001	1.54	LV	CELLSTATES	EC2.0	control_TTN	12	18
CHODL	0.941	0.0469	0.132	0.0847	6.33	10.4	0.00223	1.33	LV	CELLSTATES	EC2.0	control_TTN	12	18
GNG11	0.928	0.0428	0.259	0.144	7.25	10.8	0.00187	1.37	LV	CELLSTATES	EC2.0	control_TTN	12	18
RHBDD3	0.922	0.0326	0.0434	0.032	4.97	11.8	0.00122	1.49	LV	CELLSTATES	EC2.0	control_TTN	12	18
MYL6	0.913	0.0294	0.341	0.215	7.72	12.2	0.00102	1.53	LV	CELLSTATES	EC2.0	control_TTN	12	18
NAGLU	0.912	0.0115	0.0548	0.0384	5.24	15.7	0.000245	1.94	LV	CELLSTATES	EC2.0	control_TTN	12	18
CACNB2	0.908	0.0469	0.147	0.0994	6.59	10.4	0.00221	1.33	LV	CELLSTATES	EC2.0	control_TTN	12	18
SFXN3	0.905	0.0264	0.041	0.0286	4.89	12.7	0.000839	1.58	LV	CELLSTATES	EC2.0	control_TTN	12	18
S100A10	0.903	0.0109	0.251	0.155	7.23	15.9	0.000223	1.96	LV	CELLSTATES	EC2.0	control_TTN	12	18
LAP3	0.896	0.0147	0.286	0.181	7.34	14.8	0.000343	1.83	LV	CELLSTATES	EC2.0	control_TTN	12	18
ANXA1	0.895	0.0275	0.176	0.117	6.77	12.4	0.000928	1.56	LV	CELLSTATES	EC2.0	control_TTN	12	18
CST3	0.886	0.0326	0.277	0.162	7.38	11.8	0.00123	1.49	LV	CELLSTATES	EC2.0	control_TTN	12	18
EMCN	0.883	0.00644	2.1	1.39	10.2	17.8	0.000107	2.19	LV	CELLSTATES	EC2.0	control_TTN	12	18
TMEM88	0.878	0.0333	0.243	0.139	7.19	11.7	0.00126	1.48	LV	CELLSTATES	EC2.0	control_TTN	12	18
ARL16	0.872	0.0228	0.0464	0.0341	5.1	13.3	0.000646	1.64	LV	CELLSTATES	EC2.0	control_TTN	12	18
RPLP0	0.868	0.0384	0.129	0.0734	6.23	11.3	0.00154	1.42	LV	CELLSTATES	EC2.0	control_TTN	12	18
CDH13	0.863	0.0107	2.36	1.73	10.5	16	0.000216	1.97	LV	CELLSTATES	EC2.0	control_TTN	12	18
RPS15	0.861	0.04	0.154	0.0816	6.44	11.1	0.00164	1.4	LV	CELLSTATES	EC2.0	control_TTN	12	18
VSIR	0.861	0.00335	0.177	0.114	6.74	20.5	3.87e-05	2.48	LV	CELLSTATES	EC2.0	control_TTN	12	18
TINAGL1	0.852	0.00699	0.578	0.41	8.49	17.5	0.00012	2.16	LV	CELLSTATES	EC2.0	control_TTN	12	18
SYNE2	0.843	0.00489	1.82	1.36	10.1	18.9	7.1e-05	2.31	LV	CELLSTATES	EC2.0	control_TTN	12	18
UBE2J1	0.843	0.00192	0.2	0.136	6.92	22.7	1.78e-05	2.72	LV	CELLSTATES	EC2.0	control_TTN	12	18
RAB32	0.832	0.0357	0.058	0.0448	5.36	11.5	0.00139	1.45	LV	CELLSTATES	EC2.0	control_TTN	12	18
DACH1	0.83	0.0202	1.01	0.71	9.23	13.7	0.00055	1.69	LV	CELLSTATES	EC2.0	control_TTN	12	18
RPL10A	0.825	0.0438	0.109	0.0719	6.08	10.7	0.00198	1.36	LV	CELLSTATES	EC2.0	control_TTN	12	18
AL138828.1	0.817	0.00567	0.452	0.326	8.1	18.3	8.82e-05	2.25	LV	CELLSTATES	EC2.0	control_TTN	12	18
MYCT1	0.81	0.0166	0.196	0.136	6.89	14.4	0.000414	1.78	LV	CELLSTATES	EC2.0	control_TTN	12	18
AP2M1	0.805	0.0313	0.0582	0.0385	5.3	11.9	0.00115	1.5	LV	CELLSTATES	EC2.0	control_TTN	12	18
NRN1	0.799	0.0183	0.0776	0.0557	5.67	14	0.000476	1.74	LV	CELLSTATES	EC2.0	control_TTN	12	18
PRDX1	0.795	0.0441	0.108	0.0645	6.02	10.7	0.00201	1.36	LV	CELLSTATES	EC2.0	control_TTN	12	18
PLS3	0.793	0.00159	0.271	0.206	7.42	23.4	1.36e-05	2.8	LV	CELLSTATES	EC2.0	control_TTN	12	18
KDR	0.785	0.0237	0.311	0.233	7.6	13.1	0.000712	1.63	LV	CELLSTATES	EC2.0	control_TTN	12	18
SPRY1	0.785	0.0374	0.4	0.305	7.99	11.3	0.00149	1.43	LV	CELLSTATES	EC2.0	control_TTN	12	18
VAMP5	0.784	0.0441	0.106	0.0667	6.02	10.7	0.00201	1.36	LV	CELLSTATES	EC2.0	control_TTN	12	18
TRIB2	0.782	0.0254	0.0682	0.0484	5.49	12.8	0.000783	1.6	LV	CELLSTATES	EC2.0	control_TTN	12	18
IGFBP7	0.775	0.0144	1.06	0.711	9.29	14.9	0.000336	1.84	LV	CELLSTATES	EC2.0	control_TTN	12	18
FADS3	0.769	0.0402	0.278	0.205	7.44	11.1	0.00166	1.4	LV	CELLSTATES	EC2.0	control_TTN	12	18
CAV1	0.763	0.00927	0.779	0.574	8.91	16.6	0.000173	2.03	LV	CELLSTATES	EC2.0	control_TTN	12	18
RHOBTB1	0.755	0.0228	0.109	0.0827	6.17	13.3	0.000651	1.64	LV	CELLSTATES	EC2.0	control_TTN	12	18
MGP	0.752	0.0494	0.288	0.2	7.47	10.2	0.00243	1.31	LV	CELLSTATES	EC2.0	control_TTN	12	18
CRIM1	0.748	0.00489	0.562	0.408	8.41	18.9	7.14e-05	2.31	LV	CELLSTATES	EC2.0	control_TTN	12	18
MMRN2	0.743	0.0261	0.201	0.143	6.98	12.8	0.000808	1.58	LV	CELLSTATES	EC2.0	control_TTN	12	18
GBE1	0.737	0.0312	0.851	0.648	9.03	12	0.00113	1.51	LV	CELLSTATES	EC2.0	control_TTN	12	18
ETS2	0.734	0.0414	0.355	0.248	7.67	11	0.00175	1.38	LV	CELLSTATES	EC2.0	control_TTN	12	18
LPAR6	0.734	0.0315	0.501	0.325	8.22	11.9	0.00116	1.5	LV	CELLSTATES	EC2.0	control_TTN	12	18
SYPL1	0.726	0.0142	0.12	0.0877	6.26	14.9	0.000329	1.85	LV	CELLSTATES	EC2.0	control_TTN	12	18
AC007743.1	0.717	0.0394	0.166	0.136	6.78	11.2	0.00161	1.4	LV	CELLSTATES	EC2.0	control_TTN	12	18
DYSF	0.712	0.00342	0.349	0.261	7.75	20.4	4.04e-05	2.47	LV	CELLSTATES	EC2.0	control_TTN	12	18
TGFBR2	0.711	0.0271	0.436	0.322	8.01	12.6	0.000883	1.57	LV	CELLSTATES	EC2.0	control_TTN	12	18
RAMP3	0.704	0.0469	0.52	0.357	8.28	10.4	0.00223	1.33	LV	CELLSTATES	EC2.0	control_TTN	12	18
RPS25	0.675	0.0232	0.0937	0.0621	5.86	13.2	0.00068	1.63	LV	CELLSTATES	EC2.0	control_TTN	12	18
ENAH	0.653	0.0282	0.408	0.331	7.99	12.4	0.000957	1.55	LV	CELLSTATES	EC2.0	control_TTN	12	18
HERC2	0.621	0.0357	0.517	0.464	8.4	11.5	0.0014	1.45	LV	CELLSTATES	EC2.0	control_TTN	12	18
SPCS2	0.619	0.032	0.135	0.115	6.52	11.9	0.00119	1.49	LV	CELLSTATES	EC2.0	control_TTN	12	18
STK38L	0.604	0.0293	0.178	0.154	6.9	12.2	0.00102	1.53	LV	CELLSTATES	EC2.0	control_TTN	12	18
TXNRD1	0.6	0.0306	0.227	0.176	7.18	12.1	0.00109	1.51	LV	CELLSTATES	EC2.0	control_TTN	12	18
DYNLT1	0.564	0.0438	0.0985	0.0931	6.16	10.7	0.00198	1.36	LV	CELLSTATES	EC2.0	control_TTN	12	18
SAT2	0.552	0.0477	0.0781	0.0669	5.79	10.3	0.00231	1.32	LV	CELLSTATES	EC2.0	control_TTN	12	18
SRSF10	0.535	0.0271	0.28	0.248	7.56	12.5	0.000898	1.57	LV	CELLSTATES	EC2.0	control_TTN	12	18
SLC44A2	0.511	0.0441	0.133	0.12	6.52	10.7	0.00201	1.36	LV	CELLSTATES	EC2.0	control_TTN	12	18
