# Supplementary material for: Pathogenic variants damage cell composition and single cell transcription in cardiomyopathies
Source: Science. Author manuscript; Available in PMC 2022 Oct 3. (PMC9528698; doi:10.1126/science.abo1984)
Supplement: Supp table 34.9 [file NIHMS1835045-supplement-Supp_table_34_9.xlsx]

## Sheet: Index
Column name	Description
Gene	Gene symbol, Ensembl 84
logFC	log2-fold change
FDR	False discovery rate; FDR is the PValue after (by default) Benjamini-Hochberg correction.
mean_exp_control	Mean expression values across controls
mean_exp_genotype	Mean expression values across disease samples
logCPM	logCPM is the average expression of all pseudobulked samples for that particular gene across all samples on the log2-scale expressed in counts per million (cpm, as calculated by edgeR after normalization).
F	Output of quasi-likelihood F-test
PValue	PValue is the nominal p-value derived from F
FDR_plot	-log10(False discovery rate)
Region	Studied region (LV or RV)
annotation_level	Cell-type or cell-state
cell_state/state	Specification which cell-type or state was analysed
comparison	Specification control_GENOTYPE
Observations_genotype	Numbers of Patients included in edgeR (patients with low number of nuclei have been excluded)
Observations_reference	Numbers of Patients included in edgeR (patients with low number of nuclei have been excluded)

## Sheet: control_LMNA
Gene	logFC	FDR	mean_exp_control	mean_exp_genotype	logCPM	F	PValue	FDR_plot	Region	annotation_level	cell_state	comparison	Observations_genotype	Observations_reference
CXCL10	5.83	0.000782	0.0565	0.00113	4.85	29.1	1.95e-06	3.11	LV	CELLSTATES	EC6.0	control_LMNA	12	18
C16orf74	3.26	0.00815	0.0235	0.00267	3.83	18.5	7.83e-05	2.09	LV	CELLSTATES	EC6.0	control_LMNA	12	18
EMILIN1	2.98	0.00134	0.0127	0.000982	3.42	26.5	4.55e-06	2.87	LV	CELLSTATES	EC6.0	control_LMNA	12	18
CCL2	2.58	0.00162	0.0625	0.0117	4.94	25.6	6.06e-06	2.79	LV	CELLSTATES	EC6.0	control_LMNA	12	18
FCN3	2.53	0.000172	0.0959	0.0189	5.34	39.6	7.99e-08	3.76	LV	CELLSTATES	EC6.0	control_LMNA	12	18
AC125793.1	2.52	0.000542	0.0478	0.0117	4.67	30.7	1.13e-06	3.27	LV	CELLSTATES	EC6.0	control_LMNA	12	18
AC100803.3	2.4	0.000613	0.0451	0.0122	4.63	30	1.43e-06	3.21	LV	CELLSTATES	EC6.0	control_LMNA	12	18
MYH6	2.31	0.00773	0.0299	0.00771	4.27	18.8	7.07e-05	2.11	LV	CELLSTATES	EC6.0	control_LMNA	12	18
AC093001.1	2.3	0.00132	0.0224	0.00879	4.13	26.8	4.16e-06	2.88	LV	CELLSTATES	EC6.0	control_LMNA	12	18
ADORA2A-AS1	2.28	0.0209	0.013	0.00351	3.61	14.5	0.000392	1.68	LV	CELLSTATES	EC6.0	control_LMNA	12	18
IGFBP5	2.27	0.0111	1.27	0.371	9.31	17.2	0.000131	1.95	LV	CELLSTATES	EC6.0	control_LMNA	12	18
PTHLH	2.27	0.017	0.0193	0.00532	3.91	15.2	0.00029	1.77	LV	CELLSTATES	EC6.0	control_LMNA	12	18
FHL5	2.11	0.0156	0.02	0.00661	3.94	15.7	0.000242	1.81	LV	CELLSTATES	EC6.0	control_LMNA	12	18
CFD	2.09	0.00177	0.205	0.0487	6.43	25.2	7.04e-06	2.75	LV	CELLSTATES	EC6.0	control_LMNA	12	18
G0S2	2.09	0.028	0.0259	0.00503	4.03	13.3	0.000639	1.55	LV	CELLSTATES	EC6.0	control_LMNA	12	18
HS3ST1	2.07	3.03e-05	0.0797	0.0277	5.34	52.6	2.52e-09	4.52	LV	CELLSTATES	EC6.0	control_LMNA	12	18
P2RY6	2.05	0.0209	0.0197	0.00617	3.92	14.5	0.00039	1.68	LV	CELLSTATES	EC6.0	control_LMNA	12	18
AGT	2.04	0.0275	0.0214	0.00407	3.82	13.4	0.000619	1.56	LV	CELLSTATES	EC6.0	control_LMNA	12	18
VCAM1	2.04	0.00404	0.186	0.0617	6.42	21.5	2.62e-05	2.39	LV	CELLSTATES	EC6.0	control_LMNA	12	18
CLMAT3	2.02	0.00117	0.0459	0.0167	4.78	27.4	3.4e-06	2.93	LV	CELLSTATES	EC6.0	control_LMNA	12	18
ST6GALNAC2	2	0.0216	0.0136	0.00315	3.58	14.3	0.000414	1.67	LV	CELLSTATES	EC6.0	control_LMNA	12	18
AC017002.5	1.97	0.000406	0.0966	0.0351	5.59	32.5	6.58e-07	3.39	LV	CELLSTATES	EC6.0	control_LMNA	12	18
WDR86	1.96	0.0189	0.0162	0.00722	3.89	14.8	0.000339	1.72	LV	CELLSTATES	EC6.0	control_LMNA	12	18
AC011595.1	1.93	0.00562	0.0232	0.011	4.16	20.1	4.3e-05	2.25	LV	CELLSTATES	EC6.0	control_LMNA	12	18
AC009063.2	1.9	0.0347	0.019	0.00733	3.87	12.4	0.000914	1.46	LV	CELLSTATES	EC6.0	control_LMNA	12	18
AL109761.1	1.9	0.00825	0.0303	0.0158	4.51	18.5	8.02e-05	2.08	LV	CELLSTATES	EC6.0	control_LMNA	12	18
AC021733.1	1.89	0.0467	0.0157	0.00526	3.77	11.3	0.00151	1.33	LV	CELLSTATES	EC6.0	control_LMNA	12	18
GUCY1A1	1.89	0.00166	0.069	0.03	5.27	25.5	6.39e-06	2.78	LV	CELLSTATES	EC6.0	control_LMNA	12	18
AL031587.2	1.87	0.0383	0.0148	0.00501	3.79	12.1	0.00108	1.42	LV	CELLSTATES	EC6.0	control_LMNA	12	18
APOD	1.85	0.0169	0.29	0.047	6.92	15.3	0.000285	1.77	LV	CELLSTATES	EC6.0	control_LMNA	12	18
SPAG6	1.84	0.0247	0.0158	0.00671	3.85	13.8	0.000524	1.61	LV	CELLSTATES	EC6.0	control_LMNA	12	18
COL3A1	1.8	0.0152	0.0324	0.0127	4.39	15.8	0.000231	1.82	LV	CELLSTATES	EC6.0	control_LMNA	12	18
MGST1	1.78	0.0413	0.0271	0.00662	4.08	11.8	0.00122	1.38	LV	CELLSTATES	EC6.0	control_LMNA	12	18
NOV	1.76	0.0467	0.0618	0.0238	5.1	11.3	0.0015	1.33	LV	CELLSTATES	EC6.0	control_LMNA	12	18
AP001021.2	1.75	0.00198	0.0646	0.0273	5.14	24.6	8.54e-06	2.7	LV	CELLSTATES	EC6.0	control_LMNA	12	18
HGF	1.75	0.0177	0.0266	0.0129	4.32	15.1	0.000306	1.75	LV	CELLSTATES	EC6.0	control_LMNA	12	18
AC011511.2	1.7	0.00132	0.0836	0.0385	5.51	26.6	4.39e-06	2.88	LV	CELLSTATES	EC6.0	control_LMNA	12	18
AL157838.1	1.7	0.044	0.0145	0.00621	3.79	11.5	0.00135	1.36	LV	CELLSTATES	EC6.0	control_LMNA	12	18
ANKRD33B	1.66	0.00613	0.036	0.0164	4.55	19.8	4.94e-05	2.21	LV	CELLSTATES	EC6.0	control_LMNA	12	18
NEURL1	1.66	0.0216	0.0256	0.0107	4.13	14.3	0.000421	1.67	LV	CELLSTATES	EC6.0	control_LMNA	12	18
AC087482.1	1.65	0.0146	0.0296	0.0136	4.39	15.9	0.000218	1.83	LV	CELLSTATES	EC6.0	control_LMNA	12	18
S100A4	1.64	0.0294	0.038	0.012	4.39	13.1	0.000707	1.53	LV	CELLSTATES	EC6.0	control_LMNA	12	18
Z99127.1	1.64	0.0294	0.0202	0.00865	4	13.1	0.000704	1.53	LV	CELLSTATES	EC6.0	control_LMNA	12	18
AC006160.1	1.62	0.000257	0.137	0.0673	6.11	34.6	3.44e-07	3.59	LV	CELLSTATES	EC6.0	control_LMNA	12	18
ADAMTS9-AS1	1.62	0.00854	0.231	0.124	6.97	18.3	8.59e-05	2.07	LV	CELLSTATES	EC6.0	control_LMNA	12	18
CCDC196	1.62	0.0134	0.033	0.0155	4.42	16.4	0.00018	1.87	LV	CELLSTATES	EC6.0	control_LMNA	12	18
AC008264.2	1.6	0.0382	0.0158	0.00792	3.84	12.1	0.00108	1.42	LV	CELLSTATES	EC6.0	control_LMNA	12	18
CPE	1.6	0.0323	0.0418	0.0162	4.62	12.7	0.000835	1.49	LV	CELLSTATES	EC6.0	control_LMNA	12	18
RHBDL2	1.6	0.0143	0.0331	0.0171	4.49	16	0.000209	1.84	LV	CELLSTATES	EC6.0	control_LMNA	12	18
SLC4A8	1.6	0.048	0.0179	0.0085	3.98	11.2	0.00158	1.32	LV	CELLSTATES	EC6.0	control_LMNA	12	18
ASPN	1.59	0.0347	0.0195	0.00846	3.97	12.4	0.000931	1.46	LV	CELLSTATES	EC6.0	control_LMNA	12	18
AC021237.1	1.58	0.0243	0.0197	0.0102	4.02	13.8	0.000513	1.61	LV	CELLSTATES	EC6.0	control_LMNA	12	18
SLC8A1-AS1	1.57	0.00228	0.122	0.0518	5.97	23.9	1.1e-05	2.64	LV	CELLSTATES	EC6.0	control_LMNA	12	18
SEMA3D	1.56	0.00436	0.166	0.0841	6.47	21.1	3e-05	2.36	LV	CELLSTATES	EC6.0	control_LMNA	12	18
PAX8	1.54	0.0115	0.0497	0.0279	4.99	17.1	0.000136	1.94	LV	CELLSTATES	EC6.0	control_LMNA	12	18
TIMP1	1.54	0.00336	0.0973	0.0332	5.55	22.2	2.02e-05	2.47	LV	CELLSTATES	EC6.0	control_LMNA	12	18
C4orf19	1.53	0.00228	0.0865	0.0435	5.54	23.9	1.11e-05	2.64	LV	CELLSTATES	EC6.0	control_LMNA	12	18
S100A6	1.53	0.0101	0.341	0.127	7.34	17.6	0.000111	2	LV	CELLSTATES	EC6.0	control_LMNA	12	18
LINC01684	1.52	0.0475	0.0347	0.0204	4.67	11.2	0.00155	1.32	LV	CELLSTATES	EC6.0	control_LMNA	12	18
WFDC1	1.52	0.0321	0.0373	0.0175	4.62	12.7	0.00082	1.49	LV	CELLSTATES	EC6.0	control_LMNA	12	18
LACTB2-AS1	1.51	0.0307	0.0231	0.00916	4.01	12.9	0.000758	1.51	LV	CELLSTATES	EC6.0	control_LMNA	12	18
MEGF11	1.51	0.00228	0.0589	0.0259	5.06	23.9	1.12e-05	2.64	LV	CELLSTATES	EC6.0	control_LMNA	12	18
LINC01317	1.46	0.0248	0.063	0.0365	5.23	13.7	0.00053	1.61	LV	CELLSTATES	EC6.0	control_LMNA	12	18
RARG	1.44	0.0243	0.0258	0.0135	4.21	13.8	0.000512	1.61	LV	CELLSTATES	EC6.0	control_LMNA	12	18
AC005699.1	1.43	0.012	0.524	0.248	7.97	16.9	0.000149	1.92	LV	CELLSTATES	EC6.0	control_LMNA	12	18
GSS	1.43	0.0187	0.0314	0.0153	4.44	14.9	0.00033	1.73	LV	CELLSTATES	EC6.0	control_LMNA	12	18
NALCN-AS1	1.41	0.0276	0.035	0.0203	4.56	13.3	0.000624	1.56	LV	CELLSTATES	EC6.0	control_LMNA	12	18
AC007319.1	1.4	0.000172	1.89	1.05	9.9	39.6	7.86e-08	3.76	LV	CELLSTATES	EC6.0	control_LMNA	12	18
C7orf69	1.39	0.0216	0.0805	0.0414	5.42	14.3	0.00042	1.67	LV	CELLSTATES	EC6.0	control_LMNA	12	18
AC020594.1	1.37	0.0355	0.031	0.0191	4.49	12.3	0.000958	1.45	LV	CELLSTATES	EC6.0	control_LMNA	12	18
ADAMTS6	1.36	0.00562	0.198	0.109	6.63	20.1	4.34e-05	2.25	LV	CELLSTATES	EC6.0	control_LMNA	12	18
GNA14-AS1	1.36	0.0142	0.155	0.0858	6.34	16.1	0.000204	1.85	LV	CELLSTATES	EC6.0	control_LMNA	12	18
GRIK1	1.35	0.00744	0.0419	0.0232	4.75	18.9	6.74e-05	2.13	LV	CELLSTATES	EC6.0	control_LMNA	12	18
AC023421.2	1.34	0.0347	0.0347	0.0188	4.52	12.4	0.00092	1.46	LV	CELLSTATES	EC6.0	control_LMNA	12	18
SAMD5	1.34	0.0237	0.126	0.0727	6.09	13.9	0.00049	1.63	LV	CELLSTATES	EC6.0	control_LMNA	12	18
AC097515.1	1.33	0.00614	0.0561	0.0342	5.08	19.7	5.07e-05	2.21	LV	CELLSTATES	EC6.0	control_LMNA	12	18
AL450998.2	1.33	0.0499	0.0293	0.018	4.4	11	0.00171	1.3	LV	CELLSTATES	EC6.0	control_LMNA	12	18
C12orf40	1.33	0.0068	0.0436	0.0238	4.77	19.3	5.88e-05	2.17	LV	CELLSTATES	EC6.0	control_LMNA	12	18
MYO7B	1.33	0.045	0.0552	0.0291	5.03	11.4	0.00142	1.35	LV	CELLSTATES	EC6.0	control_LMNA	12	18
AC112487.1	1.32	0.028	0.136	0.0795	6.17	13.3	0.000649	1.55	LV	CELLSTATES	EC6.0	control_LMNA	12	18
AL022238.2	1.32	0.0161	0.0447	0.0261	4.89	15.5	0.000258	1.79	LV	CELLSTATES	EC6.0	control_LMNA	12	18
AL157871.4	1.32	0.00269	0.341	0.185	7.44	23.3	1.37e-05	2.57	LV	CELLSTATES	EC6.0	control_LMNA	12	18
AP001767.3	1.32	0.0299	0.0368	0.0213	4.61	13	0.000733	1.52	LV	CELLSTATES	EC6.0	control_LMNA	12	18
DCN	1.32	0.0182	0.248	0.111	6.95	15	0.00032	1.74	LV	CELLSTATES	EC6.0	control_LMNA	12	18
AC020611.2	1.31	0.0221	0.0475	0.0235	4.81	14.2	0.000443	1.65	LV	CELLSTATES	EC6.0	control_LMNA	12	18
ITPKB-AS1	1.31	0.00552	0.0785	0.0413	5.48	20.2	4.12e-05	2.26	LV	CELLSTATES	EC6.0	control_LMNA	12	18
AL356805.1	1.29	0.00896	0.0585	0.0369	5.19	18.2	9.08e-05	2.05	LV	CELLSTATES	EC6.0	control_LMNA	12	18
GPR17	1.29	0.0499	0.0444	0.0244	4.84	11	0.00171	1.3	LV	CELLSTATES	EC6.0	control_LMNA	12	18
CYYR1-AS1	1.27	0.00601	0.447	0.245	7.79	19.9	4.74e-05	2.22	LV	CELLSTATES	EC6.0	control_LMNA	12	18
CALCRL	1.26	0.00166	2.53	1.59	10.3	25.4	6.49e-06	2.78	LV	CELLSTATES	EC6.0	control_LMNA	12	18
AC018682.1	1.25	0.018	0.0727	0.0337	5.36	15	0.000314	1.74	LV	CELLSTATES	EC6.0	control_LMNA	12	18
AC087190.1	1.23	0.0445	0.0505	0.0316	5.06	11.5	0.00139	1.35	LV	CELLSTATES	EC6.0	control_LMNA	12	18
C1orf112	1.23	0.0135	0.0549	0.0348	5.13	16.3	0.000186	1.87	LV	CELLSTATES	EC6.0	control_LMNA	12	18
CAVIN3	1.22	0.0497	0.0912	0.0377	5.42	11	0.00169	1.3	LV	CELLSTATES	EC6.0	control_LMNA	12	18
PKP4-AS1	1.22	0.0146	0.0463	0.0278	4.9	15.9	0.000217	1.83	LV	CELLSTATES	EC6.0	control_LMNA	12	18
SLC6A6	1.22	0.0109	0.195	0.104	6.61	17.3	0.000127	1.96	LV	CELLSTATES	EC6.0	control_LMNA	12	18
AL391097.2	1.21	0.00815	0.0574	0.033	5.07	18.5	7.85e-05	2.09	LV	CELLSTATES	EC6.0	control_LMNA	12	18
RPS6KL1	1.18	0.0426	0.0281	0.0178	4.39	11.7	0.00128	1.37	LV	CELLSTATES	EC6.0	control_LMNA	12	18
AC005550.2	1.15	0.00634	0.102	0.0672	5.88	19.6	5.32e-05	2.2	LV	CELLSTATES	EC6.0	control_LMNA	12	18
AC026347.1	1.14	0.0425	0.0496	0.0308	4.96	11.7	0.00127	1.37	LV	CELLSTATES	EC6.0	control_LMNA	12	18
PTP4A3	1.14	0.0109	0.113	0.0646	5.93	17.3	0.000127	1.96	LV	CELLSTATES	EC6.0	control_LMNA	12	18
AL138828.1	1.13	0.000542	0.532	0.397	8.23	30.5	1.22e-06	3.27	LV	CELLSTATES	EC6.0	control_LMNA	12	18
CBR3	1.13	0.0187	0.048	0.0241	4.78	14.9	0.000332	1.73	LV	CELLSTATES	EC6.0	control_LMNA	12	18
MEIS2	1.13	0.0493	0.16	0.11	6.53	11.1	0.00165	1.31	LV	CELLSTATES	EC6.0	control_LMNA	12	18
SESN3	1.13	0.0159	0.0969	0.0671	5.83	15.6	0.000249	1.8	LV	CELLSTATES	EC6.0	control_LMNA	12	18
SLC3A2	1.12	0.0055	0.111	0.0749	5.96	20.3	4.02e-05	2.26	LV	CELLSTATES	EC6.0	control_LMNA	12	18
ENO1	1.11	0.0499	0.0997	0.0589	5.68	11	0.00172	1.3	LV	CELLSTATES	EC6.0	control_LMNA	12	18
ROBO1	1.11	0.024	0.109	0.0797	5.97	13.9	0.000503	1.62	LV	CELLSTATES	EC6.0	control_LMNA	12	18
TM4SF18	1.1	0.0299	0.161	0.129	6.48	13	0.000732	1.52	LV	CELLSTATES	EC6.0	control_LMNA	12	18
A2M	1.09	0.00791	1.26	0.988	9.38	18.7	7.3e-05	2.1	LV	CELLSTATES	EC6.0	control_LMNA	12	18
AC023389.1	1.09	0.0467	0.0577	0.0382	5.18	11.3	0.00151	1.33	LV	CELLSTATES	EC6.0	control_LMNA	12	18
AC023590.1	1.09	0.0156	0.0752	0.0538	5.55	15.6	0.000243	1.81	LV	CELLSTATES	EC6.0	control_LMNA	12	18
MARCH1	1.09	0.0216	0.0481	0.0277	4.86	14.3	0.000419	1.67	LV	CELLSTATES	EC6.0	control_LMNA	12	18
CYTOR	1.08	0.0269	0.093	0.0657	5.77	13.5	0.000592	1.57	LV	CELLSTATES	EC6.0	control_LMNA	12	18
ESR2	1.08	0.00376	0.375	0.255	7.69	21.7	2.4e-05	2.42	LV	CELLSTATES	EC6.0	control_LMNA	12	18
ICAM1	1.08	0.0146	0.158	0.101	6.47	16	0.000215	1.84	LV	CELLSTATES	EC6.0	control_LMNA	12	18
KMT2E-AS1	1.08	0.0497	0.0373	0.0258	4.76	11	0.00168	1.3	LV	CELLSTATES	EC6.0	control_LMNA	12	18
FAM198B-AS1	1.06	0.0399	0.13	0.0951	6.2	11.9	0.00115	1.4	LV	CELLSTATES	EC6.0	control_LMNA	12	18
SPDYE5	1.06	0.0499	0.0918	0.0573	5.85	11	0.00171	1.3	LV	CELLSTATES	EC6.0	control_LMNA	12	18
AC008937.2	1.05	0.0379	0.0661	0.0498	5.42	12.1	0.00105	1.42	LV	CELLSTATES	EC6.0	control_LMNA	12	18
AL109930.1	1.05	0.00376	1.51	0.93	9.65	21.7	2.4e-05	2.42	LV	CELLSTATES	EC6.0	control_LMNA	12	18
AL139021.1	1.04	0.0294	0.0427	0.031	4.89	13.1	0.000705	1.53	LV	CELLSTATES	EC6.0	control_LMNA	12	18
LINC02001	1.03	0.0308	0.0441	0.0346	4.93	12.8	0.000778	1.51	LV	CELLSTATES	EC6.0	control_LMNA	12	18
AF165147.1	1.02	0.0189	0.114	0.0794	6.01	14.8	0.00034	1.72	LV	CELLSTATES	EC6.0	control_LMNA	12	18
AP001439.1	1.02	0.0138	0.0577	0.0417	5.21	16.2	0.000192	1.86	LV	CELLSTATES	EC6.0	control_LMNA	12	18
CFLAR-AS1	1.02	0.0164	0.292	0.205	7.31	15.4	0.000271	1.78	LV	CELLSTATES	EC6.0	control_LMNA	12	18
DUOX1	1.02	0.0216	0.0834	0.0464	5.52	14.3	0.000418	1.67	LV	CELLSTATES	EC6.0	control_LMNA	12	18
NR2F2	1.02	0.00275	0.312	0.223	7.38	23	1.51e-05	2.56	LV	CELLSTATES	EC6.0	control_LMNA	12	18
AC010149.1	1	0.044	0.0528	0.0425	5.2	11.5	0.00135	1.36	LV	CELLSTATES	EC6.0	control_LMNA	12	18
AC107068.2	1	0.0412	0.0565	0.0351	5.13	11.8	0.0012	1.38	LV	CELLSTATES	EC6.0	control_LMNA	12	18
IER3	1	0.0497	0.0657	0.0461	5.33	11	0.00168	1.3	LV	CELLSTATES	EC6.0	control_LMNA	12	18
MIRLET7DHG	0.974	0.0461	0.0483	0.0344	5	11.3	0.00147	1.34	LV	CELLSTATES	EC6.0	control_LMNA	12	18
AC104596.1	0.971	0.0465	0.065	0.048	5.32	11.3	0.00149	1.33	LV	CELLSTATES	EC6.0	control_LMNA	12	18
RUNDC3B	0.97	0.0237	0.677	0.435	8.49	13.9	0.000489	1.63	LV	CELLSTATES	EC6.0	control_LMNA	12	18
MRI1	0.966	0.028	0.0613	0.048	5.29	13.3	0.000639	1.55	LV	CELLSTATES	EC6.0	control_LMNA	12	18
AC018616.1	0.959	0.0385	0.0883	0.0741	5.78	12	0.0011	1.41	LV	CELLSTATES	EC6.0	control_LMNA	12	18
AC009269.2	0.956	0.028	0.0714	0.0506	5.43	13.2	0.000651	1.55	LV	CELLSTATES	EC6.0	control_LMNA	12	18
AL020995.1	0.953	0.0347	0.0712	0.0509	5.45	12.4	0.000929	1.46	LV	CELLSTATES	EC6.0	control_LMNA	12	18
AC073167.1	0.947	0.0413	0.102	0.0722	5.93	11.8	0.00122	1.38	LV	CELLSTATES	EC6.0	control_LMNA	12	18
NKAIN2	0.938	0.0443	0.0424	0.0352	4.92	11.5	0.00138	1.35	LV	CELLSTATES	EC6.0	control_LMNA	12	18
KATNAL2	0.937	0.0497	0.0796	0.0578	5.56	11.1	0.00167	1.3	LV	CELLSTATES	EC6.0	control_LMNA	12	18
LAP3	0.937	0.0133	0.242	0.193	7.03	16.5	0.000176	1.88	LV	CELLSTATES	EC6.0	control_LMNA	12	18
DYSF	0.913	0.0109	0.364	0.277	7.62	17.3	0.000125	1.96	LV	CELLSTATES	EC6.0	control_LMNA	12	18
AIMP2	0.907	0.0321	0.0559	0.0411	5.16	12.7	0.000823	1.49	LV	CELLSTATES	EC6.0	control_LMNA	12	18
EMCN	0.9	0.0161	2.4	1.95	10.3	15.5	0.00026	1.79	LV	CELLSTATES	EC6.0	control_LMNA	12	18
NAGLU	0.894	0.0443	0.0632	0.04	5.17	11.5	0.00137	1.35	LV	CELLSTATES	EC6.0	control_LMNA	12	18
CHRM5	0.89	0.0378	0.054	0.0413	5.17	12.1	0.00105	1.42	LV	CELLSTATES	EC6.0	control_LMNA	12	18
MRPS16	0.886	0.0202	0.0583	0.0499	5.27	14.6	0.000371	1.69	LV	CELLSTATES	EC6.0	control_LMNA	12	18
PRICKLE1	0.876	0.0448	0.304	0.229	7.31	11.5	0.0014	1.35	LV	CELLSTATES	EC6.0	control_LMNA	12	18
LPAR6	0.87	0.00585	0.48	0.381	8.09	20	4.57e-05	2.23	LV	CELLSTATES	EC6.0	control_LMNA	12	18
AC243964.2	0.857	0.0318	0.216	0.153	6.95	12.7	0.000809	1.5	LV	CELLSTATES	EC6.0	control_LMNA	12	18
AC017101.1	0.829	0.0489	0.0853	0.065	5.72	11.1	0.00163	1.31	LV	CELLSTATES	EC6.0	control_LMNA	12	18
AC027097.2	0.829	0.0055	0.267	0.201	7.25	20.3	4.06e-05	2.26	LV	CELLSTATES	EC6.0	control_LMNA	12	18
KNOP1	0.785	0.0228	0.0972	0.0839	5.89	14.1	0.00046	1.64	LV	CELLSTATES	EC6.0	control_LMNA	12	18
MEOX1	0.784	0.0443	0.213	0.165	6.94	11.5	0.00138	1.35	LV	CELLSTATES	EC6.0	control_LMNA	12	18
LIPE	0.775	0.05	0.0702	0.0583	5.51	11	0.00173	1.3	LV	CELLSTATES	EC6.0	control_LMNA	12	18
IQCK	0.738	0.0161	0.338	0.282	7.6	15.5	0.000262	1.79	LV	CELLSTATES	EC6.0	control_LMNA	12	18
PRPF40B	0.735	0.0378	0.0853	0.0752	5.78	12.1	0.00104	1.42	LV	CELLSTATES	EC6.0	control_LMNA	12	18
TCHP	0.719	0.0239	0.141	0.121	6.41	13.9	0.000496	1.62	LV	CELLSTATES	EC6.0	control_LMNA	12	18
ZBTB20-AS5	0.708	0.0489	0.243	0.202	7.17	11.1	0.00163	1.31	LV	CELLSTATES	EC6.0	control_LMNA	12	18
TINAGL1	0.698	0.0353	0.517	0.42	8.18	12.4	0.00095	1.45	LV	CELLSTATES	EC6.0	control_LMNA	12	18
UBE2J1	0.693	0.0322	0.193	0.182	6.85	12.7	0.000829	1.49	LV	CELLSTATES	EC6.0	control_LMNA	12	18
PIGC	0.677	0.044	0.127	0.119	6.29	11.5	0.00135	1.36	LV	CELLSTATES	EC6.0	control_LMNA	12	18
HMGN3	0.667	0.0397	0.326	0.284	7.61	11.9	0.00114	1.4	LV	CELLSTATES	EC6.0	control_LMNA	12	18
CRLF3	0.66	0.0307	0.22	0.191	7.05	12.9	0.000769	1.51	LV	CELLSTATES	EC6.0	control_LMNA	12	18

## Sheet: control_PKP2
Gene	logFC	FDR	mean_exp_control	mean_exp_genotype	logCPM	F	PValue	FDR_plot	Region	annotation_level	cell_state	comparison	Observations_genotype	Observations_reference
C16orf74	3.37	0.0367	0.0235	0.00204	4.13	12.1	0.00108	1.44	LV	CELLSTATES	EC6.0	control_PKP2	6	18
AL078612.2	3.33	0.00511	0.0133	0.00178	3.91	19.5	5.51e-05	2.29	LV	CELLSTATES	EC6.0	control_PKP2	6	18
MYH6	3.29	0.00283	0.0299	0.00316	4.51	21.8	2.4e-05	2.55	LV	CELLSTATES	EC6.0	control_PKP2	6	18
HOXA-AS2	3.19	0.00659	0.0132	0.000606	3.8	18.4	8.42e-05	2.18	LV	CELLSTATES	EC6.0	control_PKP2	6	18
MSX1	2.97	0.00659	0.0129	0.00147	3.82	18.4	8.44e-05	2.18	LV	CELLSTATES	EC6.0	control_PKP2	6	18
LINC02211	2.85	0.0241	0.021	0.00331	4.21	13.6	0.000553	1.62	LV	CELLSTATES	EC6.0	control_PKP2	6	18
KCNJ1	2.83	0.0132	0.0209	0.00238	4.13	15.8	0.000231	1.88	LV	CELLSTATES	EC6.0	control_PKP2	6	18
LINC02587	2.79	0.00889	0.0162	0.0029	4.02	17.2	0.000134	2.05	LV	CELLSTATES	EC6.0	control_PKP2	6	18
SMYD1	2.77	0.015	0.02	0.0023	4.09	15.3	0.000276	1.82	LV	CELLSTATES	EC6.0	control_PKP2	6	18
FAM167B	2.68	0.00361	0.0585	0.00933	5.13	20.8	3.46e-05	2.44	LV	CELLSTATES	EC6.0	control_PKP2	6	18
Z99289.1	2.67	0.0158	0.0209	0.00393	4.23	15.2	0.000295	1.8	LV	CELLSTATES	EC6.0	control_PKP2	6	18
XKR4	2.63	0.000493	0.0564	0.0175	5.34	28.6	2.31e-06	3.31	LV	CELLSTATES	EC6.0	control_PKP2	6	18
FCN3	2.49	0.000511	0.0959	0.0141	5.65	28.2	2.6e-06	3.29	LV	CELLSTATES	EC6.0	control_PKP2	6	18
FHL5	2.45	0.0219	0.02	0.00446	4.19	14.1	0.000467	1.66	LV	CELLSTATES	EC6.0	control_PKP2	6	18
LRFN5	2.39	0.0334	0.0163	0.00485	4.09	12.4	0.000946	1.48	LV	CELLSTATES	EC6.0	control_PKP2	6	18
SEMA6B	2.35	3.2e-05	0.125	0.031	6.16	41.1	5.37e-08	4.5	LV	CELLSTATES	EC6.0	control_PKP2	6	18
AL049629.1	2.34	0.0377	0.0174	0.00511	4.07	11.9	0.00114	1.42	LV	CELLSTATES	EC6.0	control_PKP2	6	18
AC009063.2	2.3	0.0464	0.019	0.00478	4.1	11.3	0.00152	1.33	LV	CELLSTATES	EC6.0	control_PKP2	6	18
RHD	2.27	0.0026	0.0754	0.0207	5.6	22.4	1.93e-05	2.59	LV	CELLSTATES	EC6.0	control_PKP2	6	18
LINC00639	2.17	0.00669	0.135	0.0434	6.22	18.3	8.63e-05	2.17	LV	CELLSTATES	EC6.0	control_PKP2	6	18
TNFRSF14-AS1	2.15	0.0367	0.0169	0.00531	4.12	12.1	0.00108	1.44	LV	CELLSTATES	EC6.0	control_PKP2	6	18
AC093001.1	2.08	0.0195	0.0224	0.0102	4.42	14.5	0.000389	1.71	LV	CELLSTATES	EC6.0	control_PKP2	6	18
AL162718.1	2.05	0.046	0.0421	0.0118	4.82	11.3	0.0015	1.34	LV	CELLSTATES	EC6.0	control_PKP2	6	18
NEURL1	2.05	0.0229	0.0256	0.00765	4.34	13.8	0.000514	1.64	LV	CELLSTATES	EC6.0	control_PKP2	6	18
CD200	2	0.00065	0.142	0.0523	6.38	27.2	3.61e-06	3.19	LV	CELLSTATES	EC6.0	control_PKP2	6	18
TBX3	1.93	0.00341	0.0759	0.0281	5.57	21.1	3.1e-05	2.47	LV	CELLSTATES	EC6.0	control_PKP2	6	18
COL15A1	1.9	1.26e-06	0.349	0.135	7.61	56.6	1.02e-09	5.9	LV	CELLSTATES	EC6.0	control_PKP2	6	18
AC017002.5	1.88	0.00301	0.0966	0.0335	5.85	21.5	2.61e-05	2.52	LV	CELLSTATES	EC6.0	control_PKP2	6	18
ROR1	1.88	0.0251	0.0346	0.00809	4.6	13.4	0.000607	1.6	LV	CELLSTATES	EC6.0	control_PKP2	6	18
CABYR	1.87	0.02	0.0304	0.0102	4.58	14.4	0.000408	1.7	LV	CELLSTATES	EC6.0	control_PKP2	6	18
ACSM6	1.85	0.00916	0.0417	0.0175	4.97	17.1	0.000139	2.04	LV	CELLSTATES	EC6.0	control_PKP2	6	18
CEACAM1	1.85	0.000303	0.131	0.0461	6.22	30.8	1.15e-06	3.52	LV	CELLSTATES	EC6.0	control_PKP2	6	18
FLRT2	1.84	6.57e-05	0.175	0.0673	6.73	37.5	1.49e-07	4.18	LV	CELLSTATES	EC6.0	control_PKP2	6	18
GUCY1A1	1.8	0.00723	0.069	0.0293	5.54	18	9.85e-05	2.14	LV	CELLSTATES	EC6.0	control_PKP2	6	18
ADAMTS9-AS1	1.76	0.00655	0.231	0.0839	7.12	18.5	8.16e-05	2.18	LV	CELLSTATES	EC6.0	control_PKP2	6	18
C7orf69	1.76	0.00812	0.0805	0.0318	5.6	17.6	0.000115	2.09	LV	CELLSTATES	EC6.0	control_PKP2	6	18
CAVIN3	1.76	0.0223	0.0912	0.0203	5.58	14	0.000483	1.65	LV	CELLSTATES	EC6.0	control_PKP2	6	18
RPS6KL1	1.76	0.0183	0.0281	0.011	4.53	14.7	0.000356	1.74	LV	CELLSTATES	EC6.0	control_PKP2	6	18
AL450998.2	1.74	0.0195	0.0293	0.0132	4.59	14.5	0.000387	1.71	LV	CELLSTATES	EC6.0	control_PKP2	6	18
LINC01317	1.73	0.0369	0.063	0.027	5.4	12	0.00111	1.43	LV	CELLSTATES	EC6.0	control_PKP2	6	18
HRH1	1.72	0.00341	0.0961	0.0365	5.84	21.1	3.1e-05	2.47	LV	CELLSTATES	EC6.0	control_PKP2	6	18
HS3ST1	1.72	0.000182	0.0797	0.0335	5.65	32.9	5.83e-07	3.74	LV	CELLSTATES	EC6.0	control_PKP2	6	18
FIRRE	1.7	0.0254	0.0407	0.0165	4.88	13.3	0.00063	1.6	LV	CELLSTATES	EC6.0	control_PKP2	6	18
AC025165.1	1.69	0.0302	0.0385	0.0158	4.87	12.7	0.000809	1.52	LV	CELLSTATES	EC6.0	control_PKP2	6	18
PLAU	1.68	0.0152	0.0403	0.0161	4.89	15.3	0.000281	1.82	LV	CELLSTATES	EC6.0	control_PKP2	6	18
EPHA3	1.67	0.0259	0.0325	0.0136	4.7	13.2	0.000658	1.59	LV	CELLSTATES	EC6.0	control_PKP2	6	18
IER5L	1.67	0.0254	0.0377	0.0155	4.77	13.3	0.000631	1.6	LV	CELLSTATES	EC6.0	control_PKP2	6	18
TM4SF1	1.65	0.00267	0.313	0.0995	7.49	22.2	2.03e-05	2.57	LV	CELLSTATES	EC6.0	control_PKP2	6	18
AC100803.3	1.64	0.027	0.0451	0.0197	5	13.1	0.000692	1.57	LV	CELLSTATES	EC6.0	control_PKP2	6	18
PTGER4	1.63	0.0141	0.0546	0.0242	5.22	15.6	0.000252	1.85	LV	CELLSTATES	EC6.0	control_PKP2	6	18
TM4SF18	1.62	0.000363	0.161	0.0714	6.56	29.8	1.54e-06	3.44	LV	CELLSTATES	EC6.0	control_PKP2	6	18
FSD2	1.61	0.0165	0.0451	0.0143	4.93	15	0.000314	1.78	LV	CELLSTATES	EC6.0	control_PKP2	6	18
GUCY1B1	1.61	0.0259	0.0338	0.0161	4.76	13.2	0.000656	1.59	LV	CELLSTATES	EC6.0	control_PKP2	6	18
LURAP1L-AS1	1.6	0.0356	0.0389	0.0139	4.8	12.2	0.00103	1.45	LV	CELLSTATES	EC6.0	control_PKP2	6	18
AL354733.3	1.59	0.0288	0.0533	0.0218	5.15	12.9	0.000757	1.54	LV	CELLSTATES	EC6.0	control_PKP2	6	18
RHBDD3	1.57	0.0323	0.0485	0.0181	5.01	12.5	0.000908	1.49	LV	CELLSTATES	EC6.0	control_PKP2	6	18
AC112487.1	1.56	0.00528	0.136	0.0677	6.37	19.3	5.98e-05	2.28	LV	CELLSTATES	EC6.0	control_PKP2	6	18
DYSF	1.55	6.95e-05	0.364	0.154	7.69	36.8	1.81e-07	4.16	LV	CELLSTATES	EC6.0	control_PKP2	6	18
TNFSF10	1.55	0.0112	0.218	0.0942	6.97	16.4	0.000181	1.95	LV	CELLSTATES	EC6.0	control_PKP2	6	18
RBM20	1.53	0.00768	0.119	0.0377	6.09	17.8	0.000106	2.11	LV	CELLSTATES	EC6.0	control_PKP2	6	18
SLC25A21	1.52	0.00529	0.13	0.0618	6.35	19.2	6.1e-05	2.28	LV	CELLSTATES	EC6.0	control_PKP2	6	18
SPAG1	1.52	0.00817	0.0754	0.0374	5.63	17.5	0.000116	2.09	LV	CELLSTATES	EC6.0	control_PKP2	6	18
AC093801.1	1.51	0.0104	0.0801	0.0427	5.71	16.7	0.000164	1.98	LV	CELLSTATES	EC6.0	control_PKP2	6	18
TCTEX1D1	1.5	0.000647	0.188	0.0833	6.76	27.3	3.54e-06	3.19	LV	CELLSTATES	EC6.0	control_PKP2	6	18
KITLG	1.49	0.0014	0.189	0.0931	6.82	24.4	9.34e-06	2.85	LV	CELLSTATES	EC6.0	control_PKP2	6	18
ADAM23	1.48	0.014	0.137	0.0508	6.27	15.6	0.000249	1.85	LV	CELLSTATES	EC6.0	control_PKP2	6	18
C11orf96	1.48	0.0403	0.0624	0.0343	5.45	11.7	0.00125	1.39	LV	CELLSTATES	EC6.0	control_PKP2	6	18
RAB32	1.47	0.0322	0.0446	0.0222	5.02	12.5	0.000903	1.49	LV	CELLSTATES	EC6.0	control_PKP2	6	18
FAM198B	1.46	0.00866	0.208	0.101	6.93	17.3	0.000127	2.06	LV	CELLSTATES	EC6.0	control_PKP2	6	18
AP001439.1	1.45	0.00433	0.0577	0.0279	5.32	20.1	4.34e-05	2.36	LV	CELLSTATES	EC6.0	control_PKP2	6	18
CDH13	1.45	0.00818	1.33	0.653	9.5	17.5	0.000118	2.09	LV	CELLSTATES	EC6.0	control_PKP2	6	18
PPFIA3	1.45	0.0231	0.0412	0.0174	4.88	13.8	0.000524	1.64	LV	CELLSTATES	EC6.0	control_PKP2	6	18
MAGI1-AS1	1.43	0.0183	0.0748	0.0386	5.61	14.7	0.000357	1.74	LV	CELLSTATES	EC6.0	control_PKP2	6	18
MIR4435-2HG	1.42	0.00528	0.329	0.169	7.55	19.3	5.95e-05	2.28	LV	CELLSTATES	EC6.0	control_PKP2	6	18
MT-ND3	1.42	0.02	0.27	0.114	7.43	14.4	0.000408	1.7	LV	CELLSTATES	EC6.0	control_PKP2	6	18
EMCN	1.41	3.2e-05	2.4	1.22	10.4	41.1	5.39e-08	4.5	LV	CELLSTATES	EC6.0	control_PKP2	6	18
ZNF608	1.41	0.00282	0.231	0.13	7.11	21.9	2.32e-05	2.55	LV	CELLSTATES	EC6.0	control_PKP2	6	18
TIMP1	1.39	0.023	0.0973	0.0325	5.8	13.8	0.000522	1.64	LV	CELLSTATES	EC6.0	control_PKP2	6	18
AC023590.1	1.38	0.0059	0.0752	0.0418	5.68	18.8	7.26e-05	2.23	LV	CELLSTATES	EC6.0	control_PKP2	6	18
AC023421.2	1.37	0.0302	0.0347	0.0168	4.75	12.8	0.000807	1.52	LV	CELLSTATES	EC6.0	control_PKP2	6	18
BAALC	1.36	0.0106	0.0484	0.0276	5.16	16.6	0.000171	1.97	LV	CELLSTATES	EC6.0	control_PKP2	6	18
DACH1	1.36	0.000937	0.53	0.267	8.25	25.8	5.75e-06	3.03	LV	CELLSTATES	EC6.0	control_PKP2	6	18
FADS3	1.36	0.048	0.126	0.0511	6.16	11.2	0.0016	1.32	LV	CELLSTATES	EC6.0	control_PKP2	6	18
AC005550.2	1.35	0.000749	0.102	0.0551	6.04	26.7	4.29e-06	3.13	LV	CELLSTATES	EC6.0	control_PKP2	6	18
MPPED2	1.35	0.0208	0.0968	0.0448	5.88	14.2	0.000435	1.68	LV	CELLSTATES	EC6.0	control_PKP2	6	18
FP236383.1	1.34	0.0333	0.244	0.137	7.11	12.4	0.00094	1.48	LV	CELLSTATES	EC6.0	control_PKP2	6	18
KLHL4	1.34	0.00866	0.071	0.0453	5.68	17.3	0.000128	2.06	LV	CELLSTATES	EC6.0	control_PKP2	6	18
PKP4-AS1	1.33	0.0288	0.0463	0.0226	5.1	12.9	0.000757	1.54	LV	CELLSTATES	EC6.0	control_PKP2	6	18
AF165147.1	1.32	0.0111	0.114	0.0559	6.14	16.4	0.00018	1.95	LV	CELLSTATES	EC6.0	control_PKP2	6	18
ISM1	1.31	0.0173	0.0979	0.0568	5.97	14.9	0.000333	1.76	LV	CELLSTATES	EC6.0	control_PKP2	6	18
AL606489.1	1.3	0.0454	0.0619	0.0344	5.36	11.4	0.00146	1.34	LV	CELLSTATES	EC6.0	control_PKP2	6	18
PLK2	1.3	0.0316	0.155	0.071	6.59	12.6	0.000868	1.5	LV	CELLSTATES	EC6.0	control_PKP2	6	18
C4orf19	1.28	0.0251	0.0865	0.0429	5.78	13.4	0.000608	1.6	LV	CELLSTATES	EC6.0	control_PKP2	6	18
COL4A2	1.27	0.00361	0.735	0.368	8.62	20.7	3.52e-05	2.44	LV	CELLSTATES	EC6.0	control_PKP2	6	18
AC006160.1	1.26	0.0105	0.137	0.0781	6.38	16.6	0.000168	1.98	LV	CELLSTATES	EC6.0	control_PKP2	6	18
CYTOR	1.25	0.0241	0.093	0.0496	5.89	13.6	0.000556	1.62	LV	CELLSTATES	EC6.0	control_PKP2	6	18
FABP4	1.21	0.0361	0.363	0.155	7.71	12.1	0.00105	1.44	LV	CELLSTATES	EC6.0	control_PKP2	6	18
GRB14	1.19	0.0482	0.0609	0.0395	5.46	11.1	0.00161	1.32	LV	CELLSTATES	EC6.0	control_PKP2	6	18
RASSF9	1.19	0.0134	0.0842	0.0552	5.85	15.8	0.000234	1.87	LV	CELLSTATES	EC6.0	control_PKP2	6	18
ADAMTS9	1.17	0.0309	1.89	1.03	10.1	12.7	0.000842	1.51	LV	CELLSTATES	EC6.0	control_PKP2	6	18
CCDC85B	1.16	0.0303	0.131	0.0632	6.26	12.7	0.000819	1.52	LV	CELLSTATES	EC6.0	control_PKP2	6	18
PLCL1	1.16	0.0125	0.133	0.0829	6.42	16	0.000211	1.9	LV	CELLSTATES	EC6.0	control_PKP2	6	18
RASGRP3	1.16	0.00856	0.286	0.202	7.46	17.4	0.000124	2.07	LV	CELLSTATES	EC6.0	control_PKP2	6	18
PTP4A3	1.15	0.027	0.113	0.0548	6.12	13.1	0.000692	1.57	LV	CELLSTATES	EC6.0	control_PKP2	6	18
SOX4	1.15	0.0138	0.1	0.0592	5.97	15.6	0.000246	1.86	LV	CELLSTATES	EC6.0	control_PKP2	6	18
ST8SIA4	1.15	0.027	0.131	0.0845	6.38	13.1	0.000687	1.57	LV	CELLSTATES	EC6.0	control_PKP2	6	18
AGBL5	1.13	0.0253	0.101	0.0536	5.93	13.4	0.000619	1.6	LV	CELLSTATES	EC6.0	control_PKP2	6	18
TRDMT1	1.12	0.035	0.0557	0.0409	5.43	12.2	0.00101	1.46	LV	CELLSTATES	EC6.0	control_PKP2	6	18
NARS	1.11	0.0446	0.0552	0.0308	5.29	11.4	0.00144	1.35	LV	CELLSTATES	EC6.0	control_PKP2	6	18
CHSY3	1.1	0.0274	0.179	0.111	6.8	13.1	0.000706	1.56	LV	CELLSTATES	EC6.0	control_PKP2	6	18
LAP3	1.1	0.0206	0.242	0.159	7.16	14.3	0.00043	1.69	LV	CELLSTATES	EC6.0	control_PKP2	6	18
AL157871.4	1.09	0.0444	0.341	0.205	7.67	11.4	0.00142	1.35	LV	CELLSTATES	EC6.0	control_PKP2	6	18
IGFBP7	1.09	0.0106	1.17	0.626	9.42	16.5	0.000171	1.97	LV	CELLSTATES	EC6.0	control_PKP2	6	18
LIPE	1.09	0.0241	0.0702	0.0418	5.62	13.6	0.000562	1.62	LV	CELLSTATES	EC6.0	control_PKP2	6	18
MEOX1	1.09	0.0138	0.213	0.133	7.05	15.6	0.000245	1.86	LV	CELLSTATES	EC6.0	control_PKP2	6	18
SLC3A2	1.09	0.025	0.111	0.0657	6.14	13.5	0.000595	1.6	LV	CELLSTATES	EC6.0	control_PKP2	6	18
COL4A1	1.07	0.0316	0.437	0.239	7.91	12.6	0.00087	1.5	LV	CELLSTATES	EC6.0	control_PKP2	6	18
GIMAP7	1.07	0.00953	0.325	0.169	7.57	16.9	0.000148	2.02	LV	CELLSTATES	EC6.0	control_PKP2	6	18
NDST1	1.07	0.0119	0.112	0.0664	6.1	16.2	0.000196	1.92	LV	CELLSTATES	EC6.0	control_PKP2	6	18
DAPK3	1.06	0.0259	0.0816	0.0496	5.78	13.3	0.000651	1.59	LV	CELLSTATES	EC6.0	control_PKP2	6	18
KNOP1	1.06	0.02	0.0972	0.0583	5.98	14.4	0.000407	1.7	LV	CELLSTATES	EC6.0	control_PKP2	6	18
LRRC8B	1.05	0.0203	0.0885	0.0596	5.89	14.3	0.000418	1.69	LV	CELLSTATES	EC6.0	control_PKP2	6	18
RFC3	1.04	0.00179	0.151	0.106	6.59	23.6	1.26e-05	2.75	LV	CELLSTATES	EC6.0	control_PKP2	6	18
RWDD1	1.03	0.04	0.0668	0.046	5.57	11.8	0.00123	1.4	LV	CELLSTATES	EC6.0	control_PKP2	6	18
AP000787.1	1.02	0.00681	0.156	0.0988	6.61	18.3	8.83e-05	2.17	LV	CELLSTATES	EC6.0	control_PKP2	6	18
RDH10-AS1	1.02	0.0288	0.537	0.323	8.27	12.9	0.000748	1.54	LV	CELLSTATES	EC6.0	control_PKP2	6	18
SNTB1	1.02	0.0489	0.145	0.106	6.54	11.1	0.00165	1.31	LV	CELLSTATES	EC6.0	control_PKP2	6	18
UGCG	1.02	0.0367	0.204	0.138	6.94	12.1	0.00108	1.44	LV	CELLSTATES	EC6.0	control_PKP2	6	18
VSIR	1	0.0302	0.122	0.0706	6.31	12.7	0.000813	1.52	LV	CELLSTATES	EC6.0	control_PKP2	6	18
PNKP	0.994	0.0498	0.12	0.0783	6.26	11	0.0017	1.3	LV	CELLSTATES	EC6.0	control_PKP2	6	18
LPAR6	0.992	0.00694	0.48	0.307	8.21	18.2	9.17e-05	2.16	LV	CELLSTATES	EC6.0	control_PKP2	6	18
PIK3C2B	0.991	0.00552	0.243	0.176	7.24	19	6.54e-05	2.26	LV	CELLSTATES	EC6.0	control_PKP2	6	18
SLC12A2	0.991	0.0293	0.168	0.122	6.74	12.9	0.000773	1.53	LV	CELLSTATES	EC6.0	control_PKP2	6	18
GPRC5B	0.981	0.046	0.167	0.11	6.69	11.3	0.00149	1.34	LV	CELLSTATES	EC6.0	control_PKP2	6	18
IQCK	0.976	0.00792	0.338	0.22	7.7	17.7	0.000111	2.1	LV	CELLSTATES	EC6.0	control_PKP2	6	18
ARHGAP23	0.963	0.0204	0.127	0.0847	6.34	14.3	0.000422	1.69	LV	CELLSTATES	EC6.0	control_PKP2	6	18
PPM1H	0.963	0.0253	0.131	0.0972	6.43	13.4	0.000618	1.6	LV	CELLSTATES	EC6.0	control_PKP2	6	18
CALCRL	0.951	0.0479	2.53	1.76	10.5	11.2	0.00159	1.32	LV	CELLSTATES	EC6.0	control_PKP2	6	18
RELL1	0.943	0.0345	0.175	0.112	6.75	12.3	0.000991	1.46	LV	CELLSTATES	EC6.0	control_PKP2	6	18
COPS6	0.937	0.0398	0.0823	0.0505	5.74	11.8	0.00122	1.4	LV	CELLSTATES	EC6.0	control_PKP2	6	18
RGS3	0.914	0.0243	0.136	0.0979	6.49	13.6	0.000574	1.61	LV	CELLSTATES	EC6.0	control_PKP2	6	18
MAMLD1	0.912	0.0466	0.156	0.118	6.67	11.3	0.00153	1.33	LV	CELLSTATES	EC6.0	control_PKP2	6	18
PRCP	0.908	0.013	0.327	0.233	7.64	15.9	0.000221	1.89	LV	CELLSTATES	EC6.0	control_PKP2	6	18
BCL2L14	0.898	0.0306	0.138	0.0891	6.43	12.7	0.000831	1.51	LV	CELLSTATES	EC6.0	control_PKP2	6	18
SON	0.862	0.00723	0.775	0.563	8.9	18	9.87e-05	2.14	LV	CELLSTATES	EC6.0	control_PKP2	6	18
CALD1	0.857	0.00528	0.791	0.527	8.89	19.3	5.84e-05	2.28	LV	CELLSTATES	EC6.0	control_PKP2	6	18
ITGA1	0.852	0.0227	0.755	0.577	8.81	13.9	0.000503	1.64	LV	CELLSTATES	EC6.0	control_PKP2	6	18
ST3GAL6	0.851	0.0241	0.213	0.16	7.06	13.6	0.000562	1.62	LV	CELLSTATES	EC6.0	control_PKP2	6	18
CLIC5	0.843	0.0219	1.27	0.872	9.54	14.1	0.000468	1.66	LV	CELLSTATES	EC6.0	control_PKP2	6	18
A2M	0.837	0.046	1.26	0.933	9.57	11.3	0.0015	1.34	LV	CELLSTATES	EC6.0	control_PKP2	6	18
MEF2C	0.837	0.0247	1.48	1.04	9.81	13.5	0.000587	1.61	LV	CELLSTATES	EC6.0	control_PKP2	6	18
IL15	0.834	0.0288	0.282	0.201	7.41	12.9	0.000745	1.54	LV	CELLSTATES	EC6.0	control_PKP2	6	18
NR2F2	0.815	0.0404	0.312	0.245	7.58	11.7	0.00125	1.39	LV	CELLSTATES	EC6.0	control_PKP2	6	18
PSMD7	0.809	0.042	0.114	0.0779	6.19	11.6	0.00133	1.38	LV	CELLSTATES	EC6.0	control_PKP2	6	18
CDC37	0.804	0.0241	0.403	0.242	7.95	13.6	0.000563	1.62	LV	CELLSTATES	EC6.0	control_PKP2	6	18
ZNRF1	0.795	0.0251	0.168	0.128	6.76	13.4	0.000603	1.6	LV	CELLSTATES	EC6.0	control_PKP2	6	18
PHACTR2	0.794	0.0322	0.659	0.476	8.63	12.5	0.000899	1.49	LV	CELLSTATES	EC6.0	control_PKP2	6	18
NRP1	0.773	0.0235	1.79	1.41	10.1	13.7	0.000537	1.63	LV	CELLSTATES	EC6.0	control_PKP2	6	18
RAMP3	0.744	0.0371	1.35	0.966	9.68	12	0.00112	1.43	LV	CELLSTATES	EC6.0	control_PKP2	6	18
KIFC3	0.736	0.0428	0.256	0.201	7.35	11.5	0.00136	1.37	LV	CELLSTATES	EC6.0	control_PKP2	6	18
ROBO4	0.735	0.0406	0.26	0.208	7.36	11.7	0.00126	1.39	LV	CELLSTATES	EC6.0	control_PKP2	6	18
MAGI1	0.708	0.0321	1.64	1.36	9.94	12.5	0.00089	1.49	LV	CELLSTATES	EC6.0	control_PKP2	6	18
ELK3	0.667	0.049	0.743	0.67	8.79	11.1	0.00167	1.31	LV	CELLSTATES	EC6.0	control_PKP2	6	18

## Sheet: control_PVneg
Gene	logFC	FDR	mean_exp_control	mean_exp_genotype	logCPM	F	PValue	FDR_plot	Region	annotation_level	cell_state	comparison	Observations_genotype	Observations_reference
MYH6	3.5	0.000979	0.0299	0.00183	4.4	29.1	1.74e-06	3.01	LV	CELLSTATES	EC6.0	control_PVneg	8	18
C16orf74	3.46	0.0231	0.0235	0.00181	4.04	14.9	0.000321	1.64	LV	CELLSTATES	EC6.0	control_PVneg	8	18
PLA2G2A	3	0.0217	0.0233	0.00147	4.12	15.2	0.000283	1.66	LV	CELLSTATES	EC6.0	control_PVneg	8	18
WDR86	2.84	0.00462	0.0162	0.00311	4.03	21.6	2.39e-05	2.34	LV	CELLSTATES	EC6.0	control_PVneg	8	18
ADORA2A-AS1	2.8	0.0246	0.013	0.00145	3.77	14.7	0.00035	1.61	LV	CELLSTATES	EC6.0	control_PVneg	8	18
AC100803.3	2.55	0.00101	0.0451	0.0108	4.83	28.4	2.22e-06	2.99	LV	CELLSTATES	EC6.0	control_PVneg	8	18
AC093001.1	2.47	0.00376	0.0224	0.00898	4.36	22.6	1.64e-05	2.43	LV	CELLSTATES	EC6.0	control_PVneg	8	18
CCL2	2.43	0.00446	0.0625	0.0107	5.19	22	2.05e-05	2.35	LV	CELLSTATES	EC6.0	control_PVneg	8	18
KLHL31	2.38	0.0224	0.0199	0.0035	4.1	15	0.000302	1.65	LV	CELLSTATES	EC6.0	control_PVneg	8	18
MIR133A1HG	2.3	0.0347	0.022	0.00513	4.09	13.1	0.000671	1.46	LV	CELLSTATES	EC6.0	control_PVneg	8	18
LRRTM3	2.29	0.0185	0.0307	0.00469	4.48	15.8	0.000225	1.73	LV	CELLSTATES	EC6.0	control_PVneg	8	18
ARL4D	2.26	0.00464	0.0572	0.011	5.04	21.4	2.59e-05	2.33	LV	CELLSTATES	EC6.0	control_PVneg	8	18
NDUFA4L2	2.22	0.0328	0.0177	0.00145	3.79	13.4	0.000604	1.48	LV	CELLSTATES	EC6.0	control_PVneg	8	18
FHL5	2.2	0.0405	0.02	0.00604	4.13	12.4	0.000916	1.39	LV	CELLSTATES	EC6.0	control_PVneg	8	18
SERPINE3	2.13	0.0065	0.0275	0.00816	4.4	19.9	4.41e-05	2.19	LV	CELLSTATES	EC6.0	control_PVneg	8	18
NOV	2.06	0.0345	0.0618	0.0227	5.26	13.1	0.000666	1.46	LV	CELLSTATES	EC6.0	control_PVneg	8	18
NPIPB2	1.94	0.0408	0.016	0.00507	3.99	12.4	0.000929	1.39	LV	CELLSTATES	EC6.0	control_PVneg	8	18
FAM167B	1.91	0.0284	0.0585	0.0138	5.12	13.9	0.000479	1.55	LV	CELLSTATES	EC6.0	control_PVneg	8	18
HS3ST1	1.91	0.000134	0.0797	0.0359	5.56	39.3	7.56e-08	3.87	LV	CELLSTATES	EC6.0	control_PVneg	8	18
FHL2	1.88	0.00097	0.293	0.0807	7.3	29.6	1.49e-06	3.01	LV	CELLSTATES	EC6.0	control_PVneg	8	18
AC011511.2	1.8	0.00187	0.0836	0.0352	5.66	26	5.04e-06	2.73	LV	CELLSTATES	EC6.0	control_PVneg	8	18
S100A6	1.79	0.00873	0.341	0.123	7.49	18.6	7.37e-05	2.06	LV	CELLSTATES	EC6.0	control_PVneg	8	18
AC078778.1	1.77	0.0248	0.0265	0.00977	4.38	14.5	0.000368	1.61	LV	CELLSTATES	EC6.0	control_PVneg	8	18
EMP3	1.77	0.0132	0.156	0.0569	6.36	17	0.000138	1.88	LV	CELLSTATES	EC6.0	control_PVneg	8	18
CNTNAP5	1.76	0.0451	0.0237	0.00672	4.23	11.9	0.00111	1.35	LV	CELLSTATES	EC6.0	control_PVneg	8	18
AC125793.1	1.72	0.0199	0.0478	0.0203	4.97	15.5	0.000252	1.7	LV	CELLSTATES	EC6.0	control_PVneg	8	18
CCDC196	1.67	0.0287	0.033	0.0124	4.6	13.8	0.000494	1.54	LV	CELLSTATES	EC6.0	control_PVneg	8	18
AC087482.1	1.63	0.0365	0.0296	0.0137	4.56	12.9	0.000744	1.44	LV	CELLSTATES	EC6.0	control_PVneg	8	18
TSPO	1.62	0.0246	0.0549	0.0143	5.05	14.6	0.000355	1.61	LV	CELLSTATES	EC6.0	control_PVneg	8	18
AC017002.5	1.61	0.00691	0.0966	0.0492	5.82	19.7	4.91e-05	2.16	LV	CELLSTATES	EC6.0	control_PVneg	8	18
PAX8	1.61	0.0155	0.0497	0.03	5.14	16.4	0.000171	1.81	LV	CELLSTATES	EC6.0	control_PVneg	8	18
WFDC1	1.61	0.0254	0.0373	0.0201	4.77	14.3	0.000401	1.59	LV	CELLSTATES	EC6.0	control_PVneg	8	18
AC098613.1	1.58	0.0412	0.0336	0.0137	4.51	12.3	0.000948	1.38	LV	CELLSTATES	EC6.0	control_PVneg	8	18
TRDN-AS1	1.58	0.0254	0.089	0.0346	5.67	14.3	0.000407	1.59	LV	CELLSTATES	EC6.0	control_PVneg	8	18
AC023421.2	1.52	0.0177	0.0347	0.0142	4.68	15.9	0.000211	1.75	LV	CELLSTATES	EC6.0	control_PVneg	8	18
LATS2-AS1	1.44	0.0405	0.0368	0.0194	4.83	12.4	0.000909	1.39	LV	CELLSTATES	EC6.0	control_PVneg	8	18
ICAM1	1.43	0.00163	0.158	0.0874	6.54	26.6	4.08e-06	2.79	LV	CELLSTATES	EC6.0	control_PVneg	8	18
ZNF385D-AS1	1.43	0.0256	0.0415	0.0284	4.89	14.3	0.000412	1.59	LV	CELLSTATES	EC6.0	control_PVneg	8	18
C4orf19	1.42	0.0105	0.0865	0.0434	5.71	17.8	9.83e-05	1.98	LV	CELLSTATES	EC6.0	control_PVneg	8	18
CLIC1	1.41	0.0347	0.135	0.0594	6.21	13.1	0.000676	1.46	LV	CELLSTATES	EC6.0	control_PVneg	8	18
MEIS2	1.41	0.0361	0.16	0.0871	6.6	13	0.000711	1.44	LV	CELLSTATES	EC6.0	control_PVneg	8	18
RYR2	1.41	0.0199	0.679	0.356	8.62	15.5	0.000252	1.7	LV	CELLSTATES	EC6.0	control_PVneg	8	18
AC023590.1	1.4	0.00757	0.0752	0.042	5.64	19.3	5.62e-05	2.12	LV	CELLSTATES	EC6.0	control_PVneg	8	18
ADAMTS9-AS1	1.4	0.0418	0.231	0.134	7.12	12.2	0.000979	1.38	LV	CELLSTATES	EC6.0	control_PVneg	8	18
TM4SF18	1.4	0.00328	0.161	0.104	6.54	23.8	1.07e-05	2.48	LV	CELLSTATES	EC6.0	control_PVneg	8	18
PTP4A3	1.38	0.00532	0.113	0.0614	6.04	20.8	3.17e-05	2.27	LV	CELLSTATES	EC6.0	control_PVneg	8	18
AP001021.2	1.32	0.026	0.0646	0.0367	5.42	14.2	0.000425	1.58	LV	CELLSTATES	EC6.0	control_PVneg	8	18
C7orf69	1.32	0.034	0.0805	0.0433	5.61	13.2	0.000642	1.47	LV	CELLSTATES	EC6.0	control_PVneg	8	18
CACNB2	1.3	0.00467	0.139	0.0793	6.4	21.3	2.64e-05	2.33	LV	CELLSTATES	EC6.0	control_PVneg	8	18
AC005699.1	1.29	0.0405	0.524	0.345	8.11	12.4	0.000908	1.39	LV	CELLSTATES	EC6.0	control_PVneg	8	18
ENO1	1.27	0.0397	0.0997	0.0586	5.79	12.5	0.000871	1.4	LV	CELLSTATES	EC6.0	control_PVneg	8	18
MYBPC3	1.25	0.00543	0.163	0.104	6.58	20.7	3.29e-05	2.27	LV	CELLSTATES	EC6.0	control_PVneg	8	18
MEGF11	1.24	0.0248	0.0589	0.031	5.28	14.6	0.000365	1.61	LV	CELLSTATES	EC6.0	control_PVneg	8	18
TM4SF1	1.24	0.0251	0.313	0.202	7.52	14.4	0.000391	1.6	LV	CELLSTATES	EC6.0	control_PVneg	8	18
CDH12	1.23	0.0172	0.145	0.112	6.49	16.1	0.000196	1.76	LV	CELLSTATES	EC6.0	control_PVneg	8	18
TMEM208	1.21	0.05	0.0454	0.0213	4.99	11.6	0.00127	1.3	LV	CELLSTATES	EC6.0	control_PVneg	8	18
TSTA3	1.21	0.0167	0.0661	0.0453	5.37	16.2	0.000189	1.78	LV	CELLSTATES	EC6.0	control_PVneg	8	18
AC026704.1	1.2	0.0178	0.0609	0.0398	5.41	15.9	0.000213	1.75	LV	CELLSTATES	EC6.0	control_PVneg	8	18
ELP6	1.2	0.0376	0.0699	0.0498	5.39	12.7	0.000795	1.43	LV	CELLSTATES	EC6.0	control_PVneg	8	18
AIMP2	1.19	0.0328	0.0559	0.0354	5.26	13.4	0.000607	1.48	LV	CELLSTATES	EC6.0	control_PVneg	8	18
CYC1	1.19	0.0208	0.0747	0.0356	5.54	15.3	0.00027	1.68	LV	CELLSTATES	EC6.0	control_PVneg	8	18
SOX4	1.17	0.0244	0.1	0.0602	5.94	14.7	0.000345	1.61	LV	CELLSTATES	EC6.0	control_PVneg	8	18
TUBB	1.17	0.0423	0.155	0.0914	6.36	12.2	0.00101	1.37	LV	CELLSTATES	EC6.0	control_PVneg	8	18
TCF15	1.16	0.0223	0.17	0.125	6.63	15.1	0.000295	1.65	LV	CELLSTATES	EC6.0	control_PVneg	8	18
TNNT2	1.16	0.00875	0.308	0.18	7.51	18.5	7.48e-05	2.06	LV	CELLSTATES	EC6.0	control_PVneg	8	18
TTN	1.16	0.00624	0.54	0.348	8.27	20.2	3.98e-05	2.2	LV	CELLSTATES	EC6.0	control_PVneg	8	18
MRPS16	1.1	0.0226	0.0583	0.0441	5.33	15	0.00031	1.65	LV	CELLSTATES	EC6.0	control_PVneg	8	18
TINAGL1	1.09	0.00328	0.517	0.368	8.2	23.6	1.14e-05	2.48	LV	CELLSTATES	EC6.0	control_PVneg	8	18
TUBA1B	1.09	0.0261	0.269	0.201	7.21	14.2	0.000431	1.58	LV	CELLSTATES	EC6.0	control_PVneg	8	18
AC092574.2	1.08	0.0457	0.108	0.0769	6.09	11.9	0.00113	1.34	LV	CELLSTATES	EC6.0	control_PVneg	8	18
TXNDC9	1.08	0.0378	0.0603	0.0393	5.36	12.7	0.000806	1.42	LV	CELLSTATES	EC6.0	control_PVneg	8	18
OTUD6B-AS1	1.06	0.0352	0.0624	0.0405	5.39	13.1	0.000688	1.45	LV	CELLSTATES	EC6.0	control_PVneg	8	18
CHRM5	1.05	0.0412	0.054	0.0372	5.26	12.3	0.000945	1.38	LV	CELLSTATES	EC6.0	control_PVneg	8	18
LPAR6	1.05	0.00493	0.48	0.373	8.18	21.1	2.84e-05	2.31	LV	CELLSTATES	EC6.0	control_PVneg	8	18
SNCG	1.04	0.0299	0.175	0.145	6.73	13.7	0.000532	1.52	LV	CELLSTATES	EC6.0	control_PVneg	8	18
A2M	1.03	0.0284	1.26	1.11	9.52	13.9	0.000478	1.55	LV	CELLSTATES	EC6.0	control_PVneg	8	18
ESR2	0.979	0.0205	0.375	0.313	7.85	15.4	0.000265	1.69	LV	CELLSTATES	EC6.0	control_PVneg	8	18
CFLAR-AS1	0.954	0.0372	0.292	0.235	7.45	12.7	0.000783	1.43	LV	CELLSTATES	EC6.0	control_PVneg	8	18
M6PR	0.951	0.0167	0.077	0.0616	5.69	16.2	0.000187	1.78	LV	CELLSTATES	EC6.0	control_PVneg	8	18
RPLP0	0.937	0.0471	0.144	0.121	6.41	11.8	0.00118	1.33	LV	CELLSTATES	EC6.0	control_PVneg	8	18
ADGRG2	0.925	0.0462	0.0798	0.0587	5.72	11.9	0.00114	1.34	LV	CELLSTATES	EC6.0	control_PVneg	8	18
CPLX1	0.925	0.0382	0.174	0.148	6.87	12.6	0.00083	1.42	LV	CELLSTATES	EC6.0	control_PVneg	8	18
SPAG16	0.913	0.0433	0.0858	0.065	5.89	12.1	0.00104	1.36	LV	CELLSTATES	EC6.0	control_PVneg	8	18
EMCN	0.911	0.00493	2.4	2.11	10.4	21.1	2.87e-05	2.31	LV	CELLSTATES	EC6.0	control_PVneg	8	18
COMMD2	0.897	0.0439	0.0841	0.0632	5.75	12	0.00107	1.36	LV	CELLSTATES	EC6.0	control_PVneg	8	18
AC004594.1	0.889	0.0254	0.337	0.271	7.65	14.3	0.000405	1.59	LV	CELLSTATES	EC6.0	control_PVneg	8	18
BCL2L14	0.866	0.0223	0.138	0.11	6.42	15.1	0.000295	1.65	LV	CELLSTATES	EC6.0	control_PVneg	8	18
AL109930.1	0.842	0.0372	1.51	1.25	9.83	12.8	0.000771	1.43	LV	CELLSTATES	EC6.0	control_PVneg	8	18
HMGN3	0.826	0.0299	0.326	0.269	7.68	13.7	0.000529	1.52	LV	CELLSTATES	EC6.0	control_PVneg	8	18
SEMA6A-AS1	0.822	0.0344	0.414	0.371	8.01	13.1	0.000662	1.46	LV	CELLSTATES	EC6.0	control_PVneg	8	18
AP000787.1	0.821	0.0451	0.156	0.127	6.62	12	0.0011	1.35	LV	CELLSTATES	EC6.0	control_PVneg	8	18

## Sheet: control_RBM20
Gene	logFC	FDR	mean_exp_control	mean_exp_genotype	logCPM	F	PValue	FDR_plot	Region	annotation_level	cell_state	comparison	Observations_genotype	Observations_reference
CXCL10	4.27	0.0141	0.0565	0.00332	5.16	16	0.0002	1.85	LV	CELLSTATES	EC6.0	control_RBM20	8	18
IDO1	3.2	0.0185	0.0236	0.00274	4.22	14.9	0.000308	1.73	LV	CELLSTATES	EC6.0	control_RBM20	8	18
LINC02360	3.14	6.42e-05	0.0823	0.013	5.47	37.9	1.08e-07	4.19	LV	CELLSTATES	EC6.0	control_RBM20	8	18
INHBA	3.05	0.0252	0.013	0.00158	3.74	13.9	0.000486	1.6	LV	CELLSTATES	EC6.0	control_RBM20	8	18
CCL2	2.91	0.000203	0.0625	0.00802	5.15	32.1	6.41e-07	3.69	LV	CELLSTATES	EC6.0	control_RBM20	8	18
LINC02211	2.76	0.0167	0.021	0.00362	4.14	15.4	0.000252	1.78	LV	CELLSTATES	EC6.0	control_RBM20	8	18
IGFBP5	2.54	0.0367	1.27	0.327	9.48	12.6	0.000838	1.44	LV	CELLSTATES	EC6.0	control_RBM20	8	18
C5orf17	2.53	0.0192	0.0627	0.0126	5.32	14.8	0.000334	1.72	LV	CELLSTATES	EC6.0	control_RBM20	8	18
LINC01684	2.53	0.00186	0.0347	0.00871	4.73	23.3	1.26e-05	2.73	LV	CELLSTATES	EC6.0	control_RBM20	8	18
AC005699.1	2.51	4.11e-07	0.524	0.115	7.97	64.8	1.04e-10	6.39	LV	CELLSTATES	EC6.0	control_RBM20	8	18
HS3ST1	2.51	8.69e-07	0.0797	0.0182	5.48	60.3	2.93e-10	6.06	LV	CELLSTATES	EC6.0	control_RBM20	8	18
PTHLH	2.51	0.014	0.0193	0.00396	4.1	16	0.000198	1.85	LV	CELLSTATES	EC6.0	control_RBM20	8	18
ANKRD33B	2.46	0.00174	0.036	0.00748	4.66	23.8	1.05e-05	2.76	LV	CELLSTATES	EC6.0	control_RBM20	8	18
BATF2	2.46	0.0156	0.0228	0.00572	4.29	15.6	0.000232	1.81	LV	CELLSTATES	EC6.0	control_RBM20	8	18
AC021733.1	2.42	0.0223	0.0157	0.00288	3.93	14.3	0.000406	1.65	LV	CELLSTATES	EC6.0	control_RBM20	8	18
LYPD5	2.4	0.00598	0.0203	0.00435	4.17	19	6.15e-05	2.22	LV	CELLSTATES	EC6.0	control_RBM20	8	18
GPR82	2.31	0.00918	0.0205	0.0038	4.09	17.5	0.00011	2.04	LV	CELLSTATES	EC6.0	control_RBM20	8	18
GALNT6	2.3	0.0367	0.0162	0.00424	3.93	12.5	0.000846	1.44	LV	CELLSTATES	EC6.0	control_RBM20	8	18
AC100803.3	2.28	0.0021	0.0451	0.0128	4.85	22.8	1.52e-05	2.68	LV	CELLSTATES	EC6.0	control_RBM20	8	18
FAM198B	2.25	4.91e-05	0.208	0.0574	6.76	39.7	6.29e-08	4.31	LV	CELLSTATES	EC6.0	control_RBM20	8	18
G0S2	2.19	0.0458	0.0259	0.00402	4.24	11.7	0.00123	1.34	LV	CELLSTATES	EC6.0	control_RBM20	8	18
GUCY1A1	2.18	0.000869	0.069	0.0202	5.43	26.4	4.18e-06	3.06	LV	CELLSTATES	EC6.0	control_RBM20	8	18
AC009063.2	2.16	0.0397	0.019	0.00512	4.04	12.3	0.000957	1.4	LV	CELLSTATES	EC6.0	control_RBM20	8	18
REEP2	2.14	0.039	0.0178	0.00335	3.96	12.3	0.000921	1.41	LV	CELLSTATES	EC6.0	control_RBM20	8	18
SEMA3D	2.14	0.000273	0.166	0.0519	6.54	31	9.2e-07	3.56	LV	CELLSTATES	EC6.0	control_RBM20	8	18
SPAG6	2.05	0.0222	0.0158	0.00497	3.99	14.3	0.0004	1.65	LV	CELLSTATES	EC6.0	control_RBM20	8	18
PTP4A3	2.03	6.34e-05	0.113	0.033	5.94	38.3	9.62e-08	4.2	LV	CELLSTATES	EC6.0	control_RBM20	8	18
LINC01344	2.01	0.0139	0.04	0.0102	4.79	16.1	0.000196	1.86	LV	CELLSTATES	EC6.0	control_RBM20	8	18
NOXA1	2.01	0.0465	0.0175	0.00452	3.99	11.6	0.00128	1.33	LV	CELLSTATES	EC6.0	control_RBM20	8	18
PLAG1	2.01	0.0367	0.0329	0.00523	4.38	12.5	0.000847	1.44	LV	CELLSTATES	EC6.0	control_RBM20	8	18
CDH13	1.9	1.42e-05	1.33	0.455	9.36	46	1.08e-08	4.85	LV	CELLSTATES	EC6.0	control_RBM20	8	18
PAX8	1.9	0.00178	0.0497	0.0195	5.1	23.6	1.11e-05	2.75	LV	CELLSTATES	EC6.0	control_RBM20	8	18
WFDC1	1.9	0.00809	0.0373	0.0121	4.74	17.9	9.39e-05	2.09	LV	CELLSTATES	EC6.0	control_RBM20	8	18
TGFB2	1.87	0.0267	0.0406	0.0143	4.77	13.6	0.000538	1.57	LV	CELLSTATES	EC6.0	control_RBM20	8	18
CALCRL	1.83	4.91e-05	2.53	0.972	10.4	39.6	6.62e-08	4.31	LV	CELLSTATES	EC6.0	control_RBM20	8	18
SLC9A2	1.82	0.0432	0.0168	0.0061	4.06	11.9	0.00111	1.36	LV	CELLSTATES	EC6.0	control_RBM20	8	18
AC093001.1	1.81	0.0481	0.0224	0.0125	4.37	11.5	0.00136	1.32	LV	CELLSTATES	EC6.0	control_RBM20	8	18
AC125793.1	1.81	0.0127	0.0478	0.0184	4.96	16.4	0.000173	1.89	LV	CELLSTATES	EC6.0	control_RBM20	8	18
FAM198B-AS1	1.81	0.00151	0.13	0.0506	6.2	24.4	8.54e-06	2.82	LV	CELLSTATES	EC6.0	control_RBM20	8	18
TM4SF18	1.8	1.72e-05	0.161	0.0596	6.47	44.9	1.45e-08	4.77	LV	CELLSTATES	EC6.0	control_RBM20	8	18
RTN4RL1	1.79	0.00624	0.0637	0.0264	5.3	18.9	6.47e-05	2.21	LV	CELLSTATES	EC6.0	control_RBM20	8	18
FAM167B	1.75	0.046	0.0585	0.0173	5.14	11.7	0.00124	1.34	LV	CELLSTATES	EC6.0	control_RBM20	8	18
LRRTM3	1.75	0.0477	0.0307	0.00882	4.52	11.5	0.00134	1.32	LV	CELLSTATES	EC6.0	control_RBM20	8	18
C7orf69	1.74	0.00326	0.0805	0.0294	5.53	21.2	2.69e-05	2.49	LV	CELLSTATES	EC6.0	control_RBM20	8	18
RGS16	1.74	0.0367	0.0589	0.0249	5.29	12.6	0.000843	1.44	LV	CELLSTATES	EC6.0	control_RBM20	8	18
AC007563.2	1.73	0.0439	0.0261	0.0119	4.49	11.8	0.00115	1.36	LV	CELLSTATES	EC6.0	control_RBM20	8	18
XKR4	1.73	0.0107	0.0564	0.0286	5.36	16.9	0.00014	1.97	LV	CELLSTATES	EC6.0	control_RBM20	8	18
SAMD5	1.72	0.00809	0.126	0.0474	6.19	17.9	9.26e-05	2.09	LV	CELLSTATES	EC6.0	control_RBM20	8	18
ADAMTSL1	1.7	0.00918	0.161	0.0595	6.48	17.5	0.000111	2.04	LV	CELLSTATES	EC6.0	control_RBM20	8	18
AC104248.1	1.69	0.0278	0.0389	0.0132	4.78	13.4	0.000579	1.56	LV	CELLSTATES	EC6.0	control_RBM20	8	18
AC017002.5	1.65	0.00435	0.0966	0.0391	5.8	20.2	3.97e-05	2.36	LV	CELLSTATES	EC6.0	control_RBM20	8	18
ZNF608	1.64	6.42e-05	0.231	0.101	7	38.1	1.03e-07	4.19	LV	CELLSTATES	EC6.0	control_RBM20	8	18
GUCY1B1	1.63	0.0264	0.0338	0.0135	4.69	13.7	0.000521	1.58	LV	CELLSTATES	EC6.0	control_RBM20	8	18
MOB3B	1.62	0.0046	0.0739	0.0292	5.53	19.9	4.42e-05	2.34	LV	CELLSTATES	EC6.0	control_RBM20	8	18
AC007319.1	1.59	0.000153	1.89	0.891	10	33.7	3.86e-07	3.82	LV	CELLSTATES	EC6.0	control_RBM20	8	18
IFIT3	1.58	0.0136	0.0756	0.0317	5.59	16.1	0.00019	1.86	LV	CELLSTATES	EC6.0	control_RBM20	8	18
PTGER4	1.54	0.00751	0.0546	0.0214	5.18	18.2	8.35e-05	2.12	LV	CELLSTATES	EC6.0	control_RBM20	8	18
TH2LCRR	1.5	0.049	0.0377	0.0172	4.74	11.4	0.0014	1.31	LV	CELLSTATES	EC6.0	control_RBM20	8	18
CBR3	1.47	0.0186	0.048	0.0174	4.89	14.9	0.00031	1.73	LV	CELLSTATES	EC6.0	control_RBM20	8	18
AC004551.1	1.46	0.02	0.0912	0.0447	5.8	14.6	0.000353	1.7	LV	CELLSTATES	EC6.0	control_RBM20	8	18
NTHL1	1.46	0.0462	0.0557	0.0288	5.19	11.6	0.00126	1.34	LV	CELLSTATES	EC6.0	control_RBM20	8	18
AF165147.1	1.45	0.00184	0.114	0.0482	6.06	23.4	1.21e-05	2.74	LV	CELLSTATES	EC6.0	control_RBM20	8	18
MEIS2	1.42	0.0237	0.16	0.0814	6.58	14.1	0.000446	1.63	LV	CELLSTATES	EC6.0	control_RBM20	8	18
TENT5A	1.42	0.00382	0.0601	0.0241	5.29	20.6	3.32e-05	2.42	LV	CELLSTATES	EC6.0	control_RBM20	8	18
TM4SF1	1.4	0.00535	0.313	0.126	7.47	19.4	5.32e-05	2.27	LV	CELLSTATES	EC6.0	control_RBM20	8	18
UNC13C	1.39	0.0267	0.0753	0.0417	5.59	13.6	0.000539	1.57	LV	CELLSTATES	EC6.0	control_RBM20	8	18
CLMAT3	1.38	0.05	0.0459	0.0229	5.04	11.3	0.00145	1.3	LV	CELLSTATES	EC6.0	control_RBM20	8	18
AC006160.1	1.37	0.00214	0.137	0.0697	6.3	22.6	1.62e-05	2.67	LV	CELLSTATES	EC6.0	control_RBM20	8	18
FLRT2	1.37	0.00171	0.175	0.0914	6.74	23.9	9.95e-06	2.77	LV	CELLSTATES	EC6.0	control_RBM20	8	18
SLC25A21	1.37	0.00868	0.13	0.0655	6.32	17.7	0.000102	2.06	LV	CELLSTATES	EC6.0	control_RBM20	8	18
ADAMTS6	1.35	0.0032	0.198	0.0961	6.77	21.3	2.59e-05	2.49	LV	CELLSTATES	EC6.0	control_RBM20	8	18
A2M	1.29	0.000643	1.26	0.672	9.44	27.6	2.81e-06	3.19	LV	CELLSTATES	EC6.0	control_RBM20	8	18
TNFSF10	1.29	0.0259	0.218	0.116	6.98	13.7	0.000507	1.59	LV	CELLSTATES	EC6.0	control_RBM20	8	18
PLK2	1.27	0.0269	0.155	0.0728	6.56	13.6	0.000548	1.57	LV	CELLSTATES	EC6.0	control_RBM20	8	18
ARHGAP6	1.25	0.00985	0.0704	0.0427	5.62	17.2	0.000124	2.01	LV	CELLSTATES	EC6.0	control_RBM20	8	18
SESN3	1.25	0.00236	0.0969	0.0561	5.96	22.2	1.83e-05	2.63	LV	CELLSTATES	EC6.0	control_RBM20	8	18
TP63	1.24	0.0432	0.105	0.0539	5.95	11.9	0.00111	1.36	LV	CELLSTATES	EC6.0	control_RBM20	8	18
AP000787.1	1.23	0.000984	0.156	0.08	6.54	25.9	5.06e-06	3.01	LV	CELLSTATES	EC6.0	control_RBM20	8	18
APOL6	1.22	0.0308	0.0784	0.0429	5.69	13.1	0.00066	1.51	LV	CELLSTATES	EC6.0	control_RBM20	8	18
NFATC2	1.22	0.0266	0.0761	0.0501	5.76	13.6	0.000531	1.58	LV	CELLSTATES	EC6.0	control_RBM20	8	18
RBM20	1.2	0.035	0.119	0.0487	6.08	12.7	0.000776	1.46	LV	CELLSTATES	EC6.0	control_RBM20	8	18
GNG11	1.18	0.0304	0.207	0.0997	6.85	13.2	0.000648	1.52	LV	CELLSTATES	EC6.0	control_RBM20	8	18
ISM1	1.18	0.0275	0.0979	0.0563	5.93	13.5	0.000569	1.56	LV	CELLSTATES	EC6.0	control_RBM20	8	18
AP001439.1	1.17	0.0383	0.0577	0.0317	5.32	12.4	0.00089	1.42	LV	CELLSTATES	EC6.0	control_RBM20	8	18
BTN3A2	1.17	0.0449	0.0888	0.0504	5.87	11.8	0.00119	1.35	LV	CELLSTATES	EC6.0	control_RBM20	8	18
RMI1	1.17	0.0486	0.039	0.024	4.93	11.4	0.00138	1.31	LV	CELLSTATES	EC6.0	control_RBM20	8	18
RNF165	1.17	0.0466	0.0898	0.0573	5.9	11.6	0.0013	1.33	LV	CELLSTATES	EC6.0	control_RBM20	8	18
EMCN	1.16	0.000203	2.4	1.37	10.4	32.1	6.5e-07	3.69	LV	CELLSTATES	EC6.0	control_RBM20	8	18
RASSF9	1.14	0.0249	0.0842	0.0548	5.8	13.9	0.000478	1.6	LV	CELLSTATES	EC6.0	control_RBM20	8	18
TRDMT1	1.13	0.0269	0.0557	0.0373	5.37	13.6	0.000548	1.57	LV	CELLSTATES	EC6.0	control_RBM20	8	18
AC104596.1	1.12	0.0322	0.065	0.0388	5.44	13	0.000709	1.49	LV	CELLSTATES	EC6.0	control_RBM20	8	18
CD34	1.12	0.000786	0.329	0.188	7.54	26.9	3.51e-06	3.1	LV	CELLSTATES	EC6.0	control_RBM20	8	18
ARID5B	1.11	0.00631	0.136	0.0815	6.37	18.8	6.6e-05	2.2	LV	CELLSTATES	EC6.0	control_RBM20	8	18
CSGALNACT1	1.11	0.00186	0.391	0.234	7.83	23.3	1.27e-05	2.73	LV	CELLSTATES	EC6.0	control_RBM20	8	18
FGF12	1.1	0.0382	0.284	0.139	7.39	12.4	0.000887	1.42	LV	CELLSTATES	EC6.0	control_RBM20	8	18
TP53I11	1.1	0.0172	0.0938	0.0518	5.83	15.3	0.000262	1.77	LV	CELLSTATES	EC6.0	control_RBM20	8	18
ITPKB-AS1	1.09	0.0351	0.0785	0.0462	5.68	12.7	0.000786	1.46	LV	CELLSTATES	EC6.0	control_RBM20	8	18
LPAR6	1.09	0.000882	0.48	0.281	8.15	26.3	4.32e-06	3.05	LV	CELLSTATES	EC6.0	control_RBM20	8	18
MAP3K8	1.08	0.0345	0.262	0.158	7.28	12.8	0.000761	1.46	LV	CELLSTATES	EC6.0	control_RBM20	8	18
MIR99AHG	1.08	0.0243	1.04	0.658	9.26	14	0.000464	1.61	LV	CELLSTATES	EC6.0	control_RBM20	8	18
KITLG	1.03	0.0361	0.189	0.117	6.85	12.6	0.000818	1.44	LV	CELLSTATES	EC6.0	control_RBM20	8	18
KLHL4	1.03	0.0486	0.071	0.0515	5.68	11.4	0.00139	1.31	LV	CELLSTATES	EC6.0	control_RBM20	8	18
PLCL1	1.02	0.0275	0.133	0.0872	6.4	13.5	0.000567	1.56	LV	CELLSTATES	EC6.0	control_RBM20	8	18
GPRC5B	1.01	0.0238	0.167	0.104	6.64	14	0.00045	1.62	LV	CELLSTATES	EC6.0	control_RBM20	8	18
MT-ND4	1.01	0.0418	0.283	0.114	7.34	12.1	0.00103	1.38	LV	CELLSTATES	EC6.0	control_RBM20	8	18
RCSD1	1.01	0.0144	0.134	0.0922	6.39	15.9	0.000208	1.84	LV	CELLSTATES	EC6.0	control_RBM20	8	18
TGFBR2	0.994	0.00193	0.932	0.634	9.04	23.1	1.35e-05	2.71	LV	CELLSTATES	EC6.0	control_RBM20	8	18
LAP3	0.987	0.0185	0.242	0.164	7.14	15	0.000302	1.73	LV	CELLSTATES	EC6.0	control_RBM20	8	18
KATNAL2	0.978	0.0408	0.0796	0.0509	5.69	12.2	0.000997	1.39	LV	CELLSTATES	EC6.0	control_RBM20	8	18
AGBL5	0.969	0.0436	0.101	0.0581	5.91	11.9	0.00113	1.36	LV	CELLSTATES	EC6.0	control_RBM20	8	18
COL15A1	0.961	0.0146	0.349	0.232	7.68	15.8	0.000214	1.83	LV	CELLSTATES	EC6.0	control_RBM20	8	18
GBE1	0.961	0.012	0.704	0.438	8.62	16.6	0.00016	1.92	LV	CELLSTATES	EC6.0	control_RBM20	8	18
IQCK	0.954	0.00425	0.338	0.217	7.65	20.3	3.8e-05	2.37	LV	CELLSTATES	EC6.0	control_RBM20	8	18
KIFC3	0.947	0.0046	0.256	0.165	7.25	19.9	4.36e-05	2.34	LV	CELLSTATES	EC6.0	control_RBM20	8	18
NR2F2	0.908	0.0157	0.312	0.214	7.51	15.6	0.000234	1.8	LV	CELLSTATES	EC6.0	control_RBM20	8	18
AL138828.1	0.864	0.00656	0.532	0.397	8.36	18.7	6.92e-05	2.18	LV	CELLSTATES	EC6.0	control_RBM20	8	18
PPM1H	0.863	0.0475	0.131	0.0973	6.38	11.5	0.00133	1.32	LV	CELLSTATES	EC6.0	control_RBM20	8	18
PHLDB2	0.85	0.0422	0.198	0.144	6.96	12	0.00105	1.37	LV	CELLSTATES	EC6.0	control_RBM20	8	18
ARHGAP18	0.84	0.0137	0.151	0.112	6.57	16.1	0.000191	1.86	LV	CELLSTATES	EC6.0	control_RBM20	8	18
SETBP1	0.834	0.039	0.18	0.133	6.81	12.3	0.000924	1.41	LV	CELLSTATES	EC6.0	control_RBM20	8	18
DACH1	0.821	0.0432	0.53	0.371	8.29	11.9	0.00111	1.36	LV	CELLSTATES	EC6.0	control_RBM20	8	18
TMEM273	0.792	0.0493	0.145	0.111	6.56	11.4	0.00142	1.31	LV	CELLSTATES	EC6.0	control_RBM20	8	18
DYSF	0.791	0.0392	0.364	0.265	7.76	12.3	0.000942	1.41	LV	CELLSTATES	EC6.0	control_RBM20	8	18
CAV2	0.79	0.0455	0.273	0.181	7.36	11.7	0.00122	1.34	LV	CELLSTATES	EC6.0	control_RBM20	8	18
DDX58	0.79	0.0425	0.235	0.181	7.19	12	0.00107	1.37	LV	CELLSTATES	EC6.0	control_RBM20	8	18
LINC01184	0.747	0.0299	0.187	0.151	6.87	13.2	0.000632	1.53	LV	CELLSTATES	EC6.0	control_RBM20	8	18
PLS3	0.744	0.0366	0.243	0.175	7.21	12.6	0.000833	1.44	LV	CELLSTATES	EC6.0	control_RBM20	8	18
ARHGEF3	0.627	0.042	0.7	0.584	8.72	12.1	0.00104	1.38	LV	CELLSTATES	EC6.0	control_RBM20	8	18

## Sheet: control_TTN
Gene	logFC	FDR	mean_exp_control	mean_exp_genotype	logCPM	F	PValue	FDR_plot	Region	annotation_level	cell_state	comparison	Observations_genotype	Observations_reference
PLA2G2A	4.14	0.000153	0.0233	0.000694	4.07	30.3	8.85e-07	3.82	LV	CELLSTATES	EC6.0	control_TTN	12	18
CCL2	3.92	4.16e-07	0.0625	0.00337	5	59.7	1.74e-10	6.38	LV	CELLSTATES	EC6.0	control_TTN	12	18
FAM167B	3.7	2.44e-06	0.0585	0.00464	4.89	48.1	3.67e-09	5.61	LV	CELLSTATES	EC6.0	control_TTN	12	18
CXCL10	3.03	0.0158	0.0565	0.0109	5.1	13.5	0.000519	1.8	LV	CELLSTATES	EC6.0	control_TTN	12	18
FCN3	2.48	1.14e-05	0.0959	0.0214	5.47	41.4	2.57e-08	4.94	LV	CELLSTATES	EC6.0	control_TTN	12	18
RGS16	2.29	0.000602	0.0589	0.0149	5.12	25.1	5.34e-06	3.22	LV	CELLSTATES	EC6.0	control_TTN	12	18
NOV	2.22	0.00239	0.0618	0.015	5.15	20.3	3.26e-05	2.62	LV	CELLSTATES	EC6.0	control_TTN	12	18
TRIML2	2.21	0.00941	0.0369	0.00679	4.54	15.5	0.000224	2.03	LV	CELLSTATES	EC6.0	control_TTN	12	18
MYH6	2.15	0.00512	0.0299	0.00859	4.45	17.6	9.62e-05	2.29	LV	CELLSTATES	EC6.0	control_TTN	12	18
MGST1	2.13	0.00968	0.0271	0.0052	4.23	15.4	0.000234	2.01	LV	CELLSTATES	EC6.0	control_TTN	12	18
TM4SF1	2.12	9.94e-07	0.313	0.0835	7.24	52.9	9.99e-10	6	LV	CELLSTATES	EC6.0	control_TTN	12	18
AC095050.1	2.1	0.0481	0.0128	0.000794	3.62	9.89	0.00262	1.32	LV	CELLSTATES	EC6.0	control_TTN	12	18
CAVIN3	2.1	0.000115	0.0912	0.0198	5.4	31.9	5.07e-07	3.94	LV	CELLSTATES	EC6.0	control_TTN	12	18
SYCE1L	2.04	0.012	0.0144	0.00328	3.87	14.6	0.000329	1.92	LV	CELLSTATES	EC6.0	control_TTN	12	18
S100A6	2.03	2.44e-05	0.341	0.0898	7.31	38.4	6.33e-08	4.61	LV	CELLSTATES	EC6.0	control_TTN	12	18
LINC00639	2.02	0.00375	0.135	0.0358	6.01	18.7	6.04e-05	2.43	LV	CELLSTATES	EC6.0	control_TTN	12	18
C2CD4B	2	0.00568	0.0273	0.00805	4.32	17.2	0.000111	2.25	LV	CELLSTATES	EC6.0	control_TTN	12	18
AC100803.3	1.99	0.00137	0.0451	0.0132	4.82	22.3	1.53e-05	2.86	LV	CELLSTATES	EC6.0	control_TTN	12	18
CFD	1.99	6.94e-05	0.205	0.052	6.52	33.9	2.68e-07	4.16	LV	CELLSTATES	EC6.0	control_TTN	12	18
C11orf96	1.98	0.00054	0.0624	0.0205	5.21	25.5	4.66e-06	3.27	LV	CELLSTATES	EC6.0	control_TTN	12	18
IGFBP5	1.98	0.00256	1.27	0.425	9.35	20	3.58e-05	2.59	LV	CELLSTATES	EC6.0	control_TTN	12	18
REEP2	1.98	0.0149	0.0178	0.004	3.97	13.7	0.000481	1.83	LV	CELLSTATES	EC6.0	control_TTN	12	18
EPHA3	1.94	0.00165	0.0325	0.0106	4.55	21.6	1.94e-05	2.78	LV	CELLSTATES	EC6.0	control_TTN	12	18
APOD	1.92	0.00159	0.29	0.0481	6.97	21.8	1.86e-05	2.8	LV	CELLSTATES	EC6.0	control_TTN	12	18
COL5A3	1.86	0.0442	0.0128	0.00287	3.74	10.2	0.00231	1.35	LV	CELLSTATES	EC6.0	control_TTN	12	18
AC017002.5	1.85	7.16e-05	0.0966	0.0339	5.67	33.6	2.94e-07	4.14	LV	CELLSTATES	EC6.0	control_TTN	12	18
C4orf19	1.85	1.07e-05	0.0865	0.0275	5.54	41.8	2.31e-08	4.97	LV	CELLSTATES	EC6.0	control_TTN	12	18
VCAM1	1.85	0.00292	0.186	0.0569	6.51	19.6	4.34e-05	2.53	LV	CELLSTATES	EC6.0	control_TTN	12	18
ADAMTS5	1.8	0.0442	0.0145	0.0052	3.93	10.2	0.0023	1.35	LV	CELLSTATES	EC6.0	control_TTN	12	18
AL392023.2	1.79	0.0279	0.0173	0.00574	4.04	11.7	0.00115	1.55	LV	CELLSTATES	EC6.0	control_TTN	12	18
BATF2	1.79	0.0226	0.0228	0.00848	4.31	12.4	0.000854	1.65	LV	CELLSTATES	EC6.0	control_TTN	12	18
CDKN2D	1.76	0.0255	0.0249	0.00848	4.25	12	0.00102	1.59	LV	CELLSTATES	EC6.0	control_TTN	12	18
SLC38A4	1.76	0.0299	0.0155	0.00508	3.97	11.4	0.00129	1.53	LV	CELLSTATES	EC6.0	control_TTN	12	18
TM4SF18	1.76	1.02e-06	0.161	0.0607	6.36	52.5	1.11e-09	5.99	LV	CELLSTATES	EC6.0	control_TTN	12	18
C1R	1.75	0.0011	0.054	0.0187	4.99	23	1.16e-05	2.96	LV	CELLSTATES	EC6.0	control_TTN	12	18
SELE	1.75	0.0128	0.0895	0.0368	5.67	14.3	0.000374	1.89	LV	CELLSTATES	EC6.0	control_TTN	12	18
RPS6KL1	1.74	0.00363	0.0281	0.0105	4.43	18.8	5.81e-05	2.44	LV	CELLSTATES	EC6.0	control_TTN	12	18
TMEM160	1.74	0.0219	0.0226	0.00718	4.19	12.5	0.000813	1.66	LV	CELLSTATES	EC6.0	control_TTN	12	18
ARHGAP22	1.71	0.0468	0.0173	0.00532	4.03	9.97	0.00253	1.33	LV	CELLSTATES	EC6.0	control_TTN	12	18
SAMD12-AS1	1.69	0.0344	0.0148	0.00514	3.97	11	0.00158	1.46	LV	CELLSTATES	EC6.0	control_TTN	12	18
PCNA	1.68	0.0496	0.0151	0.00508	3.91	9.77	0.00277	1.3	LV	CELLSTATES	EC6.0	control_TTN	12	18
GALE	1.67	0.0125	0.0273	0.00901	4.33	14.4	0.000349	1.9	LV	CELLSTATES	EC6.0	control_TTN	12	18
PIK3C2G	1.67	0.0188	0.03	0.0105	4.54	12.9	0.000665	1.73	LV	CELLSTATES	EC6.0	control_TTN	12	18
OPN5	1.64	0.0153	0.0403	0.0169	4.8	13.6	0.000499	1.81	LV	CELLSTATES	EC6.0	control_TTN	12	18
PTGER4	1.63	0.000727	0.0546	0.0218	5.09	24.5	6.7e-06	3.14	LV	CELLSTATES	EC6.0	control_TTN	12	18
AF165147.1	1.61	0.000139	0.114	0.0442	5.95	30.7	7.59e-07	3.86	LV	CELLSTATES	EC6.0	control_TTN	12	18
TIMP1	1.61	0.00022	0.0973	0.0346	5.64	28.7	1.51e-06	3.66	LV	CELLSTATES	EC6.0	control_TTN	12	18
LINC01317	1.59	0.00968	0.063	0.0281	5.29	15.4	0.000232	2.01	LV	CELLSTATES	EC6.0	control_TTN	12	18
AC005699.1	1.58	6.94e-05	0.524	0.221	7.96	33.8	2.73e-07	4.16	LV	CELLSTATES	EC6.0	control_TTN	12	18
XKR4	1.58	0.00661	0.0564	0.0245	5.28	16.7	0.000137	2.18	LV	CELLSTATES	EC6.0	control_TTN	12	18
FAM198B	1.57	0.000293	0.208	0.0858	6.73	27.6	2.19e-06	3.53	LV	CELLSTATES	EC6.0	control_TTN	12	18
MAGEH1	1.56	0.039	0.0288	0.00992	4.33	10.6	0.00192	1.41	LV	CELLSTATES	EC6.0	control_TTN	12	18
ADAMTS9-AS1	1.55	0.00118	0.231	0.106	6.97	22.8	1.28e-05	2.93	LV	CELLSTATES	EC6.0	control_TTN	12	18
ARNTL2	1.54	0.0427	0.0198	0.00716	4.06	10.3	0.0022	1.37	LV	CELLSTATES	EC6.0	control_TTN	12	18
IFI27L2	1.54	0.0489	0.0274	0.00896	4.28	9.83	0.00269	1.31	LV	CELLSTATES	EC6.0	control_TTN	12	18
HIST1H2AC	1.53	0.0141	0.0461	0.017	4.92	13.9	0.000435	1.85	LV	CELLSTATES	EC6.0	control_TTN	12	18
ZNF385D-AS1	1.52	0.00677	0.0415	0.0181	4.8	16.6	0.000144	2.17	LV	CELLSTATES	EC6.0	control_TTN	12	18
DTX3	1.51	0.0307	0.0174	0.00727	4.09	11.4	0.00134	1.51	LV	CELLSTATES	EC6.0	control_TTN	12	18
EVA1A	1.5	0.0444	0.0188	0.00709	4.15	10.1	0.00232	1.35	LV	CELLSTATES	EC6.0	control_TTN	12	18
FABP4	1.48	0.000816	0.363	0.14	7.51	24.1	7.86e-06	3.09	LV	CELLSTATES	EC6.0	control_TTN	12	18
AC125793.1	1.47	0.0238	0.0478	0.0207	4.95	12.2	0.000929	1.62	LV	CELLSTATES	EC6.0	control_TTN	12	18
AC104248.1	1.45	0.0125	0.0389	0.0184	4.76	14.4	0.000351	1.9	LV	CELLSTATES	EC6.0	control_TTN	12	18
CLMP	1.45	0.0492	0.0217	0.00827	4.22	9.8	0.00273	1.31	LV	CELLSTATES	EC6.0	control_TTN	12	18
CLMAT3	1.43	0.00989	0.0459	0.0224	4.98	15.3	0.000242	2	LV	CELLSTATES	EC6.0	control_TTN	12	18
GNA14-AS1	1.42	0.00193	0.155	0.0698	6.37	21	2.44e-05	2.71	LV	CELLSTATES	EC6.0	control_TTN	12	18
PBDC1	1.42	0.0392	0.0233	0.00828	4.15	10.5	0.00194	1.41	LV	CELLSTATES	EC6.0	control_TTN	12	18
PLAU	1.42	0.0116	0.0403	0.0197	4.82	14.8	0.000303	1.94	LV	CELLSTATES	EC6.0	control_TTN	12	18
SEMA3A	1.42	0.0089	0.0571	0.0246	5.22	15.7	0.000205	2.05	LV	CELLSTATES	EC6.0	control_TTN	12	18
A2M	1.41	4.26e-07	1.26	0.606	9.29	58.3	2.5e-10	6.37	LV	CELLSTATES	EC6.0	control_TTN	12	18
HS3ST1	1.41	0.000329	0.0797	0.0408	5.53	27.2	2.56e-06	3.48	LV	CELLSTATES	EC6.0	control_TTN	12	18
ZNF608	1.41	3.04e-05	0.231	0.109	6.93	37.6	8.21e-08	4.52	LV	CELLSTATES	EC6.0	control_TTN	12	18
H2AFJ	1.39	0.00661	0.0354	0.0184	4.74	16.6	0.00014	2.18	LV	CELLSTATES	EC6.0	control_TTN	12	18
PTP4A3	1.39	0.000195	0.113	0.0511	5.95	29.2	1.26e-06	3.71	LV	CELLSTATES	EC6.0	control_TTN	12	18
LINC01344	1.38	0.0283	0.04	0.0192	4.84	11.6	0.00119	1.55	LV	CELLSTATES	EC6.0	control_TTN	12	18
TNFSF10	1.37	0.00217	0.218	0.102	6.84	20.6	2.87e-05	2.66	LV	CELLSTATES	EC6.0	control_TTN	12	18
TCEAL9	1.36	0.00406	0.0511	0.0218	4.99	18.4	6.78e-05	2.39	LV	CELLSTATES	EC6.0	control_TTN	12	18
ADAMTSL1	1.35	0.00345	0.161	0.0772	6.44	19	5.37e-05	2.46	LV	CELLSTATES	EC6.0	control_TTN	12	18
GUCY1B1	1.34	0.0141	0.0338	0.0175	4.69	13.9	0.000435	1.85	LV	CELLSTATES	EC6.0	control_TTN	12	18
C1orf112	1.33	0.00291	0.0549	0.0261	5.2	19.6	4.29e-05	2.54	LV	CELLSTATES	EC6.0	control_TTN	12	18
FADS3	1.3	0.00509	0.126	0.0618	6.03	17.6	9.46e-05	2.29	LV	CELLSTATES	EC6.0	control_TTN	12	18
S100A11	1.3	0.00406	0.238	0.098	6.83	18.4	6.87e-05	2.39	LV	CELLSTATES	EC6.0	control_TTN	12	18
DTD1	1.29	0.0491	0.0259	0.0129	4.44	9.8	0.00273	1.31	LV	CELLSTATES	EC6.0	control_TTN	12	18
EFNB1	1.29	0.00244	0.0721	0.0411	5.45	20.2	3.37e-05	2.61	LV	CELLSTATES	EC6.0	control_TTN	12	18
GUCY1A1	1.28	0.0129	0.069	0.0357	5.47	14.2	0.000383	1.89	LV	CELLSTATES	EC6.0	control_TTN	12	18
SH3BGRL3	1.28	0.0227	0.0827	0.0311	5.36	12.3	0.000862	1.64	LV	CELLSTATES	EC6.0	control_TTN	12	18
DACH1	1.27	0.000192	0.53	0.265	8.1	29.4	1.17e-06	3.72	LV	CELLSTATES	EC6.0	control_TTN	12	18
GUCY1A2	1.27	0.0298	0.029	0.0155	4.52	11.5	0.00128	1.53	LV	CELLSTATES	EC6.0	control_TTN	12	18
TBX3	1.26	0.00876	0.0759	0.0396	5.53	15.7	0.000201	2.06	LV	CELLSTATES	EC6.0	control_TTN	12	18
CDH13	1.25	0.00058	1.33	0.737	9.36	25.3	5.06e-06	3.24	LV	CELLSTATES	EC6.0	control_TTN	12	18
NID2	1.25	0.0148	0.0425	0.0252	4.92	13.7	0.000472	1.83	LV	CELLSTATES	EC6.0	control_TTN	12	18
TGFB2	1.25	0.0418	0.0406	0.0213	4.81	10.3	0.00214	1.38	LV	CELLSTATES	EC6.0	control_TTN	12	18
TMSB4X	1.25	0.0149	0.77	0.341	8.73	13.7	0.000483	1.83	LV	CELLSTATES	EC6.0	control_TTN	12	18
EMP3	1.24	0.0187	0.156	0.0721	6.33	13	0.000657	1.73	LV	CELLSTATES	EC6.0	control_TTN	12	18
FP236383.1	1.24	0.00332	0.244	0.135	6.96	19.2	5.07e-05	2.48	LV	CELLSTATES	EC6.0	control_TTN	12	18
GNG11	1.24	0.00265	0.207	0.102	6.74	19.9	3.78e-05	2.58	LV	CELLSTATES	EC6.0	control_TTN	12	18
HRCT1	1.24	0.0291	0.0394	0.0199	4.8	11.5	0.00123	1.54	LV	CELLSTATES	EC6.0	control_TTN	12	18
LY96	1.24	0.0113	0.0584	0.0299	5.2	14.8	0.000295	1.95	LV	CELLSTATES	EC6.0	control_TTN	12	18
PLK2	1.24	0.00504	0.155	0.0771	6.47	17.6	9.29e-05	2.3	LV	CELLSTATES	EC6.0	control_TTN	12	18
GSS	1.23	0.0282	0.0314	0.015	4.61	11.7	0.00117	1.55	LV	CELLSTATES	EC6.0	control_TTN	12	18
SPDYE2	1.22	0.00445	0.204	0.103	6.84	18.1	7.72e-05	2.35	LV	CELLSTATES	EC6.0	control_TTN	12	18
ADAMTS6	1.2	0.000999	0.198	0.104	6.71	23.3	1.03e-05	3	LV	CELLSTATES	EC6.0	control_TTN	12	18
LURAP1L	1.2	0.0299	0.036	0.0193	4.8	11.4	0.00129	1.52	LV	CELLSTATES	EC6.0	control_TTN	12	18
WFDC1	1.2	0.0402	0.0373	0.0212	4.8	10.5	0.00201	1.4	LV	CELLSTATES	EC6.0	control_TTN	12	18
ADAM23	1.19	0.0059	0.137	0.0685	6.19	17	0.000118	2.23	LV	CELLSTATES	EC6.0	control_TTN	12	18
CD63	1.17	0.00408	0.219	0.109	6.87	18.4	6.94e-05	2.39	LV	CELLSTATES	EC6.0	control_TTN	12	18
EMCN	1.17	7.32e-06	2.4	1.34	10.3	43.6	1.35e-08	5.14	LV	CELLSTATES	EC6.0	control_TTN	12	18
NUTF2	1.17	0.0457	0.0309	0.0171	4.62	10.1	0.00242	1.34	LV	CELLSTATES	EC6.0	control_TTN	12	18
RCN1	1.17	0.0434	0.0433	0.0218	4.9	10.2	0.00225	1.36	LV	CELLSTATES	EC6.0	control_TTN	12	18
ACTB	1.16	0.014	0.83	0.317	8.68	13.9	0.000432	1.85	LV	CELLSTATES	EC6.0	control_TTN	12	18
AKR1C3	1.15	0.0152	0.0625	0.0352	5.32	13.6	0.000492	1.82	LV	CELLSTATES	EC6.0	control_TTN	12	18
CCDC85B	1.15	0.00199	0.131	0.0663	6.14	20.9	2.57e-05	2.7	LV	CELLSTATES	EC6.0	control_TTN	12	18
GRIK1	1.15	0.0134	0.0419	0.0227	4.88	14.1	0.000404	1.87	LV	CELLSTATES	EC6.0	control_TTN	12	18
OLFML2A	1.15	0.0265	0.0588	0.035	5.33	11.9	0.00107	1.58	LV	CELLSTATES	EC6.0	control_TTN	12	18
TLL1	1.14	0.0187	0.256	0.151	7.22	13	0.000658	1.73	LV	CELLSTATES	EC6.0	control_TTN	12	18
ZNF16	1.14	0.0329	0.0361	0.0194	4.74	11.1	0.00148	1.48	LV	CELLSTATES	EC6.0	control_TTN	12	18
IER3	1.12	0.0257	0.0657	0.0371	5.39	11.9	0.00103	1.59	LV	CELLSTATES	EC6.0	control_TTN	12	18
SLC25A21	1.12	0.0161	0.13	0.0804	6.28	13.4	0.000535	1.79	LV	CELLSTATES	EC6.0	control_TTN	12	18
ZFP36L2	1.12	0.00309	0.298	0.172	7.29	19.4	4.63e-05	2.51	LV	CELLSTATES	EC6.0	control_TTN	12	18
AC244131.2	1.11	0.0219	0.062	0.0352	5.35	12.5	0.000816	1.66	LV	CELLSTATES	EC6.0	control_TTN	12	18
GIMAP7	1.11	0.000119	0.325	0.183	7.43	31.7	5.49e-07	3.92	LV	CELLSTATES	EC6.0	control_TTN	12	18
BAALC	1.1	0.0416	0.0484	0.0292	5.09	10.4	0.00211	1.38	LV	CELLSTATES	EC6.0	control_TTN	12	18
CALCRL	1.1	0.000408	2.53	1.47	10.4	26.4	3.39e-06	3.39	LV	CELLSTATES	EC6.0	control_TTN	12	18
DYSF	1.1	0.000137	0.364	0.211	7.61	30.8	7.37e-07	3.86	LV	CELLSTATES	EC6.0	control_TTN	12	18
ENO1	1.1	0.0136	0.0997	0.0527	5.74	14	0.000415	1.87	LV	CELLSTATES	EC6.0	control_TTN	12	18
PTMA	1.1	0.00187	0.373	0.185	7.56	21.2	2.31e-05	2.73	LV	CELLSTATES	EC6.0	control_TTN	12	18
RPL13A	1.1	0.0203	0.137	0.0657	6.27	12.7	0.000738	1.69	LV	CELLSTATES	EC6.0	control_TTN	12	18
AC011511.2	1.09	0.0128	0.0836	0.0492	5.7	14.3	0.000372	1.89	LV	CELLSTATES	EC6.0	control_TTN	12	18
CCDC196	1.08	0.0406	0.033	0.02	4.65	10.4	0.00205	1.39	LV	CELLSTATES	EC6.0	control_TTN	12	18
FAM198B-AS1	1.08	0.0183	0.13	0.0773	6.23	13	0.000638	1.74	LV	CELLSTATES	EC6.0	control_TTN	12	18
AC025180.1	1.07	0.03	0.105	0.0621	5.93	11.4	0.00131	1.52	LV	CELLSTATES	EC6.0	control_TTN	12	18
AC112487.1	1.07	0.00403	0.136	0.0805	6.3	18.5	6.63e-05	2.39	LV	CELLSTATES	EC6.0	control_TTN	12	18
DCN	1.07	0.0133	0.248	0.131	7.06	14.1	0.000395	1.88	LV	CELLSTATES	EC6.0	control_TTN	12	18
SPARC	1.07	0.000727	0.215	0.116	6.81	24.5	6.76e-06	3.14	LV	CELLSTATES	EC6.0	control_TTN	12	18
AL391097.2	1.06	0.0142	0.0574	0.0341	5.19	13.9	0.00044	1.85	LV	CELLSTATES	EC6.0	control_TTN	12	18
FTL	1.06	0.0127	0.202	0.0939	6.59	14.4	0.00036	1.9	LV	CELLSTATES	EC6.0	control_TTN	12	18
GPRC5B	1.06	0.00177	0.167	0.0995	6.54	21.4	2.14e-05	2.75	LV	CELLSTATES	EC6.0	control_TTN	12	18
IFITM3	1.06	0.0412	0.606	0.264	8.38	10.4	0.00209	1.38	LV	CELLSTATES	EC6.0	control_TTN	12	18
NR5A2	1.06	0.00255	0.145	0.0908	6.38	20.1	3.55e-05	2.59	LV	CELLSTATES	EC6.0	control_TTN	12	18
CCND1	1.04	0.0163	0.076	0.0462	5.53	13.4	0.000547	1.79	LV	CELLSTATES	EC6.0	control_TTN	12	18
IFI27	1.03	0.0073	0.658	0.375	8.49	16.3	0.000161	2.14	LV	CELLSTATES	EC6.0	control_TTN	12	18
ISM1	1.02	0.0323	0.0979	0.0587	5.89	11.2	0.00144	1.49	LV	CELLSTATES	EC6.0	control_TTN	12	18
SEMA6B	1.02	0.00975	0.125	0.0801	6.2	15.3	0.000238	2.01	LV	CELLSTATES	EC6.0	control_TTN	12	18
TMED4	1.02	0.00759	0.0618	0.0337	5.27	16.1	0.000171	2.12	LV	CELLSTATES	EC6.0	control_TTN	12	18
DDX39A	1.01	0.0319	0.0551	0.0303	5.12	11.2	0.00141	1.5	LV	CELLSTATES	EC6.0	control_TTN	12	18
RNASE1	1.01	0.0275	0.284	0.143	7.19	11.8	0.00112	1.56	LV	CELLSTATES	EC6.0	control_TTN	12	18
ARID5B	1	0.00204	0.136	0.0864	6.32	20.8	2.68e-05	2.69	LV	CELLSTATES	EC6.0	control_TTN	12	18
COL15A1	1	0.00193	0.349	0.211	7.59	21	2.47e-05	2.71	LV	CELLSTATES	EC6.0	control_TTN	12	18
ICAM1	1	0.00406	0.158	0.1	6.52	18.4	6.75e-05	2.39	LV	CELLSTATES	EC6.0	control_TTN	12	18
SLC3A2	0.998	0.00445	0.111	0.0705	6.03	18.1	7.78e-05	2.35	LV	CELLSTATES	EC6.0	control_TTN	12	18
ACSL1	0.996	0.0162	0.0438	0.0278	4.94	13.4	0.000541	1.79	LV	CELLSTATES	EC6.0	control_TTN	12	18
PCBP1	0.985	0.0298	0.0587	0.0372	5.26	11.5	0.00128	1.53	LV	CELLSTATES	EC6.0	control_TTN	12	18
TRIM5	0.98	0.0386	0.138	0.0798	6.23	10.6	0.00188	1.41	LV	CELLSTATES	EC6.0	control_TTN	12	18
LPAR6	0.979	0.000184	0.48	0.314	8.09	29.6	1.11e-06	3.74	LV	CELLSTATES	EC6.0	control_TTN	12	18
KITLG	0.975	0.00315	0.189	0.126	6.76	19.3	4.76e-05	2.5	LV	CELLSTATES	EC6.0	control_TTN	12	18
THSD7A	0.973	0.0127	0.31	0.194	7.44	14.4	0.000359	1.9	LV	CELLSTATES	EC6.0	control_TTN	12	18
RPS18	0.969	0.0323	0.101	0.0529	5.85	11.2	0.00144	1.49	LV	CELLSTATES	EC6.0	control_TTN	12	18
PPIB	0.967	0.011	0.0919	0.0574	5.78	14.9	0.000282	1.96	LV	CELLSTATES	EC6.0	control_TTN	12	18
AC097515.1	0.961	0.0283	0.0561	0.034	5.24	11.6	0.00119	1.55	LV	CELLSTATES	EC6.0	control_TTN	12	18
CFL1	0.958	0.0376	0.183	0.0903	6.57	10.7	0.00182	1.42	LV	CELLSTATES	EC6.0	control_TTN	12	18
APOL6	0.955	0.0336	0.0784	0.0549	5.67	11.1	0.00153	1.47	LV	CELLSTATES	EC6.0	control_TTN	12	18
CLEC2B	0.946	0.0412	0.0641	0.0395	5.35	10.4	0.00209	1.38	LV	CELLSTATES	EC6.0	control_TTN	12	18
AL138828.1	0.943	0.000244	0.532	0.373	8.26	28.3	1.72e-06	3.61	LV	CELLSTATES	EC6.0	control_TTN	12	18
MEGF11	0.942	0.0219	0.0589	0.0372	5.29	12.5	0.000824	1.66	LV	CELLSTATES	EC6.0	control_TTN	12	18
MEOX1	0.942	0.00282	0.213	0.141	6.95	19.7	4.08e-05	2.55	LV	CELLSTATES	EC6.0	control_TTN	12	18
LSM7	0.941	0.0458	0.0447	0.0263	4.89	10	0.00244	1.34	LV	CELLSTATES	EC6.0	control_TTN	12	18
RABAC1	0.939	0.0458	0.104	0.0638	5.9	10	0.00247	1.34	LV	CELLSTATES	EC6.0	control_TTN	12	18
CPLX1	0.936	0.00941	0.174	0.125	6.77	15.5	0.000224	2.03	LV	CELLSTATES	EC6.0	control_TTN	12	18
HLA-C	0.935	0.0488	0.925	0.571	9.02	9.85	0.00267	1.31	LV	CELLSTATES	EC6.0	control_TTN	12	18
RAP2C-AS1	0.934	0.0248	0.0784	0.057	5.72	12.1	0.000978	1.61	LV	CELLSTATES	EC6.0	control_TTN	12	18
LAP3	0.933	0.00398	0.242	0.161	7.05	18.5	6.5e-05	2.4	LV	CELLSTATES	EC6.0	control_TTN	12	18
AC104596.1	0.925	0.0277	0.065	0.0413	5.42	11.7	0.00114	1.56	LV	CELLSTATES	EC6.0	control_TTN	12	18
MAP3K8	0.922	0.0136	0.262	0.181	7.22	14.1	0.00041	1.87	LV	CELLSTATES	EC6.0	control_TTN	12	18
MAGI1-AS1	0.912	0.0453	0.0748	0.0496	5.57	10.1	0.0024	1.34	LV	CELLSTATES	EC6.0	control_TTN	12	18
AC007319.1	0.906	0.00193	1.89	1.29	10	21	2.46e-05	2.71	LV	CELLSTATES	EC6.0	control_TTN	12	18
RPS11	0.905	0.0449	0.0949	0.0586	5.81	10.1	0.00236	1.35	LV	CELLSTATES	EC6.0	control_TTN	12	18
CEACAM1	0.891	0.0157	0.131	0.0865	6.24	13.5	0.000517	1.8	LV	CELLSTATES	EC6.0	control_TTN	12	18
FABP5	0.882	0.0149	0.604	0.393	8.39	13.7	0.000477	1.83	LV	CELLSTATES	EC6.0	control_TTN	12	18
RPS14	0.878	0.0458	0.123	0.069	6.13	10	0.00244	1.34	LV	CELLSTATES	EC6.0	control_TTN	12	18
TCTEX1D1	0.877	0.0108	0.188	0.124	6.73	15.1	0.000269	1.97	LV	CELLSTATES	EC6.0	control_TTN	12	18
BST2	0.876	0.0365	0.194	0.112	6.69	10.8	0.00173	1.44	LV	CELLSTATES	EC6.0	control_TTN	12	18
AC006160.1	0.873	0.0175	0.137	0.0932	6.33	13.2	0.000601	1.76	LV	CELLSTATES	EC6.0	control_TTN	12	18
TMEM88	0.873	0.0163	0.162	0.0975	6.49	13.4	0.000548	1.79	LV	CELLSTATES	EC6.0	control_TTN	12	18
KDR	0.87	0.0068	0.117	0.0842	6.19	16.5	0.000146	2.17	LV	CELLSTATES	EC6.0	control_TTN	12	18
NORAD	0.863	0.0249	0.0635	0.0456	5.41	12	0.000986	1.6	LV	CELLSTATES	EC6.0	control_TTN	12	18
SLC25A6	0.863	0.0352	0.0787	0.0469	5.58	10.9	0.00163	1.45	LV	CELLSTATES	EC6.0	control_TTN	12	18
VIM	0.853	0.0108	0.633	0.426	8.39	15	0.00027	1.97	LV	CELLSTATES	EC6.0	control_TTN	12	18
IGFBP7	0.85	0.00783	1.17	0.765	9.34	16	0.000178	2.11	LV	CELLSTATES	EC6.0	control_TTN	12	18
NMI	0.85	0.0434	0.0505	0.037	5.18	10.2	0.00225	1.36	LV	CELLSTATES	EC6.0	control_TTN	12	18
SNCG	0.842	0.0188	0.175	0.123	6.7	12.9	0.000663	1.73	LV	CELLSTATES	EC6.0	control_TTN	12	18
IQCK	0.841	0.00275	0.338	0.246	7.61	19.8	3.94e-05	2.56	LV	CELLSTATES	EC6.0	control_TTN	12	18
UGCG	0.84	0.0299	0.204	0.14	6.85	11.4	0.0013	1.52	LV	CELLSTATES	EC6.0	control_TTN	12	18
AL359232.1	0.832	0.0207	0.0881	0.0637	5.82	12.6	0.000758	1.68	LV	CELLSTATES	EC6.0	control_TTN	12	18
AC005695.2	0.83	0.0127	0.0892	0.0588	5.79	14.3	0.000362	1.9	LV	CELLSTATES	EC6.0	control_TTN	12	18
ZNF385D	0.827	0.00551	1.58	1.14	9.73	17.3	0.000107	2.26	LV	CELLSTATES	EC6.0	control_TTN	12	18
CACNB2	0.816	0.0251	0.139	0.0965	6.43	12	0.000999	1.6	LV	CELLSTATES	EC6.0	control_TTN	12	18
MYL6	0.814	0.0127	0.386	0.232	7.7	14.4	0.000362	1.9	LV	CELLSTATES	EC6.0	control_TTN	12	18
ANXA1	0.81	0.0458	0.18	0.132	6.75	10	0.00246	1.34	LV	CELLSTATES	EC6.0	control_TTN	12	18
KAZN	0.802	0.0128	0.121	0.087	6.23	14.3	0.000371	1.89	LV	CELLSTATES	EC6.0	control_TTN	12	18
PLS3	0.787	0.00414	0.243	0.175	7.14	18.3	7.08e-05	2.38	LV	CELLSTATES	EC6.0	control_TTN	12	18
PNRC1	0.785	0.0176	0.119	0.0886	6.21	13.2	0.000606	1.76	LV	CELLSTATES	EC6.0	control_TTN	12	18
CHODL	0.779	0.0214	0.125	0.0867	6.27	12.5	0.000789	1.67	LV	CELLSTATES	EC6.0	control_TTN	12	18
TGFBR2	0.777	0.00193	0.932	0.671	8.98	21.1	2.41e-05	2.71	LV	CELLSTATES	EC6.0	control_TTN	12	18
ESR2	0.762	0.0112	0.375	0.287	7.79	14.9	0.000289	1.95	LV	CELLSTATES	EC6.0	control_TTN	12	18
TUBA1B	0.758	0.0365	0.269	0.175	7.2	10.8	0.00171	1.44	LV	CELLSTATES	EC6.0	control_TTN	12	18
M6PR	0.757	0.0365	0.077	0.0558	5.67	10.8	0.00172	1.44	LV	CELLSTATES	EC6.0	control_TTN	12	18
NR2F2	0.753	0.013	0.312	0.227	7.46	14.2	0.000387	1.89	LV	CELLSTATES	EC6.0	control_TTN	12	18
PIM3	0.747	0.0199	0.117	0.0879	6.21	12.8	0.000718	1.7	LV	CELLSTATES	EC6.0	control_TTN	12	18
NRN1	0.742	0.0468	0.0912	0.0703	5.91	9.97	0.00252	1.33	LV	CELLSTATES	EC6.0	control_TTN	12	18
PPM1H	0.722	0.0365	0.131	0.0992	6.37	10.8	0.00172	1.44	LV	CELLSTATES	EC6.0	control_TTN	12	18
IL15	0.715	0.00576	0.282	0.212	7.33	17.1	0.000113	2.24	LV	CELLSTATES	EC6.0	control_TTN	12	18
DPYSL3	0.707	0.0386	0.268	0.203	7.29	10.6	0.00189	1.41	LV	CELLSTATES	EC6.0	control_TTN	12	18
CYYR1-AS1	0.706	0.047	0.447	0.349	7.99	9.95	0.00254	1.33	LV	CELLSTATES	EC6.0	control_TTN	12	18
RPS19	0.696	0.0333	0.198	0.146	6.85	11.1	0.0015	1.48	LV	CELLSTATES	EC6.0	control_TTN	12	18
RAN	0.695	0.0496	0.0753	0.0526	5.56	9.77	0.00277	1.3	LV	CELLSTATES	EC6.0	control_TTN	12	18
ZFP36L1	0.691	0.0387	0.23	0.181	7.1	10.6	0.0019	1.41	LV	CELLSTATES	EC6.0	control_TTN	12	18
TMEM273	0.689	0.036	0.145	0.113	6.49	10.9	0.00168	1.44	LV	CELLSTATES	EC6.0	control_TTN	12	18
RELL1	0.687	0.0394	0.175	0.134	6.71	10.5	0.00196	1.4	LV	CELLSTATES	EC6.0	control_TTN	12	18
AL109930.1	0.677	0.0139	1.51	1.16	9.77	14	0.000423	1.86	LV	CELLSTATES	EC6.0	control_TTN	12	18
ETS2	0.676	0.0051	0.623	0.481	8.43	17.6	9.52e-05	2.29	LV	CELLSTATES	EC6.0	control_TTN	12	18
TINAGL1	0.67	0.0187	0.517	0.407	8.21	13	0.000657	1.73	LV	CELLSTATES	EC6.0	control_TTN	12	18
AP000787.1	0.66	0.0488	0.156	0.121	6.59	9.85	0.00267	1.31	LV	CELLSTATES	EC6.0	control_TTN	12	18
KIFC3	0.657	0.0108	0.256	0.209	7.27	15	0.000272	1.97	LV	CELLSTATES	EC6.0	control_TTN	12	18
AC027097.2	0.648	0.0123	0.267	0.216	7.33	14.5	0.000338	1.91	LV	CELLSTATES	EC6.0	control_TTN	12	18
CD34	0.647	0.0108	0.329	0.276	7.6	15	0.000273	1.97	LV	CELLSTATES	EC6.0	control_TTN	12	18
UBE2J1	0.633	0.0228	0.193	0.158	6.87	12.3	0.000869	1.64	LV	CELLSTATES	EC6.0	control_TTN	12	18
CAV2	0.607	0.0378	0.273	0.217	7.34	10.7	0.00183	1.42	LV	CELLSTATES	EC6.0	control_TTN	12	18
ANGPT2	0.599	0.0365	0.201	0.169	6.96	10.8	0.00174	1.44	LV	CELLSTATES	EC6.0	control_TTN	12	18
HMGN3	0.582	0.029	0.326	0.272	7.65	11.6	0.00123	1.54	LV	CELLSTATES	EC6.0	control_TTN	12	18
BCL2L14	0.581	0.0323	0.138	0.113	6.42	11.2	0.00144	1.49	LV	CELLSTATES	EC6.0	control_TTN	12	18
MMRN2	0.564	0.0299	0.259	0.215	7.27	11.4	0.0013	1.52	LV	CELLSTATES	EC6.0	control_TTN	12	18
