# Supplementary material for: Pathogenic variants damage cell composition and single cell transcription in cardiomyopathies
Source: Science. Author manuscript; Available in PMC 2022 Oct 3. (PMC9528698; doi:10.1126/science.abo1984)
Supplement: Supp table 34.10 [file NIHMS1835045-supplement-Supp_table_34_10.xlsx]

## Sheet: Index
Column name	Description
Gene	Gene symbol, Ensembl 84
logFC	log2-fold change
FDR	False discovery rate; FDR is the PValue after (by default) Benjamini-Hochberg correction.
mean_exp_control	Mean expression values across controls
mean_exp_genotype	Mean expression values across disease samples
logCPM	logCPM is the average expression of all pseudobulked samples for that particular gene across all samples on the log2-scale expressed in counts per million (cpm, as calculated by edgeR after normalization).
F	Output of quasi-likelihood F-test
PValue	PValue is the nominal p-value derived from F
FDR_plot	-log10(False discovery rate)
Region	Studied region (LV or RV)
annotation_level	Cell-type or cell-state
cell_state/state	Specification which cell-type or state was analysed
comparison	Specification control_GENOTYPE
Observations_genotype	Numbers of Patients included in edgeR (patients with low number of nuclei have been excluded)
Observations_reference	Numbers of Patients included in edgeR (patients with low number of nuclei have been excluded)

## Sheet: LMNA_control
Gene	logFC	FDR	mean_exp_control	mean_exp_genotype	logCPM	F	PValue	FDR_plot	Region	annotation_level	cell_state	comparison	Observations_genotype	Observations_reference
FOSB	3.7	0.0143	0.00254	0.0511	4.28	16	0.000208	1.84	LV	CELLSTATES	EC6.0	control_LMNA	12	18
DRD4	3.57	0.00957	0.00356	0.0169	3.49	17.8	0.000103	2.02	LV	CELLSTATES	EC6.0	control_LMNA	12	18
HBA1	3.19	0.00275	0.00118	0.0283	3.98	23.1	1.49e-05	2.56	LV	CELLSTATES	EC6.0	control_LMNA	12	18
HBB	3.02	0.00117	0.0105	0.12	5.39	27.3	3.48e-06	2.93	LV	CELLSTATES	EC6.0	control_LMNA	12	18
NR4A1	2.94	0.000221	0.0713	0.411	7.17	35.9	2.34e-07	3.65	LV	CELLSTATES	EC6.0	control_LMNA	12	18
MTRNR2L8	2.78	0.0259	0.00335	0.0298	3.8	13.6	0.000559	1.59	LV	CELLSTATES	EC6.0	control_LMNA	12	18
NKPD1	2.6	0.0143	0.00149	0.0156	3.52	16	0.000209	1.84	LV	CELLSTATES	EC6.0	control_LMNA	12	18
EGR1	2.51	0.0237	0.00852	0.0609	4.69	14	0.000481	1.63	LV	CELLSTATES	EC6.0	control_LMNA	12	18
HBA2	2.5	0.0202	0.00584	0.0523	4.57	14.6	0.000374	1.69	LV	CELLSTATES	EC6.0	control_LMNA	12	18
COL25A1	2.37	0.00136	0.0557	0.434	7	26.4	4.74e-06	2.87	LV	CELLSTATES	EC6.0	control_LMNA	12	18
SLC44A5	2.32	0.00744	0.00776	0.0423	4.33	19	6.68e-05	2.13	LV	CELLSTATES	EC6.0	control_LMNA	12	18
CSRNP1	2.27	0.000257	0.0237	0.14	5.68	34.6	3.4e-07	3.59	LV	CELLSTATES	EC6.0	control_LMNA	12	18
IGSF9B	2.25	0.000242	0.0303	0.152	5.82	35.3	2.81e-07	3.62	LV	CELLSTATES	EC6.0	control_LMNA	12	18
PCDH19	2.25	0.000257	0.0122	0.0988	5.11	34.4	3.63e-07	3.59	LV	CELLSTATES	EC6.0	control_LMNA	12	18
FKBP5	2.1	0.00527	0.502	2.44	9.48	20.5	3.76e-05	2.28	LV	CELLSTATES	EC6.0	control_LMNA	12	18
AC073050.1	2.01	0.045	0.00181	0.0198	3.67	11.4	0.00142	1.35	LV	CELLSTATES	EC6.0	control_LMNA	12	18
F2RL3	1.88	0.0246	0.0249	0.0922	5.33	13.8	0.000522	1.61	LV	CELLSTATES	EC6.0	control_LMNA	12	18
LPL	1.87	0.000221	0.149	0.606	7.54	37.2	1.6e-07	3.65	LV	CELLSTATES	EC6.0	control_LMNA	12	18
MMP28	1.82	0.00282	0.0342	0.155	5.8	22.9	1.57e-05	2.55	LV	CELLSTATES	EC6.0	control_LMNA	12	18
MT1M	1.79	0.0426	0.0899	0.346	6.96	11.7	0.00128	1.37	LV	CELLSTATES	EC6.0	control_LMNA	12	18
HLF	1.76	0.00614	0.038	0.169	5.8	19.7	5.04e-05	2.21	LV	CELLSTATES	EC6.0	control_LMNA	12	18
AKAP12	1.73	0.0111	0.196	0.588	7.87	17.2	0.000129	1.96	LV	CELLSTATES	EC6.0	control_LMNA	12	18
ZBTB16	1.66	0.00614	0.752	3.37	9.89	19.7	5.1e-05	2.21	LV	CELLSTATES	EC6.0	control_LMNA	12	18
MYO18B	1.65	0.0202	0.0282	0.0703	5.01	14.6	0.000375	1.69	LV	CELLSTATES	EC6.0	control_LMNA	12	18
PER1	1.64	5.75e-05	0.0774	0.295	6.69	47.4	9.56e-09	4.24	LV	CELLSTATES	EC6.0	control_LMNA	12	18
CMKLR1	1.58	0.0169	0.0356	0.143	5.78	15.3	0.000282	1.77	LV	CELLSTATES	EC6.0	control_LMNA	12	18
CORO2B	1.58	0.000488	0.0587	0.213	6.25	31.2	9.74e-07	3.31	LV	CELLSTATES	EC6.0	control_LMNA	12	18
BAIAP2	1.55	0.000542	0.0558	0.197	6.22	30.6	1.18e-06	3.27	LV	CELLSTATES	EC6.0	control_LMNA	12	18
KCNB1	1.54	0.00329	0.0816	0.27	6.57	22.4	1.9e-05	2.48	LV	CELLSTATES	EC6.0	control_LMNA	12	18
CYB5D1	1.53	0.0117	0.0156	0.0551	4.65	17	0.000143	1.93	LV	CELLSTATES	EC6.0	control_LMNA	12	18
EGFR	1.53	0.000221	0.184	0.755	7.9	36.8	1.75e-07	3.65	LV	CELLSTATES	EC6.0	control_LMNA	12	18
CRTAC1	1.52	0.0307	0.0276	0.101	5.35	12.8	0.000772	1.51	LV	CELLSTATES	EC6.0	control_LMNA	12	18
PRDM6	1.52	0.048	0.00941	0.0326	4.21	11.2	0.00158	1.32	LV	CELLSTATES	EC6.0	control_LMNA	12	18
PLVAP	1.49	0.0133	0.129	0.425	7.25	16.4	0.000177	1.87	LV	CELLSTATES	EC6.0	control_LMNA	12	18
ATOH8	1.48	0.00744	0.0537	0.189	6.05	19	6.71e-05	2.13	LV	CELLSTATES	EC6.0	control_LMNA	12	18
PLCXD3	1.48	0.0169	0.13	0.45	7.29	15.2	0.000286	1.77	LV	CELLSTATES	EC6.0	control_LMNA	12	18
ACVR2B	1.46	0.0488	0.00864	0.0414	4.29	11.1	0.00161	1.31	LV	CELLSTATES	EC6.0	control_LMNA	12	18
FGFR1	1.46	0.00161	0.143	0.459	7.4	25.7	5.87e-06	2.79	LV	CELLSTATES	EC6.0	control_LMNA	12	18
DANT2	1.44	0.0489	0.0389	0.134	5.75	11.1	0.00163	1.31	LV	CELLSTATES	EC6.0	control_LMNA	12	18
GRASP	1.43	0.000902	0.185	0.65	7.82	28.5	2.36e-06	3.05	LV	CELLSTATES	EC6.0	control_LMNA	12	18
FAM66C	1.41	0.0149	0.0169	0.0609	4.79	15.9	0.000223	1.83	LV	CELLSTATES	EC6.0	control_LMNA	12	18
RPGR	1.4	0.0161	0.0937	0.352	6.81	15.5	0.000261	1.79	LV	CELLSTATES	EC6.0	control_LMNA	12	18
NUDT16	1.38	0.0156	0.018	0.0622	4.86	15.6	0.000243	1.81	LV	CELLSTATES	EC6.0	control_LMNA	12	18
PELI2	1.38	0.00184	0.143	0.527	7.47	25	7.65e-06	2.73	LV	CELLSTATES	EC6.0	control_LMNA	12	18
SNED1	1.38	0.000458	0.153	0.526	7.5	31.6	8.75e-07	3.34	LV	CELLSTATES	EC6.0	control_LMNA	12	18
HSPH1	1.36	0.0355	0.0257	0.104	5.25	12.3	0.000961	1.45	LV	CELLSTATES	EC6.0	control_LMNA	12	18
LRRC1	1.36	0.00421	0.061	0.279	6.51	21.2	2.87e-05	2.38	LV	CELLSTATES	EC6.0	control_LMNA	12	18
DUSP5	1.35	0.0122	0.0532	0.134	5.88	16.8	0.000152	1.91	LV	CELLSTATES	EC6.0	control_LMNA	12	18
LAMB1	1.33	0.0109	0.0893	0.384	6.87	17.3	0.000126	1.96	LV	CELLSTATES	EC6.0	control_LMNA	12	18
ARRDC2	1.31	0.00405	0.0429	0.133	5.79	21.4	2.69e-05	2.39	LV	CELLSTATES	EC6.0	control_LMNA	12	18
SCN3B	1.31	0.028	0.0159	0.0559	4.72	13.3	0.000642	1.55	LV	CELLSTATES	EC6.0	control_LMNA	12	18
SH3RF3	1.3	0.000221	0.648	2.14	9.43	36.1	2.2e-07	3.65	LV	CELLSTATES	EC6.0	control_LMNA	12	18
MYO5C	1.29	0.000458	0.126	0.455	7.27	31.6	8.74e-07	3.34	LV	CELLSTATES	EC6.0	control_LMNA	12	18
CACNB4	1.28	0.0161	0.0206	0.0692	5.01	15.5	0.000257	1.79	LV	CELLSTATES	EC6.0	control_LMNA	12	18
WNT9B	1.28	0.031	0.0562	0.155	6.06	12.8	0.000786	1.51	LV	CELLSTATES	EC6.0	control_LMNA	12	18
IRAK3	1.27	0.000406	0.434	1.44	8.86	32.3	6.96e-07	3.39	LV	CELLSTATES	EC6.0	control_LMNA	12	18
DHRS3	1.26	0.024	0.0743	0.199	6.26	13.9	0.0005	1.62	LV	CELLSTATES	EC6.0	control_LMNA	12	18
LNX1	1.26	0.00269	0.48	1.65	9.04	23.2	1.4e-05	2.57	LV	CELLSTATES	EC6.0	control_LMNA	12	18
TMEM233	1.26	0.0132	0.0756	0.236	6.53	16.5	0.000171	1.88	LV	CELLSTATES	EC6.0	control_LMNA	12	18
SH3RF1	1.24	0.000172	0.14	0.479	7.34	38.8	9.99e-08	3.76	LV	CELLSTATES	EC6.0	control_LMNA	12	18
DLL1	1.23	0.00562	0.0717	0.212	6.45	20.1	4.32e-05	2.25	LV	CELLSTATES	EC6.0	control_LMNA	12	18
SH3BGRL2	1.23	0.00104	0.12	0.435	7.17	27.9	2.86e-06	2.98	LV	CELLSTATES	EC6.0	control_LMNA	12	18
APOLD1	1.22	0.0266	0.202	0.537	7.7	13.5	0.000582	1.57	LV	CELLSTATES	EC6.0	control_LMNA	12	18
NDRG1	1.22	0.00376	0.267	0.793	8.18	21.8	2.38e-05	2.42	LV	CELLSTATES	EC6.0	control_LMNA	12	18
DUSP6	1.21	0.0216	0.0415	0.14	5.67	14.3	0.000423	1.67	LV	CELLSTATES	EC6.0	control_LMNA	12	18
KIAA1549	1.21	0.0157	0.0636	0.202	6.2	15.6	0.000244	1.81	LV	CELLSTATES	EC6.0	control_LMNA	12	18
MCF2L	1.21	0.000221	0.517	1.67	9.07	35.8	2.39e-07	3.65	LV	CELLSTATES	EC6.0	control_LMNA	12	18
ANKS1A	1.2	9.59e-05	0.291	0.933	8.24	43.9	2.39e-08	4.02	LV	CELLSTATES	EC6.0	control_LMNA	12	18
JDP2	1.18	0.00405	0.0363	0.129	5.69	21.4	2.67e-05	2.39	LV	CELLSTATES	EC6.0	control_LMNA	12	18
TAF13	1.18	0.0412	0.0451	0.117	5.68	11.8	0.00121	1.38	LV	CELLSTATES	EC6.0	control_LMNA	12	18
B4GALT1	1.17	0.00143	0.214	0.551	7.74	26.1	5.12e-06	2.84	LV	CELLSTATES	EC6.0	control_LMNA	12	18
MID2	1.17	0.0217	0.0242	0.0862	5.12	14.3	0.000428	1.66	LV	CELLSTATES	EC6.0	control_LMNA	12	18
NCKIPSD	1.17	0.0294	0.0291	0.0734	5.1	13.1	0.000702	1.53	LV	CELLSTATES	EC6.0	control_LMNA	12	18
RNF115	1.17	0.0012	0.557	1.58	9.12	27.1	3.7e-06	2.92	LV	CELLSTATES	EC6.0	control_LMNA	12	18
ABLIM3	1.16	0.00455	0.49	1.52	8.92	20.9	3.22e-05	2.34	LV	CELLSTATES	EC6.0	control_LMNA	12	18
ELL2	1.15	0.0175	0.0534	0.146	5.95	15.1	0.000303	1.76	LV	CELLSTATES	EC6.0	control_LMNA	12	18
SEC16B	1.15	0.00306	0.0373	0.118	5.57	22.6	1.73e-05	2.51	LV	CELLSTATES	EC6.0	control_LMNA	12	18
CCND3	1.14	0.00219	0.387	1.12	8.61	24.3	9.79e-06	2.66	LV	CELLSTATES	EC6.0	control_LMNA	12	18
SLC25A29	1.14	0.0138	0.106	0.286	6.8	16.2	0.000196	1.86	LV	CELLSTATES	EC6.0	control_LMNA	12	18
TMCC3	1.14	0.00923	0.0847	0.272	6.64	18	9.65e-05	2.03	LV	CELLSTATES	EC6.0	control_LMNA	12	18
WNK1	1.14	0.00376	0.73	2.15	9.54	21.8	2.34e-05	2.42	LV	CELLSTATES	EC6.0	control_LMNA	12	18
AL445426.1	1.13	0.044	0.247	0.716	8.01	11.5	0.00135	1.36	LV	CELLSTATES	EC6.0	control_LMNA	12	18
CHST15	1.13	0.0131	0.0381	0.129	5.63	16.6	0.000168	1.88	LV	CELLSTATES	EC6.0	control_LMNA	12	18
EPB41L2	1.13	0.00228	0.811	2.4	9.63	23.9	1.12e-05	2.64	LV	CELLSTATES	EC6.0	control_LMNA	12	18
DSCAML1	1.12	0.0105	0.105	0.312	6.86	17.5	0.000116	1.98	LV	CELLSTATES	EC6.0	control_LMNA	12	18
MKNK2	1.12	0.0216	0.0536	0.124	5.8	14.3	0.000416	1.67	LV	CELLSTATES	EC6.0	control_LMNA	12	18
TSC22D3	1.11	0.00183	0.155	0.405	7.27	25.1	7.43e-06	2.74	LV	CELLSTATES	EC6.0	control_LMNA	12	18
LDLRAD4	1.1	0.00336	1.11	3.15	10.1	22.2	2.04e-05	2.47	LV	CELLSTATES	EC6.0	control_LMNA	12	18
MAOA	1.08	0.00923	0.0649	0.197	6.22	18	9.58e-05	2.03	LV	CELLSTATES	EC6.0	control_LMNA	12	18
TBCD	1.08	0.000367	0.576	1.61	9.12	33.1	5.48e-07	3.44	LV	CELLSTATES	EC6.0	control_LMNA	12	18
TPD52L1	1.08	0.0115	0.197	0.594	7.69	17	0.00014	1.94	LV	CELLSTATES	EC6.0	control_LMNA	12	18
ZFYVE28	1.08	0.0165	0.0841	0.267	6.65	15.4	0.000274	1.78	LV	CELLSTATES	EC6.0	control_LMNA	12	18
RNF157	1.07	0.0357	0.037	0.0947	5.33	12.3	0.000977	1.45	LV	CELLSTATES	EC6.0	control_LMNA	12	18
SNTG2	1.07	0.0138	0.817	2.67	9.77	16.2	0.000193	1.86	LV	CELLSTATES	EC6.0	control_LMNA	12	18
GPR89B	1.06	0.0412	0.0447	0.105	5.57	11.8	0.00121	1.38	LV	CELLSTATES	EC6.0	control_LMNA	12	18
SIN3B	1.06	0.00854	0.0753	0.199	6.31	18.3	8.44e-05	2.07	LV	CELLSTATES	EC6.0	control_LMNA	12	18
DDX27	1.05	0.0456	0.0298	0.0667	5.05	11.4	0.00145	1.34	LV	CELLSTATES	EC6.0	control_LMNA	12	18
RYBP	1.05	0.000221	0.118	0.316	6.94	35.8	2.38e-07	3.65	LV	CELLSTATES	EC6.0	control_LMNA	12	18
SPRED2	1.05	0.000172	0.278	0.77	8.08	39	9.47e-08	3.76	LV	CELLSTATES	EC6.0	control_LMNA	12	18
ITGA5	1.04	0.0135	0.172	0.453	7.45	16.3	0.000184	1.87	LV	CELLSTATES	EC6.0	control_LMNA	12	18
KDM3A	1.04	0.00455	0.0674	0.201	6.21	20.9	3.19e-05	2.34	LV	CELLSTATES	EC6.0	control_LMNA	12	18
ACACB	1.03	0.0265	0.393	1.11	8.6	13.5	0.000578	1.58	LV	CELLSTATES	EC6.0	control_LMNA	12	18
TLE1	1.03	0.00613	0.089	0.248	6.6	19.8	4.89e-05	2.21	LV	CELLSTATES	EC6.0	control_LMNA	12	18
TIMP3	1.01	0.0425	1.54	3.13	10.4	11.7	0.00127	1.37	LV	CELLSTATES	EC6.0	control_LMNA	12	18
ZADH2	1.01	0.0131	0.0464	0.14	5.74	16.6	0.000169	1.88	LV	CELLSTATES	EC6.0	control_LMNA	12	18
CTSH	1	0.0119	0.106	0.281	6.8	16.9	0.000147	1.92	LV	CELLSTATES	EC6.0	control_LMNA	12	18
EFNA1	1	0.0273	0.0687	0.162	6.01	13.4	0.000613	1.56	LV	CELLSTATES	EC6.0	control_LMNA	12	18
TACC1	1	0.00791	1.9	5.33	10.8	18.7	7.39e-05	2.1	LV	CELLSTATES	EC6.0	control_LMNA	12	18
FLT1	0.988	0.0138	2	5.42	10.9	16.2	0.000197	1.86	LV	CELLSTATES	EC6.0	control_LMNA	12	18
VAV3	0.984	0.00744	0.183	0.611	7.62	19	6.55e-05	2.13	LV	CELLSTATES	EC6.0	control_LMNA	12	18
RAPGEF3	0.975	0.00269	0.158	0.398	7.24	23.2	1.41e-05	2.57	LV	CELLSTATES	EC6.0	control_LMNA	12	18
KLF9	0.974	0.0191	0.172	0.482	7.46	14.8	0.000348	1.72	LV	CELLSTATES	EC6.0	control_LMNA	12	18
RPS6KA5	0.974	0.0135	0.0456	0.143	5.82	16.3	0.000185	1.87	LV	CELLSTATES	EC6.0	control_LMNA	12	18
PPP1R16B	0.968	0.00219	0.302	0.831	8.19	24.2	9.84e-06	2.66	LV	CELLSTATES	EC6.0	control_LMNA	12	18
HYAL1	0.965	0.0131	0.133	0.268	6.88	16.6	0.000169	1.88	LV	CELLSTATES	EC6.0	control_LMNA	12	18
FOXO3	0.963	0.00952	0.384	1.15	8.6	17.9	0.000102	2.02	LV	CELLSTATES	EC6.0	control_LMNA	12	18
PIP5K1C	0.953	0.0085	0.0957	0.225	6.54	18.4	8.33e-05	2.07	LV	CELLSTATES	EC6.0	control_LMNA	12	18
KLF7	0.952	0.000902	0.436	1.14	8.64	28.4	2.4e-06	3.05	LV	CELLSTATES	EC6.0	control_LMNA	12	18
POLR3C	0.948	0.019	0.0409	0.0939	5.45	14.8	0.000345	1.72	LV	CELLSTATES	EC6.0	control_LMNA	12	18
STARD8	0.948	0.0133	0.0531	0.16	5.98	16.5	0.000176	1.88	LV	CELLSTATES	EC6.0	control_LMNA	12	18
ADGRG6	0.938	0.0497	0.0919	0.232	6.6	11	0.00169	1.3	LV	CELLSTATES	EC6.0	control_LMNA	12	18
CBFA2T3	0.931	0.0307	0.0402	0.113	5.59	12.9	0.000763	1.51	LV	CELLSTATES	EC6.0	control_LMNA	12	18
TFEB	0.92	0.0272	0.0582	0.139	5.84	13.4	0.000606	1.57	LV	CELLSTATES	EC6.0	control_LMNA	12	18
AKT3	0.909	0.00063	0.981	2.81	9.88	29.8	1.52e-06	3.2	LV	CELLSTATES	EC6.0	control_LMNA	12	18
PNPLA2	0.907	0.0381	0.0339	0.0948	5.41	12.1	0.00107	1.42	LV	CELLSTATES	EC6.0	control_LMNA	12	18
GRB10	0.905	0.00854	0.567	1.83	9.16	18.3	8.56e-05	2.07	LV	CELLSTATES	EC6.0	control_LMNA	12	18
SMTN	0.894	0.0198	0.11	0.253	6.69	14.7	0.000363	1.7	LV	CELLSTATES	EC6.0	control_LMNA	12	18
PDCD6	0.891	0.0475	0.0357	0.0959	5.39	11.2	0.00155	1.32	LV	CELLSTATES	EC6.0	control_LMNA	12	18
CLEC1A	0.888	0.0134	0.123	0.343	6.96	16.4	0.000181	1.87	LV	CELLSTATES	EC6.0	control_LMNA	12	18
NEDD9	0.888	0.0115	0.716	1.86	9.38	17	0.00014	1.94	LV	CELLSTATES	EC6.0	control_LMNA	12	18
USP36	0.885	0.0347	0.0865	0.187	6.31	12.4	0.000926	1.46	LV	CELLSTATES	EC6.0	control_LMNA	12	18
GALNT18	0.884	0.0209	0.68	1.96	9.36	14.5	0.00039	1.68	LV	CELLSTATES	EC6.0	control_LMNA	12	18
PTPRM	0.881	0.00109	4.15	10.8	11.9	27.6	3.09e-06	2.96	LV	CELLSTATES	EC6.0	control_LMNA	12	18
ZFAND5	0.879	0.0409	0.0647	0.153	6.03	11.8	0.00119	1.39	LV	CELLSTATES	EC6.0	control_LMNA	12	18
SUSD6	0.876	0.00132	0.24	0.624	7.82	26.6	4.33e-06	2.88	LV	CELLSTATES	EC6.0	control_LMNA	12	18
NASP	0.873	0.00663	0.113	0.304	6.85	19.4	5.68e-05	2.18	LV	CELLSTATES	EC6.0	control_LMNA	12	18
PDE2A	0.869	0.0307	0.103	0.254	6.66	12.8	0.000773	1.51	LV	CELLSTATES	EC6.0	control_LMNA	12	18
HPCAL1	0.86	0.00329	0.336	0.732	8.19	22.3	1.93e-05	2.48	LV	CELLSTATES	EC6.0	control_LMNA	12	18
UCK2	0.86	0.0161	0.0759	0.196	6.29	15.5	0.000258	1.79	LV	CELLSTATES	EC6.0	control_LMNA	12	18
KCTD1	0.858	0.034	0.0456	0.115	5.64	12.5	0.000889	1.47	LV	CELLSTATES	EC6.0	control_LMNA	12	18
YBX3	0.857	0.021	0.174	0.481	7.41	14.4	0.000396	1.68	LV	CELLSTATES	EC6.0	control_LMNA	12	18
TNKS1BP1	0.856	0.0402	0.0579	0.142	5.93	11.9	0.00116	1.4	LV	CELLSTATES	EC6.0	control_LMNA	12	18
ZCCHC24	0.855	0.037	0.0396	0.1	5.44	12.2	0.00102	1.43	LV	CELLSTATES	EC6.0	control_LMNA	12	18
CERK	0.853	0.028	0.103	0.268	6.68	13.3	0.00065	1.55	LV	CELLSTATES	EC6.0	control_LMNA	12	18
ZNF516	0.853	0.0216	0.0596	0.154	5.95	14.3	0.000424	1.67	LV	CELLSTATES	EC6.0	control_LMNA	12	18
CCNY	0.852	0.0131	0.903	2.36	9.68	16.6	0.000167	1.88	LV	CELLSTATES	EC6.0	control_LMNA	12	18
AFAP1L1	0.849	0.00228	0.324	0.759	8.14	23.8	1.14e-05	2.64	LV	CELLSTATES	EC6.0	control_LMNA	12	18
PPP1CB	0.849	0.034	0.0637	0.156	6.03	12.5	0.000892	1.47	LV	CELLSTATES	EC6.0	control_LMNA	12	18
PRKAG2	0.847	0.0221	0.117	0.256	6.76	14.2	0.000443	1.65	LV	CELLSTATES	EC6.0	control_LMNA	12	18
FGD4	0.846	0.0437	0.456	1.23	8.73	11.6	0.00132	1.36	LV	CELLSTATES	EC6.0	control_LMNA	12	18
RBMS3	0.845	0.0218	0.39	0.994	8.51	14.2	0.000433	1.66	LV	CELLSTATES	EC6.0	control_LMNA	12	18
PLEKHG1	0.842	0.0307	1.51	3.39	10.4	12.9	0.000769	1.51	LV	CELLSTATES	EC6.0	control_LMNA	12	18
ELMO1	0.841	0.00329	1.62	4.07	10.5	22.3	1.94e-05	2.48	LV	CELLSTATES	EC6.0	control_LMNA	12	18
GDAP2	0.841	0.0379	0.0409	0.1	5.47	12.1	0.00105	1.42	LV	CELLSTATES	EC6.0	control_LMNA	12	18
HIVEP2	0.835	0.01	0.162	0.416	7.27	17.7	0.000109	2	LV	CELLSTATES	EC6.0	control_LMNA	12	18
KLF12	0.83	0.0109	0.672	1.59	9.21	17.4	0.000122	1.96	LV	CELLSTATES	EC6.0	control_LMNA	12	18
SKI	0.827	0.0109	0.114	0.273	6.77	17.4	0.000123	1.96	LV	CELLSTATES	EC6.0	control_LMNA	12	18
EEPD1	0.826	0.0132	0.309	0.744	8.08	16.5	0.000172	1.88	LV	CELLSTATES	EC6.0	control_LMNA	12	18
PQLC1	0.823	0.0115	0.0715	0.169	6.15	17.1	0.000137	1.94	LV	CELLSTATES	EC6.0	control_LMNA	12	18
EPAS1	0.822	0.0065	0.864	2.14	9.57	19.5	5.5e-05	2.19	LV	CELLSTATES	EC6.0	control_LMNA	12	18
SASH1	0.822	0.000406	0.878	2.28	9.64	32.2	7.08e-07	3.39	LV	CELLSTATES	EC6.0	control_LMNA	12	18
SNX25	0.821	0.0108	0.124	0.296	6.87	17.4	0.00012	1.97	LV	CELLSTATES	EC6.0	control_LMNA	12	18
ARHGAP26	0.818	0.0134	0.889	2.61	9.78	16.4	0.000181	1.87	LV	CELLSTATES	EC6.0	control_LMNA	12	18
PDE9A	0.815	0.0381	0.0818	0.184	6.29	12.1	0.00107	1.42	LV	CELLSTATES	EC6.0	control_LMNA	12	18
LYST	0.813	0.0321	0.583	1.4	9.03	12.7	0.000823	1.49	LV	CELLSTATES	EC6.0	control_LMNA	12	18
SMAD4	0.809	0.0436	0.0406	0.0975	5.41	11.6	0.00131	1.36	LV	CELLSTATES	EC6.0	control_LMNA	12	18
CDK14	0.804	0.0347	0.139	0.35	6.99	12.4	0.000916	1.46	LV	CELLSTATES	EC6.0	control_LMNA	12	18
AP001528.2	0.802	0.0288	0.229	0.539	7.71	13.1	0.000679	1.54	LV	CELLSTATES	EC6.0	control_LMNA	12	18
RPS6KA2	0.8	0.00942	0.494	1.31	8.81	17.9	9.94e-05	2.03	LV	CELLSTATES	EC6.0	control_LMNA	12	18
TAPT1	0.8	0.028	0.0615	0.157	5.99	13.3	0.00064	1.55	LV	CELLSTATES	EC6.0	control_LMNA	12	18
MTMR14	0.793	0.0436	0.051	0.122	5.78	11.6	0.00132	1.36	LV	CELLSTATES	EC6.0	control_LMNA	12	18
SSBP3	0.788	0.00923	0.145	0.35	7.09	18	9.66e-05	2.03	LV	CELLSTATES	EC6.0	control_LMNA	12	18
AC002070.1	0.784	0.0299	0.293	0.685	8.04	13	0.00073	1.52	LV	CELLSTATES	EC6.0	control_LMNA	12	18
SIRT5	0.782	0.0412	0.06	0.149	5.97	11.8	0.00122	1.38	LV	CELLSTATES	EC6.0	control_LMNA	12	18
ZDHHC14	0.779	0.0307	0.159	0.398	7.21	12.9	0.00076	1.51	LV	CELLSTATES	EC6.0	control_LMNA	12	18
AHDC1	0.778	0.0187	0.0895	0.221	6.48	14.9	0.000333	1.73	LV	CELLSTATES	EC6.0	control_LMNA	12	18
MCL1	0.778	0.0497	0.125	0.286	6.88	11	0.00168	1.3	LV	CELLSTATES	EC6.0	control_LMNA	12	18
AP3S1	0.775	0.0069	0.0854	0.193	6.32	19.2	6.02e-05	2.16	LV	CELLSTATES	EC6.0	control_LMNA	12	18
DOCK9	0.773	0.00186	1.13	2.69	9.91	24.9	7.89e-06	2.73	LV	CELLSTATES	EC6.0	control_LMNA	12	18
GABBR1	0.772	0.0273	0.0855	0.222	6.46	13.4	0.000612	1.56	LV	CELLSTATES	EC6.0	control_LMNA	12	18
INTS3	0.77	0.0216	0.0799	0.192	6.29	14.3	0.000423	1.67	LV	CELLSTATES	EC6.0	control_LMNA	12	18
TNS1	0.769	0.0154	0.251	0.616	7.82	15.7	0.000235	1.81	LV	CELLSTATES	EC6.0	control_LMNA	12	18
DIP2C	0.768	0.00275	0.212	0.486	7.53	23.1	1.46e-05	2.56	LV	CELLSTATES	EC6.0	control_LMNA	12	18
FAM214A	0.768	0.0381	0.16	0.374	7.17	12.1	0.00107	1.42	LV	CELLSTATES	EC6.0	control_LMNA	12	18
CEP44	0.766	0.0489	0.0327	0.0827	5.23	11.1	0.00162	1.31	LV	CELLSTATES	EC6.0	control_LMNA	12	18
DGKH	0.762	0.00219	0.443	1.12	8.64	24.2	1e-05	2.66	LV	CELLSTATES	EC6.0	control_LMNA	12	18
RASAL2	0.762	0.0131	1.96	4.82	10.7	16.6	0.000165	1.88	LV	CELLSTATES	EC6.0	control_LMNA	12	18
DENND3	0.761	0.0225	0.139	0.334	7.03	14.1	0.000453	1.65	LV	CELLSTATES	EC6.0	control_LMNA	12	18
KCTD3	0.759	0.0156	0.076	0.195	6.27	15.7	0.000238	1.81	LV	CELLSTATES	EC6.0	control_LMNA	12	18
KALRN	0.758	0.028	1.53	3.66	10.4	13.3	0.000648	1.55	LV	CELLSTATES	EC6.0	control_LMNA	12	18
NBPF11	0.751	0.0467	0.0469	0.132	5.75	11.3	0.0015	1.33	LV	CELLSTATES	EC6.0	control_LMNA	12	18
AHNAK	0.749	0.00539	0.185	0.46	7.4	20.4	3.89e-05	2.27	LV	CELLSTATES	EC6.0	control_LMNA	12	18
TCF7L1	0.747	0.00791	0.331	0.817	8.22	18.7	7.42e-05	2.1	LV	CELLSTATES	EC6.0	control_LMNA	12	18
MECOM	0.738	0.0137	2.22	5.45	10.9	16.3	0.00019	1.86	LV	CELLSTATES	EC6.0	control_LMNA	12	18
CCDC85A	0.732	0.0281	0.707	1.8	9.27	13.2	0.000657	1.55	LV	CELLSTATES	EC6.0	control_LMNA	12	18
EFR3A	0.72	0.0272	0.117	0.274	6.75	13.4	0.000602	1.57	LV	CELLSTATES	EC6.0	control_LMNA	12	18
ZDHHC21	0.719	0.0489	0.116	0.288	6.77	11.1	0.00163	1.31	LV	CELLSTATES	EC6.0	control_LMNA	12	18
UNC13B	0.718	0.0449	0.352	0.79	8.26	11.4	0.00141	1.35	LV	CELLSTATES	EC6.0	control_LMNA	12	18
RORA	0.715	0.0409	0.737	1.75	9.3	11.8	0.00119	1.39	LV	CELLSTATES	EC6.0	control_LMNA	12	18
ARHGEF7	0.712	0.00795	0.283	0.667	7.95	18.6	7.53e-05	2.1	LV	CELLSTATES	EC6.0	control_LMNA	12	18
STXBP5-AS1	0.711	0.0389	0.0665	0.169	6.09	12	0.00112	1.41	LV	CELLSTATES	EC6.0	control_LMNA	12	18
ATG2B	0.709	0.0492	0.0818	0.196	6.31	11.1	0.00165	1.31	LV	CELLSTATES	EC6.0	control_LMNA	12	18
MLLT6	0.706	0.0272	0.107	0.252	6.68	13.4	0.000603	1.57	LV	CELLSTATES	EC6.0	control_LMNA	12	18
SRGAP2	0.704	0.0189	0.36	0.862	8.32	14.8	0.000338	1.72	LV	CELLSTATES	EC6.0	control_LMNA	12	18
LMBR1	0.694	0.0237	0.432	0.947	8.54	14	0.000482	1.63	LV	CELLSTATES	EC6.0	control_LMNA	12	18
PIEZO1	0.691	0.0297	0.115	0.237	6.65	13	0.000717	1.53	LV	CELLSTATES	EC6.0	control_LMNA	12	18
PIP4K2A	0.69	0.0307	0.21	0.539	7.62	12.9	0.000754	1.51	LV	CELLSTATES	EC6.0	control_LMNA	12	18
ACSL3	0.684	0.0149	0.237	0.511	7.67	15.9	0.000223	1.83	LV	CELLSTATES	EC6.0	control_LMNA	12	18
JARID2	0.681	0.00896	0.378	0.811	8.31	18.1	9.16e-05	2.05	LV	CELLSTATES	EC6.0	control_LMNA	12	18
IP6K2	0.673	0.0385	0.272	0.567	7.87	12	0.00109	1.42	LV	CELLSTATES	EC6.0	control_LMNA	12	18
PREX2	0.672	0.0357	0.874	2.13	9.53	12.3	0.000976	1.45	LV	CELLSTATES	EC6.0	control_LMNA	12	18
C2CD5	0.668	0.0389	0.131	0.269	6.81	12	0.00112	1.41	LV	CELLSTATES	EC6.0	control_LMNA	12	18
KDM6A	0.649	0.0163	0.242	0.536	7.71	15.4	0.000268	1.79	LV	CELLSTATES	EC6.0	control_LMNA	12	18
EHBP1	0.647	0.00421	0.308	0.724	8.07	21.2	2.86e-05	2.38	LV	CELLSTATES	EC6.0	control_LMNA	12	18
PKD2	0.642	0.0237	0.15	0.353	7.12	14	0.000484	1.63	LV	CELLSTATES	EC6.0	control_LMNA	12	18
RGL2	0.642	0.0448	0.0974	0.173	6.32	11.5	0.0014	1.35	LV	CELLSTATES	EC6.0	control_LMNA	12	18
AGO2	0.636	0.0282	0.135	0.273	6.87	13.2	0.000661	1.55	LV	CELLSTATES	EC6.0	control_LMNA	12	18
PDZD2	0.636	0.0269	0.326	0.759	8.15	13.5	0.000589	1.57	LV	CELLSTATES	EC6.0	control_LMNA	12	18
SMCHD1	0.634	0.0169	0.329	0.743	8.14	15.2	0.000285	1.77	LV	CELLSTATES	EC6.0	control_LMNA	12	18
TRA2B	0.629	0.044	0.152	0.299	7.04	11.5	0.00135	1.36	LV	CELLSTATES	EC6.0	control_LMNA	12	18
FAM120A	0.628	0.0384	0.144	0.329	7.01	12	0.00109	1.42	LV	CELLSTATES	EC6.0	control_LMNA	12	18
SMARCA2	0.628	0.0161	0.362	0.807	8.26	15.4	0.000263	1.79	LV	CELLSTATES	EC6.0	control_LMNA	12	18
SFMBT2	0.625	0.00952	0.331	0.724	8.14	17.9	0.000101	2.02	LV	CELLSTATES	EC6.0	control_LMNA	12	18
CHST11	0.622	0.0467	0.194	0.416	7.4	11.3	0.0015	1.33	LV	CELLSTATES	EC6.0	control_LMNA	12	18
PXN	0.618	0.0293	0.531	1.04	8.75	13.1	0.000695	1.53	LV	CELLSTATES	EC6.0	control_LMNA	12	18
SKAP2	0.616	0.034	0.131	0.299	6.91	12.5	0.000886	1.47	LV	CELLSTATES	EC6.0	control_LMNA	12	18
ATP2C1	0.613	0.0249	0.148	0.341	7.07	13.7	0.000534	1.6	LV	CELLSTATES	EC6.0	control_LMNA	12	18
ZNF518A	0.612	0.0259	0.13	0.279	6.85	13.6	0.000557	1.59	LV	CELLSTATES	EC6.0	control_LMNA	12	18
TNS2	0.61	0.0357	0.325	0.683	8.12	12.3	0.000973	1.45	LV	CELLSTATES	EC6.0	control_LMNA	12	18
SPTBN1	0.609	0.0138	1.71	3.69	10.4	16.2	0.000196	1.86	LV	CELLSTATES	EC6.0	control_LMNA	12	18
PSEN1	0.605	0.037	0.131	0.278	6.87	12.2	0.00101	1.43	LV	CELLSTATES	EC6.0	control_LMNA	12	18
LRP5	0.602	0.0347	0.142	0.291	6.95	12.4	0.00093	1.46	LV	CELLSTATES	EC6.0	control_LMNA	12	18
RASIP1	0.602	0.0451	0.288	0.547	7.89	11.4	0.00143	1.35	LV	CELLSTATES	EC6.0	control_LMNA	12	18
CRADD	0.597	0.0161	0.299	0.633	7.97	15.5	0.000256	1.79	LV	CELLSTATES	EC6.0	control_LMNA	12	18
AGTPBP1	0.59	0.0284	0.172	0.364	7.2	13.2	0.000668	1.55	LV	CELLSTATES	EC6.0	control_LMNA	12	18
KMT2E	0.589	0.0169	0.532	1.1	8.79	15.2	0.000287	1.77	LV	CELLSTATES	EC6.0	control_LMNA	12	18
FAM120B	0.588	0.0172	0.214	0.459	7.51	15.2	0.000295	1.76	LV	CELLSTATES	EC6.0	control_LMNA	12	18
JAK1	0.588	0.0412	0.229	0.502	7.6	11.8	0.00121	1.38	LV	CELLSTATES	EC6.0	control_LMNA	12	18
POLA1	0.58	0.0299	0.0987	0.204	6.43	13	0.000733	1.52	LV	CELLSTATES	EC6.0	control_LMNA	12	18
CCNH	0.578	0.0332	0.364	0.809	8.27	12.6	0.00086	1.48	LV	CELLSTATES	EC6.0	control_LMNA	12	18
HNRNPU	0.578	0.0264	0.205	0.421	7.42	13.6	0.000572	1.58	LV	CELLSTATES	EC6.0	control_LMNA	12	18
CAMTA1	0.577	0.0216	0.233	0.5	7.64	14.3	0.000417	1.67	LV	CELLSTATES	EC6.0	control_LMNA	12	18
KIF16B	0.577	0.0413	0.101	0.215	6.5	11.8	0.00123	1.38	LV	CELLSTATES	EC6.0	control_LMNA	12	18
PARD3B	0.571	0.0443	0.555	1.29	8.91	11.5	0.00136	1.35	LV	CELLSTATES	EC6.0	control_LMNA	12	18
ATP11B	0.569	0.0237	0.173	0.363	7.23	13.9	0.000487	1.63	LV	CELLSTATES	EC6.0	control_LMNA	12	18
PLXDC2	0.565	0.0461	2.23	4.64	10.8	11.3	0.00147	1.34	LV	CELLSTATES	EC6.0	control_LMNA	12	18
SNRNP70	0.56	0.0475	0.147	0.284	6.93	11.2	0.00155	1.32	LV	CELLSTATES	EC6.0	control_LMNA	12	18
AC016831.7	0.555	0.0499	0.903	2.02	9.56	11	0.00172	1.3	LV	CELLSTATES	EC6.0	control_LMNA	12	18
PPP4R3A	0.545	0.0471	0.134	0.271	6.86	11.3	0.00153	1.33	LV	CELLSTATES	EC6.0	control_LMNA	12	18
TMEM131	0.542	0.0335	0.186	0.404	7.32	12.6	0.00087	1.48	LV	CELLSTATES	EC6.0	control_LMNA	12	18
FNDC3B	0.52	0.0294	0.655	1.38	9.06	13.1	0.000706	1.53	LV	CELLSTATES	EC6.0	control_LMNA	12	18

## Sheet: PKP2_control
Gene	logFC	FDR	mean_exp_control	mean_exp_genotype	logCPM	F	PValue	FDR_plot	Region	annotation_level	cell_state	comparison	Observations_genotype	Observations_reference
HBB	4.27	1.26e-06	0.0105	0.128	5.22	56.7	9.92e-10	5.9	LV	CELLSTATES	EC6.0	control_PKP2	6	18
HBA2	3.9	5.28e-05	0.00584	0.051	4.36	38.8	1.02e-07	4.28	LV	CELLSTATES	EC6.0	control_PKP2	6	18
CCL4	3.55	0.0124	0.00031	0.0182	3.53	16.1	0.000208	1.91	LV	CELLSTATES	EC6.0	control_PKP2	6	18
MT1X	3.54	4.82e-07	0.0579	0.405	6.67	64.6	1.62e-10	6.32	LV	CELLSTATES	EC6.0	control_PKP2	6	18
MT2A	3.42	1.26e-06	0.296	2.35	8.98	56.4	1.06e-09	5.9	LV	CELLSTATES	EC6.0	control_PKP2	6	18
HBA1	3.36	0.00528	0.00118	0.0187	3.64	19.4	5.78e-05	2.28	LV	CELLSTATES	EC6.0	control_PKP2	6	18
TNFAIP3	3.32	0.000566	0.0209	0.34	6.14	27.7	3.05e-06	3.25	LV	CELLSTATES	EC6.0	control_PKP2	6	18
CXCL3	3.21	0.0132	0.0151	0.152	5.26	15.8	0.00023	1.88	LV	CELLSTATES	EC6.0	control_PKP2	6	18
LINC02388	3.19	2.77e-07	0.0367	0.489	6.67	68.5	7e-11	6.56	LV	CELLSTATES	EC6.0	control_PKP2	6	18
ZFP36	3.15	6.57e-05	0.107	0.727	7.44	37.2	1.61e-07	4.18	LV	CELLSTATES	EC6.0	control_PKP2	6	18
MT1A	3.07	0.000303	0.00936	0.0858	4.79	30.8	1.14e-06	3.52	LV	CELLSTATES	EC6.0	control_PKP2	6	18
NR4A1	3.02	3.05e-06	0.0713	0.436	6.84	51.6	3.34e-09	5.52	LV	CELLSTATES	EC6.0	control_PKP2	6	18
POSTN	3.02	0.000905	0.154	1.02	7.93	26.1	5.34e-06	3.04	LV	CELLSTATES	EC6.0	control_PKP2	6	18
FOS	3.01	6.57e-05	0.0478	0.159	5.85	37.3	1.59e-07	4.18	LV	CELLSTATES	EC6.0	control_PKP2	6	18
FKBP5	2.98	2.86e-06	0.502	3.57	9.61	52.2	2.89e-09	5.54	LV	CELLSTATES	EC6.0	control_PKP2	6	18
CSRNP1	2.97	3.77e-08	0.0237	0.19	5.74	83.7	3.45e-12	7.42	LV	CELLSTATES	EC6.0	control_PKP2	6	18
MT1M	2.92	7.22e-07	0.0899	0.505	7.04	61	3.65e-10	6.14	LV	CELLSTATES	EC6.0	control_PKP2	6	18
PNMT	2.83	0.00574	0.00527	0.0358	4.12	18.9	6.97e-05	2.24	LV	CELLSTATES	EC6.0	control_PKP2	6	18
EGR1	2.82	0.00349	0.00852	0.061	4.52	20.9	3.24e-05	2.46	LV	CELLSTATES	EC6.0	control_PKP2	6	18
SLC6A4	2.76	0.00969	0.00916	0.0349	4.23	16.9	0.000152	2.01	LV	CELLSTATES	EC6.0	control_PKP2	6	18
MT1E	2.69	6.57e-05	0.076	0.395	6.74	37.6	1.43e-07	4.18	LV	CELLSTATES	EC6.0	control_PKP2	6	18
NKPD1	2.38	0.0229	0.00149	0.0131	3.55	13.8	0.000514	1.64	LV	CELLSTATES	EC6.0	control_PKP2	6	18
AC092053.3	2.29	0.0288	0.00299	0.0152	3.62	12.9	0.000751	1.54	LV	CELLSTATES	EC6.0	control_PKP2	6	18
LIFR	2.25	0.000363	0.714	3.4	9.79	29.8	1.55e-06	3.44	LV	CELLSTATES	EC6.0	control_PKP2	6	18
DUSP1	2.24	0.00283	0.326	0.829	8.33	21.7	2.43e-05	2.55	LV	CELLSTATES	EC6.0	control_PKP2	6	18
KIAA1755	2.23	0.00283	0.00907	0.0574	4.61	21.7	2.43e-05	2.55	LV	CELLSTATES	EC6.0	control_PKP2	6	18
PRDM6	2.23	0.00282	0.00941	0.0482	4.43	21.9	2.27e-05	2.55	LV	CELLSTATES	EC6.0	control_PKP2	6	18
IGSF9B	2.22	5.31e-06	0.0303	0.137	5.56	49.2	6.26e-09	5.28	LV	CELLSTATES	EC6.0	control_PKP2	6	18
AC037459.2	2.21	0.0397	0.00416	0.0186	3.76	11.8	0.00121	1.4	LV	CELLSTATES	EC6.0	control_PKP2	6	18
AC092123.1	2.21	0.0336	0.00717	0.017	3.76	12.4	0.000953	1.47	LV	CELLSTATES	EC6.0	control_PKP2	6	18
MMP28	2.18	0.000123	0.0342	0.2	5.89	34.5	3.64e-07	3.91	LV	CELLSTATES	EC6.0	control_PKP2	6	18
ZBTB16	2.17	9.86e-05	0.752	3.85	9.88	35.3	2.82e-07	4.01	LV	CELLSTATES	EC6.0	control_PKP2	6	18
PLCXD3	2.16	0.000363	0.13	0.556	7.36	30	1.47e-06	3.44	LV	CELLSTATES	EC6.0	control_PKP2	6	18
PLPPR4	2.11	0.0132	0.00494	0.0308	4.07	15.8	0.00023	1.88	LV	CELLSTATES	EC6.0	control_PKP2	6	18
ARRDC2	2.08	1.02e-06	0.0429	0.201	5.99	58.8	6.01e-10	5.99	LV	CELLSTATES	EC6.0	control_PKP2	6	18
PDZD4	2.04	0.048	0.00451	0.0186	3.77	11.2	0.0016	1.32	LV	CELLSTATES	EC6.0	control_PKP2	6	18
NUDT16	2	0.000363	0.018	0.0898	5.09	29.8	1.56e-06	3.44	LV	CELLSTATES	EC6.0	control_PKP2	6	18
COL25A1	1.99	0.0103	0.0557	0.288	6.47	16.7	0.000163	1.99	LV	CELLSTATES	EC6.0	control_PKP2	6	18
NRG3	1.98	6.91e-05	0.253	1.3	8.35	37	1.75e-07	4.16	LV	CELLSTATES	EC6.0	control_PKP2	6	18
CABLES1	1.94	0.00866	0.0101	0.0513	4.5	17.3	0.000127	2.06	LV	CELLSTATES	EC6.0	control_PKP2	6	18
TSC22D3	1.94	3.77e-08	0.155	0.555	7.44	80.4	6.34e-12	7.42	LV	CELLSTATES	EC6.0	control_PKP2	6	18
AC020637.1	1.93	0.00456	0.0304	0.144	5.51	20	4.65e-05	2.34	LV	CELLSTATES	EC6.0	control_PKP2	6	18
AC107029.2	1.92	0.0489	0.00426	0.0239	3.92	11.1	0.00164	1.31	LV	CELLSTATES	EC6.0	control_PKP2	6	18
KIF21B	1.9	0.0367	0.00356	0.0206	3.81	12	0.00109	1.44	LV	CELLSTATES	EC6.0	control_PKP2	6	18
STC1	1.9	0.0143	0.403	1.27	8.74	15.5	0.000257	1.85	LV	CELLSTATES	EC6.0	control_PKP2	6	18
CMKLR1	1.89	0.000172	0.0356	0.195	5.9	33.2	5.35e-07	3.76	LV	CELLSTATES	EC6.0	control_PKP2	6	18
AKAP12	1.88	0.00128	0.196	0.664	7.73	24.8	8.28e-06	2.89	LV	CELLSTATES	EC6.0	control_PKP2	6	18
ADGRG6	1.85	3.81e-05	0.0919	0.406	6.92	40.1	7.06e-08	4.42	LV	CELLSTATES	EC6.0	control_PKP2	6	18
BAIAP2	1.85	6.31e-06	0.0558	0.224	6.2	48.2	7.98e-09	5.2	LV	CELLSTATES	EC6.0	control_PKP2	6	18
COL8A1	1.85	0.0032	0.314	1.61	8.66	21.3	2.83e-05	2.49	LV	CELLSTATES	EC6.0	control_PKP2	6	18
SRPX	1.83	0.0132	0.0318	0.0921	5.28	15.9	0.000225	1.88	LV	CELLSTATES	EC6.0	control_PKP2	6	18
DHRS3	1.82	0.00263	0.0743	0.218	6.35	22.3	1.97e-05	2.58	LV	CELLSTATES	EC6.0	control_PKP2	6	18
ABCG2	1.81	0.00552	0.0202	0.101	5.23	19.1	6.52e-05	2.26	LV	CELLSTATES	EC6.0	control_PKP2	6	18
HLF	1.81	0.0032	0.038	0.132	5.64	21.3	2.8e-05	2.5	LV	CELLSTATES	EC6.0	control_PKP2	6	18
PELI2	1.81	9.53e-05	0.143	0.637	7.51	35.5	2.65e-07	4.02	LV	CELLSTATES	EC6.0	control_PKP2	6	18
PCDH19	1.78	0.0059	0.0122	0.0649	4.76	18.8	7.24e-05	2.23	LV	CELLSTATES	EC6.0	control_PKP2	6	18
F2RL3	1.77	0.0302	0.0249	0.0702	4.93	12.8	0.000804	1.52	LV	CELLSTATES	EC6.0	control_PKP2	6	18
GPIHBP1	1.76	0.017	0.0197	0.0689	4.94	14.9	0.000325	1.77	LV	CELLSTATES	EC6.0	control_PKP2	6	18
AC092140.1	1.75	0.0367	0.00735	0.0315	4.13	12	0.00109	1.44	LV	CELLSTATES	EC6.0	control_PKP2	6	18
TIPARP	1.75	0.000337	0.0284	0.119	5.47	30.3	1.31e-06	3.47	LV	CELLSTATES	EC6.0	control_PKP2	6	18
EGFR	1.74	2.35e-06	0.184	0.818	7.82	53.4	2.18e-09	5.63	LV	CELLSTATES	EC6.0	control_PKP2	6	18
LPL	1.72	1.42e-05	0.149	0.458	7.23	44.6	2.03e-08	4.85	LV	CELLSTATES	EC6.0	control_PKP2	6	18
CACNB4	1.71	0.00659	0.0206	0.0834	5.15	18.4	8.37e-05	2.18	LV	CELLSTATES	EC6.0	control_PKP2	6	18
RNF115	1.71	6.21e-07	0.557	2.01	9.19	62.5	2.62e-10	6.21	LV	CELLSTATES	EC6.0	control_PKP2	6	18
DDIT4	1.7	0.000266	0.397	1.31	8.64	31.6	8.77e-07	3.58	LV	CELLSTATES	EC6.0	control_PKP2	6	18
ATOH8	1.68	0.000746	0.0537	0.174	5.98	26.8	4.21e-06	3.13	LV	CELLSTATES	EC6.0	control_PKP2	6	18
RGS11	1.64	0.0398	0.0139	0.0427	4.45	11.8	0.00121	1.4	LV	CELLSTATES	EC6.0	control_PKP2	6	18
SLC4A4	1.64	0.0134	0.0267	0.131	5.49	15.7	0.000235	1.87	LV	CELLSTATES	EC6.0	control_PKP2	6	18
AL445426.1	1.63	0.000456	0.247	0.909	8.07	29	2e-06	3.34	LV	CELLSTATES	EC6.0	control_PKP2	6	18
SPRY4-AS1	1.63	0.0229	0.0208	0.0919	5.24	13.9	0.000509	1.64	LV	CELLSTATES	EC6.0	control_PKP2	6	18
CARMIL1	1.6	0.00556	0.0515	0.159	5.91	19	6.65e-05	2.25	LV	CELLSTATES	EC6.0	control_PKP2	6	18
CCND3	1.6	1.1e-05	0.387	1.31	8.65	45.8	1.48e-08	4.96	LV	CELLSTATES	EC6.0	control_PKP2	6	18
MAOA	1.6	5.94e-05	0.0649	0.221	6.29	38.2	1.2e-07	4.23	LV	CELLSTATES	EC6.0	control_PKP2	6	18
PDK4	1.58	0.000937	0.143	0.499	7.32	25.8	5.85e-06	3.03	LV	CELLSTATES	EC6.0	control_PKP2	6	18
PER1	1.56	2.05e-05	0.0774	0.245	6.44	43.1	3.11e-08	4.69	LV	CELLSTATES	EC6.0	control_PKP2	6	18
SLC2A3	1.56	0.0127	0.382	0.875	8.5	16	0.000215	1.9	LV	CELLSTATES	EC6.0	control_PKP2	6	18
NBPF20	1.55	0.0367	0.00882	0.0377	4.29	12	0.0011	1.44	LV	CELLSTATES	EC6.0	control_PKP2	6	18
DUSP5	1.54	0.00477	0.0532	0.15	5.84	19.8	4.98e-05	2.32	LV	CELLSTATES	EC6.0	control_PKP2	6	18
NCKIPSD	1.54	0.00282	0.0291	0.079	5.14	21.9	2.31e-05	2.55	LV	CELLSTATES	EC6.0	control_PKP2	6	18
FLVCR2	1.52	0.00491	0.0329	0.173	5.83	19.7	5.21e-05	2.31	LV	CELLSTATES	EC6.0	control_PKP2	6	18
PAQR5	1.52	0.00885	0.0302	0.1	5.36	17.2	0.000132	2.05	LV	CELLSTATES	EC6.0	control_PKP2	6	18
CYP4B1	1.51	0.00368	0.142	0.454	7.26	20.6	3.63e-05	2.43	LV	CELLSTATES	EC6.0	control_PKP2	6	18
MIAT	1.5	0.0288	0.0197	0.0555	4.74	12.9	0.000752	1.54	LV	CELLSTATES	EC6.0	control_PKP2	6	18
KLF9	1.48	0.000164	0.172	0.623	7.54	33.5	4.97e-07	3.79	LV	CELLSTATES	EC6.0	control_PKP2	6	18
BTG2	1.46	0.000493	0.0833	0.301	6.58	28.5	2.37e-06	3.31	LV	CELLSTATES	EC6.0	control_PKP2	6	18
KCNH4	1.44	0.0271	0.0115	0.0457	4.49	13.1	0.000697	1.57	LV	CELLSTATES	EC6.0	control_PKP2	6	18
FOXO3	1.43	0.000299	0.384	1.34	8.65	30.9	1.08e-06	3.52	LV	CELLSTATES	EC6.0	control_PKP2	6	18
GRASP	1.43	0.000493	0.185	0.615	7.61	28.5	2.41e-06	3.31	LV	CELLSTATES	EC6.0	control_PKP2	6	18
RHOB	1.43	0.00361	0.0913	0.257	6.51	20.8	3.45e-05	2.44	LV	CELLSTATES	EC6.0	control_PKP2	6	18
SORBS3	1.43	0.000508	0.112	0.342	6.92	28.3	2.53e-06	3.29	LV	CELLSTATES	EC6.0	control_PKP2	6	18
MIR3681HG	1.42	0.012	0.0347	0.114	5.55	16.2	0.0002	1.92	LV	CELLSTATES	EC6.0	control_PKP2	6	18
GPR89B	1.41	0.00511	0.0447	0.122	5.62	19.5	5.5e-05	2.29	LV	CELLSTATES	EC6.0	control_PKP2	6	18
IMPDH1	1.4	0.00341	0.0468	0.131	5.76	21.1	3.08e-05	2.47	LV	CELLSTATES	EC6.0	control_PKP2	6	18
ARHGAP44	1.39	0.0257	0.0181	0.0565	4.77	13.3	0.000645	1.59	LV	CELLSTATES	EC6.0	control_PKP2	6	18
SH3BGRL2	1.39	0.000493	0.12	0.375	7.02	28.6	2.32e-06	3.31	LV	CELLSTATES	EC6.0	control_PKP2	6	18
SNTG2	1.39	0.000337	0.817	2.68	9.72	30.3	1.33e-06	3.47	LV	CELLSTATES	EC6.0	control_PKP2	6	18
IL18R1	1.38	0.0302	0.0668	0.125	5.82	12.7	0.000814	1.52	LV	CELLSTATES	EC6.0	control_PKP2	6	18
GGT5	1.36	0.00694	0.1	0.253	6.64	18.2	9.15e-05	2.16	LV	CELLSTATES	EC6.0	control_PKP2	6	18
IRAK3	1.36	0.000266	0.434	1.32	8.69	31.5	8.96e-07	3.58	LV	CELLSTATES	EC6.0	control_PKP2	6	18
LINC01088	1.36	0.0251	0.0206	0.0676	4.95	13.4	0.000605	1.6	LV	CELLSTATES	EC6.0	control_PKP2	6	18
SLC25A29	1.35	0.00279	0.106	0.284	6.75	22.1	2.16e-05	2.56	LV	CELLSTATES	EC6.0	control_PKP2	6	18
SNED1	1.35	0.000559	0.153	0.504	7.34	27.9	2.92e-06	3.25	LV	CELLSTATES	EC6.0	control_PKP2	6	18
TIMP3	1.35	0.00457	1.54	4.1	10.4	19.9	4.7e-05	2.34	LV	CELLSTATES	EC6.0	control_PKP2	6	18
CECR2	1.33	0.0146	0.0447	0.125	5.64	15.4	0.000268	1.84	LV	CELLSTATES	EC6.0	control_PKP2	6	18
SH3RF3	1.33	0.000277	0.648	2.04	9.26	31.3	9.69e-07	3.56	LV	CELLSTATES	EC6.0	control_PKP2	6	18
CORO2B	1.32	0.00514	0.0587	0.158	5.97	19.5	5.59e-05	2.29	LV	CELLSTATES	EC6.0	control_PKP2	6	18
LDLRAD4	1.31	0.000937	1.11	3.22	9.98	25.8	5.92e-06	3.03	LV	CELLSTATES	EC6.0	control_PKP2	6	18
LRRC1	1.3	0.00355	0.061	0.203	6.19	20.9	3.32e-05	2.45	LV	CELLSTATES	EC6.0	control_PKP2	6	18
RYBP	1.29	3.44e-05	0.118	0.364	6.94	40.6	6.09e-08	4.46	LV	CELLSTATES	EC6.0	control_PKP2	6	18
MYO5C	1.28	0.000511	0.126	0.455	7.16	28.2	2.63e-06	3.29	LV	CELLSTATES	EC6.0	control_PKP2	6	18
UNC13B	1.27	0.000478	0.352	1.01	8.39	28.8	2.13e-06	3.32	LV	CELLSTATES	EC6.0	control_PKP2	6	18
ESYT2	1.26	0.000559	0.8	2.32	9.54	27.8	2.96e-06	3.25	LV	CELLSTATES	EC6.0	control_PKP2	6	18
KLF4	1.26	0.0247	0.18	0.402	7.33	13.5	0.000585	1.61	LV	CELLSTATES	EC6.0	control_PKP2	6	18
CADM3-AS1	1.25	0.00361	0.0995	0.27	6.67	20.8	3.43e-05	2.44	LV	CELLSTATES	EC6.0	control_PKP2	6	18
LYST	1.25	0.00282	0.583	1.68	9.09	21.9	2.26e-05	2.55	LV	CELLSTATES	EC6.0	control_PKP2	6	18
SPRED2	1.25	6.57e-05	0.278	0.843	8.06	37.3	1.59e-07	4.18	LV	CELLSTATES	EC6.0	control_PKP2	6	18
B4GALT1	1.24	9.34e-05	0.214	0.576	7.64	35.7	2.52e-07	4.03	LV	CELLSTATES	EC6.0	control_PKP2	6	18
DOCK5	1.23	0.0201	0.073	0.229	6.36	14.4	0.00041	1.7	LV	CELLSTATES	EC6.0	control_PKP2	6	18
MYOF	1.23	0.00723	0.138	0.389	7.11	18	9.78e-05	2.14	LV	CELLSTATES	EC6.0	control_PKP2	6	18
CCNY	1.2	0.00148	0.903	2.55	9.7	24.2	9.99e-06	2.83	LV	CELLSTATES	EC6.0	control_PKP2	6	18
CAVIN2	1.19	0.0163	0.214	0.557	7.62	15.1	0.000308	1.79	LV	CELLSTATES	EC6.0	control_PKP2	6	18
ITPKC	1.19	0.0315	0.0682	0.193	6.18	12.6	0.000864	1.5	LV	CELLSTATES	EC6.0	control_PKP2	6	18
OLFM1	1.19	0.0253	0.0389	0.103	5.52	13.4	0.000622	1.6	LV	CELLSTATES	EC6.0	control_PKP2	6	18
TACC1	1.19	0.00171	1.9	5.39	10.7	23.7	1.2e-05	2.77	LV	CELLSTATES	EC6.0	control_PKP2	6	18
TPK1	1.18	0.000937	0.273	0.737	8.01	25.9	5.69e-06	3.03	LV	CELLSTATES	EC6.0	control_PKP2	6	18
WNK1	1.18	0.00282	0.73	1.9	9.35	21.8	2.33e-05	2.55	LV	CELLSTATES	EC6.0	control_PKP2	6	18
CDH11	1.17	0.0219	0.0862	0.243	6.5	14	0.00047	1.66	LV	CELLSTATES	EC6.0	control_PKP2	6	18
ANKS1A	1.16	0.000277	0.291	0.835	8.1	31.3	9.82e-07	3.56	LV	CELLSTATES	EC6.0	control_PKP2	6	18
ITGA5	1.16	0.00216	0.172	0.453	7.36	22.9	1.58e-05	2.67	LV	CELLSTATES	EC6.0	control_PKP2	6	18
LNX1	1.16	0.0227	0.48	1.32	8.79	13.9	0.000501	1.64	LV	CELLSTATES	EC6.0	control_PKP2	6	18
CDA	1.15	0.0412	0.0624	0.146	5.98	11.7	0.00129	1.38	LV	CELLSTATES	EC6.0	control_PKP2	6	18
CHPT1	1.14	0.023	0.0568	0.139	5.94	13.8	0.000519	1.64	LV	CELLSTATES	EC6.0	control_PKP2	6	18
LUC7L2	1.14	0.0224	0.0297	0.0733	5.15	14	0.000487	1.65	LV	CELLSTATES	EC6.0	control_PKP2	6	18
TPD52L1	1.14	0.00563	0.197	0.544	7.55	18.9	6.78e-05	2.25	LV	CELLSTATES	EC6.0	control_PKP2	6	18
PON2	1.13	0.0063	0.121	0.285	6.85	18.6	7.8e-05	2.2	LV	CELLSTATES	EC6.0	control_PKP2	6	18
CEBPD	1.12	0.00283	0.215	0.52	7.56	21.8	2.39e-05	2.55	LV	CELLSTATES	EC6.0	control_PKP2	6	18
SH3RF1	1.12	0.00187	0.14	0.388	7.1	23.4	1.36e-05	2.73	LV	CELLSTATES	EC6.0	control_PKP2	6	18
MLLT3	1.1	0.00528	0.431	1.19	8.68	19.3	5.98e-05	2.28	LV	CELLSTATES	EC6.0	control_PKP2	6	18
SNX8	1.1	0.0257	0.0712	0.146	5.98	13.3	0.000645	1.59	LV	CELLSTATES	EC6.0	control_PKP2	6	18
TNKS1BP1	1.1	0.0145	0.0579	0.149	5.93	15.5	0.000263	1.84	LV	CELLSTATES	EC6.0	control_PKP2	6	18
WNT9B	1.09	0.0254	0.0562	0.147	5.89	13.3	0.000633	1.6	LV	CELLSTATES	EC6.0	control_PKP2	6	18
ELMO1	1.08	0.00133	1.62	4.3	10.5	24.6	8.76e-06	2.87	LV	CELLSTATES	EC6.0	control_PKP2	6	18
FGD4	1.08	0.00931	0.456	1.17	8.68	17	0.000143	2.03	LV	CELLSTATES	EC6.0	control_PKP2	6	18
PDE9A	1.08	0.0194	0.0818	0.197	6.35	14.5	0.000383	1.71	LV	CELLSTATES	EC6.0	control_PKP2	6	18
STARD3	1.08	0.00743	0.0622	0.129	5.89	17.9	0.000102	2.13	LV	CELLSTATES	EC6.0	control_PKP2	6	18
C1orf56	1.07	0.00341	0.118	0.247	6.72	21	3.13e-05	2.47	LV	CELLSTATES	EC6.0	control_PKP2	6	18
NCOA3	1.07	0.00529	0.94	2.46	9.71	19.2	6.1e-05	2.28	LV	CELLSTATES	EC6.0	control_PKP2	6	18
ARHGAP26	1.06	0.000937	0.889	2.67	9.71	25.8	5.84e-06	3.03	LV	CELLSTATES	EC6.0	control_PKP2	6	18
GLUL	1.06	0.0183	0.0623	0.144	5.94	14.7	0.000357	1.74	LV	CELLSTATES	EC6.0	control_PKP2	6	18
IP6K2	1.06	0.000793	0.272	0.65	7.94	26.5	4.61e-06	3.1	LV	CELLSTATES	EC6.0	control_PKP2	6	18
KLF2	1.06	0.00697	0.754	2.09	9.39	18.1	9.28e-05	2.16	LV	CELLSTATES	EC6.0	control_PKP2	6	18
OTUD7A	1.06	0.00917	0.0993	0.295	6.68	17.1	0.00014	2.04	LV	CELLSTATES	EC6.0	control_PKP2	6	18
PRELID2	1.06	0.012	0.0697	0.216	6.31	16.2	0.000199	1.92	LV	CELLSTATES	EC6.0	control_PKP2	6	18
FGFR1	1.05	0.0192	0.143	0.333	7.04	14.6	0.000379	1.72	LV	CELLSTATES	EC6.0	control_PKP2	6	18
NFKBIA	1.05	0.0204	0.387	0.851	8.38	14.3	0.000424	1.69	LV	CELLSTATES	EC6.0	control_PKP2	6	18
PDE2A	1.05	0.00718	0.103	0.242	6.6	18	9.62e-05	2.14	LV	CELLSTATES	EC6.0	control_PKP2	6	18
PNPLA2	1.05	0.0299	0.0339	0.0946	5.41	12.8	0.000791	1.52	LV	CELLSTATES	EC6.0	control_PKP2	6	18
TMCC3	1.05	0.0377	0.0847	0.231	6.46	11.9	0.00114	1.42	LV	CELLSTATES	EC6.0	control_PKP2	6	18
CLEC1A	1.04	0.00542	0.123	0.309	6.87	19.1	6.3e-05	2.27	LV	CELLSTATES	EC6.0	control_PKP2	6	18
RPGR	1.04	0.0466	0.0937	0.196	6.37	11.3	0.00154	1.33	LV	CELLSTATES	EC6.0	control_PKP2	6	18
AFMID	1.03	0.0202	0.0522	0.116	5.73	14.3	0.000415	1.69	LV	CELLSTATES	EC6.0	control_PKP2	6	18
AKT3	1.03	0.000939	0.981	2.7	9.79	25.7	6.01e-06	3.03	LV	CELLSTATES	EC6.0	control_PKP2	6	18
POLR3C	1.03	0.0225	0.0409	0.0904	5.42	13.9	0.000493	1.65	LV	CELLSTATES	EC6.0	control_PKP2	6	18
GAS6	1.02	0.0254	0.163	0.369	7.24	13.3	0.000633	1.6	LV	CELLSTATES	EC6.0	control_PKP2	6	18
PRSS23	1.02	0.00552	0.541	1.27	8.85	19	6.56e-05	2.26	LV	CELLSTATES	EC6.0	control_PKP2	6	18
EPB41L2	1.01	0.00475	0.811	2.15	9.47	19.8	4.92e-05	2.32	LV	CELLSTATES	EC6.0	control_PKP2	6	18
ZFYVE28	1.01	0.0318	0.0841	0.237	6.51	12.5	0.00088	1.5	LV	CELLSTATES	EC6.0	control_PKP2	6	18
AFF1	1	0.0015	0.785	1.97	9.4	24.2	1.02e-05	2.82	LV	CELLSTATES	EC6.0	control_PKP2	6	18
DOCK9	0.995	0.000493	1.13	2.78	9.9	28.6	2.3e-06	3.31	LV	CELLSTATES	EC6.0	control_PKP2	6	18
TP53I3	0.994	0.034	0.0476	0.0844	5.44	12.3	0.000974	1.47	LV	CELLSTATES	EC6.0	control_PKP2	6	18
HIF3A	0.99	0.00953	0.964	2.17	9.68	16.9	0.000148	2.02	LV	CELLSTATES	EC6.0	control_PKP2	6	18
CD109	0.985	0.00369	0.273	0.711	7.97	20.6	3.67e-05	2.43	LV	CELLSTATES	EC6.0	control_PKP2	6	18
ME3	0.983	0.00528	0.142	0.346	7.05	19.3	6.01e-05	2.28	LV	CELLSTATES	EC6.0	control_PKP2	6	18
SRGN	0.978	0.044	0.161	0.297	7.04	11.5	0.00141	1.36	LV	CELLSTATES	EC6.0	control_PKP2	6	18
DLL1	0.973	0.0437	0.0717	0.183	6.25	11.5	0.0014	1.36	LV	CELLSTATES	EC6.0	control_PKP2	6	18
PTPN18	0.971	0.00818	0.0896	0.215	6.43	17.5	0.000117	2.09	LV	CELLSTATES	EC6.0	control_PKP2	6	18
ITGA10	0.966	0.0322	0.127	0.32	6.94	12.5	0.000894	1.49	LV	CELLSTATES	EC6.0	control_PKP2	6	18
KLF7	0.966	0.00187	0.436	1.04	8.52	23.4	1.35e-05	2.73	LV	CELLSTATES	EC6.0	control_PKP2	6	18
PTPRM	0.96	0.00282	4.15	10.1	11.8	22	2.21e-05	2.55	LV	CELLSTATES	EC6.0	control_PKP2	6	18
PPP3CC	0.959	0.00795	0.56	1.33	8.92	17.6	0.000112	2.1	LV	CELLSTATES	EC6.0	control_PKP2	6	18
KLF12	0.95	0.00157	0.672	1.71	9.2	24	1.08e-05	2.8	LV	CELLSTATES	EC6.0	control_PKP2	6	18
ACSL3	0.946	0.00276	0.237	0.56	7.71	22.1	2.12e-05	2.56	LV	CELLSTATES	EC6.0	control_PKP2	6	18
TPO	0.944	0.0314	2.08	5.46	10.8	12.6	0.000858	1.5	LV	CELLSTATES	EC6.0	control_PKP2	6	18
SRGAP2	0.943	0.00361	0.36	0.901	8.33	20.7	3.52e-05	2.44	LV	CELLSTATES	EC6.0	control_PKP2	6	18
TLE1	0.938	0.0195	0.089	0.234	6.48	14.5	0.000391	1.71	LV	CELLSTATES	EC6.0	control_PKP2	6	18
LSS	0.935	0.0212	0.049	0.109	5.66	14.2	0.000447	1.67	LV	CELLSTATES	EC6.0	control_PKP2	6	18
NEDD9	0.931	0.0165	0.716	1.69	9.25	15	0.000314	1.78	LV	CELLSTATES	EC6.0	control_PKP2	6	18
TAL1	0.93	0.0339	0.0539	0.122	5.8	12.3	0.000968	1.47	LV	CELLSTATES	EC6.0	control_PKP2	6	18
RASAL2	0.928	0.00477	1.96	4.71	10.7	19.7	5.03e-05	2.32	LV	CELLSTATES	EC6.0	control_PKP2	6	18
EPAS1	0.924	0.00439	0.864	1.91	9.48	20.1	4.44e-05	2.36	LV	CELLSTATES	EC6.0	control_PKP2	6	18
TTC7A	0.92	0.0241	0.0769	0.173	6.22	13.6	0.000559	1.62	LV	CELLSTATES	EC6.0	control_PKP2	6	18
DSCAML1	0.916	0.0458	0.105	0.285	6.73	11.3	0.00149	1.34	LV	CELLSTATES	EC6.0	control_PKP2	6	18
STK24	0.905	0.0113	0.234	0.537	7.66	16.3	0.000185	1.95	LV	CELLSTATES	EC6.0	control_PKP2	6	18
PACSIN2	0.898	0.00866	0.165	0.408	7.24	17.3	0.000128	2.06	LV	CELLSTATES	EC6.0	control_PKP2	6	18
ADIPOR2	0.891	0.0489	0.246	0.522	7.71	11.1	0.00165	1.31	LV	CELLSTATES	EC6.0	control_PKP2	6	18
ATP1A1	0.891	0.0415	0.205	0.434	7.44	11.6	0.00131	1.38	LV	CELLSTATES	EC6.0	control_PKP2	6	18
FAM107A	0.888	0.021	0.118	0.202	6.58	14.2	0.000442	1.68	LV	CELLSTATES	EC6.0	control_PKP2	6	18
HPCAL1	0.888	0.00694	0.336	0.718	8.12	18.2	9.17e-05	2.16	LV	CELLSTATES	EC6.0	control_PKP2	6	18
PPP1R16B	0.875	0.0251	0.302	0.768	8.08	13.4	0.000611	1.6	LV	CELLSTATES	EC6.0	control_PKP2	6	18
NINJ2	0.874	0.0489	0.0939	0.229	6.51	11.1	0.00165	1.31	LV	CELLSTATES	EC6.0	control_PKP2	6	18
FNIP2	0.867	0.0145	0.299	0.697	8.01	15.5	0.000264	1.84	LV	CELLSTATES	EC6.0	control_PKP2	6	18
HYAL1	0.864	0.00792	0.133	0.236	6.75	17.7	0.000111	2.1	LV	CELLSTATES	EC6.0	control_PKP2	6	18
SORBS1	0.861	0.0222	1.01	2.03	9.65	14	0.000479	1.65	LV	CELLSTATES	EC6.0	control_PKP2	6	18
ELL2	0.847	0.0403	0.0534	0.109	5.69	11.7	0.00125	1.39	LV	CELLSTATES	EC6.0	control_PKP2	6	18
ZDHHC14	0.84	0.0366	0.159	0.384	7.19	12.1	0.00107	1.44	LV	CELLSTATES	EC6.0	control_PKP2	6	18
ZFHX3	0.84	0.0115	0.237	0.535	7.68	16.3	0.00019	1.94	LV	CELLSTATES	EC6.0	control_PKP2	6	18
SEPT9	0.836	0.02	0.291	0.634	7.95	14.4	0.000403	1.7	LV	CELLSTATES	EC6.0	control_PKP2	6	18
TCF7L1	0.835	0.0146	0.331	0.81	8.19	15.4	0.000267	1.84	LV	CELLSTATES	EC6.0	control_PKP2	6	18
UCK2	0.835	0.0478	0.0759	0.162	6.17	11.2	0.00158	1.32	LV	CELLSTATES	EC6.0	control_PKP2	6	18
LHFPL6	0.827	0.00953	1.27	3.01	10	16.9	0.000148	2.02	LV	CELLSTATES	EC6.0	control_PKP2	6	18
DENND3	0.814	0.0429	0.139	0.311	6.97	11.5	0.00136	1.37	LV	CELLSTATES	EC6.0	control_PKP2	6	18
PRKAG2	0.812	0.0471	0.117	0.236	6.68	11.2	0.00155	1.33	LV	CELLSTATES	EC6.0	control_PKP2	6	18
ITGA9	0.811	0.0177	0.733	1.63	9.2	14.8	0.000342	1.75	LV	CELLSTATES	EC6.0	control_PKP2	6	18
PLEKHG1	0.81	0.041	1.51	3.28	10.2	11.7	0.00128	1.39	LV	CELLSTATES	EC6.0	control_PKP2	6	18
C2CD5	0.806	0.0347	0.131	0.253	6.81	12.2	0.001	1.46	LV	CELLSTATES	EC6.0	control_PKP2	6	18
MECOM	0.799	0.0229	2.22	4.87	10.8	13.8	0.000513	1.64	LV	CELLSTATES	EC6.0	control_PKP2	6	18
DAAM1	0.796	0.0226	0.302	0.66	8.02	13.9	0.000496	1.65	LV	CELLSTATES	EC6.0	control_PKP2	6	18
PIP4K2A	0.796	0.0183	0.21	0.447	7.51	14.7	0.00036	1.74	LV	CELLSTATES	EC6.0	control_PKP2	6	18
RAPGEF3	0.79	0.0413	0.158	0.311	7.06	11.6	0.0013	1.38	LV	CELLSTATES	EC6.0	control_PKP2	6	18
DENND6A	0.789	0.0367	0.188	0.405	7.37	12	0.00109	1.44	LV	CELLSTATES	EC6.0	control_PKP2	6	18
LRCH1	0.786	0.00885	0.481	1.05	8.66	17.2	0.000133	2.05	LV	CELLSTATES	EC6.0	control_PKP2	6	18
SASH1	0.784	0.00659	0.878	2.04	9.52	18.4	8.31e-05	2.18	LV	CELLSTATES	EC6.0	control_PKP2	6	18
CALCOCO2	0.781	0.0374	0.299	0.615	7.95	12	0.00113	1.43	LV	CELLSTATES	EC6.0	control_PKP2	6	18
IMMP2L	0.778	0.0251	0.815	1.55	9.3	13.4	0.000611	1.6	LV	CELLSTATES	EC6.0	control_PKP2	6	18
NCOA7	0.777	0.0337	0.252	0.546	7.75	12.3	0.00096	1.47	LV	CELLSTATES	EC6.0	control_PKP2	6	18
NUP160	0.775	0.0403	0.116	0.215	6.61	11.7	0.00124	1.39	LV	CELLSTATES	EC6.0	control_PKP2	6	18
GRB10	0.774	0.0218	0.567	1.38	8.93	14.1	0.000463	1.66	LV	CELLSTATES	EC6.0	control_PKP2	6	18
MAP2	0.769	0.0398	0.278	0.591	7.87	11.8	0.00122	1.4	LV	CELLSTATES	EC6.0	control_PKP2	6	18
MED13L	0.765	0.0132	1.33	2.87	10.1	15.8	0.000229	1.88	LV	CELLSTATES	EC6.0	control_PKP2	6	18
SRGAP2B	0.763	0.0243	0.191	0.433	7.43	13.6	0.000573	1.61	LV	CELLSTATES	EC6.0	control_PKP2	6	18
ST3GAL1	0.746	0.0437	0.205	0.378	7.4	11.5	0.00139	1.36	LV	CELLSTATES	EC6.0	control_PKP2	6	18
OSBPL5	0.73	0.0322	0.191	0.372	7.33	12.5	0.000899	1.49	LV	CELLSTATES	EC6.0	control_PKP2	6	18
LMBR1	0.714	0.0367	0.432	0.849	8.44	12.1	0.00108	1.44	LV	CELLSTATES	EC6.0	control_PKP2	6	18
LENG8	0.712	0.024	0.169	0.373	7.25	13.7	0.000551	1.62	LV	CELLSTATES	EC6.0	control_PKP2	6	18
JARID2	0.708	0.0153	0.378	0.792	8.27	15.3	0.000285	1.81	LV	CELLSTATES	EC6.0	control_PKP2	6	18
CMC1	0.68	0.0367	0.113	0.245	6.69	12	0.00109	1.44	LV	CELLSTATES	EC6.0	control_PKP2	6	18
AGPAT4	0.671	0.0494	0.149	0.296	7.02	11.1	0.00168	1.31	LV	CELLSTATES	EC6.0	control_PKP2	6	18
AC016831.7	0.666	0.048	0.903	1.88	9.51	11.2	0.0016	1.32	LV	CELLSTATES	EC6.0	control_PKP2	6	18
OGA	0.666	0.0454	0.306	0.627	7.99	11.4	0.00147	1.34	LV	CELLSTATES	EC6.0	control_PKP2	6	18
EHBP1	0.665	0.0163	0.308	0.704	8.03	15.1	0.000306	1.79	LV	CELLSTATES	EC6.0	control_PKP2	6	18
DGKH	0.658	0.0225	0.443	0.89	8.5	13.9	0.000491	1.65	LV	CELLSTATES	EC6.0	control_PKP2	6	18
ELF1	0.656	0.03	0.379	0.738	8.25	12.8	0.000796	1.52	LV	CELLSTATES	EC6.0	control_PKP2	6	18

## Sheet: PVneg_control
Gene	logFC	FDR	mean_exp_control	mean_exp_genotype	logCPM	F	PValue	FDR_plot	Region	annotation_level	cell_state	comparison	Observations_genotype	Observations_reference
FOSB	4.95	6.61e-05	0.00254	0.153	4.76	47.2	8.36e-09	4.18	LV	CELLSTATES	EC6.0	control_PVneg	8	18
HBB	3.01	0.00873	0.0105	0.0941	5.08	18.7	7.06e-05	2.06	LV	CELLSTATES	EC6.0	control_PVneg	8	18
FOS	2.85	0.000677	0.0478	0.365	6.28	31.7	7.65e-07	3.17	LV	CELLSTATES	EC6.0	control_PVneg	8	18
IL21R	2.73	0.00569	0.00193	0.0246	3.76	20.5	3.54e-05	2.25	LV	CELLSTATES	EC6.0	control_PVneg	8	18
SLC45A4	2.67	0.026	0.000229	0.0132	3.25	18.5	0.000422	1.59	LV	CELLSTATES	EC6.0	control_PVneg	8	18
AL360181.1	2.57	0.00915	0.000961	0.0308	3.41	18.3	8.1e-05	2.04	LV	CELLSTATES	EC6.0	control_PVneg	8	18
CD1D	2.54	0.0455	0.000431	0.0188	3.18	16.1	0.00112	1.34	LV	CELLSTATES	EC6.0	control_PVneg	8	18
GPR12	2.54	0.0396	0.000431	0.0166	3.21	12.8	0.000864	1.4	LV	CELLSTATES	EC6.0	control_PVneg	8	18
LINC00299	2.54	0.00464	0.00223	0.0497	3.88	21.5	2.5e-05	2.33	LV	CELLSTATES	EC6.0	control_PVneg	8	18
EGR1	2.5	0.00641	0.00852	0.0906	4.55	20.1	4.19e-05	2.19	LV	CELLSTATES	EC6.0	control_PVneg	8	18
BAIAP2-DT	2.32	0.0297	0.00108	0.0269	3.36	13.7	0.000522	1.53	LV	CELLSTATES	EC6.0	control_PVneg	8	18
PCDH19	2.22	0.000908	0.0122	0.0954	4.89	30	1.32e-06	3.04	LV	CELLSTATES	EC6.0	control_PVneg	8	18
COL25A1	2.18	0.00883	0.0557	0.43	6.7	18.5	7.63e-05	2.05	LV	CELLSTATES	EC6.0	control_PVneg	8	18
SAMD11	2.18	0.05	0.00582	0.0384	4.2	11.6	0.00128	1.3	LV	CELLSTATES	EC6.0	control_PVneg	8	18
FAM19A5	2.13	0.0376	0.00898	0.0548	4.32	12.7	0.000799	1.42	LV	CELLSTATES	EC6.0	control_PVneg	8	18
CSRNP1	2.11	6.98e-05	0.0237	0.143	5.34	43.2	2.51e-08	4.16	LV	CELLSTATES	EC6.0	control_PVneg	8	18
AC246817.1	2.03	0.0151	0.00661	0.0334	4.18	16.5	0.000164	1.82	LV	CELLSTATES	EC6.0	control_PVneg	8	18
NR4A1	2.01	0.00328	0.0713	0.466	6.58	23.6	1.16e-05	2.48	LV	CELLSTATES	EC6.0	control_PVneg	8	18
PPP1R26-AS1	1.94	0.0417	0.005	0.0324	3.8	12.3	0.00097	1.38	LV	CELLSTATES	EC6.0	control_PVneg	8	18
KIF21B	1.91	0.0416	0.00356	0.0263	3.73	12.3	0.000964	1.38	LV	CELLSTATES	EC6.0	control_PVneg	8	18
F2RL3	1.88	0.0172	0.0249	0.173	5.08	16.1	0.0002	1.76	LV	CELLSTATES	EC6.0	control_PVneg	8	18
PLPPR4	1.87	0.0463	0.00494	0.034	4.1	11.9	0.00115	1.33	LV	CELLSTATES	EC6.0	control_PVneg	8	18
CLMN	1.8	0.0045	0.0166	0.128	4.9	21.8	2.18e-05	2.35	LV	CELLSTATES	EC6.0	control_PVneg	8	18
LINC02388	1.79	0.0476	0.0367	0.194	5.84	11.8	0.0012	1.32	LV	CELLSTATES	EC6.0	control_PVneg	8	18
DUSP6	1.73	0.000134	0.0415	0.218	5.8	39.5	7.16e-08	3.87	LV	CELLSTATES	EC6.0	control_PVneg	8	18
LINC01588	1.72	0.0226	0.00862	0.0553	4.34	15	0.000309	1.65	LV	CELLSTATES	EC6.0	control_PVneg	8	18
FAM20C	1.7	0.00989	0.0164	0.0657	4.54	18	9.1e-05	2.01	LV	CELLSTATES	EC6.0	control_PVneg	8	18
IGSF9B	1.69	0.000669	0.0303	0.139	5.38	31.9	7.02e-07	3.17	LV	CELLSTATES	EC6.0	control_PVneg	8	18
CA2	1.67	0.0254	0.0237	0.101	5.18	14.3	0.000403	1.59	LV	CELLSTATES	EC6.0	control_PVneg	8	18
CDYL2	1.67	0.00255	0.0191	0.113	5.12	24.9	7.2e-06	2.59	LV	CELLSTATES	EC6.0	control_PVneg	8	18
ELOVL7	1.66	0.0335	0.0206	0.141	5.05	13.3	0.000623	1.47	LV	CELLSTATES	EC6.0	control_PVneg	8	18
SMAD6	1.64	0.0113	0.101	0.447	6.94	17.6	0.000108	1.95	LV	CELLSTATES	EC6.0	control_PVneg	8	18
FKBP5	1.62	0.0372	0.502	2.19	9.04	12.8	0.000774	1.43	LV	CELLSTATES	EC6.0	control_PVneg	8	18
MIR34AHG	1.6	0.0335	0.0113	0.0676	4.55	13.3	0.000625	1.47	LV	CELLSTATES	EC6.0	control_PVneg	8	18
Z94721.1	1.58	0.0361	0.0121	0.0595	4.29	12.9	0.00072	1.44	LV	CELLSTATES	EC6.0	control_PVneg	8	18
DUSP5	1.57	0.00101	0.0532	0.292	5.97	28.6	2.09e-06	2.99	LV	CELLSTATES	EC6.0	control_PVneg	8	18
JDP2	1.57	0.00328	0.0363	0.203	5.71	23.6	1.14e-05	2.48	LV	CELLSTATES	EC6.0	control_PVneg	8	18
ATOH8	1.56	0.0045	0.0537	0.326	5.95	21.8	2.19e-05	2.35	LV	CELLSTATES	EC6.0	control_PVneg	8	18
AL078590.2	1.55	0.025	0.012	0.0559	4.59	14.4	0.000388	1.6	LV	CELLSTATES	EC6.0	control_PVneg	8	18
VEGFA	1.54	0.0284	0.0169	0.058	4.52	13.9	0.000482	1.55	LV	CELLSTATES	EC6.0	control_PVneg	8	18
LAMB1	1.51	0.00159	0.0893	0.495	6.74	26.8	3.86e-06	2.8	LV	CELLSTATES	EC6.0	control_PVneg	8	18
CHST15	1.5	0.00187	0.0381	0.181	5.76	25.9	5.13e-06	2.73	LV	CELLSTATES	EC6.0	control_PVneg	8	18
TMEM9B-AS1	1.49	0.0398	0.0107	0.0522	4.49	12.5	0.000878	1.4	LV	CELLSTATES	EC6.0	control_PVneg	8	18
FOSL2	1.48	0.00328	0.0908	0.454	6.74	23.6	1.15e-05	2.48	LV	CELLSTATES	EC6.0	control_PVneg	8	18
MCF2L	1.48	0.000148	0.517	2.65	9.03	38.5	9.55e-08	3.83	LV	CELLSTATES	EC6.0	control_PVneg	8	18
TRAF5	1.48	0.0421	0.0106	0.0745	4.38	12.2	0.000997	1.38	LV	CELLSTATES	EC6.0	control_PVneg	8	18
TMEM233	1.47	0.00456	0.0756	0.474	6.46	21.7	2.28e-05	2.34	LV	CELLSTATES	EC6.0	control_PVneg	8	18
LDLRAD3	1.46	0.0145	0.0526	0.179	5.97	16.7	0.000152	1.84	LV	CELLSTATES	EC6.0	control_PVneg	8	18
EGFR	1.45	0.000737	0.184	0.935	7.61	31	9.51e-07	3.13	LV	CELLSTATES	EC6.0	control_PVneg	8	18
TMCC3	1.42	0.0045	0.0847	0.341	6.61	21.8	2.21e-05	2.35	LV	CELLSTATES	EC6.0	control_PVneg	8	18
PLXNA4	1.41	0.00906	0.0584	0.174	5.97	18.4	7.9e-05	2.04	LV	CELLSTATES	EC6.0	control_PVneg	8	18
ZBTB16	1.4	0.0238	0.752	3.18	9.54	14.8	0.000335	1.62	LV	CELLSTATES	EC6.0	control_PVneg	8	18
NDRG1	1.36	0.0011	0.267	1.07	8.16	28	2.57e-06	2.96	LV	CELLSTATES	EC6.0	control_PVneg	8	18
WWTR1	1.34	0.000737	0.398	1.51	8.71	31	9.39e-07	3.13	LV	CELLSTATES	EC6.0	control_PVneg	8	18
XAF1	1.34	0.000597	0.434	1.95	8.85	32.8	5.3e-07	3.22	LV	CELLSTATES	EC6.0	control_PVneg	8	18
SPSB1	1.33	0.0248	0.0403	0.163	5.62	14.5	0.000371	1.61	LV	CELLSTATES	EC6.0	control_PVneg	8	18
TBCD	1.33	6.98e-05	0.576	2.41	9.09	42.8	2.82e-08	4.16	LV	CELLSTATES	EC6.0	control_PVneg	8	18
SLC4A7	1.32	0.00915	0.0815	0.314	6.4	18.3	8.17e-05	2.04	LV	CELLSTATES	EC6.0	control_PVneg	8	18
ADAMTS9-AS2	1.31	0.00376	0.279	1	8.16	23	1.45e-05	2.43	LV	CELLSTATES	EC6.0	control_PVneg	8	18
FAM102B	1.31	0.0254	0.0236	0.0951	5.06	14.3	0.000407	1.59	LV	CELLSTATES	EC6.0	control_PVneg	8	18
GRB10	1.31	6.61e-05	0.567	2.22	9.16	46.3	1.07e-08	4.18	LV	CELLSTATES	EC6.0	control_PVneg	8	18
PIP5K1C	1.31	0.00101	0.0957	0.427	6.62	28.4	2.21e-06	2.99	LV	CELLSTATES	EC6.0	control_PVneg	8	18
AL157832.3	1.3	0.00873	0.0316	0.147	5.25	18.6	7.4e-05	2.06	LV	CELLSTATES	EC6.0	control_PVneg	8	18
CORO2B	1.29	0.00569	0.0587	0.296	5.97	20.5	3.58e-05	2.25	LV	CELLSTATES	EC6.0	control_PVneg	8	18
EPB41L3	1.29	0.00376	0.135	0.441	7.14	22.8	1.54e-05	2.43	LV	CELLSTATES	EC6.0	control_PVneg	8	18
FAM78A	1.29	0.0194	0.0199	0.106	4.8	15.6	0.000242	1.71	LV	CELLSTATES	EC6.0	control_PVneg	8	18
LPL	1.29	0.0307	0.149	0.627	7.11	13.6	0.000553	1.51	LV	CELLSTATES	EC6.0	control_PVneg	8	18
ANKS1A	1.28	0.000423	0.291	1.38	8.13	34.4	3.23e-07	3.37	LV	CELLSTATES	EC6.0	control_PVneg	8	18
BACH2	1.26	0.0121	0.0375	0.185	5.55	17.3	0.000121	1.92	LV	CELLSTATES	EC6.0	control_PVneg	8	18
SH3RF3	1.26	0.000423	0.648	2.47	9.21	34.3	3.41e-07	3.37	LV	CELLSTATES	EC6.0	control_PVneg	8	18
MN1	1.24	0.00934	0.0406	0.181	5.61	18.2	8.48e-05	2.03	LV	CELLSTATES	EC6.0	control_PVneg	8	18
PER1	1.22	0.00415	0.0774	0.332	6.34	22.2	1.88e-05	2.38	LV	CELLSTATES	EC6.0	control_PVneg	8	18
MAOB	1.21	0.0382	0.0201	0.0945	4.79	12.6	0.000826	1.42	LV	CELLSTATES	EC6.0	control_PVneg	8	18
BAIAP2	1.2	0.0172	0.0558	0.243	5.88	16	0.000201	1.76	LV	CELLSTATES	EC6.0	control_PVneg	8	18
WT1	1.2	0.0287	0.0604	0.251	5.97	13.8	0.000496	1.54	LV	CELLSTATES	EC6.0	control_PVneg	8	18
RPS6KA5	1.19	0.00376	0.0456	0.169	5.81	22.7	1.57e-05	2.43	LV	CELLSTATES	EC6.0	control_PVneg	8	18
DENND3	1.17	0.00101	0.139	0.55	7.14	28.6	2.04e-06	2.99	LV	CELLSTATES	EC6.0	control_PVneg	8	18
NCKIPSD	1.17	0.0435	0.0291	0.118	5.02	12.1	0.00105	1.36	LV	CELLSTATES	EC6.0	control_PVneg	8	18
CCND3	1.16	0.00187	0.387	1.48	8.54	26.1	4.86e-06	2.73	LV	CELLSTATES	EC6.0	control_PVneg	8	18
RNF115	1.16	0.000864	0.557	2.05	9	30.3	1.19e-06	3.06	LV	CELLSTATES	EC6.0	control_PVneg	8	18
LRRC1	1.14	0.0129	0.061	0.226	6.14	17.1	0.000132	1.89	LV	CELLSTATES	EC6.0	control_PVneg	8	18
POLR3C	1.14	0.00506	0.0409	0.173	5.44	21	2.98e-05	2.3	LV	CELLSTATES	EC6.0	control_PVneg	8	18
APOLD1	1.12	0.0175	0.202	0.813	7.57	16	0.000207	1.76	LV	CELLSTATES	EC6.0	control_PVneg	8	18
LSS	1.12	0.0335	0.049	0.247	5.72	13.3	0.000628	1.47	LV	CELLSTATES	EC6.0	control_PVneg	8	18
PER2	1.12	0.0268	0.0326	0.141	5.2	14.1	0.000445	1.57	LV	CELLSTATES	EC6.0	control_PVneg	8	18
MAOA	1.11	0.0372	0.0649	0.211	6.14	12.8	0.000782	1.43	LV	CELLSTATES	EC6.0	control_PVneg	8	18
SIN3B	1.11	0.0172	0.0753	0.29	6.18	16	0.000201	1.76	LV	CELLSTATES	EC6.0	control_PVneg	8	18
AC098850.3	1.1	0.0405	0.0508	0.249	5.9	12.4	0.000909	1.39	LV	CELLSTATES	EC6.0	control_PVneg	8	18
ZDHHC14	1.1	0.00264	0.159	0.637	7.26	24.8	7.67e-06	2.58	LV	CELLSTATES	EC6.0	control_PVneg	8	18
ZFYVE28	1.1	0.02	0.0841	0.296	6.51	15.4	0.000254	1.7	LV	CELLSTATES	EC6.0	control_PVneg	8	18
SASH1	1.09	6.98e-05	0.878	3.11	9.64	43.6	2.27e-08	4.16	LV	CELLSTATES	EC6.0	control_PVneg	8	18
SPRED2	1.09	0.00097	0.278	1.05	7.97	29.5	1.57e-06	3.01	LV	CELLSTATES	EC6.0	control_PVneg	8	18
WNK1	1.09	0.00399	0.73	2.93	9.35	22.4	1.77e-05	2.4	LV	CELLSTATES	EC6.0	control_PVneg	8	18
SPRY4	1.08	0.0418	0.0321	0.17	5.3	12.2	0.000983	1.38	LV	CELLSTATES	EC6.0	control_PVneg	8	18
SH3BGRL2	1.07	0.00873	0.12	0.385	6.92	18.6	7.27e-05	2.06	LV	CELLSTATES	EC6.0	control_PVneg	8	18
ABCG1	1.06	0.00376	0.186	0.666	7.44	22.7	1.62e-05	2.43	LV	CELLSTATES	EC6.0	control_PVneg	8	18
SKI	1.06	0.00101	0.114	0.415	6.73	28.3	2.29e-06	2.99	LV	CELLSTATES	EC6.0	control_PVneg	8	18
SSBP3	1.06	0.00328	0.145	0.504	7.12	23.6	1.15e-05	2.48	LV	CELLSTATES	EC6.0	control_PVneg	8	18
ZNF467	1.06	0.0372	0.0424	0.13	5.6	12.8	0.000773	1.43	LV	CELLSTATES	EC6.0	control_PVneg	8	18
CHST3	1.05	0.0291	0.0437	0.178	5.59	13.8	0.000504	1.54	LV	CELLSTATES	EC6.0	control_PVneg	8	18
KCNN3	1.05	0.0307	0.042	0.148	5.68	13.6	0.000553	1.51	LV	CELLSTATES	EC6.0	control_PVneg	8	18
ZNF516	1.05	0.00915	0.0596	0.197	5.96	18.3	8.2e-05	2.04	LV	CELLSTATES	EC6.0	control_PVneg	8	18
GALNT18	1.03	0.00853	0.68	2.35	9.34	18.8	6.68e-05	2.07	LV	CELLSTATES	EC6.0	control_PVneg	8	18
GSE1	1.03	0.00649	0.605	1.83	9.02	20	4.3e-05	2.19	LV	CELLSTATES	EC6.0	control_PVneg	8	18
PPP1R16B	1.03	0.00298	0.302	1.02	8.11	24.3	9.13e-06	2.53	LV	CELLSTATES	EC6.0	control_PVneg	8	18
ABLIM3	1.02	0.0362	0.49	1.62	8.69	12.9	0.000726	1.44	LV	CELLSTATES	EC6.0	control_PVneg	8	18
DEPTOR	1.02	0.0433	0.0907	0.342	6.53	12.1	0.00103	1.36	LV	CELLSTATES	EC6.0	control_PVneg	8	18
FGFR1	1.02	0.0248	0.143	0.461	7.06	14.5	0.000374	1.61	LV	CELLSTATES	EC6.0	control_PVneg	8	18
SNX25	1.02	0.00446	0.124	0.38	6.89	22	2.09e-05	2.35	LV	CELLSTATES	EC6.0	control_PVneg	8	18
ARHGAP26	1.01	0.000979	0.889	2.99	9.67	29.2	1.7e-06	3.01	LV	CELLSTATES	EC6.0	control_PVneg	8	18
PELI2	1.01	0.0159	0.143	0.451	7.14	16.4	0.000176	1.8	LV	CELLSTATES	EC6.0	control_PVneg	8	18
PRKCE	1	0.000606	0.417	1.44	8.53	32.5	5.87e-07	3.22	LV	CELLSTATES	EC6.0	control_PVneg	8	18
DENND2A	0.999	0.00715	0.183	0.717	7.36	19.5	5.19e-05	2.15	LV	CELLSTATES	EC6.0	control_PVneg	8	18
SUFU	0.998	0.0198	0.067	0.201	6.08	15.5	0.000248	1.7	LV	CELLSTATES	EC6.0	control_PVneg	8	18
GRASP	0.997	0.0226	0.185	0.662	7.43	15	0.000309	1.65	LV	CELLSTATES	EC6.0	control_PVneg	8	18
DLL1	0.99	0.0433	0.0717	0.255	6.26	12.1	0.00104	1.36	LV	CELLSTATES	EC6.0	control_PVneg	8	18
DSCAML1	0.99	0.0368	0.105	0.492	6.71	12.8	0.000754	1.43	LV	CELLSTATES	EC6.0	control_PVneg	8	18
INPP5D	0.977	0.0328	0.133	0.456	7.02	13.4	0.000602	1.48	LV	CELLSTATES	EC6.0	control_PVneg	8	18
EPB41L2	0.976	0.0129	0.811	3.08	9.42	17.1	0.000132	1.89	LV	CELLSTATES	EC6.0	control_PVneg	8	18
DIP2C	0.973	0.00101	0.212	0.696	7.53	28.4	2.23e-06	2.99	LV	CELLSTATES	EC6.0	control_PVneg	8	18
B4GALT1	0.971	0.00464	0.214	0.707	7.55	21.4	2.55e-05	2.33	LV	CELLSTATES	EC6.0	control_PVneg	8	18
CYTH1	0.97	0.0107	0.418	1.3	8.5	17.8	0.000101	1.97	LV	CELLSTATES	EC6.0	control_PVneg	8	18
RPS6KA2	0.967	0.00457	0.494	1.67	8.72	21.7	2.32e-05	2.34	LV	CELLSTATES	EC6.0	control_PVneg	8	18
CDK14	0.966	0.0397	0.139	0.405	6.98	12.5	0.000868	1.4	LV	CELLSTATES	EC6.0	control_PVneg	8	18
TSHZ1	0.964	0.0247	0.0631	0.231	5.97	14.6	0.000358	1.61	LV	CELLSTATES	EC6.0	control_PVneg	8	18
TSC22D3	0.956	0.0124	0.155	0.442	7.11	17.2	0.000125	1.91	LV	CELLSTATES	EC6.0	control_PVneg	8	18
PQLC1	0.952	0.013	0.0715	0.24	6.13	17.1	0.000134	1.89	LV	CELLSTATES	EC6.0	control_PVneg	8	18
LDLRAD4	0.944	0.0151	1.11	3.48	9.87	16.5	0.000165	1.82	LV	CELLSTATES	EC6.0	control_PVneg	8	18
MCM3AP	0.942	0.0121	0.0701	0.231	6.16	17.3	0.00012	1.92	LV	CELLSTATES	EC6.0	control_PVneg	8	18
MTHFD1L	0.937	0.0297	0.107	0.361	6.62	13.7	0.000521	1.53	LV	CELLSTATES	EC6.0	control_PVneg	8	18
HIVEP2	0.936	0.00934	0.162	0.487	7.22	18.2	8.52e-05	2.03	LV	CELLSTATES	EC6.0	control_PVneg	8	18
SIRT5	0.936	0.0343	0.06	0.211	5.97	13.2	0.000656	1.46	LV	CELLSTATES	EC6.0	control_PVneg	8	18
TBL1X	0.933	0.00743	0.0888	0.31	6.37	19.4	5.46e-05	2.13	LV	CELLSTATES	EC6.0	control_PVneg	8	18
NINJ2	0.931	0.0249	0.0939	0.306	6.53	14.5	0.000381	1.6	LV	CELLSTATES	EC6.0	control_PVneg	8	18
GRK5	0.93	0.0065	0.323	0.943	8.19	19.9	4.41e-05	2.19	LV	CELLSTATES	EC6.0	control_PVneg	8	18
IRAK3	0.918	0.012	0.434	1.28	8.51	17.4	0.000118	1.92	LV	CELLSTATES	EC6.0	control_PVneg	8	18
TMEM255B	0.914	0.0405	0.0709	0.227	6.23	12.4	0.000911	1.39	LV	CELLSTATES	EC6.0	control_PVneg	8	18
AL390957.1	0.911	0.0224	0.139	0.506	6.92	15	0.0003	1.65	LV	CELLSTATES	EC6.0	control_PVneg	8	18
CNTNAP3B	0.902	0.0361	0.466	1.54	8.71	13	0.000718	1.44	LV	CELLSTATES	EC6.0	control_PVneg	8	18
PALD1	0.902	0.025	0.221	0.865	7.54	14.4	0.000387	1.6	LV	CELLSTATES	EC6.0	control_PVneg	8	18
PDE4D	0.902	0.0185	0.525	1.49	8.83	15.7	0.000225	1.73	LV	CELLSTATES	EC6.0	control_PVneg	8	18
TACC1	0.898	0.0167	1.9	5.99	10.6	16.2	0.000189	1.78	LV	CELLSTATES	EC6.0	control_PVneg	8	18
AFF1	0.895	0.00376	0.785	2.52	9.35	22.8	1.51e-05	2.43	LV	CELLSTATES	EC6.0	control_PVneg	8	18
VAV3	0.893	0.00873	0.183	0.528	7.41	18.7	7.12e-05	2.06	LV	CELLSTATES	EC6.0	control_PVneg	8	18
GABBR1	0.891	0.0328	0.0855	0.298	6.4	13.4	0.000598	1.48	LV	CELLSTATES	EC6.0	control_PVneg	8	18
TSPAN9	0.891	0.00298	0.556	1.71	8.87	24.3	8.98e-06	2.53	LV	CELLSTATES	EC6.0	control_PVneg	8	18
GFOD1	0.889	0.0246	0.686	2.13	9.14	14.6	0.000355	1.61	LV	CELLSTATES	EC6.0	control_PVneg	8	18
PITPNC1	0.887	0.00691	2.39	6.82	10.9	19.7	4.8e-05	2.16	LV	CELLSTATES	EC6.0	control_PVneg	8	18
SLC25A26	0.885	0.0231	0.0827	0.27	6.29	14.9	0.00032	1.64	LV	CELLSTATES	EC6.0	control_PVneg	8	18
PKD2	0.884	0.00657	0.15	0.483	7.14	19.9	4.51e-05	2.18	LV	CELLSTATES	EC6.0	control_PVneg	8	18
TDRD10	0.878	0.0362	0.101	0.297	6.62	12.9	0.000733	1.44	LV	CELLSTATES	EC6.0	control_PVneg	8	18
FARP1	0.875	0.00464	0.167	0.533	7.22	21.5	2.45e-05	2.33	LV	CELLSTATES	EC6.0	control_PVneg	8	18
NCOR2	0.875	0.0145	0.166	0.493	7.17	16.7	0.000156	1.84	LV	CELLSTATES	EC6.0	control_PVneg	8	18
SUSD6	0.87	0.00376	0.24	0.72	7.66	22.9	1.48e-05	2.43	LV	CELLSTATES	EC6.0	control_PVneg	8	18
PACSIN2	0.867	0.00829	0.165	0.518	7.2	19	6.36e-05	2.08	LV	CELLSTATES	EC6.0	control_PVneg	8	18
ERGIC1	0.858	0.0381	0.101	0.337	6.49	12.7	0.000817	1.42	LV	CELLSTATES	EC6.0	control_PVneg	8	18
EPAS1	0.855	0.00376	0.864	2.59	9.48	22.7	1.59e-05	2.43	LV	CELLSTATES	EC6.0	control_PVneg	8	18
ST3GAL1	0.852	0.00802	0.205	0.585	7.49	19.1	6.02e-05	2.1	LV	CELLSTATES	EC6.0	control_PVneg	8	18
SH3RF1	0.846	0.0248	0.14	0.421	6.98	14.5	0.000376	1.61	LV	CELLSTATES	EC6.0	control_PVneg	8	18
LRP5	0.838	0.00691	0.142	0.424	7	19.7	4.87e-05	2.16	LV	CELLSTATES	EC6.0	control_PVneg	8	18
TCF7L1	0.837	0.00839	0.331	0.941	8.19	18.9	6.5e-05	2.08	LV	CELLSTATES	EC6.0	control_PVneg	8	18
CTIF	0.825	0.0063	0.212	0.681	7.47	20.1	4.07e-05	2.2	LV	CELLSTATES	EC6.0	control_PVneg	8	18
KDM6A	0.821	0.00546	0.242	0.723	7.72	20.7	3.35e-05	2.26	LV	CELLSTATES	EC6.0	control_PVneg	8	18
SMCHD1	0.817	0.00993	0.329	0.912	8.15	18	9.21e-05	2	LV	CELLSTATES	EC6.0	control_PVneg	8	18
CAMK1D	0.814	0.0193	0.168	0.503	7.23	15.6	0.000237	1.71	LV	CELLSTATES	EC6.0	control_PVneg	8	18
SNRK	0.811	0.034	0.427	1.1	8.48	13.2	0.000642	1.47	LV	CELLSTATES	EC6.0	control_PVneg	8	18
AGO2	0.807	0.00873	0.135	0.389	6.87	18.7	6.96e-05	2.06	LV	CELLSTATES	EC6.0	control_PVneg	8	18
SHANK3	0.804	0.0116	0.545	1.72	8.75	17.5	0.000113	1.93	LV	CELLSTATES	EC6.0	control_PVneg	8	18
WDFY1	0.801	0.0328	0.151	0.439	7.1	13.4	0.000601	1.48	LV	CELLSTATES	EC6.0	control_PVneg	8	18
DNMT3A	0.8	0.0405	0.0706	0.208	6.09	12.4	0.000912	1.39	LV	CELLSTATES	EC6.0	control_PVneg	8	18
ZFHX3	0.799	0.00873	0.237	0.679	7.67	18.7	7.07e-05	2.06	LV	CELLSTATES	EC6.0	control_PVneg	8	18
BCKDHB	0.796	0.0439	0.0765	0.248	6.23	12	0.00106	1.36	LV	CELLSTATES	EC6.0	control_PVneg	8	18
DOC2B	0.796	0.0361	0.0879	0.277	6.3	12.9	0.00072	1.44	LV	CELLSTATES	EC6.0	control_PVneg	8	18
NBPF15	0.794	0.0406	0.141	0.443	6.93	12.4	0.00092	1.39	LV	CELLSTATES	EC6.0	control_PVneg	8	18
SPTBN1	0.794	0.00332	1.71	4.85	10.4	23.5	1.21e-05	2.48	LV	CELLSTATES	EC6.0	control_PVneg	8	18
AL359915.2	0.789	0.0418	0.0815	0.254	6.27	12.2	0.000981	1.38	LV	CELLSTATES	EC6.0	control_PVneg	8	18
DOCK9	0.787	0.00351	1.13	3.18	9.82	23.3	1.3e-05	2.45	LV	CELLSTATES	EC6.0	control_PVneg	8	18
SFMBT2	0.767	0.00464	0.331	0.899	8.13	21.4	2.53e-05	2.33	LV	CELLSTATES	EC6.0	control_PVneg	8	18
PRKAR2A	0.762	0.0113	0.232	0.709	7.65	17.6	0.000108	1.95	LV	CELLSTATES	EC6.0	control_PVneg	8	18
PTPRM	0.757	0.00803	4.15	11.4	11.7	19.1	6.09e-05	2.1	LV	CELLSTATES	EC6.0	control_PVneg	8	18
ANKRD11	0.755	0.0194	0.419	1.17	8.38	15.6	0.000242	1.71	LV	CELLSTATES	EC6.0	control_PVneg	8	18
RYBP	0.754	0.018	0.118	0.357	6.71	15.9	0.000216	1.75	LV	CELLSTATES	EC6.0	control_PVneg	8	18
RAPGEF2	0.751	0.007	0.637	1.82	9.08	19.6	5.03e-05	2.15	LV	CELLSTATES	EC6.0	control_PVneg	8	18
USP9X	0.75	0.0118	0.16	0.445	7.12	17.4	0.000115	1.93	LV	CELLSTATES	EC6.0	control_PVneg	8	18
SMARCA2	0.747	0.0145	0.362	1.02	8.26	16.7	0.000154	1.84	LV	CELLSTATES	EC6.0	control_PVneg	8	18
TNS1	0.747	0.0372	0.251	0.697	7.72	12.8	0.000779	1.43	LV	CELLSTATES	EC6.0	control_PVneg	8	18
CLEC1A	0.742	0.0483	0.123	0.318	6.78	11.7	0.00122	1.32	LV	CELLSTATES	EC6.0	control_PVneg	8	18
ARAP3	0.731	0.0172	0.268	0.758	7.8	16.1	0.000198	1.76	LV	CELLSTATES	EC6.0	control_PVneg	8	18
PXN	0.73	0.0145	0.531	1.51	8.73	16.7	0.000154	1.84	LV	CELLSTATES	EC6.0	control_PVneg	8	18
USP3	0.724	0.0246	0.135	0.386	6.91	14.6	0.000355	1.61	LV	CELLSTATES	EC6.0	control_PVneg	8	18
DGKH	0.723	0.00873	0.443	1.34	8.52	18.6	7.22e-05	2.06	LV	CELLSTATES	EC6.0	control_PVneg	8	18
MGAT5	0.723	0.038	0.2	0.523	7.43	12.7	0.000814	1.42	LV	CELLSTATES	EC6.0	control_PVneg	8	18
RORA	0.723	0.034	0.737	1.97	9.25	13.2	0.000647	1.47	LV	CELLSTATES	EC6.0	control_PVneg	8	18
PARD3	0.722	0.05	0.218	0.559	7.54	11.6	0.00128	1.3	LV	CELLSTATES	EC6.0	control_PVneg	8	18
ARHGEF7	0.718	0.034	0.283	0.88	7.85	13.2	0.000648	1.47	LV	CELLSTATES	EC6.0	control_PVneg	8	18
KLF7	0.717	0.0382	0.436	1.18	8.42	12.6	0.000823	1.42	LV	CELLSTATES	EC6.0	control_PVneg	8	18
PARVB	0.717	0.0292	0.351	0.989	8.15	13.8	0.000509	1.53	LV	CELLSTATES	EC6.0	control_PVneg	8	18
PIP4K2A	0.716	0.0248	0.21	0.563	7.5	14.5	0.000372	1.61	LV	CELLSTATES	EC6.0	control_PVneg	8	18
ATXN3	0.713	0.0234	0.254	0.671	7.71	14.8	0.000327	1.63	LV	CELLSTATES	EC6.0	control_PVneg	8	18
CYTH3	0.713	0.0274	0.187	0.561	7.29	14	0.000458	1.56	LV	CELLSTATES	EC6.0	control_PVneg	8	18
ELMO1	0.711	0.0249	1.62	4.43	10.3	14.5	0.000382	1.6	LV	CELLSTATES	EC6.0	control_PVneg	8	18
MEF2C-AS1	0.706	0.0365	0.192	0.522	7.36	12.9	0.000742	1.44	LV	CELLSTATES	EC6.0	control_PVneg	8	18
ZHX2	0.703	0.0224	0.16	0.426	7.14	15	0.000301	1.65	LV	CELLSTATES	EC6.0	control_PVneg	8	18
HPCAL1	0.695	0.0248	0.336	0.851	8.07	14.6	0.000364	1.61	LV	CELLSTATES	EC6.0	control_PVneg	8	18
RIN3	0.694	0.0471	0.231	0.618	7.61	11.8	0.00118	1.33	LV	CELLSTATES	EC6.0	control_PVneg	8	18
PDE8A	0.693	0.0248	0.415	1.02	8.4	14.5	0.000372	1.61	LV	CELLSTATES	EC6.0	control_PVneg	8	18
JARID2	0.689	0.0205	0.378	1.01	8.25	15.4	0.000263	1.69	LV	CELLSTATES	EC6.0	control_PVneg	8	18
CHST11	0.681	0.0405	0.194	0.494	7.38	12.4	0.000905	1.39	LV	CELLSTATES	EC6.0	control_PVneg	8	18
AC016831.7	0.674	0.0299	0.903	2.24	9.53	13.7	0.000534	1.52	LV	CELLSTATES	EC6.0	control_PVneg	8	18
AKT3	0.671	0.0264	0.981	2.59	9.66	14.1	0.000437	1.58	LV	CELLSTATES	EC6.0	control_PVneg	8	18
FAM193A	0.669	0.0359	0.169	0.446	7.16	13	0.000703	1.45	LV	CELLSTATES	EC6.0	control_PVneg	8	18
PDZD2	0.666	0.0284	0.326	0.905	8.11	13.9	0.000484	1.55	LV	CELLSTATES	EC6.0	control_PVneg	8	18
PREX2	0.665	0.0285	0.874	2.22	9.46	13.9	0.000488	1.54	LV	CELLSTATES	EC6.0	control_PVneg	8	18
HYAL1	0.664	0.0362	0.133	0.347	6.72	12.9	0.00073	1.44	LV	CELLSTATES	EC6.0	control_PVneg	8	18
SRGAP2	0.663	0.0372	0.36	0.94	8.24	12.8	0.000783	1.43	LV	CELLSTATES	EC6.0	control_PVneg	8	18
PACS1	0.656	0.0439	0.303	0.716	7.93	12	0.00107	1.36	LV	CELLSTATES	EC6.0	control_PVneg	8	18
SPPL3	0.627	0.0412	0.234	0.548	7.55	12.3	0.000945	1.38	LV	CELLSTATES	EC6.0	control_PVneg	8	18
STARD13	0.618	0.0421	0.65	1.62	8.97	12.2	0.001	1.38	LV	CELLSTATES	EC6.0	control_PVneg	8	18
DOCK1	0.615	0.0256	0.717	1.86	9.12	14.3	0.000414	1.59	LV	CELLSTATES	EC6.0	control_PVneg	8	18
PRKCH	0.613	0.0261	1.06	2.67	9.68	14.2	0.000427	1.58	LV	CELLSTATES	EC6.0	control_PVneg	8	18
LRCH1	0.611	0.0328	0.481	1.24	8.6	13.4	0.0006	1.48	LV	CELLSTATES	EC6.0	control_PVneg	8	18
SMYD3	0.585	0.0421	0.735	1.92	9.17	12.2	0.000994	1.38	LV	CELLSTATES	EC6.0	control_PVneg	8	18
FTO	0.578	0.0362	0.393	1.01	8.29	12.9	0.000734	1.44	LV	CELLSTATES	EC6.0	control_PVneg	8	18
EHBP1	0.577	0.0497	0.308	0.768	7.96	11.7	0.00126	1.3	LV	CELLSTATES	EC6.0	control_PVneg	8	18
COP1	0.576	0.0416	0.408	0.979	8.3	12.3	0.000962	1.38	LV	CELLSTATES	EC6.0	control_PVneg	8	18

## Sheet: RBM20_control
Gene	logFC	FDR	mean_exp_control	mean_exp_genotype	logCPM	F	PValue	FDR_plot	Region	annotation_level	cell_state	comparison	Observations_genotype	Observations_reference
HBB	4.31	1.59e-07	0.0105	0.239	5.99	71	2.69e-11	6.8	LV	CELLSTATES	EC6.0	control_RBM20	8	18
FOSB	3.86	0.00129	0.00254	0.0446	4.04	24.9	7.09e-06	2.89	LV	CELLSTATES	EC6.0	control_RBM20	8	18
HBA1	3.85	0.000191	0.00118	0.037	4.16	32.4	5.79e-07	3.72	LV	CELLSTATES	EC6.0	control_RBM20	8	18
HBA2	3.83	6.69e-06	0.00584	0.0902	4.97	50.4	3.39e-09	5.17	LV	CELLSTATES	EC6.0	control_RBM20	8	18
AL645608.1	3.64	0.00214	0.00123	0.0135	3.44	22.6	1.63e-05	2.67	LV	CELLSTATES	EC6.0	control_RBM20	8	18
PRDM6	3.32	7.32e-06	0.00941	0.112	5.16	49.5	4.32e-09	5.14	LV	CELLSTATES	EC6.0	control_RBM20	8	18
CSRNP1	3.12	2.62e-09	0.0237	0.214	5.92	95.5	2.21e-13	8.58	LV	CELLSTATES	EC6.0	control_RBM20	8	18
EGR1	3	0.000794	0.00852	0.0771	4.79	26.8	3.62e-06	3.1	LV	CELLSTATES	EC6.0	control_RBM20	8	18
LINC02388	2.97	0.000549	0.0367	0.387	6.54	28.2	2.25e-06	3.26	LV	CELLSTATES	EC6.0	control_RBM20	8	18
POSTN	2.88	0.00293	0.154	1.03	8.01	21.6	2.32e-05	2.53	LV	CELLSTATES	EC6.0	control_RBM20	8	18
SAMD11	2.79	0.00535	0.00582	0.0496	4.38	19.4	5.28e-05	2.27	LV	CELLSTATES	EC6.0	control_RBM20	8	18
COL25A1	2.72	0.000229	0.0557	0.466	6.9	31.6	7.54e-07	3.64	LV	CELLSTATES	EC6.0	control_RBM20	8	18
AC092053.3	2.69	0.00792	0.00299	0.0224	3.78	18.1	8.88e-05	2.1	LV	CELLSTATES	EC6.0	control_RBM20	8	18
F2RL3	2.68	0.000128	0.0249	0.145	5.56	34.8	2.74e-07	3.89	LV	CELLSTATES	EC6.0	control_RBM20	8	18
MT2A	2.67	0.000318	0.296	1.51	8.74	30.4	1.12e-06	3.5	LV	CELLSTATES	EC6.0	control_RBM20	8	18
FOS	2.66	0.00018	0.0478	0.163	5.9	33	4.86e-07	3.74	LV	CELLSTATES	EC6.0	control_RBM20	8	18
CNR1	2.61	0.00174	0.00592	0.0444	4.38	23.8	1.05e-05	2.76	LV	CELLSTATES	EC6.0	control_RBM20	8	18
MT1X	2.51	0.000178	0.0579	0.225	6.27	33.1	4.66e-07	3.75	LV	CELLSTATES	EC6.0	control_RBM20	8	18
MT1M	2.4	5.67e-05	0.0899	0.382	6.91	38.9	8.13e-08	4.25	LV	CELLSTATES	EC6.0	control_RBM20	8	18
IL21R	2.37	0.0219	0.00193	0.0171	3.66	14.4	0.00039	1.66	LV	CELLSTATES	EC6.0	control_RBM20	8	18
PCDH19	2.28	0.000128	0.0122	0.0872	5.01	34.6	2.91e-07	3.89	LV	CELLSTATES	EC6.0	control_RBM20	8	18
FKBP5	2.25	0.000357	0.502	2.25	9.28	29.9	1.31e-06	3.45	LV	CELLSTATES	EC6.0	control_RBM20	8	18
MT1A	2.24	0.0351	0.00936	0.0471	4.43	12.7	0.000791	1.45	LV	CELLSTATES	EC6.0	control_RBM20	8	18
MT1E	2.22	0.00178	0.076	0.298	6.62	23.5	1.15e-05	2.75	LV	CELLSTATES	EC6.0	control_RBM20	8	18
NR4A1	2.16	0.00036	0.0713	0.258	6.53	29.8	1.37e-06	3.44	LV	CELLSTATES	EC6.0	control_RBM20	8	18
AC020637.1	2.15	0.0318	0.0304	0.171	5.64	13	0.000691	1.5	LV	CELLSTATES	EC6.0	control_RBM20	8	18
CPNE5	2.15	0.00435	0.0153	0.0685	4.89	20.1	3.99e-05	2.36	LV	CELLSTATES	EC6.0	control_RBM20	8	18
FAM20C	2.02	0.00174	0.0164	0.0559	4.71	23.8	1.06e-05	2.76	LV	CELLSTATES	EC6.0	control_RBM20	8	18
MIR3681HG	1.96	0.00161	0.0347	0.181	5.88	24.2	9.22e-06	2.79	LV	CELLSTATES	EC6.0	control_RBM20	8	18
IGSF9B	1.93	6.81e-05	0.0303	0.128	5.62	37.5	1.21e-07	4.17	LV	CELLSTATES	EC6.0	control_RBM20	8	18
RNF122	1.89	0.00379	0.0388	0.152	5.83	20.7	3.22e-05	2.42	LV	CELLSTATES	EC6.0	control_RBM20	8	18
SLC4A7	1.88	0.000107	0.0815	0.332	6.77	35.9	1.98e-07	3.97	LV	CELLSTATES	EC6.0	control_RBM20	8	18
IL18R1	1.85	0.000643	0.0668	0.204	6.2	27.6	2.82e-06	3.19	LV	CELLSTATES	EC6.0	control_RBM20	8	18
ADAMTSL2	1.84	0.00918	0.0122	0.0447	4.47	17.5	0.000111	2.04	LV	CELLSTATES	EC6.0	control_RBM20	8	18
PELI2	1.82	4.16e-05	0.143	0.646	7.6	40.6	4.91e-08	4.38	LV	CELLSTATES	EC6.0	control_RBM20	8	18
MMP28	1.81	0.00444	0.0342	0.137	5.61	20	4.15e-05	2.35	LV	CELLSTATES	EC6.0	control_RBM20	8	18
SMAD6	1.81	0.00594	0.101	0.415	7.06	19	6.06e-05	2.23	LV	CELLSTATES	EC6.0	control_RBM20	8	18
ELOVL2	1.8	0.0254	0.00882	0.0371	4.24	13.8	0.000493	1.59	LV	CELLSTATES	EC6.0	control_RBM20	8	18
TIPARP	1.79	0.00104	0.0284	0.128	5.51	25.7	5.41e-06	2.98	LV	CELLSTATES	EC6.0	control_RBM20	8	18
ARRDC2	1.76	3.73e-05	0.0429	0.16	5.87	41.5	3.77e-08	4.43	LV	CELLSTATES	EC6.0	control_RBM20	8	18
GRASP	1.75	6.54e-06	0.185	0.749	7.86	51.2	2.76e-09	5.18	LV	CELLSTATES	EC6.0	control_RBM20	8	18
CABLES1	1.72	0.0267	0.0101	0.0414	4.38	13.6	0.000539	1.57	LV	CELLSTATES	EC6.0	control_RBM20	8	18
PLCXD3	1.72	0.00199	0.13	0.448	7.22	23	1.41e-05	2.7	LV	CELLSTATES	EC6.0	control_RBM20	8	18
NUDT16	1.7	0.0019	0.018	0.0678	4.87	23.2	1.32e-05	2.72	LV	CELLSTATES	EC6.0	control_RBM20	8	18
NRG3	1.65	0.000357	0.253	0.957	8.2	29.9	1.32e-06	3.45	LV	CELLSTATES	EC6.0	control_RBM20	8	18
VEGFA	1.62	0.0144	0.0169	0.0423	4.54	15.9	0.000209	1.84	LV	CELLSTATES	EC6.0	control_RBM20	8	18
BAIAP2L2	1.58	0.0453	0.0131	0.0416	4.45	11.7	0.00121	1.34	LV	CELLSTATES	EC6.0	control_RBM20	8	18
FOSL2	1.58	0.00671	0.0908	0.323	6.84	18.6	7.18e-05	2.17	LV	CELLSTATES	EC6.0	control_RBM20	8	18
DUSP1	1.55	0.0277	0.326	0.602	8.21	13.5	0.000575	1.56	LV	CELLSTATES	EC6.0	control_RBM20	8	18
LIFR	1.55	0.0318	0.714	2.25	9.5	13	0.000694	1.5	LV	CELLSTATES	EC6.0	control_RBM20	8	18
AC087623.2	1.53	0.004	0.0225	0.0711	5.02	20.5	3.51e-05	2.4	LV	CELLSTATES	EC6.0	control_RBM20	8	18
AL078590.2	1.53	0.0156	0.012	0.0507	4.6	15.6	0.000231	1.81	LV	CELLSTATES	EC6.0	control_RBM20	8	18
EPB41L3	1.53	0.000191	0.135	0.455	7.29	32.5	5.68e-07	3.72	LV	CELLSTATES	EC6.0	control_RBM20	8	18
CXCL2	1.52	0.0185	0.144	0.413	7.21	15	0.000303	1.73	LV	CELLSTATES	EC6.0	control_RBM20	8	18
WASF3	1.51	0.0432	0.0149	0.0465	4.62	11.9	0.00111	1.36	LV	CELLSTATES	EC6.0	control_RBM20	8	18
DHRS3	1.5	0.0223	0.0743	0.202	6.25	14.3	0.000404	1.65	LV	CELLSTATES	EC6.0	control_RBM20	8	18
PLVAP	1.48	0.000882	0.129	0.372	7.03	26.3	4.39e-06	3.05	LV	CELLSTATES	EC6.0	control_RBM20	8	18
TMEM176B	1.48	0.024	0.0442	0.1	5.46	14	0.000455	1.62	LV	CELLSTATES	EC6.0	control_RBM20	8	18
BAIAP2	1.44	0.000381	0.0558	0.174	6.06	29.5	1.48e-06	3.42	LV	CELLSTATES	EC6.0	control_RBM20	8	18
TSC22D3	1.44	1.12e-05	0.155	0.414	7.3	47.4	7.55e-09	4.95	LV	CELLSTATES	EC6.0	control_RBM20	8	18
JDP2	1.43	0.00178	0.0363	0.132	5.73	23.5	1.16e-05	2.75	LV	CELLSTATES	EC6.0	control_RBM20	8	18
FGFR1	1.42	0.000191	0.143	0.434	7.28	32.5	5.67e-07	3.72	LV	CELLSTATES	EC6.0	control_RBM20	8	18
MAP4K2	1.39	0.00439	0.032	0.0954	5.38	20.1	4.07e-05	2.36	LV	CELLSTATES	EC6.0	control_RBM20	8	18
ZBTB16	1.38	0.0144	0.752	2.15	9.49	15.9	0.00021	1.84	LV	CELLSTATES	EC6.0	control_RBM20	8	18
LPL	1.37	0.00186	0.149	0.37	7.15	23.3	1.24e-05	2.73	LV	CELLSTATES	EC6.0	control_RBM20	8	18
B4GALT1	1.36	3.97e-05	0.214	0.6	7.74	41	4.35e-08	4.4	LV	CELLSTATES	EC6.0	control_RBM20	8	18
CORO2B	1.36	0.00214	0.0587	0.157	6.02	22.7	1.57e-05	2.67	LV	CELLSTATES	EC6.0	control_RBM20	8	18
FAM78A	1.36	0.0249	0.0199	0.0602	4.85	13.9	0.000476	1.6	LV	CELLSTATES	EC6.0	control_RBM20	8	18
PER1	1.35	0.000153	0.0774	0.219	6.41	33.7	3.86e-07	3.82	LV	CELLSTATES	EC6.0	control_RBM20	8	18
PIP5K1C	1.35	0.000153	0.0957	0.272	6.67	33.7	3.86e-07	3.82	LV	CELLSTATES	EC6.0	control_RBM20	8	18
SH3BGRL2	1.34	0.00126	0.12	0.358	7.02	25.1	6.68e-06	2.9	LV	CELLSTATES	EC6.0	control_RBM20	8	18
IRAK3	1.32	0.000107	0.434	1.29	8.76	35.6	2.12e-07	3.97	LV	CELLSTATES	EC6.0	control_RBM20	8	18
TAF13	1.31	0.0172	0.0451	0.126	5.66	15.3	0.000269	1.76	LV	CELLSTATES	EC6.0	control_RBM20	8	18
CMKLR1	1.3	0.0475	0.0356	0.11	5.49	11.5	0.00133	1.32	LV	CELLSTATES	EC6.0	control_RBM20	8	18
WNK1	1.3	0.000186	0.73	2.07	9.49	32.8	5.17e-07	3.73	LV	CELLSTATES	EC6.0	control_RBM20	8	18
AKAP12	1.29	0.039	0.196	0.465	7.56	12.4	0.000917	1.41	LV	CELLSTATES	EC6.0	control_RBM20	8	18
ITPRIP	1.29	0.00798	0.0971	0.268	6.67	18	9.02e-05	2.1	LV	CELLSTATES	EC6.0	control_RBM20	8	18
MAST3	1.28	0.022	0.0232	0.063	4.97	14.4	0.000394	1.66	LV	CELLSTATES	EC6.0	control_RBM20	8	18
NCKIPSD	1.28	0.0185	0.0291	0.0705	5.09	15	0.000305	1.73	LV	CELLSTATES	EC6.0	control_RBM20	8	18
TBCD	1.28	1.75e-05	0.576	1.65	9.12	44.5	1.62e-08	4.76	LV	CELLSTATES	EC6.0	control_RBM20	8	18
SLC2A3	1.27	0.0465	0.382	0.791	8.49	11.6	0.00128	1.33	LV	CELLSTATES	EC6.0	control_RBM20	8	18
RNF115	1.26	0.000128	0.557	1.47	9.03	34.7	2.84e-07	3.89	LV	CELLSTATES	EC6.0	control_RBM20	8	18
VAV2	1.26	0.0128	0.0346	0.105	5.48	16.3	0.000176	1.89	LV	CELLSTATES	EC6.0	control_RBM20	8	18
ADGRG6	1.24	0.0497	0.0919	0.273	6.68	11.3	0.00143	1.3	LV	CELLSTATES	EC6.0	control_RBM20	8	18
EGFR	1.23	0.000818	0.184	0.562	7.61	26.7	3.79e-06	3.09	LV	CELLSTATES	EC6.0	control_RBM20	8	18
APOLD1	1.22	0.0186	0.202	0.493	7.58	14.9	0.000319	1.73	LV	CELLSTATES	EC6.0	control_RBM20	8	18
HYAL1	1.21	0.000107	0.133	0.316	6.95	35.6	2.17e-07	3.97	LV	CELLSTATES	EC6.0	control_RBM20	8	18
ITPKC	1.21	0.0466	0.0682	0.198	6.23	11.6	0.00129	1.33	LV	CELLSTATES	EC6.0	control_RBM20	8	18
MAP3K5	1.21	0.0413	0.0346	0.0965	5.45	12.1	0.00102	1.38	LV	CELLSTATES	EC6.0	control_RBM20	8	18
NHS	1.2	0.0107	0.0542	0.136	5.9	17	0.000137	1.97	LV	CELLSTATES	EC6.0	control_RBM20	8	18
EMP1	1.19	0.0135	0.287	0.777	8.11	16.2	0.000187	1.87	LV	CELLSTATES	EC6.0	control_RBM20	8	18
SKIL	1.19	0.00129	0.25	0.69	7.93	24.9	7e-06	2.89	LV	CELLSTATES	EC6.0	control_RBM20	8	18
TNKS1BP1	1.19	0.0049	0.0579	0.158	6.04	19.7	4.75e-05	2.31	LV	CELLSTATES	EC6.0	control_RBM20	8	18
UAP1	1.19	0.0181	0.0478	0.112	5.7	15.1	0.00029	1.74	LV	CELLSTATES	EC6.0	control_RBM20	8	18
ETF1	1.18	0.0046	0.0432	0.117	5.66	19.9	4.42e-05	2.34	LV	CELLSTATES	EC6.0	control_RBM20	8	18
FAM107A	1.18	0.00178	0.118	0.264	6.78	23.6	1.11e-05	2.75	LV	CELLSTATES	EC6.0	control_RBM20	8	18
MCF2L	1.18	0.000286	0.517	1.43	8.94	30.8	9.87e-07	3.54	LV	CELLSTATES	EC6.0	control_RBM20	8	18
AL445426.1	1.17	0.0175	0.247	0.643	7.89	15.2	0.000276	1.76	LV	CELLSTATES	EC6.0	control_RBM20	8	18
IER2	1.17	0.00809	0.187	0.5	7.58	17.9	9.29e-05	2.09	LV	CELLSTATES	EC6.0	control_RBM20	8	18
NAMPT	1.17	0.002	0.272	0.717	8.05	22.9	1.43e-05	2.7	LV	CELLSTATES	EC6.0	control_RBM20	8	18
ATOH8	1.16	0.0314	0.0537	0.127	5.81	13.1	0.000679	1.5	LV	CELLSTATES	EC6.0	control_RBM20	8	18
ITGA5	1.15	0.000549	0.172	0.448	7.4	28.2	2.27e-06	3.26	LV	CELLSTATES	EC6.0	control_RBM20	8	18
TPD52L1	1.15	0.00347	0.197	0.526	7.58	21	2.9e-05	2.46	LV	CELLSTATES	EC6.0	control_RBM20	8	18
WIPI1	1.15	0.0172	0.0511	0.137	5.88	15.3	0.000265	1.77	LV	CELLSTATES	EC6.0	control_RBM20	8	18
DLL1	1.14	0.00527	0.0717	0.198	6.35	19.5	5.15e-05	2.28	LV	CELLSTATES	EC6.0	control_RBM20	8	18
NINJ2	1.14	0.00382	0.0939	0.251	6.61	20.6	3.3e-05	2.42	LV	CELLSTATES	EC6.0	control_RBM20	8	18
SIN3B	1.14	0.00918	0.0753	0.197	6.3	17.5	0.000112	2.04	LV	CELLSTATES	EC6.0	control_RBM20	8	18
NDRG1	1.13	0.0029	0.267	0.733	8.07	21.7	2.27e-05	2.54	LV	CELLSTATES	EC6.0	control_RBM20	8	18
AFMID	1.12	0.00701	0.0522	0.127	5.82	18.4	7.68e-05	2.15	LV	CELLSTATES	EC6.0	control_RBM20	8	18
C1orf56	1.12	0.00178	0.118	0.264	6.78	23.6	1.14e-05	2.75	LV	CELLSTATES	EC6.0	control_RBM20	8	18
TNFRSF1B	1.12	0.000555	0.125	0.343	7	28.1	2.34e-06	3.26	LV	CELLSTATES	EC6.0	control_RBM20	8	18
AL078590.3	1.11	0.0237	0.0289	0.088	5.31	14.1	0.000443	1.63	LV	CELLSTATES	EC6.0	control_RBM20	8	18
PDE2A	1.11	0.00214	0.103	0.26	6.69	22.6	1.62e-05	2.67	LV	CELLSTATES	EC6.0	control_RBM20	8	18
CCND3	1.1	0.00325	0.387	0.93	8.47	21.2	2.66e-05	2.49	LV	CELLSTATES	EC6.0	control_RBM20	8	18
SH3RF3	1.09	0.000825	0.648	1.68	9.2	26.6	3.89e-06	3.08	LV	CELLSTATES	EC6.0	control_RBM20	8	18
MBOAT2	1.08	0.0351	0.0453	0.121	5.7	12.7	0.000784	1.46	LV	CELLSTATES	EC6.0	control_RBM20	8	18
POLR3C	1.08	0.00932	0.0409	0.0952	5.46	17.4	0.000116	2.03	LV	CELLSTATES	EC6.0	control_RBM20	8	18
GSE1	1.07	0.00918	0.605	1.44	9.05	17.4	0.000113	2.04	LV	CELLSTATES	EC6.0	control_RBM20	8	18
PDE9A	1.07	0.0199	0.0818	0.196	6.32	14.6	0.000349	1.7	LV	CELLSTATES	EC6.0	control_RBM20	8	18
RPGR	1.07	0.0308	0.0937	0.206	6.42	13.1	0.000662	1.51	LV	CELLSTATES	EC6.0	control_RBM20	8	18
SLC25A29	1.07	0.0185	0.106	0.249	6.7	15	0.000303	1.73	LV	CELLSTATES	EC6.0	control_RBM20	8	18
TMCC3	1.06	0.0224	0.0847	0.22	6.45	14.3	0.00041	1.65	LV	CELLSTATES	EC6.0	control_RBM20	8	18
NOL4L	1.04	0.0266	0.0508	0.13	5.83	13.6	0.000529	1.58	LV	CELLSTATES	EC6.0	control_RBM20	8	18
ABLIM3	1.03	0.0186	0.49	1.22	8.79	14.9	0.000318	1.73	LV	CELLSTATES	EC6.0	control_RBM20	8	18
LRRN2	1.03	0.0448	0.0377	0.0799	5.29	11.8	0.00119	1.35	LV	CELLSTATES	EC6.0	control_RBM20	8	18
ACACB	1.02	0.0274	0.393	0.928	8.45	13.5	0.000562	1.56	LV	CELLSTATES	EC6.0	control_RBM20	8	18
LDLRAD4	1.02	0.00686	1.11	2.56	9.9	18.5	7.4e-05	2.16	LV	CELLSTATES	EC6.0	control_RBM20	8	18
PQLC1	1.02	0.00702	0.0715	0.176	6.22	18.4	7.75e-05	2.15	LV	CELLSTATES	EC6.0	control_RBM20	8	18
PNPLA2	1.01	0.0436	0.0339	0.0925	5.39	11.9	0.00114	1.36	LV	CELLSTATES	EC6.0	control_RBM20	8	18
COL6A2	1	0.0128	0.145	0.325	7.09	16.4	0.000174	1.89	LV	CELLSTATES	EC6.0	control_RBM20	8	18
LNX1	1	0.0436	0.48	1.13	8.74	11.9	0.00114	1.36	LV	CELLSTATES	EC6.0	control_RBM20	8	18
SMAD7	0.993	0.0397	0.0819	0.202	6.41	12.3	0.000961	1.4	LV	CELLSTATES	EC6.0	control_RBM20	8	18
TPK1	0.988	0.0172	0.273	0.664	7.97	15.3	0.000266	1.77	LV	CELLSTATES	EC6.0	control_RBM20	8	18
SSBP3	0.986	0.00214	0.145	0.373	7.17	22.5	1.64e-05	2.67	LV	CELLSTATES	EC6.0	control_RBM20	8	18
ENG	0.984	0.0189	1.07	2.45	9.86	14.8	0.000326	1.72	LV	CELLSTATES	EC6.0	control_RBM20	8	18
FGD4	0.983	0.011	0.456	1.07	8.66	16.8	0.000145	1.96	LV	CELLSTATES	EC6.0	control_RBM20	8	18
RIMKLB	0.98	0.0204	0.114	0.261	6.81	14.6	0.000362	1.69	LV	CELLSTATES	EC6.0	control_RBM20	8	18
KLF9	0.977	0.0162	0.172	0.403	7.31	15.5	0.000244	1.79	LV	CELLSTATES	EC6.0	control_RBM20	8	18
MAP3K6	0.97	0.0172	0.0874	0.192	6.38	15.3	0.000264	1.77	LV	CELLSTATES	EC6.0	control_RBM20	8	18
ST3GAL1	0.97	0.00139	0.205	0.464	7.53	24.7	7.74e-06	2.86	LV	CELLSTATES	EC6.0	control_RBM20	8	18
SNTG2	0.967	0.0172	0.817	2.06	9.59	15.4	0.00026	1.77	LV	CELLSTATES	EC6.0	control_RBM20	8	18
SPRED2	0.965	0.000913	0.278	0.641	7.95	26.1	4.62e-06	3.04	LV	CELLSTATES	EC6.0	control_RBM20	8	18
FOXO3	0.953	0.0259	0.384	0.914	8.44	13.8	0.000505	1.59	LV	CELLSTATES	EC6.0	control_RBM20	8	18
MGP	0.95	0.0194	0.235	0.484	7.64	14.7	0.000339	1.71	LV	CELLSTATES	EC6.0	control_RBM20	8	18
SKI	0.947	0.00661	0.114	0.25	6.73	18.7	7.02e-05	2.18	LV	CELLSTATES	EC6.0	control_RBM20	8	18
CLEC1A	0.946	0.0114	0.123	0.282	6.88	16.7	0.000151	1.94	LV	CELLSTATES	EC6.0	control_RBM20	8	18
IL13RA1	0.939	0.0304	0.0923	0.185	6.38	13.2	0.000647	1.52	LV	CELLSTATES	EC6.0	control_RBM20	8	18
HIVEP2	0.935	0.01	0.162	0.419	7.33	17.1	0.000128	2	LV	CELLSTATES	EC6.0	control_RBM20	8	18
CDC42SE1	0.925	0.00307	0.128	0.254	6.82	21.4	2.46e-05	2.51	LV	CELLSTATES	EC6.0	control_RBM20	8	18
PON2	0.921	0.0322	0.121	0.265	6.78	13	0.000709	1.49	LV	CELLSTATES	EC6.0	control_RBM20	8	18
CDK14	0.92	0.0222	0.139	0.327	7.06	14.3	0.000401	1.65	LV	CELLSTATES	EC6.0	control_RBM20	8	18
ARFGEF3	0.919	0.043	0.0542	0.124	5.85	12	0.00109	1.37	LV	CELLSTATES	EC6.0	control_RBM20	8	18
SH3RF1	0.919	0.00416	0.14	0.323	7.06	20.4	3.68e-05	2.38	LV	CELLSTATES	EC6.0	control_RBM20	8	18
IP6K2	0.911	0.00594	0.272	0.588	7.92	19.1	6.03e-05	2.23	LV	CELLSTATES	EC6.0	control_RBM20	8	18
PPARD	0.904	0.0175	0.0583	0.144	5.97	15.2	0.000279	1.76	LV	CELLSTATES	EC6.0	control_RBM20	8	18
PRSS23	0.896	0.00954	0.541	1.16	8.84	17.3	0.000119	2.02	LV	CELLSTATES	EC6.0	control_RBM20	8	18
ADIPOR2	0.892	0.029	0.246	0.526	7.76	13.3	0.000607	1.54	LV	CELLSTATES	EC6.0	control_RBM20	8	18
SNX25	0.891	0.0186	0.124	0.273	6.89	14.9	0.000318	1.73	LV	CELLSTATES	EC6.0	control_RBM20	8	18
SASH1	0.885	0.000469	0.878	2.06	9.59	28.8	1.86e-06	3.33	LV	CELLSTATES	EC6.0	control_RBM20	8	18
MOB2	0.883	0.00918	0.0881	0.206	6.46	17.4	0.000113	2.04	LV	CELLSTATES	EC6.0	control_RBM20	8	18
LYST	0.881	0.0361	0.583	1.29	8.97	12.6	0.000819	1.44	LV	CELLSTATES	EC6.0	control_RBM20	8	18
MCL1	0.875	0.0292	0.125	0.267	6.88	13.3	0.000612	1.54	LV	CELLSTATES	EC6.0	control_RBM20	8	18
TACC1	0.873	0.0186	1.9	4.21	10.6	14.9	0.000314	1.73	LV	CELLSTATES	EC6.0	control_RBM20	8	18
ZNF347	0.871	0.0141	0.0655	0.158	6.11	16	0.000202	1.85	LV	CELLSTATES	EC6.0	control_RBM20	8	18
GATA2-AS1	0.861	0.0462	0.078	0.163	6.22	11.6	0.00125	1.34	LV	CELLSTATES	EC6.0	control_RBM20	8	18
TDRD10	0.86	0.0436	0.101	0.23	6.62	11.9	0.00113	1.36	LV	CELLSTATES	EC6.0	control_RBM20	8	18
NNMT	0.857	0.0477	0.0969	0.162	6.3	11.5	0.00134	1.32	LV	CELLSTATES	EC6.0	control_RBM20	8	18
DENND3	0.851	0.0228	0.139	0.323	7.06	14.2	0.00042	1.64	LV	CELLSTATES	EC6.0	control_RBM20	8	18
PTPRM	0.841	0.0107	4.15	8.95	11.7	16.9	0.000137	1.97	LV	CELLSTATES	EC6.0	control_RBM20	8	18
AP001528.2	0.839	0.0408	0.229	0.484	7.67	12.2	0.000995	1.39	LV	CELLSTATES	EC6.0	control_RBM20	8	18
WWTR1	0.836	0.0186	0.398	0.855	8.44	14.9	0.000319	1.73	LV	CELLSTATES	EC6.0	control_RBM20	8	18
TPST2	0.83	0.0099	0.231	0.457	7.61	17.2	0.000125	2	LV	CELLSTATES	EC6.0	control_RBM20	8	18
AKT3	0.826	0.00594	0.981	2.17	9.72	19.1	6.03e-05	2.23	LV	CELLSTATES	EC6.0	control_RBM20	8	18
DOC2B	0.824	0.0481	0.0879	0.177	6.35	11.5	0.00136	1.32	LV	CELLSTATES	EC6.0	control_RBM20	8	18
CERK	0.816	0.0383	0.103	0.223	6.59	12.4	0.000897	1.42	LV	CELLSTATES	EC6.0	control_RBM20	8	18
RASSF1	0.815	0.0438	0.168	0.325	7.18	11.8	0.00115	1.36	LV	CELLSTATES	EC6.0	control_RBM20	8	18
STK39	0.814	0.0383	0.0622	0.149	6.05	12.4	0.000893	1.42	LV	CELLSTATES	EC6.0	control_RBM20	8	18
ELMO1	0.803	0.0226	1.62	3.34	10.4	14.2	0.000415	1.65	LV	CELLSTATES	EC6.0	control_RBM20	8	18
GRB10	0.799	0.0175	0.567	1.34	8.99	15.2	0.000278	1.76	LV	CELLSTATES	EC6.0	control_RBM20	8	18
KLF7	0.798	0.0119	0.436	0.855	8.47	16.6	0.000158	1.93	LV	CELLSTATES	EC6.0	control_RBM20	8	18
EPAS1	0.788	0.00809	0.864	1.74	9.46	17.9	9.41e-05	2.09	LV	CELLSTATES	EC6.0	control_RBM20	8	18
KIAA0355	0.784	0.0263	0.474	0.982	8.63	13.7	0.000517	1.58	LV	CELLSTATES	EC6.0	control_RBM20	8	18
NBDY	0.782	0.0185	0.173	0.36	7.27	15	0.000306	1.73	LV	CELLSTATES	EC6.0	control_RBM20	8	18
PLEKHG1	0.776	0.035	1.51	3.09	10.3	12.7	0.000778	1.46	LV	CELLSTATES	EC6.0	control_RBM20	8	18
KIAA1211L	0.774	0.0432	0.202	0.406	7.42	11.9	0.0011	1.36	LV	CELLSTATES	EC6.0	control_RBM20	8	18
NEDD9	0.768	0.0391	0.716	1.44	9.21	12.3	0.000937	1.41	LV	CELLSTATES	EC6.0	control_RBM20	8	18
RANBP17	0.767	0.0314	0.145	0.303	7.02	13.1	0.000679	1.5	LV	CELLSTATES	EC6.0	control_RBM20	8	18
ELF2	0.766	0.00361	0.691	1.43	9.16	20.9	3.04e-05	2.44	LV	CELLSTATES	EC6.0	control_RBM20	8	18
HPCAL1	0.764	0.0107	0.336	0.645	8.11	16.9	0.00014	1.97	LV	CELLSTATES	EC6.0	control_RBM20	8	18
CCNH	0.752	0.00426	0.364	0.783	8.3	20.2	3.84e-05	2.37	LV	CELLSTATES	EC6.0	control_RBM20	8	18
NCOR2	0.75	0.0413	0.166	0.327	7.17	12.1	0.00102	1.38	LV	CELLSTATES	EC6.0	control_RBM20	8	18
NCOA7	0.748	0.0423	0.252	0.527	7.77	12	0.00106	1.37	LV	CELLSTATES	EC6.0	control_RBM20	8	18
PXN	0.739	0.00689	0.531	1.01	8.75	18.5	7.49e-05	2.16	LV	CELLSTATES	EC6.0	control_RBM20	8	18
ME3	0.73	0.0461	0.142	0.287	6.97	11.7	0.00124	1.34	LV	CELLSTATES	EC6.0	control_RBM20	8	18
STK38	0.73	0.0422	0.198	0.368	7.37	12	0.00106	1.37	LV	CELLSTATES	EC6.0	control_RBM20	8	18
ITSN2	0.728	0.00813	0.357	0.749	8.29	17.9	9.53e-05	2.09	LV	CELLSTATES	EC6.0	control_RBM20	8	18
ARAP3	0.725	0.0126	0.268	0.535	7.82	16.4	0.00017	1.9	LV	CELLSTATES	EC6.0	control_RBM20	8	18
SUSD6	0.723	0.0191	0.24	0.477	7.64	14.8	0.00033	1.72	LV	CELLSTATES	EC6.0	control_RBM20	8	18
LRP5	0.718	0.0182	0.142	0.279	6.95	15.1	0.000293	1.74	LV	CELLSTATES	EC6.0	control_RBM20	8	18
RASAL2	0.702	0.0443	1.96	3.82	10.6	11.8	0.00117	1.35	LV	CELLSTATES	EC6.0	control_RBM20	8	18
MECOM	0.69	0.0462	2.22	4.31	10.8	11.6	0.00127	1.34	LV	CELLSTATES	EC6.0	control_RBM20	8	18
CHST11	0.676	0.0462	0.194	0.364	7.35	11.6	0.00127	1.34	LV	CELLSTATES	EC6.0	control_RBM20	8	18
CRTC3	0.676	0.0436	0.175	0.37	7.3	11.9	0.00113	1.36	LV	CELLSTATES	EC6.0	control_RBM20	8	18
PSEN1	0.674	0.0391	0.131	0.263	6.84	12.3	0.00093	1.41	LV	CELLSTATES	EC6.0	control_RBM20	8	18
CAMTA1	0.673	0.0175	0.233	0.454	7.63	15.2	0.000276	1.76	LV	CELLSTATES	EC6.0	control_RBM20	8	18
FARP1	0.67	0.0228	0.167	0.335	7.2	14.2	0.000425	1.64	LV	CELLSTATES	EC6.0	control_RBM20	8	18
AC016831.7	0.659	0.0293	0.903	1.79	9.52	13.3	0.000617	1.53	LV	CELLSTATES	EC6.0	control_RBM20	8	18
PRKAR2A	0.658	0.0266	0.232	0.44	7.63	13.7	0.000527	1.58	LV	CELLSTATES	EC6.0	control_RBM20	8	18
TNS2	0.657	0.0228	0.325	0.64	8.1	14.2	0.000423	1.64	LV	CELLSTATES	EC6.0	control_RBM20	8	18
SRGAP2	0.656	0.0466	0.36	0.689	8.21	11.6	0.00129	1.33	LV	CELLSTATES	EC6.0	control_RBM20	8	18
SPAG9	0.651	0.042	0.407	0.795	8.39	12.1	0.00104	1.38	LV	CELLSTATES	EC6.0	control_RBM20	8	18
DOCK9	0.64	0.0486	1.13	2.09	9.77	11.4	0.00139	1.31	LV	CELLSTATES	EC6.0	control_RBM20	8	18
SNRNP70	0.636	0.0391	0.147	0.264	6.94	12.3	0.000934	1.41	LV	CELLSTATES	EC6.0	control_RBM20	8	18
PHF20	0.605	0.0462	0.204	0.366	7.38	11.6	0.00127	1.34	LV	CELLSTATES	EC6.0	control_RBM20	8	18
EHBP1	0.564	0.0401	0.308	0.581	7.97	12.2	0.000972	1.4	LV	CELLSTATES	EC6.0	control_RBM20	8	18

## Sheet: TTN_control
Gene	logFC	FDR	mean_exp_control	mean_exp_genotype	logCPM	F	PValue	FDR_plot	Region	annotation_level	cell_state	comparison	Observations_genotype	Observations_reference
AP001048.1	3.31	0.000115	0.000555	0.0189	3.76	31.9	5.11e-07	3.94	LV	CELLSTATES	EC6.0	control_TTN	12	18
HBA1	3.05	0.00113	0.00118	0.0195	3.83	22.9	1.2e-05	2.95	LV	CELLSTATES	EC6.0	control_TTN	12	18
COL25A1	2.98	5.95e-05	0.0557	0.603	7.3	34.4	2.24e-07	4.23	LV	CELLSTATES	EC6.0	control_TTN	12	18
HBB	2.86	0.000132	0.0105	0.0949	5.17	31	6.84e-07	3.88	LV	CELLSTATES	EC6.0	control_TTN	12	18
AC105460.2	2.72	0.000261	0.00884	0.0709	4.87	28.1	1.88e-06	3.58	LV	CELLSTATES	EC6.0	control_TTN	12	18
HBA2	2.7	0.00117	0.00584	0.0455	4.49	22.8	1.25e-05	2.93	LV	CELLSTATES	EC6.0	control_TTN	12	18
CSRNP1	2.48	4.16e-07	0.0237	0.154	5.8	60.2	1.51e-10	6.38	LV	CELLSTATES	EC6.0	control_TTN	12	18
F2RL3	2.47	4.62e-05	0.0249	0.146	5.71	35.6	1.55e-07	4.34	LV	CELLSTATES	EC6.0	control_TTN	12	18
NPPA	2.45	0.000928	0.0163	0.0964	5.27	23.6	9.47e-06	3.03	LV	CELLSTATES	EC6.0	control_TTN	12	18
MT1A	2.44	0.0104	0.00936	0.056	4.71	15.1	0.000259	1.98	LV	CELLSTATES	EC6.0	control_TTN	12	18
SIK1	2.41	0.00445	0.00269	0.024	4.04	18.1	7.79e-05	2.35	LV	CELLSTATES	EC6.0	control_TTN	12	18
IGSF9B	2.39	9.69e-09	0.0303	0.192	5.97	79.9	1.62e-12	8.01	LV	CELLSTATES	EC6.0	control_TTN	12	18
NR4A1	2.39	0.000182	0.0713	0.413	7.13	29.7	1.08e-06	3.74	LV	CELLSTATES	EC6.0	control_TTN	12	18
LINC02388	2.38	0.0023	0.0367	0.3	6.35	20.4	3.13e-05	2.64	LV	CELLSTATES	EC6.0	control_TTN	12	18
FOSB	2.29	0.0159	0.00254	0.0149	3.76	13.5	0.000529	1.8	LV	CELLSTATES	EC6.0	control_TTN	12	18
SAMD11	2.23	0.0211	0.00582	0.031	4.25	12.6	0.000773	1.68	LV	CELLSTATES	EC6.0	control_TTN	12	18
AP005671.1	2.22	0.00633	0.00221	0.0159	3.71	16.8	0.00013	2.2	LV	CELLSTATES	EC6.0	control_TTN	12	18
PRDM6	2.22	0.000845	0.00941	0.059	4.66	23.9	8.42e-06	3.07	LV	CELLSTATES	EC6.0	control_TTN	12	18
UMODL1	2.15	0.0474	0.0137	0.0477	4.55	9.93	0.00257	1.32	LV	CELLSTATES	EC6.0	control_TTN	12	18
EGR1	2.11	0.00661	0.00852	0.0465	4.62	16.6	0.000139	2.18	LV	CELLSTATES	EC6.0	control_TTN	12	18
MT1M	2.1	0.00363	0.0899	0.382	7.08	18.8	5.81e-05	2.44	LV	CELLSTATES	EC6.0	control_TTN	12	18
FKBP5	2.07	0.000216	0.502	2.43	9.45	28.8	1.45e-06	3.67	LV	CELLSTATES	EC6.0	control_TTN	12	18
MMP28	2.06	9.94e-07	0.0342	0.178	5.97	53	9.76e-10	6	LV	CELLSTATES	EC6.0	control_TTN	12	18
NR4A3	2.05	0.0426	0.00566	0.017	3.83	10.3	0.00219	1.37	LV	CELLSTATES	EC6.0	control_TTN	12	18
AC008667.1	2	0.0173	0.00167	0.0133	3.65	13.2	0.00059	1.76	LV	CELLSTATES	EC6.0	control_TTN	12	18
PCDH19	1.97	0.000129	0.0122	0.0708	4.89	31.1	6.58e-07	3.89	LV	CELLSTATES	EC6.0	control_TTN	12	18
MT1X	1.96	0.00633	0.0579	0.195	6.29	16.8	0.00013	2.2	LV	CELLSTATES	EC6.0	control_TTN	12	18
KIAA1755	1.95	0.000673	0.00907	0.0515	4.61	24.8	6.03e-06	3.17	LV	CELLSTATES	EC6.0	control_TTN	12	18
TMEM132C	1.95	0.0148	0.0258	0.133	5.53	13.7	0.000473	1.83	LV	CELLSTATES	EC6.0	control_TTN	12	18
CNR1	1.92	0.0149	0.00592	0.0276	4.12	13.7	0.00048	1.83	LV	CELLSTATES	EC6.0	control_TTN	12	18
BAIAP2	1.9	6e-06	0.0558	0.27	6.46	44.4	1.06e-08	5.22	LV	CELLSTATES	EC6.0	control_TTN	12	18
KCNH4	1.87	0.000488	0.0115	0.0627	4.76	25.8	4.17e-06	3.31	LV	CELLSTATES	EC6.0	control_TTN	12	18
MT2A	1.84	0.00447	0.296	1.03	8.52	18.1	7.87e-05	2.35	LV	CELLSTATES	EC6.0	control_TTN	12	18
WNT9A	1.84	0.0071	0.00894	0.042	4.41	16.4	0.000155	2.15	LV	CELLSTATES	EC6.0	control_TTN	12	18
CMKLR1	1.82	3.04e-05	0.0356	0.167	5.89	37.5	8.4e-08	4.52	LV	CELLSTATES	EC6.0	control_TTN	12	18
SLC44A5	1.81	0.0344	0.00776	0.0283	4.15	11	0.00158	1.46	LV	CELLSTATES	EC6.0	control_TTN	12	18
ADAMTSL2	1.77	0.00437	0.0122	0.0482	4.63	18.2	7.5e-05	2.36	LV	CELLSTATES	EC6.0	control_TTN	12	18
CABLES1	1.77	0.00759	0.0101	0.0413	4.55	16.1	0.000171	2.12	LV	CELLSTATES	EC6.0	control_TTN	12	18
AKAP12	1.75	0.000785	0.196	0.767	8.04	24.2	7.43e-06	3.11	LV	CELLSTATES	EC6.0	control_TTN	12	18
EPB41L3	1.74	1.58e-06	0.135	0.525	7.54	50.1	2.12e-09	5.8	LV	CELLSTATES	EC6.0	control_TTN	12	18
SH3RF3	1.74	1.6e-08	0.648	2.63	9.63	75.8	4.01e-12	7.8	LV	CELLSTATES	EC6.0	control_TTN	12	18
FGFR1	1.68	4.26e-07	0.143	0.575	7.56	58.4	2.43e-10	6.37	LV	CELLSTATES	EC6.0	control_TTN	12	18
MT1E	1.68	0.00517	0.076	0.24	6.54	17.5	9.87e-05	2.29	LV	CELLSTATES	EC6.0	control_TTN	12	18
NPPB	1.68	0.0244	0.0461	0.168	5.96	12.1	0.000957	1.61	LV	CELLSTATES	EC6.0	control_TTN	12	18
AC087623.2	1.67	0.000468	0.0225	0.0927	5.3	26	3.96e-06	3.33	LV	CELLSTATES	EC6.0	control_TTN	12	18
DUSP5	1.67	0.000181	0.0532	0.19	6.19	29.7	1.06e-06	3.74	LV	CELLSTATES	EC6.0	control_TTN	12	18
B4GALT1	1.65	9.31e-09	0.214	0.812	8.07	83.4	7.8e-13	8.03	LV	CELLSTATES	EC6.0	control_TTN	12	18
EGFR	1.64	4.57e-07	0.184	0.758	7.9	57	3.45e-10	6.34	LV	CELLSTATES	EC6.0	control_TTN	12	18
AL512306.3	1.63	0.0299	0.00651	0.032	4.22	11.4	0.00129	1.52	LV	CELLSTATES	EC6.0	control_TTN	12	18
ART1	1.62	0.0113	0.0148	0.0714	4.96	14.9	0.000292	1.95	LV	CELLSTATES	EC6.0	control_TTN	12	18
PELI2	1.62	9.24e-07	0.143	0.565	7.57	53.9	7.74e-10	6.03	LV	CELLSTATES	EC6.0	control_TTN	12	18
NCKIPSD	1.58	0.000137	0.0291	0.101	5.37	30.9	7.24e-07	3.86	LV	CELLSTATES	EC6.0	control_TTN	12	18
TMEM233	1.57	1.07e-05	0.0756	0.296	6.7	41.7	2.33e-08	4.97	LV	CELLSTATES	EC6.0	control_TTN	12	18
FOS	1.55	0.0408	0.0478	0.101	5.69	10.4	0.00206	1.39	LV	CELLSTATES	EC6.0	control_TTN	12	18
ARRDC2	1.53	0.000125	0.0429	0.154	5.92	31.4	5.98e-07	3.9	LV	CELLSTATES	EC6.0	control_TTN	12	18
LINC01010	1.53	0.0489	0.00447	0.0217	4.02	9.83	0.0027	1.31	LV	CELLSTATES	EC6.0	control_TTN	12	18
POSTN	1.52	0.0358	0.154	0.472	7.4	10.9	0.00167	1.45	LV	CELLSTATES	EC6.0	control_TTN	12	18
TAF13	1.52	0.00134	0.0451	0.152	5.99	22.3	1.5e-05	2.87	LV	CELLSTATES	EC6.0	control_TTN	12	18
FAM20C	1.51	0.00894	0.0164	0.0462	4.58	15.7	0.000207	2.05	LV	CELLSTATES	EC6.0	control_TTN	12	18
SLC4A7	1.5	0.000124	0.0815	0.271	6.66	31.5	5.83e-07	3.91	LV	CELLSTATES	EC6.0	control_TTN	12	18
ZBTB16	1.49	0.00176	0.752	2.73	9.74	21.4	2.11e-05	2.75	LV	CELLSTATES	EC6.0	control_TTN	12	18
SCN1B	1.48	0.0405	0.00486	0.0228	3.98	10.4	0.00203	1.39	LV	CELLSTATES	EC6.0	control_TTN	12	18
DHRS3	1.47	0.00077	0.0743	0.229	6.44	24.3	7.22e-06	3.11	LV	CELLSTATES	EC6.0	control_TTN	12	18
GRAMD4	1.47	0.000209	0.0545	0.19	6.13	29	1.38e-06	3.68	LV	CELLSTATES	EC6.0	control_TTN	12	18
CORO2B	1.46	0.00031	0.0587	0.204	6.27	27.4	2.37e-06	3.51	LV	CELLSTATES	EC6.0	control_TTN	12	18
CLMN	1.45	0.0073	0.0166	0.0615	4.92	16.3	0.000161	2.14	LV	CELLSTATES	EC6.0	control_TTN	12	18
PDE2A	1.45	1.09e-06	0.103	0.341	6.96	52	1.28e-09	5.96	LV	CELLSTATES	EC6.0	control_TTN	12	18
PDE9A	1.45	2.19e-06	0.0818	0.278	6.68	48.7	3.11e-09	5.66	LV	CELLSTATES	EC6.0	control_TTN	12	18
CRTAC1	1.44	0.0128	0.0276	0.0863	5.37	14.3	0.000378	1.89	LV	CELLSTATES	EC6.0	control_TTN	12	18
GRIN2B	1.43	0.0416	0.0206	0.0797	5.03	10.4	0.00212	1.38	LV	CELLSTATES	EC6.0	control_TTN	12	18
NR4A2	1.43	0.0118	0.0257	0.0839	5.34	14.7	0.000312	1.93	LV	CELLSTATES	EC6.0	control_TTN	12	18
SEMA5B	1.43	0.0457	0.00735	0.0285	4.22	10.1	0.00243	1.34	LV	CELLSTATES	EC6.0	control_TTN	12	18
CD160	1.41	0.0394	0.00752	0.0275	4.25	10.5	0.00195	1.4	LV	CELLSTATES	EC6.0	control_TTN	12	18
PLVAP	1.41	0.00355	0.129	0.413	7.23	18.9	5.6e-05	2.45	LV	CELLSTATES	EC6.0	control_TTN	12	18
TMCC3	1.41	0.000261	0.0847	0.295	6.75	28.1	1.88e-06	3.58	LV	CELLSTATES	EC6.0	control_TTN	12	18
AC022217.3	1.4	0.00159	0.0463	0.151	6.08	21.8	1.85e-05	2.8	LV	CELLSTATES	EC6.0	control_TTN	12	18
MAFF	1.4	0.0284	0.0153	0.045	4.62	11.6	0.0012	1.55	LV	CELLSTATES	EC6.0	control_TTN	12	18
NBPF20	1.4	0.0258	0.00882	0.0342	4.33	11.9	0.00104	1.59	LV	CELLSTATES	EC6.0	control_TTN	12	18
TMC7	1.4	0.0283	0.0434	0.127	5.91	11.6	0.00119	1.55	LV	CELLSTATES	EC6.0	control_TTN	12	18
FMN1	1.38	0.0327	0.0128	0.0383	4.42	11.2	0.00147	1.49	LV	CELLSTATES	EC6.0	control_TTN	12	18
AL445426.1	1.37	0.0011	0.247	0.819	8.13	23	1.15e-05	2.96	LV	CELLSTATES	EC6.0	control_TTN	12	18
LINC02585	1.37	0.0365	0.00592	0.024	4.1	10.8	0.00173	1.44	LV	CELLSTATES	EC6.0	control_TTN	12	18
PLCXD3	1.37	0.00133	0.13	0.397	7.18	22.4	1.47e-05	2.88	LV	CELLSTATES	EC6.0	control_TTN	12	18
TNFAIP8L3	1.37	0.0367	0.0124	0.0385	4.53	10.8	0.00176	1.44	LV	CELLSTATES	EC6.0	control_TTN	12	18
AL078590.2	1.36	0.0133	0.012	0.0456	4.63	14.1	0.0004	1.88	LV	CELLSTATES	EC6.0	control_TTN	12	18
AP003059.2	1.36	0.0489	0.00674	0.0252	4.13	9.83	0.0027	1.31	LV	CELLSTATES	EC6.0	control_TTN	12	18
LPL	1.36	0.000859	0.149	0.45	7.32	23.8	8.64e-06	3.07	LV	CELLSTATES	EC6.0	control_TTN	12	18
SNED1	1.36	5.56e-06	0.153	0.499	7.47	44.9	9.32e-09	5.25	LV	CELLSTATES	EC6.0	control_TTN	12	18
ZNF750	1.35	0.0245	0.0108	0.0334	4.4	12.1	0.000964	1.61	LV	CELLSTATES	EC6.0	control_TTN	12	18
ARL17B	1.34	0.0139	0.0844	0.242	6.67	14	0.000426	1.86	LV	CELLSTATES	EC6.0	control_TTN	12	18
TBCD	1.34	4.57e-07	0.576	1.79	9.23	57	3.4e-10	6.34	LV	CELLSTATES	EC6.0	control_TTN	12	18
GRASP	1.33	4.97e-05	0.185	0.615	7.78	35.1	1.79e-07	4.3	LV	CELLSTATES	EC6.0	control_TTN	12	18
PIP5K1C	1.33	5.19e-06	0.0957	0.296	6.77	45.3	8.26e-09	5.28	LV	CELLSTATES	EC6.0	control_TTN	12	18
CACNB4	1.32	0.00616	0.0206	0.0768	5.05	16.9	0.000124	2.21	LV	CELLSTATES	EC6.0	control_TTN	12	18
LDLRAD4	1.32	1.07e-05	1.11	3.51	10.2	41.8	2.31e-08	4.97	LV	CELLSTATES	EC6.0	control_TTN	12	18
ADAMTS9-AS2	1.3	0.000139	0.279	0.819	8.22	30.7	7.74e-07	3.86	LV	CELLSTATES	EC6.0	control_TTN	12	18
RNF122	1.29	0.0195	0.0388	0.111	5.65	12.8	0.000698	1.71	LV	CELLSTATES	EC6.0	control_TTN	12	18
Z94721.1	1.29	0.0436	0.0121	0.0331	4.31	10.2	0.00227	1.36	LV	CELLSTATES	EC6.0	control_TTN	12	18
POLR3C	1.27	3.57e-05	0.0409	0.119	5.66	36.7	1.08e-07	4.45	LV	CELLSTATES	EC6.0	control_TTN	12	18
MCF2L	1.26	1.47e-05	0.517	1.53	9.04	40.3	3.58e-08	4.83	LV	CELLSTATES	EC6.0	control_TTN	12	18
SNHG22	1.26	0.0188	0.0139	0.0467	4.67	12.9	0.000669	1.73	LV	CELLSTATES	EC6.0	control_TTN	12	18
COL8A1	1.25	0.0194	0.314	1.02	8.48	12.8	0.000694	1.71	LV	CELLSTATES	EC6.0	control_TTN	12	18
CYP4B1	1.25	0.0102	0.142	0.45	7.35	15.2	0.000251	1.99	LV	CELLSTATES	EC6.0	control_TTN	12	18
DLL1	1.25	0.000217	0.0717	0.23	6.52	28.8	1.47e-06	3.66	LV	CELLSTATES	EC6.0	control_TTN	12	18
RNF115	1.25	9.66e-06	0.557	1.66	9.17	42.5	1.86e-08	5.01	LV	CELLSTATES	EC6.0	control_TTN	12	18
WNK1	1.25	0.000127	0.73	2.28	9.59	31.3	6.28e-07	3.9	LV	CELLSTATES	EC6.0	control_TTN	12	18
SH3RF1	1.24	3.13e-05	0.14	0.421	7.28	37.2	9.18e-08	4.5	LV	CELLSTATES	EC6.0	control_TTN	12	18
MB	1.23	1.49e-05	0.29	0.836	8.28	40.1	3.75e-08	4.83	LV	CELLSTATES	EC6.0	control_TTN	12	18
CERK	1.22	4.62e-05	0.103	0.308	6.86	35.6	1.53e-07	4.34	LV	CELLSTATES	EC6.0	control_TTN	12	18
FOSL2	1.22	0.00512	0.0908	0.272	6.77	17.5	9.73e-05	2.29	LV	CELLSTATES	EC6.0	control_TTN	12	18
TIPARP	1.22	0.00386	0.0284	0.0872	5.34	18.6	6.27e-05	2.41	LV	CELLSTATES	EC6.0	control_TTN	12	18
TRAF5	1.22	0.0442	0.0106	0.0334	4.4	10.2	0.00231	1.35	LV	CELLSTATES	EC6.0	control_TTN	12	18
DIXDC1	1.21	0.0342	0.0286	0.0806	5.22	11	0.00156	1.47	LV	CELLSTATES	EC6.0	control_TTN	12	18
KLF9	1.21	0.000339	0.172	0.512	7.53	27	2.71e-06	3.47	LV	CELLSTATES	EC6.0	control_TTN	12	18
NINJ2	1.21	8.73e-05	0.0939	0.286	6.77	32.9	3.73e-07	4.06	LV	CELLSTATES	EC6.0	control_TTN	12	18
OLFM1	1.21	0.00661	0.0389	0.115	5.66	16.6	0.000139	2.18	LV	CELLSTATES	EC6.0	control_TTN	12	18
CKB	1.2	0.0119	0.0264	0.0783	5.12	14.6	0.000321	1.92	LV	CELLSTATES	EC6.0	control_TTN	12	18
CCND3	1.19	8.68e-05	0.387	1.15	8.66	32.9	3.64e-07	4.06	LV	CELLSTATES	EC6.0	control_TTN	12	18
MIR3681HG	1.19	0.0144	0.0347	0.106	5.55	13.8	0.000451	1.84	LV	CELLSTATES	EC6.0	control_TTN	12	18
PER1	1.19	0.000139	0.0774	0.218	6.49	30.6	7.82e-07	3.86	LV	CELLSTATES	EC6.0	control_TTN	12	18
SH3BGRL2	1.19	0.000129	0.12	0.354	7.05	31.1	6.62e-07	3.89	LV	CELLSTATES	EC6.0	control_TTN	12	18
SKIL	1.19	4.68e-05	0.25	0.698	8	35.4	1.65e-07	4.33	LV	CELLSTATES	EC6.0	control_TTN	12	18
IRAK3	1.18	4.62e-05	0.434	1.25	8.78	35.6	1.53e-07	4.34	LV	CELLSTATES	EC6.0	control_TTN	12	18
NDRG1	1.18	5.8e-05	0.267	0.773	8.19	34.6	2.14e-07	4.24	LV	CELLSTATES	EC6.0	control_TTN	12	18
DDX27	1.17	0.0058	0.0298	0.075	5.24	17.1	0.000116	2.24	LV	CELLSTATES	EC6.0	control_TTN	12	18
ITGA5	1.17	1.47e-05	0.172	0.485	7.49	40.4	3.5e-08	4.83	LV	CELLSTATES	EC6.0	control_TTN	12	18
JDP2	1.16	0.00186	0.0363	0.117	5.66	21.2	2.28e-05	2.73	LV	CELLSTATES	EC6.0	control_TTN	12	18
SMAD6	1.16	0.0294	0.101	0.257	6.74	11.5	0.00126	1.53	LV	CELLSTATES	EC6.0	control_TTN	12	18
ZFYVE28	1.15	0.000727	0.0841	0.261	6.63	24.5	6.64e-06	3.14	LV	CELLSTATES	EC6.0	control_TTN	12	18
EEF1A2	1.14	0.0426	0.0228	0.076	5.07	10.3	0.00219	1.37	LV	CELLSTATES	EC6.0	control_TTN	12	18
TSC22D3	1.14	3.09e-05	0.155	0.39	7.29	37.4	8.8e-08	4.51	LV	CELLSTATES	EC6.0	control_TTN	12	18
IFFO2	1.13	0.0282	0.0262	0.0735	5.09	11.7	0.00116	1.55	LV	CELLSTATES	EC6.0	control_TTN	12	18
INMT	1.13	0.0277	0.022	0.0687	5.06	11.7	0.00113	1.56	LV	CELLSTATES	EC6.0	control_TTN	12	18
RYBP	1.12	1.48e-06	0.118	0.327	6.99	50.6	1.87e-09	5.83	LV	CELLSTATES	EC6.0	control_TTN	12	18
LIFR	1.11	0.039	0.714	1.93	9.42	10.6	0.00192	1.41	LV	CELLSTATES	EC6.0	control_TTN	12	18
SMAP2	1.11	0.0405	0.0154	0.0478	4.68	10.4	0.00203	1.39	LV	CELLSTATES	EC6.0	control_TTN	12	18
SPSB1	1.11	0.0228	0.0403	0.115	5.64	12.3	0.000868	1.64	LV	CELLSTATES	EC6.0	control_TTN	12	18
ZNF350-AS1	1.1	0.0327	0.0192	0.0483	4.79	11.2	0.00147	1.49	LV	CELLSTATES	EC6.0	control_TTN	12	18
DOCK5	1.08	0.0091	0.073	0.201	6.34	15.6	0.000214	2.04	LV	CELLSTATES	EC6.0	control_TTN	12	18
LNX1	1.08	0.0109	0.48	1.41	8.95	15	0.000277	1.96	LV	CELLSTATES	EC6.0	control_TTN	12	18
SPRED2	1.08	7.03e-05	0.278	0.762	8.11	33.7	2.83e-07	4.15	LV	CELLSTATES	EC6.0	control_TTN	12	18
CHST15	1.07	0.0136	0.0381	0.101	5.62	14.1	0.000411	1.87	LV	CELLSTATES	EC6.0	control_TTN	12	18
DENND3	1.06	0.00033	0.139	0.388	7.19	27.1	2.6e-06	3.48	LV	CELLSTATES	EC6.0	control_TTN	12	18
MAST3	1.06	0.0365	0.0232	0.0525	4.93	10.8	0.00173	1.44	LV	CELLSTATES	EC6.0	control_TTN	12	18
NRG3	1.06	0.0125	0.253	0.685	7.99	14.4	0.000348	1.9	LV	CELLSTATES	EC6.0	control_TTN	12	18
PRDM11	1.06	0.0401	0.0259	0.0616	4.99	10.5	0.002	1.4	LV	CELLSTATES	EC6.0	control_TTN	12	18
SIN3B	1.06	0.00283	0.0753	0.191	6.29	19.7	4.15e-05	2.55	LV	CELLSTATES	EC6.0	control_TTN	12	18
ATOH8	1.05	0.0344	0.0537	0.137	5.89	11	0.00159	1.46	LV	CELLSTATES	EC6.0	control_TTN	12	18
SSBP3	1.05	0.000316	0.145	0.388	7.2	27.3	2.44e-06	3.5	LV	CELLSTATES	EC6.0	control_TTN	12	18
PPP1R16B	1.04	4.68e-05	0.302	0.793	8.2	35.4	1.65e-07	4.33	LV	CELLSTATES	EC6.0	control_TTN	12	18
CENPJ	1.02	0.0369	0.0197	0.0476	4.75	10.7	0.00177	1.43	LV	CELLSTATES	EC6.0	control_TTN	12	18
MFSD10	1.02	0.0127	0.0366	0.0949	5.47	14.3	0.000364	1.9	LV	CELLSTATES	EC6.0	control_TTN	12	18
TACC1	1.02	0.000785	1.9	5.05	10.8	24.2	7.5e-06	3.11	LV	CELLSTATES	EC6.0	control_TTN	12	18
CHST3	1.01	0.0124	0.0437	0.117	5.68	14.5	0.000344	1.91	LV	CELLSTATES	EC6.0	control_TTN	12	18
MYL2	1.01	0.000424	0.765	1.74	9.45	26.3	3.55e-06	3.37	LV	CELLSTATES	EC6.0	control_TTN	12	18
HYAL1	1	0.000591	0.133	0.305	6.98	25.2	5.2e-06	3.23	LV	CELLSTATES	EC6.0	control_TTN	12	18
LRRC1	1	0.012	0.061	0.158	6.15	14.6	0.000324	1.92	LV	CELLSTATES	EC6.0	control_TTN	12	18
MAOA	1	0.00281	0.0649	0.161	6.12	19.7	4.04e-05	2.55	LV	CELLSTATES	EC6.0	control_TTN	12	18
NHSL1	1	0.00478	0.0873	0.212	6.49	17.8	8.61e-05	2.32	LV	CELLSTATES	EC6.0	control_TTN	12	18
MN1	0.997	0.0344	0.0406	0.12	5.61	11	0.00158	1.46	LV	CELLSTATES	EC6.0	control_TTN	12	18
EPB41L2	0.993	0.00126	0.811	2.17	9.59	22.5	1.39e-05	2.9	LV	CELLSTATES	EC6.0	control_TTN	12	18
FAM78A	0.99	0.0367	0.0199	0.0493	4.82	10.8	0.00175	1.44	LV	CELLSTATES	EC6.0	control_TTN	12	18
TNKS1BP1	0.99	0.00628	0.0579	0.147	6	16.9	0.000127	2.2	LV	CELLSTATES	EC6.0	control_TTN	12	18
GSE1	0.981	0.00203	0.605	1.4	9.08	20.8	2.65e-05	2.69	LV	CELLSTATES	EC6.0	control_TTN	12	18
TFEB	0.981	0.00344	0.0582	0.136	5.89	19	5.33e-05	2.46	LV	CELLSTATES	EC6.0	control_TTN	12	18
TLE1	0.979	0.00317	0.089	0.231	6.56	19.3	4.8e-05	2.5	LV	CELLSTATES	EC6.0	control_TTN	12	18
ACAD9	0.974	0.0171	0.0338	0.084	5.36	13.3	0.000579	1.77	LV	CELLSTATES	EC6.0	control_TTN	12	18
ITGA10	0.973	0.0121	0.127	0.332	7.01	14.6	0.00033	1.92	LV	CELLSTATES	EC6.0	control_TTN	12	18
PPP1CB	0.971	0.00309	0.0637	0.155	6.09	19.4	4.61e-05	2.51	LV	CELLSTATES	EC6.0	control_TTN	12	18
APOLD1	0.968	0.0187	0.202	0.463	7.6	13	0.000661	1.73	LV	CELLSTATES	EC6.0	control_TTN	12	18
THRB	0.966	0.00406	0.0687	0.158	6.19	18.5	6.7e-05	2.39	LV	CELLSTATES	EC6.0	control_TTN	12	18
MAP3K5	0.962	0.0379	0.0346	0.0853	5.38	10.7	0.00184	1.42	LV	CELLSTATES	EC6.0	control_TTN	12	18
IP6K2	0.961	0.000286	0.272	0.66	8.02	27.8	2.08e-06	3.54	LV	CELLSTATES	EC6.0	control_TTN	12	18
LYST	0.961	0.000823	0.583	1.4	9.08	24	8e-06	3.08	LV	CELLSTATES	EC6.0	control_TTN	12	18
ADGRG6	0.96	0.0073	0.0919	0.23	6.6	16.3	0.000163	2.14	LV	CELLSTATES	EC6.0	control_TTN	12	18
ANKS1A	0.96	0.00084	0.291	0.719	8.08	23.9	8.31e-06	3.08	LV	CELLSTATES	EC6.0	control_TTN	12	18
GRB10	0.96	0.000153	0.567	1.49	9.09	30.3	8.72e-07	3.82	LV	CELLSTATES	EC6.0	control_TTN	12	18
LINC01290	0.96	0.0049	0.0439	0.111	5.68	17.7	8.92e-05	2.31	LV	CELLSTATES	EC6.0	control_TTN	12	18
HIC2	0.958	0.0434	0.0187	0.0494	4.78	10.2	0.00225	1.36	LV	CELLSTATES	EC6.0	control_TTN	12	18
HPCAL1	0.955	0.000116	0.336	0.803	8.26	31.8	5.23e-07	3.94	LV	CELLSTATES	EC6.0	control_TTN	12	18
KLF12	0.954	0.000193	0.672	1.74	9.32	29.3	1.21e-06	3.72	LV	CELLSTATES	EC6.0	control_TTN	12	18
ELN	0.95	0.0449	0.191	0.363	7.29	10.1	0.00237	1.35	LV	CELLSTATES	EC6.0	control_TTN	12	18
WNT9B	0.945	0.0291	0.0562	0.143	5.93	11.5	0.00123	1.54	LV	CELLSTATES	EC6.0	control_TTN	12	18
EMP1	0.944	0.0113	0.287	0.692	8.11	14.8	0.000295	1.95	LV	CELLSTATES	EC6.0	control_TTN	12	18
CDA	0.943	0.0277	0.0624	0.145	6.02	11.7	0.00114	1.56	LV	CELLSTATES	EC6.0	control_TTN	12	18
C22orf34	0.942	0.0117	0.289	0.702	8.1	14.7	0.000307	1.93	LV	CELLSTATES	EC6.0	control_TTN	12	18
TIMP3	0.938	0.0296	1.54	3.54	10.4	11.5	0.00127	1.53	LV	CELLSTATES	EC6.0	control_TTN	12	18
DSCAML1	0.935	0.00968	0.105	0.284	6.84	15.4	0.000235	2.01	LV	CELLSTATES	EC6.0	control_TTN	12	18
LSS	0.934	0.0145	0.049	0.124	5.76	13.8	0.000458	1.84	LV	CELLSTATES	EC6.0	control_TTN	12	18
ALPK3	0.933	0.0494	0.0332	0.0686	5.21	9.78	0.00275	1.31	LV	CELLSTATES	EC6.0	control_TTN	12	18
INSR	0.929	0.00612	0.545	1.32	8.99	16.9	0.000123	2.21	LV	CELLSTATES	EC6.0	control_TTN	12	18
VAV2	0.929	0.0273	0.0346	0.0907	5.33	11.8	0.0011	1.56	LV	CELLSTATES	EC6.0	control_TTN	12	18
KDM3A	0.928	0.0073	0.0674	0.16	6.12	16.3	0.000162	2.14	LV	CELLSTATES	EC6.0	control_TTN	12	18
SKI	0.927	0.000403	0.114	0.266	6.8	26.5	3.31e-06	3.39	LV	CELLSTATES	EC6.0	control_TTN	12	18
ACACB	0.923	0.0123	0.393	0.95	8.52	14.5	0.00034	1.91	LV	CELLSTATES	EC6.0	control_TTN	12	18
NFATC1	0.922	0.0365	0.0451	0.112	5.65	10.8	0.00172	1.44	LV	CELLSTATES	EC6.0	control_TTN	12	18
SFMBT2	0.913	3.58e-05	0.331	0.783	8.24	36.6	1.11e-07	4.45	LV	CELLSTATES	EC6.0	control_TTN	12	18
HIVEP2	0.912	0.00122	0.162	0.382	7.28	22.6	1.33e-05	2.91	LV	CELLSTATES	EC6.0	control_TTN	12	18
NCOR2	0.912	0.00153	0.166	0.397	7.28	21.9	1.75e-05	2.82	LV	CELLSTATES	EC6.0	control_TTN	12	18
SNRK	0.912	0.00106	0.427	0.972	8.6	23.1	1.11e-05	2.97	LV	CELLSTATES	EC6.0	control_TTN	12	18
MYO5C	0.91	0.01	0.126	0.328	7.04	15.3	0.000247	2	LV	CELLSTATES	EC6.0	control_TTN	12	18
DOC2B	0.909	0.00193	0.0879	0.2	6.46	21	2.45e-05	2.71	LV	CELLSTATES	EC6.0	control_TTN	12	18
MTHFD1L	0.909	0.0296	0.107	0.272	6.7	11.5	0.00127	1.53	LV	CELLSTATES	EC6.0	control_TTN	12	18
ACSL5	0.908	0.00188	0.087	0.226	6.54	21.2	2.33e-05	2.73	LV	CELLSTATES	EC6.0	control_TTN	12	18
EXOC3L2	0.908	0.0128	0.0505	0.116	5.77	14.3	0.000372	1.89	LV	CELLSTATES	EC6.0	control_TTN	12	18
FLT1	0.904	0.00576	2	4.84	10.9	17.1	0.000114	2.24	LV	CELLSTATES	EC6.0	control_TTN	12	18
LLGL2	0.903	0.0125	0.0564	0.139	5.97	14.4	0.000351	1.9	LV	CELLSTATES	EC6.0	control_TTN	12	18
SLC41A3	0.902	0.0322	0.025	0.065	5.07	11.2	0.00143	1.49	LV	CELLSTATES	EC6.0	control_TTN	12	18
PRKAB1	0.9	0.032	0.034	0.0839	5.35	11.2	0.00141	1.5	LV	CELLSTATES	EC6.0	control_TTN	12	18
TPD52L1	0.9	0.00968	0.197	0.473	7.54	15.4	0.000234	2.01	LV	CELLSTATES	EC6.0	control_TTN	12	18
SLC25A29	0.896	0.0166	0.106	0.248	6.69	13.3	0.000561	1.78	LV	CELLSTATES	EC6.0	control_TTN	12	18
PRKAR2A	0.895	0.000193	0.232	0.561	7.79	29.3	1.22e-06	3.72	LV	CELLSTATES	EC6.0	control_TTN	12	18
PQLC1	0.882	0.00242	0.0715	0.164	6.19	20.2	3.32e-05	2.62	LV	CELLSTATES	EC6.0	control_TTN	12	18
KLF7	0.881	0.000209	0.436	0.99	8.57	29	1.38e-06	3.68	LV	CELLSTATES	EC6.0	control_TTN	12	18
GATA6	0.879	0.0386	0.0395	0.0885	5.51	10.6	0.00188	1.41	LV	CELLSTATES	EC6.0	control_TTN	12	18
FOXO3	0.876	0.00722	0.384	0.957	8.5	16.3	0.000158	2.14	LV	CELLSTATES	EC6.0	control_TTN	12	18
DENND2A	0.874	0.00578	0.183	0.438	7.42	17.1	0.000115	2.24	LV	CELLSTATES	EC6.0	control_TTN	12	18
KIAA1522	0.873	0.0172	0.0621	0.164	6.11	13.2	0.000585	1.76	LV	CELLSTATES	EC6.0	control_TTN	12	18
PRKAG2	0.867	0.00352	0.117	0.26	6.82	18.9	5.52e-05	2.45	LV	CELLSTATES	EC6.0	control_TTN	12	18
RIMKLB	0.867	0.0173	0.114	0.251	6.83	13.2	0.000592	1.76	LV	CELLSTATES	EC6.0	control_TTN	12	18
MECOM	0.865	0.000681	2.22	5.26	11	24.7	6.17e-06	3.17	LV	CELLSTATES	EC6.0	control_TTN	12	18
MKNK2	0.862	0.0257	0.0536	0.11	5.74	11.9	0.00103	1.59	LV	CELLSTATES	EC6.0	control_TTN	12	18
TPST2	0.86	0.00221	0.231	0.524	7.7	20.5	2.96e-05	2.66	LV	CELLSTATES	EC6.0	control_TTN	12	18
SUSD6	0.857	0.000291	0.24	0.56	7.78	27.7	2.14e-06	3.54	LV	CELLSTATES	EC6.0	control_TTN	12	18
ELL2	0.855	0.0159	0.0534	0.121	5.8	13.5	0.000528	1.8	LV	CELLSTATES	EC6.0	control_TTN	12	18
ZNF263	0.855	0.0142	0.0329	0.0781	5.33	13.9	0.000442	1.85	LV	CELLSTATES	EC6.0	control_TTN	12	18
EPB41L5	0.854	0.0119	0.0775	0.195	6.37	14.7	0.000318	1.93	LV	CELLSTATES	EC6.0	control_TTN	12	18
AKT3	0.85	0.000301	0.981	2.34	9.8	27.5	2.27e-06	3.52	LV	CELLSTATES	EC6.0	control_TTN	12	18
ST3GAL1	0.85	0.00186	0.205	0.465	7.55	21.2	2.26e-05	2.73	LV	CELLSTATES	EC6.0	control_TTN	12	18
TPO	0.85	0.0133	2.08	5.01	10.9	14.1	0.000401	1.88	LV	CELLSTATES	EC6.0	control_TTN	12	18
MEF2D	0.849	0.0148	0.0505	0.115	5.78	13.7	0.000474	1.83	LV	CELLSTATES	EC6.0	control_TTN	12	18
PITPNC1	0.847	0.00334	2.39	5.25	11	19.1	5.12e-05	2.48	LV	CELLSTATES	EC6.0	control_TTN	12	18
ZNF274	0.845	0.00688	0.0723	0.173	6.25	16.5	0.000148	2.16	LV	CELLSTATES	EC6.0	control_TTN	12	18
PRSS23	0.842	0.00455	0.541	1.25	8.91	18	8.04e-05	2.34	LV	CELLSTATES	EC6.0	control_TTN	12	18
AVIL	0.84	0.0128	0.076	0.165	6.2	14.3	0.000371	1.89	LV	CELLSTATES	EC6.0	control_TTN	12	18
SEPT9	0.839	0.00283	0.291	0.667	8.03	19.7	4.14e-05	2.55	LV	CELLSTATES	EC6.0	control_TTN	12	18
ARAP3	0.837	0.000127	0.268	0.614	7.94	31.3	6.27e-07	3.9	LV	CELLSTATES	EC6.0	control_TTN	12	18
PARP8	0.825	0.0201	0.058	0.118	5.83	12.7	0.000729	1.7	LV	CELLSTATES	EC6.0	control_TTN	12	18
ARHGAP26	0.824	0.000928	0.889	2.14	9.67	23.6	9.48e-06	3.03	LV	CELLSTATES	EC6.0	control_TTN	12	18
GABBR1	0.824	0.00512	0.0855	0.205	6.47	17.5	9.74e-05	2.29	LV	CELLSTATES	EC6.0	control_TTN	12	18
TNNI3	0.823	0.0113	0.293	0.601	8.03	14.8	0.000296	1.95	LV	CELLSTATES	EC6.0	control_TTN	12	18
PACSIN2	0.822	0.00228	0.165	0.378	7.27	20.4	3.08e-05	2.64	LV	CELLSTATES	EC6.0	control_TTN	12	18
TNS1	0.822	0.00203	0.251	0.569	7.83	20.8	2.64e-05	2.69	LV	CELLSTATES	EC6.0	control_TTN	12	18
CCNY	0.814	0.00503	0.903	2.05	9.62	17.7	9.22e-05	2.3	LV	CELLSTATES	EC6.0	control_TTN	12	18
ELMO1	0.814	0.00218	1.62	3.73	10.5	20.6	2.9e-05	2.66	LV	CELLSTATES	EC6.0	control_TTN	12	18
ABLIM3	0.809	0.0231	0.49	1.05	8.69	12.3	0.000897	1.64	LV	CELLSTATES	EC6.0	control_TTN	12	18
AC002070.1	0.807	0.00895	0.293	0.662	8.04	15.7	0.000209	2.05	LV	CELLSTATES	EC6.0	control_TTN	12	18
GALNT18	0.807	0.00554	0.68	1.54	9.25	17.3	0.000108	2.26	LV	CELLSTATES	EC6.0	control_TTN	12	18
PLEKHG1	0.807	0.00363	1.51	3.37	10.4	18.8	5.77e-05	2.44	LV	CELLSTATES	EC6.0	control_TTN	12	18
PIP4K2A	0.804	0.0073	0.21	0.464	7.58	16.3	0.000163	2.14	LV	CELLSTATES	EC6.0	control_TTN	12	18
AFMID	0.803	0.022	0.0522	0.114	5.75	12.4	0.00083	1.66	LV	CELLSTATES	EC6.0	control_TTN	12	18
ESYT2	0.791	0.012	0.8	1.82	9.45	14.6	0.000327	1.92	LV	CELLSTATES	EC6.0	control_TTN	12	18
ACTC1	0.789	0.00677	0.403	0.835	8.47	16.6	0.000144	2.17	LV	CELLSTATES	EC6.0	control_TTN	12	18
CCNH	0.789	0.000244	0.364	0.788	8.32	28.4	1.7e-06	3.61	LV	CELLSTATES	EC6.0	control_TTN	12	18
GATA2-AS1	0.787	0.0277	0.078	0.167	6.23	11.7	0.00114	1.56	LV	CELLSTATES	EC6.0	control_TTN	12	18
SORBS3	0.787	0.0482	0.112	0.255	6.77	9.88	0.00263	1.32	LV	CELLSTATES	EC6.0	control_TTN	12	18
STK24	0.787	0.00502	0.234	0.512	7.69	17.7	9.17e-05	2.3	LV	CELLSTATES	EC6.0	control_TTN	12	18
USP36	0.786	0.0217	0.0865	0.174	6.32	12.5	0.000805	1.66	LV	CELLSTATES	EC6.0	control_TTN	12	18
SASH1	0.785	0.000193	0.878	1.98	9.59	29.3	1.23e-06	3.72	LV	CELLSTATES	EC6.0	control_TTN	12	18
SPTBN1	0.785	0.000339	1.71	3.74	10.5	27	2.72e-06	3.47	LV	CELLSTATES	EC6.0	control_TTN	12	18
PTPRM	0.783	0.0015	4.15	9.11	11.8	22	1.71e-05	2.82	LV	CELLSTATES	EC6.0	control_TTN	12	18
KCTD1	0.782	0.0406	0.0456	0.098	5.63	10.4	0.00205	1.39	LV	CELLSTATES	EC6.0	control_TTN	12	18
PARVB	0.782	0.00406	0.351	0.757	8.25	18.4	6.86e-05	2.39	LV	CELLSTATES	EC6.0	control_TTN	12	18
ANO2	0.781	0.0094	2.49	5.25	11	15.5	0.000222	2.03	LV	CELLSTATES	EC6.0	control_TTN	12	18
MCM3AP	0.781	0.00901	0.0701	0.158	6.17	15.6	0.000211	2.05	LV	CELLSTATES	EC6.0	control_TTN	12	18
TCF7L1	0.777	0.00145	0.331	0.735	8.21	22.1	1.64e-05	2.84	LV	CELLSTATES	EC6.0	control_TTN	12	18
WWTR1	0.776	0.00509	0.398	0.836	8.47	17.6	9.44e-05	2.29	LV	CELLSTATES	EC6.0	control_TTN	12	18
SIRT5	0.773	0.023	0.06	0.137	5.98	12.3	0.000886	1.64	LV	CELLSTATES	EC6.0	control_TTN	12	18
ZFHX3	0.772	0.00547	0.237	0.522	7.74	17.3	0.000105	2.26	LV	CELLSTATES	EC6.0	control_TTN	12	18
FGD4	0.768	0.018	0.456	1.02	8.66	13.1	0.000625	1.74	LV	CELLSTATES	EC6.0	control_TTN	12	18
PDIA5	0.768	0.00661	0.126	0.281	6.9	16.7	0.000138	2.18	LV	CELLSTATES	EC6.0	control_TTN	12	18
MCL1	0.766	0.0211	0.125	0.269	6.91	12.6	0.000778	1.67	LV	CELLSTATES	EC6.0	control_TTN	12	18
GFOD1	0.763	0.0199	0.686	1.46	9.15	12.8	0.00072	1.7	LV	CELLSTATES	EC6.0	control_TTN	12	18
AP001528.2	0.762	0.0157	0.229	0.511	7.7	13.5	0.000514	1.8	LV	CELLSTATES	EC6.0	control_TTN	12	18
SH3GL1	0.761	0.0118	0.104	0.21	6.56	14.7	0.000315	1.93	LV	CELLSTATES	EC6.0	control_TTN	12	18
PKD1	0.76	0.0071	0.0894	0.206	6.48	16.4	0.000154	2.15	LV	CELLSTATES	EC6.0	control_TTN	12	18
RPS6KA5	0.76	0.0344	0.0456	0.106	5.68	11	0.00158	1.46	LV	CELLSTATES	EC6.0	control_TTN	12	18
NXN	0.758	0.00512	0.394	0.846	8.44	17.5	9.67e-05	2.29	LV	CELLSTATES	EC6.0	control_TTN	12	18
SORBS1	0.756	0.0142	1.01	2.12	9.72	13.9	0.000441	1.85	LV	CELLSTATES	EC6.0	control_TTN	12	18
TSPAN9	0.756	0.00159	0.556	1.18	8.89	21.7	1.87e-05	2.8	LV	CELLSTATES	EC6.0	control_TTN	12	18
PHF20	0.755	0.0034	0.204	0.429	7.47	19.1	5.24e-05	2.47	LV	CELLSTATES	EC6.0	control_TTN	12	18
PSEN1	0.752	0.000835	0.131	0.282	6.94	24	8.19e-06	3.08	LV	CELLSTATES	EC6.0	control_TTN	12	18
STARD8	0.752	0.0219	0.0531	0.12	5.84	12.5	0.000822	1.66	LV	CELLSTATES	EC6.0	control_TTN	12	18
AHDC1	0.751	0.0173	0.0895	0.206	6.47	13.2	0.000594	1.76	LV	CELLSTATES	EC6.0	control_TTN	12	18
ACSL3	0.748	0.00628	0.237	0.516	7.71	16.8	0.000128	2.2	LV	CELLSTATES	EC6.0	control_TTN	12	18
CDC42SE1	0.747	0.00677	0.128	0.246	6.82	16.5	0.000145	2.17	LV	CELLSTATES	EC6.0	control_TTN	12	18
PXN	0.747	0.00173	0.531	1.11	8.81	21.5	2.05e-05	2.76	LV	CELLSTATES	EC6.0	control_TTN	12	18
SREBF2	0.747	0.00895	0.0982	0.214	6.57	15.7	0.000208	2.05	LV	CELLSTATES	EC6.0	control_TTN	12	18
SLCO2A1	0.744	0.0219	0.994	1.95	9.66	12.5	0.000822	1.66	LV	CELLSTATES	EC6.0	control_TTN	12	18
TMCO3	0.743	0.0142	0.0876	0.186	6.38	13.9	0.000443	1.85	LV	CELLSTATES	EC6.0	control_TTN	12	18
ADIPOR2	0.741	0.031	0.246	0.528	7.76	11.3	0.00136	1.51	LV	CELLSTATES	EC6.0	control_TTN	12	18
MTMR9	0.739	0.0153	0.0669	0.142	6.07	13.6	0.000496	1.82	LV	CELLSTATES	EC6.0	control_TTN	12	18
AC124312.1	0.738	0.0169	0.0756	0.167	6.22	13.3	0.00057	1.77	LV	CELLSTATES	EC6.0	control_TTN	12	18
CCDC68	0.737	0.0254	0.22	0.486	7.67	12	0.00101	1.6	LV	CELLSTATES	EC6.0	control_TTN	12	18
CDC42EP5	0.734	0.05	0.0599	0.122	5.87	9.73	0.00282	1.3	LV	CELLSTATES	EC6.0	control_TTN	12	18
ZNF516	0.733	0.0282	0.0596	0.124	5.88	11.6	0.00118	1.55	LV	CELLSTATES	EC6.0	control_TTN	12	18
CRACR2B	0.732	0.0447	0.0463	0.105	5.67	10.1	0.00235	1.35	LV	CELLSTATES	EC6.0	control_TTN	12	18
RPS6KA2	0.73	0.00406	0.494	1.05	8.72	18.4	6.81e-05	2.39	LV	CELLSTATES	EC6.0	control_TTN	12	18
CLEC1A	0.729	0.00757	0.123	0.259	6.83	16.2	0.000169	2.12	LV	CELLSTATES	EC6.0	control_TTN	12	18
NEDD9	0.729	0.0108	0.716	1.54	9.29	15	0.00027	1.97	LV	CELLSTATES	EC6.0	control_TTN	12	18
PRELID2	0.728	0.0428	0.0697	0.159	6.2	10.3	0.00221	1.37	LV	CELLSTATES	EC6.0	control_TTN	12	18
GRK5	0.726	0.0207	0.323	0.652	8.1	12.6	0.000756	1.68	LV	CELLSTATES	EC6.0	control_TTN	12	18
AC104806.2	0.718	0.0482	0.0547	0.127	5.89	9.88	0.00263	1.32	LV	CELLSTATES	EC6.0	control_TTN	12	18
ANKRD11	0.716	0.00442	0.419	0.862	8.44	18.1	7.63e-05	2.35	LV	CELLSTATES	EC6.0	control_TTN	12	18
AFF1	0.715	0.00655	0.785	1.63	9.34	16.7	0.000135	2.18	LV	CELLSTATES	EC6.0	control_TTN	12	18
PINK1	0.714	0.049	0.0656	0.134	5.95	9.82	0.00271	1.31	LV	CELLSTATES	EC6.0	control_TTN	12	18
DIP2C	0.713	0.00471	0.212	0.432	7.5	17.9	8.45e-05	2.33	LV	CELLSTATES	EC6.0	control_TTN	12	18
RASSF1	0.709	0.0287	0.168	0.337	7.24	11.6	0.00121	1.54	LV	CELLSTATES	EC6.0	control_TTN	12	18
IL13RA1	0.707	0.0457	0.0923	0.169	6.34	10	0.00243	1.34	LV	CELLSTATES	EC6.0	control_TTN	12	18
HIF3A	0.705	0.0294	0.964	2.03	9.68	11.5	0.00125	1.53	LV	CELLSTATES	EC6.0	control_TTN	12	18
DCUN1D2	0.704	0.00708	0.092	0.191	6.44	16.4	0.000153	2.15	LV	CELLSTATES	EC6.0	control_TTN	12	18
UNC13B	0.704	0.018	0.352	0.742	8.24	13.1	0.000622	1.75	LV	CELLSTATES	EC6.0	control_TTN	12	18
EHBP1	0.703	0.000401	0.308	0.64	8.06	26.5	3.26e-06	3.4	LV	CELLSTATES	EC6.0	control_TTN	12	18
MIRLET7BHG	0.702	0.0133	0.313	0.645	8.04	14.1	0.000396	1.88	LV	CELLSTATES	EC6.0	control_TTN	12	18
EEPD1	0.701	0.0365	0.309	0.644	8.05	10.8	0.00174	1.44	LV	CELLSTATES	EC6.0	control_TTN	12	18
FAM214A	0.699	0.0353	0.16	0.322	7.15	10.9	0.00164	1.45	LV	CELLSTATES	EC6.0	control_TTN	12	18
STK38	0.698	0.0119	0.198	0.399	7.4	14.6	0.000322	1.92	LV	CELLSTATES	EC6.0	control_TTN	12	18
AGO2	0.697	0.00378	0.135	0.272	6.91	18.7	6.11e-05	2.42	LV	CELLSTATES	EC6.0	control_TTN	12	18
KIAA1671	0.696	0.00265	0.482	0.991	8.67	19.9	3.78e-05	2.58	LV	CELLSTATES	EC6.0	control_TTN	12	18
KALRN	0.695	0.0246	1.53	3.18	10.3	12.1	0.000968	1.61	LV	CELLSTATES	EC6.0	control_TTN	12	18
KIAA1211L	0.693	0.013	0.202	0.415	7.47	14.2	0.000387	1.89	LV	CELLSTATES	EC6.0	control_TTN	12	18
EPAS1	0.692	0.00471	0.864	1.75	9.48	17.9	8.42e-05	2.33	LV	CELLSTATES	EC6.0	control_TTN	12	18
JARID2	0.69	0.00265	0.378	0.788	8.33	19.9	3.75e-05	2.58	LV	CELLSTATES	EC6.0	control_TTN	12	18
NBPF9	0.69	0.0145	0.0669	0.14	6.04	13.8	0.000461	1.84	LV	CELLSTATES	EC6.0	control_TTN	12	18
OSBPL5	0.688	0.012	0.191	0.395	7.39	14.6	0.000328	1.92	LV	CELLSTATES	EC6.0	control_TTN	12	18
ELMSAN1	0.683	0.0129	0.106	0.222	6.64	14.2	0.00038	1.89	LV	CELLSTATES	EC6.0	control_TTN	12	18
UCK2	0.683	0.0144	0.0759	0.153	6.15	13.8	0.000455	1.84	LV	CELLSTATES	EC6.0	control_TTN	12	18
CD109	0.681	0.0213	0.273	0.573	7.89	12.6	0.000784	1.67	LV	CELLSTATES	EC6.0	control_TTN	12	18
ITGA9	0.681	0.011	0.733	1.48	9.2	14.9	0.000281	1.96	LV	CELLSTATES	EC6.0	control_TTN	12	18
PON2	0.68	0.05	0.121	0.232	6.75	9.73	0.00282	1.3	LV	CELLSTATES	EC6.0	control_TTN	12	18
ME3	0.679	0.0207	0.142	0.292	6.98	12.6	0.000758	1.68	LV	CELLSTATES	EC6.0	control_TTN	12	18
ADGRL1	0.677	0.049	0.0443	0.0874	5.48	9.82	0.00271	1.31	LV	CELLSTATES	EC6.0	control_TTN	12	18
GIT1	0.676	0.0184	0.102	0.203	6.51	13	0.00064	1.74	LV	CELLSTATES	EC6.0	control_TTN	12	18
GAS6	0.674	0.0421	0.163	0.331	7.22	10.3	0.00216	1.38	LV	CELLSTATES	EC6.0	control_TTN	12	18
MYL3	0.67	0.0458	0.153	0.294	7.07	10	0.00245	1.34	LV	CELLSTATES	EC6.0	control_TTN	12	18
AC009690.1	0.668	0.0186	0.145	0.28	7	13	0.000651	1.73	LV	CELLSTATES	EC6.0	control_TTN	12	18
CASC15	0.668	0.00482	0.737	1.53	9.27	17.8	8.72e-05	2.32	LV	CELLSTATES	EC6.0	control_TTN	12	18
KIAA0825	0.667	0.0327	0.123	0.254	6.8	11.2	0.00146	1.49	LV	CELLSTATES	EC6.0	control_TTN	12	18
ECD	0.664	0.0457	0.0636	0.117	5.89	10.1	0.00242	1.34	LV	CELLSTATES	EC6.0	control_TTN	12	18
LMBR1	0.664	0.01	0.432	0.879	8.51	15.3	0.000246	2	LV	CELLSTATES	EC6.0	control_TTN	12	18
SNX25	0.662	0.0128	0.124	0.24	6.79	14.3	0.000373	1.89	LV	CELLSTATES	EC6.0	control_TTN	12	18
RAPGEF3	0.659	0.0244	0.158	0.312	7.1	12.1	0.000957	1.61	LV	CELLSTATES	EC6.0	control_TTN	12	18
BCKDHB	0.658	0.0356	0.0765	0.159	6.22	10.9	0.00166	1.45	LV	CELLSTATES	EC6.0	control_TTN	12	18
ADD1	0.657	0.0365	0.516	1.05	8.73	10.8	0.00171	1.44	LV	CELLSTATES	EC6.0	control_TTN	12	18
ERGIC1	0.655	0.0372	0.101	0.195	6.5	10.7	0.00179	1.43	LV	CELLSTATES	EC6.0	control_TTN	12	18
HEG1	0.655	0.00968	0.826	1.61	9.38	15.4	0.000234	2.01	LV	CELLSTATES	EC6.0	control_TTN	12	18
LRP5	0.654	0.00828	0.142	0.274	6.98	15.9	0.000189	2.08	LV	CELLSTATES	EC6.0	control_TTN	12	18
PKIG	0.651	0.0343	0.117	0.229	6.71	11	0.00157	1.46	LV	CELLSTATES	EC6.0	control_TTN	12	18
FGD5	0.649	0.00968	0.396	0.784	8.36	15.4	0.000235	2.01	LV	CELLSTATES	EC6.0	control_TTN	12	18
SMCHD1	0.648	0.00576	0.329	0.655	8.11	17.2	0.000113	2.24	LV	CELLSTATES	EC6.0	control_TTN	12	18
PKD2	0.647	0.00896	0.15	0.311	7.1	15.7	0.000209	2.05	LV	CELLSTATES	EC6.0	control_TTN	12	18
ZNF251	0.647	0.0109	0.127	0.263	6.85	15	0.000277	1.96	LV	CELLSTATES	EC6.0	control_TTN	12	18
ARIH2	0.645	0.0122	0.136	0.269	6.93	14.5	0.000336	1.91	LV	CELLSTATES	EC6.0	control_TTN	12	18
DOCK9	0.644	0.00546	1.13	2.24	9.82	17.3	0.000105	2.26	LV	CELLSTATES	EC6.0	control_TTN	12	18
RNF217	0.644	0.0449	0.118	0.228	6.72	10.1	0.00236	1.35	LV	CELLSTATES	EC6.0	control_TTN	12	18
INTS3	0.643	0.0352	0.0799	0.16	6.24	10.9	0.00163	1.45	LV	CELLSTATES	EC6.0	control_TTN	12	18
TMEM184B	0.64	0.032	0.166	0.324	7.18	11.2	0.00142	1.49	LV	CELLSTATES	EC6.0	control_TTN	12	18
SMAD3	0.639	0.0199	0.151	0.322	7.11	12.8	0.00072	1.7	LV	CELLSTATES	EC6.0	control_TTN	12	18
GPD2	0.638	0.0118	0.12	0.236	6.77	14.7	0.000311	1.93	LV	CELLSTATES	EC6.0	control_TTN	12	18
MLLT3	0.632	0.0329	0.431	0.875	8.52	11.1	0.00148	1.48	LV	CELLSTATES	EC6.0	control_TTN	12	18
ZHX2	0.631	0.00798	0.16	0.32	7.17	16	0.000182	2.1	LV	CELLSTATES	EC6.0	control_TTN	12	18
CTIF	0.63	0.0118	0.212	0.413	7.47	14.7	0.000316	1.93	LV	CELLSTATES	EC6.0	control_TTN	12	18
RASAL2	0.629	0.0142	1.96	4.01	10.7	13.9	0.000446	1.85	LV	CELLSTATES	EC6.0	control_TTN	12	18
RIN3	0.629	0.0338	0.231	0.464	7.64	11.1	0.00153	1.47	LV	CELLSTATES	EC6.0	control_TTN	12	18
UBN2	0.629	0.0157	0.0827	0.168	6.31	13.5	0.000512	1.81	LV	CELLSTATES	EC6.0	control_TTN	12	18
CYTH1	0.626	0.0282	0.418	0.821	8.43	11.7	0.00117	1.55	LV	CELLSTATES	EC6.0	control_TTN	12	18
EBF3	0.626	0.0375	0.25	0.462	7.69	10.7	0.00181	1.43	LV	CELLSTATES	EC6.0	control_TTN	12	18
STX2	0.625	0.0494	0.0752	0.153	6.18	9.78	0.00276	1.31	LV	CELLSTATES	EC6.0	control_TTN	12	18
NAV2	0.624	0.0488	0.477	0.902	8.54	9.84	0.00267	1.31	LV	CELLSTATES	EC6.0	control_TTN	12	18
PDE8A	0.617	0.0128	0.415	0.791	8.42	14.3	0.000373	1.89	LV	CELLSTATES	EC6.0	control_TTN	12	18
AC016831.7	0.615	0.00759	0.903	1.8	9.55	16.1	0.000172	2.12	LV	CELLSTATES	EC6.0	control_TTN	12	18
KIAA0232	0.614	0.0275	0.166	0.318	7.16	11.8	0.00112	1.56	LV	CELLSTATES	EC6.0	control_TTN	12	18
PPP4R3A	0.613	0.0127	0.134	0.261	6.9	14.3	0.000365	1.89	LV	CELLSTATES	EC6.0	control_TTN	12	18
BPTF	0.606	0.0176	0.543	1.03	8.79	13.2	0.000604	1.76	LV	CELLSTATES	EC6.0	control_TTN	12	18
NCALD	0.606	0.0275	0.508	1.04	8.74	11.8	0.00112	1.56	LV	CELLSTATES	EC6.0	control_TTN	12	18
FMNL2	0.605	0.025	0.37	0.703	8.21	12	0.00099	1.6	LV	CELLSTATES	EC6.0	control_TTN	12	18
SRGAP2	0.605	0.0235	0.36	0.732	8.26	12.2	0.000917	1.63	LV	CELLSTATES	EC6.0	control_TTN	12	18
YBX3	0.601	0.0309	0.174	0.331	7.22	11.3	0.00135	1.51	LV	CELLSTATES	EC6.0	control_TTN	12	18
FMNL3	0.599	0.014	0.186	0.361	7.33	14	0.000428	1.85	LV	CELLSTATES	EC6.0	control_TTN	12	18
AFAP1L1	0.595	0.0158	0.324	0.625	8.05	13.5	0.00052	1.8	LV	CELLSTATES	EC6.0	control_TTN	12	18
MARK4	0.594	0.0172	0.177	0.35	7.28	13.2	0.000583	1.76	LV	CELLSTATES	EC6.0	control_TTN	12	18
PIEZO1	0.594	0.0299	0.115	0.216	6.63	11.4	0.0013	1.52	LV	CELLSTATES	EC6.0	control_TTN	12	18
ATXN3	0.593	0.0113	0.254	0.485	7.72	14.8	0.000296	1.95	LV	CELLSTATES	EC6.0	control_TTN	12	18
CCM2L	0.593	0.0231	0.162	0.315	7.13	12.3	0.000889	1.64	LV	CELLSTATES	EC6.0	control_TTN	12	18
ZNF704	0.59	0.0458	0.169	0.321	7.17	10	0.00247	1.34	LV	CELLSTATES	EC6.0	control_TTN	12	18
NASP	0.588	0.0378	0.113	0.222	6.69	10.7	0.00184	1.42	LV	CELLSTATES	EC6.0	control_TTN	12	18
RAB27A	0.586	0.019	0.155	0.28	7	12.9	0.000675	1.72	LV	CELLSTATES	EC6.0	control_TTN	12	18
RREB1	0.585	0.0396	0.216	0.426	7.52	10.5	0.00197	1.4	LV	CELLSTATES	EC6.0	control_TTN	12	18
ABR	0.583	0.0318	0.481	0.925	8.62	11.3	0.0014	1.5	LV	CELLSTATES	EC6.0	control_TTN	12	18
PHC2	0.582	0.0331	0.123	0.234	6.75	11.1	0.00149	1.48	LV	CELLSTATES	EC6.0	control_TTN	12	18
ABLIM1	0.581	0.0438	1.39	2.58	10.1	10.2	0.00228	1.36	LV	CELLSTATES	EC6.0	control_TTN	12	18
EMP2	0.581	0.023	0.309	0.596	8.02	12.3	0.000885	1.64	LV	CELLSTATES	EC6.0	control_TTN	12	18
ITSN2	0.581	0.00661	0.357	0.702	8.26	16.6	0.000139	2.18	LV	CELLSTATES	EC6.0	control_TTN	12	18
PECAM1	0.575	0.0166	1.33	2.44	10	13.3	0.00056	1.78	LV	CELLSTATES	EC6.0	control_TTN	12	18
LENG8	0.574	0.0199	0.169	0.336	7.23	12.8	0.000718	1.7	LV	CELLSTATES	EC6.0	control_TTN	12	18
TPTEP2-CSNK1E	0.572	0.011	0.345	0.677	8.2	15	0.00028	1.96	LV	CELLSTATES	EC6.0	control_TTN	12	18
CRTC3	0.569	0.0229	0.175	0.348	7.28	12.3	0.000876	1.64	LV	CELLSTATES	EC6.0	control_TTN	12	18
PLCB4	0.566	0.0207	0.796	1.5	9.35	12.7	0.000753	1.68	LV	CELLSTATES	EC6.0	control_TTN	12	18
SETD3	0.564	0.0416	0.11	0.204	6.59	10.3	0.00212	1.38	LV	CELLSTATES	EC6.0	control_TTN	12	18
SH2D3C	0.564	0.0118	0.606	1.13	8.9	14.7	0.000316	1.93	LV	CELLSTATES	EC6.0	control_TTN	12	18
STAT5B	0.564	0.0341	0.168	0.325	7.18	11	0.00155	1.47	LV	CELLSTATES	EC6.0	control_TTN	12	18
KPNA6	0.563	0.0231	0.112	0.201	6.6	12.3	0.000895	1.64	LV	CELLSTATES	EC6.0	control_TTN	12	18
DLGAP4	0.562	0.0372	0.141	0.267	6.91	10.7	0.00179	1.43	LV	CELLSTATES	EC6.0	control_TTN	12	18
NCOA7	0.562	0.0392	0.252	0.466	7.71	10.5	0.00194	1.41	LV	CELLSTATES	EC6.0	control_TTN	12	18
RORA	0.562	0.049	0.737	1.38	9.22	9.81	0.00271	1.31	LV	CELLSTATES	EC6.0	control_TTN	12	18
SMARCA2	0.561	0.0128	0.362	0.686	8.22	14.3	0.00037	1.89	LV	CELLSTATES	EC6.0	control_TTN	12	18
SOS2	0.557	0.022	0.288	0.578	7.96	12.4	0.000829	1.66	LV	CELLSTATES	EC6.0	control_TTN	12	18
FNDC3B	0.556	0.00471	0.655	1.21	9.03	17.9	8.39e-05	2.33	LV	CELLSTATES	EC6.0	control_TTN	12	18
CPEB3	0.549	0.0356	0.215	0.383	7.46	10.9	0.00166	1.45	LV	CELLSTATES	EC6.0	control_TTN	12	18
SPIRE1	0.549	0.05	0.106	0.19	6.51	9.73	0.00281	1.3	LV	CELLSTATES	EC6.0	control_TTN	12	18
REV1	0.548	0.0255	0.15	0.267	6.95	12	0.00102	1.59	LV	CELLSTATES	EC6.0	control_TTN	12	18
MAP4	0.546	0.0146	0.555	1.02	8.77	13.8	0.000464	1.84	LV	CELLSTATES	EC6.0	control_TTN	12	18
TLN2	0.546	0.0468	0.323	0.613	8.08	9.97	0.00253	1.33	LV	CELLSTATES	EC6.0	control_TTN	12	18
ATP11B	0.544	0.0277	0.173	0.327	7.2	11.7	0.00114	1.56	LV	CELLSTATES	EC6.0	control_TTN	12	18
MARK3	0.539	0.0125	0.376	0.687	8.24	14.5	0.000347	1.9	LV	CELLSTATES	EC6.0	control_TTN	12	18
CAB39	0.536	0.0344	0.147	0.273	6.98	11	0.00159	1.46	LV	CELLSTATES	EC6.0	control_TTN	12	18
KDM6A	0.534	0.0282	0.242	0.451	7.65	11.7	0.00117	1.55	LV	CELLSTATES	EC6.0	control_TTN	12	18
CDC42BPB	0.533	0.023	0.322	0.584	8	12.3	0.000882	1.64	LV	CELLSTATES	EC6.0	control_TTN	12	18
FCHSD2	0.529	0.0251	1.17	2.1	9.81	12	0.000999	1.6	LV	CELLSTATES	EC6.0	control_TTN	12	18
ECE1	0.525	0.0475	0.272	0.514	7.83	9.92	0.00258	1.32	LV	CELLSTATES	EC6.0	control_TTN	12	18
IMMP2L	0.523	0.0403	0.815	1.39	9.28	10.5	0.00201	1.4	LV	CELLSTATES	EC6.0	control_TTN	12	18
OGA	0.522	0.0452	0.306	0.567	7.97	10.1	0.00239	1.34	LV	CELLSTATES	EC6.0	control_TTN	12	18
WASF2	0.512	0.0378	0.359	0.668	8.17	10.7	0.00184	1.42	LV	CELLSTATES	EC6.0	control_TTN	12	18
MED13L	0.506	0.0365	1.33	2.46	10	10.8	0.00174	1.44	LV	CELLSTATES	EC6.0	control_TTN	12	18
TLK1	0.505	0.0315	0.176	0.321	7.19	11.3	0.00138	1.5	LV	CELLSTATES	EC6.0	control_TTN	12	18
RASIP1	0.503	0.0488	0.288	0.523	7.87	9.84	0.00268	1.31	LV	CELLSTATES	EC6.0	control_TTN	12	18
TPM1	0.5	0.0294	0.903	1.55	9.45	11.5	0.00126	1.53	LV	CELLSTATES	EC6.0	control_TTN	12	18
