# Supplementary material for: Pathogenic variants damage cell composition and single cell transcription in cardiomyopathies
Source: Science. Author manuscript; Available in PMC 2022 Oct 3. (PMC9528698; doi:10.1126/science.abo1984)
Supplement: Supp table 34.11 [file NIHMS1835045-supplement-Supp_table_34_11.xlsx]

## Sheet: Index
Column name	Description
Gene	Gene symbol, Ensembl 84
logFC	log2-fold change
FDR	False discovery rate; FDR is the PValue after (by default) Benjamini-Hochberg correction.
mean_exp_control	Mean expression values across controls
mean_exp_genotype	Mean expression values across disease samples
logCPM	logCPM is the average expression of all pseudobulked samples for that particular gene across all samples on the log2-scale expressed in counts per million (cpm, as calculated by edgeR after normalization).
F	Output of quasi-likelihood F-test
PValue	PValue is the nominal p-value derived from F
FDR_plot	-log10(False discovery rate)
Region	Studied region (LV or RV)
annotation_level	Cell-type or cell-state
cell_state/state	Specification which cell-type or state was analysed
comparison	Specification control_GENOTYPE
Observations_genotype	Numbers of Patients included in edgeR (patients with low number of nuclei have been excluded)
Observations_reference	Numbers of Patients included in edgeR (patients with low number of nuclei have been excluded)

## Sheet: control_LMNA
Gene	logFC	FDR	mean_exp_control	mean_exp_genotype	logCPM	F	PValue	FDR_plot	Region	annotation_level	cell_state	comparison	Observations_genotype	Observations_reference
SYNM	4.94	4.13e-05	0.0399	0.000926	5.17	43.7	1.14e-08	4.38	LV	CELLSTATES	EC7.0	control_LMNA	10	16
STK26	4.56	7.41e-05	0.0132	0.000463	4.74	41.7	2.76e-08	4.13	LV	CELLSTATES	EC7.0	control_LMNA	10	16
RPL18A	4.28	0.000874	0.0218	0	4.8	29.9	1.39e-06	3.06	LV	CELLSTATES	EC7.0	control_LMNA	10	16
AC079298.3	4.21	0.00168	0.0237	0.00037	4.92	25.3	4.71e-06	2.77	LV	CELLSTATES	EC7.0	control_LMNA	10	16
KIF26B-AS1	4.14	0.000698	0.0139	0.000926	4.7	30.9	8.73e-07	3.16	LV	CELLSTATES	EC7.0	control_LMNA	10	16
CD84	4.04	0.000698	0.0277	0.00106	4.96	30.1	8.72e-07	3.16	LV	CELLSTATES	EC7.0	control_LMNA	10	16
ITLN1	3.77	0.00112	0.0782	0.0145	5.74	26.8	2.81e-06	2.95	LV	CELLSTATES	EC7.0	control_LMNA	10	16
LINC01099	3.66	0.000499	0.183	0.0213	6.46	32.4	4.04e-07	3.3	LV	CELLSTATES	EC7.0	control_LMNA	10	16
LINC01098	3.64	0.000874	0.141	0.0215	6.08	28.6	1.45e-06	3.06	LV	CELLSTATES	EC7.0	control_LMNA	10	16
ANGPTL5	3.63	0.0035	0.0571	0.000694	5.07	21.1	2.29e-05	2.46	LV	CELLSTATES	EC7.0	control_LMNA	10	16
AQP3	3.58	0.00255	0.343	0.0493	7.12	23.1	1.07e-05	2.59	LV	CELLSTATES	EC7.0	control_LMNA	10	16
EDRF1-AS1	3.56	0.00309	0.0172	0	4.57	22.5	1.77e-05	2.51	LV	CELLSTATES	EC7.0	control_LMNA	10	16
LINC01478	3.56	0.0121	0.0186	0.000694	4.72	18.4	0.000149	1.92	LV	CELLSTATES	EC7.0	control_LMNA	10	16
PPP1R3C	3.5	0.0018	0.0742	0.00292	5.28	24.8	5.71e-06	2.74	LV	CELLSTATES	EC7.0	control_LMNA	10	16
SCN10A	3.5	0.00309	0.0753	0.0145	5.5	21.6	1.92e-05	2.51	LV	CELLSTATES	EC7.0	control_LMNA	10	16
NDUFA4L2	3.43	0.0039	0.0427	0	4.9	21.3	2.7e-05	2.41	LV	CELLSTATES	EC7.0	control_LMNA	10	16
MYH11	3.4	7.41e-05	0.409	0.0496	7.22	40.2	3.27e-08	4.13	LV	CELLSTATES	EC7.0	control_LMNA	10	16
AC034102.6	3.28	0.00309	0.0254	0.00236	4.98	21.5	1.96e-05	2.51	LV	CELLSTATES	EC7.0	control_LMNA	10	16
MYH6	3.22	0.0039	0.0467	0.00111	5.05	20.7	2.69e-05	2.41	LV	CELLSTATES	EC7.0	control_LMNA	10	16
CACNA1E	3.21	0.00105	0.0902	0.0182	5.72	27.7	2.01e-06	2.98	LV	CELLSTATES	EC7.0	control_LMNA	10	16
GJA4	3.21	0.00225	0.101	0.0121	5.88	23.6	8.94e-06	2.65	LV	CELLSTATES	EC7.0	control_LMNA	10	16
ANO1	3.18	0.00309	0.0674	0.0165	5.83	21.8	1.72e-05	2.51	LV	CELLSTATES	EC7.0	control_LMNA	10	16
MIR4713HG	3.14	0.00309	0.0309	0.00713	5.16	22	1.63e-05	2.51	LV	CELLSTATES	EC7.0	control_LMNA	10	16
FSTL3	3.1	0.000874	0.0679	0.00633	5.51	28.6	1.48e-06	3.06	LV	CELLSTATES	EC7.0	control_LMNA	10	16
PTHLH	3.1	0.00643	0.194	0.0316	6.28	18.5	6.25e-05	2.19	LV	CELLSTATES	EC7.0	control_LMNA	10	16
AP000757.1	3.08	0.00768	0.0187	0.000602	4.69	20.6	7.85e-05	2.11	LV	CELLSTATES	EC7.0	control_LMNA	10	16
SPATA22	3.06	0.0192	0.0188	0.00269	4.75	14.7	0.000307	1.72	LV	CELLSTATES	EC7.0	control_LMNA	10	16
AADACL2-AS1	3.05	0.0079	0.0492	0.0102	5.43	17.9	8.25e-05	2.1	LV	CELLSTATES	EC7.0	control_LMNA	10	16
ADAMTS6	3	0.00189	0.161	0.0418	6.45	24.4	6.66e-06	2.72	LV	CELLSTATES	EC7.0	control_LMNA	10	16
LINC02296	2.96	0.00309	0.0558	0.00786	5.4	21.7	1.8e-05	2.51	LV	CELLSTATES	EC7.0	control_LMNA	10	16
HTR2B	2.95	0.00133	0.115	0.0102	5.71	26.2	3.43e-06	2.88	LV	CELLSTATES	EC7.0	control_LMNA	10	16
EMP3	2.88	0.00177	0.238	0.0424	6.55	25	5.34e-06	2.75	LV	CELLSTATES	EC7.0	control_LMNA	10	16
AC092343.1	2.86	0.0224	0.0137	0.00245	4.72	14.1	0.000401	1.65	LV	CELLSTATES	EC7.0	control_LMNA	10	16
LINC01023	2.83	0.0209	0.0144	0.00156	4.72	14.9	0.00036	1.68	LV	CELLSTATES	EC7.0	control_LMNA	10	16
MEGF11	2.83	0.00504	0.0585	0.00772	5.27	19.5	4.19e-05	2.3	LV	CELLSTATES	EC7.0	control_LMNA	10	16
DLGAP1-AS1	2.76	0.028	0.0156	0.000602	4.6	14.4	0.00061	1.55	LV	CELLSTATES	EC7.0	control_LMNA	10	16
CENPL	2.75	0.0239	0.0211	0.00176	4.83	15.9	0.000464	1.62	LV	CELLSTATES	EC7.0	control_LMNA	10	16
DEPDC1B	2.75	0.0239	0.0393	0.00356	4.94	13.7	0.000459	1.62	LV	CELLSTATES	EC7.0	control_LMNA	10	16
HTR2C	2.74	0.0475	0.0167	0.00926	4.8	11.3	0.00137	1.32	LV	CELLSTATES	EC7.0	control_LMNA	10	16
NTN1	2.71	0.000561	0.889	0.155	8.21	31.8	4.95e-07	3.25	LV	CELLSTATES	EC7.0	control_LMNA	10	16
SLC8A3	2.66	0.0292	0.041	0.00245	5.01	13	0.000648	1.53	LV	CELLSTATES	EC7.0	control_LMNA	10	16
GDAP1L1	2.64	0.0115	0.015	0.00542	4.9	17.8	0.00014	1.94	LV	CELLSTATES	EC7.0	control_LMNA	10	16
LIPC	2.64	0.0251	0.0443	0.0194	5.27	13.4	0.000525	1.6	LV	CELLSTATES	EC7.0	control_LMNA	10	16
TNC	2.64	0.0225	0.0404	0.00208	5.06	14	0.000408	1.65	LV	CELLSTATES	EC7.0	control_LMNA	10	16
INHBA-AS1	2.61	0.0232	0.03	0.016	5.14	13.9	0.000435	1.63	LV	CELLSTATES	EC7.0	control_LMNA	10	16
MTMR11	2.61	0.00309	0.0959	0.0119	5.58	21.9	1.69e-05	2.51	LV	CELLSTATES	EC7.0	control_LMNA	10	16
ABCC11	2.59	0.0431	0.0128	0.000694	4.57	14.9	0.00117	1.37	LV	CELLSTATES	EC7.0	control_LMNA	10	16
KCND3	2.59	0.0251	0.0134	0.00361	4.78	13.5	0.000507	1.6	LV	CELLSTATES	EC7.0	control_LMNA	10	16
CRACR2A	2.58	0.00586	0.0904	0.0363	5.93	19	5.22e-05	2.23	LV	CELLSTATES	EC7.0	control_LMNA	10	16
AC087280.2	2.55	0.0119	0.0359	0.00865	5.2	16.5	0.000146	1.92	LV	CELLSTATES	EC7.0	control_LMNA	10	16
IGFBP6	2.53	0.0083	0.205	0.0505	6.44	17.7	8.73e-05	2.08	LV	CELLSTATES	EC7.0	control_LMNA	10	16
NSG1	2.53	0.0232	0.0705	0.0106	5.42	13.9	0.000427	1.64	LV	CELLSTATES	EC7.0	control_LMNA	10	16
PI16	2.53	0.0193	0.0721	0.00608	5.3	14.6	0.000316	1.71	LV	CELLSTATES	EC7.0	control_LMNA	10	16
GLA	2.51	0.0319	0.0181	0.00167	4.76	14.3	0.000743	1.5	LV	CELLSTATES	EC7.0	control_LMNA	10	16
LINC00881	2.51	0.0238	0.0187	0.00329	4.8	13.8	0.00045	1.62	LV	CELLSTATES	EC7.0	control_LMNA	10	16
WDR49	2.48	0.0407	0.0154	0.00349	4.77	13.3	0.00105	1.39	LV	CELLSTATES	EC7.0	control_LMNA	10	16
IGFBP5	2.47	0.00586	0.259	0.0681	6.9	19	5.21e-05	2.23	LV	CELLSTATES	EC7.0	control_LMNA	10	16
TIMP1	2.46	0.00471	0.814	0.191	8.34	19.9	3.67e-05	2.33	LV	CELLSTATES	EC7.0	control_LMNA	10	16
GRIP1	2.45	0.0185	0.0279	0.00918	5.18	14.9	0.000286	1.73	LV	CELLSTATES	EC7.0	control_LMNA	10	16
APOD	2.43	0.027	0.454	0.0335	6.9	13.2	0.000579	1.57	LV	CELLSTATES	EC7.0	control_LMNA	10	16
LINC01090	2.43	0.0029	0.181	0.0487	6.48	22.6	1.32e-05	2.54	LV	CELLSTATES	EC7.0	control_LMNA	10	16
AC100800.1	2.42	0.0495	0.0251	0.000833	4.68	11.1	0.00149	1.31	LV	CELLSTATES	EC7.0	control_LMNA	10	16
ALDH1A2	2.42	0.000499	0.71	0.161	8.02	32.8	3.5e-07	3.3	LV	CELLSTATES	EC7.0	control_LMNA	10	16
RNF212B	2.42	0.0193	0.0321	0.00323	5	14.8	0.000317	1.71	LV	CELLSTATES	EC7.0	control_LMNA	10	16
RFX8	2.41	0.0295	0.045	0.00519	5.17	12.9	0.000665	1.53	LV	CELLSTATES	EC7.0	control_LMNA	10	16
AC004448.2	2.4	0.0343	0.0127	0.00389	4.84	12.4	0.000819	1.46	LV	CELLSTATES	EC7.0	control_LMNA	10	16
OTUD1	2.39	0.0243	0.0269	0.00277	4.87	13.6	0.000482	1.61	LV	CELLSTATES	EC7.0	control_LMNA	10	16
AC011287.1	2.37	0.0196	0.541	0.0955	7.58	14.6	0.000325	1.71	LV	CELLSTATES	EC7.0	control_LMNA	10	16
CCDC71L	2.36	0.0128	0.0434	0.00545	5.13	16.2	0.000165	1.89	LV	CELLSTATES	EC7.0	control_LMNA	10	16
KRT18	2.36	0.0241	0.023	0.00583	4.95	13.7	0.000469	1.62	LV	CELLSTATES	EC7.0	control_LMNA	10	16
RDH10-AS1	2.35	0.00601	0.201	0.059	6.66	18.9	5.52e-05	2.22	LV	CELLSTATES	EC7.0	control_LMNA	10	16
AC005208.1	2.34	0.0485	0.0865	0.00661	5.34	11.2	0.00142	1.31	LV	CELLSTATES	EC7.0	control_LMNA	10	16
PARD6G	2.34	0.0358	0.0176	0.00629	4.8	12.3	0.000872	1.45	LV	CELLSTATES	EC7.0	control_LMNA	10	16
PART1	2.34	0.0482	0.0342	0.00203	4.81	11.6	0.0014	1.32	LV	CELLSTATES	EC7.0	control_LMNA	10	16
SEMA4D	2.34	0.00309	0.183	0.0339	6.38	22.1	1.55e-05	2.51	LV	CELLSTATES	EC7.0	control_LMNA	10	16
AL353768.1	2.33	0.0444	0.0133	0.00181	4.71	11.5	0.00121	1.35	LV	CELLSTATES	EC7.0	control_LMNA	10	16
ADAMTS4	2.31	0.0343	0.0673	0.0354	5.75	12.4	0.00082	1.46	LV	CELLSTATES	EC7.0	control_LMNA	10	16
PLAT	2.31	0.00358	0.557	0.152	7.73	21	2.4e-05	2.45	LV	CELLSTATES	EC7.0	control_LMNA	10	16
DKK2	2.28	0.0306	0.319	0.0727	6.92	12.8	0.000697	1.51	LV	CELLSTATES	EC7.0	control_LMNA	10	16
PIGP	2.28	0.0496	0.016	0.00379	4.82	12.7	0.0015	1.3	LV	CELLSTATES	EC7.0	control_LMNA	10	16
AL353784.1	2.26	0.035	0.0432	0.015	5.38	12.4	0.000843	1.46	LV	CELLSTATES	EC7.0	control_LMNA	10	16
AC068305.2	2.25	0.0488	0.0246	0.00236	4.84	11.2	0.00145	1.31	LV	CELLSTATES	EC7.0	control_LMNA	10	16
HAS2-AS1	2.22	0.0375	0.0401	0.0185	5.29	12.1	0.000929	1.43	LV	CELLSTATES	EC7.0	control_LMNA	10	16
LMO3	2.22	0.039	0.0192	0.0067	4.98	12	0.000982	1.41	LV	CELLSTATES	EC7.0	control_LMNA	10	16
SH3PXD2A-AS1	2.22	0.0366	0.0271	0.00782	4.91	12.2	0.000901	1.44	LV	CELLSTATES	EC7.0	control_LMNA	10	16
AC018511.2	2.21	0.0454	0.0342	0.00909	4.98	11.5	0.00125	1.34	LV	CELLSTATES	EC7.0	control_LMNA	10	16
GON7	2.21	0.0456	0.0223	0.00425	4.81	11.4	0.00128	1.34	LV	CELLSTATES	EC7.0	control_LMNA	10	16
S100A6	2.21	0.0029	1	0.157	8.26	22.6	1.3e-05	2.54	LV	CELLSTATES	EC7.0	control_LMNA	10	16
HS6ST3	2.2	0.0435	0.0215	0.00557	5	11.6	0.00118	1.36	LV	CELLSTATES	EC7.0	control_LMNA	10	16
KIF26B	2.19	0.0161	0.12	0.0576	6.21	15.3	0.000241	1.79	LV	CELLSTATES	EC7.0	control_LMNA	10	16
GUCY1A1	2.18	0.00482	0.221	0.0583	6.61	19.7	3.89e-05	2.32	LV	CELLSTATES	EC7.0	control_LMNA	10	16
NT5E	2.18	0.0211	0.071	0.0212	5.5	14.3	0.000365	1.68	LV	CELLSTATES	EC7.0	control_LMNA	10	16
AC008781.2	2.17	0.0292	0.0521	0.0162	5.39	12.9	0.000651	1.53	LV	CELLSTATES	EC7.0	control_LMNA	10	16
PLTP	2.16	0.0331	0.105	0.054	5.78	12.5	0.000778	1.48	LV	CELLSTATES	EC7.0	control_LMNA	10	16
SREBF1	2.16	0.0106	0.0843	0.0266	5.92	16.9	0.000121	1.98	LV	CELLSTATES	EC7.0	control_LMNA	10	16
TNFAIP8L3	2.16	0.0251	0.0454	0.0188	5.49	13.4	0.000526	1.6	LV	CELLSTATES	EC7.0	control_LMNA	10	16
CYB561D1	2.15	0.0282	0.0371	0.00664	5.18	13.1	0.000619	1.55	LV	CELLSTATES	EC7.0	control_LMNA	10	16
S100A4	2.14	0.0471	0.158	0.0126	5.69	11.3	0.00135	1.33	LV	CELLSTATES	EC7.0	control_LMNA	10	16
CFD	2.11	0.0224	0.325	0.0632	6.81	14.1	0.0004	1.65	LV	CELLSTATES	EC7.0	control_LMNA	10	16
SEMA3A	2.11	0.0295	0.195	0.0531	6.27	12.9	0.000663	1.53	LV	CELLSTATES	EC7.0	control_LMNA	10	16
SPDL1	2.11	0.0488	0.0162	0.0036	4.82	11.1	0.00145	1.31	LV	CELLSTATES	EC7.0	control_LMNA	10	16
VHL	2.11	0.0243	0.0429	0.0102	5.36	13.6	0.000482	1.61	LV	CELLSTATES	EC7.0	control_LMNA	10	16
ARSJ	2.09	0.0418	0.0724	0.0293	5.65	11.7	0.00112	1.38	LV	CELLSTATES	EC7.0	control_LMNA	10	16
STXBP5L	2.07	0.0251	0.113	0.0228	5.96	13.5	0.000519	1.6	LV	CELLSTATES	EC7.0	control_LMNA	10	16
AC104532.2	2.05	0.0481	0.0402	0.0111	5.25	11.2	0.00139	1.32	LV	CELLSTATES	EC7.0	control_LMNA	10	16
OPCML	2.04	0.0054	1.11	0.33	8.53	19.3	4.65e-05	2.27	LV	CELLSTATES	EC7.0	control_LMNA	10	16
TTC9	2.03	0.0234	0.112	0.0248	5.93	13.8	0.00044	1.63	LV	CELLSTATES	EC7.0	control_LMNA	10	16
C4orf19	2.01	0.00309	0.169	0.0376	6.3	21.6	1.91e-05	2.51	LV	CELLSTATES	EC7.0	control_LMNA	10	16
AC097515.1	2	0.0161	0.21	0.0385	6.28	15.3	0.000233	1.79	LV	CELLSTATES	EC7.0	control_LMNA	10	16
SALL1	2	0.0409	0.0581	0.0228	5.55	11.8	0.00108	1.39	LV	CELLSTATES	EC7.0	control_LMNA	10	16
ARL4D	1.99	0.0407	0.124	0.0182	5.73	11.8	0.00106	1.39	LV	CELLSTATES	EC7.0	control_LMNA	10	16
PRDX5	1.98	0.0251	0.0881	0.0124	5.55	13.4	0.000525	1.6	LV	CELLSTATES	EC7.0	control_LMNA	10	16
BMPER	1.97	0.0481	1.96	0.57	9.35	11.2	0.00139	1.32	LV	CELLSTATES	EC7.0	control_LMNA	10	16
DPH6-DT	1.96	0.0123	0.287	0.0827	6.85	16.3	0.000154	1.91	LV	CELLSTATES	EC7.0	control_LMNA	10	16
KCNJ2	1.96	0.0148	0.0943	0.035	6.03	15.6	0.000206	1.83	LV	CELLSTATES	EC7.0	control_LMNA	10	16
AL592295.3	1.93	0.0407	0.0485	0.0136	5.39	11.8	0.00107	1.39	LV	CELLSTATES	EC7.0	control_LMNA	10	16
TLL1	1.92	0.0057	0.597	0.127	7.7	19.1	4.99e-05	2.24	LV	CELLSTATES	EC7.0	control_LMNA	10	16
GRN	1.91	0.0187	0.133	0.0207	5.82	14.8	0.000294	1.73	LV	CELLSTATES	EC7.0	control_LMNA	10	16
TMEM100	1.9	0.0213	0.238	0.0605	6.63	14.2	0.000371	1.67	LV	CELLSTATES	EC7.0	control_LMNA	10	16
RNLS	1.89	0.0186	0.0858	0.0376	6.04	14.8	0.00029	1.73	LV	CELLSTATES	EC7.0	control_LMNA	10	16
FAM173A	1.88	0.0488	0.055	0.0114	5.32	11.1	0.00146	1.31	LV	CELLSTATES	EC7.0	control_LMNA	10	16
AL162411.1	1.85	0.0408	0.0642	0.0207	5.56	11.8	0.00108	1.39	LV	CELLSTATES	EC7.0	control_LMNA	10	16
DDX49	1.84	0.0455	0.0505	0.0152	5.44	11.5	0.00126	1.34	LV	CELLSTATES	EC7.0	control_LMNA	10	16
MEST	1.84	0.0161	0.343	0.0949	7.08	15.3	0.000241	1.79	LV	CELLSTATES	EC7.0	control_LMNA	10	16
CLEC11A	1.82	0.0475	0.107	0.049	6.1	11.3	0.00137	1.32	LV	CELLSTATES	EC7.0	control_LMNA	10	16
PTPN3	1.79	0.0152	0.194	0.0747	6.61	15.5	0.000217	1.82	LV	CELLSTATES	EC7.0	control_LMNA	10	16
AL592295.4	1.77	0.0383	0.0572	0.0214	5.68	12.1	0.000958	1.42	LV	CELLSTATES	EC7.0	control_LMNA	10	16
ANGPTL4	1.77	0.0407	0.381	0.155	7.52	11.8	0.00107	1.39	LV	CELLSTATES	EC7.0	control_LMNA	10	16
BHMT2	1.77	0.0488	0.0848	0.0338	5.88	11.2	0.00144	1.31	LV	CELLSTATES	EC7.0	control_LMNA	10	16
PTGIS	1.77	0.0199	0.901	0.32	8.44	14.5	0.000337	1.7	LV	CELLSTATES	EC7.0	control_LMNA	10	16
AC026704.1	1.76	0.0455	0.0594	0.0186	5.53	11.5	0.00126	1.34	LV	CELLSTATES	EC7.0	control_LMNA	10	16
CNTN4	1.76	0.0396	0.336	0.103	7.06	11.9	0.00101	1.4	LV	CELLSTATES	EC7.0	control_LMNA	10	16
DYSF	1.73	0.00309	0.639	0.203	7.94	22.2	1.53e-05	2.51	LV	CELLSTATES	EC7.0	control_LMNA	10	16
QSOX1	1.72	0.0188	0.458	0.167	7.52	14.8	0.000299	1.73	LV	CELLSTATES	EC7.0	control_LMNA	10	16
ZBTB7C	1.72	0.0251	0.151	0.0528	6.43	13.5	0.000517	1.6	LV	CELLSTATES	EC7.0	control_LMNA	10	16
ENTPD1	1.67	0.00711	0.808	0.283	8.32	18.2	7.17e-05	2.15	LV	CELLSTATES	EC7.0	control_LMNA	10	16
OSBPL3	1.67	0.0348	0.174	0.0618	6.46	12.4	0.000836	1.46	LV	CELLSTATES	EC7.0	control_LMNA	10	16
RAMP2	1.67	0.0416	0.268	0.0674	6.68	11.7	0.00111	1.38	LV	CELLSTATES	EC7.0	control_LMNA	10	16
RTN4RL1	1.67	0.0168	0.196	0.0456	6.29	15.1	0.000256	1.77	LV	CELLSTATES	EC7.0	control_LMNA	10	16
GRAMD1B	1.66	0.0366	0.117	0.0487	6.07	12.2	0.0009	1.44	LV	CELLSTATES	EC7.0	control_LMNA	10	16
FXYD5	1.65	0.0407	0.218	0.0581	6.53	11.8	0.00106	1.39	LV	CELLSTATES	EC7.0	control_LMNA	10	16
GNA14-AS1	1.65	0.0199	0.977	0.329	8.47	14.5	0.000333	1.7	LV	CELLSTATES	EC7.0	control_LMNA	10	16
MASP1	1.63	0.0408	0.351	0.155	7.18	11.8	0.00108	1.39	LV	CELLSTATES	EC7.0	control_LMNA	10	16
AL158801.3	1.61	0.0161	0.156	0.0733	6.43	15.3	0.000237	1.79	LV	CELLSTATES	EC7.0	control_LMNA	10	16
KRT8	1.6	0.0271	0.109	0.0384	6.04	13.2	0.000587	1.57	LV	CELLSTATES	EC7.0	control_LMNA	10	16
CYP1B1	1.59	0.0247	0.529	0.191	7.76	13.6	0.000494	1.61	LV	CELLSTATES	EC7.0	control_LMNA	10	16
KIAA0513	1.59	0.0467	0.0944	0.0496	6.11	11.3	0.00133	1.33	LV	CELLSTATES	EC7.0	control_LMNA	10	16
MARCH2	1.59	0.0242	0.179	0.0675	6.49	13.7	0.000474	1.62	LV	CELLSTATES	EC7.0	control_LMNA	10	16
TCEAL9	1.59	0.0407	0.233	0.0468	6.4	11.9	0.00105	1.39	LV	CELLSTATES	EC7.0	control_LMNA	10	16
CNNM2	1.58	0.0243	0.228	0.0681	6.69	13.7	0.000477	1.61	LV	CELLSTATES	EC7.0	control_LMNA	10	16
SERPINB1	1.58	0.0456	0.848	0.359	8.26	11.4	0.00128	1.34	LV	CELLSTATES	EC7.0	control_LMNA	10	16
SLC46A3	1.58	0.0461	0.124	0.057	6.23	11.4	0.00131	1.34	LV	CELLSTATES	EC7.0	control_LMNA	10	16
AC027097.2	1.5	0.0141	0.682	0.25	8.08	15.8	0.00019	1.85	LV	CELLSTATES	EC7.0	control_LMNA	10	16
NR2F2	1.5	0.0352	0.402	0.173	7.39	12.3	0.000849	1.45	LV	CELLSTATES	EC7.0	control_LMNA	10	16
NHSL2	1.4	0.0232	0.529	0.229	7.77	13.9	0.00043	1.64	LV	CELLSTATES	EC7.0	control_LMNA	10	16
CD9	1.32	0.0496	2.96	1.31	10.1	11.1	0.0015	1.3	LV	CELLSTATES	EC7.0	control_LMNA	10	16
FBXO34	1.32	0.0247	0.895	0.398	8.47	13.6	0.000492	1.61	LV	CELLSTATES	EC7.0	control_LMNA	10	16
PDE4D	1.32	0.0407	3.2	1.35	10.2	11.8	0.00106	1.39	LV	CELLSTATES	EC7.0	control_LMNA	10	16
CDKL5	1.27	0.0292	0.353	0.183	7.34	12.9	0.000651	1.53	LV	CELLSTATES	EC7.0	control_LMNA	10	16
LINC02147	1.25	0.0475	6.19	2.7	11.1	11.3	0.00136	1.32	LV	CELLSTATES	EC7.0	control_LMNA	10	16
AC007319.1	1.09	0.0496	2.56	1.35	10	11.1	0.0015	1.3	LV	CELLSTATES	EC7.0	control_LMNA	10	16
MALAT1	0.866	0.0299	225	148	16.6	12.8	0.000679	1.52	LV	CELLSTATES	EC7.0	control_LMNA	10	16

## Sheet: control_PKP2
Gene	logFC	FDR	mean_exp_control	mean_exp_genotype	logCPM	F	PValue	FDR_plot	Region	annotation_level	cell_state	comparison	Observations_genotype	Observations_reference
CTSC	5.21	0.000433	0.162	0	6.88	22.5	2.84e-06	3.36	LV	CELLSTATES	EC7.0	control_PKP2	5	16
SLC8A1-AS1	4.48	0.00478	0.0903	0	6.13	16.8	5.1e-05	2.32	LV	CELLSTATES	EC7.0	control_PKP2	5	16
NPPC	4.19	0.0192	0.0997	0	5.98	13.1	0.000323	1.72	LV	CELLSTATES	EC7.0	control_PKP2	5	16
CHRM5	3.86	0.044	0.0507	0	5.92	11	0.000978	1.36	LV	CELLSTATES	EC7.0	control_PKP2	5	16
SGSM1	3.85	0.0466	0.0522	0	5.9	10.8	0.00108	1.33	LV	CELLSTATES	EC7.0	control_PKP2	5	16
CYB5R1	3.74	0.0494	0.0662	0	5.78	10.7	0.00117	1.31	LV	CELLSTATES	EC7.0	control_PKP2	5	16
PPFIA2	3.06	0.0494	0.112	0.0133	6.32	10.7	0.00117	1.31	LV	CELLSTATES	EC7.0	control_PKP2	5	16
PTHLH	2.78	0.0154	0.194	0.0182	6.8	13.7	0.00024	1.81	LV	CELLSTATES	EC7.0	control_PKP2	5	16
S100A6	2.73	2.62e-05	1	0.135	8.6	29.9	7.91e-08	4.58	LV	CELLSTATES	EC7.0	control_PKP2	5	16
LDHA	2.71	0.00202	0.289	0.0487	7.24	18.8	1.78e-05	2.69	LV	CELLSTATES	EC7.0	control_PKP2	5	16
CCDC3	2.69	0.00855	0.237	0.0443	7.23	15.3	0.000108	2.07	LV	CELLSTATES	EC7.0	control_PKP2	5	16
C4orf19	2.62	0.0179	0.169	0.0232	6.73	13.3	0.000295	1.75	LV	CELLSTATES	EC7.0	control_PKP2	5	16
DKK2	2.59	0.00513	0.319	0.0501	7.33	16.5	5.72e-05	2.29	LV	CELLSTATES	EC7.0	control_PKP2	5	16
NEGR1	2.56	0.0116	0.227	0.034	6.88	14.5	0.000157	1.94	LV	CELLSTATES	EC7.0	control_PKP2	5	16
SEMA4D	2.56	0.032	0.183	0.04	6.79	11.9	0.000626	1.5	LV	CELLSTATES	EC7.0	control_PKP2	5	16
TIMP1	2.53	0.000152	0.814	0.15	8.68	25.4	6.8e-07	3.82	LV	CELLSTATES	EC7.0	control_PKP2	5	16
RIC3	2.52	0.0227	0.17	0.0369	6.61	12.7	0.000401	1.64	LV	CELLSTATES	EC7.0	control_PKP2	5	16
RELB	2.47	0.0138	0.196	0.0349	6.83	14.1	0.000202	1.86	LV	CELLSTATES	EC7.0	control_PKP2	5	16
C1R	2.42	0.0402	0.161	0.0212	6.52	11.3	0.000848	1.4	LV	CELLSTATES	EC7.0	control_PKP2	5	16
LAPTM4B	2.37	0.0289	0.191	0.0494	6.85	12.1	0.000546	1.54	LV	CELLSTATES	EC7.0	control_PKP2	5	16
PTGIS	2.25	0.000349	0.901	0.158	8.65	23.2	2.04e-06	3.46	LV	CELLSTATES	EC7.0	control_PKP2	5	16
SERPINB1	2.18	0.000863	0.848	0.192	8.51	20.8	6.65e-06	3.06	LV	CELLSTATES	EC7.0	control_PKP2	5	16
TM4SF1	2.16	0.00265	0.491	0.111	7.89	18.2	2.42e-05	2.58	LV	CELLSTATES	EC7.0	control_PKP2	5	16
AC092691.1	2.15	0.0494	0.2	0.0681	7.12	10.7	0.00117	1.31	LV	CELLSTATES	EC7.0	control_PKP2	5	16
CLU	2.12	0.0137	0.317	0.0695	7.32	14.1	0.000198	1.86	LV	CELLSTATES	EC7.0	control_PKP2	5	16
SLC4A7	2.11	0.0492	0.251	0.059	7.23	10.7	0.00116	1.31	LV	CELLSTATES	EC7.0	control_PKP2	5	16
DYSF	1.95	0.00287	0.639	0.15	8.24	18	2.69e-05	2.54	LV	CELLSTATES	EC7.0	control_PKP2	5	16
RPL13A	1.94	0.0496	0.248	0.065	6.99	10.6	0.00119	1.3	LV	CELLSTATES	EC7.0	control_PKP2	5	16
APOD	1.93	0.0439	0.454	0.0614	7.41	11	0.00097	1.36	LV	CELLSTATES	EC7.0	control_PKP2	5	16
COL3A1	1.82	0.0167	0.423	0.126	7.83	13.5	0.000262	1.78	LV	CELLSTATES	EC7.0	control_PKP2	5	16
BMPER	1.81	0.00283	1.96	0.53	9.65	18.1	2.61e-05	2.55	LV	CELLSTATES	EC7.0	control_PKP2	5	16
PTMA	1.78	0.0167	0.521	0.133	7.91	13.5	0.000264	1.78	LV	CELLSTATES	EC7.0	control_PKP2	5	16
AC005699.1	1.76	0.0116	0.809	0.26	8.49	14.5	0.000159	1.93	LV	CELLSTATES	EC7.0	control_PKP2	5	16
GNA14-AS1	1.69	0.0107	0.977	0.324	8.76	14.7	0.000142	1.97	LV	CELLSTATES	EC7.0	control_PKP2	5	16
HSPB1	1.66	0.0458	0.568	0.108	7.76	10.9	0.00104	1.34	LV	CELLSTATES	EC7.0	control_PKP2	5	16
ACTB	1.44	0.0428	1.01	0.349	8.74	11.1	0.000933	1.37	LV	CELLSTATES	EC7.0	control_PKP2	5	16
H3F3B	1.4	0.0406	1.58	0.418	9.29	11.3	0.000867	1.39	LV	CELLSTATES	EC7.0	control_PKP2	5	16
GATA4	1.31	0.0381	1.26	0.499	9.16	11.4	0.000797	1.42	LV	CELLSTATES	EC7.0	control_PKP2	5	16
PDE4D	1.17	0.0452	3.2	1.67	10.4	10.9	0.00102	1.34	LV	CELLSTATES	EC7.0	control_PKP2	5	16

## Sheet: control_PVneg
Gene	logFC	FDR	mean_exp_control	mean_exp_genotype	logCPM	F	PValue	FDR_plot	Region	annotation_level	cell_state	comparison	Observations_genotype	Observations_reference
AADACL2-AS1	4.58	0.00556	0.0492	0.00102	5.8	19.9	2.93e-05	2.26	LV	CELLSTATES	EC7.0	control_PVneg	4	16
MTHFD2	4.42	0.00556	0.0185	0	5.2	20	2.9e-05	2.26	LV	CELLSTATES	EC7.0	control_PVneg	4	16
LINC02253	4.26	0.0182	0.0314	0	5.35	15.8	0.000173	1.74	LV	CELLSTATES	EC7.0	control_PVneg	4	16
ZNF804B	4.04	0.0295	0.092	0.00305	6.31	13.9	0.000378	1.53	LV	CELLSTATES	EC7.0	control_PVneg	4	16
SLC8A3	4.01	0.0244	0.041	0	5.39	14.6	0.000288	1.61	LV	CELLSTATES	EC7.0	control_PVneg	4	16
HYDIN	3.95	0.0295	0.0285	0	5.36	14	0.000377	1.53	LV	CELLSTATES	EC7.0	control_PVneg	4	16
AL139220.2	3.8	0.0321	0.0257	0	5.16	13.7	0.000433	1.49	LV	CELLSTATES	EC7.0	control_PVneg	4	16
COA3	3.71	0.0303	0.0174	0	5.17	13.8	0.000401	1.52	LV	CELLSTATES	EC7.0	control_PVneg	4	16
LRRC4C	3.69	0.0266	0.119	0.0272	6.74	14.2	0.000328	1.57	LV	CELLSTATES	EC7.0	control_PVneg	4	16
KIF26B-AS1	3.63	0.0231	0.0139	0.00102	5.11	14.8	0.000256	1.64	LV	CELLSTATES	EC7.0	control_PVneg	4	16
SBSPON	3.59	0.0216	0.0578	0.00102	5.51	15	0.000229	1.67	LV	CELLSTATES	EC7.0	control_PVneg	4	16
ADAMTS4	3.43	0.031	0.0673	0.0207	6.07	13.7	0.000413	1.51	LV	CELLSTATES	EC7.0	control_PVneg	4	16
ITLN1	3.4	0.0117	0.0782	0.0102	6.16	17.2	8.9e-05	1.93	LV	CELLSTATES	EC7.0	control_PVneg	4	16
AK5	3.38	0.00157	0.345	0.0317	7.5	24.5	4.62e-06	2.8	LV	CELLSTATES	EC7.0	control_PVneg	4	16
NPTXR	3.36	0.0141	0.0582	0.00203	5.64	16.5	0.00012	1.85	LV	CELLSTATES	EC7.0	control_PVneg	4	16
FGR	3.34	0.0195	0.0893	0.00426	5.92	15.4	0.000193	1.71	LV	CELLSTATES	EC7.0	control_PVneg	4	16
LINC01099	3.31	0.0099	0.183	0.0203	6.83	17.8	7.05e-05	2	LV	CELLSTATES	EC7.0	control_PVneg	4	16
TBX20	3.28	0.0266	0.0391	0.00305	5.54	14.2	0.000331	1.57	LV	CELLSTATES	EC7.0	control_PVneg	4	16
WNT9B	3.22	0.0115	0.103	0.00508	6.19	17.3	8.57e-05	1.94	LV	CELLSTATES	EC7.0	control_PVneg	4	16
LIPC	3.19	0.0345	0.0443	0.0142	5.65	13.4	0.000476	1.46	LV	CELLSTATES	EC7.0	control_PVneg	4	16
LINC01090	3.17	0.00566	0.181	0.0226	6.78	19.8	3.02e-05	2.25	LV	CELLSTATES	EC7.0	control_PVneg	4	16
OPA1-AS1	3.16	0.0486	0.0369	0.00102	5.35	12.1	0.00086	1.31	LV	CELLSTATES	EC7.0	control_PVneg	4	16
LINC01098	3.15	0.0211	0.141	0.0152	6.5	15.1	0.000218	1.68	LV	CELLSTATES	EC7.0	control_PVneg	4	16
SNHG12	3.12	0.0486	0.0239	0.0061	5.53	12.1	0.000847	1.31	LV	CELLSTATES	EC7.0	control_PVneg	4	16
TIMP1	3.12	0.00875	0.814	0.12	8.69	18.3	5.54e-05	2.06	LV	CELLSTATES	EC7.0	control_PVneg	4	16
NRXN1	3.06	0.0472	0.112	0.0207	6.26	12.3	0.000785	1.33	LV	CELLSTATES	EC7.0	control_PVneg	4	16
AQP3	3.01	0.0363	0.343	0.0626	7.55	13.2	0.000519	1.44	LV	CELLSTATES	EC7.0	control_PVneg	4	16
INHBA	2.96	0.00663	1.23	0.222	9.04	19.3	3.73e-05	2.18	LV	CELLSTATES	EC7.0	control_PVneg	4	16
PKD1L3	2.92	0.0472	0.0367	0.00528	5.53	12.3	0.000789	1.33	LV	CELLSTATES	EC7.0	control_PVneg	4	16
ANKRD55	2.75	0.0436	0.168	0.0142	6.68	12.7	0.000664	1.36	LV	CELLSTATES	EC7.0	control_PVneg	4	16
SERPINB1	2.74	0.00759	0.848	0.134	8.5	18.9	4.48e-05	2.12	LV	CELLSTATES	EC7.0	control_PVneg	4	16
TNFAIP8L3	2.69	0.0359	0.0454	0.0122	5.79	13.2	0.000511	1.44	LV	CELLSTATES	EC7.0	control_PVneg	4	16
ALDH1A2	2.68	0.00514	0.71	0.121	8.38	20.4	2.38e-05	2.29	LV	CELLSTATES	EC7.0	control_PVneg	4	16
ADAMTS2	2.65	0.0295	0.0637	0.0132	6.04	13.9	0.000374	1.53	LV	CELLSTATES	EC7.0	control_PVneg	4	16
NTN1	2.65	0.00549	0.889	0.149	8.6	20.1	2.71e-05	2.26	LV	CELLSTATES	EC7.0	control_PVneg	4	16
AC087564.1	2.64	0.0242	0.118	0.0396	6.62	14.5	0.000284	1.62	LV	CELLSTATES	EC7.0	control_PVneg	4	16
SORCS1	2.63	0.047	0.0956	0.0148	6.16	12.3	0.000769	1.33	LV	CELLSTATES	EC7.0	control_PVneg	4	16
SLC35E4	2.61	0.0472	0.049	0.0104	5.78	12.3	0.000796	1.33	LV	CELLSTATES	EC7.0	control_PVneg	4	16
PLAT	2.6	0.00739	0.557	0.113	8.07	19	4.28e-05	2.13	LV	CELLSTATES	EC7.0	control_PVneg	4	16
MYH11	2.54	0.013	0.409	0.0817	7.66	16.9	0.000102	1.89	LV	CELLSTATES	EC7.0	control_PVneg	4	16
SMTNL2	2.53	0.0295	0.136	0.0203	6.54	13.9	0.000377	1.53	LV	CELLSTATES	EC7.0	control_PVneg	4	16
CCDC3	2.51	0.0099	0.237	0.0575	7.21	17.8	6.84e-05	2	LV	CELLSTATES	EC7.0	control_PVneg	4	16
EMP3	2.5	0.0438	0.238	0.0318	6.96	12.6	0.000676	1.36	LV	CELLSTATES	EC7.0	control_PVneg	4	16
C4orf19	2.3	0.0242	0.169	0.0329	6.63	14.5	0.000284	1.62	LV	CELLSTATES	EC7.0	control_PVneg	4	16
ANGPTL4	2.27	0.0363	0.381	0.102	7.72	13.2	0.000528	1.44	LV	CELLSTATES	EC7.0	control_PVneg	4	16
CC2D2B	2.21	0.0216	0.302	0.0792	7.36	15.1	0.000227	1.67	LV	CELLSTATES	EC7.0	control_PVneg	4	16
QSOX1	2.16	0.0455	0.458	0.106	7.82	12.4	0.000732	1.34	LV	CELLSTATES	EC7.0	control_PVneg	4	16
RTN4RL1	2.1	0.0486	0.196	0.0365	6.59	12.1	0.000838	1.31	LV	CELLSTATES	EC7.0	control_PVneg	4	16
AC027097.2	2.03	0.0211	0.682	0.154	8.33	15.2	0.000218	1.68	LV	CELLSTATES	EC7.0	control_PVneg	4	16
TMEM108	1.84	0.0438	1.84	0.673	9.67	12.5	0.000698	1.36	LV	CELLSTATES	EC7.0	control_PVneg	4	16
HBB	1.73	0.00462	0.00717	0.0152	5.27	21.7	2.01e-05	2.34	LV	CELLSTATES	EC7.0	control_PVneg	4	16
CEMIP2	1.66	0.047	2.89	1.47	10.4	12.3	0.000765	1.33	LV	CELLSTATES	EC7.0	control_PVneg	4	16
MALAT1	0.869	0.0437	225	152	16.8	12.6	0.000669	1.36	LV	CELLSTATES	EC7.0	control_PVneg	4	16

## Sheet: control_RBM20
Gene	logFC	FDR	mean_exp_control	mean_exp_genotype	logCPM	F	PValue	FDR_plot	Region	annotation_level	cell_state	comparison	Observations_genotype	Observations_reference
PTHLH	5.36	4.77e-05	0.194	0	6.76	28.8	1.53e-07	4.32	LV	CELLSTATES	EC7.0	control_RBM20	7	16
ZNF804B	4.89	0.000702	0.092	0	6.47	21.9	4.29e-06	3.15	LV	CELLSTATES	EC7.0	control_RBM20	7	16
HFE	4.2	0.00504	0.106	0	6.06	16.8	5.36e-05	2.3	LV	CELLSTATES	EC7.0	control_RBM20	7	16
SCN10A	4.19	0.00738	0.0753	0	6.15	15.8	8.78e-05	2.13	LV	CELLSTATES	EC7.0	control_RBM20	7	16
NPPC	4.15	0.00797	0.0997	0	6.03	15.6	9.77e-05	2.1	LV	CELLSTATES	EC7.0	control_RBM20	7	16
ATP8A2	3.92	0.0208	0.0646	0	6.06	13.1	0.000341	1.68	LV	CELLSTATES	EC7.0	control_RBM20	7	16
ANO5	3.79	0.0185	0.0664	0	5.9	13.4	0.000291	1.73	LV	CELLSTATES	EC7.0	control_RBM20	7	16
SMYD2	3.77	0.0179	0.0616	0	5.88	13.5	0.000275	1.75	LV	CELLSTATES	EC7.0	control_RBM20	7	16
INHBA	3.58	3.08e-08	1.23	0.133	8.9	50.6	7.16e-12	7.51	LV	CELLSTATES	EC7.0	control_RBM20	7	16
TMEM178B	3.53	0.0325	0.045	0	5.8	11.9	0.00062	1.49	LV	CELLSTATES	EC7.0	control_RBM20	7	16
XKR4	3.53	0.00441	0.108	0.00304	6.4	17.1	4.54e-05	2.36	LV	CELLSTATES	EC7.0	control_RBM20	7	16
CDKN2D	3.52	0.039	0.061	0	5.77	11.4	0.000817	1.41	LV	CELLSTATES	EC7.0	control_RBM20	7	16
TNC	3.45	0.0483	0.0404	0	5.81	10.8	0.00111	1.32	LV	CELLSTATES	EC7.0	control_RBM20	7	16
WNT9B	3.42	0.00632	0.103	0.00649	6.39	16.1	7.27e-05	2.2	LV	CELLSTATES	EC7.0	control_RBM20	7	16
TRIML2	3.33	0.00793	0.108	0.00493	6.28	15.6	9.67e-05	2.1	LV	CELLSTATES	EC7.0	control_RBM20	7	16
AQP3	3.31	0.000228	0.343	0.0389	7.55	24.6	1.12e-06	3.64	LV	CELLSTATES	EC7.0	control_RBM20	7	16
KIAA1755	3.28	0.0113	0.107	0.00649	6.35	14.7	0.000151	1.95	LV	CELLSTATES	EC7.0	control_RBM20	7	16
MRAS	3.2	0.0119	0.0981	0.00649	6.21	14.5	0.000164	1.92	LV	CELLSTATES	EC7.0	control_RBM20	7	16
OPCML	3.1	1.12e-07	1.11	0.0848	8.72	44.9	9.03e-11	6.95	LV	CELLSTATES	EC7.0	control_RBM20	7	16
APCDD1	3.05	0.0016	0.253	0.019	6.77	19.7	1.22e-05	2.8	LV	CELLSTATES	EC7.0	control_RBM20	7	16
MTMR11	2.97	0.0416	0.0959	0.00649	6.19	11.2	0.000907	1.38	LV	CELLSTATES	EC7.0	control_RBM20	7	16
FBXL15	2.94	0.0336	0.0917	0.00595	6.07	11.8	0.000655	1.47	LV	CELLSTATES	EC7.0	control_RBM20	7	16
MYH11	2.84	0.000216	0.409	0.0327	7.63	24.8	1.03e-06	3.67	LV	CELLSTATES	EC7.0	control_RBM20	7	16
PLAT	2.83	3.87e-05	0.557	0.0703	8.04	29.4	1.12e-07	4.41	LV	CELLSTATES	EC7.0	control_RBM20	7	16
LSR	2.59	0.0406	0.107	0.00608	6.25	11.3	0.00086	1.39	LV	CELLSTATES	EC7.0	control_RBM20	7	16
TMEM100	2.55	0.00259	0.238	0.0291	7.02	18.5	2.21e-05	2.59	LV	CELLSTATES	EC7.0	control_RBM20	7	16
RTN4RL1	2.54	0.00721	0.196	0.0226	6.72	15.8	8.52e-05	2.14	LV	CELLSTATES	EC7.0	control_RBM20	7	16
IGFBP5	2.39	0.00864	0.259	0.0579	7.31	15.3	0.000109	2.06	LV	CELLSTATES	EC7.0	control_RBM20	7	16
TECRL	2.38	0.0409	0.154	0.0167	6.4	11.3	0.000884	1.39	LV	CELLSTATES	EC7.0	control_RBM20	7	16
PLN	2.37	0.0204	0.169	0.0206	6.6	13.1	0.000333	1.69	LV	CELLSTATES	EC7.0	control_RBM20	7	16
RAMP2	2.36	0.00513	0.268	0.051	7.09	16.7	5.54e-05	2.29	LV	CELLSTATES	EC7.0	control_RBM20	7	16
NORAD	2.35	0.0433	0.122	0.0188	6.37	11.1	0.000957	1.36	LV	CELLSTATES	EC7.0	control_RBM20	7	16
NTN1	2.32	4.77e-05	0.889	0.164	8.54	28.8	1.54e-07	4.32	LV	CELLSTATES	EC7.0	control_RBM20	7	16
TMEM173	2.29	0.0112	0.219	0.0296	6.86	14.7	0.000148	1.95	LV	CELLSTATES	EC7.0	control_RBM20	7	16
CC2D2B	2.28	0.00445	0.302	0.0441	7.38	17.1	4.61e-05	2.35	LV	CELLSTATES	EC7.0	control_RBM20	7	16
TLL1	2.25	0.000706	0.597	0.129	8	21.8	4.51e-06	3.15	LV	CELLSTATES	EC7.0	control_RBM20	7	16
ADAMTS6	2.21	0.0322	0.161	0.0349	6.96	12	0.000613	1.49	LV	CELLSTATES	EC7.0	control_RBM20	7	16
S100A6	2.19	0.000205	1	0.206	8.61	24.9	9.63e-07	3.69	LV	CELLSTATES	EC7.0	control_RBM20	7	16
XIST	2.19	0.0293	0.497	0.357	8.19	12.2	0.000545	1.53	LV	CELLSTATES	EC7.0	control_RBM20	7	16
TMEM108	2.17	1.98e-05	1.84	0.374	9.52	31	5.39e-08	4.7	LV	CELLSTATES	EC7.0	control_RBM20	7	16
LINC02147	2.15	1.04e-07	6.19	1.26	11.2	46.1	5.34e-11	6.98	LV	CELLSTATES	EC7.0	control_RBM20	7	16
SEMA3A	2.14	0.0346	0.195	0.0249	6.77	11.8	0.000684	1.46	LV	CELLSTATES	EC7.0	control_RBM20	7	16
AC024901.1	2.1	0.0209	0.265	0.0488	7.09	13.1	0.000343	1.68	LV	CELLSTATES	EC7.0	control_RBM20	7	16
ENTPD1	2.1	0.000329	0.808	0.154	8.53	23.7	1.79e-06	3.48	LV	CELLSTATES	EC7.0	control_RBM20	7	16
CYP1B1	2.09	0.00146	0.529	0.112	8.01	20	1.09e-05	2.83	LV	CELLSTATES	EC7.0	control_RBM20	7	16
IGFBP6	2.07	0.0334	0.205	0.0532	6.95	11.9	0.000645	1.48	LV	CELLSTATES	EC7.0	control_RBM20	7	16
ITGA8	2.07	0.0106	0.359	0.058	7.63	14.9	0.00014	1.98	LV	CELLSTATES	EC7.0	control_RBM20	7	16
QSOX1	2.07	0.00303	0.458	0.12	7.8	18.1	2.75e-05	2.52	LV	CELLSTATES	EC7.0	control_RBM20	7	16
TECTA	2.06	0.0339	0.206	0.0247	6.83	11.8	0.000663	1.47	LV	CELLSTATES	EC7.0	control_RBM20	7	16
PTPN3	2.04	0.0353	0.194	0.0301	6.99	11.7	0.000707	1.45	LV	CELLSTATES	EC7.0	control_RBM20	7	16
SERPINB1	2.04	0.000702	0.848	0.173	8.49	21.8	4.39e-06	3.15	LV	CELLSTATES	EC7.0	control_RBM20	7	16
NEGR1	2.03	0.0261	0.227	0.029	6.9	12.5	0.000473	1.58	LV	CELLSTATES	EC7.0	control_RBM20	7	16
EMP3	2.01	0.0248	0.238	0.0588	7.09	12.6	0.000432	1.6	LV	CELLSTATES	EC7.0	control_RBM20	7	16
CAB39L	2	0.0485	0.179	0.0308	6.7	10.8	0.00112	1.31	LV	CELLSTATES	EC7.0	control_RBM20	7	16
APOD	1.98	0.0189	0.454	0.103	7.44	13.3	0.000302	1.72	LV	CELLSTATES	EC7.0	control_RBM20	7	16
AK5	1.91	0.022	0.345	0.153	7.59	12.9	0.000369	1.66	LV	CELLSTATES	EC7.0	control_RBM20	7	16
SGCD	1.91	0.00513	0.422	0.0959	7.66	16.7	5.52e-05	2.29	LV	CELLSTATES	EC7.0	control_RBM20	7	16
ALDH1A2	1.84	0.00238	0.71	0.174	8.37	18.7	2e-05	2.62	LV	CELLSTATES	EC7.0	control_RBM20	7	16
ACTB	1.78	0.00329	1.01	0.272	8.7	17.9	3.07e-05	2.48	LV	CELLSTATES	EC7.0	control_RBM20	7	16
TIMP1	1.78	0.0074	0.814	0.297	8.71	15.8	8.86e-05	2.13	LV	CELLSTATES	EC7.0	control_RBM20	7	16
HS3ST1	1.74	0.0136	0.378	0.0889	7.62	14.2	0.000195	1.87	LV	CELLSTATES	EC7.0	control_RBM20	7	16
HSPB1	1.74	0.0178	0.568	0.137	7.77	13.5	0.000273	1.75	LV	CELLSTATES	EC7.0	control_RBM20	7	16
FBXO34	1.72	0.00367	0.895	0.199	8.65	17.5	3.68e-05	2.44	LV	CELLSTATES	EC7.0	control_RBM20	7	16
BMPER	1.71	0.00259	1.96	0.493	9.61	18.5	2.22e-05	2.59	LV	CELLSTATES	EC7.0	control_RBM20	7	16
MEIS2	1.69	0.000428	2.52	0.716	9.93	23.1	2.39e-06	3.37	LV	CELLSTATES	EC7.0	control_RBM20	7	16
CDKL5	1.63	0.0334	0.353	0.0947	7.59	11.9	0.000648	1.48	LV	CELLSTATES	EC7.0	control_RBM20	7	16
CEMIP2	1.62	0.000768	2.89	0.881	10.2	21.5	5.02e-06	3.11	LV	CELLSTATES	EC7.0	control_RBM20	7	16
MT-CYB	1.61	0.0113	0.617	0.174	8.26	14.7	0.000151	1.95	LV	CELLSTATES	EC7.0	control_RBM20	7	16
CNTN4	1.6	0.0456	0.336	0.0797	7.44	11	0.00103	1.34	LV	CELLSTATES	EC7.0	control_RBM20	7	16
DYSF	1.55	0.016	0.639	0.186	8.25	13.8	0.000237	1.8	LV	CELLSTATES	EC7.0	control_RBM20	7	16
LINC00894	1.55	0.0353	0.429	0.106	7.79	11.7	0.000708	1.45	LV	CELLSTATES	EC7.0	control_RBM20	7	16
IFI27	1.52	0.0346	0.548	0.202	7.96	11.8	0.000684	1.46	LV	CELLSTATES	EC7.0	control_RBM20	7	16
GNA14-AS1	1.42	0.0247	0.977	0.357	8.76	12.7	0.000429	1.61	LV	CELLSTATES	EC7.0	control_RBM20	7	16
PDE4D	1.42	0.00303	3.2	1.05	10.3	18.1	2.69e-05	2.52	LV	CELLSTATES	EC7.0	control_RBM20	7	16
AC027097.2	1.35	0.0407	0.682	0.274	8.38	11.3	0.000865	1.39	LV	CELLSTATES	EC7.0	control_RBM20	7	16
CALCRL	1.26	0.0125	2.45	1.02	10	14.4	0.000174	1.9	LV	CELLSTATES	EC7.0	control_RBM20	7	16
NRG3	1.19	0.0483	2.33	0.82	9.99	10.8	0.00111	1.32	LV	CELLSTATES	EC7.0	control_RBM20	7	16
AC007319.1	1.13	0.032	2.56	1.14	10.2	12	0.000607	1.49	LV	CELLSTATES	EC7.0	control_RBM20	7	16
B2M	1.09	0.0491	3.2	1.41	10.4	10.8	0.00114	1.31	LV	CELLSTATES	EC7.0	control_RBM20	7	16
MALAT1	0.573	0.0259	225	163	16.8	12.5	0.000467	1.59	LV	CELLSTATES	EC7.0	control_RBM20	7	16

## Sheet: control_TTN
Gene	logFC	FDR	mean_exp_control	mean_exp_genotype	logCPM	F	PValue	FDR_plot	Region	annotation_level	cell_state	comparison	Observations_genotype	Observations_reference
NPPC	4.13	0.000798	0.0997	0	5.67	23.2	6.12e-06	3.1	LV	CELLSTATES	EC7.0	control_TTN	11	16
PLAT	3.86	5.85e-09	0.557	0.0581	7.69	70.1	4.31e-13	8.23	LV	CELLSTATES	EC7.0	control_TTN	11	16
AADACL2-AS1	3.8	0.000295	0.0492	0.00115	5.74	26.1	1.61e-06	3.53	LV	CELLSTATES	EC7.0	control_TTN	11	16
PLA2G2A	3.65	0.00104	0.0966	0.00182	5.86	21.9	9.25e-06	2.98	LV	CELLSTATES	EC7.0	control_TTN	11	16
SCN10A	3.44	0.00035	0.0753	0.00402	5.83	25.6	1.99e-06	3.46	LV	CELLSTATES	EC7.0	control_TTN	11	16
TIMP1	3.44	2.54e-07	0.814	0.0783	8.32	52.2	1.12e-10	6.6	LV	CELLSTATES	EC7.0	control_TTN	11	16
ZNF804B	3.03	0.00254	0.092	0.0139	6.2	19.1	3.18e-05	2.59	LV	CELLSTATES	EC7.0	control_TTN	11	16
AK5	3.02	1.59e-06	0.345	0.0326	7.24	44	1.87e-09	5.8	LV	CELLSTATES	EC7.0	control_TTN	11	16
LINC01606	2.99	0.0109	0.0325	0	5.27	14.8	0.000223	1.96	LV	CELLSTATES	EC7.0	control_TTN	11	16
APBB1IP	2.98	0.00141	0.0556	0.00342	5.62	21	1.35e-05	2.85	LV	CELLSTATES	EC7.0	control_TTN	11	16
AC096666.1	2.96	0.00276	0.0634	0.0109	5.64	18.8	3.48e-05	2.56	LV	CELLSTATES	EC7.0	control_TTN	11	16
TLL1	2.95	3.92e-07	0.597	0.0765	7.68	50.5	2.02e-10	6.41	LV	CELLSTATES	EC7.0	control_TTN	11	16
AC092343.1	2.91	0.0104	0.0137	0	5.23	16.1	0.000211	1.98	LV	CELLSTATES	EC7.0	control_TTN	11	16
ANKRD55	2.91	0.000253	0.168	0.0236	6.47	27	1.12e-06	3.6	LV	CELLSTATES	EC7.0	control_TTN	11	16
NTN1	2.91	1.13e-08	0.889	0.105	8.24	65.6	1.66e-12	7.95	LV	CELLSTATES	EC7.0	control_TTN	11	16
LINC01098	2.88	0.000408	0.141	0.0125	6.33	25	2.56e-06	3.39	LV	CELLSTATES	EC7.0	control_TTN	11	16
TRIML2	2.87	0.00217	0.108	0.0057	5.92	19.6	2.47e-05	2.66	LV	CELLSTATES	EC7.0	control_TTN	11	16
AQP3	2.84	0.000369	0.343	0.0592	7.3	25.3	2.29e-06	3.43	LV	CELLSTATES	EC7.0	control_TTN	11	16
ZNF99	2.83	0.0101	0.0215	0	5.22	17.6	0.000199	1.99	LV	CELLSTATES	EC7.0	control_TTN	11	16
KCNJ16	2.75	0.0103	0.018	0	5.21	15.1	0.000207	1.99	LV	CELLSTATES	EC7.0	control_TTN	11	16
S100A4	2.74	0.00312	0.158	0.00877	5.98	18.4	4.19e-05	2.51	LV	CELLSTATES	EC7.0	control_TTN	11	16
EMP3	2.69	0.000101	0.238	0.0281	6.73	30	3.35e-07	4	LV	CELLSTATES	EC7.0	control_TTN	11	16
UQCR11	2.63	0.0337	0.0202	0	5.22	13.5	0.00119	1.47	LV	CELLSTATES	EC7.0	control_TTN	11	16
C5AR2	2.61	0.0294	0.0159	0	5.19	14.4	0.000954	1.53	LV	CELLSTATES	EC7.0	control_TTN	11	16
SERPINB1	2.6	1.59e-06	0.848	0.125	8.17	44.1	1.83e-09	5.8	LV	CELLSTATES	EC7.0	control_TTN	11	16
LINC02296	2.59	0.00456	0.0558	0.00909	5.77	17.2	7.31e-05	2.34	LV	CELLSTATES	EC7.0	control_TTN	11	16
ANO4	2.56	0.0197	0.0163	0.00115	5.32	13.5	0.000533	1.71	LV	CELLSTATES	EC7.0	control_TTN	11	16
SDHAF1	2.56	0.032	0.0261	0	5.21	15.1	0.00109	1.5	LV	CELLSTATES	EC7.0	control_TTN	11	16
INHBA-AS1	2.55	0.0196	0.03	0.00455	5.52	12.9	0.000529	1.71	LV	CELLSTATES	EC7.0	control_TTN	11	16
AREG	2.54	0.0343	0.0351	0	5.21	12.1	0.00122	1.46	LV	CELLSTATES	EC7.0	control_TTN	11	16
AC025419.1	2.53	0.0298	0.0251	0	5.19	14.6	0.00098	1.53	LV	CELLSTATES	EC7.0	control_TTN	11	16
AC027237.3	2.53	0.0294	0.0156	0	5.18	14.9	0.000955	1.53	LV	CELLSTATES	EC7.0	control_TTN	11	16
TNC	2.53	0.013	0.0404	0.00434	5.52	14.1	0.000291	1.88	LV	CELLSTATES	EC7.0	control_TTN	11	16
C1QC	2.48	0.0444	0.0132	0	5.17	13.8	0.00184	1.35	LV	CELLSTATES	EC7.0	control_TTN	11	16
AL359237.1	2.47	0.0444	0.0138	0	5.17	13.8	0.00184	1.35	LV	CELLSTATES	EC7.0	control_TTN	11	16
CHST2	2.47	0.0173	0.0283	0.00182	5.34	13.3	0.000438	1.76	LV	CELLSTATES	EC7.0	control_TTN	11	16
PPEF1	2.47	0.0107	0.042	0.00297	5.46	14.8	0.000217	1.97	LV	CELLSTATES	EC7.0	control_TTN	11	16
AC079298.3	2.46	0.0262	0.0237	0.00429	5.44	12	0.000795	1.58	LV	CELLSTATES	EC7.0	control_TTN	11	16
CD84	2.44	0.0197	0.0277	0.00337	5.45	12.8	0.000534	1.71	LV	CELLSTATES	EC7.0	control_TTN	11	16
DGKK	2.43	0.0451	0.0165	0	5.17	13.2	0.00189	1.35	LV	CELLSTATES	EC7.0	control_TTN	11	16
LINC00989	2.42	0.0269	0.0254	0.00182	5.32	11.9	0.000838	1.57	LV	CELLSTATES	EC7.0	control_TTN	11	16
SEMA3A	2.41	0.00224	0.195	0.0234	6.46	19.5	2.58e-05	2.65	LV	CELLSTATES	EC7.0	control_TTN	11	16
BMPER	2.39	0.000118	1.96	0.382	9.34	29.5	4.16e-07	3.93	LV	CELLSTATES	EC7.0	control_TTN	11	16
TNFAIP8L3	2.39	0.0131	0.0454	0.0127	5.72	14.1	0.000299	1.88	LV	CELLSTATES	EC7.0	control_TTN	11	16
CEP85	2.35	0.02	0.0479	0.00345	5.53	12.8	0.000547	1.7	LV	CELLSTATES	EC7.0	control_TTN	11	16
LINC01099	2.35	0.00175	0.183	0.0346	6.67	20.3	1.83e-05	2.76	LV	CELLSTATES	EC7.0	control_TTN	11	16
ADAMTS4	2.33	0.0185	0.0673	0.0143	6	13	0.000487	1.73	LV	CELLSTATES	EC7.0	control_TTN	11	16
INHBA	2.33	0.000119	1.23	0.234	8.72	29.4	4.29e-07	3.93	LV	CELLSTATES	EC7.0	control_TTN	11	16
ANGPTL5	2.32	0.0279	0.0571	0.00629	5.57	11.7	0.000897	1.55	LV	CELLSTATES	EC7.0	control_TTN	11	16
TOMM22	2.32	0.0393	0.0264	0.00115	5.29	11.9	0.00146	1.41	LV	CELLSTATES	EC7.0	control_TTN	11	16
HSPA5	2.26	0.000852	0.102	0.0182	6.25	22.6	6.82e-06	3.07	LV	CELLSTATES	EC7.0	control_TTN	11	16
S100A6	2.26	6.44e-05	1	0.175	8.3	31.8	1.66e-07	4.19	LV	CELLSTATES	EC7.0	control_TTN	11	16
BFSP1	2.25	0.0312	0.0312	0.00342	5.39	11.4	0.00104	1.51	LV	CELLSTATES	EC7.0	control_TTN	11	16
LINC02055	2.21	0.0268	0.0423	0.00685	5.6	11.9	0.00083	1.57	LV	CELLSTATES	EC7.0	control_TTN	11	16
HRCT1	2.18	0.0157	0.0594	0.00738	5.7	13.5	0.000393	1.8	LV	CELLSTATES	EC7.0	control_TTN	11	16
TAX1BP3	2.18	0.0338	0.0809	0.00374	5.58	11.1	0.0012	1.47	LV	CELLSTATES	EC7.0	control_TTN	11	16
GNA14-AS1	2.17	7.47e-05	0.977	0.188	8.45	31.2	2.09e-07	4.13	LV	CELLSTATES	EC7.0	control_TTN	11	16
MRPL17	2.17	0.0409	0.0311	0.00337	5.39	10.6	0.00155	1.39	LV	CELLSTATES	EC7.0	control_TTN	11	16
PFN1	2.17	0.00175	0.21	0.0379	6.55	20.3	1.82e-05	2.76	LV	CELLSTATES	EC7.0	control_TTN	11	16
PTHLH	2.17	0.0109	0.194	0.035	6.55	14.7	0.000224	1.96	LV	CELLSTATES	EC7.0	control_TTN	11	16
TPBG	2.15	0.00594	0.0683	0.0247	5.97	16.5	9.99e-05	2.23	LV	CELLSTATES	EC7.0	control_TTN	11	16
CCL2	2.14	0.00815	0.142	0.0177	6.13	15.5	0.000152	2.09	LV	CELLSTATES	EC7.0	control_TTN	11	16
IGFBP6	2.14	0.00202	0.205	0.0393	6.65	19.8	2.28e-05	2.69	LV	CELLSTATES	EC7.0	control_TTN	11	16
TM4SF1	2.13	9.1e-05	0.491	0.113	7.62	30.4	2.89e-07	4.04	LV	CELLSTATES	EC7.0	control_TTN	11	16
OST4	2.09	0.00637	0.0922	0.0187	5.98	16.3	0.000109	2.2	LV	CELLSTATES	EC7.0	control_TTN	11	16
PPP1R3C	2.07	0.0206	0.0742	0.00913	5.75	12.7	0.000576	1.69	LV	CELLSTATES	EC7.0	control_TTN	11	16
LIPC	2.06	0.0253	0.0443	0.0106	5.67	12.1	0.000759	1.6	LV	CELLSTATES	EC7.0	control_TTN	11	16
ATP6V1F	2.03	0.0407	0.0448	0.00427	5.53	10.6	0.00153	1.39	LV	CELLSTATES	EC7.0	control_TTN	11	16
CAVIN3	2.03	0.0189	0.111	0.0109	5.89	13	0.000502	1.72	LV	CELLSTATES	EC7.0	control_TTN	11	16
CYP1B1	2.03	0.000258	0.529	0.125	7.77	26.7	1.26e-06	3.59	LV	CELLSTATES	EC7.0	control_TTN	11	16
SELENOM	2.03	0.0154	0.0835	0.015	5.93	13.6	0.00038	1.81	LV	CELLSTATES	EC7.0	control_TTN	11	16
S100A11	2.02	0.00329	0.216	0.0443	6.61	18.3	4.48e-05	2.48	LV	CELLSTATES	EC7.0	control_TTN	11	16
APOD	2	0.0137	0.454	0.0448	7.08	13.9	0.000318	1.86	LV	CELLSTATES	EC7.0	control_TTN	11	16
MYH11	2	0.000254	0.409	0.0979	7.45	27	1.14e-06	3.59	LV	CELLSTATES	EC7.0	control_TTN	11	16
NDST3	1.99	0.044	0.0385	0.00632	5.54	10.3	0.00178	1.36	LV	CELLSTATES	EC7.0	control_TTN	11	16
ANO1	1.97	0.0316	0.0674	0.0189	6.12	11.4	0.00106	1.5	LV	CELLSTATES	EC7.0	control_TTN	11	16
LDHA	1.96	0.000293	0.289	0.062	7.01	26.2	1.58e-06	3.53	LV	CELLSTATES	EC7.0	control_TTN	11	16
DYSF	1.95	0.000202	0.639	0.173	7.99	27.7	8.65e-07	3.69	LV	CELLSTATES	EC7.0	control_TTN	11	16
ACTB	1.94	0.000651	1.01	0.216	8.42	23.6	4.51e-06	3.19	LV	CELLSTATES	EC7.0	control_TTN	11	16
GJA4	1.93	0.0211	0.101	0.0305	6.23	12.6	0.000594	1.68	LV	CELLSTATES	EC7.0	control_TTN	11	16
PRDX5	1.92	0.0187	0.0881	0.0154	5.89	13	0.000492	1.73	LV	CELLSTATES	EC7.0	control_TTN	11	16
CHMP2A	1.91	0.0197	0.0807	0.0149	5.86	12.8	0.000535	1.71	LV	CELLSTATES	EC7.0	control_TTN	11	16
RPL35	1.9	0.00728	0.191	0.0486	6.44	15.9	0.000128	2.14	LV	CELLSTATES	EC7.0	control_TTN	11	16
QSOX1	1.89	0.0011	0.458	0.115	7.58	21.7	1e-05	2.96	LV	CELLSTATES	EC7.0	control_TTN	11	16
FTL	1.87	0.00168	0.393	0.0821	7.28	20.5	1.71e-05	2.77	LV	CELLSTATES	EC7.0	control_TTN	11	16
SH3BGRL3	1.87	0.0226	0.201	0.0365	6.38	12.4	0.000647	1.65	LV	CELLSTATES	EC7.0	control_TTN	11	16
CFD	1.85	0.0149	0.325	0.0584	7	13.7	0.000358	1.83	LV	CELLSTATES	EC7.0	control_TTN	11	16
ENO1	1.85	0.00566	0.156	0.0494	6.53	16.6	9.44e-05	2.25	LV	CELLSTATES	EC7.0	control_TTN	11	16
RAMP2	1.85	0.00441	0.268	0.0529	6.83	17.3	6.77e-05	2.36	LV	CELLSTATES	EC7.0	control_TTN	11	16
RPS18	1.84	0.00756	0.155	0.0306	6.37	15.8	0.000135	2.12	LV	CELLSTATES	EC7.0	control_TTN	11	16
XKR4	1.83	0.0324	0.108	0.0207	6.17	11.3	0.00111	1.49	LV	CELLSTATES	EC7.0	control_TTN	11	16
ATP1B1	1.82	0.00356	0.228	0.0427	6.68	18	5.15e-05	2.45	LV	CELLSTATES	EC7.0	control_TTN	11	16
UBE3D	1.82	0.00848	0.15	0.0426	6.43	15.4	0.000161	2.07	LV	CELLSTATES	EC7.0	control_TTN	11	16
MEST	1.81	0.00199	0.343	0.0874	7.18	19.9	2.22e-05	2.7	LV	CELLSTATES	EC7.0	control_TTN	11	16
MASP1	1.79	0.00101	0.351	0.0901	7.27	22	8.83e-06	3	LV	CELLSTATES	EC7.0	control_TTN	11	16
C4orf19	1.78	0.00299	0.169	0.042	6.52	18.6	3.95e-05	2.52	LV	CELLSTATES	EC7.0	control_TTN	11	16
CLU	1.76	0.00451	0.317	0.0662	7.07	17.2	7.07e-05	2.35	LV	CELLSTATES	EC7.0	control_TTN	11	16
MTMR11	1.76	0.032	0.0959	0.024	5.97	11.3	0.00109	1.5	LV	CELLSTATES	EC7.0	control_TTN	11	16
GPAA1	1.75	0.0427	0.0702	0.0139	5.79	10.5	0.00167	1.37	LV	CELLSTATES	EC7.0	control_TTN	11	16
LINC01090	1.73	0.012	0.181	0.0452	6.69	14.4	0.000256	1.92	LV	CELLSTATES	EC7.0	control_TTN	11	16
MET	1.72	0.0331	0.0921	0.0194	6.08	11.2	0.00116	1.48	LV	CELLSTATES	EC7.0	control_TTN	11	16
RPL6	1.7	0.00299	0.203	0.0648	6.72	18.6	3.96e-05	2.52	LV	CELLSTATES	EC7.0	control_TTN	11	16
ADAMTS1	1.67	0.00948	0.458	0.107	7.61	15.1	0.000185	2.02	LV	CELLSTATES	EC7.0	control_TTN	11	16
FGFR3	1.67	0.0496	0.0965	0.0177	5.91	9.94	0.00215	1.3	LV	CELLSTATES	EC7.0	control_TTN	11	16
RHOC	1.64	0.0298	0.198	0.0565	6.58	11.6	0.000983	1.53	LV	CELLSTATES	EC7.0	control_TTN	11	16
TMSB4X	1.64	0.00451	0.998	0.259	8.51	17.2	7.08e-05	2.35	LV	CELLSTATES	EC7.0	control_TTN	11	16
ANGPTL4	1.63	0.00506	0.381	0.14	7.55	16.9	8.26e-05	2.3	LV	CELLSTATES	EC7.0	control_TTN	11	16
MEIS2	1.62	0.000263	2.52	0.784	9.76	26.6	1.32e-06	3.58	LV	CELLSTATES	EC7.0	control_TTN	11	16
KCNJ2	1.61	0.0396	0.0943	0.0304	6.26	10.7	0.00148	1.4	LV	CELLSTATES	EC7.0	control_TTN	11	16
RNASE1	1.61	0.0226	0.326	0.0638	6.94	12.4	0.000648	1.65	LV	CELLSTATES	EC7.0	control_TTN	11	16
TCEAL9	1.61	0.0129	0.233	0.0541	6.58	14.2	0.000284	1.89	LV	CELLSTATES	EC7.0	control_TTN	11	16
ADAMTS6	1.6	0.0496	0.161	0.122	6.79	9.93	0.00216	1.3	LV	CELLSTATES	EC7.0	control_TTN	11	16
EEF2	1.6	0.0119	0.175	0.0447	6.51	14.5	0.000251	1.93	LV	CELLSTATES	EC7.0	control_TTN	11	16
OPCML	1.6	0.00592	1.11	0.374	8.63	16.5	9.92e-05	2.23	LV	CELLSTATES	EC7.0	control_TTN	11	16
RDH10-AS1	1.58	0.0459	0.201	0.0652	6.91	10.2	0.00194	1.34	LV	CELLSTATES	EC7.0	control_TTN	11	16
ALDH1A2	1.57	0.00333	0.71	0.242	8.22	18.2	4.61e-05	2.48	LV	CELLSTATES	EC7.0	control_TTN	11	16
PRDX1	1.57	0.0154	0.237	0.0655	6.75	13.6	0.00038	1.81	LV	CELLSTATES	EC7.0	control_TTN	11	16
RTN4RL1	1.57	0.013	0.196	0.0623	6.51	14.1	0.000292	1.88	LV	CELLSTATES	EC7.0	control_TTN	11	16
AF165147.1	1.56	0.0484	0.0873	0.0272	6.14	10	0.00208	1.32	LV	CELLSTATES	EC7.0	control_TTN	11	16
RPL34	1.56	0.0411	0.128	0.0369	6.33	10.6	0.00156	1.39	LV	CELLSTATES	EC7.0	control_TTN	11	16
RPSA	1.56	0.00601	0.247	0.0736	6.93	16.4	0.000102	2.22	LV	CELLSTATES	EC7.0	control_TTN	11	16
TSPAN12	1.56	0.0393	0.0888	0.0326	6.12	10.7	0.00146	1.41	LV	CELLSTATES	EC7.0	control_TTN	11	16
OSBPL3	1.53	0.0206	0.174	0.0608	6.65	12.7	0.000575	1.69	LV	CELLSTATES	EC7.0	control_TTN	11	16
LSR	1.52	0.0417	0.107	0.0223	6.03	10.5	0.00161	1.38	LV	CELLSTATES	EC7.0	control_TTN	11	16
RPL15	1.52	0.0175	0.227	0.0835	6.99	13.2	0.000448	1.76	LV	CELLSTATES	EC7.0	control_TTN	11	16
RPL7	1.52	0.0277	0.144	0.0458	6.43	11.8	0.000886	1.56	LV	CELLSTATES	EC7.0	control_TTN	11	16
VAMP5	1.51	0.018	0.153	0.0542	6.45	13.1	0.000467	1.74	LV	CELLSTATES	EC7.0	control_TTN	11	16
FXYD5	1.5	0.0239	0.218	0.0586	6.74	12.3	0.000697	1.62	LV	CELLSTATES	EC7.0	control_TTN	11	16
HSPB1	1.5	0.0206	0.568	0.107	7.48	12.7	0.000579	1.69	LV	CELLSTATES	EC7.0	control_TTN	11	16
PTMA	1.5	0.00594	0.521	0.161	7.71	16.5	0.0001	2.23	LV	CELLSTATES	EC7.0	control_TTN	11	16
CDKL5	1.49	0.00348	0.353	0.122	7.41	18.1	4.93e-05	2.46	LV	CELLSTATES	EC7.0	control_TTN	11	16
IER3	1.49	0.0386	0.204	0.0457	6.71	10.8	0.00141	1.41	LV	CELLSTATES	EC7.0	control_TTN	11	16
AC005699.1	1.48	0.00454	0.809	0.253	8.3	17.2	7.21e-05	2.34	LV	CELLSTATES	EC7.0	control_TTN	11	16
HSPB8	1.48	0.0434	0.174	0.0565	6.55	10.4	0.00171	1.36	LV	CELLSTATES	EC7.0	control_TTN	11	16
AC027097.2	1.46	0.00173	0.682	0.227	8.15	20.4	1.78e-05	2.76	LV	CELLSTATES	EC7.0	control_TTN	11	16
ENTPD1	1.46	0.00254	0.808	0.298	8.42	19	3.19e-05	2.59	LV	CELLSTATES	EC7.0	control_TTN	11	16
LINC02147	1.46	0.000168	6.19	2.22	11.1	28.3	6.73e-07	3.77	LV	CELLSTATES	EC7.0	control_TTN	11	16
PDE4D	1.46	0.002	3.2	1.11	10.2	19.8	2.25e-05	2.7	LV	CELLSTATES	EC7.0	control_TTN	11	16
RABAC1	1.46	0.0474	0.163	0.0501	6.39	10.1	0.00203	1.32	LV	CELLSTATES	EC7.0	control_TTN	11	16
RPS23	1.45	0.0154	0.195	0.0837	6.72	13.6	0.000373	1.81	LV	CELLSTATES	EC7.0	control_TTN	11	16
TMEM108	1.45	0.00466	1.84	0.704	9.44	17.1	7.53e-05	2.33	LV	CELLSTATES	EC7.0	control_TTN	11	16
RPL29	1.44	0.0327	0.155	0.0636	6.6	11.3	0.00113	1.49	LV	CELLSTATES	EC7.0	control_TTN	11	16
RPL35A	1.42	0.0187	0.195	0.0641	6.64	13	0.000495	1.73	LV	CELLSTATES	EC7.0	control_TTN	11	16
CTSC	1.41	0.0451	0.162	0.0757	6.79	10.2	0.00189	1.35	LV	CELLSTATES	EC7.0	control_TTN	11	16
ALPL	1.4	0.0277	0.206	0.0718	6.82	11.8	0.000882	1.56	LV	CELLSTATES	EC7.0	control_TTN	11	16
LRIG3	1.4	0.00865	0.585	0.209	7.94	15.4	0.000165	2.06	LV	CELLSTATES	EC7.0	control_TTN	11	16
PDE1A	1.39	0.0127	1.16	0.464	8.89	14.2	0.000278	1.9	LV	CELLSTATES	EC7.0	control_TTN	11	16
RPS15	1.38	0.037	0.256	0.0746	6.85	10.9	0.00133	1.43	LV	CELLSTATES	EC7.0	control_TTN	11	16
MGST1	1.37	0.0173	0.275	0.111	7.29	13.2	0.00044	1.76	LV	CELLSTATES	EC7.0	control_TTN	11	16
AP3M2	1.36	0.0444	0.194	0.0627	6.74	10.3	0.00184	1.35	LV	CELLSTATES	EC7.0	control_TTN	11	16
CD9	1.36	0.00355	2.96	1.15	10.1	18	5.11e-05	2.45	LV	CELLSTATES	EC7.0	control_TTN	11	16
ITM2B	1.36	0.00386	0.955	0.334	8.57	17.7	5.7e-05	2.41	LV	CELLSTATES	EC7.0	control_TTN	11	16
MGP	1.36	0.00766	1.25	0.486	8.94	15.8	0.000138	2.12	LV	CELLSTATES	EC7.0	control_TTN	11	16
AC097515.1	1.35	0.0442	0.21	0.0651	6.58	10.3	0.00182	1.35	LV	CELLSTATES	EC7.0	control_TTN	11	16
IFI27	1.34	0.0206	0.548	0.157	7.76	12.7	0.000572	1.69	LV	CELLSTATES	EC7.0	control_TTN	11	16
GUCY1A1	1.33	0.0316	0.221	0.0758	6.88	11.4	0.00106	1.5	LV	CELLSTATES	EC7.0	control_TTN	11	16
RPLP2	1.33	0.04	0.226	0.0712	6.82	10.7	0.0015	1.4	LV	CELLSTATES	EC7.0	control_TTN	11	16
TRPM3	1.33	0.0135	0.501	0.217	7.92	14	0.000312	1.87	LV	CELLSTATES	EC7.0	control_TTN	11	16
SGCD	1.32	0.00888	0.422	0.139	7.51	15.3	0.00017	2.05	LV	CELLSTATES	EC7.0	control_TTN	11	16
PLVAP	1.29	0.0338	0.401	0.155	7.6	11.1	0.0012	1.47	LV	CELLSTATES	EC7.0	control_TTN	11	16
AL158801.3	1.28	0.0316	0.156	0.0587	6.66	11.4	0.00106	1.5	LV	CELLSTATES	EC7.0	control_TTN	11	16
RPS16	1.28	0.0453	0.212	0.0608	6.61	10.2	0.00191	1.34	LV	CELLSTATES	EC7.0	control_TTN	11	16
IFITM3	1.26	0.0487	0.734	0.271	8.24	9.99	0.0021	1.31	LV	CELLSTATES	EC7.0	control_TTN	11	16
MMRN2	1.26	0.0157	0.396	0.161	7.59	13.5	0.000394	1.8	LV	CELLSTATES	EC7.0	control_TTN	11	16
C2orf88	1.25	0.0157	0.406	0.137	7.39	13.5	0.000392	1.8	LV	CELLSTATES	EC7.0	control_TTN	11	16
ENTPD1-AS1	1.25	0.0115	1.43	0.571	9.13	14.5	0.000241	1.94	LV	CELLSTATES	EC7.0	control_TTN	11	16
FP236383.1	1.25	0.0368	0.289	0.0882	7.03	10.9	0.00132	1.43	LV	CELLSTATES	EC7.0	control_TTN	11	16
LTC4S	1.25	0.0488	0.272	0.0867	6.93	9.98	0.00211	1.31	LV	CELLSTATES	EC7.0	control_TTN	11	16
DKK3	1.24	0.0409	0.285	0.116	7.15	10.6	0.00155	1.39	LV	CELLSTATES	EC7.0	control_TTN	11	16
DPH6-DT	1.24	0.044	0.287	0.101	7.1	10.3	0.00178	1.36	LV	CELLSTATES	EC7.0	control_TTN	11	16
PCDH15	1.24	0.0305	2.64	1.12	9.94	11.5	0.00101	1.52	LV	CELLSTATES	EC7.0	control_TTN	11	16
RAMP3	1.24	0.0131	0.603	0.236	8.06	14.1	0.000297	1.88	LV	CELLSTATES	EC7.0	control_TTN	11	16
B2M	1.23	0.0149	3.2	1.1	10.2	13.7	0.000356	1.83	LV	CELLSTATES	EC7.0	control_TTN	11	16
MARCH3	1.23	0.0327	0.357	0.172	7.6	11.3	0.00113	1.49	LV	CELLSTATES	EC7.0	control_TTN	11	16
HLA-A	1.22	0.0434	0.768	0.304	8.39	10.4	0.00171	1.36	LV	CELLSTATES	EC7.0	control_TTN	11	16
RPS2	1.21	0.0412	0.286	0.121	7.16	10.6	0.00157	1.39	LV	CELLSTATES	EC7.0	control_TTN	11	16
SERPINB9	1.21	0.0207	0.428	0.182	7.72	12.7	0.000582	1.68	LV	CELLSTATES	EC7.0	control_TTN	11	16
DOK5	1.2	0.0305	0.483	0.21	7.81	11.5	0.00101	1.52	LV	CELLSTATES	EC7.0	control_TTN	11	16
STAB1	1.2	0.0417	0.256	0.0951	6.91	10.5	0.00161	1.38	LV	CELLSTATES	EC7.0	control_TTN	11	16
GNA14	1.19	0.0177	1.47	0.661	9.18	13.2	0.000457	1.75	LV	CELLSTATES	EC7.0	control_TTN	11	16
FBXO34	1.18	0.0125	0.895	0.401	8.59	14.3	0.000272	1.9	LV	CELLSTATES	EC7.0	control_TTN	11	16
RPLP0	1.18	0.0448	0.226	0.0978	6.93	10.2	0.00186	1.35	LV	CELLSTATES	EC7.0	control_TTN	11	16
CC2D2B	1.17	0.0442	0.302	0.148	7.3	10.3	0.00182	1.35	LV	CELLSTATES	EC7.0	control_TTN	11	16
CEMIP2	1.16	0.0196	2.89	1.41	10.2	12.9	0.000527	1.71	LV	CELLSTATES	EC7.0	control_TTN	11	16
GORASP2	1.16	0.0414	0.206	0.0716	6.75	10.6	0.00159	1.38	LV	CELLSTATES	EC7.0	control_TTN	11	16
NHSL2	1.12	0.033	0.529	0.236	7.91	11.2	0.00115	1.48	LV	CELLSTATES	EC7.0	control_TTN	11	16
TNXB	1.12	0.0203	0.48	0.205	7.74	12.7	0.000562	1.69	LV	CELLSTATES	EC7.0	control_TTN	11	16
ATP13A3	1.05	0.044	0.902	0.43	8.6	10.3	0.00178	1.36	LV	CELLSTATES	EC7.0	control_TTN	11	16
EEF1A1	1.04	0.0443	0.41	0.198	7.68	10.3	0.00183	1.35	LV	CELLSTATES	EC7.0	control_TTN	11	16
EMCN	1.01	0.00648	4.45	2.07	10.8	16.2	0.000112	2.19	LV	CELLSTATES	EC7.0	control_TTN	11	16
CALCRL	0.876	0.0421	2.45	1.24	9.98	10.5	0.00164	1.38	LV	CELLSTATES	EC7.0	control_TTN	11	16
