# Supplementary material for: Pathogenic variants damage cell composition and single cell transcription in cardiomyopathies
Source: Science. Author manuscript; Available in PMC 2022 Oct 3. (PMC9528698; doi:10.1126/science.abo1984)
Supplement: Supp table 34.12 [file NIHMS1835045-supplement-Supp_table_34_12.xlsx]

## Sheet: Index
Column name	Description
Gene	Gene symbol, Ensembl 84
logFC	log2-fold change
FDR	False discovery rate; FDR is the PValue after (by default) Benjamini-Hochberg correction.
mean_exp_control	Mean expression values across controls
mean_exp_genotype	Mean expression values across disease samples
logCPM	logCPM is the average expression of all pseudobulked samples for that particular gene across all samples on the log2-scale expressed in counts per million (cpm, as calculated by edgeR after normalization).
F	Output of quasi-likelihood F-test
PValue	PValue is the nominal p-value derived from F
FDR_plot	-log10(False discovery rate)
Region	Studied region (LV or RV)
annotation_level	Cell-type or cell-state
cell_state/state	Specification which cell-type or state was analysed
comparison	Specification control_GENOTYPE
Observations_genotype	Numbers of Patients included in edgeR (patients with low number of nuclei have been excluded)
Observations_reference	Numbers of Patients included in edgeR (patients with low number of nuclei have been excluded)

## Sheet: LMNA_control
Gene	logFC	FDR	mean_exp_control	mean_exp_genotype	logCPM	F	PValue	FDR_plot	Region	annotation_level	cell_state	comparison	Observations_genotype	Observations_reference
INHBB	4.97	0.00225	0	0.058	5.22	25	9.09e-06	2.65	LV	CELLSTATES	EC7.0	control_LMNA	10	16
MEOX2	4.19	0.000874	0.0147	0.244	6.38	28.9	1.33e-06	3.06	LV	CELLSTATES	EC7.0	control_LMNA	10	16
FLT4	4.11	0.00643	0	0.042	4.82	19.5	6.18e-05	2.19	LV	CELLSTATES	EC7.0	control_LMNA	10	16
ERRFI1	3.86	4.13e-05	0.0169	0.57	6.44	43.5	1.22e-08	4.38	LV	CELLSTATES	EC7.0	control_LMNA	10	16
PDE4B	3.79	0.000499	0.00916	0.318	6.73	32.4	3.96e-07	3.3	LV	CELLSTATES	EC7.0	control_LMNA	10	16
AL031590.1	3.78	0.0039	0	0.0237	4.78	21.9	2.67e-05	2.41	LV	CELLSTATES	EC7.0	control_LMNA	10	16
AL392023.2	3.7	0.0029	0.00133	0.0522	5.04	22.5	1.34e-05	2.54	LV	CELLSTATES	EC7.0	control_LMNA	10	16
EBF3	3.67	0.0018	0.0322	0.194	6.2	24.8	5.71e-06	2.74	LV	CELLSTATES	EC7.0	control_LMNA	10	16
AC018742.1	3.64	0.00773	0.00102	0.076	5.5	17.9	7.97e-05	2.11	LV	CELLSTATES	EC7.0	control_LMNA	10	16
LHX6	3.64	0.0103	0	0.0316	4.68	17.8	0.000117	1.99	LV	CELLSTATES	EC7.0	control_LMNA	10	16
PROM1	3.61	0.0124	0	0.0295	4.68	17	0.000158	1.91	LV	CELLSTATES	EC7.0	control_LMNA	10	16
KCNB1	3.56	0.00109	0.0224	0.177	6.1	27.3	2.3e-06	2.96	LV	CELLSTATES	EC7.0	control_LMNA	10	16
EDN1	3.55	0.000681	0.0269	0.374	7.06	30.8	6.87e-07	3.17	LV	CELLSTATES	EC7.0	control_LMNA	10	16
SGIP1	3.52	0.00109	0.0452	0.249	6.48	27.1	2.47e-06	2.96	LV	CELLSTATES	EC7.0	control_LMNA	10	16
CXorf36	3.49	0.00202	0.0619	0.295	6.62	24	7.74e-06	2.69	LV	CELLSTATES	EC7.0	control_LMNA	10	16
CLEC2B	3.44	0.0187	0.00202	0.0505	5.18	14.8	0.000293	1.73	LV	CELLSTATES	EC7.0	control_LMNA	10	16
ADGRF4	3.42	0.0148	0	0.0192	4.68	16.3	0.000206	1.83	LV	CELLSTATES	EC7.0	control_LMNA	10	16
FRAS1	3.42	1.56e-05	0.0193	0.501	6.82	49.3	2.29e-09	4.81	LV	CELLSTATES	EC7.0	control_LMNA	10	16
SERPINE2	3.42	0.0018	0.0102	0.263	5.76	24.7	5.83e-06	2.74	LV	CELLSTATES	EC7.0	control_LMNA	10	16
AC021504.1	3.37	0.0279	0	0.0192	4.69	13.6	0.000605	1.56	LV	CELLSTATES	EC7.0	control_LMNA	10	16
CA4	3.36	0.00309	0.00744	0.151	5.5	22.1	1.58e-05	2.51	LV	CELLSTATES	EC7.0	control_LMNA	10	16
CXCL10	3.36	0.014	0	0.05	4.59	17	0.000184	1.85	LV	CELLSTATES	EC7.0	control_LMNA	10	16
MGAT3	3.32	0.00847	0.0104	0.0605	4.85	17.6	8.98e-05	2.07	LV	CELLSTATES	EC7.0	control_LMNA	10	16
VLDLR-AS1	3.32	0.0148	0	0.0269	4.63	17.5	0.000208	1.83	LV	CELLSTATES	EC7.0	control_LMNA	10	16
AC004690.2	3.24	0.0251	0	0.0421	4.56	14	0.000526	1.6	LV	CELLSTATES	EC7.0	control_LMNA	10	16
ANKRD29	3.23	0.00874	0.0107	0.0479	5.1	17.6	9.33e-05	2.06	LV	CELLSTATES	EC7.0	control_LMNA	10	16
BTNL9	3.23	0.0113	0.231	1.06	8.3	16.6	0.000135	1.95	LV	CELLSTATES	EC7.0	control_LMNA	10	16
SVEP1	3.23	0.00446	0.0235	0.161	6.21	20.1	3.35e-05	2.35	LV	CELLSTATES	EC7.0	control_LMNA	10	16
TYRO3	3.23	0.00682	0.00184	0.0451	4.85	18.4	6.73e-05	2.17	LV	CELLSTATES	EC7.0	control_LMNA	10	16
LNX1	3.16	0.00501	0.153	0.808	7.92	19.6	4.13e-05	2.3	LV	CELLSTATES	EC7.0	control_LMNA	10	16
FGD4	3.12	1.56e-05	0.133	1.26	8.41	51.5	1.26e-09	4.81	LV	CELLSTATES	EC7.0	control_LMNA	10	16
FO393415.1	3.12	0.0259	0.00446	0.0287	4.82	13.3	0.000549	1.59	LV	CELLSTATES	EC7.0	control_LMNA	10	16
LAMB4	3.06	0.00971	0.00227	0.0426	5.06	17.2	0.000106	2.01	LV	CELLSTATES	EC7.0	control_LMNA	10	16
AL132780.3	3.05	0.0177	0.000962	0.0403	4.94	15	0.000272	1.75	LV	CELLSTATES	EC7.0	control_LMNA	10	16
AL136962.1	3.05	0.0188	0.0117	0.0422	5.03	14.8	0.000297	1.73	LV	CELLSTATES	EC7.0	control_LMNA	10	16
GDF7	3.04	0.00601	0.0209	0.185	6.2	18.9	5.43e-05	2.22	LV	CELLSTATES	EC7.0	control_LMNA	10	16
FMO2	3.03	0.0029	0.0678	0.364	7.02	22.5	1.34e-05	2.54	LV	CELLSTATES	EC7.0	control_LMNA	10	16
AL137145.2	3.01	0.00643	0.00184	0.0315	4.83	19.1	6.25e-05	2.19	LV	CELLSTATES	EC7.0	control_LMNA	10	16
SYT7	3.01	0.04	0	0.0202	4.54	14.4	0.00102	1.4	LV	CELLSTATES	EC7.0	control_LMNA	10	16
NRG1	3	0.00188	0.778	6.42	10.6	24.4	6.51e-06	2.73	LV	CELLSTATES	EC7.0	control_LMNA	10	16
DDAH1	2.98	0.00112	0.0208	0.143	6.09	26.8	2.73e-06	2.95	LV	CELLSTATES	EC7.0	control_LMNA	10	16
AC023644.1	2.95	0.042	0	0.0222	4.52	13.8	0.00113	1.38	LV	CELLSTATES	EC7.0	control_LMNA	10	16
FOSB	2.95	0.0238	0.0151	0.22	6.52	13.8	0.000451	1.62	LV	CELLSTATES	EC7.0	control_LMNA	10	16
HMCN2	2.95	0.00285	0.0119	0.106	5.44	22.7	1.24e-05	2.55	LV	CELLSTATES	EC7.0	control_LMNA	10	16
JAG2	2.95	0.0141	0.00521	0.0281	4.77	15.8	0.00019	1.85	LV	CELLSTATES	EC7.0	control_LMNA	10	16
PPP4R4	2.95	0.0488	0	0.0147	4.55	11.5	0.00146	1.31	LV	CELLSTATES	EC7.0	control_LMNA	10	16
RXFP1	2.93	0.0209	0.00446	0.0545	4.72	14.3	0.00036	1.68	LV	CELLSTATES	EC7.0	control_LMNA	10	16
LAMA3	2.92	0.00169	0.0182	0.109	5.69	25.2	4.86e-06	2.77	LV	CELLSTATES	EC7.0	control_LMNA	10	16
AMPH	2.91	0.0484	0	0.0162	4.54	14.5	0.00141	1.32	LV	CELLSTATES	EC7.0	control_LMNA	10	16
TCTEX1D1	2.9	0.0229	0.00883	0.0805	5.42	14	0.000417	1.64	LV	CELLSTATES	EC7.0	control_LMNA	10	16
PODN	2.88	0.0128	0.00386	0.108	5.29	16.2	0.000166	1.89	LV	CELLSTATES	EC7.0	control_LMNA	10	16
COL25A1	2.87	0.000681	0.0476	0.368	7.15	30.6	7.47e-07	3.17	LV	CELLSTATES	EC7.0	control_LMNA	10	16
CYR61	2.86	0.000935	0.0322	0.287	6.59	28.3	1.65e-06	3.03	LV	CELLSTATES	EC7.0	control_LMNA	10	16
TSPAN13	2.82	0.0193	0.0101	0.0714	5.38	14.7	0.000311	1.71	LV	CELLSTATES	EC7.0	control_LMNA	10	16
CORO2B	2.8	0.000874	0.00823	0.134	5.73	29	1.3e-06	3.06	LV	CELLSTATES	EC7.0	control_LMNA	10	16
LINC02005	2.8	0.027	0.000962	0.0293	4.81	13.2	0.000581	1.57	LV	CELLSTATES	EC7.0	control_LMNA	10	16
LMCD1	2.79	0.000976	0.0322	0.255	6.56	28	1.8e-06	3.01	LV	CELLSTATES	EC7.0	control_LMNA	10	16
AL513329.1	2.77	0.0359	0.000512	0.0294	4.74	14	0.000881	1.44	LV	CELLSTATES	EC7.0	control_LMNA	10	16
EFEMP1	2.77	0.00407	0.0359	0.316	6.75	20.5	2.88e-05	2.39	LV	CELLSTATES	EC7.0	control_LMNA	10	16
NDNF	2.77	0.0292	0.00639	0.0474	5.08	12.9	0.000656	1.53	LV	CELLSTATES	EC7.0	control_LMNA	10	16
REPS2	2.77	0.00482	0.0034	0.069	5.18	19.7	3.9e-05	2.32	LV	CELLSTATES	EC7.0	control_LMNA	10	16
AC017074.1	2.74	0.0251	0.00547	0.0599	4.86	13.5	0.000505	1.6	LV	CELLSTATES	EC7.0	control_LMNA	10	16
LINC01695	2.74	0.0185	0.0358	0.113	5.83	14.8	0.000288	1.73	LV	CELLSTATES	EC7.0	control_LMNA	10	16
SYN2	2.74	0.00933	0.0224	0.126	5.62	17.4	0.0001	2.03	LV	CELLSTATES	EC7.0	control_LMNA	10	16
CLDN5	2.73	0.0193	0.0332	0.145	6.1	14.6	0.000314	1.71	LV	CELLSTATES	EC7.0	control_LMNA	10	16
LRRC4C	2.71	0.0141	0.119	1.67	8.35	15.8	0.00019	1.85	LV	CELLSTATES	EC7.0	control_LMNA	10	16
DEPTOR	2.67	0.0152	0.0161	0.111	5.76	15.5	0.000218	1.82	LV	CELLSTATES	EC7.0	control_LMNA	10	16
CACHD1	2.65	0.00401	0.0361	0.193	6.33	20.6	2.8e-05	2.4	LV	CELLSTATES	EC7.0	control_LMNA	10	16
ITGB5	2.63	0.00181	0.0292	0.176	6.15	24.7	6e-06	2.74	LV	CELLSTATES	EC7.0	control_LMNA	10	16
AC008514.1	2.62	0.0456	0.000962	0.031	4.67	11.6	0.00128	1.34	LV	CELLSTATES	EC7.0	control_LMNA	10	16
DUSP6	2.61	0.00309	0.0138	0.13	6.04	21.6	1.86e-05	2.51	LV	CELLSTATES	EC7.0	control_LMNA	10	16
GFOD1	2.6	0.00109	0.157	0.591	7.61	27.4	2.24e-06	2.96	LV	CELLSTATES	EC7.0	control_LMNA	10	16
TEX53	2.6	0.0412	0.00101	0.024	4.75	13.6	0.00109	1.38	LV	CELLSTATES	EC7.0	control_LMNA	10	16
GNAI1	2.57	0.00186	0.0522	0.153	5.93	24.5	6.3e-06	2.73	LV	CELLSTATES	EC7.0	control_LMNA	10	16
PIK3R6	2.57	0.0251	0.00102	0.0553	4.8	13.7	0.000517	1.6	LV	CELLSTATES	EC7.0	control_LMNA	10	16
PLB1	2.56	0.0292	0.0136	0.0494	5.25	12.9	0.000655	1.53	LV	CELLSTATES	EC7.0	control_LMNA	10	16
LINC01088	2.54	0.00413	0.111	0.657	7.57	20.5	2.94e-05	2.38	LV	CELLSTATES	EC7.0	control_LMNA	10	16
MYO1B	2.53	0.0137	0.0158	0.0872	5.52	16	0.000178	1.86	LV	CELLSTATES	EC7.0	control_LMNA	10	16
PTGS2	2.53	0.0268	0.0118	0.264	5.75	13.2	0.000571	1.57	LV	CELLSTATES	EC7.0	control_LMNA	10	16
MAP2	2.52	0.000164	0.0732	0.436	7.17	36.8	9.64e-08	3.79	LV	CELLSTATES	EC7.0	control_LMNA	10	16
CABP1	2.51	0.0436	0.0196	0.0577	5.27	11.6	0.00119	1.36	LV	CELLSTATES	EC7.0	control_LMNA	10	16
DACH1	2.51	0.00309	0.117	0.445	7.09	21.5	1.95e-05	2.51	LV	CELLSTATES	EC7.0	control_LMNA	10	16
GPIHBP1	2.5	0.0455	0.00631	0.037	4.99	11.5	0.00126	1.34	LV	CELLSTATES	EC7.0	control_LMNA	10	16
ATP10A	2.49	0.00203	0.223	1.42	8.64	23.9	7.92e-06	2.69	LV	CELLSTATES	EC7.0	control_LMNA	10	16
HAUS8	2.47	0.0455	0.00197	0.0343	4.94	13.6	0.00127	1.34	LV	CELLSTATES	EC7.0	control_LMNA	10	16
AC012668.3	2.46	0.0259	0.023	0.111	5.93	13.3	0.000547	1.59	LV	CELLSTATES	EC7.0	control_LMNA	10	16
AC018616.1	2.45	0.0333	0.00292	0.044	4.94	12.5	0.000789	1.48	LV	CELLSTATES	EC7.0	control_LMNA	10	16
CCDC85A	2.45	0.0019	0.228	1.05	8.24	24.2	7e-06	2.72	LV	CELLSTATES	EC7.0	control_LMNA	10	16
RGCC	2.45	0.0378	0.143	0.26	6.81	12.1	0.000939	1.42	LV	CELLSTATES	EC7.0	control_LMNA	10	16
CDH24	2.43	0.0452	0.00214	0.0238	4.94	11.5	0.00124	1.34	LV	CELLSTATES	EC7.0	control_LMNA	10	16
BMP6	2.42	0.0016	0.327	2.22	9.19	25.5	4.35e-06	2.8	LV	CELLSTATES	EC7.0	control_LMNA	10	16
CA2	2.4	0.0454	0.00631	0.0317	5	11.5	0.00125	1.34	LV	CELLSTATES	EC7.0	control_LMNA	10	16
SERPINE1	2.4	0.0141	0.191	1.85	8.8	15.8	0.00019	1.85	LV	CELLSTATES	EC7.0	control_LMNA	10	16
AASS	2.39	0.000681	0.0667	0.452	7.13	30.5	7.51e-07	3.17	LV	CELLSTATES	EC7.0	control_LMNA	10	16
MCF2L	2.39	0.000787	0.132	0.69	7.59	29.6	1.04e-06	3.1	LV	CELLSTATES	EC7.0	control_LMNA	10	16
SEMA5A	2.38	0.0271	0.0111	0.0974	5.17	13.2	0.000586	1.57	LV	CELLSTATES	EC7.0	control_LMNA	10	16
CA8	2.37	0.0115	0.0438	0.207	6.23	16.6	0.00014	1.94	LV	CELLSTATES	EC7.0	control_LMNA	10	16
MCTP1	2.37	0.0106	0.107	0.612	7.56	16.9	0.000121	1.98	LV	CELLSTATES	EC7.0	control_LMNA	10	16
PDGFB	2.37	0.0115	0.0419	0.149	6.15	16.6	0.000139	1.94	LV	CELLSTATES	EC7.0	control_LMNA	10	16
FP325318.1	2.36	0.0224	0.0237	0.0743	5.45	14.1	0.000399	1.65	LV	CELLSTATES	EC7.0	control_LMNA	10	16
ZNF385D	2.36	0.00355	0.123	0.692	7.71	21	2.35e-05	2.45	LV	CELLSTATES	EC7.0	control_LMNA	10	16
PREX2	2.34	0.00177	0.13	0.823	7.92	25	5.27e-06	2.75	LV	CELLSTATES	EC7.0	control_LMNA	10	16
CDKN1C	2.32	0.00531	0.0449	0.241	6.52	19.4	4.5e-05	2.27	LV	CELLSTATES	EC7.0	control_LMNA	10	16
RND3	2.31	0.00787	0.0354	0.152	6.13	17.9	8.17e-05	2.1	LV	CELLSTATES	EC7.0	control_LMNA	10	16
LINC01725	2.3	0.0103	0.0275	0.226	6.23	17.1	0.000114	1.99	LV	CELLSTATES	EC7.0	control_LMNA	10	16
SLC26A7	2.29	0.0202	0.102	0.462	7.12	14.4	0.000343	1.69	LV	CELLSTATES	EC7.0	control_LMNA	10	16
NEURL1B	2.26	0.00309	0.107	0.38	6.97	21.6	1.86e-05	2.51	LV	CELLSTATES	EC7.0	control_LMNA	10	16
ATOH8	2.24	0.00446	0.0436	0.175	6.33	20.2	3.3e-05	2.35	LV	CELLSTATES	EC7.0	control_LMNA	10	16
CASC15	2.24	0.00255	0.0495	0.304	6.65	23.1	1.05e-05	2.59	LV	CELLSTATES	EC7.0	control_LMNA	10	16
MGLL	2.23	0.0199	0.23	0.866	8.05	14.5	0.000335	1.7	LV	CELLSTATES	EC7.0	control_LMNA	10	16
DOC2B	2.21	0.0333	0.00929	0.0812	5.41	12.5	0.000789	1.48	LV	CELLSTATES	EC7.0	control_LMNA	10	16
IL1RAPL2	2.21	0.0251	0.0195	0.36	5.79	13.5	0.000521	1.6	LV	CELLSTATES	EC7.0	control_LMNA	10	16
PAWR	2.18	0.0224	0.00801	0.0907	5.62	14	0.000404	1.65	LV	CELLSTATES	EC7.0	control_LMNA	10	16
CLEC1A	2.17	0.0106	0.024	0.162	6.17	16.9	0.000122	1.97	LV	CELLSTATES	EC7.0	control_LMNA	10	16
PDZRN3	2.16	0.00626	0.123	0.593	7.71	18.7	5.88e-05	2.2	LV	CELLSTATES	EC7.0	control_LMNA	10	16
IGFBP3	2.15	0.0123	0.0245	0.114	5.71	16.3	0.000155	1.91	LV	CELLSTATES	EC7.0	control_LMNA	10	16
SIPA1L2	2.15	0.0319	0.0163	0.107	5.81	12.7	0.000739	1.5	LV	CELLSTATES	EC7.0	control_LMNA	10	16
SPSB1	2.14	0.0111	0.0345	0.166	6.31	16.7	0.000131	1.95	LV	CELLSTATES	EC7.0	control_LMNA	10	16
ABLIM3	2.11	9.54e-05	0.295	1.29	8.51	38.9	4.91e-08	4.02	LV	CELLSTATES	EC7.0	control_LMNA	10	16
LINC00607	2.11	0.0199	0.045	0.256	6.82	14.5	0.000332	1.7	LV	CELLSTATES	EC7.0	control_LMNA	10	16
MTUS2	2.11	0.00466	0.229	1.17	8.28	19.9	3.6e-05	2.33	LV	CELLSTATES	EC7.0	control_LMNA	10	16
LMCD1-AS1	2.1	0.00601	0.085	0.322	6.7	18.8	5.56e-05	2.22	LV	CELLSTATES	EC7.0	control_LMNA	10	16
PDE2A	2.1	0.00486	0.0333	0.199	6.35	19.7	3.97e-05	2.31	LV	CELLSTATES	EC7.0	control_LMNA	10	16
CSGALNACT1	2.08	0.00309	0.158	0.534	7.46	21.6	1.88e-05	2.51	LV	CELLSTATES	EC7.0	control_LMNA	10	16
KALRN	2.08	0.015	0.235	0.947	8.23	15.6	0.000213	1.82	LV	CELLSTATES	EC7.0	control_LMNA	10	16
SPECC1	2.07	0.0239	0.0306	0.107	5.76	13.8	0.000457	1.62	LV	CELLSTATES	EC7.0	control_LMNA	10	16
AC016708.1	2.05	0.046	0.0104	0.0661	5.39	11.4	0.0013	1.34	LV	CELLSTATES	EC7.0	control_LMNA	10	16
CTDSPL	2.04	0.00109	0.11	0.465	7.2	27.3	2.36e-06	2.96	LV	CELLSTATES	EC7.0	control_LMNA	10	16
FKBP5	2.04	0.00682	1.17	6.14	10.7	18.3	6.83e-05	2.17	LV	CELLSTATES	EC7.0	control_LMNA	10	16
FOS	2.04	0.0384	0.0734	0.562	7.55	12.1	0.000965	1.42	LV	CELLSTATES	EC7.0	control_LMNA	10	16
AKAP12	2	0.00309	0.162	0.825	7.96	21.7	1.84e-05	2.51	LV	CELLSTATES	EC7.0	control_LMNA	10	16
TCIM	1.98	0.0103	0.054	0.232	6.54	17	0.000115	1.99	LV	CELLSTATES	EC7.0	control_LMNA	10	16
SGK1	1.97	0.00309	0.0532	0.21	6.48	22	1.65e-05	2.51	LV	CELLSTATES	EC7.0	control_LMNA	10	16
ELL2	1.96	0.00309	0.11	0.484	7.34	21.9	1.67e-05	2.51	LV	CELLSTATES	EC7.0	control_LMNA	10	16
KCNT2	1.96	0.0146	0.252	1.06	8.29	15.7	0.000201	1.84	LV	CELLSTATES	EC7.0	control_LMNA	10	16
EGFR	1.95	0.00112	0.182	0.705	7.89	26.9	2.66e-06	2.95	LV	CELLSTATES	EC7.0	control_LMNA	10	16
GALNT15	1.93	0.0257	0.0693	0.216	6.52	13.4	0.00054	1.59	LV	CELLSTATES	EC7.0	control_LMNA	10	16
PRAG1	1.93	0.0057	0.115	0.489	7.24	19.1	4.97e-05	2.24	LV	CELLSTATES	EC7.0	control_LMNA	10	16
CLIC5	1.91	0.0383	0.162	0.378	7.12	12.1	0.000957	1.42	LV	CELLSTATES	EC7.0	control_LMNA	10	16
ACSM3	1.89	0.0153	0.285	1.18	8.53	15.5	0.000221	1.82	LV	CELLSTATES	EC7.0	control_LMNA	10	16
RPGR	1.88	0.00601	0.137	0.396	7.2	18.9	5.45e-05	2.22	LV	CELLSTATES	EC7.0	control_LMNA	10	16
SH3RF1	1.88	0.00349	0.301	1.27	8.57	21.2	2.23e-05	2.46	LV	CELLSTATES	EC7.0	control_LMNA	10	16
MT1X	1.87	0.033	0.0449	0.112	5.96	12.6	0.000773	1.48	LV	CELLSTATES	EC7.0	control_LMNA	10	16
RGL3	1.87	0.0308	0.0534	0.284	6.76	12.8	0.000704	1.51	LV	CELLSTATES	EC7.0	control_LMNA	10	16
SH3BGRL2	1.87	0.0355	0.0617	0.149	6.19	12.3	0.00086	1.45	LV	CELLSTATES	EC7.0	control_LMNA	10	16
DTNA	1.86	0.0232	0.104	0.303	6.84	13.9	0.000434	1.63	LV	CELLSTATES	EC7.0	control_LMNA	10	16
RIMKLB	1.85	0.00474	0.187	0.661	7.58	19.8	3.73e-05	2.32	LV	CELLSTATES	EC7.0	control_LMNA	10	16
BAIAP2	1.84	0.0111	0.0552	0.207	6.57	16.7	0.000131	1.95	LV	CELLSTATES	EC7.0	control_LMNA	10	16
LAMB1	1.84	0.00137	0.272	1.03	8.27	26.1	3.62e-06	2.86	LV	CELLSTATES	EC7.0	control_LMNA	10	16
SEC14L1	1.84	0.0035	0.388	1.62	8.92	21.1	2.27e-05	2.46	LV	CELLSTATES	EC7.0	control_LMNA	10	16
NRP2	1.82	0.0227	0.0724	0.263	6.47	14	0.000413	1.64	LV	CELLSTATES	EC7.0	control_LMNA	10	16
ATAD2	1.81	0.0232	0.0251	0.134	5.8	13.9	0.000432	1.63	LV	CELLSTATES	EC7.0	control_LMNA	10	16
ITSN1	1.81	0.00309	0.353	1.43	8.74	21.8	1.76e-05	2.51	LV	CELLSTATES	EC7.0	control_LMNA	10	16
NOTCH4	1.8	0.0111	0.103	0.341	7.06	16.7	0.00013	1.95	LV	CELLSTATES	EC7.0	control_LMNA	10	16
GLIS3	1.78	0.00532	0.0879	0.391	7.27	19.3	4.54e-05	2.27	LV	CELLSTATES	EC7.0	control_LMNA	10	16
COL8A1	1.76	0.0215	0.306	1.51	8.8	14.2	0.000374	1.67	LV	CELLSTATES	EC7.0	control_LMNA	10	16
SUSD6	1.76	0.0019	0.154	0.613	7.65	24.3	6.96e-06	2.72	LV	CELLSTATES	EC7.0	control_LMNA	10	16
AC090630.1	1.75	0.0464	0.0238	0.114	5.85	11.4	0.00132	1.33	LV	CELLSTATES	EC7.0	control_LMNA	10	16
PPARG	1.75	0.00298	0.213	0.928	8.2	22.4	1.4e-05	2.53	LV	CELLSTATES	EC7.0	control_LMNA	10	16
ANXA3	1.74	0.00462	0.167	0.676	7.81	20	3.54e-05	2.34	LV	CELLSTATES	EC7.0	control_LMNA	10	16
FILIP1	1.74	0.0123	0.0808	0.26	6.69	16.3	0.000153	1.91	LV	CELLSTATES	EC7.0	control_LMNA	10	16
ZBTB16	1.73	0.00462	0.919	3.59	10	20	3.53e-05	2.34	LV	CELLSTATES	EC7.0	control_LMNA	10	16
LTBP1	1.72	0.0173	0.064	0.159	6.16	15	0.000265	1.76	LV	CELLSTATES	EC7.0	control_LMNA	10	16
ARHGAP10	1.71	0.0165	0.105	0.424	7.28	15.2	0.00025	1.78	LV	CELLSTATES	EC7.0	control_LMNA	10	16
CSRNP1	1.71	0.0148	0.0628	0.272	6.85	15.6	0.000209	1.83	LV	CELLSTATES	EC7.0	control_LMNA	10	16
RAPGEF3	1.7	0.0161	0.0998	0.258	6.82	15.3	0.000235	1.79	LV	CELLSTATES	EC7.0	control_LMNA	10	16
CERK	1.69	0.0193	0.0639	0.238	6.51	14.6	0.000315	1.71	LV	CELLSTATES	EC7.0	control_LMNA	10	16
EMP1	1.69	0.00637	0.229	1.21	8.5	18.6	6.05e-05	2.2	LV	CELLSTATES	EC7.0	control_LMNA	10	16
MYO10	1.67	0.00109	0.287	1.05	8.39	27.1	2.49e-06	2.96	LV	CELLSTATES	EC7.0	control_LMNA	10	16
PLCG2	1.67	0.0327	0.0918	0.391	7.08	12.6	0.000764	1.49	LV	CELLSTATES	EC7.0	control_LMNA	10	16
TUSC3	1.67	0.0439	0.0469	0.213	6.45	11.6	0.0012	1.36	LV	CELLSTATES	EC7.0	control_LMNA	10	16
PDZD2	1.65	0.00682	0.274	0.909	8.25	18.3	6.81e-05	2.17	LV	CELLSTATES	EC7.0	control_LMNA	10	16
PPP1CB	1.65	0.0103	0.151	0.613	7.74	17	0.000115	1.99	LV	CELLSTATES	EC7.0	control_LMNA	10	16
CERS6	1.64	0.0142	0.146	0.532	7.43	15.8	0.000195	1.85	LV	CELLSTATES	EC7.0	control_LMNA	10	16
LRRC32	1.62	0.0488	0.0628	0.19	6.38	11.2	0.00144	1.31	LV	CELLSTATES	EC7.0	control_LMNA	10	16
NR4A1	1.61	0.0218	0.304	1.15	8.45	14.2	0.000386	1.66	LV	CELLSTATES	EC7.0	control_LMNA	10	16
ADAMTS9-AS2	1.6	0.00309	0.515	1.79	9.07	21.8	1.75e-05	2.51	LV	CELLSTATES	EC7.0	control_LMNA	10	16
FRMD4A	1.6	0.0193	0.244	0.648	7.82	14.6	0.000318	1.71	LV	CELLSTATES	EC7.0	control_LMNA	10	16
EEPD1	1.59	0.0341	0.1	0.429	7.13	12.4	0.000811	1.47	LV	CELLSTATES	EC7.0	control_LMNA	10	16
PER1	1.58	0.00971	0.129	0.417	7.31	17.3	0.000105	2.01	LV	CELLSTATES	EC7.0	control_LMNA	10	16
F8	1.57	0.0392	0.336	1.2	8.59	12	0.000991	1.41	LV	CELLSTATES	EC7.0	control_LMNA	10	16
ACER2	1.56	0.039	0.14	0.672	7.47	12	0.000985	1.41	LV	CELLSTATES	EC7.0	control_LMNA	10	16
GRB10	1.56	0.0048	0.542	1.79	9.12	19.8	3.81e-05	2.32	LV	CELLSTATES	EC7.0	control_LMNA	10	16
UNC13B	1.56	0.00309	0.17	0.566	7.65	21.7	1.85e-05	2.51	LV	CELLSTATES	EC7.0	control_LMNA	10	16
COL4A1	1.54	0.0239	0.115	0.417	7.3	13.7	0.000464	1.62	LV	CELLSTATES	EC7.0	control_LMNA	10	16
TIPARP	1.54	0.0358	0.0941	0.341	6.92	12.3	0.000869	1.45	LV	CELLSTATES	EC7.0	control_LMNA	10	16
FOSL2	1.53	0.0251	0.101	0.38	7.05	13.5	0.000504	1.6	LV	CELLSTATES	EC7.0	control_LMNA	10	16
FNBP1L	1.52	0.0146	0.24	0.671	7.9	15.7	0.000202	1.84	LV	CELLSTATES	EC7.0	control_LMNA	10	16
CNTNAP3B	1.51	0.0019	0.601	2.03	9.23	24.2	7.12e-06	2.72	LV	CELLSTATES	EC7.0	control_LMNA	10	16
ITPRIP	1.51	0.0308	0.102	0.457	7.37	12.7	0.00071	1.51	LV	CELLSTATES	EC7.0	control_LMNA	10	16
NMT2	1.51	0.0396	0.0576	0.212	6.48	11.9	0.00101	1.4	LV	CELLSTATES	EC7.0	control_LMNA	10	16
PLCXD3	1.51	0.0488	0.408	1.51	8.89	11.1	0.00146	1.31	LV	CELLSTATES	EC7.0	control_LMNA	10	16
ADAM9	1.5	0.0491	0.0398	0.226	6.2	11.1	0.00147	1.31	LV	CELLSTATES	EC7.0	control_LMNA	10	16
MCL1	1.49	0.00998	0.162	0.545	7.52	17.2	0.000109	2	LV	CELLSTATES	EC7.0	control_LMNA	10	16
PTPN1	1.49	0.00626	0.228	0.802	8.06	18.7	5.9e-05	2.2	LV	CELLSTATES	EC7.0	control_LMNA	10	16
ANO2	1.48	0.00517	1.27	4.17	10.3	19.5	4.34e-05	2.29	LV	CELLSTATES	EC7.0	control_LMNA	10	16
CHST3	1.48	0.0428	0.0441	0.165	6.22	11.7	0.00115	1.37	LV	CELLSTATES	EC7.0	control_LMNA	10	16
PDCD4	1.48	0.0161	0.0941	0.291	6.87	15.3	0.00024	1.79	LV	CELLSTATES	EC7.0	control_LMNA	10	16
LINC02388	1.46	0.0218	6.55	19.4	12.5	14.1	0.000386	1.66	LV	CELLSTATES	EC7.0	control_LMNA	10	16
ADIPOR2	1.45	0.0215	0.255	0.826	8.15	14.2	0.000377	1.67	LV	CELLSTATES	EC7.0	control_LMNA	10	16
CDK6	1.45	0.0499	0.174	0.427	7.29	11	0.00152	1.3	LV	CELLSTATES	EC7.0	control_LMNA	10	16
PLOD2	1.45	0.0251	0.12	0.41	7.08	13.5	0.000516	1.6	LV	CELLSTATES	EC7.0	control_LMNA	10	16
RIPOR2	1.45	0.0492	0.12	0.312	6.94	11.1	0.00148	1.31	LV	CELLSTATES	EC7.0	control_LMNA	10	16
RORA	1.45	0.0115	0.697	2.11	9.21	16.6	0.00014	1.94	LV	CELLSTATES	EC7.0	control_LMNA	10	16
SLC25A27	1.45	0.0197	0.0701	0.193	6.28	14.5	0.000328	1.71	LV	CELLSTATES	EC7.0	control_LMNA	10	16
IRAK3	1.4	0.00446	0.745	2.05	9.32	20.2	3.27e-05	2.35	LV	CELLSTATES	EC7.0	control_LMNA	10	16
DCLK2	1.38	0.0414	0.0772	0.22	6.48	11.8	0.0011	1.38	LV	CELLSTATES	EC7.0	control_LMNA	10	16
LIMCH1	1.38	0.00424	0.988	2.59	9.63	20.4	3.06e-05	2.37	LV	CELLSTATES	EC7.0	control_LMNA	10	16
NAV2	1.38	0.0308	0.198	0.656	7.74	12.8	0.000708	1.51	LV	CELLSTATES	EC7.0	control_LMNA	10	16
VWF	1.38	0.00285	1.93	5.76	10.8	22.7	1.24e-05	2.55	LV	CELLSTATES	EC7.0	control_LMNA	10	16
CRIM1	1.36	0.0161	1.05	3.07	9.88	15.3	0.000238	1.79	LV	CELLSTATES	EC7.0	control_LMNA	10	16
IGF1R	1.36	0.0103	0.473	1.35	8.84	17	0.000116	1.99	LV	CELLSTATES	EC7.0	control_LMNA	10	16
DOCK9	1.35	0.00309	0.883	2.54	9.64	21.7	1.81e-05	2.51	LV	CELLSTATES	EC7.0	control_LMNA	10	16
PDLIM1	1.33	0.0123	0.406	1.13	8.51	16.3	0.000156	1.91	LV	CELLSTATES	EC7.0	control_LMNA	10	16
ROBO4	1.33	0.0487	0.0965	0.259	6.83	11.2	0.00143	1.31	LV	CELLSTATES	EC7.0	control_LMNA	10	16
SIPA1L1	1.33	0.0232	0.446	1.3	8.81	13.9	0.000424	1.64	LV	CELLSTATES	EC7.0	control_LMNA	10	16
ANKRD36	1.32	0.0427	0.184	0.422	7.25	11.7	0.00115	1.37	LV	CELLSTATES	EC7.0	control_LMNA	10	16
TANC1	1.32	0.00659	0.55	1.44	8.83	18.5	6.45e-05	2.18	LV	CELLSTATES	EC7.0	control_LMNA	10	16
TSC22D2	1.32	0.0407	0.198	0.608	7.66	11.9	0.00105	1.39	LV	CELLSTATES	EC7.0	control_LMNA	10	16
ACTN4	1.28	0.0243	0.248	0.685	7.88	13.6	0.000484	1.61	LV	CELLSTATES	EC7.0	control_LMNA	10	16
ESYT2	1.28	0.0125	0.617	1.62	8.97	16.2	0.00016	1.9	LV	CELLSTATES	EC7.0	control_LMNA	10	16
AGTPBP1	1.27	0.0282	0.159	0.434	7.26	13.1	0.000618	1.55	LV	CELLSTATES	EC7.0	control_LMNA	10	16
B4GALT1	1.26	0.0485	0.533	1.58	8.96	11.2	0.00142	1.31	LV	CELLSTATES	EC7.0	control_LMNA	10	16
ITGAV	1.26	0.0239	0.383	1.06	8.32	13.7	0.000462	1.62	LV	CELLSTATES	EC7.0	control_LMNA	10	16
MAGI1	1.26	0.0142	1	2.81	9.78	15.8	0.000193	1.85	LV	CELLSTATES	EC7.0	control_LMNA	10	16
PPM1H	1.26	0.0299	0.591	1.59	9.01	12.9	0.000677	1.52	LV	CELLSTATES	EC7.0	control_LMNA	10	16
NEDD9	1.24	0.0209	0.821	2.23	9.46	14.3	0.000357	1.68	LV	CELLSTATES	EC7.0	control_LMNA	10	16
ARHGAP26	1.23	0.0137	2.3	5.94	10.9	16	0.00018	1.86	LV	CELLSTATES	EC7.0	control_LMNA	10	16
CELF2	1.23	0.0193	0.707	1.78	9.22	14.6	0.000318	1.71	LV	CELLSTATES	EC7.0	control_LMNA	10	16
DGKH	1.23	0.0319	0.299	0.817	8.09	12.7	0.000737	1.5	LV	CELLSTATES	EC7.0	control_LMNA	10	16
AFDN	1.22	0.0165	0.496	1.3	8.74	15.2	0.000249	1.78	LV	CELLSTATES	EC7.0	control_LMNA	10	16
AKT3	1.22	0.00446	1.3	3.47	10.1	20.1	3.32e-05	2.35	LV	CELLSTATES	EC7.0	control_LMNA	10	16
CDH5	1.22	0.0232	0.175	0.456	7.44	13.9	0.000429	1.64	LV	CELLSTATES	EC7.0	control_LMNA	10	16
PHACTR2	1.22	0.0292	0.535	1.28	8.71	13	0.000647	1.53	LV	CELLSTATES	EC7.0	control_LMNA	10	16
ABLIM1	1.21	0.00601	1.54	3.98	10.3	18.8	5.57e-05	2.22	LV	CELLSTATES	EC7.0	control_LMNA	10	16
FLT1	1.21	0.047	1.62	3.93	10.3	11.3	0.00134	1.33	LV	CELLSTATES	EC7.0	control_LMNA	10	16
ODF2L	1.21	0.037	0.376	0.933	8.35	12.2	0.000915	1.43	LV	CELLSTATES	EC7.0	control_LMNA	10	16
TCF4	1.21	0.0112	1.34	3.24	9.98	16.7	0.000132	1.95	LV	CELLSTATES	EC7.0	control_LMNA	10	16
RAPGEF2	1.2	0.0216	0.561	1.35	8.8	14.2	0.00038	1.67	LV	CELLSTATES	EC7.0	control_LMNA	10	16
FLNB	1.16	0.0142	0.66	1.62	9.06	15.8	0.000195	1.85	LV	CELLSTATES	EC7.0	control_LMNA	10	16
C1orf21	1.13	0.0333	0.514	1.21	8.66	12.5	0.000787	1.48	LV	CELLSTATES	EC7.0	control_LMNA	10	16
PIP4K2A	1.12	0.0251	0.34	0.725	8.02	13.5	0.000514	1.6	LV	CELLSTATES	EC7.0	control_LMNA	10	16
YBX3	1.12	0.0458	0.328	0.908	8.29	11.4	0.00129	1.34	LV	CELLSTATES	EC7.0	control_LMNA	10	16
EPB41L2	1.11	0.0292	0.732	1.58	9.06	12.9	0.00065	1.53	LV	CELLSTATES	EC7.0	control_LMNA	10	16
ELMO1	1.1	0.00768	1.92	4.57	10.5	18	7.79e-05	2.11	LV	CELLSTATES	EC7.0	control_LMNA	10	16
LHFPL6	1.1	0.0259	0.844	1.99	9.41	13.3	0.000551	1.59	LV	CELLSTATES	EC7.0	control_LMNA	10	16
FOXO3	1.08	0.0407	0.846	1.99	9.4	11.8	0.00106	1.39	LV	CELLSTATES	EC7.0	control_LMNA	10	16
TACC1	1.05	0.0239	2.18	5.02	10.7	13.8	0.000457	1.62	LV	CELLSTATES	EC7.0	control_LMNA	10	16
PLXDC2	1.03	0.0162	1.78	3.99	10.4	15.2	0.000243	1.79	LV	CELLSTATES	EC7.0	control_LMNA	10	16
FLI1	0.995	0.0359	1.4	2.88	9.92	12.3	0.000879	1.44	LV	CELLSTATES	EC7.0	control_LMNA	10	16
SASH1	0.987	0.0396	1.09	2.27	9.6	11.9	0.00101	1.4	LV	CELLSTATES	EC7.0	control_LMNA	10	16

## Sheet: PKP2_control
Gene	logFC	FDR	mean_exp_control	mean_exp_genotype	logCPM	F	PValue	FDR_plot	Region	annotation_level	cell_state	comparison	Observations_genotype	Observations_reference
CA4	7.3	6.15e-16	0.00744	0.254	6.43	90.8	1.33e-19	15.2	LV	CELLSTATES	EC7.0	control_PKP2	5	16
ITGBL1	4.53	7.16e-06	0.00726	0.0783	5.72	33.1	1.65e-08	5.15	LV	CELLSTATES	EC7.0	control_PKP2	5	16
CD82	4.29	2.24e-07	0.0182	0.164	6.11	41.5	3.22e-10	6.65	LV	CELLSTATES	EC7.0	control_PKP2	5	16
CORO2B	4.28	1.43e-08	0.00823	0.256	6.23	48.2	1.44e-11	7.84	LV	CELLSTATES	EC7.0	control_PKP2	5	16
SEMA3D	4.2	0.00051	0.00453	0.065	5.64	22.1	3.49e-06	3.29	LV	CELLSTATES	EC7.0	control_PKP2	5	16
RASL10A	4.05	0.000168	0.00286	0.0713	5.59	25.2	7.62e-07	3.77	LV	CELLSTATES	EC7.0	control_PKP2	5	16
CXCL3	3.99	1.03e-11	0.0242	1.06	7.11	65.6	5.94e-15	11	LV	CELLSTATES	EC7.0	control_PKP2	5	16
B3GNT5	3.79	0.000536	0.00341	0.0452	5.53	22	3.7e-06	3.27	LV	CELLSTATES	EC7.0	control_PKP2	5	16
HBB	3.7	0.0039	0.00717	0.0623	5.7	17.2	4.04e-05	2.41	LV	CELLSTATES	EC7.0	control_PKP2	5	16
RGCC	3.69	2.37e-10	0.143	0.619	7.53	58.3	1.54e-13	9.63	LV	CELLSTATES	EC7.0	control_PKP2	5	16
AP003501.1	3.67	0.000149	0.00102	0.0217	5.35	29.1	6.43e-07	3.83	LV	CELLSTATES	EC7.0	control_PKP2	5	16
ANKRD20A1	3.65	0.00107	0.00285	0.0472	5.46	20.3	8.45e-06	2.97	LV	CELLSTATES	EC7.0	control_PKP2	5	16
AC020908.2	3.64	0.000547	0	0.0174	5.28	30.4	3.82e-06	3.26	LV	CELLSTATES	EC7.0	control_PKP2	5	16
SULT1B1	3.61	0.00654	0	0.0303	5.33	22.5	7.87e-05	2.18	LV	CELLSTATES	EC7.0	control_PKP2	5	16
CA2	3.57	0.000477	0.00631	0.0609	5.64	22.3	3.19e-06	3.32	LV	CELLSTATES	EC7.0	control_PKP2	5	16
AL512380.2	3.52	0.00023	0.000512	0.119	5.6	24.3	1.19e-06	3.64	LV	CELLSTATES	EC7.0	control_PKP2	5	16
GPSM3	3.44	0.00193	0.00197	0.0217	5.36	20.7	1.67e-05	2.71	LV	CELLSTATES	EC7.0	control_PKP2	5	16
SUSD4	3.44	7.75e-13	0.0917	1.14	7.76	72.2	3.35e-16	12.1	LV	CELLSTATES	EC7.0	control_PKP2	5	16
SLC26A10	3.39	0.00114	0.000512	0.0174	5.3	26.6	9.17e-06	2.94	LV	CELLSTATES	EC7.0	control_PKP2	5	16
ATP10A	3.37	8.56e-16	0.223	2.6	8.74	89.2	2.47e-19	15.1	LV	CELLSTATES	EC7.0	control_PKP2	5	16
TCEANC	3.37	0.0111	0.00192	0.0252	5.36	18	0.000149	1.96	LV	CELLSTATES	EC7.0	control_PKP2	5	16
AC112487.1	3.33	0.00114	0.00487	0.0217	5.44	20.6	9.19e-06	2.94	LV	CELLSTATES	EC7.0	control_PKP2	5	16
AC015845.2	3.27	0.0233	0	0.0242	5.29	19.6	0.000413	1.63	LV	CELLSTATES	EC7.0	control_PKP2	5	16
NBAT1	3.24	0.00573	0.00387	0.0261	5.43	16.2	6.64e-05	2.24	LV	CELLSTATES	EC7.0	control_PKP2	5	16
SIGLEC1	3.21	0.0129	0	0.0667	5.34	19.4	0.000185	1.89	LV	CELLSTATES	EC7.0	control_PKP2	5	16
AC137810.1	3.2	0.00995	0.00299	0.0235	5.4	16.6	0.00013	2	LV	CELLSTATES	EC7.0	control_PKP2	5	16
MT1A	3.2	0.00714	0.00438	0.0261	5.45	15.7	8.79e-05	2.15	LV	CELLSTATES	EC7.0	control_PKP2	5	16
SCN3B	3.19	0.00349	0.00543	0.0217	5.46	17.5	3.47e-05	2.46	LV	CELLSTATES	EC7.0	control_PKP2	5	16
IP6K3	3.18	0.0304	0.000512	0.0208	5.31	17.5	0.000585	1.52	LV	CELLSTATES	EC7.0	control_PKP2	5	16
CYP4B1	3.17	1.94e-06	0.0624	0.217	6.52	36.4	3.5e-09	5.71	LV	CELLSTATES	EC7.0	control_PKP2	5	16
SYT11	3.15	0.0182	0.00199	0.0569	5.45	15.1	0.000302	1.74	LV	CELLSTATES	EC7.0	control_PKP2	5	16
TNFAIP3	3.14	1.8e-08	0.0762	1.21	7.41	47.6	1.95e-11	7.74	LV	CELLSTATES	EC7.0	control_PKP2	5	16
LVRN	3.13	0.00549	0	0.013	5.25	25.5	6.28e-05	2.26	LV	CELLSTATES	EC7.0	control_PKP2	5	16
RNF157-AS1	3.13	0.00549	0	0.013	5.25	25.5	6.28e-05	2.26	LV	CELLSTATES	EC7.0	control_PKP2	5	16
AL162414.1	3.1	0.0313	0.000962	0.08	5.4	15.1	0.00061	1.5	LV	CELLSTATES	EC7.0	control_PKP2	5	16
CXCL1	3.1	0.00192	0.00654	0.144	5.62	19	1.63e-05	2.72	LV	CELLSTATES	EC7.0	control_PKP2	5	16
PDZRN4	3.1	0.00265	0.00887	0.119	5.85	18.2	2.41e-05	2.58	LV	CELLSTATES	EC7.0	control_PKP2	5	16
FKBP5	3.09	2.96e-19	1.17	11	10.8	112	2.13e-23	18.5	LV	CELLSTATES	EC7.0	control_PKP2	5	16
KCNK1	3.08	0.0324	0.000512	0.0264	5.31	16.4	0.000642	1.49	LV	CELLSTATES	EC7.0	control_PKP2	5	16
FAM78A	3.05	0.0237	0.00885	0.0506	5.63	12.6	0.000422	1.62	LV	CELLSTATES	EC7.0	control_PKP2	5	16
VCAM1	3.03	2.04e-09	0.226	2.32	8.37	52.8	1.76e-12	8.69	LV	CELLSTATES	EC7.0	control_PKP2	5	16
AC073111.3	3.02	0.027	0	0.0148	5.25	20.3	0.0005	1.57	LV	CELLSTATES	EC7.0	control_PKP2	5	16
CABP1	2.92	0.00287	0.0196	0.0713	5.75	18	2.68e-05	2.54	LV	CELLSTATES	EC7.0	control_PKP2	5	16
PCDH19	2.89	0.0137	0.00299	0.0174	5.37	16.2	0.000199	1.86	LV	CELLSTATES	EC7.0	control_PKP2	5	16
IER5	2.86	0.0306	0.0102	0.0622	5.66	12	0.000592	1.51	LV	CELLSTATES	EC7.0	control_PKP2	5	16
AC097059.1	2.84	0.0199	0.000962	0.013	5.27	18.9	0.00034	1.7	LV	CELLSTATES	EC7.0	control_PKP2	5	16
SELENON	2.84	0.027	0.0086	0.055	5.63	12.3	0.000501	1.57	LV	CELLSTATES	EC7.0	control_PKP2	5	16
TIMP3	2.84	5.26e-14	0.762	5.53	9.91	78.9	1.89e-17	13.3	LV	CELLSTATES	EC7.0	control_PKP2	5	16
DOCK9-AS1	2.81	0.0154	0.00708	0.0974	5.68	13.7	0.000239	1.81	LV	CELLSTATES	EC7.0	control_PKP2	5	16
VLDLR-AS1	2.8	0.011	0	0.0486	5.31	21.8	0.000147	1.96	LV	CELLSTATES	EC7.0	control_PKP2	5	16
DBF4	2.78	0.0372	0.0116	0.046	5.69	11.5	0.000777	1.43	LV	CELLSTATES	EC7.0	control_PKP2	5	16
ITPRIP	2.78	2.18e-08	0.102	0.977	7.67	47	2.51e-11	7.66	LV	CELLSTATES	EC7.0	control_PKP2	5	16
DEPTOR	2.72	0.00555	0.0161	0.0945	5.85	16.3	6.4e-05	2.26	LV	CELLSTATES	EC7.0	control_PKP2	5	16
PDE4B	2.72	0.00316	0.00916	0.189	5.95	17.8	3.05e-05	2.5	LV	CELLSTATES	EC7.0	control_PKP2	5	16
AC021733.1	2.7	0.0402	0.00234	0.0235	5.37	12	0.000848	1.4	LV	CELLSTATES	EC7.0	control_PKP2	5	16
IFFO2	2.7	0.00654	0.0207	0.127	6.04	15.9	7.85e-05	2.18	LV	CELLSTATES	EC7.0	control_PKP2	5	16
NR4A1	2.7	6.9e-10	0.304	1.82	8.59	55.6	5.08e-13	9.16	LV	CELLSTATES	EC7.0	control_PKP2	5	16
PRDM11	2.69	0.0012	0.0201	0.231	6.2	20	9.76e-06	2.92	LV	CELLSTATES	EC7.0	control_PKP2	5	16
FOSB	2.67	0.0127	0.0151	0.105	5.79	14.3	0.00018	1.9	LV	CELLSTATES	EC7.0	control_PKP2	5	16
PTH1R	2.64	0.0172	0.0096	0.0762	5.69	13.4	0.000278	1.77	LV	CELLSTATES	EC7.0	control_PKP2	5	16
AC018616.1	2.62	0.0403	0.00292	0.0217	5.38	11.3	0.000852	1.39	LV	CELLSTATES	EC7.0	control_PKP2	5	16
CD109	2.61	6.57e-05	0.046	0.278	6.48	27.6	2.33e-07	4.18	LV	CELLSTATES	EC7.0	control_PKP2	5	16
SPSB1	2.6	0.000176	0.0345	0.283	6.39	25	8.24e-07	3.75	LV	CELLSTATES	EC7.0	control_PKP2	5	16
NR5A2	2.56	0.0146	0.0186	0.108	5.9	13.9	0.000222	1.84	LV	CELLSTATES	EC7.0	control_PKP2	5	16
CDKN1C	2.55	0.000152	0.0449	0.216	6.52	25.5	6.69e-07	3.82	LV	CELLSTATES	EC7.0	control_PKP2	5	16
HS6ST1	2.55	0.000731	0.0246	0.238	6.24	21.2	5.42e-06	3.14	LV	CELLSTATES	EC7.0	control_PKP2	5	16
DUBR	2.54	0.000189	0.0332	0.326	6.48	24.8	9.1e-07	3.72	LV	CELLSTATES	EC7.0	control_PKP2	5	16
CLEC1A	2.52	0.00616	0.024	0.138	6.11	16.1	7.23e-05	2.21	LV	CELLSTATES	EC7.0	control_PKP2	5	16
CLMN	2.51	0.00379	0.0294	0.158	5.97	17.3	3.87e-05	2.42	LV	CELLSTATES	EC7.0	control_PKP2	5	16
TIPARP	2.5	5.26e-06	0.0941	0.617	7.16	34	1.07e-08	5.28	LV	CELLSTATES	EC7.0	control_PKP2	5	16
ZBTB16	2.5	4.2e-12	0.919	5.55	10	68	2.11e-15	11.4	LV	CELLSTATES	EC7.0	control_PKP2	5	16
MUM1L1	2.49	5.24e-07	0.164	1.09	7.82	39.5	8.3e-10	6.28	LV	CELLSTATES	EC7.0	control_PKP2	5	16
CTTNBP2	2.47	0.0167	0.0158	0.132	5.79	13.5	0.000268	1.78	LV	CELLSTATES	EC7.0	control_PKP2	5	16
DUSP6	2.46	0.0366	0.0138	0.0831	5.81	11.5	0.000753	1.44	LV	CELLSTATES	EC7.0	control_PKP2	5	16
LINC01088	2.46	7.77e-06	0.111	0.784	7.39	32.9	1.85e-08	5.11	LV	CELLSTATES	EC7.0	control_PKP2	5	16
ITGB5	2.43	0.00905	0.0292	0.149	6.01	15.1	0.000117	2.04	LV	CELLSTATES	EC7.0	control_PKP2	5	16
MIR222HG	2.43	0.0427	0.0327	0.114	6.19	11.1	0.000926	1.37	LV	CELLSTATES	EC7.0	control_PKP2	5	16
TBC1D10A	2.43	0.00717	0.0231	0.149	6.05	15.7	8.88e-05	2.14	LV	CELLSTATES	EC7.0	control_PKP2	5	16
ELL2	2.41	5.26e-06	0.11	0.645	7.24	34	1.1e-08	5.28	LV	CELLSTATES	EC7.0	control_PKP2	5	16
FOS	2.41	2.11e-05	0.0734	0.664	7.27	30.4	6.23e-08	4.68	LV	CELLSTATES	EC7.0	control_PKP2	5	16
LINC02388	2.41	7.3e-18	6.55	32.9	12.6	102	1.05e-21	17.1	LV	CELLSTATES	EC7.0	control_PKP2	5	16
AKAP12	2.38	3.6e-05	0.162	0.841	7.78	29.1	1.17e-07	4.44	LV	CELLSTATES	EC7.0	control_PKP2	5	16
MEOX2	2.38	0.0463	0.0147	0.0478	5.64	10.9	0.00105	1.33	LV	CELLSTATES	EC7.0	control_PKP2	5	16
PPP1CB	2.36	6.09e-06	0.151	0.958	7.61	33.5	1.36e-08	5.22	LV	CELLSTATES	EC7.0	control_PKP2	5	16
ATOH8	2.34	0.00129	0.0436	0.183	6.33	19.9	1.06e-05	2.89	LV	CELLSTATES	EC7.0	control_PKP2	5	16
CPAMD8	2.34	0.000349	0.0924	0.228	6.68	23.2	2.03e-06	3.46	LV	CELLSTATES	EC7.0	control_PKP2	5	16
CSRNP1	2.34	0.000216	0.0628	0.385	6.81	24.5	1.07e-06	3.67	LV	CELLSTATES	EC7.0	control_PKP2	5	16
EGFR	2.34	3.73e-07	0.182	0.966	7.86	40.3	5.64e-10	6.43	LV	CELLSTATES	EC7.0	control_PKP2	5	16
PLCXD3	2.34	7.13e-08	0.408	2.41	8.93	44.2	9.24e-11	7.15	LV	CELLSTATES	EC7.0	control_PKP2	5	16
CCND1	2.33	0.0439	0.0217	0.0754	5.77	11	0.000967	1.36	LV	CELLSTATES	EC7.0	control_PKP2	5	16
AASS	2.32	0.00022	0.0667	0.44	6.87	24.4	1.11e-06	3.66	LV	CELLSTATES	EC7.0	control_PKP2	5	16
FGD4	2.32	3.43e-06	0.133	0.726	7.55	35.1	6.43e-09	5.46	LV	CELLSTATES	EC7.0	control_PKP2	5	16
MT2A	2.32	4.8e-08	0.381	1.83	8.57	45.2	5.88e-11	7.32	LV	CELLSTATES	EC7.0	control_PKP2	5	16
CX3CL1	2.31	0.000215	0.0953	0.691	7.17	24.5	1.05e-06	3.67	LV	CELLSTATES	EC7.0	control_PKP2	5	16
LPL	2.3	0.000245	0.0698	0.292	6.89	24.1	1.29e-06	3.61	LV	CELLSTATES	EC7.0	control_PKP2	5	16
PDCD4	2.3	3.1e-05	0.0941	0.581	7.17	29.5	9.6e-08	4.51	LV	CELLSTATES	EC7.0	control_PKP2	5	16
AR	2.29	0.0167	0.027	0.21	6.1	13.5	0.000268	1.78	LV	CELLSTATES	EC7.0	control_PKP2	5	16
BAIAP2	2.27	0.000387	0.0552	0.307	6.62	22.9	2.4e-06	3.41	LV	CELLSTATES	EC7.0	control_PKP2	5	16
TCIM	2.25	0.000558	0.054	0.232	6.6	21.9	3.95e-06	3.25	LV	CELLSTATES	EC7.0	control_PKP2	5	16
HS6ST3	2.24	0.0324	0.0215	0.218	6.09	11.8	0.000637	1.49	LV	CELLSTATES	EC7.0	control_PKP2	5	16
ZFP36	2.22	4.84e-06	0.184	1.24	7.96	34.3	9.4e-09	5.32	LV	CELLSTATES	EC7.0	control_PKP2	5	16
MAP2	2.19	0.00026	0.0732	0.355	6.81	24	1.4e-06	3.58	LV	CELLSTATES	EC7.0	control_PKP2	5	16
NOTCH4	2.18	0.000108	0.103	0.47	7.1	26.4	4.19e-07	3.97	LV	CELLSTATES	EC7.0	control_PKP2	5	16
PLEKHA2	2.17	0.000402	0.0702	0.414	6.81	22.7	2.55e-06	3.4	LV	CELLSTATES	EC7.0	control_PKP2	5	16
ITSN1	2.16	1.02e-06	0.353	1.81	8.58	37.9	1.76e-09	5.99	LV	CELLSTATES	EC7.0	control_PKP2	5	16
MT1X	2.16	0.00857	0.0449	0.154	6.16	15.2	0.00011	2.07	LV	CELLSTATES	EC7.0	control_PKP2	5	16
SLC22A23	2.16	4.09e-05	0.168	0.93	7.72	28.8	1.36e-07	4.39	LV	CELLSTATES	EC7.0	control_PKP2	5	16
CAVIN2	2.15	1.42e-05	0.17	0.746	7.66	31.5	3.69e-08	4.85	LV	CELLSTATES	EC7.0	control_PKP2	5	16
MCF2L	2.15	6.57e-05	0.132	0.499	7.3	27.6	2.36e-07	4.18	LV	CELLSTATES	EC7.0	control_PKP2	5	16
NET1	2.14	0.0325	0.0216	0.134	5.98	11.8	0.000648	1.49	LV	CELLSTATES	EC7.0	control_PKP2	5	16
SLC4A4	2.13	0.0465	0.0295	0.0956	5.88	10.9	0.00106	1.33	LV	CELLSTATES	EC7.0	control_PKP2	5	16
TMEM132C	2.13	6.9e-10	2.13	8.66	10.8	55.4	5.46e-13	9.16	LV	CELLSTATES	EC7.0	control_PKP2	5	16
CHST3	2.12	0.00679	0.0441	0.211	6.39	15.8	8.26e-05	2.17	LV	CELLSTATES	EC7.0	control_PKP2	5	16
FOSL2	2.12	0.000783	0.101	0.367	7.04	21.1	5.87e-06	3.11	LV	CELLSTATES	EC7.0	control_PKP2	5	16
BTNL9	2.11	0.000832	0.231	0.43	7.55	20.9	6.29e-06	3.08	LV	CELLSTATES	EC7.0	control_PKP2	5	16
JDP2	2.11	0.0094	0.0421	0.165	6.23	15	0.000122	2.03	LV	CELLSTATES	EC7.0	control_PKP2	5	16
HLA-DRA	2.1	0.0141	0.0356	0.132	6.32	14	0.000211	1.85	LV	CELLSTATES	EC7.0	control_PKP2	5	16
LSS	2.1	0.0094	0.0409	0.145	6.17	15	0.000122	2.03	LV	CELLSTATES	EC7.0	control_PKP2	5	16
CDA	2.09	0.0255	0.0374	0.117	6.05	12.4	0.000466	1.59	LV	CELLSTATES	EC7.0	control_PKP2	5	16
COL8A1	2.09	1.2e-05	0.306	1.37	8.4	31.9	2.93e-08	4.92	LV	CELLSTATES	EC7.0	control_PKP2	5	16
TNNT3	2.09	0.0406	0.0322	0.0739	5.9	11.2	0.000871	1.39	LV	CELLSTATES	EC7.0	control_PKP2	5	16
ARRDC2	2.08	0.00192	0.0587	0.271	6.69	19	1.65e-05	2.72	LV	CELLSTATES	EC7.0	control_PKP2	5	16
ARHGAP24	2.07	0.000123	0.145	0.807	7.45	26	5.05e-07	3.91	LV	CELLSTATES	EC7.0	control_PKP2	5	16
PPM1H	2.06	8.58e-07	0.591	2.54	9.15	38.3	1.42e-09	6.07	LV	CELLSTATES	EC7.0	control_PKP2	5	16
PRKAR2B	2.06	1.52e-05	0.3	1.42	8.23	31.3	4.06e-08	4.82	LV	CELLSTATES	EC7.0	control_PKP2	5	16
FLVCR2	2.05	0.000883	0.0865	0.458	7.06	20.7	6.87e-06	3.05	LV	CELLSTATES	EC7.0	control_PKP2	5	16
SNTB2	2.05	1.65e-05	0.357	1.51	8.48	31	4.65e-08	4.78	LV	CELLSTATES	EC7.0	control_PKP2	5	16
LINC00882	2.04	0.00857	0.0433	0.241	6.4	15.3	0.000109	2.07	LV	CELLSTATES	EC7.0	control_PKP2	5	16
LNX1	2.02	0.00132	0.153	0.352	7.17	19.8	1.09e-05	2.88	LV	CELLSTATES	EC7.0	control_PKP2	5	16
SYN3	2.02	0.000126	0.133	0.604	7.36	25.9	5.36e-07	3.9	LV	CELLSTATES	EC7.0	control_PKP2	5	16
AIF1L	2	0.0214	0.0432	0.131	6.26	12.9	0.000372	1.67	LV	CELLSTATES	EC7.0	control_PKP2	5	16
SCGN	2	0.00265	0.0723	0.439	6.77	18.2	2.4e-05	2.58	LV	CELLSTATES	EC7.0	control_PKP2	5	16
UNC13B	2	6.6e-05	0.17	0.77	7.66	27.6	2.42e-07	4.18	LV	CELLSTATES	EC7.0	control_PKP2	5	16
SUSD6	1.98	0.000558	0.154	0.603	7.43	21.8	3.98e-06	3.25	LV	CELLSTATES	EC7.0	control_PKP2	5	16
CYB5A	1.97	0.0484	0.0364	0.141	6.13	10.7	0.00113	1.32	LV	CELLSTATES	EC7.0	control_PKP2	5	16
AC091588.3	1.96	0.0364	0	0.0222	5.23	19.8	0.000748	1.44	LV	CELLSTATES	EC7.0	control_PKP2	5	16
DOCK5	1.96	0.00023	0.196	0.754	7.72	24.3	1.19e-06	3.64	LV	CELLSTATES	EC7.0	control_PKP2	5	16
HLA-DQA2	1.96	0.0364	0	0.0222	5.23	19.8	0.000748	1.44	LV	CELLSTATES	EC7.0	control_PKP2	5	16
SFTPD-AS1	1.96	0.0364	0	0.0222	5.23	19.8	0.000748	1.44	LV	CELLSTATES	EC7.0	control_PKP2	5	16
SMTN	1.96	0.00201	0.0784	0.323	6.82	18.9	1.76e-05	2.7	LV	CELLSTATES	EC7.0	control_PKP2	5	16
ARHGAP10	1.95	0.0014	0.105	0.576	7.2	19.7	1.17e-05	2.85	LV	CELLSTATES	EC7.0	control_PKP2	5	16
TSC22D3	1.94	3.16e-05	0.287	1.03	7.99	29.4	1e-07	4.5	LV	CELLSTATES	EC7.0	control_PKP2	5	16
ARHGAP26	1.93	1.17e-08	2.3	8.85	11	48.8	1.09e-11	7.93	LV	CELLSTATES	EC7.0	control_PKP2	5	16
PER1	1.93	0.000374	0.129	0.565	7.3	23	2.23e-06	3.43	LV	CELLSTATES	EC7.0	control_PKP2	5	16
ARHGEF7	1.92	1.59e-05	0.383	1.59	8.51	31.1	4.35e-08	4.8	LV	CELLSTATES	EC7.0	control_PKP2	5	16
VAV3	1.91	0.000123	0.296	1.14	8.15	26	5.12e-07	3.91	LV	CELLSTATES	EC7.0	control_PKP2	5	16
CYP7B1	1.9	0.0214	0.0516	0.297	6.41	12.9	0.000372	1.67	LV	CELLSTATES	EC7.0	control_PKP2	5	16
PDGFC	1.9	0.0172	0.0592	0.358	6.51	13.4	0.000279	1.77	LV	CELLSTATES	EC7.0	control_PKP2	5	16
AC020637.1	1.87	1.03e-07	3.12	9.36	11.2	43.3	1.41e-10	6.99	LV	CELLSTATES	EC7.0	control_PKP2	5	16
GFOD1	1.87	0.00157	0.157	0.327	7.09	19.4	1.33e-05	2.8	LV	CELLSTATES	EC7.0	control_PKP2	5	16
LINC00278	1.87	0.0252	0.0739	0.192	6.4	12.5	0.000456	1.6	LV	CELLSTATES	EC7.0	control_PKP2	5	16
OSBPL2	1.87	0.0281	0.0477	0.175	6.31	12.2	0.000525	1.55	LV	CELLSTATES	EC7.0	control_PKP2	5	16
LRP1B	1.86	0.00511	0.114	0.456	7.12	16.5	5.66e-05	2.29	LV	CELLSTATES	EC7.0	control_PKP2	5	16
NCALD	1.86	0.000182	0.221	0.941	7.97	24.9	8.67e-07	3.74	LV	CELLSTATES	EC7.0	control_PKP2	5	16
DPP7	1.85	0.0304	0.0475	0.2	6.51	12	0.000585	1.52	LV	CELLSTATES	EC7.0	control_PKP2	5	16
PTPN1	1.85	0.000432	0.228	0.923	7.89	22.6	2.77e-06	3.36	LV	CELLSTATES	EC7.0	control_PKP2	5	16
TBPL1	1.85	0.0486	0.0405	0.218	6.39	10.7	0.00114	1.31	LV	CELLSTATES	EC7.0	control_PKP2	5	16
CASC15	1.83	0.0254	0.0495	0.178	6.41	12.5	0.000461	1.59	LV	CELLSTATES	EC7.0	control_PKP2	5	16
CCDC85A	1.83	0.000375	0.228	0.745	7.7	23	2.27e-06	3.43	LV	CELLSTATES	EC7.0	control_PKP2	5	16
EGR1	1.83	0.0139	0.0743	0.337	6.85	14	0.000206	1.86	LV	CELLSTATES	EC7.0	control_PKP2	5	16
FOXO3	1.83	5.87e-06	0.846	3.12	9.49	33.7	1.27e-08	5.23	LV	CELLSTATES	EC7.0	control_PKP2	5	16
RIMS1	1.83	0.0337	0.0654	0.23	6.27	11.7	0.000674	1.47	LV	CELLSTATES	EC7.0	control_PKP2	5	16
CARMIL1	1.8	5.41e-05	0.47	1.83	8.78	28.1	1.87e-07	4.27	LV	CELLSTATES	EC7.0	control_PKP2	5	16
KIAA1211L	1.8	0.0192	0.0698	0.203	6.59	13.1	0.000323	1.72	LV	CELLSTATES	EC7.0	control_PKP2	5	16
NEURL1B	1.79	0.00637	0.107	0.264	6.75	16	7.52e-05	2.2	LV	CELLSTATES	EC7.0	control_PKP2	5	16
FMNL2	1.78	0.000308	0.38	1.37	8.43	23.6	1.71e-06	3.51	LV	CELLSTATES	EC7.0	control_PKP2	5	16
IL16	1.78	0.0422	0.0627	0.23	6.57	11.2	0.000908	1.38	LV	CELLSTATES	EC7.0	control_PKP2	5	16
SLC41A2	1.78	0.0193	0.093	0.363	6.85	13.1	0.000326	1.72	LV	CELLSTATES	EC7.0	control_PKP2	5	16
AL445426.1	1.77	0.000174	0.415	1.19	8.32	25.1	8.04e-07	3.76	LV	CELLSTATES	EC7.0	control_PKP2	5	16
CERS6	1.77	0.00316	0.146	0.555	7.34	17.8	3.05e-05	2.5	LV	CELLSTATES	EC7.0	control_PKP2	5	16
GSAP	1.77	0.0143	0.0793	0.355	6.72	13.9	0.000218	1.84	LV	CELLSTATES	EC7.0	control_PKP2	5	16
MYO10	1.77	0.000373	0.287	1.05	8.13	23	2.2e-06	3.43	LV	CELLSTATES	EC7.0	control_PKP2	5	16
GRASP	1.76	0.000389	0.269	0.884	7.94	22.8	2.44e-06	3.41	LV	CELLSTATES	EC7.0	control_PKP2	5	16
ITPKC	1.76	0.0172	0.0673	0.267	6.58	13.4	0.000277	1.77	LV	CELLSTATES	EC7.0	control_PKP2	5	16
LINC01099	1.76	0.0167	0.183	0.637	7.51	13.5	0.000267	1.78	LV	CELLSTATES	EC7.0	control_PKP2	5	16
MT1E	1.75	0.0257	0.0754	0.2	6.41	12.4	0.000472	1.59	LV	CELLSTATES	EC7.0	control_PKP2	5	16
ADGRG6	1.74	0.000632	0.329	1.28	8.29	21.6	4.6e-06	3.2	LV	CELLSTATES	EC7.0	control_PKP2	5	16
ADIPOR2	1.74	0.000582	0.255	0.868	7.98	21.7	4.19e-06	3.24	LV	CELLSTATES	EC7.0	control_PKP2	5	16
MAMDC2	1.74	0.000333	0.4	1.42	8.4	23.3	1.89e-06	3.48	LV	CELLSTATES	EC7.0	control_PKP2	5	16
PDZRN3	1.74	0.00505	0.123	0.59	7.14	16.6	5.56e-05	2.3	LV	CELLSTATES	EC7.0	control_PKP2	5	16
DOCK9	1.72	1.38e-05	0.883	3.15	9.57	31.6	3.47e-08	4.86	LV	CELLSTATES	EC7.0	control_PKP2	5	16
F13A1	1.7	0.0324	0.0642	0.461	6.78	11.8	0.000639	1.49	LV	CELLSTATES	EC7.0	control_PKP2	5	16
KIAA1549L	1.7	0.0218	0.0734	0.386	6.77	12.8	0.00038	1.66	LV	CELLSTATES	EC7.0	control_PKP2	5	16
EPB41L2	1.69	5.35e-05	0.732	2.45	9.25	28.2	1.81e-07	4.27	LV	CELLSTATES	EC7.0	control_PKP2	5	16
SEC14L1	1.69	0.000324	0.388	1.41	8.49	23.4	1.82e-06	3.49	LV	CELLSTATES	EC7.0	control_PKP2	5	16
SERPINE1	1.69	0.00493	0.191	1.06	7.99	16.7	5.36e-05	2.31	LV	CELLSTATES	EC7.0	control_PKP2	5	16
KALRN	1.68	0.00236	0.235	0.675	7.8	18.5	2.11e-05	2.63	LV	CELLSTATES	EC7.0	control_PKP2	5	16
PRKX	1.68	0.00549	0.138	0.508	7.24	16.3	6.28e-05	2.26	LV	CELLSTATES	EC7.0	control_PKP2	5	16
POLA1	1.67	0.0107	0.13	0.461	7.25	14.7	0.000143	1.97	LV	CELLSTATES	EC7.0	control_PKP2	5	16
RCSD1	1.67	0.0204	0.101	0.366	6.99	13	0.00035	1.69	LV	CELLSTATES	EC7.0	control_PKP2	5	16
KCNIP4	1.66	0.000978	0.545	1.92	9.03	20.5	7.67e-06	3.01	LV	CELLSTATES	EC7.0	control_PKP2	5	16
MRNIP	1.66	0.0465	0.0853	0.272	6.62	10.8	0.00107	1.33	LV	CELLSTATES	EC7.0	control_PKP2	5	16
ADAMTS9-AS2	1.65	0.000452	0.515	1.62	8.81	22.4	2.99e-06	3.34	LV	CELLSTATES	EC7.0	control_PKP2	5	16
AKT3	1.64	1.95e-05	1.3	4.28	10	30.6	5.62e-08	4.71	LV	CELLSTATES	EC7.0	control_PKP2	5	16
EPHA4	1.64	0.00026	0.611	1.95	8.97	24	1.4e-06	3.58	LV	CELLSTATES	EC7.0	control_PKP2	5	16
FBXO42	1.64	0.00316	0.238	0.871	7.89	17.8	3.03e-05	2.5	LV	CELLSTATES	EC7.0	control_PKP2	5	16
CYTH3	1.63	0.00445	0.173	0.578	7.43	16.9	4.71e-05	2.35	LV	CELLSTATES	EC7.0	control_PKP2	5	16
EPB41L5	1.63	0.00701	0.153	0.504	7.31	15.7	8.58e-05	2.15	LV	CELLSTATES	EC7.0	control_PKP2	5	16
LHFPL6	1.63	0.000109	0.844	2.72	9.42	26.4	4.32e-07	3.96	LV	CELLSTATES	EC7.0	control_PKP2	5	16
MXD4	1.63	0.0123	0.125	0.361	6.99	14.4	0.000173	1.91	LV	CELLSTATES	EC7.0	control_PKP2	5	16
FAM13C	1.62	0.0175	0.103	0.388	6.92	13.4	0.000285	1.76	LV	CELLSTATES	EC7.0	control_PKP2	5	16
RNF115	1.61	6.9e-05	0.929	3.07	9.55	27.4	2.58e-07	4.16	LV	CELLSTATES	EC7.0	control_PKP2	5	16
CD36	1.6	0.0122	0.688	0.931	8.8	14.4	0.000171	1.91	LV	CELLSTATES	EC7.0	control_PKP2	5	16
SNTG2	1.6	0.00493	0.302	0.688	7.89	16.7	5.35e-05	2.31	LV	CELLSTATES	EC7.0	control_PKP2	5	16
TPO	1.6	0.00836	0.212	0.497	7.61	15.3	0.000105	2.08	LV	CELLSTATES	EC7.0	control_PKP2	5	16
NAV2	1.59	0.006	0.198	0.7	7.71	16.1	7e-05	2.22	LV	CELLSTATES	EC7.0	control_PKP2	5	16
SH3RF1	1.59	0.00334	0.301	0.963	8.05	17.6	3.29e-05	2.48	LV	CELLSTATES	EC7.0	control_PKP2	5	16
ACSL3	1.58	0.00349	0.235	0.696	7.72	17.5	3.49e-05	2.46	LV	CELLSTATES	EC7.0	control_PKP2	5	16
JUND	1.58	0.0439	0.103	0.305	7.04	11.1	0.000964	1.36	LV	CELLSTATES	EC7.0	control_PKP2	5	16
LINC01006	1.58	0.0266	0.123	0.414	7.06	12.3	0.00049	1.58	LV	CELLSTATES	EC7.0	control_PKP2	5	16
IRAK3	1.56	0.000375	0.745	2.3	9.16	23	2.29e-06	3.43	LV	CELLSTATES	EC7.0	control_PKP2	5	16
LDLRAD4	1.56	0.000123	1.11	3.63	9.83	26.1	5.02e-07	3.91	LV	CELLSTATES	EC7.0	control_PKP2	5	16
ADGRB3	1.55	0.0495	0.106	0.389	6.96	10.7	0.00118	1.31	LV	CELLSTATES	EC7.0	control_PKP2	5	16
ASAP2	1.53	0.000646	0.684	2.05	9.01	21.5	4.74e-06	3.19	LV	CELLSTATES	EC7.0	control_PKP2	5	16
IP6K2	1.52	0.034	0.119	0.289	7.04	11.7	0.000686	1.47	LV	CELLSTATES	EC7.0	control_PKP2	5	16
BTG2	1.5	0.00358	0.312	1.11	8.14	17.4	3.64e-05	2.45	LV	CELLSTATES	EC7.0	control_PKP2	5	16
EEPD1	1.5	0.0447	0.1	0.296	7	11	0.001	1.35	LV	CELLSTATES	EC7.0	control_PKP2	5	16
TBCD	1.5	0.0304	0.175	0.353	7.28	12	0.000586	1.52	LV	CELLSTATES	EC7.0	control_PKP2	5	16
DPYSL2	1.49	0.0167	0.162	0.496	7.32	13.5	0.000263	1.78	LV	CELLSTATES	EC7.0	control_PKP2	5	16
ELMO1	1.49	7.49e-05	1.92	5.6	10.5	27.2	2.86e-07	4.13	LV	CELLSTATES	EC7.0	control_PKP2	5	16
LINC02398	1.48	0.0142	0.226	0.809	7.69	14	0.000213	1.85	LV	CELLSTATES	EC7.0	control_PKP2	5	16
B4GALT1	1.47	0.00287	0.533	1.64	8.77	18	2.71e-05	2.54	LV	CELLSTATES	EC7.0	control_PKP2	5	16
TMEM204	1.47	0.0139	0.241	0.76	7.75	14	0.000205	1.86	LV	CELLSTATES	EC7.0	control_PKP2	5	16
GATA6	1.46	0.0118	0.377	1.03	8.28	14.5	0.000164	1.93	LV	CELLSTATES	EC7.0	control_PKP2	5	16
PDZD2	1.46	0.00654	0.274	0.87	7.97	15.9	7.9e-05	2.18	LV	CELLSTATES	EC7.0	control_PKP2	5	16
FCHSD2	1.45	0.000282	1.5	4.26	10	23.8	1.54e-06	3.55	LV	CELLSTATES	EC7.0	control_PKP2	5	16
SNED1	1.45	0.00349	0.579	1.51	8.86	17.5	3.52e-05	2.46	LV	CELLSTATES	EC7.0	control_PKP2	5	16
CMC1	1.44	0.034	0.154	0.46	7.28	11.7	0.000683	1.47	LV	CELLSTATES	EC7.0	control_PKP2	5	16
CXCL2	1.44	0.0054	0.434	1.68	8.58	16.4	6.07e-05	2.27	LV	CELLSTATES	EC7.0	control_PKP2	5	16
WDFY2	1.44	0.0146	0.202	0.607	7.56	13.9	0.000224	1.84	LV	CELLSTATES	EC7.0	control_PKP2	5	16
XAF1	1.44	0.0119	0.262	0.653	7.8	14.5	0.000165	1.93	LV	CELLSTATES	EC7.0	control_PKP2	5	16
ANXA3	1.43	0.0194	0.167	0.489	7.48	13.1	0.000329	1.71	LV	CELLSTATES	EC7.0	control_PKP2	5	16
GRB10	1.43	0.00331	0.542	1.55	8.85	17.7	3.22e-05	2.48	LV	CELLSTATES	EC7.0	control_PKP2	5	16
L3MBTL4	1.43	0.0439	0.133	0.346	7.13	11.1	0.000961	1.36	LV	CELLSTATES	EC7.0	control_PKP2	5	16
DGKH	1.42	0.0121	0.299	0.839	8.06	14.4	0.000169	1.92	LV	CELLSTATES	EC7.0	control_PKP2	5	16
PDLIM1	1.42	0.0116	0.406	1.05	8.29	14.5	0.00016	1.93	LV	CELLSTATES	EC7.0	control_PKP2	5	16
CSGALNACT1	1.41	0.0476	0.158	0.472	7.1	10.8	0.00111	1.32	LV	CELLSTATES	EC7.0	control_PKP2	5	16
SORBS3	1.41	0.0428	0.171	0.436	7.36	11.1	0.000934	1.37	LV	CELLSTATES	EC7.0	control_PKP2	5	16
ABLIM3	1.4	0.0129	0.295	0.721	7.96	14.2	0.000183	1.89	LV	CELLSTATES	EC7.0	control_PKP2	5	16
ANKS1A	1.4	0.00844	0.355	0.982	8.19	15.3	0.000106	2.07	LV	CELLSTATES	EC7.0	control_PKP2	5	16
ARFGEF2	1.4	0.0107	0.452	1.17	8.46	14.8	0.000141	1.97	LV	CELLSTATES	EC7.0	control_PKP2	5	16
PIAS1	1.4	0.00389	0.616	1.63	8.85	17.2	4e-05	2.41	LV	CELLSTATES	EC7.0	control_PKP2	5	16
RASAL2	1.4	0.000433	1.65	4.47	10.2	22.5	2.82e-06	3.36	LV	CELLSTATES	EC7.0	control_PKP2	5	16
PALD1	1.39	0.0252	0.242	0.598	7.75	12.5	0.000455	1.6	LV	CELLSTATES	EC7.0	control_PKP2	5	16
F8	1.38	0.0135	0.336	1.02	8.35	14.1	0.000195	1.87	LV	CELLSTATES	EC7.0	control_PKP2	5	16
SLCO3A1	1.38	0.00654	0.447	1.3	8.53	15.9	7.9e-05	2.18	LV	CELLSTATES	EC7.0	control_PKP2	5	16
SPRED2	1.38	0.0138	0.285	0.759	7.92	14	0.000203	1.86	LV	CELLSTATES	EC7.0	control_PKP2	5	16
GAS7	1.37	0.037	0.222	0.648	7.67	11.5	0.00077	1.43	LV	CELLSTATES	EC7.0	control_PKP2	5	16
KLF6	1.37	0.0425	0.166	0.439	7.3	11.1	0.000918	1.37	LV	CELLSTATES	EC7.0	control_PKP2	5	16
ST3GAL1	1.37	0.00479	0.658	1.72	8.97	16.7	5.14e-05	2.32	LV	CELLSTATES	EC7.0	control_PKP2	5	16
AP000311.1	1.36	0.0447	0.28	0.821	7.91	11	0.000998	1.35	LV	CELLSTATES	EC7.0	control_PKP2	5	16
DUSP1	1.36	0.0143	0.55	1.33	8.69	13.9	0.000216	1.85	LV	CELLSTATES	EC7.0	control_PKP2	5	16
NHSL1	1.35	0.0465	0.23	0.617	7.7	10.9	0.00107	1.33	LV	CELLSTATES	EC7.0	control_PKP2	5	16
PDK4	1.35	0.00391	1.25	3.53	9.8	17.2	4.08e-05	2.41	LV	CELLSTATES	EC7.0	control_PKP2	5	16
TACC1	1.35	0.000481	2.18	5.63	10.6	22.2	3.26e-06	3.32	LV	CELLSTATES	EC7.0	control_PKP2	5	16
HIF3A	1.33	0.00334	1.09	2.85	9.74	17.6	3.28e-05	2.48	LV	CELLSTATES	EC7.0	control_PKP2	5	16
KLF9	1.33	0.0247	0.336	0.958	8.15	12.5	0.000441	1.61	LV	CELLSTATES	EC7.0	control_PKP2	5	16
NEDD4L	1.33	0.0439	0.237	0.627	7.68	11	0.000974	1.36	LV	CELLSTATES	EC7.0	control_PKP2	5	16
NFIA	1.33	0.000863	2.01	5.17	10.4	20.8	6.64e-06	3.06	LV	CELLSTATES	EC7.0	control_PKP2	5	16
PPFIBP1	1.32	0.00212	1.55	4.07	10.2	18.7	1.88e-05	2.67	LV	CELLSTATES	EC7.0	control_PKP2	5	16
SEPT9	1.32	0.0449	0.176	0.463	7.49	11	0.00101	1.35	LV	CELLSTATES	EC7.0	control_PKP2	5	16
PIK3C2A	1.31	0.00505	1.06	2.49	9.54	16.6	5.53e-05	2.3	LV	CELLSTATES	EC7.0	control_PKP2	5	16
PPARG	1.3	0.0406	0.213	0.648	7.74	11.2	0.000869	1.39	LV	CELLSTATES	EC7.0	control_PKP2	5	16
ACKR3	1.29	0.037	0.412	1.31	8.52	11.5	0.000766	1.43	LV	CELLSTATES	EC7.0	control_PKP2	5	16
SIPA1L1	1.29	0.018	0.446	1.17	8.5	13.3	0.000297	1.74	LV	CELLSTATES	EC7.0	control_PKP2	5	16
TEAD1	1.29	0.0147	0.578	1.56	8.8	13.8	0.000226	1.83	LV	CELLSTATES	EC7.0	control_PKP2	5	16
SLC2A3	1.27	0.0497	0.246	0.625	7.88	10.6	0.0012	1.3	LV	CELLSTATES	EC7.0	control_PKP2	5	16
TSPAN14	1.27	0.037	0.281	0.701	7.89	11.5	0.000767	1.43	LV	CELLSTATES	EC7.0	control_PKP2	5	16
ESYT2	1.26	0.0139	0.617	1.52	8.88	14	0.000207	1.86	LV	CELLSTATES	EC7.0	control_PKP2	5	16
HECTD4	1.26	0.0465	0.256	0.659	7.84	10.9	0.00107	1.33	LV	CELLSTATES	EC7.0	control_PKP2	5	16
ZBTB46	1.26	0.0286	0.385	0.83	8.21	12.2	0.000539	1.54	LV	CELLSTATES	EC7.0	control_PKP2	5	16
DDIT4	1.25	0.0324	0.57	1.36	8.64	11.8	0.000643	1.49	LV	CELLSTATES	EC7.0	control_PKP2	5	16
RORA	1.25	0.0191	0.697	1.73	8.98	13.2	0.000317	1.72	LV	CELLSTATES	EC7.0	control_PKP2	5	16
MAN1A1	1.24	0.035	0.421	1.11	8.36	11.6	0.000711	1.46	LV	CELLSTATES	EC7.0	control_PKP2	5	16
SRGAP2	1.24	0.035	0.364	0.939	8.18	11.6	0.000709	1.46	LV	CELLSTATES	EC7.0	control_PKP2	5	16
AFF1	1.22	0.0116	0.95	2.17	9.35	14.5	0.000158	1.94	LV	CELLSTATES	EC7.0	control_PKP2	5	16
LIFR	1.22	0.0192	0.697	1.6	8.92	13.2	0.00032	1.72	LV	CELLSTATES	EC7.0	control_PKP2	5	16
CCND3	1.2	0.0219	0.607	1.47	8.78	12.8	0.000382	1.66	LV	CELLSTATES	EC7.0	control_PKP2	5	16
NFKBIA	1.2	0.0247	0.648	2.02	8.98	12.5	0.000442	1.61	LV	CELLSTATES	EC7.0	control_PKP2	5	16
PLXDC2	1.2	0.00445	1.78	4.41	10.3	16.9	4.7e-05	2.35	LV	CELLSTATES	EC7.0	control_PKP2	5	16
TLE1	1.19	0.0291	0.641	1.54	8.85	12.1	0.000554	1.54	LV	CELLSTATES	EC7.0	control_PKP2	5	16
FLNB	1.18	0.0254	0.66	1.69	8.92	12.5	0.000463	1.59	LV	CELLSTATES	EC7.0	control_PKP2	5	16
ADAMTSL1	1.17	0.0211	2.04	3.85	10.3	12.9	0.000363	1.68	LV	CELLSTATES	EC7.0	control_PKP2	5	16
KLF7	1.16	0.0494	0.472	1.06	8.38	10.7	0.00118	1.31	LV	CELLSTATES	EC7.0	control_PKP2	5	16
NEDD9	1.16	0.0281	0.821	1.78	9.17	12.2	0.000527	1.55	LV	CELLSTATES	EC7.0	control_PKP2	5	16
AC016831.7	1.13	0.00733	3.08	6.2	10.9	15.6	9.13e-05	2.13	LV	CELLSTATES	EC7.0	control_PKP2	5	16
RUNX1T1	1.13	0.0472	0.572	1.37	8.69	10.8	0.00109	1.33	LV	CELLSTATES	EC7.0	control_PKP2	5	16
KLF2	1.1	0.0462	0.803	1.75	9.15	10.9	0.00105	1.34	LV	CELLSTATES	EC7.0	control_PKP2	5	16
POSTN	1.1	0.0147	3.08	7.06	10.9	13.8	0.000228	1.83	LV	CELLSTATES	EC7.0	control_PKP2	5	16
SORBS1	1.1	0.0281	1.6	3.19	10.1	12.2	0.000526	1.55	LV	CELLSTATES	EC7.0	control_PKP2	5	16
FLT1	1.08	0.0313	1.62	3.57	10.1	11.9	0.000611	1.5	LV	CELLSTATES	EC7.0	control_PKP2	5	16
PTPRM	1	0.0291	2.74	5.63	10.8	12.1	0.000553	1.54	LV	CELLSTATES	EC7.0	control_PKP2	5	16
PTPRG	0.978	0.0226	3.82	7.65	11.2	12.7	0.000397	1.65	LV	CELLSTATES	EC7.0	control_PKP2	5	16
PKHD1L1	0.957	0.0406	3.82	7.19	11.2	11.2	0.000872	1.39	LV	CELLSTATES	EC7.0	control_PKP2	5	16
ASAP1	0.933	0.0476	2.87	5.43	10.8	10.8	0.00111	1.32	LV	CELLSTATES	EC7.0	control_PKP2	5	16

## Sheet: PVneg_control
Gene	logFC	FDR	mean_exp_control	mean_exp_genotype	logCPM	F	PValue	FDR_plot	Region	annotation_level	cell_state	comparison	Observations_genotype	Observations_reference
CXCL10	5.77	0.000231	0	0.136	5.71	33.4	3.12e-07	3.64	LV	CELLSTATES	EC7.0	control_PVneg	4	16
KCTD8	5.16	5.21e-09	0.0523	3.28	8.39	78.2	3.71e-13	8.28	LV	CELLSTATES	EC7.0	control_PVneg	4	16
BTNL9	4.51	8.08e-06	0.231	2	8.45	44.4	4.43e-09	5.09	LV	CELLSTATES	EC7.0	control_PVneg	4	16
SLFN12L	4.51	4.14e-05	0.0106	0.263	6.27	38	3.53e-08	4.38	LV	CELLSTATES	EC7.0	control_PVneg	4	16
CXorf36	4.49	2.74e-06	0.0619	0.588	6.72	50.4	6.83e-10	5.56	LV	CELLSTATES	EC7.0	control_PVneg	4	16
EBF3	4.25	7.06e-05	0.0322	0.261	6.2	35.8	7.5e-08	4.15	LV	CELLSTATES	EC7.0	control_PVneg	4	16
TBX3	4.22	0.000232	0.0273	0.197	6.02	31.3	3.68e-07	3.63	LV	CELLSTATES	EC7.0	control_PVneg	4	16
IL7R	4.18	0.00152	0	0.0789	5	25.7	4.33e-06	2.82	LV	CELLSTATES	EC7.0	control_PVneg	4	16
AP001610.1	4.12	0.000231	0.0138	0.163	5.88	31.9	2.97e-07	3.64	LV	CELLSTATES	EC7.0	control_PVneg	4	16
AC005324.3	4.1	0.00161	0	0.064	5.01	25.2	5.16e-06	2.79	LV	CELLSTATES	EC7.0	control_PVneg	4	16
ZBP1	3.95	0.00917	0	0.0357	5.06	18.7	6.07e-05	2.04	LV	CELLSTATES	EC7.0	control_PVneg	4	16
JAG2	3.94	0.00126	0.00521	0.077	5.17	25.5	3.21e-06	2.9	LV	CELLSTATES	EC7.0	control_PVneg	4	16
IGKC	3.89	0.00273	0.00285	0.0844	5.46	22.4	1.07e-05	2.56	LV	CELLSTATES	EC7.0	control_PVneg	4	16
CRISPLD1	3.87	0.00498	0.00133	0.0584	5.28	20.5	2.23e-05	2.3	LV	CELLSTATES	EC7.0	control_PVneg	4	16
HEY1	3.86	0.000726	0.00506	0.121	5.6	27.4	1.55e-06	3.14	LV	CELLSTATES	EC7.0	control_PVneg	4	16
MPP2	3.81	0.00582	0	0.0575	4.95	23.1	3.19e-05	2.23	LV	CELLSTATES	EC7.0	control_PVneg	4	16
ANKRD29	3.8	0.00229	0.0107	0.0798	5.32	23.2	7.81e-06	2.64	LV	CELLSTATES	EC7.0	control_PVneg	4	16
FLT4	3.8	0.0081	0	0.0394	4.99	19.3	4.87e-05	2.09	LV	CELLSTATES	EC7.0	control_PVneg	4	16
DEPTOR	3.76	3.42e-05	0.0161	0.311	6.16	39.1	2.43e-08	4.47	LV	CELLSTATES	EC7.0	control_PVneg	4	16
AC012236.1	3.69	0.0142	0	0.0292	5.01	16.9	0.000124	1.85	LV	CELLSTATES	EC7.0	control_PVneg	4	16
AL136962.1	3.67	0.00157	0.0117	0.106	5.26	24.4	4.75e-06	2.8	LV	CELLSTATES	EC7.0	control_PVneg	4	16
MEOX2	3.63	0.000288	0.0147	0.191	5.8	30.4	5.12e-07	3.54	LV	CELLSTATES	EC7.0	control_PVneg	4	16
TNNT3	3.63	0.000423	0.0322	0.236	6.04	29.2	7.83e-07	3.37	LV	CELLSTATES	EC7.0	control_PVneg	4	16
CA4	3.61	0.00141	0.00744	0.115	5.64	25	3.82e-06	2.85	LV	CELLSTATES	EC7.0	control_PVneg	4	16
ZNF365	3.6	0.00515	0.00481	0.0746	5.07	23.8	2.42e-05	2.29	LV	CELLSTATES	EC7.0	control_PVneg	4	16
GNAI1	3.59	1.33e-05	0.0522	0.321	6.21	42.3	8.52e-09	4.88	LV	CELLSTATES	EC7.0	control_PVneg	4	16
IGHG3	3.54	0.0184	0	0.026	4.98	16	0.000178	1.74	LV	CELLSTATES	EC7.0	control_PVneg	4	16
SGK1	3.54	2.25e-06	0.0532	0.682	7.04	53	3.2e-10	5.65	LV	CELLSTATES	EC7.0	control_PVneg	4	16
AC060766.6	3.53	0.014	0	0.0394	4.93	21.6	0.000118	1.85	LV	CELLSTATES	EC7.0	control_PVneg	4	16
RGCC	3.52	0.00109	0.143	0.442	6.83	26	2.63e-06	2.96	LV	CELLSTATES	EC7.0	control_PVneg	4	16
NRG1	3.5	3.47e-05	0.778	9.49	10.3	38.8	2.72e-08	4.46	LV	CELLSTATES	EC7.0	control_PVneg	4	16
B3GNT5	3.48	0.00157	0.00341	0.12	5.37	24.4	4.91e-06	2.8	LV	CELLSTATES	EC7.0	control_PVneg	4	16
CACHD1	3.48	4.73e-05	0.0361	0.39	6.6	37.4	4.38e-08	4.32	LV	CELLSTATES	EC7.0	control_PVneg	4	16
MX2	3.48	0.000239	0.0501	0.488	6.97	31	4.09e-07	3.62	LV	CELLSTATES	EC7.0	control_PVneg	4	16
EDN1	3.47	7.06e-05	0.0269	0.557	6.49	35.8	7.54e-08	4.15	LV	CELLSTATES	EC7.0	control_PVneg	4	16
HLA-DMB	3.44	0.00388	0.0029	0.0657	5.32	21.4	1.58e-05	2.41	LV	CELLSTATES	EC7.0	control_PVneg	4	16
CCDC194	3.42	0.0128	0.0125	0.0335	5.1	17	9.96e-05	1.89	LV	CELLSTATES	EC7.0	control_PVneg	4	16
MARCH4	3.42	0.00549	0.00965	0.111	5.19	20.1	2.66e-05	2.26	LV	CELLSTATES	EC7.0	control_PVneg	4	16
SEMA3G	3.42	0.0228	0	0.051	4.89	19	0.000249	1.64	LV	CELLSTATES	EC7.0	control_PVneg	4	16
SSC5D	3.42	0.0035	0.00202	0.0807	5.25	21.7	1.39e-05	2.46	LV	CELLSTATES	EC7.0	control_PVneg	4	16
AC112487.1	3.37	0.00196	0.00487	0.141	5.66	23.7	6.4e-06	2.71	LV	CELLSTATES	EC7.0	control_PVneg	4	16
AL031590.1	3.37	0.0231	0	0.0227	4.95	15.1	0.000266	1.64	LV	CELLSTATES	EC7.0	control_PVneg	4	16
JAML	3.37	0.0231	0	0.0334	4.94	16.7	0.000258	1.64	LV	CELLSTATES	EC7.0	control_PVneg	4	16
AC005162.3	3.36	0.0155	0	0.0225	4.96	16.7	0.000137	1.81	LV	CELLSTATES	EC7.0	control_PVneg	4	16
IDO1	3.32	0.00549	0.0116	0.107	5.69	20	2.81e-05	2.26	LV	CELLSTATES	EC7.0	control_PVneg	4	16
MGAT3	3.32	0.00913	0.0104	0.0392	5.06	18.2	5.98e-05	2.04	LV	CELLSTATES	EC7.0	control_PVneg	4	16
AC092546.1	3.28	0.0195	0	0.0213	4.97	16	0.000192	1.71	LV	CELLSTATES	EC7.0	control_PVneg	4	16
CABP1	3.25	0.0099	0.0196	0.101	5.6	17.8	6.9e-05	2	LV	CELLSTATES	EC7.0	control_PVneg	4	16
PDE4B	3.24	0.000611	0.00916	0.227	6.28	27.9	1.26e-06	3.21	LV	CELLSTATES	EC7.0	control_PVneg	4	16
KCNT2	3.23	8.08e-06	0.252	2.78	8.61	44.3	4.6e-09	5.09	LV	CELLSTATES	EC7.0	control_PVneg	4	16
CLIC5	3.2	0.000563	0.162	0.753	7.48	28.3	1.08e-06	3.25	LV	CELLSTATES	EC7.0	control_PVneg	4	16
RSAD2	3.2	0.000232	0.0387	0.325	6.54	31.4	3.56e-07	3.63	LV	CELLSTATES	EC7.0	control_PVneg	4	16
AP003049.2	3.16	0.0472	0	0.0316	4.88	17.1	0.000797	1.33	LV	CELLSTATES	EC7.0	control_PVneg	4	16
UNC5B	3.14	0.000232	0.0152	0.232	6.14	31.3	3.7e-07	3.63	LV	CELLSTATES	EC7.0	control_PVneg	4	16
FGD4	3.13	4.45e-06	0.133	1.41	7.85	47.7	1.59e-09	5.35	LV	CELLSTATES	EC7.0	control_PVneg	4	16
SYN2	3.11	0.00244	0.0224	0.168	5.7	23	8.51e-06	2.61	LV	CELLSTATES	EC7.0	control_PVneg	4	16
TMIGD3	3.11	0.0486	0	0.0262	4.89	16.6	0.000849	1.31	LV	CELLSTATES	EC7.0	control_PVneg	4	16
SGIP1	3.1	0.00244	0.0452	0.22	5.89	22.9	8.67e-06	2.61	LV	CELLSTATES	EC7.0	control_PVneg	4	16
MAP2	3.08	2.74e-06	0.0732	0.778	7.11	50	7.79e-10	5.56	LV	CELLSTATES	EC7.0	control_PVneg	4	16
GBP1	3.07	0.00257	0.0129	0.202	6.19	22.6	9.87e-06	2.59	LV	CELLSTATES	EC7.0	control_PVneg	4	16
AC025470.2	3.05	0.0363	0.000962	0.0567	5	15.2	0.000522	1.44	LV	CELLSTATES	EC7.0	control_PVneg	4	16
C7orf69	3.05	0.0303	0.0123	0.0459	5.14	13.8	0.000397	1.52	LV	CELLSTATES	EC7.0	control_PVneg	4	16
MDGA2	3.05	0.0135	0.00216	0.125	5.23	16.7	0.000112	1.87	LV	CELLSTATES	EC7.0	control_PVneg	4	16
ZNF597	3.05	0.0321	0.00481	0.0404	5	16.6	0.000434	1.49	LV	CELLSTATES	EC7.0	control_PVneg	4	16
BATF2	3.03	0.0099	0.00712	0.105	5.63	17.8	6.99e-05	2	LV	CELLSTATES	EC7.0	control_PVneg	4	16
LRRN2	3.03	0.0303	0.000962	0.0369	5.03	15.4	0.000401	1.52	LV	CELLSTATES	EC7.0	control_PVneg	4	16
DDX60L	3.01	8.72e-05	0.09	0.613	7.21	35	9.93e-08	4.06	LV	CELLSTATES	EC7.0	control_PVneg	4	16
DUSP6	3.01	0.0006	0.0138	0.218	6.05	28.1	1.2e-06	3.22	LV	CELLSTATES	EC7.0	control_PVneg	4	16
AC097059.1	3	0.0264	0.000962	0.0302	5.05	14.3	0.000323	1.58	LV	CELLSTATES	EC7.0	control_PVneg	4	16
EPHA3	2.96	0.0115	0.0132	0.0973	5.34	17.3	8.54e-05	1.94	LV	CELLSTATES	EC7.0	control_PVneg	4	16
GFOD1	2.93	4.45e-06	0.157	0.8	7.35	47.1	1.9e-09	5.35	LV	CELLSTATES	EC7.0	control_PVneg	4	16
EXOC3L1	2.92	0.0363	0.00865	0.0649	5.4	13.2	0.000524	1.44	LV	CELLSTATES	EC7.0	control_PVneg	4	16
LINC00639	2.92	0.00739	0.0575	0.173	6.05	18.9	4.31e-05	2.13	LV	CELLSTATES	EC7.0	control_PVneg	4	16
OAS1	2.9	0.00549	0.0115	0.166	6.04	20	2.78e-05	2.26	LV	CELLSTATES	EC7.0	control_PVneg	4	16
SYTL3	2.9	0.0131	0.00996	0.0935	5.45	16.8	0.000105	1.88	LV	CELLSTATES	EC7.0	control_PVneg	4	16
EPSTI1	2.89	0.000141	0.285	1.24	8.09	33.4	1.71e-07	3.85	LV	CELLSTATES	EC7.0	control_PVneg	4	16
RNF152	2.89	0.0117	0.0272	0.0947	5.52	17.2	8.83e-05	1.93	LV	CELLSTATES	EC7.0	control_PVneg	4	16
AL078590.3	2.88	0.0248	0.00676	0.0826	5.2	14.4	0.000298	1.61	LV	CELLSTATES	EC7.0	control_PVneg	4	16
CLEC2B	2.88	0.0329	0.00202	0.0398	5.17	13.5	0.00045	1.48	LV	CELLSTATES	EC7.0	control_PVneg	4	16
GBP2	2.87	0.00126	0.022	0.228	6.3	25.4	3.32e-06	2.9	LV	CELLSTATES	EC7.0	control_PVneg	4	16
CD300LG	2.86	0.0418	0.0323	0.0755	5.37	12.8	0.000634	1.38	LV	CELLSTATES	EC7.0	control_PVneg	4	16
MCF2L2	2.85	0.00569	0.0186	0.182	5.66	19.8	3.08e-05	2.25	LV	CELLSTATES	EC7.0	control_PVneg	4	16
PIK3R6	2.85	0.0438	0.00102	0.065	5.07	14.2	0.000688	1.36	LV	CELLSTATES	EC7.0	control_PVneg	4	16
LINC02100	2.82	0.0266	0.00442	0.0615	5.37	14.2	0.00033	1.57	LV	CELLSTATES	EC7.0	control_PVneg	4	16
LNX1	2.79	0.0099	0.153	0.563	7.19	17.9	6.7e-05	2	LV	CELLSTATES	EC7.0	control_PVneg	4	16
TSPAN13	2.78	0.0223	0.0101	0.0771	5.42	14.9	0.00024	1.65	LV	CELLSTATES	EC7.0	control_PVneg	4	16
NLGN4Y	2.73	0.0349	0.0134	0.066	5.42	13.3	0.000486	1.46	LV	CELLSTATES	EC7.0	control_PVneg	4	16
AC022730.4	2.72	0.0472	0	0.0333	4.82	19	0.000805	1.33	LV	CELLSTATES	EC7.0	control_PVneg	4	16
AL021937.3	2.72	0.0472	0	0.0333	4.82	19	0.000805	1.33	LV	CELLSTATES	EC7.0	control_PVneg	4	16
AL049649.1	2.72	0.0472	0	0.0333	4.82	19	0.000805	1.33	LV	CELLSTATES	EC7.0	control_PVneg	4	16
GPR179	2.72	0.0472	0	0.0333	4.82	19	0.000805	1.33	LV	CELLSTATES	EC7.0	control_PVneg	4	16
SERPINE2	2.72	0.0142	0.0102	0.103	5.51	16.5	0.000123	1.85	LV	CELLSTATES	EC7.0	control_PVneg	4	16
CA2	2.68	0.0357	0.00631	0.0671	5.16	13.3	0.000502	1.45	LV	CELLSTATES	EC7.0	control_PVneg	4	16
FOSB	2.68	0.0099	0.0151	0.111	5.62	17.8	6.86e-05	2	LV	CELLSTATES	EC7.0	control_PVneg	4	16
PATL2	2.68	0.0208	0.0301	0.0879	5.48	15.2	0.000209	1.68	LV	CELLSTATES	EC7.0	control_PVneg	4	16
REPS2	2.68	0.0247	0.0034	0.0944	5.24	14.5	0.000295	1.61	LV	CELLSTATES	EC7.0	control_PVneg	4	16
SV2B	2.68	0.022	0.0304	0.0942	5.65	15	0.000235	1.66	LV	CELLSTATES	EC7.0	control_PVneg	4	16
LINC01695	2.65	0.0321	0.0358	0.116	5.63	13.6	0.000437	1.49	LV	CELLSTATES	EC7.0	control_PVneg	4	16
XAF1	2.64	0.000232	0.262	1.53	8.35	31.2	3.79e-07	3.63	LV	CELLSTATES	EC7.0	control_PVneg	4	16
GDF7	2.61	0.0141	0.0209	0.153	5.67	16.5	0.00012	1.85	LV	CELLSTATES	EC7.0	control_PVneg	4	16
EFEMP1	2.58	0.00257	0.0359	0.307	6.27	22.6	9.64e-06	2.59	LV	CELLSTATES	EC7.0	control_PVneg	4	16
CASC15	2.49	0.00149	0.0495	0.367	6.62	24.8	4.12e-06	2.83	LV	CELLSTATES	EC7.0	control_PVneg	4	16
PDGFB	2.47	0.0212	0.0419	0.162	6.03	15.1	0.00022	1.67	LV	CELLSTATES	EC7.0	control_PVneg	4	16
KALRN	2.46	0.00157	0.235	1.32	8.01	24.3	4.93e-06	2.8	LV	CELLSTATES	EC7.0	control_PVneg	4	16
NR5A2	2.46	0.0444	0.0186	0.141	5.86	12.5	0.000711	1.35	LV	CELLSTATES	EC7.0	control_PVneg	4	16
UNC93B1	2.46	0.0438	0.00312	0.0597	5.24	12.6	0.00069	1.36	LV	CELLSTATES	EC7.0	control_PVneg	4	16
IFIT3	2.45	0.013	0.051	0.289	6.6	16.9	0.000103	1.89	LV	CELLSTATES	EC7.0	control_PVneg	4	16
MCF2L	2.45	0.00126	0.132	0.843	7.32	25.5	3.13e-06	2.9	LV	CELLSTATES	EC7.0	control_PVneg	4	16
FAM19A5	2.44	0.0303	0.00844	0.155	5.5	13.8	0.0004	1.52	LV	CELLSTATES	EC7.0	control_PVneg	4	16
SLC9C1	2.44	0.00821	0.0448	0.28	6.26	18.6	5.08e-05	2.09	LV	CELLSTATES	EC7.0	control_PVneg	4	16
DDAH1	2.43	0.0231	0.0208	0.13	5.61	14.7	0.00026	1.64	LV	CELLSTATES	EC7.0	control_PVneg	4	16
SHROOM3	2.43	0.0359	0.0126	0.145	5.49	13.2	0.000509	1.44	LV	CELLSTATES	EC7.0	control_PVneg	4	16
CDC14B	2.42	0.0231	0.0452	0.133	5.94	14.7	0.000264	1.64	LV	CELLSTATES	EC7.0	control_PVneg	4	16
PAWR	2.41	0.0231	0.00801	0.107	5.67	14.7	0.000263	1.64	LV	CELLSTATES	EC7.0	control_PVneg	4	16
AGMO	2.4	0.0438	0.0325	0.103	5.58	12.6	0.000696	1.36	LV	CELLSTATES	EC7.0	control_PVneg	4	16
CIITA	2.4	0.00638	0.0512	0.349	6.74	19.4	3.54e-05	2.2	LV	CELLSTATES	EC7.0	control_PVneg	4	16
MLEC	2.39	0.0121	0.0425	0.245	6.38	17.1	9.32e-05	1.92	LV	CELLSTATES	EC7.0	control_PVneg	4	16
OAS3	2.37	0.0242	0.042	0.2	6.26	14.6	0.000283	1.62	LV	CELLSTATES	EC7.0	control_PVneg	4	16
CCDC85A	2.35	0.00229	0.228	0.969	7.76	23.2	7.81e-06	2.64	LV	CELLSTATES	EC7.0	control_PVneg	4	16
CD36	2.35	0.0486	0.688	1.17	8.82	12.1	0.000846	1.31	LV	CELLSTATES	EC7.0	control_PVneg	4	16
MIR181A1HG	2.32	0.00894	0.0611	0.201	6.18	18.2	5.79e-05	2.05	LV	CELLSTATES	EC7.0	control_PVneg	4	16
LINC00607	2.31	0.0169	0.045	0.447	6.43	15.9	0.000157	1.77	LV	CELLSTATES	EC7.0	control_PVneg	4	16
ARHGEF28	2.3	0.00844	0.0774	0.392	6.58	18.5	5.28e-05	2.07	LV	CELLSTATES	EC7.0	control_PVneg	4	16
CSMD1	2.3	0.0165	0.0396	0.374	6.23	16	0.000151	1.78	LV	CELLSTATES	EC7.0	control_PVneg	4	16
ATRNL1	2.29	0.0486	0.028	0.141	5.62	12.1	0.000857	1.31	LV	CELLSTATES	EC7.0	control_PVneg	4	16
GBP4	2.29	0.0142	0.0617	0.278	6.59	16.4	0.000124	1.85	LV	CELLSTATES	EC7.0	control_PVneg	4	16
NEURL1B	2.28	0.00509	0.107	0.388	6.73	20.5	2.32e-05	2.29	LV	CELLSTATES	EC7.0	control_PVneg	4	16
COL8A1	2.27	0.00109	0.306	1.89	8.52	26.1	2.55e-06	2.96	LV	CELLSTATES	EC7.0	control_PVneg	4	16
SPSB1	2.27	0.0107	0.0345	0.245	6.08	17.5	7.82e-05	1.97	LV	CELLSTATES	EC7.0	control_PVneg	4	16
CSGALNACT1	2.25	0.00388	0.158	0.566	7.25	21.4	1.6e-05	2.41	LV	CELLSTATES	EC7.0	control_PVneg	4	16
NRP2	2.25	0.00879	0.0724	0.295	6.62	18.3	5.63e-05	2.06	LV	CELLSTATES	EC7.0	control_PVneg	4	16
PDE10A	2.25	0.0099	0.108	0.784	7.6	17.9	6.72e-05	2	LV	CELLSTATES	EC7.0	control_PVneg	4	16
BMP6	2.23	0.00257	0.327	1.86	8.53	22.6	9.83e-06	2.59	LV	CELLSTATES	EC7.0	control_PVneg	4	16
BICC1	2.19	0.0106	0.0546	0.289	6.21	17.6	7.69e-05	1.97	LV	CELLSTATES	EC7.0	control_PVneg	4	16
SIPA1L2	2.19	0.0438	0.0163	0.15	5.81	12.6	0.000677	1.36	LV	CELLSTATES	EC7.0	control_PVneg	4	16
ARHGEF3	2.18	0.00549	0.205	0.866	7.83	20	2.78e-05	2.26	LV	CELLSTATES	EC7.0	control_PVneg	4	16
TBCD	2.16	0.00405	0.175	0.833	7.53	21.2	1.7e-05	2.39	LV	CELLSTATES	EC7.0	control_PVneg	4	16
CYR61	2.15	0.0184	0.0322	0.183	5.97	15.6	0.000179	1.74	LV	CELLSTATES	EC7.0	control_PVneg	4	16
FOS	2.14	0.0156	0.0734	0.543	7.12	16.2	0.000141	1.81	LV	CELLSTATES	EC7.0	control_PVneg	4	16
SAMD9	2.13	0.0291	0.0607	0.146	6.05	14	0.000364	1.54	LV	CELLSTATES	EC7.0	control_PVneg	4	16
IFI44L	2.12	0.0099	0.335	1.25	8.28	17.8	7.12e-05	2	LV	CELLSTATES	EC7.0	control_PVneg	4	16
MCTP1	2.11	0.0211	0.107	0.52	7.09	15.2	0.000213	1.68	LV	CELLSTATES	EC7.0	control_PVneg	4	16
MGLL	2.11	0.0156	0.23	0.807	7.65	16.2	0.000141	1.81	LV	CELLSTATES	EC7.0	control_PVneg	4	16
PPARG	2.1	0.000994	0.213	1.29	8	26.5	2.19e-06	3	LV	CELLSTATES	EC7.0	control_PVneg	4	16
ST8SIA4	2.1	0.0216	0.0228	0.161	6.05	15.1	0.000226	1.67	LV	CELLSTATES	EC7.0	control_PVneg	4	16
IFIT1	2.09	0.0486	0.0698	0.171	6.23	12.1	0.000863	1.31	LV	CELLSTATES	EC7.0	control_PVneg	4	16
DACH1	2.08	0.0311	0.117	0.293	6.58	13.7	0.000415	1.51	LV	CELLSTATES	EC7.0	control_PVneg	4	16
RIPOR2	2.08	0.0156	0.12	0.621	7.06	16.2	0.000141	1.81	LV	CELLSTATES	EC7.0	control_PVneg	4	16
LINC01317	2.07	0.0133	0.12	0.349	6.89	16.7	0.00011	1.88	LV	CELLSTATES	EC7.0	control_PVneg	4	16
LINC02328	2.07	0.0357	0.0479	0.17	5.97	13.3	0.000503	1.45	LV	CELLSTATES	EC7.0	control_PVneg	4	16
MX1	2.06	0.0375	0.148	0.525	7.34	13.1	0.000552	1.43	LV	CELLSTATES	EC7.0	control_PVneg	4	16
PREX2	2.06	0.0081	0.13	0.707	7.47	18.6	4.95e-05	2.09	LV	CELLSTATES	EC7.0	control_PVneg	4	16
F8	2.05	0.00738	0.336	1.74	8.52	19	4.2e-05	2.13	LV	CELLSTATES	EC7.0	control_PVneg	4	16
IRF7	2.05	0.047	0.0296	0.159	6.07	12.3	0.000768	1.33	LV	CELLSTATES	EC7.0	control_PVneg	4	16
PLCB4	2.04	0.0184	0.241	0.502	7.28	15.6	0.000178	1.74	LV	CELLSTATES	EC7.0	control_PVneg	4	16
ARHGAP18	2.02	0.00406	0.107	0.466	7.08	21.2	1.73e-05	2.39	LV	CELLSTATES	EC7.0	control_PVneg	4	16
ATOH8	2.01	0.0231	0.0436	0.208	6.07	14.7	0.000265	1.64	LV	CELLSTATES	EC7.0	control_PVneg	4	16
ELN	2.01	0.00547	0.282	1.35	8.07	20.2	2.61e-05	2.26	LV	CELLSTATES	EC7.0	control_PVneg	4	16
GRB10	2.01	0.00109	0.542	2.48	9.06	26	2.61e-06	2.96	LV	CELLSTATES	EC7.0	control_PVneg	4	16
IFIH1	1.99	0.0461	0.0806	0.22	6.5	12.4	0.000744	1.34	LV	CELLSTATES	EC7.0	control_PVneg	4	16
TSHZ2	1.99	0.0486	0.0944	0.429	6.95	12.1	0.000864	1.31	LV	CELLSTATES	EC7.0	control_PVneg	4	16
EPB41L3	1.96	0.0303	0.0523	0.243	6.29	13.8	0.0004	1.52	LV	CELLSTATES	EC7.0	control_PVneg	4	16
MUM1L1	1.95	0.0472	0.164	0.941	7.51	12.3	0.000791	1.33	LV	CELLSTATES	EC7.0	control_PVneg	4	16
CHSY3	1.94	0.0184	0.186	0.504	7.29	15.6	0.000178	1.74	LV	CELLSTATES	EC7.0	control_PVneg	4	16
FILIP1	1.93	0.0211	0.0808	0.333	6.64	15.2	0.000217	1.68	LV	CELLSTATES	EC7.0	control_PVneg	4	16
ID2	1.92	0.00496	0.203	0.694	7.51	20.6	2.19e-05	2.3	LV	CELLSTATES	EC7.0	control_PVneg	4	16
NAV2	1.92	0.0081	0.198	0.997	7.83	18.6	4.94e-05	2.09	LV	CELLSTATES	EC7.0	control_PVneg	4	16
SAMHD1	1.88	0.0395	0.134	0.412	7.14	12.9	0.000591	1.4	LV	CELLSTATES	EC7.0	control_PVneg	4	16
TRIM5	1.86	0.0438	0.0925	0.305	6.7	12.6	0.000695	1.36	LV	CELLSTATES	EC7.0	control_PVneg	4	16
VCAN	1.86	0.0175	0.344	1.4	8.31	15.8	0.000163	1.76	LV	CELLSTATES	EC7.0	control_PVneg	4	16
SLC6A6	1.85	0.0498	0.102	0.244	6.66	12	0.000899	1.3	LV	CELLSTATES	EC7.0	control_PVneg	4	16
RIN3	1.84	0.0133	0.104	0.514	7.06	16.8	0.000109	1.88	LV	CELLSTATES	EC7.0	control_PVneg	4	16
MTUS2	1.83	0.0495	0.229	1.06	7.91	12	0.000887	1.31	LV	CELLSTATES	EC7.0	control_PVneg	4	16
CTDSPL	1.82	0.0175	0.11	0.394	6.92	15.8	0.000164	1.76	LV	CELLSTATES	EC7.0	control_PVneg	4	16
STAT1	1.82	0.0228	0.128	0.465	7.13	14.9	0.000248	1.64	LV	CELLSTATES	EC7.0	control_PVneg	4	16
FKBP5	1.79	0.0384	1.17	5.09	9.91	13	0.000568	1.42	LV	CELLSTATES	EC7.0	control_PVneg	4	16
NOTCH4	1.79	0.039	0.103	0.496	6.86	12.9	0.00058	1.41	LV	CELLSTATES	EC7.0	control_PVneg	4	16
EEPD1	1.76	0.0372	0.1	0.505	7.07	13.1	0.000542	1.43	LV	CELLSTATES	EC7.0	control_PVneg	4	16
HPCAL1	1.74	0.0472	0.133	0.475	7.05	12.3	0.000779	1.33	LV	CELLSTATES	EC7.0	control_PVneg	4	16
EMP1	1.71	0.0196	0.229	1.01	7.99	15.4	0.000196	1.71	LV	CELLSTATES	EC7.0	control_PVneg	4	16
PARP14	1.71	0.0335	0.405	1.33	8.49	13.5	0.00046	1.47	LV	CELLSTATES	EC7.0	control_PVneg	4	16
ANXA3	1.68	0.0302	0.167	0.651	7.47	13.8	0.000389	1.52	LV	CELLSTATES	EC7.0	control_PVneg	4	16
MAP3K5	1.67	0.0413	0.126	0.53	7.05	12.8	0.000623	1.38	LV	CELLSTATES	EC7.0	control_PVneg	4	16
PDZD2	1.67	0.016	0.274	0.928	7.98	16.1	0.000145	1.8	LV	CELLSTATES	EC7.0	control_PVneg	4	16
SEC14L1	1.67	0.0131	0.388	1.39	8.4	16.8	0.000107	1.88	LV	CELLSTATES	EC7.0	control_PVneg	4	16
RNF213	1.65	0.0131	0.396	1.33	8.48	16.8	0.000105	1.88	LV	CELLSTATES	EC7.0	control_PVneg	4	16
ABLIM3	1.62	0.0231	0.295	1.01	7.95	14.7	0.000266	1.64	LV	CELLSTATES	EC7.0	control_PVneg	4	16
NRP1	1.62	0.0257	0.515	1.39	8.64	14.3	0.000312	1.59	LV	CELLSTATES	EC7.0	control_PVneg	4	16
PLCB1	1.62	0.0257	0.791	2.57	9.37	14.3	0.000311	1.59	LV	CELLSTATES	EC7.0	control_PVneg	4	16
WDFY1	1.62	0.0486	0.116	0.479	7.21	12.2	0.000835	1.31	LV	CELLSTATES	EC7.0	control_PVneg	4	16
ADGRL4	1.61	0.0247	0.331	1.04	8.18	14.5	0.000295	1.61	LV	CELLSTATES	EC7.0	control_PVneg	4	16
SUSD6	1.59	0.0349	0.154	0.59	7.39	13.4	0.000484	1.46	LV	CELLSTATES	EC7.0	control_PVneg	4	16
DOCK9	1.58	0.00257	0.883	2.96	9.46	22.6	9.85e-06	2.59	LV	CELLSTATES	EC7.0	control_PVneg	4	16
MYO1E	1.54	0.0372	0.256	0.89	7.97	13.1	0.000545	1.43	LV	CELLSTATES	EC7.0	control_PVneg	4	16
FRMD4A	1.49	0.0495	0.244	0.606	7.57	12	0.000891	1.31	LV	CELLSTATES	EC7.0	control_PVneg	4	16
ADAMTS9-AS2	1.39	0.0486	0.515	1.79	8.86	12.1	0.000853	1.31	LV	CELLSTATES	EC7.0	control_PVneg	4	16
TCF4	1.34	0.0223	1.34	3.58	9.91	14.9	0.000241	1.65	LV	CELLSTATES	EC7.0	control_PVneg	4	16
MAGI1	1.33	0.0438	1	3.06	9.64	12.6	0.000681	1.36	LV	CELLSTATES	EC7.0	control_PVneg	4	16
MAML2	1.32	0.0488	0.549	1.43	8.71	12.1	0.000872	1.31	LV	CELLSTATES	EC7.0	control_PVneg	4	16
VWF	1.24	0.0411	1.93	5.07	10.4	12.8	0.000617	1.39	LV	CELLSTATES	EC7.0	control_PVneg	4	16
FOXN3	1.2	0.0438	1.25	3.09	9.78	12.6	0.000689	1.36	LV	CELLSTATES	EC7.0	control_PVneg	4	16

## Sheet: RBM20_control
Gene	logFC	FDR	mean_exp_control	mean_exp_genotype	logCPM	F	PValue	FDR_plot	Region	annotation_level	cell_state	comparison	Observations_genotype	Observations_reference
HBB	4.51	3.08e-08	0.00717	0.287	6.59	49.6	1.08e-11	7.51	LV	CELLSTATES	EC7.0	control_RBM20	7	16
AC073941.1	4.47	1.65e-06	0	0.0213	5.46	38	2.79e-09	5.78	LV	CELLSTATES	EC7.0	control_RBM20	7	16
EDN1	4.34	1.23e-13	0.0269	0.839	7.43	82.8	9.02e-18	12.9	LV	CELLSTATES	EC7.0	control_RBM20	7	16
NR4A3	3.84	3.47e-07	0.0232	0.219	6.55	41.5	4.26e-10	6.46	LV	CELLSTATES	EC7.0	control_RBM20	7	16
RUBCNL	3.84	0.000121	0	0.0152	5.4	32.8	5.08e-07	3.92	LV	CELLSTATES	EC7.0	control_RBM20	7	16
AL162414.1	3.76	0.000104	0.000962	0.0182	5.45	27.8	4.17e-07	3.98	LV	CELLSTATES	EC7.0	control_RBM20	7	16
SAMD11	3.76	0.00049	0	0.0534	5.57	24.8	2.77e-06	3.31	LV	CELLSTATES	EC7.0	control_RBM20	7	16
GDF7	3.63	3.47e-07	0.0209	0.253	6.41	41.4	4.33e-10	6.46	LV	CELLSTATES	EC7.0	control_RBM20	7	16
PDE4B	3.49	1.01e-06	0.00916	0.307	6.4	38.8	1.41e-09	6	LV	CELLSTATES	EC7.0	control_RBM20	7	16
FOSB	3.43	3.03e-06	0.0151	0.298	6.28	35.7	6e-09	5.52	LV	CELLSTATES	EC7.0	control_RBM20	7	16
AL031590.1	3.36	0.00367	0	0.0397	5.51	21.9	3.7e-05	2.44	LV	CELLSTATES	EC7.0	control_RBM20	7	16
MCMDC2	3.29	0.00337	0.00299	0.0312	5.57	17.7	3.27e-05	2.47	LV	CELLSTATES	EC7.0	control_RBM20	7	16
CA4	3.24	0.000301	0.00744	0.111	5.97	23.9	1.57e-06	3.52	LV	CELLSTATES	EC7.0	control_RBM20	7	16
CYSLTR1	3.24	0.0128	0.000962	0.0385	5.52	17.5	0.00018	1.89	LV	CELLSTATES	EC7.0	control_RBM20	7	16
AL109930.1	3.22	1.95e-05	0.0238	0.217	6.59	31.1	5.17e-08	4.71	LV	CELLSTATES	EC7.0	control_RBM20	7	16
EHD4-AS1	3.21	0.0119	0	0.0209	5.43	20.7	0.000163	1.92	LV	CELLSTATES	EC7.0	control_RBM20	7	16
AC008878.3	3.18	0.00303	0.00184	0.0211	5.47	18.7	2.73e-05	2.52	LV	CELLSTATES	EC7.0	control_RBM20	7	16
AC022414.1	3.17	0.00878	0	0.0156	5.39	22.4	0.000112	2.06	LV	CELLSTATES	EC7.0	control_RBM20	7	16
TLR2	3.17	0.00393	0.00464	0.0542	5.62	17.3	4.01e-05	2.41	LV	CELLSTATES	EC7.0	control_RBM20	7	16
RIMS4	3.16	0.0136	0	0.0283	5.43	20.6	0.000195	1.87	LV	CELLSTATES	EC7.0	control_RBM20	7	16
HBA2	3.1	0.00474	0.00267	0.0725	5.77	16.9	4.98e-05	2.32	LV	CELLSTATES	EC7.0	control_RBM20	7	16
CASC15	3.09	1.11e-07	0.0495	0.441	7.19	45.4	7.32e-11	6.96	LV	CELLSTATES	EC7.0	control_RBM20	7	16
CORO2B	3.09	0.00346	0.00823	0.0806	5.85	17.7	3.4e-05	2.46	LV	CELLSTATES	EC7.0	control_RBM20	7	16
MMP16	3.08	0.00545	0.00114	0.0476	5.6	17.9	6.01e-05	2.26	LV	CELLSTATES	EC7.0	control_RBM20	7	16
ITGAM	3.07	0.0119	0	0.0201	5.39	21.2	0.000164	1.92	LV	CELLSTATES	EC7.0	control_RBM20	7	16
MEOX2	3.07	0.000193	0.0147	0.134	6.13	25.2	8.63e-07	3.72	LV	CELLSTATES	EC7.0	control_RBM20	7	16
ADAMTSL2	3.02	0.00631	0.000962	0.088	5.61	17.6	7.14e-05	2.2	LV	CELLSTATES	EC7.0	control_RBM20	7	16
IL1R2	3.02	0.00337	0.00214	0.143	5.76	17.7	3.26e-05	2.47	LV	CELLSTATES	EC7.0	control_RBM20	7	16
CSF2RA	2.99	0.022	0.00184	0.0378	5.53	15.6	0.000374	1.66	LV	CELLSTATES	EC7.0	control_RBM20	7	16
AC116337.3	2.97	0.0261	0	0.0159	5.39	19.2	0.000476	1.58	LV	CELLSTATES	EC7.0	control_RBM20	7	16
NRG1	2.96	4.12e-12	0.778	5.98	10.3	72.5	6.06e-16	11.4	LV	CELLSTATES	EC7.0	control_RBM20	7	16
ITGB5	2.91	6.7e-05	0.0292	0.204	6.39	27.8	2.41e-07	4.17	LV	CELLSTATES	EC7.0	control_RBM20	7	16
NTNG2	2.91	0.0274	0	0.0324	5.44	18.2	0.000501	1.56	LV	CELLSTATES	EC7.0	control_RBM20	7	16
ZDHHC23	2.91	0.0192	0.00102	0.0231	5.45	15.5	0.000308	1.72	LV	CELLSTATES	EC7.0	control_RBM20	7	16
KCNB1	2.89	8.56e-05	0.0224	0.194	6.25	27.1	3.33e-07	4.07	LV	CELLSTATES	EC7.0	control_RBM20	7	16
EBF3	2.87	0.000104	0.0322	0.178	6.27	26.6	4.27e-07	3.98	LV	CELLSTATES	EC7.0	control_RBM20	7	16
LINC01725	2.86	0.000151	0.0275	0.169	6.38	25.7	6.55e-07	3.82	LV	CELLSTATES	EC7.0	control_RBM20	7	16
REPS2	2.86	0.0409	0.0034	0.0412	5.6	13.3	0.000875	1.39	LV	CELLSTATES	EC7.0	control_RBM20	7	16
CYR61	2.85	1.35e-05	0.0322	0.255	6.58	31.9	3.46e-08	4.87	LV	CELLSTATES	EC7.0	control_RBM20	7	16
LINC00607	2.84	5.86e-05	0.045	0.2	6.66	28.2	2.02e-07	4.23	LV	CELLSTATES	EC7.0	control_RBM20	7	16
FOS	2.83	1.11e-07	0.0734	0.937	7.68	45.4	7.28e-11	6.96	LV	CELLSTATES	EC7.0	control_RBM20	7	16
FRAS1	2.8	0.000104	0.0193	0.235	6.41	26.6	4.23e-07	3.98	LV	CELLSTATES	EC7.0	control_RBM20	7	16
DDAH1	2.79	0.000998	0.0208	0.127	6.12	20.9	6.96e-06	3	LV	CELLSTATES	EC7.0	control_RBM20	7	16
P2RY8	2.77	0.00163	0.0148	0.135	6.15	19.7	1.26e-05	2.79	LV	CELLSTATES	EC7.0	control_RBM20	7	16
C3orf79	2.75	0.0319	0.00229	0.0436	5.58	13.3	0.000602	1.5	LV	CELLSTATES	EC7.0	control_RBM20	7	16
AC104984.1	2.74	0.0456	0	0.0347	5.4	17.1	0.00102	1.34	LV	CELLSTATES	EC7.0	control_RBM20	7	16
PRELP	2.74	0.0355	0.00382	0.044	5.6	12.8	0.000713	1.45	LV	CELLSTATES	EC7.0	control_RBM20	7	16
CACHD1	2.72	6.65e-05	0.0361	0.255	6.58	27.9	2.35e-07	4.18	LV	CELLSTATES	EC7.0	control_RBM20	7	16
AC112487.1	2.71	0.0367	0.00487	0.0807	5.74	12.3	0.000757	1.44	LV	CELLSTATES	EC7.0	control_RBM20	7	16
FGD4	2.7	3.08e-08	0.133	0.833	7.94	49.5	1.13e-11	7.51	LV	CELLSTATES	EC7.0	control_RBM20	7	16
AC005550.2	2.69	0.00673	0.00813	0.0827	5.86	16	7.81e-05	2.17	LV	CELLSTATES	EC7.0	control_RBM20	7	16
QRFPR	2.69	0.0144	0.00611	0.0418	5.63	14.1	0.000208	1.84	LV	CELLSTATES	EC7.0	control_RBM20	7	16
COL25A1	2.66	3.11e-05	0.0476	0.319	6.89	30	8.67e-08	4.51	LV	CELLSTATES	EC7.0	control_RBM20	7	16
B3GNT5	2.64	0.0365	0.00341	0.0442	5.64	12.1	0.000748	1.44	LV	CELLSTATES	EC7.0	control_RBM20	7	16
HBA1	2.63	0.021	0.00572	0.0482	5.63	13.4	0.000352	1.68	LV	CELLSTATES	EC7.0	control_RBM20	7	16
HTR4	2.62	0.00236	0.0189	0.127	6.19	18.8	1.96e-05	2.63	LV	CELLSTATES	EC7.0	control_RBM20	7	16
PREX2	2.61	2.41e-07	0.13	0.769	7.89	42.5	2.66e-10	6.62	LV	CELLSTATES	EC7.0	control_RBM20	7	16
AC103810.2	2.58	0.0281	0.00931	0.0548	5.78	12.3	0.000518	1.55	LV	CELLSTATES	EC7.0	control_RBM20	7	16
KLF15	2.58	0.034	0.00234	0.0296	5.5	12.2	0.000668	1.47	LV	CELLSTATES	EC7.0	control_RBM20	7	16
CLEC1A	2.57	0.00101	0.024	0.186	6.41	20.8	7.09e-06	3	LV	CELLSTATES	EC7.0	control_RBM20	7	16
CTGF	2.56	2.09e-06	0.0985	0.534	7.39	36.6	3.99e-09	5.68	LV	CELLSTATES	EC7.0	control_RBM20	7	16
SVEP1	2.56	0.00208	0.0235	0.144	6.11	19.1	1.69e-05	2.68	LV	CELLSTATES	EC7.0	control_RBM20	7	16
CXorf36	2.55	0.00022	0.0619	0.264	6.52	24.7	1.06e-06	3.66	LV	CELLSTATES	EC7.0	control_RBM20	7	16
PDE2A	2.55	0.000315	0.0333	0.255	6.57	23.8	1.69e-06	3.5	LV	CELLSTATES	EC7.0	control_RBM20	7	16
KALRN	2.54	5.3e-08	0.235	1.24	8.48	47.9	2.34e-11	7.28	LV	CELLSTATES	EC7.0	control_RBM20	7	16
TBCD	2.54	1.87e-06	0.175	0.666	7.84	37	3.3e-09	5.73	LV	CELLSTATES	EC7.0	control_RBM20	7	16
AC006581.2	2.53	0.0409	0.00427	0.05	5.56	11.3	0.000873	1.39	LV	CELLSTATES	EC7.0	control_RBM20	7	16
MCF2L	2.53	1.08e-06	0.132	0.607	7.69	38.5	1.66e-09	5.97	LV	CELLSTATES	EC7.0	control_RBM20	7	16
DOCK9-AS1	2.52	0.0397	0.00708	0.0519	5.71	11.4	0.000837	1.4	LV	CELLSTATES	EC7.0	control_RBM20	7	16
MAP2K6	2.52	0.021	0.0106	0.0552	5.88	13	0.000352	1.68	LV	CELLSTATES	EC7.0	control_RBM20	7	16
RGS6	2.52	4.63e-05	0.0662	0.297	7	28.9	1.43e-07	4.33	LV	CELLSTATES	EC7.0	control_RBM20	7	16
KCNT2	2.51	1.12e-07	0.252	1.37	8.4	44.9	8.87e-11	6.95	LV	CELLSTATES	EC7.0	control_RBM20	7	16
MAP2	2.51	6.36e-06	0.0732	0.35	7.1	33.9	1.4e-08	5.2	LV	CELLSTATES	EC7.0	control_RBM20	7	16
MEX3C	2.5	0.0409	0.00612	0.0508	5.7	11.3	0.000888	1.39	LV	CELLSTATES	EC7.0	control_RBM20	7	16
TSHZ2	2.5	7.52e-06	0.0944	0.532	7.52	33.4	1.71e-08	5.12	LV	CELLSTATES	EC7.0	control_RBM20	7	16
BTNL9	2.49	1.05e-06	0.231	1.02	8.17	38.6	1.55e-09	5.98	LV	CELLSTATES	EC7.0	control_RBM20	7	16
SALL3	2.49	0.000818	0.0617	0.191	6.68	21.3	5.53e-06	3.09	LV	CELLSTATES	EC7.0	control_RBM20	7	16
ACSM1	2.48	0.0021	0.0206	0.156	6.19	19	1.73e-05	2.68	LV	CELLSTATES	EC7.0	control_RBM20	7	16
ATAD2	2.46	0.00772	0.0251	0.0839	6.11	15.7	9.29e-05	2.11	LV	CELLSTATES	EC7.0	control_RBM20	7	16
CDKN1C	2.46	0.000184	0.0449	0.252	6.75	25.3	8.11e-07	3.74	LV	CELLSTATES	EC7.0	control_RBM20	7	16
ELL2	2.46	3.12e-06	0.11	0.498	7.41	35.5	6.41e-09	5.51	LV	CELLSTATES	EC7.0	control_RBM20	7	16
PCYT2	2.46	0.0483	0.00341	0.0217	5.51	10.8	0.00111	1.32	LV	CELLSTATES	EC7.0	control_RBM20	7	16
CA8	2.45	0.000309	0.0438	0.242	6.67	23.8	1.63e-06	3.51	LV	CELLSTATES	EC7.0	control_RBM20	7	16
OMD	2.42	0.0255	0.0104	0.0649	5.85	12.6	0.000448	1.59	LV	CELLSTATES	EC7.0	control_RBM20	7	16
FAM66D	2.41	0.0256	0.0224	0.0837	6.05	12.5	0.000457	1.59	LV	CELLSTATES	EC7.0	control_RBM20	7	16
MCTP1	2.41	1.22e-05	0.107	0.518	7.48	32.3	2.96e-08	4.91	LV	CELLSTATES	EC7.0	control_RBM20	7	16
LRCH2	2.39	0.019	0.0155	0.0598	5.73	13.3	0.000305	1.72	LV	CELLSTATES	EC7.0	control_RBM20	7	16
AIPL1	2.36	0.0409	0.0144	0.044	5.64	11.3	0.000888	1.39	LV	CELLSTATES	EC7.0	control_RBM20	7	16
CSRNP1	2.36	0.000125	0.0628	0.353	6.97	26.2	5.32e-07	3.9	LV	CELLSTATES	EC7.0	control_RBM20	7	16
EFEMP1	2.35	0.000774	0.0359	0.281	6.51	21.5	5.12e-06	3.11	LV	CELLSTATES	EC7.0	control_RBM20	7	16
AC012668.3	2.33	0.0209	0.023	0.0799	5.95	13.1	0.000346	1.68	LV	CELLSTATES	EC7.0	control_RBM20	7	16
GFOD1	2.33	1.52e-06	0.157	0.636	7.57	37.6	2.46e-09	5.82	LV	CELLSTATES	EC7.0	control_RBM20	7	16
SGK1	2.32	0.000193	0.0532	0.335	6.79	25.1	8.8e-07	3.71	LV	CELLSTATES	EC7.0	control_RBM20	7	16
SPSB1	2.32	0.002	0.0345	0.175	6.36	19.2	1.6e-05	2.7	LV	CELLSTATES	EC7.0	control_RBM20	7	16
DOC2B	2.31	0.0397	0.00929	0.109	5.88	11.4	0.000835	1.4	LV	CELLSTATES	EC7.0	control_RBM20	7	16
EMP1	2.31	7.16e-07	0.229	1.54	8.42	39.7	9.46e-10	6.15	LV	CELLSTATES	EC7.0	control_RBM20	7	16
NR4A1	2.31	2.09e-06	0.304	1.28	8.52	36.6	3.86e-09	5.68	LV	CELLSTATES	EC7.0	control_RBM20	7	16
ABLIM3	2.29	2.26e-07	0.295	1.29	8.52	42.8	2.32e-10	6.65	LV	CELLSTATES	EC7.0	control_RBM20	7	16
ANKRD29	2.29	0.0491	0.0107	0.0561	5.61	11.7	0.00114	1.31	LV	CELLSTATES	EC7.0	control_RBM20	7	16
COLEC12	2.27	0.000685	0.0482	0.304	6.81	21.9	4.13e-06	3.16	LV	CELLSTATES	EC7.0	control_RBM20	7	16
LNX1	2.27	3.87e-05	0.153	0.581	7.62	29.4	1.14e-07	4.41	LV	CELLSTATES	EC7.0	control_RBM20	7	16
SEC14L1	2.26	1.35e-07	0.388	1.64	8.93	44.1	1.29e-10	6.87	LV	CELLSTATES	EC7.0	control_RBM20	7	16
TNNT3	2.23	0.00799	0.0322	0.125	6.19	15.5	9.86e-05	2.1	LV	CELLSTATES	EC7.0	control_RBM20	7	16
TPD52L1	2.23	0.00331	0.0409	0.225	6.55	17.8	3.12e-05	2.48	LV	CELLSTATES	EC7.0	control_RBM20	7	16
AC073332.1	2.22	0.016	0.0281	0.141	6.27	13.8	0.000237	1.8	LV	CELLSTATES	EC7.0	control_RBM20	7	16
MUM1L1	2.22	7.45e-05	0.164	0.756	7.98	27.5	2.79e-07	4.13	LV	CELLSTATES	EC7.0	control_RBM20	7	16
AC090630.1	2.21	0.0252	0.0238	0.125	6.12	12.6	0.00044	1.6	LV	CELLSTATES	EC7.0	control_RBM20	7	16
RGCC	2.2	0.000593	0.143	0.275	7.06	22.3	3.49e-06	3.23	LV	CELLSTATES	EC7.0	control_RBM20	7	16
NR5A2	2.19	0.033	0.0186	0.161	6.05	11.9	0.000635	1.48	LV	CELLSTATES	EC7.0	control_RBM20	7	16
PRAG1	2.17	5.84e-05	0.115	0.427	7.4	28.2	1.97e-07	4.23	LV	CELLSTATES	EC7.0	control_RBM20	7	16
PYGL	2.15	0.0227	0.0233	0.234	6.12	12.8	0.00039	1.64	LV	CELLSTATES	EC7.0	control_RBM20	7	16
SERPINE1	2.15	4.47e-05	0.191	1.55	8.37	29	1.35e-07	4.35	LV	CELLSTATES	EC7.0	control_RBM20	7	16
ELN	2.14	3.76e-06	0.282	1.09	8.43	35.1	8.02e-09	5.42	LV	CELLSTATES	EC7.0	control_RBM20	7	16
ATOH8	2.12	0.00291	0.0436	0.281	6.49	18.2	2.55e-05	2.54	LV	CELLSTATES	EC7.0	control_RBM20	7	16
GALNT15	2.11	0.00143	0.0693	0.411	6.82	20	1.04e-05	2.84	LV	CELLSTATES	EC7.0	control_RBM20	7	16
GLIS3	2.11	0.00025	0.0879	0.408	7.21	24.4	1.26e-06	3.6	LV	CELLSTATES	EC7.0	control_RBM20	7	16
NOTCH4	2.1	0.000203	0.103	0.453	7.24	25	9.41e-07	3.69	LV	CELLSTATES	EC7.0	control_RBM20	7	16
ANXA3	2.09	1.32e-05	0.167	0.802	7.93	32	3.29e-08	4.88	LV	CELLSTATES	EC7.0	control_RBM20	7	16
LINC00639	2.07	0.00823	0.0575	0.216	6.36	15.5	0.000103	2.08	LV	CELLSTATES	EC7.0	control_RBM20	7	16
BMP6	2.02	1.13e-05	0.327	1.32	8.6	32.5	2.66e-08	4.95	LV	CELLSTATES	EC7.0	control_RBM20	7	16
MT1E	2.02	0.00331	0.0754	0.194	6.66	17.8	3.14e-05	2.48	LV	CELLSTATES	EC7.0	control_RBM20	7	16
ZNF385D	2.02	0.000777	0.123	0.432	7.39	21.5	5.2e-06	3.11	LV	CELLSTATES	EC7.0	control_RBM20	7	16
AKAP12	2.01	0.000548	0.162	0.472	7.68	22.5	3.14e-06	3.26	LV	CELLSTATES	EC7.0	control_RBM20	7	16
FOXP2	2.01	0.0167	0.0818	0.328	6.9	13.7	0.000251	1.78	LV	CELLSTATES	EC7.0	control_RBM20	7	16
FBLIM1	1.97	0.0122	0.0461	0.231	6.45	14.5	0.000168	1.92	LV	CELLSTATES	EC7.0	control_RBM20	7	16
PDGFB	1.97	0.0159	0.0419	0.175	6.31	13.8	0.000234	1.8	LV	CELLSTATES	EC7.0	control_RBM20	7	16
DUBR	1.95	0.0311	0.0332	0.106	6.28	12.1	0.000582	1.51	LV	CELLSTATES	EC7.0	control_RBM20	7	16
TPO	1.94	0.000246	0.212	0.669	7.93	24.4	1.23e-06	3.61	LV	CELLSTATES	EC7.0	control_RBM20	7	16
NMT2	1.93	0.00524	0.0576	0.392	6.78	16.6	5.7e-05	2.28	LV	CELLSTATES	EC7.0	control_RBM20	7	16
AC025180.1	1.92	0.0176	0.0682	0.185	6.61	13.6	0.000268	1.75	LV	CELLSTATES	EC7.0	control_RBM20	7	16
MEDAG	1.92	0.0255	0.0658	0.18	6.66	12.6	0.000451	1.59	LV	CELLSTATES	EC7.0	control_RBM20	7	16
BAIAP2	1.9	0.0078	0.0552	0.187	6.59	15.6	9.46e-05	2.11	LV	CELLSTATES	EC7.0	control_RBM20	7	16
FOSL2	1.9	0.00532	0.101	0.383	7.08	16.6	5.82e-05	2.27	LV	CELLSTATES	EC7.0	control_RBM20	7	16
PLCXD3	1.9	5.03e-05	0.408	1.62	8.89	28.6	1.66e-07	4.3	LV	CELLSTATES	EC7.0	control_RBM20	7	16
RIPOR2	1.9	0.00185	0.12	0.42	7.19	19.4	1.45e-05	2.73	LV	CELLSTATES	EC7.0	control_RBM20	7	16
ACSM3	1.89	7.45e-05	0.285	1.2	8.4	27.5	2.79e-07	4.13	LV	CELLSTATES	EC7.0	control_RBM20	7	16
SLC7A1	1.89	0.0359	0.0387	0.193	6.49	11.6	0.000724	1.45	LV	CELLSTATES	EC7.0	control_RBM20	7	16
COL4A1	1.88	0.00329	0.115	0.337	7.29	17.9	3.04e-05	2.48	LV	CELLSTATES	EC7.0	control_RBM20	7	16
MGLL	1.88	0.000423	0.23	0.679	7.95	23.1	2.33e-06	3.37	LV	CELLSTATES	EC7.0	control_RBM20	7	16
SUSD6	1.88	0.00137	0.154	0.394	7.48	20.2	9.87e-06	2.86	LV	CELLSTATES	EC7.0	control_RBM20	7	16
CFH	1.87	7.45e-05	0.313	1.25	8.51	27.5	2.84e-07	4.13	LV	CELLSTATES	EC7.0	control_RBM20	7	16
GNAI1	1.87	0.0433	0.0522	0.109	6.1	11.1	0.000959	1.36	LV	CELLSTATES	EC7.0	control_RBM20	7	16
SLC26A7	1.87	0.00551	0.102	0.307	6.92	16.5	6.11e-05	2.26	LV	CELLSTATES	EC7.0	control_RBM20	7	16
CCDC85A	1.86	0.000282	0.228	0.7	7.91	24.1	1.45e-06	3.55	LV	CELLSTATES	EC7.0	control_RBM20	7	16
SMAP2	1.83	0.0176	0.0613	0.167	6.55	13.6	0.000268	1.75	LV	CELLSTATES	EC7.0	control_RBM20	7	16
VWF	1.83	1.35e-07	1.93	6.4	10.8	44.2	1.21e-10	6.87	LV	CELLSTATES	EC7.0	control_RBM20	7	16
FILIP1	1.82	0.00367	0.0808	0.305	6.93	17.5	3.68e-05	2.44	LV	CELLSTATES	EC7.0	control_RBM20	7	16
ITPRIP	1.82	0.00303	0.102	0.388	7.34	18.1	2.76e-05	2.52	LV	CELLSTATES	EC7.0	control_RBM20	7	16
MCL1	1.82	0.00147	0.162	0.578	7.52	19.9	1.11e-05	2.83	LV	CELLSTATES	EC7.0	control_RBM20	7	16
COL4A4	1.81	0.00716	0.0755	0.267	6.85	15.9	8.41e-05	2.15	LV	CELLSTATES	EC7.0	control_RBM20	7	16
ABCA6	1.8	0.0365	0.0381	0.152	6.39	11.6	0.000747	1.44	LV	CELLSTATES	EC7.0	control_RBM20	7	16
ARID5B	1.8	0.00146	0.153	0.78	7.67	19.9	1.1e-05	2.83	LV	CELLSTATES	EC7.0	control_RBM20	7	16
COL8A1	1.79	0.000559	0.306	1.15	8.52	22.4	3.25e-06	3.25	LV	CELLSTATES	EC7.0	control_RBM20	7	16
TCIM	1.79	0.015	0.054	0.236	6.63	14	0.000218	1.82	LV	CELLSTATES	EC7.0	control_RBM20	7	16
TMTC2	1.78	0.000702	0.232	0.819	8.03	21.8	4.44e-06	3.15	LV	CELLSTATES	EC7.0	control_RBM20	7	16
ITPKC	1.77	0.0132	0.0673	0.225	6.7	14.3	0.000186	1.88	LV	CELLSTATES	EC7.0	control_RBM20	7	16
MAN1C1	1.77	0.0119	0.0678	0.328	6.8	14.5	0.000163	1.92	LV	CELLSTATES	EC7.0	control_RBM20	7	16
NREP	1.77	0.0185	0.0922	0.215	6.86	13.4	0.000293	1.73	LV	CELLSTATES	EC7.0	control_RBM20	7	16
COBLL1	1.76	0.00282	0.148	0.432	7.49	18.3	2.45e-05	2.55	LV	CELLSTATES	EC7.0	control_RBM20	7	16
COL4A2	1.75	0.000966	0.205	0.604	7.88	21	6.6e-06	3.01	LV	CELLSTATES	EC7.0	control_RBM20	7	16
NRP2	1.75	0.0187	0.0724	0.241	6.64	13.4	0.000297	1.73	LV	CELLSTATES	EC7.0	control_RBM20	7	16
DPYSL2	1.73	0.00146	0.162	0.485	7.54	19.9	1.09e-05	2.83	LV	CELLSTATES	EC7.0	control_RBM20	7	16
PPARG	1.71	0.000702	0.213	0.752	8.03	21.8	4.41e-06	3.15	LV	CELLSTATES	EC7.0	control_RBM20	7	16
TSC22D2	1.71	0.00367	0.198	0.492	7.67	17.5	3.72e-05	2.44	LV	CELLSTATES	EC7.0	control_RBM20	7	16
PDCD4	1.69	0.0103	0.0941	0.284	7	14.9	0.000136	1.99	LV	CELLSTATES	EC7.0	control_RBM20	7	16
RGL3	1.69	0.0435	0.0534	0.153	6.64	11.1	0.000967	1.36	LV	CELLSTATES	EC7.0	control_RBM20	7	16
CLIC5	1.68	0.00632	0.162	0.383	7.36	16.1	7.29e-05	2.2	LV	CELLSTATES	EC7.0	control_RBM20	7	16
ARHGEF37	1.67	0.0301	0.0742	0.174	6.64	12.1	0.000562	1.52	LV	CELLSTATES	EC7.0	control_RBM20	7	16
COL19A1	1.67	0.0247	0.0824	0.216	6.76	12.7	0.000427	1.61	LV	CELLSTATES	EC7.0	control_RBM20	7	16
PTPRR	1.67	0.0281	0.0747	0.219	6.84	12.3	0.000516	1.55	LV	CELLSTATES	EC7.0	control_RBM20	7	16
EGFR	1.65	0.00185	0.182	0.507	7.63	19.4	1.47e-05	2.73	LV	CELLSTATES	EC7.0	control_RBM20	7	16
FRMD4A	1.65	0.00166	0.244	0.673	7.96	19.6	1.29e-05	2.78	LV	CELLSTATES	EC7.0	control_RBM20	7	16
ATP10A	1.64	0.00632	0.223	0.739	8.04	16.1	7.28e-05	2.2	LV	CELLSTATES	EC7.0	control_RBM20	7	16
EEPD1	1.62	0.0157	0.1	0.383	7.16	13.9	0.000229	1.81	LV	CELLSTATES	EC7.0	control_RBM20	7	16
FAM85B	1.6	0.0382	0.0715	0.231	6.77	11.5	0.000794	1.42	LV	CELLSTATES	EC7.0	control_RBM20	7	16
ADIPOR2	1.59	0.00303	0.255	0.702	8	18.1	2.71e-05	2.52	LV	CELLSTATES	EC7.0	control_RBM20	7	16
B4GALT1	1.59	0.000998	0.533	1.5	8.9	20.9	6.93e-06	3	LV	CELLSTATES	EC7.0	control_RBM20	7	16
CDC42EP4	1.58	0.0456	0.0919	0.243	6.95	11	0.00103	1.34	LV	CELLSTATES	EC7.0	control_RBM20	7	16
FGF14	1.58	0.0221	0.109	0.279	6.97	12.9	0.000376	1.66	LV	CELLSTATES	EC7.0	control_RBM20	7	16
LMCD1-AS1	1.58	0.0409	0.085	0.198	6.68	11.3	0.000884	1.39	LV	CELLSTATES	EC7.0	control_RBM20	7	16
LYST	1.58	0.00818	0.159	0.492	7.54	15.5	0.000102	2.09	LV	CELLSTATES	EC7.0	control_RBM20	7	16
PLCB4	1.58	0.00709	0.241	0.471	7.6	15.9	8.28e-05	2.15	LV	CELLSTATES	EC7.0	control_RBM20	7	16
CERK	1.57	0.0491	0.0639	0.215	6.64	10.8	0.00114	1.31	LV	CELLSTATES	EC7.0	control_RBM20	7	16
NCK2	1.56	0.0163	0.12	0.329	7.07	13.8	0.000245	1.79	LV	CELLSTATES	EC7.0	control_RBM20	7	16
MT2A	1.55	0.00311	0.381	0.824	8.34	18	2.86e-05	2.51	LV	CELLSTATES	EC7.0	control_RBM20	7	16
F8	1.54	0.00247	0.336	1.1	8.51	18.6	2.09e-05	2.61	LV	CELLSTATES	EC7.0	control_RBM20	7	16
PPP1CB	1.54	0.0125	0.151	0.387	7.33	14.4	0.000174	1.9	LV	CELLSTATES	EC7.0	control_RBM20	7	16
TECPR2	1.54	0.0424	0.0926	0.258	7	11.2	0.000929	1.37	LV	CELLSTATES	EC7.0	control_RBM20	7	16
GRB10	1.53	0.000744	0.542	1.6	8.98	21.6	4.81e-06	3.13	LV	CELLSTATES	EC7.0	control_RBM20	7	16
ZBTB16	1.52	0.00067	0.919	2.68	9.67	22	3.98e-06	3.17	LV	CELLSTATES	EC7.0	control_RBM20	7	16
UNC13B	1.51	0.00967	0.17	0.423	7.56	15.1	0.000125	2.01	LV	CELLSTATES	EC7.0	control_RBM20	7	16
MYH9	1.44	0.00552	0.456	1.03	8.6	16.5	6.2e-05	2.26	LV	CELLSTATES	EC7.0	control_RBM20	7	16
ACACB	1.43	0.0256	0.181	0.369	7.39	12.5	0.000455	1.59	LV	CELLSTATES	EC7.0	control_RBM20	7	16
DHRS3	1.43	0.036	0.151	0.333	7.27	11.6	0.000733	1.44	LV	CELLSTATES	EC7.0	control_RBM20	7	16
MTUS2	1.43	0.0222	0.229	0.609	7.86	12.9	0.00038	1.65	LV	CELLSTATES	EC7.0	control_RBM20	7	16
PDZD2	1.42	0.0085	0.274	0.671	8.07	15.4	0.000107	2.07	LV	CELLSTATES	EC7.0	control_RBM20	7	16
ADAMTS9-AS2	1.41	0.00456	0.515	1.2	8.8	17	4.76e-05	2.34	LV	CELLSTATES	EC7.0	control_RBM20	7	16
BACH2	1.41	0.0312	0.135	0.357	7.18	12.1	0.000586	1.51	LV	CELLSTATES	EC7.0	control_RBM20	7	16
LHFPL6	1.41	0.00127	0.844	1.94	9.43	20.3	9.02e-06	2.9	LV	CELLSTATES	EC7.0	control_RBM20	7	16
OSBPL1A	1.41	0.0209	0.168	0.406	7.52	13.1	0.000346	1.68	LV	CELLSTATES	EC7.0	control_RBM20	7	16
ZNF704	1.41	0.047	0.156	0.497	7.4	10.9	0.00106	1.33	LV	CELLSTATES	EC7.0	control_RBM20	7	16
MATN2	1.4	0.016	0.28	0.892	8.05	13.8	0.000239	1.79	LV	CELLSTATES	EC7.0	control_RBM20	7	16
PDLIM1	1.4	0.00884	0.406	0.852	8.38	15.3	0.000114	2.05	LV	CELLSTATES	EC7.0	control_RBM20	7	16
PER1	1.4	0.0353	0.129	0.409	7.21	11.7	0.000704	1.45	LV	CELLSTATES	EC7.0	control_RBM20	7	16
FKBP5	1.39	0.00487	1.17	3.33	10.1	16.8	5.15e-05	2.31	LV	CELLSTATES	EC7.0	control_RBM20	7	16
GRASP	1.39	0.0185	0.269	0.713	7.89	13.4	0.000292	1.73	LV	CELLSTATES	EC7.0	control_RBM20	7	16
RASGRF2	1.39	0.0141	0.388	0.987	8.45	14.1	0.000204	1.85	LV	CELLSTATES	EC7.0	control_RBM20	7	16
CBFB	1.37	0.0388	0.184	0.462	7.59	11.4	0.000809	1.41	LV	CELLSTATES	EC7.0	control_RBM20	7	16
FUT10	1.37	0.043	0.174	0.335	7.37	11.1	0.000947	1.37	LV	CELLSTATES	EC7.0	control_RBM20	7	16
NDRG1	1.37	0.0128	0.51	1.12	8.65	14.3	0.00018	1.89	LV	CELLSTATES	EC7.0	control_RBM20	7	16
SKIL	1.37	0.0185	0.328	0.797	8.27	13.4	0.000289	1.73	LV	CELLSTATES	EC7.0	control_RBM20	7	16
STK38L	1.35	0.0353	0.244	0.479	7.82	11.7	0.0007	1.45	LV	CELLSTATES	EC7.0	control_RBM20	7	16
YBX3	1.35	0.0204	0.328	0.808	8.18	13.2	0.000331	1.69	LV	CELLSTATES	EC7.0	control_RBM20	7	16
ANO2	1.34	0.00208	1.27	3.12	10.1	19.1	1.7e-05	2.68	LV	CELLSTATES	EC7.0	control_RBM20	7	16
MYO1E	1.33	0.0283	0.256	0.627	7.95	12.3	0.000524	1.55	LV	CELLSTATES	EC7.0	control_RBM20	7	16
NLGN1	1.33	0.022	0.31	0.812	8.16	12.9	0.000372	1.66	LV	CELLSTATES	EC7.0	control_RBM20	7	16
FMNL2	1.31	0.0261	0.38	0.761	8.31	12.5	0.000474	1.58	LV	CELLSTATES	EC7.0	control_RBM20	7	16
PLXNA4	1.31	0.0185	0.531	1.25	8.83	13.4	0.00029	1.73	LV	CELLSTATES	EC7.0	control_RBM20	7	16
DOCK9	1.29	0.00334	0.883	2.02	9.49	17.8	3.19e-05	2.48	LV	CELLSTATES	EC7.0	control_RBM20	7	16
WARS	1.28	0.043	0.298	0.525	8.01	11.1	0.000945	1.37	LV	CELLSTATES	EC7.0	control_RBM20	7	16
CD36	1.26	0.033	0.688	1.22	8.99	11.9	0.000635	1.48	LV	CELLSTATES	EC7.0	control_RBM20	7	16
LIFR	1.23	0.0192	0.697	1.43	9.03	13.3	0.00031	1.72	LV	CELLSTATES	EC7.0	control_RBM20	7	16
MAGI1	1.23	0.00884	1	2.15	9.62	15.3	0.000114	2.05	LV	CELLSTATES	EC7.0	control_RBM20	7	16
CMTM8	1.2	0.0449	0.362	0.761	8.21	11	0.001	1.35	LV	CELLSTATES	EC7.0	control_RBM20	7	16
AKT3	1.19	0.00552	1.3	2.98	9.96	16.5	6.2e-05	2.26	LV	CELLSTATES	EC7.0	control_RBM20	7	16
NCOA7	1.19	0.0483	0.356	0.909	8.23	10.8	0.00111	1.32	LV	CELLSTATES	EC7.0	control_RBM20	7	16
SNRK	1.18	0.037	0.75	1.17	9.01	11.5	0.000767	1.43	LV	CELLSTATES	EC7.0	control_RBM20	7	16
NKTR	1.17	0.0255	0.568	1.33	8.91	12.6	0.00045	1.59	LV	CELLSTATES	EC7.0	control_RBM20	7	16
PTPRM	1.16	0.00345	2.74	5.11	10.9	17.7	3.37e-05	2.46	LV	CELLSTATES	EC7.0	control_RBM20	7	16
TMTC1	1.14	0.0182	1.18	2.53	9.79	13.5	0.000281	1.74	LV	CELLSTATES	EC7.0	control_RBM20	7	16
ABLIM1	1.12	0.0103	1.54	3.17	10.1	14.9	0.000135	1.99	LV	CELLSTATES	EC7.0	control_RBM20	7	16
ENG	1.1	0.0102	1.98	4.47	10.5	15	0.000132	1.99	LV	CELLSTATES	EC7.0	control_RBM20	7	16
FOXO3	1.09	0.0367	0.846	1.7	9.34	11.6	0.000755	1.44	LV	CELLSTATES	EC7.0	control_RBM20	7	16
FRYL	1.08	0.0409	0.831	1.54	9.22	11.2	0.000889	1.39	LV	CELLSTATES	EC7.0	control_RBM20	7	16
FLT1	1.04	0.0359	1.62	2.67	10.1	11.6	0.000727	1.45	LV	CELLSTATES	EC7.0	control_RBM20	7	16
LINC02388	0.976	0.0259	6.55	14.1	12.1	12.5	0.000465	1.59	LV	CELLSTATES	EC7.0	control_RBM20	7	16
PLXDC2	0.944	0.0483	1.78	3.47	10.3	10.8	0.00111	1.32	LV	CELLSTATES	EC7.0	control_RBM20	7	16

## Sheet: TTN_control
Gene	logFC	FDR	mean_exp_control	mean_exp_genotype	logCPM	F	PValue	FDR_plot	Region	annotation_level	cell_state	comparison	Observations_genotype	Observations_reference
CARTPT	4.61	0.000722	0	0.075	5.66	23.7	5.28e-06	3.14	LV	CELLSTATES	EC7.0	control_TTN	11	16
GDF7	3.77	1.19e-06	0.0209	0.224	6.72	45.7	1.02e-09	5.92	LV	CELLSTATES	EC7.0	control_TTN	11	16
AC104984.1	3.75	0.000316	0	0.0229	5.34	26.5	1.77e-06	3.5	LV	CELLSTATES	EC7.0	control_TTN	11	16
COL25A1	3.71	1.48e-07	0.0476	0.701	7.76	54.4	5.46e-11	6.83	LV	CELLSTATES	EC7.0	control_TTN	11	16
EDN1	3.67	6.06e-07	0.0269	0.408	7.23	48.8	3.58e-10	6.22	LV	CELLSTATES	EC7.0	control_TTN	11	16
KCNB1	3.64	1.2e-05	0.0224	0.184	6.52	37.5	1.95e-08	4.92	LV	CELLSTATES	EC7.0	control_TTN	11	16
FOSB	3.59	6.54e-05	0.0151	0.182	6.4	31.7	1.74e-07	4.18	LV	CELLSTATES	EC7.0	control_TTN	11	16
AC021504.1	3.57	0.000813	0	0.0332	5.35	23.3	6.36e-06	3.09	LV	CELLSTATES	EC7.0	control_TTN	11	16
CA4	3.57	0.000224	0.00744	0.103	6.08	27.4	9.76e-07	3.65	LV	CELLSTATES	EC7.0	control_TTN	11	16
GABRP	3.57	0.000995	0	0.0405	5.37	22.6	8.44e-06	3	LV	CELLSTATES	EC7.0	control_TTN	11	16
NOX4	3.51	6.44e-05	0.00349	0.115	5.95	31.9	1.63e-07	4.19	LV	CELLSTATES	EC7.0	control_TTN	11	16
AC018742.1	3.49	0.000576	0.00102	0.0505	5.57	24	3.87e-06	3.24	LV	CELLSTATES	EC7.0	control_TTN	11	16
DAPL1	3.43	0.00115	0.000512	0.0214	5.39	21.9	1.07e-05	2.94	LV	CELLSTATES	EC7.0	control_TTN	11	16
BTNL9	3.4	4.09e-05	0.231	1.09	8.62	33.2	9.65e-08	4.39	LV	CELLSTATES	EC7.0	control_TTN	11	16
RGCC	3.4	1.59e-05	0.143	0.519	7.6	36.5	2.82e-08	4.8	LV	CELLSTATES	EC7.0	control_TTN	11	16
FRAS1	3.38	7.43e-08	0.0193	0.332	7.02	57.9	1.8e-11	7.13	LV	CELLSTATES	EC7.0	control_TTN	11	16
AL031590.1	3.36	0.000707	0	0.024	5.29	23.8	5.08e-06	3.15	LV	CELLSTATES	EC7.0	control_TTN	11	16
LNX1	3.35	2.99e-05	0.153	0.841	8.26	34.3	6.4e-08	4.52	LV	CELLSTATES	EC7.0	control_TTN	11	16
SEMA5A	3.29	0.000196	0.0111	0.0842	6	27.8	8.25e-07	3.71	LV	CELLSTATES	EC7.0	control_TTN	11	16
AC025470.2	3.26	0.000764	0.000962	0.0221	5.37	23.3	5.81e-06	3.12	LV	CELLSTATES	EC7.0	control_TTN	11	16
LGR5	3.26	0.00154	0.0146	0.178	6.22	20.8	1.52e-05	2.81	LV	CELLSTATES	EC7.0	control_TTN	11	16
ITGBL1	3.23	0.00101	0.00726	0.0731	5.64	22	8.83e-06	3	LV	CELLSTATES	EC7.0	control_TTN	11	16
ANKRD29	3.22	0.00126	0.0107	0.0672	5.64	21.3	1.19e-05	2.9	LV	CELLSTATES	EC7.0	control_TTN	11	16
RIMS4	3.22	0.00186	0	0.0275	5.27	20.5	2.02e-05	2.73	LV	CELLSTATES	EC7.0	control_TTN	11	16
SVEP1	3.21	8.04e-05	0.0235	0.141	6.32	30.9	2.37e-07	4.09	LV	CELLSTATES	EC7.0	control_TTN	11	16
VLDLR-AS1	3.17	0.00297	0	0.0266	5.27	18.9	3.88e-05	2.53	LV	CELLSTATES	EC7.0	control_TTN	11	16
GDF6	3.16	0.00224	0.00101	0.0175	5.36	19.9	2.6e-05	2.65	LV	CELLSTATES	EC7.0	control_TTN	11	16
LINC02208	3.15	0.00336	0.00825	0.0994	5.78	18.2	4.71e-05	2.47	LV	CELLSTATES	EC7.0	control_TTN	11	16
CYP4X1	3.14	0.000707	0.00547	0.0518	5.61	23.3	5.06e-06	3.15	LV	CELLSTATES	EC7.0	control_TTN	11	16
TMC7	3.14	0.000101	0.0315	0.204	6.69	30	3.43e-07	4	LV	CELLSTATES	EC7.0	control_TTN	11	16
SPSB1	3.12	1.59e-06	0.0345	0.343	6.98	44.3	1.66e-09	5.8	LV	CELLSTATES	EC7.0	control_TTN	11	16
PLB1	3.1	0.000678	0.0136	0.0715	5.84	23.5	4.75e-06	3.17	LV	CELLSTATES	EC7.0	control_TTN	11	16
ADRA1B	3.09	0.000926	0	0.0162	5.22	22.8	7.6e-06	3.03	LV	CELLSTATES	EC7.0	control_TTN	11	16
CORO2B	3.09	7.61e-06	0.00823	0.118	6.11	39.4	9.61e-09	5.12	LV	CELLSTATES	EC7.0	control_TTN	11	16
LRRN2	3.08	0.000988	0.000962	0.0511	5.42	22.2	8.31e-06	3.01	LV	CELLSTATES	EC7.0	control_TTN	11	16
AC008514.1	3.07	0.00454	0.000962	0.0341	5.4	17.2	7.24e-05	2.34	LV	CELLSTATES	EC7.0	control_TTN	11	16
ADAMTS5	3.07	0.00329	0	0.0262	5.24	18.6	4.52e-05	2.48	LV	CELLSTATES	EC7.0	control_TTN	11	16
AC097478.1	3.03	0.00808	0.000512	0.0493	5.39	15.6	0.000149	2.09	LV	CELLSTATES	EC7.0	control_TTN	11	16
PDE4B	3.03	1.2e-05	0.00916	0.176	6.3	37.4	2.04e-08	4.92	LV	CELLSTATES	EC7.0	control_TTN	11	16
REXO5	3.03	0.00166	0.00184	0.0259	5.38	20.5	1.68e-05	2.78	LV	CELLSTATES	EC7.0	control_TTN	11	16
CXorf36	2.96	0.000476	0.0619	0.191	6.55	24.6	3.02e-06	3.32	LV	CELLSTATES	EC7.0	control_TTN	11	16
CASC15	2.95	1.19e-06	0.0495	0.505	7.4	46.1	8.87e-10	5.92	LV	CELLSTATES	EC7.0	control_TTN	11	16
CLMN	2.95	0.00015	0.0294	0.146	6.25	28.7	5.75e-07	3.82	LV	CELLSTATES	EC7.0	control_TTN	11	16
ALCAM	2.9	0.0011	0.0138	0.184	6.27	21.7	1e-05	2.96	LV	CELLSTATES	EC7.0	control_TTN	11	16
KLF15	2.89	0.00355	0.00234	0.0479	5.49	18	5.1e-05	2.45	LV	CELLSTATES	EC7.0	control_TTN	11	16
ACSM1	2.88	0.000277	0.0206	0.161	6.59	26.4	1.45e-06	3.56	LV	CELLSTATES	EC7.0	control_TTN	11	16
EBF3	2.88	0.000603	0.0322	0.149	6.07	23.8	4.1e-06	3.22	LV	CELLSTATES	EC7.0	control_TTN	11	16
TNNT3	2.88	0.000764	0.0322	0.152	6.28	23	5.75e-06	3.12	LV	CELLSTATES	EC7.0	control_TTN	11	16
BMP4	2.87	0.00191	0.00726	0.0834	5.94	20	2.11e-05	2.72	LV	CELLSTATES	EC7.0	control_TTN	11	16
MEOX2	2.86	0.000813	0.0147	0.132	5.97	22.8	6.35e-06	3.09	LV	CELLSTATES	EC7.0	control_TTN	11	16
CYP4B1	2.83	0.000919	0.0624	0.173	6.48	22.4	7.46e-06	3.04	LV	CELLSTATES	EC7.0	control_TTN	11	16
CABP1	2.82	0.0019	0.0196	0.0883	5.87	20	2.09e-05	2.72	LV	CELLSTATES	EC7.0	control_TTN	11	16
DEPTOR	2.82	0.000852	0.0161	0.134	6.2	22.6	6.86e-06	3.07	LV	CELLSTATES	EC7.0	control_TTN	11	16
AC073365.1	2.81	0.00549	0.00674	0.131	5.98	16.7	9.11e-05	2.26	LV	CELLSTATES	EC7.0	control_TTN	11	16
DDAH1	2.81	0.000276	0.0208	0.11	6.19	26.4	1.43e-06	3.56	LV	CELLSTATES	EC7.0	control_TTN	11	16
FGD4	2.8	7.43e-08	0.133	0.906	8.22	57.3	2.19e-11	7.13	LV	CELLSTATES	EC7.0	control_TTN	11	16
AC020908.2	2.79	0.00767	0	0.0135	5.18	17	0.000139	2.12	LV	CELLSTATES	EC7.0	control_TTN	11	16
RASL10A	2.79	0.00345	0.00286	0.0434	5.54	18.1	4.86e-05	2.46	LV	CELLSTATES	EC7.0	control_TTN	11	16
SLC6A1-AS1	2.79	0.0132	0.013	0.0722	6.16	14.1	0.000304	1.88	LV	CELLSTATES	EC7.0	control_TTN	11	16
FO393415.1	2.78	0.00756	0.00446	0.0304	5.36	15.8	0.000134	2.12	LV	CELLSTATES	EC7.0	control_TTN	11	16
CPAMD8	2.75	0.000525	0.0924	0.294	7.09	24.3	3.45e-06	3.28	LV	CELLSTATES	EC7.0	control_TTN	11	16
AL132780.3	2.72	0.00411	0.000962	0.0287	5.31	17.5	6.25e-05	2.39	LV	CELLSTATES	EC7.0	control_TTN	11	16
ATP10A	2.72	7.82e-06	0.223	1.85	9	39.1	1.1e-08	5.11	LV	CELLSTATES	EC7.0	control_TTN	11	16
PROM1	2.71	0.0144	0	0.0165	5.18	17.2	0.000341	1.84	LV	CELLSTATES	EC7.0	control_TTN	11	16
GPIHBP1	2.69	0.0132	0.00631	0.0415	5.58	14	0.000303	1.88	LV	CELLSTATES	EC7.0	control_TTN	11	16
CACHD1	2.66	0.000168	0.0361	0.175	6.58	28.2	6.82e-07	3.77	LV	CELLSTATES	EC7.0	control_TTN	11	16
INHBB	2.66	0.0154	0	0.0294	5.17	17.7	0.000374	1.81	LV	CELLSTATES	EC7.0	control_TTN	11	16
MRAP2	2.66	0.00297	0.00197	0.0303	5.38	18.6	3.88e-05	2.53	LV	CELLSTATES	EC7.0	control_TTN	11	16
AL392023.2	2.64	0.00808	0.00133	0.0215	5.31	15.6	0.00015	2.09	LV	CELLSTATES	EC7.0	control_TTN	11	16
ELN	2.64	7.61e-06	0.282	1.91	9.23	39.3	1.01e-08	5.12	LV	CELLSTATES	EC7.0	control_TTN	11	16
CD82	2.63	0.000554	0.0182	0.0999	6.05	24.1	3.68e-06	3.26	LV	CELLSTATES	EC7.0	control_TTN	11	16
MAP2	2.62	1.19e-06	0.0732	0.455	7.36	45.6	1.06e-09	5.92	LV	CELLSTATES	EC7.0	control_TTN	11	16
SERPINE1	2.62	8.3e-05	0.191	1.81	8.93	30.8	2.51e-07	4.08	LV	CELLSTATES	EC7.0	control_TTN	11	16
SHROOM3	2.62	0.000926	0.0126	0.0885	5.94	22.3	7.72e-06	3.03	LV	CELLSTATES	EC7.0	control_TTN	11	16
NRG1	2.61	0.000366	0.778	5.36	10.6	25.4	2.2e-06	3.44	LV	CELLSTATES	EC7.0	control_TTN	11	16
LRRC75B	2.6	0.0118	0	0.0143	5.15	16.7	0.000248	1.93	LV	CELLSTATES	EC7.0	control_TTN	11	16
GFOD1	2.57	1.18e-06	0.157	0.555	7.71	46.5	7.82e-10	5.93	LV	CELLSTATES	EC7.0	control_TTN	11	16
PTPN5	2.57	0.00526	0.00848	0.072	5.85	16.8	8.66e-05	2.28	LV	CELLSTATES	EC7.0	control_TTN	11	16
FLT4	2.56	0.0244	0	0.0158	5.16	16.3	0.000714	1.61	LV	CELLSTATES	EC7.0	control_TTN	11	16
BICC1	2.55	9.01e-05	0.0546	0.248	6.87	30.5	2.79e-07	4.05	LV	CELLSTATES	EC7.0	control_TTN	11	16
UNC5C	2.54	0.00154	0.0364	0.184	6.34	20.8	1.51e-05	2.81	LV	CELLSTATES	EC7.0	control_TTN	11	16
EHD4-AS1	2.53	0.0268	0	0.0135	5.16	16.1	0.00083	1.57	LV	CELLSTATES	EC7.0	control_TTN	11	16
PLPP4	2.52	0.0277	0	0.0164	5.15	16.1	0.00088	1.56	LV	CELLSTATES	EC7.0	control_TTN	11	16
PTCD2	2.52	0.00698	0.00286	0.048	5.41	16	0.000122	2.16	LV	CELLSTATES	EC7.0	control_TTN	11	16
AL137145.2	2.51	0.0126	0.00184	0.0217	5.27	16.4	0.000275	1.9	LV	CELLSTATES	EC7.0	control_TTN	11	16
KALRN	2.51	1.04e-05	0.235	1.08	8.56	38	1.61e-08	4.98	LV	CELLSTATES	EC7.0	control_TTN	11	16
NDST1-AS1	2.5	0.0268	0	0.0228	5.15	17.6	0.000828	1.57	LV	CELLSTATES	EC7.0	control_TTN	11	16
GOLGA6L4	2.49	0.0274	0	0.0213	5.15	16.1	0.000864	1.56	LV	CELLSTATES	EC7.0	control_TTN	11	16
LINC00607	2.49	0.000286	0.045	0.252	6.89	26.3	1.52e-06	3.54	LV	CELLSTATES	EC7.0	control_TTN	11	16
GGT1	2.48	0.0277	0	0.0205	5.15	16.8	0.000883	1.56	LV	CELLSTATES	EC7.0	control_TTN	11	16
LAMC3	2.48	0.0206	0.00787	0.0689	5.72	12.7	0.000578	1.69	LV	CELLSTATES	EC7.0	control_TTN	11	16
LURAP1L	2.47	0.0268	0.00266	0.0304	5.41	11.9	0.000832	1.57	LV	CELLSTATES	EC7.0	control_TTN	11	16
CCDC175	2.46	0.0125	0.00203	0.0302	5.42	14.3	0.000273	1.9	LV	CELLSTATES	EC7.0	control_TTN	11	16
SERPINE2	2.45	0.00355	0.0102	0.0605	5.74	18	5.11e-05	2.45	LV	CELLSTATES	EC7.0	control_TTN	11	16
PDZRN3	2.44	8.78e-06	0.123	0.682	7.82	38.6	1.3e-08	5.06	LV	CELLSTATES	EC7.0	control_TTN	11	16
SGIP1	2.44	0.00186	0.0452	0.107	6.16	20.1	2.01e-05	2.73	LV	CELLSTATES	EC7.0	control_TTN	11	16
ELN-AS1	2.43	0.0139	0.00229	0.0186	5.36	13.9	0.000327	1.86	LV	CELLSTATES	EC7.0	control_TTN	11	16
HOXB-AS3	2.43	0.0379	0	0.0137	5.14	14	0.00138	1.42	LV	CELLSTATES	EC7.0	control_TTN	11	16
ACSM3	2.42	1.79e-05	0.285	1.75	9.07	36.1	3.3e-08	4.75	LV	CELLSTATES	EC7.0	control_TTN	11	16
FGF14	2.41	0.00182	0.109	0.51	7.8	20.2	1.94e-05	2.74	LV	CELLSTATES	EC7.0	control_TTN	11	16
AL033384.2	2.38	0.0179	0.00373	0.0393	5.38	13.1	0.000464	1.75	LV	CELLSTATES	EC7.0	control_TTN	11	16
PAPPA	2.36	0.00101	0.0313	0.18	6.47	22.1	8.68e-06	3	LV	CELLSTATES	EC7.0	control_TTN	11	16
FBLIM1	2.35	0.000764	0.0461	0.238	6.7	23	5.8e-06	3.12	LV	CELLSTATES	EC7.0	control_TTN	11	16
HNF4G	2.35	0.0451	0	0.0151	5.13	13.5	0.0019	1.35	LV	CELLSTATES	EC7.0	control_TTN	11	16
SEPT8	2.35	0.00833	0.0162	0.0449	5.57	15.5	0.000157	2.08	LV	CELLSTATES	EC7.0	control_TTN	11	16
ALDH1A1	2.34	0.015	0.0096	0.0572	5.59	13.7	0.000362	1.82	LV	CELLSTATES	EC7.0	control_TTN	11	16
CD36	2.34	0.00232	0.688	1.52	9.34	19.3	2.82e-05	2.63	LV	CELLSTATES	EC7.0	control_TTN	11	16
LINC01695	2.33	0.0129	0.0358	0.101	6.01	14.2	0.000285	1.89	LV	CELLSTATES	EC7.0	control_TTN	11	16
AC004381.1	2.31	0.0149	0.00617	0.0413	5.6	13.7	0.000354	1.83	LV	CELLSTATES	EC7.0	control_TTN	11	16
LYPD6	2.31	0.00744	0.00718	0.0484	5.72	15.9	0.000131	2.13	LV	CELLSTATES	EC7.0	control_TTN	11	16
AC007611.1	2.3	0.0465	0	0.0278	5.12	15.1	0.00198	1.33	LV	CELLSTATES	EC7.0	control_TTN	11	16
LEF1	2.3	0.0132	0.011	0.108	5.93	14	0.000305	1.88	LV	CELLSTATES	EC7.0	control_TTN	11	16
AC012668.3	2.28	0.0101	0.023	0.0748	5.99	14.9	0.0002	1.99	LV	CELLSTATES	EC7.0	control_TTN	11	16
CCDC85A	2.27	3.43e-05	0.228	0.775	8.22	33.9	7.59e-08	4.46	LV	CELLSTATES	EC7.0	control_TTN	11	16
ITGB5	2.26	0.00112	0.0292	0.105	6.19	21.7	1.03e-05	2.95	LV	CELLSTATES	EC7.0	control_TTN	11	16
LMCD1	2.26	0.000309	0.0322	0.155	6.4	26	1.71e-06	3.51	LV	CELLSTATES	EC7.0	control_TTN	11	16
MARC1	2.26	0.0379	0.00102	0.0191	5.28	12.7	0.00138	1.42	LV	CELLSTATES	EC7.0	control_TTN	11	16
NRP2	2.26	0.000116	0.0724	0.277	6.97	29.6	4.03e-07	3.93	LV	CELLSTATES	EC7.0	control_TTN	11	16
ZNF404	2.26	0.033	0.00184	0.016	5.23	13.2	0.00115	1.48	LV	CELLSTATES	EC7.0	control_TTN	11	16
TBX3	2.25	0.0154	0.0273	0.0606	5.65	13.6	0.000377	1.81	LV	CELLSTATES	EC7.0	control_TTN	11	16
AC087741.1	2.23	0.0201	0.00248	0.0226	5.35	12.8	0.000554	1.7	LV	CELLSTATES	EC7.0	control_TTN	11	16
CDKN1C	2.23	0.00103	0.0449	0.234	6.73	21.9	9.12e-06	2.99	LV	CELLSTATES	EC7.0	control_TTN	11	16
HTR4	2.23	0.00231	0.0189	0.125	6.3	19.3	2.79e-05	2.64	LV	CELLSTATES	EC7.0	control_TTN	11	16
LINC02100	2.23	0.0247	0.00442	0.0565	5.52	12.2	0.000732	1.61	LV	CELLSTATES	EC7.0	control_TTN	11	16
PRPH2	2.23	0.0277	0.00809	0.0253	5.36	11.8	0.000884	1.56	LV	CELLSTATES	EC7.0	control_TTN	11	16
C2CD4C	2.22	0.0387	0.00235	0.0334	5.32	10.8	0.00142	1.41	LV	CELLSTATES	EC7.0	control_TTN	11	16
FP325318.1	2.22	0.0112	0.0237	0.0734	5.82	14.6	0.000234	1.95	LV	CELLSTATES	EC7.0	control_TTN	11	16
AMH	2.21	0.0248	0.00184	0.0146	5.22	13.4	0.000743	1.61	LV	CELLSTATES	EC7.0	control_TTN	11	16
ATRNL1	2.21	0.0102	0.028	0.119	6.03	14.9	0.000202	1.99	LV	CELLSTATES	EC7.0	control_TTN	11	16
GLIS3	2.21	7.43e-05	0.0879	0.51	7.56	31.3	2.03e-07	4.13	LV	CELLSTATES	EC7.0	control_TTN	11	16
MCF2L	2.21	2.94e-05	0.132	0.551	7.65	34.5	6.04e-08	4.53	LV	CELLSTATES	EC7.0	control_TTN	11	16
AL136962.1	2.2	0.0318	0.0117	0.025	5.35	11.4	0.00107	1.5	LV	CELLSTATES	EC7.0	control_TTN	11	16
ANKRD30BL	2.2	0.0331	0.0111	0.0346	5.34	11.2	0.00116	1.48	LV	CELLSTATES	EC7.0	control_TTN	11	16
CD300LG	2.2	0.0442	0.0323	0.0533	5.63	10.3	0.0018	1.35	LV	CELLSTATES	EC7.0	control_TTN	11	16
MUM1L1	2.2	0.000366	0.164	0.92	8.22	25.3	2.22e-06	3.44	LV	CELLSTATES	EC7.0	control_TTN	11	16
NEURL1B	2.2	0.000167	0.107	0.363	7.17	28.4	6.52e-07	3.78	LV	CELLSTATES	EC7.0	control_TTN	11	16
SYT15	2.19	0.0392	0.00809	0.0314	5.34	10.8	0.00145	1.41	LV	CELLSTATES	EC7.0	control_TTN	11	16
TNFRSF21	2.19	0.0244	0.00961	0.0485	5.78	12.2	0.00072	1.61	LV	CELLSTATES	EC7.0	control_TTN	11	16
HS6ST1	2.18	0.00186	0.0246	0.127	6.26	20.1	2.02e-05	2.73	LV	CELLSTATES	EC7.0	control_TTN	11	16
EFEMP1	2.16	0.00329	0.0359	0.152	6.53	18.3	4.51e-05	2.48	LV	CELLSTATES	EC7.0	control_TTN	11	16
AC005550.2	2.15	0.0409	0.00813	0.0823	5.52	10.6	0.00155	1.39	LV	CELLSTATES	EC7.0	control_TTN	11	16
C3orf79	2.15	0.0407	0.00229	0.0317	5.32	11.1	0.00153	1.39	LV	CELLSTATES	EC7.0	control_TTN	11	16
SV2B	2.14	0.0269	0.0304	0.0881	5.85	11.9	0.00084	1.57	LV	CELLSTATES	EC7.0	control_TTN	11	16
ATOH8	2.13	0.00076	0.0436	0.156	6.49	23.1	5.61e-06	3.12	LV	CELLSTATES	EC7.0	control_TTN	11	16
BAIAP2	2.13	0.000258	0.0552	0.26	6.85	26.7	1.27e-06	3.59	LV	CELLSTATES	EC7.0	control_TTN	11	16
PDGFB	2.13	0.00399	0.0419	0.122	6.29	17.6	5.98e-05	2.4	LV	CELLSTATES	EC7.0	control_TTN	11	16
PLK2	2.13	0.00448	0.0433	0.0997	6.23	17.3	6.9e-05	2.35	LV	CELLSTATES	EC7.0	control_TTN	11	16
LINC00893	2.12	0.032	0.00241	0.0198	5.3	11.3	0.00109	1.5	LV	CELLSTATES	EC7.0	control_TTN	11	16
KCNT2	2.11	0.000366	0.252	1.17	8.48	25.3	2.24e-06	3.44	LV	CELLSTATES	EC7.0	control_TTN	11	16
NOTCH4	2.11	2.94e-05	0.103	0.422	7.4	34.5	6.06e-08	4.53	LV	CELLSTATES	EC7.0	control_TTN	11	16
AL078459.1	2.1	0.00362	0.016	0.09	6.07	17.9	5.3e-05	2.44	LV	CELLSTATES	EC7.0	control_TTN	11	16
DOC2B	2.1	0.011	0.00929	0.0903	5.78	14.7	0.000229	1.96	LV	CELLSTATES	EC7.0	control_TTN	11	16
CDH24	2.09	0.0438	0.00214	0.0215	5.3	10.4	0.00175	1.36	LV	CELLSTATES	EC7.0	control_TTN	11	16
KCTD16	2.09	0.044	0.00532	0.0506	5.5	10.3	0.00179	1.36	LV	CELLSTATES	EC7.0	control_TTN	11	16
MCF2L2	2.09	0.0217	0.0186	0.0706	5.84	12.5	0.000617	1.66	LV	CELLSTATES	EC7.0	control_TTN	11	16
GNAI1	2.08	0.00389	0.0522	0.102	6.06	17.7	5.78e-05	2.41	LV	CELLSTATES	EC7.0	control_TTN	11	16
KCNMB4	2.08	0.0149	0.0336	0.0905	5.98	13.7	0.000355	1.83	LV	CELLSTATES	EC7.0	control_TTN	11	16
MDGA2	2.08	0.0396	0.00216	0.0228	5.35	10.7	0.00148	1.4	LV	CELLSTATES	EC7.0	control_TTN	11	16
FOXC2	2.07	0.0497	0.00189	0.0194	5.22	9.92	0.00217	1.3	LV	CELLSTATES	EC7.0	control_TTN	11	16
TCIM	2.07	0.000366	0.054	0.234	6.79	25.4	2.19e-06	3.44	LV	CELLSTATES	EC7.0	control_TTN	11	16
ABLIM3	2.06	1.24e-06	0.295	1.09	8.59	45.3	1.19e-09	5.91	LV	CELLSTATES	EC7.0	control_TTN	11	16
CLCN4	2.04	0.0177	0.0106	0.067	5.7	13.2	0.000457	1.75	LV	CELLSTATES	EC7.0	control_TTN	11	16
PRAG1	2.04	0.000276	0.115	0.415	7.5	26.5	1.4e-06	3.56	LV	CELLSTATES	EC7.0	control_TTN	11	16
CA8	2.03	0.0118	0.0438	0.174	6.38	14.5	0.000248	1.93	LV	CELLSTATES	EC7.0	control_TTN	11	16
COLEC12	2.03	0.00459	0.0482	0.286	6.97	17.1	7.38e-05	2.34	LV	CELLSTATES	EC7.0	control_TTN	11	16
ELL2	2.03	7.55e-05	0.11	0.396	7.4	31.1	2.17e-07	4.12	LV	CELLSTATES	EC7.0	control_TTN	11	16
ANXA3	2.02	4.31e-05	0.167	0.683	8.03	33	1.05e-07	4.37	LV	CELLSTATES	EC7.0	control_TTN	11	16
CLIC5	2.02	0.00142	0.162	0.465	7.44	21	1.37e-05	2.85	LV	CELLSTATES	EC7.0	control_TTN	11	16
EGFR	2.02	3.86e-05	0.182	0.689	8.01	33.5	8.82e-08	4.41	LV	CELLSTATES	EC7.0	control_TTN	11	16
SLC9C1	2.02	0.0104	0.0448	0.195	6.52	14.9	0.000208	1.98	LV	CELLSTATES	EC7.0	control_TTN	11	16
MGLL	2.01	0.00222	0.23	0.647	8.06	19.6	2.54e-05	2.65	LV	CELLSTATES	EC7.0	control_TTN	11	16
ERI2	1.99	0.00451	0.0225	0.104	6.15	17.2	7.06e-05	2.35	LV	CELLSTATES	EC7.0	control_TTN	11	16
CTDSPL	1.98	0.000258	0.11	0.358	7.38	26.8	1.24e-06	3.59	LV	CELLSTATES	EC7.0	control_TTN	11	16
LTBP1	1.98	0.000603	0.064	0.185	6.58	23.8	4.14e-06	3.22	LV	CELLSTATES	EC7.0	control_TTN	11	16
MPPED2	1.98	0.00758	0.0387	0.19	6.3	15.8	0.000136	2.12	LV	CELLSTATES	EC7.0	control_TTN	11	16
ZNF334	1.98	0.0422	0.00484	0.0378	5.48	10.5	0.00165	1.37	LV	CELLSTATES	EC7.0	control_TTN	11	16
JDP2	1.97	0.0023	0.0421	0.14	6.39	19.4	2.68e-05	2.64	LV	CELLSTATES	EC7.0	control_TTN	11	16
LINC01088	1.97	0.00297	0.111	0.422	7.5	18.6	3.81e-05	2.53	LV	CELLSTATES	EC7.0	control_TTN	11	16
SEC14L1	1.97	2.02e-05	0.388	1.38	8.97	35.6	3.87e-08	4.69	LV	CELLSTATES	EC7.0	control_TTN	11	16
SGK1	1.97	0.000255	0.0532	0.259	6.65	26.9	1.17e-06	3.59	LV	CELLSTATES	EC7.0	control_TTN	11	16
LINC02334	1.96	0.049	0.00396	0.0352	5.45	10.4	0.00212	1.31	LV	CELLSTATES	EC7.0	control_TTN	11	16
HYI	1.95	0.0416	0.00557	0.0329	5.54	10.5	0.0016	1.38	LV	CELLSTATES	EC7.0	control_TTN	11	16
AMZ2	1.94	0.0336	0.00413	0.0375	5.46	11.2	0.00119	1.47	LV	CELLSTATES	EC7.0	control_TTN	11	16
BCL7A	1.94	0.0379	0.0102	0.0415	5.55	10.8	0.00138	1.42	LV	CELLSTATES	EC7.0	control_TTN	11	16
DACH1	1.94	0.00166	0.117	0.298	6.97	20.5	1.68e-05	2.78	LV	CELLSTATES	EC7.0	control_TTN	11	16
MT1M	1.94	0.0349	0.0473	0.117	6.37	11.1	0.00125	1.46	LV	CELLSTATES	EC7.0	control_TTN	11	16
PREX2	1.94	0.000258	0.13	0.555	7.75	26.7	1.27e-06	3.59	LV	CELLSTATES	EC7.0	control_TTN	11	16
RNF152	1.94	0.0435	0.0272	0.0528	5.64	10.4	0.00173	1.36	LV	CELLSTATES	EC7.0	control_TTN	11	16
CSGALNACT1	1.93	0.000171	0.158	0.435	7.51	28.2	7.07e-07	3.77	LV	CELLSTATES	EC7.0	control_TTN	11	16
TCF15	1.93	0.0294	0.0312	0.108	6.08	11.6	0.000961	1.53	LV	CELLSTATES	EC7.0	control_TTN	11	16
CLEC1A	1.92	0.00231	0.024	0.169	6.32	19.4	2.78e-05	2.64	LV	CELLSTATES	EC7.0	control_TTN	11	16
DOCK9-AS1	1.92	0.0427	0.00708	0.0447	5.58	10.5	0.00167	1.37	LV	CELLSTATES	EC7.0	control_TTN	11	16
ERRFI1	1.91	0.0201	0.0169	0.0742	5.77	12.8	0.000554	1.7	LV	CELLSTATES	EC7.0	control_TTN	11	16
FMO2	1.9	0.0131	0.0678	0.156	6.49	14.1	0.000298	1.88	LV	CELLSTATES	EC7.0	control_TTN	11	16
MRPL50	1.9	0.048	0.00769	0.0471	5.44	10	0.00206	1.32	LV	CELLSTATES	EC7.0	control_TTN	11	16
NCALD	1.9	0.00101	0.221	0.821	8.29	22.1	8.68e-06	3	LV	CELLSTATES	EC7.0	control_TTN	11	16
RNF150	1.9	0.0294	0.0191	0.0975	5.99	11.6	0.000961	1.53	LV	CELLSTATES	EC7.0	control_TTN	11	16
ANK3	1.89	0.011	0.05	0.246	6.77	14.7	0.000227	1.96	LV	CELLSTATES	EC7.0	control_TTN	11	16
LPL	1.89	0.00888	0.0698	0.242	7.01	15.3	0.00017	2.05	LV	CELLSTATES	EC7.0	control_TTN	11	16
WIPF3	1.89	0.00306	0.0739	0.25	6.86	18.5	4.06e-05	2.51	LV	CELLSTATES	EC7.0	control_TTN	11	16
AL591368.1	1.88	0.0292	0.0163	0.0657	5.78	11.6	0.000945	1.54	LV	CELLSTATES	EC7.0	control_TTN	11	16
LMCD1-AS1	1.88	0.00254	0.085	0.192	6.83	19.1	3.11e-05	2.59	LV	CELLSTATES	EC7.0	control_TTN	11	16
FRMD4A	1.87	0.000258	0.244	0.686	8.12	26.7	1.28e-06	3.59	LV	CELLSTATES	EC7.0	control_TTN	11	16
SH3RF1	1.87	0.00015	0.301	1.14	8.57	28.7	5.71e-07	3.82	LV	CELLSTATES	EC7.0	control_TTN	11	16
FKBP5	1.86	0.00114	1.17	5.11	10.5	21.6	1.05e-05	2.94	LV	CELLSTATES	EC7.0	control_TTN	11	16
MOV10L1	1.86	0.0366	0.0207	0.107	6.25	11	0.00131	1.44	LV	CELLSTATES	EC7.0	control_TTN	11	16
FAM78A	1.85	0.0265	0.00885	0.0476	5.69	12	0.000809	1.58	LV	CELLSTATES	EC7.0	control_TTN	11	16
THSD7B	1.85	0.0471	0.0138	0.0583	5.61	10.1	0.00201	1.33	LV	CELLSTATES	EC7.0	control_TTN	11	16
DAPK2	1.84	0.0306	0.0446	0.13	6.23	11.5	0.00102	1.51	LV	CELLSTATES	EC7.0	control_TTN	11	16
AR	1.83	0.0197	0.027	0.0943	6.13	12.8	0.000535	1.71	LV	CELLSTATES	EC7.0	control_TTN	11	16
LSS	1.83	0.0133	0.0409	0.112	6.19	14	0.000306	1.88	LV	CELLSTATES	EC7.0	control_TTN	11	16
VCAN	1.82	0.00176	0.344	1.29	8.65	20.3	1.86e-05	2.75	LV	CELLSTATES	EC7.0	control_TTN	11	16
BMS1P14	1.79	0.00336	0.082	0.283	7.09	18.2	4.71e-05	2.47	LV	CELLSTATES	EC7.0	control_TTN	11	16
THAP4	1.79	0.0379	0.0106	0.0702	5.74	10.8	0.00138	1.42	LV	CELLSTATES	EC7.0	control_TTN	11	16
COL8A1	1.78	0.00163	0.306	1.36	8.81	20.6	1.62e-05	2.79	LV	CELLSTATES	EC7.0	control_TTN	11	16
PAWR	1.78	0.044	0.00801	0.053	5.68	10.3	0.00177	1.36	LV	CELLSTATES	EC7.0	control_TTN	11	16
C22orf34	1.77	0.0139	0.0732	0.194	6.66	13.9	0.000326	1.86	LV	CELLSTATES	EC7.0	control_TTN	11	16
PRDM11	1.77	0.00648	0.0201	0.134	6.19	16.2	0.000112	2.19	LV	CELLSTATES	EC7.0	control_TTN	11	16
SPON1	1.77	0.0451	0.0213	0.0707	5.94	10.2	0.0019	1.35	LV	CELLSTATES	EC7.0	control_TTN	11	16
COBLL1	1.76	0.00231	0.148	0.433	7.5	19.4	2.71e-05	2.64	LV	CELLSTATES	EC7.0	control_TTN	11	16
SLC26A7	1.76	0.0211	0.102	0.267	7.12	12.6	0.000601	1.67	LV	CELLSTATES	EC7.0	control_TTN	11	16
ARL17B	1.75	0.00231	0.113	0.34	7.31	19.4	2.76e-05	2.64	LV	CELLSTATES	EC7.0	control_TTN	11	16
LINC01725	1.75	0.0154	0.0275	0.114	6.18	13.6	0.000381	1.81	LV	CELLSTATES	EC7.0	control_TTN	11	16
ZBTB16	1.75	0.000366	0.919	3.36	10	25.4	2.18e-06	3.44	LV	CELLSTATES	EC7.0	control_TTN	11	16
ARHGAP24	1.74	0.00451	0.145	0.457	7.63	17.2	7.07e-05	2.35	LV	CELLSTATES	EC7.0	control_TTN	11	16
SLC7A2	1.74	0.0132	0.0404	0.199	6.59	14.1	0.0003	1.88	LV	CELLSTATES	EC7.0	control_TTN	11	16
TPO	1.74	0.0104	0.212	0.517	7.86	14.9	0.000209	1.98	LV	CELLSTATES	EC7.0	control_TTN	11	16
BMP6	1.72	0.00454	0.327	1.31	8.91	17.2	7.19e-05	2.34	LV	CELLSTATES	EC7.0	control_TTN	11	16
KCNC4	1.72	0.0485	0.0332	0.056	5.8	10	0.00209	1.31	LV	CELLSTATES	EC7.0	control_TTN	11	16
KCTD8	1.71	0.0199	0.0523	0.189	6.52	12.8	0.000544	1.7	LV	CELLSTATES	EC7.0	control_TTN	11	16
OMD	1.71	0.0466	0.0104	0.0555	5.71	10.1	0.00198	1.33	LV	CELLSTATES	EC7.0	control_TTN	11	16
PLCB4	1.71	0.00297	0.241	0.428	7.56	18.6	3.83e-05	2.53	LV	CELLSTATES	EC7.0	control_TTN	11	16
AASS	1.7	0.00281	0.0667	0.221	6.85	18.8	3.56e-05	2.55	LV	CELLSTATES	EC7.0	control_TTN	11	16
FBF1	1.7	0.0431	0.0107	0.0528	5.69	10.4	0.0017	1.37	LV	CELLSTATES	EC7.0	control_TTN	11	16
FILIP1	1.7	0.00154	0.0808	0.271	6.91	20.8	1.51e-05	2.81	LV	CELLSTATES	EC7.0	control_TTN	11	16
UNC5B	1.7	0.0388	0.0152	0.078	5.84	10.8	0.00143	1.41	LV	CELLSTATES	EC7.0	control_TTN	11	16
EEPD1	1.69	0.00254	0.1	0.362	7.36	19.1	3.16e-05	2.59	LV	CELLSTATES	EC7.0	control_TTN	11	16
RGL3	1.69	0.0091	0.0534	0.238	6.82	15.2	0.000175	2.04	LV	CELLSTATES	EC7.0	control_TTN	11	16
SPDYA	1.69	0.0298	0.0409	0.117	6.23	11.6	0.000977	1.53	LV	CELLSTATES	EC7.0	control_TTN	11	16
UNC13B	1.69	0.000101	0.17	0.57	7.81	30	3.37e-07	4	LV	CELLSTATES	EC7.0	control_TTN	11	16
CHST3	1.68	0.00361	0.0441	0.17	6.5	17.9	5.25e-05	2.44	LV	CELLSTATES	EC7.0	control_TTN	11	16
AC090115.1	1.67	0.0254	0.0356	0.1	6.05	12.1	0.000765	1.59	LV	CELLSTATES	EC7.0	control_TTN	11	16
MAP2K6	1.67	0.0495	0.0106	0.0749	5.81	9.94	0.00215	1.31	LV	CELLSTATES	EC7.0	control_TTN	11	16
RHBDF2	1.65	0.0266	0.0526	0.103	6.12	11.9	0.000814	1.58	LV	CELLSTATES	EC7.0	control_TTN	11	16
GGT5	1.64	0.0181	0.0323	0.138	6.25	13.1	0.00047	1.74	LV	CELLSTATES	EC7.0	control_TTN	11	16
MAN1C1	1.63	0.0154	0.0678	0.23	6.79	13.6	0.000378	1.81	LV	CELLSTATES	EC7.0	control_TTN	11	16
COL4A4	1.62	0.0103	0.0755	0.246	6.91	14.9	0.000204	1.99	LV	CELLSTATES	EC7.0	control_TTN	11	16
AC090630.1	1.61	0.0387	0.0238	0.104	6.06	10.8	0.00142	1.41	LV	CELLSTATES	EC7.0	control_TTN	11	16
CD109	1.61	0.033	0.046	0.104	6.23	11.2	0.00115	1.48	LV	CELLSTATES	EC7.0	control_TTN	11	16
FBXO25	1.61	0.0376	0.0192	0.0863	6	10.9	0.00136	1.42	LV	CELLSTATES	EC7.0	control_TTN	11	16
FOS	1.61	0.0248	0.0734	0.343	7.18	12.1	0.000742	1.61	LV	CELLSTATES	EC7.0	control_TTN	11	16
RIPOR2	1.61	0.00775	0.12	0.33	7.23	15.7	0.000141	2.11	LV	CELLSTATES	EC7.0	control_TTN	11	16
ADIPOR2	1.6	0.000366	0.255	0.751	8.23	25.3	2.21e-06	3.44	LV	CELLSTATES	EC7.0	control_TTN	11	16
SLC22A23	1.6	0.00115	0.168	0.597	7.85	21.6	1.07e-05	2.94	LV	CELLSTATES	EC7.0	control_TTN	11	16
PDZD2	1.59	0.000926	0.274	0.794	8.29	22.3	7.72e-06	3.03	LV	CELLSTATES	EC7.0	control_TTN	11	16
PRELID2	1.59	0.00312	0.154	0.483	7.57	18.4	4.17e-05	2.51	LV	CELLSTATES	EC7.0	control_TTN	11	16
SUSD6	1.59	0.000852	0.154	0.476	7.62	22.7	6.76e-06	3.07	LV	CELLSTATES	EC7.0	control_TTN	11	16
ABCA6	1.58	0.0336	0.0381	0.154	6.43	11.2	0.00119	1.47	LV	CELLSTATES	EC7.0	control_TTN	11	16
CTNNBIP1	1.58	0.00375	0.0857	0.252	6.91	17.8	5.51e-05	2.43	LV	CELLSTATES	EC7.0	control_TTN	11	16
MCTP1	1.58	0.0227	0.107	0.378	7.19	12.4	0.000655	1.64	LV	CELLSTATES	EC7.0	control_TTN	11	16
NFATC1	1.58	0.00712	0.13	0.402	7.31	16	0.000125	2.15	LV	CELLSTATES	EC7.0	control_TTN	11	16
MYADM	1.57	0.0435	0.0351	0.124	6.18	10.4	0.00173	1.36	LV	CELLSTATES	EC7.0	control_TTN	11	16
SH3BGRL2	1.57	0.033	0.0617	0.122	6.32	11.2	0.00115	1.48	LV	CELLSTATES	EC7.0	control_TTN	11	16
CYR61	1.55	0.0435	0.0322	0.0963	6.07	10.4	0.00173	1.36	LV	CELLSTATES	EC7.0	control_TTN	11	16
GRB10	1.55	0.000132	0.542	1.61	9.17	29.1	4.86e-07	3.88	LV	CELLSTATES	EC7.0	control_TTN	11	16
EPB41L3	1.54	0.027	0.0523	0.151	6.44	11.9	0.000848	1.57	LV	CELLSTATES	EC7.0	control_TTN	11	16
ATAD2	1.52	0.0366	0.0251	0.094	5.98	10.9	0.00132	1.44	LV	CELLSTATES	EC7.0	control_TTN	11	16
PCDH9	1.52	0.0126	0.0763	0.199	6.58	14.2	0.000276	1.9	LV	CELLSTATES	EC7.0	control_TTN	11	16
TSHZ2	1.52	0.0336	0.0944	0.352	7.07	11.2	0.00118	1.47	LV	CELLSTATES	EC7.0	control_TTN	11	16
AC025431.1	1.51	0.0499	0	0.0227	5.04	17.3	0.00219	1.3	LV	CELLSTATES	EC7.0	control_TTN	11	16
ARHGAP10	1.51	0.00792	0.105	0.354	7.31	15.7	0.000144	2.1	LV	CELLSTATES	EC7.0	control_TTN	11	16
NR4A1	1.51	0.012	0.304	0.896	8.32	14.4	0.000258	1.92	LV	CELLSTATES	EC7.0	control_TTN	11	16
SAMD11	1.51	0.0499	0	0.0227	5.04	17.3	0.00219	1.3	LV	CELLSTATES	EC7.0	control_TTN	11	16
ZBTB8A	1.51	0.0255	0.0251	0.103	6.16	12.1	0.000769	1.59	LV	CELLSTATES	EC7.0	control_TTN	11	16
DHRS3	1.5	0.00848	0.151	0.34	7.35	15.4	0.000161	2.07	LV	CELLSTATES	EC7.0	control_TTN	11	16
TBCD	1.5	0.0137	0.175	0.388	7.53	13.9	0.00032	1.86	LV	CELLSTATES	EC7.0	control_TTN	11	16
ZNF704	1.5	0.00142	0.156	0.495	7.65	21	1.36e-05	2.85	LV	CELLSTATES	EC7.0	control_TTN	11	16
PDCD4	1.49	0.00744	0.0941	0.271	7.04	15.9	0.000132	2.13	LV	CELLSTATES	EC7.0	control_TTN	11	16
TIMP3	1.49	0.0211	0.762	1.76	9.42	12.6	0.000599	1.67	LV	CELLSTATES	EC7.0	control_TTN	11	16
BLCAP	1.47	0.012	0.0664	0.23	6.83	14.4	0.000258	1.92	LV	CELLSTATES	EC7.0	control_TTN	11	16
PLEKHA2	1.47	0.014	0.0702	0.2	6.71	13.9	0.000329	1.85	LV	CELLSTATES	EC7.0	control_TTN	11	16
SNTB1	1.47	0.0178	0.0708	0.213	6.75	13.2	0.00046	1.75	LV	CELLSTATES	EC7.0	control_TTN	11	16
SYTL4	1.47	0.019	0.0583	0.141	6.44	12.9	0.000507	1.72	LV	CELLSTATES	EC7.0	control_TTN	11	16
BACH2	1.46	0.00296	0.135	0.369	7.27	18.7	3.78e-05	2.53	LV	CELLSTATES	EC7.0	control_TTN	11	16
ITPRIP	1.46	0.013	0.102	0.399	7.38	14.1	0.000293	1.88	LV	CELLSTATES	EC7.0	control_TTN	11	16
PLCXD3	1.46	0.00525	0.408	1.5	8.98	16.8	8.61e-05	2.28	LV	CELLSTATES	EC7.0	control_TTN	11	16
ROBO3	1.46	0.0167	0.0685	0.177	6.7	13.3	0.00042	1.78	LV	CELLSTATES	EC7.0	control_TTN	11	16
KIAA1549L	1.45	0.0442	0.0734	0.243	6.87	10.3	0.00182	1.35	LV	CELLSTATES	EC7.0	control_TTN	11	16
NREP	1.45	0.0154	0.0922	0.251	6.99	13.5	0.000382	1.81	LV	CELLSTATES	EC7.0	control_TTN	11	16
PER1	1.45	0.0104	0.129	0.333	7.32	14.8	0.000212	1.98	LV	CELLSTATES	EC7.0	control_TTN	11	16
DTNA	1.44	0.0264	0.104	0.199	6.84	12	0.000803	1.58	LV	CELLSTATES	EC7.0	control_TTN	11	16
EPB41L2	1.44	0.000495	0.732	1.67	9.35	24.5	3.18e-06	3.31	LV	CELLSTATES	EC7.0	control_TTN	11	16
KLRD1	1.44	0.0211	0.107	0.19	6.65	12.6	0.000597	1.68	LV	CELLSTATES	EC7.0	control_TTN	11	16
PXDC1	1.44	0.0154	0.0643	0.183	6.58	13.6	0.000379	1.81	LV	CELLSTATES	EC7.0	control_TTN	11	16
LRRC1	1.43	0.04	0.0338	0.134	6.26	10.7	0.0015	1.4	LV	CELLSTATES	EC7.0	control_TTN	11	16
SUSD4	1.43	0.0284	0.0917	0.281	7.08	11.7	0.000916	1.55	LV	CELLSTATES	EC7.0	control_TTN	11	16
F8	1.42	0.0108	0.336	0.952	8.56	14.7	0.00022	1.97	LV	CELLSTATES	EC7.0	control_TTN	11	16
RAP2A	1.42	0.032	0.0358	0.109	6.19	11.3	0.00109	1.5	LV	CELLSTATES	EC7.0	control_TTN	11	16
THUMPD1	1.42	0.0129	0.128	0.3	7.28	14.2	0.000287	1.89	LV	CELLSTATES	EC7.0	control_TTN	11	16
AKAP12	1.41	0.0273	0.162	0.46	7.69	11.8	0.000859	1.56	LV	CELLSTATES	EC7.0	control_TTN	11	16
PPARG	1.41	0.00189	0.213	0.623	8.02	20	2.07e-05	2.72	LV	CELLSTATES	EC7.0	control_TTN	11	16
SLC16A1-AS1	1.41	0.0125	0.0827	0.191	6.73	14.3	0.00027	1.9	LV	CELLSTATES	EC7.0	control_TTN	11	16
ENOX1	1.4	0.033	0.268	0.647	8.05	11.2	0.00114	1.48	LV	CELLSTATES	EC7.0	control_TTN	11	16
MTUS2	1.4	0.0226	0.229	0.716	8.16	12.4	0.000649	1.65	LV	CELLSTATES	EC7.0	control_TTN	11	16
ITPKC	1.38	0.027	0.0673	0.158	6.59	11.9	0.000846	1.57	LV	CELLSTATES	EC7.0	control_TTN	11	16
ACACB	1.37	0.0112	0.181	0.346	7.31	14.6	0.000232	1.95	LV	CELLSTATES	EC7.0	control_TTN	11	16
INPP4A	1.37	0.00808	0.0774	0.249	7.01	15.6	0.00015	2.09	LV	CELLSTATES	EC7.0	control_TTN	11	16
ZNF274	1.37	0.0173	0.0629	0.164	6.58	13.3	0.000438	1.76	LV	CELLSTATES	EC7.0	control_TTN	11	16
EMP1	1.36	0.00467	0.229	0.66	8.12	17.1	7.58e-05	2.33	LV	CELLSTATES	EC7.0	control_TTN	11	16
LAMB1	1.36	0.00549	0.272	0.724	8.22	16.7	9.09e-05	2.26	LV	CELLSTATES	EC7.0	control_TTN	11	16
DGKE	1.35	0.0232	0.0669	0.173	6.55	12.3	0.000672	1.63	LV	CELLSTATES	EC7.0	control_TTN	11	16
DOCK9	1.35	0.000514	0.883	2.27	9.68	24.3	3.34e-06	3.29	LV	CELLSTATES	EC7.0	control_TTN	11	16
DPYSL2	1.35	0.00594	0.162	0.369	7.48	16.5	0.000101	2.23	LV	CELLSTATES	EC7.0	control_TTN	11	16
ROBO4	1.33	0.0149	0.0965	0.237	7	13.7	0.000357	1.83	LV	CELLSTATES	EC7.0	control_TTN	11	16
SH3RF3	1.33	0.00231	0.435	1.01	8.55	19.4	2.76e-05	2.64	LV	CELLSTATES	EC7.0	control_TTN	11	16
CTGF	1.31	0.0467	0.0985	0.246	7.03	10.1	0.00199	1.33	LV	CELLSTATES	EC7.0	control_TTN	11	16
DCLK2	1.3	0.0201	0.0772	0.179	6.68	12.7	0.000556	1.7	LV	CELLSTATES	EC7.0	control_TTN	11	16
DENND3	1.3	0.0256	0.159	0.375	7.51	12	0.000776	1.59	LV	CELLSTATES	EC7.0	control_TTN	11	16
ICA1L	1.3	0.0189	0.0986	0.247	6.94	13	0.0005	1.72	LV	CELLSTATES	EC7.0	control_TTN	11	16
KCNQ1	1.3	0.0462	0.122	0.213	6.98	10.1	0.00196	1.34	LV	CELLSTATES	EC7.0	control_TTN	11	16
MYO10	1.3	0.00438	0.287	0.73	8.25	17.4	6.69e-05	2.36	LV	CELLSTATES	EC7.0	control_TTN	11	16
NAV2	1.3	0.00808	0.198	0.545	7.87	15.6	0.000149	2.09	LV	CELLSTATES	EC7.0	control_TTN	11	16
NMT2	1.3	0.0407	0.0576	0.146	6.58	10.6	0.00154	1.39	LV	CELLSTATES	EC7.0	control_TTN	11	16
TPM1	1.3	0.00231	0.539	1.14	8.84	19.4	2.74e-05	2.64	LV	CELLSTATES	EC7.0	control_TTN	11	16
NDRG4	1.29	0.0312	0.134	0.303	7.11	11.4	0.00104	1.51	LV	CELLSTATES	EC7.0	control_TTN	11	16
ADAMTS9-AS2	1.28	0.00254	0.515	1.29	8.99	19.1	3.18e-05	2.59	LV	CELLSTATES	EC7.0	control_TTN	11	16
IGF1R	1.27	0.00389	0.473	1.19	8.85	17.7	5.79e-05	2.41	LV	CELLSTATES	EC7.0	control_TTN	11	16
MMP28	1.27	0.0175	0.0963	0.226	6.87	13.2	0.000446	1.76	LV	CELLSTATES	EC7.0	control_TTN	11	16
AC108062.1	1.26	0.0435	0.106	0.235	6.91	10.4	0.00173	1.36	LV	CELLSTATES	EC7.0	control_TTN	11	16
CERK	1.26	0.0422	0.0639	0.147	6.54	10.5	0.00164	1.37	LV	CELLSTATES	EC7.0	control_TTN	11	16
PPP1CB	1.26	0.0182	0.151	0.336	7.41	13.1	0.000477	1.74	LV	CELLSTATES	EC7.0	control_TTN	11	16
ATP9A	1.25	0.0272	0.073	0.203	6.7	11.8	0.000854	1.57	LV	CELLSTATES	EC7.0	control_TTN	11	16
RAPGEF3	1.25	0.0379	0.0998	0.183	6.76	10.8	0.00138	1.42	LV	CELLSTATES	EC7.0	control_TTN	11	16
ANO2	1.24	0.00332	1.27	3.17	10.2	18.2	4.58e-05	2.48	LV	CELLSTATES	EC7.0	control_TTN	11	16
KCNQ1OT1	1.24	0.0195	0.215	0.442	7.73	12.9	0.000523	1.71	LV	CELLSTATES	EC7.0	control_TTN	11	16
MXD4	1.24	0.0243	0.125	0.253	6.99	12.2	0.000711	1.61	LV	CELLSTATES	EC7.0	control_TTN	11	16
VWF	1.24	0.000707	1.93	4.42	10.7	23.3	5.11e-06	3.15	LV	CELLSTATES	EC7.0	control_TTN	11	16
PPM1H	1.23	0.0155	0.591	1.7	9.19	13.5	0.000386	1.81	LV	CELLSTATES	EC7.0	control_TTN	11	16
DDX60L	1.22	0.0442	0.09	0.194	6.61	10.3	0.00182	1.35	LV	CELLSTATES	EC7.0	control_TTN	11	16
GSE1	1.22	0.00831	0.358	0.843	8.4	15.5	0.000156	2.08	LV	CELLSTATES	EC7.0	control_TTN	11	16
XAF1	1.22	0.0248	0.262	0.489	7.85	12.1	0.00074	1.61	LV	CELLSTATES	EC7.0	control_TTN	11	16
LHFPL6	1.21	0.00313	0.844	1.93	9.51	18.4	4.22e-05	2.51	LV	CELLSTATES	EC7.0	control_TTN	11	16
NRP1	1.21	0.0093	0.515	1.02	8.7	15.2	0.00018	2.03	LV	CELLSTATES	EC7.0	control_TTN	11	16
SOS2	1.21	0.00635	0.254	0.593	7.95	16.3	0.000109	2.2	LV	CELLSTATES	EC7.0	control_TTN	11	16
FMNL2	1.2	0.0131	0.38	0.888	8.43	14.1	0.000299	1.88	LV	CELLSTATES	EC7.0	control_TTN	11	16
OSBPL1A	1.2	0.0393	0.168	0.337	7.47	10.7	0.00146	1.41	LV	CELLSTATES	EC7.0	control_TTN	11	16
LDLRAD4	1.19	0.00411	1.11	2.6	9.94	17.5	6.21e-05	2.39	LV	CELLSTATES	EC7.0	control_TTN	11	16
MIRLET7BHG	1.19	0.0102	0.225	0.53	7.81	14.9	0.000201	1.99	LV	CELLSTATES	EC7.0	control_TTN	11	16
PSD3	1.19	0.044	0.167	0.355	7.51	10.3	0.00178	1.36	LV	CELLSTATES	EC7.0	control_TTN	11	16
RPS6KA2	1.19	0.0182	0.335	0.615	8.18	13.1	0.000475	1.74	LV	CELLSTATES	EC7.0	control_TTN	11	16
FOXO3	1.18	0.00921	0.846	2.1	9.55	15.2	0.000178	2.04	LV	CELLSTATES	EC7.0	control_TTN	11	16
ITSN1	1.18	0.032	0.353	0.986	8.57	11.3	0.0011	1.5	LV	CELLSTATES	EC7.0	control_TTN	11	16
LIFR	1.18	0.0288	0.697	1.47	9.13	11.7	0.000931	1.54	LV	CELLSTATES	EC7.0	control_TTN	11	16
CERS6	1.17	0.0441	0.146	0.343	7.37	10.3	0.00179	1.36	LV	CELLSTATES	EC7.0	control_TTN	11	16
AKT3	1.16	0.00175	1.3	2.94	10.1	20.3	1.83e-05	2.76	LV	CELLSTATES	EC7.0	control_TTN	11	16
B4GALT1	1.16	0.0154	0.533	1.25	8.85	13.6	0.000372	1.81	LV	CELLSTATES	EC7.0	control_TTN	11	16
COL4A2	1.16	0.0174	0.205	0.463	7.75	13.2	0.000443	1.76	LV	CELLSTATES	EC7.0	control_TTN	11	16
FLT1	1.16	0.0121	1.62	3.07	10.3	14.4	0.00026	1.92	LV	CELLSTATES	EC7.0	control_TTN	11	16
COL4A1	1.15	0.0435	0.115	0.274	7.19	10.4	0.00173	1.36	LV	CELLSTATES	EC7.0	control_TTN	11	16
TIPARP	1.15	0.0497	0.0941	0.22	6.8	9.92	0.00217	1.3	LV	CELLSTATES	EC7.0	control_TTN	11	16
CDK6	1.13	0.0284	0.174	0.299	7.28	11.7	0.000914	1.55	LV	CELLSTATES	EC7.0	control_TTN	11	16
DST	1.13	0.0262	0.234	0.458	7.74	12	0.000795	1.58	LV	CELLSTATES	EC7.0	control_TTN	11	16
GRASP	1.13	0.0319	0.269	0.477	7.84	11.4	0.00108	1.5	LV	CELLSTATES	EC7.0	control_TTN	11	16
TSC22D3	1.12	0.0328	0.287	0.442	7.72	11.3	0.00113	1.48	LV	CELLSTATES	EC7.0	control_TTN	11	16
AP001528.2	1.11	0.0268	0.16	0.315	7.33	11.9	0.00083	1.57	LV	CELLSTATES	EC7.0	control_TTN	11	16
ME3	1.11	0.0319	0.164	0.344	7.39	11.4	0.00108	1.5	LV	CELLSTATES	EC7.0	control_TTN	11	16
PRKD1	1.11	0.0431	0.264	0.554	8	10.4	0.00169	1.37	LV	CELLSTATES	EC7.0	control_TTN	11	16
IRAK3	1.1	0.00994	0.745	1.56	9.23	15	0.000194	2	LV	CELLSTATES	EC7.0	control_TTN	11	16
LMBR1	1.1	0.0298	0.2	0.48	7.8	11.6	0.000982	1.53	LV	CELLSTATES	EC7.0	control_TTN	11	16
PPP1R16B	1.1	0.0443	0.282	0.529	7.89	10.3	0.00183	1.35	LV	CELLSTATES	EC7.0	control_TTN	11	16
SPRED2	1.1	0.0227	0.285	0.545	7.99	12.4	0.000653	1.64	LV	CELLSTATES	EC7.0	control_TTN	11	16
LINC02388	1.09	0.0451	6.55	16.4	12.4	10.2	0.00189	1.35	LV	CELLSTATES	EC7.0	control_TTN	11	16
PKD2	1.09	0.0438	0.154	0.323	7.37	10.4	0.00175	1.36	LV	CELLSTATES	EC7.0	control_TTN	11	16
SLC25A29	1.08	0.0498	0.222	0.465	7.67	9.91	0.00218	1.3	LV	CELLSTATES	EC7.0	control_TTN	11	16
RASAL2	1.07	0.00808	1.65	3.24	10.3	15.6	0.000148	2.09	LV	CELLSTATES	EC7.0	control_TTN	11	16
ELMO1	1.06	0.00401	1.92	4.1	10.6	17.6	6.04e-05	2.4	LV	CELLSTATES	EC7.0	control_TTN	11	16
ZFPM2	1.06	0.0248	0.274	0.587	8.01	12.1	0.000739	1.61	LV	CELLSTATES	EC7.0	control_TTN	11	16
SIPA1L1	1.05	0.0244	0.446	1.03	8.66	12.2	0.000719	1.61	LV	CELLSTATES	EC7.0	control_TTN	11	16
STK24	1.05	0.0409	0.22	0.445	7.67	10.6	0.00155	1.39	LV	CELLSTATES	EC7.0	control_TTN	11	16
RORA	1.03	0.0238	0.697	1.48	9.19	12.3	0.000692	1.62	LV	CELLSTATES	EC7.0	control_TTN	11	16
SKIL	1.03	0.0482	0.328	0.739	8.24	10	0.00207	1.32	LV	CELLSTATES	EC7.0	control_TTN	11	16
CCND3	1.02	0.0277	0.607	1.16	8.89	11.8	0.00088	1.56	LV	CELLSTATES	EC7.0	control_TTN	11	16
SRGAP2B	1.02	0.0362	0.166	0.337	7.41	11	0.00129	1.44	LV	CELLSTATES	EC7.0	control_TTN	11	16
AFDN	1.01	0.0244	0.496	0.926	8.69	12.2	0.000716	1.61	LV	CELLSTATES	EC7.0	control_TTN	11	16
NR3C2	1.01	0.0407	0.352	0.66	8.19	10.6	0.00153	1.39	LV	CELLSTATES	EC7.0	control_TTN	11	16
RAD51B	0.99	0.0195	0.397	0.774	8.39	12.9	0.000521	1.71	LV	CELLSTATES	EC7.0	control_TTN	11	16
TMTC1	0.99	0.0441	1.18	2.27	9.8	10.3	0.00179	1.36	LV	CELLSTATES	EC7.0	control_TTN	11	16
FARP1	0.97	0.046	0.306	0.583	8.05	10.1	0.00194	1.34	LV	CELLSTATES	EC7.0	control_TTN	11	16
PTPRM	0.966	0.0233	2.74	4.49	10.9	12.3	0.000677	1.63	LV	CELLSTATES	EC7.0	control_TTN	11	16
TCF4	0.962	0.0122	1.34	2.33	9.91	14.4	0.000262	1.91	LV	CELLSTATES	EC7.0	control_TTN	11	16
BICD1	0.957	0.045	0.359	0.684	8.21	10.2	0.00188	1.35	LV	CELLSTATES	EC7.0	control_TTN	11	16
RUNX1T1	0.952	0.0247	0.572	1.07	8.81	12.2	0.000731	1.61	LV	CELLSTATES	EC7.0	control_TTN	11	16
ARHGAP26	0.94	0.0412	2.3	5.14	10.9	10.6	0.00158	1.38	LV	CELLSTATES	EC7.0	control_TTN	11	16
SRGAP2	0.937	0.044	0.364	0.647	8.25	10.3	0.00178	1.36	LV	CELLSTATES	EC7.0	control_TTN	11	16
HECTD4	0.935	0.0442	0.256	0.523	7.93	10.3	0.00181	1.35	LV	CELLSTATES	EC7.0	control_TTN	11	16
SMURF2	0.93	0.0467	0.376	0.758	8.35	10.1	0.00199	1.33	LV	CELLSTATES	EC7.0	control_TTN	11	16
TACC1	0.927	0.0268	2.18	3.78	10.6	11.9	0.000834	1.57	LV	CELLSTATES	EC7.0	control_TTN	11	16
CNTNAP3B	0.923	0.0438	0.601	1.25	9.04	10.4	0.00175	1.36	LV	CELLSTATES	EC7.0	control_TTN	11	16
PTPRB	0.921	0.0338	1.39	2.53	9.99	11.1	0.0012	1.47	LV	CELLSTATES	EC7.0	control_TTN	11	16
EPAS1	0.91	0.0417	0.924	1.56	9.38	10.5	0.00161	1.38	LV	CELLSTATES	EC7.0	control_TTN	11	16
KIAA0355	0.87	0.0411	0.606	1.11	8.87	10.6	0.00157	1.39	LV	CELLSTATES	EC7.0	control_TTN	11	16
PLXDC2	0.86	0.0317	1.78	2.99	10.3	11.4	0.00107	1.5	LV	CELLSTATES	EC7.0	control_TTN	11	16
FOXN3	0.848	0.0418	1.25	2.08	9.82	10.5	0.00162	1.38	LV	CELLSTATES	EC7.0	control_TTN	11	16
ABLIM1	0.816	0.0419	1.54	2.67	10.1	10.5	0.00163	1.38	LV	CELLSTATES	EC7.0	control_TTN	11	16
