# Supplementary material for: Pathogenic variants damage cell composition and single cell transcription in cardiomyopathies
Source: Science. Author manuscript; Available in PMC 2022 Oct 3. (PMC9528698; doi:10.1126/science.abo1984)
Supplement: Supp table 35.1 [file NIHMS1835045-supplement-Supp_table_35_1.xlsx]

## Sheet: Index
Column name	Description
Gene	Gene symbol, Ensembl 84
logFC	log2-fold change
FDR	False discovery rate; FDR is the PValue after (by default) Benjamini-Hochberg correction.
mean_exp_control	Mean expression values across controls
mean_exp_genotype	Mean expression values across disease samples
logCPM	logCPM is the average expression of all pseudobulked samples for that particular gene across all samples on the log2-scale expressed in counts per million (cpm, as calculated by edgeR after normalization).
F	Output of quasi-likelihood F-test
PValue	PValue is the nominal p-value derived from F
FDR_plot	-log10(False discovery rate)
Region	Studied region (LV or RV)
annotation_level	Cell-type or cell-state
cell_state/state	Specification which cell-type or state was analysed
comparison	Specification control_GENOTYPE
Observations_genotype	Numbers of Patients included in edgeR (patients with low number of nuclei have been excluded)
Observations_reference	Numbers of Patients included in edgeR (patients with low number of nuclei have been excluded)

## Sheet: LMNA_control
Gene	logFC	FDR	mean_exp_control	mean_exp_genotype	logCPM	F	PValue	FDR_plot	Region	annotation_level	cell_state	comparison	Observations_genotype	Observations_reference
LINC00113	6.21	0.000329	0	0.0197	4.82	28.9	1.02e-06	3.48	RV	CELLSTATES	EC6.0	control_LMNA	7	15
GINS2	4.6	0.0242	0	0.0141	4.74	17.3	0.000366	1.62	RV	CELLSTATES	EC6.0	control_LMNA	7	15
LRRTM2	4.34	0.0386	0	0.014	4.74	15.6	0.000786	1.41	RV	CELLSTATES	EC6.0	control_LMNA	7	15
SP6	4.33	0.00667	0	0.0287	5.13	16.6	6.51e-05	2.18	RV	CELLSTATES	EC6.0	control_LMNA	7	15
AL356108.1	4.25	0.0438	0	0.0125	4.74	15.1	0.000956	1.36	RV	CELLSTATES	EC6.0	control_LMNA	7	15
PNMT	4.17	0.00338	0.00303	0.036	5.24	18.4	2.58e-05	2.47	RV	CELLSTATES	EC6.0	control_LMNA	7	15
AL355916.3	4.15	0.00934	0	0.027	5.1	15.6	0.000104	2.03	RV	CELLSTATES	EC6.0	control_LMNA	7	15
FUCA1	4.06	0.0162	0	0.0247	5	14.8	0.000217	1.79	RV	CELLSTATES	EC6.0	control_LMNA	7	15
SAP25	4.04	0.0246	0	0.0194	4.93	14.6	0.000375	1.61	RV	CELLSTATES	EC6.0	control_LMNA	7	15
NPPB	3.97	0.000322	0.0058	0.209	6.84	25.3	9.78e-07	3.49	RV	CELLSTATES	EC6.0	control_LMNA	7	15
WNT9A	3.96	0.0153	0	0.0284	5.09	14.4	0.000194	1.82	RV	CELLSTATES	EC6.0	control_LMNA	7	15
AC073592.1	3.88	0.033	0.00476	0.0189	4.91	13.8	0.000604	1.48	RV	CELLSTATES	EC6.0	control_LMNA	7	15
AC116614.1	3.86	0.00252	0.00513	0.062	5.62	19.2	1.74e-05	2.6	RV	CELLSTATES	EC6.0	control_LMNA	7	15
FAM95B1	3.59	0.0126	0.00641	0.0361	5.27	14.8	0.000154	1.9	RV	CELLSTATES	EC6.0	control_LMNA	7	15
AC005697.1	3.57	0.0358	0	0.0207	4.97	11.8	0.000707	1.45	RV	CELLSTATES	EC6.0	control_LMNA	7	15
ZNF750	3.52	0.0192	0.00098	0.0315	5.11	13.7	0.000273	1.72	RV	CELLSTATES	EC6.0	control_LMNA	7	15
SYN2	3.46	0.0047	0.0086	0.0528	5.47	17.5	4.09e-05	2.33	RV	CELLSTATES	EC6.0	control_LMNA	7	15
LGALS4	3.42	0.0389	0.00109	0.0242	5.01	11.5	0.0008	1.41	RV	CELLSTATES	EC6.0	control_LMNA	7	15
F2RL3	3.4	0.000233	0.00552	0.135	6.29	26.2	6.32e-07	3.63	RV	CELLSTATES	EC6.0	control_LMNA	7	15
FKBP5	3.39	7.87e-09	0.575	3.75	10.3	54.1	3.23e-12	8.1	RV	CELLSTATES	EC6.0	control_LMNA	7	15
NR4A1	3.33	1.63e-07	0.0853	0.581	8.07	45.8	1.07e-10	6.79	RV	CELLSTATES	EC6.0	control_LMNA	7	15
COL25A1	3.32	7.57e-06	0.00912	0.358	7.37	35	1.18e-08	5.12	RV	CELLSTATES	EC6.0	control_LMNA	7	15
RBMS3-AS1	3.26	0.0232	0.00666	0.0325	5.25	13.2	0.000343	1.63	RV	CELLSTATES	EC6.0	control_LMNA	7	15
MT1M	3.25	2.19e-06	0.12	0.688	8.2	38.5	2.51e-09	5.66	RV	CELLSTATES	EC6.0	control_LMNA	7	15
FAM49A	3.22	0.0298	0.0146	0.0369	5.25	12.5	0.000497	1.53	RV	CELLSTATES	EC6.0	control_LMNA	7	15
MT2A	3.11	1.31e-06	0.313	1.53	9.22	40.2	1.18e-09	5.88	RV	CELLSTATES	EC6.0	control_LMNA	7	15
MIR210HG	3.01	0.048	0.000939	0.0332	5.18	11	0.00109	1.32	RV	CELLSTATES	EC6.0	control_LMNA	7	15
LINC02197	2.96	0.0112	0.0921	0.0825	6.15	15.1	0.000135	1.95	RV	CELLSTATES	EC6.0	control_LMNA	7	15
ZNF598	2.92	0.0364	0.00196	0.0348	5.24	11.7	0.000722	1.44	RV	CELLSTATES	EC6.0	control_LMNA	7	15
CSRNP1	2.88	6.75e-05	0.038	0.246	6.99	29.4	1.49e-07	4.17	RV	CELLSTATES	EC6.0	control_LMNA	7	15
PTPRT	2.88	0.0185	0.0176	0.0587	5.72	13.8	0.00026	1.73	RV	CELLSTATES	EC6.0	control_LMNA	7	15
HBB	2.83	0.0154	0.0208	0.0926	6.02	14.3	0.000197	1.81	RV	CELLSTATES	EC6.0	control_LMNA	7	15
FAM227A	2.73	0.00854	0.0435	0.0751	5.91	15.9	9.11e-05	2.07	RV	CELLSTATES	EC6.0	control_LMNA	7	15
ZNF324	2.69	0.033	0.00793	0.0537	5.55	12.1	0.000599	1.48	RV	CELLSTATES	EC6.0	control_LMNA	7	15
MT1X	2.53	0.00115	0.115	0.346	7.53	21.4	6.14e-06	2.94	RV	CELLSTATES	EC6.0	control_LMNA	7	15
NPPA	2.52	0.0387	0.00844	0.0769	5.89	11.6	0.00079	1.41	RV	CELLSTATES	EC6.0	control_LMNA	7	15
AKAP12	2.49	5.63e-05	0.241	0.696	8.48	29.8	1.2e-07	4.25	RV	CELLSTATES	EC6.0	control_LMNA	7	15
MT1E	2.47	0.00109	0.0682	0.273	7.22	21.6	5.75e-06	2.96	RV	CELLSTATES	EC6.0	control_LMNA	7	15
NR4A2	2.45	0.0217	0.017	0.0784	5.92	13.4	0.000314	1.66	RV	CELLSTATES	EC6.0	control_LMNA	7	15
ZDHHC11B	2.42	0.033	0.00743	0.0741	5.75	12.1	0.000597	1.48	RV	CELLSTATES	EC6.0	control_LMNA	7	15
BAIAP2	2.38	0.000455	0.0556	0.262	7.09	24.2	1.68e-06	3.34	RV	CELLSTATES	EC6.0	control_LMNA	7	15
AL445426.1	2.37	4.34e-05	0.153	0.825	8.42	30.6	8.55e-08	4.36	RV	CELLSTATES	EC6.0	control_LMNA	7	15
IL16	2.28	0.000987	0.0799	0.245	7.09	21.8	5.1e-06	3.01	RV	CELLSTATES	EC6.0	control_LMNA	7	15
HYAL1	2.27	0.000285	0.0604	0.364	7.45	25.7	8.17e-07	3.55	RV	CELLSTATES	EC6.0	control_LMNA	7	15
DLL1	2.25	0.000856	0.0631	0.264	7.18	22.2	4.14e-06	3.07	RV	CELLSTATES	EC6.0	control_LMNA	7	15
PER1	2.25	0.000247	0.106	0.367	7.55	26.1	6.9e-07	3.61	RV	CELLSTATES	EC6.0	control_LMNA	7	15
APOLD1	2.24	8.54e-05	0.106	0.554	7.96	28.6	2.1e-07	4.07	RV	CELLSTATES	EC6.0	control_LMNA	7	15
AC005237.1	2.22	0.00228	0.0333	0.232	6.91	19.6	1.46e-05	2.64	RV	CELLSTATES	EC6.0	control_LMNA	7	15
GAS6-AS1	2.22	0.0436	0.00489	0.0879	5.92	11.2	0.000948	1.36	RV	CELLSTATES	EC6.0	control_LMNA	7	15
SLC4A7	2.2	0.000789	0.0941	0.313	7.36	22.4	3.75e-06	3.1	RV	CELLSTATES	EC6.0	control_LMNA	7	15
CYP4A22-AS1	2.19	0.0128	0.0481	0.122	6.38	14.8	0.000158	1.89	RV	CELLSTATES	EC6.0	control_LMNA	7	15
TMEM132C	2.18	0.00756	0.0274	0.304	7.14	16.2	7.75e-05	2.12	RV	CELLSTATES	EC6.0	control_LMNA	7	15
TMEM178B	2.18	0.0047	0.0212	0.191	6.66	17.5	4.02e-05	2.33	RV	CELLSTATES	EC6.0	control_LMNA	7	15
EGFR	2.14	7.75e-05	0.132	0.909	8.49	28.9	1.84e-07	4.11	RV	CELLSTATES	EC6.0	control_LMNA	7	15
CYP4B1	2.11	0.00242	0.144	0.509	7.97	19.4	1.63e-05	2.62	RV	CELLSTATES	EC6.0	control_LMNA	7	15
SLC25A33	2.11	0.0333	0.0117	0.101	6.08	12.1	0.000614	1.48	RV	CELLSTATES	EC6.0	control_LMNA	7	15
EPB41L5	2.09	0.0047	0.046	0.225	6.93	17.5	4e-05	2.33	RV	CELLSTATES	EC6.0	control_LMNA	7	15
CPAMD8	2.08	0.00283	0.0498	0.28	7.17	19	2e-05	2.55	RV	CELLSTATES	EC6.0	control_LMNA	7	15
SYN3	2.08	0.000972	0.155	0.462	7.84	21.9	4.94e-06	3.01	RV	CELLSTATES	EC6.0	control_LMNA	7	15
GRASP	2.07	0.000297	0.145	0.833	8.48	25.5	8.79e-07	3.53	RV	CELLSTATES	EC6.0	control_LMNA	7	15
IGSF9B	2.04	0.00751	0.0219	0.193	6.75	16.3	7.52e-05	2.12	RV	CELLSTATES	EC6.0	control_LMNA	7	15
MBOAT1	2.04	0.0313	0.0548	0.119	6.29	12.3	0.000557	1.5	RV	CELLSTATES	EC6.0	control_LMNA	7	15
AC131571.1	2.02	0.0312	0.049	0.129	6.42	12.3	0.000549	1.51	RV	CELLSTATES	EC6.0	control_LMNA	7	15
MMP28	2.02	0.0153	0.0714	0.188	6.77	14.4	0.000193	1.82	RV	CELLSTATES	EC6.0	control_LMNA	7	15
HYAL2	1.93	0.000383	0.397	1.1	8.97	24.7	1.29e-06	3.42	RV	CELLSTATES	EC6.0	control_LMNA	7	15
ARRDC2	1.92	0.0274	0.0358	0.145	6.52	12.7	0.00044	1.56	RV	CELLSTATES	EC6.0	control_LMNA	7	15
ELL2	1.9	0.0165	0.0638	0.176	6.78	14	0.000225	1.78	RV	CELLSTATES	EC6.0	control_LMNA	7	15
FGFR1	1.9	0.00177	0.125	0.521	7.97	20.2	1.09e-05	2.75	RV	CELLSTATES	EC6.0	control_LMNA	7	15
B4GALT1	1.89	0.00126	0.212	0.719	8.43	21.2	6.81e-06	2.9	RV	CELLSTATES	EC6.0	control_LMNA	7	15
ZBTB16	1.89	0.00143	0.772	3.81	10.4	20.8	8.21e-06	2.85	RV	CELLSTATES	EC6.0	control_LMNA	7	15
COL8A1	1.87	0.0232	0.35	0.926	8.78	13.2	0.000345	1.63	RV	CELLSTATES	EC6.0	control_LMNA	7	15
ZNF124	1.86	0.00985	0.0557	0.273	7.03	15.4	0.000113	2.01	RV	CELLSTATES	EC6.0	control_LMNA	7	15
WNT9B	1.84	0.0415	0.0338	0.144	6.46	11.4	0.000872	1.38	RV	CELLSTATES	EC6.0	control_LMNA	7	15
LINC02388	1.83	0.0101	0.0845	0.543	7.86	15.3	0.000119	2	RV	CELLSTATES	EC6.0	control_LMNA	7	15
IRAK3	1.81	0.000557	0.374	1.59	9.31	23.5	2.29e-06	3.25	RV	CELLSTATES	EC6.0	control_LMNA	7	15
MKNK2	1.81	0.0261	0.0363	0.16	6.59	12.8	0.000416	1.58	RV	CELLSTATES	EC6.0	control_LMNA	7	15
HES1	1.8	0.00252	0.149	0.434	7.82	19.2	1.74e-05	2.6	RV	CELLSTATES	EC6.0	control_LMNA	7	15
JDP2	1.8	0.0384	0.0624	0.149	6.64	11.6	0.000775	1.42	RV	CELLSTATES	EC6.0	control_LMNA	7	15
RYBP	1.76	0.00421	0.0775	0.352	7.48	17.9	3.39e-05	2.38	RV	CELLSTATES	EC6.0	control_LMNA	7	15
DDIT4	1.75	0.00421	0.183	0.745	8.37	17.8	3.45e-05	2.38	RV	CELLSTATES	EC6.0	control_LMNA	7	15
LPL	1.75	0.006	0.12	0.452	7.75	16.8	5.61e-05	2.22	RV	CELLSTATES	EC6.0	control_LMNA	7	15
SLC25A29	1.75	0.00927	0.084	0.301	7.31	15.6	0.000101	2.03	RV	CELLSTATES	EC6.0	control_LMNA	7	15
TMEM233	1.74	0.0151	0.0545	0.242	7	14.4	0.000189	1.82	RV	CELLSTATES	EC6.0	control_LMNA	7	15
PDE2A	1.73	0.0162	0.109	0.274	7.23	14.1	0.000214	1.79	RV	CELLSTATES	EC6.0	control_LMNA	7	15
TIMP3	1.72	0.00242	1.34	3.81	10.7	19.4	1.63e-05	2.62	RV	CELLSTATES	EC6.0	control_LMNA	7	15
CORO2B	1.69	0.0196	0.063	0.224	6.9	13.6	0.00028	1.71	RV	CELLSTATES	EC6.0	control_LMNA	7	15
STC1	1.69	0.0301	0.153	0.816	8.46	12.4	0.000506	1.52	RV	CELLSTATES	EC6.0	control_LMNA	7	15
WNK1	1.69	0.000768	0.74	2.67	10	22.6	3.42e-06	3.11	RV	CELLSTATES	EC6.0	control_LMNA	7	15
RNF115	1.68	0.00132	0.634	2.06	9.7	21	7.37e-06	2.88	RV	CELLSTATES	EC6.0	control_LMNA	7	15
TACC1	1.65	0.000385	1.73	6.49	11.2	24.6	1.36e-06	3.41	RV	CELLSTATES	EC6.0	control_LMNA	7	15
ITGA10	1.61	0.026	0.0993	0.375	7.57	12.9	0.00041	1.58	RV	CELLSTATES	EC6.0	control_LMNA	7	15
LNX1	1.58	0.00934	0.514	1.67	9.47	15.6	0.000104	2.03	RV	CELLSTATES	EC6.0	control_LMNA	7	15
PLVAP	1.57	0.00636	0.238	0.601	8.24	16.7	6.11e-05	2.2	RV	CELLSTATES	EC6.0	control_LMNA	7	15
PTPN18	1.56	0.0466	0.0413	0.185	6.75	11	0.00105	1.33	RV	CELLSTATES	EC6.0	control_LMNA	7	15
RPGR	1.56	0.0312	0.14	0.334	7.49	12.3	0.000546	1.51	RV	CELLSTATES	EC6.0	control_LMNA	7	15
AC058822.1	1.52	0.00991	0.361	1.11	8.92	15.4	0.000116	2	RV	CELLSTATES	EC6.0	control_LMNA	7	15
PRSS23	1.52	0.00927	0.364	1.15	9	15.6	0.000102	2.03	RV	CELLSTATES	EC6.0	control_LMNA	7	15
AL139807.1	1.51	0.00973	0.443	1.12	9.05	15.5	0.00011	2.01	RV	CELLSTATES	EC6.0	control_LMNA	7	15
FLT1	1.51	0.000868	1.64	5.17	11	22.2	4.27e-06	3.06	RV	CELLSTATES	EC6.0	control_LMNA	7	15
SRGN	1.49	0.0372	0.143	0.367	7.69	11.7	0.000741	1.43	RV	CELLSTATES	EC6.0	control_LMNA	7	15
CCND3	1.48	0.0182	0.278	1.23	8.95	13.8	0.000255	1.74	RV	CELLSTATES	EC6.0	control_LMNA	7	15
SPRED2	1.47	0.00852	0.247	1.06	8.83	15.9	8.97e-05	2.07	RV	CELLSTATES	EC6.0	control_LMNA	7	15
EMP1	1.46	0.0246	0.244	0.848	8.61	13	0.000375	1.61	RV	CELLSTATES	EC6.0	control_LMNA	7	15
NEDD9	1.46	0.00991	0.698	2.01	9.78	15.4	0.000115	2	RV	CELLSTATES	EC6.0	control_LMNA	7	15
PELI2	1.46	0.0251	0.155	0.611	8.11	12.9	0.000391	1.6	RV	CELLSTATES	EC6.0	control_LMNA	7	15
ME3	1.44	0.0428	0.121	0.345	7.51	11.3	0.000903	1.37	RV	CELLSTATES	EC6.0	control_LMNA	7	15
SH3BGRL2	1.44	0.0312	0.0846	0.47	7.77	12.3	0.000552	1.51	RV	CELLSTATES	EC6.0	control_LMNA	7	15
KLF9	1.43	0.033	0.101	0.502	7.88	12.1	0.000601	1.48	RV	CELLSTATES	EC6.0	control_LMNA	7	15
TSC22D3	1.43	0.0354	0.117	0.456	7.79	11.8	0.00069	1.45	RV	CELLSTATES	EC6.0	control_LMNA	7	15
ADIPOR2	1.42	0.0295	0.15	0.593	8.11	12.5	0.000484	1.53	RV	CELLSTATES	EC6.0	control_LMNA	7	15
PRKAR2A	1.42	0.0251	0.147	0.54	8.01	12.9	0.000394	1.6	RV	CELLSTATES	EC6.0	control_LMNA	7	15
ESYT2	1.38	0.00751	0.593	1.99	9.66	16.3	7.51e-05	2.12	RV	CELLSTATES	EC6.0	control_LMNA	7	15
HPCAL1	1.35	0.0199	0.285	0.887	8.69	13.6	0.000285	1.7	RV	CELLSTATES	EC6.0	control_LMNA	7	15
SH3RF3	1.35	0.016	0.646	2.43	9.87	14.2	0.000209	1.8	RV	CELLSTATES	EC6.0	control_LMNA	7	15
ACACB	1.32	0.0352	0.309	1.25	9.01	11.9	0.000674	1.45	RV	CELLSTATES	EC6.0	control_LMNA	7	15
FOXO3	1.32	0.0436	0.4	1.39	9.18	11.2	0.000949	1.36	RV	CELLSTATES	EC6.0	control_LMNA	7	15
PTPN5	1.32	0.0473	0.203	0.602	8.23	11	0.00107	1.32	RV	CELLSTATES	EC6.0	control_LMNA	7	15
TPK1	1.3	0.0433	0.241	0.851	8.58	11.2	0.000935	1.36	RV	CELLSTATES	EC6.0	control_LMNA	7	15
KLF12	1.21	0.0433	0.538	1.54	9.41	11.2	0.000935	1.36	RV	CELLSTATES	EC6.0	control_LMNA	7	15
GSN	1.2	0.0451	0.678	1.65	9.59	11.1	0.001	1.35	RV	CELLSTATES	EC6.0	control_LMNA	7	15

## Sheet: PKP2_control
Gene	logFC	FDR	mean_exp_control	mean_exp_genotype	logCPM	F	PValue	FDR_plot	Region	annotation_level	cell_state	comparison	Observations_genotype	Observations_reference
KCTD16	8.34	4.16e-09	0.00476	0.101	5.79	49	3.04e-12	8.38	RV	CELLSTATES	EC6.0	control_PKP2	5	15
CXCL1	7.19	1.26e-11	0.0144	0.287	6.74	61.8	5.12e-15	10.9	RV	CELLSTATES	EC6.0	control_PKP2	5	15
NETO1	5.46	0.000199	0	0.03	5.37	27.3	4.36e-07	3.7	RV	CELLSTATES	EC6.0	control_PKP2	5	15
MT2A	4.62	8.53e-15	0.313	2.9	9.66	78.3	1.39e-18	14.1	RV	CELLSTATES	EC6.0	control_PKP2	5	15
SERPINE1	4.62	6.69e-12	0.0419	0.897	7.95	64	1.66e-15	11.2	RV	CELLSTATES	EC6.0	control_PKP2	5	15
AC091946.1	4.59	0.00413	0	0.0279	5.28	22.2	2.12e-05	2.38	RV	CELLSTATES	EC6.0	control_PKP2	5	15
AL359636.1	4.46	0.00819	0.00952	0.0191	5.32	18.9	5.32e-05	2.09	RV	CELLSTATES	EC6.0	control_PKP2	5	15
TNFAIP3	4.46	4.94e-10	0.0242	0.736	7.72	53.5	3.21e-13	9.31	RV	CELLSTATES	EC6.0	control_PKP2	5	15
MT1M	4.12	4.54e-09	0.12	0.83	8.21	48.6	3.69e-12	8.34	RV	CELLSTATES	EC6.0	control_PKP2	5	15
NBPF20	4.11	0.00229	0.0097	0.0552	5.75	19.9	8.57e-06	2.64	RV	CELLSTATES	EC6.0	control_PKP2	5	15
GSN-AS1	4.08	0.00971	0	0.0179	5.22	21.3	6.71e-05	2.01	RV	CELLSTATES	EC6.0	control_PKP2	5	15
AL139393.1	4.07	0.0177	0	0.0244	5.25	18.1	0.000168	1.75	RV	CELLSTATES	EC6.0	control_PKP2	5	15
FKBP5	4	5.44e-15	0.575	4.67	10.3	80.6	4.42e-19	14.3	RV	CELLSTATES	EC6.0	control_PKP2	5	15
AC116614.1	3.97	0.00291	0.00513	0.0703	5.81	19.3	1.16e-05	2.54	RV	CELLSTATES	EC6.0	control_PKP2	5	15
ALDH6A1	3.89	0.00665	0	0.0349	5.49	16.9	3.95e-05	2.18	RV	CELLSTATES	EC6.0	control_PKP2	5	15
CXCL8	3.89	0.0181	0	0.0262	5.3	16.6	0.000176	1.74	RV	CELLSTATES	EC6.0	control_PKP2	5	15
ESRP1	3.79	0.0297	0	0.0199	5.24	16.7	0.000343	1.53	RV	CELLSTATES	EC6.0	control_PKP2	5	15
MT1X	3.69	2.05e-06	0.115	0.427	7.62	35.9	2.34e-09	5.69	RV	CELLSTATES	EC6.0	control_PKP2	5	15
CD83	3.64	0.0334	0	0.023	5.27	15.2	0.000451	1.48	RV	CELLSTATES	EC6.0	control_PKP2	5	15
MMRN1	3.63	0.00683	0.00909	0.0721	5.76	16.9	4.11e-05	2.17	RV	CELLSTATES	EC6.0	control_PKP2	5	15
H1FX-AS1	3.59	0.0197	0.0133	0.0371	5.54	14	0.000197	1.7	RV	CELLSTATES	EC6.0	control_PKP2	5	15
CCL4	3.57	0.00438	0.00207	0.0833	5.8	18	2.28e-05	2.36	RV	CELLSTATES	EC6.0	control_PKP2	5	15
HBA2	3.57	0.0114	0	0.0402	5.66	15.5	8.56e-05	1.94	RV	CELLSTATES	EC6.0	control_PKP2	5	15
AC005899.7	3.55	0.0423	0	0.0172	5.21	16	0.000674	1.37	RV	CELLSTATES	EC6.0	control_PKP2	5	15
PYCR1	3.51	0.0478	0	0.0166	5.21	15.2	0.000852	1.32	RV	CELLSTATES	EC6.0	control_PKP2	5	15
TFCP2L1	3.51	0.0478	0	0.0166	5.21	15.2	0.000852	1.32	RV	CELLSTATES	EC6.0	control_PKP2	5	15
FAM9C	3.49	0.0364	0	0.0233	5.34	13.4	0.000506	1.44	RV	CELLSTATES	EC6.0	control_PKP2	5	15
AL355916.3	3.46	0.0463	0	0.0266	5.33	13.4	0.000803	1.33	RV	CELLSTATES	EC6.0	control_PKP2	5	15
QRFPR	3.41	0.024	0.0116	0.0491	5.6	13.4	0.000256	1.62	RV	CELLSTATES	EC6.0	control_PKP2	5	15
AC006206.2	3.4	0.0365	0	0.0174	5.33	13	0.000542	1.44	RV	CELLSTATES	EC6.0	control_PKP2	5	15
DSCC1	3.39	0.0365	0.0029	0.0268	5.41	12.4	0.00054	1.44	RV	CELLSTATES	EC6.0	control_PKP2	5	15
EDN1	3.38	0.00368	0.0402	0.0992	6.06	18.6	1.62e-05	2.43	RV	CELLSTATES	EC6.0	control_PKP2	5	15
POSTN	3.37	4.9e-11	0.214	2.15	9.19	58.4	2.79e-14	10.3	RV	CELLSTATES	EC6.0	control_PKP2	5	15
TCTN1	3.36	0.0364	0	0.0265	5.39	13.1	0.000513	1.44	RV	CELLSTATES	EC6.0	control_PKP2	5	15
CCDC17	3.33	0.048	0	0.0244	5.36	12.8	0.000863	1.32	RV	CELLSTATES	EC6.0	control_PKP2	5	15
COL21A1	3.32	0.0327	0.0216	0.0428	5.6	12.5	0.000421	1.49	RV	CELLSTATES	EC6.0	control_PKP2	5	15
MORN1	3.32	0.0444	0	0.0258	5.38	12.9	0.000744	1.35	RV	CELLSTATES	EC6.0	control_PKP2	5	15
PRDM6	3.32	0.000513	0.0135	0.147	6.26	23.3	1.42e-06	3.29	RV	CELLSTATES	EC6.0	control_PKP2	5	15
ACSM1	3.23	0.0349	0.000939	0.0346	5.38	12.2	0.000477	1.46	RV	CELLSTATES	EC6.0	control_PKP2	5	15
AL359922.1	3.19	0.00665	0	0.014	5.15	24.1	3.94e-05	2.18	RV	CELLSTATES	EC6.0	control_PKP2	5	15
SLC44A5	3.14	0.0157	0.0211	0.0681	5.84	14.6	0.000137	1.8	RV	CELLSTATES	EC6.0	control_PKP2	5	15
MT1E	3.12	6.91e-05	0.0682	0.353	7.35	28	1.29e-07	4.16	RV	CELLSTATES	EC6.0	control_PKP2	5	15
MIAT	3.11	0.0382	0.00401	0.0397	5.47	11.8	0.000587	1.42	RV	CELLSTATES	EC6.0	control_PKP2	5	15
ARHGAP20	3.07	0.0322	0.00207	0.0555	5.57	12.6	0.000398	1.49	RV	CELLSTATES	EC6.0	control_PKP2	5	15
FOS	3.07	0.000248	0.0462	0.26	7.07	25.1	5.86e-07	3.6	RV	CELLSTATES	EC6.0	control_PKP2	5	15
CXCL3	3.03	0.000146	0.114	0.278	7.19	26.5	2.84e-07	3.84	RV	CELLSTATES	EC6.0	control_PKP2	5	15
AC011511.2	3.02	1.96e-06	0.111	0.874	8.09	36.1	2.07e-09	5.71	RV	CELLSTATES	EC6.0	control_PKP2	5	15
COL8A1	2.96	5.94e-05	0.35	1.67	9.15	28.4	1.03e-07	4.23	RV	CELLSTATES	EC6.0	control_PKP2	5	15
NUDT16	2.94	0.0107	0.00297	0.0965	6.03	15.6	7.8e-05	1.97	RV	CELLSTATES	EC6.0	control_PKP2	5	15
GPIHBP1	2.93	0.00608	0.0136	0.0914	6.11	17.2	3.51e-05	2.22	RV	CELLSTATES	EC6.0	control_PKP2	5	15
FOSB	2.82	0.0302	0.00192	0.0756	5.9	12.8	0.000358	1.52	RV	CELLSTATES	EC6.0	control_PKP2	5	15
PKHD1L1	2.82	4.65e-06	0.0988	0.591	7.73	33.9	6.43e-09	5.33	RV	CELLSTATES	EC6.0	control_PKP2	5	15
HBB	2.77	0.0463	0.0208	0.0568	5.91	11.2	0.000805	1.33	RV	CELLSTATES	EC6.0	control_PKP2	5	15
CSRNP1	2.7	0.00209	0.038	0.217	6.86	20.1	7.46e-06	2.68	RV	CELLSTATES	EC6.0	control_PKP2	5	15
PLCXD3	2.63	6.6e-06	0.201	1	8.42	33.1	9.66e-09	5.18	RV	CELLSTATES	EC6.0	control_PKP2	5	15
AL512380.2	2.62	0.0327	0.0118	0.0907	5.89	12.4	0.000424	1.49	RV	CELLSTATES	EC6.0	control_PKP2	5	15
AC012593.1	2.61	0.042	0.0197	0.0829	6.01	11.6	0.000666	1.38	RV	CELLSTATES	EC6.0	control_PKP2	5	15
MT1A	2.61	0.0327	0.0343	0.0724	6.17	12.5	0.000422	1.49	RV	CELLSTATES	EC6.0	control_PKP2	5	15
TIPARP	2.6	0.00368	0.0131	0.158	6.43	18.7	1.61e-05	2.43	RV	CELLSTATES	EC6.0	control_PKP2	5	15
SRPX	2.53	0.0038	0.0216	0.155	6.42	18.5	1.71e-05	2.42	RV	CELLSTATES	EC6.0	control_PKP2	5	15
ELOVL7	2.52	0.037	0.0721	0.075	6.22	11.9	0.000558	1.43	RV	CELLSTATES	EC6.0	control_PKP2	5	15
LIFR	2.5	1.06e-07	1.01	4.11	10.5	42	1.04e-10	6.97	RV	CELLSTATES	EC6.0	control_PKP2	5	15
YPEL3	2.5	0.0194	0.0268	0.0977	6.15	13.9	0.000191	1.71	RV	CELLSTATES	EC6.0	control_PKP2	5	15
ZFP36	2.46	0.000328	0.234	0.861	8.46	24.4	8.07e-07	3.48	RV	CELLSTATES	EC6.0	control_PKP2	5	15
DLGAP1	2.44	0.0428	0.0052	0.0877	5.95	11.5	0.00069	1.37	RV	CELLSTATES	EC6.0	control_PKP2	5	15
ICAM1	2.39	0.000158	0.211	1.08	8.46	26.2	3.21e-07	3.8	RV	CELLSTATES	EC6.0	control_PKP2	5	15
COL25A1	2.36	0.014	0.00912	0.191	6.64	15	0.000112	1.85	RV	CELLSTATES	EC6.0	control_PKP2	5	15
AKAP12	2.31	0.000995	0.241	0.882	8.53	21.8	3.08e-06	3	RV	CELLSTATES	EC6.0	control_PKP2	5	15
FAM184B	2.28	0.0478	0.033	0.0851	6.09	11.2	0.000845	1.32	RV	CELLSTATES	EC6.0	control_PKP2	5	15
LIFR-AS1	2.28	0.0364	0.016	0.0822	6.08	12.1	0.000515	1.44	RV	CELLSTATES	EC6.0	control_PKP2	5	15
CDA	2.27	0.0204	0.0558	0.185	6.76	13.8	0.00021	1.69	RV	CELLSTATES	EC6.0	control_PKP2	5	15
CX3CL1	2.25	0.00387	0.118	0.429	7.52	18.4	1.86e-05	2.41	RV	CELLSTATES	EC6.0	control_PKP2	5	15
ZBTB16	2.24	8.99e-06	0.772	3.98	10.3	32.4	1.39e-08	5.05	RV	CELLSTATES	EC6.0	control_PKP2	5	15
CERNA1	2.13	0.0364	0.032	0.148	6.49	12.1	0.000515	1.44	RV	CELLSTATES	EC6.0	control_PKP2	5	15
MAOA	2.09	0.0129	0.0454	0.238	6.9	15.2	9.98e-05	1.89	RV	CELLSTATES	EC6.0	control_PKP2	5	15
ITGA10	2.07	0.00599	0.0993	0.446	7.65	17.2	3.36e-05	2.22	RV	CELLSTATES	EC6.0	control_PKP2	5	15
HLF	2.05	0.0177	0.0344	0.202	6.72	14.2	0.000167	1.75	RV	CELLSTATES	EC6.0	control_PKP2	5	15
ARRDC2	2.04	0.0322	0.0358	0.18	6.74	12.6	0.000398	1.49	RV	CELLSTATES	EC6.0	control_PKP2	5	15
BTG2	2.01	0.0257	0.0598	0.252	7.07	13.2	0.000277	1.59	RV	CELLSTATES	EC6.0	control_PKP2	5	15
DDIT4	2.01	0.00454	0.183	0.983	8.5	17.9	2.4e-05	2.34	RV	CELLSTATES	EC6.0	control_PKP2	5	15
NR4A1	2	0.0203	0.0853	0.432	7.61	13.8	0.000207	1.69	RV	CELLSTATES	EC6.0	control_PKP2	5	15
EGFR	1.99	0.004	0.132	0.82	8.32	18.2	2.02e-05	2.4	RV	CELLSTATES	EC6.0	control_PKP2	5	15
VCAM1	1.98	0.0047	0.138	0.918	8.23	17.8	2.52e-05	2.33	RV	CELLSTATES	EC6.0	control_PKP2	5	15
TM6SF1	1.96	0.048	0.0692	0.158	6.68	11.1	0.000863	1.32	RV	CELLSTATES	EC6.0	control_PKP2	5	15
BIRC3	1.94	0.0428	0.0316	0.16	6.46	11.5	0.000699	1.37	RV	CELLSTATES	EC6.0	control_PKP2	5	15
TMEM178B	1.93	0.0322	0.0212	0.217	6.73	12.6	0.000395	1.49	RV	CELLSTATES	EC6.0	control_PKP2	5	15
RNF115	1.91	0.00114	0.634	2.24	9.68	21.4	3.81e-06	2.94	RV	CELLSTATES	EC6.0	control_PKP2	5	15
CCND3	1.9	0.0038	0.278	1.46	9.01	18.5	1.76e-05	2.42	RV	CELLSTATES	EC6.0	control_PKP2	5	15
CXCL2	1.88	0.0094	0.573	0.706	8.79	16.1	6.27e-05	2.03	RV	CELLSTATES	EC6.0	control_PKP2	5	15
ITPKC	1.86	0.0105	0.097	0.417	7.55	15.7	7.53e-05	1.98	RV	CELLSTATES	EC6.0	control_PKP2	5	15
AC005237.1	1.83	0.0487	0.0333	0.184	6.64	11.1	0.000893	1.31	RV	CELLSTATES	EC6.0	control_PKP2	5	15
ADGRG6	1.82	0.0105	0.0795	0.465	7.56	15.7	7.45e-05	1.98	RV	CELLSTATES	EC6.0	control_PKP2	5	15
TSC22D3	1.82	0.0175	0.117	0.544	7.88	14.2	0.000163	1.76	RV	CELLSTATES	EC6.0	control_PKP2	5	15
FOXO3	1.81	0.00393	0.4	1.54	9.21	18.3	1.92e-05	2.41	RV	CELLSTATES	EC6.0	control_PKP2	5	15
SLC4A7	1.81	0.0331	0.0941	0.255	7.15	12.4	0.000442	1.48	RV	CELLSTATES	EC6.0	control_PKP2	5	15
AL445426.1	1.78	0.033	0.153	0.572	8.04	12.4	0.000437	1.48	RV	CELLSTATES	EC6.0	control_PKP2	5	15
RPGR	1.75	0.028	0.14	0.355	7.52	13	0.000321	1.55	RV	CELLSTATES	EC6.0	control_PKP2	5	15
STC1	1.75	0.0378	0.153	0.691	8.17	11.9	0.000577	1.42	RV	CELLSTATES	EC6.0	control_PKP2	5	15
MTUS1	1.71	0.0164	0.307	0.998	8.69	14.5	0.000145	1.79	RV	CELLSTATES	EC6.0	control_PKP2	5	15
RYBP	1.69	0.037	0.0775	0.432	7.59	11.9	0.000556	1.43	RV	CELLSTATES	EC6.0	control_PKP2	5	15
ADAMTS9-AS2	1.68	0.0229	0.186	0.69	8.21	13.5	0.000242	1.64	RV	CELLSTATES	EC6.0	control_PKP2	5	15
KLF9	1.68	0.0327	0.101	0.594	7.9	12.4	0.000428	1.49	RV	CELLSTATES	EC6.0	control_PKP2	5	15
PDE2A	1.68	0.0487	0.109	0.271	7.24	11.1	0.000886	1.31	RV	CELLSTATES	EC6.0	control_PKP2	5	15
B4GALT1	1.65	0.0365	0.212	0.734	8.32	12	0.000527	1.44	RV	CELLSTATES	EC6.0	control_PKP2	5	15
EMP1	1.65	0.0454	0.244	0.919	8.65	11.3	0.000772	1.34	RV	CELLSTATES	EC6.0	control_PKP2	5	15
LRRC1	1.65	0.0327	0.113	0.381	7.47	12.4	0.000425	1.49	RV	CELLSTATES	EC6.0	control_PKP2	5	15
SLC25A29	1.64	0.0463	0.084	0.273	7.23	11.2	0.000809	1.33	RV	CELLSTATES	EC6.0	control_PKP2	5	15
SNTG2	1.64	0.0101	0.9	3.03	10.2	15.8	7.03e-05	2	RV	CELLSTATES	EC6.0	control_PKP2	5	15
SH3BGRL2	1.61	0.033	0.0846	0.47	7.69	12.4	0.000437	1.48	RV	CELLSTATES	EC6.0	control_PKP2	5	15
C7	1.58	0.0327	0.139	0.461	7.66	12.5	0.000415	1.49	RV	CELLSTATES	EC6.0	control_PKP2	5	15
ACACB	1.57	0.0177	0.309	1.26	8.92	14.2	0.000169	1.75	RV	CELLSTATES	EC6.0	control_PKP2	5	15
ADIPOR2	1.57	0.0454	0.15	0.684	8.18	11.3	0.000775	1.34	RV	CELLSTATES	EC6.0	control_PKP2	5	15
ITGA5	1.57	0.0372	0.198	0.571	8.04	11.9	0.000566	1.43	RV	CELLSTATES	EC6.0	control_PKP2	5	15
IRAK3	1.53	0.0334	0.374	1.4	9.09	12.3	0.000448	1.48	RV	CELLSTATES	EC6.0	control_PKP2	5	15
LINC02388	1.53	0.0487	0.0845	0.337	7.42	11.1	0.000895	1.31	RV	CELLSTATES	EC6.0	control_PKP2	5	15
TACC1	1.53	0.00368	1.73	5.69	11	18.7	1.58e-05	2.43	RV	CELLSTATES	EC6.0	control_PKP2	5	15
PELI2	1.52	0.0487	0.155	0.63	8.05	11.1	0.000881	1.31	RV	CELLSTATES	EC6.0	control_PKP2	5	15
LYST	1.49	0.014	0.609	2.3	9.69	14.9	0.000113	1.85	RV	CELLSTATES	EC6.0	control_PKP2	5	15
ESYT2	1.45	0.0327	0.593	2.19	9.68	12.5	0.000421	1.49	RV	CELLSTATES	EC6.0	control_PKP2	5	15
GSN	1.45	0.0347	0.678	1.9	9.66	12.2	0.000472	1.46	RV	CELLSTATES	EC6.0	control_PKP2	5	15
KLF2	1.44	0.0496	0.502	1.69	9.39	11	0.000921	1.3	RV	CELLSTATES	EC6.0	control_PKP2	5	15
EPHA4	1.39	0.0401	0.555	1.55	9.36	11.7	0.00062	1.4	RV	CELLSTATES	EC6.0	control_PKP2	5	15
NCOA3	1.32	0.0496	0.768	2.23	9.84	11	0.000924	1.3	RV	CELLSTATES	EC6.0	control_PKP2	5	15
AKT3	1.29	0.0365	0.94	3.09	10.2	12	0.000542	1.44	RV	CELLSTATES	EC6.0	control_PKP2	5	15

## Sheet: PVneg_control
Gene	logFC	FDR	mean_exp_control	mean_exp_genotype	logCPM	F	PValue	FDR_plot	Region	annotation_level	cell_state	comparison	Observations_genotype	Observations_reference

## Sheet: RBM20_control
Gene	logFC	FDR	mean_exp_control	mean_exp_genotype	logCPM	F	PValue	FDR_plot	Region	annotation_level	cell_state	comparison	Observations_genotype	Observations_reference
ZNF232	5.84	0.000957	0	0.0295	5.37	25.5	1.36e-06	3.02	RV	CELLSTATES	EC6.0	control_RBM20	5	15
NNAT	5.55	0.0012	0	0.018	5.16	24.1	2.62e-06	2.92	RV	CELLSTATES	EC6.0	control_RBM20	5	15
AC116614.1	5.17	0.0012	0.00513	0.0437	5.59	24	2.42e-06	2.92	RV	CELLSTATES	EC6.0	control_RBM20	5	15
AC093523.1	5.11	0.0032	0	0.0187	5.22	21.4	9.66e-06	2.49	RV	CELLSTATES	EC6.0	control_RBM20	5	15
LINC00113	4.93	0.00507	0	0.0158	5.19	21	1.87e-05	2.3	RV	CELLSTATES	EC6.0	control_RBM20	5	15
Z99758.1	4.84	0.0045	0	0.0152	5.13	20.4	1.58e-05	2.35	RV	CELLSTATES	EC6.0	control_RBM20	5	15
HBA2	4.76	0.00338	0	0.0398	5.55	20.9	1.05e-05	2.47	RV	CELLSTATES	EC6.0	control_RBM20	5	15
SEMA4G	4.67	0.0289	0.00952	0.0172	5.25	17.4	0.000194	1.54	RV	CELLSTATES	EC6.0	control_RBM20	5	15
MT2A	4.53	1.11e-08	0.313	1.87	9.38	59	1.86e-12	7.95	RV	CELLSTATES	EC6.0	control_RBM20	5	15
CENPU	4.43	0.00925	0	0.0129	5.1	19.9	4.3e-05	2.03	RV	CELLSTATES	EC6.0	control_RBM20	5	15
PNMT	4.17	0.0205	0.00303	0.026	5.38	15.5	0.000125	1.69	RV	CELLSTATES	EC6.0	control_RBM20	5	15
AL359076.1	4.11	0.00805	0.0058	0.0468	5.69	18.3	3.37e-05	2.09	RV	CELLSTATES	EC6.0	control_RBM20	5	15
MT1M	4.06	9.99e-06	0.12	0.52	7.91	37.8	6.69e-09	5	RV	CELLSTATES	EC6.0	control_RBM20	5	15
SYN2	3.89	0.00875	0.0086	0.0577	5.83	17.9	3.96e-05	2.06	RV	CELLSTATES	EC6.0	control_RBM20	5	15
COL25A1	3.85	0.000102	0.00912	0.448	7.57	31.3	1.03e-07	3.99	RV	CELLSTATES	EC6.0	control_RBM20	5	15
HBB	3.85	0.00241	0.0208	0.107	6.32	21.7	6.82e-06	2.62	RV	CELLSTATES	EC6.0	control_RBM20	5	15
MT1X	3.85	0.00013	0.115	0.291	7.4	30.5	1.41e-07	3.89	RV	CELLSTATES	EC6.0	control_RBM20	5	15
MT1E	3.72	4.9e-05	0.0682	0.372	7.5	33.2	4.52e-08	4.31	RV	CELLSTATES	EC6.0	control_RBM20	5	15
NBPF20	3.67	0.0361	0.0097	0.0348	5.55	13.9	0.000272	1.44	RV	CELLSTATES	EC6.0	control_RBM20	5	15
FKBP5	3.66	2.62e-06	0.575	2.77	9.97	41.4	1.54e-09	5.58	RV	CELLSTATES	EC6.0	control_RBM20	5	15
FOS	3.51	0.00112	0.0462	0.181	6.93	24.7	1.84e-06	2.95	RV	CELLSTATES	EC6.0	control_RBM20	5	15
MT1A	3.34	0.0313	0.0343	0.0701	6.05	14.3	0.000228	1.5	RV	CELLSTATES	EC6.0	control_RBM20	5	15
PTPRT	3.27	0.0154	0.0176	0.0693	6.06	16.4	8.37e-05	1.81	RV	CELLSTATES	EC6.0	control_RBM20	5	15
NUDT16	3.07	0.0188	0.00297	0.0817	5.98	15.7	0.000112	1.73	RV	CELLSTATES	EC6.0	control_RBM20	5	15
CSRNP1	2.94	0.0021	0.038	0.18	6.81	22.2	5.62e-06	2.68	RV	CELLSTATES	EC6.0	control_RBM20	5	15
AC141930.3	2.91	0.0313	0.00862	0.0657	5.91	14.3	0.000224	1.5	RV	CELLSTATES	EC6.0	control_RBM20	5	15
POSTN	2.81	0.00172	0.214	1.46	9.07	22.7	4.47e-06	2.76	RV	CELLSTATES	EC6.0	control_RBM20	5	15
ZDHHC11B	2.81	0.0341	0.00743	0.0679	5.92	14	0.000254	1.47	RV	CELLSTATES	EC6.0	control_RBM20	5	15
IL18R1	2.5	0.0304	0.105	0.199	7.09	14.4	0.000209	1.52	RV	CELLSTATES	EC6.0	control_RBM20	5	15
AL445426.1	2.44	0.00155	0.153	0.684	8.3	23	3.88e-06	2.81	RV	CELLSTATES	EC6.0	control_RBM20	5	15
TIPARP	2.44	0.0272	0.0131	0.135	6.45	14.8	0.00018	1.56	RV	CELLSTATES	EC6.0	control_RBM20	5	15
COL8A1	2.42	0.0313	0.35	0.687	8.62	14.3	0.000227	1.5	RV	CELLSTATES	EC6.0	control_RBM20	5	15
MMP28	2.42	0.0161	0.0714	0.183	6.95	16.2	8.89e-05	1.79	RV	CELLSTATES	EC6.0	control_RBM20	5	15
HLA-DRB5	2.41	0.0379	0.133	0.112	6.87	13.8	0.000292	1.42	RV	CELLSTATES	EC6.0	control_RBM20	5	15
ZNF665	2.38	0.0382	0.0485	0.101	6.37	13.7	0.000301	1.42	RV	CELLSTATES	EC6.0	control_RBM20	5	15
SYN3	2.31	0.0202	0.155	0.478	7.94	15.6	0.000122	1.69	RV	CELLSTATES	EC6.0	control_RBM20	5	15
ADAMTS9-AS2	2.27	0.00152	0.186	0.835	8.51	23.1	3.7e-06	2.82	RV	CELLSTATES	EC6.0	control_RBM20	5	15
AC011287.1	2.17	0.0187	0.0938	0.364	7.56	15.8	0.00011	1.73	RV	CELLSTATES	EC6.0	control_RBM20	5	15
LIFR	2.09	0.027	1.01	2.94	10.3	14.8	0.000177	1.57	RV	CELLSTATES	EC6.0	control_RBM20	5	15
DDIT4	1.89	0.0338	0.183	0.682	8.36	14.1	0.000249	1.47	RV	CELLSTATES	EC6.0	control_RBM20	5	15
PELI2	1.89	0.0254	0.155	0.745	8.37	15	0.000162	1.6	RV	CELLSTATES	EC6.0	control_RBM20	5	15
TMEM204	1.8	0.0301	0.177	0.565	8.17	14.5	0.000204	1.52	RV	CELLSTATES	EC6.0	control_RBM20	5	15
HYAL2	1.74	0.0492	0.397	0.889	8.8	12.9	0.000445	1.31	RV	CELLSTATES	EC6.0	control_RBM20	5	15
RNF115	1.54	0.0492	0.634	1.47	9.48	13	0.000433	1.31	RV	CELLSTATES	EC6.0	control_RBM20	5	15

## Sheet: TTN_control
Gene	logFC	FDR	mean_exp_control	mean_exp_genotype	logCPM	F	PValue	FDR_plot	Region	annotation_level	cell_state	comparison	Observations_genotype	Observations_reference
NPPB	5.84	2.3e-08	0.0058	0.31	7.07	56.5	3.75e-12	7.64	RV	CELLSTATES	EC6.0	control_TTN	6	15
COL25A1	5.35	2.57e-12	0.00912	0.843	8.09	84.3	2.1e-16	11.6	RV	CELLSTATES	EC6.0	control_TTN	6	15
SEMA4G	4.59	0.00458	0.00952	0.0341	5.36	19.7	2.8e-05	2.34	RV	CELLSTATES	EC6.0	control_TTN	6	15
AC140847.2	4.28	0.024	0.0133	0.0196	5.19	18.1	0.000289	1.62	RV	CELLSTATES	EC6.0	control_TTN	6	15
WNT9A	4.22	0.00394	0	0.0408	5.46	19.2	2.22e-05	2.4	RV	CELLSTATES	EC6.0	control_TTN	6	15
AC004148.2	4.18	0.00492	0.0029	0.0392	5.4	18.4	3.05e-05	2.31	RV	CELLSTATES	EC6.0	control_TTN	6	15
SLC15A2	4.03	0.0141	0	0.0271	5.27	16.6	0.000132	1.85	RV	CELLSTATES	EC6.0	control_TTN	6	15
LINC01428	4	0.0113	0.00606	0.0374	5.42	16.1	9.22e-05	1.95	RV	CELLSTATES	EC6.0	control_TTN	6	15
TRABD2A	3.91	0.0145	0	0.0301	5.34	16.6	0.000137	1.84	RV	CELLSTATES	EC6.0	control_TTN	6	15
KCTD16	3.9	0.029	0.00476	0.0238	5.22	15.2	0.000374	1.54	RV	CELLSTATES	EC6.0	control_TTN	6	15
MIR210HG	3.87	0.0016	0.000939	0.0635	5.69	21.5	7.29e-06	2.8	RV	CELLSTATES	EC6.0	control_TTN	6	15
NPPA	3.84	0.00061	0.00844	0.0987	6.03	24.3	2.04e-06	3.21	RV	CELLSTATES	EC6.0	control_TTN	6	15
AC127526.1	3.74	0.0352	0	0.0257	5.25	14.2	0.000511	1.45	RV	CELLSTATES	EC6.0	control_TTN	6	15
TCTN1	3.74	0.0301	0	0.0264	5.27	14.8	0.000408	1.52	RV	CELLSTATES	EC6.0	control_TTN	6	15
H1FX-AS1	3.68	0.0216	0.0133	0.0313	5.4	15.2	0.000246	1.67	RV	CELLSTATES	EC6.0	control_TTN	6	15
AC091946.1	3.67	0.0456	0	0.0232	5.21	13.8	0.000721	1.34	RV	CELLSTATES	EC6.0	control_TTN	6	15
NBPF20	3.66	0.0116	0.0097	0.0447	5.54	16	9.59e-05	1.93	RV	CELLSTATES	EC6.0	control_TTN	6	15
CCDC17	3.65	0.0301	0	0.0244	5.26	14.4	0.000407	1.52	RV	CELLSTATES	EC6.0	control_TTN	6	15
AC100839.2	3.52	0.0378	0	0.0239	5.26	13.2	0.000579	1.42	RV	CELLSTATES	EC6.0	control_TTN	6	15
C6orf201	3.44	0.0353	0	0.0251	5.31	13.3	0.000518	1.45	RV	CELLSTATES	EC6.0	control_TTN	6	15
SCUBE1	3.42	0.0186	0.0029	0.0418	5.51	14.5	0.000196	1.73	RV	CELLSTATES	EC6.0	control_TTN	6	15
FKBP5	3.37	4.8e-08	0.575	3.28	10.1	52.1	1.98e-11	7.32	RV	CELLSTATES	EC6.0	control_TTN	6	15
MT1M	3.34	0.000173	0.12	0.608	8.08	28.1	3.82e-07	3.76	RV	CELLSTATES	EC6.0	control_TTN	6	15
CSDC2	3.29	0.0171	0.00852	0.0519	5.59	14.8	0.000174	1.77	RV	CELLSTATES	EC6.0	control_TTN	6	15
LINC02197	3.15	0.00392	0.0921	0.463	7.75	19.2	2.14e-05	2.41	RV	CELLSTATES	EC6.0	control_TTN	6	15
AC116614.1	3.04	0.0476	0.00513	0.0389	5.57	11.8	0.000768	1.32	RV	CELLSTATES	EC6.0	control_TTN	6	15
GRIN2B	3	0.0134	0.0296	0.0902	5.95	15.5	0.00012	1.87	RV	CELLSTATES	EC6.0	control_TTN	6	15
PTPRT	2.99	0.0118	0.0176	0.1	6.2	15.9	0.0001	1.93	RV	CELLSTATES	EC6.0	control_TTN	6	15
MT2A	2.91	0.000433	0.313	1.14	8.95	25.2	1.34e-06	3.36	RV	CELLSTATES	EC6.0	control_TTN	6	15
COL8A1	2.89	6.25e-05	0.35	1.29	9	31.8	7.69e-08	4.2	RV	CELLSTATES	EC6.0	control_TTN	6	15
F2RL3	2.89	0.0104	0.00552	0.139	6.54	16.4	8.02e-05	1.98	RV	CELLSTATES	EC6.0	control_TTN	6	15
MT1E	2.86	0.000252	0.0682	0.328	7.37	26.8	6.56e-07	3.6	RV	CELLSTATES	EC6.0	control_TTN	6	15
ZDHHC11B	2.8	0.00689	0.00743	0.112	6.19	17.6	4.55e-05	2.16	RV	CELLSTATES	EC6.0	control_TTN	6	15
BAIAP2	2.56	0.000189	0.0556	0.322	7.22	27.7	4.53e-07	3.72	RV	CELLSTATES	EC6.0	control_TTN	6	15
ZBTB8A	2.56	0.0187	0.0116	0.0897	6	14.5	0.000202	1.73	RV	CELLSTATES	EC6.0	control_TTN	6	15
GAS6-AS1	2.48	0.0168	0.00489	0.1	6.07	14.9	0.000166	1.77	RV	CELLSTATES	EC6.0	control_TTN	6	15
MMP28	2.47	0.0012	0.0714	0.256	7.06	22.3	5.07e-06	2.92	RV	CELLSTATES	EC6.0	control_TTN	6	15
POSTN	2.47	7.31e-05	0.214	1.13	8.71	31.1	1.01e-07	4.14	RV	CELLSTATES	EC6.0	control_TTN	6	15
TIPARP	2.41	0.0078	0.0131	0.143	6.39	17.2	5.34e-05	2.11	RV	CELLSTATES	EC6.0	control_TTN	6	15
AL445426.1	2.39	0.000137	0.153	0.898	8.48	28.7	2.9e-07	3.86	RV	CELLSTATES	EC6.0	control_TTN	6	15
IGSF9B	2.38	0.00117	0.0219	0.235	6.87	22.4	4.78e-06	2.93	RV	CELLSTATES	EC6.0	control_TTN	6	15
EPB41L5	2.36	0.00153	0.046	0.273	7.13	21.7	6.73e-06	2.82	RV	CELLSTATES	EC6.0	control_TTN	6	15
ITGA10	2.36	0.000251	0.0993	0.546	7.87	26.9	6.35e-07	3.6	RV	CELLSTATES	EC6.0	control_TTN	6	15
LINC02388	2.34	0.000767	0.0845	0.555	7.83	23.5	2.88e-06	3.12	RV	CELLSTATES	EC6.0	control_TTN	6	15
CPAMD8	2.22	0.00222	0.0498	0.316	7.27	20.6	1.1e-05	2.65	RV	CELLSTATES	EC6.0	control_TTN	6	15
HLA-DRB5	2.22	0.0187	0.133	0.191	7.08	14.5	0.000202	1.73	RV	CELLSTATES	EC6.0	control_TTN	6	15
ARRDC2	2.18	0.0104	0.0358	0.212	6.89	16.4	8e-05	1.98	RV	CELLSTATES	EC6.0	control_TTN	6	15
EGFR	2.16	0.000181	0.132	0.891	8.41	27.9	4.14e-07	3.74	RV	CELLSTATES	EC6.0	control_TTN	6	15
KLF9	2.15	0.000298	0.101	0.741	8.18	26.3	8.26e-07	3.53	RV	CELLSTATES	EC6.0	control_TTN	6	15
ADAMTS9-AS2	2.14	0.000277	0.186	0.959	8.54	26.6	7.46e-07	3.56	RV	CELLSTATES	EC6.0	control_TTN	6	15
ZBTB16	2.13	0.000374	0.772	3.95	10.3	25.7	1.1e-06	3.43	RV	CELLSTATES	EC6.0	control_TTN	6	15
DOCK5	2.11	0.0109	0.0548	0.247	7.09	16.3	8.5e-05	1.96	RV	CELLSTATES	EC6.0	control_TTN	6	15
LPL	2.11	0.00222	0.12	0.659	8.13	20.6	1.12e-05	2.65	RV	CELLSTATES	EC6.0	control_TTN	6	15
CSRNP1	2.1	0.0293	0.038	0.141	6.53	13.2	0.000384	1.53	RV	CELLSTATES	EC6.0	control_TTN	6	15
FGFR1	2.1	0.00117	0.125	0.654	8.11	22.4	4.88e-06	2.93	RV	CELLSTATES	EC6.0	control_TTN	6	15
DDIT4	2.08	0.00203	0.183	1.04	8.66	20.8	9.92e-06	2.69	RV	CELLSTATES	EC6.0	control_TTN	6	15
TMEM178B	1.98	0.0333	0.0212	0.205	6.66	12.8	0.000467	1.48	RV	CELLSTATES	EC6.0	control_TTN	6	15
DANT2	1.94	0.043	0.0696	0.195	6.93	12	0.000669	1.37	RV	CELLSTATES	EC6.0	control_TTN	6	15
LIFR	1.93	0.00168	1.01	3.19	10.3	21.4	7.82e-06	2.77	RV	CELLSTATES	EC6.0	control_TTN	6	15
SLC4A7	1.92	0.0217	0.0941	0.279	7.28	14	0.00025	1.66	RV	CELLSTATES	EC6.0	control_TTN	6	15
OTUD7A	1.9	0.0112	0.0812	0.252	7.09	16.2	8.96e-05	1.95	RV	CELLSTATES	EC6.0	control_TTN	6	15
SLC25A29	1.87	0.0073	0.084	0.348	7.42	17.4	4.88e-05	2.14	RV	CELLSTATES	EC6.0	control_TTN	6	15
SYN3	1.83	0.0253	0.155	0.466	7.85	13.5	0.000319	1.6	RV	CELLSTATES	EC6.0	control_TTN	6	15
AC011287.1	1.8	0.0355	0.0938	0.44	7.63	12.5	0.000524	1.45	RV	CELLSTATES	EC6.0	control_TTN	6	15
AC026316.5	1.8	0.0253	0.0944	0.245	7.16	13.6	0.000317	1.6	RV	CELLSTATES	EC6.0	control_TTN	6	15
PDE2A	1.8	0.0171	0.109	0.294	7.3	14.8	0.000171	1.77	RV	CELLSTATES	EC6.0	control_TTN	6	15
STC1	1.8	0.0168	0.153	0.665	8.24	14.9	0.000167	1.77	RV	CELLSTATES	EC6.0	control_TTN	6	15
PLCXD3	1.79	0.0129	0.201	0.597	8.09	15.6	0.000115	1.89	RV	CELLSTATES	EC6.0	control_TTN	6	15
HYAL1	1.75	0.024	0.0604	0.302	7.28	13.8	0.000287	1.62	RV	CELLSTATES	EC6.0	control_TTN	6	15
HYAL2	1.75	0.00588	0.397	1.05	8.88	17.9	3.84e-05	2.23	RV	CELLSTATES	EC6.0	control_TTN	6	15
CCND3	1.72	0.00492	0.278	1.33	8.97	18.4	3.09e-05	2.31	RV	CELLSTATES	EC6.0	control_TTN	6	15
ACKR3	1.7	0.0253	0.0957	0.381	7.58	13.5	0.00032	1.6	RV	CELLSTATES	EC6.0	control_TTN	6	15
TMEM233	1.7	0.037	0.0545	0.269	7.15	12.4	0.000553	1.43	RV	CELLSTATES	EC6.0	control_TTN	6	15
PDK4	1.69	0.0263	0.103	0.435	7.72	13.4	0.000335	1.58	RV	CELLSTATES	EC6.0	control_TTN	6	15
PRSS23	1.68	0.00813	0.364	1.39	9.13	17.1	5.64e-05	2.09	RV	CELLSTATES	EC6.0	control_TTN	6	15
PER1	1.65	0.0292	0.106	0.278	7.26	13.2	0.000379	1.53	RV	CELLSTATES	EC6.0	control_TTN	6	15
ACACB	1.64	0.00579	0.309	1.38	9.05	18	3.73e-05	2.24	RV	CELLSTATES	EC6.0	control_TTN	6	15
PELI2	1.62	0.0123	0.155	0.641	8.13	15.8	0.000107	1.91	RV	CELLSTATES	EC6.0	control_TTN	6	15
CCDC68	1.61	0.0253	0.22	0.577	8.13	13.5	0.000318	1.6	RV	CELLSTATES	EC6.0	control_TTN	6	15
MTUS1	1.6	0.0191	0.307	0.976	8.72	14.4	0.000208	1.72	RV	CELLSTATES	EC6.0	control_TTN	6	15
RNF115	1.6	0.00413	0.634	1.89	9.59	19	2.36e-05	2.38	RV	CELLSTATES	EC6.0	control_TTN	6	15
TSC22D3	1.59	0.0252	0.117	0.48	7.84	13.6	0.000308	1.6	RV	CELLSTATES	EC6.0	control_TTN	6	15
WNK1	1.58	0.0045	0.74	2.48	9.93	18.7	2.71e-05	2.35	RV	CELLSTATES	EC6.0	control_TTN	6	15
TACC1	1.57	0.000924	1.73	5.82	11.1	23	3.62e-06	3.03	RV	CELLSTATES	EC6.0	control_TTN	6	15
DSCAML1	1.56	0.0374	0.0616	0.328	7.35	12.4	0.000564	1.43	RV	CELLSTATES	EC6.0	control_TTN	6	15
IP6K2	1.55	0.0171	0.167	0.742	8.31	14.8	0.000175	1.77	RV	CELLSTATES	EC6.0	control_TTN	6	15
IRAK3	1.52	0.0177	0.374	1.38	9.12	14.7	0.000182	1.75	RV	CELLSTATES	EC6.0	control_TTN	6	15
ME3	1.51	0.0457	0.121	0.362	7.57	11.9	0.00073	1.34	RV	CELLSTATES	EC6.0	control_TTN	6	15
GRASP	1.5	0.0495	0.145	0.65	8.21	11.6	0.000815	1.31	RV	CELLSTATES	EC6.0	control_TTN	6	15
ITGA5	1.42	0.0375	0.198	0.54	8	12.4	0.000568	1.43	RV	CELLSTATES	EC6.0	control_TTN	6	15
KLF12	1.41	0.024	0.538	1.85	9.53	13.8	0.000284	1.62	RV	CELLSTATES	EC6.0	control_TTN	6	15
ESYT2	1.39	0.0118	0.593	2.01	9.63	16	9.89e-05	1.93	RV	CELLSTATES	EC6.0	control_TTN	6	15
UNC13B	1.39	0.0484	0.281	0.898	8.64	11.7	0.000789	1.32	RV	CELLSTATES	EC6.0	control_TTN	6	15
SH3RF3	1.37	0.0196	0.646	2.31	9.78	14.3	0.000216	1.71	RV	CELLSTATES	EC6.0	control_TTN	6	15
FLT1	1.27	0.0183	1.64	4.54	10.9	14.6	0.000191	1.74	RV	CELLSTATES	EC6.0	control_TTN	6	15
