# Supplementary material for: Pathogenic variants damage cell composition and single cell transcription in cardiomyopathies
Source: Science. Author manuscript; Available in PMC 2022 Oct 3. (PMC9528698; doi:10.1126/science.abo1984)
Supplement: Supp table 35.2 [file NIHMS1835045-supplement-Supp_table_35_2.xlsx]

## Sheet: Index
Column name	Description
Gene	Gene symbol, Ensembl 84
logFC	log2-fold change
FDR	False discovery rate; FDR is the PValue after (by default) Benjamini-Hochberg correction.
mean_exp_control	Mean expression values across controls
mean_exp_genotype	Mean expression values across disease samples
logCPM	logCPM is the average expression of all pseudobulked samples for that particular gene across all samples on the log2-scale expressed in counts per million (cpm, as calculated by edgeR after normalization).
F	Output of quasi-likelihood F-test
PValue	PValue is the nominal p-value derived from F
FDR_plot	-log10(False discovery rate)
Region	Studied region (LV or RV)
annotation_level	Cell-type or cell-state
cell_state/state	Specification which cell-type or state was analysed
comparison	Specification control_GENOTYPE
Observations_genotype	Numbers of Patients included in edgeR (patients with low number of nuclei have been excluded)
Observations_reference	Numbers of Patients included in edgeR (patients with low number of nuclei have been excluded)

## Sheet: control_LMNA
Gene	logFC	FDR	mean_exp_control	mean_exp_genotype	logCPM	F	PValue	FDR_plot	Region	annotation_level	cell_state	comparison	Observations_genotype	Observations_reference
CXCL10	9.49	1.31e-12	0.0837	0	6.41	80.6	1.08e-16	11.9	RV	CELLSTATES	EC6.0	control_LMNA	7	15
TNC	6.72	1.95e-10	0.0344	0.00171	5.43	65.5	3.2e-14	9.71	RV	CELLSTATES	EC6.0	control_LMNA	7	15
CCL8	5.98	1.86e-05	0.0186	0	5.14	32.7	3.37e-08	4.73	RV	CELLSTATES	EC6.0	control_LMNA	7	15
APLNR	5.73	2.63e-09	0.0302	0.00302	5.4	57.3	8.63e-13	8.58	RV	CELLSTATES	EC6.0	control_LMNA	7	15
ADAMTS18	5.18	2.45e-06	0.0158	0.0017	5.05	38.1	3.01e-09	5.61	RV	CELLSTATES	EC6.0	control_LMNA	7	15
CCL2	5.12	3.53e-06	0.201	0	6.16	37.2	4.64e-09	5.45	RV	CELLSTATES	EC6.0	control_LMNA	7	15
AC007952.4	4.95	1.51e-06	0.039	0.00102	5.24	39.7	1.49e-09	5.82	RV	CELLSTATES	EC6.0	control_LMNA	7	15
GRXCR2	4.8	0.000354	0.022	0.000682	5.16	25.6	1.13e-06	3.45	RV	CELLSTATES	EC6.0	control_LMNA	7	15
SELE	4.79	8.42e-10	0.141	0.0072	6.4	60.8	2.07e-13	9.07	RV	CELLSTATES	EC6.0	control_LMNA	7	15
AL603840.1	3.86	1.6e-05	0.0408	0.00885	5.52	33.1	2.75e-08	4.8	RV	CELLSTATES	EC6.0	control_LMNA	7	15
MBP	3.71	0.000768	0.0225	0.00374	5.14	22.6	3.49e-06	3.11	RV	CELLSTATES	EC6.0	control_LMNA	7	15
XKR4	3.53	0.000196	0.0212	0.0095	5.3	26.7	5.15e-07	3.71	RV	CELLSTATES	EC6.0	control_LMNA	7	15
AL033504.1	3.46	3.67e-06	0.0741	0.0185	6.06	36.9	5.12e-09	5.44	RV	CELLSTATES	EC6.0	control_LMNA	7	15
COL1A1	3.46	0.000385	0.026	0.0102	5.34	24.6	1.34e-06	3.41	RV	CELLSTATES	EC6.0	control_LMNA	7	15
OPN5	3.36	0.00242	0.0356	0.00481	5.27	19.5	1.57e-05	2.62	RV	CELLSTATES	EC6.0	control_LMNA	7	15
STEAP4	3.34	0.00756	0.0143	0.00303	4.94	16.2	7.74e-05	2.12	RV	CELLSTATES	EC6.0	control_LMNA	7	15
KLHL6	3.32	0.000492	0.0262	0.0105	5.36	23.9	1.92e-06	3.31	RV	CELLSTATES	EC6.0	control_LMNA	7	15
MRPS6	3.29	0.00298	0.0298	0.00477	5.27	18.8	2.15e-05	2.53	RV	CELLSTATES	EC6.0	control_LMNA	7	15
HOXD3	3.26	0.00636	0.0258	0.00242	5.01	16.7	6.15e-05	2.2	RV	CELLSTATES	EC6.0	control_LMNA	7	15
IFIT2	3.26	0.00467	0.0316	0.00379	5.15	17.6	3.87e-05	2.33	RV	CELLSTATES	EC6.0	control_LMNA	7	15
VCAN	3.2	5.75e-06	0.0715	0.0566	6.47	35.7	8.49e-09	5.24	RV	CELLSTATES	EC6.0	control_LMNA	7	15
BRCA2	3.16	0.0047	0.0235	0.00513	5.13	17.5	4.12e-05	2.33	RV	CELLSTATES	EC6.0	control_LMNA	7	15
TNFSF10	3.16	8.51e-08	0.178	0.0619	7.05	48	4.19e-11	7.07	RV	CELLSTATES	EC6.0	control_LMNA	7	15
AL583785.1	3.11	0.00168	0.0388	0.00972	5.37	20.4	1.01e-05	2.78	RV	CELLSTATES	EC6.0	control_LMNA	7	15
EFEMP1	3.06	0.039	0.0441	0.000682	4.98	11.7	0.000813	1.41	RV	CELLSTATES	EC6.0	control_LMNA	7	15
MILR1	3.05	0.0299	0.0196	0.00168	4.87	13.5	0.0005	1.52	RV	CELLSTATES	EC6.0	control_LMNA	7	15
NOV	2.97	0.00852	0.0288	0.00686	5.2	15.9	9.01e-05	2.07	RV	CELLSTATES	EC6.0	control_LMNA	7	15
LRP1	2.96	0.00288	0.0365	0.0122	5.46	18.9	2.05e-05	2.54	RV	CELLSTATES	EC6.0	control_LMNA	7	15
AC073050.1	2.92	0.0182	0.0167	0.00535	5.02	13.8	0.000255	1.74	RV	CELLSTATES	EC6.0	control_LMNA	7	15
YOD1	2.91	0.0472	0.0262	0.00302	4.99	11.5	0.00106	1.33	RV	CELLSTATES	EC6.0	control_LMNA	7	15
VCAM1	2.9	7.61e-05	0.138	0.0296	6.5	29	1.75e-07	4.12	RV	CELLSTATES	EC6.0	control_LMNA	7	15
FAP	2.89	0.0016	0.0273	0.0177	5.55	20.5	9.45e-06	2.8	RV	CELLSTATES	EC6.0	control_LMNA	7	15
FLRT2	2.88	1.27e-06	0.205	0.0508	6.91	40.5	1.04e-09	5.9	RV	CELLSTATES	EC6.0	control_LMNA	7	15
ISOC1	2.87	0.00282	0.0263	0.0116	5.38	19	1.97e-05	2.55	RV	CELLSTATES	EC6.0	control_LMNA	7	15
LINC00639	2.87	2.4e-05	0.119	0.0365	6.44	32	4.53e-08	4.62	RV	CELLSTATES	EC6.0	control_LMNA	7	15
MBD3	2.86	0.0101	0.0181	0.00749	5.14	15.3	0.00012	2	RV	CELLSTATES	EC6.0	control_LMNA	7	15
ADCY5	2.85	0.025	0.0508	0.00739	5.36	13	0.000386	1.6	RV	CELLSTATES	EC6.0	control_LMNA	7	15
C2CD4B	2.84	0.0251	0.0264	0.00337	5.05	13	0.00039	1.6	RV	CELLSTATES	EC6.0	control_LMNA	7	15
MYH6	2.84	0.0047	0.0513	0.0094	5.45	17.5	4.1e-05	2.33	RV	CELLSTATES	EC6.0	control_LMNA	7	15
AC125793.1	2.83	0.0295	0.0577	0.00571	5.31	12.5	0.000489	1.53	RV	CELLSTATES	EC6.0	control_LMNA	7	15
CCDC178	2.82	0.000393	0.0809	0.0249	5.97	24.5	1.42e-06	3.41	RV	CELLSTATES	EC6.0	control_LMNA	7	15
SNAP25	2.77	0.00937	0.024	0.00968	5.25	15.6	0.000105	2.03	RV	CELLSTATES	EC6.0	control_LMNA	7	15
GPC5	2.75	0.000492	0.054	0.0237	5.9	23.8	1.97e-06	3.31	RV	CELLSTATES	EC6.0	control_LMNA	7	15
ZNF436	2.74	0.00927	0.0156	0.0106	5.2	15.7	9.96e-05	2.03	RV	CELLSTATES	EC6.0	control_LMNA	7	15
CSRP2	2.73	0.00541	0.0637	0.0126	5.61	17.1	4.92e-05	2.27	RV	CELLSTATES	EC6.0	control_LMNA	7	15
SDCBP2	2.72	0.0176	0.0366	0.00683	5.25	13.9	0.000243	1.75	RV	CELLSTATES	EC6.0	control_LMNA	7	15
FAM167B	2.7	0.00629	0.0494	0.012	5.49	16.7	5.99e-05	2.2	RV	CELLSTATES	EC6.0	control_LMNA	7	15
LZTS3	2.7	0.0353	0.0143	0.00441	4.98	11.9	0.000682	1.45	RV	CELLSTATES	EC6.0	control_LMNA	7	15
DCHS1	2.68	0.00495	0.0228	0.0168	5.45	17.3	4.38e-05	2.31	RV	CELLSTATES	EC6.0	control_LMNA	7	15
JAK3	2.67	0.00375	0.0378	0.0167	5.55	18.1	2.98e-05	2.43	RV	CELLSTATES	EC6.0	control_LMNA	7	15
AC108134.2	2.66	0.0431	0.0198	0.00442	4.94	11.3	0.000913	1.37	RV	CELLSTATES	EC6.0	control_LMNA	7	15
AC104248.1	2.65	0.0162	0.0146	0.00928	5.17	14.1	0.000217	1.79	RV	CELLSTATES	EC6.0	control_LMNA	7	15
COL1A2	2.65	0.00308	0.0659	0.0184	5.72	18.7	2.25e-05	2.51	RV	CELLSTATES	EC6.0	control_LMNA	7	15
PDE1C	2.62	0.00141	0.109	0.0243	6.2	20.9	8e-06	2.85	RV	CELLSTATES	EC6.0	control_LMNA	7	15
PDGFRB	2.55	0.039	0.0474	0.0064	5.21	11.5	0.000811	1.41	RV	CELLSTATES	EC6.0	control_LMNA	7	15
ISG15	2.54	0.0399	0.029	0.0133	5.44	11.5	0.000836	1.4	RV	CELLSTATES	EC6.0	control_LMNA	7	15
COL15A1	2.53	1.27e-07	0.474	0.203	8.19	46.7	7.31e-11	6.9	RV	CELLSTATES	EC6.0	control_LMNA	7	15
FADS2	2.53	0.0312	0.0249	0.00919	5.23	12.3	0.000552	1.51	RV	CELLSTATES	EC6.0	control_LMNA	7	15
TNFRSF19	2.52	0.0497	0.0194	0.00918	5.16	10.9	0.00114	1.3	RV	CELLSTATES	EC6.0	control_LMNA	7	15
SLC5A4-AS1	2.49	0.0341	0.0306	0.00849	5.22	12	0.000643	1.47	RV	CELLSTATES	EC6.0	control_LMNA	7	15
ZNF608	2.47	1.28e-05	0.246	0.0969	7.33	33.7	2.11e-08	4.89	RV	CELLSTATES	EC6.0	control_LMNA	7	15
AC008124.1	2.46	0.0284	0.0256	0.0125	5.35	12.6	0.000461	1.55	RV	CELLSTATES	EC6.0	control_LMNA	7	15
COL3A1	2.45	0.00215	0.0827	0.0298	5.99	19.8	1.34e-05	2.67	RV	CELLSTATES	EC6.0	control_LMNA	7	15
MYL7	2.45	0.0341	0.0612	0.0145	5.7	12	0.000642	1.47	RV	CELLSTATES	EC6.0	control_LMNA	7	15
CPNE5	2.42	0.0312	0.0312	0.014	5.42	12.3	0.000542	1.51	RV	CELLSTATES	EC6.0	control_LMNA	7	15
LRMP	2.41	0.0165	0.047	0.015	5.49	14.1	0.000224	1.78	RV	CELLSTATES	EC6.0	control_LMNA	7	15
SLC9C1	2.41	1.85e-06	0.34	0.172	7.89	39	1.98e-09	5.73	RV	CELLSTATES	EC6.0	control_LMNA	7	15
NECTIN3-AS1	2.39	0.0131	0.0284	0.0187	5.47	14.7	0.000163	1.88	RV	CELLSTATES	EC6.0	control_LMNA	7	15
ADGRE5	2.38	0.0311	0.0391	0.0141	5.41	12.3	0.00053	1.51	RV	CELLSTATES	EC6.0	control_LMNA	7	15
LINC00278	2.38	0.00364	0.0917	0.0399	6.33	18.3	2.8e-05	2.44	RV	CELLSTATES	EC6.0	control_LMNA	7	15
STX16-NPEPL1	2.37	0.0386	0.0729	0.00858	5.41	11.6	0.000783	1.41	RV	CELLSTATES	EC6.0	control_LMNA	7	15
PLEKHO1	2.34	0.0295	0.0253	0.013	5.31	12.5	0.000486	1.53	RV	CELLSTATES	EC6.0	control_LMNA	7	15
PLAU	2.33	0.0441	0.0326	0.00978	5.23	11.2	0.000978	1.36	RV	CELLSTATES	EC6.0	control_LMNA	7	15
RAD51C	2.33	0.0225	0.0499	0.0147	5.54	13.3	0.000328	1.65	RV	CELLSTATES	EC6.0	control_LMNA	7	15
AP005328.1	2.32	0.0333	0.0444	0.017	5.56	12.1	0.000615	1.48	RV	CELLSTATES	EC6.0	control_LMNA	7	15
FN1	2.3	0.000916	0.12	0.0457	6.45	22	4.58e-06	3.04	RV	CELLSTATES	EC6.0	control_LMNA	7	15
SNTB1	2.29	0.000742	0.104	0.0635	6.49	22.8	3.23e-06	3.13	RV	CELLSTATES	EC6.0	control_LMNA	7	15
CASP8	2.28	0.00751	0.0521	0.0311	5.89	16.3	7.5e-05	2.12	RV	CELLSTATES	EC6.0	control_LMNA	7	15
UXS1	2.28	0.0358	0.0332	0.0142	5.37	11.8	0.000708	1.45	RV	CELLSTATES	EC6.0	control_LMNA	7	15
HOXB3	2.27	0.0433	0.0405	0.0141	5.4	11.2	0.00093	1.36	RV	CELLSTATES	EC6.0	control_LMNA	7	15
SLC26A10	2.27	0.0333	0.0588	0.0142	5.6	12.1	0.000617	1.48	RV	CELLSTATES	EC6.0	control_LMNA	7	15
FAM198B	2.25	0.000367	0.212	0.0816	7.03	24.9	1.2e-06	3.44	RV	CELLSTATES	EC6.0	control_LMNA	7	15
C11orf96	2.21	0.00242	0.0667	0.0558	6.3	19.4	1.59e-05	2.62	RV	CELLSTATES	EC6.0	control_LMNA	7	15
NLGN4Y	2.21	0.0318	0.035	0.027	5.62	12.2	0.000568	1.5	RV	CELLSTATES	EC6.0	control_LMNA	7	15
SLC39A1	2.21	0.0433	0.0313	0.0148	5.39	11.3	0.000926	1.36	RV	CELLSTATES	EC6.0	control_LMNA	7	15
GDPD5	2.2	0.0353	0.0311	0.0174	5.51	11.9	0.000681	1.45	RV	CELLSTATES	EC6.0	control_LMNA	7	15
TM4SF1	2.13	0.000711	0.245	0.0719	7.16	22.9	3.03e-06	3.15	RV	CELLSTATES	EC6.0	control_LMNA	7	15
RSAD2	2.12	0.00927	0.102	0.0348	6.2	15.7	0.000101	2.03	RV	CELLSTATES	EC6.0	control_LMNA	7	15
CLEC2B	2.08	0.0432	0.0446	0.0231	5.67	11.3	0.000918	1.36	RV	CELLSTATES	EC6.0	control_LMNA	7	15
ZEB2	2.06	0.0225	0.0525	0.0289	5.81	13.3	0.00033	1.65	RV	CELLSTATES	EC6.0	control_LMNA	7	15
EMCN	2.04	1.27e-06	2.3	1.07	10.3	40.6	9.81e-10	5.9	RV	CELLSTATES	EC6.0	control_LMNA	7	15
SLC6A6	2.04	0.00756	0.116	0.041	6.36	16.2	7.73e-05	2.12	RV	CELLSTATES	EC6.0	control_LMNA	7	15
TLL1	2.04	4.94e-05	0.61	0.386	8.68	30.2	1.01e-07	4.31	RV	CELLSTATES	EC6.0	control_LMNA	7	15
RAB30	2.03	0.0047	0.113	0.057	6.53	17.5	4.05e-05	2.33	RV	CELLSTATES	EC6.0	control_LMNA	7	15
TNS3	2.02	0.0311	0.0494	0.0354	5.9	12.4	0.000527	1.51	RV	CELLSTATES	EC6.0	control_LMNA	7	15
CIC	2.01	0.0484	0.0515	0.0234	5.69	10.9	0.0011	1.32	RV	CELLSTATES	EC6.0	control_LMNA	7	15
ISM1	2.01	0.0217	0.0508	0.0412	5.98	13.4	0.000315	1.66	RV	CELLSTATES	EC6.0	control_LMNA	7	15
LMO2	2.01	0.026	0.0944	0.0305	6.06	12.8	0.000412	1.58	RV	CELLSTATES	EC6.0	control_LMNA	7	15
AC005699.1	2	0.005	0.451	0.209	8.03	17.3	4.47e-05	2.3	RV	CELLSTATES	EC6.0	control_LMNA	7	15
IL33	2	0.000768	0.146	0.102	6.94	22.6	3.53e-06	3.11	RV	CELLSTATES	EC6.0	control_LMNA	7	15
PROM1	1.98	0.0312	0.0351	0.0364	5.78	12.3	0.000549	1.51	RV	CELLSTATES	EC6.0	control_LMNA	7	15
DPYSL3	1.96	0.000491	0.289	0.158	7.63	23.9	1.85e-06	3.31	RV	CELLSTATES	EC6.0	control_LMNA	7	15
KITLG	1.96	0.0031	0.28	0.0959	7.27	18.7	2.29e-05	2.51	RV	CELLSTATES	EC6.0	control_LMNA	7	15
FADS3	1.95	0.0182	0.0791	0.0367	6.09	13.8	0.000253	1.74	RV	CELLSTATES	EC6.0	control_LMNA	7	15
NOP56	1.95	0.0358	0.0544	0.0311	5.82	11.8	0.000708	1.45	RV	CELLSTATES	EC6.0	control_LMNA	7	15
CXCL12	1.94	0.00852	0.118	0.0454	6.4	15.9	8.91e-05	2.07	RV	CELLSTATES	EC6.0	control_LMNA	7	15
PTP4A3	1.93	0.0061	0.0919	0.0625	6.47	16.8	5.76e-05	2.21	RV	CELLSTATES	EC6.0	control_LMNA	7	15
AC112487.1	1.92	0.0176	0.0754	0.0449	6.11	13.9	0.000243	1.75	RV	CELLSTATES	EC6.0	control_LMNA	7	15
ST8SIA4	1.87	0.00533	0.0941	0.0747	6.57	17.2	4.81e-05	2.27	RV	CELLSTATES	EC6.0	control_LMNA	7	15
MPPED2	1.86	0.024	0.0713	0.044	6.15	13.1	0.00036	1.62	RV	CELLSTATES	EC6.0	control_LMNA	7	15
LAMA4	1.85	0.00221	0.223	0.111	7.23	19.7	1.39e-05	2.66	RV	CELLSTATES	EC6.0	control_LMNA	7	15
SPARC	1.8	0.00586	0.165	0.0967	6.99	16.9	5.39e-05	2.23	RV	CELLSTATES	EC6.0	control_LMNA	7	15
DPF3	1.79	0.0311	0.0477	0.0434	6.04	12.3	0.000532	1.51	RV	CELLSTATES	EC6.0	control_LMNA	7	15
CDH13	1.78	0.000157	1.13	0.569	9.38	27.2	4e-07	3.8	RV	CELLSTATES	EC6.0	control_LMNA	7	15
PLCL1	1.78	0.0162	0.123	0.0635	6.64	14.1	0.000219	1.79	RV	CELLSTATES	EC6.0	control_LMNA	7	15
ZFP36L2	1.78	0.00319	0.315	0.171	7.66	18.6	2.41e-05	2.5	RV	CELLSTATES	EC6.0	control_LMNA	7	15
RYR2	1.77	0.006	0.835	0.509	9.25	16.8	5.6e-05	2.22	RV	CELLSTATES	EC6.0	control_LMNA	7	15
SESN3	1.77	0.0161	0.149	0.0614	6.62	14.2	0.000211	1.79	RV	CELLSTATES	EC6.0	control_LMNA	7	15
C5orf17	1.76	0.025	0.0975	0.0822	6.83	13	0.000384	1.6	RV	CELLSTATES	EC6.0	control_LMNA	7	15
CALCRL	1.76	0.000492	2.02	1.27	10.3	23.8	1.98e-06	3.31	RV	CELLSTATES	EC6.0	control_LMNA	7	15
HSPB1	1.75	0.0389	0.127	0.0829	6.85	11.5	0.000801	1.41	RV	CELLSTATES	EC6.0	control_LMNA	7	15
TM4SF18	1.75	0.0288	0.111	0.0518	6.37	12.6	0.000469	1.54	RV	CELLSTATES	EC6.0	control_LMNA	7	15
CEACAM1	1.74	0.0336	0.096	0.0547	6.47	12	0.000629	1.47	RV	CELLSTATES	EC6.0	control_LMNA	7	15
MYBPC3	1.72	0.0274	0.199	0.153	7.55	12.7	0.000441	1.56	RV	CELLSTATES	EC6.0	control_LMNA	7	15
ZNF429	1.72	0.0336	0.0757	0.0495	6.21	12	0.000629	1.47	RV	CELLSTATES	EC6.0	control_LMNA	7	15
RASGRP3	1.71	0.00152	0.262	0.216	7.71	20.6	8.88e-06	2.82	RV	CELLSTATES	EC6.0	control_LMNA	7	15
DYSF	1.7	0.000779	0.412	0.197	7.96	22.5	3.64e-06	3.11	RV	CELLSTATES	EC6.0	control_LMNA	7	15
CCDC85B	1.68	0.033	0.117	0.0537	6.44	12.1	0.000602	1.48	RV	CELLSTATES	EC6.0	control_LMNA	7	15
IGFBP7	1.68	0.000557	1.61	0.881	9.83	23.5	2.33e-06	3.25	RV	CELLSTATES	EC6.0	control_LMNA	7	15
GNG11	1.66	0.0441	0.145	0.0516	6.49	11.2	0.000973	1.36	RV	CELLSTATES	EC6.0	control_LMNA	7	15
ROBO1	1.66	0.0389	0.094	0.0548	6.33	11.5	0.000804	1.41	RV	CELLSTATES	EC6.0	control_LMNA	7	15
THSD7A	1.66	0.00174	0.381	0.278	8.09	20.3	1.05e-05	2.76	RV	CELLSTATES	EC6.0	control_LMNA	7	15
DTNB	1.62	0.00991	0.156	0.129	7.11	15.4	0.000116	2	RV	CELLSTATES	EC6.0	control_LMNA	7	15
HRH1	1.61	0.0353	0.108	0.0805	6.59	11.9	0.000683	1.45	RV	CELLSTATES	EC6.0	control_LMNA	7	15
TCTEX1D1	1.61	0.00852	0.185	0.129	7.19	15.9	8.87e-05	2.07	RV	CELLSTATES	EC6.0	control_LMNA	7	15
DACH1	1.6	0.00375	0.549	0.293	8.42	18.1	2.97e-05	2.43	RV	CELLSTATES	EC6.0	control_LMNA	7	15
PDGFB	1.6	0.0342	0.144	0.0773	6.7	11.9	0.000651	1.47	RV	CELLSTATES	EC6.0	control_LMNA	7	15
HMCN1	1.59	0.00311	0.785	0.331	8.78	18.7	2.32e-05	2.51	RV	CELLSTATES	EC6.0	control_LMNA	7	15
SLC8A1	1.58	0.00421	0.654	0.408	8.79	17.8	3.45e-05	2.38	RV	CELLSTATES	EC6.0	control_LMNA	7	15
LAP3	1.56	0.00975	0.237	0.133	7.29	15.5	0.000111	2.01	RV	CELLSTATES	EC6.0	control_LMNA	7	15
MIR181A1HG	1.55	0.0373	0.112	0.0856	6.73	11.7	0.000746	1.43	RV	CELLSTATES	EC6.0	control_LMNA	7	15
ADAM23	1.53	0.0341	0.2	0.08	6.88	12	0.000645	1.47	RV	CELLSTATES	EC6.0	control_LMNA	7	15
GNA14	1.53	0.0101	0.362	0.263	8	15.3	0.000121	1.99	RV	CELLSTATES	EC6.0	control_LMNA	7	15
PDE4D	1.52	0.00366	0.502	0.475	8.61	18.2	2.85e-05	2.44	RV	CELLSTATES	EC6.0	control_LMNA	7	15
PKP4	1.5	0.00128	1.37	0.996	9.78	21.1	7.01e-06	2.89	RV	CELLSTATES	EC6.0	control_LMNA	7	15
DISC1	1.47	0.0125	0.363	0.299	8.09	14.8	0.000152	1.9	RV	CELLSTATES	EC6.0	control_LMNA	7	15
PRCP	1.47	0.0125	0.302	0.185	7.67	14.8	0.000153	1.9	RV	CELLSTATES	EC6.0	control_LMNA	7	15
UGCG	1.46	0.0234	0.288	0.209	7.64	13.2	0.00035	1.63	RV	CELLSTATES	EC6.0	control_LMNA	7	15
CPXM2	1.4	0.0311	0.432	0.27	8.06	12.3	0.000534	1.51	RV	CELLSTATES	EC6.0	control_LMNA	7	15
STEAP1B	1.39	0.0276	0.21	0.182	7.46	12.7	0.000446	1.56	RV	CELLSTATES	EC6.0	control_LMNA	7	15
AL157871.4	1.38	0.0461	0.306	0.177	7.7	11	0.00103	1.34	RV	CELLSTATES	EC6.0	control_LMNA	7	15
MEOX1	1.38	0.0312	0.192	0.126	7.24	12.3	0.00054	1.51	RV	CELLSTATES	EC6.0	control_LMNA	7	15
PHLDB2	1.38	0.0452	0.172	0.106	7	11.1	0.00101	1.35	RV	CELLSTATES	EC6.0	control_LMNA	7	15
PRICKLE1	1.38	0.0441	0.417	0.189	7.85	11.2	0.000967	1.36	RV	CELLSTATES	EC6.0	control_LMNA	7	15
TGFBR2	1.37	0.016	0.844	0.903	9.29	14.2	0.000207	1.8	RV	CELLSTATES	EC6.0	control_LMNA	7	15
RGS6	1.34	0.016	0.835	0.636	9.2	14.2	0.000209	1.8	RV	CELLSTATES	EC6.0	control_LMNA	7	15
IFI44L	1.33	0.0441	0.442	0.412	8.48	11.2	0.000977	1.36	RV	CELLSTATES	EC6.0	control_LMNA	7	15
CD34	1.28	0.0384	0.44	0.233	8.02	11.6	0.000773	1.42	RV	CELLSTATES	EC6.0	control_LMNA	7	15
A2M	1.27	0.0354	1.2	0.787	9.52	11.8	0.000687	1.45	RV	CELLSTATES	EC6.0	control_LMNA	7	15

## Sheet: control_PKP2
Gene	logFC	FDR	mean_exp_control	mean_exp_genotype	logCPM	F	PValue	FDR_plot	Region	annotation_level	cell_state	comparison	Observations_genotype	Observations_reference
CXCL10	5.51	3.45e-11	0.0837	0.0164	6.88	59.4	1.68e-14	10.5	RV	CELLSTATES	EC6.0	control_PKP2	5	15
C5orf17	5.28	6.69e-12	0.0975	0.0124	6.71	63.5	2.17e-15	11.2	RV	CELLSTATES	EC6.0	control_PKP2	5	15
CCL8	5.21	0.000415	0.0186	0	5.66	28.6	1.08e-06	3.38	RV	CELLSTATES	EC6.0	control_PKP2	5	15
GRXCR2	4.79	0.000566	0.022	0	5.65	25.8	1.61e-06	3.25	RV	CELLSTATES	EC6.0	control_PKP2	5	15
MYH6	4.12	0.000199	0.0513	0.00114	5.81	25.7	4.24e-07	3.7	RV	CELLSTATES	EC6.0	control_PKP2	5	15
PROM1	3.78	5.94e-05	0.0351	0.00962	5.94	28.4	1.06e-07	4.23	RV	CELLSTATES	EC6.0	control_PKP2	5	15
ADAMTS18	3.63	0.00228	0.0158	0.00249	5.51	19.9	8.32e-06	2.64	RV	CELLSTATES	EC6.0	control_PKP2	5	15
AC007952.4	3.61	0.000995	0.039	0.00442	5.71	21.7	3.24e-06	3	RV	CELLSTATES	EC6.0	control_PKP2	5	15
TNC	3.54	0.000328	0.0344	0.0131	5.91	24.4	8.26e-07	3.48	RV	CELLSTATES	EC6.0	control_PKP2	5	15
HIST1H1E	3.51	0.0152	0.0207	0	5.38	16.4	0.000129	1.82	RV	CELLSTATES	EC6.0	control_PKP2	5	15
HHEX	3.49	0.00868	0.0126	0.00114	5.4	16.3	5.71e-05	2.06	RV	CELLSTATES	EC6.0	control_PKP2	5	15
FHOD3	3.34	0.000499	0.0529	0.0145	6.16	23.4	1.34e-06	3.3	RV	CELLSTATES	EC6.0	control_PKP2	5	15
MYL7	3.26	0.00368	0.0612	0.00571	6.07	18.6	1.62e-05	2.43	RV	CELLSTATES	EC6.0	control_PKP2	5	15
AL603840.1	3.25	0.000746	0.0408	0.00765	5.92	22.5	2.18e-06	3.13	RV	CELLSTATES	EC6.0	control_PKP2	5	15
AP002075.1	3.24	0.00291	0.0265	0.00823	5.73	19.2	1.18e-05	2.54	RV	CELLSTATES	EC6.0	control_PKP2	5	15
IRX3	3.24	0.0038	0.0289	0.00477	5.71	18.5	1.73e-05	2.42	RV	CELLSTATES	EC6.0	control_PKP2	5	15
OPN5	3.17	0.0094	0.0356	0.00381	5.72	16	6.34e-05	2.03	RV	CELLSTATES	EC6.0	control_PKP2	5	15
TNFRSF19	3.17	0.0164	0.0194	0.00268	5.54	14.4	0.000151	1.78	RV	CELLSTATES	EC6.0	control_PKP2	5	15
CORIN	3.15	0.0149	0.0195	0.00403	5.67	14.8	0.000123	1.83	RV	CELLSTATES	EC6.0	control_PKP2	5	15
LZTS3	3.11	0.0229	0.0143	0.00134	5.41	13.5	0.000241	1.64	RV	CELLSTATES	EC6.0	control_PKP2	5	15
AC108134.2	3.06	0.0278	0.0198	0.00114	5.37	13	0.000317	1.56	RV	CELLSTATES	EC6.0	control_PKP2	5	15
MBP	3.01	0.0175	0.0225	0.0093	5.61	14.2	0.000163	1.76	RV	CELLSTATES	EC6.0	control_PKP2	5	15
RAB29	2.99	0.0141	0.0332	0.00556	5.66	14.9	0.000115	1.85	RV	CELLSTATES	EC6.0	control_PKP2	5	15
RYR2	2.99	6.53e-08	0.835	0.218	9.23	43.1	5.84e-11	7.18	RV	CELLSTATES	EC6.0	control_PKP2	5	15
MRPS6	2.98	0.0163	0.0298	0.00556	5.72	14.5	0.000143	1.79	RV	CELLSTATES	EC6.0	control_PKP2	5	15
TNFSF10	2.97	4.02e-06	0.178	0.0536	7.28	34.3	5.22e-09	5.4	RV	CELLSTATES	EC6.0	control_PKP2	5	15
ADCY5	2.96	0.027	0.0508	0.00533	5.81	13.1	0.000303	1.57	RV	CELLSTATES	EC6.0	control_PKP2	5	15
PDGFRB	2.94	0.026	0.0474	0.00229	5.62	13.2	0.000287	1.59	RV	CELLSTATES	EC6.0	control_PKP2	5	15
RCN1	2.92	0.00783	0.06	0.00537	5.88	16.6	4.77e-05	2.11	RV	CELLSTATES	EC6.0	control_PKP2	5	15
MYBPC3	2.91	2.54e-05	0.199	0.0679	7.58	30.2	4.13e-08	4.6	RV	CELLSTATES	EC6.0	control_PKP2	5	15
INHBA	2.85	0.0301	0.0142	0.00462	5.46	12.8	0.000352	1.52	RV	CELLSTATES	EC6.0	control_PKP2	5	15
PDE1C	2.85	0.00128	0.109	0.0151	6.54	21.2	4.36e-06	2.89	RV	CELLSTATES	EC6.0	control_PKP2	5	15
TEX14	2.85	0.0273	0.0379	0.00343	5.66	13	0.000308	1.56	RV	CELLSTATES	EC6.0	control_PKP2	5	15
FAP	2.84	0.00819	0.0273	0.011	5.79	16.4	5.27e-05	2.09	RV	CELLSTATES	EC6.0	control_PKP2	5	15
AGA	2.83	0.0436	0.0234	0.00134	5.42	11.5	0.000722	1.36	RV	CELLSTATES	EC6.0	control_PKP2	5	15
VCAN	2.81	0.000232	0.0715	0.0443	6.61	25.3	5.29e-07	3.63	RV	CELLSTATES	EC6.0	control_PKP2	5	15
ABCC9	2.79	0.0327	0.042	0.00694	5.71	12.4	0.000428	1.49	RV	CELLSTATES	EC6.0	control_PKP2	5	15
AL583785.1	2.77	0.012	0.0388	0.00726	5.79	15.3	9.19e-05	1.92	RV	CELLSTATES	EC6.0	control_PKP2	5	15
AC092422.1	2.74	0.0365	0.0405	0.00268	5.61	12	0.000525	1.44	RV	CELLSTATES	EC6.0	control_PKP2	5	15
APLNR	2.71	0.00796	0.0302	0.0163	5.91	16.5	4.91e-05	2.1	RV	CELLSTATES	EC6.0	control_PKP2	5	15
COL1A1	2.7	0.0152	0.026	0.00898	5.75	14.7	0.000129	1.82	RV	CELLSTATES	EC6.0	control_PKP2	5	15
IFIT2	2.7	0.0402	0.0316	0.00556	5.61	11.7	0.000624	1.4	RV	CELLSTATES	EC6.0	control_PKP2	5	15
TNIK	2.69	0.0428	0.0234	0.00691	5.63	11.5	0.000694	1.37	RV	CELLSTATES	EC6.0	control_PKP2	5	15
NARFL	2.63	0.0469	0.0164	0.00515	5.53	11.2	0.000823	1.33	RV	CELLSTATES	EC6.0	control_PKP2	5	15
AC025165.1	2.61	0.0418	0.0214	0.00648	5.58	11.6	0.000659	1.38	RV	CELLSTATES	EC6.0	control_PKP2	5	15
COL15A1	2.61	2.71e-06	0.474	0.165	8.3	35.2	3.31e-09	5.57	RV	CELLSTATES	EC6.0	control_PKP2	5	15
CDH2	2.58	0.0152	0.0871	0.0122	6.2	14.7	0.000127	1.82	RV	CELLSTATES	EC6.0	control_PKP2	5	15
SLIT2	2.58	0.0302	0.0377	0.0107	5.88	12.8	0.000358	1.52	RV	CELLSTATES	EC6.0	control_PKP2	5	15
CDK18	2.54	0.0252	0.0557	0.0125	6.04	13.3	0.00027	1.6	RV	CELLSTATES	EC6.0	control_PKP2	5	15
DPY19L2	2.53	0.0322	0.0606	0.0138	6.12	12.6	0.000398	1.49	RV	CELLSTATES	EC6.0	control_PKP2	5	15
PDE3A	2.51	0.000865	0.114	0.0562	6.97	22.2	2.6e-06	3.06	RV	CELLSTATES	EC6.0	control_PKP2	5	15
STX16-NPEPL1	2.5	0.0436	0.0729	0.00477	5.82	11.5	0.000722	1.36	RV	CELLSTATES	EC6.0	control_PKP2	5	15
SLC25A21	2.38	0.00819	0.0698	0.0246	6.23	16.4	5.16e-05	2.09	RV	CELLSTATES	EC6.0	control_PKP2	5	15
LRMP	2.35	0.0427	0.047	0.012	5.81	11.6	0.000683	1.37	RV	CELLSTATES	EC6.0	control_PKP2	5	15
HSPB7	2.31	0.022	0.0738	0.0247	6.4	13.6	0.000229	1.66	RV	CELLSTATES	EC6.0	control_PKP2	5	15
BAALC	2.28	0.0202	0.0454	0.0275	6.1	13.8	0.000204	1.69	RV	CELLSTATES	EC6.0	control_PKP2	5	15
ISOC1	2.27	0.049	0.0263	0.0142	5.82	11	0.000903	1.31	RV	CELLSTATES	EC6.0	control_PKP2	5	15
GPC5	2.26	0.0138	0.054	0.0349	6.25	15	0.000109	1.86	RV	CELLSTATES	EC6.0	control_PKP2	5	15
FHL2	2.22	0.00244	0.264	0.0763	7.6	19.7	9.54e-06	2.61	RV	CELLSTATES	EC6.0	control_PKP2	5	15
SLC16A7	2.2	0.0106	0.121	0.0316	6.59	15.7	7.68e-05	1.97	RV	CELLSTATES	EC6.0	control_PKP2	5	15
SOX4	2.2	0.0154	0.0685	0.0293	6.3	14.6	0.000133	1.81	RV	CELLSTATES	EC6.0	control_PKP2	5	15
STEAP1B	2.2	0.000995	0.21	0.0867	7.36	21.8	3.17e-06	3	RV	CELLSTATES	EC6.0	control_PKP2	5	15
HSPB1	2.16	0.0118	0.127	0.0529	6.99	15.4	8.9e-05	1.93	RV	CELLSTATES	EC6.0	control_PKP2	5	15
RBM20	2.12	0.027	0.11	0.0297	6.54	13.1	0.000301	1.57	RV	CELLSTATES	EC6.0	control_PKP2	5	15
PLCL1	2.11	0.0112	0.123	0.0491	6.82	15.5	8.28e-05	1.95	RV	CELLSTATES	EC6.0	control_PKP2	5	15
RAB30	2.02	0.0164	0.113	0.0568	6.74	14.4	0.000147	1.78	RV	CELLSTATES	EC6.0	control_PKP2	5	15
MPPED2	2.01	0.0259	0.0713	0.0339	6.41	13.2	0.000285	1.59	RV	CELLSTATES	EC6.0	control_PKP2	5	15
DYSF	1.98	0.00184	0.412	0.153	8.05	20.4	6.45e-06	2.73	RV	CELLSTATES	EC6.0	control_PKP2	5	15
FP236383.1	1.97	0.0053	0.244	0.0947	7.4	17.5	2.88e-05	2.28	RV	CELLSTATES	EC6.0	control_PKP2	5	15
IGFBP5	1.97	0.00819	0.237	0.129	7.56	16.4	5.24e-05	2.09	RV	CELLSTATES	EC6.0	control_PKP2	5	15
KCNMB3	1.96	0.0365	0.0925	0.0327	6.46	12	0.000526	1.44	RV	CELLSTATES	EC6.0	control_PKP2	5	15
COLGALT1	1.95	0.0299	0.0566	0.0408	6.36	12.8	0.000348	1.52	RV	CELLSTATES	EC6.0	control_PKP2	5	15
MIR4435-2HG	1.95	0.00398	0.279	0.126	7.63	18.3	1.97e-05	2.4	RV	CELLSTATES	EC6.0	control_PKP2	5	15
ADAMTS9-AS1	1.94	0.0152	0.205	0.077	7.33	14.7	0.000128	1.82	RV	CELLSTATES	EC6.0	control_PKP2	5	15
P2RY8	1.93	0.0259	0.0754	0.0532	6.57	13.2	0.000283	1.59	RV	CELLSTATES	EC6.0	control_PKP2	5	15
SLC6A6	1.93	0.0322	0.116	0.0442	6.67	12.6	0.000391	1.49	RV	CELLSTATES	EC6.0	control_PKP2	5	15
SLC9C1	1.86	0.00387	0.34	0.25	8.15	18.4	1.84e-05	2.41	RV	CELLSTATES	EC6.0	control_PKP2	5	15
RASGRP3	1.85	0.00569	0.262	0.158	7.71	17.4	3.15e-05	2.24	RV	CELLSTATES	EC6.0	control_PKP2	5	15
ROBO1	1.82	0.0463	0.094	0.0505	6.58	11.3	0.000798	1.33	RV	CELLSTATES	EC6.0	control_PKP2	5	15
ETV1	1.81	0.0365	0.111	0.0585	6.64	12	0.000537	1.44	RV	CELLSTATES	EC6.0	control_PKP2	5	15
PLK2	1.81	0.0365	0.141	0.0533	6.91	12	0.000543	1.44	RV	CELLSTATES	EC6.0	control_PKP2	5	15
AC005699.1	1.8	0.0164	0.451	0.136	8.09	14.4	0.00015	1.78	RV	CELLSTATES	EC6.0	control_PKP2	5	15
CDH13	1.79	0.00244	1.13	0.531	9.51	19.7	9.46e-06	2.61	RV	CELLSTATES	EC6.0	control_PKP2	5	15
KCNQ1OT1	1.79	0.0094	0.571	0.282	8.67	16	6.42e-05	2.03	RV	CELLSTATES	EC6.0	control_PKP2	5	15
TNNT2	1.78	0.0364	0.294	0.133	7.91	12.1	0.000515	1.44	RV	CELLSTATES	EC6.0	control_PKP2	5	15
SV2B	1.77	0.0203	0.143	0.0847	7.01	13.8	0.000208	1.69	RV	CELLSTATES	EC6.0	control_PKP2	5	15
AC106869.1	1.75	0.0445	0.0842	0.0573	6.65	11.4	0.000749	1.35	RV	CELLSTATES	EC6.0	control_PKP2	5	15
TCTEX1D1	1.74	0.0179	0.185	0.0924	7.26	14.1	0.000173	1.75	RV	CELLSTATES	EC6.0	control_PKP2	5	15
FGF12	1.73	0.0309	0.292	0.134	7.87	12.7	0.00037	1.51	RV	CELLSTATES	EC6.0	control_PKP2	5	15
TTN	1.71	0.0138	0.607	0.262	8.75	15	0.000108	1.86	RV	CELLSTATES	EC6.0	control_PKP2	5	15
MLEC	1.66	0.0416	0.157	0.0761	7.07	11.6	0.000653	1.38	RV	CELLSTATES	EC6.0	control_PKP2	5	15
NRP2	1.59	0.0365	0.201	0.14	7.45	12	0.000532	1.44	RV	CELLSTATES	EC6.0	control_PKP2	5	15
KITLG	1.58	0.0452	0.28	0.124	7.54	11.3	0.000764	1.35	RV	CELLSTATES	EC6.0	control_PKP2	5	15
MEOX2	1.56	0.0359	0.428	0.244	8.24	12.2	0.000493	1.44	RV	CELLSTATES	EC6.0	control_PKP2	5	15
PIK3C2B	1.56	0.037	0.317	0.162	7.78	11.9	0.00056	1.43	RV	CELLSTATES	EC6.0	control_PKP2	5	15
DTNA	1.52	0.0487	0.327	0.143	7.76	11.1	0.000893	1.31	RV	CELLSTATES	EC6.0	control_PKP2	5	15
VEGFC	1.51	0.0463	0.483	0.302	8.38	11.2	0.000808	1.33	RV	CELLSTATES	EC6.0	control_PKP2	5	15
PARP14	1.49	0.0429	0.591	0.372	8.73	11.5	0.000704	1.37	RV	CELLSTATES	EC6.0	control_PKP2	5	15
STXBP6	1.49	0.0444	0.304	0.174	7.92	11.4	0.000742	1.35	RV	CELLSTATES	EC6.0	control_PKP2	5	15
DACH1	1.46	0.0406	0.549	0.317	8.6	11.7	0.000634	1.39	RV	CELLSTATES	EC6.0	control_PKP2	5	15
CLIC5	1.41	0.0428	0.873	0.527	9.24	11.5	0.0007	1.37	RV	CELLSTATES	EC6.0	control_PKP2	5	15
IGFBP7	1.41	0.0164	1.61	0.793	9.91	14.4	0.000148	1.78	RV	CELLSTATES	EC6.0	control_PKP2	5	15
EMCN	1.4	0.00608	2.3	1.3	10.5	17.2	3.5e-05	2.22	RV	CELLSTATES	EC6.0	control_PKP2	5	15
TLL1	1.4	0.0324	0.61	0.481	8.8	12.5	0.000402	1.49	RV	CELLSTATES	EC6.0	control_PKP2	5	15
ADAMTS9	1.36	0.0197	2.11	0.963	10.3	13.9	0.000195	1.71	RV	CELLSTATES	EC6.0	control_PKP2	5	15

## Sheet: control_PVneg
Gene	logFC	FDR	mean_exp_control	mean_exp_genotype	logCPM	F	PValue	FDR_plot	Region	annotation_level	cell_state	comparison	Observations_genotype	Observations_reference
C5orf17	4.94	0.0446	0.0975	0.00946	7.02	27.5	5.85e-06	1.35	RV	CELLSTATES	EC6.0	control_PVneg	3	15
APLNR	4.32	0.0446	0.0302	0.00513	6.12	26.8	7.21e-06	1.35	RV	CELLSTATES	EC6.0	control_PVneg	3	15

## Sheet: control_RBM20
Gene	logFC	FDR	mean_exp_control	mean_exp_genotype	logCPM	F	PValue	FDR_plot	Region	annotation_level	cell_state	comparison	Observations_genotype	Observations_reference
CXCL10	8.29	5.18e-08	0.0837	0	6.75	54	1.3e-11	7.29	RV	CELLSTATES	EC6.0	control_RBM20	5	15
XIST	7.8	3.65e-09	0.561	0	7.93	64.3	3.06e-13	8.44	RV	CELLSTATES	EC6.0	control_RBM20	5	15
CCL8	5.27	0.00113	0.0186	0	5.55	24.4	2.13e-06	2.95	RV	CELLSTATES	EC6.0	control_RBM20	5	15
GRXCR2	4.88	0.00113	0.022	0	5.54	24.3	2.17e-06	2.95	RV	CELLSTATES	EC6.0	control_RBM20	5	15
TNC	4.61	1.89e-06	0.0344	0.00432	5.81	43.1	7.93e-10	5.72	RV	CELLSTATES	EC6.0	control_RBM20	5	15
AL583785.1	3.84	0.00078	0.0388	0.00335	5.65	26.1	9.8e-07	3.11	RV	CELLSTATES	EC6.0	control_RBM20	5	15
TBXA2R	3.78	0.00241	0.0232	0.00165	5.46	21.7	7.06e-06	2.62	RV	CELLSTATES	EC6.0	control_RBM20	5	15
AC007952.4	3.72	0.0012	0.039	0.00455	5.63	23.9	2.62e-06	2.92	RV	CELLSTATES	EC6.0	control_RBM20	5	15
XKR4	3.48	0.0011	0.0212	0.00749	5.59	24.9	1.65e-06	2.96	RV	CELLSTATES	EC6.0	control_RBM20	5	15
AL603840.1	3.43	0.00113	0.0408	0.0107	5.84	24.4	2.02e-06	2.95	RV	CELLSTATES	EC6.0	control_RBM20	5	15
C5orf17	3.4	2.2e-05	0.0975	0.0354	6.79	35.6	1.66e-08	4.66	RV	CELLSTATES	EC6.0	control_RBM20	5	15
COL5A3	3.38	0.0378	0.0201	0	5.25	14.3	0.000288	1.42	RV	CELLSTATES	EC6.0	control_RBM20	5	15
LRP1	3.37	0.00241	0.0365	0.00705	5.74	21.7	6.98e-06	2.62	RV	CELLSTATES	EC6.0	control_RBM20	5	15
APLNR	3.36	0.000574	0.0302	0.0124	5.81	26.9	6.73e-07	3.24	RV	CELLSTATES	EC6.0	control_RBM20	5	15
CDK18	3.33	0.00375	0.0557	0.00474	5.89	20.4	1.26e-05	2.43	RV	CELLSTATES	EC6.0	control_RBM20	5	15
ADAMTS18	3.32	0.00375	0.0158	0.00444	5.46	20.4	1.29e-05	2.43	RV	CELLSTATES	EC6.0	control_RBM20	5	15
AC108134.2	3.15	0.0304	0.0198	0.00165	5.27	14.4	0.000211	1.52	RV	CELLSTATES	EC6.0	control_RBM20	5	15
PTGER4	3.13	0.00863	0.055	0.00415	5.73	18	3.83e-05	2.06	RV	CELLSTATES	EC6.0	control_RBM20	5	15
VPS18	3.1	0.0245	0.0161	0.00178	5.34	15.1	0.000154	1.61	RV	CELLSTATES	EC6.0	control_RBM20	5	15
COL15A1	3.05	5.11e-07	0.474	0.126	8.27	47	1.71e-10	6.29	RV	CELLSTATES	EC6.0	control_RBM20	5	15
SLC25A21	3.04	0.000892	0.0698	0.0148	6.12	25.6	1.2e-06	3.05	RV	CELLSTATES	EC6.0	control_RBM20	5	15
BAALC	3.03	0.00112	0.0454	0.0131	5.97	24.6	1.88e-06	2.95	RV	CELLSTATES	EC6.0	control_RBM20	5	15
SLC9C1	2.99	2.19e-06	0.34	0.114	7.99	42.3	1.1e-09	5.66	RV	CELLSTATES	EC6.0	control_RBM20	5	15
TNFRSF19	2.94	0.0395	0.0194	0.00432	5.47	13.6	0.000321	1.4	RV	CELLSTATES	EC6.0	control_RBM20	5	15
FAM167B	2.93	0.00862	0.0494	0.00639	5.74	18	3.75e-05	2.06	RV	CELLSTATES	EC6.0	control_RBM20	5	15
NTN1	2.93	0.00716	0.0359	0.0114	5.84	18.6	2.9e-05	2.15	RV	CELLSTATES	EC6.0	control_RBM20	5	15
AC073050.1	2.87	0.0492	0.0167	0.00385	5.37	13	0.000432	1.31	RV	CELLSTATES	EC6.0	control_RBM20	5	15
FAP	2.77	0.00855	0.0273	0.0123	5.74	18.1	3.65e-05	2.07	RV	CELLSTATES	EC6.0	control_RBM20	5	15
OPN5	2.74	0.0487	0.0356	0.00517	5.66	13	0.000416	1.31	RV	CELLSTATES	EC6.0	control_RBM20	5	15
PROM1	2.72	0.00149	0.0351	0.0251	6.06	23.2	3.48e-06	2.83	RV	CELLSTATES	EC6.0	control_RBM20	5	15
CANT1	2.69	0.0391	0.0251	0.00692	5.53	13.6	0.000315	1.41	RV	CELLSTATES	EC6.0	control_RBM20	5	15
CCDC85C	2.65	0.01	0.037	0.0118	5.8	17.5	4.88e-05	2	RV	CELLSTATES	EC6.0	control_RBM20	5	15
JAK3	2.63	0.0112	0.0378	0.0121	5.8	17.2	5.56e-05	1.95	RV	CELLSTATES	EC6.0	control_RBM20	5	15
MBP	2.63	0.0492	0.0225	0.00682	5.56	12.9	0.000444	1.31	RV	CELLSTATES	EC6.0	control_RBM20	5	15
COL3A1	2.54	0.00716	0.0827	0.022	6.24	18.6	2.94e-05	2.15	RV	CELLSTATES	EC6.0	control_RBM20	5	15
CDH13	2.53	3.93e-05	1.13	0.314	9.4	34	3.3e-08	4.41	RV	CELLSTATES	EC6.0	control_RBM20	5	15
PTP4A3	2.53	0.00149	0.0919	0.0323	6.57	23.2	3.48e-06	2.83	RV	CELLSTATES	EC6.0	control_RBM20	5	15
NLGN4Y	2.51	0.0184	0.035	0.0164	5.91	15.8	0.000107	1.73	RV	CELLSTATES	EC6.0	control_RBM20	5	15
COL1A1	2.48	0.0313	0.026	0.0154	5.73	14.3	0.000221	1.5	RV	CELLSTATES	EC6.0	control_RBM20	5	15
ZNF436	2.45	0.0407	0.0156	0.0107	5.52	13.5	0.000334	1.39	RV	CELLSTATES	EC6.0	control_RBM20	5	15
AC017002.5	2.42	0.0427	0.066	0.0122	6	13.3	0.000361	1.37	RV	CELLSTATES	EC6.0	control_RBM20	5	15
LINC00639	2.4	0.00564	0.119	0.046	6.75	19.3	2.13e-05	2.25	RV	CELLSTATES	EC6.0	control_RBM20	5	15
GPC5	2.38	0.0137	0.054	0.0268	6.18	16.7	6.98e-05	1.86	RV	CELLSTATES	EC6.0	control_RBM20	5	15
MOB3B	2.38	0.0116	0.0539	0.023	6.12	17.1	5.82e-05	1.94	RV	CELLSTATES	EC6.0	control_RBM20	5	15
CLVS1	2.25	0.0236	0.0446	0.021	6.01	15.2	0.000146	1.63	RV	CELLSTATES	EC6.0	control_RBM20	5	15
RNF165	2.24	0.014	0.0675	0.0319	6.33	16.6	7.27e-05	1.85	RV	CELLSTATES	EC6.0	control_RBM20	5	15
SLCO2B1	2.24	0.0488	0.0738	0.016	6.02	13	0.000421	1.31	RV	CELLSTATES	EC6.0	control_RBM20	5	15
MB21D2	2.22	0.0388	0.0418	0.0249	6.05	13.6	0.000309	1.41	RV	CELLSTATES	EC6.0	control_RBM20	5	15
COLGALT1	2.2	0.00973	0.0566	0.0365	6.34	17.6	4.65e-05	2.01	RV	CELLSTATES	EC6.0	control_RBM20	5	15
MPPED2	2.2	0.0161	0.0713	0.0292	6.34	16.2	9.03e-05	1.79	RV	CELLSTATES	EC6.0	control_RBM20	5	15
FLRT2	2.17	0.00338	0.205	0.0655	7.22	20.7	1.08e-05	2.47	RV	CELLSTATES	EC6.0	control_RBM20	5	15
MEOX1	2.15	0.00564	0.192	0.0811	7.31	19.2	2.17e-05	2.25	RV	CELLSTATES	EC6.0	control_RBM20	5	15
TLL1	2.11	0.00375	0.61	0.341	8.81	20.4	1.24e-05	2.43	RV	CELLSTATES	EC6.0	control_RBM20	5	15
RNASEH2B	2.1	0.0381	0.0696	0.0273	6.21	13.7	0.000296	1.42	RV	CELLSTATES	EC6.0	control_RBM20	5	15
TNFSF10	2.03	0.00925	0.178	0.107	7.44	17.7	4.34e-05	2.03	RV	CELLSTATES	EC6.0	control_RBM20	5	15
SH3TC1	2	0.0492	0.0569	0.0347	6.3	12.9	0.000441	1.31	RV	CELLSTATES	EC6.0	control_RBM20	5	15
DYSF	1.92	0.00496	0.412	0.161	8.09	19.6	1.79e-05	2.3	RV	CELLSTATES	EC6.0	control_RBM20	5	15
SNTB1	1.91	0.027	0.104	0.0585	6.68	14.8	0.000174	1.57	RV	CELLSTATES	EC6.0	control_RBM20	5	15
ZNF608	1.87	0.0146	0.246	0.102	7.56	16.5	7.68e-05	1.84	RV	CELLSTATES	EC6.0	control_RBM20	5	15
DPYSL3	1.85	0.0178	0.289	0.131	7.77	15.9	0.000102	1.75	RV	CELLSTATES	EC6.0	control_RBM20	5	15
CHODL	1.77	0.0408	0.133	0.0725	6.99	13.4	0.000342	1.39	RV	CELLSTATES	EC6.0	control_RBM20	5	15
RASGRP3	1.74	0.0147	0.262	0.168	7.77	16.5	7.9e-05	1.83	RV	CELLSTATES	EC6.0	control_RBM20	5	15
RAI14	1.61	0.0408	0.374	0.227	8.18	13.4	0.00034	1.39	RV	CELLSTATES	EC6.0	control_RBM20	5	15
EMCN	1.56	0.00672	2.3	1.17	10.5	18.8	2.64e-05	2.17	RV	CELLSTATES	EC6.0	control_RBM20	5	15

## Sheet: control_TTN
Gene	logFC	FDR	mean_exp_control	mean_exp_genotype	logCPM	F	PValue	FDR_plot	Region	annotation_level	cell_state	comparison	Observations_genotype	Observations_reference
CXCL10	6.91	1.12e-07	0.0837	0.00641	6.74	49.1	6.41e-11	6.95	RV	CELLSTATES	EC6.0	control_TTN	6	15
TNC	5.92	3.12e-08	0.0344	0.000654	5.75	53.9	1.02e-11	7.51	RV	CELLSTATES	EC6.0	control_TTN	6	15
CCL8	5.35	0.000342	0.0186	0	5.53	26	9.76e-07	3.47	RV	CELLSTATES	EC6.0	control_TTN	6	15
CCL2	4.99	7.36e-05	0.201	0	6.5	31	1.09e-07	4.13	RV	CELLSTATES	EC6.0	control_TTN	6	15
C5orf17	4.85	3.12e-08	0.0975	0.0166	6.65	54.3	8.83e-12	7.51	RV	CELLSTATES	EC6.0	control_TTN	6	15
SELE	4.73	4.8e-08	0.141	0.0071	6.66	51.7	2.35e-11	7.32	RV	CELLSTATES	EC6.0	control_TTN	6	15
INHBA	4.59	7.97e-05	0.0142	0	5.3	30.6	1.3e-07	4.1	RV	CELLSTATES	EC6.0	control_TTN	6	15
COL1A1	4.58	5.78e-05	0.026	0.00439	5.57	32.5	5.66e-08	4.24	RV	CELLSTATES	EC6.0	control_TTN	6	15
GRXCR2	4.34	0.00172	0.022	0.000654	5.53	21.3	8.14e-06	2.76	RV	CELLSTATES	EC6.0	control_TTN	6	15
RGS16	4.33	0.000189	0.0492	0.000975	5.65	27.6	4.63e-07	3.72	RV	CELLSTATES	EC6.0	control_TTN	6	15
AC007952.4	4.16	0.000121	0.039	0.00131	5.59	29.2	2.32e-07	3.92	RV	CELLSTATES	EC6.0	control_TTN	6	15
LINC00639	4.15	2e-07	0.119	0.0141	6.52	47	1.47e-10	6.7	RV	CELLSTATES	EC6.0	control_TTN	6	15
FAP	4.14	6.25e-05	0.0273	0.00388	5.63	32.1	6.74e-08	4.2	RV	CELLSTATES	EC6.0	control_TTN	6	15
APLNR	3.8	8.15e-05	0.0302	0.00966	5.76	30.4	1.4e-07	4.09	RV	CELLSTATES	EC6.0	control_TTN	6	15
FCN3	3.38	0.00191	0.0522	0.0026	5.68	21	9.2e-06	2.72	RV	CELLSTATES	EC6.0	control_TTN	6	15
MYL7	3.37	0.00334	0.0612	0.00599	5.95	19.6	1.8e-05	2.48	RV	CELLSTATES	EC6.0	control_TTN	6	15
ZNF436	3.35	0.00111	0.0156	0.00424	5.46	22.6	4.42e-06	2.96	RV	CELLSTATES	EC6.0	control_TTN	6	15
PLA2G2A	3.33	0.0195	0.0979	0	5.75	14.4	0.000213	1.71	RV	CELLSTATES	EC6.0	control_TTN	6	15
C2CD4B	3.3	0.00942	0.0264	0.000975	5.37	16.7	6.84e-05	2.03	RV	CELLSTATES	EC6.0	control_TTN	6	15
LRP1	3.28	0.00241	0.0365	0.00932	5.73	20.4	1.24e-05	2.62	RV	CELLSTATES	EC6.0	control_TTN	6	15
C11orf96	3.26	6.25e-05	0.0667	0.0196	6.26	31.6	8.16e-08	4.2	RV	CELLSTATES	EC6.0	control_TTN	6	15
PKNOX2	3.24	0.0141	0.0261	0.000975	5.3	15.4	0.000131	1.85	RV	CELLSTATES	EC6.0	control_TTN	6	15
AL603840.1	3.18	0.000908	0.0408	0.011	5.85	23.1	3.48e-06	3.04	RV	CELLSTATES	EC6.0	control_TTN	6	15
FMNL1	3.03	0.0186	0.0147	0.00291	5.31	14.5	0.000197	1.73	RV	CELLSTATES	EC6.0	control_TTN	6	15
OAF	3.03	0.0112	0.0213	0.00519	5.5	16.1	9.02e-05	1.95	RV	CELLSTATES	EC6.0	control_TTN	6	15
PROM1	3.02	0.000754	0.0351	0.0176	5.92	23.6	2.77e-06	3.12	RV	CELLSTATES	EC6.0	control_TTN	6	15
MILR1	3	0.0351	0.0196	0.000654	5.24	13.5	0.000507	1.45	RV	CELLSTATES	EC6.0	control_TTN	6	15
MRPS6	2.96	0.0141	0.0298	0.00667	5.62	15.3	0.000133	1.85	RV	CELLSTATES	EC6.0	control_TTN	6	15
IFIT2	2.87	0.0196	0.0316	0.00564	5.49	14.3	0.00022	1.71	RV	CELLSTATES	EC6.0	control_TTN	6	15
ARHGEF17	2.86	0.0129	0.0392	0.00581	5.57	15.6	0.000115	1.89	RV	CELLSTATES	EC6.0	control_TTN	6	15
COL15A1	2.86	1.6e-07	0.474	0.149	8.25	47.9	1.04e-10	6.8	RV	CELLSTATES	EC6.0	control_TTN	6	15
AC073050.1	2.84	0.0309	0.0167	0.00516	5.36	12.9	0.000428	1.51	RV	CELLSTATES	EC6.0	control_TTN	6	15
OPN5	2.83	0.0196	0.0356	0.00535	5.64	14.3	0.000219	1.71	RV	CELLSTATES	EC6.0	control_TTN	6	15
NLGN4Y	2.8	0.00978	0.035	0.0167	5.83	16.6	7.42e-05	2.01	RV	CELLSTATES	EC6.0	control_TTN	6	15
TLL1	2.79	5.2e-07	0.61	0.207	8.6	44.3	4.24e-10	6.28	RV	CELLSTATES	EC6.0	control_TTN	6	15
MBP	2.78	0.0225	0.0225	0.00743	5.53	14	0.00026	1.65	RV	CELLSTATES	EC6.0	control_TTN	6	15
VCAN	2.69	0.00146	0.0715	0.0439	6.53	21.8	6.31e-06	2.84	RV	CELLSTATES	EC6.0	control_TTN	6	15
IRAK2	2.68	0.00943	0.038	0.015	5.84	16.7	6.92e-05	2.03	RV	CELLSTATES	EC6.0	control_TTN	6	15
SLFN12L	2.66	0.0428	0.0601	0.0133	5.73	12.1	0.000663	1.37	RV	CELLSTATES	EC6.0	control_TTN	6	15
GDPD5	2.62	0.0159	0.0311	0.0123	5.7	15.1	0.000152	1.8	RV	CELLSTATES	EC6.0	control_TTN	6	15
FLRT2	2.56	7.36e-05	0.205	0.0597	7.11	30.8	1.14e-07	4.13	RV	CELLSTATES	EC6.0	control_TTN	6	15
PLAU	2.55	0.0353	0.0326	0.00732	5.52	12.6	0.000516	1.45	RV	CELLSTATES	EC6.0	control_TTN	6	15
DACH1	2.54	1.13e-05	0.549	0.156	8.38	36.6	1.01e-08	4.95	RV	CELLSTATES	EC6.0	control_TTN	6	15
KITLG	2.52	0.000609	0.28	0.0701	7.35	24.4	1.99e-06	3.22	RV	CELLSTATES	EC6.0	control_TTN	6	15
CPNE4	2.51	0.045	0.0202	0.00746	5.51	11.9	0.000705	1.35	RV	CELLSTATES	EC6.0	control_TTN	6	15
TEX264	2.51	0.0293	0.0231	0.00959	5.55	13.1	0.000387	1.53	RV	CELLSTATES	EC6.0	control_TTN	6	15
TNFSF10	2.47	0.000137	0.178	0.0847	7.29	28.7	2.85e-07	3.86	RV	CELLSTATES	EC6.0	control_TTN	6	15
TCTEX1D1	2.46	0.000112	0.185	0.0611	7.11	29.5	2.01e-07	3.95	RV	CELLSTATES	EC6.0	control_TTN	6	15
FAM167B	2.4	0.0301	0.0494	0.0124	5.78	13	0.000407	1.52	RV	CELLSTATES	EC6.0	control_TTN	6	15
LRMP	2.4	0.024	0.047	0.0104	5.75	13.8	0.000283	1.62	RV	CELLSTATES	EC6.0	control_TTN	6	15
SLC9C1	2.4	6.25e-05	0.34	0.201	8.06	31.7	7.99e-08	4.2	RV	CELLSTATES	EC6.0	control_TTN	6	15
GPC5	2.36	0.00867	0.054	0.0317	6.17	16.9	6.22e-05	2.06	RV	CELLSTATES	EC6.0	control_TTN	6	15
FAM198B	2.31	0.000711	0.212	0.064	7.15	23.8	2.55e-06	3.15	RV	CELLSTATES	EC6.0	control_TTN	6	15
RCN1	2.28	0.0304	0.06	0.0123	5.86	13	0.000415	1.52	RV	CELLSTATES	EC6.0	control_TTN	6	15
AF165147.1	2.26	0.00943	0.0693	0.0272	6.22	16.7	7.01e-05	2.03	RV	CELLSTATES	EC6.0	control_TTN	6	15
COL6A3	2.26	0.0304	0.0466	0.0164	5.88	13	0.000416	1.52	RV	CELLSTATES	EC6.0	control_TTN	6	15
SEMA3A	2.26	0.0467	0.0395	0.0163	5.86	11.8	0.000751	1.33	RV	CELLSTATES	EC6.0	control_TTN	6	15
ADAM23	2.24	0.00158	0.2	0.0437	6.94	21.6	7.09e-06	2.8	RV	CELLSTATES	EC6.0	control_TTN	6	15
C4orf19	2.24	0.0123	0.0849	0.0273	6.28	15.8	0.000106	1.91	RV	CELLSTATES	EC6.0	control_TTN	6	15
EFR3B	2.22	0.0237	0.0544	0.0189	5.96	13.8	0.000276	1.63	RV	CELLSTATES	EC6.0	control_TTN	6	15
LY96	2.22	0.0241	0.0437	0.0238	5.96	13.7	0.000292	1.62	RV	CELLSTATES	EC6.0	control_TTN	6	15
PIGX	2.22	0.0183	0.0688	0.0201	6.1	14.6	0.000189	1.74	RV	CELLSTATES	EC6.0	control_TTN	6	15
SEMA6D	2.22	0.0361	0.0387	0.0187	5.84	12.5	0.000536	1.44	RV	CELLSTATES	EC6.0	control_TTN	6	15
SESN3	2.21	0.00394	0.149	0.0461	6.76	19.1	2.19e-05	2.4	RV	CELLSTATES	EC6.0	control_TTN	6	15
COL6A1	2.2	0.0141	0.0942	0.0268	6.27	15.4	0.000131	1.85	RV	CELLSTATES	EC6.0	control_TTN	6	15
HRH1	2.17	0.00433	0.108	0.0477	6.57	18.8	2.54e-05	2.36	RV	CELLSTATES	EC6.0	control_TTN	6	15
DPF3	2.13	0.0134	0.0477	0.0341	6.19	15.5	0.000121	1.87	RV	CELLSTATES	EC6.0	control_TTN	6	15
TNS3	2.12	0.0333	0.0494	0.0263	6.03	12.8	0.00047	1.48	RV	CELLSTATES	EC6.0	control_TTN	6	15
UGCG	2.12	0.00066	0.288	0.103	7.5	24	2.31e-06	3.18	RV	CELLSTATES	EC6.0	control_TTN	6	15
SERPINH1	2.09	0.0118	0.0899	0.0378	6.35	15.9	9.9e-05	1.93	RV	CELLSTATES	EC6.0	control_TTN	6	15
RAB30	2.08	0.00862	0.113	0.0465	6.68	17	6.12e-05	2.06	RV	CELLSTATES	EC6.0	control_TTN	6	15
ADGRB3	2.04	0.0378	0.0706	0.0256	6.07	12.3	0.000579	1.42	RV	CELLSTATES	EC6.0	control_TTN	6	15
NAGLU	2.03	0.0457	0.0364	0.0226	5.87	11.9	0.000729	1.34	RV	CELLSTATES	EC6.0	control_TTN	6	15
THSD7A	2.03	0.000424	0.381	0.178	8.03	25.3	1.28e-06	3.37	RV	CELLSTATES	EC6.0	control_TTN	6	15
CPED1	2.01	0.00264	0.187	0.0833	7.21	20.1	1.38e-05	2.58	RV	CELLSTATES	EC6.0	control_TTN	6	15
ETV1	2.01	0.0121	0.111	0.0437	6.59	15.9	0.000104	1.92	RV	CELLSTATES	EC6.0	control_TTN	6	15
LPCAT4	2	0.0164	0.107	0.0417	6.42	15	0.000159	1.79	RV	CELLSTATES	EC6.0	control_TTN	6	15
GNG7	1.99	0.0334	0.0474	0.0335	6.11	12.7	0.000476	1.48	RV	CELLSTATES	EC6.0	control_TTN	6	15
MPPED2	1.98	0.0253	0.0713	0.0413	6.41	13.6	0.000313	1.6	RV	CELLSTATES	EC6.0	control_TTN	6	15
BAALC	1.97	0.0374	0.0454	0.0319	6.08	12.4	0.000561	1.43	RV	CELLSTATES	EC6.0	control_TTN	6	15
PTP4A3	1.97	0.00943	0.0919	0.0562	6.64	16.6	7.08e-05	2.03	RV	CELLSTATES	EC6.0	control_TTN	6	15
ZNF608	1.95	0.00285	0.246	0.117	7.51	19.9	1.51e-05	2.54	RV	CELLSTATES	EC6.0	control_TTN	6	15
CD200	1.9	0.0297	0.0755	0.0432	6.44	13.1	0.000394	1.53	RV	CELLSTATES	EC6.0	control_TTN	6	15
RELB	1.89	0.0341	0.116	0.0443	6.62	12.7	0.000489	1.47	RV	CELLSTATES	EC6.0	control_TTN	6	15
AC007681.1	1.88	0.0419	0.0619	0.0438	6.21	12.1	0.000646	1.38	RV	CELLSTATES	EC6.0	control_TTN	6	15
CDH13	1.84	0.000636	1.13	0.547	9.44	24.2	2.18e-06	3.2	RV	CELLSTATES	EC6.0	control_TTN	6	15
MEOX1	1.84	0.00433	0.192	0.103	7.29	18.8	2.51e-05	2.36	RV	CELLSTATES	EC6.0	control_TTN	6	15
ST8SIA4	1.84	0.0161	0.0941	0.0662	6.71	15	0.000155	1.79	RV	CELLSTATES	EC6.0	control_TTN	6	15
TM4SF1	1.84	0.0112	0.245	0.0874	7.38	16.1	9.07e-05	1.95	RV	CELLSTATES	EC6.0	control_TTN	6	15
SLC25A21	1.83	0.0456	0.0698	0.0376	6.27	11.9	0.000721	1.34	RV	CELLSTATES	EC6.0	control_TTN	6	15
PDGFB	1.81	0.0286	0.144	0.0618	6.8	13.3	0.000366	1.54	RV	CELLSTATES	EC6.0	control_TTN	6	15
AC112487.1	1.8	0.0476	0.0754	0.0409	6.38	11.8	0.000773	1.32	RV	CELLSTATES	EC6.0	control_TTN	6	15
EMCN	1.79	0.000121	2.3	1.16	10.4	29.2	2.37e-07	3.92	RV	CELLSTATES	EC6.0	control_TTN	6	15
IGFBP7	1.79	0.000487	1.61	0.66	9.81	24.9	1.55e-06	3.31	RV	CELLSTATES	EC6.0	control_TTN	6	15
MIR4435-2HG	1.74	0.00757	0.279	0.149	7.65	17.3	5.13e-05	2.12	RV	CELLSTATES	EC6.0	control_TTN	6	15
RASGRP3	1.73	0.00434	0.262	0.185	7.76	18.8	2.58e-05	2.36	RV	CELLSTATES	EC6.0	control_TTN	6	15
HMCN1	1.68	0.0082	0.785	0.311	8.86	17.1	5.75e-05	2.09	RV	CELLSTATES	EC6.0	control_TTN	6	15
DYSF	1.65	0.00534	0.412	0.208	8.08	18.2	3.4e-05	2.27	RV	CELLSTATES	EC6.0	control_TTN	6	15
STEAP1B	1.64	0.0168	0.21	0.131	7.4	14.9	0.000168	1.77	RV	CELLSTATES	EC6.0	control_TTN	6	15
CPXM2	1.61	0.0196	0.432	0.21	8.05	14.3	0.00022	1.71	RV	CELLSTATES	EC6.0	control_TTN	6	15
DTNB	1.59	0.024	0.156	0.115	7.19	13.7	0.000289	1.62	RV	CELLSTATES	EC6.0	control_TTN	6	15
STXBP6	1.58	0.0309	0.304	0.226	7.97	13	0.000426	1.51	RV	CELLSTATES	EC6.0	control_TTN	6	15
IL33	1.55	0.0332	0.146	0.112	7.08	12.8	0.000462	1.48	RV	CELLSTATES	EC6.0	control_TTN	6	15
MAML2	1.5	0.021	0.451	0.302	8.39	14.1	0.000238	1.68	RV	CELLSTATES	EC6.0	control_TTN	6	15
ENAH	1.39	0.0495	0.273	0.186	7.73	11.6	0.000815	1.31	RV	CELLSTATES	EC6.0	control_TTN	6	15
MAGI1	1.23	0.0293	1.54	1.22	10	13.1	0.000387	1.53	RV	CELLSTATES	EC6.0	control_TTN	6	15
PKP4	1.18	0.0334	1.37	1.02	9.84	12.7	0.000474	1.48	RV	CELLSTATES	EC6.0	control_TTN	6	15
