# Supplementary material for: Pathogenic variants damage cell composition and single cell transcription in cardiomyopathies
Source: Science. Author manuscript; Available in PMC 2022 Oct 3. (PMC9528698; doi:10.1126/science.abo1984)
Supplement: Supp table 35.3 [file NIHMS1835045-supplement-Supp_table_35_3.xlsx]

## Sheet: Index
Column name	Description
Gene	Gene symbol, Ensembl 84
logFC	log2-fold change
FDR	False discovery rate; FDR is the PValue after (by default) Benjamini-Hochberg correction.
mean_exp_control	Mean expression values across controls
mean_exp_genotype	Mean expression values across disease samples
logCPM	logCPM is the average expression of all pseudobulked samples for that particular gene across all samples on the log2-scale expressed in counts per million (cpm, as calculated by edgeR after normalization).
F	Output of quasi-likelihood F-test
PValue	PValue is the nominal p-value derived from F
FDR_plot	-log10(False discovery rate)
Region	Studied region (LV or RV)
annotation_level	Cell-type or cell-state
cell_state/state	Specification which cell-type or state was analysed
comparison	Specification control_GENOTYPE
Observations_genotype	Numbers of Patients included in edgeR (patients with low number of nuclei have been excluded)
Observations_reference	Numbers of Patients included in edgeR (patients with low number of nuclei have been excluded)

## Sheet: control_LMNA
Gene	logFC	FDR	mean_exp_control	mean_exp_genotype	logCPM	F	PValue	FDR_plot	Region	annotation_level	cell_state	comparison	Observations_genotype	Observations_reference
CXCL10	8.41	1.29e-12	0.0352	0	4.78	130	1.12e-16	11.9	RV	CELLSTATES	EC2.0	control_LMNA	7	14
TNC	8.23	2.8e-07	0.0465	0	4.77	61.3	9.76e-11	6.55	RV	CELLSTATES	EC2.0	control_LMNA	7	14
CCL8	6.89	1.32e-08	0.0135	0.00033	4.14	72.2	3.46e-12	7.88	RV	CELLSTATES	EC2.0	control_LMNA	7	14
GRXCR2	6.1	1.15e-05	0.0224	0.00118	4.55	44.6	6e-09	4.94	RV	CELLSTATES	EC2.0	control_LMNA	7	14
CCL2	5.59	2.19e-09	0.121	0.00371	5.98	81.6	3.82e-13	8.66	RV	CELLSTATES	EC2.0	control_LMNA	7	14
C16orf74	4.67	0.000422	0.0126	0.00158	4.01	31	5.15e-07	3.37	RV	CELLSTATES	EC2.0	control_LMNA	7	14
MBP	4.32	0.0014	0.0129	0.00128	4.04	24.1	6.23e-06	2.85	RV	CELLSTATES	EC2.0	control_LMNA	7	14
RGS16	4.29	0.000499	0.0134	0.00227	4.15	29.1	1.02e-06	3.3	RV	CELLSTATES	EC2.0	control_LMNA	7	14
PPP1R3C	4.08	0.000767	0.0234	0.0062	4.76	26.5	2.57e-06	3.12	RV	CELLSTATES	EC2.0	control_LMNA	7	14
FAM167B	4.04	0.00035	0.0382	0.00288	4.62	31.9	3.79e-07	3.46	RV	CELLSTATES	EC2.0	control_LMNA	7	14
ALPK2	3.52	0.00202	0.0169	0.0107	4.64	23	9.48e-06	2.7	RV	CELLSTATES	EC2.0	control_LMNA	7	14
CPXM2	3.37	2.41e-05	0.0336	0.0181	5.06	41.4	1.63e-08	4.62	RV	CELLSTATES	EC2.0	control_LMNA	7	14
SLC6A6	3.35	2.41e-05	0.11	0.0176	5.87	41.3	1.68e-08	4.62	RV	CELLSTATES	EC2.0	control_LMNA	7	14
MYH7B	3.31	0.000499	0.0438	0.0162	5.34	29.2	9.59e-07	3.3	RV	CELLSTATES	EC2.0	control_LMNA	7	14
REEP2	3.29	0.00455	0.028	0.003	4.37	20.4	2.63e-05	2.34	RV	CELLSTATES	EC2.0	control_LMNA	7	14
EPHB1	3.26	0.00518	0.0269	0.00729	4.52	19.8	3.43e-05	2.29	RV	CELLSTATES	EC2.0	control_LMNA	7	14
IDO1	3.23	0.00116	0.0646	0.0109	5.26	24.8	4.76e-06	2.93	RV	CELLSTATES	EC2.0	control_LMNA	7	14
CPNE5	3.13	0.00045	0.0533	0.0185	5.33	30.1	6.93e-07	3.35	RV	CELLSTATES	EC2.0	control_LMNA	7	14
SLC16A10	3.12	0.031	0.0155	0.00131	3.91	13	0.000593	1.51	RV	CELLSTATES	EC2.0	control_LMNA	7	14
ANGPTL2	3.09	0.00537	0.0187	0.00614	4.31	19.6	3.74e-05	2.27	RV	CELLSTATES	EC2.0	control_LMNA	7	14
B4GALNT3	3	0.0216	0.0185	0.00641	4.47	14.5	0.000316	1.67	RV	CELLSTATES	EC2.0	control_LMNA	7	14
CHRM2	3	0.00324	0.0326	0.00888	4.85	21.6	1.63e-05	2.49	RV	CELLSTATES	EC2.0	control_LMNA	7	14
TMEM26	3	0.0274	0.0287	0.00341	4.37	13.4	0.000494	1.56	RV	CELLSTATES	EC2.0	control_LMNA	7	14
COL15A1	2.98	9.13e-06	0.309	0.109	7.38	46	3.98e-09	5.04	RV	CELLSTATES	EC2.0	control_LMNA	7	14
FHOD3	2.98	0.00035	0.0787	0.0219	5.71	31.7	3.96e-07	3.46	RV	CELLSTATES	EC2.0	control_LMNA	7	14
MXRA5	2.97	0.0124	0.017	0.00606	4.26	16.5	0.000132	1.91	RV	CELLSTATES	EC2.0	control_LMNA	7	14
RFX8	2.97	0.031	0.0127	0.00443	4.05	13	0.000608	1.51	RV	CELLSTATES	EC2.0	control_LMNA	7	14
COL1A1	2.93	0.0172	0.0168	0.0068	4.34	15.2	0.000226	1.76	RV	CELLSTATES	EC2.0	control_LMNA	7	14
GBP1	2.92	0.000499	0.116	0.0351	6.15	29	1.04e-06	3.3	RV	CELLSTATES	EC2.0	control_LMNA	7	14
CLVS1	2.89	0.00051	0.103	0.0482	6.04	28.6	1.2e-06	3.29	RV	CELLSTATES	EC2.0	control_LMNA	7	14
CXCL1	2.89	0.00866	0.0159	0.0096	4.57	17.8	7.62e-05	2.06	RV	CELLSTATES	EC2.0	control_LMNA	7	14
G0S2	2.89	0.031	0.0354	0.00413	4.58	13	0.0006	1.51	RV	CELLSTATES	EC2.0	control_LMNA	7	14
CORIN	2.83	0.00542	0.0317	0.0117	4.85	19.4	4.06e-05	2.27	RV	CELLSTATES	EC2.0	control_LMNA	7	14
TNFSF10	2.75	0.00045	0.299	0.0786	7.37	29.7	8.12e-07	3.35	RV	CELLSTATES	EC2.0	control_LMNA	7	14
COL5A3	2.74	0.0456	0.0169	0.005	4.21	11.8	0.00103	1.34	RV	CELLSTATES	EC2.0	control_LMNA	7	14
PTPRJ	2.74	0.0153	0.0161	0.00914	4.38	15.7	0.000186	1.82	RV	CELLSTATES	EC2.0	control_LMNA	7	14
SAMD3	2.73	0.0371	0.0156	0.00472	4.2	12.4	0.000778	1.43	RV	CELLSTATES	EC2.0	control_LMNA	7	14
IL33	2.72	0.00402	0.0425	0.0217	5.17	21	2.13e-05	2.4	RV	CELLSTATES	EC2.0	control_LMNA	7	14
AC005699.1	2.7	0.0054	0.0442	0.0229	5.17	19.4	3.99e-05	2.27	RV	CELLSTATES	EC2.0	control_LMNA	7	14
SLIT2	2.7	0.00857	0.0258	0.0121	4.76	17.9	7.47e-05	2.07	RV	CELLSTATES	EC2.0	control_LMNA	7	14
SLIT3	2.7	0.0271	0.0173	0.00456	4.17	13.5	0.000475	1.57	RV	CELLSTATES	EC2.0	control_LMNA	7	14
PLN	2.67	0.00045	0.141	0.0647	6.78	30.1	7.05e-07	3.35	RV	CELLSTATES	EC2.0	control_LMNA	7	14
AC087672.2	2.65	0.0243	0.0174	0.00724	4.33	13.9	0.000398	1.61	RV	CELLSTATES	EC2.0	control_LMNA	7	14
CYR61	2.64	0.0259	0.216	0.039	7.01	13.7	0.000439	1.59	RV	CELLSTATES	EC2.0	control_LMNA	7	14
LINC02068	2.63	0.0394	0.0202	0.00473	4.29	12.2	0.000858	1.4	RV	CELLSTATES	EC2.0	control_LMNA	7	14
APLNR	2.59	0.0147	0.0246	0.00981	4.56	15.8	0.000174	1.83	RV	CELLSTATES	EC2.0	control_LMNA	7	14
IRS1	2.59	0.0256	0.0169	0.0061	4.29	13.7	0.000431	1.59	RV	CELLSTATES	EC2.0	control_LMNA	7	14
ADAMTS17	2.55	0.0378	0.032	0.0138	4.8	12.3	0.000807	1.42	RV	CELLSTATES	EC2.0	control_LMNA	7	14
SLC29A1	2.5	0.00944	0.0326	0.0154	4.95	17.5	8.57e-05	2.03	RV	CELLSTATES	EC2.0	control_LMNA	7	14
ST8SIA4	2.5	0.00045	0.149	0.0784	6.58	29.6	8.24e-07	3.35	RV	CELLSTATES	EC2.0	control_LMNA	7	14
ADAM19	2.49	0.0147	0.0254	0.0155	4.74	15.9	0.000172	1.83	RV	CELLSTATES	EC2.0	control_LMNA	7	14
FGF13	2.48	0.00631	0.028	0.0169	4.83	18.9	4.89e-05	2.2	RV	CELLSTATES	EC2.0	control_LMNA	7	14
HSPB1	2.45	0.00983	0.179	0.0676	6.94	17.4	9.07e-05	2.01	RV	CELLSTATES	EC2.0	control_LMNA	7	14
COL12A1	2.44	0.048	0.0144	0.00791	4.28	11.6	0.0011	1.32	RV	CELLSTATES	EC2.0	control_LMNA	7	14
CXCL3	2.44	0.0247	0.0419	0.0132	5	13.9	0.000408	1.61	RV	CELLSTATES	EC2.0	control_LMNA	7	14
KLHL6	2.43	0.00709	0.026	0.0167	4.82	18.6	5.62e-05	2.15	RV	CELLSTATES	EC2.0	control_LMNA	7	14
LY96	2.42	0.00775	0.0399	0.0184	5.02	18.3	6.35e-05	2.11	RV	CELLSTATES	EC2.0	control_LMNA	7	14
PDE1C	2.41	0.00118	0.0804	0.0313	5.81	24.8	4.93e-06	2.93	RV	CELLSTATES	EC2.0	control_LMNA	7	14
ZNF608	2.4	0.00174	0.109	0.0458	6.1	23.5	7.99e-06	2.76	RV	CELLSTATES	EC2.0	control_LMNA	7	14
LAMA4	2.39	0.00045	0.285	0.121	7.31	29.9	7.63e-07	3.35	RV	CELLSTATES	EC2.0	control_LMNA	7	14
ICAM1	2.37	0.000767	0.0718	0.0347	5.74	26.5	2.58e-06	3.12	RV	CELLSTATES	EC2.0	control_LMNA	7	14
RPAP3	2.36	0.0247	0.0235	0.0129	4.64	13.9	0.00041	1.61	RV	CELLSTATES	EC2.0	control_LMNA	7	14
AC104041.1	2.34	0.0146	0.0621	0.0364	5.7	15.9	0.000169	1.84	RV	CELLSTATES	EC2.0	control_LMNA	7	14
C1R	2.34	0.011	0.0351	0.0182	5.04	16.9	0.000113	1.96	RV	CELLSTATES	EC2.0	control_LMNA	7	14
AC009264.1	2.33	0.0288	0.0177	0.0148	4.68	13.3	0.000533	1.54	RV	CELLSTATES	EC2.0	control_LMNA	7	14
MYH6	2.32	0.0226	0.0357	0.0102	4.76	14.2	0.00035	1.65	RV	CELLSTATES	EC2.0	control_LMNA	7	14
C5orf17	2.31	0.0219	0.0969	0.071	6.35	14.3	0.000335	1.66	RV	CELLSTATES	EC2.0	control_LMNA	7	14
MYBPC3	2.3	0.00455	0.266	0.121	7.57	20.2	2.94e-05	2.34	RV	CELLSTATES	EC2.0	control_LMNA	7	14
PTGER4	2.3	0.0054	0.0489	0.0203	5.23	19.5	3.88e-05	2.27	RV	CELLSTATES	EC2.0	control_LMNA	7	14
GBP2	2.27	0.00455	0.0968	0.0373	5.98	20.3	2.82e-05	2.34	RV	CELLSTATES	EC2.0	control_LMNA	7	14
PLK2	2.26	0.001	0.0821	0.0525	6.07	25.6	3.58e-06	3	RV	CELLSTATES	EC2.0	control_LMNA	7	14
PRKCB	2.25	0.0154	0.031	0.013	4.78	15.6	0.000194	1.81	RV	CELLSTATES	EC2.0	control_LMNA	7	14
TM4SF18	2.25	0.00127	0.121	0.035	6.06	24.5	5.43e-06	2.9	RV	CELLSTATES	EC2.0	control_LMNA	7	14
HRH1	2.24	0.0303	0.0498	0.0148	4.95	13.1	0.000576	1.52	RV	CELLSTATES	EC2.0	control_LMNA	7	14
ISG15	2.24	0.0124	0.0963	0.0382	6.07	16.4	0.000137	1.91	RV	CELLSTATES	EC2.0	control_LMNA	7	14
AC125793.1	2.23	0.0151	0.0524	0.026	5.36	15.8	0.000181	1.82	RV	CELLSTATES	EC2.0	control_LMNA	7	14
LRRTM3	2.19	0.0271	0.0358	0.0177	5.07	13.5	0.000475	1.57	RV	CELLSTATES	EC2.0	control_LMNA	7	14
MEOX1	2.19	4.99e-05	0.246	0.0789	7.12	38.3	4.35e-08	4.3	RV	CELLSTATES	EC2.0	control_LMNA	7	14
MIR503HG	2.19	0.0372	0.014	0.0131	4.49	12.4	0.000784	1.43	RV	CELLSTATES	EC2.0	control_LMNA	7	14
AL583785.1	2.18	0.0105	0.0757	0.0345	5.72	17.2	9.75e-05	1.98	RV	CELLSTATES	EC2.0	control_LMNA	7	14
RASGRP3	2.18	0.00112	0.417	0.286	8.05	25.2	4.18e-06	2.95	RV	CELLSTATES	EC2.0	control_LMNA	7	14
COL3A1	2.17	0.0422	0.0294	0.0175	4.84	12	0.000937	1.37	RV	CELLSTATES	EC2.0	control_LMNA	7	14
RUNX1	2.17	0.0191	0.0479	0.0286	5.39	14.9	0.000258	1.72	RV	CELLSTATES	EC2.0	control_LMNA	7	14
AL929472.2	2.16	0.0225	0.028	0.0152	4.85	14.2	0.000348	1.65	RV	CELLSTATES	EC2.0	control_LMNA	7	14
IFIT3	2.15	0.00455	0.129	0.0531	6.39	20.4	2.66e-05	2.34	RV	CELLSTATES	EC2.0	control_LMNA	7	14
AC119674.2	2.14	0.0124	0.0415	0.026	5.25	16.5	0.000132	1.91	RV	CELLSTATES	EC2.0	control_LMNA	7	14
AF165147.1	2.13	0.0226	0.0422	0.019	5.07	14.2	0.000352	1.65	RV	CELLSTATES	EC2.0	control_LMNA	7	14
LRRC39	2.13	0.029	0.0276	0.0179	4.95	13.2	0.000545	1.54	RV	CELLSTATES	EC2.0	control_LMNA	7	14
CXCL12	2.12	0.00455	0.217	0.0561	6.85	20.3	2.76e-05	2.34	RV	CELLSTATES	EC2.0	control_LMNA	7	14
RETREG1	2.11	0.0475	0.0406	0.0244	5.32	11.7	0.00109	1.32	RV	CELLSTATES	EC2.0	control_LMNA	7	14
CCND1	2.1	0.0202	0.0562	0.0253	5.43	14.7	0.000281	1.69	RV	CELLSTATES	EC2.0	control_LMNA	7	14
SLC9C1	2.09	0.000767	0.783	0.439	8.76	26.9	2.21e-06	3.12	RV	CELLSTATES	EC2.0	control_LMNA	7	14
TM4SF1	2.09	0.0128	0.556	0.116	8.21	16.3	0.000143	1.89	RV	CELLSTATES	EC2.0	control_LMNA	7	14
C11orf96	2.08	0.0219	0.0882	0.052	6	14.4	0.000327	1.66	RV	CELLSTATES	EC2.0	control_LMNA	7	14
LRMP	2.08	0.0219	0.0316	0.0234	5.02	14.3	0.000335	1.66	RV	CELLSTATES	EC2.0	control_LMNA	7	14
GNA14-AS1	2.07	0.0157	0.0644	0.0435	5.77	15.5	0.000203	1.8	RV	CELLSTATES	EC2.0	control_LMNA	7	14
AC107068.2	2.06	0.0124	0.0728	0.048	6	16.4	0.000137	1.91	RV	CELLSTATES	EC2.0	control_LMNA	7	14
EMCN	2.05	0.000146	2	1.15	10.2	34.8	1.4e-07	3.84	RV	CELLSTATES	EC2.0	control_LMNA	7	14
A2M	2.03	0.00104	1.4	0.725	9.71	25.4	3.82e-06	2.98	RV	CELLSTATES	EC2.0	control_LMNA	7	14
SNCAIP	2.03	0.0337	0.0287	0.0164	4.82	12.7	0.000681	1.47	RV	CELLSTATES	EC2.0	control_LMNA	7	14
ANK1	2.02	0.00834	0.039	0.0271	5.25	18	7.05e-05	2.08	RV	CELLSTATES	EC2.0	control_LMNA	7	14
PRCP	2.02	0.00526	0.118	0.0585	6.32	19.7	3.53e-05	2.28	RV	CELLSTATES	EC2.0	control_LMNA	7	14
LINC00639	2	0.0208	0.413	0.193	7.92	14.6	0.0003	1.68	RV	CELLSTATES	EC2.0	control_LMNA	7	14
COL6A3	1.99	0.028	0.0418	0.0212	5.11	13.4	0.000512	1.55	RV	CELLSTATES	EC2.0	control_LMNA	7	14
FP236383.1	1.99	0.0153	0.215	0.113	7.01	15.6	0.00019	1.82	RV	CELLSTATES	EC2.0	control_LMNA	7	14
KITLG	1.99	0.00116	0.188	0.122	7.11	24.9	4.64e-06	2.93	RV	CELLSTATES	EC2.0	control_LMNA	7	14
OAS1	1.98	0.0208	0.0425	0.0338	5.4	14.6	0.000295	1.68	RV	CELLSTATES	EC2.0	control_LMNA	7	14
RBM20	1.97	0.0271	0.134	0.0496	6.36	13.5	0.000478	1.57	RV	CELLSTATES	EC2.0	control_LMNA	7	14
GNG7	1.96	0.0153	0.0507	0.0299	5.4	15.6	0.00019	1.82	RV	CELLSTATES	EC2.0	control_LMNA	7	14
CIITA	1.95	0.0133	0.128	0.104	6.65	16.2	0.000151	1.88	RV	CELLSTATES	EC2.0	control_LMNA	7	14
MYO1F	1.93	0.0456	0.0333	0.0244	5	11.8	0.00103	1.34	RV	CELLSTATES	EC2.0	control_LMNA	7	14
FAM198B	1.92	0.014	0.0866	0.0516	5.96	16	0.000161	1.85	RV	CELLSTATES	EC2.0	control_LMNA	7	14
PKP4-AS1	1.87	0.0271	0.0407	0.0209	5.08	13.5	0.000481	1.57	RV	CELLSTATES	EC2.0	control_LMNA	7	14
PKP4	1.86	0.000767	0.836	0.559	9.03	26.5	2.6e-06	3.12	RV	CELLSTATES	EC2.0	control_LMNA	7	14
PPM1H	1.86	0.00455	0.202	0.161	7.18	20.4	2.72e-05	2.34	RV	CELLSTATES	EC2.0	control_LMNA	7	14
SLFN5	1.86	0.0106	0.154	0.111	6.79	17.2	9.94e-05	1.98	RV	CELLSTATES	EC2.0	control_LMNA	7	14
TNS3	1.86	0.0219	0.0566	0.0463	5.62	14.3	0.000332	1.66	RV	CELLSTATES	EC2.0	control_LMNA	7	14
AC009950.1	1.85	0.0248	0.0874	0.0415	5.94	13.8	0.000414	1.61	RV	CELLSTATES	EC2.0	control_LMNA	7	14
STEAP1B	1.85	0.00857	0.129	0.0835	6.48	17.9	7.33e-05	2.07	RV	CELLSTATES	EC2.0	control_LMNA	7	14
BNC2	1.84	0.029	0.0544	0.0422	5.6	13.2	0.000546	1.54	RV	CELLSTATES	EC2.0	control_LMNA	7	14
PRICKLE1	1.84	0.0129	0.0882	0.0534	5.98	16.3	0.000145	1.89	RV	CELLSTATES	EC2.0	control_LMNA	7	14
SLC8A1-AS1	1.83	0.0287	0.0457	0.0204	5.13	13.3	0.000527	1.54	RV	CELLSTATES	EC2.0	control_LMNA	7	14
ISM1	1.81	0.023	0.0631	0.0374	5.63	14.1	0.000363	1.64	RV	CELLSTATES	EC2.0	control_LMNA	7	14
IFIT1	1.8	0.0435	0.0657	0.0454	5.83	11.9	0.000971	1.36	RV	CELLSTATES	EC2.0	control_LMNA	7	14
PDE3A	1.8	0.011	0.14	0.0987	6.76	16.9	0.000113	1.96	RV	CELLSTATES	EC2.0	control_LMNA	7	14
PROM1	1.77	0.0267	0.0741	0.0534	5.83	13.6	0.00046	1.57	RV	CELLSTATES	EC2.0	control_LMNA	7	14
GBP4	1.76	0.0394	0.0907	0.0412	5.86	12.2	0.000855	1.4	RV	CELLSTATES	EC2.0	control_LMNA	7	14
HMCN1	1.74	0.00537	0.866	0.444	9.01	19.5	3.76e-05	2.27	RV	CELLSTATES	EC2.0	control_LMNA	7	14
AC112487.1	1.73	0.00114	0.221	0.125	7.17	25.1	4.38e-06	2.94	RV	CELLSTATES	EC2.0	control_LMNA	7	14
DPYSL3	1.73	0.00558	0.209	0.185	7.3	19.3	4.23e-05	2.25	RV	CELLSTATES	EC2.0	control_LMNA	7	14
CD34	1.72	0.011	0.505	0.259	8.3	16.8	0.000114	1.96	RV	CELLSTATES	EC2.0	control_LMNA	7	14
LAMA3	1.72	0.0231	0.0814	0.0695	6.1	14.1	0.000368	1.64	RV	CELLSTATES	EC2.0	control_LMNA	7	14
LAP3	1.7	0.00537	0.256	0.141	7.35	19.6	3.73e-05	2.27	RV	CELLSTATES	EC2.0	control_LMNA	7	14
MX2	1.67	0.0181	0.103	0.0883	6.44	15.1	0.000239	1.74	RV	CELLSTATES	EC2.0	control_LMNA	7	14
LDB3	1.64	0.0371	0.133	0.0894	6.75	12.4	0.000775	1.43	RV	CELLSTATES	EC2.0	control_LMNA	7	14
PPARGC1B	1.64	0.0274	0.0551	0.0514	5.76	13.4	0.000499	1.56	RV	CELLSTATES	EC2.0	control_LMNA	7	14
IL15	1.61	0.011	0.169	0.139	6.99	16.8	0.000114	1.96	RV	CELLSTATES	EC2.0	control_LMNA	7	14
TMC1	1.61	0.0317	0.066	0.0568	5.89	12.9	0.000624	1.5	RV	CELLSTATES	EC2.0	control_LMNA	7	14
MEOX2	1.6	0.00455	0.369	0.222	7.91	20.3	2.83e-05	2.34	RV	CELLSTATES	EC2.0	control_LMNA	7	14
PTP4A3	1.59	0.0217	0.16	0.0843	6.75	14.4	0.000319	1.66	RV	CELLSTATES	EC2.0	control_LMNA	7	14
AC008050.1	1.58	0.0331	0.174	0.133	6.98	12.8	0.00066	1.48	RV	CELLSTATES	EC2.0	control_LMNA	7	14
FRMD4B	1.58	0.0295	0.108	0.116	6.54	13.2	0.000558	1.53	RV	CELLSTATES	EC2.0	control_LMNA	7	14
TBX3	1.57	0.033	0.15	0.081	6.68	12.8	0.000651	1.48	RV	CELLSTATES	EC2.0	control_LMNA	7	14
CACHD1	1.53	0.0489	0.238	0.278	7.57	11.6	0.00113	1.31	RV	CELLSTATES	EC2.0	control_LMNA	7	14
DYSF	1.53	0.00367	0.387	0.239	7.94	21.3	1.89e-05	2.44	RV	CELLSTATES	EC2.0	control_LMNA	7	14
RAMP3	1.52	0.0157	0.509	0.339	8.38	15.5	0.000201	1.8	RV	CELLSTATES	EC2.0	control_LMNA	7	14
CACNB2	1.51	0.0274	0.16	0.094	6.82	13.4	0.000492	1.56	RV	CELLSTATES	EC2.0	control_LMNA	7	14
MAMLD1	1.5	0.0219	0.103	0.0881	6.4	14.3	0.000333	1.66	RV	CELLSTATES	EC2.0	control_LMNA	7	14
NREP	1.49	0.0242	0.105	0.0929	6.43	14	0.000394	1.62	RV	CELLSTATES	EC2.0	control_LMNA	7	14
CDH13	1.48	0.0124	1.86	1.17	10.2	16.4	0.000136	1.91	RV	CELLSTATES	EC2.0	control_LMNA	7	14
KIFC3	1.48	0.0346	0.108	0.121	6.59	12.6	0.000705	1.46	RV	CELLSTATES	EC2.0	control_LMNA	7	14
SNTB1	1.48	0.0406	0.118	0.109	6.55	12.1	0.000892	1.39	RV	CELLSTATES	EC2.0	control_LMNA	7	14
GIMAP7	1.45	0.0259	0.351	0.143	7.62	13.7	0.000439	1.59	RV	CELLSTATES	EC2.0	control_LMNA	7	14
NDST1	1.42	0.0331	0.138	0.1	6.62	12.8	0.000661	1.48	RV	CELLSTATES	EC2.0	control_LMNA	7	14
PCDH17	1.42	0.0349	0.115	0.111	6.54	12.6	0.000715	1.46	RV	CELLSTATES	EC2.0	control_LMNA	7	14
SP110	1.41	0.0271	0.234	0.157	7.3	13.5	0.000482	1.57	RV	CELLSTATES	EC2.0	control_LMNA	7	14
EFR3B	1.4	0.0498	0.102	0.0687	6.22	11.5	0.00116	1.3	RV	CELLSTATES	EC2.0	control_LMNA	7	14
DGLUCY	1.38	0.023	0.151	0.129	6.86	14.2	0.000361	1.64	RV	CELLSTATES	EC2.0	control_LMNA	7	14
MYO1E	1.38	0.0197	0.91	0.783	9.21	14.8	0.000269	1.71	RV	CELLSTATES	EC2.0	control_LMNA	7	14
PXDNL	1.38	0.035	0.0833	0.066	6.13	12.6	0.000722	1.46	RV	CELLSTATES	EC2.0	control_LMNA	7	14
FAR2	1.33	0.0422	0.166	0.149	6.99	12	0.000931	1.37	RV	CELLSTATES	EC2.0	control_LMNA	7	14
RAB30	1.33	0.0232	0.137	0.0899	6.59	14.1	0.000374	1.63	RV	CELLSTATES	EC2.0	control_LMNA	7	14
RGS3	1.26	0.0382	0.169	0.151	7.02	12.3	0.000818	1.42	RV	CELLSTATES	EC2.0	control_LMNA	7	14
DOCK4	1.19	0.031	1.43	1.46	9.94	13	0.000604	1.51	RV	CELLSTATES	EC2.0	control_LMNA	7	14
NRP1	1.16	0.0274	1.76	1.49	10.2	13.4	0.000498	1.56	RV	CELLSTATES	EC2.0	control_LMNA	7	14
PLCB1	1.15	0.0247	2.1	2.15	10.5	13.9	0.000409	1.61	RV	CELLSTATES	EC2.0	control_LMNA	7	14

## Sheet: control_PKP2
Gene	logFC	FDR	mean_exp_control	mean_exp_genotype	logCPM	F	PValue	FDR_plot	Region	annotation_level	cell_state	comparison	Observations_genotype	Observations_reference
CXCL10	7.18	2.39e-08	0.0352	0	5.23	87.1	2.08e-12	7.62	RV	CELLSTATES	EC2.0	control_PKP2	5	14
GRXCR2	4.75	0.00273	0.0224	0.00283	5.09	26	4.76e-06	2.56	RV	CELLSTATES	EC2.0	control_PKP2	5	14
TNC	4.42	0.00318	0.0465	0.0059	5.27	25.2	6.36e-06	2.5	RV	CELLSTATES	EC2.0	control_PKP2	5	14
AC009271.1	4.29	0.018	0.0133	0	4.39	17.7	0.000113	1.74	RV	CELLSTATES	EC2.0	control_PKP2	5	14
ALPK2	4.26	0.00125	0.0169	0.00553	4.98	30.4	1.09e-06	2.9	RV	CELLSTATES	EC2.0	control_PKP2	5	14
CCL8	4.26	0.00158	0.0135	0.00365	4.73	30.7	1.65e-06	2.8	RV	CELLSTATES	EC2.0	control_PKP2	5	14
MYH6	4.07	0.00297	0.0357	0.0017	5.05	25.6	5.44e-06	2.53	RV	CELLSTATES	EC2.0	control_PKP2	5	14
CPNE5	4.05	0.000623	0.0533	0.0076	5.56	35.5	2.17e-07	3.21	RV	CELLSTATES	EC2.0	control_PKP2	5	14
PPP1R3C	3.9	0.0124	0.0234	0.00649	5.22	19.5	4.97e-05	1.91	RV	CELLSTATES	EC2.0	control_PKP2	5	14
ACOT11	3.74	0.0162	0.0362	0.0039	5.12	18.5	7.46e-05	1.79	RV	CELLSTATES	EC2.0	control_PKP2	5	14
ADCY5	3.7	0.0404	0.0143	0.00238	4.67	14.1	0.000443	1.39	RV	CELLSTATES	EC2.0	control_PKP2	5	14
G0S2	3.69	0.0326	0.0354	0.00222	5.03	14.9	0.000307	1.49	RV	CELLSTATES	EC2.0	control_PKP2	5	14
FAM167B	3.67	0.00878	0.0382	0.00243	5.09	21	2.84e-05	2.06	RV	CELLSTATES	EC2.0	control_PKP2	5	14
MYH7B	3.44	0.00649	0.0438	0.014	5.72	22.2	1.86e-05	2.19	RV	CELLSTATES	EC2.0	control_PKP2	5	14
C5orf17	3.43	0.00105	0.0969	0.0258	6.32	32.4	5.79e-07	2.98	RV	CELLSTATES	EC2.0	control_PKP2	5	14
LINC00881	3.38	0.0428	0.0164	0.000608	4.59	13.9	0.000473	1.37	RV	CELLSTATES	EC2.0	control_PKP2	5	14
MYBPC3	3.37	0.00234	0.266	0.0564	7.73	27.4	2.95e-06	2.63	RV	CELLSTATES	EC2.0	control_PKP2	5	14
C16orf74	3.26	0.0269	0.0126	0.00375	4.52	15.6	0.000238	1.57	RV	CELLSTATES	EC2.0	control_PKP2	5	14
HIST1H2AC	3.18	0.0227	0.0355	0.0089	5.36	16.4	0.000168	1.64	RV	CELLSTATES	EC2.0	control_PKP2	5	14
CHRM2	3.17	0.0184	0.0326	0.00644	5.24	17.2	0.000122	1.73	RV	CELLSTATES	EC2.0	control_PKP2	5	14
AC009264.1	3.15	0.018	0.0177	0.00602	4.9	17.6	0.000105	1.74	RV	CELLSTATES	EC2.0	control_PKP2	5	14
RBM20	3.13	0.008	0.134	0.0215	6.54	21.4	2.44e-05	2.1	RV	CELLSTATES	EC2.0	control_PKP2	5	14
PLN	3.06	0.00273	0.141	0.0477	7.02	26.1	4.54e-06	2.56	RV	CELLSTATES	EC2.0	control_PKP2	5	14
CORIN	3.04	0.018	0.0317	0.0079	5.23	17.6	0.000106	1.74	RV	CELLSTATES	EC2.0	control_PKP2	5	14
CCL2	3	0.018	0.121	0.0333	6.52	17.3	0.000117	1.74	RV	CELLSTATES	EC2.0	control_PKP2	5	14
LRRTM3	2.97	0.018	0.0358	0.0114	5.35	17.8	9.93e-05	1.74	RV	CELLSTATES	EC2.0	control_PKP2	5	14
PDE1C	2.97	0.00273	0.0804	0.0206	6.05	26.3	4.32e-06	2.56	RV	CELLSTATES	EC2.0	control_PKP2	5	14
BCO2	2.95	0.044	0.0154	0.00392	4.67	13.7	0.000513	1.36	RV	CELLSTATES	EC2.0	control_PKP2	5	14
LRRC39	2.94	0.0163	0.0276	0.00887	5.18	18.3	7.95e-05	1.79	RV	CELLSTATES	EC2.0	control_PKP2	5	14
TMEM178A	2.94	0.0434	0.0163	0.0035	4.63	13.8	0.000501	1.36	RV	CELLSTATES	EC2.0	control_PKP2	5	14
SLC45A4	2.93	0.0481	0.0134	0.00624	4.6	13.4	0.000582	1.32	RV	CELLSTATES	EC2.0	control_PKP2	5	14
FP236383.1	2.9	0.00273	0.215	0.0485	7.02	26.1	4.62e-06	2.56	RV	CELLSTATES	EC2.0	control_PKP2	5	14
FHOD3	2.88	0.00299	0.0787	0.0228	6.08	25.5	5.72e-06	2.52	RV	CELLSTATES	EC2.0	control_PKP2	5	14
CLVS1	2.84	0.00878	0.103	0.0419	6.25	20.8	3.14e-05	2.06	RV	CELLSTATES	EC2.0	control_PKP2	5	14
FLRT2	2.82	0.0457	0.0296	0.00669	4.97	13.6	0.000541	1.34	RV	CELLSTATES	EC2.0	control_PKP2	5	14
RETREG1	2.82	0.0385	0.0406	0.0134	5.58	14.3	0.000402	1.41	RV	CELLSTATES	EC2.0	control_PKP2	5	14
PDE3A	2.78	0.00105	0.14	0.0476	6.8	32	6.39e-07	2.98	RV	CELLSTATES	EC2.0	control_PKP2	5	14
CD38	2.75	0.0264	0.0269	0.00822	4.96	15.7	0.000223	1.58	RV	CELLSTATES	EC2.0	control_PKP2	5	14
NR6A1	2.72	0.0345	0.0186	0.00788	4.92	14.8	0.000331	1.46	RV	CELLSTATES	EC2.0	control_PKP2	5	14
TNFRSF19	2.7	0.0433	0.0181	0.00599	4.76	13.8	0.000484	1.36	RV	CELLSTATES	EC2.0	control_PKP2	5	14
SEMA5A	2.69	0.0266	0.0194	0.0105	4.97	15.6	0.000231	1.58	RV	CELLSTATES	EC2.0	control_PKP2	5	14
AP001347.1	2.66	0.00878	0.029	0.014	5.19	20.7	3.21e-05	2.06	RV	CELLSTATES	EC2.0	control_PKP2	5	14
CPXM2	2.66	0.00444	0.0336	0.0194	5.37	24	9.66e-06	2.35	RV	CELLSTATES	EC2.0	control_PKP2	5	14
NCAM1	2.63	0.0401	0.0327	0.0112	5.2	14.1	0.000433	1.4	RV	CELLSTATES	EC2.0	control_PKP2	5	14
RYR2	2.63	0.0162	0.862	0.241	9.29	18.4	7.77e-05	1.79	RV	CELLSTATES	EC2.0	control_PKP2	5	14
HSPB1	2.62	0.0455	0.179	0.0574	7.22	13.6	0.000534	1.34	RV	CELLSTATES	EC2.0	control_PKP2	5	14
IL33	2.59	0.0214	0.0425	0.0148	5.38	16.7	0.000148	1.67	RV	CELLSTATES	EC2.0	control_PKP2	5	14
ISG15	2.58	0.0252	0.0963	0.0309	6.36	16	0.000198	1.6	RV	CELLSTATES	EC2.0	control_PKP2	5	14
GBP1	2.57	0.0177	0.116	0.0451	6.49	17.9	9.49e-05	1.75	RV	CELLSTATES	EC2.0	control_PKP2	5	14
AC107068.2	2.55	0.018	0.0728	0.0329	6.18	17.6	0.000107	1.74	RV	CELLSTATES	EC2.0	control_PKP2	5	14
ZNF608	2.5	0.00649	0.109	0.0323	6.3	22.2	1.84e-05	2.19	RV	CELLSTATES	EC2.0	control_PKP2	5	14
SGCD	2.49	0.0102	0.138	0.0438	6.75	20.2	3.91e-05	1.99	RV	CELLSTATES	EC2.0	control_PKP2	5	14
TECRL	2.49	0.0344	0.0567	0.0146	5.65	14.8	0.000327	1.46	RV	CELLSTATES	EC2.0	control_PKP2	5	14
SLC6A6	2.47	0.0177	0.11	0.0294	6.28	17.9	9.38e-05	1.75	RV	CELLSTATES	EC2.0	control_PKP2	5	14
FHL2	2.43	0.00874	0.267	0.0778	7.63	21.1	2.74e-05	2.06	RV	CELLSTATES	EC2.0	control_PKP2	5	14
LDB3	2.42	0.018	0.133	0.0524	6.88	17.4	0.000113	1.74	RV	CELLSTATES	EC2.0	control_PKP2	5	14
TNFSF10	2.42	0.0124	0.299	0.0887	7.63	19.4	5.19e-05	1.91	RV	CELLSTATES	EC2.0	control_PKP2	5	14
NR1H3	2.4	0.0433	0.0294	0.00895	5.06	13.8	0.00049	1.36	RV	CELLSTATES	EC2.0	control_PKP2	5	14
ARPC5L	2.36	0.0402	0.0338	0.0118	5.24	14.1	0.000437	1.4	RV	CELLSTATES	EC2.0	control_PKP2	5	14
COL15A1	2.28	0.00273	0.309	0.142	7.63	26.5	3.96e-06	2.56	RV	CELLSTATES	EC2.0	control_PKP2	5	14
PTGER4	2.28	0.0264	0.0489	0.017	5.54	15.8	0.00022	1.58	RV	CELLSTATES	EC2.0	control_PKP2	5	14
HSPB7	2.27	0.0266	0.1	0.0411	6.47	15.6	0.000231	1.58	RV	CELLSTATES	EC2.0	control_PKP2	5	14
PROM1	2.27	0.018	0.0741	0.0353	5.93	17.4	0.000112	1.74	RV	CELLSTATES	EC2.0	control_PKP2	5	14
BMPR1A	2.2	0.0433	0.0398	0.0173	5.48	13.8	0.00049	1.36	RV	CELLSTATES	EC2.0	control_PKP2	5	14
AC009950.1	2.17	0.0352	0.0874	0.0315	6.19	14.7	0.00034	1.45	RV	CELLSTATES	EC2.0	control_PKP2	5	14
KLHL4	2.14	0.0261	0.0848	0.034	6.04	15.9	0.000207	1.58	RV	CELLSTATES	EC2.0	control_PKP2	5	14
GBP2	2.1	0.0302	0.0968	0.0349	6.27	15.2	0.000276	1.52	RV	CELLSTATES	EC2.0	control_PKP2	5	14
IFIT3	2.08	0.0385	0.129	0.054	6.68	14.3	0.0004	1.41	RV	CELLSTATES	EC2.0	control_PKP2	5	14
SLC8A1	2.06	0.0488	0.305	0.101	7.73	13.3	0.000602	1.31	RV	CELLSTATES	EC2.0	control_PKP2	5	14
PLK2	2.05	0.0264	0.0821	0.059	6.35	15.8	0.000219	1.58	RV	CELLSTATES	EC2.0	control_PKP2	5	14
CIITA	2.04	0.021	0.128	0.0745	6.7	16.8	0.000142	1.68	RV	CELLSTATES	EC2.0	control_PKP2	5	14
SLC29A1	2.04	0.0401	0.0326	0.0209	5.37	14.1	0.000433	1.4	RV	CELLSTATES	EC2.0	control_PKP2	5	14
MAMLD1	2.02	0.00996	0.103	0.053	6.41	20.3	3.73e-05	2	RV	CELLSTATES	EC2.0	control_PKP2	5	14
KITLG	1.99	0.0124	0.188	0.146	7.34	19.5	5.08e-05	1.91	RV	CELLSTATES	EC2.0	control_PKP2	5	14
NES	1.99	0.00878	0.124	0.0493	6.55	20.9	2.93e-05	2.06	RV	CELLSTATES	EC2.0	control_PKP2	5	14
PRCP	1.98	0.0282	0.118	0.0539	6.55	15.4	0.000252	1.55	RV	CELLSTATES	EC2.0	control_PKP2	5	14
CACNB2	1.96	0.0223	0.16	0.0741	6.99	16.5	0.000161	1.65	RV	CELLSTATES	EC2.0	control_PKP2	5	14
GIMAP7	1.96	0.00649	0.351	0.093	7.74	22.4	1.7e-05	2.19	RV	CELLSTATES	EC2.0	control_PKP2	5	14
MEOX1	1.95	0.00234	0.246	0.0916	7.39	27.3	3.06e-06	2.63	RV	CELLSTATES	EC2.0	control_PKP2	5	14
ANK1	1.94	0.0385	0.039	0.0252	5.52	14.3	0.000394	1.41	RV	CELLSTATES	EC2.0	control_PKP2	5	14
SAT1	1.94	0.0177	0.225	0.119	7.34	17.8	9.56e-05	1.75	RV	CELLSTATES	EC2.0	control_PKP2	5	14
MEIS2	1.9	0.0488	0.0679	0.0301	5.88	13.3	0.000607	1.31	RV	CELLSTATES	EC2.0	control_PKP2	5	14
PTP4A3	1.9	0.0174	0.16	0.062	6.89	18.1	8.79e-05	1.76	RV	CELLSTATES	EC2.0	control_PKP2	5	14
PLCG2	1.87	0.0221	0.146	0.0651	6.67	16.6	0.000155	1.66	RV	CELLSTATES	EC2.0	control_PKP2	5	14
LAMA4	1.86	0.0321	0.285	0.135	7.53	15	0.000299	1.49	RV	CELLSTATES	EC2.0	control_PKP2	5	14
TMC1	1.81	0.0223	0.066	0.0511	6.08	16.5	0.000161	1.65	RV	CELLSTATES	EC2.0	control_PKP2	5	14
AC017002.5	1.8	0.0385	0.0768	0.0659	6.36	14.3	0.000394	1.41	RV	CELLSTATES	EC2.0	control_PKP2	5	14
EFR3B	1.78	0.0223	0.102	0.0487	6.36	16.5	0.000163	1.65	RV	CELLSTATES	EC2.0	control_PKP2	5	14
DAPK3	1.77	0.0385	0.103	0.0642	6.55	14.4	0.00039	1.41	RV	CELLSTATES	EC2.0	control_PKP2	5	14
RASGRP3	1.7	0.0264	0.417	0.287	8.19	15.7	0.000222	1.58	RV	CELLSTATES	EC2.0	control_PKP2	5	14
STEAP1B	1.68	0.0266	0.129	0.069	6.61	15.7	0.000227	1.58	RV	CELLSTATES	EC2.0	control_PKP2	5	14
EMCN	1.65	0.00649	2	1.14	10.3	22.4	1.7e-05	2.19	RV	CELLSTATES	EC2.0	control_PKP2	5	14
CEACAM1	1.61	0.0264	0.157	0.0793	6.92	15.7	0.000222	1.58	RV	CELLSTATES	EC2.0	control_PKP2	5	14
RFC3	1.61	0.0395	0.118	0.0569	6.5	14.2	0.000416	1.4	RV	CELLSTATES	EC2.0	control_PKP2	5	14
RAMP3	1.6	0.0162	0.509	0.267	8.45	18.4	7.61e-05	1.79	RV	CELLSTATES	EC2.0	control_PKP2	5	14
DYSF	1.59	0.0128	0.387	0.22	8.06	19.3	5.48e-05	1.89	RV	CELLSTATES	EC2.0	control_PKP2	5	14
MEOX2	1.54	0.023	0.369	0.222	8.06	16.3	0.000173	1.64	RV	CELLSTATES	EC2.0	control_PKP2	5	14
CD34	1.52	0.0488	0.505	0.247	8.45	13.3	0.000605	1.31	RV	CELLSTATES	EC2.0	control_PKP2	5	14
LAP3	1.5	0.0488	0.256	0.14	7.52	13.4	0.000594	1.31	RV	CELLSTATES	EC2.0	control_PKP2	5	14
RAB30	1.46	0.0385	0.137	0.0794	6.75	14.3	0.000395	1.41	RV	CELLSTATES	EC2.0	control_PKP2	5	14

## Sheet: control_PVneg
Gene	logFC	FDR	mean_exp_control	mean_exp_genotype	logCPM	F	PValue	FDR_plot	Region	annotation_level	cell_state	comparison	Observations_genotype	Observations_reference
CCL8	6.12	0.000351	0.0135	0	4.9	43.1	6.12e-08	3.45	RV	CELLSTATES	EC2.0	control_PVneg	4	14
CXCL10	6.05	1.33e-05	0.0352	0.00108	5.5	57.1	1.16e-09	4.87	RV	CELLSTATES	EC2.0	control_PVneg	4	14
TNC	5.89	0.0128	0.0465	0.00108	5.46	24.8	8.71e-06	1.89	RV	CELLSTATES	EC2.0	control_PVneg	4	14
HOXB3	4.99	0.0128	0.0245	0	5.05	24.7	1e-05	1.89	RV	CELLSTATES	EC2.0	control_PVneg	4	14
CORO6	4.84	0.0466	0.0229	0	5.01	17.9	0.000113	1.33	RV	CELLSTATES	EC2.0	control_PVneg	4	14
C5orf17	4.73	0.00067	0.0969	0.00954	6.45	37.2	1.75e-07	3.17	RV	CELLSTATES	EC2.0	control_PVneg	4	14
GRXCR2	4.73	0.0383	0.0224	0.00211	5.34	19.4	6.01e-05	1.42	RV	CELLSTATES	EC2.0	control_PVneg	4	14
PPP1R3C	4.73	0.0383	0.0234	0.00211	5.43	18.8	7.34e-05	1.42	RV	CELLSTATES	EC2.0	control_PVneg	4	14
CCL2	4.61	0.0128	0.121	0.00619	6.66	26	5.73e-06	1.89	RV	CELLSTATES	EC2.0	control_PVneg	4	14
MYH7B	4.32	0.0128	0.0438	0.00563	5.89	24.5	9.59e-06	1.89	RV	CELLSTATES	EC2.0	control_PVneg	4	14
FHOD3	3.98	0.0128	0.0787	0.033	6.23	25.4	7.09e-06	1.89	RV	CELLSTATES	EC2.0	control_PVneg	4	14
LRRTM3	3.62	0.0466	0.0358	0.00463	5.54	17.7	0.000114	1.33	RV	CELLSTATES	EC2.0	control_PVneg	4	14
COL6A3	3.6	0.0208	0.0418	0.00423	5.45	21.7	2.53e-05	1.68	RV	CELLSTATES	EC2.0	control_PVneg	4	14
CLVS1	3.47	0.0208	0.103	0.0251	6.35	21.9	2.41e-05	1.68	RV	CELLSTATES	EC2.0	control_PVneg	4	14
IDO1	3.18	0.0488	0.0646	0.00762	5.91	17.4	0.000124	1.31	RV	CELLSTATES	EC2.0	control_PVneg	4	14
GBP1	3.06	0.0465	0.116	0.0237	6.6	18	0.000101	1.33	RV	CELLSTATES	EC2.0	control_PVneg	4	14
PDE3A	2.84	0.0208	0.14	0.0595	6.94	21.9	2.38e-05	1.68	RV	CELLSTATES	EC2.0	control_PVneg	4	14
CPXM2	2.68	0.0465	0.0336	0.0149	5.56	18	0.000101	1.33	RV	CELLSTATES	EC2.0	control_PVneg	4	14
TMC1	2.33	0.0383	0.066	0.0295	6.15	18.9	7.25e-05	1.42	RV	CELLSTATES	EC2.0	control_PVneg	4	14
A2M	1.61	0.0465	1.4	0.775	9.97	18	0.000101	1.33	RV	CELLSTATES	EC2.0	control_PVneg	4	14

## Sheet: control_RBM20
Gene	logFC	FDR	mean_exp_control	mean_exp_genotype	logCPM	F	PValue	FDR_plot	Region	annotation_level	cell_state	comparison	Observations_genotype	Observations_reference
XIST	7.84	0.00542	0.274	0	7.18	25.7	7.8e-06	2.27	RV	CELLSTATES	EC2.0	control_RBM20	5	14
CCL8	6.57	3.06e-05	0.0135	0	4.6	53.9	5.51e-09	4.51	RV	CELLSTATES	EC2.0	control_RBM20	5	14
CXCL10	6.45	4.89e-07	0.0352	0.00132	5.23	71.8	4.4e-11	6.31	RV	CELLSTATES	EC2.0	control_RBM20	5	14
TNC	5.3	0.00174	0.0465	0.00287	5.22	29.7	1.74e-06	2.76	RV	CELLSTATES	EC2.0	control_RBM20	5	14
GRXCR2	5.26	0.00395	0.0224	0.0016	5.05	26.7	4.62e-06	2.4	RV	CELLSTATES	EC2.0	control_RBM20	5	14
AC009271.1	4.39	0.0302	0.0133	0	4.34	18	0.000114	1.52	RV	CELLSTATES	EC2.0	control_RBM20	5	14
MYH7B	4.33	0.00138	0.0438	0.00563	5.65	31.4	9.97e-07	2.86	RV	CELLSTATES	EC2.0	control_RBM20	5	14
CLVS1	4	0.000568	0.103	0.0152	6.11	35.3	3.07e-07	3.25	RV	CELLSTATES	EC2.0	control_RBM20	5	14
CCL2	3.76	0.0054	0.121	0.0112	6.46	25.5	6.8e-06	2.27	RV	CELLSTATES	EC2.0	control_RBM20	5	14
IDO1	3.57	0.00542	0.0646	0.00629	5.63	25.2	7.48e-06	2.27	RV	CELLSTATES	EC2.0	control_RBM20	5	14
AC091057.6	3.44	0.0312	0.0126	0.00217	4.54	17.5	0.000124	1.51	RV	CELLSTATES	EC2.0	control_RBM20	5	14
CPXM2	3.41	0.000568	0.0336	0.00949	5.28	35.4	3e-07	3.25	RV	CELLSTATES	EC2.0	control_RBM20	5	14
PTPRJ	3.08	0.0499	0.0161	0.00364	4.64	15.6	0.000258	1.3	RV	CELLSTATES	EC2.0	control_RBM20	5	14
ADAM19	2.98	0.0286	0.0254	0.00762	4.95	17.9	0.000106	1.54	RV	CELLSTATES	EC2.0	control_RBM20	5	14
CD38	2.84	0.0422	0.0269	0.00623	4.92	16.3	0.000195	1.37	RV	CELLSTATES	EC2.0	control_RBM20	5	14
IL33	2.83	0.0212	0.0425	0.0109	5.34	19.1	6.67e-05	1.67	RV	CELLSTATES	EC2.0	control_RBM20	5	14
AP001347.1	2.69	0.0112	0.029	0.0122	5.17	22.1	2.22e-05	1.95	RV	CELLSTATES	EC2.0	control_RBM20	5	14
TMC1	2.64	0.00164	0.066	0.0261	5.95	30.2	1.48e-06	2.78	RV	CELLSTATES	EC2.0	control_RBM20	5	14
AC005699.1	2.54	0.0382	0.0442	0.0144	5.38	16.7	0.000165	1.42	RV	CELLSTATES	EC2.0	control_RBM20	5	14
GBP1	2.45	0.0417	0.116	0.0398	6.5	16.4	0.000188	1.38	RV	CELLSTATES	EC2.0	control_RBM20	5	14
PLK2	2.43	0.00753	0.0821	0.0352	6.26	23.5	1.36e-05	2.12	RV	CELLSTATES	EC2.0	control_RBM20	5	14
BTN3A2	2.37	0.0255	0.077	0.0255	6.03	18.4	8.73e-05	1.59	RV	CELLSTATES	EC2.0	control_RBM20	5	14
COL15A1	2.28	0.00737	0.309	0.113	7.62	23.7	1.26e-05	2.13	RV	CELLSTATES	EC2.0	control_RBM20	5	14
PLN	2.28	0.0455	0.141	0.0681	7.11	16	0.000221	1.34	RV	CELLSTATES	EC2.0	control_RBM20	5	14
SLC6A6	2.2	0.0329	0.11	0.0288	6.3	17.2	0.000136	1.48	RV	CELLSTATES	EC2.0	control_RBM20	5	14
ZNF608	2.15	0.0312	0.109	0.0359	6.35	17.5	0.000122	1.51	RV	CELLSTATES	EC2.0	control_RBM20	5	14
EFR3B	2.11	0.0212	0.102	0.0334	6.31	19.3	6.2e-05	1.67	RV	CELLSTATES	EC2.0	control_RBM20	5	14
PPM1H	2.02	0.011	0.202	0.099	7.23	22.3	2.09e-05	1.96	RV	CELLSTATES	EC2.0	control_RBM20	5	14
NDST1	2	0.0206	0.138	0.0537	6.64	19.6	5.57e-05	1.69	RV	CELLSTATES	EC2.0	control_RBM20	5	14
ST8SIA4	1.95	0.0222	0.149	0.0644	6.8	18.9	7.18e-05	1.65	RV	CELLSTATES	EC2.0	control_RBM20	5	14
RASGRP3	1.82	0.0212	0.417	0.218	8.16	19.1	6.65e-05	1.67	RV	CELLSTATES	EC2.0	control_RBM20	5	14
DYSF	1.58	0.0313	0.387	0.186	8.07	17.4	0.000127	1.5	RV	CELLSTATES	EC2.0	control_RBM20	5	14

## Sheet: control_TTN
Gene	logFC	FDR	mean_exp_control	mean_exp_genotype	logCPM	F	PValue	FDR_plot	Region	annotation_level	cell_state	comparison	Observations_genotype	Observations_reference
CXCL10	7.45	4.33e-09	0.0352	0	5.1	99.4	3.77e-13	8.36	RV	CELLSTATES	EC2.0	control_TTN	6	14
TNC	6.58	4.81e-05	0.0465	0.000458	5.08	41.6	3.77e-08	4.32	RV	CELLSTATES	EC2.0	control_TTN	6	14
CCL8	6.49	3.59e-06	0.0135	0	4.5	57.8	1.56e-09	5.44	RV	CELLSTATES	EC2.0	control_TTN	6	14
CCL2	5.86	5.93e-07	0.121	0.00185	6.27	62.1	2.06e-10	6.23	RV	CELLSTATES	EC2.0	control_TTN	6	14
FAM167B	4.91	0.00022	0.0382	0.000936	4.92	35.8	2.11e-07	3.66	RV	CELLSTATES	EC2.0	control_TTN	6	14
PPP1R3C	4.11	0.00453	0.0234	0.00464	5.07	22.1	1.93e-05	2.34	RV	CELLSTATES	EC2.0	control_TTN	6	14
GRXCR2	4.02	0.00733	0.0224	0.00647	4.98	20	4.19e-05	2.13	RV	CELLSTATES	EC2.0	control_TTN	6	14
PLA2G2A	3.97	0.00672	0.0666	0.00142	5.21	20.4	3.68e-05	2.17	RV	CELLSTATES	EC2.0	control_TTN	6	14
IGF1	3.74	0.00491	0.0159	0.00185	4.43	21.6	2.35e-05	2.31	RV	CELLSTATES	EC2.0	control_TTN	6	14
HRH1	3.69	0.00293	0.0498	0.00354	5.04	24.7	7.87e-06	2.53	RV	CELLSTATES	EC2.0	control_TTN	6	14
CD83	3.57	0.0151	0.0232	0.00189	4.7	17.3	0.000119	1.82	RV	CELLSTATES	EC2.0	control_TTN	6	14
AC112196.1	3.5	0.03	0.0285	0.000479	4.53	14.7	0.000345	1.52	RV	CELLSTATES	EC2.0	control_TTN	6	14
SLIT2	3.36	0.00745	0.0258	0.00681	4.9	19.8	4.64e-05	2.13	RV	CELLSTATES	EC2.0	control_TTN	6	14
RGS16	3.31	0.0117	0.0134	0.00327	4.54	18.2	8.43e-05	1.93	RV	CELLSTATES	EC2.0	control_TTN	6	14
C1R	3.29	0.00293	0.0351	0.00818	5.13	24.6	8.1e-06	2.53	RV	CELLSTATES	EC2.0	control_TTN	6	14
REEP2	3.26	0.0112	0.028	0.00283	4.71	18.4	7.96e-05	1.95	RV	CELLSTATES	EC2.0	control_TTN	6	14
SPHKAP	3.23	0.0174	0.0428	0.0065	5.19	16.6	0.000156	1.76	RV	CELLSTATES	EC2.0	control_TTN	6	14
G0S2	3.19	0.0371	0.0354	0.00371	4.91	13.7	0.000532	1.43	RV	CELLSTATES	EC2.0	control_TTN	6	14
ZNF436	3.16	0.0164	0.0157	0.00462	4.52	17.1	0.000133	1.78	RV	CELLSTATES	EC2.0	control_TTN	6	14
BRCA2	3.12	0.0231	0.0272	0.00263	4.68	15.6	0.000238	1.64	RV	CELLSTATES	EC2.0	control_TTN	6	14
TM4SF1-AS1	3.12	0.0399	0.0221	0.000936	4.41	13.4	0.000593	1.4	RV	CELLSTATES	EC2.0	control_TTN	6	14
C5orf17	3.08	0.00154	0.0969	0.0327	6.22	27.4	3.09e-06	2.81	RV	CELLSTATES	EC2.0	control_TTN	6	14
ANGPTL2	3.06	0.0102	0.0187	0.0047	4.61	18.7	7e-05	1.99	RV	CELLSTATES	EC2.0	control_TTN	6	14
TMEM26	3.05	0.0286	0.0287	0.00187	4.71	14.8	0.000327	1.54	RV	CELLSTATES	EC2.0	control_TTN	6	14
CYR61	3.01	0.0281	0.216	0.0306	7.24	14.9	0.000313	1.55	RV	CELLSTATES	EC2.0	control_TTN	6	14
IDO1	2.99	0.00565	0.0646	0.0117	5.57	21.1	2.85e-05	2.25	RV	CELLSTATES	EC2.0	control_TTN	6	14
AC091057.6	2.97	0.0235	0.0126	0.00395	4.46	15.5	0.000246	1.63	RV	CELLSTATES	EC2.0	control_TTN	6	14
EMILIN2	2.94	0.0458	0.0195	0.00233	4.41	12.8	0.000772	1.34	RV	CELLSTATES	EC2.0	control_TTN	6	14
AP001347.1	2.88	0.00476	0.029	0.0114	5.04	21.7	2.24e-05	2.32	RV	CELLSTATES	EC2.0	control_TTN	6	14
SH2B2	2.88	0.0437	0.014	0.00235	4.35	13	0.000711	1.36	RV	CELLSTATES	EC2.0	control_TTN	6	14
CLVS1	2.74	0.00472	0.103	0.0384	6.12	21.9	2.13e-05	2.33	RV	CELLSTATES	EC2.0	control_TTN	6	14
GBP1	2.72	0.00319	0.116	0.0368	6.34	23.8	1.05e-05	2.5	RV	CELLSTATES	EC2.0	control_TTN	6	14
RRAD	2.72	0.0446	0.0326	0.00954	5.09	12.9	0.000734	1.35	RV	CELLSTATES	EC2.0	control_TTN	6	14
C16orf74	2.69	0.0449	0.0126	0.00562	4.46	12.9	0.000747	1.35	RV	CELLSTATES	EC2.0	control_TTN	6	14
CXCL1	2.68	0.0399	0.0159	0.00981	4.88	13.4	0.000592	1.4	RV	CELLSTATES	EC2.0	control_TTN	6	14
MYH7B	2.66	0.0145	0.0438	0.0236	5.68	17.5	0.000111	1.84	RV	CELLSTATES	EC2.0	control_TTN	6	14
SLC6A6	2.66	0.00114	0.11	0.0267	6.15	28.9	1.88e-06	2.94	RV	CELLSTATES	EC2.0	control_TTN	6	14
MXRA5	2.65	0.0486	0.017	0.00585	4.54	12.6	0.000842	1.31	RV	CELLSTATES	EC2.0	control_TTN	6	14
AL357507.1	2.62	0.000478	0.167	0.024	6.53	32.5	5.83e-07	3.32	RV	CELLSTATES	EC2.0	control_TTN	6	14
MGST1	2.62	0.0281	0.0457	0.00492	4.95	14.9	0.000312	1.55	RV	CELLSTATES	EC2.0	control_TTN	6	14
CXCL12	2.59	0.00316	0.217	0.0397	6.98	24	9.91e-06	2.5	RV	CELLSTATES	EC2.0	control_TTN	6	14
LINC00639	2.55	0.00254	0.413	0.13	7.89	25.4	5.98e-06	2.59	RV	CELLSTATES	EC2.0	control_TTN	6	14
JAK3	2.52	0.0386	0.0192	0.00683	4.69	13.5	0.000561	1.41	RV	CELLSTATES	EC2.0	control_TTN	6	14
SCAMP4	2.51	0.037	0.0184	0.00558	4.59	13.7	0.000524	1.43	RV	CELLSTATES	EC2.0	control_TTN	6	14
FGF13	2.48	0.0309	0.028	0.0132	4.98	14.5	0.000369	1.51	RV	CELLSTATES	EC2.0	control_TTN	6	14
COL6A3	2.44	0.0222	0.0418	0.0144	5.19	15.8	0.000222	1.65	RV	CELLSTATES	EC2.0	control_TTN	6	14
AC125793.1	2.41	0.00745	0.0524	0.0201	5.58	19.8	4.68e-05	2.13	RV	CELLSTATES	EC2.0	control_TTN	6	14
C4orf19	2.41	0.0174	0.0615	0.00923	5.39	16.7	0.000155	1.76	RV	CELLSTATES	EC2.0	control_TTN	6	14
TNF	2.41	0.0494	0.0152	0.004	4.49	12.5	0.00086	1.31	RV	CELLSTATES	EC2.0	control_TTN	6	14
ZNF608	2.41	0.00264	0.109	0.0337	6.22	25.2	6.43e-06	2.58	RV	CELLSTATES	EC2.0	control_TTN	6	14
IL33	2.4	0.0281	0.0425	0.0165	5.3	14.9	0.000315	1.55	RV	CELLSTATES	EC2.0	control_TTN	6	14
KLHL6	2.39	0.0207	0.026	0.0134	4.98	16	0.000202	1.68	RV	CELLSTATES	EC2.0	control_TTN	6	14
BNC2	2.38	0.00303	0.0544	0.0199	5.52	24.2	9.22e-06	2.52	RV	CELLSTATES	EC2.0	control_TTN	6	14
ISG15	2.34	0.0177	0.0963	0.0367	6.27	16.5	0.000164	1.75	RV	CELLSTATES	EC2.0	control_TTN	6	14
AL929472.2	2.33	0.0337	0.028	0.0113	5.03	14.1	0.000438	1.47	RV	CELLSTATES	EC2.0	control_TTN	6	14
MYO1F	2.31	0.0231	0.0333	0.0136	5.09	15.6	0.000239	1.64	RV	CELLSTATES	EC2.0	control_TTN	6	14
LSR	2.29	0.0408	0.0351	0.0101	4.99	13.3	0.000629	1.39	RV	CELLSTATES	EC2.0	control_TTN	6	14
C11orf96	2.28	0.0238	0.0882	0.0315	6	15.5	0.000251	1.62	RV	CELLSTATES	EC2.0	control_TTN	6	14
COL15A1	2.27	0.00144	0.309	0.124	7.51	27.8	2.63e-06	2.84	RV	CELLSTATES	EC2.0	control_TTN	6	14
ADAMTS9-AS1	2.26	0.0458	0.24	0.0792	7.5	12.8	0.000777	1.34	RV	CELLSTATES	EC2.0	control_TTN	6	14
DUSP23	2.26	0.0371	0.027	0.0101	4.97	13.6	0.000536	1.43	RV	CELLSTATES	EC2.0	control_TTN	6	14
GAS2L3	2.25	0.037	0.0328	0.0115	4.98	13.7	0.000526	1.43	RV	CELLSTATES	EC2.0	control_TTN	6	14
TM4SF1	2.23	0.03	0.556	0.114	8.38	14.7	0.000349	1.52	RV	CELLSTATES	EC2.0	control_TTN	6	14
CORIN	2.22	0.0429	0.0317	0.0164	5.2	13.1	0.000672	1.37	RV	CELLSTATES	EC2.0	control_TTN	6	14
FAM198B	2.19	0.00602	0.0866	0.0322	6.01	20.9	3.09e-05	2.22	RV	CELLSTATES	EC2.0	control_TTN	6	14
CPXM2	2.15	0.0159	0.0336	0.0244	5.36	17.2	0.000127	1.8	RV	CELLSTATES	EC2.0	control_TTN	6	14
SLC5A4-AS1	2.15	0.0403	0.0338	0.0187	5.18	13.3	0.000608	1.39	RV	CELLSTATES	EC2.0	control_TTN	6	14
IFIT3	2.14	0.0134	0.129	0.0552	6.58	17.8	0.0001	1.87	RV	CELLSTATES	EC2.0	control_TTN	6	14
GNA14-AS1	2.13	0.0184	0.0644	0.03	5.83	16.4	0.000175	1.73	RV	CELLSTATES	EC2.0	control_TTN	6	14
AC009950.1	2.12	0.0265	0.0874	0.0341	6.1	15.1	0.000289	1.58	RV	CELLSTATES	EC2.0	control_TTN	6	14
NOVA1	2.08	0.0176	0.0391	0.0254	5.39	16.6	0.00016	1.75	RV	CELLSTATES	EC2.0	control_TTN	6	14
ICAM1	2.06	0.00733	0.0718	0.0339	5.93	20	4.28e-05	2.13	RV	CELLSTATES	EC2.0	control_TTN	6	14
FAM198B-AS1	2.02	0.035	0.0633	0.0317	5.79	13.9	0.000476	1.46	RV	CELLSTATES	EC2.0	control_TTN	6	14
FAM13C	1.99	0.0437	0.0375	0.0188	5.25	13	0.000707	1.36	RV	CELLSTATES	EC2.0	control_TTN	6	14
EFR3B	1.98	0.00357	0.102	0.0429	6.24	23.3	1.27e-05	2.45	RV	CELLSTATES	EC2.0	control_TTN	6	14
HMCN1	1.97	0.00154	0.866	0.318	9.01	27.5	2.95e-06	2.81	RV	CELLSTATES	EC2.0	control_TTN	6	14
TNFSF10	1.97	0.0248	0.299	0.128	7.63	15.4	0.000263	1.61	RV	CELLSTATES	EC2.0	control_TTN	6	14
KITLG	1.96	0.00419	0.188	0.116	7.19	22.6	1.61e-05	2.38	RV	CELLSTATES	EC2.0	control_TTN	6	14
ADGRE5	1.95	0.0371	0.0384	0.02	5.29	13.6	0.000537	1.43	RV	CELLSTATES	EC2.0	control_TTN	6	14
MEOX1	1.95	0.000439	0.246	0.0939	7.31	33	4.97e-07	3.36	RV	CELLSTATES	EC2.0	control_TTN	6	14
GNG7	1.92	0.0309	0.0507	0.0288	5.58	14.5	0.000367	1.51	RV	CELLSTATES	EC2.0	control_TTN	6	14
TM4SF18	1.87	0.0211	0.121	0.0424	6.29	15.9	0.000207	1.68	RV	CELLSTATES	EC2.0	control_TTN	6	14
A2M	1.86	0.000432	1.4	0.612	9.76	33.3	4.51e-07	3.36	RV	CELLSTATES	EC2.0	control_TTN	6	14
PLN	1.86	0.0417	0.141	0.101	7.08	13.2	0.00065	1.38	RV	CELLSTATES	EC2.0	control_TTN	6	14
LAMA3	1.85	0.017	0.0814	0.0471	6.05	16.8	0.000148	1.77	RV	CELLSTATES	EC2.0	control_TTN	6	14
MAP3K8	1.85	0.00745	0.127	0.0506	6.51	19.8	4.54e-05	2.13	RV	CELLSTATES	EC2.0	control_TTN	6	14
GBP2	1.82	0.0496	0.0968	0.0439	6.21	12.5	0.000872	1.3	RV	CELLSTATES	EC2.0	control_TTN	6	14
AC017002.5	1.8	0.0201	0.0768	0.059	6.25	16.1	0.000194	1.7	RV	CELLSTATES	EC2.0	control_TTN	6	14
ST8SIA4	1.79	0.00733	0.149	0.0919	6.79	20	4.25e-05	2.13	RV	CELLSTATES	EC2.0	control_TTN	6	14
TMC1	1.76	0.0345	0.066	0.0547	6.02	14	0.000455	1.46	RV	CELLSTATES	EC2.0	control_TTN	6	14
RASGRP3	1.73	0.00453	0.417	0.255	8.1	22.1	1.93e-05	2.34	RV	CELLSTATES	EC2.0	control_TTN	6	14
GNA14	1.71	0.0286	0.0964	0.054	6.24	14.8	0.000323	1.54	RV	CELLSTATES	EC2.0	control_TTN	6	14
PRCP	1.71	0.0366	0.118	0.0599	6.49	13.8	0.000509	1.44	RV	CELLSTATES	EC2.0	control_TTN	6	14
CIITA	1.7	0.0399	0.128	0.0961	6.73	13.4	0.000589	1.4	RV	CELLSTATES	EC2.0	control_TTN	6	14
LAMA4	1.67	0.0231	0.285	0.144	7.47	15.6	0.000238	1.64	RV	CELLSTATES	EC2.0	control_TTN	6	14
PLCG2	1.66	0.0329	0.146	0.0739	6.62	14.3	0.000413	1.48	RV	CELLSTATES	EC2.0	control_TTN	6	14
STEAP1B	1.65	0.0329	0.129	0.0649	6.52	14.3	0.000414	1.48	RV	CELLSTATES	EC2.0	control_TTN	6	14
AL109930.1	1.6	0.0437	0.107	0.0719	6.55	13	0.00071	1.36	RV	CELLSTATES	EC2.0	control_TTN	6	14
CD34	1.56	0.0167	0.505	0.262	8.39	17	0.000138	1.78	RV	CELLSTATES	EC2.0	control_TTN	6	14
AP000787.1	1.54	0.0345	0.0891	0.0409	6.08	14.1	0.00045	1.46	RV	CELLSTATES	EC2.0	control_TTN	6	14
TBX3	1.53	0.043	0.15	0.0863	6.82	13.1	0.000685	1.37	RV	CELLSTATES	EC2.0	control_TTN	6	14
TSHZ2	1.51	0.0353	0.34	0.22	7.91	13.9	0.000483	1.45	RV	CELLSTATES	EC2.0	control_TTN	6	14
EMCN	1.5	0.00319	2	1.35	10.3	23.9	1.04e-05	2.5	RV	CELLSTATES	EC2.0	control_TTN	6	14
RAMP3	1.48	0.017	0.509	0.304	8.44	16.8	0.000147	1.77	RV	CELLSTATES	EC2.0	control_TTN	6	14
PKP4	1.44	0.0102	0.836	0.525	9.06	18.7	6.93e-05	1.99	RV	CELLSTATES	EC2.0	control_TTN	6	14
PPM1H	1.44	0.03	0.202	0.161	7.28	14.6	0.000352	1.52	RV	CELLSTATES	EC2.0	control_TTN	6	14
DCLK2	1.41	0.043	0.179	0.116	7.01	13.1	0.000684	1.37	RV	CELLSTATES	EC2.0	control_TTN	6	14
DYSF	1.4	0.00826	0.387	0.23	8.01	19.4	5.4e-05	2.08	RV	CELLSTATES	EC2.0	control_TTN	6	14
DNM3	1.36	0.0263	0.438	0.285	8.18	15.2	0.000282	1.58	RV	CELLSTATES	EC2.0	control_TTN	6	14
RAB30	1.35	0.0281	0.137	0.0875	6.69	14.9	0.000315	1.55	RV	CELLSTATES	EC2.0	control_TTN	6	14
CEACAM1	1.33	0.0471	0.157	0.0983	6.91	12.7	0.000808	1.33	RV	CELLSTATES	EC2.0	control_TTN	6	14
OSBPL10	1.29	0.0403	0.15	0.124	6.94	13.3	0.000606	1.39	RV	CELLSTATES	EC2.0	control_TTN	6	14
LDB2	1.27	0.00275	5.03	2.91	11.6	25	6.95e-06	2.56	RV	CELLSTATES	EC2.0	control_TTN	6	14
