# Supplementary material for: Pathogenic variants damage cell composition and single cell transcription in cardiomyopathies
Source: Science. Author manuscript; Available in PMC 2022 Oct 3. (PMC9528698; doi:10.1126/science.abo1984)
Supplement: Supp table 35.6 [file NIHMS1835045-supplement-Supp_table_35_6.xlsx]

## Sheet: Index
Column name	Description
Gene	Gene symbol, Ensembl 84
logFC	log2-fold change
FDR	False discovery rate; FDR is the PValue after (by default) Benjamini-Hochberg correction.
mean_exp_control	Mean expression values across controls
mean_exp_genotype	Mean expression values across disease samples
logCPM	logCPM is the average expression of all pseudobulked samples for that particular gene across all samples on the log2-scale expressed in counts per million (cpm, as calculated by edgeR after normalization).
F	Output of quasi-likelihood F-test
PValue	PValue is the nominal p-value derived from F
FDR_plot	-log10(False discovery rate)
Region	Studied region (LV or RV)
annotation_level	Cell-type or cell-state
cell_state/state	Specification which cell-type or state was analysed
comparison	Specification control_GENOTYPE
Observations_genotype	Numbers of Patients included in edgeR (patients with low number of nuclei have been excluded)
Observations_reference	Numbers of Patients included in edgeR (patients with low number of nuclei have been excluded)

## Sheet: control_LMNA
Gene	logFC	FDR	mean_exp_control	mean_exp_genotype	logCPM	F	PValue	FDR_plot	Region	annotation_level	cell_state	comparison	Observations_genotype	Observations_reference
LRP4	5.18	0.00929	0.581	0.0694	9.02	22.5	2.14e-06	2.03	RV	CELLSTATES	EC8.0	control_LMNA	3	4
CCL21	3.22	5.8e-06	6.88	1.37	11.8	37.6	8.91e-10	5.24	RV	CELLSTATES	EC8.0	control_LMNA	3	4
MALAT1	1.09	7.26e-24	148	153	16.6	120	5.57e-28	23.1	RV	CELLSTATES	EC8.0	control_LMNA	3	4

## Sheet: control_PKP2
Gene	logFC	FDR	mean_exp_control	mean_exp_genotype	logCPM	F	PValue	FDR_plot	Region	annotation_level	cell_state	comparison	Observations_genotype	Observations_reference
TPPP3	7.39	0.00583	0.0743	0.00909	7.07	21.7	3.16e-06	2.23	RV	CELLSTATES	EC8.0	control_PKP2	4	4
TM4SF1-AS1	7.06	0.0133	0.0791	0	6.9	18.7	1.54e-05	1.88	RV	CELLSTATES	EC8.0	control_PKP2	4	4
HES1	6.24	8.45e-06	0.448	0.05	8.36	36.8	1.31e-09	5.07	RV	CELLSTATES	EC8.0	control_PKP2	4	4
CRISPLD2	6.19	0.0157	1.38	0	8.13	18.2	1.94e-05	1.8	RV	CELLSTATES	EC8.0	control_PKP2	4	4
AC018682.1	6.08	0.0048	0.191	0.0318	7.53	22.7	1.86e-06	2.32	RV	CELLSTATES	EC8.0	control_PKP2	4	4
AC017101.1	5.99	0.02	0.0743	0.0455	7.29	17.5	2.94e-05	1.7	RV	CELLSTATES	EC8.0	control_PKP2	4	4
TGM2	5.69	0.00263	3.22	0.0315	9.18	24.3	8.15e-07	2.58	RV	CELLSTATES	EC8.0	control_PKP2	4	4
CCL2	5.65	0.013	0.402	0.00455	7.47	18.9	1.41e-05	1.89	RV	CELLSTATES	EC8.0	control_PKP2	4	4
ARHGAP26-AS1	5.3	0.00583	0.483	0.0591	7.92	21.9	2.87e-06	2.23	RV	CELLSTATES	EC8.0	control_PKP2	4	4
APOD	4.37	0.00254	0.515	0.0951	8.33	24.9	5.9e-07	2.59	RV	CELLSTATES	EC8.0	control_PKP2	4	4
AC020916.1	4	0.0184	0.228	0.355	8.64	17.7	2.56e-05	1.74	RV	CELLSTATES	EC8.0	control_PKP2	4	4
ADGRG3	3.99	0.0234	0.438	0.0959	7.88	17.1	3.63e-05	1.63	RV	CELLSTATES	EC8.0	control_PKP2	4	4
CD63	3.92	0.0374	0.483	0.0724	8.07	15.7	7.24e-05	1.43	RV	CELLSTATES	EC8.0	control_PKP2	4	4
TM4SF1	3.64	0.0122	0.475	0.149	8.41	19.4	1.09e-05	1.91	RV	CELLSTATES	EC8.0	control_PKP2	4	4
CRIP2	3.59	0.0346	0.489	0.14	8.27	16.1	6.16e-05	1.46	RV	CELLSTATES	EC8.0	control_PKP2	4	4
ADAMTS9	3.18	0.0346	2.59	0.461	9.41	16.1	5.98e-05	1.46	RV	CELLSTATES	EC8.0	control_PKP2	4	4
LRP4	3.1	0.0122	0.581	0.294	8.82	19.1	1.23e-05	1.91	RV	CELLSTATES	EC8.0	control_PKP2	4	4
CCL21	2.12	0.0122	6.88	5.41	12	19.2	1.16e-05	1.91	RV	CELLSTATES	EC8.0	control_PKP2	4	4
MALAT1	1.17	7.79e-13	148	149	16.5	70	6.03e-17	12.1	RV	CELLSTATES	EC8.0	control_PKP2	4	4

## Sheet: control_PVneg
Gene	logFC	FDR	mean_exp_control	mean_exp_genotype	logCPM	F	PValue	FDR_plot	Region	annotation_level	cell_state	comparison	Observations_genotype	Observations_reference
CRISPLD2	6.29	0.00356	1.38	0	8.53	23.6	1.16e-06	2.45	RV	CELLSTATES	EC8.0	control_PVneg	4	4
SLC2A3	6.27	0.00708	0.359	0	7.8	21.3	3.96e-06	2.15	RV	CELLSTATES	EC8.0	control_PVneg	4	4
TGM2	6.21	8.08e-05	3.22	0.0192	9.52	31.5	1.98e-08	4.09	RV	CELLSTATES	EC8.0	control_PVneg	4	4
TPPP3	6.1	0.0483	0.0743	0	7.46	16.5	4.75e-05	1.32	RV	CELLSTATES	EC8.0	control_PVneg	4	4
ADAMTS4	5.49	0.043	0.68	0	7.92	16.9	3.87e-05	1.37	RV	CELLSTATES	EC8.0	control_PVneg	4	4
MEG8	4.97	0.0337	1.29	0.00962	8.46	17.6	2.76e-05	1.47	RV	CELLSTATES	EC8.0	control_PVneg	4	4
APOD	4.25	0.0129	0.515	0.0577	8.66	19.8	8.45e-06	1.89	RV	CELLSTATES	EC8.0	control_PVneg	4	4
HES1	4.16	0.0298	0.448	0.0829	8.72	18	2.19e-05	1.53	RV	CELLSTATES	EC8.0	control_PVneg	4	4
CCL21	2.99	4.65e-05	6.88	3.33	12	33.4	7.62e-09	4.33	RV	CELLSTATES	EC8.0	control_PVneg	4	4
MALAT1	1.62	2.64e-45	148	111	16.5	218	2.16e-49	44.6	RV	CELLSTATES	EC8.0	control_PVneg	4	4

## Sheet: control_RBM20
Gene	logFC	FDR	mean_exp_control	mean_exp_genotype	logCPM	F	PValue	FDR_plot	Region	annotation_level	cell_state	comparison	Observations_genotype	Observations_reference
RGS16	10.7	0.000644	0.258	0.00877	8.17	27.3	1.74e-07	3.19	RV	CELLSTATES	EC8.0	control_RBM20	4	4
XIST	9.96	0.000644	0.44	0	8.09	27.7	1.4e-07	3.19	RV	CELLSTATES	EC8.0	control_RBM20	4	4
ADGRG3	6.52	0.0335	0.438	0.0175	8.07	18	2.21e-05	1.47	RV	CELLSTATES	EC8.0	control_RBM20	4	4
CRISPLD2	5.8	0.0474	1.38	0.00439	8.5	16.9	3.9e-05	1.32	RV	CELLSTATES	EC8.0	control_RBM20	4	4
CCL21	2.77	0.00397	6.88	1.93	11.8	22.6	1.96e-06	2.4	RV	CELLSTATES	EC8.0	control_RBM20	4	4
MALAT1	0.823	5.47e-05	148	128	16.7	34.4	4.5e-09	4.26	RV	CELLSTATES	EC8.0	control_RBM20	4	4

## Sheet: control_TTN
Gene	logFC	FDR	mean_exp_control	mean_exp_genotype	logCPM	F	PValue	FDR_plot	Region	annotation_level	cell_state	comparison	Observations_genotype	Observations_reference
TPPP3	6.22	0.0195	0.0743	0	7.49	17.4	2.96e-05	1.71	RV	CELLSTATES	EC8.0	control_TTN	5	4
MEG8	6.02	0.00179	1.29	0	8.42	23.6	1.18e-06	2.75	RV	CELLSTATES	EC8.0	control_TTN	5	4
CCL21	5.74	1.21e-14	6.88	0.435	11.5	78.1	9.98e-19	13.9	RV	CELLSTATES	EC8.0	control_TTN	5	4
RGS16	5.63	0.0195	0.258	0.0308	8.34	17.3	3.14e-05	1.71	RV	CELLSTATES	EC8.0	control_TTN	5	4
ADAMTS4	5.43	0.0167	0.68	0	7.93	18.3	1.92e-05	1.78	RV	CELLSTATES	EC8.0	control_TTN	5	4
SPDYE2	5.19	0.0167	0.307	0.00769	8.03	18.3	1.93e-05	1.78	RV	CELLSTATES	EC8.0	control_TTN	5	4
GFPT2	5.01	0.0312	0.625	0	7.8	15.4	8.93e-05	1.51	RV	CELLSTATES	EC8.0	control_TTN	5	4
ADGRG3	4.47	0.0249	0.438	0.0477	8.18	16	6.39e-05	1.6	RV	CELLSTATES	EC8.0	control_TTN	5	4
GAS7	4.26	0.0224	1.07	0.136	8.79	16.3	5.32e-05	1.65	RV	CELLSTATES	EC8.0	control_TTN	5	4
APOD	4.18	0.0195	0.515	0.0558	8.61	17.3	3.12e-05	1.71	RV	CELLSTATES	EC8.0	control_TTN	5	4
CRISPLD2	4.02	0.0195	1.38	0.08	8.57	16.9	4.01e-05	1.71	RV	CELLSTATES	EC8.0	control_TTN	5	4
CD63	4.01	0.0316	0.483	0.0462	8.34	15.1	9.94e-05	1.5	RV	CELLSTATES	EC8.0	control_TTN	5	4
TM4SF1	3.86	0.0319	0.475	0.0817	8.64	15.1	0.000103	1.5	RV	CELLSTATES	EC8.0	control_TTN	5	4
SPSB1	3.72	0.0312	1.38	0.15	8.89	15.3	9.29e-05	1.51	RV	CELLSTATES	EC8.0	control_TTN	5	4
TGM2	3.54	0.0195	3.22	0.186	9.57	17.7	2.52e-05	1.71	RV	CELLSTATES	EC8.0	control_TTN	5	4
SEMA3A	3.46	0.0195	2.59	0.591	9.94	16.8	4.05e-05	1.71	RV	CELLSTATES	EC8.0	control_TTN	5	4
ADAMTS9	3.42	0.0195	2.59	0.306	9.59	17	3.73e-05	1.71	RV	CELLSTATES	EC8.0	control_TTN	5	4
AKAP12	3.4	0.000424	5.83	0.895	10.7	27.3	1.75e-07	3.37	RV	CELLSTATES	EC8.0	control_TTN	5	4
MALAT1	0.824	2.53e-13	148	155	16.7	70.7	4.19e-17	12.6	RV	CELLSTATES	EC8.0	control_TTN	5	4
