# Supplementary material for: Pathogenic variants damage cell composition and single cell transcription in cardiomyopathies
Source: Science. Author manuscript; Available in PMC 2022 Oct 3. (PMC9528698; doi:10.1126/science.abo1984)
Supplement: Supp table 35.4 [file NIHMS1835045-supplement-Supp_table_35_4.xlsx]

## Sheet: Index
Column name	Description
Gene	Gene symbol, Ensembl 84
logFC	log2-fold change
FDR	False discovery rate; FDR is the PValue after (by default) Benjamini-Hochberg correction.
mean_exp_control	Mean expression values across controls
mean_exp_genotype	Mean expression values across disease samples
logCPM	logCPM is the average expression of all pseudobulked samples for that particular gene across all samples on the log2-scale expressed in counts per million (cpm, as calculated by edgeR after normalization).
F	Output of quasi-likelihood F-test
PValue	PValue is the nominal p-value derived from F
FDR_plot	-log10(False discovery rate)
Region	Studied region (LV or RV)
annotation_level	Cell-type or cell-state
cell_state/state	Specification which cell-type or state was analysed
comparison	Specification control_GENOTYPE
Observations_genotype	Numbers of Patients included in edgeR (patients with low number of nuclei have been excluded)
Observations_reference	Numbers of Patients included in edgeR (patients with low number of nuclei have been excluded)

## Sheet: LMNA_control
Gene	logFC	FDR	mean_exp_control	mean_exp_genotype	logCPM	F	PValue	FDR_plot	Region	annotation_level	cell_state	comparison	Observations_genotype	Observations_reference
TCTN2	4.67	0.0219	0.0141	0.00966	4	14.4	0.00033	1.66	RV	CELLSTATES	EC2.0	control_LMNA	7	14
STK32B	4.62	0.000767	0.0117	0.0579	5.07	26.5	2.61e-06	3.12	RV	CELLSTATES	EC2.0	control_LMNA	7	14
TMEM132C	4.6	0.000706	0.0292	0.859	8.01	27.4	1.84e-06	3.15	RV	CELLSTATES	EC2.0	control_LMNA	7	14
AL157912.1	4.36	0.0287	0	0.0128	4	13.6	0.00053	1.54	RV	CELLSTATES	EC2.0	control_LMNA	7	14
HBA1	4.34	0.0456	0	0.0229	4.34	12.1	0.00103	1.34	RV	CELLSTATES	EC2.0	control_LMNA	7	14
SLC25A18	4.08	0.0106	0.00162	0.0217	4.32	17.1	0.000104	1.97	RV	CELLSTATES	EC2.0	control_LMNA	7	14
HBB	4	0.000628	0.00787	0.101	5.7	27.8	1.59e-06	3.2	RV	CELLSTATES	EC2.0	control_LMNA	7	14
AC020908.2	3.79	0.00306	0.0116	0.0505	5.06	21.8	1.52e-05	2.51	RV	CELLSTATES	EC2.0	control_LMNA	7	14
NETO1	3.62	0.0106	0.00739	0.0696	5.27	17	0.000105	1.97	RV	CELLSTATES	EC2.0	control_LMNA	7	14
HBA2	3.59	0.0208	0.0026	0.0366	4.72	14.6	0.000293	1.68	RV	CELLSTATES	EC2.0	control_LMNA	7	14
SLC16A6	3.56	0.02	0.00694	0.0368	4.78	14.8	0.000275	1.7	RV	CELLSTATES	EC2.0	control_LMNA	7	14
CSRNP1	3.5	0.00051	0.0489	0.216	6.68	28.7	1.17e-06	3.29	RV	CELLSTATES	EC2.0	control_LMNA	7	14
AL591518.1	3.47	0.00867	0.003	0.0524	5.06	17.8	7.7e-05	2.06	RV	CELLSTATES	EC2.0	control_LMNA	7	14
FSIP2	3.45	0.0161	0.0128	0.0248	4.52	15.4	0.000209	1.79	RV	CELLSTATES	EC2.0	control_LMNA	7	14
AP001048.1	3.42	0.036	0.00278	0.0222	4.31	12.5	0.000746	1.44	RV	CELLSTATES	EC2.0	control_LMNA	7	14
COL25A1	3.37	0.00116	0.0554	0.87	8.17	24.9	4.66e-06	2.93	RV	CELLSTATES	EC2.0	control_LMNA	7	14
AC008440.2	3.2	0.0471	0.00467	0.0253	4.41	11.7	0.00107	1.33	RV	CELLSTATES	EC2.0	control_LMNA	7	14
RASL10A	3.2	0.000518	0.0259	0.118	5.99	28.5	1.26e-06	3.29	RV	CELLSTATES	EC2.0	control_LMNA	7	14
FKBP5	3.07	0.000744	0.398	3.03	9.92	27.2	2.01e-06	3.13	RV	CELLSTATES	EC2.0	control_LMNA	7	14
REPS2	2.91	0.0106	0.0159	0.0625	5.27	17.1	0.000104	1.97	RV	CELLSTATES	EC2.0	control_LMNA	7	14
BAIAP2	2.86	0.00045	0.0516	0.299	7.05	29.8	7.93e-07	3.35	RV	CELLSTATES	EC2.0	control_LMNA	7	14
LSS	2.83	4.42e-05	0.0783	0.476	7.53	39	3.46e-08	4.35	RV	CELLSTATES	EC2.0	control_LMNA	7	14
MT2A	2.74	0.00282	0.372	0.836	8.67	22.1	1.37e-05	2.55	RV	CELLSTATES	EC2.0	control_LMNA	7	14
CERNA1	2.72	0.0154	0.00814	0.0566	5.13	15.6	0.000193	1.81	RV	CELLSTATES	EC2.0	control_LMNA	7	14
MT1X	2.72	0.0124	0.0692	0.167	6.5	16.5	0.000131	1.91	RV	CELLSTATES	EC2.0	control_LMNA	7	14
F2RL3	2.65	0.00645	0.0454	0.128	6.13	18.8	5.05e-05	2.19	RV	CELLSTATES	EC2.0	control_LMNA	7	14
CACNB4	2.63	0.031	0.00857	0.0482	5.01	13	0.000607	1.51	RV	CELLSTATES	EC2.0	control_LMNA	7	14
TIMP4	2.62	0.0154	0.0623	0.0651	5.74	15.6	0.000195	1.81	RV	CELLSTATES	EC2.0	control_LMNA	7	14
VEGFA	2.61	0.0124	0.0618	0.0793	5.83	16.4	0.000135	1.91	RV	CELLSTATES	EC2.0	control_LMNA	7	14
CPAMD8	2.58	0.00051	0.303	1.1	8.86	28.8	1.12e-06	3.29	RV	CELLSTATES	EC2.0	control_LMNA	7	14
MT1M	2.55	0.0382	0.101	0.248	6.99	12.3	0.000825	1.42	RV	CELLSTATES	EC2.0	control_LMNA	7	14
CYP4B1	2.46	0.00772	0.206	0.507	8	18.3	6.25e-05	2.11	RV	CELLSTATES	EC2.0	control_LMNA	7	14
ST3GAL4	2.45	0.011	0.0229	0.12	5.94	16.9	0.000112	1.96	RV	CELLSTATES	EC2.0	control_LMNA	7	14
ITGA10	2.42	0.00537	0.0455	0.223	6.65	19.5	3.79e-05	2.27	RV	CELLSTATES	EC2.0	control_LMNA	7	14
DDIT4	2.41	0.00253	0.162	0.62	8.06	22.4	1.21e-05	2.6	RV	CELLSTATES	EC2.0	control_LMNA	7	14
LPL	2.36	0.00045	0.186	0.988	8.55	29.9	7.6e-07	3.35	RV	CELLSTATES	EC2.0	control_LMNA	7	14
BID	2.34	0.001	0.042	0.192	6.53	25.7	3.51e-06	3	RV	CELLSTATES	EC2.0	control_LMNA	7	14
CECR2	2.34	0.0151	0.0486	0.0984	5.88	15.7	0.000182	1.82	RV	CELLSTATES	EC2.0	control_LMNA	7	14
PTPRT	2.3	0.0153	0.0387	0.209	6.69	15.7	0.000188	1.82	RV	CELLSTATES	EC2.0	control_LMNA	7	14
TMEM233	2.3	0.00139	0.0815	0.397	7.38	24.2	6.05e-06	2.86	RV	CELLSTATES	EC2.0	control_LMNA	7	14
FAM227A	2.27	0.0453	0.0294	0.0853	5.71	11.8	0.00101	1.34	RV	CELLSTATES	EC2.0	control_LMNA	7	14
SNTG2	2.26	0.0377	0.238	0.893	8.59	12.4	0.000799	1.42	RV	CELLSTATES	EC2.0	control_LMNA	7	14
ARHGAP26-AS1	2.25	0.00834	0.086	0.199	6.78	18	6.97e-05	2.08	RV	CELLSTATES	EC2.0	control_LMNA	7	14
EGFR	2.23	0.000767	0.315	1.37	9.03	26.6	2.44e-06	3.12	RV	CELLSTATES	EC2.0	control_LMNA	7	14
ARRDC2	2.2	0.00455	0.0526	0.161	6.44	20.1	2.95e-05	2.34	RV	CELLSTATES	EC2.0	control_LMNA	7	14
C1orf56	2.18	0.00455	0.0772	0.233	6.92	20.2	2.93e-05	2.34	RV	CELLSTATES	EC2.0	control_LMNA	7	14
SH3RF1	2.15	0.00174	0.273	0.669	8.29	23.5	8.03e-06	2.76	RV	CELLSTATES	EC2.0	control_LMNA	7	14
SYN3	2.14	0.0133	0.524	1.32	9.25	16.2	0.000151	1.88	RV	CELLSTATES	EC2.0	control_LMNA	7	14
RPGR	2.03	0.00455	0.137	0.481	7.74	20.5	2.57e-05	2.34	RV	CELLSTATES	EC2.0	control_LMNA	7	14
PTPN5	2	0.0208	0.0582	0.165	6.51	14.6	0.0003	1.68	RV	CELLSTATES	EC2.0	control_LMNA	7	14
FGFR1	1.98	0.00815	0.173	0.59	8.01	18.1	6.75e-05	2.09	RV	CELLSTATES	EC2.0	control_LMNA	7	14
CORO2B	1.96	0.00455	0.0954	0.473	7.58	20.2	2.91e-05	2.34	RV	CELLSTATES	EC2.0	control_LMNA	7	14
CREB5	1.95	0.000767	0.273	1.23	8.87	26.8	2.27e-06	3.12	RV	CELLSTATES	EC2.0	control_LMNA	7	14
IL18R1	1.94	0.0188	0.113	0.241	7.05	15	0.000253	1.72	RV	CELLSTATES	EC2.0	control_LMNA	7	14
AC005920.2	1.93	0.0235	0.0533	0.137	6.28	14	0.000381	1.63	RV	CELLSTATES	EC2.0	control_LMNA	7	14
RNF115	1.92	0.00455	0.389	1.71	9.34	20.1	2.98e-05	2.34	RV	CELLSTATES	EC2.0	control_LMNA	7	14
INPP1	1.91	0.00772	0.0922	0.263	7.06	18.3	6.23e-05	2.11	RV	CELLSTATES	EC2.0	control_LMNA	7	14
KIAA1549	1.91	0.0197	0.0752	0.246	6.89	14.8	0.000267	1.71	RV	CELLSTATES	EC2.0	control_LMNA	7	14
SH3RF3	1.91	0.00455	0.322	1.22	8.89	20.3	2.72e-05	2.34	RV	CELLSTATES	EC2.0	control_LMNA	7	14
IRAK3	1.88	0.00857	0.392	1.47	9.21	17.9	7.45e-05	2.07	RV	CELLSTATES	EC2.0	control_LMNA	7	14
WDR47	1.87	0.0265	0.035	0.129	6.15	13.6	0.000452	1.58	RV	CELLSTATES	EC2.0	control_LMNA	7	14
ESYT2	1.86	0.000752	0.703	2.34	9.88	27.1	2.1e-06	3.12	RV	CELLSTATES	EC2.0	control_LMNA	7	14
KCNB1	1.84	0.00944	0.167	0.696	8.14	17.5	8.63e-05	2.03	RV	CELLSTATES	EC2.0	control_LMNA	7	14
APOLD1	1.83	0.0147	0.261	0.711	8.36	15.9	0.000172	1.83	RV	CELLSTATES	EC2.0	control_LMNA	7	14
TACC1	1.79	0.00455	2.36	8.14	11.6	20.2	2.86e-05	2.34	RV	CELLSTATES	EC2.0	control_LMNA	7	14
WNK1	1.76	0.0054	0.839	2.61	10.1	19.4	4e-05	2.27	RV	CELLSTATES	EC2.0	control_LMNA	7	14
LMBR1	1.75	0.00401	0.353	1.07	8.84	21	2.1e-05	2.4	RV	CELLSTATES	EC2.0	control_LMNA	7	14
PRSS23	1.74	0.00944	0.198	0.827	8.39	17.5	8.51e-05	2.03	RV	CELLSTATES	EC2.0	control_LMNA	7	14
RYBP	1.71	0.0106	0.0672	0.259	6.92	17.1	0.000105	1.97	RV	CELLSTATES	EC2.0	control_LMNA	7	14
CD9	1.7	0.0054	0.392	0.918	8.8	19.5	3.9e-05	2.27	RV	CELLSTATES	EC2.0	control_LMNA	7	14
KLF9	1.69	0.0208	0.145	0.468	7.75	14.6	0.000295	1.68	RV	CELLSTATES	EC2.0	control_LMNA	7	14
TOR1AIP1	1.69	0.0274	0.044	0.119	6.1	13.5	0.000489	1.56	RV	CELLSTATES	EC2.0	control_LMNA	7	14
B4GALT1	1.65	0.00609	0.174	0.735	8.23	19	4.67e-05	2.22	RV	CELLSTATES	EC2.0	control_LMNA	7	14
FRMD8	1.65	0.0422	0.0662	0.181	6.58	12	0.000938	1.37	RV	CELLSTATES	EC2.0	control_LMNA	7	14
TSC22D3	1.65	0.0166	0.125	0.364	7.46	15.3	0.000217	1.78	RV	CELLSTATES	EC2.0	control_LMNA	7	14
TCN2	1.64	0.05	0.0552	0.114	6.1	11.5	0.00117	1.3	RV	CELLSTATES	EC2.0	control_LMNA	7	14
CLMN	1.61	0.0377	0.0661	0.208	6.7	12.4	0.000801	1.42	RV	CELLSTATES	EC2.0	control_LMNA	7	14
EPB41L5	1.61	0.0231	0.0572	0.277	6.97	14.1	0.000368	1.64	RV	CELLSTATES	EC2.0	control_LMNA	7	14
GRASP	1.6	0.0201	0.211	0.753	8.35	14.7	0.000278	1.7	RV	CELLSTATES	EC2.0	control_LMNA	7	14
PARVB	1.6	0.011	0.288	0.754	8.42	16.9	0.000111	1.96	RV	CELLSTATES	EC2.0	control_LMNA	7	14
JDP2	1.59	0.0342	0.0613	0.168	6.52	12.7	0.000694	1.47	RV	CELLSTATES	EC2.0	control_LMNA	7	14
AC007193.2	1.56	0.0493	0.166	0.456	7.78	11.6	0.00114	1.31	RV	CELLSTATES	EC2.0	control_LMNA	7	14
BCL2L13	1.52	0.04	0.106	0.272	7.13	12.2	0.000875	1.4	RV	CELLSTATES	EC2.0	control_LMNA	7	14
DENND3	1.52	0.0308	0.26	0.829	8.5	13	0.000587	1.51	RV	CELLSTATES	EC2.0	control_LMNA	7	14
PLEKHG1	1.5	0.0106	1.43	4.28	10.8	17	0.000105	1.97	RV	CELLSTATES	EC2.0	control_LMNA	7	14
CERK	1.48	0.0268	0.145	0.341	7.46	13.6	0.000465	1.57	RV	CELLSTATES	EC2.0	control_LMNA	7	14
TIMP3	1.48	0.0153	4.55	8.25	12.1	15.7	0.000189	1.82	RV	CELLSTATES	EC2.0	control_LMNA	7	14
CA4	1.47	0.029	0.401	1.11	9	13.2	0.000546	1.54	RV	CELLSTATES	EC2.0	control_LMNA	7	14
CDC42EP4	1.47	0.031	0.156	0.373	7.57	13	0.000599	1.51	RV	CELLSTATES	EC2.0	control_LMNA	7	14
PER1	1.47	0.0219	0.112	0.302	7.26	14.4	0.000325	1.66	RV	CELLSTATES	EC2.0	control_LMNA	7	14
NAV2	1.46	0.0208	0.322	1.15	8.87	14.6	0.000298	1.68	RV	CELLSTATES	EC2.0	control_LMNA	7	14
SH3BGRL2	1.45	0.0349	0.099	0.349	7.31	12.6	0.000717	1.46	RV	CELLSTATES	EC2.0	control_LMNA	7	14
ADIPOR2	1.41	0.0337	0.45	1.28	9.13	12.7	0.000679	1.47	RV	CELLSTATES	EC2.0	control_LMNA	7	14
HPCAL1	1.41	0.0215	0.279	0.783	8.46	14.5	0.000313	1.67	RV	CELLSTATES	EC2.0	control_LMNA	7	14
FLT1	1.4	0.0106	2.33	6.53	11.4	17.1	0.000104	1.97	RV	CELLSTATES	EC2.0	control_LMNA	7	14
GYPC	1.39	0.0232	0.126	0.297	7.28	14.1	0.000371	1.63	RV	CELLSTATES	EC2.0	control_LMNA	7	14
CDK14	1.37	0.0382	0.207	0.671	8.25	12.3	0.000823	1.42	RV	CELLSTATES	EC2.0	control_LMNA	7	14
ARHGAP26	1.34	0.0188	0.827	3.04	10.2	15	0.000253	1.72	RV	CELLSTATES	EC2.0	control_LMNA	7	14
F8	1.34	0.0365	1.3	2.8	10.4	12.5	0.00076	1.44	RV	CELLSTATES	EC2.0	control_LMNA	7	14
SPRED2	1.34	0.0266	0.325	1.25	8.94	13.6	0.000457	1.57	RV	CELLSTATES	EC2.0	control_LMNA	7	14
WDR60	1.33	0.0463	0.411	0.849	8.75	11.7	0.00105	1.33	RV	CELLSTATES	EC2.0	control_LMNA	7	14
AC002070.1	1.32	0.0337	0.208	0.777	8.32	12.7	0.000676	1.47	RV	CELLSTATES	EC2.0	control_LMNA	7	14

## Sheet: PKP2_control
Gene	logFC	FDR	mean_exp_control	mean_exp_genotype	logCPM	F	PValue	FDR_plot	Region	annotation_level	cell_state	comparison	Observations_genotype	Observations_reference
FAM25C	6.12	0.00649	0	0.0191	4.38	24.3	1.54e-05	2.19	RV	CELLSTATES	EC2.0	control_PKP2	5	14
AL157912.1	5	0.014	0	0.0127	4.26	20.1	6.2e-05	1.85	RV	CELLSTATES	EC2.0	control_PKP2	5	14
GABBR2	4.93	0.0248	0	0.0196	4.39	16.9	0.000192	1.61	RV	CELLSTATES	EC2.0	control_PKP2	5	14
ADGRF4	4.09	0.0321	0.000928	0.0197	4.47	15	0.000298	1.49	RV	CELLSTATES	EC2.0	control_PKP2	5	14
HBA2	4.09	0.018	0.0026	0.101	5.67	17.4	0.000114	1.74	RV	CELLSTATES	EC2.0	control_PKP2	5	14
MT1A	3.85	0.0401	0.0134	0.0273	4.84	14.1	0.000429	1.4	RV	CELLSTATES	EC2.0	control_PKP2	5	14
CSRNP1	3.76	0.00125	0.0489	0.203	6.59	30.5	1.06e-06	2.9	RV	CELLSTATES	EC2.0	control_PKP2	5	14
HBB	3.73	0.0189	0.00787	0.154	6.11	17.1	0.000126	1.72	RV	CELLSTATES	EC2.0	control_PKP2	5	14
LINC02585	3.61	0.023	0.00486	0.031	4.73	16.3	0.000174	1.64	RV	CELLSTATES	EC2.0	control_PKP2	5	14
COL25A1	3.53	0.000686	0.0554	0.552	7.55	34.5	2.99e-07	3.16	RV	CELLSTATES	EC2.0	control_PKP2	5	14
MT1X	3.52	0.00113	0.0692	0.216	6.71	31.4	7.83e-07	2.95	RV	CELLSTATES	EC2.0	control_PKP2	5	14
NETO1	3.48	0.018	0.00739	0.0782	5.52	17.5	0.000111	1.74	RV	CELLSTATES	EC2.0	control_PKP2	5	14
FKBP5	3.47	0.000478	0.398	3.41	9.92	37.3	1.25e-07	3.32	RV	CELLSTATES	EC2.0	control_PKP2	5	14
MT2A	3.33	0.00025	0.372	1.21	8.96	40.9	4.35e-08	3.6	RV	CELLSTATES	EC2.0	control_PKP2	5	14
MT1E	3.11	0.0015	0.0663	0.205	6.63	29.6	1.43e-06	2.83	RV	CELLSTATES	EC2.0	control_PKP2	5	14
MT1M	2.91	0.00649	0.101	0.219	6.9	22.3	1.75e-05	2.19	RV	CELLSTATES	EC2.0	control_PKP2	5	14
TMEM132C	2.87	0.0166	0.0292	0.188	6.48	18.2	8.23e-05	1.78	RV	CELLSTATES	EC2.0	control_PKP2	5	14
FLVCR2	2.73	0.0214	0.0145	0.167	6.06	16.7	0.000149	1.67	RV	CELLSTATES	EC2.0	control_PKP2	5	14
CACNB4	2.7	0.0434	0.00857	0.0447	5.05	13.8	0.0005	1.36	RV	CELLSTATES	EC2.0	control_PKP2	5	14
DDIT4	2.61	0.00469	0.162	0.754	8.11	23.7	1.06e-05	2.33	RV	CELLSTATES	EC2.0	control_PKP2	5	14
ARRDC2	2.59	0.00172	0.0526	0.199	6.6	28.6	1.94e-06	2.77	RV	CELLSTATES	EC2.0	control_PKP2	5	14
SNTG2	2.52	0.0145	0.238	0.923	8.58	18.8	6.58e-05	1.84	RV	CELLSTATES	EC2.0	control_PKP2	5	14
C1orf56	2.22	0.0247	0.0772	0.306	7.12	16.1	0.000189	1.61	RV	CELLSTATES	EC2.0	control_PKP2	5	14
AC058791.1	2.16	0.013	0.0571	0.188	6.59	19.2	5.65e-05	1.89	RV	CELLSTATES	EC2.0	control_PKP2	5	14
IL18R1	2.16	0.018	0.113	0.271	7.16	17.5	0.000109	1.74	RV	CELLSTATES	EC2.0	control_PKP2	5	14
KIAA1549	2.16	0.018	0.0752	0.277	6.94	17.7	0.000101	1.74	RV	CELLSTATES	EC2.0	control_PKP2	5	14
KCNB1	2.12	0.00674	0.167	0.735	8.11	22	2e-05	2.17	RV	CELLSTATES	EC2.0	control_PKP2	5	14
LPL	2.12	0.00878	0.186	0.903	8.36	20.8	3.05e-05	2.06	RV	CELLSTATES	EC2.0	control_PKP2	5	14
ARHGAP26-AS1	2.11	0.0467	0.086	0.207	6.86	13.5	0.000557	1.33	RV	CELLSTATES	EC2.0	control_PKP2	5	14
RPGR	2.1	0.00649	0.137	0.45	7.66	22.2	1.84e-05	2.19	RV	CELLSTATES	EC2.0	control_PKP2	5	14
LSS	2.07	0.0108	0.0783	0.317	7.1	20	4.24e-05	1.97	RV	CELLSTATES	EC2.0	control_PKP2	5	14
ITGA10	2.06	0.0378	0.0455	0.166	6.4	14.5	0.000368	1.42	RV	CELLSTATES	EC2.0	control_PKP2	5	14
RNF115	1.98	0.00878	0.389	1.71	9.26	20.8	3.06e-05	2.06	RV	CELLSTATES	EC2.0	control_PKP2	5	14
TSC22D3	1.86	0.0175	0.125	0.419	7.54	18	8.97e-05	1.76	RV	CELLSTATES	EC2.0	control_PKP2	5	14
ADAMTS9-AS2	1.85	0.018	0.214	0.592	8.11	17.3	0.000116	1.74	RV	CELLSTATES	EC2.0	control_PKP2	5	14
ESYT2	1.8	0.00385	0.703	2.36	9.84	24.5	8.04e-06	2.41	RV	CELLSTATES	EC2.0	control_PKP2	5	14
EGFR	1.79	0.0269	0.315	1.07	8.75	15.6	0.000239	1.57	RV	CELLSTATES	EC2.0	control_PKP2	5	14
CD9	1.65	0.0264	0.392	0.949	8.83	15.8	0.000218	1.58	RV	CELLSTATES	EC2.0	control_PKP2	5	14
WNK1	1.57	0.0292	0.839	2.29	9.94	15.3	0.000264	1.53	RV	CELLSTATES	EC2.0	control_PKP2	5	14
CREB5	1.54	0.0434	0.273	1.15	8.73	13.8	0.000503	1.36	RV	CELLSTATES	EC2.0	control_PKP2	5	14
TACC1	1.5	0.0385	2.36	6.69	11.4	14.3	0.000403	1.41	RV	CELLSTATES	EC2.0	control_PKP2	5	14
PDZD2	1.42	0.0497	0.361	1.52	9.1	13.2	0.000632	1.3	RV	CELLSTATES	EC2.0	control_PKP2	5	14
SPRED2	1.37	0.0467	0.325	1.29	8.9	13.5	0.000561	1.33	RV	CELLSTATES	EC2.0	control_PKP2	5	14
GALNT18	1.36	0.049	0.981	2.73	10.1	13.3	0.000618	1.31	RV	CELLSTATES	EC2.0	control_PKP2	5	14
ARHGAP26	1.32	0.0385	0.827	2.77	10.1	14.4	0.000381	1.41	RV	CELLSTATES	EC2.0	control_PKP2	5	14
FLT1	1.2	0.049	2.33	5.75	11.3	13.3	0.000616	1.31	RV	CELLSTATES	EC2.0	control_PKP2	5	14

## Sheet: PVneg_control
Gene	logFC	FDR	mean_exp_control	mean_exp_genotype	logCPM	F	PValue	FDR_plot	Region	annotation_level	cell_state	comparison	Observations_genotype	Observations_reference
NPPB	4.15	0.0383	0.0126	0.273	6.6	19.2	6.35e-05	1.42	RV	CELLSTATES	EC2.0	control_PVneg	4	14
TMEM132C	3.09	0.0175	0.0292	0.427	6.74	22.9	1.68e-05	1.76	RV	CELLSTATES	EC2.0	control_PVneg	4	14
CACNB4	2.83	0.0383	0.00857	0.0896	5.14	19	6.94e-05	1.42	RV	CELLSTATES	EC2.0	control_PVneg	4	14
FKBP5	2.42	0.0466	0.398	3.04	9.57	17.8	0.000109	1.33	RV	CELLSTATES	EC2.0	control_PVneg	4	14
INSR	2.13	0.0162	0.352	2.22	8.81	23.4	1.41e-05	1.79	RV	CELLSTATES	EC2.0	control_PVneg	4	14
CORO2B	1.81	0.0488	0.0954	0.605	7.18	17.4	0.000128	1.31	RV	CELLSTATES	EC2.0	control_PVneg	4	14
RNF115	1.71	0.0233	0.389	2.04	9.01	21	3.25e-05	1.63	RV	CELLSTATES	EC2.0	control_PVneg	4	14
GRB10	1.67	0.0128	0.621	3.02	9.64	26.4	4.97e-06	1.89	RV	CELLSTATES	EC2.0	control_PVneg	4	14
SPRED2	1.58	0.021	0.325	1.64	8.66	21.5	2.74e-05	1.68	RV	CELLSTATES	EC2.0	control_PVneg	4	14
ESYT2	1.41	0.0323	0.703	2.58	9.65	20	4.79e-05	1.49	RV	CELLSTATES	EC2.0	control_PVneg	4	14

## Sheet: RBM20_control
Gene	logFC	FDR	mean_exp_control	mean_exp_genotype	logCPM	F	PValue	FDR_plot	Region	annotation_level	cell_state	comparison	Observations_genotype	Observations_reference
SLC22A24	5.38	0.0149	0	0.0129	4.29	22.8	3.22e-05	1.83	RV	CELLSTATES	EC2.0	control_RBM20	5	14
AC141930.3	5	0.0194	0.00508	0.0258	4.71	19.8	5.07e-05	1.71	RV	CELLSTATES	EC2.0	control_RBM20	5	14
MT1A	4.91	0.0185	0.0134	0.0303	4.85	20.1	4.52e-05	1.73	RV	CELLSTATES	EC2.0	control_RBM20	5	14
NETO1	4.85	0.000208	0.00739	0.107	5.83	41.3	5.61e-08	3.68	RV	CELLSTATES	EC2.0	control_RBM20	5	14
NNAT	4.72	0.0391	0	0.0143	4.32	17.7	0.000173	1.41	RV	CELLSTATES	EC2.0	control_RBM20	5	14
HBB	4	0.00174	0.00787	0.0989	5.81	29.4	1.88e-06	2.76	RV	CELLSTATES	EC2.0	control_RBM20	5	14
AL591518.1	3.93	0.0251	0.003	0.0288	4.74	18.5	8.36e-05	1.6	RV	CELLSTATES	EC2.0	control_RBM20	5	14
COL25A1	3.73	0.000568	0.0554	0.553	7.71	35.8	2.66e-07	3.25	RV	CELLSTATES	EC2.0	control_RBM20	5	14
HBA2	3.6	0.049	0.0026	0.0234	4.67	15.7	0.000246	1.31	RV	CELLSTATES	EC2.0	control_RBM20	5	14
CSRNP1	3.52	0.00144	0.0489	0.14	6.37	31	1.17e-06	2.84	RV	CELLSTATES	EC2.0	control_RBM20	5	14
AP005899.1	3.44	0.0212	0.00601	0.0317	4.84	19.1	6.65e-05	1.67	RV	CELLSTATES	EC2.0	control_RBM20	5	14
TMEM132C	3.36	0.00737	0.0292	0.27	6.91	23.8	1.23e-05	2.13	RV	CELLSTATES	EC2.0	control_RBM20	5	14
VEGFA	3.03	0.0142	0.0618	0.11	6.27	21.3	2.94e-05	1.85	RV	CELLSTATES	EC2.0	control_RBM20	5	14
MT2A	2.94	0.00135	0.372	0.803	8.76	32	8.49e-07	2.87	RV	CELLSTATES	EC2.0	control_RBM20	5	14
HLA-DRB5	2.86	0.0455	0.154	0.11	6.91	16	0.000219	1.34	RV	CELLSTATES	EC2.0	control_RBM20	5	14
MT1X	2.83	0.0212	0.0692	0.104	6.25	19.3	6.24e-05	1.67	RV	CELLSTATES	EC2.0	control_RBM20	5	14
IGSF9B	2.68	0.0185	0.00607	0.0633	5.39	20.1	4.66e-05	1.73	RV	CELLSTATES	EC2.0	control_RBM20	5	14
FKBP5	2.67	0.0281	0.398	1.86	9.5	18	0.000101	1.55	RV	CELLSTATES	EC2.0	control_RBM20	5	14
MT1E	2.63	0.0268	0.0663	0.14	6.46	18.2	9.42e-05	1.57	RV	CELLSTATES	EC2.0	control_RBM20	5	14
CECR2	2.41	0.0331	0.0486	0.107	6.15	17.1	0.00014	1.48	RV	CELLSTATES	EC2.0	control_RBM20	5	14
LSS	2.34	0.00612	0.0783	0.303	7.2	24.6	9.37e-06	2.21	RV	CELLSTATES	EC2.0	control_RBM20	5	14
LPL	2.13	0.0161	0.186	0.79	8.42	20.7	3.62e-05	1.79	RV	CELLSTATES	EC2.0	control_RBM20	5	14
IL18R1	2.1	0.049	0.113	0.254	7.21	15.7	0.000247	1.31	RV	CELLSTATES	EC2.0	control_RBM20	5	14
ADAMTS9-AS2	2.01	0.0178	0.214	0.59	8.21	20.4	4.17e-05	1.75	RV	CELLSTATES	EC2.0	control_RBM20	5	14
INPP1	1.88	0.0422	0.0922	0.246	7.1	16.3	0.000197	1.37	RV	CELLSTATES	EC2.0	control_RBM20	5	14
RPGR	1.85	0.0499	0.137	0.368	7.62	15.6	0.000261	1.3	RV	CELLSTATES	EC2.0	control_RBM20	5	14

## Sheet: TTN_control
Gene	logFC	FDR	mean_exp_control	mean_exp_genotype	logCPM	F	PValue	FDR_plot	Region	annotation_level	cell_state	comparison	Observations_genotype	Observations_reference
UMODL1	5.8	0.00745	0	0.0457	4.84	21	4.74e-05	2.13	RV	CELLSTATES	EC2.0	control_TTN	6	14
NPPB	5.3	2.9e-05	0.0126	0.286	6.71	44.9	1.51e-08	4.54	RV	CELLSTATES	EC2.0	control_TTN	6	14
TMEM132C	4.9	7.09e-08	0.0292	0.819	7.92	73	1.85e-11	7.15	RV	CELLSTATES	EC2.0	control_TTN	6	14
COL25A1	4.78	4.34e-08	0.0554	1.34	8.52	77.4	7.56e-12	7.36	RV	CELLSTATES	EC2.0	control_TTN	6	14
HBA1	4.46	0.0435	0	0.0136	4.15	13.6	0.000697	1.36	RV	CELLSTATES	EC2.0	control_TTN	6	14
NPPA	4.24	0.00176	0.00432	0.096	5.51	26.9	3.67e-06	2.76	RV	CELLSTATES	EC2.0	control_TTN	6	14
LINC01428	3.87	0.0123	0.00258	0.0259	4.46	18.1	8.98e-05	1.91	RV	CELLSTATES	EC2.0	control_TTN	6	14
AP001469.1	3.43	0.0361	0.00179	0.0149	4.26	14.5	0.000497	1.44	RV	CELLSTATES	EC2.0	control_TTN	6	14
AL591518.1	3.4	0.00684	0.003	0.043	4.86	20.3	3.81e-05	2.17	RV	CELLSTATES	EC2.0	control_TTN	6	14
NECAB1	3.27	0.00357	0.0129	0.0752	5.36	23.3	1.27e-05	2.45	RV	CELLSTATES	EC2.0	control_TTN	6	14
SLC16A6	3.21	0.0408	0.00694	0.0355	4.77	13.2	0.000632	1.39	RV	CELLSTATES	EC2.0	control_TTN	6	14
VEGFA	2.95	0.00142	0.0618	0.152	6.32	28	2.48e-06	2.85	RV	CELLSTATES	EC2.0	control_TTN	6	14
NETO1	2.94	0.0345	0.00739	0.0656	5.27	14	0.000456	1.46	RV	CELLSTATES	EC2.0	control_TTN	6	14
CSRNP1	2.84	0.00472	0.0489	0.156	6.32	21.8	2.18e-05	2.33	RV	CELLSTATES	EC2.0	control_TTN	6	14
ITGA10	2.81	0.000193	0.0455	0.29	6.79	36.5	1.68e-07	3.72	RV	CELLSTATES	EC2.0	control_TTN	6	14
FKBP5	2.76	0.000935	0.398	2.59	9.66	29.8	1.38e-06	3.03	RV	CELLSTATES	EC2.0	control_TTN	6	14
IGSF9B	2.76	0.00472	0.00607	0.0694	5.26	21.8	2.16e-05	2.33	RV	CELLSTATES	EC2.0	control_TTN	6	14
LSS	2.65	3.58e-05	0.0783	0.47	7.41	43.6	2.18e-08	4.45	RV	CELLSTATES	EC2.0	control_TTN	6	14
LPL	2.55	4.73e-05	0.186	1.27	8.72	42.1	3.29e-08	4.33	RV	CELLSTATES	EC2.0	control_TTN	6	14
RASL10A	2.53	0.00362	0.0259	0.124	5.98	23.1	1.36e-05	2.44	RV	CELLSTATES	EC2.0	control_TTN	6	14
DDIT4	2.5	0.0019	0.162	0.818	8.23	26.4	4.3e-06	2.72	RV	CELLSTATES	EC2.0	control_TTN	6	14
ARRDC2	2.43	0.000522	0.0526	0.231	6.7	31.8	7.14e-07	3.28	RV	CELLSTATES	EC2.0	control_TTN	6	14
FLVCR2	2.42	0.00634	0.0145	0.112	5.8	20.6	3.38e-05	2.2	RV	CELLSTATES	EC2.0	control_TTN	6	14
BAIAP2	2.34	0.00354	0.0516	0.281	6.89	23.5	1.2e-05	2.45	RV	CELLSTATES	EC2.0	control_TTN	6	14
KIAA1549	2.33	0.00297	0.0752	0.373	7.21	24.3	8.79e-06	2.53	RV	CELLSTATES	EC2.0	control_TTN	6	14
REPS2	2.3	0.0497	0.0159	0.0622	5.29	12.5	0.000878	1.3	RV	CELLSTATES	EC2.0	control_TTN	6	14
F2RL3	2.28	0.0337	0.0454	0.116	6.05	14.1	0.000434	1.47	RV	CELLSTATES	EC2.0	control_TTN	6	14
YPEL1	2.25	0.0346	0.0223	0.0719	5.46	14	0.000461	1.46	RV	CELLSTATES	EC2.0	control_TTN	6	14
ZBTB8A	2.22	0.017	0.0128	0.0756	5.43	16.8	0.000145	1.77	RV	CELLSTATES	EC2.0	control_TTN	6	14
LINC02388	2.15	0.017	0.356	1.81	9.26	16.8	0.000147	1.77	RV	CELLSTATES	EC2.0	control_TTN	6	14
CPAMD8	2.11	0.00293	0.303	1.03	8.71	24.5	8.38e-06	2.53	RV	CELLSTATES	EC2.0	control_TTN	6	14
CYP4B1	2.11	0.0369	0.206	0.589	8.07	13.7	0.000518	1.43	RV	CELLSTATES	EC2.0	control_TTN	6	14
GRAMD4	2.05	0.00458	0.0394	0.181	6.37	22.1	1.99e-05	2.34	RV	CELLSTATES	EC2.0	control_TTN	6	14
EPB41L5	2.02	0.00177	0.0572	0.353	7.1	26.7	3.85e-06	2.75	RV	CELLSTATES	EC2.0	control_TTN	6	14
RADIL	2.01	0.0346	0.0173	0.101	5.69	14	0.000464	1.46	RV	CELLSTATES	EC2.0	control_TTN	6	14
ADAMTS9-AS2	2	0.00448	0.214	0.789	8.28	22.3	1.8e-05	2.35	RV	CELLSTATES	EC2.0	control_TTN	6	14
AP005131.1	1.98	0.0335	0.0147	0.0811	5.55	14.2	0.000429	1.47	RV	CELLSTATES	EC2.0	control_TTN	6	14
CLMN	1.97	0.00419	0.0661	0.295	6.94	22.6	1.64e-05	2.38	RV	CELLSTATES	EC2.0	control_TTN	6	14
PAQR5	1.97	0.0495	0.024	0.0696	5.49	12.5	0.000867	1.31	RV	CELLSTATES	EC2.0	control_TTN	6	14
MN1	1.95	0.0194	0.0442	0.147	6.22	16.2	0.000186	1.71	RV	CELLSTATES	EC2.0	control_TTN	6	14
EGFR	1.89	0.00293	0.315	1.18	8.81	24.5	8.43e-06	2.53	RV	CELLSTATES	EC2.0	control_TTN	6	14
IL18R1	1.89	0.0466	0.113	0.303	7.23	12.7	0.000795	1.33	RV	CELLSTATES	EC2.0	control_TTN	6	14
TMEM233	1.82	0.0151	0.0815	0.298	7.03	17.3	0.00012	1.82	RV	CELLSTATES	EC2.0	control_TTN	6	14
CREB5	1.81	0.00108	0.273	1.25	8.79	29.2	1.7e-06	2.97	RV	CELLSTATES	EC2.0	control_TTN	6	14
KCNB1	1.8	0.00565	0.167	0.708	8.09	21.1	2.82e-05	2.25	RV	CELLSTATES	EC2.0	control_TTN	6	14
SH3RF3	1.8	0.00453	0.322	1.2	8.78	22.2	1.86e-05	2.34	RV	CELLSTATES	EC2.0	control_TTN	6	14
ATP7B	1.79	0.0366	0.029	0.125	5.99	13.8	0.00051	1.44	RV	CELLSTATES	EC2.0	control_TTN	6	14
RPGR	1.79	0.00565	0.137	0.428	7.58	21.2	2.76e-05	2.25	RV	CELLSTATES	EC2.0	control_TTN	6	14
CORO2B	1.75	0.00745	0.0954	0.442	7.44	19.8	4.52e-05	2.13	RV	CELLSTATES	EC2.0	control_TTN	6	14
ESYT2	1.74	0.000522	0.703	2.34	9.83	31.8	7.28e-07	3.28	RV	CELLSTATES	EC2.0	control_TTN	6	14
RNF115	1.7	0.00634	0.389	1.52	9.15	20.6	3.42e-05	2.2	RV	CELLSTATES	EC2.0	control_TTN	6	14
BID	1.65	0.0332	0.042	0.159	6.3	14.2	0.000422	1.48	RV	CELLSTATES	EC2.0	control_TTN	6	14
DENND3	1.65	0.00749	0.26	0.919	8.5	19.7	4.82e-05	2.13	RV	CELLSTATES	EC2.0	control_TTN	6	14
RYBP	1.64	0.0143	0.0672	0.252	6.81	17.6	0.000108	1.84	RV	CELLSTATES	EC2.0	control_TTN	6	14
KLF9	1.63	0.0217	0.145	0.475	7.7	15.8	0.000215	1.66	RV	CELLSTATES	EC2.0	control_TTN	6	14
CD9	1.59	0.00924	0.392	1.02	8.86	19.1	6.12e-05	2.03	RV	CELLSTATES	EC2.0	control_TTN	6	14
INPP1	1.59	0.0314	0.0922	0.249	6.97	14.5	0.000378	1.5	RV	CELLSTATES	EC2.0	control_TTN	6	14
NINJ2	1.59	0.03	0.0698	0.21	6.74	14.6	0.000352	1.52	RV	CELLSTATES	EC2.0	control_TTN	6	14
PRSS23	1.58	0.0176	0.198	0.823	8.32	16.6	0.000161	1.75	RV	CELLSTATES	EC2.0	control_TTN	6	14
IRAK3	1.57	0.0184	0.392	1.23	8.97	16.4	0.000174	1.73	RV	CELLSTATES	EC2.0	control_TTN	6	14
MTUS1	1.57	0.0112	0.446	1.51	9.2	18.4	7.91e-05	1.95	RV	CELLSTATES	EC2.0	control_TTN	6	14
ATOH8	1.56	0.0329	0.115	0.366	7.37	14.3	0.000413	1.48	RV	CELLSTATES	EC2.0	control_TTN	6	14
CTSH	1.55	0.0408	0.0746	0.332	7.14	13.3	0.000629	1.39	RV	CELLSTATES	EC2.0	control_TTN	6	14
GRB10	1.55	0.00604	0.621	2.12	9.64	20.8	3.15e-05	2.22	RV	CELLSTATES	EC2.0	control_TTN	6	14
GRASP	1.54	0.0105	0.211	0.728	8.23	18.6	7.29e-05	1.98	RV	CELLSTATES	EC2.0	control_TTN	6	14
TNNT3	1.5	0.0329	0.149	0.581	7.86	14.3	0.000411	1.48	RV	CELLSTATES	EC2.0	control_TTN	6	14
AP001528.2	1.49	0.0166	0.126	0.556	7.78	17	0.000136	1.78	RV	CELLSTATES	EC2.0	control_TTN	6	14
CDK14	1.47	0.0171	0.207	0.757	8.31	16.7	0.00015	1.77	RV	CELLSTATES	EC2.0	control_TTN	6	14
GALNT18	1.47	0.00359	0.981	3.05	10.2	23.2	1.31e-05	2.45	RV	CELLSTATES	EC2.0	control_TTN	6	14
EPB41L2	1.46	0.0265	0.869	3.95	10.4	15.2	0.000286	1.58	RV	CELLSTATES	EC2.0	control_TTN	6	14
PDZD2	1.45	0.0102	0.361	1.46	9.08	18.8	6.83e-05	1.99	RV	CELLSTATES	EC2.0	control_TTN	6	14
TMCC3	1.44	0.0408	0.114	0.352	7.3	13.3	0.000625	1.39	RV	CELLSTATES	EC2.0	control_TTN	6	14
CA4	1.4	0.0329	0.401	1.26	9.06	14.2	0.000415	1.48	RV	CELLSTATES	EC2.0	control_TTN	6	14
LMBR1	1.4	0.0184	0.353	0.95	8.67	16.4	0.000175	1.73	RV	CELLSTATES	EC2.0	control_TTN	6	14
TACC1	1.4	0.017	2.36	6.4	11.4	16.8	0.000145	1.77	RV	CELLSTATES	EC2.0	control_TTN	6	14
LDLRAD4	1.39	0.0149	0.861	3.08	10.1	17.4	0.000115	1.83	RV	CELLSTATES	EC2.0	control_TTN	6	14
STK39	1.36	0.0399	0.0752	0.252	6.89	13.4	0.000585	1.4	RV	CELLSTATES	EC2.0	control_TTN	6	14
WDR60	1.31	0.0226	0.411	0.922	8.77	15.7	0.000228	1.65	RV	CELLSTATES	EC2.0	control_TTN	6	14
ARHGAP26	1.3	0.00745	0.827	2.83	10.1	19.8	4.66e-05	2.13	RV	CELLSTATES	EC2.0	control_TTN	6	14
NAV2	1.29	0.0328	0.322	0.961	8.64	14.4	0.000397	1.48	RV	CELLSTATES	EC2.0	control_TTN	6	14
ACSL3	1.27	0.0329	0.195	0.58	8	14.3	0.000406	1.48	RV	CELLSTATES	EC2.0	control_TTN	6	14
LRRC8A	1.27	0.0446	0.136	0.295	7.29	12.9	0.000733	1.35	RV	CELLSTATES	EC2.0	control_TTN	6	14
B4GALT1	1.26	0.035	0.174	0.586	7.97	13.9	0.000473	1.46	RV	CELLSTATES	EC2.0	control_TTN	6	14
KLF12	1.26	0.045	0.451	1.37	9.14	12.8	0.000752	1.35	RV	CELLSTATES	EC2.0	control_TTN	6	14
WNK1	1.25	0.0403	0.839	1.94	9.81	13.3	0.000611	1.39	RV	CELLSTATES	EC2.0	control_TTN	6	14
ADIPOR2	1.24	0.0486	0.45	1.18	9.01	12.6	0.000843	1.31	RV	CELLSTATES	EC2.0	control_TTN	6	14
FLT1	1.24	0.0132	2.33	5.91	11.3	17.8	9.77e-05	1.88	RV	CELLSTATES	EC2.0	control_TTN	6	14
TIMP3	1.2	0.043	4.55	8.2	12.1	13.1	0.00068	1.37	RV	CELLSTATES	EC2.0	control_TTN	6	14
ELMO1	1.17	0.0449	1.19	3.92	10.5	12.9	0.000744	1.35	RV	CELLSTATES	EC2.0	control_TTN	6	14
DOCK9	1.08	0.0458	1.1	3.3	10.3	12.8	0.000775	1.34	RV	CELLSTATES	EC2.0	control_TTN	6	14
