# Supplementary material for: Pathogenic variants damage cell composition and single cell transcription in cardiomyopathies
Source: Science. Author manuscript; Available in PMC 2022 Oct 3. (PMC9528698; doi:10.1126/science.abo1984)
Supplement: Supp table 35.5 [file NIHMS1835045-supplement-Supp_table_35_5.xlsx]

## Sheet: Index
Column name	Description
Gene	Gene symbol, Ensembl 84
logFC	log2-fold change
FDR	False discovery rate; FDR is the PValue after (by default) Benjamini-Hochberg correction.
mean_exp_control	Mean expression values across controls
mean_exp_genotype	Mean expression values across disease samples
logCPM	logCPM is the average expression of all pseudobulked samples for that particular gene across all samples on the log2-scale expressed in counts per million (cpm, as calculated by edgeR after normalization).
F	Output of quasi-likelihood F-test
PValue	PValue is the nominal p-value derived from F
FDR_plot	-log10(False discovery rate)
Region	Studied region (LV or RV)
annotation_level	Cell-type or cell-state
cell_state/state	Specification which cell-type or state was analysed
comparison	Specification control_GENOTYPE
Observations_genotype	Numbers of Patients included in edgeR (patients with low number of nuclei have been excluded)
Observations_reference	Numbers of Patients included in edgeR (patients with low number of nuclei have been excluded)

## Sheet: LMNA_control
Gene	logFC	FDR	mean_exp_control	mean_exp_genotype	logCPM	F	PValue	FDR_plot	Region	annotation_level	cell_state	comparison	Observations_genotype	Observations_reference

## Sheet: PKP2_control
Gene	logFC	FDR	mean_exp_control	mean_exp_genotype	logCPM	F	PValue	FDR_plot	Region	annotation_level	cell_state	comparison	Observations_genotype	Observations_reference
LINC02197	6.51	0.0178	0.0417	0.323	7.12	17.9	2.35e-05	1.75	RV	CELLSTATES	EC8.0	control_PKP2	4	4
CCDC30	6.42	0.04	0	0.469	7.45	15.5	8.05e-05	1.4	RV	CELLSTATES	EC8.0	control_PKP2	4	4
RPS6KA2	2.99	0.0122	0.241	3.26	9.82	19.6	9.42e-06	1.91	RV	CELLSTATES	EC8.0	control_PKP2	4	4
ZBTB16	2.91	0.0122	0.152	3.13	9.71	19.4	1.05e-05	1.91	RV	CELLSTATES	EC8.0	control_PKP2	4	4
ZDHHC14	2.58	0.00872	0.588	5.74	10.6	20.7	5.4e-06	2.06	RV	CELLSTATES	EC8.0	control_PKP2	4	4
PARD3B	2.19	0.0374	1.27	7.19	11	15.8	7.16e-05	1.43	RV	CELLSTATES	EC8.0	control_PKP2	4	4
PRKG1	2.13	0.0332	0.928	7.67	11.1	16.3	5.39e-05	1.48	RV	CELLSTATES	EC8.0	control_PKP2	4	4

## Sheet: PVneg_control
Gene	logFC	FDR	mean_exp_control	mean_exp_genotype	logCPM	F	PValue	FDR_plot	Region	annotation_level	cell_state	comparison	Observations_genotype	Observations_reference
ZMAT4	6.61	0.00708	0	1.07	8.24	21.2	4.06e-06	2.15	RV	CELLSTATES	EC8.0	control_PVneg	4	4
KIAA1217	3.14	0.00392	0.281	5.09	10.2	23	1.61e-06	2.41	RV	CELLSTATES	EC8.0	control_PVneg	4	4

## Sheet: RBM20_control
Gene	logFC	FDR	mean_exp_control	mean_exp_genotype	logCPM	F	PValue	FDR_plot	Region	annotation_level	cell_state	comparison	Observations_genotype	Observations_reference
BTNL9	7.29	0.0023	0	0.865	8.58	24	9.47e-07	2.64	RV	CELLSTATES	EC8.0	control_RBM20	4	4
FLT1	6.34	0.0474	0	0.515	8.01	16.9	3.85e-05	1.32	RV	CELLSTATES	EC8.0	control_RBM20	4	4
MECOM	5.9	0.000644	0.0417	1.7	9.37	26.9	2.12e-07	3.19	RV	CELLSTATES	EC8.0	control_RBM20	4	4
VWF	4.11	0.0272	0.0984	1.63	9.38	18.7	1.57e-05	1.56	RV	CELLSTATES	EC8.0	control_RBM20	4	4

## Sheet: TTN_control
Gene	logFC	FDR	mean_exp_control	mean_exp_genotype	logCPM	F	PValue	FDR_plot	Region	annotation_level	cell_state	comparison	Observations_genotype	Observations_reference
FLT1	7.28	0.000107	0	1.8	9.39	30.4	3.54e-08	3.97	RV	CELLSTATES	EC8.0	control_TTN	5	4
BTNL9	6.98	0.000641	0	1.48	9.09	26.1	3.18e-07	3.19	RV	CELLSTATES	EC8.0	control_TTN	5	4
MECOM	6.73	4.47e-08	0.0417	4.19	10.4	46.1	1.11e-11	7.35	RV	CELLSTATES	EC8.0	control_TTN	5	4
CCDC85A	6.15	0.0163	0	0.89	8.48	18.9	1.35e-05	1.79	RV	CELLSTATES	EC8.0	control_TTN	5	4
ADGRL2	5.97	0.0195	0	0.713	8.37	17.7	2.6e-05	1.71	RV	CELLSTATES	EC8.0	control_TTN	5	4
KCNB1	5.84	0.0195	0	0.703	8.27	16.7	4.34e-05	1.71	RV	CELLSTATES	EC8.0	control_TTN	5	4
NOTCH4	5.73	0.0308	0	0.608	8.13	15.5	8.4e-05	1.51	RV	CELLSTATES	EC8.0	control_TTN	5	4
MAP2	5.68	0.028	0	0.68	8.19	15.7	7.42e-05	1.55	RV	CELLSTATES	EC8.0	control_TTN	5	4
RGCC	5.56	0.0328	0	0.495	8.2	15	0.000108	1.48	RV	CELLSTATES	EC8.0	control_TTN	5	4
LSS	5.51	0.0384	0	0.606	8.11	14.6	0.00013	1.42	RV	CELLSTATES	EC8.0	control_TTN	5	4
NEURL1B	5.48	0.042	0	0.535	8.11	14.4	0.000146	1.38	RV	CELLSTATES	EC8.0	control_TTN	5	4
LINC02388	4.65	0.0232	0.025	1.28	8.77	16.2	5.75e-05	1.64	RV	CELLSTATES	EC8.0	control_TTN	5	4
MCF2L	4.63	0.0195	0.00676	1.22	8.82	16.7	4.35e-05	1.71	RV	CELLSTATES	EC8.0	control_TTN	5	4
GFOD1	4.54	0.0315	0.0417	0.893	8.6	15.2	9.63e-05	1.5	RV	CELLSTATES	EC8.0	control_TTN	5	4
VWF	4.35	0.00136	0.0984	2.56	9.95	24.4	7.85e-07	2.87	RV	CELLSTATES	EC8.0	control_TTN	5	4
PDZD2	4.18	0.0195	0.0135	1.53	9.1	16.8	4.07e-05	1.71	RV	CELLSTATES	EC8.0	control_TTN	5	4
NRP1	4.15	0.0224	0.0318	1.3	9.05	16.3	5.37e-05	1.65	RV	CELLSTATES	EC8.0	control_TTN	5	4
ADGRF5	4.06	0.0312	0.0484	1.29	8.94	15.3	9.3e-05	1.51	RV	CELLSTATES	EC8.0	control_TTN	5	4
ANO2	3.95	0.0195	0.0552	1.45	9.29	16.7	4.3e-05	1.71	RV	CELLSTATES	EC8.0	control_TTN	5	4
SPARCL1	3.59	0.0195	0.139	2.02	9.56	16.7	4.3e-05	1.71	RV	CELLSTATES	EC8.0	control_TTN	5	4
PTPRG	3.37	0.00888	0.216	3.28	10.3	20.3	6.61e-06	2.05	RV	CELLSTATES	EC8.0	control_TTN	5	4
ZBTB16	3.22	0.0167	0.152	3.32	10.2	18.4	1.76e-05	1.78	RV	CELLSTATES	EC8.0	control_TTN	5	4
KIAA1217	3.1	0.0167	0.281	4.19	10.3	18.3	1.85e-05	1.78	RV	CELLSTATES	EC8.0	control_TTN	5	4
