# Supplementary material for: Pathogenic variants damage cell composition and single cell transcription in cardiomyopathies
Source: Science. Author manuscript; Available in PMC 2022 Oct 3. (PMC9528698; doi:10.1126/science.abo1984)
Supplement: Supp table 35.7 [file NIHMS1835045-supplement-Supp_table_35_7.xlsx]

## Sheet: Index
Column name	Description
Gene	Gene symbol, Ensembl 84
logFC	log2-fold change
FDR	False discovery rate; FDR is the PValue after (by default) Benjamini-Hochberg correction.
mean_exp_control	Mean expression values across controls
mean_exp_genotype	Mean expression values across disease samples
logCPM	logCPM is the average expression of all pseudobulked samples for that particular gene across all samples on the log2-scale expressed in counts per million (cpm, as calculated by edgeR after normalization).
F	Output of quasi-likelihood F-test
PValue	PValue is the nominal p-value derived from F
FDR_plot	-log10(False discovery rate)
Region	Studied region (LV or RV)
annotation_level	Cell-type or cell-state
cell_state/state	Specification which cell-type or state was analysed
comparison	Specification control_GENOTYPE
Observations_genotype	Numbers of Patients included in edgeR (patients with low number of nuclei have been excluded)
Observations_reference	Numbers of Patients included in edgeR (patients with low number of nuclei have been excluded)

## Sheet: control_LMNA
Gene	logFC	FDR	mean_exp_control	mean_exp_genotype	logCPM	F	PValue	FDR_plot	Region	annotation_level	cell_state	comparison	Observations_genotype	Observations_reference
TNC	6.31	2.72e-15	0.0486	0.00392	5.78	80	3.78e-19	14.6	RV	CELLSTATES	EC5.0	control_LMNA	7	12
AC025219.1	4.83	0.000346	0.0126	0	4.9	26.6	1.58e-06	3.46	RV	CELLSTATES	EC5.0	control_LMNA	7	12
BBOX1-AS1	4.06	0.00122	0.0145	0	4.85	21	8.03e-06	2.91	RV	CELLSTATES	EC5.0	control_LMNA	7	12
HIST2H2BE	4.01	0.00233	0.0217	0.0023	5.16	20.9	1.82e-05	2.63	RV	CELLSTATES	EC5.0	control_LMNA	7	12
GRXCR2	3.96	0.000705	0.0508	0.00172	5.38	22.3	4.03e-06	3.15	RV	CELLSTATES	EC5.0	control_LMNA	7	12
ATP8B4	3.8	0.000506	0.0198	0.00233	5.12	22.1	2.58e-06	3.3	RV	CELLSTATES	EC5.0	control_LMNA	7	12
PPP1R3C	3.75	0.012	0.029	0.000677	5.11	16.7	0.000156	1.92	RV	CELLSTATES	EC5.0	control_LMNA	7	12
CORIN	3.64	0.000139	0.0377	0.00546	5.55	25	5.6e-07	3.86	RV	CELLSTATES	EC5.0	control_LMNA	7	12
AC108134.2	3.57	0.00734	0.0224	0.000904	4.97	16.1	7.8e-05	2.13	RV	CELLSTATES	EC5.0	control_LMNA	7	12
AIFM2	3.5	0.00264	0.0158	0.00367	5.12	18	2.2e-05	2.58	RV	CELLSTATES	EC5.0	control_LMNA	7	12
LINC01841	3.43	0.0226	0.0138	0.00139	4.9	13.9	0.000398	1.65	RV	CELLSTATES	EC5.0	control_LMNA	7	12
PBLD	3.42	0.00121	0.0199	0.0041	5.18	20	7.83e-06	2.92	RV	CELLSTATES	EC5.0	control_LMNA	7	12
MEG8	3.33	0.00304	0.0285	0.00267	5.12	17.7	2.56e-05	2.52	RV	CELLSTATES	EC5.0	control_LMNA	7	12
MAN1C1	3.3	0.00102	0.024	0.00644	5.36	20.4	6.35e-06	2.99	RV	CELLSTATES	EC5.0	control_LMNA	7	12
MIR34AHG	3.3	0.00572	0.0195	0.00363	5.11	16.3	5.51e-05	2.24	RV	CELLSTATES	EC5.0	control_LMNA	7	12
AC025580.1	3.28	0.000801	0.0241	0.011	5.46	20.9	4.72e-06	3.1	RV	CELLSTATES	EC5.0	control_LMNA	7	12
ISG15	3.28	1.58e-06	0.101	0.0247	6.41	36.1	1.87e-09	5.8	RV	CELLSTATES	EC5.0	control_LMNA	7	12
COL15A1	3.18	4.95e-06	0.0556	0.0169	5.98	33	9.13e-09	5.31	RV	CELLSTATES	EC5.0	control_LMNA	7	12
FHOD3	3.17	3.25e-05	0.0621	0.0188	6.06	28.6	8.86e-08	4.49	RV	CELLSTATES	EC5.0	control_LMNA	7	12
CHRNB4	3.15	0.0447	0.0133	0.00352	5.08	12.8	0.0011	1.35	RV	CELLSTATES	EC5.0	control_LMNA	7	12
COL1A1	3.11	0.00163	0.0249	0.00645	5.3	19.2	1.17e-05	2.79	RV	CELLSTATES	EC5.0	control_LMNA	7	12
EDNRA	3.09	0.0155	0.0171	0.0024	5.06	13.6	0.000228	1.81	RV	CELLSTATES	EC5.0	control_LMNA	7	12
CPNE5	3.05	2.76e-06	0.0542	0.027	6.1	34.6	4.12e-09	5.56	RV	CELLSTATES	EC5.0	control_LMNA	7	12
GABRR2	3.04	0.00469	0.0245	0.00521	5.25	16.7	4.33e-05	2.33	RV	CELLSTATES	EC5.0	control_LMNA	7	12
GINS3	3.03	0.00388	0.0186	0.0135	5.42	17.2	3.44e-05	2.41	RV	CELLSTATES	EC5.0	control_LMNA	7	12
GSTM4	3.03	0.0301	0.0152	0.00325	5.04	12.4	0.000619	1.52	RV	CELLSTATES	EC5.0	control_LMNA	7	12
PDE1C	3.02	2.76e-06	0.0718	0.0246	6.26	34.5	4.36e-09	5.56	RV	CELLSTATES	EC5.0	control_LMNA	7	12
PLA2G2A	3	0.00788	0.0484	0.00482	5.4	15.4	8.74e-05	2.1	RV	CELLSTATES	EC5.0	control_LMNA	7	12
PTPRC	2.98	0.00697	0.0176	0.00536	5.18	15.8	7.1e-05	2.16	RV	CELLSTATES	EC5.0	control_LMNA	7	12
RERG	2.96	0.0125	0.0164	0.0052	5.14	14.2	0.000165	1.9	RV	CELLSTATES	EC5.0	control_LMNA	7	12
PURPL	2.95	0.0178	0.0176	0.00764	5.22	13.8	0.000278	1.75	RV	CELLSTATES	EC5.0	control_LMNA	7	12
AL356277.3	2.9	0.0196	0.0171	0.00426	5.11	12.9	0.000321	1.71	RV	CELLSTATES	EC5.0	control_LMNA	7	12
CTSC	2.89	0.0215	0.0182	0.00349	5.06	12.7	0.000374	1.67	RV	CELLSTATES	EC5.0	control_LMNA	7	12
FAM13C	2.88	0.000956	0.0287	0.0167	5.64	20.6	5.71e-06	3.02	RV	CELLSTATES	EC5.0	control_LMNA	7	12
CXCL12	2.86	3.72e-10	0.57	0.135	8.39	54.4	1.63e-13	9.43	RV	CELLSTATES	EC5.0	control_LMNA	7	12
AL021937.3	2.8	0.0223	0.0132	0.0055	5.07	12.6	0.000392	1.65	RV	CELLSTATES	EC5.0	control_LMNA	7	12
TGFB2	2.8	0.000136	0.0667	0.0197	6.06	25.2	5.2e-07	3.87	RV	CELLSTATES	EC5.0	control_LMNA	7	12
DSN1	2.77	0.019	0.0165	0.00705	5.25	13.1	0.000302	1.72	RV	CELLSTATES	EC5.0	control_LMNA	7	12
ADAMTS17	2.69	0.000126	0.0559	0.0223	5.98	25.6	4.26e-07	3.9	RV	CELLSTATES	EC5.0	control_LMNA	7	12
LY96	2.69	0.017	0.0172	0.0111	5.33	13.3	0.000262	1.77	RV	CELLSTATES	EC5.0	control_LMNA	7	12
PLK2	2.68	3.69e-05	0.0889	0.0319	6.37	28.2	1.07e-07	4.43	RV	CELLSTATES	EC5.0	control_LMNA	7	12
DGKI	2.67	0.0227	0.0197	0.00587	5.16	12.5	0.000413	1.64	RV	CELLSTATES	EC5.0	control_LMNA	7	12
AL583785.1	2.66	0.00425	0.0665	0.0113	5.75	16.9	3.88e-05	2.37	RV	CELLSTATES	EC5.0	control_LMNA	7	12
ADCY5	2.65	0.0141	0.0269	0.0114	5.47	13.9	0.000195	1.85	RV	CELLSTATES	EC5.0	control_LMNA	7	12
NLGN4Y	2.65	0.00126	0.0357	0.0196	5.66	19.8	8.4e-06	2.9	RV	CELLSTATES	EC5.0	control_LMNA	7	12
NHP2	2.63	0.046	0.0216	0.00322	5.08	10.5	0.00118	1.34	RV	CELLSTATES	EC5.0	control_LMNA	7	12
SLC9C1	2.63	5.39e-11	0.604	0.199	8.58	58.6	1.89e-14	10.3	RV	CELLSTATES	EC5.0	control_LMNA	7	12
TNFSF10	2.62	4.47e-06	0.177	0.0539	7.02	33.3	7.85e-09	5.35	RV	CELLSTATES	EC5.0	control_LMNA	7	12
ZMAT3	2.6	0.0201	0.0212	0.00859	5.26	12.8	0.000341	1.7	RV	CELLSTATES	EC5.0	control_LMNA	7	12
KIF26A	2.59	0.00176	0.0363	0.0167	5.68	19	1.28e-05	2.75	RV	CELLSTATES	EC5.0	control_LMNA	7	12
EFR3B	2.58	0.000506	0.0644	0.0285	6.1	22.1	2.56e-06	3.3	RV	CELLSTATES	EC5.0	control_LMNA	7	12
PPP1R3B	2.58	0.0212	0.0401	0.00618	5.4	12.7	0.000365	1.67	RV	CELLSTATES	EC5.0	control_LMNA	7	12
ST8SIA4	2.58	0.00038	0.107	0.0217	6.16	22.8	1.77e-06	3.42	RV	CELLSTATES	EC5.0	control_LMNA	7	12
ADAT2	2.55	0.0147	0.0207	0.0114	5.39	13.7	0.000212	1.83	RV	CELLSTATES	EC5.0	control_LMNA	7	12
GXYLT2	2.54	0.0323	0.0136	0.00682	5.15	11.5	0.00068	1.49	RV	CELLSTATES	EC5.0	control_LMNA	7	12
SPHKAP	2.53	0.0201	0.0278	0.0126	5.46	12.9	0.000336	1.7	RV	CELLSTATES	EC5.0	control_LMNA	7	12
COL6A3	2.52	0.00381	0.041	0.0169	5.74	17.2	3.35e-05	2.42	RV	CELLSTATES	EC5.0	control_LMNA	7	12
MYL7	2.52	0.0352	0.0531	0.00686	5.52	11.7	0.00078	1.45	RV	CELLSTATES	EC5.0	control_LMNA	7	12
KCNJ3	2.51	0.00606	0.0271	0.0192	5.58	16.1	5.91e-05	2.22	RV	CELLSTATES	EC5.0	control_LMNA	7	12
AL357507.1	2.48	1.6e-06	0.237	0.0674	7.25	35.9	2.11e-09	5.8	RV	CELLSTATES	EC5.0	control_LMNA	7	12
ZNF608	2.46	2.76e-05	0.105	0.0467	6.62	29.1	7.03e-08	4.56	RV	CELLSTATES	EC5.0	control_LMNA	7	12
SLFN12L	2.45	0.00264	0.0898	0.0211	6.05	18	2.18e-05	2.58	RV	CELLSTATES	EC5.0	control_LMNA	7	12
NLN	2.43	0.0138	0.0386	0.012	5.53	13.9	0.000188	1.86	RV	CELLSTATES	EC5.0	control_LMNA	7	12
NRAP	2.43	0.00419	0.0551	0.0226	6.01	17	3.79e-05	2.38	RV	CELLSTATES	EC5.0	control_LMNA	7	12
RBM47	2.42	0.0147	0.0267	0.0129	5.49	13.7	0.000211	1.83	RV	CELLSTATES	EC5.0	control_LMNA	7	12
DOCK8	2.36	0.046	0.0328	0.00683	5.25	10.5	0.00118	1.34	RV	CELLSTATES	EC5.0	control_LMNA	7	12
FYB1	2.34	0.0432	0.0232	0.00797	5.27	10.7	0.00104	1.36	RV	CELLSTATES	EC5.0	control_LMNA	7	12
BX890604.1	2.33	0.0411	0.0152	0.0133	5.35	10.9	0.000972	1.39	RV	CELLSTATES	EC5.0	control_LMNA	7	12
CYR61	2.32	0.00101	0.225	0.0306	7.02	20.5	6.12e-06	3	RV	CELLSTATES	EC5.0	control_LMNA	7	12
AC100803.3	2.3	0.00181	0.0607	0.0269	6.05	19	1.34e-05	2.74	RV	CELLSTATES	EC5.0	control_LMNA	7	12
MYH7B	2.29	0.025	0.0567	0.0192	5.84	12.2	0.000474	1.6	RV	CELLSTATES	EC5.0	control_LMNA	7	12
LAMA4	2.28	0.00203	0.0851	0.0263	6.14	18.7	1.55e-05	2.69	RV	CELLSTATES	EC5.0	control_LMNA	7	12
RMI1	2.28	0.0201	0.0313	0.0174	5.59	12.8	0.000338	1.7	RV	CELLSTATES	EC5.0	control_LMNA	7	12
AC003006.1	2.27	0.0432	0.0297	0.0102	5.42	10.8	0.00104	1.36	RV	CELLSTATES	EC5.0	control_LMNA	7	12
AC244131.2	2.25	0.0132	0.0357	0.0168	5.68	14.1	0.000177	1.88	RV	CELLSTATES	EC5.0	control_LMNA	7	12
MOCOS	2.25	0.0459	0.0198	0.014	5.43	10.6	0.00116	1.34	RV	CELLSTATES	EC5.0	control_LMNA	7	12
PLN	2.25	0.000464	0.142	0.0524	6.92	22.3	2.28e-06	3.33	RV	CELLSTATES	EC5.0	control_LMNA	7	12
ADGRB3	2.24	0.00136	0.0644	0.0347	6.16	19.7	9.17e-06	2.87	RV	CELLSTATES	EC5.0	control_LMNA	7	12
ACE	2.23	0.0203	0.0372	0.0178	5.7	12.8	0.000346	1.69	RV	CELLSTATES	EC5.0	control_LMNA	7	12
LINC00278	2.23	0.00106	0.0778	0.0298	6.25	20.3	6.79e-06	2.98	RV	CELLSTATES	EC5.0	control_LMNA	7	12
SLC6A6	2.23	7.45e-06	0.289	0.0867	7.44	32	1.57e-08	5.13	RV	CELLSTATES	EC5.0	control_LMNA	7	12
AC104041.1	2.19	0.00966	0.0477	0.0285	5.95	14.9	0.000116	2.02	RV	CELLSTATES	EC5.0	control_LMNA	7	12
AC112487.1	2.16	0.000134	0.183	0.0605	7.05	25.3	4.84e-07	3.87	RV	CELLSTATES	EC5.0	control_LMNA	7	12
COL3A1	2.15	0.0323	0.027	0.018	5.59	11.5	0.000683	1.49	RV	CELLSTATES	EC5.0	control_LMNA	7	12
A2M	2.13	4.04e-08	1.94	0.777	10.3	44.3	2.84e-11	7.39	RV	CELLSTATES	EC5.0	control_LMNA	7	12
MYBPC3	2.12	0.000136	0.303	0.102	7.74	25.2	5.05e-07	3.87	RV	CELLSTATES	EC5.0	control_LMNA	7	12
ARHGEF3	2.1	5.24e-06	0.362	0.199	8.18	32.8	1.01e-08	5.28	RV	CELLSTATES	EC5.0	control_LMNA	7	12
ELFN1	2.1	0.0217	0.0402	0.0213	5.75	12.6	0.000379	1.66	RV	CELLSTATES	EC5.0	control_LMNA	7	12
AL139383.1	2.02	0.000267	0.155	0.0903	7.21	23.6	1.17e-06	3.57	RV	CELLSTATES	EC5.0	control_LMNA	7	12
VEGFC	2.01	2.38e-07	1.02	0.49	9.43	40.6	1.88e-10	6.62	RV	CELLSTATES	EC5.0	control_LMNA	7	12
AP002075.1	2	0.0283	0.0325	0.0251	5.74	11.9	0.000574	1.55	RV	CELLSTATES	EC5.0	control_LMNA	7	12
RAMP3	2	0.000293	0.257	0.114	7.49	23.4	1.31e-06	3.53	RV	CELLSTATES	EC5.0	control_LMNA	7	12
AC009950.1	1.98	0.0276	0.0472	0.0321	6.05	11.9	0.000554	1.56	RV	CELLSTATES	EC5.0	control_LMNA	7	12
KDR	1.98	0.000161	0.288	0.135	7.7	24.7	6.66e-07	3.79	RV	CELLSTATES	EC5.0	control_LMNA	7	12
F13A1	1.97	0.0331	0.0314	0.0278	5.77	11.5	0.000706	1.48	RV	CELLSTATES	EC5.0	control_LMNA	7	12
IL33	1.97	0.0119	0.0738	0.0381	6.19	14.3	0.000152	1.93	RV	CELLSTATES	EC5.0	control_LMNA	7	12
SLC8A1-AS1	1.96	0.0135	0.0894	0.0343	6.23	14	0.000182	1.87	RV	CELLSTATES	EC5.0	control_LMNA	7	12
RASGRP3	1.94	0.000127	0.285	0.173	7.89	25.5	4.47e-07	3.9	RV	CELLSTATES	EC5.0	control_LMNA	7	12
C4orf19	1.93	0.0323	0.053	0.0281	5.88	11.5	0.000684	1.49	RV	CELLSTATES	EC5.0	control_LMNA	7	12
CCDC3	1.91	0.000104	0.193	0.108	7.44	26	3.39e-07	3.98	RV	CELLSTATES	EC5.0	control_LMNA	7	12
GBP3	1.91	0.032	0.0611	0.0289	6.05	11.6	0.000666	1.5	RV	CELLSTATES	EC5.0	control_LMNA	7	12
HSPB1	1.91	0.00734	0.15	0.0598	7	15.6	7.78e-05	2.13	RV	CELLSTATES	EC5.0	control_LMNA	7	12
PBX2	1.88	0.0169	0.0588	0.031	6.11	13.4	0.000258	1.77	RV	CELLSTATES	EC5.0	control_LMNA	7	12
AC007376.2	1.87	0.00948	0.075	0.042	6.33	14.9	0.000112	2.02	RV	CELLSTATES	EC5.0	control_LMNA	7	12
AP3M2	1.87	0.0251	0.0476	0.0423	6.16	12.2	0.000478	1.6	RV	CELLSTATES	EC5.0	control_LMNA	7	12
BCL9	1.86	0.0227	0.0719	0.0344	6.22	12.5	0.000405	1.64	RV	CELLSTATES	EC5.0	control_LMNA	7	12
FAM124A	1.86	0.0283	0.055	0.0323	6.04	11.9	0.000574	1.55	RV	CELLSTATES	EC5.0	control_LMNA	7	12
RCC2	1.84	0.0424	0.0641	0.0292	5.96	10.8	0.00101	1.37	RV	CELLSTATES	EC5.0	control_LMNA	7	12
COL19A1	1.83	0.00192	0.129	0.067	6.79	18.8	1.44e-05	2.72	RV	CELLSTATES	EC5.0	control_LMNA	7	12
SYT1	1.83	0.0445	0.0366	0.0234	5.79	10.7	0.00108	1.35	RV	CELLSTATES	EC5.0	control_LMNA	7	12
TMC1	1.82	0.0204	0.0749	0.038	6.25	12.8	0.000349	1.69	RV	CELLSTATES	EC5.0	control_LMNA	7	12
AC119150.1	1.81	0.0201	0.0487	0.0506	6.28	12.8	0.000341	1.7	RV	CELLSTATES	EC5.0	control_LMNA	7	12
CDH13	1.79	0.000202	0.791	0.284	9	24.2	8.52e-07	3.69	RV	CELLSTATES	EC5.0	control_LMNA	7	12
ZFP36	1.78	0.00742	0.179	0.161	7.65	15.6	8.02e-05	2.13	RV	CELLSTATES	EC5.0	control_LMNA	7	12
KIFC3	1.77	0.0332	0.0771	0.0381	6.25	11.5	0.000714	1.48	RV	CELLSTATES	EC5.0	control_LMNA	7	12
STXBP6	1.76	0.00769	0.126	0.087	7.04	15.5	8.45e-05	2.11	RV	CELLSTATES	EC5.0	control_LMNA	7	12
DPYSL3	1.73	0.00734	0.137	0.0895	7.04	15.6	7.8e-05	2.13	RV	CELLSTATES	EC5.0	control_LMNA	7	12
IFIT3	1.73	0.0432	0.093	0.0426	6.38	10.8	0.00104	1.36	RV	CELLSTATES	EC5.0	control_LMNA	7	12
PLCL1	1.7	0.000754	0.305	0.154	7.83	21.1	4.37e-06	3.12	RV	CELLSTATES	EC5.0	control_LMNA	7	12
PRICKLE2	1.69	0.00141	0.275	0.138	7.72	19.5	9.93e-06	2.85	RV	CELLSTATES	EC5.0	control_LMNA	7	12
RFC3	1.69	0.0014	0.21	0.116	7.42	19.6	9.73e-06	2.85	RV	CELLSTATES	EC5.0	control_LMNA	7	12
CACNB2	1.65	0.00966	0.177	0.0932	7.21	14.9	0.000116	2.02	RV	CELLSTATES	EC5.0	control_LMNA	7	12
GNAI1	1.65	0.0194	0.115	0.0578	6.67	13	0.000311	1.71	RV	CELLSTATES	EC5.0	control_LMNA	7	12
RELB	1.65	0.0276	0.0696	0.0552	6.4	11.9	0.000552	1.56	RV	CELLSTATES	EC5.0	control_LMNA	7	12
FUT10	1.64	0.0275	0.0676	0.0556	6.39	12	0.000545	1.56	RV	CELLSTATES	EC5.0	control_LMNA	7	12
NREP	1.61	0.0229	0.086	0.0593	6.57	12.5	0.000418	1.64	RV	CELLSTATES	EC5.0	control_LMNA	7	12
TM4SF1	1.61	0.000634	0.667	0.229	8.63	21.5	3.49e-06	3.2	RV	CELLSTATES	EC5.0	control_LMNA	7	12
C5orf17	1.53	0.0297	0.0722	0.0678	6.77	11.8	0.000608	1.53	RV	CELLSTATES	EC5.0	control_LMNA	7	12
ACTB	1.52	0.0143	0.296	0.149	7.87	13.8	0.000203	1.84	RV	CELLSTATES	EC5.0	control_LMNA	7	12
LAP3	1.52	0.0118	0.264	0.148	7.7	14.4	0.000151	1.93	RV	CELLSTATES	EC5.0	control_LMNA	7	12
UBASH3B	1.52	0.042	0.0806	0.0827	6.77	10.8	0.000995	1.38	RV	CELLSTATES	EC5.0	control_LMNA	7	12
GIMAP7	1.51	0.0149	0.205	0.121	7.35	13.7	0.000216	1.83	RV	CELLSTATES	EC5.0	control_LMNA	7	12
EBF1	1.5	0.00161	0.783	0.434	9.14	19.3	1.14e-05	2.79	RV	CELLSTATES	EC5.0	control_LMNA	7	12
NEDD4L	1.5	0.0201	0.113	0.0899	6.93	12.9	0.000335	1.7	RV	CELLSTATES	EC5.0	control_LMNA	7	12
CD200	1.49	0.016	0.203	0.111	7.36	13.5	0.000239	1.8	RV	CELLSTATES	EC5.0	control_LMNA	7	12
LMCD1	1.46	0.0201	0.181	0.14	7.47	12.8	0.000338	1.7	RV	CELLSTATES	EC5.0	control_LMNA	7	12
MET	1.46	0.0201	0.153	0.124	7.27	12.8	0.000338	1.7	RV	CELLSTATES	EC5.0	control_LMNA	7	12
FN1	1.44	0.0196	0.202	0.0845	7.11	12.9	0.00032	1.71	RV	CELLSTATES	EC5.0	control_LMNA	7	12
STEAP1B	1.41	0.0191	0.203	0.143	7.51	13	0.000305	1.72	RV	CELLSTATES	EC5.0	control_LMNA	7	12
TSHZ2	1.41	0.00704	0.435	0.379	8.58	15.7	7.3e-05	2.15	RV	CELLSTATES	EC5.0	control_LMNA	7	12
MYCT1	1.4	0.037	0.173	0.114	7.24	11.2	0.000832	1.43	RV	CELLSTATES	EC5.0	control_LMNA	7	12
HRH1	1.39	0.0335	0.145	0.101	6.99	11.4	0.000727	1.47	RV	CELLSTATES	EC5.0	control_LMNA	7	12
JAM2	1.39	0.0106	0.403	0.268	8.33	14.6	0.000133	1.97	RV	CELLSTATES	EC5.0	control_LMNA	7	12
SLC38A2	1.39	0.0497	0.185	0.0931	7.18	10.3	0.00131	1.3	RV	CELLSTATES	EC5.0	control_LMNA	7	12
UBE2J1	1.39	0.0227	0.225	0.151	7.65	12.5	0.000411	1.64	RV	CELLSTATES	EC5.0	control_LMNA	7	12
MIR181A1HG	1.38	0.0427	0.184	0.138	7.43	10.8	0.00102	1.37	RV	CELLSTATES	EC5.0	control_LMNA	7	12
DTNB	1.36	0.0264	0.191	0.175	7.61	12.1	0.00051	1.58	RV	CELLSTATES	EC5.0	control_LMNA	7	12
ITPR1	1.36	0.0268	0.254	0.123	7.52	12	0.00052	1.57	RV	CELLSTATES	EC5.0	control_LMNA	7	12
TTC3	1.34	0.0445	0.135	0.115	7.22	10.7	0.00109	1.35	RV	CELLSTATES	EC5.0	control_LMNA	7	12
ATP8A1	1.33	0.0239	0.48	0.32	8.59	12.4	0.000439	1.62	RV	CELLSTATES	EC5.0	control_LMNA	7	12
ADAMTSL1	1.32	0.0143	0.339	0.253	8.22	13.8	0.000201	1.84	RV	CELLSTATES	EC5.0	control_LMNA	7	12
CHRM3	1.32	0.0272	0.304	0.305	8.28	12	0.000535	1.57	RV	CELLSTATES	EC5.0	control_LMNA	7	12
SSFA2	1.32	0.0243	0.235	0.165	7.7	12.3	0.000452	1.61	RV	CELLSTATES	EC5.0	control_LMNA	7	12
ADAMTS9	1.3	0.00344	1.06	0.544	9.46	17.4	2.99e-05	2.46	RV	CELLSTATES	EC5.0	control_LMNA	7	12
CRYBG3	1.3	0.0155	0.434	0.357	8.54	13.6	0.000227	1.81	RV	CELLSTATES	EC5.0	control_LMNA	7	12
HMCN1	1.3	0.024	0.6	0.281	8.62	12.3	0.000446	1.62	RV	CELLSTATES	EC5.0	control_LMNA	7	12
RYR2	1.29	0.00264	0.996	0.541	9.57	18	2.17e-05	2.58	RV	CELLSTATES	EC5.0	control_LMNA	7	12
ATP13A3	1.24	0.00769	0.812	0.413	9.07	15.5	8.43e-05	2.11	RV	CELLSTATES	EC5.0	control_LMNA	7	12
SAT1	1.23	0.0323	0.294	0.265	8.27	11.5	0.000681	1.49	RV	CELLSTATES	EC5.0	control_LMNA	7	12
EMCN	1.22	0.00788	1.41	1	10.1	15.4	8.79e-05	2.1	RV	CELLSTATES	EC5.0	control_LMNA	7	12
MEF2C	1.18	0.0105	1.16	0.784	9.78	14.7	0.000129	1.98	RV	CELLSTATES	EC5.0	control_LMNA	7	12
CD34	1.16	0.0393	0.534	0.344	8.63	11	0.000914	1.41	RV	CELLSTATES	EC5.0	control_LMNA	7	12
MAGI1	1.04	0.0363	1.51	1.38	10.3	11.2	0.000809	1.44	RV	CELLSTATES	EC5.0	control_LMNA	7	12
MECOM	1.03	0.00653	5.22	4.26	11.9	15.9	6.6e-05	2.18	RV	CELLSTATES	EC5.0	control_LMNA	7	12

## Sheet: control_PKP2
Gene	logFC	FDR	mean_exp_control	mean_exp_genotype	logCPM	F	PValue	FDR_plot	Region	annotation_level	cell_state	comparison	Observations_genotype	Observations_reference
TNC	9.64	2.44e-21	0.0486	0	5.94	110	2.09e-25	20.6	RV	CELLSTATES	EC5.0	control_PKP2	5	12
CPNE5	5.01	4.55e-10	0.0542	0.00915	6.13	55.4	1.17e-13	9.34	RV	CELLSTATES	EC5.0	control_PKP2	5	12
PLA2G2A	4.8	9.92e-05	0.0484	0	5.55	26.9	2.9e-07	4	RV	CELLSTATES	EC5.0	control_PKP2	5	12
AC025219.1	4.77	0.00168	0.0126	0	5.11	21.8	9.5e-06	2.78	RV	CELLSTATES	EC5.0	control_PKP2	5	12
ADCY5	4.59	7.37e-05	0.0269	0.00212	5.52	27.9	1.83e-07	4.13	RV	CELLSTATES	EC5.0	control_PKP2	5	12
TNFRSF19	4.56	0.000315	0.0279	0	5.29	23.9	1.03e-06	3.5	RV	CELLSTATES	EC5.0	control_PKP2	5	12
HIST2H2BE	4.48	0.00343	0.0217	0.00165	5.37	21.4	2.39e-05	2.46	RV	CELLSTATES	EC5.0	control_PKP2	5	12
AC025580.1	4.17	8.59e-05	0.0241	0.00456	5.49	26.8	2.36e-07	4.07	RV	CELLSTATES	EC5.0	control_PKP2	5	12
GRXCR2	3.87	0.00505	0.0508	0.0024	5.63	19	4.03e-05	2.3	RV	CELLSTATES	EC5.0	control_PKP2	5	12
GATA4	3.84	0.00436	0.0344	0.000746	5.34	17.5	3.36e-05	2.36	RV	CELLSTATES	EC5.0	control_PKP2	5	12
NOTCH3	3.75	0.0114	0.0227	0.00137	5.27	15.8	0.00011	1.94	RV	CELLSTATES	EC5.0	control_PKP2	5	12
RAMP1	3.74	0.00152	0.0253	0.00444	5.44	20	7.95e-06	2.82	RV	CELLSTATES	EC5.0	control_PKP2	5	12
KLHL31	3.64	0.0225	0.0288	0	5.17	14.4	0.000287	1.65	RV	CELLSTATES	EC5.0	control_PKP2	5	12
C5orf17	3.63	8.01e-07	0.0722	0.0255	6.46	38.6	5.77e-10	6.1	RV	CELLSTATES	EC5.0	control_PKP2	5	12
CORIN	3.47	0.00135	0.0377	0.00883	5.78	20.3	6.74e-06	2.87	RV	CELLSTATES	EC5.0	control_PKP2	5	12
SMIM10L1	3.47	0.0273	0.0143	0.00405	5.22	13.7	0.000384	1.56	RV	CELLSTATES	EC5.0	control_PKP2	5	12
NRAP	3.42	0.000353	0.0551	0.012	6.06	23.7	1.18e-06	3.45	RV	CELLSTATES	EC5.0	control_PKP2	5	12
BAHCC1	3.4	0.000728	0.0401	0.0074	5.69	21.8	3.18e-06	3.14	RV	CELLSTATES	EC5.0	control_PKP2	5	12
CHRM2	3.38	0.00161	0.0461	0.00826	5.82	19.8	8.59e-06	2.79	RV	CELLSTATES	EC5.0	control_PKP2	5	12
RRAD	3.34	0.0206	0.023	0.00561	5.46	14.7	0.000255	1.69	RV	CELLSTATES	EC5.0	control_PKP2	5	12
SPHKAP	3.33	0.00401	0.0278	0.00674	5.58	17.5	2.89e-05	2.4	RV	CELLSTATES	EC5.0	control_PKP2	5	12
ZNF608	3.29	2.11e-06	0.105	0.0309	6.63	35.6	2.54e-09	5.67	RV	CELLSTATES	EC5.0	control_PKP2	5	12
GABRR2	3.26	0.00639	0.0245	0.00579	5.43	16.3	5.42e-05	2.19	RV	CELLSTATES	EC5.0	control_PKP2	5	12
SF3B5	3.25	0.035	0.0138	0.00359	5.21	12.2	0.000537	1.46	RV	CELLSTATES	EC5.0	control_PKP2	5	12
MYH7B	3.19	0.00478	0.0567	0.0101	5.95	17	3.77e-05	2.32	RV	CELLSTATES	EC5.0	control_PKP2	5	12
COL15A1	3.17	8.42e-05	0.0556	0.0218	6.17	27	2.17e-07	4.07	RV	CELLSTATES	EC5.0	control_PKP2	5	12
COL1A1	3.15	0.00426	0.0249	0.00786	5.49	17.3	3.22e-05	2.37	RV	CELLSTATES	EC5.0	control_PKP2	5	12
AC092115.3	3.11	0.0369	0.017	0.00393	5.32	12.5	0.000609	1.43	RV	CELLSTATES	EC5.0	control_PKP2	5	12
PBLD	3.11	0.0103	0.0199	0.00609	5.38	15.2	9.7e-05	1.99	RV	CELLSTATES	EC5.0	control_PKP2	5	12
PURPL	3.02	0.0366	0.0176	0.00658	5.39	12.6	0.000596	1.44	RV	CELLSTATES	EC5.0	control_PKP2	5	12
RYR2	3.02	8.8e-10	0.996	0.212	9.48	53.5	3.02e-13	9.06	RV	CELLSTATES	EC5.0	control_PKP2	5	12
NARFL	3.01	0.0163	0.0211	0.00601	5.42	14	0.000182	1.79	RV	CELLSTATES	EC5.0	control_PKP2	5	12
OBSCN	3.01	0.00722	0.0458	0.00849	5.72	16	6.44e-05	2.14	RV	CELLSTATES	EC5.0	control_PKP2	5	12
PDE1C	3.01	7.37e-05	0.0718	0.0312	6.45	27.3	1.83e-07	4.13	RV	CELLSTATES	EC5.0	control_PKP2	5	12
SPRED3	2.99	0.0298	0.0126	0.00645	5.27	12.4	0.000427	1.53	RV	CELLSTATES	EC5.0	control_PKP2	5	12
RAPGEF4-AS1	2.96	0.0376	0.0422	0.0024	5.39	11.7	0.000636	1.42	RV	CELLSTATES	EC5.0	control_PKP2	5	12
GXYLT2	2.93	0.0285	0.0136	0.00541	5.28	12.5	0.000403	1.55	RV	CELLSTATES	EC5.0	control_PKP2	5	12
SLC26A6	2.93	0.0372	0.0289	0.00472	5.34	11.7	0.000625	1.43	RV	CELLSTATES	EC5.0	control_PKP2	5	12
FP236383.1	2.9	5.46e-06	0.186	0.0589	7.25	33.6	7.03e-09	5.26	RV	CELLSTATES	EC5.0	control_PKP2	5	12
MYL7	2.9	0.034	0.0531	0.0058	5.69	12.5	0.00052	1.47	RV	CELLSTATES	EC5.0	control_PKP2	5	12
MYBPC3	2.86	2.48e-05	0.303	0.0608	7.84	29.9	4.69e-08	4.6	RV	CELLSTATES	EC5.0	control_PKP2	5	12
RAMP3	2.83	1.33e-05	0.257	0.0522	7.44	31.7	1.94e-08	4.88	RV	CELLSTATES	EC5.0	control_PKP2	5	12
CCDC141	2.8	0.036	0.0358	0.00581	5.45	11.9	0.000571	1.44	RV	CELLSTATES	EC5.0	control_PKP2	5	12
SREBF1	2.79	0.0305	0.0338	0.0058	5.48	12.3	0.000447	1.52	RV	CELLSTATES	EC5.0	control_PKP2	5	12
GGACT	2.77	0.0206	0.0248	0.00818	5.5	13.4	0.000257	1.69	RV	CELLSTATES	EC5.0	control_PKP2	5	12
PLK2	2.76	0.000385	0.0889	0.0303	6.54	23.4	1.39e-06	3.41	RV	CELLSTATES	EC5.0	control_PKP2	5	12
FHOD3	2.74	0.00284	0.0621	0.029	6.35	18.4	1.78e-05	2.55	RV	CELLSTATES	EC5.0	control_PKP2	5	12
MAN1C1	2.74	0.0198	0.024	0.013	5.6	13.5	0.000238	1.7	RV	CELLSTATES	EC5.0	control_PKP2	5	12
EFR3B	2.73	0.00164	0.0644	0.0255	6.28	19.8	8.88e-06	2.78	RV	CELLSTATES	EC5.0	control_PKP2	5	12
CCDC3	2.72	1.33e-05	0.193	0.106	7.51	31.7	1.93e-08	4.88	RV	CELLSTATES	EC5.0	control_PKP2	5	12
AC002480.2	2.7	0.0442	0.0279	0.00645	5.44	11.2	0.000835	1.35	RV	CELLSTATES	EC5.0	control_PKP2	5	12
CMYA5	2.7	0.000967	0.0729	0.0261	6.33	21.1	4.56e-06	3.01	RV	CELLSTATES	EC5.0	control_PKP2	5	12
HIST1H2AC	2.68	0.0443	0.0311	0.01	5.67	11.8	0.000843	1.35	RV	CELLSTATES	EC5.0	control_PKP2	5	12
SLC6A6	2.68	1.91e-05	0.289	0.0593	7.55	30.8	2.95e-08	4.72	RV	CELLSTATES	EC5.0	control_PKP2	5	12
AC010615.4	2.66	0.0431	0.0142	0.0137	5.46	11.3	0.000799	1.37	RV	CELLSTATES	EC5.0	control_PKP2	5	12
ISG15	2.65	0.00168	0.101	0.0412	6.74	19.7	9.24e-06	2.78	RV	CELLSTATES	EC5.0	control_PKP2	5	12
AP002075.1	2.64	0.00647	0.0325	0.0203	5.83	16.3	5.59e-05	2.19	RV	CELLSTATES	EC5.0	control_PKP2	5	12
KIF26A	2.63	0.00527	0.0363	0.0202	5.89	16.8	4.29e-05	2.28	RV	CELLSTATES	EC5.0	control_PKP2	5	12
ESRRG	2.62	0.0158	0.0359	0.0191	5.91	14.1	0.000173	1.8	RV	CELLSTATES	EC5.0	control_PKP2	5	12
RSL1D1	2.62	0.0414	0.0199	0.0103	5.48	11.4	0.00075	1.38	RV	CELLSTATES	EC5.0	control_PKP2	5	12
AL357507.1	2.58	8.59e-05	0.237	0.0623	7.42	26.8	2.32e-07	4.07	RV	CELLSTATES	EC5.0	control_PKP2	5	12
MYBBP1A	2.57	0.0487	0.0342	0.00766	5.54	10.9	0.000958	1.31	RV	CELLSTATES	EC5.0	control_PKP2	5	12
AL583785.1	2.54	0.0211	0.0665	0.013	5.95	13.3	0.000266	1.68	RV	CELLSTATES	EC5.0	control_PKP2	5	12
AC244131.2	2.53	0.0123	0.0357	0.0163	5.78	14.8	0.000123	1.91	RV	CELLSTATES	EC5.0	control_PKP2	5	12
SLC9C1	2.53	1.14e-06	0.604	0.219	8.74	37.5	9.78e-10	5.94	RV	CELLSTATES	EC5.0	control_PKP2	5	12
BICC1	2.46	0.012	0.0304	0.0306	5.99	14.9	0.000118	1.92	RV	CELLSTATES	EC5.0	control_PKP2	5	12
BRD2	2.43	0.0022	0.0713	0.0421	6.45	19	1.32e-05	2.66	RV	CELLSTATES	EC5.0	control_PKP2	5	12
RBM47	2.42	0.0323	0.0267	0.0144	5.62	12.2	0.000479	1.49	RV	CELLSTATES	EC5.0	control_PKP2	5	12
AC100803.3	2.38	0.00597	0.0607	0.0276	6.19	16.5	5.02e-05	2.22	RV	CELLSTATES	EC5.0	control_PKP2	5	12
CD200	2.35	0.000714	0.203	0.0667	7.33	21.8	3.06e-06	3.15	RV	CELLSTATES	EC5.0	control_PKP2	5	12
DHX37	2.34	0.0474	0.0192	0.0202	5.67	11	0.000928	1.32	RV	CELLSTATES	EC5.0	control_PKP2	5	12
PBX2	2.34	0.00881	0.0588	0.0273	6.15	15.5	8.16e-05	2.06	RV	CELLSTATES	EC5.0	control_PKP2	5	12
TRDN-AS1	2.34	0.034	0.101	0.0163	6.29	12.1	0.00052	1.47	RV	CELLSTATES	EC5.0	control_PKP2	5	12
COL3A1	2.33	0.0397	0.027	0.0222	5.76	11.5	0.000697	1.4	RV	CELLSTATES	EC5.0	control_PKP2	5	12
GIMAP7	2.33	0.00093	0.205	0.0689	7.34	21.2	4.31e-06	3.03	RV	CELLSTATES	EC5.0	control_PKP2	5	12
OTUD6B-AS1	2.29	0.043	0.0516	0.0157	5.84	11.3	0.000793	1.37	RV	CELLSTATES	EC5.0	control_PKP2	5	12
FAM43A	2.28	0.044	0.0604	0.0169	6.03	11.2	0.000823	1.36	RV	CELLSTATES	EC5.0	control_PKP2	5	12
RCC2	2.23	0.0305	0.0641	0.0209	6.02	12.4	0.000445	1.52	RV	CELLSTATES	EC5.0	control_PKP2	5	12
PLN	2.22	0.0072	0.142	0.0574	7.14	16	6.35e-05	2.14	RV	CELLSTATES	EC5.0	control_PKP2	5	12
FHL2	2.21	0.00168	0.317	0.0677	7.68	19.7	9.48e-06	2.78	RV	CELLSTATES	EC5.0	control_PKP2	5	12
CXCL12	2.19	0.000397	0.57	0.208	8.67	23.3	1.46e-06	3.4	RV	CELLSTATES	EC5.0	control_PKP2	5	12
ST8SIA4	2.19	0.0165	0.107	0.0271	6.39	14	0.000187	1.78	RV	CELLSTATES	EC5.0	control_PKP2	5	12
ARHGEF3	2.15	0.00037	0.362	0.223	8.29	23.5	1.27e-06	3.43	RV	CELLSTATES	EC5.0	control_PKP2	5	12
CHRM3	2.15	0.00143	0.304	0.206	8.12	20.1	7.37e-06	2.84	RV	CELLSTATES	EC5.0	control_PKP2	5	12
RELB	2.15	0.013	0.0696	0.0442	6.47	14.6	0.000132	1.89	RV	CELLSTATES	EC5.0	control_PKP2	5	12
TMC1	2.15	0.0195	0.0749	0.0375	6.35	13.6	0.00023	1.71	RV	CELLSTATES	EC5.0	control_PKP2	5	12
SLC8A1-AS1	2.14	0.0249	0.0894	0.0316	6.42	12.9	0.000331	1.6	RV	CELLSTATES	EC5.0	control_PKP2	5	12
NFXL1	2.13	0.0356	0.0678	0.0264	6.12	11.9	0.000557	1.45	RV	CELLSTATES	EC5.0	control_PKP2	5	12
LDB3	2.12	0.0159	0.135	0.0388	6.81	14.1	0.000174	1.8	RV	CELLSTATES	EC5.0	control_PKP2	5	12
PIK3R3	2.12	0.0369	0.0549	0.0325	6.2	11.8	0.000611	1.43	RV	CELLSTATES	EC5.0	control_PKP2	5	12
TMEM178A	2.12	0.0369	0.0443	0.0256	6.02	11.8	0.000611	1.43	RV	CELLSTATES	EC5.0	control_PKP2	5	12
RFC3	2.11	0.00135	0.21	0.098	7.48	20.4	6.59e-06	2.87	RV	CELLSTATES	EC5.0	control_PKP2	5	12
SGCD	2.11	0.00728	0.199	0.0555	7.24	15.9	6.61e-05	2.14	RV	CELLSTATES	EC5.0	control_PKP2	5	12
FP671120.1	2.1	0.00343	0.126	0.08	7.09	17.9	2.36e-05	2.46	RV	CELLSTATES	EC5.0	control_PKP2	5	12
PHLDB2	2.09	0.0175	0.0764	0.042	6.44	13.8	0.000201	1.76	RV	CELLSTATES	EC5.0	control_PKP2	5	12
CACNB2	2.06	0.00892	0.177	0.0798	7.33	15.5	8.35e-05	2.05	RV	CELLSTATES	EC5.0	control_PKP2	5	12
MANBA	2.06	0.0255	0.0818	0.0332	6.31	12.8	0.000344	1.59	RV	CELLSTATES	EC5.0	control_PKP2	5	12
TGFB2	2.06	0.029	0.0667	0.0337	6.31	12.5	0.000412	1.54	RV	CELLSTATES	EC5.0	control_PKP2	5	12
ABHD17A	2.03	0.00728	0.114	0.0594	6.83	15.9	6.64e-05	2.14	RV	CELLSTATES	EC5.0	control_PKP2	5	12
ADGRB3	2.03	0.0206	0.0644	0.0406	6.37	13.4	0.000254	1.69	RV	CELLSTATES	EC5.0	control_PKP2	5	12
SAT1	2.01	0.00258	0.294	0.237	8.25	18.7	1.57e-05	2.59	RV	CELLSTATES	EC5.0	control_PKP2	5	12
SMIM20	1.99	0.047	0.0629	0.0286	6.15	11	0.000916	1.33	RV	CELLSTATES	EC5.0	control_PKP2	5	12
ADAMTS17	1.97	0.03	0.0559	0.0479	6.33	12.4	0.000432	1.52	RV	CELLSTATES	EC5.0	control_PKP2	5	12
ADAMTS9	1.95	0.000253	1.06	0.381	9.47	24.4	8.03e-07	3.6	RV	CELLSTATES	EC5.0	control_PKP2	5	12
RASGRP3	1.93	0.00343	0.285	0.169	7.98	17.9	2.37e-05	2.46	RV	CELLSTATES	EC5.0	control_PKP2	5	12
NREP	1.92	0.0249	0.086	0.0582	6.65	12.9	0.00033	1.6	RV	CELLSTATES	EC5.0	control_PKP2	5	12
PTP4A3	1.9	0.025	0.111	0.0593	6.85	12.9	0.000335	1.6	RV	CELLSTATES	EC5.0	control_PKP2	5	12
COL18A1	1.86	0.0273	0.0969	0.0547	6.7	12.6	0.000382	1.56	RV	CELLSTATES	EC5.0	control_PKP2	5	12
TET3	1.86	0.0401	0.0709	0.053	6.51	11.5	0.000713	1.4	RV	CELLSTATES	EC5.0	control_PKP2	5	12
TNFSF10	1.86	0.0186	0.177	0.0866	7.29	13.7	0.000218	1.73	RV	CELLSTATES	EC5.0	control_PKP2	5	12
COL19A1	1.81	0.0186	0.129	0.0697	6.93	13.7	0.000219	1.73	RV	CELLSTATES	EC5.0	control_PKP2	5	12
CACNA1C	1.8	0.0246	0.152	0.117	7.43	13	0.000319	1.61	RV	CELLSTATES	EC5.0	control_PKP2	5	12
PDE3A	1.78	0.0273	0.143	0.0876	7.18	12.6	0.000384	1.56	RV	CELLSTATES	EC5.0	control_PKP2	5	12
ANK3	1.77	0.0249	0.143	0.0974	7.16	12.9	0.000325	1.6	RV	CELLSTATES	EC5.0	control_PKP2	5	12
ATP13A3	1.75	0.00343	0.812	0.359	9.15	17.9	2.37e-05	2.46	RV	CELLSTATES	EC5.0	control_PKP2	5	12
KDM2B	1.74	0.05	0.0852	0.0734	6.72	10.9	0.000991	1.3	RV	CELLSTATES	EC5.0	control_PKP2	5	12
PRICKLE2	1.73	0.0127	0.275	0.15	7.8	14.7	0.000129	1.9	RV	CELLSTATES	EC5.0	control_PKP2	5	12
STXBP6	1.73	0.0437	0.126	0.087	7.14	11.2	0.000814	1.36	RV	CELLSTATES	EC5.0	control_PKP2	5	12
VEGFC	1.7	0.00125	1.02	0.681	9.62	20.5	6.03e-06	2.9	RV	CELLSTATES	EC5.0	control_PKP2	5	12
AL139383.1	1.68	0.0356	0.155	0.131	7.43	11.9	0.000557	1.45	RV	CELLSTATES	EC5.0	control_PKP2	5	12
TNNT2	1.68	0.0324	0.363	0.14	8.1	12.2	0.000484	1.49	RV	CELLSTATES	EC5.0	control_PKP2	5	12
EBF1	1.67	0.00506	0.783	0.379	9.17	16.9	4.08e-05	2.3	RV	CELLSTATES	EC5.0	control_PKP2	5	12
HRH1	1.67	0.036	0.145	0.0842	7.03	11.9	0.00058	1.44	RV	CELLSTATES	EC5.0	control_PKP2	5	12
SSFA2	1.67	0.0223	0.235	0.152	7.73	13.2	0.000283	1.65	RV	CELLSTATES	EC5.0	control_PKP2	5	12
MEF2C	1.66	0.00267	1.16	0.67	9.79	18.6	1.65e-05	2.57	RV	CELLSTATES	EC5.0	control_PKP2	5	12
ZMIZ2	1.66	0.0372	0.153	0.0747	7.04	11.7	0.000625	1.43	RV	CELLSTATES	EC5.0	control_PKP2	5	12
LAP3	1.65	0.0414	0.264	0.151	7.82	11.4	0.000743	1.38	RV	CELLSTATES	EC5.0	control_PKP2	5	12
MEOX2	1.63	0.0372	0.25	0.128	7.67	11.7	0.000624	1.43	RV	CELLSTATES	EC5.0	control_PKP2	5	12
UBE2J1	1.63	0.0393	0.225	0.141	7.72	11.6	0.000677	1.41	RV	CELLSTATES	EC5.0	control_PKP2	5	12
SLC45A4	1.61	0.0428	0.113	0.115	7.11	11.3	0.000787	1.37	RV	CELLSTATES	EC5.0	control_PKP2	5	12
UNC5B	1.58	0.0398	0.186	0.15	7.57	11.5	0.000704	1.4	RV	CELLSTATES	EC5.0	control_PKP2	5	12
KDR	1.56	0.0335	0.288	0.145	7.84	12.1	0.000503	1.47	RV	CELLSTATES	EC5.0	control_PKP2	5	12
PDE10A	1.55	0.036	0.604	0.406	8.93	11.9	0.000574	1.44	RV	CELLSTATES	EC5.0	control_PKP2	5	12
A2M	1.54	0.00203	1.94	0.962	10.5	19.2	1.2e-05	2.69	RV	CELLSTATES	EC5.0	control_PKP2	5	12
TTN	1.5	0.0262	0.693	0.273	8.98	12.8	0.000357	1.58	RV	CELLSTATES	EC5.0	control_PKP2	5	12
PLCL1	1.47	0.0461	0.305	0.191	8.03	11.1	0.000893	1.34	RV	CELLSTATES	EC5.0	control_PKP2	5	12
CRYBG3	1.42	0.0397	0.434	0.317	8.52	11.5	0.000698	1.4	RV	CELLSTATES	EC5.0	control_PKP2	5	12
EMCN	1.41	0.0108	1.41	0.877	10.1	15.1	0.000103	1.97	RV	CELLSTATES	EC5.0	control_PKP2	5	12
FLI1	1.35	0.0366	0.756	0.523	9.24	11.8	0.000593	1.44	RV	CELLSTATES	EC5.0	control_PKP2	5	12

## Sheet: control_PVneg
Gene	logFC	FDR	mean_exp_control	mean_exp_genotype	logCPM	F	PValue	FDR_plot	Region	annotation_level	cell_state	comparison	Observations_genotype	Observations_reference
TNC	7.19	0.00027	0.0486	0.00208	6.32	44.4	2.42e-08	3.57	RV	CELLSTATES	EC5.0	control_PVneg	4	12
PLA2G2A	4.5	0.0374	0.0484	0	5.98	18.6	7.04e-05	1.43	RV	CELLSTATES	EC5.0	control_PVneg	4	12
MYH6	4.18	0.0437	0.0148	0	5.5	18	8.62e-05	1.36	RV	CELLSTATES	EC5.0	control_PVneg	4	12
ATP8B4	4.07	0.028	0.0198	0.00104	5.68	20.4	3.26e-05	1.55	RV	CELLSTATES	EC5.0	control_PVneg	4	12
C5orf17	3.96	0.00285	0.0722	0.0177	6.77	30.8	7.67e-07	2.54	RV	CELLSTATES	EC5.0	control_PVneg	4	12
POSTN	3.69	0.00714	0.0139	0.00938	5.76	27.4	4.48e-06	2.15	RV	CELLSTATES	EC5.0	control_PVneg	4	12
COL6A3	3.65	0.0226	0.041	0.00417	6.09	21.6	2.03e-05	1.65	RV	CELLSTATES	EC5.0	control_PVneg	4	12
PCDH7	3.44	0.0454	0.0433	0.00546	6.16	17.7	9.38e-05	1.34	RV	CELLSTATES	EC5.0	control_PVneg	4	12
PDE1C	3.22	0.028	0.0718	0.0547	6.71	20.4	3.27e-05	1.55	RV	CELLSTATES	EC5.0	control_PVneg	4	12
ADGRB3	3.07	0.0356	0.0644	0.0138	6.49	18.7	6.3e-05	1.45	RV	CELLSTATES	EC5.0	control_PVneg	4	12
ZNF608	2.55	0.032	0.105	0.0356	6.99	19.2	5.16e-05	1.5	RV	CELLSTATES	EC5.0	control_PVneg	4	12
ARHGEF3	2.22	0.0303	0.362	0.144	8.41	19.5	4.49e-05	1.52	RV	CELLSTATES	EC5.0	control_PVneg	4	12
A2M	2.06	0.00755	1.94	0.707	10.6	25.2	5.42e-06	2.12	RV	CELLSTATES	EC5.0	control_PVneg	4	12

## Sheet: control_RBM20
Gene	logFC	FDR	mean_exp_control	mean_exp_genotype	logCPM	F	PValue	FDR_plot	Region	annotation_level	cell_state	comparison	Observations_genotype	Observations_reference
XIST	7.16	0.000122	0.251	0	6.99	38.3	5.5e-08	3.91	RV	CELLSTATES	EC5.0	control_RBM20	5	12
TNC	6.59	1.05e-06	0.0486	0.0032	6.05	64	9.44e-11	5.98	RV	CELLSTATES	EC5.0	control_RBM20	5	12
CDC7	4.45	0.00477	0.0233	0	5.33	23.5	9.04e-06	2.32	RV	CELLSTATES	EC5.0	control_RBM20	5	12
AC108134.2	4.08	0.0196	0.0224	0	5.23	18	7.62e-05	1.71	RV	CELLSTATES	EC5.0	control_RBM20	5	12
CORIN	4.07	0.0149	0.0377	0.00356	5.79	18.8	5.15e-05	1.83	RV	CELLSTATES	EC5.0	control_RBM20	5	12
POSTN	4.07	0.000478	0.0139	0.00531	5.42	35.2	2.59e-07	3.32	RV	CELLSTATES	EC5.0	control_RBM20	5	12
C5orf17	4.05	7.06e-05	0.0722	0.0147	6.46	41.3	1.72e-08	4.15	RV	CELLSTATES	EC5.0	control_RBM20	5	12
CHRNB4	3.85	0.038	0.0133	0.000885	5.28	15.2	0.000233	1.42	RV	CELLSTATES	EC5.0	control_RBM20	5	12
SYT1	3.81	0.00492	0.0366	0.00441	5.73	22.9	1.02e-05	2.31	RV	CELLSTATES	EC5.0	control_RBM20	5	12
COL1A1	3.74	0.00477	0.0249	0.00254	5.49	23.3	8.78e-06	2.32	RV	CELLSTATES	EC5.0	control_RBM20	5	12
GSTM4	3.72	0.0326	0.0152	0.000772	5.26	16.4	0.000165	1.49	RV	CELLSTATES	EC5.0	control_RBM20	5	12
CHRM2	3.7	0.0146	0.0461	0.0043	5.86	18.9	4.85e-05	1.84	RV	CELLSTATES	EC5.0	control_RBM20	5	12
AL021937.3	3.59	0.0237	0.0132	0.00177	5.27	17.2	0.000101	1.63	RV	CELLSTATES	EC5.0	control_RBM20	5	12
MIR34AHG	3.54	0.0285	0.0195	0.00177	5.34	16.4	0.000136	1.54	RV	CELLSTATES	EC5.0	control_RBM20	5	12
C16orf74	3.49	0.033	0.0143	0.000772	5.2	15.8	0.000176	1.48	RV	CELLSTATES	EC5.0	control_RBM20	5	12
ISG15	3.46	0.0088	0.101	0.016	6.63	21	2.15e-05	2.06	RV	CELLSTATES	EC5.0	control_RBM20	5	12
EFR3B	3.4	0.00211	0.0644	0.0113	6.23	26.2	2.94e-06	2.67	RV	CELLSTATES	EC5.0	control_RBM20	5	12
SLC5A4	3.1	0.0149	0.0306	0.00809	5.74	18.8	5.23e-05	1.83	RV	CELLSTATES	EC5.0	control_RBM20	5	12
BHLHE40	2.97	0.0146	0.208	0.051	7.55	18.9	4.86e-05	1.84	RV	CELLSTATES	EC5.0	control_RBM20	5	12
LY96	2.93	0.0326	0.0172	0.00522	5.44	15.9	0.000171	1.49	RV	CELLSTATES	EC5.0	control_RBM20	5	12
GABRR2	2.92	0.0474	0.0245	0.0054	5.51	14.4	0.000325	1.32	RV	CELLSTATES	EC5.0	control_RBM20	5	12
KCNJ3	2.92	0.0153	0.0271	0.0117	5.77	18.6	5.51e-05	1.82	RV	CELLSTATES	EC5.0	control_RBM20	5	12
AC100803.3	2.88	0.00902	0.0607	0.0138	6.14	20.8	2.28e-05	2.05	RV	CELLSTATES	EC5.0	control_RBM20	5	12
DHX37	2.83	0.0267	0.0192	0.0092	5.62	16.7	0.000121	1.57	RV	CELLSTATES	EC5.0	control_RBM20	5	12
FAM43A	2.83	0.0366	0.0604	0.00872	6	15.4	0.000216	1.44	RV	CELLSTATES	EC5.0	control_RBM20	5	12
PLK2	2.74	0.0132	0.0889	0.0221	6.59	19.4	4.06e-05	1.88	RV	CELLSTATES	EC5.0	control_RBM20	5	12
SLC45A4	2.69	0.00473	0.113	0.0377	6.87	23.6	7.69e-06	2.33	RV	CELLSTATES	EC5.0	control_RBM20	5	12
PDE1C	2.65	0.00752	0.0718	0.0263	6.52	21.5	1.77e-05	2.12	RV	CELLSTATES	EC5.0	control_RBM20	5	12
FAM13C	2.64	0.0252	0.0287	0.0131	5.81	17	0.000109	1.6	RV	CELLSTATES	EC5.0	control_RBM20	5	12
TGFB2	2.61	0.0237	0.0667	0.0182	6.29	17.2	9.91e-05	1.63	RV	CELLSTATES	EC5.0	control_RBM20	5	12
AL583785.1	2.55	0.05	0.0665	0.00963	6	14	0.000383	1.3	RV	CELLSTATES	EC5.0	control_RBM20	5	12
CCDC3	2.54	0.00211	0.193	0.0712	7.45	26.7	2.39e-06	2.67	RV	CELLSTATES	EC5.0	control_RBM20	5	12
CHRM3	2.52	0.00933	0.304	0.103	7.96	20.5	2.61e-05	2.03	RV	CELLSTATES	EC5.0	control_RBM20	5	12
COL15A1	2.39	0.022	0.0556	0.0244	6.26	17.5	8.74e-05	1.66	RV	CELLSTATES	EC5.0	control_RBM20	5	12
STXBP6	2.26	0.0362	0.126	0.0527	7.09	15.6	0.000196	1.44	RV	CELLSTATES	EC5.0	control_RBM20	5	12
BICC1	2.18	0.0486	0.0304	0.0216	5.99	14.3	0.000339	1.31	RV	CELLSTATES	EC5.0	control_RBM20	5	12
ZNF608	2.15	0.0133	0.105	0.0457	6.82	19.3	4.2e-05	1.88	RV	CELLSTATES	EC5.0	control_RBM20	5	12
RELB	2.02	0.0489	0.0696	0.0371	6.51	14.2	0.000362	1.31	RV	CELLSTATES	EC5.0	control_RBM20	5	12
ARHGEF3	1.9	0.00662	0.362	0.163	8.27	21.9	1.49e-05	2.18	RV	CELLSTATES	EC5.0	control_RBM20	5	12
AL139383.1	1.86	0.0326	0.155	0.078	7.32	15.9	0.000169	1.49	RV	CELLSTATES	EC5.0	control_RBM20	5	12
KDM2B	1.85	0.0489	0.0852	0.0432	6.65	14.1	0.000366	1.31	RV	CELLSTATES	EC5.0	control_RBM20	5	12
SLC9C1	1.78	0.0366	0.604	0.272	8.87	15.5	0.000203	1.44	RV	CELLSTATES	EC5.0	control_RBM20	5	12
VEGFC	1.76	0.00656	1.02	0.569	9.65	22	1.42e-05	2.18	RV	CELLSTATES	EC5.0	control_RBM20	5	12
RASGRP3	1.73	0.0304	0.285	0.14	8.01	16.2	0.000148	1.52	RV	CELLSTATES	EC5.0	control_RBM20	5	12
EBF1	1.47	0.0427	0.783	0.351	9.23	14.8	0.000277	1.37	RV	CELLSTATES	EC5.0	control_RBM20	5	12
A2M	1.33	0.0366	1.94	0.902	10.5	15.3	0.000218	1.44	RV	CELLSTATES	EC5.0	control_RBM20	5	12

## Sheet: control_TTN
Gene	logFC	FDR	mean_exp_control	mean_exp_genotype	logCPM	F	PValue	FDR_plot	Region	annotation_level	cell_state	comparison	Observations_genotype	Observations_reference
TNC	6.64	6.31e-05	0.0486	0.00146	5.98	88.4	1.06e-08	4.2	RV	CELLSTATES	EC5.0	control_TTN	6	12
C5orf17	5.41	6.31e-05	0.0722	0.00395	6.3	56.3	1.11e-08	4.2	RV	CELLSTATES	EC5.0	control_TTN	6	12
AC025219.1	4.25	0.0294	0.0126	0	5.19	19.5	0.000132	1.53	RV	CELLSTATES	EC5.0	control_TTN	6	12
AC025580.1	3.77	0.00503	0.0241	0.00363	5.53	30.3	3.99e-06	2.3	RV	CELLSTATES	EC5.0	control_TTN	6	12
AL021937.3	3.71	0.0159	0.0132	0.00068	5.25	21.1	5.89e-05	1.8	RV	CELLSTATES	EC5.0	control_TTN	6	12
PSG8	3.68	0.0447	0.0209	0	5.2	16.7	0.000319	1.35	RV	CELLSTATES	EC5.0	control_TTN	6	12
GUCY1A2	3.54	0.0304	0.0309	0.00163	5.44	18.2	0.000151	1.52	RV	CELLSTATES	EC5.0	control_TTN	6	12
PTPRC	3.29	0.0314	0.0176	0.00231	5.36	17.9	0.00017	1.5	RV	CELLSTATES	EC5.0	control_TTN	6	12
RBM47	3.29	0.0378	0.0267	0.00458	5.53	16.8	0.000246	1.42	RV	CELLSTATES	EC5.0	control_TTN	6	12
GINS3	3.2	0.00894	0.0186	0.00527	5.51	25.1	1.7e-05	2.05	RV	CELLSTATES	EC5.0	control_TTN	6	12
CPNE5	2.86	0.0304	0.0542	0.0208	6.24	18.1	0.000157	1.52	RV	CELLSTATES	EC5.0	control_TTN	6	12
COL15A1	2.63	0.0162	0.0556	0.0193	6.16	21	6.16e-05	1.79	RV	CELLSTATES	EC5.0	control_TTN	6	12
AL357507.1	2.61	0.0109	0.237	0.0443	7.32	23.2	3.06e-05	1.96	RV	CELLSTATES	EC5.0	control_TTN	6	12
PLK2	2.61	0.0375	0.0889	0.0291	6.52	17.1	0.000225	1.43	RV	CELLSTATES	EC5.0	control_TTN	6	12
EFR3B	2.35	0.0294	0.0644	0.0234	6.3	18.7	0.000131	1.53	RV	CELLSTATES	EC5.0	control_TTN	6	12
SLC9C1	2.32	0.00508	0.604	0.196	8.67	29.1	5.39e-06	2.29	RV	CELLSTATES	EC5.0	control_TTN	6	12
CXCL12	2.25	0.00672	0.57	0.148	8.51	27	9.99e-06	2.17	RV	CELLSTATES	EC5.0	control_TTN	6	12
AC112487.1	2.23	0.0304	0.183	0.0492	7.11	18.4	0.000141	1.52	RV	CELLSTATES	EC5.0	control_TTN	6	12
IL33	2.16	0.0492	0.0738	0.0245	6.28	15.6	0.000373	1.31	RV	CELLSTATES	EC5.0	control_TTN	6	12
ZNF608	2.14	0.0159	0.105	0.046	6.73	21.1	5.88e-05	1.8	RV	CELLSTATES	EC5.0	control_TTN	6	12
ARHGEF3	2.07	0.00142	0.362	0.157	8.15	37	7.08e-07	2.85	RV	CELLSTATES	EC5.0	control_TTN	6	12
RAMP3	1.98	0.0109	0.257	0.0766	7.5	23.2	3e-05	1.96	RV	CELLSTATES	EC5.0	control_TTN	6	12
UGCG	1.98	0.0378	0.159	0.0641	7.14	16.8	0.000244	1.42	RV	CELLSTATES	EC5.0	control_TTN	6	12
RASGRP3	1.93	0.00836	0.285	0.128	7.87	26	1.33e-05	2.08	RV	CELLSTATES	EC5.0	control_TTN	6	12
STEAP1B	1.89	0.0375	0.203	0.0823	7.39	17	0.000231	1.43	RV	CELLSTATES	EC5.0	control_TTN	6	12
TM4SF1	1.79	0.0314	0.667	0.187	8.69	17.8	0.000173	1.5	RV	CELLSTATES	EC5.0	control_TTN	6	12
KDR	1.77	0.00983	0.288	0.112	7.72	24.2	2.25e-05	2.01	RV	CELLSTATES	EC5.0	control_TTN	6	12
A2M	1.76	0.00503	1.94	0.694	10.3	30.6	3.64e-06	2.3	RV	CELLSTATES	EC5.0	control_TTN	6	12
RFC3	1.71	0.0304	0.21	0.0952	7.47	18.1	0.000158	1.52	RV	CELLSTATES	EC5.0	control_TTN	6	12
MEF2C	1.47	0.0109	1.16	0.605	9.73	23.2	3.05e-05	1.96	RV	CELLSTATES	EC5.0	control_TTN	6	12
VEGFC	1.44	0.0378	1.02	0.571	9.53	16.8	0.000249	1.42	RV	CELLSTATES	EC5.0	control_TTN	6	12
