# Supplementary material for: Pathogenic variants damage cell composition and single cell transcription in cardiomyopathies
Source: Science. Author manuscript; Available in PMC 2022 Oct 3. (PMC9528698; doi:10.1126/science.abo1984)
Supplement: Supp table 35.8 [file NIHMS1835045-supplement-Supp_table_35_8.xlsx]

## Sheet: Index
Column name	Description
Gene	Gene symbol, Ensembl 84
logFC	log2-fold change
FDR	False discovery rate; FDR is the PValue after (by default) Benjamini-Hochberg correction.
mean_exp_control	Mean expression values across controls
mean_exp_genotype	Mean expression values across disease samples
logCPM	logCPM is the average expression of all pseudobulked samples for that particular gene across all samples on the log2-scale expressed in counts per million (cpm, as calculated by edgeR after normalization).
F	Output of quasi-likelihood F-test
PValue	PValue is the nominal p-value derived from F
FDR_plot	-log10(False discovery rate)
Region	Studied region (LV or RV)
annotation_level	Cell-type or cell-state
cell_state/state	Specification which cell-type or state was analysed
comparison	Specification control_GENOTYPE
Observations_genotype	Numbers of Patients included in edgeR (patients with low number of nuclei have been excluded)
Observations_reference	Numbers of Patients included in edgeR (patients with low number of nuclei have been excluded)

## Sheet: LMNA_control
Gene	logFC	FDR	mean_exp_control	mean_exp_genotype	logCPM	F	PValue	FDR_plot	Region	annotation_level	cell_state	comparison	Observations_genotype	Observations_reference
SULT1E1	11.1	2.5e-12	0	0.0533	5.14	65.3	6.58e-16	11.6	RV	CELLSTATES	EC5.0	control_LMNA	7	12
CHST7	6.3	0.000591	0	0.0228	4.98	23	3.16e-06	3.23	RV	CELLSTATES	EC5.0	control_LMNA	7	12
CASC2	6.16	0.000634	0	0.0244	5.01	22.7	3.51e-06	3.2	RV	CELLSTATES	EC5.0	control_LMNA	7	12
AC103691.1	6.09	0.00389	0	0.0129	4.73	22.1	3.49e-05	2.41	RV	CELLSTATES	EC5.0	control_LMNA	7	12
AC097382.2	5.68	0.00881	0	0.0136	4.76	18.9	0.000101	2.06	RV	CELLSTATES	EC5.0	control_LMNA	7	12
ITLN1	4.87	0.0249	0	0.0137	4.89	14.3	0.000468	1.6	RV	CELLSTATES	EC5.0	control_LMNA	7	12
HBB	4.47	0.000235	0.0168	0.0523	5.69	23.9	1.01e-06	3.63	RV	CELLSTATES	EC5.0	control_LMNA	7	12
BORCS8-MEF2B	4.35	0.0386	0	0.0165	4.95	12.7	0.000889	1.41	RV	CELLSTATES	EC5.0	control_LMNA	7	12
DCAF11	4.26	0.0268	0	0.0158	5	12.3	0.000522	1.57	RV	CELLSTATES	EC5.0	control_LMNA	7	12
ANKRD20A1	4.19	0.0347	0	0.0165	5	12	0.000765	1.46	RV	CELLSTATES	EC5.0	control_LMNA	7	12
CYB5D1	4.17	0.0153	0.00556	0.022	5.2	13.6	0.000224	1.81	RV	CELLSTATES	EC5.0	control_LMNA	7	12
SYN2	4.12	1.86e-06	0.0245	0.118	6.49	35.5	2.61e-09	5.73	RV	CELLSTATES	EC5.0	control_LMNA	7	12
NSG2	4.06	0.0459	0	0.0139	4.95	11.1	0.00116	1.34	RV	CELLSTATES	EC5.0	control_LMNA	7	12
AC091153.2	4.04	0.0374	0	0.0234	5.15	12.3	0.000845	1.43	RV	CELLSTATES	EC5.0	control_LMNA	7	12
FERMT3	4.03	0.0476	0	0.0161	4.98	11.2	0.00123	1.32	RV	CELLSTATES	EC5.0	control_LMNA	7	12
PRR29	4.01	0.00624	0.00595	0.0393	5.59	16.1	6.17e-05	2.2	RV	CELLSTATES	EC5.0	control_LMNA	7	12
AC092802.2	3.8	0.0353	0.00595	0.0208	5.12	11.3	0.000784	1.45	RV	CELLSTATES	EC5.0	control_LMNA	7	12
F2RL3	3.7	0.0163	0.00595	0.0349	5.49	13.5	0.000245	1.79	RV	CELLSTATES	EC5.0	control_LMNA	7	12
TMEM132C	3.66	1.36e-09	0.0778	0.655	8.44	51.5	7.19e-13	8.87	RV	CELLSTATES	EC5.0	control_LMNA	7	12
KIAA1522	3.65	0.0034	0.0315	0.0505	5.59	17.5	2.93e-05	2.47	RV	CELLSTATES	EC5.0	control_LMNA	7	12
U2AF1	3.61	0.0121	0.0128	0.0385	5.5	14.3	0.000159	1.92	RV	CELLSTATES	EC5.0	control_LMNA	7	12
FKBP5	3.6	2.72e-15	0.432	2.74	10.3	79.5	4.77e-19	14.6	RV	CELLSTATES	EC5.0	control_LMNA	7	12
MT1A	3.58	0.0457	0	0.0321	5.4	10.6	0.00115	1.34	RV	CELLSTATES	EC5.0	control_LMNA	7	12
AP1S1	3.54	0.0314	0.00245	0.0265	5.35	11.6	0.000651	1.5	RV	CELLSTATES	EC5.0	control_LMNA	7	12
RASL10A	3.53	0.000591	0.0322	0.0707	6.07	21.7	3.16e-06	3.23	RV	CELLSTATES	EC5.0	control_LMNA	7	12
CYP4B1	3.37	3.57e-06	0.0556	0.191	7.04	33.8	5.96e-09	5.45	RV	CELLSTATES	EC5.0	control_LMNA	7	12
CERNA1	3.36	0.018	0.00886	0.043	5.6	13.2	0.000282	1.75	RV	CELLSTATES	EC5.0	control_LMNA	7	12
ZBTB7C	3.33	0.0433	0.00344	0.0278	5.15	10.7	0.00105	1.36	RV	CELLSTATES	EC5.0	control_LMNA	7	12
MT1E	3.24	0.000126	0.0327	0.131	6.67	25.6	4.3e-07	3.9	RV	CELLSTATES	EC5.0	control_LMNA	7	12
WDR78	3.23	0.0335	0.000992	0.0382	5.56	11.4	0.00073	1.47	RV	CELLSTATES	EC5.0	control_LMNA	7	12
FSIP2	3.2	0.0457	0.00682	0.0308	5.27	10.6	0.00114	1.34	RV	CELLSTATES	EC5.0	control_LMNA	7	12
PNMT	3.17	0.00928	0.0154	0.0519	5.84	15	0.000108	2.03	RV	CELLSTATES	EC5.0	control_LMNA	7	12
NPPB	3.1	0.0106	0.0149	0.171	7.02	14.6	0.000131	1.97	RV	CELLSTATES	EC5.0	control_LMNA	7	12
PAM16	3.04	0.0454	0.0175	0.0326	5.41	10.6	0.00113	1.34	RV	CELLSTATES	EC5.0	control_LMNA	7	12
SNTG2	2.94	2.82e-07	0.155	0.946	8.98	40	2.48e-10	6.55	RV	CELLSTATES	EC5.0	control_LMNA	7	12
ARHGAP26-AS1	2.93	5.92e-05	0.0309	0.204	7.12	27.2	1.82e-07	4.23	RV	CELLSTATES	EC5.0	control_LMNA	7	12
MT1X	2.92	0.00625	0.0166	0.0953	6.37	16	6.26e-05	2.2	RV	CELLSTATES	EC5.0	control_LMNA	7	12
CSRNP1	2.91	0.000136	0.0211	0.191	7.03	25.1	5.39e-07	3.87	RV	CELLSTATES	EC5.0	control_LMNA	7	12
MT1M	2.9	0.000433	0.0271	0.19	7.07	22.5	2.05e-06	3.36	RV	CELLSTATES	EC5.0	control_LMNA	7	12
ATG4A	2.89	0.0347	0.0102	0.0417	5.63	11.3	0.000766	1.46	RV	CELLSTATES	EC5.0	control_LMNA	7	12
MMP28	2.83	0.00214	0.0261	0.116	6.55	18.6	1.65e-05	2.67	RV	CELLSTATES	EC5.0	control_LMNA	7	12
AC020637.1	2.81	1.51e-05	0.168	0.37	8.01	30.5	3.32e-08	4.82	RV	CELLSTATES	EC5.0	control_LMNA	7	12
BAIAP2	2.72	0.00572	0.0137	0.0957	6.32	16.3	5.51e-05	2.24	RV	CELLSTATES	EC5.0	control_LMNA	7	12
AC008074.1	2.71	0.00624	0.0173	0.0887	6.07	16	6.2e-05	2.2	RV	CELLSTATES	EC5.0	control_LMNA	7	12
RGCC	2.71	1.58e-06	0.242	0.571	8.46	36	1.94e-09	5.8	RV	CELLSTATES	EC5.0	control_LMNA	7	12
LINC02388	2.67	1.03e-06	0.296	0.754	8.85	37.2	1.08e-09	5.99	RV	CELLSTATES	EC5.0	control_LMNA	7	12
ITGA10	2.64	0.00102	0.0251	0.136	6.58	20.4	6.36e-06	2.99	RV	CELLSTATES	EC5.0	control_LMNA	7	12
TAF13	2.64	0.00326	0.0268	0.0984	6.38	17.6	2.77e-05	2.49	RV	CELLSTATES	EC5.0	control_LMNA	7	12
DOCK9-AS1	2.62	0.00106	0.039	0.125	6.63	20.3	6.78e-06	2.98	RV	CELLSTATES	EC5.0	control_LMNA	7	12
CYP4X1	2.61	0.0407	0.0224	0.0425	5.76	10.9	0.000958	1.39	RV	CELLSTATES	EC5.0	control_LMNA	7	12
FAM66D	2.57	0.0249	0.00543	0.069	6.01	12.2	0.000471	1.6	RV	CELLSTATES	EC5.0	control_LMNA	7	12
AL445426.1	2.56	2.97e-05	0.104	0.507	8.21	28.9	7.82e-08	4.53	RV	CELLSTATES	EC5.0	control_LMNA	7	12
AL022238.2	2.48	0.0363	0.0157	0.0626	5.97	11.2	0.000814	1.44	RV	CELLSTATES	EC5.0	control_LMNA	7	12
SYN3	2.42	3.41e-05	0.213	0.587	8.51	28.5	9.59e-08	4.47	RV	CELLSTATES	EC5.0	control_LMNA	7	12
CORO2B	2.4	0.0485	0.0103	0.0601	5.89	10.4	0.00127	1.31	RV	CELLSTATES	EC5.0	control_LMNA	7	12
TMEM233	2.37	5.79e-05	0.0548	0.311	7.64	27.3	1.73e-07	4.24	RV	CELLSTATES	EC5.0	control_LMNA	7	12
COL25A1	2.33	0.00704	0.0131	0.155	6.81	15.7	7.27e-05	2.15	RV	CELLSTATES	EC5.0	control_LMNA	7	12
PXDC1	2.32	0.0252	0.0139	0.0832	6.03	12.2	0.000482	1.6	RV	CELLSTATES	EC5.0	control_LMNA	7	12
PDK4	2.2	0.00194	0.129	0.246	7.54	18.8	1.47e-05	2.71	RV	CELLSTATES	EC5.0	control_LMNA	7	12
EGFR	2.18	2.28e-05	0.186	0.904	8.93	29.6	5.41e-08	4.64	RV	CELLSTATES	EC5.0	control_LMNA	7	12
PLVAP	2.18	0.0325	0.00867	0.089	6.24	11.5	0.00069	1.49	RV	CELLSTATES	EC5.0	control_LMNA	7	12
ARHGAP26	2.16	1.39e-08	0.868	3.74	10.8	46.6	8.53e-12	7.86	RV	CELLSTATES	EC5.0	control_LMNA	7	12
IRAK3	2.13	2.42e-05	0.23	0.924	9.02	29.4	5.95e-08	4.62	RV	CELLSTATES	EC5.0	control_LMNA	7	12
MYO5C	2.12	0.0014	0.0531	0.251	7.36	19.6	9.7e-06	2.85	RV	CELLSTATES	EC5.0	control_LMNA	7	12
CYP4Z1	2.11	0.046	0.039	0.0713	6.19	10.5	0.00117	1.34	RV	CELLSTATES	EC5.0	control_LMNA	7	12
GYPC	2.09	0.0187	0.0278	0.128	6.62	13.1	0.000296	1.73	RV	CELLSTATES	EC5.0	control_LMNA	7	12
TIMP3	2.08	5.74e-07	1.85	4.55	11.3	38.5	5.55e-10	6.24	RV	CELLSTATES	EC5.0	control_LMNA	7	12
CLIC3	2.06	0.0227	0.0448	0.0956	6.51	12.5	0.00041	1.64	RV	CELLSTATES	EC5.0	control_LMNA	7	12
ERN1	1.98	0.00545	0.0723	0.198	7.25	16.4	5.07e-05	2.26	RV	CELLSTATES	EC5.0	control_LMNA	7	12
GRASP	1.96	0.000545	0.168	0.724	8.72	21.9	2.82e-06	3.26	RV	CELLSTATES	EC5.0	control_LMNA	7	12
CPAMD8	1.94	6.04e-05	0.421	1.52	9.69	27.1	1.91e-07	4.22	RV	CELLSTATES	EC5.0	control_LMNA	7	12
ITGA5	1.94	0.000444	0.0812	0.369	7.8	22.5	2.14e-06	3.35	RV	CELLSTATES	EC5.0	control_LMNA	7	12
ATOH8	1.93	0.00958	0.0652	0.235	7.35	14.9	0.000114	2.02	RV	CELLSTATES	EC5.0	control_LMNA	7	12
ZBTB16	1.93	6.25e-06	0.956	3	10.6	32.4	1.26e-08	5.2	RV	CELLSTATES	EC5.0	control_LMNA	7	12
DDIT4	1.9	0.00881	0.145	0.31	7.84	15.1	0.0001	2.06	RV	CELLSTATES	EC5.0	control_LMNA	7	12
PER1	1.88	0.0102	0.0662	0.244	7.42	14.7	0.000124	1.99	RV	CELLSTATES	EC5.0	control_LMNA	7	12
RAP2A	1.88	0.0155	0.0347	0.166	6.95	13.6	0.000231	1.81	RV	CELLSTATES	EC5.0	control_LMNA	7	12
MT2A	1.87	0.00556	0.144	0.65	8.55	16.4	5.22e-05	2.26	RV	CELLSTATES	EC5.0	control_LMNA	7	12
TPO	1.84	0.000136	0.396	1.48	9.58	25.2	5.27e-07	3.87	RV	CELLSTATES	EC5.0	control_LMNA	7	12
AKAP12	1.8	0.0101	0.128	0.204	7.42	14.7	0.000123	1.99	RV	CELLSTATES	EC5.0	control_LMNA	7	12
KIAA1549	1.8	0.00742	0.0857	0.284	7.56	15.6	8.01e-05	2.13	RV	CELLSTATES	EC5.0	control_LMNA	7	12
PHF10	1.8	0.0347	0.0317	0.12	6.59	11.3	0.00076	1.46	RV	CELLSTATES	EC5.0	control_LMNA	7	12
ARRDC2	1.77	0.039	0.0498	0.15	6.92	11	0.000902	1.41	RV	CELLSTATES	EC5.0	control_LMNA	7	12
AC002066.1	1.76	0.0488	0.0613	0.118	6.67	10.4	0.00128	1.31	RV	CELLSTATES	EC5.0	control_LMNA	7	12
AC005237.1	1.76	0.0332	0.0452	0.158	6.9	11.5	0.000712	1.48	RV	CELLSTATES	EC5.0	control_LMNA	7	12
SNW1	1.76	0.0384	0.0433	0.128	6.68	11.1	0.000877	1.42	RV	CELLSTATES	EC5.0	control_LMNA	7	12
CNTRL	1.69	0.039	0.0536	0.152	6.94	11	0.000904	1.41	RV	CELLSTATES	EC5.0	control_LMNA	7	12
C1orf56	1.66	0.0246	0.0705	0.21	7.35	12.3	0.00046	1.61	RV	CELLSTATES	EC5.0	control_LMNA	7	12
ATP1A1	1.65	0.00242	0.234	0.811	8.88	18.3	1.91e-05	2.62	RV	CELLSTATES	EC5.0	control_LMNA	7	12
ESYT2	1.65	0.000698	0.362	1.08	9.26	21.3	3.92e-06	3.16	RV	CELLSTATES	EC5.0	control_LMNA	7	12
CA8	1.63	0.0167	0.167	0.391	8.1	13.4	0.000254	1.78	RV	CELLSTATES	EC5.0	control_LMNA	7	12
SLC25A29	1.62	0.0141	0.127	0.316	7.75	13.9	0.000195	1.85	RV	CELLSTATES	EC5.0	control_LMNA	7	12
GPIHBP1	1.61	0.05	0.0995	0.173	7.16	10.3	0.00132	1.3	RV	CELLSTATES	EC5.0	control_LMNA	7	12
HYAL2	1.58	0.0171	0.141	0.367	8	13.3	0.000265	1.77	RV	CELLSTATES	EC5.0	control_LMNA	7	12
STARD3	1.58	0.046	0.0646	0.16	6.98	10.5	0.00118	1.34	RV	CELLSTATES	EC5.0	control_LMNA	7	12
TACC1	1.58	1.87e-05	2.24	6.61	11.7	30	4.27e-08	4.73	RV	CELLSTATES	EC5.0	control_LMNA	7	12
FOXO3	1.57	0.00257	0.406	1.19	9.36	18.1	2.06e-05	2.59	RV	CELLSTATES	EC5.0	control_LMNA	7	12
NTRK2	1.57	0.00935	0.16	0.476	8.22	15	0.000109	2.03	RV	CELLSTATES	EC5.0	control_LMNA	7	12
CCND3	1.54	0.00883	0.32	0.973	9.15	15.1	0.000102	2.05	RV	CELLSTATES	EC5.0	control_LMNA	7	12
FGFR1	1.54	0.0175	0.105	0.257	7.47	13.3	0.000273	1.76	RV	CELLSTATES	EC5.0	control_LMNA	7	12
NINJ2	1.54	0.048	0.0651	0.205	7.13	10.4	0.00125	1.32	RV	CELLSTATES	EC5.0	control_LMNA	7	12
CDC42SE1	1.53	0.0379	0.0682	0.215	7.36	11.1	0.000859	1.42	RV	CELLSTATES	EC5.0	control_LMNA	7	12
DENND3	1.53	0.00572	0.184	0.731	8.74	16.3	5.53e-05	2.24	RV	CELLSTATES	EC5.0	control_LMNA	7	12
AP001528.2	1.52	0.0335	0.0938	0.261	7.59	11.4	0.000727	1.47	RV	CELLSTATES	EC5.0	control_LMNA	7	12
MAP3K6	1.5	0.0403	0.132	0.197	7.28	10.9	0.000946	1.39	RV	CELLSTATES	EC5.0	control_LMNA	7	12
LMBR1	1.49	0.0088	0.227	0.721	8.76	15.2	9.9e-05	2.06	RV	CELLSTATES	EC5.0	control_LMNA	7	12
SNED1	1.48	0.0383	0.0979	0.38	7.97	11.1	0.000871	1.42	RV	CELLSTATES	EC5.0	control_LMNA	7	12
FILIP1	1.47	0.0447	0.128	0.335	7.86	10.7	0.0011	1.35	RV	CELLSTATES	EC5.0	control_LMNA	7	12
PRSS23	1.46	0.0196	0.231	0.445	8.27	13	0.000317	1.71	RV	CELLSTATES	EC5.0	control_LMNA	7	12
IFNGR1	1.42	0.0258	0.206	0.64	8.65	12.1	0.000495	1.59	RV	CELLSTATES	EC5.0	control_LMNA	7	12
RNF115	1.41	0.0123	0.305	0.868	8.98	14.2	0.000162	1.91	RV	CELLSTATES	EC5.0	control_LMNA	7	12
AL117381.1	1.4	0.046	0.141	0.305	7.77	10.5	0.00117	1.34	RV	CELLSTATES	EC5.0	control_LMNA	7	12
RBMS3-AS2	1.4	0.0308	0.234	0.474	8.37	11.7	0.000636	1.51	RV	CELLSTATES	EC5.0	control_LMNA	7	12
KALRN	1.38	0.0113	0.364	1.02	9.25	14.5	0.000143	1.95	RV	CELLSTATES	EC5.0	control_LMNA	7	12
MB	1.38	0.0227	0.246	0.485	8.37	12.5	0.000406	1.64	RV	CELLSTATES	EC5.0	control_LMNA	7	12
TMTC1	1.38	0.00264	1.33	4.27	11.1	18.1	2.14e-05	2.58	RV	CELLSTATES	EC5.0	control_LMNA	7	12
ADAMTS9-AS2	1.37	0.0143	0.35	1.15	9.31	13.8	0.000201	1.84	RV	CELLSTATES	EC5.0	control_LMNA	7	12
CDK14	1.35	0.0129	0.285	0.975	9.13	14.1	0.000173	1.89	RV	CELLSTATES	EC5.0	control_LMNA	7	12
GRB10	1.35	0.0227	0.421	1.52	9.66	12.5	0.000413	1.64	RV	CELLSTATES	EC5.0	control_LMNA	7	12
RASSF1	1.35	0.048	0.192	0.395	8.13	10.4	0.00125	1.32	RV	CELLSTATES	EC5.0	control_LMNA	7	12
LNX1	1.34	0.045	0.416	1.12	9.36	10.6	0.00111	1.35	RV	CELLSTATES	EC5.0	control_LMNA	7	12
LIFR	1.33	0.0385	0.574	1.76	9.85	11.1	0.000882	1.41	RV	CELLSTATES	EC5.0	control_LMNA	7	12
HIF3A	1.31	0.012	0.697	1.59	9.9	14.3	0.000154	1.92	RV	CELLSTATES	EC5.0	control_LMNA	7	12
SPRED2	1.31	0.0403	0.123	0.399	8	10.9	0.000941	1.39	RV	CELLSTATES	EC5.0	control_LMNA	7	12
PRKX	1.29	0.0275	0.205	0.687	8.66	12	0.000546	1.56	RV	CELLSTATES	EC5.0	control_LMNA	7	12
TLN2	1.29	0.0295	0.166	0.567	8.46	11.8	0.000602	1.53	RV	CELLSTATES	EC5.0	control_LMNA	7	12
ADIPOR2	1.28	0.0215	0.549	1.35	9.66	12.7	0.000374	1.67	RV	CELLSTATES	EC5.0	control_LMNA	7	12
RBMS3	1.27	0.0275	0.279	0.664	8.75	11.9	0.000548	1.56	RV	CELLSTATES	EC5.0	control_LMNA	7	12
FGD4	1.21	0.0167	0.769	1.81	10	13.4	0.000254	1.78	RV	CELLSTATES	EC5.0	control_LMNA	7	12
ELMO1	1.15	0.0106	1.51	3.58	11	14.6	0.000133	1.97	RV	CELLSTATES	EC5.0	control_LMNA	7	12
LAMA2	1.14	0.0457	0.513	1.15	9.53	10.6	0.00115	1.34	RV	CELLSTATES	EC5.0	control_LMNA	7	12
PDZD2	1.13	0.0268	0.798	2.13	10.2	12	0.000525	1.57	RV	CELLSTATES	EC5.0	control_LMNA	7	12
MAP4	1.11	0.0141	1.03	2.9	10.6	13.9	0.000193	1.85	RV	CELLSTATES	EC5.0	control_LMNA	7	12
CADPS2	1.1	0.0449	0.693	1.44	9.8	10.6	0.00111	1.35	RV	CELLSTATES	EC5.0	control_LMNA	7	12
LDLRAD4	1.06	0.0476	0.743	1.97	10.1	10.4	0.00123	1.32	RV	CELLSTATES	EC5.0	control_LMNA	7	12
DOCK9	1.01	0.024	1.67	4.08	11.1	12.3	0.000444	1.62	RV	CELLSTATES	EC5.0	control_LMNA	7	12
ST6GALNAC3	1.01	0.0147	2.91	6.45	11.8	13.7	0.000211	1.83	RV	CELLSTATES	EC5.0	control_LMNA	7	12

## Sheet: PKP2_control
Gene	logFC	FDR	mean_exp_control	mean_exp_genotype	logCPM	F	PValue	FDR_plot	Region	annotation_level	cell_state	comparison	Observations_genotype	Observations_reference
CCL4	7.8	2.06e-05	0	0.0702	5.85	30.6	3.36e-08	4.69	RV	CELLSTATES	EC5.0	control_PKP2	5	12
VCAM1	7.35	2.48e-05	0	0.0784	5.94	29.9	4.69e-08	4.6	RV	CELLSTATES	EC5.0	control_PKP2	5	12
CXCL1	6.73	2.11e-06	0.00801	0.129	6.42	35.8	2.38e-09	5.67	RV	CELLSTATES	EC5.0	control_PKP2	5	12
AC022706.1	5.86	0.00469	0	0.0144	5.04	17.1	3.67e-05	2.33	RV	CELLSTATES	EC5.0	control_PKP2	5	12
CCL3	5.1	0.015	0	0.022	5.19	14.3	0.000161	1.82	RV	CELLSTATES	EC5.0	control_PKP2	5	12
C18orf32	5.06	0.0135	0.00595	0.0233	5.24	14.5	0.000142	1.87	RV	CELLSTATES	EC5.0	control_PKP2	5	12
C22orf46	5.05	0.0203	0	0.0151	5.04	13.7	0.000247	1.69	RV	CELLSTATES	EC5.0	control_PKP2	5	12
SAMD13	4.92	0.0249	0	0.0143	5.04	13.1	0.000328	1.6	RV	CELLSTATES	EC5.0	control_PKP2	5	12
MT1E	4.69	1.6e-06	0.0327	0.259	7.16	36.5	1.65e-09	5.8	RV	CELLSTATES	EC5.0	control_PKP2	5	12
ALK	4.38	0.0443	0	0.022	5.2	11.7	0.000846	1.35	RV	CELLSTATES	EC5.0	control_PKP2	5	12
AC079210.1	4.32	0.036	0	0.0269	5.28	11.9	0.000577	1.44	RV	CELLSTATES	EC5.0	control_PKP2	5	12
FKBP5	4.23	3.91e-15	0.432	3.35	10.3	79.5	6.72e-19	14.4	RV	CELLSTATES	EC5.0	control_PKP2	5	12
FLVCR2	4.18	9.71e-05	0.00966	0.134	6.45	26.5	2.75e-07	4.01	RV	CELLSTATES	EC5.0	control_PKP2	5	12
MT1X	4.17	0.000524	0.0166	0.126	6.51	22.6	2.07e-06	3.28	RV	CELLSTATES	EC5.0	control_PKP2	5	12
SYN2	4.07	0.000679	0.0245	0.0915	6.22	22	2.86e-06	3.17	RV	CELLSTATES	EC5.0	control_PKP2	5	12
HBB	3.89	0.0122	0.0168	0.062	5.98	14.8	0.00012	1.91	RV	CELLSTATES	EC5.0	control_PKP2	5	12
HBA2	3.88	0.0198	0.00126	0.0441	5.65	13.5	0.000236	1.7	RV	CELLSTATES	EC5.0	control_PKP2	5	12
TSPAN7	3.88	0.0268	0.00543	0.0371	5.52	12.7	0.000367	1.57	RV	CELLSTATES	EC5.0	control_PKP2	5	12
MMP28	3.74	0.000375	0.0261	0.165	6.69	23.5	1.32e-06	3.43	RV	CELLSTATES	EC5.0	control_PKP2	5	12
CXCL3	3.67	2.43e-05	0.0385	0.371	7.58	30.2	4.18e-08	4.61	RV	CELLSTATES	EC5.0	control_PKP2	5	12
LRRC3B	3.58	0.00647	0.017	0.0755	6.03	16.3	5.61e-05	2.19	RV	CELLSTATES	EC5.0	control_PKP2	5	12
BTBD8	3.53	0.0323	0.0196	0.0401	5.62	12.2	0.00048	1.49	RV	CELLSTATES	EC5.0	control_PKP2	5	12
MT2A	3.52	8.01e-07	0.144	1.55	9.26	38.4	6.18e-10	6.1	RV	CELLSTATES	EC5.0	control_PKP2	5	12
SNTG2	3.51	1.02e-07	0.155	0.978	8.81	43.3	5.25e-11	6.99	RV	CELLSTATES	EC5.0	control_PKP2	5	12
MT1M	3.48	0.000839	0.0271	0.202	7	21.4	3.74e-06	3.08	RV	CELLSTATES	EC5.0	control_PKP2	5	12
CYP4B1	3.34	0.00343	0.0556	0.0862	6.36	18	2.27e-05	2.46	RV	CELLSTATES	EC5.0	control_PKP2	5	12
RND3	3.32	0.00307	0.0309	0.108	6.37	18.3	1.95e-05	2.51	RV	CELLSTATES	EC5.0	control_PKP2	5	12
AC036214.1	3.3	0.0357	0.0147	0.0544	5.8	11.9	0.000564	1.45	RV	CELLSTATES	EC5.0	control_PKP2	5	12
ARHGAP26-AS1	3.29	0.000488	0.0309	0.312	7.41	22.8	1.88e-06	3.31	RV	CELLSTATES	EC5.0	control_PKP2	5	12
MAOA	3.26	0.0157	0.039	0.0675	6.01	14.2	0.00017	1.8	RV	CELLSTATES	EC5.0	control_PKP2	5	12
PNMT	3.21	0.0377	0.0154	0.0483	5.74	11.7	0.000645	1.42	RV	CELLSTATES	EC5.0	control_PKP2	5	12
LINC02388	3.19	5.71e-07	0.296	0.78	8.75	39.6	3.43e-10	6.24	RV	CELLSTATES	EC5.0	control_PKP2	5	12
AC005332.4	3.12	0.044	0.00914	0.0569	5.88	11.2	0.000827	1.36	RV	CELLSTATES	EC5.0	control_PKP2	5	12
SYN3	3.03	4.69e-05	0.213	0.856	8.66	28.4	1.01e-07	4.33	RV	CELLSTATES	EC5.0	control_PKP2	5	12
RGCC	3.02	4.62e-05	0.242	0.455	8.22	28.6	9.52e-08	4.34	RV	CELLSTATES	EC5.0	control_PKP2	5	12
AC020637.1	3	0.000659	0.168	0.329	7.81	22.1	2.72e-06	3.18	RV	CELLSTATES	EC5.0	control_PKP2	5	12
DDIT4	3	0.000139	0.145	0.575	8.18	25.7	4.16e-07	3.86	RV	CELLSTATES	EC5.0	control_PKP2	5	12
GALNT15	2.96	0.000458	0.156	0.229	7.5	22.9	1.73e-06	3.34	RV	CELLSTATES	EC5.0	control_PKP2	5	12
AL445426.1	2.93	5.92e-05	0.104	0.464	7.95	27.8	1.37e-07	4.23	RV	CELLSTATES	EC5.0	control_PKP2	5	12
RASL10A	2.89	0.0458	0.0322	0.0674	6.08	11.1	0.000881	1.34	RV	CELLSTATES	EC5.0	control_PKP2	5	12
ART4	2.82	0.0377	0.0337	0.0578	5.99	11.7	0.000647	1.42	RV	CELLSTATES	EC5.0	control_PKP2	5	12
BAIAP2	2.82	0.0238	0.0137	0.104	6.37	13	0.000306	1.62	RV	CELLSTATES	EC5.0	control_PKP2	5	12
TMEM132C	2.81	0.000603	0.0778	0.29	7.52	22.3	2.43e-06	3.22	RV	CELLSTATES	EC5.0	control_PKP2	5	12
AC011511.2	2.79	0.00422	0.0261	0.209	6.98	17.4	3.15e-05	2.37	RV	CELLSTATES	EC5.0	control_PKP2	5	12
NRXN1	2.73	0.0272	0.0191	0.0647	5.97	12.7	0.000375	1.57	RV	CELLSTATES	EC5.0	control_PKP2	5	12
CSRNP1	2.71	0.0122	0.0211	0.21	7.02	14.8	0.000121	1.91	RV	CELLSTATES	EC5.0	control_PKP2	5	12
PDK4	2.71	0.002	0.129	0.228	7.4	19.3	1.17e-05	2.7	RV	CELLSTATES	EC5.0	control_PKP2	5	12
ITPKC	2.66	0.00545	0.0385	0.261	7.31	16.7	4.49e-05	2.26	RV	CELLSTATES	EC5.0	control_PKP2	5	12
MYRIP	2.64	0.00376	0.0669	0.491	7.85	17.7	2.68e-05	2.43	RV	CELLSTATES	EC5.0	control_PKP2	5	12
TNFAIP3	2.57	0.0414	0.0155	0.0898	6.18	11.4	0.000741	1.38	RV	CELLSTATES	EC5.0	control_PKP2	5	12
TIMP3	2.54	1.41e-08	1.85	5.83	11.4	47.5	6.04e-12	7.85	RV	CELLSTATES	EC5.0	control_PKP2	5	12
LIFR	2.51	1.23e-06	0.574	2.56	10.1	37.2	1.16e-09	5.91	RV	CELLSTATES	EC5.0	control_PKP2	5	12
CLIC3	2.47	0.0211	0.0448	0.111	6.58	13.3	0.000265	1.68	RV	CELLSTATES	EC5.0	control_PKP2	5	12
IL18R1	2.47	0.0488	0.0636	0.0809	6.38	10.9	0.000962	1.31	RV	CELLSTATES	EC5.0	control_PKP2	5	12
FMO2	2.39	0.00405	0.126	0.228	7.36	17.5	2.96e-05	2.39	RV	CELLSTATES	EC5.0	control_PKP2	5	12
AC022217.3	2.35	0.013	0.113	0.318	7.67	14.6	0.000133	1.89	RV	CELLSTATES	EC5.0	control_PKP2	5	12
SERPINE1	2.3	0.0461	0.00821	0.182	6.74	11.1	0.000893	1.34	RV	CELLSTATES	EC5.0	control_PKP2	5	12
LIFR-AS1	2.26	0.0147	0.0726	0.215	7.15	14.3	0.000156	1.83	RV	CELLSTATES	EC5.0	control_PKP2	5	12
EGFR	2.25	0.0009	0.186	0.915	8.82	21.3	4.09e-06	3.05	RV	CELLSTATES	EC5.0	control_PKP2	5	12
KIAA1549	2.23	0.00422	0.0857	0.34	7.63	17.4	3.11e-05	2.38	RV	CELLSTATES	EC5.0	control_PKP2	5	12
AC087286.2	2.21	0.0203	0.0593	0.291	7.41	13.5	0.000247	1.69	RV	CELLSTATES	EC5.0	control_PKP2	5	12
CEBPD	2.21	0.0336	0.0803	0.185	7.09	12.1	0.000507	1.47	RV	CELLSTATES	EC5.0	control_PKP2	5	12
RAP2A	2.21	0.0161	0.0347	0.214	7.06	14.1	0.000178	1.79	RV	CELLSTATES	EC5.0	control_PKP2	5	12
ATOH8	2.2	0.0182	0.0652	0.208	7.14	13.7	0.000211	1.74	RV	CELLSTATES	EC5.0	control_PKP2	5	12
ZBTB16	2.13	3.01e-05	0.956	2.97	10.4	29.5	5.93e-08	4.52	RV	CELLSTATES	EC5.0	control_PKP2	5	12
CAVIN2	2.1	0.035	0.0769	0.391	7.77	12	0.00054	1.46	RV	CELLSTATES	EC5.0	control_PKP2	5	12
ATP1A1	2.08	0.0014	0.234	1.01	8.96	20.2	7.09e-06	2.85	RV	CELLSTATES	EC5.0	control_PKP2	5	12
ARHGAP26	2.05	4.78e-05	0.868	3.7	10.6	28.3	1.07e-07	4.32	RV	CELLSTATES	EC5.0	control_PKP2	5	12
CTDSPL	2.05	0.0165	0.122	0.434	7.94	14	0.000188	1.78	RV	CELLSTATES	EC5.0	control_PKP2	5	12
CCND3	2.04	0.0018	0.32	1.21	9.22	19.5	1.04e-05	2.74	RV	CELLSTATES	EC5.0	control_PKP2	5	12
RHOB	2.02	0.00728	0.16	0.459	8.09	15.9	6.68e-05	2.14	RV	CELLSTATES	EC5.0	control_PKP2	5	12
TPO	1.93	0.00343	0.396	1.48	9.48	18	2.27e-05	2.46	RV	CELLSTATES	EC5.0	control_PKP2	5	12
IRAK3	1.92	0.013	0.23	0.857	8.81	14.6	0.000135	1.89	RV	CELLSTATES	EC5.0	control_PKP2	5	12
CPAMD8	1.89	0.00331	0.421	1.42	9.47	18.1	2.13e-05	2.48	RV	CELLSTATES	EC5.0	control_PKP2	5	12
LNX1	1.87	0.00436	0.416	1.06	9.2	17.2	3.37e-05	2.36	RV	CELLSTATES	EC5.0	control_PKP2	5	12
FOXO3	1.84	0.00376	0.406	1.22	9.3	17.7	2.65e-05	2.43	RV	CELLSTATES	EC5.0	control_PKP2	5	12
FILIP1	1.82	0.0397	0.128	0.391	7.84	11.5	0.000693	1.4	RV	CELLSTATES	EC5.0	control_PKP2	5	12
HERPUD1	1.82	0.0302	0.158	0.535	8.22	12.4	0.000438	1.52	RV	CELLSTATES	EC5.0	control_PKP2	5	12
SNED1	1.81	0.0394	0.0979	0.514	8.06	11.6	0.000683	1.4	RV	CELLSTATES	EC5.0	control_PKP2	5	12
ITGA5	1.79	0.0377	0.0812	0.482	7.95	11.7	0.00064	1.42	RV	CELLSTATES	EC5.0	control_PKP2	5	12
TMTC1	1.79	0.000201	1.33	5	11.1	24.9	6.21e-07	3.7	RV	CELLSTATES	EC5.0	control_PKP2	5	12
CX3CL1	1.77	0.0417	0.102	0.542	8.15	11.4	0.000759	1.38	RV	CELLSTATES	EC5.0	control_PKP2	5	12
RNF125	1.77	0.0165	0.253	0.565	8.44	14	0.000189	1.78	RV	CELLSTATES	EC5.0	control_PKP2	5	12
GRASP	1.76	0.0357	0.168	0.602	8.4	11.9	0.000562	1.45	RV	CELLSTATES	EC5.0	control_PKP2	5	12
GRB10	1.76	0.00582	0.421	1.58	9.57	16.5	4.84e-05	2.24	RV	CELLSTATES	EC5.0	control_PKP2	5	12
IFNGR1	1.72	0.0258	0.206	0.703	8.59	12.8	0.00035	1.59	RV	CELLSTATES	EC5.0	control_PKP2	5	12
DHRS3	1.61	0.0443	0.206	0.492	8.21	11.1	0.000848	1.35	RV	CELLSTATES	EC5.0	control_PKP2	5	12
PDZD2	1.56	0.0072	0.798	3.14	10.4	16	6.36e-05	2.14	RV	CELLSTATES	EC5.0	control_PKP2	5	12
LAMA2	1.54	0.0111	0.513	1.5	9.6	15	0.000107	1.95	RV	CELLSTATES	EC5.0	control_PKP2	5	12
TACC1	1.3	0.0131	2.24	5.77	11.5	14.6	0.000137	1.88	RV	CELLSTATES	EC5.0	control_PKP2	5	12
ELMO1	1.16	0.0414	1.51	3.68	10.9	11.4	0.000747	1.38	RV	CELLSTATES	EC5.0	control_PKP2	5	12
DOCK9	1.11	0.042	1.67	4.54	11.1	11.3	0.000768	1.38	RV	CELLSTATES	EC5.0	control_PKP2	5	12

## Sheet: PVneg_control
Gene	logFC	FDR	mean_exp_control	mean_exp_genotype	logCPM	F	PValue	FDR_plot	Region	annotation_level	cell_state	comparison	Observations_genotype	Observations_reference
FBLIM1	3.71	0.00219	0.00451	0.448	6.2	32.9	3.92e-07	2.66	RV	CELLSTATES	EC5.0	control_PVneg	4	12
SERPINE1	3.4	0.00379	0.00821	0.744	6.58	28	2.04e-06	2.42	RV	CELLSTATES	EC5.0	control_PVneg	4	12
MMP28	3.21	0.0298	0.0261	0.219	6.61	20	3.74e-05	1.53	RV	CELLSTATES	EC5.0	control_PVneg	4	12
MAP3K7CL	2.88	0.0356	0.0055	0.244	6.08	18.6	6.39e-05	1.45	RV	CELLSTATES	EC5.0	control_PVneg	4	12
LINC02388	2.86	0.00373	0.296	2.22	8.97	29.2	1.34e-06	2.43	RV	CELLSTATES	EC5.0	control_PVneg	4	12
CSMD1	2.68	0.0303	0.0324	0.677	7.09	19.7	4.25e-05	1.52	RV	CELLSTATES	EC5.0	control_PVneg	4	12
FKBP5	2.67	0.0303	0.432	2.4	9.74	19.5	4.62e-05	1.52	RV	CELLSTATES	EC5.0	control_PVneg	4	12
CCND3	1.94	0.0262	0.32	1.72	9.16	21	2.58e-05	1.58	RV	CELLSTATES	EC5.0	control_PVneg	4	12
PDZD2	1.59	0.00937	0.798	3.29	10.2	24.3	7.56e-06	2.03	RV	CELLSTATES	EC5.0	control_PVneg	4	12
TACC1	1.51	0.00379	2.24	8.59	11.5	28	2e-06	2.42	RV	CELLSTATES	EC5.0	control_PVneg	4	12

## Sheet: RBM20_control
Gene	logFC	FDR	mean_exp_control	mean_exp_genotype	logCPM	F	PValue	FDR_plot	Region	annotation_level	cell_state	comparison	Observations_genotype	Observations_reference
SELE	13.5	7.06e-05	0	0.0525	5.69	42.9	2.55e-08	4.15	RV	CELLSTATES	EC5.0	control_RBM20	5	12
CXCL8	7	0.00477	0	0.0182	5.18	24.1	9.38e-06	2.32	RV	CELLSTATES	EC5.0	control_RBM20	5	12
ZNF287	6.23	0.00477	0	0.0283	5.41	23.9	9.48e-06	2.32	RV	CELLSTATES	EC5.0	control_RBM20	5	12
VCAM1	5.39	0.0278	0	0.032	5.5	17	0.000128	1.56	RV	CELLSTATES	EC5.0	control_RBM20	5	12
AL354861.2	5.03	0.0489	0.0139	0.0102	5.11	18.1	0.000359	1.31	RV	CELLSTATES	EC5.0	control_RBM20	5	12
SYTL1	4.41	0.05	0	0.0176	5.26	14.3	0.000383	1.3	RV	CELLSTATES	EC5.0	control_RBM20	5	12
CYB5D1	4.37	0.0326	0.00556	0.0218	5.37	16	0.000162	1.49	RV	CELLSTATES	EC5.0	control_RBM20	5	12
SYN2	4.3	0.00211	0.0245	0.0981	6.49	26.1	3.06e-06	2.67	RV	CELLSTATES	EC5.0	control_RBM20	5	12
WASF3	4.12	0.0259	0.012	0.0342	5.66	16.9	0.000115	1.59	RV	CELLSTATES	EC5.0	control_RBM20	5	12
CYP4B1	4.04	0.000559	0.0556	0.175	7.11	32.1	3.53e-07	3.25	RV	CELLSTATES	EC5.0	control_RBM20	5	12
HBB	3.85	0.0489	0.0168	0.0388	5.8	14.2	0.00035	1.31	RV	CELLSTATES	EC5.0	control_RBM20	5	12
WDR78	3.53	0.0423	0.000992	0.0333	5.58	14.8	0.000271	1.37	RV	CELLSTATES	EC5.0	control_RBM20	5	12
COL25A1	3.45	0.0122	0.0131	0.139	6.75	19.6	3.64e-05	1.91	RV	CELLSTATES	EC5.0	control_RBM20	5	12
MT1E	3.34	0.0285	0.0327	0.0689	6.24	16.5	0.000135	1.54	RV	CELLSTATES	EC5.0	control_RBM20	5	12
FKBP5	3.32	0.000837	0.432	1.57	9.76	30.6	6.04e-07	3.08	RV	CELLSTATES	EC5.0	control_RBM20	5	12
RGCC	3.29	0.00211	0.242	0.486	8.46	26.9	2.28e-06	2.67	RV	CELLSTATES	EC5.0	control_RBM20	5	12
ARHGAP26-AS1	3.25	0.00211	0.0309	0.174	7.04	26.6	2.48e-06	2.67	RV	CELLSTATES	EC5.0	control_RBM20	5	12
MT1M	3.22	0.0366	0.0271	0.0741	6.26	15.4	0.000211	1.44	RV	CELLSTATES	EC5.0	control_RBM20	5	12
SNTG2	3.22	7.06e-05	0.155	0.74	8.74	40.1	2.55e-08	4.15	RV	CELLSTATES	EC5.0	control_RBM20	5	12
MMP28	3.16	0.00933	0.0261	0.096	6.45	20.5	2.58e-05	2.03	RV	CELLSTATES	EC5.0	control_RBM20	5	12
AL022238.2	2.95	0.0422	0.0157	0.0571	6.03	14.9	0.000264	1.37	RV	CELLSTATES	EC5.0	control_RBM20	5	12
AL445426.1	2.93	0.00153	0.104	0.41	8.03	28.6	1.24e-06	2.82	RV	CELLSTATES	EC5.0	control_RBM20	5	12
PDK4	2.93	0.0153	0.129	0.255	7.71	18.6	5.68e-05	1.81	RV	CELLSTATES	EC5.0	control_RBM20	5	12
TMEM132C	2.86	0.0111	0.0778	0.244	7.49	20	3.2e-05	1.96	RV	CELLSTATES	EC5.0	control_RBM20	5	12
SYN3	2.77	0.00301	0.213	0.525	8.47	25	4.63e-06	2.52	RV	CELLSTATES	EC5.0	control_RBM20	5	12
DOCK9-AS1	2.67	0.0366	0.039	0.0954	6.52	15.4	0.000214	1.44	RV	CELLSTATES	EC5.0	control_RBM20	5	12
CLIC3	2.49	0.0486	0.0448	0.122	6.8	14.3	0.000343	1.31	RV	CELLSTATES	EC5.0	control_RBM20	5	12
CSRNP1	2.45	0.0366	0.0211	0.108	6.58	15.4	0.000214	1.44	RV	CELLSTATES	EC5.0	control_RBM20	5	12
AC087286.2	2.41	0.0168	0.0593	0.235	7.42	18.3	6.36e-05	1.78	RV	CELLSTATES	EC5.0	control_RBM20	5	12
AF241726.2	2.15	0.0448	0.0629	0.153	7.05	14.6	0.000304	1.35	RV	CELLSTATES	EC5.0	control_RBM20	5	12
TPO	2.05	0.0225	0.396	1.27	9.54	17.4	9.15e-05	1.65	RV	CELLSTATES	EC5.0	control_RBM20	5	12
LIFR	2.02	0.00933	0.574	1.56	9.85	20.6	2.48e-05	2.03	RV	CELLSTATES	EC5.0	control_RBM20	5	12
TIMP3	1.98	0.00211	1.85	3.18	11.1	26.7	2.42e-06	2.67	RV	CELLSTATES	EC5.0	control_RBM20	5	12
MT2A	1.97	0.043	0.144	0.327	7.98	14.7	0.000283	1.37	RV	CELLSTATES	EC5.0	control_RBM20	5	12
ARHGAP26	1.95	0.00211	0.868	2.64	10.5	26.2	2.91e-06	2.67	RV	CELLSTATES	EC5.0	control_RBM20	5	12
ATP1A1	1.77	0.0369	0.234	0.698	8.8	15.3	0.000223	1.43	RV	CELLSTATES	EC5.0	control_RBM20	5	12
LNX1	1.75	0.0489	0.416	0.824	9.19	14.2	0.000353	1.31	RV	CELLSTATES	EC5.0	control_RBM20	5	12
CPAMD8	1.73	0.0422	0.421	1.08	9.42	14.9	0.000267	1.37	RV	CELLSTATES	EC5.0	control_RBM20	5	12
IFNGR1	1.69	0.0432	0.206	0.582	8.62	14.7	0.000288	1.36	RV	CELLSTATES	EC5.0	control_RBM20	5	12

## Sheet: TTN_control
Gene	logFC	FDR	mean_exp_control	mean_exp_genotype	logCPM	F	PValue	FDR_plot	Region	annotation_level	cell_state	comparison	Observations_genotype	Observations_reference
NPPB	5.48	0.00508	0.0149	0.282	7.33	29.4	5.1e-06	2.29	RV	CELLSTATES	EC5.0	control_TTN	6	12
ANKRD20A1	4.89	0.0333	0	0.0271	5.24	19.8	0.000191	1.48	RV	CELLSTATES	EC5.0	control_TTN	6	12
DLGAP1-AS4	3.81	0.0152	0.000992	0.0458	5.61	21.8	4.71e-05	1.82	RV	CELLSTATES	EC5.0	control_TTN	6	12
TMEM132C	3.7	0.0109	0.0778	0.676	8.51	23.1	3.1e-05	1.96	RV	CELLSTATES	EC5.0	control_TTN	6	12
FKBP5	3.62	0.000581	0.432	2.52	10.1	43.5	1.54e-07	3.24	RV	CELLSTATES	EC5.0	control_TTN	6	12
BTBD8	3.41	0.0454	0.0196	0.0513	5.72	16	0.000329	1.34	RV	CELLSTATES	EC5.0	control_TTN	6	12
WDR78	3.39	0.0257	0.000992	0.0407	5.6	19.4	0.000102	1.59	RV	CELLSTATES	EC5.0	control_TTN	6	12
CYP4B1	3.33	0.00894	0.0556	0.217	7.18	25.5	1.55e-05	2.05	RV	CELLSTATES	EC5.0	control_TTN	6	12
AL445426.1	3.27	0.000957	0.104	0.693	8.46	40.1	3.38e-07	3.02	RV	CELLSTATES	EC5.0	control_TTN	6	12
LINC02388	3.26	0.0304	0.296	1.12	9.17	18.2	0.000153	1.52	RV	CELLSTATES	EC5.0	control_TTN	6	12
BAIAP2	3.11	0.00672	0.0137	0.128	6.56	27.2	9.28e-06	2.17	RV	CELLSTATES	EC5.0	control_TTN	6	12
RGCC	2.92	0.014	0.242	0.672	8.61	22.2	4.2e-05	1.85	RV	CELLSTATES	EC5.0	control_TTN	6	12
MMP28	2.8	0.0154	0.0261	0.0942	6.36	21.4	5.29e-05	1.81	RV	CELLSTATES	EC5.0	control_TTN	6	12
SNTG2	2.79	0.00508	0.155	0.651	8.51	29.4	5.07e-06	2.29	RV	CELLSTATES	EC5.0	control_TTN	6	12
COL25A1	2.78	0.0314	0.0131	0.197	7.02	17.8	0.000174	1.5	RV	CELLSTATES	EC5.0	control_TTN	6	12
AC004593.1	2.7	0.0472	0.00225	0.0455	5.7	15.8	0.000353	1.33	RV	CELLSTATES	EC5.0	control_TTN	6	12
PDK4	2.61	0.0294	0.129	0.295	7.7	18.6	0.000132	1.53	RV	CELLSTATES	EC5.0	control_TTN	6	12
CCDC122	2.59	0.0427	0.0111	0.0754	6.03	16.4	0.00029	1.37	RV	CELLSTATES	EC5.0	control_TTN	6	12
ARHGAP26-AS1	2.57	0.0109	0.0309	0.17	6.97	23.4	2.86e-05	1.96	RV	CELLSTATES	EC5.0	control_TTN	6	12
CSRNP1	2.57	0.00983	0.0211	0.151	6.85	24.3	2.17e-05	2.01	RV	CELLSTATES	EC5.0	control_TTN	6	12
ITGA10	2.56	0.0378	0.0251	0.124	6.54	16.9	0.00024	1.42	RV	CELLSTATES	EC5.0	control_TTN	6	12
ATOH8	2.46	0.0109	0.0652	0.281	7.49	23.1	3.17e-05	1.96	RV	CELLSTATES	EC5.0	control_TTN	6	12
TPO	2.4	0.0091	0.396	1.89	9.82	24.9	1.85e-05	2.04	RV	CELLSTATES	EC5.0	control_TTN	6	12
SYN3	2.39	0.0304	0.213	0.606	8.51	18.1	0.000158	1.52	RV	CELLSTATES	EC5.0	control_TTN	6	12
KIAA1549	2.27	0.00501	0.0857	0.371	7.81	31.2	3.09e-06	2.3	RV	CELLSTATES	EC5.0	control_TTN	6	12
TIMP3	2.2	0.00508	1.85	4.84	11.3	28.9	5.82e-06	2.29	RV	CELLSTATES	EC5.0	control_TTN	6	12
EGFR	2.19	0.0271	0.186	0.863	8.84	19.1	0.000114	1.57	RV	CELLSTATES	EC5.0	control_TTN	6	12
ZBTB16	2.11	0.0304	0.956	2.99	10.6	18.3	0.000147	1.52	RV	CELLSTATES	EC5.0	control_TTN	6	12
LIFR	2.1	0.00894	0.574	1.97	9.92	25.1	1.73e-05	2.05	RV	CELLSTATES	EC5.0	control_TTN	6	12
NINJ2	2.09	0.00894	0.0651	0.241	7.31	25.2	1.69e-05	2.05	RV	CELLSTATES	EC5.0	control_TTN	6	12
TTC7A	2.09	0.0152	0.0468	0.207	7.13	21.6	4.94e-05	1.82	RV	CELLSTATES	EC5.0	control_TTN	6	12
ARHGAP26	2.08	0.00142	0.868	3.45	10.7	36.7	7.51e-07	2.85	RV	CELLSTATES	EC5.0	control_TTN	6	12
DDIT4	2.07	0.0427	0.145	0.319	7.79	16.3	0.000295	1.37	RV	CELLSTATES	EC5.0	control_TTN	6	12
ATP1A1	2.04	0.00672	0.234	0.926	8.95	26.9	1.01e-05	2.17	RV	CELLSTATES	EC5.0	control_TTN	6	12
CPAMD8	2.02	0.00672	0.421	1.53	9.63	27	9.79e-06	2.17	RV	CELLSTATES	EC5.0	control_TTN	6	12
TMEM63A	1.88	0.0268	0.125	0.345	7.83	19.2	0.000109	1.57	RV	CELLSTATES	EC5.0	control_TTN	6	12
GRASP	1.87	0.0454	0.168	0.651	8.58	16	0.000332	1.34	RV	CELLSTATES	EC5.0	control_TTN	6	12
GRB10	1.87	0.0271	0.421	1.5	9.6	19.1	0.000115	1.57	RV	CELLSTATES	EC5.0	control_TTN	6	12
CTDSPL	1.86	0.0378	0.122	0.36	7.84	16.7	0.000254	1.42	RV	CELLSTATES	EC5.0	control_TTN	6	12
CCND3	1.79	0.036	0.32	0.975	9.13	17.3	0.00021	1.44	RV	CELLSTATES	EC5.0	control_TTN	6	12
FILIP1	1.75	0.0304	0.128	0.34	7.84	18.4	0.000142	1.52	RV	CELLSTATES	EC5.0	control_TTN	6	12
IFNGR1	1.68	0.0154	0.206	0.665	8.61	21.3	5.43e-05	1.81	RV	CELLSTATES	EC5.0	control_TTN	6	12
DENND3	1.67	0.0152	0.184	0.737	8.68	21.6	4.95e-05	1.82	RV	CELLSTATES	EC5.0	control_TTN	6	12
ADAMTS9-AS2	1.65	0.0378	0.35	1.11	9.27	16.8	0.00025	1.42	RV	CELLSTATES	EC5.0	control_TTN	6	12
TLN2	1.64	0.0109	0.166	0.7	8.62	23.6	2.73e-05	1.96	RV	CELLSTATES	EC5.0	control_TTN	6	12
LMBR1	1.63	0.00983	0.227	0.7	8.68	24.2	2.23e-05	2.01	RV	CELLSTATES	EC5.0	control_TTN	6	12
KALRN	1.57	0.0154	0.364	1.04	9.19	21.5	5.18e-05	1.81	RV	CELLSTATES	EC5.0	control_TTN	6	12
ESYT2	1.56	0.0192	0.362	0.971	9.14	20.4	7.44e-05	1.72	RV	CELLSTATES	EC5.0	control_TTN	6	12
LAMA2	1.46	0.0447	0.513	1.39	9.64	16.1	0.000317	1.35	RV	CELLSTATES	EC5.0	control_TTN	6	12
LDLRAD4	1.45	0.0427	0.743	2.22	10.2	16.3	0.000298	1.37	RV	CELLSTATES	EC5.0	control_TTN	6	12
PRKX	1.42	0.0314	0.205	0.664	8.62	17.9	0.00017	1.5	RV	CELLSTATES	EC5.0	control_TTN	6	12
KLF12	1.41	0.0497	0.424	1.22	9.42	15.6	0.000381	1.3	RV	CELLSTATES	EC5.0	control_TTN	6	12
ADIPOR2	1.39	0.0374	0.549	1.36	9.65	17.1	0.000221	1.43	RV	CELLSTATES	EC5.0	control_TTN	6	12
PDZD2	1.23	0.0469	0.798	2.09	10.2	15.8	0.000348	1.33	RV	CELLSTATES	EC5.0	control_TTN	6	12
DOCK9	1.21	0.0323	1.67	3.93	11.1	17.7	0.000182	1.49	RV	CELLSTATES	EC5.0	control_TTN	6	12
MAP4	1.19	0.0375	1.03	2.75	10.5	17	0.000231	1.43	RV	CELLSTATES	EC5.0	control_TTN	6	12
