# Supplementary material for: Pathogenic variants damage cell composition and single cell transcription in cardiomyopathies
Source: Science. Author manuscript; Available in PMC 2022 Oct 3. (PMC9528698; doi:10.1126/science.abo1984)
Supplement: Supp table 35.9 [file NIHMS1835045-supplement-Supp_table_35_9.xlsx]

## Sheet: Index
Column name	Description
Gene	Gene symbol, Ensembl 84
logFC	log2-fold change
FDR	False discovery rate; FDR is the PValue after (by default) Benjamini-Hochberg correction.
mean_exp_control	Mean expression values across controls
mean_exp_genotype	Mean expression values across disease samples
logCPM	logCPM is the average expression of all pseudobulked samples for that particular gene across all samples on the log2-scale expressed in counts per million (cpm, as calculated by edgeR after normalization).
F	Output of quasi-likelihood F-test
PValue	PValue is the nominal p-value derived from F
FDR_plot	-log10(False discovery rate)
Region	Studied region (LV or RV)
annotation_level	Cell-type or cell-state
cell_state/state	Specification which cell-type or state was analysed
comparison	Specification control_GENOTYPE
Observations_genotype	Numbers of Patients included in edgeR (patients with low number of nuclei have been excluded)
Observations_reference	Numbers of Patients included in edgeR (patients with low number of nuclei have been excluded)

## Sheet: LMNA_control
Gene	logFC	FDR	mean_exp_control	mean_exp_genotype	logCPM	F	PValue	FDR_plot	Region	annotation_level	cell_state	comparison	Observations_genotype	Observations_reference
NETO1	5.46	2.19e-05	0.00505	0.0424	5.34	30	6.24e-08	4.66	RV	CELLSTATES	EC1.0	control_LMNA	7	15
CRMP1	5.38	0.00317	0.0111	0.0152	4.74	17.7	2.9e-05	2.5	RV	CELLSTATES	EC1.0	control_LMNA	7	15
HBB	3.96	0.00176	0.00222	0.0736	5.91	19.2	1.38e-05	2.75	RV	CELLSTATES	EC1.0	control_LMNA	7	15
FAM95B1	3.74	0.0181	0.0052	0.024	5.07	13.3	0.000291	1.74	RV	CELLSTATES	EC1.0	control_LMNA	7	15
TMEM132C	3.66	2.91e-07	0.0384	0.472	8.06	41.4	2.41e-10	6.54	RV	CELLSTATES	EC1.0	control_LMNA	7	15
AC087623.2	3.62	6.49e-05	0.0276	0.0595	5.95	27.3	2.3e-07	4.19	RV	CELLSTATES	EC1.0	control_LMNA	7	15
BAIAP2	3.47	4.59e-07	0.023	0.211	7.1	40.1	4.52e-10	6.34	RV	CELLSTATES	EC1.0	control_LMNA	7	15
AC020913.1	3.46	0.0461	0.00711	0.0186	4.91	10.8	0.00107	1.34	RV	CELLSTATES	EC1.0	control_LMNA	7	15
RASL10A	3.41	0.000477	0.0124	0.0632	5.84	22.4	2.77e-06	3.32	RV	CELLSTATES	EC1.0	control_LMNA	7	15
PLVAP	3.36	9.61e-05	0.0195	0.0997	6.37	26.3	3.88e-07	4.02	RV	CELLSTATES	EC1.0	control_LMNA	7	15
AC105053.1	3.26	0.0211	0.00815	0.0301	5.3	12.9	0.000358	1.67	RV	CELLSTATES	EC1.0	control_LMNA	7	15
CD160	3.23	0.0446	0.00592	0.0263	5.13	10.9	0.00103	1.35	RV	CELLSTATES	EC1.0	control_LMNA	7	15
TMEM233	3.13	1.27e-05	0.0233	0.222	7.2	31.5	2.88e-08	4.9	RV	CELLSTATES	EC1.0	control_LMNA	7	15
AC020908.2	3.07	0.0476	0.00732	0.0261	5.17	10.7	0.00113	1.32	RV	CELLSTATES	EC1.0	control_LMNA	7	15
LINC02585	3.07	0.0471	0.00282	0.0344	5.26	10.7	0.00111	1.33	RV	CELLSTATES	EC1.0	control_LMNA	7	15
RAB20	3	0.000477	0.0231	0.072	6.08	22.3	2.81e-06	3.32	RV	CELLSTATES	EC1.0	control_LMNA	7	15
AC096741.1	2.92	0.0254	0.00909	0.0401	5.47	12.4	0.000457	1.59	RV	CELLSTATES	EC1.0	control_LMNA	7	15
NPPA	2.92	0.0356	0.00257	0.0599	5.82	11.5	0.000739	1.45	RV	CELLSTATES	EC1.0	control_LMNA	7	15
ST3GAL4	2.77	0.0087	0.0132	0.0613	5.91	15.2	0.000106	2.06	RV	CELLSTATES	EC1.0	control_LMNA	7	15
FAM49A	2.73	0.002	0.0263	0.0831	6.25	18.8	1.67e-05	2.7	RV	CELLSTATES	EC1.0	control_LMNA	7	15
FKBP5	2.73	2.41e-06	0.295	1.98	9.99	36	3.31e-09	5.62	RV	CELLSTATES	EC1.0	control_LMNA	7	15
COL25A1	2.68	0.000317	0.033	0.349	7.73	23.6	1.5e-06	3.5	RV	CELLSTATES	EC1.0	control_LMNA	7	15
KLHL29	2.67	0.0049	0.0203	0.0819	6.24	16.6	5.25e-05	2.31	RV	CELLSTATES	EC1.0	control_LMNA	7	15
FAM227A	2.61	0.0179	0.0198	0.0459	5.76	13.3	0.000283	1.75	RV	CELLSTATES	EC1.0	control_LMNA	7	15
DDIT4	2.6	1.79e-05	0.0997	0.393	8.06	30.6	4.68e-08	4.75	RV	CELLSTATES	EC1.0	control_LMNA	7	15
FGFR1	2.54	3.26e-06	0.11	0.409	8.08	35.1	5.13e-09	5.49	RV	CELLSTATES	EC1.0	control_LMNA	7	15
MT1M	2.53	0.00153	0.0472	0.178	7.12	19.6	1.13e-05	2.82	RV	CELLSTATES	EC1.0	control_LMNA	7	15
FRMD8	2.52	0.00212	0.0274	0.101	6.42	18.7	1.79e-05	2.67	RV	CELLSTATES	EC1.0	control_LMNA	7	15
EGFR	2.51	1.4e-06	0.162	0.911	9.01	37.3	1.71e-09	5.85	RV	CELLSTATES	EC1.0	control_LMNA	7	15
MAFF	2.51	0.0476	0.0176	0.04	5.62	10.7	0.00112	1.32	RV	CELLSTATES	EC1.0	control_LMNA	7	15
MT2A	2.5	7.54e-05	0.26	0.6	8.85	26.9	2.91e-07	4.12	RV	CELLSTATES	EC1.0	control_LMNA	7	15
AKAP12	2.49	1.19e-05	0.153	0.286	7.92	31.8	2.56e-08	4.93	RV	CELLSTATES	EC1.0	control_LMNA	7	15
WIPI1	2.45	0.000763	0.0496	0.104	6.57	21.1	5.18e-06	3.12	RV	CELLSTATES	EC1.0	control_LMNA	7	15
LPL	2.44	1.79e-05	0.11	0.565	8.44	30.5	4.76e-08	4.75	RV	CELLSTATES	EC1.0	control_LMNA	7	15
PTPN5	2.42	0.000636	0.0353	0.136	6.8	21.6	4.07e-06	3.2	RV	CELLSTATES	EC1.0	control_LMNA	7	15
PTPRT	2.39	0.00818	0.0228	0.129	6.75	15.4	9.74e-05	2.09	RV	CELLSTATES	EC1.0	control_LMNA	7	15
NCKIPSD	2.38	0.0249	0.0119	0.0683	5.95	12.5	0.000446	1.6	RV	CELLSTATES	EC1.0	control_LMNA	7	15
IL18R1	2.29	0.000429	0.0713	0.169	7.18	22.9	2.15e-06	3.37	RV	CELLSTATES	EC1.0	control_LMNA	7	15
BID	2.27	0.0062	0.0281	0.112	6.57	16	6.89e-05	2.21	RV	CELLSTATES	EC1.0	control_LMNA	7	15
NAV3	2.25	0.000275	0.114	0.43	8.1	23.9	1.27e-06	3.56	RV	CELLSTATES	EC1.0	control_LMNA	7	15
SLC16A13	2.25	0.0289	0.0247	0.0647	6.04	12.1	0.000546	1.54	RV	CELLSTATES	EC1.0	control_LMNA	7	15
CECR2	2.23	0.0119	0.0214	0.0907	6.25	14.4	0.000158	1.93	RV	CELLSTATES	EC1.0	control_LMNA	7	15
ESYT2	2.2	3.47e-06	0.435	1.65	9.92	34.8	5.8e-09	5.46	RV	CELLSTATES	EC1.0	control_LMNA	7	15
SERPINE1	2.17	0.0289	0.0648	0.072	6.3	12.1	0.000543	1.54	RV	CELLSTATES	EC1.0	control_LMNA	7	15
LSS	2.16	0.000187	0.0893	0.324	7.77	24.8	8.28e-07	3.73	RV	CELLSTATES	EC1.0	control_LMNA	7	15
APOLD1	2.15	0.000462	0.143	0.384	8.13	22.6	2.5e-06	3.34	RV	CELLSTATES	EC1.0	control_LMNA	7	15
IL16	2.14	0.00612	0.0464	0.143	6.92	16.1	6.74e-05	2.21	RV	CELLSTATES	EC1.0	control_LMNA	7	15
HLA-DRB5	2.12	0.00863	0.146	0.0582	6.61	15.2	0.000104	2.06	RV	CELLSTATES	EC1.0	control_LMNA	7	15
WDR47	2.08	0.0227	0.0294	0.0882	6.36	12.7	0.000394	1.64	RV	CELLSTATES	EC1.0	control_LMNA	7	15
ATP7B	2.07	0.0276	0.0201	0.0761	6.14	12.2	0.000515	1.56	RV	CELLSTATES	EC1.0	control_LMNA	7	15
CPAMD8	2.07	0.000473	0.18	0.591	8.68	22.4	2.65e-06	3.33	RV	CELLSTATES	EC1.0	control_LMNA	7	15
GPR89B	2.07	0.0381	0.0248	0.0738	6.17	11.3	0.000825	1.42	RV	CELLSTATES	EC1.0	control_LMNA	7	15
MT1X	2.07	0.0156	0.0676	0.128	6.9	13.7	0.000232	1.81	RV	CELLSTATES	EC1.0	control_LMNA	7	15
SH3RF3	2.06	7.54e-05	0.175	0.835	8.89	26.8	2.96e-07	4.12	RV	CELLSTATES	EC1.0	control_LMNA	7	15
ELL2	2.05	0.00931	0.032	0.137	6.8	15	0.000116	2.03	RV	CELLSTATES	EC1.0	control_LMNA	7	15
PER1	2.04	0.00165	0.08	0.236	7.48	19.4	1.25e-05	2.78	RV	CELLSTATES	EC1.0	control_LMNA	7	15
SH3RF1	2.04	0.00021	0.167	0.404	8.25	24.5	9.49e-07	3.68	RV	CELLSTATES	EC1.0	control_LMNA	7	15
STC1	2.04	0.00288	0.0484	0.225	7.28	18	2.55e-05	2.54	RV	CELLSTATES	EC1.0	control_LMNA	7	15
GGT5	1.98	0.0378	0.0327	0.0938	6.45	11.3	0.000806	1.42	RV	CELLSTATES	EC1.0	control_LMNA	7	15
CORO2B	1.95	0.00194	0.0711	0.254	7.5	18.9	1.6e-05	2.71	RV	CELLSTATES	EC1.0	control_LMNA	7	15
COL18A1	1.89	0.00408	0.0608	0.163	6.98	17.1	4.06e-05	2.39	RV	CELLSTATES	EC1.0	control_LMNA	7	15
NAV2	1.89	0.000477	0.185	0.817	8.92	22.4	2.76e-06	3.32	RV	CELLSTATES	EC1.0	control_LMNA	7	15
ARHGAP26-AS1	1.88	0.0191	0.0491	0.116	6.76	13.1	0.000312	1.72	RV	CELLSTATES	EC1.0	control_LMNA	7	15
CREB5	1.88	0.000462	0.163	0.608	8.6	22.6	2.41e-06	3.34	RV	CELLSTATES	EC1.0	control_LMNA	7	15
ARSG	1.87	0.0154	0.0501	0.103	6.61	13.7	0.000228	1.81	RV	CELLSTATES	EC1.0	control_LMNA	7	15
IRAK3	1.87	0.000486	0.212	0.949	9.16	22.3	2.92e-06	3.31	RV	CELLSTATES	EC1.0	control_LMNA	7	15
KIAA1549	1.87	0.0181	0.0521	0.139	6.92	13.3	0.000293	1.74	RV	CELLSTATES	EC1.0	control_LMNA	7	15
SELENOS	1.85	0.00773	0.0746	0.134	6.98	15.5	9.05e-05	2.11	RV	CELLSTATES	EC1.0	control_LMNA	7	15
C1orf56	1.82	0.0179	0.0538	0.158	7.07	13.3	0.000285	1.75	RV	CELLSTATES	EC1.0	control_LMNA	7	15
SEMA3F	1.82	0.0435	0.0317	0.0995	6.52	10.9	0.000993	1.36	RV	CELLSTATES	EC1.0	control_LMNA	7	15
PPARD	1.81	0.0435	0.0408	0.0829	6.38	10.9	0.001	1.36	RV	CELLSTATES	EC1.0	control_LMNA	7	15
ARRDC2	1.8	0.0426	0.0352	0.124	6.75	11	0.00095	1.37	RV	CELLSTATES	EC1.0	control_LMNA	7	15
PDGFD	1.79	0.0257	0.06	0.154	6.85	12.4	0.000465	1.59	RV	CELLSTATES	EC1.0	control_LMNA	7	15
CLMN	1.78	0.0303	0.0279	0.138	6.75	11.9	0.000586	1.52	RV	CELLSTATES	EC1.0	control_LMNA	7	15
GLIS3	1.78	0.0154	0.0647	0.184	7.21	13.8	0.000226	1.81	RV	CELLSTATES	EC1.0	control_LMNA	7	15
RNF115	1.77	0.00168	0.266	1.1	9.37	19.3	1.29e-05	2.77	RV	CELLSTATES	EC1.0	control_LMNA	7	15
XIST	1.77	0.0139	0.232	0.581	8.63	14.1	0.000193	1.86	RV	CELLSTATES	EC1.0	control_LMNA	7	15
PLEKHG1	1.76	3.9e-05	0.762	2.56	10.6	28.5	1.3e-07	4.41	RV	CELLSTATES	EC1.0	control_LMNA	7	15
SIN3B	1.74	0.0376	0.037	0.123	6.66	11.4	0.000792	1.42	RV	CELLSTATES	EC1.0	control_LMNA	7	15
TACC1	1.74	0.00014	1.58	5.13	11.6	25.4	6.04e-07	3.85	RV	CELLSTATES	EC1.0	control_LMNA	7	15
CERK	1.7	0.0113	0.0821	0.228	7.49	14.5	0.000149	1.95	RV	CELLSTATES	EC1.0	control_LMNA	7	15
KCNB1	1.69	0.0144	0.101	0.411	8.1	13.9	0.00021	1.84	RV	CELLSTATES	EC1.0	control_LMNA	7	15
RAB11FIP3	1.69	0.0307	0.0438	0.149	6.91	11.9	0.000597	1.51	RV	CELLSTATES	EC1.0	control_LMNA	7	15
CD9	1.65	0.00379	0.237	0.612	8.82	17.3	3.69e-05	2.42	RV	CELLSTATES	EC1.0	control_LMNA	7	15
ANKS1A	1.64	0.00326	0.217	0.623	8.76	17.6	3.08e-05	2.49	RV	CELLSTATES	EC1.0	control_LMNA	7	15
NDRG1	1.63	0.0164	0.113	0.248	7.72	13.6	0.000245	1.78	RV	CELLSTATES	EC1.0	control_LMNA	7	15
TSC22D3	1.63	0.0139	0.107	0.257	7.61	14	0.000196	1.86	RV	CELLSTATES	EC1.0	control_LMNA	7	15
GRB10	1.62	0.00153	0.427	1.32	9.7	19.6	1.14e-05	2.82	RV	CELLSTATES	EC1.0	control_LMNA	7	15
NINJ2	1.62	0.0428	0.0491	0.148	6.93	11	0.000958	1.37	RV	CELLSTATES	EC1.0	control_LMNA	7	15
SLC25A29	1.59	0.0335	0.0764	0.21	7.42	11.7	0.000673	1.47	RV	CELLSTATES	EC1.0	control_LMNA	7	15
B4GALT1	1.56	0.0174	0.118	0.456	8.28	13.4	0.000272	1.76	RV	CELLSTATES	EC1.0	control_LMNA	7	15
CTSH	1.56	0.0377	0.062	0.202	7.34	11.4	0.000798	1.42	RV	CELLSTATES	EC1.0	control_LMNA	7	15
RASSF1	1.56	0.0139	0.144	0.311	8	14	0.000195	1.86	RV	CELLSTATES	EC1.0	control_LMNA	7	15
GRASP	1.52	0.0302	0.131	0.527	8.47	12	0.000579	1.52	RV	CELLSTATES	EC1.0	control_LMNA	7	15
CA4	1.5	0.00946	0.318	0.706	9.02	15	0.000119	2.02	RV	CELLSTATES	EC1.0	control_LMNA	7	15
RPGR	1.5	0.0435	0.0909	0.268	7.71	10.9	0.001	1.36	RV	CELLSTATES	EC1.0	control_LMNA	7	15
PHF20	1.49	0.0267	0.106	0.268	7.74	12.3	0.000496	1.57	RV	CELLSTATES	EC1.0	control_LMNA	7	15
PRSS23	1.49	0.0335	0.113	0.51	8.36	11.7	0.000676	1.47	RV	CELLSTATES	EC1.0	control_LMNA	7	15
ARHGAP26	1.48	0.00691	0.47	1.73	10	15.7	8.02e-05	2.16	RV	CELLSTATES	EC1.0	control_LMNA	7	15
INPP1	1.47	0.0467	0.0652	0.197	7.28	10.8	0.00109	1.33	RV	CELLSTATES	EC1.0	control_LMNA	7	15
PARVB	1.44	0.0211	0.14	0.477	8.33	12.9	0.000355	1.68	RV	CELLSTATES	EC1.0	control_LMNA	7	15
DENND3	1.41	0.0381	0.146	0.542	8.49	11.3	0.000816	1.42	RV	CELLSTATES	EC1.0	control_LMNA	7	15
SPRED2	1.41	0.0241	0.179	0.719	8.81	12.5	0.000426	1.62	RV	CELLSTATES	EC1.0	control_LMNA	7	15
LMBR1	1.36	0.0377	0.167	0.65	8.71	11.3	0.000802	1.42	RV	CELLSTATES	EC1.0	control_LMNA	7	15
ZBTB16	1.36	0.0344	0.673	2.4	10.5	11.6	0.000707	1.46	RV	CELLSTATES	EC1.0	control_LMNA	7	15
HPCAL1	1.35	0.0395	0.174	0.51	8.49	11.2	0.000863	1.4	RV	CELLSTATES	EC1.0	control_LMNA	7	15
WNK1	1.34	0.0318	0.447	1.54	9.93	11.8	0.000626	1.5	RV	CELLSTATES	EC1.0	control_LMNA	7	15
MCF2L	1.26	0.0267	0.466	1.13	9.63	12.3	0.000495	1.57	RV	CELLSTATES	EC1.0	control_LMNA	7	15
TBCD	1.23	0.0338	0.304	0.909	9.24	11.6	0.000692	1.47	RV	CELLSTATES	EC1.0	control_LMNA	7	15
FLT1	1.14	0.0338	1.5	4.17	11.4	11.6	0.000687	1.47	RV	CELLSTATES	EC1.0	control_LMNA	7	15

## Sheet: PKP2_control
Gene	logFC	FDR	mean_exp_control	mean_exp_genotype	logCPM	F	PValue	FDR_plot	Region	annotation_level	cell_state	comparison	Observations_genotype	Observations_reference
MUM1L1	6.28	0.000148	0.000889	0.034	5.03	36.7	5.84e-08	3.83	RV	CELLSTATES	EC1.0	control_PKP2	5	15
FLVCR2	4.56	0.00798	0.00234	0.0811	5.87	21.1	1.81e-05	2.1	RV	CELLSTATES	EC1.0	control_PKP2	5	15
AL512380.2	4.23	0.00376	0.00691	0.0522	5.32	24.5	4.82e-06	2.42	RV	CELLSTATES	EC1.0	control_PKP2	5	15
CXCL3	3.79	0.0415	0.0109	0.145	6.44	14.1	0.000343	1.38	RV	CELLSTATES	EC1.0	control_PKP2	5	15
PKHD1L1	3.34	0.021	0.0106	0.0569	5.63	16.3	0.000136	1.68	RV	CELLSTATES	EC1.0	control_PKP2	5	15
COL25A1	3.31	8.77e-05	0.033	0.228	7.03	39.1	2.6e-08	4.06	RV	CELLSTATES	EC1.0	control_PKP2	5	15
FKBP5	3.3	4.03e-05	0.295	2.29	9.98	44.9	3.98e-09	4.39	RV	CELLSTATES	EC1.0	control_PKP2	5	15
NTRK2	3.09	0.012	0.0108	0.0699	5.69	18.9	4.41e-05	1.92	RV	CELLSTATES	EC1.0	control_PKP2	5	15
DDIT4	3.05	0.000327	0.0997	0.542	8.21	33.2	1.93e-07	3.49	RV	CELLSTATES	EC1.0	control_PKP2	5	15
MT1M	3.04	0.00395	0.0472	0.178	7.03	23.8	6.24e-06	2.4	RV	CELLSTATES	EC1.0	control_PKP2	5	15
MT2A	3.02	0.00535	0.26	0.787	9.02	22.9	8.98e-06	2.27	RV	CELLSTATES	EC1.0	control_PKP2	5	15
TMEM132C	2.82	0.000907	0.0384	0.261	7.33	29.9	6.27e-07	3.04	RV	CELLSTATES	EC1.0	control_PKP2	5	15
HLF	2.55	0.00636	0.0205	0.149	6.64	21.8	1.38e-05	2.2	RV	CELLSTATES	EC1.0	control_PKP2	5	15
BAIAP2	2.54	0.00631	0.023	0.141	6.69	22	1.28e-05	2.2	RV	CELLSTATES	EC1.0	control_PKP2	5	15
KLHL29	2.53	0.0415	0.0203	0.0609	5.99	14.1	0.000344	1.38	RV	CELLSTATES	EC1.0	control_PKP2	5	15
STARD8	2.49	0.0123	0.0381	0.0987	6.39	18.6	4.99e-05	1.91	RV	CELLSTATES	EC1.0	control_PKP2	5	15
SPRY4-AS1	2.48	0.0288	0.0269	0.0864	6.39	15.2	0.000213	1.54	RV	CELLSTATES	EC1.0	control_PKP2	5	15
MT1E	2.46	0.00908	0.0477	0.144	6.84	20.3	2.54e-05	2.04	RV	CELLSTATES	EC1.0	control_PKP2	5	15
COL8A1	2.41	0.0198	0.0239	0.211	7.03	16.6	0.000116	1.7	RV	CELLSTATES	EC1.0	control_PKP2	5	15
GGT5	2.36	0.0236	0.0327	0.0847	6.3	15.9	0.000161	1.63	RV	CELLSTATES	EC1.0	control_PKP2	5	15
DHRS3	2.28	0.012	0.0795	0.24	7.48	18.9	4.51e-05	1.92	RV	CELLSTATES	EC1.0	control_PKP2	5	15
ITPKC	2.23	0.0109	0.0296	0.205	7.05	19.3	3.87e-05	1.96	RV	CELLSTATES	EC1.0	control_PKP2	5	15
ARRDC2	2.18	0.0173	0.0352	0.148	6.79	17.2	9.21e-05	1.76	RV	CELLSTATES	EC1.0	control_PKP2	5	15
GLIS3	2.15	0.012	0.0647	0.215	7.28	18.8	4.72e-05	1.92	RV	CELLSTATES	EC1.0	control_PKP2	5	15
BID	2.14	0.0288	0.0281	0.113	6.52	15.2	0.000213	1.54	RV	CELLSTATES	EC1.0	control_PKP2	5	15
SNTG2	2.11	0.0143	0.175	0.79	8.89	17.9	6.92e-05	1.84	RV	CELLSTATES	EC1.0	control_PKP2	5	15
IL18R1	2.05	0.0431	0.0713	0.157	7.12	14	0.000362	1.37	RV	CELLSTATES	EC1.0	control_PKP2	5	15
LPL	2.03	0.0265	0.11	0.484	8.2	15.5	0.000188	1.58	RV	CELLSTATES	EC1.0	control_PKP2	5	15
RNF115	2.02	0.00376	0.266	1.19	9.35	24.9	4.12e-06	2.42	RV	CELLSTATES	EC1.0	control_PKP2	5	15
CNKSR3	1.95	0.0333	0.0484	0.212	7.13	14.9	0.000249	1.48	RV	CELLSTATES	EC1.0	control_PKP2	5	15
C1orf56	1.93	0.0441	0.0538	0.195	7.16	13.9	0.000379	1.36	RV	CELLSTATES	EC1.0	control_PKP2	5	15
EGFR	1.93	0.0123	0.162	0.685	8.67	18.5	5.32e-05	1.91	RV	CELLSTATES	EC1.0	control_PKP2	5	15
ESYT2	1.93	0.00376	0.435	1.49	9.79	24.5	4.83e-06	2.42	RV	CELLSTATES	EC1.0	control_PKP2	5	15
KCNB1	1.9	0.021	0.101	0.396	7.99	16.2	0.000137	1.68	RV	CELLSTATES	EC1.0	control_PKP2	5	15
LIFR	1.81	0.039	0.26	1.26	9.42	14.4	0.000304	1.41	RV	CELLSTATES	EC1.0	control_PKP2	5	15
TSC22D3	1.81	0.0123	0.107	0.285	7.66	18.6	5.13e-05	1.91	RV	CELLSTATES	EC1.0	control_PKP2	5	15
APOLD1	1.79	0.0442	0.143	0.338	7.95	13.9	0.000389	1.35	RV	CELLSTATES	EC1.0	control_PKP2	5	15
HIF1A-AS2	1.74	0.0198	0.13	0.291	7.82	16.7	0.000112	1.7	RV	CELLSTATES	EC1.0	control_PKP2	5	15
ZBTB16	1.74	0.0441	0.673	2.43	10.4	13.9	0.00038	1.36	RV	CELLSTATES	EC1.0	control_PKP2	5	15
PRKX	1.72	0.0442	0.0631	0.243	7.39	13.8	0.000392	1.35	RV	CELLSTATES	EC1.0	control_PKP2	5	15
CCND3	1.62	0.0198	0.255	0.923	9.1	16.6	0.000118	1.7	RV	CELLSTATES	EC1.0	control_PKP2	5	15
ARHGAP26	1.57	0.00908	0.47	1.57	9.88	20.6	2.22e-05	2.04	RV	CELLSTATES	EC1.0	control_PKP2	5	15
FOXO3	1.56	0.0204	0.248	0.952	9.13	16.4	0.000129	1.69	RV	CELLSTATES	EC1.0	control_PKP2	5	15
PDZD2	1.53	0.0134	0.276	1.07	9.26	18.2	6.09e-05	1.87	RV	CELLSTATES	EC1.0	control_PKP2	5	15
GALNT18	1.51	0.0163	0.609	1.81	10.1	17.5	8.19e-05	1.79	RV	CELLSTATES	EC1.0	control_PKP2	5	15
GRB10	1.5	0.0224	0.427	1.27	9.63	16	0.00015	1.65	RV	CELLSTATES	EC1.0	control_PKP2	5	15
TACC1	1.47	0.0403	1.58	4.45	11.4	14.3	0.000323	1.39	RV	CELLSTATES	EC1.0	control_PKP2	5	15
EPAS1	1.31	0.0276	0.715	1.76	10.2	15.4	0.000199	1.56	RV	CELLSTATES	EC1.0	control_PKP2	5	15

## Sheet: PVneg_control
Gene	logFC	FDR	mean_exp_control	mean_exp_genotype	logCPM	F	PValue	FDR_plot	Region	annotation_level	cell_state	comparison	Observations_genotype	Observations_reference
SLC30A10	5.08	5.69e-06	0.00396	0.0998	5.67	43.9	1.69e-09	5.25	RV	CELLSTATES	EC1.0	control_PVneg	4	15
SLC27A6	4.99	5.12e-10	0.0131	0.331	6.85	76.3	5.06e-14	9.29	RV	CELLSTATES	EC1.0	control_PVneg	4	15
AC093655.1	4.57	0.00638	0	0.0183	4.9	21.5	1.21e-05	2.2	RV	CELLSTATES	EC1.0	control_PVneg	4	15
MLXIPL	4.52	0.00802	0	0.017	4.92	22	1.75e-05	2.1	RV	CELLSTATES	EC1.0	control_PVneg	4	15
AC011450.1	4.32	0.0154	0	0.0139	4.84	20.5	6.28e-05	1.81	RV	CELLSTATES	EC1.0	control_PVneg	4	15
FAM19A5	4.32	0.0154	0	0.0139	4.84	20.5	6.28e-05	1.81	RV	CELLSTATES	EC1.0	control_PVneg	4	15
AC009107.1	4.21	0.0144	0	0.0127	4.82	22	5.27e-05	1.84	RV	CELLSTATES	EC1.0	control_PVneg	4	15
CDS1	4.21	0.0144	0	0.0127	4.82	22	5.27e-05	1.84	RV	CELLSTATES	EC1.0	control_PVneg	4	15
CRMP1	4.2	0.00992	0.0111	0.0203	5.11	19.2	2.89e-05	2	RV	CELLSTATES	EC1.0	control_PVneg	4	15
LINC00893	4.16	0.00474	0.00165	0.0344	5.16	22.1	7.97e-06	2.32	RV	CELLSTATES	EC1.0	control_PVneg	4	15
CSMD1	3.97	9.44e-10	0.0247	0.5	7.46	71.9	1.87e-13	9.03	RV	CELLSTATES	EC1.0	control_PVneg	4	15
AC016590.1	3.75	0.0195	0.0018	0.0266	5.05	16.6	9.04e-05	1.71	RV	CELLSTATES	EC1.0	control_PVneg	4	15
EXOC3-AS1	3.16	0.0232	0.00674	0.0534	5.4	16	0.000118	1.64	RV	CELLSTATES	EC1.0	control_PVneg	4	15
KYNU	3.12	0.0144	0.0102	0.0598	5.54	17.7	5.56e-05	1.84	RV	CELLSTATES	EC1.0	control_PVneg	4	15
RADIL	3.08	0.0144	0.00655	0.0656	5.67	17.7	5.53e-05	1.84	RV	CELLSTATES	EC1.0	control_PVneg	4	15
TMEM132C	3.03	4.13e-05	0.0384	0.319	7.32	37.6	1.63e-08	4.38	RV	CELLSTATES	EC1.0	control_PVneg	4	15
MAFF	2.97	0.00992	0.0176	0.0622	5.83	19.1	2.94e-05	2	RV	CELLSTATES	EC1.0	control_PVneg	4	15
BAIAP2	2.71	0.000667	0.023	0.135	6.49	28.7	5.28e-07	3.18	RV	CELLSTATES	EC1.0	control_PVneg	4	15
FKBP5	2.58	0.00138	0.295	1.69	9.65	26.5	1.3e-06	2.86	RV	CELLSTATES	EC1.0	control_PVneg	4	15
RBM10	2.53	0.022	0.0118	0.0707	5.9	16.3	0.000107	1.66	RV	CELLSTATES	EC1.0	control_PVneg	4	15
DOCK5	2.46	0.0326	0.0189	0.0843	6.13	15	0.000187	1.49	RV	CELLSTATES	EC1.0	control_PVneg	4	15
SLC26A3	2.44	0.000133	0.17	1.07	8.83	33.8	6.95e-08	3.88	RV	CELLSTATES	EC1.0	control_PVneg	4	15
CDC42EP5	2.43	0.00909	0.0235	0.102	6.24	19.8	2.25e-05	2.04	RV	CELLSTATES	EC1.0	control_PVneg	4	15
INO80D	2.3	0.000133	0.122	0.689	8.34	33.5	7.9e-08	3.88	RV	CELLSTATES	EC1.0	control_PVneg	4	15
PLA2G5	2.29	0.00967	0.0383	0.119	6.42	19.4	2.68e-05	2.01	RV	CELLSTATES	EC1.0	control_PVneg	4	15
GGT5	2.26	0.0332	0.0327	0.101	6.46	14.9	0.0002	1.48	RV	CELLSTATES	EC1.0	control_PVneg	4	15
CECR2	2.2	0.0385	0.0214	0.0897	6.23	14.4	0.00025	1.41	RV	CELLSTATES	EC1.0	control_PVneg	4	15
SNX8	2.2	0.0263	0.0275	0.0964	6.25	15.5	0.000148	1.58	RV	CELLSTATES	EC1.0	control_PVneg	4	15
BID	2.18	0.0202	0.0281	0.11	6.34	16.5	9.57e-05	1.7	RV	CELLSTATES	EC1.0	control_PVneg	4	15
LDLR	2.08	0.0107	0.0357	0.163	6.77	18.8	3.38e-05	1.97	RV	CELLSTATES	EC1.0	control_PVneg	4	15
TMEM233	2.05	0.0374	0.0233	0.136	6.59	14.6	0.000233	1.43	RV	CELLSTATES	EC1.0	control_PVneg	4	15
PIP5K1C	2.02	0.00669	0.0724	0.24	7.29	20.9	1.39e-05	2.17	RV	CELLSTATES	EC1.0	control_PVneg	4	15
INSR	1.92	0.00524	0.185	0.611	8.45	21.8	9.33e-06	2.28	RV	CELLSTATES	EC1.0	control_PVneg	4	15
HYAL1	1.9	0.00891	0.0655	0.22	7.24	19.9	2.12e-05	2.05	RV	CELLSTATES	EC1.0	control_PVneg	4	15
RASGEF1B	1.87	0.00638	0.243	0.892	8.9	21.1	1.26e-05	2.2	RV	CELLSTATES	EC1.0	control_PVneg	4	15
AHDC1	1.86	0.0244	0.0422	0.168	6.86	15.8	0.000129	1.61	RV	CELLSTATES	EC1.0	control_PVneg	4	15
LPL	1.8	0.0385	0.11	0.386	7.99	14.3	0.000257	1.41	RV	CELLSTATES	EC1.0	control_PVneg	4	15
NINJ2	1.76	0.0474	0.0491	0.161	6.97	13.8	0.000337	1.32	RV	CELLSTATES	EC1.0	control_PVneg	4	15
PRKX	1.76	0.0232	0.0631	0.229	7.31	16	0.000119	1.64	RV	CELLSTATES	EC1.0	control_PVneg	4	15
FGFR1	1.71	0.0385	0.11	0.266	7.62	14.3	0.00026	1.41	RV	CELLSTATES	EC1.0	control_PVneg	4	15
NDRG1	1.68	0.0385	0.113	0.272	7.74	14.3	0.000263	1.41	RV	CELLSTATES	EC1.0	control_PVneg	4	15
NXN	1.68	0.0154	0.138	0.441	8.16	17.4	6.39e-05	1.81	RV	CELLSTATES	EC1.0	control_PVneg	4	15
ARAP3	1.67	0.0107	0.113	0.4	7.95	18.9	3.29e-05	1.97	RV	CELLSTATES	EC1.0	control_PVneg	4	15
CORO2B	1.67	0.0244	0.0711	0.213	7.24	15.8	0.000133	1.61	RV	CELLSTATES	EC1.0	control_PVneg	4	15
SEPT9	1.65	0.0144	0.146	0.471	8.19	17.9	5.02e-05	1.84	RV	CELLSTATES	EC1.0	control_PVneg	4	15
RNF115	1.58	0.0244	0.266	0.851	9.06	15.8	0.000133	1.61	RV	CELLSTATES	EC1.0	control_PVneg	4	15
PARVB	1.56	0.0385	0.14	0.452	8.2	14.3	0.000262	1.41	RV	CELLSTATES	EC1.0	control_PVneg	4	15
RASSF1	1.52	0.0459	0.144	0.324	7.95	13.9	0.000322	1.34	RV	CELLSTATES	EC1.0	control_PVneg	4	15
ESYT2	1.51	0.0227	0.435	1.09	9.53	16.1	0.000112	1.64	RV	CELLSTATES	EC1.0	control_PVneg	4	15
CCND3	1.5	0.0332	0.255	0.83	9	14.9	0.000197	1.48	RV	CELLSTATES	EC1.0	control_PVneg	4	15
PXN	1.41	0.0332	0.206	0.581	8.57	14.9	0.0002	1.48	RV	CELLSTATES	EC1.0	control_PVneg	4	15

## Sheet: RBM20_control
Gene	logFC	FDR	mean_exp_control	mean_exp_genotype	logCPM	F	PValue	FDR_plot	Region	annotation_level	cell_state	comparison	Observations_genotype	Observations_reference
CCNB2	8.79	0.00217	0.0018	0.0132	4.65	21.1	5.62e-06	2.66	RV	CELLSTATES	EC1.0	control_RBM20	5	15
NETO1	5.78	0.00342	0.00505	0.0468	5.6	20	1.01e-05	2.47	RV	CELLSTATES	EC1.0	control_RBM20	5	15
AC020913.1	5.56	0.0308	0.00711	0.014	4.79	14.3	0.000179	1.51	RV	CELLSTATES	EC1.0	control_RBM20	5	15
MT1M	4.76	1.35e-06	0.0472	0.131	6.85	39.4	8.22e-10	5.87	RV	CELLSTATES	EC1.0	control_RBM20	5	15
NPHS1	4.59	0.0165	0.0162	0.0392	5.56	16.1	7.22e-05	1.78	RV	CELLSTATES	EC1.0	control_RBM20	5	15
COL25A1	4.56	2.88e-06	0.033	0.306	7.57	37	2.64e-09	5.54	RV	CELLSTATES	EC1.0	control_RBM20	5	15
MT2A	4.16	6.69e-08	0.26	0.627	8.94	48.3	1.36e-11	7.17	RV	CELLSTATES	EC1.0	control_RBM20	5	15
SERPINE1	3.88	0.00112	0.0648	0.058	6.17	23	2.27e-06	2.95	RV	CELLSTATES	EC1.0	control_RBM20	5	15
MT1X	3.58	0.000563	0.0676	0.0808	6.59	24.9	8.58e-07	3.25	RV	CELLSTATES	EC1.0	control_RBM20	5	15
GGT5	3.36	0.0073	0.0327	0.0798	6.35	18.1	2.6e-05	2.14	RV	CELLSTATES	EC1.0	control_RBM20	5	15
MT1E	3.35	0.00185	0.0477	0.116	6.81	21.7	4.29e-06	2.73	RV	CELLSTATES	EC1.0	control_RBM20	5	15
HLA-DRB5	3.25	0.000674	0.146	0.0599	6.84	24.4	1.1e-06	3.17	RV	CELLSTATES	EC1.0	control_RBM20	5	15
DDIT4	3.16	0.000191	0.0997	0.304	7.86	27.4	2.53e-07	3.72	RV	CELLSTATES	EC1.0	control_RBM20	5	15
FKBP5	3	0.000454	0.295	1.35	9.65	25.5	6.47e-07	3.34	RV	CELLSTATES	EC1.0	control_RBM20	5	15
PTPRT	2.99	0.0483	0.0228	0.124	6.7	12.8	0.000378	1.32	RV	CELLSTATES	EC1.0	control_RBM20	5	15
ADGRB3	2.9	0.0396	0.0309	0.118	6.72	13.5	0.000262	1.4	RV	CELLSTATES	EC1.0	control_RBM20	5	15
LPL	2.8	0.00187	0.11	0.536	8.43	21.6	4.55e-06	2.73	RV	CELLSTATES	EC1.0	control_RBM20	5	15
ARHGAP26-AS1	2.61	0.03	0.0491	0.11	6.79	14.4	0.000168	1.52	RV	CELLSTATES	EC1.0	control_RBM20	5	15
KIAA1549	2.61	0.0336	0.0521	0.151	7.04	14	0.000208	1.47	RV	CELLSTATES	EC1.0	control_RBM20	5	15
APOLD1	2.07	0.0426	0.143	0.216	7.75	13.3	0.000299	1.37	RV	CELLSTATES	EC1.0	control_RBM20	5	15
RGCC	2.07	0.0257	0.372	1.02	9.58	14.9	0.000128	1.59	RV	CELLSTATES	EC1.0	control_RBM20	5	15
ESYT2	1.78	0.0378	0.435	0.943	9.54	13.7	0.000242	1.42	RV	CELLSTATES	EC1.0	control_RBM20	5	15

## Sheet: TTN_control
Gene	logFC	FDR	mean_exp_control	mean_exp_genotype	logCPM	F	PValue	FDR_plot	Region	annotation_level	cell_state	comparison	Observations_genotype	Observations_reference
NETO1	5.99	0.000441	0.00505	0.0597	5.66	28	6.38e-07	3.36	RV	CELLSTATES	EC1.0	control_TTN	6	15
NPPA	4.88	0.00833	0.00257	0.0588	5.62	18.9	3.13e-05	2.08	RV	CELLSTATES	EC1.0	control_TTN	6	15
COL25A1	4.68	2.61e-06	0.033	0.652	8.15	48.6	2.52e-10	5.58	RV	CELLSTATES	EC1.0	control_TTN	6	15
NPPB	4.22	0.0121	0.00844	0.265	7.09	17.6	5.48e-05	1.92	RV	CELLSTATES	EC1.0	control_TTN	6	15
BAIAP2	3.5	0.000199	0.023	0.209	6.96	33.2	7.67e-08	3.7	RV	CELLSTATES	EC1.0	control_TTN	6	15
MT1M	3.41	0.00608	0.0472	0.154	6.83	20	1.94e-05	2.22	RV	CELLSTATES	EC1.0	control_TTN	6	15
TMEM132C	3.23	0.0067	0.0384	0.544	8.09	19.5	2.33e-05	2.17	RV	CELLSTATES	EC1.0	control_TTN	6	15
RASL10A	3.17	0.025	0.0124	0.0647	5.84	14.9	0.000193	1.6	RV	CELLSTATES	EC1.0	control_TTN	6	15
KLHL29	3.03	0.0228	0.0203	0.0723	5.98	15.1	0.000172	1.64	RV	CELLSTATES	EC1.0	control_TTN	6	15
FAM155A	3.01	0.0494	0.0414	0.0488	5.82	12.8	0.000515	1.31	RV	CELLSTATES	EC1.0	control_TTN	6	15
DDIT4	2.99	0.000216	0.0997	0.513	8.15	31	1.88e-07	3.67	RV	CELLSTATES	EC1.0	control_TTN	6	15
COL8A1	2.88	0.0162	0.0239	0.163	6.74	16.5	9.35e-05	1.79	RV	CELLSTATES	EC1.0	control_TTN	6	15
SERPINE1	2.86	0.0172	0.0648	0.0575	6.06	16.1	0.000112	1.76	RV	CELLSTATES	EC1.0	control_TTN	6	15
LPL	2.83	0.000216	0.11	0.764	8.6	31	1.86e-07	3.67	RV	CELLSTATES	EC1.0	control_TTN	6	15
MT1X	2.75	0.0403	0.0676	0.123	6.77	13.4	0.000389	1.39	RV	CELLSTATES	EC1.0	control_TTN	6	15
HLA-DRB5	2.67	0.0121	0.146	0.1	7	17.7	5.29e-05	1.92	RV	CELLSTATES	EC1.0	control_TTN	6	15
GGT5	2.65	0.0121	0.0327	0.0931	6.34	17.6	5.58e-05	1.92	RV	CELLSTATES	EC1.0	control_TTN	6	15
FKBP5	2.64	0.00297	0.295	1.66	9.71	22.1	7.75e-06	2.53	RV	CELLSTATES	EC1.0	control_TTN	6	15
MT2A	2.58	0.014	0.26	0.468	8.59	17	7.16e-05	1.85	RV	CELLSTATES	EC1.0	control_TTN	6	15
IL18R1	2.52	0.00838	0.0713	0.227	7.33	18.8	3.23e-05	2.08	RV	CELLSTATES	EC1.0	control_TTN	6	15
KIAA1549	2.49	0.0144	0.0521	0.217	7.2	16.9	7.49e-05	1.84	RV	CELLSTATES	EC1.0	control_TTN	6	15
VEGFA	2.44	0.0172	0.0347	0.148	6.76	16	0.000113	1.76	RV	CELLSTATES	EC1.0	control_TTN	6	15
ITGA5	2.32	0.0113	0.0453	0.167	6.94	18	4.68e-05	1.95	RV	CELLSTATES	EC1.0	control_TTN	6	15
EGFR	2.2	0.00305	0.162	0.794	8.77	21.9	8.35e-06	2.52	RV	CELLSTATES	EC1.0	control_TTN	6	15
ARRDC2	2.14	0.0458	0.0352	0.151	6.81	13	0.000473	1.34	RV	CELLSTATES	EC1.0	control_TTN	6	15
CPAMD8	2.06	0.0225	0.18	0.627	8.63	15.3	0.000163	1.65	RV	CELLSTATES	EC1.0	control_TTN	6	15
ESYT2	2.06	0.000892	0.435	1.59	9.81	25.8	1.59e-06	3.05	RV	CELLSTATES	EC1.0	control_TTN	6	15
FGFR1	2.05	0.0166	0.11	0.316	7.77	16.3	0.000102	1.78	RV	CELLSTATES	EC1.0	control_TTN	6	15
APOLD1	2.01	0.0162	0.143	0.352	7.96	16.5	9.4e-05	1.79	RV	CELLSTATES	EC1.0	control_TTN	6	15
SH3RF3	1.9	0.0172	0.175	0.815	8.77	16	0.000113	1.76	RV	CELLSTATES	EC1.0	control_TTN	6	15
LSS	1.86	0.0352	0.0893	0.301	7.66	13.8	0.000316	1.45	RV	CELLSTATES	EC1.0	control_TTN	6	15
CORO2B	1.84	0.0373	0.0711	0.274	7.47	13.7	0.000345	1.43	RV	CELLSTATES	EC1.0	control_TTN	6	15
KCNB1	1.82	0.0357	0.101	0.442	8.06	13.8	0.000326	1.45	RV	CELLSTATES	EC1.0	control_TTN	6	15
TSC22D3	1.77	0.0227	0.107	0.273	7.58	15.2	0.000169	1.64	RV	CELLSTATES	EC1.0	control_TTN	6	15
GRB10	1.74	0.00767	0.427	1.32	9.64	19.2	2.74e-05	2.12	RV	CELLSTATES	EC1.0	control_TTN	6	15
CD9	1.68	0.0289	0.237	0.637	8.77	14.4	0.000243	1.54	RV	CELLSTATES	EC1.0	control_TTN	6	15
IRAK3	1.63	0.0401	0.212	0.904	9	13.4	0.000383	1.4	RV	CELLSTATES	EC1.0	control_TTN	6	15
CA4	1.56	0.0454	0.318	0.812	9.05	13	0.000464	1.34	RV	CELLSTATES	EC1.0	control_TTN	6	15
