# Supplementary material for: Pathogenic variants damage cell composition and single cell transcription in cardiomyopathies
Source: Science. Author manuscript; Available in PMC 2022 Oct 3. (PMC9528698; doi:10.1126/science.abo1984)
Supplement: Supp table 35.10 [file NIHMS1835045-supplement-Supp_table_35_10.xlsx]

## Sheet: Index
Column name	Description
Gene	Gene symbol, Ensembl 84
logFC	log2-fold change
FDR	False discovery rate; FDR is the PValue after (by default) Benjamini-Hochberg correction.
mean_exp_control	Mean expression values across controls
mean_exp_genotype	Mean expression values across disease samples
logCPM	logCPM is the average expression of all pseudobulked samples for that particular gene across all samples on the log2-scale expressed in counts per million (cpm, as calculated by edgeR after normalization).
F	Output of quasi-likelihood F-test
PValue	PValue is the nominal p-value derived from F
FDR_plot	-log10(False discovery rate)
Region	Studied region (LV or RV)
annotation_level	Cell-type or cell-state
cell_state/state	Specification which cell-type or state was analysed
comparison	Specification control_GENOTYPE
Observations_genotype	Numbers of Patients included in edgeR (patients with low number of nuclei have been excluded)
Observations_reference	Numbers of Patients included in edgeR (patients with low number of nuclei have been excluded)

## Sheet: control_LMNA
Gene	logFC	FDR	mean_exp_control	mean_exp_genotype	logCPM	F	PValue	FDR_plot	Region	annotation_level	cell_state	comparison	Observations_genotype	Observations_reference
IDO1	5.56	3.39e-08	0.038	0.00234	5.51	48	1e-11	7.47	RV	CELLSTATES	EC1.0	control_LMNA	7	15
REEP2	5.44	2.64e-05	0.017	0.000615	4.85	29.4	8.29e-08	4.58	RV	CELLSTATES	EC1.0	control_LMNA	7	15
TNC	5.2	1.05e-05	0.0375	0.00218	5.24	32.1	2.17e-08	4.98	RV	CELLSTATES	EC1.0	control_LMNA	7	15
PURPL	5.04	6.03e-06	0.0165	0.00396	4.96	33.3	1.19e-08	5.22	RV	CELLSTATES	EC1.0	control_LMNA	7	15
RARRES3	5.04	3.84e-05	0.0159	0.00286	4.95	28.6	1.25e-07	4.42	RV	CELLSTATES	EC1.0	control_LMNA	7	15
AC007952.4	4.79	0.0018	0.0129	0.000922	4.62	19.1	1.44e-05	2.74	RV	CELLSTATES	EC1.0	control_LMNA	7	15
TNFSF10	4.03	7.08e-14	0.182	0.0288	7.33	78.6	6.96e-18	13.2	RV	CELLSTATES	EC1.0	control_LMNA	7	15
CCL2	3.85	2.37e-05	0.0627	0.00408	5.64	29.7	7.24e-08	4.62	RV	CELLSTATES	EC1.0	control_LMNA	7	15
SLFN12L	3.71	3.71e-06	0.0372	0.0209	5.87	34.6	6.56e-09	5.43	RV	CELLSTATES	EC1.0	control_LMNA	7	15
GBP1	3.64	9.58e-08	0.0638	0.0226	6.28	44.2	6.32e-11	7.02	RV	CELLSTATES	EC1.0	control_LMNA	7	15
PLA2G2A	3.47	2.23e-05	0.0842	0.00458	6.05	29.9	6.59e-08	4.65	RV	CELLSTATES	EC1.0	control_LMNA	7	15
AC068599.1	3.46	6.64e-05	0.0457	0.0119	5.65	27.2	2.42e-07	4.18	RV	CELLSTATES	EC1.0	control_LMNA	7	15
APLNR	3.41	0.0107	0.0175	0.00361	4.89	14.7	0.000138	1.97	RV	CELLSTATES	EC1.0	control_LMNA	7	15
TM4SF1	3.41	2.53e-10	0.295	0.0387	7.96	59.3	4.97e-14	9.6	RV	CELLSTATES	EC1.0	control_LMNA	7	15
MYLIP	3.34	0.000856	0.0292	0.0101	5.45	20.8	5.98e-06	3.07	RV	CELLSTATES	EC1.0	control_LMNA	7	15
GBP4	3.24	2.93e-06	0.0537	0.0236	6.12	35.4	4.33e-09	5.53	RV	CELLSTATES	EC1.0	control_LMNA	7	15
KLHL6	3.19	0.0171	0.0188	0.00862	5.09	13.5	0.000259	1.77	RV	CELLSTATES	EC1.0	control_LMNA	7	15
G0S2	3.18	0.0172	0.0373	0.00154	5.04	13.4	0.000265	1.76	RV	CELLSTATES	EC1.0	control_LMNA	7	15
FAM13C	3.16	0.000487	0.0307	0.0145	5.58	22.2	2.97e-06	3.31	RV	CELLSTATES	EC1.0	control_LMNA	7	15
TBX3	3.11	1.4e-06	0.103	0.0369	6.87	37.2	1.79e-09	5.85	RV	CELLSTATES	EC1.0	control_LMNA	7	15
AGT	3.07	0.0435	0.0127	0.00638	4.95	10.9	0.000998	1.36	RV	CELLSTATES	EC1.0	control_LMNA	7	15
COL15A1	3.05	9.58e-08	0.167	0.0636	7.35	44.1	6.59e-11	7.02	RV	CELLSTATES	EC1.0	control_LMNA	7	15
PLA1A	3.04	0.0249	0.0182	0.00599	5	12.5	0.000444	1.6	RV	CELLSTATES	EC1.0	control_LMNA	7	15
COL1A2	3	0.00325	0.0306	0.014	5.47	17.7	3e-05	2.49	RV	CELLSTATES	EC1.0	control_LMNA	7	15
AC107068.2	2.99	0.000462	0.0401	0.0245	6.02	22.5	2.53e-06	3.34	RV	CELLSTATES	EC1.0	control_LMNA	7	15
AC011997.1	2.97	0.02	0.0181	0.00829	5.14	13	0.00033	1.7	RV	CELLSTATES	EC1.0	control_LMNA	7	15
CXCL12	2.97	7.56e-08	0.153	0.0386	7.13	45.7	2.97e-11	7.12	RV	CELLSTATES	EC1.0	control_LMNA	7	15
S100A4	2.92	0.00463	0.0287	0.00949	5.43	16.8	4.78e-05	2.33	RV	CELLSTATES	EC1.0	control_LMNA	7	15
AL356275.1	2.9	0.012	0.0247	0.00768	5.25	14.4	0.000163	1.92	RV	CELLSTATES	EC1.0	control_LMNA	7	15
TM4SF18	2.79	2.14e-05	0.0799	0.0222	6.3	30.1	5.88e-08	4.67	RV	CELLSTATES	EC1.0	control_LMNA	7	15
GIMAP6	2.77	0.00338	0.0287	0.0171	5.57	17.5	3.26e-05	2.47	RV	CELLSTATES	EC1.0	control_LMNA	7	15
FCN3	2.67	1.79e-05	0.169	0.0315	7.2	30.7	4.42e-08	4.75	RV	CELLSTATES	EC1.0	control_LMNA	7	15
ABCA1	2.64	0.0107	0.0496	0.0115	5.6	14.7	0.00014	1.97	RV	CELLSTATES	EC1.0	control_LMNA	7	15
APOL2	2.64	0.003	0.0327	0.0165	5.62	17.9	2.71e-05	2.52	RV	CELLSTATES	EC1.0	control_LMNA	7	15
CIITA	2.59	5.84e-06	0.0974	0.0796	7.02	33.5	1.09e-08	5.23	RV	CELLSTATES	EC1.0	control_LMNA	7	15
HMCN1	2.57	9.3e-08	0.627	0.235	9.19	44.8	4.57e-11	7.03	RV	CELLSTATES	EC1.0	control_LMNA	7	15
PKP4-AS1	2.56	0.0352	0.0175	0.0145	5.24	11.5	0.000727	1.45	RV	CELLSTATES	EC1.0	control_LMNA	7	15
PYGL	2.52	0.0139	0.0274	0.0161	5.53	14	0.000198	1.86	RV	CELLSTATES	EC1.0	control_LMNA	7	15
FP236383.1	2.48	1.73e-05	0.178	0.0863	7.47	30.8	4.09e-08	4.76	RV	CELLSTATES	EC1.0	control_LMNA	7	15
SLC6A6	2.47	0.000651	0.0785	0.0266	6.36	21.5	4.22e-06	3.19	RV	CELLSTATES	EC1.0	control_LMNA	7	15
ANK1	2.44	0.00589	0.0391	0.0179	5.75	16.2	6.43e-05	2.23	RV	CELLSTATES	EC1.0	control_LMNA	7	15
AL583785.1	2.43	0.00844	0.034	0.0185	5.7	15.3	0.000101	2.07	RV	CELLSTATES	EC1.0	control_LMNA	7	15
C11orf96	2.4	0.000747	0.0569	0.0333	6.22	21.2	4.97e-06	3.13	RV	CELLSTATES	EC1.0	control_LMNA	7	15
TSPAN2	2.4	0.0335	0.0228	0.014	5.38	11.7	0.000673	1.47	RV	CELLSTATES	EC1.0	control_LMNA	7	15
FSD2	2.36	0.0412	0.0304	0.0108	5.45	11.1	0.000916	1.38	RV	CELLSTATES	EC1.0	control_LMNA	7	15
MYH7B	2.35	0.0494	0.0278	0.0143	5.52	10.6	0.00118	1.31	RV	CELLSTATES	EC1.0	control_LMNA	7	15
GBP2	2.3	0.00678	0.0593	0.0184	5.88	15.8	7.64e-05	2.17	RV	CELLSTATES	EC1.0	control_LMNA	7	15
ZNF608	2.29	0.00137	0.0687	0.035	6.28	19.8	9.97e-06	2.86	RV	CELLSTATES	EC1.0	control_LMNA	7	15
A2M	2.26	6.49e-07	0.926	0.444	9.79	39.2	7.02e-10	6.19	RV	CELLSTATES	EC1.0	control_LMNA	7	15
PRMT1	2.26	0.012	0.0386	0.0313	6	14.4	0.000162	1.92	RV	CELLSTATES	EC1.0	control_LMNA	7	15
ST8SIA4	2.26	0.00108	0.0657	0.0469	6.44	20.4	7.62e-06	2.97	RV	CELLSTATES	EC1.0	control_LMNA	7	15
EMCN	2.25	2.91e-07	1.21	0.67	10.2	41.2	2.57e-10	6.54	RV	CELLSTATES	EC1.0	control_LMNA	7	15
CLVS1	2.24	0.0228	0.0341	0.0244	5.7	12.7	0.000399	1.64	RV	CELLSTATES	EC1.0	control_LMNA	7	15
PROM1	2.23	0.0241	0.0485	0.0214	5.73	12.5	0.000427	1.62	RV	CELLSTATES	EC1.0	control_LMNA	7	15
LURAP1L-AS1	2.2	0.0412	0.0423	0.0141	5.52	11.1	0.00091	1.38	RV	CELLSTATES	EC1.0	control_LMNA	7	15
LINC01317	2.18	0.000438	0.104	0.0595	6.88	22.8	2.24e-06	3.36	RV	CELLSTATES	EC1.0	control_LMNA	7	15
SOX4	2.16	0.0172	0.042	0.0206	5.82	13.4	0.000267	1.76	RV	CELLSTATES	EC1.0	control_LMNA	7	15
RNF144B	2.15	0.000103	0.316	0.211	8.53	26.1	4.34e-07	3.99	RV	CELLSTATES	EC1.0	control_LMNA	7	15
FAM198B	2.14	0.0266	0.0409	0.0244	5.84	12.3	0.000488	1.58	RV	CELLSTATES	EC1.0	control_LMNA	7	15
LINC00639	2.14	6.85e-05	0.279	0.128	8.07	27.1	2.56e-07	4.16	RV	CELLSTATES	EC1.0	control_LMNA	7	15
GIMAP7	2.13	4.98e-05	0.223	0.0866	7.72	27.9	1.71e-07	4.3	RV	CELLSTATES	EC1.0	control_LMNA	7	15
TRIB2	2.11	0.0202	0.0425	0.0234	5.91	13	0.000336	1.69	RV	CELLSTATES	EC1.0	control_LMNA	7	15
CPED1	2.1	0.000838	0.108	0.0654	6.97	20.9	5.77e-06	3.08	RV	CELLSTATES	EC1.0	control_LMNA	7	15
PRICKLE1	2.1	0.00803	0.0729	0.0325	6.29	15.4	9.48e-05	2.1	RV	CELLSTATES	EC1.0	control_LMNA	7	15
AL357507.1	2.09	0.00432	0.089	0.0288	6.56	16.9	4.42e-05	2.36	RV	CELLSTATES	EC1.0	control_LMNA	7	15
AC104041.1	2.08	0.0203	0.0412	0.0221	5.81	13	0.000339	1.69	RV	CELLSTATES	EC1.0	control_LMNA	7	15
AL669831.5	2.04	0.0227	0.0419	0.0293	5.97	12.7	0.000395	1.64	RV	CELLSTATES	EC1.0	control_LMNA	7	15
MYBPC3	2.02	0.000536	0.198	0.103	7.82	22	3.32e-06	3.27	RV	CELLSTATES	EC1.0	control_LMNA	7	15
AC008050.1	2.01	0.0028	0.075	0.0592	6.7	18.1	2.45e-05	2.55	RV	CELLSTATES	EC1.0	control_LMNA	7	15
FN1	2	0.0258	0.0528	0.037	6.16	12.4	0.000468	1.59	RV	CELLSTATES	EC1.0	control_LMNA	7	15
IL15	2	0.000552	0.113	0.0883	7.18	21.9	3.47e-06	3.26	RV	CELLSTATES	EC1.0	control_LMNA	7	15
SLC46A3	1.98	0.0307	0.0355	0.033	5.96	11.9	0.0006	1.51	RV	CELLSTATES	EC1.0	control_LMNA	7	15
PTCHD4	1.97	0.00332	0.0966	0.0755	6.91	17.6	3.17e-05	2.48	RV	CELLSTATES	EC1.0	control_LMNA	7	15
SLC9C1	1.94	0.0001	0.329	0.218	8.44	26.1	4.14e-07	4	RV	CELLSTATES	EC1.0	control_LMNA	7	15
LAMA4	1.93	0.00402	0.125	0.0707	6.99	17.1	3.95e-05	2.4	RV	CELLSTATES	EC1.0	control_LMNA	7	15
STEAP1B	1.93	0.00948	0.0644	0.0512	6.48	15	0.00012	2.02	RV	CELLSTATES	EC1.0	control_LMNA	7	15
C7	1.92	0.0139	0.0807	0.0301	6.41	14	0.000196	1.86	RV	CELLSTATES	EC1.0	control_LMNA	7	15
CD34	1.89	0.000462	0.305	0.175	8.35	22.5	2.54e-06	3.34	RV	CELLSTATES	EC1.0	control_LMNA	7	15
PRCP	1.89	0.0338	0.0616	0.0369	6.21	11.6	0.000684	1.47	RV	CELLSTATES	EC1.0	control_LMNA	7	15
RNASE1	1.89	0.00296	0.225	0.0569	7.58	17.9	2.65e-05	2.53	RV	CELLSTATES	EC1.0	control_LMNA	7	15
SLFN5	1.89	0.00326	0.0956	0.0702	6.92	17.6	3.05e-05	2.49	RV	CELLSTATES	EC1.0	control_LMNA	7	15
DACH1	1.88	0.000339	0.552	0.393	9.27	23.4	1.63e-06	3.47	RV	CELLSTATES	EC1.0	control_LMNA	7	15
IFI44L	1.87	0.000747	0.198	0.281	8.26	21.2	4.99e-06	3.13	RV	CELLSTATES	EC1.0	control_LMNA	7	15
C5orf17	1.86	0.0302	0.0465	0.0429	6.35	12	0.000579	1.52	RV	CELLSTATES	EC1.0	control_LMNA	7	15
CFD	1.86	0.00544	0.241	0.0476	7.74	16.4	5.88e-05	2.26	RV	CELLSTATES	EC1.0	control_LMNA	7	15
RSAD2	1.86	0.0266	0.0471	0.0426	6.24	12.3	0.000489	1.58	RV	CELLSTATES	EC1.0	control_LMNA	7	15
LURAP1L	1.85	0.0334	0.058	0.0265	6.04	11.7	0.00066	1.48	RV	CELLSTATES	EC1.0	control_LMNA	7	15
TCTEX1D1	1.85	0.0127	0.0639	0.0526	6.48	14.3	0.000173	1.9	RV	CELLSTATES	EC1.0	control_LMNA	7	15
KITLG	1.83	0.0049	0.105	0.0639	7.01	16.6	5.18e-05	2.31	RV	CELLSTATES	EC1.0	control_LMNA	7	15
AKR1E2	1.82	0.0361	0.0532	0.0304	6.12	11.5	0.000753	1.44	RV	CELLSTATES	EC1.0	control_LMNA	7	15
RAB30	1.82	0.0172	0.0619	0.059	6.61	13.4	0.000268	1.76	RV	CELLSTATES	EC1.0	control_LMNA	7	15
GNA14	1.8	0.0142	0.091	0.0562	6.68	13.9	0.000204	1.85	RV	CELLSTATES	EC1.0	control_LMNA	7	15
MEOX2	1.8	0.00254	0.187	0.124	7.76	18.3	2.2e-05	2.6	RV	CELLSTATES	EC1.0	control_LMNA	7	15
PARP14	1.8	0.000372	0.367	0.268	8.68	23.2	1.83e-06	3.43	RV	CELLSTATES	EC1.0	control_LMNA	7	15
AC025165.1	1.79	0.0412	0.0669	0.0312	6.26	11.1	0.000912	1.38	RV	CELLSTATES	EC1.0	control_LMNA	7	15
CACNB2	1.76	0.00915	0.112	0.0657	7.07	15.1	0.000113	2.04	RV	CELLSTATES	EC1.0	control_LMNA	7	15
KCNIP4	1.76	0.0381	0.0369	0.0739	6.38	11.3	0.000822	1.42	RV	CELLSTATES	EC1.0	control_LMNA	7	15
LPAR6	1.75	0.0019	0.245	0.156	8.06	19	1.53e-05	2.72	RV	CELLSTATES	EC1.0	control_LMNA	7	15
RASGRP3	1.75	0.00176	0.257	0.134	7.84	19.2	1.37e-05	2.75	RV	CELLSTATES	EC1.0	control_LMNA	7	15
AC006160.1	1.73	0.0226	0.0687	0.0491	6.52	12.7	0.000389	1.65	RV	CELLSTATES	EC1.0	control_LMNA	7	15
GIMAP8	1.73	0.00463	0.151	0.103	7.44	16.7	4.83e-05	2.33	RV	CELLSTATES	EC1.0	control_LMNA	7	15
RGS3	1.73	0.00678	0.124	0.0863	7.18	15.8	7.71e-05	2.17	RV	CELLSTATES	EC1.0	control_LMNA	7	15
MEOX1	1.72	0.0087	0.123	0.0502	6.92	15.2	0.000107	2.06	RV	CELLSTATES	EC1.0	control_LMNA	7	15
LAP3	1.71	0.00231	0.163	0.0926	7.37	18.5	1.98e-05	2.64	RV	CELLSTATES	EC1.0	control_LMNA	7	15
PTP4A3	1.71	0.00678	0.136	0.0562	6.97	15.8	7.73e-05	2.17	RV	CELLSTATES	EC1.0	control_LMNA	7	15
TMEM131L	1.71	0.0435	0.0472	0.0574	6.4	11	0.00098	1.36	RV	CELLSTATES	EC1.0	control_LMNA	7	15
SERPING1	1.7	0.0334	0.0796	0.0399	6.52	11.7	0.000664	1.48	RV	CELLSTATES	EC1.0	control_LMNA	7	15
LINC02147	1.69	0.00432	0.195	0.0996	7.57	16.9	4.41e-05	2.36	RV	CELLSTATES	EC1.0	control_LMNA	7	15
MYCT1	1.69	0.0101	0.106	0.0778	6.96	14.8	0.000131	1.99	RV	CELLSTATES	EC1.0	control_LMNA	7	15
JAM2	1.68	0.0117	0.151	0.124	7.57	14.5	0.000156	1.93	RV	CELLSTATES	EC1.0	control_LMNA	7	15
TRIM22	1.66	0.0143	0.082	0.107	7.06	13.9	0.000206	1.85	RV	CELLSTATES	EC1.0	control_LMNA	7	15
SLC14A1	1.64	0.022	0.0824	0.0665	6.77	12.8	0.000377	1.66	RV	CELLSTATES	EC1.0	control_LMNA	7	15
FP671120.1	1.62	0.0179	0.164	0.0983	7.43	13.3	0.000287	1.75	RV	CELLSTATES	EC1.0	control_LMNA	7	15
TGFBR2	1.62	0.0049	0.264	0.233	8.26	16.6	5.24e-05	2.31	RV	CELLSTATES	EC1.0	control_LMNA	7	15
EPSTI1	1.61	0.00691	0.158	0.17	7.81	15.8	7.99e-05	2.16	RV	CELLSTATES	EC1.0	control_LMNA	7	15
GPRC5B	1.61	0.0295	0.092	0.072	6.93	12	0.000559	1.53	RV	CELLSTATES	EC1.0	control_LMNA	7	15
RAMP3	1.59	0.00422	0.357	0.245	8.58	17	4.23e-05	2.37	RV	CELLSTATES	EC1.0	control_LMNA	7	15
CDH13	1.58	0.00194	0.878	0.525	9.79	18.9	1.6e-05	2.71	RV	CELLSTATES	EC1.0	control_LMNA	7	15
PKP4	1.58	0.00135	0.584	0.36	9.13	19.9	9.68e-06	2.87	RV	CELLSTATES	EC1.0	control_LMNA	7	15
ZFP36L2	1.58	0.0171	0.139	0.0814	7.2	13.5	0.00026	1.77	RV	CELLSTATES	EC1.0	control_LMNA	7	15
AC112487.1	1.57	0.0176	0.112	0.0801	7.01	13.4	0.000276	1.76	RV	CELLSTATES	EC1.0	control_LMNA	7	15
PLS3	1.52	0.0195	0.16	0.0994	7.5	13.1	0.000321	1.71	RV	CELLSTATES	EC1.0	control_LMNA	7	15
CACHD1	1.47	0.0218	0.166	0.182	7.78	12.8	0.00037	1.66	RV	CELLSTATES	EC1.0	control_LMNA	7	15
LINC01515	1.47	0.0395	0.0986	0.107	7.17	11.2	0.000863	1.4	RV	CELLSTATES	EC1.0	control_LMNA	7	15
STXBP6	1.47	0.013	0.23	0.186	8.14	14.2	0.000179	1.89	RV	CELLSTATES	EC1.0	control_LMNA	7	15
CHN1	1.45	0.0435	0.105	0.124	7.33	10.9	0.000991	1.36	RV	CELLSTATES	EC1.0	control_LMNA	7	15
PPM1H	1.44	0.0476	0.1	0.0949	7.11	10.7	0.00113	1.32	RV	CELLSTATES	EC1.0	control_LMNA	7	15
DYSF	1.42	0.0172	0.227	0.128	7.8	13.4	0.000266	1.76	RV	CELLSTATES	EC1.0	control_LMNA	7	15
CLIC5	1.34	0.00973	0.769	0.59	9.69	14.9	0.000124	2.01	RV	CELLSTATES	EC1.0	control_LMNA	7	15
FRYL	1.25	0.0303	0.761	0.847	9.89	11.9	0.000587	1.52	RV	CELLSTATES	EC1.0	control_LMNA	7	15
SYNE2	1.21	0.0401	1.18	1.07	10.4	11.2	0.000879	1.4	RV	CELLSTATES	EC1.0	control_LMNA	7	15
ITGA1	1.16	0.046	0.764	0.722	9.78	10.8	0.00107	1.34	RV	CELLSTATES	EC1.0	control_LMNA	7	15
LDB2	1.08	0.037	2.52	2.5	11.5	11.4	0.000774	1.43	RV	CELLSTATES	EC1.0	control_LMNA	7	15

## Sheet: control_PKP2
Gene	logFC	FDR	mean_exp_control	mean_exp_genotype	logCPM	F	PValue	FDR_plot	Region	annotation_level	cell_state	comparison	Observations_genotype	Observations_reference
C5orf17	5.7	8.77e-05	0.0465	0.00693	6.1	39.6	2.17e-08	4.06	RV	CELLSTATES	EC1.0	control_PKP2	5	15
AC007952.4	5.6	0.0198	0.0129	0	4.92	16.8	0.000112	1.7	RV	CELLSTATES	EC1.0	control_PKP2	5	15
REEP2	4.97	0.00395	0.017	0.00112	5.18	24.1	5.56e-06	2.4	RV	CELLSTATES	EC1.0	control_PKP2	5	15
CD38	4.69	0.00908	0.0238	0.000968	5.08	20.5	2.29e-05	2.04	RV	CELLSTATES	EC1.0	control_PKP2	5	15
PLA2G2A	4.44	0.00631	0.0842	0.000816	6.35	22.1	1.2e-05	2.2	RV	CELLSTATES	EC1.0	control_PKP2	5	15
HIST1H2AC	4.14	0.0213	0.0347	0.00265	5.54	16.2	0.000141	1.67	RV	CELLSTATES	EC1.0	control_PKP2	5	15
FP236383.1	4.05	0.000327	0.178	0.0394	7.5	33.2	1.94e-07	3.49	RV	CELLSTATES	EC1.0	control_PKP2	5	15
PURPL	3.99	0.00908	0.0165	0.00842	5.36	20.3	2.55e-05	2.04	RV	CELLSTATES	EC1.0	control_PKP2	5	15
MYH6	3.93	0.00941	0.0404	0.00147	5.52	19.8	3.06e-05	2.03	RV	CELLSTATES	EC1.0	control_PKP2	5	15
RARRES3	3.66	0.039	0.0159	0.0061	5.31	14.4	0.000301	1.41	RV	CELLSTATES	EC1.0	control_PKP2	5	15
MYL7	3.65	0.0402	0.025	0.00581	5.59	14.3	0.000317	1.4	RV	CELLSTATES	EC1.0	control_PKP2	5	15
PLEKHO1	3.63	0.0452	0.0134	0.00566	5.19	13.8	0.000407	1.34	RV	CELLSTATES	EC1.0	control_PKP2	5	15
CPNE5	3.6	0.0173	0.0281	0.00251	5.4	17.2	9.19e-05	1.76	RV	CELLSTATES	EC1.0	control_PKP2	5	15
GBP1	3.54	0.0026	0.0638	0.0238	6.51	26.1	2.57e-06	2.58	RV	CELLSTATES	EC1.0	control_PKP2	5	15
RHD	3.52	0.00908	0.0437	0.00964	5.96	20.1	2.78e-05	2.04	RV	CELLSTATES	EC1.0	control_PKP2	5	15
CLVS1	3.39	0.02	0.0341	0.0144	5.85	16.5	0.000124	1.7	RV	CELLSTATES	EC1.0	control_PKP2	5	15
MYLIP	3.39	0.0198	0.0292	0.00732	5.67	16.6	0.000119	1.7	RV	CELLSTATES	EC1.0	control_PKP2	5	15
AC025165.1	3.06	0.00985	0.0669	0.0111	6.3	19.6	3.31e-05	2.01	RV	CELLSTATES	EC1.0	control_PKP2	5	15
AC068599.1	2.98	0.039	0.0457	0.0152	5.92	14.4	0.000302	1.41	RV	CELLSTATES	EC1.0	control_PKP2	5	15
MYBPC3	2.89	0.00908	0.198	0.061	7.89	20.4	2.44e-05	2.04	RV	CELLSTATES	EC1.0	control_PKP2	5	15
TNFSF10	2.74	0.00172	0.182	0.0525	7.63	27.8	1.36e-06	2.76	RV	CELLSTATES	EC1.0	control_PKP2	5	15
SLFN5	2.6	0.0026	0.0956	0.0403	6.93	26.2	2.45e-06	2.58	RV	CELLSTATES	EC1.0	control_PKP2	5	15
TM4SF18	2.59	0.00909	0.0799	0.0235	6.55	20	2.87e-05	2.04	RV	CELLSTATES	EC1.0	control_PKP2	5	15
FCN3	2.5	0.0126	0.169	0.0265	7.42	18.4	5.59e-05	1.9	RV	CELLSTATES	EC1.0	control_PKP2	5	15
ZNF608	2.47	0.0123	0.0687	0.0259	6.42	18.5	5.24e-05	1.91	RV	CELLSTATES	EC1.0	control_PKP2	5	15
RARB	2.46	0.0452	0.0501	0.0209	6.2	13.7	0.000411	1.34	RV	CELLSTATES	EC1.0	control_PKP2	5	15
TRERF1	2.44	0.0198	0.0432	0.0424	6.33	16.8	0.000109	1.7	RV	CELLSTATES	EC1.0	control_PKP2	5	15
TBX3	2.39	0.0407	0.103	0.041	7.08	14.2	0.00033	1.39	RV	CELLSTATES	EC1.0	control_PKP2	5	15
GULP1	2.37	0.0198	0.0854	0.0463	6.85	16.6	0.000117	1.7	RV	CELLSTATES	EC1.0	control_PKP2	5	15
PDE3A	2.36	0.0254	0.136	0.0433	7.31	15.7	0.000175	1.6	RV	CELLSTATES	EC1.0	control_PKP2	5	15
CIITA	2.32	0.012	0.0974	0.0633	7.07	18.8	4.72e-05	1.92	RV	CELLSTATES	EC1.0	control_PKP2	5	15
COL15A1	2.3	0.0134	0.167	0.0783	7.56	18.1	6.25e-05	1.87	RV	CELLSTATES	EC1.0	control_PKP2	5	15
FHL2	2.29	0.0134	0.283	0.0732	8.29	18.1	6.35e-05	1.87	RV	CELLSTATES	EC1.0	control_PKP2	5	15
CACNB2	2.28	0.0154	0.112	0.048	7.17	17.6	7.59e-05	1.81	RV	CELLSTATES	EC1.0	control_PKP2	5	15
RSAD2	2.26	0.0441	0.0471	0.0346	6.35	13.9	0.000383	1.36	RV	CELLSTATES	EC1.0	control_PKP2	5	15
PTCHD4	2.24	0.0171	0.0966	0.0567	6.93	17.3	8.77e-05	1.77	RV	CELLSTATES	EC1.0	control_PKP2	5	15
KITLG	2.21	0.0109	0.105	0.0547	7.12	19.3	3.84e-05	1.96	RV	CELLSTATES	EC1.0	control_PKP2	5	15
SLC9C1	2.19	0.00908	0.329	0.249	8.6	20.1	2.71e-05	2.04	RV	CELLSTATES	EC1.0	control_PKP2	5	15
GIMAP7	2.14	0.00631	0.223	0.0729	7.87	21.9	1.31e-05	2.2	RV	CELLSTATES	EC1.0	control_PKP2	5	15
RAMP3	2.1	0.00552	0.357	0.163	8.59	22.6	9.81e-06	2.26	RV	CELLSTATES	EC1.0	control_PKP2	5	15
VEGFC	2.06	0.02	0.113	0.0617	7.1	16.5	0.000122	1.7	RV	CELLSTATES	EC1.0	control_PKP2	5	15
CD34	1.99	0.00908	0.305	0.129	8.42	20.2	2.63e-05	2.04	RV	CELLSTATES	EC1.0	control_PKP2	5	15
MEOX1	1.85	0.0262	0.123	0.0403	7.04	15.6	0.000184	1.58	RV	CELLSTATES	EC1.0	control_PKP2	5	15
EMCN	1.82	0.00395	1.21	0.661	10.3	23.9	6.03e-06	2.4	RV	CELLSTATES	EC1.0	control_PKP2	5	15
SQSTM1	1.73	0.0489	0.157	0.0831	7.61	13.5	0.000449	1.31	RV	CELLSTATES	EC1.0	control_PKP2	5	15

## Sheet: control_PVneg
Gene	logFC	FDR	mean_exp_control	mean_exp_genotype	logCPM	F	PValue	FDR_plot	Region	annotation_level	cell_state	comparison	Observations_genotype	Observations_reference
PLA2G2A	5.49	0.00138	0.0842	0	6.6	26.5	1.36e-06	2.86	RV	CELLSTATES	EC1.0	control_PVneg	4	15
TNC	4.9	0.0355	0.0375	0.00424	5.8	14.7	0.000217	1.45	RV	CELLSTATES	EC1.0	control_PVneg	4	15
PURPL	4.65	0.00454	0.0165	0.0037	5.51	22.4	7.18e-06	2.34	RV	CELLSTATES	EC1.0	control_PVneg	4	15
RARRES3	4.33	0.0178	0.0159	0.00318	5.51	16.9	7.9e-05	1.75	RV	CELLSTATES	EC1.0	control_PVneg	4	15
C5orf17	4.02	0.00352	0.0465	0.0161	6.37	23.5	4.53e-06	2.45	RV	CELLSTATES	EC1.0	control_PVneg	4	15
GBP1	3.97	0.000574	0.0638	0.0152	6.64	29.4	3.97e-07	3.24	RV	CELLSTATES	EC1.0	control_PVneg	4	15
ACSM6	3.93	0.00967	0.036	0.0014	5.85	19.4	2.59e-05	2.01	RV	CELLSTATES	EC1.0	control_PVneg	4	15
IDO1	3.91	0.0112	0.038	0.00609	6.11	18.7	3.64e-05	1.95	RV	CELLSTATES	EC1.0	control_PVneg	4	15
CCL2	3.72	0.0193	0.0627	0.00354	6.21	16.7	8.8e-05	1.71	RV	CELLSTATES	EC1.0	control_PVneg	4	15
C11orf96	3.38	0.00431	0.0569	0.011	6.41	22.7	6.36e-06	2.37	RV	CELLSTATES	EC1.0	control_PVneg	4	15
TM4SF18	3.11	0.002	0.0799	0.0149	6.69	25	2.38e-06	2.7	RV	CELLSTATES	EC1.0	control_PVneg	4	15
GBP4	2.92	0.00861	0.0537	0.0272	6.55	20.1	1.96e-05	2.06	RV	CELLSTATES	EC1.0	control_PVneg	4	15
PRMT1	2.65	0.0385	0.0386	0.0133	6.17	14.4	0.000253	1.41	RV	CELLSTATES	EC1.0	control_PVneg	4	15
CD34	2.57	0.002	0.305	0.104	8.51	25.1	2.25e-06	2.7	RV	CELLSTATES	EC1.0	control_PVneg	4	15
HSPB7	2.4	0.0456	0.0815	0.0232	6.9	13.9	0.000316	1.34	RV	CELLSTATES	EC1.0	control_PVneg	4	15
GIMAP7	2.37	0.00957	0.223	0.0745	8.02	19.5	2.46e-05	2.02	RV	CELLSTATES	EC1.0	control_PVneg	4	15
CIITA	2.29	0.0257	0.0974	0.0587	7.17	15.6	0.000142	1.59	RV	CELLSTATES	EC1.0	control_PVneg	4	15
IL15	2.16	0.0178	0.113	0.0684	7.37	16.9	7.81e-05	1.75	RV	CELLSTATES	EC1.0	control_PVneg	4	15
TNFSF10	2.16	0.0178	0.182	0.0802	7.84	17	7.57e-05	1.75	RV	CELLSTATES	EC1.0	control_PVneg	4	15
LAP3	2.13	0.0144	0.163	0.066	7.56	17.7	5.56e-05	1.84	RV	CELLSTATES	EC1.0	control_PVneg	4	15
A2M	2.09	0.00431	0.926	0.442	10	22.7	6.4e-06	2.37	RV	CELLSTATES	EC1.0	control_PVneg	4	15

## Sheet: control_RBM20
Gene	logFC	FDR	mean_exp_control	mean_exp_genotype	logCPM	F	PValue	FDR_plot	Region	annotation_level	cell_state	comparison	Observations_genotype	Observations_reference
PURPL	7.49	2.5e-07	0.0165	0.00111	4.89	44.5	7.62e-11	6.6	RV	CELLSTATES	EC1.0	control_RBM20	5	15
XIST	6.58	3.81e-11	0.232	0.000524	7.18	66.4	3.87e-15	10.4	RV	CELLSTATES	EC1.0	control_RBM20	5	15
RARRES3	6.13	0.00011	0.0159	0.0017	4.91	28.7	1.34e-07	3.96	RV	CELLSTATES	EC1.0	control_RBM20	5	15
SLFN12L	5.7	5.93e-07	0.0372	0.0137	5.84	41.6	3.01e-10	6.23	RV	CELLSTATES	EC1.0	control_RBM20	5	15
IDO1	5.58	2.88e-06	0.038	0.00308	5.6	37.1	2.44e-09	5.54	RV	CELLSTATES	EC1.0	control_RBM20	5	15
C5orf17	5.1	3.99e-07	0.0465	0.0136	6	42.9	1.62e-10	6.4	RV	CELLSTATES	EC1.0	control_RBM20	5	15
TNC	4.73	0.00331	0.0375	0.00475	5.35	20.1	9.43e-06	2.48	RV	CELLSTATES	EC1.0	control_RBM20	5	15
LINC01876	4.53	0.0086	0.0166	0.00444	5.02	17.4	3.58e-05	2.07	RV	CELLSTATES	EC1.0	control_RBM20	5	15
DCHS1	4.49	0.00488	0.0186	0.0083	5.22	19.1	1.54e-05	2.31	RV	CELLSTATES	EC1.0	control_RBM20	5	15
GBP1	4.05	1.42e-05	0.0638	0.0248	6.43	33.4	1.44e-08	4.85	RV	CELLSTATES	EC1.0	control_RBM20	5	15
PROM1	3.86	0.00452	0.0485	0.0163	5.72	19.3	1.38e-05	2.34	RV	CELLSTATES	EC1.0	control_RBM20	5	15
CIITA	3.73	2.88e-06	0.0974	0.0484	6.96	37.4	2.18e-09	5.54	RV	CELLSTATES	EC1.0	control_RBM20	5	15
IQSEC3	3.64	0.0446	0.0154	0.00874	5.07	13.2	0.000318	1.35	RV	CELLSTATES	EC1.0	control_RBM20	5	15
AC068599.1	3.41	0.00596	0.0457	0.0123	5.7	18.5	2.06e-05	2.22	RV	CELLSTATES	EC1.0	control_RBM20	5	15
TRAF3	3.37	0.0216	0.0263	0.0289	5.81	15.3	0.000105	1.67	RV	CELLSTATES	EC1.0	control_RBM20	5	15
IFI44L	3.32	1.6e-05	0.198	0.18	8.16	32.9	1.79e-08	4.8	RV	CELLSTATES	EC1.0	control_RBM20	5	15
CLVS1	3.16	0.0275	0.0341	0.0152	5.64	14.7	0.000145	1.56	RV	CELLSTATES	EC1.0	control_RBM20	5	15
GBP4	2.95	0.00499	0.0537	0.0371	6.38	19	1.67e-05	2.3	RV	CELLSTATES	EC1.0	control_RBM20	5	15
RELB	2.92	0.0426	0.0488	0.0341	6.21	13.3	0.000294	1.37	RV	CELLSTATES	EC1.0	control_RBM20	5	15
PTCHD4	2.87	0.00103	0.0966	0.0331	6.71	23.2	2e-06	2.99	RV	CELLSTATES	EC1.0	control_RBM20	5	15
COL15A1	2.86	0.00142	0.167	0.0812	7.55	22.4	3.03e-06	2.85	RV	CELLSTATES	EC1.0	control_RBM20	5	15
APOL6	2.81	0.0275	0.0362	0.0252	5.96	14.7	0.000145	1.56	RV	CELLSTATES	EC1.0	control_RBM20	5	15
THSD7A	2.77	0.00839	0.101	0.0392	6.54	17.6	3.32e-05	2.08	RV	CELLSTATES	EC1.0	control_RBM20	5	15
EPSTI1	2.75	0.000742	0.158	0.106	7.72	24	1.36e-06	3.13	RV	CELLSTATES	EC1.0	control_RBM20	5	15
PLA2G2A	2.74	0.0293	0.0842	0.00537	6.21	14.5	0.000161	1.53	RV	CELLSTATES	EC1.0	control_RBM20	5	15
TNFSF10	2.73	0.000726	0.182	0.0698	7.65	24.2	1.25e-06	3.14	RV	CELLSTATES	EC1.0	control_RBM20	5	15
RSAD2	2.67	0.0307	0.0471	0.0294	6.17	14.3	0.000175	1.51	RV	CELLSTATES	EC1.0	control_RBM20	5	15
TRERF1	2.67	0.0336	0.0432	0.0405	6.23	14	0.000208	1.47	RV	CELLSTATES	EC1.0	control_RBM20	5	15
NLRC5	2.64	0.00289	0.142	0.0701	7.4	20.4	7.94e-06	2.54	RV	CELLSTATES	EC1.0	control_RBM20	5	15
TM4SF18	2.59	0.00855	0.0799	0.0256	6.46	17.5	3.47e-05	2.07	RV	CELLSTATES	EC1.0	control_RBM20	5	15
ZNF608	2.56	0.0189	0.0687	0.0271	6.32	15.6	8.94e-05	1.72	RV	CELLSTATES	EC1.0	control_RBM20	5	15
LAMA3	2.51	0.0465	0.0562	0.0272	6.22	13	0.000343	1.33	RV	CELLSTATES	EC1.0	control_RBM20	5	15
C11orf96	2.48	0.0336	0.0569	0.0359	6.35	14	0.000208	1.47	RV	CELLSTATES	EC1.0	control_RBM20	5	15
IL15	2.45	0.00732	0.113	0.0811	7.27	18	2.68e-05	2.14	RV	CELLSTATES	EC1.0	control_RBM20	5	15
KITLG	2.41	0.0184	0.105	0.0567	7.09	15.8	8.4e-05	1.74	RV	CELLSTATES	EC1.0	control_RBM20	5	15
LINC01317	2.41	0.0189	0.104	0.0563	6.97	15.6	9.01e-05	1.72	RV	CELLSTATES	EC1.0	control_RBM20	5	15
SLC9C1	2.4	0.00185	0.329	0.202	8.54	21.7	4.33e-06	2.73	RV	CELLSTATES	EC1.0	control_RBM20	5	15
FP236383.1	2.39	0.0465	0.178	0.159	7.85	13	0.000346	1.33	RV	CELLSTATES	EC1.0	control_RBM20	5	15
IRF1	2.37	0.0416	0.075	0.039	6.64	13.4	0.000279	1.38	RV	CELLSTATES	EC1.0	control_RBM20	5	15
AC008050.1	2.26	0.0378	0.075	0.0495	6.73	13.7	0.000246	1.42	RV	CELLSTATES	EC1.0	control_RBM20	5	15
PARP14	2.26	0.00217	0.367	0.234	8.73	21.1	5.75e-06	2.66	RV	CELLSTATES	EC1.0	control_RBM20	5	15
LINC00639	2.24	0.0178	0.279	0.174	8.3	15.9	7.98e-05	1.75	RV	CELLSTATES	EC1.0	control_RBM20	5	15
SLFN5	2.22	0.0336	0.0956	0.0625	7	14	0.000204	1.47	RV	CELLSTATES	EC1.0	control_RBM20	5	15
PLXND1	2.21	0.047	0.112	0.1	7.34	12.9	0.000359	1.33	RV	CELLSTATES	EC1.0	control_RBM20	5	15
TRIM22	2.18	0.0465	0.082	0.0879	7.07	13	0.000343	1.33	RV	CELLSTATES	EC1.0	control_RBM20	5	15
CD34	2.15	0.011	0.305	0.143	8.44	16.9	4.7e-05	1.96	RV	CELLSTATES	EC1.0	control_RBM20	5	15
PTP4A3	2.15	0.0275	0.136	0.048	7.04	14.7	0.000144	1.56	RV	CELLSTATES	EC1.0	control_RBM20	5	15
DACH1	2.1	0.00768	0.552	0.351	9.36	17.8	2.97e-05	2.11	RV	CELLSTATES	EC1.0	control_RBM20	5	15
HMCN1	2.1	0.00748	0.627	0.314	9.4	17.9	2.81e-05	2.13	RV	CELLSTATES	EC1.0	control_RBM20	5	15
CMIP	2.08	0.0291	0.295	0.216	8.43	14.5	0.000157	1.54	RV	CELLSTATES	EC1.0	control_RBM20	5	15
DYSF	1.95	0.0479	0.227	0.114	7.91	12.9	0.00037	1.32	RV	CELLSTATES	EC1.0	control_RBM20	5	15
CDH13	1.87	0.0344	0.878	0.593	9.95	13.9	0.000217	1.46	RV	CELLSTATES	EC1.0	control_RBM20	5	15
EMCN	1.84	0.00491	1.21	0.78	10.4	19	1.6e-05	2.31	RV	CELLSTATES	EC1.0	control_RBM20	5	15
CSGALNACT1	1.82	0.0465	0.367	0.223	8.69	13	0.00035	1.33	RV	CELLSTATES	EC1.0	control_RBM20	5	15
A2M	1.58	0.0426	0.926	0.569	10	13.3	0.000299	1.37	RV	CELLSTATES	EC1.0	control_RBM20	5	15

## Sheet: control_TTN
Gene	logFC	FDR	mean_exp_control	mean_exp_genotype	logCPM	F	PValue	FDR_plot	Region	annotation_level	cell_state	comparison	Observations_genotype	Observations_reference
TNC	5.38	0.00305	0.0375	0.00251	5.35	21.8	8.52e-06	2.52	RV	CELLSTATES	EC1.0	control_TTN	6	15
AC007952.4	5.07	0.0157	0.0129	0.00062	4.72	16.7	8.56e-05	1.8	RV	CELLSTATES	EC1.0	control_TTN	6	15
PURPL	4.98	0.000216	0.0165	0.00492	5.11	31.8	1.36e-07	3.67	RV	CELLSTATES	EC1.0	control_TTN	6	15
CCL2	4.69	0.000382	0.0627	0.00219	5.73	28.5	5.16e-07	3.42	RV	CELLSTATES	EC1.0	control_TTN	6	15
C5orf17	4.51	0.00012	0.0465	0.0121	5.96	35.3	3.48e-08	3.92	RV	CELLSTATES	EC1.0	control_TTN	6	15
GRXCR2	4.12	0.0289	0.0255	0	5	14.5	0.000237	1.54	RV	CELLSTATES	EC1.0	control_TTN	6	15
SLFN12L	4.12	0.000382	0.0372	0.0194	5.9	28.6	4.92e-07	3.42	RV	CELLSTATES	EC1.0	control_TTN	6	15
IDO1	3.94	0.00291	0.038	0.00878	5.73	22.3	6.94e-06	2.54	RV	CELLSTATES	EC1.0	control_TTN	6	15
AC010319.4	3.59	0.0283	0.0141	0.00586	5.01	14.5	0.00023	1.55	RV	CELLSTATES	EC1.0	control_TTN	6	15
RARRES3	3.51	0.0224	0.0159	0.00995	5.21	15.3	0.00016	1.65	RV	CELLSTATES	EC1.0	control_TTN	6	15
REEP2	3.49	0.0334	0.017	0.00489	5.06	14	0.00029	1.48	RV	CELLSTATES	EC1.0	control_TTN	6	15
GBP1	3.48	0.000244	0.0638	0.0275	6.39	30.4	2.36e-07	3.61	RV	CELLSTATES	EC1.0	control_TTN	6	15
COL1A2	3.36	0.0177	0.0306	0.0155	5.56	16	0.000118	1.75	RV	CELLSTATES	EC1.0	control_TTN	6	15
C11orf96	3.21	0.000892	0.0569	0.019	6.11	25.7	1.64e-06	3.05	RV	CELLSTATES	EC1.0	control_TTN	6	15
TM4SF18	3.09	0.000343	0.0799	0.0219	6.38	29.3	3.64e-07	3.46	RV	CELLSTATES	EC1.0	control_TTN	6	15
PKP4-AS1	3.07	0.0255	0.0175	0.0121	5.24	14.8	0.000199	1.59	RV	CELLSTATES	EC1.0	control_TTN	6	15
AC068599.1	3.06	0.0151	0.0457	0.0223	5.88	16.8	8.03e-05	1.82	RV	CELLSTATES	EC1.0	control_TTN	6	15
FAM13C	3.05	0.0103	0.0307	0.0168	5.69	18.2	4.17e-05	1.99	RV	CELLSTATES	EC1.0	control_TTN	6	15
COL15A1	3.03	0.000216	0.167	0.059	7.38	31.3	1.65e-07	3.67	RV	CELLSTATES	EC1.0	control_TTN	6	15
GNA14-AS1	2.84	0.0157	0.0366	0.0151	5.73	16.6	8.66e-05	1.8	RV	CELLSTATES	EC1.0	control_TTN	6	15
CLVS1	2.78	0.0261	0.0341	0.0216	5.74	14.8	0.000206	1.58	RV	CELLSTATES	EC1.0	control_TTN	6	15
S100A4	2.77	0.0394	0.0287	0.0127	5.55	13.5	0.000373	1.4	RV	CELLSTATES	EC1.0	control_TTN	6	15
HMCN1	2.72	0.00012	0.627	0.208	9.22	35.7	2.92e-08	3.92	RV	CELLSTATES	EC1.0	control_TTN	6	15
PYGL	2.66	0.0407	0.0274	0.0157	5.56	13.4	0.000397	1.39	RV	CELLSTATES	EC1.0	control_TTN	6	15
CIITA	2.52	0.000925	0.0974	0.0871	7.08	25.5	1.79e-06	3.03	RV	CELLSTATES	EC1.0	control_TTN	6	15
TM4SF1	2.52	0.00225	0.295	0.0794	8.13	23.1	4.99e-06	2.65	RV	CELLSTATES	EC1.0	control_TTN	6	15
LINC01317	2.5	0.00833	0.104	0.0698	6.99	18.9	3.1e-05	2.08	RV	CELLSTATES	EC1.0	control_TTN	6	15
GIMAP6	2.47	0.0438	0.0287	0.0199	5.66	13.2	0.000435	1.36	RV	CELLSTATES	EC1.0	control_TTN	6	15
CXCL12	2.46	0.000382	0.153	0.0563	7.28	28.7	4.65e-07	3.42	RV	CELLSTATES	EC1.0	control_TTN	6	15
FCN3	2.43	0.00522	0.169	0.0336	7.29	20.4	1.61e-05	2.28	RV	CELLSTATES	EC1.0	control_TTN	6	15
TNFSF10	2.41	0.00209	0.182	0.0855	7.61	23.5	4.23e-06	2.68	RV	CELLSTATES	EC1.0	control_TTN	6	15
TRIM5	2.34	0.00522	0.0939	0.0799	6.93	20.4	1.59e-05	2.28	RV	CELLSTATES	EC1.0	control_TTN	6	15
TBX3	2.3	0.0204	0.103	0.0569	7.04	15.6	0.00014	1.69	RV	CELLSTATES	EC1.0	control_TTN	6	15
LAMA3	2.29	0.018	0.0562	0.0277	6.17	15.9	0.000121	1.75	RV	CELLSTATES	EC1.0	control_TTN	6	15
GNA14	2.25	0.0162	0.091	0.0399	6.62	16.5	9.11e-05	1.79	RV	CELLSTATES	EC1.0	control_TTN	6	15
ZNF608	2.22	0.0166	0.0687	0.0318	6.31	16.3	0.000101	1.78	RV	CELLSTATES	EC1.0	control_TTN	6	15
AL357507.1	2.21	0.0233	0.089	0.0303	6.65	15.1	0.000178	1.63	RV	CELLSTATES	EC1.0	control_TTN	6	15
IL15	2.21	0.00291	0.113	0.0835	7.2	22.2	7.14e-06	2.54	RV	CELLSTATES	EC1.0	control_TTN	6	15
PTCHD4	2.2	0.0127	0.0966	0.0599	6.81	17.4	6.11e-05	1.9	RV	CELLSTATES	EC1.0	control_TTN	6	15
SLC6A6	2.19	0.0328	0.0785	0.0227	6.41	14.1	0.000281	1.48	RV	CELLSTATES	EC1.0	control_TTN	6	15
C7	2.18	0.0164	0.0807	0.0222	6.39	16.4	9.63e-05	1.79	RV	CELLSTATES	EC1.0	control_TTN	6	15
KITLG	2.17	0.01	0.105	0.067	7.06	18.4	3.97e-05	2	RV	CELLSTATES	EC1.0	control_TTN	6	15
LINC00639	2.17	0.00291	0.279	0.127	8.11	22.2	7.29e-06	2.54	RV	CELLSTATES	EC1.0	control_TTN	6	15
CD34	2.15	0.00225	0.305	0.157	8.37	23.1	4.96e-06	2.65	RV	CELLSTATES	EC1.0	control_TTN	6	15
MEOX1	2.14	0.00422	0.123	0.0432	6.94	21	1.22e-05	2.37	RV	CELLSTATES	EC1.0	control_TTN	6	15
A2M	2.13	0.000216	0.926	0.439	9.83	31.2	1.72e-07	3.67	RV	CELLSTATES	EC1.0	control_TTN	6	15
AC006160.1	2.1	0.0357	0.0687	0.0514	6.57	13.8	0.000327	1.45	RV	CELLSTATES	EC1.0	control_TTN	6	15
EPSTI1	2.09	0.0065	0.158	0.181	7.83	19.7	2.2e-05	2.19	RV	CELLSTATES	EC1.0	control_TTN	6	15
ST8SIA4	2.09	0.0328	0.0657	0.054	6.55	14.1	0.000282	1.48	RV	CELLSTATES	EC1.0	control_TTN	6	15
THSD7A	2.06	0.0289	0.101	0.0418	6.49	14.4	0.000241	1.54	RV	CELLSTATES	EC1.0	control_TTN	6	15
PLCG2	2.03	0.0127	0.119	0.0523	6.92	17.4	6.24e-05	1.9	RV	CELLSTATES	EC1.0	control_TTN	6	15
AC025180.1	2.01	0.0454	0.0888	0.0712	6.9	13	0.000462	1.34	RV	CELLSTATES	EC1.0	control_TTN	6	15
EMCN	1.98	0.000462	1.21	0.81	10.3	27.7	7.13e-07	3.34	RV	CELLSTATES	EC1.0	control_TTN	6	15
IFI44L	1.96	0.0121	0.198	0.324	8.32	17.6	5.6e-05	1.92	RV	CELLSTATES	EC1.0	control_TTN	6	15
TCTEX1D1	1.95	0.0454	0.0639	0.0537	6.5	13.1	0.000459	1.34	RV	CELLSTATES	EC1.0	control_TTN	6	15
DACH1	1.91	0.00644	0.552	0.393	9.29	19.8	2.11e-05	2.19	RV	CELLSTATES	EC1.0	control_TTN	6	15
TRIM22	1.87	0.0281	0.082	0.0986	7.01	14.6	0.000225	1.55	RV	CELLSTATES	EC1.0	control_TTN	6	15
LAP3	1.82	0.0127	0.163	0.104	7.44	17.3	6.26e-05	1.9	RV	CELLSTATES	EC1.0	control_TTN	6	15
CACHD1	1.81	0.0121	0.166	0.145	7.71	17.7	5.34e-05	1.92	RV	CELLSTATES	EC1.0	control_TTN	6	15
PPM1H	1.81	0.0425	0.1	0.0936	7.14	13.2	0.000419	1.37	RV	CELLSTATES	EC1.0	control_TTN	6	15
GIMAP7	1.74	0.0227	0.223	0.117	7.87	15.2	0.000166	1.64	RV	CELLSTATES	EC1.0	control_TTN	6	15
LDB2	1.74	0.000637	2.52	1.66	11.3	26.8	1.05e-06	3.2	RV	CELLSTATES	EC1.0	control_TTN	6	15
RAMP3	1.71	0.0166	0.357	0.217	8.56	16.3	0.000102	1.78	RV	CELLSTATES	EC1.0	control_TTN	6	15
LPAR6	1.7	0.0218	0.245	0.189	8.14	15.4	0.000153	1.66	RV	CELLSTATES	EC1.0	control_TTN	6	15
SLC9C1	1.69	0.0344	0.329	0.319	8.6	13.9	0.000305	1.46	RV	CELLSTATES	EC1.0	control_TTN	6	15
STXBP6	1.66	0.0389	0.23	0.219	8.22	13.5	0.000364	1.41	RV	CELLSTATES	EC1.0	control_TTN	6	15
RASGRP3	1.65	0.0211	0.257	0.13	7.88	15.5	0.000147	1.68	RV	CELLSTATES	EC1.0	control_TTN	6	15
PARP14	1.62	0.0172	0.367	0.338	8.76	16.1	0.000112	1.76	RV	CELLSTATES	EC1.0	control_TTN	6	15
PKP4	1.55	0.0136	0.584	0.354	9.14	17.1	6.84e-05	1.87	RV	CELLSTATES	EC1.0	control_TTN	6	15
CSGALNACT1	1.48	0.0495	0.367	0.285	8.67	12.8	0.000521	1.31	RV	CELLSTATES	EC1.0	control_TTN	6	15
PLCB1	1.27	0.0344	1.35	1.32	10.5	13.9	0.000305	1.46	RV	CELLSTATES	EC1.0	control_TTN	6	15
