# Supplementary material for: Pathogenic variants damage cell composition and single cell transcription in cardiomyopathies
Source: Science. Author manuscript; Available in PMC 2022 Oct 3. (PMC9528698; doi:10.1126/science.abo1984)
Supplement: Supp table 35.11 [file NIHMS1835045-supplement-Supp_table_35_11.xlsx]

## Sheet: Index
Column name	Description
Gene	Gene symbol, Ensembl 84
logFC	log2-fold change
FDR	False discovery rate; FDR is the PValue after (by default) Benjamini-Hochberg correction.
mean_exp_control	Mean expression values across controls
mean_exp_genotype	Mean expression values across disease samples
logCPM	logCPM is the average expression of all pseudobulked samples for that particular gene across all samples on the log2-scale expressed in counts per million (cpm, as calculated by edgeR after normalization).
F	Output of quasi-likelihood F-test
PValue	PValue is the nominal p-value derived from F
FDR_plot	-log10(False discovery rate)
Region	Studied region (LV or RV)
annotation_level	Cell-type or cell-state
cell_state/state	Specification which cell-type or state was analysed
comparison	Specification control_GENOTYPE
Observations_genotype	Numbers of Patients included in edgeR (patients with low number of nuclei have been excluded)
Observations_reference	Numbers of Patients included in edgeR (patients with low number of nuclei have been excluded)

## Sheet: LMNA_control
Gene	logFC	FDR	mean_exp_control	mean_exp_genotype	logCPM	F	PValue	FDR_plot	Region	annotation_level	cell_state	comparison	Observations_genotype	Observations_reference
AC107029.1	4.59	0.0111	0	0.092	4.75	17.5	0.000118	1.95	RV	CELLSTATES	EC7.0	control_LMNA	6	12
ADGRG7	4.57	0.0172	0	0.109	5.67	14	0.000207	1.76	RV	CELLSTATES	EC7.0	control_LMNA	6	12
SERPINE1	4.45	8.51e-09	0.0483	2.87	9.14	50.6	5.48e-12	8.07	RV	CELLSTATES	EC7.0	control_LMNA	6	12
AC010809.2	4.37	0.0257	0	0.0729	4.73	15.4	0.000361	1.59	RV	CELLSTATES	EC7.0	control_LMNA	6	12
AC007846.2	4.33	0.03	0	0.0699	4.64	15.4	0.000476	1.52	RV	CELLSTATES	EC7.0	control_LMNA	6	12
SLC7A2	4.19	8.51e-09	0.0286	0.778	7.33	50.2	6.3e-12	8.07	RV	CELLSTATES	EC7.0	control_LMNA	6	12
AL357507.1	3.89	0.000108	0.0154	0.273	5.95	26.6	4e-07	3.97	RV	CELLSTATES	EC7.0	control_LMNA	6	12
SPSB1	3.87	4.82e-06	0.025	0.48	6.87	34.5	8.93e-09	5.32	RV	CELLSTATES	EC7.0	control_LMNA	6	12
NPPB	3.76	0.0269	0.00189	0.174	6.05	12.8	0.000399	1.57	RV	CELLSTATES	EC7.0	control_LMNA	6	12
NRG1	3.62	5.45e-19	1.13	12.5	11	112	4.04e-23	18.3	RV	CELLSTATES	EC7.0	control_LMNA	6	12
EDN1	3.48	1.92e-06	0.0598	0.701	7.12	37.1	2.7e-09	5.72	RV	CELLSTATES	EC7.0	control_LMNA	6	12
ATP10A	3.44	7.85e-11	0.217	2.43	8.85	63.5	1.74e-14	10.1	RV	CELLSTATES	EC7.0	control_LMNA	6	12
FKBP5	3.31	1.73e-17	0.944	12.9	11.1	101	2.57e-21	16.8	RV	CELLSTATES	EC7.0	control_LMNA	6	12
MTUS2	3.28	5.54e-10	0.154	1.96	8.47	57.5	2.46e-13	9.26	RV	CELLSTATES	EC7.0	control_LMNA	6	12
FRAS1	3.2	7.63e-06	0.0939	1.01	7.89	33.3	1.58e-08	5.12	RV	CELLSTATES	EC7.0	control_LMNA	6	12
CHST7	3.17	0.0331	0.00561	0.0944	5.48	12.2	0.000539	1.48	RV	CELLSTATES	EC7.0	control_LMNA	6	12
AKAP12	3.07	7.95e-08	0.125	1.75	8.56	44.6	8.25e-11	7.1	RV	CELLSTATES	EC7.0	control_LMNA	6	12
DDAH1	3.06	0.0268	0.0107	0.18	5.92	12.8	0.000395	1.57	RV	CELLSTATES	EC7.0	control_LMNA	6	12
SVEP1	3.02	0.00777	0.0436	0.364	6.84	16.1	7.31e-05	2.11	RV	CELLSTATES	EC7.0	control_LMNA	6	12
FOS	2.99	1.66e-05	0.106	1.12	8.02	31.5	3.8e-08	4.78	RV	CELLSTATES	EC7.0	control_LMNA	6	12
FOSB	2.98	0.0257	0.0397	0.671	7.52	12.9	0.000363	1.59	RV	CELLSTATES	EC7.0	control_LMNA	6	12
SPDYA	2.95	0.00619	0.0324	0.236	6.31	16.6	5.5e-05	2.21	RV	CELLSTATES	EC7.0	control_LMNA	6	12
LINC00607	2.85	0.0163	0.0391	0.252	6.47	14.2	0.000191	1.79	RV	CELLSTATES	EC7.0	control_LMNA	6	12
MT1E	2.83	0.0155	0.0194	0.174	5.96	14.3	0.000177	1.81	RV	CELLSTATES	EC7.0	control_LMNA	6	12
PPP1CB	2.8	5.65e-05	0.109	1.27	8.17	28.2	1.8e-07	4.25	RV	CELLSTATES	EC7.0	control_LMNA	6	12
BAIAP2	2.78	0.000669	0.0405	0.445	6.96	22.1	3.67e-06	3.17	RV	CELLSTATES	EC7.0	control_LMNA	6	12
ERI2	2.69	0.00557	0.0767	0.199	6.03	16.9	4.83e-05	2.25	RV	CELLSTATES	EC7.0	control_LMNA	6	12
CPSF4	2.68	0.0372	0.0196	0.135	5.44	11.8	0.000642	1.43	RV	CELLSTATES	EC7.0	control_LMNA	6	12
MAP2	2.67	0.000522	0.0724	0.626	7.34	22.7	2.67e-06	3.28	RV	CELLSTATES	EC7.0	control_LMNA	6	12
ELN	2.64	4.06e-08	0.319	2.49	8.83	46.2	3.91e-11	7.39	RV	CELLSTATES	EC7.0	control_LMNA	6	12
SCGN	2.62	0.00861	0.0326	0.388	6.94	15.7	8.61e-05	2.07	RV	CELLSTATES	EC7.0	control_LMNA	6	12
COL8A1	2.61	4.5e-09	0.425	4.61	9.73	52.5	2.33e-12	8.35	RV	CELLSTATES	EC7.0	control_LMNA	6	12
MUM1L1	2.61	5.82e-07	0.397	2.35	8.94	39.9	7.33e-10	6.24	RV	CELLSTATES	EC7.0	control_LMNA	6	12
C3orf62	2.59	0.0257	0.00968	0.17	5.67	12.9	0.000365	1.59	RV	CELLSTATES	EC7.0	control_LMNA	6	12
PIWIL4	2.54	0.0233	0.0154	0.213	5.72	13.2	0.00031	1.63	RV	CELLSTATES	EC7.0	control_LMNA	6	12
AC090115.1	2.49	0.0311	0.0248	0.189	5.95	12.3	0.000498	1.51	RV	CELLSTATES	EC7.0	control_LMNA	6	12
FBLIM1	2.48	0.0235	0.0382	0.309	6.56	13.2	0.000321	1.63	RV	CELLSTATES	EC7.0	control_LMNA	6	12
SDC2	2.47	0.0242	0.0391	0.261	6.31	13.1	0.000333	1.62	RV	CELLSTATES	EC7.0	control_LMNA	6	12
KCTD8	2.46	0.000424	0.088	0.619	7.14	23.3	1.95e-06	3.37	RV	CELLSTATES	EC7.0	control_LMNA	6	12
BMP6	2.45	1.38e-05	0.4	2.96	9.21	31.9	3.06e-08	4.86	RV	CELLSTATES	EC7.0	control_LMNA	6	12
CSRNP1	2.45	0.00995	0.0841	0.502	7.19	15.4	0.000103	2	RV	CELLSTATES	EC7.0	control_LMNA	6	12
MYADM	2.45	0.0235	0.0225	0.349	6.8	13.2	0.000316	1.63	RV	CELLSTATES	EC7.0	control_LMNA	6	12
KCNT2	2.42	2.32e-06	0.36	2.73	9.11	36.5	3.6e-09	5.64	RV	CELLSTATES	EC7.0	control_LMNA	6	12
ATRNL1	2.4	0.0119	0.048	0.234	6.36	15	0.000129	1.92	RV	CELLSTATES	EC7.0	control_LMNA	6	12
SGK1	2.35	0.0443	0.0423	0.251	6.53	11.2	0.000883	1.35	RV	CELLSTATES	EC7.0	control_LMNA	6	12
SLC22A23	2.35	0.000771	0.0758	0.665	7.31	21.7	4.34e-06	3.11	RV	CELLSTATES	EC7.0	control_LMNA	6	12
GLIS3	2.34	8.79e-05	0.104	0.948	7.65	27.1	3.06e-07	4.06	RV	CELLSTATES	EC7.0	control_LMNA	6	12
TMEM150A	2.33	0.0397	0.018	0.202	5.83	11.5	0.000747	1.4	RV	CELLSTATES	EC7.0	control_LMNA	6	12
MAMDC2	2.31	2.35e-05	0.23	1.31	8.16	30.4	6.27e-08	4.63	RV	CELLSTATES	EC7.0	control_LMNA	6	12
ITPKC	2.3	0.00746	0.0694	0.42	6.85	16.2	6.9e-05	2.13	RV	CELLSTATES	EC7.0	control_LMNA	6	12
ARRDC2	2.28	0.0393	0.0429	0.212	6.22	11.6	0.000711	1.41	RV	CELLSTATES	EC7.0	control_LMNA	6	12
TRABD2B	2.2	0.0285	0.0537	0.32	6.55	12.6	0.000439	1.54	RV	CELLSTATES	EC7.0	control_LMNA	6	12
CYTOR	2.18	0.0278	0.0328	0.213	6.06	12.7	0.000418	1.56	RV	CELLSTATES	EC7.0	control_LMNA	6	12
PDZRN3	2.18	0.00481	0.108	1.17	8.14	17.3	3.95e-05	2.32	RV	CELLSTATES	EC7.0	control_LMNA	6	12
PDE4B	2.15	0.0285	0.0723	0.493	7.2	12.6	0.000441	1.54	RV	CELLSTATES	EC7.0	control_LMNA	6	12
PELI2	2.15	4.95e-06	0.609	3.19	9.38	34.3	9.79e-09	5.31	RV	CELLSTATES	EC7.0	control_LMNA	6	12
MT2A	2.13	0.00328	0.126	0.912	7.85	18.3	2.43e-05	2.48	RV	CELLSTATES	EC7.0	control_LMNA	6	12
EZR	2.12	0.00173	0.064	0.668	7.31	19.9	1.09e-05	2.76	RV	CELLSTATES	EC7.0	control_LMNA	6	12
GAS2L1	2.11	0.039	0.0244	0.261	6.36	11.7	0.000697	1.41	RV	CELLSTATES	EC7.0	control_LMNA	6	12
PTPN1	2.1	0.000354	0.293	1.42	8.31	23.7	1.6e-06	3.45	RV	CELLSTATES	EC7.0	control_LMNA	6	12
EGR1	2.08	0.0285	0.0902	0.461	7.12	12.6	0.000442	1.54	RV	CELLSTATES	EC7.0	control_LMNA	6	12
DNAJC15	2.07	0.0105	0.0918	0.508	7.09	15.3	0.00011	1.98	RV	CELLSTATES	EC7.0	control_LMNA	6	12
GRASP	2.01	0.000923	0.189	1	7.77	21.3	5.33e-06	3.03	RV	CELLSTATES	EC7.0	control_LMNA	6	12
ZBTB16	2.01	1.35e-05	1.08	6.3	10.3	32.1	2.89e-08	4.87	RV	CELLSTATES	EC7.0	control_LMNA	6	12
ELL2	1.99	0.00757	0.191	1.09	8.18	16.1	7.06e-05	2.12	RV	CELLSTATES	EC7.0	control_LMNA	6	12
NR4A1	1.99	0.00224	0.269	1.85	8.73	19.2	1.51e-05	2.65	RV	CELLSTATES	EC7.0	control_LMNA	6	12
CTGF	1.98	0.0363	0.104	0.467	7.09	11.9	0.000607	1.44	RV	CELLSTATES	EC7.0	control_LMNA	6	12
CPPED1	1.95	0.0434	0.0985	0.34	6.82	11.3	0.000859	1.36	RV	CELLSTATES	EC7.0	control_LMNA	6	12
RGL3	1.94	0.0285	0.0805	0.446	7.09	12.6	0.00044	1.54	RV	CELLSTATES	EC7.0	control_LMNA	6	12
ANXA3	1.93	0.00791	0.217	0.947	7.99	16	7.5e-05	2.1	RV	CELLSTATES	EC7.0	control_LMNA	6	12
CARMIL1	1.92	0.00018	0.45	2.88	9.29	25.3	7.58e-07	3.75	RV	CELLSTATES	EC7.0	control_LMNA	6	12
BMX	1.88	2.72e-05	0.849	4.19	9.79	30	7.65e-08	4.57	RV	CELLSTATES	EC7.0	control_LMNA	6	12
ITSN1	1.88	0.000109	0.47	2.56	9.11	26.5	4.14e-07	3.96	RV	CELLSTATES	EC7.0	control_LMNA	6	12
JADE1	1.87	0.0249	0.0808	0.416	6.81	13	0.000346	1.6	RV	CELLSTATES	EC7.0	control_LMNA	6	12
IGF1R	1.86	0.00115	0.353	1.9	8.79	20.8	6.79e-06	2.94	RV	CELLSTATES	EC7.0	control_LMNA	6	12
SH3RF1	1.85	0.000603	0.399	2.41	9.08	22.3	3.21e-06	3.22	RV	CELLSTATES	EC7.0	control_LMNA	6	12
TM6SF1	1.83	0.0269	0.108	0.558	7.09	12.7	0.0004	1.57	RV	CELLSTATES	EC7.0	control_LMNA	6	12
AP000311.1	1.82	0.00446	0.175	0.984	7.97	17.5	3.6e-05	2.35	RV	CELLSTATES	EC7.0	control_LMNA	6	12
BCO2	1.81	0.00457	0.331	1.74	8.7	17.4	3.72e-05	2.34	RV	CELLSTATES	EC7.0	control_LMNA	6	12
CHST3	1.81	0.0421	0.102	0.345	6.7	11.4	0.00081	1.38	RV	CELLSTATES	EC7.0	control_LMNA	6	12
LINC02388	1.8	1.85e-08	6.32	32.9	12.7	48.1	1.65e-11	7.73	RV	CELLSTATES	EC7.0	control_LMNA	6	12
BTG2	1.79	0.00624	0.188	1.09	8.07	16.6	5.6e-05	2.2	RV	CELLSTATES	EC7.0	control_LMNA	6	12
MCL1	1.77	0.0372	0.17	0.789	7.79	11.8	0.000644	1.43	RV	CELLSTATES	EC7.0	control_LMNA	6	12
SIPA1L1	1.77	0.000482	0.513	2.29	9	22.9	2.39e-06	3.32	RV	CELLSTATES	EC7.0	control_LMNA	6	12
TIMP3	1.76	0.00144	0.692	2.78	9.36	20.3	8.66e-06	2.84	RV	CELLSTATES	EC7.0	control_LMNA	6	12
NFATC1	1.74	0.0376	0.155	0.852	7.82	11.8	0.000662	1.43	RV	CELLSTATES	EC7.0	control_LMNA	6	12
PLCXD3	1.73	0.00514	0.614	2.49	9.23	17.1	4.3e-05	2.29	RV	CELLSTATES	EC7.0	control_LMNA	6	12
VCL	1.68	0.0165	0.252	0.966	8	14.1	0.000197	1.78	RV	CELLSTATES	EC7.0	control_LMNA	6	12
SIK2	1.65	0.0122	0.327	1.55	8.59	14.9	0.000133	1.91	RV	CELLSTATES	EC7.0	control_LMNA	6	12
PPM1H	1.64	0.00257	0.648	2.9	9.37	18.9	1.78e-05	2.59	RV	CELLSTATES	EC7.0	control_LMNA	6	12
EMP1	1.62	0.0372	0.353	2.02	8.93	11.8	0.000643	1.43	RV	CELLSTATES	EC7.0	control_LMNA	6	12
IER2	1.62	0.0207	0.161	0.729	7.49	13.5	0.000267	1.68	RV	CELLSTATES	EC7.0	control_LMNA	6	12
MYO10	1.62	0.0198	0.414	1.52	8.57	13.7	0.000248	1.7	RV	CELLSTATES	EC7.0	control_LMNA	6	12
CFH	1.61	0.0054	0.578	2.4	9.14	17	4.63e-05	2.27	RV	CELLSTATES	EC7.0	control_LMNA	6	12
JUNB	1.61	0.0193	0.202	0.954	7.86	13.7	0.000239	1.71	RV	CELLSTATES	EC7.0	control_LMNA	6	12
FGD4	1.6	0.0426	0.265	1.03	8.17	11.3	0.000833	1.37	RV	CELLSTATES	EC7.0	control_LMNA	6	12
SLC1A1	1.54	0.0352	0.199	0.84	7.75	12	0.000586	1.45	RV	CELLSTATES	EC7.0	control_LMNA	6	12
GALNT10	1.49	0.046	0.206	0.943	7.84	11.1	0.000921	1.34	RV	CELLSTATES	EC7.0	control_LMNA	6	12
LAMB1	1.49	0.0352	0.222	0.939	7.96	12	0.000584	1.45	RV	CELLSTATES	EC7.0	control_LMNA	6	12
AC020637.1	1.46	0.00182	1.73	8.67	10.9	19.7	1.16e-05	2.74	RV	CELLSTATES	EC7.0	control_LMNA	6	12
TMEM132C	1.46	0.000101	2.75	10.7	11.2	26.8	3.65e-07	4	RV	CELLSTATES	EC7.0	control_LMNA	6	12
PRSS23	1.45	0.0285	0.367	1.42	8.56	12.6	0.000435	1.54	RV	CELLSTATES	EC7.0	control_LMNA	6	12
ITGA5	1.43	0.0467	0.281	1.16	8.27	11.1	0.000947	1.33	RV	CELLSTATES	EC7.0	control_LMNA	6	12
RAB11FIP3	1.43	0.0413	0.294	1.18	8.25	11.5	0.000786	1.38	RV	CELLSTATES	EC7.0	control_LMNA	6	12
AC011287.1	1.39	0.0397	0.321	1.15	8.06	11.6	0.000736	1.4	RV	CELLSTATES	EC7.0	control_LMNA	6	12
AKT3	1.39	0.00617	1.23	4.61	10.1	16.7	5.43e-05	2.21	RV	CELLSTATES	EC7.0	control_LMNA	6	12
CDH13	1.37	0.0422	0.709	2.06	9.05	11.4	0.000818	1.38	RV	CELLSTATES	EC7.0	control_LMNA	6	12
PTPN14	1.36	0.0157	0.519	1.81	8.74	14.3	0.000181	1.81	RV	CELLSTATES	EC7.0	control_LMNA	6	12
RNF115	1.33	0.0214	0.734	2.93	9.46	13.4	0.000281	1.67	RV	CELLSTATES	EC7.0	control_LMNA	6	12
EXT1	1.31	0.00814	2.02	5.7	10.4	15.9	7.83e-05	2.09	RV	CELLSTATES	EC7.0	control_LMNA	6	12
PIK3C2A	1.22	0.0287	1.15	3.55	9.8	12.5	0.000446	1.54	RV	CELLSTATES	EC7.0	control_LMNA	6	12
ARHGAP26	0.993	0.0376	3.36	11.6	11.5	11.8	0.00066	1.43	RV	CELLSTATES	EC7.0	control_LMNA	6	12
PKHD1L1	0.955	0.0397	4.26	11.9	11.5	11.6	0.000746	1.4	RV	CELLSTATES	EC7.0	control_LMNA	6	12

## Sheet: PKP2_control
Gene	logFC	FDR	mean_exp_control	mean_exp_genotype	logCPM	F	PValue	FDR_plot	Region	annotation_level	cell_state	comparison	Observations_genotype	Observations_reference
SERPINE1	6.1	1.1e-29	0.0483	3.18	8.99	147	8.08e-34	29	RV	CELLSTATES	EC7.0	control_PKP2	5	12
SELE	5.38	0.000147	0	0.0769	5.07	24.7	6.66e-07	3.83	RV	CELLSTATES	EC7.0	control_PKP2	5	12
TP63	5.36	0.000168	0	0.0976	5.28	24.4	7.89e-07	3.77	RV	CELLSTATES	EC7.0	control_PKP2	5	12
FMO3	5.33	0.000257	0	0.0925	5.23	23.4	1.3e-06	3.59	RV	CELLSTATES	EC7.0	control_PKP2	5	12
AL512380.2	4.93	0.000577	0	0.175	6.05	21.7	3.21e-06	3.24	RV	CELLSTATES	EC7.0	control_PKP2	5	12
TNR	4.84	0.00109	0	0.0843	5.36	20.2	6.97e-06	2.96	RV	CELLSTATES	EC7.0	control_PKP2	5	12
ATP10A	4.72	1.04e-23	0.217	4.58	9.53	118	1.53e-27	23	RV	CELLSTATES	EC7.0	control_PKP2	5	12
FOSB	4.57	5.07e-09	0.0397	0.862	7.56	47.9	4.46e-12	8.29	RV	CELLSTATES	EC7.0	control_PKP2	5	12
LINC02197	4.53	0.0091	0	0.049	5	16.5	9.74e-05	2.04	RV	CELLSTATES	EC7.0	control_PKP2	5	12
AC063944.1	4.48	0.000535	0.0026	0.117	5.5	21.9	2.94e-06	3.27	RV	CELLSTATES	EC7.0	control_PKP2	5	12
LMO7-AS1	4.32	0.0145	0	0.0479	5	15.1	0.000186	1.84	RV	CELLSTATES	EC7.0	control_PKP2	5	12
CXCL3	4.22	5.86e-11	0.0241	0.808	6.86	57.5	3.43e-14	10.2	RV	CELLSTATES	EC7.0	control_PKP2	5	12
RFX4	4.14	0.0222	0	0.0455	5.08	13.8	0.000326	1.65	RV	CELLSTATES	EC7.0	control_PKP2	5	12
AC012668.3	4.09	0.00975	0	0.0929	5.64	15	0.000106	2.01	RV	CELLSTATES	EC7.0	control_PKP2	5	12
TTLL6	4.07	0.0268	0	0.0449	5.08	13.4	0.000421	1.57	RV	CELLSTATES	EC7.0	control_PKP2	5	12
SYT9	4.05	0.0346	0	0.04	5.02	13.3	0.000594	1.46	RV	CELLSTATES	EC7.0	control_PKP2	5	12
AP000755.2	4.02	0.0409	0	0.0373	4.99	13.1	0.000781	1.39	RV	CELLSTATES	EC7.0	control_PKP2	5	12
CELA1	4.01	0.041	0	0.0369	4.99	13.1	0.000787	1.39	RV	CELLSTATES	EC7.0	control_PKP2	5	12
SEMA4A	3.95	0.00774	0	0.0887	5.69	15.7	7.61e-05	2.11	RV	CELLSTATES	EC7.0	control_PKP2	5	12
PTGS2	3.93	4.73e-05	0.0203	0.23	5.99	27.5	1.56e-07	4.33	RV	CELLSTATES	EC7.0	control_PKP2	5	12
AL157832.3	3.87	0.0105	0.0026	0.0809	5.38	14.8	0.000119	1.98	RV	CELLSTATES	EC7.0	control_PKP2	5	12
SLC22A23	3.87	8.04e-14	0.0758	1.5	8.08	71.8	2.36e-17	13.1	RV	CELLSTATES	EC7.0	control_PKP2	5	12
ATRNL1	3.79	5.24e-08	0.048	0.539	6.92	43	5.38e-11	7.28	RV	CELLSTATES	EC7.0	control_PKP2	5	12
CXCL1	3.77	0.000178	0.0122	0.24	5.71	24.2	8.49e-07	3.75	RV	CELLSTATES	EC7.0	control_PKP2	5	12
MT1E	3.68	0.000115	0.0194	0.24	6.2	25.3	4.81e-07	3.94	RV	CELLSTATES	EC7.0	control_PKP2	5	12
SVEP1	3.68	0.000126	0.0436	0.472	7.01	25.1	5.37e-07	3.9	RV	CELLSTATES	EC7.0	control_PKP2	5	12
FOS	3.65	1.22e-06	0.106	2.01	8.66	35.7	2.32e-09	5.91	RV	CELLSTATES	EC7.0	control_PKP2	5	12
EDN1	3.63	2.97e-06	0.0598	0.741	7.47	33.7	6.53e-09	5.53	RV	CELLSTATES	EC7.0	control_PKP2	5	12
LINC00607	3.58	0.000238	0.0391	0.353	6.71	23.6	1.17e-06	3.62	RV	CELLSTATES	EC7.0	control_PKP2	5	12
SPDYA	3.54	0.000476	0.0324	0.367	6.81	22.1	2.54e-06	3.32	RV	CELLSTATES	EC7.0	control_PKP2	5	12
WASF3-AS1	3.53	0.0346	0.00347	0.066	5.32	11.8	0.000598	1.46	RV	CELLSTATES	EC7.0	control_PKP2	5	12
LAYN	3.48	0.0474	0.00362	0.0586	5.17	10.8	0.00102	1.32	RV	CELLSTATES	EC7.0	control_PKP2	5	12
SPSB1	3.45	0.000714	0.025	0.359	6.73	21.1	4.29e-06	3.15	RV	CELLSTATES	EC7.0	control_PKP2	5	12
AC073050.1	3.43	0.0114	0.00806	0.119	5.41	14.6	0.000134	1.94	RV	CELLSTATES	EC7.0	control_PKP2	5	12
FKBP5	3.43	9.17e-18	0.944	12	11	90.3	2.02e-21	17	RV	CELLSTATES	EC7.0	control_PKP2	5	12
TNFAIP3	3.4	1.9e-12	0.0768	1.58	7.78	65.2	6.95e-16	11.7	RV	CELLSTATES	EC7.0	control_PKP2	5	12
HS3ST2	3.39	1.71e-09	0.1	1.54	8.26	50.2	1.38e-12	8.77	RV	CELLSTATES	EC7.0	control_PKP2	5	12
BRINP1	3.35	0.0193	0.00745	0.0897	5.53	13.2	0.000276	1.71	RV	CELLSTATES	EC7.0	control_PKP2	5	12
FRAS1	3.31	2.15e-06	0.0939	0.765	7.48	34.5	4.26e-09	5.67	RV	CELLSTATES	EC7.0	control_PKP2	5	12
LINC01088	3.3	6.81e-08	0.451	2.59	8.98	42.4	7.48e-11	7.17	RV	CELLSTATES	EC7.0	control_PKP2	5	12
MROH9	3.21	0.0126	0.024	0.167	6.13	14.3	0.000155	1.9	RV	CELLSTATES	EC7.0	control_PKP2	5	12
MUM1L1	3.21	4.27e-10	0.397	3.16	9.22	53.1	3.13e-13	9.37	RV	CELLSTATES	EC7.0	control_PKP2	5	12
MT2A	3.17	9.8e-08	0.126	1.37	8.23	41.6	1.15e-10	7.01	RV	CELLSTATES	EC7.0	control_PKP2	5	12
NRG1	3.16	3.5e-10	1.13	8.31	10.6	53.7	2.31e-13	9.46	RV	CELLSTATES	EC7.0	control_PKP2	5	12
VAT1L	3.15	0.0223	0.0181	0.119	5.74	12.9	0.000329	1.65	RV	CELLSTATES	EC7.0	control_PKP2	5	12
JDP2	3.09	0.00128	0.024	0.23	6.2	19.8	8.57e-06	2.89	RV	CELLSTATES	EC7.0	control_PKP2	5	12
SHROOM3	3.07	0.032	0.00955	0.125	5.81	12	0.000533	1.5	RV	CELLSTATES	EC7.0	control_PKP2	5	12
FO393400.1	3.06	0.0219	0.0106	0.111	5.66	13	0.000317	1.66	RV	CELLSTATES	EC7.0	control_PKP2	5	12
SOCS2	3.04	0.00894	0.0208	0.155	5.98	15.3	9.18e-05	2.05	RV	CELLSTATES	EC7.0	control_PKP2	5	12
VCAN-AS1	3.01	0.0358	0.0125	0.136	5.92	11.7	0.00063	1.45	RV	CELLSTATES	EC7.0	control_PKP2	5	12
ENOX1	2.96	3.41e-07	0.216	1.28	8.19	38.7	4.99e-10	6.47	RV	CELLSTATES	EC7.0	control_PKP2	5	12
PPP1CB	2.96	1.02e-05	0.109	0.973	7.79	31	2.62e-08	4.99	RV	CELLSTATES	EC7.0	control_PKP2	5	12
DDAH1	2.88	0.0455	0.0107	0.133	5.87	10.9	0.000956	1.34	RV	CELLSTATES	EC7.0	control_PKP2	5	12
PAPPA	2.88	1.3e-07	0.189	0.95	7.58	40.9	1.62e-10	6.89	RV	CELLSTATES	EC7.0	control_PKP2	5	12
SCGN	2.87	0.00786	0.0326	0.514	7.18	15.6	7.88e-05	2.1	RV	CELLSTATES	EC7.0	control_PKP2	5	12
MTUS2	2.85	1.62e-05	0.154	1.46	8.3	30	4.39e-08	4.79	RV	CELLSTATES	EC7.0	control_PKP2	5	12
ZFP36	2.84	5.65e-06	0.0996	0.981	7.8	32.3	1.33e-08	5.25	RV	CELLSTATES	EC7.0	control_PKP2	5	12
CYR61	2.82	0.00201	0.0478	0.471	7.09	18.8	1.46e-05	2.7	RV	CELLSTATES	EC7.0	control_PKP2	5	12
LINC00470	2.8	0.0114	0.0226	0.176	5.99	14.6	0.00013	1.94	RV	CELLSTATES	EC7.0	control_PKP2	5	12
PLCXD3	2.8	4.29e-08	0.614	3.75	9.57	43.6	4.09e-11	7.37	RV	CELLSTATES	EC7.0	control_PKP2	5	12
SEMA5A	2.8	0.0219	0.0151	0.17	6	13	0.000319	1.66	RV	CELLSTATES	EC7.0	control_PKP2	5	12
UPP2	2.78	0.00313	0.0205	0.25	5.95	17.7	2.59e-05	2.5	RV	CELLSTATES	EC7.0	control_PKP2	5	12
CSRNP1	2.77	0.0026	0.0841	0.469	7.07	18.2	2.04e-05	2.59	RV	CELLSTATES	EC7.0	control_PKP2	5	12
ARHGAP24	2.76	8.41e-05	0.184	1.21	8.11	26.2	3.01e-07	4.08	RV	CELLSTATES	EC7.0	control_PKP2	5	12
PDZRN3	2.75	3.71e-05	0.108	1.21	8.09	28.2	1.09e-07	4.43	RV	CELLSTATES	EC7.0	control_PKP2	5	12
PKIB	2.75	0.00988	0.0182	0.202	5.73	15	0.000109	2.01	RV	CELLSTATES	EC7.0	control_PKP2	5	12
ARRDC2	2.73	0.00621	0.0429	0.242	6.41	16.2	5.64e-05	2.21	RV	CELLSTATES	EC7.0	control_PKP2	5	12
SDC2	2.73	0.00938	0.0391	0.231	6.38	15.1	0.000101	2.03	RV	CELLSTATES	EC7.0	control_PKP2	5	12
AKAP12	2.71	3.08e-05	0.125	1.2	8.09	28.7	8.59e-08	4.51	RV	CELLSTATES	EC7.0	control_PKP2	5	12
BAMBI	2.71	0.00835	0.0308	0.204	6.02	15.4	8.51e-05	2.08	RV	CELLSTATES	EC7.0	control_PKP2	5	12
EGR1	2.7	0.00145	0.0902	0.622	7.37	19.5	1.01e-05	2.84	RV	CELLSTATES	EC7.0	control_PKP2	5	12
GADD45B	2.67	1.19e-05	0.102	0.797	7.55	30.6	3.14e-08	4.92	RV	CELLSTATES	EC7.0	control_PKP2	5	12
RND3	2.65	0.0448	0.0355	0.173	6.21	11	0.000893	1.35	RV	CELLSTATES	EC7.0	control_PKP2	5	12
ANK3	2.62	0.000103	0.063	0.466	6.62	25.8	3.88e-07	3.99	RV	CELLSTATES	EC7.0	control_PKP2	5	12
BAIAP2	2.62	0.0026	0.0405	0.33	6.68	18.2	2.04e-05	2.59	RV	CELLSTATES	EC7.0	control_PKP2	5	12
COL25A1	2.61	0.032	0.0236	0.256	6.44	12	0.000531	1.5	RV	CELLSTATES	EC7.0	control_PKP2	5	12
DDX3Y	2.6	0.0403	0.0501	0.193	6.31	11.3	0.000761	1.39	RV	CELLSTATES	EC7.0	control_PKP2	5	12
SNTB1	2.6	0.000605	0.075	0.355	6.53	21.5	3.5e-06	3.22	RV	CELLSTATES	EC7.0	control_PKP2	5	12
SLC7A2	2.59	0.0379	0.0286	0.285	6.6	11.5	0.000694	1.42	RV	CELLSTATES	EC7.0	control_PKP2	5	12
TRABD2B	2.55	0.00786	0.0537	0.321	6.71	15.6	7.89e-05	2.1	RV	CELLSTATES	EC7.0	control_PKP2	5	12
CTGF	2.47	0.0165	0.104	0.725	7.66	13.6	0.000222	1.78	RV	CELLSTATES	EC7.0	control_PKP2	5	12
ENPP1	2.46	0.021	0.0185	0.201	6.18	13.1	0.000303	1.68	RV	CELLSTATES	EC7.0	control_PKP2	5	12
DUSP6	2.43	0.0454	0.0448	0.356	6.85	11	0.000934	1.34	RV	CELLSTATES	EC7.0	control_PKP2	5	12
PPM1H	2.42	4.68e-07	0.648	4.03	9.67	38	7.2e-10	6.33	RV	CELLSTATES	EC7.0	control_PKP2	5	12
SGK1	2.42	0.0403	0.0423	0.199	6.29	11.3	0.000763	1.39	RV	CELLSTATES	EC7.0	control_PKP2	5	12
HLF	2.39	0.0226	0.0221	0.215	6.22	12.8	0.000344	1.65	RV	CELLSTATES	EC7.0	control_PKP2	5	12
VCAN	2.37	1.02e-05	0.384	2.24	8.89	31.1	2.52e-08	4.99	RV	CELLSTATES	EC7.0	control_PKP2	5	12
DGKI	2.34	0.000112	0.144	1.06	7.96	25.5	4.42e-07	3.95	RV	CELLSTATES	EC7.0	control_PKP2	5	12
TIPARP	2.34	0.000129	0.143	0.924	7.77	25	5.66e-07	3.89	RV	CELLSTATES	EC7.0	control_PKP2	5	12
CPPED1	2.33	0.00907	0.0985	0.363	6.87	15.2	9.61e-05	2.04	RV	CELLSTATES	EC7.0	control_PKP2	5	12
DOCK5	2.31	0.00349	0.0789	0.423	6.92	17.4	2.96e-05	2.46	RV	CELLSTATES	EC7.0	control_PKP2	5	12
LMCD1-AS1	2.31	0.0125	0.0748	0.295	6.65	14.3	0.000153	1.9	RV	CELLSTATES	EC7.0	control_PKP2	5	12
LRP1B	2.3	0.0164	0.296	0.324	7.25	13.7	0.00022	1.78	RV	CELLSTATES	EC7.0	control_PKP2	5	12
NR4A1	2.28	0.000243	0.269	1.69	8.55	23.6	1.21e-06	3.61	RV	CELLSTATES	EC7.0	control_PKP2	5	12
ZBTB16	2.26	3.32e-06	1.08	5.74	10.2	33.4	7.54e-09	5.48	RV	CELLSTATES	EC7.0	control_PKP2	5	12
ASH2L	2.25	0.0136	0.0516	0.303	6.63	14.1	0.000171	1.87	RV	CELLSTATES	EC7.0	control_PKP2	5	12
BICC1	2.24	0.0115	0.0689	0.484	7.07	14.6	0.000136	1.94	RV	CELLSTATES	EC7.0	control_PKP2	5	12
GLIS3	2.24	0.0074	0.104	1	7.92	15.8	7e-05	2.13	RV	CELLSTATES	EC7.0	control_PKP2	5	12
KLF6	2.23	0.000964	0.213	0.985	7.97	20.5	6.08e-06	3.02	RV	CELLSTATES	EC7.0	control_PKP2	5	12
NCKAP5	2.23	0.00298	0.0484	0.387	6.51	17.9	2.38e-05	2.53	RV	CELLSTATES	EC7.0	control_PKP2	5	12
NFATC2	2.22	0.000714	0.281	2.49	9.06	21.1	4.26e-06	3.15	RV	CELLSTATES	EC7.0	control_PKP2	5	12
SLIT3	2.21	0.00675	0.0361	0.343	6.23	16	6.28e-05	2.17	RV	CELLSTATES	EC7.0	control_PKP2	5	12
ITPRIP	2.2	0.00238	0.164	0.841	7.76	18.4	1.78e-05	2.62	RV	CELLSTATES	EC7.0	control_PKP2	5	12
MYO10	2.18	0.00021	0.414	1.65	8.61	23.9	1.02e-06	3.68	RV	CELLSTATES	EC7.0	control_PKP2	5	12
SNCAIP	2.18	0.00307	0.193	0.62	7.52	17.8	2.52e-05	2.51	RV	CELLSTATES	EC7.0	control_PKP2	5	12
LRRC4C	2.17	4.45e-05	0.127	0.951	7.67	27.7	1.4e-07	4.35	RV	CELLSTATES	EC7.0	control_PKP2	5	12
BCO2	2.16	0.00379	0.331	2.13	8.93	17.3	3.25e-05	2.42	RV	CELLSTATES	EC7.0	control_PKP2	5	12
LSAMP	2.16	2.72e-06	0.322	1.86	8.58	33.9	5.78e-09	5.57	RV	CELLSTATES	EC7.0	control_PKP2	5	12
TSHZ2	2.16	0.0226	0.0487	0.257	6.19	12.8	0.000343	1.65	RV	CELLSTATES	EC7.0	control_PKP2	5	12
CDH13	2.15	0.000129	0.709	2.79	9.36	25	5.68e-07	3.89	RV	CELLSTATES	EC7.0	control_PKP2	5	12
GNAI1	2.15	0.0367	0.0898	0.216	6.41	11.6	0.00066	1.44	RV	CELLSTATES	EC7.0	control_PKP2	5	12
LINC02388	2.15	3.97e-12	6.32	36	12.8	63	2.04e-15	11.4	RV	CELLSTATES	EC7.0	control_PKP2	5	12
UTY	2.15	0.0136	0.36	0.641	7.76	14.1	0.000171	1.87	RV	CELLSTATES	EC7.0	control_PKP2	5	12
SH3RF1	2.14	7.29e-05	0.399	2.41	9.05	26.6	2.51e-07	4.14	RV	CELLSTATES	EC7.0	control_PKP2	5	12
RIPOR2	2.12	0.029	0.178	0.708	7.69	12.3	0.00046	1.54	RV	CELLSTATES	EC7.0	control_PKP2	5	12
SLC41A2	2.11	0.00774	0.106	0.58	7.33	15.7	7.5e-05	2.11	RV	CELLSTATES	EC7.0	control_PKP2	5	12
NRP2	2.1	0.0231	0.113	0.443	7.05	12.7	0.000357	1.64	RV	CELLSTATES	EC7.0	control_PKP2	5	12
AP000311.1	2.09	0.00169	0.175	1.16	8.14	19.1	1.21e-05	2.77	RV	CELLSTATES	EC7.0	control_PKP2	5	12
RHOB	2.07	0.0439	0.0656	0.328	6.78	11.1	0.000873	1.36	RV	CELLSTATES	EC7.0	control_PKP2	5	12
BMP6	2.05	0.0041	0.4	1.81	8.75	17.1	3.55e-05	2.39	RV	CELLSTATES	EC7.0	control_PKP2	5	12
ANXA1	2.04	0.0392	0.162	0.961	7.95	11.4	0.000724	1.41	RV	CELLSTATES	EC7.0	control_PKP2	5	12
IL18	2.04	0.0454	0.0271	0.239	6.2	11	0.000917	1.34	RV	CELLSTATES	EC7.0	control_PKP2	5	12
ITSN1	2.03	0.000113	0.47	2.57	9.12	25.4	4.55e-07	3.95	RV	CELLSTATES	EC7.0	control_PKP2	5	12
LAMB1	2.03	0.000696	0.222	1.19	8.14	21.2	4.08e-06	3.16	RV	CELLSTATES	EC7.0	control_PKP2	5	12
ANKS1A	2.02	0.00242	0.209	0.925	7.93	18.4	1.82e-05	2.62	RV	CELLSTATES	EC7.0	control_PKP2	5	12
CARMIL1	2.01	0.000583	0.45	2.87	9.29	21.6	3.32e-06	3.23	RV	CELLSTATES	EC7.0	control_PKP2	5	12
PDCD4	2.01	0.0439	0.0578	0.527	7.25	11.1	0.000872	1.36	RV	CELLSTATES	EC7.0	control_PKP2	5	12
TSC22D3	1.99	0.0114	0.13	0.941	7.9	14.6	0.000134	1.94	RV	CELLSTATES	EC7.0	control_PKP2	5	12
FLVCR2	1.97	0.0226	0.0787	0.493	7.17	12.9	0.000337	1.65	RV	CELLSTATES	EC7.0	control_PKP2	5	12
TMEM132C	1.97	2.14e-07	2.75	14	11.5	39.8	2.82e-10	6.67	RV	CELLSTATES	EC7.0	control_PKP2	5	12
CXCL2	1.96	0.000348	0.41	1.97	8.94	22.8	1.79e-06	3.46	RV	CELLSTATES	EC7.0	control_PKP2	5	12
IGF1R	1.96	0.000476	0.353	1.59	8.56	22.1	2.55e-06	3.32	RV	CELLSTATES	EC7.0	control_PKP2	5	12
FAM13C	1.95	0.00221	0.177	0.699	7.48	18.6	1.64e-05	2.66	RV	CELLSTATES	EC7.0	control_PKP2	5	12
SMAP2	1.94	0.0379	0.0844	0.345	6.76	11.5	0.000693	1.42	RV	CELLSTATES	EC7.0	control_PKP2	5	12
ZFAND5	1.92	0.0162	0.1	0.538	7.24	13.7	0.000216	1.79	RV	CELLSTATES	EC7.0	control_PKP2	5	12
FGD4	1.91	0.00907	0.265	1.05	8.13	15.2	9.49e-05	2.04	RV	CELLSTATES	EC7.0	control_PKP2	5	12
VCAM1	1.91	0.000103	0.285	1.34	8.04	25.7	3.94e-07	3.99	RV	CELLSTATES	EC7.0	control_PKP2	5	12
LINC01725	1.9	0.0333	0.089	0.407	6.93	11.9	0.000564	1.48	RV	CELLSTATES	EC7.0	control_PKP2	5	12
AC092691.1	1.89	0.00113	0.206	0.991	7.88	20.1	7.28e-06	2.95	RV	CELLSTATES	EC7.0	control_PKP2	5	12
FAM155A	1.89	0.00547	0.255	1.36	8.42	16.5	4.86e-05	2.26	RV	CELLSTATES	EC7.0	control_PKP2	5	12
IER2	1.87	0.016	0.161	0.751	7.74	13.7	0.000212	1.79	RV	CELLSTATES	EC7.0	control_PKP2	5	12
PRKAR2B	1.87	0.0026	0.301	1.43	8.45	18.2	2.03e-05	2.59	RV	CELLSTATES	EC7.0	control_PKP2	5	12
ACSM3	1.86	0.0178	0.2	1.56	8.54	13.4	0.000248	1.75	RV	CELLSTATES	EC7.0	control_PKP2	5	12
POSTN	1.86	2.64e-07	2.62	11.2	11.2	39.3	3.67e-10	6.58	RV	CELLSTATES	EC7.0	control_PKP2	5	12
DERA	1.85	0.00774	0.245	0.77	7.8	15.6	7.63e-05	2.11	RV	CELLSTATES	EC7.0	control_PKP2	5	12
JADE3	1.84	0.0455	0.0592	0.326	6.67	10.9	0.000959	1.34	RV	CELLSTATES	EC7.0	control_PKP2	5	12
CYP7B1	1.82	0.0451	0.0602	0.389	6.88	11	0.000906	1.35	RV	CELLSTATES	EC7.0	control_PKP2	5	12
KCNT2	1.82	0.0358	0.36	2.13	8.87	11.7	0.00063	1.45	RV	CELLSTATES	EC7.0	control_PKP2	5	12
ANXA3	1.8	0.0299	0.217	0.657	7.67	12.2	0.000485	1.52	RV	CELLSTATES	EC7.0	control_PKP2	5	12
BMX	1.74	0.00158	0.849	3.37	9.63	19.3	1.11e-05	2.8	RV	CELLSTATES	EC7.0	control_PKP2	5	12
SDK1	1.73	0.0497	0.15	0.406	6.97	10.7	0.00107	1.3	RV	CELLSTATES	EC7.0	control_PKP2	5	12
NFKBIZ	1.69	0.0364	0.138	0.62	7.46	11.6	0.000651	1.44	RV	CELLSTATES	EC7.0	control_PKP2	5	12
MTUS1	1.68	0.00982	0.698	2.65	9.44	15	0.000107	2.01	RV	CELLSTATES	EC7.0	control_PKP2	5	12
TIMP3	1.68	0.0223	0.692	2.35	9.25	12.9	0.00033	1.65	RV	CELLSTATES	EC7.0	control_PKP2	5	12
CREB5	1.66	0.00988	0.544	1.84	8.87	15	0.000109	2.01	RV	CELLSTATES	EC7.0	control_PKP2	5	12
ANKRD44	1.65	0.0379	0.333	1.42	8.48	11.5	0.000686	1.42	RV	CELLSTATES	EC7.0	control_PKP2	5	12
PDK4	1.65	0.00669	0.746	4.86	10	16	6.18e-05	2.17	RV	CELLSTATES	EC7.0	control_PKP2	5	12
VAV3	1.65	0.0114	0.378	1.22	8.34	14.6	0.000132	1.94	RV	CELLSTATES	EC7.0	control_PKP2	5	12
TNFRSF10B	1.64	0.0074	0.38	1.5	8.57	15.8	7.05e-05	2.13	RV	CELLSTATES	EC7.0	control_PKP2	5	12
AC020637.1	1.6	0.000497	1.73	9.18	11	22	2.69e-06	3.3	RV	CELLSTATES	EC7.0	control_PKP2	5	12
B4GALT1	1.59	0.00768	0.81	2.56	9.33	15.7	7.37e-05	2.11	RV	CELLSTATES	EC7.0	control_PKP2	5	12
FBXO42	1.59	0.0455	0.269	0.867	7.96	10.9	0.000955	1.34	RV	CELLSTATES	EC7.0	control_PKP2	5	12
CERS6	1.58	0.0402	0.229	0.802	7.8	11.4	0.000753	1.4	RV	CELLSTATES	EC7.0	control_PKP2	5	12
SRGN	1.58	0.0257	0.398	1.46	8.62	12.5	0.000401	1.59	RV	CELLSTATES	EC7.0	control_PKP2	5	12
RFTN2	1.55	0.0411	0.22	0.776	7.81	11.3	0.000792	1.39	RV	CELLSTATES	EC7.0	control_PKP2	5	12
CCND3	1.54	0.0347	0.454	1.51	8.7	11.8	0.000603	1.46	RV	CELLSTATES	EC7.0	control_PKP2	5	12
SEC14L1	1.5	0.0293	0.607	1.53	8.77	12.2	0.000467	1.53	RV	CELLSTATES	EC7.0	control_PKP2	5	12
TEAD1	1.5	0.0185	0.681	1.83	8.94	13.3	0.000261	1.73	RV	CELLSTATES	EC7.0	control_PKP2	5	12
THSD4	1.45	0.012	0.989	2.8	9.49	14.4	0.000145	1.92	RV	CELLSTATES	EC7.0	control_PKP2	5	12
AKT3	1.43	0.0299	1.23	4.36	10.1	12.2	0.000485	1.52	RV	CELLSTATES	EC7.0	control_PKP2	5	12
CRIM1	1.39	0.0296	1.62	3.47	9.92	12.2	0.000472	1.53	RV	CELLSTATES	EC7.0	control_PKP2	5	12
NFKBIA	1.25	0.0396	0.416	1.4	8.55	11.4	0.000735	1.4	RV	CELLSTATES	EC7.0	control_PKP2	5	12

## Sheet: PVneg_control
Gene	logFC	FDR	mean_exp_control	mean_exp_genotype	logCPM	F	PValue	FDR_plot	Region	annotation_level	cell_state	comparison	Observations_genotype	Observations_reference
SLC27A6	7.99	3.79e-05	0.016	1.97	7.7	77.7	4.33e-09	4.42	RV	CELLSTATES	EC7.0	control_PVneg	3	12
CSMD1	5.57	3.79e-05	0.0537	1.78	7.71	75.7	5.51e-09	4.42	RV	CELLSTATES	EC7.0	control_PVneg	3	12
EXOC3-AS1	4.83	0.0273	0.00556	0.129	5.42	30	1.14e-05	1.56	RV	CELLSTATES	EC7.0	control_PVneg	3	12
SLC30A10	4.7	0.0377	0.0107	0.286	5.87	26.4	2.74e-05	1.42	RV	CELLSTATES	EC7.0	control_PVneg	3	12
INO80D	3.5	0.0146	0.193	2.99	8.54	35.8	3.19e-06	1.83	RV	CELLSTATES	EC7.0	control_PVneg	3	12
AKAP12	3.48	0.0358	0.125	2.2	8.4	28	1.83e-05	1.45	RV	CELLSTATES	EC7.0	control_PVneg	3	12
ATP10A	3.38	0.0493	0.217	2.16	8.46	24.9	3.94e-05	1.31	RV	CELLSTATES	EC7.0	control_PVneg	3	12

## Sheet: RBM20_control
Gene	logFC	FDR	mean_exp_control	mean_exp_genotype	logCPM	F	PValue	FDR_plot	Region	annotation_level	cell_state	comparison	Observations_genotype	Observations_reference
ACKR1	6.54	3.65e-07	0	0.114	5.81	39.1	4.1e-10	6.44	RV	CELLSTATES	EC7.0	control_RBM20	5	12
SERPINE1	6.43	1.45e-29	0.0483	3.24	9.32	146	1.09e-33	28.8	RV	CELLSTATES	EC7.0	control_RBM20	5	12
SEMA4A	5.83	4.21e-08	0	0.196	6.37	43.9	3.47e-11	7.38	RV	CELLSTATES	EC7.0	control_RBM20	5	12
MT1M	4.86	3.81e-08	0.0171	0.237	6.44	44.3	2.85e-11	7.42	RV	CELLSTATES	EC7.0	control_RBM20	5	12
MT1E	4.44	2.52e-08	0.0194	0.304	6.68	45.8	1.32e-11	7.6	RV	CELLSTATES	EC7.0	control_RBM20	5	12
FOSB	4.38	1.95e-09	0.0397	0.484	7.2	51.1	8.61e-13	8.71	RV	CELLSTATES	EC7.0	control_RBM20	5	12
AC012668.3	4.26	0.0056	0	0.0842	5.8	17.5	2.93e-05	2.25	RV	CELLSTATES	EC7.0	control_RBM20	5	12
FOS	4.13	4.56e-11	0.106	1.3	8.35	59.3	1.37e-14	10.3	RV	CELLSTATES	EC7.0	control_RBM20	5	12
NPPB	3.96	0.00301	0.00189	0.091	5.8	19	1.29e-05	2.52	RV	CELLSTATES	EC7.0	control_RBM20	5	12
AL357507.1	3.8	0.000182	0.0154	0.17	6.18	25.9	3.69e-07	3.74	RV	CELLSTATES	EC7.0	control_RBM20	5	12
AC108471.2	3.6	0.00643	0	0.024	5.29	20.6	3.53e-05	2.19	RV	CELLSTATES	EC7.0	control_RBM20	5	12
DUSP2	3.59	0.0298	0	0.0305	5.38	14.5	0.000252	1.53	RV	CELLSTATES	EC7.0	control_RBM20	5	12
NPIPA8	3.59	0.0348	0	0.0309	5.35	14.5	0.000323	1.46	RV	CELLSTATES	EC7.0	control_RBM20	5	12
AL109811.4	3.57	0.0345	0	0.0321	5.38	14.1	0.000318	1.46	RV	CELLSTATES	EC7.0	control_RBM20	5	12
MT2A	3.57	3.16e-12	0.126	1.29	8.4	65.1	7.11e-16	11.5	RV	CELLSTATES	EC7.0	control_RBM20	5	12
C4orf47	3.53	0.0304	0	0.0356	5.44	13.3	0.000262	1.52	RV	CELLSTATES	EC7.0	control_RBM20	5	12
NPHS1	3.53	0.0382	0	0.0369	5.41	13.5	0.000383	1.42	RV	CELLSTATES	EC7.0	control_RBM20	5	12
ZNF385B	3.52	0.00442	0.0201	0.11	5.92	18.1	2.12e-05	2.35	RV	CELLSTATES	EC7.0	control_RBM20	5	12
ATP13A4	3.5	0.0382	0	0.0253	5.32	15.1	0.000385	1.42	RV	CELLSTATES	EC7.0	control_RBM20	5	12
FRMPD4	3.49	0.0176	0.00152	0.069	5.62	14.7	0.000125	1.75	RV	CELLSTATES	EC7.0	control_RBM20	5	12
MEOX2	3.47	0.0122	0.0389	0.0796	5.87	15.5	8.2e-05	1.92	RV	CELLSTATES	EC7.0	control_RBM20	5	12
CYR61	3.46	6.68e-07	0.0478	0.471	7.24	37.6	8.51e-10	6.18	RV	CELLSTATES	EC7.0	control_RBM20	5	12
AC018616.1	3.45	0.0445	0.00833	0.0313	5.41	12.5	0.000463	1.35	RV	CELLSTATES	EC7.0	control_RBM20	5	12
NALCN-AS1	3.42	0.00488	0.0065	0.116	5.83	17.8	2.41e-05	2.31	RV	CELLSTATES	EC7.0	control_RBM20	5	12
AC011444.3	3.39	0.0459	0	0.0285	5.38	13.1	0.000502	1.34	RV	CELLSTATES	EC7.0	control_RBM20	5	12
RNF165	3.37	0.0487	0	0.0272	5.37	12.9	0.000543	1.31	RV	CELLSTATES	EC7.0	control_RBM20	5	12
COL25A1	3.33	4.69e-05	0.0236	0.234	6.4	29.1	7.03e-08	4.33	RV	CELLSTATES	EC7.0	control_RBM20	5	12
ADM	3.31	0.0466	0	0.0352	5.48	12.1	0.000513	1.33	RV	CELLSTATES	EC7.0	control_RBM20	5	12
AC019117.3	3.28	0.0457	0	0.0214	5.28	15.4	0.000497	1.34	RV	CELLSTATES	EC7.0	control_RBM20	5	12
AC079922.2	3.28	0.0457	0	0.0214	5.28	15.4	0.000497	1.34	RV	CELLSTATES	EC7.0	control_RBM20	5	12
NUSAP1	3.28	0.0457	0	0.0214	5.28	15.4	0.000497	1.34	RV	CELLSTATES	EC7.0	control_RBM20	5	12
PDGFRL	3.28	0.0457	0	0.0214	5.28	15.4	0.000497	1.34	RV	CELLSTATES	EC7.0	control_RBM20	5	12
VCAN-AS1	3.25	0.0104	0.0125	0.0981	5.92	15.8	6.97e-05	1.98	RV	CELLSTATES	EC7.0	control_RBM20	5	12
MROH9	3.23	0.00914	0.024	0.109	5.99	16.2	5.82e-05	2.04	RV	CELLSTATES	EC7.0	control_RBM20	5	12
HLA-DMA	3.22	0.0382	0.00152	0.0574	5.6	12.7	0.000375	1.42	RV	CELLSTATES	EC7.0	control_RBM20	5	12
MAN2B1	3.21	0.0425	0.00152	0.0581	5.58	12.4	0.000439	1.37	RV	CELLSTATES	EC7.0	control_RBM20	5	12
PDE2A	3.21	0.00197	0.015	0.162	6.26	20.1	7.16e-06	2.7	RV	CELLSTATES	EC7.0	control_RBM20	5	12
ANXA1	3.2	2.53e-08	0.162	1.1	8.21	45.5	1.52e-11	7.6	RV	CELLSTATES	EC7.0	control_RBM20	5	12
LNX1	3.17	5.05e-06	0.19	0.362	7.25	33.6	6.81e-09	5.3	RV	CELLSTATES	EC7.0	control_RBM20	5	12
NRG1	3.08	3.8e-08	1.13	6.81	10.5	44.5	2.56e-11	7.42	RV	CELLSTATES	EC7.0	control_RBM20	5	12
NR4A1	3.06	2.25e-07	0.269	2.24	9.11	40.4	2.08e-10	6.65	RV	CELLSTATES	EC7.0	control_RBM20	5	12
DDAH1	3.05	0.0171	0.0107	0.121	6.06	14.8	0.00012	1.77	RV	CELLSTATES	EC7.0	control_RBM20	5	12
EDN1	3.05	0.000221	0.0598	0.444	7.11	25.4	4.76e-07	3.66	RV	CELLSTATES	EC7.0	control_RBM20	5	12
AKAP12	2.99	2.34e-05	0.125	1.22	8.38	30.5	3.33e-08	4.63	RV	CELLSTATES	EC7.0	control_RBM20	5	12
CSRNP1	2.95	0.000138	0.0841	0.332	6.97	26.5	2.68e-07	3.86	RV	CELLSTATES	EC7.0	control_RBM20	5	12
SPDYA	2.9	0.0079	0.0324	0.149	6.3	16.6	4.68e-05	2.1	RV	CELLSTATES	EC7.0	control_RBM20	5	12
TSHZ2	2.9	6.19e-05	0.0487	0.323	6.81	28.3	1.02e-07	4.21	RV	CELLSTATES	EC7.0	control_RBM20	5	12
EBF3	2.88	0.00157	0.0557	0.201	6.4	20.6	5.53e-06	2.8	RV	CELLSTATES	EC7.0	control_RBM20	5	12
GALNT15	2.82	0.0164	0.0371	0.116	6.13	14.9	0.000113	1.79	RV	CELLSTATES	EC7.0	control_RBM20	5	12
EMP1	2.81	5.21e-07	0.353	1.99	9.03	38.2	6.25e-10	6.28	RV	CELLSTATES	EC7.0	control_RBM20	5	12
SGK1	2.81	0.00308	0.0423	0.187	6.44	18.9	1.36e-05	2.51	RV	CELLSTATES	EC7.0	control_RBM20	5	12
SLC7A2	2.75	0.00776	0.0286	0.229	6.61	16.6	4.53e-05	2.11	RV	CELLSTATES	EC7.0	control_RBM20	5	12
CACHD1	2.74	0.0382	0.0207	0.106	5.88	12.6	0.000387	1.42	RV	CELLSTATES	EC7.0	control_RBM20	5	12
EGR1	2.74	0.000286	0.0902	0.454	7.29	24.5	7.28e-07	3.54	RV	CELLSTATES	EC7.0	control_RBM20	5	12
FRAS1	2.72	0.000999	0.0939	0.466	7.32	21.7	3.26e-06	3	RV	CELLSTATES	EC7.0	control_RBM20	5	12
LMCD1	2.69	0.00848	0.0496	0.164	6.31	16.4	5.08e-05	2.07	RV	CELLSTATES	EC7.0	control_RBM20	5	12
SOCS2	2.69	0.0389	0.0208	0.107	6	12.5	0.000397	1.41	RV	CELLSTATES	EC7.0	control_RBM20	5	12
MCTP1	2.64	0.000862	0.0714	0.249	6.69	22.1	2.65e-06	3.06	RV	CELLSTATES	EC7.0	control_RBM20	5	12
LINC00607	2.63	0.0308	0.0391	0.151	6.26	13.3	0.000268	1.51	RV	CELLSTATES	EC7.0	control_RBM20	5	12
ZFP36	2.63	6.71e-05	0.0996	0.657	7.68	28.1	1.16e-07	4.17	RV	CELLSTATES	EC7.0	control_RBM20	5	12
CPAMD8	2.62	0.0448	0.0524	0.0948	6.09	12.2	0.00047	1.35	RV	CELLSTATES	EC7.0	control_RBM20	5	12
CTGF	2.6	0.00227	0.104	0.624	7.57	19.8	8.77e-06	2.64	RV	CELLSTATES	EC7.0	control_RBM20	5	12
NID1	2.59	0.0274	0.0177	0.124	6.09	13.6	0.000221	1.56	RV	CELLSTATES	EC7.0	control_RBM20	5	12
DDX3Y	2.55	0.0374	0.0501	0.138	6.25	12.7	0.000359	1.43	RV	CELLSTATES	EC7.0	control_RBM20	5	12
NRP2	2.55	0.00069	0.113	0.448	7.3	22.6	2e-06	3.16	RV	CELLSTATES	EC7.0	control_RBM20	5	12
ATP10A	2.52	0.00471	0.217	1.75	8.69	17.9	2.29e-05	2.33	RV	CELLSTATES	EC7.0	control_RBM20	5	12
DUSP6	2.51	0.00643	0.0448	0.205	6.54	17.1	3.59e-05	2.19	RV	CELLSTATES	EC7.0	control_RBM20	5	12
MAP2	2.5	0.00153	0.0724	0.349	7.03	20.8	5.16e-06	2.82	RV	CELLSTATES	EC7.0	control_RBM20	5	12
MCL1	2.47	0.000221	0.17	0.717	7.84	25.3	4.82e-07	3.66	RV	CELLSTATES	EC7.0	control_RBM20	5	12
PPP1CB	2.43	0.00414	0.109	0.639	7.66	18.3	1.92e-05	2.38	RV	CELLSTATES	EC7.0	control_RBM20	5	12
FMO2	2.4	0.0271	0.106	0.158	6.51	13.7	0.000217	1.57	RV	CELLSTATES	EC7.0	control_RBM20	5	12
ERCC1	2.37	0.00926	0.0338	0.209	6.54	16.1	6.04e-05	2.03	RV	CELLSTATES	EC7.0	control_RBM20	5	12
UTY	2.35	0.00334	0.36	0.695	8.03	18.7	1.53e-05	2.48	RV	CELLSTATES	EC7.0	control_RBM20	5	12
MTUS2	2.33	0.00565	0.154	1.16	8.29	17.4	3.01e-05	2.25	RV	CELLSTATES	EC7.0	control_RBM20	5	12
MYADM	2.31	0.0314	0.0225	0.175	6.43	13.2	0.000275	1.5	RV	CELLSTATES	EC7.0	control_RBM20	5	12
FKBP5	2.3	8.28e-05	0.944	5.43	10.3	27.6	1.49e-07	4.08	RV	CELLSTATES	EC7.0	control_RBM20	5	12
MIR3681HG	2.27	0.038	0.0206	0.15	6.18	12.7	0.000371	1.42	RV	CELLSTATES	EC7.0	control_RBM20	5	12
NFATC1	2.25	0.00227	0.155	0.666	7.83	19.7	8.99e-06	2.64	RV	CELLSTATES	EC7.0	control_RBM20	5	12
ANXA3	2.24	0.000712	0.217	0.728	7.95	22.5	2.13e-06	3.15	RV	CELLSTATES	EC7.0	control_RBM20	5	12
LMNA	2.24	0.000404	0.245	1.23	8.52	23.8	1.09e-06	3.39	RV	CELLSTATES	EC7.0	control_RBM20	5	12
TCF4-AS1	2.24	0.0226	0.0525	0.205	6.6	14.1	0.000174	1.65	RV	CELLSTATES	EC7.0	control_RBM20	5	12
TTTY14	2.24	0.00929	0.302	0.604	7.92	16.1	6.13e-05	2.03	RV	CELLSTATES	EC7.0	control_RBM20	5	12
RGCC	2.22	0.0179	0.0875	0.195	6.61	14.6	0.00013	1.75	RV	CELLSTATES	EC7.0	control_RBM20	5	12
AP002518.2	2.2	0.0056	0.103	0.429	7.33	17.5	2.94e-05	2.25	RV	CELLSTATES	EC7.0	control_RBM20	5	12
TPO	2.2	0.00233	0.0865	0.359	7.06	19.6	9.6e-06	2.63	RV	CELLSTATES	EC7.0	control_RBM20	5	12
PDCD4	2.19	0.0056	0.0578	0.403	7.14	17.5	2.91e-05	2.25	RV	CELLSTATES	EC7.0	control_RBM20	5	12
EFEMP1	2.17	0.0382	0.0487	0.27	6.78	12.6	0.000387	1.42	RV	CELLSTATES	EC7.0	control_RBM20	5	12
KCNT2	2.16	0.00028	0.36	1.42	8.64	24.6	6.89e-07	3.55	RV	CELLSTATES	EC7.0	control_RBM20	5	12
PDE4B	2.11	0.0179	0.0723	0.241	6.76	14.6	0.000133	1.75	RV	CELLSTATES	EC7.0	control_RBM20	5	12
NFATC2	2.09	0.002	0.281	1.3	8.6	20.1	7.48e-06	2.7	RV	CELLSTATES	EC7.0	control_RBM20	5	12
HES1	2.07	0.00197	0.376	1.09	8.67	20.1	7.24e-06	2.7	RV	CELLSTATES	EC7.0	control_RBM20	5	12
NR4A2	1.97	0.0457	0.0897	0.23	6.74	12.2	0.000489	1.34	RV	CELLSTATES	EC7.0	control_RBM20	5	12
GADD45B	1.95	0.0179	0.102	0.435	7.36	14.6	0.000134	1.75	RV	CELLSTATES	EC7.0	control_RBM20	5	12
MUM1L1	1.95	0.0285	0.397	1.43	8.68	13.5	0.000235	1.54	RV	CELLSTATES	EC7.0	control_RBM20	5	12
ITPRIP	1.94	0.0179	0.164	0.591	7.71	14.6	0.000134	1.75	RV	CELLSTATES	EC7.0	control_RBM20	5	12
PLCXD3	1.94	0.00229	0.614	1.79	9.11	19.7	9.25e-06	2.64	RV	CELLSTATES	EC7.0	control_RBM20	5	12
TIMP3	1.93	0.00308	0.692	2.19	9.39	18.9	1.38e-05	2.51	RV	CELLSTATES	EC7.0	control_RBM20	5	12
FUT10	1.91	0.0318	0.141	0.415	7.26	13.2	0.000286	1.5	RV	CELLSTATES	EC7.0	control_RBM20	5	12
SLC2A3	1.87	0.00698	0.285	0.714	8.07	16.9	4.03e-05	2.16	RV	CELLSTATES	EC7.0	control_RBM20	5	12
LIFR	1.86	0.00069	0.638	1.64	9.05	22.6	2.02e-06	3.16	RV	CELLSTATES	EC7.0	control_RBM20	5	12
LYST	1.78	0.00907	0.219	0.482	7.51	16.2	5.64e-05	2.04	RV	CELLSTATES	EC7.0	control_RBM20	5	12
FGD4	1.77	0.0148	0.265	0.741	8.03	15.1	0.000101	1.83	RV	CELLSTATES	EC7.0	control_RBM20	5	12
ITGA5	1.77	0.00926	0.281	0.925	8.27	16.1	6.03e-05	2.03	RV	CELLSTATES	EC7.0	control_RBM20	5	12
BTG2	1.74	0.0314	0.188	0.738	8	13.2	0.000277	1.5	RV	CELLSTATES	EC7.0	control_RBM20	5	12
GRASP	1.68	0.0375	0.189	0.531	7.64	12.7	0.000362	1.43	RV	CELLSTATES	EC7.0	control_RBM20	5	12
KALRN	1.68	0.0327	0.227	0.696	7.94	13.1	0.000299	1.48	RV	CELLSTATES	EC7.0	control_RBM20	5	12
PREX2	1.66	0.00854	0.203	0.626	7.76	16.4	5.18e-05	2.07	RV	CELLSTATES	EC7.0	control_RBM20	5	12
VCAN	1.65	0.0374	0.384	1.13	8.49	12.8	0.000353	1.43	RV	CELLSTATES	EC7.0	control_RBM20	5	12
PLCB4	1.64	0.0283	0.156	0.444	7.43	13.6	0.000231	1.55	RV	CELLSTATES	EC7.0	control_RBM20	5	12
PDK4	1.62	0.00895	0.746	2.82	9.72	16.3	5.5e-05	2.05	RV	CELLSTATES	EC7.0	control_RBM20	5	12
IGF1R	1.59	0.05	0.353	1.23	8.55	11.9	0.000569	1.3	RV	CELLSTATES	EC7.0	control_RBM20	5	12
ZBTB16	1.59	0.0169	1.08	2.97	9.87	14.8	0.000118	1.77	RV	CELLSTATES	EC7.0	control_RBM20	5	12
PELI2	1.54	0.0298	0.609	1.4	8.9	13.4	0.000253	1.53	RV	CELLSTATES	EC7.0	control_RBM20	5	12
PRSS23	1.53	0.05	0.367	1.03	8.52	11.9	0.000567	1.3	RV	CELLSTATES	EC7.0	control_RBM20	5	12
PTPRM	1.31	0.0229	2.01	4.12	10.5	14	0.000179	1.64	RV	CELLSTATES	EC7.0	control_RBM20	5	12

## Sheet: TTN_control
Gene	logFC	FDR	mean_exp_control	mean_exp_genotype	logCPM	F	PValue	FDR_plot	Region	annotation_level	cell_state	comparison	Observations_genotype	Observations_reference
TNNT3	5.25	0.00162	0	0.0766	6.15	22.8	6.02e-06	2.79	RV	CELLSTATES	EC7.0	control_TTN	6	12
ITGBL1	5.21	0.000426	0	0.114	6.23	26.8	1.12e-06	3.37	RV	CELLSTATES	EC7.0	control_TTN	6	12
NPPB	4.92	1.75e-05	0.00189	0.221	6.59	37.6	1.29e-08	4.76	RV	CELLSTATES	EC7.0	control_TTN	6	12
KCNB1	4.87	1.1e-06	0.0222	0.402	7.1	48.2	2.47e-10	5.96	RV	CELLSTATES	EC7.0	control_TTN	6	12
ADM	4.55	0.000831	0	0.11	5.91	24.7	2.61e-06	3.08	RV	CELLSTATES	EC7.0	control_TTN	6	12
CA4	4.37	3.24e-05	0.00859	0.244	6.69	35.3	3.16e-08	4.49	RV	CELLSTATES	EC7.0	control_TTN	6	12
SERPINE1	4.37	2.92e-08	0.0483	1.16	8.03	62	2.19e-12	7.53	RV	CELLSTATES	EC7.0	control_TTN	6	12
CPAMD8	3.92	3.93e-05	0.0524	0.431	7.27	34.1	5e-08	4.41	RV	CELLSTATES	EC7.0	control_TTN	6	12
LNX1	3.92	3.93e-05	0.19	1.2	8.56	34.4	4.46e-08	4.41	RV	CELLSTATES	EC7.0	control_TTN	6	12
SV2B	3.91	9.09e-05	0.0168	0.26	6.7	31.4	1.5e-07	4.04	RV	CELLSTATES	EC7.0	control_TTN	6	12
CYP4B1	3.88	9.05e-05	0.0169	0.292	6.9	31.5	1.42e-07	4.04	RV	CELLSTATES	EC7.0	control_TTN	6	12
TPO	3.76	4.22e-07	0.0865	1.21	8.46	52.1	6.32e-11	6.37	RV	CELLSTATES	EC7.0	control_TTN	6	12
COL25A1	3.69	1.66e-05	0.0236	0.333	6.93	38.2	9.97e-09	4.78	RV	CELLSTATES	EC7.0	control_TTN	6	12
P2RY8	3.68	0.0102	0	0.0573	5.63	16.7	8.54e-05	1.99	RV	CELLSTATES	EC7.0	control_TTN	6	12
AC025809.1	3.57	0.0108	0	0.0529	5.65	16.5	9.39e-05	1.97	RV	CELLSTATES	EC7.0	control_TTN	6	12
CD109	3.52	0.00251	0.0065	0.119	6.27	20.8	1.29e-05	2.6	RV	CELLSTATES	EC7.0	control_TTN	6	12
CDKN1C	3.52	8.71e-05	0.0382	0.295	6.84	31.7	1.3e-07	4.06	RV	CELLSTATES	EC7.0	control_TTN	6	12
CYP4Z1	3.52	0.0156	0	0.0496	5.61	15.4	0.000154	1.81	RV	CELLSTATES	EC7.0	control_TTN	6	12
FO393415.1	3.52	0.0234	0	0.0392	5.66	14.2	0.000278	1.63	RV	CELLSTATES	EC7.0	control_TTN	6	12
TP63	3.5	0.00861	0	0.0252	5.67	17.3	6.9e-05	2.06	RV	CELLSTATES	EC7.0	control_TTN	6	12
DEPTOR	3.49	0.000633	0.0233	0.2	6.58	25.4	1.75e-06	3.2	RV	CELLSTATES	EC7.0	control_TTN	6	12
NDNF	3.49	0.0198	0	0.0437	5.63	14.6	0.000224	1.7	RV	CELLSTATES	EC7.0	control_TTN	6	12
SHROOM1	3.45	0.0226	0	0.0513	5.63	14.3	0.000265	1.65	RV	CELLSTATES	EC7.0	control_TTN	6	12
AC012668.3	3.38	0.0313	0	0.047	5.63	13.2	0.000433	1.51	RV	CELLSTATES	EC7.0	control_TTN	6	12
DOCK9-AS1	3.32	0.022	0.00152	0.0563	5.82	14.3	0.000252	1.66	RV	CELLSTATES	EC7.0	control_TTN	6	12
RGCC	3.31	0.000163	0.0875	0.523	7.61	29.3	3.41e-07	3.79	RV	CELLSTATES	EC7.0	control_TTN	6	12
NPPA	3.28	0.0167	0.00189	0.0727	5.84	15	0.000178	1.78	RV	CELLSTATES	EC7.0	control_TTN	6	12
QRFPR	3.27	0.00658	0.00303	0.144	5.97	17.9	4.73e-05	2.18	RV	CELLSTATES	EC7.0	control_TTN	6	12
BTNL9	3.24	0.000137	0.21	1.28	8.62	30	2.62e-07	3.86	RV	CELLSTATES	EC7.0	control_TTN	6	12
AL109930.1	3.23	0.00671	0.0186	0.122	6.21	17.8	4.88e-05	2.17	RV	CELLSTATES	EC7.0	control_TTN	6	12
ATP10A	3.16	2.76e-06	0.217	1.76	8.64	44.9	8.26e-10	5.56	RV	CELLSTATES	EC7.0	control_TTN	6	12
AC018616.1	3.15	0.0276	0.00833	0.0613	5.8	13.5	0.000358	1.56	RV	CELLSTATES	EC7.0	control_TTN	6	12
AC022784.6	3.12	0.0413	0	0.0386	5.52	13.7	0.000665	1.38	RV	CELLSTATES	EC7.0	control_TTN	6	12
AC046130.1	3.12	0.0349	0	0.0368	5.56	13.7	0.000528	1.46	RV	CELLSTATES	EC7.0	control_TTN	6	12
TMEM163	3.08	0.0329	0.00214	0.0728	5.76	12.9	0.000483	1.48	RV	CELLSTATES	EC7.0	control_TTN	6	12
MPPED2	3.06	0.0274	0.00985	0.0746	5.97	13.6	0.000353	1.56	RV	CELLSTATES	EC7.0	control_TTN	6	12
SGIP1	3.05	0.00516	0.0172	0.146	6.43	18.6	3.47e-05	2.29	RV	CELLSTATES	EC7.0	control_TTN	6	12
SPSB1	3.05	0.00084	0.025	0.24	6.49	24.4	2.7e-06	3.08	RV	CELLSTATES	EC7.0	control_TTN	6	12
HACD4	3.03	0.0432	0	0.0352	5.55	12.2	0.000709	1.36	RV	CELLSTATES	EC7.0	control_TTN	6	12
AC144450.1	3.02	0.0453	0	0.037	5.49	14.8	0.000756	1.34	RV	CELLSTATES	EC7.0	control_TTN	6	12
IGFBP2	3.02	0.0162	0.0183	0.111	6.3	15.2	0.000163	1.79	RV	CELLSTATES	EC7.0	control_TTN	6	12
GALNT15	3	0.0023	0.0371	0.215	6.65	21.1	1.12e-05	2.64	RV	CELLSTATES	EC7.0	control_TTN	6	12
AC093535.1	2.96	0.0441	0	0.0301	5.54	12.3	0.00073	1.36	RV	CELLSTATES	EC7.0	control_TTN	6	12
BAIAP2	2.83	0.000137	0.0405	0.369	6.97	29.9	2.68e-07	3.86	RV	CELLSTATES	EC7.0	control_TTN	6	12
MAP2	2.75	0.000464	0.0724	0.488	7.48	26.2	1.25e-06	3.33	RV	CELLSTATES	EC7.0	control_TTN	6	12
KALRN	2.71	3.93e-05	0.227	1.38	8.67	34.1	4.93e-08	4.41	RV	CELLSTATES	EC7.0	control_TTN	6	12
MEOX2	2.69	0.0343	0.0389	0.118	6.31	12.8	0.000511	1.46	RV	CELLSTATES	EC7.0	control_TTN	6	12
PDE2A	2.67	0.0132	0.015	0.158	6.21	15.9	0.000119	1.88	RV	CELLSTATES	EC7.0	control_TTN	6	12
ARRDC2	2.66	0.00211	0.0429	0.231	6.63	21.6	9.16e-06	2.68	RV	CELLSTATES	EC7.0	control_TTN	6	12
MGLL	2.66	0.000103	0.169	0.949	8.27	30.8	1.84e-07	3.99	RV	CELLSTATES	EC7.0	control_TTN	6	12
ATOH8	2.64	0.00113	0.047	0.306	6.93	23.6	3.88e-06	2.95	RV	CELLSTATES	EC7.0	control_TTN	6	12
GFOD1	2.64	0.00162	0.126	0.611	7.87	22.6	5.84e-06	2.79	RV	CELLSTATES	EC7.0	control_TTN	6	12
ROBO4	2.63	0.000724	0.0587	0.316	6.97	24.9	2.17e-06	3.14	RV	CELLSTATES	EC7.0	control_TTN	6	12
GGT5	2.61	0.00412	0.0404	0.249	6.67	19.3	2.56e-05	2.39	RV	CELLSTATES	EC7.0	control_TTN	6	12
MCF2L	2.61	5.86e-05	0.141	0.767	7.93	32.9	7.9e-08	4.23	RV	CELLSTATES	EC7.0	control_TTN	6	12
DOC2B	2.6	0.0292	0.00866	0.112	6.1	13.4	0.000389	1.54	RV	CELLSTATES	EC7.0	control_TTN	6	12
CA8	2.58	0.0137	0.0544	0.167	6.52	15.8	0.000126	1.86	RV	CELLSTATES	EC7.0	control_TTN	6	12
FKBP5	2.57	5.03e-06	0.944	5.85	10.4	41.7	2.63e-09	5.3	RV	CELLSTATES	EC7.0	control_TTN	6	12
CCDC85A	2.52	0.000288	0.205	0.975	8.32	27.6	6.89e-07	3.54	RV	CELLSTATES	EC7.0	control_TTN	6	12
KIAA1211L	2.51	0.00337	0.0458	0.304	6.76	19.8	1.97e-05	2.47	RV	CELLSTATES	EC7.0	control_TTN	6	12
MIR181A1HG	2.51	0.0245	0.014	0.146	6.3	13.9	0.000305	1.61	RV	CELLSTATES	EC7.0	control_TTN	6	12
FMO2	2.5	0.00893	0.106	0.267	6.96	17	7.22e-05	2.05	RV	CELLSTATES	EC7.0	control_TTN	6	12
SOCS2	2.5	0.0315	0.0208	0.117	6.21	13.1	0.000443	1.5	RV	CELLSTATES	EC7.0	control_TTN	6	12
ANPEP	2.49	0.00944	0.0178	0.196	6.42	16.8	7.71e-05	2.02	RV	CELLSTATES	EC7.0	control_TTN	6	12
CLIC5	2.46	0.00507	0.114	0.428	7.48	18.6	3.38e-05	2.3	RV	CELLSTATES	EC7.0	control_TTN	6	12
FOS	2.44	0.00113	0.106	0.596	7.42	23.6	3.86e-06	2.95	RV	CELLSTATES	EC7.0	control_TTN	6	12
LPL	2.39	0.00202	0.0619	0.409	7.27	21.9	8.02e-06	2.69	RV	CELLSTATES	EC7.0	control_TTN	6	12
CASC15	2.38	0.00167	0.1	0.539	7.53	22.4	6.51e-06	2.78	RV	CELLSTATES	EC7.0	control_TTN	6	12
CORO2B	2.38	0.0105	0.0452	0.207	6.61	16.5	8.85e-05	1.98	RV	CELLSTATES	EC7.0	control_TTN	6	12
TIMP3	2.36	3.36e-06	0.692	3.44	9.72	43.5	1.36e-09	5.47	RV	CELLSTATES	EC7.0	control_TTN	6	12
GALNT18	2.32	9.29e-05	0.405	1.6	9	31.2	1.6e-07	4.03	RV	CELLSTATES	EC7.0	control_TTN	6	12
LMCD1	2.31	0.0362	0.0496	0.144	6.43	12.6	0.000551	1.44	RV	CELLSTATES	EC7.0	control_TTN	6	12
NCALD	2.31	0.000161	0.252	1.2	8.54	29.5	3.25e-07	3.79	RV	CELLSTATES	EC7.0	control_TTN	6	12
CTNNBIP1	2.3	0.00162	0.0987	0.431	7.29	22.5	6.05e-06	2.79	RV	CELLSTATES	EC7.0	control_TTN	6	12
DTNA	2.3	0.00819	0.0704	0.286	6.97	17.2	6.5e-05	2.09	RV	CELLSTATES	EC7.0	control_TTN	6	12
CD36	2.28	0.0409	0.951	2.09	9.69	12.3	0.000648	1.39	RV	CELLSTATES	EC7.0	control_TTN	6	12
SLC22A23	2.27	0.00251	0.0758	0.522	7.31	20.9	1.26e-05	2.6	RV	CELLSTATES	EC7.0	control_TTN	6	12
CLMN	2.22	0.0324	0.0273	0.174	6.38	13	0.000465	1.49	RV	CELLSTATES	EC7.0	control_TTN	6	12
CXorf36	2.22	0.0277	0.0584	0.233	6.86	13.5	0.00036	1.56	RV	CELLSTATES	EC7.0	control_TTN	6	12
ITGA6	2.22	0.00318	0.208	0.712	8.04	20.1	1.79e-05	2.5	RV	CELLSTATES	EC7.0	control_TTN	6	12
FGD4	2.21	0.000668	0.265	1.03	8.39	25.2	1.9e-06	3.18	RV	CELLSTATES	EC7.0	control_TTN	6	12
NEURL1B	2.21	0.0071	0.0803	0.415	7.38	17.6	5.37e-05	2.15	RV	CELLSTATES	EC7.0	control_TTN	6	12
SYN3	2.19	0.00314	0.0814	0.41	7.17	20.1	1.74e-05	2.5	RV	CELLSTATES	EC7.0	control_TTN	6	12
ANXA3	2.17	0.0021	0.217	0.861	8.23	21.6	8.98e-06	2.68	RV	CELLSTATES	EC7.0	control_TTN	6	12
NOTCH4	2.17	0.00228	0.122	0.491	7.51	21.2	1.07e-05	2.64	RV	CELLSTATES	EC7.0	control_TTN	6	12
DNAJC15	2.16	0.00423	0.0918	0.451	7.31	19.1	2.69e-05	2.37	RV	CELLSTATES	EC7.0	control_TTN	6	12
HPCAL1	2.14	0.00696	0.0963	0.411	7.31	17.7	5.16e-05	2.16	RV	CELLSTATES	EC7.0	control_TTN	6	12
AC002070.1	2.13	0.00697	0.0607	0.296	6.95	17.7	5.22e-05	2.16	RV	CELLSTATES	EC7.0	control_TTN	6	12
ZBTB16	2.12	3.26e-05	1.08	4.74	10.3	35.1	3.42e-08	4.49	RV	CELLSTATES	EC7.0	control_TTN	6	12
ARHGAP24	2.06	0.0023	0.184	0.677	7.74	21.1	1.12e-05	2.64	RV	CELLSTATES	EC7.0	control_TTN	6	12
PPP1CB	2.05	0.0032	0.109	0.472	7.29	20	1.82e-05	2.49	RV	CELLSTATES	EC7.0	control_TTN	6	12
TSHZ2	2.04	0.0474	0.0487	0.205	6.69	11.8	0.000813	1.32	RV	CELLSTATES	EC7.0	control_TTN	6	12
ANKS1A	2.03	0.000673	0.209	0.877	8.16	25.1	1.96e-06	3.17	RV	CELLSTATES	EC7.0	control_TTN	6	12
MCTP1	2.03	0.0453	0.0714	0.219	6.77	12	0.000757	1.34	RV	CELLSTATES	EC7.0	control_TTN	6	12
LAMA2	2.02	0.00163	0.249	1.03	8.4	22.5	6.21e-06	2.79	RV	CELLSTATES	EC7.0	control_TTN	6	12
CDK6	2.01	0.0121	0.0932	0.349	7.18	16.1	0.000108	1.92	RV	CELLSTATES	EC7.0	control_TTN	6	12
MT2A	1.99	0.00402	0.126	0.592	7.72	19.3	2.47e-05	2.4	RV	CELLSTATES	EC7.0	control_TTN	6	12
PARVB	1.95	0.0049	0.108	0.461	7.34	18.7	3.23e-05	2.31	RV	CELLSTATES	EC7.0	control_TTN	6	12
RPS6KA2	1.95	0.00204	0.234	0.856	8.18	21.8	8.23e-06	2.69	RV	CELLSTATES	EC7.0	control_TTN	6	12
CDC42EP4	1.9	0.0163	0.108	0.347	7.05	15.2	0.000166	1.79	RV	CELLSTATES	EC7.0	control_TTN	6	12
ITPKC	1.9	0.0345	0.0694	0.239	6.78	12.8	0.000519	1.46	RV	CELLSTATES	EC7.0	control_TTN	6	12
NAV1	1.88	0.00658	0.25	0.948	8.31	17.9	4.69e-05	2.18	RV	CELLSTATES	EC7.0	control_TTN	6	12
NRG1	1.82	0.0409	1.13	3.31	9.81	12.3	0.000642	1.39	RV	CELLSTATES	EC7.0	control_TTN	6	12
UNC13B	1.81	0.00716	0.264	0.739	8.09	17.6	5.52e-05	2.15	RV	CELLSTATES	EC7.0	control_TTN	6	12
PTPRM	1.8	6.22e-05	2.01	6.76	10.9	32.7	8.85e-08	4.21	RV	CELLSTATES	EC7.0	control_TTN	6	12
SEC14L1	1.79	0.00373	0.607	1.79	9.17	19.6	2.24e-05	2.43	RV	CELLSTATES	EC7.0	control_TTN	6	12
AKAP12	1.77	0.0239	0.125	0.522	7.55	14	0.000288	1.62	RV	CELLSTATES	EC7.0	control_TTN	6	12
CDK14	1.77	0.0167	0.15	0.449	7.54	15	0.000176	1.78	RV	CELLSTATES	EC7.0	control_TTN	6	12
MB	1.77	0.015	0.204	0.778	8.15	15.5	0.000144	1.82	RV	CELLSTATES	EC7.0	control_TTN	6	12
PRAG1	1.75	0.0288	0.214	0.516	7.75	13.4	0.000381	1.54	RV	CELLSTATES	EC7.0	control_TTN	6	12
SORBS2	1.74	0.0136	0.255	0.69	8	15.8	0.000124	1.87	RV	CELLSTATES	EC7.0	control_TTN	6	12
MTUS2	1.72	0.0301	0.154	0.597	7.62	13.3	0.000403	1.52	RV	CELLSTATES	EC7.0	control_TTN	6	12
SMTN	1.72	0.0392	0.0827	0.315	7.1	12.5	0.000601	1.41	RV	CELLSTATES	EC7.0	control_TTN	6	12
COL8A1	1.69	0.0173	0.425	2.04	9.15	14.9	0.000188	1.76	RV	CELLSTATES	EC7.0	control_TTN	6	12
PDZD2	1.68	0.00696	0.319	1.14	8.59	17.7	5.15e-05	2.16	RV	CELLSTATES	EC7.0	control_TTN	6	12
CTDSPL	1.67	0.0477	0.137	0.445	7.53	11.8	0.000828	1.32	RV	CELLSTATES	EC7.0	control_TTN	6	12
TBCD	1.67	0.0165	0.26	0.654	7.94	15.1	0.000171	1.78	RV	CELLSTATES	EC7.0	control_TTN	6	12
ELN	1.65	0.0288	0.319	1.18	8.53	13.4	0.000382	1.54	RV	CELLSTATES	EC7.0	control_TTN	6	12
PREX2	1.65	0.0226	0.203	0.619	7.98	14.2	0.000265	1.65	RV	CELLSTATES	EC7.0	control_TTN	6	12
NUCB2	1.64	0.0345	0.135	0.483	7.53	12.8	0.000517	1.46	RV	CELLSTATES	EC7.0	control_TTN	6	12
LAMB1	1.63	0.0198	0.222	0.719	8	14.5	0.000223	1.7	RV	CELLSTATES	EC7.0	control_TTN	6	12
TNS1	1.62	0.0234	0.213	0.578	7.75	14.1	0.00028	1.63	RV	CELLSTATES	EC7.0	control_TTN	6	12
GLIS3	1.59	0.0474	0.104	0.421	7.37	11.8	0.00082	1.32	RV	CELLSTATES	EC7.0	control_TTN	6	12
LDLRAD4	1.58	0.00114	1.15	3.43	10	23.5	4e-06	2.94	RV	CELLSTATES	EC7.0	control_TTN	6	12
NR4A1	1.57	0.0239	0.269	0.823	8.09	14	0.000289	1.62	RV	CELLSTATES	EC7.0	control_TTN	6	12
DOCK9	1.55	0.0027	1.02	2.87	9.83	20.6	1.44e-05	2.57	RV	CELLSTATES	EC7.0	control_TTN	6	12
MYO10	1.55	0.014	0.414	1.03	8.42	15.7	0.000131	1.85	RV	CELLSTATES	EC7.0	control_TTN	6	12
SPRED2	1.54	0.0324	0.239	0.609	7.86	13	0.000468	1.49	RV	CELLSTATES	EC7.0	control_TTN	6	12
NAV2	1.52	0.0374	0.213	0.587	7.82	12.6	0.000572	1.43	RV	CELLSTATES	EC7.0	control_TTN	6	12
RASAL2	1.51	0.00294	1.72	4.74	10.5	20.3	1.6e-05	2.53	RV	CELLSTATES	EC7.0	control_TTN	6	12
EGFR	1.5	0.0324	0.385	1.02	8.5	13	0.00047	1.49	RV	CELLSTATES	EC7.0	control_TTN	6	12
EPB41L2	1.5	0.0106	0.862	2.22	9.53	16.5	9.05e-05	1.97	RV	CELLSTATES	EC7.0	control_TTN	6	12
FNBP1L	1.5	0.0486	0.27	0.628	8	11.7	0.000851	1.31	RV	CELLSTATES	EC7.0	control_TTN	6	12
LMBR1	1.49	0.0411	0.242	0.521	7.69	12.3	0.000659	1.39	RV	CELLSTATES	EC7.0	control_TTN	6	12
IGF1R	1.47	0.0195	0.353	0.988	8.41	14.6	0.000216	1.71	RV	CELLSTATES	EC7.0	control_TTN	6	12
GRB10	1.46	0.0225	0.698	1.71	9.14	14.2	0.00026	1.65	RV	CELLSTATES	EC7.0	control_TTN	6	12
KLF12	1.46	0.0321	0.391	1.08	8.65	13	0.000457	1.49	RV	CELLSTATES	EC7.0	control_TTN	6	12
SIPA1L1	1.45	0.0165	0.513	1.4	8.77	15.1	0.000172	1.78	RV	CELLSTATES	EC7.0	control_TTN	6	12
ABLIM3	1.44	0.0324	0.425	1.13	8.69	13	0.000474	1.49	RV	CELLSTATES	EC7.0	control_TTN	6	12
AKT3	1.39	0.00801	1.23	3.4	10.1	17.3	6.29e-05	2.1	RV	CELLSTATES	EC7.0	control_TTN	6	12
SNTG2	1.39	0.0411	0.297	0.814	8.26	12.3	0.000656	1.39	RV	CELLSTATES	EC7.0	control_TTN	6	12
LINC02388	1.38	0.00962	6.32	19	12.4	16.8	7.92e-05	2.02	RV	CELLSTATES	EC7.0	control_TTN	6	12
CCND3	1.36	0.0393	0.454	1.27	8.81	12.4	0.000608	1.41	RV	CELLSTATES	EC7.0	control_TTN	6	12
EPAS1	1.3	0.0267	0.894	1.94	9.41	13.6	0.00034	1.57	RV	CELLSTATES	EC7.0	control_TTN	6	12
NCOA3	1.3	0.0456	0.808	1.94	9.43	12	0.000764	1.34	RV	CELLSTATES	EC7.0	control_TTN	6	12
PLXDC2	1.28	0.0148	2.04	4.47	10.6	15.5	0.000141	1.83	RV	CELLSTATES	EC7.0	control_TTN	6	12
RNF115	1.19	0.0482	0.734	1.81	9.28	11.8	0.00084	1.32	RV	CELLSTATES	EC7.0	control_TTN	6	12
