# Supplementary material for: Pathogenic variants damage cell composition and single cell transcription in cardiomyopathies
Source: Science. Author manuscript; Available in PMC 2022 Oct 3. (PMC9528698; doi:10.1126/science.abo1984)
Supplement: Supp table 35.12 [file NIHMS1835045-supplement-Supp_table_35_12.xlsx]

## Sheet: Index
Column name	Description
Gene	Gene symbol, Ensembl 84
logFC	log2-fold change
FDR	False discovery rate; FDR is the PValue after (by default) Benjamini-Hochberg correction.
mean_exp_control	Mean expression values across controls
mean_exp_genotype	Mean expression values across disease samples
logCPM	logCPM is the average expression of all pseudobulked samples for that particular gene across all samples on the log2-scale expressed in counts per million (cpm, as calculated by edgeR after normalization).
F	Output of quasi-likelihood F-test
PValue	PValue is the nominal p-value derived from F
FDR_plot	-log10(False discovery rate)
Region	Studied region (LV or RV)
annotation_level	Cell-type or cell-state
cell_state/state	Specification which cell-type or state was analysed
comparison	Specification control_GENOTYPE
Observations_genotype	Numbers of Patients included in edgeR (patients with low number of nuclei have been excluded)
Observations_reference	Numbers of Patients included in edgeR (patients with low number of nuclei have been excluded)

## Sheet: control_LMNA
Gene	logFC	FDR	mean_exp_control	mean_exp_genotype	logCPM	F	PValue	FDR_plot	Region	annotation_level	cell_state	comparison	Observations_genotype	Observations_reference
NTNG1	5.39	2e-05	0.0374	0.000859	4.93	30.9	5.03e-08	4.7	RV	CELLSTATES	EC7.0	control_LMNA	6	12
PLA2G2A	5.35	3.36e-06	0.133	0	6.08	35.5	5.73e-09	5.47	RV	CELLSTATES	EC7.0	control_LMNA	6	12
SCD	4.89	2.72e-05	0.0267	0.00368	4.99	30.1	7.48e-08	4.57	RV	CELLSTATES	EC7.0	control_LMNA	6	12
ADAM28	4.79	0.000743	0.0131	0	4.62	22.8	4.13e-06	3.13	RV	CELLSTATES	EC7.0	control_LMNA	6	12
CD44	4.68	9.47e-05	0.0446	0.00248	4.97	26.9	3.37e-07	4.02	RV	CELLSTATES	EC7.0	control_LMNA	6	12
DGAT2	4.65	0.000126	0.0182	0.00454	4.87	26.1	4.96e-07	3.9	RV	CELLSTATES	EC7.0	control_LMNA	6	12
GPAM	4.62	8.51e-09	0.136	0.0566	6.41	50.3	6.25e-12	8.07	RV	CELLSTATES	EC7.0	control_LMNA	6	12
ADIPOQ	4.6	3.49e-05	0.0292	0.00859	5.13	29.4	1.01e-07	4.46	RV	CELLSTATES	EC7.0	control_LMNA	6	12
NCF4	4.48	0.00152	0.018	0	4.62	20.6	9.24e-06	2.82	RV	CELLSTATES	EC7.0	control_LMNA	6	12
RFX8	4.46	5.59e-05	0.0637	0.0107	5.26	28.3	1.74e-07	4.25	RV	CELLSTATES	EC7.0	control_LMNA	6	12
MALL	4.42	0.000213	0.0444	0.0034	5.09	24.9	9.14e-07	3.67	RV	CELLSTATES	EC7.0	control_LMNA	6	12
MYH6	4.36	0.00064	0.0232	0.00248	4.93	22.2	3.46e-06	3.19	RV	CELLSTATES	EC7.0	control_LMNA	6	12
FAM198B-AS1	4.34	1.02e-07	0.151	0.0214	6.16	43.9	1.14e-10	6.99	RV	CELLSTATES	EC7.0	control_LMNA	6	12
MND1	4.25	0.00514	0.0218	0	4.69	18	4.27e-05	2.29	RV	CELLSTATES	EC7.0	control_LMNA	6	12
FASN	4.15	7.29e-05	0.0445	0.00756	5.31	27.7	2.37e-07	4.14	RV	CELLSTATES	EC7.0	control_LMNA	6	12
ABCA7	4.13	0.00089	0.0446	0.00172	5.1	21.4	5.08e-06	3.05	RV	CELLSTATES	EC7.0	control_LMNA	6	12
APCDD1L	4.13	0.000287	0.0369	0.00498	5.21	24.2	1.28e-06	3.54	RV	CELLSTATES	EC7.0	control_LMNA	6	12
PTGER3	4.12	0.00314	0.0157	0.00258	4.79	18.4	2.24e-05	2.5	RV	CELLSTATES	EC7.0	control_LMNA	6	12
MLXIPL	4.09	0.000538	0.0218	0.00762	5.03	22.6	2.79e-06	3.27	RV	CELLSTATES	EC7.0	control_LMNA	6	12
GPD1	4.03	0.00195	0.017	0.00512	4.9	19.6	1.26e-05	2.71	RV	CELLSTATES	EC7.0	control_LMNA	6	12
TLL1	4.03	1.8e-10	1.39	0.113	8.56	60.9	5.34e-14	9.74	RV	CELLSTATES	EC7.0	control_LMNA	6	12
CCL2	4.02	4.95e-06	0.143	0.0118	5.97	34.3	9.9e-09	5.31	RV	CELLSTATES	EC7.0	control_LMNA	6	12
CHAF1A	4.01	0.00879	0.0133	0	4.64	16.8	8.89e-05	2.06	RV	CELLSTATES	EC7.0	control_LMNA	6	12
PLIN4	4	0.000155	0.0414	0.0136	5.36	25.6	6.31e-07	3.81	RV	CELLSTATES	EC7.0	control_LMNA	6	12
TRARG1	4	0.00393	0.014	0.0025	4.79	17.8	3.04e-05	2.41	RV	CELLSTATES	EC7.0	control_LMNA	6	12
IGF1	3.98	0.000479	0.03	0.00704	5.09	23	2.34e-06	3.32	RV	CELLSTATES	EC7.0	control_LMNA	6	12
RTP4	3.93	0.02	0.016	0	4.65	15.6	0.000252	1.7	RV	CELLSTATES	EC7.0	control_LMNA	6	12
PERP	3.9	0.00635	0.0248	0.00164	4.83	16.5	5.73e-05	2.2	RV	CELLSTATES	EC7.0	control_LMNA	6	12
SAMD3	3.9	0.00855	0.0149	0.00282	4.74	15.8	8.42e-05	2.07	RV	CELLSTATES	EC7.0	control_LMNA	6	12
WNT2	3.89	0.00641	0.0239	0.00246	4.85	16.5	5.84e-05	2.19	RV	CELLSTATES	EC7.0	control_LMNA	6	12
AQP3	3.85	2.86e-06	0.109	0.0189	6.01	35.9	4.66e-09	5.54	RV	CELLSTATES	EC7.0	control_LMNA	6	12
FAM167B	3.72	0.0434	0.0212	0	4.67	13.5	0.000861	1.36	RV	CELLSTATES	EC7.0	control_LMNA	6	12
AL354836.1	3.7	0.0188	0.0333	0.000821	4.8	13.8	0.000228	1.73	RV	CELLSTATES	EC7.0	control_LMNA	6	12
NTN1	3.7	4.97e-10	1.11	0.169	8.56	58.1	1.84e-13	9.3	RV	CELLSTATES	EC7.0	control_LMNA	6	12
PIK3R5	3.69	0.00855	0.053	0.00365	4.92	15.8	8.41e-05	2.07	RV	CELLSTATES	EC7.0	control_LMNA	6	12
SLCO2B1	3.69	0.00323	0.0363	0.00737	4.99	18.3	2.37e-05	2.49	RV	CELLSTATES	EC7.0	control_LMNA	6	12
SULT1C2	3.69	0.00879	0.0173	0.00324	4.83	15.7	8.92e-05	2.06	RV	CELLSTATES	EC7.0	control_LMNA	6	12
MRPL36	3.68	0.0278	0.0165	0.000821	4.71	12.7	0.000416	1.56	RV	CELLSTATES	EC7.0	control_LMNA	6	12
RASGRP3	3.68	1.81e-05	0.189	0.0193	6.23	31.2	4.28e-08	4.74	RV	CELLSTATES	EC7.0	control_LMNA	6	12
P2RY6	3.64	0.0192	0.0222	0.000821	4.75	13.8	0.000236	1.72	RV	CELLSTATES	EC7.0	control_LMNA	6	12
TNFSF10	3.59	2.32e-06	0.241	0.0375	6.57	36.5	3.46e-09	5.64	RV	CELLSTATES	EC7.0	control_LMNA	6	12
CYP1B1	3.56	1.52e-08	0.781	0.131	8.26	48.8	1.24e-11	7.82	RV	CELLSTATES	EC7.0	control_LMNA	6	12
HOXB2	3.52	0.0397	0.015	0	4.61	13.4	0.000745	1.4	RV	CELLSTATES	EC7.0	control_LMNA	6	12
DKK2	3.5	0.00056	0.0749	0.0216	5.56	22.5	2.95e-06	3.25	RV	CELLSTATES	EC7.0	control_LMNA	6	12
BAALC	3.45	0.0399	0.0304	0.0034	4.85	11.7	0.000756	1.4	RV	CELLSTATES	EC7.0	control_LMNA	6	12
PRADC1	3.45	0.029	0.0146	0.0042	4.75	12.5	0.000455	1.54	RV	CELLSTATES	EC7.0	control_LMNA	6	12
CAVIN3	3.43	0.00942	0.0208	0.00701	5	15.5	9.69e-05	2.03	RV	CELLSTATES	EC7.0	control_LMNA	6	12
APOD	3.41	0.0017	0.15	0.00958	6.39	19.9	1.04e-05	2.77	RV	CELLSTATES	EC7.0	control_LMNA	6	12
AC074327.1	3.4	0.0288	0.0202	0.0045	4.78	12.5	0.00045	1.54	RV	CELLSTATES	EC7.0	control_LMNA	6	12
BLOC1S4	3.38	0.0221	0.0292	0.00326	4.86	13.3	0.000293	1.65	RV	CELLSTATES	EC7.0	control_LMNA	6	12
VEGFC	3.37	2.29e-05	0.212	0.0401	6.37	30.5	5.95e-08	4.64	RV	CELLSTATES	EC7.0	control_LMNA	6	12
ACSL1	3.33	0.000153	0.0746	0.0422	5.98	25.7	6.13e-07	3.81	RV	CELLSTATES	EC7.0	control_LMNA	6	12
AC004014.1	3.32	0.026	0.0204	0.00702	4.89	12.9	0.000371	1.59	RV	CELLSTATES	EC7.0	control_LMNA	6	12
GPT2	3.32	0.0429	0.0137	0.0042	4.81	11.3	0.000842	1.37	RV	CELLSTATES	EC7.0	control_LMNA	6	12
NOV	3.31	0.0467	0.0157	0.00254	4.74	11.1	0.000948	1.33	RV	CELLSTATES	EC7.0	control_LMNA	6	12
SEMA3A	3.31	4.73e-05	0.178	0.0342	6.48	28.7	1.44e-07	4.32	RV	CELLSTATES	EC7.0	control_LMNA	6	12
AC104041.1	3.28	0.000424	0.0719	0.0306	5.65	23.3	1.98e-06	3.37	RV	CELLSTATES	EC7.0	control_LMNA	6	12
INHBA	3.26	1.95e-07	1.28	0.257	8.77	42.4	2.31e-10	6.71	RV	CELLSTATES	EC7.0	control_LMNA	6	12
GABRG3	3.25	0.0375	0.0203	0.0025	4.82	11.8	0.000656	1.43	RV	CELLSTATES	EC7.0	control_LMNA	6	12
PPARGC1B	3.25	0.0101	0.0505	0.00766	5.31	15.4	0.000105	2	RV	CELLSTATES	EC7.0	control_LMNA	6	12
LEF1	3.21	0.0266	0.0288	0.00691	4.93	12.8	0.000387	1.57	RV	CELLSTATES	EC7.0	control_LMNA	6	12
SLC16A7	3.21	0.000981	0.0903	0.0159	5.66	21.1	5.74e-06	3.01	RV	CELLSTATES	EC7.0	control_LMNA	6	12
EMB	3.18	0.02	0.0436	0.0058	5.01	13.6	0.000254	1.7	RV	CELLSTATES	EC7.0	control_LMNA	6	12
ACVR1C	3.14	0.0317	0.0282	0.00591	4.94	12.3	0.000509	1.5	RV	CELLSTATES	EC7.0	control_LMNA	6	12
IL2RA	3.14	0.0418	0.0141	0.0106	4.76	11.4	0.000798	1.38	RV	CELLSTATES	EC7.0	control_LMNA	6	12
C3	3.13	0.0372	0.0241	0.00447	4.91	11.8	0.000648	1.43	RV	CELLSTATES	EC7.0	control_LMNA	6	12
MTMR11	3.1	0.00855	0.061	0.00996	5.35	15.8	8.3e-05	2.07	RV	CELLSTATES	EC7.0	control_LMNA	6	12
MAPKAPK5-AS1	3.09	0.0434	0.0183	0.00576	4.87	11.3	0.000859	1.36	RV	CELLSTATES	EC7.0	control_LMNA	6	12
PLIN1	3.01	0.046	0.0156	0.00966	4.91	11.1	0.000926	1.34	RV	CELLSTATES	EC7.0	control_LMNA	6	12
SBSPON	3	0.0249	0.037	0.0103	5.13	13	0.000349	1.6	RV	CELLSTATES	EC7.0	control_LMNA	6	12
FAM84A	2.99	0.00265	0.0849	0.0273	5.77	18.8	1.87e-05	2.58	RV	CELLSTATES	EC7.0	control_LMNA	6	12
GUCY1A1	2.99	0.000522	0.189	0.0494	6.53	22.7	2.64e-06	3.28	RV	CELLSTATES	EC7.0	control_LMNA	6	12
FAM110D	2.98	0.0155	0.0645	0.012	5.3	14.4	0.000175	1.81	RV	CELLSTATES	EC7.0	control_LMNA	6	12
TMEM144	2.97	0.00171	0.0782	0.0263	5.78	19.9	1.06e-05	2.77	RV	CELLSTATES	EC7.0	control_LMNA	6	12
AC012593.1	2.96	7.65e-05	0.191	0.0693	6.54	27.5	2.61e-07	4.12	RV	CELLSTATES	EC7.0	control_LMNA	6	12
VAMP8	2.96	0.013	0.0436	0.0187	5.26	14.8	0.000143	1.88	RV	CELLSTATES	EC7.0	control_LMNA	6	12
RAP2B	2.94	0.0264	0.0399	0.0148	5.15	12.8	0.00038	1.58	RV	CELLSTATES	EC7.0	control_LMNA	6	12
SLC2A9	2.9	0.0198	0.0883	0.0162	5.55	13.7	0.000248	1.7	RV	CELLSTATES	EC7.0	control_LMNA	6	12
BMPER	2.88	7.41e-07	1.69	0.343	9.11	39.2	9.88e-10	6.13	RV	CELLSTATES	EC7.0	control_LMNA	6	12
GNG2	2.88	0.0485	0.0381	0.00622	4.97	11	0.000992	1.31	RV	CELLSTATES	EC7.0	control_LMNA	6	12
PARD6G	2.88	0.0285	0.035	0.0107	5.16	12.6	0.000433	1.54	RV	CELLSTATES	EC7.0	control_LMNA	6	12
ARHGAP20	2.86	0.0364	0.0572	0.0118	5.24	11.9	0.000614	1.44	RV	CELLSTATES	EC7.0	control_LMNA	6	12
DYSF	2.86	4.06e-06	0.676	0.116	7.88	35	7.21e-09	5.39	RV	CELLSTATES	EC7.0	control_LMNA	6	12
ATP6V1F	2.82	0.0333	0.0363	0.00859	5.15	12.2	0.000546	1.48	RV	CELLSTATES	EC7.0	control_LMNA	6	12
TM4SF1	2.82	0.000245	0.321	0.111	7.57	24.6	1.07e-06	3.61	RV	CELLSTATES	EC7.0	control_LMNA	6	12
KITLG	2.78	0.000468	0.168	0.0535	6.36	23.1	2.22e-06	3.33	RV	CELLSTATES	EC7.0	control_LMNA	6	12
AQP1	2.76	0.000109	0.317	0.106	7.24	26.5	4.21e-07	3.96	RV	CELLSTATES	EC7.0	control_LMNA	6	12
KIAA1755	2.68	0.00314	0.177	0.0346	6.22	18.4	2.27e-05	2.5	RV	CELLSTATES	EC7.0	control_LMNA	6	12
CFD	2.66	0.00423	0.19	0.0618	6.85	17.6	3.32e-05	2.37	RV	CELLSTATES	EC7.0	control_LMNA	6	12
AK5	2.65	0.00314	0.236	0.0375	6.53	18.4	2.28e-05	2.5	RV	CELLSTATES	EC7.0	control_LMNA	6	12
CACYBP	2.65	0.0235	0.0653	0.0194	5.49	13.2	0.000317	1.63	RV	CELLSTATES	EC7.0	control_LMNA	6	12
APBB1IP	2.64	0.00442	0.116	0.059	5.79	17.5	3.54e-05	2.35	RV	CELLSTATES	EC7.0	control_LMNA	6	12
HTR2B	2.6	0.0235	0.122	0.00911	5.69	13.2	0.000318	1.63	RV	CELLSTATES	EC7.0	control_LMNA	6	12
RDH10	2.6	0.00689	0.151	0.0463	5.97	16.4	6.33e-05	2.16	RV	CELLSTATES	EC7.0	control_LMNA	6	12
TRMT9B	2.57	0.0477	0.0383	0.0199	5.37	11	0.000972	1.32	RV	CELLSTATES	EC7.0	control_LMNA	6	12
C5orf17	2.55	0.00203	0.157	0.163	6.42	19.4	1.34e-05	2.69	RV	CELLSTATES	EC7.0	control_LMNA	6	12
AC006460.1	2.54	0.0422	0.0827	0.0181	5.54	11.4	0.000816	1.38	RV	CELLSTATES	EC7.0	control_LMNA	6	12
SULF1	2.51	0.00204	0.23	0.0811	6.73	19.4	1.36e-05	2.69	RV	CELLSTATES	EC7.0	control_LMNA	6	12
EFNA5	2.5	0.0485	0.0484	0.031	5.56	11	0.000995	1.31	RV	CELLSTATES	EC7.0	control_LMNA	6	12
IGFBP6	2.5	0.0106	0.106	0.0393	6.19	15.2	0.000112	1.98	RV	CELLSTATES	EC7.0	control_LMNA	6	12
PDE4D	2.49	2e-05	2.15	0.711	9.49	30.9	4.9e-08	4.7	RV	CELLSTATES	EC7.0	control_LMNA	6	12
RMDN2-AS1	2.47	0.0134	0.131	0.0435	6.02	14.7	0.000148	1.87	RV	CELLSTATES	EC7.0	control_LMNA	6	12
AL139383.1	2.46	0.000477	0.432	0.144	7.42	23	2.3e-06	3.32	RV	CELLSTATES	EC7.0	control_LMNA	6	12
DRAM1	2.45	0.0264	0.108	0.0322	5.73	12.8	0.000381	1.58	RV	CELLSTATES	EC7.0	control_LMNA	6	12
AC010261.2	2.43	0.0208	0.0806	0.0403	5.89	13.5	0.000269	1.68	RV	CELLSTATES	EC7.0	control_LMNA	6	12
PPFIA2	2.38	0.0165	0.182	0.0692	6.52	14.1	0.000196	1.78	RV	CELLSTATES	EC7.0	control_LMNA	6	12
SMTNL2	2.38	0.00257	0.188	0.0752	6.66	18.9	1.79e-05	2.59	RV	CELLSTATES	EC7.0	control_LMNA	6	12
SLC17A3	2.33	0.0155	0.229	0.12	7.23	14.3	0.000178	1.81	RV	CELLSTATES	EC7.0	control_LMNA	6	12
PSMB9	2.32	0.0351	0.0754	0.0329	5.83	12	0.000579	1.45	RV	CELLSTATES	EC7.0	control_LMNA	6	12
ITGA8	2.29	0.00197	0.619	0.193	7.72	19.5	1.28e-05	2.71	RV	CELLSTATES	EC7.0	control_LMNA	6	12
CDH23	2.28	0.0139	0.187	0.0745	6.19	14.6	0.000154	1.86	RV	CELLSTATES	EC7.0	control_LMNA	6	12
AC024901.1	2.27	0.019	0.241	0.0971	6.8	13.8	0.000233	1.72	RV	CELLSTATES	EC7.0	control_LMNA	6	12
CCDC3	2.27	0.00601	0.338	0.0894	6.79	16.7	5.25e-05	2.22	RV	CELLSTATES	EC7.0	control_LMNA	6	12
RNASE1	2.26	0.00523	0.246	0.105	6.88	17.1	4.41e-05	2.28	RV	CELLSTATES	EC7.0	control_LMNA	6	12
PIK3C2B	2.25	0.00393	0.284	0.0943	6.88	17.8	3.06e-05	2.41	RV	CELLSTATES	EC7.0	control_LMNA	6	12
CDKL5	2.24	0.0054	0.329	0.134	7.18	17	4.63e-05	2.27	RV	CELLSTATES	EC7.0	control_LMNA	6	12
SLC12A2	2.24	0.0157	0.161	0.0754	6.44	14.3	0.000183	1.8	RV	CELLSTATES	EC7.0	control_LMNA	6	12
OPCML	2.22	7.48e-05	1.07	0.352	8.75	27.6	2.49e-07	4.13	RV	CELLSTATES	EC7.0	control_LMNA	6	12
DOCK7	2.21	0.0318	0.138	0.0442	6.03	12.3	0.000514	1.5	RV	CELLSTATES	EC7.0	control_LMNA	6	12
NGF	2.19	0.00802	0.399	0.127	7.26	16	7.66e-05	2.1	RV	CELLSTATES	EC7.0	control_LMNA	6	12
MRC1	2.15	0.0372	0.127	0.0463	5.9	11.8	0.000641	1.43	RV	CELLSTATES	EC7.0	control_LMNA	6	12
EPB41L4B	2.14	0.0242	0.201	0.064	6.59	13.1	0.000336	1.62	RV	CELLSTATES	EC7.0	control_LMNA	6	12
BTN3A2	2.11	0.0426	0.123	0.0545	5.89	11.3	0.000831	1.37	RV	CELLSTATES	EC7.0	control_LMNA	6	12
CALCRL	2.11	3.88e-05	3.17	1.44	10.2	29.2	1.15e-07	4.41	RV	CELLSTATES	EC7.0	control_LMNA	6	12
SORCS1	2.1	0.0202	0.123	0.0658	6.2	13.6	0.000258	1.69	RV	CELLSTATES	EC7.0	control_LMNA	6	12
CTSC	2.09	0.0155	0.225	0.0969	6.57	14.4	0.000175	1.81	RV	CELLSTATES	EC7.0	control_LMNA	6	12
LRIG3	2.09	0.00257	0.751	0.341	8.15	18.9	1.78e-05	2.59	RV	CELLSTATES	EC7.0	control_LMNA	6	12
S100A6	2.08	0.00426	0.343	0.175	7.4	17.6	3.38e-05	2.37	RV	CELLSTATES	EC7.0	control_LMNA	6	12
TMEM100	2.07	0.0421	0.156	0.06	6.5	11.4	0.000809	1.38	RV	CELLSTATES	EC7.0	control_LMNA	6	12
ALDH1A2	2.06	0.00355	0.386	0.182	7.53	18.1	2.68e-05	2.45	RV	CELLSTATES	EC7.0	control_LMNA	6	12
RTN4RL1	2.05	0.0266	0.198	0.0807	6.45	12.8	0.000389	1.57	RV	CELLSTATES	EC7.0	control_LMNA	6	12
LPCAT4	2.04	0.0394	0.126	0.0439	6.04	11.6	0.000715	1.4	RV	CELLSTATES	EC7.0	control_LMNA	6	12
PLCG2	2.02	0.0364	0.36	0.101	6.94	11.9	0.000613	1.44	RV	CELLSTATES	EC7.0	control_LMNA	6	12
PRKCB	2.02	0.0397	0.197	0.0537	6.44	11.5	0.000747	1.4	RV	CELLSTATES	EC7.0	control_LMNA	6	12
ACACB	1.98	0.0311	0.274	0.313	7.49	12.3	0.000496	1.51	RV	CELLSTATES	EC7.0	control_LMNA	6	12
ATP1B1	1.98	0.0268	0.222	0.0995	6.72	12.8	0.000395	1.57	RV	CELLSTATES	EC7.0	control_LMNA	6	12
PDE10A	1.95	0.039	0.329	0.127	7.02	11.7	0.000694	1.41	RV	CELLSTATES	EC7.0	control_LMNA	6	12
FTL	1.94	0.0116	0.414	0.15	7.42	15	0.000125	1.93	RV	CELLSTATES	EC7.0	control_LMNA	6	12
MGST2	1.94	0.0177	0.277	0.139	7.2	14	0.000214	1.75	RV	CELLSTATES	EC7.0	control_LMNA	6	12
SLC4A7	1.94	0.0345	0.402	0.168	7.25	12.1	0.000567	1.46	RV	CELLSTATES	EC7.0	control_LMNA	6	12
TIMP1	1.91	0.0163	0.382	0.215	7.61	14.2	0.000192	1.79	RV	CELLSTATES	EC7.0	control_LMNA	6	12
PLAT	1.86	0.0397	0.186	0.094	6.61	11.6	0.000726	1.4	RV	CELLSTATES	EC7.0	control_LMNA	6	12
KCNIP4	1.84	0.0397	0.49	0.409	8.09	11.6	0.000742	1.4	RV	CELLSTATES	EC7.0	control_LMNA	6	12
ITM2B	1.79	0.0318	0.593	0.422	8.35	12.3	0.000515	1.5	RV	CELLSTATES	EC7.0	control_LMNA	6	12
NAB1	1.79	0.0219	0.395	0.199	7.46	13.4	0.000288	1.66	RV	CELLSTATES	EC7.0	control_LMNA	6	12
LINC02147	1.78	0.000158	6.13	2.54	11.2	25.6	6.56e-07	3.8	RV	CELLSTATES	EC7.0	control_LMNA	6	12
AL138828.1	1.77	0.00861	1.32	1.01	9.54	15.8	8.59e-05	2.07	RV	CELLSTATES	EC7.0	control_LMNA	6	12
LRP4	1.75	0.0392	0.62	0.316	8.47	11.7	0.000702	1.41	RV	CELLSTATES	EC7.0	control_LMNA	6	12
LTC4S	1.72	0.0399	0.288	0.187	7.12	11.5	0.000757	1.4	RV	CELLSTATES	EC7.0	control_LMNA	6	12
HLA-A	1.69	0.029	0.553	0.289	8.05	12.5	0.000458	1.54	RV	CELLSTATES	EC7.0	control_LMNA	6	12
CACNA1C	1.68	0.0397	0.556	0.277	7.86	11.6	0.000735	1.4	RV	CELLSTATES	EC7.0	control_LMNA	6	12
PCED1B	1.68	0.0202	0.865	0.464	8.54	13.6	0.000259	1.69	RV	CELLSTATES	EC7.0	control_LMNA	6	12
COL3A1	1.62	0.0392	0.826	0.472	8.39	11.7	0.000705	1.41	RV	CELLSTATES	EC7.0	control_LMNA	6	12
IGFBP4	1.62	0.0387	0.474	0.312	7.77	11.7	0.000685	1.41	RV	CELLSTATES	EC7.0	control_LMNA	6	12
PTGIS	1.61	0.0236	1.05	0.524	8.51	13.2	0.000324	1.63	RV	CELLSTATES	EC7.0	control_LMNA	6	12
EMCN	1.6	0.00381	4.15	2.61	10.7	17.9	2.91e-05	2.42	RV	CELLSTATES	EC7.0	control_LMNA	6	12
NAV3	1.59	0.0208	0.94	0.431	8.52	13.5	0.000271	1.68	RV	CELLSTATES	EC7.0	control_LMNA	6	12
THSD7A	1.59	0.046	0.675	0.397	8.23	11.1	0.000923	1.34	RV	CELLSTATES	EC7.0	control_LMNA	6	12
AC007319.1	1.53	0.0148	1.97	1.41	9.98	14.5	0.000166	1.83	RV	CELLSTATES	EC7.0	control_LMNA	6	12
TMEM108	1.45	0.00896	2.39	1.38	9.89	15.6	9.15e-05	2.05	RV	CELLSTATES	EC7.0	control_LMNA	6	12
B2M	1.4	0.0372	1.7	1.22	9.8	11.8	0.000646	1.43	RV	CELLSTATES	EC7.0	control_LMNA	6	12
GNA14	1.37	0.0372	1.48	0.94	9.27	11.8	0.000646	1.43	RV	CELLSTATES	EC7.0	control_LMNA	6	12
HMCN1	1.25	0.0394	2.37	1.4	9.89	11.6	0.000717	1.4	RV	CELLSTATES	EC7.0	control_LMNA	6	12
MALAT1	0.828	0.00347	162	173	16.5	18.1	2.59e-05	2.46	RV	CELLSTATES	EC7.0	control_LMNA	6	12

## Sheet: control_PKP2
Gene	logFC	FDR	mean_exp_control	mean_exp_genotype	logCPM	F	PValue	FDR_plot	Region	annotation_level	cell_state	comparison	Observations_genotype	Observations_reference
MTMR11	5.02	4.39e-05	0.061	0	5.54	27.8	1.32e-07	4.36	RV	CELLSTATES	EC7.0	control_PKP2	5	12
MLXIPL	4.7	0.0014	0.0218	0	5.22	19.6	9.62e-06	2.86	RV	CELLSTATES	EC7.0	control_PKP2	5	12
MYH6	4.55	0.00125	0.0232	0	5.26	19.9	8.27e-06	2.9	RV	CELLSTATES	EC7.0	control_PKP2	5	12
ABCA7	4.51	0.000583	0.0446	0	5.43	21.6	3.33e-06	3.23	RV	CELLSTATES	EC7.0	control_PKP2	5	12
CHL1	4.24	0.00437	0.0178	0	5.15	16.9	3.84e-05	2.36	RV	CELLSTATES	EC7.0	control_PKP2	5	12
TLL1	4.19	2.54e-12	1.39	0.097	8.65	64.2	1.12e-15	11.6	RV	CELLSTATES	EC7.0	control_PKP2	5	12
ISCA2	4.07	0.00835	0.017	0	5.13	15.5	8.47e-05	2.08	RV	CELLSTATES	EC7.0	control_PKP2	5	12
AC074327.1	3.99	0.00988	0.0202	0	5.08	14.9	0.000111	2.01	RV	CELLSTATES	EC7.0	control_PKP2	5	12
PTGER3	3.98	0.00907	0.0157	0	5.1	15.2	9.63e-05	2.04	RV	CELLSTATES	EC7.0	control_PKP2	5	12
CD200	3.91	0.00661	0.0628	0	5.51	16.1	6.06e-05	2.18	RV	CELLSTATES	EC7.0	control_PKP2	5	12
IL2RA	3.9	0.0119	0.0141	0	5.07	14.5	0.000143	1.92	RV	CELLSTATES	EC7.0	control_PKP2	5	12
PLIN4	3.87	0.000797	0.0414	0.00625	5.52	20.9	4.85e-06	3.1	RV	CELLSTATES	EC7.0	control_PKP2	5	12
PRR5L	3.86	0.00122	0.054	0.00506	5.51	19.9	7.99e-06	2.91	RV	CELLSTATES	EC7.0	control_PKP2	5	12
RDH10-AS1	3.86	8.41e-05	0.103	0.0116	6.06	26.2	3.02e-07	4.08	RV	CELLSTATES	EC7.0	control_PKP2	5	12
AC012593.1	3.8	1.22e-06	0.191	0.0365	6.56	35.7	2.32e-09	5.91	RV	CELLSTATES	EC7.0	control_PKP2	5	12
FP236383.1	3.79	1.22e-06	0.506	0.0732	7.32	35.8	2.14e-09	5.91	RV	CELLSTATES	EC7.0	control_PKP2	5	12
C11orf95	3.76	0.0172	0.0132	0	5.06	13.5	0.000235	1.77	RV	CELLSTATES	EC7.0	control_PKP2	5	12
ADRA1A	3.75	0.0194	0.0197	0	5.12	13.2	0.000279	1.71	RV	CELLSTATES	EC7.0	control_PKP2	5	12
GPAM	3.75	1.02e-05	0.136	0.0252	6.37	31	2.56e-08	4.99	RV	CELLSTATES	EC7.0	control_PKP2	5	12
SLC52A3	3.75	0.0174	0.015	0	5.06	13.5	0.000241	1.76	RV	CELLSTATES	EC7.0	control_PKP2	5	12
NBPF14	3.74	0.0172	0.0181	0	5.11	13.5	0.000237	1.76	RV	CELLSTATES	EC7.0	control_PKP2	5	12
CREB3L1	3.69	0.0165	0.0143	0	5.1	13.6	0.000226	1.78	RV	CELLSTATES	EC7.0	control_PKP2	5	12
G0S2	3.56	0.0226	0.0357	0	5.21	12.8	0.000342	1.65	RV	CELLSTATES	EC7.0	control_PKP2	5	12
GPD1	3.56	0.032	0.017	0.00179	5.18	12	0.000535	1.5	RV	CELLSTATES	EC7.0	control_PKP2	5	12
P2RY6	3.55	0.023	0.0222	0	5.11	12.8	0.000355	1.64	RV	CELLSTATES	EC7.0	control_PKP2	5	12
DHRS13	3.51	0.0314	0.0151	0	5.03	12	0.000518	1.5	RV	CELLSTATES	EC7.0	control_PKP2	5	12
AQP3	3.5	6.89e-05	0.109	0.0179	6.19	26.7	2.32e-07	4.16	RV	CELLSTATES	EC7.0	control_PKP2	5	12
CXorf36	3.5	0.00907	0.0584	0.00286	5.43	15.2	9.64e-05	2.04	RV	CELLSTATES	EC7.0	control_PKP2	5	12
IGF1	3.47	0.00988	0.03	0.00491	5.36	14.9	0.000111	2.01	RV	CELLSTATES	EC7.0	control_PKP2	5	12
KITLG	3.43	3.71e-05	0.168	0.0219	6.38	28.2	1.07e-07	4.43	RV	CELLSTATES	EC7.0	control_PKP2	5	12
CD44	3.42	0.0156	0.0446	0.00357	5.32	13.8	0.000204	1.81	RV	CELLSTATES	EC7.0	control_PKP2	5	12
NCF4	3.42	0.0327	0.018	0	5.02	11.9	0.000552	1.48	RV	CELLSTATES	EC7.0	control_PKP2	5	12
PSEN2	3.41	0.0419	0.0259	0.00286	5.27	11.2	0.000815	1.38	RV	CELLSTATES	EC7.0	control_PKP2	5	12
CDK18	3.37	0.0455	0.0246	0	5.15	10.9	0.000961	1.34	RV	CELLSTATES	EC7.0	control_PKP2	5	12
FASN	3.36	0.00341	0.0445	0.00848	5.58	17.5	2.87e-05	2.47	RV	CELLSTATES	EC7.0	control_PKP2	5	12
GATA3	3.36	0.0379	0.034	0	5.18	11.5	0.000698	1.42	RV	CELLSTATES	EC7.0	control_PKP2	5	12
APCDD1L	3.33	0.00774	0.0369	0.0182	5.52	15.6	7.66e-05	2.11	RV	CELLSTATES	EC7.0	control_PKP2	5	12
TMEM273	3.33	0.0363	0.0286	0	5.12	11.6	0.000646	1.44	RV	CELLSTATES	EC7.0	control_PKP2	5	12
INHBA-AS1	3.28	0.0412	0.0315	0.00179	5.21	11.2	0.000797	1.39	RV	CELLSTATES	EC7.0	control_PKP2	5	12
AC107204.1	3.21	0.0436	0.0281	0.00357	5.27	11.1	0.000859	1.36	RV	CELLSTATES	EC7.0	control_PKP2	5	12
TRAPPC3L	3.21	0.0436	0.0159	0	5.02	11.1	0.000858	1.36	RV	CELLSTATES	EC7.0	control_PKP2	5	12
DYSF	3.19	6.63e-07	0.676	0.0793	7.96	37.2	1.07e-09	6.18	RV	CELLSTATES	EC7.0	control_PKP2	5	12
LMO2	3.17	0.0455	0.0232	0.00357	5.28	10.9	0.000944	1.34	RV	CELLSTATES	EC7.0	control_PKP2	5	12
SLC19A3	3.17	0.0455	0.0183	0	5.07	10.9	0.00095	1.34	RV	CELLSTATES	EC7.0	control_PKP2	5	12
SLC16A7	3.16	0.00279	0.0903	0.0133	5.87	18	2.2e-05	2.56	RV	CELLSTATES	EC7.0	control_PKP2	5	12
GNG2	3.14	0.0454	0.0381	0.00312	5.27	11	0.000932	1.34	RV	CELLSTATES	EC7.0	control_PKP2	5	12
ACTN2	3.13	0.012	0.071	0.00971	5.87	14.4	0.000146	1.92	RV	CELLSTATES	EC7.0	control_PKP2	5	12
MTIF2	3.13	0.0165	0.089	0.0185	5.71	13.6	0.000224	1.78	RV	CELLSTATES	EC7.0	control_PKP2	5	12
ZBTB7C	3.12	0.000356	0.238	0.0264	6.51	22.7	1.86e-06	3.45	RV	CELLSTATES	EC7.0	control_PKP2	5	12
ACSL1	3.09	0.00138	0.0746	0.0268	6	19.6	9.32e-06	2.86	RV	CELLSTATES	EC7.0	control_PKP2	5	12
TNFSF10	3.06	0.000115	0.241	0.0394	6.79	25.3	4.82e-07	3.94	RV	CELLSTATES	EC7.0	control_PKP2	5	12
GJA4	3.03	0.00321	0.0703	0.0185	5.9	17.6	2.68e-05	2.49	RV	CELLSTATES	EC7.0	control_PKP2	5	12
GIMAP7	3.02	0.00304	0.169	0.0113	6.29	17.8	2.45e-05	2.52	RV	CELLSTATES	EC7.0	control_PKP2	5	12
PPARGC1B	2.97	0.023	0.0505	0.00884	5.59	12.8	0.000353	1.64	RV	CELLSTATES	EC7.0	control_PKP2	5	12
LRP1	2.95	0.0114	0.0605	0.0142	5.66	14.6	0.000131	1.94	RV	CELLSTATES	EC7.0	control_PKP2	5	12
MRPL27	2.95	0.0344	0.035	0.00926	5.41	11.8	0.000587	1.46	RV	CELLSTATES	EC7.0	control_PKP2	5	12
NGF	2.95	0.000161	0.399	0.0584	7.27	24.5	7.42e-07	3.79	RV	CELLSTATES	EC7.0	control_PKP2	5	12
APBB1IP	2.94	0.00305	0.116	0.0209	5.93	17.8	2.48e-05	2.52	RV	CELLSTATES	EC7.0	control_PKP2	5	12
RDH10	2.92	0.0025	0.151	0.025	6.12	18.3	1.91e-05	2.6	RV	CELLSTATES	EC7.0	control_PKP2	5	12
KCNIP4	2.89	4.45e-05	0.49	0.136	7.78	27.7	1.38e-07	4.35	RV	CELLSTATES	EC7.0	control_PKP2	5	12
MALL	2.88	0.036	0.0444	0.019	5.45	11.7	0.000636	1.44	RV	CELLSTATES	EC7.0	control_PKP2	5	12
SBSPON	2.87	0.0458	0.037	0.00819	5.39	10.9	0.000969	1.34	RV	CELLSTATES	EC7.0	control_PKP2	5	12
UBAC1	2.81	0.00988	0.108	0.016	5.95	14.9	0.000111	2.01	RV	CELLSTATES	EC7.0	control_PKP2	5	12
INHBA	2.8	2.46e-06	1.28	0.293	8.84	34.2	5.05e-09	5.61	RV	CELLSTATES	EC7.0	control_PKP2	5	12
RAMP3	2.78	8.77e-05	0.514	0.0643	7.66	26.1	3.22e-07	4.06	RV	CELLSTATES	EC7.0	control_PKP2	5	12
NTN1	2.77	1.22e-06	1.11	0.262	8.68	35.7	2.3e-09	5.91	RV	CELLSTATES	EC7.0	control_PKP2	5	12
PTP4A3	2.74	0.0459	0.0467	0.00911	5.53	10.9	0.000977	1.34	RV	CELLSTATES	EC7.0	control_PKP2	5	12
AQP1	2.73	0.000145	0.317	0.0957	7.36	24.8	6.5e-07	3.84	RV	CELLSTATES	EC7.0	control_PKP2	5	12
CD163L1	2.68	0.0409	0.0519	0.013	5.5	11.3	0.000778	1.39	RV	CELLSTATES	EC7.0	control_PKP2	5	12
LRP4	2.67	0.000804	0.62	0.17	8.48	20.9	4.95e-06	3.09	RV	CELLSTATES	EC7.0	control_PKP2	5	12
CYP1B1	2.65	4.53e-05	0.781	0.215	8.42	27.6	1.46e-07	4.34	RV	CELLSTATES	EC7.0	control_PKP2	5	12
ITLN1	2.63	0.0156	0.0628	0.025	5.92	13.8	0.000202	1.81	RV	CELLSTATES	EC7.0	control_PKP2	5	12
PTGIS	2.59	0.000105	1.05	0.252	8.43	25.7	4.06e-07	3.98	RV	CELLSTATES	EC7.0	control_PKP2	5	12
ZNF804B	2.55	0.0397	0.104	0.0438	6.49	11.4	0.000739	1.4	RV	CELLSTATES	EC7.0	control_PKP2	5	12
WNT9B	2.54	0.0397	0.0701	0.0133	5.75	11.4	0.000742	1.4	RV	CELLSTATES	EC7.0	control_PKP2	5	12
PLCG2	2.51	0.00578	0.36	0.0669	6.99	16.4	5.21e-05	2.24	RV	CELLSTATES	EC7.0	control_PKP2	5	12
EFNA5	2.5	0.047	0.0484	0.0178	5.61	10.8	0.001	1.33	RV	CELLSTATES	EC7.0	control_PKP2	5	12
SELENOP	2.5	0.0272	0.107	0.0288	6.18	12.4	0.000428	1.57	RV	CELLSTATES	EC7.0	control_PKP2	5	12
SMTNL2	2.46	0.00203	0.188	0.0566	6.78	18.8	1.49e-05	2.69	RV	CELLSTATES	EC7.0	control_PKP2	5	12
ARL4D	2.44	0.0188	0.0898	0.0391	6.01	13.3	0.000267	1.73	RV	CELLSTATES	EC7.0	control_PKP2	5	12
SEMA3A	2.42	0.00572	0.178	0.0563	6.75	16.4	5.11e-05	2.24	RV	CELLSTATES	EC7.0	control_PKP2	5	12
PLVAP	2.38	0.00169	0.322	0.114	7.35	19.1	1.22e-05	2.77	RV	CELLSTATES	EC7.0	control_PKP2	5	12
AL139383.1	2.37	0.0014	0.432	0.132	7.52	19.6	9.6e-06	2.86	RV	CELLSTATES	EC7.0	control_PKP2	5	12
ANO1	2.36	0.0471	0.151	0.0577	6.4	10.8	0.00101	1.33	RV	CELLSTATES	EC7.0	control_PKP2	5	12
MRC1	2.29	0.0363	0.127	0.0602	6	11.6	0.000646	1.44	RV	CELLSTATES	EC7.0	control_PKP2	5	12
NPY1R	2.29	0.0312	0.121	0.0394	6.21	12.1	0.000513	1.51	RV	CELLSTATES	EC7.0	control_PKP2	5	12
RNASE1	2.26	0.0115	0.246	0.102	7.06	14.6	0.000135	1.94	RV	CELLSTATES	EC7.0	control_PKP2	5	12
TNNT2	2.24	0.0129	0.369	0.0639	7.54	14.2	0.000161	1.89	RV	CELLSTATES	EC7.0	control_PKP2	5	12
MYBPC3	2.23	0.0226	0.226	0.0412	6.89	12.8	0.000342	1.65	RV	CELLSTATES	EC7.0	control_PKP2	5	12
TTN	2.22	0.00424	0.685	0.229	8.2	17	3.7e-05	2.37	RV	CELLSTATES	EC7.0	control_PKP2	5	12
SLC46A3	2.19	0.03	0.138	0.0363	6.39	12.2	0.000488	1.52	RV	CELLSTATES	EC7.0	control_PKP2	5	12
CTSC	2.16	0.0226	0.225	0.0861	6.74	12.8	0.000341	1.65	RV	CELLSTATES	EC7.0	control_PKP2	5	12
CFD	2.15	0.0346	0.19	0.1	7.08	11.8	0.000597	1.46	RV	CELLSTATES	EC7.0	control_PKP2	5	12
GUCY1A1	2.15	0.0409	0.189	0.0924	6.83	11.3	0.000782	1.39	RV	CELLSTATES	EC7.0	control_PKP2	5	12
KIAA1755	2.11	0.0337	0.177	0.0537	6.41	11.9	0.000573	1.47	RV	CELLSTATES	EC7.0	control_PKP2	5	12
RYR2	2.11	0.0145	0.601	0.176	8.23	14	0.000185	1.84	RV	CELLSTATES	EC7.0	control_PKP2	5	12
TIMP1	2.11	0.0164	0.382	0.213	7.75	13.7	0.000219	1.79	RV	CELLSTATES	EC7.0	control_PKP2	5	12
CDH23	2.05	0.0451	0.187	0.052	6.41	11	0.000905	1.35	RV	CELLSTATES	EC7.0	control_PKP2	5	12
LTC4S	2.05	0.0126	0.288	0.125	7.12	14.3	0.000156	1.9	RV	CELLSTATES	EC7.0	control_PKP2	5	12
PIK3C2B	2.05	0.0156	0.284	0.0968	6.99	13.8	0.000204	1.81	RV	CELLSTATES	EC7.0	control_PKP2	5	12
RPS4X	2.03	0.0454	0.135	0.0531	6.43	11	0.000931	1.34	RV	CELLSTATES	EC7.0	control_PKP2	5	12
FTL	2.02	0.0149	0.414	0.142	7.53	13.9	0.000192	1.83	RV	CELLSTATES	EC7.0	control_PKP2	5	12
SCD5	2.02	0.00907	0.904	0.293	8.31	15.2	9.47e-05	2.04	RV	CELLSTATES	EC7.0	control_PKP2	5	12
VEGFC	1.99	0.0379	0.212	0.0846	6.69	11.5	0.000698	1.42	RV	CELLSTATES	EC7.0	control_PKP2	5	12
ADAMTS1	1.98	0.0348	0.322	0.147	7.2	11.8	0.000608	1.46	RV	CELLSTATES	EC7.0	control_PKP2	5	12
HMCN1	1.98	0.000856	2.37	0.874	9.85	20.7	5.33e-06	3.07	RV	CELLSTATES	EC7.0	control_PKP2	5	12
FP671120.1	1.97	0.0143	0.503	0.18	7.44	14	0.000182	1.84	RV	CELLSTATES	EC7.0	control_PKP2	5	12
FAM198B-AS1	1.95	0.0454	0.151	0.0929	6.52	11	0.000925	1.34	RV	CELLSTATES	EC7.0	control_PKP2	5	12
NRXN1	1.94	0.0455	0.148	0.065	6.37	10.9	0.000961	1.34	RV	CELLSTATES	EC7.0	control_PKP2	5	12
A2M	1.86	0.042	0.418	0.0594	7.19	11.2	0.000822	1.38	RV	CELLSTATES	EC7.0	control_PKP2	5	12
ACACB	1.86	0.0238	0.274	0.159	7.19	12.7	0.00037	1.62	RV	CELLSTATES	EC7.0	control_PKP2	5	12
CYYR1	1.85	0.0186	0.43	0.12	7.45	13.3	0.000264	1.73	RV	CELLSTATES	EC7.0	control_PKP2	5	12
HLA-A	1.85	0.0296	0.553	0.27	8.13	12.2	0.000475	1.53	RV	CELLSTATES	EC7.0	control_PKP2	5	12
KIFC3	1.83	0.0454	0.429	0.228	7.74	11	0.000934	1.34	RV	CELLSTATES	EC7.0	control_PKP2	5	12
RASGRF2	1.83	0.0454	0.412	0.171	7.58	11	0.000922	1.34	RV	CELLSTATES	EC7.0	control_PKP2	5	12
IGFBP4	1.71	0.0379	0.474	0.25	7.78	11.5	0.000683	1.42	RV	CELLSTATES	EC7.0	control_PKP2	5	12
XIST	1.65	0.0309	0.656	0.555	8.6	12.1	0.000505	1.51	RV	CELLSTATES	EC7.0	control_PKP2	5	12
BMPER	1.59	0.0074	1.69	0.634	9.27	15.8	7.05e-05	2.13	RV	CELLSTATES	EC7.0	control_PKP2	5	12
CALCRL	1.58	0.012	3.17	1.79	10.3	14.4	0.000146	1.92	RV	CELLSTATES	EC7.0	control_PKP2	5	12
IL1R1	1.54	0.0419	1.54	0.961	9.32	11.2	0.000818	1.38	RV	CELLSTATES	EC7.0	control_PKP2	5	12
ADAMTS9	1.53	0.0326	1.51	0.975	9.39	11.9	0.000547	1.49	RV	CELLSTATES	EC7.0	control_PKP2	5	12
MEIS2	1.5	0.0179	2.34	1.11	9.85	13.4	0.000251	1.75	RV	CELLSTATES	EC7.0	control_PKP2	5	12

## Sheet: control_PVneg
Gene	logFC	FDR	mean_exp_control	mean_exp_genotype	logCPM	F	PValue	FDR_plot	Region	annotation_level	cell_state	comparison	Observations_genotype	Observations_reference
PLIN4	6.09	0.0211	0.0414	0	5.64	34.3	6.13e-06	1.68	RV	CELLSTATES	EC7.0	control_PVneg	3	12
AQP3	5.23	0.0358	0.109	0.00575	6.31	27.5	2.08e-05	1.45	RV	CELLSTATES	EC7.0	control_PVneg	3	12
MLXIPL	4.62	0.0273	0.0218	0.00287	5.38	29.8	1.19e-05	1.56	RV	CELLSTATES	EC7.0	control_PVneg	3	12
ADIPOQ	4.36	0.0377	0.0292	0.00575	5.5	26.8	2.46e-05	1.42	RV	CELLSTATES	EC7.0	control_PVneg	3	12

## Sheet: control_RBM20
Gene	logFC	FDR	mean_exp_control	mean_exp_genotype	logCPM	F	PValue	FDR_plot	Region	annotation_level	cell_state	comparison	Observations_genotype	Observations_reference
XIST	8.09	2.11e-19	0.656	0	8.26	98.6	3.15e-23	18.7	RV	CELLSTATES	EC7.0	control_RBM20	5	12
PLA2G2A	5.01	0.000114	0.133	0	6.58	26.9	2.14e-07	3.94	RV	CELLSTATES	EC7.0	control_RBM20	5	12
CCL2	4.58	5.24e-05	0.143	0.00303	6.33	28.8	8.24e-08	4.28	RV	CELLSTATES	EC7.0	control_RBM20	5	12
SPRTN	4.52	0.00157	0.106	0	5.98	20.7	5.48e-06	2.8	RV	CELLSTATES	EC7.0	control_RBM20	5	12
TRIML2	4.51	0.00283	0.112	0	6.59	19.2	1.19e-05	2.55	RV	CELLSTATES	EC7.0	control_RBM20	5	12
FASN	4.49	0.00436	0.0445	0	5.76	18.1	2.06e-05	2.36	RV	CELLSTATES	EC7.0	control_RBM20	5	12
PLIN4	4.36	0.00914	0.0414	0	5.72	16.2	5.76e-05	2.04	RV	CELLSTATES	EC7.0	control_RBM20	5	12
GPAM	4.21	0.00099	0.136	0.00606	6.46	21.7	3.11e-06	3	RV	CELLSTATES	EC7.0	control_RBM20	5	12
ZFYVE19	3.6	0.05	0.0271	0	5.51	11.9	0.000565	1.3	RV	CELLSTATES	EC7.0	control_RBM20	5	12
OPCML	3.58	1.95e-09	1.07	0.094	8.77	51.1	8.76e-13	8.71	RV	CELLSTATES	EC7.0	control_RBM20	5	12
AC012593.1	3.43	0.00028	0.191	0.0207	6.68	24.6	6.92e-07	3.55	RV	CELLSTATES	EC7.0	control_RBM20	5	12
C5orf17	3.42	0.000341	0.157	0.0168	6.58	24.1	8.95e-07	3.47	RV	CELLSTATES	EC7.0	control_RBM20	5	12
MTMR11	3.32	0.0364	0.061	0.00385	5.82	12.8	0.000341	1.44	RV	CELLSTATES	EC7.0	control_RBM20	5	12
IFI6	3.27	0.0318	0.0836	0.008	6.12	13.2	0.000286	1.5	RV	CELLSTATES	EC7.0	control_RBM20	5	12
IFIT3	3.27	0.0425	0.0852	0.00541	5.93	12.4	0.000438	1.37	RV	CELLSTATES	EC7.0	control_RBM20	5	12
INHBA	3.08	2.5e-07	1.28	0.161	8.83	39.9	2.62e-10	6.6	RV	CELLSTATES	EC7.0	control_RBM20	5	12
TLL1	3.07	2.25e-07	1.39	0.134	8.74	40.3	2.19e-10	6.65	RV	CELLSTATES	EC7.0	control_RBM20	5	12
SMTNL2	2.89	0.000999	0.188	0.0307	6.85	21.6	3.29e-06	3	RV	CELLSTATES	EC7.0	control_RBM20	5	12
SEMA3A	2.71	0.00308	0.178	0.0345	6.83	18.9	1.38e-05	2.51	RV	CELLSTATES	EC7.0	control_RBM20	5	12
BTN3A2	2.69	0.0301	0.123	0.0138	6.22	13.4	0.000257	1.52	RV	CELLSTATES	EC7.0	control_RBM20	5	12
PPFIA2	2.67	0.00663	0.182	0.0313	6.64	17	3.77e-05	2.18	RV	CELLSTATES	EC7.0	control_RBM20	5	12
NRXN1	2.64	0.0179	0.148	0.0214	6.37	14.6	0.00013	1.75	RV	CELLSTATES	EC7.0	control_RBM20	5	12
CNTN4	2.55	0.0265	0.215	0.0566	6.73	13.8	0.000208	1.58	RV	CELLSTATES	EC7.0	control_RBM20	5	12
CYP1B1	2.38	0.000221	0.781	0.167	8.44	25.3	4.97e-07	3.66	RV	CELLSTATES	EC7.0	control_RBM20	5	12
RTN4RL1	2.26	0.0287	0.198	0.0386	6.71	13.5	0.000238	1.54	RV	CELLSTATES	EC7.0	control_RBM20	5	12
VEGFC	2.22	0.0271	0.212	0.0426	6.69	13.7	0.000217	1.57	RV	CELLSTATES	EC7.0	control_RBM20	5	12
LINC02360	2.21	0.0221	0.168	0.0623	6.89	14.2	0.000167	1.66	RV	CELLSTATES	EC7.0	control_RBM20	5	12
BMPER	2.18	0.00028	1.69	0.348	9.25	24.7	6.63e-07	3.55	RV	CELLSTATES	EC7.0	control_RBM20	5	12
AC005699.1	2.15	0.00643	0.406	0.14	7.66	17.1	3.49e-05	2.19	RV	CELLSTATES	EC7.0	control_RBM20	5	12
DYSF	2.12	0.00227	0.676	0.139	8.1	19.7	9.03e-06	2.64	RV	CELLSTATES	EC7.0	control_RBM20	5	12
PDE4D	2.09	0.000421	2.15	0.49	9.53	23.6	1.17e-06	3.38	RV	CELLSTATES	EC7.0	control_RBM20	5	12
GUCY1A1	2.05	0.0469	0.189	0.0568	6.85	12	0.00052	1.33	RV	CELLSTATES	EC7.0	control_RBM20	5	12
TNFSF10	2.05	0.0324	0.241	0.0687	6.98	13.1	0.000293	1.49	RV	CELLSTATES	EC7.0	control_RBM20	5	12
PIK3C2B	1.95	0.0374	0.284	0.0686	7.06	12.7	0.000359	1.43	RV	CELLSTATES	EC7.0	control_RBM20	5	12
SCD5	1.91	0.0221	0.904	0.26	8.38	14.1	0.000169	1.66	RV	CELLSTATES	EC7.0	control_RBM20	5	12
NTN1	1.78	0.00643	1.11	0.313	8.8	17.1	3.61e-05	2.19	RV	CELLSTATES	EC7.0	control_RBM20	5	12
LINC02147	1.53	0.00518	6.13	1.85	11.2	17.7	2.6e-05	2.29	RV	CELLSTATES	EC7.0	control_RBM20	5	12

## Sheet: control_TTN
Gene	logFC	FDR	mean_exp_control	mean_exp_genotype	logCPM	F	PValue	FDR_plot	Region	annotation_level	cell_state	comparison	Observations_genotype	Observations_reference
PLA2G2A	5.1	0.000317	0.133	0	6.68	27.5	7.84e-07	3.5	RV	CELLSTATES	EC7.0	control_TTN	6	12
DKK2	4.69	0.00206	0.0749	0	6.05	21.8	8.49e-06	2.69	RV	CELLSTATES	EC7.0	control_TTN	6	12
CCL2	4.37	0.00078	0.143	0.00156	6.43	24.7	2.39e-06	3.11	RV	CELLSTATES	EC7.0	control_TTN	6	12
ZNF804B	4.37	0.0021	0.104	0.00794	6.57	21.7	8.86e-06	2.68	RV	CELLSTATES	EC7.0	control_TTN	6	12
GPAM	4.18	0.00594	0.136	0.00327	6.52	18.2	4.18e-05	2.23	RV	CELLSTATES	EC7.0	control_TTN	6	12
PPEF1	3.94	0.0194	0.074	0	5.92	14.7	0.000213	1.71	RV	CELLSTATES	EC7.0	control_TTN	6	12
SH3GL2	3.77	0.0245	0.0447	0	5.84	13.9	0.000303	1.61	RV	CELLSTATES	EC7.0	control_TTN	6	12
TRIML2	3.77	0.0226	0.112	0.00575	6.71	14.2	0.000264	1.65	RV	CELLSTATES	EC7.0	control_TTN	6	12
C5orf17	3.61	0.00376	0.157	0.0158	6.64	19.5	2.28e-05	2.42	RV	CELLSTATES	EC7.0	control_TTN	6	12
TLL1	3.59	3.36e-06	1.39	0.0971	8.74	43.2	1.51e-09	5.47	RV	CELLSTATES	EC7.0	control_TTN	6	12
RAB38	3.57	0.0116	0.105	0.00327	6.1	16.2	0.000102	1.94	RV	CELLSTATES	EC7.0	control_TTN	6	12
MED19	3.55	0.0409	0.0385	0	5.82	12.4	0.000637	1.39	RV	CELLSTATES	EC7.0	control_TTN	6	12
AC090907.2	3.52	0.0417	0.047	0	5.83	12.2	0.000676	1.38	RV	CELLSTATES	EC7.0	control_TTN	6	12
LSR	3.47	0.0409	0.0344	0	5.7	12.3	0.000646	1.39	RV	CELLSTATES	EC7.0	control_TTN	6	12
SULT1A2	3.42	0.0474	0.0462	0	5.7	11.9	0.000815	1.32	RV	CELLSTATES	EC7.0	control_TTN	6	12
ACSL1	3.38	0.0198	0.0746	0.00312	6.19	14.6	0.00022	1.7	RV	CELLSTATES	EC7.0	control_TTN	6	12
HAS2	3.38	0.0313	0.0875	0.00327	6.02	13.1	0.000434	1.51	RV	CELLSTATES	EC7.0	control_TTN	6	12
APOD	3.34	0.0119	0.15	0.0201	6.92	16.1	0.000105	1.92	RV	CELLSTATES	EC7.0	control_TTN	6	12
AC012593.1	3.29	0.00571	0.191	0.0215	6.75	18.3	3.94e-05	2.24	RV	CELLSTATES	EC7.0	control_TTN	6	12
OPCML	3.29	3.24e-05	1.07	0.135	8.8	35.3	3.13e-08	4.49	RV	CELLSTATES	EC7.0	control_TTN	6	12
BMPER	3.19	1.75e-05	1.69	0.184	9.18	37.5	1.31e-08	4.76	RV	CELLSTATES	EC7.0	control_TTN	6	12
AC024901.1	3.14	0.00238	0.241	0.0286	7.03	21	1.17e-05	2.62	RV	CELLSTATES	EC7.0	control_TTN	6	12
AC108047.1	3.14	0.027	0.0796	0.00654	6.19	13.6	0.000346	1.57	RV	CELLSTATES	EC7.0	control_TTN	6	12
AC092691.1	3.09	0.00483	0.206	0.0344	6.87	18.8	3.14e-05	2.32	RV	CELLSTATES	EC7.0	control_TTN	6	12
SULT1A1	3	0.0165	0.121	0.0152	6.32	15.1	0.000169	1.78	RV	CELLSTATES	EC7.0	control_TTN	6	12
CFD	2.99	0.00321	0.19	0.0338	7.15	20	1.85e-05	2.49	RV	CELLSTATES	EC7.0	control_TTN	6	12
GABRB1	2.99	0.0243	0.098	0.0131	6.38	13.9	0.000296	1.62	RV	CELLSTATES	EC7.0	control_TTN	6	12
GNA14-AS1	2.98	0.00023	0.504	0.0744	7.96	28.3	5.17e-07	3.64	RV	CELLSTATES	EC7.0	control_TTN	6	12
NGF	2.98	0.000864	0.399	0.052	7.4	24.3	2.84e-06	3.06	RV	CELLSTATES	EC7.0	control_TTN	6	12
AC006460.1	2.93	0.0459	0.0827	0.00654	6.12	11.9	0.000773	1.34	RV	CELLSTATES	EC7.0	control_TTN	6	12
SCD5	2.87	0.000199	0.904	0.124	8.28	28.8	4.33e-07	3.7	RV	CELLSTATES	EC7.0	control_TTN	6	12
SREBF1	2.82	0.015	0.155	0.0156	6.43	15.4	0.000147	1.82	RV	CELLSTATES	EC7.0	control_TTN	6	12
F5	2.71	0.015	0.124	0.026	6.56	15.5	0.000145	1.82	RV	CELLSTATES	EC7.0	control_TTN	6	12
RUNX1	2.69	0.0335	0.139	0.0114	6.35	12.9	0.000497	1.47	RV	CELLSTATES	EC7.0	control_TTN	6	12
ADGRB3	2.68	0.00801	0.236	0.0466	6.95	17.3	6.25e-05	2.1	RV	CELLSTATES	EC7.0	control_TTN	6	12
DKK3	2.67	0.00264	0.304	0.0507	7.32	20.6	1.38e-05	2.58	RV	CELLSTATES	EC7.0	control_TTN	6	12
EPB41L4B	2.65	0.00715	0.201	0.0359	6.85	17.6	5.46e-05	2.15	RV	CELLSTATES	EC7.0	control_TTN	6	12
ATP1B1	2.64	0.00594	0.222	0.0563	6.95	18.2	4.17e-05	2.23	RV	CELLSTATES	EC7.0	control_TTN	6	12
RMDN2-AS1	2.58	0.0313	0.131	0.0154	6.35	13.1	0.000434	1.51	RV	CELLSTATES	EC7.0	control_TTN	6	12
HMCN1	2.53	2.05e-05	2.37	0.459	9.79	36.9	1.69e-08	4.69	RV	CELLSTATES	EC7.0	control_TTN	6	12
C1R	2.48	0.0173	0.187	0.0339	6.78	14.9	0.000186	1.76	RV	CELLSTATES	EC7.0	control_TTN	6	12
SEMA3A	2.48	0.0245	0.178	0.0398	6.92	13.9	0.000306	1.61	RV	CELLSTATES	EC7.0	control_TTN	6	12
CTSC	2.44	0.0173	0.225	0.047	6.84	14.9	0.000189	1.76	RV	CELLSTATES	EC7.0	control_TTN	6	12
AK5	2.37	0.015	0.236	0.0454	6.94	15.4	0.000147	1.82	RV	CELLSTATES	EC7.0	control_TTN	6	12
LINC02398	2.35	0.0335	0.181	0.0532	6.84	12.9	0.000495	1.47	RV	CELLSTATES	EC7.0	control_TTN	6	12
NTN1	2.35	0.00218	1.11	0.254	8.76	21.3	1.01e-05	2.66	RV	CELLSTATES	EC7.0	control_TTN	6	12
FTL	2.29	0.00544	0.414	0.089	7.62	18.4	3.7e-05	2.26	RV	CELLSTATES	EC7.0	control_TTN	6	12
TIMP1	2.27	0.0129	0.382	0.127	7.76	15.9	0.000116	1.89	RV	CELLSTATES	EC7.0	control_TTN	6	12
TMEM108	2.25	0.000398	2.39	0.569	9.8	26.7	1.01e-06	3.4	RV	CELLSTATES	EC7.0	control_TTN	6	12
ADAMTS12	2.23	0.0313	0.237	0.0532	6.91	13.1	0.000437	1.51	RV	CELLSTATES	EC7.0	control_TTN	6	12
CYP1B1	2.18	0.00251	0.781	0.209	8.5	20.8	1.28e-05	2.6	RV	CELLSTATES	EC7.0	control_TTN	6	12
PDE1A	2.18	0.00218	0.935	0.26	8.66	21.4	9.87e-06	2.66	RV	CELLSTATES	EC7.0	control_TTN	6	12
INHBA	2.17	0.00986	1.28	0.33	8.91	16.7	8.19e-05	2.01	RV	CELLSTATES	EC7.0	control_TTN	6	12
LINC02147	2.17	0.000266	6.13	1.6	11.2	27.9	6.17e-07	3.58	RV	CELLSTATES	EC7.0	control_TTN	6	12
TM4SF1	2.09	0.0288	0.321	0.144	7.86	13.4	0.000377	1.54	RV	CELLSTATES	EC7.0	control_TTN	6	12
DOK5	2.06	0.00423	0.697	0.181	8.19	19.2	2.66e-05	2.37	RV	CELLSTATES	EC7.0	control_TTN	6	12
LRP4	2.05	0.0148	0.62	0.235	8.61	15.5	0.00014	1.83	RV	CELLSTATES	EC7.0	control_TTN	6	12
MEIS2	2.05	0.00218	2.34	0.677	9.81	21.4	9.78e-06	2.66	RV	CELLSTATES	EC7.0	control_TTN	6	12
IL1R1	1.97	0.00218	1.54	0.415	9.18	21.4	9.93e-06	2.66	RV	CELLSTATES	EC7.0	control_TTN	6	12
C2orf88	1.95	0.0257	0.343	0.12	7.5	13.7	0.000326	1.59	RV	CELLSTATES	EC7.0	control_TTN	6	12
LDLRAD3	1.95	0.0467	0.207	0.0684	7.04	11.9	0.000793	1.33	RV	CELLSTATES	EC7.0	control_TTN	6	12
ADAMTS9	1.93	0.00283	1.51	0.51	9.31	20.4	1.53e-05	2.55	RV	CELLSTATES	EC7.0	control_TTN	6	12
SLC4A7	1.93	0.0409	0.402	0.107	7.39	12.3	0.000649	1.39	RV	CELLSTATES	EC7.0	control_TTN	6	12
MEST	1.92	0.0417	0.242	0.0893	7.26	12.2	0.000678	1.38	RV	CELLSTATES	EC7.0	control_TTN	6	12
ANGPTL4	1.91	0.0324	0.342	0.142	7.72	13	0.00047	1.49	RV	CELLSTATES	EC7.0	control_TTN	6	12
MGST1	1.91	0.0432	0.317	0.107	7.42	12.1	0.000707	1.36	RV	CELLSTATES	EC7.0	control_TTN	6	12
SOX5	1.91	0.0393	0.296	0.0939	7.37	12.4	0.000609	1.41	RV	CELLSTATES	EC7.0	control_TTN	6	12
THSD7A	1.84	0.0138	0.675	0.225	8.25	15.7	0.000128	1.86	RV	CELLSTATES	EC7.0	control_TTN	6	12
ATP13A3	1.83	0.0162	0.783	0.206	8.24	15.2	0.000162	1.79	RV	CELLSTATES	EC7.0	control_TTN	6	12
GNA14	1.83	0.00483	1.48	0.452	9.23	18.8	3.11e-05	2.32	RV	CELLSTATES	EC7.0	control_TTN	6	12
AL138828.1	1.78	0.0106	1.32	0.664	9.55	16.5	9.14e-05	1.97	RV	CELLSTATES	EC7.0	control_TTN	6	12
COL3A1	1.78	0.0163	0.826	0.258	8.36	15.2	0.000166	1.79	RV	CELLSTATES	EC7.0	control_TTN	6	12
DYSF	1.77	0.0173	0.676	0.184	8.18	14.9	0.000185	1.76	RV	CELLSTATES	EC7.0	control_TTN	6	12
PTGIS	1.77	0.0245	1.05	0.311	8.57	13.9	0.000302	1.61	RV	CELLSTATES	EC7.0	control_TTN	6	12
PCED1B	1.76	0.0167	0.865	0.296	8.6	15	0.000176	1.78	RV	CELLSTATES	EC7.0	control_TTN	6	12
CEMIP2	1.72	0.00353	2.82	0.941	10.1	19.7	2.09e-05	2.45	RV	CELLSTATES	EC7.0	control_TTN	6	12
MID1	1.72	0.0308	0.768	0.256	8.31	13.2	0.00042	1.51	RV	CELLSTATES	EC7.0	control_TTN	6	12
COL23A1	1.69	0.0474	0.389	0.14	7.58	11.8	0.00082	1.32	RV	CELLSTATES	EC7.0	control_TTN	6	12
PCDH15	1.66	0.0306	3.57	1.27	10.4	13.2	0.000415	1.51	RV	CELLSTATES	EC7.0	control_TTN	6	12
FBXO34	1.62	0.0315	0.619	0.207	8.07	13.1	0.000446	1.5	RV	CELLSTATES	EC7.0	control_TTN	6	12
RASGEF1B	1.54	0.0435	0.856	0.353	8.68	12.1	0.000716	1.36	RV	CELLSTATES	EC7.0	control_TTN	6	12
GULP1	1.44	0.0467	1.08	0.458	8.95	11.9	0.000794	1.33	RV	CELLSTATES	EC7.0	control_TTN	6	12
LEPR	1.44	0.0305	1.12	0.489	8.99	13.2	0.000411	1.52	RV	CELLSTATES	EC7.0	control_TTN	6	12
CALCRL	1.37	0.0217	3.17	1.44	10.3	14.3	0.000247	1.66	RV	CELLSTATES	EC7.0	control_TTN	6	12
HIBCH	1.37	0.0313	1.4	0.598	9.29	13.1	0.000437	1.51	RV	CELLSTATES	EC7.0	control_TTN	6	12
EMCN	1.31	0.0234	4.15	1.82	10.7	14.1	0.000281	1.63	RV	CELLSTATES	EC7.0	control_TTN	6	12
LDB2	1.09	0.025	14.3	7.3	12.5	13.8	0.000315	1.6	RV	CELLSTATES	EC7.0	control_TTN	6	12
