# Supplementary material for: Pathogenic variants damage cell composition and single cell transcription in cardiomyopathies
Source: Science. Author manuscript; Available in PMC 2022 Oct 3. (PMC9528698; doi:10.1126/science.abo1984)
Supplement: Supp table 36 [file NIHMS1835045-supplement-Supp_table_36.xlsx]

## Sheet: Sheet1
Cell Cycle		EMT/MET		Regulation of Cell Death
S Phase	G2M Phase	EMT	MET	Positive	Negtive
POLA1	NCAPD2	Cnn1	FGFR2	BCL2L11	BCL2L12
BRCA1	BUB1	Snai1	Elk1	PMAIP1	BCL2L2
POLQ	CENPA	Snai2	Fgfr3	CRADD	CFLAR
ATAD2	AC073529.1	Twist1	Fzd7	CASP9	BCL2A1
POLD3	AURKB	Twist2	Foxc1	MOAP1	BIRC2
SMC1A	NCAPG	Il1r2	Foxc2	BAK1	TNFRSF10D
CLSPN	CDCA3	Il1r1	Sfrp2	DIABLO	XIAP
BRIP1	MELK	Nfatc1	Sfrp4	HRK	BIRC3
RBL1	MXD3	Gata4	Fzd2	BBC3	AVEN
ATAD5	KIF11	Cdh2	Acvr1	CASP6
HELLS	KNL1	Sp1	Bmpr1a	BCL2L14
FANCI	MKI67	Ednra		CASP10
E2F1	CKAP2			APAF1
FANCD2	KIFC1			BIK
PRKDC	ARHGAP11A			TNFRSF10C
WDR76	PARPBP			CYCS
XRCC2	AC091057.6
	TPX2
	ANLN
	SMC4
	DEPDC1B
	KIF18B
	BIRC5
	APOLD1
	NDC80
	SGO2
	CKAP5
	G2E3
	TOP2A
	CENPF
	KIF20B
	NUSAP1
	CDCA2
	GAS2L3
	UBE2C
	KIF14
	CIT
	CENPE
	ASPM
	BUB1B
	CCDC88A
	HMMR
	KIF4A
	ECT2
	KIF23
	GTSE1
