# Supplementary material for: Pathogenic variants damage cell composition and single cell transcription in cardiomyopathies
Source: Science. Author manuscript; Available in PMC 2022 Oct 3. (PMC9528698; doi:10.1126/science.abo1984)
Supplement: Supp table 37 [file NIHMS1835045-supplement-Supp_table_37.xlsx]

## Sheet: Sheet1
	MO_CD16+_gene_symbol	MO_CD16+_pvalues_adj	MO_CD16+_log2_fold-change	MO_CD16+_%_nuclei_expressing_gene_within_cell_state	MO_CD16+_%_nuclei_expressing_gene_outside_cell_state	MO_CD16+_mean_gene_expression_within_cell_state	MO_CD16+_mean_gene_expression_outside_cell_state	MO_VCAN+_gene_symbol	MO_VCAN+_pvalues_adj	MO_VCAN+_log2_fold-change	MO_VCAN+_%_nuclei_expressing_gene_within_cell_state	MO_VCAN+_%_nuclei_expressing_gene_outside_cell_state	MO_VCAN+_mean_gene_expression_within_cell_state	MO_VCAN+_mean_gene_expression_outside_cell_state	MP_FOLR2_gene_symbol	MP_FOLR2_pvalues_adj	MP_FOLR2_log2_fold-change	MP_FOLR2_%_nuclei_expressing_gene_within_cell_state	MP_FOLR2_%_nuclei_expressing_gene_outside_cell_state	MP_FOLR2_mean_gene_expression_within_cell_state	MP_FOLR2_mean_gene_expression_outside_cell_state	MP_ISG_gene_symbol	MP_ISG_pvalues_adj	MP_ISG_log2_fold-change	MP_ISG_%_nuclei_expressing_gene_within_cell_state	MP_ISG_%_nuclei_expressing_gene_outside_cell_state	MP_ISG_mean_gene_expression_within_cell_state	MP_ISG_mean_gene_expression_outside_cell_state	MP_LYVE1hi/MHCII_intermediate_gene_symbol	MP_LYVE1hi/MHCII_intermediate_pvalues_adj	MP_LYVE1hi/MHCII_intermediate_log2_fold-change	MP_LYVE1hi/MHCII_intermediate_%_nuclei_expressing_gene_within_cell_state	MP_LYVE1hi/MHCII_intermediate_%_nuclei_expressing_gene_outside_cell_state	MP_LYVE1hi/MHCII_intermediate_mean_gene_expression_within_cell_state	MP_LYVE1hi/MHCII_intermediate_mean_gene_expression_outside_cell_state	MP_LYVE1hi/MHCII_lo_gene_symbol	MP_LYVE1hi/MHCII_lo_pvalues_adj	MP_LYVE1hi/MHCII_lo_log2_fold-change	MP_LYVE1hi/MHCII_lo_%_nuclei_expressing_gene_within_cell_state	MP_LYVE1hi/MHCII_lo_%_nuclei_expressing_gene_outside_cell_state	MP_LYVE1hi/MHCII_lo_mean_gene_expression_within_cell_state	MP_LYVE1hi/MHCII_lo_mean_gene_expression_outside_cell_state	MP_LYVE1lo/MHCII_hi_gene_symbol	MP_LYVE1lo/MHCII_hi_pvalues_adj	MP_LYVE1lo/MHCII_hi_log2_fold-change	MP_LYVE1lo/MHCII_hi_%_nuclei_expressing_gene_within_cell_state	MP_LYVE1lo/MHCII_hi_%_nuclei_expressing_gene_outside_cell_state	MP_LYVE1lo/MHCII_hi_mean_gene_expression_within_cell_state	MP_LYVE1lo/MHCII_hi_mean_gene_expression_outside_cell_state
0	RIPOR2	0	6.7	0.78	0.049	2.6	0.11	VCAN	0	5	0.56	0.058	1.7	0.13	MYL2	0	2	0.8	0.47	2.1	1	IFI44L	0	4.6	0.73	0.088	1.7	0.17	MAMDC2	0	2.8	0.85	0.41	2.5	0.95	F13A1	0	2.1	0.96	0.73	4	2.6	IGSF21	0	1.9	0.5	0.21	1.1	0.45
1	TCF7L2	0	5	0.8	0.18	2.7	0.35	AOAH	0	1.9	0.75	0.48	2.1	1.1	C1QA	0	2.6	0.62	0.23	1.4	0.43	EPSTI1	0	3.5	0.76	0.19	1.8	0.38	PDE4D	0	2.6	0.93	0.61	3.5	1.9	NAV2	0	1.8	0.69	0.38	2	1	PID1	1.8e-282	1.2	0.67	0.45	1.7	1.1
2	LYN	9.4e-300	3	0.84	0.45	2.6	0.93	SLC11A1	0	2.3	0.66	0.32	1.8	0.7	RNASE1	0	2.1	0.67	0.34	1.7	0.68	MX1	0	4.4	0.55	0.055	1.1	0.099	RBPJ	0	1.8	0.97	0.86	4.2	3	MAN1A1	0	1.2	0.9	0.77	3.2	2.4	DTNA	3.4e-175	0.81	0.74	0.6	1.9	1.4
3	NEDD9	1.1e-269	4.6	0.69	0.11	1.9	0.22	SIPA1L1	2.1e-281	1.8	0.7	0.44	2	1.1	C1QC	1.1e-291	2.3	0.55	0.21	1.2	0.39	MX2	0	3.6	0.58	0.1	1.3	0.2	WASHC2A	0	2.5	0.49	0.17	1.2	0.34	DAAM2	0	1.9	0.56	0.26	1.3	0.55	BCL2	1.1e-148	1.4	0.38	0.2	0.88	0.43
4	PTPRC	3.6e-260	2.4	0.84	0.55	2.6	1.2	DPYD	7.3e-278	0.92	0.91	0.87	3.1	2.5	FTL	1.6e-289	2	0.62	0.3	1.5	0.61	XAF1	6.9e-283	3.2	0.57	0.12	1.2	0.22	MAMDC2-AS1	0	2.6	0.46	0.13	0.98	0.24	AUTS2	0	1.4	0.75	0.52	2.1	1.3	CD74	7e-142	0.94	0.56	0.39	1.3	0.9
5	PRKCB	4.4e-253	2.9	0.79	0.36	2.2	0.74	MYO1F	3.1e-218	1.5	0.68	0.47	1.7	0.99	CST3	5.5e-284	2.3	0.56	0.22	1.3	0.42	IFI44	1.4e-241	2.7	0.58	0.18	1.2	0.32	COLEC12	0	1.4	0.87	0.62	2.6	1.7	TTN	0	1.4	0.71	0.5	1.9	1.2	MEF2A	1.6e-133	0.55	0.84	0.77	2.2	1.9
6	UTRN	1.7e-239	2.1	0.85	0.64	2.7	1.5	PLCB1	1e-215	3.2	0.4	0.084	1.1	0.18	MB	6.8e-253	2	0.58	0.26	1.3	0.52	PARP14	2.9e-238	2	0.7	0.35	1.6	0.69	SCN9A	6.9e-275	1.3	0.66	0.4	1.5	0.87	PDGFC	0	1.1	0.81	0.64	2.3	1.7	USP53	1.8e-129	1	0.46	0.31	1	0.65
7	SLC11A1	5.5e-239	2.9	0.8	0.33	2.2	0.73	IRAK3	5.4e-208	1.2	0.75	0.6	2	1.4	TNNI3	1.5e-225	2	0.54	0.23	1.2	0.45	RNF213	7.6e-199	1.6	0.76	0.5	1.9	1	PDE7B	1.6e-263	1.5	0.56	0.29	1.3	0.65	CCDC141	0	1.7	0.52	0.26	1.2	0.56	CDK6	2.7e-129	1.2	0.39	0.24	0.87	0.47
8	PAG1	6.6e-231	3.3	0.72	0.31	2.2	0.6	SSH2	9.2e-207	1	0.82	0.72	2.4	1.8	ACTC1	4.7e-220	1.9	0.55	0.26	1.2	0.51	SAMD9L	1.4e-172	3.2	0.44	0.078	0.86	0.14	FRMD4B	1.3e-239	0.81	0.95	0.85	3.2	2.6	TNS3	0	1	0.8	0.65	2.1	1.5	GPR34	4.5e-125	1	0.46	0.32	1	0.64
9	SAT1	1.3e-224	1.9	0.91	0.77	3.3	2.1	FYN	4.6e-199	3.2	0.38	0.073	0.9	0.15	C1QB	4.7e-218	2	0.52	0.23	1.2	0.43	EIF2AK2	1.4e-160	2.4	0.48	0.15	0.98	0.27	NAV2	5.1e-228	1.3	0.69	0.45	1.9	1.2	STAB1	0	1.2	0.74	0.53	1.8	1.2	ELMO1	1.1e-120	0.49	0.92	0.88	3	2.7
10	TBC1D8	9.1e-213	3.5	0.66	0.18	1.8	0.35	LRRK2	3.4e-176	1.9	0.5	0.25	1.2	0.49	HLA-DRB1	1.4e-211	1.8	0.57	0.29	1.4	0.6	SIGLEC1	2.1e-156	1.5	0.73	0.46	1.7	0.97	EMP1	1.7e-221	1.8	0.41	0.15	0.83	0.31	ITSN1	0	0.98	0.82	0.68	2.3	1.7	SRGAP1	8.3e-118	0.64	0.74	0.64	1.9	1.5
11	LYST	3.9e-198	2.6	0.74	0.4	2.1	0.8	CLEC12A	3.6e-170	2.8	0.37	0.088	0.84	0.17	ACTA1	2.8e-193	2	0.5	0.21	1.1	0.42	STAT1	5.6e-155	2.8	0.43	0.097	0.87	0.18	AC092691.1	3.6e-199	3.1	0.29	0.049	0.66	0.1	SCN9A	0	1.4	0.6	0.34	1.4	0.75	PDE3B	1.3e-113	0.92	0.48	0.33	1.1	0.71
12	RAP1GAP2	5.6e-195	3.6	0.63	0.15	1.6	0.29	FCN1	4.5e-159	5.3	0.3	0.012	0.72	0.026	HLA-DRA	7.2e-188	2	0.49	0.21	1.2	0.44	DDX58	4.3e-141	2.8	0.42	0.099	0.86	0.18	LSAMP	2e-193	2.4	0.33	0.095	0.8	0.21	FGF13	0	2	0.42	0.17	1.1	0.41	ST6GAL1	6.6e-109	0.7	0.63	0.51	1.5	1.1
13	ADGRE2	7.8e-193	4.5	0.58	0.067	1.4	0.13	USP15	3.1e-157	1	0.7	0.59	1.8	1.3	CD74	8.5e-174	1.5	0.64	0.4	1.6	0.91	PARP9	7e-137	2.5	0.44	0.12	0.85	0.22	P2RY14	1.3e-178	1.1	0.61	0.38	1.4	0.88	MPPED2	0	1.3	0.63	0.41	1.6	0.94	FRMD4A	2e-108	0.63	0.78	0.67	2.1	1.7
14	ITGAL	5.1e-185	5.3	0.55	0.037	1.3	0.067	ST6GALNAC3	1.8e-156	1.8	0.49	0.25	1.3	0.55	MT-CO1	8.5e-156	1.4	0.62	0.38	1.4	0.81	PDE4B	3.4e-122	1.5	0.67	0.42	1.7	0.99	ARHGAP6	3.4e-174	1	0.69	0.48	1.6	1.1	TNFAIP2	0	1.2	0.65	0.45	1.5	0.94	CSGALNACT1	1.9e-101	0.67	0.77	0.67	2.3	1.9
15	FYN	2e-180	4.1	0.58	0.081	1.4	0.16	ZDHHC20	3e-155	2.1	0.43	0.17	0.96	0.33	B2M	6.3e-145	1.3	0.6	0.4	1.4	0.8	SPATS2L	3.5e-82	1.2	0.62	0.41	1.4	0.86	ABCA6	1.8e-169	1.3	0.48	0.26	1.1	0.58	RGL1	0	1.1	0.79	0.61	2.2	1.6	ARHGAP6	5.6e-101	0.7	0.59	0.49	1.4	1.1
16	COTL1	2.8e-176	3.7	0.59	0.12	1.5	0.22	PTK2B	1.8e-150	1.5	0.54	0.33	1.3	0.64	MT-CO3	3.4e-131	1.3	0.57	0.35	1.3	0.73	RGL1	2.2e-77	0.97	0.82	0.66	2.3	1.8	DAAM1	8.5e-156	1.1	0.52	0.32	1.1	0.65	LGMN	0	1.3	0.6	0.37	1.5	0.85	MSR1	4.3e-91	0.69	0.61	0.5	1.5	1.1
17	XYLT1	6.6e-170	3.2	0.63	0.18	1.6	0.38	ARHGAP26	5.4e-150	0.86	0.82	0.73	2.3	1.8	DES	4e-126	1.8	0.41	0.17	0.87	0.33	DDX60L	6.7e-67	1.6	0.42	0.2	0.86	0.38	CPM	5.8e-152	0.87	0.86	0.72	2.7	2.1	SIGLEC1	0	1.2	0.61	0.4	1.4	0.83	DEPTOR	1e-89	0.79	0.48	0.35	1.1	0.73
18	SSH2	9.9e-160	1.5	0.87	0.72	2.8	1.8	MEGF9	8e-148	2	0.44	0.2	1	0.38	TPM1	3.3e-121	1.1	0.65	0.48	1.5	1	SP110	1.9e-65	1.7	0.37	0.15	0.74	0.29	SLCO3A1	3.1e-144	1	0.55	0.35	1.2	0.74	AP2A2	0	0.99	0.75	0.59	1.9	1.4	NCKAP5	2e-89	1.6	0.26	0.11	0.59	0.23
19	IRAK3	4.1e-159	1.7	0.81	0.6	2.4	1.4	LDLRAD3	3.4e-143	2.6	0.35	0.094	0.81	0.18	HLA-DPA1	1.3e-120	2.2	0.36	0.12	0.77	0.23	TRIM22	8.8e-60	1.4	0.42	0.21	0.81	0.39	WDR49	2.5e-139	2.8	0.25	0.044	0.47	0.085	MRC1	0	0.93	0.92	0.8	3.2	2.6	ADAM28	2.3e-87	1.2	0.31	0.16	0.65	0.34
20	CHST15	6.3e-158	3.1	0.6	0.18	1.5	0.35	PLXDC2	1.5e-140	0.68	0.89	0.86	3	2.5	CRYAB	6.7e-118	1.7	0.41	0.18	0.87	0.35	DDX60	1.4e-57	2.6	0.27	0.058	0.5	0.1	DNM1	9.8e-137	1.2	0.45	0.25	0.88	0.49	EDA	0	1.3	0.52	0.31	1.2	0.68	TANC2	3.4e-83	0.72	0.52	0.41	1.2	0.86
21	MYO1F	7.1e-155	2	0.78	0.48	2.1	1	SLC8A1	1.5e-138	0.98	0.79	0.67	2.3	1.7	TNNC1	6.5e-107	1.8	0.38	0.15	0.77	0.29	ZC3HAV1	1.7e-57	1.4	0.4	0.2	0.79	0.37	AC010127.1	1.9e-132	1.3	0.4	0.2	0.79	0.4	PMP22	0	1.3	0.5	0.28	1.1	0.57	ANXA4	1.9e-80	0.69	0.5	0.39	1.1	0.79
22	LILRB2	1.1e-153	4	0.53	0.077	1.2	0.14	FGR	1.1e-134	2.4	0.36	0.11	0.78	0.2	MYH7	1.7e-100	1.7	0.38	0.17	0.82	0.32	OAS1	1.9e-56	1.9	0.31	0.11	0.58	0.19	PAPSS2	1.9e-132	1.2	0.45	0.26	0.95	0.53	PDE4D	0	1.1	0.77	0.59	2.5	1.8	AC074327.1	3.9e-75	1.6	0.23	0.1	0.56	0.22
23	RNF149	2.1e-149	1.7	0.84	0.62	2.4	1.4	CUX1	9.1e-133	1.1	0.64	0.49	1.6	1	SELENOP	4e-98	0.97	0.72	0.55	1.9	1.3	F13A1	2.6e-56	0.99	0.92	0.8	3.7	3	PDGFC	1.9e-129	0.81	0.83	0.67	2.3	1.8	GLIS3	0	1.6	0.42	0.21	1	0.47	LDLRAD4	2.4e-73	0.41	0.92	0.87	3	2.7
24	NAMPT	1.1e-140	3.1	0.6	0.21	1.9	0.48	XYLT1	1.3e-130	1.9	0.42	0.18	0.97	0.37	RPL10	9.3e-89	1.2	0.47	0.29	0.98	0.54	STAT2	2e-51	1.4	0.39	0.2	0.75	0.36	TUBB6	3.5e-126	1.5	0.33	0.14	0.63	0.26	ME1	0	1.2	0.53	0.33	1.2	0.72	OGFRL1	8.9e-71	0.64	0.54	0.44	1.3	0.97
25	SCLT1	5.7e-140	2.7	0.6	0.22	1.5	0.43	MAML3	4.6e-128	0.99	0.71	0.6	2	1.4	MT-CO2	6.5e-87	1.4	0.41	0.21	0.87	0.42	PLSCR1	7.3e-50	1.3	0.39	0.2	0.76	0.38	GAS7	3.1e-125	0.77	0.75	0.6	1.8	1.4	SLCO2B1	0	0.8	0.82	0.69	2.3	1.8	ARHGAP24	1.6e-70	0.47	0.81	0.74	2.3	2
26	KCNAB2	6.9e-138	2.6	0.61	0.24	1.5	0.46	HIPK2	5.8e-124	2	0.38	0.15	0.87	0.29	TMSB4X	9.4e-82	1.2	0.46	0.29	1	0.56	IFI6	2.3e-48	4.4	0.21	0.012	0.38	0.021	ME1	2.8e-120	0.95	0.56	0.38	1.3	0.83	COLEC12	0	0.99	0.77	0.59	2.2	1.6	ADGRG6	2.3e-70	0.91	0.35	0.23	0.7	0.43
27	FAM49A	6e-136	2.3	0.65	0.31	1.6	0.61	SORL1	1.2e-122	3	0.31	0.062	0.69	0.12	CFD	7.6e-77	1.6	0.34	0.16	0.71	0.29	ITSN1	6.5e-48	0.68	0.83	0.72	2.3	1.9	CCDC141	3.5e-114	0.98	0.51	0.32	1.1	0.73	NRP1	0	0.99	0.68	0.51	1.8	1.3	P2RY14	3e-69	0.68	0.51	0.39	1.2	0.89
28	CPPED1	3e-134	2.8	0.57	0.19	1.4	0.35	LYZ	5.5e-116	3.1	0.29	0.052	0.62	0.093	MYL3	2.3e-76	2	0.29	0.099	0.6	0.19	RABGAP1L	4.9e-41	0.78	0.64	0.5	1.5	1.1	EMB	5.4e-111	0.88	0.55	0.37	1.1	0.75	SELENOP	0	0.98	0.68	0.5	1.7	1.2	PALD1	4.7e-61	0.89	0.32	0.21	0.65	0.4
29	LST1	5.6e-129	3.6	0.5	0.085	1.1	0.16	DOCK8	4.1e-112	0.88	0.7	0.6	1.8	1.3	GAPDH	4.6e-76	1.8	0.32	0.12	0.63	0.23	OAS3	2.8e-39	3.4	0.2	0.023	0.35	0.04	MAN1A1	2.1e-108	0.76	0.92	0.8	3.1	2.6	ABCA1	0	0.96	0.63	0.47	1.5	1	MED12L	1.1e-60	0.88	0.33	0.23	0.7	0.44
30	TNFRSF1B	6.5e-128	2.2	0.66	0.35	1.7	0.68	JAZF1	1.3e-111	1.2	0.55	0.38	1.3	0.79	TNNT2	1.4e-75	1.5	0.36	0.17	0.76	0.33	CMPK2	4.6e-38	4.4	0.18	0.01	0.32	0.018	CCDC186	9.1e-108	1.9	0.27	0.092	0.51	0.17	STARD13	0	0.73	0.88	0.78	2.7	2.3	SLC8A1	1.4e-60	0.48	0.74	0.66	2	1.7
31	FGR	2e-126	3.3	0.52	0.11	1.2	0.21	CSF3R	5.6e-107	1.8	0.39	0.19	0.9	0.36	TCAP	4.9e-73	1.5	0.36	0.18	0.75	0.34	NRP1	2.2e-36	0.76	0.69	0.56	1.8	1.4	FRY	3.2e-106	1.5	0.31	0.14	0.63	0.28	RBPJ	0	0.78	0.91	0.85	3.4	2.9	SYNE1	2.3e-60	0.97	0.31	0.2	0.66	0.39
32	FYB1	1.9e-119	1.8	0.71	0.43	1.9	0.92	PRKAG2	9.8e-107	0.91	0.67	0.56	1.7	1.2	CD14	5e-72	1.5	0.36	0.18	0.79	0.36	HERC6	1.1e-35	2.7	0.21	0.039	0.38	0.068	CREB5	4.9e-104	1.2	0.37	0.2	0.81	0.42	MTSS1	0	0.7	0.86	0.77	2.7	2.2	SESN1	1.3e-59	0.49	0.68	0.6	1.7	1.4
33	TBXAS1	9.3e-119	1.1	0.9	0.82	2.9	2.2	AC009093.2	5.8e-102	1.4	0.47	0.3	1.2	0.61	ITM2B	2.6e-69	0.91	0.53	0.39	1.2	0.77	IFI16	5.7e-35	0.74	0.59	0.45	1.2	0.91	RNF150	1.7e-103	0.98	0.48	0.31	1.1	0.68	PLXND1	0	1.1	0.51	0.33	1.1	0.64	HLA-DRB1	3.8e-57	0.68	0.41	0.29	0.86	0.62
34	DLEU2	9.4e-116	1.2	0.86	0.76	2.7	2	ANKRD44	2.6e-100	0.79	0.71	0.62	1.9	1.4	FOLR2	1.9e-68	1.5	0.34	0.17	0.69	0.31	RSAD2	6.1e-35	3.2	0.19	0.026	0.35	0.044	PMP22	1.7e-100	0.89	0.51	0.33	1	0.69	WWP1	0	0.95	0.61	0.46	1.4	0.98	BNC2	1.2e-56	0.59	0.52	0.42	1.2	0.97
35	HCK	1.4e-113	2	0.66	0.37	1.6	0.73	CLEC7A	1.1e-98	1.6	0.4	0.19	0.88	0.38	MYL12A	2.7e-63	1.4	0.35	0.18	0.72	0.34	ZCCHC2	1e-34	0.83	0.52	0.37	1.1	0.73	TRPS1	1.1e-96	0.62	0.82	0.71	2.2	1.8	CSGALNACT1	0	0.87	0.77	0.64	2.3	1.8	DIRC3	2e-56	0.68	0.47	0.36	1.2	0.89
36	ITGAX	4.7e-113	3.4	0.48	0.085	1.1	0.18	SLC22A15	1.6e-98	2.4	0.3	0.084	0.65	0.16	CKM	9.4e-63	2	0.26	0.084	0.53	0.16	ADAR	4e-33	1.2	0.33	0.17	0.6	0.3	PART1	7.2e-96	2.1	0.23	0.068	0.43	0.12	MS4A4A	0	0.8	0.69	0.55	1.7	1.3	FAM177B	3.9e-56	1.3	0.22	0.11	0.45	0.21
37	AOAH	9e-112	1.8	0.74	0.49	2.1	1.1	MAP2K1	7.3e-97	1.1	0.53	0.39	1.3	0.78	ACTB	4.7e-62	1.3	0.36	0.19	0.76	0.37	SAMD4A	4.8e-33	1.1	0.39	0.24	0.82	0.48	SGMS2	7.6e-96	1.9	0.25	0.078	0.46	0.15	SPATS2L	3.3e-306	0.99	0.53	0.37	1.2	0.75	TCF12	2.7e-54	0.33	0.84	0.8	2.3	2.1
38	CYTIP	1.1e-111	3.5	0.47	0.09	1.1	0.16	PTPRE	2.1e-95	1.1	0.55	0.4	1.4	0.84	HLA-DPB1	9.3e-62	1.4	0.35	0.18	0.74	0.36	AP001610.1	6.9e-33	4.7	0.17	0.0078	0.3	0.014	WASHC2C	1.8e-95	1.2	0.34	0.18	0.66	0.33	IL2RA	2.1e-300	1.4	0.38	0.2	0.84	0.41	AC120193.1	6.3e-54	1.2	0.23	0.12	0.47	0.23
39	ERGIC1	1.8e-111	2.6	0.55	0.19	1.3	0.36	CMIP	7.8e-92	0.93	0.63	0.51	1.6	1.1	EEF1A1	1.9e-60	1.5	0.32	0.15	0.64	0.28	DIP2B	9.1e-33	0.61	0.78	0.66	1.9	1.5	CAMK1D	1.7e-94	0.68	0.74	0.6	1.8	1.4	FRMD4B	1.7e-297	0.61	0.92	0.84	3	2.6	CPED1	8.8e-54	0.74	0.37	0.27	0.77	0.53
40	NFKBIZ	1.5e-107	3.4	0.47	0.094	1.1	0.17	TUT7	9.4e-92	1.3	0.48	0.33	1.2	0.65	TPT1	9.2e-60	1.4	0.33	0.17	0.67	0.31	PDGFC	1.7e-31	0.63	0.8	0.69	2.2	1.9	TGFBI	4.5e-94	0.95	0.45	0.28	0.92	0.58	SLC9A9	1.2e-276	0.68	0.82	0.72	2.4	1.9	SLC1A3	3.5e-53	0.44	0.77	0.7	2.3	2
41	SIPA1L1	1.8e-107	1.8	0.74	0.45	2.1	1.1	VMP1	5.8e-91	0.87	0.64	0.53	1.6	1.2	FTH1	3.2e-59	0.96	0.48	0.32	1.1	0.68	IFIT3	2.3e-31	4.3	0.17	0.011	0.33	0.019	ATP2B4	1.4e-91	1	0.39	0.23	0.77	0.45	WLS	8.7e-275	0.94	0.52	0.36	1.1	0.72	SFMBT2	8.1e-53	0.47	0.69	0.61	1.8	1.5
42	FRY	8.5e-107	2.8	0.52	0.15	1.2	0.3	RIPOR2	3e-90	3	0.26	0.051	0.7	0.12	RPL41	2.3e-51	1.4	0.31	0.16	0.63	0.29	SELENOP	1.9e-30	0.7	0.69	0.55	1.7	1.4	IQGAP2	1e-90	0.61	0.86	0.74	2.3	2	C20orf194	5.3e-274	0.58	0.81	0.73	2.1	1.8	SPRED1	8.9e-53	0.51	0.58	0.5	1.3	1.1
43	SVIL	2.6e-106	3	0.5	0.14	1.2	0.25	JAML	3.6e-88	2.2	0.3	0.1	0.66	0.19	SLC25A4	5.7e-50	1.4	0.29	0.14	0.59	0.26	MAN1A1	6.8e-30	0.6	0.89	0.81	3	2.6	ANXA1	2.8e-90	1.1	0.38	0.21	0.78	0.44	AL162414.1	4.4e-269	1.5	0.34	0.16	0.75	0.33	KHDRBS2	8.9e-53	0.81	0.34	0.23	0.73	0.47
44	STK10	2.7e-106	1.9	0.64	0.36	1.6	0.7	PRKCB	7.8e-88	1.2	0.52	0.35	1.2	0.74	RPL13	7.4e-50	1.4	0.3	0.15	0.61	0.28	AC004551.1	7.5e-30	2.2	0.21	0.054	0.38	0.094	AP2A2	4.8e-89	0.64	0.76	0.62	1.9	1.5	TBC1D14	4.7e-269	0.71	0.71	0.59	1.7	1.4	CREB5	7.8e-51	0.86	0.31	0.2	0.68	0.43
45	DOCK5	1.7e-105	1.6	0.73	0.47	1.9	1	DLEU2	3.7e-86	0.63	0.8	0.76	2.4	2	CSRP3	4.5e-46	1.7	0.24	0.093	0.49	0.17	TRIM14	8e-29	0.9	0.41	0.27	0.8	0.5	DAAM2	5.4e-87	0.84	0.51	0.33	1.1	0.75	FHIT	6.4e-269	0.74	0.72	0.6	1.9	1.5	RTN1	9.6e-51	0.62	0.44	0.34	0.95	0.71
46	LRRK2	1.2e-103	2.2	0.58	0.26	1.4	0.51	LINC00937	1.5e-85	1.9	0.33	0.13	0.73	0.25	UBC	3.8e-42	1.2	0.31	0.18	0.62	0.32	IFIT1	1.3e-28	4.7	0.16	0.0074	0.3	0.013	FOXP1	1.9e-86	0.53	0.9	0.81	2.5	2.2	SLC22A23	2.9e-267	1.2	0.41	0.24	0.87	0.48	PRKCH	6.2e-48	0.85	0.3	0.19	0.63	0.39
47	POU2F2	1.1e-102	2.3	0.56	0.24	1.4	0.47	FGD4	7.9e-85	0.78	0.7	0.6	1.8	1.4	RPS15	6.4e-42	2	0.21	0.069	0.42	0.12	AXL	7.4e-28	0.95	0.38	0.23	0.75	0.46	CORO1C	5.4e-86	1.1	0.37	0.2	0.68	0.38	LYVE1	2.3e-252	0.87	0.58	0.42	1.4	0.94	FCHSD2	2.9e-47	0.35	0.87	0.83	2.7	2.5
48	DOCK8	2.5e-102	1.4	0.79	0.6	2.1	1.4	ZEB2	1.1e-82	0.54	0.85	0.83	2.7	2.4	HLA-A	1.6e-40	1.3	0.28	0.14	0.55	0.25	TRIM25	1.2e-27	1.6	0.25	0.099	0.44	0.17	THRB	1.8e-84	0.7	0.65	0.5	1.5	1.1	LILRB5	8.4e-246	1	0.45	0.29	0.93	0.56	NAALADL2	2.9e-47	0.62	0.44	0.35	1	0.76
49	STK17B	5.9e-101	1.8	0.66	0.4	1.7	0.84	VSIR	1.1e-82	1.5	0.37	0.19	0.81	0.36	RPL8	1.7e-40	1.7	0.23	0.084	0.43	0.15	SLC9A9	2.1e-27	0.56	0.84	0.74	2.4	2.1	ARHGEF10L	7.4e-84	0.73	0.59	0.44	1.3	0.96	CD163L1	1.2e-242	0.77	0.65	0.52	1.6	1.2	ANKUB1	8.4e-47	0.52	0.5	0.42	1.1	0.88
50	EXT1	2.9e-100	2.2	0.6	0.27	1.6	0.6	FRY	3.6e-79	1.8	0.33	0.14	0.76	0.29	TMSB10	1.3e-38	1.2	0.3	0.17	0.61	0.32	OAS2	2.1e-27	3.3	0.17	0.02	0.29	0.034	ASAP2	4.9e-82	2.6	0.19	0.038	0.35	0.067	FCGRT	3.6e-238	0.8	0.56	0.42	1.2	0.83	AKT3	8.6e-47	0.58	0.45	0.36	0.98	0.75
51	SLC8A1	5.9e-100	1.4	0.83	0.67	2.5	1.7	ITGAX	5.4e-77	2.2	0.28	0.081	0.62	0.17	MT-CYB	8.6e-36	0.99	0.33	0.2	0.68	0.4	AC116366.3	2.2e-27	1	0.34	0.2	0.65	0.37	SNX2	4.3e-81	0.72	0.55	0.4	1.1	0.8	MGAT5	2.7e-228	0.64	0.73	0.62	1.8	1.5	ITPR2	2.4e-45	0.38	0.73	0.67	1.8	1.6
52	VSIR	9.7e-100	2.4	0.53	0.19	1.2	0.37	ENTPD1	1.2e-76	1.5	0.38	0.2	0.85	0.4	HLA-B	1.9e-35	0.92	0.36	0.24	0.74	0.46	HERC5	3.2e-27	2.6	0.18	0.037	0.33	0.064	ZNF609	1.5e-79	0.66	0.65	0.51	1.4	1.1	MYO5A	2.1e-222	0.53	0.8	0.73	2.1	1.8	VOPP1	6.1e-45	0.53	0.48	0.39	1	0.82
53	HIPK2	2.7e-97	2.7	0.5	0.16	1.2	0.31	ETV6	4.8e-76	0.66	0.71	0.65	1.9	1.5	RPS3	2.4e-33	1.5	0.22	0.092	0.42	0.17	ATP10A	3.2e-27	1.7	0.23	0.085	0.46	0.16	TNS1	4e-79	0.8	0.47	0.32	0.9	0.61	NFIA	2.2e-221	0.73	0.62	0.49	1.4	1.1	FRMD4B	8.3e-45	0.39	0.92	0.86	2.9	2.7
54	ITGA4	4.9e-97	3.5	0.44	0.076	0.99	0.14	DOCK10	6e-76	1.3	0.42	0.24	0.96	0.5	EIF1	1.1e-32	0.9	0.35	0.23	0.69	0.43	IRF7	6e-27	2.6	0.18	0.035	0.32	0.061	PDE4B	9.7e-79	0.76	0.56	0.42	1.3	0.98	DIP2C	2.7e-217	0.93	0.45	0.3	0.93	0.59	GAS2L3	1.8e-42	0.81	0.3	0.21	0.6	0.39
55	TMEM131L	2.7e-96	2.6	0.5	0.16	1.2	0.31	CIITA	7.8e-73	1.2	0.43	0.26	0.98	0.54	RPL15	1.1e-31	1.5	0.23	0.1	0.44	0.18	SP100	1e-26	0.63	0.61	0.48	1.3	0.99	NAALADL2	1.8e-78	0.82	0.49	0.34	1.1	0.76	LPAR1	1.3e-216	1.4	0.3	0.14	0.61	0.27	MAML2	2.7e-42	0.38	0.75	0.7	2.1	1.8
56	DOCK2	3.6e-95	1.2	0.82	0.68	2.3	1.6	COTL1	1.1e-70	1.9	0.3	0.12	0.65	0.22	COX4I1	6.1e-31	1.4	0.23	0.1	0.44	0.19	PARP12	1.5e-26	1.5	0.25	0.1	0.44	0.18	KIF1B	2.2e-78	0.72	0.55	0.4	1.1	0.81	KCNMA1	1.1e-215	0.79	0.63	0.5	1.7	1.3	PICALM	8.3e-40	0.31	0.8	0.76	2.1	1.9
57	TUT7	2.2e-93	1.9	0.61	0.33	1.5	0.66	PTPRC	1e-69	0.73	0.63	0.55	1.6	1.2	BAIAP2L1	2.3e-29	1.5	0.21	0.092	0.41	0.16	IFIH1	3.7e-26	2.2	0.19	0.049	0.34	0.084	DSCAML1	5.5e-78	1.7	0.24	0.09	0.49	0.18	RPS6KA2	2.3e-211	0.83	0.52	0.38	1.2	0.8	FER	2.2e-39	0.42	0.57	0.5	1.3	1.1
58	PRKCE	1.9e-91	1.6	0.68	0.45	1.8	0.98	CHST11	1.4e-69	0.65	0.72	0.65	1.9	1.6	RPL11	9.7e-29	1.3	0.24	0.12	0.45	0.21	SNX6	1.8e-22	0.64	0.54	0.42	1.1	0.86	PTPRG	3.3e-77	1.8	0.25	0.11	0.68	0.24	LIMD1	8.7e-211	0.79	0.53	0.4	1.2	0.81	L3MBTL4	1e-38	0.75	0.3	0.21	0.6	0.4
59	RNF144B	9.7e-91	1.7	0.67	0.5	2	1.1	TTC7A	2.6e-69	1.3	0.4	0.25	0.89	0.47	RPLP1	3.9e-28	1.2	0.25	0.13	0.49	0.25	ANKFY1	4.3e-22	0.87	0.36	0.23	0.67	0.42	AADACL2-AS1	1.2e-76	3.6	0.17	0.017	0.3	0.028	SHMT1	9.7e-209	0.96	0.42	0.27	0.84	0.51	FMNL3	2e-38	1.1	0.2	0.11	0.39	0.2
60	SH2D3C	2.7e-90	4.4	0.39	0.037	0.88	0.066	KCNAB2	1.7e-68	1.3	0.4	0.24	0.88	0.46	PSAP	6.8e-28	0.69	0.41	0.31	0.85	0.6	FOXN3	1e-21	0.4	0.9	0.85	2.8	2.5	MED12L	2.2e-76	0.96	0.38	0.22	0.74	0.45	PLEKHG5	1.6e-195	1.7	0.25	0.094	0.47	0.17	AC008957.2	2.3e-38	0.72	0.31	0.22	0.63	0.43
61	VMP1	1.2e-89	1.4	0.73	0.54	1.9	1.2	JARID2	2e-68	0.77	0.63	0.54	1.6	1.2	RPL32	2.4e-27	1.8	0.18	0.061	0.35	0.11	MRC1	1.6e-21	0.54	0.91	0.83	3.1	2.8	MIR99AHG	6.9e-74	0.87	0.43	0.28	0.89	0.58	ATG7	2.5e-188	0.45	0.84	0.79	2.4	2.1	CARMIL1	2.5e-38	0.41	0.62	0.54	1.4	1.2
62	GCH1	2.6e-89	5.5	0.37	0.016	0.82	0.028	TMTC2	2.4e-68	2.1	0.27	0.089	0.61	0.18	TYROBP	7.1e-27	0.89	0.32	0.21	0.63	0.38	ADAP2	6.8e-21	0.57	0.62	0.51	1.4	1.1	MS4A6A	7.4e-74	0.55	0.88	0.77	2.4	2.1	DNM1	9.7e-188	1	0.37	0.23	0.75	0.43	AC092546.1	7.5e-38	1.4	0.17	0.075	0.35	0.15
63	ZEB2	1.1e-83	0.98	0.89	0.83	3	2.4	FYB1	3.7e-68	0.9	0.55	0.43	1.3	0.92	RPS2	8.6e-27	1.3	0.23	0.11	0.43	0.2	LGMN	8.4e-21	0.65	0.56	0.44	1.3	1	DPYSL3	1.6e-73	3.5	0.16	0.017	0.32	0.032	NPAS3	5.1e-185	1.3	0.3	0.15	0.68	0.33	CIITA	1.5e-37	0.6	0.35	0.26	0.73	0.54
64	CTSS	2.5e-80	1.8	0.57	0.32	1.4	0.62	DIAPH1	5.5e-68	1.9	0.29	0.11	0.61	0.21	HLA-C	9.6e-26	0.95	0.29	0.18	0.56	0.33	LAP3	2.9e-20	1.1	0.27	0.14	0.49	0.25	RCAN1	7e-71	0.75	0.49	0.34	1	0.72	IL12RB2	3.3e-177	1.4	0.27	0.12	0.54	0.24	BCAT1	1.8e-37	0.45	0.52	0.44	1.1	0.93
65	WARS	1e-77	4.2	0.37	0.039	0.84	0.07	FLT3	1.9e-67	2.2	0.25	0.07	0.57	0.15	MS4A4A	1.4e-25	0.46	0.67	0.59	1.6	1.4	RERE	5.6e-19	0.45	0.78	0.7	1.9	1.7	FARP1	4.6e-70	0.91	0.38	0.24	0.75	0.47	ARHGEF10L	5.1e-172	0.72	0.54	0.42	1.2	0.89	ELMO1-AS1	3.1e-37	0.71	0.31	0.22	0.63	0.43
66	AC119396.1	2.3e-75	5.2	0.35	0.016	0.75	0.031	ADAMTS2	1e-66	1.7	0.31	0.14	0.75	0.29	MRC1	1.9e-25	0.47	0.9	0.83	3.1	2.8	PML	7.7e-19	1.5	0.21	0.082	0.36	0.14	CTTNBP2	6.2e-70	0.77	0.46	0.32	0.93	0.64	MERTK	3.7e-169	0.5	0.81	0.73	2.3	2	ARHGAP22	3.5e-37	0.54	0.41	0.33	0.86	0.66
67	PTPRJ	4.1e-75	1.3	0.72	0.55	2	1.3	SAMHD1	1.3e-65	0.86	0.54	0.42	1.3	0.86	RPL19	6.3e-25	1.4	0.2	0.089	0.38	0.16	FRMD4B	2e-18	0.43	0.92	0.86	3	2.7	SLC8A1	4.3e-68	0.59	0.79	0.66	2	1.7	ABCA6	1.3e-166	0.96	0.38	0.24	0.85	0.53	ATXN1	3e-36	0.36	0.66	0.6	1.6	1.4
68	UBASH3B	3.1e-74	2.2	0.5	0.23	1.3	0.46	TBL1X	3e-65	1.5	0.34	0.18	0.79	0.36	RPL29	3.4e-24	1.7	0.17	0.064	0.33	0.11	CD163L1	2.1e-18	0.54	0.66	0.56	1.6	1.3	ANTXR2	1.2e-66	0.88	0.38	0.24	0.73	0.46	PLTP	4.6e-166	0.87	0.43	0.29	0.96	0.63	FAM49B	6.3e-36	0.33	0.71	0.66	1.7	1.6
69	SMAP2	1.4e-73	1	0.81	0.71	2.4	1.8	SULF2	2.4e-64	2.1	0.27	0.093	0.6	0.18	RPS19	6.1e-24	1.3	0.21	0.095	0.39	0.17	TNS3	2.1e-18	0.48	0.79	0.69	2	1.7	AGPAT4	1.6e-65	1.1	0.3	0.16	0.57	0.3	BNC2	1.1e-164	0.73	0.53	0.39	1.2	0.9	GARNL3	6.8e-36	0.69	0.31	0.22	0.61	0.42
70	CLEC12A	1.5e-73	2.8	0.41	0.098	0.9	0.19	NEAT1	1.4e-63	0.36	0.97	0.97	4.1	3.8	RPS6	1.7e-23	1.5	0.19	0.08	0.36	0.14	ITPR2	7e-18	0.46	0.76	0.68	1.9	1.6	LYVE1	1.7e-61	0.64	0.6	0.45	1.3	1	RYR1	1.3e-162	1	0.35	0.21	0.69	0.4	GNG12-AS1	7.8e-36	0.6	0.36	0.27	0.74	0.54
71	CCDC88C	8e-72	4.1	0.35	0.035	0.76	0.063	UTRN	5.4e-62	0.59	0.7	0.64	1.8	1.5	NDUFA4	1.9e-23	1.5	0.19	0.084	0.38	0.15	MS4A4A	1.4e-17	0.49	0.69	0.59	1.7	1.4	ASAP1	1.7e-61	0.54	0.73	0.62	1.7	1.4	AFF3	8.3e-161	0.73	0.56	0.43	1.5	1.1	SLC4A7	2.7e-35	0.51	0.42	0.35	0.89	0.7
72	LCP1	8.8e-72	2	0.51	0.24	1.2	0.45	ARHGEF3	6.2e-60	2	0.26	0.092	0.55	0.17	RPL7A	3e-23	1.4	0.19	0.084	0.36	0.15	FHIT	3.4e-17	0.51	0.74	0.63	1.9	1.6	F13A1	3e-61	0.83	0.93	0.79	3.5	3	RNF150	2.1e-157	0.85	0.42	0.28	0.94	0.62	FOXN3	1.4e-34	0.29	0.89	0.85	2.7	2.5
73	PLXNC1	3.7e-71	2.8	0.41	0.1	0.9	0.19	PRAM1	2.5e-57	3.4	0.2	0.026	0.43	0.049	APOO	1.1e-22	1.3	0.2	0.094	0.38	0.17	WLS	4.1e-17	0.57	0.52	0.4	1.1	0.83	ADGRE5	5.5e-61	0.96	0.33	0.19	0.63	0.38	SGMS1	2.8e-157	0.55	0.67	0.58	1.6	1.3	AP003086.2	1.2e-33	0.43	0.52	0.45	1.2	0.97
74	S100Z	6.6e-71	3.6	0.37	0.051	0.83	0.1	DOCK5	4.2e-57	0.76	0.57	0.47	1.4	1	RPS4X	2.4e-22	1.7	0.17	0.061	0.32	0.11	WWP1	4.5e-17	0.54	0.6	0.5	1.4	1.1	C2CD5	4.4e-60	0.66	0.5	0.37	1	0.73	FAM20A	5.3e-156	0.85	0.42	0.3	0.93	0.62	ST3GAL6	1.6e-33	0.68	0.3	0.22	0.6	0.42
75	PRAM1	4.9e-70	4.2	0.35	0.029	0.74	0.057	PVT1	1.1e-54	1.3	0.34	0.19	0.77	0.39	MAN1A1	8.2e-22	0.41	0.86	0.81	2.9	2.6	SGMS1	1.5e-16	0.47	0.7	0.6	1.6	1.4	FOXO3	1.3e-59	0.54	0.76	0.65	1.9	1.6	MAF	2.1e-155	0.82	0.42	0.29	0.84	0.56	PSME4	2.9e-33	0.48	0.47	0.41	1.1	0.85
76	MTSS1	8.3e-70	0.96	0.88	0.8	3	2.3	ARHGAP15	5.7e-54	0.68	0.62	0.54	1.6	1.2	TXNRD1	1.8e-21	0.92	0.27	0.17	0.53	0.32	TENT2	2.9e-16	0.47	0.65	0.56	1.4	1.2	VOPP1	6.9e-59	0.65	0.52	0.39	1.1	0.82	AC244021.1	7e-154	1.1	0.3	0.17	0.62	0.33	ROCK1	3.6e-33	0.3	0.69	0.65	1.6	1.4
77	TMTC1	1.9e-69	4.4	0.34	0.032	0.82	0.059	SMAP2	6.8e-54	0.48	0.73	0.71	2	1.8	RPS27A	1.4e-20	1.4	0.19	0.085	0.35	0.15	RICTOR	3.6e-16	0.62	0.43	0.32	0.83	0.61	EXOC6B	1e-58	0.61	0.58	0.45	1.2	0.94	ZDHHC14	1.2e-153	0.78	0.46	0.34	1	0.71	PSMA1	1.1e-32	0.81	0.25	0.17	0.53	0.34
78	DIAPH1	4.2e-69	2.6	0.42	0.12	0.91	0.22	ADGRE2	4.1e-53	2.2	0.23	0.068	0.52	0.14	CD63	3.5e-20	1.1	0.22	0.12	0.41	0.21	LIPA	3.9e-16	1.2	0.23	0.12	0.43	0.21	MALAT1	2.4e-55	0.15	1	1	6.4	6.3	PEAK1	5e-153	0.56	0.67	0.57	1.6	1.3	PTPRE	2e-32	0.45	0.48	0.4	1	0.85
79	SAMSN1	5.1e-68	1.9	0.53	0.28	1.4	0.58	PIK3R5	5.7e-53	0.58	0.67	0.62	1.7	1.4	FCGRT	7.5e-20	0.45	0.53	0.46	1.1	0.93	SMCHD1	5.1e-16	0.49	0.61	0.52	1.4	1.1	DENND4C	6.6e-55	0.55	0.66	0.54	1.5	1.2	HS3ST2	1.6e-149	2	0.2	0.063	0.52	0.16	FMN1	2.9e-32	0.3	0.9	0.87	3.1	2.9
80	ADGRE5	8.4e-67	2.2	0.47	0.2	1.1	0.39	TNFRSF1B	5.7e-53	0.95	0.46	0.35	1.1	0.68	MAFB	7.5e-20	0.49	0.51	0.43	1.1	0.91	SFMBT2	1.9e-15	0.48	0.72	0.62	1.8	1.5	ESYT2	7.2e-55	0.85	0.35	0.22	0.66	0.42	SFMBT2	7e-149	0.57	0.68	0.59	1.8	1.4	ZNF846	1.4e-31	0.5	0.41	0.34	0.86	0.68
81	KYNU	1.4e-65	1.6	0.58	0.36	1.4	0.72	SEMA4D	1.1e-51	1.9	0.25	0.094	0.54	0.17	CSGALNACT1	9.9e-20	0.42	0.74	0.68	2.2	2	STAB1	2.2e-15	0.47	0.71	0.59	1.6	1.4	RFX2	4e-54	1.6	0.2	0.078	0.39	0.15	THRB	3.2e-148	0.61	0.6	0.48	1.4	1.1	PLEKHG1	1.4e-31	1.1	0.2	0.11	0.41	0.22
82	PILRA	8.3e-65	2.3	0.44	0.16	0.97	0.29	IL17RA	3.7e-51	1.1	0.38	0.24	0.83	0.46	HLA-DRB5	1.1e-18	1.2	0.21	0.11	0.43	0.21	GCA	8.9e-15	0.97	0.26	0.15	0.46	0.26	ARHGAP24	9.3e-54	0.51	0.84	0.73	2.3	2	RBMS1	6.1e-148	0.55	0.67	0.57	1.6	1.3	MRC1	3e-31	0.42	0.9	0.83	3	2.7
83	PTK2B	1.6e-64	1.6	0.58	0.33	1.3	0.66	PRKCE	4.9e-51	0.76	0.55	0.45	1.3	0.98	CSF1R	2.2e-18	0.42	0.52	0.46	1.1	0.94	JAK2	9.1e-15	0.5	0.57	0.47	1.2	0.97	AKAP13	1.9e-53	0.37	0.92	0.87	2.7	2.5	SLC18B1	3.2e-145	1	0.33	0.2	0.64	0.37	SLC8A1-AS1	5.8e-31	0.76	0.25	0.17	0.52	0.34
84	NAAA	1.3e-63	2.8	0.39	0.11	0.92	0.2	FMNL1	3.9e-50	1.3	0.33	0.19	0.7	0.35	NPC2	3.2e-18	1	0.22	0.13	0.41	0.22	PHF11	9.1e-15	1	0.25	0.14	0.43	0.24	CTDSPL	2.5e-53	0.92	0.32	0.2	0.63	0.38	WDFY3	1.8e-142	0.49	0.69	0.61	1.6	1.4	MAML3	9.8e-31	0.36	0.66	0.59	1.6	1.4
85	BACH1	8.6e-63	1.2	0.7	0.52	1.8	1.1	STK17B	9.9e-50	0.82	0.5	0.4	1.2	0.84	RPL30	4.1e-18	1.3	0.18	0.089	0.35	0.16	STON2	9.8e-15	0.75	0.33	0.22	0.64	0.43	MS4A4E	2.7e-53	0.54	0.7	0.58	1.6	1.4	PSD3	2.5e-140	0.64	0.55	0.43	1.3	0.98	GTDC1	1.6e-30	0.42	0.5	0.44	1.1	0.93
86	LILRB1	3.6e-62	3.8	0.34	0.043	0.74	0.076	KYNU	3.5e-49	0.92	0.46	0.36	1.1	0.72	COX5B	6.6e-18	1.4	0.17	0.077	0.34	0.14	MAF	1.3e-14	0.59	0.44	0.33	0.85	0.64	AL138828.1	3.2e-53	1.3	0.24	0.11	0.46	0.22	GAS6	5.3e-139	0.92	0.34	0.22	0.66	0.4	EPS15	7.7e-30	0.3	0.72	0.67	1.7	1.6
87	FCN1	6.3e-62	4.4	0.32	0.022	0.75	0.052	APBB1IP	7.1e-49	0.72	0.56	0.47	1.4	1	CYBA	1.4e-17	0.61	0.36	0.29	0.73	0.53	CMKLR1	2e-14	0.61	0.42	0.31	0.82	0.61	FMN1	3.5e-53	0.46	0.93	0.86	3.2	2.9	TNFRSF21	8e-137	0.91	0.35	0.22	0.72	0.44	SELENOP	9.9e-30	0.39	0.62	0.55	1.6	1.4
88	CDH23	2.4e-60	3.2	0.35	0.067	0.75	0.12	GLT1D1	1.6e-48	4.8	0.17	0.009	0.37	0.017	RPL28	3.3e-17	1.4	0.17	0.075	0.32	0.14	AL162414.1	2.3e-14	0.8	0.32	0.21	0.69	0.46	CD163L1	3.8e-53	0.56	0.68	0.55	1.6	1.3	DIP2B	6.6e-135	0.46	0.71	0.64	1.7	1.5	CLEC7A	1.9e-29	0.7	0.27	0.19	0.57	0.39
89	CSGALNACT2	2.8e-60	1.8	0.49	0.24	1.1	0.46	ERGIC1	7.6e-48	1.3	0.33	0.19	0.71	0.35	CD81	3.5e-17	1.3	0.18	0.083	0.33	0.15	TENT5A	2.4e-14	0.95	0.27	0.16	0.53	0.31	TGFBR3	6.3e-53	1.6	0.2	0.076	0.36	0.14	HRH1	1.8e-132	0.85	0.39	0.27	0.88	0.58	SDK1	8.9e-29	1	0.19	0.11	0.43	0.24
90	WSB1	1.7e-59	0.98	0.73	0.62	1.9	1.3	CELF2	1.1e-47	0.37	0.85	0.85	2.7	2.4	RPS23	6e-17	1.4	0.16	0.071	0.31	0.13	AC100849.1	5.2e-14	0.66	0.38	0.28	0.84	0.61	SEPT11	2.6e-52	0.86	0.33	0.21	0.63	0.4	CYTH1	5.3e-132	0.54	0.61	0.52	1.4	1.1	MERTK	9.1e-29	0.33	0.81	0.75	2.3	2.1
91	CD55	1.8e-59	2.4	0.41	0.14	0.93	0.26	PHF21A	2.1e-47	0.85	0.47	0.36	1.1	0.72	RPL18	7.6e-17	1.6	0.15	0.061	0.29	0.11	MYO5A	7.4e-14	0.38	0.82	0.75	2.1	1.9	LIMCH1	4.4e-52	1.4	0.22	0.095	0.41	0.18	EPB41L1	4.2e-130	0.91	0.33	0.21	0.66	0.4	HLA-DRA	1.8e-28	0.6	0.3	0.22	0.63	0.45
92	BIN2	2.8e-59	2.3	0.41	0.14	0.88	0.24	SLCO3A1	3.6e-47	0.86	0.48	0.37	1.1	0.76	RPL35A	8.4e-17	1.5	0.15	0.06	0.29	0.11	TRIM5	1.3e-13	1.2	0.2	0.099	0.36	0.18	TSC22D3	1.5e-51	0.63	0.49	0.36	1	0.76	BLVRB	4.2e-128	0.66	0.47	0.35	0.95	0.69	ITM2B	9.7e-28	0.42	0.46	0.39	0.93	0.77
93	ANKRD44	2.9e-59	1	0.74	0.62	2	1.4	USP3	6.9e-47	0.81	0.48	0.38	1.1	0.74	GPR34	8.7e-17	0.55	0.41	0.33	0.89	0.68	MEF2C	1.3e-13	0.41	0.8	0.72	2	1.8	TPK1	3.5e-51	0.57	0.57	0.45	1.2	0.96	NPL	2.1e-126	0.69	0.45	0.34	0.95	0.69	RAPH1	2.6e-27	0.37	0.53	0.47	1.2	1
94	PITPNC1	9.2e-58	1.8	0.48	0.23	1.1	0.45	TRERF1	1.3e-46	2	0.22	0.071	0.48	0.14	RPL6	1.8e-16	1.2	0.19	0.096	0.35	0.17	LGALS9	1.9e-13	1.3	0.19	0.09	0.34	0.16	MIR646HG	2.7e-48	0.82	0.34	0.22	0.72	0.47	EEF2K	2e-124	0.77	0.39	0.27	0.77	0.52	CASK	4.8e-27	0.54	0.34	0.27	0.69	0.52
95	TAOK3	5.4e-57	1	0.71	0.58	1.8	1.3	SNTB1	2.9e-46	1.7	0.25	0.1	0.54	0.2	CEBPD	1.8e-16	0.47	0.48	0.41	1	0.83	AAK1	2.4e-13	0.42	0.69	0.6	1.5	1.3	ELF2	6.4e-48	0.49	0.7	0.59	1.6	1.3	IGF1	1.8e-122	1.2	0.26	0.14	0.52	0.27	SLC40A1	7.9e-26	0.62	0.29	0.22	0.6	0.43
96	FCGR3A	1.9e-56	3.9	0.32	0.033	0.65	0.059	CPPED1	3.1e-46	1.3	0.32	0.19	0.71	0.35	MEF2C	1.8e-16	0.32	0.76	0.72	2	1.8	TNFSF13B	2.9e-13	1.1	0.21	0.11	0.39	0.2	PDE4DIP	8.3e-47	0.59	0.49	0.37	0.99	0.75	LARGE1	3.2e-122	0.93	0.32	0.2	0.63	0.38	PLXDC2	1e-25	0.25	0.89	0.85	2.7	2.5
97	RAP1B	2.2e-56	1.4	0.58	0.41	1.4	0.8	NAMPT	3.7e-46	1.4	0.34	0.21	0.95	0.48	RPL10A	2.4e-16	1.4	0.17	0.077	0.32	0.14	FCHSD2	3e-13	0.38	0.89	0.83	2.7	2.5	GLIS3	1.8e-46	0.76	0.38	0.26	0.9	0.62	FCHSD2	7.1e-122	0.4	0.87	0.82	2.7	2.4	RNF150	1.2e-25	0.5	0.39	0.32	0.89	0.7
98	SLC25A25	3e-56	2.8	0.36	0.083	0.77	0.15	KCNE1	1.1e-45	1	0.39	0.26	0.92	0.55	SERF2	2e-15	0.92	0.23	0.15	0.45	0.26	PNPT1	5.6e-13	1.3	0.19	0.092	0.36	0.16	DST	1.8e-46	0.6	0.48	0.36	0.97	0.73	TIMP3	1.9e-121	1.7	0.2	0.075	0.4	0.14	AGAP1	1.8e-25	0.51	0.35	0.28	0.73	0.56
99	B2M	1.2e-55	1.3	0.59	0.4	1.4	0.82	NUMB	1.4e-45	0.63	0.57	0.5	1.3	1	RPS7	2.9e-15	1.1	0.19	0.099	0.35	0.18	TCF12	6e-13	0.38	0.88	0.81	2.4	2.2	TTN	1e-45	0.52	0.68	0.55	1.6	1.3	CD163	1.2e-119	0.43	0.85	0.79	2.7	2.4	PTEN	1.9e-25	0.3	0.64	0.59	1.5	1.3
[truncated: 49 more columns]
