# Supplementary material for: Pathogenic variants damage cell composition and single cell transcription in cardiomyopathies
Source: Science. Author manuscript; Available in PMC 2022 Oct 3. (PMC9528698; doi:10.1126/science.abo1984)
Supplement: Supp table 38 [file NIHMS1835045-supplement-Supp_table_38.csv]

	MP_LYVE1hi/MHCII_lo_na	MP_LYVE1hi/MHCII_lo_pv	MP_LYVE1hi/MHCII_lo_lo	MP_LYVE1hi/MHCII_lo_pi	MP_LYVE1hi/MHCII_lo_po	MP_LYVE1hi/MHCII_lo_ei	MP_LYVE1hi/MHCII_lo_eo	MP_LYVE1hi/MHCII_intermediate_na	MP_LYVE1hi/MHCII_intermediate_pv	MP_LYVE1hi/MHCII_intermediate_lo	MP_LYVE1hi/MHCII_intermediate_pi	MP_LYVE1hi/MHCII_intermediate_po	MP_LYVE1hi/MHCII_intermediate_ei	MP_LYVE1hi/MHCII_intermediate_eo	MP_LYVE1lo/MHCII_hi_na	MP_LYVE1lo/MHCII_hi_pv	MP_LYVE1lo/MHCII_hi_lo	MP_LYVE1lo/MHCII_hi_pi	MP_LYVE1lo/MHCII_hi_po	MP_LYVE1lo/MHCII_hi_ei	MP_LYVE1lo/MHCII_hi_eo
0	F13A1	0.0	1.3759089	0.9551296505073281	0.8643407893732346	4.0265293	3.1008754	MAMDC2	0.0	2.1763482	0.8508334765423612	0.5196243005595523	2.4767926	1.2273371	CD74	0.0	1.8692428	0.5616758241758242	0.2702576510038626	1.3280342	0.56485134
1	STAB1	0.0	1.08253	0.7381059751972943	0.5706542484159096	1.8227345	1.2384161	PDE4D	0.0	1.8722622	0.9293693074411411	0.7142685851318945	3.5059733	2.2850652	IGSF21	0.0	2.0947692	0.5020604395604396	0.19389617555923427	1.131299	0.39981312
2	TNS3	0.0	0.822289	0.8014656144306652	0.697381479502252	2.139647	1.6562381	RBPJ	0.0	1.2810179	0.9707853583089878	0.904996003197442	4.182066	3.3157344	PID1	0.0	1.5006241	0.667032967032967	0.4189481726728639	1.737941	0.9767837
3	DAAM2	0.0	1.3175211	0.5582299887260428	0.34506450874112526	1.313939	0.7379525	WASHC2A	0.0	2.5096433	0.494930400412442	0.1760591526778577	1.2036659	0.34327146	BCL2	8.011179078473176e-257	2.2437377	0.38282967032967036	0.12908018167154803	0.87671334	0.25945613
4	TTN	7.768284424245485e-307	1.0516571	0.7125704622322435	0.5588212840674861	1.8768352	1.2999501	MAMDC2-AS1	2.221100929602135e-286	2.0996437	0.46141948788451626	0.1682653876898481	0.9805917	0.32837686	HLA-DRB1	1.13798536853809e-219	1.7665632	0.40604395604395604	0.17674773971730548	0.8618991	0.33787367
5	FGF13	2.1509473095841815e-301	1.837582	0.4237880496054115	0.1936025650813039	1.1163722	0.45401323	EMP1	1.8376369529305352e-204	1.8945228	0.40556796700464	0.15007993605115907	0.82883173	0.29798004	MSR1	6.562037342093921e-206	1.1394562	0.6103021978021979	0.4319368394244238	1.496035	0.9448388
6	SIGLEC1	9.87241314087714e-270	1.0563511	0.6117249154453213	0.4369799221314604	1.3726038	0.8822751	SLCO3A1	1.861992049927544e-171	1.2259957	0.5490634129575529	0.3244204636290967	1.1760325	0.6720455	USP53	1.1127878786769547e-199	1.4525075	0.46304945054945057	0.2601978012649094	1.0477046	0.5166285
7	TNFAIP2	3.151526798531546e-263	0.9608875	0.6488726042841038	0.49782426139399955	1.5028838	1.0279545	FRY	3.727957196217593e-161	2.2718997	0.31414332359511943	0.08661071143085532	0.63348794	0.16811594	ADAM28	2.8627749149150032e-183	2.2921133	0.3083791208791209	0.08794940362494164	0.64777434	0.1706385
8	AUTS2	2.3417997220190314e-248	0.89034355	0.746054114994363	0.6140163371249714	2.078393	1.5627458	AC092691.1	2.0457696343664104e-160	2.7208018	0.2892249527410208	0.06235011990407674	0.664464	0.13375413	PDE3B	4.529411556197072e-177	1.2979634	0.4762362637362637	0.2865147077549981	1.0845085	0.5857353
9	ITSN1	5.71163598520801e-246	0.69755936	0.8226042841037204	0.7361630658828918	2.2758114	1.8542072	GAS7	1.739128146097837e-155	0.9030245	0.750644440625537	0.5746203037569944	1.8043401	1.3122329	CDK6	3.9878315672877573e-166	1.5295018	0.39478021978021977	0.2030221995840231	0.8676257	0.39100146
10	RGL1	1.7794561667432333e-201	0.7258635	0.7877677564825254	0.6906634094205665	2.2105517	1.7766662	CAMK1D	6.778234271408473e-153	0.9065773	0.7435985564529988	0.56810551558753	1.8107177	1.3160049	PRKCH	3.586097695429696e-151	2.0797203	0.29546703296703297	0.09639628167579269	0.6273846	0.18768027
11	LGMN	1.3207278765580423e-200	0.9938435	0.5971251409244644	0.4311016108099855	1.4738834	0.9896449	LSAMP	1.2956332071683384e-148	2.0633101	0.3287506444406255	0.11318944844124701	0.79869944	0.25660822	SLC8A1	1.172402428123789e-149	0.8044053	0.7438186813186813	0.6167494375822403	1.9764922	1.5173321
12	NAV2	1.1026109803177407e-185	0.9090046	0.6909244644870349	0.538743415527903	1.9731746	1.4582319	PDE7B	1.2956332071683384e-148	1.1518792	0.5590307612991923	0.340087929656275	1.298716	0.7880801	HLA-DRA	3.74873592899453e-144	1.9673156	0.2989010989010989	0.10688059764845706	0.6261098	0.20095155
13	CCDC141	2.04581530112595e-180	1.0135926	0.52271702367531	0.3643026185204977	1.2358239	0.7926151	SLC8A1	2.8517055303595768e-148	0.89916164	0.7858738614882282	0.6143884892086331	2.0453353	1.528132	MEF2A	6.761153708510269e-141	0.579546	0.8421703296703297	0.7696421749649816	2.2465997	1.8958501
14	ABCA1	2.891039208657111e-179	0.8228837	0.6329763246899662	0.5011832964348424	1.5203366	1.1053538	SGMS2	1.5147300234747342e-143	3.3226638	0.247465200206221	0.03061550759392486	0.45897886	0.056584492	CIITA	1.3883653610983937e-136	1.4837433	0.35302197802197804	0.1705080860817522	0.72820616	0.32430938
15	PLXND1	9.968025452707781e-176	0.966972	0.5107102593010147	0.3571264982059699	1.0693889	0.6825692	COLEC12	3.8009971502015877e-143	0.80613923	0.8669874548891562	0.7390087929656275	2.569185	2.0661676	PTPRE	3.630633647822676e-132	1.0645524	0.47596153846153844	0.31028481684282017	1.0370088	0.6262319
16	NEAT1	1.3077332119342156e-156	0.36143482	0.9755918827508455	0.9695396595159936	3.9440784	3.6990485	WDR49	1.54246498366009e-140	3.2156806	0.247465200206221	0.03265387689848122	0.47009844	0.062600836	CLEC7A	4.7310714462438086e-126	2.0273786	0.27129120879120877	0.08803429687168386	0.5693307	0.17241095
17	AP2A2	1.967980962807262e-151	0.63167953	0.7507328072153325	0.6601267272310863	1.9044181	1.5452005	CREB5	1.3080066758574625e-129	1.5240331	0.3720570544767142	0.16862509992006394	0.80597746	0.35821688	PLXDC2	1.0318033980149422e-122	0.52150065	0.8854395604395604	0.8358589074239144	2.6943896	2.3619308
18	SAT1	6.563028042439284e-148	0.58554196	0.7949267192784667	0.7240247347125734	2.190664	1.8392675	TUBB6	2.960452490443204e-126	1.668283	0.3325313627771095	0.12849720223820943	0.6297317	0.24370047	ANKRD44	1.4698441322620987e-110	0.6798243	0.675	0.5673840146016385	1.5930374	1.2372665
19	IL2RA	1.448669148511775e-137	1.1783485	0.38207440811724913	0.23017024200320635	0.8447615	0.46154937	CORO1C	1.5940106315753147e-119	1.4176365	0.3651830211376525	0.1677058353317346	0.679118	0.31034532	FAM49B	8.366665821660054e-110	0.6243274	0.7133241758241758	0.6234560040748759	1.7344303	1.3929605
20	TBC1D14	4.4189613636506716e-135	0.59613407	0.7078354002254792	0.6236353920146576	1.7414893	1.4141598	ANXA1	1.39482793519542e-106	1.3010023	0.37824368448186974	0.1922861710631495	0.7761513	0.3893982	AC074327.1	2.8190198071164207e-107	2.3289638	0.23282967032967034	0.06286344921261514	0.5564948	0.1381823
21	NRP1	7.113981099024477e-125	0.6669253	0.6804960541149944	0.5818001374150699	1.7895689	1.4209275	TGFBI	1.5074318797164533e-105	1.0817693	0.45093658704244716	0.267066346922462	0.91875046	0.5374185	AC120193.1	2.832614261399163e-106	2.343235	0.2287087912087912	0.06006197207012182	0.47485664	0.11312748
22	MTSS1	5.817144089372515e-123	0.4311947	0.85608793686584	0.8315138560195435	2.6649292	2.389998	FOXP1	1.444823191060558e-104	0.57808644	0.8982643065818869	0.8064348521183053	2.4969945	2.1360638	TANC2	1.1248394030971172e-103	0.8683109	0.5156593406593407	0.38753767137824185	1.176279	0.80123585
23	FCGRT	9.09838943411294e-121	0.70476997	0.5595264937993235	0.44553019314451486	1.1774726	0.8663057	PAPSS2	3.4338006886496556e-102	1.0708464	0.45007733287506446	0.27390087929656276	0.9479547	0.56095576	SRGAP1	6.404832684873631e-103	0.5989033	0.740934065934066	0.6554183114733223	1.9062688	1.5648391
24	PLTP	1.1445754740225039e-116	0.9613197	0.42671927846674185	0.2949080082449042	0.9564394	0.60047203	CCDC186	6.59093969898136e-100	1.914057	0.26825915105688264	0.08936850519584333	0.5097485	0.16247652	MAML3	4.923227952771131e-96	0.6776252	0.6597527472527472	0.550744938240163	1.6326275	1.2737108
25	MAN1A1	3.192157392004805e-116	0.3638919	0.89543404735062	0.8916711199328193	3.1798878	2.9395144	CD44	1.4199623356444105e-98	1.2840883	0.36174600446812166	0.18213429256594724	0.71848536	0.35886633	RTN1	8.888183097670718e-95	0.95633996	0.43626373626373627	0.29682923723417803	0.94959706	0.59700924
26	PMP22	5.986860157148186e-113	0.78579944	0.4982525366403608	0.3683487289106039	1.0764731	0.75233996	TRPS1	4.2807754392119125e-98	0.64477456	0.8236810448530676	0.7101518784972023	2.164114	1.7799071	ARHGAP15	1.1082541962864718e-91	0.7037466	0.5965659340659341	0.47799142578207904	1.3630097	1.0243921
27	FAM20A	1.8529180295643418e-111	0.94514155	0.42142051860202934	0.29154897320406137	0.9346953	0.58955765	FGD4	7.13435504502907e-95	0.7294176	0.6846537205705447	0.5468824940047962	1.6172969	1.2344211	HLA-DPB1	3.0033838797461687e-86	1.6948229	0.24711538461538463	0.09716032089647268	0.49006528	0.1784395
28	SLCO2B1	9.176380157049868e-111	0.41835305	0.8191093573844419	0.7808229635850065	2.2800715	2.0239186	SAMHD1	8.968260232049475e-93	0.85952497	0.5315346279429455	0.36678657074340526	1.0881743	0.73481685	DTNA	8.858049125098307e-76	0.5232123	0.7361263736263737	0.6569463899146822	1.8536503	1.5572302
29	MPPED2	2.048496500834059e-108	0.62997174	0.6329763246899662	0.533094129322849	1.5590342	1.231374	ATP2B4	7.639921799889119e-91	1.1090735	0.391304347826087	0.21918465227817746	0.76912177	0.4296894	DOCK10	7.213492771376563e-75	1.3268486	0.27884615384615385	0.14296022751390128	0.5753433	0.2700553
30	CYTH1	1.418268700407886e-105	0.6138007	0.609075535512965	0.5121001603175815	1.3817915	1.0813608	WASHC2C	3.6201268243051356e-84	1.2230707	0.34456092112046743	0.18425259792166268	0.657082	0.335059	DIRC3	1.8858617214565122e-73	0.84231025	0.4651098901098901	0.3479774183963666	1.1950296	0.8263063
31	LPAR1	1.599253718397986e-103	1.2160654	0.30152198421646	0.16268417436445531	0.61113924	0.30944735	ASAP2	7.687892490660823e-84	3.0415792	0.19316033682763362	0.02717825739408473	0.34706596	0.049161747	DEPTOR	3.9489568423361235e-72	0.74503833	0.47870879120879123	0.36958274969226196	1.0563387	0.75104433
32	CD36	6.755146753963967e-103	1.2068366	0.31747463359639233	0.18230399267119626	0.7145372	0.37290752	ARHGAP6	3.670043142815189e-81	0.700626	0.6863722289053102	0.5359312549960032	1.5698247	1.2064916	XYLT1	7.475249424502212e-72	1.8302356	0.21456043956043955	0.07619168895114393	0.4450212	0.1463745
33	PDGFC	7.638577130341022e-103	0.44259176	0.8067643742953777	0.7635697381479503	2.3404684	2.067674	ABCA6	9.609328974766606e-80	0.8831247	0.48461935040384946	0.320863309352518	1.0719006	0.71369207	NCKAP5	1.90158221998965e-71	1.5196339	0.2552197802197802	0.12267074154251029	0.5871616	0.245787
34	AL162414.1	1.3119853235193012e-99	1.0662459	0.3365276211950395	0.19848843423162074	0.74982333	0.4273932	VIM	2.61429338019877e-78	1.4487067	0.28389757690324796	0.12426059152677858	0.54173774	0.23380826	CREB5	1.4460519129840481e-70	1.1333967	0.31002747252747254	0.17517721465257438	0.68215156	0.3687123
35	FHIT	9.671220715078149e-99	0.5434197	0.7196166854565953	0.6404305672188717	1.9492755	1.6357021	ADGRE5	5.277209527108594e-78	1.2223767	0.3270321361058601	0.16962430055955235	0.6344745	0.3218893	SYNE1	1.5843967870211934e-70	1.1573937	0.31236263736263736	0.18765652192368096	0.66324127	0.35199648
36	GLIS3	1.2773810272104389e-98	0.8923957	0.42316798196166855	0.2950606916558516	1.029737	0.67796755	AGPAT4	3.4634401524516455e-73	1.2790065	0.3002234060835195	0.14588329336530775	0.5694431	0.27473482	PTPRC	3.9439413303702486e-69	0.5816414	0.593956043956044	0.4998938834415722	1.3141584	1.036238
37	HS3ST2	2.8631518965661174e-98	2.2075083	0.19904171364148815	0.05931750515306512	0.5242886	0.13909173	DPYSL3	9.719924459279833e-70	3.8992984	0.16446124763705103	0.013189448441247002	0.32324272	0.025252713	TLR2	6.633879894020008e-65	0.56975794	0.604532967032967	0.5182732713612632	1.3943489	1.112837
38	LIMD1	1.893338868449404e-94	0.65224123	0.5320180383314543	0.4305672188716696	1.1533376	0.8670818	CPM	1.8406360023692084e-69	0.581177	0.862175631551813	0.7707833733013589	2.6915586	2.3217833	SIPA1L1	2.8873069014753365e-61	0.76251465	0.4548076923076923	0.3492083704741288	1.0796105	0.76344067
39	NPL	4.829023751934416e-93	0.76644784	0.4519165727170237	0.33559813726238646	0.9537355	0.6615896	ESYT2	3.2075251344979515e-69	1.0502939	0.3485134902904279	0.19976019184652277	0.6635903	0.37483042	AC092546.1	9.40636884894642e-57	2.2363064	0.16950549450549451	0.04537544038371748	0.35317633	0.08608264
40	LYVE1	1.0152195612606948e-92	0.63079005	0.5804396843291996	0.47492174975188944	1.3503486	1.0460056	ZNF609	3.903384939317066e-69	0.6481675	0.6456435813713697	0.5121103117505995	1.4334499	1.1110388	GPR34	5.645612435849859e-56	0.67812896	0.4631868131868132	0.368818710471582	1.0294098	0.7535772
41	PLEKHG5	4.066790490016662e-90	1.414506	0.24774520856820745	0.11657378425834033	0.47401193	0.20497397	PART1	4.167557426021937e-68	1.6829305	0.23492008936243342	0.08621103117505995	0.42611185	0.15312487	MAML2	5.1592773457089735e-52	0.4281061	0.7549450549450549	0.7051233074408931	2.073767	1.8195403
42	KCNMA1	6.0404531863644694e-89	0.61257845	0.6285231116121759	0.540499274753798	1.726494	1.3918295	AADACL2-AS1	6.946219209998385e-68	3.4404655	0.16703901013919917	0.017745803357314148	0.2954967	0.031176446	PALD1	2.8915053472701753e-51	0.8688185	0.3237637362637363	0.2159259730888408	0.64688236	0.40418437
43	WWP1	3.1111112564555077e-86	0.57309294	0.6118940248027057	0.5270631345904268	1.4410743	1.1530737	MALAT1	7.645070457201413e-68	0.17158145	1.0	0.9998001598721024	6.3713126	6.252592	ELMO1	3.109713073522102e-51	0.30412453	0.921565934065934	0.8988496965066429	3.0192235	2.819811
44	AFF3	9.073525231444666e-82	0.6509069	0.5627959413754228	0.4618673181158867	1.4646311	1.1372682	DAAM1	9.421518864182859e-68	0.736126	0.523457638769548	0.37993605115907275	1.0942076	0.7851735	ALCAM	5.594348610548976e-51	0.77768064	0.37925824175824174	0.27445986671760264	0.85018486	0.57755136
45	USP36	1.2130242704387274e-77	1.0157624	0.3024802705749718	0.18482326895182838	0.5823578	0.32990372	RFX2	1.3052174717415478e-65	2.0460315	0.20467434267056195	0.058113509192645886	0.38765135	0.10855063	HLA-DPA1	1.4600874158720578e-50	1.8445224	0.17623626373626375	0.05951016596629738	0.34148702	0.1073634
46	TIMP3	2.0218181944824327e-72	1.6804358	0.19611048478015783	0.07695243911748989	0.40405962	0.14439173	P2RY14	3.682913255576917e-65	0.68346316	0.6086956521739131	0.46486810551558755	1.403622	1.0686841	MDFIC	1.770618198009296e-49	0.8503751	0.3228021978021978	0.2136338554268008	0.65399003	0.41346216
47	EDA	6.877743079377699e-72	0.6013523	0.5243517474633597	0.4279716008855638	1.2392831	0.9620087	ANTXR2	3.234929352781548e-64	0.9115733	0.38391476198659563	0.2390087929656275	0.73289984	0.45407856	SLC8A1-AS1	1.6462789735199137e-48	1.0991307	0.2549450549450549	0.14516745192919903	0.51588714	0.27394775
48	RBMS1	2.0606781685529067e-69	0.44571084	0.6695603156708004	0.6006565386670738	1.5846882	1.3473374	TTC7A	5.363820394723486e-60	0.93618953	0.35074755112562295	0.20687450039968025	0.6493639	0.39057925	FMNL3	2.851084132807361e-48	1.4448019	0.20206043956043956	0.08905301583259052	0.39051127	0.16168766
49	IL12RB2	1.3102361224405868e-66	1.0335097	0.26916572717023673	0.15619512939919078	0.53850245	0.29901433	ALOX5	5.474521917461307e-60	0.72454417	0.47894827289912356	0.33960831334932057	0.96373355	0.6837487	CAMK1D	1.8317639421629868e-47	0.46880677	0.6600274725274725	0.5830468186255784	1.6005919	1.3502635
50	LILRB5	3.1419286163298115e-66	0.63574564	0.45056369785794814	0.3525459958775479	0.9256464	0.68336755	DNM1	4.2527179762801005e-58	0.74104625	0.4514521395428768	0.3114308553157474	0.8826064	0.6140575	PSMA1	5.786053589131936e-47	1.0944767	0.254532967032967	0.1466106371238168	0.5316732	0.28416073
51	DISC1	3.9357026611787914e-66	0.448034	0.6454904171364149	0.5759218260935949	1.5229732	1.2888393	PDE4B	1.999544099373137e-56	0.6747101	0.5567967004639972	0.43005595523581136	1.3368483	1.0146799	AP003086.2	1.8293398083093733e-45	0.5390839	0.5195054945054945	0.43766713357952375	1.162431	0.92126584
52	ME1	1.8534798601170905e-64	0.5565584	0.5309470124013529	0.4366745553095656	1.2224457	0.96650827	DMXL2	1.3198239361722893e-55	0.7555912	0.42808042619006703	0.2893285371702638	0.817284	0.5589707	MBNL1	1.9311578709954283e-45	0.3554258	0.7653846153846153	0.7209134513349463	1.9261895	1.7197282
53	PLEK	1.0215575634875437e-63	0.9339471	0.29791431792559186	0.19161768073898772	0.60154146	0.35892355	PTPRG	3.269927831442159e-54	1.502487	0.25090221687575187	0.12202238209432455	0.6773701	0.29408324	RUNX1	2.94336171835511e-43	0.44996005	0.6652472527472527	0.6191264484910225	1.7250211	1.4763049
54	AC244021.1	1.8311588153027093e-61	0.88505495	0.30338218714768883	0.19703794182762044	0.6151559	0.378585	KIF1B	1.193147855359043e-53	0.6263548	0.5487197112905997	0.417585931254996	1.1228378	0.8515509	PICALM	2.6566422136799746e-42	0.3324326	0.7964285714285714	0.7555074493824017	2.0877087	1.8889055
55	MYO5A	4.257428135091025e-61	0.2808921	0.8011837655016911	0.7798305214138483	2.1262412	1.9568636	ASAP1	1.6660729617349468e-52	0.52226746	0.7295067881079224	0.6216227018385292	1.7264857	1.4392221	L3MBTL4	3.444782748701946e-42	0.8537854	0.2971153846153846	0.19661275945498535	0.60314894	0.3771238
56	MAN1C1	1.0393602077953887e-58	1.0641431	0.2459977452085682	0.1404687380716085	0.4728261	0.2539572	DST	2.6305459887276754e-50	0.66474915	0.4782608695652174	0.34996003197442044	0.9695273	0.70922977	GSN	1.1336517403894342e-40	0.5359731	0.46181318681318684	0.37777494800288636	0.95566165	0.74373406
57	GAS6	1.5724933188879203e-58	0.74858993	0.344250281848929	0.2443697992213146	0.66087884	0.4430092	SCN9A	5.9949568468828775e-49	0.5422903	0.659391648049493	0.5437250199840128	1.5075021	1.2278781	ANKUB1	1.2205140144343148e-40	0.51269335	0.5041208791208791	0.42599431215246825	1.1102164	0.8863939
58	SHMT1	4.822490418172866e-56	0.60137653	0.42091319052987597	0.3290327505916482	0.8375654	0.6226915	STK17B	1.4787889664664004e-47	0.64895344	0.4761986595634989	0.3508792965627498	0.97160625	0.7165174	OGFRL1	1.8255746598775915e-40	0.50711256	0.5447802197802197	0.4609278831868925	1.2637135	1.0246748
59	BLVRB	4.831833902285271e-56	0.5482024	0.46719278466741826	0.3772043667455531	0.9463522	0.7313972	DENND4C	1.865133437756582e-47	0.5331391	0.6595634988829696	0.5449640287769785	1.4589021	1.1882504	ST3GAL6	2.2653647488573492e-40	0.8174026	0.3019230769230769	0.2073942017912475	0.6020256	0.3843226
60	SLC22A23	2.6429659769439815e-55	0.6238071	0.4134723788049605	0.31956637911290936	0.87334293	0.6446018	SNX2	2.7023127005964865e-47	0.5750646	0.5530159821275134	0.4283772981614708	1.1030852	0.85506815	ST6GAL1	3.288819144500909e-40	0.42549032	0.6293956043956044	0.5672991213548962	1.5001858	1.2789965
61	STARD13	1.199819506096484e-54	0.24176104	0.87880496054115	0.870600809222078	2.724157	2.5684788	CAST	6.413153872551975e-47	0.6247816	0.48582230623818523	0.35675459632294165	0.93733966	0.6967716	CDK14	4.644257520200743e-40	1.6384479	0.1690934065934066	0.06528290674476846	0.3353833	0.12043853
62	SPATS2L	4.611499137013645e-52	0.47293553	0.5324126268320181	0.460264142300939	1.1682607	0.95431936	LMNA	1.1976393184287912e-46	1.3939545	0.22100017185083348	0.0973621103117506	0.4262934	0.18421397	GPRIN3	1.2372842519302176e-39	1.3779889	0.1896978021978022	0.08760983063797274	0.3769512	0.16224945
63	MS4A4A	1.2852383180098495e-51	0.34749407	0.6926719278466742	0.649286205053821	1.6927016	1.5007403	FRMD4B	4.7709336481887635e-46	0.32669768	0.9549750816291459	0.9173061550759393	3.1669204	2.951116	HLA-DRB5	2.3274084821038585e-39	1.6736895	0.164010989010989	0.06095335116091515	0.31469363	0.10968507
64	RPS6KA2	3.567507245864705e-51	0.4971261	0.5152762119503946	0.4355294297274601	1.1540321	0.9314378	HEATR5B	1.9604808088649776e-44	0.7279748	0.38408661282007217	0.26187050359712233	0.72332376	0.4951501	RUNX2	5.635918083667659e-39	1.8647001	0.15384615384615385	0.051402860902415214	0.30099213	0.092061386
65	EIF4G3	7.12086677144914e-50	0.4295089	0.6056369785794814	0.5311092449805329	1.4009277	1.1851964	AC096564.1	2.8774401126096776e-44	2.3819945	0.15397834679498196	0.03321342925659473	0.2836747	0.061024513	ABHD15-AS1	2.247230488873859e-38	0.7600409	0.31936813186813184	0.23061250477524514	0.6471023	0.43005136
66	ZDHHC14	2.8735366290635477e-49	0.5454185	0.4580608793686584	0.3747614321703947	1.0190593	0.7944375	MCTP1	3.9315461863199166e-43	0.5154475	0.6282866471902389	0.5221822541966427	1.3926947	1.136771	CSF2RA	7.88696272116804e-38	0.6563396	0.36167582417582417	0.2753087991850248	0.7299672	0.52003205
67	LHFPL6	3.569275379563628e-49	0.8917736	0.2701803833145434	0.17451713871287886	0.6127342	0.37546492	AHNAK	5.0713536122770886e-43	0.63725907	0.43289224952741023	0.30751398880895287	0.82647586	0.60230964	AC008957.2	1.5304963874017773e-37	0.76739025	0.31043956043956045	0.22063754828303409	0.62948895	0.41542563
68	SLC18B1	4.7536141005676036e-49	0.70664394	0.3286922209695603	0.23673562867394457	0.6423494	0.43957385	TPK1	8.026369072453153e-43	0.55371755	0.5726069771438391	0.45323741007194246	1.2275105	0.972177	FAM177B	1.8478289939862157e-37	1.1121527	0.22225274725274724	0.12559955855511695	0.45114058	0.23406841
69	ATG7	1.1711680669814307e-48	0.21754332	0.8418827508455468	0.8367050919917551	2.405874	2.2696548	KCNE1	2.0559756314176858e-42	0.7946375	0.34232686028527237	0.22158273381294963	0.7052729	0.4640827	ADGRG6	9.99239817387548e-37	0.6715937	0.3453296703296703	0.2590517424338894	0.69622946	0.4896162
70	RCN3	1.9542796504341176e-47	0.84875554	0.2769447576099211	0.18657912817772349	0.5303218	0.32814825	ELF2	6.324676744806365e-42	0.48857015	0.6963395772469496	0.5892885691446843	1.6135434	1.3521118	ROCK1	1.9004424020298007e-35	0.32520568	0.6868131868131868	0.647650579396409	1.6087338	1.4326845
71	ELL2	4.412965449628518e-47	0.5515197	0.4308342728297632	0.3505611115352317	0.92864615	0.71523017	C2CD5	1.0029208959323312e-41	0.5778423	0.5042103454201753	0.3813749000799361	0.99797904	0.76431036	ARHGAP22	4.038896984112086e-35	0.56543607	0.4114010989010989	0.32976781697016	0.8629342	0.6553664
72	TBC1D16	5.197409421167624e-47	0.6311237	0.36961668545659526	0.28338041071837544	0.7600481	0.5510214	IQGAP2	1.4157888482668247e-41	0.43080097	0.8563327032136105	0.7756195043964829	2.3279076	2.062671	PIK3R5	1.3567661940414905e-34	0.3689948	0.6467032967032967	0.5920455027802538	1.51165	1.318181
73	MRC1	1.5797799516692345e-46	0.2428141	0.9174182638105975	0.9096877624246126	3.2025054	3.0416121	TSC22D3	3.2251547259794764e-41	0.589959	0.48822821790685683	0.36774580335731416	1.0129076	0.77243006	LYN	1.6234724556992092e-34	0.48314503	0.4820054945054945	0.4111804405959506	1.0267341	0.8250433
74	CMKLR1	3.15053995964259e-45	0.5988831	0.3795377677564825	0.29643484235437817	0.76839733	0.5672838	JAZF1	2.6543535865049303e-40	0.63288736	0.43392335452826947	0.31586730615507597	0.88810205	0.6536344	ANXA4	1.6936669199840897e-34	0.46263137	0.5035714285714286	0.43295555838533045	1.0757154	0.87632
75	MGAT5	5.046011113909005e-45	0.3109203	0.72728297632469	0.6892129170165662	1.8194416	1.6421794	ATXN1	4.442280538273189e-40	0.47795585	0.7013232514177694	0.6009592326139088	1.6433494	1.3852458	FPR1	5.621371009006033e-34	1.0258543	0.2256868131868132	0.13417377647608134	0.45298263	0.24796079
76	WDFY3	1.4701595598596508e-44	0.31137428	0.6862457722660654	0.6474540041224521	1.621515	1.4521904	SIPA1L1	8.057279164919339e-40	0.61620533	0.4677779687231483	0.35235811350919266	1.0452914	0.7898843	ELMO1-AS1	1.3094600242018544e-33	0.725848	0.3083791208791209	0.22318434568530074	0.6316505	0.42691115
77	PLPP3	5.502101499073337e-44	1.1470398	0.19571589627959413	0.10306130238949539	0.37935784	0.18923134	AC010127.1	2.6059712198398836e-39	0.6633764	0.399553187832961	0.2831334932054356	0.7906792	0.5657507	MAP3K5	1.730548679355903e-33	0.59861493	0.37637362637362637	0.2942399932085403	0.79096	0.58562034
78	AC100849.1	1.025754548650508e-43	0.62898934	0.3554114994363021	0.2675776776853195	0.790996	0.5763725	MDFIC	1.4174215564824558e-38	0.7577191	0.3339061694449218	0.21742605915267785	0.64554644	0.42947027	LINC00937	2.6992427079030396e-33	1.2858307	0.18543956043956045	0.09334012479307272	0.36890033	0.16803557
79	MYO9B	5.6129509210645755e-43	0.47532296	0.4770011273957159	0.4062142148255592	0.9903134	0.7962092	MS4A4E	3.830930271147807e-38	0.46683526	0.7033854614194879	0.6007993605115908	1.644259	1.3918725	RNF144B	3.273622545441081e-33	0.43109363	0.5510989010989011	0.4887728681183412	1.2454196	1.0421329
80	RYR1	1.0279570676716741e-42	0.6236082	0.34825253664036077	0.26261546682952897	0.69070756	0.4982776	ANXA2	5.650298494081319e-38	0.9482824	0.2596666093830555	0.1448441247002398	0.4706662	0.27117106	ATXN1	3.6619812325770863e-32	0.35975385	0.6605769230769231	0.6073262871938537	1.5811834	1.3884448
81	SELENOP	1.788781487724114e-42	0.3701111	0.6776775648252537	0.6269180853500267	1.7346367	1.528417	DSCAML1	2.0676514516250367e-36	1.0381845	0.2417941227014951	0.13173461231015188	0.4881598	0.26730502	LPCAT2	5.617851732073848e-32	0.9108958	0.2434065934065934	0.15692516660299674	0.4882275	0.28875372
82	DNM1	8.518088265314497e-42	0.5761736	0.37311161217587374	0.29009848080006106	0.74541956	0.5554515	KYNU	2.749898086636416e-36	0.59690726	0.4275648736896374	0.31414868105515587	0.82229406	0.6116465	HERPUD1	5.842570896867548e-32	0.50591063	0.4559065934065934	0.3916549938452396	0.9998716	0.79289937
83	SCN9A	2.833566657154809e-41	0.40299797	0.5985343855693348	0.520879456447057	1.365721	1.1654186	NBPF19	1.2035641343028237e-35	0.62153816	0.399553187832961	0.28984812150279776	0.75100493	0.5466213	FRMD4A	1.084721357728408e-31	0.31071407	0.7782967032967033	0.7443015408124284	2.0914142	1.9052892
84	SFMBT2	2.974394484036944e-41	0.34969303	0.6827508455467869	0.6397434918696083	1.757889	1.5617027	KLF6	1.2362048891324601e-35	0.65756387	0.37704072864753396	0.26554756195043966	0.7253245	0.51605725	FPR3	2.017397292367962e-31	0.80397296	0.2703296703296703	0.18604355023557875	0.54867023	0.34971696
85	TPCN1	7.551117617663972e-41	0.46111396	0.47841037204058623	0.4072066569967173	1.0025098	0.81233644	AKAP13	1.4731627201128393e-35	0.3262385	0.9231826774359856	0.8738209432454037	2.7193213	2.509773	FAM129A	8.989836447622196e-31	1.6791208	0.14574175824175825	0.054501464408506305	0.30053332	0.10388819
86	ZMIZ1	1.3153155048991165e-39	0.45116085	0.48207440811724916	0.41018398351019164	0.99073786	0.8058118	ENTPD1	2.5228866230918413e-35	0.98232216	0.24523113937102595	0.13589128697042366	0.47835737	0.27040327	ARHGAP6	2.4149868322805585e-30	0.3707184	0.5943681318681319	0.5550320472006451	1.4190276	1.2305521
87	ARHGEF10L	4.021232393262291e-39	0.42000926	0.5370349492671928	0.4766012672723109	1.2125124	1.0171636	SIRPB2	1.198299777175754e-34	0.6269911	0.3789310878157759	0.2646282973621103	0.6917943	0.49821135	ENTPD1-AS1	4.688616541221373e-30	0.6388069	0.3384615384615385	0.25968844178445605	0.71421206	0.5125783
88	TTYH3	7.484704615627874e-39	0.8697257	0.24058624577226606	0.15657683792655927	0.4610146	0.27802148	MED12L	3.078625301688701e-34	0.6338882	0.3772125794810105	0.26514788169464426	0.7382949	0.5329558	PSTPIP2	1.496417458933353e-29	0.6279865	0.34326923076923077	0.2684324461989049	0.7354805	0.5324154
89	HSF4	1.1690001785316949e-38	1.4113644	0.1556933483652762	0.06817314298801436	0.27629477	0.11300989	LIMCH1	8.270504744469881e-34	1.1090848	0.2182505585152088	0.11266986410871303	0.41201454	0.2121742	IL13RA1	5.263731786008343e-29	0.6983915	0.29381868131868133	0.21669001230952079	0.57967556	0.3947724
90	LRP5L	6.747158529101291e-38	0.9890374	0.20456595264937993	0.11901671883349874	0.3769508	0.20755258	MARCO	9.30582390214e-34	1.8156197	0.15157243512631036	0.045323741007194246	0.28700674	0.09024125	DOCK4	6.902439765687206e-29	0.3594854	0.6429945054945055	0.594804533299376	1.5739806	1.3817843
91	CR1	1.5014583260455043e-37	0.87813807	0.2395715896279594	0.1575692800977174	0.50531095	0.30581054	CLIP4	1.9026900390864764e-33	1.1639086	0.20931431517442858	0.10511590727418066	0.37855026	0.18678947	HDAC9	2.274732329515835e-28	0.36311647	0.6681318681318681	0.6211214397894648	1.7915497	1.5864663
92	SCARB1	2.9388777906730146e-37	0.7332113	0.26995490417136414	0.1879532788762501	0.5150815	0.3402636	PDE4DIP	4.142211751218063e-33	0.5201215	0.48977487540814574	0.3871302957633893	0.9852656	0.7749374	PRKAG2	4.227728559685039e-28	0.37113926	0.5913461538461539	0.5354217072031919	1.3417147	1.1583468
93	SLC9A9	1.4158697297395738e-36	0.24591659	0.8157835400225479	0.797999847316589	2.3503482	2.1974473	ARHGAP10	4.292033281714474e-33	0.5582982	0.44560921120467434	0.3398081534772182	0.8978179	0.6869185	SLC4A7	2.0233958108197702e-27	0.47935873	0.4232142857142857	0.3606265121609576	0.8896673	0.70746183
94	SNX29	2.2394046105701946e-35	0.22701567	0.7642615558060879	0.7483777387586839	1.9488813	1.815504	TM6SF1	4.779096513651736e-33	0.7337176	0.31001890359168244	0.20371702637889688	0.56426215	0.3756345	LPAR6	4.073700249397941e-27	0.53240263	0.370467032967033	0.2958105182732714	0.75537604	0.57671845
95	CSGALNACT1	4.152874748214403e-34	0.2819066	0.7746899661781286	0.7481487136422628	2.3432095	2.1683161	SEPT11	1.960832435747188e-32	0.6861872	0.3342498711118749	0.2297761790567546	0.63117594	0.4361902	PTEN	6.232400955411623e-27	0.3282084	0.6392857142857142	0.5949743197928605	1.5033826	1.3311348
96	DTNB	5.571977565366012e-34	0.5983656	0.3183765501691094	0.24123978929689288	0.63091743	0.45793355	RIN2	2.480099707874952e-32	0.46521664	0.5925416738271181	0.4856514788169464	1.2580963	1.0383164	DOCK8	8.233386939702935e-27	0.35075226	0.607554945054945	0.553461522135914	1.36855	1.193115
97	TNFRSF14	1.3555692361804397e-33	0.8238875	0.22779030439684328	0.14802656691350485	0.42393187	0.2610188	CYSLTR2	7.728002085219289e-32	2.3245595	0.1302629317752191	0.027258193445243804	0.2291459	0.05013335	SLC1A3	1.5861980024622168e-26	0.27505857	0.7653846153846153	0.7400993250986884	2.273758	2.1044958
98	RAB20	1.6217557416568797e-33	0.6375252	0.2992108229988726	0.22184899610657302	0.6060966	0.42894176	MIR646HG	1.5643434262131465e-31	0.6707291	0.3438735177865613	0.2397681854516387	0.7219413	0.50975966	KLF6	6.338360898072655e-26	0.57755166	0.3395604395604396	0.2702152043804915	0.69327223	0.5129839
99	WWOX	2.6626912263249502e-33	0.39693257	0.5719278466741826	0.5107260096190549	1.5116196	1.3040062	AL138828.1	2.3347323176783867e-31	0.9331842	0.2381852551984877	0.13425259792166266	0.46138498	0.26775765	HLA-DQA1	8.959154262204396e-26	2.056326	0.11717032967032967	0.033108366229466446	0.22368087	0.05852208
