# Supplementary material for: Pathogenic variants damage cell composition and single cell transcription in cardiomyopathies
Source: Science. Author manuscript; Available in PMC 2022 Oct 3. (PMC9528698; doi:10.1126/science.abo1984)
Supplement: Supp table 39 [file NIHMS1835045-supplement-Supp_table_39.csv]

	cDC1_na	cDC1_pv	cDC1_lo	cDC1_pi	cDC1_po	cDC1_ei	cDC1_eo	cDC2_na	cDC2_pv	cDC2_lo	cDC2_pi	cDC2_po	cDC2_ei	cDC2_eo
0	WDFY4	7.797545236130906e-60	3.52428	0.639618138424821	0.2755627881746677	2.2110887	0.5342834	DPYD	3.455666693725235e-82	2.6982973	0.8887984811499864	0.4701670644391408	2.8227339	1.2348552
1	CLNK	1.840989295465346e-57	7.1329627	0.5011933174224343	0.01790073230268511	1.7756497	0.034343597	PLXDC2	4.909974996674802e-75	2.1882555	0.9237862761052346	0.6348448687350835	3.1268265	1.7550284
2	IRF8	2.4068271172295953e-52	4.078115	0.5250596658711217	0.0838079739625712	1.3582509	0.15791655	TLR2	4.281172957003995e-72	3.188829	0.7008407919717928	0.1957040572792363	1.7401445	0.41556287
3	CCSER1	5.1918637848190395e-49	3.1100605	0.6205250596658711	0.2948196365608896	2.2133512	0.66448784	IRAK3	1.4470896226142729e-59	2.880018	0.6845673989693518	0.19809069212410502	1.6688209	0.46053094
4	CADM1	2.0083609565384335e-40	5.1196384	0.43675417661097854	0.034445348521833466	1.2199925	0.06640754	LRMDA	7.584097385267113e-59	2.3482952	0.8771358828315704	0.49403341288782815	2.8075004	1.4005162
5	AUTS2	6.546942003795206e-39	1.8887079	0.7064439140811456	0.4608082451857879	2.1354327	1.1035184	FMN1	2.4477653449009887e-57	2.6292033	0.8399783021426634	0.37708830548926014	2.6187944	1.117056
6	RABGAP1L	8.506035596728903e-37	1.6265196	0.7231503579952268	0.5080010848928669	2.0188823	1.1361736	ZEB2	3.1267734245796716e-52	2.3464196	0.7884458909682669	0.3723150357995227	2.2459705	0.97887915
7	AC099560.1	4.583844533158934e-36	6.6602445	0.39856801909307876	0.012476267968538107	1.1560636	0.021299608	ARHGAP26	5.2415785594243345e-52	2.150818	0.7965825874694874	0.40572792362768495	2.1121833	0.9693587
8	NCALD	3.546708314017314e-35	4.3740215	0.4224343675417661	0.04909140222403038	1.1641182	0.10097436	MSR1	5.680674887171484e-50	2.8426785	0.6200162733930025	0.1718377088305489	1.5341576	0.4101627
9	FNBP1	5.459146051784748e-34	1.4396428	0.7350835322195705	0.5736371033360456	2.081585	1.2772986	MS4A4E	1.1376365690142467e-48	2.484514	0.6821263900189857	0.2529832935560859	1.735871	0.607125
10	TOX	9.40014259924614e-33	3.7751925	0.42482100238663484	0.07106048277732574	1.1242859	0.14130497	CD163	1.6266974084912985e-47	2.5779226	0.7350149172769189	0.27684964200477324	2.1809044	0.83960664
11	RIPOR2	6.3914593548930555e-31	2.8535895	0.4677804295942721	0.11445619745050176	1.1687576	0.26762927	DTNA	3.7113751098756207e-47	2.4672046	0.6750745863845945	0.22673031026252982	1.6414244	0.56118953
12	GNG7	1.322191586585693e-28	2.9441807	0.43675417661097854	0.10306482234879305	0.9760254	0.19465476	FRMD4B	4.1095181863697536e-43	2.27576	0.7480336316788717	0.3054892601431981	2.0198836	0.8544198
13	ZNF366	3.801796429294527e-28	4.2103643	0.37708830548926014	0.03824247355573637	0.8666478	0.071845524	PSTPIP2	5.0061593219627135e-40	2.7827797	0.5494982370490914	0.1431980906921241	1.304996	0.32969946
14	VAC14	7.266150233488942e-28	2.9292405	0.431980906921241	0.11282885815025766	1.0034841	0.20443197	RTN1	1.062516980163868e-39	2.8033447	0.5394629780309195	0.15035799522673032	1.2794135	0.31603557
15	NEGR1	1.5153086538044703e-27	3.2397504	0.4152744630071599	0.096826688364524	1.0989305	0.19212665	SRGAP1	2.572672130659083e-37	1.9148108	0.721182533224844	0.3937947494033413	1.9634651	0.96474546
16	CAMK2D	2.169486413057408e-27	2.0045705	0.5465393794749404	0.2921074043938161	1.4462795	0.5929139	FCGR2A	4.686786687541798e-36	2.493196	0.549227013832384	0.15035799522673032	1.1938876	0.3425165
17	CCDC26	7.785532208732664e-27	3.7894473	0.38902147971360385	0.06889069704366693	1.1614704	0.14731348	MS4A6A	4.686786687541798e-36	1.9830973	0.7409818280444807	0.3627684964200477	1.9814417	0.94845665
18	NLRC5	2.5397887915884229e-26	3.2071774	0.39856801909307876	0.07811228641171684	0.88960123	0.14435063	PDE3B	7.830519903680497e-35	2.569738	0.5296989422294548	0.1575178997613365	1.2449446	0.3481861
19	PTK2	8.877432178687271e-26	2.166723	0.5011933174224343	0.23406563601844319	1.30988	0.47163284	SSH2	1.1048802262620174e-34	1.3290174	0.8250610252237591	0.6467780429594272	2.3615043	1.5735897
20	ZEB1	1.2896367724192057e-25	2.542881	0.441527446300716	0.12394901003525902	0.9822555	0.25204405	GNAQ	2.029728968025366e-34	1.4102039	0.8421480878763222	0.6252983293556086	2.4287446	1.587654
21	SLC24A4	6.134250314483637e-25	4.823982	0.3436754176610978	0.022782750203417412	0.79343694	0.0418651	MRC1	6.201729608186736e-34	2.2059011	0.7021969080553295	0.28878281622911695	2.11482	0.947669
22	RUBCNL	5.449843003953926e-23	3.3121154	0.36754176610978523	0.06265256305939788	0.8042231	0.11719507	NHSL1	2.957935998952364e-32	2.1131928	0.6482234879305668	0.3317422434367542	1.9764655	0.89077216
23	IDO1	9.269834817053324e-22	6.219779	0.31026252983293556	0.007594250067805804	0.736583	0.014502718	PID1	3.6013208522020065e-31	2.4143999	0.5351234065636018	0.1718377088305489	1.3586056	0.43324783
24	ENOX1	6.387509582385679e-21	4.2990007	0.324582338902148	0.03254678600488202	0.8223117	0.06279596	FKBP5	1.4699102153398226e-29	1.4455116	0.8454027664768105	0.7183770883054893	3.1702504	2.2381833
25	KCND3	1.8663296902137968e-19	5.8047347	0.29594272076372313	0.009764035801464606	0.6773245	0.017179525	RNF130	2.578626144003955e-29	1.8157517	0.6604285326823977	0.31026252983293556	1.5606873	0.7268947
26	NUBPL	7.149297239755405e-19	2.0268648	0.43914081145584727	0.1871440195280716	1.0344568	0.36813	CHST11	1.8750227544152092e-28	1.4876852	0.7615947925142392	0.4988066825775656	2.0348747	1.2154343
27	SAMD12	8.588530847724476e-19	4.026268	0.31026252983293556	0.029834553837808517	0.6769958	0.057708148	TBXAS1	1.8942756792616324e-27	1.3867358	0.8437754271765663	0.6014319809069213	2.396144	1.5721347
28	FUT8	1.4065397363890687e-18	2.470488	0.37708830548926014	0.10903173311635476	0.8125647	0.20392144	USP53	2.3831404823674418e-27	1.8106501	0.6048277732573908	0.3221957040572792	1.5072734	0.6940596
29	AC016205.1	2.0005501864256892e-18	4.7356772	0.29832935560859186	0.021969080553295363	0.7244845	0.039146796	INSR	3.923084071148775e-27	1.8792228	0.5806889069704366	0.26730310262529833	1.3861852	0.5962902
30	RHEX	2.5505509390520454e-18	7.399234	0.28162291169451076	0.0024410089503661514	0.5833716	0.004681182	ATP8B4	4.332565557687097e-27	1.7643758	0.608082451857879	0.31026252983293556	1.4236511	0.6564207
31	CLEC9A	2.970915736301731e-18	4.465593	0.29832935560859186	0.021969080553295363	0.6602972	0.041463904	CPM	1.0024624428940267e-25	1.873815	0.6273393002441009	0.3031026252983294	1.7660784	0.84275
32	PLCG2	3.91725637494756e-18	1.7460105	0.477326968973747	0.22755627881746676	1.0474604	0.43932006	ARHGAP18	1.2349466640452681e-25	1.8167998	0.5812313534038513	0.26252983293556087	1.3548764	0.59687454
33	SIPA1L3	3.5763519625872166e-17	1.4164585	0.5513126491646778	0.3322484404665039	1.2909046	0.68690455	STARD13	1.2754583519449007e-25	1.8782978	0.6246270680770274	0.2720763723150358	1.654473	0.7657788
34	MCOLN2	5.1739619702124777e-17	2.7892714	0.33651551312649164	0.07540005424464334	0.71470636	0.14060007	FGD4	1.2754583519449007e-25	1.4909174	0.6916192026037429	0.4343675417661098	1.7359613	0.97948396
35	ASAP1	1.7467323612474392e-16	1.0978398	0.6539379474940334	0.5709248711689721	1.9160695	1.3102583	DOCK4	3.296224650304848e-25	2.0672069	0.522104692161649	0.21241050119331742	1.2918532	0.48848605
36	ADAM19	2.708694502892698e-16	2.3617473	0.35799522673031026	0.0957417954976946	0.7527232	0.19757262	OGFRL1	8.597063531027849e-23	1.6424237	0.5996745321399511	0.324582338902148	1.4563813	0.71977764
37	RAB7B	6.829832777443938e-16	4.8047156	0.2744630071599045	0.015188500135611608	0.5759604	0.027485365	PRKCH	1.5153438057545125e-22	1.9397738	0.4974233794412802	0.2052505966587112	1.1150372	0.42805165
38	SLAMF7	9.836833736521546e-16	6.756143	0.26252983293556087	0.003525901817195552	0.51592046	0.0062267976	HERPUD1	1.7399316558035173e-22	1.6044482	0.5937076213723895	0.3436754176610978	1.4301769	0.7156894
39	NEDD9	1.570531122078156e-15	1.8762805	0.4224343675417661	0.18470301057770544	0.97848076	0.37312847	SPTLC2	2.930541115806357e-22	1.6319804	0.5722809872525089	0.3054892601431981	1.3093244	0.627182
40	DENND1B	1.6476538948012774e-15	1.554615	0.4797136038186158	0.2676973148901546	1.1202916	0.5325209	SLCO2B1	3.7753071604766717e-22	1.8282796	0.5494982370490914	0.2386634844868735	1.3764461	0.60637105
41	SDK1	2.3165797302548994e-15	2.9096196	0.33890214797136037	0.1011662598318416	1.0351541	0.21641263	SRGAP2	4.853887808762171e-22	1.2601043	0.7683753729319229	0.5513126491646778	2.0668826	1.3560712
42	SNX3	2.4123075788409393e-15	2.224348	0.3627684964200477	0.12123677786818551	0.7696125	0.22154683	SIPA1L1	5.445235564709697e-22	1.5915978	0.63357743422837	0.38902147971360385	1.7152189	0.92121047
43	VOPP1	3.2264393597345323e-15	1.1824989	0.6085918854415274	0.4285326823976132	1.4952674	0.9261096	SESN1	7.765557361309659e-22	1.6604207	0.585570924871169	0.29832935560859186	1.4255277	0.69298345
44	BCL6	3.4175091724145064e-15	2.3975286	0.3556085918854415	0.11255763493355031	0.82914513	0.21920487	NAIP	7.765557361309659e-22	1.3888032	0.6563601844317873	0.4200477326968974	1.5654002	0.89415324
45	FLT3	5.040498642296727e-15	1.4327439	0.5274463007159904	0.3829671819907784	1.5742568	0.88280576	MAML3	9.477094743696036e-22	1.2188294	0.7640358014646054	0.5775656324582339	2.0862336	1.3939788
46	SHTN1	6.894124278806233e-15	1.303758	0.522673031026253	0.3737455926227285	1.3238068	0.750028	FOXN3	9.817112998047917e-21	1.0190082	0.8635747219962029	0.7303102625298329	2.5890584	1.956992
47	SULF2	7.039979371852317e-15	1.714635	0.431980906921241	0.19799294819636562	0.9833093	0.41198832	ELMO1	1.7371598243516243e-20	0.8910401	0.9018171955519393	0.8090692124105012	2.946097	2.3723955
48	CARD11	9.746524839815478e-15	2.9060771	0.30787589498806683	0.062381339842690536	0.6831182	0.12287752	SMAP2	1.393613888449939e-19	1.1919771	0.7561703281800922	0.5536992840095465	2.044146	1.3718106
49	PRKCB	1.5334899559868005e-14	1.2501109	0.60381861575179	0.4119880661784649	1.4897966	0.8938935	PICALM	3.6271622798081783e-19	0.97611815	0.8106861947382696	0.6730310262529833	2.2442706	1.6652797
50	DNASE1L3	2.1772464206001972e-14	6.930564	0.25059665871121717	0.0027122321670735015	0.4938897	0.0052220323	IL13RA1	4.539300758875607e-19	1.9210936	0.44914564686737185	0.17899761336515513	0.9560442	0.35266435
51	ETV6	2.425950619534794e-14	0.816007	0.7398568019093079	0.6856522918361811	2.1993473	1.7146901	ABHD15-AS1	1.2086536496537898e-18	1.8251027	0.4651478166531055	0.21241050119331742	1.0167606	0.4040652
52	PACS1	5.912032159771578e-14	1.1801798	0.5823389021479713	0.40710604827773256	1.4321291	0.8782468	SRGAP2B	1.4253398823445146e-18	1.312978	0.6490371575806889	0.4081145584725537	1.5614282	0.92252046
53	FARS2	6.236189748487323e-14	1.3033935	0.5202863961813843	0.32546786004882017	1.1961905	0.6600722	RBM47	2.065340300485561e-18	1.0871196	0.7521019799294819	0.5847255369928401	1.9780141	1.3690697
54	PPM1H	3.0485914360360866e-13	2.937916	0.28878281622911695	0.05397342012476268	0.5951999	0.100881055	SAT1	3.2396784903327083e-18	1.2395425	0.7135882831570383	0.5322195704057279	1.9815913	1.2943784
55	HSH2D	8.264017068705903e-13	3.757657	0.2577565632458234	0.023053973420124763	0.4757473	0.044055745	PRKAG2	5.353578506600212e-18	1.2623936	0.6411716842961758	0.4295942720763723	1.5102875	0.904488
56	CPNE3	8.729483274189628e-13	3.3736255	0.26968973747016706	0.03932736642256577	0.5765136	0.07254137	ALOX5	8.887835088151414e-18	1.8009744	0.4602657987523732	0.17422434367541767	0.98591787	0.3935312
57	CPVL	8.988637490112415e-13	1.1669016	0.5704057279236276	0.5131543260103065	1.7823226	1.1637082	FYB1	1.42183144755968e-17	1.9140415	0.4323298074315161	0.162291169451074	0.94413996	0.34836978
58	CD226	1.5562684816281447e-12	2.5057147	0.30071599045346065	0.07268782207756984	0.62810653	0.14314958	AOAH	1.42183144755968e-17	1.2789824	0.6734472470843504	0.4486873508353222	1.7380326	1.0753765
59	DAPP1	2.3714042294469417e-12	2.030479	0.3412887828162291	0.11988066178464876	0.70198923	0.22244054	CTSB	4.526212810900677e-17	1.6792973	0.4781665310550583	0.21241050119331742	1.0491295	0.45694837
60	AIM2	3.1042467479543456e-12	4.4510365	0.24343675417661098	0.014917276918904258	0.46341816	0.026594928	ANKS1A	5.1739619702124777e-17	1.1790729	0.6799566042853268	0.4630071599045346	1.6334506	1.0368104
61	TRERF1	3.212141299956074e-12	1.5081084	0.4295942720763723	0.22620016273393004	0.9813894	0.4615166	SH3PXD2B	1.096591135504936e-16	2.3141174	0.3688635747219962	0.10739856801909307	0.79817015	0.21963376
62	LPP	3.7099085578007816e-12	0.6946428	0.7852028639618138	0.7195551939246	2.1927593	1.7780156	VSIG4	1.3215138035952642e-16	2.142425	0.3824247355573637	0.11933174224343675	0.7919073	0.2417853
63	HDAC9	4.549946035202459e-12	0.73949265	0.7350835322195705	0.7317602386764307	2.6434479	2.1773887	FCHO2	1.5592019063067072e-16	1.519717	0.5147816653105506	0.2744630071599045	1.1885054	0.58551574
64	SUB1	6.697409762440637e-12	2.1490877	0.324582338902148	0.11093029563330621	0.6883628	0.20155454	SSBP2	2.5674791670641334e-16	1.4791694	0.5305126118795769	0.2935560859188544	1.2370272	0.62974846
65	PIK3CB	7.0470157501595105e-12	1.2829231	0.4797136038186158	0.301328993761866	1.0851057	0.5907726	SBF2	7.385181579749282e-16	1.1629187	0.6414429075128831	0.43675417661097854	1.5060648	0.9427881
66	ID2	8.564004127670051e-12	1.8520747	0.36515513126491644	0.15703824247355574	0.861332	0.3209669	MEF2C	7.839559321005999e-16	1.0808669	0.7523732031461893	0.5704057279236276	1.9921736	1.3845845
67	VAV3	1.4268025575675435e-11	0.9569703	0.6348448687350835	0.4960672633577434	1.5957088	1.107052	SLC1A3	1.2307046237632535e-15	1.5143569	0.5730946569026308	0.3031026252983294	1.5911068	0.8622229
68	C1orf54	1.661678468400621e-11	3.372048	0.2553699284009546	0.03553024138866287	0.5254616	0.064629555	VMP1	1.7967074788012016e-15	1.2807341	0.5823162462706808	0.3532219570405728	1.3192241	0.75516367
69	CYFIP2	1.8460879984995016e-11	3.9775093	0.24105011933174225	0.01925684838622186	0.46496966	0.036890272	CSF1R	2.54996235207137e-15	1.7887549	0.42066720911310007	0.15513126491646778	0.8678239	0.33640116
70	BCL11A	2.539428643606967e-11	2.542089	0.2863961813842482	0.06861947382695958	0.6080085	0.13424087	AP001636.3	2.791497074910627e-15	3.9217746	0.2818009221589368	0.028639618138424822	0.60361385	0.053238045
71	BANK1	3.5287571102084145e-11	2.9469743	0.27684964200477324	0.06346623270951994	0.69449073	0.12224281	RNF149	4.856191927207501e-15	1.161318	0.6371033360455655	0.45584725536992843	1.5515629	0.9793441
72	BTLA	6.124192243366447e-11	6.658954	0.21957040572792363	0.0029834553837808516	0.42521268	0.0052302876	RAPH1	9.295954906642537e-15	1.5727016	0.46107946840249525	0.22673031026252982	1.0059907	0.4594095
73	CCDC126	1.0002958205704047e-10	3.0545692	0.2577565632458234	0.046921616490371576	0.55402756	0.085348345	MERTK	9.905374941270872e-15	1.5025558	0.5256305939788446	0.2577565632458234	1.3566666	0.70189565
74	PLPP1	1.0236569274931814e-10	2.471704	0.2863961813842482	0.0794684024952536	0.6462437	0.15165378	UTRN	1.4978234179975932e-14	1.0744878	0.7198264171413074	0.5107398568019093	1.7697244	1.1975846
75	CCDC6	1.3124289786123674e-10	1.4735692	0.4009546539379475	0.2088418768646596	0.8914525	0.41742727	QKI	1.6818688576947027e-14	1.0425565	0.6948738812042311	0.5107398568019093	1.6854936	1.1422086
76	LRBA	1.704982140852246e-10	1.0406202	0.5465393794749404	0.387306753458096	1.2430062	0.7878995	PIP4K2A	2.082476948262542e-14	1.1425686	0.6211011662598318	0.4081145584725537	1.4435776	0.9024656
77	IDO2	1.918486841779282e-10	5.698709	0.2171837708830549	0.005424464334147003	0.43665597	0.01048676	SLC8A1	2.5219865737895064e-14	1.0046074	0.8185516680227828	0.6515513126491647	2.3520222	1.7471519
78	HIVEP2	2.277620244296756e-10	1.6007143	0.36754176610978523	0.16870084079197178	0.7861332	0.33215758	RIN2	5.357527202455441e-14	1.7935305	0.397342012476268	0.1575178997613365	0.85146034	0.32745168
79	SPPL3	4.994365208711483e-10	0.9809539	0.5560859188544153	0.40683482506102525	1.282215	0.8414006	IGSF21	5.490567512199136e-14	1.8971943	0.3889340927583401	0.15274463007159905	0.8937383	0.3276696
80	SETBP1	1.113322241988211e-09	1.7711422	0.3317422434367542	0.13398426905343097	0.72569615	0.271829	DEPTOR	5.490567512199136e-14	1.3925128	0.5066449688093301	0.2935560859188544	1.1834376	0.62216777
81	NCOA7	1.1697481949668951e-09	1.4770186	0.38424821002386633	0.19121236777868186	0.8036488	0.36684448	ANKUB1	5.697841068362592e-14	1.4365151	0.48874423650664495	0.26252983293556087	1.0893232	0.5473521
82	DST	1.2810850545398522e-09	0.98069197	0.5536992840095465	0.44643341470029835	1.4502645	0.9761089	EPS8	6.736802524583639e-14	1.7013131	0.41795497694602657	0.17899761336515513	0.9149439	0.37858978
83	PDE7A	2.8979881853007686e-09	1.0386996	0.5274463007159904	0.3650664496880933	1.2007928	0.7564202	FOXO3	6.799982363813242e-14	1.347934	0.5419039869812856	0.3054892601431981	1.2953925	0.7139394
84	EPB41	3.876640283628168e-09	1.5049292	0.35799522673031026	0.16897206400867915	0.73664737	0.32474554	ARHGAP6	1.2814192475843145e-13	1.789489	0.39354488744236504	0.15274463007159905	0.88911384	0.34679192
85	LDLRAD3	4.507576753662273e-09	1.5936644	0.35083532219570407	0.17005695687550854	0.8199091	0.3512799	SLC11A1	1.317639037149873e-13	2.6485732	0.30810957417954976	0.06921241050119331	0.6935726	0.14808661
86	C1orf21	4.539083356078053e-09	2.6726773	0.24821002386634844	0.05343097369134798	0.51483357	0.100394145	XYLT1	1.5986408402341635e-13	1.5703082	0.4385679414157852	0.20047732696897375	0.9785124	0.4441411
87	AC004687.1	5.35992883452536e-09	1.8506502	0.30071599045346065	0.10577705451586655	0.5786268	0.19660519	ZFP36L2	1.6546642775700733e-13	1.4151514	0.4854895579061568	0.26252983293556087	1.0859991	0.5514923
88	PLEKHA5	7.0345676288515305e-09	1.3672572	0.38663484486873506	0.20423108218063465	0.834159	0.40881336	PRKCE	2.6541466559281215e-13	1.1800075	0.5937076213723895	0.37708830548926014	1.4008045	0.8543525
89	PVT1	7.590582248866031e-09	1.348528	0.4009546539379475	0.22077569839978303	0.8897582	0.44682023	USP15	3.0485914360360866e-13	1.0218245	0.6487659343639816	0.477326968973747	1.5295053	1.0227387
90	NUP210	8.56748956206776e-09	1.9493661	0.2911694510739857	0.1000813669650122	0.583593	0.18664013	RBPJ	3.196170676966093e-13	0.94070345	0.8196365608896121	0.6682577565632458	2.3581052	1.7894628
91	FNIP2	9.453906325365318e-09	1.2005898	0.441527446300716	0.285055600759425	1.0173873	0.570055	DPYD-AS1	4.4237134152928545e-13	2.0322764	0.3520477352861405	0.11933174224343675	0.74317586	0.23866415
92	RAB30	1.1044069729610512e-08	3.6944432	0.21479713603818615	0.021969080553295363	0.43615606	0.041365426	FRMD4A	6.101121327193388e-13	1.216496	0.585570924871169	0.3937947494033413	1.5039085	0.9186148
93	FAM135A	1.2496901634222152e-08	1.1696085	0.431980906921241	0.2503390290208842	0.88925433	0.49296784	GAB2	7.451574417030663e-13	1.0874994	0.6381882289123949	0.43914081145584727	1.5206298	0.9866989
94	RALGPS2	2.7511930982772352e-08	2.6255765	0.2529832935560859	0.07241659886086249	0.6437983	0.13665746	MTSS1	7.559359368010717e-13	1.2532778	0.6295090859777597	0.3627684964200477	1.6319373	1.0027272
95	BASP1	3.540256777391949e-08	1.5388097	0.3341288782816229	0.15107133170599404	0.71147805	0.30520535	HCLS1	7.905886412616507e-13	1.049435	0.6132356929753187	0.4343675417661098	1.407485	0.91263044
96	FAM69A	4.6239706719349495e-08	1.523161	0.3269689737470167	0.14184974233794412	0.65126127	0.2771608	CD86	8.42371326399225e-13	1.5004252	0.4404665039327366	0.2243436754176611	0.9545067	0.44762796
97	CBFA2T3	5.075429621571503e-08	2.6402867	0.23389021479713604	0.04963384865744508	0.46771172	0.091348045	CELF2	1.0253016112280678e-12	0.695637	0.8963927312177923	0.8186157517899761	2.8166862	2.3708937
98	DENND5B	5.267145817939553e-08	1.8233795	0.2863961813842482	0.1027935991320857	0.5669315	0.1951963	TXNIP	3.803088988061921e-12	0.9731431	0.6780580417683754	0.5393794749403341	1.7911911	1.2656043
99	XCR1	5.450008588064783e-08	28.687214	0.18615751789976134	0.0	0.35923067	0.0	TET3	4.323839786107062e-12	1.1860728	0.5305126118795769	0.324582338902148	1.1791295	0.6879078
