# Supplementary material for: Pathogenic variants damage cell composition and single cell transcription in cardiomyopathies
Source: Science. Author manuscript; Available in PMC 2022 Oct 3. (PMC9528698; doi:10.1126/science.abo1984)
Supplement: Supp table 40 [file NIHMS1835045-supplement-Supp_table_40.xlsx]

## Sheet: Index
Column name	Description
Gene	Gene symbol, Ensembl 84
logFC	log2-fold change
FDR	False discovery rate; FDR is the PValue after (by default) Benjamini-Hochberg correction.
mean_exp_control	Mean expression values across controls
mean_exp_genotype	Mean expression values across disease samples
logCPM	logCPM is the average expression of all pseudobulked samples for that particular gene across all samples on the log2-scale expressed in counts per million (cpm, as calculated by edgeR after normalization).
F	Output of quasi-likelihood F-test
PValue	PValue is the nominal p-value derived from F
FDR_plot	-log10(False discovery rate)
Region	Studied region (LV or RV)
annotation_level	Cell-type or cell-state
cell_state/state	Specification which cell-type or state was analysed
comparison	Specification control_GENOTYPE
Observations_genotype	Numbers of Patients included in edgeR (patients with low number of nuclei have been excluded)
Observations_reference	Numbers of Patients included in edgeR (patients with low number of nuclei have been excluded)

## Sheet: LMNA_control
Gene	logFC	FDR	mean_exp_control	mean_exp_genotype	logCPM	F	PValue	FDR_plot	Region	annotation_level	comparison	Observations_genotype	Observations_reference	cell_state
FOSB	4.12	0.00177	0.00121	0.0256	3.28	21.8	3.2e-05	2.75	LV	CELLTYPE	control_LMNA	12	18	Myeloid
ANKRD33B	3.17	3.82e-05	0.00156	0.0446	2.92	42.3	8.13e-08	4.42	LV	CELLTYPE	control_LMNA	12	18	Myeloid
GRB10	2.76	1.14e-05	0.0164	0.149	5.16	49.3	1.5e-08	4.94	LV	CELLTYPE	control_LMNA	12	18	Myeloid
CCR7	2.72	0.0157	0.000551	0.0159	1.87	12.8	0.000911	1.8	LV	CELLTYPE	control_LMNA	12	18	Myeloid
CLEC4E	2.62	0.000195	0.0375	0.275	6.24	33.2	9.25e-07	3.71	LV	CELLTYPE	control_LMNA	12	18	Myeloid
AL096865.1	2.58	0.00194	0.000801	0.0145	2.09	21.2	3.93e-05	2.71	LV	CELLTYPE	control_LMNA	12	18	Myeloid
AL158071.4	2.54	0.00109	0.0195	0.169	5.49	24.1	1.46e-05	2.96	LV	CELLTYPE	control_LMNA	12	18	Myeloid
VCAM1	2.48	0.0129	0.0018	0.0161	2.74	13.5	0.000689	1.89	LV	CELLTYPE	control_LMNA	12	18	Myeloid
PDK4	2.33	0.00469	0.404	3	9.63	17.5	0.000145	2.33	LV	CELLTYPE	control_LMNA	12	18	Myeloid
ALOX15B	2.27	0.0196	0.0344	0.198	5.89	12	0.00127	1.71	LV	CELLTYPE	control_LMNA	12	18	Myeloid
NHSL1	2.26	6.66e-09	0.481	3.11	9.56	106	5.45e-13	8.18	LV	CELLTYPE	control_LMNA	12	18	Myeloid
XG	2.26	0.000697	0.00428	0.0213	3.26	26.7	6.45e-06	3.16	LV	CELLTYPE	control_LMNA	12	18	Myeloid
IGHA1	2.22	0.0405	0.00167	0.0348	2.16	9.28	0.00402	1.39	LV	CELLTYPE	control_LMNA	12	18	Myeloid
EGR1	2.13	0.0315	0.00792	0.0443	4.21	10.2	0.00274	1.5	LV	CELLTYPE	control_LMNA	12	18	Myeloid
PLD4	2.11	0.0085	0.000419	0.0137	1.77	15.9	0.000364	2.07	LV	CELLTYPE	control_LMNA	12	18	Myeloid
AP000812.1	2.08	0.000105	0.0349	0.162	5.61	36.3	3.86e-07	3.98	LV	CELLTYPE	control_LMNA	12	18	Myeloid
AC008759.3	2.06	0.042	0.00361	0.0217	3.37	9.15	0.00426	1.38	LV	CELLTYPE	control_LMNA	12	18	Myeloid
AL078590.3	2.06	0.00301	0.00432	0.0186	3.13	19.3	7.7e-05	2.52	LV	CELLTYPE	control_LMNA	12	18	Myeloid
AC139720.1	2.05	0.00158	0.00876	0.0298	3.66	22.3	2.71e-05	2.8	LV	CELLTYPE	control_LMNA	12	18	Myeloid
C10orf105	2.05	0.0166	0.000783	0.022	1.92	12.6	0.000996	1.78	LV	CELLTYPE	control_LMNA	12	18	Myeloid
AC002091.1	2.02	0.000252	0.00576	0.029	3.58	31.5	1.49e-06	3.6	LV	CELLTYPE	control_LMNA	12	18	Myeloid
AC002454.1	1.96	0.0137	0.00132	0.0868	2.13	13.2	0.000755	1.86	LV	CELLTYPE	control_LMNA	12	18	Myeloid
ZBTB16	1.96	0.00666	0.517	2.8	9.46	16.1	0.000251	2.18	LV	CELLTYPE	control_LMNA	12	18	Myeloid
AC025423.4	1.92	0.00462	0.00481	0.0179	3.12	17.6	0.000139	2.34	LV	CELLTYPE	control_LMNA	12	18	Myeloid
ADAMTS10	1.9	8.38e-05	0.0344	0.165	5.7	38.2	2.33e-07	4.08	LV	CELLTYPE	control_LMNA	12	18	Myeloid
AL590617.2	1.9	1.68e-05	0.0221	0.0965	5.03	46.7	2.74e-08	4.78	LV	CELLTYPE	control_LMNA	12	18	Myeloid
SLC19A2	1.9	0.000422	0.0258	0.124	5.18	29.1	3.11e-06	3.37	LV	CELLTYPE	control_LMNA	12	18	Myeloid
TRIM7	1.88	0.0127	0.00441	0.0149	2.99	13.5	0.000675	1.89	LV	CELLTYPE	control_LMNA	12	18	Myeloid
AC090541.1	1.87	0.0078	0.00704	0.0292	3.63	15.5	0.000315	2.11	LV	CELLTYPE	control_LMNA	12	18	Myeloid
FRAT1	1.86	0.0008	0.0128	0.05	4.27	26	7.96e-06	3.1	LV	CELLTYPE	control_LMNA	12	18	Myeloid
CD1C	1.84	0.0103	0.00428	0.0188	3.14	14.3	0.000486	1.99	LV	CELLTYPE	control_LMNA	12	18	Myeloid
AL591845.1	1.79	0.00693	0.00149	0.0157	2.25	15.9	0.000264	2.16	LV	CELLTYPE	control_LMNA	12	18	Myeloid
NR4A1	1.79	0.044	0.0329	0.169	5.23	8.96	0.00464	1.36	LV	CELLTYPE	control_LMNA	12	18	Myeloid
OVCH1-AS1	1.79	0.0172	0.0234	0.0859	4.87	12.4	0.00106	1.76	LV	CELLTYPE	control_LMNA	12	18	Myeloid
RBMS3-AS2	1.76	0.00604	0.019	0.0619	4.6	16.5	0.000216	2.22	LV	CELLTYPE	control_LMNA	12	18	Myeloid
SNCAIP	1.76	0.014	0.0058	0.0205	3.25	13.2	0.000776	1.86	LV	CELLTYPE	control_LMNA	12	18	Myeloid
CXCR4	1.75	0.00255	0.0292	0.162	5.03	20	5.99e-05	2.59	LV	CELLTYPE	control_LMNA	12	18	Myeloid
ARRDC2	1.74	7.94e-06	0.0615	0.243	6.24	51.5	8.99e-09	5.1	LV	CELLTYPE	control_LMNA	12	18	Myeloid
CSGALNACT1	1.74	0.00179	0.771	3.49	9.85	21.6	3.4e-05	2.75	LV	CELLTYPE	control_LMNA	12	18	Myeloid
LY9	1.73	0.0413	0.002	0.0424	2.37	9.22	0.00414	1.38	LV	CELLTYPE	control_LMNA	12	18	Myeloid
GRASP	1.72	0.0159	0.0234	0.105	4.87	12.7	0.00094	1.8	LV	CELLTYPE	control_LMNA	12	18	Myeloid
TFCP2L1	1.72	0.000957	0.0371	0.155	5.61	24.9	1.14e-05	3.02	LV	CELLTYPE	control_LMNA	12	18	Myeloid
SORT1	1.71	0.000207	0.0702	0.288	6.29	32.8	1.02e-06	3.68	LV	CELLTYPE	control_LMNA	12	18	Myeloid
CASC11	1.7	0.00634	0.00305	0.0129	2.84	16.2	0.000234	2.2	LV	CELLTYPE	control_LMNA	12	18	Myeloid
HBB	1.7	0.018	0.011	0.0426	3.9	12.2	0.00113	1.75	LV	CELLTYPE	control_LMNA	12	18	Myeloid
LINC00996	1.7	0.00171	0.00816	0.0308	3.64	22	3e-05	2.77	LV	CELLTYPE	control_LMNA	12	18	Myeloid
BEND6	1.69	0.0274	0.00187	0.0316	2.09	10.7	0.00216	1.56	LV	CELLTYPE	control_LMNA	12	18	Myeloid
INSR	1.68	6.14e-06	0.224	0.92	8.02	55.1	4.02e-09	5.21	LV	CELLTYPE	control_LMNA	12	18	Myeloid
WASHC2A	1.66	0.00124	0.125	0.483	7.16	23.4	1.87e-05	2.91	LV	CELLTYPE	control_LMNA	12	18	Myeloid
ZFAND5	1.65	2.17e-05	0.0834	0.321	6.65	45	4.09e-08	4.66	LV	CELLTYPE	control_LMNA	12	18	Myeloid
MYB	1.64	0.0441	0.00267	0.189	2.52	8.94	0.00469	1.36	LV	CELLTYPE	control_LMNA	12	18	Myeloid
AC002070.1	1.63	0.00101	0.0262	0.0861	5	24.7	1.22e-05	3	LV	CELLTYPE	control_LMNA	12	18	Myeloid
AP001636.3	1.6	0.00015	0.0294	0.121	5.09	34.6	6.27e-07	3.82	LV	CELLTYPE	control_LMNA	12	18	Myeloid
RGPD2	1.59	0.0241	0.00499	0.029	3.01	11.2	0.00177	1.62	LV	CELLTYPE	control_LMNA	12	18	Myeloid
AP003469.4	1.58	0.00179	0.00925	0.0311	3.67	21.6	3.4e-05	2.75	LV	CELLTYPE	control_LMNA	12	18	Myeloid
GLIS3	1.57	2.3e-06	0.178	0.719	7.71	63.1	7.53e-10	5.64	LV	CELLTYPE	control_LMNA	12	18	Myeloid
AC091563.1	1.56	0.00143	0.0118	0.0402	3.82	22.7	2.32e-05	2.85	LV	CELLTYPE	control_LMNA	12	18	Myeloid
COL9A2	1.54	0.0106	0.00865	0.0261	3.4	14.2	0.00051	1.97	LV	CELLTYPE	control_LMNA	12	18	Myeloid
AC007262.2	1.53	0.000105	0.107	0.392	6.95	36.2	3.94e-07	3.98	LV	CELLTYPE	control_LMNA	12	18	Myeloid
LRFN1	1.52	0.0282	0.00193	0.0166	2.24	10.6	0.0023	1.55	LV	CELLTYPE	control_LMNA	12	18	Myeloid
TCF7L1	1.52	0.00928	0.022	0.078	4.66	14.8	0.000411	2.03	LV	CELLTYPE	control_LMNA	12	18	Myeloid
WFS1	1.52	0.0191	0.00705	0.0189	3.3	12.1	0.00122	1.72	LV	CELLTYPE	control_LMNA	12	18	Myeloid
AC008878.3	1.51	0.0207	0.00643	0.0278	3.07	11.7	0.0014	1.69	LV	CELLTYPE	control_LMNA	12	18	Myeloid
PKP2	1.5	0.0151	0.0685	0.18	6.16	12.9	0.000861	1.82	LV	CELLTYPE	control_LMNA	12	18	Myeloid
PDGFB	1.49	0.00021	0.0584	0.179	5.93	32.6	1.08e-06	3.68	LV	CELLTYPE	control_LMNA	12	18	Myeloid
SLITRK4	1.49	0.000927	0.0135	0.0496	4.05	25.2	1.05e-05	3.03	LV	CELLTYPE	control_LMNA	12	18	Myeloid
AL158071.1	1.48	0.0275	0.00937	0.0265	3.61	10.7	0.00219	1.56	LV	CELLTYPE	control_LMNA	12	18	Myeloid
EHD3	1.48	0.0165	0.00641	0.0166	3.01	12.6	0.000991	1.78	LV	CELLTYPE	control_LMNA	12	18	Myeloid
ZNF189	1.47	0.000356	0.052	0.188	5.93	29.7	2.55e-06	3.45	LV	CELLTYPE	control_LMNA	12	18	Myeloid
AC004540.1	1.46	0.00161	0.0146	0.055	4.21	22.2	2.78e-05	2.79	LV	CELLTYPE	control_LMNA	12	18	Myeloid
RBMS3-AS3	1.46	0.0072	0.0391	0.111	5.41	15.8	0.000278	2.14	LV	CELLTYPE	control_LMNA	12	18	Myeloid
GFOD1	1.45	0.00542	0.151	0.484	7.25	17	0.000177	2.27	LV	CELLTYPE	control_LMNA	12	18	Myeloid
LINC01725	1.45	0.026	0.0133	0.038	3.75	10.9	0.00197	1.59	LV	CELLTYPE	control_LMNA	12	18	Myeloid
EGFR	1.44	0.0133	0.00961	0.0258	3.65	13.4	0.000717	1.88	LV	CELLTYPE	control_LMNA	12	18	Myeloid
LINC02018	1.44	0.00233	0.00729	0.0302	3.41	20.4	5.11e-05	2.63	LV	CELLTYPE	control_LMNA	12	18	Myeloid
SLC38A1	1.44	0.00255	0.0167	0.0755	4.07	20	6e-05	2.59	LV	CELLTYPE	control_LMNA	12	18	Myeloid
ZNF667	1.44	0.0089	0.00363	0.0185	2.57	14.9	0.000385	2.05	LV	CELLTYPE	control_LMNA	12	18	Myeloid
LINC00222	1.43	0.0127	0.0046	0.0153	3.02	13.5	0.000672	1.9	LV	CELLTYPE	control_LMNA	12	18	Myeloid
DNM1P35	1.41	0.0379	0.00547	0.0133	2.97	9.53	0.00361	1.42	LV	CELLTYPE	control_LMNA	12	18	Myeloid
NPPA	1.41	0.0432	0.0182	0.0511	4.54	9.03	0.00451	1.36	LV	CELLTYPE	control_LMNA	12	18	Myeloid
CRISPLD2	1.4	0.0119	0.0431	0.121	5.48	13.8	0.000601	1.92	LV	CELLTYPE	control_LMNA	12	18	Myeloid
AP003354.2	1.39	0.00236	0.0284	0.0847	4.99	20.4	5.23e-05	2.63	LV	CELLTYPE	control_LMNA	12	18	Myeloid
GCLC	1.38	0.0261	0.106	0.407	6.87	10.9	0.002	1.58	LV	CELLTYPE	control_LMNA	12	18	Myeloid
CLMN	1.37	0.00109	0.0568	0.213	5.64	24.2	1.42e-05	2.96	LV	CELLTYPE	control_LMNA	12	18	Myeloid
INPP5A	1.37	6.76e-05	0.0442	0.163	5.41	39.4	1.72e-07	4.17	LV	CELLTYPE	control_LMNA	12	18	Myeloid
ISG20	1.37	0.00984	0.0115	0.0456	3.72	14.5	0.000449	2.01	LV	CELLTYPE	control_LMNA	12	18	Myeloid
FRRS1	1.36	0.0078	0.0371	0.111	5.24	15.5	0.000315	2.11	LV	CELLTYPE	control_LMNA	12	18	Myeloid
ZNF507	1.36	0.0204	0.00421	0.0217	2.64	11.8	0.00136	1.69	LV	CELLTYPE	control_LMNA	12	18	Myeloid
FAM117B	1.35	0.00143	0.139	0.437	7.03	22.8	2.31e-05	2.85	LV	CELLTYPE	control_LMNA	12	18	Myeloid
PLCB1	1.35	0.0014	0.1	0.641	6.52	22.9	2.22e-05	2.85	LV	CELLTYPE	control_LMNA	12	18	Myeloid
PSTPIP2	1.35	0.000969	0.188	0.596	7.53	24.9	1.16e-05	3.01	LV	CELLTYPE	control_LMNA	12	18	Myeloid
ERMN	1.34	0.0265	0.00308	0.0182	2.44	10.8	0.00205	1.58	LV	CELLTYPE	control_LMNA	12	18	Myeloid
PDE3B	1.34	6.14e-06	0.254	0.805	7.89	55.6	3.63e-09	5.21	LV	CELLTYPE	control_LMNA	12	18	Myeloid
AC025576.2	1.33	0.0072	0.0103	0.0287	3.71	15.8	0.000278	2.14	LV	CELLTYPE	control_LMNA	12	18	Myeloid
ACACB	1.33	0.00193	0.0788	0.242	6.27	21.2	3.89e-05	2.71	LV	CELLTYPE	control_LMNA	12	18	Myeloid
GALNT14	1.33	0.0398	0.0226	0.089	4.43	9.36	0.00389	1.4	LV	CELLTYPE	control_LMNA	12	18	Myeloid
P2RY13	1.33	0.00261	0.0173	0.0445	4.22	19.9	6.17e-05	2.58	LV	CELLTYPE	control_LMNA	12	18	Myeloid
PRKCH	1.33	0.00271	0.115	0.345	6.82	19.7	6.63e-05	2.57	LV	CELLTYPE	control_LMNA	12	18	Myeloid
GLYATL1	1.32	0.0237	0.011	0.0282	3.72	11.3	0.00169	1.63	LV	CELLTYPE	control_LMNA	12	18	Myeloid
GREB1	1.31	0.0315	0.0128	0.0334	3.87	10.2	0.00273	1.5	LV	CELLTYPE	control_LMNA	12	18	Myeloid
SIRT5	1.31	0.000725	0.0597	0.158	5.85	26.5	6.82e-06	3.14	LV	CELLTYPE	control_LMNA	12	18	Myeloid
C9orf153	1.3	0.00951	0.00951	0.0481	3.5	14.7	0.000426	2.02	LV	CELLTYPE	control_LMNA	12	18	Myeloid
SMIM3	1.3	0.0008	0.0466	0.149	5.54	25.9	8.23e-06	3.1	LV	CELLTYPE	control_LMNA	12	18	Myeloid
SYCP3	1.3	0.00398	0.0351	0.0854	5.1	18.2	0.000114	2.4	LV	CELLTYPE	control_LMNA	12	18	Myeloid
HHAT	1.29	0.00181	0.0264	0.0986	4.73	21.5	3.52e-05	2.74	LV	CELLTYPE	control_LMNA	12	18	Myeloid
ELL2	1.28	0.000862	0.325	0.938	8.21	25.6	9.18e-06	3.06	LV	CELLTYPE	control_LMNA	12	18	Myeloid
PAPOLG	1.28	0.000175	0.0883	0.266	6.38	33.8	7.87e-07	3.76	LV	CELLTYPE	control_LMNA	12	18	Myeloid
PCYOX1L	1.28	0.0105	0.00821	0.0244	3.35	14.3	0.000501	1.98	LV	CELLTYPE	control_LMNA	12	18	Myeloid
RALGPS2	1.28	0.00284	0.0634	0.327	6	19.5	7.17e-05	2.55	LV	CELLTYPE	control_LMNA	12	18	Myeloid
AC092142.1	1.27	0.0431	0.0069	0.0213	3.21	9.04	0.00449	1.37	LV	CELLTYPE	control_LMNA	12	18	Myeloid
CHPT1	1.27	4.81e-05	0.234	0.688	7.74	41.1	1.1e-07	4.32	LV	CELLTYPE	control_LMNA	12	18	Myeloid
MTURN	1.27	0.000212	0.0446	0.129	5.45	32.5	1.11e-06	3.67	LV	CELLTYPE	control_LMNA	12	18	Myeloid
NUDT16	1.26	0.00121	0.0575	0.16	5.86	23.6	1.74e-05	2.92	LV	CELLTYPE	control_LMNA	12	18	Myeloid
RNF144A	1.26	0.0198	0.0134	0.0399	3.89	11.9	0.0013	1.7	LV	CELLTYPE	control_LMNA	12	18	Myeloid
GAB1	1.25	7.41e-06	0.225	0.617	7.61	52.6	6.98e-09	5.13	LV	CELLTYPE	control_LMNA	12	18	Myeloid
OGFRL1	1.25	0.000252	0.298	0.934	8.1	31.7	1.43e-06	3.6	LV	CELLTYPE	control_LMNA	12	18	Myeloid
AC009975.1	1.24	0.0322	0.0101	0.0235	3.56	10.1	0.00281	1.49	LV	CELLTYPE	control_LMNA	12	18	Myeloid
ELMO1	1.24	2.32e-06	2.11	6.26	10.8	62	9.51e-10	5.63	LV	CELLTYPE	control_LMNA	12	18	Myeloid
TSC22D3	1.24	0.00846	0.207	0.62	7.66	15.1	0.00036	2.07	LV	CELLTYPE	control_LMNA	12	18	Myeloid
AHDC1	1.23	0.000626	0.0396	0.12	5.28	27.1	5.69e-06	3.2	LV	CELLTYPE	control_LMNA	12	18	Myeloid
GARNL3	1.23	7.94e-06	0.12	0.358	6.82	51.2	9.68e-09	5.1	LV	CELLTYPE	control_LMNA	12	18	Myeloid
CYTIP	1.21	0.0031	0.072	0.326	5.99	19.1	8.13e-05	2.51	LV	CELLTYPE	control_LMNA	12	18	Myeloid
PIPOX	1.21	0.0245	0.0275	0.0688	4.78	11.1	0.00181	1.61	LV	CELLTYPE	control_LMNA	12	18	Myeloid
TMEM255B	1.21	0.0018	0.0374	0.0957	5.15	21.6	3.46e-05	2.75	LV	CELLTYPE	control_LMNA	12	18	Myeloid
AC008074.1	1.2	0.0353	0.00717	0.0182	3.26	9.76	0.00325	1.45	LV	CELLTYPE	control_LMNA	12	18	Myeloid
BTBD11	1.2	0.0174	0.0162	0.124	4.09	12.4	0.00108	1.76	LV	CELLTYPE	control_LMNA	12	18	Myeloid
CEACAM4	1.2	0.0127	0.0179	0.0428	4.25	13.5	0.000674	1.89	LV	CELLTYPE	control_LMNA	12	18	Myeloid
RTN4RL1	1.2	0.0061	0.0167	0.0442	4.29	16.4	0.000219	2.21	LV	CELLTYPE	control_LMNA	12	18	Myeloid
TXNIP	1.2	0.000429	0.731	2.08	9.22	29	3.19e-06	3.37	LV	CELLTYPE	control_LMNA	12	18	Myeloid
AC119396.1	1.19	0.0162	0.0145	0.0416	3.87	12.6	0.000962	1.79	LV	CELLTYPE	control_LMNA	12	18	Myeloid
AL080317.1	1.19	0.0362	0.00554	0.0175	2.82	9.68	0.00337	1.44	LV	CELLTYPE	control_LMNA	12	18	Myeloid
TAF4B	1.19	0.000476	0.0293	0.0836	4.73	28.5	3.73e-06	3.32	LV	CELLTYPE	control_LMNA	12	18	Myeloid
ECHDC3	1.18	0.012	0.0131	0.0405	3.82	13.7	0.00062	1.92	LV	CELLTYPE	control_LMNA	12	18	Myeloid
TIMP3	1.18	0.0119	0.0755	0.205	6.23	13.8	0.000598	1.93	LV	CELLTYPE	control_LMNA	12	18	Myeloid
PIEZO1	1.17	8.88e-05	0.0791	0.217	6.15	37.2	3.01e-07	4.05	LV	CELLTYPE	control_LMNA	12	18	Myeloid
PIWIL4	1.17	8.88e-05	0.0298	0.0992	4.9	37.5	2.83e-07	4.05	LV	CELLTYPE	control_LMNA	12	18	Myeloid
ZMAT1	1.17	0.000707	0.055	0.181	5.66	26.6	6.6e-06	3.15	LV	CELLTYPE	control_LMNA	12	18	Myeloid
AC096887.1	1.16	0.0333	0.0114	0.0271	3.7	9.96	0.00299	1.48	LV	CELLTYPE	control_LMNA	12	18	Myeloid
C14orf28	1.16	0.0208	0.00487	0.0139	2.86	11.7	0.00141	1.68	LV	CELLTYPE	control_LMNA	12	18	Myeloid
PLA2G7	1.16	0.0195	0.0273	0.0712	4.8	12	0.00126	1.71	LV	CELLTYPE	control_LMNA	12	18	Myeloid
SOCS2	1.16	0.0246	0.00829	0.0194	3.34	11.1	0.00182	1.61	LV	CELLTYPE	control_LMNA	12	18	Myeloid
AL035446.1	1.15	0.00417	0.0186	0.0455	4.31	18	0.000121	2.38	LV	CELLTYPE	control_LMNA	12	18	Myeloid
CCND3	1.15	0.00808	0.435	1.19	8.52	15.3	0.000339	2.09	LV	CELLTYPE	control_LMNA	12	18	Myeloid
CHKA	1.15	0.00123	0.335	0.972	8.25	23.5	1.83e-05	2.91	LV	CELLTYPE	control_LMNA	12	18	Myeloid
CPM	1.14	0.012	1.23	4.01	10.2	13.8	0.000614	1.92	LV	CELLTYPE	control_LMNA	12	18	Myeloid
LMOD2	1.13	0.0326	0.0294	0.046	4.52	10.1	0.00286	1.49	LV	CELLTYPE	control_LMNA	12	18	Myeloid
PSMA1	1.13	7.94e-06	0.124	0.36	6.75	51.1	9.75e-09	5.1	LV	CELLTYPE	control_LMNA	12	18	Myeloid
TARSL2	1.13	0.000105	0.0561	0.144	5.65	36.3	3.84e-07	3.98	LV	CELLTYPE	control_LMNA	12	18	Myeloid
MTCL1	1.12	0.0481	0.00671	0.0143	3.06	8.61	0.00544	1.32	LV	CELLTYPE	control_LMNA	12	18	Myeloid
P2RY8	1.12	0.00191	0.0875	0.284	6.14	21.3	3.81e-05	2.72	LV	CELLTYPE	control_LMNA	12	18	Myeloid
SRGAP1	1.12	0.000356	0.611	1.74	9.06	29.8	2.51e-06	3.45	LV	CELLTYPE	control_LMNA	12	18	Myeloid
AKR1B1	1.11	0.00035	0.0729	0.186	6.05	29.9	2.39e-06	3.46	LV	CELLTYPE	control_LMNA	12	18	Myeloid
BACH2	1.11	0.0133	0.0351	0.133	5.01	13.4	0.000719	1.88	LV	CELLTYPE	control_LMNA	12	18	Myeloid
ACSS3	1.1	0.0215	0.0146	0.0317	3.81	11.6	0.00148	1.67	LV	CELLTYPE	control_LMNA	12	18	Myeloid
IER5	1.1	0.0102	0.0252	0.0608	4.45	14.4	0.000474	1.99	LV	CELLTYPE	control_LMNA	12	18	Myeloid
SLC25A27	1.1	0.044	0.00965	0.0347	3.29	8.97	0.00463	1.36	LV	CELLTYPE	control_LMNA	12	18	Myeloid
TMEM64	1.1	0.0186	0.00966	0.0224	3.52	12.1	0.00118	1.73	LV	CELLTYPE	control_LMNA	12	18	Myeloid
A2M	1.09	0.0442	0.153	0.472	7.2	8.93	0.00471	1.35	LV	CELLTYPE	control_LMNA	12	18	Myeloid
EIF4E3	1.09	0.00737	0.0147	0.0433	3.88	15.7	0.000288	2.13	LV	CELLTYPE	control_LMNA	12	18	Myeloid
SLC15A2	1.09	0.000145	0.0795	0.221	6.08	34.8	5.93e-07	3.84	LV	CELLTYPE	control_LMNA	12	18	Myeloid
ZC3H12D	1.09	0.00573	0.0751	0.204	6.09	16.8	0.000193	2.24	LV	CELLTYPE	control_LMNA	12	18	Myeloid
FAM153A	1.08	0.047	0.0118	0.0282	3.77	8.7	0.00522	1.33	LV	CELLTYPE	control_LMNA	12	18	Myeloid
FYN	1.08	0.00159	0.0745	0.215	5.93	22.2	2.74e-05	2.8	LV	CELLTYPE	control_LMNA	12	18	Myeloid
PHLPP1	1.08	0.000336	0.112	0.337	6.53	30.2	2.2e-06	3.47	LV	CELLTYPE	control_LMNA	12	18	Myeloid
MS4A14	1.07	0.00603	0.0733	0.164	6	16.5	0.000215	2.22	LV	CELLTYPE	control_LMNA	12	18	Myeloid
TMEM9B-AS1	1.07	0.00788	0.0172	0.0654	4.09	15.4	0.000319	2.1	LV	CELLTYPE	control_LMNA	12	18	Myeloid
TRAF5	1.07	0.00199	0.0978	0.224	6.33	21.1	4.06e-05	2.7	LV	CELLTYPE	control_LMNA	12	18	Myeloid
PER1	1.05	0.012	0.126	0.309	6.8	13.7	0.000618	1.92	LV	CELLTYPE	control_LMNA	12	18	Myeloid
PRKCE	1.05	0.000207	0.44	1.11	8.46	32.8	1.03e-06	3.68	LV	CELLTYPE	control_LMNA	12	18	Myeloid
RBP7	1.05	0.0354	0.0138	0.0321	3.92	9.75	0.00327	1.45	LV	CELLTYPE	control_LMNA	12	18	Myeloid
TSHR	1.05	0.0238	0.0702	0.172	6.03	11.3	0.00171	1.62	LV	CELLTYPE	control_LMNA	12	18	Myeloid
EPHB1	1.04	0.0307	0.0254	0.0632	4.6	10.3	0.0026	1.51	LV	CELLTYPE	control_LMNA	12	18	Myeloid
RANBP17	1.04	0.000873	0.044	0.139	5.28	25.5	9.44e-06	3.06	LV	CELLTYPE	control_LMNA	12	18	Myeloid
ANTXR1	1.03	0.0293	0.0586	0.14	5.76	10.4	0.00245	1.53	LV	CELLTYPE	control_LMNA	12	18	Myeloid
ARRDC3	1.03	0.00754	0.137	0.376	6.87	15.6	0.0003	2.12	LV	CELLTYPE	control_LMNA	12	18	Myeloid
GALNT2	1.03	0.00103	0.266	0.691	7.78	24.6	1.26e-05	2.99	LV	CELLTYPE	control_LMNA	12	18	Myeloid
HERPUD1	1.03	0.00433	0.38	0.965	8.35	17.9	0.000127	2.36	LV	CELLTYPE	control_LMNA	12	18	Myeloid
SARAF	1.03	8.6e-05	0.112	0.31	6.56	37.9	2.56e-07	4.07	LV	CELLTYPE	control_LMNA	12	18	Myeloid
SH3BP5	1.03	0.0325	0.368	0.925	8.27	10.1	0.00284	1.49	LV	CELLTYPE	control_LMNA	12	18	Myeloid
CELF2	1.02	6.92e-05	1.68	4.36	10.4	39.2	1.81e-07	4.16	LV	CELLTYPE	control_LMNA	12	18	Myeloid
ZDHHC14	1.02	4.9e-05	0.326	0.846	8.11	40.7	1.2e-07	4.31	LV	CELLTYPE	control_LMNA	12	18	Myeloid
C5	1.01	0.00284	0.0562	0.14	5.72	19.5	7.16e-05	2.55	LV	CELLTYPE	control_LMNA	12	18	Myeloid
DOCK5	1.01	0.000189	0.451	1.13	8.47	33.4	8.71e-07	3.72	LV	CELLTYPE	control_LMNA	12	18	Myeloid
GNB5	1.01	0.012	0.0375	0.0855	5.13	13.8	0.000615	1.92	LV	CELLTYPE	control_LMNA	12	18	Myeloid
IMMP2L	1.01	3.39e-06	0.627	1.76	8.89	59.2	1.67e-09	5.47	LV	CELLTYPE	control_LMNA	12	18	Myeloid
MPP7	1.01	0.0103	0.0182	0.0633	3.91	14.4	0.000485	1.99	LV	CELLTYPE	control_LMNA	12	18	Myeloid
SERPINF2	1.01	0.0317	0.0171	0.039	4.16	10.1	0.00276	1.5	LV	CELLTYPE	control_LMNA	12	18	Myeloid
PSME4	1	8.6e-05	0.342	0.853	8.07	37.7	2.68e-07	4.07	LV	CELLTYPE	control_LMNA	12	18	Myeloid
MAP3K6	0.996	0.0277	0.0252	0.0609	4.49	10.6	0.00222	1.56	LV	CELLTYPE	control_LMNA	12	18	Myeloid
UBALD2	0.996	0.00148	0.0276	0.0597	4.64	22.6	2.47e-05	2.83	LV	CELLTYPE	control_LMNA	12	18	Myeloid
IGF1R	0.993	7.56e-05	0.241	0.551	7.53	38.7	2.04e-07	4.12	LV	CELLTYPE	control_LMNA	12	18	Myeloid
TXN	0.992	0.00666	0.0272	0.062	4.58	16.1	0.00025	2.18	LV	CELLTYPE	control_LMNA	12	18	Myeloid
ZFP28	0.988	0.0366	0.00683	0.0146	3.07	9.64	0.00343	1.44	LV	CELLTYPE	control_LMNA	12	18	Myeloid
CPD	0.98	0.000933	0.0467	0.143	5.29	25.1	1.07e-05	3.03	LV	CELLTYPE	control_LMNA	12	18	Myeloid
SMAP2	0.98	0.00116	0.911	2.2	9.46	23.8	1.62e-05	2.94	LV	CELLTYPE	control_LMNA	12	18	Myeloid
CCNG2	0.977	0.00494	0.0483	0.137	5.31	17.3	0.000156	2.31	LV	CELLTYPE	control_LMNA	12	18	Myeloid
GALNTL6	0.977	0.0441	0.025	0.0816	4.47	8.94	0.00468	1.36	LV	CELLTYPE	control_LMNA	12	18	Myeloid
HGF	0.977	0.0131	0.0593	0.154	5.58	13.4	0.0007	1.88	LV	CELLTYPE	control_LMNA	12	18	Myeloid
AL357060.1	0.974	0.0333	0.0207	0.0517	4.34	9.96	0.00298	1.48	LV	CELLTYPE	control_LMNA	12	18	Myeloid
SPATA9	0.971	0.0173	0.0214	0.049	4.36	12.4	0.00107	1.76	LV	CELLTYPE	control_LMNA	12	18	Myeloid
THRA	0.971	0.0206	0.0407	0.0824	5.11	11.8	0.00138	1.69	LV	CELLTYPE	control_LMNA	12	18	Myeloid
MITF	0.97	0.00265	0.446	1.16	8.47	19.8	6.32e-05	2.58	LV	CELLTYPE	control_LMNA	12	18	Myeloid
DPH6-DT	0.968	0.00355	0.0535	0.117	5.52	18.6	9.7e-05	2.45	LV	CELLTYPE	control_LMNA	12	18	Myeloid
ACOT11	0.962	0.00808	0.0805	0.188	6.1	15.3	0.000337	2.09	LV	CELLTYPE	control_LMNA	12	18	Myeloid
TRIM22	0.96	0.000733	0.135	0.332	6.76	26.5	6.96e-06	3.14	LV	CELLTYPE	control_LMNA	12	18	Myeloid
FAM19A2	0.958	0.00295	0.11	0.334	6.4	19.4	7.47e-05	2.53	LV	CELLTYPE	control_LMNA	12	18	Myeloid
PABPC4	0.958	0.00268	0.0815	0.194	6.06	19.8	6.47e-05	2.57	LV	CELLTYPE	control_LMNA	12	18	Myeloid
FAM214A	0.955	0.00127	0.13	0.305	6.6	23.3	1.95e-05	2.9	LV	CELLTYPE	control_LMNA	12	18	Myeloid
KLF9	0.951	0.0239	0.137	0.329	6.73	11.2	0.00174	1.62	LV	CELLTYPE	control_LMNA	12	18	Myeloid
JAK1	0.949	2.78e-05	0.309	0.711	7.83	43.7	5.69e-08	4.56	LV	CELLTYPE	control_LMNA	12	18	Myeloid
MACROD1	0.947	0.00808	0.0256	0.0806	4.6	15.3	0.000334	2.09	LV	CELLTYPE	control_LMNA	12	18	Myeloid
MAN2A1	0.946	0.000277	0.25	0.712	7.57	31	1.72e-06	3.56	LV	CELLTYPE	control_LMNA	12	18	Myeloid
SNX10	0.946	0.000302	0.123	0.304	6.57	30.7	1.93e-06	3.52	LV	CELLTYPE	control_LMNA	12	18	Myeloid
MAN1A1	0.945	0.00524	2.57	6.1	11	17.1	0.000168	2.28	LV	CELLTYPE	control_LMNA	12	18	Myeloid
SNTB1	0.939	0.0208	0.104	0.267	6.28	11.7	0.00141	1.68	LV	CELLTYPE	control_LMNA	12	18	Myeloid
SLC22A15	0.935	0.016	0.0781	0.195	5.9	12.7	0.000951	1.8	LV	CELLTYPE	control_LMNA	12	18	Myeloid
ZNF846	0.932	0.00109	0.216	0.534	7.49	24.2	1.45e-05	2.96	LV	CELLTYPE	control_LMNA	12	18	Myeloid
NBPF26	0.931	0.0257	0.0689	0.168	5.87	11	0.00193	1.59	LV	CELLTYPE	control_LMNA	12	18	Myeloid
ZNF263	0.928	0.000277	0.0617	0.138	5.69	31	1.72e-06	3.56	LV	CELLTYPE	control_LMNA	12	18	Myeloid
EZR	0.925	0.00751	0.112	0.285	6.43	15.6	0.000297	2.12	LV	CELLTYPE	control_LMNA	12	18	Myeloid
PIK3IP1	0.924	0.00589	0.138	0.297	6.73	16.6	0.000204	2.23	LV	CELLTYPE	control_LMNA	12	18	Myeloid
CALCRL	0.921	0.0438	0.0524	0.111	5.45	8.99	0.00459	1.36	LV	CELLTYPE	control_LMNA	12	18	Myeloid
JADE2	0.918	0.00373	0.0446	0.109	5.23	18.5	0.000103	2.43	LV	CELLTYPE	control_LMNA	12	18	Myeloid
ZNF331	0.917	0.0216	0.155	0.586	6.92	11.6	0.00149	1.67	LV	CELLTYPE	control_LMNA	12	18	Myeloid
AC108062.1	0.916	0.0237	0.0178	0.0458	4.04	11.3	0.00169	1.63	LV	CELLTYPE	control_LMNA	12	18	Myeloid
NLRP3	0.916	0.0339	0.0702	0.149	5.89	9.89	0.00308	1.47	LV	CELLTYPE	control_LMNA	12	18	Myeloid
LONRF1	0.914	0.00826	0.0347	0.084	4.93	15.2	0.000349	2.08	LV	CELLTYPE	control_LMNA	12	18	Myeloid
LRIG1	0.91	0.0447	0.0103	0.0455	3.34	8.9	0.00478	1.35	LV	CELLTYPE	control_LMNA	12	18	Myeloid
SPATC1	0.908	0.0195	0.0151	0.0314	3.95	12	0.00127	1.71	LV	CELLTYPE	control_LMNA	12	18	Myeloid
SLC12A2	0.906	0.0117	0.0285	0.0639	4.58	13.9	0.000582	1.93	LV	CELLTYPE	control_LMNA	12	18	Myeloid
ADGRA3	0.903	0.00233	0.0413	0.107	5.13	20.4	5.15e-05	2.63	LV	CELLTYPE	control_LMNA	12	18	Myeloid
ITPR1	0.901	0.0157	0.0964	0.292	6.15	12.8	0.000912	1.8	LV	CELLTYPE	control_LMNA	12	18	Myeloid
PELI2	0.899	0.012	0.17	0.382	7.01	13.7	0.000617	1.92	LV	CELLTYPE	control_LMNA	12	18	Myeloid
AC020611.2	0.896	0.0439	0.0648	0.143	5.84	8.97	0.00461	1.36	LV	CELLTYPE	control_LMNA	12	18	Myeloid
UST	0.896	0.00446	0.164	0.359	6.99	17.8	0.000131	2.35	LV	CELLTYPE	control_LMNA	12	18	Myeloid
IRF2BP2	0.894	0.00379	0.0853	0.191	6.09	18.4	0.000107	2.42	LV	CELLTYPE	control_LMNA	12	18	Myeloid
ALCAM	0.889	0.0085	0.363	0.867	8.09	15.1	0.000364	2.07	LV	CELLTYPE	control_LMNA	12	18	Myeloid
LPAR2	0.889	0.0412	0.0121	0.037	3.72	9.22	0.00413	1.38	LV	CELLTYPE	control_LMNA	12	18	Myeloid
SNX33	0.889	0.0426	0.00789	0.0179	3.24	9.09	0.00438	1.37	LV	CELLTYPE	control_LMNA	12	18	Myeloid
STK39	0.886	0.0227	0.0402	0.126	4.97	11.4	0.00159	1.64	LV	CELLTYPE	control_LMNA	12	18	Myeloid
AC104794.2	0.881	0.0414	0.0181	0.0368	4.14	9.2	0.00416	1.38	LV	CELLTYPE	control_LMNA	12	18	Myeloid
FAM85B	0.88	0.00628	0.0568	0.143	5.48	16.3	0.00023	2.2	LV	CELLTYPE	control_LMNA	12	18	Myeloid
CD302	0.878	0.0238	0.0304	0.0723	4.66	11.2	0.00172	1.62	LV	CELLTYPE	control_LMNA	12	18	Myeloid
CD247	0.877	0.0265	0.0258	0.052	4.58	10.8	0.00204	1.58	LV	CELLTYPE	control_LMNA	12	18	Myeloid
AC107884.1	0.875	0.00693	0.0509	0.105	5.42	15.9	0.000264	2.16	LV	CELLTYPE	control_LMNA	12	18	Myeloid
AUH	0.875	0.000567	0.183	0.401	7.12	27.5	5.03e-06	3.25	LV	CELLTYPE	control_LMNA	12	18	Myeloid
HECTD4	0.875	8.46e-05	0.325	0.734	7.98	38.1	2.42e-07	4.07	LV	CELLTYPE	control_LMNA	12	18	Myeloid
PNPLA7	0.875	0.0426	0.0412	0.0877	5.14	9.09	0.00438	1.37	LV	CELLTYPE	control_LMNA	12	18	Myeloid
HSP90AA1	0.874	0.0152	0.209	1.22	7.58	12.9	0.000867	1.82	LV	CELLTYPE	control_LMNA	12	18	Myeloid
KIAA0513	0.873	0.0264	0.0705	0.157	5.89	10.8	0.00203	1.58	LV	CELLTYPE	control_LMNA	12	18	Myeloid
MAT2B	0.872	0.0101	0.0219	0.0597	4.29	14.4	0.000468	1.99	LV	CELLTYPE	control_LMNA	12	18	Myeloid
KLHL24	0.87	0.0037	0.19	0.426	7.16	18.5	0.000102	2.43	LV	CELLTYPE	control_LMNA	12	18	Myeloid
MXD4	0.869	0.00577	0.0899	0.191	6.22	16.7	0.000195	2.24	LV	CELLTYPE	control_LMNA	12	18	Myeloid
CLHC1	0.867	0.0285	0.0396	0.0855	5.07	10.5	0.00234	1.55	LV	CELLTYPE	control_LMNA	12	18	Myeloid
JUN	0.865	0.0203	0.0764	0.175	5.82	11.8	0.00135	1.69	LV	CELLTYPE	control_LMNA	12	18	Myeloid
AF127577.4	0.864	0.0315	0.0173	0.0682	3.98	10.2	0.00273	1.5	LV	CELLTYPE	control_LMNA	12	18	Myeloid
CCDC146	0.863	0.000801	0.136	0.283	6.67	25.9	8.33e-06	3.1	LV	CELLTYPE	control_LMNA	12	18	Myeloid
CAT	0.858	0.00383	0.154	0.415	6.78	18.3	0.000109	2.42	LV	CELLTYPE	control_LMNA	12	18	Myeloid
ALDH1A1	0.857	0.0297	0.0828	0.167	5.97	10.4	0.00249	1.53	LV	CELLTYPE	control_LMNA	12	18	Myeloid
KCTD1	0.857	0.0482	0.0106	0.0218	3.51	8.6	0.00545	1.32	LV	CELLTYPE	control_LMNA	12	18	Myeloid
SGK1	0.857	0.0425	0.109	0.243	6.4	9.1	0.00436	1.37	LV	CELLTYPE	control_LMNA	12	18	Myeloid
PHETA1	0.856	0.0478	0.012	0.0253	3.66	8.63	0.00538	1.32	LV	CELLTYPE	control_LMNA	12	18	Myeloid
TTC32	0.854	0.0239	0.0158	0.0554	3.91	11.2	0.00173	1.62	LV	CELLTYPE	control_LMNA	12	18	Myeloid
TBC1D15	0.852	0.000344	0.183	0.418	7.09	30.1	2.28e-06	3.46	LV	CELLTYPE	control_LMNA	12	18	Myeloid
TRPC1	0.852	0.0162	0.024	0.0472	4.4	12.6	0.000965	1.79	LV	CELLTYPE	control_LMNA	12	18	Myeloid
AC026471.4	0.851	0.0141	0.0156	0.0509	3.89	13.1	0.000784	1.85	LV	CELLTYPE	control_LMNA	12	18	Myeloid
INPP4B	0.85	0.0047	0.176	0.553	7.01	17.5	0.000145	2.33	LV	CELLTYPE	control_LMNA	12	18	Myeloid
APH1B	0.848	0.00346	0.119	0.245	6.52	18.7	9.38e-05	2.46	LV	CELLTYPE	control_LMNA	12	18	Myeloid
FCGR2B	0.848	0.00582	0.218	0.473	7.31	16.7	0.000198	2.24	LV	CELLTYPE	control_LMNA	12	18	Myeloid
PMS1	0.848	0.00419	0.205	0.473	7.3	18	0.000122	2.38	LV	CELLTYPE	control_LMNA	12	18	Myeloid
LRP5L	0.847	0.0106	0.104	0.213	6.32	14.2	0.000511	1.97	LV	CELLTYPE	control_LMNA	12	18	Myeloid
NCK1-DT	0.847	0.0211	0.0335	0.0753	4.85	11.7	0.00144	1.68	LV	CELLTYPE	control_LMNA	12	18	Myeloid
ARRDC5	0.844	0.00878	0.0264	0.0598	4.51	15	0.000379	2.06	LV	CELLTYPE	control_LMNA	12	18	Myeloid
DUSP18	0.836	0.0046	0.0294	0.0716	4.62	17.7	0.000137	2.34	LV	CELLTYPE	control_LMNA	12	18	Myeloid
IFT140	0.836	0.0337	0.0183	0.0551	4.09	9.91	0.00305	1.47	LV	CELLTYPE	control_LMNA	12	18	Myeloid
ITPK1	0.832	0.000512	0.12	0.242	6.52	28.1	4.11e-06	3.29	LV	CELLTYPE	control_LMNA	12	18	Myeloid
ACP6	0.828	0.0207	0.0192	0.0619	4.11	11.7	0.0014	1.68	LV	CELLTYPE	control_LMNA	12	18	Myeloid
MBOAT2	0.828	0.0454	0.0186	0.0474	4.07	8.83	0.00492	1.34	LV	CELLTYPE	control_LMNA	12	18	Myeloid
ANKRA2	0.827	0.00745	0.0373	0.103	4.95	15.7	0.000291	2.13	LV	CELLTYPE	control_LMNA	12	18	Myeloid
AZI2	0.826	0.00194	0.119	0.269	6.45	21.2	3.92e-05	2.71	LV	CELLTYPE	control_LMNA	12	18	Myeloid
USP24	0.822	7.41e-06	0.307	0.682	7.8	52.4	7.28e-09	5.13	LV	CELLTYPE	control_LMNA	12	18	Myeloid
HDAC2-AS2	0.821	0.0173	0.0392	0.0735	5.01	12.4	0.00107	1.76	LV	CELLTYPE	control_LMNA	12	18	Myeloid
RAB31	0.817	0.00907	1.23	2.6	9.82	14.9	0.000397	2.04	LV	CELLTYPE	control_LMNA	12	18	Myeloid
COBLL1	0.815	0.0302	0.0664	0.165	5.61	10.3	0.00254	1.52	LV	CELLTYPE	control_LMNA	12	18	Myeloid
AXL	0.813	0.0227	0.164	0.386	7.11	11.4	0.00158	1.64	LV	CELLTYPE	control_LMNA	12	18	Myeloid
AC004076.1	0.812	0.00664	0.0272	0.0595	4.53	16.1	0.000249	2.18	LV	CELLTYPE	control_LMNA	12	18	Myeloid
HCG27	0.811	0.0388	0.0232	0.0474	4.42	9.46	0.00372	1.41	LV	CELLTYPE	control_LMNA	12	18	Myeloid
TPD52	0.808	0.0288	0.0519	0.118	5.32	10.5	0.00237	1.54	LV	CELLTYPE	control_LMNA	12	18	Myeloid
UBR5-AS1	0.808	0.0167	0.0435	0.0835	5.06	12.5	0.00102	1.78	LV	CELLTYPE	control_LMNA	12	18	Myeloid
AC090517.4	0.807	0.00103	0.111	0.215	6.39	24.6	1.27e-05	2.99	LV	CELLTYPE	control_LMNA	12	18	Myeloid
AC245060.5	0.807	0.0273	0.0229	0.0534	4.34	10.7	0.00215	1.56	LV	CELLTYPE	control_LMNA	12	18	Myeloid
MS4A4E	0.807	0.0196	0.732	1.56	9.04	12	0.00127	1.71	LV	CELLTYPE	control_LMNA	12	18	Myeloid
NPHP4	0.807	0.000252	0.0569	0.135	5.53	31.6	1.44e-06	3.6	LV	CELLTYPE	control_LMNA	12	18	Myeloid
NREP	0.807	0.0276	0.0466	0.094	5.21	10.7	0.0022	1.56	LV	CELLTYPE	control_LMNA	12	18	Myeloid
NCK2	0.805	0.0071	0.249	0.539	7.52	15.8	0.000272	2.15	LV	CELLTYPE	control_LMNA	12	18	Myeloid
ULK1	0.803	0.0146	0.0528	0.11	5.42	13	0.000829	1.83	LV	CELLTYPE	control_LMNA	12	18	Myeloid
WDR27	0.801	0.00314	0.0615	0.12	5.57	19	8.34e-05	2.5	LV	CELLTYPE	control_LMNA	12	18	Myeloid
DCK	0.8	0.0485	0.0223	0.052	4.34	8.58	0.00552	1.31	LV	CELLTYPE	control_LMNA	12	18	Myeloid
EFCAB13	0.8	0.00276	0.0655	0.143	5.69	19.6	6.87e-05	2.56	LV	CELLTYPE	control_LMNA	12	18	Myeloid
ADCY9	0.796	0.00075	0.106	0.234	6.4	26.3	7.31e-06	3.13	LV	CELLTYPE	control_LMNA	12	18	Myeloid
YPEL5	0.796	0.0126	0.0523	0.128	5.32	13.6	0.000664	1.9	LV	CELLTYPE	control_LMNA	12	18	Myeloid
MEGF6	0.794	0.0461	0.03	0.064	4.69	8.76	0.00508	1.34	LV	CELLTYPE	control_LMNA	12	18	Myeloid
PDE7A	0.793	0.00171	0.225	0.517	7.38	22	3.01e-05	2.77	LV	CELLTYPE	control_LMNA	12	18	Myeloid
AL592183.1	0.792	0.0313	0.142	0.313	6.79	10.2	0.00269	1.5	LV	CELLTYPE	control_LMNA	12	18	Myeloid
FOXN3	0.792	0.000556	2.03	4.59	10.5	27.6	4.83e-06	3.25	LV	CELLTYPE	control_LMNA	12	18	Myeloid
SLC44A2	0.792	0.0457	0.0171	0.0352	3.93	8.79	0.00501	1.34	LV	CELLTYPE	control_LMNA	12	18	Myeloid
NOL4L	0.789	0.032	0.0374	0.0826	4.93	10.1	0.00279	1.49	LV	CELLTYPE	control_LMNA	12	18	Myeloid
PLEKHA1	0.789	0.00251	0.166	0.351	6.94	20.1	5.79e-05	2.6	LV	CELLTYPE	control_LMNA	12	18	Myeloid
SFXN5	0.789	0.00179	0.0916	0.189	6.14	21.6	3.37e-05	2.75	LV	CELLTYPE	control_LMNA	12	18	Myeloid
YAF2	0.789	0.00306	0.238	0.495	7.45	19.2	8e-05	2.51	LV	CELLTYPE	control_LMNA	12	18	Myeloid
MAST4	0.786	0.0249	0.063	0.169	5.55	11.1	0.00185	1.6	LV	CELLTYPE	control_LMNA	12	18	Myeloid
AZIN1-AS1	0.782	0.0183	0.0306	0.0655	4.66	12.2	0.00116	1.74	LV	CELLTYPE	control_LMNA	12	18	Myeloid
RUNX2	0.782	0.0229	0.084	0.181	5.94	11.4	0.00161	1.64	LV	CELLTYPE	control_LMNA	12	18	Myeloid
SORL1	0.781	0.0258	0.0636	0.231	5.51	11	0.00195	1.59	LV	CELLTYPE	control_LMNA	12	18	Myeloid
LAMB2	0.78	0.0246	0.0184	0.0456	4.08	11.1	0.00183	1.61	LV	CELLTYPE	control_LMNA	12	18	Myeloid
SMAD3	0.78	0.0079	0.0759	0.167	5.84	15.4	0.000323	2.1	LV	CELLTYPE	control_LMNA	12	18	Myeloid
ZNF117	0.78	0.00623	0.106	0.221	6.33	16.3	0.000226	2.21	LV	CELLTYPE	control_LMNA	12	18	Myeloid
AC124312.1	0.777	0.00554	0.0567	0.122	5.44	16.9	0.000185	2.26	LV	CELLTYPE	control_LMNA	12	18	Myeloid
IFIH1	0.774	0.0283	0.0347	0.106	4.84	10.6	0.00231	1.55	LV	CELLTYPE	control_LMNA	12	18	Myeloid
JMY	0.773	0.0117	0.0509	0.104	5.33	13.9	0.000579	1.93	LV	CELLTYPE	control_LMNA	12	18	Myeloid
PHF10	0.773	0.0233	0.0357	0.0888	4.76	11.3	0.00165	1.63	LV	CELLTYPE	control_LMNA	12	18	Myeloid
TLR5	0.773	0.00249	0.0923	0.193	6.16	20.1	5.7e-05	2.6	LV	CELLTYPE	control_LMNA	12	18	Myeloid
FBXO31	0.772	0.0392	0.0264	0.0606	4.43	9.41	0.0038	1.41	LV	CELLTYPE	control_LMNA	12	18	Myeloid
KLHL6	0.772	0.00614	0.109	0.225	6.37	16.4	0.000222	2.21	LV	CELLTYPE	control_LMNA	12	18	Myeloid
WWC3	0.772	0.00261	0.0677	0.137	5.67	19.9	6.19e-05	2.58	LV	CELLTYPE	control_LMNA	12	18	Myeloid
ACYP2	0.77	0.000244	0.379	0.823	8.07	31.9	1.35e-06	3.61	LV	CELLTYPE	control_LMNA	12	18	Myeloid
NDRG1	0.77	0.0452	0.0259	0.0767	4.34	8.85	0.00488	1.35	LV	CELLTYPE	control_LMNA	12	18	Myeloid
ZHX2	0.77	0.00628	0.176	0.344	6.94	16.3	0.00023	2.2	LV	CELLTYPE	control_LMNA	12	18	Myeloid
HSPH1	0.769	0.031	0.0564	0.299	5.54	10.2	0.00264	1.51	LV	CELLTYPE	control_LMNA	12	18	Myeloid
KIZ	0.763	0.00206	0.0699	0.145	5.75	20.9	4.3e-05	2.69	LV	CELLTYPE	control_LMNA	12	18	Myeloid
LINC00662	0.762	0.0038	0.0937	0.194	6.18	18.3	0.000108	2.42	LV	CELLTYPE	control_LMNA	12	18	Myeloid
S100Z	0.762	0.0329	0.0453	0.108	5.2	10	0.0029	1.48	LV	CELLTYPE	control_LMNA	12	18	Myeloid
ACVR2B	0.761	0.0401	0.0303	0.087	4.56	9.33	0.00395	1.4	LV	CELLTYPE	control_LMNA	12	18	Myeloid
ARHGAP10	0.76	0.00162	0.445	1.08	8.25	22.2	2.82e-05	2.79	LV	CELLTYPE	control_LMNA	12	18	Myeloid
ARHGAP12	0.76	0.000927	0.199	0.411	7.19	25.1	1.06e-05	3.03	LV	CELLTYPE	control_LMNA	12	18	Myeloid
SMARCA2	0.759	0.00012	0.423	0.895	8.23	35.6	4.71e-07	3.92	LV	CELLTYPE	control_LMNA	12	18	Myeloid
XYLT1	0.759	0.0089	0.19	0.391	7.11	14.9	0.000387	2.05	LV	CELLTYPE	control_LMNA	12	18	Myeloid
ADGRG6	0.758	0.0292	0.144	0.307	6.82	10.4	0.00243	1.53	LV	CELLTYPE	control_LMNA	12	18	Myeloid
PRKAR2B	0.757	0.0441	0.0669	0.119	5.69	8.95	0.00467	1.36	LV	CELLTYPE	control_LMNA	12	18	Myeloid
CERS6	0.756	0.00109	0.645	1.39	8.89	24.2	1.45e-05	2.96	LV	CELLTYPE	control_LMNA	12	18	Myeloid
PLIN2	0.756	0.0259	0.0993	0.197	6.22	10.9	0.00196	1.59	LV	CELLTYPE	control_LMNA	12	18	Myeloid
SLC35E3	0.755	0.0114	0.0894	0.21	6.11	14	0.000567	1.94	LV	CELLTYPE	control_LMNA	12	18	Myeloid
NXF1	0.753	0.00722	0.049	0.107	5.34	15.8	0.000281	2.14	LV	CELLTYPE	control_LMNA	12	18	Myeloid
PCTP	0.751	0.0099	0.0524	0.106	5.48	14.5	0.000453	2	LV	CELLTYPE	control_LMNA	12	18	Myeloid
PDCD4	0.75	0.0167	0.176	0.399	6.91	12.5	0.00102	1.78	LV	CELLTYPE	control_LMNA	12	18	Myeloid
SUPT3H	0.75	0.000955	0.233	0.476	7.42	24.9	1.13e-05	3.02	LV	CELLTYPE	control_LMNA	12	18	Myeloid
UPF1	0.749	0.00664	0.0566	0.125	5.41	16.1	0.000249	2.18	LV	CELLTYPE	control_LMNA	12	18	Myeloid
FMN1	0.747	0.00954	3.21	6.97	11.2	14.7	0.000429	2.02	LV	CELLTYPE	control_LMNA	12	18	Myeloid
RPS6KA2	0.747	0.0393	0.465	0.993	8.43	9.4	0.00381	1.41	LV	CELLTYPE	control_LMNA	12	18	Myeloid
WDR48	0.747	0.0213	0.0634	0.163	5.52	11.6	0.00146	1.67	LV	CELLTYPE	control_LMNA	12	18	Myeloid
LEPROTL1	0.746	0.00276	0.059	0.133	5.49	19.6	6.81e-05	2.56	LV	CELLTYPE	control_LMNA	12	18	Myeloid
PATZ1	0.745	0.00754	0.0282	0.0643	4.55	15.6	0.000301	2.12	LV	CELLTYPE	control_LMNA	12	18	Myeloid
FAR2	0.744	0.006	0.414	0.908	8.26	16.5	0.000213	2.22	LV	CELLTYPE	control_LMNA	12	18	Myeloid
NCOA3	0.743	0.000565	0.738	1.55	9.03	27.5	4.95e-06	3.25	LV	CELLTYPE	control_LMNA	12	18	Myeloid
ZCCHC14	0.743	0.00378	0.106	0.223	6.29	18.4	0.000106	2.42	LV	CELLTYPE	control_LMNA	12	18	Myeloid
PCDH9	0.741	0.0393	0.0533	0.111	5.31	9.4	0.00382	1.41	LV	CELLTYPE	control_LMNA	12	18	Myeloid
TEX2	0.741	0.0193	0.112	0.229	6.37	12	0.00123	1.71	LV	CELLTYPE	control_LMNA	12	18	Myeloid
DICER1	0.74	0.000476	0.32	0.655	7.78	28.5	3.68e-06	3.32	LV	CELLTYPE	control_LMNA	12	18	Myeloid
FOXO1	0.738	0.00206	0.24	0.481	7.46	21	4.27e-05	2.69	LV	CELLTYPE	control_LMNA	12	18	Myeloid
PGGHG	0.737	0.0365	0.0358	0.0907	4.91	9.66	0.00341	1.44	LV	CELLTYPE	control_LMNA	12	18	Myeloid
FTCDNL1	0.735	0.00827	0.0944	0.21	6.1	15.2	0.000351	2.08	LV	CELLTYPE	control_LMNA	12	18	Myeloid
TBXAS1	0.734	0.00109	1.38	3.06	10	24.3	1.39e-05	2.96	LV	CELLTYPE	control_LMNA	12	18	Myeloid
MARCH8	0.733	0.0206	0.0947	0.175	6.11	11.8	0.00138	1.69	LV	CELLTYPE	control_LMNA	12	18	Myeloid
SRGAP2	0.731	0.00435	1.07	2.39	9.68	17.9	0.000128	2.36	LV	CELLTYPE	control_LMNA	12	18	Myeloid
MKNK2	0.73	0.0204	0.0394	0.105	5.01	11.8	0.00136	1.69	LV	CELLTYPE	control_LMNA	12	18	Myeloid
ANKRD44	0.727	0.00156	0.975	2	9.37	22.3	2.65e-05	2.81	LV	CELLTYPE	control_LMNA	12	18	Myeloid
C21orf62-AS1	0.726	0.0346	0.0233	0.0535	4.26	9.82	0.00317	1.46	LV	CELLTYPE	control_LMNA	12	18	Myeloid
MOB2	0.726	0.0234	0.0323	0.0669	4.74	11.3	0.00165	1.63	LV	CELLTYPE	control_LMNA	12	18	Myeloid
RHOBTB3	0.726	0.00121	0.209	0.432	7.28	23.6	1.76e-05	2.92	LV	CELLTYPE	control_LMNA	12	18	Myeloid
HBP1	0.725	0.0109	0.0803	0.151	5.84	14.1	0.000531	1.96	LV	CELLTYPE	control_LMNA	12	18	Myeloid
ZMIZ1	0.725	0.00179	0.4	0.772	8.1	21.6	3.42e-05	2.75	LV	CELLTYPE	control_LMNA	12	18	Myeloid
ARID1B	0.722	1.68e-05	1.07	2.3	9.55	46.5	2.86e-08	4.78	LV	CELLTYPE	control_LMNA	12	18	Myeloid
BATF3	0.722	0.0427	0.0209	0.0577	4.09	9.07	0.00443	1.37	LV	CELLTYPE	control_LMNA	12	18	Myeloid
CTDSPL	0.722	0.0101	0.165	0.322	6.97	14.4	0.00047	1.99	LV	CELLTYPE	control_LMNA	12	18	Myeloid
ERI3	0.722	0.00109	0.0837	0.172	5.95	24.2	1.42e-05	2.96	LV	CELLTYPE	control_LMNA	12	18	Myeloid
KLF7	0.722	0.00272	0.459	0.91	8.35	19.7	6.69e-05	2.57	LV	CELLTYPE	control_LMNA	12	18	Myeloid
KAT2B	0.719	0.00306	0.13	0.241	6.58	19.2	7.96e-05	2.51	LV	CELLTYPE	control_LMNA	12	18	Myeloid
AC244021.1	0.717	0.00213	0.185	0.36	7.09	20.8	4.49e-05	2.67	LV	CELLTYPE	control_LMNA	12	18	Myeloid
HLA-DPB1	0.717	0.0471	0.15	0.375	6.8	8.7	0.00523	1.33	LV	CELLTYPE	control_LMNA	12	18	Myeloid
ZFP36L2	0.717	0.0134	0.327	0.662	7.83	13.3	0.000736	1.87	LV	CELLTYPE	control_LMNA	12	18	Myeloid
PDGFC	0.716	0.0457	1.24	2.57	9.76	8.79	0.005	1.34	LV	CELLTYPE	control_LMNA	12	18	Myeloid
NCOA4	0.715	0.0183	0.155	0.318	6.84	12.2	0.00116	1.74	LV	CELLTYPE	control_LMNA	12	18	Myeloid
NPIPB5	0.715	0.0018	0.16	0.349	6.82	21.6	3.45e-05	2.75	LV	CELLTYPE	control_LMNA	12	18	Myeloid
ZNF706	0.715	0.00684	0.156	0.317	6.83	16	0.00026	2.16	LV	CELLTYPE	control_LMNA	12	18	Myeloid
CREB3L2	0.71	0.000877	0.167	0.388	6.88	25.5	9.55e-06	3.06	LV	CELLTYPE	control_LMNA	12	18	Myeloid
TM6SF1	0.71	0.00699	0.151	0.29	6.76	15.9	0.000267	2.16	LV	CELLTYPE	control_LMNA	12	18	Myeloid
ATP8A1	0.709	0.0445	0.0743	0.208	5.69	8.9	0.00476	1.35	LV	CELLTYPE	control_LMNA	12	18	Myeloid
NOTCH2	0.705	0.000467	0.354	0.676	7.92	28.6	3.56e-06	3.33	LV	CELLTYPE	control_LMNA	12	18	Myeloid
SYNE3	0.704	0.0333	0.13	0.261	6.58	9.97	0.00297	1.48	LV	CELLTYPE	control_LMNA	12	18	Myeloid
ENGASE	0.703	0.00849	0.0597	0.111	5.45	15.1	0.000362	2.07	LV	CELLTYPE	control_LMNA	12	18	Myeloid
PIK3IP1-AS1	0.702	0.00647	0.0675	0.122	5.68	16.2	0.00024	2.19	LV	CELLTYPE	control_LMNA	12	18	Myeloid
ARHGAP17	0.701	0.0456	0.167	0.347	6.9	8.81	0.00497	1.34	LV	CELLTYPE	control_LMNA	12	18	Myeloid
FAM241A	0.699	0.0105	0.04	0.0732	4.96	14.3	0.000504	1.98	LV	CELLTYPE	control_LMNA	12	18	Myeloid
HERC3	0.698	0.00108	0.0808	0.17	5.9	24.3	1.37e-05	2.97	LV	CELLTYPE	control_LMNA	12	18	Myeloid
CNST	0.697	0.00545	0.154	0.376	6.7	16.9	0.00018	2.26	LV	CELLTYPE	control_LMNA	12	18	Myeloid
ZNF627	0.697	0.0345	0.0656	0.117	5.57	9.84	0.00314	1.46	LV	CELLTYPE	control_LMNA	12	18	Myeloid
CNRIP1	0.695	0.0126	0.0978	0.192	6.26	13.6	0.000665	1.9	LV	CELLTYPE	control_LMNA	12	18	Myeloid
FAM185A	0.695	0.00251	0.091	0.178	6.1	20	5.87e-05	2.6	LV	CELLTYPE	control_LMNA	12	18	Myeloid
PALD1	0.695	0.0263	0.144	0.301	6.85	10.9	0.00202	1.58	LV	CELLTYPE	control_LMNA	12	18	Myeloid
ISCA1	0.691	0.0441	0.0268	0.0444	4.45	8.95	0.00467	1.36	LV	CELLTYPE	control_LMNA	12	18	Myeloid
PARP10	0.691	0.0141	0.0534	0.109	5.5	13.1	0.000789	1.85	LV	CELLTYPE	control_LMNA	12	18	Myeloid
SCAMP1	0.69	0.0103	0.0766	0.186	5.78	14.4	0.000478	1.99	LV	CELLTYPE	control_LMNA	12	18	Myeloid
VSIR	0.69	0.0206	0.135	0.273	6.67	11.8	0.00139	1.69	LV	CELLTYPE	control_LMNA	12	18	Myeloid
H2AFY	0.689	0.013	0.497	1.03	8.42	13.5	0.000693	1.89	LV	CELLTYPE	control_LMNA	12	18	Myeloid
ZNF891	0.689	0.0412	0.0195	0.0443	4.06	9.23	0.00412	1.39	LV	CELLTYPE	control_LMNA	12	18	Myeloid
PPFIBP2	0.687	0.00306	0.176	0.331	6.99	19.2	8e-05	2.51	LV	CELLTYPE	control_LMNA	12	18	Myeloid
ST6GAL1	0.687	0.00549	0.717	1.44	8.96	16.9	0.000182	2.26	LV	CELLTYPE	control_LMNA	12	18	Myeloid
LINC01410	0.686	0.0403	0.0349	0.0658	4.78	9.3	0.00399	1.4	LV	CELLTYPE	control_LMNA	12	18	Myeloid
ZNF420	0.685	0.00984	0.0561	0.142	5.34	14.5	0.00045	2.01	LV	CELLTYPE	control_LMNA	12	18	Myeloid
LRRK2	0.684	0.0159	0.23	0.437	7.32	12.7	0.000941	1.8	LV	CELLTYPE	control_LMNA	12	18	Myeloid
MXI1	0.683	0.0103	0.0819	0.14	5.9	14.4	0.000482	1.99	LV	CELLTYPE	control_LMNA	12	18	Myeloid
SLC18B1	0.682	0.0371	0.183	0.341	6.98	9.6	0.00349	1.43	LV	CELLTYPE	control_LMNA	12	18	Myeloid
SSBP2	0.681	0.000356	0.578	1.26	8.65	29.7	2.54e-06	3.45	LV	CELLTYPE	control_LMNA	12	18	Myeloid
RAB11FIP3	0.678	0.00808	0.0617	0.124	5.59	15.3	0.000334	2.09	LV	CELLTYPE	control_LMNA	12	18	Myeloid
UBTD2	0.678	0.0106	0.0933	0.176	6.09	14.2	0.000507	1.98	LV	CELLTYPE	control_LMNA	12	18	Myeloid
MSI2	0.675	0.031	0.129	0.366	6.46	10.2	0.00263	1.51	LV	CELLTYPE	control_LMNA	12	18	Myeloid
SMCHD1	0.675	0.0159	0.66	1.39	8.85	12.7	0.000943	1.8	LV	CELLTYPE	control_LMNA	12	18	Myeloid
SNX25	0.675	0.0159	0.0799	0.152	5.9	12.7	0.000939	1.8	LV	CELLTYPE	control_LMNA	12	18	Myeloid
CCDC7	0.674	0.00464	0.115	0.225	6.36	17.6	0.000142	2.33	LV	CELLTYPE	control_LMNA	12	18	Myeloid
STXBP5	0.672	0.00177	0.197	0.468	7.07	21.7	3.3e-05	2.75	LV	CELLTYPE	control_LMNA	12	18	Myeloid
NLRP1	0.668	0.026	0.258	0.489	7.48	10.9	0.00198	1.59	LV	CELLTYPE	control_LMNA	12	18	Myeloid
PREX1	0.667	0.0072	0.661	1.25	8.73	15.8	0.000278	2.14	LV	CELLTYPE	control_LMNA	12	18	Myeloid
KCNAB2	0.666	0.00813	0.252	0.5	7.43	15.3	0.000342	2.09	LV	CELLTYPE	control_LMNA	12	18	Myeloid
FHIT	0.663	0.0088	1.38	2.83	9.85	15	0.00038	2.06	LV	CELLTYPE	control_LMNA	12	18	Myeloid
AC104123.1	0.661	0.0197	0.153	0.298	6.8	11.9	0.00129	1.7	LV	CELLTYPE	control_LMNA	12	18	Myeloid
LMF1	0.658	0.0101	0.081	0.185	5.89	14.4	0.000469	1.99	LV	CELLTYPE	control_LMNA	12	18	Myeloid
NFATC1	0.653	0.0238	0.0741	0.154	5.7	11.3	0.00171	1.62	LV	CELLTYPE	control_LMNA	12	18	Myeloid
PIAS2	0.653	0.00464	0.367	0.732	7.99	17.6	0.000142	2.33	LV	CELLTYPE	control_LMNA	12	18	Myeloid
FAM13A-AS1	0.652	0.0078	0.05	0.0919	5.22	15.5	0.000315	2.11	LV	CELLTYPE	control_LMNA	12	18	Myeloid
FOCAD	0.652	0.00314	0.163	0.398	6.84	19.1	8.32e-05	2.5	LV	CELLTYPE	control_LMNA	12	18	Myeloid
GNPTAB	0.651	0.00297	0.175	0.338	6.9	19.3	7.56e-05	2.53	LV	CELLTYPE	control_LMNA	12	18	Myeloid
ABAT	0.65	0.00929	0.0899	0.167	6.1	14.8	0.000414	2.03	LV	CELLTYPE	control_LMNA	12	18	Myeloid
STARD9	0.65	0.0282	0.0802	0.142	5.91	10.6	0.0023	1.55	LV	CELLTYPE	control_LMNA	12	18	Myeloid
SNED1	0.647	0.0242	0.0542	0.105	5.29	11.2	0.00178	1.62	LV	CELLTYPE	control_LMNA	12	18	Myeloid
CEBPD	0.643	0.0494	0.368	0.685	8.04	8.52	0.00566	1.31	LV	CELLTYPE	control_LMNA	12	18	Myeloid
CNTRL	0.642	0.00238	0.347	0.686	7.88	20.3	5.34e-05	2.62	LV	CELLTYPE	control_LMNA	12	18	Myeloid
RIN3	0.641	0.00111	0.723	1.34	8.91	24	1.51e-05	2.96	LV	CELLTYPE	control_LMNA	12	18	Myeloid
HP1BP3	0.64	0.000925	0.283	0.53	7.61	25.2	1.03e-05	3.03	LV	CELLTYPE	control_LMNA	12	18	Myeloid
DLG2	0.639	0.0103	0.18	0.403	7.03	14.4	0.000481	1.99	LV	CELLTYPE	control_LMNA	12	18	Myeloid
TNIP1	0.639	0.0187	0.0599	0.11	5.47	12.1	0.00119	1.73	LV	CELLTYPE	control_LMNA	12	18	Myeloid
PPM1K	0.637	0.0426	0.0641	0.127	5.5	9.09	0.00437	1.37	LV	CELLTYPE	control_LMNA	12	18	Myeloid
VAPA	0.637	0.00893	0.331	0.643	7.84	14.9	0.000389	2.05	LV	CELLTYPE	control_LMNA	12	18	Myeloid
CHORDC1	0.636	0.0147	0.0597	0.155	5.4	13	0.000835	1.83	LV	CELLTYPE	control_LMNA	12	18	Myeloid
KCTD3	0.636	0.0457	0.0646	0.106	5.57	8.79	0.00501	1.34	LV	CELLTYPE	control_LMNA	12	18	Myeloid
TSHZ1	0.636	0.0291	0.0637	0.135	5.46	10.4	0.00242	1.54	LV	CELLTYPE	control_LMNA	12	18	Myeloid
CCNY	0.634	0.000277	0.625	1.16	8.7	31.1	1.7e-06	3.56	LV	CELLTYPE	control_LMNA	12	18	Myeloid
PARP4	0.633	0.00273	0.354	0.669	7.9	19.7	6.72e-05	2.56	LV	CELLTYPE	control_LMNA	12	18	Myeloid
CPSF6	0.632	0.00115	0.154	0.341	6.73	23.9	1.59e-05	2.94	LV	CELLTYPE	control_LMNA	12	18	Myeloid
GNG7	0.631	0.028	0.113	0.228	6.27	10.6	0.00226	1.55	LV	CELLTYPE	control_LMNA	12	18	Myeloid
BCR	0.629	0.0416	0.0438	0.092	5	9.19	0.0042	1.38	LV	CELLTYPE	control_LMNA	12	18	Myeloid
NUB1	0.628	0.0341	0.0531	0.0911	5.26	9.88	0.0031	1.47	LV	CELLTYPE	control_LMNA	12	18	Myeloid
URI1	0.628	0.00263	0.235	0.441	7.27	19.8	6.27e-05	2.58	LV	CELLTYPE	control_LMNA	12	18	Myeloid
AL357153.2	0.626	0.0395	0.0244	0.0432	4.36	9.39	0.00384	1.4	LV	CELLTYPE	control_LMNA	12	18	Myeloid
ANKRD36C	0.626	0.0103	0.144	0.368	6.63	14.4	0.000478	1.99	LV	CELLTYPE	control_LMNA	12	18	Myeloid
SP4	0.622	0.0478	0.039	0.0729	5	8.63	0.00538	1.32	LV	CELLTYPE	control_LMNA	12	18	Myeloid
UACA	0.622	0.00505	0.212	0.413	7.16	17.2	0.000161	2.3	LV	CELLTYPE	control_LMNA	12	18	Myeloid
CEP120	0.619	0.0203	0.0633	0.144	5.52	11.8	0.00135	1.69	LV	CELLTYPE	control_LMNA	12	18	Myeloid
SAP25	0.619	0.0264	0.0705	0.121	5.68	10.9	0.00203	1.58	LV	CELLTYPE	control_LMNA	12	18	Myeloid
PCID2	0.616	0.0267	0.0463	0.119	5.1	10.8	0.00207	1.57	LV	CELLTYPE	control_LMNA	12	18	Myeloid
KIF16B	0.614	0.00408	0.281	0.535	7.55	18.1	0.000117	2.39	LV	CELLTYPE	control_LMNA	12	18	Myeloid
RYBP	0.614	0.00233	0.158	0.282	6.79	20.4	5.1e-05	2.63	LV	CELLTYPE	control_LMNA	12	18	Myeloid
CREBRF	0.611	0.0268	0.192	0.369	7.04	10.8	0.00209	1.57	LV	CELLTYPE	control_LMNA	12	18	Myeloid
L3MBTL4	0.611	0.019	0.226	0.561	7.24	12.1	0.00121	1.72	LV	CELLTYPE	control_LMNA	12	18	Myeloid
PTEN	0.611	0.0273	0.783	1.51	9.02	10.7	0.00214	1.56	LV	CELLTYPE	control_LMNA	12	18	Myeloid
CARS2	0.61	0.0079	0.106	0.202	6.21	15.4	0.000323	2.1	LV	CELLTYPE	control_LMNA	12	18	Myeloid
GRAMD1B	0.61	0.0333	0.209	0.431	7.11	9.96	0.00298	1.48	LV	CELLTYPE	control_LMNA	12	18	Myeloid
NGLY1	0.61	0.0119	0.157	0.368	6.74	13.8	0.000594	1.93	LV	CELLTYPE	control_LMNA	12	18	Myeloid
RNF144B	0.61	0.0299	0.676	1.28	8.81	10.3	0.00252	1.52	LV	CELLTYPE	control_LMNA	12	18	Myeloid
UTRN	0.61	0.00549	0.933	1.75	9.24	16.9	0.000182	2.26	LV	CELLTYPE	control_LMNA	12	18	Myeloid
CPT1A	0.609	0.0363	0.111	0.194	6.27	9.67	0.00339	1.44	LV	CELLTYPE	control_LMNA	12	18	Myeloid
SUSD6	0.609	0.0177	0.575	0.984	8.57	12.3	0.00111	1.75	LV	CELLTYPE	control_LMNA	12	18	Myeloid
TLR2	0.607	0.0274	0.772	1.41	9.02	10.7	0.00218	1.56	LV	CELLTYPE	control_LMNA	12	18	Myeloid
FAM174B	0.606	0.0176	0.0863	0.156	6	12.3	0.0011	1.75	LV	CELLTYPE	control_LMNA	12	18	Myeloid
KDM4B	0.606	0.00838	0.2	0.342	7.06	15.1	0.000356	2.08	LV	CELLTYPE	control_LMNA	12	18	Myeloid
STPG2	0.605	0.044	0.0865	0.156	6.03	8.96	0.00465	1.36	LV	CELLTYPE	control_LMNA	12	18	Myeloid
PLEKHA2	0.604	0.00186	0.407	0.783	8.09	21.4	3.69e-05	2.73	LV	CELLTYPE	control_LMNA	12	18	Myeloid
TSNARE1	0.604	0.0312	0.0467	0.0865	5.12	10.2	0.00266	1.51	LV	CELLTYPE	control_LMNA	12	18	Myeloid
ZDHHC21	0.604	0.0191	0.132	0.278	6.43	12.1	0.00122	1.72	LV	CELLTYPE	control_LMNA	12	18	Myeloid
GRK3	0.603	0.00137	0.841	1.56	9.09	23	2.14e-05	2.86	LV	CELLTYPE	control_LMNA	12	18	Myeloid
AF117829.1	0.602	0.0339	0.106	0.207	6.16	12.7	0.00308	1.47	LV	CELLTYPE	control_LMNA	12	18	Myeloid
LINC00894	0.602	0.0134	0.117	0.218	6.32	13.3	0.000737	1.87	LV	CELLTYPE	control_LMNA	12	18	Myeloid
SHMT1	0.601	0.0279	0.244	0.467	7.46	10.6	0.00224	1.55	LV	CELLTYPE	control_LMNA	12	18	Myeloid
CBLB	0.598	0.00251	0.38	0.741	8.01	20.1	5.83e-05	2.6	LV	CELLTYPE	control_LMNA	12	18	Myeloid
PILRB	0.597	0.0239	0.0785	0.157	5.77	11.2	0.00174	1.62	LV	CELLTYPE	control_LMNA	12	18	Myeloid
RASSF8	0.597	0.0349	0.061	0.202	5.44	9.8	0.0032	1.46	LV	CELLTYPE	control_LMNA	12	18	Myeloid
RMND5A	0.596	0.0474	0.0735	0.13	5.71	8.67	0.00529	1.32	LV	CELLTYPE	control_LMNA	12	18	Myeloid
SDCBP	0.595	0.021	0.239	0.438	7.3	11.7	0.00143	1.68	LV	CELLTYPE	control_LMNA	12	18	Myeloid
TANC2	0.595	0.0041	0.482	0.922	8.37	18.1	0.000118	2.39	LV	CELLTYPE	control_LMNA	12	18	Myeloid
TGFBRAP1	0.595	0.0122	0.0683	0.131	5.59	13.7	0.000629	1.91	LV	CELLTYPE	control_LMNA	12	18	Myeloid
MIS18BP1	0.594	0.0261	0.369	0.677	7.92	10.9	0.002	1.58	LV	CELLTYPE	control_LMNA	12	18	Myeloid
TBC1D1	0.593	0.00559	0.261	0.505	7.43	16.8	0.000188	2.25	LV	CELLTYPE	control_LMNA	12	18	Myeloid
TSPAN14	0.593	0.00927	0.263	0.466	7.42	14.8	0.00041	2.03	LV	CELLTYPE	control_LMNA	12	18	Myeloid
AHNAK	0.591	0.0335	0.305	0.543	7.72	9.94	0.00301	1.48	LV	CELLTYPE	control_LMNA	12	18	Myeloid
SPATS2L	0.589	0.00347	0.439	0.81	8.26	18.7	9.43e-05	2.46	LV	CELLTYPE	control_LMNA	12	18	Myeloid
TMEM131L	0.589	0.0139	0.193	0.42	7.06	13.2	0.000772	1.86	LV	CELLTYPE	control_LMNA	12	18	Myeloid
APMAP	0.585	0.0325	0.0715	0.124	5.75	10.1	0.00284	1.49	LV	CELLTYPE	control_LMNA	12	18	Myeloid
TUT4	0.584	0.000935	0.281	0.522	7.56	25.1	1.08e-05	3.03	LV	CELLTYPE	control_LMNA	12	18	Myeloid
PICALM	0.583	0.00109	1.18	2.26	9.67	24.2	1.44e-05	2.96	LV	CELLTYPE	control_LMNA	12	18	Myeloid
SIN3B	0.583	0.00927	0.0954	0.167	6.06	14.8	0.000409	2.03	LV	CELLTYPE	control_LMNA	12	18	Myeloid
DAPK1	0.582	0.01	1	1.84	9.38	14.5	0.000459	2	LV	CELLTYPE	control_LMNA	12	18	Myeloid
CSF1R	0.58	0.0155	0.477	0.852	8.32	12.8	0.000897	1.81	LV	CELLTYPE	control_LMNA	12	18	Myeloid
ARHGEF10L	0.579	0.0239	0.543	0.981	8.56	11.2	0.00174	1.62	LV	CELLTYPE	control_LMNA	12	18	Myeloid
GPATCH2L	0.578	0.00183	0.371	0.719	8.04	21.5	3.57e-05	2.74	LV	CELLTYPE	control_LMNA	12	18	Myeloid
WASF2	0.578	0.00462	0.66	1.25	8.83	17.6	0.000139	2.34	LV	CELLTYPE	control_LMNA	12	18	Myeloid
WDR36	0.578	0.0295	0.177	0.321	6.91	10.4	0.00247	1.53	LV	CELLTYPE	control_LMNA	12	18	Myeloid
AC090825.1	0.576	0.0362	0.0659	0.158	5.52	9.68	0.00337	1.44	LV	CELLTYPE	control_LMNA	12	18	Myeloid
UBN2	0.576	0.00628	0.111	0.201	6.24	16.3	0.000231	2.2	LV	CELLTYPE	control_LMNA	12	18	Myeloid
MSANTD2	0.575	0.00456	0.0662	0.127	5.56	17.7	0.000135	2.34	LV	CELLTYPE	control_LMNA	12	18	Myeloid
SIRT1	0.575	0.0275	0.0914	0.161	6.04	10.7	0.00218	1.56	LV	CELLTYPE	control_LMNA	12	18	Myeloid
DTNA	0.573	0.00825	0.891	1.68	9.24	15.2	0.000348	2.08	LV	CELLTYPE	control_LMNA	12	18	Myeloid
LEMD3	0.573	0.026	0.0801	0.163	5.81	10.9	0.00198	1.59	LV	CELLTYPE	control_LMNA	12	18	Myeloid
SETD3	0.573	0.0105	0.162	0.307	6.74	14.3	0.000498	1.98	LV	CELLTYPE	control_LMNA	12	18	Myeloid
CNOT6L	0.571	0.0249	0.138	0.269	6.53	11.1	0.00185	1.6	LV	CELLTYPE	control_LMNA	12	18	Myeloid
SNRNP70	0.57	0.00339	0.223	0.406	7.28	18.8	9.13e-05	2.47	LV	CELLTYPE	control_LMNA	12	18	Myeloid
HNRNPU	0.569	0.00312	0.293	0.549	7.56	19.1	8.2e-05	2.51	LV	CELLTYPE	control_LMNA	12	18	Myeloid
LDLRAD4	0.569	0.026	2.75	5.36	10.9	10.9	0.00197	1.59	LV	CELLTYPE	control_LMNA	12	18	Myeloid
NIN	0.567	0.00628	0.226	0.443	7.23	16.3	0.000231	2.2	LV	CELLTYPE	control_LMNA	12	18	Myeloid
SRGAP2B	0.567	0.0451	0.636	1.28	8.89	8.86	0.00486	1.35	LV	CELLTYPE	control_LMNA	12	18	Myeloid
MTMR4	0.565	0.0458	0.0739	0.146	5.79	8.78	0.00503	1.34	LV	CELLTYPE	control_LMNA	12	18	Myeloid
PIP5K1B	0.564	0.0401	0.102	0.221	6.14	9.32	0.00395	1.4	LV	CELLTYPE	control_LMNA	12	18	Myeloid
KAT6A	0.562	0.00123	0.432	0.763	8.2	23.5	1.8e-05	2.91	LV	CELLTYPE	control_LMNA	12	18	Myeloid
LRBA	0.562	0.00145	0.415	0.84	8.11	22.7	2.39e-05	2.84	LV	CELLTYPE	control_LMNA	12	18	Myeloid
SLC6A6	0.562	0.0494	0.141	0.248	6.58	8.53	0.00565	1.31	LV	CELLTYPE	control_LMNA	12	18	Myeloid
MAEA	0.561	0.0159	0.0828	0.135	5.83	12.7	0.000943	1.8	LV	CELLTYPE	control_LMNA	12	18	Myeloid
TSC22D2	0.56	0.0104	0.16	0.351	6.71	14.3	0.000495	1.98	LV	CELLTYPE	control_LMNA	12	18	Myeloid
PRIMPOL	0.559	0.0329	0.0835	0.146	5.9	10	0.00291	1.48	LV	CELLTYPE	control_LMNA	12	18	Myeloid
ZNF84	0.559	0.0236	0.0724	0.153	5.7	11.3	0.00168	1.63	LV	CELLTYPE	control_LMNA	12	18	Myeloid
MYCBP2	0.556	0.00464	0.647	1.18	8.67	17.6	0.000142	2.33	LV	CELLTYPE	control_LMNA	12	18	Myeloid
SMYD4	0.556	0.0351	0.105	0.171	6.22	9.78	0.00323	1.45	LV	CELLTYPE	control_LMNA	12	18	Myeloid
PECAM1	0.552	0.0403	0.285	0.498	7.56	9.3	0.004	1.4	LV	CELLTYPE	control_LMNA	12	18	Myeloid
PRELID2	0.551	0.0267	0.0713	0.148	5.69	10.8	0.00207	1.57	LV	CELLTYPE	control_LMNA	12	18	Myeloid
MGAT5	0.55	0.0147	1.34	2.33	9.71	13	0.000836	1.83	LV	CELLTYPE	control_LMNA	12	18	Myeloid
SMAD4	0.549	0.0109	0.0672	0.113	5.62	14.1	0.00053	1.96	LV	CELLTYPE	control_LMNA	12	18	Myeloid
STK24	0.547	0.0227	0.208	0.346	7.12	11.4	0.00158	1.64	LV	CELLTYPE	control_LMNA	12	18	Myeloid
CD99	0.545	0.00737	0.327	0.591	7.83	15.7	0.000287	2.13	LV	CELLTYPE	control_LMNA	12	18	Myeloid
PFKFB4	0.545	0.0427	0.0606	0.102	5.48	9.07	0.00442	1.37	LV	CELLTYPE	control_LMNA	12	18	Myeloid
FBRSL1	0.544	0.0223	0.0684	0.122	5.55	11.5	0.00155	1.65	LV	CELLTYPE	control_LMNA	12	18	Myeloid
RCSD1	0.541	0.031	0.832	1.5	9.15	10.2	0.00264	1.51	LV	CELLTYPE	control_LMNA	12	18	Myeloid
MED13L	0.539	0.00177	1.5	2.71	9.93	21.8	3.21e-05	2.75	LV	CELLTYPE	control_LMNA	12	18	Myeloid
UVSSA	0.539	0.0299	0.118	0.224	6.33	10.4	0.00252	1.52	LV	CELLTYPE	control_LMNA	12	18	Myeloid
ATF6	0.538	0.00182	0.492	0.881	8.35	21.5	3.55e-05	2.74	LV	CELLTYPE	control_LMNA	12	18	Myeloid
TBCK	0.537	0.00899	0.249	0.468	7.33	14.9	0.000393	2.05	LV	CELLTYPE	control_LMNA	12	18	Myeloid
CEP95	0.536	0.0378	0.113	0.206	6.2	9.55	0.00357	1.42	LV	CELLTYPE	control_LMNA	12	18	Myeloid
ANKRD11	0.534	0.00808	0.715	1.22	8.82	15.3	0.000333	2.09	LV	CELLTYPE	control_LMNA	12	18	Myeloid
CEP290	0.534	0.0266	0.0768	0.166	5.8	10.8	0.00206	1.58	LV	CELLTYPE	control_LMNA	12	18	Myeloid
IRF3	0.534	0.0203	0.0752	0.126	5.74	11.8	0.00135	1.69	LV	CELLTYPE	control_LMNA	12	18	Myeloid
KIAA1109	0.534	0.00352	0.308	0.564	7.63	18.7	9.6e-05	2.45	LV	CELLTYPE	control_LMNA	12	18	Myeloid
FAM120B	0.533	0.00544	0.26	0.463	7.38	17	0.000179	2.26	LV	CELLTYPE	control_LMNA	12	18	Myeloid
YPEL2	0.533	0.0414	0.218	0.397	7.25	9.2	0.00417	1.38	LV	CELLTYPE	control_LMNA	12	18	Myeloid
BCAS3	0.532	0.0221	0.564	1	8.52	11.5	0.00153	1.66	LV	CELLTYPE	control_LMNA	12	18	Myeloid
GTDC1	0.532	0.0123	0.549	0.975	8.52	13.6	0.000641	1.91	LV	CELLTYPE	control_LMNA	12	18	Myeloid
PPM1B	0.532	0.0138	0.23	0.406	7.24	13.2	0.000765	1.86	LV	CELLTYPE	control_LMNA	12	18	Myeloid
MFSD1	0.531	0.0259	0.383	0.661	7.93	10.9	0.00196	1.59	LV	CELLTYPE	control_LMNA	12	18	Myeloid
RB1CC1	0.529	0.0113	0.206	0.376	7.1	14	0.000554	1.95	LV	CELLTYPE	control_LMNA	12	18	Myeloid
RNF115	0.528	0.00326	0.297	0.544	7.65	18.9	8.68e-05	2.49	LV	CELLTYPE	control_LMNA	12	18	Myeloid
PIP4K2A	0.527	0.00156	0.623	1.14	8.67	22.3	2.65e-05	2.81	LV	CELLTYPE	control_LMNA	12	18	Myeloid
MBNL2	0.526	0.0416	0.371	0.625	7.91	9.18	0.00421	1.38	LV	CELLTYPE	control_LMNA	12	18	Myeloid
FBXO7	0.525	0.0333	0.0883	0.167	5.88	9.98	0.00296	1.48	LV	CELLTYPE	control_LMNA	12	18	Myeloid
TTC3	0.525	0.0253	0.279	0.562	7.57	11	0.00189	1.6	LV	CELLTYPE	control_LMNA	12	18	Myeloid
USP28	0.523	0.0478	0.0435	0.0784	4.96	8.64	0.00536	1.32	LV	CELLTYPE	control_LMNA	12	18	Myeloid
FCHSD2	0.522	0.0362	2.72	4.75	10.8	9.68	0.00338	1.44	LV	CELLTYPE	control_LMNA	12	18	Myeloid
OTUD5	0.522	0.0351	0.0689	0.137	5.63	9.77	0.00324	1.45	LV	CELLTYPE	control_LMNA	12	18	Myeloid
ZCCHC7	0.522	0.0203	0.465	0.905	8.25	11.8	0.00134	1.69	LV	CELLTYPE	control_LMNA	12	18	Myeloid
HNRNPUL1	0.519	0.0118	0.135	0.228	6.5	13.9	0.000589	1.93	LV	CELLTYPE	control_LMNA	12	18	Myeloid
ZMYND11	0.519	0.00589	0.188	0.317	6.98	16.6	0.000203	2.23	LV	CELLTYPE	control_LMNA	12	18	Myeloid
NHLRC2	0.518	0.0173	0.155	0.295	6.78	12.4	0.00107	1.76	LV	CELLTYPE	control_LMNA	12	18	Myeloid
MAP2K5	0.516	0.0157	0.302	0.647	7.6	12.8	0.000913	1.8	LV	CELLTYPE	control_LMNA	12	18	Myeloid
WASHC4	0.516	0.0113	0.519	0.877	8.39	14	0.000552	1.95	LV	CELLTYPE	control_LMNA	12	18	Myeloid
DUSP16	0.515	0.0378	0.118	0.208	6.31	9.54	0.00359	1.42	LV	CELLTYPE	control_LMNA	12	18	Myeloid
MLH3	0.515	0.033	0.0802	0.169	5.8	10	0.00293	1.48	LV	CELLTYPE	control_LMNA	12	18	Myeloid
TRIM24	0.515	0.0172	0.102	0.187	6.11	12.4	0.00106	1.76	LV	CELLTYPE	control_LMNA	12	18	Myeloid
AMFR	0.514	0.044	0.064	0.11	5.48	8.96	0.00465	1.36	LV	CELLTYPE	control_LMNA	12	18	Myeloid
TDRD7	0.514	0.0306	0.0679	0.113	5.53	10.3	0.00259	1.51	LV	CELLTYPE	control_LMNA	12	18	Myeloid
AL359915.2	0.513	0.0262	0.1	0.207	6.11	10.9	0.00202	1.58	LV	CELLTYPE	control_LMNA	12	18	Myeloid
HERPUD2	0.51	0.017	0.115	0.207	6.26	12.4	0.00105	1.77	LV	CELLTYPE	control_LMNA	12	18	Myeloid
NBN	0.509	0.0388	0.0919	0.19	5.91	9.46	0.00373	1.41	LV	CELLTYPE	control_LMNA	12	18	Myeloid
TRIO	0.509	0.0152	0.804	1.49	8.98	12.9	0.000871	1.82	LV	CELLTYPE	control_LMNA	12	18	Myeloid
LYST	0.506	0.0154	0.456	0.858	8.16	12.9	0.000882	1.81	LV	CELLTYPE	control_LMNA	12	18	Myeloid
TMED10	0.506	0.0402	0.124	0.219	6.46	9.31	0.00398	1.4	LV	CELLTYPE	control_LMNA	12	18	Myeloid
XPR1	0.505	0.00757	0.252	0.444	7.42	15.6	0.000304	2.12	LV	CELLTYPE	control_LMNA	12	18	Myeloid
WIPI2	0.503	0.0359	0.128	0.239	6.4	9.71	0.00333	1.45	LV	CELLTYPE	control_LMNA	12	18	Myeloid
DGKH	0.502	0.0427	0.196	0.334	7.08	9.07	0.00443	1.37	LV	CELLTYPE	control_LMNA	12	18	Myeloid
DNAJB6	0.502	0.0378	0.28	0.588	7.49	9.53	0.0036	1.42	LV	CELLTYPE	control_LMNA	12	18	Myeloid
NBEA	0.502	0.0362	0.24	0.397	7.36	9.69	0.00336	1.44	LV	CELLTYPE	control_LMNA	12	18	Myeloid
CCDC92	0.501	0.0488	0.0557	0.0867	5.29	8.56	0.00555	1.31	LV	CELLTYPE	control_LMNA	12	18	Myeloid

## Sheet: PKP2_control
Gene	logFC	FDR	mean_exp_control	mean_exp_genotype	logCPM	F	PValue	FDR_plot	Region	annotation_level	comparison	Observations_genotype	Observations_reference	cell_state
HBA1	5.15	6.12e-07	0.000629	0.0182	2.4	69.7	6.63e-10	6.21	LV	CELLTYPE	control_PKP2	6	18	Myeloid
PDK4	3.92	7.34e-05	0.404	5	9.7	38.1	4.22e-07	4.13	LV	CELLTYPE	control_PKP2	6	18	Myeloid
AC008759.3	3.49	0.000396	0.00361	0.061	3.91	29.4	4.22e-06	3.4	LV	CELLTYPE	control_PKP2	6	18	Myeloid
CLEC4E	3.28	5.98e-07	0.0375	0.372	6.2	70.8	5.48e-10	6.22	LV	CELLTYPE	control_PKP2	6	18	Myeloid
RGS1	3.15	0.00178	0.0603	0.339	6.38	22.4	3.46e-05	2.75	LV	CELLTYPE	control_PKP2	6	18	Myeloid
GPR12	3.14	0.00274	0.00136	0.014	2.52	20.6	6.23e-05	2.56	LV	CELLTYPE	control_PKP2	6	18	Myeloid
HBA2	3.13	0.000897	0.00284	0.0285	2.98	25.5	1.34e-05	3.05	LV	CELLTYPE	control_PKP2	6	18	Myeloid
LMO1	3.13	0.00349	0.00153	0.0134	2.44	19.4	9.14e-05	2.46	LV	CELLTYPE	control_PKP2	6	18	Myeloid
HBB	3.09	0.000333	0.011	0.0927	4.33	30.6	3e-06	3.48	LV	CELLTYPE	control_PKP2	6	18	Myeloid
AC012150.2	3.06	0.00551	0.00505	0.0311	3.3	17.7	0.000166	2.26	LV	CELLTYPE	control_PKP2	6	18	Myeloid
AC008759.2	2.98	0.00926	0.00193	0.0195	2.8	15.6	0.00035	2.03	LV	CELLTYPE	control_PKP2	6	18	Myeloid
ZBTB16	2.88	0.00428	0.517	4	9.5	18.7	0.000117	2.37	LV	CELLTYPE	control_PKP2	6	18	Myeloid
ALOX15B	2.8	0.0143	0.0344	0.15	5.28	13.9	0.000664	1.84	LV	CELLTYPE	control_PKP2	6	18	Myeloid
TSC22D3	2.8	7.47e-07	0.207	1.31	8.1	68.1	8.71e-10	6.13	LV	CELLTYPE	control_PKP2	6	18	Myeloid
TRIM7	2.65	0.000664	0.00441	0.025	3.08	26.9	8.82e-06	3.18	LV	CELLTYPE	control_PKP2	6	18	Myeloid
DDIT4	2.61	9.53e-05	0.11	0.463	6.94	36.7	6.13e-07	4.02	LV	CELLTYPE	control_PKP2	6	18	Myeloid
CSGALNACT1	2.6	0.000457	0.771	5.02	9.9	28.7	5.14e-06	3.34	LV	CELLTYPE	control_PKP2	6	18	Myeloid
FOS	2.56	0.000333	0.259	0.865	8.02	30.6	3e-06	3.48	LV	CELLTYPE	control_PKP2	6	18	Myeloid
GREB1	2.52	0.00034	0.0128	0.127	4.87	30.5	3.14e-06	3.47	LV	CELLTYPE	control_PKP2	6	18	Myeloid
INSR	2.51	1.8e-10	0.224	1.31	8.08	155	1.5e-14	9.74	LV	CELLTYPE	control_PKP2	6	18	Myeloid
FRAT1	2.47	8.91e-06	0.0128	0.0701	4.24	50.2	2.67e-08	5.05	LV	CELLTYPE	control_PKP2	6	18	Myeloid
ARRDC2	2.42	1.85e-08	0.0615	0.386	6.38	103	4.63e-12	7.73	LV	CELLTYPE	control_PKP2	6	18	Myeloid
AL078590.3	2.4	0.00496	0.00432	0.0192	2.85	18.1	0.000143	2.3	LV	CELLTYPE	control_PKP2	6	18	Myeloid
PKP2	2.36	4.04e-05	0.0685	0.211	5.99	41.6	1.85e-07	4.39	LV	CELLTYPE	control_PKP2	6	18	Myeloid
RBMS3-AS3	2.36	1.9e-05	0.0391	0.13	5.29	45.7	7.14e-08	4.72	LV	CELLTYPE	control_PKP2	6	18	Myeloid
WASHC2A	2.35	1.4e-07	0.125	0.686	7.2	84.9	5.85e-11	6.85	LV	CELLTYPE	control_PKP2	6	18	Myeloid
GLIS3	2.34	1.89e-07	0.178	1.23	7.95	81.7	9.44e-11	6.72	LV	CELLTYPE	control_PKP2	6	18	Myeloid
RBMS3-AS2	2.34	0.0066	0.019	0.0825	4.59	16.9	0.00022	2.18	LV	CELLTYPE	control_PKP2	6	18	Myeloid
AC012150.1	2.33	0.00428	0.0138	0.0567	4.08	18.7	0.000117	2.37	LV	CELLTYPE	control_PKP2	6	18	Myeloid
TCF7L1	2.32	0.000237	0.022	0.116	4.92	32.3	1.89e-06	3.63	LV	CELLTYPE	control_PKP2	6	18	Myeloid
RHOB	2.31	0.000475	0.0721	0.239	6.17	28.5	5.42e-06	3.32	LV	CELLTYPE	control_PKP2	6	18	Myeloid
IGFBP3	2.28	0.00877	0.00964	0.0135	2.85	15.8	0.000325	2.06	LV	CELLTYPE	control_PKP2	6	18	Myeloid
NHSL1	2.27	1.52e-09	0.481	3.02	9.19	128	2.53e-13	8.82	LV	CELLTYPE	control_PKP2	6	18	Myeloid
FGL2	2.22	1.5e-05	0.091	0.415	6.64	47.1	5.26e-08	4.82	LV	CELLTYPE	control_PKP2	6	18	Myeloid
C7orf69	2.21	0.026	0.00251	0.0151	2.66	11.8	0.00152	1.59	LV	CELLTYPE	control_PKP2	6	18	Myeloid
CPM	2.18	4.44e-05	1.23	5.73	10.3	41	2.12e-07	4.35	LV	CELLTYPE	control_PKP2	6	18	Myeloid
ANKRD22	2.17	0.0377	0.00693	0.0311	3.43	10.5	0.00254	1.42	LV	CELLTYPE	control_PKP2	6	18	Myeloid
TIMP3	2.17	5.21e-06	0.0755	0.326	6.36	53.7	1.3e-08	5.28	LV	CELLTYPE	control_PKP2	6	18	Myeloid
ZFAND5	2.16	3.06e-06	0.0834	0.439	6.64	57.1	6.62e-09	5.51	LV	CELLTYPE	control_PKP2	6	18	Myeloid
CXCR4	2.15	0.00193	0.0292	0.0895	4.79	22	3.87e-05	2.71	LV	CELLTYPE	control_PKP2	6	18	Myeloid
DUSP1	2.14	0.00808	0.266	0.792	8.02	16.1	0.000293	2.09	LV	CELLTYPE	control_PKP2	6	18	Myeloid
GRB10	2.14	0.0109	0.0164	0.0887	4.55	15	0.000437	1.96	LV	CELLTYPE	control_PKP2	6	18	Myeloid
AP002518.2	2.12	0.0113	0.0412	0.127	5.26	14.8	0.000471	1.95	LV	CELLTYPE	control_PKP2	6	18	Myeloid
DNM1P35	2.12	0.00807	0.00547	0.0182	2.92	16.1	0.00029	2.09	LV	CELLTYPE	control_PKP2	6	18	Myeloid
AC090541.1	2.11	0.00521	0.00704	0.0429	3.68	17.9	0.000154	2.28	LV	CELLTYPE	control_PKP2	6	18	Myeloid
AP003354.2	2.11	2.07e-05	0.0284	0.146	5.16	44.9	8.6e-08	4.68	LV	CELLTYPE	control_PKP2	6	18	Myeloid
AC025822.2	2.1	0.014	0.00459	0.0136	2.65	14	0.000641	1.85	LV	CELLTYPE	control_PKP2	6	18	Myeloid
CRISPLD2	2.09	0.000315	0.0431	0.131	5.28	31.1	2.65e-06	3.5	LV	CELLTYPE	control_PKP2	6	18	Myeloid
COL9A2	2.08	0.0152	0.00865	0.0248	3.29	13.6	0.000738	1.82	LV	CELLTYPE	control_PKP2	6	18	Myeloid
NUDT16	2.08	1.95e-08	0.0575	0.232	5.91	101	6.5e-12	7.71	LV	CELLTYPE	control_PKP2	6	18	Myeloid
AF127936.2	2.06	0.00817	0.00239	0.0142	2.59	16.1	0.000298	2.09	LV	CELLTYPE	control_PKP2	6	18	Myeloid
SNCAIP	2.05	0.00625	0.0058	0.0274	3.23	17.1	0.000204	2.2	LV	CELLTYPE	control_PKP2	6	18	Myeloid
SOCS1	2.05	0.0139	0.00419	0.0151	2.68	14	0.000632	1.86	LV	CELLTYPE	control_PKP2	6	18	Myeloid
PSTPIP2	2.02	8.73e-06	0.188	0.696	7.44	50.6	2.47e-08	5.06	LV	CELLTYPE	control_PKP2	6	18	Myeloid
SORT1	2.01	0.000372	0.0702	0.276	6.11	29.9	3.72e-06	3.43	LV	CELLTYPE	control_PKP2	6	18	Myeloid
AC097534.2	2	0.00258	0.0336	0.0769	4.78	20.8	5.74e-05	2.59	LV	CELLTYPE	control_PKP2	6	18	Myeloid
IQSEC3	2	0.0174	0.00245	0.0173	2.63	13.2	0.000869	1.76	LV	CELLTYPE	control_PKP2	6	18	Myeloid
SLC19A2	2	0.000525	0.0258	0.128	5.04	28	6.3e-06	3.28	LV	CELLTYPE	control_PKP2	6	18	Myeloid
AL691447.2	1.98	0.0145	0.00616	0.0201	2.96	13.8	0.00069	1.84	LV	CELLTYPE	control_PKP2	6	18	Myeloid
AL691403.1	1.97	0.00326	0.00599	0.0164	2.83	19.8	8.22e-05	2.49	LV	CELLTYPE	control_PKP2	6	18	Myeloid
CHKA	1.97	2.8e-06	0.335	1.43	8.34	57.8	5.82e-09	5.55	LV	CELLTYPE	control_PKP2	6	18	Myeloid
FKBP5	1.97	0.00476	3.26	13.1	11.5	18.3	0.000136	2.32	LV	CELLTYPE	control_PKP2	6	18	Myeloid
STXBP6	1.97	0.0156	0.0329	0.0961	4.99	13.5	0.000766	1.81	LV	CELLTYPE	control_PKP2	6	18	Myeloid
AC002070.1	1.96	0.000282	0.0262	0.101	4.87	31.6	2.33e-06	3.55	LV	CELLTYPE	control_PKP2	6	18	Myeloid
AL590617.2	1.96	9.53e-05	0.0221	0.105	4.79	36.6	6.19e-07	4.02	LV	CELLTYPE	control_PKP2	6	18	Myeloid
AC139720.1	1.95	0.0125	0.00876	0.0188	3.11	14.4	0.000543	1.9	LV	CELLTYPE	control_PKP2	6	18	Myeloid
AL158071.4	1.94	0.0171	0.0195	0.0704	4.45	13.3	0.000851	1.77	LV	CELLTYPE	control_PKP2	6	18	Myeloid
LHFPL6	1.94	0.000363	0.194	0.733	7.52	30	3.57e-06	3.44	LV	CELLTYPE	control_PKP2	6	18	Myeloid
AC008878.3	1.93	0.0294	0.00643	0.0232	3.11	11.4	0.00179	1.53	LV	CELLTYPE	control_PKP2	6	18	Myeloid
EHD3	1.93	0.0114	0.00641	0.0183	2.94	14.8	0.000477	1.94	LV	CELLTYPE	control_PKP2	6	18	Myeloid
LMOD2	1.93	0.000985	0.0294	0.0472	4.34	24.9	1.57e-05	3.01	LV	CELLTYPE	control_PKP2	6	18	Myeloid
AC025576.2	1.92	0.00109	0.0103	0.0443	3.81	24.5	1.79e-05	2.96	LV	CELLTYPE	control_PKP2	6	18	Myeloid
WFS1	1.92	0.0113	0.00705	0.0182	2.98	14.8	0.000473	1.95	LV	CELLTYPE	control_PKP2	6	18	Myeloid
GADD45B	1.91	0.0112	0.108	0.291	6.65	14.9	0.000465	1.95	LV	CELLTYPE	control_PKP2	6	18	Myeloid
TFCP2L1	1.91	0.000758	0.0371	0.16	5.35	26.1	1.1e-05	3.12	LV	CELLTYPE	control_PKP2	6	18	Myeloid
CEP126	1.88	0.00224	0.0125	0.0366	3.64	21.4	4.72e-05	2.65	LV	CELLTYPE	control_PKP2	6	18	Myeloid
ZNF189	1.88	2.2e-06	0.052	0.23	5.84	60.7	3.3e-09	5.66	LV	CELLTYPE	control_PKP2	6	18	Myeloid
FAM117B	1.87	0.000612	0.139	0.602	7.13	27.3	7.85e-06	3.21	LV	CELLTYPE	control_PKP2	6	18	Myeloid
AXL	1.86	1.88e-05	0.164	0.617	7.31	45.9	6.9e-08	4.73	LV	CELLTYPE	control_PKP2	6	18	Myeloid
CCDC40	1.86	0.000372	0.0457	0.135	5.35	29.8	3.75e-06	3.43	LV	CELLTYPE	control_PKP2	6	18	Myeloid
CYP4B1	1.86	0.0213	0.00884	0.0185	3.05	12.4	0.00118	1.67	LV	CELLTYPE	control_PKP2	6	18	Myeloid
OGFRL1	1.86	1.19e-05	0.298	1.42	8.25	48.7	3.67e-08	4.92	LV	CELLTYPE	control_PKP2	6	18	Myeloid
RUFY4	1.86	0.0298	0.00724	0.0168	2.91	11.3	0.00183	1.53	LV	CELLTYPE	control_PKP2	6	18	Myeloid
KIF17	1.85	0.00915	0.00734	0.0237	3.2	15.7	0.000344	2.04	LV	CELLTYPE	control_PKP2	6	18	Myeloid
AP003469.4	1.84	0.0028	0.00925	0.0417	3.73	20.5	6.44e-05	2.55	LV	CELLTYPE	control_PKP2	6	18	Myeloid
GFOD1	1.81	0.00206	0.151	0.496	7.04	21.8	4.23e-05	2.69	LV	CELLTYPE	control_PKP2	6	18	Myeloid
PRKCH	1.8	0.000738	0.115	0.378	6.67	26.2	1.06e-05	3.13	LV	CELLTYPE	control_PKP2	6	18	Myeloid
AP000812.1	1.77	0.00653	0.0349	0.114	5.04	17	0.000215	2.18	LV	CELLTYPE	control_PKP2	6	18	Myeloid
ISG20	1.77	0.00593	0.0115	0.043	3.81	17.3	0.00019	2.23	LV	CELLTYPE	control_PKP2	6	18	Myeloid
ARHGAP42	1.76	0.0119	0.0204	0.066	4.47	14.6	0.000505	1.92	LV	CELLTYPE	control_PKP2	6	18	Myeloid
AC002451.1	1.75	0.0294	0.00726	0.0233	3.19	11.4	0.00179	1.53	LV	CELLTYPE	control_PKP2	6	18	Myeloid
MT2A	1.75	0.0185	0.0743	0.139	5.79	13	0.00096	1.73	LV	CELLTYPE	control_PKP2	6	18	Myeloid
TXNIP	1.75	0.000555	0.731	2.56	9.3	27.7	6.88e-06	3.26	LV	CELLTYPE	control_PKP2	6	18	Myeloid
A2M	1.73	0.014	0.153	0.612	7.24	14	0.000642	1.85	LV	CELLTYPE	control_PKP2	6	18	Myeloid
EGFR	1.73	0.0119	0.00961	0.0248	3.34	14.6	0.000506	1.92	LV	CELLTYPE	control_PKP2	6	18	Myeloid
SIRT5	1.73	2.07e-05	0.0597	0.172	5.69	45	8.47e-08	4.68	LV	CELLTYPE	control_PKP2	6	18	Myeloid
AC009975.1	1.72	0.00957	0.0101	0.0363	3.67	15.5	0.000371	2.02	LV	CELLTYPE	control_PKP2	6	18	Myeloid
LINC02388	1.72	0.0112	0.0151	0.0256	3.52	14.9	0.000462	1.95	LV	CELLTYPE	control_PKP2	6	18	Myeloid
LINC00996	1.71	0.00878	0.00816	0.043	3.74	15.8	0.000327	2.06	LV	CELLTYPE	control_PKP2	6	18	Myeloid
AC002091.1	1.7	0.0112	0.00576	0.0285	3.31	14.9	0.000453	1.95	LV	CELLTYPE	control_PKP2	6	18	Myeloid
AC110285.6	1.7	0.00456	0.0156	0.0365	3.81	18.5	0.000127	2.34	LV	CELLTYPE	control_PKP2	6	18	Myeloid
AC137579.1	1.7	0.0146	0.00741	0.038	3.63	13.8	0.000697	1.84	LV	CELLTYPE	control_PKP2	6	18	Myeloid
ADM	1.7	0.0348	0.0164	0.0378	3.93	10.8	0.00227	1.46	LV	CELLTYPE	control_PKP2	6	18	Myeloid
AP001528.1	1.7	0.0289	0.00412	0.0136	2.61	11.5	0.00174	1.54	LV	CELLTYPE	control_PKP2	6	18	Myeloid
MAP3K6	1.7	0.00144	0.0252	0.0648	4.47	23.3	2.57e-05	2.84	LV	CELLTYPE	control_PKP2	6	18	Myeloid
CEBPD	1.69	3.23e-05	0.368	1.24	8.33	42.8	1.4e-07	4.49	LV	CELLTYPE	control_PKP2	6	18	Myeloid
FAM153A	1.69	0.00553	0.0118	0.0613	4.17	17.7	0.000168	2.26	LV	CELLTYPE	control_PKP2	6	18	Myeloid
PER1	1.68	2.8e-06	0.126	0.392	6.76	57.9	5.69e-09	5.55	LV	CELLTYPE	control_PKP2	6	18	Myeloid
CCND3	1.67	0.00306	0.435	1.35	8.48	20.1	7.26e-05	2.51	LV	CELLTYPE	control_PKP2	6	18	Myeloid
AL133410.1	1.66	0.00171	0.0196	0.0624	4.35	22.6	3.21e-05	2.77	LV	CELLTYPE	control_PKP2	6	18	Myeloid
AL445426.1	1.66	0.00113	0.0433	0.117	5.31	24.4	1.87e-05	2.95	LV	CELLTYPE	control_PKP2	6	18	Myeloid
AC091563.1	1.65	0.01	0.0118	0.0325	3.6	15.3	0.000391	2	LV	CELLTYPE	control_PKP2	6	18	Myeloid
MAN1A1	1.65	0.000503	2.57	9.05	11.1	28.2	5.94e-06	3.3	LV	CELLTYPE	control_PKP2	6	18	Myeloid
MARVELD1	1.65	0.00104	0.0248	0.0548	4.39	24.7	1.69e-05	2.98	LV	CELLTYPE	control_PKP2	6	18	Myeloid
ADAMTS10	1.63	0.00135	0.0344	0.126	5.19	23.6	2.33e-05	2.87	LV	CELLTYPE	control_PKP2	6	18	Myeloid
SERPINF2	1.63	0.0185	0.0171	0.06	4.28	13	0.000956	1.73	LV	CELLTYPE	control_PKP2	6	18	Myeloid
SRGAP2B	1.63	6.12e-07	0.636	2.34	9.16	70	6.36e-10	6.21	LV	CELLTYPE	control_PKP2	6	18	Myeloid
AC007262.2	1.62	0.00119	0.107	0.465	6.81	24.1	2e-05	2.92	LV	CELLTYPE	control_PKP2	6	18	Myeloid
ACACB	1.61	0.000664	0.0788	0.224	6.05	26.9	8.84e-06	3.18	LV	CELLTYPE	control_PKP2	6	18	Myeloid
AL035446.1	1.61	0.00116	0.0186	0.0623	4.35	24.3	1.94e-05	2.93	LV	CELLTYPE	control_PKP2	6	18	Myeloid
CAVIN2	1.61	0.0121	0.0076	0.0187	3.08	14.6	0.000522	1.92	LV	CELLTYPE	control_PKP2	6	18	Myeloid
AHDC1	1.59	8.73e-06	0.0396	0.12	5.16	50.7	2.45e-08	5.06	LV	CELLTYPE	control_PKP2	6	18	Myeloid
ELOVL6	1.59	0.0355	0.00839	0.0277	3.37	10.8	0.00232	1.45	LV	CELLTYPE	control_PKP2	6	18	Myeloid
EVA1C	1.59	0.000448	0.128	0.335	6.69	28.8	5.01e-06	3.35	LV	CELLTYPE	control_PKP2	6	18	Myeloid
RTN4RL1	1.59	0.00195	0.0167	0.0541	4.19	22	3.94e-05	2.71	LV	CELLTYPE	control_PKP2	6	18	Myeloid
CHPT1	1.57	1.36e-05	0.234	0.789	7.67	47.8	4.54e-08	4.87	LV	CELLTYPE	control_PKP2	6	18	Myeloid
AC020611.2	1.56	0.00295	0.0648	0.224	5.96	20.3	6.92e-05	2.53	LV	CELLTYPE	control_PKP2	6	18	Myeloid
KLF2	1.56	0.00126	0.0884	0.28	6.25	23.9	2.16e-05	2.9	LV	CELLTYPE	control_PKP2	6	18	Myeloid
SRGAP1	1.56	6.12e-05	0.611	2.28	9.08	39.3	3.21e-07	4.21	LV	CELLTYPE	control_PKP2	6	18	Myeloid
DLGAP2	1.55	0.000448	0.048	0.158	5.47	28.8	4.99e-06	3.35	LV	CELLTYPE	control_PKP2	6	18	Myeloid
FAM149A	1.55	0.0451	0.00621	0.0178	2.93	9.94	0.00327	1.35	LV	CELLTYPE	control_PKP2	6	18	Myeloid
ZNF703	1.55	0.0186	0.00549	0.0202	3.03	12.9	0.000976	1.73	LV	CELLTYPE	control_PKP2	6	18	Myeloid
ADGRG6	1.54	0.000108	0.144	0.435	6.92	36	7.29e-07	3.97	LV	CELLTYPE	control_PKP2	6	18	Myeloid
GADD45G	1.54	0.0185	0.0197	0.0222	3.6	13	0.000962	1.73	LV	CELLTYPE	control_PKP2	6	18	Myeloid
GARNL3	1.54	2.25e-06	0.12	0.404	6.76	60.3	3.56e-09	5.65	LV	CELLTYPE	control_PKP2	6	18	Myeloid
SRGAP2	1.54	3.44e-07	1.07	3.74	9.84	75.7	2.43e-10	6.46	LV	CELLTYPE	control_PKP2	6	18	Myeloid
AC105285.1	1.53	0.0219	0.0132	0.036	3.71	12.3	0.00122	1.66	LV	CELLTYPE	control_PKP2	6	18	Myeloid
CD1C	1.53	0.027	0.00428	0.0211	3.03	11.7	0.0016	1.57	LV	CELLTYPE	control_PKP2	6	18	Myeloid
ELL2	1.53	0.000315	0.325	0.91	8.01	31.1	2.63e-06	3.5	LV	CELLTYPE	control_PKP2	6	18	Myeloid
SH3BP5	1.53	0.00944	0.368	1.26	8.31	15.5	0.000361	2.03	LV	CELLTYPE	control_PKP2	6	18	Myeloid
SLITRK4	1.53	0.0101	0.0135	0.0442	3.93	15.3	0.000393	2	LV	CELLTYPE	control_PKP2	6	18	Myeloid
AC110285.2	1.52	0.0187	0.00986	0.0314	3.51	12.9	0.000985	1.73	LV	CELLTYPE	control_PKP2	6	18	Myeloid
AKR1B1	1.52	4.85e-05	0.0729	0.208	5.97	40.5	2.39e-07	4.31	LV	CELLTYPE	control_PKP2	6	18	Myeloid
AL049812.3	1.52	0.0139	0.0162	0.0426	4.02	14	0.000631	1.86	LV	CELLTYPE	control_PKP2	6	18	Myeloid
C5	1.52	0.00014	0.0562	0.173	5.66	34.7	1e-06	3.85	LV	CELLTYPE	control_PKP2	6	18	Myeloid
PRKAR2B	1.52	0.000131	0.0669	0.166	5.75	35.1	9.17e-07	3.88	LV	CELLTYPE	control_PKP2	6	18	Myeloid
SEMA6D	1.52	0.0461	0.00903	0.031	3.57	9.88	0.00337	1.34	LV	CELLTYPE	control_PKP2	6	18	Myeloid
TAF4B	1.52	0.000794	0.0293	0.071	4.62	25.9	1.17e-05	3.1	LV	CELLTYPE	control_PKP2	6	18	Myeloid
AC119396.1	1.51	0.0144	0.0145	0.043	3.9	13.9	0.00068	1.84	LV	CELLTYPE	control_PKP2	6	18	Myeloid
FAM72D	1.51	0.017	0.00937	0.0287	3.45	13.3	0.000844	1.77	LV	CELLTYPE	control_PKP2	6	18	Myeloid
KLF9	1.51	0.000729	0.137	0.39	6.79	26.3	1.03e-05	3.14	LV	CELLTYPE	control_PKP2	6	18	Myeloid
TMTC1	1.51	0.00349	0.0243	0.0622	4.43	19.4	9.22e-05	2.46	LV	CELLTYPE	control_PKP2	6	18	Myeloid
PTPRG	1.5	0.0431	0.262	0.633	7.64	10.1	0.00305	1.37	LV	CELLTYPE	control_PKP2	6	18	Myeloid
SYCP3	1.5	0.000555	0.0351	0.0967	4.96	27.8	6.8e-06	3.26	LV	CELLTYPE	control_PKP2	6	18	Myeloid
TXN	1.49	0.00278	0.0272	0.0768	4.65	20.5	6.35e-05	2.56	LV	CELLTYPE	control_PKP2	6	18	Myeloid
XAF1	1.49	0.019	0.08	0.235	6.15	12.9	0.001	1.72	LV	CELLTYPE	control_PKP2	6	18	Myeloid
PDE3B	1.48	5.1e-05	0.254	0.763	7.71	40.2	2.55e-07	4.29	LV	CELLTYPE	control_PKP2	6	18	Myeloid
PDGFB	1.48	0.00147	0.0584	0.184	5.67	23.2	2.68e-05	2.83	LV	CELLTYPE	control_PKP2	6	18	Myeloid
SPATA9	1.48	0.0054	0.0214	0.0626	4.4	17.8	0.000161	2.27	LV	CELLTYPE	control_PKP2	6	18	Myeloid
HYAL2	1.47	0.0139	0.015	0.0361	3.77	14.1	0.000626	1.86	LV	CELLTYPE	control_PKP2	6	18	Myeloid
RCAN1	1.47	0.0191	0.337	1.03	8.06	12.8	0.00102	1.72	LV	CELLTYPE	control_PKP2	6	18	Myeloid
ARRDC3	1.46	0.00541	0.137	0.463	6.96	17.8	0.000162	2.27	LV	CELLTYPE	control_PKP2	6	18	Myeloid
CELF2	1.46	3.37e-06	1.68	5.27	10.4	56.4	7.57e-09	5.47	LV	CELLTYPE	control_PKP2	6	18	Myeloid
TNS2	1.45	0.00589	0.0333	0.0889	4.92	17.4	0.000187	2.23	LV	CELLTYPE	control_PKP2	6	18	Myeloid
TRMT9B	1.45	0.0405	0.01	0.0203	3.24	10.3	0.0028	1.39	LV	CELLTYPE	control_PKP2	6	18	Myeloid
AL357060.1	1.44	0.00532	0.0207	0.0588	4.33	17.9	0.000157	2.27	LV	CELLTYPE	control_PKP2	6	18	Myeloid
ELMO1	1.44	2.47e-06	2.11	6.48	10.7	59.3	4.32e-09	5.61	LV	CELLTYPE	control_PKP2	6	18	Myeloid
CACNB4	1.43	0.000738	0.053	0.123	5.41	26.2	1.06e-05	3.13	LV	CELLTYPE	control_PKP2	6	18	Myeloid
PIEZO1	1.43	7.27e-05	0.0791	0.229	6.07	38.2	4.12e-07	4.14	LV	CELLTYPE	control_PKP2	6	18	Myeloid
SERPINI2	1.43	0.0294	0.0214	0.0475	4.21	11.4	0.0018	1.53	LV	CELLTYPE	control_PKP2	6	18	Myeloid
TMEM255B	1.43	0.000318	0.0374	0.0875	4.92	31	2.7e-06	3.5	LV	CELLTYPE	control_PKP2	6	18	Myeloid
EIF4E3	1.42	0.0106	0.0147	0.0431	3.91	15.1	0.00042	1.97	LV	CELLTYPE	control_PKP2	6	18	Myeloid
ST8SIA5	1.42	0.0122	0.016	0.035	3.79	14.5	0.000526	1.91	LV	CELLTYPE	control_PKP2	6	18	Myeloid
FMO2	1.41	0.0387	0.00931	0.0147	2.93	10.5	0.00264	1.41	LV	CELLTYPE	control_PKP2	6	18	Myeloid
LINC02432	1.4	0.0419	0.0128	0.0428	3.84	10.2	0.00294	1.38	LV	CELLTYPE	control_PKP2	6	18	Myeloid
AC139795.2	1.39	0.0368	0.00647	0.0207	3.08	10.6	0.00244	1.43	LV	CELLTYPE	control_PKP2	6	18	Myeloid
HERPUD1	1.39	0.00139	0.38	1.11	8.29	23.5	2.46e-05	2.86	LV	CELLTYPE	control_PKP2	6	18	Myeloid
HS3ST3B1	1.39	0.0389	0.0154	0.0476	4.04	10.4	0.00267	1.41	LV	CELLTYPE	control_PKP2	6	18	Myeloid
IER5	1.39	0.00779	0.0252	0.0608	4.39	16.3	0.000278	2.11	LV	CELLTYPE	control_PKP2	6	18	Myeloid
AC107884.1	1.37	0.000182	0.0509	0.166	5.54	33.5	1.38e-06	3.74	LV	CELLTYPE	control_PKP2	6	18	Myeloid
RANBP17	1.36	0.00248	0.044	0.112	5.23	21	5.4e-05	2.61	LV	CELLTYPE	control_PKP2	6	18	Myeloid
AL136988.2	1.35	0.0393	0.0116	0.0301	3.55	10.4	0.0027	1.41	LV	CELLTYPE	control_PKP2	6	18	Myeloid
CEACAM4	1.35	0.0144	0.0179	0.0411	3.97	13.9	0.000672	1.84	LV	CELLTYPE	control_PKP2	6	18	Myeloid
GAB1	1.35	7.27e-05	0.225	0.72	7.56	38.3	4.08e-07	4.14	LV	CELLTYPE	control_PKP2	6	18	Myeloid
METTL7A	1.35	0.00465	0.053	0.101	5.26	18.4	0.000131	2.33	LV	CELLTYPE	control_PKP2	6	18	Myeloid
CTDSPL	1.34	0.000189	0.165	0.518	7.14	33.3	1.45e-06	3.72	LV	CELLTYPE	control_PKP2	6	18	Myeloid
LINC01266	1.34	0.0139	0.112	0.265	6.46	14.1	0.000629	1.86	LV	CELLTYPE	control_PKP2	6	18	Myeloid
B4GALNT3	1.33	0.0112	0.0209	0.029	3.85	14.9	0.000458	1.95	LV	CELLTYPE	control_PKP2	6	18	Myeloid
JUN	1.33	0.00725	0.0764	0.138	5.73	16.5	0.000251	2.14	LV	CELLTYPE	control_PKP2	6	18	Myeloid
PLS1	1.33	0.0141	0.0256	0.089	4.77	14	0.000647	1.85	LV	CELLTYPE	control_PKP2	6	18	Myeloid
ZC3H12D	1.33	0.00493	0.0751	0.245	6.06	18.2	0.000142	2.31	LV	CELLTYPE	control_PKP2	6	18	Myeloid
PAPOLG	1.32	0.000329	0.0883	0.254	6.22	30.8	2.85e-06	3.48	LV	CELLTYPE	control_PKP2	6	18	Myeloid
GNB5	1.31	0.00227	0.0375	0.0996	5.05	21.4	4.84e-05	2.64	LV	CELLTYPE	control_PKP2	6	18	Myeloid
NBPF26	1.31	0.00691	0.0689	0.222	6	16.7	0.000237	2.16	LV	CELLTYPE	control_PKP2	6	18	Myeloid
ZNF846	1.31	0.000112	0.216	0.671	7.49	35.8	7.62e-07	3.95	LV	CELLTYPE	control_PKP2	6	18	Myeloid
GALNT2	1.3	0.00177	0.266	0.766	7.72	22.4	3.41e-05	2.75	LV	CELLTYPE	control_PKP2	6	18	Myeloid
IRF2BP2	1.3	0.00151	0.0853	0.222	6.11	23.1	2.78e-05	2.82	LV	CELLTYPE	control_PKP2	6	18	Myeloid
PAPLN	1.3	0.0169	0.0164	0.0443	3.98	13.3	0.000837	1.77	LV	CELLTYPE	control_PKP2	6	18	Myeloid
PSMA1	1.3	0.00018	0.124	0.315	6.62	33.6	1.34e-06	3.74	LV	CELLTYPE	control_PKP2	6	18	Myeloid
SGCD	1.3	0.0233	0.121	0.187	6.36	12.2	0.00132	1.63	LV	CELLTYPE	control_PKP2	6	18	Myeloid
TRPC1	1.3	0.00326	0.024	0.0658	4.48	19.8	8.22e-05	2.49	LV	CELLTYPE	control_PKP2	6	18	Myeloid
DPH6-DT	1.29	0.00199	0.0535	0.155	5.57	21.9	4.06e-05	2.7	LV	CELLTYPE	control_PKP2	6	18	Myeloid
FYN	1.29	0.00464	0.0745	0.178	5.84	18.4	0.00013	2.33	LV	CELLTYPE	control_PKP2	6	18	Myeloid
PTPN13	1.29	0.0169	0.0141	0.0381	3.81	13.3	0.000835	1.77	LV	CELLTYPE	control_PKP2	6	18	Myeloid
SCN7A	1.29	0.019	0.028	0.0601	4.49	12.8	0.001	1.72	LV	CELLTYPE	control_PKP2	6	18	Myeloid
CTTNBP2	1.28	0.00022	0.286	0.796	7.8	32.7	1.72e-06	3.66	LV	CELLTYPE	control_PKP2	6	18	Myeloid
CD163	1.27	0.00944	2.46	5.96	10.8	15.5	0.000362	2.03	LV	CELLTYPE	control_PKP2	6	18	Myeloid
KLF4	1.27	0.0151	0.0445	0.0916	5.09	13.7	0.00073	1.82	LV	CELLTYPE	control_PKP2	6	18	Myeloid
ZDHHC14	1.27	7.98e-05	0.326	1.02	8.09	37.7	4.72e-07	4.1	LV	CELLTYPE	control_PKP2	6	18	Myeloid
DOCK5	1.26	9.51e-05	0.451	1.23	8.41	36.8	5.94e-07	4.02	LV	CELLTYPE	control_PKP2	6	18	Myeloid
MPP7	1.26	0.0229	0.0182	0.0269	3.69	12.2	0.00129	1.64	LV	CELLTYPE	control_PKP2	6	18	Myeloid
PSME4	1.26	0.000573	0.342	1.12	8.14	27.6	7.21e-06	3.24	LV	CELLTYPE	control_PKP2	6	18	Myeloid
HECTD4	1.25	3.39e-06	0.325	0.932	8	56	8.16e-09	5.47	LV	CELLTYPE	control_PKP2	6	18	Myeloid
LINC00937	1.25	0.000381	0.102	0.241	6.32	29.6	3.98e-06	3.42	LV	CELLTYPE	control_PKP2	6	18	Myeloid
LONRF1	1.25	0.00817	0.0347	0.0968	4.96	16.1	0.000298	2.09	LV	CELLTYPE	control_PKP2	6	18	Myeloid
MXD4	1.25	0.00176	0.0899	0.265	6.25	22.5	3.38e-05	2.75	LV	CELLTYPE	control_PKP2	6	18	Myeloid
SLC44A2	1.25	0.0112	0.0171	0.0378	3.92	14.9	0.000459	1.95	LV	CELLTYPE	control_PKP2	6	18	Myeloid
SMAP2	1.25	0.000985	0.911	2.36	9.38	25	1.56e-05	3.01	LV	CELLTYPE	control_PKP2	6	18	Myeloid
TSHR	1.24	0.0339	0.0702	0.195	5.95	10.9	0.00216	1.47	LV	CELLTYPE	control_PKP2	6	18	Myeloid
ASB9	1.23	0.0294	0.0172	0.0414	3.97	11.4	0.00179	1.53	LV	CELLTYPE	control_PKP2	6	18	Myeloid
FLG-AS1	1.23	0.0294	0.0244	0.0663	4.49	11.4	0.0018	1.53	LV	CELLTYPE	control_PKP2	6	18	Myeloid
HCLS1	1.23	0.000381	0.582	1.44	8.73	29.6	4.01e-06	3.42	LV	CELLTYPE	control_PKP2	6	18	Myeloid
PTPRT	1.23	0.0319	0.0204	0.0368	4.04	11.1	0.002	1.5	LV	CELLTYPE	control_PKP2	6	18	Myeloid
SRGAP2C	1.23	8.1e-06	0.463	1.32	8.53	51.3	2.16e-08	5.09	LV	CELLTYPE	control_PKP2	6	18	Myeloid
TLE1	1.23	0.0393	0.0275	0.0543	4.45	10.4	0.00271	1.41	LV	CELLTYPE	control_PKP2	6	18	Myeloid
WNT5B	1.23	0.0234	0.0411	0.131	5.27	12.1	0.00133	1.63	LV	CELLTYPE	control_PKP2	6	18	Myeloid
DAAM1	1.22	0.00018	0.316	0.798	7.91	33.7	1.33e-06	3.74	LV	CELLTYPE	control_PKP2	6	18	Myeloid
DCK	1.22	0.00348	0.0223	0.0577	4.36	19.5	9.01e-05	2.46	LV	CELLTYPE	control_PKP2	6	18	Myeloid
IQCJ-SCHIP1	1.21	0.0145	0.0303	0.0725	4.68	13.8	0.000689	1.84	LV	CELLTYPE	control_PKP2	6	18	Myeloid
FP700111.1	1.2	0.00299	0.18	0.477	7.15	20.2	7.07e-05	2.52	LV	CELLTYPE	control_PKP2	6	18	Myeloid
PDE4D	1.2	0.0493	2.47	6.7	10.8	9.64	0.00373	1.31	LV	CELLTYPE	control_PKP2	6	18	Myeloid
SPATC1	1.2	0.0143	0.0151	0.0394	3.87	13.9	0.00066	1.84	LV	CELLTYPE	control_PKP2	6	18	Myeloid
MPPED2	1.19	0.0269	0.72	1.65	9.01	11.7	0.00159	1.57	LV	CELLTYPE	control_PKP2	6	18	Myeloid
PMS1	1.19	0.00147	0.205	0.508	7.27	23.2	2.69e-05	2.83	LV	CELLTYPE	control_PKP2	6	18	Myeloid
FMN1	1.18	0.000603	3.21	8.95	11.2	27.3	7.69e-06	3.22	LV	CELLTYPE	control_PKP2	6	18	Myeloid
GRAMD2B	1.18	0.00444	0.115	0.259	6.41	18.6	0.000122	2.35	LV	CELLTYPE	control_PKP2	6	18	Myeloid
FAM111A	1.17	0.00223	0.132	0.287	6.57	21.5	4.69e-05	2.65	LV	CELLTYPE	control_PKP2	6	18	Myeloid
SMIM3	1.17	0.0142	0.0466	0.104	5.21	14	0.000653	1.85	LV	CELLTYPE	control_PKP2	6	18	Myeloid
SMYD4	1.16	8.03e-05	0.105	0.213	6.24	37.6	4.82e-07	4.1	LV	CELLTYPE	control_PKP2	6	18	Myeloid
HLA-B	1.15	0.0337	0.214	0.41	7.3	11	0.00214	1.47	LV	CELLTYPE	control_PKP2	6	18	Myeloid
TBXAS1	1.15	4.44e-05	1.38	3.67	10	40.9	2.15e-07	4.35	LV	CELLTYPE	control_PKP2	6	18	Myeloid
PALD1	1.14	0.000752	0.144	0.361	6.79	26.1	1.09e-05	3.12	LV	CELLTYPE	control_PKP2	6	18	Myeloid
PIAS2	1.14	0.000763	0.367	0.905	8.08	26.1	1.12e-05	3.12	LV	CELLTYPE	control_PKP2	6	18	Myeloid
AC004540.1	1.13	0.0431	0.0146	0.0561	4.16	10.1	0.00305	1.37	LV	CELLTYPE	control_PKP2	6	18	Myeloid
AC096711.2	1.13	0.0208	0.0402	0.0749	4.88	12.5	0.00114	1.68	LV	CELLTYPE	control_PKP2	6	18	Myeloid
AL031590.1	1.13	0.0292	0.0163	0.0437	3.97	11.4	0.00177	1.54	LV	CELLTYPE	control_PKP2	6	18	Myeloid
CLDN15	1.13	0.046	0.017	0.0346	3.87	9.88	0.00336	1.34	LV	CELLTYPE	control_PKP2	6	18	Myeloid
FAR2	1.13	0.000951	0.414	1	8.25	25.2	1.47e-05	3.02	LV	CELLTYPE	control_PKP2	6	18	Myeloid
FGD2	1.13	0.0026	0.757	1.95	9.17	20.8	5.83e-05	2.59	LV	CELLTYPE	control_PKP2	6	18	Myeloid
LRRK2	1.13	0.00326	0.23	0.488	7.32	19.8	8.19e-05	2.49	LV	CELLTYPE	control_PKP2	6	18	Myeloid
SARAF	1.13	0.000631	0.112	0.279	6.47	27.1	8.2e-06	3.2	LV	CELLTYPE	control_PKP2	6	18	Myeloid
SHMT1	1.13	0.00064	0.244	0.616	7.49	27	8.37e-06	3.19	LV	CELLTYPE	control_PKP2	6	18	Myeloid
AC090517.4	1.12	0.000353	0.111	0.281	6.41	30.2	3.38e-06	3.45	LV	CELLTYPE	control_PKP2	6	18	Myeloid
ACOT11	1.11	0.00575	0.0805	0.192	5.97	17.5	0.00018	2.24	LV	CELLTYPE	control_PKP2	6	18	Myeloid
CPD	1.11	0.000933	0.0467	0.11	5.23	25.3	1.42e-05	3.03	LV	CELLTYPE	control_PKP2	6	18	Myeloid
FOXN3	1.11	9.63e-05	2.03	5.32	10.5	36.5	6.34e-07	4.02	LV	CELLTYPE	control_PKP2	6	18	Myeloid
KIAA0513	1.11	0.0121	0.0705	0.174	5.76	14.5	0.000523	1.92	LV	CELLTYPE	control_PKP2	6	18	Myeloid
MEGF9	1.11	0.00425	0.187	0.427	7.05	18.8	0.000115	2.37	LV	CELLTYPE	control_PKP2	6	18	Myeloid
PIK3IP1-AS1	1.11	0.00091	0.0675	0.149	5.69	25.4	1.36e-05	3.04	LV	CELLTYPE	control_PKP2	6	18	Myeloid
ARHGEF10L	1.1	2.02e-05	0.543	1.38	8.63	45.3	7.89e-08	4.7	LV	CELLTYPE	control_PKP2	6	18	Myeloid
CD302	1.1	0.00584	0.0304	0.0647	4.59	17.4	0.000184	2.23	LV	CELLTYPE	control_PKP2	6	18	Myeloid
CPNE4	1.1	0.048	0.0268	0.0765	4.68	9.74	0.00356	1.32	LV	CELLTYPE	control_PKP2	6	18	Myeloid
SESN1	1.1	0.00246	0.806	1.79	9.17	21.1	5.35e-05	2.61	LV	CELLTYPE	control_PKP2	6	18	Myeloid
SGK1	1.1	0.0385	0.109	0.27	6.38	10.5	0.00262	1.41	LV	CELLTYPE	control_PKP2	6	18	Myeloid
UBALD2	1.1	0.00313	0.0276	0.0647	4.54	20	7.54e-05	2.51	LV	CELLTYPE	control_PKP2	6	18	Myeloid
ZNF706	1.1	0.000353	0.156	0.352	6.84	30.2	3.37e-06	3.45	LV	CELLTYPE	control_PKP2	6	18	Myeloid
CERS6	1.09	0.000721	0.645	1.51	8.86	26.4	1e-05	3.14	LV	CELLTYPE	control_PKP2	6	18	Myeloid
GLCCI1	1.09	0.0185	0.119	0.269	6.53	13	0.00096	1.73	LV	CELLTYPE	control_PKP2	6	18	Myeloid
PRKCE	1.09	0.00258	0.44	1.06	8.3	20.9	5.71e-05	2.59	LV	CELLTYPE	control_PKP2	6	18	Myeloid
PTEN	1.09	0.00147	0.783	1.81	9.1	23.2	2.68e-05	2.83	LV	CELLTYPE	control_PKP2	6	18	Myeloid
EBI3	1.08	0.00215	0.0656	0.143	5.64	21.6	4.44e-05	2.67	LV	CELLTYPE	control_PKP2	6	18	Myeloid
MS4A4E	1.08	0.023	0.732	1.75	9	12.2	0.0013	1.64	LV	CELLTYPE	control_PKP2	6	18	Myeloid
PHLPP1	1.08	0.00587	0.112	0.259	6.4	17.4	0.000185	2.23	LV	CELLTYPE	control_PKP2	6	18	Myeloid
PPARGC1B	1.08	0.00691	0.162	0.329	6.82	16.7	0.000237	2.16	LV	CELLTYPE	control_PKP2	6	18	Myeloid
ENGASE	1.07	0.00293	0.0597	0.116	5.42	20.3	6.84e-05	2.53	LV	CELLTYPE	control_PKP2	6	18	Myeloid
TNFRSF21	1.07	0.00832	0.219	0.621	7.41	16	0.000305	2.08	LV	CELLTYPE	control_PKP2	6	18	Myeloid
TRIM22	1.07	0.00575	0.135	0.355	6.72	17.5	0.00018	2.24	LV	CELLTYPE	control_PKP2	6	18	Myeloid
WDR81	1.07	0.000708	0.11	0.241	6.32	26.5	9.79e-06	3.15	LV	CELLTYPE	control_PKP2	6	18	Myeloid
ABLIM2	1.06	0.026	0.0277	0.0575	4.49	11.8	0.00152	1.59	LV	CELLTYPE	control_PKP2	6	18	Myeloid
AL136164.2	1.06	0.0391	0.0182	0.0565	4.24	10.4	0.00268	1.41	LV	CELLTYPE	control_PKP2	6	18	Myeloid
TRAF5	1.06	0.0104	0.0978	0.27	6.28	15.2	0.000407	1.98	LV	CELLTYPE	control_PKP2	6	18	Myeloid
YAF2	1.06	0.0033	0.238	0.551	7.43	19.7	8.41e-05	2.48	LV	CELLTYPE	control_PKP2	6	18	Myeloid
ADGRB3	1.05	0.0466	0.0392	0.0739	4.9	9.85	0.00341	1.33	LV	CELLTYPE	control_PKP2	6	18	Myeloid
PDGFC	1.05	0.025	1.24	3.21	9.78	11.9	0.00144	1.6	LV	CELLTYPE	control_PKP2	6	18	Myeloid
HCG27	1.04	0.0341	0.0232	0.0734	4.56	10.9	0.0022	1.47	LV	CELLTYPE	control_PKP2	6	18	Myeloid
KCTD3	1.04	0.00326	0.0646	0.142	5.6	19.7	8.26e-05	2.49	LV	CELLTYPE	control_PKP2	6	18	Myeloid
MRC1	1.04	0.00326	3.65	9.23	11.3	19.8	8.19e-05	2.49	LV	CELLTYPE	control_PKP2	6	18	Myeloid
RHOBTB3	1.04	0.000512	0.209	0.523	7.3	28.1	6.1e-06	3.29	LV	CELLTYPE	control_PKP2	6	18	Myeloid
ALDH1L2	1.03	0.0193	0.0383	0.0876	4.99	12.8	0.00103	1.71	LV	CELLTYPE	control_PKP2	6	18	Myeloid
APH1B	1.03	0.0108	0.119	0.29	6.47	15.1	0.000432	1.97	LV	CELLTYPE	control_PKP2	6	18	Myeloid
BATF3	1.03	0.0218	0.0209	0.0404	4.07	12.4	0.00121	1.66	LV	CELLTYPE	control_PKP2	6	18	Myeloid
RPS6KA2	1.03	0.025	0.465	1.1	8.34	11.9	0.00145	1.6	LV	CELLTYPE	control_PKP2	6	18	Myeloid
TAGLN	1.03	0.0356	0.0407	0.0853	4.96	10.8	0.00233	1.45	LV	CELLTYPE	control_PKP2	6	18	Myeloid
CD99	1.02	4.26e-05	0.327	0.711	7.85	41.3	1.99e-07	4.37	LV	CELLTYPE	control_PKP2	6	18	Myeloid
FAH	1.02	0.0355	0.0579	0.115	5.39	10.8	0.00232	1.45	LV	CELLTYPE	control_PKP2	6	18	Myeloid
JADE2	1.02	0.0197	0.0446	0.0933	5.08	12.7	0.00106	1.71	LV	CELLTYPE	control_PKP2	6	18	Myeloid
PPFIBP2	1.02	0.00258	0.176	0.508	7.12	20.8	5.74e-05	2.59	LV	CELLTYPE	control_PKP2	6	18	Myeloid
FO393419.2	1.01	0.0308	0.0181	0.0397	4.01	11.2	0.0019	1.51	LV	CELLTYPE	control_PKP2	6	18	Myeloid
MRPL41	1.01	0.0185	0.0568	0.108	5.36	13	0.000963	1.73	LV	CELLTYPE	control_PKP2	6	18	Myeloid
NCOA3	1.01	0.000441	0.738	1.76	9.05	28.9	4.85e-06	3.36	LV	CELLTYPE	control_PKP2	6	18	Myeloid
VSIR	1.01	0.00673	0.135	0.297	6.6	16.8	0.000229	2.17	LV	CELLTYPE	control_PKP2	6	18	Myeloid
ZFP36L2	1.01	0.0127	0.327	0.692	7.81	14.4	0.000557	1.9	LV	CELLTYPE	control_PKP2	6	18	Myeloid
PARP16	1	0.023	0.0246	0.0421	4.21	12.2	0.00129	1.64	LV	CELLTYPE	control_PKP2	6	18	Myeloid
TECR	1	0.00659	0.0868	0.156	5.92	16.9	0.000218	2.18	LV	CELLTYPE	control_PKP2	6	18	Myeloid
UBC	0.996	0.0481	0.244	0.268	7.25	9.73	0.00359	1.32	LV	CELLTYPE	control_PKP2	6	18	Myeloid
NFKBIA	0.993	0.00509	0.143	0.285	6.71	18	0.000148	2.29	LV	CELLTYPE	control_PKP2	6	18	Myeloid
RNF144B	0.989	0.0106	0.676	1.47	8.85	15.1	0.00042	1.97	LV	CELLTYPE	control_PKP2	6	18	Myeloid
HTRA1	0.988	0.0451	0.052	0.124	5.37	9.95	0.00327	1.35	LV	CELLTYPE	control_PKP2	6	18	Myeloid
IGSF21	0.984	0.0443	0.27	0.586	7.58	10	0.00319	1.35	LV	CELLTYPE	control_PKP2	6	18	Myeloid
USP24	0.981	0.000321	0.307	0.703	7.77	30.9	2.76e-06	3.49	LV	CELLTYPE	control_PKP2	6	18	Myeloid
ATP2B4	0.975	0.00645	0.239	0.459	7.35	17	0.000211	2.19	LV	CELLTYPE	control_PKP2	6	18	Myeloid
HYAL1	0.973	0.0311	0.0258	0.053	4.39	11.2	0.00194	1.51	LV	CELLTYPE	control_PKP2	6	18	Myeloid
DUSP18	0.967	0.0137	0.0294	0.0574	4.51	14.1	0.000616	1.86	LV	CELLTYPE	control_PKP2	6	18	Myeloid
KLHL24	0.966	0.028	0.19	0.417	7.07	11.6	0.00167	1.55	LV	CELLTYPE	control_PKP2	6	18	Myeloid
LRP5L	0.963	0.0409	0.104	0.226	6.19	10.3	0.00284	1.39	LV	CELLTYPE	control_PKP2	6	18	Myeloid
CNRIP1	0.962	0.00567	0.0978	0.278	6.33	17.6	0.000175	2.25	LV	CELLTYPE	control_PKP2	6	18	Myeloid
NRBP2	0.961	0.0343	0.0269	0.0547	4.41	10.9	0.00221	1.47	LV	CELLTYPE	control_PKP2	6	18	Myeloid
SFXN5	0.958	0.00481	0.0916	0.189	6.05	18.3	0.000137	2.32	LV	CELLTYPE	control_PKP2	6	18	Myeloid
SLC22A23	0.956	0.0379	0.288	0.762	7.75	10.5	0.00257	1.42	LV	CELLTYPE	control_PKP2	6	18	Myeloid
PARP10	0.952	0.00511	0.0534	0.124	5.4	18	0.00015	2.29	LV	CELLTYPE	control_PKP2	6	18	Myeloid
SH3TC1	0.945	0.0185	0.296	0.672	7.76	13	0.000955	1.73	LV	CELLTYPE	control_PKP2	6	18	Myeloid
SLC15A2	0.945	0.005	0.0795	0.183	5.92	18.1	0.000145	2.3	LV	CELLTYPE	control_PKP2	6	18	Myeloid
LDLRAD4	0.944	0.00537	2.75	6.12	10.9	17.8	0.00016	2.27	LV	CELLTYPE	control_PKP2	6	18	Myeloid
AC020928.1	0.939	0.0183	0.0319	0.0637	4.64	13	0.000936	1.74	LV	CELLTYPE	control_PKP2	6	18	Myeloid
UBA6-AS1	0.939	0.0216	0.104	0.18	6.12	12.4	0.0012	1.66	LV	CELLTYPE	control_PKP2	6	18	Myeloid
SYNE3	0.929	0.0377	0.13	0.277	6.52	10.5	0.00254	1.42	LV	CELLTYPE	control_PKP2	6	18	Myeloid
ZMAT1	0.929	0.0481	0.055	0.131	5.45	9.73	0.00358	1.32	LV	CELLTYPE	control_PKP2	6	18	Myeloid
SMCHD1	0.928	0.0138	0.66	1.26	8.78	14.1	0.000624	1.86	LV	CELLTYPE	control_PKP2	6	18	Myeloid
UST	0.922	0.0259	0.164	0.408	6.96	11.8	0.00151	1.59	LV	CELLTYPE	control_PKP2	6	18	Myeloid
RGP1	0.921	0.0377	0.0181	0.0403	4.03	10.6	0.00253	1.42	LV	CELLTYPE	control_PKP2	6	18	Myeloid
GAREM1	0.917	0.0135	0.0694	0.136	5.63	14.2	0.000603	1.87	LV	CELLTYPE	control_PKP2	6	18	Myeloid
DAPK1	0.913	0.0023	1	2.45	9.43	21.3	4.96e-05	2.64	LV	CELLTYPE	control_PKP2	6	18	Myeloid
KAT2B	0.913	0.00216	0.13	0.267	6.52	21.6	4.52e-05	2.67	LV	CELLTYPE	control_PKP2	6	18	Myeloid
INPP5A	0.909	0.0143	0.0442	0.0965	5.08	13.9	0.000663	1.84	LV	CELLTYPE	control_PKP2	6	18	Myeloid
PICALM	0.908	0.00036	1.18	2.74	9.71	30.1	3.48e-06	3.44	LV	CELLTYPE	control_PKP2	6	18	Myeloid
TBC1D15	0.903	0.00316	0.183	0.417	7.04	19.9	7.72e-05	2.5	LV	CELLTYPE	control_PKP2	6	18	Myeloid
HLA-C	0.901	0.0443	0.172	0.331	6.97	10	0.00318	1.35	LV	CELLTYPE	control_PKP2	6	18	Myeloid
CCDC146	0.9	0.0147	0.136	0.324	6.66	13.8	0.000706	1.83	LV	CELLTYPE	control_PKP2	6	18	Myeloid
KLF7	0.898	0.00326	0.459	1.11	8.33	19.7	8.28e-05	2.49	LV	CELLTYPE	control_PKP2	6	18	Myeloid
DAAM2	0.897	0.0415	0.705	1.27	8.79	10.2	0.0029	1.38	LV	CELLTYPE	control_PKP2	6	18	Myeloid
NHLRC2	0.895	0.000727	0.155	0.306	6.78	26.4	1.02e-05	3.14	LV	CELLTYPE	control_PKP2	6	18	Myeloid
PRELID2	0.89	0.00349	0.0713	0.149	5.74	19.4	9.17e-05	2.46	LV	CELLTYPE	control_PKP2	6	18	Myeloid
RYBP	0.89	0.00109	0.158	0.368	6.85	24.5	1.8e-05	2.96	LV	CELLTYPE	control_PKP2	6	18	Myeloid
AC008629.1	0.888	0.0498	0.0301	0.0567	4.51	9.61	0.00377	1.3	LV	CELLTYPE	control_PKP2	6	18	Myeloid
ADGRA3	0.883	0.0291	0.0413	0.0815	4.96	11.4	0.00176	1.54	LV	CELLTYPE	control_PKP2	6	18	Myeloid
ITPK1	0.883	0.00237	0.12	0.264	6.42	21.2	5.13e-05	2.63	LV	CELLTYPE	control_PKP2	6	18	Myeloid
TPM1	0.883	0.00425	0.608	0.998	8.65	18.8	0.000115	2.37	LV	CELLTYPE	control_PKP2	6	18	Myeloid
KLF12	0.882	0.0133	0.165	0.339	6.84	14.2	0.00059	1.88	LV	CELLTYPE	control_PKP2	6	18	Myeloid
FAM174B	0.879	0.0106	0.0863	0.227	6.11	15.2	0.000417	1.97	LV	CELLTYPE	control_PKP2	6	18	Myeloid
TMSB10	0.877	0.0341	0.21	0.309	7.12	10.9	0.0022	1.47	LV	CELLTYPE	control_PKP2	6	18	Myeloid
DERA	0.872	0.00575	0.309	0.637	7.71	17.5	0.00018	2.24	LV	CELLTYPE	control_PKP2	6	18	Myeloid
ASCC1	0.871	0.00313	0.189	0.376	7.05	20	7.55e-05	2.51	LV	CELLTYPE	control_PKP2	6	18	Myeloid
WWC3	0.87	0.00584	0.0677	0.125	5.56	17.4	0.000184	2.23	LV	CELLTYPE	control_PKP2	6	18	Myeloid
ZC3H3	0.87	0.0294	0.114	0.232	6.32	11.4	0.00179	1.53	LV	CELLTYPE	control_PKP2	6	18	Myeloid
SLC35E3	0.869	0.031	0.0894	0.2	6.07	11.2	0.00193	1.51	LV	CELLTYPE	control_PKP2	6	18	Myeloid
SPTLC2	0.868	0.00282	0.638	1.29	8.73	20.5	6.51e-05	2.55	LV	CELLTYPE	control_PKP2	6	18	Myeloid
CHID1	0.86	0.0191	0.103	0.209	6.16	12.8	0.00102	1.72	LV	CELLTYPE	control_PKP2	6	18	Myeloid
APBB2	0.852	0.0302	0.115	0.213	6.34	11.3	0.00186	1.52	LV	CELLTYPE	control_PKP2	6	18	Myeloid
SPATS2L	0.85	0.00136	0.439	1.07	8.31	23.6	2.35e-05	2.87	LV	CELLTYPE	control_PKP2	6	18	Myeloid
VAPA	0.85	0.00324	0.331	0.695	7.84	19.9	7.94e-05	2.49	LV	CELLTYPE	control_PKP2	6	18	Myeloid
PLEKHA1	0.843	0.0143	0.166	0.383	6.89	13.9	0.000663	1.84	LV	CELLTYPE	control_PKP2	6	18	Myeloid
DLG2	0.84	0.00468	0.18	0.329	6.96	18.4	0.000133	2.33	LV	CELLTYPE	control_PKP2	6	18	Myeloid
SNX10	0.84	0.0207	0.123	0.252	6.43	12.5	0.00113	1.68	LV	CELLTYPE	control_PKP2	6	18	Myeloid
WASF2	0.838	0.00308	0.66	1.5	8.84	20.1	7.33e-05	2.51	LV	CELLTYPE	control_PKP2	6	18	Myeloid
WDR36	0.835	0.0153	0.177	0.384	6.94	13.6	0.00075	1.81	LV	CELLTYPE	control_PKP2	6	18	Myeloid
PES1	0.832	0.0206	0.0752	0.146	5.78	12.6	0.00112	1.69	LV	CELLTYPE	control_PKP2	6	18	Myeloid
CNNM2	0.83	0.0121	0.1	0.21	6.18	14.6	0.000519	1.92	LV	CELLTYPE	control_PKP2	6	18	Myeloid
MS4A4A	0.83	0.0367	0.839	1.96	9.16	10.7	0.00241	1.44	LV	CELLTYPE	control_PKP2	6	18	Myeloid
AC005258.1	0.829	0.0278	0.0736	0.118	5.58	11.6	0.00166	1.56	LV	CELLTYPE	control_PKP2	6	18	Myeloid
GPD1L	0.828	0.0483	0.0406	0.0781	4.89	9.7	0.00363	1.32	LV	CELLTYPE	control_PKP2	6	18	Myeloid
SNX25	0.828	0.027	0.0799	0.183	5.94	11.7	0.00161	1.57	LV	CELLTYPE	control_PKP2	6	18	Myeloid
THRB	0.818	0.0034	0.731	1.46	8.93	19.6	8.76e-05	2.47	LV	CELLTYPE	control_PKP2	6	18	Myeloid
AKAP13	0.817	0.00556	2.32	4.69	10.6	17.6	0.000169	2.26	LV	CELLTYPE	control_PKP2	6	18	Myeloid
WASHC2C	0.817	0.0231	0.172	0.329	6.86	12.2	0.00131	1.64	LV	CELLTYPE	control_PKP2	6	18	Myeloid
NFIA	0.812	0.00192	0.789	1.53	9.05	22.1	3.83e-05	2.72	LV	CELLTYPE	control_PKP2	6	18	Myeloid
SUSD6	0.809	0.0176	0.575	1.29	8.61	13.2	0.000887	1.75	LV	CELLTYPE	control_PKP2	6	18	Myeloid
NBEA	0.808	0.0094	0.24	0.468	7.36	15.6	0.000359	2.03	LV	CELLTYPE	control_PKP2	6	18	Myeloid
RIN3	0.804	0.0045	0.723	1.61	8.94	18.5	0.000125	2.35	LV	CELLTYPE	control_PKP2	6	18	Myeloid
ESYT2	0.796	0.0284	0.212	0.398	7.16	11.5	0.0017	1.55	LV	CELLTYPE	control_PKP2	6	18	Myeloid
PRIMPOL	0.795	0.0112	0.0835	0.162	5.86	14.9	0.000463	1.95	LV	CELLTYPE	control_PKP2	6	18	Myeloid
DSN1	0.792	0.0498	0.0428	0.0766	4.98	9.6	0.00379	1.3	LV	CELLTYPE	control_PKP2	6	18	Myeloid
ZNF117	0.789	0.0377	0.106	0.23	6.27	10.6	0.00253	1.42	LV	CELLTYPE	control_PKP2	6	18	Myeloid
H2AFY	0.788	0.017	0.497	0.957	8.32	13.3	0.000845	1.77	LV	CELLTYPE	control_PKP2	6	18	Myeloid
IMMP2L	0.788	0.000958	0.627	1.37	8.75	25.1	1.5e-05	3.02	LV	CELLTYPE	control_PKP2	6	18	Myeloid
PECAM1	0.786	0.027	0.285	0.584	7.57	11.7	0.00159	1.57	LV	CELLTYPE	control_PKP2	6	18	Myeloid
SLC35D2	0.785	0.0498	0.0535	0.118	5.35	9.6	0.00378	1.3	LV	CELLTYPE	control_PKP2	6	18	Myeloid
TM6SF1	0.781	0.0309	0.151	0.317	6.69	11.2	0.00191	1.51	LV	CELLTYPE	control_PKP2	6	18	Myeloid
TDRD10	0.776	0.0173	0.0886	0.169	5.97	13.2	0.000863	1.76	LV	CELLTYPE	control_PKP2	6	18	Myeloid
ZMYND8	0.776	0.0143	0.351	0.661	7.84	13.9	0.000663	1.84	LV	CELLTYPE	control_PKP2	6	18	Myeloid
ACSL3	0.775	0.0123	0.198	0.424	7.13	14.5	0.000533	1.91	LV	CELLTYPE	control_PKP2	6	18	Myeloid
IFNGR1	0.771	0.0455	0.264	0.398	7.34	9.91	0.00331	1.34	LV	CELLTYPE	control_PKP2	6	18	Myeloid
AC090825.1	0.767	0.0383	0.0659	0.115	5.5	10.5	0.0026	1.42	LV	CELLTYPE	control_PKP2	6	18	Myeloid
CALCOCO2	0.764	0.00778	0.216	0.357	7.1	16.3	0.000275	2.11	LV	CELLTYPE	control_PKP2	6	18	Myeloid
MIS18BP1	0.764	0.0493	0.369	0.662	7.87	9.64	0.00372	1.31	LV	CELLTYPE	control_PKP2	6	18	Myeloid
PTPN18	0.764	0.00349	0.24	0.451	7.33	19.4	9.12e-05	2.46	LV	CELLTYPE	control_PKP2	6	18	Myeloid
MAN2A1	0.762	0.027	0.25	0.549	7.46	11.7	0.0016	1.57	LV	CELLTYPE	control_PKP2	6	18	Myeloid
SMARCA2	0.759	0.00203	0.423	0.886	8.17	21.8	4.16e-05	2.69	LV	CELLTYPE	control_PKP2	6	18	Myeloid
DTNA	0.758	0.00752	0.891	1.86	9.22	16.4	0.000264	2.12	LV	CELLTYPE	control_PKP2	6	18	Myeloid
MS4A6A	0.754	0.0181	1.75	3.35	10.2	13.1	0.000918	1.74	LV	CELLTYPE	control_PKP2	6	18	Myeloid
KATNAL2	0.752	0.0222	0.101	0.204	6.16	12.3	0.00124	1.65	LV	CELLTYPE	control_PKP2	6	18	Myeloid
ZMIZ1	0.752	0.0151	0.4	0.823	8.03	13.6	0.000737	1.82	LV	CELLTYPE	control_PKP2	6	18	Myeloid
FOXO1	0.751	0.0207	0.24	0.481	7.36	12.6	0.00112	1.68	LV	CELLTYPE	control_PKP2	6	18	Myeloid
HNRNPUL1	0.751	0.00378	0.135	0.237	6.47	19.2	0.000101	2.42	LV	CELLTYPE	control_PKP2	6	18	Myeloid
KAT6A	0.749	0.000333	0.432	0.84	8.17	30.7	2.97e-06	3.48	LV	CELLTYPE	control_PKP2	6	18	Myeloid
LEPROTL1	0.749	0.0179	0.059	0.121	5.43	13.1	0.000904	1.75	LV	CELLTYPE	control_PKP2	6	18	Myeloid
MKNK2	0.749	0.0443	0.0394	0.0761	4.89	10	0.00319	1.35	LV	CELLTYPE	control_PKP2	6	18	Myeloid
SFMBT1	0.749	0.0343	0.0666	0.104	5.5	10.9	0.00221	1.47	LV	CELLTYPE	control_PKP2	6	18	Myeloid
ROCK1	0.744	0.00659	0.873	1.61	9.15	16.9	0.000218	2.18	LV	CELLTYPE	control_PKP2	6	18	Myeloid
NOTCH2	0.742	0.0144	0.354	0.75	7.9	13.8	0.000681	1.84	LV	CELLTYPE	control_PKP2	6	18	Myeloid
ACYP2	0.741	0.00396	0.379	0.841	8.04	19	0.000106	2.4	LV	CELLTYPE	control_PKP2	6	18	Myeloid
DIP2C	0.741	0.0133	0.347	0.718	7.87	14.2	0.000596	1.87	LV	CELLTYPE	control_PKP2	6	18	Myeloid
RCSD1	0.739	0.014	0.832	1.68	9.09	14	0.000638	1.85	LV	CELLTYPE	control_PKP2	6	18	Myeloid
CNTRL	0.738	0.0112	0.347	0.64	7.81	14.9	0.00046	1.95	LV	CELLTYPE	control_PKP2	6	18	Myeloid
FAM185A	0.738	0.0223	0.091	0.176	6.02	12.3	0.00125	1.65	LV	CELLTYPE	control_PKP2	6	18	Myeloid
PCTP	0.731	0.0228	0.0524	0.115	5.33	12.2	0.00128	1.64	LV	CELLTYPE	control_PKP2	6	18	Myeloid
CRTC1	0.729	0.00728	0.13	0.251	6.48	16.5	0.000253	2.14	LV	CELLTYPE	control_PKP2	6	18	Myeloid
STYXL1	0.728	0.0478	0.0624	0.114	5.45	9.76	0.00353	1.32	LV	CELLTYPE	control_PKP2	6	18	Myeloid
WASHC4	0.728	0.011	0.519	0.975	8.38	15	0.000445	1.96	LV	CELLTYPE	control_PKP2	6	18	Myeloid
ARID1B	0.727	0.000617	1.07	2.07	9.46	27.2	7.97e-06	3.21	LV	CELLTYPE	control_PKP2	6	18	Myeloid
AZI2	0.725	0.0392	0.119	0.233	6.35	10.4	0.0027	1.41	LV	CELLTYPE	control_PKP2	6	18	Myeloid
AC244021.1	0.724	0.0085	0.185	0.385	7.01	15.9	0.000314	2.07	LV	CELLTYPE	control_PKP2	6	18	Myeloid
ALDH2	0.724	0.0498	0.0571	0.11	5.37	9.61	0.00378	1.3	LV	CELLTYPE	control_PKP2	6	18	Myeloid
AUH	0.724	0.0368	0.183	0.361	6.95	10.6	0.00244	1.43	LV	CELLTYPE	control_PKP2	6	18	Myeloid
MAPKAPK5-AS1	0.723	0.044	0.0513	0.0865	5.19	10	0.00314	1.36	LV	CELLTYPE	control_PKP2	6	18	Myeloid
IGF1R	0.722	0.0341	0.241	0.5	7.35	10.9	0.0022	1.47	LV	CELLTYPE	control_PKP2	6	18	Myeloid
ADCY9	0.719	0.0448	0.106	0.23	6.29	9.96	0.00324	1.35	LV	CELLTYPE	control_PKP2	6	18	Myeloid
RNF115	0.719	0.00567	0.297	0.599	7.66	17.5	0.000176	2.25	LV	CELLTYPE	control_PKP2	6	18	Myeloid
XPR1	0.717	0.00316	0.252	0.465	7.4	20	7.68e-05	2.5	LV	CELLTYPE	control_PKP2	6	18	Myeloid
EZR	0.715	0.0375	0.112	0.194	6.21	10.6	0.00251	1.43	LV	CELLTYPE	control_PKP2	6	18	Myeloid
ANAPC16	0.714	0.0345	0.214	0.372	7.15	10.8	0.00224	1.46	LV	CELLTYPE	control_PKP2	6	18	Myeloid
CCNY	0.714	0.00227	0.625	1.27	8.69	21.3	4.86e-05	2.64	LV	CELLTYPE	control_PKP2	6	18	Myeloid
SUPT3H	0.711	0.0405	0.233	0.494	7.36	10.3	0.0028	1.39	LV	CELLTYPE	control_PKP2	6	18	Myeloid
DOCK11	0.706	0.00147	0.746	1.44	8.94	23.2	2.69e-05	2.83	LV	CELLTYPE	control_PKP2	6	18	Myeloid
SSH2	0.701	0.00979	1.46	2.73	9.88	15.4	0.00038	2.01	LV	CELLTYPE	control_PKP2	6	18	Myeloid
MGST2	0.698	0.00557	0.169	0.319	6.85	17.6	0.00017	2.25	LV	CELLTYPE	control_PKP2	6	18	Myeloid
AZIN1	0.696	0.0481	0.116	0.222	6.31	9.72	0.0036	1.32	LV	CELLTYPE	control_PKP2	6	18	Myeloid
WDR41	0.695	0.0143	0.206	0.411	7.13	13.9	0.000666	1.84	LV	CELLTYPE	control_PKP2	6	18	Myeloid
ZCCHC14	0.693	0.0498	0.106	0.216	6.22	9.6	0.00378	1.3	LV	CELLTYPE	control_PKP2	6	18	Myeloid
UACA	0.685	0.0109	0.212	0.421	7.15	15	0.000439	1.96	LV	CELLTYPE	control_PKP2	6	18	Myeloid
FGD4	0.684	0.0413	0.995	1.74	9.3	10.2	0.00288	1.38	LV	CELLTYPE	control_PKP2	6	18	Myeloid
ZNF562	0.682	0.0066	0.178	0.318	6.88	16.9	0.000219	2.18	LV	CELLTYPE	control_PKP2	6	18	Myeloid
AHNAK	0.672	0.0442	0.305	0.475	7.55	10	0.00316	1.35	LV	CELLTYPE	control_PKP2	6	18	Myeloid
ANKS1A	0.67	0.0108	0.959	1.92	9.3	15	0.000433	1.97	LV	CELLTYPE	control_PKP2	6	18	Myeloid
EHBP1	0.669	0.00593	0.257	0.451	7.39	17.3	0.00019	2.23	LV	CELLTYPE	control_PKP2	6	18	Myeloid
LRBA	0.661	0.00779	0.415	0.734	8.07	16.3	0.000278	2.11	LV	CELLTYPE	control_PKP2	6	18	Myeloid
PLXND1	0.655	0.0309	0.405	0.683	7.99	11.2	0.00192	1.51	LV	CELLTYPE	control_PKP2	6	18	Myeloid
PLEKHA2	0.65	0.025	0.407	0.738	8.03	11.9	0.00145	1.6	LV	CELLTYPE	control_PKP2	6	18	Myeloid
DTX2	0.647	0.0182	0.168	0.359	6.88	13	0.000933	1.74	LV	CELLTYPE	control_PKP2	6	18	Myeloid
ZBTB20	0.643	0.0368	1.4	2.4	9.79	10.7	0.00243	1.43	LV	CELLTYPE	control_PKP2	6	18	Myeloid
DCAF6	0.638	0.0206	0.245	0.432	7.31	12.6	0.00112	1.69	LV	CELLTYPE	control_PKP2	6	18	Myeloid
STK24	0.631	0.0486	0.208	0.405	7.1	9.68	0.00366	1.31	LV	CELLTYPE	control_PKP2	6	18	Myeloid
MPRIP	0.628	0.0341	0.136	0.208	6.45	10.9	0.0022	1.47	LV	CELLTYPE	control_PKP2	6	18	Myeloid
TPK1	0.628	0.00623	0.593	1.01	8.57	17.1	0.000202	2.21	LV	CELLTYPE	control_PKP2	6	18	Myeloid
CD53	0.627	0.0207	0.265	0.427	7.37	12.5	0.00113	1.68	LV	CELLTYPE	control_PKP2	6	18	Myeloid
CEP192	0.626	0.0457	0.263	0.397	7.34	9.9	0.00333	1.34	LV	CELLTYPE	control_PKP2	6	18	Myeloid
ENOX2	0.625	0.018	0.3	0.515	7.59	13.1	0.000914	1.74	LV	CELLTYPE	control_PKP2	6	18	Myeloid
ARL15	0.621	0.0132	1.28	2.24	9.66	14.2	0.000588	1.88	LV	CELLTYPE	control_PKP2	6	18	Myeloid
TCF12	0.612	0.0291	1.8	3.35	10.2	11.4	0.00175	1.54	LV	CELLTYPE	control_PKP2	6	18	Myeloid
SGMS1	0.596	0.0292	0.847	1.63	9.1	11.4	0.00177	1.53	LV	CELLTYPE	control_PKP2	6	18	Myeloid
TBC1D12	0.591	0.0121	0.325	0.588	7.71	14.6	0.000515	1.92	LV	CELLTYPE	control_PKP2	6	18	Myeloid
CPEB3	0.584	0.0229	0.439	0.759	8.14	12.2	0.00129	1.64	LV	CELLTYPE	control_PKP2	6	18	Myeloid
SLCO3A1	0.584	0.0387	0.451	0.731	8.14	10.5	0.00264	1.41	LV	CELLTYPE	control_PKP2	6	18	Myeloid
FOXP1	0.579	0.0345	1.97	3.26	10.3	10.9	0.00223	1.46	LV	CELLTYPE	control_PKP2	6	18	Myeloid
GPATCH2L	0.575	0.0191	0.371	0.631	7.91	12.8	0.00102	1.72	LV	CELLTYPE	control_PKP2	6	18	Myeloid
GRK3	0.574	0.0318	0.841	1.48	9.03	11.1	0.00198	1.5	LV	CELLTYPE	control_PKP2	6	18	Myeloid
CPSF6	0.573	0.0262	0.154	0.273	6.66	11.8	0.00154	1.58	LV	CELLTYPE	control_PKP2	6	18	Myeloid
D2HGDH	0.573	0.0484	0.124	0.213	6.35	9.69	0.00364	1.31	LV	CELLTYPE	control_PKP2	6	18	Myeloid
INTS10	0.572	0.0451	0.207	0.373	7.09	9.94	0.00328	1.35	LV	CELLTYPE	control_PKP2	6	18	Myeloid
AP2A2	0.57	0.0357	1.17	2.11	9.51	10.7	0.00234	1.45	LV	CELLTYPE	control_PKP2	6	18	Myeloid
MED13L	0.562	0.0248	1.5	2.68	9.89	12	0.00143	1.61	LV	CELLTYPE	control_PKP2	6	18	Myeloid
OGA	0.558	0.0493	0.32	0.513	7.67	9.64	0.00372	1.31	LV	CELLTYPE	control_PKP2	6	18	Myeloid
TTC37	0.557	0.0146	0.229	0.351	7.15	13.8	0.000698	1.84	LV	CELLTYPE	control_PKP2	6	18	Myeloid
CPQ	0.553	0.0297	0.611	1.1	8.62	11.4	0.00182	1.53	LV	CELLTYPE	control_PKP2	6	18	Myeloid
PPM1L	0.55	0.0203	0.463	0.804	8.2	12.6	0.00109	1.69	LV	CELLTYPE	control_PKP2	6	18	Myeloid
CBR4	0.547	0.033	0.192	0.332	6.98	11	0.00208	1.48	LV	CELLTYPE	control_PKP2	6	18	Myeloid
TET3	0.545	0.0425	0.765	1.41	8.92	10.2	0.003	1.37	LV	CELLTYPE	control_PKP2	6	18	Myeloid
PCF11	0.541	0.0341	0.174	0.272	6.77	10.9	0.00219	1.47	LV	CELLTYPE	control_PKP2	6	18	Myeloid
ATF6	0.536	0.0419	0.492	0.825	8.27	10.2	0.00294	1.38	LV	CELLTYPE	control_PKP2	6	18	Myeloid
PPP2R5A	0.536	0.0343	0.144	0.224	6.52	10.9	0.00222	1.47	LV	CELLTYPE	control_PKP2	6	18	Myeloid
RERE	0.531	0.0248	1.14	2.08	9.49	12	0.00142	1.61	LV	CELLTYPE	control_PKP2	6	18	Myeloid
NIPBL	0.527	0.0186	0.767	1.24	8.89	12.9	0.000976	1.73	LV	CELLTYPE	control_PKP2	6	18	Myeloid
TUT4	0.525	0.0379	0.281	0.492	7.49	10.5	0.00256	1.42	LV	CELLTYPE	control_PKP2	6	18	Myeloid
SLTM	0.52	0.027	0.349	0.614	7.82	11.7	0.00161	1.57	LV	CELLTYPE	control_PKP2	6	18	Myeloid
ZMYND11	0.519	0.0424	0.188	0.358	6.95	10.2	0.00299	1.37	LV	CELLTYPE	control_PKP2	6	18	Myeloid
BTBD9	0.504	0.037	0.56	0.882	8.44	10.6	0.00245	1.43	LV	CELLTYPE	control_PKP2	6	18	Myeloid

## Sheet: PVneg_control
Gene	logFC	FDR	mean_exp_control	mean_exp_genotype	logCPM	F	PValue	FDR_plot	Region	annotation_level	comparison	Observations_genotype	Observations_reference	cell_state
FOSB	5.42	4.11e-06	0.00121	0.13	4.21	73.2	3.39e-10	5.39	LV	CELLTYPE	control_PVneg	8	18	Myeloid
EGR2	3.43	0.00373	0.000765	0.0251	2.52	26.4	9.84e-06	2.43	LV	CELLTYPE	control_PVneg	8	18	Myeloid
NOX4	3.36	0.00123	0.00345	0.0351	3.37	37.2	5.08e-07	2.91	LV	CELLTYPE	control_PVneg	8	18	Myeloid
EGR1	3.13	0.00135	0.00792	0.136	4.49	35.5	7.99e-07	2.87	LV	CELLTYPE	control_PVneg	8	18	Myeloid
ANKRD22	3.07	0.0124	0.00693	0.0979	4.1	18.7	0.000115	1.91	LV	CELLTYPE	control_PVneg	8	18	Myeloid
IFIT2	3.06	0.00976	0.00879	0.136	4.43	20.2	6.99e-05	2.01	LV	CELLTYPE	control_PVneg	8	18	Myeloid
GBP1	2.61	0.00976	0.0186	0.21	5.1	20.2	6.86e-05	2.01	LV	CELLTYPE	control_PVneg	8	18	Myeloid
HLA-DQB2	2.47	0.0125	0.00222	0.0215	2.6	18.6	0.000119	1.9	LV	CELLTYPE	control_PVneg	8	18	Myeloid
LINC00996	2.44	0.00332	0.00816	0.0649	3.87	28.2	5.86e-06	2.48	LV	CELLTYPE	control_PVneg	8	18	Myeloid
SLFN12L	2.44	0.0225	0.00689	0.0526	3.48	15.6	0.000352	1.65	LV	CELLTYPE	control_PVneg	8	18	Myeloid
IFIT3	2.25	0.0311	0.0181	0.15	4.79	13.5	0.000769	1.51	LV	CELLTYPE	control_PVneg	8	18	Myeloid
AP000812.1	2.23	0.00278	0.0349	0.177	5.43	29.2	4.33e-06	2.56	LV	CELLTYPE	control_PVneg	8	18	Myeloid
AC002091.1	2.21	0.0053	0.00576	0.0362	3.49	24.7	1.66e-05	2.28	LV	CELLTYPE	control_PVneg	8	18	Myeloid
GCH1	2.21	0.00976	0.023	0.161	4.94	20.2	7.01e-05	2.01	LV	CELLTYPE	control_PVneg	8	18	Myeloid
APOBEC3A	2.19	0.0202	0.00302	0.0205	2.81	16.1	0.000292	1.7	LV	CELLTYPE	control_PVneg	8	18	Myeloid
CD1C	2.13	0.0108	0.00428	0.0283	3.12	19.6	8.57e-05	1.97	LV	CELLTYPE	control_PVneg	8	18	Myeloid
PDK4	2.11	0.0302	0.404	1.94	8.86	13.7	0.000717	1.52	LV	CELLTYPE	control_PVneg	8	18	Myeloid
XAF1	2.1	0.00373	0.08	0.48	6.65	26.5	9.45e-06	2.43	LV	CELLTYPE	control_PVneg	8	18	Myeloid
LINC00607	2.03	0.00922	0.00669	0.0354	3.44	20.5	6.21e-05	2.04	LV	CELLTYPE	control_PVneg	8	18	Myeloid
GBP5	2.01	0.0345	0.012	0.0862	4.1	13	0.000942	1.46	LV	CELLTYPE	control_PVneg	8	18	Myeloid
DHRS9	1.99	0.0108	0.0401	0.196	5.77	19.4	9.02e-05	1.97	LV	CELLTYPE	control_PVneg	8	18	Myeloid
AC025822.2	1.96	0.0333	0.00459	0.0161	2.81	13.1	0.000885	1.48	LV	CELLTYPE	control_PVneg	8	18	Myeloid
CD22	1.9	0.0312	0.00272	0.0126	2.72	13.5	0.000779	1.51	LV	CELLTYPE	control_PVneg	8	18	Myeloid
OVCH1-AS1	1.86	0.0295	0.0234	0.104	4.96	13.8	0.00068	1.53	LV	CELLTYPE	control_PVneg	8	18	Myeloid
PLA2G7	1.86	0.00264	0.0273	0.11	5.01	29.9	3.55e-06	2.58	LV	CELLTYPE	control_PVneg	8	18	Myeloid
RSAD2	1.83	0.0161	0.0249	0.133	4.86	17.2	0.000195	1.79	LV	CELLTYPE	control_PVneg	8	18	Myeloid
ARRDC2	1.81	0.00117	0.0615	0.292	5.97	38.3	3.86e-07	2.93	LV	CELLTYPE	control_PVneg	8	18	Myeloid
COL8A1	1.81	0.0289	0.00966	0.0324	3.69	13.9	0.000651	1.54	LV	CELLTYPE	control_PVneg	8	18	Myeloid
ANO2	1.79	0.0295	0.00414	0.0152	2.8	13.8	0.000676	1.53	LV	CELLTYPE	control_PVneg	8	18	Myeloid
MX1	1.78	0.0272	0.075	0.392	6.37	14.5	0.000532	1.57	LV	CELLTYPE	control_PVneg	8	18	Myeloid
AC007881.2	1.77	0.0103	0.00729	0.0297	3.14	19.9	7.63e-05	1.99	LV	CELLTYPE	control_PVneg	8	18	Myeloid
AC008878.3	1.73	0.0404	0.00643	0.0222	3.15	12	0.00138	1.39	LV	CELLTYPE	control_PVneg	8	18	Myeloid
CLEC4E	1.73	0.0111	0.0375	0.151	5.34	19.2	9.78e-05	1.96	LV	CELLTYPE	control_PVneg	8	18	Myeloid
ZFAND5	1.73	0.00014	0.0834	0.384	6.39	50.7	2.31e-08	3.85	LV	CELLTYPE	control_PVneg	8	18	Myeloid
CD83	1.7	0.0166	0.0653	0.3	6.19	17	0.000208	1.78	LV	CELLTYPE	control_PVneg	8	18	Myeloid
GRB10	1.7	0.0392	0.0164	0.0567	4.36	12.3	0.00124	1.41	LV	CELLTYPE	control_PVneg	8	18	Myeloid
XG	1.68	0.0464	0.00428	0.0154	2.87	11.4	0.00177	1.33	LV	CELLTYPE	control_PVneg	8	18	Myeloid
OAS2	1.67	0.0392	0.0176	0.0852	4.33	12.3	0.00125	1.41	LV	CELLTYPE	control_PVneg	8	18	Myeloid
TSC22D3	1.67	0.00567	0.207	0.853	7.67	24.2	1.92e-05	2.25	LV	CELLTYPE	control_PVneg	8	18	Myeloid
IER2	1.62	0.0311	0.0679	0.325	6.16	13.5	0.00077	1.51	LV	CELLTYPE	control_PVneg	8	18	Myeloid
DLGAP2	1.59	0.00837	0.048	0.177	5.59	21.6	4.39e-05	2.08	LV	CELLTYPE	control_PVneg	8	18	Myeloid
FRAT1	1.59	0.0245	0.0128	0.0409	3.9	15.1	0.000425	1.61	LV	CELLTYPE	control_PVneg	8	18	Myeloid
CYP27A1	1.56	0.0403	0.0414	0.129	5.38	12	0.00137	1.39	LV	CELLTYPE	control_PVneg	8	18	Myeloid
SLC19A2	1.56	0.0179	0.0258	0.106	4.72	16.6	0.000241	1.75	LV	CELLTYPE	control_PVneg	8	18	Myeloid
SAMD9L	1.53	0.0295	0.0722	0.277	6.08	13.8	0.00068	1.53	LV	CELLTYPE	control_PVneg	8	18	Myeloid
CD1D	1.52	0.0295	0.0105	0.0315	3.53	13.8	0.000694	1.53	LV	CELLTYPE	control_PVneg	8	18	Myeloid
FOS	1.52	0.0257	0.259	0.979	8.07	14.7	0.000481	1.59	LV	CELLTYPE	control_PVneg	8	18	Myeloid
IFIH1	1.52	0.00828	0.0347	0.137	5.11	22	3.89e-05	2.08	LV	CELLTYPE	control_PVneg	8	18	Myeloid
AP001636.3	1.5	0.0108	0.0294	0.0969	4.92	19.5	8.84e-05	1.97	LV	CELLTYPE	control_PVneg	8	18	Myeloid
ABCA10	1.49	0.0311	0.0102	0.0317	3.56	13.5	0.000772	1.51	LV	CELLTYPE	control_PVneg	8	18	Myeloid
CHKA	1.49	0.00637	0.335	1.26	8.13	23.6	2.33e-05	2.2	LV	CELLTYPE	control_PVneg	8	18	Myeloid
EBF1	1.49	0.0245	0.0201	0.055	4.39	15	0.000437	1.61	LV	CELLTYPE	control_PVneg	8	18	Myeloid
TRAF3IP3	1.48	0.00926	0.018	0.0544	4.2	20.5	6.34e-05	2.03	LV	CELLTYPE	control_PVneg	8	18	Myeloid
WARS	1.47	0.0435	0.056	0.215	5.65	11.7	0.00155	1.36	LV	CELLTYPE	control_PVneg	8	18	Myeloid
WASHC2A	1.47	0.00278	0.125	0.418	6.77	29.2	4.37e-06	2.56	LV	CELLTYPE	control_PVneg	8	18	Myeloid
ATF3	1.45	0.0145	0.0242	0.0882	4.63	17.9	0.000152	1.84	LV	CELLTYPE	control_PVneg	8	18	Myeloid
BTBD11	1.45	0.00967	0.0162	0.0556	4.21	20.3	6.71e-05	2.01	LV	CELLTYPE	control_PVneg	8	18	Myeloid
NLRP3	1.45	0.00373	0.0702	0.24	5.91	26.4	9.72e-06	2.43	LV	CELLTYPE	control_PVneg	8	18	Myeloid
ADAMTS10	1.44	0.0151	0.0344	0.113	5.11	17.8	0.00016	1.82	LV	CELLTYPE	control_PVneg	8	18	Myeloid
EIF4E3	1.43	0.0257	0.0147	0.0466	4.02	14.8	0.000477	1.59	LV	CELLTYPE	control_PVneg	8	18	Myeloid
RGCC	1.43	0.0292	0.0337	0.0915	4.97	13.9	0.000663	1.53	LV	CELLTYPE	control_PVneg	8	18	Myeloid
AC002451.1	1.42	0.0439	0.00726	0.0224	3.09	11.7	0.00158	1.36	LV	CELLTYPE	control_PVneg	8	18	Myeloid
ITGAX	1.42	0.0122	0.111	0.312	6.53	18.8	0.000112	1.92	LV	CELLTYPE	control_PVneg	8	18	Myeloid
JUN	1.42	0.0125	0.0764	0.269	6.09	18.6	0.000119	1.9	LV	CELLTYPE	control_PVneg	8	18	Myeloid
ATP10A	1.41	0.0103	0.0674	0.225	5.92	19.9	7.64e-05	1.99	LV	CELLTYPE	control_PVneg	8	18	Myeloid
SORT1	1.41	0.0168	0.0702	0.205	5.96	16.9	0.000215	1.77	LV	CELLTYPE	control_PVneg	8	18	Myeloid
ISG20	1.4	0.0297	0.0115	0.0352	3.67	13.7	0.000705	1.53	LV	CELLTYPE	control_PVneg	8	18	Myeloid
ANXA1	1.39	0.00376	0.308	1.02	8.09	26.3	1.03e-05	2.42	LV	CELLTYPE	control_PVneg	8	18	Myeloid
CPM	1.39	0.0486	1.23	3.8	10	11.2	0.00194	1.31	LV	CELLTYPE	control_PVneg	8	18	Myeloid
TEX14	1.39	0.0417	0.0267	0.113	4.69	11.9	0.00144	1.38	LV	CELLTYPE	control_PVneg	8	18	Myeloid
STAT1	1.38	0.0365	0.131	0.466	6.79	12.8	0.00102	1.44	LV	CELLTYPE	control_PVneg	8	18	Myeloid
AC007262.2	1.37	0.00332	0.107	0.35	6.64	27.5	7.09e-06	2.48	LV	CELLTYPE	control_PVneg	8	18	Myeloid
FCN1	1.37	0.0424	0.0365	0.102	5.03	11.8	0.0015	1.37	LV	CELLTYPE	control_PVneg	8	18	Myeloid
PRKCH	1.36	0.0391	0.115	0.338	6.61	12.3	0.00122	1.41	LV	CELLTYPE	control_PVneg	8	18	Myeloid
AC004540.1	1.34	0.0198	0.0146	0.0461	4.01	16.2	0.000285	1.7	LV	CELLTYPE	control_PVneg	8	18	Myeloid
GHRLOS	1.34	0.0472	0.00525	0.0156	2.78	11.3	0.00182	1.33	LV	CELLTYPE	control_PVneg	8	18	Myeloid
ARRDC5	1.32	0.00135	0.0264	0.0787	4.63	35.7	7.58e-07	2.87	LV	CELLTYPE	control_PVneg	8	18	Myeloid
HORMAD1	1.32	0.0272	0.0153	0.045	3.97	14.5	0.000536	1.57	LV	CELLTYPE	control_PVneg	8	18	Myeloid
HLA-DRA	1.3	0.028	0.208	0.698	7.49	14.2	0.000596	1.55	LV	CELLTYPE	control_PVneg	8	18	Myeloid
INSR	1.3	0.00332	0.224	0.659	7.53	27.4	7.41e-06	2.48	LV	CELLTYPE	control_PVneg	8	18	Myeloid
KCNT2	1.3	0.0443	0.00528	0.0148	2.84	11.6	0.00162	1.35	LV	CELLTYPE	control_PVneg	8	18	Myeloid
TRIM22	1.3	0.005	0.135	0.429	6.78	25.1	1.44e-05	2.3	LV	CELLTYPE	control_PVneg	8	18	Myeloid
PER1	1.29	0.0086	0.126	0.401	6.71	21.3	4.84e-05	2.07	LV	CELLTYPE	control_PVneg	8	18	Myeloid
PDGFB	1.26	0.0152	0.0584	0.167	5.55	17.7	0.000164	1.82	LV	CELLTYPE	control_PVneg	8	18	Myeloid
SERPINF2	1.26	0.0154	0.0171	0.0484	4.06	17.5	0.000174	1.81	LV	CELLTYPE	control_PVneg	8	18	Myeloid
KLF6	1.24	0.00175	0.307	0.853	7.94	32.8	1.63e-06	2.76	LV	CELLTYPE	control_PVneg	8	18	Myeloid
NHSL1	1.24	0.00735	0.481	1.43	8.66	22.5	3.34e-05	2.13	LV	CELLTYPE	control_PVneg	8	18	Myeloid
AC108062.1	1.23	0.0168	0.0178	0.0481	4.14	16.9	0.000215	1.77	LV	CELLTYPE	control_PVneg	8	18	Myeloid
AP003354.2	1.23	0.0497	0.0284	0.0843	4.61	11.1	0.00204	1.3	LV	CELLTYPE	control_PVneg	8	18	Myeloid
PDE3B	1.23	0.00135	0.254	0.684	7.65	34.2	1.12e-06	2.87	LV	CELLTYPE	control_PVneg	8	18	Myeloid
GBP2	1.22	0.0475	0.047	0.14	5.28	11.3	0.00184	1.32	LV	CELLTYPE	control_PVneg	8	18	Myeloid
PLCB1	1.22	0.0372	0.1	0.247	6.34	12.6	0.0011	1.43	LV	CELLTYPE	control_PVneg	8	18	Myeloid
HGF	1.21	0.012	0.0593	0.149	5.68	18.9	0.00011	1.92	LV	CELLTYPE	control_PVneg	8	18	Myeloid
SPATC1	1.21	0.0286	0.0151	0.047	3.89	14	0.000628	1.54	LV	CELLTYPE	control_PVneg	8	18	Myeloid
IFI44	1.2	0.0323	0.146	0.45	6.9	13.3	0.00082	1.49	LV	CELLTYPE	control_PVneg	8	18	Myeloid
SRC	1.2	0.0403	0.0157	0.0461	3.91	12.1	0.00135	1.4	LV	CELLTYPE	control_PVneg	8	18	Myeloid
ZC3H12D	1.2	0.0295	0.0751	0.211	5.88	13.8	0.000692	1.53	LV	CELLTYPE	control_PVneg	8	18	Myeloid
LPAR2	1.19	0.0324	0.0121	0.0352	3.72	13.3	0.000834	1.49	LV	CELLTYPE	control_PVneg	8	18	Myeloid
SNX10	1.18	0.0024	0.123	0.327	6.6	30.7	2.85e-06	2.62	LV	CELLTYPE	control_PVneg	8	18	Myeloid
SRGAP1	1.18	0.00922	0.611	1.68	8.86	20.6	6.15e-05	2.04	LV	CELLTYPE	control_PVneg	8	18	Myeloid
ALCAM	1.17	0.0404	0.363	1	8.24	12	0.00139	1.39	LV	CELLTYPE	control_PVneg	8	18	Myeloid
NBPF26	1.17	0.034	0.0689	0.212	5.87	13	0.00092	1.47	LV	CELLTYPE	control_PVneg	8	18	Myeloid
IQCN	1.16	0.0366	0.0157	0.0465	3.88	12.7	0.00105	1.44	LV	CELLTYPE	control_PVneg	8	18	Myeloid
INPP5A	1.15	0.00332	0.0442	0.112	5.2	27.5	7.13e-06	2.48	LV	CELLTYPE	control_PVneg	8	18	Myeloid
PSME4	1.15	0.00649	0.342	0.983	7.95	23.1	2.68e-05	2.19	LV	CELLTYPE	control_PVneg	8	18	Myeloid
HCG27	1.14	0.0282	0.0232	0.0642	4.44	14.1	0.000608	1.55	LV	CELLTYPE	control_PVneg	8	18	Myeloid
PSTPIP2	1.14	0.0244	0.188	0.46	7.14	15.1	0.000413	1.61	LV	CELLTYPE	control_PVneg	8	18	Myeloid
CIITA	1.13	0.0295	0.351	0.831	7.91	13.8	0.000685	1.53	LV	CELLTYPE	control_PVneg	8	18	Myeloid
DPEP2	1.13	0.0393	0.148	0.354	6.81	12.3	0.00125	1.41	LV	CELLTYPE	control_PVneg	8	18	Myeloid
KIAA0513	1.13	0.0424	0.0705	0.185	5.75	11.8	0.00149	1.37	LV	CELLTYPE	control_PVneg	8	18	Myeloid
MITF	1.12	0.0108	0.446	1.08	8.42	19.6	8.41e-05	1.97	LV	CELLTYPE	control_PVneg	8	18	Myeloid
SMAP2	1.12	0.00645	0.911	2.21	9.38	23.3	2.55e-05	2.19	LV	CELLTYPE	control_PVneg	8	18	Myeloid
TXN	1.12	0.0175	0.0272	0.0657	4.5	16.7	0.000232	1.76	LV	CELLTYPE	control_PVneg	8	18	Myeloid
OGFRL1	1.11	0.00837	0.298	0.73	7.75	21.8	4.06e-05	2.08	LV	CELLTYPE	control_PVneg	8	18	Myeloid
SLC44A2	1.09	0.0372	0.0171	0.0481	3.97	12.6	0.00111	1.43	LV	CELLTYPE	control_PVneg	8	18	Myeloid
SORL1	1.09	0.0278	0.0636	0.148	5.63	14.3	0.000577	1.56	LV	CELLTYPE	control_PVneg	8	18	Myeloid
AHDC1	1.08	0.0086	0.0396	0.102	4.99	21.2	4.94e-05	2.07	LV	CELLTYPE	control_PVneg	8	18	Myeloid
PIWIL4	1.08	0.00521	0.0298	0.078	4.73	24.8	1.59e-05	2.28	LV	CELLTYPE	control_PVneg	8	18	Myeloid
FGL2	1.07	0.0427	0.091	0.278	6.19	11.8	0.00151	1.37	LV	CELLTYPE	control_PVneg	8	18	Myeloid
FYN	1.07	0.0251	0.0745	0.166	5.87	14.9	0.000458	1.6	LV	CELLTYPE	control_PVneg	8	18	Myeloid
S100Z	1.07	0.0355	0.0453	0.111	5.31	12.9	0.000982	1.45	LV	CELLTYPE	control_PVneg	8	18	Myeloid
ZMAT1	1.07	0.0197	0.055	0.14	5.5	16.3	0.000274	1.71	LV	CELLTYPE	control_PVneg	8	18	Myeloid
DDX60	1.06	0.0435	0.0581	0.148	5.45	11.7	0.00156	1.36	LV	CELLTYPE	control_PVneg	8	18	Myeloid
TMEM9B-AS1	1.06	0.0403	0.0172	0.043	4.08	12.1	0.00135	1.4	LV	CELLTYPE	control_PVneg	8	18	Myeloid
GAB1	1.05	0.00645	0.225	0.554	7.4	23.3	2.56e-05	2.19	LV	CELLTYPE	control_PVneg	8	18	Myeloid
HLA-DPB1	1.05	0.0283	0.15	0.377	6.87	14.1	0.000614	1.55	LV	CELLTYPE	control_PVneg	8	18	Myeloid
PELI2	1.05	0.0492	0.17	0.379	6.96	11.1	0.002	1.31	LV	CELLTYPE	control_PVneg	8	18	Myeloid
AC090517.4	1.04	0.00135	0.111	0.253	6.4	35	8.94e-07	2.87	LV	CELLTYPE	control_PVneg	8	18	Myeloid
NOTCH2	1.04	0.00332	0.354	0.868	8	27.7	6.8e-06	2.48	LV	CELLTYPE	control_PVneg	8	18	Myeloid
USP24	1.03	0.00135	0.307	0.761	7.79	34.4	1.04e-06	2.87	LV	CELLTYPE	control_PVneg	8	18	Myeloid
KLF9	1.02	0.0374	0.137	0.339	6.62	12.5	0.00113	1.43	LV	CELLTYPE	control_PVneg	8	18	Myeloid
MS4A14	1.02	0.0274	0.0733	0.185	5.88	14.4	0.000546	1.56	LV	CELLTYPE	control_PVneg	8	18	Myeloid
PAPOLG	1.02	0.014	0.0883	0.231	6.08	18	0.000146	1.85	LV	CELLTYPE	control_PVneg	8	18	Myeloid
LONRF1	1.01	0.0132	0.0347	0.0812	4.82	18.3	0.000133	1.88	LV	CELLTYPE	control_PVneg	8	18	Myeloid
MYO1E	1.01	0.0332	0.401	0.929	8.22	13.2	0.000871	1.48	LV	CELLTYPE	control_PVneg	8	18	Myeloid
PDGFC	1.01	0.0213	1.24	2.81	9.76	15.8	0.000323	1.67	LV	CELLTYPE	control_PVneg	8	18	Myeloid
PECAM1	1.01	0.005	0.285	0.654	7.65	25.2	1.4e-05	2.3	LV	CELLTYPE	control_PVneg	8	18	Myeloid
TCF7L2	1.01	0.00734	0.228	0.511	7.36	22.5	3.27e-05	2.13	LV	CELLTYPE	control_PVneg	8	18	Myeloid
TXNIP	1.01	0.0208	0.731	1.68	8.99	15.9	0.000313	1.68	LV	CELLTYPE	control_PVneg	8	18	Myeloid
XYLT1	1	0.017	0.19	0.412	7.13	16.9	0.000222	1.77	LV	CELLTYPE	control_PVneg	8	18	Myeloid
ANKRD28	0.993	0.0257	0.0881	0.193	6.07	14.7	0.000483	1.59	LV	CELLTYPE	control_PVneg	8	18	Myeloid
ULK1	0.99	0.0444	0.0528	0.122	5.38	11.6	0.00164	1.35	LV	CELLTYPE	control_PVneg	8	18	Myeloid
DAPP1	0.989	0.0128	0.0607	0.136	5.51	18.5	0.000125	1.89	LV	CELLTYPE	control_PVneg	8	18	Myeloid
IRF2BP2	0.985	0.0379	0.0853	0.21	6.01	12.5	0.00115	1.42	LV	CELLTYPE	control_PVneg	8	18	Myeloid
P2RX7	0.984	0.0181	0.166	0.37	6.95	16.6	0.000247	1.74	LV	CELLTYPE	control_PVneg	8	18	Myeloid
KLF4	0.975	0.0232	0.0445	0.121	5.15	15.4	0.000376	1.63	LV	CELLTYPE	control_PVneg	8	18	Myeloid
CYTIP	0.971	0.0333	0.072	0.152	5.74	13.1	0.000892	1.48	LV	CELLTYPE	control_PVneg	8	18	Myeloid
KLF2	0.97	0.0237	0.0884	0.213	6	15.3	0.000395	1.62	LV	CELLTYPE	control_PVneg	8	18	Myeloid
PLA2G4C	0.965	0.0424	0.0505	0.117	5.29	11.8	0.0015	1.37	LV	CELLTYPE	control_PVneg	8	18	Myeloid
SIRT1	0.964	0.0158	0.0914	0.227	6.06	17.4	0.000184	1.8	LV	CELLTYPE	control_PVneg	8	18	Myeloid
ARRDC3	0.955	0.0398	0.137	0.326	6.7	12.2	0.00131	1.4	LV	CELLTYPE	control_PVneg	8	18	Myeloid
CD74	0.955	0.0488	0.582	1.51	8.84	11.2	0.00196	1.31	LV	CELLTYPE	control_PVneg	8	18	Myeloid
NLRP1	0.954	0.025	0.258	0.543	7.52	14.9	0.000449	1.6	LV	CELLTYPE	control_PVneg	8	18	Myeloid
SMAD3	0.954	0.0108	0.0759	0.176	5.84	19.5	8.97e-05	1.97	LV	CELLTYPE	control_PVneg	8	18	Myeloid
ARID5B	0.941	0.0208	0.314	0.66	7.79	16	0.000307	1.68	LV	CELLTYPE	control_PVneg	8	18	Myeloid
MYOF	0.941	0.0476	0.161	0.396	6.9	11.3	0.00186	1.32	LV	CELLTYPE	control_PVneg	8	18	Myeloid
PIEZO1	0.936	0.0108	0.0791	0.19	5.87	19.5	8.91e-05	1.97	LV	CELLTYPE	control_PVneg	8	18	Myeloid
TLR5	0.934	0.0128	0.0923	0.202	6.11	18.4	0.000128	1.89	LV	CELLTYPE	control_PVneg	8	18	Myeloid
RGS12	0.932	0.00344	0.0888	0.199	6.02	27.1	7.95e-06	2.46	LV	CELLTYPE	control_PVneg	8	18	Myeloid
KLHL24	0.929	0.0398	0.19	0.433	7.09	12.2	0.0013	1.4	LV	CELLTYPE	control_PVneg	8	18	Myeloid
TM6SF1	0.929	0.0152	0.151	0.344	6.69	17.7	0.000164	1.82	LV	CELLTYPE	control_PVneg	8	18	Myeloid
ZCCHC14	0.927	0.0133	0.106	0.245	6.27	18.2	0.000136	1.88	LV	CELLTYPE	control_PVneg	8	18	Myeloid
ITPR1	0.925	0.0304	0.0964	0.203	6.13	13.6	0.000731	1.52	LV	CELLTYPE	control_PVneg	8	18	Myeloid
UBALD2	0.925	0.021	0.0276	0.0657	4.46	15.9	0.000317	1.68	LV	CELLTYPE	control_PVneg	8	18	Myeloid
LEPR	0.92	0.00868	0.0604	0.133	5.52	21.1	5.16e-05	2.06	LV	CELLTYPE	control_PVneg	8	18	Myeloid
RANBP17	0.919	0.0295	0.044	0.1	5.14	13.8	0.000686	1.53	LV	CELLTYPE	control_PVneg	8	18	Myeloid
DUSP18	0.918	0.0151	0.0294	0.0635	4.59	17.8	0.00016	1.82	LV	CELLTYPE	control_PVneg	8	18	Myeloid
EFCAB13	0.912	0.014	0.0655	0.149	5.68	18	0.000146	1.85	LV	CELLTYPE	control_PVneg	8	18	Myeloid
MIB2	0.912	0.0451	0.0189	0.0436	4.07	11.5	0.00169	1.35	LV	CELLTYPE	control_PVneg	8	18	Myeloid
ZNF846	0.908	0.0175	0.216	0.491	7.26	16.7	0.000233	1.76	LV	CELLTYPE	control_PVneg	8	18	Myeloid
PML	0.904	0.0168	0.0648	0.156	5.64	16.9	0.000214	1.77	LV	CELLTYPE	control_PVneg	8	18	Myeloid
KLHL6	0.897	0.00373	0.109	0.248	6.3	26.4	9.72e-06	2.43	LV	CELLTYPE	control_PVneg	8	18	Myeloid
AP006621.3	0.892	0.0396	0.0358	0.0745	4.82	12.2	0.00128	1.4	LV	CELLTYPE	control_PVneg	8	18	Myeloid
ITPK1	0.889	0.00637	0.12	0.257	6.4	23.5	2.37e-05	2.2	LV	CELLTYPE	control_PVneg	8	18	Myeloid
CREBRF	0.882	0.0314	0.192	0.418	7.11	13.4	0.000789	1.5	LV	CELLTYPE	control_PVneg	8	18	Myeloid
HBP1	0.881	0.0278	0.0803	0.168	5.81	14.3	0.000578	1.56	LV	CELLTYPE	control_PVneg	8	18	Myeloid
GALNT2	0.879	0.0439	0.266	0.584	7.54	11.7	0.00159	1.36	LV	CELLTYPE	control_PVneg	8	18	Myeloid
WWC3	0.877	0.00532	0.0677	0.149	5.63	24.6	1.71e-05	2.27	LV	CELLTYPE	control_PVneg	8	18	Myeloid
RNF213	0.876	0.0328	0.781	1.69	9	13.2	0.00085	1.48	LV	CELLTYPE	control_PVneg	8	18	Myeloid
WDR48	0.872	0.0331	0.0634	0.132	5.52	13.2	0.000861	1.48	LV	CELLTYPE	control_PVneg	8	18	Myeloid
MEGF9	0.871	0.0324	0.187	0.384	7.04	13.3	0.000828	1.49	LV	CELLTYPE	control_PVneg	8	18	Myeloid
ARHGAP17	0.869	0.0492	0.167	0.355	6.94	11.1	0.00201	1.31	LV	CELLTYPE	control_PVneg	8	18	Myeloid
SGK1	0.869	0.017	0.109	0.24	6.26	16.8	0.000223	1.77	LV	CELLTYPE	control_PVneg	8	18	Myeloid
GLUL	0.865	0.0372	0.272	0.633	7.65	12.6	0.00111	1.43	LV	CELLTYPE	control_PVneg	8	18	Myeloid
PHLPP1	0.865	0.0392	0.112	0.225	6.37	12.3	0.00125	1.41	LV	CELLTYPE	control_PVneg	8	18	Myeloid
ZNF263	0.863	0.0274	0.0617	0.134	5.52	14.3	0.000559	1.56	LV	CELLTYPE	control_PVneg	8	18	Myeloid
KCTD3	0.852	0.042	0.0646	0.153	5.53	11.9	0.00146	1.38	LV	CELLTYPE	control_PVneg	8	18	Myeloid
IGF1R	0.848	0.0104	0.241	0.504	7.37	19.8	7.9e-05	1.98	LV	CELLTYPE	control_PVneg	8	18	Myeloid
SARAF	0.845	0.0161	0.112	0.247	6.41	17.2	0.000198	1.79	LV	CELLTYPE	control_PVneg	8	18	Myeloid
DOCK5	0.844	0.0295	0.451	0.94	8.24	13.8	0.00068	1.53	LV	CELLTYPE	control_PVneg	8	18	Myeloid
REPS2	0.844	0.0245	0.107	0.236	6.25	15	0.000431	1.61	LV	CELLTYPE	control_PVneg	8	18	Myeloid
AC009061.2	0.842	0.026	0.0439	0.0917	5.07	14.6	0.000498	1.59	LV	CELLTYPE	control_PVneg	8	18	Myeloid
PICALM	0.841	0.00563	1.18	2.57	9.65	24.3	1.86e-05	2.25	LV	CELLTYPE	control_PVneg	8	18	Myeloid
N4BP2L1	0.836	0.0314	0.133	0.268	6.52	13.4	0.000787	1.5	LV	CELLTYPE	control_PVneg	8	18	Myeloid
GLCCI1	0.835	0.0384	0.119	0.263	6.5	12.4	0.00118	1.42	LV	CELLTYPE	control_PVneg	8	18	Myeloid
ELMO1	0.83	0.0158	2.11	4.47	10.5	17.4	0.000186	1.8	LV	CELLTYPE	control_PVneg	8	18	Myeloid
PSMA1	0.829	0.023	0.124	0.252	6.49	15.5	0.000363	1.64	LV	CELLTYPE	control_PVneg	8	18	Myeloid
NCF1	0.825	0.0395	0.169	0.381	6.9	12.2	0.00127	1.4	LV	CELLTYPE	control_PVneg	8	18	Myeloid
IL13RA1	0.822	0.0168	0.252	0.503	7.41	16.9	0.000218	1.77	LV	CELLTYPE	control_PVneg	8	18	Myeloid
IL15	0.822	0.0333	0.14	0.303	6.67	13.2	0.000882	1.48	LV	CELLTYPE	control_PVneg	8	18	Myeloid
GCNT1	0.821	0.0279	0.137	0.305	6.62	14.2	0.000591	1.55	LV	CELLTYPE	control_PVneg	8	18	Myeloid
DAPK1	0.82	0.011	1	1.99	9.3	19.4	9.23e-05	1.96	LV	CELLTYPE	control_PVneg	8	18	Myeloid
TUT7	0.818	0.0304	0.337	0.641	7.81	13.6	0.000731	1.52	LV	CELLTYPE	control_PVneg	8	18	Myeloid
NPIPB4	0.813	0.0343	0.0668	0.151	5.65	13	0.000931	1.46	LV	CELLTYPE	control_PVneg	8	18	Myeloid
STK24	0.811	0.0152	0.208	0.433	7.11	17.7	0.000166	1.82	LV	CELLTYPE	control_PVneg	8	18	Myeloid
TBXAS1	0.809	0.0111	1.38	2.83	9.85	19.2	9.63e-05	1.96	LV	CELLTYPE	control_PVneg	8	18	Myeloid
NBPF14	0.808	0.0244	0.153	0.33	6.78	15.1	0.000414	1.61	LV	CELLTYPE	control_PVneg	8	18	Myeloid
TESK2	0.808	0.0115	0.146	0.288	6.7	19	0.000103	1.94	LV	CELLTYPE	control_PVneg	8	18	Myeloid
VSIR	0.806	0.0396	0.135	0.276	6.59	12.2	0.00128	1.4	LV	CELLTYPE	control_PVneg	8	18	Myeloid
AL513314.2	0.799	0.0232	0.0369	0.0747	4.84	15.4	0.000377	1.63	LV	CELLTYPE	control_PVneg	8	18	Myeloid
GARNL3	0.798	0.0272	0.12	0.255	6.43	14.5	0.000532	1.57	LV	CELLTYPE	control_PVneg	8	18	Myeloid
NUB1	0.796	0.0282	0.0531	0.108	5.25	14.1	0.000607	1.55	LV	CELLTYPE	control_PVneg	8	18	Myeloid
CCDC30	0.795	0.0392	0.0522	0.107	5.29	12.3	0.00123	1.41	LV	CELLTYPE	control_PVneg	8	18	Myeloid
AC009093.2	0.787	0.0283	0.373	0.66	7.87	14.1	0.000615	1.55	LV	CELLTYPE	control_PVneg	8	18	Myeloid
SLC4A8	0.784	0.0324	0.0939	0.196	6.05	13.3	0.000827	1.49	LV	CELLTYPE	control_PVneg	8	18	Myeloid
SOAT1	0.784	0.0104	0.193	0.386	7.06	19.8	7.92e-05	1.98	LV	CELLTYPE	control_PVneg	8	18	Myeloid
SAP25	0.78	0.0289	0.0705	0.146	5.64	13.9	0.000652	1.54	LV	CELLTYPE	control_PVneg	8	18	Myeloid
KIAA1109	0.777	0.00264	0.308	0.618	7.66	29.8	3.7e-06	2.58	LV	CELLTYPE	control_PVneg	8	18	Myeloid
WDR27	0.773	0.0232	0.0615	0.125	5.47	15.4	0.000374	1.63	LV	CELLTYPE	control_PVneg	8	18	Myeloid
CEP120	0.77	0.0205	0.0633	0.129	5.51	16	0.000301	1.69	LV	CELLTYPE	control_PVneg	8	18	Myeloid
TBC1D8	0.77	0.0237	0.202	0.398	7.14	15.3	0.000391	1.63	LV	CELLTYPE	control_PVneg	8	18	Myeloid
DIP2B	0.768	0.0086	0.912	1.85	9.24	21.2	4.96e-05	2.07	LV	CELLTYPE	control_PVneg	8	18	Myeloid
STYXL1	0.767	0.0202	0.0624	0.125	5.51	16.1	0.000293	1.7	LV	CELLTYPE	control_PVneg	8	18	Myeloid
KLF7	0.766	0.0311	0.459	0.894	8.2	13.6	0.000754	1.51	LV	CELLTYPE	control_PVneg	8	18	Myeloid
GABPB2	0.764	0.0366	0.065	0.136	5.57	12.7	0.00105	1.44	LV	CELLTYPE	control_PVneg	8	18	Myeloid
PRELID2	0.762	0.00922	0.0713	0.149	5.73	20.5	6.24e-05	2.04	LV	CELLTYPE	control_PVneg	8	18	Myeloid
ZNF117	0.762	0.0403	0.106	0.216	6.23	12.1	0.00134	1.4	LV	CELLTYPE	control_PVneg	8	18	Myeloid
AC124312.1	0.76	0.0398	0.0567	0.11	5.35	12.2	0.0013	1.4	LV	CELLTYPE	control_PVneg	8	18	Myeloid
JAK1	0.759	0.00712	0.309	0.583	7.65	22.8	3e-05	2.15	LV	CELLTYPE	control_PVneg	8	18	Myeloid
JAK2	0.758	0.0304	0.571	1.14	8.53	13.7	0.000725	1.52	LV	CELLTYPE	control_PVneg	8	18	Myeloid
MLLT6	0.757	0.0274	0.0762	0.161	5.81	14.3	0.000557	1.56	LV	CELLTYPE	control_PVneg	8	18	Myeloid
ETS2	0.755	0.0181	0.256	0.493	7.38	16.6	0.000246	1.74	LV	CELLTYPE	control_PVneg	8	18	Myeloid
IMMP2L	0.755	0.0024	0.627	1.24	8.73	30.6	2.97e-06	2.62	LV	CELLTYPE	control_PVneg	8	18	Myeloid
ZMIZ1	0.755	0.0272	0.4	0.738	7.98	14.4	0.000539	1.57	LV	CELLTYPE	control_PVneg	8	18	Myeloid
HERC3	0.753	0.0182	0.0808	0.166	5.83	16.5	0.000251	1.74	LV	CELLTYPE	control_PVneg	8	18	Myeloid
RIPK2	0.75	0.0245	0.0602	0.122	5.45	15	0.000429	1.61	LV	CELLTYPE	control_PVneg	8	18	Myeloid
TBL1X	0.749	0.028	0.21	0.391	7.15	14.2	0.000598	1.55	LV	CELLTYPE	control_PVneg	8	18	Myeloid
MAN2A1	0.747	0.025	0.25	0.517	7.39	14.9	0.000452	1.6	LV	CELLTYPE	control_PVneg	8	18	Myeloid
DHRSX	0.745	0.0116	0.42	0.823	8.11	19	0.000105	1.93	LV	CELLTYPE	control_PVneg	8	18	Myeloid
HP1BP3	0.734	0.00637	0.283	0.53	7.55	23.6	2.3e-05	2.2	LV	CELLTYPE	control_PVneg	8	18	Myeloid
CELF2	0.733	0.0332	1.68	3.35	10.1	13.2	0.000865	1.48	LV	CELLTYPE	control_PVneg	8	18	Myeloid
AKAP13	0.724	0.0255	2.32	4.69	10.6	14.8	0.000467	1.59	LV	CELLTYPE	control_PVneg	8	18	Myeloid
SLC15A2	0.724	0.0417	0.0795	0.156	5.82	11.9	0.00145	1.38	LV	CELLTYPE	control_PVneg	8	18	Myeloid
LINC00662	0.719	0.0366	0.0937	0.175	6.05	12.7	0.00104	1.44	LV	CELLTYPE	control_PVneg	8	18	Myeloid
LMF1	0.716	0.0403	0.081	0.158	5.82	12.1	0.00136	1.4	LV	CELLTYPE	control_PVneg	8	18	Myeloid
ZHX2	0.714	0.0398	0.176	0.316	6.83	12.2	0.0013	1.4	LV	CELLTYPE	control_PVneg	8	18	Myeloid
MBNL2	0.709	0.0475	0.371	0.735	7.92	11.3	0.00185	1.32	LV	CELLTYPE	control_PVneg	8	18	Myeloid
CHID1	0.706	0.0439	0.103	0.197	6.1	11.7	0.00159	1.36	LV	CELLTYPE	control_PVneg	8	18	Myeloid
ARHGAP12	0.705	0.0086	0.199	0.375	7.05	21.4	4.64e-05	2.07	LV	CELLTYPE	control_PVneg	8	18	Myeloid
SRGAP2B	0.705	0.043	0.636	1.29	8.77	11.8	0.00152	1.37	LV	CELLTYPE	control_PVneg	8	18	Myeloid
KDM4B	0.704	0.0263	0.2	0.359	6.99	14.6	0.000505	1.58	LV	CELLTYPE	control_PVneg	8	18	Myeloid
SGMS1	0.702	0.00837	0.847	1.59	9.11	21.6	4.32e-05	2.08	LV	CELLTYPE	control_PVneg	8	18	Myeloid
MIR34AHG	0.701	0.0198	0.123	0.234	6.36	16.2	0.000278	1.7	LV	CELLTYPE	control_PVneg	8	18	Myeloid
ENGASE	0.696	0.0458	0.0597	0.108	5.39	11.5	0.00173	1.34	LV	CELLTYPE	control_PVneg	8	18	Myeloid
ANKRD11	0.695	0.0161	0.715	1.29	8.81	17.2	0.000199	1.79	LV	CELLTYPE	control_PVneg	8	18	Myeloid
FBRSL1	0.695	0.0435	0.0684	0.125	5.53	11.7	0.00156	1.36	LV	CELLTYPE	control_PVneg	8	18	Myeloid
ZC3H12C	0.694	0.0492	0.107	0.206	6.25	11.1	0.00201	1.31	LV	CELLTYPE	control_PVneg	8	18	Myeloid
ANKRD44	0.692	0.0086	0.975	1.83	9.3	21.2	5.04e-05	2.07	LV	CELLTYPE	control_PVneg	8	18	Myeloid
MXI1	0.692	0.0449	0.0819	0.149	5.85	11.5	0.00167	1.35	LV	CELLTYPE	control_PVneg	8	18	Myeloid
CNTRL	0.69	0.0218	0.347	0.661	7.81	15.7	0.000336	1.66	LV	CELLTYPE	control_PVneg	8	18	Myeloid
ADCY9	0.689	0.0272	0.106	0.208	6.25	14.4	0.000537	1.57	LV	CELLTYPE	control_PVneg	8	18	Myeloid
WASF2	0.684	0.0257	0.66	1.27	8.74	14.8	0.000475	1.59	LV	CELLTYPE	control_PVneg	8	18	Myeloid
ABAT	0.682	0.0368	0.0899	0.17	6.02	12.7	0.00107	1.43	LV	CELLTYPE	control_PVneg	8	18	Myeloid
DICER1	0.682	0.0237	0.32	0.559	7.67	15.3	0.000389	1.63	LV	CELLTYPE	control_PVneg	8	18	Myeloid
MFSD1	0.682	0.0311	0.383	0.7	7.91	13.5	0.000758	1.51	LV	CELLTYPE	control_PVneg	8	18	Myeloid
GRK3	0.676	0.0086	0.841	1.53	9.06	21.4	4.69e-05	2.07	LV	CELLTYPE	control_PVneg	8	18	Myeloid
SRGAP2	0.675	0.0295	1.07	2.05	9.46	13.8	0.00069	1.53	LV	CELLTYPE	control_PVneg	8	18	Myeloid
WBP4	0.675	0.0286	0.0647	0.119	5.48	14	0.000627	1.54	LV	CELLTYPE	control_PVneg	8	18	Myeloid
L3MBTL4	0.668	0.00837	0.226	0.428	7.22	21.6	4.42e-05	2.08	LV	CELLTYPE	control_PVneg	8	18	Myeloid
SRRM2	0.668	0.0375	0.468	0.841	8.22	12.5	0.00114	1.43	LV	CELLTYPE	control_PVneg	8	18	Myeloid
WDFY1	0.668	0.0312	0.147	0.287	6.62	13.5	0.000779	1.51	LV	CELLTYPE	control_PVneg	8	18	Myeloid
ATXN1	0.665	0.0108	1	1.92	9.33	19.6	8.58e-05	1.97	LV	CELLTYPE	control_PVneg	8	18	Myeloid
MAD1L1	0.663	0.0403	0.175	0.318	6.83	12.1	0.00135	1.4	LV	CELLTYPE	control_PVneg	8	18	Myeloid
CBLB	0.66	0.0158	0.38	0.709	7.99	17.4	0.000183	1.8	LV	CELLTYPE	control_PVneg	8	18	Myeloid
SMCHD1	0.658	0.0444	0.66	1.28	8.76	11.6	0.00164	1.35	LV	CELLTYPE	control_PVneg	8	18	Myeloid
PLXNB2	0.655	0.0372	0.0785	0.146	5.75	12.6	0.00109	1.43	LV	CELLTYPE	control_PVneg	8	18	Myeloid
RIN3	0.654	0.0152	0.723	1.31	8.81	17.6	0.00017	1.82	LV	CELLTYPE	control_PVneg	8	18	Myeloid
LEPROTL1	0.653	0.0373	0.059	0.109	5.39	12.6	0.00111	1.43	LV	CELLTYPE	control_PVneg	8	18	Myeloid
TBC1D22A	0.649	0.0237	1.11	1.91	9.43	15.3	0.000396	1.62	LV	CELLTYPE	control_PVneg	8	18	Myeloid
KAT6A	0.648	0.00322	0.432	0.791	8.15	28.5	5.32e-06	2.49	LV	CELLTYPE	control_PVneg	8	18	Myeloid
ZMYND8	0.645	0.0404	0.351	0.639	7.84	12	0.00138	1.39	LV	CELLTYPE	control_PVneg	8	18	Myeloid
TENT4A	0.644	0.0333	0.152	0.294	6.64	13.1	0.000887	1.48	LV	CELLTYPE	control_PVneg	8	18	Myeloid
FCHSD2	0.639	0.0459	2.72	4.86	10.7	11.5	0.00174	1.34	LV	CELLTYPE	control_PVneg	8	18	Myeloid
SUPT3H	0.639	0.0374	0.233	0.451	7.29	12.5	0.00113	1.43	LV	CELLTYPE	control_PVneg	8	18	Myeloid
KIF1B	0.63	0.012	0.486	0.893	8.29	18.9	0.000109	1.92	LV	CELLTYPE	control_PVneg	8	18	Myeloid
RERE	0.628	0.0103	1.14	2.1	9.48	19.9	7.67e-05	1.99	LV	CELLTYPE	control_PVneg	8	18	Myeloid
KIF16B	0.622	0.0286	0.281	0.502	7.46	14	0.000631	1.54	LV	CELLTYPE	control_PVneg	8	18	Myeloid
TDRD7	0.62	0.0449	0.0679	0.121	5.5	11.5	0.00168	1.35	LV	CELLTYPE	control_PVneg	8	18	Myeloid
NPIPB5	0.613	0.0439	0.16	0.289	6.7	11.7	0.00159	1.36	LV	CELLTYPE	control_PVneg	8	18	Myeloid
FOXN3	0.61	0.0274	2.03	3.68	10.3	14.4	0.000547	1.56	LV	CELLTYPE	control_PVneg	8	18	Myeloid
ANKS1A	0.609	0.0278	0.959	1.69	9.23	14.3	0.000575	1.56	LV	CELLTYPE	control_PVneg	8	18	Myeloid
ABCC5	0.608	0.0311	0.274	0.497	7.49	13.5	0.000759	1.51	LV	CELLTYPE	control_PVneg	8	18	Myeloid
PARP4	0.606	0.023	0.354	0.638	7.81	15.5	0.000365	1.64	LV	CELLTYPE	control_PVneg	8	18	Myeloid
ARHGEF6	0.595	0.0439	0.18	0.333	6.9	11.7	0.0016	1.36	LV	CELLTYPE	control_PVneg	8	18	Myeloid
ADAM17	0.59	0.0339	0.31	0.53	7.64	13.1	0.000916	1.47	LV	CELLTYPE	control_PVneg	8	18	Myeloid
RNF115	0.59	0.0297	0.297	0.561	7.58	13.8	0.0007	1.53	LV	CELLTYPE	control_PVneg	8	18	Myeloid
SMAD4	0.59	0.0323	0.0672	0.123	5.56	13.3	0.000822	1.49	LV	CELLTYPE	control_PVneg	8	18	Myeloid
NCOA2	0.581	0.0161	0.623	1.09	8.62	17.2	0.000198	1.79	LV	CELLTYPE	control_PVneg	8	18	Myeloid
LRRC37B	0.574	0.0395	0.113	0.197	6.2	12.2	0.00127	1.4	LV	CELLTYPE	control_PVneg	8	18	Myeloid
MAP4K3	0.571	0.0208	0.29	0.499	7.56	15.9	0.000309	1.68	LV	CELLTYPE	control_PVneg	8	18	Myeloid
RAPGEF2	0.571	0.0245	0.33	0.58	7.73	15.1	0.000423	1.61	LV	CELLTYPE	control_PVneg	8	18	Myeloid
SMARCA2	0.57	0.0366	0.423	0.77	8.05	12.7	0.00104	1.44	LV	CELLTYPE	control_PVneg	8	18	Myeloid
SERTAD2	0.569	0.0475	0.171	0.302	6.75	11.3	0.00185	1.32	LV	CELLTYPE	control_PVneg	8	18	Myeloid
AFF1	0.559	0.0392	1.27	2.16	9.62	12.3	0.00125	1.41	LV	CELLTYPE	control_PVneg	8	18	Myeloid
ADAM10	0.558	0.0374	0.35	0.575	7.79	12.5	0.00112	1.43	LV	CELLTYPE	control_PVneg	8	18	Myeloid
SNX30	0.558	0.0279	0.157	0.268	6.65	14.2	0.000587	1.55	LV	CELLTYPE	control_PVneg	8	18	Myeloid
BANP	0.554	0.0458	0.196	0.343	6.99	11.5	0.00172	1.34	LV	CELLTYPE	control_PVneg	8	18	Myeloid
CDK17	0.551	0.0286	0.168	0.277	6.73	14	0.000627	1.54	LV	CELLTYPE	control_PVneg	8	18	Myeloid
PPP2R2A	0.549	0.0274	0.233	0.414	7.23	14.3	0.00056	1.56	LV	CELLTYPE	control_PVneg	8	18	Myeloid
MMP24OS	0.544	0.0332	0.15	0.251	6.6	13.2	0.000872	1.48	LV	CELLTYPE	control_PVneg	8	18	Myeloid
HNRNPU	0.542	0.0286	0.293	0.491	7.49	14	0.000635	1.54	LV	CELLTYPE	control_PVneg	8	18	Myeloid
DIP2A	0.541	0.0366	0.338	0.582	7.73	12.7	0.00105	1.44	LV	CELLTYPE	control_PVneg	8	18	Myeloid
PACS2	0.535	0.0424	0.146	0.247	6.56	11.8	0.00148	1.37	LV	CELLTYPE	control_PVneg	8	18	Myeloid
OGA	0.531	0.0476	0.32	0.556	7.71	11.3	0.00186	1.32	LV	CELLTYPE	control_PVneg	8	18	Myeloid
KMT2A	0.53	0.0417	0.23	0.381	7.19	11.9	0.00145	1.38	LV	CELLTYPE	control_PVneg	8	18	Myeloid
RASSF3	0.526	0.031	0.285	0.477	7.5	13.6	0.00075	1.51	LV	CELLTYPE	control_PVneg	8	18	Myeloid
SNRNP70	0.524	0.0481	0.223	0.383	7.18	11.2	0.0019	1.32	LV	CELLTYPE	control_PVneg	8	18	Myeloid
ATF6	0.52	0.0476	0.492	0.836	8.25	11.3	0.00187	1.32	LV	CELLTYPE	control_PVneg	8	18	Myeloid
OSBPL3	0.519	0.0372	0.384	0.623	7.88	12.6	0.0011	1.43	LV	CELLTYPE	control_PVneg	8	18	Myeloid
SDCCAG8	0.518	0.0237	0.738	1.2	8.8	15.2	0.000398	1.62	LV	CELLTYPE	control_PVneg	8	18	Myeloid
USP40	0.517	0.0333	0.158	0.265	6.66	13.1	0.000894	1.48	LV	CELLTYPE	control_PVneg	8	18	Myeloid
PRRC2C	0.514	0.0403	0.415	0.658	7.95	12.1	0.00135	1.4	LV	CELLTYPE	control_PVneg	8	18	Myeloid
GNAS	0.513	0.0476	0.252	0.424	7.36	11.3	0.00187	1.32	LV	CELLTYPE	control_PVneg	8	18	Myeloid
VPS13C	0.508	0.0245	0.718	1.2	8.77	15	0.000428	1.61	LV	CELLTYPE	control_PVneg	8	18	Myeloid
MYCBP2	0.503	0.0357	0.647	1.07	8.61	12.9	0.000993	1.45	LV	CELLTYPE	control_PVneg	8	18	Myeloid
RFX3	0.503	0.0381	0.236	0.403	7.24	12.5	0.00116	1.42	LV	CELLTYPE	control_PVneg	8	18	Myeloid
SMARCC1	0.502	0.0421	0.264	0.44	7.34	11.9	0.00147	1.38	LV	CELLTYPE	control_PVneg	8	18	Myeloid
TUT4	0.502	0.0324	0.281	0.477	7.48	13.3	0.000834	1.49	LV	CELLTYPE	control_PVneg	8	18	Myeloid
ACYP2	0.501	0.0403	0.379	0.642	7.89	12.1	0.00136	1.4	LV	CELLTYPE	control_PVneg	8	18	Myeloid

## Sheet: RBM20_control
Gene	logFC	FDR	mean_exp_control	mean_exp_genotype	logCPM	F	PValue	FDR_plot	Region	annotation_level	comparison	Observations_genotype	Observations_reference	cell_state
FOSB	5.12	0.000696	0.00121	0.0534	3.38	38.9	2.88e-07	3.16	LV	CELLTYPE	control_RBM20	8	18	Myeloid
HBA1	3.58	0.000817	0.000629	0.0128	2.42	35.8	6.3e-07	3.09	LV	CELLTYPE	control_RBM20	8	18	Myeloid
HBA2	2.69	0.00848	0.00284	0.0265	3.15	21.8	3.78e-05	2.07	LV	CELLTYPE	control_RBM20	8	18	Myeloid
PDK4	2.64	0.00466	0.404	2.69	9.08	25	1.35e-05	2.33	LV	CELLTYPE	control_RBM20	8	18	Myeloid
HLA-DQB2	2.47	0.0163	0.00222	0.015	2.7	18	0.000138	1.79	LV	CELLTYPE	control_RBM20	8	18	Myeloid
HBB	2.42	0.00781	0.011	0.0658	4.22	22.2	3.3e-05	2.11	LV	CELLTYPE	control_RBM20	8	18	Myeloid
AC008759.3	2.23	0.0472	0.00361	0.0271	3.16	12.9	0.000931	1.33	LV	CELLTYPE	control_RBM20	8	18	Myeloid
CLEC4E	2.1	0.00463	0.0375	0.192	5.57	25.5	1.19e-05	2.33	LV	CELLTYPE	control_RBM20	8	18	Myeloid
GRB10	2.04	0.00602	0.0164	0.0718	4.37	23.2	2.39e-05	2.22	LV	CELLTYPE	control_RBM20	8	18	Myeloid
AC090541.1	1.99	0.0236	0.00704	0.0376	3.53	16.4	0.000251	1.63	LV	CELLTYPE	control_RBM20	8	18	Myeloid
AL158071.4	1.88	0.0311	0.0195	0.0765	4.53	14.9	0.00044	1.51	LV	CELLTYPE	control_RBM20	8	18	Myeloid
ADAMTS10	1.82	0.000328	0.0344	0.148	5.33	45.8	5.44e-08	3.48	LV	CELLTYPE	control_RBM20	8	18	Myeloid
CD1C	1.81	0.0183	0.00428	0.0235	3.08	17.6	0.000159	1.74	LV	CELLTYPE	control_RBM20	8	18	Myeloid
AC025576.2	1.73	0.0237	0.0103	0.0452	3.86	16.3	0.000254	1.62	LV	CELLTYPE	control_RBM20	8	18	Myeloid
FOS	1.71	0.00588	0.259	0.753	7.94	23.4	2.24e-05	2.23	LV	CELLTYPE	control_RBM20	8	18	Myeloid
GRASP	1.71	0.0105	0.0234	0.0905	4.74	20.3	6.2e-05	1.98	LV	CELLTYPE	control_RBM20	8	18	Myeloid
CSGALNACT1	1.69	0.045	0.771	2.88	9.45	13.2	0.000832	1.35	LV	CELLTYPE	control_RBM20	8	18	Myeloid
AC139720.1	1.68	0.0136	0.00876	0.0228	3.24	18.8	0.000106	1.87	LV	CELLTYPE	control_RBM20	8	18	Myeloid
INSR	1.64	0.000708	0.224	0.826	7.72	38.1	3.52e-07	3.15	LV	CELLTYPE	control_RBM20	8	18	Myeloid
LINC00222	1.61	0.0311	0.0046	0.0192	2.97	14.8	0.000452	1.51	LV	CELLTYPE	control_RBM20	8	18	Myeloid
AL035446.1	1.58	0.00337	0.0186	0.0682	4.4	27.4	6.56e-06	2.47	LV	CELLTYPE	control_RBM20	8	18	Myeloid
AP000812.1	1.58	0.0206	0.0349	0.105	5	17	0.000202	1.69	LV	CELLTYPE	control_RBM20	8	18	Myeloid
AP003469.4	1.58	0.0349	0.00925	0.0351	3.59	14.2	0.000556	1.46	LV	CELLTYPE	control_RBM20	8	18	Myeloid
RBMS3-AS3	1.56	0.0355	0.0391	0.109	5.14	14.2	0.000574	1.45	LV	CELLTYPE	control_RBM20	8	18	Myeloid
TSC22D3	1.56	0.00358	0.207	0.685	7.58	26.9	7.7e-06	2.45	LV	CELLTYPE	control_RBM20	8	18	Myeloid
FRAT1	1.55	0.0246	0.0128	0.044	3.83	16.1	0.000273	1.61	LV	CELLTYPE	control_RBM20	8	18	Myeloid
AL691403.1	1.54	0.0422	0.00599	0.0174	2.89	13.5	0.000745	1.37	LV	CELLTYPE	control_RBM20	8	18	Myeloid
SORT1	1.54	0.0119	0.0702	0.235	5.98	19.3	8.83e-05	1.92	LV	CELLTYPE	control_RBM20	8	18	Myeloid
TIMD4	1.49	0.0247	0.00653	0.0233	3.22	16.1	0.00028	1.61	LV	CELLTYPE	control_RBM20	8	18	Myeloid
ARRDC2	1.48	0.00563	0.0615	0.206	5.84	23.7	2.04e-05	2.25	LV	CELLTYPE	control_RBM20	8	18	Myeloid
NHSL1	1.46	0.00283	0.481	1.7	8.73	28.4	4.93e-06	2.55	LV	CELLTYPE	control_RBM20	8	18	Myeloid
RHOB	1.43	0.0314	0.0721	0.183	6.01	14.7	0.000462	1.5	LV	CELLTYPE	control_RBM20	8	18	Myeloid
DDIT4	1.4	0.0301	0.11	0.286	6.6	15	0.000419	1.52	LV	CELLTYPE	control_RBM20	8	18	Myeloid
AC002070.1	1.39	0.0223	0.0262	0.0812	4.7	16.6	0.000231	1.65	LV	CELLTYPE	control_RBM20	8	18	Myeloid
FGL2	1.38	0.0114	0.091	0.264	6.33	19.7	7.67e-05	1.94	LV	CELLTYPE	control_RBM20	8	18	Myeloid
PDE3B	1.37	0.000328	0.254	0.772	7.75	48.3	3.09e-08	3.48	LV	CELLTYPE	control_RBM20	8	18	Myeloid
TXNIP	1.37	0.00518	0.731	2.08	9.16	24.2	1.78e-05	2.29	LV	CELLTYPE	control_RBM20	8	18	Myeloid
CFH	1.36	0.0487	0.0106	0.0296	3.53	12.8	0.000964	1.31	LV	CELLTYPE	control_RBM20	8	18	Myeloid
SLC19A2	1.33	0.0311	0.0258	0.084	4.72	14.8	0.000447	1.51	LV	CELLTYPE	control_RBM20	8	18	Myeloid
KLF2	1.3	0.00358	0.0884	0.263	6.2	26.9	7.71e-06	2.45	LV	CELLTYPE	control_RBM20	8	18	Myeloid
CPM	1.28	0.0311	1.23	3.29	9.84	14.8	0.000451	1.51	LV	CELLTYPE	control_RBM20	8	18	Myeloid
ISG20	1.27	0.0442	0.0115	0.0331	3.65	13.3	0.000809	1.35	LV	CELLTYPE	control_RBM20	8	18	Myeloid
AC007262.2	1.26	0.0111	0.107	0.332	6.57	20	6.88e-05	1.95	LV	CELLTYPE	control_RBM20	8	18	Myeloid
SIRT5	1.25	0.0119	0.0597	0.155	5.61	19.4	8.7e-05	1.92	LV	CELLTYPE	control_RBM20	8	18	Myeloid
PSTPIP2	1.24	0.0191	0.188	0.503	7.19	17.5	0.000168	1.72	LV	CELLTYPE	control_RBM20	8	18	Myeloid
AC020611.2	1.23	0.0339	0.0648	0.209	5.91	14.4	0.000525	1.47	LV	CELLTYPE	control_RBM20	8	18	Myeloid
AL590617.2	1.23	0.0293	0.0221	0.0655	4.39	15.1	0.000398	1.53	LV	CELLTYPE	control_RBM20	8	18	Myeloid
INPP5A	1.2	0.00155	0.0442	0.12	5.27	31.9	1.81e-06	2.81	LV	CELLTYPE	control_RBM20	8	18	Myeloid
ZFAND5	1.2	0.00893	0.0834	0.236	6.15	21.4	4.29e-05	2.05	LV	CELLTYPE	control_RBM20	8	18	Myeloid
TMEM255B	1.18	0.0124	0.0374	0.0875	4.94	19.1	9.56e-05	1.91	LV	CELLTYPE	control_RBM20	8	18	Myeloid
ELL2	1.15	0.00848	0.325	0.819	7.96	21.8	3.76e-05	2.07	LV	CELLTYPE	control_RBM20	8	18	Myeloid
NUDT16	1.12	0.0265	0.0575	0.142	5.54	15.7	0.00032	1.58	LV	CELLTYPE	control_RBM20	8	18	Myeloid
GLIS3	1.11	0.0361	0.178	0.582	7.28	14.1	0.000592	1.44	LV	CELLTYPE	control_RBM20	8	18	Myeloid
HLA-DRA	1.11	0.0495	0.208	0.577	7.44	12.8	0.000992	1.31	LV	CELLTYPE	control_RBM20	8	18	Myeloid
ARRDC3	1.09	0.0215	0.137	0.357	6.79	16.7	0.000221	1.67	LV	CELLTYPE	control_RBM20	8	18	Myeloid
PER1	1.09	0.00155	0.126	0.304	6.59	31.7	1.92e-06	2.81	LV	CELLTYPE	control_RBM20	8	18	Myeloid
CEBPD	1.08	0.00417	0.368	0.866	8.11	26.1	9.68e-06	2.38	LV	CELLTYPE	control_RBM20	8	18	Myeloid
PAPOLG	1.08	0.00999	0.0883	0.233	6.17	20.6	5.7e-05	2	LV	CELLTYPE	control_RBM20	8	18	Myeloid
PSMA1	1.07	0.00222	0.124	0.308	6.62	30.2	2.95e-06	2.65	LV	CELLTYPE	control_RBM20	8	18	Myeloid
SRGAP1	1.07	0.00985	0.611	1.66	8.87	20.8	5.29e-05	2.01	LV	CELLTYPE	control_RBM20	8	18	Myeloid
PDGFB	1.06	0.0314	0.0584	0.142	5.51	14.7	0.000468	1.5	LV	CELLTYPE	control_RBM20	8	18	Myeloid
MS4A14	1.03	0.0292	0.0733	0.179	5.87	15.2	0.000391	1.54	LV	CELLTYPE	control_RBM20	8	18	Myeloid
GAB1	1.02	0.00332	0.225	0.558	7.38	27.7	6.06e-06	2.48	LV	CELLTYPE	control_RBM20	8	18	Myeloid
MAN1A1	1.01	0.0244	2.57	6.02	10.8	16.2	0.000269	1.61	LV	CELLTYPE	control_RBM20	8	18	Myeloid
ZNF846	1.01	0.0143	0.216	0.573	7.38	18.6	0.000114	1.84	LV	CELLTYPE	control_RBM20	8	18	Myeloid
KLF4	0.997	0.0237	0.0445	0.0952	5.1	16.3	0.000256	1.62	LV	CELLTYPE	control_RBM20	8	18	Myeloid
CHPT1	0.994	0.00976	0.234	0.552	7.43	20.9	5.08e-05	2.01	LV	CELLTYPE	control_RBM20	8	18	Myeloid
RALGPS2	0.976	0.036	0.0634	0.14	5.62	14.1	0.000585	1.44	LV	CELLTYPE	control_RBM20	8	18	Myeloid
IGF2BP2	0.963	0.0321	0.0331	0.064	4.64	14.6	0.000484	1.49	LV	CELLTYPE	control_RBM20	8	18	Myeloid
AHDC1	0.949	0.0114	0.0396	0.0902	4.97	19.6	8.05e-05	1.94	LV	CELLTYPE	control_RBM20	8	18	Myeloid
LONRF1	0.949	0.0339	0.0347	0.0853	4.86	14.4	0.00052	1.47	LV	CELLTYPE	control_RBM20	8	18	Myeloid
TAGLN	0.947	0.0255	0.0407	0.0952	5.04	15.9	0.000295	1.59	LV	CELLTYPE	control_RBM20	8	18	Myeloid
B3GNT5	0.941	0.0472	0.0636	0.138	5.57	12.9	0.00093	1.33	LV	CELLTYPE	control_RBM20	8	18	Myeloid
ELMO1	0.922	0.0111	2.11	4.83	10.5	19.9	7.15e-05	1.95	LV	CELLTYPE	control_RBM20	8	18	Myeloid
CYTIP	0.921	0.0292	0.072	0.166	5.76	15.2	0.000389	1.54	LV	CELLTYPE	control_RBM20	8	18	Myeloid
HERPUD1	0.921	0.0242	0.38	0.882	8.16	16.2	0.000264	1.62	LV	CELLTYPE	control_RBM20	8	18	Myeloid
PDGFC	0.917	0.0492	1.24	2.81	9.7	12.8	0.000983	1.31	LV	CELLTYPE	control_RBM20	8	18	Myeloid
AKR1B1	0.913	0.0403	0.0729	0.155	5.78	13.7	0.000688	1.39	LV	CELLTYPE	control_RBM20	8	18	Myeloid
ABAT	0.908	0.00429	0.0899	0.212	6.13	25.8	1.07e-05	2.37	LV	CELLTYPE	control_RBM20	8	18	Myeloid
FYN	0.908	0.0459	0.0745	0.159	5.77	13.1	0.000858	1.34	LV	CELLTYPE	control_RBM20	8	18	Myeloid
LINC00937	0.9	0.0339	0.102	0.219	6.27	14.4	0.000523	1.47	LV	CELLTYPE	control_RBM20	8	18	Myeloid
TARSL2	0.896	0.0163	0.0561	0.132	5.46	18.1	0.000136	1.79	LV	CELLTYPE	control_RBM20	8	18	Myeloid
SRGAP2	0.879	0.00999	1.07	2.51	9.58	20.6	5.71e-05	2	LV	CELLTYPE	control_RBM20	8	18	Myeloid
ALDH2	0.875	0.0279	0.0571	0.13	5.48	15.4	0.000361	1.55	LV	CELLTYPE	control_RBM20	8	18	Myeloid
ETS2	0.869	0.00985	0.256	0.551	7.48	20.8	5.3e-05	2.01	LV	CELLTYPE	control_RBM20	8	18	Myeloid
SMAP2	0.86	0.0238	0.911	1.91	9.25	16.3	0.000258	1.62	LV	CELLTYPE	control_RBM20	8	18	Myeloid
MITF	0.859	0.045	0.446	0.967	8.26	13.2	0.000831	1.35	LV	CELLTYPE	control_RBM20	8	18	Myeloid
PRKCE	0.858	0.0191	0.44	0.951	8.25	17.5	0.00017	1.72	LV	CELLTYPE	control_RBM20	8	18	Myeloid
GARNL3	0.857	0.00976	0.12	0.267	6.48	20.9	5.09e-05	2.01	LV	CELLTYPE	control_RBM20	8	18	Myeloid
PHLPP1	0.848	0.0301	0.112	0.236	6.32	15	0.000414	1.52	LV	CELLTYPE	control_RBM20	8	18	Myeloid
CELF2	0.839	0.0111	1.68	3.66	10.2	20.1	6.77e-05	1.95	LV	CELLTYPE	control_RBM20	8	18	Myeloid
VSIR	0.829	0.0278	0.135	0.289	6.59	15.5	0.00035	1.56	LV	CELLTYPE	control_RBM20	8	18	Myeloid
HCLS1	0.822	0.0281	0.582	1.22	8.65	15.4	0.000365	1.55	LV	CELLTYPE	control_RBM20	8	18	Myeloid
PIWIL4	0.806	0.027	0.0298	0.0682	4.63	15.6	0.000331	1.57	LV	CELLTYPE	control_RBM20	8	18	Myeloid
SRGAP2B	0.8	0.0323	0.636	1.42	8.82	14.6	0.00049	1.49	LV	CELLTYPE	control_RBM20	8	18	Myeloid
SARAF	0.785	0.0163	0.112	0.232	6.36	18.1	0.000136	1.79	LV	CELLTYPE	control_RBM20	8	18	Myeloid
SESN1	0.785	0.0223	0.806	1.61	9.1	16.6	0.000234	1.65	LV	CELLTYPE	control_RBM20	8	18	Myeloid
TLR5	0.779	0.0259	0.0923	0.198	6.03	15.8	0.000311	1.59	LV	CELLTYPE	control_RBM20	8	18	Myeloid
ENGASE	0.755	0.0258	0.0597	0.108	5.38	15.8	0.000304	1.59	LV	CELLTYPE	control_RBM20	8	18	Myeloid
VENTX	0.733	0.0403	0.0803	0.162	5.81	13.7	0.000689	1.39	LV	CELLTYPE	control_RBM20	8	18	Myeloid
AZI2	0.721	0.043	0.119	0.236	6.36	13.4	0.000767	1.37	LV	CELLTYPE	control_RBM20	8	18	Myeloid
PCTP	0.72	0.0467	0.0524	0.115	5.33	13	0.000898	1.33	LV	CELLTYPE	control_RBM20	8	18	Myeloid
ARHGEF10L	0.708	0.0206	0.543	1.12	8.51	17	0.000201	1.69	LV	CELLTYPE	control_RBM20	8	18	Myeloid
KLF7	0.697	0.0259	0.459	0.928	8.23	15.8	0.00031	1.59	LV	CELLTYPE	control_RBM20	8	18	Myeloid
IMMP2L	0.69	0.00466	0.627	1.25	8.7	25.2	1.31e-05	2.33	LV	CELLTYPE	control_RBM20	8	18	Myeloid
AC090517.4	0.677	0.0215	0.111	0.205	6.21	16.8	0.000217	1.67	LV	CELLTYPE	control_RBM20	8	18	Myeloid
SSBP2	0.668	0.00931	0.578	1.08	8.58	21.3	4.55e-05	2.03	LV	CELLTYPE	control_RBM20	8	18	Myeloid
FGD4	0.657	0.0467	0.995	1.89	9.35	13	0.000893	1.33	LV	CELLTYPE	control_RBM20	8	18	Myeloid
TBXAS1	0.655	0.0339	1.38	2.69	9.81	14.4	0.000529	1.47	LV	CELLTYPE	control_RBM20	8	18	Myeloid
RHOBTB3	0.642	0.0462	0.209	0.419	7.16	13.1	0.000872	1.34	LV	CELLTYPE	control_RBM20	8	18	Myeloid
KLHL6	0.639	0.0215	0.109	0.221	6.28	16.7	0.00022	1.67	LV	CELLTYPE	control_RBM20	8	18	Myeloid
CCNH	0.607	0.0258	0.413	0.763	8.1	15.9	0.000304	1.59	LV	CELLTYPE	control_RBM20	8	18	Myeloid
ARHGAP12	0.596	0.0329	0.199	0.381	7.04	14.5	0.000501	1.48	LV	CELLTYPE	control_RBM20	8	18	Myeloid
LENG8	0.588	0.0137	0.215	0.379	7.15	18.7	0.000107	1.86	LV	CELLTYPE	control_RBM20	8	18	Myeloid
USP24	0.583	0.0271	0.307	0.534	7.61	15.6	0.000336	1.57	LV	CELLTYPE	control_RBM20	8	18	Myeloid
SECISBP2L	0.566	0.0292	0.133	0.238	6.46	15.1	0.000395	1.53	LV	CELLTYPE	control_RBM20	8	18	Myeloid
PPP2R5A	0.561	0.0206	0.144	0.25	6.56	16.9	0.000204	1.69	LV	CELLTYPE	control_RBM20	8	18	Myeloid
CPSF6	0.542	0.0247	0.154	0.27	6.66	16.1	0.000279	1.61	LV	CELLTYPE	control_RBM20	8	18	Myeloid
PICALM	0.53	0.0467	1.18	2.17	9.57	13	0.000895	1.33	LV	CELLTYPE	control_RBM20	8	18	Myeloid
GRK3	0.522	0.0487	0.841	1.46	9.02	12.8	0.000969	1.31	LV	CELLTYPE	control_RBM20	8	18	Myeloid
MMP24OS	0.508	0.0472	0.15	0.254	6.6	12.9	0.000928	1.33	LV	CELLTYPE	control_RBM20	8	18	Myeloid

## Sheet: TTN_control
Gene	logFC	FDR	mean_exp_control	mean_exp_genotype	logCPM	F	PValue	FDR_plot	Region	annotation_level	comparison	Observations_genotype	Observations_reference	cell_state
TMC7	3.08	0.00571	0.0117	0.0986	4.89	17.6	0.000148	2.24	LV	CELLTYPE	control_TTN	12	18	Myeloid
AC008759.3	3.02	0.00047	0.00361	0.042	3.68	30	2.54e-06	3.33	LV	CELLTYPE	control_TTN	12	18	Myeloid
PDK4	2.46	0.00187	0.404	2.35	9.22	22.3	2.85e-05	2.73	LV	CELLTYPE	control_TTN	12	18	Myeloid
GRB10	2.43	0.000571	0.0164	0.0995	4.68	28.5	4.04e-06	3.24	LV	CELLTYPE	control_TTN	12	18	Myeloid
ZBTB16	2.39	0.0034	0.517	3.14	9.56	19.7	6.98e-05	2.47	LV	CELLTYPE	control_TTN	12	18	Myeloid
TRIM7	2.35	0.00495	0.00441	0.0266	3.28	18.2	0.00012	2.31	LV	CELLTYPE	control_TTN	12	18	Myeloid
AC008759.2	2.26	0.0167	0.00193	0.0126	2.56	13.1	0.000821	1.78	LV	CELLTYPE	control_TTN	12	18	Myeloid
CLEC4E	2.21	0.000224	0.0375	0.199	5.83	35	6.13e-07	3.65	LV	CELLTYPE	control_TTN	12	18	Myeloid
GLIS3	2.05	7.3e-07	0.178	1	8	74.5	1.12e-10	6.14	LV	CELLTYPE	control_TTN	12	18	Myeloid
NHSL1	2.02	8.84e-06	0.481	2.35	9.22	54.8	5.12e-09	5.05	LV	CELLTYPE	control_TTN	12	18	Myeloid
AP000812.1	2.01	0.000716	0.0349	0.158	5.47	27	6.4e-06	3.15	LV	CELLTYPE	control_TTN	12	18	Myeloid
FRAT1	2.01	0.000445	0.0128	0.0558	4.22	30.4	2.25e-06	3.35	LV	CELLTYPE	control_TTN	12	18	Myeloid
WASHC2A	1.97	0.000202	0.125	0.615	7.38	35.6	5.19e-07	3.69	LV	CELLTYPE	control_TTN	12	18	Myeloid
NPPA	1.96	0.0072	0.0182	0.086	4.83	16.5	0.000218	2.14	LV	CELLTYPE	control_TTN	12	18	Myeloid
AL158071.4	1.9	0.00306	0.0195	0.0857	4.57	20.1	5.97e-05	2.51	LV	CELLTYPE	control_TTN	12	18	Myeloid
CSGALNACT1	1.9	0.00158	0.771	3.43	9.8	23.1	2.18e-05	2.8	LV	CELLTYPE	control_TTN	12	18	Myeloid
INSR	1.9	7.3e-07	0.224	0.983	8.05	71.8	1.81e-10	6.14	LV	CELLTYPE	control_TTN	12	18	Myeloid
LINC00996	1.89	0.000947	0.00816	0.0382	3.73	25.8	9.32e-06	3.02	LV	CELLTYPE	control_TTN	12	18	Myeloid
ALOX15B	1.87	0.05	0.0344	0.124	5.18	9.03	0.00456	1.3	LV	CELLTYPE	control_TTN	12	18	Myeloid
DLGAP2	1.84	0.000565	0.048	0.21	5.83	28.8	3.66e-06	3.25	LV	CELLTYPE	control_TTN	12	18	Myeloid
AC007262.2	1.81	3.06e-06	0.107	0.472	7.04	60.7	1.52e-09	5.51	LV	CELLTYPE	control_TTN	12	18	Myeloid
XG	1.79	0.0051	0.00428	0.0184	2.96	18	0.000126	2.29	LV	CELLTYPE	control_TTN	12	18	Myeloid
AC091563.1	1.78	0.000942	0.0118	0.0432	3.91	25.8	9.04e-06	3.03	LV	CELLTYPE	control_TTN	12	18	Myeloid
AC139720.1	1.78	0.00959	0.00876	0.0261	3.44	15.4	0.000337	2.02	LV	CELLTYPE	control_TTN	12	18	Myeloid
AC009975.1	1.75	0.00676	0.0101	0.0446	3.95	16.8	0.000196	2.17	LV	CELLTYPE	control_TTN	12	18	Myeloid
SORT1	1.74	0.000315	0.0702	0.261	6.23	32.3	1.33e-06	3.5	LV	CELLTYPE	control_TTN	12	18	Myeloid
ADAMTS10	1.72	9.63e-05	0.0344	0.14	5.4	40.5	1.43e-07	4.02	LV	CELLTYPE	control_TTN	12	18	Myeloid
PSTPIP2	1.72	0.000316	0.188	0.642	7.55	32.2	1.36e-06	3.5	LV	CELLTYPE	control_TTN	12	18	Myeloid
CEP126	1.7	0.00254	0.0125	0.0405	3.95	21	4.45e-05	2.6	LV	CELLTYPE	control_TTN	12	18	Myeloid
OGFRL1	1.7	0.000188	0.298	1.07	8.22	36.4	4.19e-07	3.73	LV	CELLTYPE	control_TTN	12	18	Myeloid
SNCAIP	1.7	0.0173	0.0058	0.023	3.28	12.9	0.000882	1.76	LV	CELLTYPE	control_TTN	12	18	Myeloid
AC090541.1	1.69	0.0157	0.00704	0.0304	3.55	13.4	0.000719	1.8	LV	CELLTYPE	control_TTN	12	18	Myeloid
HBA2	1.69	0.0462	0.00284	0.0127	2.63	9.31	0.00404	1.34	LV	CELLTYPE	control_TTN	12	18	Myeloid
AC002070.1	1.68	0.000565	0.0262	0.105	5.04	28.8	3.62e-06	3.25	LV	CELLTYPE	control_TTN	12	18	Myeloid
AC002091.1	1.68	0.00254	0.00576	0.0254	3.29	21	4.43e-05	2.6	LV	CELLTYPE	control_TTN	12	18	Myeloid
CPM	1.67	0.000571	1.23	4.41	10.3	28.4	4.16e-06	3.24	LV	CELLTYPE	control_TTN	12	18	Myeloid
AL590617.2	1.65	0.000315	0.0221	0.0836	4.74	32.3	1.33e-06	3.5	LV	CELLTYPE	control_TTN	12	18	Myeloid
RBMS3-AS2	1.64	0.0437	0.019	0.0828	4.8	9.54	0.00364	1.36	LV	CELLTYPE	control_TTN	12	18	Myeloid
RTN4RL1	1.64	0.000203	0.0167	0.0645	4.44	35.5	5.39e-07	3.69	LV	CELLTYPE	control_TTN	12	18	Myeloid
MDGA1	1.63	0.0189	0.00467	0.0176	2.95	12.6	0.00102	1.72	LV	CELLTYPE	control_TTN	12	18	Myeloid
ANTXR1	1.6	0.000565	0.0586	0.216	6.03	28.7	3.79e-06	3.25	LV	CELLTYPE	control_TTN	12	18	Myeloid
COL9A2	1.59	0.0132	0.00865	0.0249	3.37	14.1	0.000554	1.88	LV	CELLTYPE	control_TTN	12	18	Myeloid
ZNF189	1.59	2.82e-05	0.052	0.188	5.84	46.6	3.27e-08	4.55	LV	CELLTYPE	control_TTN	12	18	Myeloid
AL590560.2	1.56	0.025	0.00336	0.0128	2.71	11.6	0.00154	1.6	LV	CELLTYPE	control_TTN	12	18	Myeloid
ANO2	1.56	0.017	0.00414	0.0132	2.68	13	0.000854	1.77	LV	CELLTYPE	control_TTN	12	18	Myeloid
BTBD11	1.55	0.000571	0.0162	0.0589	4.31	28.4	4.07e-06	3.24	LV	CELLTYPE	control_TTN	12	18	Myeloid
AP001528.1	1.54	0.0267	0.00412	0.0143	2.72	11.3	0.0017	1.57	LV	CELLTYPE	control_TTN	12	18	Myeloid
ROBO4	1.54	0.00781	0.00756	0.0284	3.5	16.2	0.000243	2.11	LV	CELLTYPE	control_TTN	12	18	Myeloid
SRGAP1	1.54	1.34e-05	0.611	2.07	9.21	51.3	1.11e-08	4.87	LV	CELLTYPE	control_TTN	12	18	Myeloid
GREB1	1.53	0.0417	0.0128	0.059	4.34	9.74	0.00334	1.38	LV	CELLTYPE	control_TTN	12	18	Myeloid
P2RY13	1.53	0.000445	0.0173	0.0549	4.32	30.4	2.28e-06	3.35	LV	CELLTYPE	control_TTN	12	18	Myeloid
TFCP2L1	1.52	0.00418	0.0371	0.131	5.34	18.9	9.3e-05	2.38	LV	CELLTYPE	control_TTN	12	18	Myeloid
LMOD2	1.51	0.000663	0.0294	0.06	4.54	27.7	5.1e-06	3.18	LV	CELLTYPE	control_TTN	12	18	Myeloid
AC110285.2	1.5	0.00148	0.00986	0.0319	3.6	23.4	1.99e-05	2.83	LV	CELLTYPE	control_TTN	12	18	Myeloid
CRISPLD2	1.5	0.0299	0.0431	0.147	5.53	10.9	0.00203	1.52	LV	CELLTYPE	control_TTN	12	18	Myeloid
CALCR	1.49	0.00194	0.035	0.12	5.3	22	3.13e-05	2.71	LV	CELLTYPE	control_TTN	12	18	Myeloid
AC096642.1	1.47	0.0171	0.00324	0.0129	2.63	13	0.000859	1.77	LV	CELLTYPE	control_TTN	12	18	Myeloid
EBF4	1.47	0.0148	0.00442	0.0137	2.74	13.7	0.000655	1.83	LV	CELLTYPE	control_TTN	12	18	Myeloid
PRKCH	1.47	0.00306	0.115	0.339	6.71	20.2	5.9e-05	2.51	LV	CELLTYPE	control_TTN	12	18	Myeloid
EEF1A2	1.46	0.00194	0.0218	0.0659	4.51	22	3.11e-05	2.71	LV	CELLTYPE	control_TTN	12	18	Myeloid
WFS1	1.46	0.0118	0.00705	0.0198	3.04	14.5	0.000473	1.93	LV	CELLTYPE	control_TTN	12	18	Myeloid
AL691403.1	1.45	0.0186	0.00599	0.0145	2.85	12.6	0.000991	1.73	LV	CELLTYPE	control_TTN	12	18	Myeloid
AC007220.1	1.44	0.00866	0.00531	0.0177	3.04	15.8	0.000283	2.06	LV	CELLTYPE	control_TTN	12	18	Myeloid
AC092431.1	1.43	0.000314	0.0231	0.0759	4.7	32.4	1.26e-06	3.5	LV	CELLTYPE	control_TTN	12	18	Myeloid
GARNL3	1.43	7.3e-07	0.12	0.389	6.88	73.6	1.33e-10	6.14	LV	CELLTYPE	control_TTN	12	18	Myeloid
LINC00222	1.43	0.0207	0.0046	0.0167	2.94	12.3	0.00115	1.68	LV	CELLTYPE	control_TTN	12	18	Myeloid
LINC02018	1.43	0.000947	0.00729	0.0261	3.39	25.7	9.6e-06	3.02	LV	CELLTYPE	control_TTN	12	18	Myeloid
FAM153A	1.42	0.00993	0.0118	0.0494	4.15	15.2	0.00036	2	LV	CELLTYPE	control_TTN	12	18	Myeloid
FKBP5	1.42	0.0227	3.26	10.4	11.5	11.9	0.00133	1.64	LV	CELLTYPE	control_TTN	12	18	Myeloid
AC243829.1	1.41	0.00561	0.0197	0.0592	4.43	17.7	0.000143	2.25	LV	CELLTYPE	control_TTN	12	18	Myeloid
AC004540.1	1.4	0.00105	0.0146	0.0507	4.14	25.1	1.15e-05	2.98	LV	CELLTYPE	control_TTN	12	18	Myeloid
AL035446.1	1.4	0.000779	0.0186	0.0598	4.41	26.6	7.09e-06	3.11	LV	CELLTYPE	control_TTN	12	18	Myeloid
AP003469.4	1.4	0.00598	0.00925	0.0318	3.64	17.4	0.000157	2.22	LV	CELLTYPE	control_TTN	12	18	Myeloid
CA8	1.38	0.0108	0.0354	0.108	5.17	14.9	0.000411	1.97	LV	CELLTYPE	control_TTN	12	18	Myeloid
MS4A14	1.38	0.000314	0.0733	0.224	6.15	32.8	1.15e-06	3.5	LV	CELLTYPE	control_TTN	12	18	Myeloid
AC025576.2	1.37	0.00972	0.0103	0.0343	3.79	15.3	0.000343	2.01	LV	CELLTYPE	control_TTN	12	18	Myeloid
ARRDC2	1.37	0.000314	0.0615	0.191	5.93	32.4	1.28e-06	3.5	LV	CELLTYPE	control_TTN	12	18	Myeloid
AC104041.1	1.36	0.0148	0.0141	0.044	3.88	13.7	0.000656	1.83	LV	CELLTYPE	control_TTN	12	18	Myeloid
AP003354.2	1.36	0.00676	0.0284	0.087	4.88	16.8	0.000197	2.17	LV	CELLTYPE	control_TTN	12	18	Myeloid
EPHA1-AS1	1.36	0.0337	0.0576	0.151	5.74	10.5	0.00241	1.47	LV	CELLTYPE	control_TTN	12	18	Myeloid
SYCP3	1.36	0.00911	0.0351	0.116	5.28	15.6	0.000313	2.04	LV	CELLTYPE	control_TTN	12	18	Myeloid
AHDC1	1.35	0.00109	0.0396	0.116	5.23	24.9	1.21e-05	2.96	LV	CELLTYPE	control_TTN	12	18	Myeloid
SLC19A2	1.35	0.00348	0.0258	0.087	4.87	19.6	7.28e-05	2.46	LV	CELLTYPE	control_TTN	12	18	Myeloid
AC002451.1	1.34	0.0396	0.00726	0.0179	3.04	9.92	0.00309	1.4	LV	CELLTYPE	control_TTN	12	18	Myeloid
CCDC60	1.34	0.0198	0.00752	0.0294	3.59	12.4	0.00109	1.7	LV	CELLTYPE	control_TTN	12	18	Myeloid
MB	1.34	0.000202	0.26	0.726	7.91	35.7	5.14e-07	3.69	LV	CELLTYPE	control_TTN	12	18	Myeloid
TSC22D3	1.34	0.0098	0.207	0.606	7.62	15.3	0.000349	2.01	LV	CELLTYPE	control_TTN	12	18	Myeloid
PDE3B	1.33	2.51e-05	0.254	0.723	7.82	47.4	2.69e-08	4.6	LV	CELLTYPE	control_TTN	12	18	Myeloid
PKP2	1.32	0.023	0.0685	0.168	5.94	11.9	0.00136	1.64	LV	CELLTYPE	control_TTN	12	18	Myeloid
TCF7L1	1.32	0.0162	0.022	0.0789	4.74	13.3	0.000766	1.79	LV	CELLTYPE	control_TTN	12	18	Myeloid
ACACB	1.31	0.000283	0.0788	0.212	6.1	33.5	9.43e-07	3.55	LV	CELLTYPE	control_TTN	12	18	Myeloid
OSER1-DT	1.31	0.0393	0.0051	0.0176	3.02	9.96	0.00303	1.41	LV	CELLTYPE	control_TTN	12	18	Myeloid
AC105285.1	1.3	0.00838	0.0132	0.0324	3.75	15.9	0.000272	2.08	LV	CELLTYPE	control_TTN	12	18	Myeloid
LINC00159	1.28	0.00805	0.00687	0.0237	3.32	16.1	0.000258	2.09	LV	CELLTYPE	control_TTN	12	18	Myeloid
LONRF1	1.28	0.000692	0.0347	0.0976	5.09	27.2	5.91e-06	3.16	LV	CELLTYPE	control_TTN	12	18	Myeloid
SLITRK4	1.28	0.00664	0.0135	0.04	3.97	16.9	0.000188	2.18	LV	CELLTYPE	control_TTN	12	18	Myeloid
AC015712.2	1.27	0.0398	0.00546	0.016	2.95	9.89	0.00313	1.4	LV	CELLTYPE	control_TTN	12	18	Myeloid
AL133410.1	1.27	0.00536	0.0196	0.0562	4.36	17.8	0.000135	2.27	LV	CELLTYPE	control_TTN	12	18	Myeloid
FAM117B	1.25	0.00636	0.139	0.399	6.96	17.2	0.000173	2.2	LV	CELLTYPE	control_TTN	12	18	Myeloid
PDGFB	1.25	0.000692	0.0584	0.16	5.72	27.2	5.95e-06	3.16	LV	CELLTYPE	control_TTN	12	18	Myeloid
ADGRG6	1.24	0.00112	0.144	0.391	6.98	24.7	1.3e-05	2.95	LV	CELLTYPE	control_TTN	12	18	Myeloid
MAN1A1	1.24	0.000565	2.57	7.16	11.1	28.6	3.87e-06	3.25	LV	CELLTYPE	control_TTN	12	18	Myeloid
MTURN	1.24	0.000329	0.0446	0.126	5.42	31.8	1.5e-06	3.48	LV	CELLTYPE	control_TTN	12	18	Myeloid
AL357060.1	1.23	0.0078	0.0207	0.0584	4.41	16.2	0.000242	2.11	LV	CELLTYPE	control_TTN	12	18	Myeloid
C9orf153	1.23	0.0162	0.00951	0.0262	3.41	13.2	0.000774	1.79	LV	CELLTYPE	control_TTN	12	18	Myeloid
ELMO1	1.23	2.51e-05	2.11	5.79	10.8	47.6	2.56e-08	4.6	LV	CELLTYPE	control_TTN	12	18	Myeloid
PDE4D	1.23	0.00393	2.47	6.27	10.9	19.1	8.53e-05	2.41	LV	CELLTYPE	control_TTN	12	18	Myeloid
VNN1	1.23	0.0393	0.0449	0.114	5.34	9.96	0.00303	1.41	LV	CELLTYPE	control_TTN	12	18	Myeloid
BACH2	1.22	0.0117	0.0351	0.0929	5.06	14.6	0.000459	1.93	LV	CELLTYPE	control_TTN	12	18	Myeloid
CCND3	1.22	0.00639	0.435	1.13	8.48	17.1	0.000174	2.19	LV	CELLTYPE	control_TTN	12	18	Myeloid
NUDT16	1.22	0.00413	0.0575	0.153	5.72	18.9	9.09e-05	2.38	LV	CELLTYPE	control_TTN	12	18	Myeloid
PRSS23	1.22	0.00916	0.0238	0.0731	4.71	15.5	0.000315	2.04	LV	CELLTYPE	control_TTN	12	18	Myeloid
C5	1.21	0.00265	0.0562	0.162	5.74	20.8	4.74e-05	2.58	LV	CELLTYPE	control_TTN	12	18	Myeloid
SIRT5	1.21	0.000947	0.0597	0.15	5.67	25.6	9.63e-06	3.02	LV	CELLTYPE	control_TTN	12	18	Myeloid
CHPT1	1.2	0.000663	0.234	0.651	7.68	27.7	5.09e-06	3.18	LV	CELLTYPE	control_TTN	12	18	Myeloid
P2RY12	1.19	0.0276	0.114	0.262	6.5	11.2	0.00181	1.56	LV	CELLTYPE	control_TTN	12	18	Myeloid
PELI2	1.19	0.00174	0.17	0.433	7.14	22.6	2.56e-05	2.76	LV	CELLTYPE	control_TTN	12	18	Myeloid
TMEM255B	1.19	0.000368	0.0374	0.0918	5.05	31.2	1.82e-06	3.43	LV	CELLTYPE	control_TTN	12	18	Myeloid
TMEM64	1.19	0.0227	0.00966	0.0277	3.52	11.9	0.00132	1.64	LV	CELLTYPE	control_TTN	12	18	Myeloid
ZNF846	1.19	0.000263	0.216	0.617	7.57	34.1	7.84e-07	3.58	LV	CELLTYPE	control_TTN	12	18	Myeloid
CALCRL	1.18	0.0293	0.0524	0.157	5.68	11	0.00198	1.53	LV	CELLTYPE	control_TTN	12	18	Myeloid
AC096887.1	1.17	0.0267	0.0114	0.0308	3.66	11.3	0.00171	1.57	LV	CELLTYPE	control_TTN	12	18	Myeloid
ARL17B	1.17	0.0412	0.124	0.309	6.77	9.77	0.00329	1.38	LV	CELLTYPE	control_TTN	12	18	Myeloid
GAB1	1.17	1.01e-05	0.225	0.589	7.55	53.6	6.65e-09	5	LV	CELLTYPE	control_TTN	12	18	Myeloid
HCG27	1.17	0.0013	0.0232	0.0667	4.6	24	1.64e-05	2.89	LV	CELLTYPE	control_TTN	12	18	Myeloid
PSMA1	1.17	3.93e-05	0.124	0.322	6.75	44.4	5.53e-08	4.41	LV	CELLTYPE	control_TTN	12	18	Myeloid
GFOD1	1.16	0.039	0.151	0.395	6.99	10	0.00299	1.41	LV	CELLTYPE	control_TTN	12	18	Myeloid
GNB5	1.16	0.00362	0.0375	0.103	5.16	19.4	7.72e-05	2.44	LV	CELLTYPE	control_TTN	12	18	Myeloid
PHLPP1	1.16	0.000283	0.112	0.279	6.56	33.5	9.37e-07	3.55	LV	CELLTYPE	control_TTN	12	18	Myeloid
MAP3K6	1.15	0.0444	0.0252	0.0607	4.54	9.5	0.00371	1.35	LV	CELLTYPE	control_TTN	12	18	Myeloid
PDLIM3	1.15	0.0454	0.0262	0.0563	4.47	9.4	0.00388	1.34	LV	CELLTYPE	control_TTN	12	18	Myeloid
CD81-AS1	1.14	0.0404	0.0118	0.0321	3.63	9.85	0.00319	1.39	LV	CELLTYPE	control_TTN	12	18	Myeloid
COL14A1	1.14	0.00647	0.0453	0.108	5.25	17	0.000183	2.19	LV	CELLTYPE	control_TTN	12	18	Myeloid
CHKA	1.13	0.00432	0.335	0.866	8.1	18.7	9.84e-05	2.36	LV	CELLTYPE	control_TTN	12	18	Myeloid
FAM241A	1.13	0.00194	0.04	0.0982	5.11	22	3.14e-05	2.71	LV	CELLTYPE	control_TTN	12	18	Myeloid
PALD1	1.13	0.000314	0.144	0.369	6.92	32.7	1.17e-06	3.5	LV	CELLTYPE	control_TTN	12	18	Myeloid
SERPINI2	1.13	0.045	0.0214	0.0508	4.36	9.44	0.00381	1.35	LV	CELLTYPE	control_TTN	12	18	Myeloid
AC005280.2	1.12	0.0498	0.00736	0.0183	3.14	9.05	0.00452	1.3	LV	CELLTYPE	control_TTN	12	18	Myeloid
AL162497.1	1.12	0.0456	0.0047	0.0134	2.78	9.38	0.00391	1.34	LV	CELLTYPE	control_TTN	12	18	Myeloid
AL049650.1	1.11	0.0288	0.00684	0.018	3.02	11	0.00192	1.54	LV	CELLTYPE	control_TTN	12	18	Myeloid
FAM177B	1.11	0.0411	0.0796	0.183	6.06	9.79	0.00327	1.39	LV	CELLTYPE	control_TTN	12	18	Myeloid
ZDHHC14	1.11	0.000148	0.326	0.87	8.1	38.2	2.65e-07	3.83	LV	CELLTYPE	control_TTN	12	18	Myeloid
AC020611.2	1.1	0.0186	0.0648	0.189	5.99	12.6	0.00099	1.73	LV	CELLTYPE	control_TTN	12	18	Myeloid
AC090517.4	1.1	1.34e-05	0.111	0.267	6.5	51.4	1.1e-08	4.87	LV	CELLTYPE	control_TTN	12	18	Myeloid
S100A1	1.1	0.0491	0.0333	0.0649	4.84	9.11	0.0044	1.31	LV	CELLTYPE	control_TTN	12	18	Myeloid
TRPC1	1.1	0.0013	0.024	0.0609	4.48	24	1.63e-05	2.89	LV	CELLTYPE	control_TTN	12	18	Myeloid
PDGFC	1.09	0.00047	1.24	3	9.88	30	2.58e-06	3.33	LV	CELLTYPE	control_TTN	12	18	Myeloid
ACSS3	1.08	0.0452	0.0146	0.0319	3.71	9.42	0.00384	1.34	LV	CELLTYPE	control_TTN	12	18	Myeloid
FLG-AS1	1.08	0.00992	0.0244	0.0649	4.58	15.2	0.000354	2	LV	CELLTYPE	control_TTN	12	18	Myeloid
NREP	1.08	0.00131	0.0466	0.114	5.35	24	1.66e-05	2.88	LV	CELLTYPE	control_TTN	12	18	Myeloid
UBR5-AS1	1.08	0.00191	0.0435	0.0999	5.19	22.1	3.01e-05	2.72	LV	CELLTYPE	control_TTN	12	18	Myeloid
ZNF630	1.08	0.0227	0.0142	0.0349	3.87	11.9	0.00132	1.64	LV	CELLTYPE	control_TTN	12	18	Myeloid
AC091948.1	1.07	0.000956	0.0334	0.0816	4.89	25.6	9.89e-06	3.02	LV	CELLTYPE	control_TTN	12	18	Myeloid
CEACAM4	1.07	0.0139	0.0179	0.0424	4.03	13.9	0.000589	1.86	LV	CELLTYPE	control_TTN	12	18	Myeloid
HS3ST3B1	1.07	0.018	0.0154	0.0398	4.04	12.8	0.000939	1.74	LV	CELLTYPE	control_TTN	12	18	Myeloid
PCYOX1L	1.07	0.0474	0.00821	0.0208	3.22	9.24	0.00417	1.32	LV	CELLTYPE	control_TTN	12	18	Myeloid
PLCB1	1.07	0.024	0.1	0.222	6.27	11.7	0.00144	1.62	LV	CELLTYPE	control_TTN	12	18	Myeloid
SMAP2	1.07	0.000553	0.911	2.13	9.44	29.2	3.27e-06	3.26	LV	CELLTYPE	control_TTN	12	18	Myeloid
ZFAND5	1.07	0.000283	0.0834	0.209	6.15	33.3	9.84e-07	3.55	LV	CELLTYPE	control_TTN	12	18	Myeloid
TMEM9B-AS1	1.06	0.00565	0.0172	0.0436	4.11	17.6	0.000145	2.25	LV	CELLTYPE	control_TTN	12	18	Myeloid
AC005498.3	1.05	0.0159	0.0153	0.0378	3.89	13.4	0.00074	1.8	LV	CELLTYPE	control_TTN	12	18	Myeloid
PIEZO1	1.05	0.00682	0.0791	0.193	6.05	16.7	0.000202	2.17	LV	CELLTYPE	control_TTN	12	18	Myeloid
SPATA9	1.05	0.0147	0.0214	0.0539	4.35	13.7	0.000641	1.83	LV	CELLTYPE	control_TTN	12	18	Myeloid
AC007879.1	1.04	0.0206	0.017	0.0454	4.16	12.3	0.00115	1.69	LV	CELLTYPE	control_TTN	12	18	Myeloid
CACNB4	1.04	0.0118	0.053	0.119	5.44	14.5	0.000464	1.93	LV	CELLTYPE	control_TTN	12	18	Myeloid
CCDC122	1.04	0.0278	0.0158	0.0369	3.94	11.1	0.00183	1.56	LV	CELLTYPE	control_TTN	12	18	Myeloid
CNRIP1	1.04	0.000146	0.0978	0.244	6.35	38.5	2.42e-07	3.84	LV	CELLTYPE	control_TTN	12	18	Myeloid
GCLC	1.04	0.0429	0.106	0.236	6.34	9.62	0.00352	1.37	LV	CELLTYPE	control_TTN	12	18	Myeloid
MYL2	1.04	0.0125	0.674	1.41	9.1	14.3	0.000515	1.9	LV	CELLTYPE	control_TTN	12	18	Myeloid
TXNIP	1.04	0.00419	0.731	1.63	9.08	18.8	9.48e-05	2.38	LV	CELLTYPE	control_TTN	12	18	Myeloid
ZMAT1	1.04	0.00229	0.055	0.135	5.59	21.4	3.9e-05	2.64	LV	CELLTYPE	control_TTN	12	18	Myeloid
ARRDC5	1.03	0.00302	0.0264	0.0637	4.54	20.2	5.8e-05	2.52	LV	CELLTYPE	control_TTN	12	18	Myeloid
HOXB3	1.03	0.0478	0.0193	0.0463	4.17	9.21	0.00422	1.32	LV	CELLTYPE	control_TTN	12	18	Myeloid
RANBP17	1.03	0.00645	0.044	0.103	5.25	17	0.000181	2.19	LV	CELLTYPE	control_TTN	12	18	Myeloid
AP001636.3	1.02	0.0179	0.0294	0.0701	4.7	12.8	0.00093	1.75	LV	CELLTYPE	control_TTN	12	18	Myeloid
GALNT2	1.02	0.00207	0.266	0.637	7.71	21.8	3.39e-05	2.68	LV	CELLTYPE	control_TTN	12	18	Myeloid
SMIM3	1.02	0.0106	0.0466	0.107	5.3	14.9	0.0004	1.97	LV	CELLTYPE	control_TTN	12	18	Myeloid
MS4A4E	1.01	0.00419	0.732	1.7	9.12	18.8	9.37e-05	2.38	LV	CELLTYPE	control_TTN	12	18	Myeloid
PIWIL4	1.01	0.000565	0.0298	0.0738	4.76	28.6	3.83e-06	3.25	LV	CELLTYPE	control_TTN	12	18	Myeloid
PSME4	1.01	0.00105	0.342	0.797	8.03	25.1	1.15e-05	2.98	LV	CELLTYPE	control_TTN	12	18	Myeloid
TSHR	1.01	0.0168	0.0702	0.187	6.03	13.1	0.000835	1.77	LV	CELLTYPE	control_TTN	12	18	Myeloid
KLF9	1	0.0106	0.137	0.309	6.73	14.9	0.000398	1.97	LV	CELLTYPE	control_TTN	12	18	Myeloid
NLRP1	1	0.000947	0.258	0.583	7.63	25.7	9.61e-06	3.02	LV	CELLTYPE	control_TTN	12	18	Myeloid
TAF4B	1	0.0182	0.0293	0.0627	4.58	12.7	0.000957	1.74	LV	CELLTYPE	control_TTN	12	18	Myeloid
SNHG22	0.997	0.00822	0.014	0.0351	3.86	16	0.000265	2.09	LV	CELLTYPE	control_TTN	12	18	Myeloid
SRGAP2	0.995	0.000565	1.07	2.61	9.72	28.6	3.88e-06	3.25	LV	CELLTYPE	control_TTN	12	18	Myeloid
PRKAR2B	0.992	0.016	0.0669	0.145	5.76	13.3	0.000746	1.8	LV	CELLTYPE	control_TTN	12	18	Myeloid
PRKCE	0.992	0.00278	0.44	0.997	8.37	20.5	5.18e-05	2.56	LV	CELLTYPE	control_TTN	12	18	Myeloid
DPEP2	0.99	0.0116	0.148	0.326	6.8	14.6	0.000455	1.93	LV	CELLTYPE	control_TTN	12	18	Myeloid
MXD4	0.987	0.00158	0.0899	0.219	6.24	23.1	2.21e-05	2.8	LV	CELLTYPE	control_TTN	12	18	Myeloid
ISG20	0.983	0.0498	0.0115	0.0259	3.51	9.05	0.00453	1.3	LV	CELLTYPE	control_TTN	12	18	Myeloid
CELF2	0.982	0.00103	1.68	3.98	10.3	25.2	1.11e-05	2.99	LV	CELLTYPE	control_TTN	12	18	Myeloid
PROCA1	0.98	0.00732	0.018	0.0397	4	16.5	0.000223	2.14	LV	CELLTYPE	control_TTN	12	18	Myeloid
ABAT	0.977	0.000188	0.0899	0.213	6.21	36.6	4.05e-07	3.73	LV	CELLTYPE	control_TTN	12	18	Myeloid
TBXAS1	0.975	0.000148	1.38	3.18	10	38	2.74e-07	3.83	LV	CELLTYPE	control_TTN	12	18	Myeloid
AL031590.1	0.974	0.014	0.0163	0.0388	3.96	13.9	0.0006	1.85	LV	CELLTYPE	control_TTN	12	18	Myeloid
HECTD4	0.969	0.000283	0.325	0.777	7.99	33.4	9.51e-07	3.55	LV	CELLTYPE	control_TTN	12	18	Myeloid
HGF	0.969	0.00571	0.0593	0.129	5.56	17.6	0.000148	2.24	LV	CELLTYPE	control_TTN	12	18	Myeloid
SRSF12	0.969	0.0396	0.00901	0.0229	3.39	9.92	0.00309	1.4	LV	CELLTYPE	control_TTN	12	18	Myeloid
IGSF21	0.967	0.00959	0.27	0.618	7.71	15.4	0.000337	2.02	LV	CELLTYPE	control_TTN	12	18	Myeloid
AC010422.6	0.964	0.0292	0.00943	0.0237	3.39	11	0.00197	1.53	LV	CELLTYPE	control_TTN	12	18	Myeloid
ACTC1	0.964	0.0107	0.341	0.691	8.08	14.9	0.000407	1.97	LV	CELLTYPE	control_TTN	12	18	Myeloid
TCAP	0.963	0.00911	0.208	0.393	7.32	15.6	0.000312	2.04	LV	CELLTYPE	control_TTN	12	18	Myeloid
IGF1R	0.962	0.000148	0.241	0.532	7.51	37.9	2.88e-07	3.83	LV	CELLTYPE	control_TTN	12	18	Myeloid
SRGAP2B	0.962	0.00125	0.636	1.53	8.98	24.2	1.54e-05	2.9	LV	CELLTYPE	control_TTN	12	18	Myeloid
CKB	0.961	0.0357	0.025	0.0541	4.42	10.3	0.00263	1.45	LV	CELLTYPE	control_TTN	12	18	Myeloid
LHFPL6	0.961	0.0382	0.194	0.464	7.3	10.1	0.0029	1.42	LV	CELLTYPE	control_TTN	12	18	Myeloid
EVA1C	0.959	0.0165	0.128	0.281	6.65	13.2	0.000794	1.78	LV	CELLTYPE	control_TTN	12	18	Myeloid
PER1	0.959	0.00149	0.126	0.279	6.62	23.3	2.02e-05	2.83	LV	CELLTYPE	control_TTN	12	18	Myeloid
HDAC2-AS2	0.957	0.00273	0.0392	0.0909	5.08	20.6	5e-05	2.56	LV	CELLTYPE	control_TTN	12	18	Myeloid
LINC02482	0.954	0.0454	0.00855	0.0219	3.32	9.4	0.00387	1.34	LV	CELLTYPE	control_TTN	12	18	Myeloid
HCLS1	0.948	0.00466	0.582	1.33	8.79	18.4	0.00011	2.33	LV	CELLTYPE	control_TTN	12	18	Myeloid
ZNF559-ZNF177	0.948	0.00997	0.0176	0.0419	4.09	15.2	0.000362	2	LV	CELLTYPE	control_TTN	12	18	Myeloid
PHYH	0.942	0.00175	0.0268	0.061	4.52	22.6	2.61e-05	2.76	LV	CELLTYPE	control_TTN	12	18	Myeloid
DEPTOR	0.941	0.0377	0.339	0.749	7.97	10.1	0.00285	1.42	LV	CELLTYPE	control_TTN	12	18	Myeloid
ARRDC3	0.94	0.0245	0.137	0.316	6.79	11.7	0.00148	1.61	LV	CELLTYPE	control_TTN	12	18	Myeloid
CD163L1	0.94	0.0393	1.13	2.26	9.58	9.95	0.00305	1.41	LV	CELLTYPE	control_TTN	12	18	Myeloid
FYN	0.939	0.0105	0.0745	0.154	5.82	15	0.000393	1.98	LV	CELLTYPE	control_TTN	12	18	Myeloid
AL136164.2	0.935	0.0225	0.0182	0.0439	4.14	12	0.0013	1.65	LV	CELLTYPE	control_TTN	12	18	Myeloid
UST	0.934	0.00276	0.164	0.373	7.01	20.6	5.1e-05	2.56	LV	CELLTYPE	control_TTN	12	18	Myeloid
NCK2	0.932	0.0043	0.249	0.54	7.5	18.7	9.76e-05	2.37	LV	CELLTYPE	control_TTN	12	18	Myeloid
TPM1	0.931	0.000202	0.608	1.25	8.85	35.8	4.94e-07	3.69	LV	CELLTYPE	control_TTN	12	18	Myeloid
DOCK5	0.925	0.00508	0.451	0.976	8.36	18	0.000125	2.29	LV	CELLTYPE	control_TTN	12	18	Myeloid
CTDSPL	0.922	0.000329	0.165	0.375	7.01	31.9	1.49e-06	3.48	LV	CELLTYPE	control_TTN	12	18	Myeloid
AC124312.1	0.92	0.00123	0.0567	0.124	5.48	24.3	1.49e-05	2.91	LV	CELLTYPE	control_TTN	12	18	Myeloid
CCDC146	0.919	0.000243	0.136	0.306	6.7	34.5	7.03e-07	3.61	LV	CELLTYPE	control_TTN	12	18	Myeloid
AC107884.1	0.918	0.00642	0.0509	0.117	5.4	17.1	0.000177	2.19	LV	CELLTYPE	control_TTN	12	18	Myeloid
PAPOLG	0.918	0.00355	0.0883	0.202	6.14	19.5	7.45e-05	2.45	LV	CELLTYPE	control_TTN	12	18	Myeloid
NBPF26	0.915	0.00632	0.0689	0.153	5.84	17.2	0.000171	2.2	LV	CELLTYPE	control_TTN	12	18	Myeloid
CFAP70	0.914	0.00759	0.0209	0.0506	4.26	16.3	0.000233	2.12	LV	CELLTYPE	control_TTN	12	18	Myeloid
HLA-DPB1	0.914	0.0272	0.15	0.325	6.88	11.2	0.00177	1.56	LV	CELLTYPE	control_TTN	12	18	Myeloid
RETREG1	0.914	0.0245	0.0287	0.0523	4.44	11.6	0.00148	1.61	LV	CELLTYPE	control_TTN	12	18	Myeloid
TCP11L2	0.914	0.0462	0.0323	0.0694	4.77	9.31	0.00403	1.34	LV	CELLTYPE	control_TTN	12	18	Myeloid
AC084064.1	0.91	0.0204	0.0696	0.15	5.83	12.3	0.00112	1.69	LV	CELLTYPE	control_TTN	12	18	Myeloid
WNT5B	0.91	0.0256	0.0411	0.0971	5.14	11.5	0.00161	1.59	LV	CELLTYPE	control_TTN	12	18	Myeloid
SMPX	0.909	0.0459	0.0265	0.0501	4.44	9.35	0.00397	1.34	LV	CELLTYPE	control_TTN	12	18	Myeloid
ZC3H12D	0.909	0.0331	0.0751	0.172	5.89	10.6	0.00234	1.48	LV	CELLTYPE	control_TTN	12	18	Myeloid
CTTNBP2	0.905	0.000678	0.286	0.638	7.77	27.4	5.53e-06	3.17	LV	CELLTYPE	control_TTN	12	18	Myeloid
ZNF14	0.905	0.0157	0.0239	0.052	4.37	13.4	0.00072	1.8	LV	CELLTYPE	control_TTN	12	18	Myeloid
FMN1	0.904	0.0137	3.21	7.21	11.2	14	0.00058	1.86	LV	CELLTYPE	control_TTN	12	18	Myeloid
PRUNE2	0.904	0.0313	0.0836	0.189	6.12	10.8	0.00216	1.5	LV	CELLTYPE	control_TTN	12	18	Myeloid
SPATC1	0.904	0.0182	0.0151	0.0341	3.87	12.7	0.000958	1.74	LV	CELLTYPE	control_TTN	12	18	Myeloid
DPH6-DT	0.901	0.00675	0.0535	0.121	5.5	16.8	0.000194	2.17	LV	CELLTYPE	control_TTN	12	18	Myeloid
AC108062.1	0.898	0.0201	0.0178	0.0401	4.04	12.4	0.00111	1.7	LV	CELLTYPE	control_TTN	12	18	Myeloid
PRKAB1	0.889	0.045	0.0316	0.0736	4.78	9.44	0.0038	1.35	LV	CELLTYPE	control_TTN	12	18	Myeloid
FCGR2B	0.886	0.00413	0.218	0.454	7.31	18.9	9.15e-05	2.38	LV	CELLTYPE	control_TTN	12	18	Myeloid
SESN1	0.885	0.00202	0.806	1.73	9.25	21.9	3.28e-05	2.69	LV	CELLTYPE	control_TTN	12	18	Myeloid
LTBP2	0.883	0.0162	0.0594	0.125	5.54	13.3	0.000772	1.79	LV	CELLTYPE	control_TTN	12	18	Myeloid
NIPSNAP3B	0.881	0.0172	0.0333	0.0675	4.78	13	0.000865	1.77	LV	CELLTYPE	control_TTN	12	18	Myeloid
PMS1	0.881	0.0072	0.205	0.442	7.26	16.5	0.000217	2.14	LV	CELLTYPE	control_TTN	12	18	Myeloid
MXI1	0.878	0.000678	0.0819	0.166	5.95	27.5	5.36e-06	3.17	LV	CELLTYPE	control_TTN	12	18	Myeloid
SFXN5	0.878	0.00285	0.0916	0.197	6.14	20.4	5.35e-05	2.55	LV	CELLTYPE	control_TTN	12	18	Myeloid
NCK1-DT	0.874	0.0224	0.0335	0.0743	4.82	12	0.00129	1.65	LV	CELLTYPE	control_TTN	12	18	Myeloid
AC008629.1	0.872	0.018	0.0301	0.0629	4.61	12.8	0.000941	1.74	LV	CELLTYPE	control_TTN	12	18	Myeloid
C21orf62-AS1	0.87	0.00905	0.0233	0.0507	4.36	15.6	0.000307	2.04	LV	CELLTYPE	control_TTN	12	18	Myeloid
NCKIPSD	0.87	0.0246	0.0174	0.0402	4.07	11.6	0.0015	1.61	LV	CELLTYPE	control_TTN	12	18	Myeloid
PPM1K	0.862	0.0206	0.0641	0.125	5.59	12.3	0.00114	1.69	LV	CELLTYPE	control_TTN	12	18	Myeloid
AL357153.2	0.861	0.0062	0.0244	0.0563	4.44	17.3	0.000165	2.21	LV	CELLTYPE	control_TTN	12	18	Myeloid
ZCCHC14	0.86	0.000947	0.106	0.226	6.34	25.7	9.53e-06	3.02	LV	CELLTYPE	control_TTN	12	18	Myeloid
DCK	0.859	0.0212	0.0223	0.0475	4.29	12.1	0.00121	1.67	LV	CELLTYPE	control_TTN	12	18	Myeloid
LDLRAD4	0.857	0.00167	2.75	5.75	10.9	22.8	2.41e-05	2.78	LV	CELLTYPE	control_TTN	12	18	Myeloid
IQCJ-SCHIP1	0.855	0.0342	0.0303	0.0641	4.7	10.4	0.00247	1.47	LV	CELLTYPE	control_TTN	12	18	Myeloid
FBXO32	0.849	0.0186	0.0278	0.0519	4.42	12.6	0.000983	1.73	LV	CELLTYPE	control_TTN	12	18	Myeloid
AC073332.1	0.848	0.0359	0.0321	0.0654	4.7	10.3	0.00265	1.44	LV	CELLTYPE	control_TTN	12	18	Myeloid
HTRA1	0.844	0.0206	0.052	0.114	5.38	12.3	0.00115	1.69	LV	CELLTYPE	control_TTN	12	18	Myeloid
MACROD1	0.844	0.0163	0.0256	0.0573	4.51	13.2	0.000779	1.79	LV	CELLTYPE	control_TTN	12	18	Myeloid
ZMIZ1	0.844	0.00111	0.4	0.816	8.12	24.7	1.28e-05	2.95	LV	CELLTYPE	control_TTN	12	18	Myeloid
C22orf34	0.842	0.012	0.379	0.776	8.07	14.4	0.000487	1.92	LV	CELLTYPE	control_TTN	12	18	Myeloid
INPP5A	0.839	0.0044	0.0442	0.0944	5.14	18.6	0.000101	2.36	LV	CELLTYPE	control_TTN	12	18	Myeloid
RHOBTB3	0.836	0.00125	0.209	0.455	7.3	24.1	1.55e-05	2.9	LV	CELLTYPE	control_TTN	12	18	Myeloid
SHMT1	0.832	0.00306	0.244	0.529	7.49	20.1	6.04e-05	2.51	LV	CELLTYPE	control_TTN	12	18	Myeloid
AZIN1-AS1	0.831	0.0263	0.0306	0.0667	4.72	11.4	0.00167	1.58	LV	CELLTYPE	control_TTN	12	18	Myeloid
CSRP3	0.831	0.0267	0.105	0.202	6.33	11.3	0.0017	1.57	LV	CELLTYPE	control_TTN	12	18	Myeloid
ARHGEF10L	0.825	0.00343	0.543	1.14	8.61	19.6	7.1e-05	2.46	LV	CELLTYPE	control_TTN	12	18	Myeloid
ZNF263	0.825	0.000955	0.0617	0.13	5.59	25.6	9.79e-06	3.02	LV	CELLTYPE	control_TTN	12	18	Myeloid
ACVR2B	0.824	0.024	0.0303	0.0608	4.58	11.7	0.00144	1.62	LV	CELLTYPE	control_TTN	12	18	Myeloid
FAR2	0.823	0.00905	0.414	0.87	8.25	15.6	0.000308	2.04	LV	CELLTYPE	control_TTN	12	18	Myeloid
ISCA1	0.822	0.00893	0.0268	0.0533	4.43	15.7	0.000299	2.05	LV	CELLTYPE	control_TTN	12	18	Myeloid
JMY	0.82	0.0148	0.0509	0.109	5.34	13.7	0.000652	1.83	LV	CELLTYPE	control_TTN	12	18	Myeloid
PDLIM1	0.818	0.0329	0.0251	0.0443	4.27	10.6	0.0023	1.48	LV	CELLTYPE	control_TTN	12	18	Myeloid
ABLIM2	0.817	0.0489	0.0277	0.0592	4.6	9.13	0.00437	1.31	LV	CELLTYPE	control_TTN	12	18	Myeloid
KLF7	0.814	0.00113	0.459	0.955	8.34	24.6	1.33e-05	2.95	LV	CELLTYPE	control_TTN	12	18	Myeloid
PARVA	0.813	0.0431	0.0222	0.0418	4.16	9.6	0.00356	1.37	LV	CELLTYPE	control_TTN	12	18	Myeloid
PRIMPOL	0.811	0.000681	0.0835	0.17	5.98	27.4	5.64e-06	3.17	LV	CELLTYPE	control_TTN	12	18	Myeloid
TARSL2	0.809	0.00458	0.0561	0.121	5.48	18.5	0.000106	2.34	LV	CELLTYPE	control_TTN	12	18	Myeloid
JADE2	0.808	0.0176	0.0446	0.0948	5.16	12.9	0.000905	1.75	LV	CELLTYPE	control_TTN	12	18	Myeloid
PLEKHA1	0.808	0.00103	0.166	0.341	6.91	25.2	1.12e-05	2.99	LV	CELLTYPE	control_TTN	12	18	Myeloid
IMMP2L	0.807	3.03e-05	0.627	1.28	8.81	45.7	4.01e-08	4.52	LV	CELLTYPE	control_TTN	12	18	Myeloid
DTNA	0.806	0.00047	0.891	1.83	9.3	30.1	2.49e-06	3.33	LV	CELLTYPE	control_TTN	12	18	Myeloid
NCOA4	0.805	0.00516	0.155	0.309	6.79	18	0.000129	2.29	LV	CELLTYPE	control_TTN	12	18	Myeloid
FGD2	0.803	0.00992	0.757	1.64	9.16	15.2	0.000359	2	LV	CELLTYPE	control_TTN	12	18	Myeloid
ATP2B4	0.802	0.00992	0.239	0.464	7.43	15.2	0.000358	2	LV	CELLTYPE	control_TTN	12	18	Myeloid
DES	0.802	0.021	0.237	0.415	7.4	12.2	0.00119	1.68	LV	CELLTYPE	control_TTN	12	18	Myeloid
NCOA3	0.802	0.00117	0.738	1.53	9.05	24.5	1.39e-05	2.93	LV	CELLTYPE	control_TTN	12	18	Myeloid
MEF2C-AS1	0.801	0.00233	0.145	0.292	6.77	21.3	4.01e-05	2.63	LV	CELLTYPE	control_TTN	12	18	Myeloid
GLCCI1	0.798	0.012	0.119	0.244	6.53	14.4	0.000487	1.92	LV	CELLTYPE	control_TTN	12	18	Myeloid
EFCAB13	0.797	0.00259	0.0655	0.142	5.71	20.9	4.59e-05	2.59	LV	CELLTYPE	control_TTN	12	18	Myeloid
LINC00937	0.796	0.0226	0.102	0.203	6.26	11.9	0.00131	1.65	LV	CELLTYPE	control_TTN	12	18	Myeloid
FOXN3	0.795	0.000947	2.03	4.24	10.5	25.8	9.22e-06	3.02	LV	CELLTYPE	control_TTN	12	18	Myeloid
SARAF	0.795	0.000697	0.112	0.227	6.41	27.1	6.11e-06	3.16	LV	CELLTYPE	control_TTN	12	18	Myeloid
STARD4-AS1	0.794	0.0431	0.0348	0.0766	4.93	9.59	0.00357	1.37	LV	CELLTYPE	control_TTN	12	18	Myeloid
STARD9	0.794	0.00159	0.0802	0.16	5.91	23	2.23e-05	2.8	LV	CELLTYPE	control_TTN	12	18	Myeloid
LINC01410	0.793	0.00571	0.0349	0.0701	4.81	17.6	0.000149	2.24	LV	CELLTYPE	control_TTN	12	18	Myeloid
ELL2	0.792	0.033	0.325	0.677	7.89	10.6	0.00232	1.48	LV	CELLTYPE	control_TTN	12	18	Myeloid
SLC35E4	0.792	0.0166	0.0212	0.0451	4.25	13.1	0.000812	1.78	LV	CELLTYPE	control_TTN	12	18	Myeloid
LEPR	0.791	0.00279	0.0604	0.123	5.53	20.5	5.22e-05	2.55	LV	CELLTYPE	control_TTN	12	18	Myeloid
PIAS2	0.79	0.00545	0.367	0.756	8.04	17.8	0.000138	2.26	LV	CELLTYPE	control_TTN	12	18	Myeloid
TSGA10	0.79	0.0131	0.0416	0.0856	5.05	14.1	0.000545	1.88	LV	CELLTYPE	control_TTN	12	18	Myeloid
ZNF706	0.788	0.00102	0.156	0.313	6.84	25.3	1.08e-05	2.99	LV	CELLTYPE	control_TTN	12	18	Myeloid
PARP16	0.785	0.024	0.0246	0.046	4.26	11.7	0.00144	1.62	LV	CELLTYPE	control_TTN	12	18	Myeloid
RNF6	0.783	0.0142	0.0385	0.0809	4.98	13.8	0.000612	1.85	LV	CELLTYPE	control_TTN	12	18	Myeloid
AUH	0.78	0.00181	0.183	0.36	7.02	22.4	2.73e-05	2.74	LV	CELLTYPE	control_TTN	12	18	Myeloid
ZNF117	0.777	0.00948	0.106	0.213	6.33	15.4	0.000331	2.02	LV	CELLTYPE	control_TTN	12	18	Myeloid
ADCY9	0.776	0.00191	0.106	0.218	6.31	22.1	3.03e-05	2.72	LV	CELLTYPE	control_TTN	12	18	Myeloid
GPR132	0.775	0.0109	0.0921	0.185	6.08	14.8	0.000414	1.96	LV	CELLTYPE	control_TTN	12	18	Myeloid
PIK3IP1	0.774	0.0152	0.138	0.285	6.65	13.6	0.000683	1.82	LV	CELLTYPE	control_TTN	12	18	Myeloid
ULK1	0.774	0.0213	0.0528	0.109	5.37	12.1	0.00121	1.67	LV	CELLTYPE	control_TTN	12	18	Myeloid
RPS6KA2	0.773	0.0343	0.465	0.953	8.34	10.4	0.00248	1.46	LV	CELLTYPE	control_TTN	12	18	Myeloid
DAPK1	0.772	0.000775	1	1.98	9.39	26.7	6.99e-06	3.11	LV	CELLTYPE	control_TTN	12	18	Myeloid
TBC1D15	0.772	0.00182	0.183	0.369	7.03	22.4	2.75e-05	2.74	LV	CELLTYPE	control_TTN	12	18	Myeloid
FOXO1	0.77	0.00162	0.24	0.487	7.45	22.9	2.3e-05	2.79	LV	CELLTYPE	control_TTN	12	18	Myeloid
ITPK1	0.769	0.00175	0.12	0.24	6.44	22.6	2.59e-05	2.76	LV	CELLTYPE	control_TTN	12	18	Myeloid
TLR5	0.769	0.00335	0.0923	0.186	6.09	19.8	6.81e-05	2.48	LV	CELLTYPE	control_TTN	12	18	Myeloid
AC097634.3	0.767	0.0331	0.0345	0.0684	4.78	10.6	0.00234	1.48	LV	CELLTYPE	control_TTN	12	18	Myeloid
DAAM1	0.767	0.00306	0.316	0.647	7.88	20.1	6.08e-05	2.51	LV	CELLTYPE	control_TTN	12	18	Myeloid
ETFB	0.764	0.0325	0.0222	0.0389	4.13	10.6	0.00226	1.49	LV	CELLTYPE	control_TTN	12	18	Myeloid
GCNT1	0.764	0.0229	0.137	0.284	6.69	11.9	0.00134	1.64	LV	CELLTYPE	control_TTN	12	18	Myeloid
LRRK2	0.762	0.00676	0.23	0.421	7.29	16.8	0.000197	2.17	LV	CELLTYPE	control_TTN	12	18	Myeloid
PICALM	0.759	0.000456	1.18	2.38	9.71	30.3	2.38e-06	3.34	LV	CELLTYPE	control_TTN	12	18	Myeloid
SUPT3H	0.758	0.000571	0.233	0.479	7.42	28.4	4.14e-06	3.24	LV	CELLTYPE	control_TTN	12	18	Myeloid
KLHL24	0.755	0.0157	0.19	0.362	7.06	13.4	0.000717	1.81	LV	CELLTYPE	control_TTN	12	18	Myeloid
APH1B	0.753	0.0159	0.119	0.234	6.42	13.4	0.00074	1.8	LV	CELLTYPE	control_TTN	12	18	Myeloid
GAREM1	0.753	0.0107	0.0694	0.129	5.64	14.9	0.000404	1.97	LV	CELLTYPE	control_TTN	12	18	Myeloid
AL117336.3	0.752	0.0125	0.0362	0.072	4.82	14.3	0.000516	1.9	LV	CELLTYPE	control_TTN	12	18	Myeloid
RFPL1S	0.751	0.0249	0.0275	0.058	4.56	11.6	0.00153	1.6	LV	CELLTYPE	control_TTN	12	18	Myeloid
PPARGC1B	0.75	0.0333	0.162	0.303	6.82	10.5	0.00236	1.48	LV	CELLTYPE	control_TTN	12	18	Myeloid
FAM174B	0.746	0.00911	0.0863	0.175	6.01	15.6	0.000313	2.04	LV	CELLTYPE	control_TTN	12	18	Myeloid
PCTP	0.746	0.00786	0.0524	0.112	5.4	16.2	0.000246	2.1	LV	CELLTYPE	control_TTN	12	18	Myeloid
CTPS2	0.745	0.00861	0.0646	0.131	5.65	15.9	0.00028	2.07	LV	CELLTYPE	control_TTN	12	18	Myeloid
CHID1	0.744	0.00468	0.103	0.198	6.19	18.4	0.000112	2.33	LV	CELLTYPE	control_TTN	12	18	Myeloid
SLC35E3	0.744	0.0151	0.0894	0.188	6.12	13.6	0.000672	1.82	LV	CELLTYPE	control_TTN	12	18	Myeloid
JAZF1	0.742	0.00631	0.434	0.821	8.25	17.2	0.00017	2.2	LV	CELLTYPE	control_TTN	12	18	Myeloid
SMYD4	0.742	0.0022	0.105	0.198	6.25	21.5	3.68e-05	2.66	LV	CELLTYPE	control_TTN	12	18	Myeloid
PPFIBP2	0.737	0.00459	0.176	0.353	6.97	18.5	0.000107	2.34	LV	CELLTYPE	control_TTN	12	18	Myeloid
LINC00886	0.736	0.0173	0.0703	0.139	5.69	12.9	0.000878	1.76	LV	CELLTYPE	control_TTN	12	18	Myeloid
C7orf31	0.735	0.0361	0.0173	0.0361	3.96	10.3	0.00268	1.44	LV	CELLTYPE	control_TTN	12	18	Myeloid
RALGPS2	0.735	0.0169	0.0634	0.121	5.57	13	0.000844	1.77	LV	CELLTYPE	control_TTN	12	18	Myeloid
RCSD1	0.734	0.00111	0.832	1.66	9.17	24.8	1.27e-05	2.95	LV	CELLTYPE	control_TTN	12	18	Myeloid
MYOZ2	0.724	0.0445	0.0618	0.0937	5.42	9.48	0.00374	1.35	LV	CELLTYPE	control_TTN	12	18	Myeloid
AC005261.1	0.721	0.0168	0.0331	0.0649	4.7	13.1	0.000829	1.77	LV	CELLTYPE	control_TTN	12	18	Myeloid
ARL14EP	0.721	0.0426	0.0722	0.146	5.77	9.66	0.00347	1.37	LV	CELLTYPE	control_TTN	12	18	Myeloid
PRELID2	0.721	0.00536	0.0713	0.137	5.78	17.8	0.000135	2.27	LV	CELLTYPE	control_TTN	12	18	Myeloid
TDRD10	0.721	0.00273	0.0886	0.177	6.07	20.7	4.94e-05	2.56	LV	CELLTYPE	control_TTN	12	18	Myeloid
ACYP2	0.72	0.000688	0.379	0.758	8.06	27.3	5.75e-06	3.16	LV	CELLTYPE	control_TTN	12	18	Myeloid
PARP10	0.72	0.0122	0.0534	0.111	5.41	14.3	0.000501	1.91	LV	CELLTYPE	control_TTN	12	18	Myeloid
DTX2	0.718	0.0161	0.168	0.335	6.91	13.3	0.000757	1.79	LV	CELLTYPE	control_TTN	12	18	Myeloid
ERI3	0.718	0.00173	0.0837	0.165	5.93	22.7	2.52e-05	2.76	LV	CELLTYPE	control_TTN	12	18	Myeloid
AC007388.1	0.716	0.0348	0.0933	0.18	6.09	10.4	0.00253	1.46	LV	CELLTYPE	control_TTN	12	18	Myeloid
MS4A4A	0.715	0.00682	0.839	1.6	9.12	16.7	0.000204	2.17	LV	CELLTYPE	control_TTN	12	18	Myeloid
RGP1	0.715	0.0392	0.0181	0.0368	4.05	9.98	0.00302	1.41	LV	CELLTYPE	control_TTN	12	18	Myeloid
THRA	0.715	0.0343	0.0407	0.0761	4.92	10.4	0.00248	1.46	LV	CELLTYPE	control_TTN	12	18	Myeloid
KCNMB1	0.714	0.0375	0.0337	0.0566	4.6	10.1	0.00283	1.43	LV	CELLTYPE	control_TTN	12	18	Myeloid
AP006621.3	0.713	0.0451	0.0358	0.0678	4.75	9.43	0.00382	1.35	LV	CELLTYPE	control_TTN	12	18	Myeloid
JAK1	0.713	0.000533	0.309	0.589	7.72	29.4	3.04e-06	3.27	LV	CELLTYPE	control_TTN	12	18	Myeloid
MRC1	0.713	0.00787	3.65	6.95	11.2	16.2	0.000249	2.1	LV	CELLTYPE	control_TTN	12	18	Myeloid
MRPL41	0.713	0.00645	0.0568	0.0977	5.36	17	0.000181	2.19	LV	CELLTYPE	control_TTN	12	18	Myeloid
ZNF175	0.713	0.0429	0.0224	0.0458	4.27	9.62	0.00351	1.37	LV	CELLTYPE	control_TTN	12	18	Myeloid
SNX25	0.711	0.00675	0.0799	0.156	5.89	16.8	0.000194	2.17	LV	CELLTYPE	control_TTN	12	18	Myeloid
WWC3	0.71	0.00341	0.0677	0.124	5.62	19.7	7.03e-05	2.47	LV	CELLTYPE	control_TTN	12	18	Myeloid
IKZF2	0.708	0.0332	0.105	0.211	6.3	10.6	0.00235	1.48	LV	CELLTYPE	control_TTN	12	18	Myeloid
MAP1LC3B	0.708	0.00888	0.0698	0.126	5.63	15.7	0.000296	2.05	LV	CELLTYPE	control_TTN	12	18	Myeloid
CPD	0.704	0.0368	0.0467	0.0892	5.18	10.2	0.00273	1.43	LV	CELLTYPE	control_TTN	12	18	Myeloid
LINC00662	0.703	0.00375	0.0937	0.18	6.11	19.3	8.03e-05	2.43	LV	CELLTYPE	control_TTN	12	18	Myeloid
NMNAT3	0.703	0.0429	0.0419	0.0815	5	9.64	0.00349	1.37	LV	CELLTYPE	control_TTN	12	18	Myeloid
NOC3L	0.702	0.0418	0.0604	0.124	5.56	9.72	0.00337	1.38	LV	CELLTYPE	control_TTN	12	18	Myeloid
SLCO3A1	0.702	0.00207	0.451	0.828	8.27	21.8	3.42e-05	2.68	LV	CELLTYPE	control_TTN	12	18	Myeloid
FAM85B	0.701	0.0208	0.0568	0.111	5.41	12.2	0.00117	1.68	LV	CELLTYPE	control_TTN	12	18	Myeloid
RUNX2	0.7	0.0341	0.084	0.149	5.89	10.4	0.00246	1.47	LV	CELLTYPE	control_TTN	12	18	Myeloid
XYLT1	0.699	0.0264	0.19	0.329	6.99	11.3	0.00168	1.58	LV	CELLTYPE	control_TTN	12	18	Myeloid
Z93930.2	0.699	0.00501	0.108	0.206	6.28	18.1	0.000122	2.3	LV	CELLTYPE	control_TTN	12	18	Myeloid
AC004076.1	0.698	0.0173	0.0272	0.0505	4.45	12.9	0.000877	1.76	LV	CELLTYPE	control_TTN	12	18	Myeloid
RYBP	0.698	0.000889	0.158	0.304	6.81	26.1	8.46e-06	3.05	LV	CELLTYPE	control_TTN	12	18	Myeloid
GCC2-AS1	0.696	0.0398	0.0305	0.0574	4.6	9.88	0.00314	1.4	LV	CELLTYPE	control_TTN	12	18	Myeloid
PIP5K1B	0.696	0.026	0.102	0.187	6.21	11.4	0.00164	1.59	LV	CELLTYPE	control_TTN	12	18	Myeloid
SNX10	0.696	0.00795	0.123	0.231	6.44	16.1	0.000254	2.1	LV	CELLTYPE	control_TTN	12	18	Myeloid
ZC3H6	0.694	0.0152	0.113	0.211	6.34	13.6	0.000682	1.82	LV	CELLTYPE	control_TTN	12	18	Myeloid
RABL2A	0.693	0.0208	0.0286	0.0541	4.5	12.2	0.00116	1.68	LV	CELLTYPE	control_TTN	12	18	Myeloid
TRAF5	0.693	0.0429	0.0978	0.196	6.15	9.62	0.00352	1.37	LV	CELLTYPE	control_TTN	12	18	Myeloid
AC104123.1	0.69	0.0243	0.153	0.311	6.81	11.7	0.00147	1.61	LV	CELLTYPE	control_TTN	12	18	Myeloid
DUSP18	0.69	0.0248	0.0294	0.0526	4.51	11.6	0.00151	1.61	LV	CELLTYPE	control_TTN	12	18	Myeloid
SMAD3	0.69	0.0116	0.0759	0.146	5.81	14.6	0.000452	1.94	LV	CELLTYPE	control_TTN	12	18	Myeloid
ZNF627	0.689	0.0397	0.0656	0.121	5.54	9.9	0.00311	1.4	LV	CELLTYPE	control_TTN	12	18	Myeloid
PECAM1	0.687	0.00702	0.285	0.53	7.59	16.6	0.00021	2.15	LV	CELLTYPE	control_TTN	12	18	Myeloid
YPEL2	0.687	0.0165	0.218	0.418	7.27	13.2	0.000802	1.78	LV	CELLTYPE	control_TTN	12	18	Myeloid
ANKRD46	0.685	0.02	0.0303	0.0603	4.63	12.4	0.0011	1.7	LV	CELLTYPE	control_TTN	12	18	Myeloid
IL6ST	0.685	0.0102	0.228	0.408	7.27	15.1	0.000376	1.99	LV	CELLTYPE	control_TTN	12	18	Myeloid
CNNM2	0.684	0.00676	0.1	0.192	6.19	16.8	0.000197	2.17	LV	CELLTYPE	control_TTN	12	18	Myeloid
WASF2	0.684	0.00682	0.66	1.3	8.84	16.7	0.000203	2.17	LV	CELLTYPE	control_TTN	12	18	Myeloid
ZNF345	0.684	0.0161	0.049	0.0921	5.22	13.3	0.000754	1.79	LV	CELLTYPE	control_TTN	12	18	Myeloid
SKI	0.683	0.025	0.167	0.302	6.81	11.6	0.00154	1.6	LV	CELLTYPE	control_TTN	12	18	Myeloid
VENTX	0.683	0.021	0.0803	0.146	5.81	12.2	0.00119	1.68	LV	CELLTYPE	control_TTN	12	18	Myeloid
SPATS2L	0.68	0.00155	0.439	0.887	8.28	23.2	2.12e-05	2.81	LV	CELLTYPE	control_TTN	12	18	Myeloid
LEPROTL1	0.678	0.00503	0.059	0.111	5.42	18.1	0.000123	2.3	LV	CELLTYPE	control_TTN	12	18	Myeloid
AL359915.2	0.673	0.00306	0.1	0.193	6.2	20.1	6.11e-05	2.51	LV	CELLTYPE	control_TTN	12	18	Myeloid
ALDH2	0.673	0.0152	0.0571	0.109	5.45	13.6	0.000682	1.82	LV	CELLTYPE	control_TTN	12	18	Myeloid
UBALD2	0.673	0.0373	0.0276	0.0496	4.41	10.1	0.0028	1.43	LV	CELLTYPE	control_TTN	12	18	Myeloid
KCTD3	0.672	0.0165	0.0646	0.119	5.54	13.2	0.000799	1.78	LV	CELLTYPE	control_TTN	12	18	Myeloid
YPEL5	0.672	0.0229	0.0523	0.0963	5.26	11.9	0.00135	1.64	LV	CELLTYPE	control_TTN	12	18	Myeloid
KATNAL2	0.671	0.00645	0.101	0.201	6.22	17	0.000181	2.19	LV	CELLTYPE	control_TTN	12	18	Myeloid
GPCPD1	0.667	0.0115	0.314	0.565	7.7	14.6	0.000447	1.94	LV	CELLTYPE	control_TTN	12	18	Myeloid
SLC15A2	0.667	0.012	0.0795	0.155	5.87	14.4	0.000486	1.92	LV	CELLTYPE	control_TTN	12	18	Myeloid
RPH3AL	0.665	0.0393	0.203	0.367	7.1	9.95	0.00305	1.41	LV	CELLTYPE	control_TTN	12	18	Myeloid
CD99	0.664	0.0033	0.327	0.609	7.83	19.8	6.67e-05	2.48	LV	CELLTYPE	control_TTN	12	18	Myeloid
CERS6	0.664	0.0229	0.645	1.21	8.79	11.9	0.00135	1.64	LV	CELLTYPE	control_TTN	12	18	Myeloid
ACOT11	0.662	0.0448	0.0805	0.151	5.84	9.47	0.00377	1.35	LV	CELLTYPE	control_TTN	12	18	Myeloid
AC020928.1	0.66	0.0211	0.0319	0.0584	4.65	12.2	0.00119	1.68	LV	CELLTYPE	control_TTN	12	18	Myeloid
RAI1	0.658	0.0157	0.0634	0.114	5.48	13.4	0.000716	1.81	LV	CELLTYPE	control_TTN	12	18	Myeloid
FAM111A	0.657	0.0477	0.132	0.237	6.52	9.22	0.00421	1.32	LV	CELLTYPE	control_TTN	12	18	Myeloid
ENGASE	0.656	0.0176	0.0597	0.102	5.37	12.9	0.000904	1.75	LV	CELLTYPE	control_TTN	12	18	Myeloid
HBP1	0.656	0.0252	0.0803	0.145	5.81	11.5	0.00157	1.6	LV	CELLTYPE	control_TTN	12	18	Myeloid
SLC22A23	0.653	0.0429	0.288	0.539	7.62	9.61	0.00354	1.37	LV	CELLTYPE	control_TTN	12	18	Myeloid
WNT2B	0.653	0.00678	0.117	0.215	6.35	16.8	0.000199	2.17	LV	CELLTYPE	control_TTN	12	18	Myeloid
LINC02062	0.651	0.0431	0.0366	0.0718	4.87	9.6	0.00355	1.37	LV	CELLTYPE	control_TTN	12	18	Myeloid
SRGAP2C	0.648	0.00624	0.463	0.913	8.38	17.3	0.000166	2.2	LV	CELLTYPE	control_TTN	12	18	Myeloid
TRMT1L	0.645	0.0103	0.0405	0.0797	4.97	15	0.000384	1.99	LV	CELLTYPE	control_TTN	12	18	Myeloid
SMARCA2	0.643	0.00069	0.423	0.807	8.19	27.3	5.82e-06	3.16	LV	CELLTYPE	control_TTN	12	18	Myeloid
SGMS1	0.642	0.00158	0.847	1.58	9.17	23.1	2.21e-05	2.8	LV	CELLTYPE	control_TTN	12	18	Myeloid
USP24	0.638	0.00122	0.307	0.548	7.69	24.4	1.46e-05	2.91	LV	CELLTYPE	control_TTN	12	18	Myeloid
WLS	0.637	0.003	0.462	0.855	8.27	20.3	5.71e-05	2.52	LV	CELLTYPE	control_TTN	12	18	Myeloid
ZMYND11	0.637	0.00083	0.188	0.352	7.02	26.4	7.62e-06	3.08	LV	CELLTYPE	control_TTN	12	18	Myeloid
COX19	0.636	0.00598	0.0959	0.173	6.08	17.4	0.000157	2.22	LV	CELLTYPE	control_TTN	12	18	Myeloid
DIP2B	0.636	0.0014	0.912	1.7	9.26	23.6	1.84e-05	2.85	LV	CELLTYPE	control_TTN	12	18	Myeloid
KIZ	0.636	0.0087	0.0699	0.13	5.69	15.8	0.000286	2.06	LV	CELLTYPE	control_TTN	12	18	Myeloid
PYROXD2	0.636	0.0455	0.0288	0.0539	4.54	9.39	0.00389	1.34	LV	CELLTYPE	control_TTN	12	18	Myeloid
FAM214A	0.63	0.0392	0.13	0.231	6.46	9.97	0.00302	1.41	LV	CELLTYPE	control_TTN	12	18	Myeloid
SSBP2	0.628	0.000678	0.578	1.04	8.62	27.4	5.56e-06	3.17	LV	CELLTYPE	control_TTN	12	18	Myeloid
MSRB2	0.626	0.0412	0.0431	0.0793	5	12.6	0.00328	1.39	LV	CELLTYPE	control_TTN	12	18	Myeloid
MGST3	0.625	0.0029	0.138	0.231	6.57	20.4	5.5e-05	2.54	LV	CELLTYPE	control_TTN	12	18	Myeloid
ITM2B	0.622	0.0273	0.364	0.645	7.94	11.2	0.00178	1.56	LV	CELLTYPE	control_TTN	12	18	Myeloid
ANKRA2	0.621	0.0457	0.0373	0.0711	4.85	9.37	0.00392	1.34	LV	CELLTYPE	control_TTN	12	18	Myeloid
CPSF6	0.621	0.000678	0.154	0.277	6.73	27.5	5.36e-06	3.17	LV	CELLTYPE	control_TTN	12	18	Myeloid
FAM78A	0.621	0.0164	0.0578	0.101	5.34	13.2	0.000791	1.78	LV	CELLTYPE	control_TTN	12	18	Myeloid
N4BP2L1	0.621	0.0462	0.133	0.227	6.46	9.32	0.00402	1.34	LV	CELLTYPE	control_TTN	12	18	Myeloid
SMYD2	0.621	0.0161	0.053	0.0891	5.22	13.3	0.000754	1.79	LV	CELLTYPE	control_TTN	12	18	Myeloid
NUB1	0.62	0.0168	0.0531	0.0936	5.23	13.1	0.000832	1.77	LV	CELLTYPE	control_TTN	12	18	Myeloid
AL035530.2	0.619	0.0168	0.0607	0.112	5.47	13.1	0.000833	1.77	LV	CELLTYPE	control_TTN	12	18	Myeloid
AGAP1	0.618	0.00229	0.331	0.603	7.8	21.4	3.9e-05	2.64	LV	CELLTYPE	control_TTN	12	18	Myeloid
ARHGAP12	0.617	0.00147	0.199	0.363	7.09	23.4	1.98e-05	2.83	LV	CELLTYPE	control_TTN	12	18	Myeloid
CCNY	0.617	0.000705	0.625	1.11	8.68	27	6.24e-06	3.15	LV	CELLTYPE	control_TTN	12	18	Myeloid
MAN2A1	0.617	0.0159	0.25	0.467	7.43	13.4	0.000735	1.8	LV	CELLTYPE	control_TTN	12	18	Myeloid
AL121761.1	0.616	0.0212	0.0929	0.173	6.06	12.2	0.0012	1.67	LV	CELLTYPE	control_TTN	12	18	Myeloid
NBEA	0.616	0.00866	0.24	0.442	7.38	15.8	0.000283	2.06	LV	CELLTYPE	control_TTN	12	18	Myeloid
NFATC1	0.616	0.025	0.0741	0.129	5.69	11.6	0.00154	1.6	LV	CELLTYPE	control_TTN	12	18	Myeloid
PATZ1	0.615	0.0271	0.0282	0.0522	4.47	11.2	0.00176	1.57	LV	CELLTYPE	control_TTN	12	18	Myeloid
MEGF9	0.614	0.0475	0.187	0.323	6.96	9.23	0.00418	1.32	LV	CELLTYPE	control_TTN	12	18	Myeloid
AHNAK	0.611	0.0256	0.305	0.519	7.65	11.5	0.00161	1.59	LV	CELLTYPE	control_TTN	12	18	Myeloid
DIP2C	0.611	0.00675	0.347	0.633	7.86	16.8	0.000194	2.17	LV	CELLTYPE	control_TTN	12	18	Myeloid
PPCDC	0.611	0.00545	0.165	0.311	6.87	17.8	0.000138	2.26	LV	CELLTYPE	control_TTN	12	18	Myeloid
ARID1B	0.61	0.00033	1.07	1.9	9.48	31.8	1.53e-06	3.48	LV	CELLTYPE	control_TTN	12	18	Myeloid
TM6SF1	0.61	0.0189	0.151	0.273	6.68	12.6	0.00102	1.72	LV	CELLTYPE	control_TTN	12	18	Myeloid
CEBPD	0.609	0.0393	0.368	0.625	7.95	9.95	0.00305	1.41	LV	CELLTYPE	control_TTN	12	18	Myeloid
SP4	0.606	0.0478	0.039	0.0739	4.93	9.21	0.00421	1.32	LV	CELLTYPE	control_TTN	12	18	Myeloid
HERC3	0.604	0.00598	0.0808	0.149	5.83	17.4	0.000157	2.22	LV	CELLTYPE	control_TTN	12	18	Myeloid
THOC3	0.604	0.0115	0.0618	0.115	5.51	14.6	0.000449	1.94	LV	CELLTYPE	control_TTN	12	18	Myeloid
UBTD2	0.604	0.0255	0.0933	0.17	6.03	11.5	0.00159	1.59	LV	CELLTYPE	control_TTN	12	18	Myeloid
SLC35D2	0.602	0.0473	0.0535	0.0977	5.28	9.25	0.00414	1.33	LV	CELLTYPE	control_TTN	12	18	Myeloid
PIK3IP1-AS1	0.601	0.0191	0.0675	0.12	5.59	12.5	0.00103	1.72	LV	CELLTYPE	control_TTN	12	18	Myeloid
RNF146	0.6	0.0118	0.0902	0.163	6	14.5	0.000474	1.93	LV	CELLTYPE	control_TTN	12	18	Myeloid
KAT6A	0.597	0.000314	0.432	0.762	8.18	32.6	1.21e-06	3.5	LV	CELLTYPE	control_TTN	12	18	Myeloid
TRIM22	0.596	0.0393	0.135	0.249	6.58	9.95	0.00304	1.41	LV	CELLTYPE	control_TTN	12	18	Myeloid
AC244021.1	0.595	0.00511	0.185	0.356	7.03	18	0.000127	2.29	LV	CELLTYPE	control_TTN	12	18	Myeloid
ANKAR	0.595	0.00791	0.221	0.406	7.25	16.1	0.000251	2.1	LV	CELLTYPE	control_TTN	12	18	Myeloid
RBM48	0.595	0.0394	0.0299	0.0497	4.43	9.94	0.00307	1.4	LV	CELLTYPE	control_TTN	12	18	Myeloid
NAALADL2	0.594	0.0206	0.507	0.909	8.47	12.3	0.00115	1.69	LV	CELLTYPE	control_TTN	12	18	Myeloid
AC104986.2	0.593	0.0272	0.0418	0.0695	4.87	11.2	0.00177	1.57	LV	CELLTYPE	control_TTN	12	18	Myeloid
RIN3	0.593	0.00345	0.723	1.26	8.86	19.6	7.18e-05	2.46	LV	CELLTYPE	control_TTN	12	18	Myeloid
GRK3	0.592	0.00172	0.841	1.44	9.08	22.7	2.48e-05	2.77	LV	CELLTYPE	control_TTN	12	18	Myeloid
SNED1	0.592	0.0411	0.0542	0.0965	5.27	9.79	0.00327	1.39	LV	CELLTYPE	control_TTN	12	18	Myeloid
AC009690.1	0.59	0.0178	0.287	0.485	7.52	12.8	0.000917	1.75	LV	CELLTYPE	control_TTN	12	18	Myeloid
CRTC1	0.59	0.0111	0.13	0.232	6.48	14.8	0.000425	1.96	LV	CELLTYPE	control_TTN	12	18	Myeloid
THRB	0.59	0.00682	0.731	1.32	8.95	16.7	0.000203	2.17	LV	CELLTYPE	control_TTN	12	18	Myeloid
FAM185A	0.588	0.0162	0.091	0.167	6.04	13.2	0.000773	1.79	LV	CELLTYPE	control_TTN	12	18	Myeloid
GNAS	0.588	0.00125	0.252	0.432	7.42	24.1	1.55e-05	2.9	LV	CELLTYPE	control_TTN	12	18	Myeloid
TUT7	0.588	0.0484	0.337	0.56	7.72	9.16	0.00431	1.32	LV	CELLTYPE	control_TTN	12	18	Myeloid
KAT2B	0.586	0.00977	0.13	0.228	6.48	15.3	0.000346	2.01	LV	CELLTYPE	control_TTN	12	18	Myeloid
MLLT6	0.586	0.0298	0.0762	0.136	5.78	10.9	0.00202	1.53	LV	CELLTYPE	control_TTN	12	18	Myeloid
LIMD1	0.582	0.0453	0.474	0.831	8.26	9.41	0.00385	1.34	LV	CELLTYPE	control_TTN	12	18	Myeloid
WDR41	0.582	0.0115	0.206	0.369	7.12	14.7	0.000443	1.94	LV	CELLTYPE	control_TTN	12	18	Myeloid
MBNL2	0.58	0.0309	0.371	0.634	7.93	10.8	0.00212	1.51	LV	CELLTYPE	control_TTN	12	18	Myeloid
NMT2	0.58	0.0313	0.0583	0.0997	5.39	10.8	0.00216	1.5	LV	CELLTYPE	control_TTN	12	18	Myeloid
TPK1	0.578	0.00459	0.593	1.05	8.65	18.5	0.000107	2.34	LV	CELLTYPE	control_TTN	12	18	Myeloid
SNRNP70	0.577	0.00133	0.223	0.393	7.25	23.8	1.72e-05	2.88	LV	CELLTYPE	control_TTN	12	18	Myeloid
FAM13A-AS1	0.575	0.0166	0.05	0.0869	5.15	13.1	0.000814	1.78	LV	CELLTYPE	control_TTN	12	18	Myeloid
PCBP3	0.571	0.0454	0.083	0.143	5.88	9.4	0.00387	1.34	LV	CELLTYPE	control_TTN	12	18	Myeloid
EPB41L5	0.57	0.0282	0.0463	0.0819	5.12	11.1	0.00187	1.55	LV	CELLTYPE	control_TTN	12	18	Myeloid
FAM216A	0.568	0.0489	0.0397	0.0661	4.84	9.13	0.00436	1.31	LV	CELLTYPE	control_TTN	12	18	Myeloid
PTPRM	0.568	0.00486	0.475	0.837	8.3	18.2	0.000116	2.31	LV	CELLTYPE	control_TTN	12	18	Myeloid
ENSA	0.566	0.014	0.149	0.254	6.63	13.9	0.000594	1.86	LV	CELLTYPE	control_TTN	12	18	Myeloid
SAP25	0.565	0.0348	0.0705	0.12	5.61	10.4	0.00254	1.46	LV	CELLTYPE	control_TTN	12	18	Myeloid
CAT	0.563	0.0315	0.154	0.264	6.66	10.7	0.00218	1.5	LV	CELLTYPE	control_TTN	12	18	Myeloid
INTS10	0.563	0.0234	0.207	0.367	7.13	11.8	0.00139	1.63	LV	CELLTYPE	control_TTN	12	18	Myeloid
GKAP1	0.562	0.0474	0.0516	0.0914	5.27	9.24	0.00416	1.32	LV	CELLTYPE	control_TTN	12	18	Myeloid
KLHL8	0.561	0.0429	0.156	0.267	6.69	9.62	0.00352	1.37	LV	CELLTYPE	control_TTN	12	18	Myeloid
RASAL2	0.561	0.00737	0.402	0.671	8.01	16.4	0.000226	2.13	LV	CELLTYPE	control_TTN	12	18	Myeloid
BROX	0.56	0.0437	0.0881	0.157	5.94	9.54	0.00365	1.36	LV	CELLTYPE	control_TTN	12	18	Myeloid
UTRN	0.56	0.0248	0.933	1.55	9.2	11.6	0.00152	1.61	LV	CELLTYPE	control_TTN	12	18	Myeloid
ATF6	0.557	0.00207	0.492	0.839	8.33	21.8	3.43e-05	2.68	LV	CELLTYPE	control_TTN	12	18	Myeloid
DICER1	0.557	0.00413	0.32	0.544	7.69	18.9	9.06e-05	2.38	LV	CELLTYPE	control_TTN	12	18	Myeloid
KDM4B	0.556	0.0161	0.2	0.332	6.99	13.3	0.000757	1.79	LV	CELLTYPE	control_TTN	12	18	Myeloid
HGSNAT	0.555	0.0246	0.294	0.504	7.59	11.6	0.0015	1.61	LV	CELLTYPE	control_TTN	12	18	Myeloid
NOTCH2	0.555	0.00787	0.354	0.602	7.84	16.2	0.000249	2.1	LV	CELLTYPE	control_TTN	12	18	Myeloid
WDR27	0.555	0.0255	0.0615	0.107	5.45	11.5	0.00159	1.59	LV	CELLTYPE	control_TTN	12	18	Myeloid
SOD1	0.553	0.0305	0.0407	0.0683	4.87	10.8	0.00207	1.52	LV	CELLTYPE	control_TTN	12	18	Myeloid
GOLIM4	0.552	0.0118	0.182	0.315	6.92	14.5	0.000465	1.93	LV	CELLTYPE	control_TTN	12	18	Myeloid
RAB11FIP3	0.551	0.0299	0.0617	0.108	5.47	10.9	0.00203	1.52	LV	CELLTYPE	control_TTN	12	18	Myeloid
IRF3	0.55	0.0147	0.0752	0.127	5.71	13.7	0.000641	1.83	LV	CELLTYPE	control_TTN	12	18	Myeloid
KRCC1	0.549	0.00571	0.128	0.221	6.43	17.6	0.000148	2.24	LV	CELLTYPE	control_TTN	12	18	Myeloid
CEP350	0.548	0.0125	0.442	0.744	8.14	14.3	0.000512	1.9	LV	CELLTYPE	control_TTN	12	18	Myeloid
STK24	0.546	0.0153	0.208	0.352	7.07	13.5	0.000688	1.82	LV	CELLTYPE	control_TTN	12	18	Myeloid
SUSD6	0.546	0.0338	0.575	1	8.52	10.5	0.00243	1.47	LV	CELLTYPE	control_TTN	12	18	Myeloid
AKAP13	0.545	0.0168	2.32	4.04	10.6	13.1	0.000829	1.77	LV	CELLTYPE	control_TTN	12	18	Myeloid
SOAT1	0.544	0.0125	0.193	0.319	6.97	14.3	0.000512	1.9	LV	CELLTYPE	control_TTN	12	18	Myeloid
ANKS1A	0.542	0.00893	0.959	1.64	9.27	15.7	0.000299	2.05	LV	CELLTYPE	control_TTN	12	18	Myeloid
PPP2R2D	0.542	0.00992	0.134	0.227	6.48	15.2	0.000359	2	LV	CELLTYPE	control_TTN	12	18	Myeloid
SIRT1	0.542	0.039	0.0914	0.157	5.95	9.99	0.00299	1.41	LV	CELLTYPE	control_TTN	12	18	Myeloid
RERE	0.541	0.00133	1.14	1.95	9.52	23.9	1.69e-05	2.88	LV	CELLTYPE	control_TTN	12	18	Myeloid
TPTEP2-CSNK1E	0.541	0.00632	0.299	0.511	7.62	17.2	0.000171	2.2	LV	CELLTYPE	control_TTN	12	18	Myeloid
PCID2	0.54	0.0337	0.0463	0.0817	5.08	10.5	0.00241	1.47	LV	CELLTYPE	control_TTN	12	18	Myeloid
PARP4	0.539	0.0078	0.354	0.602	7.83	16.3	0.000242	2.11	LV	CELLTYPE	control_TTN	12	18	Myeloid
CTBP2	0.538	0.0258	0.55	0.907	8.42	11.4	0.00163	1.59	LV	CELLTYPE	control_TTN	12	18	Myeloid
ST6GAL1	0.538	0.0175	0.717	1.26	8.9	12.9	0.0009	1.76	LV	CELLTYPE	control_TTN	12	18	Myeloid
ANXA4	0.535	0.0073	0.413	0.716	8.09	16.5	0.000222	2.14	LV	CELLTYPE	control_TTN	12	18	Myeloid
MIRLET7BHG	0.535	0.034	0.144	0.243	6.55	10.5	0.00244	1.47	LV	CELLTYPE	control_TTN	12	18	Myeloid
CSF1R	0.533	0.0355	0.477	0.807	8.27	10.3	0.0026	1.45	LV	CELLTYPE	control_TTN	12	18	Myeloid
ROCK1	0.533	0.0238	0.873	1.48	9.15	11.7	0.00142	1.62	LV	CELLTYPE	control_TTN	12	18	Myeloid
TESK2	0.533	0.0118	0.146	0.24	6.59	14.5	0.00047	1.93	LV	CELLTYPE	control_TTN	12	18	Myeloid
CASK	0.532	0.0153	0.276	0.471	7.5	13.5	0.000694	1.82	LV	CELLTYPE	control_TTN	12	18	Myeloid
STK38	0.532	0.012	0.298	0.479	7.59	14.4	0.000488	1.92	LV	CELLTYPE	control_TTN	12	18	Myeloid
HNRNPUL1	0.531	0.0187	0.135	0.226	6.49	12.6	0.000996	1.73	LV	CELLTYPE	control_TTN	12	18	Myeloid
ING5	0.53	0.0087	0.0876	0.151	5.92	15.8	0.000288	2.06	LV	CELLTYPE	control_TTN	12	18	Myeloid
TDRD7	0.527	0.0457	0.0679	0.112	5.5	9.37	0.00392	1.34	LV	CELLTYPE	control_TTN	12	18	Myeloid
NEK7	0.526	0.0148	0.339	0.547	7.75	13.7	0.000657	1.83	LV	CELLTYPE	control_TTN	12	18	Myeloid
BCAS3	0.524	0.0353	0.564	0.917	8.49	10.3	0.00259	1.45	LV	CELLTYPE	control_TTN	12	18	Myeloid
AAMDC	0.523	0.0142	0.0975	0.168	6.1	13.8	0.000613	1.85	LV	CELLTYPE	control_TTN	12	18	Myeloid
ZFP14	0.523	0.045	0.0995	0.166	6.08	9.45	0.00379	1.35	LV	CELLTYPE	control_TTN	12	18	Myeloid
BNIP3L	0.522	0.0292	0.366	0.59	7.87	11	0.00196	1.53	LV	CELLTYPE	control_TTN	12	18	Myeloid
CD53	0.522	0.00733	0.265	0.42	7.4	16.5	0.000224	2.14	LV	CELLTYPE	control_TTN	12	18	Myeloid
CPQ	0.521	0.00419	0.611	1.05	8.66	18.8	9.44e-05	2.38	LV	CELLTYPE	control_TTN	12	18	Myeloid
LRRK1	0.521	0.0166	0.371	0.629	7.93	13.1	0.000808	1.78	LV	CELLTYPE	control_TTN	12	18	Myeloid
NT5DC1	0.52	0.0444	0.196	0.337	7	9.49	0.00372	1.35	LV	CELLTYPE	control_TTN	12	18	Myeloid
GNAQ	0.519	0.0107	2.06	3.38	10.3	14.9	0.000403	1.97	LV	CELLTYPE	control_TTN	12	18	Myeloid
ADAM17	0.518	0.0286	0.31	0.519	7.65	11	0.00191	1.54	LV	CELLTYPE	control_TTN	12	18	Myeloid
UBL3	0.517	0.00618	0.143	0.243	6.57	17.3	0.000164	2.21	LV	CELLTYPE	control_TTN	12	18	Myeloid
MED13L	0.511	0.00459	1.5	2.49	9.9	18.5	0.000107	2.34	LV	CELLTYPE	control_TTN	12	18	Myeloid
XPR1	0.511	0.0064	0.252	0.416	7.38	17.1	0.000175	2.19	LV	CELLTYPE	control_TTN	12	18	Myeloid
ASCC1	0.51	0.0353	0.189	0.32	7	10.3	0.00259	1.45	LV	CELLTYPE	control_TTN	12	18	Myeloid
CNTRL	0.508	0.0227	0.347	0.57	7.8	11.9	0.00132	1.64	LV	CELLTYPE	control_TTN	12	18	Myeloid
PSMG4	0.508	0.0267	0.0599	0.0989	5.37	11.3	0.00171	1.57	LV	CELLTYPE	control_TTN	12	18	Myeloid
CREB3L2	0.506	0.027	0.167	0.291	6.8	11.3	0.00173	1.57	LV	CELLTYPE	control_TTN	12	18	Myeloid
FHIT	0.506	0.0385	1.38	2.29	9.78	10	0.00295	1.41	LV	CELLTYPE	control_TTN	12	18	Myeloid
HP1BP3	0.506	0.00642	0.283	0.466	7.5	17.1	0.000176	2.19	LV	CELLTYPE	control_TTN	12	18	Myeloid
RSRP1	0.506	0.0161	0.581	0.993	8.59	13.3	0.000759	1.79	LV	CELLTYPE	control_TTN	12	18	Myeloid
FBXO33	0.505	0.0208	0.0961	0.157	6	12.2	0.00116	1.68	LV	CELLTYPE	control_TTN	12	18	Myeloid
NPHP4	0.505	0.0433	0.0569	0.0986	5.34	9.57	0.0036	1.36	LV	CELLTYPE	control_TTN	12	18	Myeloid
NRIP1	0.505	0.0465	0.169	0.284	6.82	9.29	0.00407	1.33	LV	CELLTYPE	control_TTN	12	18	Myeloid
AF117829.1	0.504	0.0313	0.106	0.181	6.14	10.8	0.00215	1.5	LV	CELLTYPE	control_TTN	12	18	Myeloid
CEP120	0.504	0.0393	0.0633	0.11	5.47	9.95	0.00305	1.41	LV	CELLTYPE	control_TTN	12	18	Myeloid
DOCK11	0.504	0.0087	0.746	1.27	8.92	15.8	0.000288	2.06	LV	CELLTYPE	control_TTN	12	18	Myeloid
IL15	0.504	0.0387	0.14	0.226	6.54	10	0.00296	1.41	LV	CELLTYPE	control_TTN	12	18	Myeloid
