# Supplementary material for: Pathogenic variants damage cell composition and single cell transcription in cardiomyopathies
Source: Science. Author manuscript; Available in PMC 2022 Oct 3. (PMC9528698; doi:10.1126/science.abo1984)
Supplement: Supp table 41 [file NIHMS1835045-supplement-Supp_table_41.xlsx]

## Sheet: Index
Column name	Description
Gene	Gene symbol, Ensembl 84
logFC	log2-fold change
FDR	False discovery rate; FDR is the PValue after (by default) Benjamini-Hochberg correction.
mean_exp_control	Mean expression values across controls
mean_exp_genotype	Mean expression values across disease samples
logCPM	logCPM is the average expression of all pseudobulked samples for that particular gene across all samples on the log2-scale expressed in counts per million (cpm, as calculated by edgeR after normalization).
F	Output of quasi-likelihood F-test
PValue	PValue is the nominal p-value derived from F
FDR_plot	-log10(False discovery rate)
Region	Studied region (LV or RV)
annotation_level	Cell-type or cell-state
cell_state/state	Specification which cell-type or state was analysed
comparison	Specification control_GENOTYPE
Observations_genotype	Numbers of Patients included in edgeR (patients with low number of nuclei have been excluded)
Observations_reference	Numbers of Patients included in edgeR (patients with low number of nuclei have been excluded)

## Sheet: control_LMNA
Gene	logFC	FDR	mean_exp_control	mean_exp_genotype	logCPM	F	PValue	FDR_plot	Region	annotation_level	comparison	Observations_genotype	Observations_reference	cell_state
S100A8	3.81	6.3e-08	0.106	0.011	5.18	86.9	1.03e-11	7.2	LV	CELLTYPE	control_LMNA	12	18	Myeloid
FCGBP	3.56	4.85e-05	0.193	0.0202	6.24	40.9	1.15e-07	4.31	LV	CELLTYPE	control_LMNA	12	18	Myeloid
S100A9	3.18	2.16e-06	0.104	0.0119	5.22	64.9	5.3e-10	5.67	LV	CELLTYPE	control_LMNA	12	18	Myeloid
DTL	3.15	0.000204	0.0331	0.00311	3.67	33	9.84e-07	3.69	LV	CELLTYPE	control_LMNA	12	18	Myeloid
BUB1B	3.14	0.000748	0.0376	0.00423	3.87	26.3	7.22e-06	3.13	LV	CELLTYPE	control_LMNA	12	18	Myeloid
KIF18B	3.1	0.000668	0.0331	0.00373	3.73	26.9	6.12e-06	3.18	LV	CELLTYPE	control_LMNA	12	18	Myeloid
AP005059.1	2.96	2.66e-05	0.0246	0.0028	3.51	44	5.23e-08	4.58	LV	CELLTYPE	control_LMNA	12	18	Myeloid
ASPM	2.96	0.000947	0.0393	0.0042	3.86	25	1.1e-05	3.02	LV	CELLTYPE	control_LMNA	12	18	Myeloid
GPR84	2.95	0.0012	0.0126	0.00184	2.82	23.6	1.73e-05	2.92	LV	CELLTYPE	control_LMNA	12	18	Myeloid
PLA2G2A	2.95	0.00172	0.0327	0.0166	3.79	21.9	3.06e-05	2.76	LV	CELLTYPE	control_LMNA	12	18	Myeloid
CCL2	2.8	0.00256	0.156	0.0276	6.05	20	6.04e-05	2.59	LV	CELLTYPE	control_LMNA	12	18	Myeloid
NEIL3	2.8	0.00984	0.0183	0.00205	2.95	14.5	0.000449	2.01	LV	CELLTYPE	control_LMNA	12	18	Myeloid
KIF14	2.77	0.000532	0.0298	0.00429	3.63	27.8	4.51e-06	3.27	LV	CELLTYPE	control_LMNA	12	18	Myeloid
MKI67	2.75	0.00462	0.0298	0.00366	3.55	17.6	0.000139	2.34	LV	CELLTYPE	control_LMNA	12	18	Myeloid
CENPF	2.74	0.00124	0.0445	0.00632	4.07	23.4	1.88e-05	2.91	LV	CELLTYPE	control_LMNA	12	18	Myeloid
CLSPN	2.71	0.00017	0.0589	0.00915	4.49	34.1	7.25e-07	3.77	LV	CELLTYPE	control_LMNA	12	18	Myeloid
POLQ	2.66	1.96e-05	0.0806	0.0129	4.93	45.6	3.53e-08	4.71	LV	CELLTYPE	control_LMNA	12	18	Myeloid
NCAPG	2.62	0.00238	0.0248	0.00396	3.39	20.3	5.31e-05	2.62	LV	CELLTYPE	control_LMNA	12	18	Myeloid
C2orf48	2.6	0.00187	0.0218	0.00307	3.25	21.3	3.73e-05	2.73	LV	CELLTYPE	control_LMNA	12	18	Myeloid
GTSE1	2.57	0.000748	0.0392	0.0061	3.93	26.3	7.21e-06	3.13	LV	CELLTYPE	control_LMNA	12	18	Myeloid
MELK	2.54	0.00012	0.0496	0.00783	4.33	35.5	4.81e-07	3.92	LV	CELLTYPE	control_LMNA	12	18	Myeloid
C4BPB	2.45	0.00148	0.0434	0.0087	4.15	22.6	2.47e-05	2.83	LV	CELLTYPE	control_LMNA	12	18	Myeloid
CKAP2L	2.42	0.00216	0.0158	0.00229	2.85	20.7	4.58e-05	2.67	LV	CELLTYPE	control_LMNA	12	18	Myeloid
TYMS	2.41	0.000853	0.0151	0.0026	2.88	25.6	9.01e-06	3.07	LV	CELLTYPE	control_LMNA	12	18	Myeloid
TOP2A	2.4	0.0059	0.0506	0.00877	4.29	16.6	0.000206	2.23	LV	CELLTYPE	control_LMNA	12	18	Myeloid
ESCO2	2.38	0.00268	0.0193	0.00347	3.14	19.8	6.45e-05	2.57	LV	CELLTYPE	control_LMNA	12	18	Myeloid
APOD	2.37	0.00589	0.24	0.0271	6.71	16.6	0.000205	2.23	LV	CELLTYPE	control_LMNA	12	18	Myeloid
TMEM26	2.37	0.00151	0.0179	0.00366	3.16	22.5	2.54e-05	2.82	LV	CELLTYPE	control_LMNA	12	18	Myeloid
TROAP	2.37	0.00455	0.0135	0.00186	2.63	17.7	0.000135	2.34	LV	CELLTYPE	control_LMNA	12	18	Myeloid
TNF	2.35	0.00229	0.0178	0.00377	3.07	20.5	4.97e-05	2.64	LV	CELLTYPE	control_LMNA	12	18	Myeloid
NEURL2	2.31	0.000255	0.479	0.133	7.57	31.5	1.53e-06	3.59	LV	CELLTYPE	control_LMNA	12	18	Myeloid
MND1	2.3	0.0139	0.0128	0.0024	2.74	13.2	0.000774	1.86	LV	CELLTYPE	control_LMNA	12	18	Myeloid
AURKB	2.29	0.00594	0.0169	0.00272	2.97	16.6	0.000208	2.23	LV	CELLTYPE	control_LMNA	12	18	Myeloid
BUB1	2.29	0.0053	0.0224	0.00423	3.32	17.1	0.000171	2.28	LV	CELLTYPE	control_LMNA	12	18	Myeloid
CEP55	2.28	0.00109	0.0194	0.00376	3.15	24.1	1.47e-05	2.96	LV	CELLTYPE	control_LMNA	12	18	Myeloid
FSIP1	2.25	0.00337	0.108	0.0269	5.53	18.8	9.04e-05	2.47	LV	CELLTYPE	control_LMNA	12	18	Myeloid
RAD51AP1	2.25	0.000835	0.0263	0.00449	3.49	25.7	8.75e-06	3.08	LV	CELLTYPE	control_LMNA	12	18	Myeloid
ANLN	2.24	0.00543	0.0442	0.0348	4.11	17	0.000178	2.27	LV	CELLTYPE	control_LMNA	12	18	Myeloid
BRIP1	2.24	0.000189	0.0819	0.0145	5	33.4	8.82e-07	3.72	LV	CELLTYPE	control_LMNA	12	18	Myeloid
ZWINT	2.24	0.00115	0.013	0.00201	2.78	23.9	1.59e-05	2.94	LV	CELLTYPE	control_LMNA	12	18	Myeloid
KIF23	2.23	0.0195	0.0133	0.00275	2.77	12	0.00125	1.71	LV	CELLTYPE	control_LMNA	12	18	Myeloid
PIM1	2.23	0.000567	0.0448	0.0127	4.35	27.5	5.06e-06	3.25	LV	CELLTYPE	control_LMNA	12	18	Myeloid
KNL1	2.22	0.00035	0.0656	0.0126	4.7	29.9	2.4e-06	3.46	LV	CELLTYPE	control_LMNA	12	18	Myeloid
CDCA8	2.2	0.00853	0.0144	0.00279	2.88	15.1	0.000366	2.07	LV	CELLTYPE	control_LMNA	12	18	Myeloid
BATF	2.19	7.41e-06	0.0768	0.0198	4.91	52.7	6.91e-09	5.13	LV	CELLTYPE	control_LMNA	12	18	Myeloid
DEPDC1B	2.18	0.00561	0.0269	0.00563	3.54	16.8	0.000189	2.25	LV	CELLTYPE	control_LMNA	12	18	Myeloid
TPX2	2.18	0.00529	0.0292	0.0144	3.6	17.1	0.00017	2.28	LV	CELLTYPE	control_LMNA	12	18	Myeloid
CHEK1	2.17	0.00021	0.0241	0.00501	3.44	32.7	1.08e-06	3.68	LV	CELLTYPE	control_LMNA	12	18	Myeloid
LUCAT1	2.16	0.00237	0.0532	0.0159	4.44	20.3	5.29e-05	2.62	LV	CELLTYPE	control_LMNA	12	18	Myeloid
SKA3	2.16	0.00788	0.0128	0.00269	2.74	15.4	0.00032	2.1	LV	CELLTYPE	control_LMNA	12	18	Myeloid
DIAPH3	2.15	0.000356	0.106	0.0307	5.37	29.7	2.57e-06	3.45	LV	CELLTYPE	control_LMNA	12	18	Myeloid
AL008726.1	2.14	0.00241	0.0129	0.00333	2.84	20.2	5.45e-05	2.62	LV	CELLTYPE	control_LMNA	12	18	Myeloid
KIF4A	2.13	0.00233	0.0242	0.00477	3.43	20.4	5.15e-05	2.63	LV	CELLTYPE	control_LMNA	12	18	Myeloid
LSAMP-AS1	2.13	0.00745	0.0172	0.0031	3.17	15.7	0.000292	2.13	LV	CELLTYPE	control_LMNA	12	18	Myeloid
ESPL1	2.12	0.00306	0.0257	0.00446	3.42	19.2	7.97e-05	2.51	LV	CELLTYPE	control_LMNA	12	18	Myeloid
KIF15	2.12	0.000883	0.0436	0.00886	4.12	25.4	9.69e-06	3.05	LV	CELLTYPE	control_LMNA	12	18	Myeloid
FAM111B	2.1	0.00722	0.0237	0.00445	3.34	15.8	0.000281	2.14	LV	CELLTYPE	control_LMNA	12	18	Myeloid
TK1	2.1	0.00117	0.0195	0.00304	3.13	23.8	1.66e-05	2.93	LV	CELLTYPE	control_LMNA	12	18	Myeloid
VCAN-AS1	2.06	0.0163	0.0203	0.00791	3.29	12.6	0.000973	1.79	LV	CELLTYPE	control_LMNA	12	18	Myeloid
NDC80	2.04	0.00603	0.0211	0.00636	3.3	16.5	0.000215	2.22	LV	CELLTYPE	control_LMNA	12	18	Myeloid
G0S2	2.02	0.000519	0.0229	0.00387	3.29	28	4.29e-06	3.28	LV	CELLTYPE	control_LMNA	12	18	Myeloid
AL121748.2	2.01	0.0008	0.0146	0.00405	2.99	26	8.11e-06	3.1	LV	CELLTYPE	control_LMNA	12	18	Myeloid
CLEC4G	2.01	0.00583	0.0519	0.0153	4.64	16.7	0.000199	2.23	LV	CELLTYPE	control_LMNA	12	18	Myeloid
HHIPL1	2.01	0.00542	0.0212	0.00757	3.46	17	0.000177	2.27	LV	CELLTYPE	control_LMNA	12	18	Myeloid
MYBL2	2.01	0.0134	0.0156	0.00289	2.89	13.3	0.000732	1.87	LV	CELLTYPE	control_LMNA	12	18	Myeloid
HIST2H2BF	2	0.00043	0.0443	0.0125	4.25	28.9	3.24e-06	3.37	LV	CELLTYPE	control_LMNA	12	18	Myeloid
KIFC1	2	0.00296	0.0183	0.00431	3.13	19.3	7.51e-05	2.53	LV	CELLTYPE	control_LMNA	12	18	Myeloid
SOCS3	1.99	0.00123	0.0369	0.0308	4.01	23.4	1.85e-05	2.91	LV	CELLTYPE	control_LMNA	12	18	Myeloid
CDCA7	1.98	0.00638	0.0179	0.0119	3.08	16.2	0.000236	2.2	LV	CELLTYPE	control_LMNA	12	18	Myeloid
PLAU	1.98	0.000519	0.136	0.0387	5.77	28	4.24e-06	3.28	LV	CELLTYPE	control_LMNA	12	18	Myeloid
RAD54L	1.98	0.00179	0.0165	0.00314	2.94	21.6	3.4e-05	2.75	LV	CELLTYPE	control_LMNA	12	18	Myeloid
VWCE	1.98	0.00222	0.0215	0.00674	3.44	20.6	4.76e-05	2.65	LV	CELLTYPE	control_LMNA	12	18	Myeloid
HMMR	1.95	0.0333	0.0164	0.00405	2.98	9.96	0.00298	1.48	LV	CELLTYPE	control_LMNA	12	18	Myeloid
SPC25	1.94	0.0146	0.0253	0.00515	3.42	13	0.000829	1.83	LV	CELLTYPE	control_LMNA	12	18	Myeloid
CTSA	1.93	1.24e-05	0.347	0.108	7	48.6	1.73e-08	4.9	LV	CELLTYPE	control_LMNA	12	18	Myeloid
OSM	1.92	0.0442	0.0185	0.0131	3.36	8.93	0.00471	1.35	LV	CELLTYPE	control_LMNA	12	18	Myeloid
SPC24	1.92	0.00306	0.0165	0.00403	3.05	19.2	7.93e-05	2.51	LV	CELLTYPE	control_LMNA	12	18	Myeloid
TCF19	1.92	0.00143	0.0264	0.00706	3.65	22.8	2.31e-05	2.85	LV	CELLTYPE	control_LMNA	12	18	Myeloid
AP005059.2	1.89	0.00145	0.0272	0.00793	3.64	22.7	2.38e-05	2.84	LV	CELLTYPE	control_LMNA	12	18	Myeloid
GK-AS1	1.89	0.00117	0.0491	0.0239	4.47	23.8	1.65e-05	2.93	LV	CELLTYPE	control_LMNA	12	18	Myeloid
KIF11	1.89	0.00206	0.042	0.0194	4.13	21	4.26e-05	2.69	LV	CELLTYPE	control_LMNA	12	18	Myeloid
CCR1	1.86	3.86e-05	0.105	0.0296	5.34	42.1	8.52e-08	4.41	LV	CELLTYPE	control_LMNA	12	18	Myeloid
IL4I1	1.86	0.00808	0.0289	0.0147	3.76	15.3	0.000338	2.09	LV	CELLTYPE	control_LMNA	12	18	Myeloid
FOSL1	1.84	0.0169	0.0207	0.00915	3.25	12.5	0.00103	1.77	LV	CELLTYPE	control_LMNA	12	18	Myeloid
TIMP1	1.84	0.0003	0.107	0.038	5.52	30.7	1.89e-06	3.52	LV	CELLTYPE	control_LMNA	12	18	Myeloid
CDCA5	1.83	0.0313	0.0132	0.00256	2.76	10.2	0.00269	1.5	LV	CELLTYPE	control_LMNA	12	18	Myeloid
IQGAP3	1.83	0.0038	0.0235	0.00698	3.56	18.3	0.000108	2.42	LV	CELLTYPE	control_LMNA	12	18	Myeloid
LINC01515	1.82	0.0008	0.0566	0.0793	4.6	25.9	8.26e-06	3.1	LV	CELLTYPE	control_LMNA	12	18	Myeloid
MKRN3	1.82	0.000252	0.142	0.0936	6.16	31.6	1.47e-06	3.6	LV	CELLTYPE	control_LMNA	12	18	Myeloid
CLECL1	1.81	0.00184	0.0614	0.022	4.67	21.4	3.61e-05	2.74	LV	CELLTYPE	control_LMNA	12	18	Myeloid
KIFC3	1.78	0.000171	0.124	0.0433	5.7	34	7.41e-07	3.77	LV	CELLTYPE	control_LMNA	12	18	Myeloid
AC011466.3	1.77	0.00105	0.0204	0.00566	3.31	24.5	1.3e-05	2.98	LV	CELLTYPE	control_LMNA	12	18	Myeloid
FANCA	1.76	0.000217	0.0716	0.0206	4.91	32.4	1.17e-06	3.66	LV	CELLTYPE	control_LMNA	12	18	Myeloid
PLEKHG6	1.76	0.00241	0.0796	0.0251	4.96	20.2	5.47e-05	2.62	LV	CELLTYPE	control_LMNA	12	18	Myeloid
CEACAM1	1.75	0.00174	0.0325	0.00986	3.87	21.9	3.12e-05	2.76	LV	CELLTYPE	control_LMNA	12	18	Myeloid
YES1	1.74	0.000947	0.0609	0.0618	4.73	25	1.11e-05	3.02	LV	CELLTYPE	control_LMNA	12	18	Myeloid
CDC7	1.73	8.88e-05	0.0339	0.0209	3.91	37.2	3.05e-07	4.05	LV	CELLTYPE	control_LMNA	12	18	Myeloid
CENPK	1.73	0.00115	0.0582	0.0169	4.63	23.9	1.59e-05	2.94	LV	CELLTYPE	control_LMNA	12	18	Myeloid
WDR62	1.73	0.00284	0.025	0.006	3.52	19.5	7.11e-05	2.55	LV	CELLTYPE	control_LMNA	12	18	Myeloid
VAV3-AS1	1.72	0.00607	0.0267	0.0102	3.72	16.4	0.000218	2.22	LV	CELLTYPE	control_LMNA	12	18	Myeloid
SATL1	1.71	0.000531	0.0372	0.0116	4.01	27.9	4.44e-06	3.27	LV	CELLTYPE	control_LMNA	12	18	Myeloid
RGMA	1.69	0.0118	0.0142	0.00413	2.99	13.9	0.000586	1.93	LV	CELLTYPE	control_LMNA	12	18	Myeloid
XRCC2	1.69	0.00866	0.016	0.00446	3.04	15	0.000373	2.06	LV	CELLTYPE	control_LMNA	12	18	Myeloid
EXO1	1.68	0.0423	0.0133	0.00353	2.83	9.13	0.00431	1.37	LV	CELLTYPE	control_LMNA	12	18	Myeloid
KITLG	1.68	0.00196	0.0417	0.0135	4.23	21.1	4e-05	2.71	LV	CELLTYPE	control_LMNA	12	18	Myeloid
MIR222HG	1.68	0.00674	0.0251	0.00804	3.59	16	0.000255	2.17	LV	CELLTYPE	control_LMNA	12	18	Myeloid
STIL	1.68	0.00268	0.0382	0.011	4.05	19.7	6.51e-05	2.57	LV	CELLTYPE	control_LMNA	12	18	Myeloid
RNF150	1.67	0.00176	0.971	0.332	8.5	21.8	3.17e-05	2.76	LV	CELLTYPE	control_LMNA	12	18	Myeloid
KIF2C	1.66	0.0188	0.015	0.00438	2.97	12.1	0.0012	1.72	LV	CELLTYPE	control_LMNA	12	18	Myeloid
C11orf96	1.65	0.0146	0.0143	0.00892	2.99	13	0.000821	1.84	LV	CELLTYPE	control_LMNA	12	18	Myeloid
PLTP	1.64	0.000173	1.17	0.462	8.9	33.9	7.65e-07	3.76	LV	CELLTYPE	control_LMNA	12	18	Myeloid
WDR76	1.64	0.00306	0.0508	0.0144	4.41	19.2	7.95e-05	2.51	LV	CELLTYPE	control_LMNA	12	18	Myeloid
MNS1	1.62	0.00751	0.0196	0.00689	3.29	15.6	0.000297	2.12	LV	CELLTYPE	control_LMNA	12	18	Myeloid
ORC1	1.62	0.0151	0.0129	0.00336	2.76	12.9	0.000862	1.82	LV	CELLTYPE	control_LMNA	12	18	Myeloid
MARCO	1.61	0.00192	0.3	0.138	6.88	21.3	3.85e-05	2.72	LV	CELLTYPE	control_LMNA	12	18	Myeloid
MKNK1-AS1	1.61	0.000117	0.0919	0.0302	5.32	35.8	4.5e-07	3.93	LV	CELLTYPE	control_LMNA	12	18	Myeloid
S100A4	1.61	1.68e-05	0.154	0.053	6.04	46.5	2.88e-08	4.78	LV	CELLTYPE	control_LMNA	12	18	Myeloid
ARHGAP26-AS1	1.59	0.0105	0.138	0.0529	6.21	14.3	0.000504	1.98	LV	CELLTYPE	control_LMNA	12	18	Myeloid
PRB2	1.58	0.00751	0.0204	0.00749	3.44	15.6	0.000298	2.12	LV	CELLTYPE	control_LMNA	12	18	Myeloid
AC244453.3	1.57	0.00476	0.0543	0.0212	4.57	17.5	0.000149	2.32	LV	CELLTYPE	control_LMNA	12	18	Myeloid
AP001347.1	1.57	0.0038	0.025	0.0179	3.56	18.3	0.000108	2.42	LV	CELLTYPE	control_LMNA	12	18	Myeloid
TCF4-AS2	1.57	0.028	0.0141	0.00576	3.1	10.6	0.00225	1.55	LV	CELLTYPE	control_LMNA	12	18	Myeloid
GPR156	1.56	0.00619	0.0184	0.00598	3.29	16.4	0.000224	2.21	LV	CELLTYPE	control_LMNA	12	18	Myeloid
PRR11	1.56	8.6e-05	0.0547	0.0201	4.63	37.7	2.67e-07	4.07	LV	CELLTYPE	control_LMNA	12	18	Myeloid
CDC25C	1.53	0.0291	0.0172	0.00542	3.15	10.5	0.0024	1.54	LV	CELLTYPE	control_LMNA	12	18	Myeloid
AC091057.6	1.52	0.0013	0.0879	0.0296	5.22	23.2	2e-05	2.89	LV	CELLTYPE	control_LMNA	12	18	Myeloid
CLEC7A	1.52	7.41e-06	0.595	0.259	7.89	52.5	7.1e-09	5.13	LV	CELLTYPE	control_LMNA	12	18	Myeloid
IKZF3	1.52	0.0447	0.014	0.0177	2.97	8.89	0.0048	1.35	LV	CELLTYPE	control_LMNA	12	18	Myeloid
LILRA5	1.52	0.00549	0.0252	0.00833	3.57	16.9	0.000182	2.26	LV	CELLTYPE	control_LMNA	12	18	Myeloid
NUSAP1	1.52	0.0172	0.0425	0.0136	4.21	12.4	0.00106	1.76	LV	CELLTYPE	control_LMNA	12	18	Myeloid
ORC6	1.52	0.00502	0.0228	0.00737	3.5	17.3	0.00016	2.3	LV	CELLTYPE	control_LMNA	12	18	Myeloid
SLC2A3	1.52	0.0449	0.314	0.41	7.55	8.88	0.00482	1.35	LV	CELLTYPE	control_LMNA	12	18	Myeloid
TPBG	1.52	0.0381	0.0146	0.00643	3.01	9.51	0.00364	1.42	LV	CELLTYPE	control_LMNA	12	18	Myeloid
AC005264.1	1.51	0.00181	0.0436	0.015	4.34	21.5	3.52e-05	2.74	LV	CELLTYPE	control_LMNA	12	18	Myeloid
C7	1.51	0.00141	0.0737	0.0232	4.95	22.8	2.25e-05	2.85	LV	CELLTYPE	control_LMNA	12	18	Myeloid
C1orf147	1.5	0.0119	0.013	0.00449	2.93	13.8	0.000597	1.93	LV	CELLTYPE	control_LMNA	12	18	Myeloid
LRP4	1.5	0.0379	0.364	0.158	7.7	9.52	0.00362	1.42	LV	CELLTYPE	control_LMNA	12	18	Myeloid
LRRC4C	1.5	0.0008	0.0829	0.0394	5.26	26	8.06e-06	3.1	LV	CELLTYPE	control_LMNA	12	18	Myeloid
AL390729.1	1.49	0.00312	0.0311	0.0133	3.95	19.1	8.22e-05	2.51	LV	CELLTYPE	control_LMNA	12	18	Myeloid
KCNQ3	1.49	0.0179	0.0683	0.0246	4.86	12.3	0.00112	1.75	LV	CELLTYPE	control_LMNA	12	18	Myeloid
LMNB1	1.49	0.00251	0.0491	0.0211	4.4	20.1	5.81e-05	2.6	LV	CELLTYPE	control_LMNA	12	18	Myeloid
PRKCA-AS1	1.49	0.00549	0.0667	0.0257	5.01	16.9	0.000183	2.26	LV	CELLTYPE	control_LMNA	12	18	Myeloid
SCN8A	1.49	0.0126	0.0155	0.00644	3.04	13.6	0.000664	1.9	LV	CELLTYPE	control_LMNA	12	18	Myeloid
SEMA6B	1.49	0.012	0.0278	0.00899	3.63	13.8	0.000611	1.92	LV	CELLTYPE	control_LMNA	12	18	Myeloid
SPACA6	1.49	0.000331	0.0392	0.0142	4.21	30.3	2.14e-06	3.48	LV	CELLTYPE	control_LMNA	12	18	Myeloid
UHRF1	1.49	0.00241	0.0462	0.0174	4.34	20.3	5.44e-05	2.62	LV	CELLTYPE	control_LMNA	12	18	Myeloid
AC017002.5	1.48	0.0164	0.0356	0.0209	4.09	12.6	0.000984	1.78	LV	CELLTYPE	control_LMNA	12	18	Myeloid
ADCY4	1.48	0.0131	0.0162	0.00625	3.19	13.4	0.000702	1.88	LV	CELLTYPE	control_LMNA	12	18	Myeloid
FCGR3A	1.48	0.000553	0.0778	0.0447	5.11	27.7	4.75e-06	3.26	LV	CELLTYPE	control_LMNA	12	18	Myeloid
HPSE	1.48	0.00137	0.0435	0.0329	4.24	23	2.14e-05	2.86	LV	CELLTYPE	control_LMNA	12	18	Myeloid
PNP	1.47	0.00169	0.0347	0.02	4.02	22	2.95e-05	2.77	LV	CELLTYPE	control_LMNA	12	18	Myeloid
C1R	1.46	0.0119	0.0267	0.00866	3.58	13.8	0.000593	1.93	LV	CELLTYPE	control_LMNA	12	18	Myeloid
MYBL1	1.46	0.032	0.0229	0.00709	3.43	10.1	0.0028	1.49	LV	CELLTYPE	control_LMNA	12	18	Myeloid
ZNF215	1.46	0.0426	0.0133	0.00501	3.01	9.1	0.00436	1.37	LV	CELLTYPE	control_LMNA	12	18	Myeloid
ADH1B	1.45	0.0289	0.0198	0.0234	3.11	10.5	0.00239	1.54	LV	CELLTYPE	control_LMNA	12	18	Myeloid
CDCA2	1.45	0.0291	0.0159	0.0053	3.03	10.5	0.00241	1.54	LV	CELLTYPE	control_LMNA	12	18	Myeloid
CENPI	1.44	0.00931	0.031	0.0115	3.88	14.7	0.000416	2.03	LV	CELLTYPE	control_LMNA	12	18	Myeloid
CIT	1.44	0.00808	0.056	0.0198	4.6	15.3	0.000336	2.09	LV	CELLTYPE	control_LMNA	12	18	Myeloid
CXCL3	1.44	0.0456	0.0179	0.00834	3.31	8.81	0.00497	1.34	LV	CELLTYPE	control_LMNA	12	18	Myeloid
LINC00486	1.43	0.00778	0.315	0.174	7.08	15.5	0.000313	2.11	LV	CELLTYPE	control_LMNA	12	18	Myeloid
MCC	1.43	9.88e-05	0.172	0.0804	6.2	36.7	3.48e-07	4.01	LV	CELLTYPE	control_LMNA	12	18	Myeloid
FPR1	1.42	0.000519	0.452	0.175	7.48	28	4.27e-06	3.28	LV	CELLTYPE	control_LMNA	12	18	Myeloid
PDGFRB	1.4	0.0204	0.0163	0.00512	3.13	11.8	0.00135	1.69	LV	CELLTYPE	control_LMNA	12	18	Myeloid
AC133919.2	1.39	0.00123	0.0755	0.0315	5.18	23.4	1.83e-05	2.91	LV	CELLTYPE	control_LMNA	12	18	Myeloid
COL6A3	1.39	0.0371	0.0259	0.00992	3.75	9.6	0.00349	1.43	LV	CELLTYPE	control_LMNA	12	18	Myeloid
ARHGAP11A	1.38	0.0361	0.0201	0.00857	3.36	9.69	0.00336	1.44	LV	CELLTYPE	control_LMNA	12	18	Myeloid
AC138207.5	1.37	0.00376	0.0277	0.0106	3.78	18.4	0.000104	2.43	LV	CELLTYPE	control_LMNA	12	18	Myeloid
ADAM32	1.37	0.00808	0.0247	0.0131	3.68	15.3	0.000334	2.09	LV	CELLTYPE	control_LMNA	12	18	Myeloid
TRPV4	1.37	8.88e-05	0.106	0.0456	5.56	37.3	2.93e-07	4.05	LV	CELLTYPE	control_LMNA	12	18	Myeloid
AC011511.2	1.35	0.000925	0.0646	0.0257	4.82	25.2	1.03e-05	3.03	LV	CELLTYPE	control_LMNA	12	18	Myeloid
AGT	1.35	0.018	0.0196	0.00841	3.15	12.2	0.00113	1.75	LV	CELLTYPE	control_LMNA	12	18	Myeloid
C14orf180	1.35	0.0482	0.0184	0.0043	3.09	8.6	0.00547	1.32	LV	CELLTYPE	control_LMNA	12	18	Myeloid
IGFBP6	1.35	0.0447	0.0179	0.00683	3.18	8.89	0.00479	1.35	LV	CELLTYPE	control_LMNA	12	18	Myeloid
MGST1	1.35	0.00594	0.0246	0.028	3.54	16.6	0.000208	2.23	LV	CELLTYPE	control_LMNA	12	18	Myeloid
SMPDL3A	1.35	0.0129	0.0382	0.0177	4.19	13.5	0.000689	1.89	LV	CELLTYPE	control_LMNA	12	18	Myeloid
CTSL	1.34	0.0107	0.685	0.28	8.09	14.2	0.000514	1.97	LV	CELLTYPE	control_LMNA	12	18	Myeloid
LINC02133	1.34	0.0101	0.0351	0.0153	4.11	14.5	0.000464	2	LV	CELLTYPE	control_LMNA	12	18	Myeloid
S100A6	1.34	0.000217	0.205	0.0932	6.5	32.4	1.16e-06	3.66	LV	CELLTYPE	control_LMNA	12	18	Myeloid
WDHD1	1.34	0.00121	0.0538	0.0221	4.62	23.6	1.76e-05	2.92	LV	CELLTYPE	control_LMNA	12	18	Myeloid
ASF1B	1.33	0.0265	0.0235	0.00812	3.52	10.8	0.00205	1.58	LV	CELLTYPE	control_LMNA	12	18	Myeloid
COLGALT2	1.33	0.00281	0.0443	0.0212	4.4	19.5	7.01e-05	2.55	LV	CELLTYPE	control_LMNA	12	18	Myeloid
LONRF3	1.33	0.0137	0.0671	0.04	4.9	13.2	0.000759	1.86	LV	CELLTYPE	control_LMNA	12	18	Myeloid
PLET1	1.33	0.00206	0.0276	0.0106	3.78	20.9	4.33e-05	2.69	LV	CELLTYPE	control_LMNA	12	18	Myeloid
PSMC3	1.33	0.00757	0.0215	0.00942	3.58	15.6	0.000304	2.12	LV	CELLTYPE	control_LMNA	12	18	Myeloid
AC073283.3	1.32	0.0333	0.0164	0.00657	3.12	9.97	0.00297	1.48	LV	CELLTYPE	control_LMNA	12	18	Myeloid
AC091153.2	1.32	0.00226	0.026	0.0104	3.69	20.6	4.87e-05	2.65	LV	CELLTYPE	control_LMNA	12	18	Myeloid
ECM1	1.32	0.0106	0.0217	0.00985	3.56	14.2	0.000511	1.97	LV	CELLTYPE	control_LMNA	12	18	Myeloid
GK3P	1.32	0.0223	0.0229	0.011	3.62	11.5	0.00155	1.65	LV	CELLTYPE	control_LMNA	12	18	Myeloid
NDUFA4L2	1.32	0.0244	0.0202	0.00594	3.09	11.1	0.00179	1.61	LV	CELLTYPE	control_LMNA	12	18	Myeloid
PAQR3	1.32	1.43e-05	0.141	0.0636	5.99	47.8	2.11e-08	4.84	LV	CELLTYPE	control_LMNA	12	18	Myeloid
RNF212B	1.32	0.0272	0.0146	0.00674	3.21	10.7	0.00214	1.56	LV	CELLTYPE	control_LMNA	12	18	Myeloid
SMIM15	1.32	0.00664	0.0183	0.00758	3.29	16.1	0.000247	2.18	LV	CELLTYPE	control_LMNA	12	18	Myeloid
AC079210.1	1.31	0.00951	0.134	0.0541	5.76	14.7	0.000427	2.02	LV	CELLTYPE	control_LMNA	12	18	Myeloid
CCNF	1.31	0.0103	0.0242	0.0183	3.5	14.4	0.000479	1.99	LV	CELLTYPE	control_LMNA	12	18	Myeloid
MEF2C-AS2	1.31	0.0452	0.0169	0.0158	3.19	8.85	0.00489	1.34	LV	CELLTYPE	control_LMNA	12	18	Myeloid
AC011509.2	1.3	0.0182	0.0133	0.0136	2.95	12.2	0.00115	1.74	LV	CELLTYPE	control_LMNA	12	18	Myeloid
AC020909.2	1.3	0.00594	0.0326	0.00935	3.85	16.5	0.000209	2.23	LV	CELLTYPE	control_LMNA	12	18	Myeloid
BHLHE40	1.3	0.0128	0.0579	0.0289	4.86	13.5	0.00068	1.89	LV	CELLTYPE	control_LMNA	12	18	Myeloid
LINC00854	1.29	0.000244	0.447	0.211	7.6	31.9	1.36e-06	3.61	LV	CELLTYPE	control_LMNA	12	18	Myeloid
PHEX	1.29	0.0154	0.0163	0.00768	3.25	12.8	0.000887	1.81	LV	CELLTYPE	control_LMNA	12	18	Myeloid
CFAP161	1.28	0.000759	0.0636	0.0258	4.85	26.2	7.46e-06	3.12	LV	CELLTYPE	control_LMNA	12	18	Myeloid
FOXM1	1.28	0.0272	0.0238	0.00876	3.51	10.7	0.00213	1.57	LV	CELLTYPE	control_LMNA	12	18	Myeloid
HELLS	1.28	0.00505	0.0797	0.0335	5.13	17.2	0.000161	2.3	LV	CELLTYPE	control_LMNA	12	18	Myeloid
NCKAP5	1.28	0.000476	0.34	0.174	7.22	28.4	3.78e-06	3.32	LV	CELLTYPE	control_LMNA	12	18	Myeloid
AC120193.1	1.26	0.00174	0.301	0.164	7.19	21.9	3.13e-05	2.76	LV	CELLTYPE	control_LMNA	12	18	Myeloid
F2RL2	1.26	0.00924	0.0228	0.00831	3.48	14.8	0.000407	2.03	LV	CELLTYPE	control_LMNA	12	18	Myeloid
HIST1H4C	1.26	0.00502	0.0323	0.0143	4.02	17.3	0.000159	2.3	LV	CELLTYPE	control_LMNA	12	18	Myeloid
LINC00970	1.26	0.0146	0.0196	0.00861	3.44	13	0.00082	1.84	LV	CELLTYPE	control_LMNA	12	18	Myeloid
MCM8	1.26	0.0033	0.0335	0.0141	3.98	18.9	8.8e-05	2.48	LV	CELLTYPE	control_LMNA	12	18	Myeloid
RFC4	1.26	0.00136	0.0295	0.0209	3.87	23	2.1e-05	2.87	LV	CELLTYPE	control_LMNA	12	18	Myeloid
TUBB2A	1.26	0.0312	0.0185	0.00718	3.29	10.2	0.00267	1.51	LV	CELLTYPE	control_LMNA	12	18	Myeloid
BCL3	1.25	0.0118	0.0903	0.0493	5.28	13.9	0.00059	1.93	LV	CELLTYPE	control_LMNA	12	18	Myeloid
CRHBP	1.25	0.0167	0.0286	0.0309	3.87	12.5	0.00102	1.78	LV	CELLTYPE	control_LMNA	12	18	Myeloid
EHD1	1.25	0.0119	0.0276	0.019	3.75	13.8	0.000602	1.92	LV	CELLTYPE	control_LMNA	12	18	Myeloid
LILRA6	1.25	0.00148	0.0968	0.0479	5.48	22.5	2.48e-05	2.83	LV	CELLTYPE	control_LMNA	12	18	Myeloid
CD14	1.24	0.0295	0.448	0.242	7.78	10.4	0.00246	1.53	LV	CELLTYPE	control_LMNA	12	18	Myeloid
HIF1A-AS2	1.24	0.00464	0.366	0.204	7.3	17.6	0.000142	2.33	LV	CELLTYPE	control_LMNA	12	18	Myeloid
IQCD	1.24	0.0339	0.0136	0.00691	3.14	9.89	0.00308	1.47	LV	CELLTYPE	control_LMNA	12	18	Myeloid
LINC01356	1.24	0.044	0.0125	0.00599	3.03	8.96	0.00465	1.36	LV	CELLTYPE	control_LMNA	12	18	Myeloid
TM4SF1	1.24	0.0211	0.0135	0.00396	2.87	11.7	0.00144	1.68	LV	CELLTYPE	control_LMNA	12	18	Myeloid
AL354754.1	1.23	0.0484	0.0154	0.00697	3.1	8.59	0.00549	1.32	LV	CELLTYPE	control_LMNA	12	18	Myeloid
REC114	1.23	0.00929	0.0349	0.0166	4.09	14.8	0.000414	2.03	LV	CELLTYPE	control_LMNA	12	18	Myeloid
TGFBI	1.23	0.000976	0.825	0.417	8.49	24.8	1.17e-05	3.01	LV	CELLTYPE	control_LMNA	12	18	Myeloid
ADGB	1.21	0.0441	0.0138	0.00692	3.08	8.94	0.00468	1.36	LV	CELLTYPE	control_LMNA	12	18	Myeloid
EPN2-AS1	1.21	0.0301	0.0143	0.00647	3.09	10.3	0.00254	1.52	LV	CELLTYPE	control_LMNA	12	18	Myeloid
GNA14	1.21	0.00585	0.0363	0.0175	4.16	16.7	0.0002	2.23	LV	CELLTYPE	control_LMNA	12	18	Myeloid
KIF24	1.21	0.0354	0.0166	0.00597	3.12	9.75	0.00327	1.45	LV	CELLTYPE	control_LMNA	12	18	Myeloid
AC087276.2	1.2	0.0103	0.0233	0.0179	3.6	14.3	0.000486	1.99	LV	CELLTYPE	control_LMNA	12	18	Myeloid
AC243964.2	1.2	0.000476	0.0537	0.0242	4.71	28.4	3.77e-06	3.32	LV	CELLTYPE	control_LMNA	12	18	Myeloid
BACH1-AS1	1.2	0.0233	0.0143	0.00842	3.1	11.3	0.00165	1.63	LV	CELLTYPE	control_LMNA	12	18	Myeloid
C1QTNF7	1.2	0.0225	0.0195	0.00945	3.35	11.5	0.00157	1.65	LV	CELLTYPE	control_LMNA	12	18	Myeloid
MIR503HG	1.2	0.000381	0.0578	0.0259	4.74	29.4	2.78e-06	3.42	LV	CELLTYPE	control_LMNA	12	18	Myeloid
STEAP3	1.2	0.0275	0.0298	0.0157	3.86	10.7	0.00218	1.56	LV	CELLTYPE	control_LMNA	12	18	Myeloid
ATF5	1.19	0.0351	0.0478	0.0274	4.46	9.77	0.00324	1.45	LV	CELLTYPE	control_LMNA	12	18	Myeloid
COL3A1	1.19	0.0425	0.0251	0.0135	3.72	9.11	0.00433	1.37	LV	CELLTYPE	control_LMNA	12	18	Myeloid
TP53TG5	1.19	0.00613	0.0213	0.00867	3.45	16.4	0.000221	2.21	LV	CELLTYPE	control_LMNA	12	18	Myeloid
AC009950.1	1.18	0.0079	0.0583	0.0325	4.92	15.4	0.000323	2.1	LV	CELLTYPE	control_LMNA	12	18	Myeloid
AC025211.1	1.18	0.0474	0.0138	0.0092	3.02	8.67	0.00528	1.32	LV	CELLTYPE	control_LMNA	12	18	Myeloid
FSCN1	1.18	0.00628	0.0438	0.0201	4.41	16.3	0.000231	2.2	LV	CELLTYPE	control_LMNA	12	18	Myeloid
MILR1	1.18	0.00139	0.144	0.0895	6.02	22.9	2.19e-05	2.86	LV	CELLTYPE	control_LMNA	12	18	Myeloid
TEDC1	1.18	0.0172	0.0153	0.00549	3.03	12.4	0.00106	1.76	LV	CELLTYPE	control_LMNA	12	18	Myeloid
AC006160.1	1.17	0.000532	0.121	0.0627	5.8	27.8	4.53e-06	3.27	LV	CELLTYPE	control_LMNA	12	18	Myeloid
CENPO	1.17	0.0193	0.0192	0.00836	3.38	12	0.00124	1.71	LV	CELLTYPE	control_LMNA	12	18	Myeloid
NYNRIN	1.17	0.0173	0.0147	0.00639	3.11	12.4	0.00107	1.76	LV	CELLTYPE	control_LMNA	12	18	Myeloid
PRKCQ	1.17	0.0378	0.0248	0.0202	3.7	9.54	0.00359	1.42	LV	CELLTYPE	control_LMNA	12	18	Myeloid
AC004158.1	1.16	0.0268	0.0171	0.0082	3.3	10.8	0.00209	1.57	LV	CELLTYPE	control_LMNA	12	18	Myeloid
AC092691.1	1.16	0.0268	0.225	0.126	6.71	10.8	0.00209	1.57	LV	CELLTYPE	control_LMNA	12	18	Myeloid
AL157871.4	1.16	0.012	0.0296	0.0148	3.97	13.7	0.000617	1.92	LV	CELLTYPE	control_LMNA	12	18	Myeloid
AP001107.1	1.16	0.0273	0.0129	0.00589	2.94	10.7	0.00216	1.56	LV	CELLTYPE	control_LMNA	12	18	Myeloid
DCN	1.16	0.0146	0.199	0.108	6.55	13	0.00083	1.83	LV	CELLTYPE	control_LMNA	12	18	Myeloid
TCF4-AS1	1.16	0.016	0.0492	0.024	4.58	12.7	0.000947	1.8	LV	CELLTYPE	control_LMNA	12	18	Myeloid
CLEC1A	1.15	0.0246	0.0229	0.00906	3.54	11.1	0.00182	1.61	LV	CELLTYPE	control_LMNA	12	18	Myeloid
LINC01146	1.15	0.0114	0.0455	0.021	4.47	14	0.000564	1.94	LV	CELLTYPE	control_LMNA	12	18	Myeloid
LINC02055	1.15	0.0415	0.0164	0.01	3.32	9.19	0.00419	1.38	LV	CELLTYPE	control_LMNA	12	18	Myeloid
AC008083.2	1.14	0.0109	0.0202	0.0102	3.53	14.1	0.000529	1.96	LV	CELLTYPE	control_LMNA	12	18	Myeloid
PLP2	1.14	0.0127	0.0185	0.00687	3.27	13.5	0.000669	1.9	LV	CELLTYPE	control_LMNA	12	18	Myeloid
SLC25A19	1.14	0.00109	0.042	0.0301	4.38	24.3	1.4e-05	2.96	LV	CELLTYPE	control_LMNA	12	18	Myeloid
AC013652.1	1.13	0.04	0.064	0.0268	4.93	9.34	0.00392	1.4	LV	CELLTYPE	control_LMNA	12	18	Myeloid
AC016152.1	1.12	0.0273	0.0409	0.0222	4.32	10.7	0.00214	1.56	LV	CELLTYPE	control_LMNA	12	18	Myeloid
AP002433.1	1.12	0.00714	0.0255	0.0126	3.72	15.8	0.000274	2.15	LV	CELLTYPE	control_LMNA	12	18	Myeloid
BPGM	1.12	0.0272	0.0226	0.0109	3.7	10.7	0.00213	1.57	LV	CELLTYPE	control_LMNA	12	18	Myeloid
EMC10	1.12	0.00245	0.0984	0.0415	5.51	20.2	5.6e-05	2.61	LV	CELLTYPE	control_LMNA	12	18	Myeloid
LHFPL4	1.12	0.0423	0.0132	0.00616	3	9.13	0.00431	1.37	LV	CELLTYPE	control_LMNA	12	18	Myeloid
PTGIR	1.12	0.0314	0.0256	0.0164	3.79	10.2	0.00271	1.5	LV	CELLTYPE	control_LMNA	12	18	Myeloid
AC114760.2	1.11	0.0464	0.167	0.0786	6.41	8.74	0.00513	1.33	LV	CELLTYPE	control_LMNA	12	18	Myeloid
AL157402.2	1.11	0.00751	0.0593	0.0302	4.9	15.6	0.000295	2.12	LV	CELLTYPE	control_LMNA	12	18	Myeloid
CLIC1	1.11	0.00808	0.0893	0.0449	5.39	15.3	0.000338	2.09	LV	CELLTYPE	control_LMNA	12	18	Myeloid
GALE	1.11	0.00751	0.0384	0.0193	4.24	15.6	0.000297	2.12	LV	CELLTYPE	control_LMNA	12	18	Myeloid
GRIK1	1.11	0.00462	0.128	0.0723	5.99	17.6	0.00014	2.34	LV	CELLTYPE	control_LMNA	12	18	Myeloid
AC009313.1	1.1	0.012	0.0473	0.0225	4.51	13.7	0.000619	1.92	LV	CELLTYPE	control_LMNA	12	18	Myeloid
LDHA	1.1	0.00147	0.0971	0.0512	5.53	22.6	2.43e-05	2.83	LV	CELLTYPE	control_LMNA	12	18	Myeloid
LMCD1-AS1	1.1	0.0129	0.0718	0.0367	5.03	13.5	0.00069	1.89	LV	CELLTYPE	control_LMNA	12	18	Myeloid
LSAMP	1.1	0.0251	0.394	0.335	7.52	11	0.00188	1.6	LV	CELLTYPE	control_LMNA	12	18	Myeloid
TYMP	1.1	0.00449	0.353	0.215	7.42	17.8	0.000133	2.35	LV	CELLTYPE	control_LMNA	12	18	Myeloid
ABLIM3	1.09	0.00123	0.142	0.0779	5.96	23.5	1.81e-05	2.91	LV	CELLTYPE	control_LMNA	12	18	Myeloid
AC005726.5	1.09	0.0113	0.0326	0.0131	4.02	14	0.000554	1.95	LV	CELLTYPE	control_LMNA	12	18	Myeloid
APBB1	1.09	0.0248	0.0296	0.0124	3.97	11.1	0.00184	1.61	LV	CELLTYPE	control_LMNA	12	18	Myeloid
C1RL	1.09	0.000873	0.0692	0.0425	4.99	25.5	9.42e-06	3.06	LV	CELLTYPE	control_LMNA	12	18	Myeloid
CSTA	1.09	0.0427	0.0127	0.00588	2.96	9.07	0.00443	1.37	LV	CELLTYPE	control_LMNA	12	18	Myeloid
DCHS1	1.09	0.0433	0.0213	0.0112	3.53	9.02	0.00452	1.36	LV	CELLTYPE	control_LMNA	12	18	Myeloid
HK3	1.09	0.00177	0.104	0.0533	5.66	21.8	3.22e-05	2.75	LV	CELLTYPE	control_LMNA	12	18	Myeloid
PSMC4	1.09	0.00541	0.0516	0.0283	4.76	17	0.000176	2.27	LV	CELLTYPE	control_LMNA	12	18	Myeloid
AL034405.1	1.08	0.0114	0.0349	0.0188	4.17	14	0.00056	1.94	LV	CELLTYPE	control_LMNA	12	18	Myeloid
FABP4	1.08	0.0402	0.0479	0.0191	4.5	9.32	0.00396	1.4	LV	CELLTYPE	control_LMNA	12	18	Myeloid
GAR1	1.08	0.0238	0.026	0.0135	3.83	11.2	0.00172	1.62	LV	CELLTYPE	control_LMNA	12	18	Myeloid
ITGB5-AS1	1.08	0.0326	0.05	0.0244	4.81	10.1	0.00285	1.49	LV	CELLTYPE	control_LMNA	12	18	Myeloid
SNX32	1.08	0.0447	0.0181	0.00794	3.32	8.89	0.00478	1.35	LV	CELLTYPE	control_LMNA	12	18	Myeloid
ST18	1.08	0.0126	0.0959	0.0467	5.38	13.6	0.000663	1.9	LV	CELLTYPE	control_LMNA	12	18	Myeloid
AC009951.2	1.07	0.00465	0.0569	0.0281	4.74	17.6	0.000143	2.33	LV	CELLTYPE	control_LMNA	12	18	Myeloid
AC079015.1	1.07	0.0221	0.0392	0.0271	4.24	11.5	0.00152	1.66	LV	CELLTYPE	control_LMNA	12	18	Myeloid
CEP112	1.07	0.0101	0.0499	0.0251	4.61	14.5	0.000463	2	LV	CELLTYPE	control_LMNA	12	18	Myeloid
PLK4	1.07	0.0346	0.0145	0.00593	3.01	9.83	0.00316	1.46	LV	CELLTYPE	control_LMNA	12	18	Myeloid
RIC3	1.07	0.00556	0.0454	0.026	4.51	16.9	0.000186	2.25	LV	CELLTYPE	control_LMNA	12	18	Myeloid
SLC16A1	1.07	0.0012	0.0421	0.0295	4.41	23.7	1.71e-05	2.92	LV	CELLTYPE	control_LMNA	12	18	Myeloid
BANF1	1.06	0.00432	0.0526	0.0249	4.67	17.9	0.000126	2.36	LV	CELLTYPE	control_LMNA	12	18	Myeloid
CALHM2	1.06	0.0217	0.0323	0.0142	3.98	11.6	0.0015	1.66	LV	CELLTYPE	control_LMNA	12	18	Myeloid
MGP	1.06	0.00585	0.163	0.102	6.26	16.6	0.000201	2.23	LV	CELLTYPE	control_LMNA	12	18	Myeloid
PLCD1	1.06	0.0479	0.0125	0.00671	3.03	8.63	0.0054	1.32	LV	CELLTYPE	control_LMNA	12	18	Myeloid
AC106037.2	1.05	0.0387	0.022	0.0115	3.62	9.47	0.00371	1.41	LV	CELLTYPE	control_LMNA	12	18	Myeloid
ACTB	1.05	0.00722	0.423	0.276	7.71	15.8	0.00028	2.14	LV	CELLTYPE	control_LMNA	12	18	Myeloid
EXT1	1.05	0.000585	0.939	0.555	8.61	27.3	5.27e-06	3.23	LV	CELLTYPE	control_LMNA	12	18	Myeloid
NLRP12	1.05	0.0201	0.0394	0.0193	4.22	11.9	0.00132	1.7	LV	CELLTYPE	control_LMNA	12	18	Myeloid
AC025043.1	1.04	0.0228	0.029	0.0131	3.95	11.4	0.0016	1.64	LV	CELLTYPE	control_LMNA	12	18	Myeloid
AL136418.1	1.04	0.0329	0.0232	0.0132	3.74	10	0.0029	1.48	LV	CELLTYPE	control_LMNA	12	18	Myeloid
GLA	1.04	0.000927	0.0607	0.0402	4.9	25.2	1.04e-05	3.03	LV	CELLTYPE	control_LMNA	12	18	Myeloid
KCNIP4	1.04	0.0359	0.0395	0.0184	4.35	9.71	0.00333	1.45	LV	CELLTYPE	control_LMNA	12	18	Myeloid
RND3	1.04	0.031	0.18	0.0887	6.39	10.2	0.00264	1.51	LV	CELLTYPE	control_LMNA	12	18	Myeloid
TIMELESS	1.04	0.0255	0.0263	0.0138	3.83	11	0.00191	1.59	LV	CELLTYPE	control_LMNA	12	18	Myeloid
AC011933.4	1.03	0.00204	0.382	0.242	7.56	21	4.19e-05	2.69	LV	CELLTYPE	control_LMNA	12	18	Myeloid
AL049569.1	1.03	0.0212	0.0391	0.0194	4.31	11.7	0.00145	1.67	LV	CELLTYPE	control_LMNA	12	18	Myeloid
AP005671.1	1.03	0.0474	0.0177	0.00946	3.35	8.67	0.00529	1.32	LV	CELLTYPE	control_LMNA	12	18	Myeloid
C4orf19	1.03	0.00109	0.128	0.063	5.88	24.2	1.44e-05	2.96	LV	CELLTYPE	control_LMNA	12	18	Myeloid
CORO1A	1.03	0.00216	0.0876	0.058	5.39	20.7	4.59e-05	2.67	LV	CELLTYPE	control_LMNA	12	18	Myeloid
CYP1B1	1.03	0.0454	0.0527	0.0336	4.65	8.83	0.00492	1.34	LV	CELLTYPE	control_LMNA	12	18	Myeloid
IL7	1.03	0.0238	0.277	0.152	6.91	11.2	0.00172	1.62	LV	CELLTYPE	control_LMNA	12	18	Myeloid
NCAPG2	1.03	0.0119	0.0657	0.0433	4.98	13.8	0.0006	1.92	LV	CELLTYPE	control_LMNA	12	18	Myeloid
SPDYE5	1.03	0.00911	0.0955	0.0533	5.68	14.8	0.0004	2.04	LV	CELLTYPE	control_LMNA	12	18	Myeloid
AC018946.1	1.02	0.0283	0.0327	0.0169	4.04	10.6	0.00231	1.55	LV	CELLTYPE	control_LMNA	12	18	Myeloid
CENPX	1.02	0.0134	0.0402	0.0194	4.33	13.3	0.000727	1.87	LV	CELLTYPE	control_LMNA	12	18	Myeloid
DDIT3	1.02	0.0346	0.0439	0.0252	4.6	9.83	0.00316	1.46	LV	CELLTYPE	control_LMNA	12	18	Myeloid
FAM196A	1.02	0.00177	0.0651	0.032	5.02	21.7	3.28e-05	2.75	LV	CELLTYPE	control_LMNA	12	18	Myeloid
LGI2	1.02	0.0203	0.0449	0.0334	4.54	11.8	0.00135	1.69	LV	CELLTYPE	control_LMNA	12	18	Myeloid
TBC1D30	1.02	0.0215	0.025	0.0148	3.8	11.6	0.00148	1.67	LV	CELLTYPE	control_LMNA	12	18	Myeloid
ZNF367	1.02	0.0456	0.054	0.0276	4.72	8.81	0.00497	1.34	LV	CELLTYPE	control_LMNA	12	18	Myeloid
ADGRE2	1.01	0.0239	0.161	0.0953	6.16	11.2	0.00173	1.62	LV	CELLTYPE	control_LMNA	12	18	Myeloid
FCER1G	1.01	0.00301	0.333	0.171	7.25	19.3	7.72e-05	2.52	LV	CELLTYPE	control_LMNA	12	18	Myeloid
PARPBP	1.01	0.0227	0.0359	0.0185	4.17	11.4	0.00159	1.64	LV	CELLTYPE	control_LMNA	12	18	Myeloid
PTPN7	1.01	0.0167	0.0424	0.024	4.37	12.5	0.00101	1.78	LV	CELLTYPE	control_LMNA	12	18	Myeloid
AC100800.1	1	0.0238	0.0343	0.0188	4.24	11.3	0.0017	1.62	LV	CELLTYPE	control_LMNA	12	18	Myeloid
CIP2A	1	0.0211	0.0469	0.0327	4.49	11.7	0.00144	1.68	LV	CELLTYPE	control_LMNA	12	18	Myeloid
LMNA	1	0.0392	0.262	0.14	6.97	9.42	0.00378	1.41	LV	CELLTYPE	control_LMNA	12	18	Myeloid
CAMK1	0.999	0.00464	0.0591	0.0319	4.89	17.6	0.000142	2.33	LV	CELLTYPE	control_LMNA	12	18	Myeloid
AC093879.1	0.998	0.0386	0.0232	0.0123	3.7	9.48	0.00369	1.41	LV	CELLTYPE	control_LMNA	12	18	Myeloid
GULP1	0.998	0.048	0.0528	0.0358	4.68	8.62	0.00542	1.32	LV	CELLTYPE	control_LMNA	12	18	Myeloid
AC008761.1	0.997	0.0449	0.0314	0.0152	3.96	8.87	0.00483	1.35	LV	CELLTYPE	control_LMNA	12	18	Myeloid
STK32B	0.997	0.0104	0.165	0.0968	6.29	14.3	0.000495	1.98	LV	CELLTYPE	control_LMNA	12	18	Myeloid
GLIPR2	0.995	0.00967	0.132	0.0803	5.86	14.6	0.000436	2.01	LV	CELLTYPE	control_LMNA	12	18	Myeloid
EMP3	0.991	0.0204	0.0774	0.0382	5.24	11.8	0.00135	1.69	LV	CELLTYPE	control_LMNA	12	18	Myeloid
TMEM173	0.99	0.00186	0.0831	0.0516	5.31	21.4	3.68e-05	2.73	LV	CELLTYPE	control_LMNA	12	18	Myeloid
FANCI	0.986	0.0369	0.0728	0.0602	5.07	9.62	0.00347	1.43	LV	CELLTYPE	control_LMNA	12	18	Myeloid
AC136604.2	0.985	0.0239	0.065	0.0344	5.12	11.2	0.00173	1.62	LV	CELLTYPE	control_LMNA	12	18	Myeloid
AC020916.1	0.983	0.0379	0.115	0.0649	5.86	9.52	0.00362	1.42	LV	CELLTYPE	control_LMNA	12	18	Myeloid
LILRB1	0.981	0.024	0.0692	0.0535	5.12	11.2	0.00176	1.62	LV	CELLTYPE	control_LMNA	12	18	Myeloid
PTPN22	0.981	0.0037	0.105	0.0785	5.59	18.5	0.000102	2.43	LV	CELLTYPE	control_LMNA	12	18	Myeloid
AC034102.6	0.979	0.0432	0.0209	0.0099	3.49	9.03	0.0045	1.36	LV	CELLTYPE	control_LMNA	12	18	Myeloid
ICAM1	0.978	0.00177	0.109	0.0581	5.63	21.7	3.25e-05	2.75	LV	CELLTYPE	control_LMNA	12	18	Myeloid
SEMA4B	0.973	0.00578	0.065	0.0505	4.88	16.7	0.000196	2.24	LV	CELLTYPE	control_LMNA	12	18	Myeloid
BRCA2	0.971	0.00485	0.138	0.086	6.01	17.4	0.000152	2.31	LV	CELLTYPE	control_LMNA	12	18	Myeloid
LFNG	0.962	0.0461	0.026	0.015	3.83	8.76	0.00509	1.34	LV	CELLTYPE	control_LMNA	12	18	Myeloid
LINC02542	0.956	0.0414	0.0278	0.0258	3.84	9.21	0.00416	1.38	LV	CELLTYPE	control_LMNA	12	18	Myeloid
LIMK2	0.955	0.00379	0.167	0.106	6.33	18.4	0.000107	2.42	LV	CELLTYPE	control_LMNA	12	18	Myeloid
PLCH1	0.955	0.0298	0.0192	0.0109	3.42	10.4	0.00251	1.53	LV	CELLTYPE	control_LMNA	12	18	Myeloid
AP002892.1	0.954	0.0312	0.0311	0.0175	4.08	10.2	0.00267	1.51	LV	CELLTYPE	control_LMNA	12	18	Myeloid
CC2D2B	0.952	0.00462	0.0783	0.0422	5.13	17.7	0.000138	2.34	LV	CELLTYPE	control_LMNA	12	18	Myeloid
MCM6	0.949	0.0425	0.0299	0.018	3.94	9.11	0.00435	1.37	LV	CELLTYPE	control_LMNA	12	18	Myeloid
AC007163.1	0.948	0.0461	0.0282	0.0176	4	8.76	0.00509	1.34	LV	CELLTYPE	control_LMNA	12	18	Myeloid
PFN1	0.946	0.0253	0.1	0.0545	5.68	11	0.0019	1.6	LV	CELLTYPE	control_LMNA	12	18	Myeloid
RHOU	0.943	0.0289	0.145	0.0853	6.09	10.5	0.00238	1.54	LV	CELLTYPE	control_LMNA	12	18	Myeloid
AC069287.3	0.942	0.0113	0.0417	0.0315	4.45	14	0.000555	1.95	LV	CELLTYPE	control_LMNA	12	18	Myeloid
DRC3	0.942	0.0465	0.0179	0.00954	3.43	8.73	0.00514	1.33	LV	CELLTYPE	control_LMNA	12	18	Myeloid
PROS1	0.942	0.0008	0.164	0.103	6.24	25.9	8.24e-06	3.1	LV	CELLTYPE	control_LMNA	12	18	Myeloid
SMC1B	0.942	0.0346	0.0257	0.0131	3.77	9.83	0.00316	1.46	LV	CELLTYPE	control_LMNA	12	18	Myeloid
SH2B2	0.941	0.0427	0.0284	0.0193	3.94	9.06	0.00443	1.37	LV	CELLTYPE	control_LMNA	12	18	Myeloid
ANKDD1A	0.936	0.0027	0.119	0.0664	5.75	19.7	6.6e-05	2.57	LV	CELLTYPE	control_LMNA	12	18	Myeloid
LINC01001	0.934	0.024	0.0472	0.0302	4.7	11.2	0.00176	1.62	LV	CELLTYPE	control_LMNA	12	18	Myeloid
AC066613.2	0.93	0.0246	0.0472	0.0261	4.49	11.1	0.00182	1.61	LV	CELLTYPE	control_LMNA	12	18	Myeloid
ZKSCAN4	0.929	0.0197	0.0437	0.0269	4.5	11.9	0.00129	1.7	LV	CELLTYPE	control_LMNA	12	18	Myeloid
PTGS1	0.928	0.0228	0.0516	0.0381	4.72	11.4	0.0016	1.64	LV	CELLTYPE	control_LMNA	12	18	Myeloid
MT-CO1	0.926	0.0312	0.827	0.507	8.76	10.2	0.00267	1.51	LV	CELLTYPE	control_LMNA	12	18	Myeloid
DDX39A	0.924	0.00108	0.0886	0.0571	5.48	24.3	1.37e-05	2.97	LV	CELLTYPE	control_LMNA	12	18	Myeloid
MYL6	0.919	0.00141	0.175	0.104	6.44	22.8	2.26e-05	2.85	LV	CELLTYPE	control_LMNA	12	18	Myeloid
ATAD5	0.918	0.0053	0.132	0.0749	5.96	17.1	0.000171	2.28	LV	CELLTYPE	control_LMNA	12	18	Myeloid
KIAA1671	0.918	0.0306	0.0202	0.0125	3.64	10.3	0.00259	1.51	LV	CELLTYPE	control_LMNA	12	18	Myeloid
SLC39A13	0.916	0.0304	0.0191	0.00956	3.43	10.3	0.00256	1.52	LV	CELLTYPE	control_LMNA	12	18	Myeloid
DPF3	0.913	0.0237	0.0645	0.037	4.94	11.3	0.00169	1.63	LV	CELLTYPE	control_LMNA	12	18	Myeloid
IKBKE	0.913	0.0283	0.0364	0.0214	4.2	10.5	0.00231	1.55	LV	CELLTYPE	control_LMNA	12	18	Myeloid
RAB11A	0.912	0.00245	0.468	0.302	7.9	20.2	5.58e-05	2.61	LV	CELLTYPE	control_LMNA	12	18	Myeloid
AC078778.1	0.911	0.0337	0.022	0.011	3.57	9.91	0.00304	1.47	LV	CELLTYPE	control_LMNA	12	18	Myeloid
LINC01684	0.909	0.00655	0.25	0.153	6.91	16.1	0.000243	2.18	LV	CELLTYPE	control_LMNA	12	18	Myeloid
AC004687.1	0.908	0.00379	0.119	0.111	5.8	18.4	0.000107	2.42	LV	CELLTYPE	control_LMNA	12	18	Myeloid
TDRKH	0.907	0.0492	0.0254	0.0149	3.84	8.54	0.00561	1.31	LV	CELLTYPE	control_LMNA	12	18	Myeloid
MNDA	0.906	0.00177	0.15	0.109	6.17	21.7	3.27e-05	2.75	LV	CELLTYPE	control_LMNA	12	18	Myeloid
UNC5D	0.901	0.0392	0.0295	0.0169	4.05	9.41	0.0038	1.41	LV	CELLTYPE	control_LMNA	12	18	Myeloid
ACPP	0.899	0.0285	0.0782	0.0541	5.26	10.5	0.00234	1.54	LV	CELLTYPE	control_LMNA	12	18	Myeloid
AC104984.3	0.898	0.0425	0.0335	0.0197	4.19	9.11	0.00435	1.37	LV	CELLTYPE	control_LMNA	12	18	Myeloid
SIGLEC9	0.898	0.00177	0.123	0.0762	5.81	21.7	3.28e-05	2.75	LV	CELLTYPE	control_LMNA	12	18	Myeloid
FAM129B	0.894	0.0241	0.0905	0.0662	5.42	11.2	0.00177	1.62	LV	CELLTYPE	control_LMNA	12	18	Myeloid
C14orf119	0.893	0.00106	0.0693	0.0386	5.08	24.5	1.32e-05	2.97	LV	CELLTYPE	control_LMNA	12	18	Myeloid
NUF2	0.892	0.0442	0.0427	0.024	4.43	8.93	0.00471	1.35	LV	CELLTYPE	control_LMNA	12	18	Myeloid
ENTPD1	0.891	0.00222	0.465	0.315	7.7	20.6	4.76e-05	2.65	LV	CELLTYPE	control_LMNA	12	18	Myeloid
PKD2L2	0.89	0.00666	0.0693	0.0389	5.1	16.1	0.000252	2.18	LV	CELLTYPE	control_LMNA	12	18	Myeloid
SHCBP1	0.89	0.043	0.0297	0.0155	3.94	9.04	0.00448	1.37	LV	CELLTYPE	control_LMNA	12	18	Myeloid
MID1IP1	0.886	0.0498	0.0148	0.0096	3.17	8.5	0.00571	1.3	LV	CELLTYPE	control_LMNA	12	18	Myeloid
OSCAR	0.885	0.00206	0.0568	0.0337	4.81	20.9	4.29e-05	2.69	LV	CELLTYPE	control_LMNA	12	18	Myeloid
AC068631.1	0.884	0.0402	0.0238	0.0127	3.68	9.32	0.00396	1.4	LV	CELLTYPE	control_LMNA	12	18	Myeloid
CRLF1	0.881	0.0167	0.0561	0.0328	4.85	12.5	0.00102	1.78	LV	CELLTYPE	control_LMNA	12	18	Myeloid
AC011452.1	0.879	0.0422	0.0321	0.0174	4.07	9.14	0.00429	1.37	LV	CELLTYPE	control_LMNA	12	18	Myeloid
EPB41L3	0.879	0.011	1.18	0.795	9.08	14.1	0.000533	1.96	LV	CELLTYPE	control_LMNA	12	18	Myeloid
CEP78	0.877	0.00825	0.0423	0.0227	4.41	15.2	0.000348	2.08	LV	CELLTYPE	control_LMNA	12	18	Myeloid
PDE1B	0.873	0.0367	0.044	0.0268	4.43	9.64	0.00344	1.44	LV	CELLTYPE	control_LMNA	12	18	Myeloid
SLC38A7	0.87	0.00145	0.141	0.0917	6.1	22.7	2.36e-05	2.84	LV	CELLTYPE	control_LMNA	12	18	Myeloid
AC068888.1	0.866	0.0108	0.146	0.0934	6.22	14.2	0.000524	1.96	LV	CELLTYPE	control_LMNA	12	18	Myeloid
TCIRG1	0.863	0.0133	0.121	0.0829	5.95	13.4	0.000718	1.88	LV	CELLTYPE	control_LMNA	12	18	Myeloid
AC025165.2	0.862	0.0089	0.0566	0.0325	4.89	14.9	0.000386	2.05	LV	CELLTYPE	control_LMNA	12	18	Myeloid
ATP6V1F	0.861	0.00476	0.0414	0.024	4.42	17.5	0.000148	2.32	LV	CELLTYPE	control_LMNA	12	18	Myeloid
PKM	0.859	0.00268	0.21	0.136	6.71	19.8	6.49e-05	2.57	LV	CELLTYPE	control_LMNA	12	18	Myeloid
ENG	0.856	0.00231	0.214	0.149	6.69	20.5	5.03e-05	2.64	LV	CELLTYPE	control_LMNA	12	18	Myeloid
LIMCH1	0.856	0.0224	0.19	0.123	6.54	11.5	0.00156	1.65	LV	CELLTYPE	control_LMNA	12	18	Myeloid
KBTBD4	0.853	0.0484	0.018	0.0106	3.47	8.59	0.00549	1.32	LV	CELLTYPE	control_LMNA	12	18	Myeloid
CARD19	0.852	0.00216	0.0715	0.0569	5.15	20.8	4.57e-05	2.67	LV	CELLTYPE	control_LMNA	12	18	Myeloid
C12orf49	0.851	0.033	0.0234	0.0156	3.71	10	0.00293	1.48	LV	CELLTYPE	control_LMNA	12	18	Myeloid
MRPS6	0.851	0.0426	0.0794	0.0609	5.31	9.09	0.00437	1.37	LV	CELLTYPE	control_LMNA	12	18	Myeloid
GK	0.849	0.0316	0.212	0.165	6.57	10.2	0.00274	1.5	LV	CELLTYPE	control_LMNA	12	18	Myeloid
CD63	0.847	0.017	0.168	0.103	6.42	12.4	0.00104	1.77	LV	CELLTYPE	control_LMNA	12	18	Myeloid
AC091045.1	0.845	0.00755	0.0553	0.0334	4.78	15.6	0.000302	2.12	LV	CELLTYPE	control_LMNA	12	18	Myeloid
FANCD2	0.845	0.0113	0.0522	0.0308	4.71	14	0.000557	1.95	LV	CELLTYPE	control_LMNA	12	18	Myeloid
MIR99AHG	0.844	0.00343	0.683	0.507	8.34	18.8	9.28e-05	2.46	LV	CELLTYPE	control_LMNA	12	18	Myeloid
TWF1	0.844	0.0131	0.0491	0.04	4.61	13.4	0.0007	1.88	LV	CELLTYPE	control_LMNA	12	18	Myeloid
TPM4	0.843	0.00625	0.198	0.124	6.5	16.3	0.000228	2.2	LV	CELLTYPE	control_LMNA	12	18	Myeloid
NECTIN2	0.839	0.00115	0.0864	0.0544	5.42	23.9	1.6e-05	2.94	LV	CELLTYPE	control_LMNA	12	18	Myeloid
DDAH2	0.836	0.0425	0.0714	0.048	5.22	9.11	0.00435	1.37	LV	CELLTYPE	control_LMNA	12	18	Myeloid
C1orf54	0.835	0.0474	0.0473	0.0294	4.68	8.67	0.0053	1.32	LV	CELLTYPE	control_LMNA	12	18	Myeloid
MIIP	0.835	0.00599	0.0616	0.0534	4.98	16.5	0.000212	2.22	LV	CELLTYPE	control_LMNA	12	18	Myeloid
VPS9D1	0.834	0.00485	0.111	0.081	5.74	17.4	0.000152	2.31	LV	CELLTYPE	control_LMNA	12	18	Myeloid
RBL1	0.833	0.0105	0.13	0.0841	6.02	14.3	0.000503	1.98	LV	CELLTYPE	control_LMNA	12	18	Myeloid
CNTNAP2	0.832	0.0454	0.1	0.0654	5.77	8.83	0.00492	1.34	LV	CELLTYPE	control_LMNA	12	18	Myeloid
AL354989.1	0.829	0.0405	0.0302	0.0183	4.11	9.28	0.00402	1.39	LV	CELLTYPE	control_LMNA	12	18	Myeloid
PLEKHG2	0.828	0.0427	0.0411	0.0263	4.38	9.06	0.00443	1.37	LV	CELLTYPE	control_LMNA	12	18	Myeloid
ANK2	0.827	0.0161	0.226	0.154	6.82	12.7	0.000959	1.79	LV	CELLTYPE	control_LMNA	12	18	Myeloid
HIVEP3	0.827	0.0277	0.232	0.237	6.74	10.6	0.00222	1.56	LV	CELLTYPE	control_LMNA	12	18	Myeloid
AC008937.2	0.826	0.0348	0.0824	0.0506	5.31	9.81	0.00319	1.46	LV	CELLTYPE	control_LMNA	12	18	Myeloid
Z83844.2	0.826	0.0119	0.0739	0.0442	5.26	13.8	0.000604	1.92	LV	CELLTYPE	control_LMNA	12	18	Myeloid
AIF1	0.825	0.0232	0.0902	0.062	5.45	11.4	0.00163	1.64	LV	CELLTYPE	control_LMNA	12	18	Myeloid
C4orf45	0.825	0.0474	0.0573	0.0373	4.86	8.68	0.00528	1.32	LV	CELLTYPE	control_LMNA	12	18	Myeloid
RHBDL2	0.825	0.0145	0.0561	0.0333	4.83	13.1	0.000815	1.84	LV	CELLTYPE	control_LMNA	12	18	Myeloid
SLC31A1	0.825	0.00268	0.14	0.0899	6.08	19.8	6.46e-05	2.57	LV	CELLTYPE	control_LMNA	12	18	Myeloid
TBC1D2	0.824	0.00545	0.181	0.117	6.37	16.9	0.00018	2.26	LV	CELLTYPE	control_LMNA	12	18	Myeloid
AL157938.3	0.823	0.0333	0.064	0.0353	5.06	9.98	0.00296	1.48	LV	CELLTYPE	control_LMNA	12	18	Myeloid
SUMO1	0.823	0.0136	0.12	0.0888	6.01	13.3	0.00075	1.87	LV	CELLTYPE	control_LMNA	12	18	Myeloid
GALM	0.822	0.00035	0.3	0.211	7.18	29.9	2.41e-06	3.46	LV	CELLTYPE	control_LMNA	12	18	Myeloid
EZH2	0.819	0.0295	0.104	0.086	5.61	10.4	0.00246	1.53	LV	CELLTYPE	control_LMNA	12	18	Myeloid
FPR3	0.817	0.0234	0.497	0.3	7.71	11.3	0.00166	1.63	LV	CELLTYPE	control_LMNA	12	18	Myeloid
TRIM36	0.817	0.0427	0.0278	0.019	3.95	9.08	0.00441	1.37	LV	CELLTYPE	control_LMNA	12	18	Myeloid
CUX2	0.816	0.0478	0.0674	0.0404	5.04	8.65	0.00534	1.32	LV	CELLTYPE	control_LMNA	12	18	Myeloid
PDZK1	0.815	0.0378	0.0252	0.0141	3.8	9.53	0.0036	1.42	LV	CELLTYPE	control_LMNA	12	18	Myeloid
KIF22	0.814	0.0347	0.0368	0.0204	4.28	9.82	0.00318	1.46	LV	CELLTYPE	control_LMNA	12	18	Myeloid
C17orf64	0.813	0.0456	0.0395	0.0251	4.44	8.8	0.00498	1.34	LV	CELLTYPE	control_LMNA	12	18	Myeloid
P4HA3	0.813	0.0132	0.0557	0.0414	4.86	13.4	0.000707	1.88	LV	CELLTYPE	control_LMNA	12	18	Myeloid
AL157392.2	0.812	0.0207	0.0862	0.0551	5.45	11.7	0.00139	1.69	LV	CELLTYPE	control_LMNA	12	18	Myeloid
AP2S1	0.81	0.00794	0.0865	0.0638	5.42	15.4	0.000326	2.1	LV	CELLTYPE	control_LMNA	12	18	Myeloid
AL022238.2	0.809	0.0199	0.0543	0.0333	4.86	11.9	0.00131	1.7	LV	CELLTYPE	control_LMNA	12	18	Myeloid
MIR4435-2HG	0.809	0.0158	0.204	0.136	6.62	12.8	0.000918	1.8	LV	CELLTYPE	control_LMNA	12	18	Myeloid
SPAG16	0.809	0.0288	0.0476	0.03	4.71	10.5	0.00238	1.54	LV	CELLTYPE	control_LMNA	12	18	Myeloid
TMEM106A	0.808	0.00893	0.302	0.198	7.18	14.9	0.00039	2.05	LV	CELLTYPE	control_LMNA	12	18	Myeloid
LGALS1	0.807	0.0414	0.0784	0.0422	5.3	9.2	0.00417	1.38	LV	CELLTYPE	control_LMNA	12	18	Myeloid
TMC8	0.806	0.00541	0.146	0.107	6.17	17	0.000176	2.27	LV	CELLTYPE	control_LMNA	12	18	Myeloid
CTSB	0.805	0.00502	1.97	1.3	9.78	17.3	0.000159	2.3	LV	CELLTYPE	control_LMNA	12	18	Myeloid
FAM20A	0.804	0.0482	1.02	0.603	8.71	8.6	0.00547	1.32	LV	CELLTYPE	control_LMNA	12	18	Myeloid
SLC51A	0.803	0.0281	0.0421	0.0244	4.47	10.6	0.00227	1.55	LV	CELLTYPE	control_LMNA	12	18	Myeloid
PARP2	0.802	0.0239	0.0408	0.0243	4.41	11.2	0.00174	1.62	LV	CELLTYPE	control_LMNA	12	18	Myeloid
RELT	0.801	0.00976	0.0708	0.0551	5.14	14.6	0.000442	2.01	LV	CELLTYPE	control_LMNA	12	18	Myeloid
ARG2	0.796	0.0122	0.0462	0.0301	4.62	13.7	0.000632	1.91	LV	CELLTYPE	control_LMNA	12	18	Myeloid
SHISA5	0.796	0.00594	0.0496	0.0386	4.71	16.5	0.000209	2.23	LV	CELLTYPE	control_LMNA	12	18	Myeloid
TLNRD1	0.79	0.0402	0.0286	0.0375	3.92	9.31	0.00397	1.4	LV	CELLTYPE	control_LMNA	12	18	Myeloid
FUOM	0.789	0.0482	0.0291	0.0182	4.03	8.61	0.00544	1.32	LV	CELLTYPE	control_LMNA	12	18	Myeloid
ARHGAP9	0.787	0.00249	0.0952	0.061	5.58	20.1	5.74e-05	2.6	LV	CELLTYPE	control_LMNA	12	18	Myeloid
S100A11	0.787	0.0416	0.101	0.0677	5.64	9.18	0.00421	1.38	LV	CELLTYPE	control_LMNA	12	18	Myeloid
AC026202.2	0.785	0.026	0.18	0.121	6.58	10.9	0.00198	1.59	LV	CELLTYPE	control_LMNA	12	18	Myeloid
AC004943.2	0.782	0.029	0.046	0.0281	4.59	10.5	0.00239	1.54	LV	CELLTYPE	control_LMNA	12	18	Myeloid
GNA15	0.781	0.00464	0.134	0.0851	6	17.6	0.000142	2.33	LV	CELLTYPE	control_LMNA	12	18	Myeloid
ENO1	0.779	0.00827	0.166	0.128	6.32	15.2	0.000351	2.08	LV	CELLTYPE	control_LMNA	12	18	Myeloid
LRP1	0.777	0.00172	0.724	0.489	8.38	21.9	3.04e-05	2.77	LV	CELLTYPE	control_LMNA	12	18	Myeloid
LAT2	0.776	0.00336	0.168	0.142	6.37	18.8	9e-05	2.47	LV	CELLTYPE	control_LMNA	12	18	Myeloid
AC006547.1	0.774	0.00226	0.0816	0.0514	5.31	20.6	4.9e-05	2.64	LV	CELLTYPE	control_LMNA	12	18	Myeloid
TUBA1B	0.774	0.0038	0.172	0.113	6.38	18.3	0.000107	2.42	LV	CELLTYPE	control_LMNA	12	18	Myeloid
MT-ND1	0.773	0.0283	0.181	0.151	6.49	10.5	0.00232	1.55	LV	CELLTYPE	control_LMNA	12	18	Myeloid
AC011447.3	0.771	0.0261	0.0596	0.0438	4.96	10.9	0.00199	1.58	LV	CELLTYPE	control_LMNA	12	18	Myeloid
PNO1	0.768	0.0201	0.0377	0.0247	4.38	11.9	0.00132	1.7	LV	CELLTYPE	control_LMNA	12	18	Myeloid
PRKCA	0.768	0.0398	0.504	0.344	7.82	9.35	0.0039	1.4	LV	CELLTYPE	control_LMNA	12	18	Myeloid
RFX2	0.768	0.0317	0.167	0.127	6.34	10.1	0.00275	1.5	LV	CELLTYPE	control_LMNA	12	18	Myeloid
NAPRT	0.767	0.0378	0.0702	0.0546	5.3	9.54	0.0036	1.42	LV	CELLTYPE	control_LMNA	12	18	Myeloid
P2RY6	0.766	0.0195	0.26	0.171	6.98	12	0.00127	1.71	LV	CELLTYPE	control_LMNA	12	18	Myeloid
AL391839.1	0.763	0.0283	0.0417	0.0247	4.46	10.6	0.00231	1.55	LV	CELLTYPE	control_LMNA	12	18	Myeloid
TUBB	0.761	0.00996	0.0879	0.0623	5.48	14.5	0.000457	2	LV	CELLTYPE	control_LMNA	12	18	Myeloid
ITGAM	0.76	0.00276	0.371	0.252	7.48	19.6	6.87e-05	2.56	LV	CELLTYPE	control_LMNA	12	18	Myeloid
TMC6	0.759	0.0133	0.174	0.113	6.41	13.4	0.000722	1.88	LV	CELLTYPE	control_LMNA	12	18	Myeloid
AL139021.1	0.756	0.031	0.0424	0.0291	4.58	10.2	0.00265	1.51	LV	CELLTYPE	control_LMNA	12	18	Myeloid
CCDC65	0.756	0.00541	0.113	0.0714	5.82	17	0.000175	2.27	LV	CELLTYPE	control_LMNA	12	18	Myeloid
FBXL15	0.756	0.0158	0.0541	0.0344	4.85	12.7	0.000923	1.8	LV	CELLTYPE	control_LMNA	12	18	Myeloid
SNRPD1	0.756	0.0314	0.0569	0.0397	4.89	10.2	0.00271	1.5	LV	CELLTYPE	control_LMNA	12	18	Myeloid
NRP2	0.753	0.0114	0.654	0.417	8.13	14	0.000562	1.94	LV	CELLTYPE	control_LMNA	12	18	Myeloid
PRSS36	0.752	0.0201	0.0835	0.0546	5.48	11.9	0.00132	1.7	LV	CELLTYPE	control_LMNA	12	18	Myeloid
RBBP8	0.752	0.0136	0.0713	0.0468	5.16	13.3	0.00075	1.87	LV	CELLTYPE	control_LMNA	12	18	Myeloid
SH3BGRL3	0.752	0.0329	0.0615	0.052	4.89	10	0.00289	1.48	LV	CELLTYPE	control_LMNA	12	18	Myeloid
BAX	0.75	0.00488	0.0911	0.0579	5.52	17.4	0.000153	2.31	LV	CELLTYPE	control_LMNA	12	18	Myeloid
GALNT6	0.75	0.031	0.0546	0.036	4.81	10.3	0.00263	1.51	LV	CELLTYPE	control_LMNA	12	18	Myeloid
GAPDH	0.748	0.0244	0.212	0.143	6.75	11.1	0.00179	1.61	LV	CELLTYPE	control_LMNA	12	18	Myeloid
H2AFZ	0.748	0.0278	0.0459	0.0288	4.56	10.6	0.00223	1.56	LV	CELLTYPE	control_LMNA	12	18	Myeloid
LST1	0.748	0.0277	0.153	0.105	6.27	10.6	0.00222	1.56	LV	CELLTYPE	control_LMNA	12	18	Myeloid
SFXN1	0.748	0.00984	0.0583	0.0412	4.9	14.6	0.000446	2.01	LV	CELLTYPE	control_LMNA	12	18	Myeloid
LY96	0.746	0.0153	0.337	0.232	7.31	12.9	0.000878	1.82	LV	CELLTYPE	control_LMNA	12	18	Myeloid
TNFRSF10D	0.746	0.0392	0.0971	0.0625	5.51	9.42	0.00378	1.41	LV	CELLTYPE	control_LMNA	12	18	Myeloid
RRM1	0.744	0.0378	0.0401	0.0269	4.43	9.54	0.00359	1.42	LV	CELLTYPE	control_LMNA	12	18	Myeloid
MKNK1	0.742	0.00607	0.744	0.537	8.49	16.4	0.000218	2.22	LV	CELLTYPE	control_LMNA	12	18	Myeloid
AC005786.3	0.741	0.0442	0.0523	0.033	4.78	8.93	0.00472	1.35	LV	CELLTYPE	control_LMNA	12	18	Myeloid
ZNF577	0.739	0.0426	0.174	0.112	6.32	9.09	0.00438	1.37	LV	CELLTYPE	control_LMNA	12	18	Myeloid
PTRH2	0.736	0.0132	0.199	0.129	6.53	13.4	0.000711	1.88	LV	CELLTYPE	control_LMNA	12	18	Myeloid
PPM1M	0.734	0.0291	0.0562	0.045	4.81	10.4	0.00242	1.54	LV	CELLTYPE	control_LMNA	12	18	Myeloid
FLOT1	0.733	0.00754	0.197	0.136	6.57	15.6	0.0003	2.12	LV	CELLTYPE	control_LMNA	12	18	Myeloid
AC007014.1	0.731	0.0188	0.0493	0.0348	4.72	12.1	0.0012	1.72	LV	CELLTYPE	control_LMNA	12	18	Myeloid
AC011466.1	0.731	0.0313	0.0343	0.0224	4.23	10.2	0.00269	1.5	LV	CELLTYPE	control_LMNA	12	18	Myeloid
STAC3	0.731	0.0349	0.0362	0.0238	4.34	9.8	0.0032	1.46	LV	CELLTYPE	control_LMNA	12	18	Myeloid
SPRED1	0.728	0.0269	1.28	0.879	9.19	10.8	0.0021	1.57	LV	CELLTYPE	control_LMNA	12	18	Myeloid
SLC37A3	0.725	0.0315	0.0382	0.0256	4.41	10.2	0.00274	1.5	LV	CELLTYPE	control_LMNA	12	18	Myeloid
CLTA	0.723	0.00107	0.429	0.29	7.59	24.4	1.34e-05	2.97	LV	CELLTYPE	control_LMNA	12	18	Myeloid
NCF4	0.722	0.0223	0.392	0.299	7.64	11.5	0.00155	1.65	LV	CELLTYPE	control_LMNA	12	18	Myeloid
AC024145.1	0.721	0.0479	0.0711	0.0457	5.1	8.63	0.00539	1.32	LV	CELLTYPE	control_LMNA	12	18	Myeloid
AKR1A1	0.721	0.00125	0.328	0.247	7.35	23.3	1.91e-05	2.9	LV	CELLTYPE	control_LMNA	12	18	Myeloid
TSPAN9	0.721	0.0341	0.0359	0.0236	4.31	9.87	0.0031	1.47	LV	CELLTYPE	control_LMNA	12	18	Myeloid
IGFBP7	0.72	0.0213	0.173	0.143	6.49	11.6	0.00146	1.67	LV	CELLTYPE	control_LMNA	12	18	Myeloid
SNHG12	0.72	0.0119	0.124	0.0998	5.94	13.8	0.000606	1.92	LV	CELLTYPE	control_LMNA	12	18	Myeloid
AF241726.2	0.716	0.026	0.0559	0.0451	4.77	10.9	0.00199	1.58	LV	CELLTYPE	control_LMNA	12	18	Myeloid
CCDC170	0.715	0.0122	0.241	0.179	6.87	13.7	0.000631	1.91	LV	CELLTYPE	control_LMNA	12	18	Myeloid
PKD1L3	0.715	0.0165	0.124	0.0853	5.93	12.6	0.000989	1.78	LV	CELLTYPE	control_LMNA	12	18	Myeloid
SLC16A3	0.714	0.0257	0.109	0.079	5.76	11	0.00193	1.59	LV	CELLTYPE	control_LMNA	12	18	Myeloid
TRDMT1	0.714	0.0337	0.0433	0.0277	4.53	9.91	0.00305	1.47	LV	CELLTYPE	control_LMNA	12	18	Myeloid
AGBL5	0.713	0.0159	0.0685	0.0461	5.11	12.7	0.000932	1.8	LV	CELLTYPE	control_LMNA	12	18	Myeloid
CNN2	0.712	0.0398	0.034	0.0248	4.17	9.35	0.0039	1.4	LV	CELLTYPE	control_LMNA	12	18	Myeloid
SKA2	0.711	0.0461	0.0518	0.034	4.8	8.76	0.00508	1.34	LV	CELLTYPE	control_LMNA	12	18	Myeloid
CTSZ	0.708	0.0326	0.293	0.204	7.11	10.1	0.00287	1.49	LV	CELLTYPE	control_LMNA	12	18	Myeloid
RHBDD3	0.708	0.0195	0.0624	0.0416	4.99	12	0.00127	1.71	LV	CELLTYPE	control_LMNA	12	18	Myeloid
GNE	0.705	0.00577	0.124	0.0838	5.93	16.7	0.000195	2.24	LV	CELLTYPE	control_LMNA	12	18	Myeloid
SIGLEC7	0.705	0.0425	0.0421	0.0327	4.5	9.11	0.00435	1.37	LV	CELLTYPE	control_LMNA	12	18	Myeloid
TRABD	0.704	0.00808	0.123	0.106	5.97	15.3	0.000337	2.09	LV	CELLTYPE	control_LMNA	12	18	Myeloid
AC011287.1	0.702	0.0417	0.127	0.089	5.98	9.17	0.00422	1.38	LV	CELLTYPE	control_LMNA	12	18	Myeloid
MYH10	0.702	0.033	0.0383	0.0247	4.37	10	0.00293	1.48	LV	CELLTYPE	control_LMNA	12	18	Myeloid
PIM3	0.696	0.0207	0.0702	0.053	5.11	11.8	0.00139	1.69	LV	CELLTYPE	control_LMNA	12	18	Myeloid
PRDX1	0.696	0.0456	0.0592	0.041	4.92	8.81	0.00497	1.34	LV	CELLTYPE	control_LMNA	12	18	Myeloid
ZNF565	0.696	0.0146	0.165	0.122	6.42	13	0.000819	1.84	LV	CELLTYPE	control_LMNA	12	18	Myeloid
COMMD4	0.691	0.0448	0.0418	0.035	4.48	8.88	0.00481	1.35	LV	CELLTYPE	control_LMNA	12	18	Myeloid
LILRB4	0.691	0.0127	0.181	0.125	6.41	13.5	0.000672	1.9	LV	CELLTYPE	control_LMNA	12	18	Myeloid
PSTPIP1	0.69	0.00589	0.146	0.106	6.14	16.6	0.000204	2.23	LV	CELLTYPE	control_LMNA	12	18	Myeloid
FAM196B	0.689	0.0379	0.228	0.165	6.72	9.52	0.00362	1.42	LV	CELLTYPE	control_LMNA	12	18	Myeloid
CBR3	0.687	0.0337	0.0567	0.0364	4.86	9.91	0.00305	1.47	LV	CELLTYPE	control_LMNA	12	18	Myeloid
ECT2	0.687	0.0494	0.0564	0.0385	4.82	8.53	0.00564	1.31	LV	CELLTYPE	control_LMNA	12	18	Myeloid
GTF3C6	0.687	0.0313	0.0481	0.0458	4.6	10.2	0.00269	1.5	LV	CELLTYPE	control_LMNA	12	18	Myeloid
NAA38	0.686	0.0293	0.0428	0.0294	4.51	10.4	0.00244	1.53	LV	CELLTYPE	control_LMNA	12	18	Myeloid
TMEM138	0.684	0.0241	0.0501	0.0316	4.71	11.2	0.00177	1.62	LV	CELLTYPE	control_LMNA	12	18	Myeloid
E2F4	0.683	0.0239	0.0608	0.0434	5	11.2	0.00174	1.62	LV	CELLTYPE	control_LMNA	12	18	Myeloid
AC022973.2	0.682	0.0146	0.049	0.033	4.7	13	0.00082	1.84	LV	CELLTYPE	control_LMNA	12	18	Myeloid
RPLP0	0.682	0.0235	0.145	0.134	6.21	11.3	0.00167	1.63	LV	CELLTYPE	control_LMNA	12	18	Myeloid
AP002336.2	0.681	0.0134	0.24	0.177	6.97	13.3	0.000726	1.87	LV	CELLTYPE	control_LMNA	12	18	Myeloid
ACTG1	0.68	0.0234	0.213	0.168	6.69	11.3	0.00166	1.63	LV	CELLTYPE	control_LMNA	12	18	Myeloid
LRRC23	0.678	0.0355	0.0507	0.0334	4.74	9.73	0.00329	1.45	LV	CELLTYPE	control_LMNA	12	18	Myeloid
PRKAR1A	0.673	0.0104	0.296	0.21	7.13	14.3	0.000488	1.98	LV	CELLTYPE	control_LMNA	12	18	Myeloid
TPI1	0.672	0.0464	0.0689	0.0496	5.14	8.74	0.00512	1.33	LV	CELLTYPE	control_LMNA	12	18	Myeloid
DIAPH2-AS1	0.668	0.0272	0.202	0.141	6.65	10.7	0.00213	1.57	LV	CELLTYPE	control_LMNA	12	18	Myeloid
SREBF1	0.668	0.0316	0.106	0.0817	5.72	10.2	0.00274	1.5	LV	CELLTYPE	control_LMNA	12	18	Myeloid
ALG14	0.667	0.0258	0.053	0.0365	4.8	10.9	0.00195	1.59	LV	CELLTYPE	control_LMNA	12	18	Myeloid
ENTPD1-AS1	0.663	0.00589	0.589	0.408	8.06	16.6	0.000204	2.23	LV	CELLTYPE	control_LMNA	12	18	Myeloid
MT-CO2	0.661	0.0487	0.461	0.476	7.92	8.57	0.00554	1.31	LV	CELLTYPE	control_LMNA	12	18	Myeloid
MPP1	0.658	0.0159	0.161	0.12	6.23	12.7	0.00093	1.8	LV	CELLTYPE	control_LMNA	12	18	Myeloid
CYBA	0.652	0.00471	0.393	0.291	7.6	17.5	0.000146	2.33	LV	CELLTYPE	control_LMNA	12	18	Myeloid
AC005480.1	0.649	0.0407	0.0851	0.0618	5.52	9.26	0.00406	1.39	LV	CELLTYPE	control_LMNA	12	18	Myeloid
AURKAIP1	0.649	0.0413	0.0435	0.0385	4.6	9.21	0.00415	1.38	LV	CELLTYPE	control_LMNA	12	18	Myeloid
FAM102B	0.645	0.0125	0.259	0.253	6.95	13.6	0.000654	1.9	LV	CELLTYPE	control_LMNA	12	18	Myeloid
SPATA1	0.645	0.0432	0.154	0.107	6.23	9.02	0.00452	1.36	LV	CELLTYPE	control_LMNA	12	18	Myeloid
DNMT1	0.642	0.0202	0.143	0.124	6.16	11.9	0.00133	1.7	LV	CELLTYPE	control_LMNA	12	18	Myeloid
SPG21	0.64	0.00364	0.157	0.115	6.24	18.5	9.99e-05	2.44	LV	CELLTYPE	control_LMNA	12	18	Myeloid
SERPINB1	0.639	0.0255	0.203	0.194	6.54	11	0.00192	1.59	LV	CELLTYPE	control_LMNA	12	18	Myeloid
LILRB2	0.638	0.0202	0.124	0.103	5.92	11.8	0.00133	1.69	LV	CELLTYPE	control_LMNA	12	18	Myeloid
TRIM37	0.636	0.00585	0.117	0.088	5.86	16.6	0.000201	2.23	LV	CELLTYPE	control_LMNA	12	18	Myeloid
RASSF2	0.635	0.0261	0.278	0.2	7.01	10.9	0.002	1.58	LV	CELLTYPE	control_LMNA	12	18	Myeloid
AC009060.1	0.633	0.0435	0.0827	0.0556	5.36	9	0.00456	1.36	LV	CELLTYPE	control_LMNA	12	18	Myeloid
RAD23A	0.63	0.015	0.12	0.104	5.97	12.9	0.000855	1.82	LV	CELLTYPE	control_LMNA	12	18	Myeloid
HCK	0.624	0.0132	0.701	0.508	8.37	13.4	0.000709	1.88	LV	CELLTYPE	control_LMNA	12	18	Myeloid
NAIP	0.621	0.035	1.84	1.41	9.71	9.79	0.00321	1.46	LV	CELLTYPE	control_LMNA	12	18	Myeloid
PCK2	0.62	0.0402	0.0461	0.0338	4.61	9.32	0.00396	1.4	LV	CELLTYPE	control_LMNA	12	18	Myeloid
AC010894.3	0.618	0.0344	0.372	0.287	7.45	9.85	0.00313	1.46	LV	CELLTYPE	control_LMNA	12	18	Myeloid
CLIP2	0.618	0.0327	0.119	0.1	5.91	10	0.00287	1.49	LV	CELLTYPE	control_LMNA	12	18	Myeloid
WASHC5	0.618	0.0276	0.18	0.132	6.47	10.7	0.00221	1.56	LV	CELLTYPE	control_LMNA	12	18	Myeloid
PLAA	0.617	0.00976	0.121	0.0901	5.95	14.6	0.000441	2.01	LV	CELLTYPE	control_LMNA	12	18	Myeloid
ACOT13	0.611	0.0478	0.076	0.0733	5.25	8.64	0.00536	1.32	LV	CELLTYPE	control_LMNA	12	18	Myeloid
PGAM1	0.611	0.0474	0.0585	0.0386	4.88	8.67	0.00528	1.32	LV	CELLTYPE	control_LMNA	12	18	Myeloid
TECPR1	0.61	0.0195	0.147	0.103	6.19	12	0.00125	1.71	LV	CELLTYPE	control_LMNA	12	18	Myeloid
CEP250	0.609	0.0195	0.0818	0.0624	5.45	12	0.00126	1.71	LV	CELLTYPE	control_LMNA	12	18	Myeloid
SH3D19	0.609	0.0235	0.109	0.074	5.77	11.3	0.00168	1.63	LV	CELLTYPE	control_LMNA	12	18	Myeloid
MAP2K3	0.606	0.0456	0.0783	0.0554	5.26	8.81	0.00497	1.34	LV	CELLTYPE	control_LMNA	12	18	Myeloid
SPHK2	0.603	0.0366	0.0556	0.0412	4.86	9.65	0.00342	1.44	LV	CELLTYPE	control_LMNA	12	18	Myeloid
VIM	0.601	0.0337	0.328	0.233	7.24	9.91	0.00304	1.47	LV	CELLTYPE	control_LMNA	12	18	Myeloid
PCED1B	0.597	0.0389	0.302	0.222	7.12	9.44	0.00374	1.41	LV	CELLTYPE	control_LMNA	12	18	Myeloid
FARSA	0.596	0.0315	0.0485	0.0442	4.69	10.2	0.00273	1.5	LV	CELLTYPE	control_LMNA	12	18	Myeloid
AP5Z1	0.593	0.025	0.115	0.0803	5.82	11.1	0.00187	1.6	LV	CELLTYPE	control_LMNA	12	18	Myeloid
CDC37	0.593	0.0392	0.167	0.132	6.49	9.41	0.00379	1.41	LV	CELLTYPE	control_LMNA	12	18	Myeloid
ABI2	0.591	0.0207	0.317	0.24	7.2	11.7	0.00139	1.69	LV	CELLTYPE	control_LMNA	12	18	Myeloid
ESRRA	0.591	0.0314	0.148	0.112	6.3	10.2	0.00271	1.5	LV	CELLTYPE	control_LMNA	12	18	Myeloid
GSTO1	0.589	0.0176	0.084	0.0667	5.35	12.3	0.0011	1.75	LV	CELLTYPE	control_LMNA	12	18	Myeloid
CNEP1R1	0.587	0.0452	0.0791	0.0755	5.37	8.85	0.00487	1.35	LV	CELLTYPE	control_LMNA	12	18	Myeloid
LTBR	0.582	0.0134	0.187	0.146	6.53	13.3	0.000729	1.87	LV	CELLTYPE	control_LMNA	12	18	Myeloid
ATP8B1	0.58	0.0455	0.264	0.202	7.09	8.82	0.00494	1.34	LV	CELLTYPE	control_LMNA	12	18	Myeloid
SELENOI	0.579	0.0122	0.124	0.0943	6	13.7	0.000632	1.91	LV	CELLTYPE	control_LMNA	12	18	Myeloid
WAS	0.579	0.0378	0.0932	0.0712	5.65	9.54	0.0036	1.42	LV	CELLTYPE	control_LMNA	12	18	Myeloid
WSB1	0.579	0.00448	1.27	1.09	9.33	17.8	0.000132	2.35	LV	CELLTYPE	control_LMNA	12	18	Myeloid
LINC01572	0.577	0.0326	0.107	0.111	5.75	10.1	0.00286	1.49	LV	CELLTYPE	control_LMNA	12	18	Myeloid
AC015853.3	0.576	0.04	0.0572	0.0399	4.94	9.34	0.00392	1.4	LV	CELLTYPE	control_LMNA	12	18	Myeloid
SUSD1	0.572	0.023	0.261	0.209	7.05	11.4	0.00162	1.64	LV	CELLTYPE	control_LMNA	12	18	Myeloid
HAVCR2	0.571	0.00984	0.325	0.269	7.32	14.5	0.000449	2.01	LV	CELLTYPE	control_LMNA	12	18	Myeloid
TCHP	0.571	0.0276	0.225	0.162	6.76	10.7	0.0022	1.56	LV	CELLTYPE	control_LMNA	12	18	Myeloid
TRPV2	0.571	0.0478	0.0731	0.0558	5.28	8.65	0.00534	1.32	LV	CELLTYPE	control_LMNA	12	18	Myeloid
CNOT11	0.57	0.044	0.0757	0.0701	5.27	8.97	0.00463	1.36	LV	CELLTYPE	control_LMNA	12	18	Myeloid
GNPDA1	0.569	0.0405	0.116	0.0863	5.88	9.28	0.00403	1.39	LV	CELLTYPE	control_LMNA	12	18	Myeloid
GPRIN3	0.564	0.0329	0.236	0.185	6.85	10	0.00291	1.48	LV	CELLTYPE	control_LMNA	12	18	Myeloid
BRI3	0.561	0.0119	0.309	0.246	7.24	13.8	0.000606	1.92	LV	CELLTYPE	control_LMNA	12	18	Myeloid
GSTK1	0.561	0.0297	0.24	0.192	6.99	10.4	0.00249	1.53	LV	CELLTYPE	control_LMNA	12	18	Myeloid
RPF1	0.56	0.0329	0.0637	0.0464	5.07	10	0.0029	1.48	LV	CELLTYPE	control_LMNA	12	18	Myeloid
GLCE	0.557	0.0232	0.136	0.117	6.06	11.4	0.00164	1.63	LV	CELLTYPE	control_LMNA	12	18	Myeloid
PPIA	0.555	0.0478	0.134	0.0968	6.06	8.63	0.00538	1.32	LV	CELLTYPE	control_LMNA	12	18	Myeloid
C19orf25	0.554	0.0211	0.164	0.122	6.34	11.7	0.00144	1.68	LV	CELLTYPE	control_LMNA	12	18	Myeloid
VASP	0.539	0.0363	0.153	0.123	6.25	9.67	0.00339	1.44	LV	CELLTYPE	control_LMNA	12	18	Myeloid
RAB39A	0.538	0.0158	0.167	0.144	6.43	12.7	0.000922	1.8	LV	CELLTYPE	control_LMNA	12	18	Myeloid
B3GNTL1	0.523	0.042	0.104	0.0916	5.73	9.15	0.00427	1.38	LV	CELLTYPE	control_LMNA	12	18	Myeloid
FERMT3	0.523	0.0278	0.193	0.155	6.67	10.6	0.00223	1.56	LV	CELLTYPE	control_LMNA	12	18	Myeloid
PPM1G	0.521	0.0484	0.0832	0.0677	5.48	8.59	0.00549	1.32	LV	CELLTYPE	control_LMNA	12	18	Myeloid
ARMCX3	0.52	0.0427	0.0663	0.0474	5.1	9.07	0.00443	1.37	LV	CELLTYPE	control_LMNA	12	18	Myeloid
ATP6V1D	0.52	0.0291	0.157	0.12	6.28	10.4	0.00241	1.54	LV	CELLTYPE	control_LMNA	12	18	Myeloid
NEU3	0.519	0.0336	0.0785	0.0623	5.36	9.93	0.00303	1.47	LV	CELLTYPE	control_LMNA	12	18	Myeloid
SEC24C	0.516	0.025	0.0815	0.062	5.4	11	0.00187	1.6	LV	CELLTYPE	control_LMNA	12	18	Myeloid
EIF4G3	0.514	0.0455	1.73	1.45	9.67	8.82	0.00494	1.34	LV	CELLTYPE	control_LMNA	12	18	Myeloid
CCDC18	0.51	0.0493	0.255	0.216	7.01	8.54	0.00562	1.31	LV	CELLTYPE	control_LMNA	12	18	Myeloid
TPP1	0.509	0.0143	0.156	0.156	6.31	13.1	0.000798	1.85	LV	CELLTYPE	control_LMNA	12	18	Myeloid
SLC3A2	0.507	0.0368	0.09	0.0698	5.57	9.62	0.00346	1.43	LV	CELLTYPE	control_LMNA	12	18	Myeloid
PNKP	0.504	0.0353	0.136	0.107	6.11	9.76	0.00326	1.45	LV	CELLTYPE	control_LMNA	12	18	Myeloid
MARCH2	0.501	0.0159	0.15	0.126	6.24	12.7	0.000937	1.8	LV	CELLTYPE	control_LMNA	12	18	Myeloid

## Sheet: control_PKP2
Gene	logFC	FDR	mean_exp_control	mean_exp_genotype	logCPM	F	PValue	FDR_plot	Region	annotation_level	comparison	Observations_genotype	Observations_reference	cell_state
GPR84	4.27	0.000373	0.0126	0.000594	2.86	29.8	3.79e-06	3.43	LV	CELLTYPE	control_PKP2	6	18	Myeloid
TMEM26	4.24	0.000282	0.0179	0.000866	3.17	31.6	2.3e-06	3.55	LV	CELLTYPE	control_PKP2	6	18	Myeloid
AL137789.1	4.1	1.86e-06	0.0755	0.00816	4.91	62	2.63e-09	5.73	LV	CELLTYPE	control_PKP2	6	18	Myeloid
FCGBP	3.76	0.00191	0.193	0.0169	6.47	22.1	3.81e-05	2.72	LV	CELLTYPE	control_PKP2	6	18	Myeloid
C4BPB	3.6	7.27e-05	0.0434	0.00525	4.24	38.3	4.04e-07	4.14	LV	CELLTYPE	control_PKP2	6	18	Myeloid
IL4I1	3.52	0.000353	0.0289	0.00285	3.75	30.2	3.36e-06	3.45	LV	CELLTYPE	control_PKP2	6	18	Myeloid
CCL18	3.34	0.00168	0.0675	0.0254	4.97	22.7	3.16e-05	2.77	LV	CELLTYPE	control_PKP2	6	18	Myeloid
FSIP1	3.34	0.000381	0.108	0.0134	5.59	29.7	3.95e-06	3.42	LV	CELLTYPE	control_PKP2	6	18	Myeloid
LUCAT1	3.31	0.00171	0.0532	0.00769	4.48	22.6	3.23e-05	2.77	LV	CELLTYPE	control_PKP2	6	18	Myeloid
ENPP2	3.27	1.21e-05	0.172	0.0235	6.08	48.6	3.82e-08	4.92	LV	CELLTYPE	control_PKP2	6	18	Myeloid
PLAU	3.27	3.39e-06	0.136	0.018	5.84	56	8.18e-09	5.47	LV	CELLTYPE	control_PKP2	6	18	Myeloid
CCL2	3.24	0.0112	0.156	0.0209	6.24	14.9	0.00046	1.95	LV	CELLTYPE	control_PKP2	6	18	Myeloid
THBS1	3.23	0.00119	0.471	0.0576	7.72	24.1	2.02e-05	2.92	LV	CELLTYPE	control_PKP2	6	18	Myeloid
AP005059.1	3.22	0.000475	0.0246	0.00269	3.64	28.5	5.41e-06	3.32	LV	CELLTYPE	control_PKP2	6	18	Myeloid
SOCS3	3.09	2.07e-05	0.0369	0.00509	4.06	44.9	8.6e-08	4.68	LV	CELLTYPE	control_PKP2	6	18	Myeloid
PIM1	3.06	0.000958	0.0448	0.00522	4.43	25.1	1.49e-05	3.02	LV	CELLTYPE	control_PKP2	6	18	Myeloid
IL21R	3.04	0.0121	0.0137	0.00269	3.08	14.6	0.000519	1.92	LV	CELLTYPE	control_PKP2	6	18	Myeloid
VCAN-AS1	3.04	0.027	0.0203	0.0028	3.34	11.7	0.00161	1.57	LV	CELLTYPE	control_PKP2	6	18	Myeloid
AC243829.4	3.02	0.00155	0.0472	0.0175	4.54	23	2.87e-05	2.81	LV	CELLTYPE	control_PKP2	6	18	Myeloid
AC079210.1	2.98	4.9e-07	0.134	0.0328	5.78	72.6	4.08e-10	6.31	LV	CELLTYPE	control_PKP2	6	18	Myeloid
BATF	2.88	2.8e-06	0.0768	0.0135	5.01	58.1	5.45e-09	5.55	LV	CELLTYPE	control_PKP2	6	18	Myeloid
CTSL	2.88	1.5e-05	0.685	0.154	8.1	47.1	5.21e-08	4.82	LV	CELLTYPE	control_PKP2	6	18	Myeloid
AL008726.1	2.86	0.00142	0.0129	0.00268	2.88	23.4	2.52e-05	2.85	LV	CELLTYPE	control_PKP2	6	18	Myeloid
JAK3	2.86	3.82e-05	0.0721	0.0151	5.02	41.9	1.72e-07	4.42	LV	CELLTYPE	control_PKP2	6	18	Myeloid
BCL3	2.82	2.8e-06	0.0903	0.0179	5.24	58.2	5.32e-09	5.55	LV	CELLTYPE	control_PKP2	6	18	Myeloid
CCR1	2.79	1.04e-06	0.105	0.0162	5.4	65.7	1.33e-09	5.98	LV	CELLTYPE	control_PKP2	6	18	Myeloid
S100A9	2.75	0.000499	0.104	0.0145	5.44	28.3	5.81e-06	3.3	LV	CELLTYPE	control_PKP2	6	18	Myeloid
KIFC3	2.73	5.22e-06	0.124	0.0243	5.77	53.5	1.35e-08	5.28	LV	CELLTYPE	control_PKP2	6	18	Myeloid
TCF4-AS2	2.73	0.000555	0.0141	0.00484	3.14	27.7	6.94e-06	3.26	LV	CELLTYPE	control_PKP2	6	18	Myeloid
AC073283.3	2.72	0.00375	0.0164	0.00329	3.04	19.2	9.97e-05	2.43	LV	CELLTYPE	control_PKP2	6	18	Myeloid
AC244453.3	2.68	0.000675	0.0543	0.0116	4.55	26.8	9.11e-06	3.17	LV	CELLTYPE	control_PKP2	6	18	Myeloid
PLEKHG6	2.68	0.00117	0.0796	0.0182	5.01	24.2	1.95e-05	2.93	LV	CELLTYPE	control_PKP2	6	18	Myeloid
S100A8	2.64	0.000985	0.106	0.011	5.42	25	1.56e-05	3.01	LV	CELLTYPE	control_PKP2	6	18	Myeloid
FOSL1	2.63	0.0146	0.0207	0.0027	3.27	13.8	0.000695	1.84	LV	CELLTYPE	control_PKP2	6	18	Myeloid
GK3P	2.62	0.00102	0.0229	0.00629	3.57	24.8	1.65e-05	2.99	LV	CELLTYPE	control_PKP2	6	18	Myeloid
ATF5	2.61	6.12e-05	0.0478	0.0129	4.42	39.3	3.21e-07	4.21	LV	CELLTYPE	control_PKP2	6	18	Myeloid
GK-AS1	2.58	0.000376	0.0491	0.0137	4.57	29.7	3.85e-06	3.43	LV	CELLTYPE	control_PKP2	6	18	Myeloid
AL121748.2	2.56	0.00048	0.0146	0.00361	3.04	28.5	5.52e-06	3.32	LV	CELLTYPE	control_PKP2	6	18	Myeloid
CLEC4G	2.55	0.00593	0.0519	0.0103	4.73	17.3	0.00019	2.23	LV	CELLTYPE	control_PKP2	6	18	Myeloid
HIST1H1E	2.55	0.00158	0.0173	0.00441	3.26	22.9	2.96e-05	2.8	LV	CELLTYPE	control_PKP2	6	18	Myeloid
LONRF3	2.55	0.00139	0.0671	0.0167	4.91	23.5	2.45e-05	2.86	LV	CELLTYPE	control_PKP2	6	18	Myeloid
AP005059.2	2.51	0.0012	0.0272	0.00766	3.73	24.1	2.05e-05	2.92	LV	CELLTYPE	control_PKP2	6	18	Myeloid
FCGR1A	2.46	0.0066	0.042	0.00842	4.25	16.9	0.000221	2.18	LV	CELLTYPE	control_PKP2	6	18	Myeloid
TNF	2.44	0.0261	0.0178	0.00511	3.22	11.8	0.00153	1.58	LV	CELLTYPE	control_PKP2	6	18	Myeloid
HIST1H1C	2.43	0.00085	0.0187	0.00375	3.23	25.7	1.26e-05	3.07	LV	CELLTYPE	control_PKP2	6	18	Myeloid
CR1	2.42	2.47e-06	0.686	0.179	8.07	59.4	4.23e-09	5.61	LV	CELLTYPE	control_PKP2	6	18	Myeloid
KITLG	2.39	0.00216	0.0417	0.0104	4.27	21.6	4.48e-05	2.67	LV	CELLTYPE	control_PKP2	6	18	Myeloid
SLC39A8	2.26	0.0167	0.0704	0.0203	4.96	13.3	0.000826	1.78	LV	CELLTYPE	control_PKP2	6	18	Myeloid
ABLIM3	2.25	1.04e-06	0.142	0.0381	5.94	65.5	1.38e-09	5.98	LV	CELLTYPE	control_PKP2	6	18	Myeloid
HIST2H2BF	2.25	0.00348	0.0443	0.00941	4.35	19.5	9.04e-05	2.46	LV	CELLTYPE	control_PKP2	6	18	Myeloid
SLC2A3	2.25	0.0206	0.314	0.0611	7.5	12.6	0.00111	1.69	LV	CELLTYPE	control_PKP2	6	18	Myeloid
RAB42	2.23	0.000958	0.0171	0.00574	3.21	25.1	1.49e-05	3.02	LV	CELLTYPE	control_PKP2	6	18	Myeloid
SLC16A10	2.23	0.0195	0.795	0.275	8.42	12.7	0.00105	1.71	LV	CELLTYPE	control_PKP2	6	18	Myeloid
MYH6	2.2	0.00953	0.0278	0.00523	3.72	15.5	0.000367	2.02	LV	CELLTYPE	control_PKP2	6	18	Myeloid
HIST1H4C	2.19	0.000684	0.0323	0.0091	3.97	26.7	9.29e-06	3.16	LV	CELLTYPE	control_PKP2	6	18	Myeloid
LACC1	2.19	0.00553	0.0127	0.00484	2.95	17.7	0.000167	2.26	LV	CELLTYPE	control_PKP2	6	18	Myeloid
MEF2C-AS2	2.18	0.0113	0.0169	0.00569	3.19	14.8	0.000469	1.95	LV	CELLTYPE	control_PKP2	6	18	Myeloid
FAM20A	2.16	8.87e-06	1.02	0.333	8.68	50.4	2.59e-08	5.05	LV	CELLTYPE	control_PKP2	6	18	Myeloid
WDFY3-AS1	2.15	0.00984	0.0294	0.0103	3.84	15.4	0.000383	2.01	LV	CELLTYPE	control_PKP2	6	18	Myeloid
CTSA	2.14	6.09e-05	0.347	0.126	7.17	39.4	3.09e-07	4.22	LV	CELLTYPE	control_PKP2	6	18	Myeloid
AC087269.1	2.1	0.0129	0.0125	0.00294	2.8	14.3	0.000571	1.89	LV	CELLTYPE	control_PKP2	6	18	Myeloid
IQCD	2.08	0.00567	0.0136	0.00635	3.14	17.5	0.000176	2.25	LV	CELLTYPE	control_PKP2	6	18	Myeloid
MILR1	2.04	3.44e-07	0.144	0.0461	6.03	75.4	2.58e-10	6.46	LV	CELLTYPE	control_PKP2	6	18	Myeloid
VCAN	2.03	0.0337	0.366	0.0939	7.37	11	0.00215	1.47	LV	CELLTYPE	control_PKP2	6	18	Myeloid
HMOX1	2.02	0.000692	0.204	0.0606	6.46	26.6	9.51e-06	3.16	LV	CELLTYPE	control_PKP2	6	18	Myeloid
RELB	2.01	9.53e-05	0.0701	0.0242	4.97	36.7	6.08e-07	4.02	LV	CELLTYPE	control_PKP2	6	18	Myeloid
FPR1	2	0.000134	0.452	0.144	7.55	35	9.45e-07	3.87	LV	CELLTYPE	control_PKP2	6	18	Myeloid
PNP	2	0.00177	0.0347	0.0113	4.08	22.4	3.43e-05	2.75	LV	CELLTYPE	control_PKP2	6	18	Myeloid
SEMA6B	1.98	0.025	0.0278	0.00493	3.63	11.9	0.00145	1.6	LV	CELLTYPE	control_PKP2	6	18	Myeloid
IGSF6	1.97	0.00137	0.1	0.0368	5.39	23.6	2.4e-05	2.86	LV	CELLTYPE	control_PKP2	6	18	Myeloid
PRKCA-AS1	1.97	0.00147	0.0667	0.0222	5.07	23.2	2.68e-05	2.83	LV	CELLTYPE	control_PKP2	6	18	Myeloid
G0S2	1.96	0.011	0.0229	0.00296	3.35	15	0.000445	1.96	LV	CELLTYPE	control_PKP2	6	18	Myeloid
C5orf58	1.94	0.0291	0.014	0.00573	3.06	11.4	0.00176	1.54	LV	CELLTYPE	control_PKP2	6	18	Myeloid
C9	1.94	0.000201	0.134	0.0543	5.83	33.1	1.55e-06	3.7	LV	CELLTYPE	control_PKP2	6	18	Myeloid
MKNK1-AS1	1.94	9.39e-05	0.0919	0.0259	5.41	36.9	5.79e-07	4.03	LV	CELLTYPE	control_PKP2	6	18	Myeloid
SH3RF3	1.93	2.46e-05	0.582	0.243	7.92	44	1.05e-07	4.61	LV	CELLTYPE	control_PKP2	6	18	Myeloid
GK	1.92	9.39e-05	0.212	0.0911	6.56	36.9	5.75e-07	4.03	LV	CELLTYPE	control_PKP2	6	18	Myeloid
CD180	1.9	0.00316	0.0152	0.00495	3.06	19.9	7.72e-05	2.5	LV	CELLTYPE	control_PKP2	6	18	Myeloid
HIVEP1	1.9	0.00034	0.187	0.0676	6.34	30.5	3.13e-06	3.47	LV	CELLTYPE	control_PKP2	6	18	Myeloid
RUBCNL	1.9	0.001	0.229	0.0812	6.71	24.8	1.62e-05	3	LV	CELLTYPE	control_PKP2	6	18	Myeloid
LGI2	1.89	0.000331	0.0449	0.0196	4.51	30.8	2.9e-06	3.48	LV	CELLTYPE	control_PKP2	6	18	Myeloid
NEURL2	1.88	0.0108	0.479	0.149	7.78	15.1	0.000432	1.97	LV	CELLTYPE	control_PKP2	6	18	Myeloid
AC109826.1	1.87	0.00546	0.038	0.0137	4.23	17.7	0.000164	2.26	LV	CELLTYPE	control_PKP2	6	18	Myeloid
DNTTIP2	1.87	0.000353	0.0394	0.016	4.27	30.3	3.32e-06	3.45	LV	CELLTYPE	control_PKP2	6	18	Myeloid
EPAS1	1.87	0.00465	0.139	0.0551	5.95	18.4	0.000131	2.33	LV	CELLTYPE	control_PKP2	6	18	Myeloid
ST18	1.87	0.00507	0.0959	0.0298	5.39	18	0.000148	2.29	LV	CELLTYPE	control_PKP2	6	18	Myeloid
CRHBP	1.86	0.00348	0.0286	0.0124	3.92	19.5	9.06e-05	2.46	LV	CELLTYPE	control_PKP2	6	18	Myeloid
CD209	1.85	0.00326	0.0927	0.0358	5.42	19.8	8.15e-05	2.49	LV	CELLTYPE	control_PKP2	6	18	Myeloid
FBN2	1.85	0.0428	0.0548	0.0244	4.92	10.1	0.00303	1.37	LV	CELLTYPE	control_PKP2	6	18	Myeloid
MARCO	1.85	0.00653	0.3	0.109	7.01	17	0.000215	2.18	LV	CELLTYPE	control_PKP2	6	18	Myeloid
LRRC4C	1.84	0.000933	0.0829	0.028	5.34	25.3	1.42e-05	3.03	LV	CELLTYPE	control_PKP2	6	18	Myeloid
RGS14	1.84	0.00366	0.0191	0.00599	3.37	19.3	9.71e-05	2.44	LV	CELLTYPE	control_PKP2	6	18	Myeloid
EEPD1	1.83	0.00026	0.257	0.0889	6.76	31.9	2.1e-06	3.59	LV	CELLTYPE	control_PKP2	6	18	Myeloid
IL7	1.83	0.001	0.277	0.0934	6.92	24.9	1.6e-05	3	LV	CELLTYPE	control_PKP2	6	18	Myeloid
TLE3	1.83	0.00256	0.0555	0.0176	4.6	20.9	5.64e-05	2.59	LV	CELLTYPE	control_PKP2	6	18	Myeloid
DAB2	1.82	7.27e-05	0.256	0.11	6.76	38.4	3.94e-07	4.14	LV	CELLTYPE	control_PKP2	6	18	Myeloid
IKZF3	1.82	0.0351	0.014	0.00452	3	10.8	0.00228	1.46	LV	CELLTYPE	control_PKP2	6	18	Myeloid
NRP2	1.82	2.4e-07	0.654	0.25	8.09	79.2	1.4e-10	6.62	LV	CELLTYPE	control_PKP2	6	18	Myeloid
CEACAM21	1.81	0.00326	0.0484	0.0212	4.57	19.7	8.25e-05	2.49	LV	CELLTYPE	control_PKP2	6	18	Myeloid
AC005264.1	1.78	0.00445	0.0436	0.0127	4.4	18.6	0.000123	2.35	LV	CELLTYPE	control_PKP2	6	18	Myeloid
HIST1H1D	1.78	0.0479	0.0234	0.00838	3.54	9.75	0.00355	1.32	LV	CELLTYPE	control_PKP2	6	18	Myeloid
CYTOR	1.77	0.0122	0.0692	0.0198	4.97	14.5	0.000528	1.91	LV	CELLTYPE	control_PKP2	6	18	Myeloid
PTGIR	1.77	0.0249	0.0256	0.00709	3.77	11.9	0.00144	1.6	LV	CELLTYPE	control_PKP2	6	18	Myeloid
LINC02133	1.75	0.0121	0.0351	0.0123	4.1	14.6	0.000513	1.92	LV	CELLTYPE	control_PKP2	6	18	Myeloid
PDIA4	1.75	0.0237	0.052	0.0204	4.72	12.1	0.00135	1.63	LV	CELLTYPE	control_PKP2	6	18	Myeloid
FCGR1B	1.74	0.0332	0.0375	0.0102	4.15	11	0.0021	1.48	LV	CELLTYPE	control_PKP2	6	18	Myeloid
IER3	1.74	0.00256	0.155	0.0734	6.2	20.9	5.63e-05	2.59	LV	CELLTYPE	control_PKP2	6	18	Myeloid
MAPK13	1.74	0.0371	0.0184	0.00609	3.27	10.6	0.00248	1.43	LV	CELLTYPE	control_PKP2	6	18	Myeloid
AC008083.2	1.73	0.00656	0.0202	0.00895	3.53	17	0.000217	2.18	LV	CELLTYPE	control_PKP2	6	18	Myeloid
CD14	1.71	0.0327	0.448	0.161	7.85	11.1	0.00206	1.49	LV	CELLTYPE	control_PKP2	6	18	Myeloid
KCNK13	1.71	0.00462	0.0869	0.0297	5.27	18.4	0.000129	2.33	LV	CELLTYPE	control_PKP2	6	18	Myeloid
MIR222HG	1.69	0.0298	0.0251	0.00996	3.7	11.3	0.00183	1.53	LV	CELLTYPE	control_PKP2	6	18	Myeloid
EHD1	1.68	0.00671	0.0276	0.0107	3.79	16.8	0.000227	2.17	LV	CELLTYPE	control_PKP2	6	18	Myeloid
CYP1B1	1.67	0.0187	0.0527	0.0177	4.64	12.9	0.000981	1.73	LV	CELLTYPE	control_PKP2	6	18	Myeloid
HIF1A-AS2	1.67	0.00696	0.366	0.144	7.38	16.7	0.00024	2.16	LV	CELLTYPE	control_PKP2	6	18	Myeloid
CLEC7A	1.66	0.000182	0.595	0.2	8.01	33.6	1.36e-06	3.74	LV	CELLTYPE	control_PKP2	6	18	Myeloid
AC011511.2	1.64	0.000555	0.0646	0.0245	4.87	27.7	6.84e-06	3.26	LV	CELLTYPE	control_PKP2	6	18	Myeloid
SMIM15	1.64	0.0127	0.0183	0.00672	3.29	14.4	0.000555	1.9	LV	CELLTYPE	control_PKP2	6	18	Myeloid
CDCP1	1.63	0.000656	0.109	0.0478	5.67	26.9	8.63e-06	3.18	LV	CELLTYPE	control_PKP2	6	18	Myeloid
TBX20	1.62	0.0217	0.0182	0.00334	3.05	12.4	0.0012	1.66	LV	CELLTYPE	control_PKP2	6	18	Myeloid
CLECL1	1.61	0.0149	0.0614	0.0206	4.82	13.7	0.000719	1.83	LV	CELLTYPE	control_PKP2	6	18	Myeloid
DDIT3	1.61	0.0231	0.0439	0.0208	4.58	12.2	0.00131	1.64	LV	CELLTYPE	control_PKP2	6	18	Myeloid
TMEM163	1.61	0.0144	0.141	0.0594	5.96	13.9	0.00068	1.84	LV	CELLTYPE	control_PKP2	6	18	Myeloid
YES1	1.6	0.00661	0.0609	0.0285	4.92	16.9	0.000222	2.18	LV	CELLTYPE	control_PKP2	6	18	Myeloid
FSCN1	1.59	0.00176	0.0438	0.0171	4.42	22.5	3.35e-05	2.75	LV	CELLTYPE	control_PKP2	6	18	Myeloid
HIVEP3	1.59	0.000499	0.232	0.0914	6.72	28.3	5.87e-06	3.3	LV	CELLTYPE	control_PKP2	6	18	Myeloid
CD38	1.58	0.000729	0.0816	0.0325	5.22	26.3	1.03e-05	3.14	LV	CELLTYPE	control_PKP2	6	18	Myeloid
BACH1-AS1	1.56	0.0386	0.0143	0.00659	3.12	10.5	0.00263	1.41	LV	CELLTYPE	control_PKP2	6	18	Myeloid
CSTA	1.56	0.0269	0.0127	0.00441	2.87	11.7	0.00158	1.57	LV	CELLTYPE	control_PKP2	6	18	Myeloid
MT-ND6	1.56	0.0144	0.0229	0.0107	3.6	13.9	0.00068	1.84	LV	CELLTYPE	control_PKP2	6	18	Myeloid
PRKCA	1.55	0.000738	0.504	0.246	7.85	26.3	1.05e-05	3.13	LV	CELLTYPE	control_PKP2	6	18	Myeloid
SH2B2	1.54	0.0207	0.0284	0.0108	3.89	12.5	0.00113	1.68	LV	CELLTYPE	control_PKP2	6	18	Myeloid
ADAM32	1.53	0.0207	0.0247	0.0125	3.77	12.5	0.00113	1.68	LV	CELLTYPE	control_PKP2	6	18	Myeloid
FOXRED2	1.53	0.0151	0.0268	0.0114	3.82	13.7	0.000734	1.82	LV	CELLTYPE	control_PKP2	6	18	Myeloid
PRB2	1.53	0.0436	0.0204	0.00936	3.55	10.1	0.0031	1.36	LV	CELLTYPE	control_PKP2	6	18	Myeloid
PPARD	1.52	0.00269	0.362	0.174	7.3	20.7	6.07e-05	2.57	LV	CELLTYPE	control_PKP2	6	18	Myeloid
AC017002.5	1.51	0.0478	0.0356	0.0127	4.16	9.76	0.00353	1.32	LV	CELLTYPE	control_PKP2	6	18	Myeloid
FAM129B	1.51	0.0046	0.0905	0.0348	5.41	18.4	0.000128	2.34	LV	CELLTYPE	control_PKP2	6	18	Myeloid
RELT	1.51	0.00034	0.0708	0.0292	5.09	30.5	3.12e-06	3.47	LV	CELLTYPE	control_PKP2	6	18	Myeloid
GLIPR2	1.5	0.00137	0.132	0.054	5.89	23.6	2.4e-05	2.86	LV	CELLTYPE	control_PKP2	6	18	Myeloid
AP002433.1	1.49	0.00553	0.0255	0.0127	3.75	17.7	0.000168	2.26	LV	CELLTYPE	control_PKP2	6	18	Myeloid
CHIT1	1.49	0.0368	0.0136	0.00856	3.17	10.7	0.00243	1.43	LV	CELLTYPE	control_PKP2	6	18	Myeloid
CNN2	1.49	0.00295	0.034	0.0137	4.07	20.3	6.91e-05	2.53	LV	CELLTYPE	control_PKP2	6	18	Myeloid
FPR3	1.49	0.00334	0.497	0.224	7.71	19.6	8.55e-05	2.48	LV	CELLTYPE	control_PKP2	6	18	Myeloid
JPH1	1.48	0.033	0.0175	0.0101	3.41	11	0.00208	1.48	LV	CELLTYPE	control_PKP2	6	18	Myeloid
TRPV4	1.48	0.000579	0.106	0.0464	5.66	27.5	7.33e-06	3.24	LV	CELLTYPE	control_PKP2	6	18	Myeloid
CDC7	1.46	0.0137	0.0339	0.0113	4.03	14.1	0.000614	1.86	LV	CELLTYPE	control_PKP2	6	18	Myeloid
PAQR3	1.46	0.000131	0.141	0.068	6.09	35.1	9.1e-07	3.88	LV	CELLTYPE	control_PKP2	6	18	Myeloid
SPACA6	1.46	0.00779	0.0392	0.0174	4.31	16.3	0.000278	2.11	LV	CELLTYPE	control_PKP2	6	18	Myeloid
TCF4-AS1	1.46	0.0152	0.0492	0.0223	4.64	13.6	0.00074	1.82	LV	CELLTYPE	control_PKP2	6	18	Myeloid
AC010997.5	1.45	0.0176	0.0131	0.00554	2.96	13.2	0.000888	1.75	LV	CELLTYPE	control_PKP2	6	18	Myeloid
ENG	1.45	0.000413	0.214	0.0978	6.69	29.2	4.44e-06	3.38	LV	CELLTYPE	control_PKP2	6	18	Myeloid
MCC	1.45	0.000424	0.172	0.0861	6.34	29.1	4.63e-06	3.37	LV	CELLTYPE	control_PKP2	6	18	Myeloid
ST8SIA4	1.45	1.85e-05	0.439	0.209	7.57	46.1	6.62e-08	4.73	LV	CELLTYPE	control_PKP2	6	18	Myeloid
AC006160.1	1.44	0.000424	0.121	0.0605	5.87	29.1	4.59e-06	3.37	LV	CELLTYPE	control_PKP2	6	18	Myeloid
ADARB1	1.44	0.00779	0.0726	0.0434	5.2	16.3	0.000277	2.11	LV	CELLTYPE	control_PKP2	6	18	Myeloid
HIF1A	1.44	0.0164	0.885	0.406	8.64	13.4	0.00081	1.78	LV	CELLTYPE	control_PKP2	6	18	Myeloid
ENTPD7	1.43	0.0145	0.0197	0.0113	3.51	13.8	0.000684	1.84	LV	CELLTYPE	control_PKP2	6	18	Myeloid
SIGLEC7	1.43	0.0066	0.0421	0.0223	4.44	16.9	0.000221	2.18	LV	CELLTYPE	control_PKP2	6	18	Myeloid
AC009313.1	1.42	0.00278	0.0473	0.0221	4.55	20.5	6.38e-05	2.56	LV	CELLTYPE	control_PKP2	6	18	Myeloid
AC091132.2	1.42	0.0112	0.0253	0.0132	3.78	14.9	0.000462	1.95	LV	CELLTYPE	control_PKP2	6	18	Myeloid
STK32B	1.42	0.0039	0.165	0.0801	6.33	19.1	0.000104	2.41	LV	CELLTYPE	control_PKP2	6	18	Myeloid
ATP2B1-AS1	1.41	0.0182	0.0285	0.0167	3.99	13	0.000931	1.74	LV	CELLTYPE	control_PKP2	6	18	Myeloid
RASGRP3	1.41	0.00725	0.103	0.0428	5.57	16.5	0.000251	2.14	LV	CELLTYPE	control_PKP2	6	18	Myeloid
GNA15	1.4	2.02e-05	0.134	0.0621	5.98	45.3	7.84e-08	4.7	LV	CELLTYPE	control_PKP2	6	18	Myeloid
HPSE	1.4	0.0106	0.0435	0.0219	4.41	15.1	0.00042	1.97	LV	CELLTYPE	control_PKP2	6	18	Myeloid
ICAM1	1.39	0.000381	0.109	0.0499	5.66	29.6	4.03e-06	3.42	LV	CELLTYPE	control_PKP2	6	18	Myeloid
NOD2	1.39	0.00784	0.0437	0.0199	4.43	16.2	0.000281	2.11	LV	CELLTYPE	control_PKP2	6	18	Myeloid
AC066613.2	1.37	0.00878	0.0472	0.0229	4.5	15.8	0.000327	2.06	LV	CELLTYPE	control_PKP2	6	18	Myeloid
FAM129A	1.37	0.00589	0.181	0.0719	6.46	17.4	0.000187	2.23	LV	CELLTYPE	control_PKP2	6	18	Myeloid
GPRC5B	1.37	0.0341	0.0216	0.0123	3.63	10.9	0.00219	1.47	LV	CELLTYPE	control_PKP2	6	18	Myeloid
OLFML2B	1.37	0.000372	0.11	0.067	5.72	29.9	3.7e-06	3.43	LV	CELLTYPE	control_PKP2	6	18	Myeloid
RAP2B	1.37	0.00134	0.181	0.104	6.32	23.7	2.3e-05	2.87	LV	CELLTYPE	control_PKP2	6	18	Myeloid
ADAM19	1.36	0.0319	0.0419	0.0163	4.32	11.1	0.00199	1.5	LV	CELLTYPE	control_PKP2	6	18	Myeloid
ADGRE2	1.36	0.0144	0.161	0.0789	6.22	13.9	0.000673	1.84	LV	CELLTYPE	control_PKP2	6	18	Myeloid
SERPINB1	1.36	1.36e-05	0.203	0.105	6.52	47.8	4.51e-08	4.87	LV	CELLTYPE	control_PKP2	6	18	Myeloid
SLC25A19	1.36	0.00177	0.042	0.0208	4.43	22.4	3.41e-05	2.75	LV	CELLTYPE	control_PKP2	6	18	Myeloid
SPAG1	1.36	0.014	0.0379	0.0179	4.2	14	0.00064	1.85	LV	CELLTYPE	control_PKP2	6	18	Myeloid
BCL6	1.35	0.00416	0.11	0.0519	5.77	18.8	0.000112	2.38	LV	CELLTYPE	control_PKP2	6	18	Myeloid
EPB41L3	1.35	0.00313	1.18	0.556	9.12	20	7.49e-05	2.51	LV	CELLTYPE	control_PKP2	6	18	Myeloid
HPGDS	1.35	0.0255	0.152	0.0704	6.17	11.9	0.00148	1.59	LV	CELLTYPE	control_PKP2	6	18	Myeloid
NRP1	1.35	0.00274	2.39	1.15	10.1	20.6	6.23e-05	2.56	LV	CELLTYPE	control_PKP2	6	18	Myeloid
CD44	1.34	0.000555	0.559	0.285	8	27.7	6.81e-06	3.26	LV	CELLTYPE	control_PKP2	6	18	Myeloid
PRR11	1.34	0.0114	0.0547	0.0266	4.76	14.8	0.000476	1.94	LV	CELLTYPE	control_PKP2	6	18	Myeloid
REC114	1.34	0.0332	0.0349	0.0197	4.18	11	0.0021	1.48	LV	CELLTYPE	control_PKP2	6	18	Myeloid
RHOU	1.34	0.022	0.145	0.0745	6.06	12.3	0.00123	1.66	LV	CELLTYPE	control_PKP2	6	18	Myeloid
TWF1	1.34	0.00589	0.0491	0.0262	4.61	17.4	0.000188	2.23	LV	CELLTYPE	control_PKP2	6	18	Myeloid
VPS9D1	1.33	0.00196	0.111	0.0572	5.74	22	3.98e-05	2.71	LV	CELLTYPE	control_PKP2	6	18	Myeloid
FAM89A	1.32	0.0371	0.0202	0.0119	3.57	10.6	0.00248	1.43	LV	CELLTYPE	control_PKP2	6	18	Myeloid
ZSWIM4	1.32	0.026	0.0274	0.0157	3.88	11.8	0.00153	1.58	LV	CELLTYPE	control_PKP2	6	18	Myeloid
CD200R1	1.31	0.00511	0.146	0.0892	6.15	18	0.00015	2.29	LV	CELLTYPE	control_PKP2	6	18	Myeloid
GIMAP6	1.31	0.0413	0.0179	0.00746	3.27	10.2	0.00288	1.38	LV	CELLTYPE	control_PKP2	6	18	Myeloid
TPM4	1.31	0.000555	0.198	0.102	6.52	27.7	6.91e-06	3.26	LV	CELLTYPE	control_PKP2	6	18	Myeloid
LAP3	1.3	0.000935	0.204	0.105	6.52	25.2	1.43e-05	3.03	LV	CELLTYPE	control_PKP2	6	18	Myeloid
LRP1	1.3	3.73e-05	0.724	0.35	8.38	42.1	1.65e-07	4.43	LV	CELLTYPE	control_PKP2	6	18	Myeloid
PDE1B	1.29	0.0125	0.044	0.0222	4.42	14.4	0.000545	1.9	LV	CELLTYPE	control_PKP2	6	18	Myeloid
FCGR3A	1.28	0.00871	0.0778	0.0358	5.24	15.9	0.000322	2.06	LV	CELLTYPE	control_PKP2	6	18	Myeloid
PLSCR1	1.28	0.00676	0.357	0.195	7.32	16.8	0.00023	2.17	LV	CELLTYPE	control_PKP2	6	18	Myeloid
TGFBI	1.28	0.00573	0.825	0.386	8.6	17.5	0.000178	2.24	LV	CELLTYPE	control_PKP2	6	18	Myeloid
AC091045.1	1.27	0.0019	0.0553	0.0289	4.77	22.1	3.76e-05	2.72	LV	CELLTYPE	control_PKP2	6	18	Myeloid
AC120193.1	1.27	0.0165	0.301	0.101	7.27	13.4	0.000814	1.78	LV	CELLTYPE	control_PKP2	6	18	Myeloid
CACNA2D3	1.27	0.0019	0.101	0.051	5.54	22.2	3.75e-05	2.72	LV	CELLTYPE	control_PKP2	6	18	Myeloid
CP	1.26	0.0387	0.0289	0.0174	3.96	10.5	0.00264	1.41	LV	CELLTYPE	control_PKP2	6	18	Myeloid
CD276	1.25	0.0459	0.0392	0.0198	4.32	9.89	0.00334	1.34	LV	CELLTYPE	control_PKP2	6	18	Myeloid
TYMP	1.25	0.019	0.353	0.175	7.49	12.8	0.00101	1.72	LV	CELLTYPE	control_PKP2	6	18	Myeloid
DUS3L	1.24	0.0379	0.0259	0.0142	3.89	10.5	0.00256	1.42	LV	CELLTYPE	control_PKP2	6	18	Myeloid
NABP1	1.24	7.26e-05	0.429	0.258	7.61	38.5	3.87e-07	4.14	LV	CELLTYPE	control_PKP2	6	18	Myeloid
NFKB2	1.24	0.0289	0.0283	0.0149	3.95	11.5	0.00174	1.54	LV	CELLTYPE	control_PKP2	6	18	Myeloid
PTRH2	1.24	0.000675	0.199	0.114	6.54	26.8	9.1e-06	3.17	LV	CELLTYPE	control_PKP2	6	18	Myeloid
LILRA6	1.23	0.00878	0.0968	0.049	5.58	15.8	0.000328	2.06	LV	CELLTYPE	control_PKP2	6	18	Myeloid
LINC00854	1.23	0.00151	0.447	0.238	7.74	23.1	2.8e-05	2.82	LV	CELLTYPE	control_PKP2	6	18	Myeloid
AC004687.1	1.22	0.000499	0.119	0.0527	5.81	28.3	5.82e-06	3.3	LV	CELLTYPE	control_PKP2	6	18	Myeloid
AC133919.2	1.22	0.0243	0.0755	0.037	5.3	12	0.00139	1.61	LV	CELLTYPE	control_PKP2	6	18	Myeloid
PLEKHG2	1.22	0.0121	0.0411	0.019	4.36	14.6	0.000511	1.92	LV	CELLTYPE	control_PKP2	6	18	Myeloid
ADAM28	1.21	0.0112	0.367	0.155	7.42	14.9	0.000464	1.95	LV	CELLTYPE	control_PKP2	6	18	Myeloid
CD93	1.21	0.0151	0.0914	0.0478	5.47	13.6	0.000737	1.82	LV	CELLTYPE	control_PKP2	6	18	Myeloid
PKD2L2	1.21	0.00227	0.0693	0.0365	5.12	21.4	4.81e-05	2.64	LV	CELLTYPE	control_PKP2	6	18	Myeloid
PRR5L	1.21	0.00931	0.0558	0.0365	4.81	15.6	0.000353	2.03	LV	CELLTYPE	control_PKP2	6	18	Myeloid
SNRPD1	1.21	0.0182	0.0569	0.0351	4.9	13	0.000929	1.74	LV	CELLTYPE	control_PKP2	6	18	Myeloid
ZFP36L1	1.21	0.00406	0.775	0.335	8.61	18.9	0.000109	2.39	LV	CELLTYPE	control_PKP2	6	18	Myeloid
AC069368.1	1.19	0.00537	0.161	0.082	6.23	17.8	0.000159	2.27	LV	CELLTYPE	control_PKP2	6	18	Myeloid
C9orf16	1.19	0.048	0.0203	0.0109	3.52	9.74	0.00357	1.32	LV	CELLTYPE	control_PKP2	6	18	Myeloid
FLOT1	1.19	0.000692	0.197	0.1	6.56	26.6	9.5e-06	3.16	LV	CELLTYPE	control_PKP2	6	18	Myeloid
TLNRD1	1.19	0.024	0.0286	0.0138	3.9	12.1	0.00137	1.62	LV	CELLTYPE	control_PKP2	6	18	Myeloid
AC009951.2	1.18	0.00779	0.0569	0.033	4.83	16.3	0.000277	2.11	LV	CELLTYPE	control_PKP2	6	18	Myeloid
NLRP12	1.17	0.044	0.0394	0.0193	4.26	10	0.00313	1.36	LV	CELLTYPE	control_PKP2	6	18	Myeloid
GALE	1.16	0.0355	0.0384	0.0182	4.28	10.8	0.00232	1.45	LV	CELLTYPE	control_PKP2	6	18	Myeloid
NCKAP5	1.16	0.00808	0.34	0.175	7.36	16.1	0.000292	2.09	LV	CELLTYPE	control_PKP2	6	18	Myeloid
RHBDD3	1.16	0.00286	0.0624	0.0333	4.93	20.4	6.65e-05	2.54	LV	CELLTYPE	control_PKP2	6	18	Myeloid
SLC16A1	1.15	0.00623	0.0421	0.0217	4.47	17.2	0.000202	2.21	LV	CELLTYPE	control_PKP2	6	18	Myeloid
AP000763.3	1.14	0.0121	0.0521	0.0312	4.72	14.6	0.000514	1.92	LV	CELLTYPE	control_PKP2	6	18	Myeloid
CTSC	1.14	0.0109	0.738	0.436	8.31	15	0.000439	1.96	LV	CELLTYPE	control_PKP2	6	18	Myeloid
PTPN2	1.14	0.000226	0.498	0.285	7.87	32.5	1.79e-06	3.65	LV	CELLTYPE	control_PKP2	6	18	Myeloid
SIGLEC9	1.14	0.00349	0.123	0.0646	5.85	19.4	9.18e-05	2.46	LV	CELLTYPE	control_PKP2	6	18	Myeloid
ZNF577	1.14	0.0144	0.174	0.116	6.36	13.8	0.000682	1.84	LV	CELLTYPE	control_PKP2	6	18	Myeloid
AC138207.5	1.13	0.0473	0.0277	0.0138	3.89	9.8	0.00348	1.32	LV	CELLTYPE	control_PKP2	6	18	Myeloid
AL157392.2	1.13	0.0176	0.0862	0.0537	5.48	13.2	0.000887	1.75	LV	CELLTYPE	control_PKP2	6	18	Myeloid
PNKP	1.13	0.000177	0.136	0.0754	6.04	33.8	1.28e-06	3.75	LV	CELLTYPE	control_PKP2	6	18	Myeloid
PROS1	1.13	0.00229	0.164	0.0898	6.3	21.3	4.92e-05	2.64	LV	CELLTYPE	control_PKP2	6	18	Myeloid
CEMIP2	1.12	0.0123	0.752	0.41	8.46	14.5	0.000533	1.91	LV	CELLTYPE	control_PKP2	6	18	Myeloid
DRAM1	1.12	0.0341	0.235	0.141	6.87	10.9	0.0022	1.47	LV	CELLTYPE	control_PKP2	6	18	Myeloid
LINC01515	1.12	0.0473	0.0566	0.0281	4.8	9.8	0.00348	1.32	LV	CELLTYPE	control_PKP2	6	18	Myeloid
METRNL	1.12	0.0305	0.094	0.0567	5.52	11.3	0.00188	1.52	LV	CELLTYPE	control_PKP2	6	18	Myeloid
PCK2	1.12	0.00334	0.0461	0.0304	4.59	19.6	8.57e-05	2.48	LV	CELLTYPE	control_PKP2	6	18	Myeloid
TMC6	1.12	0.00557	0.174	0.0906	6.4	17.6	0.000171	2.25	LV	CELLTYPE	control_PKP2	6	18	Myeloid
TMEM106A	1.12	0.00187	0.302	0.163	7.2	22.2	3.67e-05	2.73	LV	CELLTYPE	control_PKP2	6	18	Myeloid
C1RL	1.11	0.00749	0.0692	0.0376	5.08	16.4	0.000262	2.13	LV	CELLTYPE	control_PKP2	6	18	Myeloid
LDHA	1.11	0.0248	0.0971	0.0491	5.61	12	0.00142	1.61	LV	CELLTYPE	control_PKP2	6	18	Myeloid
NAIP	1.11	0.00216	1.84	1.06	9.72	21.6	4.52e-05	2.67	LV	CELLTYPE	control_PKP2	6	18	Myeloid
PTPRE	1.11	0.000363	0.943	0.507	8.77	30	3.55e-06	3.44	LV	CELLTYPE	control_PKP2	6	18	Myeloid
FAM198B	1.1	0.00671	0.127	0.0738	5.97	16.8	0.000228	2.17	LV	CELLTYPE	control_PKP2	6	18	Myeloid
IL4R	1.1	7.91e-05	0.307	0.171	7.18	37.8	4.61e-07	4.1	LV	CELLTYPE	control_PKP2	6	18	Myeloid
C12orf49	1.09	0.0435	0.0234	0.0159	3.74	10.1	0.00309	1.36	LV	CELLTYPE	control_PKP2	6	18	Myeloid
GTF3C6	1.09	0.00696	0.0481	0.0246	4.57	16.7	0.00024	2.16	LV	CELLTYPE	control_PKP2	6	18	Myeloid
PCNX1	1.09	0.00326	0.495	0.266	7.84	19.8	8.09e-05	2.49	LV	CELLTYPE	control_PKP2	6	18	Myeloid
AC008937.2	1.08	0.00262	0.0824	0.0521	5.38	20.8	5.9e-05	2.58	LV	CELLTYPE	control_PKP2	6	18	Myeloid
BLNK	1.08	0.00189	0.28	0.17	7.09	22.2	3.73e-05	2.72	LV	CELLTYPE	control_PKP2	6	18	Myeloid
FAM107B	1.08	0.0149	0.193	0.12	6.51	13.7	0.000716	1.83	LV	CELLTYPE	control_PKP2	6	18	Myeloid
EHD4	1.07	0.0088	0.264	0.155	6.94	15.8	0.000329	2.06	LV	CELLTYPE	control_PKP2	6	18	Myeloid
MGAT4A	1.07	0.00142	0.567	0.385	8.06	23.4	2.54e-05	2.85	LV	CELLTYPE	control_PKP2	6	18	Myeloid
MIR503HG	1.07	0.00481	0.0578	0.0302	4.84	18.2	0.000138	2.32	LV	CELLTYPE	control_PKP2	6	18	Myeloid
SNHG12	1.07	0.00949	0.124	0.0785	5.95	15.5	0.000364	2.02	LV	CELLTYPE	control_PKP2	6	18	Myeloid
LILRB4	1.06	0.00296	0.181	0.131	6.43	20.3	6.97e-05	2.53	LV	CELLTYPE	control_PKP2	6	18	Myeloid
MIR22HG	1.06	0.0421	0.0546	0.0343	4.86	10.2	0.00296	1.38	LV	CELLTYPE	control_PKP2	6	18	Myeloid
OSCAR	1.06	0.0074	0.0568	0.0325	4.83	16.5	0.000258	2.13	LV	CELLTYPE	control_PKP2	6	18	Myeloid
PIK3C2B	1.06	0.027	0.0357	0.02	4.25	11.7	0.0016	1.57	LV	CELLTYPE	control_PKP2	6	18	Myeloid
ADAM9	1.05	0.000102	0.341	0.198	7.4	36.3	6.77e-07	3.99	LV	CELLTYPE	control_PKP2	6	18	Myeloid
LY96	1.05	0.00176	0.337	0.207	7.34	22.5	3.37e-05	2.75	LV	CELLTYPE	control_PKP2	6	18	Myeloid
SFXN1	1.05	0.00749	0.0583	0.0299	4.89	16.4	0.000263	2.13	LV	CELLTYPE	control_PKP2	6	18	Myeloid
ACPP	1.04	0.0338	0.0782	0.0402	5.29	10.9	0.00215	1.47	LV	CELLTYPE	control_PKP2	6	18	Myeloid
ARG2	1.04	0.0352	0.0462	0.0291	4.64	10.8	0.0023	1.45	LV	CELLTYPE	control_PKP2	6	18	Myeloid
ARHGAP4	1.04	0.00106	0.246	0.152	6.85	24.6	1.74e-05	2.97	LV	CELLTYPE	control_PKP2	6	18	Myeloid
SLC38A7	1.04	0.00195	0.141	0.0886	6.14	22	3.93e-05	2.71	LV	CELLTYPE	control_PKP2	6	18	Myeloid
TBC1D2	1.04	0.0322	0.181	0.0988	6.4	11.1	0.00202	1.49	LV	CELLTYPE	control_PKP2	6	18	Myeloid
ACTN1	1.03	0.0393	0.0783	0.0458	5.3	10.4	0.0027	1.41	LV	CELLTYPE	control_PKP2	6	18	Myeloid
AF241726.2	1.03	0.0206	0.0559	0.0331	4.8	12.6	0.00112	1.69	LV	CELLTYPE	control_PKP2	6	18	Myeloid
CHST15	1.03	0.0389	0.433	0.276	7.65	10.4	0.00267	1.41	LV	CELLTYPE	control_PKP2	6	18	Myeloid
NOTCH1	1.03	0.00427	0.0579	0.0332	4.86	18.7	0.000116	2.37	LV	CELLTYPE	control_PKP2	6	18	Myeloid
SSBP4	1.03	0.0184	0.102	0.0695	5.66	13	0.000948	1.74	LV	CELLTYPE	control_PKP2	6	18	Myeloid
ZNF821	1.03	0.0108	0.0546	0.0343	4.78	15.1	0.000432	1.97	LV	CELLTYPE	control_PKP2	6	18	Myeloid
AC020913.1	1.02	0.04	0.0415	0.0307	4.5	10.3	0.00276	1.4	LV	CELLTYPE	control_PKP2	6	18	Myeloid
AL117381.1	1.02	0.0125	0.127	0.0879	5.95	14.4	0.000545	1.9	LV	CELLTYPE	control_PKP2	6	18	Myeloid
MIDN	1.02	0.0207	0.0741	0.0401	5.18	12.5	0.00113	1.68	LV	CELLTYPE	control_PKP2	6	18	Myeloid
SPINT2	1.02	0.0413	0.0245	0.0165	3.83	10.2	0.00288	1.38	LV	CELLTYPE	control_PKP2	6	18	Myeloid
NRL	1.01	0.0341	0.041	0.0257	4.44	10.9	0.00219	1.47	LV	CELLTYPE	control_PKP2	6	18	Myeloid
PSD4	1.01	0.0161	0.0385	0.0247	4.39	13.5	0.000793	1.79	LV	CELLTYPE	control_PKP2	6	18	Myeloid
SASH1	1.01	0.0183	0.355	0.217	7.46	13	0.000943	1.74	LV	CELLTYPE	control_PKP2	6	18	Myeloid
CSF2RB	1	0.00831	0.0452	0.0282	4.55	16	0.000304	2.08	LV	CELLTYPE	control_PKP2	6	18	Myeloid
CUX2	1	0.026	0.0674	0.0428	5.09	11.8	0.00152	1.58	LV	CELLTYPE	control_PKP2	6	18	Myeloid
EMC10	1	0.0284	0.0984	0.0376	5.57	11.5	0.0017	1.55	LV	CELLTYPE	control_PKP2	6	18	Myeloid
SPRED1	0.999	0.00473	1.28	0.741	9.23	18.3	0.000134	2.32	LV	CELLTYPE	control_PKP2	6	18	Myeloid
AC104365.1	0.998	0.0481	0.0733	0.0465	5.24	9.72	0.0036	1.32	LV	CELLTYPE	control_PKP2	6	18	Myeloid
AC087672.2	0.994	0.00955	0.133	0.0895	6.02	15.5	0.000369	2.02	LV	CELLTYPE	control_PKP2	6	18	Myeloid
CYTH4	0.991	0.0144	0.429	0.267	7.77	13.8	0.000681	1.84	LV	CELLTYPE	control_PKP2	6	18	Myeloid
EXT1	0.986	0.0127	0.939	0.562	8.76	14.4	0.000558	1.9	LV	CELLTYPE	control_PKP2	6	18	Myeloid
TUBA1A	0.984	0.0239	0.0759	0.0394	5.21	12.1	0.00136	1.62	LV	CELLTYPE	control_PKP2	6	18	Myeloid
BRCA2	0.983	0.0477	0.138	0.0729	6.06	9.77	0.00352	1.32	LV	CELLTYPE	control_PKP2	6	18	Myeloid
MPP1	0.983	0.00662	0.161	0.107	6.24	16.9	0.000223	2.18	LV	CELLTYPE	control_PKP2	6	18	Myeloid
LAT2	0.974	0.00488	0.168	0.0872	6.38	18.2	0.00014	2.31	LV	CELLTYPE	control_PKP2	6	18	Myeloid
GPRIN3	0.967	0.00789	0.236	0.147	6.83	16.2	0.000283	2.1	LV	CELLTYPE	control_PKP2	6	18	Myeloid
BCL10	0.962	0.0322	0.0384	0.0256	4.34	11.1	0.00203	1.49	LV	CELLTYPE	control_PKP2	6	18	Myeloid
SLC16A7	0.958	0.00616	0.206	0.136	6.65	17.2	0.000199	2.21	LV	CELLTYPE	control_PKP2	6	18	Myeloid
AC109587.1	0.953	0.0431	0.0329	0.0246	4.21	10.1	0.00305	1.37	LV	CELLTYPE	control_PKP2	6	18	Myeloid
PCED1B	0.949	0.0127	0.302	0.206	7.16	14.4	0.000559	1.9	LV	CELLTYPE	control_PKP2	6	18	Myeloid
RAB32	0.949	0.006	0.116	0.0724	5.82	17.3	0.000193	2.22	LV	CELLTYPE	control_PKP2	6	18	Myeloid
CTSB	0.944	0.014	1.97	1.24	9.86	14	0.000643	1.85	LV	CELLTYPE	control_PKP2	6	18	Myeloid
PTAFR	0.937	0.00927	0.12	0.082	5.86	15.6	0.000351	2.03	LV	CELLTYPE	control_PKP2	6	18	Myeloid
DOCK10	0.936	0.00915	0.472	0.31	7.84	15.7	0.000344	2.04	LV	CELLTYPE	control_PKP2	6	18	Myeloid
OPA3	0.93	0.00667	0.0841	0.0533	5.38	16.8	0.000225	2.18	LV	CELLTYPE	control_PKP2	6	18	Myeloid
SREBF1	0.928	0.0258	0.106	0.0684	5.72	11.8	0.0015	1.59	LV	CELLTYPE	control_PKP2	6	18	Myeloid
ENTPD1	0.927	0.0138	0.465	0.268	7.78	14.1	0.000622	1.86	LV	CELLTYPE	control_PKP2	6	18	Myeloid
RFX2	0.927	0.0417	0.167	0.0919	6.36	10.2	0.00292	1.38	LV	CELLTYPE	control_PKP2	6	18	Myeloid
PRKAR1A	0.925	0.00846	0.296	0.197	7.16	15.9	0.000311	2.07	LV	CELLTYPE	control_PKP2	6	18	Myeloid
WIPI1	0.917	0.0473	0.16	0.103	6.29	9.8	0.00348	1.32	LV	CELLTYPE	control_PKP2	6	18	Myeloid
GIMAP7	0.914	0.045	0.0772	0.0466	5.3	9.95	0.00326	1.35	LV	CELLTYPE	control_PKP2	6	18	Myeloid
AC010894.3	0.909	0.00627	0.372	0.277	7.51	17.1	0.000205	2.2	LV	CELLTYPE	control_PKP2	6	18	Myeloid
GSTO1	0.907	0.0115	0.084	0.0533	5.35	14.8	0.000481	1.94	LV	CELLTYPE	control_PKP2	6	18	Myeloid
EML4	0.905	0.000933	0.325	0.232	7.34	25.3	1.41e-05	3.03	LV	CELLTYPE	control_PKP2	6	18	Myeloid
STARD3NL	0.903	0.0206	0.0948	0.0676	5.56	12.6	0.00111	1.69	LV	CELLTYPE	control_PKP2	6	18	Myeloid
GNE	0.901	0.019	0.124	0.082	5.96	12.8	0.001	1.72	LV	CELLTYPE	control_PKP2	6	18	Myeloid
SRA1	0.899	0.0337	0.0832	0.0576	5.4	11	0.00214	1.47	LV	CELLTYPE	control_PKP2	6	18	Myeloid
CLEC10A	0.893	0.0309	0.15	0.0999	6.21	11.2	0.00192	1.51	LV	CELLTYPE	control_PKP2	6	18	Myeloid
AC098829.1	0.888	0.0243	0.088	0.0605	5.5	12	0.00139	1.61	LV	CELLTYPE	control_PKP2	6	18	Myeloid
GLCE	0.888	0.00313	0.136	0.0974	6.08	20	7.52e-05	2.51	LV	CELLTYPE	control_PKP2	6	18	Myeloid
FCER1G	0.887	0.0174	0.333	0.182	7.33	13.2	0.000872	1.76	LV	CELLTYPE	control_PKP2	6	18	Myeloid
TPMT	0.886	0.0442	0.0441	0.0259	4.46	10	0.00317	1.35	LV	CELLTYPE	control_PKP2	6	18	Myeloid
CLIP2	0.884	0.0112	0.119	0.0775	5.92	14.9	0.000456	1.95	LV	CELLTYPE	control_PKP2	6	18	Myeloid
WSB2	0.883	0.0248	0.0648	0.0446	5.07	12	0.00142	1.61	LV	CELLTYPE	control_PKP2	6	18	Myeloid
ARHGAP9	0.882	0.00811	0.0952	0.0599	5.63	16.1	0.000295	2.09	LV	CELLTYPE	control_PKP2	6	18	Myeloid
GIMAP4	0.882	0.0482	0.0534	0.0334	4.77	9.71	0.00361	1.32	LV	CELLTYPE	control_PKP2	6	18	Myeloid
CMIP	0.877	0.00676	1.16	0.807	9.09	16.8	0.000231	2.17	LV	CELLTYPE	control_PKP2	6	18	Myeloid
DOCK4	0.876	0.0186	1.65	1.23	9.65	12.9	0.000971	1.73	LV	CELLTYPE	control_PKP2	6	18	Myeloid
AGBL5	0.874	0.0407	0.0685	0.048	5.14	10.3	0.00282	1.39	LV	CELLTYPE	control_PKP2	6	18	Myeloid
C12orf4	0.874	0.0288	0.0946	0.0724	5.62	11.5	0.00173	1.54	LV	CELLTYPE	control_PKP2	6	18	Myeloid
SLC16A3	0.872	0.0438	0.109	0.0703	5.79	10.1	0.00311	1.36	LV	CELLTYPE	control_PKP2	6	18	Myeloid
CUEDC2	0.869	0.019	0.0454	0.027	4.59	12.8	0.00101	1.72	LV	CELLTYPE	control_PKP2	6	18	Myeloid
MKNK1	0.869	0.00914	0.744	0.464	8.54	15.7	0.000342	2.04	LV	CELLTYPE	control_PKP2	6	18	Myeloid
TPP1	0.868	0.00326	0.156	0.106	6.31	19.8	8.2e-05	2.49	LV	CELLTYPE	control_PKP2	6	18	Myeloid
FGD6	0.867	0.0318	0.145	0.0929	6.14	11.1	0.00199	1.5	LV	CELLTYPE	control_PKP2	6	18	Myeloid
ASPH	0.866	0.0113	0.462	0.299	7.81	14.8	0.00047	1.95	LV	CELLTYPE	control_PKP2	6	18	Myeloid
IGFBP4	0.866	0.0448	0.0634	0.0359	5.05	9.97	0.00323	1.35	LV	CELLTYPE	control_PKP2	6	18	Myeloid
VAV1	0.866	0.0123	0.471	0.304	7.83	14.5	0.000532	1.91	LV	CELLTYPE	control_PKP2	6	18	Myeloid
SBNO2	0.864	0.0148	0.136	0.095	6.06	13.7	0.000708	1.83	LV	CELLTYPE	control_PKP2	6	18	Myeloid
SLC31A1	0.864	0.0112	0.14	0.0912	6.13	14.9	0.000465	1.95	LV	CELLTYPE	control_PKP2	6	18	Myeloid
ZNF335	0.863	0.0212	0.072	0.0489	5.24	12.5	0.00116	1.67	LV	CELLTYPE	control_PKP2	6	18	Myeloid
WDFY3	0.862	0.00753	1.66	1.23	9.63	16.4	0.000265	2.12	LV	CELLTYPE	control_PKP2	6	18	Myeloid
ZNF710	0.859	0.00227	0.701	0.504	8.4	21.3	4.86e-05	2.64	LV	CELLTYPE	control_PKP2	6	18	Myeloid
CASP4	0.857	0.0186	0.119	0.0853	5.98	12.9	0.000971	1.73	LV	CELLTYPE	control_PKP2	6	18	Myeloid
RUNX1	0.855	0.0026	2.02	1.38	9.9	20.8	5.81e-05	2.59	LV	CELLTYPE	control_PKP2	6	18	Myeloid
DNMT1	0.853	0.0442	0.143	0.0846	6.15	10	0.00317	1.35	LV	CELLTYPE	control_PKP2	6	18	Myeloid
SPHK2	0.848	0.0379	0.0556	0.0309	4.83	10.5	0.00257	1.42	LV	CELLTYPE	control_PKP2	6	18	Myeloid
ANKRD13D	0.839	0.0159	0.338	0.228	7.32	13.5	0.000784	1.8	LV	CELLTYPE	control_PKP2	6	18	Myeloid
ZKSCAN4	0.837	0.037	0.0437	0.0334	4.59	10.6	0.00246	1.43	LV	CELLTYPE	control_PKP2	6	18	Myeloid
HCK	0.835	0.00326	0.701	0.479	8.4	19.8	8.14e-05	2.49	LV	CELLTYPE	control_PKP2	6	18	Myeloid
NFKBID	0.833	0.048	0.121	0.0844	5.95	9.74	0.00357	1.32	LV	CELLTYPE	control_PKP2	6	18	Myeloid
CARD19	0.832	0.0121	0.0715	0.045	5.2	14.5	0.000522	1.92	LV	CELLTYPE	control_PKP2	6	18	Myeloid
BMP2K	0.826	0.0315	1.18	0.882	9.12	11.2	0.00196	1.5	LV	CELLTYPE	control_PKP2	6	18	Myeloid
TXLNA	0.823	0.0474	0.0597	0.0415	4.93	9.79	0.00349	1.32	LV	CELLTYPE	control_PKP2	6	18	Myeloid
NLN	0.822	0.0185	0.249	0.183	6.95	13	0.000961	1.73	LV	CELLTYPE	control_PKP2	6	18	Myeloid
HNRNPLL	0.812	0.0467	0.174	0.123	6.46	9.84	0.00342	1.33	LV	CELLTYPE	control_PKP2	6	18	Myeloid
MPDU1	0.811	0.0479	0.0525	0.0303	4.77	9.75	0.00355	1.32	LV	CELLTYPE	control_PKP2	6	18	Myeloid
ARPC5	0.81	0.00553	0.25	0.177	6.89	17.7	0.000168	2.26	LV	CELLTYPE	control_PKP2	6	18	Myeloid
PGD	0.81	0.0207	0.0851	0.0527	5.44	12.5	0.00113	1.68	LV	CELLTYPE	control_PKP2	6	18	Myeloid
SQSTM1	0.804	0.0186	0.301	0.22	7.18	12.9	0.000971	1.73	LV	CELLTYPE	control_PKP2	6	18	Myeloid
NAGK	0.803	0.0094	0.181	0.138	6.5	15.6	0.000358	2.03	LV	CELLTYPE	control_PKP2	6	18	Myeloid
DMXL2	0.802	0.0211	0.588	0.395	8.13	12.5	0.00116	1.68	LV	CELLTYPE	control_PKP2	6	18	Myeloid
ATP2B1	0.8	0.0133	0.5	0.346	7.97	14.2	0.000593	1.88	LV	CELLTYPE	control_PKP2	6	18	Myeloid
ARAP2	0.799	0.0106	0.372	0.258	7.47	15.1	0.000418	1.97	LV	CELLTYPE	control_PKP2	6	18	Myeloid
HK1	0.799	0.0407	0.217	0.154	6.76	10.3	0.00282	1.39	LV	CELLTYPE	control_PKP2	6	18	Myeloid
B3GNT2	0.786	0.0421	0.0867	0.0724	5.5	10.2	0.00296	1.38	LV	CELLTYPE	control_PKP2	6	18	Myeloid
MIOS	0.786	0.0127	0.16	0.134	6.33	14.4	0.000562	1.9	LV	CELLTYPE	control_PKP2	6	18	Myeloid
DOK2	0.785	0.0131	0.1	0.0723	5.68	14.3	0.000582	1.88	LV	CELLTYPE	control_PKP2	6	18	Myeloid
HMGXB4	0.785	0.0282	0.1	0.0703	5.69	11.5	0.00169	1.55	LV	CELLTYPE	control_PKP2	6	18	Myeloid
ZEB2	0.785	0.00444	4.16	2.9	11	18.6	0.000122	2.35	LV	CELLTYPE	control_PKP2	6	18	Myeloid
EIF4G3	0.784	0.00808	1.73	1.11	9.68	16.1	0.000291	2.09	LV	CELLTYPE	control_PKP2	6	18	Myeloid
CCDC32	0.781	0.0178	0.119	0.0942	5.94	13.1	0.000896	1.75	LV	CELLTYPE	control_PKP2	6	18	Myeloid
NECTIN2	0.776	0.0375	0.0864	0.0561	5.47	10.6	0.00251	1.43	LV	CELLTYPE	control_PKP2	6	18	Myeloid
PRCP	0.766	0.044	0.117	0.0912	5.91	10	0.00314	1.36	LV	CELLTYPE	control_PKP2	6	18	Myeloid
LMO4	0.765	0.0101	0.128	0.102	6.03	15.3	0.000397	1.99	LV	CELLTYPE	control_PKP2	6	18	Myeloid
OSGEP	0.755	0.0298	0.102	0.0773	5.74	11.3	0.00183	1.53	LV	CELLTYPE	control_PKP2	6	18	Myeloid
PYGL	0.752	0.0148	0.26	0.208	6.99	13.7	0.000711	1.83	LV	CELLTYPE	control_PKP2	6	18	Myeloid
C19orf25	0.749	0.0156	0.164	0.122	6.36	13.6	0.000764	1.81	LV	CELLTYPE	control_PKP2	6	18	Myeloid
XRN2	0.741	0.00285	0.277	0.213	7.1	20.4	6.59e-05	2.55	LV	CELLTYPE	control_PKP2	6	18	Myeloid
CCNYL1	0.74	0.0117	0.103	0.0795	5.74	14.7	0.000492	1.93	LV	CELLTYPE	control_PKP2	6	18	Myeloid
IFNAR1	0.737	0.00938	0.142	0.109	6.15	15.6	0.000356	2.03	LV	CELLTYPE	control_PKP2	6	18	Myeloid
DOK3	0.736	0.0412	0.182	0.116	6.49	10.3	0.00286	1.39	LV	CELLTYPE	control_PKP2	6	18	Myeloid
HPS3	0.736	0.0479	0.127	0.103	5.99	9.75	0.00355	1.32	LV	CELLTYPE	control_PKP2	6	18	Myeloid
ABI2	0.735	0.026	0.317	0.256	7.28	11.8	0.00151	1.59	LV	CELLTYPE	control_PKP2	6	18	Myeloid
CLTA	0.731	0.0149	0.429	0.299	7.66	13.7	0.000719	1.83	LV	CELLTYPE	control_PKP2	6	18	Myeloid
MAP3K1	0.731	0.019	0.498	0.369	7.93	12.8	0.00101	1.72	LV	CELLTYPE	control_PKP2	6	18	Myeloid
PKD1L3	0.729	0.0345	0.124	0.0922	5.98	10.8	0.00224	1.46	LV	CELLTYPE	control_PKP2	6	18	Myeloid
MNDA	0.722	0.047	0.15	0.0877	6.26	9.82	0.00345	1.33	LV	CELLTYPE	control_PKP2	6	18	Myeloid
TUBA1B	0.721	0.0481	0.172	0.101	6.41	9.71	0.00361	1.32	LV	CELLTYPE	control_PKP2	6	18	Myeloid
TEC	0.72	0.00509	0.323	0.252	7.37	18	0.000149	2.29	LV	CELLTYPE	control_PKP2	6	18	Myeloid
ZNF267	0.719	0.0116	0.118	0.0948	5.93	14.7	0.000489	1.93	LV	CELLTYPE	control_PKP2	6	18	Myeloid
ZSWIM6	0.717	0.00558	2	1.49	9.9	17.6	0.000171	2.25	LV	CELLTYPE	control_PKP2	6	18	Myeloid
TMEM117	0.713	0.0182	0.46	0.372	7.83	13	0.000929	1.74	LV	CELLTYPE	control_PKP2	6	18	Myeloid
AKR1A1	0.712	0.00608	0.328	0.242	7.4	17.2	0.000196	2.22	LV	CELLTYPE	control_PKP2	6	18	Myeloid
MARS	0.694	0.0145	0.165	0.128	6.42	13.8	0.000691	1.84	LV	CELLTYPE	control_PKP2	6	18	Myeloid
GPATCH2	0.69	0.00742	0.325	0.251	7.34	16.5	0.000259	2.13	LV	CELLTYPE	control_PKP2	6	18	Myeloid
ITGAM	0.687	0.0324	0.371	0.248	7.55	11.1	0.00204	1.49	LV	CELLTYPE	control_PKP2	6	18	Myeloid
TNFAIP8	0.687	0.0377	0.404	0.329	7.67	10.5	0.00254	1.42	LV	CELLTYPE	control_PKP2	6	18	Myeloid
SSH1	0.685	0.0141	0.173	0.14	6.43	14	0.000649	1.85	LV	CELLTYPE	control_PKP2	6	18	Myeloid
STAT3	0.674	0.034	0.578	0.423	8.15	10.9	0.00217	1.47	LV	CELLTYPE	control_PKP2	6	18	Myeloid
SSR1	0.666	0.0303	0.101	0.0739	5.68	11.3	0.00187	1.52	LV	CELLTYPE	control_PKP2	6	18	Myeloid
PISD	0.665	0.0422	0.157	0.119	6.3	10.2	0.00297	1.37	LV	CELLTYPE	control_PKP2	6	18	Myeloid
ATP6V1D	0.659	0.039	0.157	0.119	6.3	10.4	0.00268	1.41	LV	CELLTYPE	control_PKP2	6	18	Myeloid
CLTC	0.654	0.00835	0.711	0.535	8.46	16	0.000307	2.08	LV	CELLTYPE	control_PKP2	6	18	Myeloid
TRPS1	0.654	0.0183	2.57	1.95	10.3	13	0.000937	1.74	LV	CELLTYPE	control_PKP2	6	18	Myeloid
SELENOI	0.653	0.0368	0.124	0.0998	6.05	10.6	0.00244	1.43	LV	CELLTYPE	control_PKP2	6	18	Myeloid
SLC4A7	0.652	0.00955	0.55	0.414	8.09	15.5	0.000369	2.02	LV	CELLTYPE	control_PKP2	6	18	Myeloid
TRIM37	0.647	0.0371	0.117	0.0968	5.93	10.6	0.00247	1.43	LV	CELLTYPE	control_PKP2	6	18	Myeloid
SLC23A2	0.64	0.0218	0.267	0.214	7.08	12.4	0.00121	1.66	LV	CELLTYPE	control_PKP2	6	18	Myeloid
SNX6	0.637	0.037	0.696	0.541	8.43	10.6	0.00245	1.43	LV	CELLTYPE	control_PKP2	6	18	Myeloid
M6PR	0.629	0.023	0.197	0.149	6.61	12.2	0.0013	1.64	LV	CELLTYPE	control_PKP2	6	18	Myeloid
RCBTB2	0.623	0.019	0.246	0.209	6.98	12.8	0.00101	1.72	LV	CELLTYPE	control_PKP2	6	18	Myeloid
KIAA0232	0.616	0.0212	0.301	0.25	7.24	12.5	0.00117	1.67	LV	CELLTYPE	control_PKP2	6	18	Myeloid
OGDH	0.601	0.0377	0.381	0.305	7.58	10.5	0.00254	1.42	LV	CELLTYPE	control_PKP2	6	18	Myeloid
MCOLN1	0.597	0.037	0.287	0.246	7.2	10.6	0.00247	1.43	LV	CELLTYPE	control_PKP2	6	18	Myeloid
MACF1	0.587	0.0179	1.18	0.953	9.2	13.1	0.000904	1.75	LV	CELLTYPE	control_PKP2	6	18	Myeloid
AC006059.1	0.579	0.0481	0.167	0.135	6.43	9.72	0.0036	1.32	LV	CELLTYPE	control_PKP2	6	18	Myeloid
ETV6	0.563	0.0212	1.55	1.3	9.58	12.5	0.00117	1.67	LV	CELLTYPE	control_PKP2	6	18	Myeloid
STK10	0.562	0.0481	0.572	0.496	8.16	9.72	0.0036	1.32	LV	CELLTYPE	control_PKP2	6	18	Myeloid
TGOLN2	0.528	0.0443	0.117	0.0944	5.94	10	0.00318	1.35	LV	CELLTYPE	control_PKP2	6	18	Myeloid
ABHD12	0.525	0.0488	0.352	0.3	7.48	9.67	0.00368	1.31	LV	CELLTYPE	control_PKP2	6	18	Myeloid
RNF145	0.501	0.0443	0.35	0.305	7.53	10	0.00319	1.35	LV	CELLTYPE	control_PKP2	6	18	Myeloid

## Sheet: control_PVneg
Gene	logFC	FDR	mean_exp_control	mean_exp_genotype	logCPM	F	PValue	FDR_plot	Region	annotation_level	comparison	Observations_genotype	Observations_reference	cell_state
MYH6	3.61	0.00117	0.0278	0.00246	3.7	39.5	2.94e-07	2.93	LV	CELLTYPE	control_PVneg	8	18	Myeloid
CDCA7	3.4	0.00332	0.0179	0.000881	3.15	28	6.25e-06	2.48	LV	CELLTYPE	control_PVneg	8	18	Myeloid
FSIP1	2.96	0.0023	0.108	0.0198	5.57	31.2	2.47e-06	2.64	LV	CELLTYPE	control_PVneg	8	18	Myeloid
C2orf48	2.71	0.0208	0.0218	0.00413	3.42	15.9	0.000311	1.68	LV	CELLTYPE	control_PVneg	8	18	Myeloid
C4BPB	2.65	0.0111	0.0434	0.00995	4.26	19.3	9.55e-05	1.96	LV	CELLTYPE	control_PVneg	8	18	Myeloid
SV2B	2.64	0.0387	0.0243	0.00611	3.74	12.4	0.00121	1.41	LV	CELLTYPE	control_PVneg	8	18	Myeloid
MYBL2	2.59	0.025	0.0156	0.00137	3	14.9	0.000448	1.6	LV	CELLTYPE	control_PVneg	8	18	Myeloid
AC022034.2	2.52	0.0339	0.0127	0.000726	2.69	13.1	0.000916	1.47	LV	CELLTYPE	control_PVneg	8	18	Myeloid
THBS1	2.51	0.00922	0.471	0.118	7.7	20.7	5.94e-05	2.04	LV	CELLTYPE	control_PVneg	8	18	Myeloid
DTL	2.37	0.0355	0.0331	0.00629	3.9	12.9	0.000977	1.45	LV	CELLTYPE	control_PVneg	8	18	Myeloid
FAM111B	2.34	0.0372	0.0237	0.00412	3.48	12.6	0.00109	1.43	LV	CELLTYPE	control_PVneg	8	18	Myeloid
KIF18B	2.3	0.0374	0.0331	0.00673	3.97	12.5	0.00113	1.43	LV	CELLTYPE	control_PVneg	8	18	Myeloid
MIR133A1HG	2.3	0.0152	0.0175	0.00272	3.15	17.6	0.000169	1.82	LV	CELLTYPE	control_PVneg	8	18	Myeloid
TMEM26	2.3	0.0218	0.0179	0.00421	3.31	15.7	0.000333	1.66	LV	CELLTYPE	control_PVneg	8	18	Myeloid
AP005059.1	2.25	0.0159	0.0246	0.00566	3.75	17.3	0.000188	1.8	LV	CELLTYPE	control_PVneg	8	18	Myeloid
CHEK1	2.25	0.0111	0.0241	0.00427	3.6	19.2	9.76e-05	1.96	LV	CELLTYPE	control_PVneg	8	18	Myeloid
SEMA6B	2.24	0.00716	0.0278	0.00666	3.67	22.7	3.09e-05	2.14	LV	CELLTYPE	control_PVneg	8	18	Myeloid
POLQ	2.22	0.00779	0.0806	0.0192	5.12	22.2	3.6e-05	2.11	LV	CELLTYPE	control_PVneg	8	18	Myeloid
DIAPH3	2.21	0.00645	0.106	0.0264	5.5	23.2	2.61e-05	2.19	LV	CELLTYPE	control_PVneg	8	18	Myeloid
RAD54L	2.2	0.025	0.0165	0.00223	3.07	14.9	0.000454	1.6	LV	CELLTYPE	control_PVneg	8	18	Myeloid
CEP55	2.17	0.026	0.0194	0.0049	3.31	14.7	0.000497	1.59	LV	CELLTYPE	control_PVneg	8	18	Myeloid
S100A9	2.17	0.0086	0.104	0.0292	5.46	21.2	4.97e-05	2.07	LV	CELLTYPE	control_PVneg	8	18	Myeloid
G0S2	2.16	0.00891	0.0229	0.0038	3.45	20.9	5.44e-05	2.05	LV	CELLTYPE	control_PVneg	8	18	Myeloid
TK1	2.11	0.0111	0.0195	0.00437	3.29	19.2	9.79e-05	1.96	LV	CELLTYPE	control_PVneg	8	18	Myeloid
FCGBP	2.08	0.0489	0.193	0.0602	6.5	11.1	0.00198	1.31	LV	CELLTYPE	control_PVneg	8	18	Myeloid
GTSE1	2.05	0.0286	0.0392	0.0102	4.14	14	0.000632	1.54	LV	CELLTYPE	control_PVneg	8	18	Myeloid
LINC01515	2.03	0.00332	0.0566	0.0165	4.7	27.6	6.9e-06	2.48	LV	CELLTYPE	control_PVneg	8	18	Myeloid
CLSPN	2.01	0.0272	0.0589	0.0199	4.72	14.5	0.000527	1.57	LV	CELLTYPE	control_PVneg	8	18	Myeloid
ESCO2	1.99	0.0481	0.0193	0.00524	3.34	11.2	0.0019	1.32	LV	CELLTYPE	control_PVneg	8	18	Myeloid
PLEKHG6	1.88	0.0198	0.0796	0.0261	5.02	16.2	0.000282	1.7	LV	CELLTYPE	control_PVneg	8	18	Myeloid
ZWINT	1.86	0.0464	0.013	0.004	2.97	11.4	0.00177	1.33	LV	CELLTYPE	control_PVneg	8	18	Myeloid
KIF15	1.84	0.0288	0.0436	0.0124	4.3	14	0.000642	1.54	LV	CELLTYPE	control_PVneg	8	18	Myeloid
AC132192.1	1.83	0.0392	0.0193	0.0069	3.58	12.3	0.00124	1.41	LV	CELLTYPE	control_PVneg	8	18	Myeloid
GPR156	1.82	0.0242	0.0184	0.00493	3.38	15.2	0.000407	1.62	LV	CELLTYPE	control_PVneg	8	18	Myeloid
YES1	1.82	0.00877	0.0609	0.0237	4.83	21	5.29e-05	2.06	LV	CELLTYPE	control_PVneg	8	18	Myeloid
AC013640.1	1.81	0.023	0.0237	0.00713	3.73	15.5	0.000362	1.64	LV	CELLTYPE	control_PVneg	8	18	Myeloid
BRIP1	1.8	0.0244	0.0819	0.0241	5.2	15.1	0.000419	1.61	LV	CELLTYPE	control_PVneg	8	18	Myeloid
ANKRD2	1.77	0.0467	0.0505	0.00916	4.37	11.4	0.00179	1.33	LV	CELLTYPE	control_PVneg	8	18	Myeloid
AP001347.1	1.76	0.0442	0.025	0.0082	3.66	11.6	0.00161	1.35	LV	CELLTYPE	control_PVneg	8	18	Myeloid
GDPD4	1.76	0.0381	0.0135	0.00383	2.98	12.4	0.00117	1.42	LV	CELLTYPE	control_PVneg	8	18	Myeloid
SMIM15	1.75	0.0152	0.0183	0.00535	3.32	17.6	0.000169	1.82	LV	CELLTYPE	control_PVneg	8	18	Myeloid
CENPK	1.74	0.0384	0.0582	0.0196	4.75	12.4	0.00119	1.42	LV	CELLTYPE	control_PVneg	8	18	Myeloid
AL137789.1	1.69	0.0366	0.0755	0.0287	5.02	12.7	0.00105	1.44	LV	CELLTYPE	control_PVneg	8	18	Myeloid
RPS6KL1	1.69	0.023	0.0307	0.0112	3.93	15.5	0.000367	1.64	LV	CELLTYPE	control_PVneg	8	18	Myeloid
ZBTB6	1.69	0.0274	0.0162	0.00526	3.17	14.4	0.000555	1.56	LV	CELLTYPE	control_PVneg	8	18	Myeloid
AL451062.1	1.68	0.0274	0.017	0.00604	3.33	14.3	0.000561	1.56	LV	CELLTYPE	control_PVneg	8	18	Myeloid
PRKCA-AS1	1.67	0.0154	0.0667	0.0282	5.09	17.5	0.000175	1.81	LV	CELLTYPE	control_PVneg	8	18	Myeloid
FGF12	1.64	0.0128	0.22	0.0688	6.74	18.5	0.000124	1.89	LV	CELLTYPE	control_PVneg	8	18	Myeloid
FHL2	1.64	0.00922	0.268	0.0751	7	20.7	5.9e-05	2.04	LV	CELLTYPE	control_PVneg	8	18	Myeloid
HELLS	1.64	0.0198	0.0797	0.029	5.18	16.2	0.000282	1.7	LV	CELLTYPE	control_PVneg	8	18	Myeloid
AC013652.1	1.63	0.0168	0.064	0.0224	4.94	16.9	0.000217	1.77	LV	CELLTYPE	control_PVneg	8	18	Myeloid
CSKMT	1.63	0.0161	0.0217	0.00878	3.61	17.2	0.000198	1.79	LV	CELLTYPE	control_PVneg	8	18	Myeloid
CCNE2	1.62	0.00922	0.0296	0.0104	3.87	20.7	5.84e-05	2.04	LV	CELLTYPE	control_PVneg	8	18	Myeloid
FIGNL1	1.6	0.0321	0.0205	0.007	3.48	13.4	0.000811	1.49	LV	CELLTYPE	control_PVneg	8	18	Myeloid
CDC7	1.58	0.00922	0.0339	0.0114	4.07	20.5	6.21e-05	2.04	LV	CELLTYPE	control_PVneg	8	18	Myeloid
NEURL2	1.57	0.0462	0.479	0.202	7.79	11.4	0.00175	1.34	LV	CELLTYPE	control_PVneg	8	18	Myeloid
SRM	1.57	0.0444	0.0397	0.0169	4.38	11.6	0.00163	1.35	LV	CELLTYPE	control_PVneg	8	18	Myeloid
KNL1	1.55	0.0452	0.0656	0.0252	4.93	11.5	0.0017	1.34	LV	CELLTYPE	control_PVneg	8	18	Myeloid
LINC02133	1.55	0.0307	0.0351	0.0178	4.14	13.6	0.00074	1.51	LV	CELLTYPE	control_PVneg	8	18	Myeloid
MARCO	1.54	0.0108	0.3	0.118	6.98	19.4	9e-05	1.97	LV	CELLTYPE	control_PVneg	8	18	Myeloid
FANCI	1.52	0.0232	0.0728	0.0285	5.07	15.4	0.000377	1.63	LV	CELLTYPE	control_PVneg	8	18	Myeloid
MPP3	1.52	0.00637	0.0472	0.0159	4.51	23.6	2.35e-05	2.2	LV	CELLTYPE	control_PVneg	8	18	Myeloid
PLET1	1.52	0.0133	0.0276	0.00957	3.86	18.3	0.000135	1.88	LV	CELLTYPE	control_PVneg	8	18	Myeloid
COQ3	1.5	0.0372	0.0173	0.00547	3.27	12.6	0.0011	1.43	LV	CELLTYPE	control_PVneg	8	18	Myeloid
REEP1	1.5	0.0392	0.0126	0.00294	2.87	12.3	0.00124	1.41	LV	CELLTYPE	control_PVneg	8	18	Myeloid
AC011287.1	1.49	0.00645	0.127	0.0485	5.89	23.3	2.52e-05	2.19	LV	CELLTYPE	control_PVneg	8	18	Myeloid
MRVI1-AS1	1.48	0.0469	0.239	0.105	6.62	11.4	0.0018	1.33	LV	CELLTYPE	control_PVneg	8	18	Myeloid
SEMA4B	1.46	0.00175	0.065	0.0257	4.88	32.5	1.74e-06	2.76	LV	CELLTYPE	control_PVneg	8	18	Myeloid
AC005264.1	1.43	0.0274	0.0436	0.0188	4.48	14.3	0.000558	1.56	LV	CELLTYPE	control_PVneg	8	18	Myeloid
AC034102.6	1.43	0.0384	0.0209	0.00821	3.51	12.4	0.00119	1.42	LV	CELLTYPE	control_PVneg	8	18	Myeloid
TRDN-AS1	1.42	0.0357	0.0737	0.0243	5.16	12.8	0.000994	1.45	LV	CELLTYPE	control_PVneg	8	18	Myeloid
AC120193.1	1.38	0.0477	0.301	0.12	7.27	11.3	0.00188	1.32	LV	CELLTYPE	control_PVneg	8	18	Myeloid
S100A4	1.37	0.0198	0.154	0.0596	6.2	16.2	0.000282	1.7	LV	CELLTYPE	control_PVneg	8	18	Myeloid
PNP	1.35	0.0403	0.0347	0.0164	4.16	12.1	0.00136	1.4	LV	CELLTYPE	control_PVneg	8	18	Myeloid
BATF	1.34	0.0164	0.0768	0.0371	5.13	17.1	0.000205	1.78	LV	CELLTYPE	control_PVneg	8	18	Myeloid
CDH4	1.34	0.0424	0.043	0.0196	4.57	11.8	0.0015	1.37	LV	CELLTYPE	control_PVneg	8	18	Myeloid
OXCT1	1.33	0.00837	0.0394	0.0195	4.32	21.8	4.16e-05	2.08	LV	CELLTYPE	control_PVneg	8	18	Myeloid
SLC16A1	1.33	0.00922	0.0421	0.022	4.44	20.7	5.85e-05	2.04	LV	CELLTYPE	control_PVneg	8	18	Myeloid
RFC4	1.31	0.0187	0.0295	0.0139	3.97	16.4	0.000259	1.73	LV	CELLTYPE	control_PVneg	8	18	Myeloid
CUX2	1.3	0.00509	0.0674	0.0323	5.01	25	1.51e-05	2.29	LV	CELLTYPE	control_PVneg	8	18	Myeloid
TP53TG5	1.26	0.0435	0.0213	0.00852	3.55	11.7	0.00156	1.36	LV	CELLTYPE	control_PVneg	8	18	Myeloid
CTSA	1.24	0.0449	0.347	0.149	7.15	11.5	0.00167	1.35	LV	CELLTYPE	control_PVneg	8	18	Myeloid
SNHG15	1.24	0.0381	0.0453	0.027	4.64	12.4	0.00117	1.42	LV	CELLTYPE	control_PVneg	8	18	Myeloid
RYR2	1.23	0.0265	0.675	0.264	8.42	14.6	0.000512	1.58	LV	CELLTYPE	control_PVneg	8	18	Myeloid
CKMT2	1.22	0.0279	0.0797	0.0346	5.33	14.2	0.000593	1.55	LV	CELLTYPE	control_PVneg	8	18	Myeloid
CHRM5	1.2	0.0366	0.0381	0.0193	4.29	12.7	0.00104	1.44	LV	CELLTYPE	control_PVneg	8	18	Myeloid
FPR1	1.2	0.00837	0.452	0.231	7.59	21.6	4.37e-05	2.08	LV	CELLTYPE	control_PVneg	8	18	Myeloid
MCM8	1.18	0.0397	0.0335	0.0159	4.09	12.2	0.00129	1.4	LV	CELLTYPE	control_PVneg	8	18	Myeloid
CLIC1	1.17	0.0398	0.0893	0.0476	5.46	12.1	0.00131	1.4	LV	CELLTYPE	control_PVneg	8	18	Myeloid
IFRD2	1.16	0.0492	0.0367	0.019	4.31	11.1	0.00201	1.31	LV	CELLTYPE	control_PVneg	8	18	Myeloid
CENPX	1.13	0.0395	0.0402	0.0197	4.41	12.2	0.00127	1.4	LV	CELLTYPE	control_PVneg	8	18	Myeloid
ZNF830	1.13	0.0383	0.0314	0.0175	4.13	12.4	0.00118	1.42	LV	CELLTYPE	control_PVneg	8	18	Myeloid
AGBL5	1.09	0.00837	0.0685	0.0395	5.08	21.8	4.09e-05	2.08	LV	CELLTYPE	control_PVneg	8	18	Myeloid
FAM196A	1.08	0.0398	0.0651	0.035	5.09	12.1	0.00131	1.4	LV	CELLTYPE	control_PVneg	8	18	Myeloid
AC091045.1	1.07	0.0162	0.0553	0.0324	4.8	17.1	0.000201	1.79	LV	CELLTYPE	control_PVneg	8	18	Myeloid
UQCRFS1	1.07	0.0105	0.0729	0.0387	5.2	19.8	8.1e-05	1.98	LV	CELLTYPE	control_PVneg	8	18	Myeloid
DPYD-AS1	1.06	0.0279	0.343	0.201	7.33	14.2	0.000586	1.55	LV	CELLTYPE	control_PVneg	8	18	Myeloid
FRMD5	1.06	0.0279	0.051	0.0252	4.72	14.2	0.000587	1.55	LV	CELLTYPE	control_PVneg	8	18	Myeloid
FSCN1	1.06	0.0475	0.0438	0.0269	4.5	11.3	0.00184	1.32	LV	CELLTYPE	control_PVneg	8	18	Myeloid
NDUFAF4	1.05	0.0435	0.0355	0.0203	4.25	11.7	0.00155	1.36	LV	CELLTYPE	control_PVneg	8	18	Myeloid
EMC10	1.04	0.0351	0.0984	0.0488	5.62	12.9	0.000964	1.46	LV	CELLTYPE	control_PVneg	8	18	Myeloid
BCL10	1.03	0.0245	0.0384	0.0222	4.3	15	0.000437	1.61	LV	CELLTYPE	control_PVneg	8	18	Myeloid
C1RL	1.03	0.0128	0.0692	0.0395	5.07	18.4	0.000127	1.89	LV	CELLTYPE	control_PVneg	8	18	Myeloid
HPSE	1.03	0.0392	0.0435	0.025	4.45	12.3	0.00125	1.41	LV	CELLTYPE	control_PVneg	8	18	Myeloid
MKNK1-AS1	1.03	0.0381	0.0919	0.0547	5.52	12.4	0.00117	1.42	LV	CELLTYPE	control_PVneg	8	18	Myeloid
CACNB2	1.02	0.026	0.127	0.0692	6.02	14.7	0.000493	1.59	LV	CELLTYPE	control_PVneg	8	18	Myeloid
GRIK1	1.01	0.0494	0.128	0.0789	6.09	11.1	0.00203	1.31	LV	CELLTYPE	control_PVneg	8	18	Myeloid
SNRPD1	1.01	0.0404	0.0569	0.0363	4.88	12	0.00138	1.39	LV	CELLTYPE	control_PVneg	8	18	Myeloid
WDHD1	1.01	0.0465	0.0538	0.0297	4.79	11.4	0.00178	1.33	LV	CELLTYPE	control_PVneg	8	18	Myeloid
ZNF16	1.01	0.0152	0.0361	0.0206	4.3	17.6	0.000168	1.82	LV	CELLTYPE	control_PVneg	8	18	Myeloid
FCER1G	1	0.0156	0.333	0.202	7.3	17.4	0.00018	1.81	LV	CELLTYPE	control_PVneg	8	18	Myeloid
SNHG12	1	0.0128	0.124	0.0779	5.94	18.4	0.000128	1.89	LV	CELLTYPE	control_PVneg	8	18	Myeloid
TMEM208	0.999	0.0366	0.0419	0.0238	4.46	12.8	0.00103	1.44	LV	CELLTYPE	control_PVneg	8	18	Myeloid
C14orf119	0.992	0.00716	0.0693	0.0396	5.12	22.6	3.13e-05	2.14	LV	CELLTYPE	control_PVneg	8	18	Myeloid
RPLP0	0.97	0.0291	0.145	0.0862	6.21	13.9	0.000658	1.54	LV	CELLTYPE	control_PVneg	8	18	Myeloid
CBR3	0.966	0.0486	0.0567	0.0339	4.86	11.2	0.00194	1.31	LV	CELLTYPE	control_PVneg	8	18	Myeloid
PAQR3	0.959	0.0161	0.141	0.0898	6.15	17.2	0.000194	1.79	LV	CELLTYPE	control_PVneg	8	18	Myeloid
ATP6V1F	0.958	0.0205	0.0414	0.0243	4.47	16	0.000299	1.69	LV	CELLTYPE	control_PVneg	8	18	Myeloid
STK32B	0.958	0.0458	0.165	0.114	6.35	11.5	0.00173	1.34	LV	CELLTYPE	control_PVneg	8	18	Myeloid
GTF3C6	0.948	0.0288	0.0481	0.0274	4.61	14	0.000645	1.54	LV	CELLTYPE	control_PVneg	8	18	Myeloid
MIR181A2HG	0.943	0.0488	0.0715	0.0466	5.29	11.1	0.00197	1.31	LV	CELLTYPE	control_PVneg	8	18	Myeloid
TWF1	0.939	0.0489	0.0491	0.0323	4.63	11.1	0.00197	1.31	LV	CELLTYPE	control_PVneg	8	18	Myeloid
AP2S1	0.936	0.0218	0.0865	0.0524	5.44	15.7	0.000337	1.66	LV	CELLTYPE	control_PVneg	8	18	Myeloid
LINC01684	0.935	0.0177	0.25	0.158	6.95	16.7	0.000236	1.75	LV	CELLTYPE	control_PVneg	8	18	Myeloid
NAT9	0.915	0.0404	0.0843	0.0568	5.5	12	0.00138	1.39	LV	CELLTYPE	control_PVneg	8	18	Myeloid
GTF2A2	0.913	0.0128	0.0819	0.0524	5.39	18.5	0.000124	1.89	LV	CELLTYPE	control_PVneg	8	18	Myeloid
RHBDD3	0.911	0.0398	0.0624	0.0406	4.97	12.2	0.00131	1.4	LV	CELLTYPE	control_PVneg	8	18	Myeloid
IGFBP4	0.91	0.0484	0.0634	0.0392	5.09	11.2	0.00192	1.32	LV	CELLTYPE	control_PVneg	8	18	Myeloid
TNNT2	0.903	0.0486	0.277	0.165	7.24	11.2	0.00195	1.31	LV	CELLTYPE	control_PVneg	8	18	Myeloid
LINC00624	0.901	0.0486	0.0479	0.0319	4.67	11.2	0.00194	1.31	LV	CELLTYPE	control_PVneg	8	18	Myeloid
NDUFB9	0.895	0.0223	0.184	0.123	6.53	15.6	0.000346	1.65	LV	CELLTYPE	control_PVneg	8	18	Myeloid
RAB32	0.889	0.0345	0.116	0.0751	5.83	13	0.000945	1.46	LV	CELLTYPE	control_PVneg	8	18	Myeloid
MYBPC3	0.842	0.0333	0.187	0.111	6.6	13.2	0.000882	1.48	LV	CELLTYPE	control_PVneg	8	18	Myeloid
DAPK3	0.836	0.0444	0.0438	0.0287	4.55	11.6	0.00164	1.35	LV	CELLTYPE	control_PVneg	8	18	Myeloid
AC010894.3	0.829	0.0257	0.372	0.268	7.47	14.7	0.000484	1.59	LV	CELLTYPE	control_PVneg	8	18	Myeloid
GOT2	0.813	0.0447	0.0405	0.0283	4.46	11.6	0.00165	1.35	LV	CELLTYPE	control_PVneg	8	18	Myeloid
IDH2	0.809	0.0245	0.129	0.0929	6.08	15	0.000433	1.61	LV	CELLTYPE	control_PVneg	8	18	Myeloid
ALOX5AP	0.802	0.0278	0.0955	0.0685	5.57	14.3	0.000577	1.56	LV	CELLTYPE	control_PVneg	8	18	Myeloid
RASSF2	0.797	0.0257	0.278	0.188	7.01	14.8	0.000477	1.59	LV	CELLTYPE	control_PVneg	8	18	Myeloid
RAB3IL1	0.767	0.0439	0.0574	0.0388	4.9	11.7	0.0016	1.36	LV	CELLTYPE	control_PVneg	8	18	Myeloid
SURF4	0.767	0.0325	0.074	0.0524	5.22	13.3	0.000839	1.49	LV	CELLTYPE	control_PVneg	8	18	Myeloid
SIGLEC9	0.765	0.0417	0.123	0.0837	5.89	11.9	0.00145	1.38	LV	CELLTYPE	control_PVneg	8	18	Myeloid
PTRH2	0.762	0.0367	0.199	0.142	6.56	12.7	0.00106	1.44	LV	CELLTYPE	control_PVneg	8	18	Myeloid
DOK3	0.721	0.0486	0.182	0.128	6.48	11.2	0.00195	1.31	LV	CELLTYPE	control_PVneg	8	18	Myeloid
FBXO4	0.713	0.0447	0.059	0.0433	4.96	11.6	0.00166	1.35	LV	CELLTYPE	control_PVneg	8	18	Myeloid
ANGPT2	0.709	0.0484	0.116	0.0887	5.91	11.2	0.00192	1.31	LV	CELLTYPE	control_PVneg	8	18	Myeloid
CIAO1	0.709	0.0244	0.0997	0.0734	5.7	15.1	0.000418	1.61	LV	CELLTYPE	control_PVneg	8	18	Myeloid
KCTD5	0.709	0.0367	0.0779	0.0535	5.29	12.7	0.00106	1.44	LV	CELLTYPE	control_PVneg	8	18	Myeloid
SNHG7	0.707	0.0494	0.0948	0.0709	5.6	11.1	0.00202	1.31	LV	CELLTYPE	control_PVneg	8	18	Myeloid
ENTPD1-AS1	0.696	0.026	0.589	0.422	8.1	14.7	0.000493	1.59	LV	CELLTYPE	control_PVneg	8	18	Myeloid
SERPINB1	0.693	0.0311	0.203	0.146	6.56	13.5	0.000772	1.51	LV	CELLTYPE	control_PVneg	8	18	Myeloid
SMIM4	0.686	0.0237	0.201	0.152	6.63	15.3	0.000387	1.63	LV	CELLTYPE	control_PVneg	8	18	Myeloid
COMMD2	0.677	0.0359	0.0741	0.0568	5.27	12.8	0.001	1.45	LV	CELLTYPE	control_PVneg	8	18	Myeloid
SRSF10	0.609	0.0182	0.258	0.2	6.98	16.5	0.00025	1.74	LV	CELLTYPE	control_PVneg	8	18	Myeloid
PRKAG1	0.596	0.0366	0.127	0.0956	6.03	12.7	0.00104	1.44	LV	CELLTYPE	control_PVneg	8	18	Myeloid
M6PR	0.593	0.0403	0.197	0.156	6.6	12	0.00137	1.39	LV	CELLTYPE	control_PVneg	8	18	Myeloid
RNLS	0.545	0.0469	0.154	0.122	6.3	11.4	0.00181	1.33	LV	CELLTYPE	control_PVneg	8	18	Myeloid
HEXB	0.538	0.0476	0.194	0.16	6.67	11.3	0.00186	1.32	LV	CELLTYPE	control_PVneg	8	18	Myeloid
LINC01184	0.521	0.0403	0.122	0.1	5.99	12.1	0.00133	1.4	LV	CELLTYPE	control_PVneg	8	18	Myeloid

## Sheet: control_RBM20
Gene	logFC	FDR	mean_exp_control	mean_exp_genotype	logCPM	F	PValue	FDR_plot	Region	annotation_level	comparison	Observations_genotype	Observations_reference	cell_state
FCGBP	4.67	0.000696	0.193	0.0103	6.36	39.6	2.42e-07	3.16	LV	CELLTYPE	control_RBM20	8	18	Myeloid
NEIL3	3.92	0.0206	0.0183	0.000876	3.06	17.1	0.000196	1.69	LV	CELLTYPE	control_RBM20	8	18	Myeloid
ESCO2	3.6	0.00248	0.0193	0.00155	3.21	29	4.1e-06	2.61	LV	CELLTYPE	control_RBM20	8	18	Myeloid
BUB1B	3.5	0.00248	0.0376	0.00366	3.99	29.4	3.7e-06	2.61	LV	CELLTYPE	control_RBM20	8	18	Myeloid
KIF18B	3.46	0.00484	0.0331	0.00304	3.86	24.7	1.49e-05	2.31	LV	CELLTYPE	control_RBM20	8	18	Myeloid
MKI67	3.41	0.0143	0.0298	0.0028	3.66	18.5	0.000117	1.84	LV	CELLTYPE	control_RBM20	8	18	Myeloid
ASPM	3.3	0.00881	0.0393	0.00439	3.99	21.5	4.16e-05	2.06	LV	CELLTYPE	control_RBM20	8	18	Myeloid
TPX2	3.29	0.00466	0.0292	0.00268	3.65	25	1.39e-05	2.33	LV	CELLTYPE	control_RBM20	8	18	Myeloid
ANLN	3.28	0.00429	0.0442	0.00435	4.15	25.8	1.06e-05	2.37	LV	CELLTYPE	control_RBM20	8	18	Myeloid
CCL2	3.26	0.00602	0.156	0.0204	6.16	23.3	2.38e-05	2.22	LV	CELLTYPE	control_RBM20	8	18	Myeloid
TOP2A	3.26	0.00518	0.0506	0.00654	4.35	24.1	1.8e-05	2.29	LV	CELLTYPE	control_RBM20	8	18	Myeloid
C4BPB	3.19	0.0011	0.0434	0.00611	4.2	34.1	1e-06	2.96	LV	CELLTYPE	control_RBM20	8	18	Myeloid
TROAP	3.03	0.0183	0.0135	0.00128	2.75	17.7	0.000156	1.74	LV	CELLTYPE	control_RBM20	8	18	Myeloid
DTL	2.99	0.00466	0.0331	0.00363	3.83	25	1.36e-05	2.33	LV	CELLTYPE	control_RBM20	8	18	Myeloid
BUB1	2.95	0.0143	0.0224	0.00299	3.41	18.5	0.000116	1.84	LV	CELLTYPE	control_RBM20	8	18	Myeloid
POLQ	2.94	0.000712	0.0806	0.0119	5.03	37.3	4.31e-07	3.15	LV	CELLTYPE	control_RBM20	8	18	Myeloid
KIF14	2.92	0.00337	0.0298	0.00457	3.76	27.4	6.7e-06	2.47	LV	CELLTYPE	control_RBM20	8	18	Myeloid
FAM111B	2.86	0.0204	0.0237	0.00293	3.41	17.2	0.000186	1.69	LV	CELLTYPE	control_RBM20	8	18	Myeloid
CENPF	2.82	0.0105	0.0445	0.00727	4.2	20.4	6.1e-05	1.98	LV	CELLTYPE	control_RBM20	8	18	Myeloid
NCAPG	2.82	0.0111	0.0248	0.00407	3.51	19.9	7.28e-05	1.95	LV	CELLTYPE	control_RBM20	8	18	Myeloid
DIAPH3	2.77	0.000712	0.106	0.0168	5.42	36.9	4.72e-07	3.15	LV	CELLTYPE	control_RBM20	8	18	Myeloid
GRIA4	2.74	0.0201	0.0145	0.00248	3.11	17.3	0.000182	1.7	LV	CELLTYPE	control_RBM20	8	18	Myeloid
RAD51AP1	2.74	0.00386	0.0263	0.00372	3.58	26.5	8.64e-06	2.41	LV	CELLTYPE	control_RBM20	8	18	Myeloid
CLSPN	2.73	0.00781	0.0589	0.00865	4.62	22.3	3.29e-05	2.11	LV	CELLTYPE	control_RBM20	8	18	Myeloid
AP001347.1	2.69	0.00233	0.025	0.00417	3.55	29.8	3.28e-06	2.63	LV	CELLTYPE	control_RBM20	8	18	Myeloid
CKAP2L	2.64	0.0117	0.0158	0.00213	2.99	19.5	8.31e-05	1.93	LV	CELLTYPE	control_RBM20	8	18	Myeloid
HMMR	2.64	0.0314	0.0164	0.0028	3.05	14.7	0.000468	1.5	LV	CELLTYPE	control_RBM20	8	18	Myeloid
MELK	2.61	0.00248	0.0496	0.00849	4.45	29.1	4e-06	2.61	LV	CELLTYPE	control_RBM20	8	18	Myeloid
NDC80	2.61	0.0206	0.0211	0.00402	3.38	17	0.000197	1.69	LV	CELLTYPE	control_RBM20	8	18	Myeloid
BRIP1	2.6	0.00155	0.0819	0.0133	5.09	32.2	1.67e-06	2.81	LV	CELLTYPE	control_RBM20	8	18	Myeloid
CDCA7	2.54	0.0143	0.0179	0.00258	3.18	18.5	0.000116	1.84	LV	CELLTYPE	control_RBM20	8	18	Myeloid
ORC1	2.52	0.0255	0.0129	0.00196	2.81	15.9	0.000296	1.59	LV	CELLTYPE	control_RBM20	8	18	Myeloid
XRCC2	2.5	0.0114	0.016	0.00246	3.09	19.6	7.99e-05	1.94	LV	CELLTYPE	control_RBM20	8	18	Myeloid
GTSE1	2.44	0.00999	0.0392	0.00718	4.07	20.7	5.56e-05	2	LV	CELLTYPE	control_RBM20	8	18	Myeloid
KIF15	2.43	0.00463	0.0436	0.00863	4.21	25.4	1.23e-05	2.33	LV	CELLTYPE	control_RBM20	8	18	Myeloid
CEP55	2.39	0.0111	0.0194	0.004	3.28	19.8	7.35e-05	1.95	LV	CELLTYPE	control_RBM20	8	18	Myeloid
GPR84	2.38	0.0309	0.0126	0.00278	3.01	14.9	0.000433	1.51	LV	CELLTYPE	control_RBM20	8	18	Myeloid
ESPL1	2.37	0.0111	0.0257	0.00445	3.53	19.9	7.21e-05	1.95	LV	CELLTYPE	control_RBM20	8	18	Myeloid
YES1	2.32	0.000499	0.0609	0.0151	4.76	42.3	1.24e-07	3.3	LV	CELLTYPE	control_RBM20	8	18	Myeloid
KNL1	2.27	0.00508	0.0656	0.0147	4.81	24.3	1.68e-05	2.29	LV	CELLTYPE	control_RBM20	8	18	Myeloid
CENPK	2.25	0.00137	0.0582	0.0142	4.67	32.9	1.36e-06	2.86	LV	CELLTYPE	control_RBM20	8	18	Myeloid
SPC25	2.21	0.0413	0.0253	0.00471	3.51	13.6	0.000725	1.38	LV	CELLTYPE	control_RBM20	8	18	Myeloid
STIL	2.19	0.00568	0.0382	0.00919	4.09	23.6	2.12e-05	2.25	LV	CELLTYPE	control_RBM20	8	18	Myeloid
LINC01515	2.17	0.000817	0.0566	0.0147	4.65	35.5	6.77e-07	3.09	LV	CELLTYPE	control_RBM20	8	18	Myeloid
KIFC1	2.15	0.0289	0.0183	0.0045	3.24	15.2	0.000381	1.54	LV	CELLTYPE	control_RBM20	8	18	Myeloid
CDCA2	2.12	0.0413	0.0159	0.00392	3.07	13.6	0.000723	1.38	LV	CELLTYPE	control_RBM20	8	18	Myeloid
MYBL1	2.08	0.0198	0.0229	0.00546	3.46	17.3	0.000177	1.7	LV	CELLTYPE	control_RBM20	8	18	Myeloid
CHEK1	2.05	0.00848	0.0241	0.00623	3.58	21.8	3.86e-05	2.07	LV	CELLTYPE	control_RBM20	8	18	Myeloid
ZWINT	2.05	0.0343	0.013	0.00274	2.95	14.3	0.000541	1.46	LV	CELLTYPE	control_RBM20	8	18	Myeloid
TMEM26	2.04	0.0349	0.0179	0.00518	3.32	14.2	0.000558	1.46	LV	CELLTYPE	control_RBM20	8	18	Myeloid
WEE1	2.04	0.0432	0.0142	0.00345	3	13.4	0.000773	1.36	LV	CELLTYPE	control_RBM20	8	18	Myeloid
CIT	2.03	0.0111	0.056	0.0147	4.6	20.2	6.6e-05	1.96	LV	CELLTYPE	control_RBM20	8	18	Myeloid
IQGAP3	2.02	0.0204	0.0235	0.00728	3.64	17.2	0.000188	1.69	LV	CELLTYPE	control_RBM20	8	18	Myeloid
CDC25C	1.91	0.0377	0.0172	0.00512	3.22	14	0.000622	1.42	LV	CELLTYPE	control_RBM20	8	18	Myeloid
RAD54L	1.9	0.0311	0.0165	0.00384	3.08	14.8	0.000445	1.51	LV	CELLTYPE	control_RBM20	8	18	Myeloid
KIF11	1.89	0.0279	0.042	0.0131	4.25	15.4	0.000358	1.55	LV	CELLTYPE	control_RBM20	8	18	Myeloid
TYMS	1.85	0.0406	0.0151	0.00488	3.08	13.7	0.0007	1.39	LV	CELLTYPE	control_RBM20	8	18	Myeloid
WDR76	1.81	0.0215	0.0508	0.0147	4.48	16.8	0.000216	1.67	LV	CELLTYPE	control_RBM20	8	18	Myeloid
CCR1	1.72	0.00711	0.105	0.0369	5.45	22.7	2.89e-05	2.15	LV	CELLTYPE	control_RBM20	8	18	Myeloid
AL121748.2	1.7	0.0301	0.0146	0.00641	3.14	15	0.000417	1.52	LV	CELLTYPE	control_RBM20	8	18	Myeloid
CENPI	1.67	0.0291	0.031	0.0127	3.95	15.2	0.000385	1.54	LV	CELLTYPE	control_RBM20	8	18	Myeloid
HELLS	1.67	0.00976	0.0797	0.027	5.15	21	5.02e-05	2.01	LV	CELLTYPE	control_RBM20	8	18	Myeloid
PARPBP	1.66	0.00871	0.0359	0.0136	4.1	21.6	4.04e-05	2.06	LV	CELLTYPE	control_RBM20	8	18	Myeloid
AC011466.3	1.62	0.0259	0.0204	0.00788	3.44	15.8	0.000309	1.59	LV	CELLTYPE	control_RBM20	8	18	Myeloid
CENPO	1.59	0.0124	0.0192	0.00713	3.39	19.1	9.53e-05	1.91	LV	CELLTYPE	control_RBM20	8	18	Myeloid
FANCA	1.56	0.0111	0.0716	0.0267	5.03	19.9	7.31e-05	1.95	LV	CELLTYPE	control_RBM20	8	18	Myeloid
ORC6	1.56	0.0439	0.0228	0.00862	3.58	13.3	0.000793	1.36	LV	CELLTYPE	control_RBM20	8	18	Myeloid
AC106798.1	1.5	0.0441	0.0169	0.00784	3.32	13.3	0.000803	1.36	LV	CELLTYPE	control_RBM20	8	18	Myeloid
AC020909.2	1.49	0.0299	0.0326	0.00967	3.92	15.1	0.000409	1.52	LV	CELLTYPE	control_RBM20	8	18	Myeloid
STK32B	1.49	0.00494	0.165	0.0738	6.26	24.5	1.6e-05	2.31	LV	CELLTYPE	control_RBM20	8	18	Myeloid
CRHBP	1.47	0.0183	0.0286	0.0135	3.92	17.7	0.000158	1.74	LV	CELLTYPE	control_RBM20	8	18	Myeloid
HPSE	1.45	0.0118	0.0435	0.0196	4.34	19.4	8.53e-05	1.93	LV	CELLTYPE	control_RBM20	8	18	Myeloid
SHCBP1	1.45	0.0206	0.0297	0.0119	3.9	17	0.000201	1.69	LV	CELLTYPE	control_RBM20	8	18	Myeloid
BATF	1.44	0.00999	0.0768	0.0352	5.12	20.7	5.47e-05	2	LV	CELLTYPE	control_RBM20	8	18	Myeloid
ROR1	1.43	0.0314	0.186	0.0836	6.28	14.7	0.000463	1.5	LV	CELLTYPE	control_RBM20	8	18	Myeloid
RAB42	1.41	0.0463	0.0171	0.00819	3.28	13.1	0.000879	1.33	LV	CELLTYPE	control_RBM20	8	18	Myeloid
CCNE2	1.4	0.0271	0.0296	0.0123	3.89	15.6	0.000337	1.57	LV	CELLTYPE	control_RBM20	8	18	Myeloid
CEACAM1	1.4	0.0459	0.0325	0.0144	4.02	13.1	0.00086	1.34	LV	CELLTYPE	control_RBM20	8	18	Myeloid
FCGR3A	1.39	0.0111	0.0778	0.0372	5.2	19.9	7.27e-05	1.95	LV	CELLTYPE	control_RBM20	8	18	Myeloid
FANCI	1.37	0.0378	0.0728	0.0325	5.07	13.9	0.000636	1.42	LV	CELLTYPE	control_RBM20	8	18	Myeloid
IGSF6	1.35	0.0206	0.1	0.0484	5.39	17.1	0.000195	1.69	LV	CELLTYPE	control_RBM20	8	18	Myeloid
MTBP	1.33	0.0114	0.045	0.0204	4.45	19.6	7.99e-05	1.94	LV	CELLTYPE	control_RBM20	8	18	Myeloid
WDHD1	1.33	0.0114	0.0538	0.0231	4.7	19.7	7.77e-05	1.94	LV	CELLTYPE	control_RBM20	8	18	Myeloid
AC091057.6	1.3	0.0412	0.0879	0.0379	5.33	13.6	0.000716	1.39	LV	CELLTYPE	control_RBM20	8	18	Myeloid
PRR11	1.29	0.0253	0.0547	0.0289	4.76	16	0.00029	1.6	LV	CELLTYPE	control_RBM20	8	18	Myeloid
CUX2	1.28	0.043	0.0674	0.036	4.99	13.4	0.000762	1.37	LV	CELLTYPE	control_RBM20	8	18	Myeloid
GINS1	1.26	0.0472	0.0368	0.0181	4.23	12.9	0.000923	1.33	LV	CELLTYPE	control_RBM20	8	18	Myeloid
LRRC4C	1.22	0.0472	0.0829	0.0451	5.4	13	0.000912	1.33	LV	CELLTYPE	control_RBM20	8	18	Myeloid
NCAPG2	1.22	0.031	0.0657	0.0351	5.01	14.9	0.000436	1.51	LV	CELLTYPE	control_RBM20	8	18	Myeloid
C7	1.18	0.027	0.0737	0.0369	5.08	15.6	0.000329	1.57	LV	CELLTYPE	control_RBM20	8	18	Myeloid
GNA14	1.18	0.0312	0.0363	0.0195	4.25	14.8	0.000455	1.51	LV	CELLTYPE	control_RBM20	8	18	Myeloid
PNP	1.18	0.0441	0.0347	0.0192	4.18	13.3	0.000804	1.36	LV	CELLTYPE	control_RBM20	8	18	Myeloid
SLC25A19	1.17	0.00848	0.042	0.0236	4.45	21.8	3.81e-05	2.07	LV	CELLTYPE	control_RBM20	8	18	Myeloid
TRPV4	1.17	0.00976	0.106	0.0581	5.67	20.9	5.09e-05	2.01	LV	CELLTYPE	control_RBM20	8	18	Myeloid
CD38	1.15	0.0124	0.0816	0.042	5.24	19.1	9.49e-05	1.91	LV	CELLTYPE	control_RBM20	8	18	Myeloid
MYLK	1.15	0.0223	0.0459	0.0243	4.51	16.6	0.000235	1.65	LV	CELLTYPE	control_RBM20	8	18	Myeloid
C9	1.14	0.0348	0.134	0.0729	5.85	14.3	0.000551	1.46	LV	CELLTYPE	control_RBM20	8	18	Myeloid
ABLIM3	1.13	0.0206	0.142	0.0783	6.03	17.1	0.000196	1.69	LV	CELLTYPE	control_RBM20	8	18	Myeloid
OXCT1	1.12	0.0459	0.0394	0.0205	4.34	13.1	0.000858	1.34	LV	CELLTYPE	control_RBM20	8	18	Myeloid
CR1	1.11	0.0351	0.686	0.372	8.14	14.2	0.000565	1.45	LV	CELLTYPE	control_RBM20	8	18	Myeloid
LINC01572	1.06	0.0049	0.107	0.0585	5.68	24.6	1.54e-05	2.31	LV	CELLTYPE	control_RBM20	8	18	Myeloid
FSCN1	1.04	0.0279	0.0438	0.0252	4.5	15.4	0.00036	1.55	LV	CELLTYPE	control_RBM20	8	18	Myeloid
RFC4	1.04	0.0403	0.0295	0.0167	4	13.7	0.000682	1.39	LV	CELLTYPE	control_RBM20	8	18	Myeloid
PCK2	1.02	0.0119	0.0461	0.0293	4.56	19.3	8.9e-05	1.92	LV	CELLTYPE	control_RBM20	8	18	Myeloid
AC011511.2	1.01	0.0439	0.0646	0.0378	4.94	13.3	0.00079	1.36	LV	CELLTYPE	control_RBM20	8	18	Myeloid
ACPP	1.01	0.0377	0.0782	0.0477	5.29	13.9	0.00063	1.42	LV	CELLTYPE	control_RBM20	8	18	Myeloid
CLEC7A	0.986	0.0361	0.595	0.332	8.06	14.1	0.000588	1.44	LV	CELLTYPE	control_RBM20	8	18	Myeloid
SLC16A1	0.979	0.0279	0.0421	0.0257	4.5	15.4	0.000356	1.55	LV	CELLTYPE	control_RBM20	8	18	Myeloid
AC009313.1	0.977	0.041	0.0473	0.0294	4.6	13.6	0.00071	1.39	LV	CELLTYPE	control_RBM20	8	18	Myeloid
NRP1	0.944	0.0377	2.39	1.47	10.1	13.9	0.000632	1.42	LV	CELLTYPE	control_RBM20	8	18	Myeloid
SIGLEC7	0.921	0.0472	0.0421	0.03	4.51	13	0.000921	1.33	LV	CELLTYPE	control_RBM20	8	18	Myeloid
EMC10	0.902	0.0377	0.0984	0.051	5.61	13.9	0.000626	1.42	LV	CELLTYPE	control_RBM20	8	18	Myeloid
PCED1B	0.826	0.0275	0.302	0.215	7.12	15.5	0.000344	1.56	LV	CELLTYPE	control_RBM20	8	18	Myeloid
RAB39A	0.817	0.00563	0.167	0.119	6.39	23.7	2.05e-05	2.25	LV	CELLTYPE	control_RBM20	8	18	Myeloid
SPHK2	0.807	0.0459	0.0556	0.0358	4.85	13.1	0.000863	1.34	LV	CELLTYPE	control_RBM20	8	18	Myeloid
ACOT13	0.771	0.0215	0.076	0.0586	5.25	16.7	0.00022	1.67	LV	CELLTYPE	control_RBM20	8	18	Myeloid
TPP1	0.681	0.0247	0.156	0.119	6.3	16.1	0.000279	1.61	LV	CELLTYPE	control_RBM20	8	18	Myeloid
C11orf49	0.642	0.0403	0.153	0.127	6.33	13.7	0.000692	1.39	LV	CELLTYPE	control_RBM20	8	18	Myeloid
AKR1A1	0.547	0.0282	0.328	0.281	7.41	15.3	0.000369	1.55	LV	CELLTYPE	control_RBM20	8	18	Myeloid

## Sheet: control_TTN
Gene	logFC	FDR	mean_exp_control	mean_exp_genotype	logCPM	F	PValue	FDR_plot	Region	annotation_level	comparison	Observations_genotype	Observations_reference	cell_state
CXCL10	3.4	0.0295	0.0139	0.00131	2.89	10.9	0.00199	1.53	LV	CELLTYPE	control_TTN	12	18	Myeloid
DTL	3.34	0.000202	0.0331	0.00288	3.57	35.7	5.14e-07	3.69	LV	CELLTYPE	control_TTN	12	18	Myeloid
FCGBP	3.29	0.000366	0.193	0.0245	6.2	31.2	1.79e-06	3.44	LV	CELLTYPE	control_TTN	12	18	Myeloid
S100A8	3.23	2.36e-06	0.106	0.00884	5.12	62.9	9.77e-10	5.63	LV	CELLTYPE	control_TTN	12	18	Myeloid
KIF18B	3.14	0.000565	0.0331	0.00434	3.64	28.7	3.75e-06	3.25	LV	CELLTYPE	control_TTN	12	18	Myeloid
GPR84	3.13	0.000678	0.0126	0.00185	2.72	27.5	5.43e-06	3.17	LV	CELLTYPE	control_TTN	12	18	Myeloid
MKI67	3.13	0.00178	0.0298	0.00327	3.44	22.5	2.67e-05	2.75	LV	CELLTYPE	control_TTN	12	18	Myeloid
TOP2A	3.09	0.00103	0.0506	0.00684	4.14	25.2	1.1e-05	2.99	LV	CELLTYPE	control_TTN	12	18	Myeloid
ESCO2	3.08	0.000329	0.0193	0.00234	3	31.9	1.46e-06	3.48	LV	CELLTYPE	control_TTN	12	18	Myeloid
CKAP2L	3.02	0.000342	0.0158	0.00154	2.72	31.5	1.64e-06	3.47	LV	CELLTYPE	control_TTN	12	18	Myeloid
TROAP	3	0.00167	0.0135	0.00143	2.5	22.8	2.39e-05	2.78	LV	CELLTYPE	control_TTN	12	18	Myeloid
CENPF	2.83	0.000883	0.0445	0.00725	3.98	26.1	8.33e-06	3.05	LV	CELLTYPE	control_TTN	12	18	Myeloid
S100A9	2.79	2.36e-06	0.104	0.0147	5.17	64	7.94e-10	5.63	LV	CELLTYPE	control_TTN	12	18	Myeloid
ASPM	2.75	0.00253	0.0393	0.00568	3.8	21	4.4e-05	2.6	LV	CELLTYPE	control_TTN	12	18	Myeloid
ANLN	2.7	0.00224	0.0442	0.00715	3.97	21.5	3.75e-05	2.65	LV	CELLTYPE	control_TTN	12	18	Myeloid
BUB1B	2.7	0.00187	0.0376	0.00646	3.82	22.3	2.87e-05	2.73	LV	CELLTYPE	control_TTN	12	18	Myeloid
CDCA8	2.69	0.00191	0.0144	0.00275	2.74	22.1	3.01e-05	2.72	LV	CELLTYPE	control_TTN	12	18	Myeloid
MND1	2.64	0.00781	0.0128	0.00201	2.63	16.2	0.000244	2.11	LV	CELLTYPE	control_TTN	12	18	Myeloid
BUB1	2.62	0.00306	0.0224	0.00353	3.2	20.1	6.03e-05	2.51	LV	CELLTYPE	control_TTN	12	18	Myeloid
NEIL3	2.6	0.02	0.0183	0.00303	2.88	12.4	0.0011	1.7	LV	CELLTYPE	control_TTN	12	18	Myeloid
CLSPN	2.58	0.000281	0.0589	0.0101	4.42	33.8	8.61e-07	3.55	LV	CELLTYPE	control_TTN	12	18	Myeloid
C4BPB	2.56	0.000314	0.0434	0.00847	4.07	32.5	1.24e-06	3.5	LV	CELLTYPE	control_TTN	12	18	Myeloid
RAD54L	2.56	0.000562	0.0165	0.00201	2.8	29	3.39e-06	3.25	LV	CELLTYPE	control_TTN	12	18	Myeloid
C2orf48	2.55	0.00495	0.0218	0.00376	3.18	18.2	0.000119	2.31	LV	CELLTYPE	control_TTN	12	18	Myeloid
TPX2	2.53	0.00506	0.0292	0.00522	3.47	18.1	0.000124	2.3	LV	CELLTYPE	control_TTN	12	18	Myeloid
NCAPG	2.52	0.00259	0.0248	0.0046	3.32	20.9	4.59e-05	2.59	LV	CELLTYPE	control_TTN	12	18	Myeloid
OSM	2.52	0.00561	0.0185	0.00382	3.2	17.7	0.000144	2.25	LV	CELLTYPE	control_TTN	12	18	Myeloid
POLQ	2.49	0.000179	0.0806	0.0148	4.87	36.9	3.71e-07	3.75	LV	CELLTYPE	control_TTN	12	18	Myeloid
CDC25C	2.44	0.00158	0.0172	0.0031	2.95	23.1	2.19e-05	2.8	LV	CELLTYPE	control_TTN	12	18	Myeloid
ESPL1	2.43	0.000692	0.0257	0.00424	3.3	27.2	6.01e-06	3.16	LV	CELLTYPE	control_TTN	12	18	Myeloid
TMEM26	2.43	0.00191	0.0179	0.00385	3.08	22.2	2.98e-05	2.72	LV	CELLTYPE	control_TTN	12	18	Myeloid
PLA2G2A	2.39	0.0182	0.0327	0.0037	3.69	12.7	0.000952	1.74	LV	CELLTYPE	control_TTN	12	18	Myeloid
HMMR	2.38	0.0101	0.0164	0.00314	2.85	15.1	0.000372	1.99	LV	CELLTYPE	control_TTN	12	18	Myeloid
KNL1	2.38	0.000283	0.0656	0.0127	4.6	33.4	9.66e-07	3.55	LV	CELLTYPE	control_TTN	12	18	Myeloid
EXO1	2.36	0.00948	0.0133	0.00234	2.67	15.4	0.000331	2.02	LV	CELLTYPE	control_TTN	12	18	Myeloid
GTSE1	2.34	0.00191	0.0392	0.00843	3.88	22.2	2.95e-05	2.72	LV	CELLTYPE	control_TTN	12	18	Myeloid
CDCA7	2.33	0.00419	0.0179	0.00279	2.97	18.8	9.41e-05	2.38	LV	CELLTYPE	control_TTN	12	18	Myeloid
FSIP1	2.28	0.00174	0.108	0.0282	5.41	22.6	2.56e-05	2.76	LV	CELLTYPE	control_TTN	12	18	Myeloid
NUSAP1	2.27	0.00112	0.0425	0.00875	4.02	24.7	1.3e-05	2.95	LV	CELLTYPE	control_TTN	12	18	Myeloid
C5orf17	2.23	0.0119	0.137	0.0271	5.72	14.5	0.00048	1.92	LV	CELLTYPE	control_TTN	12	18	Myeloid
CCL2	2.23	0.023	0.156	0.0394	6.05	11.9	0.00136	1.64	LV	CELLTYPE	control_TTN	12	18	Myeloid
KIF23	2.23	0.0286	0.0133	0.0029	2.7	11	0.00191	1.54	LV	CELLTYPE	control_TTN	12	18	Myeloid
DEPDC1B	2.21	0.00629	0.0269	0.00608	3.47	17.2	0.000169	2.2	LV	CELLTYPE	control_TTN	12	18	Myeloid
ORC1	2.21	0.0041	0.0129	0.00235	2.62	19	8.95e-05	2.39	LV	CELLTYPE	control_TTN	12	18	Myeloid
MIR4300HG	2.17	0.00787	0.0472	0.0132	4.26	16.2	0.000248	2.1	LV	CELLTYPE	control_TTN	12	18	Myeloid
SPC25	2.16	0.0077	0.0253	0.00446	3.31	16.3	0.000238	2.11	LV	CELLTYPE	control_TTN	12	18	Myeloid
KIF14	2.13	0.00432	0.0298	0.00753	3.62	18.7	9.86e-05	2.36	LV	CELLTYPE	control_TTN	12	18	Myeloid
VCAN-AS1	2.13	0.0279	0.0203	0.00519	3.24	11.1	0.00184	1.55	LV	CELLTYPE	control_TTN	12	18	Myeloid
BRIP1	2.12	0.000542	0.0819	0.0181	4.94	29.3	3.14e-06	3.27	LV	CELLTYPE	control_TTN	12	18	Myeloid
DIAPH3	2.12	0.000553	0.106	0.0256	5.29	29.1	3.29e-06	3.26	LV	CELLTYPE	control_TTN	12	18	Myeloid
NDC80	2.1	0.00664	0.0211	0.00557	3.22	16.9	0.000188	2.18	LV	CELLTYPE	control_TTN	12	18	Myeloid
KIF11	2.09	0.00146	0.042	0.0115	4.04	23.5	1.94e-05	2.83	LV	CELLTYPE	control_TTN	12	18	Myeloid
AURKB	2.08	0.0187	0.0169	0.00369	2.91	12.6	0.001	1.73	LV	CELLTYPE	control_TTN	12	18	Myeloid
AC017002.5	2.07	0.000565	0.0356	0.00936	3.92	28.7	3.75e-06	3.25	LV	CELLTYPE	control_TTN	12	18	Myeloid
TK1	2.04	0.00306	0.0195	0.00437	3.06	20.2	5.92e-05	2.51	LV	CELLTYPE	control_TTN	12	18	Myeloid
THBS1	2.02	0.0144	0.471	0.144	7.56	13.8	0.000622	1.84	LV	CELLTYPE	control_TTN	12	18	Myeloid
MELK	1.98	0.00324	0.0496	0.0144	4.32	19.9	6.51e-05	2.49	LV	CELLTYPE	control_TTN	12	18	Myeloid
STIL	1.96	0.000565	0.0382	0.01	3.94	28.7	3.75e-06	3.25	LV	CELLTYPE	control_TTN	12	18	Myeloid
AL137789.1	1.95	0.00111	0.0755	0.0226	4.82	24.8	1.25e-05	2.96	LV	CELLTYPE	control_TTN	12	18	Myeloid
KIF15	1.95	0.00194	0.0436	0.0116	4.07	22.1	3.08e-05	2.71	LV	CELLTYPE	control_TTN	12	18	Myeloid
KIFC1	1.93	0.0051	0.0183	0.00495	3.06	18	0.000126	2.29	LV	CELLTYPE	control_TTN	12	18	Myeloid
KIF4A	1.92	0.00331	0.0242	0.00619	3.39	19.8	6.72e-05	2.48	LV	CELLTYPE	control_TTN	12	18	Myeloid
AC093895.1	1.89	0.0419	0.0329	0.00931	3.76	9.72	0.00338	1.38	LV	CELLTYPE	control_TTN	12	18	Myeloid
TCF4-AS2	1.89	0.00901	0.0141	0.00544	3.01	15.6	0.000304	2.05	LV	CELLTYPE	control_TTN	12	18	Myeloid
AP001347.1	1.88	0.00209	0.025	0.0081	3.43	21.7	3.47e-05	2.68	LV	CELLTYPE	control_TTN	12	18	Myeloid
GK-AS1	1.87	0.00047	0.0491	0.0179	4.42	29.9	2.6e-06	3.33	LV	CELLTYPE	control_TTN	12	18	Myeloid
PIM1	1.87	0.00827	0.0448	0.0149	4.32	16	0.000268	2.08	LV	CELLTYPE	control_TTN	12	18	Myeloid
SLC39A8	1.85	0.00336	0.0704	0.0235	4.77	19.7	6.86e-05	2.47	LV	CELLTYPE	control_TTN	12	18	Myeloid
CEP55	1.84	0.0087	0.0194	0.00633	3.15	15.8	0.000286	2.06	LV	CELLTYPE	control_TTN	12	18	Myeloid
AP005059.1	1.81	0.00459	0.0246	0.00899	3.58	18.5	0.000108	2.34	LV	CELLTYPE	control_TTN	12	18	Myeloid
C7	1.81	0.000115	0.0737	0.0225	4.84	39.6	1.81e-07	3.94	LV	CELLTYPE	control_TTN	12	18	Myeloid
SLFN13	1.81	0.0162	0.0188	0.00505	3.04	13.3	0.000764	1.79	LV	CELLTYPE	control_TTN	12	18	Myeloid
CHEK1	1.8	0.00356	0.0241	0.0076	3.43	19.5	7.52e-05	2.45	LV	CELLTYPE	control_TTN	12	18	Myeloid
CENPK	1.79	0.000612	0.0582	0.0184	4.55	28.1	4.51e-06	3.21	LV	CELLTYPE	control_TTN	12	18	Myeloid
MKRN3	1.79	0.00269	0.142	0.0522	6.13	20.7	4.86e-05	2.57	LV	CELLTYPE	control_TTN	12	18	Myeloid
SLC2A3	1.79	0.0179	0.314	0.122	7.34	12.8	0.00093	1.75	LV	CELLTYPE	control_TTN	12	18	Myeloid
IL21R	1.78	0.0409	0.0137	0.00555	3.03	9.81	0.00324	1.39	LV	CELLTYPE	control_TTN	12	18	Myeloid
PRKCA-AS1	1.78	0.000342	0.0667	0.0242	4.89	31.5	1.64e-06	3.47	LV	CELLTYPE	control_TTN	12	18	Myeloid
CD300E	1.76	0.0036	0.0276	0.00937	3.59	19.4	7.65e-05	2.44	LV	CELLTYPE	control_TTN	12	18	Myeloid
ABLIM3	1.75	2.84e-05	0.142	0.0504	5.78	46.3	3.52e-08	4.55	LV	CELLTYPE	control_TTN	12	18	Myeloid
AC244453.3	1.75	0.00287	0.0543	0.0193	4.44	20.4	5.42e-05	2.54	LV	CELLTYPE	control_TTN	12	18	Myeloid
RAD51AP1	1.74	0.00561	0.0263	0.00774	3.49	17.7	0.000144	2.25	LV	CELLTYPE	control_TTN	12	18	Myeloid
RGMA	1.72	0.00805	0.0142	0.00493	2.92	16.1	0.000258	2.09	LV	CELLTYPE	control_TTN	12	18	Myeloid
MYBL1	1.7	0.0101	0.0229	0.00654	3.32	15.1	0.000369	2	LV	CELLTYPE	control_TTN	12	18	Myeloid
TNF	1.7	0.0409	0.0178	0.00622	3.11	9.8	0.00325	1.39	LV	CELLTYPE	control_TTN	12	18	Myeloid
C11orf96	1.69	0.00645	0.0143	0.00535	2.97	17.1	0.000179	2.19	LV	CELLTYPE	control_TTN	12	18	Myeloid
MARCO	1.69	0.0011	0.3	0.101	6.79	24.9	1.23e-05	2.96	LV	CELLTYPE	control_TTN	12	18	Myeloid
VAV3-AS1	1.69	0.00992	0.0267	0.0108	3.67	15.2	0.000358	2	LV	CELLTYPE	control_TTN	12	18	Myeloid
SKA3	1.67	0.0461	0.0128	0.00397	2.74	9.33	0.00401	1.34	LV	CELLTYPE	control_TTN	12	18	Myeloid
ZWINT	1.67	0.0255	0.013	0.00354	2.78	11.5	0.00159	1.59	LV	CELLTYPE	control_TTN	12	18	Myeloid
CDCA2	1.65	0.0263	0.0159	0.00506	2.92	11.4	0.00168	1.58	LV	CELLTYPE	control_TTN	12	18	Myeloid
CLEC4G	1.65	0.0189	0.0519	0.0223	4.64	12.6	0.00101	1.72	LV	CELLTYPE	control_TTN	12	18	Myeloid
FCGR3A	1.65	2.51e-05	0.0778	0.0283	5.01	47.8	2.47e-08	4.6	LV	CELLTYPE	control_TTN	12	18	Myeloid
TIMP1	1.64	0.00123	0.107	0.0374	5.49	24.3	1.49e-05	2.91	LV	CELLTYPE	control_TTN	12	18	Myeloid
CYTOR	1.62	0.00101	0.0692	0.025	4.81	25.3	1.06e-05	2.99	LV	CELLTYPE	control_TTN	12	18	Myeloid
MGST1	1.62	0.0072	0.0246	0.00685	3.43	16.5	0.000218	2.14	LV	CELLTYPE	control_TTN	12	18	Myeloid
TCF19	1.62	0.00972	0.0264	0.01	3.63	15.3	0.000343	2.01	LV	CELLTYPE	control_TTN	12	18	Myeloid
AATK	1.61	0.0229	0.0172	0.00723	3.13	11.9	0.00135	1.64	LV	CELLTYPE	control_TTN	12	18	Myeloid
KCNN4	1.61	0.0499	0.0154	0.00613	3.04	9.04	0.00454	1.3	LV	CELLTYPE	control_TTN	12	18	Myeloid
VWCE	1.59	0.0111	0.0215	0.00844	3.43	14.7	0.000429	1.95	LV	CELLTYPE	control_TTN	12	18	Myeloid
AP001439.1	1.58	0.0257	0.0279	0.0132	3.81	11.4	0.00162	1.59	LV	CELLTYPE	control_TTN	12	18	Myeloid
CEACAM1	1.58	0.00261	0.0325	0.0126	3.85	20.9	4.64e-05	2.58	LV	CELLTYPE	control_TTN	12	18	Myeloid
EDNRB	1.58	0.00645	0.0191	0.00511	3.09	17.1	0.000179	2.19	LV	CELLTYPE	control_TTN	12	18	Myeloid
HIST1H2BD	1.58	0.0205	0.0128	0.00393	2.74	12.3	0.00113	1.69	LV	CELLTYPE	control_TTN	12	18	Myeloid
MAPK13	1.57	0.0115	0.0184	0.00661	3.15	14.7	0.000443	1.94	LV	CELLTYPE	control_TTN	12	18	Myeloid
MYBL2	1.57	0.05	0.0156	0.00468	2.87	9.04	0.00455	1.3	LV	CELLTYPE	control_TTN	12	18	Myeloid
ADH1B	1.56	0.0394	0.0198	0.0043	3.01	9.94	0.00307	1.4	LV	CELLTYPE	control_TTN	12	18	Myeloid
GK3P	1.55	0.00668	0.0229	0.0104	3.51	16.9	0.00019	2.18	LV	CELLTYPE	control_TTN	12	18	Myeloid
IL10	1.55	0.0128	0.0362	0.0146	4	14.2	0.000528	1.89	LV	CELLTYPE	control_TTN	12	18	Myeloid
KITLG	1.55	0.00919	0.0417	0.0179	4.22	15.5	0.000317	2.04	LV	CELLTYPE	control_TTN	12	18	Myeloid
CXCL3	1.54	0.0409	0.0179	0.00706	3.21	9.8	0.00325	1.39	LV	CELLTYPE	control_TTN	12	18	Myeloid
KIF2C	1.54	0.0412	0.015	0.00557	2.9	9.77	0.00329	1.38	LV	CELLTYPE	control_TTN	12	18	Myeloid
PRR11	1.54	0.000314	0.0547	0.0233	4.57	32.6	1.2e-06	3.5	LV	CELLTYPE	control_TTN	12	18	Myeloid
LILRA5	1.53	0.0256	0.0252	0.011	3.5	11.5	0.00161	1.59	LV	CELLTYPE	control_TTN	12	18	Myeloid
ORC6	1.53	0.00645	0.0228	0.00864	3.41	17	0.000181	2.19	LV	CELLTYPE	control_TTN	12	18	Myeloid
FP236383.1	1.5	0.00561	0.424	0.166	7.19	17.7	0.000144	2.25	LV	CELLTYPE	control_TTN	12	18	Myeloid
IKZF3	1.5	0.0271	0.014	0.00547	2.95	11.3	0.00174	1.57	LV	CELLTYPE	control_TTN	12	18	Myeloid
PLAU	1.5	0.01	0.136	0.0552	5.79	15.2	0.000365	2	LV	CELLTYPE	control_TTN	12	18	Myeloid
ARHGAP11A	1.48	0.0271	0.0201	0.00816	3.29	11.3	0.00175	1.57	LV	CELLTYPE	control_TTN	12	18	Myeloid
ADCY4	1.47	0.0188	0.0162	0.00711	3.09	12.6	0.001	1.73	LV	CELLTYPE	control_TTN	12	18	Myeloid
COL6A3	1.46	0.0146	0.0259	0.0106	3.66	13.7	0.000637	1.84	LV	CELLTYPE	control_TTN	12	18	Myeloid
PHEX	1.46	0.00949	0.0163	0.00764	3.16	15.4	0.000332	2.02	LV	CELLTYPE	control_TTN	12	18	Myeloid
MIR222HG	1.45	0.0103	0.0251	0.0113	3.57	15.1	0.00038	1.99	LV	CELLTYPE	control_TTN	12	18	Myeloid
BACH1-AS1	1.44	0.0118	0.0143	0.00688	3.04	14.5	0.00047	1.93	LV	CELLTYPE	control_TTN	12	18	Myeloid
GPR156	1.44	0.0147	0.0184	0.00749	3.28	13.7	0.000644	1.83	LV	CELLTYPE	control_TTN	12	18	Myeloid
IQGAP3	1.44	0.0196	0.0235	0.0105	3.55	12.4	0.00107	1.71	LV	CELLTYPE	control_TTN	12	18	Myeloid
C1orf147	1.42	0.0274	0.013	0.0053	2.88	11.2	0.0018	1.56	LV	CELLTYPE	control_TTN	12	18	Myeloid
WDR76	1.42	0.00948	0.0508	0.0192	4.39	15.4	0.000329	2.02	LV	CELLTYPE	control_TTN	12	18	Myeloid
PDIA4	1.41	0.0165	0.052	0.0256	4.59	13.2	0.000802	1.78	LV	CELLTYPE	control_TTN	12	18	Myeloid
PLK4	1.41	0.016	0.0145	0.00609	2.87	13.3	0.000745	1.8	LV	CELLTYPE	control_TTN	12	18	Myeloid
CCNE2	1.4	0.00306	0.0296	0.0125	3.74	20.1	6.09e-05	2.51	LV	CELLTYPE	control_TTN	12	18	Myeloid
MYO1G	1.4	0.0185	0.0381	0.0161	4.02	12.7	0.00098	1.73	LV	CELLTYPE	control_TTN	12	18	Myeloid
SPTBN5	1.4	0.0144	0.0195	0.00911	3.32	13.8	0.000624	1.84	LV	CELLTYPE	control_TTN	12	18	Myeloid
AC091057.6	1.36	0.00468	0.0879	0.0358	5.18	18.4	0.000111	2.33	LV	CELLTYPE	control_TTN	12	18	Myeloid
CENPI	1.36	0.0132	0.031	0.015	3.87	14.1	0.000554	1.88	LV	CELLTYPE	control_TTN	12	18	Myeloid
AP005059.2	1.35	0.0238	0.0272	0.0131	3.69	11.8	0.00142	1.62	LV	CELLTYPE	control_TTN	12	18	Myeloid
APOBR	1.35	0.029	0.0135	0.0066	2.89	11	0.00194	1.54	LV	CELLTYPE	control_TTN	12	18	Myeloid
CTSL	1.35	0.014	0.685	0.282	8.01	13.9	0.000598	1.85	LV	CELLTYPE	control_TTN	12	18	Myeloid
TUBB2A	1.35	0.0119	0.0185	0.00837	3.2	14.5	0.000476	1.93	LV	CELLTYPE	control_TTN	12	18	Myeloid
IKBKE	1.33	0.00323	0.0364	0.016	4.03	19.9	6.47e-05	2.49	LV	CELLTYPE	control_TTN	12	18	Myeloid
FANCA	1.32	0.00229	0.0716	0.0324	4.94	21.4	3.92e-05	2.64	LV	CELLTYPE	control_TTN	12	18	Myeloid
LINC02133	1.32	0.0135	0.0351	0.0177	4.05	14	0.000569	1.87	LV	CELLTYPE	control_TTN	12	18	Myeloid
MKNK1-AS1	1.32	0.000571	0.0919	0.0424	5.33	28.5	4.03e-06	3.24	LV	CELLTYPE	control_TTN	12	18	Myeloid
CCNF	1.3	0.0371	0.0242	0.00934	3.43	10.2	0.00277	1.43	LV	CELLTYPE	control_TTN	12	18	Myeloid
FANCD2	1.3	0.000883	0.0522	0.0228	4.54	26.1	8.27e-06	3.05	LV	CELLTYPE	control_TTN	12	18	Myeloid
MCM8	1.3	0.00495	0.0335	0.0145	3.92	18.2	0.00012	2.31	LV	CELLTYPE	control_TTN	12	18	Myeloid
GALE	1.29	0.00769	0.0384	0.0171	4.12	16.3	0.000237	2.11	LV	CELLTYPE	control_TTN	12	18	Myeloid
PDGFRB	1.29	0.0431	0.0163	0.00643	3.08	9.58	0.00358	1.37	LV	CELLTYPE	control_TTN	12	18	Myeloid
S100A4	1.29	0.00138	0.154	0.0661	6.05	23.7	1.8e-05	2.86	LV	CELLTYPE	control_TTN	12	18	Myeloid
SPDYE2	1.29	0.0484	0.242	0.118	6.99	9.16	0.0043	1.32	LV	CELLTYPE	control_TTN	12	18	Myeloid
C1R	1.28	0.0368	0.0267	0.00969	3.57	10.2	0.00273	1.43	LV	CELLTYPE	control_TTN	12	18	Myeloid
CUX2	1.28	0.00051	0.0674	0.0348	4.9	29.6	2.87e-06	3.29	LV	CELLTYPE	control_TTN	12	18	Myeloid
PRKCA	1.28	0.000663	0.504	0.242	7.67	27.7	5.03e-06	3.18	LV	CELLTYPE	control_TTN	12	18	Myeloid
TP53TG5	1.28	0.00901	0.0213	0.0095	3.41	15.6	0.000305	2.05	LV	CELLTYPE	control_TTN	12	18	Myeloid
CLEC7A	1.27	0.000242	0.595	0.259	7.89	34.7	6.81e-07	3.62	LV	CELLTYPE	control_TTN	12	18	Myeloid
CR1	1.26	0.00468	0.686	0.296	7.98	18.4	0.000111	2.33	LV	CELLTYPE	control_TTN	12	18	Myeloid
FIGNL1	1.26	0.033	0.0205	0.00957	3.38	10.6	0.00232	1.48	LV	CELLTYPE	control_TTN	12	18	Myeloid
FSCN1	1.26	0.00413	0.0438	0.0221	4.33	18.9	9.15e-05	2.38	LV	CELLTYPE	control_TTN	12	18	Myeloid
SHCBP1	1.25	0.00276	0.0297	0.0143	3.79	20.6	5.07e-05	2.56	LV	CELLTYPE	control_TTN	12	18	Myeloid
MYH6	1.23	0.0477	0.0278	0.0138	3.7	9.22	0.0042	1.32	LV	CELLTYPE	control_TTN	12	18	Myeloid
SEMA4B	1.23	0.000565	0.065	0.0314	4.76	28.9	3.53e-06	3.25	LV	CELLTYPE	control_TTN	12	18	Myeloid
FABP4	1.22	0.0178	0.0479	0.0174	4.36	12.8	0.000915	1.75	LV	CELLTYPE	control_TTN	12	18	Myeloid
MIS18A	1.22	0.0421	0.0132	0.00653	2.97	9.7	0.0034	1.38	LV	CELLTYPE	control_TTN	12	18	Myeloid
PNP	1.22	0.0332	0.0347	0.0173	4.02	10.6	0.00234	1.48	LV	CELLTYPE	control_TTN	12	18	Myeloid
SIGLEC7	1.21	0.00133	0.0421	0.0245	4.33	23.8	1.73e-05	2.88	LV	CELLTYPE	control_TTN	12	18	Myeloid
ASGR1	1.2	0.0236	0.0156	0.0072	3.03	11.8	0.00141	1.63	LV	CELLTYPE	control_TTN	12	18	Myeloid
CCR1	1.2	0.00111	0.105	0.0472	5.41	24.8	1.28e-05	2.95	LV	CELLTYPE	control_TTN	12	18	Myeloid
HELLS	1.2	0.00879	0.0797	0.0373	5.1	15.7	0.000292	2.06	LV	CELLTYPE	control_TTN	12	18	Myeloid
MRVI1-AS1	1.2	0.0172	0.239	0.142	6.64	13	0.000867	1.77	LV	CELLTYPE	control_TTN	12	18	Myeloid
ADAM12	1.19	0.0496	0.0136	0.00645	2.92	9.07	0.00449	1.3	LV	CELLTYPE	control_TTN	12	18	Myeloid
GPRC5C	1.19	0.0169	0.0269	0.0131	3.69	13	0.000845	1.77	LV	CELLTYPE	control_TTN	12	18	Myeloid
PRB2	1.19	0.0283	0.0204	0.0122	3.49	11.1	0.00188	1.55	LV	CELLTYPE	control_TTN	12	18	Myeloid
ADA	1.18	0.0255	0.018	0.00918	3.27	11.5	0.0016	1.59	LV	CELLTYPE	control_TTN	12	18	Myeloid
CIT	1.18	0.0326	0.056	0.0261	4.59	10.6	0.00227	1.49	LV	CELLTYPE	control_TTN	12	18	Myeloid
RHOU	1.18	0.003	0.145	0.0768	5.92	20.2	5.74e-05	2.52	LV	CELLTYPE	control_TTN	12	18	Myeloid
AC106798.1	1.17	0.0417	0.0169	0.00981	3.28	9.74	0.00333	1.38	LV	CELLTYPE	control_TTN	12	18	Myeloid
PTGIR	1.17	0.0332	0.0256	0.0133	3.71	10.6	0.00235	1.48	LV	CELLTYPE	control_TTN	12	18	Myeloid
AC079210.1	1.16	0.015	0.134	0.0665	5.75	13.6	0.000667	1.82	LV	CELLTYPE	control_TTN	12	18	Myeloid
DNAH14	1.16	0.0212	0.0248	0.0152	3.75	12.1	0.00121	1.67	LV	CELLTYPE	control_TTN	12	18	Myeloid
HPSE	1.16	0.0103	0.0435	0.0229	4.27	15.1	0.00038	1.99	LV	CELLTYPE	control_TTN	12	18	Myeloid
LRP8	1.16	0.0465	0.0246	0.0132	3.63	9.29	0.00407	1.33	LV	CELLTYPE	control_TTN	12	18	Myeloid
MIR155HG	1.16	0.0129	0.0262	0.0133	3.65	14.2	0.000534	1.89	LV	CELLTYPE	control_TTN	12	18	Myeloid
SMPDL3A	1.16	0.0375	0.0382	0.0213	4.18	10.1	0.00283	1.43	LV	CELLTYPE	control_TTN	12	18	Myeloid
TBX20	1.16	0.048	0.0182	0.00632	3.03	9.19	0.00426	1.32	LV	CELLTYPE	control_TTN	12	18	Myeloid
TCIRG1	1.16	0.00133	0.121	0.0686	5.83	23.8	1.73e-05	2.88	LV	CELLTYPE	control_TTN	12	18	Myeloid
FCGR1B	1.15	0.0429	0.0375	0.018	4.09	9.63	0.00351	1.37	LV	CELLTYPE	control_TTN	12	18	Myeloid
MNS1	1.15	0.0498	0.0196	0.0102	3.36	9.05	0.00452	1.3	LV	CELLTYPE	control_TTN	12	18	Myeloid
RFC4	1.15	0.00901	0.0295	0.0153	3.86	15.6	0.000305	2.05	LV	CELLTYPE	control_TTN	12	18	Myeloid
EHD1	1.14	0.0385	0.0276	0.0147	3.72	10	0.00295	1.41	LV	CELLTYPE	control_TTN	12	18	Myeloid
CD14	1.13	0.0421	0.448	0.234	7.76	9.69	0.00341	1.38	LV	CELLTYPE	control_TTN	12	18	Myeloid
CD38	1.13	0.00278	0.0816	0.0424	5.14	20.6	5.15e-05	2.56	LV	CELLTYPE	control_TTN	12	18	Myeloid
KIFC3	1.13	0.0206	0.124	0.0686	5.77	12.3	0.00114	1.69	LV	CELLTYPE	control_TTN	12	18	Myeloid
C21orf58	1.12	0.0292	0.0449	0.0214	4.29	11	0.00196	1.53	LV	CELLTYPE	control_TTN	12	18	Myeloid
DYSF	1.12	0.0132	0.0579	0.0286	4.61	14.1	0.00055	1.88	LV	CELLTYPE	control_TTN	12	18	Myeloid
EXT1	1.12	0.000148	0.939	0.497	8.58	37.8	2.95e-07	3.83	LV	CELLTYPE	control_TTN	12	18	Myeloid
LONRF3	1.12	0.0436	0.0671	0.0374	4.91	9.55	0.00364	1.36	LV	CELLTYPE	control_TTN	12	18	Myeloid
FP671120.1	1.11	0.0142	0.318	0.166	6.96	13.8	0.000612	1.85	LV	CELLTYPE	control_TTN	12	18	Myeloid
LINC01146	1.11	0.0173	0.0455	0.0234	4.39	12.9	0.000876	1.76	LV	CELLTYPE	control_TTN	12	18	Myeloid
ATF5	1.1	0.0458	0.0478	0.0249	4.42	9.36	0.00394	1.34	LV	CELLTYPE	control_TTN	12	18	Myeloid
SGCZ	1.1	0.0198	0.0211	0.0126	3.56	12.4	0.00108	1.7	LV	CELLTYPE	control_TTN	12	18	Myeloid
SNHG12	1.1	0.000865	0.124	0.0726	5.8	26.2	8.02e-06	3.06	LV	CELLTYPE	control_TTN	12	18	Myeloid
CENPO	1.09	0.0164	0.0192	0.0103	3.35	13.2	0.000786	1.79	LV	CELLTYPE	control_TTN	12	18	Myeloid
NUF2	1.09	0.00822	0.0427	0.0241	4.32	16	0.000265	2.09	LV	CELLTYPE	control_TTN	12	18	Myeloid
WDHD1	1.09	0.00388	0.0538	0.0281	4.61	19.2	8.37e-05	2.41	LV	CELLTYPE	control_TTN	12	18	Myeloid
AC004158.1	1.08	0.0377	0.0171	0.00997	3.28	10.1	0.00285	1.42	LV	CELLTYPE	control_TTN	12	18	Myeloid
AC008083.2	1.08	0.0193	0.0202	0.012	3.49	12.5	0.00105	1.71	LV	CELLTYPE	control_TTN	12	18	Myeloid
FANCI	1.06	0.0233	0.0728	0.0387	5.01	11.8	0.00138	1.63	LV	CELLTYPE	control_TTN	12	18	Myeloid
FIRRE	1.06	0.0098	0.048	0.0259	4.45	15.3	0.00035	2.01	LV	CELLTYPE	control_TTN	12	18	Myeloid
LILRA6	1.06	0.00447	0.0968	0.0563	5.47	18.6	0.000103	2.35	LV	CELLTYPE	control_TTN	12	18	Myeloid
UHRF1	1.06	0.0225	0.0462	0.0249	4.38	12	0.0013	1.65	LV	CELLTYPE	control_TTN	12	18	Myeloid
CHAF1A	1.04	0.0193	0.0304	0.0162	3.88	12.5	0.00105	1.71	LV	CELLTYPE	control_TTN	12	18	Myeloid
MGP	1.04	0.0334	0.163	0.0878	6.23	10.5	0.00238	1.48	LV	CELLTYPE	control_TTN	12	18	Myeloid
NCAPG2	1.04	0.0141	0.0657	0.038	4.93	13.9	0.000604	1.85	LV	CELLTYPE	control_TTN	12	18	Myeloid
PAQR3	1.04	0.00191	0.141	0.0897	6.04	22.1	3.01e-05	2.72	LV	CELLTYPE	control_TTN	12	18	Myeloid
AC011466.3	1.03	0.0372	0.0204	0.0111	3.39	10.2	0.00278	1.43	LV	CELLTYPE	control_TTN	12	18	Myeloid
CORO1A	1.03	0.00159	0.0876	0.0425	5.32	23	2.25e-05	2.8	LV	CELLTYPE	control_TTN	12	18	Myeloid
AC016152.1	1.02	0.0412	0.0409	0.0222	4.3	9.77	0.0033	1.38	LV	CELLTYPE	control_TTN	12	18	Myeloid
COL6A1	1.02	0.0271	0.0366	0.0161	4.03	11.2	0.00175	1.57	LV	CELLTYPE	control_TTN	12	18	Myeloid
SH3BGRL3	1.02	0.0122	0.0615	0.0292	4.76	14.4	0.000498	1.91	LV	CELLTYPE	control_TTN	12	18	Myeloid
SIGLEC9	1.02	0.000628	0.123	0.0729	5.74	28	4.68e-06	3.2	LV	CELLTYPE	control_TTN	12	18	Myeloid
BASP1	1.01	0.0103	0.126	0.0718	5.77	15	0.000382	1.99	LV	CELLTYPE	control_TTN	12	18	Myeloid
C19orf48	1.01	0.0418	0.0234	0.0131	3.63	9.73	0.00336	1.38	LV	CELLTYPE	control_TTN	12	18	Myeloid
PARPBP	1.01	0.0153	0.0359	0.0202	4.09	13.5	0.000692	1.82	LV	CELLTYPE	control_TTN	12	18	Myeloid
RPL13A	1.01	0.049	0.112	0.0549	5.77	9.12	0.0044	1.31	LV	CELLTYPE	control_TTN	12	18	Myeloid
TRPV4	1.01	0.00673	0.106	0.0616	5.58	16.9	0.000192	2.17	LV	CELLTYPE	control_TTN	12	18	Myeloid
ST18	0.999	0.0257	0.0959	0.05	5.34	11.4	0.00162	1.59	LV	CELLTYPE	control_TTN	12	18	Myeloid
ERVMER61-1	0.998	0.0309	0.0394	0.0204	4.26	10.8	0.00211	1.51	LV	CELLTYPE	control_TTN	12	18	Myeloid
AC133919.2	0.994	0.0292	0.0755	0.0512	5.28	11	0.00195	1.54	LV	CELLTYPE	control_TTN	12	18	Myeloid
CTSA	0.994	0.0263	0.347	0.194	7.13	11.4	0.00167	1.58	LV	CELLTYPE	control_TTN	12	18	Myeloid
JPT1	0.993	0.0101	0.0385	0.0233	4.21	15.1	0.000368	2	LV	CELLTYPE	control_TTN	12	18	Myeloid
PTPN22	0.992	0.00629	0.105	0.0592	5.55	17.2	0.000168	2.2	LV	CELLTYPE	control_TTN	12	18	Myeloid
HIF1A	0.991	0.0392	0.885	0.505	8.55	9.97	0.00302	1.41	LV	CELLTYPE	control_TTN	12	18	Myeloid
GRIK1	0.988	0.0169	0.128	0.0789	5.99	13	0.000838	1.77	LV	CELLTYPE	control_TTN	12	18	Myeloid
PSMC3	0.988	0.0418	0.0215	0.0136	3.61	9.73	0.00336	1.38	LV	CELLTYPE	control_TTN	12	18	Myeloid
STK32B	0.982	0.0242	0.165	0.102	6.26	11.7	0.00146	1.62	LV	CELLTYPE	control_TTN	12	18	Myeloid
TLNRD1	0.981	0.0153	0.0286	0.0164	3.84	13.5	0.000694	1.82	LV	CELLTYPE	control_TTN	12	18	Myeloid
MPP1	0.975	0.000947	0.161	0.094	6.08	25.7	9.44e-06	3.02	LV	CELLTYPE	control_TTN	12	18	Myeloid
ACTB	0.973	0.0269	0.423	0.219	7.66	11.3	0.00173	1.57	LV	CELLTYPE	control_TTN	12	18	Myeloid
EZH2	0.969	0.00992	0.104	0.0588	5.51	15.2	0.000356	2	LV	CELLTYPE	control_TTN	12	18	Myeloid
RUBCNL	0.967	0.0248	0.229	0.141	6.69	11.6	0.00152	1.61	LV	CELLTYPE	control_TTN	12	18	Myeloid
RASGRP3	0.958	0.0165	0.103	0.0578	5.5	13.2	0.000795	1.78	LV	CELLTYPE	control_TTN	12	18	Myeloid
PLP2	0.956	0.0491	0.0185	0.00899	3.24	9.11	0.00441	1.31	LV	CELLTYPE	control_TTN	12	18	Myeloid
HIVEP3	0.953	0.024	0.232	0.133	6.66	11.7	0.00144	1.62	LV	CELLTYPE	control_TTN	12	18	Myeloid
TIMELESS	0.953	0.0494	0.0263	0.0158	3.79	9.09	0.00445	1.31	LV	CELLTYPE	control_TTN	12	18	Myeloid
AC011933.4	0.952	0.00306	0.382	0.266	7.56	20.1	5.96e-05	2.51	LV	CELLTYPE	control_TTN	12	18	Myeloid
LINC01001	0.951	0.0216	0.0472	0.0312	4.64	12.1	0.00123	1.67	LV	CELLTYPE	control_TTN	12	18	Myeloid
FPR1	0.948	0.018	0.452	0.262	7.55	12.8	0.000941	1.74	LV	CELLTYPE	control_TTN	12	18	Myeloid
AC078778.1	0.947	0.0421	0.022	0.0123	3.53	9.7	0.0034	1.38	LV	CELLTYPE	control_TTN	12	18	Myeloid
TGFBI	0.941	0.0117	0.825	0.495	8.52	14.6	0.00046	1.93	LV	CELLTYPE	control_TTN	12	18	Myeloid
GLIPR2	0.937	0.0225	0.132	0.0758	5.83	12	0.0013	1.65	LV	CELLTYPE	control_TTN	12	18	Myeloid
FLNA	0.936	0.0375	0.0695	0.0395	4.96	10.1	0.00282	1.43	LV	CELLTYPE	control_TTN	12	18	Myeloid
ANKDD1A	0.929	0.00345	0.119	0.0702	5.71	19.6	7.19e-05	2.46	LV	CELLTYPE	control_TTN	12	18	Myeloid
GEN1	0.928	0.0118	0.0613	0.0349	4.77	14.5	0.000467	1.93	LV	CELLTYPE	control_TTN	12	18	Myeloid
METRNL	0.927	0.0115	0.094	0.0581	5.41	14.6	0.000449	1.94	LV	CELLTYPE	control_TTN	12	18	Myeloid
SLC38A7	0.923	0.000678	0.141	0.0908	6.01	27.5	5.45e-06	3.17	LV	CELLTYPE	control_TTN	12	18	Myeloid
CHST15	0.921	0.0159	0.433	0.258	7.51	13.4	0.00074	1.8	LV	CELLTYPE	control_TTN	12	18	Myeloid
CDC7	0.916	0.0262	0.0339	0.0189	4.01	11.4	0.00166	1.58	LV	CELLTYPE	control_TTN	12	18	Myeloid
AC004687.1	0.909	0.00125	0.119	0.0684	5.74	24.2	1.54e-05	2.9	LV	CELLTYPE	control_TTN	12	18	Myeloid
MIR4435-2HG	0.909	0.00396	0.204	0.134	6.53	19.1	8.61e-05	2.4	LV	CELLTYPE	control_TTN	12	18	Myeloid
AC008937.2	0.905	0.00268	0.0824	0.0534	5.28	20.8	4.82e-05	2.57	LV	CELLTYPE	control_TTN	12	18	Myeloid
BRCA2	0.902	0.0111	0.138	0.0825	5.96	14.8	0.000423	1.96	LV	CELLTYPE	control_TTN	12	18	Myeloid
AC091153.2	0.89	0.0178	0.026	0.0159	3.74	12.8	0.000922	1.75	LV	CELLTYPE	control_TTN	12	18	Myeloid
CIP2A	0.888	0.0277	0.0469	0.0287	4.46	11.1	0.00183	1.56	LV	CELLTYPE	control_TTN	12	18	Myeloid
IL12RB1	0.885	0.0186	0.0294	0.0198	3.97	12.6	0.000991	1.73	LV	CELLTYPE	control_TTN	12	18	Myeloid
ITGA7	0.882	0.0387	0.0207	0.013	3.51	10	0.00296	1.41	LV	CELLTYPE	control_TTN	12	18	Myeloid
MILR1	0.878	0.0191	0.144	0.0896	6.05	12.5	0.00103	1.72	LV	CELLTYPE	control_TTN	12	18	Myeloid
AC009313.1	0.877	0.045	0.0473	0.0297	4.52	9.45	0.00379	1.35	LV	CELLTYPE	control_TTN	12	18	Myeloid
CENPX	0.877	0.0358	0.0402	0.022	4.31	10.3	0.00263	1.45	LV	CELLTYPE	control_TTN	12	18	Myeloid
PDE1B	0.877	0.0208	0.044	0.028	4.38	12.2	0.00116	1.68	LV	CELLTYPE	control_TTN	12	18	Myeloid
AC021231.1	0.873	0.0272	0.0412	0.0287	4.42	11.2	0.00177	1.56	LV	CELLTYPE	control_TTN	12	18	Myeloid
GIMAP6	0.864	0.0479	0.0179	0.0106	3.27	9.19	0.00425	1.32	LV	CELLTYPE	control_TTN	12	18	Myeloid
RELT	0.863	0.00383	0.0708	0.0449	5.06	19.2	8.23e-05	2.42	LV	CELLTYPE	control_TTN	12	18	Myeloid
C6orf48	0.862	0.0169	0.0337	0.0213	4.11	13	0.000844	1.77	LV	CELLTYPE	control_TTN	12	18	Myeloid
ECT2	0.862	0.0115	0.0564	0.0339	4.7	14.7	0.000444	1.94	LV	CELLTYPE	control_TTN	12	18	Myeloid
CTSB	0.858	0.00251	1.97	1.23	9.73	21.1	4.33e-05	2.6	LV	CELLTYPE	control_TTN	12	18	Myeloid
CLIC1	0.854	0.0378	0.0893	0.0549	5.4	10.1	0.00287	1.42	LV	CELLTYPE	control_TTN	12	18	Myeloid
AC066613.2	0.853	0.0385	0.0472	0.0322	4.49	10	0.00294	1.41	LV	CELLTYPE	control_TTN	12	18	Myeloid
DNMT1	0.852	0.00273	0.143	0.0931	6.05	20.7	4.97e-05	2.56	LV	CELLTYPE	control_TTN	12	18	Myeloid
SCARF1	0.849	0.00599	0.0631	0.042	4.92	17.4	0.000158	2.22	LV	CELLTYPE	control_TTN	12	18	Myeloid
FCER1G	0.844	0.012	0.333	0.202	7.22	14.4	0.000485	1.92	LV	CELLTYPE	control_TTN	12	18	Myeloid
HNRNPLL	0.842	0.00229	0.174	0.125	6.35	21.4	3.89e-05	2.64	LV	CELLTYPE	control_TTN	12	18	Myeloid
FUOM	0.841	0.0174	0.0291	0.0187	3.92	12.9	0.000889	1.76	LV	CELLTYPE	control_TTN	12	18	Myeloid
HAGHL	0.827	0.0456	0.0413	0.0288	4.4	9.38	0.00391	1.34	LV	CELLTYPE	control_TTN	12	18	Myeloid
PIM3	0.827	0.00879	0.0702	0.044	5.02	15.7	0.000292	2.06	LV	CELLTYPE	control_TTN	12	18	Myeloid
SPACA6	0.826	0.049	0.0392	0.0254	4.28	9.12	0.00439	1.31	LV	CELLTYPE	control_TTN	12	18	Myeloid
PSMC4	0.825	0.0392	0.0516	0.0352	4.76	9.98	0.00301	1.41	LV	CELLTYPE	control_TTN	12	18	Myeloid
STAC3	0.824	0.0196	0.0362	0.0235	4.25	12.4	0.00107	1.71	LV	CELLTYPE	control_TTN	12	18	Myeloid
TMC8	0.818	0.012	0.146	0.0935	6.11	14.4	0.000485	1.92	LV	CELLTYPE	control_TTN	12	18	Myeloid
SH3RF3	0.815	0.0341	0.582	0.389	7.93	10.5	0.00246	1.47	LV	CELLTYPE	control_TTN	12	18	Myeloid
EMC10	0.801	0.033	0.0984	0.0553	5.52	10.6	0.00232	1.48	LV	CELLTYPE	control_TTN	12	18	Myeloid
HK3	0.801	0.0117	0.104	0.0685	5.66	14.6	0.000461	1.93	LV	CELLTYPE	control_TTN	12	18	Myeloid
LINC01572	0.801	0.00501	0.107	0.0698	5.64	18.1	0.000121	2.3	LV	CELLTYPE	control_TTN	12	18	Myeloid
PFN1	0.801	0.05	0.1	0.0616	5.65	9.04	0.00456	1.3	LV	CELLTYPE	control_TTN	12	18	Myeloid
PLBD2	0.799	0.00948	0.0715	0.0472	5.03	15.4	0.000331	2.02	LV	CELLTYPE	control_TTN	12	18	Myeloid
ID2	0.797	0.0457	0.115	0.0742	5.85	9.38	0.00392	1.34	LV	CELLTYPE	control_TTN	12	18	Myeloid
ENTPD1	0.781	0.00511	0.465	0.298	7.69	18	0.000127	2.29	LV	CELLTYPE	control_TTN	12	18	Myeloid
LST1	0.773	0.0103	0.153	0.0997	6.2	15	0.000382	1.99	LV	CELLTYPE	control_TTN	12	18	Myeloid
AC009951.2	0.766	0.0224	0.0569	0.0399	4.8	12	0.00129	1.65	LV	CELLTYPE	control_TTN	12	18	Myeloid
CEP78	0.766	0.0274	0.0423	0.0279	4.4	11.2	0.0018	1.56	LV	CELLTYPE	control_TTN	12	18	Myeloid
C1orf162	0.765	0.0445	0.193	0.14	6.57	9.49	0.00373	1.35	LV	CELLTYPE	control_TTN	12	18	Myeloid
SAMSN1	0.765	0.0223	0.523	0.362	7.97	12	0.00128	1.65	LV	CELLTYPE	control_TTN	12	18	Myeloid
WIPI1	0.765	0.0223	0.16	0.11	6.2	12	0.00128	1.65	LV	CELLTYPE	control_TTN	12	18	Myeloid
LINC01684	0.762	0.0459	0.25	0.195	6.95	9.35	0.00397	1.34	LV	CELLTYPE	control_TTN	12	18	Myeloid
CARD19	0.76	0.00202	0.0715	0.0493	5.13	21.9	3.29e-05	2.69	LV	CELLTYPE	control_TTN	12	18	Myeloid
DLGAP1	0.758	0.0179	0.0502	0.0397	4.72	12.8	0.000926	1.75	LV	CELLTYPE	control_TTN	12	18	Myeloid
VPS9D1	0.755	0.0491	0.111	0.078	5.7	9.1	0.00442	1.31	LV	CELLTYPE	control_TTN	12	18	Myeloid
TWF1	0.753	0.0235	0.0491	0.0354	4.61	11.8	0.0014	1.63	LV	CELLTYPE	control_TTN	12	18	Myeloid
COMMD4	0.752	0.0146	0.0418	0.0287	4.39	13.7	0.000635	1.84	LV	CELLTYPE	control_TTN	12	18	Myeloid
LRP1	0.749	0.00146	0.724	0.502	8.36	23.5	1.95e-05	2.83	LV	CELLTYPE	control_TTN	12	18	Myeloid
AC006160.1	0.748	0.0271	0.121	0.0948	5.91	11.2	0.00175	1.57	LV	CELLTYPE	control_TTN	12	18	Myeloid
GNA14	0.748	0.0459	0.0363	0.0267	4.26	9.34	0.00398	1.34	LV	CELLTYPE	control_TTN	12	18	Myeloid
NLRC5	0.746	0.00676	0.138	0.0912	5.97	16.8	0.000197	2.17	LV	CELLTYPE	control_TTN	12	18	Myeloid
TMC6	0.745	0.0327	0.174	0.121	6.36	10.6	0.00228	1.49	LV	CELLTYPE	control_TTN	12	18	Myeloid
NCF4	0.744	0.0225	0.392	0.266	7.58	12	0.0013	1.65	LV	CELLTYPE	control_TTN	12	18	Myeloid
FRMD5	0.743	0.0484	0.051	0.0352	4.69	9.16	0.00431	1.32	LV	CELLTYPE	control_TTN	12	18	Myeloid
DDX39A	0.738	0.0093	0.0886	0.0592	5.47	15.5	0.000321	2.03	LV	CELLTYPE	control_TTN	12	18	Myeloid
CAMK1	0.731	0.0479	0.0591	0.0431	4.92	9.19	0.00425	1.32	LV	CELLTYPE	control_TTN	12	18	Myeloid
GLA	0.729	0.0451	0.0607	0.0402	4.92	9.43	0.00383	1.35	LV	CELLTYPE	control_TTN	12	18	Myeloid
SLC16A1	0.729	0.0227	0.0421	0.0305	4.46	11.9	0.00132	1.64	LV	CELLTYPE	control_TTN	12	18	Myeloid
MFSD13A	0.727	0.0327	0.0449	0.0323	4.52	10.6	0.00228	1.49	LV	CELLTYPE	control_TTN	12	18	Myeloid
PKM	0.727	0.0151	0.21	0.141	6.68	13.6	0.000672	1.82	LV	CELLTYPE	control_TTN	12	18	Myeloid
CD55	0.724	0.0305	0.283	0.184	6.97	10.8	0.00208	1.52	LV	CELLTYPE	control_TTN	12	18	Myeloid
TUBB	0.724	0.025	0.0879	0.0596	5.43	11.6	0.00154	1.6	LV	CELLTYPE	control_TTN	12	18	Myeloid
AF241726.2	0.717	0.0257	0.0559	0.0408	4.79	11.4	0.00162	1.59	LV	CELLTYPE	control_TTN	12	18	Myeloid
GALM	0.717	0.00679	0.3	0.215	7.15	16.8	0.0002	2.17	LV	CELLTYPE	control_TTN	12	18	Myeloid
DENND1C	0.715	0.0188	0.036	0.0258	4.22	12.6	0.00101	1.73	LV	CELLTYPE	control_TTN	12	18	Myeloid
RBL1	0.713	0.0273	0.13	0.0936	6	11.2	0.00178	1.56	LV	CELLTYPE	control_TTN	12	18	Myeloid
ATP6V1F	0.711	0.0155	0.0414	0.0281	4.4	13.5	0.000706	1.81	LV	CELLTYPE	control_TTN	12	18	Myeloid
RASSF2	0.707	0.0107	0.278	0.193	6.95	14.9	0.000401	1.97	LV	CELLTYPE	control_TTN	12	18	Myeloid
RHBDD3	0.707	0.0109	0.0624	0.0453	4.92	14.8	0.000418	1.96	LV	CELLTYPE	control_TTN	12	18	Myeloid
AC026202.2	0.706	0.0459	0.18	0.141	6.57	9.35	0.00397	1.34	LV	CELLTYPE	control_TTN	12	18	Myeloid
OSCAR	0.703	0.0361	0.0568	0.0395	4.77	10.3	0.00268	1.44	LV	CELLTYPE	control_TTN	12	18	Myeloid
EIF4G3	0.694	0.00099	1.73	1.21	9.6	25.4	1.03e-05	3	LV	CELLTYPE	control_TTN	12	18	Myeloid
ADAM9	0.69	0.00645	0.341	0.251	7.35	17.1	0.000179	2.19	LV	CELLTYPE	control_TTN	12	18	Myeloid
CACNA2D3	0.689	0.0385	0.101	0.0686	5.52	10	0.00294	1.41	LV	CELLTYPE	control_TTN	12	18	Myeloid
SLC3A2	0.689	0.0122	0.09	0.0706	5.49	14.4	0.000499	1.91	LV	CELLTYPE	control_TTN	12	18	Myeloid
RMI1	0.686	0.0208	0.0485	0.037	4.65	12.2	0.00116	1.68	LV	CELLTYPE	control_TTN	12	18	Myeloid
PSMD14	0.674	0.0087	0.136	0.105	6.06	15.8	0.000285	2.06	LV	CELLTYPE	control_TTN	12	18	Myeloid
LINC00854	0.67	0.0282	0.447	0.342	7.74	11.1	0.00187	1.55	LV	CELLTYPE	control_TTN	12	18	Myeloid
PCNX1	0.666	0.0162	0.495	0.345	7.79	13.3	0.000763	1.79	LV	CELLTYPE	control_TTN	12	18	Myeloid
RAB3IL1	0.664	0.0145	0.0574	0.0403	4.81	13.8	0.000629	1.84	LV	CELLTYPE	control_TTN	12	18	Myeloid
ARHGDIA	0.663	0.0496	0.0687	0.0532	5.18	9.07	0.00448	1.3	LV	CELLTYPE	control_TTN	12	18	Myeloid
MPDU1	0.663	0.0377	0.0525	0.037	4.73	10.1	0.00285	1.42	LV	CELLTYPE	control_TTN	12	18	Myeloid
GPRIN3	0.662	0.0409	0.236	0.168	6.77	9.8	0.00325	1.39	LV	CELLTYPE	control_TTN	12	18	Myeloid
TMEM106A	0.66	0.0173	0.302	0.226	7.18	12.9	0.000879	1.76	LV	CELLTYPE	control_TTN	12	18	Myeloid
ARHGAP9	0.657	0.0194	0.0952	0.0728	5.58	12.5	0.00106	1.71	LV	CELLTYPE	control_TTN	12	18	Myeloid
ARHGAP4	0.656	0.0064	0.246	0.187	6.82	17.1	0.000175	2.19	LV	CELLTYPE	control_TTN	12	18	Myeloid
EIPR1	0.653	0.0181	0.105	0.0844	5.71	12.7	0.000947	1.74	LV	CELLTYPE	control_TTN	12	18	Myeloid
MYL6	0.651	0.0236	0.175	0.121	6.45	11.8	0.00141	1.63	LV	CELLTYPE	control_TTN	12	18	Myeloid
ENO1	0.65	0.0495	0.166	0.123	6.31	9.08	0.00446	1.31	LV	CELLTYPE	control_TTN	12	18	Myeloid
TACC3	0.649	0.0395	0.104	0.0767	5.63	9.93	0.00308	1.4	LV	CELLTYPE	control_TTN	12	18	Myeloid
GALNT6	0.647	0.0459	0.0546	0.041	4.79	9.34	0.00399	1.34	LV	CELLTYPE	control_TTN	12	18	Myeloid
CD37	0.643	0.0243	0.0999	0.0704	5.64	11.7	0.00147	1.61	LV	CELLTYPE	control_TTN	12	18	Myeloid
GIMAP7	0.64	0.0309	0.0772	0.0592	5.28	10.8	0.00212	1.51	LV	CELLTYPE	control_TTN	12	18	Myeloid
PCED1B	0.637	0.0171	0.302	0.223	7.09	13	0.000862	1.77	LV	CELLTYPE	control_TTN	12	18	Myeloid
TMEM173	0.633	0.0398	0.0831	0.0581	5.35	9.89	0.00312	1.4	LV	CELLTYPE	control_TTN	12	18	Myeloid
PARP2	0.632	0.036	0.0408	0.0315	4.43	10.3	0.00266	1.44	LV	CELLTYPE	control_TTN	12	18	Myeloid
RBBP8	0.631	0.0229	0.0713	0.054	5.14	11.9	0.00134	1.64	LV	CELLTYPE	control_TTN	12	18	Myeloid
BAX	0.629	0.016	0.0911	0.0646	5.49	13.3	0.000747	1.8	LV	CELLTYPE	control_TTN	12	18	Myeloid
GNE	0.624	0.0109	0.124	0.0989	5.93	14.8	0.000417	1.96	LV	CELLTYPE	control_TTN	12	18	Myeloid
PLOD1	0.621	0.05	0.0568	0.0419	4.81	9.04	0.00455	1.3	LV	CELLTYPE	control_TTN	12	18	Myeloid
OPA3	0.616	0.0224	0.0841	0.0637	5.34	12	0.00129	1.65	LV	CELLTYPE	control_TTN	12	18	Myeloid
TRIM37	0.613	0.00682	0.117	0.0923	5.81	16.7	0.000203	2.17	LV	CELLTYPE	control_TTN	12	18	Myeloid
TMEM104	0.604	0.0153	0.0811	0.0666	5.35	13.5	0.000699	1.81	LV	CELLTYPE	control_TTN	12	18	Myeloid
SLC31A1	0.603	0.0148	0.14	0.108	6.08	13.7	0.000654	1.83	LV	CELLTYPE	control_TTN	12	18	Myeloid
DMXL2	0.595	0.014	0.588	0.44	8.07	13.9	0.000597	1.85	LV	CELLTYPE	control_TTN	12	18	Myeloid
AC006547.1	0.591	0.0313	0.0816	0.0657	5.35	10.8	0.00215	1.5	LV	CELLTYPE	control_TTN	12	18	Myeloid
SFXN1	0.586	0.0304	0.0583	0.044	4.9	10.9	0.00207	1.52	LV	CELLTYPE	control_TTN	12	18	Myeloid
SERPINB1	0.585	0.0292	0.203	0.154	6.54	11	0.00195	1.54	LV	CELLTYPE	control_TTN	12	18	Myeloid
HAVCR2	0.584	0.00787	0.325	0.261	7.29	16.2	0.000248	2.1	LV	CELLTYPE	control_TTN	12	18	Myeloid
CLTA	0.576	0.00458	0.429	0.328	7.6	18.5	0.000106	2.34	LV	CELLTYPE	control_TTN	12	18	Myeloid
RAD23A	0.576	0.0459	0.12	0.0955	5.94	9.35	0.00396	1.34	LV	CELLTYPE	control_TTN	12	18	Myeloid
DOCK10	0.571	0.0495	0.472	0.351	7.78	9.08	0.00448	1.3	LV	CELLTYPE	control_TTN	12	18	Myeloid
C14orf119	0.568	0.0397	0.0693	0.0533	5.12	9.91	0.00311	1.4	LV	CELLTYPE	control_TTN	12	18	Myeloid
PKD1L3	0.567	0.036	0.124	0.0985	5.92	10.3	0.00266	1.44	LV	CELLTYPE	control_TTN	12	18	Myeloid
PTRH2	0.566	0.0333	0.199	0.166	6.57	10.5	0.00236	1.48	LV	CELLTYPE	control_TTN	12	18	Myeloid
AKR1A1	0.562	0.00359	0.328	0.271	7.35	19.4	7.6e-05	2.45	LV	CELLTYPE	control_TTN	12	18	Myeloid
SLC12A7	0.559	0.0134	0.175	0.133	6.37	14.1	0.000561	1.87	LV	CELLTYPE	control_TTN	12	18	Myeloid
GPD2	0.558	0.0162	0.255	0.198	6.93	13.3	0.00077	1.79	LV	CELLTYPE	control_TTN	12	18	Myeloid
WAS	0.556	0.0352	0.0932	0.0768	5.58	10.3	0.00257	1.45	LV	CELLTYPE	control_TTN	12	18	Myeloid
AP5Z1	0.554	0.0381	0.115	0.0864	5.78	10.1	0.00289	1.42	LV	CELLTYPE	control_TTN	12	18	Myeloid
FERMT3	0.553	0.0175	0.193	0.157	6.61	12.9	0.000897	1.76	LV	CELLTYPE	control_TTN	12	18	Myeloid
ITGAM	0.553	0.0157	0.371	0.302	7.52	13.4	0.000723	1.8	LV	CELLTYPE	control_TTN	12	18	Myeloid
PNKP	0.543	0.0198	0.136	0.11	6.06	12.4	0.00108	1.7	LV	CELLTYPE	control_TTN	12	18	Myeloid
VAV1	0.541	0.0417	0.471	0.374	7.8	9.74	0.00334	1.38	LV	CELLTYPE	control_TTN	12	18	Myeloid
GUSB	0.536	0.0334	0.118	0.0978	5.91	10.5	0.00238	1.48	LV	CELLTYPE	control_TTN	12	18	Myeloid
SUSD1	0.525	0.0163	0.261	0.212	6.99	13.2	0.000782	1.79	LV	CELLTYPE	control_TTN	12	18	Myeloid
ANKRD13D	0.523	0.0263	0.338	0.267	7.29	11.4	0.00167	1.58	LV	CELLTYPE	control_TTN	12	18	Myeloid
SCIMP	0.523	0.0478	0.108	0.0872	5.71	9.2	0.00423	1.32	LV	CELLTYPE	control_TTN	12	18	Myeloid
TMEM87B	0.516	0.049	0.165	0.131	6.28	9.12	0.00439	1.31	LV	CELLTYPE	control_TTN	12	18	Myeloid
M6PR	0.515	0.00787	0.197	0.155	6.54	16.2	0.000248	2.1	LV	CELLTYPE	control_TTN	12	18	Myeloid
TRAPPC13	0.51	0.028	0.0964	0.0852	5.65	11.1	0.00185	1.55	LV	CELLTYPE	control_TTN	12	18	Myeloid
PIGU	0.509	0.0137	0.0845	0.0694	5.44	14	0.000579	1.86	LV	CELLTYPE	control_TTN	12	18	Myeloid
CEP164	0.504	0.0437	0.067	0.0562	5.1	9.54	0.00365	1.36	LV	CELLTYPE	control_TTN	12	18	Myeloid
