# Supplementary material for: Pathogenic variants damage cell composition and single cell transcription in cardiomyopathies
Source: Science. Author manuscript; Available in PMC 2022 Oct 3. (PMC9528698; doi:10.1126/science.abo1984)
Supplement: Supp table 42 [file NIHMS1835045-supplement-Supp_table_42.xlsx]

## Sheet: Index
Column name	Description
Gene	Gene symbol, Ensembl 84
logFC	log2-fold change
FDR	False discovery rate; FDR is the PValue after (by default) Benjamini-Hochberg correction.
mean_exp_control	Mean expression values across controls
mean_exp_genotype	Mean expression values across disease samples
logCPM	logCPM is the average expression of all pseudobulked samples for that particular gene across all samples on the log2-scale expressed in counts per million (cpm, as calculated by edgeR after normalization).
F	Output of quasi-likelihood F-test
PValue	PValue is the nominal p-value derived from F
FDR_plot	-log10(False discovery rate)
Region	Studied region (LV or RV)
annotation_level	Cell-type or cell-state
cell_state/state	Specification which cell-type or state was analysed
comparison	Specification control_GENOTYPE
Observations_genotype	Numbers of Patients included in edgeR (patients with low number of nuclei have been excluded)
Observations_reference	Numbers of Patients included in edgeR (patients with low number of nuclei have been excluded)

## Sheet: LMNA_control
Gene	logFC	FDR	mean_exp_control	mean_exp_genotype	logCPM	F	PValue	FDR_plot	Region	annotation_level	comparison	Observations_genotype	Observations_reference	cell_state
NPPB	5.05	9.18e-06	0.00392	0.162	5.57	48.7	1.28e-08	5.04	RV	CELLTYPE	control_LMNA	7	15	Myeloid
ADGRG7	4.74	0.0133	0.00123	0.04	3.99	14.2	0.000496	1.88	RV	CELLTYPE	control_LMNA	7	15	Myeloid
AC008759.3	3.59	0.000344	0.00496	0.0376	3.93	28.9	2.79e-06	3.46	RV	CELLTYPE	control_LMNA	7	15	Myeloid
ALOX15B	3.36	2.18e-06	0.0337	0.243	6.15	58.4	1.38e-09	5.66	RV	CELLTYPE	control_LMNA	7	15	Myeloid
PDK4	3.18	0.00111	0.518	4.2	10	23.8	1.48e-05	2.95	RV	CELLTYPE	control_LMNA	7	15	Myeloid
TCERG1L	3.07	0.00441	0.0016	0.0165	3.25	18.2	0.000106	2.36	RV	CELLTYPE	control_LMNA	7	15	Myeloid
C7orf69	3.04	0.00571	0.00419	0.0185	3.46	17.2	0.00015	2.24	RV	CELLTYPE	control_LMNA	7	15	Myeloid
CSGALNACT1	2.89	2.92e-05	0.599	4.75	10	41.9	6.96e-08	4.53	RV	CELLTYPE	control_LMNA	7	15	Myeloid
ZBTB16	2.86	0.000799	0.476	3.84	9.69	25.1	9.34e-06	3.1	RV	CELLTYPE	control_LMNA	7	15	Myeloid
CLEC4E	2.85	1.75e-05	0.0405	0.32	6.54	45	3.16e-08	4.76	RV	CELLTYPE	control_LMNA	7	15	Myeloid
HBB	2.85	0.0367	0.02	0.0275	4.03	10.6	0.00217	1.44	RV	CELLTYPE	control_LMNA	7	15	Myeloid
TRIM7	2.83	0.00864	0.00741	0.0214	3.67	15.8	0.000263	2.06	RV	CELLTYPE	control_LMNA	7	15	Myeloid
NHSL1	2.77	3.16e-10	0.449	3.94	9.69	123	2.6e-14	9.5	RV	CELLTYPE	control_LMNA	7	15	Myeloid
XG	2.71	0.00679	0.00473	0.0235	3.72	16.6	0.000194	2.17	RV	CELLTYPE	control_LMNA	7	15	Myeloid
NPPA	2.67	0.00226	0.0154	0.0655	4.79	20.8	4.15e-05	2.65	RV	CELLTYPE	control_LMNA	7	15	Myeloid
AP002518.2	2.65	0.00158	0.0375	0.149	5.54	22.3	2.47e-05	2.8	RV	CELLTYPE	control_LMNA	7	15	Myeloid
GRB10	2.62	4.85e-05	0.0134	0.102	5.17	38.4	1.79e-07	4.31	RV	CELLTYPE	control_LMNA	7	15	Myeloid
AP003469.4	2.56	0.00123	0.00508	0.0489	4.27	23.3	1.74e-05	2.91	RV	CELLTYPE	control_LMNA	7	15	Myeloid
AC012150.1	2.55	0.00203	0.00915	0.0489	4.33	21.3	3.48e-05	2.69	RV	CELLTYPE	control_LMNA	7	15	Myeloid
AL049812.3	2.52	0.00357	0.0107	0.0395	4.22	18.9	8.16e-05	2.45	RV	CELLTYPE	control_LMNA	7	15	Myeloid
LINC01725	2.52	0.0128	0.0027	0.0229	3.69	14.4	0.000451	1.89	RV	CELLTYPE	control_LMNA	7	15	Myeloid
AC022075.1	2.51	0.000799	0.0514	0.146	5.87	25.2	9.23e-06	3.1	RV	CELLTYPE	control_LMNA	7	15	Myeloid
AL158071.4	2.51	0.00057	0.0206	0.109	5.27	26.8	5.48e-06	3.24	RV	CELLTYPE	control_LMNA	7	15	Myeloid
FOLR1	2.49	0.0312	0.00135	0.013	3.2	11.1	0.00173	1.51	RV	CELLTYPE	control_LMNA	7	15	Myeloid
OVCH1-AS1	2.47	0.0218	0.0136	0.0635	4.83	12.5	0.000993	1.66	RV	CELLTYPE	control_LMNA	7	15	Myeloid
AL158071.1	2.45	0.00414	0.00638	0.039	4.11	18.4	9.74e-05	2.38	RV	CELLTYPE	control_LMNA	7	15	Myeloid
AC002091.1	2.39	0.00256	0.00491	0.0354	3.97	20.2	5.01e-05	2.59	RV	CELLTYPE	control_LMNA	7	15	Myeloid
AP003354.2	2.37	0.000524	0.0312	0.16	5.7	27.3	4.69e-06	3.28	RV	CELLTYPE	control_LMNA	7	15	Myeloid
GLIS3	2.37	1.11e-07	0.13	0.987	7.88	78.2	2.75e-11	6.95	RV	CELLTYPE	control_LMNA	7	15	Myeloid
AC098650.1	2.33	0.028	0.00391	0.0126	3.1	11.6	0.00145	1.55	RV	CELLTYPE	control_LMNA	7	15	Myeloid
AC009975.1	2.32	0.00277	0.00872	0.0535	4.33	19.9	5.65e-05	2.56	RV	CELLTYPE	control_LMNA	7	15	Myeloid
PDGFB	2.32	1.85e-05	0.037	0.221	6.04	44.6	3.49e-08	4.73	RV	CELLTYPE	control_LMNA	7	15	Myeloid
AL590617.2	2.31	0.000136	0.0239	0.135	5.39	33.8	6.57e-07	3.87	RV	CELLTYPE	control_LMNA	7	15	Myeloid
DNM1P35	2.3	0.0181	0.0058	0.0186	3.43	13.1	0.000775	1.74	RV	CELLTYPE	control_LMNA	7	15	Myeloid
FAM153A	2.3	0.00472	0.00975	0.056	4.42	17.9	0.000117	2.33	RV	CELLTYPE	control_LMNA	7	15	Myeloid
PKP2	2.26	0.000468	0.0664	0.334	6.54	27.7	4.04e-06	3.33	RV	CELLTYPE	control_LMNA	7	15	Myeloid
RBMS3-AS3	2.26	0.00175	0.0352	0.164	5.79	21.8	2.87e-05	2.76	RV	CELLTYPE	control_LMNA	7	15	Myeloid
GREB1	2.25	0.0183	0.0106	0.0683	4.62	13	0.000789	1.74	RV	CELLTYPE	control_LMNA	7	15	Myeloid
CCDC40	2.24	0.000105	0.0461	0.164	5.73	35.1	4.49e-07	3.98	RV	CELLTYPE	control_LMNA	7	15	Myeloid
WASHC2A	2.22	7.77e-06	0.129	0.624	7.27	50	9.31e-09	5.11	RV	CELLTYPE	control_LMNA	7	15	Myeloid
CCDC60	2.21	0.0209	0.00748	0.0284	3.88	12.6	0.000939	1.68	RV	CELLTYPE	control_LMNA	7	15	Myeloid
FRAT1	2.2	0.00102	0.0196	0.0748	4.76	24.1	1.31e-05	2.99	RV	CELLTYPE	control_LMNA	7	15	Myeloid
LINC00159	2.2	0.0444	0.00641	0.0215	3.63	9.99	0.00286	1.35	RV	CELLTYPE	control_LMNA	7	15	Myeloid
KLRC4-KLRK1	2.17	0.0237	0.0153	0.0541	4.57	12.2	0.00112	1.63	RV	CELLTYPE	control_LMNA	7	15	Myeloid
LINC00996	2.17	0.0254	0.00714	0.0281	3.77	11.9	0.00125	1.59	RV	CELLTYPE	control_LMNA	7	15	Myeloid
AC103996.2	2.16	0.028	0.00209	0.0169	3.37	11.5	0.00146	1.55	RV	CELLTYPE	control_LMNA	7	15	Myeloid
SYCP3	2.16	0.00237	0.0441	0.13	5.56	20.6	4.43e-05	2.63	RV	CELLTYPE	control_LMNA	7	15	Myeloid
AC002070.1	2.14	0.000117	0.0269	0.12	5.36	34.4	5.39e-07	3.93	RV	CELLTYPE	control_LMNA	7	15	Myeloid
AL133410.1	2.13	0.00603	0.00952	0.0541	4.41	17	0.000164	2.22	RV	CELLTYPE	control_LMNA	7	15	Myeloid
AC090541.1	2.12	0.0157	0.00693	0.0417	4.21	13.6	0.000627	1.8	RV	CELLTYPE	control_LMNA	7	15	Myeloid
AC025576.2	2.11	0.011	0.00827	0.0478	4.24	15	0.000361	1.96	RV	CELLTYPE	control_LMNA	7	15	Myeloid
LDLRAD4-AS1	2.1	0.0294	0.00231	0.0138	3.2	11.4	0.00157	1.53	RV	CELLTYPE	control_LMNA	7	15	Myeloid
SH2D4A	2.1	0.00297	0.038	0.117	5.4	19.6	6.2e-05	2.53	RV	CELLTYPE	control_LMNA	7	15	Myeloid
FKBP5	2.08	0.000756	3.2	13	11.7	25.4	8.47e-06	3.12	RV	CELLTYPE	control_LMNA	7	15	Myeloid
RGS1	2.08	0.028	0.0436	0.167	6.08	11.5	0.00147	1.55	RV	CELLTYPE	control_LMNA	7	15	Myeloid
RBMS3-AS2	2.07	0.0249	0.0251	0.0745	5.01	12	0.00121	1.6	RV	CELLTYPE	control_LMNA	7	15	Myeloid
SYT9	2.07	0.0119	0.0174	0.0485	4.4	14.7	0.000401	1.92	RV	CELLTYPE	control_LMNA	7	15	Myeloid
DICER1-AS1	2.06	0.0127	0.00775	0.0276	3.8	14.4	0.000446	1.9	RV	CELLTYPE	control_LMNA	7	15	Myeloid
CHPT1	2.05	2.18e-06	0.208	0.853	7.89	58.2	1.43e-09	5.66	RV	CELLTYPE	control_LMNA	7	15	Myeloid
TNFAIP8L3	2.04	0.0432	0.00689	0.0297	3.94	10.1	0.00273	1.36	RV	CELLTYPE	control_LMNA	7	15	Myeloid
AC091544.5	2.03	0.0443	0.00673	0.0138	3.36	10	0.00285	1.35	RV	CELLTYPE	control_LMNA	7	15	Myeloid
AL031590.1	2.01	0.00309	0.0181	0.0585	4.56	19.4	6.67e-05	2.51	RV	CELLTYPE	control_LMNA	7	15	Myeloid
PRPS1	2	0.00553	0.00857	0.0405	4.21	17.4	0.000142	2.26	RV	CELLTYPE	control_LMNA	7	15	Myeloid
U2AF1	2	0.0263	0.0156	0.0389	4.28	11.8	0.00133	1.58	RV	CELLTYPE	control_LMNA	7	15	Myeloid
ARRDC2	1.97	1.11e-06	0.071	0.289	6.5	63.6	4.57e-10	5.95	RV	CELLTYPE	control_LMNA	7	15	Myeloid
PSTPIP2	1.96	2.23e-05	0.203	0.805	7.84	43.4	4.76e-08	4.65	RV	CELLTYPE	control_LMNA	7	15	Myeloid
ZBTB20-AS2	1.95	0.0364	0.00685	0.0236	3.73	10.7	0.00214	1.44	RV	CELLTYPE	control_LMNA	7	15	Myeloid
SLC19A2	1.94	0.00138	0.0266	0.145	5.58	22.8	2.04e-05	2.86	RV	CELLTYPE	control_LMNA	7	15	Myeloid
SIRT5	1.93	4.12e-05	0.0492	0.206	5.99	39.5	1.32e-07	4.38	RV	CELLTYPE	control_LMNA	7	15	Myeloid
SORT1	1.93	0.000177	0.0822	0.335	6.61	32.3	1e-06	3.75	RV	CELLTYPE	control_LMNA	7	15	Myeloid
HYAL2	1.92	0.0142	0.0116	0.04	4.22	14	0.000539	1.85	RV	CELLTYPE	control_LMNA	7	15	Myeloid
WNT5B	1.91	0.00118	0.0212	0.107	5.25	23.5	1.61e-05	2.93	RV	CELLTYPE	control_LMNA	7	15	Myeloid
MAN1A1	1.9	0.00026	1.97	7.69	11	30.4	1.75e-06	3.58	RV	CELLTYPE	control_LMNA	7	15	Myeloid
TACR1	1.9	0.0212	0.0121	0.0339	3.98	12.6	0.000951	1.67	RV	CELLTYPE	control_LMNA	7	15	Myeloid
P2RY13	1.88	0.019	0.0125	0.0464	4.35	12.9	0.000827	1.72	RV	CELLTYPE	control_LMNA	7	15	Myeloid
TFCP2L1	1.88	0.000402	0.0462	0.214	5.99	28.3	3.4e-06	3.4	RV	CELLTYPE	control_LMNA	7	15	Myeloid
ADGRG6	1.87	0.00267	0.109	0.403	6.94	20.1	5.3e-05	2.57	RV	CELLTYPE	control_LMNA	7	15	Myeloid
PRKCH	1.87	0.000332	0.112	0.534	7.21	29.2	2.59e-06	3.48	RV	CELLTYPE	control_LMNA	7	15	Myeloid
AC091563.1	1.86	0.0163	0.0129	0.038	4.2	13.5	0.000658	1.79	RV	CELLTYPE	control_LMNA	7	15	Myeloid
GRASP	1.86	0.00799	0.0195	0.11	5.23	16	0.000236	2.1	RV	CELLTYPE	control_LMNA	7	15	Myeloid
TSHR	1.86	0.00285	0.0631	0.224	6.22	19.8	5.84e-05	2.54	RV	CELLTYPE	control_LMNA	7	15	Myeloid
CXCR4	1.84	0.00799	0.0169	0.0904	5.16	16	0.000237	2.1	RV	CELLTYPE	control_LMNA	7	15	Myeloid
ADAMTS10	1.83	7.06e-05	0.0429	0.198	6.01	36.7	2.84e-07	4.15	RV	CELLTYPE	control_LMNA	7	15	Myeloid
CASC11	1.83	0.0487	0.0115	0.0165	3.55	9.72	0.00322	1.31	RV	CELLTYPE	control_LMNA	7	15	Myeloid
CCND3	1.83	0.000187	0.395	1.3	8.54	32	1.09e-06	3.73	RV	CELLTYPE	control_LMNA	7	15	Myeloid
CPM	1.83	0.00213	1.4	5.33	10.4	21	3.78e-05	2.67	RV	CELLTYPE	control_LMNA	7	15	Myeloid
GRAPL	1.82	0.00182	0.0386	0.0796	5.1	21.7	3.01e-05	2.74	RV	CELLTYPE	control_LMNA	7	15	Myeloid
C9orf153	1.81	0.0438	0.0093	0.0319	3.8	10	0.0028	1.36	RV	CELLTYPE	control_LMNA	7	15	Myeloid
PRSS23	1.8	0.00676	0.0145	0.0691	4.69	16.6	0.000192	2.17	RV	CELLTYPE	control_LMNA	7	15	Myeloid
AC005498.3	1.78	0.0312	0.00766	0.0393	4.2	11.1	0.00173	1.51	RV	CELLTYPE	control_LMNA	7	15	Myeloid
KLF9	1.78	2.07e-05	0.0906	0.37	6.8	44	4.09e-08	4.68	RV	CELLTYPE	control_LMNA	7	15	Myeloid
TMEM64	1.78	0.0251	0.00878	0.0392	4.1	11.9	0.00123	1.6	RV	CELLTYPE	control_LMNA	7	15	Myeloid
CEP126	1.74	0.0366	0.0118	0.0486	4.26	10.6	0.00216	1.44	RV	CELLTYPE	control_LMNA	7	15	Myeloid
NUDT16	1.74	0.000591	0.0508	0.178	5.97	26.6	5.82e-06	3.23	RV	CELLTYPE	control_LMNA	7	15	Myeloid
AL160269.1	1.73	0.0419	0.00572	0.0257	3.65	10.2	0.00259	1.38	RV	CELLTYPE	control_LMNA	7	15	Myeloid
FAM177B	1.73	0.00157	0.0479	0.141	5.71	22.3	2.43e-05	2.8	RV	CELLTYPE	control_LMNA	7	15	Myeloid
INSR	1.73	2.6e-06	0.226	1.02	8.13	56.4	2.13e-09	5.59	RV	CELLTYPE	control_LMNA	7	15	Myeloid
ZNF189	1.73	4.82e-05	0.0583	0.201	6.08	38.5	1.74e-07	4.32	RV	CELLTYPE	control_LMNA	7	15	Myeloid
FAM117B	1.71	0.000573	0.16	0.512	7.28	26.7	5.55e-06	3.24	RV	CELLTYPE	control_LMNA	7	15	Myeloid
OGFRL1	1.71	0.000682	0.237	0.824	7.94	26	7.17e-06	3.17	RV	CELLTYPE	control_LMNA	7	15	Myeloid
CDC42EP3	1.7	0.0024	0.107	0.211	6.31	20.5	4.56e-05	2.62	RV	CELLTYPE	control_LMNA	7	15	Myeloid
DDIT4	1.7	0.0325	0.121	0.263	6.92	11	0.00185	1.49	RV	CELLTYPE	control_LMNA	7	15	Myeloid
DEPTOR	1.7	0.00318	0.289	0.891	8.05	19.3	7e-05	2.5	RV	CELLTYPE	control_LMNA	7	15	Myeloid
FAM72A	1.7	0.0301	0.016	0.0314	4.09	11.3	0.00163	1.52	RV	CELLTYPE	control_LMNA	7	15	Myeloid
GABRB2	1.7	0.0461	0.0437	0.0953	5.32	9.88	0.003	1.34	RV	CELLTYPE	control_LMNA	7	15	Myeloid
HERPUD1	1.69	0.000289	0.285	1.08	8.39	29.8	2.14e-06	3.54	RV	CELLTYPE	control_LMNA	7	15	Myeloid
AC007879.1	1.68	0.0396	0.018	0.039	4.27	10.4	0.00239	1.4	RV	CELLTYPE	control_LMNA	7	15	Myeloid
UNC79	1.68	0.0268	0.0101	0.032	4.03	11.7	0.00137	1.57	RV	CELLTYPE	control_LMNA	7	15	Myeloid
AC007262.2	1.67	0.000639	0.124	0.429	7.04	26.3	6.45e-06	3.19	RV	CELLTYPE	control_LMNA	7	15	Myeloid
EVA1C	1.67	0.000327	0.116	0.365	6.87	29.3	2.5e-06	3.49	RV	CELLTYPE	control_LMNA	7	15	Myeloid
RBP7	1.67	0.0198	0.0108	0.0465	4.37	12.8	0.000869	1.7	RV	CELLTYPE	control_LMNA	7	15	Myeloid
ZFAND5	1.67	0.000133	0.0953	0.369	6.89	33.9	6.33e-07	3.88	RV	CELLTYPE	control_LMNA	7	15	Myeloid
GFOD1	1.66	0.000783	0.203	0.658	7.64	25.3	8.87e-06	3.11	RV	CELLTYPE	control_LMNA	7	15	Myeloid
AP000812.1	1.65	0.000166	0.0421	0.206	5.97	32.9	8.34e-07	3.78	RV	CELLTYPE	control_LMNA	7	15	Myeloid
TAF4B	1.65	0.00226	0.0236	0.0784	4.98	20.8	4.12e-05	2.65	RV	CELLTYPE	control_LMNA	7	15	Myeloid
PALD1	1.63	0.000982	0.118	0.419	6.98	24.3	1.23e-05	3.01	RV	CELLTYPE	control_LMNA	7	15	Myeloid
ELMO1	1.62	2.6e-06	2.01	6.79	10.9	56.6	2.04e-09	5.59	RV	CELLTYPE	control_LMNA	7	15	Myeloid
PDE3B	1.62	0.000154	0.229	0.894	7.97	33.3	7.56e-07	3.81	RV	CELLTYPE	control_LMNA	7	15	Myeloid
TSC22D3	1.62	0.00975	0.198	0.775	7.92	15.4	0.000304	2.01	RV	CELLTYPE	control_LMNA	7	15	Myeloid
TRAF5	1.61	3.77e-05	0.0905	0.301	6.54	39.9	1.18e-07	4.42	RV	CELLTYPE	control_LMNA	7	15	Myeloid
CA8	1.6	0.0458	0.0273	0.0864	5.07	9.9	0.00297	1.34	RV	CELLTYPE	control_LMNA	7	15	Myeloid
CHKA	1.6	3.77e-05	0.299	1.17	8.3	40	1.15e-07	4.42	RV	CELLTYPE	control_LMNA	7	15	Myeloid
NNMT	1.6	0.00745	0.0314	0.0963	5.26	16.3	0.000216	2.13	RV	CELLTYPE	control_LMNA	7	15	Myeloid
AC092431.1	1.59	0.031	0.0156	0.0598	4.65	11.2	0.00171	1.51	RV	CELLTYPE	control_LMNA	7	15	Myeloid
ST8SIA5	1.59	0.0436	0.0138	0.0366	4.19	10	0.00279	1.36	RV	CELLTYPE	control_LMNA	7	15	Myeloid
TMEM255B	1.59	0.00103	0.0281	0.11	5.29	24.1	1.34e-05	2.99	RV	CELLTYPE	control_LMNA	7	15	Myeloid
NBPF26	1.58	0.00252	0.0629	0.21	6.17	20.3	4.91e-05	2.6	RV	CELLTYPE	control_LMNA	7	15	Myeloid
AP005131.5	1.57	0.0129	0.0199	0.0688	4.86	14.3	0.000464	1.89	RV	CELLTYPE	control_LMNA	7	15	Myeloid
CNRIP1	1.57	0.000293	0.072	0.242	6.32	29.7	2.2e-06	3.53	RV	CELLTYPE	control_LMNA	7	15	Myeloid
SRGAP1	1.56	0.000285	0.561	2.26	9.19	29.9	2.06e-06	3.55	RV	CELLTYPE	control_LMNA	7	15	Myeloid
ANTXR1	1.55	0.00365	0.0453	0.188	5.94	18.8	8.39e-05	2.44	RV	CELLTYPE	control_LMNA	7	15	Myeloid
IL3RA	1.55	0.00769	0.0269	0.0905	5.15	16.2	0.000224	2.11	RV	CELLTYPE	control_LMNA	7	15	Myeloid
ST6GALNAC3	1.55	0.00211	0.254	0.758	7.87	21.1	3.67e-05	2.68	RV	CELLTYPE	control_LMNA	7	15	Myeloid
ASB14	1.54	0.0259	0.0261	0.0478	4.59	11.8	0.00131	1.59	RV	CELLTYPE	control_LMNA	7	15	Myeloid
AC020611.2	1.53	0.0142	0.054	0.24	6.17	13.9	0.000542	1.85	RV	CELLTYPE	control_LMNA	7	15	Myeloid
FMN1	1.52	0.000128	2.7	8.34	11.2	34.1	5.99e-07	3.89	RV	CELLTYPE	control_LMNA	7	15	Myeloid
SRGAP2	1.52	1.13e-05	0.921	3.3	9.85	47	1.94e-08	4.95	RV	CELLTYPE	control_LMNA	7	15	Myeloid
ZNF846	1.51	3.39e-05	0.194	0.636	7.58	40.7	9.48e-08	4.47	RV	CELLTYPE	control_LMNA	7	15	Myeloid
GALNT2	1.5	2.23e-05	0.266	0.845	7.98	43.4	4.74e-08	4.65	RV	CELLTYPE	control_LMNA	7	15	Myeloid
AXL	1.48	0.00166	0.129	0.549	7.32	22.1	2.64e-05	2.78	RV	CELLTYPE	control_LMNA	7	15	Myeloid
SRGAP2B	1.48	0.000109	0.546	1.89	9.1	34.8	4.81e-07	3.96	RV	CELLTYPE	control_LMNA	7	15	Myeloid
GARNL3	1.47	0.000267	0.114	0.39	6.95	30.3	1.84e-06	3.57	RV	CELLTYPE	control_LMNA	7	15	Myeloid
GNB5	1.46	0.00826	0.0384	0.11	5.33	15.9	0.000248	2.08	RV	CELLTYPE	control_LMNA	7	15	Myeloid
AP001636.3	1.45	0.0124	0.0279	0.104	5.29	14.6	0.000423	1.91	RV	CELLTYPE	control_LMNA	7	15	Myeloid
AL035446.1	1.44	0.0451	0.0221	0.0622	4.64	9.94	0.00292	1.35	RV	CELLTYPE	control_LMNA	7	15	Myeloid
ALDH1L2	1.44	0.00248	0.0267	0.0858	5.09	20.4	4.77e-05	2.6	RV	CELLTYPE	control_LMNA	7	15	Myeloid
AHDC1	1.43	0.000698	0.0437	0.142	5.66	25.8	7.51e-06	3.16	RV	CELLTYPE	control_LMNA	7	15	Myeloid
HYAL1	1.43	0.028	0.0156	0.0552	4.57	11.6	0.00145	1.55	RV	CELLTYPE	control_LMNA	7	15	Myeloid
TBC1D16	1.43	0.0268	0.278	0.653	7.72	11.7	0.00137	1.57	RV	CELLTYPE	control_LMNA	7	15	Myeloid
AC097534.2	1.42	0.0306	0.0274	0.0663	4.86	11.2	0.00168	1.51	RV	CELLTYPE	control_LMNA	7	15	Myeloid
PSMA1	1.41	0.00341	0.119	0.299	6.77	19.1	7.62e-05	2.47	RV	CELLTYPE	control_LMNA	7	15	Myeloid
RBMS3	1.41	0.0255	0.0508	0.171	5.99	11.9	0.00126	1.59	RV	CELLTYPE	control_LMNA	7	15	Myeloid
FP700111.1	1.4	0.00252	0.143	0.449	7.18	20.3	4.9e-05	2.6	RV	CELLTYPE	control_LMNA	7	15	Myeloid
RCAN1	1.4	0.0127	0.306	0.9	8.12	14.5	0.00044	1.9	RV	CELLTYPE	control_LMNA	7	15	Myeloid
CD302	1.39	0.009	0.0313	0.0629	4.9	15.6	0.000277	2.05	RV	CELLTYPE	control_LMNA	7	15	Myeloid
FGL2	1.39	0.0413	0.0887	0.253	6.64	10.3	0.00253	1.38	RV	CELLTYPE	control_LMNA	7	15	Myeloid
SLC1A3	1.39	0.0301	1.34	3.99	10.2	11.3	0.00163	1.52	RV	CELLTYPE	control_LMNA	7	15	Myeloid
AKR1B1	1.38	0.00618	0.0672	0.178	6.11	16.9	0.000171	2.21	RV	CELLTYPE	control_LMNA	7	15	Myeloid
MXD4	1.38	0.000612	0.104	0.258	6.53	26.4	6.14e-06	3.21	RV	CELLTYPE	control_LMNA	7	15	Myeloid
PRKAR2B	1.38	0.000344	0.073	0.176	6.06	28.9	2.77e-06	3.46	RV	CELLTYPE	control_LMNA	7	15	Myeloid
CALCR	1.37	0.0294	0.0184	0.0885	4.99	11.4	0.00157	1.53	RV	CELLTYPE	control_LMNA	7	15	Myeloid
TXNIP	1.37	0.00424	0.652	1.75	9.13	18.3	0.000101	2.37	RV	CELLTYPE	control_LMNA	7	15	Myeloid
ZDHHC14	1.37	0.000175	0.287	1.02	8.19	32.6	9.21e-07	3.76	RV	CELLTYPE	control_LMNA	7	15	Myeloid
ACACB	1.36	0.000402	0.089	0.263	6.46	28.3	3.37e-06	3.4	RV	CELLTYPE	control_LMNA	7	15	Myeloid
MS4A4E	1.35	0.00311	0.671	1.79	9.13	19.4	6.77e-05	2.51	RV	CELLTYPE	control_LMNA	7	15	Myeloid
MTURN	1.35	0.00175	0.0335	0.128	5.5	21.8	2.86e-05	2.76	RV	CELLTYPE	control_LMNA	7	15	Myeloid
CTTNBP2	1.34	0.00175	0.254	0.665	7.77	21.8	2.88e-05	2.76	RV	CELLTYPE	control_LMNA	7	15	Myeloid
FAH	1.34	0.00826	0.0509	0.149	5.76	15.9	0.000248	2.08	RV	CELLTYPE	control_LMNA	7	15	Myeloid
IGSF21	1.34	0.0188	0.185	0.684	7.62	12.9	0.000818	1.73	RV	CELLTYPE	control_LMNA	7	15	Myeloid
NBEA	1.33	0.000175	0.173	0.493	7.34	32.7	9.04e-07	3.76	RV	CELLTYPE	control_LMNA	7	15	Myeloid
C5	1.32	0.0059	0.0631	0.184	6	17.1	0.000159	2.23	RV	CELLTYPE	control_LMNA	7	15	Myeloid
GAB1	1.32	0.000275	0.226	0.674	7.7	30.1	1.95e-06	3.56	RV	CELLTYPE	control_LMNA	7	15	Myeloid
PRKAB1	1.32	0.0109	0.0294	0.0798	5.05	15	0.000356	1.96	RV	CELLTYPE	control_LMNA	7	15	Myeloid
ELL2	1.31	0.00145	0.353	1.16	8.42	22.6	2.19e-05	2.84	RV	CELLTYPE	control_LMNA	7	15	Myeloid
TCN2	1.31	0.00433	0.059	0.169	5.89	18.2	0.000104	2.36	RV	CELLTYPE	control_LMNA	7	15	Myeloid
CERS6	1.3	0.00023	0.6	1.55	8.95	31.1	1.44e-06	3.64	RV	CELLTYPE	control_LMNA	7	15	Myeloid
CRISPLD2	1.29	0.00995	0.0564	0.158	5.92	15.3	0.000313	2	RV	CELLTYPE	control_LMNA	7	15	Myeloid
VNN1	1.29	0.0445	0.045	0.102	5.37	9.98	0.00287	1.35	RV	CELLTYPE	control_LMNA	7	15	Myeloid
CTDSPL	1.28	0.00133	0.146	0.468	7.2	23	1.93e-05	2.88	RV	CELLTYPE	control_LMNA	7	15	Myeloid
HDAC2-AS2	1.28	0.0272	0.0318	0.089	5.11	11.6	0.0014	1.57	RV	CELLTYPE	control_LMNA	7	15	Myeloid
MEGF6	1.28	0.0298	0.0269	0.0712	4.83	11.3	0.0016	1.53	RV	CELLTYPE	control_LMNA	7	15	Myeloid
FLG-AS1	1.27	0.0444	0.0283	0.0725	4.98	9.99	0.00286	1.35	RV	CELLTYPE	control_LMNA	7	15	Myeloid
FGD2	1.26	0.000803	0.669	1.81	9.18	25.1	9.57e-06	3.1	RV	CELLTYPE	control_LMNA	7	15	Myeloid
LONRF1	1.26	0.0258	0.0399	0.102	5.33	11.8	0.00128	1.59	RV	CELLTYPE	control_LMNA	7	15	Myeloid
ZNF706	1.26	0.00169	0.127	0.364	6.98	22	2.74e-05	2.77	RV	CELLTYPE	control_LMNA	7	15	Myeloid
KLF2	1.25	0.019	0.0741	0.189	6.2	12.9	0.000831	1.72	RV	CELLTYPE	control_LMNA	7	15	Myeloid
LEPROTL1	1.25	0.00426	0.0406	0.109	5.45	18.3	0.000102	2.37	RV	CELLTYPE	control_LMNA	7	15	Myeloid
PAPOLG	1.25	0.00222	0.0999	0.303	6.74	20.9	4e-05	2.65	RV	CELLTYPE	control_LMNA	7	15	Myeloid
CD163	1.24	0.0108	2.39	5.36	10.8	15	0.000352	1.97	RV	CELLTYPE	control_LMNA	7	15	Myeloid
FAR2	1.24	0.00301	0.424	0.993	8.38	19.6	6.32e-05	2.52	RV	CELLTYPE	control_LMNA	7	15	Myeloid
DTNA	1.23	0.000591	0.659	1.96	9.23	26.6	5.8e-06	3.23	RV	CELLTYPE	control_LMNA	7	15	Myeloid
MRPL3	1.23	0.00274	0.0806	0.203	6.28	19.9	5.57e-05	2.56	RV	CELLTYPE	control_LMNA	7	15	Myeloid
PLEKHG1	1.23	0.0184	0.0821	0.279	6.54	13	0.000796	1.74	RV	CELLTYPE	control_LMNA	7	15	Myeloid
MS4A14	1.2	0.0268	0.0666	0.16	6.02	11.7	0.00136	1.57	RV	CELLTYPE	control_LMNA	7	15	Myeloid
SUPT3H	1.2	0.00297	0.196	0.509	7.43	19.6	6.18e-05	2.53	RV	CELLTYPE	control_LMNA	7	15	Myeloid
HECTD4	1.19	0.00035	0.32	0.861	8.08	28.8	2.88e-06	3.46	RV	CELLTYPE	control_LMNA	7	15	Myeloid
LHFPL6	1.19	0.0156	0.259	0.751	7.91	13.6	0.000622	1.81	RV	CELLTYPE	control_LMNA	7	15	Myeloid
TNFRSF21	1.19	0.00161	0.165	0.578	7.44	22.2	2.52e-05	2.79	RV	CELLTYPE	control_LMNA	7	15	Myeloid
MRC1	1.18	0.00599	3.18	8.29	11.3	17	0.000162	2.22	RV	CELLTYPE	control_LMNA	7	15	Myeloid
SESN1	1.18	0.0179	0.757	1.68	9.16	13.1	0.000751	1.75	RV	CELLTYPE	control_LMNA	7	15	Myeloid
SMIM3	1.18	0.0102	0.0565	0.129	5.69	15.2	0.000325	1.99	RV	CELLTYPE	control_LMNA	7	15	Myeloid
SRGAP2C	1.18	0.000832	0.423	1.13	8.53	24.9	1.01e-05	3.08	RV	CELLTYPE	control_LMNA	7	15	Myeloid
ZNF263	1.18	0.0132	0.0529	0.13	5.62	14.2	0.000488	1.88	RV	CELLTYPE	control_LMNA	7	15	Myeloid
RHOBTB3	1.17	0.00051	0.206	0.53	7.47	27.4	4.52e-06	3.29	RV	CELLTYPE	control_LMNA	7	15	Myeloid
TBC1D10A	1.17	0.017	0.0468	0.129	5.59	13.3	0.000693	1.77	RV	CELLTYPE	control_LMNA	7	15	Myeloid
ARHGEF10L	1.16	0.00167	0.516	1.35	8.75	22	2.68e-05	2.78	RV	CELLTYPE	control_LMNA	7	15	Myeloid
KIAA0513	1.15	0.0208	0.0706	0.185	6.05	12.6	0.000928	1.68	RV	CELLTYPE	control_LMNA	7	15	Myeloid
NETO2	1.15	0.0462	0.0513	0.117	5.56	9.87	0.00301	1.34	RV	CELLTYPE	control_LMNA	7	15	Myeloid
CELF2	1.14	0.000639	1.76	4.65	10.5	26.2	6.55e-06	3.19	RV	CELLTYPE	control_LMNA	7	15	Myeloid
PDGFC	1.14	0.00585	1.02	2.75	9.71	17.1	0.000156	2.23	RV	CELLTYPE	control_LMNA	7	15	Myeloid
RUNX2	1.14	0.0217	0.0627	0.214	6.15	12.5	0.000982	1.66	RV	CELLTYPE	control_LMNA	7	15	Myeloid
ZNF117	1.14	0.00363	0.0846	0.181	6.15	18.8	8.31e-05	2.44	RV	CELLTYPE	control_LMNA	7	15	Myeloid
AC084871.2	1.13	0.0397	0.0879	0.213	6.42	10.4	0.0024	1.4	RV	CELLTYPE	control_LMNA	7	15	Myeloid
AC107884.1	1.13	0.0218	0.0506	0.134	5.66	12.5	0.00099	1.66	RV	CELLTYPE	control_LMNA	7	15	Myeloid
CCDC30	1.13	0.0224	0.0326	0.103	5.34	12.4	0.00104	1.65	RV	CELLTYPE	control_LMNA	7	15	Myeloid
PMS1	1.13	0.0133	0.192	0.48	7.4	14.2	0.000492	1.88	RV	CELLTYPE	control_LMNA	7	15	Myeloid
SARAF	1.13	0.0125	0.0965	0.268	6.59	14.5	0.000427	1.9	RV	CELLTYPE	control_LMNA	7	15	Myeloid
DAAM1	1.12	0.00129	0.319	0.705	7.95	23.1	1.85e-05	2.89	RV	CELLTYPE	control_LMNA	7	15	Myeloid
DIP2C	1.12	0.00585	0.305	0.698	7.87	17.1	0.000156	2.23	RV	CELLTYPE	control_LMNA	7	15	Myeloid
HCLS1	1.12	0.00302	0.545	1.41	8.84	19.6	6.4e-05	2.52	RV	CELLTYPE	control_LMNA	7	15	Myeloid
PTEN	1.12	0.0027	0.689	1.77	9.14	20	5.41e-05	2.57	RV	CELLTYPE	control_LMNA	7	15	Myeloid
RCSD1	1.12	0.00394	0.814	1.85	9.2	18.6	9.13e-05	2.4	RV	CELLTYPE	control_LMNA	7	15	Myeloid
SLC35E3	1.12	0.00464	0.0759	0.213	6.25	18	0.000114	2.33	RV	CELLTYPE	control_LMNA	7	15	Myeloid
SYNE3	1.12	0.0106	0.128	0.286	6.72	15.1	0.000343	1.97	RV	CELLTYPE	control_LMNA	7	15	Myeloid
PER1	1.11	0.0224	0.145	0.405	7.16	12.4	0.00102	1.65	RV	CELLTYPE	control_LMNA	7	15	Myeloid
SMAP2	1.11	0.00513	0.868	2.4	9.54	17.6	0.00013	2.29	RV	CELLTYPE	control_LMNA	7	15	Myeloid
YAF2	1.11	0.00126	0.231	0.561	7.6	23.2	1.79e-05	2.9	RV	CELLTYPE	control_LMNA	7	15	Myeloid
NAALADL2	1.1	0.00239	0.367	0.876	8.3	20.5	4.49e-05	2.62	RV	CELLTYPE	control_LMNA	7	15	Myeloid
PSME4	1.1	0.0023	0.311	0.988	8.17	20.7	4.26e-05	2.64	RV	CELLTYPE	control_LMNA	7	15	Myeloid
AC124312.1	1.09	0.025	0.0542	0.12	5.56	12	0.00122	1.6	RV	CELLTYPE	control_LMNA	7	15	Myeloid
ARRDC3	1.09	0.0234	0.13	0.389	7.07	12.2	0.00109	1.63	RV	CELLTYPE	control_LMNA	7	15	Myeloid
HTRA1	1.09	0.0259	0.0514	0.124	5.55	11.8	0.0013	1.59	RV	CELLTYPE	control_LMNA	7	15	Myeloid
PDE4D	1.09	0.0301	1.97	5.79	10.7	11.3	0.00162	1.52	RV	CELLTYPE	control_LMNA	7	15	Myeloid
PPARGC1B	1.09	0.0303	0.155	0.323	6.86	11.3	0.00164	1.52	RV	CELLTYPE	control_LMNA	7	15	Myeloid
TBC1D15	1.09	0.00158	0.168	0.397	7.15	22.3	2.46e-05	2.8	RV	CELLTYPE	control_LMNA	7	15	Myeloid
CCDC146	1.08	0.0247	0.119	0.303	6.73	12	0.00119	1.61	RV	CELLTYPE	control_LMNA	7	15	Myeloid
PRKCE	1.08	0.00248	0.441	1.17	8.53	20.4	4.79e-05	2.6	RV	CELLTYPE	control_LMNA	7	15	Myeloid
TANC2	1.08	0.0012	0.413	1.04	8.42	23.4	1.68e-05	2.92	RV	CELLTYPE	control_LMNA	7	15	Myeloid
CD99	1.07	0.00139	0.307	0.685	7.92	22.7	2.08e-05	2.86	RV	CELLTYPE	control_LMNA	7	15	Myeloid
SMYD4	1.07	0.0129	0.0962	0.195	6.29	14.3	0.000462	1.89	RV	CELLTYPE	control_LMNA	7	15	Myeloid
TM6SF1	1.07	0.00257	0.14	0.36	6.94	20.2	5.07e-05	2.59	RV	CELLTYPE	control_LMNA	7	15	Myeloid
STARD9	1.06	0.0118	0.0863	0.164	6.1	14.7	0.000396	1.93	RV	CELLTYPE	control_LMNA	7	15	Myeloid
WDR27	1.06	0.0224	0.0567	0.133	5.65	12.4	0.00104	1.65	RV	CELLTYPE	control_LMNA	7	15	Myeloid
YPEL5	1.06	0.0359	0.0545	0.127	5.66	10.7	0.0021	1.44	RV	CELLTYPE	control_LMNA	7	15	Myeloid
KLF7	1.05	0.000687	0.395	1.15	8.44	25.9	7.34e-06	3.16	RV	CELLTYPE	control_LMNA	7	15	Myeloid
RPS6KA2	1.05	0.01	0.514	1.17	8.57	15.3	0.000318	2	RV	CELLTYPE	control_LMNA	7	15	Myeloid
SHMT1	1.05	0.00898	0.253	0.583	7.62	15.7	0.000275	2.05	RV	CELLTYPE	control_LMNA	7	15	Myeloid
TBXAS1	1.05	0.000801	1.44	3.6	10.1	25.1	9.47e-06	3.1	RV	CELLTYPE	control_LMNA	7	15	Myeloid
AMY2B	1.04	0.0428	0.0523	0.145	5.76	10.1	0.00268	1.37	RV	CELLTYPE	control_LMNA	7	15	Myeloid
GLO1	1.04	0.0396	0.03	0.077	5.09	10.4	0.00239	1.4	RV	CELLTYPE	control_LMNA	7	15	Myeloid
MEF2C-AS1	1.03	0.0282	0.108	0.208	6.41	11.5	0.00149	1.55	RV	CELLTYPE	control_LMNA	7	15	Myeloid
NCOA3	1.03	0.00174	0.661	1.7	9.07	21.9	2.83e-05	2.76	RV	CELLTYPE	control_LMNA	7	15	Myeloid
TEX2	1.03	0.00804	0.123	0.256	6.58	16	0.000239	2.09	RV	CELLTYPE	control_LMNA	7	15	Myeloid
ADCY9	1.02	0.0224	0.107	0.238	6.51	12.4	0.00104	1.65	RV	CELLTYPE	control_LMNA	7	15	Myeloid
DOCK5	1.02	0.00288	0.521	1.3	8.7	19.8	5.91e-05	2.54	RV	CELLTYPE	control_LMNA	7	15	Myeloid
NCK2	1.02	0.0142	0.236	0.54	7.5	13.9	0.000542	1.85	RV	CELLTYPE	control_LMNA	7	15	Myeloid
WASF2	1.02	0.000756	0.584	1.48	8.88	25.4	8.51e-06	3.12	RV	CELLTYPE	control_LMNA	7	15	Myeloid
STX6	1.01	0.00477	0.0845	0.285	6.54	17.8	0.00012	2.32	RV	CELLTYPE	control_LMNA	7	15	Myeloid
FOXN3	0.997	0.00129	2.04	4.76	10.6	23.1	1.87e-05	2.89	RV	CELLTYPE	control_LMNA	7	15	Myeloid
AC015923.1	0.991	0.042	0.0579	0.145	5.84	10.2	0.0026	1.38	RV	CELLTYPE	control_LMNA	7	15	Myeloid
SAP25	0.987	0.0228	0.0687	0.145	5.89	12.3	0.00106	1.64	RV	CELLTYPE	control_LMNA	7	15	Myeloid
SPATS2L	0.987	0.0092	0.394	0.942	8.34	15.6	0.000285	2.04	RV	CELLTYPE	control_LMNA	7	15	Myeloid
AC090517.4	0.985	0.00315	0.106	0.254	6.51	19.3	6.91e-05	2.5	RV	CELLTYPE	control_LMNA	7	15	Myeloid
PTK2B	0.985	0.0111	0.344	0.783	8.07	14.9	0.000366	1.96	RV	CELLTYPE	control_LMNA	7	15	Myeloid
AUH	0.983	0.0124	0.176	0.392	7.12	14.6	0.000422	1.91	RV	CELLTYPE	control_LMNA	7	15	Myeloid
TLR2	0.975	0.0122	0.726	1.65	9.16	14.6	0.000414	1.91	RV	CELLTYPE	control_LMNA	7	15	Myeloid
AC090825.1	0.974	0.0326	0.063	0.116	5.67	11	0.00185	1.49	RV	CELLTYPE	control_LMNA	7	15	Myeloid
MARCH8	0.971	0.0311	0.0748	0.182	6.05	11.2	0.00171	1.51	RV	CELLTYPE	control_LMNA	7	15	Myeloid
STX3	0.971	0.0268	0.0848	0.186	6.18	11.7	0.00136	1.57	RV	CELLTYPE	control_LMNA	7	15	Myeloid
PUS7	0.968	0.0488	0.0558	0.123	5.67	9.71	0.00324	1.31	RV	CELLTYPE	control_LMNA	7	15	Myeloid
TPM1	0.968	0.00692	0.487	0.938	8.51	16.5	0.000198	2.16	RV	CELLTYPE	control_LMNA	7	15	Myeloid
SIRT1	0.967	0.0135	0.0855	0.209	6.28	14.1	0.000506	1.87	RV	CELLTYPE	control_LMNA	7	15	Myeloid
WDR81	0.962	0.013	0.103	0.216	6.43	14.3	0.000473	1.89	RV	CELLTYPE	control_LMNA	7	15	Myeloid
NSL1	0.96	0.00848	0.165	0.306	6.91	15.8	0.000257	2.07	RV	CELLTYPE	control_LMNA	7	15	Myeloid
PIK3IP1	0.952	0.0251	0.139	0.354	6.91	11.9	0.00123	1.6	RV	CELLTYPE	control_LMNA	7	15	Myeloid
SNX25	0.949	0.0251	0.0601	0.153	5.88	12	0.00122	1.6	RV	CELLTYPE	control_LMNA	7	15	Myeloid
GCNT1	0.944	0.0363	0.114	0.28	6.64	10.7	0.00213	1.44	RV	CELLTYPE	control_LMNA	7	15	Myeloid
PIAS2	0.944	0.0135	0.349	0.72	8.06	14.1	0.000504	1.87	RV	CELLTYPE	control_LMNA	7	15	Myeloid
CNST	0.939	0.0127	0.12	0.282	6.64	14.4	0.000443	1.9	RV	CELLTYPE	control_LMNA	7	15	Myeloid
MMP24OS	0.932	0.0151	0.112	0.265	6.62	13.7	0.000591	1.82	RV	CELLTYPE	control_LMNA	7	15	Myeloid
FAM111A	0.928	0.0168	0.151	0.286	6.78	13.4	0.000682	1.78	RV	CELLTYPE	control_LMNA	7	15	Myeloid
TRIM22	0.928	0.0414	0.162	0.324	6.9	10.3	0.00254	1.38	RV	CELLTYPE	control_LMNA	7	15	Myeloid
VAPA	0.927	0.00302	0.305	0.713	7.98	19.5	6.45e-05	2.52	RV	CELLTYPE	control_LMNA	7	15	Myeloid
JMY	0.924	0.0344	0.0478	0.111	5.51	10.8	0.00198	1.46	RV	CELLTYPE	control_LMNA	7	15	Myeloid
TMED10	0.924	0.0158	0.0932	0.24	6.42	13.6	0.000632	1.8	RV	CELLTYPE	control_LMNA	7	15	Myeloid
SLC2A13	0.923	0.00267	0.34	0.664	7.95	20.1	5.33e-05	2.57	RV	CELLTYPE	control_LMNA	7	15	Myeloid
PHLPP1	0.915	0.0178	0.126	0.291	6.72	13.2	0.000745	1.75	RV	CELLTYPE	control_LMNA	7	15	Myeloid
PES1	0.907	0.0301	0.0832	0.157	6.03	11.3	0.00163	1.52	RV	CELLTYPE	control_LMNA	7	15	Myeloid
DIP2B	0.906	0.0179	0.785	1.56	9.1	13.1	0.000753	1.75	RV	CELLTYPE	control_LMNA	7	15	Myeloid
DERA	0.905	0.0428	0.303	0.596	7.77	10.1	0.00269	1.37	RV	CELLTYPE	control_LMNA	7	15	Myeloid
TPK1	0.899	0.00705	0.544	1.11	8.65	16.5	0.000203	2.15	RV	CELLTYPE	control_LMNA	7	15	Myeloid
MAN2A1	0.895	0.00544	0.255	0.578	7.67	17.4	0.000139	2.26	RV	CELLTYPE	control_LMNA	7	15	Myeloid
PLEKHA1	0.893	0.00817	0.141	0.326	6.87	16	0.000244	2.09	RV	CELLTYPE	control_LMNA	7	15	Myeloid
IGF1R	0.885	0.00599	0.223	0.52	7.48	17	0.000162	2.22	RV	CELLTYPE	control_LMNA	7	15	Myeloid
KLHL24	0.879	0.0274	0.194	0.415	7.29	11.6	0.00141	1.56	RV	CELLTYPE	control_LMNA	7	15	Myeloid
SH3TC1	0.879	0.0259	0.276	0.668	7.87	11.8	0.0013	1.59	RV	CELLTYPE	control_LMNA	7	15	Myeloid
SPTLC2	0.875	0.0133	0.662	1.25	8.86	14.2	0.000494	1.88	RV	CELLTYPE	control_LMNA	7	15	Myeloid
PICALM	0.874	0.00421	1.1	2.53	9.7	18.3	0.0001	2.38	RV	CELLTYPE	control_LMNA	7	15	Myeloid
USP24	0.871	0.0109	0.278	0.615	7.75	15	0.000355	1.96	RV	CELLTYPE	control_LMNA	7	15	Myeloid
LDLRAD4	0.868	0.0145	2.83	5.86	11	13.9	0.000557	1.84	RV	CELLTYPE	control_LMNA	7	15	Myeloid
IMMP2L	0.865	0.0127	0.587	1.32	8.78	14.4	0.000442	1.9	RV	CELLTYPE	control_LMNA	7	15	Myeloid
NHLRC2	0.864	0.0119	0.132	0.287	6.77	14.7	0.0004	1.92	RV	CELLTYPE	control_LMNA	7	15	Myeloid
SUSD6	0.858	0.0147	0.503	1.21	8.68	13.8	0.000571	1.83	RV	CELLTYPE	control_LMNA	7	15	Myeloid
ANXA4	0.853	0.00995	0.327	0.691	7.98	15.3	0.000315	2	RV	CELLTYPE	control_LMNA	7	15	Myeloid
KIF13B	0.852	0.0396	0.428	0.834	8.24	10.4	0.00238	1.4	RV	CELLTYPE	control_LMNA	7	15	Myeloid
XPR1	0.851	0.00458	0.248	0.455	7.46	18	0.000112	2.34	RV	CELLTYPE	control_LMNA	7	15	Myeloid
WASHC2C	0.848	0.0435	0.18	0.356	7.03	10.1	0.00275	1.36	RV	CELLTYPE	control_LMNA	7	15	Myeloid
WDR41	0.845	0.043	0.191	0.367	7.15	10.1	0.00271	1.37	RV	CELLTYPE	control_LMNA	7	15	Myeloid
SMARCA2	0.844	0.00291	0.382	0.895	8.25	19.7	5.99e-05	2.54	RV	CELLTYPE	control_LMNA	7	15	Myeloid
CALCOCO2	0.843	0.0344	0.191	0.367	7.15	10.8	0.00198	1.46	RV	CELLTYPE	control_LMNA	7	15	Myeloid
RYBP	0.824	0.028	0.158	0.345	7.03	11.6	0.00145	1.55	RV	CELLTYPE	control_LMNA	7	15	Myeloid
CPSF6	0.818	0.0308	0.131	0.292	6.73	11.2	0.00169	1.51	RV	CELLTYPE	control_LMNA	7	15	Myeloid
MTMR1	0.818	0.0357	0.053	0.122	5.63	10.7	0.00207	1.45	RV	CELLTYPE	control_LMNA	7	15	Myeloid
PIK3R5	0.817	0.028	0.863	1.65	9.22	11.5	0.00146	1.55	RV	CELLTYPE	control_LMNA	7	15	Myeloid
DAPK1	0.816	0.011	0.883	2.08	9.39	14.9	0.000363	1.96	RV	CELLTYPE	control_LMNA	7	15	Myeloid
WLS	0.81	0.0488	0.371	0.815	8.15	9.71	0.00324	1.31	RV	CELLTYPE	control_LMNA	7	15	Myeloid
ASCC1	0.809	0.0183	0.154	0.335	6.98	13	0.000787	1.74	RV	CELLTYPE	control_LMNA	7	15	Myeloid
MS4A4A	0.809	0.0157	0.715	1.61	9.06	13.6	0.00063	1.8	RV	CELLTYPE	control_LMNA	7	15	Myeloid
JAK1	0.806	0.0104	0.306	0.628	7.82	15.2	0.000332	1.98	RV	CELLTYPE	control_LMNA	7	15	Myeloid
TET3	0.794	0.00603	0.685	1.37	8.94	17	0.000164	2.22	RV	CELLTYPE	control_LMNA	7	15	Myeloid
SFXN5	0.793	0.0249	0.11	0.2	6.35	12	0.00121	1.6	RV	CELLTYPE	control_LMNA	7	15	Myeloid
ARID1B	0.789	0.00868	0.902	1.94	9.39	15.8	0.000265	2.06	RV	CELLTYPE	control_LMNA	7	15	Myeloid
PARVB	0.789	0.04	0.333	0.72	7.94	10.4	0.00243	1.4	RV	CELLTYPE	control_LMNA	7	15	Myeloid
ACYP2	0.787	0.0258	0.368	0.825	8.13	11.8	0.00129	1.59	RV	CELLTYPE	control_LMNA	7	15	Myeloid
CNTRL	0.782	0.0145	0.318	0.669	7.88	13.9	0.000561	1.84	RV	CELLTYPE	control_LMNA	7	15	Myeloid
ZMYND11	0.775	0.017	0.176	0.36	7.08	13.3	0.0007	1.77	RV	CELLTYPE	control_LMNA	7	15	Myeloid
RNF115	0.773	0.017	0.27	0.564	7.66	13.3	0.000695	1.77	RV	CELLTYPE	control_LMNA	7	15	Myeloid
SNRNP70	0.772	0.02	0.234	0.415	7.37	12.7	0.000884	1.7	RV	CELLTYPE	control_LMNA	7	15	Myeloid
GTDC1	0.764	0.0351	0.5	0.971	8.53	10.8	0.00202	1.46	RV	CELLTYPE	control_LMNA	7	15	Myeloid
ERI3	0.758	0.0423	0.0712	0.171	6.04	10.2	0.00263	1.37	RV	CELLTYPE	control_LMNA	7	15	Myeloid
GPATCH2L	0.748	0.0147	0.358	0.691	8.02	13.8	0.00057	1.83	RV	CELLTYPE	control_LMNA	7	15	Myeloid
AAMDC	0.736	0.0441	0.0891	0.169	6.15	10	0.00283	1.36	RV	CELLTYPE	control_LMNA	7	15	Myeloid
GNAQ	0.718	0.0164	1.67	3.36	10.2	13.4	0.000665	1.78	RV	CELLTYPE	control_LMNA	7	15	Myeloid
ROCK1	0.717	0.028	0.908	1.63	9.26	11.5	0.00146	1.55	RV	CELLTYPE	control_LMNA	7	15	Myeloid
KAT6A	0.711	0.0268	0.417	0.842	8.25	11.7	0.00137	1.57	RV	CELLTYPE	control_LMNA	7	15	Myeloid
DOCK11	0.71	0.0162	0.703	1.4	8.98	13.5	0.00065	1.79	RV	CELLTYPE	control_LMNA	7	15	Myeloid
NOTCH2	0.703	0.0363	0.34	0.666	7.96	10.7	0.00212	1.44	RV	CELLTYPE	control_LMNA	7	15	Myeloid
URI1	0.701	0.0499	0.201	0.421	7.26	9.64	0.00333	1.3	RV	CELLTYPE	control_LMNA	7	15	Myeloid
ATF6	0.699	0.0128	0.438	0.895	8.34	14.4	0.000455	1.89	RV	CELLTYPE	control_LMNA	7	15	Myeloid
RAP1A	0.688	0.0209	0.626	1.07	8.74	12.6	0.000939	1.68	RV	CELLTYPE	control_LMNA	7	15	Myeloid
PPM1L	0.685	0.0258	0.428	0.754	8.21	11.8	0.00129	1.59	RV	CELLTYPE	control_LMNA	7	15	Myeloid
SLCO3A1	0.683	0.0422	0.464	0.868	8.33	10.2	0.00262	1.37	RV	CELLTYPE	control_LMNA	7	15	Myeloid
MED13L	0.677	0.0224	1.22	2.49	9.78	12.4	0.00104	1.65	RV	CELLTYPE	control_LMNA	7	15	Myeloid
WASHC4	0.673	0.0295	0.508	0.931	8.44	11.4	0.00158	1.53	RV	CELLTYPE	control_LMNA	7	15	Myeloid
LIMD1	0.669	0.0476	0.459	0.892	8.33	9.79	0.00312	1.32	RV	CELLTYPE	control_LMNA	7	15	Myeloid
MKLN1	0.645	0.0381	0.546	1.13	8.68	10.5	0.00228	1.42	RV	CELLTYPE	control_LMNA	7	15	Myeloid
TCF12	0.64	0.0483	1.62	2.96	10.1	9.75	0.00318	1.32	RV	CELLTYPE	control_LMNA	7	15	Myeloid
CCNY	0.599	0.0404	0.591	1.15	8.71	10.3	0.00247	1.39	RV	CELLTYPE	control_LMNA	7	15	Myeloid
BTBD9	0.572	0.0484	0.506	0.881	8.44	9.74	0.00319	1.32	RV	CELLTYPE	control_LMNA	7	15	Myeloid

## Sheet: PKP2_control
Gene	logFC	FDR	mean_exp_control	mean_exp_genotype	logCPM	F	PValue	FDR_plot	Region	annotation_level	comparison	Observations_genotype	Observations_reference	cell_state
AL138899.1	5.88	0.00944	0	0.018	3.08	24.8	7.37e-05	2.03	RV	CELLTYPE	control_PKP2	5	15	Myeloid
HBA2	5.77	0.00436	0.00606	0.0133	3.02	24.6	1.96e-05	2.36	RV	CELLTYPE	control_PKP2	5	15	Myeloid
HBB	4.42	0.0214	0.02	0.0326	4	16.2	0.000307	1.67	RV	CELLTYPE	control_PKP2	5	15	Myeloid
AL049812.3	4.1	0.00102	0.0107	0.061	4.41	33.1	1.83e-06	2.99	RV	CELLTYPE	control_PKP2	5	15	Myeloid
AC008759.3	4.08	0.00371	0.00496	0.0578	4.26	25.6	1.43e-05	2.43	RV	CELLTYPE	control_PKP2	5	15	Myeloid
TRIM7	4.05	0.00921	0.00741	0.0251	3.47	20.6	6.89e-05	2.04	RV	CELLTYPE	control_PKP2	5	15	Myeloid
AL512380.2	3.97	0.0204	0.0021	0.0352	3.55	16.4	0.000278	1.69	RV	CELLTYPE	control_PKP2	5	15	Myeloid
AC008759.2	3.68	0.0316	0.00186	0.0193	3.25	14.5	0.000565	1.5	RV	CELLTYPE	control_PKP2	5	15	Myeloid
ANKRD33B	3.42	0.0298	0.000846	0.0226	3.35	14.7	0.000522	1.53	RV	CELLTYPE	control_PKP2	5	15	Myeloid
GREB1	3.41	0.00481	0.0106	0.114	4.92	24	2.31e-05	2.32	RV	CELLTYPE	control_PKP2	5	15	Myeloid
PDK4	3.28	0.0333	0.518	4.99	9.8	14.1	0.000645	1.48	RV	CELLTYPE	control_PKP2	5	15	Myeloid
LINC01725	3.22	0.0242	0.0027	0.0331	3.7	15.6	0.00037	1.62	RV	CELLTYPE	control_PKP2	5	15	Myeloid
LINC00159	3.17	0.0445	0.00641	0.0255	3.6	12.6	0.00117	1.35	RV	CELLTYPE	control_PKP2	5	15	Myeloid
CSGALNACT1	3.14	0.00402	0.599	5.27	9.9	25.1	1.67e-05	2.4	RV	CELLTYPE	control_PKP2	5	15	Myeloid
AP003354.2	3.1	0.00304	0.0312	0.217	5.82	27.1	9.43e-06	2.52	RV	CELLTYPE	control_PKP2	5	15	Myeloid
ALOX15B	3.06	0.0106	0.0337	0.172	5.59	19.5	9.59e-05	1.97	RV	CELLTYPE	control_PKP2	5	15	Myeloid
AC069277.1	3.04	0.017	0.0157	0.0777	4.6	17.3	0.000207	1.77	RV	CELLTYPE	control_PKP2	5	15	Myeloid
ANKRD22	3	0.0319	0.00286	0.0421	3.92	14.4	0.000577	1.5	RV	CELLTYPE	control_PKP2	5	15	Myeloid
DNM1P35	2.97	0.0381	0.0058	0.0153	3.21	13.4	0.000861	1.42	RV	CELLTYPE	control_PKP2	5	15	Myeloid
RBMS3-AS2	2.92	0.0491	0.0251	0.098	4.94	12.2	0.00137	1.31	RV	CELLTYPE	control_PKP2	5	15	Myeloid
AL356270.1	2.84	0.0221	0.0137	0.0261	3.78	16	0.000322	1.66	RV	CELLTYPE	control_PKP2	5	15	Myeloid
AL133410.1	2.76	0.0131	0.00952	0.0608	4.38	18.6	0.000134	1.88	RV	CELLTYPE	control_PKP2	5	15	Myeloid
CLEC4E	2.72	0.00677	0.0405	0.353	6.37	22.3	3.91e-05	2.17	RV	CELLTYPE	control_PKP2	5	15	Myeloid
AC025576.2	2.67	0.0267	0.00827	0.0498	4.18	15.2	0.000428	1.57	RV	CELLTYPE	control_PKP2	5	15	Myeloid
AC110285.2	2.67	0.0385	0.00898	0.0315	3.82	13.3	0.000881	1.41	RV	CELLTYPE	control_PKP2	5	15	Myeloid
GLIS3	2.67	6.08e-05	0.13	1.18	7.86	58.1	7.54e-09	4.22	RV	CELLTYPE	control_PKP2	5	15	Myeloid
DDIT4	2.65	0.0365	0.121	0.395	7.05	13.6	0.000789	1.44	RV	CELLTYPE	control_PKP2	5	15	Myeloid
GRAPL	2.63	0.00371	0.0386	0.0874	5.1	25.6	1.45e-05	2.43	RV	CELLTYPE	control_PKP2	5	15	Myeloid
TCF7L1	2.56	0.0356	0.0153	0.148	5.21	13.7	0.000752	1.45	RV	CELLTYPE	control_PKP2	5	15	Myeloid
NHSL1	2.52	0.000168	0.449	3.59	9.4	48.7	4.83e-08	3.77	RV	CELLTYPE	control_PKP2	5	15	Myeloid
FAM153A	2.43	0.0474	0.00975	0.0548	4.28	12.3	0.00128	1.32	RV	CELLTYPE	control_PKP2	5	15	Myeloid
FKBP5	2.4	0.0202	3.2	14.3	11.6	16.5	0.000271	1.69	RV	CELLTYPE	control_PKP2	5	15	Myeloid
PRPS1	2.39	0.0232	0.00857	0.0545	4.26	15.9	0.000341	1.64	RV	CELLTYPE	control_PKP2	5	15	Myeloid
P2RY13	2.37	0.05	0.0125	0.0606	4.42	12.1	0.00139	1.3	RV	CELLTYPE	control_PKP2	5	15	Myeloid
ADGRG6	2.34	0.00374	0.109	0.412	6.82	25.5	1.51e-05	2.43	RV	CELLTYPE	control_PKP2	5	15	Myeloid
MAN1A1	2.29	0.00531	1.97	9.06	11	23.5	2.7e-05	2.27	RV	CELLTYPE	control_PKP2	5	15	Myeloid
AC091563.1	2.28	0.029	0.0129	0.0409	4.04	14.8	0.000499	1.54	RV	CELLTYPE	control_PKP2	5	15	Myeloid
RHOB	2.28	0.0338	0.0594	0.235	6.25	14	0.000682	1.47	RV	CELLTYPE	control_PKP2	5	15	Myeloid
FAM177B	2.27	0.00481	0.0479	0.181	5.76	24.1	2.3e-05	2.32	RV	CELLTYPE	control_PKP2	5	15	Myeloid
CHPT1	2.25	0.000656	0.208	0.88	7.76	36.6	7.48e-07	3.18	RV	CELLTYPE	control_PKP2	5	15	Myeloid
AC002070.1	2.24	0.00968	0.0269	0.109	5.1	20.2	7.64e-05	2.01	RV	CELLTYPE	control_PKP2	5	15	Myeloid
FRAT1	2.24	0.0415	0.0196	0.061	4.52	12.9	0.00104	1.38	RV	CELLTYPE	control_PKP2	5	15	Myeloid
FAM117B	2.21	0.00893	0.16	0.661	7.37	20.7	6.61e-05	2.05	RV	CELLTYPE	control_PKP2	5	15	Myeloid
ZNF189	2.2	0.000886	0.0583	0.255	6.14	34.9	1.15e-06	3.05	RV	CELLTYPE	control_PKP2	5	15	Myeloid
AL158071.4	2.18	0.0418	0.0206	0.0944	4.89	12.8	0.00106	1.38	RV	CELLTYPE	control_PKP2	5	15	Myeloid
ARRDC2	2.17	0.000168	0.071	0.381	6.56	48.1	5.48e-08	3.77	RV	CELLTYPE	control_PKP2	5	15	Myeloid
OGFRL1	2.17	0.00712	0.237	1.29	8.1	21.8	4.65e-05	2.15	RV	CELLTYPE	control_PKP2	5	15	Myeloid
CDC42EP3	2.14	0.0167	0.107	0.217	6.22	17.4	0.000195	1.78	RV	CELLTYPE	control_PKP2	5	15	Myeloid
CPM	2.13	0.0333	1.4	6.19	10.4	14.1	0.000656	1.48	RV	CELLTYPE	control_PKP2	5	15	Myeloid
HERPUD1	2.12	0.00436	0.285	1.48	8.47	24.7	1.88e-05	2.36	RV	CELLTYPE	control_PKP2	5	15	Myeloid
PSTPIP2	2.09	0.0031	0.203	0.803	7.69	26.8	1.03e-05	2.51	RV	CELLTYPE	control_PKP2	5	15	Myeloid
INSR	2.08	0.000266	0.226	1.53	8.32	43.2	1.61e-07	3.57	RV	CELLTYPE	control_PKP2	5	15	Myeloid
CCDC40	2.07	0.026	0.0461	0.121	5.37	15.4	0.00041	1.59	RV	CELLTYPE	control_PKP2	5	15	Myeloid
CCND3	2.07	0.0106	0.395	1.41	8.46	19.7	9.09e-05	1.98	RV	CELLTYPE	control_PKP2	5	15	Myeloid
NUDT16	2.07	0.00708	0.0508	0.213	5.95	22.1	4.24e-05	2.15	RV	CELLTYPE	control_PKP2	5	15	Myeloid
TSC22D3	2.07	0.0482	0.198	1.1	8.05	12.3	0.00132	1.32	RV	CELLTYPE	control_PKP2	5	15	Myeloid
STXBP6	2.05	0.0427	0.0475	0.116	5.39	12.7	0.00111	1.37	RV	CELLTYPE	control_PKP2	5	15	Myeloid
KLF2	2.03	0.0426	0.0741	0.315	6.52	12.7	0.00109	1.37	RV	CELLTYPE	control_PKP2	5	15	Myeloid
SORT1	2.01	0.0106	0.0822	0.338	6.45	19.5	9.75e-05	1.97	RV	CELLTYPE	control_PKP2	5	15	Myeloid
WASHC2A	1.99	0.00511	0.129	0.546	7.12	23.8	2.5e-05	2.29	RV	CELLTYPE	control_PKP2	5	15	Myeloid
ZFAND5	1.98	0.00708	0.0953	0.554	7.08	22	4.33e-05	2.15	RV	CELLTYPE	control_PKP2	5	15	Myeloid
CHKA	1.97	0.00304	0.299	1.55	8.43	27	9.65e-06	2.52	RV	CELLTYPE	control_PKP2	5	15	Myeloid
AC007262.2	1.96	0.014	0.124	0.522	7.05	18.3	0.000146	1.85	RV	CELLTYPE	control_PKP2	5	15	Myeloid
DEPTOR	1.96	0.0204	0.289	0.847	7.88	16.4	0.000285	1.69	RV	CELLTYPE	control_PKP2	5	15	Myeloid
TAF4B	1.95	0.0242	0.0236	0.084	4.88	15.6	0.000372	1.62	RV	CELLTYPE	control_PKP2	5	15	Myeloid
TSHR	1.93	0.0476	0.0631	0.218	6.06	12.3	0.00129	1.32	RV	CELLTYPE	control_PKP2	5	15	Myeloid
ASB14	1.91	0.0414	0.0261	0.0443	4.44	12.9	0.00104	1.38	RV	CELLTYPE	control_PKP2	5	15	Myeloid
PRKCH	1.91	0.0333	0.112	0.545	7.09	14.2	0.000628	1.48	RV	CELLTYPE	control_PKP2	5	15	Myeloid
IL3RA	1.9	0.0394	0.0269	0.112	5.21	13.2	0.000926	1.4	RV	CELLTYPE	control_PKP2	5	15	Myeloid
SRGAP2B	1.9	0.00203	0.546	2.63	9.22	28.9	5.64e-06	2.69	RV	CELLTYPE	control_PKP2	5	15	Myeloid
VNN1	1.9	0.0267	0.045	0.126	5.42	15.2	0.000435	1.57	RV	CELLTYPE	control_PKP2	5	15	Myeloid
PSMA1	1.82	0.00712	0.119	0.349	6.76	21.7	4.75e-05	2.15	RV	CELLTYPE	control_PKP2	5	15	Myeloid
KLF9	1.81	0.00708	0.0906	0.432	6.78	21.9	4.44e-05	2.15	RV	CELLTYPE	control_PKP2	5	15	Myeloid
EGFL7	1.77	0.0404	0.0519	0.099	5.37	13	0.000983	1.39	RV	CELLTYPE	control_PKP2	5	15	Myeloid
CNRIP1	1.75	0.0114	0.072	0.282	6.3	19	0.000114	1.94	RV	CELLTYPE	control_PKP2	5	15	Myeloid
SRGAP2	1.75	0.000986	0.921	4.03	9.87	33.6	1.6e-06	3.01	RV	CELLTYPE	control_PKP2	5	15	Myeloid
SRGAP1	1.73	0.0151	0.561	2.75	9.24	18	0.000164	1.82	RV	CELLTYPE	control_PKP2	5	15	Myeloid
FMN1	1.71	0.00709	2.7	9.06	11.2	21.9	4.55e-05	2.15	RV	CELLTYPE	control_PKP2	5	15	Myeloid
PDE3B	1.69	0.011	0.229	0.924	7.87	19.2	0.000109	1.96	RV	CELLTYPE	control_PKP2	5	15	Myeloid
PRKAR2B	1.68	0.00712	0.073	0.178	6.05	21.7	4.81e-05	2.15	RV	CELLTYPE	control_PKP2	5	15	Myeloid
GARNL3	1.67	0.00869	0.114	0.434	6.9	20.8	6.29e-05	2.06	RV	CELLTYPE	control_PKP2	5	15	Myeloid
ALDH1L2	1.65	0.0268	0.0267	0.0915	5.02	15.2	0.000441	1.57	RV	CELLTYPE	control_PKP2	5	15	Myeloid
ZNF117	1.65	0.0156	0.0846	0.235	6.29	17.8	0.000171	1.81	RV	CELLTYPE	control_PKP2	5	15	Myeloid
ZNF846	1.65	0.00347	0.194	0.714	7.54	26	1.28e-05	2.46	RV	CELLTYPE	control_PKP2	5	15	Myeloid
TXNIP	1.63	0.0333	0.652	2.2	9.14	14.1	0.000645	1.48	RV	CELLTYPE	control_PKP2	5	15	Myeloid
EBI3	1.62	0.0474	0.0594	0.148	5.77	12.3	0.00128	1.32	RV	CELLTYPE	control_PKP2	5	15	Myeloid
EVA1C	1.62	0.0386	0.116	0.31	6.66	13.3	0.000891	1.41	RV	CELLTYPE	control_PKP2	5	15	Myeloid
FP700111.1	1.62	0.0324	0.143	0.538	7.18	14.4	0.00059	1.49	RV	CELLTYPE	control_PKP2	5	15	Myeloid
ELMO1	1.61	0.00167	2.01	6.91	10.8	30.6	3.59e-06	2.78	RV	CELLTYPE	control_PKP2	5	15	Myeloid
FAR2	1.61	0.00944	0.424	1.08	8.34	20.4	7.35e-05	2.03	RV	CELLTYPE	control_PKP2	5	15	Myeloid
AXL	1.6	0.0428	0.129	0.596	7.27	12.7	0.00112	1.37	RV	CELLTYPE	control_PKP2	5	15	Myeloid
SRGAP2C	1.6	0.00313	0.423	1.48	8.61	26.6	1.07e-05	2.5	RV	CELLTYPE	control_PKP2	5	15	Myeloid
ZDHHC14	1.59	0.00177	0.287	1.16	8.18	30.1	4.03e-06	2.75	RV	CELLTYPE	control_PKP2	5	15	Myeloid
SDK1	1.58	0.0267	0.154	0.333	6.92	15.2	0.000434	1.57	RV	CELLTYPE	control_PKP2	5	15	Myeloid
CTTNBP2	1.53	0.0333	0.254	0.683	7.71	14.2	0.000627	1.48	RV	CELLTYPE	control_PKP2	5	15	Myeloid
NBPF26	1.52	0.0468	0.0629	0.257	6.21	12.4	0.00125	1.33	RV	CELLTYPE	control_PKP2	5	15	Myeloid
SIRT5	1.52	0.0487	0.0492	0.161	5.69	12.2	0.00135	1.31	RV	CELLTYPE	control_PKP2	5	15	Myeloid
MRC1	1.51	0.0278	3.18	10.1	11.4	15	0.000467	1.56	RV	CELLTYPE	control_PKP2	5	15	Myeloid
LINC00937	1.49	0.0285	0.114	0.27	6.57	14.9	0.00048	1.55	RV	CELLTYPE	control_PKP2	5	15	Myeloid
GALNT2	1.44	0.014	0.266	0.81	7.84	18.3	0.000146	1.85	RV	CELLTYPE	control_PKP2	5	15	Myeloid
LPAR1	1.44	0.0325	0.194	0.448	7.23	14.3	0.000606	1.49	RV	CELLTYPE	control_PKP2	5	15	Myeloid
PDGFC	1.41	0.041	1.02	3.3	9.74	12.9	0.00101	1.39	RV	CELLTYPE	control_PKP2	5	15	Myeloid
TRAF5	1.38	0.0295	0.0905	0.265	6.38	14.8	0.000511	1.53	RV	CELLTYPE	control_PKP2	5	15	Myeloid
NBEA	1.36	0.0106	0.173	0.484	7.22	19.5	9.67e-05	1.97	RV	CELLTYPE	control_PKP2	5	15	Myeloid
CTDSPL	1.34	0.0159	0.146	0.465	7.09	17.7	0.000178	1.8	RV	CELLTYPE	control_PKP2	5	15	Myeloid
PIAS2	1.34	0.0198	0.349	0.897	8.1	16.6	0.000264	1.7	RV	CELLTYPE	control_PKP2	5	15	Myeloid
DTNA	1.32	0.00995	0.659	1.97	9.13	20	8.34e-05	2	RV	CELLTYPE	control_PKP2	5	15	Myeloid
SUPT3H	1.32	0.0485	0.196	0.558	7.38	12.2	0.00134	1.31	RV	CELLTYPE	control_PKP2	5	15	Myeloid
CELF2	1.3	0.0158	1.76	5.61	10.5	17.8	0.000175	1.8	RV	CELLTYPE	control_PKP2	5	15	Myeloid
CERS6	1.3	0.0267	0.6	1.53	8.83	15.2	0.00043	1.57	RV	CELLTYPE	control_PKP2	5	15	Myeloid
HECTD4	1.3	0.0191	0.32	0.965	8.05	16.8	0.000249	1.72	RV	CELLTYPE	control_PKP2	5	15	Myeloid
FGD2	1.28	0.0418	0.669	1.72	9.05	12.8	0.00106	1.38	RV	CELLTYPE	control_PKP2	5	15	Myeloid
PTEN	1.27	0.0395	0.689	1.87	9.07	13.1	0.000942	1.4	RV	CELLTYPE	control_PKP2	5	15	Myeloid
SPTLC2	1.27	0.0208	0.662	1.42	8.89	16.3	0.000296	1.68	RV	CELLTYPE	control_PKP2	5	15	Myeloid
DIP2B	1.25	0.0365	0.785	1.89	9.13	13.5	0.00081	1.44	RV	CELLTYPE	control_PKP2	5	15	Myeloid
NSL1	1.25	0.0365	0.165	0.338	6.89	13.6	0.000793	1.44	RV	CELLTYPE	control_PKP2	5	15	Myeloid
AZIN1	1.23	0.0449	0.106	0.288	6.6	12.5	0.00119	1.35	RV	CELLTYPE	control_PKP2	5	15	Myeloid
GAB1	1.23	0.0413	0.226	0.702	7.59	12.9	0.00102	1.38	RV	CELLTYPE	control_PKP2	5	15	Myeloid
TBC1D15	1.23	0.0251	0.168	0.424	7.08	15.5	0.000391	1.6	RV	CELLTYPE	control_PKP2	5	15	Myeloid
FOXN3	1.22	0.00978	2.04	5.56	10.6	20.1	7.92e-05	2.01	RV	CELLTYPE	control_PKP2	5	15	Myeloid
TNFRSF21	1.22	0.0449	0.165	0.683	7.48	12.5	0.00119	1.35	RV	CELLTYPE	control_PKP2	5	15	Myeloid
CD99	1.19	0.0381	0.307	0.705	7.87	13.4	0.000862	1.42	RV	CELLTYPE	control_PKP2	5	15	Myeloid
YAF2	1.18	0.0324	0.231	0.566	7.5	14.4	0.000593	1.49	RV	CELLTYPE	control_PKP2	5	15	Myeloid
NCOA3	1.16	0.0317	0.661	1.99	9.05	14.5	0.00057	1.5	RV	CELLTYPE	control_PKP2	5	15	Myeloid
PICALM	1.13	0.0129	1.1	3.09	9.73	18.6	0.00013	1.89	RV	CELLTYPE	control_PKP2	5	15	Myeloid
TANC2	1.13	0.0426	0.413	1.11	8.36	12.7	0.0011	1.37	RV	CELLTYPE	control_PKP2	5	15	Myeloid
RHOBTB3	1.12	0.0347	0.206	0.5	7.35	13.8	0.00072	1.46	RV	CELLTYPE	control_PKP2	5	15	Myeloid
AC090517.4	1.08	0.0482	0.106	0.292	6.52	12.3	0.00132	1.32	RV	CELLTYPE	control_PKP2	5	15	Myeloid
TBXAS1	1.06	0.0357	1.44	3.82	10.1	13.7	0.000762	1.45	RV	CELLTYPE	control_PKP2	5	15	Myeloid
BCAT1	1.05	0.0287	0.413	1.06	8.35	14.9	0.000491	1.54	RV	CELLTYPE	control_PKP2	5	15	Myeloid
TTC28	1	0.0365	0.31	0.681	7.86	13.5	0.000812	1.44	RV	CELLTYPE	control_PKP2	5	15	Myeloid
CPEB3	0.964	0.044	0.405	0.82	8.13	12.6	0.00116	1.36	RV	CELLTYPE	control_PKP2	5	15	Myeloid
SGMS1	0.954	0.0365	0.756	1.77	9.11	13.6	0.0008	1.44	RV	CELLTYPE	control_PKP2	5	15	Myeloid
TCF12	0.921	0.0341	1.62	3.56	10.2	13.9	0.000704	1.47	RV	CELLTYPE	control_PKP2	5	15	Myeloid
MED13L	0.84	0.0429	1.22	2.96	9.8	12.7	0.00112	1.37	RV	CELLTYPE	control_PKP2	5	15	Myeloid

## Sheet: PVneg_control
Gene	logFC	FDR	mean_exp_control	mean_exp_genotype	logCPM	F	PValue	FDR_plot	Region	annotation_level	comparison	Observations_genotype	Observations_reference	cell_state
NPPB	5.14	0.000285	0.00392	0.17	5.29	46.9	4.71e-08	3.55	RV	CELLTYPE	control_PVneg	4	15	Myeloid
LINC02294	4.05	0.0184	0	0.0217	2.71	22	0.000105	1.73	RV	CELLTYPE	control_PVneg	4	15	Myeloid
AC108471.2	3.91	0.00395	0.00267	0.0125	2.96	26.2	9.8e-06	2.4	RV	CELLTYPE	control_PVneg	4	15	Myeloid
GOLGA6L9	3.79	0.00376	0.000844	0.0158	2.94	26.9	8.01e-06	2.43	RV	CELLTYPE	control_PVneg	4	15	Myeloid
SLC27A6	3.3	0.000838	0.0232	0.826	6.39	37	5.04e-07	3.08	RV	CELLTYPE	control_PVneg	4	15	Myeloid
CSGALNACT1	2.84	0.000491	0.599	4.09	9.61	42.7	1.22e-07	3.31	RV	CELLTYPE	control_PVneg	4	15	Myeloid
AC002091.1	2.81	0.00736	0.00491	0.0399	3.97	22.7	2.92e-05	2.13	RV	CELLTYPE	control_PVneg	4	15	Myeloid
DSCAML1	2.78	0.000885	0.0538	0.587	6.5	34.8	8.78e-07	3.05	RV	CELLTYPE	control_PVneg	4	15	Myeloid
NPPA	2.78	0.036	0.0154	0.0793	4.78	15.3	0.000381	1.44	RV	CELLTYPE	control_PVneg	4	15	Myeloid
CSMD1	2.71	0.00175	0.0343	0.706	6.38	31.5	2.17e-06	2.76	RV	CELLTYPE	control_PVneg	4	15	Myeloid
AC007099.1	2.66	0.0358	0.0047	0.0406	3.51	15.4	0.00037	1.45	RV	CELLTYPE	control_PVneg	4	15	Myeloid
ZBTB16	2.65	0.0152	0.476	3.04	9.18	19.8	7.79e-05	1.82	RV	CELLTYPE	control_PVneg	4	15	Myeloid
AC243829.1	2.53	0.0497	0.0219	0.0816	4.9	13.7	0.000699	1.3	RV	CELLTYPE	control_PVneg	4	15	Myeloid
AL158071.4	2.53	0.0275	0.0206	0.157	5.42	16.6	0.000232	1.56	RV	CELLTYPE	control_PVneg	4	15	Myeloid
AP000812.1	2.34	0.00107	0.0421	0.255	5.87	33.5	1.24e-06	2.97	RV	CELLTYPE	control_PVneg	4	15	Myeloid
FAM177B	2.32	0.00376	0.0479	0.199	5.95	27.2	7.37e-06	2.43	RV	CELLTYPE	control_PVneg	4	15	Myeloid
INSR	2.32	2.4e-05	0.226	1.29	8.01	62.3	1.98e-09	4.62	RV	CELLTYPE	control_PVneg	4	15	Myeloid
CCND3	2.26	0.000491	0.395	1.69	8.53	41.1	1.79e-07	3.31	RV	CELLTYPE	control_PVneg	4	15	Myeloid
AL133410.1	2.23	0.044	0.00952	0.052	4.17	14.3	0.000564	1.36	RV	CELLTYPE	control_PVneg	4	15	Myeloid
GABRB2	2.19	0.0389	0.0437	0.113	5.39	14.9	0.000438	1.41	RV	CELLTYPE	control_PVneg	4	15	Myeloid
GRAPL	2.1	0.00398	0.0386	0.116	5.19	25.9	1.1e-05	2.4	RV	CELLTYPE	control_PVneg	4	15	Myeloid
RBP7	2.07	0.0477	0.0108	0.0586	4.32	13.8	0.000667	1.32	RV	CELLTYPE	control_PVneg	4	15	Myeloid
CHKA	2.02	0.000491	0.299	1.24	8.09	40.6	2.03e-07	3.31	RV	CELLTYPE	control_PVneg	4	15	Myeloid
FKBP5	2.02	0.0136	3.2	12	11.4	20.6	5.88e-05	1.87	RV	CELLTYPE	control_PVneg	4	15	Myeloid
PDGFB	2.01	0.00602	0.037	0.159	5.47	23.4	2.34e-05	2.22	RV	CELLTYPE	control_PVneg	4	15	Myeloid
DLGAP2	2	0.0427	0.0303	0.167	5.51	14.4	0.00053	1.37	RV	CELLTYPE	control_PVneg	4	15	Myeloid
SLC26A3	1.95	0.0257	0.273	1.72	8.28	17	0.000202	1.59	RV	CELLTYPE	control_PVneg	4	15	Myeloid
CPM	1.9	0.0141	1.4	5.14	10.2	20.3	6.41e-05	1.85	RV	CELLTYPE	control_PVneg	4	15	Myeloid
AC007262.2	1.88	0.0054	0.124	0.484	6.99	24.1	1.93e-05	2.27	RV	CELLTYPE	control_PVneg	4	15	Myeloid
NHSL1	1.87	0.000885	0.449	1.93	8.81	35	8.45e-07	3.05	RV	CELLTYPE	control_PVneg	4	15	Myeloid
ZNF263	1.87	0.00386	0.0529	0.197	5.68	26.4	9.26e-06	2.41	RV	CELLTYPE	control_PVneg	4	15	Myeloid
KLF9	1.86	0.00187	0.0906	0.374	6.52	30.6	2.78e-06	2.73	RV	CELLTYPE	control_PVneg	4	15	Myeloid
ARRDC5	1.84	0.0402	0.0289	0.136	5.06	14.7	0.000471	1.4	RV	CELLTYPE	control_PVneg	4	15	Myeloid
GLIS3	1.84	0.000513	0.13	0.541	7.12	39.7	2.54e-07	3.29	RV	CELLTYPE	control_PVneg	4	15	Myeloid
DEPTOR	1.81	0.0139	0.289	0.896	7.88	20.4	6.19e-05	1.86	RV	CELLTYPE	control_PVneg	4	15	Myeloid
KIAA0513	1.8	0.0234	0.0706	0.299	6.04	17.7	0.000158	1.63	RV	CELLTYPE	control_PVneg	4	15	Myeloid
PRKCH	1.8	0.0354	0.112	0.435	6.82	15.5	0.000352	1.45	RV	CELLTYPE	control_PVneg	4	15	Myeloid
ADGRG6	1.76	0.0249	0.109	0.325	6.67	17.4	0.00018	1.6	RV	CELLTYPE	control_PVneg	4	15	Myeloid
SORT1	1.76	0.0206	0.0822	0.26	6.24	18.4	0.000126	1.69	RV	CELLTYPE	control_PVneg	4	15	Myeloid
NREP	1.72	0.0197	0.0454	0.131	5.64	18.6	0.000116	1.7	RV	CELLTYPE	control_PVneg	4	15	Myeloid
IGSF21	1.71	0.0464	0.185	0.738	7.46	14	0.000633	1.33	RV	CELLTYPE	control_PVneg	4	15	Myeloid
MAN1A1	1.71	0.00398	1.97	6.22	10.7	25.8	1.11e-05	2.4	RV	CELLTYPE	control_PVneg	4	15	Myeloid
ZNF846	1.68	0.000841	0.194	0.625	7.37	35.7	6.95e-07	3.08	RV	CELLTYPE	control_PVneg	4	15	Myeloid
AXL	1.64	0.0136	0.129	0.498	7.01	20.7	5.61e-05	1.87	RV	CELLTYPE	control_PVneg	4	15	Myeloid
WASHC2A	1.64	0.00451	0.129	0.41	6.74	25	1.42e-05	2.35	RV	CELLTYPE	control_PVneg	4	15	Myeloid
TBC1D19	1.61	0.0282	0.0606	0.236	5.74	16.5	0.000245	1.55	RV	CELLTYPE	control_PVneg	4	15	Myeloid
SRGAP1	1.6	0.0042	0.561	1.76	8.83	25.4	1.25e-05	2.38	RV	CELLTYPE	control_PVneg	4	15	Myeloid
ARRDC2	1.59	0.00376	0.071	0.231	6	26.9	8.1e-06	2.43	RV	CELLTYPE	control_PVneg	4	15	Myeloid
CTDSPL	1.57	0.00238	0.146	0.5	7.02	29.4	3.93e-06	2.62	RV	CELLTYPE	control_PVneg	4	15	Myeloid
PDGFC	1.51	0.00398	1.02	3.06	9.74	25.9	1.1e-05	2.4	RV	CELLTYPE	control_PVneg	4	15	Myeloid
DIP2B	1.5	0.000838	0.785	2.02	9.21	36.4	5.77e-07	3.08	RV	CELLTYPE	control_PVneg	4	15	Myeloid
PSTPIP2	1.49	0.0358	0.203	0.545	7.39	15.4	0.000364	1.45	RV	CELLTYPE	control_PVneg	4	15	Myeloid
CNRIP1	1.48	0.02	0.072	0.208	6.06	18.5	0.000121	1.7	RV	CELLTYPE	control_PVneg	4	15	Myeloid
PDE3B	1.47	0.0117	0.229	0.67	7.6	21.3	4.73e-05	1.93	RV	CELLTYPE	control_PVneg	4	15	Myeloid
PSME4	1.46	0.00354	0.311	0.888	7.94	27.7	6.45e-06	2.45	RV	CELLTYPE	control_PVneg	4	15	Myeloid
GAB1	1.44	0.00379	0.226	0.626	7.53	26.6	8.76e-06	2.42	RV	CELLTYPE	control_PVneg	4	15	Myeloid
SLC35E3	1.43	0.0143	0.0759	0.229	6.19	20.1	6.86e-05	1.84	RV	CELLTYPE	control_PVneg	4	15	Myeloid
ZNF189	1.43	0.041	0.0583	0.157	5.71	14.7	0.000485	1.39	RV	CELLTYPE	control_PVneg	4	15	Myeloid
CHPT1	1.42	0.0257	0.208	0.527	7.42	17	0.000202	1.59	RV	CELLTYPE	control_PVneg	4	15	Myeloid
ZNF117	1.42	0.0257	0.0846	0.184	6.18	17.1	0.000197	1.59	RV	CELLTYPE	control_PVneg	4	15	Myeloid
NCF1	1.36	0.0382	0.165	0.39	6.92	15	0.000423	1.42	RV	CELLTYPE	control_PVneg	4	15	Myeloid
WASF2	1.36	0.00181	0.584	1.54	8.78	31.1	2.4e-06	2.74	RV	CELLTYPE	control_PVneg	4	15	Myeloid
RNF115	1.33	0.00526	0.27	0.726	7.7	24.3	1.78e-05	2.28	RV	CELLTYPE	control_PVneg	4	15	Myeloid
SMYD4	1.31	0.0358	0.0962	0.227	6.3	15.4	0.000367	1.45	RV	CELLTYPE	control_PVneg	4	15	Myeloid
CTTNBP2	1.29	0.0234	0.254	0.576	7.59	17.7	0.000158	1.63	RV	CELLTYPE	control_PVneg	4	15	Myeloid
GARNL3	1.29	0.0281	0.114	0.304	6.65	16.6	0.00024	1.55	RV	CELLTYPE	control_PVneg	4	15	Myeloid
ELMO1	1.28	0.00376	2.01	5	10.5	26.8	8.23e-06	2.43	RV	CELLTYPE	control_PVneg	4	15	Myeloid
PECAM1	1.28	0.0447	0.309	0.764	7.83	14.1	0.000599	1.35	RV	CELLTYPE	control_PVneg	4	15	Myeloid
SNX10	1.26	0.0331	0.111	0.284	6.53	15.9	0.00031	1.48	RV	CELLTYPE	control_PVneg	4	15	Myeloid
SHMT1	1.25	0.0257	0.253	0.598	7.53	17	0.000206	1.59	RV	CELLTYPE	control_PVneg	4	15	Myeloid
MRC1	1.23	0.0184	3.18	7.37	11.1	19	0.000102	1.74	RV	CELLTYPE	control_PVneg	4	15	Myeloid
PRKAR2B	1.21	0.025	0.073	0.176	5.91	17.3	0.000186	1.6	RV	CELLTYPE	control_PVneg	4	15	Myeloid
SRGAP2B	1.19	0.0274	0.546	1.42	8.77	16.7	0.000229	1.56	RV	CELLTYPE	control_PVneg	4	15	Myeloid
DOCK5	1.18	0.031	0.521	1.19	8.5	16.2	0.000274	1.51	RV	CELLTYPE	control_PVneg	4	15	Myeloid
TBXAS1	1.16	0.00571	1.44	3.16	9.95	23.7	2.12e-05	2.24	RV	CELLTYPE	control_PVneg	4	15	Myeloid
NCOA3	1.11	0.015	0.661	1.54	8.9	19.9	7.54e-05	1.82	RV	CELLTYPE	control_PVneg	4	15	Myeloid
AC090517.4	1.1	0.0331	0.106	0.235	6.43	15.8	0.000312	1.48	RV	CELLTYPE	control_PVneg	4	15	Myeloid
AC016831.7	1.07	0.0283	1.03	2.3	9.55	16.5	0.000248	1.55	RV	CELLTYPE	control_PVneg	4	15	Myeloid
SH3RF1	1.07	0.0392	0.161	0.332	6.91	14.9	0.000447	1.41	RV	CELLTYPE	control_PVneg	4	15	Myeloid
ASCC1	1.06	0.0424	0.154	0.362	6.91	14.5	0.00052	1.37	RV	CELLTYPE	control_PVneg	4	15	Myeloid
CD99	1.06	0.0367	0.307	0.653	7.77	15.2	0.000394	1.43	RV	CELLTYPE	control_PVneg	4	15	Myeloid
NAALADL2	1.04	0.0447	0.367	0.758	8.19	14.1	0.000592	1.35	RV	CELLTYPE	control_PVneg	4	15	Myeloid
NOTCH2	1.04	0.0249	0.34	0.736	7.99	17.3	0.000182	1.6	RV	CELLTYPE	control_PVneg	4	15	Myeloid
HECTD4	1.03	0.0447	0.32	0.667	7.79	14.1	0.000589	1.35	RV	CELLTYPE	control_PVneg	4	15	Myeloid
SRGAP2	1.03	0.031	0.921	2.14	9.43	16.1	0.00028	1.51	RV	CELLTYPE	control_PVneg	4	15	Myeloid
BCAT1	1.02	0.0213	0.413	0.915	8.32	18.2	0.000132	1.67	RV	CELLTYPE	control_PVneg	4	15	Myeloid
FOXO3	1.01	0.0331	0.976	2.25	9.55	15.8	0.000315	1.48	RV	CELLTYPE	control_PVneg	4	15	Myeloid
ZDHHC14	1.01	0.0424	0.287	0.668	7.82	14.5	0.000522	1.37	RV	CELLTYPE	control_PVneg	4	15	Myeloid
FOXN3	1	0.0178	2.04	4.24	10.5	19.1	9.67e-05	1.75	RV	CELLTYPE	control_PVneg	4	15	Myeloid
PIAS2	1	0.0447	0.349	0.68	7.97	14.2	0.000585	1.35	RV	CELLTYPE	control_PVneg	4	15	Myeloid
UHRF2	0.992	0.0378	0.166	0.346	6.93	15.1	0.000413	1.42	RV	CELLTYPE	control_PVneg	4	15	Myeloid
ACYP2	0.991	0.0474	0.368	0.764	8.03	13.9	0.000656	1.32	RV	CELLTYPE	control_PVneg	4	15	Myeloid
USP24	0.982	0.0417	0.278	0.557	7.63	14.6	0.000503	1.38	RV	CELLTYPE	control_PVneg	4	15	Myeloid
CELF2	0.962	0.0389	1.76	3.61	10.3	14.9	0.00044	1.41	RV	CELLTYPE	control_PVneg	4	15	Myeloid
KLF7	0.945	0.0447	0.395	0.844	8.16	14.1	0.000589	1.35	RV	CELLTYPE	control_PVneg	4	15	Myeloid
TMCC1	0.943	0.0214	0.757	1.46	9	18.1	0.000136	1.67	RV	CELLTYPE	control_PVneg	4	15	Myeloid
ANKS1A	0.911	0.0435	0.946	1.76	9.31	14.4	0.000543	1.36	RV	CELLTYPE	control_PVneg	4	15	Myeloid
SSH2	0.907	0.0458	1.4	2.71	9.88	14	0.000622	1.34	RV	CELLTYPE	control_PVneg	4	15	Myeloid
UBE2K	0.878	0.0358	0.397	0.758	8.11	15.3	0.000376	1.45	RV	CELLTYPE	control_PVneg	4	15	Myeloid
SGMS1	0.871	0.0331	0.756	1.45	9.05	15.8	0.000318	1.48	RV	CELLTYPE	control_PVneg	4	15	Myeloid
MED13L	0.829	0.031	1.22	2.37	9.71	16.1	0.000278	1.51	RV	CELLTYPE	control_PVneg	4	15	Myeloid

## Sheet: RBM20_control
Gene	logFC	FDR	mean_exp_control	mean_exp_genotype	logCPM	F	PValue	FDR_plot	Region	annotation_level	comparison	Observations_genotype	Observations_reference	cell_state
NPPB	4.41	0.00381	0.00392	0.125	5.2	26.8	6.34e-06	2.42	RV	CELLTYPE	control_RBM20	5	15	Myeloid
AC008759.3	3.48	0.0146	0.00496	0.0474	4.13	19	8.76e-05	1.83	RV	CELLTYPE	control_RBM20	5	15	Myeloid
AC005828.1	3.13	0.0482	0.00244	0.0144	3.23	13.9	0.000596	1.32	RV	CELLTYPE	control_RBM20	5	15	Myeloid
LINC00996	2.91	0.0185	0.00714	0.0337	3.85	17.8	0.000131	1.73	RV	CELLTYPE	control_RBM20	5	15	Myeloid
MROH7-TTC4	2.76	0.0308	0.000401	0.0133	3.05	15.8	0.000278	1.51	RV	CELLTYPE	control_RBM20	5	15	Myeloid
AC090541.1	2.75	0.0108	0.00693	0.0503	4.23	20.1	5.82e-05	1.96	RV	CELLTYPE	control_RBM20	5	15	Myeloid
ALOX15B	2.74	0.00404	0.0337	0.176	5.69	26.5	7.06e-06	2.39	RV	CELLTYPE	control_RBM20	5	15	Myeloid
CSGALNACT1	2.72	0.00108	0.599	3.59	9.61	33.8	8e-07	2.97	RV	CELLTYPE	control_RBM20	5	15	Myeloid
AC025576.2	2.71	0.0108	0.00827	0.0544	4.31	20	5.96e-05	1.96	RV	CELLTYPE	control_RBM20	5	15	Myeloid
AP002518.2	2.5	0.0473	0.0375	0.122	5.35	14	0.000571	1.32	RV	CELLTYPE	control_RBM20	5	15	Myeloid
ZBTB16	2.47	0.0268	0.476	2.59	9.19	16.3	0.00023	1.57	RV	CELLTYPE	control_RBM20	5	15	Myeloid
AL158071.4	2.43	0.00554	0.0206	0.11	5.14	23.7	1.7e-05	2.26	RV	CELLTYPE	control_RBM20	5	15	Myeloid
GRB10	2.41	0.00256	0.0134	0.087	4.77	29.1	3.19e-06	2.59	RV	CELLTYPE	control_RBM20	5	15	Myeloid
RBMS3-AS3	2.34	0.0107	0.0352	0.171	5.7	20.3	5.54e-05	1.97	RV	CELLTYPE	control_RBM20	5	15	Myeloid
AC002070.1	2.32	0.0026	0.0269	0.124	5.25	28.6	3.67e-06	2.59	RV	CELLTYPE	control_RBM20	5	15	Myeloid
AL035446.1	2.2	0.0086	0.0221	0.0843	4.81	21.3	3.83e-05	2.07	RV	CELLTYPE	control_RBM20	5	15	Myeloid
NHSL1	2.2	0.000312	0.449	2.42	9.07	46.4	3.09e-08	3.51	RV	CELLTYPE	control_RBM20	5	15	Myeloid
FAM177B	2.16	0.00468	0.0479	0.155	5.76	25.7	9.12e-06	2.33	RV	CELLTYPE	control_RBM20	5	15	Myeloid
CLEC4E	2.13	0.0152	0.0405	0.219	6.02	18.8	9.34e-05	1.82	RV	CELLTYPE	control_RBM20	5	15	Myeloid
OGFRL1	2.04	0.00952	0.237	1.1	8.07	20.8	4.6e-05	2.02	RV	CELLTYPE	control_RBM20	5	15	Myeloid
TSHR	2.03	0.0182	0.0631	0.216	6.16	17.9	0.000127	1.74	RV	CELLTYPE	control_RBM20	5	15	Myeloid
ACTA1	1.98	0.0121	0.152	0.383	7.06	19.7	6.84e-05	1.92	RV	CELLTYPE	control_RBM20	5	15	Myeloid
ADGRG6	1.98	0.00512	0.109	0.332	6.75	24.1	1.53e-05	2.29	RV	CELLTYPE	control_RBM20	5	15	Myeloid
PDGFB	1.92	0.00488	0.037	0.147	5.53	24.7	1.26e-05	2.31	RV	CELLTYPE	control_RBM20	5	15	Myeloid
TXNIP	1.92	0.00108	0.652	2.37	9.28	33.8	8.06e-07	2.97	RV	CELLTYPE	control_RBM20	5	15	Myeloid
GLIS3	1.88	0.000593	0.13	0.611	7.29	38.2	2.47e-07	3.23	RV	CELLTYPE	control_RBM20	5	15	Myeloid
CCND3	1.82	0.00318	0.395	1.1	8.35	27.6	5.02e-06	2.5	RV	CELLTYPE	control_RBM20	5	15	Myeloid
FKBP5	1.82	0.0311	3.2	9.53	11.4	15.7	0.000289	1.51	RV	CELLTYPE	control_RBM20	5	15	Myeloid
PDE3B	1.81	0.00108	0.229	0.887	7.89	34.5	6.66e-07	2.97	RV	CELLTYPE	control_RBM20	5	15	Myeloid
PSTPIP2	1.81	0.00488	0.203	0.66	7.62	24.9	1.17e-05	2.31	RV	CELLTYPE	control_RBM20	5	15	Myeloid
TMEM255B	1.8	0.00645	0.0281	0.109	5.16	22.7	2.41e-05	2.19	RV	CELLTYPE	control_RBM20	5	15	Myeloid
ADAMTS10	1.79	0.00318	0.0429	0.168	5.76	27.8	4.76e-06	2.5	RV	CELLTYPE	control_RBM20	5	15	Myeloid
FAM117B	1.79	0.00645	0.16	0.462	7.16	22.7	2.38e-05	2.19	RV	CELLTYPE	control_RBM20	5	15	Myeloid
SORT1	1.77	0.0081	0.0822	0.273	6.36	21.6	3.44e-05	2.09	RV	CELLTYPE	control_RBM20	5	15	Myeloid
INSR	1.76	0.000312	0.226	0.916	7.93	44.3	5.2e-08	3.51	RV	CELLTYPE	control_RBM20	5	15	Myeloid
PRKCH	1.76	0.0086	0.112	0.428	6.91	21.2	3.94e-05	2.07	RV	CELLTYPE	control_RBM20	5	15	Myeloid
MAN1A1	1.73	0.00496	1.97	5.76	10.7	24.3	1.4e-05	2.3	RV	CELLTYPE	control_RBM20	5	15	Myeloid
ST6GALNAC3	1.73	0.0201	0.254	0.866	7.91	17.5	0.000147	1.7	RV	CELLTYPE	control_RBM20	5	15	Myeloid
CHPT1	1.69	0.00158	0.208	0.603	7.55	31.9	1.39e-06	2.8	RV	CELLTYPE	control_RBM20	5	15	Myeloid
USP53	1.69	0.0491	0.252	1.07	8.2	13.7	0.000639	1.31	RV	CELLTYPE	control_RBM20	5	15	Myeloid
NUDT16	1.68	0.0182	0.0508	0.159	5.76	17.9	0.000127	1.74	RV	CELLTYPE	control_RBM20	5	15	Myeloid
DEPTOR	1.64	0.0482	0.289	0.7	7.86	13.9	0.000593	1.32	RV	CELLTYPE	control_RBM20	5	15	Myeloid
RBMS3	1.63	0.0419	0.0508	0.18	5.78	14.4	0.000477	1.38	RV	CELLTYPE	control_RBM20	5	15	Myeloid
IGSF21	1.59	0.0218	0.185	0.684	7.59	17.1	0.00017	1.66	RV	CELLTYPE	control_RBM20	5	15	Myeloid
CNRIP1	1.57	0.00767	0.072	0.213	6.16	22	3e-05	2.12	RV	CELLTYPE	control_RBM20	5	15	Myeloid
GRAPL	1.57	0.0482	0.0386	0.058	4.91	13.9	0.000598	1.32	RV	CELLTYPE	control_RBM20	5	15	Myeloid
SRGAP1	1.56	0.00602	0.561	1.85	8.97	23.2	2.05e-05	2.22	RV	CELLTYPE	control_RBM20	5	15	Myeloid
AC015923.1	1.55	0.0167	0.0579	0.177	5.98	18.4	0.000106	1.78	RV	CELLTYPE	control_RBM20	5	15	Myeloid
AP000812.1	1.55	0.0172	0.0421	0.146	5.58	18.2	0.000113	1.76	RV	CELLTYPE	control_RBM20	5	15	Myeloid
SIRT5	1.55	0.0227	0.0492	0.153	5.72	16.9	0.000183	1.64	RV	CELLTYPE	control_RBM20	5	15	Myeloid
ARRDC2	1.53	0.00259	0.071	0.205	6.08	28.8	3.45e-06	2.59	RV	CELLTYPE	control_RBM20	5	15	Myeloid
ZNF846	1.52	0.00468	0.194	0.563	7.42	25.5	9.56e-06	2.33	RV	CELLTYPE	control_RBM20	5	15	Myeloid
CHKA	1.51	0.00496	0.299	0.955	8.06	24.5	1.35e-05	2.3	RV	CELLTYPE	control_RBM20	5	15	Myeloid
KLF9	1.5	0.00798	0.0906	0.277	6.49	21.7	3.32e-05	2.1	RV	CELLTYPE	control_RBM20	5	15	Myeloid
PSMA1	1.5	0.00916	0.119	0.288	6.7	21	4.34e-05	2.04	RV	CELLTYPE	control_RBM20	5	15	Myeloid
CCDC146	1.49	0.0227	0.119	0.338	6.7	17	0.000181	1.64	RV	CELLTYPE	control_RBM20	5	15	Myeloid
ZFAND5	1.48	0.00606	0.0953	0.306	6.56	23.1	2.12e-05	2.22	RV	CELLTYPE	control_RBM20	5	15	Myeloid
AC007262.2	1.47	0.0307	0.124	0.315	6.75	15.9	0.000273	1.51	RV	CELLTYPE	control_RBM20	5	15	Myeloid
ACACB	1.45	0.00512	0.089	0.249	6.34	24.1	1.52e-05	2.29	RV	CELLTYPE	control_RBM20	5	15	Myeloid
ELMO1	1.4	0.00249	2.01	5.37	10.6	29.4	2.9e-06	2.6	RV	CELLTYPE	control_RBM20	5	15	Myeloid
GFOD1	1.39	0.0401	0.203	0.506	7.39	14.6	0.000453	1.4	RV	CELLTYPE	control_RBM20	5	15	Myeloid
WASHC2A	1.39	0.0143	0.129	0.343	6.79	19.1	8.43e-05	1.85	RV	CELLTYPE	control_RBM20	5	15	Myeloid
ZNF189	1.39	0.035	0.0583	0.152	5.79	15.3	0.000335	1.46	RV	CELLTYPE	control_RBM20	5	15	Myeloid
NBEA	1.29	0.00578	0.173	0.422	7.21	23.5	1.87e-05	2.24	RV	CELLTYPE	control_RBM20	5	15	Myeloid
CD163	1.28	0.0491	2.39	4.8	10.8	13.7	0.00064	1.31	RV	CELLTYPE	control_RBM20	5	15	Myeloid
PDGFC	1.26	0.0353	1.02	2.51	9.65	15.1	0.000364	1.45	RV	CELLTYPE	control_RBM20	5	15	Myeloid
GARNL3	1.24	0.038	0.114	0.293	6.7	14.8	0.000414	1.42	RV	CELLTYPE	control_RBM20	5	15	Myeloid
SRGAP2	1.23	0.00769	0.921	2.42	9.56	22	3.07e-05	2.11	RV	CELLTYPE	control_RBM20	5	15	Myeloid
CERS6	1.22	0.0108	0.6	1.3	8.8	20.2	5.68e-05	1.97	RV	CELLTYPE	control_RBM20	5	15	Myeloid
HERPUD1	1.22	0.0248	0.285	0.779	8.02	16.6	0.000204	1.61	RV	CELLTYPE	control_RBM20	5	15	Myeloid
LINC00937	1.2	0.046	0.114	0.232	6.51	14.1	0.000544	1.34	RV	CELLTYPE	control_RBM20	5	15	Myeloid
SNX25	1.2	0.0353	0.0601	0.157	5.86	15.1	0.000363	1.45	RV	CELLTYPE	control_RBM20	5	15	Myeloid
AUH	1.19	0.0257	0.176	0.388	7.07	16.5	0.000216	1.59	RV	CELLTYPE	control_RBM20	5	15	Myeloid
GALNT2	1.19	0.0086	0.266	0.596	7.69	21.2	4.01e-05	2.07	RV	CELLTYPE	control_RBM20	5	15	Myeloid
HCLS1	1.17	0.0201	0.545	1.25	8.73	17.5	0.000147	1.7	RV	CELLTYPE	control_RBM20	5	15	Myeloid
CTTNBP2	1.14	0.0499	0.254	0.501	7.56	13.6	0.000674	1.3	RV	CELLTYPE	control_RBM20	5	15	Myeloid
GAB1	1.14	0.0227	0.226	0.529	7.48	16.9	0.000182	1.64	RV	CELLTYPE	control_RBM20	5	15	Myeloid
TPM1	1.13	0.012	0.487	0.966	8.53	19.7	6.66e-05	1.92	RV	CELLTYPE	control_RBM20	5	15	Myeloid
SRGAP2B	1.12	0.0456	0.546	1.35	8.79	14.1	0.000532	1.34	RV	CELLTYPE	control_RBM20	5	15	Myeloid
YAF2	1.11	0.0207	0.231	0.49	7.48	17.3	0.000159	1.68	RV	CELLTYPE	control_RBM20	5	15	Myeloid
PSME4	1.08	0.0308	0.311	0.794	7.96	15.8	0.000279	1.51	RV	CELLTYPE	control_RBM20	5	15	Myeloid
TANC2	1.06	0.0205	0.413	0.904	8.28	17.4	0.000153	1.69	RV	CELLTYPE	control_RBM20	5	15	Myeloid
RHOBTB3	1.03	0.0328	0.206	0.418	7.32	15.5	0.000311	1.48	RV	CELLTYPE	control_RBM20	5	15	Myeloid
PRKCE	1.01	0.0482	0.441	0.982	8.38	13.9	0.000597	1.32	RV	CELLTYPE	control_RBM20	5	15	Myeloid
DTNA	0.995	0.0493	0.659	1.46	9.01	13.6	0.000657	1.31	RV	CELLTYPE	control_RBM20	5	15	Myeloid
XKR6	0.978	0.0499	0.259	0.442	7.56	13.5	0.000677	1.3	RV	CELLTYPE	control_RBM20	5	15	Myeloid
HECTD4	0.972	0.0493	0.32	0.657	7.84	13.6	0.000654	1.31	RV	CELLTYPE	control_RBM20	5	15	Myeloid
MAN2A1	0.961	0.0419	0.255	0.539	7.62	14.4	0.000481	1.38	RV	CELLTYPE	control_RBM20	5	15	Myeloid
PPP2R5A	0.949	0.0353	0.116	0.241	6.57	15.1	0.00036	1.45	RV	CELLTYPE	control_RBM20	5	15	Myeloid
CNTRL	0.924	0.0353	0.318	0.611	7.82	15.2	0.000349	1.45	RV	CELLTYPE	control_RBM20	5	15	Myeloid
KLF7	0.924	0.0372	0.395	0.9	8.24	14.9	0.000403	1.43	RV	CELLTYPE	control_RBM20	5	15	Myeloid
WASF2	0.908	0.0353	0.584	1.14	8.68	15.2	0.000351	1.45	RV	CELLTYPE	control_RBM20	5	15	Myeloid
PPM1L	0.857	0.0491	0.428	0.757	8.22	13.7	0.000641	1.31	RV	CELLTYPE	control_RBM20	5	15	Myeloid
XPR1	0.857	0.0499	0.248	0.404	7.41	13.5	0.000681	1.3	RV	CELLTYPE	control_RBM20	5	15	Myeloid
ARID1B	0.835	0.0499	0.902	1.75	9.32	13.6	0.000669	1.3	RV	CELLTYPE	control_RBM20	5	15	Myeloid

## Sheet: TTN_control
Gene	logFC	FDR	mean_exp_control	mean_exp_genotype	logCPM	F	PValue	FDR_plot	Region	annotation_level	comparison	Observations_genotype	Observations_reference	cell_state
NPPB	5.49	3.47e-06	0.00392	0.253	5.91	55.5	3.41e-09	5.46	RV	CELLTYPE	control_TTN	6	15	Myeloid
AC008759.2	3.76	0.000757	0.00186	0.024	3.53	25	1.06e-05	3.12	RV	CELLTYPE	control_TTN	6	15	Myeloid
AC008759.3	3.61	8.87e-05	0.00496	0.0597	4.37	35.5	4.66e-07	4.05	RV	CELLTYPE	control_TTN	6	15	Myeloid
GRB10	3.28	3.9e-06	0.0134	0.163	5.35	54.6	4.17e-09	5.41	RV	CELLTYPE	control_TTN	6	15	Myeloid
GREB1	3.16	0.000316	0.0106	0.0905	4.89	29	3.09e-06	3.5	RV	CELLTYPE	control_TTN	6	15	Myeloid
ZBTB16	3.02	0.000311	0.476	4.07	9.68	29.2	2.9e-06	3.51	RV	CELLTYPE	control_TTN	6	15	Myeloid
ANKRD22	3.01	0.0032	0.00286	0.049	4.21	19.1	7.96e-05	2.5	RV	CELLTYPE	control_TTN	6	15	Myeloid
AC002091.1	2.97	6.8e-05	0.00491	0.0458	4.1	36.7	3.35e-07	4.17	RV	CELLTYPE	control_TTN	6	15	Myeloid
ALOX15B	2.9	1.88e-05	0.0337	0.194	5.77	44.5	4.47e-08	4.73	RV	CELLTYPE	control_TTN	6	15	Myeloid
CSGALNACT1	2.9	1.85e-05	0.599	4.71	9.89	44.7	4.26e-08	4.73	RV	CELLTYPE	control_TTN	6	15	Myeloid
GLIS3	2.84	3.86e-10	0.13	1.29	8.06	127	3.17e-14	9.41	RV	CELLTYPE	control_TTN	6	15	Myeloid
AL158071.4	2.79	6.09e-05	0.0206	0.125	5.09	37.5	2.72e-07	4.22	RV	CELLTYPE	control_TTN	6	15	Myeloid
PDK4	2.74	0.00148	0.518	3.67	9.63	22.1	2.78e-05	2.83	RV	CELLTYPE	control_TTN	6	15	Myeloid
LINC00996	2.73	0.00438	0.00714	0.0387	4.02	17.8	0.000129	2.36	RV	CELLTYPE	control_TTN	6	15	Myeloid
NHSL1	2.68	1.57e-09	0.449	3.45	9.46	111	2.58e-13	8.8	RV	CELLTYPE	control_TTN	6	15	Myeloid
AC012150.1	2.66	0.000739	0.00915	0.057	4.37	25.2	1.03e-05	3.13	RV	CELLTYPE	control_TTN	6	15	Myeloid
LINC01725	2.64	0.00719	0.0027	0.0266	3.63	15.8	0.000271	2.14	RV	CELLTYPE	control_TTN	6	15	Myeloid
SLC5A1	2.62	0.00507	0.0123	0.0208	3.58	17.3	0.000156	2.3	RV	CELLTYPE	control_TTN	6	15	Myeloid
SLC25A15	2.59	0.00549	0.00122	0.0158	3.31	17	0.000173	2.26	RV	CELLTYPE	control_TTN	6	15	Myeloid
TRIM7	2.59	0.0123	0.00741	0.0244	3.68	14	0.000556	1.91	RV	CELLTYPE	control_TTN	6	15	Myeloid
OGFRL1	2.58	2.24e-06	0.237	1.51	8.35	58.8	1.71e-09	5.65	RV	CELLTYPE	control_TTN	6	15	Myeloid
AC008752.1	2.52	0.00516	0.0056	0.0219	3.52	17.2	0.00016	2.29	RV	CELLTYPE	control_TTN	6	15	Myeloid
AC009975.1	2.49	0.000586	0.00872	0.0548	4.35	26.1	7.5e-06	3.23	RV	CELLTYPE	control_TTN	6	15	Myeloid
ANKRD33B	2.47	0.0266	0.000846	0.0146	3.07	11.4	0.00157	1.58	RV	CELLTYPE	control_TTN	6	15	Myeloid
AP002518.2	2.43	0.00938	0.0375	0.142	5.5	14.9	0.000383	2.03	RV	CELLTYPE	control_TTN	6	15	Myeloid
AC002070.1	2.4	1.79e-05	0.0269	0.143	5.44	44.9	3.97e-08	4.75	RV	CELLTYPE	control_TTN	6	15	Myeloid
ACTA1	2.4	0.000832	0.152	0.586	7.38	24.5	1.26e-05	3.08	RV	CELLTYPE	control_TTN	6	15	Myeloid
WASHC2A	2.4	3.21e-06	0.129	0.825	7.57	56.3	2.9e-09	5.49	RV	CELLTYPE	control_TTN	6	15	Myeloid
NPPA	2.39	0.0141	0.0154	0.0655	4.7	13.5	0.000682	1.85	RV	CELLTYPE	control_TTN	6	15	Myeloid
CLEC4E	2.38	7.35e-05	0.0405	0.276	6.22	36.4	3.68e-07	4.13	RV	CELLTYPE	control_TTN	6	15	Myeloid
P2RY13	2.37	0.00116	0.0125	0.0779	4.77	23	2.05e-05	2.94	RV	CELLTYPE	control_TTN	6	15	Myeloid
DLGAP2	2.34	0.00115	0.0303	0.222	5.82	23.1	2.02e-05	2.94	RV	CELLTYPE	control_TTN	6	15	Myeloid
RBMS3-AS2	2.33	0.0156	0.0251	0.124	5.32	13.1	0.00079	1.81	RV	CELLTYPE	control_TTN	6	15	Myeloid
CA8	2.31	0.00105	0.0273	0.127	5.3	23.5	1.77e-05	2.98	RV	CELLTYPE	control_TTN	6	15	Myeloid
AL590617.2	2.3	0.000192	0.0239	0.118	5.22	31.5	1.45e-06	3.72	RV	CELLTYPE	control_TTN	6	15	Myeloid
AC012363.1	2.29	0.0115	0.00328	0.0201	3.44	14.2	0.000508	1.94	RV	CELLTYPE	control_TTN	6	15	Myeloid
ADGRG6	2.25	2.63e-05	0.109	0.5	7.06	42.6	7.14e-08	4.58	RV	CELLTYPE	control_TTN	6	15	Myeloid
AC110285.2	2.23	0.00862	0.00898	0.0352	3.98	15.2	0.000345	2.06	RV	CELLTYPE	control_TTN	6	15	Myeloid
AL133410.1	2.21	0.00356	0.00952	0.058	4.46	18.7	9.37e-05	2.45	RV	CELLTYPE	control_TTN	6	15	Myeloid
CCDC60	2.21	0.0292	0.00748	0.032	3.96	11.1	0.00178	1.53	RV	CELLTYPE	control_TTN	6	15	Myeloid
PTPRG	2.19	0.000893	0.2	1.02	8.07	24.2	1.41e-05	3.05	RV	CELLTYPE	control_TTN	6	15	Myeloid
IP6K3	2.17	0.0317	0.00665	0.017	3.41	10.9	0.00198	1.5	RV	CELLTYPE	control_TTN	6	15	Myeloid
EEF1A2	2.12	0.00727	0.0192	0.0581	4.51	15.8	0.000278	2.14	RV	CELLTYPE	control_TTN	6	15	Myeloid
FKBP5	2.12	0.000617	3.2	13.3	11.7	25.9	8.06e-06	3.21	RV	CELLTYPE	control_TTN	6	15	Myeloid
AL136962.1	2.11	0.00715	0.0186	0.114	5.18	15.9	0.000267	2.15	RV	CELLTYPE	control_TTN	6	15	Myeloid
AC091563.1	2.1	0.0032	0.0129	0.0447	4.22	19.1	8.01e-05	2.5	RV	CELLTYPE	control_TTN	6	15	Myeloid
CHPT1	2.1	1.38e-06	0.208	0.893	7.86	63.3	6.78e-10	5.86	RV	CELLTYPE	control_TTN	6	15	Myeloid
DICER1-AS1	2.1	0.012	0.00775	0.03	3.88	14	0.000542	1.92	RV	CELLTYPE	control_TTN	6	15	Myeloid
SH2D4A	2.1	0.0032	0.038	0.124	5.4	19.1	7.93e-05	2.5	RV	CELLTYPE	control_TTN	6	15	Myeloid
SLITRK4	2.1	0.0064	0.0122	0.0549	4.44	16.3	0.000223	2.19	RV	CELLTYPE	control_TTN	6	15	Myeloid
AC011462.1	2.07	0.0301	0.00271	0.0161	3.31	11	0.00186	1.52	RV	CELLTYPE	control_TTN	6	15	Myeloid
AP003469.4	2.07	0.0143	0.00508	0.0394	4.08	13.4	0.000695	1.85	RV	CELLTYPE	control_TTN	6	15	Myeloid
PSTPIP2	2.03	3.57e-05	0.203	0.916	7.87	40.1	1.35e-07	4.45	RV	CELLTYPE	control_TTN	6	15	Myeloid
VLDLR-AS1	2.03	0.0325	0.00964	0.0257	3.79	10.8	0.00207	1.49	RV	CELLTYPE	control_TTN	6	15	Myeloid
INSR	2.02	4.81e-07	0.226	1.29	8.25	70.7	1.58e-10	6.32	RV	CELLTYPE	control_TTN	6	15	Myeloid
SORT1	2.02	4.05e-05	0.0822	0.325	6.49	39.5	1.56e-07	4.39	RV	CELLTYPE	control_TTN	6	15	Myeloid
CPM	2.01	0.00041	1.4	5.63	10.4	27.8	4.41e-06	3.39	RV	CELLTYPE	control_TTN	6	15	Myeloid
FRAT1	2.01	0.00688	0.0196	0.076	4.8	16	0.000251	2.16	RV	CELLTYPE	control_TTN	6	15	Myeloid
ARRDC2	1.99	1.13e-06	0.071	0.301	6.42	65.2	4.64e-10	5.95	RV	CELLTYPE	control_TTN	6	15	Myeloid
KCNE1B	1.99	0.0462	0.00268	0.0158	3.25	9.7	0.00332	1.34	RV	CELLTYPE	control_TTN	6	15	Myeloid
NUDT16	1.98	4.34e-05	0.0508	0.219	6.05	39.2	1.71e-07	4.36	RV	CELLTYPE	control_TTN	6	15	Myeloid
P2RY12	1.96	0.00648	0.127	0.356	6.73	16.3	0.000229	2.19	RV	CELLTYPE	control_TTN	6	15	Myeloid
AC007262.2	1.95	3.3e-05	0.124	0.488	7.07	40.5	1.22e-07	4.48	RV	CELLTYPE	control_TTN	6	15	Myeloid
BATF3	1.95	0.00399	0.014	0.0604	4.56	18.2	0.000112	2.4	RV	CELLTYPE	control_TTN	6	15	Myeloid
CASC11	1.95	0.0416	0.0115	0.021	3.66	10	0.00289	1.38	RV	CELLTYPE	control_TTN	6	15	Myeloid
AL080317.3	1.94	0.0443	0.006	0.0218	3.63	9.82	0.00315	1.35	RV	CELLTYPE	control_TTN	6	15	Myeloid
MAN1A1	1.94	0.000161	1.97	7.9	11	32.2	1.19e-06	3.79	RV	CELLTYPE	control_TTN	6	15	Myeloid
WNT5B	1.94	0.000811	0.0212	0.102	5.1	24.7	1.17e-05	3.09	RV	CELLTYPE	control_TTN	6	15	Myeloid
AC025576.2	1.93	0.0247	0.00827	0.0393	4.13	11.7	0.0014	1.61	RV	CELLTYPE	control_TTN	6	15	Myeloid
AC107464.3	1.93	0.0441	0.00324	0.0163	3.38	9.84	0.00312	1.36	RV	CELLTYPE	control_TTN	6	15	Myeloid
PDGFB	1.92	0.000204	0.037	0.163	5.65	31.2	1.61e-06	3.69	RV	CELLTYPE	control_TTN	6	15	Myeloid
ZNF189	1.91	2.63e-05	0.0583	0.24	6.16	42.6	7.09e-08	4.58	RV	CELLTYPE	control_TTN	6	15	Myeloid
AP000812.1	1.89	0.000122	0.0421	0.203	5.86	33.8	7.54e-07	3.91	RV	CELLTYPE	control_TTN	6	15	Myeloid
RBMS3-AS3	1.89	0.0134	0.0352	0.159	5.67	13.7	0.000629	1.87	RV	CELLTYPE	control_TTN	6	15	Myeloid
FAM72A	1.88	0.0138	0.016	0.0412	4.25	13.5	0.00066	1.86	RV	CELLTYPE	control_TTN	6	15	Myeloid
SYCP3	1.88	0.0251	0.0441	0.138	5.54	11.7	0.00144	1.6	RV	CELLTYPE	control_TTN	6	15	Myeloid
THNSL2	1.86	0.0152	0.0102	0.0471	4.27	13.2	0.000763	1.82	RV	CELLTYPE	control_TTN	6	15	Myeloid
FAM153A	1.84	0.036	0.00975	0.0512	4.41	10.5	0.00234	1.44	RV	CELLTYPE	control_TTN	6	15	Myeloid
GABRB2	1.84	0.00626	0.0437	0.103	5.35	16.4	0.000215	2.2	RV	CELLTYPE	control_TTN	6	15	Myeloid
TCF7L1	1.84	0.00826	0.0153	0.0915	5	15.4	0.000323	2.08	RV	CELLTYPE	control_TTN	6	15	Myeloid
ANTXR1	1.83	0.000104	0.0453	0.211	6	34.7	5.82e-07	3.98	RV	CELLTYPE	control_TTN	6	15	Myeloid
LINC00865	1.81	0.0195	0.00949	0.0393	4.12	12.4	0.00105	1.71	RV	CELLTYPE	control_TTN	6	15	Myeloid
CCND3	1.8	0.000209	0.395	1.25	8.44	31	1.67e-06	3.68	RV	CELLTYPE	control_TTN	6	15	Myeloid
SIRT5	1.79	0.000251	0.0492	0.182	5.83	30.2	2.13e-06	3.6	RV	CELLTYPE	control_TTN	6	15	Myeloid
SPATA9	1.78	0.00406	0.0164	0.078	4.79	18.1	0.000116	2.39	RV	CELLTYPE	control_TTN	6	15	Myeloid
AP003354.2	1.77	0.0179	0.0312	0.109	5.34	12.7	0.000936	1.75	RV	CELLTYPE	control_TTN	6	15	Myeloid
CALCRL	1.77	0.00419	0.0531	0.219	6.06	18	0.000121	2.38	RV	CELLTYPE	control_TTN	6	15	Myeloid
CDC42EP3	1.77	0.0032	0.107	0.235	6.36	19.1	7.99e-05	2.5	RV	CELLTYPE	control_TTN	6	15	Myeloid
PRKCH	1.75	0.000582	0.112	0.459	6.98	26.2	7.39e-06	3.23	RV	CELLTYPE	control_TTN	6	15	Myeloid
KLF9	1.73	6.09e-05	0.0906	0.401	6.8	37.4	2.8e-07	4.22	RV	CELLTYPE	control_TTN	6	15	Myeloid
PRPS1	1.72	0.0275	0.00857	0.0378	4.11	11.3	0.00165	1.56	RV	CELLTYPE	control_TTN	6	15	Myeloid
AC097534.2	1.71	0.00773	0.0274	0.0814	5	15.6	0.000299	2.11	RV	CELLTYPE	control_TTN	6	15	Myeloid
FAM117B	1.71	0.00114	0.16	0.517	7.23	23.2	1.96e-05	2.94	RV	CELLTYPE	control_TTN	6	15	Myeloid
TPD52	1.7	0.00966	0.0355	0.143	5.59	14.8	0.000402	2.02	RV	CELLTYPE	control_TTN	6	15	Myeloid
ASB9	1.69	0.0291	0.0118	0.048	4.35	11.2	0.00176	1.54	RV	CELLTYPE	control_TTN	6	15	Myeloid
CCDC40	1.69	0.0038	0.0461	0.115	5.39	18.4	0.000104	2.42	RV	CELLTYPE	control_TTN	6	15	Myeloid
ALDH1L2	1.68	0.000545	0.0267	0.106	5.22	26.6	6.47e-06	3.26	RV	CELLTYPE	control_TTN	6	15	Myeloid
CHKA	1.68	3.15e-05	0.299	1.19	8.25	40.8	1.14e-07	4.5	RV	CELLTYPE	control_TTN	6	15	Myeloid
PALD1	1.68	0.000819	0.118	0.4	6.89	24.6	1.22e-05	3.09	RV	CELLTYPE	control_TTN	6	15	Myeloid
PKP2	1.68	0.012	0.0664	0.229	6.3	14.1	0.000539	1.92	RV	CELLTYPE	control_TTN	6	15	Myeloid
TSC22D3	1.68	0.00622	0.198	0.902	7.95	16.5	0.000211	2.21	RV	CELLTYPE	control_TTN	6	15	Myeloid
AL391832.2	1.67	0.0253	0.0133	0.05	4.36	11.6	0.00146	1.6	RV	CELLTYPE	control_TTN	6	15	Myeloid
PSMA1	1.66	0.000182	0.119	0.375	6.87	31.7	1.36e-06	3.74	RV	CELLTYPE	control_TTN	6	15	Myeloid
ELMO1	1.64	6.15e-06	2.01	7.14	10.9	51.2	9.04e-09	5.21	RV	CELLTYPE	control_TTN	6	15	Myeloid
PDE3B	1.64	6.09e-05	0.229	0.856	7.87	37.4	2.75e-07	4.22	RV	CELLTYPE	control_TTN	6	15	Myeloid
SRGAP1	1.64	0.000161	0.561	2.28	9.15	32.3	1.17e-06	3.79	RV	CELLTYPE	control_TTN	6	15	Myeloid
ZNF846	1.64	1.2e-05	0.194	0.688	7.58	46.9	2.47e-08	4.92	RV	CELLTYPE	control_TTN	6	15	Myeloid
DEPTOR	1.63	0.00204	0.289	0.81	7.92	20.8	4.39e-05	2.69	RV	CELLTYPE	control_TTN	6	15	Myeloid
ADAMTS10	1.62	0.000509	0.0429	0.173	5.81	27	5.77e-06	3.29	RV	CELLTYPE	control_TTN	6	15	Myeloid
CALCR	1.62	0.00446	0.0184	0.0913	5.03	17.7	0.000133	2.35	RV	CELLTYPE	control_TTN	6	15	Myeloid
FAM177B	1.6	0.00242	0.0479	0.13	5.57	20.1	5.55e-05	2.62	RV	CELLTYPE	control_TTN	6	15	Myeloid
ZDHHC14	1.58	2.89e-05	0.287	1.07	8.2	41.6	9.19e-08	4.54	RV	CELLTYPE	control_TTN	6	15	Myeloid
GARNL3	1.57	0.000109	0.114	0.4	6.9	34.4	6.26e-07	3.96	RV	CELLTYPE	control_TTN	6	15	Myeloid
PRSS23	1.56	0.0239	0.0145	0.0724	4.77	11.8	0.00135	1.62	RV	CELLTYPE	control_TTN	6	15	Myeloid
AC009126.1	1.55	0.0395	0.0185	0.0454	4.36	10.2	0.00268	1.4	RV	CELLTYPE	control_TTN	6	15	Myeloid
GPR34	1.55	0.00626	0.262	0.823	7.9	16.4	0.000214	2.2	RV	CELLTYPE	control_TTN	6	15	Myeloid
SMPX	1.55	0.0275	0.0235	0.0552	4.65	11.3	0.00165	1.56	RV	CELLTYPE	control_TTN	6	15	Myeloid
TSHR	1.55	0.00873	0.0631	0.193	6.05	15.2	0.00035	2.06	RV	CELLTYPE	control_TTN	6	15	Myeloid
VNN1	1.55	0.0072	0.045	0.12	5.46	15.8	0.000272	2.14	RV	CELLTYPE	control_TTN	6	15	Myeloid
TFCP2L1	1.54	0.00356	0.0462	0.15	5.69	18.7	9.37e-05	2.45	RV	CELLTYPE	control_TTN	6	15	Myeloid
DSCAML1	1.53	0.00887	0.0538	0.221	6.11	15.1	0.000358	2.05	RV	CELLTYPE	control_TTN	6	15	Myeloid
SLC19A2	1.53	0.00883	0.0266	0.12	5.36	15.1	0.000354	2.05	RV	CELLTYPE	control_TTN	6	15	Myeloid
TXNIP	1.52	0.000739	0.652	2.05	9.16	25.2	1.02e-05	3.13	RV	CELLTYPE	control_TTN	6	15	Myeloid
ACACB	1.51	0.000237	0.089	0.271	6.44	30.5	1.94e-06	3.63	RV	CELLTYPE	control_TTN	6	15	Myeloid
ACP6	1.51	0.0215	0.0208	0.0465	4.4	12.1	0.00118	1.67	RV	CELLTYPE	control_TTN	6	15	Myeloid
CSRP3	1.51	0.00693	0.0745	0.157	5.99	16	0.000255	2.16	RV	CELLTYPE	control_TTN	6	15	Myeloid
FLG-AS1	1.51	0.00834	0.0283	0.0837	5.01	15.3	0.000332	2.08	RV	CELLTYPE	control_TTN	6	15	Myeloid
AHDC1	1.5	0.000444	0.0437	0.146	5.65	27.5	4.89e-06	3.35	RV	CELLTYPE	control_TTN	6	15	Myeloid
EVA1C	1.5	0.00128	0.116	0.328	6.75	22.6	2.35e-05	2.89	RV	CELLTYPE	control_TTN	6	15	Myeloid
FMN1	1.5	0.000252	2.7	8.37	11.2	30.2	2.15e-06	3.6	RV	CELLTYPE	control_TTN	6	15	Myeloid
MTURN	1.5	0.000545	0.0335	0.143	5.56	26.6	6.46e-06	3.26	RV	CELLTYPE	control_TTN	6	15	Myeloid
TAF4B	1.49	0.00938	0.0236	0.0717	4.87	14.9	0.000382	2.03	RV	CELLTYPE	control_TTN	6	15	Myeloid
GNB5	1.48	0.0124	0.0384	0.12	5.45	14	0.000561	1.91	RV	CELLTYPE	control_TTN	6	15	Myeloid
CD163	1.47	0.00186	2.39	6.27	10.9	21.2	3.8e-05	2.73	RV	CELLTYPE	control_TTN	6	15	Myeloid
MB	1.47	0.0152	0.18	0.601	7.58	13.2	0.000758	1.82	RV	CELLTYPE	control_TTN	6	15	Myeloid
RBP7	1.47	0.0402	0.0108	0.0405	4.21	10.1	0.00275	1.4	RV	CELLTYPE	control_TTN	6	15	Myeloid
SLC1A3	1.47	0.0136	1.34	3.99	10.1	13.6	0.000644	1.87	RV	CELLTYPE	control_TTN	6	15	Myeloid
CNRIP1	1.46	0.0009	0.072	0.232	6.22	24.1	1.43e-05	3.05	RV	CELLTYPE	control_TTN	6	15	Myeloid
MS4A4E	1.46	0.00194	0.671	2.02	9.16	21	4.09e-05	2.71	RV	CELLTYPE	control_TTN	6	15	Myeloid
AC022075.1	1.45	0.0255	0.0514	0.0871	5.28	11.6	0.00148	1.59	RV	CELLTYPE	control_TTN	6	15	Myeloid
GCNT1	1.45	0.00152	0.114	0.372	6.79	22	2.9e-05	2.82	RV	CELLTYPE	control_TTN	6	15	Myeloid
NNMT	1.45	0.028	0.0314	0.0928	5.2	11.3	0.00169	1.55	RV	CELLTYPE	control_TTN	6	15	Myeloid
RTN4RL1	1.45	0.0336	0.0225	0.0625	4.74	10.7	0.00215	1.47	RV	CELLTYPE	control_TTN	6	15	Myeloid
AC124312.1	1.44	0.00208	0.0542	0.147	5.71	20.7	4.51e-05	2.68	RV	CELLTYPE	control_TTN	6	15	Myeloid
CD302	1.44	0.0136	0.0313	0.0781	5.01	13.6	0.000638	1.87	RV	CELLTYPE	control_TTN	6	15	Myeloid
IGSF21	1.44	0.00612	0.185	0.667	7.6	16.6	0.000204	2.21	RV	CELLTYPE	control_TTN	6	15	Myeloid
IL3RA	1.44	0.0174	0.0269	0.0863	5.07	12.8	0.000897	1.76	RV	CELLTYPE	control_TTN	6	15	Myeloid
ST6GALNAC3	1.44	0.0165	0.254	0.818	7.9	12.9	0.000844	1.78	RV	CELLTYPE	control_TTN	6	15	Myeloid
SESN1	1.43	0.0023	0.757	2	9.24	20.4	5.1e-05	2.64	RV	CELLTYPE	control_TTN	6	15	Myeloid
TBC1D16	1.43	0.022	0.278	0.612	7.66	12.1	0.00121	1.66	RV	CELLTYPE	control_TTN	6	15	Myeloid
PPARGC1B	1.41	0.00301	0.155	0.379	6.96	19.4	7.35e-05	2.52	RV	CELLTYPE	control_TTN	6	15	Myeloid
HERPUD1	1.4	0.00116	0.285	0.979	8.19	23	2.07e-05	2.93	RV	CELLTYPE	control_TTN	6	15	Myeloid
MRPL3	1.4	0.000754	0.0806	0.243	6.35	25.1	1.05e-05	3.12	RV	CELLTYPE	control_TTN	6	15	Myeloid
RCAN1	1.4	0.0136	0.306	0.95	8.11	13.6	0.000644	1.87	RV	CELLTYPE	control_TTN	6	15	Myeloid
C5	1.39	0.00329	0.0631	0.186	5.97	19	8.4e-05	2.48	RV	CELLTYPE	control_TTN	6	15	Myeloid
FAR2	1.39	0.000611	0.424	1.06	8.4	26	7.87e-06	3.21	RV	CELLTYPE	control_TTN	6	15	Myeloid
HECTD4	1.39	7.51e-05	0.32	0.986	8.14	36.2	3.82e-07	4.12	RV	CELLTYPE	control_TTN	6	15	Myeloid
MS4A14	1.39	0.00564	0.0666	0.198	6.11	16.9	0.00018	2.25	RV	CELLTYPE	control_TTN	6	15	Myeloid
PDGFC	1.39	0.00118	1.02	3.13	9.77	23	2.11e-05	2.93	RV	CELLTYPE	control_TTN	6	15	Myeloid
GAB1	1.38	0.000144	0.226	0.677	7.64	32.9	9.84e-07	3.84	RV	CELLTYPE	control_TTN	6	15	Myeloid
AC020611.2	1.36	0.0467	0.054	0.207	6.07	9.65	0.0034	1.33	RV	CELLTYPE	control_TTN	6	15	Myeloid
GALNT2	1.36	0.000145	0.266	0.75	7.84	32.8	9.99e-07	3.84	RV	CELLTYPE	control_TTN	6	15	Myeloid
NBEA	1.36	0.000106	0.173	0.511	7.33	34.6	6e-07	3.97	RV	CELLTYPE	control_TTN	6	15	Myeloid
GFOD1	1.35	0.00563	0.203	0.515	7.41	16.9	0.000179	2.25	RV	CELLTYPE	control_TTN	6	15	Myeloid
SRGAP2	1.35	9.66e-05	0.921	3.04	9.72	35.1	5.15e-07	4.02	RV	CELLTYPE	control_TTN	6	15	Myeloid
LONRF1	1.34	0.0137	0.0399	0.112	5.4	13.6	0.000656	1.86	RV	CELLTYPE	control_TTN	6	15	Myeloid
NOC3L	1.34	0.00688	0.0496	0.139	5.63	16	0.00025	2.16	RV	CELLTYPE	control_TTN	6	15	Myeloid
SUPT3H	1.34	0.000633	0.196	0.549	7.43	25.8	8.31e-06	3.2	RV	CELLTYPE	control_TTN	6	15	Myeloid
METTL7A	1.33	0.0264	0.0451	0.113	5.48	11.5	0.00155	1.58	RV	CELLTYPE	control_TTN	6	15	Myeloid
FGD2	1.32	0.00033	0.669	1.83	9.15	28.8	3.28e-06	3.48	RV	CELLTYPE	control_TTN	6	15	Myeloid
PMS1	1.32	0.00187	0.192	0.549	7.44	21.2	3.87e-05	2.73	RV	CELLTYPE	control_TTN	6	15	Myeloid
PRKAB1	1.32	0.0123	0.0294	0.0839	5.07	14	0.000555	1.91	RV	CELLTYPE	control_TTN	6	15	Myeloid
DTNA	1.31	0.000156	0.659	1.98	9.19	32.5	1.09e-06	3.81	RV	CELLTYPE	control_TTN	6	15	Myeloid
PSME4	1.31	0.000311	0.311	1.04	8.16	29.2	2.86e-06	3.51	RV	CELLTYPE	control_TTN	6	15	Myeloid
TEX2	1.31	0.000545	0.123	0.31	6.69	26.5	6.62e-06	3.26	RV	CELLTYPE	control_TTN	6	15	Myeloid
TPM1	1.31	0.000161	0.487	1.26	8.67	32.2	1.17e-06	3.79	RV	CELLTYPE	control_TTN	6	15	Myeloid
CERS6	1.29	0.000465	0.6	1.55	8.89	27.3	5.15e-06	3.33	RV	CELLTYPE	control_TTN	6	15	Myeloid
HCG27	1.29	0.0318	0.0318	0.0879	5.08	10.9	0.002	1.5	RV	CELLTYPE	control_TTN	6	15	Myeloid
CTTNBP2	1.28	0.00443	0.254	0.649	7.73	17.8	0.000131	2.35	RV	CELLTYPE	control_TTN	6	15	Myeloid
HCLS1	1.28	0.000571	0.545	1.5	8.84	26.3	7.04e-06	3.24	RV	CELLTYPE	control_TTN	6	15	Myeloid
SDK1	1.28	0.00194	0.154	0.347	7	21	4.11e-05	2.71	RV	CELLTYPE	control_TTN	6	15	Myeloid
SMAP2	1.28	0.000545	0.868	2.52	9.51	26.6	6.5e-06	3.26	RV	CELLTYPE	control_TTN	6	15	Myeloid
SRGAP2B	1.28	0.0013	0.546	1.77	8.97	22.6	2.41e-05	2.89	RV	CELLTYPE	control_TTN	6	15	Myeloid
CACNB4	1.27	0.0177	0.0708	0.15	5.84	12.7	0.000928	1.75	RV	CELLTYPE	control_TTN	6	15	Myeloid
AKR1B1	1.26	0.00966	0.0672	0.168	6.01	14.8	0.000401	2.02	RV	CELLTYPE	control_TTN	6	15	Myeloid
TRAF5	1.26	0.000874	0.0905	0.241	6.35	24.3	1.36e-05	3.06	RV	CELLTYPE	control_TTN	6	15	Myeloid
ZNF117	1.26	0.00185	0.0846	0.195	6.19	21.3	3.74e-05	2.73	RV	CELLTYPE	control_TTN	6	15	Myeloid
AMN1	1.25	0.0043	0.0501	0.136	5.66	17.9	0.000126	2.37	RV	CELLTYPE	control_TTN	6	15	Myeloid
HTRA1	1.25	0.00772	0.0514	0.132	5.6	15.6	0.000298	2.11	RV	CELLTYPE	control_TTN	6	15	Myeloid
MXD4	1.25	0.00238	0.104	0.239	6.41	20.2	5.39e-05	2.62	RV	CELLTYPE	control_TTN	6	15	Myeloid
SLC40A1	1.25	0.0094	0.153	0.396	7	14.9	0.000387	2.03	RV	CELLTYPE	control_TTN	6	15	Myeloid
TBC1D15	1.25	0.000279	0.168	0.446	7.19	29.7	2.47e-06	3.55	RV	CELLTYPE	control_TTN	6	15	Myeloid
TMEM255B	1.25	0.0153	0.0281	0.0873	5.06	13.2	0.000769	1.82	RV	CELLTYPE	control_TTN	6	15	Myeloid
TMOD1	1.25	0.0273	0.0726	0.131	5.76	11.4	0.00163	1.56	RV	CELLTYPE	control_TTN	6	15	Myeloid
AXL	1.24	0.0143	0.129	0.432	7.09	13.4	0.000694	1.85	RV	CELLTYPE	control_TTN	6	15	Myeloid
PIP5K1B	1.24	0.00921	0.0741	0.237	6.34	15	0.000374	2.04	RV	CELLTYPE	control_TTN	6	15	Myeloid
PRIMPOL	1.24	0.00148	0.0928	0.192	6.16	22.1	2.79e-05	2.83	RV	CELLTYPE	control_TTN	6	15	Myeloid
NREP	1.23	0.0151	0.0454	0.119	5.49	13.2	0.000752	1.82	RV	CELLTYPE	control_TTN	6	15	Myeloid
PIEZO1	1.23	0.00516	0.1	0.27	6.52	17.2	0.00016	2.29	RV	CELLTYPE	control_TTN	6	15	Myeloid
PRKAR2B	1.23	0.00623	0.073	0.182	6.07	16.5	0.000212	2.21	RV	CELLTYPE	control_TTN	6	15	Myeloid
CCNG2	1.22	0.0176	0.0504	0.133	5.55	12.7	0.00092	1.75	RV	CELLTYPE	control_TTN	6	15	Myeloid
CRISPLD2	1.22	0.0164	0.0564	0.172	5.92	13	0.000839	1.78	RV	CELLTYPE	control_TTN	6	15	Myeloid
DIP2C	1.22	0.00187	0.305	0.676	7.84	21.2	3.87e-05	2.73	RV	CELLTYPE	control_TTN	6	15	Myeloid
PIK3IP1-AS1	1.22	0.00427	0.0679	0.159	5.88	17.9	0.000125	2.37	RV	CELLTYPE	control_TTN	6	15	Myeloid
DPH6-DT	1.21	0.00646	0.0512	0.128	5.62	16.3	0.000227	2.19	RV	CELLTYPE	control_TTN	6	15	Myeloid
HDAC2-AS2	1.21	0.0459	0.0318	0.0794	5	9.71	0.0033	1.34	RV	CELLTYPE	control_TTN	6	15	Myeloid
TBC1D10A	1.21	0.018	0.0468	0.125	5.54	12.7	0.000946	1.75	RV	CELLTYPE	control_TTN	6	15	Myeloid
AP001636.3	1.2	0.0423	0.0279	0.0763	4.95	9.97	0.00296	1.37	RV	CELLTYPE	control_TTN	6	15	Myeloid
PIAS2	1.2	0.00186	0.349	0.875	8.14	21.2	3.82e-05	2.73	RV	CELLTYPE	control_TTN	6	15	Myeloid
ZNF263	1.19	0.014	0.0529	0.127	5.57	13.5	0.000678	1.85	RV	CELLTYPE	control_TTN	6	15	Myeloid
KIAA0513	1.18	0.0221	0.0706	0.18	5.97	12	0.00122	1.66	RV	CELLTYPE	control_TTN	6	15	Myeloid
LINC00886	1.18	0.0154	0.0633	0.159	5.85	13.1	0.000779	1.81	RV	CELLTYPE	control_TTN	6	15	Myeloid
NCK2	1.18	0.0038	0.236	0.553	7.52	18.4	0.000105	2.42	RV	CELLTYPE	control_TTN	6	15	Myeloid
RUNX2	1.18	0.0109	0.0627	0.193	5.99	14.4	0.000478	1.96	RV	CELLTYPE	control_TTN	6	15	Myeloid
KCTD3	1.17	0.0038	0.0616	0.161	5.86	18.4	0.000105	2.42	RV	CELLTYPE	control_TTN	6	15	Myeloid
PIK3IP1	1.17	0.00637	0.139	0.361	6.89	16.4	0.000221	2.2	RV	CELLTYPE	control_TTN	6	15	Myeloid
SHMT1	1.17	0.00221	0.253	0.599	7.62	20.5	4.82e-05	2.66	RV	CELLTYPE	control_TTN	6	15	Myeloid
WDR81	1.17	0.00272	0.103	0.246	6.49	19.7	6.43e-05	2.57	RV	CELLTYPE	control_TTN	6	15	Myeloid
DAAM1	1.16	0.00123	0.319	0.745	7.97	22.8	2.23e-05	2.91	RV	CELLTYPE	control_TTN	6	15	Myeloid
PRKCE	1.16	0.00156	0.441	1.21	8.5	21.9	3e-05	2.81	RV	CELLTYPE	control_TTN	6	15	Myeloid
PTEN	1.16	0.00314	0.689	1.85	9.13	19.2	7.76e-05	2.5	RV	CELLTYPE	control_TTN	6	15	Myeloid
COL14A1	1.15	0.0467	0.0405	0.0993	5.37	9.65	0.00339	1.33	RV	CELLTYPE	control_TTN	6	15	Myeloid
STAMBPL1	1.15	0.0319	0.0423	0.122	5.51	10.9	0.00201	1.5	RV	CELLTYPE	control_TTN	6	15	Myeloid
MRC1	1.12	0.0107	3.18	8.1	11.3	14.4	0.000467	1.97	RV	CELLTYPE	control_TTN	6	15	Myeloid
RHOBTB3	1.12	0.00093	0.206	0.513	7.43	24	1.5e-05	3.03	RV	CELLTYPE	control_TTN	6	15	Myeloid
SMYD4	1.12	0.0105	0.0962	0.206	6.31	14.5	0.000454	1.98	RV	CELLTYPE	control_TTN	6	15	Myeloid
MEF2C-AS1	1.11	0.023	0.108	0.227	6.44	11.9	0.00128	1.64	RV	CELLTYPE	control_TTN	6	15	Myeloid
ARRDC3	1.1	0.0327	0.13	0.422	7.06	10.8	0.00208	1.49	RV	CELLTYPE	control_TTN	6	15	Myeloid
CD99	1.1	0.00247	0.307	0.724	7.92	20.1	5.69e-05	2.61	RV	CELLTYPE	control_TTN	6	15	Myeloid
PELI2	1.1	0.0317	0.181	0.501	7.28	10.9	0.00199	1.5	RV	CELLTYPE	control_TTN	6	15	Myeloid
PRUNE2	1.1	0.0409	0.0779	0.167	6.07	10.1	0.00281	1.39	RV	CELLTYPE	control_TTN	6	15	Myeloid
SYNE3	1.1	0.0138	0.128	0.298	6.7	13.5	0.000663	1.86	RV	CELLTYPE	control_TTN	6	15	Myeloid
CCDC146	1.09	0.0209	0.119	0.307	6.67	12.2	0.00114	1.68	RV	CELLTYPE	control_TTN	6	15	Myeloid
RPS6KA2	1.09	0.00779	0.514	1.1	8.53	15.5	0.000302	2.11	RV	CELLTYPE	control_TTN	6	15	Myeloid
ZFAND5	1.09	0.00397	0.0953	0.274	6.53	18.2	0.000111	2.4	RV	CELLTYPE	control_TTN	6	15	Myeloid
TNFRSF21	1.08	0.00511	0.165	0.548	7.36	17.3	0.000157	2.29	RV	CELLTYPE	control_TTN	6	15	Myeloid
CCDC30	1.07	0.0395	0.0326	0.0932	5.21	10.2	0.00269	1.4	RV	CELLTYPE	control_TTN	6	15	Myeloid
CELF2	1.07	0.00162	1.76	4.53	10.4	21.8	3.13e-05	2.79	RV	CELLTYPE	control_TTN	6	15	Myeloid
CTDSPL	1.07	0.00381	0.146	0.4	7.04	18.3	0.000106	2.42	RV	CELLTYPE	control_TTN	6	15	Myeloid
LDLRAD4	1.07	0.00405	2.83	6.66	11	18.1	0.000115	2.39	RV	CELLTYPE	control_TTN	6	15	Myeloid
LINC00937	1.07	0.0297	0.114	0.255	6.58	11.1	0.00182	1.53	RV	CELLTYPE	control_TTN	6	15	Myeloid
NCF1	1.07	0.0237	0.165	0.349	6.95	11.8	0.00134	1.62	RV	CELLTYPE	control_TTN	6	15	Myeloid
DIP2B	1.06	0.00277	0.785	1.64	9.11	19.7	6.58e-05	2.56	RV	CELLTYPE	control_TTN	6	15	Myeloid
DTX2	1.06	0.0134	0.144	0.406	7.02	13.7	0.000629	1.87	RV	CELLTYPE	control_TTN	6	15	Myeloid
PICALM	1.06	0.000444	1.1	2.78	9.72	27.5	4.84e-06	3.35	RV	CELLTYPE	control_TTN	6	15	Myeloid
SLC15A2	1.06	0.00579	0.0788	0.194	6.12	16.8	0.000189	2.24	RV	CELLTYPE	control_TTN	6	15	Myeloid
TBXAS1	1.06	0.00168	1.44	3.53	10.1	21.6	3.3e-05	2.77	RV	CELLTYPE	control_TTN	6	15	Myeloid
ZC3H6	1.06	0.0325	0.111	0.239	6.48	10.8	0.00206	1.49	RV	CELLTYPE	control_TTN	6	15	Myeloid
AC107884.1	1.05	0.0401	0.0506	0.127	5.56	10.1	0.00274	1.4	RV	CELLTYPE	control_TTN	6	15	Myeloid
AUH	1.04	0.00717	0.176	0.385	7.06	15.8	0.000269	2.14	RV	CELLTYPE	control_TTN	6	15	Myeloid
NCOA3	1.04	0.00183	0.661	1.67	9	21.4	3.63e-05	2.74	RV	CELLTYPE	control_TTN	6	15	Myeloid
FOXN3	1.03	0.00192	2.04	4.78	10.6	21.1	4.04e-05	2.72	RV	CELLTYPE	control_TTN	6	15	Myeloid
SFXN5	1.03	0.0034	0.11	0.232	6.43	18.8	8.81e-05	2.47	RV	CELLTYPE	control_TTN	6	15	Myeloid
WASF2	1.03	0.00108	0.584	1.46	8.83	23.4	1.84e-05	2.97	RV	CELLTYPE	control_TTN	6	15	Myeloid
WDR41	1.03	0.00717	0.191	0.407	7.19	15.8	0.000269	2.14	RV	CELLTYPE	control_TTN	6	15	Myeloid
NHLRC2	1.02	0.00189	0.132	0.308	6.79	21.1	3.92e-05	2.72	RV	CELLTYPE	control_TTN	6	15	Myeloid
ZC3H12D	1.02	0.0321	0.0949	0.232	6.33	10.8	0.00202	1.49	RV	CELLTYPE	control_TTN	6	15	Myeloid
CASK	1.01	0.00681	0.255	0.489	7.49	16.1	0.000244	2.17	RV	CELLTYPE	control_TTN	6	15	Myeloid
IRF2BP2	1.01	0.0491	0.0692	0.196	6.15	9.51	0.00362	1.31	RV	CELLTYPE	control_TTN	6	15	Myeloid
ZNF627	1.01	0.0467	0.0698	0.135	5.72	9.66	0.00339	1.33	RV	CELLTYPE	control_TTN	6	15	Myeloid
TDRD10	0.997	0.0311	0.11	0.167	6.22	10.9	0.00193	1.51	RV	CELLTYPE	control_TTN	6	15	Myeloid
LEPROTL1	0.993	0.0426	0.0406	0.0937	5.3	9.95	0.00298	1.37	RV	CELLTYPE	control_TTN	6	15	Myeloid
SNX25	0.993	0.0179	0.0601	0.152	5.84	12.7	0.00094	1.75	RV	CELLTYPE	control_TTN	6	15	Myeloid
RCSD1	0.991	0.015	0.814	1.69	9.14	13.3	0.000744	1.82	RV	CELLTYPE	control_TTN	6	15	Myeloid
USP24	0.986	0.00288	0.278	0.63	7.74	19.5	6.92e-05	2.54	RV	CELLTYPE	control_TTN	6	15	Myeloid
PHLPP1	0.982	0.0109	0.126	0.315	6.72	14.4	0.000475	1.96	RV	CELLTYPE	control_TTN	6	15	Myeloid
XPR1	0.978	0.00152	0.248	0.49	7.49	22	2.9e-05	2.82	RV	CELLTYPE	control_TTN	6	15	Myeloid
NSL1	0.977	0.00693	0.165	0.311	6.9	16	0.000254	2.16	RV	CELLTYPE	control_TTN	6	15	Myeloid
DOCK5	0.973	0.00646	0.521	1.3	8.64	16.3	0.000227	2.19	RV	CELLTYPE	control_TTN	6	15	Myeloid
NCOA4	0.969	0.0125	0.147	0.363	6.94	13.9	0.000575	1.9	RV	CELLTYPE	control_TTN	6	15	Myeloid
SIRT1	0.967	0.0124	0.0855	0.213	6.26	13.9	0.000568	1.91	RV	CELLTYPE	control_TTN	6	15	Myeloid
PLEKHA1	0.966	0.0069	0.141	0.341	6.87	16	0.000252	2.16	RV	CELLTYPE	control_TTN	6	15	Myeloid
TLR2	0.956	0.0104	0.726	1.64	9.11	14.6	0.000444	1.98	RV	CELLTYPE	control_TTN	6	15	Myeloid
AC090517.4	0.954	0.0067	0.106	0.241	6.45	16.1	0.00024	2.17	RV	CELLTYPE	control_TTN	6	15	Myeloid
MMP24OS	0.953	0.0149	0.112	0.263	6.56	13.3	0.000738	1.83	RV	CELLTYPE	control_TTN	6	15	Myeloid
NAALADL2	0.953	0.00711	0.367	0.781	8.2	15.9	0.000265	2.15	RV	CELLTYPE	control_TTN	6	15	Myeloid
ACYP2	0.952	0.0067	0.368	0.872	8.16	16.1	0.000239	2.17	RV	CELLTYPE	control_TTN	6	15	Myeloid
ADCY9	0.951	0.0419	0.107	0.233	6.4	9.99	0.00293	1.38	RV	CELLTYPE	control_TTN	6	15	Myeloid
YAF2	0.948	0.00614	0.231	0.5	7.48	16.6	0.000205	2.21	RV	CELLTYPE	control_TTN	6	15	Myeloid
ARHGAP12	0.943	0.00593	0.194	0.446	7.27	16.7	0.000196	2.23	RV	CELLTYPE	control_TTN	6	15	Myeloid
MACROD2	0.943	0.0395	0.0882	0.164	6.13	10.2	0.00268	1.4	RV	CELLTYPE	control_TTN	6	15	Myeloid
INPP4B	0.934	0.0112	0.169	0.32	6.95	14.3	0.000496	1.95	RV	CELLTYPE	control_TTN	6	15	Myeloid
SPATS2L	0.93	0.0111	0.394	0.9	8.27	14.3	0.000488	1.95	RV	CELLTYPE	control_TTN	6	15	Myeloid
ABAT	0.928	0.0215	0.0822	0.201	6.18	12.1	0.00118	1.67	RV	CELLTYPE	control_TTN	6	15	Myeloid
DERA	0.927	0.0463	0.303	0.61	7.76	9.68	0.00335	1.33	RV	CELLTYPE	control_TTN	6	15	Myeloid
PAPOLG	0.926	0.0213	0.0999	0.25	6.52	12.2	0.00116	1.67	RV	CELLTYPE	control_TTN	6	15	Myeloid
STX6	0.926	0.0125	0.0845	0.249	6.4	13.9	0.000574	1.9	RV	CELLTYPE	control_TTN	6	15	Myeloid
FAM111A	0.923	0.0264	0.151	0.293	6.78	11.5	0.00155	1.58	RV	CELLTYPE	control_TTN	6	15	Myeloid
FAM174B	0.922	0.0259	0.0815	0.171	6.08	11.5	0.00151	1.59	RV	CELLTYPE	control_TTN	6	15	Myeloid
DAPK1	0.914	0.00556	0.883	2.14	9.37	17	0.000176	2.25	RV	CELLTYPE	control_TTN	6	15	Myeloid
SLC35E3	0.907	0.0247	0.0759	0.174	6.08	11.7	0.0014	1.61	RV	CELLTYPE	control_TTN	6	15	Myeloid
STARD9	0.904	0.0378	0.0863	0.154	5.99	10.3	0.00253	1.42	RV	CELLTYPE	control_TTN	6	15	Myeloid
ZFP36L2	0.904	0.0256	0.29	0.684	7.83	11.6	0.00149	1.59	RV	CELLTYPE	control_TTN	6	15	Myeloid
TMOD2	0.896	0.0484	0.0568	0.137	5.75	9.55	0.00355	1.32	RV	CELLTYPE	control_TTN	6	15	Myeloid
KLF7	0.895	0.00491	0.395	1.04	8.33	17.4	0.00015	2.31	RV	CELLTYPE	control_TTN	6	15	Myeloid
JAK1	0.893	0.00462	0.306	0.643	7.79	17.6	0.00014	2.34	RV	CELLTYPE	control_TTN	6	15	Myeloid
CNST	0.889	0.0232	0.12	0.268	6.59	11.9	0.0013	1.63	RV	CELLTYPE	control_TTN	6	15	Myeloid
MS4A4A	0.889	0.00683	0.715	1.67	9.05	16.1	0.000246	2.17	RV	CELLTYPE	control_TTN	6	15	Myeloid
DLG2	0.886	0.0444	0.186	0.362	7.17	9.81	0.00316	1.35	RV	CELLTYPE	control_TTN	6	15	Myeloid
ZNF706	0.883	0.0402	0.127	0.318	6.84	10.1	0.00275	1.4	RV	CELLTYPE	control_TTN	6	15	Myeloid
KRCC1	0.881	0.0488	0.113	0.224	6.4	9.53	0.00359	1.31	RV	CELLTYPE	control_TTN	6	15	Myeloid
MAN2A1	0.881	0.00683	0.255	0.551	7.62	16.1	0.000246	2.17	RV	CELLTYPE	control_TTN	6	15	Myeloid
TANC2	0.879	0.00575	0.413	0.844	8.24	16.8	0.000186	2.24	RV	CELLTYPE	control_TTN	6	15	Myeloid
SNX10	0.872	0.0255	0.111	0.24	6.48	11.6	0.00147	1.59	RV	CELLTYPE	control_TTN	6	15	Myeloid
KIF13B	0.871	0.0305	0.428	0.822	8.19	11	0.00189	1.52	RV	CELLTYPE	control_TTN	6	15	Myeloid
TM6SF1	0.866	0.0202	0.14	0.308	6.79	12.3	0.00109	1.69	RV	CELLTYPE	control_TTN	6	15	Myeloid
ANXA4	0.863	0.00892	0.327	0.693	7.93	15.1	0.00036	2.05	RV	CELLTYPE	control_TTN	6	15	Myeloid
SMARCA2	0.863	0.00186	0.382	0.876	8.2	21.2	3.81e-05	2.73	RV	CELLTYPE	control_TTN	6	15	Myeloid
WLS	0.863	0.037	0.371	0.829	8.13	10.4	0.00245	1.43	RV	CELLTYPE	control_TTN	6	15	Myeloid
GNAQ	0.847	0.00579	1.67	3.67	10.2	16.8	0.000189	2.24	RV	CELLTYPE	control_TTN	6	15	Myeloid
IMMP2L	0.844	0.0175	0.587	1.27	8.73	12.8	0.000904	1.76	RV	CELLTYPE	control_TTN	6	15	Myeloid
TPK1	0.841	0.0126	0.544	1.11	8.61	13.9	0.000579	1.9	RV	CELLTYPE	control_TTN	6	15	Myeloid
GTDC1	0.838	0.0146	0.5	1	8.51	13.3	0.000718	1.83	RV	CELLTYPE	control_TTN	6	15	Myeloid
SRGAP2C	0.836	0.0301	0.423	0.955	8.36	11.1	0.00185	1.52	RV	CELLTYPE	control_TTN	6	15	Myeloid
ARHGEF10L	0.83	0.0203	0.516	1.11	8.6	12.3	0.0011	1.69	RV	CELLTYPE	control_TTN	6	15	Myeloid
ZCCHC14	0.825	0.0256	0.0998	0.234	6.43	11.6	0.00149	1.59	RV	CELLTYPE	control_TTN	6	15	Myeloid
IGF1R	0.815	0.0171	0.223	0.493	7.42	12.8	0.000878	1.77	RV	CELLTYPE	control_TTN	6	15	Myeloid
MS4A6A	0.814	0.0144	1.61	3.32	10.2	13.4	0.000707	1.84	RV	CELLTYPE	control_TTN	6	15	Myeloid
PIK3R5	0.81	0.0264	0.863	1.57	9.15	11.5	0.00155	1.58	RV	CELLTYPE	control_TTN	6	15	Myeloid
STT3B	0.803	0.0255	0.178	0.37	7.11	11.6	0.00147	1.59	RV	CELLTYPE	control_TTN	6	15	Myeloid
ROCK1	0.802	0.0121	0.908	1.69	9.27	14	0.000547	1.92	RV	CELLTYPE	control_TTN	6	15	Myeloid
AKT3	0.8	0.0249	0.361	0.745	8.09	11.7	0.00143	1.6	RV	CELLTYPE	control_TTN	6	15	Myeloid
MED13L	0.799	0.00615	1.22	2.64	9.77	16.5	0.000207	2.21	RV	CELLTYPE	control_TTN	6	15	Myeloid
GPCPD1	0.791	0.0452	0.287	0.629	7.73	9.76	0.00324	1.34	RV	CELLTYPE	control_TTN	6	15	Myeloid
ST6GAL1	0.791	0.0409	0.61	1.23	8.77	10.1	0.00282	1.39	RV	CELLTYPE	control_TTN	6	15	Myeloid
ARID1B	0.79	0.0109	0.902	1.9	9.35	14.4	0.000475	1.96	RV	CELLTYPE	control_TTN	6	15	Myeloid
SPTLC2	0.79	0.0489	0.662	1.22	8.84	9.52	0.0036	1.31	RV	CELLTYPE	control_TTN	6	15	Myeloid
HNRNPUL1	0.786	0.0209	0.15	0.278	6.79	12.2	0.00113	1.68	RV	CELLTYPE	control_TTN	6	15	Myeloid
CALCOCO2	0.784	0.0459	0.191	0.347	7.13	9.72	0.0033	1.34	RV	CELLTYPE	control_TTN	6	15	Myeloid
CEP350	0.781	0.0137	0.431	0.816	8.19	13.6	0.000655	1.86	RV	CELLTYPE	control_TTN	6	15	Myeloid
LIMD1	0.774	0.0279	0.459	0.935	8.34	11.3	0.00168	1.55	RV	CELLTYPE	control_TTN	6	15	Myeloid
NOTCH2	0.774	0.0197	0.34	0.682	7.94	12.4	0.00106	1.7	RV	CELLTYPE	control_TTN	6	15	Myeloid
PKD2	0.762	0.0496	0.121	0.237	6.56	9.47	0.00367	1.3	RV	CELLTYPE	control_TTN	6	15	Myeloid
GPATCH2L	0.749	0.0128	0.358	0.676	7.99	13.8	0.000591	1.89	RV	CELLTYPE	control_TTN	6	15	Myeloid
BCAT1	0.747	0.0237	0.413	0.87	8.29	11.8	0.00133	1.62	RV	CELLTYPE	control_TTN	6	15	Myeloid
SNRNP70	0.747	0.0279	0.234	0.41	7.33	11.3	0.00168	1.55	RV	CELLTYPE	control_TTN	6	15	Myeloid
TM9SF3	0.742	0.0296	0.177	0.343	7.04	11.1	0.00181	1.53	RV	CELLTYPE	control_TTN	6	15	Myeloid
AGAP1	0.735	0.0434	0.286	0.548	7.75	9.89	0.00305	1.36	RV	CELLTYPE	control_TTN	6	15	Myeloid
ASCC1	0.735	0.0428	0.154	0.322	6.92	9.94	0.003	1.37	RV	CELLTYPE	control_TTN	6	15	Myeloid
DOCK11	0.731	0.0136	0.703	1.39	8.96	13.6	0.000643	1.87	RV	CELLTYPE	control_TTN	6	15	Myeloid
ZNF562	0.723	0.0415	0.159	0.301	6.86	10	0.00287	1.38	RV	CELLTYPE	control_TTN	6	15	Myeloid
ANKS1A	0.714	0.0419	0.946	1.74	9.31	10	0.00292	1.38	RV	CELLTYPE	control_TTN	6	15	Myeloid
ATF6	0.707	0.0134	0.438	0.9	8.32	13.7	0.000625	1.87	RV	CELLTYPE	control_TTN	6	15	Myeloid
SGMS1	0.706	0.032	0.756	1.51	9.06	10.9	0.00202	1.5	RV	CELLTYPE	control_TTN	6	15	Myeloid
WASHC4	0.694	0.0298	0.508	0.933	8.43	11.1	0.00182	1.53	RV	CELLTYPE	control_TTN	6	15	Myeloid
CAMTA1	0.683	0.0317	0.18	0.378	7.14	10.9	0.00198	1.5	RV	CELLTYPE	control_TTN	6	15	Myeloid
LRRK1	0.681	0.0474	0.344	0.62	7.89	9.61	0.00345	1.32	RV	CELLTYPE	control_TTN	6	15	Myeloid
CNTRL	0.677	0.0416	0.318	0.596	7.78	10	0.00288	1.38	RV	CELLTYPE	control_TTN	6	15	Myeloid
TPTEP2-CSNK1E	0.67	0.0389	0.267	0.491	7.55	10.3	0.00261	1.41	RV	CELLTYPE	control_TTN	6	15	Myeloid
TET3	0.651	0.0395	0.685	1.23	8.83	10.2	0.00269	1.4	RV	CELLTYPE	control_TTN	6	15	Myeloid
