# Supplementary material for: Pathogenic variants damage cell composition and single cell transcription in cardiomyopathies
Source: Science. Author manuscript; Available in PMC 2022 Oct 3. (PMC9528698; doi:10.1126/science.abo1984)
Supplement: Supp table 43 [file NIHMS1835045-supplement-Supp_table_43.xlsx]

## Sheet: Index
Column name	Description
Gene	Gene symbol, Ensembl 84
logFC	log2-fold change
FDR	False discovery rate; FDR is the PValue after (by default) Benjamini-Hochberg correction.
mean_exp_control	Mean expression values across controls
mean_exp_genotype	Mean expression values across disease samples
logCPM	logCPM is the average expression of all pseudobulked samples for that particular gene across all samples on the log2-scale expressed in counts per million (cpm, as calculated by edgeR after normalization).
F	Output of quasi-likelihood F-test
PValue	PValue is the nominal p-value derived from F
FDR_plot	-log10(False discovery rate)
Region	Studied region (LV or RV)
annotation_level	Cell-type or cell-state
cell_state/state	Specification which cell-type or state was analysed
comparison	Specification control_GENOTYPE
Observations_genotype	Numbers of Patients included in edgeR (patients with low number of nuclei have been excluded)
Observations_reference	Numbers of Patients included in edgeR (patients with low number of nuclei have been excluded)

## Sheet: control_LMNA
Gene	logFC	FDR	mean_exp_control	mean_exp_genotype	logCPM	F	PValue	FDR_plot	Region	annotation_level	comparison	Observations_genotype	Observations_reference	cell_state
FAM111B	5.34	3.77e-05	0.029	0	3.82	42.6	1.12e-07	4.42	RV	CELLTYPE	control_LMNA	7	15	Myeloid
MKI67	5.26	6.16e-06	0.0547	0.000727	4.27	52.2	5.57e-09	5.21	RV	CELLTYPE	control_LMNA	7	15	Myeloid
C4BPB	4.96	1e-05	0.0499	0.0015	4.42	47.9	1.56e-08	5	RV	CELLTYPE	control_LMNA	7	15	Myeloid
MMP9	4.83	0.00026	0.0174	0.000373	3.42	30.4	1.75e-06	3.58	RV	CELLTYPE	control_LMNA	7	15	Myeloid
S100A8	4.57	2.78e-05	0.133	0.00346	5.78	42.4	6.16e-08	4.56	RV	CELLTYPE	control_LMNA	7	15	Myeloid
DTL	4.39	0.000481	0.0337	0.000776	3.91	27.6	4.19e-06	3.32	RV	CELLTYPE	control_LMNA	7	15	Myeloid
TOP2A	4.27	3.75e-05	0.0954	0.0034	5.01	40.3	1.08e-07	4.43	RV	CELLTYPE	control_LMNA	7	15	Myeloid
NEIL3	4.25	0.000916	0.0424	0.000746	3.91	24.5	1.14e-05	3.04	RV	CELLTYPE	control_LMNA	7	15	Myeloid
GRXCR2	4.11	0.0224	0.0275	0.000358	3.77	12.4	0.00103	1.65	RV	CELLTYPE	control_LMNA	7	15	Myeloid
AC027627.1	4.06	0.00118	0.0148	0	3.06	24.4	1.62e-05	2.93	RV	CELLTYPE	control_LMNA	7	15	Myeloid
TPX2	4.01	0.000261	0.0509	0.00222	4.26	30.4	1.78e-06	3.58	RV	CELLTYPE	control_LMNA	7	15	Myeloid
ASPM	3.99	0.000564	0.0958	0.00551	4.96	26.8	5.37e-06	3.25	RV	CELLTYPE	control_LMNA	7	15	Myeloid
ANLN	3.98	4.38e-05	0.0883	0.00374	4.83	39	1.51e-07	4.36	RV	CELLTYPE	control_LMNA	7	15	Myeloid
CDCA2	3.96	0.0012	0.0275	0.0026	3.78	23.4	1.67e-05	2.92	RV	CELLTYPE	control_LMNA	7	15	Myeloid
PIM1	3.75	7.9e-05	0.068	0.00444	4.74	36.2	3.24e-07	4.1	RV	CELLTYPE	control_LMNA	7	15	Myeloid
CDC45	3.67	0.0023	0.017	0.00147	3.28	20.7	4.25e-05	2.64	RV	CELLTYPE	control_LMNA	7	15	Myeloid
IL4I1	3.65	0.00164	0.0248	0.00148	3.75	22.1	2.6e-05	2.78	RV	CELLTYPE	control_LMNA	7	15	Myeloid
KITLG	3.65	7.77e-06	0.0527	0.00556	4.52	50.6	8.06e-09	5.11	RV	CELLTYPE	control_LMNA	7	15	Myeloid
CENPF	3.6	8.06e-05	0.0976	0.00736	4.95	36.1	3.37e-07	4.09	RV	CELLTYPE	control_LMNA	7	15	Myeloid
CCL2	3.55	0.000334	0.154	0.0105	6.07	29.1	2.64e-06	3.48	RV	CELLTYPE	control_LMNA	7	15	Myeloid
HMMR	3.53	0.00507	0.0502	0.00187	4.03	17.7	0.000128	2.3	RV	CELLTYPE	control_LMNA	7	15	Myeloid
AC018616.1	3.52	0.0147	0.0246	0.00305	3.66	13.8	0.00057	1.83	RV	CELLTYPE	control_LMNA	7	15	Myeloid
CDK1	3.49	0.0108	0.0246	0.000761	3.41	15	0.000352	1.97	RV	CELLTYPE	control_LMNA	7	15	Myeloid
TROAP	3.47	0.00795	0.0269	0.000727	3.51	16.1	0.000234	2.1	RV	CELLTYPE	control_LMNA	7	15	Myeloid
CLEC4G	3.3	0.000249	0.0786	0.00739	5.08	30.7	1.63e-06	3.6	RV	CELLTYPE	control_LMNA	7	15	Myeloid
KIF18B	3.3	0.00214	0.0554	0.00332	4.25	21	3.81e-05	2.67	RV	CELLTYPE	control_LMNA	7	15	Myeloid
MCM10	3.29	0.0105	0.0167	0.00184	3.36	15.1	0.000336	1.98	RV	CELLTYPE	control_LMNA	7	15	Myeloid
GTSE1	3.28	0.000725	0.0744	0.00634	4.71	25.6	8.04e-06	3.14	RV	CELLTYPE	control_LMNA	7	15	Myeloid
SPC24	3.28	0.00138	0.0255	0.00183	3.72	22.8	2.02e-05	2.86	RV	CELLTYPE	control_LMNA	7	15	Myeloid
CDCA7	3.25	0.0106	0.0177	0.00146	3.49	15.1	0.000342	1.97	RV	CELLTYPE	control_LMNA	7	15	Myeloid
CNTN1	3.25	0.0168	0.0133	0.000789	3.21	13.4	0.000684	1.78	RV	CELLTYPE	control_LMNA	7	15	Myeloid
KIF11	3.24	0.000684	0.0576	0.00454	4.43	25.9	7.25e-06	3.16	RV	CELLTYPE	control_LMNA	7	15	Myeloid
NCAPG	3.24	0.00184	0.0325	0.00301	3.95	21.6	3.08e-05	2.73	RV	CELLTYPE	control_LMNA	7	15	Myeloid
NUSAP1	3.23	0.000986	0.0709	0.00815	4.74	24.3	1.25e-05	3.01	RV	CELLTYPE	control_LMNA	7	15	Myeloid
DIAPH3	3.22	9.75e-06	0.146	0.017	5.76	48.2	1.44e-08	5.01	RV	CELLTYPE	control_LMNA	7	15	Myeloid
S100A9	3.15	5.26e-05	0.111	0.0124	5.5	38	1.99e-07	4.28	RV	CELLTYPE	control_LMNA	7	15	Myeloid
RAB7B	3.11	0.000229	0.0863	0.0173	5.29	31.2	1.39e-06	3.64	RV	CELLTYPE	control_LMNA	7	15	Myeloid
IL21R	3.09	0.00204	0.0146	0.00374	3.67	21.2	3.51e-05	2.69	RV	CELLTYPE	control_LMNA	7	15	Myeloid
CEP55	3.08	0.00587	0.0226	0.00219	3.58	17.1	0.000157	2.23	RV	CELLTYPE	control_LMNA	7	15	Myeloid
CLSPN	3.08	0.00039	0.0703	0.00592	4.81	28.4	3.24e-06	3.41	RV	CELLTYPE	control_LMNA	7	15	Myeloid
BUB1	3.06	0.00585	0.0222	0.00292	3.64	17.1	0.000156	2.23	RV	CELLTYPE	control_LMNA	7	15	Myeloid
MELK	3.05	0.000564	0.0641	0.00594	4.66	26.9	5.33e-06	3.25	RV	CELLTYPE	control_LMNA	7	15	Myeloid
KIFC3	3.04	6.68e-07	0.184	0.0266	6.17	67.2	2.2e-10	6.17	RV	CELLTYPE	control_LMNA	7	15	Myeloid
AL008726.1	2.97	0.00107	0.0143	0.00259	3.51	23.9	1.41e-05	2.97	RV	CELLTYPE	control_LMNA	7	15	Myeloid
ENPP2	2.97	5.84e-05	0.157	0.0269	6.02	37.5	2.29e-07	4.23	RV	CELLTYPE	control_LMNA	7	15	Myeloid
NCAPH	2.96	0.017	0.0227	0.00224	3.58	13.3	0.0007	1.77	RV	CELLTYPE	control_LMNA	7	15	Myeloid
PLAU	2.96	3.32e-05	0.114	0.0254	5.84	41	8.79e-08	4.48	RV	CELLTYPE	control_LMNA	7	15	Myeloid
AC007952.4	2.93	0.00421	0.0204	0.0058	4.05	18.3	0.0001	2.38	RV	CELLTYPE	control_LMNA	7	15	Myeloid
LILRA5	2.93	0.000639	0.0279	0.00713	4.12	26.2	6.57e-06	3.19	RV	CELLTYPE	control_LMNA	7	15	Myeloid
VCAN-AS1	2.93	0.00378	0.0168	0.00298	3.51	18.7	8.73e-05	2.42	RV	CELLTYPE	control_LMNA	7	15	Myeloid
TK1	2.92	0.0106	0.018	0.00222	3.39	15.1	0.000344	1.97	RV	CELLTYPE	control_LMNA	7	15	Myeloid
ZWINT	2.87	0.0325	0.0297	0.0015	3.91	11	0.00184	1.49	RV	CELLTYPE	control_LMNA	7	15	Myeloid
BUB1B	2.84	0.00466	0.0538	0.00526	4.31	17.9	0.000115	2.33	RV	CELLTYPE	control_LMNA	7	15	Myeloid
BRIP1	2.83	4.62e-05	0.0765	0.0127	5.06	38.7	1.63e-07	4.34	RV	CELLTYPE	control_LMNA	7	15	Myeloid
FOSL1	2.83	0.00472	0.0247	0.00406	3.81	17.9	0.000117	2.33	RV	CELLTYPE	control_LMNA	7	15	Myeloid
FCGBP	2.82	0.00343	0.207	0.0119	6	19	7.69e-05	2.46	RV	CELLTYPE	control_LMNA	7	15	Myeloid
DEPDC1B	2.81	0.00345	0.0428	0.0074	4.32	19	7.77e-05	2.46	RV	CELLTYPE	control_LMNA	7	15	Myeloid
SOCS3	2.81	0.0012	0.0824	0.0111	5.28	23.4	1.66e-05	2.92	RV	CELLTYPE	control_LMNA	7	15	Myeloid
CR1	2.79	3.35e-08	0.779	0.178	8.24	87.4	5.51e-12	7.47	RV	CELLTYPE	control_LMNA	7	15	Myeloid
ESCO2	2.79	0.0214	0.0265	0.00191	3.67	12.5	0.000965	1.67	RV	CELLTYPE	control_LMNA	7	15	Myeloid
KIFC1	2.79	0.00799	0.0303	0.00445	3.85	16	0.000237	2.1	RV	CELLTYPE	control_LMNA	7	15	Myeloid
NEURL2	2.76	0.000462	0.554	0.0791	8	27.8	3.94e-06	3.34	RV	CELLTYPE	control_LMNA	7	15	Myeloid
RECQL4	2.76	0.0177	0.0139	0.00186	3.33	13.2	0.000732	1.75	RV	CELLTYPE	control_LMNA	7	15	Myeloid
CD300E	2.74	0.000564	0.0466	0.0107	4.68	26.9	5.26e-06	3.25	RV	CELLTYPE	control_LMNA	7	15	Myeloid
CKAP2L	2.73	0.0317	0.0327	0.00187	3.74	11.1	0.00178	1.5	RV	CELLTYPE	control_LMNA	7	15	Myeloid
JAK3	2.73	0.000175	0.0924	0.0202	5.27	32.7	8.93e-07	3.76	RV	CELLTYPE	control_LMNA	7	15	Myeloid
MYBL1	2.72	0.0131	0.0294	0.00304	3.86	14.2	0.000482	1.88	RV	CELLTYPE	control_LMNA	7	15	Myeloid
LINC00884	2.71	0.00617	0.0161	0.0026	3.5	16.9	0.00017	2.21	RV	CELLTYPE	control_LMNA	7	15	Myeloid
CLECL1	2.7	0.0012	0.06	0.00824	4.67	23.4	1.68e-05	2.92	RV	CELLTYPE	control_LMNA	7	15	Myeloid
SLC2A3	2.7	0.00224	0.382	0.0658	7.7	20.8	4.07e-05	2.65	RV	CELLTYPE	control_LMNA	7	15	Myeloid
TNC	2.7	0.00051	0.0546	0.0148	4.98	27.4	4.52e-06	3.29	RV	CELLTYPE	control_LMNA	7	15	Myeloid
MYBL2	2.65	0.0156	0.0141	0.003	3.38	13.6	0.000623	1.81	RV	CELLTYPE	control_LMNA	7	15	Myeloid
GRIA4	2.63	0.012	0.0229	0.00371	3.67	14.7	0.000407	1.92	RV	CELLTYPE	control_LMNA	7	15	Myeloid
ITGA3	2.59	0.0268	0.0175	0.003	3.43	11.7	0.00136	1.57	RV	CELLTYPE	control_LMNA	7	15	Myeloid
POLQ	2.58	0.000177	0.104	0.0135	5.22	32.3	9.97e-07	3.75	RV	CELLTYPE	control_LMNA	7	15	Myeloid
AL137789.1	2.54	0.000293	0.0563	0.0141	4.68	29.7	2.21e-06	3.53	RV	CELLTYPE	control_LMNA	7	15	Myeloid
LINC01010	2.54	0.0311	0.0253	0.00686	3.92	11.2	0.00172	1.51	RV	CELLTYPE	control_LMNA	7	15	Myeloid
AC009779.2	2.53	0.0367	0.0131	0.00146	3.13	10.6	0.00217	1.44	RV	CELLTYPE	control_LMNA	7	15	Myeloid
ESPL1	2.52	0.0236	0.0242	0.00482	3.74	12.2	0.00111	1.63	RV	CELLTYPE	control_LMNA	7	15	Myeloid
KIF14	2.52	0.0316	0.0546	0.00664	4.29	11.1	0.00176	1.5	RV	CELLTYPE	control_LMNA	7	15	Myeloid
E2F7	2.49	0.0443	0.0163	0.000736	3.2	10	0.00284	1.35	RV	CELLTYPE	control_LMNA	7	15	Myeloid
ETS1	2.49	0.00305	0.0274	0.00795	4.19	19.5	6.54e-05	2.52	RV	CELLTYPE	control_LMNA	7	15	Myeloid
KNL1	2.49	0.000717	0.0781	0.0128	4.99	25.7	7.9e-06	3.14	RV	CELLTYPE	control_LMNA	7	15	Myeloid
CD82	2.47	0.00351	0.0231	0.00457	3.78	18.9	7.99e-05	2.45	RV	CELLTYPE	control_LMNA	7	15	Myeloid
MARCO	2.41	0.000176	0.358	0.0564	7.01	32.5	9.39e-07	3.75	RV	CELLTYPE	control_LMNA	7	15	Myeloid
LILRB1	2.39	4.17e-05	0.0808	0.0246	5.29	39.4	1.37e-07	4.38	RV	CELLTYPE	control_LMNA	7	15	Myeloid
PDGFRB	2.39	0.00678	0.0327	0.00454	3.99	16.6	0.000193	2.17	RV	CELLTYPE	control_LMNA	7	15	Myeloid
PIF1	2.39	0.0311	0.0436	0.00338	3.89	11.2	0.00171	1.51	RV	CELLTYPE	control_LMNA	7	15	Myeloid
RAD51AP1	2.39	0.0108	0.0378	0.00565	4.03	15	0.000351	1.97	RV	CELLTYPE	control_LMNA	7	15	Myeloid
ADGRE2	2.38	7.77e-06	0.225	0.0617	6.58	49.9	9.57e-09	5.11	RV	CELLTYPE	control_LMNA	7	15	Myeloid
ARHGAP11A	2.37	0.0247	0.0373	0.00854	4.14	12	0.00119	1.61	RV	CELLTYPE	control_LMNA	7	15	Myeloid
C1orf147	2.35	0.0357	0.0275	0.00345	3.8	10.7	0.00206	1.45	RV	CELLTYPE	control_LMNA	7	15	Myeloid
AURKB	2.34	0.0317	0.027	0.00414	3.8	11.1	0.00178	1.5	RV	CELLTYPE	control_LMNA	7	15	Myeloid
C1RL-AS1	2.34	0.0381	0.0173	0.00227	3.35	10.5	0.00228	1.42	RV	CELLTYPE	control_LMNA	7	15	Myeloid
COL5A1	2.34	0.00412	0.0167	0.00559	3.78	18.4	9.61e-05	2.39	RV	CELLTYPE	control_LMNA	7	15	Myeloid
LINC00881	2.34	0.0467	0.0229	0.00854	3.95	9.84	0.00306	1.33	RV	CELLTYPE	control_LMNA	7	15	Myeloid
CDCA8	2.32	0.0425	0.0126	0.00293	3.37	10.2	0.00265	1.37	RV	CELLTYPE	control_LMNA	7	15	Myeloid
AC020909.2	2.31	0.0127	0.0489	0.00529	4.47	14.5	0.000442	1.9	RV	CELLTYPE	control_LMNA	7	15	Myeloid
ORC1	2.31	0.0465	0.0135	0.00266	3.32	9.85	0.00304	1.33	RV	CELLTYPE	control_LMNA	7	15	Myeloid
SMPDL3A	2.31	0.000344	0.045	0.0138	4.56	28.9	2.77e-06	3.46	RV	CELLTYPE	control_LMNA	7	15	Myeloid
TCF19	2.31	0.0105	0.033	0.0064	4.12	15.1	0.000338	1.98	RV	CELLTYPE	control_LMNA	7	15	Myeloid
CYTOR	2.29	0.00019	0.0749	0.0222	5.15	31.9	1.12e-06	3.72	RV	CELLTYPE	control_LMNA	7	15	Myeloid
HPSE	2.29	0.000249	0.0416	0.0108	4.45	30.7	1.61e-06	3.6	RV	CELLTYPE	control_LMNA	7	15	Myeloid
MYH6	2.29	0.013	0.0305	0.00482	3.95	14.3	0.000473	1.89	RV	CELLTYPE	control_LMNA	7	15	Myeloid
IQGAP3	2.28	0.0127	0.033	0.00708	4.09	14.4	0.000446	1.9	RV	CELLTYPE	control_LMNA	7	15	Myeloid
SLC2A5	2.28	0.0343	0.0511	0.00719	4.51	10.9	0.00196	1.46	RV	CELLTYPE	control_LMNA	7	15	Myeloid
SLC43A3	2.28	0.0181	0.0129	0.00188	3.25	13.1	0.000772	1.74	RV	CELLTYPE	control_LMNA	7	15	Myeloid
CD209	2.27	5.84e-05	0.101	0.032	5.55	37.5	2.3e-07	4.23	RV	CELLTYPE	control_LMNA	7	15	Myeloid
EXO1	2.27	0.0357	0.022	0.00221	3.47	10.7	0.00207	1.45	RV	CELLTYPE	control_LMNA	7	15	Myeloid
LINC01934	2.27	0.0404	0.0182	0.0023	3.43	10.3	0.00247	1.39	RV	CELLTYPE	control_LMNA	7	15	Myeloid
SPC25	2.27	0.0209	0.027	0.00374	3.77	12.6	0.000936	1.68	RV	CELLTYPE	control_LMNA	7	15	Myeloid
C1R	2.26	0.00795	0.0358	0.00675	4.29	16.1	0.000234	2.1	RV	CELLTYPE	control_LMNA	7	15	Myeloid
CCR1	2.26	3.32e-05	0.101	0.0289	5.43	40.9	9e-08	4.48	RV	CELLTYPE	control_LMNA	7	15	Myeloid
STIL	2.25	0.0166	0.0445	0.0115	4.42	13.4	0.000674	1.78	RV	CELLTYPE	control_LMNA	7	15	Myeloid
AATK	2.23	0.0126	0.03	0.012	4.37	14.5	0.000436	1.9	RV	CELLTYPE	control_LMNA	7	15	Myeloid
BCL3	2.23	0.000328	0.0944	0.0263	5.49	29.2	2.53e-06	3.48	RV	CELLTYPE	control_LMNA	7	15	Myeloid
DYSF	2.23	0.00248	0.109	0.0325	5.55	20.4	4.8e-05	2.6	RV	CELLTYPE	control_LMNA	7	15	Myeloid
CD38	2.22	0.000177	0.081	0.0244	5.28	32.4	9.87e-07	3.75	RV	CELLTYPE	control_LMNA	7	15	Myeloid
CDCP1	2.22	2.93e-05	0.147	0.0504	6.06	41.8	7.21e-08	4.53	RV	CELLTYPE	control_LMNA	7	15	Myeloid
VCAN	2.22	0.00408	0.44	0.124	7.43	18.5	9.48e-05	2.39	RV	CELLTYPE	control_LMNA	7	15	Myeloid
CIT	2.21	0.00441	0.0738	0.0193	5.02	18.2	0.000107	2.36	RV	CELLTYPE	control_LMNA	7	15	Myeloid
BATF	2.2	0.000799	0.0931	0.0237	5.25	25.1	9.36e-06	3.1	RV	CELLTYPE	control_LMNA	7	15	Myeloid
CTSL	2.2	2.09e-06	0.612	0.178	7.98	59.8	1.03e-09	5.68	RV	CELLTYPE	control_LMNA	7	15	Myeloid
SEMA4A	2.19	0.000529	0.0467	0.0192	4.79	27.2	4.81e-06	3.28	RV	CELLTYPE	control_LMNA	7	15	Myeloid
FCN1	2.17	0.00117	0.0611	0.019	4.96	23.6	1.58e-05	2.93	RV	CELLTYPE	control_LMNA	7	15	Myeloid
SPTBN5	2.17	0.00941	0.0282	0.00745	3.91	15.5	0.000293	2.03	RV	CELLTYPE	control_LMNA	7	15	Myeloid
DCHS1	2.16	0.0317	0.018	0.00412	3.64	11.1	0.00179	1.5	RV	CELLTYPE	control_LMNA	7	15	Myeloid
EHD1	2.14	0.00571	0.0341	0.00888	4.16	17.2	0.00015	2.24	RV	CELLTYPE	control_LMNA	7	15	Myeloid
MYO1G	2.14	0.00584	0.0424	0.011	4.45	17.2	0.000155	2.23	RV	CELLTYPE	control_LMNA	7	15	Myeloid
YES1	2.14	0.000832	0.0673	0.0187	5.04	24.9	1.01e-05	3.08	RV	CELLTYPE	control_LMNA	7	15	Myeloid
IKBKE	2.13	0.00348	0.0525	0.0127	4.57	19	7.9e-05	2.46	RV	CELLTYPE	control_LMNA	7	15	Myeloid
GPRC5B	2.12	0.0269	0.023	0.00374	3.65	11.7	0.00138	1.57	RV	CELLTYPE	control_LMNA	7	15	Myeloid
AP001347.1	2.11	0.0249	0.0239	0.00487	3.7	12	0.00121	1.6	RV	CELLTYPE	control_LMNA	7	15	Myeloid
FP236383.1	2.11	0.000828	0.475	0.191	7.46	25	9.92e-06	3.08	RV	CELLTYPE	control_LMNA	7	15	Myeloid
KIF4A	2.1	0.028	0.0366	0.00781	4.12	11.5	0.00147	1.55	RV	CELLTYPE	control_LMNA	7	15	Myeloid
LRP4	2.09	0.0151	0.512	0.179	8.12	13.7	0.000597	1.82	RV	CELLTYPE	control_LMNA	7	15	Myeloid
PTGIR	2.09	0.0251	0.0384	0.00599	4.16	11.9	0.00123	1.6	RV	CELLTYPE	control_LMNA	7	15	Myeloid
RGMA	2.09	0.043	0.0167	0.00451	3.6	10.1	0.0027	1.37	RV	CELLTYPE	control_LMNA	7	15	Myeloid
FAM20A	2.08	7.77e-06	1.09	0.349	8.79	50.1	9.19e-09	5.11	RV	CELLTYPE	control_LMNA	7	15	Myeloid
IL7	2.08	0.000269	0.328	0.0908	7.05	30.2	1.88e-06	3.57	RV	CELLTYPE	control_LMNA	7	15	Myeloid
JAKMIP2	2.08	0.0255	0.0172	0.00529	3.69	11.9	0.00127	1.59	RV	CELLTYPE	control_LMNA	7	15	Myeloid
TMEM26	2.07	0.0344	0.0182	0.00444	3.58	10.8	0.00197	1.46	RV	CELLTYPE	control_LMNA	7	15	Myeloid
BHLHE40	2.05	0.000897	0.0752	0.0277	5.34	24.6	1.11e-05	3.05	RV	CELLTYPE	control_LMNA	7	15	Myeloid
AQP9	2.04	0.0232	0.03	0.0112	4.25	12.3	0.00108	1.63	RV	CELLTYPE	control_LMNA	7	15	Myeloid
COL3A1	2.03	0.00747	0.0352	0.0129	4.49	16.3	0.000217	2.13	RV	CELLTYPE	control_LMNA	7	15	Myeloid
GK3P	2.01	0.0128	0.0272	0.00786	3.97	14.4	0.00045	1.89	RV	CELLTYPE	control_LMNA	7	15	Myeloid
STEAP4	2.01	0.0178	0.033	0.00519	3.95	13.2	0.000745	1.75	RV	CELLTYPE	control_LMNA	7	15	Myeloid
APOBR	2	0.0198	0.02	0.00745	3.73	12.8	0.000868	1.7	RV	CELLTYPE	control_LMNA	7	15	Myeloid
TPRG1	2	0.00579	0.591	0.207	7.82	17.2	0.000153	2.24	RV	CELLTYPE	control_LMNA	7	15	Myeloid
CBFA2T3	1.99	0.000657	0.0697	0.0187	4.95	26.1	6.8e-06	3.18	RV	CELLTYPE	control_LMNA	7	15	Myeloid
SYNJ2	1.99	0.00339	0.0286	0.00896	4	19.1	7.55e-05	2.47	RV	CELLTYPE	control_LMNA	7	15	Myeloid
ADAM19	1.98	0.00348	0.0313	0.012	4.33	19	7.86e-05	2.46	RV	CELLTYPE	control_LMNA	7	15	Myeloid
DDIAS	1.98	0.0428	0.0165	0.00633	3.65	10.1	0.00267	1.37	RV	CELLTYPE	control_LMNA	7	15	Myeloid
HIVEP3	1.96	0.000177	0.238	0.0853	6.72	32.4	9.87e-07	3.75	RV	CELLTYPE	control_LMNA	7	15	Myeloid
MILR1	1.95	1.12e-05	0.144	0.0528	6.05	47.2	1.83e-08	4.95	RV	CELLTYPE	control_LMNA	7	15	Myeloid
NLRP12	1.95	0.002	0.0383	0.015	4.49	21.3	3.39e-05	2.7	RV	CELLTYPE	control_LMNA	7	15	Myeloid
PNP	1.95	0.00831	0.0447	0.0101	4.43	15.9	0.000251	2.08	RV	CELLTYPE	control_LMNA	7	15	Myeloid
FIGNL1	1.94	0.0315	0.0168	0.00705	3.65	11.1	0.00175	1.5	RV	CELLTYPE	control_LMNA	7	15	Myeloid
CDC7	1.93	0.0254	0.0382	0.00845	4.27	11.9	0.00125	1.59	RV	CELLTYPE	control_LMNA	7	15	Myeloid
RAC2	1.93	0.0233	0.0309	0.00752	4.03	12.2	0.00109	1.63	RV	CELLTYPE	control_LMNA	7	15	Myeloid
COL1A1	1.92	0.0379	0.0127	0.0067	3.76	10.5	0.00225	1.42	RV	CELLTYPE	control_LMNA	7	15	Myeloid
ABLIM3	1.9	3.02e-05	0.137	0.0444	5.95	41.5	7.68e-08	4.52	RV	CELLTYPE	control_LMNA	7	15	Myeloid
CPNE5	1.9	0.0359	0.0239	0.00818	3.88	10.7	0.00209	1.44	RV	CELLTYPE	control_LMNA	7	15	Myeloid
PHLDB1	1.9	0.0344	0.0151	0.00707	3.7	10.8	0.00198	1.46	RV	CELLTYPE	control_LMNA	7	15	Myeloid
ARHGAP29	1.89	0.0298	0.0278	0.00791	4	11.3	0.0016	1.53	RV	CELLTYPE	control_LMNA	7	15	Myeloid
RELB	1.89	0.000899	0.077	0.0336	5.28	24.6	1.12e-05	3.05	RV	CELLTYPE	control_LMNA	7	15	Myeloid
GK-AS1	1.88	0.00561	0.041	0.0194	4.61	17.3	0.000145	2.25	RV	CELLTYPE	control_LMNA	7	15	Myeloid
ICAM1	1.88	0.000284	0.164	0.0536	6.19	30	2.03e-06	3.55	RV	CELLTYPE	control_LMNA	7	15	Myeloid
IGFBP4	1.88	0.000178	0.0768	0.0289	5.27	32.2	1.02e-06	3.75	RV	CELLTYPE	control_LMNA	7	15	Myeloid
PDE1C	1.88	0.0116	0.0732	0.0244	5.19	14.8	0.000387	1.94	RV	CELLTYPE	control_LMNA	7	15	Myeloid
ADCY4	1.87	0.028	0.0174	0.00779	3.69	11.5	0.00147	1.55	RV	CELLTYPE	control_LMNA	7	15	Myeloid
LUCAT1	1.86	0.0101	0.033	0.0128	4.31	15.3	0.000321	2	RV	CELLTYPE	control_LMNA	7	15	Myeloid
P2RX1	1.86	0.00781	0.0364	0.0162	4.42	16.1	0.000228	2.11	RV	CELLTYPE	control_LMNA	7	15	Myeloid
CHTF18	1.85	0.0396	0.0178	0.00671	3.69	10.4	0.00239	1.4	RV	CELLTYPE	control_LMNA	7	15	Myeloid
GPR65	1.85	0.0128	0.0385	0.012	4.33	14.4	0.000449	1.89	RV	CELLTYPE	control_LMNA	7	15	Myeloid
EEPD1	1.83	0.000564	0.226	0.102	6.81	26.9	5.31e-06	3.25	RV	CELLTYPE	control_LMNA	7	15	Myeloid
LFNG	1.83	0.00626	0.0317	0.0153	4.36	16.9	0.000174	2.2	RV	CELLTYPE	control_LMNA	7	15	Myeloid
PLTP	1.83	0.000708	1.16	0.423	9.04	25.7	7.68e-06	3.15	RV	CELLTYPE	control_LMNA	7	15	Myeloid
TOX	1.83	0.039	0.0328	0.0123	4.34	10.4	0.00234	1.41	RV	CELLTYPE	control_LMNA	7	15	Myeloid
MIR222HG	1.82	0.0255	0.0277	0.0113	4.07	11.9	0.00126	1.59	RV	CELLTYPE	control_LMNA	7	15	Myeloid
PARPBP	1.82	0.013	0.0642	0.017	4.68	14.3	0.000469	1.89	RV	CELLTYPE	control_LMNA	7	15	Myeloid
LINC00970	1.81	0.0126	0.019	0.00856	3.85	14.5	0.000435	1.9	RV	CELLTYPE	control_LMNA	7	15	Myeloid
MAPK13	1.81	0.0305	0.026	0.01	3.94	11.2	0.00166	1.52	RV	CELLTYPE	control_LMNA	7	15	Myeloid
MIDN	1.81	0.000529	0.0924	0.0341	5.55	27.2	4.82e-06	3.28	RV	CELLTYPE	control_LMNA	7	15	Myeloid
DUSP27	1.8	0.0285	0.0362	0.0151	4.35	11.5	0.00151	1.55	RV	CELLTYPE	control_LMNA	7	15	Myeloid
GUCY1A2	1.8	0.0317	0.0141	0.00671	3.66	11.1	0.00179	1.5	RV	CELLTYPE	control_LMNA	7	15	Myeloid
LMNB1	1.8	0.0152	0.0471	0.0163	4.52	13.7	0.000601	1.82	RV	CELLTYPE	control_LMNA	7	15	Myeloid
AC091057.6	1.79	0.00637	0.133	0.0399	5.74	16.8	0.000179	2.2	RV	CELLTYPE	control_LMNA	7	15	Myeloid
FP671120.1	1.79	0.00212	0.399	0.164	7.31	21.1	3.71e-05	2.67	RV	CELLTYPE	control_LMNA	7	15	Myeloid
HIVEP1	1.79	0.000249	0.156	0.0765	6.29	30.7	1.62e-06	3.6	RV	CELLTYPE	control_LMNA	7	15	Myeloid
MSC-AS1	1.79	0.042	0.0134	0.00596	3.61	10.2	0.0026	1.38	RV	CELLTYPE	control_LMNA	7	15	Myeloid
PRICKLE1	1.79	0.0237	0.0264	0.0144	4.35	12.2	0.00112	1.63	RV	CELLTYPE	control_LMNA	7	15	Myeloid
C1orf54	1.78	0.0137	0.0504	0.0175	4.72	14.1	0.000516	1.86	RV	CELLTYPE	control_LMNA	7	15	Myeloid
CELSR1	1.78	0.0332	0.0246	0.0113	4.01	10.9	0.00189	1.48	RV	CELLTYPE	control_LMNA	7	15	Myeloid
COL15A1	1.78	0.0344	0.0228	0.00786	3.94	10.8	0.00198	1.46	RV	CELLTYPE	control_LMNA	7	15	Myeloid
TIMELESS	1.78	0.0131	0.0354	0.0116	4.25	14.2	0.000481	1.88	RV	CELLTYPE	control_LMNA	7	15	Myeloid
MIR503HG	1.76	0.00421	0.0689	0.0235	4.99	18.3	0.0001	2.38	RV	CELLTYPE	control_LMNA	7	15	Myeloid
MRC2	1.76	0.0144	0.0232	0.0119	4.12	13.9	0.000551	1.84	RV	CELLTYPE	control_LMNA	7	15	Myeloid
TLE3	1.75	0.00811	0.052	0.0248	4.89	16	0.000242	2.09	RV	CELLTYPE	control_LMNA	7	15	Myeloid
CALHM2	1.74	0.0181	0.0378	0.0128	4.29	13.1	0.000772	1.74	RV	CELLTYPE	control_LMNA	7	15	Myeloid
COL1A2	1.74	0.00683	0.0314	0.0176	4.47	16.5	0.000195	2.17	RV	CELLTYPE	control_LMNA	7	15	Myeloid
FCGR3A	1.74	0.0024	0.0888	0.0291	5.32	20.5	4.54e-05	2.62	RV	CELLTYPE	control_LMNA	7	15	Myeloid
PRKCA	1.74	2.9e-05	0.612	0.214	7.93	42.1	6.67e-08	4.54	RV	CELLTYPE	control_LMNA	7	15	Myeloid
GK	1.73	0.000715	0.223	0.108	6.71	25.7	7.81e-06	3.15	RV	CELLTYPE	control_LMNA	7	15	Myeloid
SH2B2	1.73	0.0249	0.0287	0.0148	4.2	12	0.00121	1.6	RV	CELLTYPE	control_LMNA	7	15	Myeloid
ALPK2	1.72	0.0487	0.0247	0.00964	3.91	9.72	0.00322	1.31	RV	CELLTYPE	control_LMNA	7	15	Myeloid
C19orf38	1.72	0.0368	0.0206	0.00716	3.81	10.6	0.00218	1.43	RV	CELLTYPE	control_LMNA	7	15	Myeloid
FCGR1A	1.72	0.028	0.0463	0.0164	4.52	11.5	0.00146	1.55	RV	CELLTYPE	control_LMNA	7	15	Myeloid
RUBCNL	1.72	4.24e-05	0.201	0.0737	6.5	39.2	1.43e-07	4.37	RV	CELLTYPE	control_LMNA	7	15	Myeloid
CD36	1.7	0.028	1.09	0.424	8.69	11.6	0.00145	1.55	RV	CELLTYPE	control_LMNA	7	15	Myeloid
CENPK	1.69	0.0151	0.0694	0.0206	4.94	13.7	0.000593	1.82	RV	CELLTYPE	control_LMNA	7	15	Myeloid
C21orf58	1.68	0.0209	0.0923	0.0212	5.05	12.6	0.000937	1.68	RV	CELLTYPE	control_LMNA	7	15	Myeloid
TYMP	1.68	0.00137	0.408	0.189	7.74	22.9	2.01e-05	2.86	RV	CELLTYPE	control_LMNA	7	15	Myeloid
FHOD3	1.67	0.0203	0.0779	0.0235	5.12	12.7	0.000899	1.69	RV	CELLTYPE	control_LMNA	7	15	Myeloid
PRAM1	1.67	0.0073	0.0795	0.0358	5.29	16.3	0.000211	2.14	RV	CELLTYPE	control_LMNA	7	15	Myeloid
RELT	1.67	0.000846	0.0721	0.0266	5.1	24.8	1.04e-05	3.07	RV	CELLTYPE	control_LMNA	7	15	Myeloid
COL6A3	1.66	0.00914	0.032	0.0201	4.53	15.6	0.000282	2.04	RV	CELLTYPE	control_LMNA	7	15	Myeloid
ST18	1.66	0.00228	0.121	0.0506	5.82	20.7	4.2e-05	2.64	RV	CELLTYPE	control_LMNA	7	15	Myeloid
CD14	1.65	0.00859	0.416	0.15	7.67	15.8	0.000261	2.07	RV	CELLTYPE	control_LMNA	7	15	Myeloid
PDE1B	1.64	0.0163	0.0632	0.0214	4.82	13.5	0.000655	1.79	RV	CELLTYPE	control_LMNA	7	15	Myeloid
HELLS	1.63	0.00302	0.0929	0.0336	5.41	19.5	6.41e-05	2.52	RV	CELLTYPE	control_LMNA	7	15	Myeloid
HK3	1.63	0.000112	0.141	0.0477	6.04	34.7	5.06e-07	3.95	RV	CELLTYPE	control_LMNA	7	15	Myeloid
TRPV4	1.63	0.000799	0.0869	0.0431	5.49	25.1	9.39e-06	3.1	RV	CELLTYPE	control_LMNA	7	15	Myeloid
AC011511.2	1.62	0.00477	0.0628	0.0266	5.07	17.8	0.00012	2.32	RV	CELLTYPE	control_LMNA	7	15	Myeloid
PRR11	1.62	0.0178	0.0544	0.0203	4.67	13.2	0.00074	1.75	RV	CELLTYPE	control_LMNA	7	15	Myeloid
CTSA	1.61	0.00023	0.221	0.102	6.67	31.1	1.45e-06	3.64	RV	CELLTYPE	control_LMNA	7	15	Myeloid
LINC02133	1.61	0.025	0.0298	0.0149	4.27	12	0.00122	1.6	RV	CELLTYPE	control_LMNA	7	15	Myeloid
PPM1M	1.61	0.00565	0.0664	0.0336	5.09	17.3	0.000147	2.25	RV	CELLTYPE	control_LMNA	7	15	Myeloid
SHCBP1	1.61	0.0224	0.0408	0.0141	4.33	12.4	0.00104	1.65	RV	CELLTYPE	control_LMNA	7	15	Myeloid
ABCC3	1.6	0.00113	0.113	0.0626	5.82	23.7	1.51e-05	2.95	RV	CELLTYPE	control_LMNA	7	15	Myeloid
CD300LF	1.6	0.036	0.022	0.0128	4.06	10.7	0.0021	1.44	RV	CELLTYPE	control_LMNA	7	15	Myeloid
COL19A1	1.6	0.00151	0.157	0.0825	6.22	22.5	2.29e-05	2.82	RV	CELLTYPE	control_LMNA	7	15	Myeloid
IGSF6	1.6	0.0238	0.103	0.0315	5.32	12.1	0.00113	1.62	RV	CELLTYPE	control_LMNA	7	15	Myeloid
TIMP1	1.6	0.0224	0.0925	0.0324	5.67	12.4	0.00103	1.65	RV	CELLTYPE	control_LMNA	7	15	Myeloid
TLN2	1.6	0.00129	0.125	0.0603	5.93	23.1	1.87e-05	2.89	RV	CELLTYPE	control_LMNA	7	15	Myeloid
LONRF3	1.58	0.0181	0.0567	0.0318	4.98	13.1	0.000763	1.74	RV	CELLTYPE	control_LMNA	7	15	Myeloid
LPAR5	1.57	0.0151	0.0523	0.0263	4.83	13.7	0.000589	1.82	RV	CELLTYPE	control_LMNA	7	15	Myeloid
MRPS6	1.57	0.0142	0.0799	0.0353	5.28	13.9	0.00054	1.85	RV	CELLTYPE	control_LMNA	7	15	Myeloid
SH3RF3	1.57	0.000109	0.604	0.263	7.97	34.9	4.75e-07	3.96	RV	CELLTYPE	control_LMNA	7	15	Myeloid
ABCC9	1.56	0.0413	0.025	0.0141	4.14	10.3	0.00254	1.38	RV	CELLTYPE	control_LMNA	7	15	Myeloid
ALS2CL	1.56	0.0203	0.0303	0.0171	4.33	12.7	0.000896	1.69	RV	CELLTYPE	control_LMNA	7	15	Myeloid
GPR85	1.56	0.0416	0.0357	0.0137	4.16	10.2	0.00256	1.38	RV	CELLTYPE	control_LMNA	7	15	Myeloid
NRP2	1.56	8.97e-06	0.571	0.257	7.97	49	1.18e-08	5.05	RV	CELLTYPE	control_LMNA	7	15	Myeloid
DAB2	1.55	0.00184	0.287	0.157	6.96	21.6	3.09e-05	2.73	RV	CELLTYPE	control_LMNA	7	15	Myeloid
LRRC4C	1.54	0.00941	0.0908	0.0307	5.37	15.5	0.000292	2.03	RV	CELLTYPE	control_LMNA	7	15	Myeloid
FAM129B	1.53	0.00462	0.104	0.0437	5.63	18	0.000113	2.34	RV	CELLTYPE	control_LMNA	7	15	Myeloid
ZNF385D	1.53	0.0381	0.0718	0.033	5.13	10.5	0.00227	1.42	RV	CELLTYPE	control_LMNA	7	15	Myeloid
DOCK3	1.52	0.00978	0.15	0.0697	6.07	15.4	0.000307	2.01	RV	CELLTYPE	control_LMNA	7	15	Myeloid
HIF1A	1.52	0.00412	0.715	0.372	8.47	18.4	9.65e-05	2.38	RV	CELLTYPE	control_LMNA	7	15	Myeloid
PIK3R6	1.52	0.00312	0.0659	0.0348	5.18	19.4	6.83e-05	2.51	RV	CELLTYPE	control_LMNA	7	15	Myeloid
S100A4	1.52	0.0237	0.141	0.0486	6.12	12.2	0.00112	1.63	RV	CELLTYPE	control_LMNA	7	15	Myeloid
WDHD1	1.52	0.0207	0.0555	0.022	4.78	12.6	0.000919	1.68	RV	CELLTYPE	control_LMNA	7	15	Myeloid
PRKCA-AS1	1.51	0.0154	0.0501	0.0234	4.77	13.7	0.000608	1.81	RV	CELLTYPE	control_LMNA	7	15	Myeloid
SIGLEC7	1.51	0.0151	0.0445	0.0249	4.7	13.7	0.000592	1.82	RV	CELLTYPE	control_LMNA	7	15	Myeloid
AC244090.1	1.5	0.0454	0.0233	0.00978	3.94	9.92	0.00294	1.34	RV	CELLTYPE	control_LMNA	7	15	Myeloid
MCTP2	1.5	0.0181	0.0629	0.0321	5.02	13.1	0.000773	1.74	RV	CELLTYPE	control_LMNA	7	15	Myeloid
SIGLEC9	1.5	0.000196	0.126	0.0657	5.98	31.8	1.17e-06	3.71	RV	CELLTYPE	control_LMNA	7	15	Myeloid
CNN2	1.49	0.0132	0.0467	0.0176	4.62	14.2	0.000486	1.88	RV	CELLTYPE	control_LMNA	7	15	Myeloid
MARCKS	1.47	0.0181	0.07	0.0346	5.09	13.1	0.000767	1.74	RV	CELLTYPE	control_LMNA	7	15	Myeloid
BRCA2	1.46	0.003	0.147	0.072	6.13	19.6	6.29e-05	2.52	RV	CELLTYPE	control_LMNA	7	15	Myeloid
CD44	1.46	0.00107	0.657	0.323	8.3	23.9	1.41e-05	2.97	RV	CELLTYPE	control_LMNA	7	15	Myeloid
GLIPR2	1.46	0.000799	0.147	0.0667	6.12	25.2	9.23e-06	3.1	RV	CELLTYPE	control_LMNA	7	15	Myeloid
SEMA4B	1.46	0.0199	0.0747	0.0283	5.02	12.8	0.000877	1.7	RV	CELLTYPE	control_LMNA	7	15	Myeloid
TMC8	1.46	0.00023	0.168	0.0713	6.28	31.1	1.43e-06	3.64	RV	CELLTYPE	control_LMNA	7	15	Myeloid
ZNF804A	1.46	0.0128	0.149	0.0738	6.04	14.4	0.000453	1.89	RV	CELLTYPE	control_LMNA	7	15	Myeloid
LIMK2	1.45	0.000289	0.216	0.1	6.68	29.8	2.12e-06	3.54	RV	CELLTYPE	control_LMNA	7	15	Myeloid
AC133919.2	1.44	0.0181	0.0793	0.0363	5.37	13.1	0.00077	1.74	RV	CELLTYPE	control_LMNA	7	15	Myeloid
COL4A2	1.44	0.0238	0.0348	0.0214	4.58	12.1	0.00113	1.62	RV	CELLTYPE	control_LMNA	7	15	Myeloid
EXT1	1.44	0.00207	0.929	0.415	8.68	21.2	3.58e-05	2.68	RV	CELLTYPE	control_LMNA	7	15	Myeloid
ODF3B	1.44	0.028	0.0622	0.0298	5.15	11.5	0.00147	1.55	RV	CELLTYPE	control_LMNA	7	15	Myeloid
PPARD	1.44	0.00558	0.338	0.187	7.34	17.4	0.000144	2.25	RV	CELLTYPE	control_LMNA	7	15	Myeloid
RHOU	1.44	0.0123	0.185	0.0827	6.35	14.6	0.000419	1.91	RV	CELLTYPE	control_LMNA	7	15	Myeloid
SLC39A8	1.44	0.0397	0.0723	0.0323	5.14	10.4	0.00241	1.4	RV	CELLTYPE	control_LMNA	7	15	Myeloid
RAB30	1.43	0.0451	0.0388	0.0182	4.44	9.94	0.00292	1.35	RV	CELLTYPE	control_LMNA	7	15	Myeloid
HEG1	1.41	0.00309	0.117	0.0588	5.86	19.4	6.66e-05	2.51	RV	CELLTYPE	control_LMNA	7	15	Myeloid
ACTN1	1.4	0.0022	0.102	0.0519	5.6	20.9	3.94e-05	2.66	RV	CELLTYPE	control_LMNA	7	15	Myeloid
AMPD2	1.4	0.0244	0.0499	0.0313	4.97	12.1	0.00116	1.61	RV	CELLTYPE	control_LMNA	7	15	Myeloid
FGF13	1.4	0.0401	0.906	0.492	8.9	10.4	0.00244	1.4	RV	CELLTYPE	control_LMNA	7	15	Myeloid
LY96	1.39	0.000682	0.348	0.18	7.3	26	7.11e-06	3.17	RV	CELLTYPE	control_LMNA	7	15	Myeloid
AC079210.1	1.38	0.0111	0.109	0.0405	5.54	14.9	0.000367	1.95	RV	CELLTYPE	control_LMNA	7	15	Myeloid
CEP112	1.38	0.0253	0.0657	0.0263	5.01	11.9	0.00124	1.6	RV	CELLTYPE	control_LMNA	7	15	Myeloid
CIP2A	1.38	0.0428	0.0663	0.0276	5.02	10.1	0.00269	1.37	RV	CELLTYPE	control_LMNA	7	15	Myeloid
STK32B	1.38	0.00297	0.149	0.0692	6.11	19.7	6.17e-05	2.53	RV	CELLTYPE	control_LMNA	7	15	Myeloid
DPF3	1.37	0.0267	0.054	0.0343	4.96	11.7	0.00135	1.57	RV	CELLTYPE	control_LMNA	7	15	Myeloid
GEN1	1.37	0.0198	0.0647	0.0284	4.98	12.8	0.000867	1.7	RV	CELLTYPE	control_LMNA	7	15	Myeloid
LPAR6	1.37	0.0126	0.456	0.252	7.97	14.5	0.000435	1.9	RV	CELLTYPE	control_LMNA	7	15	Myeloid
PLEKHG2	1.37	0.0129	0.0487	0.0306	4.87	14.3	0.000464	1.89	RV	CELLTYPE	control_LMNA	7	15	Myeloid
SREBF1	1.37	0.00104	0.116	0.0685	5.88	24	1.36e-05	2.98	RV	CELLTYPE	control_LMNA	7	15	Myeloid
EPB41L3	1.35	0.00617	1	0.605	9.05	16.9	0.00017	2.21	RV	CELLTYPE	control_LMNA	7	15	Myeloid
FBN2	1.35	0.0317	0.0561	0.0396	5.21	11.1	0.00179	1.5	RV	CELLTYPE	control_LMNA	7	15	Myeloid
NFKB2	1.35	0.0341	0.0303	0.0172	4.27	10.9	0.00194	1.47	RV	CELLTYPE	control_LMNA	7	15	Myeloid
SRGAP3	1.35	0.0024	0.223	0.134	6.75	20.5	4.57e-05	2.62	RV	CELLTYPE	control_LMNA	7	15	Myeloid
CORO1A	1.34	0.0139	0.0921	0.0364	5.54	14	0.000528	1.86	RV	CELLTYPE	control_LMNA	7	15	Myeloid
RASSF5	1.34	0.0218	0.0453	0.0234	4.69	12.5	0.000987	1.66	RV	CELLTYPE	control_LMNA	7	15	Myeloid
ACPP	1.33	0.0258	0.102	0.0315	5.4	11.8	0.00128	1.59	RV	CELLTYPE	control_LMNA	7	15	Myeloid
EPAS1	1.33	0.0377	0.141	0.0807	6.22	10.6	0.00223	1.42	RV	CELLTYPE	control_LMNA	7	15	Myeloid
KCNK13	1.33	0.00721	0.137	0.0592	5.87	16.4	0.000208	2.14	RV	CELLTYPE	control_LMNA	7	15	Myeloid
DEF6	1.32	0.0053	0.0666	0.0407	5.18	17.5	0.000135	2.28	RV	CELLTYPE	control_LMNA	7	15	Myeloid
LGMN	1.31	0.00309	1.31	0.765	9.25	19.4	6.69e-05	2.51	RV	CELLTYPE	control_LMNA	7	15	Myeloid
MXD1	1.31	0.0301	0.0967	0.0649	5.84	11.3	0.00163	1.52	RV	CELLTYPE	control_LMNA	7	15	Myeloid
TUBA1A	1.31	0.00637	0.0992	0.0461	5.54	16.8	0.000178	2.2	RV	CELLTYPE	control_LMNA	7	15	Myeloid
BCL6	1.3	0.0138	0.119	0.0549	5.83	14	0.000523	1.86	RV	CELLTYPE	control_LMNA	7	15	Myeloid
MPP1	1.3	0.00115	0.169	0.099	6.39	23.6	1.55e-05	2.94	RV	CELLTYPE	control_LMNA	7	15	Myeloid
RASGRP3	1.3	0.0111	0.109	0.0528	5.67	14.9	0.000369	1.95	RV	CELLTYPE	control_LMNA	7	15	Myeloid
TGFBI	1.3	0.0128	0.74	0.415	8.5	14.4	0.000452	1.89	RV	CELLTYPE	control_LMNA	7	15	Myeloid
LILRA6	1.29	0.0183	0.087	0.0544	5.6	13	0.000784	1.74	RV	CELLTYPE	control_LMNA	7	15	Myeloid
NHSL2	1.29	0.0315	0.0477	0.0281	4.77	11.1	0.00175	1.5	RV	CELLTYPE	control_LMNA	7	15	Myeloid
PLIN3	1.29	0.00624	0.0822	0.0387	5.3	16.9	0.000173	2.2	RV	CELLTYPE	control_LMNA	7	15	Myeloid
TPM4	1.29	0.00202	0.217	0.133	6.77	21.3	3.45e-05	2.7	RV	CELLTYPE	control_LMNA	7	15	Myeloid
AC004687.1	1.28	0.00274	0.128	0.0692	6.02	20	5.52e-05	2.56	RV	CELLTYPE	control_LMNA	7	15	Myeloid
CLEC7A	1.28	0.0246	0.511	0.291	7.91	12.1	0.00118	1.61	RV	CELLTYPE	control_LMNA	7	15	Myeloid
ECT2	1.28	0.0247	0.053	0.032	4.89	12	0.00119	1.61	RV	CELLTYPE	control_LMNA	7	15	Myeloid
TBC1D2	1.27	0.00222	0.218	0.102	6.56	20.9	4.01e-05	2.65	RV	CELLTYPE	control_LMNA	7	15	Myeloid
AC244131.2	1.26	0.0125	0.116	0.058	5.82	14.5	0.00043	1.9	RV	CELLTYPE	control_LMNA	7	15	Myeloid
FAM157C	1.26	0.00462	0.262	0.133	6.92	18	0.000113	2.34	RV	CELLTYPE	control_LMNA	7	15	Myeloid
RXRA	1.26	0.00202	0.13	0.0732	6.02	21.3	3.44e-05	2.7	RV	CELLTYPE	control_LMNA	7	15	Myeloid
CTSC	1.25	0.00142	0.666	0.375	8.26	22.7	2.14e-05	2.85	RV	CELLTYPE	control_LMNA	7	15	Myeloid
ENG	1.25	0.00167	0.241	0.123	6.83	22	2.7e-05	2.78	RV	CELLTYPE	control_LMNA	7	15	Myeloid
MCC	1.25	0.00151	0.121	0.0762	5.97	22.5	2.3e-05	2.82	RV	CELLTYPE	control_LMNA	7	15	Myeloid
DNMT1	1.24	0.00191	0.16	0.0785	6.19	21.5	3.21e-05	2.72	RV	CELLTYPE	control_LMNA	7	15	Myeloid
HIF1A-AS2	1.24	0.0184	0.252	0.166	7.13	13	0.000798	1.74	RV	CELLTYPE	control_LMNA	7	15	Myeloid
NLRC5	1.24	0.00446	0.144	0.0764	6.16	18.1	0.000108	2.35	RV	CELLTYPE	control_LMNA	7	15	Myeloid
PKM	1.24	0.00274	0.233	0.112	6.86	20	5.53e-05	2.56	RV	CELLTYPE	control_LMNA	7	15	Myeloid
SEL1L3	1.24	0.0129	0.125	0.0728	5.88	14.3	0.000463	1.89	RV	CELLTYPE	control_LMNA	7	15	Myeloid
PGAP1	1.23	0.028	0.0445	0.03	4.79	11.5	0.00148	1.55	RV	CELLTYPE	control_LMNA	7	15	Myeloid
PROS1	1.23	0.009	0.14	0.0804	6.2	15.6	0.000277	2.05	RV	CELLTYPE	control_LMNA	7	15	Myeloid
SDC3	1.23	0.0131	0.0842	0.0563	5.54	14.2	0.00048	1.88	RV	CELLTYPE	control_LMNA	7	15	Myeloid
FANCI	1.22	0.0233	0.0793	0.0342	5.24	12.2	0.00109	1.63	RV	CELLTYPE	control_LMNA	7	15	Myeloid
HPGDS	1.22	0.0237	0.128	0.0701	5.99	12.2	0.00112	1.63	RV	CELLTYPE	control_LMNA	7	15	Myeloid
TACC3	1.22	0.0133	0.128	0.0643	5.96	14.2	0.000497	1.87	RV	CELLTYPE	control_LMNA	7	15	Myeloid
GNA15	1.21	0.00154	0.15	0.0726	6.12	22.4	2.37e-05	2.81	RV	CELLTYPE	control_LMNA	7	15	Myeloid
NOTCH1	1.2	0.0305	0.0596	0.0401	5.07	11.2	0.00166	1.52	RV	CELLTYPE	control_LMNA	7	15	Myeloid
PSTPIP1	1.2	0.00647	0.166	0.0869	6.29	16.7	0.000183	2.19	RV	CELLTYPE	control_LMNA	7	15	Myeloid
RAB3IL1	1.2	0.043	0.0671	0.0287	5.03	10.1	0.00271	1.37	RV	CELLTYPE	control_LMNA	7	15	Myeloid
TMC6	1.2	0.00261	0.19	0.105	6.55	20.1	5.17e-05	2.58	RV	CELLTYPE	control_LMNA	7	15	Myeloid
NCAPG2	1.18	0.0358	0.0893	0.0408	5.32	10.7	0.00208	1.45	RV	CELLTYPE	control_LMNA	7	15	Myeloid
TMEM173	1.18	0.00606	0.0923	0.0415	5.49	17	0.000166	2.22	RV	CELLTYPE	control_LMNA	7	15	Myeloid
CHEK2	1.17	0.0416	0.0668	0.0284	4.97	10.2	0.00256	1.38	RV	CELLTYPE	control_LMNA	7	15	Myeloid
FPR1	1.17	0.0268	0.3	0.199	7.38	11.7	0.00136	1.57	RV	CELLTYPE	control_LMNA	7	15	Myeloid
NBEAL2	1.17	0.0187	0.0594	0.0341	5.01	12.9	0.000812	1.73	RV	CELLTYPE	control_LMNA	7	15	Myeloid
NUP210	1.17	0.0487	0.0567	0.0297	4.92	9.72	0.00323	1.31	RV	CELLTYPE	control_LMNA	7	15	Myeloid
RASGRP4	1.17	0.0239	0.0528	0.0316	4.9	12.1	0.00114	1.62	RV	CELLTYPE	control_LMNA	7	15	Myeloid
WARS	1.17	0.05	0.0537	0.0361	5.04	9.63	0.00335	1.3	RV	CELLTYPE	control_LMNA	7	15	Myeloid
EZH2	1.15	0.017	0.112	0.0566	5.73	13.3	0.0007	1.77	RV	CELLTYPE	control_LMNA	7	15	Myeloid
IQCK	1.15	0.0382	0.108	0.0572	5.66	10.5	0.00229	1.42	RV	CELLTYPE	control_LMNA	7	15	Myeloid
ITGAX	1.15	0.0382	0.185	0.12	6.53	10.5	0.00228	1.42	RV	CELLTYPE	control_LMNA	7	15	Myeloid
LPCAT1	1.15	0.0294	0.0677	0.0484	5.33	11.4	0.00157	1.53	RV	CELLTYPE	control_LMNA	7	15	Myeloid
VPS9D1	1.15	0.00527	0.124	0.0757	5.94	17.5	0.000134	2.28	RV	CELLTYPE	control_LMNA	7	15	Myeloid
EMC10	1.14	0.0437	0.105	0.0454	5.67	10	0.00279	1.36	RV	CELLTYPE	control_LMNA	7	15	Myeloid
IQCE	1.14	0.0496	0.0542	0.0268	4.73	9.66	0.00331	1.3	RV	CELLTYPE	control_LMNA	7	15	Myeloid
PTGS1	1.14	0.0485	0.0533	0.0274	4.87	9.73	0.0032	1.31	RV	CELLTYPE	control_LMNA	7	15	Myeloid
ZFP36L1	1.14	0.0308	0.724	0.349	8.59	11.2	0.00169	1.51	RV	CELLTYPE	control_LMNA	7	15	Myeloid
CBX6	1.13	0.0255	0.0538	0.0406	5.08	11.9	0.00127	1.59	RV	CELLTYPE	control_LMNA	7	15	Myeloid
DMXL2	1.13	0.001	0.729	0.431	8.36	24.2	1.28e-05	3	RV	CELLTYPE	control_LMNA	7	15	Myeloid
FLOT1	1.12	0.00323	0.19	0.113	6.56	19.2	7.16e-05	2.49	RV	CELLTYPE	control_LMNA	7	15	Myeloid
LIMK1	1.12	0.0283	0.0682	0.0465	5.23	11.5	0.0015	1.55	RV	CELLTYPE	control_LMNA	7	15	Myeloid
CHST15	1.11	0.00213	0.458	0.234	7.62	21	3.77e-05	2.67	RV	CELLTYPE	control_LMNA	7	15	Myeloid
LAT2	1.11	0.00507	0.194	0.0843	6.37	17.7	0.000128	2.29	RV	CELLTYPE	control_LMNA	7	15	Myeloid
LITAF	1.11	0.0436	0.411	0.276	7.76	10	0.00278	1.36	RV	CELLTYPE	control_LMNA	7	15	Myeloid
LRP1	1.11	0.00138	0.739	0.399	8.39	22.8	2.05e-05	2.86	RV	CELLTYPE	control_LMNA	7	15	Myeloid
NAIP	1.11	0.00565	1.77	1.07	9.67	17.3	0.000148	2.25	RV	CELLTYPE	control_LMNA	7	15	Myeloid
AMPD3	1.1	0.00632	0.152	0.106	6.29	16.8	0.000177	2.2	RV	CELLTYPE	control_LMNA	7	15	Myeloid
CHD3	1.1	0.0259	0.0871	0.0536	5.44	11.8	0.0013	1.59	RV	CELLTYPE	control_LMNA	7	15	Myeloid
FIRRE	1.1	0.0401	0.046	0.0232	4.63	10.3	0.00244	1.4	RV	CELLTYPE	control_LMNA	7	15	Myeloid
GIMAP7	1.1	0.0306	0.101	0.0464	5.5	11.2	0.00168	1.51	RV	CELLTYPE	control_LMNA	7	15	Myeloid
IL4R	1.1	0.00302	0.351	0.2	7.35	19.5	6.45e-05	2.52	RV	CELLTYPE	control_LMNA	7	15	Myeloid
LIMCH1	1.1	0.0216	0.187	0.103	6.61	12.5	0.000977	1.67	RV	CELLTYPE	control_LMNA	7	15	Myeloid
ACTG1	1.09	0.0493	0.222	0.128	6.92	9.68	0.00327	1.31	RV	CELLTYPE	control_LMNA	7	15	Myeloid
CASP4	1.09	0.0178	0.117	0.0737	5.99	13.2	0.00074	1.75	RV	CELLTYPE	control_LMNA	7	15	Myeloid
ENTPD1	1.09	0.00647	0.466	0.251	7.75	16.7	0.000183	2.19	RV	CELLTYPE	control_LMNA	7	15	Myeloid
LILRB2	1.09	0.0268	0.126	0.0898	6.06	11.7	0.00137	1.57	RV	CELLTYPE	control_LMNA	7	15	Myeloid
LST1	1.09	0.0431	0.152	0.0846	6.33	10.1	0.00272	1.37	RV	CELLTYPE	control_LMNA	7	15	Myeloid
MNDA	1.09	0.0214	0.176	0.0773	6.34	12.5	0.000965	1.67	RV	CELLTYPE	control_LMNA	7	15	Myeloid
NRP1	1.08	0.0164	2.15	1.15	9.94	13.4	0.000662	1.79	RV	CELLTYPE	control_LMNA	7	15	Myeloid
PIM3	1.08	0.0495	0.0856	0.0511	5.51	9.67	0.00329	1.31	RV	CELLTYPE	control_LMNA	7	15	Myeloid
PLCB2	1.08	0.0138	0.125	0.0784	6.06	14	0.00052	1.86	RV	CELLTYPE	control_LMNA	7	15	Myeloid
TTYH3	1.08	0.00627	0.386	0.244	7.54	16.8	0.000175	2.2	RV	CELLTYPE	control_LMNA	7	15	Myeloid
AC069368.1	1.07	0.0295	0.155	0.113	6.38	11.4	0.00158	1.53	RV	CELLTYPE	control_LMNA	7	15	Myeloid
NECTIN2	1.07	0.0411	0.0984	0.0765	5.83	10.3	0.00251	1.39	RV	CELLTYPE	control_LMNA	7	15	Myeloid
PTPN2	1.07	0.00103	0.536	0.328	7.95	24.1	1.33e-05	2.99	RV	CELLTYPE	control_LMNA	7	15	Myeloid
PTPN22	1.07	0.0317	0.115	0.0574	5.81	11.1	0.00177	1.5	RV	CELLTYPE	control_LMNA	7	15	Myeloid
ARAP2	1.06	0.00213	0.387	0.25	7.54	21	3.77e-05	2.67	RV	CELLTYPE	control_LMNA	7	15	Myeloid
CD200R1	1.06	0.00995	0.134	0.0897	6.12	15.3	0.000314	2	RV	CELLTYPE	control_LMNA	7	15	Myeloid
GALNT6	1.06	0.0381	0.0694	0.0349	5.1	10.5	0.00227	1.42	RV	CELLTYPE	control_LMNA	7	15	Myeloid
MKNK1	1.06	0.00323	0.711	0.445	8.5	19.3	7.13e-05	2.49	RV	CELLTYPE	control_LMNA	7	15	Myeloid
ENOSF1	1.05	0.0236	0.265	0.188	7.06	12.2	0.00111	1.63	RV	CELLTYPE	control_LMNA	7	15	Myeloid
NABP1	1.05	0.000607	0.493	0.331	7.87	26.5	6.03e-06	3.22	RV	CELLTYPE	control_LMNA	7	15	Myeloid
SLC16A3	1.05	0.0183	0.105	0.0835	5.94	13	0.000786	1.74	RV	CELLTYPE	control_LMNA	7	15	Myeloid
STAT1	1.05	0.0435	0.146	0.108	6.31	10.1	0.00277	1.36	RV	CELLTYPE	control_LMNA	7	15	Myeloid
EHBP1L1	1.04	0.00564	0.231	0.135	6.76	17.3	0.000147	2.25	RV	CELLTYPE	control_LMNA	7	15	Myeloid
PARP14	1.04	0.0177	0.596	0.435	8.2	13.2	0.00073	1.75	RV	CELLTYPE	control_LMNA	7	15	Myeloid
ARHGAP9	1.03	0.0182	0.113	0.0635	5.82	13	0.000779	1.74	RV	CELLTYPE	control_LMNA	7	15	Myeloid
EIF4G3	1.03	0.000541	1.64	0.984	9.59	27.1	4.98e-06	3.27	RV	CELLTYPE	control_LMNA	7	15	Myeloid
EIPR1	1.03	0.0147	0.108	0.0722	5.84	13.8	0.000568	1.83	RV	CELLTYPE	control_LMNA	7	15	Myeloid
FAM129A	1.02	0.028	0.167	0.0954	6.41	11.5	0.00146	1.55	RV	CELLTYPE	control_LMNA	7	15	Myeloid
GPRIN3	1.02	0.0268	0.223	0.159	6.85	11.7	0.00137	1.57	RV	CELLTYPE	control_LMNA	7	15	Myeloid
MAP2K3	1.02	0.0181	0.0933	0.0611	5.65	13.1	0.000769	1.74	RV	CELLTYPE	control_LMNA	7	15	Myeloid
CYTH4	1.01	0.0134	0.53	0.265	7.91	14.1	0.000501	1.87	RV	CELLTYPE	control_LMNA	7	15	Myeloid
LINC00854	1.01	0.00975	0.321	0.213	7.27	15.4	0.000305	2.01	RV	CELLTYPE	control_LMNA	7	15	Myeloid
TUBB	1.01	0.0435	0.0792	0.0522	5.49	10.1	0.00277	1.36	RV	CELLTYPE	control_LMNA	7	15	Myeloid
TMEM106A	1	0.0129	0.296	0.16	7.09	14.3	0.000464	1.89	RV	CELLTYPE	control_LMNA	7	15	Myeloid
PTPA	0.999	0.0425	0.0595	0.0351	4.95	10.2	0.00265	1.37	RV	CELLTYPE	control_LMNA	7	15	Myeloid
ZNF710	0.999	0.00161	0.694	0.508	8.41	22.2	2.54e-05	2.79	RV	CELLTYPE	control_LMNA	7	15	Myeloid
PTPRE	0.984	0.00256	0.989	0.603	8.86	20.2	5.02e-05	2.59	RV	CELLTYPE	control_LMNA	7	15	Myeloid
FYB1	0.983	0.0381	0.865	0.559	8.7	10.5	0.00227	1.42	RV	CELLTYPE	control_LMNA	7	15	Myeloid
PCNX1	0.981	0.017	0.522	0.296	7.9	13.3	0.0007	1.77	RV	CELLTYPE	control_LMNA	7	15	Myeloid
EVL	0.971	0.00831	0.302	0.208	7.21	15.9	0.000251	2.08	RV	CELLTYPE	control_LMNA	7	15	Myeloid
OLFML2B	0.962	0.0359	0.106	0.0789	5.83	10.7	0.0021	1.44	RV	CELLTYPE	control_LMNA	7	15	Myeloid
KLHDC3	0.956	0.0484	0.0599	0.0464	5.19	9.75	0.00318	1.32	RV	CELLTYPE	control_LMNA	7	15	Myeloid
GALM	0.954	0.0113	0.31	0.189	7.29	14.9	0.000376	1.95	RV	CELLTYPE	control_LMNA	7	15	Myeloid
SNX6	0.952	0.00231	0.74	0.515	8.47	20.7	4.31e-05	2.64	RV	CELLTYPE	control_LMNA	7	15	Myeloid
ZNF335	0.949	0.0317	0.0908	0.0532	5.52	11.1	0.00179	1.5	RV	CELLTYPE	control_LMNA	7	15	Myeloid
XBP1	0.947	0.0363	0.131	0.0853	6.15	10.7	0.00213	1.44	RV	CELLTYPE	control_LMNA	7	15	Myeloid
MIR4435-2HG	0.946	0.042	0.204	0.135	6.68	10.2	0.0026	1.38	RV	CELLTYPE	control_LMNA	7	15	Myeloid
TCIRG1	0.946	0.0494	0.178	0.0824	6.35	9.68	0.00329	1.31	RV	CELLTYPE	control_LMNA	7	15	Myeloid
SFXN1	0.945	0.0415	0.0681	0.038	5.15	10.2	0.00255	1.38	RV	CELLTYPE	control_LMNA	7	15	Myeloid
LARGE1	0.944	0.0129	0.373	0.252	7.55	14.3	0.000467	1.89	RV	CELLTYPE	control_LMNA	7	15	Myeloid
TMEM94	0.941	0.0298	0.0919	0.0634	5.65	11.3	0.0016	1.53	RV	CELLTYPE	control_LMNA	7	15	Myeloid
TPP1	0.941	0.0236	0.178	0.104	6.4	12.2	0.00111	1.63	RV	CELLTYPE	control_LMNA	7	15	Myeloid
SLC9A9	0.937	0.0246	3.5	2.07	10.7	12	0.00118	1.61	RV	CELLTYPE	control_LMNA	7	15	Myeloid
MCUB	0.934	0.0151	0.264	0.166	6.94	13.7	0.000589	1.82	RV	CELLTYPE	control_LMNA	7	15	Myeloid
CTSB	0.93	0.0115	1.77	1.18	9.73	14.8	0.000383	1.94	RV	CELLTYPE	control_LMNA	7	15	Myeloid
VASP	0.929	0.0128	0.176	0.11	6.4	14.4	0.000455	1.89	RV	CELLTYPE	control_LMNA	7	15	Myeloid
C12orf4	0.923	0.0224	0.0901	0.0688	5.67	12.4	0.00103	1.65	RV	CELLTYPE	control_LMNA	7	15	Myeloid
CMIP	0.923	0.0178	1.24	0.882	9.21	13.2	0.000746	1.75	RV	CELLTYPE	control_LMNA	7	15	Myeloid
VAV1	0.918	0.00599	0.449	0.306	7.74	17.1	0.000161	2.22	RV	CELLTYPE	control_LMNA	7	15	Myeloid
GRAMD4	0.914	0.0483	0.228	0.161	6.82	9.75	0.00318	1.32	RV	CELLTYPE	control_LMNA	7	15	Myeloid
SLC38A7	0.911	0.0293	0.141	0.0932	6.16	11.4	0.00156	1.53	RV	CELLTYPE	control_LMNA	7	15	Myeloid
SOGA1	0.908	0.0323	0.159	0.121	6.37	11	0.00183	1.49	RV	CELLTYPE	control_LMNA	7	15	Myeloid
MGME1	0.904	0.05	0.13	0.0738	5.94	9.63	0.00334	1.3	RV	CELLTYPE	control_LMNA	7	15	Myeloid
ARHGAP27	0.893	0.0282	0.143	0.0957	6.27	11.5	0.00149	1.55	RV	CELLTYPE	control_LMNA	7	15	Myeloid
CLTA	0.89	0.00421	0.415	0.29	7.66	18.3	0.0001	2.38	RV	CELLTYPE	control_LMNA	7	15	Myeloid
DOK2	0.888	0.0311	0.1	0.0674	5.75	11.2	0.00171	1.51	RV	CELLTYPE	control_LMNA	7	15	Myeloid
ADAM9	0.887	0.00474	0.339	0.21	7.39	17.9	0.000118	2.32	RV	CELLTYPE	control_LMNA	7	15	Myeloid
HMGXB4	0.866	0.0479	0.115	0.0841	5.95	9.78	0.00314	1.32	RV	CELLTYPE	control_LMNA	7	15	Myeloid
NPL	0.849	0.0181	0.63	0.419	8.2	13.1	0.000768	1.74	RV	CELLTYPE	control_LMNA	7	15	Myeloid
MYO9B	0.834	0.0131	0.897	0.663	8.75	14.3	0.000478	1.88	RV	CELLTYPE	control_LMNA	7	15	Myeloid
ATP8B4	0.833	0.0119	1.2	0.896	9.26	14.7	0.000401	1.92	RV	CELLTYPE	control_LMNA	7	15	Myeloid
ATP2B1	0.827	0.0246	0.507	0.371	8.03	12.1	0.00118	1.61	RV	CELLTYPE	control_LMNA	7	15	Myeloid
FERMT3	0.826	0.0233	0.207	0.146	6.75	12.2	0.00109	1.63	RV	CELLTYPE	control_LMNA	7	15	Myeloid
ITGAM	0.824	0.0154	0.37	0.211	7.5	13.6	0.000611	1.81	RV	CELLTYPE	control_LMNA	7	15	Myeloid
IL17RA	0.821	0.0224	0.494	0.302	7.79	12.4	0.00103	1.65	RV	CELLTYPE	control_LMNA	7	15	Myeloid
ARAP1	0.819	0.0181	0.25	0.173	6.93	13.1	0.000762	1.74	RV	CELLTYPE	control_LMNA	7	15	Myeloid
PRKAR1A	0.819	0.0294	0.268	0.199	7.17	11.4	0.00156	1.53	RV	CELLTYPE	control_LMNA	7	15	Myeloid
ENO1	0.813	0.0359	0.192	0.121	6.55	10.7	0.0021	1.44	RV	CELLTYPE	control_LMNA	7	15	Myeloid
ZEB2	0.799	0.0136	3.95	2.89	10.9	14.1	0.000511	1.87	RV	CELLTYPE	control_LMNA	7	15	Myeloid
SCLT1	0.796	0.0145	0.43	0.328	7.76	13.9	0.000561	1.84	RV	CELLTYPE	control_LMNA	7	15	Myeloid
SLC12A7	0.786	0.032	0.213	0.13	6.68	11	0.00181	1.49	RV	CELLTYPE	control_LMNA	7	15	Myeloid
MYO1F	0.783	0.0208	1.05	0.755	8.97	12.6	0.000922	1.68	RV	CELLTYPE	control_LMNA	7	15	Myeloid
MARS	0.77	0.0456	0.166	0.131	6.46	9.91	0.00296	1.34	RV	CELLTYPE	control_LMNA	7	15	Myeloid
CCDC170	0.763	0.0435	0.248	0.175	6.91	10.1	0.00276	1.36	RV	CELLTYPE	control_LMNA	7	15	Myeloid
CCDC88A	0.753	0.0365	0.868	0.644	8.7	10.6	0.00215	1.44	RV	CELLTYPE	control_LMNA	7	15	Myeloid
TXK	0.753	0.0435	0.212	0.152	6.75	10.1	0.00275	1.36	RV	CELLTYPE	control_LMNA	7	15	Myeloid
DNMT3A	0.749	0.0363	0.335	0.262	7.37	10.7	0.00213	1.44	RV	CELLTYPE	control_LMNA	7	15	Myeloid
FAM222B	0.745	0.0282	0.19	0.192	6.84	11.5	0.00149	1.55	RV	CELLTYPE	control_LMNA	7	15	Myeloid
ETV6	0.727	0.0312	1.66	1.31	9.67	11.1	0.00173	1.51	RV	CELLTYPE	control_LMNA	7	15	Myeloid
GPR137B	0.722	0.0344	0.361	0.267	7.46	10.9	0.00196	1.46	RV	CELLTYPE	control_LMNA	7	15	Myeloid
MACF1	0.719	0.0131	1.2	0.903	9.19	14.2	0.00048	1.88	RV	CELLTYPE	control_LMNA	7	15	Myeloid
GRK5	0.712	0.0467	0.237	0.201	6.98	9.84	0.00306	1.33	RV	CELLTYPE	control_LMNA	7	15	Myeloid
CLASRP	0.711	0.0255	0.25	0.197	7.03	11.9	0.00126	1.59	RV	CELLTYPE	control_LMNA	7	15	Myeloid
BMP2K	0.71	0.0423	1.08	0.877	9.03	10.2	0.00264	1.37	RV	CELLTYPE	control_LMNA	7	15	Myeloid
SEPT9	0.695	0.0449	0.389	0.296	7.59	9.96	0.0029	1.35	RV	CELLTYPE	control_LMNA	7	15	Myeloid
MAP3K1	0.687	0.0397	0.469	0.354	7.88	10.4	0.0024	1.4	RV	CELLTYPE	control_LMNA	7	15	Myeloid
RUNX1	0.675	0.0404	1.9	1.64	9.9	10.3	0.00246	1.39	RV	CELLTYPE	control_LMNA	7	15	Myeloid
WSB1	0.663	0.0317	1.51	1.1	9.52	11.1	0.00179	1.5	RV	CELLTYPE	control_LMNA	7	15	Myeloid
GOLGA4	0.655	0.0435	1.02	0.839	9.05	10.1	0.00277	1.36	RV	CELLTYPE	control_LMNA	7	15	Myeloid

## Sheet: control_PKP2
Gene	logFC	FDR	mean_exp_control	mean_exp_genotype	logCPM	F	PValue	FDR_plot	Region	annotation_level	comparison	Observations_genotype	Observations_reference	cell_state
C4BPB	5.71	0.000398	0.0499	0.00159	4.41	40.6	2.92e-07	3.4	RV	CELLTYPE	control_PKP2	5	15	Myeloid
S100A8	4.89	0.00129	0.133	0.00195	5.87	31.9	2.53e-06	2.89	RV	CELLTYPE	control_PKP2	5	15	Myeloid
MKI67	4.64	0.001	0.0547	0.00178	4.28	33.3	1.72e-06	3	RV	CELLTYPE	control_PKP2	5	15	Myeloid
ASPM	4.18	0.0192	0.0958	0.00411	5	16.7	0.000253	1.72	RV	CELLTYPE	control_PKP2	5	15	Myeloid
CDK1	4.14	0.0383	0.0246	0.000245	3.24	13.3	0.000869	1.42	RV	CELLTYPE	control_PKP2	5	15	Myeloid
AC007952.4	4.04	0.00539	0.0204	0.00576	3.98	23.3	2.91e-05	2.27	RV	CELLTYPE	control_PKP2	5	15	Myeloid
GTSE1	4.02	0.0059	0.0744	0.0033	4.7	22.9	3.31e-05	2.23	RV	CELLTYPE	control_PKP2	5	15	Myeloid
NUSAP1	4	0.0103	0.0709	0.00462	4.72	19.8	8.72e-05	1.99	RV	CELLTYPE	control_PKP2	5	15	Myeloid
NEIL3	3.94	0.0267	0.0424	0.00102	3.85	15.2	0.000429	1.57	RV	CELLTYPE	control_PKP2	5	15	Myeloid
TCTEX1D1	3.9	0.0106	0.0212	0.00139	3.43	19.5	9.64e-05	1.97	RV	CELLTYPE	control_PKP2	5	15	Myeloid
CENPF	3.89	0.00326	0.0976	0.00586	4.98	26.4	1.14e-05	2.49	RV	CELLTYPE	control_PKP2	5	15	Myeloid
PRICKLE1	3.77	0.000266	0.0264	0.0079	4.2	44.2	1.27e-07	3.57	RV	CELLTYPE	control_PKP2	5	15	Myeloid
TOP2A	3.73	0.00327	0.0954	0.00534	5.08	26.3	1.17e-05	2.49	RV	CELLTYPE	control_PKP2	5	15	Myeloid
TNC	3.68	0.00062	0.0546	0.017	5	37.7	5.77e-07	3.21	RV	CELLTYPE	control_PKP2	5	15	Myeloid
ENPP2	3.63	0.000905	0.157	0.0184	6.06	34.2	1.39e-06	3.04	RV	CELLTYPE	control_PKP2	5	15	Myeloid
ANLN	3.6	0.00648	0.0883	0.00517	4.89	22.5	3.69e-05	2.19	RV	CELLTYPE	control_PKP2	5	15	Myeloid
BUB1	3.58	0.0333	0.0222	0.0022	3.51	14.1	0.000658	1.48	RV	CELLTYPE	control_PKP2	5	15	Myeloid
IL21R	3.57	0.00978	0.0146	0.00436	3.62	20.1	8.04e-05	2.01	RV	CELLTYPE	control_PKP2	5	15	Myeloid
S100A9	3.54	0.00179	0.111	0.00747	5.55	30	4.21e-06	2.75	RV	CELLTYPE	control_PKP2	5	15	Myeloid
MMP9	3.51	0.0363	0.0174	0.00238	3.35	13.6	0.00078	1.44	RV	CELLTYPE	control_PKP2	5	15	Myeloid
NDC80	3.51	0.0338	0.038	0.00226	3.86	14	0.000689	1.47	RV	CELLTYPE	control_PKP2	5	15	Myeloid
JAK3	3.41	0.000905	0.0924	0.017	5.28	34.1	1.4e-06	3.04	RV	CELLTYPE	control_PKP2	5	15	Myeloid
NCAPG	3.41	0.0242	0.0325	0.00322	3.87	15.7	0.000368	1.62	RV	CELLTYPE	control_PKP2	5	15	Myeloid
DIAPH3	3.37	0.000761	0.146	0.0129	5.83	35.8	9.29e-07	3.12	RV	CELLTYPE	control_PKP2	5	15	Myeloid
MYH6	3.33	0.0169	0.0305	0.00246	3.79	17.4	0.0002	1.77	RV	CELLTYPE	control_PKP2	5	15	Myeloid
AP002075.1	3.31	0.000905	0.0329	0.00873	4.21	34.2	1.38e-06	3.04	RV	CELLTYPE	control_PKP2	5	15	Myeloid
LINC01500	3.3	0.00708	0.0151	0.008	3.75	22	4.4e-05	2.15	RV	CELLTYPE	control_PKP2	5	15	Myeloid
PLAU	3.3	0.00203	0.114	0.0227	5.89	28.8	5.78e-06	2.69	RV	CELLTYPE	control_PKP2	5	15	Myeloid
KIF18B	3.24	0.0324	0.0554	0.00302	4.22	14.3	0.000598	1.49	RV	CELLTYPE	control_PKP2	5	15	Myeloid
KIFC1	3.23	0.0333	0.0303	0.00292	3.73	14.1	0.000647	1.48	RV	CELLTYPE	control_PKP2	5	15	Myeloid
TPX2	3.22	0.0214	0.0509	0.00452	4.28	16.2	0.000308	1.67	RV	CELLTYPE	control_PKP2	5	15	Myeloid
FP236383.1	3.2	0.00304	0.475	0.12	7.43	27.1	9.41e-06	2.52	RV	CELLTYPE	control_PKP2	5	15	Myeloid
AL008726.1	3.17	0.00808	0.0143	0.0034	3.41	21.2	5.57e-05	2.09	RV	CELLTYPE	control_PKP2	5	15	Myeloid
TMEM26	3.16	0.0221	0.0182	0.00202	3.36	16	0.00032	1.66	RV	CELLTYPE	control_PKP2	5	15	Myeloid
COL1A1	3.06	0.00374	0.0127	0.00861	3.7	25.4	1.52e-05	2.43	RV	CELLTYPE	control_PKP2	5	15	Myeloid
KIFC3	3.03	0.000266	0.184	0.0298	6.27	43.8	1.4e-07	3.57	RV	CELLTYPE	control_PKP2	5	15	Myeloid
CR1	3.01	6.08e-05	0.779	0.187	8.34	56.7	9.89e-09	4.22	RV	CELLTYPE	control_PKP2	5	15	Myeloid
PIM1	2.99	0.0106	0.068	0.00665	4.8	19.6	9.33e-05	1.97	RV	CELLTYPE	control_PKP2	5	15	Myeloid
BATF	2.98	0.00111	0.0931	0.0124	5.21	32.6	2.08e-06	2.95	RV	CELLTYPE	control_PKP2	5	15	Myeloid
GATA4	2.97	0.0333	0.0142	0.00242	3.27	14.1	0.000657	1.48	RV	CELLTYPE	control_PKP2	5	15	Myeloid
CORIN	2.95	0.0356	0.0268	0.00536	3.93	13.7	0.000755	1.45	RV	CELLTYPE	control_PKP2	5	15	Myeloid
VCAN-AS1	2.95	0.0413	0.0168	0.00507	3.45	12.9	0.00103	1.38	RV	CELLTYPE	control_PKP2	5	15	Myeloid
AATK	2.93	0.00708	0.03	0.012	4.34	21.9	4.44e-05	2.15	RV	CELLTYPE	control_PKP2	5	15	Myeloid
CCR1	2.93	0.000266	0.101	0.0173	5.41	42.8	1.73e-07	3.57	RV	CELLTYPE	control_PKP2	5	15	Myeloid
CHRM2	2.85	0.0365	0.0389	0.0033	3.96	13.6	0.000802	1.44	RV	CELLTYPE	control_PKP2	5	15	Myeloid
MYPN	2.77	0.017	0.0171	0.00626	3.74	17.3	0.000204	1.77	RV	CELLTYPE	control_PKP2	5	15	Myeloid
CD300E	2.76	0.011	0.0466	0.0155	4.74	19.2	0.000108	1.96	RV	CELLTYPE	control_PKP2	5	15	Myeloid
CLEC4G	2.71	0.0306	0.0786	0.0106	5.15	14.6	0.000543	1.51	RV	CELLTYPE	control_PKP2	5	15	Myeloid
AQP9	2.7	0.0338	0.03	0.0202	4.34	14	0.000685	1.47	RV	CELLTYPE	control_PKP2	5	15	Myeloid
DYSF	2.69	0.0126	0.109	0.0302	5.57	18.7	0.000126	1.9	RV	CELLTYPE	control_PKP2	5	15	Myeloid
LMNB1	2.67	0.0162	0.0471	0.00816	4.39	17.6	0.000183	1.79	RV	CELLTYPE	control_PKP2	5	15	Myeloid
LILRA5	2.66	0.0208	0.0279	0.0106	4.15	16.3	0.000294	1.68	RV	CELLTYPE	control_PKP2	5	15	Myeloid
KITLG	2.6	0.014	0.0527	0.0123	4.63	18.3	0.000146	1.85	RV	CELLTYPE	control_PKP2	5	15	Myeloid
AL137789.1	2.59	0.0149	0.0563	0.0176	4.71	18	0.00016	1.83	RV	CELLTYPE	control_PKP2	5	15	Myeloid
CD209	2.59	0.00347	0.101	0.0304	5.59	26	1.3e-05	2.46	RV	CELLTYPE	control_PKP2	5	15	Myeloid
MYOCD	2.55	0.0372	0.0224	0.00677	3.86	13.5	0.00083	1.43	RV	CELLTYPE	control_PKP2	5	15	Myeloid
TLE3	2.53	0.00709	0.052	0.0205	4.84	21.8	4.56e-05	2.15	RV	CELLTYPE	control_PKP2	5	15	Myeloid
EHD1	2.51	0.00869	0.0341	0.00684	4.08	20.9	6.16e-05	2.06	RV	CELLTYPE	control_PKP2	5	15	Myeloid
MELK	2.51	0.0333	0.0641	0.00877	4.71	14.1	0.000659	1.48	RV	CELLTYPE	control_PKP2	5	15	Myeloid
UNC5B	2.5	0.0287	0.0147	0.00545	3.52	14.9	0.00049	1.54	RV	CELLTYPE	control_PKP2	5	15	Myeloid
MAPK13	2.47	0.0331	0.026	0.00749	3.81	14.2	0.00062	1.48	RV	CELLTYPE	control_PKP2	5	15	Myeloid
CPNE5	2.44	0.0486	0.0239	0.00482	3.74	12.2	0.00134	1.31	RV	CELLTYPE	control_PKP2	5	15	Myeloid
POLQ	2.44	0.0171	0.104	0.0148	5.28	17.2	0.000211	1.77	RV	CELLTYPE	control_PKP2	5	15	Myeloid
VCAN	2.44	0.042	0.44	0.144	7.53	12.8	0.00107	1.38	RV	CELLTYPE	control_PKP2	5	15	Myeloid
ADCY4	2.42	0.0477	0.0174	0.00507	3.55	12.3	0.0013	1.32	RV	CELLTYPE	control_PKP2	5	15	Myeloid
PDE1C	2.42	0.0298	0.0732	0.0203	5.16	14.7	0.000521	1.53	RV	CELLTYPE	control_PKP2	5	15	Myeloid
RELB	2.42	0.00527	0.077	0.03	5.29	23.6	2.62e-05	2.28	RV	CELLTYPE	control_PKP2	5	15	Myeloid
DAB2	2.39	0.00203	0.287	0.101	6.91	28.9	5.65e-06	2.69	RV	CELLTYPE	control_PKP2	5	15	Myeloid
AC066613.2	2.37	0.0396	0.0531	0.0274	4.74	13.1	0.000948	1.4	RV	CELLTYPE	control_PKP2	5	15	Myeloid
BRIP1	2.35	0.0167	0.0765	0.0152	5.13	17.5	0.000191	1.78	RV	CELLTYPE	control_PKP2	5	15	Myeloid
SH2B2	2.35	0.0175	0.0287	0.0124	4.11	17.1	0.000223	1.76	RV	CELLTYPE	control_PKP2	5	15	Myeloid
NCF4-AS1	2.34	0.0333	0.0254	0.00743	3.79	14.2	0.000639	1.48	RV	CELLTYPE	control_PKP2	5	15	Myeloid
C21orf58	2.33	0.0482	0.0923	0.0116	4.98	12.3	0.00132	1.32	RV	CELLTYPE	control_PKP2	5	15	Myeloid
EEPD1	2.33	0.0014	0.226	0.0923	6.85	31.4	2.85e-06	2.85	RV	CELLTYPE	control_PKP2	5	15	Myeloid
SMPDL3A	2.33	0.0166	0.045	0.0213	4.63	17.5	0.000189	1.78	RV	CELLTYPE	control_PKP2	5	15	Myeloid
COL3A1	2.3	0.0192	0.0352	0.0218	4.56	16.7	0.000252	1.72	RV	CELLTYPE	control_PKP2	5	15	Myeloid
HIST1H4C	2.3	0.0269	0.039	0.00922	4.15	15.1	0.000444	1.57	RV	CELLTYPE	control_PKP2	5	15	Myeloid
ABCC9	2.29	0.0403	0.025	0.0109	4.02	13	0.000972	1.39	RV	CELLTYPE	control_PKP2	5	15	Myeloid
HPSE	2.29	0.00436	0.0416	0.0141	4.44	24.5	1.98e-05	2.36	RV	CELLTYPE	control_PKP2	5	15	Myeloid
CYTOR	2.27	0.00183	0.0749	0.0272	5.18	29.6	4.63e-06	2.74	RV	CELLTYPE	control_PKP2	5	15	Myeloid
YES1	2.26	0.00984	0.0673	0.0167	5.05	20	8.17e-05	2.01	RV	CELLTYPE	control_PKP2	5	15	Myeloid
LILRB1	2.25	0.00436	0.0808	0.0399	5.4	24.7	1.91e-05	2.36	RV	CELLTYPE	control_PKP2	5	15	Myeloid
TPRG1	2.25	0.0385	0.591	0.282	7.89	13.3	0.000887	1.41	RV	CELLTYPE	control_PKP2	5	15	Myeloid
CBFA2T3	2.23	0.011	0.0697	0.02	4.94	19.3	0.000103	1.96	RV	CELLTYPE	control_PKP2	5	15	Myeloid
COL8A1	2.23	0.0167	0.0159	0.0151	3.97	17.5	0.000193	1.78	RV	CELLTYPE	control_PKP2	5	15	Myeloid
ETS1	2.23	0.0348	0.0274	0.0148	4.26	13.8	0.000725	1.46	RV	CELLTYPE	control_PKP2	5	15	Myeloid
FHL2	2.23	0.0348	0.292	0.0555	7.16	13.8	0.000728	1.46	RV	CELLTYPE	control_PKP2	5	15	Myeloid
MILR1	2.23	0.000508	0.144	0.0488	6.08	39.1	4.13e-07	3.29	RV	CELLTYPE	control_PKP2	5	15	Myeloid
CD82	2.22	0.0381	0.0231	0.00839	3.77	13.4	0.000857	1.42	RV	CELLTYPE	control_PKP2	5	15	Myeloid
SIGLEC7	2.22	0.00944	0.0445	0.018	4.59	20.4	7.25e-05	2.03	RV	CELLTYPE	control_PKP2	5	15	Myeloid
FAM20A	2.21	0.00167	1.09	0.386	8.89	30.5	3.66e-06	2.78	RV	CELLTYPE	control_PKP2	5	15	Myeloid
FCGR1A	2.21	0.0404	0.0463	0.0128	4.42	13	0.000986	1.39	RV	CELLTYPE	control_PKP2	5	15	Myeloid
LINC01146	2.2	0.0192	0.0404	0.0153	4.38	16.7	0.000255	1.72	RV	CELLTYPE	control_PKP2	5	15	Myeloid
KNL1	2.19	0.0333	0.0781	0.0172	5.05	14.1	0.000643	1.48	RV	CELLTYPE	control_PKP2	5	15	Myeloid
ABLIM3	2.17	0.00062	0.137	0.0412	5.96	37.5	6.05e-07	3.21	RV	CELLTYPE	control_PKP2	5	15	Myeloid
BCL3	2.16	0.0236	0.0944	0.0284	5.55	15.8	0.000353	1.63	RV	CELLTYPE	control_PKP2	5	15	Myeloid
LFNG	2.16	0.017	0.0317	0.0178	4.35	17.3	0.000202	1.77	RV	CELLTYPE	control_PKP2	5	15	Myeloid
IL7	2.14	0.0149	0.328	0.0837	7.12	18	0.000162	1.83	RV	CELLTYPE	control_PKP2	5	15	Myeloid
CTSL	2.13	0.00531	0.612	0.217	8.09	23.5	2.76e-05	2.27	RV	CELLTYPE	control_PKP2	5	15	Myeloid
TIMELESS	2.11	0.0338	0.0354	0.00938	4.16	13.9	0.000692	1.47	RV	CELLTYPE	control_PKP2	5	15	Myeloid
HMOX1	2.09	0.0338	0.257	0.091	6.79	14	0.000686	1.47	RV	CELLTYPE	control_PKP2	5	15	Myeloid
CLECL1	2.07	0.0365	0.06	0.0189	4.78	13.5	0.000811	1.44	RV	CELLTYPE	control_PKP2	5	15	Myeloid
FAM129B	2.07	0.0161	0.104	0.0301	5.58	17.7	0.000181	1.79	RV	CELLTYPE	control_PKP2	5	15	Myeloid
ABCG1	2.06	0.00436	0.183	0.0914	6.51	24.6	1.93e-05	2.36	RV	CELLTYPE	control_PKP2	5	15	Myeloid
CDH2	2.05	0.0474	0.0506	0.0117	4.52	12.3	0.00128	1.32	RV	CELLTYPE	control_PKP2	5	15	Myeloid
HELLS	2.04	0.0175	0.0929	0.0245	5.38	17.1	0.000221	1.76	RV	CELLTYPE	control_PKP2	5	15	Myeloid
IGFBP4	2.04	0.00183	0.0768	0.0271	5.27	29.7	4.55e-06	2.74	RV	CELLTYPE	control_PKP2	5	15	Myeloid
SYNJ2	2.04	0.0338	0.0286	0.00969	3.94	13.9	0.000695	1.47	RV	CELLTYPE	control_PKP2	5	15	Myeloid
IER5L	2.02	0.0287	0.042	0.0161	4.42	14.9	0.000489	1.54	RV	CELLTYPE	control_PKP2	5	15	Myeloid
LDB2	2.02	0.0352	0.0286	0.0239	4.46	13.8	0.000739	1.45	RV	CELLTYPE	control_PKP2	5	15	Myeloid
TGFBI	2.02	0.0106	0.74	0.282	8.51	19.7	9.12e-05	1.98	RV	CELLTYPE	control_PKP2	5	15	Myeloid
CD38	2.01	0.0175	0.081	0.0348	5.38	17.1	0.000218	1.76	RV	CELLTYPE	control_PKP2	5	15	Myeloid
FGF12	2.01	0.0413	0.276	0.0583	7.01	12.9	0.00103	1.38	RV	CELLTYPE	control_PKP2	5	15	Myeloid
NLRP12	2.01	0.0204	0.0383	0.0196	4.49	16.4	0.000286	1.69	RV	CELLTYPE	control_PKP2	5	15	Myeloid
SREBF1	2.01	0.000656	0.116	0.058	5.86	36.8	7.12e-07	3.18	RV	CELLTYPE	control_PKP2	5	15	Myeloid
ABCC3	1.99	0.00539	0.113	0.0622	5.8	23.3	2.94e-05	2.27	RV	CELLTYPE	control_PKP2	5	15	Myeloid
MARCO	1.98	0.0394	0.358	0.0735	7.13	13.2	0.000931	1.4	RV	CELLTYPE	control_PKP2	5	15	Myeloid
MIR503HG	1.97	0.0267	0.0689	0.0214	4.98	15.2	0.000437	1.57	RV	CELLTYPE	control_PKP2	5	15	Myeloid
PRAM1	1.97	0.0385	0.0795	0.0448	5.29	13.3	0.000886	1.41	RV	CELLTYPE	control_PKP2	5	15	Myeloid
CDCP1	1.94	0.00978	0.147	0.0727	6.18	20.1	8.02e-05	2.01	RV	CELLTYPE	control_PKP2	5	15	Myeloid
COL1A2	1.94	0.0324	0.0314	0.0263	4.55	14.4	0.000587	1.49	RV	CELLTYPE	control_PKP2	5	15	Myeloid
MCTP2	1.93	0.0278	0.0629	0.0297	5.02	15	0.000464	1.56	RV	CELLTYPE	control_PKP2	5	15	Myeloid
PSTPIP1	1.93	0.00481	0.166	0.0591	6.22	24.2	2.23e-05	2.32	RV	CELLTYPE	control_PKP2	5	15	Myeloid
ADGRE2	1.91	0.0188	0.225	0.115	6.76	16.8	0.000243	1.73	RV	CELLTYPE	control_PKP2	5	15	Myeloid
HIVEP3	1.91	0.0175	0.238	0.102	6.83	17.1	0.000219	1.76	RV	CELLTYPE	control_PKP2	5	15	Myeloid
ACTN1	1.9	0.00531	0.102	0.044	5.56	23.5	2.77e-05	2.27	RV	CELLTYPE	control_PKP2	5	15	Myeloid
ICAM1	1.89	0.0205	0.164	0.0534	6.26	16.3	0.000289	1.69	RV	CELLTYPE	control_PKP2	5	15	Myeloid
PDE1B	1.88	0.0484	0.0632	0.0235	4.79	12.2	0.00133	1.31	RV	CELLTYPE	control_PKP2	5	15	Myeloid
FBXL7	1.87	0.014	0.0513	0.0306	4.94	18.3	0.000147	1.85	RV	CELLTYPE	control_PKP2	5	15	Myeloid
LIMK1	1.87	0.011	0.0682	0.0362	5.12	19.4	0.000102	1.96	RV	CELLTYPE	control_PKP2	5	15	Myeloid
SORBS2	1.87	0.0426	0.177	0.0596	6.47	12.8	0.00109	1.37	RV	CELLTYPE	control_PKP2	5	15	Myeloid
FBN2	1.82	0.0425	0.0561	0.0431	5.2	12.8	0.00108	1.37	RV	CELLTYPE	control_PKP2	5	15	Myeloid
KCNK13	1.81	0.0106	0.137	0.0454	5.82	19.7	9.2e-05	1.98	RV	CELLTYPE	control_PKP2	5	15	Myeloid
ECT2	1.79	0.0387	0.053	0.027	4.81	13.2	0.000904	1.41	RV	CELLTYPE	control_PKP2	5	15	Myeloid
GIMAP7	1.78	0.017	0.101	0.0268	5.4	17.3	0.000208	1.77	RV	CELLTYPE	control_PKP2	5	15	Myeloid
LILRA6	1.76	0.0325	0.087	0.041	5.57	14.3	0.000606	1.49	RV	CELLTYPE	control_PKP2	5	15	Myeloid
RUBCNL	1.76	0.00921	0.201	0.0736	6.55	20.5	6.97e-05	2.04	RV	CELLTYPE	control_PKP2	5	15	Myeloid
NOTCH1	1.75	0.0167	0.0596	0.0302	5	17.4	0.000195	1.78	RV	CELLTYPE	control_PKP2	5	15	Myeloid
COL6A3	1.73	0.0359	0.032	0.03	4.62	13.7	0.000768	1.44	RV	CELLTYPE	control_PKP2	5	15	Myeloid
SH3RF3	1.71	0.011	0.604	0.279	8.03	19.3	0.000105	1.96	RV	CELLTYPE	control_PKP2	5	15	Myeloid
TACC3	1.7	0.029	0.128	0.0516	5.9	14.8	0.0005	1.54	RV	CELLTYPE	control_PKP2	5	15	Myeloid
BMF	1.69	0.0365	0.0376	0.0329	4.7	13.5	0.000805	1.44	RV	CELLTYPE	control_PKP2	5	15	Myeloid
MPP1	1.69	0.00808	0.169	0.107	6.44	21.2	5.59e-05	2.09	RV	CELLTYPE	control_PKP2	5	15	Myeloid
ENG	1.65	0.00811	0.241	0.0981	6.82	21.2	5.67e-05	2.09	RV	CELLTYPE	control_PKP2	5	15	Myeloid
TBC1D2	1.65	0.018	0.218	0.0945	6.56	17	0.000231	1.75	RV	CELLTYPE	control_PKP2	5	15	Myeloid
DMXL2	1.63	0.00202	0.729	0.393	8.37	29.1	5.27e-06	2.69	RV	CELLTYPE	control_PKP2	5	15	Myeloid
DEF6	1.62	0.0204	0.0666	0.042	5.16	16.4	0.00028	1.69	RV	CELLTYPE	control_PKP2	5	15	Myeloid
SDC3	1.6	0.0204	0.0842	0.0498	5.55	16.4	0.000284	1.69	RV	CELLTYPE	control_PKP2	5	15	Myeloid
PIM3	1.59	0.0404	0.0856	0.0484	5.46	13	0.000985	1.39	RV	CELLTYPE	control_PKP2	5	15	Myeloid
RXRA	1.59	0.011	0.13	0.0686	6.01	19.2	0.000107	1.96	RV	CELLTYPE	control_PKP2	5	15	Myeloid
TMC6	1.59	0.00531	0.19	0.0889	6.55	23.4	2.81e-05	2.27	RV	CELLTYPE	control_PKP2	5	15	Myeloid
TMEM104	1.59	0.00552	0.109	0.0536	5.72	23.1	3.05e-05	2.26	RV	CELLTYPE	control_PKP2	5	15	Myeloid
SIGLEC9	1.57	0.00708	0.126	0.0648	6	22	4.32e-05	2.15	RV	CELLTYPE	control_PKP2	5	15	Myeloid
LRP1	1.56	0.00283	0.739	0.328	8.39	27.5	8.28e-06	2.55	RV	CELLTYPE	control_PKP2	5	15	Myeloid
TRPV4	1.55	0.0338	0.0869	0.0505	5.55	14	0.000689	1.47	RV	CELLTYPE	control_PKP2	5	15	Myeloid
MAST4	1.54	0.0239	0.0854	0.0476	5.49	15.7	0.000362	1.62	RV	CELLTYPE	control_PKP2	5	15	Myeloid
PIK3R6	1.54	0.0394	0.0659	0.0446	5.23	13.1	0.000935	1.4	RV	CELLTYPE	control_PKP2	5	15	Myeloid
MPDU1	1.53	0.0426	0.0579	0.0243	4.91	12.7	0.0011	1.37	RV	CELLTYPE	control_PKP2	5	15	Myeloid
NRP2	1.52	0.0031	0.571	0.283	8.06	26.8	1.01e-05	2.51	RV	CELLTYPE	control_PKP2	5	15	Myeloid
HK3	1.51	0.011	0.141	0.0478	6.09	19.2	0.000108	1.96	RV	CELLTYPE	control_PKP2	5	15	Myeloid
HEG1	1.5	0.0231	0.117	0.0621	5.9	15.9	0.000339	1.64	RV	CELLTYPE	control_PKP2	5	15	Myeloid
CD200R1	1.49	0.011	0.134	0.0802	6.1	19.3	0.000106	1.96	RV	CELLTYPE	control_PKP2	5	15	Myeloid
VPS9D1	1.49	0.0175	0.124	0.0588	5.89	17.1	0.000223	1.76	RV	CELLTYPE	control_PKP2	5	15	Myeloid
OLFML2B	1.48	0.0404	0.106	0.0755	5.82	13	0.00099	1.39	RV	CELLTYPE	control_PKP2	5	15	Myeloid
RELT	1.48	0.0434	0.0721	0.0321	5.15	12.6	0.00114	1.36	RV	CELLTYPE	control_PKP2	5	15	Myeloid
EZH2	1.47	0.0449	0.112	0.0506	5.7	12.5	0.00119	1.35	RV	CELLTYPE	control_PKP2	5	15	Myeloid
PRKCA	1.47	0.0251	0.612	0.273	8.06	15.5	0.000391	1.6	RV	CELLTYPE	control_PKP2	5	15	Myeloid
SOGA1	1.47	0.0236	0.159	0.105	6.32	15.7	0.000356	1.63	RV	CELLTYPE	control_PKP2	5	15	Myeloid
MAP2K3	1.46	0.0203	0.0933	0.0499	5.61	16.5	0.000274	1.69	RV	CELLTYPE	control_PKP2	5	15	Myeloid
FLOT1	1.42	0.0254	0.19	0.103	6.58	15.4	0.000399	1.6	RV	CELLTYPE	control_PKP2	5	15	Myeloid
IL4R	1.42	0.00869	0.351	0.158	7.36	20.8	6.28e-05	2.06	RV	CELLTYPE	control_PKP2	5	15	Myeloid
NBEAL2	1.42	0.0385	0.0594	0.0355	5	13.3	0.000876	1.41	RV	CELLTYPE	control_PKP2	5	15	Myeloid
CHD3	1.41	0.0387	0.0871	0.049	5.41	13.3	0.0009	1.41	RV	CELLTYPE	control_PKP2	5	15	Myeloid
CTSA	1.4	0.0338	0.221	0.124	6.77	14	0.000682	1.47	RV	CELLTYPE	control_PKP2	5	15	Myeloid
MCC	1.4	0.0106	0.121	0.0713	5.99	19.5	9.65e-05	1.97	RV	CELLTYPE	control_PKP2	5	15	Myeloid
CMIP	1.38	0.014	1.24	0.805	9.23	18.2	0.000148	1.85	RV	CELLTYPE	control_PKP2	5	15	Myeloid
LILRB3	1.38	0.041	0.152	0.0943	6.33	13	0.00101	1.39	RV	CELLTYPE	control_PKP2	5	15	Myeloid
VASP	1.38	0.0089	0.176	0.0878	6.36	20.7	6.52e-05	2.05	RV	CELLTYPE	control_PKP2	5	15	Myeloid
KLHDC3	1.37	0.0381	0.0599	0.0409	5.09	13.4	0.000858	1.42	RV	CELLTYPE	control_PKP2	5	15	Myeloid
SRGAP3	1.37	0.0356	0.223	0.15	6.83	13.7	0.000754	1.45	RV	CELLTYPE	control_PKP2	5	15	Myeloid
BRD9	1.35	0.0404	0.142	0.0703	5.99	13	0.000983	1.39	RV	CELLTYPE	control_PKP2	5	15	Myeloid
SBNO2	1.33	0.04	0.189	0.0954	6.42	13.1	0.000961	1.4	RV	CELLTYPE	control_PKP2	5	15	Myeloid
VAV1	1.33	0.0143	0.449	0.277	7.72	18.2	0.000152	1.85	RV	CELLTYPE	control_PKP2	5	15	Myeloid
CTSC	1.32	0.0387	0.666	0.421	8.32	13.2	0.000904	1.41	RV	CELLTYPE	control_PKP2	5	15	Myeloid
LIMK2	1.32	0.0276	0.216	0.11	6.76	15.1	0.000458	1.56	RV	CELLTYPE	control_PKP2	5	15	Myeloid
AMPD3	1.31	0.0324	0.152	0.105	6.3	14.3	0.000598	1.49	RV	CELLTYPE	control_PKP2	5	15	Myeloid
CHST15	1.31	0.0234	0.458	0.24	7.66	15.8	0.000347	1.63	RV	CELLTYPE	control_PKP2	5	15	Myeloid
ZNF710	1.29	0.00712	0.694	0.501	8.43	21.7	4.8e-05	2.15	RV	CELLTYPE	control_PKP2	5	15	Myeloid
DNMT1	1.28	0.0299	0.16	0.0778	6.22	14.7	0.000526	1.52	RV	CELLTYPE	control_PKP2	5	15	Myeloid
C12orf4	1.26	0.0333	0.0901	0.0701	5.64	14.1	0.000649	1.48	RV	CELLTYPE	control_PKP2	5	15	Myeloid
LY96	1.24	0.0426	0.348	0.207	7.39	12.7	0.0011	1.37	RV	CELLTYPE	control_PKP2	5	15	Myeloid
NABP1	1.23	0.00978	0.493	0.345	7.91	20.1	8.03e-05	2.01	RV	CELLTYPE	control_PKP2	5	15	Myeloid
ARAP2	1.2	0.0333	0.387	0.247	7.56	14.1	0.000658	1.48	RV	CELLTYPE	control_PKP2	5	15	Myeloid
SLC38A7	1.2	0.0335	0.141	0.0773	6.11	14	0.000666	1.47	RV	CELLTYPE	control_PKP2	5	15	Myeloid
DGKZ	1.17	0.0413	0.142	0.0804	6.15	12.9	0.00103	1.38	RV	CELLTYPE	control_PKP2	5	15	Myeloid
ZYX	1.17	0.0365	0.114	0.0714	5.85	13.6	0.000802	1.44	RV	CELLTYPE	control_PKP2	5	15	Myeloid
RRBP1	1.16	0.0235	0.191	0.112	6.59	15.8	0.00035	1.63	RV	CELLTYPE	control_PKP2	5	15	Myeloid
SNX6	1.16	0.017	0.74	0.505	8.5	17.3	0.000206	1.77	RV	CELLTYPE	control_PKP2	5	15	Myeloid
PTPN2	1.15	0.0243	0.536	0.342	7.99	15.6	0.000375	1.61	RV	CELLTYPE	control_PKP2	5	15	Myeloid
ARHGAP27	1.14	0.0311	0.143	0.0951	6.24	14.5	0.000554	1.51	RV	CELLTYPE	control_PKP2	5	15	Myeloid
RUNX1	1.09	0.0204	1.9	1.44	9.89	16.4	0.000283	1.69	RV	CELLTYPE	control_PKP2	5	15	Myeloid
CLASRP	1.08	0.0175	0.25	0.168	6.99	17.1	0.000222	1.76	RV	CELLTYPE	control_PKP2	5	15	Myeloid
PTPRE	1.07	0.0338	0.989	0.601	8.89	13.9	0.000696	1.47	RV	CELLTYPE	control_PKP2	5	15	Myeloid
SEPT9	1.06	0.0394	0.389	0.271	7.57	13.2	0.000926	1.4	RV	CELLTYPE	control_PKP2	5	15	Myeloid
SLC8B1	1.06	0.0474	0.219	0.15	6.81	12.4	0.00127	1.32	RV	CELLTYPE	control_PKP2	5	15	Myeloid
OGDH	1.04	0.0263	0.333	0.3	7.5	15.3	0.000417	1.58	RV	CELLTYPE	control_PKP2	5	15	Myeloid
MROH1	1.02	0.0394	0.213	0.16	6.78	13.2	0.000932	1.4	RV	CELLTYPE	control_PKP2	5	15	Myeloid
EIF4G3	0.949	0.0301	1.64	1.06	9.65	14.6	0.000532	1.52	RV	CELLTYPE	control_PKP2	5	15	Myeloid

## Sheet: control_PVneg
Gene	logFC	FDR	mean_exp_control	mean_exp_genotype	logCPM	F	PValue	FDR_plot	Region	annotation_level	comparison	Observations_genotype	Observations_reference	cell_state
MKI67	6.57	0.000838	0.0547	0	4.6	37.4	6.24e-07	3.08	RV	CELLTYPE	control_PVneg	4	15	Myeloid
ASPM	6.24	0.00594	0.0958	0.000431	5.26	23.5	2.26e-05	2.23	RV	CELLTYPE	control_PVneg	4	15	Myeloid
GTSE1	4.91	0.00376	0.0744	0.000749	5	26.8	8.39e-06	2.43	RV	CELLTYPE	control_PVneg	4	15	Myeloid
CENPF	4.77	0.00206	0.0976	0.00204	5.25	30	3.23e-06	2.69	RV	CELLTYPE	control_PVneg	4	15	Myeloid
TOP2A	4.76	0.00185	0.0954	0.00143	5.35	30.8	2.6e-06	2.73	RV	CELLTYPE	control_PVneg	4	15	Myeloid
NEIL3	4.51	0.0249	0.0424	0.00025	4.23	17.3	0.000183	1.6	RV	CELLTYPE	control_PVneg	4	15	Myeloid
FAM111B	4.36	0.00429	0.029	0.00025	4.17	25.3	1.31e-05	2.37	RV	CELLTYPE	control_PVneg	4	15	Myeloid
EREG	4.29	0.0231	0.0221	0.00136	4.13	17.9	0.000151	1.64	RV	CELLTYPE	control_PVneg	4	15	Myeloid
BUB1B	4.16	0.0175	0.0538	0.000749	4.58	19.3	9.23e-05	1.76	RV	CELLTYPE	control_PVneg	4	15	Myeloid
ANLN	4.13	0.00498	0.0883	0.00218	5.17	24.6	1.61e-05	2.3	RV	CELLTYPE	control_PVneg	4	15	Myeloid
DTL	4.01	0.0331	0.0337	0.000862	4.25	15.8	0.000317	1.48	RV	CELLTYPE	control_PVneg	4	15	Myeloid
AC007952.4	3.79	0.0399	0.0204	0.00284	4.21	14.8	0.000462	1.4	RV	CELLTYPE	control_PVneg	4	15	Myeloid
KIFC1	3.78	0.0389	0.0303	0.000999	4.08	14.9	0.000437	1.41	RV	CELLTYPE	control_PVneg	4	15	Myeloid
KIF18B	3.62	0.0358	0.0554	0.00186	4.56	15.4	0.000363	1.45	RV	CELLTYPE	control_PVneg	4	15	Myeloid
SLC2A3	3.61	0.0136	0.382	0.0276	7.92	20.6	5.82e-05	1.87	RV	CELLTYPE	control_PVneg	4	15	Myeloid
PRICKLE1	3.6	0.0054	0.0264	0.00445	4.4	24	1.97e-05	2.27	RV	CELLTYPE	control_PVneg	4	15	Myeloid
C4BPB	3.54	0.0234	0.0499	0.00825	4.78	17.6	0.000162	1.63	RV	CELLTYPE	control_PVneg	4	15	Myeloid
CLSPN	3.52	0.0136	0.0703	0.00304	5.13	20.5	5.98e-05	1.87	RV	CELLTYPE	control_PVneg	4	15	Myeloid
DIAPH3	3.46	0.00101	0.146	0.0127	6.07	34	1.08e-06	3	RV	CELLTYPE	control_PVneg	4	15	Myeloid
NCAPG	3.41	0.0424	0.0325	0.00229	4.22	14.5	0.00052	1.37	RV	CELLTYPE	control_PVneg	4	15	Myeloid
BRIP1	3.31	0.0031	0.0765	0.01	5.34	28.3	5.38e-06	2.51	RV	CELLTYPE	control_PVneg	4	15	Myeloid
AATK	3.29	0.0164	0.03	0.00658	4.5	19.5	8.56e-05	1.78	RV	CELLTYPE	control_PVneg	4	15	Myeloid
DEPDC1B	3.28	0.0453	0.0428	0.00365	4.58	14.1	0.00061	1.34	RV	CELLTYPE	control_PVneg	4	15	Myeloid
S100A8	3.22	0.0184	0.133	0.00717	6.16	18.9	0.000105	1.73	RV	CELLTYPE	control_PVneg	4	15	Myeloid
KITLG	3.15	0.00526	0.0527	0.0057	4.84	24.4	1.74e-05	2.28	RV	CELLTYPE	control_PVneg	4	15	Myeloid
THBS1	3.13	0.0257	0.504	0.0797	8.06	17	0.000203	1.59	RV	CELLTYPE	control_PVneg	4	15	Myeloid
SPP1	2.85	0.0234	0.196	0.0463	6.49	17.7	0.000162	1.63	RV	CELLTYPE	control_PVneg	4	15	Myeloid
SOCS3	2.79	0.0225	0.0824	0.00921	5.59	18	0.000145	1.65	RV	CELLTYPE	control_PVneg	4	15	Myeloid
GK-AS1	2.77	0.0257	0.041	0.00894	4.73	17	0.000204	1.59	RV	CELLTYPE	control_PVneg	4	15	Myeloid
MELK	2.74	0.0443	0.0641	0.00554	5	14.2	0.000571	1.35	RV	CELLTYPE	control_PVneg	4	15	Myeloid
C21orf58	2.7	0.0334	0.0923	0.00688	5.24	15.7	0.000326	1.48	RV	CELLTYPE	control_PVneg	4	15	Myeloid
KNL1	2.64	0.019	0.0781	0.00885	5.27	18.8	0.00011	1.72	RV	CELLTYPE	control_PVneg	4	15	Myeloid
SH2B2	2.62	0.0447	0.0287	0.00645	4.3	14.1	0.000596	1.35	RV	CELLTYPE	control_PVneg	4	15	Myeloid
S100A9	2.61	0.0439	0.111	0.0133	5.85	14.3	0.000558	1.36	RV	CELLTYPE	control_PVneg	4	15	Myeloid
POLQ	2.59	0.0146	0.104	0.0106	5.52	20	7.1e-05	1.84	RV	CELLTYPE	control_PVneg	4	15	Myeloid
AP002075.1	2.58	0.0367	0.0329	0.00724	4.48	15.2	0.000395	1.43	RV	CELLTYPE	control_PVneg	4	15	Myeloid
CD300E	2.51	0.0358	0.0466	0.0118	4.92	15.4	0.000373	1.45	RV	CELLTYPE	control_PVneg	4	15	Myeloid
BHLHE40	2.45	0.0143	0.0752	0.0158	5.54	20.1	6.85e-05	1.84	RV	CELLTYPE	control_PVneg	4	15	Myeloid
FOSL2	2.43	0.0273	0.103	0.0399	6.01	16.7	0.000225	1.56	RV	CELLTYPE	control_PVneg	4	15	Myeloid
BATF	2.41	0.0257	0.0931	0.0142	5.5	17	0.000206	1.59	RV	CELLTYPE	control_PVneg	4	15	Myeloid
SEMA4A	2.4	0.0213	0.0467	0.013	4.98	18.2	0.000134	1.67	RV	CELLTYPE	control_PVneg	4	15	Myeloid
BTG3	2.24	0.0395	0.028	0.00794	4.33	14.8	0.000454	1.4	RV	CELLTYPE	control_PVneg	4	15	Myeloid
CTSL	2.14	0.00398	0.612	0.155	8.17	25.8	1.12e-05	2.4	RV	CELLTYPE	control_PVneg	4	15	Myeloid
BCL3	2.12	0.0282	0.0944	0.0247	5.73	16.5	0.000242	1.55	RV	CELLTYPE	control_PVneg	4	15	Myeloid
CYTOR	2.11	0.015	0.0749	0.0211	5.39	19.9	7.55e-05	1.82	RV	CELLTYPE	control_PVneg	4	15	Myeloid
MCTP2	2.1	0.0412	0.0629	0.0166	5.15	14.6	0.000491	1.39	RV	CELLTYPE	control_PVneg	4	15	Myeloid
NECTIN2	2.08	0.0143	0.0984	0.0329	5.85	20.2	6.8e-05	1.84	RV	CELLTYPE	control_PVneg	4	15	Myeloid
TYMP	2.02	0.0178	0.408	0.148	7.88	19.1	9.69e-05	1.75	RV	CELLTYPE	control_PVneg	4	15	Myeloid
CR1	1.99	0.0054	0.779	0.22	8.49	24	1.94e-05	2.27	RV	CELLTYPE	control_PVneg	4	15	Myeloid
GLIPR2	1.98	0.00416	0.147	0.0417	6.25	25.6	1.2e-05	2.38	RV	CELLTYPE	control_PVneg	4	15	Myeloid
ADGRE2	1.81	0.0234	0.225	0.0854	6.82	17.6	0.000163	1.63	RV	CELLTYPE	control_PVneg	4	15	Myeloid
CDCP1	1.77	0.0354	0.147	0.0632	6.3	15.5	0.000351	1.45	RV	CELLTYPE	control_PVneg	4	15	Myeloid
MTHFD2	1.71	0.0439	0.0656	0.0189	5.15	14.3	0.000556	1.36	RV	CELLTYPE	control_PVneg	4	15	Myeloid
HK3	1.7	0.0197	0.141	0.0352	6.27	18.6	0.000117	1.7	RV	CELLTYPE	control_PVneg	4	15	Myeloid
EZH2	1.69	0.0331	0.112	0.035	5.83	15.8	0.00032	1.48	RV	CELLTYPE	control_PVneg	4	15	Myeloid
TGFBI	1.62	0.0381	0.74	0.29	8.63	15	0.000419	1.42	RV	CELLTYPE	control_PVneg	4	15	Myeloid
AC069368.1	1.58	0.0474	0.155	0.0727	6.41	13.9	0.000658	1.32	RV	CELLTYPE	control_PVneg	4	15	Myeloid
MIDN	1.58	0.0474	0.0924	0.0397	5.77	13.9	0.000657	1.32	RV	CELLTYPE	control_PVneg	4	15	Myeloid
PSTPIP1	1.55	0.0402	0.166	0.0621	6.4	14.7	0.000471	1.4	RV	CELLTYPE	control_PVneg	4	15	Myeloid
MTCH1	1.44	0.0249	0.254	0.1	7.07	17.4	0.000175	1.6	RV	CELLTYPE	control_PVneg	4	15	Myeloid
PLSCR1	1.44	0.0436	0.333	0.172	7.49	14.3	0.000548	1.36	RV	CELLTYPE	control_PVneg	4	15	Myeloid
TMC6	1.43	0.0331	0.19	0.0794	6.7	15.8	0.000313	1.48	RV	CELLTYPE	control_PVneg	4	15	Myeloid
CD44	1.42	0.0358	0.657	0.316	8.46	15.4	0.000371	1.45	RV	CELLTYPE	control_PVneg	4	15	Myeloid
TPM4	1.42	0.0273	0.217	0.102	6.85	16.7	0.000225	1.56	RV	CELLTYPE	control_PVneg	4	15	Myeloid
CHST15	1.36	0.0272	0.458	0.189	7.73	16.8	0.00022	1.57	RV	CELLTYPE	control_PVneg	4	15	Myeloid
SAT1	1.36	0.0373	2.99	1.96	10.6	15.1	0.000404	1.43	RV	CELLTYPE	control_PVneg	4	15	Myeloid
IL17RA	1.28	0.0412	0.494	0.216	7.87	14.6	0.000493	1.39	RV	CELLTYPE	control_PVneg	4	15	Myeloid
FMNL1	1.26	0.0249	0.258	0.13	7.08	17.4	0.000177	1.6	RV	CELLTYPE	control_PVneg	4	15	Myeloid
PTPRE	1.13	0.033	0.989	0.497	8.95	15.9	0.0003	1.48	RV	CELLTYPE	control_PVneg	4	15	Myeloid

## Sheet: control_RBM20
Gene	logFC	FDR	mean_exp_control	mean_exp_genotype	logCPM	F	PValue	FDR_plot	Region	annotation_level	comparison	Observations_genotype	Observations_reference	cell_state
XIST	10.5	0.00432	0.645	0	8.15	27	7.91e-06	2.36	RV	CELLTYPE	control_RBM20	5	15	Myeloid
MMP9	5.53	0.00488	0.0174	0	3.57	25.6	1.19e-05	2.31	RV	CELLTYPE	control_RBM20	5	15	Myeloid
MKI67	5.35	0.000593	0.0547	0.000995	4.47	38.4	2.34e-07	3.23	RV	CELLTYPE	control_RBM20	5	15	Myeloid
TSIX	4.75	0.0353	0.0128	0	3.28	15.6	0.000341	1.45	RV	CELLTYPE	control_RBM20	5	15	Myeloid
CCL2	4.71	0.00158	0.154	0.00454	6.26	31.8	1.44e-06	2.8	RV	CELLTYPE	control_RBM20	5	15	Myeloid
LINC01010	4.71	0.00575	0.0253	0.00124	3.91	23.5	1.82e-05	2.24	RV	CELLTYPE	control_RBM20	5	15	Myeloid
AC018616.1	4.53	0.0391	0.0246	0.00173	3.75	14.6	0.000439	1.41	RV	CELLTYPE	control_RBM20	5	15	Myeloid
CDCA7	4.05	0.0311	0.0177	0.000332	3.63	15.8	0.000285	1.51	RV	CELLTYPE	control_RBM20	5	15	Myeloid
GTSE1	3.56	0.0086	0.0744	0.00332	4.88	21.2	3.99e-05	2.07	RV	CELLTYPE	control_RBM20	5	15	Myeloid
FCGBP	3.53	0.00771	0.207	0.00789	6.22	21.9	3.14e-05	2.11	RV	CELLTYPE	control_RBM20	5	15	Myeloid
ANLN	3.49	0.00488	0.0883	0.00494	5.05	24.7	1.26e-05	2.31	RV	CELLTYPE	control_RBM20	5	15	Myeloid
DDIAS	3.36	0.0208	0.0165	0.00196	3.64	17.3	0.000161	1.68	RV	CELLTYPE	control_RBM20	5	15	Myeloid
DEPDC1B	3.34	0.0172	0.0428	0.00403	4.44	18.3	0.000112	1.76	RV	CELLTYPE	control_RBM20	5	15	Myeloid
BUB1B	3.3	0.0177	0.0538	0.00224	4.47	18.1	0.000118	1.75	RV	CELLTYPE	control_RBM20	5	15	Myeloid
TPRG1	3.12	0.0019	0.591	0.101	7.77	30.6	2.05e-06	2.72	RV	CELLTYPE	control_RBM20	5	15	Myeloid
STIL	3.1	0.0261	0.0445	0.00541	4.48	16.4	0.000222	1.58	RV	CELLTYPE	control_RBM20	5	15	Myeloid
KIF4A	3.04	0.036	0.0366	0.00331	4.19	15	0.000378	1.44	RV	CELLTYPE	control_RBM20	5	15	Myeloid
C4BPB	3.01	0.0248	0.0499	0.00613	4.67	16.7	0.000203	1.61	RV	CELLTYPE	control_RBM20	5	15	Myeloid
SPP1	2.93	0.00488	0.196	0.0455	6.37	25.1	1.11e-05	2.31	RV	CELLTYPE	control_RBM20	5	15	Myeloid
PNP	2.82	0.00995	0.0447	0.00423	4.5	20.6	4.89e-05	2	RV	CELLTYPE	control_RBM20	5	15	Myeloid
NUSAP1	2.8	0.036	0.0709	0.00946	4.94	15	0.00038	1.44	RV	CELLTYPE	control_RBM20	5	15	Myeloid
YES1	2.78	0.0019	0.0673	0.0102	5.13	30.7	1.96e-06	2.72	RV	CELLTYPE	control_RBM20	5	15	Myeloid
TPX2	2.76	0.0489	0.0509	0.00527	4.5	13.8	0.00061	1.31	RV	CELLTYPE	control_RBM20	5	15	Myeloid
CCR1	2.73	0.000593	0.101	0.0151	5.52	39.3	1.82e-07	3.23	RV	CELLTYPE	control_RBM20	5	15	Myeloid
TNC	2.69	0.0201	0.0546	0.0147	5.06	17.6	0.000144	1.7	RV	CELLTYPE	control_RBM20	5	15	Myeloid
CENPF	2.64	0.0205	0.0976	0.0115	5.19	17.4	0.000153	1.69	RV	CELLTYPE	control_RBM20	5	15	Myeloid
KITLG	2.64	0.00602	0.0527	0.00956	4.74	23.2	2.01e-05	2.22	RV	CELLTYPE	control_RBM20	5	15	Myeloid
FAM111B	2.6	0.0353	0.029	0.00292	4.1	15.2	0.000354	1.45	RV	CELLTYPE	control_RBM20	5	15	Myeloid
KNL1	2.57	0.0103	0.0781	0.0108	5.15	20.4	5.22e-05	1.99	RV	CELLTYPE	control_RBM20	5	15	Myeloid
PRICKLE1	2.51	0.0143	0.0264	0.00868	4.36	19.1	8.38e-05	1.85	RV	CELLTYPE	control_RBM20	5	15	Myeloid
CR1	2.37	0.000985	0.779	0.195	8.4	35.6	4.92e-07	3.01	RV	CELLTYPE	control_RBM20	5	15	Myeloid
DIAPH3	2.36	0.00488	0.146	0.0248	5.99	24.8	1.22e-05	2.31	RV	CELLTYPE	control_RBM20	5	15	Myeloid
POLQ	2.3	0.0108	0.104	0.0144	5.42	20.1	5.89e-05	1.96	RV	CELLTYPE	control_RBM20	5	15	Myeloid
KIFC3	2.25	0.018	0.184	0.0374	6.38	18	0.000122	1.74	RV	CELLTYPE	control_RBM20	5	15	Myeloid
BRIP1	2.22	0.018	0.0765	0.0146	5.27	18	0.000123	1.74	RV	CELLTYPE	control_RBM20	5	15	Myeloid
BATF	2.19	0.00824	0.0931	0.018	5.39	21.5	3.57e-05	2.08	RV	CELLTYPE	control_RBM20	5	15	Myeloid
CDCP1	2.12	0.00468	0.147	0.0502	6.18	25.5	9.73e-06	2.33	RV	CELLTYPE	control_RBM20	5	15	Myeloid
SEMA4A	2.1	0.0353	0.0467	0.0168	4.9	15.3	0.000343	1.45	RV	CELLTYPE	control_RBM20	5	15	Myeloid
ENPP2	2.09	0.046	0.157	0.0401	6.24	14.1	0.000547	1.34	RV	CELLTYPE	control_RBM20	5	15	Myeloid
SLC39A8	2.09	0.0289	0.0723	0.0195	5.15	16.1	0.000252	1.54	RV	CELLTYPE	control_RBM20	5	15	Myeloid
CENPK	2.06	0.0491	0.0694	0.0134	5.04	13.7	0.000636	1.31	RV	CELLTYPE	control_RBM20	5	15	Myeloid
FN1	2.01	0.0388	0.125	0.0434	5.84	14.7	0.000433	1.41	RV	CELLTYPE	control_RBM20	5	15	Myeloid
HIVEP3	1.92	0.00613	0.238	0.0718	6.83	23	2.19e-05	2.21	RV	CELLTYPE	control_RBM20	5	15	Myeloid
CYTOR	1.9	0.0123	0.0749	0.0247	5.29	19.6	7.06e-05	1.91	RV	CELLTYPE	control_RBM20	5	15	Myeloid
ACTN1	1.8	0.0299	0.102	0.0318	5.61	16	0.000264	1.52	RV	CELLTYPE	control_RBM20	5	15	Myeloid
FCGR3A	1.8	0.0311	0.0888	0.0236	5.45	15.7	0.000293	1.51	RV	CELLTYPE	control_RBM20	5	15	Myeloid
ICAM1	1.78	0.0152	0.164	0.0473	6.33	18.8	9.31e-05	1.82	RV	CELLTYPE	control_RBM20	5	15	Myeloid
TRPV4	1.77	0.0157	0.0869	0.034	5.54	18.6	9.82e-05	1.8	RV	CELLTYPE	control_RBM20	5	15	Myeloid
TACC3	1.72	0.0167	0.128	0.0404	5.95	18.4	0.000107	1.78	RV	CELLTYPE	control_RBM20	5	15	Myeloid
AC011511.2	1.71	0.0459	0.0628	0.0221	5.17	14.1	0.000539	1.34	RV	CELLTYPE	control_RBM20	5	15	Myeloid
DOCK3	1.67	0.0493	0.15	0.0526	6.11	13.6	0.000655	1.31	RV	CELLTYPE	control_RBM20	5	15	Myeloid
FAM20A	1.65	0.0101	1.09	0.39	8.94	20.5	5.07e-05	1.99	RV	CELLTYPE	control_RBM20	5	15	Myeloid
CTSL	1.64	0.00704	0.612	0.224	8.14	22.4	2.69e-05	2.15	RV	CELLTYPE	control_RBM20	5	15	Myeloid
HELLS	1.63	0.0361	0.0929	0.0289	5.54	15	0.000387	1.44	RV	CELLTYPE	control_RBM20	5	15	Myeloid
HK3	1.62	0.0353	0.141	0.0371	6.17	15.1	0.000365	1.45	RV	CELLTYPE	control_RBM20	5	15	Myeloid
LRRC4C	1.62	0.0491	0.0908	0.0255	5.5	13.7	0.000633	1.31	RV	CELLTYPE	control_RBM20	5	15	Myeloid
MILR1	1.62	0.00496	0.144	0.056	6.19	24.4	1.38e-05	2.3	RV	CELLTYPE	control_RBM20	5	15	Myeloid
TYMP	1.62	0.036	0.408	0.19	7.85	15	0.000379	1.44	RV	CELLTYPE	control_RBM20	5	15	Myeloid
FPR1	1.54	0.0388	0.3	0.156	7.39	14.7	0.000429	1.41	RV	CELLTYPE	control_RBM20	5	15	Myeloid
RHOU	1.54	0.0311	0.185	0.0758	6.44	15.7	0.000291	1.51	RV	CELLTYPE	control_RBM20	5	15	Myeloid
ABLIM3	1.44	0.0472	0.137	0.0526	6.12	14	0.000566	1.33	RV	CELLTYPE	control_RBM20	5	15	Myeloid
SUN2	1.42	0.0491	0.0887	0.0331	5.5	13.7	0.000641	1.31	RV	CELLTYPE	control_RBM20	5	15	Myeloid
NLRC5	1.38	0.0207	0.144	0.0633	6.19	17.3	0.000158	1.68	RV	CELLTYPE	control_RBM20	5	15	Myeloid
CLEC7A	1.31	0.0491	0.511	0.25	7.95	13.8	0.000619	1.31	RV	CELLTYPE	control_RBM20	5	15	Myeloid
TPM4	1.29	0.0361	0.217	0.111	6.81	15	0.000384	1.44	RV	CELLTYPE	control_RBM20	5	15	Myeloid
SIGLEC9	1.16	0.042	0.126	0.0698	6.1	14.4	0.000485	1.38	RV	CELLTYPE	control_RBM20	5	15	Myeloid
EVL	1.15	0.0253	0.302	0.153	7.2	16.6	0.00021	1.6	RV	CELLTYPE	control_RBM20	5	15	Myeloid
NRP2	1.09	0.0388	0.571	0.292	8.12	14.7	0.000427	1.41	RV	CELLTYPE	control_RBM20	5	15	Myeloid
NABP1	0.968	0.0287	0.493	0.298	7.91	16.1	0.000249	1.54	RV	CELLTYPE	control_RBM20	5	15	Myeloid

## Sheet: control_TTN
Gene	logFC	FDR	mean_exp_control	mean_exp_genotype	logCPM	F	PValue	FDR_plot	Region	annotation_level	comparison	Observations_genotype	Observations_reference	cell_state
MKI67	5.61	7.38e-06	0.0547	0.000364	4.37	49.9	1.22e-08	5.13	RV	CELLTYPE	control_TTN	6	15	Myeloid
MMP9	5.54	0.000354	0.0174	0	3.49	29.7	3.58e-06	3.45	RV	CELLTYPE	control_TTN	6	15	Myeloid
TOP2A	5.39	5.82e-06	0.0954	0.000983	5.1	51.9	7.65e-09	5.23	RV	CELLTYPE	control_TTN	6	15	Myeloid
ANLN	5.18	1.17e-05	0.0883	0.00104	4.91	47.2	2.3e-08	4.93	RV	CELLTYPE	control_TTN	6	15	Myeloid
S100A8	5.17	7.38e-06	0.133	0.00198	5.88	49.7	1.27e-08	5.13	RV	CELLTYPE	control_TTN	6	15	Myeloid
BUB1B	5.08	0.000122	0.0538	0.000579	4.33	33.8	7.43e-07	3.91	RV	CELLTYPE	control_TTN	6	15	Myeloid
CDCA7	5.01	0.00163	0.0177	0	3.53	22.5	3.18e-05	2.79	RV	CELLTYPE	control_TTN	6	15	Myeloid
GTSE1	4.93	3.15e-05	0.0744	0.00125	4.76	40.9	1.1e-07	4.5	RV	CELLTYPE	control_TTN	6	15	Myeloid
ASPM	4.87	0.000545	0.0958	0.00437	5.05	26.5	6.57e-06	3.26	RV	CELLTYPE	control_TTN	6	15	Myeloid
AC018616.1	4.83	0.00298	0.0246	0.00125	3.67	19.4	7.28e-05	2.53	RV	CELLTYPE	control_TTN	6	15	Myeloid
CCL2	4.74	5.47e-05	0.154	0.00382	6.14	38.1	2.32e-07	4.26	RV	CELLTYPE	control_TTN	6	15	Myeloid
NR4A3	4.68	0.000617	0.038	0.00231	4.54	25.9	8.03e-06	3.21	RV	CELLTYPE	control_TTN	6	15	Myeloid
NEIL3	4.67	0.000703	0.0424	0.00031	4	25.4	9.41e-06	3.15	RV	CELLTYPE	control_TTN	6	15	Myeloid
KIF18B	4.62	0.000294	0.0554	0.000981	4.31	29.5	2.66e-06	3.53	RV	CELLTYPE	control_TTN	6	15	Myeloid
TROAP	4.62	0.00267	0.0269	0	3.58	20.4	6.24e-05	2.57	RV	CELLTYPE	control_TTN	6	15	Myeloid
EREG	4.58	0.000818	0.0221	0.00253	3.95	24.7	1.2e-05	3.09	RV	CELLTYPE	control_TTN	6	15	Myeloid
CDC45	4.53	0.000871	0.017	0	3.34	25.2	1.34e-05	3.06	RV	CELLTYPE	control_TTN	6	15	Myeloid
KIFC1	4.29	0.000646	0.0303	0.000888	3.87	25.7	8.59e-06	3.19	RV	CELLTYPE	control_TTN	6	15	Myeloid
PLA2G2A	4.29	0.00789	0.0709	0.000728	5.16	15.5	0.000308	2.1	RV	CELLTYPE	control_TTN	6	15	Myeloid
CENPF	4.21	6.7e-05	0.0976	0.00436	5.03	36.8	3.24e-07	4.17	RV	CELLTYPE	control_TTN	6	15	Myeloid
BUB1	4.18	0.000916	0.0222	0.000927	3.66	24	1.47e-05	3.04	RV	CELLTYPE	control_TTN	6	15	Myeloid
TPX2	4.15	0.000381	0.0509	0.00207	4.36	28.2	3.98e-06	3.42	RV	CELLTYPE	control_TTN	6	15	Myeloid
ESCO2	4.14	0.00183	0.0265	0.00031	3.71	21.3	3.67e-05	2.74	RV	CELLTYPE	control_TTN	6	15	Myeloid
SPP1	4.13	2.77e-05	0.196	0.0191	6.22	42.2	7.95e-08	4.56	RV	CELLTYPE	control_TTN	6	15	Myeloid
ORC1	4.07	0.00204	0.0135	0.000364	3.3	20.8	4.35e-05	2.69	RV	CELLTYPE	control_TTN	6	15	Myeloid
SOCS3	4	2.89e-05	0.0824	0.00458	5.31	41.8	8.64e-08	4.54	RV	CELLTYPE	control_TTN	6	15	Myeloid
KITLG	3.99	3.04e-05	0.0527	0.00399	4.59	41.3	9.98e-08	4.52	RV	CELLTYPE	control_TTN	6	15	Myeloid
LINC01010	3.99	0.00225	0.0253	0.00246	3.86	20.5	4.96e-05	2.65	RV	CELLTYPE	control_TTN	6	15	Myeloid
AC007952.4	3.97	0.00121	0.0204	0.00216	4.05	22.9	2.19e-05	2.92	RV	CELLTYPE	control_TTN	6	15	Myeloid
KIF14	3.97	0.00324	0.0546	0.00207	4.3	19	8.21e-05	2.49	RV	CELLTYPE	control_TTN	6	15	Myeloid
NUSAP1	3.93	0.000428	0.0709	0.00482	4.8	27.7	4.64e-06	3.37	RV	CELLTYPE	control_TTN	6	15	Myeloid
CDK1	3.92	0.00708	0.0246	0.000364	3.48	15.9	0.000263	2.15	RV	CELLTYPE	control_TTN	6	15	Myeloid
DEPDC1B	3.92	0.000818	0.0428	0.00338	4.34	24.7	1.2e-05	3.09	RV	CELLTYPE	control_TTN	6	15	Myeloid
NCAPG	3.92	0.000852	0.0325	0.00164	4	24.4	1.29e-05	3.07	RV	CELLTYPE	control_TTN	6	15	Myeloid
SLC2A3	3.91	2.89e-05	0.382	0.0316	7.72	41.6	9.27e-08	4.54	RV	CELLTYPE	control_TTN	6	15	Myeloid
DTL	3.89	0.00115	0.0337	0.00151	4.03	23.1	2e-05	2.94	RV	CELLTYPE	control_TTN	6	15	Myeloid
CLSPN	3.87	0.000126	0.0703	0.00332	4.88	33.6	7.85e-07	3.9	RV	CELLTYPE	control_TTN	6	15	Myeloid
POLQ	3.87	2.77e-05	0.104	0.00446	5.24	42.3	7.77e-08	4.56	RV	CELLTYPE	control_TTN	6	15	Myeloid
PIF1	3.83	0.00406	0.0436	0.000909	3.92	18.1	0.000116	2.39	RV	CELLTYPE	control_TTN	6	15	Myeloid
XRCC2	3.78	0.00345	0.0241	0.00062	3.67	18.8	9.03e-05	2.46	RV	CELLTYPE	control_TTN	6	15	Myeloid
THBS1	3.77	7.38e-06	0.504	0.0462	7.87	50.1	1.17e-08	5.13	RV	CELLTYPE	control_TTN	6	15	Myeloid
AURKB	3.76	0.00329	0.027	0.000943	3.82	19	8.42e-05	2.48	RV	CELLTYPE	control_TTN	6	15	Myeloid
HMMR	3.75	0.00581	0.0502	0.00129	4.12	16.7	0.000192	2.24	RV	CELLTYPE	control_TTN	6	15	Myeloid
PLAU	3.73	5.51e-06	0.114	0.0142	5.85	52.7	6.35e-09	5.26	RV	CELLTYPE	control_TTN	6	15	Myeloid
MIR4300HG	3.7	0.00399	0.0385	0.00736	4.66	18.2	0.000112	2.4	RV	CELLTYPE	control_TTN	6	15	Myeloid
RAB7B	3.64	0.000133	0.0863	0.0137	5.31	33.3	8.6e-07	3.88	RV	CELLTYPE	control_TTN	6	15	Myeloid
E2F2	3.61	0.0129	0.0128	0.00031	3.19	13.8	0.000602	1.89	RV	CELLTYPE	control_TTN	6	15	Myeloid
CD300E	3.49	0.000204	0.0466	0.00762	4.69	31.2	1.59e-06	3.69	RV	CELLTYPE	control_TTN	6	15	Myeloid
CDCA2	3.49	0.00335	0.0275	0.00313	3.89	18.9	8.67e-05	2.47	RV	CELLTYPE	control_TTN	6	15	Myeloid
AATK	3.48	0.000987	0.03	0.00577	4.32	23.7	1.64e-05	3.01	RV	CELLTYPE	control_TTN	6	15	Myeloid
KIF4A	3.47	0.00186	0.0366	0.0022	4.09	21.2	3.79e-05	2.73	RV	CELLTYPE	control_TTN	6	15	Myeloid
IL1B	3.43	0.01	0.0326	0.00477	4.4	14.7	0.000422	2	RV	CELLTYPE	control_TTN	6	15	Myeloid
CKAP2L	3.42	0.0139	0.0327	0.00163	3.81	13.5	0.000667	1.86	RV	CELLTYPE	control_TTN	6	15	Myeloid
CCL4	3.39	0.0112	0.0388	0.00191	4.18	14.3	0.000495	1.95	RV	CELLTYPE	control_TTN	6	15	Myeloid
ZWINT	3.38	0.0151	0.0297	0.00116	4	13.2	0.000748	1.82	RV	CELLTYPE	control_TTN	6	15	Myeloid
FSIP1	3.37	0.000818	0.0754	0.00902	5.27	24.7	1.2e-05	3.09	RV	CELLTYPE	control_TTN	6	15	Myeloid
NCAPH	3.36	0.00833	0.0227	0.00156	3.64	15.3	0.000329	2.08	RV	CELLTYPE	control_TTN	6	15	Myeloid
NDC80	3.36	0.00372	0.038	0.00251	4.02	18.5	0.0001	2.43	RV	CELLTYPE	control_TTN	6	15	Myeloid
S100A9	3.35	0.000316	0.111	0.00866	5.59	29	3.06e-06	3.5	RV	CELLTYPE	control_TTN	6	15	Myeloid
AQP9	3.33	0.00116	0.03	0.00498	4.18	23	2.06e-05	2.94	RV	CELLTYPE	control_TTN	6	15	Myeloid
BCL3	3.3	2.24e-06	0.0944	0.0128	5.46	58.4	1.84e-09	5.65	RV	CELLTYPE	control_TTN	6	15	Myeloid
MELK	3.3	0.000311	0.0641	0.00467	4.74	29.3	2.83e-06	3.51	RV	CELLTYPE	control_TTN	6	15	Myeloid
TCF19	3.28	0.000818	0.033	0.00276	4.14	24.6	1.21e-05	3.09	RV	CELLTYPE	control_TTN	6	15	Myeloid
DIAPH3	3.24	2.15e-05	0.146	0.0138	5.86	43.6	5.47e-08	4.67	RV	CELLTYPE	control_TTN	6	15	Myeloid
IL21R	3.24	0.00531	0.0146	0.00315	3.72	17.1	0.000166	2.28	RV	CELLTYPE	control_TTN	6	15	Myeloid
CNTN1	3.23	0.0183	0.0133	0.000888	3.28	12.6	0.000966	1.74	RV	CELLTYPE	control_TTN	6	15	Myeloid
CCL4L2	3.2	0.048	0.0208	0.000579	3.49	9.57	0.00351	1.32	RV	CELLTYPE	control_TTN	6	15	Myeloid
C4BPB	3.19	0.000811	0.0499	0.00814	4.59	24.7	1.17e-05	3.09	RV	CELLTYPE	control_TTN	6	15	Myeloid
LUCAT1	3.19	0.000393	0.033	0.00516	4.21	28	4.17e-06	3.41	RV	CELLTYPE	control_TTN	6	15	Myeloid
C5orf17	3.15	0.00581	0.204	0.0292	6.51	16.7	0.000192	2.24	RV	CELLTYPE	control_TTN	6	15	Myeloid
MLXIPL	3.13	0.0053	0.0143	0.00184	3.35	17.1	0.000166	2.28	RV	CELLTYPE	control_TTN	6	15	Myeloid
FCN1	3.12	5.47e-05	0.0611	0.0115	4.91	38	2.33e-07	4.26	RV	CELLTYPE	control_TTN	6	15	Myeloid
FOSL1	3.1	0.00513	0.0247	0.00329	3.86	17.2	0.000158	2.29	RV	CELLTYPE	control_TTN	6	15	Myeloid
ESPL1	3.08	0.0115	0.0242	0.0025	3.78	14.2	0.000511	1.94	RV	CELLTYPE	control_TTN	6	15	Myeloid
MND1	3.08	0.0124	0.0274	0.00151	3.7	13.9	0.000566	1.91	RV	CELLTYPE	control_TTN	6	15	Myeloid
KIFC3	3.07	1.71e-06	0.184	0.0271	6.25	61.4	9.85e-10	5.77	RV	CELLTYPE	control_TTN	6	15	Myeloid
SPC25	3.05	0.00291	0.027	0.00255	3.8	19.5	7.06e-05	2.54	RV	CELLTYPE	control_TTN	6	15	Myeloid
VCAN-AS1	3.04	0.00711	0.0168	0.00275	3.57	15.9	0.000265	2.15	RV	CELLTYPE	control_TTN	6	15	Myeloid
C1orf147	2.99	0.01	0.0275	0.00219	3.84	14.7	0.000421	2	RV	CELLTYPE	control_TTN	6	15	Myeloid
FAM111B	2.98	0.00248	0.029	0.00229	3.99	20.1	5.74e-05	2.61	RV	CELLTYPE	control_TTN	6	15	Myeloid
KIF11	2.97	0.00422	0.0576	0.00615	4.55	17.9	0.000123	2.37	RV	CELLTYPE	control_TTN	6	15	Myeloid
FCGBP	2.94	0.00343	0.207	0.0142	6.13	18.8	8.92e-05	2.47	RV	CELLTYPE	control_TTN	6	15	Myeloid
RAD54L	2.94	0.0072	0.0217	0.00252	3.62	15.8	0.000273	2.14	RV	CELLTYPE	control_TTN	6	15	Myeloid
KNL1	2.92	0.000551	0.0781	0.0127	5.04	26.5	6.73e-06	3.26	RV	CELLTYPE	control_TTN	6	15	Myeloid
TREML1	2.92	0.0133	0.0129	0.00286	3.39	13.7	0.000619	1.88	RV	CELLTYPE	control_TTN	6	15	Myeloid
TCTEX1D1	2.91	0.0094	0.0212	0.00231	3.65	14.9	0.000387	2.03	RV	CELLTYPE	control_TTN	6	15	Myeloid
BHLHE40	2.9	6.16e-05	0.0752	0.0143	5.3	37.2	2.91e-07	4.21	RV	CELLTYPE	control_TTN	6	15	Myeloid
CYTOR	2.9	6.15e-06	0.0749	0.0147	5.12	51.2	9.09e-09	5.21	RV	CELLTYPE	control_TTN	6	15	Myeloid
MYO1G	2.9	0.000723	0.0424	0.0068	4.44	25.3	9.79e-06	3.14	RV	CELLTYPE	control_TTN	6	15	Myeloid
KIF2C	2.89	0.0152	0.0299	0.00338	3.91	13.2	0.000761	1.82	RV	CELLTYPE	control_TTN	6	15	Myeloid
AL137789.1	2.88	0.000405	0.0563	0.0114	4.71	27.9	4.32e-06	3.39	RV	CELLTYPE	control_TTN	6	15	Myeloid
MCM10	2.88	0.026	0.0167	0.00147	3.46	11.5	0.00152	1.58	RV	CELLTYPE	control_TTN	6	15	Myeloid
FOSL2	2.87	7.92e-05	0.103	0.0261	5.81	36	4.1e-07	4.1	RV	CELLTYPE	control_TTN	6	15	Myeloid
SDS	2.87	0.00128	0.0586	0.0146	5	22.7	2.34e-05	2.89	RV	CELLTYPE	control_TTN	6	15	Myeloid
CXCL2	2.85	0.00581	0.0261	0.00383	4.02	16.7	0.000191	2.24	RV	CELLTYPE	control_TTN	6	15	Myeloid
AL008726.1	2.84	0.00345	0.0143	0.00275	3.59	18.8	9e-05	2.46	RV	CELLTYPE	control_TTN	6	15	Myeloid
EXO1	2.81	0.0135	0.022	0.00149	3.52	13.7	0.000631	1.87	RV	CELLTYPE	control_TTN	6	15	Myeloid
IL10	2.81	0.00247	0.0316	0.00675	4.3	20.1	5.69e-05	2.61	RV	CELLTYPE	control_TTN	6	15	Myeloid
AL078590.2	2.8	0.0362	0.0215	0.00497	3.79	10.5	0.00237	1.44	RV	CELLTYPE	control_TTN	6	15	Myeloid
CCNF	2.8	0.0196	0.0323	0.00462	3.96	12.4	0.00105	1.71	RV	CELLTYPE	control_TTN	6	15	Myeloid
CLEC4G	2.75	0.00148	0.0786	0.012	5.21	22.1	2.8e-05	2.83	RV	CELLTYPE	control_TTN	6	15	Myeloid
ENPP2	2.75	0.000246	0.157	0.0298	6.12	30.3	2.06e-06	3.61	RV	CELLTYPE	control_TTN	6	15	Myeloid
AREG	2.73	0.0398	0.0724	0.0165	5.32	10.2	0.00272	1.4	RV	CELLTYPE	control_TTN	6	15	Myeloid
CEP55	2.73	0.0156	0.0226	0.00286	3.68	13.1	0.000795	1.81	RV	CELLTYPE	control_TTN	6	15	Myeloid
CR1	2.73	1.05e-07	0.779	0.166	8.3	80.8	2.6e-11	6.98	RV	CELLTYPE	control_TTN	6	15	Myeloid
MARCO	2.72	0.000516	0.358	0.0505	7.09	26.9	5.88e-06	3.29	RV	CELLTYPE	control_TTN	6	15	Myeloid
NLRP12	2.72	0.00028	0.0383	0.00966	4.44	29.7	2.51e-06	3.55	RV	CELLTYPE	control_TTN	6	15	Myeloid
SPTBN5	2.72	0.00272	0.0282	0.00479	3.92	19.7	6.41e-05	2.57	RV	CELLTYPE	control_TTN	6	15	Myeloid
IL4I1	2.69	0.0143	0.0248	0.00356	3.89	13.4	0.000698	1.84	RV	CELLTYPE	control_TTN	6	15	Myeloid
VCAN	2.69	0.000721	0.44	0.0911	7.43	25.3	9.71e-06	3.14	RV	CELLTYPE	control_TTN	6	15	Myeloid
FABP4	2.68	0.00626	0.0814	0.015	5.08	16.4	0.000216	2.2	RV	CELLTYPE	control_TTN	6	15	Myeloid
TK1	2.68	0.0176	0.018	0.00158	3.48	12.7	0.000916	1.76	RV	CELLTYPE	control_TTN	6	15	Myeloid
IQGAP3	2.65	0.00982	0.033	0.00502	4.12	14.8	0.00041	2.01	RV	CELLTYPE	control_TTN	6	15	Myeloid
AC017002.5	2.63	0.0024	0.0359	0.00795	4.35	20.2	5.48e-05	2.62	RV	CELLTYPE	control_TTN	6	15	Myeloid
BRIP1	2.63	0.000209	0.0765	0.0138	5.17	31	1.68e-06	3.68	RV	CELLTYPE	control_TTN	6	15	Myeloid
LINC00884	2.6	0.0136	0.0161	0.00328	3.57	13.6	0.000637	1.87	RV	CELLTYPE	control_TTN	6	15	Myeloid
RAD51AP1	2.59	0.00626	0.0378	0.00601	4.1	16.4	0.000216	2.2	RV	CELLTYPE	control_TTN	6	15	Myeloid
CCL18	2.58	0.0209	0.0493	0.0145	4.76	12.2	0.00113	1.68	RV	CELLTYPE	control_TTN	6	15	Myeloid
IKBKE	2.58	0.000795	0.0525	0.00902	4.59	24.9	1.13e-05	3.1	RV	CELLTYPE	control_TTN	6	15	Myeloid
PNP	2.57	0.0016	0.0447	0.00728	4.44	21.8	3.08e-05	2.8	RV	CELLTYPE	control_TTN	6	15	Myeloid
GK-AS1	2.56	0.00182	0.041	0.0106	4.57	21.4	3.58e-05	2.74	RV	CELLTYPE	control_TTN	6	15	Myeloid
MYBL2	2.53	0.0362	0.0141	0.00244	3.47	10.5	0.00238	1.44	RV	CELLTYPE	control_TTN	6	15	Myeloid
PIM1	2.53	0.00287	0.068	0.00967	4.91	19.5	6.88e-05	2.54	RV	CELLTYPE	control_TTN	6	15	Myeloid
TPRG1	2.53	0.000819	0.591	0.138	7.75	24.6	1.22e-05	3.09	RV	CELLTYPE	control_TTN	6	15	Myeloid
CD82	2.52	0.00826	0.0231	0.00553	3.84	15.4	0.000324	2.08	RV	CELLTYPE	control_TTN	6	15	Myeloid
GK3P	2.52	0.00623	0.0272	0.00549	3.98	16.5	0.000212	2.21	RV	CELLTYPE	control_TTN	6	15	Myeloid
RAD54B	2.52	0.0166	0.0245	0.00229	3.59	12.9	0.000849	1.78	RV	CELLTYPE	control_TTN	6	15	Myeloid
ARHGAP11A	2.51	0.0231	0.0373	0.00654	4.19	11.9	0.00129	1.64	RV	CELLTYPE	control_TTN	6	15	Myeloid
DDIAS	2.51	0.0124	0.0165	0.00398	3.63	13.9	0.00057	1.9	RV	CELLTYPE	control_TTN	6	15	Myeloid
STAT4	2.51	0.00115	0.0826	0.0266	5.48	23.1	1.98e-05	2.94	RV	CELLTYPE	control_TTN	6	15	Myeloid
EEPD1	2.5	7.48e-06	0.226	0.0634	6.76	49.4	1.35e-08	5.13	RV	CELLTYPE	control_TTN	6	15	Myeloid
KIF23	2.5	0.0237	0.0299	0.00379	3.85	11.8	0.00133	1.62	RV	CELLTYPE	control_TTN	6	15	Myeloid
RELB	2.5	6.16e-05	0.077	0.02	5.26	37.2	2.93e-07	4.21	RV	CELLTYPE	control_TTN	6	15	Myeloid
VDR	2.48	0.00444	0.0224	0.00619	3.98	17.7	0.000132	2.35	RV	CELLTYPE	control_TTN	6	15	Myeloid
LINC01500	2.44	0.0315	0.0151	0.00489	3.83	10.9	0.00197	1.5	RV	CELLTYPE	control_TTN	6	15	Myeloid
PDGFRB	2.44	0.00614	0.0327	0.00488	4.07	16.5	0.000206	2.21	RV	CELLTYPE	control_TTN	6	15	Myeloid
RAC2	2.44	0.00685	0.0309	0.00668	4.03	16.1	0.000247	2.16	RV	CELLTYPE	control_TTN	6	15	Myeloid
BATF	2.43	0.000539	0.0931	0.0174	5.3	26.7	6.21e-06	3.27	RV	CELLTYPE	control_TTN	6	15	Myeloid
COL6A3	2.43	0.000903	0.032	0.0106	4.47	24.1	1.44e-05	3.04	RV	CELLTYPE	control_TTN	6	15	Myeloid
IQCD	2.43	0.0102	0.0143	0.00399	3.63	14.6	0.000435	1.99	RV	CELLTYPE	control_TTN	6	15	Myeloid
PRKCA-AS1	2.42	0.000376	0.0501	0.0119	4.71	28.3	3.85e-06	3.43	RV	CELLTYPE	control_TTN	6	15	Myeloid
EHD1	2.41	0.00293	0.0341	0.0065	4.2	19.4	7.11e-05	2.53	RV	CELLTYPE	control_TTN	6	15	Myeloid
CTSL	2.4	2.24e-06	0.612	0.155	8.01	59	1.61e-09	5.65	RV	CELLTYPE	control_TTN	6	15	Myeloid
PTGIR	2.4	0.00921	0.0384	0.00659	4.23	15	0.000374	2.04	RV	CELLTYPE	control_TTN	6	15	Myeloid
TFRC	2.4	0.000193	0.578	0.186	8.16	31.4	1.49e-06	3.71	RV	CELLTYPE	control_TTN	6	15	Myeloid
TNC	2.39	0.00384	0.0546	0.0171	5.05	18.3	0.000107	2.42	RV	CELLTYPE	control_TTN	6	15	Myeloid
RHOU	2.37	3.15e-05	0.185	0.0478	6.29	41	1.08e-07	4.5	RV	CELLTYPE	control_TTN	6	15	Myeloid
AC020909.2	2.36	0.0107	0.0489	0.00756	4.57	14.4	0.000463	1.97	RV	CELLTYPE	control_TTN	6	15	Myeloid
AC091057.6	2.36	0.000854	0.133	0.0258	5.74	24.4	1.3e-05	3.07	RV	CELLTYPE	control_TTN	6	15	Myeloid
SLC2A5	2.36	0.0409	0.0511	0.00956	4.61	10.1	0.00282	1.39	RV	CELLTYPE	control_TTN	6	15	Myeloid
NAMPT	2.33	0.00238	0.78	0.238	8.67	20.2	5.39e-05	2.62	RV	CELLTYPE	control_TTN	6	15	Myeloid
ADGRE2	2.32	2.15e-05	0.225	0.0649	6.63	43.8	5.32e-08	4.67	RV	CELLTYPE	control_TTN	6	15	Myeloid
CD209	2.32	0.00027	0.101	0.0302	5.61	29.9	2.37e-06	3.57	RV	CELLTYPE	control_TTN	6	15	Myeloid
LILRA6	2.32	0.000144	0.087	0.0245	5.48	32.9	9.72e-07	3.84	RV	CELLTYPE	control_TTN	6	15	Myeloid
MAPK13	2.32	0.0124	0.026	0.00598	3.93	13.9	0.000567	1.91	RV	CELLTYPE	control_TTN	6	15	Myeloid
COL15A1	2.31	0.00949	0.0228	0.00584	3.93	14.9	0.000392	2.02	RV	CELLTYPE	control_TTN	6	15	Myeloid
PRAM1	2.29	0.000868	0.0795	0.0242	5.2	24.4	1.33e-05	3.06	RV	CELLTYPE	control_TTN	6	15	Myeloid
CCR1	2.28	0.000315	0.101	0.0268	5.52	29.1	3e-06	3.5	RV	CELLTYPE	control_TTN	6	15	Myeloid
LILRA5	2.28	0.00408	0.0279	0.0103	4.25	18.1	0.000117	2.39	RV	CELLTYPE	control_TTN	6	15	Myeloid
AP001439.1	2.27	0.0412	0.0207	0.00702	4.06	10.1	0.00284	1.39	RV	CELLTYPE	control_TTN	6	15	Myeloid
JAK3	2.25	0.00116	0.0924	0.028	5.39	23	2.06e-05	2.94	RV	CELLTYPE	control_TTN	6	15	Myeloid
TMEM26	2.25	0.0356	0.0182	0.00454	3.61	10.5	0.00232	1.45	RV	CELLTYPE	control_TTN	6	15	Myeloid
ADGRE1	2.24	0.0195	0.0126	0.00479	3.59	12.4	0.00105	1.71	RV	CELLTYPE	control_TTN	6	15	Myeloid
COL5A1	2.24	0.0107	0.0167	0.0058	3.85	14.4	0.000462	1.97	RV	CELLTYPE	control_TTN	6	15	Myeloid
SEMA4A	2.23	0.000574	0.0467	0.0172	4.84	26.3	7.17e-06	3.24	RV	CELLTYPE	control_TTN	6	15	Myeloid
ADAM19	2.22	0.00517	0.0313	0.0118	4.33	17.2	0.000161	2.29	RV	CELLTYPE	control_TTN	6	15	Myeloid
AP002991.1	2.22	0.0351	0.0192	0.00432	3.62	10.6	0.00227	1.46	RV	CELLTYPE	control_TTN	6	15	Myeloid
ICAM1	2.22	0.000109	0.164	0.0406	6.22	34.4	6.37e-07	3.96	RV	CELLTYPE	control_TTN	6	15	Myeloid
HIVEP1	2.21	5.51e-06	0.156	0.0536	6.28	52.4	6.79e-09	5.26	RV	CELLTYPE	control_TTN	6	15	Myeloid
AC009313.1	2.2	0.00225	0.0371	0.014	4.57	20.5	4.95e-05	2.65	RV	CELLTYPE	control_TTN	6	15	Myeloid
BTBD18	2.19	0.0441	0.0162	0.00295	3.44	9.84	0.00313	1.36	RV	CELLTYPE	control_TTN	6	15	Myeloid
EPAS1	2.19	0.000322	0.141	0.0482	6.12	28.9	3.17e-06	3.49	RV	CELLTYPE	control_TTN	6	15	Myeloid
JAKMIP2	2.19	0.0267	0.0172	0.00557	3.75	11.4	0.00158	1.57	RV	CELLTYPE	control_TTN	6	15	Myeloid
CIT	2.18	0.00662	0.0738	0.0196	5.11	16.2	0.000235	2.18	RV	CELLTYPE	control_TTN	6	15	Myeloid
FAM129B	2.18	0.000253	0.104	0.0277	5.59	30.1	2.18e-06	3.6	RV	CELLTYPE	control_TTN	6	15	Myeloid
RGS2	2.18	0.00401	0.0754	0.0302	5.59	18.2	0.000113	2.4	RV	CELLTYPE	control_TTN	6	15	Myeloid
CENPK	2.17	0.00491	0.0694	0.0155	4.96	17.4	0.00015	2.31	RV	CELLTYPE	control_TTN	6	15	Myeloid
TLE3	2.17	0.00667	0.052	0.0202	4.86	16.2	0.000237	2.18	RV	CELLTYPE	control_TTN	6	15	Myeloid
YES1	2.17	0.000733	0.0673	0.0183	5.11	25.2	9.99e-06	3.13	RV	CELLTYPE	control_TTN	6	15	Myeloid
ADCY4	2.16	0.0232	0.0174	0.00526	3.72	11.9	0.00129	1.63	RV	CELLTYPE	control_TTN	6	15	Myeloid
IL7	2.16	0.000577	0.328	0.0819	7.11	26.2	7.24e-06	3.24	RV	CELLTYPE	control_TTN	6	15	Myeloid
SLC43A3	2.16	0.0333	0.0129	0.00222	3.32	10.7	0.00213	1.48	RV	CELLTYPE	control_TTN	6	15	Myeloid
NR4A2	2.15	0.00204	0.0542	0.0248	5.11	20.8	4.39e-05	2.69	RV	CELLTYPE	control_TTN	6	15	Myeloid
AC008083.1	2.14	0.0496	0.0145	0.00286	3.47	9.48	0.00367	1.3	RV	CELLTYPE	control_TTN	6	15	Myeloid
FCAR	2.14	0.0253	0.0134	0.00502	3.55	11.6	0.00145	1.6	RV	CELLTYPE	control_TTN	6	15	Myeloid
STIL	2.12	0.028	0.0445	0.0121	4.5	11.3	0.00168	1.55	RV	CELLTYPE	control_TTN	6	15	Myeloid
CD300LF	2.1	0.0105	0.022	0.00944	4.01	14.5	0.000452	1.98	RV	CELLTYPE	control_TTN	6	15	Myeloid
COL1A1	2.1	0.0375	0.0127	0.00613	3.8	10.4	0.00249	1.43	RV	CELLTYPE	control_TTN	6	15	Myeloid
HIVEP3	2.1	0.000117	0.238	0.0725	6.75	34	7.01e-07	3.93	RV	CELLTYPE	control_TTN	6	15	Myeloid
PLAUR	2.1	0.000582	0.235	0.0802	6.89	26.2	7.41e-06	3.23	RV	CELLTYPE	control_TTN	6	15	Myeloid
PLEKHG2	2.1	0.000887	0.0487	0.018	4.79	24.2	1.38e-05	3.05	RV	CELLTYPE	control_TTN	6	15	Myeloid
TYMP	2.1	0.000136	0.408	0.146	7.72	33.2	8.92e-07	3.87	RV	CELLTYPE	control_TTN	6	15	Myeloid
VWCE	2.1	0.0465	0.021	0.00365	3.6	9.67	0.00337	1.33	RV	CELLTYPE	control_TTN	6	15	Myeloid
OAF	2.09	0.00421	0.0307	0.00834	4.14	17.9	0.000122	2.38	RV	CELLTYPE	control_TTN	6	15	Myeloid
AC011466.3	2.07	0.0368	0.0201	0.00315	3.56	10.4	0.00243	1.43	RV	CELLTYPE	control_TTN	6	15	Myeloid
GPC6	2.07	0.0107	0.0319	0.0151	4.54	14.4	0.000463	1.97	RV	CELLTYPE	control_TTN	6	15	Myeloid
ABLIM3	2.06	1.36e-05	0.137	0.0401	5.97	46.2	2.9e-08	4.87	RV	CELLTYPE	control_TTN	6	15	Myeloid
MRC2	2.06	0.0138	0.0232	0.00914	4.13	13.5	0.000663	1.86	RV	CELLTYPE	control_TTN	6	15	Myeloid
KIF3C	2.05	0.0361	0.0214	0.00607	3.88	10.5	0.00235	1.44	RV	CELLTYPE	control_TTN	6	15	Myeloid
FSCN1	2.04	0.0064	0.0421	0.00912	4.37	16.3	0.000223	2.19	RV	CELLTYPE	control_TTN	6	15	Myeloid
APOBR	2.03	0.0391	0.02	0.00704	3.78	10.2	0.00264	1.41	RV	CELLTYPE	control_TTN	6	15	Myeloid
HBEGF	2.03	0.0156	0.0689	0.0277	5.36	13.1	0.000789	1.81	RV	CELLTYPE	control_TTN	6	15	Myeloid
HPSE	2.03	0.00127	0.0416	0.0141	4.54	22.7	2.32e-05	2.9	RV	CELLTYPE	control_TTN	6	15	Myeloid
PRR11	2.03	0.00648	0.0544	0.0125	4.69	16.3	0.000229	2.19	RV	CELLTYPE	control_TTN	6	15	Myeloid
MIR222HG	2.02	0.0356	0.0277	0.00962	4.07	10.5	0.00231	1.45	RV	CELLTYPE	control_TTN	6	15	Myeloid
NR4A1	2.02	0.0195	0.0608	0.0255	5.3	12.4	0.00104	1.71	RV	CELLTYPE	control_TTN	6	15	Myeloid
COL5A2	2.01	0.0192	0.0333	0.00974	4.2	12.5	0.00102	1.72	RV	CELLTYPE	control_TTN	6	15	Myeloid
MGST1	2.01	0.0264	0.0269	0.00618	4.06	11.5	0.00155	1.58	RV	CELLTYPE	control_TTN	6	15	Myeloid
ATF5	2	0.0047	0.0421	0.0125	4.53	17.5	0.000143	2.33	RV	CELLTYPE	control_TTN	6	15	Myeloid
MXD1	2	0.000733	0.0967	0.0422	5.75	25.2	1e-05	3.13	RV	CELLTYPE	control_TTN	6	15	Myeloid
ORC6	2	0.0441	0.024	0.00704	3.9	9.85	0.00312	1.36	RV	CELLTYPE	control_TTN	6	15	Myeloid
SLC39A8	2	0.00361	0.0723	0.0248	5.1	18.6	9.57e-05	2.44	RV	CELLTYPE	control_TTN	6	15	Myeloid
SYNJ2	2	0.0104	0.0286	0.00831	4.05	14.5	0.000446	1.98	RV	CELLTYPE	control_TTN	6	15	Myeloid
LMNB1	1.99	0.0105	0.0471	0.0136	4.57	14.5	0.000452	1.98	RV	CELLTYPE	control_TTN	6	15	Myeloid
AC021594.2	1.97	0.00944	0.0629	0.0226	5.06	14.9	0.000389	2.03	RV	CELLTYPE	control_TTN	6	15	Myeloid
COL3A1	1.97	0.00833	0.0352	0.0159	4.56	15.3	0.00033	2.08	RV	CELLTYPE	control_TTN	6	15	Myeloid
HMOX1	1.96	0.00372	0.257	0.0855	6.78	18.5	0.000101	2.43	RV	CELLTYPE	control_TTN	6	15	Myeloid
RASSF5	1.96	0.00183	0.0453	0.0166	4.62	21.3	3.67e-05	2.74	RV	CELLTYPE	control_TTN	6	15	Myeloid
SMPDL3A	1.96	0.00372	0.045	0.0176	4.68	18.5	9.89e-05	2.43	RV	CELLTYPE	control_TTN	6	15	Myeloid
TGFBI	1.96	3.15e-05	0.74	0.274	8.47	40.8	1.12e-07	4.5	RV	CELLTYPE	control_TTN	6	15	Myeloid
C1R	1.95	0.0305	0.0358	0.00997	4.42	11	0.00189	1.52	RV	CELLTYPE	control_TTN	6	15	Myeloid
CDC7	1.94	0.016	0.0382	0.0102	4.35	13	0.000818	1.79	RV	CELLTYPE	control_TTN	6	15	Myeloid
FCGR1A	1.94	0.0136	0.0463	0.0132	4.53	13.6	0.000641	1.87	RV	CELLTYPE	control_TTN	6	15	Myeloid
MYO10	1.94	0.0102	0.0627	0.0176	4.97	14.6	0.000432	1.99	RV	CELLTYPE	control_TTN	6	15	Myeloid
NEURL2	1.94	0.00966	0.554	0.134	8.14	14.8	0.0004	2.02	RV	CELLTYPE	control_TTN	6	15	Myeloid
AP001347.1	1.93	0.0488	0.0239	0.00601	3.78	9.53	0.00359	1.31	RV	CELLTYPE	control_TTN	6	15	Myeloid
GK	1.93	0.000117	0.223	0.0863	6.69	34.1	6.93e-07	3.93	RV	CELLTYPE	control_TTN	6	15	Myeloid
DYSF	1.91	0.012	0.109	0.0388	5.63	14.1	0.000539	1.92	RV	CELLTYPE	control_TTN	6	15	Myeloid
GPR85	1.91	0.0223	0.0357	0.00869	4.17	12	0.00124	1.65	RV	CELLTYPE	control_TTN	6	15	Myeloid
RELT	1.91	0.000488	0.0721	0.0221	5.12	27.1	5.44e-06	3.31	RV	CELLTYPE	control_TTN	6	15	Myeloid
FAM20A	1.9	4.93e-05	1.09	0.371	8.86	38.6	2.02e-07	4.31	RV	CELLTYPE	control_TTN	6	15	Myeloid
MCTP2	1.9	0.00372	0.0629	0.0225	5.01	18.5	9.95e-05	2.43	RV	CELLTYPE	control_TTN	6	15	Myeloid
PRKCA	1.9	2.89e-05	0.612	0.181	7.96	41.7	8.93e-08	4.54	RV	CELLTYPE	control_TTN	6	15	Myeloid
CELSR1	1.89	0.0408	0.0246	0.0103	4.04	10.1	0.0028	1.39	RV	CELLTYPE	control_TTN	6	15	Myeloid
MILR1	1.89	4.93e-05	0.144	0.053	6.11	38.6	2e-07	4.31	RV	CELLTYPE	control_TTN	6	15	Myeloid
DGKI	1.88	0.0418	0.0173	0.00774	3.79	10	0.00291	1.38	RV	CELLTYPE	control_TTN	6	15	Myeloid
FCGR3A	1.87	0.00102	0.0888	0.0277	5.38	23.6	1.71e-05	2.99	RV	CELLTYPE	control_TTN	6	15	Myeloid
PTPN7	1.87	0.00578	0.059	0.0175	4.76	16.8	0.000188	2.24	RV	CELLTYPE	control_TTN	6	15	Myeloid
HIF1A	1.86	0.000365	0.715	0.301	8.43	28.4	3.71e-06	3.44	RV	CELLTYPE	control_TTN	6	15	Myeloid
NFKB2	1.86	0.00834	0.0303	0.0115	4.24	15.3	0.000331	2.08	RV	CELLTYPE	control_TTN	6	15	Myeloid
ZMIZ1-AS1	1.86	0.03	0.0297	0.0107	4.13	11.1	0.00184	1.52	RV	CELLTYPE	control_TTN	6	15	Myeloid
AMPD2	1.85	0.0033	0.0499	0.0225	4.92	19	8.49e-05	2.48	RV	CELLTYPE	control_TTN	6	15	Myeloid
CD36	1.85	0.00834	1.09	0.364	8.68	15.3	0.000332	2.08	RV	CELLTYPE	control_TTN	6	15	Myeloid
KPNA2	1.85	0.0116	0.0454	0.0102	4.35	14.2	0.000513	1.94	RV	CELLTYPE	control_TTN	6	15	Myeloid
FPR1	1.84	0.00134	0.3	0.139	7.31	22.5	2.5e-05	2.87	RV	CELLTYPE	control_TTN	6	15	Myeloid
CREM	1.83	0.00129	0.37	0.177	7.57	22.6	2.37e-05	2.89	RV	CELLTYPE	control_TTN	6	15	Myeloid
PC	1.83	0.0152	0.0432	0.0174	4.63	13.2	0.000755	1.82	RV	CELLTYPE	control_TTN	6	15	Myeloid
PPM1M	1.83	0.00237	0.0664	0.0293	5.12	20.3	5.3e-05	2.63	RV	CELLTYPE	control_TTN	6	15	Myeloid
GLIPR2	1.82	0.000131	0.147	0.0531	6.11	33.4	8.39e-07	3.88	RV	CELLTYPE	control_TTN	6	15	Myeloid
DOCK3	1.81	0.00358	0.15	0.0515	6.04	18.6	9.47e-05	2.45	RV	CELLTYPE	control_TTN	6	15	Myeloid
ITGAL	1.8	0.0336	0.0699	0.0301	5.14	10.7	0.00216	1.47	RV	CELLTYPE	control_TTN	6	15	Myeloid
C21orf58	1.79	0.0272	0.0923	0.0177	5.12	11.4	0.00162	1.57	RV	CELLTYPE	control_TTN	6	15	Myeloid
CALHM2	1.79	0.0159	0.0378	0.0129	4.35	13	0.000809	1.8	RV	CELLTYPE	control_TTN	6	15	Myeloid
SHCBP1	1.79	0.0175	0.0408	0.0108	4.37	12.8	0.000907	1.76	RV	CELLTYPE	control_TTN	6	15	Myeloid
CNN2	1.78	0.00372	0.0467	0.0151	4.63	18.5	0.000101	2.43	RV	CELLTYPE	control_TTN	6	15	Myeloid
ABCA7	1.77	0.00643	0.0381	0.0144	4.51	16.3	0.000226	2.19	RV	CELLTYPE	control_TTN	6	15	Myeloid
LMNA	1.77	0.0116	0.259	0.127	7.25	14.2	0.000515	1.94	RV	CELLTYPE	control_TTN	6	15	Myeloid
TMC6	1.77	1.14e-05	0.19	0.0736	6.5	47.5	2.16e-08	4.94	RV	CELLTYPE	control_TTN	6	15	Myeloid
BANK1	1.76	0.0414	0.0577	0.0175	4.81	10	0.00286	1.38	RV	CELLTYPE	control_TTN	6	15	Myeloid
COL4A2	1.76	0.00992	0.0348	0.0175	4.53	14.7	0.000415	2	RV	CELLTYPE	control_TTN	6	15	Myeloid
TBC1D2	1.76	0.00013	0.218	0.0729	6.53	33.5	8.2e-07	3.89	RV	CELLTYPE	control_TTN	6	15	Myeloid
CUX2	1.75	0.00839	0.0674	0.0237	5.08	15.3	0.000335	2.08	RV	CELLTYPE	control_TTN	6	15	Myeloid
GNA14	1.75	0.0215	0.031	0.0134	4.38	12.1	0.00118	1.67	RV	CELLTYPE	control_TTN	6	15	Myeloid
LFNG	1.74	0.0181	0.0317	0.016	4.41	12.6	0.000952	1.74	RV	CELLTYPE	control_TTN	6	15	Myeloid
NCAPG2	1.74	0.0038	0.0893	0.0281	5.28	18.4	0.000104	2.42	RV	CELLTYPE	control_TTN	6	15	Myeloid
NFKBID	1.74	0.000574	0.123	0.0539	6	26.3	7.14e-06	3.24	RV	CELLTYPE	control_TTN	6	15	Myeloid
STK32B	1.73	0.00185	0.149	0.0562	6.1	21.3	3.74e-05	2.73	RV	CELLTYPE	control_TTN	6	15	Myeloid
TMC8	1.73	0.000161	0.168	0.0549	6.29	32.3	1.15e-06	3.79	RV	CELLTYPE	control_TTN	6	15	Myeloid
RASGRP3	1.7	0.00324	0.109	0.0394	5.6	19	8.2e-05	2.49	RV	CELLTYPE	control_TTN	6	15	Myeloid
ST18	1.7	0.0042	0.121	0.0454	5.86	18	0.000121	2.38	RV	CELLTYPE	control_TTN	6	15	Myeloid
RUBCNL	1.69	0.000103	0.201	0.0722	6.55	34.9	5.55e-07	3.99	RV	CELLTYPE	control_TTN	6	15	Myeloid
SEMA4B	1.69	0.00732	0.0747	0.0221	5.06	15.7	0.00028	2.14	RV	CELLTYPE	control_TTN	6	15	Myeloid
CBFA2T3	1.68	0.00826	0.0697	0.0256	5.05	15.4	0.000325	2.08	RV	CELLTYPE	control_TTN	6	15	Myeloid
ECT2	1.68	0.00693	0.053	0.0247	4.88	16	0.000256	2.16	RV	CELLTYPE	control_TTN	6	15	Myeloid
HELLS	1.68	0.00431	0.0929	0.0301	5.47	17.8	0.000127	2.37	RV	CELLTYPE	control_TTN	6	15	Myeloid
LPAR5	1.68	0.0094	0.0523	0.0219	4.83	14.9	0.000386	2.03	RV	CELLTYPE	control_TTN	6	15	Myeloid
NHSL2	1.68	0.00372	0.0477	0.0201	4.75	18.5	0.000101	2.43	RV	CELLTYPE	control_TTN	6	15	Myeloid
NOD2	1.68	0.01	0.0529	0.019	4.8	14.7	0.000422	2	RV	CELLTYPE	control_TTN	6	15	Myeloid
PLBD2	1.68	0.000383	0.0744	0.0324	5.31	28.1	4.03e-06	3.42	RV	CELLTYPE	control_TTN	6	15	Myeloid
ARMH1	1.67	0.0138	0.0809	0.0272	5.21	13.5	0.000665	1.86	RV	CELLTYPE	control_TTN	6	15	Myeloid
KCNK13	1.67	0.00191	0.137	0.0481	5.85	21.1	3.98e-05	2.72	RV	CELLTYPE	control_TTN	6	15	Myeloid
TPM4	1.67	5.81e-05	0.217	0.0946	6.7	37.7	2.53e-07	4.24	RV	CELLTYPE	control_TTN	6	15	Myeloid
BCL11A	1.66	0.015	0.0329	0.0152	4.35	13.2	0.000745	1.82	RV	CELLTYPE	control_TTN	6	15	Myeloid
CD38	1.66	0.00444	0.081	0.0354	5.4	17.7	0.000132	2.35	RV	CELLTYPE	control_TTN	6	15	Myeloid
CORO1A	1.66	0.00263	0.0921	0.0301	5.55	19.9	6.14e-05	2.58	RV	CELLTYPE	control_TTN	6	15	Myeloid
APOLD1	1.65	0.03	0.143	0.0414	5.87	11.1	0.00184	1.52	RV	CELLTYPE	control_TTN	6	15	Myeloid
FPR3	1.65	0.000316	0.347	0.187	7.46	29	3.09e-06	3.5	RV	CELLTYPE	control_TTN	6	15	Myeloid
IGFBP4	1.65	0.00324	0.0768	0.0321	5.37	19	8.26e-05	2.49	RV	CELLTYPE	control_TTN	6	15	Myeloid
SH2B2	1.65	0.0481	0.0287	0.0141	4.25	9.57	0.00352	1.32	RV	CELLTYPE	control_TTN	6	15	Myeloid
AP002075.1	1.64	0.0363	0.0329	0.0184	4.48	10.5	0.00238	1.44	RV	CELLTYPE	control_TTN	6	15	Myeloid
EPB41L3	1.64	0.00107	1	0.509	9.05	23.4	1.82e-05	2.97	RV	CELLTYPE	control_TTN	6	15	Myeloid
PIM3	1.64	0.00204	0.0856	0.0382	5.44	20.8	4.36e-05	2.69	RV	CELLTYPE	control_TTN	6	15	Myeloid
PLSCR1	1.64	0.000193	0.333	0.17	7.36	31.4	1.48e-06	3.71	RV	CELLTYPE	control_TTN	6	15	Myeloid
EMP1	1.63	0.0287	0.479	0.259	8.12	11.2	0.00174	1.54	RV	CELLTYPE	control_TTN	6	15	Myeloid
LGMN	1.63	0.000645	1.31	0.616	9.24	25.7	8.52e-06	3.19	RV	CELLTYPE	control_TTN	6	15	Myeloid
LINC00970	1.63	0.0342	0.019	0.00965	3.92	10.6	0.00221	1.47	RV	CELLTYPE	control_TTN	6	15	Myeloid
PPARD	1.63	0.0032	0.338	0.162	7.35	19.1	8.05e-05	2.49	RV	CELLTYPE	control_TTN	6	15	Myeloid
LILRB1	1.62	0.00741	0.0808	0.0391	5.42	15.7	0.000284	2.13	RV	CELLTYPE	control_TTN	6	15	Myeloid
OSCAR	1.62	0.00686	0.0544	0.0271	5.02	16.1	0.000248	2.16	RV	CELLTYPE	control_TTN	6	15	Myeloid
FANCI	1.61	0.00333	0.0793	0.0269	5.23	18.9	8.58e-05	2.48	RV	CELLTYPE	control_TTN	6	15	Myeloid
TIMELESS	1.61	0.0326	0.0354	0.0135	4.34	10.8	0.00207	1.49	RV	CELLTYPE	control_TTN	6	15	Myeloid
C7	1.6	0.038	0.101	0.0291	5.55	10.3	0.00254	1.42	RV	CELLTYPE	control_TTN	6	15	Myeloid
CLEC7A	1.6	0.00144	0.511	0.233	7.87	22.2	2.69e-05	2.84	RV	CELLTYPE	control_TTN	6	15	Myeloid
PARPBP	1.6	0.0335	0.0642	0.0187	4.8	10.7	0.00215	1.47	RV	CELLTYPE	control_TTN	6	15	Myeloid
CD14	1.59	0.0251	0.416	0.16	7.75	11.7	0.00144	1.6	RV	CELLTYPE	control_TTN	6	15	Myeloid
CD44	1.59	0.000315	0.657	0.308	8.33	29.1	2.99e-06	3.5	RV	CELLTYPE	control_TTN	6	15	Myeloid
TMEM104	1.59	0.000138	0.109	0.0464	5.72	33.1	9.15e-07	3.86	RV	CELLTYPE	control_TTN	6	15	Myeloid
C5AR1	1.58	0.0038	0.191	0.098	6.77	18.4	0.000103	2.42	RV	CELLTYPE	control_TTN	6	15	Myeloid
MIDN	1.58	0.00238	0.0924	0.0437	5.64	20.2	5.37e-05	2.62	RV	CELLTYPE	control_TTN	6	15	Myeloid
MX2	1.58	0.000984	0.21	0.0999	6.72	23.8	1.61e-05	3.01	RV	CELLTYPE	control_TTN	6	15	Myeloid
MARCKS	1.57	0.00581	0.07	0.03	5.09	16.7	0.000192	2.24	RV	CELLTYPE	control_TTN	6	15	Myeloid
LITAF	1.56	0.00398	0.411	0.194	7.68	18.2	0.000112	2.4	RV	CELLTYPE	control_TTN	6	15	Myeloid
LONRF3	1.56	0.011	0.0567	0.0285	5.04	14.3	0.000485	1.96	RV	CELLTYPE	control_TTN	6	15	Myeloid
MBOAT7	1.56	0.00719	0.0572	0.0298	5.11	15.8	0.000271	2.14	RV	CELLTYPE	control_TTN	6	15	Myeloid
AC079210.1	1.55	0.00272	0.109	0.0366	5.56	19.7	6.39e-05	2.57	RV	CELLTYPE	control_TTN	6	15	Myeloid
GDPD1	1.55	0.00939	0.0857	0.0301	5.39	14.9	0.000384	2.03	RV	CELLTYPE	control_TTN	6	15	Myeloid
LINC01001	1.55	0.0362	0.0744	0.0256	5.23	10.5	0.00237	1.44	RV	CELLTYPE	control_TTN	6	15	Myeloid
PSTPIP1	1.55	0.000973	0.166	0.0671	6.26	23.8	1.58e-05	3.01	RV	CELLTYPE	control_TTN	6	15	Myeloid
HK3	1.54	0.000496	0.141	0.0522	6.11	27.1	5.58e-06	3.3	RV	CELLTYPE	control_TTN	6	15	Myeloid
CDCP1	1.53	0.00192	0.147	0.0788	6.21	21.1	4.04e-05	2.72	RV	CELLTYPE	control_TTN	6	15	Myeloid
EXT1	1.53	0.00306	0.929	0.412	8.73	19.3	7.54e-05	2.51	RV	CELLTYPE	control_TTN	6	15	Myeloid
FANCD2	1.53	0.0253	0.0537	0.0172	4.72	11.6	0.00146	1.6	RV	CELLTYPE	control_TTN	6	15	Myeloid
GALM	1.53	0.000104	0.31	0.12	7.21	34.7	5.81e-07	3.98	RV	CELLTYPE	control_TTN	6	15	Myeloid
FLNB	1.52	0.0371	0.042	0.0205	4.6	10.4	0.00245	1.43	RV	CELLTYPE	control_TTN	6	15	Myeloid
LIMK2	1.52	0.000246	0.216	0.0922	6.72	30.4	2.04e-06	3.61	RV	CELLTYPE	control_TTN	6	15	Myeloid
ACPP	1.51	0.0144	0.102	0.0316	5.45	13.4	0.000706	1.84	RV	CELLTYPE	control_TTN	6	15	Myeloid
ODF3B	1.51	0.014	0.0622	0.0286	5.19	13.5	0.000678	1.85	RV	CELLTYPE	control_TTN	6	15	Myeloid
SLC16A3	1.51	0.000832	0.105	0.0587	5.86	24.5	1.25e-05	3.08	RV	CELLTYPE	control_TTN	6	15	Myeloid
CIP2A	1.5	0.0175	0.0663	0.0287	5.05	12.8	0.000907	1.76	RV	CELLTYPE	control_TTN	6	15	Myeloid
MPP1	1.5	0.000311	0.169	0.0821	6.36	29.2	2.91e-06	3.51	RV	CELLTYPE	control_TTN	6	15	Myeloid
S100A4	1.5	0.0476	0.141	0.0547	6.2	9.6	0.00347	1.32	RV	CELLTYPE	control_TTN	6	15	Myeloid
SLC16A10	1.5	0.00751	0.572	0.321	8.07	15.7	0.000289	2.12	RV	CELLTYPE	control_TTN	6	15	Myeloid
NOTCH1	1.49	0.0072	0.0596	0.0292	5.05	15.8	0.000272	2.14	RV	CELLTYPE	control_TTN	6	15	Myeloid
BRCA2	1.48	0.00564	0.147	0.0653	6.18	16.9	0.000181	2.25	RV	CELLTYPE	control_TTN	6	15	Myeloid
MAP2K3	1.48	0.00204	0.0933	0.0428	5.6	20.8	4.4e-05	2.69	RV	CELLTYPE	control_TTN	6	15	Myeloid
METRNL	1.48	0.00626	0.0724	0.0428	5.43	16.4	0.000216	2.2	RV	CELLTYPE	control_TTN	6	15	Myeloid
AC011511.2	1.47	0.0245	0.0628	0.0312	5.17	11.7	0.00139	1.61	RV	CELLTYPE	control_TTN	6	15	Myeloid
CD200R1	1.46	0.000545	0.134	0.0679	6.07	26.5	6.59e-06	3.26	RV	CELLTYPE	control_TTN	6	15	Myeloid
CHST15	1.46	0.000975	0.458	0.178	7.58	23.8	1.59e-05	3.01	RV	CELLTYPE	control_TTN	6	15	Myeloid
PTPN22	1.46	0.0056	0.115	0.0472	5.78	16.9	0.000178	2.25	RV	CELLTYPE	control_TTN	6	15	Myeloid
ADARB1	1.45	0.0385	0.083	0.0351	5.33	10.3	0.00258	1.42	RV	CELLTYPE	control_TTN	6	15	Myeloid
EZH2	1.45	0.00263	0.112	0.0453	5.7	19.9	6.14e-05	2.58	RV	CELLTYPE	control_TTN	6	15	Myeloid
ABCC3	1.44	0.00884	0.113	0.0579	5.82	15.1	0.000356	2.05	RV	CELLTYPE	control_TTN	6	15	Myeloid
CTSA	1.44	0.00221	0.221	0.11	6.75	20.5	4.84e-05	2.66	RV	CELLTYPE	control_TTN	6	15	Myeloid
SESN2	1.44	0.0459	0.0472	0.0187	4.71	9.72	0.00329	1.34	RV	CELLTYPE	control_TTN	6	15	Myeloid
TTYH3	1.44	0.00027	0.386	0.179	7.49	29.9	2.35e-06	3.57	RV	CELLTYPE	control_TTN	6	15	Myeloid
AC133919.2	1.42	0.0434	0.0793	0.0385	5.46	9.9	0.00305	1.36	RV	CELLTYPE	control_TTN	6	15	Myeloid
NECTIN2	1.42	0.00612	0.0984	0.0551	5.78	16.6	0.000204	2.21	RV	CELLTYPE	control_TTN	6	15	Myeloid
SAMSN1	1.42	0.000377	0.536	0.279	8.11	28.2	3.9e-06	3.42	RV	CELLTYPE	control_TTN	6	15	Myeloid
ACTN1	1.41	0.0117	0.102	0.0478	5.61	14.1	0.00052	1.93	RV	CELLTYPE	control_TTN	6	15	Myeloid
BASP1	1.41	0.00632	0.142	0.0708	6.18	16.4	0.000219	2.2	RV	CELLTYPE	control_TTN	6	15	Myeloid
SH3RF3	1.41	0.000916	0.604	0.27	8.03	24	1.47e-05	3.04	RV	CELLTYPE	control_TTN	6	15	Myeloid
DAB2	1.4	0.00779	0.287	0.153	7.03	15.5	0.000303	2.11	RV	CELLTYPE	control_TTN	6	15	Myeloid
TRPV4	1.4	0.00995	0.0869	0.0448	5.55	14.7	0.000417	2	RV	CELLTYPE	control_TTN	6	15	Myeloid
MB21D2	1.39	0.0418	0.165	0.114	6.6	10	0.00291	1.38	RV	CELLTYPE	control_TTN	6	15	Myeloid
NRP2	1.39	0.000161	0.571	0.263	8.03	32.3	1.15e-06	3.79	RV	CELLTYPE	control_TTN	6	15	Myeloid
TICAM1	1.39	0.0129	0.0489	0.0262	4.84	13.8	0.000601	1.89	RV	CELLTYPE	control_TTN	6	15	Myeloid
GLA	1.38	0.0101	0.0674	0.0322	5.27	14.7	0.000426	2	RV	CELLTYPE	control_TTN	6	15	Myeloid
PTGS1	1.38	0.0271	0.0533	0.0245	4.85	11.4	0.00161	1.57	RV	CELLTYPE	control_TTN	6	15	Myeloid
SDC3	1.38	0.00565	0.0842	0.0465	5.55	16.9	0.000181	2.25	RV	CELLTYPE	control_TTN	6	15	Myeloid
SIGLEC9	1.38	0.00215	0.126	0.0616	6.01	20.6	4.68e-05	2.67	RV	CELLTYPE	control_TTN	6	15	Myeloid
AC069368.1	1.37	0.00626	0.155	0.0876	6.32	16.4	0.000215	2.2	RV	CELLTYPE	control_TTN	6	15	Myeloid
COL19A1	1.37	0.0129	0.157	0.0912	6.32	13.8	0.000599	1.89	RV	CELLTYPE	control_TTN	6	15	Myeloid
LRRC4C	1.37	0.0368	0.0908	0.0347	5.49	10.4	0.00242	1.43	RV	CELLTYPE	control_TTN	6	15	Myeloid
MIR4435-2HG	1.37	0.00234	0.204	0.103	6.61	20.3	5.23e-05	2.63	RV	CELLTYPE	control_TTN	6	15	Myeloid
AC004687.1	1.36	0.00289	0.128	0.0666	6.05	19.5	6.96e-05	2.54	RV	CELLTYPE	control_TTN	6	15	Myeloid
CEP152	1.36	0.00693	0.0873	0.0445	5.5	16	0.000255	2.16	RV	CELLTYPE	control_TTN	6	15	Myeloid
IER3	1.36	0.0124	0.11	0.0612	5.89	13.9	0.000566	1.91	RV	CELLTYPE	control_TTN	6	15	Myeloid
PTPN6	1.36	0.0195	0.0632	0.028	5.14	12.4	0.00105	1.71	RV	CELLTYPE	control_TTN	6	15	Myeloid
EMC10	1.35	0.017	0.105	0.0384	5.69	12.9	0.000872	1.77	RV	CELLTYPE	control_TTN	6	15	Myeloid
MIR503HG	1.35	0.0362	0.0689	0.0311	5.14	10.5	0.00237	1.44	RV	CELLTYPE	control_TTN	6	15	Myeloid
KLHL13	1.34	0.0269	0.035	0.0242	4.65	11.4	0.0016	1.57	RV	CELLTYPE	control_TTN	6	15	Myeloid
NBEAL2	1.34	0.0118	0.0594	0.0306	4.99	14.1	0.000525	1.93	RV	CELLTYPE	control_TTN	6	15	Myeloid
BCL6	1.33	0.0038	0.119	0.0552	5.87	18.4	0.000104	2.42	RV	CELLTYPE	control_TTN	6	15	Myeloid
ENG	1.33	0.00165	0.241	0.113	6.85	21.7	3.22e-05	2.78	RV	CELLTYPE	control_TTN	6	15	Myeloid
LY96	1.33	0.00104	0.348	0.171	7.34	23.5	1.75e-05	2.98	RV	CELLTYPE	control_TTN	6	15	Myeloid
RFX2	1.33	0.00614	0.186	0.106	6.69	16.6	0.000206	2.21	RV	CELLTYPE	control_TTN	6	15	Myeloid
S100A11	1.33	0.0393	0.0934	0.0589	5.87	10.2	0.00265	1.41	RV	CELLTYPE	control_TTN	6	15	Myeloid
SREBF1	1.33	0.00183	0.116	0.065	5.92	21.4	3.61e-05	2.74	RV	CELLTYPE	control_TTN	6	15	Myeloid
ZNF804A	1.33	0.0371	0.149	0.0785	6.07	10.4	0.00246	1.43	RV	CELLTYPE	control_TTN	6	15	Myeloid
FANCA	1.32	0.0362	0.0734	0.0298	5.17	10.5	0.00237	1.44	RV	CELLTYPE	control_TTN	6	15	Myeloid
FCER1G	1.32	0.0151	0.302	0.149	7.32	13.2	0.000747	1.82	RV	CELLTYPE	control_TTN	6	15	Myeloid
GNA15	1.32	0.000987	0.15	0.0677	6.15	23.7	1.63e-05	3.01	RV	CELLTYPE	control_TTN	6	15	Myeloid
ABCG1	1.31	0.0103	0.183	0.111	6.59	14.6	0.00044	1.99	RV	CELLTYPE	control_TTN	6	15	Myeloid
HIF1A-AS2	1.3	0.0239	0.252	0.154	7.14	11.8	0.00135	1.62	RV	CELLTYPE	control_TTN	6	15	Myeloid
KLF10	1.3	0.0329	0.0485	0.0289	4.93	10.8	0.00209	1.48	RV	CELLTYPE	control_TTN	6	15	Myeloid
NLRC5	1.3	0.00285	0.144	0.0773	6.18	19.6	6.82e-05	2.54	RV	CELLTYPE	control_TTN	6	15	Myeloid
NUP210	1.3	0.0446	0.0567	0.0297	4.89	9.8	0.00318	1.35	RV	CELLTYPE	control_TTN	6	15	Myeloid
FLNA	1.28	0.0259	0.0892	0.0412	5.55	11.5	0.00151	1.59	RV	CELLTYPE	control_TTN	6	15	Myeloid
PLTP	1.28	0.0173	1.16	0.551	9.17	12.8	0.00089	1.76	RV	CELLTYPE	control_TTN	6	15	Myeloid
CACNA2D3	1.27	0.00921	0.122	0.0539	5.8	15	0.000374	2.04	RV	CELLTYPE	control_TTN	6	15	Myeloid
CHEK2	1.27	0.0356	0.0668	0.026	5.02	10.5	0.00231	1.45	RV	CELLTYPE	control_TTN	6	15	Myeloid
IL4R	1.27	0.000811	0.351	0.166	7.36	24.8	1.17e-05	3.09	RV	CELLTYPE	control_TTN	6	15	Myeloid
SLC15A3	1.27	0.0223	0.0705	0.0355	5.21	12	0.00124	1.65	RV	CELLTYPE	control_TTN	6	15	Myeloid
ZFP36L1	1.27	0.0139	0.724	0.33	8.62	13.5	0.000671	1.86	RV	CELLTYPE	control_TTN	6	15	Myeloid
CD300A	1.26	0.0375	0.062	0.0343	5.14	10.4	0.0025	1.43	RV	CELLTYPE	control_TTN	6	15	Myeloid
DOK3	1.26	0.00101	0.199	0.0909	6.57	23.6	1.68e-05	3	RV	CELLTYPE	control_TTN	6	15	Myeloid
MNDA	1.26	0.00701	0.176	0.0711	6.37	15.9	0.000259	2.15	RV	CELLTYPE	control_TTN	6	15	Myeloid
SNHG12	1.26	0.00956	0.129	0.0589	5.93	14.8	0.000396	2.02	RV	CELLTYPE	control_TTN	6	15	Myeloid
SP140	1.26	0.0448	0.0527	0.025	4.84	9.79	0.0032	1.35	RV	CELLTYPE	control_TTN	6	15	Myeloid
CTSB	1.25	0.00033	1.77	0.934	9.68	28.8	3.31e-06	3.48	RV	CELLTYPE	control_TTN	6	15	Myeloid
GRAMD4	1.25	0.0062	0.228	0.12	6.76	16.5	0.00021	2.21	RV	CELLTYPE	control_TTN	6	15	Myeloid
PAQR3	1.25	0.0124	0.11	0.0628	5.93	13.9	0.000568	1.91	RV	CELLTYPE	control_TTN	6	15	Myeloid
RASGRP4	1.25	0.0237	0.0528	0.0285	4.92	11.8	0.00133	1.63	RV	CELLTYPE	control_TTN	6	15	Myeloid
LPAR6	1.24	0.039	0.456	0.284	8.04	10.2	0.00263	1.41	RV	CELLTYPE	control_TTN	6	15	Myeloid
NAIP	1.24	0.00239	1.77	0.956	9.67	20.2	5.44e-05	2.62	RV	CELLTYPE	control_TTN	6	15	Myeloid
RASSF2	1.23	0.00401	0.305	0.148	7.12	18.2	0.000114	2.4	RV	CELLTYPE	control_TTN	6	15	Myeloid
NABP1	1.22	0.000237	0.493	0.281	7.84	30.5	1.93e-06	3.63	RV	CELLTYPE	control_TTN	6	15	Myeloid
LRP1	1.21	0.000893	0.739	0.361	8.41	24.2	1.41e-05	3.05	RV	CELLTYPE	control_TTN	6	15	Myeloid
DMXL2	1.2	0.00113	0.729	0.396	8.37	23.2	1.94e-05	2.95	RV	CELLTYPE	control_TTN	6	15	Myeloid
FAM107B	1.2	0.00454	0.201	0.13	6.66	17.6	0.000137	2.34	RV	CELLTYPE	control_TTN	6	15	Myeloid
MCUB	1.2	0.00421	0.264	0.142	6.92	18	0.000122	2.38	RV	CELLTYPE	control_TTN	6	15	Myeloid
NFAM1	1.2	0.00462	0.141	0.0847	6.26	17.6	0.000139	2.34	RV	CELLTYPE	control_TTN	6	15	Myeloid
PROS1	1.2	0.0222	0.14	0.0826	6.26	12	0.00123	1.65	RV	CELLTYPE	control_TTN	6	15	Myeloid
ACTG1	1.18	0.0375	0.222	0.13	6.94	10.3	0.0025	1.43	RV	CELLTYPE	control_TTN	6	15	Myeloid
CD37	1.18	0.0395	0.126	0.0596	6.01	10.2	0.00268	1.4	RV	CELLTYPE	control_TTN	6	15	Myeloid
CEMIP2	1.18	0.0248	0.685	0.435	8.52	11.7	0.00142	1.61	RV	CELLTYPE	control_TTN	6	15	Myeloid
FLOT1	1.18	0.00525	0.19	0.104	6.59	17.2	0.000164	2.28	RV	CELLTYPE	control_TTN	6	15	Myeloid
ZNF710	1.18	0.000545	0.694	0.417	8.37	26.6	6.44e-06	3.26	RV	CELLTYPE	control_TTN	6	15	Myeloid
ARHGAP9	1.17	0.0103	0.113	0.0557	5.83	14.6	0.000437	1.99	RV	CELLTYPE	control_TTN	6	15	Myeloid
MCC	1.17	0.00234	0.121	0.0735	6.02	20.3	5.2e-05	2.63	RV	CELLTYPE	control_TTN	6	15	Myeloid
RABEP2	1.17	0.0245	0.0662	0.0404	5.27	11.7	0.00139	1.61	RV	CELLTYPE	control_TTN	6	15	Myeloid
NADK	1.16	0.0153	0.101	0.0625	5.74	13.2	0.000769	1.82	RV	CELLTYPE	control_TTN	6	15	Myeloid
PPP1CC	1.16	0.0234	0.0804	0.0418	5.35	11.9	0.00131	1.63	RV	CELLTYPE	control_TTN	6	15	Myeloid
SRGAP3	1.16	0.0108	0.223	0.126	6.79	14.4	0.000471	1.97	RV	CELLTYPE	control_TTN	6	15	Myeloid
VPS9D1	1.16	0.00779	0.124	0.0694	5.97	15.5	0.000303	2.11	RV	CELLTYPE	control_TTN	6	15	Myeloid
CLIP2	1.15	0.0395	0.11	0.0685	5.93	10.2	0.00269	1.4	RV	CELLTYPE	control_TTN	6	15	Myeloid
ADAM28	1.14	0.0267	0.363	0.181	7.47	11.4	0.00158	1.57	RV	CELLTYPE	control_TTN	6	15	Myeloid
DEF6	1.14	0.0339	0.0666	0.0416	5.22	10.7	0.00218	1.47	RV	CELLTYPE	control_TTN	6	15	Myeloid
DNMT1	1.14	0.00409	0.16	0.0794	6.24	18.1	0.000118	2.39	RV	CELLTYPE	control_TTN	6	15	Myeloid
GPRIN3	1.14	0.00476	0.223	0.137	6.8	17.5	0.000144	2.32	RV	CELLTYPE	control_TTN	6	15	Myeloid
FAM157C	1.13	0.0273	0.262	0.149	7.01	11.3	0.00163	1.56	RV	CELLTYPE	control_TTN	6	15	Myeloid
LAT2	1.13	0.00751	0.194	0.0853	6.41	15.7	0.000289	2.12	RV	CELLTYPE	control_TTN	6	15	Myeloid
MSR1	1.13	0.00448	1.24	0.807	9.33	17.7	0.000134	2.35	RV	CELLTYPE	control_TTN	6	15	Myeloid
PIK3R6	1.13	0.0481	0.0659	0.0429	5.27	9.57	0.00352	1.32	RV	CELLTYPE	control_TTN	6	15	Myeloid
AC244131.2	1.12	0.0368	0.116	0.0643	5.9	10.4	0.00243	1.43	RV	CELLTYPE	control_TTN	6	15	Myeloid
CTSC	1.12	0.00665	0.666	0.403	8.31	16.2	0.000236	2.18	RV	CELLTYPE	control_TTN	6	15	Myeloid
HMGN2	1.12	0.0203	0.119	0.0653	5.95	12.3	0.0011	1.69	RV	CELLTYPE	control_TTN	6	15	Myeloid
OAZ2	1.12	0.0183	0.0814	0.0525	5.53	12.6	0.000966	1.74	RV	CELLTYPE	control_TTN	6	15	Myeloid
PTPN2	1.12	0.00119	0.536	0.302	7.96	22.9	2.14e-05	2.92	RV	CELLTYPE	control_TTN	6	15	Myeloid
PKM	1.11	0.00727	0.233	0.118	6.93	15.8	0.000277	2.14	RV	CELLTYPE	control_TTN	6	15	Myeloid
RNF19B	1.11	0.0395	0.043	0.0338	4.93	10.2	0.00267	1.4	RV	CELLTYPE	control_TTN	6	15	Myeloid
SASH1	1.11	0.00422	0.331	0.174	7.32	17.9	0.000123	2.37	RV	CELLTYPE	control_TTN	6	15	Myeloid
TLN2	1.11	0.0479	0.125	0.0753	6.05	9.58	0.0035	1.32	RV	CELLTYPE	control_TTN	6	15	Myeloid
CERK	1.1	0.0267	0.0796	0.0483	5.4	11.4	0.00157	1.57	RV	CELLTYPE	control_TTN	6	15	Myeloid
ENO1	1.1	0.00575	0.192	0.0981	6.52	16.8	0.000186	2.24	RV	CELLTYPE	control_TTN	6	15	Myeloid
TMEM106A	1.1	0.00493	0.296	0.144	7.11	17.4	0.000151	2.31	RV	CELLTYPE	control_TTN	6	15	Myeloid
CD68	1.09	0.0344	0.0936	0.0569	5.71	10.6	0.00222	1.46	RV	CELLTYPE	control_TTN	6	15	Myeloid
TRERF1	1.09	0.0336	0.134	0.0752	6.01	10.7	0.00216	1.47	RV	CELLTYPE	control_TTN	6	15	Myeloid
ADAM9	1.08	0.000757	0.339	0.182	7.38	25	1.07e-05	3.12	RV	CELLTYPE	control_TTN	6	15	Myeloid
ARAP2	1.08	0.00381	0.387	0.227	7.54	18.3	0.000106	2.42	RV	CELLTYPE	control_TTN	6	15	Myeloid
ARPC1B	1.08	0.0462	0.119	0.0789	6.05	9.69	0.00333	1.34	RV	CELLTYPE	control_TTN	6	15	Myeloid
EIF4G3	1.08	0.000539	1.64	0.945	9.62	26.7	6.24e-06	3.27	RV	CELLTYPE	control_TTN	6	15	Myeloid
DRAM1	1.07	0.0311	0.295	0.135	6.99	10.9	0.00194	1.51	RV	CELLTYPE	control_TTN	6	15	Myeloid
STAT1	1.07	0.0267	0.146	0.0978	6.3	11.4	0.00158	1.57	RV	CELLTYPE	control_TTN	6	15	Myeloid
TMEM150B	1.07	0.0433	0.0729	0.0389	5.29	9.91	0.00304	1.36	RV	CELLTYPE	control_TTN	6	15	Myeloid
TMTC2	1.07	0.00272	0.177	0.101	6.46	19.7	6.46e-05	2.56	RV	CELLTYPE	control_TTN	6	15	Myeloid
KAZN	1.06	0.0292	0.115	0.0647	5.91	11.2	0.00178	1.53	RV	CELLTYPE	control_TTN	6	15	Myeloid
OPA3	1.06	0.0463	0.0887	0.0548	5.51	9.69	0.00335	1.33	RV	CELLTYPE	control_TTN	6	15	Myeloid
SLC12A7	1.06	0.00306	0.213	0.107	6.67	19.3	7.51e-05	2.51	RV	CELLTYPE	control_TTN	6	15	Myeloid
VASP	1.06	0.00569	0.176	0.0999	6.41	16.9	0.000183	2.25	RV	CELLTYPE	control_TTN	6	15	Myeloid
CTSZ	1.05	0.0155	0.28	0.16	7.12	13.1	0.000781	1.81	RV	CELLTYPE	control_TTN	6	15	Myeloid
EIPR1	1.05	0.0184	0.108	0.0717	5.89	12.6	0.000972	1.74	RV	CELLTYPE	control_TTN	6	15	Myeloid
LINC01572	1.05	0.0391	0.166	0.0684	6.14	10.2	0.00263	1.41	RV	CELLTYPE	control_TTN	6	15	Myeloid
SFI1	1.05	0.0441	0.0737	0.0489	5.49	9.85	0.00312	1.36	RV	CELLTYPE	control_TTN	6	15	Myeloid
BAX	1.03	0.0301	0.0787	0.044	5.42	11	0.00186	1.52	RV	CELLTYPE	control_TTN	6	15	Myeloid
CARD19	1.02	0.0473	0.0766	0.0421	5.36	9.62	0.00345	1.32	RV	CELLTYPE	control_TTN	6	15	Myeloid
GPD2	1.02	0.00833	0.228	0.153	6.88	15.3	0.000329	2.08	RV	CELLTYPE	control_TTN	6	15	Myeloid
SLC9A9	1.02	0.0252	3.5	1.96	10.8	11.6	0.00145	1.6	RV	CELLTYPE	control_TTN	6	15	Myeloid
SUN2	1.02	0.0462	0.0887	0.0488	5.53	9.69	0.00333	1.34	RV	CELLTYPE	control_TTN	6	15	Myeloid
ARHGEF3	1.01	0.0211	0.183	0.105	6.51	12.2	0.00115	1.67	RV	CELLTYPE	control_TTN	6	15	Myeloid
FERMT3	1.01	0.00688	0.207	0.13	6.74	16	0.00025	2.16	RV	CELLTYPE	control_TTN	6	15	Myeloid
VAV1	1.01	0.00556	0.449	0.272	7.73	17	0.000176	2.26	RV	CELLTYPE	control_TTN	6	15	Myeloid
CMIP	1	0.0064	1.24	0.809	9.22	16.3	0.000224	2.19	RV	CELLTYPE	control_TTN	6	15	Myeloid
PXN	0.994	0.0154	0.195	0.118	6.58	13.2	0.000776	1.81	RV	CELLTYPE	control_TTN	6	15	Myeloid
SFXN1	0.993	0.0395	0.0681	0.0368	5.17	10.2	0.00268	1.4	RV	CELLTYPE	control_TTN	6	15	Myeloid
PTPRE	0.991	0.00324	0.989	0.58	8.88	19	8.23e-05	2.49	RV	CELLTYPE	control_TTN	6	15	Myeloid
AMPD3	0.99	0.027	0.152	0.1	6.3	11.4	0.00161	1.57	RV	CELLTYPE	control_TTN	6	15	Myeloid
TPP1	0.988	0.0269	0.178	0.0979	6.42	11.4	0.0016	1.57	RV	CELLTYPE	control_TTN	6	15	Myeloid
CASP4	0.985	0.0305	0.117	0.0795	6.03	11	0.00189	1.52	RV	CELLTYPE	control_TTN	6	15	Myeloid
PSAP	0.984	0.0204	0.484	0.34	8.01	12.3	0.00111	1.69	RV	CELLTYPE	control_TTN	6	15	Myeloid
NCF4	0.983	0.0435	0.412	0.217	7.7	9.89	0.00306	1.36	RV	CELLTYPE	control_TTN	6	15	Myeloid
RXRA	0.981	0.0306	0.13	0.0846	6.09	11	0.0019	1.51	RV	CELLTYPE	control_TTN	6	15	Myeloid
ASPH	0.97	0.00805	0.464	0.298	7.79	15.4	0.000315	2.09	RV	CELLTYPE	control_TTN	6	15	Myeloid
GGA1	0.968	0.00556	0.225	0.135	6.77	17	0.000175	2.26	RV	CELLTYPE	control_TTN	6	15	Myeloid
NRP1	0.964	0.0197	2.15	1.13	9.98	12.4	0.00106	1.71	RV	CELLTYPE	control_TTN	6	15	Myeloid
MARCH2	0.954	0.0247	0.168	0.112	6.43	11.7	0.00141	1.61	RV	CELLTYPE	control_TTN	6	15	Myeloid
ARHGAP27	0.95	0.011	0.143	0.0942	6.26	14.4	0.00048	1.96	RV	CELLTYPE	control_TTN	6	15	Myeloid
CYTH4	0.949	0.0255	0.53	0.275	7.96	11.6	0.00148	1.59	RV	CELLTYPE	control_TTN	6	15	Myeloid
DOK2	0.948	0.0301	0.1	0.062	5.76	11	0.00186	1.52	RV	CELLTYPE	control_TTN	6	15	Myeloid
SEPT9	0.946	0.00723	0.389	0.247	7.55	15.8	0.000275	2.14	RV	CELLTYPE	control_TTN	6	15	Myeloid
C12orf4	0.944	0.0351	0.0901	0.0707	5.7	10.6	0.00227	1.46	RV	CELLTYPE	control_TTN	6	15	Myeloid
ENTPD1	0.942	0.00604	0.466	0.268	7.79	16.6	0.0002	2.22	RV	CELLTYPE	control_TTN	6	15	Myeloid
CLTA	0.94	0.00615	0.415	0.277	7.68	16.5	0.000207	2.21	RV	CELLTYPE	control_TTN	6	15	Myeloid
CLASRP	0.938	0.00372	0.25	0.162	6.99	18.5	0.0001	2.43	RV	CELLTYPE	control_TTN	6	15	Myeloid
MKNK1	0.936	0.01	0.711	0.457	8.55	14.7	0.000423	2	RV	CELLTYPE	control_TTN	6	15	Myeloid
PARP14	0.936	0.0317	0.596	0.448	8.22	10.9	0.00199	1.5	RV	CELLTYPE	control_TTN	6	15	Myeloid
GCNT2	0.935	0.0301	0.201	0.117	6.59	11	0.00186	1.52	RV	CELLTYPE	control_TTN	6	15	Myeloid
DHX34	0.932	0.0389	0.0975	0.0673	5.82	10.3	0.00261	1.41	RV	CELLTYPE	control_TTN	6	15	Myeloid
ATP2B1	0.93	0.00693	0.507	0.353	8.03	16	0.000256	2.16	RV	CELLTYPE	control_TTN	6	15	Myeloid
EHBP1L1	0.927	0.0291	0.231	0.135	6.8	11.2	0.00176	1.54	RV	CELLTYPE	control_TTN	6	15	Myeloid
STX4	0.924	0.0494	0.0906	0.0574	5.66	9.49	0.00365	1.31	RV	CELLTYPE	control_TTN	6	15	Myeloid
TXK	0.923	0.0362	0.212	0.134	6.75	10.5	0.00236	1.44	RV	CELLTYPE	control_TTN	6	15	Myeloid
RAB20	0.922	0.0175	0.42	0.294	7.76	12.8	0.000912	1.76	RV	CELLTYPE	control_TTN	6	15	Myeloid
FAM102B	0.92	0.0217	0.25	0.18	7.08	12.1	0.00119	1.66	RV	CELLTYPE	control_TTN	6	15	Myeloid
HAVCR2	0.92	0.0148	0.328	0.206	7.42	13.3	0.000729	1.83	RV	CELLTYPE	control_TTN	6	15	Myeloid
PRKAR1A	0.909	0.0129	0.268	0.189	7.17	13.8	0.000601	1.89	RV	CELLTYPE	control_TTN	6	15	Myeloid
SBNO2	0.908	0.0491	0.189	0.116	6.5	9.5	0.00362	1.31	RV	CELLTYPE	control_TTN	6	15	Myeloid
BLNK	0.9	0.0195	0.268	0.146	6.97	12.4	0.00104	1.71	RV	CELLTYPE	control_TTN	6	15	Myeloid
SLC8B1	0.899	0.0193	0.219	0.144	6.8	12.5	0.00103	1.71	RV	CELLTYPE	control_TTN	6	15	Myeloid
ATP13A3	0.896	0.0263	0.227	0.19	7.01	11.5	0.00154	1.58	RV	CELLTYPE	control_TTN	6	15	Myeloid
RUNX1	0.895	0.00581	1.9	1.37	9.87	16.7	0.000191	2.24	RV	CELLTYPE	control_TTN	6	15	Myeloid
FYB1	0.892	0.0216	0.865	0.561	8.72	12.1	0.00119	1.67	RV	CELLTYPE	control_TTN	6	15	Myeloid
NEDD9	0.89	0.0283	0.224	0.153	6.83	11.2	0.00171	1.55	RV	CELLTYPE	control_TTN	6	15	Myeloid
UBASH3B	0.874	0.0149	0.415	0.294	7.71	13.3	0.000733	1.83	RV	CELLTYPE	control_TTN	6	15	Myeloid
PCNX1	0.869	0.0444	0.522	0.329	7.96	9.82	0.00316	1.35	RV	CELLTYPE	control_TTN	6	15	Myeloid
AKR1A1	0.865	0.0104	0.351	0.209	7.43	14.5	0.000444	1.98	RV	CELLTYPE	control_TTN	6	15	Myeloid
DOCK10	0.864	0.0237	0.437	0.303	7.78	11.8	0.00133	1.63	RV	CELLTYPE	control_TTN	6	15	Myeloid
SNX8	0.857	0.0156	0.267	0.169	7	13.1	0.000792	1.81	RV	CELLTYPE	control_TTN	6	15	Myeloid
HCK	0.855	0.0175	0.704	0.462	8.45	12.8	0.000912	1.76	RV	CELLTYPE	control_TTN	6	15	Myeloid
SNX6	0.852	0.012	0.74	0.508	8.5	14.1	0.00054	1.92	RV	CELLTYPE	control_TTN	6	15	Myeloid
NPL	0.851	0.0207	0.63	0.377	8.19	12.3	0.00112	1.68	RV	CELLTYPE	control_TTN	6	15	Myeloid
SLC38A7	0.846	0.0415	0.141	0.0876	6.18	10	0.00287	1.38	RV	CELLTYPE	control_TTN	6	15	Myeloid
GNPTG	0.845	0.0441	0.12	0.0804	5.95	9.84	0.00313	1.36	RV	CELLTYPE	control_TTN	6	15	Myeloid
NAGK	0.843	0.0334	0.162	0.112	6.42	10.7	0.00213	1.48	RV	CELLTYPE	control_TTN	6	15	Myeloid
ITGAM	0.836	0.0136	0.37	0.21	7.55	13.6	0.000646	1.87	RV	CELLTYPE	control_TTN	6	15	Myeloid
IL17RA	0.832	0.033	0.494	0.303	7.84	10.7	0.00211	1.48	RV	CELLTYPE	control_TTN	6	15	Myeloid
FAM222B	0.83	0.0248	0.19	0.161	6.77	11.7	0.00141	1.61	RV	CELLTYPE	control_TTN	6	15	Myeloid
NCF2	0.83	0.0375	0.249	0.167	6.94	10.4	0.0025	1.43	RV	CELLTYPE	control_TTN	6	15	Myeloid
PLEKHM1	0.83	0.0321	0.246	0.171	6.91	10.8	0.00203	1.49	RV	CELLTYPE	control_TTN	6	15	Myeloid
C9orf72	0.82	0.0176	0.267	0.2	7.16	12.7	0.000918	1.75	RV	CELLTYPE	control_TTN	6	15	Myeloid
HEXB	0.82	0.031	0.212	0.148	6.81	11	0.00193	1.51	RV	CELLTYPE	control_TTN	6	15	Myeloid
EMC3	0.818	0.0375	0.101	0.0717	5.8	10.4	0.0025	1.43	RV	CELLTYPE	control_TTN	6	15	Myeloid
DOCK4	0.816	0.0293	1.46	1.13	9.55	11.1	0.00179	1.53	RV	CELLTYPE	control_TTN	6	15	Myeloid
DNMT3A	0.806	0.0351	0.335	0.233	7.37	10.6	0.00227	1.46	RV	CELLTYPE	control_TTN	6	15	Myeloid
EXOC6	0.803	0.0137	0.306	0.19	7.28	13.6	0.000653	1.86	RV	CELLTYPE	control_TTN	6	15	Myeloid
ZEB2	0.792	0.0146	3.95	2.89	10.9	13.3	0.000716	1.84	RV	CELLTYPE	control_TTN	6	15	Myeloid
ABHD3	0.782	0.0449	0.399	0.25	7.67	9.78	0.00321	1.35	RV	CELLTYPE	control_TTN	6	15	Myeloid
ST3GAL1	0.778	0.0435	0.702	0.544	8.49	9.89	0.00306	1.36	RV	CELLTYPE	control_TTN	6	15	Myeloid
SCLT1	0.77	0.0168	0.43	0.308	7.77	12.9	0.000864	1.77	RV	CELLTYPE	control_TTN	6	15	Myeloid
SPG21	0.766	0.0413	0.168	0.103	6.33	10.1	0.00285	1.38	RV	CELLTYPE	control_TTN	6	15	Myeloid
ABL2	0.765	0.0467	0.293	0.231	7.31	9.66	0.00339	1.33	RV	CELLTYPE	control_TTN	6	15	Myeloid
TEC	0.765	0.0325	0.319	0.226	7.38	10.8	0.00206	1.49	RV	CELLTYPE	control_TTN	6	15	Myeloid
TCF4	0.764	0.0441	0.698	0.59	8.59	9.85	0.00311	1.36	RV	CELLTYPE	control_TTN	6	15	Myeloid
WSB1	0.762	0.0142	1.51	1	9.52	13.4	0.000689	1.85	RV	CELLTYPE	control_TTN	6	15	Myeloid
ATP8B4	0.756	0.0215	1.2	0.871	9.27	12.1	0.00117	1.67	RV	CELLTYPE	control_TTN	6	15	Myeloid
DNAJC5	0.74	0.0373	0.484	0.327	7.86	10.4	0.00248	1.43	RV	CELLTYPE	control_TTN	6	15	Myeloid
BAZ1A	0.713	0.0293	0.447	0.344	7.91	11.1	0.00179	1.53	RV	CELLTYPE	control_TTN	6	15	Myeloid
MEF2C	0.704	0.0397	1.99	1.64	10.1	10.2	0.00271	1.4	RV	CELLTYPE	control_TTN	6	15	Myeloid
INPP4A	0.701	0.0453	0.416	0.337	7.77	9.75	0.00325	1.34	RV	CELLTYPE	control_TTN	6	15	Myeloid
VMP1	0.674	0.0256	1.09	0.838	9.13	11.6	0.00149	1.59	RV	CELLTYPE	control_TTN	6	15	Myeloid
MACF1	0.637	0.0436	1.2	0.876	9.2	9.88	0.00308	1.36	RV	CELLTYPE	control_TTN	6	15	Myeloid
