# Supplementary material for: Pathogenic variants damage cell composition and single cell transcription in cardiomyopathies
Source: Science. Author manuscript; Available in PMC 2022 Oct 3. (PMC9528698; doi:10.1126/science.abo1984)
Supplement: Supp table 44.2 [file NIHMS1835045-supplement-Supp_table_44_2.xlsx]

## Sheet: Index
Column name	Description
Gene	Gene symbol, Ensembl 84
logFC	log2-fold change
FDR	False discovery rate; FDR is the PValue after (by default) Benjamini-Hochberg correction.
mean_exp_control	Mean expression values across controls
mean_exp_genotype	Mean expression values across disease samples
logCPM	logCPM is the average expression of all pseudobulked samples for that particular gene across all samples on the log2-scale expressed in counts per million (cpm, as calculated by edgeR after normalization).
F	Output of quasi-likelihood F-test
PValue	PValue is the nominal p-value derived from F
FDR_plot	-log10(False discovery rate)
Region	Studied region (LV or RV)
annotation_level	Cell-type or cell-state
cell_state/state	Specification which cell-type or state was analysed
comparison	Specification control_GENOTYPE
Observations_genotype	Numbers of Patients included in edgeR (patients with low number of nuclei have been excluded)
Observations_reference	Numbers of Patients included in edgeR (patients with low number of nuclei have been excluded)

## Sheet: control_LMNA
Gene	logFC	FDR	mean_exp_control	mean_exp_genotype	logCPM	F	PValue	FDR_plot	Region	annotation_level	cell_state	comparison	Observations_genotype	Observations_reference
S100A8	5.73	1.71e-12	0.291	0	6.35	76.1	6.68e-16	11.8	LV	CELLSTATES	MP_LYVE1hi.MHCII_intermediate	control_LMNA	10	17
CCL2	3.57	1.33e-10	0.225	0.027	6.46	62	1.35e-13	9.88	LV	CELLSTATES	MP_LYVE1hi.MHCII_intermediate	control_LMNA	10	17
FCGBP	3.57	0.000313	0.0739	0.00208	5.32	23.6	2.18e-06	3.5	LV	CELLSTATES	MP_LYVE1hi.MHCII_intermediate	control_LMNA	10	17
S100A9	2.97	4.26e-07	0.187	0.0177	6.06	40.5	1.07e-09	6.37	LV	CELLSTATES	MP_LYVE1hi.MHCII_intermediate	control_LMNA	10	17
C4BPB	2.92	9.11e-05	0.0789	0.0138	5.5	27.1	4.27e-07	4.04	LV	CELLSTATES	MP_LYVE1hi.MHCII_intermediate	control_LMNA	10	17
LILRA5	2.92	0.00361	0.0315	0.000719	4.88	17.1	4.98e-05	2.44	LV	CELLSTATES	MP_LYVE1hi.MHCII_intermediate	control_LMNA	10	17
ARMC4	2.88	0.0113	0.0138	0	4.67	17.6	0.000228	1.95	LV	CELLSTATES	MP_LYVE1hi.MHCII_intermediate	control_LMNA	10	17
NAALAD2	2.81	0.0152	0.0136	0	4.72	15.7	0.000356	1.82	LV	CELLSTATES	MP_LYVE1hi.MHCII_intermediate	control_LMNA	10	17
MYO1G	2.8	0.0115	0.026	0.000719	4.82	14.2	0.000241	1.94	LV	CELLSTATES	MP_LYVE1hi.MHCII_intermediate	control_LMNA	10	17
TMED1	2.8	0.00781	0.0231	0.000719	4.83	15.1	0.000132	2.11	LV	CELLSTATES	MP_LYVE1hi.MHCII_intermediate	control_LMNA	10	17
AC025211.1	2.76	0.0187	0.0171	0	4.72	14.9	0.000486	1.73	LV	CELLSTATES	MP_LYVE1hi.MHCII_intermediate	control_LMNA	10	17
ARL4D	2.76	0.0213	0.0174	0	4.69	15.8	0.000578	1.67	LV	CELLSTATES	MP_LYVE1hi.MHCII_intermediate	control_LMNA	10	17
IKZF3	2.64	0.0226	0.0203	0	4.72	14.6	0.000634	1.65	LV	CELLSTATES	MP_LYVE1hi.MHCII_intermediate	control_LMNA	10	17
MIR222HG	2.64	0.014	0.0224	0.00115	4.79	13.5	0.000315	1.85	LV	CELLSTATES	MP_LYVE1hi.MHCII_intermediate	control_LMNA	10	17
NEURL2	2.63	2.09e-12	0.481	0.107	7.54	74.6	9.78e-16	11.7	LV	CELLSTATES	MP_LYVE1hi.MHCII_intermediate	control_LMNA	10	17
LINC00858	2.61	0.0152	0.0156	0.000719	4.76	13.5	0.000353	1.82	LV	CELLSTATES	MP_LYVE1hi.MHCII_intermediate	control_LMNA	10	17
IL4I1	2.58	0.0309	0.0245	0.000719	4.81	12.1	0.000959	1.51	LV	CELLSTATES	MP_LYVE1hi.MHCII_intermediate	control_LMNA	10	17
ZFY-AS1	2.57	0.0077	0.0433	0.0122	5.15	15.2	0.000128	2.11	LV	CELLSTATES	MP_LYVE1hi.MHCII_intermediate	control_LMNA	10	17
PTCHD4	2.56	0.0208	0.0231	0.0013	4.8	12.9	0.000559	1.68	LV	CELLSTATES	MP_LYVE1hi.MHCII_intermediate	control_LMNA	10	17
RBP5	2.56	0.0331	0.025	0.000719	4.85	11.3	0.00104	1.48	LV	CELLSTATES	MP_LYVE1hi.MHCII_intermediate	control_LMNA	10	17
ADAM19	2.55	0.0183	0.0399	0.00263	4.98	12.6	0.000467	1.74	LV	CELLSTATES	MP_LYVE1hi.MHCII_intermediate	control_LMNA	10	17
C8orf37	2.52	0.0373	0.0131	0	4.66	14.3	0.00125	1.43	LV	CELLSTATES	MP_LYVE1hi.MHCII_intermediate	control_LMNA	10	17
PLA2G2A	2.51	0.036	0.0233	0.00132	4.92	10.8	0.00118	1.44	LV	CELLSTATES	MP_LYVE1hi.MHCII_intermediate	control_LMNA	10	17
C11orf96	2.49	0.0143	0.024	0.00204	4.84	13.3	0.000329	1.84	LV	CELLSTATES	MP_LYVE1hi.MHCII_intermediate	control_LMNA	10	17
BCL3	2.48	0.00103	0.0671	0.0115	5.48	20.5	9.77e-06	2.99	LV	CELLSTATES	MP_LYVE1hi.MHCII_intermediate	control_LMNA	10	17
RXFP1	2.48	0.0382	0.0146	0	4.66	14.2	0.00131	1.42	LV	CELLSTATES	MP_LYVE1hi.MHCII_intermediate	control_LMNA	10	17
ST8SIA1	2.46	0.0255	0.0141	0.00115	4.74	12.6	0.000753	1.59	LV	CELLSTATES	MP_LYVE1hi.MHCII_intermediate	control_LMNA	10	17
AC104304.1	2.45	0.0235	0.0245	0.00211	4.86	11.9	0.00067	1.63	LV	CELLSTATES	MP_LYVE1hi.MHCII_intermediate	control_LMNA	10	17
LINC00970	2.42	0.0348	0.019	0.000719	4.77	11.8	0.00113	1.46	LV	CELLSTATES	MP_LYVE1hi.MHCII_intermediate	control_LMNA	10	17
HSD3B7	2.4	0.0258	0.0133	0.000719	4.73	12.2	0.000765	1.59	LV	CELLSTATES	MP_LYVE1hi.MHCII_intermediate	control_LMNA	10	17
SLC16A9	2.4	0.0258	0.0148	0.00204	4.79	12	0.000768	1.59	LV	CELLSTATES	MP_LYVE1hi.MHCII_intermediate	control_LMNA	10	17
LINC02055	2.39	0.0141	0.0263	0.00994	5.06	13.4	0.000319	1.85	LV	CELLSTATES	MP_LYVE1hi.MHCII_intermediate	control_LMNA	10	17
EIF1AY	2.38	0.0161	0.0303	0.00479	4.97	13	0.000391	1.79	LV	CELLSTATES	MP_LYVE1hi.MHCII_intermediate	control_LMNA	10	17
LINC00920	2.38	0.0161	0.0339	0.0047	4.97	13	0.000389	1.79	LV	CELLSTATES	MP_LYVE1hi.MHCII_intermediate	control_LMNA	10	17
AL137789.1	2.36	0.000215	0.109	0.0403	5.81	24.7	1.31e-06	3.67	LV	CELLSTATES	MP_LYVE1hi.MHCII_intermediate	control_LMNA	10	17
HSD17B13	2.36	0.0281	0.0271	0.00247	4.9	11.4	0.000843	1.55	LV	CELLSTATES	MP_LYVE1hi.MHCII_intermediate	control_LMNA	10	17
SPATA25	2.36	0.0464	0.013	0.000719	4.72	11.6	0.0018	1.33	LV	CELLSTATES	MP_LYVE1hi.MHCII_intermediate	control_LMNA	10	17
AL136418.1	2.35	0.0135	0.0384	0.006	5.08	13.5	0.000303	1.87	LV	CELLSTATES	MP_LYVE1hi.MHCII_intermediate	control_LMNA	10	17
AC112206.2	2.34	0.0116	0.0286	0.00578	5.05	13.9	0.000245	1.93	LV	CELLSTATES	MP_LYVE1hi.MHCII_intermediate	control_LMNA	10	17
CCR1	2.31	0.000121	0.138	0.033	5.89	26.4	5.96e-07	3.92	LV	CELLSTATES	MP_LYVE1hi.MHCII_intermediate	control_LMNA	10	17
G0S2	2.31	0.0368	0.0285	0.00521	4.97	10.7	0.00122	1.43	LV	CELLSTATES	MP_LYVE1hi.MHCII_intermediate	control_LMNA	10	17
AOC1	2.27	0.0311	0.0211	0.00341	4.86	11.2	0.000969	1.51	LV	CELLSTATES	MP_LYVE1hi.MHCII_intermediate	control_LMNA	10	17
CLEC7A	2.25	3.76e-11	0.74	0.152	7.88	66.2	2.56e-14	10.4	LV	CELLSTATES	MP_LYVE1hi.MHCII_intermediate	control_LMNA	10	17
AL157871.4	2.23	0.0367	0.0541	0.0047	5.07	10.7	0.00121	1.44	LV	CELLSTATES	MP_LYVE1hi.MHCII_intermediate	control_LMNA	10	17
AL049569.1	2.22	0.0184	0.0483	0.00841	5.14	12.6	0.000473	1.74	LV	CELLSTATES	MP_LYVE1hi.MHCII_intermediate	control_LMNA	10	17
LINC01515	2.22	0.00914	0.0565	0.0116	5.29	14.7	0.000164	2.04	LV	CELLSTATES	MP_LYVE1hi.MHCII_intermediate	control_LMNA	10	17
LINC00482	2.2	0.0255	0.0559	0.0101	5.18	11.7	0.000754	1.59	LV	CELLSTATES	MP_LYVE1hi.MHCII_intermediate	control_LMNA	10	17
PAPPA2	2.2	0.0233	0.0487	0.0109	5.1	11.9	0.000661	1.63	LV	CELLSTATES	MP_LYVE1hi.MHCII_intermediate	control_LMNA	10	17
IQCD	2.19	0.0413	0.0166	0.0066	4.82	10.4	0.00147	1.38	LV	CELLSTATES	MP_LYVE1hi.MHCII_intermediate	control_LMNA	10	17
PLEKHG6	2.19	0.000103	0.144	0.0378	6.06	26.8	4.92e-07	3.99	LV	CELLSTATES	MP_LYVE1hi.MHCII_intermediate	control_LMNA	10	17
RGPD8	2.18	0.017	0.0437	0.00712	5.14	12.8	0.000424	1.77	LV	CELLSTATES	MP_LYVE1hi.MHCII_intermediate	control_LMNA	10	17
SATL1	2.17	0.0103	0.079	0.0087	5.37	14.3	0.0002	1.99	LV	CELLSTATES	MP_LYVE1hi.MHCII_intermediate	control_LMNA	10	17
FCGR3A	2.16	0.00114	0.0885	0.0223	5.7	20.2	1.11e-05	2.94	LV	CELLSTATES	MP_LYVE1hi.MHCII_intermediate	control_LMNA	10	17
PLAU	2.16	0.000241	0.13	0.0369	6.02	24.4	1.52e-06	3.62	LV	CELLSTATES	MP_LYVE1hi.MHCII_intermediate	control_LMNA	10	17
SMPDL3A	2.16	0.00369	0.0553	0.0226	5.5	17	5.24e-05	2.43	LV	CELLSTATES	MP_LYVE1hi.MHCII_intermediate	control_LMNA	10	17
AC133919.2	2.13	0.000258	0.131	0.0229	5.99	24.2	1.65e-06	3.59	LV	CELLSTATES	MP_LYVE1hi.MHCII_intermediate	control_LMNA	10	17
AC244453.3	2.12	0.0261	0.038	0.00918	5.12	11.6	0.000782	1.58	LV	CELLSTATES	MP_LYVE1hi.MHCII_intermediate	control_LMNA	10	17
TMEM86A	2.12	0.0475	0.015	0.00187	4.77	9.91	0.00186	1.32	LV	CELLSTATES	MP_LYVE1hi.MHCII_intermediate	control_LMNA	10	17
MMP16	2.1	0.0115	0.0569	0.0116	5.35	13.9	0.000238	1.94	LV	CELLSTATES	MP_LYVE1hi.MHCII_intermediate	control_LMNA	10	17
MARCO	2.09	1.3e-08	0.572	0.152	7.64	49.8	2.02e-11	7.89	LV	CELLSTATES	MP_LYVE1hi.MHCII_intermediate	control_LMNA	10	17
TRPV4	2.06	0.000274	0.121	0.0353	5.91	24	1.82e-06	3.56	LV	CELLSTATES	MP_LYVE1hi.MHCII_intermediate	control_LMNA	10	17
NLRP12	2.02	0.0485	0.0356	0.00788	5.04	9.85	0.00193	1.31	LV	CELLSTATES	MP_LYVE1hi.MHCII_intermediate	control_LMNA	10	17
CTSA	2	2.99e-08	0.54	0.179	7.6	47.4	5.61e-11	7.52	LV	CELLSTATES	MP_LYVE1hi.MHCII_intermediate	control_LMNA	10	17
TIMP1	2	0.0174	0.0657	0.015	5.45	12.7	0.000437	1.76	LV	CELLSTATES	MP_LYVE1hi.MHCII_intermediate	control_LMNA	10	17
AP000487.1	1.99	0.0363	0.0512	0.00765	5.2	10.8	0.0012	1.44	LV	CELLSTATES	MP_LYVE1hi.MHCII_intermediate	control_LMNA	10	17
APOD	1.99	0.00569	0.138	0.0272	5.97	15.9	8.83e-05	2.25	LV	CELLSTATES	MP_LYVE1hi.MHCII_intermediate	control_LMNA	10	17
AC079210.1	1.98	2.9e-05	0.175	0.0637	6.34	30	1.16e-07	4.54	LV	CELLSTATES	MP_LYVE1hi.MHCII_intermediate	control_LMNA	10	17
DOK5	1.98	0.0435	0.0332	0.0128	5.1	10.2	0.00164	1.36	LV	CELLSTATES	MP_LYVE1hi.MHCII_intermediate	control_LMNA	10	17
AIF1	1.94	0.00107	0.123	0.0358	5.88	20.4	1.03e-05	2.97	LV	CELLSTATES	MP_LYVE1hi.MHCII_intermediate	control_LMNA	10	17
BATF	1.93	0.0164	0.084	0.022	5.49	12.9	0.000403	1.78	LV	CELLSTATES	MP_LYVE1hi.MHCII_intermediate	control_LMNA	10	17
AC066613.2	1.92	0.00482	0.0831	0.027	5.65	16.3	7.26e-05	2.32	LV	CELLSTATES	MP_LYVE1hi.MHCII_intermediate	control_LMNA	10	17
CRHBP	1.92	0.0423	0.0454	0.0109	5.18	10.3	0.00154	1.37	LV	CELLSTATES	MP_LYVE1hi.MHCII_intermediate	control_LMNA	10	17
FPR1	1.92	1.29e-08	0.579	0.193	7.71	49.9	1.91e-11	7.89	LV	CELLSTATES	MP_LYVE1hi.MHCII_intermediate	control_LMNA	10	17
FSIP1	1.92	0.0336	0.0781	0.0121	5.43	11	0.00107	1.47	LV	CELLSTATES	MP_LYVE1hi.MHCII_intermediate	control_LMNA	10	17
MKNK1-AS1	1.9	0.00141	0.13	0.0347	5.9	19.6	1.48e-05	2.85	LV	CELLSTATES	MP_LYVE1hi.MHCII_intermediate	control_LMNA	10	17
YES1	1.9	0.000317	0.163	0.0551	6.17	23.6	2.25e-06	3.5	LV	CELLSTATES	MP_LYVE1hi.MHCII_intermediate	control_LMNA	10	17
KIFC3	1.88	0.000227	0.153	0.0573	6.24	24.6	1.4e-06	3.64	LV	CELLSTATES	MP_LYVE1hi.MHCII_intermediate	control_LMNA	10	17
LRRC4C	1.87	2.32e-06	0.329	0.1	7.08	36.1	7.23e-09	5.64	LV	CELLSTATES	MP_LYVE1hi.MHCII_intermediate	control_LMNA	10	17
AC120193.1	1.84	0.00014	0.219	0.0596	6.41	25.9	7.63e-07	3.85	LV	CELLSTATES	MP_LYVE1hi.MHCII_intermediate	control_LMNA	10	17
CLECL1	1.83	0.0219	0.0664	0.0296	5.43	12.1	0.000602	1.66	LV	CELLSTATES	MP_LYVE1hi.MHCII_intermediate	control_LMNA	10	17
HIVEP1	1.83	3.72e-05	0.21	0.0723	6.62	29.3	1.54e-07	4.43	LV	CELLSTATES	MP_LYVE1hi.MHCII_intermediate	control_LMNA	10	17
CD38	1.82	0.0199	0.0611	0.0237	5.42	12.4	0.000529	1.7	LV	CELLSTATES	MP_LYVE1hi.MHCII_intermediate	control_LMNA	10	17
AC009950.1	1.81	0.0213	0.0851	0.0211	5.55	12.2	0.000583	1.67	LV	CELLSTATES	MP_LYVE1hi.MHCII_intermediate	control_LMNA	10	17
C7	1.76	0.0435	0.0549	0.0247	5.4	10.2	0.00164	1.36	LV	CELLSTATES	MP_LYVE1hi.MHCII_intermediate	control_LMNA	10	17
SLC2A3	1.75	0.000641	0.16	0.0644	6.38	21.8	5.2e-06	3.19	LV	CELLSTATES	MP_LYVE1hi.MHCII_intermediate	control_LMNA	10	17
TMEM8A	1.74	0.0401	0.0497	0.0171	5.32	10.4	0.00142	1.4	LV	CELLSTATES	MP_LYVE1hi.MHCII_intermediate	control_LMNA	10	17
RELB	1.73	0.0432	0.061	0.0282	5.42	10.2	0.00161	1.36	LV	CELLSTATES	MP_LYVE1hi.MHCII_intermediate	control_LMNA	10	17
AC009951.2	1.72	0.019	0.0825	0.037	5.57	12.5	0.000498	1.72	LV	CELLSTATES	MP_LYVE1hi.MHCII_intermediate	control_LMNA	10	17
REC114	1.7	0.0253	0.0863	0.0256	5.57	11.7	0.000735	1.6	LV	CELLSTATES	MP_LYVE1hi.MHCII_intermediate	control_LMNA	10	17
RUBCNL	1.7	0.000128	0.244	0.103	6.77	26.2	6.4e-07	3.89	LV	CELLSTATES	MP_LYVE1hi.MHCII_intermediate	control_LMNA	10	17
S100A11	1.66	0.00279	0.142	0.0389	6.08	17.8	3.61e-05	2.55	LV	CELLSTATES	MP_LYVE1hi.MHCII_intermediate	control_LMNA	10	17
MKRN3	1.62	0.000918	0.184	0.0629	6.4	20.8	8.38e-06	3.04	LV	CELLSTATES	MP_LYVE1hi.MHCII_intermediate	control_LMNA	10	17
TMEM163	1.61	0.0194	0.111	0.0377	5.78	12.4	0.000512	1.71	LV	CELLSTATES	MP_LYVE1hi.MHCII_intermediate	control_LMNA	10	17
BASP1	1.59	0.00398	0.134	0.0539	6.13	16.8	5.82e-05	2.4	LV	CELLSTATES	MP_LYVE1hi.MHCII_intermediate	control_LMNA	10	17
METRNL	1.58	0.0114	0.0886	0.0422	5.83	14	0.000231	1.94	LV	CELLSTATES	MP_LYVE1hi.MHCII_intermediate	control_LMNA	10	17
MT-ND2	1.57	0.00996	0.171	0.0426	6.18	14.4	0.000186	2	LV	CELLSTATES	MP_LYVE1hi.MHCII_intermediate	control_LMNA	10	17
PLTP	1.55	9.9e-08	1.18	0.497	8.77	44.1	2.24e-10	7	LV	CELLSTATES	MP_LYVE1hi.MHCII_intermediate	control_LMNA	10	17
THBS1	1.55	0.0442	0.142	0.0451	6.19	10.1	0.00168	1.35	LV	CELLSTATES	MP_LYVE1hi.MHCII_intermediate	control_LMNA	10	17
PAQR3	1.54	0.000337	0.205	0.104	6.65	23.4	2.43e-06	3.47	LV	CELLSTATES	MP_LYVE1hi.MHCII_intermediate	control_LMNA	10	17
CFAP161	1.53	0.0222	0.116	0.0301	5.81	12.1	0.000612	1.65	LV	CELLSTATES	MP_LYVE1hi.MHCII_intermediate	control_LMNA	10	17
AC020916.1	1.5	0.00136	0.24	0.09	6.81	19.7	1.4e-05	2.87	LV	CELLSTATES	MP_LYVE1hi.MHCII_intermediate	control_LMNA	10	17
ARHGAP26-AS1	1.48	0.00351	0.216	0.0783	6.71	17.2	4.73e-05	2.46	LV	CELLSTATES	MP_LYVE1hi.MHCII_intermediate	control_LMNA	10	17
AC243829.4	1.45	0.00279	0.267	0.138	7.06	17.8	3.58e-05	2.55	LV	CELLSTATES	MP_LYVE1hi.MHCII_intermediate	control_LMNA	10	17
LILRA6	1.45	0.00584	0.135	0.0661	6.2	15.9	9.21e-05	2.23	LV	CELLSTATES	MP_LYVE1hi.MHCII_intermediate	control_LMNA	10	17
MGP	1.44	0.01	0.141	0.0445	6.17	14.4	0.000189	2	LV	CELLSTATES	MP_LYVE1hi.MHCII_intermediate	control_LMNA	10	17
ENPP2	1.43	0.0135	0.189	0.0991	6.44	13.5	0.000301	1.87	LV	CELLSTATES	MP_LYVE1hi.MHCII_intermediate	control_LMNA	10	17
LINC00854	1.41	2.03e-05	0.598	0.237	7.76	30.9	7.59e-08	4.69	LV	CELLSTATES	MP_LYVE1hi.MHCII_intermediate	control_LMNA	10	17
AL157402.2	1.39	0.0436	0.0923	0.039	5.76	10.1	0.00166	1.36	LV	CELLSTATES	MP_LYVE1hi.MHCII_intermediate	control_LMNA	10	17
CTSL	1.39	0.000154	0.687	0.332	8.07	25.5	8.88e-07	3.81	LV	CELLSTATES	MP_LYVE1hi.MHCII_intermediate	control_LMNA	10	17
RHOU	1.38	0.00829	0.139	0.0709	6.29	14.9	0.000146	2.08	LV	CELLSTATES	MP_LYVE1hi.MHCII_intermediate	control_LMNA	10	17
CR1	1.36	0.000137	0.735	0.367	8.13	26	7.29e-07	3.86	LV	CELLSTATES	MP_LYVE1hi.MHCII_intermediate	control_LMNA	10	17
DPF3	1.36	0.0396	0.0947	0.039	5.83	10.5	0.0014	1.4	LV	CELLSTATES	MP_LYVE1hi.MHCII_intermediate	control_LMNA	10	17
RHBDL2	1.36	0.0385	0.142	0.0375	5.93	10.6	0.00133	1.41	LV	CELLSTATES	MP_LYVE1hi.MHCII_intermediate	control_LMNA	10	17
ZNF577	1.36	0.00267	0.216	0.126	6.72	17.9	3.29e-05	2.57	LV	CELLSTATES	MP_LYVE1hi.MHCII_intermediate	control_LMNA	10	17
AC114760.2	1.35	0.00362	0.26	0.0903	6.8	17.1	5.03e-05	2.44	LV	CELLSTATES	MP_LYVE1hi.MHCII_intermediate	control_LMNA	10	17
TMC6	1.35	0.00826	0.153	0.0681	6.35	14.9	0.000144	2.08	LV	CELLSTATES	MP_LYVE1hi.MHCII_intermediate	control_LMNA	10	17
GIMAP7	1.33	0.046	0.0967	0.0473	5.87	10	0.00176	1.34	LV	CELLSTATES	MP_LYVE1hi.MHCII_intermediate	control_LMNA	10	17
S100A6	1.31	0.00353	0.25	0.0884	6.73	17.2	4.8e-05	2.45	LV	CELLSTATES	MP_LYVE1hi.MHCII_intermediate	control_LMNA	10	17
TMC8	1.3	0.0125	0.164	0.0718	6.23	13.7	0.000273	1.9	LV	CELLSTATES	MP_LYVE1hi.MHCII_intermediate	control_LMNA	10	17
C1orf162	1.28	0.0131	0.215	0.0754	6.51	13.5	0.00029	1.88	LV	CELLSTATES	MP_LYVE1hi.MHCII_intermediate	control_LMNA	10	17
GRIK1	1.27	0.0377	0.134	0.0586	6.11	10.6	0.00129	1.42	LV	CELLSTATES	MP_LYVE1hi.MHCII_intermediate	control_LMNA	10	17
MILR1	1.26	0.0164	0.157	0.0908	6.27	12.9	0.000404	1.78	LV	CELLSTATES	MP_LYVE1hi.MHCII_intermediate	control_LMNA	10	17
CD14	1.25	0.000832	0.52	0.285	7.8	21.1	7.19e-06	3.08	LV	CELLSTATES	MP_LYVE1hi.MHCII_intermediate	control_LMNA	10	17
ANKDD1A	1.24	0.0416	0.152	0.0575	6.09	10.3	0.00149	1.38	LV	CELLSTATES	MP_LYVE1hi.MHCII_intermediate	control_LMNA	10	17
HIF1A	1.23	0.000271	0.729	0.372	8.19	24.1	1.76e-06	3.57	LV	CELLSTATES	MP_LYVE1hi.MHCII_intermediate	control_LMNA	10	17
PPARD	1.23	0.0085	0.23	0.122	6.82	14.8	0.000151	2.07	LV	CELLSTATES	MP_LYVE1hi.MHCII_intermediate	control_LMNA	10	17
RNF150	1.23	0.000337	1.62	0.72	9.13	23.3	2.49e-06	3.47	LV	CELLSTATES	MP_LYVE1hi.MHCII_intermediate	control_LMNA	10	17
EPAS1	1.22	0.0376	0.123	0.0718	6.29	10.6	0.00127	1.43	LV	CELLSTATES	MP_LYVE1hi.MHCII_intermediate	control_LMNA	10	17
GLCE	1.22	0.0135	0.173	0.105	6.5	13.5	0.0003	1.87	LV	CELLSTATES	MP_LYVE1hi.MHCII_intermediate	control_LMNA	10	17
LILRB4	1.2	0.00649	0.235	0.121	6.75	15.6	0.000105	2.19	LV	CELLSTATES	MP_LYVE1hi.MHCII_intermediate	control_LMNA	10	17
S100A4	1.19	0.01	0.219	0.0975	6.64	14.4	0.000188	2	LV	CELLSTATES	MP_LYVE1hi.MHCII_intermediate	control_LMNA	10	17
ADAM28	1.16	0.00993	0.282	0.105	6.77	14.5	0.000183	2	LV	CELLSTATES	MP_LYVE1hi.MHCII_intermediate	control_LMNA	10	17
DCN	1.15	0.0296	0.19	0.0852	6.58	11.3	0.000903	1.53	LV	CELLSTATES	MP_LYVE1hi.MHCII_intermediate	control_LMNA	10	17
GLIPR2	1.14	0.0139	0.243	0.116	6.8	13.4	0.000313	1.86	LV	CELLSTATES	MP_LYVE1hi.MHCII_intermediate	control_LMNA	10	17
SERPINB1	1.14	0.00582	0.262	0.15	6.94	15.9	9.13e-05	2.24	LV	CELLSTATES	MP_LYVE1hi.MHCII_intermediate	control_LMNA	10	17
CCL18	1.13	0.0238	0.357	0.22	7.45	11.9	0.000684	1.62	LV	CELLSTATES	MP_LYVE1hi.MHCII_intermediate	control_LMNA	10	17
LIMCH1	1.13	0.00151	0.442	0.26	7.62	19.4	1.62e-05	2.82	LV	CELLSTATES	MP_LYVE1hi.MHCII_intermediate	control_LMNA	10	17
MCC	1.13	0.00798	0.24	0.142	6.88	15	0.000138	2.1	LV	CELLSTATES	MP_LYVE1hi.MHCII_intermediate	control_LMNA	10	17
TBC1D2	1.13	0.0212	0.239	0.115	6.77	12.2	0.000572	1.67	LV	CELLSTATES	MP_LYVE1hi.MHCII_intermediate	control_LMNA	10	17
TGFBI	1.13	0.000137	1.31	0.677	9.03	25.9	7.4e-07	3.86	LV	CELLSTATES	MP_LYVE1hi.MHCII_intermediate	control_LMNA	10	17
PLSCR1	1.11	0.00357	0.386	0.245	7.44	17.1	4.91e-05	2.45	LV	CELLSTATES	MP_LYVE1hi.MHCII_intermediate	control_LMNA	10	17
SNHG12	1.11	0.0314	0.161	0.0814	6.34	11.1	0.000985	1.5	LV	CELLSTATES	MP_LYVE1hi.MHCII_intermediate	control_LMNA	10	17
CD44	1.1	0.000442	0.873	0.512	8.51	22.7	3.38e-06	3.35	LV	CELLSTATES	MP_LYVE1hi.MHCII_intermediate	control_LMNA	10	17
EXT1	1.09	0.000382	1.09	0.59	8.7	23	2.9e-06	3.42	LV	CELLSTATES	MP_LYVE1hi.MHCII_intermediate	control_LMNA	10	17
FCER1G	1.09	0.00829	0.354	0.166	7.26	14.9	0.000146	2.08	LV	CELLSTATES	MP_LYVE1hi.MHCII_intermediate	control_LMNA	10	17
LINC00486	1.08	0.02	0.373	0.159	7.2	12.3	0.000533	1.7	LV	CELLSTATES	MP_LYVE1hi.MHCII_intermediate	control_LMNA	10	17
EPB41L3	1.06	0.00031	1.44	0.762	9.13	23.7	2.13e-06	3.51	LV	CELLSTATES	MP_LYVE1hi.MHCII_intermediate	control_LMNA	10	17
ST8SIA4	1.06	0.00189	0.545	0.32	7.83	18.9	2.09e-05	2.72	LV	CELLSTATES	MP_LYVE1hi.MHCII_intermediate	control_LMNA	10	17
CD63	1.05	0.0304	0.206	0.0997	6.65	11.2	0.000941	1.52	LV	CELLSTATES	MP_LYVE1hi.MHCII_intermediate	control_LMNA	10	17
ENTPD1	1.05	0.00257	0.697	0.361	8.09	18.1	3.06e-05	2.59	LV	CELLSTATES	MP_LYVE1hi.MHCII_intermediate	control_LMNA	10	17
PTRH2	1.05	0.0226	0.234	0.154	6.82	12	0.000631	1.65	LV	CELLSTATES	MP_LYVE1hi.MHCII_intermediate	control_LMNA	10	17
MT-CO2	1.03	0.0111	0.445	0.204	7.52	14.1	0.000222	1.95	LV	CELLSTATES	MP_LYVE1hi.MHCII_intermediate	control_LMNA	10	17
FERMT3	1.02	0.0432	0.192	0.0998	6.52	10.2	0.00161	1.36	LV	CELLSTATES	MP_LYVE1hi.MHCII_intermediate	control_LMNA	10	17
IL12RB2	1.02	0.0292	0.239	0.169	6.97	11.4	0.000885	1.53	LV	CELLSTATES	MP_LYVE1hi.MHCII_intermediate	control_LMNA	10	17
AC010894.3	1.01	0.00431	0.457	0.268	7.58	16.6	6.4e-05	2.37	LV	CELLSTATES	MP_LYVE1hi.MHCII_intermediate	control_LMNA	10	17
CLTA	1.01	0.00278	0.602	0.329	7.9	17.8	3.47e-05	2.56	LV	CELLSTATES	MP_LYVE1hi.MHCII_intermediate	control_LMNA	10	17
FTH1	1.01	0.00629	0.68	0.352	8.22	15.7	0.0001	2.2	LV	CELLSTATES	MP_LYVE1hi.MHCII_intermediate	control_LMNA	10	17
LMNA	1.01	0.00846	0.523	0.272	7.79	14.9	0.00015	2.07	LV	CELLSTATES	MP_LYVE1hi.MHCII_intermediate	control_LMNA	10	17
RFX2	1.01	0.0114	0.403	0.231	7.51	14	0.000233	1.94	LV	CELLSTATES	MP_LYVE1hi.MHCII_intermediate	control_LMNA	10	17
TFRC	1.01	0.0104	0.619	0.326	8.03	14.3	0.000203	1.98	LV	CELLSTATES	MP_LYVE1hi.MHCII_intermediate	control_LMNA	10	17
TPP1	1.01	0.0365	0.193	0.103	6.58	10.7	0.00121	1.44	LV	CELLSTATES	MP_LYVE1hi.MHCII_intermediate	control_LMNA	10	17
GNE	0.991	0.0432	0.208	0.117	6.67	10.2	0.00162	1.36	LV	CELLSTATES	MP_LYVE1hi.MHCII_intermediate	control_LMNA	10	17
HIF1A-AS2	0.986	0.0162	0.326	0.22	7.25	12.9	0.000393	1.79	LV	CELLSTATES	MP_LYVE1hi.MHCII_intermediate	control_LMNA	10	17
ARHGAP4	0.985	0.021	0.273	0.158	6.93	12.2	0.000565	1.68	LV	CELLSTATES	MP_LYVE1hi.MHCII_intermediate	control_LMNA	10	17
CTSB	0.981	0.000703	1.87	1.09	9.5	21.5	5.81e-06	3.15	LV	CELLSTATES	MP_LYVE1hi.MHCII_intermediate	control_LMNA	10	17
FAM102B	0.976	0.025	0.254	0.165	6.98	11.7	0.000726	1.6	LV	CELLSTATES	MP_LYVE1hi.MHCII_intermediate	control_LMNA	10	17
SASH1	0.967	0.0114	0.459	0.24	7.53	14	0.000232	1.94	LV	CELLSTATES	MP_LYVE1hi.MHCII_intermediate	control_LMNA	10	17
ARL4C	0.965	0.045	0.252	0.175	7.08	10.1	0.00172	1.35	LV	CELLSTATES	MP_LYVE1hi.MHCII_intermediate	control_LMNA	10	17
CEMIP2	0.956	0.00298	0.9	0.508	8.47	17.6	3.89e-05	2.53	LV	CELLSTATES	MP_LYVE1hi.MHCII_intermediate	control_LMNA	10	17
C9	0.949	0.0423	0.26	0.162	6.91	10.3	0.00154	1.37	LV	CELLSTATES	MP_LYVE1hi.MHCII_intermediate	control_LMNA	10	17
CHST15	0.943	0.0103	0.545	0.308	7.75	14.3	0.0002	1.99	LV	CELLSTATES	MP_LYVE1hi.MHCII_intermediate	control_LMNA	10	17
AC011933.4	0.94	0.0109	0.45	0.244	7.55	14.1	0.000216	1.96	LV	CELLSTATES	MP_LYVE1hi.MHCII_intermediate	control_LMNA	10	17
CD55	0.937	0.0254	0.365	0.218	7.39	11.7	0.00074	1.6	LV	CELLSTATES	MP_LYVE1hi.MHCII_intermediate	control_LMNA	10	17
MIR99AHG	0.936	0.0022	1.19	0.695	8.9	18.5	2.54e-05	2.66	LV	CELLSTATES	MP_LYVE1hi.MHCII_intermediate	control_LMNA	10	17
FAM20A	0.934	0.00641	1.18	0.697	8.84	15.6	0.000103	2.19	LV	CELLSTATES	MP_LYVE1hi.MHCII_intermediate	control_LMNA	10	17
ANK2	0.932	0.0392	0.355	0.234	7.36	10.5	0.00137	1.41	LV	CELLSTATES	MP_LYVE1hi.MHCII_intermediate	control_LMNA	10	17
ENG	0.93	0.0409	0.258	0.152	6.94	10.4	0.00145	1.39	LV	CELLSTATES	MP_LYVE1hi.MHCII_intermediate	control_LMNA	10	17
CREM	0.925	0.0388	0.336	0.215	7.37	10.5	0.00135	1.41	LV	CELLSTATES	MP_LYVE1hi.MHCII_intermediate	control_LMNA	10	17
FAM157C	0.916	0.042	0.248	0.171	7.01	10.3	0.00152	1.38	LV	CELLSTATES	MP_LYVE1hi.MHCII_intermediate	control_LMNA	10	17
NABP1	0.906	0.00994	0.487	0.304	7.71	14.4	0.000185	2	LV	CELLSTATES	MP_LYVE1hi.MHCII_intermediate	control_LMNA	10	17
LPAR6	0.898	0.0131	0.599	0.327	7.99	13.6	0.000289	1.88	LV	CELLSTATES	MP_LYVE1hi.MHCII_intermediate	control_LMNA	10	17
MT-ATP6	0.897	0.042	0.37	0.18	7.27	10.3	0.00151	1.38	LV	CELLSTATES	MP_LYVE1hi.MHCII_intermediate	control_LMNA	10	17
ETV5	0.888	0.0257	0.46	0.286	7.6	11.6	0.000761	1.59	LV	CELLSTATES	MP_LYVE1hi.MHCII_intermediate	control_LMNA	10	17
MED12L	0.879	0.0106	0.878	0.512	8.42	14.2	0.000208	1.97	LV	CELLSTATES	MP_LYVE1hi.MHCII_intermediate	control_LMNA	10	17
RPS9	0.872	0.0424	0.277	0.182	7.12	10.2	0.00157	1.37	LV	CELLSTATES	MP_LYVE1hi.MHCII_intermediate	control_LMNA	10	17
AKR1A1	0.865	0.0226	0.458	0.269	7.65	12	0.000626	1.65	LV	CELLSTATES	MP_LYVE1hi.MHCII_intermediate	control_LMNA	10	17
TMEM106A	0.864	0.0432	0.339	0.206	7.25	10.2	0.00162	1.36	LV	CELLSTATES	MP_LYVE1hi.MHCII_intermediate	control_LMNA	10	17
ANKRD13D	0.855	0.0289	0.439	0.274	7.52	11.4	0.000873	1.54	LV	CELLSTATES	MP_LYVE1hi.MHCII_intermediate	control_LMNA	10	17
RAB11A	0.852	0.0146	0.621	0.383	8.07	13.2	0.000338	1.84	LV	CELLSTATES	MP_LYVE1hi.MHCII_intermediate	control_LMNA	10	17
ACTB	0.85	0.0456	0.379	0.219	7.41	10	0.00175	1.34	LV	CELLSTATES	MP_LYVE1hi.MHCII_intermediate	control_LMNA	10	17
PRKAR1A	0.81	0.0383	0.379	0.246	7.4	10.6	0.00132	1.42	LV	CELLSTATES	MP_LYVE1hi.MHCII_intermediate	control_LMNA	10	17
PTPN2	0.806	0.0303	0.526	0.338	7.8	11.3	0.000929	1.52	LV	CELLSTATES	MP_LYVE1hi.MHCII_intermediate	control_LMNA	10	17
FPR3	0.805	0.0213	0.623	0.435	8.06	12.2	0.00058	1.67	LV	CELLSTATES	MP_LYVE1hi.MHCII_intermediate	control_LMNA	10	17
LY96	0.804	0.0348	0.452	0.315	7.66	10.9	0.00113	1.46	LV	CELLSTATES	MP_LYVE1hi.MHCII_intermediate	control_LMNA	10	17
ITGAM	0.784	0.0435	0.467	0.298	7.68	10.2	0.00164	1.36	LV	CELLSTATES	MP_LYVE1hi.MHCII_intermediate	control_LMNA	10	17
EIF4G3	0.757	0.0115	2.14	1.41	9.72	13.9	0.000241	1.94	LV	CELLSTATES	MP_LYVE1hi.MHCII_intermediate	control_LMNA	10	17
NAIP	0.736	0.0207	2.19	1.44	9.71	12.3	0.000554	1.68	LV	CELLSTATES	MP_LYVE1hi.MHCII_intermediate	control_LMNA	10	17
AGFG1	0.718	0.0306	2.02	1.4	9.67	11.2	0.00095	1.51	LV	CELLSTATES	MP_LYVE1hi.MHCII_intermediate	control_LMNA	10	17
TRPS1	0.718	0.015	4.22	2.82	10.7	13.2	0.000349	1.82	LV	CELLSTATES	MP_LYVE1hi.MHCII_intermediate	control_LMNA	10	17
RNF149	0.678	0.0377	1.95	1.37	9.71	10.6	0.00129	1.42	LV	CELLSTATES	MP_LYVE1hi.MHCII_intermediate	control_LMNA	10	17

## Sheet: control_PKP2
Gene	logFC	FDR	mean_exp_control	mean_exp_genotype	logCPM	F	PValue	FDR_plot	Region	annotation_level	cell_state	comparison	Observations_genotype	Observations_reference
TCF4-AS2	4.76	8.13e-06	0.0216	0.000794	4.79	33.3	4.02e-08	5.09	LV	CELLSTATES	MP_LYVE1hi.MHCII_intermediate	control_PKP2	6	17
CCL2	4.13	2.93e-09	0.225	0.0177	6.54	56.7	3.44e-12	8.53	LV	CELLSTATES	MP_LYVE1hi.MHCII_intermediate	control_PKP2	6	17
CCL18	3.89	1.67e-11	0.357	0.0953	7.37	72.7	1.05e-14	10.8	LV	CELLSTATES	MP_LYVE1hi.MHCII_intermediate	control_PKP2	6	17
LILRA5	3.84	0.00146	0.0315	0	4.73	19.5	1.88e-05	2.84	LV	CELLSTATES	MP_LYVE1hi.MHCII_intermediate	control_PKP2	6	17
MYO1G	3.68	0.00624	0.026	0	4.66	15.6	0.000117	2.2	LV	CELLSTATES	MP_LYVE1hi.MHCII_intermediate	control_PKP2	6	17
CTSL	3.67	2.29e-14	0.687	0.107	8.01	96.7	3.59e-18	13.6	LV	CELLSTATES	MP_LYVE1hi.MHCII_intermediate	control_PKP2	6	17
ENPP2	3.61	2.19e-07	0.189	0.0308	6.31	43.8	5.14e-10	6.66	LV	CELLSTATES	MP_LYVE1hi.MHCII_intermediate	control_PKP2	6	17
AC244453.3	3.58	0.00119	0.038	0.00659	4.96	20	1.48e-05	2.92	LV	CELLSTATES	MP_LYVE1hi.MHCII_intermediate	control_PKP2	6	17
AL137789.1	3.56	2.2e-06	0.109	0.0107	5.75	36.9	8.61e-09	5.66	LV	CELLSTATES	MP_LYVE1hi.MHCII_intermediate	control_PKP2	6	17
SLC2A3	3.55	1e-07	0.16	0.0166	6.27	46	2.13e-10	7	LV	CELLSTATES	MP_LYVE1hi.MHCII_intermediate	control_PKP2	6	17
TMEM26	3.53	0.00427	0.0311	0.000794	4.79	16.6	7.21e-05	2.37	LV	CELLSTATES	MP_LYVE1hi.MHCII_intermediate	control_PKP2	6	17
TNF	3.5	0.0119	0.0154	0	4.54	16.5	0.000267	1.93	LV	CELLSTATES	MP_LYVE1hi.MHCII_intermediate	control_PKP2	6	17
BCL3	3.49	1.47e-05	0.0671	0.00935	5.43	31.6	8.21e-08	4.83	LV	CELLSTATES	MP_LYVE1hi.MHCII_intermediate	control_PKP2	6	17
RELB	3.49	8.79e-05	0.061	0.00621	5.27	26.8	6.55e-07	4.06	LV	CELLSTATES	MP_LYVE1hi.MHCII_intermediate	control_PKP2	6	17
HIST1H1D	3.47	0.00556	0.0196	0.00117	4.68	15.9	0.000102	2.26	LV	CELLSTATES	MP_LYVE1hi.MHCII_intermediate	control_PKP2	6	17
THBS1	3.38	0.000541	0.142	0.0132	5.99	22	5.72e-06	3.27	LV	CELLSTATES	MP_LYVE1hi.MHCII_intermediate	control_PKP2	6	17
AC243829.4	3.34	4.68e-10	0.267	0.0886	7.06	62.2	4.41e-13	9.33	LV	CELLSTATES	MP_LYVE1hi.MHCII_intermediate	control_PKP2	6	17
FCGR1A	3.31	0.021	0.0237	0	4.61	12.6	0.000575	1.68	LV	CELLSTATES	MP_LYVE1hi.MHCII_intermediate	control_PKP2	6	17
C4BPB	3.27	9.96e-05	0.0789	0.0111	5.47	26.5	7.65e-07	4	LV	CELLSTATES	MP_LYVE1hi.MHCII_intermediate	control_PKP2	6	17
TLR7	3.25	0.00556	0.0217	0.00323	4.8	15.9	0.000102	2.26	LV	CELLSTATES	MP_LYVE1hi.MHCII_intermediate	control_PKP2	6	17
AL160272.1	3.21	0.00752	0.0148	0.00159	4.62	15.1	0.000148	2.12	LV	CELLSTATES	MP_LYVE1hi.MHCII_intermediate	control_PKP2	6	17
GPA33	3.21	0.0239	0.0161	0	4.51	14.7	0.000684	1.62	LV	CELLSTATES	MP_LYVE1hi.MHCII_intermediate	control_PKP2	6	17
TIGD5	3.17	0.0168	0.0127	0.000794	4.51	14.2	0.000431	1.77	LV	CELLSTATES	MP_LYVE1hi.MHCII_intermediate	control_PKP2	6	17
HIST1H2BC	3.15	0.0239	0.0152	0	4.58	13.2	0.000682	1.62	LV	CELLSTATES	MP_LYVE1hi.MHCII_intermediate	control_PKP2	6	17
EEPD1	3.14	5.92e-09	0.23	0.0427	6.64	54.1	9.28e-12	8.23	LV	CELLSTATES	MP_LYVE1hi.MHCII_intermediate	control_PKP2	6	17
MIR222HG	3.14	0.0204	0.0224	0.000794	4.64	12.4	0.000553	1.69	LV	CELLSTATES	MP_LYVE1hi.MHCII_intermediate	control_PKP2	6	17
PLAU	3.14	1.12e-05	0.13	0.019	5.99	32.3	6.05e-08	4.95	LV	CELLSTATES	MP_LYVE1hi.MHCII_intermediate	control_PKP2	6	17
S100A8	3.13	0.000196	0.291	0.0177	6.46	24.7	1.71e-06	3.71	LV	CELLSTATES	MP_LYVE1hi.MHCII_intermediate	control_PKP2	6	17
ATP2B1-AS1	3.08	0.000595	0.0503	0.00678	5.2	21.8	6.44e-06	3.23	LV	CELLSTATES	MP_LYVE1hi.MHCII_intermediate	control_PKP2	6	17
MNS1	3.07	0.00735	0.0258	0.00355	4.83	15.2	0.000143	2.13	LV	CELLSTATES	MP_LYVE1hi.MHCII_intermediate	control_PKP2	6	17
CD38	3.06	0.000309	0.0611	0.0122	5.31	23.5	2.91e-06	3.51	LV	CELLSTATES	MP_LYVE1hi.MHCII_intermediate	control_PKP2	6	17
S100A9	3.06	4.28e-05	0.187	0.0154	6.08	28.8	2.75e-07	4.37	LV	CELLSTATES	MP_LYVE1hi.MHCII_intermediate	control_PKP2	6	17
FBN2	3.01	0.00011	0.0598	0.0179	5.61	26.2	8.63e-07	3.96	LV	CELLSTATES	MP_LYVE1hi.MHCII_intermediate	control_PKP2	6	17
HIST2H2BF	3.01	0.0341	0.0378	0	4.72	11	0.00113	1.47	LV	CELLSTATES	MP_LYVE1hi.MHCII_intermediate	control_PKP2	6	17
AC019117.3	2.97	0.0404	0.0218	0.00117	4.62	11.2	0.00141	1.39	LV	CELLSTATES	MP_LYVE1hi.MHCII_intermediate	control_PKP2	6	17
CCR1	2.97	5.95e-05	0.138	0.0172	5.86	27.8	4.2e-07	4.23	LV	CELLSTATES	MP_LYVE1hi.MHCII_intermediate	control_PKP2	6	17
NAALAD2	2.94	0.045	0.0136	0	4.55	11.5	0.00165	1.35	LV	CELLSTATES	MP_LYVE1hi.MHCII_intermediate	control_PKP2	6	17
MILR1	2.93	1.69e-06	0.157	0.0217	6.11	37.7	6.09e-09	5.77	LV	CELLSTATES	MP_LYVE1hi.MHCII_intermediate	control_PKP2	6	17
MTA2	2.92	0.0321	0.0161	0.000794	4.64	11.3	0.00104	1.49	LV	CELLSTATES	MP_LYVE1hi.MHCII_intermediate	control_PKP2	6	17
CES3	2.88	0.0208	0.0185	0.00201	4.64	12.4	0.000564	1.68	LV	CELLSTATES	MP_LYVE1hi.MHCII_intermediate	control_PKP2	6	17
CTSA	2.87	2.82e-09	0.54	0.098	7.65	57	3.09e-12	8.55	LV	CELLSTATES	MP_LYVE1hi.MHCII_intermediate	control_PKP2	6	17
ABLIM3	2.83	4.39e-06	0.13	0.033	6.12	34.9	2e-08	5.36	LV	CELLSTATES	MP_LYVE1hi.MHCII_intermediate	control_PKP2	6	17
KIFC3	2.82	5.34e-06	0.153	0.0281	6.19	34.4	2.51e-08	5.27	LV	CELLSTATES	MP_LYVE1hi.MHCII_intermediate	control_PKP2	6	17
AC073283.3	2.8	0.0294	0.0277	0.00439	4.75	11.4	0.000926	1.53	LV	CELLSTATES	MP_LYVE1hi.MHCII_intermediate	control_PKP2	6	17
C11orf96	2.8	0.022	0.024	0.00365	4.72	12.2	0.000603	1.66	LV	CELLSTATES	MP_LYVE1hi.MHCII_intermediate	control_PKP2	6	17
FCGR3A	2.8	0.000428	0.0885	0.0224	5.63	22.7	4.23e-06	3.37	LV	CELLSTATES	MP_LYVE1hi.MHCII_intermediate	control_PKP2	6	17
G0S2	2.79	0.0445	0.0285	0.000794	4.82	10.3	0.00162	1.35	LV	CELLSTATES	MP_LYVE1hi.MHCII_intermediate	control_PKP2	6	17
EPAS1	2.78	2.29e-06	0.123	0.0443	6.21	36.8	9.17e-09	5.64	LV	CELLSTATES	MP_LYVE1hi.MHCII_intermediate	control_PKP2	6	17
ISM1	2.78	0.0328	0.0209	0.00159	4.64	11.1	0.00108	1.48	LV	CELLSTATES	MP_LYVE1hi.MHCII_intermediate	control_PKP2	6	17
LINC01252	2.77	0.0153	0.0286	0.00477	4.96	13.2	0.000373	1.82	LV	CELLSTATES	MP_LYVE1hi.MHCII_intermediate	control_PKP2	6	17
AC079210.1	2.74	8.8e-07	0.175	0.0425	6.37	39.8	2.62e-09	6.06	LV	CELLSTATES	MP_LYVE1hi.MHCII_intermediate	control_PKP2	6	17
PLEKHG6	2.69	0.000203	0.144	0.0243	6.05	24.6	1.78e-06	3.69	LV	CELLSTATES	MP_LYVE1hi.MHCII_intermediate	control_PKP2	6	17
IQCD	2.67	0.0292	0.0166	0.00317	4.7	11.4	0.000908	1.54	LV	CELLSTATES	MP_LYVE1hi.MHCII_intermediate	control_PKP2	6	17
VMO1	2.67	0.0138	0.0199	0.00636	4.86	13.5	0.000326	1.86	LV	CELLSTATES	MP_LYVE1hi.MHCII_intermediate	control_PKP2	6	17
LRRC4C	2.66	7.85e-08	0.329	0.0647	7.09	46.8	1.54e-10	7.11	LV	CELLSTATES	MP_LYVE1hi.MHCII_intermediate	control_PKP2	6	17
JAK3	2.65	0.0172	0.0302	0.00621	4.93	12.9	0.000443	1.76	LV	CELLSTATES	MP_LYVE1hi.MHCII_intermediate	control_PKP2	6	17
GK-AS1	2.63	0.0486	0.0307	0.0028	4.83	10	0.00186	1.31	LV	CELLSTATES	MP_LYVE1hi.MHCII_intermediate	control_PKP2	6	17
CR1	2.61	5.02e-11	0.735	0.2	8.16	69.2	3.55e-14	10.3	LV	CELLSTATES	MP_LYVE1hi.MHCII_intermediate	control_PKP2	6	17
DPP6	2.59	1.52e-06	0.334	0.136	7.24	38.2	5.11e-09	5.82	LV	CELLSTATES	MP_LYVE1hi.MHCII_intermediate	control_PKP2	6	17
HIVEP1	2.58	7.5e-07	0.21	0.0698	6.65	40.3	2.12e-09	6.13	LV	CELLSTATES	MP_LYVE1hi.MHCII_intermediate	control_PKP2	6	17
MARCKS	2.56	0.00498	0.0411	0.0162	5.22	16.2	8.94e-05	2.3	LV	CELLSTATES	MP_LYVE1hi.MHCII_intermediate	control_PKP2	6	17
NRL	2.48	0.0167	0.0479	0.00962	5.17	12.9	0.000426	1.78	LV	CELLSTATES	MP_LYVE1hi.MHCII_intermediate	control_PKP2	6	17
CD209	2.47	0.000361	0.102	0.028	5.87	23.1	3.46e-06	3.44	LV	CELLSTATES	MP_LYVE1hi.MHCII_intermediate	control_PKP2	6	17
AL596218.1	2.45	0.0341	0.016	0.00987	4.87	11	0.00113	1.47	LV	CELLSTATES	MP_LYVE1hi.MHCII_intermediate	control_PKP2	6	17
AC024909.1	2.44	0.0274	0.0495	0.0078	5.07	11.6	0.000824	1.56	LV	CELLSTATES	MP_LYVE1hi.MHCII_intermediate	control_PKP2	6	17
CD300A	2.44	0.0256	0.0441	0.00804	5.08	11.8	0.00075	1.59	LV	CELLSTATES	MP_LYVE1hi.MHCII_intermediate	control_PKP2	6	17
AC023590.1	2.39	0.0129	0.0311	0.0177	5.16	13.7	0.0003	1.89	LV	CELLSTATES	MP_LYVE1hi.MHCII_intermediate	control_PKP2	6	17
TMEM163	2.39	0.00467	0.111	0.0207	5.68	16.3	8.27e-05	2.33	LV	CELLSTATES	MP_LYVE1hi.MHCII_intermediate	control_PKP2	6	17
ALKBH4	2.36	0.0343	0.0528	0.00519	5.06	11	0.00114	1.46	LV	CELLSTATES	MP_LYVE1hi.MHCII_intermediate	control_PKP2	6	17
FAM20A	2.35	2.71e-10	1.18	0.375	8.82	64.2	2.12e-13	9.57	LV	CELLSTATES	MP_LYVE1hi.MHCII_intermediate	control_PKP2	6	17
HS3ST2	2.34	0.000815	0.507	0.801	8.25	20.9	9.65e-06	3.09	LV	CELLSTATES	MP_LYVE1hi.MHCII_intermediate	control_PKP2	6	17
METRNL	2.32	0.000762	0.0886	0.0301	5.79	21.1	8.84e-06	3.12	LV	CELLSTATES	MP_LYVE1hi.MHCII_intermediate	control_PKP2	6	17
CD200R1	2.3	2.19e-06	0.216	0.0954	6.84	37	8.4e-09	5.66	LV	CELLSTATES	MP_LYVE1hi.MHCII_intermediate	control_PKP2	6	17
ZSWIM4	2.27	0.0372	0.0336	0.0118	5.06	10.7	0.00128	1.43	LV	CELLSTATES	MP_LYVE1hi.MHCII_intermediate	control_PKP2	6	17
CLEC7A	2.26	8.4e-07	0.74	0.127	7.99	40	2.44e-09	6.08	LV	CELLSTATES	MP_LYVE1hi.MHCII_intermediate	control_PKP2	6	17
RUBCNL	2.26	3.31e-05	0.244	0.069	6.78	29.6	1.95e-07	4.48	LV	CELLSTATES	MP_LYVE1hi.MHCII_intermediate	control_PKP2	6	17
VBP1	2.26	0.0496	0.0407	0.0094	4.99	9.96	0.00191	1.3	LV	CELLSTATES	MP_LYVE1hi.MHCII_intermediate	control_PKP2	6	17
PLSCR1	2.24	3.1e-07	0.386	0.13	7.38	42.8	7.56e-10	6.51	LV	CELLSTATES	MP_LYVE1hi.MHCII_intermediate	control_PKP2	6	17
MIR503HG	2.23	0.0247	0.0451	0.0146	5.18	11.9	0.000719	1.61	LV	CELLSTATES	MP_LYVE1hi.MHCII_intermediate	control_PKP2	6	17
BASP1	2.21	0.00125	0.134	0.0357	6.1	19.9	1.56e-05	2.9	LV	CELLSTATES	MP_LYVE1hi.MHCII_intermediate	control_PKP2	6	17
CLECL1	2.21	0.00908	0.0664	0.017	5.4	14.6	0.000186	2.04	LV	CELLSTATES	MP_LYVE1hi.MHCII_intermediate	control_PKP2	6	17
FPR1	2.18	4.4e-07	0.579	0.177	7.81	41.7	1.17e-09	6.36	LV	CELLSTATES	MP_LYVE1hi.MHCII_intermediate	control_PKP2	6	17
BCL6	2.17	0.00402	0.107	0.0239	5.89	16.9	6.39e-05	2.4	LV	CELLSTATES	MP_LYVE1hi.MHCII_intermediate	control_PKP2	6	17
RELT	2.16	0.0303	0.0564	0.0158	5.27	11.3	0.000968	1.52	LV	CELLSTATES	MP_LYVE1hi.MHCII_intermediate	control_PKP2	6	17
ENG	2.14	3.78e-05	0.258	0.0645	6.77	29.1	2.37e-07	4.42	LV	CELLSTATES	MP_LYVE1hi.MHCII_intermediate	control_PKP2	6	17
TMC6	2.14	0.000419	0.153	0.0505	6.25	22.8	4.07e-06	3.38	LV	CELLSTATES	MP_LYVE1hi.MHCII_intermediate	control_PKP2	6	17
VCAN	2.13	0.0319	0.123	0.0121	5.88	11.2	0.00103	1.5	LV	CELLSTATES	MP_LYVE1hi.MHCII_intermediate	control_PKP2	6	17
SMPDL3A	2.12	0.00636	0.0553	0.0323	5.57	15.5	0.000121	2.2	LV	CELLSTATES	MP_LYVE1hi.MHCII_intermediate	control_PKP2	6	17
C9	2.1	5.95e-05	0.26	0.0864	6.83	27.8	4.2e-07	4.23	LV	CELLSTATES	MP_LYVE1hi.MHCII_intermediate	control_PKP2	6	17
FPR3	2.06	2.18e-07	0.623	0.226	7.97	43.9	4.96e-10	6.66	LV	CELLSTATES	MP_LYVE1hi.MHCII_intermediate	control_PKP2	6	17
CD14	2.05	5.37e-06	0.52	0.158	7.81	34.3	2.57e-08	5.27	LV	CELLSTATES	MP_LYVE1hi.MHCII_intermediate	control_PKP2	6	17
IER3	2.05	0.0025	0.118	0.0448	6.03	18	3.69e-05	2.6	LV	CELLSTATES	MP_LYVE1hi.MHCII_intermediate	control_PKP2	6	17
BATF	2.04	0.0372	0.084	0.0125	5.43	10.8	0.00128	1.43	LV	CELLSTATES	MP_LYVE1hi.MHCII_intermediate	control_PKP2	6	17
SH3RF3	2.02	5.16e-06	0.401	0.13	7.37	34.5	2.39e-08	5.29	LV	CELLSTATES	MP_LYVE1hi.MHCII_intermediate	control_PKP2	6	17
CD55	2	6.93e-06	0.365	0.129	7.31	33.7	3.37e-08	5.16	LV	CELLSTATES	MP_LYVE1hi.MHCII_intermediate	control_PKP2	6	17
DAB2	2	2.9e-06	0.393	0.141	7.34	36.1	1.23e-08	5.54	LV	CELLSTATES	MP_LYVE1hi.MHCII_intermediate	control_PKP2	6	17
BEST1	1.98	0.0454	0.0494	0.0266	5.31	10.2	0.00168	1.34	LV	CELLSTATES	MP_LYVE1hi.MHCII_intermediate	control_PKP2	6	17
IL7	1.97	7.04e-05	0.454	0.12	7.4	27.4	5.14e-07	4.15	LV	CELLSTATES	MP_LYVE1hi.MHCII_intermediate	control_PKP2	6	17
CACNA2D3	1.96	0.00537	0.0845	0.0422	5.81	16	9.77e-05	2.27	LV	CELLSTATES	MP_LYVE1hi.MHCII_intermediate	control_PKP2	6	17
HPGDS	1.96	4.12e-05	0.293	0.126	7.08	28.9	2.62e-07	4.39	LV	CELLSTATES	MP_LYVE1hi.MHCII_intermediate	control_PKP2	6	17
PAQR3	1.95	9.16e-05	0.205	0.0796	6.69	26.7	6.9e-07	4.04	LV	CELLSTATES	MP_LYVE1hi.MHCII_intermediate	control_PKP2	6	17
AF241726.2	1.94	0.0141	0.071	0.0336	5.65	13.4	0.000339	1.85	LV	CELLSTATES	MP_LYVE1hi.MHCII_intermediate	control_PKP2	6	17
NEXMIF	1.93	0.0363	0.0489	0.0264	5.38	10.8	0.00123	1.44	LV	CELLSTATES	MP_LYVE1hi.MHCII_intermediate	control_PKP2	6	17
IGSF6	1.9	0.0034	0.117	0.0529	6	17.3	5.19e-05	2.47	LV	CELLSTATES	MP_LYVE1hi.MHCII_intermediate	control_PKP2	6	17
KLHL13	1.9	0.028	0.0379	0.0352	5.48	11.6	0.000852	1.55	LV	CELLSTATES	MP_LYVE1hi.MHCII_intermediate	control_PKP2	6	17
VPS9D1	1.9	0.00484	0.146	0.0359	6.06	16.2	8.61e-05	2.32	LV	CELLSTATES	MP_LYVE1hi.MHCII_intermediate	control_PKP2	6	17
AC006160.1	1.89	0.0045	0.178	0.0354	6.22	16.4	7.83e-05	2.35	LV	CELLSTATES	MP_LYVE1hi.MHCII_intermediate	control_PKP2	6	17
AC091045.1	1.89	0.0432	0.0618	0.0215	5.4	10.4	0.00156	1.36	LV	CELLSTATES	MP_LYVE1hi.MHCII_intermediate	control_PKP2	6	17
ABCG1	1.86	0.00441	0.11	0.0712	6.18	16.5	7.6e-05	2.36	LV	CELLSTATES	MP_LYVE1hi.MHCII_intermediate	control_PKP2	6	17
MARCO	1.86	0.000271	0.572	0.229	7.83	23.9	2.46e-06	3.57	LV	CELLSTATES	MP_LYVE1hi.MHCII_intermediate	control_PKP2	6	17
RHOU	1.84	0.00213	0.139	0.0614	6.26	18.4	3.07e-05	2.67	LV	CELLSTATES	MP_LYVE1hi.MHCII_intermediate	control_PKP2	6	17
LILRB4	1.82	0.000295	0.235	0.106	6.79	23.6	2.73e-06	3.53	LV	CELLSTATES	MP_LYVE1hi.MHCII_intermediate	control_PKP2	6	17
NRDE2	1.81	0.0145	0.102	0.0401	5.91	13.3	0.000352	1.84	LV	CELLSTATES	MP_LYVE1hi.MHCII_intermediate	control_PKP2	6	17
NRP1	1.81	9.03e-08	2.42	0.917	9.87	46.4	1.84e-10	7.04	LV	CELLSTATES	MP_LYVE1hi.MHCII_intermediate	control_PKP2	6	17
NRP2	1.8	3.25e-06	0.769	0.288	8.23	35.7	1.4e-08	5.49	LV	CELLSTATES	MP_LYVE1hi.MHCII_intermediate	control_PKP2	6	17
HMOX1	1.79	0.00105	0.18	0.0589	6.42	20.3	1.27e-05	2.98	LV	CELLSTATES	MP_LYVE1hi.MHCII_intermediate	control_PKP2	6	17
SREBF1	1.76	0.0131	0.099	0.0409	5.86	13.6	0.000307	1.88	LV	CELLSTATES	MP_LYVE1hi.MHCII_intermediate	control_PKP2	6	17
PPARD	1.75	0.000504	0.23	0.125	6.9	22.2	5.17e-06	3.3	LV	CELLSTATES	MP_LYVE1hi.MHCII_intermediate	control_PKP2	6	17
GK	1.73	0.00939	0.0987	0.0543	6.01	14.5	0.000198	2.03	LV	CELLSTATES	MP_LYVE1hi.MHCII_intermediate	control_PKP2	6	17
HIF1A	1.73	8.36e-06	0.729	0.307	8.26	33.1	4.26e-08	5.08	LV	CELLSTATES	MP_LYVE1hi.MHCII_intermediate	control_PKP2	6	17
ADAM28	1.72	0.00209	0.282	0.0502	6.7	18.5	3e-05	2.68	LV	CELLSTATES	MP_LYVE1hi.MHCII_intermediate	control_PKP2	6	17
DOK3	1.71	0.00189	0.209	0.0646	6.52	18.8	2.59e-05	2.72	LV	CELLSTATES	MP_LYVE1hi.MHCII_intermediate	control_PKP2	6	17
RAP2B	1.7	0.00157	0.219	0.101	6.72	19.3	2.05e-05	2.8	LV	CELLSTATES	MP_LYVE1hi.MHCII_intermediate	control_PKP2	6	17
TRPV4	1.7	0.0134	0.121	0.0476	5.97	13.6	0.000316	1.87	LV	CELLSTATES	MP_LYVE1hi.MHCII_intermediate	control_PKP2	6	17
PKD2L2	1.68	0.0291	0.0972	0.0329	5.81	11.4	0.000899	1.54	LV	CELLSTATES	MP_LYVE1hi.MHCII_intermediate	control_PKP2	6	17
EPB41L3	1.67	1.48e-06	1.44	0.531	9.15	38.3	4.89e-09	5.83	LV	CELLSTATES	MP_LYVE1hi.MHCII_intermediate	control_PKP2	6	17
LY96	1.66	6.96e-05	0.452	0.198	7.61	27.4	5.02e-07	4.16	LV	CELLSTATES	MP_LYVE1hi.MHCII_intermediate	control_PKP2	6	17
ARL4C	1.64	0.00199	0.252	0.154	7.08	18.6	2.77e-05	2.7	LV	CELLSTATES	MP_LYVE1hi.MHCII_intermediate	control_PKP2	6	17
DEXI	1.64	0.0194	0.098	0.0498	5.89	12.5	0.000521	1.71	LV	CELLSTATES	MP_LYVE1hi.MHCII_intermediate	control_PKP2	6	17
MCC	1.64	0.000615	0.24	0.122	6.89	21.7	6.73e-06	3.21	LV	CELLSTATES	MP_LYVE1hi.MHCII_intermediate	control_PKP2	6	17
FAM198B	1.63	0.0164	0.125	0.0596	6.17	13	0.000415	1.78	LV	CELLSTATES	MP_LYVE1hi.MHCII_intermediate	control_PKP2	6	17
HIVEP2	1.62	0.0119	0.134	0.0488	6.15	13.9	0.000268	1.93	LV	CELLSTATES	MP_LYVE1hi.MHCII_intermediate	control_PKP2	6	17
PRR5L	1.62	0.0433	0.0896	0.0438	5.81	10.4	0.00156	1.36	LV	CELLSTATES	MP_LYVE1hi.MHCII_intermediate	control_PKP2	6	17
PTRH2	1.62	0.00205	0.234	0.108	6.8	18.5	2.91e-05	2.69	LV	CELLSTATES	MP_LYVE1hi.MHCII_intermediate	control_PKP2	6	17
FGD6	1.61	0.0167	0.102	0.063	6.02	13	0.000423	1.78	LV	CELLSTATES	MP_LYVE1hi.MHCII_intermediate	control_PKP2	6	17
HIVEP3	1.61	0.00412	0.225	0.0684	6.61	16.7	6.75e-05	2.39	LV	CELLSTATES	MP_LYVE1hi.MHCII_intermediate	control_PKP2	6	17
KCNJ5	1.61	0.0323	0.0962	0.0522	5.88	11.1	0.00106	1.49	LV	CELLSTATES	MP_LYVE1hi.MHCII_intermediate	control_PKP2	6	17
LRP1	1.61	1.58e-05	0.782	0.316	8.3	31.4	8.94e-08	4.8	LV	CELLSTATES	MP_LYVE1hi.MHCII_intermediate	control_PKP2	6	17
ST8SIA4	1.6	3.5e-05	0.545	0.266	7.86	29.4	2.08e-07	4.46	LV	CELLSTATES	MP_LYVE1hi.MHCII_intermediate	control_PKP2	6	17
SNHG12	1.59	0.00989	0.161	0.0559	6.31	14.4	0.000211	2	LV	CELLSTATES	MP_LYVE1hi.MHCII_intermediate	control_PKP2	6	17
SRA1	1.59	0.0453	0.088	0.0457	5.79	10.2	0.00167	1.34	LV	CELLSTATES	MP_LYVE1hi.MHCII_intermediate	control_PKP2	6	17
DRAM1	1.57	0.00278	0.285	0.108	6.95	17.7	4.23e-05	2.56	LV	CELLSTATES	MP_LYVE1hi.MHCII_intermediate	control_PKP2	6	17
AC120193.1	1.56	0.00934	0.219	0.0446	6.45	14.5	0.000196	2.03	LV	CELLSTATES	MP_LYVE1hi.MHCII_intermediate	control_PKP2	6	17
CTSC	1.56	5.48e-05	0.824	0.458	8.46	28.1	3.74e-07	4.26	LV	CELLSTATES	MP_LYVE1hi.MHCII_intermediate	control_PKP2	6	17
ETV5	1.52	0.000615	0.46	0.21	7.59	21.6	6.79e-06	3.21	LV	CELLSTATES	MP_LYVE1hi.MHCII_intermediate	control_PKP2	6	17
PLEKHG5	1.52	0.00664	0.17	0.0988	6.57	15.4	0.000128	2.18	LV	CELLSTATES	MP_LYVE1hi.MHCII_intermediate	control_PKP2	6	17
STARD3NL	1.51	0.037	0.127	0.0488	6.03	10.8	0.00126	1.43	LV	CELLSTATES	MP_LYVE1hi.MHCII_intermediate	control_PKP2	6	17
LILRA6	1.5	0.0226	0.135	0.0625	6.21	12.2	0.00063	1.65	LV	CELLSTATES	MP_LYVE1hi.MHCII_intermediate	control_PKP2	6	17
NEURL2	1.48	0.00205	0.481	0.235	7.8	18.5	2.91e-05	2.69	LV	CELLSTATES	MP_LYVE1hi.MHCII_intermediate	control_PKP2	6	17
HPS3	1.46	0.0102	0.195	0.0916	6.56	14.3	0.00022	1.99	LV	CELLSTATES	MP_LYVE1hi.MHCII_intermediate	control_PKP2	6	17
MNDA	1.46	0.0477	0.144	0.0421	6.03	10.1	0.00181	1.32	LV	CELLSTATES	MP_LYVE1hi.MHCII_intermediate	control_PKP2	6	17
PTPRE	1.46	9.5e-05	0.801	0.345	8.4	26.6	7.23e-07	4.02	LV	CELLSTATES	MP_LYVE1hi.MHCII_intermediate	control_PKP2	6	17
TPM4	1.46	0.0159	0.2	0.0879	6.52	13.1	0.000395	1.8	LV	CELLSTATES	MP_LYVE1hi.MHCII_intermediate	control_PKP2	6	17
EPN1	1.43	0.0328	0.139	0.0644	6.15	11.1	0.00108	1.48	LV	CELLSTATES	MP_LYVE1hi.MHCII_intermediate	control_PKP2	6	17
LINC00854	1.43	0.00099	0.598	0.215	7.87	20.4	1.19e-05	3	LV	CELLSTATES	MP_LYVE1hi.MHCII_intermediate	control_PKP2	6	17
NAGK	1.43	0.00805	0.22	0.116	6.76	14.9	0.00016	2.09	LV	CELLSTATES	MP_LYVE1hi.MHCII_intermediate	control_PKP2	6	17
NAIP	1.43	3.54e-05	2.19	0.953	9.7	29.3	2.16e-07	4.45	LV	CELLSTATES	MP_LYVE1hi.MHCII_intermediate	control_PKP2	6	17
FLOT1	1.42	0.0422	0.131	0.0688	6.22	10.4	0.0015	1.38	LV	CELLSTATES	MP_LYVE1hi.MHCII_intermediate	control_PKP2	6	17
VCL	1.42	0.0444	0.135	0.0649	6.2	10.3	0.00161	1.35	LV	CELLSTATES	MP_LYVE1hi.MHCII_intermediate	control_PKP2	6	17
CEMIP2	1.41	0.000172	0.9	0.386	8.48	25	1.48e-06	3.77	LV	CELLSTATES	MP_LYVE1hi.MHCII_intermediate	control_PKP2	6	17
HIF1A-AS2	1.4	0.00529	0.326	0.159	7.28	16	9.54e-05	2.28	LV	CELLSTATES	MP_LYVE1hi.MHCII_intermediate	control_PKP2	6	17
LAP3	1.4	0.0138	0.273	0.0921	6.79	13.5	0.000329	1.86	LV	CELLSTATES	MP_LYVE1hi.MHCII_intermediate	control_PKP2	6	17
TFRC	1.4	0.0016	0.619	0.294	8.06	19.2	2.1e-05	2.8	LV	CELLSTATES	MP_LYVE1hi.MHCII_intermediate	control_PKP2	6	17
COTL1	1.39	0.0486	0.202	0.0622	6.48	10	0.00186	1.31	LV	CELLSTATES	MP_LYVE1hi.MHCII_intermediate	control_PKP2	6	17
CIITA	1.38	0.00265	0.327	0.228	7.42	17.9	3.95e-05	2.58	LV	CELLSTATES	MP_LYVE1hi.MHCII_intermediate	control_PKP2	6	17
GLIPR2	1.37	0.0143	0.243	0.116	6.8	13.4	0.000346	1.84	LV	CELLSTATES	MP_LYVE1hi.MHCII_intermediate	control_PKP2	6	17
NABP1	1.37	0.000624	0.487	0.242	7.71	21.6	7.07e-06	3.2	LV	CELLSTATES	MP_LYVE1hi.MHCII_intermediate	control_PKP2	6	17
CD28	1.36	0.0239	0.152	0.111	6.49	12	0.000685	1.62	LV	CELLSTATES	MP_LYVE1hi.MHCII_intermediate	control_PKP2	6	17
FCER1G	1.36	0.00722	0.354	0.146	7.25	15.2	0.00014	2.14	LV	CELLSTATES	MP_LYVE1hi.MHCII_intermediate	control_PKP2	6	17
SERPINB1	1.36	0.00563	0.262	0.15	6.98	15.8	0.000104	2.25	LV	CELLSTATES	MP_LYVE1hi.MHCII_intermediate	control_PKP2	6	17
TPP1	1.36	0.016	0.193	0.0856	6.56	13.1	0.000402	1.8	LV	CELLSTATES	MP_LYVE1hi.MHCII_intermediate	control_PKP2	6	17
CHST15	1.35	0.00402	0.545	0.227	7.76	16.8	6.42e-05	2.4	LV	CELLSTATES	MP_LYVE1hi.MHCII_intermediate	control_PKP2	6	17
ENTPD1	1.35	0.00145	0.697	0.297	8.13	19.5	1.87e-05	2.84	LV	CELLSTATES	MP_LYVE1hi.MHCII_intermediate	control_PKP2	6	17
ANKRD13D	1.31	0.00412	0.439	0.205	7.51	16.7	6.73e-05	2.39	LV	CELLSTATES	MP_LYVE1hi.MHCII_intermediate	control_PKP2	6	17
ATP2B1	1.31	0.000918	0.754	0.373	8.35	20.6	1.09e-05	3.04	LV	CELLSTATES	MP_LYVE1hi.MHCII_intermediate	control_PKP2	6	17
CTSZ	1.31	0.00412	0.38	0.238	7.59	16.8	6.71e-05	2.39	LV	CELLSTATES	MP_LYVE1hi.MHCII_intermediate	control_PKP2	6	17
LGMN	1.31	0.000446	2.19	1.21	9.8	22.6	4.45e-06	3.35	LV	CELLSTATES	MP_LYVE1hi.MHCII_intermediate	control_PKP2	6	17
NCKAP5	1.3	0.00808	0.408	0.188	7.44	14.9	0.000162	2.09	LV	CELLSTATES	MP_LYVE1hi.MHCII_intermediate	control_PKP2	6	17
TYMP	1.3	0.0108	0.279	0.126	7.01	14.1	0.000238	1.97	LV	CELLSTATES	MP_LYVE1hi.MHCII_intermediate	control_PKP2	6	17
EIF3D	1.29	0.0279	0.165	0.0953	6.5	11.6	0.000843	1.56	LV	CELLSTATES	MP_LYVE1hi.MHCII_intermediate	control_PKP2	6	17
PART1	1.29	0.00946	0.331	0.243	7.39	14.5	0.000201	2.02	LV	CELLSTATES	MP_LYVE1hi.MHCII_intermediate	control_PKP2	6	17
ABCA9-AS1	1.28	0.0265	0.202	0.138	6.84	11.7	0.000784	1.58	LV	CELLSTATES	MP_LYVE1hi.MHCII_intermediate	control_PKP2	6	17
CD44	1.28	0.00128	0.873	0.464	8.57	19.8	1.62e-05	2.89	LV	CELLSTATES	MP_LYVE1hi.MHCII_intermediate	control_PKP2	6	17
PTAFR	1.28	0.0349	0.168	0.0926	6.45	10.9	0.00117	1.46	LV	CELLSTATES	MP_LYVE1hi.MHCII_intermediate	control_PKP2	6	17
PTPN2	1.26	0.00226	0.526	0.257	7.79	18.2	3.31e-05	2.65	LV	CELLSTATES	MP_LYVE1hi.MHCII_intermediate	control_PKP2	6	17
S100A4	1.26	0.0341	0.219	0.0745	6.63	11	0.00113	1.47	LV	CELLSTATES	MP_LYVE1hi.MHCII_intermediate	control_PKP2	6	17
AL160272.2	1.25	0.0191	0.336	0.189	7.26	12.6	0.000505	1.72	LV	CELLSTATES	MP_LYVE1hi.MHCII_intermediate	control_PKP2	6	17
LMO4	1.25	0.048	0.141	0.0906	6.4	10.1	0.00182	1.32	LV	CELLSTATES	MP_LYVE1hi.MHCII_intermediate	control_PKP2	6	17
ARHGAP4	1.23	0.0135	0.273	0.126	6.93	13.5	0.00032	1.87	LV	CELLSTATES	MP_LYVE1hi.MHCII_intermediate	control_PKP2	6	17
SLC31A1	1.23	0.0468	0.216	0.114	6.7	10.1	0.00174	1.33	LV	CELLSTATES	MP_LYVE1hi.MHCII_intermediate	control_PKP2	6	17
VAV1	1.23	0.00929	0.469	0.226	7.64	14.6	0.000192	2.03	LV	CELLSTATES	MP_LYVE1hi.MHCII_intermediate	control_PKP2	6	17
BLNK	1.22	0.0104	0.348	0.203	7.39	14.2	0.000227	1.98	LV	CELLSTATES	MP_LYVE1hi.MHCII_intermediate	control_PKP2	6	17
ABHD3	1.21	0.0045	0.489	0.323	7.88	16.4	7.81e-05	2.35	LV	CELLSTATES	MP_LYVE1hi.MHCII_intermediate	control_PKP2	6	17
EXT1	1.21	0.00163	1.09	0.559	8.81	19.2	2.16e-05	2.79	LV	CELLSTATES	MP_LYVE1hi.MHCII_intermediate	control_PKP2	6	17
HCK	1.21	0.00269	0.741	0.361	8.26	17.8	4.05e-05	2.57	LV	CELLSTATES	MP_LYVE1hi.MHCII_intermediate	control_PKP2	6	17
ZNF577	1.21	0.0414	0.216	0.145	6.86	10.5	0.00145	1.38	LV	CELLSTATES	MP_LYVE1hi.MHCII_intermediate	control_PKP2	6	17
SLC16A10	1.2	0.0153	0.403	0.292	7.66	13.2	0.000376	1.82	LV	CELLSTATES	MP_LYVE1hi.MHCII_intermediate	control_PKP2	6	17
SRGAP3	1.19	0.0319	0.278	0.201	7.16	11.2	0.00104	1.5	LV	CELLSTATES	MP_LYVE1hi.MHCII_intermediate	control_PKP2	6	17
EYA2	1.17	0.027	0.312	0.228	7.37	11.7	0.000808	1.57	LV	CELLSTATES	MP_LYVE1hi.MHCII_intermediate	control_PKP2	6	17
ARAP2	1.16	0.00631	0.433	0.274	7.65	15.6	0.000119	2.2	LV	CELLSTATES	MP_LYVE1hi.MHCII_intermediate	control_PKP2	6	17
RNF135	1.16	0.0306	0.287	0.175	7.11	11.3	0.000983	1.51	LV	CELLSTATES	MP_LYVE1hi.MHCII_intermediate	control_PKP2	6	17
TMEM106A	1.16	0.028	0.339	0.169	7.24	11.6	0.000849	1.55	LV	CELLSTATES	MP_LYVE1hi.MHCII_intermediate	control_PKP2	6	17
CLTA	1.13	0.00636	0.602	0.316	7.98	15.5	0.000121	2.2	LV	CELLSTATES	MP_LYVE1hi.MHCII_intermediate	control_PKP2	6	17
LPAR6	1.13	0.0119	0.599	0.235	8	13.9	0.000269	1.93	LV	CELLSTATES	MP_LYVE1hi.MHCII_intermediate	control_PKP2	6	17
PLTP	1.13	0.00402	1.18	0.675	8.97	16.8	6.43e-05	2.4	LV	CELLSTATES	MP_LYVE1hi.MHCII_intermediate	control_PKP2	6	17
FAM157C	1.12	0.0419	0.248	0.146	7.01	10.4	0.00149	1.38	LV	CELLSTATES	MP_LYVE1hi.MHCII_intermediate	control_PKP2	6	17
ARID5B	1.11	0.0316	0.35	0.193	7.35	11.2	0.00102	1.5	LV	CELLSTATES	MP_LYVE1hi.MHCII_intermediate	control_PKP2	6	17
LITAF	1.11	0.0414	0.273	0.203	7.15	10.5	0.00145	1.38	LV	CELLSTATES	MP_LYVE1hi.MHCII_intermediate	control_PKP2	6	17
MCUB	1.11	0.0296	0.311	0.181	7.2	11.4	0.000937	1.53	LV	CELLSTATES	MP_LYVE1hi.MHCII_intermediate	control_PKP2	6	17
FP236383.1	1.1	0.0417	0.422	0.258	7.55	10.5	0.00147	1.38	LV	CELLSTATES	MP_LYVE1hi.MHCII_intermediate	control_PKP2	6	17
LIMCH1	1.1	0.0237	0.442	0.298	7.77	12	0.000671	1.63	LV	CELLSTATES	MP_LYVE1hi.MHCII_intermediate	control_PKP2	6	17
GNAI3	1.08	0.0226	0.396	0.243	7.51	12.1	0.000637	1.65	LV	CELLSTATES	MP_LYVE1hi.MHCII_intermediate	control_PKP2	6	17
PCNX1	1.08	0.0256	0.542	0.232	7.77	11.8	0.000754	1.59	LV	CELLSTATES	MP_LYVE1hi.MHCII_intermediate	control_PKP2	6	17
RFX2	1.08	0.0301	0.403	0.238	7.55	11.3	0.000958	1.52	LV	CELLSTATES	MP_LYVE1hi.MHCII_intermediate	control_PKP2	6	17
SASH1	1.08	0.0448	0.459	0.212	7.61	10.3	0.00164	1.35	LV	CELLSTATES	MP_LYVE1hi.MHCII_intermediate	control_PKP2	6	17
TGFBI	1.08	0.00435	1.31	0.689	9.12	16.6	7.4e-05	2.36	LV	CELLSTATES	MP_LYVE1hi.MHCII_intermediate	control_PKP2	6	17
CTSB	1.07	0.0034	1.87	1.1	9.6	17.3	5.22e-05	2.47	LV	CELLSTATES	MP_LYVE1hi.MHCII_intermediate	control_PKP2	6	17
SLC9A9	1.07	0.00269	4.9	3.13	11	17.8	4.05e-05	2.57	LV	CELLSTATES	MP_LYVE1hi.MHCII_intermediate	control_PKP2	6	17
ZFP36L1	1.07	0.00899	0.864	0.422	8.55	14.7	0.000183	2.05	LV	CELLSTATES	MP_LYVE1hi.MHCII_intermediate	control_PKP2	6	17
ARMC2	1.06	0.0225	0.452	0.322	7.84	12.2	0.000626	1.65	LV	CELLSTATES	MP_LYVE1hi.MHCII_intermediate	control_PKP2	6	17
BCAR3	1.06	0.0448	0.252	0.17	7.04	10.3	0.00164	1.35	LV	CELLSTATES	MP_LYVE1hi.MHCII_intermediate	control_PKP2	6	17
SNX24	1.06	0.0141	0.593	0.41	8.08	13.4	0.000341	1.85	LV	CELLSTATES	MP_LYVE1hi.MHCII_intermediate	control_PKP2	6	17
ZEB2	1.06	0.00105	5.46	3.1	11.1	20.3	1.28e-05	2.98	LV	CELLSTATES	MP_LYVE1hi.MHCII_intermediate	control_PKP2	6	17
MGAT4A	1.05	0.0161	0.598	0.378	8.05	13	0.000406	1.79	LV	CELLSTATES	MP_LYVE1hi.MHCII_intermediate	control_PKP2	6	17
ABI2	1.03	0.0351	0.432	0.262	7.59	10.9	0.00118	1.46	LV	CELLSTATES	MP_LYVE1hi.MHCII_intermediate	control_PKP2	6	17
IL4R	1.03	0.0413	0.341	0.193	7.32	10.5	0.00145	1.38	LV	CELLSTATES	MP_LYVE1hi.MHCII_intermediate	control_PKP2	6	17
BACH1	1.02	0.021	1.19	0.759	8.99	12.3	0.000575	1.68	LV	CELLSTATES	MP_LYVE1hi.MHCII_intermediate	control_PKP2	6	17
FYB1	1.02	0.0221	1.1	0.63	8.85	12.2	0.000611	1.65	LV	CELLSTATES	MP_LYVE1hi.MHCII_intermediate	control_PKP2	6	17
IQSEC1	1.02	0.0345	0.4	0.256	7.57	11	0.00115	1.46	LV	CELLSTATES	MP_LYVE1hi.MHCII_intermediate	control_PKP2	6	17
TMEM117	1.02	0.0225	0.504	0.395	7.94	12.2	0.000623	1.65	LV	CELLSTATES	MP_LYVE1hi.MHCII_intermediate	control_PKP2	6	17
MSR1	1.01	0.0126	1.51	0.937	9.31	13.7	0.000294	1.9	LV	CELLSTATES	MP_LYVE1hi.MHCII_intermediate	control_PKP2	6	17
PLEK	1.01	0.0495	0.37	0.223	7.43	9.96	0.00191	1.31	LV	CELLSTATES	MP_LYVE1hi.MHCII_intermediate	control_PKP2	6	17
SLC23A2	1	0.0497	0.298	0.167	7.15	9.95	0.00192	1.3	LV	CELLSTATES	MP_LYVE1hi.MHCII_intermediate	control_PKP2	6	17
CMIP	0.991	0.0122	0.998	0.648	8.76	13.8	0.000279	1.91	LV	CELLSTATES	MP_LYVE1hi.MHCII_intermediate	control_PKP2	6	17
OSBPL11	0.986	0.0468	0.427	0.258	7.57	10.1	0.00175	1.33	LV	CELLSTATES	MP_LYVE1hi.MHCII_intermediate	control_PKP2	6	17
RNF150	0.978	0.0204	1.62	1.08	9.38	12.4	0.000552	1.69	LV	CELLSTATES	MP_LYVE1hi.MHCII_intermediate	control_PKP2	6	17
PIK3AP1	0.976	0.0362	0.517	0.394	7.96	10.8	0.00122	1.44	LV	CELLSTATES	MP_LYVE1hi.MHCII_intermediate	control_PKP2	6	17
ABCA1	0.962	0.0126	1.43	1.2	9.33	13.7	0.000289	1.9	LV	CELLSTATES	MP_LYVE1hi.MHCII_intermediate	control_PKP2	6	17
ME1	0.947	0.0209	1.48	1.03	9.33	12.4	0.000567	1.68	LV	CELLSTATES	MP_LYVE1hi.MHCII_intermediate	control_PKP2	6	17
MED12L	0.93	0.0476	0.878	0.475	8.51	10.1	0.0018	1.32	LV	CELLSTATES	MP_LYVE1hi.MHCII_intermediate	control_PKP2	6	17
ZSWIM6	0.93	0.00927	2.55	1.6	10	14.6	0.000191	2.03	LV	CELLSTATES	MP_LYVE1hi.MHCII_intermediate	control_PKP2	6	17
WDFY3	0.92	0.024	1.85	1.41	9.68	12	0.000693	1.62	LV	CELLSTATES	MP_LYVE1hi.MHCII_intermediate	control_PKP2	6	17
EIF4G3	0.916	0.0115	2.14	1.29	9.79	14	0.000258	1.94	LV	CELLSTATES	MP_LYVE1hi.MHCII_intermediate	control_PKP2	6	17
WWP1	0.914	0.0294	1.12	0.766	8.95	11.4	0.000923	1.53	LV	CELLSTATES	MP_LYVE1hi.MHCII_intermediate	control_PKP2	6	17
MAP3K1	0.913	0.0372	0.672	0.438	8.27	10.7	0.00128	1.43	LV	CELLSTATES	MP_LYVE1hi.MHCII_intermediate	control_PKP2	6	17
CREB1	0.911	0.0416	0.565	0.436	8.07	10.5	0.00146	1.38	LV	CELLSTATES	MP_LYVE1hi.MHCII_intermediate	control_PKP2	6	17
VAV3	0.905	0.0443	1.11	0.812	9	10.3	0.0016	1.35	LV	CELLSTATES	MP_LYVE1hi.MHCII_intermediate	control_PKP2	6	17
TRPS1	0.902	0.0102	4.22	2.74	10.8	14.3	0.00022	1.99	LV	CELLSTATES	MP_LYVE1hi.MHCII_intermediate	control_PKP2	6	17
SIPA1L1	0.901	0.05	1.21	0.765	9.09	9.92	0.00195	1.3	LV	CELLSTATES	MP_LYVE1hi.MHCII_intermediate	control_PKP2	6	17
BMP2K	0.896	0.0178	1.48	1.05	9.35	12.8	0.00046	1.75	LV	CELLSTATES	MP_LYVE1hi.MHCII_intermediate	control_PKP2	6	17
MKNK1	0.895	0.0323	0.974	0.518	8.7	11.1	0.00106	1.49	LV	CELLSTATES	MP_LYVE1hi.MHCII_intermediate	control_PKP2	6	17
MIR99AHG	0.89	0.0292	1.19	0.711	9.02	11.4	0.00091	1.54	LV	CELLSTATES	MP_LYVE1hi.MHCII_intermediate	control_PKP2	6	17
DMXL2	0.88	0.0321	0.826	0.525	8.51	11.1	0.00105	1.49	LV	CELLSTATES	MP_LYVE1hi.MHCII_intermediate	control_PKP2	6	17
ARHGAP18	0.821	0.0255	2.04	1.37	9.77	11.8	0.000744	1.59	LV	CELLSTATES	MP_LYVE1hi.MHCII_intermediate	control_PKP2	6	17
RNF149	0.798	0.0458	1.95	1.23	9.74	10.2	0.0017	1.34	LV	CELLSTATES	MP_LYVE1hi.MHCII_intermediate	control_PKP2	6	17
GOLGA4	0.792	0.0498	1.34	0.877	9.18	9.93	0.00193	1.3	LV	CELLSTATES	MP_LYVE1hi.MHCII_intermediate	control_PKP2	6	17
MEF2C	0.738	0.0468	2.38	1.58	10	10.1	0.00176	1.33	LV	CELLSTATES	MP_LYVE1hi.MHCII_intermediate	control_PKP2	6	17

## Sheet: control_PVneg
Gene	logFC	FDR	mean_exp_control	mean_exp_genotype	logCPM	F	PValue	FDR_plot	Region	annotation_level	cell_state	comparison	Observations_genotype	Observations_reference
CCL2	4.82	1.33e-09	0.225	0.00438	6.58	65.9	1.03e-13	8.88	LV	CELLSTATES	MP_LYVE1hi.MHCII_intermediate	control_PVneg	7	17
S100A8	4.37	2.9e-07	0.291	0.00193	6.58	47	1.35e-10	6.54	LV	CELLSTATES	MP_LYVE1hi.MHCII_intermediate	control_PVneg	7	17
PLEKHG6	3.55	1.06e-05	0.144	0.0139	6.1	35.6	1.41e-08	4.97	LV	CELLSTATES	MP_LYVE1hi.MHCII_intermediate	control_PVneg	7	17
AL359237.1	3.32	0.0335	0.014	0	4.75	16.4	0.000415	1.48	LV	CELLSTATES	MP_LYVE1hi.MHCII_intermediate	control_PVneg	7	17
MYH6	3.3	0.0243	0.0242	0	4.94	13.9	0.000272	1.61	LV	CELLSTATES	MP_LYVE1hi.MHCII_intermediate	control_PVneg	7	17
LINC02211	3.23	0.0294	0.029	0	4.95	13.4	0.000344	1.53	LV	CELLSTATES	MP_LYVE1hi.MHCII_intermediate	control_PVneg	7	17
LPP-AS1	3.19	0.0115	0.0128	0	4.75	16.3	8.37e-05	1.94	LV	CELLSTATES	MP_LYVE1hi.MHCII_intermediate	control_PVneg	7	17
AC132192.1	3.18	0.0167	0.0135	0	4.83	15.1	0.000148	1.78	LV	CELLSTATES	MP_LYVE1hi.MHCII_intermediate	control_PVneg	7	17
ACOXL	3.18	0.0194	0.0188	0	4.84	15.1	0.000183	1.71	LV	CELLSTATES	MP_LYVE1hi.MHCII_intermediate	control_PVneg	7	17
C19orf38	3.16	0.041	0.015	0	4.79	15.1	0.000567	1.39	LV	CELLSTATES	MP_LYVE1hi.MHCII_intermediate	control_PVneg	7	17
S100A9	3.13	2.47e-05	0.187	0.00981	6.23	32.9	4.42e-08	4.61	LV	CELLSTATES	MP_LYVE1hi.MHCII_intermediate	control_PVneg	7	17
TMEM26	3.12	0.0221	0.0311	0.000684	5.02	14.3	0.000218	1.66	LV	CELLSTATES	MP_LYVE1hi.MHCII_intermediate	control_PVneg	7	17
ZNF696	3.11	0.0232	0.0237	0	4.87	14	0.000251	1.63	LV	CELLSTATES	MP_LYVE1hi.MHCII_intermediate	control_PVneg	7	17
THBS1	3.06	0.00129	0.142	0.0309	6.16	22.3	4.9e-06	2.89	LV	CELLSTATES	MP_LYVE1hi.MHCII_intermediate	control_PVneg	7	17
RGMB	3.03	0.0221	0.0334	0.000684	5.05	14.3	0.000221	1.66	LV	CELLSTATES	MP_LYVE1hi.MHCII_intermediate	control_PVneg	7	17
SV2B	3.01	0.00478	0.0682	0.0126	5.64	18.7	2.69e-05	2.32	LV	CELLSTATES	MP_LYVE1hi.MHCII_intermediate	control_PVneg	7	17
FAM71D	2.99	0.037	0.0132	0	4.78	14.1	0.000489	1.43	LV	CELLSTATES	MP_LYVE1hi.MHCII_intermediate	control_PVneg	7	17
HIST1H2BC	2.96	0.0442	0.0152	0	4.82	13.1	0.000661	1.35	LV	CELLSTATES	MP_LYVE1hi.MHCII_intermediate	control_PVneg	7	17
AL137789.1	2.95	0.000253	0.109	0.0141	5.9	26.9	6.1e-07	3.6	LV	CELLSTATES	MP_LYVE1hi.MHCII_intermediate	control_PVneg	7	17
SEMA6B	2.91	0.0412	0.0345	0	4.92	12.3	0.000581	1.38	LV	CELLSTATES	MP_LYVE1hi.MHCII_intermediate	control_PVneg	7	17
CD38	2.86	0.00394	0.0611	0.00673	5.45	19.2	2.11e-05	2.4	LV	CELLSTATES	MP_LYVE1hi.MHCII_intermediate	control_PVneg	7	17
VMO1	2.85	0.0369	0.0199	0.00137	4.99	12.7	0.00047	1.43	LV	CELLSTATES	MP_LYVE1hi.MHCII_intermediate	control_PVneg	7	17
ZFY-AS1	2.78	0.0221	0.0433	0.00538	5.26	14.2	0.000229	1.66	LV	CELLSTATES	MP_LYVE1hi.MHCII_intermediate	control_PVneg	7	17
C5orf58	2.74	0.0479	0.0189	0.000684	4.86	11.8	0.000756	1.32	LV	CELLSTATES	MP_LYVE1hi.MHCII_intermediate	control_PVneg	7	17
CCR1	2.41	0.00152	0.138	0.0251	6.02	21.8	6.15e-06	2.82	LV	CELLSTATES	MP_LYVE1hi.MHCII_intermediate	control_PVneg	7	17
IGSF6	2.21	0.00323	0.117	0.0266	6.04	19.8	1.58e-05	2.49	LV	CELLSTATES	MP_LYVE1hi.MHCII_intermediate	control_PVneg	7	17
C4BPB	2.18	0.0221	0.0789	0.0329	5.68	14.2	0.000225	1.66	LV	CELLSTATES	MP_LYVE1hi.MHCII_intermediate	control_PVneg	7	17
AL050403.2	2.07	0.0317	0.0757	0.014	5.6	13.1	0.000387	1.5	LV	CELLSTATES	MP_LYVE1hi.MHCII_intermediate	control_PVneg	7	17
CTSL	2.07	7.32e-06	0.687	0.232	8.13	36.8	8.53e-09	5.14	LV	CELLSTATES	MP_LYVE1hi.MHCII_intermediate	control_PVneg	7	17
PLAU	2.06	0.00874	0.13	0.0321	6.18	17.1	5.71e-05	2.06	LV	CELLSTATES	MP_LYVE1hi.MHCII_intermediate	control_PVneg	7	17
IER3	1.98	0.00989	0.118	0.0282	6.12	16.7	6.91e-05	2	LV	CELLSTATES	MP_LYVE1hi.MHCII_intermediate	control_PVneg	7	17
FPR1	1.96	7.32e-06	0.579	0.176	7.88	36.8	8.48e-09	5.14	LV	CELLSTATES	MP_LYVE1hi.MHCII_intermediate	control_PVneg	7	17
LST1	1.85	0.00836	0.157	0.0233	6.26	17.2	5.39e-05	2.08	LV	CELLSTATES	MP_LYVE1hi.MHCII_intermediate	control_PVneg	7	17
AC018816.1	1.76	0.037	0.097	0.032	5.89	12.7	0.000484	1.43	LV	CELLSTATES	MP_LYVE1hi.MHCII_intermediate	control_PVneg	7	17
CTSA	1.69	0.00118	0.54	0.222	7.77	22.7	4.03e-06	2.93	LV	CELLSTATES	MP_LYVE1hi.MHCII_intermediate	control_PVneg	7	17
CLEC7A	1.65	0.000525	0.74	0.19	8.11	25	1.43e-06	3.28	LV	CELLSTATES	MP_LYVE1hi.MHCII_intermediate	control_PVneg	7	17
KIFC3	1.64	0.0167	0.153	0.0566	6.4	15.2	0.000143	1.78	LV	CELLSTATES	MP_LYVE1hi.MHCII_intermediate	control_PVneg	7	17
YES1	1.64	0.0236	0.163	0.0623	6.33	13.9	0.000261	1.63	LV	CELLSTATES	MP_LYVE1hi.MHCII_intermediate	control_PVneg	7	17
CD14	1.61	0.00129	0.52	0.215	7.89	22.3	4.88e-06	2.89	LV	CELLSTATES	MP_LYVE1hi.MHCII_intermediate	control_PVneg	7	17
FCER1G	1.59	0.00184	0.354	0.115	7.28	21.3	7.87e-06	2.73	LV	CELLSTATES	MP_LYVE1hi.MHCII_intermediate	control_PVneg	7	17
BASP1	1.58	0.0373	0.134	0.0441	6.26	12.6	0.000495	1.43	LV	CELLSTATES	MP_LYVE1hi.MHCII_intermediate	control_PVneg	7	17
ARHGAP26-AS1	1.57	0.0227	0.216	0.0676	6.84	14.1	0.000238	1.64	LV	CELLSTATES	MP_LYVE1hi.MHCII_intermediate	control_PVneg	7	17
HIF1A	1.57	0.000292	0.729	0.32	8.26	26.5	7.27e-07	3.53	LV	CELLSTATES	MP_LYVE1hi.MHCII_intermediate	control_PVneg	7	17
RHOU	1.52	0.0348	0.139	0.0635	6.32	12.9	0.000438	1.46	LV	CELLSTATES	MP_LYVE1hi.MHCII_intermediate	control_PVneg	7	17
TBC1D2	1.48	0.0221	0.239	0.0662	6.82	14.2	0.000226	1.66	LV	CELLSTATES	MP_LYVE1hi.MHCII_intermediate	control_PVneg	7	17
PAX8	1.46	0.0412	0.188	0.0662	6.52	12.3	0.00058	1.38	LV	CELLSTATES	MP_LYVE1hi.MHCII_intermediate	control_PVneg	7	17
MARCO	1.45	0.00989	0.572	0.236	7.89	16.7	6.84e-05	2	LV	CELLSTATES	MP_LYVE1hi.MHCII_intermediate	control_PVneg	7	17
NEURL2	1.44	0.0116	0.481	0.3	7.83	16.2	8.59e-05	1.94	LV	CELLSTATES	MP_LYVE1hi.MHCII_intermediate	control_PVneg	7	17
GNE	1.41	0.0245	0.208	0.0839	6.68	13.8	0.000276	1.61	LV	CELLSTATES	MP_LYVE1hi.MHCII_intermediate	control_PVneg	7	17
MRVI1-AS1	1.41	0.0155	0.442	0.154	7.46	15.5	0.000123	1.81	LV	CELLSTATES	MP_LYVE1hi.MHCII_intermediate	control_PVneg	7	17
ENTPD1-AS1	1.4	0.000644	0.859	0.34	8.43	24.5	1.85e-06	3.19	LV	CELLSTATES	MP_LYVE1hi.MHCII_intermediate	control_PVneg	7	17
LILRB4	1.38	0.0208	0.235	0.126	6.82	14.5	0.0002	1.68	LV	CELLSTATES	MP_LYVE1hi.MHCII_intermediate	control_PVneg	7	17
LRRC4C	1.36	0.014	0.329	0.184	7.3	15.7	0.000108	1.85	LV	CELLSTATES	MP_LYVE1hi.MHCII_intermediate	control_PVneg	7	17
AC120193.1	1.35	0.0481	0.219	0.0448	6.62	11.8	0.000763	1.32	LV	CELLSTATES	MP_LYVE1hi.MHCII_intermediate	control_PVneg	7	17
ROR1	1.35	0.0208	0.355	0.243	7.39	14.5	0.000201	1.68	LV	CELLSTATES	MP_LYVE1hi.MHCII_intermediate	control_PVneg	7	17
EXT1	1.3	0.00118	1.09	0.506	8.8	22.7	4.12e-06	2.93	LV	CELLSTATES	MP_LYVE1hi.MHCII_intermediate	control_PVneg	7	17
ANKRD13D	1.28	0.0106	0.439	0.188	7.57	16.5	7.64e-05	1.98	LV	CELLSTATES	MP_LYVE1hi.MHCII_intermediate	control_PVneg	7	17
HIF1A-AS2	1.27	0.0221	0.326	0.167	7.33	14.2	0.000227	1.66	LV	CELLSTATES	MP_LYVE1hi.MHCII_intermediate	control_PVneg	7	17
USP3-AS1	1.27	0.0433	0.304	0.119	7.15	12.1	0.000636	1.36	LV	CELLSTATES	MP_LYVE1hi.MHCII_intermediate	control_PVneg	7	17
DPYD-AS1	1.26	0.0243	0.43	0.153	7.48	13.8	0.000272	1.61	LV	CELLSTATES	MP_LYVE1hi.MHCII_intermediate	control_PVneg	7	17
DDX21	1.25	0.0458	0.267	0.145	6.97	11.9	0.000706	1.34	LV	CELLSTATES	MP_LYVE1hi.MHCII_intermediate	control_PVneg	7	17
SERPINB1	1.25	0.0249	0.262	0.146	7.02	13.8	0.000283	1.6	LV	CELLSTATES	MP_LYVE1hi.MHCII_intermediate	control_PVneg	7	17
LINC00854	1.2	0.0101	0.598	0.254	7.94	16.6	7.18e-05	1.99	LV	CELLSTATES	MP_LYVE1hi.MHCII_intermediate	control_PVneg	7	17
MT-CO2	1.2	0.0334	0.445	0.215	7.6	13	0.00041	1.48	LV	CELLSTATES	MP_LYVE1hi.MHCII_intermediate	control_PVneg	7	17
FPR3	1.19	0.0072	0.623	0.325	8.07	17.6	4.42e-05	2.14	LV	CELLSTATES	MP_LYVE1hi.MHCII_intermediate	control_PVneg	7	17
CD55	1.17	0.0317	0.365	0.224	7.43	13.1	0.000384	1.5	LV	CELLSTATES	MP_LYVE1hi.MHCII_intermediate	control_PVneg	7	17
CHST15	1.13	0.0412	0.545	0.275	7.82	12.3	0.000586	1.38	LV	CELLSTATES	MP_LYVE1hi.MHCII_intermediate	control_PVneg	7	17
CEBPB	1.11	0.0351	0.351	0.156	7.34	12.8	0.000445	1.45	LV	CELLSTATES	MP_LYVE1hi.MHCII_intermediate	control_PVneg	7	17
LY96	1.04	0.0458	0.452	0.256	7.71	11.9	0.000708	1.34	LV	CELLSTATES	MP_LYVE1hi.MHCII_intermediate	control_PVneg	7	17
AP003086.2	1.03	0.0193	1.1	0.615	8.88	14.7	0.00018	1.72	LV	CELLSTATES	MP_LYVE1hi.MHCII_intermediate	control_PVneg	7	17
MED12L	1.01	0.0479	0.878	0.486	8.51	11.8	0.000754	1.32	LV	CELLSTATES	MP_LYVE1hi.MHCII_intermediate	control_PVneg	7	17
AGFG1	0.852	0.0427	2.02	1.22	9.68	12.2	0.000613	1.37	LV	CELLSTATES	MP_LYVE1hi.MHCII_intermediate	control_PVneg	7	17

## Sheet: control_RBM20
Gene	logFC	FDR	mean_exp_control	mean_exp_genotype	logCPM	F	PValue	FDR_plot	Region	annotation_level	cell_state	comparison	Observations_genotype	Observations_reference
FCGBP	4.23	0.00029	0.0739	0	5.52	25.3	5.38e-07	3.54	LV	CELLSTATES	MP_LYVE1hi.MHCII_intermediate	control_RBM20	8	17
HIST1H1D	3.34	0.0131	0.0196	0	5	16.4	5.27e-05	1.88	LV	CELLSTATES	MP_LYVE1hi.MHCII_intermediate	control_RBM20	8	17
CCL2	3.17	7.28e-10	0.225	0.0248	6.66	55.1	1.69e-13	9.14	LV	CELLSTATES	MP_LYVE1hi.MHCII_intermediate	control_RBM20	8	17
GRIA4	3.16	0.0235	0.013	0	4.95	14.6	0.000141	1.63	LV	CELLSTATES	MP_LYVE1hi.MHCII_intermediate	control_RBM20	8	17
C4BPB	3.15	0.000465	0.0789	0.00913	5.68	24.1	9.71e-07	3.33	LV	CELLSTATES	MP_LYVE1hi.MHCII_intermediate	control_RBM20	8	17
CXCL17	3.03	0.0336	0.0172	0	4.94	14.6	0.000252	1.47	LV	CELLSTATES	MP_LYVE1hi.MHCII_intermediate	control_RBM20	8	17
IQCN	2.95	0.0297	0.0357	0.00137	5.16	13.8	0.000209	1.53	LV	CELLSTATES	MP_LYVE1hi.MHCII_intermediate	control_RBM20	8	17
AP003481.1	2.94	0.0486	0.0154	0	4.92	14.1	0.00045	1.31	LV	CELLSTATES	MP_LYVE1hi.MHCII_intermediate	control_RBM20	8	17
MIR4300HG	2.28	0.0244	0.0659	0.0159	5.62	14.4	0.000152	1.61	LV	CELLSTATES	MP_LYVE1hi.MHCII_intermediate	control_RBM20	8	17
CCR1	2.17	0.00187	0.138	0.0278	6.08	21	4.91e-06	2.73	LV	CELLSTATES	MP_LYVE1hi.MHCII_intermediate	control_RBM20	8	17
AL137789.1	1.92	0.0122	0.109	0.0294	6.02	16.6	4.81e-05	1.91	LV	CELLSTATES	MP_LYVE1hi.MHCII_intermediate	control_RBM20	8	17
PRLR	1.84	0.0297	0.0839	0.0246	5.9	13.8	0.000212	1.53	LV	CELLSTATES	MP_LYVE1hi.MHCII_intermediate	control_RBM20	8	17
IGSF6	1.81	0.0155	0.117	0.0348	6.09	15.9	6.8e-05	1.81	LV	CELLSTATES	MP_LYVE1hi.MHCII_intermediate	control_RBM20	8	17
BASP1	1.8	0.00693	0.134	0.0456	6.25	17.8	2.52e-05	2.16	LV	CELLSTATES	MP_LYVE1hi.MHCII_intermediate	control_RBM20	8	17
PLEKHG6	1.67	0.0173	0.144	0.0581	6.27	15.6	7.98e-05	1.76	LV	CELLSTATES	MP_LYVE1hi.MHCII_intermediate	control_RBM20	8	17
CR1	1.64	1.47e-06	0.735	0.306	8.2	38.1	7.96e-10	5.83	LV	CELLSTATES	MP_LYVE1hi.MHCII_intermediate	control_RBM20	8	17
DPP6	1.63	0.000233	0.334	0.128	7.25	25.9	3.97e-07	3.63	LV	CELLSTATES	MP_LYVE1hi.MHCII_intermediate	control_RBM20	8	17
CLEC7A	1.45	5.38e-05	0.74	0.265	8.12	29.9	4.99e-08	4.27	LV	CELLSTATES	MP_LYVE1hi.MHCII_intermediate	control_RBM20	8	17
MILR1	1.44	0.031	0.157	0.0666	6.39	13.7	0.000225	1.51	LV	CELLSTATES	MP_LYVE1hi.MHCII_intermediate	control_RBM20	8	17
S100A11	1.43	0.0494	0.142	0.0518	6.27	12.3	0.000466	1.31	LV	CELLSTATES	MP_LYVE1hi.MHCII_intermediate	control_RBM20	8	17
YES1	1.41	0.0374	0.163	0.0634	6.39	13.1	0.000298	1.43	LV	CELLSTATES	MP_LYVE1hi.MHCII_intermediate	control_RBM20	8	17
C9	1.35	0.0105	0.26	0.123	6.94	16.9	4.05e-05	1.98	LV	CELLSTATES	MP_LYVE1hi.MHCII_intermediate	control_RBM20	8	17
ENPP2	1.28	0.0495	0.189	0.0887	6.6	12.3	0.000473	1.3	LV	CELLSTATES	MP_LYVE1hi.MHCII_intermediate	control_RBM20	8	17
ROR1	1.28	0.00563	0.355	0.195	7.41	18.3	1.96e-05	2.25	LV	CELLSTATES	MP_LYVE1hi.MHCII_intermediate	control_RBM20	8	17
DRAM1	1.22	0.0211	0.285	0.134	7.05	14.9	0.000117	1.68	LV	CELLSTATES	MP_LYVE1hi.MHCII_intermediate	control_RBM20	8	17
XIST	1.22	0.0155	0.575	0.412	7.97	15.9	6.83e-05	1.81	LV	CELLSTATES	MP_LYVE1hi.MHCII_intermediate	control_RBM20	8	17
CTSA	1.2	0.00355	0.54	0.282	7.88	19.4	1.1e-05	2.45	LV	CELLSTATES	MP_LYVE1hi.MHCII_intermediate	control_RBM20	8	17
RNF150	1.15	0.000375	1.62	0.859	9.27	24.7	7.25e-07	3.43	LV	CELLSTATES	MP_LYVE1hi.MHCII_intermediate	control_RBM20	8	17
FPR1	1.1	0.00724	0.579	0.334	7.96	17.7	2.74e-05	2.14	LV	CELLSTATES	MP_LYVE1hi.MHCII_intermediate	control_RBM20	8	17
HPGDS	1.1	0.0367	0.293	0.172	7.2	13.2	0.000287	1.43	LV	CELLSTATES	MP_LYVE1hi.MHCII_intermediate	control_RBM20	8	17
CHST15	1.07	0.0143	0.545	0.298	7.82	16.2	5.85e-05	1.84	LV	CELLSTATES	MP_LYVE1hi.MHCII_intermediate	control_RBM20	8	17
NRP1	1.02	0.00153	2.42	1.41	9.93	21.4	3.9e-06	2.82	LV	CELLSTATES	MP_LYVE1hi.MHCII_intermediate	control_RBM20	8	17
CTSL	0.991	0.0191	0.687	0.416	8.27	15.2	9.91e-05	1.72	LV	CELLSTATES	MP_LYVE1hi.MHCII_intermediate	control_RBM20	8	17
MT-CO2	0.981	0.0486	0.445	0.22	7.64	12.4	0.000441	1.31	LV	CELLSTATES	MP_LYVE1hi.MHCII_intermediate	control_RBM20	8	17
LY96	0.957	0.0453	0.452	0.282	7.72	12.7	0.000378	1.34	LV	CELLSTATES	MP_LYVE1hi.MHCII_intermediate	control_RBM20	8	17
LSAMP	0.947	0.0178	1.27	0.733	9.06	15.4	8.81e-05	1.75	LV	CELLSTATES	MP_LYVE1hi.MHCII_intermediate	control_RBM20	8	17
MARCO	0.946	0.0427	0.572	0.367	7.95	12.9	0.000343	1.37	LV	CELLSTATES	MP_LYVE1hi.MHCII_intermediate	control_RBM20	8	17
LINC00854	0.929	0.0463	0.598	0.342	7.99	12.6	0.000397	1.33	LV	CELLSTATES	MP_LYVE1hi.MHCII_intermediate	control_RBM20	8	17
FGF13	0.895	0.0211	1.24	0.773	9.07	14.9	0.000116	1.68	LV	CELLSTATES	MP_LYVE1hi.MHCII_intermediate	control_RBM20	8	17

## Sheet: control_TTN
Gene	logFC	FDR	mean_exp_control	mean_exp_genotype	logCPM	F	PValue	FDR_plot	Region	annotation_level	cell_state	comparison	Observations_genotype	Observations_reference
HS3ST2	4.02	1.62e-09	0.507	0.0857	7.31	72.8	1.27e-13	8.79	LV	CELLSTATES	MP_LYVE1hi.MHCII_intermediate	control_TTN	12	17
S100A8	3.89	2.74e-07	0.291	0.00379	6.12	50.6	1.5e-10	6.56	LV	CELLSTATES	MP_LYVE1hi.MHCII_intermediate	control_TTN	12	17
CCL2	2.97	1.64e-05	0.225	0.0457	6.32	36.8	2.17e-08	4.79	LV	CELLSTATES	MP_LYVE1hi.MHCII_intermediate	control_TTN	12	17
C4BPB	2.94	6.36e-05	0.0789	0.0107	5.27	32.2	1.29e-07	4.2	LV	CELLSTATES	MP_LYVE1hi.MHCII_intermediate	control_TTN	12	17
FSIP1	2.86	0.00476	0.0781	0.00841	5.07	18.8	3.38e-05	2.32	LV	CELLSTATES	MP_LYVE1hi.MHCII_intermediate	control_TTN	12	17
AL160272.1	2.79	0.00572	0.0148	0.002	4.49	18.3	4.28e-05	2.24	LV	CELLSTATES	MP_LYVE1hi.MHCII_intermediate	control_TTN	12	17
HIST1H2BC	2.75	0.0277	0.0152	0.000563	4.45	15.6	0.000428	1.56	LV	CELLSTATES	MP_LYVE1hi.MHCII_intermediate	control_TTN	12	17
PTCHD4	2.75	0.0182	0.0231	0.00098	4.51	15.5	0.000231	1.74	LV	CELLSTATES	MP_LYVE1hi.MHCII_intermediate	control_TTN	12	17
AC104304.1	2.72	0.0182	0.0245	0.00226	4.58	15	0.000226	1.74	LV	CELLSTATES	MP_LYVE1hi.MHCII_intermediate	control_TTN	12	17
AL137789.1	2.7	6.66e-05	0.109	0.0216	5.57	31.8	1.51e-07	4.18	LV	CELLSTATES	MP_LYVE1hi.MHCII_intermediate	control_TTN	12	17
SV2B	2.7	0.00291	0.0682	0.019	5.31	20.5	1.59e-05	2.54	LV	CELLSTATES	MP_LYVE1hi.MHCII_intermediate	control_TTN	12	17
AC023590.1	2.64	0.00501	0.0311	0.0123	4.92	18.6	3.64e-05	2.3	LV	CELLSTATES	MP_LYVE1hi.MHCII_intermediate	control_TTN	12	17
TMEM26	2.63	0.016	0.0311	0.0045	4.66	15.1	0.000177	1.8	LV	CELLSTATES	MP_LYVE1hi.MHCII_intermediate	control_TTN	12	17
CXCL17	2.61	0.0264	0.0172	0.00196	4.5	15.1	0.000402	1.58	LV	CELLSTATES	MP_LYVE1hi.MHCII_intermediate	control_TTN	12	17
C11orf96	2.6	0.0115	0.024	0.00303	4.59	16.1	0.000112	1.94	LV	CELLSTATES	MP_LYVE1hi.MHCII_intermediate	control_TTN	12	17
PRDM6	2.6	0.0396	0.0217	0.00221	4.51	12.9	0.000734	1.4	LV	CELLSTATES	MP_LYVE1hi.MHCII_intermediate	control_TTN	12	17
PDGFRB	2.59	0.028	0.0141	0.002	4.52	13.2	0.000442	1.55	LV	CELLSTATES	MP_LYVE1hi.MHCII_intermediate	control_TTN	12	17
AC244453.3	2.57	0.00795	0.038	0.0113	4.84	17.2	7.01e-05	2.1	LV	CELLSTATES	MP_LYVE1hi.MHCII_intermediate	control_TTN	12	17
S100A9	2.56	4.21e-05	0.187	0.0214	5.89	33.6	7.23e-08	4.38	LV	CELLSTATES	MP_LYVE1hi.MHCII_intermediate	control_TTN	12	17
LINC01252	2.5	0.0158	0.0286	0.00571	4.82	15.2	0.00017	1.8	LV	CELLSTATES	MP_LYVE1hi.MHCII_intermediate	control_TTN	12	17
TCF4-AS2	2.5	0.0116	0.0216	0.00867	4.71	16.1	0.000115	1.93	LV	CELLSTATES	MP_LYVE1hi.MHCII_intermediate	control_TTN	12	17
CTSL	2.48	2.22e-09	0.687	0.18	7.81	68.3	5e-13	8.65	LV	CELLSTATES	MP_LYVE1hi.MHCII_intermediate	control_TTN	12	17
FCGR3A	2.47	0.000388	0.0885	0.0207	5.47	26.3	1.36e-06	3.41	LV	CELLSTATES	MP_LYVE1hi.MHCII_intermediate	control_TTN	12	17
MIR4300HG	2.47	0.00416	0.0659	0.0155	5.2	19.2	2.83e-05	2.38	LV	CELLSTATES	MP_LYVE1hi.MHCII_intermediate	control_TTN	12	17
AL031963.3	2.46	0.0438	0.0157	0	4.33	15.4	0.000893	1.36	LV	CELLSTATES	MP_LYVE1hi.MHCII_intermediate	control_TTN	12	17
LILRA5	2.45	0.0204	0.0315	0.00423	4.62	14.2	0.000277	1.69	LV	CELLSTATES	MP_LYVE1hi.MHCII_intermediate	control_TTN	12	17
THBS1	2.42	0.00692	0.142	0.03	5.81	17.6	5.84e-05	2.16	LV	CELLSTATES	MP_LYVE1hi.MHCII_intermediate	control_TTN	12	17
RGS2	2.4	0.00784	0.0552	0.00781	5	17.2	6.8e-05	2.11	LV	CELLSTATES	MP_LYVE1hi.MHCII_intermediate	control_TTN	12	17
STOML1	2.37	0.0432	0.0148	0.00329	4.47	11.8	0.000863	1.36	LV	CELLSTATES	MP_LYVE1hi.MHCII_intermediate	control_TTN	12	17
CD38	2.34	0.00285	0.0611	0.0204	5.15	20.6	1.53e-05	2.55	LV	CELLSTATES	MP_LYVE1hi.MHCII_intermediate	control_TTN	12	17
G0S2	2.31	0.046	0.0285	0.00496	4.68	11.5	0.000984	1.34	LV	CELLSTATES	MP_LYVE1hi.MHCII_intermediate	control_TTN	12	17
FP236383.1	2.28	2.74e-07	0.422	0.123	7.14	51	1.3e-10	6.56	LV	CELLSTATES	MP_LYVE1hi.MHCII_intermediate	control_TTN	12	17
BASP1	2.26	0.00024	0.134	0.0369	5.85	27.8	7.51e-07	3.62	LV	CELLSTATES	MP_LYVE1hi.MHCII_intermediate	control_TTN	12	17
AL008726.1	2.19	0.0439	0.0147	0.00491	4.53	11.7	0.000898	1.36	LV	CELLSTATES	MP_LYVE1hi.MHCII_intermediate	control_TTN	12	17
GPRC5C	2.07	0.0282	0.043	0.0169	4.97	13.1	0.000458	1.55	LV	CELLSTATES	MP_LYVE1hi.MHCII_intermediate	control_TTN	12	17
AL357507.1	1.99	0.0468	0.0509	0.0149	4.96	11.4	0.00101	1.33	LV	CELLSTATES	MP_LYVE1hi.MHCII_intermediate	control_TTN	12	17
CRHBP	1.98	0.0476	0.0454	0.0123	4.95	11.4	0.00105	1.32	LV	CELLSTATES	MP_LYVE1hi.MHCII_intermediate	control_TTN	12	17
CLEC4G	1.96	0.0167	0.0617	0.0223	5.3	15	0.000192	1.78	LV	CELLSTATES	MP_LYVE1hi.MHCII_intermediate	control_TTN	12	17
DOK5	1.96	0.0404	0.0332	0.0155	4.9	12.1	0.000754	1.39	LV	CELLSTATES	MP_LYVE1hi.MHCII_intermediate	control_TTN	12	17
ABLIM3	1.94	0.000296	0.13	0.0525	5.99	27.1	9.94e-07	3.53	LV	CELLSTATES	MP_LYVE1hi.MHCII_intermediate	control_TTN	12	17
BATF	1.92	0.0285	0.084	0.0192	5.26	13.1	0.000465	1.55	LV	CELLSTATES	MP_LYVE1hi.MHCII_intermediate	control_TTN	12	17
MARCO	1.92	1.24e-05	0.572	0.175	7.53	37.7	1.55e-08	4.91	LV	CELLSTATES	MP_LYVE1hi.MHCII_intermediate	control_TTN	12	17
PLEKHG6	1.87	0.00424	0.144	0.0498	5.99	19.1	2.91e-05	2.37	LV	CELLSTATES	MP_LYVE1hi.MHCII_intermediate	control_TTN	12	17
SMPDL3A	1.87	0.00867	0.0553	0.0287	5.42	16.9	7.78e-05	2.06	LV	CELLSTATES	MP_LYVE1hi.MHCII_intermediate	control_TTN	12	17
CTSA	1.85	1.65e-05	0.54	0.2	7.57	36.6	2.32e-08	4.78	LV	CELLSTATES	MP_LYVE1hi.MHCII_intermediate	control_TTN	12	17
C5orf17	1.84	0.0285	0.157	0.0265	5.77	13.1	0.000467	1.55	LV	CELLSTATES	MP_LYVE1hi.MHCII_intermediate	control_TTN	12	17
AC009313.1	1.83	0.0432	0.06	0.0208	5.16	11.8	0.00087	1.36	LV	CELLSTATES	MP_LYVE1hi.MHCII_intermediate	control_TTN	12	17
GNA14	1.82	0.0432	0.0572	0.0201	5.15	11.8	0.00087	1.36	LV	CELLSTATES	MP_LYVE1hi.MHCII_intermediate	control_TTN	12	17
IGSF6	1.78	0.00251	0.117	0.0482	5.8	21.1	1.25e-05	2.6	LV	CELLSTATES	MP_LYVE1hi.MHCII_intermediate	control_TTN	12	17
ABCG1	1.77	0.00169	0.11	0.0613	6.05	22.3	7.28e-06	2.77	LV	CELLSTATES	MP_LYVE1hi.MHCII_intermediate	control_TTN	12	17
CCL18	1.77	0.00632	0.357	0.183	7.21	17.9	5.09e-05	2.2	LV	CELLSTATES	MP_LYVE1hi.MHCII_intermediate	control_TTN	12	17
PAQR3	1.77	0.00019	0.205	0.087	6.52	28.4	5.69e-07	3.72	LV	CELLSTATES	MP_LYVE1hi.MHCII_intermediate	control_TTN	12	17
RELT	1.74	0.043	0.0564	0.0216	5.14	11.8	0.000851	1.37	LV	CELLSTATES	MP_LYVE1hi.MHCII_intermediate	control_TTN	12	17
ARL4C	1.64	0.00615	0.252	0.134	6.82	18	4.8e-05	2.21	LV	CELLSTATES	MP_LYVE1hi.MHCII_intermediate	control_TTN	12	17
CLEC7A	1.63	6.66e-05	0.74	0.226	7.86	31.8	1.51e-07	4.18	LV	CELLSTATES	MP_LYVE1hi.MHCII_intermediate	control_TTN	12	17
AC243829.4	1.6	0.016	0.267	0.157	6.92	15.1	0.000177	1.8	LV	CELLSTATES	MP_LYVE1hi.MHCII_intermediate	control_TTN	12	17
SLC2A3	1.6	0.016	0.16	0.0799	6.22	15.1	0.000176	1.8	LV	CELLSTATES	MP_LYVE1hi.MHCII_intermediate	control_TTN	12	17
SNHG12	1.59	0.00233	0.161	0.0618	6.12	21.5	1.05e-05	2.63	LV	CELLSTATES	MP_LYVE1hi.MHCII_intermediate	control_TTN	12	17
CR1	1.58	9.06e-05	0.735	0.307	8.01	30.8	2.19e-07	4.04	LV	CELLSTATES	MP_LYVE1hi.MHCII_intermediate	control_TTN	12	17
METRNL	1.56	0.0204	0.0886	0.0464	5.69	14.2	0.000279	1.69	LV	CELLSTATES	MP_LYVE1hi.MHCII_intermediate	control_TTN	12	17
AC079210.1	1.55	0.00406	0.175	0.0861	6.3	19.3	2.69e-05	2.39	LV	CELLSTATES	MP_LYVE1hi.MHCII_intermediate	control_TTN	12	17
ARHGAP26-AS1	1.53	0.0183	0.216	0.0783	6.56	14.5	0.000232	1.74	LV	CELLSTATES	MP_LYVE1hi.MHCII_intermediate	control_TTN	12	17
ENPP2	1.52	0.037	0.189	0.091	6.3	12.3	0.000664	1.43	LV	CELLSTATES	MP_LYVE1hi.MHCII_intermediate	control_TTN	12	17
DDX39A	1.5	0.0193	0.105	0.0345	5.67	14.3	0.000257	1.71	LV	CELLSTATES	MP_LYVE1hi.MHCII_intermediate	control_TTN	12	17
LILRA6	1.5	0.0056	0.135	0.0682	6.02	18.3	4.15e-05	2.25	LV	CELLSTATES	MP_LYVE1hi.MHCII_intermediate	control_TTN	12	17
EEPD1	1.49	0.00316	0.23	0.116	6.64	20.2	1.8e-05	2.5	LV	CELLSTATES	MP_LYVE1hi.MHCII_intermediate	control_TTN	12	17
PRKCA	1.48	0.000106	0.35	0.133	6.99	30.3	2.74e-07	3.97	LV	CELLSTATES	MP_LYVE1hi.MHCII_intermediate	control_TTN	12	17
AC087500.1	1.46	0.0404	0.108	0.0452	5.7	12	0.000756	1.39	LV	CELLSTATES	MP_LYVE1hi.MHCII_intermediate	control_TTN	12	17
MRVI1-AS1	1.46	0.00431	0.442	0.17	7.29	19.1	3e-05	2.37	LV	CELLSTATES	MP_LYVE1hi.MHCII_intermediate	control_TTN	12	17
HIVEP3	1.44	0.00554	0.225	0.0815	6.43	18.4	4.07e-05	2.26	LV	CELLSTATES	MP_LYVE1hi.MHCII_intermediate	control_TTN	12	17
MKRN3	1.43	0.0144	0.184	0.0616	6.26	15.5	0.00015	1.84	LV	CELLSTATES	MP_LYVE1hi.MHCII_intermediate	control_TTN	12	17
CD28	1.38	0.016	0.152	0.0808	6.25	15.1	0.000179	1.8	LV	CELLSTATES	MP_LYVE1hi.MHCII_intermediate	control_TTN	12	17
S100A11	1.36	0.0292	0.142	0.0582	5.99	13	0.000483	1.54	LV	CELLSTATES	MP_LYVE1hi.MHCII_intermediate	control_TTN	12	17
GPNMB	1.35	0.0115	0.226	0.102	6.55	16.1	0.000112	1.94	LV	CELLSTATES	MP_LYVE1hi.MHCII_intermediate	control_TTN	12	17
CHST15	1.34	0.00319	0.545	0.228	7.56	20.1	1.89e-05	2.5	LV	CELLSTATES	MP_LYVE1hi.MHCII_intermediate	control_TTN	12	17
SLC31A1	1.34	0.00788	0.216	0.106	6.49	17.2	6.89e-05	2.1	LV	CELLSTATES	MP_LYVE1hi.MHCII_intermediate	control_TTN	12	17
SPTLC3	1.34	0.0206	0.15	0.0938	6.29	14.1	0.000283	1.69	LV	CELLSTATES	MP_LYVE1hi.MHCII_intermediate	control_TTN	12	17
FP671120.1	1.33	0.00285	0.28	0.145	6.85	20.6	1.53e-05	2.55	LV	CELLSTATES	MP_LYVE1hi.MHCII_intermediate	control_TTN	12	17
SREBF1	1.33	0.0407	0.099	0.0523	5.75	12	0.000765	1.39	LV	CELLSTATES	MP_LYVE1hi.MHCII_intermediate	control_TTN	12	17
LRRC4C	1.3	0.0158	0.329	0.157	7.1	15.3	0.000168	1.8	LV	CELLSTATES	MP_LYVE1hi.MHCII_intermediate	control_TTN	12	17
RHOU	1.3	0.0236	0.139	0.0874	6.17	13.8	0.000337	1.63	LV	CELLSTATES	MP_LYVE1hi.MHCII_intermediate	control_TTN	12	17
CD14	1.28	0.00378	0.52	0.25	7.69	19.5	2.45e-05	2.42	LV	CELLSTATES	MP_LYVE1hi.MHCII_intermediate	control_TTN	12	17
AC078845.1	1.27	0.0451	0.186	0.0902	6.28	11.6	0.000962	1.35	LV	CELLSTATES	MP_LYVE1hi.MHCII_intermediate	control_TTN	12	17
EXT1	1.27	7.55e-05	1.09	0.564	8.64	31.4	1.77e-07	4.12	LV	CELLSTATES	MP_LYVE1hi.MHCII_intermediate	control_TTN	12	17
TMC8	1.27	0.0193	0.164	0.0649	6.08	14.3	0.000259	1.71	LV	CELLSTATES	MP_LYVE1hi.MHCII_intermediate	control_TTN	12	17
HIF1A	1.26	0.000567	0.729	0.391	8.14	25.2	2.17e-06	3.25	LV	CELLSTATES	MP_LYVE1hi.MHCII_intermediate	control_TTN	12	17
PLSCR1	1.26	0.00247	0.386	0.223	7.32	21.2	1.18e-05	2.61	LV	CELLSTATES	MP_LYVE1hi.MHCII_intermediate	control_TTN	12	17
TFRC	1.25	0.00669	0.619	0.311	7.85	17.7	5.53e-05	2.17	LV	CELLSTATES	MP_LYVE1hi.MHCII_intermediate	control_TTN	12	17
HIVEP1	1.24	0.0253	0.21	0.127	6.64	13.5	0.000373	1.6	LV	CELLSTATES	MP_LYVE1hi.MHCII_intermediate	control_TTN	12	17
AC020916.1	1.22	0.0395	0.24	0.126	6.78	12.1	0.000728	1.4	LV	CELLSTATES	MP_LYVE1hi.MHCII_intermediate	control_TTN	12	17
HPS3	1.2	0.0226	0.195	0.106	6.44	13.9	0.000318	1.65	LV	CELLSTATES	MP_LYVE1hi.MHCII_intermediate	control_TTN	12	17
CD55	1.18	0.00251	0.365	0.207	7.25	21.1	1.24e-05	2.6	LV	CELLSTATES	MP_LYVE1hi.MHCII_intermediate	control_TTN	12	17
NEURL2	1.15	0.0334	0.481	0.297	7.67	12.6	0.000584	1.48	LV	CELLSTATES	MP_LYVE1hi.MHCII_intermediate	control_TTN	12	17
S100A4	1.15	0.0282	0.219	0.103	6.58	13.1	0.000451	1.55	LV	CELLSTATES	MP_LYVE1hi.MHCII_intermediate	control_TTN	12	17
ENTPD1	1.13	0.00285	0.697	0.343	8.01	20.7	1.49e-05	2.55	LV	CELLSTATES	MP_LYVE1hi.MHCII_intermediate	control_TTN	12	17
GNE	1.11	0.028	0.208	0.112	6.53	13.2	0.00044	1.55	LV	CELLSTATES	MP_LYVE1hi.MHCII_intermediate	control_TTN	12	17
TPM4	1.11	0.0432	0.2	0.107	6.42	11.7	0.000875	1.36	LV	CELLSTATES	MP_LYVE1hi.MHCII_intermediate	control_TTN	12	17
WIPI1	1.11	0.0465	0.172	0.0922	6.28	11.5	0.000999	1.33	LV	CELLSTATES	MP_LYVE1hi.MHCII_intermediate	control_TTN	12	17
LILRB4	1.09	0.0187	0.235	0.15	6.76	14.4	0.000244	1.73	LV	CELLSTATES	MP_LYVE1hi.MHCII_intermediate	control_TTN	12	17
TGFBI	1.09	0.0017	1.31	0.73	8.97	22.3	7.45e-06	2.77	LV	CELLSTATES	MP_LYVE1hi.MHCII_intermediate	control_TTN	12	17
FTH1	1.07	0.00615	0.68	0.37	8.1	18	4.8e-05	2.21	LV	CELLSTATES	MP_LYVE1hi.MHCII_intermediate	control_TTN	12	17
FPR1	1.06	0.0144	0.579	0.34	7.82	15.5	0.000149	1.84	LV	CELLSTATES	MP_LYVE1hi.MHCII_intermediate	control_TTN	12	17
GLIPR2	1.06	0.0408	0.243	0.139	6.7	12	0.000773	1.39	LV	CELLSTATES	MP_LYVE1hi.MHCII_intermediate	control_TTN	12	17
SRGAP3	1.05	0.0449	0.278	0.192	6.98	11.6	0.000943	1.35	LV	CELLSTATES	MP_LYVE1hi.MHCII_intermediate	control_TTN	12	17
AC092691.1	1.04	0.043	0.964	0.648	8.71	11.8	0.000856	1.37	LV	CELLSTATES	MP_LYVE1hi.MHCII_intermediate	control_TTN	12	17
FCER1G	1.02	0.043	0.354	0.197	7.18	11.8	0.000848	1.37	LV	CELLSTATES	MP_LYVE1hi.MHCII_intermediate	control_TTN	12	17
GPD2	1.01	0.0451	0.255	0.154	6.86	11.6	0.000957	1.35	LV	CELLSTATES	MP_LYVE1hi.MHCII_intermediate	control_TTN	12	17
LINC00854	1.01	0.0181	0.598	0.314	7.8	14.6	0.000223	1.74	LV	CELLSTATES	MP_LYVE1hi.MHCII_intermediate	control_TTN	12	17
VIM	0.982	0.0179	0.579	0.357	7.85	14.7	0.000215	1.75	LV	CELLSTATES	MP_LYVE1hi.MHCII_intermediate	control_TTN	12	17
THEMIS2	0.979	0.0115	0.36	0.225	7.29	16.1	0.000112	1.94	LV	CELLSTATES	MP_LYVE1hi.MHCII_intermediate	control_TTN	12	17
NCF4	0.96	0.0261	0.447	0.282	7.6	13.4	0.000396	1.58	LV	CELLSTATES	MP_LYVE1hi.MHCII_intermediate	control_TTN	12	17
CTSZ	0.946	0.0295	0.38	0.275	7.46	12.9	0.000497	1.53	LV	CELLSTATES	MP_LYVE1hi.MHCII_intermediate	control_TTN	12	17
ACTB	0.908	0.044	0.379	0.21	7.29	11.6	0.000918	1.36	LV	CELLSTATES	MP_LYVE1hi.MHCII_intermediate	control_TTN	12	17
CTSB	0.906	0.00483	1.87	1.16	9.46	18.7	3.47e-05	2.32	LV	CELLSTATES	MP_LYVE1hi.MHCII_intermediate	control_TTN	12	17
SERPINB1	0.904	0.0451	0.262	0.189	6.96	11.6	0.000959	1.35	LV	CELLSTATES	MP_LYVE1hi.MHCII_intermediate	control_TTN	12	17
FPR3	0.888	0.0295	0.623	0.414	7.97	12.9	0.000496	1.53	LV	CELLSTATES	MP_LYVE1hi.MHCII_intermediate	control_TTN	12	17
ANKRD13D	0.876	0.0369	0.439	0.28	7.48	12.4	0.000655	1.43	LV	CELLSTATES	MP_LYVE1hi.MHCII_intermediate	control_TTN	12	17
PCNX1	0.867	0.0372	0.542	0.306	7.7	12.3	0.000671	1.43	LV	CELLSTATES	MP_LYVE1hi.MHCII_intermediate	control_TTN	12	17
PSAP	0.826	0.0468	0.465	0.34	7.67	11.4	0.00102	1.33	LV	CELLSTATES	MP_LYVE1hi.MHCII_intermediate	control_TTN	12	17
IQSEC1	0.819	0.0468	0.4	0.288	7.47	11.4	0.00102	1.33	LV	CELLSTATES	MP_LYVE1hi.MHCII_intermediate	control_TTN	12	17
MKNK1	0.81	0.0279	0.974	0.603	8.6	13.2	0.000433	1.55	LV	CELLSTATES	MP_LYVE1hi.MHCII_intermediate	control_TTN	12	17
ABHD3	0.803	0.0423	0.489	0.373	7.8	11.9	0.000826	1.37	LV	CELLSTATES	MP_LYVE1hi.MHCII_intermediate	control_TTN	12	17
EIF4G3	0.797	0.0123	2.14	1.43	9.7	15.9	0.000124	1.91	LV	CELLSTATES	MP_LYVE1hi.MHCII_intermediate	control_TTN	12	17
CLTA	0.791	0.0327	0.602	0.394	7.91	12.7	0.000565	1.48	LV	CELLSTATES	MP_LYVE1hi.MHCII_intermediate	control_TTN	12	17
NAIP	0.787	0.0236	2.19	1.46	9.7	13.7	0.000339	1.63	LV	CELLSTATES	MP_LYVE1hi.MHCII_intermediate	control_TTN	12	17
LYVE1	0.78	0.0295	1.74	1.25	9.49	12.9	0.000497	1.53	LV	CELLSTATES	MP_LYVE1hi.MHCII_intermediate	control_TTN	12	17
LRP1	0.775	0.04	0.782	0.534	8.31	12.1	0.000743	1.4	LV	CELLSTATES	MP_LYVE1hi.MHCII_intermediate	control_TTN	12	17
TRPS1	0.742	0.0185	4.22	2.99	10.7	14.5	0.000239	1.73	LV	CELLSTATES	MP_LYVE1hi.MHCII_intermediate	control_TTN	12	17
