# Supplementary material for: Pathogenic variants damage cell composition and single cell transcription in cardiomyopathies
Source: Science. Author manuscript; Available in PMC 2022 Oct 3. (PMC9528698; doi:10.1126/science.abo1984)
Supplement: Supp table 44.3 [file NIHMS1835045-supplement-Supp_table_44_3.xlsx]

## Sheet: Index
Column name	Description
Gene	Gene symbol, Ensembl 84
logFC	log2-fold change
FDR	False discovery rate; FDR is the PValue after (by default) Benjamini-Hochberg correction.
mean_exp_control	Mean expression values across controls
mean_exp_genotype	Mean expression values across disease samples
logCPM	logCPM is the average expression of all pseudobulked samples for that particular gene across all samples on the log2-scale expressed in counts per million (cpm, as calculated by edgeR after normalization).
F	Output of quasi-likelihood F-test
PValue	PValue is the nominal p-value derived from F
FDR_plot	-log10(False discovery rate)
Region	Studied region (LV or RV)
annotation_level	Cell-type or cell-state
cell_state/state	Specification which cell-type or state was analysed
comparison	Specification control_GENOTYPE
Observations_genotype	Numbers of Patients included in edgeR (patients with low number of nuclei have been excluded)
Observations_reference	Numbers of Patients included in edgeR (patients with low number of nuclei have been excluded)

## Sheet: LMNA_control
Gene	logFC	FDR	mean_exp_control	mean_exp_genotype	logCPM	F	PValue	FDR_plot	Region	annotation_level	cell_state	comparison	Observations_genotype	Observations_reference
SYNDIG1L	4.16	0.00365	0	0.0385	5.64	23.1	1.32e-05	2.44	LV	CELLSTATES	cDC2	control_LMNA	10	16
FOSB	4.05	0.00497	0	0.0378	5.66	21.2	2.19e-05	2.3	LV	CELLSTATES	cDC2	control_LMNA	10	16
AR	3.77	0.000287	0	0.0286	5.54	36.3	4.85e-07	3.54	LV	CELLSTATES	cDC2	control_LMNA	10	16
RASGRF1	3.76	0.0149	0	0.0361	5.67	18.2	8.36e-05	1.83	LV	CELLSTATES	cDC2	control_LMNA	10	16
AL096865.1	3.72	0.0133	0	0.0364	5.71	17.4	6.94e-05	1.88	LV	CELLSTATES	cDC2	control_LMNA	10	16
SCOC-AS1	3.68	0.0214	0	0.0298	5.63	18.3	0.000147	1.67	LV	CELLSTATES	cDC2	control_LMNA	10	16
AC136604.3	3.63	0.0293	0	0.0235	5.61	18.4	0.000236	1.53	LV	CELLSTATES	cDC2	control_LMNA	10	16
PDE2A	3.38	0.0205	0.00521	0.0409	5.79	14.5	0.000138	1.69	LV	CELLSTATES	cDC2	control_LMNA	10	16
SEMA3C	3.32	0.00103	0.00941	0.129	6.36	22.1	2.56e-06	2.99	LV	CELLSTATES	cDC2	control_LMNA	10	16
DLG5	3.25	0.0464	0	0.0316	5.7	13.8	0.000457	1.33	LV	CELLSTATES	cDC2	control_LMNA	10	16
ATP13A5	3.22	0.00365	0	0.0214	5.51	31	1.31e-05	2.44	LV	CELLSTATES	cDC2	control_LMNA	10	16
TENM4	3.17	1.22e-09	0.108	0.463	7.68	54.1	1.95e-13	8.92	LV	CELLSTATES	cDC2	control_LMNA	10	16
AC068675.1	3.07	0.0464	0.00368	0.0445	5.76	12.3	0.000476	1.33	LV	CELLSTATES	cDC2	control_LMNA	10	16
AC139720.1	2.95	0.000224	0.0258	0.204	6.87	26	3.41e-07	3.65	LV	CELLSTATES	cDC2	control_LMNA	10	16
BATF3	2.86	0.0399	0.00716	0.0783	6.07	12.7	0.000366	1.4	LV	CELLSTATES	cDC2	control_LMNA	10	16
NPPA	2.78	0.0377	0.0112	0.0676	6.12	12.9	0.000335	1.42	LV	CELLSTATES	cDC2	control_LMNA	10	16
AKR1C3	2.68	0.0393	0.015	0.0797	6.2	12.8	0.000355	1.41	LV	CELLSTATES	cDC2	control_LMNA	10	16
CATSPERE	2.64	0.0302	0.017	0.0976	6.14	13.4	0.000249	1.52	LV	CELLSTATES	cDC2	control_LMNA	10	16
SMCO4	2.58	0.0165	0.036	0.105	6.25	15.1	0.0001	1.78	LV	CELLSTATES	cDC2	control_LMNA	10	16
XIST	2.51	8.35e-07	0.521	1.24	9.06	39.1	4.01e-10	6.08	LV	CELLSTATES	cDC2	control_LMNA	10	16
HOMER2	2.44	0.0222	0.0166	0.114	6.39	14.2	0.000162	1.65	LV	CELLSTATES	cDC2	control_LMNA	10	16
RBMS3-AS3	2.38	0.00336	0.0345	0.245	7.05	19.2	1.16e-05	2.47	LV	CELLSTATES	cDC2	control_LMNA	10	16
AL590617.2	2.23	0.0214	0.0254	0.173	6.72	14.4	0.000149	1.67	LV	CELLSTATES	cDC2	control_LMNA	10	16
ADGRB3	2.14	0.000671	0.0762	0.292	7.1	23.1	1.56e-06	3.17	LV	CELLSTATES	cDC2	control_LMNA	10	16
NHSL1	2.12	5.29e-08	0.614	4.18	10.3	45.3	1.69e-11	7.28	LV	CELLSTATES	cDC2	control_LMNA	10	16
PDGFB	2.02	0.0214	0.036	0.19	6.77	14.4	0.000145	1.67	LV	CELLSTATES	cDC2	control_LMNA	10	16
TMEM156	2.02	0.0385	0.0403	0.139	6.63	12.8	0.000345	1.41	LV	CELLSTATES	cDC2	control_LMNA	10	16
SORBS1	1.97	0.0214	0.0685	0.186	6.85	14.4	0.00015	1.67	LV	CELLSTATES	cDC2	control_LMNA	10	16
SYCP3	1.96	0.0159	0.0577	0.22	7.04	15.2	9.54e-05	1.8	LV	CELLSTATES	cDC2	control_LMNA	10	16
AP001636.3	1.95	0.000351	0.142	0.618	8.1	24.6	7.02e-07	3.46	LV	CELLSTATES	cDC2	control_LMNA	10	16
PIEZO1	1.95	0.0198	0.0336	0.217	6.87	14.6	0.00013	1.7	LV	CELLSTATES	cDC2	control_LMNA	10	16
PHLPP1	1.93	0.000311	0.138	0.647	8.08	25	5.73e-07	3.51	LV	CELLSTATES	cDC2	control_LMNA	10	16
ELL2	1.92	0.00036	0.14	0.508	7.88	24.5	7.49e-07	3.44	LV	CELLSTATES	cDC2	control_LMNA	10	16
INSR	1.8	0.000105	0.333	1.36	9.04	27.8	1.34e-07	3.98	LV	CELLSTATES	cDC2	control_LMNA	10	16
SORT1	1.8	0.0108	0.0815	0.347	7.38	16.4	5.17e-05	1.97	LV	CELLSTATES	cDC2	control_LMNA	10	16
TSC22D3	1.8	0.000575	0.213	0.777	8.4	23.4	1.29e-06	3.24	LV	CELLSTATES	cDC2	control_LMNA	10	16
C12orf45	1.75	0.00735	0.0869	0.332	7.32	17.2	3.41e-05	2.13	LV	CELLSTATES	cDC2	control_LMNA	10	16
BACH2	1.74	0.0422	0.0556	0.199	6.88	12.5	0.000408	1.37	LV	CELLSTATES	cDC2	control_LMNA	10	16
CSGALNACT1	1.7	0.000108	0.88	3.66	10.3	27.5	1.55e-07	3.97	LV	CELLSTATES	cDC2	control_LMNA	10	16
FLT3	1.63	0.00149	0.303	0.902	8.56	21.3	3.85e-06	2.83	LV	CELLSTATES	cDC2	control_LMNA	10	16
INPP4B	1.63	0.00365	0.242	0.687	8.28	18.9	1.37e-05	2.44	LV	CELLSTATES	cDC2	control_LMNA	10	16
UBA3	1.63	0.0472	0.0772	0.222	6.95	12.1	0.000496	1.33	LV	CELLSTATES	cDC2	control_LMNA	10	16
PER1	1.62	0.0159	0.118	0.399	7.63	15.2	9.45e-05	1.8	LV	CELLSTATES	cDC2	control_LMNA	10	16
PRKCH	1.56	0.0026	0.329	1	8.75	19.8	8.74e-06	2.59	LV	CELLSTATES	cDC2	control_LMNA	10	16
PKP2	1.54	0.0256	0.112	0.334	7.48	13.9	0.000195	1.59	LV	CELLSTATES	cDC2	control_LMNA	10	16
KLHL6	1.52	0.0464	0.084	0.332	7.42	12.2	0.000475	1.33	LV	CELLSTATES	cDC2	control_LMNA	10	16
CHKA	1.5	0.00422	0.344	1.21	8.92	18.5	1.67e-05	2.38	LV	CELLSTATES	cDC2	control_LMNA	10	16
SLC41A2	1.5	0.00422	0.152	0.55	7.85	18.5	1.69e-05	2.38	LV	CELLSTATES	cDC2	control_LMNA	10	16
ZBTB16	1.5	0.00206	0.681	2.53	9.82	20.6	5.76e-06	2.69	LV	CELLSTATES	cDC2	control_LMNA	10	16
CLEC4E	1.47	0.0409	0.113	0.511	7.93	12.6	0.00039	1.39	LV	CELLSTATES	cDC2	control_LMNA	10	16
PSTPIP2	1.41	0.012	0.333	1.32	9.01	16.1	5.93e-05	1.92	LV	CELLSTATES	cDC2	control_LMNA	10	16
CHPT1	1.36	0.013	0.353	1.31	9.02	15.9	6.67e-05	1.89	LV	CELLSTATES	cDC2	control_LMNA	10	16
FAM117B	1.34	0.0137	0.323	0.838	8.47	15.7	7.34e-05	1.86	LV	CELLSTATES	cDC2	control_LMNA	10	16
FOS	1.33	0.0422	0.242	0.518	8.19	12.5	0.000407	1.37	LV	CELLSTATES	cDC2	control_LMNA	10	16
A2M	1.31	0.0368	0.204	0.518	7.86	12.9	0.000321	1.43	LV	CELLSTATES	cDC2	control_LMNA	10	16
MYL2	1.31	0.00426	0.576	1.21	9.12	18.5	1.74e-05	2.37	LV	CELLSTATES	cDC2	control_LMNA	10	16
MB	1.29	0.0464	0.24	0.485	8	12.2	0.000473	1.33	LV	CELLSTATES	cDC2	control_LMNA	10	16
PDE7A	1.28	0.0198	0.299	0.786	8.44	14.7	0.000125	1.7	LV	CELLSTATES	cDC2	control_LMNA	10	16
GALNT2	1.26	0.0198	0.3	0.934	8.59	14.7	0.000127	1.7	LV	CELLSTATES	cDC2	control_LMNA	10	16
PRKCE	1.1	0.0291	0.604	1.67	9.39	13.6	0.000226	1.54	LV	CELLSTATES	cDC2	control_LMNA	10	16
SRGAP1	1.08	0.0356	0.852	2.38	9.86	13	0.000308	1.45	LV	CELLSTATES	cDC2	control_LMNA	10	16

## Sheet: PKP2_control
Gene	logFC	FDR	mean_exp_control	mean_exp_genotype	logCPM	F	PValue	FDR_plot	Region	annotation_level	cell_state	comparison	Observations_genotype	Observations_reference
AL359220.1	4.41	0.00148	0	0.051	5.94	20.5	5.88e-06	2.83	LV	CELLSTATES	cDC2	control_PKP2	6	16
AL691447.2	4.25	0.00183	0	0.0446	5.81	23.5	7.58e-06	2.74	LV	CELLSTATES	cDC2	control_PKP2	6	16
AC006270.1	4.05	0.00411	0	0.0531	5.93	17.9	2.32e-05	2.39	LV	CELLSTATES	cDC2	control_PKP2	6	16
CCDC154	3.69	0.0309	0.00893	0.038	5.84	15	0.00032	1.51	LV	CELLSTATES	cDC2	control_PKP2	6	16
CAVIN2	3.65	0.0196	0	0.0481	5.87	15.7	0.000167	1.71	LV	CELLSTATES	cDC2	control_PKP2	6	16
GCAT	3.55	0.0309	0	0.0287	5.78	17.8	0.000321	1.51	LV	CELLSTATES	cDC2	control_PKP2	6	16
C11orf1	3.5	0.0341	0	0.0355	5.8	16	0.000386	1.47	LV	CELLSTATES	cDC2	control_PKP2	6	16
TAC3	3.5	0.0328	0	0.0314	5.78	17.2	0.000357	1.48	LV	CELLSTATES	cDC2	control_PKP2	6	16
FEM1A	3.35	0.0398	0	0.0407	5.87	13.4	0.000482	1.4	LV	CELLSTATES	cDC2	control_PKP2	6	16
EIF5A	3.31	0.0413	0.00284	0.0519	5.93	12	0.000525	1.38	LV	CELLSTATES	cDC2	control_PKP2	6	16
RBMS3-AS3	3.2	1.75e-05	0.0345	0.344	7.05	31.3	2.26e-08	4.76	LV	CELLSTATES	cDC2	control_PKP2	6	16
TWNK	3.12	0.0339	0	0.0228	5.72	20.1	0.000381	1.47	LV	CELLSTATES	cDC2	control_PKP2	6	16
AL590617.2	3.09	0.000192	0.0254	0.25	6.8	25.3	4.9e-07	3.72	LV	CELLSTATES	cDC2	control_PKP2	6	16
RB1-DT	3.03	0.0236	0.00893	0.0175	5.73	21.4	0.000216	1.63	LV	CELLSTATES	cDC2	control_PKP2	6	16
RGS1	2.94	3.35e-10	0.244	1.66	8.92	56.6	5.33e-14	9.47	LV	CELLSTATES	cDC2	control_PKP2	6	16
TENM4	2.91	8.72e-06	0.108	0.399	7.42	33	9.02e-09	5.06	LV	CELLSTATES	cDC2	control_PKP2	6	16
PDK4	2.8	2.25e-08	0.341	2.69	9.47	46.5	8.95e-12	7.65	LV	CELLSTATES	cDC2	control_PKP2	6	16
DCK	2.79	0.0491	0.0183	0.0934	6.23	11.4	0.000731	1.31	LV	CELLSTATES	cDC2	control_PKP2	6	16
FAM149A	2.74	0.0229	0.0157	0.128	6.42	13.8	0.000204	1.64	LV	CELLSTATES	cDC2	control_PKP2	6	16
NHSL1	2.7	5.12e-11	0.614	5.08	10.3	61.7	4.08e-15	10.3	LV	CELLSTATES	cDC2	control_PKP2	6	16
ANKRD22	2.68	0.00281	0.0549	0.211	6.82	18.9	1.39e-05	2.55	LV	CELLSTATES	cDC2	control_PKP2	6	16
PFKFB4	2.54	0.0471	0.0367	0.111	6.35	11.5	0.000678	1.33	LV	CELLSTATES	cDC2	control_PKP2	6	16
ADAMTS14	2.51	0.0434	0	0.0175	5.69	20.5	0.000588	1.36	LV	CELLSTATES	cDC2	control_PKP2	6	16
CHGB	2.51	0.0434	0	0.0175	5.69	20.5	0.000588	1.36	LV	CELLSTATES	cDC2	control_PKP2	6	16
KIF5C	2.51	0.0434	0	0.0175	5.69	20.5	0.000588	1.36	LV	CELLSTATES	cDC2	control_PKP2	6	16
PYY	2.51	0.0434	0	0.0175	5.69	20.5	0.000588	1.36	LV	CELLSTATES	cDC2	control_PKP2	6	16
INSR	2.45	4.87e-08	0.333	2.04	9.16	44.4	2.72e-11	7.31	LV	CELLSTATES	cDC2	control_PKP2	6	16
AL357060.1	2.43	0.022	0.0547	0.157	6.63	13.9	0.000193	1.66	LV	CELLSTATES	cDC2	control_PKP2	6	16
TSC22D3	2.4	4.85e-06	0.213	1.21	8.62	34.3	4.63e-09	5.31	LV	CELLSTATES	cDC2	control_PKP2	6	16
CSGALNACT1	2.35	3.82e-08	0.88	4.86	10.3	45.2	1.82e-11	7.42	LV	CELLSTATES	cDC2	control_PKP2	6	16
PKP2	2.32	4.44e-05	0.112	0.599	7.73	29	7.07e-08	4.35	LV	CELLSTATES	cDC2	control_PKP2	6	16
STYXL1	2.29	0.041	0.0262	0.151	6.58	12.1	0.000515	1.39	LV	CELLSTATES	cDC2	control_PKP2	6	16
CHKA	2.25	2.88e-06	0.344	1.92	9.13	35.5	2.52e-09	5.54	LV	CELLSTATES	cDC2	control_PKP2	6	16
CLEC4E	2.25	9.37e-05	0.113	0.851	8.15	27.2	1.79e-07	4.03	LV	CELLSTATES	cDC2	control_PKP2	6	16
RBMS3-AS2	2.23	0.0333	0.0404	0.189	6.81	12.7	0.000366	1.48	LV	CELLSTATES	cDC2	control_PKP2	6	16
ZBTB16	2.15	2.83e-06	0.681	3.37	9.88	35.7	2.25e-09	5.55	LV	CELLSTATES	cDC2	control_PKP2	6	16
ATAD2	2.14	0.00435	0.0488	0.293	7.05	17.7	2.56e-05	2.36	LV	CELLSTATES	cDC2	control_PKP2	6	16
SORT1	2.11	0.00275	0.0815	0.38	7.36	19	1.29e-05	2.56	LV	CELLSTATES	cDC2	control_PKP2	6	16
PHLPP1	2.09	0.000598	0.138	0.788	8.12	22.7	1.91e-06	3.22	LV	CELLSTATES	cDC2	control_PKP2	6	16
PSTPIP2	2.09	1.75e-05	0.333	1.78	9.06	31.2	2.37e-08	4.76	LV	CELLSTATES	cDC2	control_PKP2	6	16
FOS	2.07	0.000108	0.242	0.878	8.39	26.8	2.31e-07	3.97	LV	CELLSTATES	cDC2	control_PKP2	6	16
GCLC	2.06	0.00482	0.0983	0.398	7.44	17.4	2.95e-05	2.32	LV	CELLSTATES	cDC2	control_PKP2	6	16
PRKCH	2.04	0.000108	0.329	1.45	8.9	26.8	2.3e-07	3.97	LV	CELLSTATES	cDC2	control_PKP2	6	16
SYCP3	2.04	0.029	0.0577	0.232	6.98	13.2	0.000286	1.54	LV	CELLSTATES	cDC2	control_PKP2	6	16
IFI44L	2.03	0.0398	0.0493	0.226	6.87	12.2	0.000487	1.4	LV	CELLSTATES	cDC2	control_PKP2	6	16
AP003354.2	2.02	0.0328	0.0458	0.212	6.86	12.7	0.000356	1.48	LV	CELLSTATES	cDC2	control_PKP2	6	16
ALOX15B	2	0.00351	0.128	0.454	7.55	18.3	1.93e-05	2.45	LV	CELLSTATES	cDC2	control_PKP2	6	16
AXL	1.96	0.00536	0.122	0.408	7.54	17.2	3.37e-05	2.27	LV	CELLSTATES	cDC2	control_PKP2	6	16
SRGAP2B	1.94	1.83e-05	0.603	2.41	9.55	31	2.62e-08	4.74	LV	CELLSTATES	cDC2	control_PKP2	6	16
PAPOLG	1.89	0.00423	0.136	0.457	7.61	17.8	2.43e-05	2.37	LV	CELLSTATES	cDC2	control_PKP2	6	16
PER1	1.88	0.00473	0.118	0.452	7.56	17.5	2.86e-05	2.33	LV	CELLSTATES	cDC2	control_PKP2	6	16
SGK1	1.85	0.00431	0.113	0.547	7.74	17.8	2.51e-05	2.37	LV	CELLSTATES	cDC2	control_PKP2	6	16
CPM	1.84	9.37e-05	0.866	3.55	10	27.3	1.75e-07	4.03	LV	CELLSTATES	cDC2	control_PKP2	6	16
DUSP1	1.83	0.00221	0.181	0.604	8.01	19.5	9.83e-06	2.65	LV	CELLSTATES	cDC2	control_PKP2	6	16
FAM117B	1.8	0.000573	0.323	1.17	8.63	22.8	1.78e-06	3.24	LV	CELLSTATES	cDC2	control_PKP2	6	16
FP700111.1	1.79	0.00351	0.208	0.678	8.07	18.3	1.9e-05	2.45	LV	CELLSTATES	cDC2	control_PKP2	6	16
ATP2B4	1.78	0.00275	0.24	0.66	8.06	19	1.31e-05	2.56	LV	CELLSTATES	cDC2	control_PKP2	6	16
CHPT1	1.78	0.000598	0.353	1.57	8.99	22.6	2e-06	3.22	LV	CELLSTATES	cDC2	control_PKP2	6	16
CXCR4	1.78	0.0481	0.118	0.215	7.11	11.5	0.000702	1.32	LV	CELLSTATES	cDC2	control_PKP2	6	16
XAF1	1.77	0.0309	0.088	0.3	7.11	12.9	0.000323	1.51	LV	CELLSTATES	cDC2	control_PKP2	6	16
KLF9	1.73	0.0234	0.116	0.384	7.4	13.7	0.000211	1.63	LV	CELLSTATES	cDC2	control_PKP2	6	16
FLT3	1.71	0.00469	0.303	0.929	8.49	17.6	2.8e-05	2.33	LV	CELLSTATES	cDC2	control_PKP2	6	16
CCND3	1.7	0.000598	0.542	1.68	9.18	22.6	1.97e-06	3.22	LV	CELLSTATES	cDC2	control_PKP2	6	16
RHOBTB3	1.69	0.0194	0.133	0.478	7.67	14.2	0.000164	1.71	LV	CELLSTATES	cDC2	control_PKP2	6	16
OGFRL1	1.65	0.000306	0.477	2.18	9.32	24.2	8.77e-07	3.51	LV	CELLSTATES	cDC2	control_PKP2	6	16
KLHL6	1.64	0.0402	0.084	0.39	7.43	12.1	0.000496	1.4	LV	CELLSTATES	cDC2	control_PKP2	6	16
C12orf45	1.63	0.041	0.0869	0.368	7.33	12.1	0.000512	1.39	LV	CELLSTATES	cDC2	control_PKP2	6	16
SRGAP2	1.63	0.000229	1.1	3.91	10.2	24.9	6.18e-07	3.64	LV	CELLSTATES	cDC2	control_PKP2	6	16
AC020611.2	1.61	0.0315	0.121	0.452	7.65	12.9	0.000333	1.5	LV	CELLSTATES	cDC2	control_PKP2	6	16
ARRDC3	1.61	0.0172	0.153	0.785	8.18	14.5	0.000141	1.76	LV	CELLSTATES	cDC2	control_PKP2	6	16
ELL2	1.61	0.0309	0.14	0.447	7.66	13	0.00031	1.51	LV	CELLSTATES	cDC2	control_PKP2	6	16
AP001636.3	1.59	0.0309	0.142	0.423	7.59	13	0.000313	1.51	LV	CELLSTATES	cDC2	control_PKP2	6	16
HLA-B	1.56	0.00775	0.251	0.716	8.15	16.4	5.24e-05	2.11	LV	CELLSTATES	cDC2	control_PKP2	6	16
MAP3K8	1.54	0.00319	0.453	1.28	8.88	18.5	1.7e-05	2.5	LV	CELLSTATES	cDC2	control_PKP2	6	16
SRGAP1	1.51	0.0011	0.852	3.3	9.96	21.2	4.18e-06	2.96	LV	CELLSTATES	cDC2	control_PKP2	6	16
SRGAP2C	1.5	0.00645	0.36	1.34	8.84	16.8	4.26e-05	2.19	LV	CELLSTATES	cDC2	control_PKP2	6	16
CELF2	1.49	0.00018	2.28	7.03	11.1	25.5	4.44e-07	3.74	LV	CELLSTATES	cDC2	control_PKP2	6	16
HERPUD1	1.48	0.00228	0.612	2.23	9.54	19.4	1.04e-05	2.64	LV	CELLSTATES	cDC2	control_PKP2	6	16
NHLRC2	1.48	0.0398	0.17	0.466	7.7	12.2	0.000475	1.4	LV	CELLSTATES	cDC2	control_PKP2	6	16
RCAN1	1.48	0.0367	0.197	0.557	7.89	12.4	0.000424	1.44	LV	CELLSTATES	cDC2	control_PKP2	6	16
GFOD1	1.47	0.0398	0.183	0.51	7.83	12.2	0.000472	1.4	LV	CELLSTATES	cDC2	control_PKP2	6	16
VSIR	1.47	0.0328	0.226	0.555	7.95	12.7	0.000358	1.48	LV	CELLSTATES	cDC2	control_PKP2	6	16
ESYT2	1.45	0.0249	0.16	0.599	7.84	13.5	0.000235	1.6	LV	CELLSTATES	cDC2	control_PKP2	6	16
ELMO1	1.41	0.000443	2.53	7.83	11.2	23.4	1.34e-06	3.35	LV	CELLSTATES	cDC2	control_PKP2	6	16
FKBP5	1.4	0.000979	3.61	11.5	11.8	21.5	3.58e-06	3.01	LV	CELLSTATES	cDC2	control_PKP2	6	16
HLA-C	1.39	0.0481	0.227	0.54	7.97	11.5	0.000699	1.32	LV	CELLSTATES	cDC2	control_PKP2	6	16
FYN	1.37	0.0411	0.194	0.598	7.93	12	0.000521	1.39	LV	CELLSTATES	cDC2	control_PKP2	6	16
GAB1	1.33	0.0339	0.334	0.987	8.55	12.6	0.000381	1.47	LV	CELLSTATES	cDC2	control_PKP2	6	16
SLC1A3	1.3	0.0203	1.14	2.66	9.95	14.1	0.000174	1.69	LV	CELLSTATES	cDC2	control_PKP2	6	16
MAN2A1	1.29	0.0434	0.312	0.937	8.52	11.9	0.000565	1.36	LV	CELLSTATES	cDC2	control_PKP2	6	16
LRRK2	1.27	0.0491	0.268	0.783	8.29	11.4	0.000725	1.31	LV	CELLSTATES	cDC2	control_PKP2	6	16
SMCHD1	1.25	0.0162	0.678	1.95	9.39	14.6	0.00013	1.79	LV	CELLSTATES	cDC2	control_PKP2	6	16
CERS6	1.23	0.0238	0.787	2.16	9.57	13.6	0.000224	1.62	LV	CELLSTATES	cDC2	control_PKP2	6	16
LINGO1	1.23	0.0335	0.552	0.983	8.84	12.7	0.00037	1.48	LV	CELLSTATES	cDC2	control_PKP2	6	16
TXNIP	1.21	0.0194	1.06	3.28	10.1	14.2	0.000164	1.71	LV	CELLSTATES	cDC2	control_PKP2	6	16
SH3BP5	1.2	0.0434	0.429	1.21	8.78	11.9	0.000567	1.36	LV	CELLSTATES	cDC2	control_PKP2	6	16
DOCK5	1.19	0.0309	0.721	1.96	9.43	13	0.000319	1.51	LV	CELLSTATES	cDC2	control_PKP2	6	16
CEBPD	1.18	0.0471	0.421	1.26	8.84	11.6	0.000673	1.33	LV	CELLSTATES	cDC2	control_PKP2	6	16
SRGN	1.16	0.0236	1.15	2.63	10	13.7	0.00022	1.63	LV	CELLSTATES	cDC2	control_PKP2	6	16
FOXN3	1.12	0.0104	2.47	5.7	10.9	15.7	7.55e-05	1.98	LV	CELLSTATES	cDC2	control_PKP2	6	16
AFF3	1.05	0.0452	1.53	4.52	10.5	11.7	0.000623	1.34	LV	CELLSTATES	cDC2	control_PKP2	6	16

## Sheet: PVneg_control
Gene	logFC	FDR	mean_exp_control	mean_exp_genotype	logCPM	F	PValue	FDR_plot	Region	annotation_level	cell_state	comparison	Observations_genotype	Observations_reference
CXCL10	5.93	1.36e-08	0	0.232	6.31	50.8	1.05e-12	7.87	LV	CELLSTATES	cDC2	control_PVneg	8	16
FOSB	4.81	3.58e-06	0	0.108	5.97	36.7	1.37e-09	5.45	LV	CELLSTATES	cDC2	control_PVneg	8	16
AC007881.2	4.1	0.00073	0	0.0996	5.98	24.7	6.72e-07	3.14	LV	CELLSTATES	cDC2	control_PVneg	8	16
SLAMF7	4.1	0.00167	0	0.0853	5.92	25.2	1.93e-06	2.78	LV	CELLSTATES	cDC2	control_PVneg	8	16
ITGB8	3.2	0.0263	0.00347	0.0886	5.99	15.8	6.96e-05	1.58	LV	CELLSTATES	cDC2	control_PVneg	8	16
DLGAP2	2.92	0.000105	0.0254	0.388	7.25	29.2	6.46e-08	3.98	LV	CELLSTATES	cDC2	control_PVneg	8	16
SMCO4	2.68	0.00651	0.036	0.157	6.52	19.2	1.15e-05	2.19	LV	CELLSTATES	cDC2	control_PVneg	8	16
GCH1	2.65	0.0145	0.02	0.189	6.4	17.4	3.09e-05	1.84	LV	CELLSTATES	cDC2	control_PVneg	8	16
ATF3	2.59	0.0162	0.0236	0.167	6.4	17.1	3.6e-05	1.79	LV	CELLSTATES	cDC2	control_PVneg	8	16
IFI44L	2.59	0.000196	0.0493	0.365	6.99	27.5	1.53e-07	3.71	LV	CELLSTATES	cDC2	control_PVneg	8	16
TRAF5	2.39	0.0145	0.0373	0.269	6.64	17.6	2.78e-05	1.84	LV	CELLSTATES	cDC2	control_PVneg	8	16
STAT1	2.38	2.58e-06	0.124	0.832	7.67	38.3	5.93e-10	5.59	LV	CELLSTATES	cDC2	control_PVneg	8	16
PDGFB	2.29	0.00493	0.036	0.294	6.78	19.9	8.32e-06	2.31	LV	CELLSTATES	cDC2	control_PVneg	8	16
SAMD9L	2.27	0.00163	0.0623	0.366	7.07	22.9	1.75e-06	2.79	LV	CELLSTATES	cDC2	control_PVneg	8	16
FOS	2.18	2.21e-07	0.242	1.32	8.47	43.9	3.4e-11	6.65	LV	CELLSTATES	cDC2	control_PVneg	8	16
NLRP3	2.01	0.00163	0.0667	0.634	7.24	23	1.64e-06	2.79	LV	CELLSTATES	cDC2	control_PVneg	8	16
CD36	1.99	0.00237	0.124	0.409	7.38	21.7	3.27e-06	2.62	LV	CELLSTATES	cDC2	control_PVneg	8	16
SLC26A3	1.99	4.55e-05	0.169	1.36	7.94	31.4	2.1e-08	4.34	LV	CELLSTATES	cDC2	control_PVneg	8	16
PER1	1.87	0.00237	0.118	0.65	7.56	21.6	3.28e-06	2.62	LV	CELLSTATES	cDC2	control_PVneg	8	16
CHKA	1.81	0.000104	0.344	2.28	8.82	29.5	5.57e-08	3.98	LV	CELLSTATES	cDC2	control_PVneg	8	16
AXL	1.77	0.0123	0.122	0.594	7.45	17.9	2.27e-05	1.91	LV	CELLSTATES	cDC2	control_PVneg	8	16
INSIG1	1.75	0.0489	0.0718	0.328	6.87	13.7	0.00021	1.31	LV	CELLSTATES	cDC2	control_PVneg	8	16
XAF1	1.75	0.0301	0.088	0.385	7.17	15.3	9.01e-05	1.52	LV	CELLSTATES	cDC2	control_PVneg	8	16
FGL2	1.71	0.0162	0.12	0.609	7.4	17	3.73e-05	1.79	LV	CELLSTATES	cDC2	control_PVneg	8	16
TSC22D3	1.68	0.00348	0.213	1.11	8.22	20.6	5.61e-06	2.46	LV	CELLSTATES	cDC2	control_PVneg	8	16
WDFY1	1.65	0.0489	0.0964	0.369	7.28	13.9	0.000195	1.31	LV	CELLSTATES	cDC2	control_PVneg	8	16
AP001636.3	1.62	0.0294	0.142	0.6	7.79	15.5	8.33e-05	1.53	LV	CELLSTATES	cDC2	control_PVneg	8	16
PKP2	1.56	0.0399	0.112	0.697	7.4	14.5	0.000138	1.4	LV	CELLSTATES	cDC2	control_PVneg	8	16
TRIM22	1.54	0.0202	0.157	0.699	7.72	16.4	5.11e-05	1.7	LV	CELLSTATES	cDC2	control_PVneg	8	16
SGK1	1.52	0.0426	0.113	0.551	7.43	14.3	0.000157	1.37	LV	CELLSTATES	cDC2	control_PVneg	8	16
CCND3	1.32	0.0343	0.542	2.02	9.17	15	0.000108	1.47	LV	CELLSTATES	cDC2	control_PVneg	8	16

## Sheet: RBM20_control
Gene	logFC	FDR	mean_exp_control	mean_exp_genotype	logCPM	F	PValue	FDR_plot	Region	annotation_level	cell_state	comparison	Observations_genotype	Observations_reference
FOSB	5.34	0.000289	0	0.074	5.97	29	1.15e-07	3.54	LV	CELLSTATES	cDC2	control_RBM20	8	16
AP3S2	3.7	0.0212	0	0.0303	5.78	22	4.75e-05	1.67	LV	CELLSTATES	cDC2	control_RBM20	8	16
GALNTL6	3.11	0.0212	0.0109	0.131	6.38	16.9	4.58e-05	1.67	LV	CELLSTATES	cDC2	control_RBM20	8	16
PADI2	3.09	0.00453	0.0465	0.172	6.84	22	3.62e-06	2.34	LV	CELLSTATES	cDC2	control_RBM20	8	16
RBMS3-AS3	2.8	0.00453	0.0345	0.236	6.86	22.1	3.37e-06	2.34	LV	CELLSTATES	cDC2	control_RBM20	8	16
AC139720.1	2.73	0.0149	0.0258	0.159	6.59	17.9	2.75e-05	1.83	LV	CELLSTATES	cDC2	control_RBM20	8	16
TENM4	2.36	0.00588	0.108	0.425	7.73	21	5.81e-06	2.23	LV	CELLSTATES	cDC2	control_RBM20	8	16
FOS	2.28	5.57e-05	0.242	0.966	8.57	33.5	1.33e-08	4.25	LV	CELLSTATES	cDC2	control_RBM20	8	16
PDK4	2.27	1.85e-05	0.341	1.34	8.76	36.6	2.95e-09	4.73	LV	CELLSTATES	cDC2	control_RBM20	8	16
PHLPP1	2.16	0.000289	0.138	0.639	7.91	29.3	1.02e-07	3.54	LV	CELLSTATES	cDC2	control_RBM20	8	16
INSR	1.87	0.000434	0.333	1.21	8.79	27.8	2.08e-07	3.36	LV	CELLSTATES	cDC2	control_RBM20	8	16
DDIT4	1.82	0.00588	0.161	0.537	7.88	20.9	6.1e-06	2.23	LV	CELLSTATES	cDC2	control_RBM20	8	16
DUSP1	1.74	0.0134	0.181	0.562	8.03	18.3	2.25e-05	1.87	LV	CELLSTATES	cDC2	control_RBM20	8	16
PSTPIP2	1.7	0.00453	0.333	1.21	8.75	22.4	2.98e-06	2.34	LV	CELLSTATES	cDC2	control_RBM20	8	16
LHFPL6	1.64	0.0375	0.137	0.414	7.6	15.3	0.000105	1.43	LV	CELLSTATES	cDC2	control_RBM20	8	16
NHSL1	1.6	0.0113	0.614	2.45	9.68	19.2	1.45e-05	1.95	LV	CELLSTATES	cDC2	control_RBM20	8	16
CSGALNACT1	1.58	0.0113	0.88	2.53	9.84	19.2	1.46e-05	1.95	LV	CELLSTATES	cDC2	control_RBM20	8	16
OGFRL1	1.55	0.0021	0.477	1.56	9.11	24.3	1.17e-06	2.68	LV	CELLSTATES	cDC2	control_RBM20	8	16
ZBTB16	1.54	0.0174	0.681	1.84	9.43	17.6	3.34e-05	1.76	LV	CELLSTATES	cDC2	control_RBM20	8	16
FLT3	1.52	0.0353	0.303	0.767	8.33	15.6	9.02e-05	1.45	LV	CELLSTATES	cDC2	control_RBM20	8	16
TSC22D3	1.51	0.0375	0.213	0.572	8.01	15.4	0.000102	1.43	LV	CELLSTATES	cDC2	control_RBM20	8	16
CHKA	1.5	0.0372	0.344	1.04	8.71	15.4	9.8e-05	1.43	LV	CELLSTATES	cDC2	control_RBM20	8	16
CCND3	1.35	0.0338	0.542	1.24	9	15.8	8.37e-05	1.47	LV	CELLSTATES	cDC2	control_RBM20	8	16

## Sheet: TTN_control
Gene	logFC	FDR	mean_exp_control	mean_exp_genotype	logCPM	F	PValue	FDR_plot	Region	annotation_level	cell_state	comparison	Observations_genotype	Observations_reference
CCL4	3.64	0.0016	0	0.0392	6.01	20.9	4.87e-06	2.8	LV	CELLSTATES	cDC2	control_TTN	12	16
CAVIN2	3.49	0.00382	0	0.0414	5.97	19.9	1.35e-05	2.42	LV	CELLSTATES	cDC2	control_TTN	12	16
TMC7	3.46	1.48e-05	0.0153	0.128	6.51	32.2	1.42e-08	4.83	LV	CELLSTATES	cDC2	control_TTN	12	16
ELOVL7	2.97	0.0373	0	0.0299	5.88	16.3	0.00032	1.43	LV	CELLSTATES	cDC2	control_TTN	12	16
AL645941.2	2.91	0.0469	0	0.0291	5.88	15.7	0.000421	1.33	LV	CELLSTATES	cDC2	control_TTN	12	16
FP325318.1	2.78	0.0482	0	0.0343	6	12.4	0.000436	1.32	LV	CELLSTATES	cDC2	control_TTN	12	16
SEMA3C	2.62	0.0227	0.00941	0.0757	6.27	14.5	0.000144	1.64	LV	CELLSTATES	cDC2	control_TTN	12	16
AL590617.2	2.5	0.000779	0.0254	0.203	6.81	22.8	1.81e-06	3.11	LV	CELLSTATES	cDC2	control_TTN	12	16
NPPA	2.49	0.0434	0.0112	0.0664	6.24	12.6	0.000382	1.36	LV	CELLSTATES	cDC2	control_TTN	12	16
RBMS3-AS3	2.45	0.00045	0.0345	0.235	7.11	24.2	8.48e-07	3.35	LV	CELLSTATES	cDC2	control_TTN	12	16
AC139720.1	2.13	0.0253	0.0258	0.144	6.79	14.1	0.000174	1.6	LV	CELLSTATES	cDC2	control_TTN	12	16
INSR	2.07	2.76e-09	0.333	1.56	9.16	52.4	4.43e-13	8.56	LV	CELLSTATES	cDC2	control_TTN	12	16
WASHC2A	2.03	0.00735	0.0362	0.271	7.3	17.3	3.24e-05	2.13	LV	CELLSTATES	cDC2	control_TTN	12	16
PHLPP1	1.99	1.24e-05	0.138	0.645	8.14	32.7	1.09e-08	4.91	LV	CELLSTATES	cDC2	control_TTN	12	16
TENM4	1.98	0.000326	0.108	0.324	7.48	25	5.75e-07	3.49	LV	CELLSTATES	cDC2	control_TTN	12	16
RBMS3-AS2	1.94	0.0237	0.0404	0.172	7.01	14.3	0.000154	1.63	LV	CELLSTATES	cDC2	control_TTN	12	16
ANKRD22	1.9	0.0236	0.0549	0.15	6.87	14.4	0.000151	1.63	LV	CELLSTATES	cDC2	control_TTN	12	16
ZC3H12D	1.83	0.0485	0.0335	0.151	6.68	12.3	0.000443	1.31	LV	CELLSTATES	cDC2	control_TTN	12	16
PSTPIP2	1.82	5.48e-07	0.333	1.31	9	40.3	2.19e-10	6.26	LV	CELLSTATES	cDC2	control_TTN	12	16
ACACB	1.78	0.0103	0.0691	0.228	7.08	16.5	4.97e-05	1.99	LV	CELLSTATES	cDC2	control_TTN	12	16
NHSL1	1.78	6.16e-07	0.614	3.35	10.2	39.7	2.96e-10	6.21	LV	CELLSTATES	cDC2	control_TTN	12	16
RORA	1.78	0.0253	0.0625	0.227	6.76	14.1	0.000176	1.6	LV	CELLSTATES	cDC2	control_TTN	12	16
CSRP3	1.74	0.0158	0.0707	0.194	7	15.4	8.76e-05	1.8	LV	CELLSTATES	cDC2	control_TTN	12	16
ZBTB16	1.74	2.97e-07	0.681	2.6	9.88	41.9	9.52e-11	6.53	LV	CELLSTATES	cDC2	control_TTN	12	16
MB	1.68	5.49e-05	0.24	0.664	8.33	29.3	6.15e-08	4.26	LV	CELLSTATES	cDC2	control_TTN	12	16
AP001636.3	1.67	0.000779	0.142	0.436	7.79	23	1.61e-06	3.11	LV	CELLSTATES	cDC2	control_TTN	12	16
CPM	1.61	6.37e-07	0.866	3.02	10.1	39.3	3.57e-10	6.2	LV	CELLSTATES	cDC2	control_TTN	12	16
SORT1	1.59	0.0213	0.0815	0.289	7.36	14.6	0.000131	1.67	LV	CELLSTATES	cDC2	control_TTN	12	16
CSGALNACT1	1.55	8.93e-06	0.88	3.23	10.2	33.5	7.15e-09	5.05	LV	CELLSTATES	cDC2	control_TTN	12	16
MYL2	1.52	5.54e-06	0.576	1.52	9.35	34.6	4e-09	5.26	LV	CELLSTATES	cDC2	control_TTN	12	16
ACTC1	1.5	0.000228	0.275	0.696	8.41	25.8	3.84e-07	3.64	LV	CELLSTATES	cDC2	control_TTN	12	16
FLT3	1.5	0.000779	0.303	0.854	8.63	22.8	1.79e-06	3.11	LV	CELLSTATES	cDC2	control_TTN	12	16
PDK4	1.5	0.000779	0.341	1.02	8.85	22.8	1.76e-06	3.11	LV	CELLSTATES	cDC2	control_TTN	12	16
CCND3	1.42	0.000101	0.542	1.45	9.2	27.8	1.38e-07	3.99	LV	CELLSTATES	cDC2	control_TTN	12	16
ARRDC3	1.41	0.00563	0.153	0.534	7.9	18.1	2.15e-05	2.25	LV	CELLSTATES	cDC2	control_TTN	12	16
LHFPL6	1.39	0.0191	0.137	0.407	7.71	14.9	0.000115	1.72	LV	CELLSTATES	cDC2	control_TTN	12	16
OGFRL1	1.39	0.000172	0.477	1.46	9.22	26.4	2.76e-07	3.76	LV	CELLSTATES	cDC2	control_TTN	12	16
TSC22D3	1.35	0.00708	0.213	0.554	8.15	17.4	3.01e-05	2.15	LV	CELLSTATES	cDC2	control_TTN	12	16
CHPT1	1.33	0.00275	0.353	1.12	8.94	19.7	8.97e-06	2.56	LV	CELLSTATES	cDC2	control_TTN	12	16
SRGAP1	1.33	9.92e-05	0.852	2.39	9.92	27.9	1.27e-07	4	LV	CELLSTATES	cDC2	control_TTN	12	16
ATP2B4	1.32	0.0103	0.24	0.551	8.07	16.5	4.9e-05	1.99	LV	CELLSTATES	cDC2	control_TTN	12	16
MT-ND3	1.31	0.0163	0.22	0.42	7.85	15.3	9.38e-05	1.79	LV	CELLSTATES	cDC2	control_TTN	12	16
INPP4B	1.26	0.0249	0.242	0.586	8.18	14.1	0.00017	1.6	LV	CELLSTATES	cDC2	control_TTN	12	16
PRKCH	1.24	0.0112	0.329	0.866	8.63	16.3	5.49e-05	1.95	LV	CELLSTATES	cDC2	control_TTN	12	16
GFOD1	1.22	0.0337	0.183	0.529	7.92	13.3	0.00027	1.47	LV	CELLSTATES	cDC2	control_TTN	12	16
TNNT2	1.19	0.0289	0.205	0.46	7.87	13.7	0.000216	1.54	LV	CELLSTATES	cDC2	control_TTN	12	16
SRGAP2B	1.14	0.00747	0.603	1.48	9.33	17.2	3.35e-05	2.13	LV	CELLSTATES	cDC2	control_TTN	12	16
CHKA	1.1	0.0415	0.344	0.934	8.73	12.7	0.000362	1.38	LV	CELLSTATES	cDC2	control_TTN	12	16
MS4A4E	1.1	0.00296	0.906	2.2	9.84	19.5	1.02e-05	2.53	LV	CELLSTATES	cDC2	control_TTN	12	16
GAB1	1.09	0.0364	0.334	0.778	8.55	13	0.000309	1.44	LV	CELLSTATES	cDC2	control_TTN	12	16
ELMO1	1.03	0.00275	2.53	5.68	11.2	19.7	9.04e-06	2.56	LV	CELLSTATES	cDC2	control_TTN	12	16
FKBP5	1.03	0.00201	3.61	8.77	11.7	20.4	6.29e-06	2.7	LV	CELLSTATES	cDC2	control_TTN	12	16
DEPTOR	1.02	0.044	0.461	1.1	8.97	12.6	0.000392	1.36	LV	CELLSTATES	cDC2	control_TTN	12	16
PDE3B	1.01	0.0268	0.525	1.33	9.19	13.9	0.000193	1.57	LV	CELLSTATES	cDC2	control_TTN	12	16
AFF3	0.993	0.00563	1.53	3.3	10.5	18	2.16e-05	2.25	LV	CELLSTATES	cDC2	control_TTN	12	16
CELF2	0.975	0.0071	2.28	4.93	11	17.4	3.07e-05	2.15	LV	CELLSTATES	cDC2	control_TTN	12	16
SRGAP2	0.949	0.0303	1.1	2.45	10.1	13.5	0.000238	1.52	LV	CELLSTATES	cDC2	control_TTN	12	16
