# Supplementary material for: Pathogenic variants damage cell composition and single cell transcription in cardiomyopathies
Source: Science. Author manuscript; Available in PMC 2022 Oct 3. (PMC9528698; doi:10.1126/science.abo1984)
Supplement: Supp table 44.1 [file NIHMS1835045-supplement-Supp_table_44_1.xlsx]

## Sheet: Index
Column name	Description
Gene	Gene symbol, Ensembl 84
logFC	log2-fold change
FDR	False discovery rate; FDR is the PValue after (by default) Benjamini-Hochberg correction.
mean_exp_control	Mean expression values across controls
mean_exp_genotype	Mean expression values across disease samples
logCPM	logCPM is the average expression of all pseudobulked samples for that particular gene across all samples on the log2-scale expressed in counts per million (cpm, as calculated by edgeR after normalization).
F	Output of quasi-likelihood F-test
PValue	PValue is the nominal p-value derived from F
FDR_plot	-log10(False discovery rate)
Region	Studied region (LV or RV)
annotation_level	Cell-type or cell-state
cell_state/state	Specification which cell-type or state was analysed
comparison	Specification control_GENOTYPE
Observations_genotype	Numbers of Patients included in edgeR (patients with low number of nuclei have been excluded)
Observations_reference	Numbers of Patients included in edgeR (patients with low number of nuclei have been excluded)

## Sheet: LMNA_control
Gene	logFC	FDR	mean_exp_control	mean_exp_genotype	logCPM	F	PValue	FDR_plot	Region	annotation_level	cell_state	comparison	Observations_genotype	Observations_reference
GRB10	3.62	1.99e-08	0.00877	0.145	5.86	48.5	3.42e-11	7.7	LV	CELLSTATES	MP_LYVE1hi.MHCII_intermediate	control_LMNA	10	17
CLEC4E	3.52	2.42e-09	0.0144	0.2	6.04	54.5	2.84e-12	8.62	LV	CELLSTATES	MP_LYVE1hi.MHCII_intermediate	control_LMNA	10	17
AP000812.1	3.31	9.92e-11	0.0283	0.259	6.43	63	9.29e-14	10	LV	CELLSTATES	MP_LYVE1hi.MHCII_intermediate	control_LMNA	10	17
PDK4	3.26	4.98e-16	0.675	5.23	10.2	100	7.78e-20	15.3	LV	CELLSTATES	MP_LYVE1hi.MHCII_intermediate	control_LMNA	10	17
FOSB	3.22	0.00216	0	0.0208	4.75	18.6	2.44e-05	2.67	LV	CELLSTATES	MP_LYVE1hi.MHCII_intermediate	control_LMNA	10	17
ANKRD33B	3.19	0.00217	0	0.0268	4.76	18.9	2.48e-05	2.66	LV	CELLSTATES	MP_LYVE1hi.MHCII_intermediate	control_LMNA	10	17
HBB	3.12	0.00257	0	0.0203	4.81	18.1	3.07e-05	2.59	LV	CELLSTATES	MP_LYVE1hi.MHCII_intermediate	control_LMNA	10	17
GALNT14	3.08	0.00173	0.00217	0.048	5.2	19.1	1.91e-05	2.76	LV	CELLSTATES	MP_LYVE1hi.MHCII_intermediate	control_LMNA	10	17
BMP5	3.01	0.00994	0	0.0224	4.66	19.7	0.000185	2	LV	CELLSTATES	MP_LYVE1hi.MHCII_intermediate	control_LMNA	10	17
AC025423.4	3	0.00278	0.00159	0.0366	4.93	17.8	3.45e-05	2.56	LV	CELLSTATES	MP_LYVE1hi.MHCII_intermediate	control_LMNA	10	17
CCNB2	2.93	0.00801	0	0.0225	4.71	17.1	0.000139	2.1	LV	CELLSTATES	MP_LYVE1hi.MHCII_intermediate	control_LMNA	10	17
NHSL1	2.82	4.89e-23	0.597	4.82	9.98	152	3.82e-27	22.3	LV	CELLSTATES	MP_LYVE1hi.MHCII_intermediate	control_LMNA	10	17
ADGRG7	2.78	0.0226	0.00452	0.0326	5.06	12	0.000628	1.65	LV	CELLSTATES	MP_LYVE1hi.MHCII_intermediate	control_LMNA	10	17
EPHX2	2.77	0.0226	0	0.0189	4.64	17	0.000631	1.65	LV	CELLSTATES	MP_LYVE1hi.MHCII_intermediate	control_LMNA	10	17
NUP210	2.75	0.0156	0	0.0182	4.69	16.5	0.000369	1.81	LV	CELLSTATES	MP_LYVE1hi.MHCII_intermediate	control_LMNA	10	17
ARAP3	2.73	0.0164	0	0.0159	4.69	16	0.0004	1.79	LV	CELLSTATES	MP_LYVE1hi.MHCII_intermediate	control_LMNA	10	17
SERPINE1	2.72	0.00472	0.0207	0.0616	5.22	16.4	7.07e-05	2.33	LV	CELLSTATES	MP_LYVE1hi.MHCII_intermediate	control_LMNA	10	17
ARRDC2	2.7	9.57e-09	0.0387	0.278	6.54	50.8	1.34e-11	8.02	LV	CELLSTATES	MP_LYVE1hi.MHCII_intermediate	control_LMNA	10	17
NR2F6	2.68	0.0255	0	0.016	4.65	16.2	0.000753	1.59	LV	CELLSTATES	MP_LYVE1hi.MHCII_intermediate	control_LMNA	10	17
CRISPLD2	2.66	2.32e-06	0.0273	0.187	6.06	36.3	6.8e-09	5.64	LV	CELLSTATES	MP_LYVE1hi.MHCII_intermediate	control_LMNA	10	17
PHLDA1	2.65	0.0238	0	0.0169	4.67	15.2	0.000679	1.62	LV	CELLSTATES	MP_LYVE1hi.MHCII_intermediate	control_LMNA	10	17
PKP2	2.62	7.79e-09	0.0987	0.406	7.17	51.4	1.03e-11	8.11	LV	CELLSTATES	MP_LYVE1hi.MHCII_intermediate	control_LMNA	10	17
WASHC2A	2.6	4.85e-14	0.28	2.07	8.95	86.6	1.14e-17	13.3	LV	CELLSTATES	MP_LYVE1hi.MHCII_intermediate	control_LMNA	10	17
AC009975.2	2.52	0.038	0	0.0137	4.65	14.5	0.0013	1.42	LV	CELLSTATES	MP_LYVE1hi.MHCII_intermediate	control_LMNA	10	17
AC007952.7	2.51	0.0406	0	0.0159	4.57	18	0.00144	1.39	LV	CELLSTATES	MP_LYVE1hi.MHCII_intermediate	control_LMNA	10	17
AC117383.1	2.51	0.0476	0	0.0156	4.61	15.3	0.00187	1.32	LV	CELLSTATES	MP_LYVE1hi.MHCII_intermediate	control_LMNA	10	17
AL158071.4	2.51	0.00227	0.0081	0.103	5.41	18.4	2.63e-05	2.64	LV	CELLSTATES	MP_LYVE1hi.MHCII_intermediate	control_LMNA	10	17
STX16	2.49	0.0423	0.0042	0.0201	4.69	13.4	0.00156	1.37	LV	CELLSTATES	MP_LYVE1hi.MHCII_intermediate	control_LMNA	10	17
JPH2	2.44	0.0171	0.0031	0.0328	4.83	12.8	0.000428	1.77	LV	CELLSTATES	MP_LYVE1hi.MHCII_intermediate	control_LMNA	10	17
SORT1	2.41	1.23e-07	0.0702	0.303	6.59	43.5	2.87e-10	6.91	LV	CELLSTATES	MP_LYVE1hi.MHCII_intermediate	control_LMNA	10	17
AC008759.3	2.4	0.0368	0.00084	0.0221	4.82	10.7	0.00122	1.43	LV	CELLSTATES	MP_LYVE1hi.MHCII_intermediate	control_LMNA	10	17
AC009975.1	2.4	0.00259	0.0189	0.0847	5.35	18	3.18e-05	2.59	LV	CELLSTATES	MP_LYVE1hi.MHCII_intermediate	control_LMNA	10	17
NPPB	2.38	0.000892	0.0249	0.0954	5.63	20.9	8.01e-06	3.05	LV	CELLSTATES	MP_LYVE1hi.MHCII_intermediate	control_LMNA	10	17
PSTPIP2	2.38	3.76e-11	0.104	0.581	7.38	65.9	2.93e-14	10.4	LV	CELLSTATES	MP_LYVE1hi.MHCII_intermediate	control_LMNA	10	17
EFNA5	2.37	0.00398	0.0214	0.0723	5.34	16.8	5.81e-05	2.4	LV	CELLSTATES	MP_LYVE1hi.MHCII_intermediate	control_LMNA	10	17
AP002026.1	2.35	0.0324	0.00084	0.0223	4.8	11.1	0.00102	1.49	LV	CELLSTATES	MP_LYVE1hi.MHCII_intermediate	control_LMNA	10	17
XG	2.35	0.0102	0.00667	0.0606	5.15	14.3	0.000197	1.99	LV	CELLSTATES	MP_LYVE1hi.MHCII_intermediate	control_LMNA	10	17
RBMS3-AS3	2.34	2.3e-05	0.0311	0.167	6.01	30.6	8.79e-08	4.64	LV	CELLSTATES	MP_LYVE1hi.MHCII_intermediate	control_LMNA	10	17
RBMS3	2.29	0.000337	0.0276	0.127	5.79	23.3	2.5e-06	3.47	LV	CELLSTATES	MP_LYVE1hi.MHCII_intermediate	control_LMNA	10	17
PRKCH	2.28	7.48e-07	0.0624	0.265	6.53	39.1	1.98e-09	6.13	LV	CELLSTATES	MP_LYVE1hi.MHCII_intermediate	control_LMNA	10	17
AC090541.1	2.24	0.0226	0.00588	0.0509	5.03	12	0.000631	1.65	LV	CELLSTATES	MP_LYVE1hi.MHCII_intermediate	control_LMNA	10	17
LINC01725	2.24	0.0362	0.00384	0.0304	4.86	10.8	0.00119	1.44	LV	CELLSTATES	MP_LYVE1hi.MHCII_intermediate	control_LMNA	10	17
NR4A1	2.23	0.0415	0.00639	0.0353	5.11	10.3	0.00148	1.38	LV	CELLSTATES	MP_LYVE1hi.MHCII_intermediate	control_LMNA	10	17
LINC00222	2.22	0.0292	0.00615	0.038	4.94	11.3	0.00089	1.53	LV	CELLSTATES	MP_LYVE1hi.MHCII_intermediate	control_LMNA	10	17
ATP13A1	2.19	0.0169	0.017	0.0618	5.19	12.8	0.000419	1.77	LV	CELLSTATES	MP_LYVE1hi.MHCII_intermediate	control_LMNA	10	17
CSGALNACT1	2.19	5.78e-13	0.694	3.74	9.73	79.1	1.8e-16	12.2	LV	CELLSTATES	MP_LYVE1hi.MHCII_intermediate	control_LMNA	10	17
ADAMTS10	2.18	0.000188	0.0272	0.147	5.97	25.1	1.1e-06	3.72	LV	CELLSTATES	MP_LYVE1hi.MHCII_intermediate	control_LMNA	10	17
ZNF507	2.18	0.0432	0.00284	0.029	4.83	10.2	0.00162	1.36	LV	CELLSTATES	MP_LYVE1hi.MHCII_intermediate	control_LMNA	10	17
COL9A2	2.14	0.0423	0.00906	0.0345	4.91	10.3	0.00155	1.37	LV	CELLSTATES	MP_LYVE1hi.MHCII_intermediate	control_LMNA	10	17
GFOD1	2.14	9.3e-08	0.145	0.53	7.37	44.3	2.03e-10	7.03	LV	CELLSTATES	MP_LYVE1hi.MHCII_intermediate	control_LMNA	10	17
TMEM255B	2.12	0.00013	0.0337	0.157	5.95	26.2	6.58e-07	3.89	LV	CELLSTATES	MP_LYVE1hi.MHCII_intermediate	control_LMNA	10	17
NID1	2.11	0.0436	0.00331	0.0309	4.95	10.1	0.00165	1.36	LV	CELLSTATES	MP_LYVE1hi.MHCII_intermediate	control_LMNA	10	17
ALCAM	2.08	2.37e-09	0.188	0.726	7.71	54.7	2.6e-12	8.62	LV	CELLSTATES	MP_LYVE1hi.MHCII_intermediate	control_LMNA	10	17
ZBTB16	2.07	5.24e-08	0.848	3.87	9.87	45.8	1.06e-10	7.28	LV	CELLSTATES	MP_LYVE1hi.MHCII_intermediate	control_LMNA	10	17
ZNF189	2.07	3.27e-06	0.057	0.286	6.59	35.2	1.07e-08	5.49	LV	CELLSTATES	MP_LYVE1hi.MHCII_intermediate	control_LMNA	10	17
PDGFB	2.06	1.86e-05	0.0401	0.2	6.21	31.2	6.68e-08	4.73	LV	CELLSTATES	MP_LYVE1hi.MHCII_intermediate	control_LMNA	10	17
PAOX	2.03	0.0413	0.00678	0.0479	5.05	10.4	0.00147	1.38	LV	CELLSTATES	MP_LYVE1hi.MHCII_intermediate	control_LMNA	10	17
AL590617.2	2.02	0.00124	0.0224	0.123	5.77	20	1.23e-05	2.91	LV	CELLSTATES	MP_LYVE1hi.MHCII_intermediate	control_LMNA	10	17
HHAT	2.01	0.00382	0.0128	0.0935	5.59	16.9	5.46e-05	2.42	LV	CELLSTATES	MP_LYVE1hi.MHCII_intermediate	control_LMNA	10	17
INSR	2.01	3.76e-11	0.175	0.92	7.97	66.1	2.72e-14	10.4	LV	CELLSTATES	MP_LYVE1hi.MHCII_intermediate	control_LMNA	10	17
OGFRL1	2.01	2.18e-11	0.328	1.45	8.53	68.2	1.19e-14	10.7	LV	CELLSTATES	MP_LYVE1hi.MHCII_intermediate	control_LMNA	10	17
STK39	2.01	0.023	0.00794	0.062	5.22	12	0.000651	1.64	LV	CELLSTATES	MP_LYVE1hi.MHCII_intermediate	control_LMNA	10	17
MEGF6	1.97	0.00317	0.0252	0.0965	5.64	17.4	4.21e-05	2.5	LV	CELLSTATES	MP_LYVE1hi.MHCII_intermediate	control_LMNA	10	17
SNCAIP	1.96	0.0342	0.00982	0.0645	5.25	10.9	0.0011	1.47	LV	CELLSTATES	MP_LYVE1hi.MHCII_intermediate	control_LMNA	10	17
CLMN	1.95	0.00318	0.0207	0.126	5.71	17.4	4.27e-05	2.5	LV	CELLSTATES	MP_LYVE1hi.MHCII_intermediate	control_LMNA	10	17
GCLC	1.93	2.32e-06	0.111	0.441	7.09	36.2	7.08e-09	5.64	LV	CELLSTATES	MP_LYVE1hi.MHCII_intermediate	control_LMNA	10	17
GLIS3	1.93	3.85e-11	0.252	1.21	8.33	65.6	3.3e-14	10.4	LV	CELLSTATES	MP_LYVE1hi.MHCII_intermediate	control_LMNA	10	17
NFIL3	1.92	0.0464	0.0115	0.0482	5.14	9.98	0.0018	1.33	LV	CELLSTATES	MP_LYVE1hi.MHCII_intermediate	control_LMNA	10	17
MIS12	1.91	0.0314	0.0173	0.0642	5.23	11.1	0.000985	1.5	LV	CELLSTATES	MP_LYVE1hi.MHCII_intermediate	control_LMNA	10	17
RBMS3-AS2	1.9	0.0125	0.0332	0.0865	5.5	13.7	0.00027	1.9	LV	CELLSTATES	MP_LYVE1hi.MHCII_intermediate	control_LMNA	10	17
ALOX15B	1.89	0.0194	0.0299	0.0811	5.55	12.4	0.000512	1.71	LV	CELLSTATES	MP_LYVE1hi.MHCII_intermediate	control_LMNA	10	17
FRAT1	1.88	0.0188	0.0246	0.0826	5.58	12.5	0.000489	1.73	LV	CELLSTATES	MP_LYVE1hi.MHCII_intermediate	control_LMNA	10	17
IER5	1.87	0.0392	0.0154	0.0644	5.27	10.5	0.00137	1.41	LV	CELLSTATES	MP_LYVE1hi.MHCII_intermediate	control_LMNA	10	17
KIAA1217	1.85	0.0339	0.0196	0.0567	5.33	10.9	0.00109	1.47	LV	CELLSTATES	MP_LYVE1hi.MHCII_intermediate	control_LMNA	10	17
SPATA9	1.83	0.0174	0.0257	0.0861	5.48	12.7	0.000441	1.76	LV	CELLSTATES	MP_LYVE1hi.MHCII_intermediate	control_LMNA	10	17
AC004540.1	1.81	0.00629	0.019	0.106	5.65	15.7	0.000101	2.2	LV	CELLSTATES	MP_LYVE1hi.MHCII_intermediate	control_LMNA	10	17
AC007262.2	1.8	3.4e-07	0.099	0.472	7.19	41.1	8.22e-10	6.47	LV	CELLSTATES	MP_LYVE1hi.MHCII_intermediate	control_LMNA	10	17
TFCP2L1	1.78	0.000241	0.097	0.295	6.76	24.4	1.52e-06	3.62	LV	CELLSTATES	MP_LYVE1hi.MHCII_intermediate	control_LMNA	10	17
AC012150.1	1.76	0.0314	0.0317	0.0788	5.52	11.1	0.000985	1.5	LV	CELLSTATES	MP_LYVE1hi.MHCII_intermediate	control_LMNA	10	17
FBXO31	1.75	0.023	0.0196	0.0841	5.41	12	0.00065	1.64	LV	CELLSTATES	MP_LYVE1hi.MHCII_intermediate	control_LMNA	10	17
AP002518.2	1.73	0.00136	0.093	0.199	6.37	19.7	1.4e-05	2.87	LV	CELLSTATES	MP_LYVE1hi.MHCII_intermediate	control_LMNA	10	17
SYCP3	1.73	0.01	0.0274	0.102	5.65	14.4	0.00019	2	LV	CELLSTATES	MP_LYVE1hi.MHCII_intermediate	control_LMNA	10	17
A2M	1.72	7.12e-06	0.128	0.545	7.35	33.4	2.45e-08	5.15	LV	CELLSTATES	MP_LYVE1hi.MHCII_intermediate	control_LMNA	10	17
P2RY12	1.7	7.85e-05	0.129	0.347	6.96	27.5	3.6e-07	4.11	LV	CELLSTATES	MP_LYVE1hi.MHCII_intermediate	control_LMNA	10	17
EXTL2	1.69	0.0292	0.0266	0.0838	5.49	11.3	0.000886	1.53	LV	CELLSTATES	MP_LYVE1hi.MHCII_intermediate	control_LMNA	10	17
CCNG2	1.68	0.000505	0.0633	0.231	6.4	22.4	3.91e-06	3.3	LV	CELLSTATES	MP_LYVE1hi.MHCII_intermediate	control_LMNA	10	17
SIRT5	1.68	0.00083	0.0546	0.184	6.29	21.1	7.06e-06	3.08	LV	CELLSTATES	MP_LYVE1hi.MHCII_intermediate	control_LMNA	10	17
ELL2	1.67	4.82e-08	0.271	0.915	8.1	46.1	9.41e-11	7.32	LV	CELLSTATES	MP_LYVE1hi.MHCII_intermediate	control_LMNA	10	17
PALD1	1.67	5.91e-05	0.0906	0.314	6.83	28.2	2.63e-07	4.23	LV	CELLSTATES	MP_LYVE1hi.MHCII_intermediate	control_LMNA	10	17
PLCB1	1.67	0.0334	0.0284	0.075	5.57	11	0.00106	1.48	LV	CELLSTATES	MP_LYVE1hi.MHCII_intermediate	control_LMNA	10	17
DHRS9	1.66	0.00259	0.0329	0.171	6.03	18	3.16e-05	2.59	LV	CELLSTATES	MP_LYVE1hi.MHCII_intermediate	control_LMNA	10	17
SMIM3	1.66	0.00415	0.0524	0.159	6.13	16.7	6.08e-05	2.38	LV	CELLSTATES	MP_LYVE1hi.MHCII_intermediate	control_LMNA	10	17
SLC19A2	1.65	0.00257	0.0502	0.166	6.2	18.1	3.03e-05	2.59	LV	CELLSTATES	MP_LYVE1hi.MHCII_intermediate	control_LMNA	10	17
CENPE	1.64	0.0109	0.0368	0.109	5.83	14.1	0.000215	1.96	LV	CELLSTATES	MP_LYVE1hi.MHCII_intermediate	control_LMNA	10	17
C1orf21	1.63	0.0423	0.0275	0.0813	5.42	10.2	0.00157	1.37	LV	CELLSTATES	MP_LYVE1hi.MHCII_intermediate	control_LMNA	10	17
TCF7L1	1.63	0.0342	0.0251	0.103	5.54	10.9	0.0011	1.47	LV	CELLSTATES	MP_LYVE1hi.MHCII_intermediate	control_LMNA	10	17
ZFAND5	1.62	0.000137	0.0838	0.32	6.92	26	7.21e-07	3.86	LV	CELLSTATES	MP_LYVE1hi.MHCII_intermediate	control_LMNA	10	17
AHDC1	1.61	0.00259	0.0439	0.162	6.12	18.1	3.13e-05	2.59	LV	CELLSTATES	MP_LYVE1hi.MHCII_intermediate	control_LMNA	10	17
PSMA1	1.6	4.66e-05	0.116	0.382	6.99	28.8	2e-07	4.33	LV	CELLSTATES	MP_LYVE1hi.MHCII_intermediate	control_LMNA	10	17
CPM	1.59	2.73e-08	2.06	6.91	10.8	47.7	4.9e-11	7.56	LV	CELLSTATES	MP_LYVE1hi.MHCII_intermediate	control_LMNA	10	17
NUDT16	1.59	0.00131	0.0637	0.199	6.33	19.8	1.32e-05	2.88	LV	CELLSTATES	MP_LYVE1hi.MHCII_intermediate	control_LMNA	10	17
ZNF846	1.56	1.14e-06	0.235	0.711	7.76	38	3.12e-09	5.94	LV	CELLSTATES	MP_LYVE1hi.MHCII_intermediate	control_LMNA	10	17
ZC3H12D	1.55	0.00081	0.0696	0.243	6.5	21.2	6.82e-06	3.09	LV	CELLSTATES	MP_LYVE1hi.MHCII_intermediate	control_LMNA	10	17
ACACB	1.54	0.0012	0.0624	0.225	6.4	20.1	1.17e-05	2.92	LV	CELLSTATES	MP_LYVE1hi.MHCII_intermediate	control_LMNA	10	17
OVCH1-AS1	1.54	0.0388	0.0394	0.113	5.76	10.5	0.00135	1.41	LV	CELLSTATES	MP_LYVE1hi.MHCII_intermediate	control_LMNA	10	17
PDE3B	1.54	2.85e-06	0.241	0.723	7.77	35.6	9.13e-09	5.54	LV	CELLSTATES	MP_LYVE1hi.MHCII_intermediate	control_LMNA	10	17
CHPT1	1.53	5.73e-07	0.25	0.777	7.93	39.7	1.48e-09	6.24	LV	CELLSTATES	MP_LYVE1hi.MHCII_intermediate	control_LMNA	10	17
SH3BP5	1.53	6.33e-06	0.32	1.11	8.35	33.7	2.12e-08	5.2	LV	CELLSTATES	MP_LYVE1hi.MHCII_intermediate	control_LMNA	10	17
TXN	1.53	0.0187	0.0351	0.111	5.75	12.5	0.000485	1.73	LV	CELLSTATES	MP_LYVE1hi.MHCII_intermediate	control_LMNA	10	17
PML	1.52	0.0124	0.0307	0.132	5.83	13.7	0.000268	1.91	LV	CELLSTATES	MP_LYVE1hi.MHCII_intermediate	control_LMNA	10	17
EBI3	1.51	0.0423	0.0274	0.097	5.61	10.3	0.00154	1.37	LV	CELLSTATES	MP_LYVE1hi.MHCII_intermediate	control_LMNA	10	17
SRGAP1	1.51	1.65e-08	0.578	1.99	9.09	49.1	2.71e-11	7.78	LV	CELLSTATES	MP_LYVE1hi.MHCII_intermediate	control_LMNA	10	17
BTBD2	1.47	0.0103	0.0491	0.138	5.99	14.3	0.0002	1.99	LV	CELLSTATES	MP_LYVE1hi.MHCII_intermediate	control_LMNA	10	17
AKR1B1	1.46	0.00369	0.0787	0.169	6.25	17	5.25e-05	2.43	LV	CELLSTATES	MP_LYVE1hi.MHCII_intermediate	control_LMNA	10	17
ELMO1	1.46	3.69e-09	2.48	7.97	11	53.3	4.61e-12	8.43	LV	CELLSTATES	MP_LYVE1hi.MHCII_intermediate	control_LMNA	10	17
FAM117B	1.46	2.84e-05	0.218	0.66	7.7	30.1	1.11e-07	4.55	LV	CELLSTATES	MP_LYVE1hi.MHCII_intermediate	control_LMNA	10	17
P2RY8	1.46	0.01	0.0599	0.149	6.03	14.4	0.000191	2	LV	CELLSTATES	MP_LYVE1hi.MHCII_intermediate	control_LMNA	10	17
FKBP5	1.44	5.09e-05	4.03	11.9	11.6	28.5	2.22e-07	4.29	LV	CELLSTATES	MP_LYVE1hi.MHCII_intermediate	control_LMNA	10	17
FRRS1	1.41	0.0171	0.0557	0.143	6.01	12.8	0.000429	1.77	LV	CELLSTATES	MP_LYVE1hi.MHCII_intermediate	control_LMNA	10	17
TSHR	1.41	0.00305	0.0712	0.239	6.43	17.5	4.02e-05	2.52	LV	CELLSTATES	MP_LYVE1hi.MHCII_intermediate	control_LMNA	10	17
ACOT11	1.4	0.0077	0.0732	0.209	6.42	15.2	0.000129	2.11	LV	CELLSTATES	MP_LYVE1hi.MHCII_intermediate	control_LMNA	10	17
COL14A1	1.4	0.0184	0.0531	0.15	5.96	12.6	0.000476	1.73	LV	CELLSTATES	MP_LYVE1hi.MHCII_intermediate	control_LMNA	10	17
AC027808.1	1.39	0.0376	0.033	0.128	5.76	10.6	0.00127	1.43	LV	CELLSTATES	MP_LYVE1hi.MHCII_intermediate	control_LMNA	10	17
PSME4	1.39	2.32e-06	0.398	1.24	8.42	36.1	7.17e-09	5.64	LV	CELLSTATES	MP_LYVE1hi.MHCII_intermediate	control_LMNA	10	17
TEX2	1.39	0.000574	0.117	0.344	6.94	22	4.62e-06	3.24	LV	CELLSTATES	MP_LYVE1hi.MHCII_intermediate	control_LMNA	10	17
C5	1.38	0.00798	0.0755	0.182	6.28	15	0.000138	2.1	LV	CELLSTATES	MP_LYVE1hi.MHCII_intermediate	control_LMNA	10	17
SFXN5	1.38	0.000963	0.112	0.301	6.71	20.7	8.87e-06	3.02	LV	CELLSTATES	MP_LYVE1hi.MHCII_intermediate	control_LMNA	10	17
TBC1D16	1.38	0.000317	0.281	0.677	7.81	23.6	2.23e-06	3.5	LV	CELLSTATES	MP_LYVE1hi.MHCII_intermediate	control_LMNA	10	17
FAM111A	1.37	0.000543	0.129	0.368	7.05	22.2	4.28e-06	3.26	LV	CELLSTATES	MP_LYVE1hi.MHCII_intermediate	control_LMNA	10	17
GARNL3	1.37	0.000141	0.151	0.427	7.22	25.8	7.85e-07	3.85	LV	CELLSTATES	MP_LYVE1hi.MHCII_intermediate	control_LMNA	10	17
LHFPL6	1.37	0.000851	0.198	0.452	7.32	21	7.57e-06	3.07	LV	CELLSTATES	MP_LYVE1hi.MHCII_intermediate	control_LMNA	10	17
PHLPP1	1.37	0.00461	0.0686	0.207	6.42	16.4	6.87e-05	2.34	LV	CELLSTATES	MP_LYVE1hi.MHCII_intermediate	control_LMNA	10	17
MAN1A1	1.36	9.02e-08	3.36	8.93	11.3	44.5	1.9e-10	7.04	LV	CELLSTATES	MP_LYVE1hi.MHCII_intermediate	control_LMNA	10	17
PDE3A	1.36	0.00356	0.103	0.23	6.57	17.2	4.86e-05	2.45	LV	CELLSTATES	MP_LYVE1hi.MHCII_intermediate	control_LMNA	10	17
ZDHHC14	1.35	1.51e-06	0.346	0.999	8.24	37.3	4.23e-09	5.82	LV	CELLSTATES	MP_LYVE1hi.MHCII_intermediate	control_LMNA	10	17
GNB5	1.33	0.0348	0.051	0.128	5.99	10.9	0.00114	1.46	LV	CELLSTATES	MP_LYVE1hi.MHCII_intermediate	control_LMNA	10	17
MAST4	1.33	0.0464	0.0503	0.12	5.86	9.98	0.00179	1.33	LV	CELLSTATES	MP_LYVE1hi.MHCII_intermediate	control_LMNA	10	17
MITF	1.33	2.03e-05	0.381	1.21	8.42	30.9	7.62e-08	4.69	LV	CELLSTATES	MP_LYVE1hi.MHCII_intermediate	control_LMNA	10	17
UST	1.33	0.000197	0.167	0.452	7.3	25	1.17e-06	3.71	LV	CELLSTATES	MP_LYVE1hi.MHCII_intermediate	control_LMNA	10	17
MXD4	1.32	0.00091	0.128	0.319	6.86	20.8	8.24e-06	3.04	LV	CELLSTATES	MP_LYVE1hi.MHCII_intermediate	control_LMNA	10	17
PLCE1	1.31	0.0423	0.052	0.132	5.85	10.3	0.00155	1.37	LV	CELLSTATES	MP_LYVE1hi.MHCII_intermediate	control_LMNA	10	17
AC074327.1	1.3	0.0116	0.185	0.35	6.96	13.9	0.000243	1.94	LV	CELLSTATES	MP_LYVE1hi.MHCII_intermediate	control_LMNA	10	17
DOCK5	1.3	3.44e-05	0.442	1.27	8.57	29.5	1.4e-07	4.46	LV	CELLSTATES	MP_LYVE1hi.MHCII_intermediate	control_LMNA	10	17
GLCCI1	1.3	0.00369	0.114	0.274	6.7	17	5.24e-05	2.43	LV	CELLSTATES	MP_LYVE1hi.MHCII_intermediate	control_LMNA	10	17
INPP5A	1.29	0.0401	0.0511	0.118	5.9	10.4	0.00142	1.4	LV	CELLSTATES	MP_LYVE1hi.MHCII_intermediate	control_LMNA	10	17
PER1	1.29	0.00398	0.121	0.285	6.88	16.8	5.79e-05	2.4	LV	CELLSTATES	MP_LYVE1hi.MHCII_intermediate	control_LMNA	10	17
SFMBT1	1.29	0.0259	0.0597	0.142	6.03	11.6	0.000772	1.59	LV	CELLSTATES	MP_LYVE1hi.MHCII_intermediate	control_LMNA	10	17
CCND3	1.28	0.000135	0.491	1.31	8.62	26.1	6.97e-07	3.87	LV	CELLSTATES	MP_LYVE1hi.MHCII_intermediate	control_LMNA	10	17
WASHC2C	1.27	0.000378	0.265	0.724	7.9	23.1	2.83e-06	3.42	LV	CELLSTATES	MP_LYVE1hi.MHCII_intermediate	control_LMNA	10	17
CCDC40	1.26	0.0337	0.0638	0.166	6.28	11	0.00108	1.47	LV	CELLSTATES	MP_LYVE1hi.MHCII_intermediate	control_LMNA	10	17
CERS6	1.26	1.18e-05	0.682	1.77	9.06	32.2	4.14e-08	4.93	LV	CELLSTATES	MP_LYVE1hi.MHCII_intermediate	control_LMNA	10	17
TTC39C	1.26	0.0484	0.0521	0.138	5.96	9.85	0.00192	1.32	LV	CELLSTATES	MP_LYVE1hi.MHCII_intermediate	control_LMNA	10	17
MYO1E	1.25	7.85e-05	0.366	0.959	8.14	27.5	3.61e-07	4.11	LV	CELLSTATES	MP_LYVE1hi.MHCII_intermediate	control_LMNA	10	17
SLC1A3	1.25	0.000833	1.16	3.25	9.82	21.1	7.28e-06	3.08	LV	CELLSTATES	MP_LYVE1hi.MHCII_intermediate	control_LMNA	10	17
ST6GALNAC3	1.25	0.00103	0.237	0.593	7.66	20.5	9.73e-06	2.99	LV	CELLSTATES	MP_LYVE1hi.MHCII_intermediate	control_LMNA	10	17
TSC22D3	1.25	0.00031	0.354	0.92	8.28	23.7	2.11e-06	3.51	LV	CELLSTATES	MP_LYVE1hi.MHCII_intermediate	control_LMNA	10	17
JADE2	1.24	0.0464	0.0505	0.135	5.93	9.99	0.00179	1.33	LV	CELLSTATES	MP_LYVE1hi.MHCII_intermediate	control_LMNA	10	17
KIAA0513	1.24	0.023	0.0773	0.176	6.26	12	0.000648	1.64	LV	CELLSTATES	MP_LYVE1hi.MHCII_intermediate	control_LMNA	10	17
TFPI	1.24	0.0141	0.0755	0.216	6.58	13.4	0.00032	1.85	LV	CELLSTATES	MP_LYVE1hi.MHCII_intermediate	control_LMNA	10	17
GALNT2	1.23	0.000337	0.283	0.745	7.91	23.3	2.49e-06	3.47	LV	CELLSTATES	MP_LYVE1hi.MHCII_intermediate	control_LMNA	10	17
SAP30	1.23	0.0127	0.109	0.248	6.65	13.6	0.000278	1.9	LV	CELLSTATES	MP_LYVE1hi.MHCII_intermediate	control_LMNA	10	17
SNTB1	1.22	0.0373	0.0779	0.178	6.29	10.7	0.00125	1.43	LV	CELLSTATES	MP_LYVE1hi.MHCII_intermediate	control_LMNA	10	17
TNS2	1.22	0.0423	0.0483	0.14	6.03	10.2	0.00156	1.37	LV	CELLSTATES	MP_LYVE1hi.MHCII_intermediate	control_LMNA	10	17
KCNMA1	1.21	0.000142	1.13	3.2	9.8	25.7	8.07e-07	3.85	LV	CELLSTATES	MP_LYVE1hi.MHCII_intermediate	control_LMNA	10	17
CLHC1	1.2	0.0462	0.0527	0.151	6.02	10	0.00178	1.34	LV	CELLSTATES	MP_LYVE1hi.MHCII_intermediate	control_LMNA	10	17
PIEZO1	1.2	0.00641	0.102	0.246	6.65	15.6	0.000104	2.19	LV	CELLSTATES	MP_LYVE1hi.MHCII_intermediate	control_LMNA	10	17
NCOA4	1.19	0.00131	0.154	0.489	7.31	19.8	1.33e-05	2.88	LV	CELLSTATES	MP_LYVE1hi.MHCII_intermediate	control_LMNA	10	17
PABPC4	1.19	0.0161	0.0766	0.206	6.44	13	0.000392	1.79	LV	CELLSTATES	MP_LYVE1hi.MHCII_intermediate	control_LMNA	10	17
SIRT1	1.19	0.0142	0.0816	0.21	6.48	13.3	0.000324	1.85	LV	CELLSTATES	MP_LYVE1hi.MHCII_intermediate	control_LMNA	10	17
TM6SF1	1.19	0.000726	0.191	0.542	7.52	21.5	6.06e-06	3.14	LV	CELLSTATES	MP_LYVE1hi.MHCII_intermediate	control_LMNA	10	17
CHKA	1.18	0.000274	0.398	1.03	8.3	24	1.81e-06	3.56	LV	CELLSTATES	MP_LYVE1hi.MHCII_intermediate	control_LMNA	10	17
ALDH7A1	1.17	0.0213	0.0976	0.236	6.49	12.2	0.000576	1.67	LV	CELLSTATES	MP_LYVE1hi.MHCII_intermediate	control_LMNA	10	17
CTDSPL	1.17	0.000543	0.224	0.653	7.72	22.2	4.28e-06	3.26	LV	CELLSTATES	MP_LYVE1hi.MHCII_intermediate	control_LMNA	10	17
ADGRG6	1.16	0.00209	0.18	0.466	7.33	18.6	2.35e-05	2.68	LV	CELLSTATES	MP_LYVE1hi.MHCII_intermediate	control_LMNA	10	17
GAB1	1.16	0.000294	0.282	0.728	7.89	23.8	1.97e-06	3.53	LV	CELLSTATES	MP_LYVE1hi.MHCII_intermediate	control_LMNA	10	17
SYNE3	1.16	0.00712	0.189	0.395	7.16	15.4	0.000117	2.15	LV	CELLSTATES	MP_LYVE1hi.MHCII_intermediate	control_LMNA	10	17
ZNF117	1.16	0.0134	0.11	0.262	6.72	13.5	0.000298	1.87	LV	CELLSTATES	MP_LYVE1hi.MHCII_intermediate	control_LMNA	10	17
RCAN1	1.15	0.00101	0.427	1.13	8.48	20.5	9.49e-06	2.99	LV	CELLSTATES	MP_LYVE1hi.MHCII_intermediate	control_LMNA	10	17
ARHGEF10L	1.14	0.00012	0.573	1.58	8.9	26.4	5.82e-07	3.92	LV	CELLSTATES	MP_LYVE1hi.MHCII_intermediate	control_LMNA	10	17
IGF1R	1.14	0.000141	0.275	0.753	7.93	25.8	7.9e-07	3.85	LV	CELLSTATES	MP_LYVE1hi.MHCII_intermediate	control_LMNA	10	17
PRKCE	1.14	0.000551	0.366	0.937	8.26	22.1	4.39e-06	3.26	LV	CELLSTATES	MP_LYVE1hi.MHCII_intermediate	control_LMNA	10	17
SMYD4	1.14	0.00798	0.11	0.275	6.7	15	0.000138	2.1	LV	CELLSTATES	MP_LYVE1hi.MHCII_intermediate	control_LMNA	10	17
LTBP2	1.12	0.0484	0.0557	0.189	6.26	9.86	0.00191	1.32	LV	CELLSTATES	MP_LYVE1hi.MHCII_intermediate	control_LMNA	10	17
MS4A14	1.12	0.0109	0.116	0.277	6.79	14.1	0.000218	1.96	LV	CELLSTATES	MP_LYVE1hi.MHCII_intermediate	control_LMNA	10	17
SGCD	1.12	0.0119	0.148	0.297	6.89	13.8	0.000254	1.92	LV	CELLSTATES	MP_LYVE1hi.MHCII_intermediate	control_LMNA	10	17
IGSF21	1.11	0.0051	0.208	0.58	7.64	16.2	7.81e-05	2.29	LV	CELLSTATES	MP_LYVE1hi.MHCII_intermediate	control_LMNA	10	17
PARVG	1.11	0.0176	0.113	0.275	6.73	12.7	0.000445	1.76	LV	CELLSTATES	MP_LYVE1hi.MHCII_intermediate	control_LMNA	10	17
PIK3IP1	1.11	0.00654	0.172	0.366	7.08	15.6	0.000107	2.18	LV	CELLSTATES	MP_LYVE1hi.MHCII_intermediate	control_LMNA	10	17
INTS10	1.1	0.00279	0.219	0.444	7.35	17.8	3.6e-05	2.55	LV	CELLSTATES	MP_LYVE1hi.MHCII_intermediate	control_LMNA	10	17
DHRS3	1.09	0.0304	0.079	0.23	6.52	11.2	0.00094	1.52	LV	CELLSTATES	MP_LYVE1hi.MHCII_intermediate	control_LMNA	10	17
GRAMD2B	1.09	0.0114	0.159	0.299	6.86	14	0.000234	1.94	LV	CELLSTATES	MP_LYVE1hi.MHCII_intermediate	control_LMNA	10	17
PLIN2	1.09	0.0481	0.102	0.201	6.51	9.87	0.0019	1.32	LV	CELLSTATES	MP_LYVE1hi.MHCII_intermediate	control_LMNA	10	17
FAM19A2	1.08	0.0244	0.0965	0.233	6.57	11.8	0.000707	1.61	LV	CELLSTATES	MP_LYVE1hi.MHCII_intermediate	control_LMNA	10	17
NBPF26	1.08	0.0338	0.0935	0.231	6.62	11	0.00108	1.47	LV	CELLSTATES	MP_LYVE1hi.MHCII_intermediate	control_LMNA	10	17
SFMBT2	1.08	0.00021	0.924	2.12	9.3	24.8	1.26e-06	3.68	LV	CELLSTATES	MP_LYVE1hi.MHCII_intermediate	control_LMNA	10	17
AFF3	1.07	0.001	0.51	1.25	8.6	20.6	9.32e-06	3	LV	CELLSTATES	MP_LYVE1hi.MHCII_intermediate	control_LMNA	10	17
HTRA1	1.07	0.0304	0.0889	0.218	6.48	11.2	0.000936	1.52	LV	CELLSTATES	MP_LYVE1hi.MHCII_intermediate	control_LMNA	10	17
TBXAS1	1.07	3.83e-05	1.46	3.52	10	29.2	1.62e-07	4.42	LV	CELLSTATES	MP_LYVE1hi.MHCII_intermediate	control_LMNA	10	17
RPS6KA2	1.06	0.00125	0.633	1.43	8.81	20	1.25e-05	2.9	LV	CELLSTATES	MP_LYVE1hi.MHCII_intermediate	control_LMNA	10	17
TRAF5	1.06	0.00938	0.138	0.359	7.07	14.6	0.000171	2.03	LV	CELLSTATES	MP_LYVE1hi.MHCII_intermediate	control_LMNA	10	17
ERI3	1.04	0.042	0.0829	0.2	6.36	10.3	0.00151	1.38	LV	CELLSTATES	MP_LYVE1hi.MHCII_intermediate	control_LMNA	10	17
NDE1	1.03	0.0391	0.0894	0.198	6.43	10.5	0.00136	1.41	LV	CELLSTATES	MP_LYVE1hi.MHCII_intermediate	control_LMNA	10	17
RHOBTB3	1.03	0.00259	0.238	0.587	7.66	18	3.16e-05	2.59	LV	CELLSTATES	MP_LYVE1hi.MHCII_intermediate	control_LMNA	10	17
FOS	1.02	0.0494	0.224	0.358	7.42	9.8	0.00197	1.31	LV	CELLSTATES	MP_LYVE1hi.MHCII_intermediate	control_LMNA	10	17
CDC42EP3	1.01	0.0482	0.143	0.241	6.69	9.87	0.0019	1.32	LV	CELLSTATES	MP_LYVE1hi.MHCII_intermediate	control_LMNA	10	17
SUPT3H	1.01	0.00532	0.241	0.523	7.51	16.1	8.18e-05	2.27	LV	CELLSTATES	MP_LYVE1hi.MHCII_intermediate	control_LMNA	10	17
GTDC1	1	0.0014	0.439	1.16	8.47	19.6	1.45e-05	2.86	LV	CELLSTATES	MP_LYVE1hi.MHCII_intermediate	control_LMNA	10	17
HECTD4	1	0.0015	0.464	1.04	8.43	19.4	1.61e-05	2.82	LV	CELLSTATES	MP_LYVE1hi.MHCII_intermediate	control_LMNA	10	17
NBEA	0.992	0.00279	0.246	0.61	7.73	17.8	3.57e-05	2.55	LV	CELLSTATES	MP_LYVE1hi.MHCII_intermediate	control_LMNA	10	17
AC104123.1	0.99	0.0227	0.146	0.319	6.91	12	0.000637	1.64	LV	CELLSTATES	MP_LYVE1hi.MHCII_intermediate	control_LMNA	10	17
TXNIP	0.989	0.00205	0.983	2.07	9.36	18.7	2.29e-05	2.69	LV	CELLSTATES	MP_LYVE1hi.MHCII_intermediate	control_LMNA	10	17
MRPL3	0.987	0.0423	0.118	0.24	6.63	10.2	0.00156	1.37	LV	CELLSTATES	MP_LYVE1hi.MHCII_intermediate	control_LMNA	10	17
YWHAQ	0.976	0.0381	0.126	0.238	6.66	10.6	0.00131	1.42	LV	CELLSTATES	MP_LYVE1hi.MHCII_intermediate	control_LMNA	10	17
HP1BP3	0.975	0.00317	0.256	0.604	7.69	17.4	4.23e-05	2.5	LV	CELLSTATES	MP_LYVE1hi.MHCII_intermediate	control_LMNA	10	17
NFKBIA	0.969	0.0468	0.137	0.268	6.86	9.95	0.00182	1.33	LV	CELLSTATES	MP_LYVE1hi.MHCII_intermediate	control_LMNA	10	17
FMN1	0.967	0.00173	4.05	9.43	11.4	19.1	1.9e-05	2.76	LV	CELLSTATES	MP_LYVE1hi.MHCII_intermediate	control_LMNA	10	17
PLEKHA1	0.967	0.00906	0.214	0.507	7.49	14.7	0.000162	2.04	LV	CELLSTATES	MP_LYVE1hi.MHCII_intermediate	control_LMNA	10	17
KLHL24	0.964	0.00798	0.215	0.473	7.43	15.1	0.000137	2.1	LV	CELLSTATES	MP_LYVE1hi.MHCII_intermediate	control_LMNA	10	17
CEP192	0.963	0.00699	0.277	0.523	7.57	15.4	0.000115	2.16	LV	CELLSTATES	MP_LYVE1hi.MHCII_intermediate	control_LMNA	10	17
AL592183.1	0.961	0.0156	0.207	0.465	7.37	13.1	0.00037	1.81	LV	CELLSTATES	MP_LYVE1hi.MHCII_intermediate	control_LMNA	10	17
AZIN1	0.951	0.0476	0.112	0.252	6.69	9.9	0.00187	1.32	LV	CELLSTATES	MP_LYVE1hi.MHCII_intermediate	control_LMNA	10	17
SHMT1	0.951	0.00781	0.303	0.609	7.78	15.1	0.000131	2.11	LV	CELLSTATES	MP_LYVE1hi.MHCII_intermediate	control_LMNA	10	17
TTN	0.951	0.000832	1.26	2.8	9.76	21.1	7.21e-06	3.08	LV	CELLSTATES	MP_LYVE1hi.MHCII_intermediate	control_LMNA	10	17
KLF7	0.949	0.00144	0.604	1.28	8.7	19.6	1.51e-05	2.84	LV	CELLSTATES	MP_LYVE1hi.MHCII_intermediate	control_LMNA	10	17
SIMC1	0.949	0.0142	0.171	0.406	7.24	13.3	0.000325	1.85	LV	CELLSTATES	MP_LYVE1hi.MHCII_intermediate	control_LMNA	10	17
AXL	0.942	0.0243	0.163	0.365	7.15	11.8	0.000701	1.62	LV	CELLSTATES	MP_LYVE1hi.MHCII_intermediate	control_LMNA	10	17
PDGFC	0.939	0.000656	2.01	4.21	10.3	21.7	5.38e-06	3.18	LV	CELLSTATES	MP_LYVE1hi.MHCII_intermediate	control_LMNA	10	17
DPEP2	0.935	0.0161	0.193	0.459	7.37	13	0.000389	1.79	LV	CELLSTATES	MP_LYVE1hi.MHCII_intermediate	control_LMNA	10	17
AUH	0.932	0.0122	0.239	0.463	7.44	13.7	0.000262	1.91	LV	CELLSTATES	MP_LYVE1hi.MHCII_intermediate	control_LMNA	10	17
SRGAP2	0.932	0.00154	1.4	3.16	9.92	19.3	1.67e-05	2.81	LV	CELLSTATES	MP_LYVE1hi.MHCII_intermediate	control_LMNA	10	17
SRGAP2B	0.932	0.00279	0.854	1.88	9.24	17.8	3.61e-05	2.55	LV	CELLSTATES	MP_LYVE1hi.MHCII_intermediate	control_LMNA	10	17
ARHGAP10	0.931	0.00279	0.504	1.06	8.47	17.8	3.53e-05	2.55	LV	CELLSTATES	MP_LYVE1hi.MHCII_intermediate	control_LMNA	10	17
HCLS1	0.928	0.00483	0.654	1.39	8.82	16.3	7.32e-05	2.32	LV	CELLSTATES	MP_LYVE1hi.MHCII_intermediate	control_LMNA	10	17
RYBP	0.926	0.0156	0.183	0.449	7.29	13.1	0.000367	1.81	LV	CELLSTATES	MP_LYVE1hi.MHCII_intermediate	control_LMNA	10	17
USP24	0.926	0.00369	0.319	0.711	7.93	17	5.22e-05	2.43	LV	CELLSTATES	MP_LYVE1hi.MHCII_intermediate	control_LMNA	10	17
ZMIZ1	0.926	0.00303	0.495	1.03	8.42	17.6	3.97e-05	2.52	LV	CELLSTATES	MP_LYVE1hi.MHCII_intermediate	control_LMNA	10	17
PDE4D	0.922	0.000838	6.67	13.9	12	21	7.39e-06	3.08	LV	CELLSTATES	MP_LYVE1hi.MHCII_intermediate	control_LMNA	10	17
CELF2	0.92	0.00241	1.99	4.76	10.5	18.3	2.83e-05	2.62	LV	CELLSTATES	MP_LYVE1hi.MHCII_intermediate	control_LMNA	10	17
CD163	0.917	0.00573	3.02	6.11	10.9	15.9	8.94e-05	2.24	LV	CELLSTATES	MP_LYVE1hi.MHCII_intermediate	control_LMNA	10	17
GPR34	0.917	0.00971	0.422	0.819	8.08	14.5	0.000178	2.01	LV	CELLSTATES	MP_LYVE1hi.MHCII_intermediate	control_LMNA	10	17
LINC00662	0.915	0.0471	0.12	0.273	6.78	9.94	0.00183	1.33	LV	CELLSTATES	MP_LYVE1hi.MHCII_intermediate	control_LMNA	10	17
SESN1	0.914	0.00148	1.08	2.06	9.39	19.5	1.57e-05	2.83	LV	CELLSTATES	MP_LYVE1hi.MHCII_intermediate	control_LMNA	10	17
SLC22A23	0.912	0.00566	0.35	0.807	8.08	16	8.74e-05	2.25	LV	CELLSTATES	MP_LYVE1hi.MHCII_intermediate	control_LMNA	10	17
DTNA	0.91	0.00124	1.11	2.44	9.54	20	1.23e-05	2.91	LV	CELLSTATES	MP_LYVE1hi.MHCII_intermediate	control_LMNA	10	17
ANKAR	0.908	0.0093	0.266	0.581	7.66	14.6	0.000168	2.03	LV	CELLSTATES	MP_LYVE1hi.MHCII_intermediate	control_LMNA	10	17
DERA	0.904	0.0102	0.366	0.738	7.99	14.3	0.000196	1.99	LV	CELLSTATES	MP_LYVE1hi.MHCII_intermediate	control_LMNA	10	17
FAR2	0.904	0.00718	0.605	1.26	8.69	15.3	0.000119	2.14	LV	CELLSTATES	MP_LYVE1hi.MHCII_intermediate	control_LMNA	10	17
WDR36	0.903	0.0238	0.231	0.46	7.37	11.9	0.000684	1.62	LV	CELLSTATES	MP_LYVE1hi.MHCII_intermediate	control_LMNA	10	17
HERPUD1	0.9	0.0115	0.361	0.751	8.1	13.9	0.00024	1.94	LV	CELLSTATES	MP_LYVE1hi.MHCII_intermediate	control_LMNA	10	17
PELI2	0.898	0.0177	0.205	0.47	7.41	12.7	0.000451	1.75	LV	CELLSTATES	MP_LYVE1hi.MHCII_intermediate	control_LMNA	10	17
MAN2A1	0.892	0.012	0.315	0.596	7.76	13.8	0.000256	1.92	LV	CELLSTATES	MP_LYVE1hi.MHCII_intermediate	control_LMNA	10	17
IMMP2L	0.887	0.0022	0.686	1.48	8.91	18.5	2.53e-05	2.66	LV	CELLSTATES	MP_LYVE1hi.MHCII_intermediate	control_LMNA	10	17
FOCAD	0.884	0.0285	0.185	0.386	7.13	11.4	0.00086	1.54	LV	CELLSTATES	MP_LYVE1hi.MHCII_intermediate	control_LMNA	10	17
CPSF6	0.882	0.038	0.15	0.313	6.98	10.6	0.0013	1.42	LV	CELLSTATES	MP_LYVE1hi.MHCII_intermediate	control_LMNA	10	17
NCK2	0.881	0.0168	0.284	0.557	7.66	12.8	0.000416	1.77	LV	CELLSTATES	MP_LYVE1hi.MHCII_intermediate	control_LMNA	10	17
GNAS	0.873	0.0174	0.22	0.477	7.46	12.7	0.00044	1.76	LV	CELLSTATES	MP_LYVE1hi.MHCII_intermediate	control_LMNA	10	17
DIP2C	0.869	0.0119	0.402	0.843	8.16	13.8	0.000254	1.92	LV	CELLSTATES	MP_LYVE1hi.MHCII_intermediate	control_LMNA	10	17
ARHGAP12	0.868	0.0194	0.283	0.527	7.58	12.4	0.000512	1.71	LV	CELLSTATES	MP_LYVE1hi.MHCII_intermediate	control_LMNA	10	17
NCOA3	0.864	0.00394	0.874	1.69	9.14	16.8	5.66e-05	2.4	LV	CELLSTATES	MP_LYVE1hi.MHCII_intermediate	control_LMNA	10	17
UACA	0.862	0.0119	0.333	0.628	7.82	13.8	0.000251	1.93	LV	CELLSTATES	MP_LYVE1hi.MHCII_intermediate	control_LMNA	10	17
C22orf34	0.855	0.0158	0.363	0.755	8.01	13	0.000376	1.8	LV	CELLSTATES	MP_LYVE1hi.MHCII_intermediate	control_LMNA	10	17
PLXND1	0.854	0.0104	0.394	0.77	8.11	14.3	0.000203	1.98	LV	CELLSTATES	MP_LYVE1hi.MHCII_intermediate	control_LMNA	10	17
NAALADL2	0.853	0.0062	0.637	1.38	8.83	15.7	9.82e-05	2.21	LV	CELLSTATES	MP_LYVE1hi.MHCII_intermediate	control_LMNA	10	17
DICER1	0.848	0.0121	0.349	0.688	7.93	13.8	0.000261	1.92	LV	CELLSTATES	MP_LYVE1hi.MHCII_intermediate	control_LMNA	10	17
SLC18B1	0.848	0.0375	0.214	0.476	7.42	10.7	0.00126	1.43	LV	CELLSTATES	MP_LYVE1hi.MHCII_intermediate	control_LMNA	10	17
JAK1	0.846	0.01	0.343	0.732	7.97	14.4	0.000188	2	LV	CELLSTATES	MP_LYVE1hi.MHCII_intermediate	control_LMNA	10	17
TNFRSF21	0.838	0.0345	0.222	0.518	7.57	10.9	0.00112	1.46	LV	CELLSTATES	MP_LYVE1hi.MHCII_intermediate	control_LMNA	10	17
WDR41	0.838	0.0424	0.205	0.44	7.37	10.2	0.00158	1.37	LV	CELLSTATES	MP_LYVE1hi.MHCII_intermediate	control_LMNA	10	17
CTTNBP2	0.835	0.0125	0.44	0.904	8.31	13.7	0.000274	1.9	LV	CELLSTATES	MP_LYVE1hi.MHCII_intermediate	control_LMNA	10	17
PLCL1	0.83	0.0183	0.301	0.641	7.78	12.6	0.00047	1.74	LV	CELLSTATES	MP_LYVE1hi.MHCII_intermediate	control_LMNA	10	17
MS4A4A	0.829	0.00491	1.03	2.03	9.34	16.3	7.47e-05	2.31	LV	CELLSTATES	MP_LYVE1hi.MHCII_intermediate	control_LMNA	10	17
PMS1	0.827	0.0423	0.257	0.469	7.51	10.2	0.00157	1.37	LV	CELLSTATES	MP_LYVE1hi.MHCII_intermediate	control_LMNA	10	17
MB	0.823	0.0348	0.218	0.443	7.42	10.9	0.00114	1.46	LV	CELLSTATES	MP_LYVE1hi.MHCII_intermediate	control_LMNA	10	17
USP53	0.823	0.0444	0.374	0.734	8.07	10.1	0.00169	1.35	LV	CELLSTATES	MP_LYVE1hi.MHCII_intermediate	control_LMNA	10	17
SMARCA2	0.82	0.0113	0.446	0.98	8.39	14	0.000227	1.95	LV	CELLSTATES	MP_LYVE1hi.MHCII_intermediate	control_LMNA	10	17
SPATS2L	0.814	0.00797	0.605	1.21	8.67	15.1	0.000136	2.1	LV	CELLSTATES	MP_LYVE1hi.MHCII_intermediate	control_LMNA	10	17
LDLRAD4	0.806	0.00431	3.5	7.08	11.1	16.6	6.35e-05	2.37	LV	CELLSTATES	MP_LYVE1hi.MHCII_intermediate	control_LMNA	10	17
SMAP2	0.802	0.016	1.23	2.44	9.62	13	0.000382	1.8	LV	CELLSTATES	MP_LYVE1hi.MHCII_intermediate	control_LMNA	10	17
DEPTOR	0.801	0.0372	0.43	0.825	8.17	10.7	0.00124	1.43	LV	CELLSTATES	MP_LYVE1hi.MHCII_intermediate	control_LMNA	10	17
DGKH	0.801	0.0393	0.268	0.545	7.69	10.5	0.00138	1.41	LV	CELLSTATES	MP_LYVE1hi.MHCII_intermediate	control_LMNA	10	17
PIAS2	0.8	0.0114	0.529	1.01	8.44	14	0.000234	1.94	LV	CELLSTATES	MP_LYVE1hi.MHCII_intermediate	control_LMNA	10	17
MS4A4E	0.789	0.0115	1.09	2.07	9.41	13.9	0.000238	1.94	LV	CELLSTATES	MP_LYVE1hi.MHCII_intermediate	control_LMNA	10	17
FOXN3	0.788	0.00788	2.48	5.26	10.6	15.1	0.000133	2.1	LV	CELLSTATES	MP_LYVE1hi.MHCII_intermediate	control_LMNA	10	17
LRRK1	0.788	0.0219	0.379	0.734	8.01	12.1	0.0006	1.66	LV	CELLSTATES	MP_LYVE1hi.MHCII_intermediate	control_LMNA	10	17
RASSF4	0.777	0.0152	0.546	1.22	8.65	13.1	0.000357	1.82	LV	CELLSTATES	MP_LYVE1hi.MHCII_intermediate	control_LMNA	10	17
THRB	0.777	0.0093	0.968	1.84	9.28	14.6	0.000168	2.03	LV	CELLSTATES	MP_LYVE1hi.MHCII_intermediate	control_LMNA	10	17
FGD2	0.774	0.0201	0.961	1.85	9.31	12.3	0.000537	1.7	LV	CELLSTATES	MP_LYVE1hi.MHCII_intermediate	control_LMNA	10	17
TSPAN14	0.767	0.0471	0.294	0.528	7.61	9.93	0.00184	1.33	LV	CELLSTATES	MP_LYVE1hi.MHCII_intermediate	control_LMNA	10	17
TLR2	0.763	0.0348	0.815	1.59	9.03	10.9	0.00114	1.46	LV	CELLSTATES	MP_LYVE1hi.MHCII_intermediate	control_LMNA	10	17
RIN3	0.76	0.0184	0.72	1.45	8.91	12.6	0.000471	1.74	LV	CELLSTATES	MP_LYVE1hi.MHCII_intermediate	control_LMNA	10	17
PICALM	0.758	0.00938	1.36	2.66	9.75	14.6	0.000171	2.03	LV	CELLSTATES	MP_LYVE1hi.MHCII_intermediate	control_LMNA	10	17
SLCO3A1	0.758	0.016	0.707	1.43	8.92	13	0.00038	1.8	LV	CELLSTATES	MP_LYVE1hi.MHCII_intermediate	control_LMNA	10	17
KAT6A	0.753	0.0189	0.522	1.01	8.46	12.5	0.000495	1.72	LV	CELLSTATES	MP_LYVE1hi.MHCII_intermediate	control_LMNA	10	17
WASF2	0.752	0.0142	0.837	1.63	9.09	13.3	0.000326	1.85	LV	CELLSTATES	MP_LYVE1hi.MHCII_intermediate	control_LMNA	10	17
RNF115	0.744	0.0422	0.362	0.711	8.04	10.3	0.00153	1.37	LV	CELLSTATES	MP_LYVE1hi.MHCII_intermediate	control_LMNA	10	17
CSF1R	0.742	0.0242	0.47	0.971	8.37	11.8	0.000698	1.62	LV	CELLSTATES	MP_LYVE1hi.MHCII_intermediate	control_LMNA	10	17
LRBA	0.729	0.0274	0.457	0.847	8.26	11.5	0.000822	1.56	LV	CELLSTATES	MP_LYVE1hi.MHCII_intermediate	control_LMNA	10	17
MRC1	0.727	0.016	4.18	8.2	11.3	13	0.000383	1.8	LV	CELLSTATES	MP_LYVE1hi.MHCII_intermediate	control_LMNA	10	17
APBA1	0.726	0.0375	0.435	0.822	8.18	10.7	0.00126	1.43	LV	CELLSTATES	MP_LYVE1hi.MHCII_intermediate	control_LMNA	10	17
RTN1	0.726	0.0388	0.4	0.725	8	10.5	0.00135	1.41	LV	CELLSTATES	MP_LYVE1hi.MHCII_intermediate	control_LMNA	10	17
ANXA4	0.725	0.0254	0.55	0.994	8.43	11.7	0.000744	1.59	LV	CELLSTATES	MP_LYVE1hi.MHCII_intermediate	control_LMNA	10	17
DAAM1	0.725	0.0377	0.556	1.04	8.54	10.6	0.00128	1.42	LV	CELLSTATES	MP_LYVE1hi.MHCII_intermediate	control_LMNA	10	17
RALGAPA2	0.719	0.0373	0.451	0.829	8.23	10.7	0.00125	1.43	LV	CELLSTATES	MP_LYVE1hi.MHCII_intermediate	control_LMNA	10	17
TPK1	0.7	0.0304	0.8	1.44	8.98	11.2	0.000941	1.52	LV	CELLSTATES	MP_LYVE1hi.MHCII_intermediate	control_LMNA	10	17
ARID1B	0.695	0.0164	1.21	2.26	9.55	12.9	0.000405	1.78	LV	CELLSTATES	MP_LYVE1hi.MHCII_intermediate	control_LMNA	10	17
WWOX	0.694	0.0422	1.04	2.13	9.43	10.3	0.00152	1.37	LV	CELLSTATES	MP_LYVE1hi.MHCII_intermediate	control_LMNA	10	17
FHIT	0.691	0.0337	1.52	2.79	9.85	11	0.00107	1.47	LV	CELLSTATES	MP_LYVE1hi.MHCII_intermediate	control_LMNA	10	17
CCNY	0.683	0.033	0.702	1.3	8.82	11	0.00104	1.48	LV	CELLSTATES	MP_LYVE1hi.MHCII_intermediate	control_LMNA	10	17
ANKS1A	0.632	0.0497	1.08	1.97	9.37	9.79	0.00198	1.3	LV	CELLSTATES	MP_LYVE1hi.MHCII_intermediate	control_LMNA	10	17
DAPK1	0.623	0.0462	1.39	2.37	9.64	10	0.00177	1.34	LV	CELLSTATES	MP_LYVE1hi.MHCII_intermediate	control_LMNA	10	17
DIP2B	0.621	0.0475	1.28	2.14	9.52	9.92	0.00186	1.32	LV	CELLSTATES	MP_LYVE1hi.MHCII_intermediate	control_LMNA	10	17

## Sheet: PKP2_control
Gene	logFC	FDR	mean_exp_control	mean_exp_genotype	logCPM	F	PValue	FDR_plot	Region	annotation_level	cell_state	comparison	Observations_genotype	Observations_reference
CLEC4E	4.21	1.07e-11	0.0144	0.269	6.27	74.9	4.85e-15	11	LV	CELLSTATES	MP_LYVE1hi.MHCII_intermediate	control_PKP2	6	17
AC008759.3	4.16	0.00011	0.00084	0.0741	5.16	26.2	8.73e-07	3.96	LV	CELLSTATES	MP_LYVE1hi.MHCII_intermediate	control_PKP2	6	17
PLK4	4	0.00404	0	0.0212	4.46	22.1	6.53e-05	2.39	LV	CELLSTATES	MP_LYVE1hi.MHCII_intermediate	control_PKP2	6	17
GPR153	3.89	0.00563	0.00218	0.0207	4.43	22.4	0.000105	2.25	LV	CELLSTATES	MP_LYVE1hi.MHCII_intermediate	control_PKP2	6	17
HYKK	3.89	0.00805	0	0.0165	4.39	22.1	0.00016	2.09	LV	CELLSTATES	MP_LYVE1hi.MHCII_intermediate	control_PKP2	6	17
BRINP1	3.84	0.00934	0	0.0153	4.36	22.9	0.000195	2.03	LV	CELLSTATES	MP_LYVE1hi.MHCII_intermediate	control_PKP2	6	17
LMOD2	3.65	0.000595	0.00627	0.0564	5.03	21.8	6.42e-06	3.23	LV	CELLSTATES	MP_LYVE1hi.MHCII_intermediate	control_PKP2	6	17
PDK4	3.63	1.73e-12	0.675	5.09	9.98	82.2	4.06e-16	11.8	LV	CELLSTATES	MP_LYVE1hi.MHCII_intermediate	control_PKP2	6	17
AC008982.1	3.49	0.0246	0	0.0143	4.36	18.6	0.000714	1.61	LV	CELLSTATES	MP_LYVE1hi.MHCII_intermediate	control_PKP2	6	17
ADM	3.39	0.00432	0.00293	0.0415	4.78	16.6	7.32e-05	2.36	LV	CELLSTATES	MP_LYVE1hi.MHCII_intermediate	control_PKP2	6	17
WASHC2A	3.35	1.55e-21	0.28	2.65	9.06	158	1.22e-25	20.8	LV	CELLSTATES	MP_LYVE1hi.MHCII_intermediate	control_PKP2	6	17
C7orf69	3.31	0.0074	0.00159	0.0319	4.72	15.1	0.000145	2.13	LV	CELLSTATES	MP_LYVE1hi.MHCII_intermediate	control_PKP2	6	17
TBCE-1	3.25	0.0486	0	0.0139	4.38	15.5	0.00185	1.31	LV	CELLSTATES	MP_LYVE1hi.MHCII_intermediate	control_PKP2	6	17
FRAT1	3.24	1.62e-06	0.0246	0.151	5.75	37.9	5.71e-09	5.79	LV	CELLSTATES	MP_LYVE1hi.MHCII_intermediate	control_PKP2	6	17
SMIM17	3.22	0.0233	0	0.0158	4.5	14.1	0.000657	1.63	LV	CELLSTATES	MP_LYVE1hi.MHCII_intermediate	control_PKP2	6	17
AC137579.1	3.2	0.00498	0.00439	0.054	4.98	16.2	8.9e-05	2.3	LV	CELLSTATES	MP_LYVE1hi.MHCII_intermediate	control_PKP2	6	17
OLFML1	3.2	0.0025	0.00606	0.0497	4.84	18	3.71e-05	2.6	LV	CELLSTATES	MP_LYVE1hi.MHCII_intermediate	control_PKP2	6	17
ARRDC2	3.18	1.7e-09	0.0387	0.344	6.64	58.5	1.73e-12	8.77	LV	CELLSTATES	MP_LYVE1hi.MHCII_intermediate	control_PKP2	6	17
HBB	3.18	0.0291	0	0.0157	4.47	13.7	0.000903	1.54	LV	CELLSTATES	MP_LYVE1hi.MHCII_intermediate	control_PKP2	6	17
GPR12	3.17	0.00425	0.00905	0.0535	5.02	16.6	7.13e-05	2.37	LV	CELLSTATES	MP_LYVE1hi.MHCII_intermediate	control_PKP2	6	17
DBN1	3.13	0.0239	0.00084	0.0226	4.56	13.6	0.000679	1.62	LV	CELLSTATES	MP_LYVE1hi.MHCII_intermediate	control_PKP2	6	17
RPL39L	3.13	0.0319	0.00452	0.0198	4.54	12.9	0.00103	1.5	LV	CELLSTATES	MP_LYVE1hi.MHCII_intermediate	control_PKP2	6	17
AC008759.2	3.12	0.027	0	0.0245	4.69	11.7	0.000806	1.57	LV	CELLSTATES	MP_LYVE1hi.MHCII_intermediate	control_PKP2	6	17
LINC01580	3.1	0.0112	0.00284	0.035	4.62	14	0.000248	1.95	LV	CELLSTATES	MP_LYVE1hi.MHCII_intermediate	control_PKP2	6	17
RBMS3-AS2	3.08	0.000162	0.0332	0.11	5.5	25.2	1.37e-06	3.79	LV	CELLSTATES	MP_LYVE1hi.MHCII_intermediate	control_PKP2	6	17
SERPINF2	3.07	0.000778	0.0146	0.0855	5.33	21	9.09e-06	3.11	LV	CELLSTATES	MP_LYVE1hi.MHCII_intermediate	control_PKP2	6	17
AP000812.1	3.06	1.62e-06	0.0283	0.198	6.09	37.9	5.71e-09	5.79	LV	CELLSTATES	MP_LYVE1hi.MHCII_intermediate	control_PKP2	6	17
FAM72D	3.05	0.00946	0.011	0.0444	4.91	14.5	0.000201	2.02	LV	CELLSTATES	MP_LYVE1hi.MHCII_intermediate	control_PKP2	6	17
AC007681.1	2.95	0.0226	0.00452	0.0305	4.69	12.1	0.000635	1.65	LV	CELLSTATES	MP_LYVE1hi.MHCII_intermediate	control_PKP2	6	17
GRB10	2.87	0.00441	0.00877	0.108	5.59	16.5	7.59e-05	2.36	LV	CELLSTATES	MP_LYVE1hi.MHCII_intermediate	control_PKP2	6	17
FAM171B	2.86	0.0446	0.0042	0.0192	4.61	10.3	0.00163	1.35	LV	CELLSTATES	MP_LYVE1hi.MHCII_intermediate	control_PKP2	6	17
PKP2	2.85	7.65e-08	0.0987	0.316	6.71	47	1.44e-10	7.12	LV	CELLSTATES	MP_LYVE1hi.MHCII_intermediate	control_PKP2	6	17
RBMS3-AS3	2.83	2.45e-05	0.0311	0.154	5.83	30.3	1.42e-07	4.61	LV	CELLSTATES	MP_LYVE1hi.MHCII_intermediate	control_PKP2	6	17
RGS1	2.73	0.000214	0.0258	0.148	5.83	24.5	1.9e-06	3.67	LV	CELLSTATES	MP_LYVE1hi.MHCII_intermediate	control_PKP2	6	17
SMCR5	2.68	0.0126	0.0145	0.0506	4.92	13.7	0.000291	1.9	LV	CELLSTATES	MP_LYVE1hi.MHCII_intermediate	control_PKP2	6	17
ZBTB16	2.66	9.66e-09	0.848	4.4	9.86	52.6	1.59e-11	8.01	LV	CELLSTATES	MP_LYVE1hi.MHCII_intermediate	control_PKP2	6	17
GFOD1	2.65	5.45e-09	0.145	0.537	7.23	54.4	8.11e-12	8.26	LV	CELLSTATES	MP_LYVE1hi.MHCII_intermediate	control_PKP2	6	17
PAOX	2.64	0.0167	0.00678	0.0511	4.88	13	0.000424	1.78	LV	CELLSTATES	MP_LYVE1hi.MHCII_intermediate	control_PKP2	6	17
AC092070.4	2.63	0.0234	0.00807	0.0476	4.94	12.1	0.000661	1.63	LV	CELLSTATES	MP_LYVE1hi.MHCII_intermediate	control_PKP2	6	17
RBMS3	2.63	0.00189	0.0276	0.119	5.64	18.8	2.57e-05	2.72	LV	CELLSTATES	MP_LYVE1hi.MHCII_intermediate	control_PKP2	6	17
LINC00342	2.59	0.0468	0.00977	0.0294	4.71	10.1	0.00176	1.33	LV	CELLSTATES	MP_LYVE1hi.MHCII_intermediate	control_PKP2	6	17
LINC01725	2.57	0.0486	0.00384	0.0322	4.71	10	0.00186	1.31	LV	CELLSTATES	MP_LYVE1hi.MHCII_intermediate	control_PKP2	6	17
AC104041.1	2.53	0.0103	0.0189	0.0657	5.12	14.3	0.000222	1.99	LV	CELLSTATES	MP_LYVE1hi.MHCII_intermediate	control_PKP2	6	17
DDIT4	2.52	4.39e-06	0.0979	0.236	6.48	34.9	1.96e-08	5.36	LV	CELLSTATES	MP_LYVE1hi.MHCII_intermediate	control_PKP2	6	17
AC009975.1	2.48	0.00908	0.0189	0.0816	5.44	14.6	0.000186	2.04	LV	CELLSTATES	MP_LYVE1hi.MHCII_intermediate	control_PKP2	6	17
ALCAM	2.48	1.56e-08	0.188	0.735	7.7	51.3	2.69e-11	7.81	LV	CELLSTATES	MP_LYVE1hi.MHCII_intermediate	control_PKP2	6	17
TCF7L1	2.47	0.000531	0.0251	0.134	5.74	22.1	5.54e-06	3.27	LV	CELLSTATES	MP_LYVE1hi.MHCII_intermediate	control_PKP2	6	17
CRISPLD2	2.46	0.00172	0.0273	0.107	5.56	19	2.33e-05	2.77	LV	CELLSTATES	MP_LYVE1hi.MHCII_intermediate	control_PKP2	6	17
PRR16	2.44	0.037	0.0149	0.0409	4.89	10.8	0.00126	1.43	LV	CELLSTATES	MP_LYVE1hi.MHCII_intermediate	control_PKP2	6	17
CSGALNACT1	2.42	3.26e-10	0.694	4.45	9.84	63.4	2.81e-13	9.49	LV	CELLSTATES	MP_LYVE1hi.MHCII_intermediate	control_PKP2	6	17
INSR	2.42	1.07e-11	0.175	1.14	8.1	74.8	5.03e-15	11	LV	CELLSTATES	MP_LYVE1hi.MHCII_intermediate	control_PKP2	6	17
OGFRL1	2.42	5.75e-12	0.328	1.81	8.69	77.8	1.8e-15	11.2	LV	CELLSTATES	MP_LYVE1hi.MHCII_intermediate	control_PKP2	6	17
PLS1	2.39	0.000274	0.0187	0.163	5.92	23.8	2.51e-06	3.56	LV	CELLSTATES	MP_LYVE1hi.MHCII_intermediate	control_PKP2	6	17
TACR1	2.39	0.0261	0.0137	0.0489	5.02	11.8	0.000769	1.58	LV	CELLSTATES	MP_LYVE1hi.MHCII_intermediate	control_PKP2	6	17
FOS	2.36	3.1e-07	0.224	0.675	7.75	42.8	7.78e-10	6.51	LV	CELLSTATES	MP_LYVE1hi.MHCII_intermediate	control_PKP2	6	17
IGSF11	2.36	0.0468	0.00905	0.0476	4.9	10.1	0.00174	1.33	LV	CELLSTATES	MP_LYVE1hi.MHCII_intermediate	control_PKP2	6	17
TAF4B	2.36	0.00225	0.0345	0.106	5.58	18.3	3.28e-05	2.65	LV	CELLSTATES	MP_LYVE1hi.MHCII_intermediate	control_PKP2	6	17
PSTPIP2	2.34	1e-07	0.104	0.504	7.18	45.9	2.2e-10	7	LV	CELLSTATES	MP_LYVE1hi.MHCII_intermediate	control_PKP2	6	17
ALOX15B	2.31	0.019	0.0299	0.0728	5.33	12.6	0.000498	1.72	LV	CELLSTATES	MP_LYVE1hi.MHCII_intermediate	control_PKP2	6	17
AP002518.2	2.3	0.000157	0.093	0.177	6.19	25.3	1.29e-06	3.8	LV	CELLSTATES	MP_LYVE1hi.MHCII_intermediate	control_PKP2	6	17
NHSL1	2.28	1.51e-11	0.597	3.36	9.49	73.3	8.31e-15	10.8	LV	CELLSTATES	MP_LYVE1hi.MHCII_intermediate	control_PKP2	6	17
IER5	2.27	0.0296	0.0154	0.0621	5.18	11.4	0.00094	1.53	LV	CELLSTATES	MP_LYVE1hi.MHCII_intermediate	control_PKP2	6	17
AC097534.2	2.26	0.00934	0.0366	0.0984	5.6	14.5	0.000196	2.03	LV	CELLSTATES	MP_LYVE1hi.MHCII_intermediate	control_PKP2	6	17
AC025576.2	2.24	0.0468	0.00981	0.0505	4.96	10.1	0.00174	1.33	LV	CELLSTATES	MP_LYVE1hi.MHCII_intermediate	control_PKP2	6	17
GREB1	2.23	0.00556	0.0231	0.17	6.13	15.9	0.000102	2.26	LV	CELLSTATES	MP_LYVE1hi.MHCII_intermediate	control_PKP2	6	17
NUDT16	2.23	1.12e-05	0.0637	0.259	6.48	32.3	6e-08	4.95	LV	CELLSTATES	MP_LYVE1hi.MHCII_intermediate	control_PKP2	6	17
TSC22D3	2.17	3.52e-09	0.354	1.56	8.65	55.9	4.69e-12	8.45	LV	CELLSTATES	MP_LYVE1hi.MHCII_intermediate	control_PKP2	6	17
ARHGAP42	2.14	0.0113	0.0179	0.138	5.92	14	0.000251	1.95	LV	CELLSTATES	MP_LYVE1hi.MHCII_intermediate	control_PKP2	6	17
SPATA9	2.14	0.0159	0.0257	0.0782	5.4	13.1	0.000398	1.8	LV	CELLSTATES	MP_LYVE1hi.MHCII_intermediate	control_PKP2	6	17
SORT1	2.13	0.000793	0.0702	0.193	6.25	21	9.33e-06	3.1	LV	CELLSTATES	MP_LYVE1hi.MHCII_intermediate	control_PKP2	6	17
FKBP5	2.12	2.77e-08	4.03	14.3	11.7	49.7	4.99e-11	7.56	LV	CELLSTATES	MP_LYVE1hi.MHCII_intermediate	control_PKP2	6	17
GLIS3	2.1	3.4e-09	0.252	1.58	8.56	56.1	4.26e-12	8.47	LV	CELLSTATES	MP_LYVE1hi.MHCII_intermediate	control_PKP2	6	17
MAP3K6	2.08	0.0192	0.0204	0.0883	5.43	12.6	0.000511	1.72	LV	CELLSTATES	MP_LYVE1hi.MHCII_intermediate	control_PKP2	6	17
TMTC1	2.07	0.0497	0.0208	0.0642	5.15	9.95	0.00192	1.3	LV	CELLSTATES	MP_LYVE1hi.MHCII_intermediate	control_PKP2	6	17
MT2A	2.04	0.0426	0.0202	0.0815	5.47	10.4	0.00152	1.37	LV	CELLSTATES	MP_LYVE1hi.MHCII_intermediate	control_PKP2	6	17
ZNF189	2.01	0.000269	0.057	0.268	6.51	23.9	2.43e-06	3.57	LV	CELLSTATES	MP_LYVE1hi.MHCII_intermediate	control_PKP2	6	17
LHFPL6	2	6.8e-05	0.198	0.587	7.53	27.5	4.86e-07	4.17	LV	CELLSTATES	MP_LYVE1hi.MHCII_intermediate	control_PKP2	6	17
SIRT5	2	0.000525	0.0546	0.196	6.22	22.1	5.44e-06	3.28	LV	CELLSTATES	MP_LYVE1hi.MHCII_intermediate	control_PKP2	6	17
PER1	1.99	3.83e-06	0.121	0.382	6.97	35.3	1.68e-08	5.42	LV	CELLSTATES	MP_LYVE1hi.MHCII_intermediate	control_PKP2	6	17
AC020611.2	1.97	0.000495	0.0532	0.205	6.24	22.3	4.97e-06	3.31	LV	CELLSTATES	MP_LYVE1hi.MHCII_intermediate	control_PKP2	6	17
GLCCI1	1.97	1.47e-05	0.114	0.343	6.83	31.6	8.05e-08	4.83	LV	CELLSTATES	MP_LYVE1hi.MHCII_intermediate	control_PKP2	6	17
FAM153A	1.96	0.0175	0.0243	0.12	5.77	12.8	0.000453	1.76	LV	CELLSTATES	MP_LYVE1hi.MHCII_intermediate	control_PKP2	6	17
PRKCH	1.96	0.0034	0.0624	0.168	6.08	17.3	5.25e-05	2.47	LV	CELLSTATES	MP_LYVE1hi.MHCII_intermediate	control_PKP2	6	17
HS3ST3B1	1.94	0.0451	0.0205	0.0796	5.28	10.2	0.00166	1.35	LV	CELLSTATES	MP_LYVE1hi.MHCII_intermediate	control_PKP2	6	17
P2RY12	1.94	0.000624	0.129	0.319	6.86	21.6	6.97e-06	3.2	LV	CELLSTATES	MP_LYVE1hi.MHCII_intermediate	control_PKP2	6	17
CPM	1.93	5.45e-09	2.06	7.84	10.8	54.4	8.06e-12	8.26	LV	CELLSTATES	MP_LYVE1hi.MHCII_intermediate	control_PKP2	6	17
SH3BP5	1.92	5.62e-07	0.32	1.23	8.37	41.1	1.54e-09	6.25	LV	CELLSTATES	MP_LYVE1hi.MHCII_intermediate	control_PKP2	6	17
ZNF846	1.92	9.93e-07	0.235	0.706	7.75	39.4	3.04e-09	6	LV	CELLSTATES	MP_LYVE1hi.MHCII_intermediate	control_PKP2	6	17
MEGF6	1.9	0.0305	0.0252	0.0878	5.47	11.3	0.000977	1.52	LV	CELLSTATES	MP_LYVE1hi.MHCII_intermediate	control_PKP2	6	17
GRAMD2B	1.89	9.52e-06	0.159	0.399	7.05	32.8	4.92e-08	5.02	LV	CELLSTATES	MP_LYVE1hi.MHCII_intermediate	control_PKP2	6	17
EVA1C	1.86	3.54e-05	0.187	0.413	7.14	29.3	2.17e-07	4.45	LV	CELLSTATES	MP_LYVE1hi.MHCII_intermediate	control_PKP2	6	17
MARVELD1	1.86	0.0157	0.044	0.0996	5.6	13.1	0.00039	1.8	LV	CELLSTATES	MP_LYVE1hi.MHCII_intermediate	control_PKP2	6	17
TBC1D16	1.81	1.01e-05	0.281	0.599	7.62	32.6	5.33e-08	4.99	LV	CELLSTATES	MP_LYVE1hi.MHCII_intermediate	control_PKP2	6	17
WNT5B	1.81	0.0105	0.0426	0.145	6.02	14.2	0.000229	1.98	LV	CELLSTATES	MP_LYVE1hi.MHCII_intermediate	control_PKP2	6	17
RFPL1S	1.8	0.0426	0.0321	0.0932	5.48	10.4	0.00152	1.37	LV	CELLSTATES	MP_LYVE1hi.MHCII_intermediate	control_PKP2	6	17
AL445426.1	1.79	0.00414	0.0715	0.166	6.13	16.7	6.81e-05	2.38	LV	CELLSTATES	MP_LYVE1hi.MHCII_intermediate	control_PKP2	6	17
C5	1.79	0.00199	0.0755	0.186	6.22	18.6	2.75e-05	2.7	LV	CELLSTATES	MP_LYVE1hi.MHCII_intermediate	control_PKP2	6	17
PSMA1	1.78	0.000141	0.116	0.328	6.85	25.6	1.15e-06	3.85	LV	CELLSTATES	MP_LYVE1hi.MHCII_intermediate	control_PKP2	6	17
TXN	1.77	0.0226	0.0351	0.132	5.85	12.1	0.000635	1.65	LV	CELLSTATES	MP_LYVE1hi.MHCII_intermediate	control_PKP2	6	17
ELL2	1.76	1.99e-06	0.271	0.841	7.97	37.2	7.48e-09	5.7	LV	CELLSTATES	MP_LYVE1hi.MHCII_intermediate	control_PKP2	6	17
IQCJ-SCHIP1	1.76	0.0119	0.0567	0.133	5.85	13.9	0.00027	1.93	LV	CELLSTATES	MP_LYVE1hi.MHCII_intermediate	control_PKP2	6	17
RHOB	1.75	0.00207	0.0947	0.208	6.46	18.5	2.95e-05	2.68	LV	CELLSTATES	MP_LYVE1hi.MHCII_intermediate	control_PKP2	6	17
CACNB4	1.72	0.000425	0.13	0.278	6.75	22.7	4.16e-06	3.37	LV	CELLSTATES	MP_LYVE1hi.MHCII_intermediate	control_PKP2	6	17
DOCK5	1.72	1.16e-06	0.442	1.43	8.61	39	3.64e-09	5.94	LV	CELLSTATES	MP_LYVE1hi.MHCII_intermediate	control_PKP2	6	17
AC093535.1	1.7	0.0269	0.0481	0.119	5.8	11.7	0.000799	1.57	LV	CELLSTATES	MP_LYVE1hi.MHCII_intermediate	control_PKP2	6	17
FAM117B	1.7	5.38e-05	0.218	0.701	7.74	28.2	3.63e-07	4.27	LV	CELLSTATES	MP_LYVE1hi.MHCII_intermediate	control_PKP2	6	17
ADAMTS10	1.69	0.05	0.0272	0.0952	5.59	9.92	0.00195	1.3	LV	CELLSTATES	MP_LYVE1hi.MHCII_intermediate	control_PKP2	6	17
C7orf50	1.67	0.0294	0.0535	0.114	5.74	11.4	0.00092	1.53	LV	CELLSTATES	MP_LYVE1hi.MHCII_intermediate	control_PKP2	6	17
CHPT1	1.67	8.21e-06	0.25	0.857	7.96	33.2	4.12e-08	5.09	LV	CELLSTATES	MP_LYVE1hi.MHCII_intermediate	control_PKP2	6	17
TFCP2L1	1.66	0.0153	0.097	0.246	6.52	13.2	0.000375	1.82	LV	CELLSTATES	MP_LYVE1hi.MHCII_intermediate	control_PKP2	6	17
ADGRG6	1.63	7.16e-05	0.18	0.523	7.41	27.3	5.28e-07	4.15	LV	CELLSTATES	MP_LYVE1hi.MHCII_intermediate	control_PKP2	6	17
SLC19A2	1.63	0.0192	0.0502	0.156	6.04	12.6	0.000508	1.72	LV	CELLSTATES	MP_LYVE1hi.MHCII_intermediate	control_PKP2	6	17
TIMP3	1.63	0.00466	0.0921	0.236	6.46	16.3	8.19e-05	2.33	LV	CELLSTATES	MP_LYVE1hi.MHCII_intermediate	control_PKP2	6	17
PARVG	1.62	0.000683	0.113	0.336	6.76	21.3	7.82e-06	3.17	LV	CELLSTATES	MP_LYVE1hi.MHCII_intermediate	control_PKP2	6	17
DLGAP2	1.61	0.0044	0.0659	0.244	6.4	16.5	7.53e-05	2.36	LV	CELLSTATES	MP_LYVE1hi.MHCII_intermediate	control_PKP2	6	17
GNB5	1.61	0.0288	0.051	0.133	5.94	11.5	0.000883	1.54	LV	CELLSTATES	MP_LYVE1hi.MHCII_intermediate	control_PKP2	6	17
GALNT2	1.6	4.86e-05	0.283	0.795	7.93	28.4	3.21e-07	4.31	LV	CELLSTATES	MP_LYVE1hi.MHCII_intermediate	control_PKP2	6	17
TNS2	1.6	0.0158	0.0483	0.152	6	13.1	0.000394	1.8	LV	CELLSTATES	MP_LYVE1hi.MHCII_intermediate	control_PKP2	6	17
ZNF823	1.6	0.0468	0.0489	0.0985	5.7	10.1	0.00175	1.33	LV	CELLSTATES	MP_LYVE1hi.MHCII_intermediate	control_PKP2	6	17
AC107884.1	1.59	0.00701	0.0651	0.215	6.34	15.3	0.000136	2.15	LV	CELLSTATES	MP_LYVE1hi.MHCII_intermediate	control_PKP2	6	17
GARNL3	1.59	0.000166	0.151	0.441	7.21	25.1	1.42e-06	3.78	LV	CELLSTATES	MP_LYVE1hi.MHCII_intermediate	control_PKP2	6	17
RCAN1	1.59	4.86e-05	0.427	1.37	8.55	28.5	3.21e-07	4.31	LV	CELLSTATES	MP_LYVE1hi.MHCII_intermediate	control_PKP2	6	17
DUSP1	1.58	0.00074	0.289	0.8	8.07	21.2	8.53e-06	3.13	LV	CELLSTATES	MP_LYVE1hi.MHCII_intermediate	control_PKP2	6	17
SRGAP1	1.58	1.82e-06	0.578	2.03	9.07	37.5	6.72e-09	5.74	LV	CELLSTATES	MP_LYVE1hi.MHCII_intermediate	control_PKP2	6	17
AXL	1.57	0.000127	0.163	0.5	7.36	25.8	1.03e-06	3.89	LV	CELLSTATES	MP_LYVE1hi.MHCII_intermediate	control_PKP2	6	17
MAN1A1	1.57	1.38e-06	3.36	10.9	11.4	38.5	4.44e-09	5.86	LV	CELLSTATES	MP_LYVE1hi.MHCII_intermediate	control_PKP2	6	17
ACOT11	1.56	0.0125	0.0732	0.2	6.35	13.8	0.000286	1.9	LV	CELLSTATES	MP_LYVE1hi.MHCII_intermediate	control_PKP2	6	17
PALD1	1.55	0.00534	0.0906	0.248	6.56	16	9.68e-05	2.27	LV	CELLSTATES	MP_LYVE1hi.MHCII_intermediate	control_PKP2	6	17
SERPINI2	1.55	0.0239	0.0654	0.165	6.11	12	0.000687	1.62	LV	CELLSTATES	MP_LYVE1hi.MHCII_intermediate	control_PKP2	6	17
SRGAP2	1.55	3.39e-07	1.4	4.32	10.1	42.5	8.77e-10	6.47	LV	CELLSTATES	MP_LYVE1hi.MHCII_intermediate	control_PKP2	6	17
A2M	1.54	0.00154	0.128	0.593	7.44	19.3	2.01e-05	2.81	LV	CELLSTATES	MP_LYVE1hi.MHCII_intermediate	control_PKP2	6	17
AKR1B1	1.54	0.0319	0.0787	0.17	6.24	11.2	0.00103	1.5	LV	CELLSTATES	MP_LYVE1hi.MHCII_intermediate	control_PKP2	6	17
CCND3	1.54	0.000162	0.491	1.35	8.61	25.2	1.36e-06	3.79	LV	CELLSTATES	MP_LYVE1hi.MHCII_intermediate	control_PKP2	6	17
ZC3H12D	1.54	0.0103	0.0696	0.251	6.57	14.3	0.000223	1.99	LV	CELLSTATES	MP_LYVE1hi.MHCII_intermediate	control_PKP2	6	17
ACACB	1.53	0.0126	0.0624	0.207	6.34	13.7	0.000292	1.9	LV	CELLSTATES	MP_LYVE1hi.MHCII_intermediate	control_PKP2	6	17
ZFAND5	1.53	0.00354	0.0838	0.339	6.89	17.2	5.5e-05	2.45	LV	CELLSTATES	MP_LYVE1hi.MHCII_intermediate	control_PKP2	6	17
FGL2	1.51	0.00842	0.0774	0.267	6.59	14.8	0.000169	2.07	LV	CELLSTATES	MP_LYVE1hi.MHCII_intermediate	control_PKP2	6	17
TEX2	1.51	0.00199	0.117	0.311	6.82	18.6	2.76e-05	2.7	LV	CELLSTATES	MP_LYVE1hi.MHCII_intermediate	control_PKP2	6	17
CCDC40	1.5	0.0284	0.0638	0.162	6.16	11.5	0.000865	1.55	LV	CELLSTATES	MP_LYVE1hi.MHCII_intermediate	control_PKP2	6	17
PIEZO1	1.5	0.00214	0.102	0.265	6.64	18.4	3.1e-05	2.67	LV	CELLSTATES	MP_LYVE1hi.MHCII_intermediate	control_PKP2	6	17
IGSF21	1.49	0.000252	0.208	0.63	7.59	24.1	2.25e-06	3.6	LV	CELLSTATES	MP_LYVE1hi.MHCII_intermediate	control_PKP2	6	17
CHKA	1.48	0.000124	0.398	1.19	8.41	25.9	9.94e-07	3.91	LV	CELLSTATES	MP_LYVE1hi.MHCII_intermediate	control_PKP2	6	17
PLIN2	1.48	0.0183	0.102	0.228	6.51	12.7	0.000476	1.74	LV	CELLSTATES	MP_LYVE1hi.MHCII_intermediate	control_PKP2	6	17
UST	1.47	0.00054	0.167	0.534	7.37	22	5.68e-06	3.27	LV	CELLSTATES	MP_LYVE1hi.MHCII_intermediate	control_PKP2	6	17
AFF3	1.46	0.000162	0.51	2.07	9.04	25.2	1.38e-06	3.79	LV	CELLSTATES	MP_LYVE1hi.MHCII_intermediate	control_PKP2	6	17
ARHGEF10L	1.46	2.69e-06	0.573	1.95	8.99	36.3	1.1e-08	5.57	LV	CELLSTATES	MP_LYVE1hi.MHCII_intermediate	control_PKP2	6	17
CERS6	1.46	4.86e-05	0.682	1.74	9.01	28.4	3.24e-07	4.31	LV	CELLSTATES	MP_LYVE1hi.MHCII_intermediate	control_PKP2	6	17
FGR	1.45	0.0269	0.124	0.183	6.35	11.7	0.000801	1.57	LV	CELLSTATES	MP_LYVE1hi.MHCII_intermediate	control_PKP2	6	17
SLC1A3	1.45	0.00126	1.16	2.98	9.7	19.8	1.58e-05	2.9	LV	CELLSTATES	MP_LYVE1hi.MHCII_intermediate	control_PKP2	6	17
WASHC2C	1.45	0.000499	0.265	0.748	7.84	22.3	5.05e-06	3.3	LV	CELLSTATES	MP_LYVE1hi.MHCII_intermediate	control_PKP2	6	17
ZDHHC14	1.45	3.68e-05	0.346	1.04	8.27	29.2	2.28e-07	4.43	LV	CELLSTATES	MP_LYVE1hi.MHCII_intermediate	control_PKP2	6	17
HECTD4	1.44	1.89e-05	0.464	1.19	8.49	30.9	1.08e-07	4.72	LV	CELLSTATES	MP_LYVE1hi.MHCII_intermediate	control_PKP2	6	17
AC007262.2	1.43	0.00396	0.099	0.448	7.14	16.9	6.24e-05	2.4	LV	CELLSTATES	MP_LYVE1hi.MHCII_intermediate	control_PKP2	6	17
AC104123.1	1.42	0.00172	0.146	0.402	7.1	19	2.33e-05	2.77	LV	CELLSTATES	MP_LYVE1hi.MHCII_intermediate	control_PKP2	6	17
FAM111A	1.42	0.0027	0.129	0.353	6.92	17.8	4.09e-05	2.57	LV	CELLSTATES	MP_LYVE1hi.MHCII_intermediate	control_PKP2	6	17
PMS1	1.41	0.000504	0.257	0.566	7.62	22.2	5.16e-06	3.3	LV	CELLSTATES	MP_LYVE1hi.MHCII_intermediate	control_PKP2	6	17
PSME4	1.41	0.000371	0.398	1.33	8.52	23	3.58e-06	3.43	LV	CELLSTATES	MP_LYVE1hi.MHCII_intermediate	control_PKP2	6	17
SRGAP2B	1.41	5.49e-05	0.854	2.52	9.43	28.1	3.79e-07	4.26	LV	CELLSTATES	MP_LYVE1hi.MHCII_intermediate	control_PKP2	6	17
PTPRG	1.4	0.0155	1.1	1.85	9.26	13.2	0.000384	1.81	LV	CELLSTATES	MP_LYVE1hi.MHCII_intermediate	control_PKP2	6	17
UBA6-AS1	1.4	0.00643	0.116	0.275	6.67	15.5	0.000123	2.19	LV	CELLSTATES	MP_LYVE1hi.MHCII_intermediate	control_PKP2	6	17
PHLPP1	1.39	0.0191	0.0686	0.219	6.4	12.6	0.000503	1.72	LV	CELLSTATES	MP_LYVE1hi.MHCII_intermediate	control_PKP2	6	17
SYNE3	1.39	0.00572	0.189	0.36	7.05	15.8	0.000107	2.24	LV	CELLSTATES	MP_LYVE1hi.MHCII_intermediate	control_PKP2	6	17
SGCD	1.38	0.0141	0.148	0.297	6.94	13.4	0.000337	1.85	LV	CELLSTATES	MP_LYVE1hi.MHCII_intermediate	control_PKP2	6	17
CTPS2	1.37	0.0204	0.0816	0.183	6.28	12.4	0.000552	1.69	LV	CELLSTATES	MP_LYVE1hi.MHCII_intermediate	control_PKP2	6	17
LINC00467	1.36	0.0192	0.114	0.218	6.53	12.6	0.00051	1.72	LV	CELLSTATES	MP_LYVE1hi.MHCII_intermediate	control_PKP2	6	17
LINC00937	1.36	0.0221	0.0939	0.206	6.41	12.2	0.000611	1.65	LV	CELLSTATES	MP_LYVE1hi.MHCII_intermediate	control_PKP2	6	17
CDC42EP3	1.35	0.0286	0.143	0.239	6.68	11.5	0.000875	1.54	LV	CELLSTATES	MP_LYVE1hi.MHCII_intermediate	control_PKP2	6	17
CTDSPL	1.35	0.00114	0.224	0.815	7.93	20.1	1.41e-05	2.94	LV	CELLSTATES	MP_LYVE1hi.MHCII_intermediate	control_PKP2	6	17
ELMO1	1.35	2.72e-06	2.48	6.96	10.8	36.3	1.13e-08	5.56	LV	CELLSTATES	MP_LYVE1hi.MHCII_intermediate	control_PKP2	6	17
MSI2	1.35	0.0155	0.114	0.269	6.62	13.2	0.000383	1.81	LV	CELLSTATES	MP_LYVE1hi.MHCII_intermediate	control_PKP2	6	17
GAN	1.34	0.0495	0.0811	0.148	6.08	9.97	0.0019	1.31	LV	CELLSTATES	MP_LYVE1hi.MHCII_intermediate	control_PKP2	6	17
TXNIP	1.33	0.000615	0.983	2.39	9.46	21.6	6.8e-06	3.21	LV	CELLSTATES	MP_LYVE1hi.MHCII_intermediate	control_PKP2	6	17
KLF9	1.32	0.00417	0.189	0.466	7.35	16.7	6.9e-05	2.38	LV	CELLSTATES	MP_LYVE1hi.MHCII_intermediate	control_PKP2	6	17
APH1B	1.31	0.00404	0.158	0.398	7.15	16.8	6.49e-05	2.39	LV	CELLSTATES	MP_LYVE1hi.MHCII_intermediate	control_PKP2	6	17
MXD4	1.31	0.0141	0.128	0.292	6.8	13.4	0.00034	1.85	LV	CELLSTATES	MP_LYVE1hi.MHCII_intermediate	control_PKP2	6	17
KCNE1	1.3	0.00908	0.41	0.885	8.13	14.6	0.000185	2.04	LV	CELLSTATES	MP_LYVE1hi.MHCII_intermediate	control_PKP2	6	17
PIK3IP1-AS1	1.3	0.0431	0.0759	0.173	6.21	10.4	0.00155	1.37	LV	CELLSTATES	MP_LYVE1hi.MHCII_intermediate	control_PKP2	6	17
ARRDC3	1.27	0.0179	0.123	0.338	6.94	12.8	0.000465	1.75	LV	CELLSTATES	MP_LYVE1hi.MHCII_intermediate	control_PKP2	6	17
HCLS1	1.27	0.000302	0.654	1.43	8.81	23.6	2.82e-06	3.52	LV	CELLSTATES	MP_LYVE1hi.MHCII_intermediate	control_PKP2	6	17
PRKCE	1.27	0.00143	0.366	0.91	8.16	19.5	1.83e-05	2.84	LV	CELLSTATES	MP_LYVE1hi.MHCII_intermediate	control_PKP2	6	17
CD163	1.26	0.000591	3.02	6.18	10.9	21.8	6.31e-06	3.23	LV	CELLSTATES	MP_LYVE1hi.MHCII_intermediate	control_PKP2	6	17
NBPF26	1.25	0.0391	0.0935	0.295	6.8	10.6	0.00136	1.41	LV	CELLSTATES	MP_LYVE1hi.MHCII_intermediate	control_PKP2	6	17
ZNF706	1.25	0.00425	0.205	0.439	7.3	16.6	7.13e-05	2.37	LV	CELLSTATES	MP_LYVE1hi.MHCII_intermediate	control_PKP2	6	17
CELF2	1.24	0.000101	1.99	5.59	10.5	26.4	7.86e-07	3.99	LV	CELLSTATES	MP_LYVE1hi.MHCII_intermediate	control_PKP2	6	17
PDE3B	1.24	0.00892	0.241	0.505	7.49	14.7	0.000181	2.05	LV	CELLSTATES	MP_LYVE1hi.MHCII_intermediate	control_PKP2	6	17
FAR2	1.21	0.00164	0.605	1.3	8.71	19.1	2.2e-05	2.79	LV	CELLSTATES	MP_LYVE1hi.MHCII_intermediate	control_PKP2	6	17
DEPTOR	1.2	0.0042	0.43	0.886	8.24	16.7	6.98e-05	2.38	LV	CELLSTATES	MP_LYVE1hi.MHCII_intermediate	control_PKP2	6	17
FMN1	1.2	0.000345	4.05	10.4	11.4	23.2	3.27e-06	3.46	LV	CELLSTATES	MP_LYVE1hi.MHCII_intermediate	control_PKP2	6	17
CTTNBP2	1.19	0.00132	0.44	1.18	8.47	19.7	1.68e-05	2.88	LV	CELLSTATES	MP_LYVE1hi.MHCII_intermediate	control_PKP2	6	17
NFKBIA	1.19	0.0296	0.137	0.285	6.84	11.4	0.000941	1.53	LV	CELLSTATES	MP_LYVE1hi.MHCII_intermediate	control_PKP2	6	17
INTS10	1.18	0.0192	0.219	0.398	7.28	12.6	0.000513	1.72	LV	CELLSTATES	MP_LYVE1hi.MHCII_intermediate	control_PKP2	6	17
MPRIP	1.17	0.0399	0.14	0.239	6.69	10.6	0.00139	1.4	LV	CELLSTATES	MP_LYVE1hi.MHCII_intermediate	control_PKP2	6	17
AC007319.1	1.16	0.0104	0.267	0.524	7.53	14.2	0.000228	1.98	LV	CELLSTATES	MP_LYVE1hi.MHCII_intermediate	control_PKP2	6	17
YAF2	1.15	0.0113	0.239	0.541	7.55	14	0.000253	1.95	LV	CELLSTATES	MP_LYVE1hi.MHCII_intermediate	control_PKP2	6	17
DAAM1	1.14	0.00199	0.556	1.34	8.68	18.6	2.79e-05	2.7	LV	CELLSTATES	MP_LYVE1hi.MHCII_intermediate	control_PKP2	6	17
PTEN	1.14	0.000624	0.828	1.72	9.1	21.6	7.04e-06	3.2	LV	CELLSTATES	MP_LYVE1hi.MHCII_intermediate	control_PKP2	6	17
SHMT1	1.14	0.00788	0.303	0.601	7.75	15	0.000156	2.1	LV	CELLSTATES	MP_LYVE1hi.MHCII_intermediate	control_PKP2	6	17
SMYD4	1.14	0.0419	0.11	0.257	6.67	10.5	0.00148	1.38	LV	CELLSTATES	MP_LYVE1hi.MHCII_intermediate	control_PKP2	6	17
SRGAP2C	1.14	0.00164	0.665	1.49	8.89	19.1	2.18e-05	2.79	LV	CELLSTATES	MP_LYVE1hi.MHCII_intermediate	control_PKP2	6	17
ITPK1	1.13	0.0363	0.11	0.307	6.82	10.8	0.00123	1.44	LV	CELLSTATES	MP_LYVE1hi.MHCII_intermediate	control_PKP2	6	17
KAT2B	1.13	0.0272	0.143	0.321	6.92	11.6	0.000815	1.57	LV	CELLSTATES	MP_LYVE1hi.MHCII_intermediate	control_PKP2	6	17
FP700111.1	1.12	0.0191	0.308	0.556	7.7	12.6	0.000504	1.72	LV	CELLSTATES	MP_LYVE1hi.MHCII_intermediate	control_PKP2	6	17
HERPUD1	1.11	0.00657	0.361	0.765	8.07	15.4	0.000126	2.18	LV	CELLSTATES	MP_LYVE1hi.MHCII_intermediate	control_PKP2	6	17
COMT	1.1	0.0344	0.149	0.299	6.83	11	0.00115	1.46	LV	CELLSTATES	MP_LYVE1hi.MHCII_intermediate	control_PKP2	6	17
GAB1	1.1	0.0109	0.282	0.735	7.89	14.1	0.000241	1.96	LV	CELLSTATES	MP_LYVE1hi.MHCII_intermediate	control_PKP2	6	17
MEGF9	1.09	0.0294	0.219	0.38	7.2	11.4	0.000925	1.53	LV	CELLSTATES	MP_LYVE1hi.MHCII_intermediate	control_PKP2	6	17
ATP2B4	1.08	0.00892	0.452	0.833	8.25	14.7	0.00018	2.05	LV	CELLSTATES	MP_LYVE1hi.MHCII_intermediate	control_PKP2	6	17
FGD2	1.08	0.00356	0.961	1.92	9.32	17.2	5.55e-05	2.45	LV	CELLSTATES	MP_LYVE1hi.MHCII_intermediate	control_PKP2	6	17
TRIM22	1.07	0.0428	0.135	0.365	7.05	10.4	0.00153	1.37	LV	CELLSTATES	MP_LYVE1hi.MHCII_intermediate	control_PKP2	6	17
TBXAS1	1.06	0.00111	1.46	3.28	9.94	20.2	1.35e-05	2.96	LV	CELLSTATES	MP_LYVE1hi.MHCII_intermediate	control_PKP2	6	17
MRC1	1.05	0.000624	4.18	9.58	11.4	21.6	7.1e-06	3.2	LV	CELLSTATES	MP_LYVE1hi.MHCII_intermediate	control_PKP2	6	17
TLR2	1.05	0.00457	0.815	1.49	8.96	16.4	7.99e-05	2.34	LV	CELLSTATES	MP_LYVE1hi.MHCII_intermediate	control_PKP2	6	17
ZNF562	1.05	0.0226	0.187	0.407	7.26	12.2	0.000632	1.65	LV	CELLSTATES	MP_LYVE1hi.MHCII_intermediate	control_PKP2	6	17
CEBPD	1.04	0.00934	0.417	1.06	8.39	14.5	0.000196	2.03	LV	CELLSTATES	MP_LYVE1hi.MHCII_intermediate	control_PKP2	6	17
RHOBTB3	1.03	0.0256	0.238	0.591	7.66	11.8	0.000754	1.59	LV	CELLSTATES	MP_LYVE1hi.MHCII_intermediate	control_PKP2	6	17
TRAF5	1.03	0.0468	0.138	0.377	7.06	10.1	0.00176	1.33	LV	CELLSTATES	MP_LYVE1hi.MHCII_intermediate	control_PKP2	6	17
NCOA3	1.02	0.0064	0.874	1.76	9.16	15.5	0.000122	2.19	LV	CELLSTATES	MP_LYVE1hi.MHCII_intermediate	control_PKP2	6	17
KCNMA1	1.01	0.0138	1.13	2.25	9.46	13.5	0.000329	1.86	LV	CELLSTATES	MP_LYVE1hi.MHCII_intermediate	control_PKP2	6	17
DERA	1	0.0291	0.366	0.747	8.02	11.4	0.000901	1.54	LV	CELLSTATES	MP_LYVE1hi.MHCII_intermediate	control_PKP2	6	17
IMMP2L	1	0.00467	0.686	1.63	8.98	16.3	8.26e-05	2.33	LV	CELLSTATES	MP_LYVE1hi.MHCII_intermediate	control_PKP2	6	17
DAAM2	0.993	0.0111	0.953	1.67	9.14	14.1	0.000246	1.95	LV	CELLSTATES	MP_LYVE1hi.MHCII_intermediate	control_PKP2	6	17
TM6SF1	0.98	0.0486	0.191	0.519	7.44	10	0.00186	1.31	LV	CELLSTATES	MP_LYVE1hi.MHCII_intermediate	control_PKP2	6	17
MPPED2	0.964	0.0289	0.969	1.91	9.29	11.5	0.00089	1.54	LV	CELLSTATES	MP_LYVE1hi.MHCII_intermediate	control_PKP2	6	17
FOXN3	0.949	0.00357	2.48	5.53	10.6	17.1	5.6e-05	2.45	LV	CELLSTATES	MP_LYVE1hi.MHCII_intermediate	control_PKP2	6	17
SMCHD1	0.944	0.0126	0.778	1.41	8.9	13.7	0.000294	1.9	LV	CELLSTATES	MP_LYVE1hi.MHCII_intermediate	control_PKP2	6	17
NAALADL2	0.918	0.0274	0.637	1.43	8.88	11.6	0.000825	1.56	LV	CELLSTATES	MP_LYVE1hi.MHCII_intermediate	control_PKP2	6	17
CNTRL	0.916	0.043	0.343	0.633	7.84	10.4	0.00155	1.37	LV	CELLSTATES	MP_LYVE1hi.MHCII_intermediate	control_PKP2	6	17
SH3TC1	0.89	0.0417	0.364	0.626	7.9	10.5	0.00148	1.38	LV	CELLSTATES	MP_LYVE1hi.MHCII_intermediate	control_PKP2	6	17
SPTLC2	0.877	0.0278	0.894	1.54	9.07	11.6	0.000838	1.56	LV	CELLSTATES	MP_LYVE1hi.MHCII_intermediate	control_PKP2	6	17
FGD4	0.865	0.0243	1.28	2.33	9.58	11.9	0.000702	1.62	LV	CELLSTATES	MP_LYVE1hi.MHCII_intermediate	control_PKP2	6	17
SMAP2	0.864	0.0373	1.23	2.28	9.55	10.7	0.00129	1.43	LV	CELLSTATES	MP_LYVE1hi.MHCII_intermediate	control_PKP2	6	17
DTNA	0.862	0.0168	1.11	2.37	9.51	12.9	0.00043	1.77	LV	CELLSTATES	MP_LYVE1hi.MHCII_intermediate	control_PKP2	6	17
THRB	0.859	0.019	0.968	1.9	9.26	12.6	0.000497	1.72	LV	CELLSTATES	MP_LYVE1hi.MHCII_intermediate	control_PKP2	6	17
LRBA	0.854	0.0345	0.457	0.845	8.26	11	0.00115	1.46	LV	CELLSTATES	MP_LYVE1hi.MHCII_intermediate	control_PKP2	6	17
SESN1	0.854	0.0372	1.08	1.81	9.32	10.8	0.00127	1.43	LV	CELLSTATES	MP_LYVE1hi.MHCII_intermediate	control_PKP2	6	17
RIN3	0.853	0.0363	0.72	1.64	8.98	10.8	0.00123	1.44	LV	CELLSTATES	MP_LYVE1hi.MHCII_intermediate	control_PKP2	6	17
CD99	0.844	0.037	0.498	0.998	8.4	10.8	0.00126	1.43	LV	CELLSTATES	MP_LYVE1hi.MHCII_intermediate	control_PKP2	6	17
SUSD6	0.839	0.0292	0.643	1.24	8.72	11.4	0.000907	1.54	LV	CELLSTATES	MP_LYVE1hi.MHCII_intermediate	control_PKP2	6	17
WASF2	0.79	0.0473	0.837	1.66	9.09	10.1	0.00179	1.32	LV	CELLSTATES	MP_LYVE1hi.MHCII_intermediate	control_PKP2	6	17
LDLRAD4	0.747	0.0373	3.5	6.49	11	10.7	0.00129	1.43	LV	CELLSTATES	MP_LYVE1hi.MHCII_intermediate	control_PKP2	6	17

## Sheet: PVneg_control
Gene	logFC	FDR	mean_exp_control	mean_exp_genotype	logCPM	F	PValue	FDR_plot	Region	annotation_level	cell_state	comparison	Observations_genotype	Observations_reference
NOX4	4.03	0.000525	0	0.0386	4.96	25.3	1.4e-06	3.28	LV	CELLSTATES	MP_LYVE1hi.MHCII_intermediate	control_PVneg	7	17
AC022239.1	3.35	0.00723	0	0.0516	4.72	21.5	4.49e-05	2.14	LV	CELLSTATES	MP_LYVE1hi.MHCII_intermediate	control_PVneg	7	17
AC103996.2	3.33	0.00557	0	0.0256	4.85	18.3	3.29e-05	2.25	LV	CELLSTATES	MP_LYVE1hi.MHCII_intermediate	control_PVneg	7	17
FOSB	3.25	0.0106	0	0.0543	4.68	20.6	7.65e-05	1.98	LV	CELLSTATES	MP_LYVE1hi.MHCII_intermediate	control_PVneg	7	17
AP000812.1	3.15	3.02e-07	0.0283	0.246	6.11	46.5	1.64e-10	6.52	LV	CELLSTATES	MP_LYVE1hi.MHCII_intermediate	control_PVneg	7	17
ADGRF5	3.12	0.012	0	0.0291	4.77	17.8	9.04e-05	1.92	LV	CELLSTATES	MP_LYVE1hi.MHCII_intermediate	control_PVneg	7	17
ARAP3	3.1	0.0183	0	0.025	4.72	18.5	0.000166	1.74	LV	CELLSTATES	MP_LYVE1hi.MHCII_intermediate	control_PVneg	7	17
AC025423.4	3.02	0.00743	0.00159	0.0354	4.87	17.5	4.68e-05	2.13	LV	CELLSTATES	MP_LYVE1hi.MHCII_intermediate	control_PVneg	7	17
LINC00607	3.02	0.00951	0.00327	0.0312	4.92	16.8	6.36e-05	2.02	LV	CELLSTATES	MP_LYVE1hi.MHCII_intermediate	control_PVneg	7	17
CHST10	2.93	0.0233	0	0.0162	4.73	16.8	0.000254	1.63	LV	CELLSTATES	MP_LYVE1hi.MHCII_intermediate	control_PVneg	7	17
THNSL1	2.85	0.044	0	0.0264	4.67	17.8	0.000649	1.36	LV	CELLSTATES	MP_LYVE1hi.MHCII_intermediate	control_PVneg	7	17
TBCE-1	2.83	0.0412	0	0.0211	4.69	17	0.000576	1.38	LV	CELLSTATES	MP_LYVE1hi.MHCII_intermediate	control_PVneg	7	17
GLDN	2.79	0.000973	0.0447	0.126	6.12	23.3	3.18e-06	3.01	LV	CELLSTATES	MP_LYVE1hi.MHCII_intermediate	control_PVneg	7	17
AC020703.1	2.78	0.0227	0.00381	0.0366	5.01	14.1	0.000242	1.64	LV	CELLSTATES	MP_LYVE1hi.MHCII_intermediate	control_PVneg	7	17
PRKCZ	2.71	0.0383	0.0012	0.0334	4.79	14.5	0.00052	1.42	LV	CELLSTATES	MP_LYVE1hi.MHCII_intermediate	control_PVneg	7	17
ARRDC2	2.68	8.43e-07	0.0387	0.356	6.21	43.3	5.89e-10	6.07	LV	CELLSTATES	MP_LYVE1hi.MHCII_intermediate	control_PVneg	7	17
LINC00470	2.64	0.037	0.0067	0.0449	5.04	12.7	0.000483	1.43	LV	CELLSTATES	MP_LYVE1hi.MHCII_intermediate	control_PVneg	7	17
PRKCH	2.6	5.89e-06	0.0624	0.324	6.56	38.1	5.09e-09	5.23	LV	CELLSTATES	MP_LYVE1hi.MHCII_intermediate	control_PVneg	7	17
ITGA1	2.58	0.0376	0.00284	0.0425	4.92	12.6	0.000505	1.43	LV	CELLSTATES	MP_LYVE1hi.MHCII_intermediate	control_PVneg	7	17
CLEC4E	2.57	0.00383	0.0144	0.104	5.41	19.3	2.02e-05	2.42	LV	CELLSTATES	MP_LYVE1hi.MHCII_intermediate	control_PVneg	7	17
COL8A1	2.5	0.043	0.0103	0.0312	5.05	12.2	0.000625	1.37	LV	CELLSTATES	MP_LYVE1hi.MHCII_intermediate	control_PVneg	7	17
ALCAM	2.46	1.41e-09	0.188	0.875	7.79	62.7	3.3e-13	8.85	LV	CELLSTATES	MP_LYVE1hi.MHCII_intermediate	control_PVneg	7	17
PDK4	2.4	2.9e-07	0.675	2.58	9.28	47.3	1.18e-10	6.54	LV	CELLSTATES	MP_LYVE1hi.MHCII_intermediate	control_PVneg	7	17
DLGAP2	2.36	3.8e-07	0.0659	0.517	6.78	45.6	2.36e-10	6.42	LV	CELLSTATES	MP_LYVE1hi.MHCII_intermediate	control_PVneg	7	17
MAP2	2.36	0.0157	0.00876	0.121	5.25	15.4	0.000125	1.8	LV	CELLSTATES	MP_LYVE1hi.MHCII_intermediate	control_PVneg	7	17
DHRS9	2.33	5.77e-05	0.0329	0.232	6.43	30.7	1.17e-07	4.24	LV	CELLSTATES	MP_LYVE1hi.MHCII_intermediate	control_PVneg	7	17
NPPB	2.33	0.0185	0.0249	0.072	5.63	14.8	0.00017	1.73	LV	CELLSTATES	MP_LYVE1hi.MHCII_intermediate	control_PVneg	7	17
WASHC2A	2.32	1.34e-09	0.28	1.63	8.43	64	2.08e-13	8.87	LV	CELLSTATES	MP_LYVE1hi.MHCII_intermediate	control_PVneg	7	17
SERPINF2	2.2	0.0451	0.0146	0.0648	5.16	12	0.000687	1.35	LV	CELLSTATES	MP_LYVE1hi.MHCII_intermediate	control_PVneg	7	17
TLE1	2.19	0.0195	0.0149	0.096	5.43	14.6	0.000184	1.71	LV	CELLSTATES	MP_LYVE1hi.MHCII_intermediate	control_PVneg	7	17
FRAT1	2.16	0.0167	0.0246	0.0804	5.53	15.1	0.000145	1.78	LV	CELLSTATES	MP_LYVE1hi.MHCII_intermediate	control_PVneg	7	17
ZBTB16	2.12	1.89e-06	0.848	3.42	9.56	41.1	1.47e-09	5.72	LV	CELLSTATES	MP_LYVE1hi.MHCII_intermediate	control_PVneg	7	17
CSGALNACT1	2.11	1.6e-08	0.694	3.37	9.45	55.5	4.98e-12	7.8	LV	CELLSTATES	MP_LYVE1hi.MHCII_intermediate	control_PVneg	7	17
P2RY12	2.06	1.51e-05	0.129	0.367	7.02	34.7	2.11e-08	4.82	LV	CELLSTATES	MP_LYVE1hi.MHCII_intermediate	control_PVneg	7	17
AC097534.2	2	0.0231	0.0366	0.0865	5.67	14	0.000248	1.64	LV	CELLSTATES	MP_LYVE1hi.MHCII_intermediate	control_PVneg	7	17
CRISPLD2	1.94	0.0376	0.0273	0.0957	5.6	12.6	0.000503	1.43	LV	CELLSTATES	MP_LYVE1hi.MHCII_intermediate	control_PVneg	7	17
MECOM	1.93	0.0171	0.022	0.111	5.66	15	0.000153	1.77	LV	CELLSTATES	MP_LYVE1hi.MHCII_intermediate	control_PVneg	7	17
SORT1	1.93	0.0032	0.0702	0.171	6.29	19.8	1.54e-05	2.49	LV	CELLSTATES	MP_LYVE1hi.MHCII_intermediate	control_PVneg	7	17
IGSF10	1.77	0.0215	0.0309	0.157	5.78	14.4	0.000209	1.67	LV	CELLSTATES	MP_LYVE1hi.MHCII_intermediate	control_PVneg	7	17
PSTPIP2	1.76	0.000345	0.104	0.341	6.77	26.1	8.85e-07	3.46	LV	CELLSTATES	MP_LYVE1hi.MHCII_intermediate	control_PVneg	7	17
OVCH1-AS1	1.75	0.0497	0.0394	0.113	6.01	11.7	0.0008	1.3	LV	CELLSTATES	MP_LYVE1hi.MHCII_intermediate	control_PVneg	7	17
PER1	1.73	8.5e-05	0.121	0.533	6.86	29.7	1.78e-07	4.07	LV	CELLSTATES	MP_LYVE1hi.MHCII_intermediate	control_PVneg	7	17
PDGFB	1.72	0.0149	0.0401	0.179	5.99	15.6	0.000117	1.83	LV	CELLSTATES	MP_LYVE1hi.MHCII_intermediate	control_PVneg	7	17
PHLPP1	1.72	0.00129	0.0686	0.275	6.45	22.4	4.75e-06	2.89	LV	CELLSTATES	MP_LYVE1hi.MHCII_intermediate	control_PVneg	7	17
SH3BP5	1.68	5.89e-06	0.32	1.47	8.14	37.9	5.5e-09	5.23	LV	CELLSTATES	MP_LYVE1hi.MHCII_intermediate	control_PVneg	7	17
ZC3H12D	1.67	0.00329	0.0696	0.308	6.42	19.7	1.63e-05	2.48	LV	CELLSTATES	MP_LYVE1hi.MHCII_intermediate	control_PVneg	7	17
FKBP5	1.64	1.86e-05	4.03	13.1	11.5	33.8	3.03e-08	4.73	LV	CELLSTATES	MP_LYVE1hi.MHCII_intermediate	control_PVneg	7	17
PALD1	1.59	0.00348	0.0906	0.287	6.63	19.5	1.81e-05	2.46	LV	CELLSTATES	MP_LYVE1hi.MHCII_intermediate	control_PVneg	7	17
CPM	1.57	7.91e-06	2.06	6.16	10.6	36.5	9.83e-09	5.1	LV	CELLSTATES	MP_LYVE1hi.MHCII_intermediate	control_PVneg	7	17
AHDC1	1.54	0.0335	0.0439	0.199	5.95	13	0.000416	1.48	LV	CELLSTATES	MP_LYVE1hi.MHCII_intermediate	control_PVneg	7	17
TM6SF1	1.54	0.000105	0.191	0.739	7.51	29.1	2.36e-07	3.98	LV	CELLSTATES	MP_LYVE1hi.MHCII_intermediate	control_PVneg	7	17
TSC22D3	1.54	1.86e-05	0.354	1.21	8.24	34	2.76e-08	4.73	LV	CELLSTATES	MP_LYVE1hi.MHCII_intermediate	control_PVneg	7	17
AC007262.2	1.52	0.00247	0.099	0.363	6.99	20.6	1.07e-05	2.61	LV	CELLSTATES	MP_LYVE1hi.MHCII_intermediate	control_PVneg	7	17
OGFRL1	1.52	3.98e-05	0.328	0.995	8.03	31.7	7.42e-08	4.4	LV	CELLSTATES	MP_LYVE1hi.MHCII_intermediate	control_PVneg	7	17
SNTB1	1.51	0.0459	0.0779	0.164	6.55	11.9	0.000714	1.34	LV	CELLSTATES	MP_LYVE1hi.MHCII_intermediate	control_PVneg	7	17
TLR5	1.49	0.00478	0.0776	0.296	6.63	18.6	2.71e-05	2.32	LV	CELLSTATES	MP_LYVE1hi.MHCII_intermediate	control_PVneg	7	17
A2M	1.47	0.00259	0.128	0.389	7.11	20.5	1.15e-05	2.59	LV	CELLSTATES	MP_LYVE1hi.MHCII_intermediate	control_PVneg	7	17
PSME4	1.47	2.27e-05	0.398	1.56	8.29	33.2	3.88e-08	4.64	LV	CELLSTATES	MP_LYVE1hi.MHCII_intermediate	control_PVneg	7	17
SRGAP1	1.46	7.32e-06	0.578	1.88	8.87	37.2	7.42e-09	5.14	LV	CELLSTATES	MP_LYVE1hi.MHCII_intermediate	control_PVneg	7	17
ZMAT1	1.46	0.0311	0.0575	0.193	6.17	13.2	0.000367	1.51	LV	CELLSTATES	MP_LYVE1hi.MHCII_intermediate	control_PVneg	7	17
ZNF846	1.46	0.000195	0.235	0.645	7.56	27.6	4.54e-07	3.71	LV	CELLSTATES	MP_LYVE1hi.MHCII_intermediate	control_PVneg	7	17
PDE3B	1.42	0.000919	0.241	0.653	7.53	23.5	2.86e-06	3.04	LV	CELLSTATES	MP_LYVE1hi.MHCII_intermediate	control_PVneg	7	17
GLCCI1	1.39	0.00978	0.114	0.306	6.65	16.8	6.61e-05	2.01	LV	CELLSTATES	MP_LYVE1hi.MHCII_intermediate	control_PVneg	7	17
KCTD3	1.39	0.043	0.0561	0.306	6.18	12.2	0.000625	1.37	LV	CELLSTATES	MP_LYVE1hi.MHCII_intermediate	control_PVneg	7	17
ELL2	1.35	0.00103	0.271	0.699	7.76	23.1	3.45e-06	2.99	LV	CELLSTATES	MP_LYVE1hi.MHCII_intermediate	control_PVneg	7	17
INSR	1.35	0.00178	0.175	0.58	7.42	21.4	7.46e-06	2.75	LV	CELLSTATES	MP_LYVE1hi.MHCII_intermediate	control_PVneg	7	17
IRF2BP2	1.35	0.0159	0.0997	0.32	6.7	15.4	0.000129	1.8	LV	CELLSTATES	MP_LYVE1hi.MHCII_intermediate	control_PVneg	7	17
CHKA	1.33	0.000644	0.398	1.24	8.16	24.5	1.8e-06	3.19	LV	CELLSTATES	MP_LYVE1hi.MHCII_intermediate	control_PVneg	7	17
NLRP1	1.33	0.000941	0.305	0.83	7.95	23.4	3e-06	3.03	LV	CELLSTATES	MP_LYVE1hi.MHCII_intermediate	control_PVneg	7	17
CCND3	1.32	0.00173	0.491	1.34	8.48	21.5	7.13e-06	2.76	LV	CELLSTATES	MP_LYVE1hi.MHCII_intermediate	control_PVneg	7	17
TEX2	1.32	0.0167	0.117	0.292	6.81	15.1	0.000147	1.78	LV	CELLSTATES	MP_LYVE1hi.MHCII_intermediate	control_PVneg	7	17
DSCAML1	1.3	0.00331	0.255	0.894	7.73	19.6	1.7e-05	2.48	LV	CELLSTATES	MP_LYVE1hi.MHCII_intermediate	control_PVneg	7	17
ARRDC3	1.29	0.0167	0.123	0.393	6.84	15.1	0.000147	1.78	LV	CELLSTATES	MP_LYVE1hi.MHCII_intermediate	control_PVneg	7	17
FOS	1.29	0.0129	0.224	0.627	7.44	15.9	9.8e-05	1.89	LV	CELLSTATES	MP_LYVE1hi.MHCII_intermediate	control_PVneg	7	17
PELI2	1.29	0.00291	0.205	0.605	7.51	20.1	1.38e-05	2.54	LV	CELLSTATES	MP_LYVE1hi.MHCII_intermediate	control_PVneg	7	17
XAF1	1.29	0.0412	0.097	0.242	6.55	12.3	0.000586	1.38	LV	CELLSTATES	MP_LYVE1hi.MHCII_intermediate	control_PVneg	7	17
MAN1A1	1.28	1.86e-05	3.36	8.86	11.1	33.8	3.04e-08	4.73	LV	CELLSTATES	MP_LYVE1hi.MHCII_intermediate	control_PVneg	7	17
IGSF21	1.25	0.00563	0.208	0.645	7.47	18.2	3.37e-05	2.25	LV	CELLSTATES	MP_LYVE1hi.MHCII_intermediate	control_PVneg	7	17
SLC26A3	1.24	0.0221	0.226	1.26	7.69	14.3	0.000217	1.66	LV	CELLSTATES	MP_LYVE1hi.MHCII_intermediate	control_PVneg	7	17
SUPT3H	1.24	0.00259	0.241	0.642	7.54	20.4	1.19e-05	2.59	LV	CELLSTATES	MP_LYVE1hi.MHCII_intermediate	control_PVneg	7	17
PDGFC	1.23	4.28e-05	2.01	4.82	10.4	31.5	8.32e-08	4.37	LV	CELLSTATES	MP_LYVE1hi.MHCII_intermediate	control_PVneg	7	17
SLC1A3	1.21	0.00902	1.16	2.51	9.6	17	5.96e-05	2.04	LV	CELLSTATES	MP_LYVE1hi.MHCII_intermediate	control_PVneg	7	17
GAB1	1.2	0.00285	0.282	0.71	7.77	20.2	1.33e-05	2.54	LV	CELLSTATES	MP_LYVE1hi.MHCII_intermediate	control_PVneg	7	17
ANKRD28	1.19	0.045	0.13	0.319	6.84	12	0.000681	1.35	LV	CELLSTATES	MP_LYVE1hi.MHCII_intermediate	control_PVneg	7	17
KLF9	1.19	0.0116	0.189	0.535	7.25	16.2	8.63e-05	1.94	LV	CELLSTATES	MP_LYVE1hi.MHCII_intermediate	control_PVneg	7	17
AC009226.1	1.18	0.0185	0.174	0.601	7.32	14.8	0.000171	1.73	LV	CELLSTATES	MP_LYVE1hi.MHCII_intermediate	control_PVneg	7	17
ELMO1	1.18	8.93e-05	2.48	6.34	10.7	29.5	1.94e-07	4.05	LV	CELLSTATES	MP_LYVE1hi.MHCII_intermediate	control_PVneg	7	17
NHSL1	1.18	0.00483	0.597	1.34	8.79	18.6	2.81e-05	2.32	LV	CELLSTATES	MP_LYVE1hi.MHCII_intermediate	control_PVneg	7	17
PTPN4	1.17	0.0433	0.0988	0.243	6.53	12.1	0.000637	1.36	LV	CELLSTATES	MP_LYVE1hi.MHCII_intermediate	control_PVneg	7	17
GARNL3	1.16	0.0221	0.151	0.411	7	14.2	0.000226	1.66	LV	CELLSTATES	MP_LYVE1hi.MHCII_intermediate	control_PVneg	7	17
IFI44	1.15	0.026	0.14	0.407	7.06	13.6	0.000301	1.58	LV	CELLSTATES	MP_LYVE1hi.MHCII_intermediate	control_PVneg	7	17
MITF	1.15	0.0048	0.381	0.834	8.15	18.6	2.76e-05	2.32	LV	CELLSTATES	MP_LYVE1hi.MHCII_intermediate	control_PVneg	7	17
SNX10	1.14	0.0467	0.15	0.35	6.91	11.9	0.000729	1.33	LV	CELLSTATES	MP_LYVE1hi.MHCII_intermediate	control_PVneg	7	17
L3MBTL4	1.12	0.0171	0.186	0.556	7.34	15	0.000154	1.77	LV	CELLSTATES	MP_LYVE1hi.MHCII_intermediate	control_PVneg	7	17
AFF3	1.11	0.0167	0.51	1.58	8.54	15.1	0.000145	1.78	LV	CELLSTATES	MP_LYVE1hi.MHCII_intermediate	control_PVneg	7	17
CD163L1	1.11	0.00674	1.79	4.2	10	17.8	4.09e-05	2.17	LV	CELLSTATES	MP_LYVE1hi.MHCII_intermediate	control_PVneg	7	17
USP24	1.1	0.00465	0.319	0.817	7.94	18.8	2.57e-05	2.33	LV	CELLSTATES	MP_LYVE1hi.MHCII_intermediate	control_PVneg	7	17
CTDSPL	1.09	0.026	0.224	0.739	7.53	13.6	0.000302	1.58	LV	CELLSTATES	MP_LYVE1hi.MHCII_intermediate	control_PVneg	7	17
TRAF5	1.09	0.0379	0.138	0.417	6.93	12.6	0.000512	1.42	LV	CELLSTATES	MP_LYVE1hi.MHCII_intermediate	control_PVneg	7	17
INTS10	1.08	0.0227	0.219	0.509	7.25	14.1	0.000239	1.64	LV	CELLSTATES	MP_LYVE1hi.MHCII_intermediate	control_PVneg	7	17
AC016831.7	1.05	0.00143	1.59	3.97	9.98	22	5.68e-06	2.84	LV	CELLSTATES	MP_LYVE1hi.MHCII_intermediate	control_PVneg	7	17
PDE4D	1.05	0.000872	6.67	14.8	12	23.7	2.58e-06	3.06	LV	CELLSTATES	MP_LYVE1hi.MHCII_intermediate	control_PVneg	7	17
GALNT2	1.04	0.0317	0.283	0.614	7.66	13.1	0.000387	1.5	LV	CELLSTATES	MP_LYVE1hi.MHCII_intermediate	control_PVneg	7	17
MRC1	1.03	0.000919	4.18	10	11.3	23.5	2.83e-06	3.04	LV	CELLSTATES	MP_LYVE1hi.MHCII_intermediate	control_PVneg	7	17
SMAP2	1.03	0.00331	1.23	2.56	9.57	19.6	1.7e-05	2.48	LV	CELLSTATES	MP_LYVE1hi.MHCII_intermediate	control_PVneg	7	17
CD84	1.02	0.0316	0.248	0.539	7.57	13.2	0.000376	1.5	LV	CELLSTATES	MP_LYVE1hi.MHCII_intermediate	control_PVneg	7	17
IGF1R	1.02	0.0167	0.275	0.729	7.8	15.2	0.000139	1.78	LV	CELLSTATES	MP_LYVE1hi.MHCII_intermediate	control_PVneg	7	17
LENG8	1.02	0.0254	0.205	0.492	7.32	13.7	0.00029	1.6	LV	CELLSTATES	MP_LYVE1hi.MHCII_intermediate	control_PVneg	7	17
TBXAS1	1.02	0.00136	1.46	3.44	9.88	22.2	5.28e-06	2.87	LV	CELLSTATES	MP_LYVE1hi.MHCII_intermediate	control_PVneg	7	17
CDK6	1.01	0.0269	0.282	0.695	7.71	13.6	0.000313	1.57	LV	CELLSTATES	MP_LYVE1hi.MHCII_intermediate	control_PVneg	7	17
FCHSD2	1	0.00129	2.7	5.83	10.6	22.4	4.78e-06	2.89	LV	CELLSTATES	MP_LYVE1hi.MHCII_intermediate	control_PVneg	7	17
GLIS3	0.994	0.044	0.252	0.61	7.65	12.1	0.000653	1.36	LV	CELLSTATES	MP_LYVE1hi.MHCII_intermediate	control_PVneg	7	17
PICALM	0.991	0.00259	1.36	3.33	9.73	20.4	1.18e-05	2.59	LV	CELLSTATES	MP_LYVE1hi.MHCII_intermediate	control_PVneg	7	17
NAALADL2	0.959	0.0167	0.637	1.51	8.83	15.2	0.000143	1.78	LV	CELLSTATES	MP_LYVE1hi.MHCII_intermediate	control_PVneg	7	17
HP1BP3	0.958	0.0402	0.256	0.616	7.66	12.4	0.00055	1.4	LV	CELLSTATES	MP_LYVE1hi.MHCII_intermediate	control_PVneg	7	17
SGMS1	0.957	0.00459	1.14	2.43	9.49	18.8	2.49e-05	2.34	LV	CELLSTATES	MP_LYVE1hi.MHCII_intermediate	control_PVneg	7	17
RIN3	0.945	0.0167	0.72	1.72	8.86	15.2	0.00014	1.78	LV	CELLSTATES	MP_LYVE1hi.MHCII_intermediate	control_PVneg	7	17
SHMT1	0.944	0.0458	0.303	0.626	7.64	11.9	0.000702	1.34	LV	CELLSTATES	MP_LYVE1hi.MHCII_intermediate	control_PVneg	7	17
HCLS1	0.941	0.037	0.654	1.29	8.73	12.7	0.00048	1.43	LV	CELLSTATES	MP_LYVE1hi.MHCII_intermediate	control_PVneg	7	17
AHNAK	0.915	0.0317	0.5	1.06	8.32	13.1	0.000383	1.5	LV	CELLSTATES	MP_LYVE1hi.MHCII_intermediate	control_PVneg	7	17
ZMIZ1	0.902	0.037	0.495	1.04	8.3	12.7	0.000487	1.43	LV	CELLSTATES	MP_LYVE1hi.MHCII_intermediate	control_PVneg	7	17
ANXA1	0.899	0.0403	0.582	1.39	8.65	12.4	0.000554	1.39	LV	CELLSTATES	MP_LYVE1hi.MHCII_intermediate	control_PVneg	7	17
DIP2B	0.898	0.00989	1.28	2.68	9.62	16.7	6.83e-05	2	LV	CELLSTATES	MP_LYVE1hi.MHCII_intermediate	control_PVneg	7	17
PLXND1	0.887	0.0485	0.394	0.846	8.06	11.7	0.000772	1.31	LV	CELLSTATES	MP_LYVE1hi.MHCII_intermediate	control_PVneg	7	17
FOXN3	0.88	0.00809	2.48	4.98	10.5	17.3	5.15e-05	2.09	LV	CELLSTATES	MP_LYVE1hi.MHCII_intermediate	control_PVneg	7	17
KLF7	0.87	0.034	0.604	1.19	8.58	12.9	0.000426	1.47	LV	CELLSTATES	MP_LYVE1hi.MHCII_intermediate	control_PVneg	7	17
SRGAP2	0.855	0.0221	1.4	2.67	9.73	14.2	0.00023	1.66	LV	CELLSTATES	MP_LYVE1hi.MHCII_intermediate	control_PVneg	7	17
LDLRAD4	0.845	0.0144	3.5	7.04	11	15.7	0.000112	1.84	LV	CELLSTATES	MP_LYVE1hi.MHCII_intermediate	control_PVneg	7	17
SPIDR	0.838	0.0167	1.49	2.95	9.83	15.1	0.000147	1.78	LV	CELLSTATES	MP_LYVE1hi.MHCII_intermediate	control_PVneg	7	17
SSBP2	0.82	0.0442	0.642	1.31	8.75	12	0.000663	1.35	LV	CELLSTATES	MP_LYVE1hi.MHCII_intermediate	control_PVneg	7	17
WASF2	0.816	0.0418	0.837	1.72	9.04	12.3	0.000597	1.38	LV	CELLSTATES	MP_LYVE1hi.MHCII_intermediate	control_PVneg	7	17
ANKS1A	0.795	0.037	1.08	2.11	9.35	12.7	0.000486	1.43	LV	CELLSTATES	MP_LYVE1hi.MHCII_intermediate	control_PVneg	7	17
AKAP13	0.781	0.0233	3.24	6.72	10.9	14	0.000255	1.63	LV	CELLSTATES	MP_LYVE1hi.MHCII_intermediate	control_PVneg	7	17
GRK3	0.78	0.0448	0.931	1.87	9.19	12	0.000675	1.35	LV	CELLSTATES	MP_LYVE1hi.MHCII_intermediate	control_PVneg	7	17
ATXN1	0.744	0.0493	1.33	2.64	9.64	11.7	0.000789	1.31	LV	CELLSTATES	MP_LYVE1hi.MHCII_intermediate	control_PVneg	7	17

## Sheet: RBM20_control
Gene	logFC	FDR	mean_exp_control	mean_exp_genotype	logCPM	F	PValue	FDR_plot	Region	annotation_level	cell_state	comparison	Observations_genotype	Observations_reference
HBB	3.88	0.000197	0	0.0466	5.09	26.4	3.04e-07	3.71	LV	CELLSTATES	MP_LYVE1hi.MHCII_intermediate	control_RBM20	8	17
AL078590.3	3.14	0.00488	0	0.0265	4.92	19.8	1.59e-05	2.31	LV	CELLSTATES	MP_LYVE1hi.MHCII_intermediate	control_RBM20	8	17
ITGB8	2.96	0.0173	0	0.0241	4.87	18.9	8e-05	1.76	LV	CELLSTATES	MP_LYVE1hi.MHCII_intermediate	control_RBM20	8	17
PLAC8	2.9	0.0244	0	0.0214	4.86	18.6	0.000154	1.61	LV	CELLSTATES	MP_LYVE1hi.MHCII_intermediate	control_RBM20	8	17
JMJD8	2.86	0.0147	0.00159	0.0341	4.98	16.2	6.26e-05	1.83	LV	CELLSTATES	MP_LYVE1hi.MHCII_intermediate	control_RBM20	8	17
CASC2	2.83	0.0297	0	0.0202	4.85	17.8	0.000205	1.53	LV	CELLSTATES	MP_LYVE1hi.MHCII_intermediate	control_RBM20	8	17
PELI3	2.83	0.0257	0	0.0274	4.79	22.1	0.000171	1.59	LV	CELLSTATES	MP_LYVE1hi.MHCII_intermediate	control_RBM20	8	17
GRB10	2.8	0.00243	0.00877	0.0942	5.37	20.4	6.56e-06	2.62	LV	CELLSTATES	MP_LYVE1hi.MHCII_intermediate	control_RBM20	8	17
CLEC4E	2.78	0.00019	0.0144	0.132	5.66	26.6	2.79e-07	3.72	LV	CELLSTATES	MP_LYVE1hi.MHCII_intermediate	control_RBM20	8	17
LMO1	2.78	0.047	0	0.0244	4.83	17.6	0.000413	1.33	LV	CELLSTATES	MP_LYVE1hi.MHCII_intermediate	control_RBM20	8	17
AC008759.3	2.76	0.024	0.00084	0.033	5.01	14.4	0.000148	1.62	LV	CELLSTATES	MP_LYVE1hi.MHCII_intermediate	control_RBM20	8	17
AC007495.1	2.67	0.0297	0	0.016	4.85	16.8	0.000213	1.53	LV	CELLSTATES	MP_LYVE1hi.MHCII_intermediate	control_RBM20	8	17
AP000812.1	2.67	9.18e-06	0.0283	0.181	5.95	33.8	7.1e-09	5.04	LV	CELLSTATES	MP_LYVE1hi.MHCII_intermediate	control_RBM20	8	17
AL691403.1	2.66	0.0469	0.00256	0.0391	4.92	14.4	0.000406	1.33	LV	CELLSTATES	MP_LYVE1hi.MHCII_intermediate	control_RBM20	8	17
HBA2	2.66	0.0374	0.00159	0.0301	4.93	14.2	0.000295	1.43	LV	CELLSTATES	MP_LYVE1hi.MHCII_intermediate	control_RBM20	8	17
LMOD2	2.62	0.031	0.00627	0.0374	5.08	13.6	0.000228	1.51	LV	CELLSTATES	MP_LYVE1hi.MHCII_intermediate	control_RBM20	8	17
TTLL7	2.51	0.0486	0.0061	0.0316	4.98	12.6	0.000438	1.31	LV	CELLSTATES	MP_LYVE1hi.MHCII_intermediate	control_RBM20	8	17
WFS1	2.51	0.0463	0.0133	0.0334	5.04	12.6	0.000393	1.33	LV	CELLSTATES	MP_LYVE1hi.MHCII_intermediate	control_RBM20	8	17
AC139795.2	2.45	0.0489	0.00115	0.0319	5	12.3	0.000457	1.31	LV	CELLSTATES	MP_LYVE1hi.MHCII_intermediate	control_RBM20	8	17
ARRDC2	2.43	2.27e-06	0.0387	0.235	6.25	37	1.4e-09	5.64	LV	CELLSTATES	MP_LYVE1hi.MHCII_intermediate	control_RBM20	8	17
AC008115.1	2.38	0.023	0	0.0178	4.74	25.9	0.000134	1.64	LV	CELLSTATES	MP_LYVE1hi.MHCII_intermediate	control_RBM20	8	17
PDK4	2.36	2.82e-17	0.675	2.81	9.32	92.2	2.18e-21	16.5	LV	CELLSTATES	MP_LYVE1hi.MHCII_intermediate	control_RBM20	8	17
GFOD1	1.86	2.54e-06	0.145	0.443	7.13	36.6	1.77e-09	5.6	LV	CELLSTATES	MP_LYVE1hi.MHCII_intermediate	control_RBM20	8	17
ADAMTS10	1.82	0.023	0.0272	0.115	5.78	14.7	0.000133	1.64	LV	CELLSTATES	MP_LYVE1hi.MHCII_intermediate	control_RBM20	8	17
TMEM255B	1.82	0.0178	0.0337	0.133	5.84	15.5	8.51e-05	1.75	LV	CELLSTATES	MP_LYVE1hi.MHCII_intermediate	control_RBM20	8	17
SDC2	1.76	0.000163	0.0649	0.29	6.68	27	2.27e-07	3.79	LV	CELLSTATES	MP_LYVE1hi.MHCII_intermediate	control_RBM20	8	17
SORT1	1.74	0.00473	0.0702	0.201	6.21	18.8	1.5e-05	2.33	LV	CELLSTATES	MP_LYVE1hi.MHCII_intermediate	control_RBM20	8	17
CSGALNACT1	1.73	2.06e-10	0.694	2.67	9.33	58.5	3.18e-14	9.69	LV	CELLSTATES	MP_LYVE1hi.MHCII_intermediate	control_RBM20	8	17
WASHC2A	1.72	7.07e-08	0.28	1.08	8.23	45.3	2.18e-11	7.15	LV	CELLSTATES	MP_LYVE1hi.MHCII_intermediate	control_RBM20	8	17
PSTPIP2	1.65	0.000232	0.104	0.361	6.9	26	3.76e-07	3.64	LV	CELLSTATES	MP_LYVE1hi.MHCII_intermediate	control_RBM20	8	17
ZBTB16	1.59	1.99e-07	0.848	2.49	9.36	42.4	9.23e-11	6.7	LV	CELLSTATES	MP_LYVE1hi.MHCII_intermediate	control_RBM20	8	17
ALCAM	1.54	0.000102	0.188	0.502	7.32	28.3	1.18e-07	3.99	LV	CELLSTATES	MP_LYVE1hi.MHCII_intermediate	control_RBM20	8	17
INSR	1.52	1.67e-05	0.175	0.661	7.64	32.4	1.42e-08	4.78	LV	CELLSTATES	MP_LYVE1hi.MHCII_intermediate	control_RBM20	8	17
SIRT5	1.52	0.0209	0.0546	0.183	6.19	15	0.000111	1.68	LV	CELLSTATES	MP_LYVE1hi.MHCII_intermediate	control_RBM20	8	17
NHSL1	1.51	8.49e-08	0.597	1.86	8.94	44.5	3.28e-11	7.07	LV	CELLSTATES	MP_LYVE1hi.MHCII_intermediate	control_RBM20	8	17
AP002518.2	1.46	0.0336	0.093	0.174	6.33	13.5	0.000249	1.47	LV	CELLSTATES	MP_LYVE1hi.MHCII_intermediate	control_RBM20	8	17
ANPEP	1.45	0.0344	0.0869	0.186	6.22	13.4	0.000261	1.46	LV	CELLSTATES	MP_LYVE1hi.MHCII_intermediate	control_RBM20	8	17
AC020611.2	1.43	0.0362	0.0532	0.184	6.33	13.3	0.000277	1.44	LV	CELLSTATES	MP_LYVE1hi.MHCII_intermediate	control_RBM20	8	17
KLF2	1.42	0.000475	0.136	0.468	7.04	24	1.06e-06	3.32	LV	CELLSTATES	MP_LYVE1hi.MHCII_intermediate	control_RBM20	8	17
PKP2	1.42	0.0211	0.0987	0.192	6.47	14.9	0.000116	1.68	LV	CELLSTATES	MP_LYVE1hi.MHCII_intermediate	control_RBM20	8	17
DDIT4	1.38	0.0452	0.0979	0.174	6.33	12.7	0.000373	1.35	LV	CELLSTATES	MP_LYVE1hi.MHCII_intermediate	control_RBM20	8	17
CHPT1	1.33	0.000139	0.25	0.699	7.73	27.4	1.83e-07	3.86	LV	CELLSTATES	MP_LYVE1hi.MHCII_intermediate	control_RBM20	8	17
FOS	1.31	0.000465	0.224	0.563	7.5	24.2	9.37e-07	3.33	LV	CELLSTATES	MP_LYVE1hi.MHCII_intermediate	control_RBM20	8	17
ZFAND5	1.28	0.0201	0.0838	0.277	6.61	15.1	0.000106	1.7	LV	CELLSTATES	MP_LYVE1hi.MHCII_intermediate	control_RBM20	8	17
FAM117B	1.27	0.00096	0.218	0.59	7.55	22.4	2.37e-06	3.02	LV	CELLSTATES	MP_LYVE1hi.MHCII_intermediate	control_RBM20	8	17
GLCCI1	1.26	0.0235	0.114	0.272	6.74	14.6	0.000138	1.63	LV	CELLSTATES	MP_LYVE1hi.MHCII_intermediate	control_RBM20	8	17
FKBP5	1.25	6.78e-05	4.03	10.1	11.4	29.3	6.81e-08	4.17	LV	CELLSTATES	MP_LYVE1hi.MHCII_intermediate	control_RBM20	8	17
GLIS3	1.25	0.00056	0.252	0.782	7.91	23.5	1.34e-06	3.25	LV	CELLSTATES	MP_LYVE1hi.MHCII_intermediate	control_RBM20	8	17
SLC1A3	1.23	0.000139	1.16	2.93	9.68	27.5	1.75e-07	3.86	LV	CELLSTATES	MP_LYVE1hi.MHCII_intermediate	control_RBM20	8	17
PDE3B	1.21	0.00278	0.241	0.574	7.58	20.1	7.75e-06	2.56	LV	CELLSTATES	MP_LYVE1hi.MHCII_intermediate	control_RBM20	8	17
OGFRL1	1.2	0.00284	0.328	0.98	8.2	20	8.11e-06	2.55	LV	CELLSTATES	MP_LYVE1hi.MHCII_intermediate	control_RBM20	8	17
PALD1	1.2	0.0495	0.0906	0.23	6.54	12.3	0.000475	1.3	LV	CELLSTATES	MP_LYVE1hi.MHCII_intermediate	control_RBM20	8	17
RCN3	1.19	0.00693	0.153	0.448	7.14	17.8	2.5e-05	2.16	LV	CELLSTATES	MP_LYVE1hi.MHCII_intermediate	control_RBM20	8	17
SRGAP1	1.16	0.000245	0.578	1.57	8.84	25.7	4.35e-07	3.61	LV	CELLSTATES	MP_LYVE1hi.MHCII_intermediate	control_RBM20	8	17
ZNF846	1.15	0.00722	0.235	0.543	7.55	17.7	2.68e-05	2.14	LV	CELLSTATES	MP_LYVE1hi.MHCII_intermediate	control_RBM20	8	17
KCNMA1	1.14	9.01e-05	1.13	2.87	9.7	28.6	9.74e-08	4.05	LV	CELLSTATES	MP_LYVE1hi.MHCII_intermediate	control_RBM20	8	17
PSMA1	1.14	0.047	0.116	0.268	6.74	12.5	0.000414	1.33	LV	CELLSTATES	MP_LYVE1hi.MHCII_intermediate	control_RBM20	8	17
A2M	1.12	0.0477	0.128	0.374	7.08	12.5	0.000424	1.32	LV	CELLSTATES	MP_LYVE1hi.MHCII_intermediate	control_RBM20	8	17
TSC22D3	1.1	0.00301	0.354	0.866	8.13	19.9	8.83e-06	2.52	LV	CELLSTATES	MP_LYVE1hi.MHCII_intermediate	control_RBM20	8	17
LHFPL6	1.08	0.0367	0.198	0.372	7.15	13.2	0.000285	1.43	LV	CELLSTATES	MP_LYVE1hi.MHCII_intermediate	control_RBM20	8	17
USP53	1.05	0.00528	0.374	0.859	8.14	18.5	1.75e-05	2.28	LV	CELLSTATES	MP_LYVE1hi.MHCII_intermediate	control_RBM20	8	17
CPM	1.04	0.000475	2.06	4.34	10.3	24	1.04e-06	3.32	LV	CELLSTATES	MP_LYVE1hi.MHCII_intermediate	control_RBM20	8	17
ARHGEF10L	1.02	0.00346	0.573	1.51	8.79	19.5	1.04e-05	2.46	LV	CELLSTATES	MP_LYVE1hi.MHCII_intermediate	control_RBM20	8	17
MAN1A1	1.02	0.000493	3.36	7.38	11	23.8	1.14e-06	3.31	LV	CELLSTATES	MP_LYVE1hi.MHCII_intermediate	control_RBM20	8	17
ELL2	0.995	0.0237	0.271	0.583	7.68	14.5	0.000145	1.62	LV	CELLSTATES	MP_LYVE1hi.MHCII_intermediate	control_RBM20	8	17
SLC11A1	0.986	0.0181	0.658	1.23	8.74	15.3	9.23e-05	1.74	LV	CELLSTATES	MP_LYVE1hi.MHCII_intermediate	control_RBM20	8	17
PRKCE	0.983	0.0147	0.366	0.808	8.05	16.1	6.15e-05	1.83	LV	CELLSTATES	MP_LYVE1hi.MHCII_intermediate	control_RBM20	8	17
RCAN1	0.981	0.0156	0.427	0.953	8.25	15.9	6.97e-05	1.81	LV	CELLSTATES	MP_LYVE1hi.MHCII_intermediate	control_RBM20	8	17
CERS6	0.966	0.00551	0.682	1.43	8.82	18.4	1.87e-05	2.26	LV	CELLSTATES	MP_LYVE1hi.MHCII_intermediate	control_RBM20	8	17
ST6GALNAC3	0.965	0.0431	0.237	0.527	7.52	12.8	0.00035	1.37	LV	CELLSTATES	MP_LYVE1hi.MHCII_intermediate	control_RBM20	8	17
KCNE1	0.954	0.0245	0.41	0.805	8.03	14.3	0.000157	1.61	LV	CELLSTATES	MP_LYVE1hi.MHCII_intermediate	control_RBM20	8	17
PSME4	0.953	0.0213	0.398	0.916	8.22	14.8	0.00012	1.67	LV	CELLSTATES	MP_LYVE1hi.MHCII_intermediate	control_RBM20	8	17
DUSP1	0.94	0.0235	0.289	0.683	7.92	14.5	0.000142	1.63	LV	CELLSTATES	MP_LYVE1hi.MHCII_intermediate	control_RBM20	8	17
SH3BP5	0.921	0.0461	0.32	0.715	7.97	12.6	0.000389	1.34	LV	CELLSTATES	MP_LYVE1hi.MHCII_intermediate	control_RBM20	8	17
DOCK5	0.918	0.0253	0.442	0.967	8.28	14.3	0.000164	1.6	LV	CELLSTATES	MP_LYVE1hi.MHCII_intermediate	control_RBM20	8	17
GALNT2	0.915	0.0486	0.283	0.592	7.68	12.3	0.000451	1.31	LV	CELLSTATES	MP_LYVE1hi.MHCII_intermediate	control_RBM20	8	17
MITF	0.9	0.0278	0.381	0.813	8.07	14	0.000189	1.56	LV	CELLSTATES	MP_LYVE1hi.MHCII_intermediate	control_RBM20	8	17
ZDHHC14	0.867	0.0486	0.346	0.772	7.98	12.4	0.000449	1.31	LV	CELLSTATES	MP_LYVE1hi.MHCII_intermediate	control_RBM20	8	17
TXNIP	0.866	0.0178	0.983	1.9	9.23	15.5	8.67e-05	1.75	LV	CELLSTATES	MP_LYVE1hi.MHCII_intermediate	control_RBM20	8	17
SRGAP2B	0.841	0.0265	0.854	1.76	9.13	14.1	0.000178	1.58	LV	CELLSTATES	MP_LYVE1hi.MHCII_intermediate	control_RBM20	8	17
SMCHD1	0.834	0.0253	0.778	1.48	8.92	14.2	0.000166	1.6	LV	CELLSTATES	MP_LYVE1hi.MHCII_intermediate	control_RBM20	8	17
ELMO1	0.823	0.0179	2.48	5.18	10.6	15.4	8.98e-05	1.75	LV	CELLSTATES	MP_LYVE1hi.MHCII_intermediate	control_RBM20	8	17
PDGFC	0.816	0.0178	2.01	3.93	10.2	15.5	8.6e-05	1.75	LV	CELLSTATES	MP_LYVE1hi.MHCII_intermediate	control_RBM20	8	17
CELF2	0.784	0.0297	1.99	4.16	10.3	13.8	0.000208	1.53	LV	CELLSTATES	MP_LYVE1hi.MHCII_intermediate	control_RBM20	8	17
SRGAP2	0.778	0.0452	1.4	2.86	9.78	12.7	0.000372	1.35	LV	CELLSTATES	MP_LYVE1hi.MHCII_intermediate	control_RBM20	8	17

## Sheet: TTN_control
Gene	logFC	FDR	mean_exp_control	mean_exp_genotype	logCPM	F	PValue	FDR_plot	Region	annotation_level	cell_state	comparison	Observations_genotype	Observations_reference
HBB	4.22	0.000852	0	0.0393	4.78	24.6	3.46e-06	3.07	LV	CELLSTATES	MP_LYVE1hi.MHCII_intermediate	control_TTN	12	17
EGR1	3.45	0.00346	0.00654	0.044	4.77	19.8	2.14e-05	2.46	LV	CELLSTATES	MP_LYVE1hi.MHCII_intermediate	control_TTN	12	17
TMC7	3.31	0.0037	0.0126	0.12	5.83	19.6	2.37e-05	2.43	LV	CELLSTATES	MP_LYVE1hi.MHCII_intermediate	control_TTN	12	17
AL391834.2	3.3	0.0116	0	0.0237	4.47	17.6	0.000115	1.93	LV	CELLSTATES	MP_LYVE1hi.MHCII_intermediate	control_TTN	12	17
LINC02248	3.29	0.0182	0	0.0144	4.32	21.2	0.000229	1.74	LV	CELLSTATES	MP_LYVE1hi.MHCII_intermediate	control_TTN	12	17
AC008759.3	3.27	0.00655	0.00084	0.0412	4.86	17.8	5.32e-05	2.18	LV	CELLSTATES	MP_LYVE1hi.MHCII_intermediate	control_TTN	12	17
LMOD2	3.24	0.00285	0.00627	0.0488	4.89	20.7	1.49e-05	2.55	LV	CELLSTATES	MP_LYVE1hi.MHCII_intermediate	control_TTN	12	17
AP000812.1	3.2	1.05e-06	0.0283	0.277	6.4	46	7.35e-10	5.98	LV	CELLSTATES	MP_LYVE1hi.MHCII_intermediate	control_TTN	12	17
TCTN2	3.01	0.028	0	0.0178	4.46	14.6	0.000444	1.55	LV	CELLSTATES	MP_LYVE1hi.MHCII_intermediate	control_TTN	12	17
CLEC4E	2.91	6.66e-05	0.0144	0.135	5.89	31.9	1.42e-07	4.18	LV	CELLSTATES	MP_LYVE1hi.MHCII_intermediate	control_TTN	12	17
LINC00607	2.91	0.0179	0.00327	0.0294	4.53	15.5	0.000219	1.75	LV	CELLSTATES	MP_LYVE1hi.MHCII_intermediate	control_TTN	12	17
GPSM1	2.9	0.0123	0.00256	0.0286	4.64	15.9	0.000123	1.91	LV	CELLSTATES	MP_LYVE1hi.MHCII_intermediate	control_TTN	12	17
AC103996.2	2.86	0.0411	0	0.0169	4.44	13.3	0.000783	1.39	LV	CELLSTATES	MP_LYVE1hi.MHCII_intermediate	control_TTN	12	17
GRB10	2.84	0.00251	0.00877	0.0911	5.3	21.1	1.24e-05	2.6	LV	CELLSTATES	MP_LYVE1hi.MHCII_intermediate	control_TTN	12	17
MRPL10	2.83	0.0478	0	0.0151	4.41	12.9	0.00105	1.32	LV	CELLSTATES	MP_LYVE1hi.MHCII_intermediate	control_TTN	12	17
AL691403.1	2.81	0.0228	0.00256	0.025	4.57	13.8	0.000322	1.64	LV	CELLSTATES	MP_LYVE1hi.MHCII_intermediate	control_TTN	12	17
NPPB	2.42	0.0172	0.0249	0.124	5.93	14.8	0.000203	1.76	LV	CELLSTATES	MP_LYVE1hi.MHCII_intermediate	control_TTN	12	17
PDK4	2.36	1.84e-05	0.675	2.83	9.54	36.2	2.73e-08	4.73	LV	CELLSTATES	MP_LYVE1hi.MHCII_intermediate	control_TTN	12	17
EEF1A2	2.33	0.015	0.0124	0.0682	5.12	15.4	0.000156	1.83	LV	CELLSTATES	MP_LYVE1hi.MHCII_intermediate	control_TTN	12	17
PSTPIP2	2.31	1.85e-06	0.104	0.547	7.34	44.2	1.44e-09	5.73	LV	CELLSTATES	MP_LYVE1hi.MHCII_intermediate	control_TTN	12	17
WASHC2A	2.3	4.8e-07	0.28	1.89	8.97	48.6	3e-10	6.32	LV	CELLSTATES	MP_LYVE1hi.MHCII_intermediate	control_TTN	12	17
ARRDC2	2.26	6.36e-05	0.0387	0.205	6.27	32.2	1.26e-07	4.2	LV	CELLSTATES	MP_LYVE1hi.MHCII_intermediate	control_TTN	12	17
AC091948.1	2.21	0.000401	0.0467	0.143	5.75	26.1	1.47e-06	3.4	LV	CELLSTATES	MP_LYVE1hi.MHCII_intermediate	control_TTN	12	17
CRISPLD2	2.21	0.00743	0.0273	0.165	6.12	17.4	6.32e-05	2.13	LV	CELLSTATES	MP_LYVE1hi.MHCII_intermediate	control_TTN	12	17
FRAT1	2.15	0.00627	0.0246	0.101	5.61	17.9	5e-05	2.2	LV	CELLSTATES	MP_LYVE1hi.MHCII_intermediate	control_TTN	12	17
AC009975.1	2.12	0.0327	0.0189	0.0773	5.28	12.7	0.000563	1.48	LV	CELLSTATES	MP_LYVE1hi.MHCII_intermediate	control_TTN	12	17
NHSL1	2.11	2.22e-09	0.597	2.92	9.5	68.1	5.2e-13	8.65	LV	CELLSTATES	MP_LYVE1hi.MHCII_intermediate	control_TTN	12	17
ZBTB16	2.1	0.000158	0.848	3.72	9.85	29.1	4.44e-07	3.8	LV	CELLSTATES	MP_LYVE1hi.MHCII_intermediate	control_TTN	12	17
MEGF6	2.07	0.00278	0.0252	0.104	5.54	20.8	1.41e-05	2.56	LV	CELLSTATES	MP_LYVE1hi.MHCII_intermediate	control_TTN	12	17
DLGAP2	2.05	0.000137	0.0659	0.351	6.65	29.6	3.64e-07	3.86	LV	CELLSTATES	MP_LYVE1hi.MHCII_intermediate	control_TTN	12	17
TLE1	2.05	0.0248	0.0149	0.0918	5.23	13.6	0.000365	1.6	LV	CELLSTATES	MP_LYVE1hi.MHCII_intermediate	control_TTN	12	17
GLIS3	2.01	2.21e-07	0.252	1.42	8.55	52.2	8.63e-11	6.66	LV	CELLSTATES	MP_LYVE1hi.MHCII_intermediate	control_TTN	12	17
INSR	2	1.69e-08	0.175	0.96	8.07	60.7	5.29e-12	7.77	LV	CELLSTATES	MP_LYVE1hi.MHCII_intermediate	control_TTN	12	17
OGFRL1	1.94	1.98e-06	0.328	1.37	8.52	43.7	1.7e-09	5.7	LV	CELLSTATES	MP_LYVE1hi.MHCII_intermediate	control_TTN	12	17
CSGALNACT1	1.92	4.8e-06	0.694	3.27	9.69	40.4	5.62e-09	5.32	LV	CELLSTATES	MP_LYVE1hi.MHCII_intermediate	control_TTN	12	17
ALCAM	1.9	2.88e-06	0.188	0.634	7.63	42.3	2.83e-09	5.54	LV	CELLSTATES	MP_LYVE1hi.MHCII_intermediate	control_TTN	12	17
ARHGAP42	1.9	0.0167	0.0179	0.119	5.84	14.9	0.000193	1.78	LV	CELLSTATES	MP_LYVE1hi.MHCII_intermediate	control_TTN	12	17
ADAMTS10	1.87	0.00627	0.0272	0.129	5.74	17.9	5e-05	2.2	LV	CELLSTATES	MP_LYVE1hi.MHCII_intermediate	control_TTN	12	17
AC007262.2	1.83	3.72e-06	0.099	0.522	7.29	41.3	4.07e-09	5.43	LV	CELLSTATES	MP_LYVE1hi.MHCII_intermediate	control_TTN	12	17
SORT1	1.81	0.00341	0.0702	0.207	6.33	19.9	2.08e-05	2.47	LV	CELLSTATES	MP_LYVE1hi.MHCII_intermediate	control_TTN	12	17
PKP2	1.79	0.00667	0.0987	0.266	6.69	17.7	5.47e-05	2.18	LV	CELLSTATES	MP_LYVE1hi.MHCII_intermediate	control_TTN	12	17
PRKCH	1.79	0.00849	0.0624	0.197	6.2	17	7.55e-05	2.07	LV	CELLSTATES	MP_LYVE1hi.MHCII_intermediate	control_TTN	12	17
EBI3	1.75	0.0179	0.0274	0.112	5.6	14.7	0.000216	1.75	LV	CELLSTATES	MP_LYVE1hi.MHCII_intermediate	control_TTN	12	17
RBMS3-AS3	1.75	0.0369	0.0311	0.125	5.89	12.3	0.000657	1.43	LV	CELLSTATES	MP_LYVE1hi.MHCII_intermediate	control_TTN	12	17
FLG-AS1	1.73	0.027	0.0233	0.0928	5.49	13.3	0.000415	1.57	LV	CELLSTATES	MP_LYVE1hi.MHCII_intermediate	control_TTN	12	17
RANBP17	1.72	0.0158	0.0313	0.13	5.78	15.3	0.000166	1.8	LV	CELLSTATES	MP_LYVE1hi.MHCII_intermediate	control_TTN	12	17
FAM153A	1.71	0.0282	0.0243	0.102	5.65	13.1	0.000455	1.55	LV	CELLSTATES	MP_LYVE1hi.MHCII_intermediate	control_TTN	12	17
PALD1	1.71	0.00019	0.0906	0.324	6.76	28.5	5.53e-07	3.72	LV	CELLSTATES	MP_LYVE1hi.MHCII_intermediate	control_TTN	12	17
ACACB	1.67	0.000852	0.0624	0.253	6.35	24.1	3.43e-06	3.07	LV	CELLSTATES	MP_LYVE1hi.MHCII_intermediate	control_TTN	12	17
PHLPP1	1.67	0.000271	0.0686	0.272	6.61	27.4	8.68e-07	3.57	LV	CELLSTATES	MP_LYVE1hi.MHCII_intermediate	control_TTN	12	17
SYCP3	1.67	0.0439	0.0274	0.129	6.03	11.7	0.000907	1.36	LV	CELLSTATES	MP_LYVE1hi.MHCII_intermediate	control_TTN	12	17
EPHA1-AS1	1.63	0.0167	0.0532	0.158	6.01	15	0.000191	1.78	LV	CELLSTATES	MP_LYVE1hi.MHCII_intermediate	control_TTN	12	17
RABL2A	1.58	0.0435	0.0291	0.0822	5.42	11.7	0.000883	1.36	LV	CELLSTATES	MP_LYVE1hi.MHCII_intermediate	control_TTN	12	17
GFOD1	1.56	0.00683	0.145	0.388	7.07	17.6	5.7e-05	2.17	LV	CELLSTATES	MP_LYVE1hi.MHCII_intermediate	control_TTN	12	17
P2RY12	1.55	0.00227	0.129	0.322	6.92	21.6	1.01e-05	2.64	LV	CELLSTATES	MP_LYVE1hi.MHCII_intermediate	control_TTN	12	17
PDE3B	1.55	6.06e-05	0.241	0.698	7.74	32.5	1.14e-07	4.22	LV	CELLSTATES	MP_LYVE1hi.MHCII_intermediate	control_TTN	12	17
SH2D4A	1.55	0.0488	0.0497	0.159	6.05	11.3	0.00108	1.31	LV	CELLSTATES	MP_LYVE1hi.MHCII_intermediate	control_TTN	12	17
BACH2	1.53	0.0423	0.0167	0.122	5.66	11.9	0.000824	1.37	LV	CELLSTATES	MP_LYVE1hi.MHCII_intermediate	control_TTN	12	17
CPM	1.5	6.06e-05	2.06	6.44	10.8	32.6	1.09e-07	4.22	LV	CELLSTATES	MP_LYVE1hi.MHCII_intermediate	control_TTN	12	17
LONRF1	1.5	0.0167	0.0408	0.137	5.97	15	0.00019	1.78	LV	CELLSTATES	MP_LYVE1hi.MHCII_intermediate	control_TTN	12	17
SRGAP1	1.49	2.88e-06	0.578	1.99	9.14	42.2	2.92e-09	5.54	LV	CELLSTATES	MP_LYVE1hi.MHCII_intermediate	control_TTN	12	17
PML	1.48	0.0221	0.0307	0.136	5.74	13.9	0.000308	1.66	LV	CELLSTATES	MP_LYVE1hi.MHCII_intermediate	control_TTN	12	17
ZNF189	1.48	0.0104	0.057	0.192	6.31	16.4	9.77e-05	1.98	LV	CELLSTATES	MP_LYVE1hi.MHCII_intermediate	control_TTN	12	17
ENGASE	1.45	0.0241	0.0568	0.138	5.9	13.7	0.00035	1.62	LV	CELLSTATES	MP_LYVE1hi.MHCII_intermediate	control_TTN	12	17
ZNF846	1.45	0.000138	0.235	0.663	7.74	29.5	3.77e-07	3.86	LV	CELLSTATES	MP_LYVE1hi.MHCII_intermediate	control_TTN	12	17
GNB5	1.43	0.0408	0.051	0.147	6.03	12	0.000772	1.39	LV	CELLSTATES	MP_LYVE1hi.MHCII_intermediate	control_TTN	12	17
WNT5B	1.41	0.0487	0.0426	0.125	5.87	11.3	0.00108	1.31	LV	CELLSTATES	MP_LYVE1hi.MHCII_intermediate	control_TTN	12	17
IGSF21	1.4	0.000391	0.208	0.694	7.75	26.2	1.4e-06	3.41	LV	CELLSTATES	MP_LYVE1hi.MHCII_intermediate	control_TTN	12	17
AC020611.2	1.39	0.0282	0.0532	0.188	6.34	13.1	0.000453	1.55	LV	CELLSTATES	MP_LYVE1hi.MHCII_intermediate	control_TTN	12	17
AC124312.1	1.39	0.0325	0.0392	0.135	5.9	12.7	0.000557	1.49	LV	CELLSTATES	MP_LYVE1hi.MHCII_intermediate	control_TTN	12	17
AC084064.1	1.38	0.0237	0.0665	0.2	6.37	13.7	0.000343	1.62	LV	CELLSTATES	MP_LYVE1hi.MHCII_intermediate	control_TTN	12	17
MB	1.38	0.000106	0.218	0.624	7.64	30.3	2.72e-07	3.97	LV	CELLSTATES	MP_LYVE1hi.MHCII_intermediate	control_TTN	12	17
CALCRL	1.35	0.0229	0.124	0.385	7.11	13.8	0.000326	1.64	LV	CELLSTATES	MP_LYVE1hi.MHCII_intermediate	control_TTN	12	17
FKBP5	1.35	0.00978	4.03	12	11.7	16.6	9.01e-05	2.01	LV	CELLSTATES	MP_LYVE1hi.MHCII_intermediate	control_TTN	12	17
SH3BP5	1.35	0.000379	0.32	0.917	8.12	26.4	1.3e-06	3.42	LV	CELLSTATES	MP_LYVE1hi.MHCII_intermediate	control_TTN	12	17
SLC1A3	1.34	0.00615	1.16	3.12	9.8	18	4.75e-05	2.21	LV	CELLSTATES	MP_LYVE1hi.MHCII_intermediate	control_TTN	12	17
SLC25A4	1.34	0.00319	0.126	0.294	6.77	20.1	1.89e-05	2.5	LV	CELLSTATES	MP_LYVE1hi.MHCII_intermediate	control_TTN	12	17
GALNT2	1.32	0.000273	0.283	0.774	7.93	27.3	8.96e-07	3.56	LV	CELLSTATES	MP_LYVE1hi.MHCII_intermediate	control_TTN	12	17
ANKRD1	1.31	0.0172	0.11	0.262	6.64	14.8	0.000205	1.76	LV	CELLSTATES	MP_LYVE1hi.MHCII_intermediate	control_TTN	12	17
GARNL3	1.31	0.000834	0.151	0.419	7.15	24.2	3.26e-06	3.08	LV	CELLSTATES	MP_LYVE1hi.MHCII_intermediate	control_TTN	12	17
COL14A1	1.3	0.0449	0.0531	0.138	6.04	11.6	0.000946	1.35	LV	CELLSTATES	MP_LYVE1hi.MHCII_intermediate	control_TTN	12	17
MAN1A1	1.3	2.27e-05	3.36	9.3	11.4	35.5	3.54e-08	4.64	LV	CELLSTATES	MP_LYVE1hi.MHCII_intermediate	control_TTN	12	17
AFF3	1.28	0.00105	0.51	1.58	8.91	23.5	4.43e-06	2.98	LV	CELLSTATES	MP_LYVE1hi.MHCII_intermediate	control_TTN	12	17
PSMA1	1.28	0.00903	0.116	0.296	6.8	16.8	8.25e-05	2.04	LV	CELLSTATES	MP_LYVE1hi.MHCII_intermediate	control_TTN	12	17
TRPM3	1.28	0.00314	0.134	0.371	7.07	20.3	1.77e-05	2.5	LV	CELLSTATES	MP_LYVE1hi.MHCII_intermediate	control_TTN	12	17
PSME4	1.27	0.000939	0.398	1.06	8.33	23.8	3.88e-06	3.03	LV	CELLSTATES	MP_LYVE1hi.MHCII_intermediate	control_TTN	12	17
ARL17B	1.23	0.0423	0.144	0.377	7.17	11.9	0.000819	1.37	LV	CELLSTATES	MP_LYVE1hi.MHCII_intermediate	control_TTN	12	17
ADGRG6	1.21	0.00612	0.18	0.482	7.36	18.1	4.64e-05	2.21	LV	CELLSTATES	MP_LYVE1hi.MHCII_intermediate	control_TTN	12	17
ELMO1	1.2	4.06e-05	2.48	6.76	10.9	33.9	6.66e-08	4.39	LV	CELLSTATES	MP_LYVE1hi.MHCII_intermediate	control_TTN	12	17
RCAN1	1.2	0.00758	0.427	1.14	8.47	17.3	6.51e-05	2.12	LV	CELLSTATES	MP_LYVE1hi.MHCII_intermediate	control_TTN	12	17
ZDHHC14	1.19	0.00019	0.346	0.9	8.14	28.4	5.77e-07	3.72	LV	CELLSTATES	MP_LYVE1hi.MHCII_intermediate	control_TTN	12	17
ABAT	1.18	0.0102	0.0992	0.28	6.62	16.5	9.43e-05	1.99	LV	CELLSTATES	MP_LYVE1hi.MHCII_intermediate	control_TTN	12	17
CTDSPL	1.18	0.00244	0.224	0.67	7.8	21.3	1.13e-05	2.61	LV	CELLSTATES	MP_LYVE1hi.MHCII_intermediate	control_TTN	12	17
PRKCE	1.18	0.00247	0.366	0.941	8.23	21.2	1.16e-05	2.61	LV	CELLSTATES	MP_LYVE1hi.MHCII_intermediate	control_TTN	12	17
TEX2	1.18	0.028	0.117	0.311	6.88	13.2	0.000442	1.55	LV	CELLSTATES	MP_LYVE1hi.MHCII_intermediate	control_TTN	12	17
AL035530.2	1.17	0.0468	0.0631	0.167	6.15	11.4	0.00102	1.33	LV	CELLSTATES	MP_LYVE1hi.MHCII_intermediate	control_TTN	12	17
DOCK5	1.17	0.00399	0.442	1.13	8.48	19.4	2.62e-05	2.4	LV	CELLSTATES	MP_LYVE1hi.MHCII_intermediate	control_TTN	12	17
TBC1D16	1.17	0.0179	0.281	0.571	7.61	14.7	0.000216	1.75	LV	CELLSTATES	MP_LYVE1hi.MHCII_intermediate	control_TTN	12	17
MS4A14	1.15	0.0203	0.116	0.309	6.86	14.2	0.000274	1.69	LV	CELLSTATES	MP_LYVE1hi.MHCII_intermediate	control_TTN	12	17
TSHR	1.15	0.0385	0.0712	0.218	6.47	12.2	0.000701	1.41	LV	CELLSTATES	MP_LYVE1hi.MHCII_intermediate	control_TTN	12	17
GLCCI1	1.12	0.0337	0.114	0.24	6.63	12.6	0.000591	1.47	LV	CELLSTATES	MP_LYVE1hi.MHCII_intermediate	control_TTN	12	17
PER1	1.11	0.0303	0.121	0.262	6.74	12.9	0.000513	1.52	LV	CELLSTATES	MP_LYVE1hi.MHCII_intermediate	control_TTN	12	17
IGF1R	1.1	0.000434	0.275	0.747	7.95	25.9	1.63e-06	3.36	LV	CELLSTATES	MP_LYVE1hi.MHCII_intermediate	control_TTN	12	17
TSC22D3	1.1	0.0158	0.354	0.853	8.17	15.2	0.000171	1.8	LV	CELLSTATES	MP_LYVE1hi.MHCII_intermediate	control_TTN	12	17
ACTC1	1.09	0.0115	0.293	0.62	7.8	16.2	0.000108	1.94	LV	CELLSTATES	MP_LYVE1hi.MHCII_intermediate	control_TTN	12	17
FAM117B	1.09	0.0282	0.218	0.521	7.56	13.1	0.000449	1.55	LV	CELLSTATES	MP_LYVE1hi.MHCII_intermediate	control_TTN	12	17
CERS6	1.08	0.00319	0.682	1.57	8.96	20.1	1.88e-05	2.5	LV	CELLSTATES	MP_LYVE1hi.MHCII_intermediate	control_TTN	12	17
FAM111A	1.08	0.0221	0.129	0.329	6.98	14	0.000305	1.66	LV	CELLSTATES	MP_LYVE1hi.MHCII_intermediate	control_TTN	12	17
SUPT3H	1.08	0.00452	0.241	0.574	7.6	18.9	3.18e-05	2.34	LV	CELLSTATES	MP_LYVE1hi.MHCII_intermediate	control_TTN	12	17
CHPT1	1.07	0.013	0.25	0.668	7.85	15.8	0.000132	1.89	LV	CELLSTATES	MP_LYVE1hi.MHCII_intermediate	control_TTN	12	17
MSI2	1.07	0.0468	0.114	0.249	6.62	11.4	0.00101	1.33	LV	CELLSTATES	MP_LYVE1hi.MHCII_intermediate	control_TTN	12	17
SDK1	1.05	0.0172	0.199	0.467	7.31	14.8	0.000204	1.76	LV	CELLSTATES	MP_LYVE1hi.MHCII_intermediate	control_TTN	12	17
TCAP	1.04	0.037	0.212	0.397	7.28	12.3	0.000662	1.43	LV	CELLSTATES	MP_LYVE1hi.MHCII_intermediate	control_TTN	12	17
ARHGEF10L	1.03	0.00329	0.573	1.53	8.87	20	1.98e-05	2.48	LV	CELLSTATES	MP_LYVE1hi.MHCII_intermediate	control_TTN	12	17
CCND3	1.03	0.0243	0.491	1.17	8.56	13.6	0.000355	1.61	LV	CELLSTATES	MP_LYVE1hi.MHCII_intermediate	control_TTN	12	17
DES	1.02	0.0285	0.198	0.371	7.1	13	0.00047	1.54	LV	CELLSTATES	MP_LYVE1hi.MHCII_intermediate	control_TTN	12	17
GAB1	1.02	0.0037	0.282	0.664	7.82	19.6	2.37e-05	2.43	LV	CELLSTATES	MP_LYVE1hi.MHCII_intermediate	control_TTN	12	17
MYL2	0.993	0.014	0.554	1.22	8.7	15.6	0.000144	1.85	LV	CELLSTATES	MP_LYVE1hi.MHCII_intermediate	control_TTN	12	17
KCNMA1	0.984	0.0221	1.13	2.84	9.75	13.9	0.000309	1.66	LV	CELLSTATES	MP_LYVE1hi.MHCII_intermediate	control_TTN	12	17
DPEP2	0.965	0.0417	0.193	0.493	7.43	11.9	0.000798	1.38	LV	CELLSTATES	MP_LYVE1hi.MHCII_intermediate	control_TTN	12	17
NLRP1	0.952	0.0158	0.305	0.692	7.91	15.2	0.000169	1.8	LV	CELLSTATES	MP_LYVE1hi.MHCII_intermediate	control_TTN	12	17
CAMTA1	0.933	0.016	0.186	0.407	7.25	15.1	0.00018	1.8	LV	CELLSTATES	MP_LYVE1hi.MHCII_intermediate	control_TTN	12	17
HCLS1	0.932	0.0185	0.654	1.44	8.86	14.5	0.000238	1.73	LV	CELLSTATES	MP_LYVE1hi.MHCII_intermediate	control_TTN	12	17
RHOBTB3	0.926	0.0184	0.238	0.586	7.69	14.5	0.000236	1.73	LV	CELLSTATES	MP_LYVE1hi.MHCII_intermediate	control_TTN	12	17
CHKA	0.923	0.0351	0.398	0.86	8.18	12.5	0.000619	1.46	LV	CELLSTATES	MP_LYVE1hi.MHCII_intermediate	control_TTN	12	17
PDGFC	0.92	0.00303	2.01	4.26	10.3	20.4	1.68e-05	2.52	LV	CELLSTATES	MP_LYVE1hi.MHCII_intermediate	control_TTN	12	17
TPM1	0.908	0.00362	0.842	1.52	9.03	19.7	2.26e-05	2.44	LV	CELLSTATES	MP_LYVE1hi.MHCII_intermediate	control_TTN	12	17
FMN1	0.898	0.0261	4.05	8.89	11.4	13.4	0.000393	1.58	LV	CELLSTATES	MP_LYVE1hi.MHCII_intermediate	control_TTN	12	17
PELI2	0.898	0.0385	0.205	0.48	7.45	12.2	0.000705	1.41	LV	CELLSTATES	MP_LYVE1hi.MHCII_intermediate	control_TTN	12	17
CPSF6	0.894	0.043	0.15	0.335	7	11.8	0.000856	1.37	LV	CELLSTATES	MP_LYVE1hi.MHCII_intermediate	control_TTN	12	17
BCL2	0.892	0.043	0.203	0.463	7.32	11.8	0.00085	1.37	LV	CELLSTATES	MP_LYVE1hi.MHCII_intermediate	control_TTN	12	17
TBXAS1	0.891	0.00412	1.46	3.24	9.99	19.2	2.76e-05	2.39	LV	CELLSTATES	MP_LYVE1hi.MHCII_intermediate	control_TTN	12	17
SRGAP2B	0.887	0.0193	0.854	1.88	9.25	14.3	0.00026	1.71	LV	CELLSTATES	MP_LYVE1hi.MHCII_intermediate	control_TTN	12	17
C22orf34	0.886	0.0255	0.363	0.798	8.1	13.5	0.000378	1.59	LV	CELLSTATES	MP_LYVE1hi.MHCII_intermediate	control_TTN	12	17
SESN1	0.882	0.00878	1.08	2.1	9.45	16.9	7.96e-05	2.06	LV	CELLSTATES	MP_LYVE1hi.MHCII_intermediate	control_TTN	12	17
HP1BP3	0.871	0.0193	0.256	0.568	7.68	14.3	0.000257	1.71	LV	CELLSTATES	MP_LYVE1hi.MHCII_intermediate	control_TTN	12	17
SRGAP2	0.857	0.0179	1.4	3.1	9.92	14.7	0.000219	1.75	LV	CELLSTATES	MP_LYVE1hi.MHCII_intermediate	control_TTN	12	17
NCOA3	0.851	0.0182	0.874	1.73	9.17	14.6	0.000227	1.74	LV	CELLSTATES	MP_LYVE1hi.MHCII_intermediate	control_TTN	12	17
PDE4D	0.849	0.0115	6.67	13.7	12	16.1	0.000112	1.94	LV	CELLSTATES	MP_LYVE1hi.MHCII_intermediate	control_TTN	12	17
ZMIZ1	0.821	0.0304	0.495	0.975	8.36	12.8	0.000518	1.52	LV	CELLSTATES	MP_LYVE1hi.MHCII_intermediate	control_TTN	12	17
HECTD4	0.819	0.0443	0.464	0.959	8.39	11.6	0.000927	1.35	LV	CELLSTATES	MP_LYVE1hi.MHCII_intermediate	control_TTN	12	17
CELF2	0.797	0.0329	1.99	4.41	10.4	12.6	0.000571	1.48	LV	CELLSTATES	MP_LYVE1hi.MHCII_intermediate	control_TTN	12	17
DTNA	0.791	0.0172	1.11	2.27	9.51	14.9	0.000202	1.76	LV	CELLSTATES	MP_LYVE1hi.MHCII_intermediate	control_TTN	12	17
SMAP2	0.779	0.0385	1.23	2.3	9.59	12.2	0.000706	1.41	LV	CELLSTATES	MP_LYVE1hi.MHCII_intermediate	control_TTN	12	17
FGD2	0.777	0.0423	0.961	1.92	9.34	11.9	0.000821	1.37	LV	CELLSTATES	MP_LYVE1hi.MHCII_intermediate	control_TTN	12	17
RIN3	0.77	0.0292	0.72	1.43	8.88	13	0.000486	1.53	LV	CELLSTATES	MP_LYVE1hi.MHCII_intermediate	control_TTN	12	17
MRC1	0.755	0.0193	4.18	8.2	11.3	14.4	0.000255	1.71	LV	CELLSTATES	MP_LYVE1hi.MHCII_intermediate	control_TTN	12	17
USP24	0.75	0.0439	0.319	0.648	7.87	11.7	0.000904	1.36	LV	CELLSTATES	MP_LYVE1hi.MHCII_intermediate	control_TTN	12	17
IMMP2L	0.738	0.0265	0.686	1.39	8.9	13.4	0.000406	1.58	LV	CELLSTATES	MP_LYVE1hi.MHCII_intermediate	control_TTN	12	17
PICALM	0.737	0.0261	1.36	2.66	9.78	13.4	0.000389	1.58	LV	CELLSTATES	MP_LYVE1hi.MHCII_intermediate	control_TTN	12	17
THRB	0.736	0.0261	0.968	1.87	9.32	13.4	0.000395	1.58	LV	CELLSTATES	MP_LYVE1hi.MHCII_intermediate	control_TTN	12	17
SMARCA2	0.724	0.0439	0.446	0.963	8.37	11.7	0.000909	1.36	LV	CELLSTATES	MP_LYVE1hi.MHCII_intermediate	control_TTN	12	17
KAT6A	0.708	0.044	0.522	0.981	8.44	11.6	0.000918	1.36	LV	CELLSTATES	MP_LYVE1hi.MHCII_intermediate	control_TTN	12	17
LDLRAD4	0.703	0.0334	3.5	6.52	11	12.6	0.000582	1.48	LV	CELLSTATES	MP_LYVE1hi.MHCII_intermediate	control_TTN	12	17
FOXN3	0.683	0.0423	2.48	4.7	10.6	11.9	0.000816	1.37	LV	CELLSTATES	MP_LYVE1hi.MHCII_intermediate	control_TTN	12	17
CCNY	0.663	0.0382	0.702	1.28	8.8	12.2	0.000691	1.42	LV	CELLSTATES	MP_LYVE1hi.MHCII_intermediate	control_TTN	12	17
