# Supplementary material for: Pathogenic variants damage cell composition and single cell transcription in cardiomyopathies
Source: Science. Author manuscript; Available in PMC 2022 Oct 3. (PMC9528698; doi:10.1126/science.abo1984)
Supplement: Supp table 44.4 [file NIHMS1835045-supplement-Supp_table_44_4.xlsx]

## Sheet: Index
Column name	Description
Gene	Gene symbol, Ensembl 84
logFC	log2-fold change
FDR	False discovery rate; FDR is the PValue after (by default) Benjamini-Hochberg correction.
mean_exp_control	Mean expression values across controls
mean_exp_genotype	Mean expression values across disease samples
logCPM	logCPM is the average expression of all pseudobulked samples for that particular gene across all samples on the log2-scale expressed in counts per million (cpm, as calculated by edgeR after normalization).
F	Output of quasi-likelihood F-test
PValue	PValue is the nominal p-value derived from F
FDR_plot	-log10(False discovery rate)
Region	Studied region (LV or RV)
annotation_level	Cell-type or cell-state
cell_state/state	Specification which cell-type or state was analysed
comparison	Specification control_GENOTYPE
Observations_genotype	Numbers of Patients included in edgeR (patients with low number of nuclei have been excluded)
Observations_reference	Numbers of Patients included in edgeR (patients with low number of nuclei have been excluded)

## Sheet: control_LMNA
Gene	logFC	FDR	mean_exp_control	mean_exp_genotype	logCPM	F	PValue	FDR_plot	Region	annotation_level	cell_state	comparison	Observations_genotype	Observations_reference
CD300E	4.82	2.43e-06	0.0823	0.00105	6.08	36.5	1.56e-09	5.61	LV	CELLSTATES	cDC2	control_LMNA	10	16
GK-AS1	4.27	2.51e-07	0.109	0.0107	6.38	41.8	1.01e-10	6.6	LV	CELLSTATES	cDC2	control_LMNA	10	16
AP005059.2	4.01	0.000692	0.0265	0.0025	5.72	23	1.66e-06	3.16	LV	CELLSTATES	cDC2	control_LMNA	10	16
SERPINE1	3.95	0.00223	0.0387	0	5.77	21	6.79e-06	2.65	LV	CELLSTATES	cDC2	control_LMNA	10	16
FGF14	3.82	0.00235	0.0408	0.0025	5.8	20	7.72e-06	2.63	LV	CELLSTATES	cDC2	control_LMNA	10	16
BMP6	3.58	0.012	0.0246	0.00145	5.73	17	6.07e-05	1.92	LV	CELLSTATES	cDC2	control_LMNA	10	16
TEX9	3.51	0.00483	0.0216	0.00145	5.67	18.1	2.09e-05	2.32	LV	CELLSTATES	cDC2	control_LMNA	10	16
SLC16A10	3.48	1.07e-10	0.299	0.0571	7.39	60.2	8.59e-15	9.97	LV	CELLSTATES	cDC2	control_LMNA	10	16
VIL1	3.4	0.012	0.0174	0	5.6	19.4	6.06e-05	1.92	LV	CELLSTATES	cDC2	control_LMNA	10	16
CCL2	3.38	0.00865	0.0613	0.00154	5.91	16.8	4.08e-05	2.06	LV	CELLSTATES	cDC2	control_LMNA	10	16
VCAN-AS1	3.14	0.0137	0.0707	0.00606	6.02	15.7	7.45e-05	1.86	LV	CELLSTATES	cDC2	control_LMNA	10	16
TCF4-AS2	3.13	0.0198	0.0216	0.00145	5.67	14.6	0.00013	1.7	LV	CELLSTATES	cDC2	control_LMNA	10	16
FSCN1	3.09	0.0399	0.0319	0.00211	5.74	13.2	0.000367	1.4	LV	CELLSTATES	cDC2	control_LMNA	10	16
TMEM216	3.07	0.0377	0.0304	0.00299	5.75	13.1	0.000335	1.42	LV	CELLSTATES	cDC2	control_LMNA	10	16
ORAI3	3.04	0.0198	0.0393	0.00742	5.83	14.6	0.00013	1.7	LV	CELLSTATES	cDC2	control_LMNA	10	16
AC090709.1	2.98	0.0469	0.0218	0.00145	5.65	13.1	0.000485	1.33	LV	CELLSTATES	cDC2	control_LMNA	10	16
ABLIM3	2.9	0.0464	0.0508	0.00556	5.85	12.2	0.000466	1.33	LV	CELLSTATES	cDC2	control_LMNA	10	16
FCGBP	2.87	1.8e-06	0.25	0.0597	7.12	37.3	1.01e-09	5.74	LV	CELLSTATES	cDC2	control_LMNA	10	16
LILRA6	2.84	0.0157	0.0713	0.00917	6.1	15.3	9.11e-05	1.81	LV	CELLSTATES	cDC2	control_LMNA	10	16
CLDN7	2.77	0.0248	0.058	0.012	6	14	0.000183	1.61	LV	CELLSTATES	cDC2	control_LMNA	10	16
ZNF740	2.77	0.0399	0.0438	0.0116	5.88	12.6	0.000376	1.4	LV	CELLSTATES	cDC2	control_LMNA	10	16
RPGRIP1	2.71	0.0317	0.0381	0.0107	5.92	13.3	0.000269	1.5	LV	CELLSTATES	cDC2	control_LMNA	10	16
RNF150	2.7	8.85e-06	0.301	0.0523	7.18	33.7	6.38e-09	5.05	LV	CELLSTATES	cDC2	control_LMNA	10	16
LUCAT1	2.66	0.0307	0.0684	0.0109	6.08	13.4	0.000258	1.51	LV	CELLSTATES	cDC2	control_LMNA	10	16
VCAN	2.66	7.28e-09	0.565	0.146	8.09	49.8	1.75e-12	8.14	LV	CELLSTATES	cDC2	control_LMNA	10	16
AC023590.1	2.61	0.0307	0.0469	0.0141	5.98	13.4	0.000257	1.51	LV	CELLSTATES	cDC2	control_LMNA	10	16
PLXDC1	2.56	0.015	0.0719	0.0187	6.19	15.4	8.54e-05	1.82	LV	CELLSTATES	cDC2	control_LMNA	10	16
ABCA9-AS1	2.5	0.0399	0.0464	0.0166	5.99	12.7	0.000375	1.4	LV	CELLSTATES	cDC2	control_LMNA	10	16
DAAM2	2.49	0.00206	0.182	0.0296	6.72	20.6	5.68e-06	2.69	LV	CELLSTATES	cDC2	control_LMNA	10	16
TTTY15	2.42	0.0249	0.0673	0.0248	6.21	14	0.000186	1.6	LV	CELLSTATES	cDC2	control_LMNA	10	16
CX3CR1	2.37	0.0255	0.0921	0.0246	6.21	13.9	0.000192	1.59	LV	CELLSTATES	cDC2	control_LMNA	10	16
NEURL2	2.37	0.0295	0.0854	0.0262	6.24	13.5	0.000241	1.53	LV	CELLSTATES	cDC2	control_LMNA	10	16
LSAMP	2.33	2.15e-05	0.473	0.0907	7.71	31.8	1.72e-08	4.67	LV	CELLSTATES	cDC2	control_LMNA	10	16
CTSL	2.31	0.000318	0.186	0.072	6.98	24.9	6.11e-07	3.5	LV	CELLSTATES	cDC2	control_LMNA	10	16
AC092691.1	2.3	0.0203	0.136	0.0335	6.47	14.6	0.000135	1.69	LV	CELLSTATES	cDC2	control_LMNA	10	16
DUSP11	2.3	0.0222	0.0892	0.0271	6.34	14.2	0.000161	1.65	LV	CELLSTATES	cDC2	control_LMNA	10	16
HIVEP1	2.27	0.000108	0.269	0.068	7.17	27.6	1.48e-07	3.97	LV	CELLSTATES	cDC2	control_LMNA	10	16
TVP23B	2.18	0.0291	0.0918	0.0385	6.37	13.6	0.000228	1.54	LV	CELLSTATES	cDC2	control_LMNA	10	16
ARL4C	2.09	0.000287	0.232	0.0954	7.22	25.2	5.05e-07	3.54	LV	CELLSTATES	cDC2	control_LMNA	10	16
LILRB5	2.09	0.00234	0.185	0.0746	6.92	20.1	7.49e-06	2.63	LV	CELLSTATES	cDC2	control_LMNA	10	16
PRKCA-AS1	2.04	0.00483	0.172	0.0553	6.92	18.1	2.04e-05	2.32	LV	CELLSTATES	cDC2	control_LMNA	10	16
TIMP1	2.03	0.0218	0.119	0.0423	6.57	14.3	0.000155	1.66	LV	CELLSTATES	cDC2	control_LMNA	10	16
MGAM	2	0.00637	0.174	0.0704	6.9	17.5	2.87e-05	2.2	LV	CELLSTATES	cDC2	control_LMNA	10	16
LYVE1	1.99	3.79e-05	0.677	0.224	8.35	30.3	3.64e-08	4.42	LV	CELLSTATES	cDC2	control_LMNA	10	16
PLTP	1.97	0.000287	0.361	0.147	7.59	25.3	4.83e-07	3.54	LV	CELLSTATES	cDC2	control_LMNA	10	16
PAQR3	1.91	0.0157	0.205	0.0616	6.91	15.3	9.15e-05	1.81	LV	CELLSTATES	cDC2	control_LMNA	10	16
APOD	1.9	0.0472	0.199	0.0243	6.8	12.1	0.000495	1.33	LV	CELLSTATES	cDC2	control_LMNA	10	16
EMP1	1.81	0.0472	0.165	0.0559	6.69	12.1	0.000499	1.33	LV	CELLSTATES	cDC2	control_LMNA	10	16
CEMIP2	1.79	6.79e-05	0.628	0.256	8.3	29	7.07e-08	4.17	LV	CELLSTATES	cDC2	control_LMNA	10	16
AGFG1	1.78	8.37e-05	1.04	0.439	8.93	28.5	9.38e-08	4.08	LV	CELLSTATES	cDC2	control_LMNA	10	16
GK	1.78	0.000414	0.375	0.18	7.7	24.1	8.94e-07	3.38	LV	CELLSTATES	cDC2	control_LMNA	10	16
DCN	1.76	0.0293	0.185	0.072	7.01	13.5	0.000237	1.53	LV	CELLSTATES	cDC2	control_LMNA	10	16
LGMN	1.76	9.65e-05	0.551	0.21	8.01	28.1	1.16e-07	4.02	LV	CELLSTATES	cDC2	control_LMNA	10	16
SH3RF3	1.75	0.00221	0.352	0.161	7.57	20.4	6.38e-06	2.65	LV	CELLSTATES	cDC2	control_LMNA	10	16
MGP	1.71	0.0459	0.178	0.0618	6.86	12.3	0.000448	1.34	LV	CELLSTATES	cDC2	control_LMNA	10	16
SLC2A3	1.71	0.0141	0.369	0.0645	7.51	15.6	7.78e-05	1.85	LV	CELLSTATES	cDC2	control_LMNA	10	16
CD14	1.68	0.00149	0.462	0.154	7.84	21.3	3.93e-06	2.83	LV	CELLSTATES	cDC2	control_LMNA	10	16
HSP90B1	1.65	0.0291	0.201	0.114	7.24	13.6	0.000231	1.54	LV	CELLSTATES	cDC2	control_LMNA	10	16
EPB41L3	1.64	3.72e-05	1.18	0.469	9.1	30.5	3.28e-08	4.43	LV	CELLSTATES	cDC2	control_LMNA	10	16
FCER1G	1.64	0.00637	0.387	0.141	7.62	17.5	2.91e-05	2.2	LV	CELLSTATES	cDC2	control_LMNA	10	16
HIF1A-AS2	1.52	0.00228	0.528	0.235	8.14	20.2	7.12e-06	2.64	LV	CELLSTATES	cDC2	control_LMNA	10	16
ADGRE2	1.51	0.0171	0.421	0.174	7.79	15	0.000105	1.77	LV	CELLSTATES	cDC2	control_LMNA	10	16
CHST15	1.49	0.0356	0.254	0.166	7.45	13	0.000305	1.45	LV	CELLSTATES	cDC2	control_LMNA	10	16
FPR1	1.44	0.00365	0.634	0.306	8.37	18.9	1.36e-05	2.44	LV	CELLSTATES	cDC2	control_LMNA	10	16
LITAF	1.42	0.0133	0.438	0.254	8	15.8	7.03e-05	1.88	LV	CELLSTATES	cDC2	control_LMNA	10	16
CREM	1.39	0.00383	0.608	0.309	8.35	18.8	1.47e-05	2.42	LV	CELLSTATES	cDC2	control_LMNA	10	16
NAMPT	1.39	0.00483	0.971	0.531	9.11	18.1	2.08e-05	2.32	LV	CELLSTATES	cDC2	control_LMNA	10	16
NRP2	1.36	0.0464	0.306	0.165	7.48	12.2	0.000475	1.33	LV	CELLSTATES	cDC2	control_LMNA	10	16
HIF1A	1.31	0.00222	0.948	0.489	8.93	20.3	6.56e-06	2.65	LV	CELLSTATES	cDC2	control_LMNA	10	16
CD44	1.28	0.0291	0.547	0.267	8.09	13.6	0.00023	1.54	LV	CELLSTATES	cDC2	control_LMNA	10	16
CR1	1.27	0.0399	0.378	0.222	7.73	12.6	0.000377	1.4	LV	CELLSTATES	cDC2	control_LMNA	10	16
ST18	1.27	0.0475	0.349	0.187	7.67	12.1	0.000505	1.32	LV	CELLSTATES	cDC2	control_LMNA	10	16

## Sheet: control_PKP2
Gene	logFC	FDR	mean_exp_control	mean_exp_genotype	logCPM	F	PValue	FDR_plot	Region	annotation_level	cell_state	comparison	Observations_genotype	Observations_reference
LUCAT1	4.56	0.000615	0.0684	0	6.23	22.5	2.1e-06	3.21	LV	CELLSTATES	cDC2	control_PKP2	6	16
FGF14	4.3	0.00221	0.0408	0	6.01	19.5	9.87e-06	2.65	LV	CELLSTATES	cDC2	control_PKP2	6	16
TBC1D30	4.06	0.00616	0.024	0	5.91	17.5	4.02e-05	2.21	LV	CELLSTATES	cDC2	control_PKP2	6	16
IKBKE	4.01	0.00832	0.0313	0	5.98	16.5	5.76e-05	2.08	LV	CELLSTATES	cDC2	control_PKP2	6	16
CX3CR1	3.88	0.000985	0.0921	0.00521	6.35	21.4	3.68e-06	3.01	LV	CELLSTATES	cDC2	control_PKP2	6	16
LONRF3	3.85	0.0114	0.0466	0	6.09	15.4	8.65e-05	1.94	LV	CELLSTATES	cDC2	control_PKP2	6	16
CCL2	3.77	0.0114	0.0613	0	6.14	15.4	8.54e-05	1.94	LV	CELLSTATES	cDC2	control_PKP2	6	16
HMOX1	3.71	0.000137	0.123	0.0113	6.64	26.2	3.15e-07	3.86	LV	CELLSTATES	cDC2	control_PKP2	6	16
RAB30	3.65	0.0162	0.0332	0	5.98	14.6	0.000132	1.79	LV	CELLSTATES	cDC2	control_PKP2	6	16
HIST1H1E	3.6	0.0141	0.0226	0	5.88	15	0.000109	1.85	LV	CELLSTATES	cDC2	control_PKP2	6	16
LINC00884	3.56	0.0145	0.0191	0	5.88	14.9	0.000115	1.84	LV	CELLSTATES	cDC2	control_PKP2	6	16
FSCN1	3.51	0.0258	0.0319	0	5.95	13.4	0.000247	1.59	LV	CELLSTATES	cDC2	control_PKP2	6	16
HIGD1C	3.51	0.0398	0.021	0	5.86	14	0.000487	1.4	LV	CELLSTATES	cDC2	control_PKP2	6	16
SLC16A10	3.49	1.58e-08	0.299	0.0521	7.64	47.7	5.02e-12	7.8	LV	CELLSTATES	cDC2	control_PKP2	6	16
ARL4C	3.48	1.34e-07	0.232	0.0537	7.27	42.1	8.52e-11	6.87	LV	CELLSTATES	cDC2	control_PKP2	6	16
KL	3.48	0.00962	0.0152	0	5.82	15.9	6.82e-05	2.02	LV	CELLSTATES	cDC2	control_PKP2	6	16
USP43	3.47	0.041	0.0205	0	5.86	13.7	0.000513	1.39	LV	CELLSTATES	cDC2	control_PKP2	6	16
AC008691.1	3.43	0.0398	0.0228	0	5.86	13.6	0.000485	1.4	LV	CELLSTATES	cDC2	control_PKP2	6	16
CD300E	3.39	0.00314	0.0823	0.0126	6.37	18.6	1.65e-05	2.5	LV	CELLSTATES	cDC2	control_PKP2	6	16
KCNMA1-AS1	3.37	0.0309	0.0258	0	5.92	12.9	0.000324	1.51	LV	CELLSTATES	cDC2	control_PKP2	6	16
ENPP2	3.36	0.0223	0.0423	0.00292	6.06	13.9	0.000197	1.65	LV	CELLSTATES	cDC2	control_PKP2	6	16
ARL6	3.35	0.0276	0.0256	0	5.89	13.3	0.000268	1.56	LV	CELLSTATES	cDC2	control_PKP2	6	16
LEAP2	3.34	0.0454	0.0233	0	5.89	12.6	0.000629	1.34	LV	CELLSTATES	cDC2	control_PKP2	6	16
HIVEP1	3.32	1.7e-06	0.269	0.0322	7.3	36.9	1.22e-09	5.77	LV	CELLSTATES	cDC2	control_PKP2	6	16
IL4I1	3.3	0.0471	0.0759	0	6.16	11.6	0.000676	1.33	LV	CELLSTATES	cDC2	control_PKP2	6	16
AC008115.1	3.23	0.0319	0.0137	0	5.8	14.1	0.00034	1.5	LV	CELLSTATES	cDC2	control_PKP2	6	16
FSIP1	3.15	0.0398	0.0576	0.00521	6.18	12.2	0.000474	1.4	LV	CELLSTATES	cDC2	control_PKP2	6	16
VCAN	3.15	5.58e-09	0.565	0.115	8.26	50.3	1.33e-12	8.25	LV	CELLSTATES	cDC2	control_PKP2	6	16
TXNL4B	3.14	0.0364	0.0334	0.00643	6.03	12.5	0.000415	1.44	LV	CELLSTATES	cDC2	control_PKP2	6	16
IQCD	3.13	0.0398	0.0177	0	5.83	12.6	0.000485	1.4	LV	CELLSTATES	cDC2	control_PKP2	6	16
VIL1	3.13	0.0481	0.0174	0	5.83	12.4	0.000705	1.32	LV	CELLSTATES	cDC2	control_PKP2	6	16
RHOH	3.12	0.0434	0.0696	0.00521	6.22	11.8	0.000578	1.36	LV	CELLSTATES	cDC2	control_PKP2	6	16
EMP1	3.1	0.00085	0.165	0.0146	6.82	21.8	3.05e-06	3.07	LV	CELLSTATES	cDC2	control_PKP2	6	16
RELB	3.1	0.00351	0.123	0.0152	6.55	18.2	1.96e-05	2.45	LV	CELLSTATES	cDC2	control_PKP2	6	16
CTSL	3.07	1.58e-05	0.186	0.0481	7.12	31.6	1.89e-08	4.8	LV	CELLSTATES	cDC2	control_PKP2	6	16
DET1	3.07	0.0258	0.0565	0.00758	6.2	13.4	0.000248	1.59	LV	CELLSTATES	cDC2	control_PKP2	6	16
PRKCA-AS1	3.06	0.000119	0.172	0.0261	7.04	26.5	2.66e-07	3.92	LV	CELLSTATES	cDC2	control_PKP2	6	16
ZNF641	2.86	0.00221	0.11	0.0269	6.62	19.6	9.56e-06	2.65	LV	CELLSTATES	cDC2	control_PKP2	6	16
THBS1	2.81	9.9e-05	0.325	0.0413	7.51	27.1	1.97e-07	4	LV	CELLSTATES	cDC2	control_PKP2	6	16
MGAM	2.75	0.000396	0.174	0.047	7.05	23.6	1.17e-06	3.4	LV	CELLSTATES	cDC2	control_PKP2	6	16
LILRB5	2.69	0.000276	0.185	0.0461	7.07	24.4	7.7e-07	3.56	LV	CELLSTATES	cDC2	control_PKP2	6	16
DAAM2	2.46	0.00843	0.182	0.0347	6.93	16.1	5.91e-05	2.07	LV	CELLSTATES	cDC2	control_PKP2	6	16
HIVEP3	2.36	0.0014	0.225	0.0567	7.2	20.7	5.45e-06	2.85	LV	CELLSTATES	cDC2	control_PKP2	6	16
GK-AS1	2.31	0.0157	0.109	0.0425	6.72	14.7	0.000125	1.8	LV	CELLSTATES	cDC2	control_PKP2	6	16
FN1	2.3	0.0364	0.0946	0.0269	6.56	12.5	0.000417	1.44	LV	CELLSTATES	cDC2	control_PKP2	6	16
SH3RF3	2.3	0.000204	0.352	0.124	7.73	25.1	5.35e-07	3.69	LV	CELLSTATES	cDC2	control_PKP2	6	16
MILR1	2.29	0.0234	0.146	0.029	6.76	13.7	0.000213	1.63	LV	CELLSTATES	cDC2	control_PKP2	6	16
CR1	2.21	0.00018	0.378	0.147	7.78	25.5	4.32e-07	3.74	LV	CELLSTATES	cDC2	control_PKP2	6	16
LGMN	2.15	3.44e-05	0.551	0.173	8.15	29.6	5.21e-08	4.46	LV	CELLSTATES	cDC2	control_PKP2	6	16
EEPD1	2.05	0.0129	0.17	0.0684	6.99	15.2	9.87e-05	1.89	LV	CELLSTATES	cDC2	control_PKP2	6	16
CHST15	2.03	0.00314	0.254	0.107	7.42	18.6	1.61e-05	2.5	LV	CELLSTATES	cDC2	control_PKP2	6	16
ME1	2.02	0.00279	0.29	0.106	7.47	18.9	1.36e-05	2.55	LV	CELLSTATES	cDC2	control_PKP2	6	16
CEMIP2	2.01	9.04e-05	0.628	0.27	8.46	27.5	1.58e-07	4.04	LV	CELLSTATES	cDC2	control_PKP2	6	16
HMGXB4	2.01	0.0471	0.126	0.0458	6.74	11.6	0.000676	1.33	LV	CELLSTATES	cDC2	control_PKP2	6	16
FP236383.1	1.99	0.00314	0.283	0.143	7.52	18.6	1.65e-05	2.5	LV	CELLSTATES	cDC2	control_PKP2	6	16
EPB41L3	1.98	9.44e-06	1.18	0.431	9.23	32.7	1.05e-08	5.03	LV	CELLSTATES	cDC2	control_PKP2	6	16
NRP2	1.98	0.00309	0.306	0.121	7.55	18.7	1.55e-05	2.51	LV	CELLSTATES	cDC2	control_PKP2	6	16
AC025164.1	1.97	0.0396	0.137	0.0567	6.87	12.3	0.00046	1.4	LV	CELLSTATES	cDC2	control_PKP2	6	16
HRH1	1.96	0.0145	0.211	0.069	7.17	14.9	0.000113	1.84	LV	CELLSTATES	cDC2	control_PKP2	6	16
FAM107B	1.95	0.029	0.161	0.0716	6.92	13.2	0.000286	1.54	LV	CELLSTATES	cDC2	control_PKP2	6	16
LSAMP	1.89	0.00487	0.473	0.107	8	17.4	3.02e-05	2.31	LV	CELLSTATES	cDC2	control_PKP2	6	16
HIF1A-AS2	1.88	0.00071	0.528	0.229	8.29	22.2	2.49e-06	3.15	LV	CELLSTATES	cDC2	control_PKP2	6	16
GK	1.83	0.00201	0.375	0.191	7.92	19.8	8.47e-06	2.7	LV	CELLSTATES	cDC2	control_PKP2	6	16
RAP2B	1.8	0.0434	0.153	0.0737	6.97	11.8	0.000585	1.36	LV	CELLSTATES	cDC2	control_PKP2	6	16
ST18	1.78	0.00564	0.349	0.141	7.77	17.1	3.59e-05	2.25	LV	CELLSTATES	cDC2	control_PKP2	6	16
DMXL2	1.77	0.00671	0.323	0.146	7.65	16.7	4.49e-05	2.17	LV	CELLSTATES	cDC2	control_PKP2	6	16
SSH1	1.76	0.0212	0.21	0.13	7.34	14	0.000184	1.67	LV	CELLSTATES	cDC2	control_PKP2	6	16
RNF150	1.74	0.0236	0.301	0.0992	7.48	13.7	0.000218	1.63	LV	CELLSTATES	cDC2	control_PKP2	6	16
CD14	1.7	0.00821	0.462	0.148	8.07	16.2	5.62e-05	2.09	LV	CELLSTATES	cDC2	control_PKP2	6	16
PPARG	1.69	0.0435	0.227	0.103	7.34	11.8	0.000592	1.36	LV	CELLSTATES	cDC2	control_PKP2	6	16
F13A1	1.68	7.87e-05	3.83	1.33	10.7	27.8	1.31e-07	4.1	LV	CELLSTATES	cDC2	control_PKP2	6	16
FPR1	1.68	0.00171	0.634	0.301	8.43	20.2	6.93e-06	2.77	LV	CELLSTATES	cDC2	control_PKP2	6	16
FAM20A	1.65	0.0442	0.279	0.103	7.41	11.8	0.000605	1.35	LV	CELLSTATES	cDC2	control_PKP2	6	16
ST8SIA4	1.61	0.0104	0.478	0.182	8.01	15.7	7.55e-05	1.98	LV	CELLSTATES	cDC2	control_PKP2	6	16
CD44	1.58	0.0111	0.547	0.231	8.19	15.5	8.23e-05	1.95	LV	CELLSTATES	cDC2	control_PKP2	6	16
NRP1	1.58	0.00235	1.2	0.409	9.14	19.4	1.09e-05	2.63	LV	CELLSTATES	cDC2	control_PKP2	6	16
FCGBP	1.57	0.0434	0.25	0.15	7.5	11.9	0.000565	1.36	LV	CELLSTATES	cDC2	control_PKP2	6	16
ABCA6	1.53	0.0491	0.248	0.132	7.44	11.4	0.000734	1.31	LV	CELLSTATES	cDC2	control_PKP2	6	16
ZNF577	1.51	0.0491	0.249	0.148	7.44	11.4	0.000731	1.31	LV	CELLSTATES	cDC2	control_PKP2	6	16
ARID5B	1.47	0.0455	0.274	0.167	7.59	11.7	0.000634	1.34	LV	CELLSTATES	cDC2	control_PKP2	6	16
MALT1	1.46	0.0464	0.295	0.162	7.63	11.6	0.00065	1.33	LV	CELLSTATES	cDC2	control_PKP2	6	16
HIF1A	1.4	0.00597	0.948	0.614	9.11	16.9	3.85e-05	2.22	LV	CELLSTATES	cDC2	control_PKP2	6	16
CREM	1.36	0.0175	0.608	0.365	8.47	14.4	0.000145	1.76	LV	CELLSTATES	cDC2	control_PKP2	6	16
PSD3	1.34	0.0471	0.494	0.298	8.25	11.5	0.000679	1.33	LV	CELLSTATES	cDC2	control_PKP2	6	16
ABCA1	1.28	0.0432	0.59	0.385	8.43	11.9	0.000553	1.36	LV	CELLSTATES	cDC2	control_PKP2	6	16
ZSWIM6	1.26	0.0109	1.87	1.15	9.91	15.6	7.96e-05	1.96	LV	CELLSTATES	cDC2	control_PKP2	6	16
DOCK4	1.15	0.0295	1.72	1.16	9.9	13.1	0.000293	1.53	LV	CELLSTATES	cDC2	control_PKP2	6	16

## Sheet: control_PVneg
Gene	logFC	FDR	mean_exp_control	mean_exp_genotype	logCPM	F	PValue	FDR_plot	Region	annotation_level	cell_state	comparison	Observations_genotype	Observations_reference
BMP6	3.82	0.0145	0.0246	0	5.96	18.3	3.06e-05	1.84	LV	CELLSTATES	cDC2	control_PVneg	8	16
NEURL2	3.73	0.00215	0.0854	0.0104	6.38	22.1	2.63e-06	2.67	LV	CELLSTATES	cDC2	control_PVneg	8	16
CDH4	3.58	0.0177	0.0491	0	6.07	16.7	4.34e-05	1.75	LV	CELLSTATES	cDC2	control_PVneg	8	16
ARHGAP31-AS1	3.57	0.0162	0.0222	0	5.89	17.8	3.85e-05	1.79	LV	CELLSTATES	cDC2	control_PVneg	8	16
ANO8	3.29	0.0412	0.0275	0	5.9	15.4	0.000148	1.39	LV	CELLSTATES	cDC2	control_PVneg	8	16
SDF2L1	3.28	0.0489	0.0222	0.00151	5.94	14	0.000206	1.31	LV	CELLSTATES	cDC2	control_PVneg	8	16
BCL2L14	3.25	0.0438	0.0394	0	5.97	14.4	0.000171	1.36	LV	CELLSTATES	cDC2	control_PVneg	8	16
THBS1	3.24	3.58e-06	0.325	0.0426	7.45	36.7	1.35e-09	5.45	LV	CELLSTATES	cDC2	control_PVneg	8	16
AC090709.1	3.21	0.0489	0.0218	0	5.87	15.3	0.000207	1.31	LV	CELLSTATES	cDC2	control_PVneg	8	16
AC106729.1	3.15	0.0263	0.0174	0	5.84	16.2	7.16e-05	1.58	LV	CELLSTATES	cDC2	control_PVneg	8	16
AC008115.1	3.09	0.0428	0.0137	0	5.81	16.6	0.000161	1.37	LV	CELLSTATES	cDC2	control_PVneg	8	16
CXCL3	3.02	0.0438	0.0293	0	5.9	14.1	0.00017	1.36	LV	CELLSTATES	cDC2	control_PVneg	8	16
PRKCA-AS1	2.95	0.000196	0.172	0.0346	7.01	27.4	1.66e-07	3.71	LV	CELLSTATES	cDC2	control_PVneg	8	16
AREG	2.7	0.000196	0.273	0.105	7.29	27.7	1.44e-07	3.71	LV	CELLSTATES	cDC2	control_PVneg	8	16
CD300E	2.69	0.0356	0.0823	0.0192	6.39	14.8	0.00012	1.45	LV	CELLSTATES	cDC2	control_PVneg	8	16
TMEM273	2.4	0.0295	0.101	0.0315	6.58	15.4	8.61e-05	1.53	LV	CELLSTATES	cDC2	control_PVneg	8	16
AC011287.1	2.27	0.0305	0.153	0.0231	6.84	15.3	9.37e-05	1.52	LV	CELLSTATES	cDC2	control_PVneg	8	16
SDK1	2.17	0.0263	0.164	0.0319	6.9	15.7	7.27e-05	1.58	LV	CELLSTATES	cDC2	control_PVneg	8	16
FCGBP	2.16	0.00296	0.25	0.0795	7.41	21	4.54e-06	2.53	LV	CELLSTATES	cDC2	control_PVneg	8	16
SH3RF3	2.01	0.00259	0.352	0.204	7.69	21.4	3.78e-06	2.59	LV	CELLSTATES	cDC2	control_PVneg	8	16
RNF150	1.71	0.0412	0.301	0.121	7.45	14.4	0.000148	1.39	LV	CELLSTATES	cDC2	control_PVneg	8	16
FCER1G	1.63	0.0356	0.387	0.162	7.77	14.8	0.000118	1.45	LV	CELLSTATES	cDC2	control_PVneg	8	16
IL1R2	1.54	0.0145	0.803	0.413	8.65	17.3	3.12e-05	1.84	LV	CELLSTATES	cDC2	control_PVneg	8	16
SLC11A1	1.44	0.0356	0.694	0.457	8.65	14.9	0.000116	1.45	LV	CELLSTATES	cDC2	control_PVneg	8	16
AC120193.1	1.3	0.0489	0.974	0.591	9.12	13.8	0.000203	1.31	LV	CELLSTATES	cDC2	control_PVneg	8	16

## Sheet: control_RBM20
Gene	logFC	FDR	mean_exp_control	mean_exp_genotype	logCPM	F	PValue	FDR_plot	Region	annotation_level	cell_state	comparison	Observations_genotype	Observations_reference
FCGBP	5	2.49e-09	0.25	0.0114	7.19	57.4	1.99e-13	8.6	LV	CELLSTATES	cDC2	control_RBM20	8	16
AL390729.1	3.69	0.0113	0.03	0.00189	5.96	19.4	1.33e-05	1.95	LV	CELLSTATES	cDC2	control_RBM20	8	16
SPRY2	3.61	0.0142	0.0312	0	5.9	18.1	2.5e-05	1.85	LV	CELLSTATES	cDC2	control_RBM20	8	16
ABCA9-AS1	3.34	0.0179	0.0464	0.00537	6.09	17.4	3.58e-05	1.75	LV	CELLSTATES	cDC2	control_RBM20	8	16
PRKCA-AS1	2.47	0.00588	0.172	0.0398	7.03	21	5.85e-06	2.23	LV	CELLSTATES	cDC2	control_RBM20	8	16
HRH1	2.14	0.0119	0.211	0.0574	7.08	18.7	1.9e-05	1.92	LV	CELLSTATES	cDC2	control_RBM20	8	16
CTSL	1.88	0.0305	0.186	0.0881	7.13	16	7.32e-05	1.52	LV	CELLSTATES	cDC2	control_RBM20	8	16
NRP2	1.86	0.0113	0.306	0.122	7.47	18.9	1.71e-05	1.95	LV	CELLSTATES	cDC2	control_RBM20	8	16
SH3RF3	1.83	0.0113	0.352	0.14	7.7	18.9	1.71e-05	1.95	LV	CELLSTATES	cDC2	control_RBM20	8	16
CR1	1.74	0.0113	0.378	0.17	7.73	18.9	1.66e-05	1.95	LV	CELLSTATES	cDC2	control_RBM20	8	16
LSAMP	1.72	0.0296	0.473	0.14	7.97	16.1	6.86e-05	1.53	LV	CELLSTATES	cDC2	control_RBM20	8	16
LGMN	1.58	0.0182	0.551	0.202	8.16	17.3	3.78e-05	1.74	LV	CELLSTATES	cDC2	control_RBM20	8	16

## Sheet: control_TTN
Gene	logFC	FDR	mean_exp_control	mean_exp_genotype	logCPM	F	PValue	FDR_plot	Region	annotation_level	cell_state	comparison	Observations_genotype	Observations_reference
GPR84	3.75	0.0016	0.0259	0	5.92	24.1	4.84e-06	2.8	LV	CELLSTATES	cDC2	control_TTN	12	16
CD300E	3.58	0.000122	0.0823	0.00657	6.28	27.2	1.85e-07	3.91	LV	CELLSTATES	cDC2	control_TTN	12	16
AC109826.1	3.2	0.00616	0.047	0	5.95	18.7	2.47e-05	2.21	LV	CELLSTATES	cDC2	control_TTN	12	16
IL1RL2	3.19	0.0268	0.0182	0	5.86	19.1	0.000192	1.57	LV	CELLSTATES	cDC2	control_TTN	12	16
S100A9	3.11	0.0289	0.0179	0	5.83	20	0.000215	1.54	LV	CELLSTATES	cDC2	control_TTN	12	16
TBC1D30	3.08	0.0143	0.024	0.00181	5.91	17	7.66e-05	1.85	LV	CELLSTATES	cDC2	control_TTN	12	16
BMP6	3.06	0.0191	0.0246	0.00198	5.94	16.1	0.000114	1.72	LV	CELLSTATES	cDC2	control_TTN	12	16
SLC16A10	3.02	9.47e-10	0.299	0.0603	7.5	55.9	7.59e-14	9.02	LV	CELLSTATES	cDC2	control_TTN	12	16
THBS1	3.01	5.89e-08	0.325	0.0465	7.31	45.6	1.42e-11	7.23	LV	CELLSTATES	cDC2	control_TTN	12	16
AC012636.1	2.95	0.0213	0.0396	0	5.94	16.2	0.000131	1.67	LV	CELLSTATES	cDC2	control_TTN	12	16
C15orf39	2.94	0.0303	0.0198	0	5.83	18.6	0.000238	1.52	LV	CELLSTATES	cDC2	control_TTN	12	16
FSCN1	2.86	0.0289	0.0319	0.00146	5.94	14.3	0.000218	1.54	LV	CELLSTATES	cDC2	control_TTN	12	16
PLEKHG2	2.86	0.00967	0.0621	0.00598	6.16	16.7	4.49e-05	2.01	LV	CELLSTATES	cDC2	control_TTN	12	16
VIL1	2.84	0.022	0.0174	0	5.83	18.4	0.000138	1.66	LV	CELLSTATES	cDC2	control_TTN	12	16
RNF103-CHMP3	2.83	0.0415	0.0218	0	5.83	17.4	0.000362	1.38	LV	CELLSTATES	cDC2	control_TTN	12	16
LUCAT1	2.74	0.0122	0.0684	0.00854	6.22	16	6.28e-05	1.91	LV	CELLSTATES	cDC2	control_TTN	12	16
VWCE	2.65	0.0303	0.0265	0.00146	5.89	13.5	0.000237	1.52	LV	CELLSTATES	cDC2	control_TTN	12	16
KIAA1211L	2.63	0.0274	0.0593	0.00623	6.12	13.8	0.000199	1.56	LV	CELLSTATES	cDC2	control_TTN	12	16
TCF4-AS2	2.61	0.0362	0.0216	0.00181	5.89	13.1	0.000296	1.44	LV	CELLSTATES	cDC2	control_TTN	12	16
KL	2.58	0.0245	0.0152	0.00146	5.84	14.2	0.000161	1.61	LV	CELLSTATES	cDC2	control_TTN	12	16
FCGBP	2.46	4.97e-06	0.25	0.0531	7.26	35.1	3.18e-09	5.3	LV	CELLSTATES	cDC2	control_TTN	12	16
CABLES1	2.25	0.000916	0.148	0.0444	6.8	22.2	2.42e-06	3.04	LV	CELLSTATES	cDC2	control_TTN	12	16
GK-AS1	2.23	0.00296	0.109	0.0329	6.64	19.5	1.02e-05	2.53	LV	CELLSTATES	cDC2	control_TTN	12	16
ARL4C	2.11	0.000106	0.232	0.0765	7.23	27.6	1.53e-07	3.98	LV	CELLSTATES	cDC2	control_TTN	12	16
FP236383.1	2.11	7.35e-05	0.283	0.0912	7.38	28.6	8.84e-08	4.13	LV	CELLSTATES	cDC2	control_TTN	12	16
AC078845.1	2.08	0.00938	0.118	0.035	6.65	16.7	4.29e-05	2.03	LV	CELLSTATES	cDC2	control_TTN	12	16
LILRB5	2.07	0.000916	0.185	0.067	7	22.4	2.24e-06	3.04	LV	CELLSTATES	cDC2	control_TTN	12	16
CTSL	1.97	0.00112	0.186	0.0756	7.1	21.7	3.22e-06	2.95	LV	CELLSTATES	cDC2	control_TTN	12	16
MXD1	1.9	0.0158	0.142	0.0428	6.77	15.4	8.84e-05	1.8	LV	CELLSTATES	cDC2	control_TTN	12	16
PRKCA-AS1	1.82	0.00578	0.172	0.0573	7.03	17.9	2.27e-05	2.24	LV	CELLSTATES	cDC2	control_TTN	12	16
TIMP1	1.75	0.0364	0.119	0.0431	6.71	13.1	0.0003	1.44	LV	CELLSTATES	cDC2	control_TTN	12	16
SH3RF3	1.74	0.000779	0.352	0.147	7.68	22.9	1.67e-06	3.11	LV	CELLSTATES	cDC2	control_TTN	12	16
VCAN	1.74	3.1e-05	0.565	0.211	8.23	30.6	3.22e-08	4.51	LV	CELLSTATES	cDC2	control_TTN	12	16
AREG	1.71	0.00487	0.273	0.12	7.31	18.4	1.79e-05	2.31	LV	CELLSTATES	cDC2	control_TTN	12	16
GK	1.67	0.00045	0.375	0.162	7.77	24.2	8.66e-07	3.35	LV	CELLSTATES	cDC2	control_TTN	12	16
AC025164.1	1.61	0.0492	0.137	0.0581	6.86	12.3	0.000453	1.31	LV	CELLSTATES	cDC2	control_TTN	12	16
HSP90B1	1.61	0.0146	0.201	0.103	7.29	15.6	7.95e-05	1.84	LV	CELLSTATES	cDC2	control_TTN	12	16
RAP2B	1.59	0.0364	0.153	0.0667	6.94	13	0.000307	1.44	LV	CELLSTATES	cDC2	control_TTN	12	16
FP671120.1	1.5	0.0364	0.195	0.0787	7.1	13	0.000308	1.44	LV	CELLSTATES	cDC2	control_TTN	12	16
C5AR1	1.46	0.0143	0.277	0.111	7.45	15.7	7.57e-05	1.85	LV	CELLSTATES	cDC2	control_TTN	12	16
LGMN	1.45	0.000916	0.551	0.21	8.12	22.3	2.36e-06	3.04	LV	CELLSTATES	cDC2	control_TTN	12	16
NCF4	1.45	0.0161	0.288	0.103	7.44	15.3	9.16e-05	1.79	LV	CELLSTATES	cDC2	control_TTN	12	16
PRKCA	1.42	0.00108	0.663	0.295	8.43	21.9	2.94e-06	2.97	LV	CELLSTATES	cDC2	control_TTN	12	16
CREM	1.39	0.00109	0.608	0.288	8.32	21.8	3.06e-06	2.96	LV	CELLSTATES	cDC2	control_TTN	12	16
CD44	1.29	0.0122	0.547	0.259	8.16	16	6.27e-05	1.91	LV	CELLSTATES	cDC2	control_TTN	12	16
TGFBI	1.29	0.00451	0.659	0.296	8.44	18.6	1.63e-05	2.35	LV	CELLSTATES	cDC2	control_TTN	12	16
NAMPT	1.25	0.000916	0.971	0.462	8.96	22.3	2.37e-06	3.04	LV	CELLSTATES	cDC2	control_TTN	12	16
CD14	1.23	0.0191	0.462	0.189	8.01	14.9	0.000114	1.72	LV	CELLSTATES	cDC2	control_TTN	12	16
LYVE1	1.2	0.0124	0.677	0.351	8.49	16	6.45e-05	1.91	LV	CELLSTATES	cDC2	control_TTN	12	16
ABCA1	1.14	0.0246	0.59	0.339	8.35	14.2	0.000164	1.61	LV	CELLSTATES	cDC2	control_TTN	12	16
HIF1A-AS2	1.14	0.0248	0.528	0.296	8.28	14.2	0.000167	1.61	LV	CELLSTATES	cDC2	control_TTN	12	16
CTSB	1.12	0.00696	1.19	0.724	9.29	17.5	2.9e-05	2.16	LV	CELLSTATES	cDC2	control_TTN	12	16
DOCK4	1.08	0.00639	1.72	1.03	9.82	17.7	2.61e-05	2.19	LV	CELLSTATES	cDC2	control_TTN	12	16
EIF4G3	1.08	0.0116	1.49	0.734	9.47	16.2	5.77e-05	1.93	LV	CELLSTATES	cDC2	control_TTN	12	16
CEMIP2	1.07	0.0294	0.628	0.365	8.5	13.6	0.000224	1.53	LV	CELLSTATES	cDC2	control_TTN	12	16
AGFG1	0.993	0.035	1.04	0.627	9.05	13.2	0.000283	1.46	LV	CELLSTATES	cDC2	control_TTN	12	16
HIF1A	0.968	0.0337	0.948	0.579	9.04	13.3	0.000269	1.47	LV	CELLSTATES	cDC2	control_TTN	12	16
EPB41L3	0.955	0.0262	1.18	0.654	9.25	14	0.000185	1.58	LV	CELLSTATES	cDC2	control_TTN	12	16
