# Supplementary material for: Pathogenic variants damage cell composition and single cell transcription in cardiomyopathies
Source: Science. Author manuscript; Available in PMC 2022 Oct 3. (PMC9528698; doi:10.1126/science.abo1984)
Supplement: Supp table 44.5 [file NIHMS1835045-supplement-Supp_table_44_5.xlsx]

## Sheet: Index
Column name	Description
Gene	Gene symbol, Ensembl 84
logFC	log2-fold change
FDR	False discovery rate; FDR is the PValue after (by default) Benjamini-Hochberg correction.
mean_exp_control	Mean expression values across controls
mean_exp_genotype	Mean expression values across disease samples
logCPM	logCPM is the average expression of all pseudobulked samples for that particular gene across all samples on the log2-scale expressed in counts per million (cpm, as calculated by edgeR after normalization).
F	Output of quasi-likelihood F-test
PValue	PValue is the nominal p-value derived from F
FDR_plot	-log10(False discovery rate)
Region	Studied region (LV or RV)
annotation_level	Cell-type or cell-state
cell_state/state	Specification which cell-type or state was analysed
comparison	Specification control_GENOTYPE
Observations_genotype	Numbers of Patients included in edgeR (patients with low number of nuclei have been excluded)
Observations_reference	Numbers of Patients included in edgeR (patients with low number of nuclei have been excluded)

## Sheet: LMNA_control
Gene	logFC	FDR	mean_exp_control	mean_exp_genotype	logCPM	F	PValue	FDR_plot	Region	annotation_level	cell_state	comparison	Observations_genotype	Observations_reference
CXCL10	6.53	0.00404	0	0.904	8.27	23	1.61e-06	2.39	LV	CELLSTATES	MP_NFkB	control_LMNA	5	5
TGFB2	6.13	0.0276	0	0.2	7.68	17.6	2.79e-05	1.56	LV	CELLSTATES	MP_NFkB	control_LMNA	5	5
GCLC	5.96	0.0069	0	0.698	8.22	21.4	3.76e-06	2.16	LV	CELLSTATES	MP_NFkB	control_LMNA	5	5
ZBTB16	5.62	5.04e-06	0.0543	3.35	9.98	39.2	3.92e-10	5.3	LV	CELLSTATES	MP_NFkB	control_LMNA	5	5
A2M	5.07	0.0252	0	0.501	8	18	2.16e-05	1.6	LV	CELLSTATES	MP_NFkB	control_LMNA	5	5
TBC1D16	5.03	0.00404	0.0143	1.06	8.73	22.7	1.89e-06	2.39	LV	CELLSTATES	MP_NFkB	control_LMNA	5	5
PDK4	4.23	0.000109	0.21	3.88	10.6	30.5	3.38e-08	3.96	LV	CELLSTATES	MP_NFkB	control_LMNA	5	5
SLC1A3	4.06	7.3e-06	0.345	5.58	10.7	37.1	1.14e-09	5.14	LV	CELLSTATES	MP_NFkB	control_LMNA	5	5
FAR2	3.65	0.0276	0.0943	1.07	8.81	17.6	2.69e-05	1.56	LV	CELLSTATES	MP_NFkB	control_LMNA	5	5
FKBP5	2.93	4.51e-05	1.42	10.9	11.7	32.7	1.05e-08	4.35	LV	CELLSTATES	MP_NFkB	control_LMNA	5	5
CSGALNACT1	2.88	0.0162	0.604	3.79	10.5	19.1	1.26e-05	1.79	LV	CELLSTATES	MP_NFkB	control_LMNA	5	5
CPM	2.74	0.0342	0.629	3.91	10.3	17	3.79e-05	1.47	LV	CELLSTATES	MP_NFkB	control_LMNA	5	5

## Sheet: PKP2_control
Gene	logFC	FDR	mean_exp_control	mean_exp_genotype	logCPM	F	PValue	FDR_plot	Region	annotation_level	cell_state	comparison	Observations_genotype	Observations_reference
ZBTB16	6.09	4.62e-09	0.0543	3.61	10.2	51.5	7.25e-13	8.34	LV	CELLSTATES	MP_NFkB	control_PKP2	4	5
A2M	6.02	0.00043	0	0.753	8.49	26.2	3.04e-07	3.37	LV	CELLSTATES	MP_NFkB	control_PKP2	4	5
SLC1A3	4.31	2.29e-08	0.345	5.94	10.9	47.5	5.39e-12	7.64	LV	CELLSTATES	MP_NFkB	control_PKP2	4	5
PDK4	4.14	1.65e-06	0.21	3.75	10.4	38.2	6.49e-10	5.78	LV	CELLSTATES	MP_NFkB	control_PKP2	4	5
RGS1	3.97	0.0427	0.0333	0.686	8.33	15.9	6.7e-05	1.37	LV	CELLSTATES	MP_NFkB	control_PKP2	4	5
CSGALNACT1	3.81	4.22e-07	0.604	5.96	11	41.3	1.32e-10	6.37	LV	CELLSTATES	MP_NFkB	control_PKP2	4	5
FAR2	3.54	0.0282	0.0943	0.864	8.81	17	3.76e-05	1.55	LV	CELLSTATES	MP_NFkB	control_PKP2	4	5
CPM	3.36	2.12e-05	0.629	6.27	11.1	32.8	9.98e-09	4.67	LV	CELLSTATES	MP_NFkB	control_PKP2	4	5
FKBP5	3.3	4.62e-09	1.42	12.6	12	52	5.49e-13	8.34	LV	CELLSTATES	MP_NFkB	control_PKP2	4	5
HS3ST2	2.86	0.0378	0.748	3.44	10.1	16.2	5.64e-05	1.42	LV	CELLSTATES	MP_NFkB	control_PKP2	4	5
SRGAP2	2.45	0.0282	0.843	3.48	10.4	17	3.73e-05	1.55	LV	CELLSTATES	MP_NFkB	control_PKP2	4	5
MAN1A1	2.43	0.000205	3.1	9.61	11.8	27.9	1.29e-07	3.69	LV	CELLSTATES	MP_NFkB	control_PKP2	4	5
ELMO1	2.29	0.0102	1.76	6.02	11.1	19.9	7.97e-06	1.99	LV	CELLSTATES	MP_NFkB	control_PKP2	4	5
FOXN3	2.27	0.0191	1.61	5	10.9	18.1	2.1e-05	1.72	LV	CELLSTATES	MP_NFkB	control_PKP2	4	5
CD163	1.92	0.0461	1.85	6.89	11.4	15.7	7.6e-05	1.34	LV	CELLSTATES	MP_NFkB	control_PKP2	4	5
FMN1	1.9	0.0112	3.16	10.5	11.9	19.6	9.65e-06	1.95	LV	CELLSTATES	MP_NFkB	control_PKP2	4	5

## Sheet: PVneg_control
Gene	logFC	FDR	mean_exp_control	mean_exp_genotype	logCPM	F	PValue	FDR_plot	Region	annotation_level	cell_state	comparison	Observations_genotype	Observations_reference
CXCL10	5.84	0.00255	0	1.56	8.71	27	2.06e-07	2.59	LV	CELLSTATES	MP_NFkB	control_PVneg	5	5
HSPA5	5.4	0.0104	0	1.16	8.45	22.1	2.53e-06	1.98	LV	CELLSTATES	MP_NFkB	control_PVneg	5	5
SLC1A3	3.42	0.00286	0.345	4.47	10.3	25.4	4.63e-07	2.54	LV	CELLSTATES	MP_NFkB	control_PVneg	5	5

## Sheet: RBM20_control
Gene	logFC	FDR	mean_exp_control	mean_exp_genotype	logCPM	F	PValue	FDR_plot	Region	annotation_level	cell_state	comparison	Observations_genotype	Observations_reference
IL10	9.21	0.000392	0	0.611	8.08	28.4	9.93e-08	3.41	LV	CELLSTATES	MP_NFkB	control_RBM20	3	5
PLAU	7.58	0.0276	0.214	1.11	8.83	19.2	1.16e-05	1.56	LV	CELLSTATES	MP_NFkB	control_RBM20	3	5
MMP19	6.85	0.000392	0	1.53	8.86	29	7.13e-08	3.41	LV	CELLSTATES	MP_NFkB	control_RBM20	3	5
HMOX1	6.41	0.0474	0.0571	0.889	8.48	17.6	2.8e-05	1.32	LV	CELLSTATES	MP_NFkB	control_RBM20	3	5
CCL4L2	6.29	0.025	0.286	1.63	9.19	19.8	8.44e-06	1.6	LV	CELLSTATES	MP_NFkB	control_RBM20	3	5
SLC1A3	3.16	0.0474	0.345	3.89	10.1	17.6	2.7e-05	1.32	LV	CELLSTATES	MP_NFkB	control_RBM20	3	5

## Sheet: TTN_control
Gene	logFC	FDR	mean_exp_control	mean_exp_genotype	logCPM	F	PValue	FDR_plot	Region	annotation_level	cell_state	comparison	Observations_genotype	Observations_reference
AL136962.1	8.12	3.18e-09	0	0.657	8.25	53.6	2.41e-13	8.5	LV	CELLSTATES	MP_NFkB	control_TTN	7	5
ZBTB16	5.38	2.92e-08	0.0543	3.26	10.1	47.9	4.43e-12	7.53	LV	CELLSTATES	MP_NFkB	control_TTN	7	5
ST6GALNAC3	3.84	0.0477	0.04	0.657	8.4	16.9	3.97e-05	1.32	LV	CELLSTATES	MP_NFkB	control_TTN	7	5
SLC1A3	3.61	3.79e-06	0.345	4.38	10.6	37.1	1.15e-09	5.42	LV	CELLSTATES	MP_NFkB	control_TTN	7	5
FKBP5	2.9	1.42e-07	1.42	11.3	11.9	44	3.23e-11	6.85	LV	CELLSTATES	MP_NFkB	control_TTN	7	5
PDK4	2.89	0.0116	0.21	2.02	9.62	20.2	7.02e-06	1.94	LV	CELLSTATES	MP_NFkB	control_TTN	7	5
