# Supplementary material for: Pathogenic variants damage cell composition and single cell transcription in cardiomyopathies
Source: Science. Author manuscript; Available in PMC 2022 Oct 3. (PMC9528698; doi:10.1126/science.abo1984)
Supplement: Supp table 44.6 [file NIHMS1835045-supplement-Supp_table_44_6.xlsx]

## Sheet: Index
Column name	Description
Gene	Gene symbol, Ensembl 84
logFC	log2-fold change
FDR	False discovery rate; FDR is the PValue after (by default) Benjamini-Hochberg correction.
mean_exp_control	Mean expression values across controls
mean_exp_genotype	Mean expression values across disease samples
logCPM	logCPM is the average expression of all pseudobulked samples for that particular gene across all samples on the log2-scale expressed in counts per million (cpm, as calculated by edgeR after normalization).
F	Output of quasi-likelihood F-test
PValue	PValue is the nominal p-value derived from F
FDR_plot	-log10(False discovery rate)
Region	Studied region (LV or RV)
annotation_level	Cell-type or cell-state
cell_state/state	Specification which cell-type or state was analysed
comparison	Specification control_GENOTYPE
Observations_genotype	Numbers of Patients included in edgeR (patients with low number of nuclei have been excluded)
Observations_reference	Numbers of Patients included in edgeR (patients with low number of nuclei have been excluded)

## Sheet: control_LMNA
Gene	logFC	FDR	mean_exp_control	mean_exp_genotype	logCPM	F	PValue	FDR_plot	Region	annotation_level	cell_state	comparison	Observations_genotype	Observations_reference
CR1	4.51	0.0162	0.941	0.04	8.44	19.2	1.2e-05	1.79	LV	CELLSTATES	MP_NFkB	control_LMNA	5	5
NEURL2	3.96	0.0151	0.683	0.0468	8.37	19.6	9.42e-06	1.82	LV	CELLSTATES	MP_NFkB	control_LMNA	5	5
PLTP	2.79	0.0342	2.13	0.327	9.48	16.9	3.99e-05	1.47	LV	CELLSTATES	MP_NFkB	control_LMNA	5	5

## Sheet: control_PKP2
Gene	logFC	FDR	mean_exp_control	mean_exp_genotype	logCPM	F	PValue	FDR_plot	Region	annotation_level	cell_state	comparison	Observations_genotype	Observations_reference
FPR1	5.5	0.0252	0.762	0	8.51	17.4	2.96e-05	1.6	LV	CELLSTATES	MP_NFkB	control_PKP2	4	5
LSAMP	5.43	0.0151	0.629	0	8.43	18.8	1.42e-05	1.82	LV	CELLSTATES	MP_NFkB	control_PKP2	4	5
CD44	3.32	0.0375	1.45	0.0972	9.34	16.3	5.3e-05	1.43	LV	CELLSTATES	MP_NFkB	control_PKP2	4	5
NAMPT	3.03	0.0173	3.2	0.331	10.2	18.4	1.77e-05	1.76	LV	CELLSTATES	MP_NFkB	control_PKP2	4	5
MALAT1	0.853	6.36e-05	156	97.9	16.4	30.4	3.49e-08	4.2	LV	CELLSTATES	MP_NFkB	control_PKP2	4	5

## Sheet: control_PVneg
Gene	logFC	FDR	mean_exp_control	mean_exp_genotype	logCPM	F	PValue	FDR_plot	Region	annotation_level	cell_state	comparison	Observations_genotype	Observations_reference

## Sheet: control_RBM20
Gene	logFC	FDR	mean_exp_control	mean_exp_genotype	logCPM	F	PValue	FDR_plot	Region	annotation_level	cell_state	comparison	Observations_genotype	Observations_reference
MALAT1	0.841	0.000392	156	119	16.5	28.8	8.2e-08	3.41	LV	CELLSTATES	MP_NFkB	control_RBM20	3	5

## Sheet: control_TTN
Gene	logFC	FDR	mean_exp_control	mean_exp_genotype	logCPM	F	PValue	FDR_plot	Region	annotation_level	cell_state	comparison	Observations_genotype	Observations_reference
KMO	4.83	0.000351	1.2	0.0102	8.53	27.5	1.6e-07	3.45	LV	CELLSTATES	MP_NFkB	control_TTN	7	5
FCGBP	4.69	0.0153	0.445	0	8.09	19.4	1.04e-05	1.82	LV	CELLSTATES	MP_NFkB	control_TTN	7	5
LILRB1	4.49	0.0433	0.305	0	7.79	17.2	3.28e-05	1.36	LV	CELLSTATES	MP_NFkB	control_TTN	7	5
CCL2	2.83	0.0116	1.29	0.182	9.06	20.2	6.95e-06	1.94	LV	CELLSTATES	MP_NFkB	control_TTN	7	5
MALAT1	0.783	3.76e-05	156	118	16.3	32.2	1.43e-08	4.42	LV	CELLSTATES	MP_NFkB	control_TTN	7	5
