# Supplementary material for: Pathogenic variants damage cell composition and single cell transcription in cardiomyopathies
Source: Science. Author manuscript; Available in PMC 2022 Oct 3. (PMC9528698; doi:10.1126/science.abo1984)
Supplement: Supp table 44.7 [file NIHMS1835045-supplement-Supp_table_44_7.xlsx]

## Sheet: Index
Column name	Description
Gene	Gene symbol, Ensembl 84
logFC	log2-fold change
FDR	False discovery rate; FDR is the PValue after (by default) Benjamini-Hochberg correction.
mean_exp_control	Mean expression values across controls
mean_exp_genotype	Mean expression values across disease samples
logCPM	logCPM is the average expression of all pseudobulked samples for that particular gene across all samples on the log2-scale expressed in counts per million (cpm, as calculated by edgeR after normalization).
F	Output of quasi-likelihood F-test
PValue	PValue is the nominal p-value derived from F
FDR_plot	-log10(False discovery rate)
Region	Studied region (LV or RV)
annotation_level	Cell-type or cell-state
cell_state/state	Specification which cell-type or state was analysed
comparison	Specification control_GENOTYPE
Observations_genotype	Numbers of Patients included in edgeR (patients with low number of nuclei have been excluded)
Observations_reference	Numbers of Patients included in edgeR (patients with low number of nuclei have been excluded)

## Sheet: LMNA_control
Gene	logFC	FDR	mean_exp_control	mean_exp_genotype	logCPM	F	PValue	FDR_plot	Region	annotation_level	cell_state	comparison	Observations_genotype	Observations_reference
ADGRG7	3.89	0.00329	0	0.037	4.98	18.1	3.4e-05	2.48	LV	CELLSTATES	MP_LYVE1lo.MHCII_hi	control_LMNA	10	17
AL158071.4	3.16	5.38e-07	0.016	0.262	6.44	42.1	7.64e-10	6.27	LV	CELLSTATES	MP_LYVE1lo.MHCII_hi	control_LMNA	10	17
AC002091.1	2.93	0.00107	0.00687	0.054	5.14	21.2	7.68e-06	2.97	LV	CELLSTATES	MP_LYVE1lo.MHCII_hi	control_LMNA	10	17
PDK4	2.88	8.7e-09	0.266	2.81	9.65	55.3	3.63e-12	8.06	LV	CELLSTATES	MP_LYVE1lo.MHCII_hi	control_LMNA	10	17
KIF17	2.85	0.0194	0.0063	0.0173	4.57	15.3	0.000344	1.71	LV	CELLSTATES	MP_LYVE1lo.MHCII_hi	control_LMNA	10	17
ZNF433	2.83	0.0116	0	0.0144	4.57	14.9	0.000177	1.93	LV	CELLSTATES	MP_LYVE1lo.MHCII_hi	control_LMNA	10	17
GRB10	2.82	0.000509	0.00885	0.0771	5.49	23.3	2.9e-06	3.29	LV	CELLSTATES	MP_LYVE1lo.MHCII_hi	control_LMNA	10	17
SLC4A4	2.77	0.0113	0.00137	0.0222	4.65	14.7	0.00017	1.95	LV	CELLSTATES	MP_LYVE1lo.MHCII_hi	control_LMNA	10	17
CASC11	2.73	0.023	0.000482	0.0191	4.57	14.4	0.000447	1.64	LV	CELLSTATES	MP_LYVE1lo.MHCII_hi	control_LMNA	10	17
AC025822.2	2.7	0.0232	0.0042	0.0218	4.68	12.7	0.000456	1.63	LV	CELLSTATES	MP_LYVE1lo.MHCII_hi	control_LMNA	10	17
HBB	2.58	0.0378	0.00115	0.0192	4.68	11.3	0.000944	1.42	LV	CELLSTATES	MP_LYVE1lo.MHCII_hi	control_LMNA	10	17
AC002070.1	2.54	5.5e-07	0.0339	0.2	6.34	41.9	8.27e-10	6.26	LV	CELLSTATES	MP_LYVE1lo.MHCII_hi	control_LMNA	10	17
NHSL1	2.42	1.22e-15	0.472	3.62	9.85	104	1.02e-19	14.9	LV	CELLSTATES	MP_LYVE1lo.MHCII_hi	control_LMNA	10	17
SORT1	2.38	1.74e-08	0.0645	0.37	7.01	52.6	1.02e-11	7.76	LV	CELLSTATES	MP_LYVE1lo.MHCII_hi	control_LMNA	10	17
ADAMTS10	2.35	9.96e-06	0.0269	0.199	6.3	34.1	2.25e-08	5	LV	CELLSTATES	MP_LYVE1lo.MHCII_hi	control_LMNA	10	17
BRICD5	2.35	0.0436	0.00356	0.0205	4.64	10.9	0.00117	1.36	LV	CELLSTATES	MP_LYVE1lo.MHCII_hi	control_LMNA	10	17
OVCH1-AS1	2.34	0.000869	0.0168	0.0998	5.63	21.8	5.67e-06	3.06	LV	CELLSTATES	MP_LYVE1lo.MHCII_hi	control_LMNA	10	17
AC096887.1	2.29	0.0361	0.00322	0.033	4.85	11.4	0.000881	1.44	LV	CELLSTATES	MP_LYVE1lo.MHCII_hi	control_LMNA	10	17
CLEC4E	2.29	2.36e-07	0.0687	0.37	7.12	44.7	2.57e-10	6.63	LV	CELLSTATES	MP_LYVE1lo.MHCII_hi	control_LMNA	10	17
CCDC40	2.25	0.000157	0.0251	0.151	6.1	26.5	6.68e-07	3.8	LV	CELLSTATES	MP_LYVE1lo.MHCII_hi	control_LMNA	10	17
GRASP	2.25	0.021	0.0047	0.0454	5.09	13	0.000399	1.68	LV	CELLSTATES	MP_LYVE1lo.MHCII_hi	control_LMNA	10	17
PPARGC1A	2.24	0.0493	0.00844	0.0276	4.8	10.5	0.00142	1.31	LV	CELLSTATES	MP_LYVE1lo.MHCII_hi	control_LMNA	10	17
SMIM3	2.22	4.85e-05	0.0277	0.15	6.05	29.9	1.46e-07	4.31	LV	CELLSTATES	MP_LYVE1lo.MHCII_hi	control_LMNA	10	17
ARRDC2	2.21	2.51e-07	0.0498	0.275	6.72	44.3	2.94e-10	6.6	LV	CELLSTATES	MP_LYVE1lo.MHCII_hi	control_LMNA	10	17
RBP7	2.21	0.0281	0.00569	0.0436	5.02	12.2	0.00059	1.55	LV	CELLSTATES	MP_LYVE1lo.MHCII_hi	control_LMNA	10	17
ZBTB16	2.2	3.71e-07	0.478	2.66	9.57	43.2	4.65e-10	6.43	LV	CELLSTATES	MP_LYVE1lo.MHCII_hi	control_LMNA	10	17
ALOX15B	2.18	0.000294	0.0426	0.175	6.3	24.7	1.5e-06	3.53	LV	CELLSTATES	MP_LYVE1lo.MHCII_hi	control_LMNA	10	17
AC008759.3	2.12	0.0422	0.00669	0.041	5.08	11	0.0011	1.37	LV	CELLSTATES	MP_LYVE1lo.MHCII_hi	control_LMNA	10	17
CXCR4	2.09	0.00409	0.0185	0.0747	5.46	17.4	4.58e-05	2.39	LV	CELLSTATES	MP_LYVE1lo.MHCII_hi	control_LMNA	10	17
SLC19A2	2.09	0.00134	0.0123	0.0918	5.63	20.4	1.12e-05	2.87	LV	CELLSTATES	MP_LYVE1lo.MHCII_hi	control_LMNA	10	17
SEMA6D	2.07	0.0266	0.0157	0.0546	5.21	12.4	0.000533	1.58	LV	CELLSTATES	MP_LYVE1lo.MHCII_hi	control_LMNA	10	17
AP002518.2	2.04	0.001	0.0418	0.136	6.06	21.3	7.11e-06	3	LV	CELLSTATES	MP_LYVE1lo.MHCII_hi	control_LMNA	10	17
AP003354.2	2.04	0.00242	0.0195	0.0953	5.72	18.8	2.36e-05	2.62	LV	CELLSTATES	MP_LYVE1lo.MHCII_hi	control_LMNA	10	17
INSR	2.03	8.83e-11	0.166	0.92	8.15	68.6	2.21e-14	10.1	LV	CELLSTATES	MP_LYVE1lo.MHCII_hi	control_LMNA	10	17
RBMS3-AS2	1.99	0.00177	0.0333	0.105	5.78	19.7	1.57e-05	2.75	LV	CELLSTATES	MP_LYVE1lo.MHCII_hi	control_LMNA	10	17
AL035446.1	1.97	0.0145	0.0114	0.0667	5.36	14	0.000238	1.84	LV	CELLSTATES	MP_LYVE1lo.MHCII_hi	control_LMNA	10	17
PRKCH	1.94	2.79e-08	0.143	0.552	7.66	50.8	2.1e-11	7.55	LV	CELLSTATES	MP_LYVE1lo.MHCII_hi	control_LMNA	10	17
RBMS3-AS3	1.93	0.000173	0.0484	0.191	6.38	26.2	7.61e-07	3.76	LV	CELLSTATES	MP_LYVE1lo.MHCII_hi	control_LMNA	10	17
AL590617.2	1.92	0.000287	0.0273	0.141	6.07	24.9	1.39e-06	3.54	LV	CELLSTATES	MP_LYVE1lo.MHCII_hi	control_LMNA	10	17
GFOD1	1.92	1.51e-06	0.114	0.444	7.33	39.1	2.65e-09	5.82	LV	CELLSTATES	MP_LYVE1lo.MHCII_hi	control_LMNA	10	17
ELL2	1.9	2.18e-08	0.17	0.769	8.02	51.7	1.46e-11	7.66	LV	CELLSTATES	MP_LYVE1lo.MHCII_hi	control_LMNA	10	17
PSTPIP2	1.9	4.2e-07	0.175	0.689	7.92	42.8	5.61e-10	6.38	LV	CELLSTATES	MP_LYVE1lo.MHCII_hi	control_LMNA	10	17
LMOD2	1.86	0.0206	0.0167	0.0668	5.42	13.1	0.000383	1.69	LV	CELLSTATES	MP_LYVE1lo.MHCII_hi	control_LMNA	10	17
PIEZO1	1.84	0.000122	0.0507	0.203	6.37	27.4	4.31e-07	3.91	LV	CELLSTATES	MP_LYVE1lo.MHCII_hi	control_LMNA	10	17
CHKA	1.83	1.46e-08	0.304	1.24	8.63	53.5	7.31e-12	7.84	LV	CELLSTATES	MP_LYVE1lo.MHCII_hi	control_LMNA	10	17
TFCP2L1	1.83	0.00409	0.0231	0.13	5.9	17.4	4.64e-05	2.39	LV	CELLSTATES	MP_LYVE1lo.MHCII_hi	control_LMNA	10	17
GCLC	1.77	0.000865	0.0945	0.443	7.25	21.9	5.56e-06	3.06	LV	CELLSTATES	MP_LYVE1lo.MHCII_hi	control_LMNA	10	17
MARVELD1	1.77	0.0319	0.0186	0.0667	5.38	11.8	0.000734	1.5	LV	CELLSTATES	MP_LYVE1lo.MHCII_hi	control_LMNA	10	17
PKP2	1.76	0.00235	0.0479	0.126	5.98	18.9	2.26e-05	2.63	LV	CELLSTATES	MP_LYVE1lo.MHCII_hi	control_LMNA	10	17
TSC22D3	1.75	7.9e-06	0.178	0.593	7.85	34.7	1.72e-08	5.1	LV	CELLSTATES	MP_LYVE1lo.MHCII_hi	control_LMNA	10	17
GLIS3	1.73	7.62e-06	0.14	0.679	7.79	34.9	1.59e-08	5.12	LV	CELLSTATES	MP_LYVE1lo.MHCII_hi	control_LMNA	10	17
CSGALNACT1	1.72	9.23e-07	1.02	4.49	10.4	40.4	1.54e-09	6.03	LV	CELLSTATES	MP_LYVE1lo.MHCII_hi	control_LMNA	10	17
RBMS3	1.69	0.00584	0.059	0.154	6.32	16.5	7.22e-05	2.23	LV	CELLSTATES	MP_LYVE1lo.MHCII_hi	control_LMNA	10	17
ANTXR1	1.64	0.000321	0.0733	0.231	6.64	24.5	1.66e-06	3.49	LV	CELLSTATES	MP_LYVE1lo.MHCII_hi	control_LMNA	10	17
ZNF189	1.64	0.000869	0.0488	0.193	6.4	21.8	5.74e-06	3.06	LV	CELLSTATES	MP_LYVE1lo.MHCII_hi	control_LMNA	10	17
INPP5A	1.63	0.0139	0.0235	0.0991	5.7	14.2	0.000219	1.86	LV	CELLSTATES	MP_LYVE1lo.MHCII_hi	control_LMNA	10	17
NPPB	1.61	0.0425	0.0337	0.0874	5.6	11	0.00111	1.37	LV	CELLSTATES	MP_LYVE1lo.MHCII_hi	control_LMNA	10	17
UBALD2	1.61	0.0289	0.034	0.0768	5.61	12.1	0.00062	1.54	LV	CELLSTATES	MP_LYVE1lo.MHCII_hi	control_LMNA	10	17
TAF4B	1.6	0.0278	0.0314	0.079	5.6	12.3	0.000579	1.56	LV	CELLSTATES	MP_LYVE1lo.MHCII_hi	control_LMNA	10	17
PLCB1	1.59	0.00116	0.0662	0.19	6.46	20.8	9.03e-06	2.93	LV	CELLSTATES	MP_LYVE1lo.MHCII_hi	control_LMNA	10	17
CPM	1.55	1.83e-05	1.21	4.21	10.4	32.6	4.28e-08	4.74	LV	CELLSTATES	MP_LYVE1lo.MHCII_hi	control_LMNA	10	17
CHPT1	1.54	1.77e-06	0.239	0.75	8.11	38.5	3.41e-09	5.75	LV	CELLSTATES	MP_LYVE1lo.MHCII_hi	control_LMNA	10	17
AHDC1	1.52	0.0305	0.0284	0.105	5.8	12	0.000672	1.52	LV	CELLSTATES	MP_LYVE1lo.MHCII_hi	control_LMNA	10	17
NUDT16	1.51	0.00221	0.0496	0.169	6.29	19.1	2.07e-05	2.66	LV	CELLSTATES	MP_LYVE1lo.MHCII_hi	control_LMNA	10	17
AP000812.1	1.5	0.00974	0.0439	0.173	6.28	15.1	0.000142	2.01	LV	CELLSTATES	MP_LYVE1lo.MHCII_hi	control_LMNA	10	17
CCNG2	1.49	0.00682	0.0326	0.134	6.04	16	8.95e-05	2.17	LV	CELLSTATES	MP_LYVE1lo.MHCII_hi	control_LMNA	10	17
AC007262.2	1.48	0.000122	0.121	0.461	7.45	27.4	4.49e-07	3.91	LV	CELLSTATES	MP_LYVE1lo.MHCII_hi	control_LMNA	10	17
ANKRD1	1.48	0.000888	0.102	0.252	6.84	21.7	5.93e-06	3.05	LV	CELLSTATES	MP_LYVE1lo.MHCII_hi	control_LMNA	10	17
ZC3H12D	1.46	0.00153	0.0743	0.251	6.7	20	1.33e-05	2.82	LV	CELLSTATES	MP_LYVE1lo.MHCII_hi	control_LMNA	10	17
RANBP17	1.45	0.0286	0.0293	0.0997	5.77	12.2	0.00061	1.54	LV	CELLSTATES	MP_LYVE1lo.MHCII_hi	control_LMNA	10	17
MTURN	1.39	0.00352	0.049	0.178	6.3	17.8	3.73e-05	2.45	LV	CELLSTATES	MP_LYVE1lo.MHCII_hi	control_LMNA	10	17
A2M	1.38	0.00108	0.147	0.558	7.64	21	8.23e-06	2.97	LV	CELLSTATES	MP_LYVE1lo.MHCII_hi	control_LMNA	10	17
PAPOLG	1.37	0.00126	0.0872	0.292	6.95	20.6	1.03e-05	2.9	LV	CELLSTATES	MP_LYVE1lo.MHCII_hi	control_LMNA	10	17
ZNF263	1.37	0.00404	0.0539	0.174	6.33	17.5	4.45e-05	2.39	LV	CELLSTATES	MP_LYVE1lo.MHCII_hi	control_LMNA	10	17
FAM117B	1.34	0.0014	0.136	0.433	7.37	20.2	1.2e-05	2.85	LV	CELLSTATES	MP_LYVE1lo.MHCII_hi	control_LMNA	10	17
MS4A14	1.34	0.00649	0.064	0.177	6.42	16.2	8.29e-05	2.19	LV	CELLSTATES	MP_LYVE1lo.MHCII_hi	control_LMNA	10	17
ARRDC3	1.33	0.00047	0.138	0.424	7.41	23.5	2.59e-06	3.33	LV	CELLSTATES	MP_LYVE1lo.MHCII_hi	control_LMNA	10	17
FOS	1.33	0.0145	0.199	0.421	7.78	14.1	0.000236	1.84	LV	CELLSTATES	MP_LYVE1lo.MHCII_hi	control_LMNA	10	17
DDIT4	1.28	0.02	0.0938	0.21	6.76	13.2	0.00036	1.7	LV	CELLSTATES	MP_LYVE1lo.MHCII_hi	control_LMNA	10	17
PDE3B	1.28	9.79e-05	0.376	1.12	8.63	28	3.35e-07	4.01	LV	CELLSTATES	MP_LYVE1lo.MHCII_hi	control_LMNA	10	17
PER1	1.27	0.00238	0.108	0.314	7.09	18.8	2.31e-05	2.62	LV	CELLSTATES	MP_LYVE1lo.MHCII_hi	control_LMNA	10	17
FKBP5	1.26	0.00813	3.19	10	11.6	15.6	0.000112	2.09	LV	CELLSTATES	MP_LYVE1lo.MHCII_hi	control_LMNA	10	17
WASHC2A	1.25	0.00785	0.0991	0.36	7.04	15.7	0.000107	2.11	LV	CELLSTATES	MP_LYVE1lo.MHCII_hi	control_LMNA	10	17
ZDHHC14	1.25	6.08e-05	0.272	0.816	8.21	29.3	1.89e-07	4.22	LV	CELLSTATES	MP_LYVE1lo.MHCII_hi	control_LMNA	10	17
GALNT2	1.24	0.000157	0.296	0.819	8.24	26.5	6.7e-07	3.8	LV	CELLSTATES	MP_LYVE1lo.MHCII_hi	control_LMNA	10	17
MYO1E	1.24	0.000928	0.25	0.883	8.19	21.6	6.3e-06	3.03	LV	CELLSTATES	MP_LYVE1lo.MHCII_hi	control_LMNA	10	17
PSME4	1.24	0.00013	0.31	1.1	8.46	27	5.2e-07	3.89	LV	CELLSTATES	MP_LYVE1lo.MHCII_hi	control_LMNA	10	17
DOCK5	1.23	4.34e-05	0.392	1.15	8.66	30.2	1.27e-07	4.36	LV	CELLSTATES	MP_LYVE1lo.MHCII_hi	control_LMNA	10	17
SLC22A23	1.23	0.000275	0.176	0.557	7.65	25	1.29e-06	3.56	LV	CELLSTATES	MP_LYVE1lo.MHCII_hi	control_LMNA	10	17
ZFAND5	1.23	0.00687	0.0756	0.233	6.69	16	9.07e-05	2.16	LV	CELLSTATES	MP_LYVE1lo.MHCII_hi	control_LMNA	10	17
ELMO1	1.22	4.21e-05	2.47	7.49	11.2	30.4	1.16e-07	4.38	LV	CELLSTATES	MP_LYVE1lo.MHCII_hi	control_LMNA	10	17
FAM19A2	1.2	0.0148	0.104	0.241	6.76	14	0.000245	1.83	LV	CELLSTATES	MP_LYVE1lo.MHCII_hi	control_LMNA	10	17
LHFPL6	1.2	0.00627	0.124	0.354	7.26	16.3	7.82e-05	2.2	LV	CELLSTATES	MP_LYVE1lo.MHCII_hi	control_LMNA	10	17
RCAN1	1.2	0.00126	0.253	0.694	8.05	20.6	1.03e-05	2.9	LV	CELLSTATES	MP_LYVE1lo.MHCII_hi	control_LMNA	10	17
ACOT11	1.19	0.0116	0.0848	0.23	6.68	14.6	0.000178	1.93	LV	CELLSTATES	MP_LYVE1lo.MHCII_hi	control_LMNA	10	17
DPH6-DT	1.19	0.0451	0.0416	0.128	6.04	10.8	0.00124	1.35	LV	CELLSTATES	MP_LYVE1lo.MHCII_hi	control_LMNA	10	17
UST	1.19	0.00184	0.118	0.35	7.16	19.6	1.64e-05	2.74	LV	CELLSTATES	MP_LYVE1lo.MHCII_hi	control_LMNA	10	17
AKR1B1	1.17	0.0321	0.071	0.169	6.4	11.8	0.000746	1.49	LV	CELLSTATES	MP_LYVE1lo.MHCII_hi	control_LMNA	10	17
GAB1	1.17	0.000342	0.237	0.689	8.01	24.3	1.8e-06	3.47	LV	CELLSTATES	MP_LYVE1lo.MHCII_hi	control_LMNA	10	17
GRAMD2B	1.17	0.0343	0.0776	0.203	6.57	11.6	0.000813	1.46	LV	CELLSTATES	MP_LYVE1lo.MHCII_hi	control_LMNA	10	17
ACACB	1.16	0.0335	0.0811	0.211	6.59	11.6	0.000787	1.47	LV	CELLSTATES	MP_LYVE1lo.MHCII_hi	control_LMNA	10	17
RPS6KA2	1.16	0.000605	0.369	0.949	8.47	22.7	3.79e-06	3.22	LV	CELLSTATES	MP_LYVE1lo.MHCII_hi	control_LMNA	10	17
ZCCHC14	1.16	0.00717	0.103	0.249	6.8	15.9	9.58e-05	2.14	LV	CELLSTATES	MP_LYVE1lo.MHCII_hi	control_LMNA	10	17
MITF	1.14	0.000593	0.331	1	8.45	22.9	3.51e-06	3.23	LV	CELLSTATES	MP_LYVE1lo.MHCII_hi	control_LMNA	10	17
NCK2	1.14	0.00146	0.18	0.554	7.7	20.1	1.26e-05	2.83	LV	CELLSTATES	MP_LYVE1lo.MHCII_hi	control_LMNA	10	17
ZNF846	1.14	0.000601	0.305	0.767	8.21	22.8	3.63e-06	3.22	LV	CELLSTATES	MP_LYVE1lo.MHCII_hi	control_LMNA	10	17
PALD1	1.13	0.00121	0.191	0.497	7.68	20.7	9.51e-06	2.92	LV	CELLSTATES	MP_LYVE1lo.MHCII_hi	control_LMNA	10	17
PDE3A	1.13	0.0111	0.145	0.294	7.08	14.8	0.000165	1.95	LV	CELLSTATES	MP_LYVE1lo.MHCII_hi	control_LMNA	10	17
ELMO1-AS1	1.12	0.00319	0.247	0.426	7.75	18.2	3.22e-05	2.5	LV	CELLSTATES	MP_LYVE1lo.MHCII_hi	control_LMNA	10	17
PRKCE	1.12	0.000604	0.358	1.02	8.54	22.7	3.73e-06	3.22	LV	CELLSTATES	MP_LYVE1lo.MHCII_hi	control_LMNA	10	17
PDGFB	1.11	0.00627	0.114	0.291	7.02	16.3	7.96e-05	2.2	LV	CELLSTATES	MP_LYVE1lo.MHCII_hi	control_LMNA	10	17
SMAP2	1.1	0.000515	0.771	2.26	9.58	23.2	3.01e-06	3.29	LV	CELLSTATES	MP_LYVE1lo.MHCII_hi	control_LMNA	10	17
HERPUD1	1.09	0.00107	0.429	0.952	8.63	21.1	7.89e-06	2.97	LV	CELLSTATES	MP_LYVE1lo.MHCII_hi	control_LMNA	10	17
HGF	1.09	0.023	0.0734	0.193	6.47	12.8	0.000449	1.64	LV	CELLSTATES	MP_LYVE1lo.MHCII_hi	control_LMNA	10	17
FCGR2B	1.08	0.00409	0.161	0.443	7.46	17.4	4.59e-05	2.39	LV	CELLSTATES	MP_LYVE1lo.MHCII_hi	control_LMNA	10	17
MAN1A1	1.08	0.000509	2.64	6.24	11.1	23.3	2.9e-06	3.29	LV	CELLSTATES	MP_LYVE1lo.MHCII_hi	control_LMNA	10	17
TNNI3	1.08	0.00221	0.216	0.445	7.63	19.1	2.08e-05	2.66	LV	CELLSTATES	MP_LYVE1lo.MHCII_hi	control_LMNA	10	17
GARNL3	1.06	0.00217	0.158	0.447	7.49	19.1	2.02e-05	2.66	LV	CELLSTATES	MP_LYVE1lo.MHCII_hi	control_LMNA	10	17
OGFRL1	1.06	0.00291	0.434	1.3	8.8	18.4	2.87e-05	2.54	LV	CELLSTATES	MP_LYVE1lo.MHCII_hi	control_LMNA	10	17
SLC40A1	1.06	0.00828	0.19	0.578	7.76	15.5	0.000115	2.08	LV	CELLSTATES	MP_LYVE1lo.MHCII_hi	control_LMNA	10	17
CCND3	1.05	0.00507	0.547	1.26	8.92	16.9	6.02e-05	2.29	LV	CELLSTATES	MP_LYVE1lo.MHCII_hi	control_LMNA	10	17
KCNMA1	1.05	0.0449	0.848	2.52	9.73	10.8	0.00122	1.35	LV	CELLSTATES	MP_LYVE1lo.MHCII_hi	control_LMNA	10	17
SLC15A2	1.05	0.0319	0.071	0.198	6.53	11.8	0.000735	1.5	LV	CELLSTATES	MP_LYVE1lo.MHCII_hi	control_LMNA	10	17
TSHR	1.05	0.0375	0.0877	0.212	6.72	11.3	0.000928	1.43	LV	CELLSTATES	MP_LYVE1lo.MHCII_hi	control_LMNA	10	17
KLF9	1.04	0.0196	0.123	0.293	7.06	13.3	0.00035	1.71	LV	CELLSTATES	MP_LYVE1lo.MHCII_hi	control_LMNA	10	17
TRIM22	1.04	0.00744	0.131	0.33	7.13	15.8	0.0001	2.13	LV	CELLSTATES	MP_LYVE1lo.MHCII_hi	control_LMNA	10	17
TFDP2	1.02	0.0277	0.0933	0.233	6.74	12.3	0.000571	1.56	LV	CELLSTATES	MP_LYVE1lo.MHCII_hi	control_LMNA	10	17
ALCAM	1.01	0.00329	0.458	0.979	8.61	18	3.41e-05	2.48	LV	CELLSTATES	MP_LYVE1lo.MHCII_hi	control_LMNA	10	17
MIS18BP1	1.01	0.00126	0.289	0.609	8.01	20.6	1.02e-05	2.9	LV	CELLSTATES	MP_LYVE1lo.MHCII_hi	control_LMNA	10	17
RAB31	1.01	0.000962	0.901	2.29	9.7	21.5	6.75e-06	3.02	LV	CELLSTATES	MP_LYVE1lo.MHCII_hi	control_LMNA	10	17
CNRIP1	1	0.0319	0.106	0.266	6.94	11.8	0.000737	1.5	LV	CELLSTATES	MP_LYVE1lo.MHCII_hi	control_LMNA	10	17
SRGAP1	0.999	0.00107	0.828	2.24	9.61	21.1	7.94e-06	2.97	LV	CELLSTATES	MP_LYVE1lo.MHCII_hi	control_LMNA	10	17
SLC1A3	0.997	0.0342	1.57	4.22	10.5	11.6	0.000809	1.47	LV	CELLSTATES	MP_LYVE1lo.MHCII_hi	control_LMNA	10	17
AC020611.2	0.995	0.0357	0.101	0.23	6.78	11.5	0.000862	1.45	LV	CELLSTATES	MP_LYVE1lo.MHCII_hi	control_LMNA	10	17
MB	0.995	0.00409	0.224	0.445	7.66	17.4	4.63e-05	2.39	LV	CELLSTATES	MP_LYVE1lo.MHCII_hi	control_LMNA	10	17
DLG2	0.981	0.0121	0.154	0.345	7.26	14.5	0.000187	1.92	LV	CELLSTATES	MP_LYVE1lo.MHCII_hi	control_LMNA	10	17
CELF2	0.973	0.00172	1.5	3.58	10.4	19.7	1.51e-05	2.76	LV	CELLSTATES	MP_LYVE1lo.MHCII_hi	control_LMNA	10	17
TXNIP	0.971	0.00813	0.773	1.72	9.39	15.6	0.000112	2.09	LV	CELLSTATES	MP_LYVE1lo.MHCII_hi	control_LMNA	10	17
NCOA4	0.969	0.0172	0.15	0.424	7.34	13.6	0.000295	1.76	LV	CELLSTATES	MP_LYVE1lo.MHCII_hi	control_LMNA	10	17
PHLPP1	0.964	0.0306	0.116	0.281	6.99	11.9	0.00068	1.51	LV	CELLSTATES	MP_LYVE1lo.MHCII_hi	control_LMNA	10	17
PIK3IP1	0.96	0.0277	0.134	0.322	7.15	12.3	0.000565	1.56	LV	CELLSTATES	MP_LYVE1lo.MHCII_hi	control_LMNA	10	17
PLEKHA1	0.959	0.0148	0.133	0.356	7.22	14	0.000245	1.83	LV	CELLSTATES	MP_LYVE1lo.MHCII_hi	control_LMNA	10	17
GCNT1	0.944	0.0366	0.148	0.373	7.3	11.4	0.000895	1.44	LV	CELLSTATES	MP_LYVE1lo.MHCII_hi	control_LMNA	10	17
AC104123.1	0.942	0.0281	0.124	0.293	7.07	12.2	0.000589	1.55	LV	CELLSTATES	MP_LYVE1lo.MHCII_hi	control_LMNA	10	17
XYLT1	0.935	0.0209	0.182	0.39	7.47	13	0.00039	1.68	LV	CELLSTATES	MP_LYVE1lo.MHCII_hi	control_LMNA	10	17
PSMA1	0.93	0.0203	0.194	0.438	7.56	13.1	0.000372	1.69	LV	CELLSTATES	MP_LYVE1lo.MHCII_hi	control_LMNA	10	17
PDE4D	0.924	0.00887	1.67	3.65	10.4	15.3	0.000127	2.05	LV	CELLSTATES	MP_LYVE1lo.MHCII_hi	control_LMNA	10	17
SRGAP2B	0.913	0.00578	0.637	1.41	9.15	16.5	7.08e-05	2.24	LV	CELLSTATES	MP_LYVE1lo.MHCII_hi	control_LMNA	10	17
SH3BP5	0.911	0.0278	0.291	0.737	8.2	12.3	0.000577	1.56	LV	CELLSTATES	MP_LYVE1lo.MHCII_hi	control_LMNA	10	17
TBC1D15	0.907	0.0277	0.161	0.401	7.4	12.3	0.000569	1.56	LV	CELLSTATES	MP_LYVE1lo.MHCII_hi	control_LMNA	10	17
HECTD4	0.901	0.00932	0.274	0.628	8.02	15.2	0.000134	2.03	LV	CELLSTATES	MP_LYVE1lo.MHCII_hi	control_LMNA	10	17
PLCL1	0.898	0.0289	0.157	0.404	7.38	12.1	0.000622	1.54	LV	CELLSTATES	MP_LYVE1lo.MHCII_hi	control_LMNA	10	17
YAF2	0.894	0.0137	0.27	0.514	7.81	14.2	0.000215	1.86	LV	CELLSTATES	MP_LYVE1lo.MHCII_hi	control_LMNA	10	17
IL6ST	0.892	0.045	0.16	0.377	7.31	10.8	0.00123	1.35	LV	CELLSTATES	MP_LYVE1lo.MHCII_hi	control_LMNA	10	17
PMS1	0.88	0.0441	0.23	0.499	7.72	10.8	0.0012	1.36	LV	CELLSTATES	MP_LYVE1lo.MHCII_hi	control_LMNA	10	17
TBXAS1	0.88	0.00443	1.44	3.53	10.3	17.2	5.14e-05	2.35	LV	CELLSTATES	MP_LYVE1lo.MHCII_hi	control_LMNA	10	17
RHOBTB3	0.874	0.021	0.221	0.489	7.7	13	0.000399	1.68	LV	CELLSTATES	MP_LYVE1lo.MHCII_hi	control_LMNA	10	17
ADGRG6	0.869	0.031	0.217	0.493	7.7	11.9	0.000701	1.51	LV	CELLSTATES	MP_LYVE1lo.MHCII_hi	control_LMNA	10	17
RYR2	0.869	0.0386	0.599	0.826	8.7	11.2	0.000973	1.41	LV	CELLSTATES	MP_LYVE1lo.MHCII_hi	control_LMNA	10	17
SRGAP2	0.866	0.00672	1.02	2.46	9.83	16.1	8.65e-05	2.17	LV	CELLSTATES	MP_LYVE1lo.MHCII_hi	control_LMNA	10	17
AXL	0.863	0.0463	0.198	0.393	7.51	10.7	0.00129	1.33	LV	CELLSTATES	MP_LYVE1lo.MHCII_hi	control_LMNA	10	17
ACYP2	0.857	0.00883	0.381	0.932	8.49	15.3	0.000125	2.05	LV	CELLSTATES	MP_LYVE1lo.MHCII_hi	control_LMNA	10	17
MYL2	0.855	0.0127	0.552	0.982	8.83	14.4	0.000198	1.89	LV	CELLSTATES	MP_LYVE1lo.MHCII_hi	control_LMNA	10	17
MAN2A1	0.852	0.0162	0.246	0.553	7.85	13.8	0.000274	1.79	LV	CELLSTATES	MP_LYVE1lo.MHCII_hi	control_LMNA	10	17
CERS6	0.85	0.0116	0.621	1.42	9.09	14.6	0.000179	1.93	LV	CELLSTATES	MP_LYVE1lo.MHCII_hi	control_LMNA	10	17
SHMT1	0.85	0.0374	0.22	0.515	7.72	11.3	0.00092	1.43	LV	CELLSTATES	MP_LYVE1lo.MHCII_hi	control_LMNA	10	17
PELI2	0.848	0.0347	0.192	0.468	7.59	11.6	0.000825	1.46	LV	CELLSTATES	MP_LYVE1lo.MHCII_hi	control_LMNA	10	17
HCLS1	0.834	0.0233	0.655	1.37	9.11	12.7	0.000462	1.63	LV	CELLSTATES	MP_LYVE1lo.MHCII_hi	control_LMNA	10	17
FMN1	0.823	0.0227	3.31	7.86	11.4	12.8	0.00044	1.64	LV	CELLSTATES	MP_LYVE1lo.MHCII_hi	control_LMNA	10	17
IGSF21	0.821	0.0254	0.548	1.19	8.87	12.5	0.000505	1.6	LV	CELLSTATES	MP_LYVE1lo.MHCII_hi	control_LMNA	10	17
AUH	0.816	0.0478	0.196	0.42	7.52	10.6	0.00134	1.32	LV	CELLSTATES	MP_LYVE1lo.MHCII_hi	control_LMNA	10	17
PIAS2	0.81	0.0305	0.317	0.618	8.04	12	0.000672	1.52	LV	CELLSTATES	MP_LYVE1lo.MHCII_hi	control_LMNA	10	17
ZMIZ1	0.807	0.0168	0.288	0.654	8.04	13.7	0.000287	1.77	LV	CELLSTATES	MP_LYVE1lo.MHCII_hi	control_LMNA	10	17
KAT6A	0.806	0.0105	0.387	0.829	8.4	14.9	0.000153	1.98	LV	CELLSTATES	MP_LYVE1lo.MHCII_hi	control_LMNA	10	17
VAPA	0.806	0.0259	0.252	0.537	7.88	12.5	0.000518	1.59	LV	CELLSTATES	MP_LYVE1lo.MHCII_hi	control_LMNA	10	17
C22orf34	0.792	0.0374	0.298	0.644	8.02	11.3	0.000922	1.43	LV	CELLSTATES	MP_LYVE1lo.MHCII_hi	control_LMNA	10	17
HP1BP3	0.784	0.0386	0.233	0.54	7.8	11.2	0.000981	1.41	LV	CELLSTATES	MP_LYVE1lo.MHCII_hi	control_LMNA	10	17
LDLRAD4	0.767	0.0328	2.96	6.45	11.2	11.7	0.000765	1.48	LV	CELLSTATES	MP_LYVE1lo.MHCII_hi	control_LMNA	10	17
DIP2C	0.766	0.0417	0.315	0.711	8.17	11	0.00107	1.38	LV	CELLSTATES	MP_LYVE1lo.MHCII_hi	control_LMNA	10	17
PICALM	0.761	0.0206	1.17	2.6	9.93	13.1	0.000383	1.69	LV	CELLSTATES	MP_LYVE1lo.MHCII_hi	control_LMNA	10	17
MS4A4E	0.751	0.0378	0.862	1.7	9.41	11.3	0.000941	1.42	LV	CELLSTATES	MP_LYVE1lo.MHCII_hi	control_LMNA	10	17
USP24	0.748	0.0289	0.326	0.696	8.16	12.1	0.000626	1.54	LV	CELLSTATES	MP_LYVE1lo.MHCII_hi	control_LMNA	10	17
PRKAG2	0.741	0.0358	0.851	1.56	9.32	11.5	0.000868	1.45	LV	CELLSTATES	MP_LYVE1lo.MHCII_hi	control_LMNA	10	17
DAPK1	0.728	0.0182	0.915	2.09	9.58	13.5	0.000316	1.74	LV	CELLSTATES	MP_LYVE1lo.MHCII_hi	control_LMNA	10	17
PLEKHA2	0.709	0.047	0.322	0.677	8.12	10.6	0.00132	1.33	LV	CELLSTATES	MP_LYVE1lo.MHCII_hi	control_LMNA	10	17

## Sheet: PKP2_control
Gene	logFC	FDR	mean_exp_control	mean_exp_genotype	logCPM	F	PValue	FDR_plot	Region	annotation_level	cell_state	comparison	Observations_genotype	Observations_reference
AL450442.1	3.62	0.00443	0.00143	0.0222	4.39	20.6	7.3e-05	2.35	LV	CELLSTATES	MP_LYVE1lo.MHCII_hi	control_PKP2	6	17
AL049870.3	3.6	0.011	0	0.0158	4.4	19.4	0.000244	1.96	LV	CELLSTATES	MP_LYVE1lo.MHCII_hi	control_PKP2	6	17
HBB	3.56	0.00217	0.00115	0.0293	4.62	17.3	3.22e-05	2.66	LV	CELLSTATES	MP_LYVE1lo.MHCII_hi	control_PKP2	6	17
AC006206.2	3.4	0.0131	0	0.0133	4.45	16.7	0.000301	1.88	LV	CELLSTATES	MP_LYVE1lo.MHCII_hi	control_PKP2	6	17
AF127577.3	3.31	0.0268	0	0.0143	4.35	18	0.000767	1.57	LV	CELLSTATES	MP_LYVE1lo.MHCII_hi	control_PKP2	6	17
KIF17	3.29	0.00578	0.0063	0.0292	4.69	15.1	0.000103	2.24	LV	CELLSTATES	MP_LYVE1lo.MHCII_hi	control_PKP2	6	17
AP003354.2	3.23	1.22e-08	0.0195	0.17	5.83	44.1	3.13e-11	7.91	LV	CELLSTATES	MP_LYVE1lo.MHCII_hi	control_PKP2	6	17
PDK4	3.23	3.76e-25	0.266	3.39	9.54	125	6.23e-29	24.4	LV	CELLSTATES	MP_LYVE1lo.MHCII_hi	control_PKP2	6	17
RGS1	3.19	1.89e-21	0.0878	0.726	7.62	106	6.27e-25	20.7	LV	CELLSTATES	MP_LYVE1lo.MHCII_hi	control_PKP2	6	17
AC023830.1	3.15	0.0268	0	0.0136	4.46	14.3	0.000762	1.57	LV	CELLSTATES	MP_LYVE1lo.MHCII_hi	control_PKP2	6	17
AL512380.2	3.11	0.0177	0.00115	0.0288	4.81	12.3	0.000454	1.75	LV	CELLSTATES	MP_LYVE1lo.MHCII_hi	control_PKP2	6	17
BMP8A	3.11	0.045	0	0.0131	4.35	16.1	0.00156	1.35	LV	CELLSTATES	MP_LYVE1lo.MHCII_hi	control_PKP2	6	17
TSC22D3	2.98	6.68e-23	0.178	1.27	8.36	114	1.66e-26	22.2	LV	CELLSTATES	MP_LYVE1lo.MHCII_hi	control_PKP2	6	17
ZBTB16	2.98	4.41e-26	0.478	3.79	9.71	130	3.65e-30	25.4	LV	CELLSTATES	MP_LYVE1lo.MHCII_hi	control_PKP2	6	17
AC025822.2	2.93	0.037	0.0042	0.0144	4.56	11	0.00122	1.43	LV	CELLSTATES	MP_LYVE1lo.MHCII_hi	control_PKP2	6	17
GAL3ST4	2.93	0.00761	0.00548	0.0408	4.79	14.4	0.000146	2.12	LV	CELLSTATES	MP_LYVE1lo.MHCII_hi	control_PKP2	6	17
AC002070.1	2.89	3.14e-09	0.0339	0.217	6.26	47.2	6.5e-12	8.5	LV	CELLSTATES	MP_LYVE1lo.MHCII_hi	control_PKP2	6	17
LINC01725	2.89	0.014	0.00841	0.0279	4.76	12.9	0.000332	1.85	LV	CELLSTATES	MP_LYVE1lo.MHCII_hi	control_PKP2	6	17
AL590560.2	2.88	0.0333	0.00118	0.0201	4.54	11.4	0.00103	1.48	LV	CELLSTATES	MP_LYVE1lo.MHCII_hi	control_PKP2	6	17
AL035420.1	2.86	0.0485	0	0.0144	4.52	11	0.00175	1.31	LV	CELLSTATES	MP_LYVE1lo.MHCII_hi	control_PKP2	6	17
CCDC40	2.84	1.06e-06	0.0251	0.147	5.86	34.4	4.45e-09	5.98	LV	CELLSTATES	MP_LYVE1lo.MHCII_hi	control_PKP2	6	17
SEMA6D	2.8	0.000177	0.0157	0.0854	5.43	22.9	1.74e-06	3.75	LV	CELLSTATES	MP_LYVE1lo.MHCII_hi	control_PKP2	6	17
AC008759.3	2.78	0.00207	0.00669	0.0863	5.39	17.4	3e-05	2.68	LV	CELLSTATES	MP_LYVE1lo.MHCII_hi	control_PKP2	6	17
RTN4RL1	2.73	0.00284	0.00843	0.0693	5.22	16.7	4.29e-05	2.55	LV	CELLSTATES	MP_LYVE1lo.MHCII_hi	control_PKP2	6	17
AL691447.2	2.71	0.039	0.00382	0.0285	4.57	10.8	0.00129	1.41	LV	CELLSTATES	MP_LYVE1lo.MHCII_hi	control_PKP2	6	17
AC020703.1	2.61	0.0241	0.00885	0.0381	4.84	11.6	0.000672	1.62	LV	CELLSTATES	MP_LYVE1lo.MHCII_hi	control_PKP2	6	17
AC012150.2	2.59	0.0476	0.00518	0.0422	4.96	9.86	0.00169	1.32	LV	CELLSTATES	MP_LYVE1lo.MHCII_hi	control_PKP2	6	17
AL158071.4	2.55	0.000388	0.016	0.0967	5.55	21.2	4.07e-06	3.41	LV	CELLSTATES	MP_LYVE1lo.MHCII_hi	control_PKP2	6	17
CLEC4E	2.55	3.55e-11	0.0687	0.481	7.22	56.7	4.99e-14	10.4	LV	CELLSTATES	MP_LYVE1lo.MHCII_hi	control_PKP2	6	17
FOS	2.55	2.98e-17	0.199	0.98	8.19	86.4	1.48e-20	16.5	LV	CELLSTATES	MP_LYVE1lo.MHCII_hi	control_PKP2	6	17
ARRDC2	2.49	2.76e-09	0.0498	0.323	6.73	47.5	5.49e-12	8.56	LV	CELLSTATES	MP_LYVE1lo.MHCII_hi	control_PKP2	6	17
TCF7L1	2.48	0.000221	0.0226	0.116	5.61	22.4	2.25e-06	3.66	LV	CELLSTATES	MP_LYVE1lo.MHCII_hi	control_PKP2	6	17
DDIT4	2.4	1.15e-10	0.0938	0.428	7.18	54.2	1.81e-13	9.94	LV	CELLSTATES	MP_LYVE1lo.MHCII_hi	control_PKP2	6	17
AC009975.1	2.36	0.0333	0.00895	0.0499	4.98	10.8	0.00103	1.48	LV	CELLSTATES	MP_LYVE1lo.MHCII_hi	control_PKP2	6	17
ADAMTS10	2.36	3.23e-05	0.0269	0.157	6.05	27	2.08e-07	4.49	LV	CELLSTATES	MP_LYVE1lo.MHCII_hi	control_PKP2	6	17
CCDC60	2.34	0.0272	0.00486	0.0517	5.05	11.3	0.000789	1.56	LV	CELLSTATES	MP_LYVE1lo.MHCII_hi	control_PKP2	6	17
INSR	2.28	1.1e-14	0.166	1.02	8.09	74.1	7.27e-18	14	LV	CELLSTATES	MP_LYVE1lo.MHCII_hi	control_PKP2	6	17
CSGALNACT1	2.27	6.13e-19	1.02	5.99	10.4	94.4	2.54e-22	18.2	LV	CELLSTATES	MP_LYVE1lo.MHCII_hi	control_PKP2	6	17
SORT1	2.26	2.63e-07	0.0645	0.322	6.79	37.3	1e-09	6.58	LV	CELLSTATES	MP_LYVE1lo.MHCII_hi	control_PKP2	6	17
CEP126	2.23	0.0438	0.0094	0.0513	5.02	10.1	0.0015	1.36	LV	CELLSTATES	MP_LYVE1lo.MHCII_hi	control_PKP2	6	17
CHKA	2.17	5.71e-13	0.304	1.46	8.66	65.9	4.72e-16	12.2	LV	CELLSTATES	MP_LYVE1lo.MHCII_hi	control_PKP2	6	17
RBMS3-AS2	2.17	0.000933	0.0333	0.105	5.8	19.3	1.14e-05	3.03	LV	CELLSTATES	MP_LYVE1lo.MHCII_hi	control_PKP2	6	17
PSTPIP2	2.16	5.28e-10	0.175	0.694	7.81	51.1	8.74e-13	9.28	LV	CELLSTATES	MP_LYVE1lo.MHCII_hi	control_PKP2	6	17
PRKCH	2.1	6.51e-09	0.143	0.573	7.58	45.5	1.51e-11	8.19	LV	CELLSTATES	MP_LYVE1lo.MHCII_hi	control_PKP2	6	17
RBMS3-AS3	2.1	5.4e-05	0.0484	0.194	6.21	25.8	3.8e-07	4.27	LV	CELLSTATES	MP_LYVE1lo.MHCII_hi	control_PKP2	6	17
SLC39A12	2.1	0.0306	0.0127	0.0606	5.21	11	0.000904	1.51	LV	CELLSTATES	MP_LYVE1lo.MHCII_hi	control_PKP2	6	17
ARRDC3	2.09	1.22e-09	0.138	0.638	7.64	49.3	2.22e-12	8.91	LV	CELLSTATES	MP_LYVE1lo.MHCII_hi	control_PKP2	6	17
LONRF1	2.09	0.00191	0.0225	0.105	5.72	17.6	2.73e-05	2.72	LV	CELLSTATES	MP_LYVE1lo.MHCII_hi	control_PKP2	6	17
PIEZO1	2.07	2.07e-05	0.0507	0.216	6.39	27.9	1.3e-07	4.68	LV	CELLSTATES	MP_LYVE1lo.MHCII_hi	control_PKP2	6	17
FGL2	2.04	8.85e-08	0.0639	0.369	6.87	39.7	2.93e-10	7.05	LV	CELLSTATES	MP_LYVE1lo.MHCII_hi	control_PKP2	6	17
ZNF189	2.04	3.93e-05	0.0488	0.211	6.36	26.5	2.64e-07	4.41	LV	CELLSTATES	MP_LYVE1lo.MHCII_hi	control_PKP2	6	17
DUSP1	2.03	9.21e-10	0.152	0.516	7.57	49.9	1.6e-12	9.04	LV	CELLSTATES	MP_LYVE1lo.MHCII_hi	control_PKP2	6	17
CPM	2.02	8.24e-12	1.21	5.07	10.4	60	9.55e-15	11.1	LV	CELLSTATES	MP_LYVE1lo.MHCII_hi	control_PKP2	6	17
TAF4B	2.02	0.0111	0.0314	0.0799	5.51	13.4	0.000246	1.96	LV	CELLSTATES	MP_LYVE1lo.MHCII_hi	control_PKP2	6	17
SLC19A2	2.01	0.0076	0.0123	0.0951	5.48	14.4	0.000145	2.12	LV	CELLSTATES	MP_LYVE1lo.MHCII_hi	control_PKP2	6	17
ARHGAP42	2	0.0462	0.0246	0.0486	5.25	9.93	0.00162	1.34	LV	CELLSTATES	MP_LYVE1lo.MHCII_hi	control_PKP2	6	17
AP002518.2	1.98	0.00179	0.0418	0.127	6	17.8	2.46e-05	2.75	LV	CELLSTATES	MP_LYVE1lo.MHCII_hi	control_PKP2	6	17
RHOB	1.96	1.99e-05	0.0576	0.219	6.46	28	1.24e-07	4.7	LV	CELLSTATES	MP_LYVE1lo.MHCII_hi	control_PKP2	6	17
AC025576.2	1.95	0.0485	0.0168	0.0582	5.28	9.8	0.00174	1.31	LV	CELLSTATES	MP_LYVE1lo.MHCII_hi	control_PKP2	6	17
NHSL1	1.95	2.44e-11	0.472	2.86	9.47	57.6	3.23e-14	10.6	LV	CELLSTATES	MP_LYVE1lo.MHCII_hi	control_PKP2	6	17
AHDC1	1.94	0.00441	0.0284	0.127	5.87	15.8	7.22e-05	2.36	LV	CELLSTATES	MP_LYVE1lo.MHCII_hi	control_PKP2	6	17
CXCR4	1.94	0.0349	0.0185	0.0659	5.31	10.6	0.00113	1.46	LV	CELLSTATES	MP_LYVE1lo.MHCII_hi	control_PKP2	6	17
RGS2	1.92	0.000144	0.0502	0.162	6.06	23.4	1.32e-06	3.84	LV	CELLSTATES	MP_LYVE1lo.MHCII_hi	control_PKP2	6	17
PKP2	1.86	0.00214	0.0479	0.123	5.93	17.3	3.16e-05	2.67	LV	CELLSTATES	MP_LYVE1lo.MHCII_hi	control_PKP2	6	17
ALOX15B	1.85	0.0103	0.0426	0.0963	5.79	13.6	0.000226	1.99	LV	CELLSTATES	MP_LYVE1lo.MHCII_hi	control_PKP2	6	17
GFOD1	1.85	4.49e-06	0.114	0.356	6.97	31.2	2.3e-08	5.35	LV	CELLSTATES	MP_LYVE1lo.MHCII_hi	control_PKP2	6	17
CHPT1	1.84	1.28e-08	0.239	0.852	8.1	43.9	3.4e-11	7.89	LV	CELLSTATES	MP_LYVE1lo.MHCII_hi	control_PKP2	6	17
AC069277.1	1.82	0.0142	0.0235	0.0977	5.79	12.8	0.00034	1.85	LV	CELLSTATES	MP_LYVE1lo.MHCII_hi	control_PKP2	6	17
ELL2	1.79	3.36e-08	0.17	0.666	7.75	41.8	1e-10	7.47	LV	CELLSTATES	MP_LYVE1lo.MHCII_hi	control_PKP2	6	17
AC097534.2	1.76	0.0177	0.038	0.0917	5.71	12.3	0.000455	1.75	LV	CELLSTATES	MP_LYVE1lo.MHCII_hi	control_PKP2	6	17
GLIS3	1.72	1.09e-05	0.14	0.533	7.56	29.3	6.27e-08	4.96	LV	CELLSTATES	MP_LYVE1lo.MHCII_hi	control_PKP2	6	17
FKBP5	1.66	1.28e-08	3.19	11.8	11.6	43.9	3.51e-11	7.89	LV	CELLSTATES	MP_LYVE1lo.MHCII_hi	control_PKP2	6	17
AL590617.2	1.64	0.0205	0.0273	0.121	5.87	11.9	0.000548	1.69	LV	CELLSTATES	MP_LYVE1lo.MHCII_hi	control_PKP2	6	17
C5	1.62	0.00122	0.0699	0.207	6.43	18.6	1.58e-05	2.91	LV	CELLSTATES	MP_LYVE1lo.MHCII_hi	control_PKP2	6	17
PSME4	1.61	6.55e-07	0.31	1.42	8.66	35.5	2.6e-09	6.18	LV	CELLSTATES	MP_LYVE1lo.MHCII_hi	control_PKP2	6	17
GADD45B	1.6	0.00629	0.0508	0.178	6.43	14.9	0.000115	2.2	LV	CELLSTATES	MP_LYVE1lo.MHCII_hi	control_PKP2	6	17
PALD1	1.6	2.43e-06	0.191	0.635	7.74	32.6	1.15e-08	5.61	LV	CELLSTATES	MP_LYVE1lo.MHCII_hi	control_PKP2	6	17
SRGAP2B	1.6	8.85e-08	0.637	2.15	9.37	39.7	2.89e-10	7.05	LV	CELLSTATES	MP_LYVE1lo.MHCII_hi	control_PKP2	6	17
TXNIP	1.6	1.96e-07	0.773	2.33	9.57	38	6.97e-10	6.71	LV	CELLSTATES	MP_LYVE1lo.MHCII_hi	control_PKP2	6	17
PER1	1.58	3.81e-05	0.108	0.379	7.1	26.6	2.52e-07	4.42	LV	CELLSTATES	MP_LYVE1lo.MHCII_hi	control_PKP2	6	17
PRKAR2B	1.58	0.00574	0.0646	0.156	6.24	15.1	0.000102	2.24	LV	CELLSTATES	MP_LYVE1lo.MHCII_hi	control_PKP2	6	17
NUDT16	1.56	0.00806	0.0496	0.151	6.16	14.2	0.000162	2.09	LV	CELLSTATES	MP_LYVE1lo.MHCII_hi	control_PKP2	6	17
HERPUD1	1.55	1.11e-07	0.429	1.35	8.75	39.2	3.85e-10	6.96	LV	CELLSTATES	MP_LYVE1lo.MHCII_hi	control_PKP2	6	17
OGFRL1	1.54	8.03e-07	0.434	1.57	8.88	35	3.26e-09	6.1	LV	CELLSTATES	MP_LYVE1lo.MHCII_hi	control_PKP2	6	17
FAM117B	1.53	6.6e-05	0.136	0.463	7.36	25.3	5.03e-07	4.18	LV	CELLSTATES	MP_LYVE1lo.MHCII_hi	control_PKP2	6	17
AC020611.2	1.51	0.000411	0.101	0.326	7.02	21.1	4.42e-06	3.39	LV	CELLSTATES	MP_LYVE1lo.MHCII_hi	control_PKP2	6	17
SYCP3	1.51	0.0166	0.0433	0.14	6.02	12.5	0.000415	1.78	LV	CELLSTATES	MP_LYVE1lo.MHCII_hi	control_PKP2	6	17
RCAN1	1.49	1.25e-05	0.253	0.789	8.01	28.9	7.55e-08	4.9	LV	CELLSTATES	MP_LYVE1lo.MHCII_hi	control_PKP2	6	17
SLC22A23	1.49	8.25e-06	0.176	0.679	7.78	29.9	4.51e-08	5.08	LV	CELLSTATES	MP_LYVE1lo.MHCII_hi	control_PKP2	6	17
ANTXR1	1.48	0.00528	0.0733	0.196	6.43	15.3	9.01e-05	2.28	LV	CELLSTATES	MP_LYVE1lo.MHCII_hi	control_PKP2	6	17
AXL	1.47	6.03e-05	0.198	0.546	7.66	25.5	4.49e-07	4.22	LV	CELLSTATES	MP_LYVE1lo.MHCII_hi	control_PKP2	6	17
GCLC	1.47	0.00542	0.0945	0.247	6.72	15.3	9.38e-05	2.27	LV	CELLSTATES	MP_LYVE1lo.MHCII_hi	control_PKP2	6	17
NOC3L	1.47	0.0308	0.0391	0.133	5.96	11	0.000924	1.51	LV	CELLSTATES	MP_LYVE1lo.MHCII_hi	control_PKP2	6	17
AC022075.1	1.46	0.0308	0.0519	0.116	5.96	11	0.000919	1.51	LV	CELLSTATES	MP_LYVE1lo.MHCII_hi	control_PKP2	6	17
LHFPL6	1.46	0.000107	0.124	0.426	7.15	24.2	8.65e-07	3.97	LV	CELLSTATES	MP_LYVE1lo.MHCII_hi	control_PKP2	6	17
A2M	1.44	0.00034	0.147	0.552	7.6	21.5	3.54e-06	3.47	LV	CELLSTATES	MP_LYVE1lo.MHCII_hi	control_PKP2	6	17
CEBPD	1.44	3.18e-06	0.328	1.24	8.58	32	1.55e-08	5.5	LV	CELLSTATES	MP_LYVE1lo.MHCII_hi	control_PKP2	6	17
ELMO1-AS1	1.43	0.000177	0.247	0.446	7.74	22.9	1.74e-06	3.75	LV	CELLSTATES	MP_LYVE1lo.MHCII_hi	control_PKP2	6	17
KLF9	1.43	0.000397	0.123	0.396	7.15	21.2	4.21e-06	3.4	LV	CELLSTATES	MP_LYVE1lo.MHCII_hi	control_PKP2	6	17
ZCCHC14	1.43	0.00204	0.103	0.272	6.8	17.5	2.94e-05	2.69	LV	CELLSTATES	MP_LYVE1lo.MHCII_hi	control_PKP2	6	17
NETO2	1.42	0.0183	0.0547	0.161	6.14	12.2	0.000475	1.74	LV	CELLSTATES	MP_LYVE1lo.MHCII_hi	control_PKP2	6	17
PDE3B	1.42	2.15e-05	0.376	1.17	8.61	27.8	1.37e-07	4.67	LV	CELLSTATES	MP_LYVE1lo.MHCII_hi	control_PKP2	6	17
TBC1D16	1.42	9.11e-05	0.247	0.627	7.81	24.6	7.16e-07	4.04	LV	CELLSTATES	MP_LYVE1lo.MHCII_hi	control_PKP2	6	17
COL19A1	1.41	0.00841	0.0776	0.161	6.32	14.1	0.000173	2.08	LV	CELLSTATES	MP_LYVE1lo.MHCII_hi	control_PKP2	6	17
PLCB1	1.41	0.0212	0.0662	0.137	6.22	11.9	0.000573	1.67	LV	CELLSTATES	MP_LYVE1lo.MHCII_hi	control_PKP2	6	17
SRGAP2	1.41	5.22e-07	1.02	3.38	9.96	35.9	2.03e-09	6.28	LV	CELLSTATES	MP_LYVE1lo.MHCII_hi	control_PKP2	6	17
ADGRG6	1.4	0.000113	0.217	0.637	7.81	24.1	9.35e-07	3.95	LV	CELLSTATES	MP_LYVE1lo.MHCII_hi	control_PKP2	6	17
SH3BP5	1.4	1.01e-05	0.291	0.963	8.32	29.5	5.6e-08	5	LV	CELLSTATES	MP_LYVE1lo.MHCII_hi	control_PKP2	6	17
EVA1C	1.37	0.00136	0.124	0.344	7.06	18.4	1.8e-05	2.87	LV	CELLSTATES	MP_LYVE1lo.MHCII_hi	control_PKP2	6	17
GALNT2	1.37	6.02e-05	0.296	0.816	8.15	25.5	4.44e-07	4.22	LV	CELLSTATES	MP_LYVE1lo.MHCII_hi	control_PKP2	6	17
PPARGC1B	1.37	0.00168	0.131	0.331	7.04	17.9	2.29e-05	2.78	LV	CELLSTATES	MP_LYVE1lo.MHCII_hi	control_PKP2	6	17
KCNMA1	1.35	1.51e-08	0.848	2.32	9.46	43.5	4.26e-11	7.82	LV	CELLSTATES	MP_LYVE1lo.MHCII_hi	control_PKP2	6	17
ZC3H12D	1.35	0.0176	0.0743	0.225	6.6	12.3	0.000449	1.76	LV	CELLSTATES	MP_LYVE1lo.MHCII_hi	control_PKP2	6	17
SRGAP1	1.34	3.57e-06	0.828	2.84	9.72	31.7	1.8e-08	5.45	LV	CELLSTATES	MP_LYVE1lo.MHCII_hi	control_PKP2	6	17
CELF2	1.33	2.91e-06	1.5	4.43	10.4	32.2	1.4e-08	5.54	LV	CELLSTATES	MP_LYVE1lo.MHCII_hi	control_PKP2	6	17
PRUNE2	1.33	0.00706	0.1	0.268	6.85	14.6	0.00013	2.15	LV	CELLSTATES	MP_LYVE1lo.MHCII_hi	control_PKP2	6	17
PAPOLG	1.32	0.00542	0.0872	0.275	6.81	15.3	9.36e-05	2.27	LV	CELLSTATES	MP_LYVE1lo.MHCII_hi	control_PKP2	6	17
ELMO1	1.31	2.3e-06	2.47	7.57	11.1	32.7	1.06e-08	5.64	LV	CELLSTATES	MP_LYVE1lo.MHCII_hi	control_PKP2	6	17
IFI44L	1.31	0.00981	0.113	0.188	6.74	13.7	0.000209	2.01	LV	CELLSTATES	MP_LYVE1lo.MHCII_hi	control_PKP2	6	17
NFKBIA	1.31	0.00599	0.133	0.258	6.92	15	0.000108	2.22	LV	CELLSTATES	MP_LYVE1lo.MHCII_hi	control_PKP2	6	17
WNT5B	1.31	0.0335	0.0652	0.174	6.37	10.7	0.00105	1.47	LV	CELLSTATES	MP_LYVE1lo.MHCII_hi	control_PKP2	6	17
ZFP36	1.29	0.000631	0.251	0.42	7.75	20.1	7.2e-06	3.2	LV	CELLSTATES	MP_LYVE1lo.MHCII_hi	control_PKP2	6	17
CD163	1.28	5.69e-05	2.56	6.38	11	25.6	4.15e-07	4.24	LV	CELLSTATES	MP_LYVE1lo.MHCII_hi	control_PKP2	6	17
GRAMD2B	1.28	0.0307	0.0776	0.177	6.41	11	0.000913	1.51	LV	CELLSTATES	MP_LYVE1lo.MHCII_hi	control_PKP2	6	17
CCND3	1.27	0.000118	0.547	1.3	8.88	23.9	1e-06	3.93	LV	CELLSTATES	MP_LYVE1lo.MHCII_hi	control_PKP2	6	17
LINC00937	1.26	0.00781	0.135	0.307	7.11	14.3	0.000154	2.11	LV	CELLSTATES	MP_LYVE1lo.MHCII_hi	control_PKP2	6	17
PTPRG	1.26	0.000431	0.278	0.694	7.95	21	4.67e-06	3.37	LV	CELLSTATES	MP_LYVE1lo.MHCII_hi	control_PKP2	6	17
SLC1A3	1.25	9.68e-05	1.57	4.42	10.4	24.4	7.69e-07	4.01	LV	CELLSTATES	MP_LYVE1lo.MHCII_hi	control_PKP2	6	17
DOCK5	1.24	0.000176	0.392	1.13	8.56	22.9	1.69e-06	3.75	LV	CELLSTATES	MP_LYVE1lo.MHCII_hi	control_PKP2	6	17
FAM111A	1.22	0.0133	0.0958	0.285	6.86	13	0.000308	1.88	LV	CELLSTATES	MP_LYVE1lo.MHCII_hi	control_PKP2	6	17
PIAS2	1.22	0.00111	0.317	0.836	8.23	18.8	1.42e-05	2.95	LV	CELLSTATES	MP_LYVE1lo.MHCII_hi	control_PKP2	6	17
ZDHHC14	1.22	0.000551	0.272	0.844	8.17	20.4	6.2e-06	3.26	LV	CELLSTATES	MP_LYVE1lo.MHCII_hi	control_PKP2	6	17
MAN1A1	1.21	5.07e-05	2.64	7.46	11.2	25.9	3.53e-07	4.29	LV	CELLSTATES	MP_LYVE1lo.MHCII_hi	control_PKP2	6	17
ZNF846	1.21	0.000631	0.305	0.795	8.18	20.1	7.21e-06	3.2	LV	CELLSTATES	MP_LYVE1lo.MHCII_hi	control_PKP2	6	17
GCNT1	1.2	0.0135	0.148	0.426	7.43	13	0.000317	1.87	LV	CELLSTATES	MP_LYVE1lo.MHCII_hi	control_PKP2	6	17
GAB1	1.19	0.00168	0.237	0.734	8.01	17.9	2.28e-05	2.78	LV	CELLSTATES	MP_LYVE1lo.MHCII_hi	control_PKP2	6	17
RPS6KA2	1.19	0.000846	0.369	0.888	8.35	19.5	9.97e-06	3.07	LV	CELLSTATES	MP_LYVE1lo.MHCII_hi	control_PKP2	6	17
HCLS1	1.18	0.000146	0.655	1.56	9.11	23.3	1.36e-06	3.84	LV	CELLSTATES	MP_LYVE1lo.MHCII_hi	control_PKP2	6	17
SLC35E3	1.18	0.0309	0.0917	0.231	6.67	11	0.00093	1.51	LV	CELLSTATES	MP_LYVE1lo.MHCII_hi	control_PKP2	6	17
AC007262.2	1.17	0.0157	0.121	0.37	7.24	12.6	0.000388	1.8	LV	CELLSTATES	MP_LYVE1lo.MHCII_hi	control_PKP2	6	17
SRGAP2C	1.17	0.000846	0.449	1.13	8.68	19.5	1e-05	3.07	LV	CELLSTATES	MP_LYVE1lo.MHCII_hi	control_PKP2	6	17
YAF2	1.17	0.00208	0.27	0.577	7.85	17.4	3.04e-05	2.68	LV	CELLSTATES	MP_LYVE1lo.MHCII_hi	control_PKP2	6	17
RHOBTB3	1.16	0.00381	0.221	0.559	7.74	16.1	6.03e-05	2.42	LV	CELLSTATES	MP_LYVE1lo.MHCII_hi	control_PKP2	6	17
TSHR	1.16	0.0347	0.0877	0.228	6.74	10.7	0.0011	1.46	LV	CELLSTATES	MP_LYVE1lo.MHCII_hi	control_PKP2	6	17
WASHC2A	1.16	0.0212	0.0991	0.307	6.92	11.9	0.000572	1.67	LV	CELLSTATES	MP_LYVE1lo.MHCII_hi	control_PKP2	6	17
TBXAS1	1.14	0.00014	1.44	3.87	10.3	23.5	1.27e-06	3.85	LV	CELLSTATES	MP_LYVE1lo.MHCII_hi	control_PKP2	6	17
ZFAND5	1.14	0.0442	0.0756	0.21	6.55	10	0.00153	1.35	LV	CELLSTATES	MP_LYVE1lo.MHCII_hi	control_PKP2	6	17
FP700111.1	1.13	0.0103	0.21	0.483	7.66	13.6	0.000226	1.99	LV	CELLSTATES	MP_LYVE1lo.MHCII_hi	control_PKP2	6	17
SRGN	1.13	0.000146	0.547	1.26	8.92	23.3	1.35e-06	3.84	LV	CELLSTATES	MP_LYVE1lo.MHCII_hi	control_PKP2	6	17
P2RY12	1.12	0.0438	0.168	0.318	7.25	10.1	0.0015	1.36	LV	CELLSTATES	MP_LYVE1lo.MHCII_hi	control_PKP2	6	17
GARNL3	1.11	0.0076	0.158	0.472	7.49	14.4	0.000144	2.12	LV	CELLSTATES	MP_LYVE1lo.MHCII_hi	control_PKP2	6	17
HLA-B	1.11	0.0181	0.161	0.317	7.2	12.2	0.000469	1.74	LV	CELLSTATES	MP_LYVE1lo.MHCII_hi	control_PKP2	6	17
IGSF21	1.11	0.000473	0.548	1.32	8.89	20.8	5.21e-06	3.32	LV	CELLSTATES	MP_LYVE1lo.MHCII_hi	control_PKP2	6	17
SMAP2	1.1	0.000933	0.771	2.23	9.5	19.3	1.14e-05	3.03	LV	CELLSTATES	MP_LYVE1lo.MHCII_hi	control_PKP2	6	17
FGD2	1.09	0.000933	0.779	1.97	9.41	19.3	1.14e-05	3.03	LV	CELLSTATES	MP_LYVE1lo.MHCII_hi	control_PKP2	6	17
SDK1	1.09	0.0055	0.228	0.548	7.77	15.2	9.65e-05	2.26	LV	CELLSTATES	MP_LYVE1lo.MHCII_hi	control_PKP2	6	17
ARL17B	1.08	0.0187	0.12	0.288	6.86	12.2	0.000487	1.73	LV	CELLSTATES	MP_LYVE1lo.MHCII_hi	control_PKP2	6	17
MPPED2	1.08	0.00104	0.581	1.37	8.94	19	1.3e-05	2.98	LV	CELLSTATES	MP_LYVE1lo.MHCII_hi	control_PKP2	6	17
TNFRSF21	1.08	0.00781	0.214	0.592	7.8	14.3	0.000153	2.11	LV	CELLSTATES	MP_LYVE1lo.MHCII_hi	control_PKP2	6	17
MXD4	1.07	0.0442	0.0929	0.257	6.8	10	0.00153	1.35	LV	CELLSTATES	MP_LYVE1lo.MHCII_hi	control_PKP2	6	17
CNRIP1	1.06	0.0461	0.106	0.287	6.92	9.94	0.00162	1.34	LV	CELLSTATES	MP_LYVE1lo.MHCII_hi	control_PKP2	6	17
PRKCE	1.06	0.00345	0.358	0.928	8.38	16.3	5.31e-05	2.46	LV	CELLSTATES	MP_LYVE1lo.MHCII_hi	control_PKP2	6	17
USP24	1.06	0.00505	0.326	0.872	8.3	15.4	8.53e-05	2.3	LV	CELLSTATES	MP_LYVE1lo.MHCII_hi	control_PKP2	6	17
DIP2C	1.05	0.00451	0.315	0.779	8.17	15.7	7.51e-05	2.35	LV	CELLSTATES	MP_LYVE1lo.MHCII_hi	control_PKP2	6	17
PHLPP1	1.05	0.0463	0.116	0.309	7.08	9.91	0.00164	1.33	LV	CELLSTATES	MP_LYVE1lo.MHCII_hi	control_PKP2	6	17
PLXNA2	1.05	0.00833	0.174	0.436	7.39	14.1	0.000171	2.08	LV	CELLSTATES	MP_LYVE1lo.MHCII_hi	control_PKP2	6	17
PSMA1	1.05	0.0205	0.194	0.442	7.53	11.9	0.000549	1.69	LV	CELLSTATES	MP_LYVE1lo.MHCII_hi	control_PKP2	6	17
TBC1D15	1.05	0.0133	0.161	0.43	7.39	13	0.000312	1.88	LV	CELLSTATES	MP_LYVE1lo.MHCII_hi	control_PKP2	6	17
MDM2	1.04	0.023	0.24	0.42	7.59	11.7	0.000632	1.64	LV	CELLSTATES	MP_LYVE1lo.MHCII_hi	control_PKP2	6	17
NCOA3	1.04	0.00222	0.794	1.93	9.4	17.2	3.31e-05	2.65	LV	CELLSTATES	MP_LYVE1lo.MHCII_hi	control_PKP2	6	17
SGK1	1.04	0.0201	0.137	0.33	7.13	12	0.000532	1.7	LV	CELLSTATES	MP_LYVE1lo.MHCII_hi	control_PKP2	6	17
SH3TC1	1.04	0.0043	0.288	0.731	8.07	15.8	6.91e-05	2.37	LV	CELLSTATES	MP_LYVE1lo.MHCII_hi	control_PKP2	6	17
IRS2	1.03	0.0102	0.197	0.493	7.55	13.6	0.000223	1.99	LV	CELLSTATES	MP_LYVE1lo.MHCII_hi	control_PKP2	6	17
TRIM22	1.02	0.0379	0.131	0.315	7.09	10.4	0.00125	1.42	LV	CELLSTATES	MP_LYVE1lo.MHCII_hi	control_PKP2	6	17
DLG2	1.01	0.0347	0.154	0.342	7.24	10.6	0.00111	1.46	LV	CELLSTATES	MP_LYVE1lo.MHCII_hi	control_PKP2	6	17
FMN1	1	0.00179	3.31	8.58	11.4	17.8	2.48e-05	2.75	LV	CELLSTATES	MP_LYVE1lo.MHCII_hi	control_PKP2	6	17
LDLRAD4	1	0.00108	2.96	6.78	11.2	18.9	1.37e-05	2.97	LV	CELLSTATES	MP_LYVE1lo.MHCII_hi	control_PKP2	6	17
NHLRC2	1	0.0451	0.14	0.303	7.08	9.98	0.00158	1.35	LV	CELLSTATES	MP_LYVE1lo.MHCII_hi	control_PKP2	6	17
MAN2A1	0.997	0.0153	0.246	0.66	7.95	12.7	0.000373	1.81	LV	CELLSTATES	MP_LYVE1lo.MHCII_hi	control_PKP2	6	17
HECTD4	0.996	0.0109	0.274	0.695	8.03	13.5	0.00024	1.96	LV	CELLSTATES	MP_LYVE1lo.MHCII_hi	control_PKP2	6	17
CD99	0.988	0.00854	0.307	0.698	8.05	14	0.000178	2.07	LV	CELLSTATES	MP_LYVE1lo.MHCII_hi	control_PKP2	6	17
TMCC3	0.988	0.0201	0.158	0.411	7.35	12	0.000531	1.7	LV	CELLSTATES	MP_LYVE1lo.MHCII_hi	control_PKP2	6	17
TM9SF3	0.98	0.0347	0.167	0.375	7.29	10.6	0.00111	1.46	LV	CELLSTATES	MP_LYVE1lo.MHCII_hi	control_PKP2	6	17
DAAM1	0.978	0.00989	0.385	0.894	8.4	13.7	0.000212	2	LV	CELLSTATES	MP_LYVE1lo.MHCII_hi	control_PKP2	6	17
RNF144B	0.965	0.00578	0.665	1.57	9.13	15.1	0.000103	2.24	LV	CELLSTATES	MP_LYVE1lo.MHCII_hi	control_PKP2	6	17
ZMYND8	0.958	0.0171	0.33	0.67	8.07	12.4	0.000431	1.77	LV	CELLSTATES	MP_LYVE1lo.MHCII_hi	control_PKP2	6	17
FOXN3	0.937	0.00359	2.4	5.4	10.9	16.2	5.57e-05	2.44	LV	CELLSTATES	MP_LYVE1lo.MHCII_hi	control_PKP2	6	17
SHMT1	0.934	0.0391	0.22	0.466	7.6	10.3	0.0013	1.41	LV	CELLSTATES	MP_LYVE1lo.MHCII_hi	control_PKP2	6	17
IRAK3	0.932	0.00864	0.707	1.55	9.14	14	0.000182	2.06	LV	CELLSTATES	MP_LYVE1lo.MHCII_hi	control_PKP2	6	17
PDE4D	0.926	0.00182	1.67	3.92	10.3	17.7	2.55e-05	2.74	LV	CELLSTATES	MP_LYVE1lo.MHCII_hi	control_PKP2	6	17
CNTRL	0.925	0.0178	0.322	0.721	8.14	12.3	0.000461	1.75	LV	CELLSTATES	MP_LYVE1lo.MHCII_hi	control_PKP2	6	17
KLHL24	0.921	0.0319	0.201	0.454	7.55	10.9	0.000973	1.5	LV	CELLSTATES	MP_LYVE1lo.MHCII_hi	control_PKP2	6	17
SPTLC2	0.918	0.0133	0.613	1.24	8.93	13	0.00031	1.88	LV	CELLSTATES	MP_LYVE1lo.MHCII_hi	control_PKP2	6	17
PTEN	0.906	0.0102	0.855	1.91	9.42	13.6	0.000222	1.99	LV	CELLSTATES	MP_LYVE1lo.MHCII_hi	control_PKP2	6	17
EHBP1	0.9	0.0478	0.239	0.464	7.64	9.85	0.0017	1.32	LV	CELLSTATES	MP_LYVE1lo.MHCII_hi	control_PKP2	6	17
NOTCH2	0.898	0.0307	0.364	0.73	8.23	11	0.000914	1.51	LV	CELLSTATES	MP_LYVE1lo.MHCII_hi	control_PKP2	6	17
CERS6	0.894	0.0194	0.621	1.44	9.03	12.1	0.00051	1.71	LV	CELLSTATES	MP_LYVE1lo.MHCII_hi	control_PKP2	6	17
PICALM	0.888	0.0142	1.17	2.8	9.94	12.8	0.000339	1.85	LV	CELLSTATES	MP_LYVE1lo.MHCII_hi	control_PKP2	6	17
KLF7	0.884	0.0164	0.45	1.1	8.62	12.5	0.000408	1.79	LV	CELLSTATES	MP_LYVE1lo.MHCII_hi	control_PKP2	6	17
RAB31	0.879	0.00766	0.901	2.12	9.53	14.4	0.000149	2.12	LV	CELLSTATES	MP_LYVE1lo.MHCII_hi	control_PKP2	6	17
MRC1	0.847	0.0129	3.7	9.3	11.5	13.1	0.000294	1.89	LV	CELLSTATES	MP_LYVE1lo.MHCII_hi	control_PKP2	6	17
SMCHD1	0.773	0.045	0.601	1.09	8.8	10	0.00157	1.35	LV	CELLSTATES	MP_LYVE1lo.MHCII_hi	control_PKP2	6	17
PRKAG2	0.771	0.0391	0.851	1.47	9.23	10.3	0.00131	1.41	LV	CELLSTATES	MP_LYVE1lo.MHCII_hi	control_PKP2	6	17
SUSD6	0.769	0.0416	0.575	1.26	8.87	10.2	0.0014	1.38	LV	CELLSTATES	MP_LYVE1lo.MHCII_hi	control_PKP2	6	17
DAPK1	0.758	0.0368	0.915	2.23	9.57	10.5	0.00121	1.43	LV	CELLSTATES	MP_LYVE1lo.MHCII_hi	control_PKP2	6	17

## Sheet: PVneg_control
Gene	logFC	FDR	mean_exp_control	mean_exp_genotype	logCPM	F	PValue	FDR_plot	Region	annotation_level	cell_state	comparison	Observations_genotype	Observations_reference
AL591368.1	3.22	0.00645	0.00401	0.0771	4.83	18.2	3.24e-05	2.19	LV	CELLSTATES	MP_LYVE1lo.MHCII_hi	control_PVneg	6	17
AC002091.1	3.17	0.00149	0.00687	0.0821	5.11	22.2	5.09e-06	2.83	LV	CELLSTATES	MP_LYVE1lo.MHCII_hi	control_PVneg	6	17
AP002991.1	3.17	0.0127	0	0.0221	4.65	18	7.64e-05	1.9	LV	CELLSTATES	MP_LYVE1lo.MHCII_hi	control_PVneg	6	17
MATN1-AS1	3.17	0.00316	0	0.0301	4.55	28.9	1.32e-05	2.5	LV	CELLSTATES	MP_LYVE1lo.MHCII_hi	control_PVneg	6	17
MYB	3.16	0.000635	0	0.0333	4.54	33.3	1.65e-06	3.2	LV	CELLSTATES	MP_LYVE1lo.MHCII_hi	control_PVneg	6	17
SOD3	3.01	0.0158	0	0.0163	4.68	15.7	0.00011	1.8	LV	CELLSTATES	MP_LYVE1lo.MHCII_hi	control_PVneg	6	17
AL158071.4	2.93	8.75e-05	0.016	0.146	5.93	30.3	1.28e-07	4.06	LV	CELLSTATES	MP_LYVE1lo.MHCII_hi	control_PVneg	6	17
CDKN2A	2.91	0.0314	0	0.0158	4.64	15.8	0.000298	1.5	LV	CELLSTATES	MP_LYVE1lo.MHCII_hi	control_PVneg	6	17
LINC00511	2.85	0.0434	0.00137	0.0369	4.65	14.9	0.000479	1.36	LV	CELLSTATES	MP_LYVE1lo.MHCII_hi	control_PVneg	6	17
AC007881.2	2.72	0.0379	0.00455	0.0262	4.75	13.4	0.000399	1.42	LV	CELLSTATES	MP_LYVE1lo.MHCII_hi	control_PVneg	6	17
GLDN	2.68	0.000639	0.0516	0.257	6.64	24.5	1.76e-06	3.19	LV	CELLSTATES	MP_LYVE1lo.MHCII_hi	control_PVneg	6	17
ARRDC2	2.65	2.99e-08	0.0498	0.544	6.61	53.3	9.69e-12	7.52	LV	CELLSTATES	MP_LYVE1lo.MHCII_hi	control_PVneg	6	17
GAL3ST4	2.62	0.0253	0.00548	0.0505	4.99	14.2	0.00022	1.6	LV	CELLSTATES	MP_LYVE1lo.MHCII_hi	control_PVneg	6	17
PDK4	2.62	2.99e-08	0.266	1.95	8.79	54	7.52e-12	7.52	LV	CELLSTATES	MP_LYVE1lo.MHCII_hi	control_PVneg	6	17
KCNJ14	2.58	0.045	0.0068	0.0386	4.93	12.6	0.000505	1.35	LV	CELLSTATES	MP_LYVE1lo.MHCII_hi	control_PVneg	6	17
ZBTB16	2.45	8.73e-08	0.478	3.03	9.31	50	3.54e-11	7.06	LV	CELLSTATES	MP_LYVE1lo.MHCII_hi	control_PVneg	6	17
DHRS9	2.37	0.000639	0.0179	0.147	6.04	24.5	1.73e-06	3.19	LV	CELLSTATES	MP_LYVE1lo.MHCII_hi	control_PVneg	6	17
CHKA	2.24	2.12e-10	0.304	2.28	8.56	70.2	1.72e-14	9.67	LV	CELLSTATES	MP_LYVE1lo.MHCII_hi	control_PVneg	6	17
TSC22D3	2.21	2.49e-09	0.178	1.16	7.85	61.6	4.04e-13	8.6	LV	CELLSTATES	MP_LYVE1lo.MHCII_hi	control_PVneg	6	17
AP000812.1	2.2	0.000344	0.0439	0.26	6.31	26.2	8.1e-07	3.46	LV	CELLSTATES	MP_LYVE1lo.MHCII_hi	control_PVneg	6	17
C21orf62-AS1	2.15	0.0224	0.0175	0.0854	5.4	14.8	0.000171	1.65	LV	CELLSTATES	MP_LYVE1lo.MHCII_hi	control_PVneg	6	17
ADAMTS10	2.13	0.00161	0.0269	0.17	5.87	21.8	6e-06	2.79	LV	CELLSTATES	MP_LYVE1lo.MHCII_hi	control_PVneg	6	17
NEGR1	2.09	0.0142	0.0224	0.0993	5.65	16.1	8.81e-05	1.85	LV	CELLSTATES	MP_LYVE1lo.MHCII_hi	control_PVneg	6	17
SORT1	2.01	0.000176	0.0645	0.316	6.63	28	3.57e-07	3.75	LV	CELLSTATES	MP_LYVE1lo.MHCII_hi	control_PVneg	6	17
CCDC40	1.96	0.0233	0.0251	0.113	5.6	14.6	0.000181	1.63	LV	CELLSTATES	MP_LYVE1lo.MHCII_hi	control_PVneg	6	17
PRKCH	1.94	1.76e-05	0.143	0.626	7.48	34.6	1.99e-08	4.76	LV	CELLSTATES	MP_LYVE1lo.MHCII_hi	control_PVneg	6	17
INPP5A	1.77	0.0357	0.0235	0.118	5.7	13.2	0.000365	1.45	LV	CELLSTATES	MP_LYVE1lo.MHCII_hi	control_PVneg	6	17
INSR	1.75	4.74e-06	0.166	0.858	7.66	39	3.07e-09	5.32	LV	CELLSTATES	MP_LYVE1lo.MHCII_hi	control_PVneg	6	17
CSGALNACT1	1.74	1.02e-05	1.02	4.65	10	37	7.41e-09	4.99	LV	CELLSTATES	MP_LYVE1lo.MHCII_hi	control_PVneg	6	17
AP001636.3	1.68	0.0238	0.0327	0.134	5.96	14.4	0.0002	1.62	LV	CELLSTATES	MP_LYVE1lo.MHCII_hi	control_PVneg	6	17
CLEC4E	1.68	0.00316	0.0687	0.354	6.53	20.1	1.33e-05	2.5	LV	CELLSTATES	MP_LYVE1lo.MHCII_hi	control_PVneg	6	17
CPM	1.68	1.06e-05	1.21	4.4	10.2	36.4	9.42e-09	4.98	LV	CELLSTATES	MP_LYVE1lo.MHCII_hi	control_PVneg	6	17
FKBP5	1.65	0.000105	3.19	13.3	11.5	29.6	1.79e-07	3.98	LV	CELLSTATES	MP_LYVE1lo.MHCII_hi	control_PVneg	6	17
NBPF26	1.65	0.00161	0.0617	0.381	6.5	21.9	5.73e-06	2.79	LV	CELLSTATES	MP_LYVE1lo.MHCII_hi	control_PVneg	6	17
PIEZO1	1.61	0.0167	0.0507	0.205	6.1	15.5	0.00012	1.78	LV	CELLSTATES	MP_LYVE1lo.MHCII_hi	control_PVneg	6	17
MS4A14	1.6	0.00549	0.064	0.245	6.43	18.8	2.5e-05	2.26	LV	CELLSTATES	MP_LYVE1lo.MHCII_hi	control_PVneg	6	17
SLC26A3	1.58	0.000707	0.183	1.17	7.65	24.2	2.01e-06	3.15	LV	CELLSTATES	MP_LYVE1lo.MHCII_hi	control_PVneg	6	17
RGS1	1.57	0.0104	0.0878	0.469	6.77	17	5.75e-05	1.98	LV	CELLSTATES	MP_LYVE1lo.MHCII_hi	control_PVneg	6	17
WWC3	1.57	0.0259	0.0398	0.186	6.03	14.2	0.00023	1.59	LV	CELLSTATES	MP_LYVE1lo.MHCII_hi	control_PVneg	6	17
PSME4	1.53	1.06e-05	0.31	1.41	8.25	36.6	8.73e-09	4.98	LV	CELLSTATES	MP_LYVE1lo.MHCII_hi	control_PVneg	6	17
NHSL1	1.51	4.95e-05	0.472	1.82	8.97	31.8	6.82e-08	4.31	LV	CELLSTATES	MP_LYVE1lo.MHCII_hi	control_PVneg	6	17
ELL2	1.5	0.000192	0.17	0.64	7.57	27.7	4.05e-07	3.72	LV	CELLSTATES	MP_LYVE1lo.MHCII_hi	control_PVneg	6	17
SH3BP5	1.5	0.000173	0.291	1.68	8.22	28.2	3.36e-07	3.76	LV	CELLSTATES	MP_LYVE1lo.MHCII_hi	control_PVneg	6	17
AMFR	1.49	0.0146	0.0527	0.235	6.24	15.9	9.59e-05	1.84	LV	CELLSTATES	MP_LYVE1lo.MHCII_hi	control_PVneg	6	17
PLCB1	1.49	0.045	0.0662	0.169	6.37	12.6	0.000508	1.35	LV	CELLSTATES	MP_LYVE1lo.MHCII_hi	control_PVneg	6	17
GFOD1	1.45	0.00991	0.114	0.357	6.87	17.1	5.39e-05	2	LV	CELLSTATES	MP_LYVE1lo.MHCII_hi	control_PVneg	6	17
USP24	1.45	1.08e-05	0.326	1.34	8.31	36.1	1.05e-08	4.97	LV	CELLSTATES	MP_LYVE1lo.MHCII_hi	control_PVneg	6	17
KLF9	1.44	0.00149	0.123	0.502	7.06	22.2	5.05e-06	2.83	LV	CELLSTATES	MP_LYVE1lo.MHCII_hi	control_PVneg	6	17
KCNE1	1.4	0.0482	0.199	0.395	7.39	12.3	0.000574	1.32	LV	CELLSTATES	MP_LYVE1lo.MHCII_hi	control_PVneg	6	17
SMAP2	1.4	2.9e-05	0.771	2.8	9.48	33.2	3.77e-08	4.54	LV	CELLSTATES	MP_LYVE1lo.MHCII_hi	control_PVneg	6	17
HLA-DRB5	1.37	0.016	0.118	0.416	7.08	15.6	0.000114	1.8	LV	CELLSTATES	MP_LYVE1lo.MHCII_hi	control_PVneg	6	17
PER1	1.37	0.00615	0.108	0.529	6.91	18.4	3e-05	2.21	LV	CELLSTATES	MP_LYVE1lo.MHCII_hi	control_PVneg	6	17
GAB1	1.3	0.00094	0.237	0.789	7.88	23.4	2.9e-06	3.03	LV	CELLSTATES	MP_LYVE1lo.MHCII_hi	control_PVneg	6	17
MAN2A1	1.3	0.000608	0.246	0.9	7.87	24.8	1.53e-06	3.22	LV	CELLSTATES	MP_LYVE1lo.MHCII_hi	control_PVneg	6	17
SRGAP1	1.29	0.000125	0.828	3.02	9.51	29.1	2.23e-07	3.9	LV	CELLSTATES	MP_LYVE1lo.MHCII_hi	control_PVneg	6	17
CCND3	1.27	0.00148	0.547	1.76	8.87	22.3	4.8e-06	2.83	LV	CELLSTATES	MP_LYVE1lo.MHCII_hi	control_PVneg	6	17
ZCCHC14	1.27	0.0206	0.103	0.351	6.73	15	0.000155	1.69	LV	CELLSTATES	MP_LYVE1lo.MHCII_hi	control_PVneg	6	17
ZFAND5	1.27	0.0483	0.0756	0.375	6.46	12.3	0.00058	1.32	LV	CELLSTATES	MP_LYVE1lo.MHCII_hi	control_PVneg	6	17
FAM117B	1.26	0.0238	0.136	0.461	7.11	14.4	0.000199	1.62	LV	CELLSTATES	MP_LYVE1lo.MHCII_hi	control_PVneg	6	17
PALD1	1.26	0.00277	0.191	0.694	7.53	20.5	1.1e-05	2.56	LV	CELLSTATES	MP_LYVE1lo.MHCII_hi	control_PVneg	6	17
SLC40A1	1.26	0.0077	0.19	0.621	7.69	17.8	4e-05	2.11	LV	CELLSTATES	MP_LYVE1lo.MHCII_hi	control_PVneg	6	17
TRIM22	1.23	0.0143	0.131	0.478	7.06	16.1	9.02e-05	1.85	LV	CELLSTATES	MP_LYVE1lo.MHCII_hi	control_PVneg	6	17
GLIS3	1.22	0.0327	0.14	0.394	7.22	13.5	0.00032	1.49	LV	CELLSTATES	MP_LYVE1lo.MHCII_hi	control_PVneg	6	17
TPST1	1.22	0.0453	0.0936	0.271	6.73	12.5	0.000516	1.34	LV	CELLSTATES	MP_LYVE1lo.MHCII_hi	control_PVneg	6	17
DOCK5	1.21	0.00156	0.392	1.27	8.42	22	5.44e-06	2.81	LV	CELLSTATES	MP_LYVE1lo.MHCII_hi	control_PVneg	6	17
PIK3IP1	1.2	0.017	0.134	0.424	7.11	15.4	0.000124	1.77	LV	CELLSTATES	MP_LYVE1lo.MHCII_hi	control_PVneg	6	17
RASGEF1B	1.2	0.00559	0.369	1.59	8.41	18.7	2.63e-05	2.25	LV	CELLSTATES	MP_LYVE1lo.MHCII_hi	control_PVneg	6	17
TXNIP	1.2	0.00161	0.773	2.13	9.28	21.8	6.01e-06	2.79	LV	CELLSTATES	MP_LYVE1lo.MHCII_hi	control_PVneg	6	17
PSTPIP2	1.19	0.0434	0.175	0.41	7.27	12.7	0.000477	1.36	LV	CELLSTATES	MP_LYVE1lo.MHCII_hi	control_PVneg	6	17
SNX10	1.19	0.0402	0.106	0.342	6.84	12.9	0.000427	1.4	LV	CELLSTATES	MP_LYVE1lo.MHCII_hi	control_PVneg	6	17
TLR5	1.16	0.0374	0.104	0.322	6.9	13.1	0.000388	1.43	LV	CELLSTATES	MP_LYVE1lo.MHCII_hi	control_PVneg	6	17
NOTCH2	1.15	0.00215	0.364	1.06	8.27	21.1	8.39e-06	2.67	LV	CELLSTATES	MP_LYVE1lo.MHCII_hi	control_PVneg	6	17
IL6ST	1.14	0.0259	0.16	0.442	7.24	14.2	0.000227	1.59	LV	CELLSTATES	MP_LYVE1lo.MHCII_hi	control_PVneg	6	17
PDE3B	1.14	0.00645	0.376	1.05	8.39	18.2	3.2e-05	2.19	LV	CELLSTATES	MP_LYVE1lo.MHCII_hi	control_PVneg	6	17
ARRDC3	1.13	0.0453	0.138	0.346	7.1	12.5	0.000525	1.34	LV	CELLSTATES	MP_LYVE1lo.MHCII_hi	control_PVneg	6	17
CHPT1	1.13	0.0159	0.239	0.637	7.72	15.6	0.000112	1.8	LV	CELLSTATES	MP_LYVE1lo.MHCII_hi	control_PVneg	6	17
NBPF14	1.13	0.0325	0.128	0.461	7.11	13.5	0.000311	1.49	LV	CELLSTATES	MP_LYVE1lo.MHCII_hi	control_PVneg	6	17
GALNT2	1.1	0.0127	0.296	0.805	8.01	16.4	7.54e-05	1.9	LV	CELLSTATES	MP_LYVE1lo.MHCII_hi	control_PVneg	6	17
PDE4D	1.09	0.0149	1.67	4.3	10.3	15.9	0.0001	1.83	LV	CELLSTATES	MP_LYVE1lo.MHCII_hi	control_PVneg	6	17
DAPK1	1.08	0.00112	0.915	2.7	9.51	22.9	3.56e-06	2.95	LV	CELLSTATES	MP_LYVE1lo.MHCII_hi	control_PVneg	6	17
MAN1A1	1.08	0.00345	2.64	7.16	11	19.9	1.48e-05	2.46	LV	CELLSTATES	MP_LYVE1lo.MHCII_hi	control_PVneg	6	17
TBC1D15	1.08	0.0429	0.161	0.537	7.26	12.8	0.00046	1.37	LV	CELLSTATES	MP_LYVE1lo.MHCII_hi	control_PVneg	6	17
ALCAM	1.07	0.0238	0.458	1.07	8.56	14.5	0.000198	1.62	LV	CELLSTATES	MP_LYVE1lo.MHCII_hi	control_PVneg	6	17
PECAM1	1.06	0.0146	0.242	0.748	7.84	16	9.5e-05	1.84	LV	CELLSTATES	MP_LYVE1lo.MHCII_hi	control_PVneg	6	17
SLC22A23	1.05	0.0339	0.176	0.538	7.4	13.4	0.000341	1.47	LV	CELLSTATES	MP_LYVE1lo.MHCII_hi	control_PVneg	6	17
KLHL24	1.04	0.0339	0.201	0.584	7.54	13.4	0.000341	1.47	LV	CELLSTATES	MP_LYVE1lo.MHCII_hi	control_PVneg	6	17
PDGFC	1.03	0.00559	1.13	2.95	9.82	18.7	2.59e-05	2.25	LV	CELLSTATES	MP_LYVE1lo.MHCII_hi	control_PVneg	6	17
PICALM	1	0.00568	1.17	3.41	9.85	18.6	2.72e-05	2.25	LV	CELLSTATES	MP_LYVE1lo.MHCII_hi	control_PVneg	6	17
SRGAP2B	1	0.00991	0.637	1.67	9.04	17.2	5.36e-05	2	LV	CELLSTATES	MP_LYVE1lo.MHCII_hi	control_PVneg	6	17
ALG13	0.981	0.049	0.186	0.528	7.38	12.2	0.0006	1.31	LV	CELLSTATES	MP_LYVE1lo.MHCII_hi	control_PVneg	6	17
CD84	0.976	0.0379	0.213	0.555	7.59	13	0.000398	1.42	LV	CELLSTATES	MP_LYVE1lo.MHCII_hi	control_PVneg	6	17
CD163L1	0.967	0.0146	0.983	2.86	9.54	15.9	9.71e-05	1.84	LV	CELLSTATES	MP_LYVE1lo.MHCII_hi	control_PVneg	6	17
CELF2	0.966	0.0129	1.5	3.94	10.2	16.4	7.82e-05	1.89	LV	CELLSTATES	MP_LYVE1lo.MHCII_hi	control_PVneg	6	17
HP1BP3	0.953	0.0476	0.233	0.608	7.77	12.4	0.000556	1.32	LV	CELLSTATES	MP_LYVE1lo.MHCII_hi	control_PVneg	6	17
SH3TC1	0.952	0.037	0.288	0.918	7.96	13.1	0.000381	1.43	LV	CELLSTATES	MP_LYVE1lo.MHCII_hi	control_PVneg	6	17
RPS6KA2	0.941	0.049	0.369	0.829	8.2	12.2	0.000596	1.31	LV	CELLSTATES	MP_LYVE1lo.MHCII_hi	control_PVneg	6	17
IGSF21	0.938	0.0302	0.548	1.6	8.78	13.7	0.000282	1.52	LV	CELLSTATES	MP_LYVE1lo.MHCII_hi	control_PVneg	6	17
KLF7	0.919	0.026	0.45	1.2	8.54	14.1	0.000234	1.59	LV	CELLSTATES	MP_LYVE1lo.MHCII_hi	control_PVneg	6	17
AKAP13	0.883	0.0153	2.21	5.77	10.7	15.8	0.000104	1.81	LV	CELLSTATES	MP_LYVE1lo.MHCII_hi	control_PVneg	6	17
TBXAS1	0.856	0.0284	1.44	3.59	10.1	13.9	0.000258	1.55	LV	CELLSTATES	MP_LYVE1lo.MHCII_hi	control_PVneg	6	17
SRGAP2	0.823	0.0497	1.02	2.48	9.63	12.2	0.000613	1.3	LV	CELLSTATES	MP_LYVE1lo.MHCII_hi	control_PVneg	6	17

## Sheet: RBM20_control
Gene	logFC	FDR	mean_exp_control	mean_exp_genotype	logCPM	F	PValue	FDR_plot	Region	annotation_level	cell_state	comparison	Observations_genotype	Observations_reference
HBB	4.18	3.69e-06	0.00115	0.0675	5.27	35.5	3.64e-09	5.43	LV	CELLSTATES	MP_LYVE1lo.MHCII_hi	control_RBM20	8	17
KSR2	3.2	0.00226	0.00111	0.031	4.97	20	8.53e-06	2.64	LV	CELLSTATES	MP_LYVE1lo.MHCII_hi	control_RBM20	8	17
AC025576.1	2.9	0.000998	0	0.0144	4.76	23.3	2.79e-06	3	LV	CELLSTATES	MP_LYVE1lo.MHCII_hi	control_RBM20	8	17
CCL4	2.75	0.0142	0.00244	0.0242	4.95	15.7	8.18e-05	1.85	LV	CELLSTATES	MP_LYVE1lo.MHCII_hi	control_RBM20	8	17
DXO	2.74	0.017	0.00118	0.0262	4.86	15.4	0.000102	1.77	LV	CELLSTATES	MP_LYVE1lo.MHCII_hi	control_RBM20	8	17
PDK4	2.68	9.52e-24	0.266	2.11	8.94	128	7.84e-28	23	LV	CELLSTATES	MP_LYVE1lo.MHCII_hi	control_RBM20	8	17
HBA2	2.64	0.0421	0.00137	0.0194	4.82	14.2	0.000384	1.38	LV	CELLSTATES	MP_LYVE1lo.MHCII_hi	control_RBM20	8	17
AL158071.4	2.47	0.00015	0.016	0.109	5.76	26.5	3.22e-07	3.82	LV	CELLSTATES	MP_LYVE1lo.MHCII_hi	control_RBM20	8	17
CCDC60	2.38	0.0279	0.00486	0.051	5.18	13.8	0.000213	1.55	LV	CELLSTATES	MP_LYVE1lo.MHCII_hi	control_RBM20	8	17
AL360227.1	2.3	0.0214	0.00833	0.0533	5.33	14.5	0.000151	1.67	LV	CELLSTATES	MP_LYVE1lo.MHCII_hi	control_RBM20	8	17
AL356270.1	2.22	0.0454	0.0119	0.0446	5.22	12.5	0.00043	1.34	LV	CELLSTATES	MP_LYVE1lo.MHCII_hi	control_RBM20	8	17
ARRDC4	2.2	0.00871	0.0197	0.0709	5.53	16.9	4.21e-05	2.06	LV	CELLSTATES	MP_LYVE1lo.MHCII_hi	control_RBM20	8	17
ADAMTS10	2.19	4.47e-05	0.0269	0.162	6.05	29.3	7.72e-08	4.35	LV	CELLSTATES	MP_LYVE1lo.MHCII_hi	control_RBM20	8	17
INSR	1.95	1.16e-11	0.166	0.783	7.92	64.5	2.86e-15	10.9	LV	CELLSTATES	MP_LYVE1lo.MHCII_hi	control_RBM20	8	17
TCF7L1	1.93	0.0141	0.0226	0.106	5.68	15.7	7.91e-05	1.85	LV	CELLSTATES	MP_LYVE1lo.MHCII_hi	control_RBM20	8	17
SORT1	1.9	1.12e-05	0.0645	0.267	6.63	32.5	1.56e-08	4.95	LV	CELLSTATES	MP_LYVE1lo.MHCII_hi	control_RBM20	8	17
ARRDC2	1.88	6.41e-05	0.0498	0.21	6.36	28.5	1.16e-07	4.19	LV	CELLSTATES	MP_LYVE1lo.MHCII_hi	control_RBM20	8	17
AC002070.1	1.84	0.00345	0.0339	0.125	5.94	19	1.42e-05	2.46	LV	CELLSTATES	MP_LYVE1lo.MHCII_hi	control_RBM20	8	17
ZBTB16	1.79	2.06e-09	0.478	1.75	9.07	52.6	8.49e-13	8.69	LV	CELLSTATES	MP_LYVE1lo.MHCII_hi	control_RBM20	8	17
TSC22D3	1.75	1e-08	0.178	0.636	7.76	48.4	6.61e-12	8	LV	CELLSTATES	MP_LYVE1lo.MHCII_hi	control_RBM20	8	17
ELL2	1.66	1.81e-08	0.17	0.661	7.75	46.9	1.34e-11	7.74	LV	CELLSTATES	MP_LYVE1lo.MHCII_hi	control_RBM20	8	17
KCNMA1	1.61	1.7e-09	0.848	2.89	9.78	53.5	5.6e-13	8.77	LV	CELLSTATES	MP_LYVE1lo.MHCII_hi	control_RBM20	8	17
NHSL1	1.58	3.99e-09	0.472	1.68	9	50.9	1.97e-12	8.4	LV	CELLSTATES	MP_LYVE1lo.MHCII_hi	control_RBM20	8	17
GFOD1	1.55	8.53e-05	0.114	0.341	7.02	27.8	1.69e-07	4.07	LV	CELLSTATES	MP_LYVE1lo.MHCII_hi	control_RBM20	8	17
DDIT4	1.52	0.000284	0.0938	0.282	6.85	25.1	6.55e-07	3.55	LV	CELLSTATES	MP_LYVE1lo.MHCII_hi	control_RBM20	8	17
PSTPIP2	1.5	1.5e-05	0.175	0.507	7.54	31.8	2.22e-08	4.82	LV	CELLSTATES	MP_LYVE1lo.MHCII_hi	control_RBM20	8	17
AC007262.2	1.49	2.73e-05	0.121	0.43	7.25	30.4	4.49e-08	4.56	LV	CELLSTATES	MP_LYVE1lo.MHCII_hi	control_RBM20	8	17
MS4A14	1.49	0.00263	0.064	0.207	6.45	19.7	1.02e-05	2.58	LV	CELLSTATES	MP_LYVE1lo.MHCII_hi	control_RBM20	8	17
FOS	1.46	5.08e-06	0.199	0.632	7.82	34.5	5.86e-09	5.29	LV	CELLSTATES	MP_LYVE1lo.MHCII_hi	control_RBM20	8	17
CD81	1.39	0.0193	0.0563	0.149	6.22	14.7	0.000133	1.71	LV	CELLSTATES	MP_LYVE1lo.MHCII_hi	control_RBM20	8	17
CSGALNACT1	1.38	2.59e-06	1.02	3.1	9.95	36.4	2.34e-09	5.59	LV	CELLSTATES	MP_LYVE1lo.MHCII_hi	control_RBM20	8	17
HS3ST2	1.36	0.0282	0.0653	0.237	6.53	13.8	0.000218	1.55	LV	CELLSTATES	MP_LYVE1lo.MHCII_hi	control_RBM20	8	17
PIEZO1	1.36	0.0399	0.0507	0.145	6.12	12.9	0.000348	1.4	LV	CELLSTATES	MP_LYVE1lo.MHCII_hi	control_RBM20	8	17
FGL2	1.35	0.0092	0.0639	0.198	6.5	16.8	4.62e-05	2.04	LV	CELLSTATES	MP_LYVE1lo.MHCII_hi	control_RBM20	8	17
TXNIP	1.33	2.06e-06	0.773	2	9.45	37	1.69e-09	5.69	LV	CELLSTATES	MP_LYVE1lo.MHCII_hi	control_RBM20	8	17
PDE3B	1.32	5.93e-06	0.376	1.08	8.56	34.1	7.33e-09	5.23	LV	CELLSTATES	MP_LYVE1lo.MHCII_hi	control_RBM20	8	17
CPM	1.3	3.72e-06	1.21	3.2	10.1	35.3	3.98e-09	5.43	LV	CELLSTATES	MP_LYVE1lo.MHCII_hi	control_RBM20	8	17
MITF	1.29	8.56e-06	0.331	1.03	8.38	33.2	1.13e-08	5.07	LV	CELLSTATES	MP_LYVE1lo.MHCII_hi	control_RBM20	8	17
PRKCH	1.27	0.0015	0.143	0.348	7.23	21.1	5.05e-06	2.82	LV	CELLSTATES	MP_LYVE1lo.MHCII_hi	control_RBM20	8	17
NCK2	1.25	0.000376	0.18	0.503	7.58	24.4	9.28e-07	3.43	LV	CELLSTATES	MP_LYVE1lo.MHCII_hi	control_RBM20	8	17
AC020611.2	1.24	0.00623	0.101	0.275	6.91	17.7	2.77e-05	2.21	LV	CELLSTATES	MP_LYVE1lo.MHCII_hi	control_RBM20	8	17
CLEC4E	1.24	0.0335	0.0687	0.198	6.49	13.4	0.000267	1.47	LV	CELLSTATES	MP_LYVE1lo.MHCII_hi	control_RBM20	8	17
CHPT1	1.19	0.000496	0.239	0.564	7.84	23.8	1.27e-06	3.3	LV	CELLSTATES	MP_LYVE1lo.MHCII_hi	control_RBM20	8	17
KCNE1	1.18	0.00488	0.199	0.429	7.34	18.3	2.09e-05	2.31	LV	CELLSTATES	MP_LYVE1lo.MHCII_hi	control_RBM20	8	17
CHKA	1.16	0.000612	0.304	0.76	8.15	23.3	1.61e-06	3.21	LV	CELLSTATES	MP_LYVE1lo.MHCII_hi	control_RBM20	8	17
MPPED2	1.16	0.000117	0.581	1.56	9.06	27.1	2.42e-07	3.93	LV	CELLSTATES	MP_LYVE1lo.MHCII_hi	control_RBM20	8	17
A2M	1.14	0.00871	0.147	0.4	7.31	16.9	4.23e-05	2.06	LV	CELLSTATES	MP_LYVE1lo.MHCII_hi	control_RBM20	8	17
HLA-DRB5	1.14	0.011	0.118	0.307	7.09	16.3	5.95e-05	1.96	LV	CELLSTATES	MP_LYVE1lo.MHCII_hi	control_RBM20	8	17
DLG2	1.13	0.00506	0.154	0.373	7.37	18.2	2.21e-05	2.3	LV	CELLSTATES	MP_LYVE1lo.MHCII_hi	control_RBM20	8	17
AC090517.4	1.12	0.0152	0.117	0.321	6.97	15.5	8.98e-05	1.82	LV	CELLSTATES	MP_LYVE1lo.MHCII_hi	control_RBM20	8	17
FKBP5	1.1	0.00226	3.19	7.98	11.4	20	8.58e-06	2.64	LV	CELLSTATES	MP_LYVE1lo.MHCII_hi	control_RBM20	8	17
LHFPL6	1.1	0.0198	0.124	0.305	7.1	14.6	0.000138	1.7	LV	CELLSTATES	MP_LYVE1lo.MHCII_hi	control_RBM20	8	17
PHLPP1	1.1	0.0185	0.116	0.305	6.97	14.9	0.000119	1.73	LV	CELLSTATES	MP_LYVE1lo.MHCII_hi	control_RBM20	8	17
ZDHHC14	1.09	0.00123	0.272	0.711	8.02	21.8	3.54e-06	2.91	LV	CELLSTATES	MP_LYVE1lo.MHCII_hi	control_RBM20	8	17
RCAN1	1.08	0.00226	0.253	0.62	7.83	20.1	8.32e-06	2.64	LV	CELLSTATES	MP_LYVE1lo.MHCII_hi	control_RBM20	8	17
ARRDC3	1.07	0.0185	0.138	0.33	7.13	14.9	0.000118	1.73	LV	CELLSTATES	MP_LYVE1lo.MHCII_hi	control_RBM20	8	17
PSME4	1.07	0.0014	0.31	0.806	8.16	21.4	4.33e-06	2.85	LV	CELLSTATES	MP_LYVE1lo.MHCII_hi	control_RBM20	8	17
UST	1.07	0.0188	0.118	0.354	7.04	14.9	0.000124	1.73	LV	CELLSTATES	MP_LYVE1lo.MHCII_hi	control_RBM20	8	17
FAM117B	1.05	0.0269	0.136	0.318	7.12	13.9	0.000201	1.57	LV	CELLSTATES	MP_LYVE1lo.MHCII_hi	control_RBM20	8	17
CEBPD	1.04	0.00137	0.328	0.846	8.3	21.5	4.07e-06	2.86	LV	CELLSTATES	MP_LYVE1lo.MHCII_hi	control_RBM20	8	17
PDE7B	1.02	0.00195	0.373	0.993	8.5	20.5	6.74e-06	2.71	LV	CELLSTATES	MP_LYVE1lo.MHCII_hi	control_RBM20	8	17
OGFRL1	1	0.00266	0.434	1.02	8.54	19.6	1.05e-05	2.57	LV	CELLSTATES	MP_LYVE1lo.MHCII_hi	control_RBM20	8	17
PRKCE	0.985	0.00488	0.358	0.849	8.36	18.3	2.07e-05	2.31	LV	CELLSTATES	MP_LYVE1lo.MHCII_hi	control_RBM20	8	17
IL6ST	0.977	0.0365	0.16	0.347	7.22	13.2	0.000294	1.44	LV	CELLSTATES	MP_LYVE1lo.MHCII_hi	control_RBM20	8	17
DUSP1	0.974	0.0391	0.152	0.34	7.3	13	0.000332	1.41	LV	CELLSTATES	MP_LYVE1lo.MHCII_hi	control_RBM20	8	17
MAN1A1	0.965	0.0015	2.64	5.81	11	21.1	5.07e-06	2.82	LV	CELLSTATES	MP_LYVE1lo.MHCII_hi	control_RBM20	8	17
ZNF846	0.96	0.0101	0.305	0.687	8.09	16.5	5.33e-05	1.99	LV	CELLSTATES	MP_LYVE1lo.MHCII_hi	control_RBM20	8	17
SLC22A23	0.958	0.0233	0.176	0.411	7.43	14.2	0.00017	1.63	LV	CELLSTATES	MP_LYVE1lo.MHCII_hi	control_RBM20	8	17
GAB1	0.943	0.0152	0.237	0.54	7.78	15.5	8.97e-05	1.82	LV	CELLSTATES	MP_LYVE1lo.MHCII_hi	control_RBM20	8	17
HERPUD1	0.928	0.00745	0.429	0.918	8.49	17.4	3.38e-05	2.13	LV	CELLSTATES	MP_LYVE1lo.MHCII_hi	control_RBM20	8	17
SLC1A3	0.927	0.014	1.57	3.45	10.3	15.8	7.72e-05	1.85	LV	CELLSTATES	MP_LYVE1lo.MHCII_hi	control_RBM20	8	17
SMAP2	0.922	0.00343	0.771	1.82	9.33	19.1	1.39e-05	2.46	LV	CELLSTATES	MP_LYVE1lo.MHCII_hi	control_RBM20	8	17
ST6GALNAC3	0.92	0.0276	0.285	0.604	7.97	13.9	0.000209	1.56	LV	CELLSTATES	MP_LYVE1lo.MHCII_hi	control_RBM20	8	17
ANXA1	0.907	0.0174	0.264	0.704	7.89	15.2	0.000106	1.76	LV	CELLSTATES	MP_LYVE1lo.MHCII_hi	control_RBM20	8	17
PELI2	0.891	0.0421	0.192	0.443	7.48	12.7	0.000383	1.38	LV	CELLSTATES	MP_LYVE1lo.MHCII_hi	control_RBM20	8	17
SRGAP2	0.89	0.00792	1.02	2.33	9.73	17.2	3.65e-05	2.1	LV	CELLSTATES	MP_LYVE1lo.MHCII_hi	control_RBM20	8	17
CD163	0.886	0.0191	2.56	5.15	10.9	14.8	0.00013	1.72	LV	CELLSTATES	MP_LYVE1lo.MHCII_hi	control_RBM20	8	17
RHOBTB3	0.882	0.0421	0.221	0.473	7.64	12.7	0.000383	1.38	LV	CELLSTATES	MP_LYVE1lo.MHCII_hi	control_RBM20	8	17
HGSNAT	0.877	0.0229	0.277	0.638	7.99	14.3	0.000166	1.64	LV	CELLSTATES	MP_LYVE1lo.MHCII_hi	control_RBM20	8	17
GALNT2	0.866	0.0381	0.296	0.582	7.98	13.1	0.000313	1.42	LV	CELLSTATES	MP_LYVE1lo.MHCII_hi	control_RBM20	8	17
ACSL1	0.865	0.0177	0.577	1.35	8.96	15.1	0.000111	1.75	LV	CELLSTATES	MP_LYVE1lo.MHCII_hi	control_RBM20	8	17
SSBP2	0.858	0.0101	0.611	1.33	8.99	16.5	5.29e-05	1.99	LV	CELLSTATES	MP_LYVE1lo.MHCII_hi	control_RBM20	8	17
CELF2	0.854	0.00955	1.5	3.19	10.2	16.7	4.87e-05	2.02	LV	CELLSTATES	MP_LYVE1lo.MHCII_hi	control_RBM20	8	17
PDGFC	0.853	0.00871	1.13	2.41	9.75	16.9	4.21e-05	2.06	LV	CELLSTATES	MP_LYVE1lo.MHCII_hi	control_RBM20	8	17
SH3BP5	0.844	0.0392	0.291	0.644	8.04	13	0.000336	1.41	LV	CELLSTATES	MP_LYVE1lo.MHCII_hi	control_RBM20	8	17
RPS6KA2	0.81	0.0456	0.369	0.714	8.19	12.4	0.000439	1.34	LV	CELLSTATES	MP_LYVE1lo.MHCII_hi	control_RBM20	8	17
SRGAP1	0.777	0.0454	0.828	1.79	9.42	12.5	0.000434	1.34	LV	CELLSTATES	MP_LYVE1lo.MHCII_hi	control_RBM20	8	17
SRGAP2B	0.774	0.0405	0.637	1.26	9	12.8	0.000356	1.39	LV	CELLSTATES	MP_LYVE1lo.MHCII_hi	control_RBM20	8	17
ELMO1	0.768	0.0411	2.47	5.1	10.9	12.8	0.000365	1.39	LV	CELLSTATES	MP_LYVE1lo.MHCII_hi	control_RBM20	8	17

## Sheet: TTN_control
Gene	logFC	FDR	mean_exp_control	mean_exp_genotype	logCPM	F	PValue	FDR_plot	Region	annotation_level	cell_state	comparison	Observations_genotype	Observations_reference
TRAPPC5	3.08	0.0114	0	0.0166	4.51	18.5	0.000133	1.94	LV	CELLSTATES	MP_LYVE1lo.MHCII_hi	control_TTN	12	17
TMC7	2.98	0.00252	0.0154	0.106	5.86	20.3	1.38e-05	2.6	LV	CELLSTATES	MP_LYVE1lo.MHCII_hi	control_TTN	12	17
HBA2	2.79	0.0157	0.00137	0.0203	4.62	15.9	0.000206	1.8	LV	CELLSTATES	MP_LYVE1lo.MHCII_hi	control_TTN	12	17
AC092920.1	2.72	0.0222	0.000482	0.0176	4.65	13.5	0.000338	1.65	LV	CELLSTATES	MP_LYVE1lo.MHCII_hi	control_TTN	12	17
PDK4	2.72	2.72e-09	0.266	2.05	9.21	66.1	2.25e-13	8.57	LV	CELLSTATES	MP_LYVE1lo.MHCII_hi	control_TTN	12	17
HBB	2.67	0.0221	0.00115	0.0203	4.66	13.6	0.000331	1.66	LV	CELLSTATES	MP_LYVE1lo.MHCII_hi	control_TTN	12	17
SYTL2	2.67	0.0131	0.00155	0.0276	4.78	15	0.000163	1.88	LV	CELLSTATES	MP_LYVE1lo.MHCII_hi	control_TTN	12	17
AC009975.1	2.57	0.00423	0.00895	0.069	5.38	18.6	3.08e-05	2.37	LV	CELLSTATES	MP_LYVE1lo.MHCII_hi	control_TTN	12	17
GRB10	2.38	0.0245	0.00885	0.0476	5.01	13.2	0.000401	1.61	LV	CELLSTATES	MP_LYVE1lo.MHCII_hi	control_TTN	12	17
AC008759.3	2.34	0.0207	0.00669	0.0552	5.14	13.8	0.000301	1.68	LV	CELLSTATES	MP_LYVE1lo.MHCII_hi	control_TTN	12	17
CCDC60	2.26	0.0201	0.00486	0.0516	5.21	13.9	0.000285	1.7	LV	CELLSTATES	MP_LYVE1lo.MHCII_hi	control_TTN	12	17
ZBTB16	2.26	3.45e-07	0.478	2.66	9.6	47.7	1.71e-10	6.46	LV	CELLSTATES	MP_LYVE1lo.MHCII_hi	control_TTN	12	17
RTN4RL1	2.25	0.00917	0.00843	0.0598	5.25	16.2	9.41e-05	2.04	LV	CELLSTATES	MP_LYVE1lo.MHCII_hi	control_TTN	12	17
AC002091.1	2.24	0.0385	0.00687	0.0331	4.9	11.9	0.000743	1.41	LV	CELLSTATES	MP_LYVE1lo.MHCII_hi	control_TTN	12	17
AL158071.4	2.15	0.00725	0.016	0.101	5.52	16.8	7.03e-05	2.14	LV	CELLSTATES	MP_LYVE1lo.MHCII_hi	control_TTN	12	17
AC002070.1	2.13	0.000233	0.0339	0.169	6.23	27.5	5.91e-07	3.63	LV	CELLSTATES	MP_LYVE1lo.MHCII_hi	control_TTN	12	17
SORT1	2.12	1.11e-06	0.0645	0.313	6.92	43.6	8.24e-10	5.96	LV	CELLSTATES	MP_LYVE1lo.MHCII_hi	control_TTN	12	17
PSTPIP2	2.07	2.05e-07	0.175	0.738	7.96	49.5	8.49e-11	6.69	LV	CELLSTATES	MP_LYVE1lo.MHCII_hi	control_TTN	12	17
NPPB	2.05	0.00442	0.0337	0.151	6.25	18.4	3.33e-05	2.35	LV	CELLSTATES	MP_LYVE1lo.MHCII_hi	control_TTN	12	17
CA8	1.97	0.00184	0.0365	0.13	5.83	21.2	9.46e-06	2.73	LV	CELLSTATES	MP_LYVE1lo.MHCII_hi	control_TTN	12	17
NHSL1	1.93	4.14e-09	0.472	2.3	9.42	62.9	6.85e-13	8.38	LV	CELLSTATES	MP_LYVE1lo.MHCII_hi	control_TTN	12	17
CCDC40	1.91	0.00542	0.0251	0.0994	5.8	17.7	4.62e-05	2.27	LV	CELLSTATES	MP_LYVE1lo.MHCII_hi	control_TTN	12	17
AL035446.1	1.86	0.0273	0.0114	0.0623	5.32	12.9	0.000467	1.56	LV	CELLSTATES	MP_LYVE1lo.MHCII_hi	control_TTN	12	17
AP003354.2	1.86	0.0087	0.0195	0.0803	5.59	16.3	8.85e-05	2.06	LV	CELLSTATES	MP_LYVE1lo.MHCII_hi	control_TTN	12	17
GLIS3	1.85	5.46e-07	0.14	0.615	7.76	46.1	3.16e-10	6.26	LV	CELLSTATES	MP_LYVE1lo.MHCII_hi	control_TTN	12	17
P2RY13	1.85	0.0126	0.0175	0.0693	5.45	15.2	0.00015	1.9	LV	CELLSTATES	MP_LYVE1lo.MHCII_hi	control_TTN	12	17
ANTXR1	1.83	6.74e-05	0.0733	0.288	6.81	31.5	1.06e-07	4.17	LV	CELLSTATES	MP_LYVE1lo.MHCII_hi	control_TTN	12	17
INSR	1.82	2.5e-08	0.166	0.793	8.07	55.9	8.27e-12	7.6	LV	CELLSTATES	MP_LYVE1lo.MHCII_hi	control_TTN	12	17
RBMS3-AS2	1.82	0.0169	0.0333	0.111	6	14.3	0.000231	1.77	LV	CELLSTATES	MP_LYVE1lo.MHCII_hi	control_TTN	12	17
AP002518.2	1.81	0.0086	0.0418	0.15	6.21	16.4	8.61e-05	2.07	LV	CELLSTATES	MP_LYVE1lo.MHCII_hi	control_TTN	12	17
ADAMTS10	1.79	0.00356	0.0269	0.118	5.92	19	2.5e-05	2.45	LV	CELLSTATES	MP_LYVE1lo.MHCII_hi	control_TTN	12	17
AHDC1	1.73	0.00639	0.0284	0.115	5.78	17.2	5.93e-05	2.19	LV	CELLSTATES	MP_LYVE1lo.MHCII_hi	control_TTN	12	17
TAF4B	1.7	0.00944	0.0314	0.0905	5.64	16.1	9.92e-05	2.03	LV	CELLSTATES	MP_LYVE1lo.MHCII_hi	control_TTN	12	17
LONRF1	1.69	0.0154	0.0225	0.0903	5.71	14.6	0.0002	1.81	LV	CELLSTATES	MP_LYVE1lo.MHCII_hi	control_TTN	12	17
PIEZO1	1.65	0.00338	0.0507	0.178	6.36	19.2	2.32e-05	2.47	LV	CELLSTATES	MP_LYVE1lo.MHCII_hi	control_TTN	12	17
PRKCH	1.65	3.25e-05	0.143	0.472	7.48	33.8	4.03e-08	4.49	LV	CELLSTATES	MP_LYVE1lo.MHCII_hi	control_TTN	12	17
MS4A14	1.61	0.000266	0.064	0.228	6.53	27	7.27e-07	3.57	LV	CELLSTATES	MP_LYVE1lo.MHCII_hi	control_TTN	12	17
CLEC4E	1.6	0.000768	0.0687	0.248	6.72	23.8	2.92e-06	3.11	LV	CELLSTATES	MP_LYVE1lo.MHCII_hi	control_TTN	12	17
CPM	1.56	3.09e-05	1.21	4.07	10.4	34.3	3.32e-08	4.51	LV	CELLSTATES	MP_LYVE1lo.MHCII_hi	control_TTN	12	17
CRISPLD2	1.55	0.0399	0.0261	0.0963	5.68	11.8	0.000779	1.4	LV	CELLSTATES	MP_LYVE1lo.MHCII_hi	control_TTN	12	17
SYCP3	1.52	0.00438	0.0433	0.152	6.29	18.5	3.26e-05	2.36	LV	CELLSTATES	MP_LYVE1lo.MHCII_hi	control_TTN	12	17
TSC22D3	1.52	0.000388	0.178	0.559	7.8	26	1.09e-06	3.41	LV	CELLSTATES	MP_LYVE1lo.MHCII_hi	control_TTN	12	17
DLGAP2	1.45	0.0162	0.0518	0.195	6.37	14.4	0.000217	1.79	LV	CELLSTATES	MP_LYVE1lo.MHCII_hi	control_TTN	12	17
CSGALNACT1	1.43	0.000232	1.02	3.62	10.2	27.6	5.56e-07	3.63	LV	CELLSTATES	MP_LYVE1lo.MHCII_hi	control_TTN	12	17
AC007262.2	1.42	0.000258	0.121	0.405	7.36	27.1	6.82e-07	3.59	LV	CELLSTATES	MP_LYVE1lo.MHCII_hi	control_TTN	12	17
RBMS3-AS3	1.41	0.0419	0.0484	0.146	6.28	11.7	0.000829	1.38	LV	CELLSTATES	MP_LYVE1lo.MHCII_hi	control_TTN	12	17
NUDT16	1.36	0.0113	0.0496	0.143	6.17	15.5	0.000131	1.95	LV	CELLSTATES	MP_LYVE1lo.MHCII_hi	control_TTN	12	17
FKBP5	1.35	0.00442	3.19	10.1	11.7	18.4	3.37e-05	2.35	LV	CELLSTATES	MP_LYVE1lo.MHCII_hi	control_TTN	12	17
OGFRL1	1.35	2.87e-05	0.434	1.25	8.82	34.7	2.85e-08	4.54	LV	CELLSTATES	MP_LYVE1lo.MHCII_hi	control_TTN	12	17
MB	1.34	5.23e-06	0.224	0.603	7.88	39.3	4.33e-09	5.28	LV	CELLSTATES	MP_LYVE1lo.MHCII_hi	control_TTN	12	17
ARRDC2	1.32	0.0197	0.0498	0.154	6.25	13.9	0.000278	1.7	LV	CELLSTATES	MP_LYVE1lo.MHCII_hi	control_TTN	12	17
ZNF189	1.32	0.0201	0.0488	0.143	6.17	13.9	0.000286	1.7	LV	CELLSTATES	MP_LYVE1lo.MHCII_hi	control_TTN	12	17
CHKA	1.31	0.000701	0.304	0.911	8.38	24.1	2.55e-06	3.15	LV	CELLSTATES	MP_LYVE1lo.MHCII_hi	control_TTN	12	17
ACTC1	1.3	0.000126	0.267	0.659	8.06	29.5	2.51e-07	3.9	LV	CELLSTATES	MP_LYVE1lo.MHCII_hi	control_TTN	12	17
GCLC	1.3	0.0127	0.0945	0.221	6.7	15.2	0.000152	1.9	LV	CELLSTATES	MP_LYVE1lo.MHCII_hi	control_TTN	12	17
CALCR	1.29	0.00485	0.0583	0.216	6.63	18.1	3.9e-05	2.31	LV	CELLSTATES	MP_LYVE1lo.MHCII_hi	control_TTN	12	17
CCNG2	1.28	0.0312	0.0326	0.119	6.01	12.5	0.000561	1.51	LV	CELLSTATES	MP_LYVE1lo.MHCII_hi	control_TTN	12	17
CHPT1	1.28	0.000233	0.239	0.657	8.02	27.4	5.97e-07	3.63	LV	CELLSTATES	MP_LYVE1lo.MHCII_hi	control_TTN	12	17
PSME4	1.28	7.27e-05	0.31	0.945	8.42	30.9	1.38e-07	4.14	LV	CELLSTATES	MP_LYVE1lo.MHCII_hi	control_TTN	12	17
TCAP	1.28	0.000418	0.158	0.388	7.34	25.8	1.21e-06	3.38	LV	CELLSTATES	MP_LYVE1lo.MHCII_hi	control_TTN	12	17
NOC3L	1.27	0.0411	0.0391	0.121	6.07	11.7	0.000805	1.39	LV	CELLSTATES	MP_LYVE1lo.MHCII_hi	control_TTN	12	17
ELL2	1.24	0.000596	0.17	0.525	7.67	24.6	2.03e-06	3.22	LV	CELLSTATES	MP_LYVE1lo.MHCII_hi	control_TTN	12	17
FAM117B	1.21	0.00934	0.136	0.38	7.32	16.1	9.67e-05	2.03	LV	CELLSTATES	MP_LYVE1lo.MHCII_hi	control_TTN	12	17
ARRDC3	1.2	0.00338	0.138	0.347	7.24	19.2	2.35e-05	2.47	LV	CELLSTATES	MP_LYVE1lo.MHCII_hi	control_TTN	12	17
GFOD1	1.19	0.0221	0.114	0.269	6.9	13.6	0.000331	1.66	LV	CELLSTATES	MP_LYVE1lo.MHCII_hi	control_TTN	12	17
MYL2	1.19	0.000142	0.552	1.34	9.06	29.1	2.93e-07	3.85	LV	CELLSTATES	MP_LYVE1lo.MHCII_hi	control_TTN	12	17
PDE3B	1.18	0.000232	0.376	1.01	8.61	27.7	5.29e-07	3.63	LV	CELLSTATES	MP_LYVE1lo.MHCII_hi	control_TTN	12	17
SRGAP1	1.18	6.35e-05	0.828	2.32	9.68	31.8	9.46e-08	4.2	LV	CELLSTATES	MP_LYVE1lo.MHCII_hi	control_TTN	12	17
UST	1.18	0.00148	0.118	0.362	7.21	21.9	6.72e-06	2.83	LV	CELLSTATES	MP_LYVE1lo.MHCII_hi	control_TTN	12	17
PALD1	1.17	0.00052	0.191	0.517	7.68	25.1	1.68e-06	3.28	LV	CELLSTATES	MP_LYVE1lo.MHCII_hi	control_TTN	12	17
AC007364.1	1.16	0.0207	0.0626	0.164	6.27	13.7	0.000303	1.68	LV	CELLSTATES	MP_LYVE1lo.MHCII_hi	control_TTN	12	17
PHLPP1	1.16	0.00277	0.116	0.306	7.08	20.1	1.56e-05	2.56	LV	CELLSTATES	MP_LYVE1lo.MHCII_hi	control_TTN	12	17
PRKCE	1.16	0.000801	0.358	1	8.5	23.6	3.18e-06	3.1	LV	CELLSTATES	MP_LYVE1lo.MHCII_hi	control_TTN	12	17
PSMA1	1.15	0.000783	0.194	0.491	7.64	23.7	3.05e-06	3.11	LV	CELLSTATES	MP_LYVE1lo.MHCII_hi	control_TTN	12	17
GCNT1	1.14	0.00304	0.148	0.376	7.34	19.7	1.86e-05	2.52	LV	CELLSTATES	MP_LYVE1lo.MHCII_hi	control_TTN	12	17
ZMAT1	1.14	0.0435	0.0512	0.149	6.23	11.6	0.000873	1.36	LV	CELLSTATES	MP_LYVE1lo.MHCII_hi	control_TTN	12	17
BACH2	1.13	0.0322	0.0569	0.164	6.32	12.4	0.000589	1.49	LV	CELLSTATES	MP_LYVE1lo.MHCII_hi	control_TTN	12	17
KCNMA1	1.13	0.0169	0.848	2.29	9.71	14.3	0.000233	1.77	LV	CELLSTATES	MP_LYVE1lo.MHCII_hi	control_TTN	12	17
CSRP3	1.12	0.0137	0.0941	0.233	6.64	14.9	0.000171	1.86	LV	CELLSTATES	MP_LYVE1lo.MHCII_hi	control_TTN	12	17
PDE4D	1.12	0.00118	1.67	4.24	10.6	22.5	5.09e-06	2.93	LV	CELLSTATES	MP_LYVE1lo.MHCII_hi	control_TTN	12	17
SLC22A23	1.11	0.00158	0.176	0.491	7.65	21.7	7.47e-06	2.8	LV	CELLSTATES	MP_LYVE1lo.MHCII_hi	control_TTN	12	17
GARNL3	1.1	0.00165	0.158	0.453	7.56	21.6	7.92e-06	2.78	LV	CELLSTATES	MP_LYVE1lo.MHCII_hi	control_TTN	12	17
P2RY12	1.1	0.0282	0.168	0.321	7.25	12.7	0.000493	1.55	LV	CELLSTATES	MP_LYVE1lo.MHCII_hi	control_TTN	12	17
STAMBPL1	1.1	0.0268	0.0863	0.219	6.73	12.9	0.000451	1.57	LV	CELLSTATES	MP_LYVE1lo.MHCII_hi	control_TTN	12	17
IL6ST	1.08	0.00338	0.16	0.394	7.39	19.2	2.29e-05	2.47	LV	CELLSTATES	MP_LYVE1lo.MHCII_hi	control_TTN	12	17
PPARGC1B	1.08	0.00939	0.131	0.312	7.09	16.1	9.79e-05	2.03	LV	CELLSTATES	MP_LYVE1lo.MHCII_hi	control_TTN	12	17
ADGRG6	1.07	0.00188	0.217	0.533	7.8	21.1	9.81e-06	2.73	LV	CELLSTATES	MP_LYVE1lo.MHCII_hi	control_TTN	12	17
ELMO1-AS1	1.07	0.0178	0.247	0.506	7.9	14.2	0.000246	1.75	LV	CELLSTATES	MP_LYVE1lo.MHCII_hi	control_TTN	12	17
KLF9	1.07	0.0113	0.123	0.314	7.1	15.5	0.000129	1.95	LV	CELLSTATES	MP_LYVE1lo.MHCII_hi	control_TTN	12	17
RCAN1	1.07	0.0109	0.253	0.645	7.95	15.6	0.000123	1.96	LV	CELLSTATES	MP_LYVE1lo.MHCII_hi	control_TTN	12	17
WASHC2A	1.06	0.0495	0.0991	0.281	7.03	11.2	0.00104	1.31	LV	CELLSTATES	MP_LYVE1lo.MHCII_hi	control_TTN	12	17
ZCCHC14	1.06	0.013	0.103	0.23	6.81	15.1	0.000157	1.89	LV	CELLSTATES	MP_LYVE1lo.MHCII_hi	control_TTN	12	17
ADCY9	1.05	0.0241	0.0725	0.204	6.52	13.2	0.000389	1.62	LV	CELLSTATES	MP_LYVE1lo.MHCII_hi	control_TTN	12	17
PRUNE2	1.03	0.0356	0.1	0.239	6.89	12.1	0.000664	1.45	LV	CELLSTATES	MP_LYVE1lo.MHCII_hi	control_TTN	12	17
MAN1A1	1.02	0.0017	2.64	6.37	11.2	21.4	8.59e-06	2.77	LV	CELLSTATES	MP_LYVE1lo.MHCII_hi	control_TTN	12	17
PIAS2	1.02	0.00338	0.317	0.748	8.22	19.3	2.19e-05	2.47	LV	CELLSTATES	MP_LYVE1lo.MHCII_hi	control_TTN	12	17
ZDHHC14	1.02	0.00304	0.272	0.719	8.12	19.7	1.81e-05	2.52	LV	CELLSTATES	MP_LYVE1lo.MHCII_hi	control_TTN	12	17
SLC40A1	1	0.0154	0.19	0.48	7.69	14.6	0.0002	1.81	LV	CELLSTATES	MP_LYVE1lo.MHCII_hi	control_TTN	12	17
SMAP2	0.999	0.0012	0.771	1.95	9.5	22.5	5.28e-06	2.92	LV	CELLSTATES	MP_LYVE1lo.MHCII_hi	control_TTN	12	17
CNRIP1	0.989	0.0206	0.106	0.255	6.89	13.8	0.000294	1.69	LV	CELLSTATES	MP_LYVE1lo.MHCII_hi	control_TTN	12	17
SRGAP2B	0.989	0.000964	0.637	1.5	9.19	23.1	3.99e-06	3.02	LV	CELLSTATES	MP_LYVE1lo.MHCII_hi	control_TTN	12	17
DLG2	0.973	0.013	0.154	0.355	7.35	15.1	0.000159	1.89	LV	CELLSTATES	MP_LYVE1lo.MHCII_hi	control_TTN	12	17
ELMO1	0.968	0.0017	2.47	6.17	11.1	21.4	8.53e-06	2.77	LV	CELLSTATES	MP_LYVE1lo.MHCII_hi	control_TTN	12	17
TNNI3	0.956	0.0112	0.216	0.437	7.65	15.5	0.000128	1.95	LV	CELLSTATES	MP_LYVE1lo.MHCII_hi	control_TTN	12	17
ST6GALNAC3	0.951	0.0435	0.285	0.656	8.08	11.6	0.000874	1.36	LV	CELLSTATES	MP_LYVE1lo.MHCII_hi	control_TTN	12	17
RPS6KA2	0.942	0.0142	0.369	0.844	8.38	14.8	0.000181	1.85	LV	CELLSTATES	MP_LYVE1lo.MHCII_hi	control_TTN	12	17
GALNT2	0.928	0.00952	0.296	0.653	8.07	16	0.000102	2.02	LV	CELLSTATES	MP_LYVE1lo.MHCII_hi	control_TTN	12	17
NCK2	0.924	0.0245	0.18	0.428	7.48	13.2	0.000403	1.61	LV	CELLSTATES	MP_LYVE1lo.MHCII_hi	control_TTN	12	17
HECTD4	0.914	0.00731	0.274	0.663	8.07	16.8	7.2e-05	2.14	LV	CELLSTATES	MP_LYVE1lo.MHCII_hi	control_TTN	12	17
TNNC1	0.909	0.0273	0.157	0.272	7.11	12.9	0.000467	1.56	LV	CELLSTATES	MP_LYVE1lo.MHCII_hi	control_TTN	12	17
PIP5K1B	0.905	0.0322	0.134	0.275	7.04	12.4	0.000587	1.49	LV	CELLSTATES	MP_LYVE1lo.MHCII_hi	control_TTN	12	17
CCND3	0.901	0.0165	0.547	1.17	8.88	14.4	0.000223	1.78	LV	CELLSTATES	MP_LYVE1lo.MHCII_hi	control_TTN	12	17
DOCK5	0.9	0.00986	0.392	0.895	8.48	15.9	0.000107	2.01	LV	CELLSTATES	MP_LYVE1lo.MHCII_hi	control_TTN	12	17
DES	0.882	0.0283	0.187	0.359	7.33	12.7	0.000498	1.55	LV	CELLSTATES	MP_LYVE1lo.MHCII_hi	control_TTN	12	17
C22orf34	0.881	0.00998	0.298	0.673	8.1	15.9	0.000109	2	LV	CELLSTATES	MP_LYVE1lo.MHCII_hi	control_TTN	12	17
PELI2	0.874	0.0273	0.192	0.434	7.62	12.9	0.000463	1.56	LV	CELLSTATES	MP_LYVE1lo.MHCII_hi	control_TTN	12	17
TPM1	0.867	0.00553	0.569	1.14	8.91	17.6	4.8e-05	2.26	LV	CELLSTATES	MP_LYVE1lo.MHCII_hi	control_TTN	12	17
GAB1	0.86	0.0208	0.237	0.553	7.88	13.7	0.000306	1.68	LV	CELLSTATES	MP_LYVE1lo.MHCII_hi	control_TTN	12	17
IGSF21	0.853	0.0108	0.548	1.22	8.88	15.7	0.000121	1.97	LV	CELLSTATES	MP_LYVE1lo.MHCII_hi	control_TTN	12	17
CELF2	0.839	0.0108	1.5	3.37	10.3	15.7	0.000121	1.97	LV	CELLSTATES	MP_LYVE1lo.MHCII_hi	control_TTN	12	17
RHOBTB3	0.839	0.0238	0.221	0.476	7.7	13.3	0.000378	1.62	LV	CELLSTATES	MP_LYVE1lo.MHCII_hi	control_TTN	12	17
SRGAP2	0.839	0.00606	1.02	2.35	9.81	17.3	5.51e-05	2.22	LV	CELLSTATES	MP_LYVE1lo.MHCII_hi	control_TTN	12	17
PDGFC	0.828	0.00606	1.13	2.46	9.88	17.3	5.51e-05	2.22	LV	CELLSTATES	MP_LYVE1lo.MHCII_hi	control_TTN	12	17
TBXAS1	0.825	0.00542	1.44	3.21	10.3	17.7	4.58e-05	2.27	LV	CELLSTATES	MP_LYVE1lo.MHCII_hi	control_TTN	12	17
ZNF846	0.819	0.045	0.305	0.69	8.16	11.5	0.000919	1.35	LV	CELLSTATES	MP_LYVE1lo.MHCII_hi	control_TTN	12	17
FMN1	0.802	0.0322	3.31	7.22	11.4	12.4	0.000586	1.49	LV	CELLSTATES	MP_LYVE1lo.MHCII_hi	control_TTN	12	17
IGF1R	0.783	0.0207	0.246	0.526	7.86	13.8	0.000298	1.68	LV	CELLSTATES	MP_LYVE1lo.MHCII_hi	control_TTN	12	17
SESN1	0.772	0.0231	0.916	1.87	9.6	13.4	0.000363	1.64	LV	CELLSTATES	MP_LYVE1lo.MHCII_hi	control_TTN	12	17
LDLRAD4	0.761	0.0231	2.96	5.97	11.2	13.4	0.00036	1.64	LV	CELLSTATES	MP_LYVE1lo.MHCII_hi	control_TTN	12	17
HCLS1	0.757	0.0385	0.655	1.31	9.07	11.9	0.000741	1.41	LV	CELLSTATES	MP_LYVE1lo.MHCII_hi	control_TTN	12	17
DIP2C	0.756	0.0231	0.315	0.656	8.12	13.4	0.000361	1.64	LV	CELLSTATES	MP_LYVE1lo.MHCII_hi	control_TTN	12	17
CD163L1	0.746	0.028	0.983	1.98	9.58	12.8	0.000487	1.55	LV	CELLSTATES	MP_LYVE1lo.MHCII_hi	control_TTN	12	17
CD99	0.73	0.0363	0.307	0.595	8.01	12.1	0.000688	1.44	LV	CELLSTATES	MP_LYVE1lo.MHCII_hi	control_TTN	12	17
DAAM1	0.713	0.0449	0.385	0.768	8.38	11.5	0.00091	1.35	LV	CELLSTATES	MP_LYVE1lo.MHCII_hi	control_TTN	12	17
PICALM	0.696	0.0268	1.17	2.38	9.89	12.9	0.000448	1.57	LV	CELLSTATES	MP_LYVE1lo.MHCII_hi	control_TTN	12	17
WASF2	0.692	0.0479	0.66	1.38	9.13	11.3	0.000995	1.32	LV	CELLSTATES	MP_LYVE1lo.MHCII_hi	control_TTN	12	17
IMMP2L	0.688	0.0245	0.702	1.33	9.11	13.2	0.000399	1.61	LV	CELLSTATES	MP_LYVE1lo.MHCII_hi	control_TTN	12	17
