# Supplementary material for: Pathogenic variants damage cell composition and single cell transcription in cardiomyopathies
Source: Science. Author manuscript; Available in PMC 2022 Oct 3. (PMC9528698; doi:10.1126/science.abo1984)
Supplement: Supp table 44.8 [file NIHMS1835045-supplement-Supp_table_44_8.xlsx]

## Sheet: Index
Column name	Description
Gene	Gene symbol, Ensembl 84
logFC	log2-fold change
FDR	False discovery rate; FDR is the PValue after (by default) Benjamini-Hochberg correction.
mean_exp_control	Mean expression values across controls
mean_exp_genotype	Mean expression values across disease samples
logCPM	logCPM is the average expression of all pseudobulked samples for that particular gene across all samples on the log2-scale expressed in counts per million (cpm, as calculated by edgeR after normalization).
F	Output of quasi-likelihood F-test
PValue	PValue is the nominal p-value derived from F
FDR_plot	-log10(False discovery rate)
Region	Studied region (LV or RV)
annotation_level	Cell-type or cell-state
cell_state/state	Specification which cell-type or state was analysed
comparison	Specification control_GENOTYPE
Observations_genotype	Numbers of Patients included in edgeR (patients with low number of nuclei have been excluded)
Observations_reference	Numbers of Patients included in edgeR (patients with low number of nuclei have been excluded)

## Sheet: control_LMNA
Gene	logFC	FDR	mean_exp_control	mean_exp_genotype	logCPM	F	PValue	FDR_plot	Region	annotation_level	cell_state	comparison	Observations_genotype	Observations_reference
CCL2	4.34	8.83e-11	0.173	0.0136	6.37	69.6	1.5e-14	10.1	LV	CELLSTATES	MP_LYVE1lo.MHCII_hi	control_LMNA	10	17
LILRA5	3.87	0.000234	0.0204	0.000637	4.74	25.4	1.08e-06	3.63	LV	CELLSTATES	MP_LYVE1lo.MHCII_hi	control_LMNA	10	17
AP005059.1	3.64	0.00107	0.027	0	4.8	21.2	7.8e-06	2.97	LV	CELLSTATES	MP_LYVE1lo.MHCII_hi	control_LMNA	10	17
S100A9	3.22	0.00333	0.0292	0.00098	4.82	18	3.47e-05	2.48	LV	CELLSTATES	MP_LYVE1lo.MHCII_hi	control_LMNA	10	17
VCAN	3.02	0.00013	0.0943	0.00917	5.67	27.1	5.14e-07	3.89	LV	CELLSTATES	MP_LYVE1lo.MHCII_hi	control_LMNA	10	17
MYO1G	2.98	0.00524	0.0184	0.0013	4.66	16.8	6.26e-05	2.28	LV	CELLSTATES	MP_LYVE1lo.MHCII_hi	control_LMNA	10	17
FCGBP	2.95	1.57e-07	0.231	0.038	6.64	46.1	1.44e-10	6.8	LV	CELLSTATES	MP_LYVE1lo.MHCII_hi	control_LMNA	10	17
CX3CR1	2.93	0.00387	0.0315	0.00333	4.88	17.6	4.24e-05	2.41	LV	CELLSTATES	MP_LYVE1lo.MHCII_hi	control_LMNA	10	17
NEURL2	2.86	1.32e-09	0.177	0.0374	6.47	60.7	4.4e-13	8.88	LV	CELLSTATES	MP_LYVE1lo.MHCII_hi	control_LMNA	10	17
S100A8	2.82	0.0201	0.0184	0	4.55	14.3	0.000364	1.7	LV	CELLSTATES	MP_LYVE1lo.MHCII_hi	control_LMNA	10	17
C4BPB	2.72	0.00851	0.0158	0.00267	4.67	15.4	0.00012	2.07	LV	CELLSTATES	MP_LYVE1lo.MHCII_hi	control_LMNA	10	17
CLEC9A	2.7	0.0289	0.0154	0	4.56	13.5	0.000624	1.54	LV	CELLSTATES	MP_LYVE1lo.MHCII_hi	control_LMNA	10	17
LFNG	2.68	0.00333	0.0249	0.00532	4.93	18	3.51e-05	2.48	LV	CELLSTATES	MP_LYVE1lo.MHCII_hi	control_LMNA	10	17
C1QTNF7	2.63	0.0143	0.0237	0.00399	4.77	14.1	0.000229	1.85	LV	CELLSTATES	MP_LYVE1lo.MHCII_hi	control_LMNA	10	17
ST18	2.61	0.000173	0.0845	0.0106	5.56	26.2	7.65e-07	3.76	LV	CELLSTATES	MP_LYVE1lo.MHCII_hi	control_LMNA	10	17
NIM1K	2.49	0.0463	0.0153	0	4.53	12.5	0.00129	1.33	LV	CELLSTATES	MP_LYVE1lo.MHCII_hi	control_LMNA	10	17
SLC2A3	2.48	2.39e-05	0.149	0.025	6.25	31.9	6e-08	4.62	LV	CELLSTATES	MP_LYVE1lo.MHCII_hi	control_LMNA	10	17
GK-AS1	2.46	0.00138	0.065	0.0136	5.44	20.3	1.17e-05	2.86	LV	CELLSTATES	MP_LYVE1lo.MHCII_hi	control_LMNA	10	17
LUCAT1	2.46	0.00705	0.0547	0.00958	5.28	15.9	9.37e-05	2.15	LV	CELLSTATES	MP_LYVE1lo.MHCII_hi	control_LMNA	10	17
KIRREL3	2.45	0.0437	0.014	0.00222	4.63	12.2	0.00118	1.36	LV	CELLSTATES	MP_LYVE1lo.MHCII_hi	control_LMNA	10	17
FOSL1	2.44	0.0436	0.0145	0.00098	4.56	11.4	0.00117	1.36	LV	CELLSTATES	MP_LYVE1lo.MHCII_hi	control_LMNA	10	17
COPRS	2.43	0.0296	0.0162	0.00211	4.68	12	0.000644	1.53	LV	CELLSTATES	MP_LYVE1lo.MHCII_hi	control_LMNA	10	17
ADGRE2	2.3	4.34e-05	0.109	0.0267	5.94	30.2	1.25e-07	4.36	LV	CELLSTATES	MP_LYVE1lo.MHCII_hi	control_LMNA	10	17
SEMA4B	2.29	0.0179	0.0454	0.00978	5.11	13.5	0.00031	1.75	LV	CELLSTATES	MP_LYVE1lo.MHCII_hi	control_LMNA	10	17
EPAS1	2.25	0.00021	0.0713	0.0241	5.72	25.7	9.45e-07	3.68	LV	CELLSTATES	MP_LYVE1lo.MHCII_hi	control_LMNA	10	17
TOR1A	2.25	0.0461	0.0183	0.00286	4.72	10.7	0.00128	1.34	LV	CELLSTATES	MP_LYVE1lo.MHCII_hi	control_LMNA	10	17
SEZ6L	2.23	0.0277	0.0311	0.00539	4.97	12.3	0.000561	1.56	LV	CELLSTATES	MP_LYVE1lo.MHCII_hi	control_LMNA	10	17
ADAM32	2.2	0.0317	0.0187	0.00557	4.8	11.8	0.000721	1.5	LV	CELLSTATES	MP_LYVE1lo.MHCII_hi	control_LMNA	10	17
AL158850.1	2.2	0.0233	0.0233	0.00814	4.92	12.7	0.000462	1.63	LV	CELLSTATES	MP_LYVE1lo.MHCII_hi	control_LMNA	10	17
PIM1	2.2	0.048	0.0353	0.00431	4.92	10.6	0.00136	1.32	LV	CELLSTATES	MP_LYVE1lo.MHCII_hi	control_LMNA	10	17
PLAU	2.17	2.55e-05	0.142	0.0401	6.22	31.6	6.62e-08	4.59	LV	CELLSTATES	MP_LYVE1lo.MHCII_hi	control_LMNA	10	17
AC090204.1	2.16	0.0308	0.0398	0.00847	5.06	11.9	0.000689	1.51	LV	CELLSTATES	MP_LYVE1lo.MHCII_hi	control_LMNA	10	17
EHD1	2.16	0.0422	0.0179	0.00572	4.77	11	0.00109	1.37	LV	CELLSTATES	MP_LYVE1lo.MHCII_hi	control_LMNA	10	17
CCL8	2.13	0.00358	0.0645	0.0165	5.56	17.8	3.86e-05	2.45	LV	CELLSTATES	MP_LYVE1lo.MHCII_hi	control_LMNA	10	17
PC	2.12	0.0281	0.029	0.00908	4.99	12.2	0.000591	1.55	LV	CELLSTATES	MP_LYVE1lo.MHCII_hi	control_LMNA	10	17
KIFC3	2.1	0.000942	0.0819	0.027	5.74	21.5	6.53e-06	3.03	LV	CELLSTATES	MP_LYVE1lo.MHCII_hi	control_LMNA	10	17
THBS1	2.09	0.000392	0.197	0.0478	6.64	24	2.09e-06	3.41	LV	CELLSTATES	MP_LYVE1lo.MHCII_hi	control_LMNA	10	17
TLNRD1	2.08	0.0292	0.0401	0.00901	5.05	12.1	0.000634	1.53	LV	CELLSTATES	MP_LYVE1lo.MHCII_hi	control_LMNA	10	17
LMCD1-AS1	2.05	0.00109	0.0805	0.0257	5.69	21	8.41e-06	2.96	LV	CELLSTATES	MP_LYVE1lo.MHCII_hi	control_LMNA	10	17
WDFY3-AS1	2.05	0.0308	0.0328	0.0109	5.03	11.9	0.000692	1.51	LV	CELLSTATES	MP_LYVE1lo.MHCII_hi	control_LMNA	10	17
GLIPR2	2.03	0.000509	0.0824	0.031	5.79	23.2	2.94e-06	3.29	LV	CELLSTATES	MP_LYVE1lo.MHCII_hi	control_LMNA	10	17
BCL3	2.02	0.00324	0.0572	0.0204	5.5	18.1	3.3e-05	2.49	LV	CELLSTATES	MP_LYVE1lo.MHCII_hi	control_LMNA	10	17
RELT	2	0.00385	0.0678	0.0194	5.55	17.6	4.18e-05	2.41	LV	CELLSTATES	MP_LYVE1lo.MHCII_hi	control_LMNA	10	17
MARCO	1.99	0.0436	0.0412	0.0122	5.12	10.9	0.00116	1.36	LV	CELLSTATES	MP_LYVE1lo.MHCII_hi	control_LMNA	10	17
S100A4	1.95	0.000276	0.106	0.0331	5.96	25	1.31e-06	3.56	LV	CELLSTATES	MP_LYVE1lo.MHCII_hi	control_LMNA	10	17
RNF150	1.91	1.57e-07	1.19	0.397	9	46.2	1.35e-10	6.8	LV	CELLSTATES	MP_LYVE1lo.MHCII_hi	control_LMNA	10	17
HIST2H2BF	1.9	0.00557	0.0967	0.0215	5.79	16.6	6.75e-05	2.25	LV	CELLSTATES	MP_LYVE1lo.MHCII_hi	control_LMNA	10	17
LILRB2	1.9	6.08e-05	0.122	0.0406	6.15	29.2	1.93e-07	4.22	LV	CELLSTATES	MP_LYVE1lo.MHCII_hi	control_LMNA	10	17
MCM3AP-AS1	1.88	0.0341	0.0447	0.0122	5.21	11.6	0.000803	1.47	LV	CELLSTATES	MP_LYVE1lo.MHCII_hi	control_LMNA	10	17
LSAMP	1.86	1.56e-06	0.513	0.16	7.86	38.9	2.87e-09	5.81	LV	CELLSTATES	MP_LYVE1lo.MHCII_hi	control_LMNA	10	17
FSIP1	1.85	0.0495	0.0553	0.0164	5.36	10.5	0.00143	1.31	LV	CELLSTATES	MP_LYVE1lo.MHCII_hi	control_LMNA	10	17
MAGOH	1.85	0.0151	0.0479	0.0187	5.36	13.9	0.000253	1.82	LV	CELLSTATES	MP_LYVE1lo.MHCII_hi	control_LMNA	10	17
CTSA	1.82	4.51e-06	0.227	0.0996	6.9	36.2	9.03e-09	5.35	LV	CELLSTATES	MP_LYVE1lo.MHCII_hi	control_LMNA	10	17
TIMP1	1.8	0.0417	0.051	0.0118	5.31	11	0.00108	1.38	LV	CELLSTATES	MP_LYVE1lo.MHCII_hi	control_LMNA	10	17
CRHBP	1.77	0.0308	0.0498	0.0212	5.38	11.9	0.000695	1.51	LV	CELLSTATES	MP_LYVE1lo.MHCII_hi	control_LMNA	10	17
APOD	1.74	0.0351	0.164	0.0157	6.16	11.5	0.000841	1.45	LV	CELLSTATES	MP_LYVE1lo.MHCII_hi	control_LMNA	10	17
BATF	1.73	0.0488	0.0529	0.0171	5.31	10.5	0.00139	1.31	LV	CELLSTATES	MP_LYVE1lo.MHCII_hi	control_LMNA	10	17
FCGR3A	1.71	0.0143	0.0809	0.0257	5.63	14.1	0.000231	1.84	LV	CELLSTATES	MP_LYVE1lo.MHCII_hi	control_LMNA	10	17
MKNK1-AS1	1.68	0.00627	0.103	0.0322	5.91	16.3	7.92e-05	2.2	LV	CELLSTATES	MP_LYVE1lo.MHCII_hi	control_LMNA	10	17
MCC	1.67	0.000125	0.162	0.0716	6.55	27.2	4.81e-07	3.9	LV	CELLSTATES	MP_LYVE1lo.MHCII_hi	control_LMNA	10	17
ABLIM3	1.65	0.0196	0.0734	0.0282	5.6	13.3	0.000349	1.71	LV	CELLSTATES	MP_LYVE1lo.MHCII_hi	control_LMNA	10	17
KCNK13	1.61	0.021	0.0816	0.026	5.67	13	0.000395	1.68	LV	CELLSTATES	MP_LYVE1lo.MHCII_hi	control_LMNA	10	17
MKRN3	1.61	0.00419	0.148	0.0398	6.31	17.3	4.82e-05	2.38	LV	CELLSTATES	MP_LYVE1lo.MHCII_hi	control_LMNA	10	17
CD38	1.6	0.0306	0.0644	0.0241	5.55	11.9	0.000678	1.51	LV	CELLSTATES	MP_LYVE1lo.MHCII_hi	control_LMNA	10	17
AC092691.1	1.59	0.000928	0.243	0.0895	6.93	21.6	6.36e-06	3.03	LV	CELLSTATES	MP_LYVE1lo.MHCII_hi	control_LMNA	10	17
C1RL	1.58	0.0182	0.0772	0.0295	5.68	13.5	0.000317	1.74	LV	CELLSTATES	MP_LYVE1lo.MHCII_hi	control_LMNA	10	17
CLEC7A	1.58	1.57e-07	0.812	0.317	8.49	45.9	1.57e-10	6.8	LV	CELLSTATES	MP_LYVE1lo.MHCII_hi	control_LMNA	10	17
LILRA6	1.58	0.00944	0.0833	0.0371	5.83	15.2	0.000136	2.02	LV	CELLSTATES	MP_LYVE1lo.MHCII_hi	control_LMNA	10	17
CDCP1	1.57	0.00419	0.117	0.0482	6.09	17.3	4.83e-05	2.38	LV	CELLSTATES	MP_LYVE1lo.MHCII_hi	control_LMNA	10	17
CHST15	1.57	6.51e-05	0.287	0.12	7.1	29	2.13e-07	4.19	LV	CELLSTATES	MP_LYVE1lo.MHCII_hi	control_LMNA	10	17
C7	1.56	0.0217	0.0838	0.0309	5.72	12.9	0.000415	1.66	LV	CELLSTATES	MP_LYVE1lo.MHCII_hi	control_LMNA	10	17
GK	1.56	0.000157	0.236	0.114	6.97	26.5	6.53e-07	3.8	LV	CELLSTATES	MP_LYVE1lo.MHCII_hi	control_LMNA	10	17
MIR503HG	1.54	0.048	0.0479	0.0253	5.46	10.6	0.00136	1.32	LV	CELLSTATES	MP_LYVE1lo.MHCII_hi	control_LMNA	10	17
TGFBI	1.54	6.9e-07	0.673	0.28	8.29	41.2	1.09e-09	6.16	LV	CELLSTATES	MP_LYVE1lo.MHCII_hi	control_LMNA	10	17
LINC01684	1.48	0.000125	0.282	0.123	7.11	27.2	4.76e-07	3.9	LV	CELLSTATES	MP_LYVE1lo.MHCII_hi	control_LMNA	10	17
ARL4C	1.47	0.00217	0.179	0.0918	6.73	19.2	2e-05	2.66	LV	CELLSTATES	MP_LYVE1lo.MHCII_hi	control_LMNA	10	17
CCR1	1.46	0.0305	0.0918	0.0328	5.74	12	0.00067	1.52	LV	CELLSTATES	MP_LYVE1lo.MHCII_hi	control_LMNA	10	17
NFKBIZ	1.46	0.00107	0.187	0.081	6.66	21.1	8.02e-06	2.97	LV	CELLSTATES	MP_LYVE1lo.MHCII_hi	control_LMNA	10	17
PLTP	1.45	2.72e-05	0.733	0.33	8.35	31.4	7.26e-08	4.57	LV	CELLSTATES	MP_LYVE1lo.MHCII_hi	control_LMNA	10	17
NHS	1.44	0.00469	0.111	0.0569	6.15	17	5.52e-05	2.33	LV	CELLSTATES	MP_LYVE1lo.MHCII_hi	control_LMNA	10	17
TPRG1	1.44	0.0191	0.138	0.0405	6.06	13.3	0.000336	1.72	LV	CELLSTATES	MP_LYVE1lo.MHCII_hi	control_LMNA	10	17
CC2D2B	1.38	0.0286	0.0824	0.0374	5.83	12.2	0.000608	1.54	LV	CELLSTATES	MP_LYVE1lo.MHCII_hi	control_LMNA	10	17
HIF1A	1.38	2.27e-05	0.793	0.373	8.58	32.1	5.5e-08	4.64	LV	CELLSTATES	MP_LYVE1lo.MHCII_hi	control_LMNA	10	17
LIMA1	1.36	0.0355	0.0929	0.0452	5.9	11.5	0.000855	1.45	LV	CELLSTATES	MP_LYVE1lo.MHCII_hi	control_LMNA	10	17
NCKAP5	1.35	0.000122	0.767	0.386	8.54	27.4	4.41e-07	3.91	LV	CELLSTATES	MP_LYVE1lo.MHCII_hi	control_LMNA	10	17
HIVEP1	1.34	0.0045	0.196	0.106	6.72	17.1	5.27e-05	2.35	LV	CELLSTATES	MP_LYVE1lo.MHCII_hi	control_LMNA	10	17
LST1	1.34	0.00221	0.182	0.0803	6.63	19	2.11e-05	2.66	LV	CELLSTATES	MP_LYVE1lo.MHCII_hi	control_LMNA	10	17
SCARF1	1.33	0.0493	0.074	0.0309	5.66	10.5	0.00142	1.31	LV	CELLSTATES	MP_LYVE1lo.MHCII_hi	control_LMNA	10	17
HIF1A-AS2	1.32	0.000288	0.339	0.168	7.44	24.8	1.42e-06	3.54	LV	CELLSTATES	MP_LYVE1lo.MHCII_hi	control_LMNA	10	17
EEPD1	1.31	0.00358	0.233	0.12	6.96	17.8	3.86e-05	2.45	LV	CELLSTATES	MP_LYVE1lo.MHCII_hi	control_LMNA	10	17
AC104365.1	1.3	0.0319	0.0933	0.0487	5.96	11.8	0.000735	1.5	LV	CELLSTATES	MP_LYVE1lo.MHCII_hi	control_LMNA	10	17
C4orf19	1.29	0.00544	0.175	0.0807	6.63	16.7	6.55e-05	2.26	LV	CELLSTATES	MP_LYVE1lo.MHCII_hi	control_LMNA	10	17
FPR1	1.29	6.51e-05	0.637	0.311	8.27	29	2.18e-07	4.19	LV	CELLSTATES	MP_LYVE1lo.MHCII_hi	control_LMNA	10	17
STK32B	1.28	0.00194	0.241	0.128	7.05	19.4	1.75e-05	2.71	LV	CELLSTATES	MP_LYVE1lo.MHCII_hi	control_LMNA	10	17
HIVEP3	1.27	0.00123	0.237	0.118	6.94	20.7	9.77e-06	2.91	LV	CELLSTATES	MP_LYVE1lo.MHCII_hi	control_LMNA	10	17
LINC00854	1.27	0.000294	0.447	0.211	7.77	24.7	1.5e-06	3.53	LV	CELLSTATES	MP_LYVE1lo.MHCII_hi	control_LMNA	10	17
PLSCR1	1.27	0.000777	0.257	0.152	7.22	22.1	4.94e-06	3.11	LV	CELLSTATES	MP_LYVE1lo.MHCII_hi	control_LMNA	10	17
RND3	1.26	0.048	0.124	0.0624	6.24	10.6	0.00135	1.32	LV	CELLSTATES	MP_LYVE1lo.MHCII_hi	control_LMNA	10	17
TYMP	1.25	0.00047	0.293	0.143	7.3	23.5	2.55e-06	3.33	LV	CELLSTATES	MP_LYVE1lo.MHCII_hi	control_LMNA	10	17
PLAUR	1.24	0.0116	0.155	0.0789	6.48	14.7	0.000174	1.94	LV	CELLSTATES	MP_LYVE1lo.MHCII_hi	control_LMNA	10	17
IER3	1.23	0.00681	0.199	0.118	6.89	16.1	8.87e-05	2.17	LV	CELLSTATES	MP_LYVE1lo.MHCII_hi	control_LMNA	10	17
CTSL	1.21	0.00298	0.339	0.204	7.52	18.3	2.96e-05	2.53	LV	CELLSTATES	MP_LYVE1lo.MHCII_hi	control_LMNA	10	17
JAML	1.21	0.0176	0.156	0.0818	6.53	13.6	0.000302	1.76	LV	CELLSTATES	MP_LYVE1lo.MHCII_hi	control_LMNA	10	17
MRVI1-AS1	1.21	0.0202	0.197	0.0951	6.76	13.2	0.000368	1.69	LV	CELLSTATES	MP_LYVE1lo.MHCII_hi	control_LMNA	10	17
LINC00486	1.18	0.0218	0.316	0.14	7.31	12.9	0.000418	1.66	LV	CELLSTATES	MP_LYVE1lo.MHCII_hi	control_LMNA	10	17
MNDA	1.17	0.0277	0.132	0.0653	6.3	12.3	0.000568	1.56	LV	CELLSTATES	MP_LYVE1lo.MHCII_hi	control_LMNA	10	17
S100A6	1.14	0.021	0.168	0.0792	6.59	13	0.000397	1.68	LV	CELLSTATES	MP_LYVE1lo.MHCII_hi	control_LMNA	10	17
C9	1.12	0.0451	0.123	0.0853	6.36	10.7	0.00124	1.35	LV	CELLSTATES	MP_LYVE1lo.MHCII_hi	control_LMNA	10	17
ST8SIA4	1.12	0.000601	0.487	0.326	8	22.8	3.66e-06	3.22	LV	CELLSTATES	MP_LYVE1lo.MHCII_hi	control_LMNA	10	17
MILR1	1.11	0.0197	0.15	0.0923	6.54	13.2	0.000353	1.71	LV	CELLSTATES	MP_LYVE1lo.MHCII_hi	control_LMNA	10	17
ENTPD1	1.1	0.00216	0.532	0.249	7.94	19.2	1.97e-05	2.67	LV	CELLSTATES	MP_LYVE1lo.MHCII_hi	control_LMNA	10	17
MPP1	1.1	0.0463	0.11	0.0764	6.23	10.7	0.00128	1.33	LV	CELLSTATES	MP_LYVE1lo.MHCII_hi	control_LMNA	10	17
EIF2A	1.09	0.0436	0.138	0.0876	6.43	10.9	0.00117	1.36	LV	CELLSTATES	MP_LYVE1lo.MHCII_hi	control_LMNA	10	17
MED12L	1.09	0.00129	0.646	0.37	8.3	20.5	1.06e-05	2.89	LV	CELLSTATES	MP_LYVE1lo.MHCII_hi	control_LMNA	10	17
RUBCNL	1.09	0.0186	0.277	0.156	7.2	13.4	0.000327	1.73	LV	CELLSTATES	MP_LYVE1lo.MHCII_hi	control_LMNA	10	17
LILRB3	1.08	0.0425	0.112	0.0733	6.24	11	0.00111	1.37	LV	CELLSTATES	MP_LYVE1lo.MHCII_hi	control_LMNA	10	17
TRPV4	1.05	0.0488	0.136	0.077	6.38	10.5	0.0014	1.31	LV	CELLSTATES	MP_LYVE1lo.MHCII_hi	control_LMNA	10	17
RASSF2	1.04	0.00829	0.24	0.147	7.08	15.5	0.000116	2.08	LV	CELLSTATES	MP_LYVE1lo.MHCII_hi	control_LMNA	10	17
TMEM163	1.04	0.0332	0.229	0.174	7.08	11.7	0.000776	1.48	LV	CELLSTATES	MP_LYVE1lo.MHCII_hi	control_LMNA	10	17
P2RY6	1.03	0.011	0.269	0.156	7.16	14.8	0.000162	1.96	LV	CELLSTATES	MP_LYVE1lo.MHCII_hi	control_LMNA	10	17
CFD	1.02	0.0435	0.204	0.103	6.82	10.9	0.00115	1.36	LV	CELLSTATES	MP_LYVE1lo.MHCII_hi	control_LMNA	10	17
AC120193.1	1.01	0.00681	0.546	0.224	8.08	16.1	8.82e-05	2.17	LV	CELLSTATES	MP_LYVE1lo.MHCII_hi	control_LMNA	10	17
CREM	1.01	0.0147	0.462	0.277	7.93	14	0.000242	1.83	LV	CELLSTATES	MP_LYVE1lo.MHCII_hi	control_LMNA	10	17
FAM102B	1.01	0.00844	0.271	0.163	7.19	15.5	0.000118	2.07	LV	CELLSTATES	MP_LYVE1lo.MHCII_hi	control_LMNA	10	17
LMNA	1.01	0.0206	0.231	0.137	7.01	13.1	0.00038	1.69	LV	CELLSTATES	MP_LYVE1lo.MHCII_hi	control_LMNA	10	17
CD14	0.985	0.0319	0.438	0.248	7.93	11.8	0.000737	1.5	LV	CELLSTATES	MP_LYVE1lo.MHCII_hi	control_LMNA	10	17
RPS9	0.985	0.015	0.247	0.158	7.18	13.9	0.000251	1.82	LV	CELLSTATES	MP_LYVE1lo.MHCII_hi	control_LMNA	10	17
LGMN	0.966	0.0139	1.27	0.756	9.2	14.2	0.00022	1.86	LV	CELLSTATES	MP_LYVE1lo.MHCII_hi	control_LMNA	10	17
PTPN2	0.965	0.00578	0.405	0.25	7.73	16.5	7.1e-05	2.24	LV	CELLSTATES	MP_LYVE1lo.MHCII_hi	control_LMNA	10	17
P2RY14	0.962	0.00299	1.36	0.904	9.39	18.3	3e-05	2.52	LV	CELLSTATES	MP_LYVE1lo.MHCII_hi	control_LMNA	10	17
PCED1B	0.952	0.0109	0.364	0.241	7.65	14.8	0.000161	1.96	LV	CELLSTATES	MP_LYVE1lo.MHCII_hi	control_LMNA	10	17
AC026202.2	0.95	0.0386	0.209	0.122	6.96	11.2	0.000979	1.41	LV	CELLSTATES	MP_LYVE1lo.MHCII_hi	control_LMNA	10	17
ITGAM	0.928	0.0132	0.355	0.215	7.53	14.3	0.000207	1.88	LV	CELLSTATES	MP_LYVE1lo.MHCII_hi	control_LMNA	10	17
CR1	0.923	0.0451	0.313	0.226	7.46	10.8	0.00124	1.35	LV	CELLSTATES	MP_LYVE1lo.MHCII_hi	control_LMNA	10	17
GPRIN3	0.922	0.0139	0.34	0.238	7.57	14.2	0.000222	1.86	LV	CELLSTATES	MP_LYVE1lo.MHCII_hi	control_LMNA	10	17
TFRC	0.918	0.044	0.264	0.167	7.22	10.8	0.00119	1.36	LV	CELLSTATES	MP_LYVE1lo.MHCII_hi	control_LMNA	10	17
CD44	0.913	0.0151	0.407	0.284	7.8	13.9	0.000255	1.82	LV	CELLSTATES	MP_LYVE1lo.MHCII_hi	control_LMNA	10	17
NRP2	0.907	0.00744	0.519	0.346	8.05	15.8	0.000101	2.13	LV	CELLSTATES	MP_LYVE1lo.MHCII_hi	control_LMNA	10	17
ACTB	0.897	0.0425	0.272	0.157	7.22	11	0.00111	1.37	LV	CELLSTATES	MP_LYVE1lo.MHCII_hi	control_LMNA	10	17
FCER1G	0.885	0.0378	0.276	0.166	7.24	11.3	0.00094	1.42	LV	CELLSTATES	MP_LYVE1lo.MHCII_hi	control_LMNA	10	17
GALM	0.883	0.0436	0.277	0.142	7.13	10.9	0.00117	1.36	LV	CELLSTATES	MP_LYVE1lo.MHCII_hi	control_LMNA	10	17
CTSB	0.867	0.00627	1.46	1.04	9.5	16.3	7.97e-05	2.2	LV	CELLSTATES	MP_LYVE1lo.MHCII_hi	control_LMNA	10	17
IQSEC1	0.861	0.0385	0.259	0.188	7.22	11.2	0.000964	1.41	LV	CELLSTATES	MP_LYVE1lo.MHCII_hi	control_LMNA	10	17
DNM1L	0.856	0.0415	0.245	0.184	7.2	11.1	0.00106	1.38	LV	CELLSTATES	MP_LYVE1lo.MHCII_hi	control_LMNA	10	17
AKR1A1	0.852	0.0386	0.285	0.218	7.42	11.2	0.000981	1.41	LV	CELLSTATES	MP_LYVE1lo.MHCII_hi	control_LMNA	10	17
PPARD	0.85	0.0351	0.31	0.218	7.47	11.5	0.000841	1.45	LV	CELLSTATES	MP_LYVE1lo.MHCII_hi	control_LMNA	10	17
ZNF577	0.839	0.048	0.241	0.175	7.12	10.6	0.00135	1.32	LV	CELLSTATES	MP_LYVE1lo.MHCII_hi	control_LMNA	10	17
LITAF	0.838	0.0425	0.342	0.241	7.56	11	0.00112	1.37	LV	CELLSTATES	MP_LYVE1lo.MHCII_hi	control_LMNA	10	17
ENTPD1-AS1	0.834	0.0116	0.687	0.442	8.43	14.7	0.000175	1.94	LV	CELLSTATES	MP_LYVE1lo.MHCII_hi	control_LMNA	10	17
FPR3	0.83	0.0145	0.606	0.439	8.3	14	0.000238	1.84	LV	CELLSTATES	MP_LYVE1lo.MHCII_hi	control_LMNA	10	17
SPRED1	0.823	0.0202	1.58	1.08	9.6	13.2	0.00037	1.69	LV	CELLSTATES	MP_LYVE1lo.MHCII_hi	control_LMNA	10	17
MIR181A1HG	0.8	0.0361	0.404	0.319	7.8	11.4	0.000879	1.44	LV	CELLSTATES	MP_LYVE1lo.MHCII_hi	control_LMNA	10	17
MIR99AHG	0.789	0.0227	0.65	0.431	8.4	12.8	0.000438	1.64	LV	CELLSTATES	MP_LYVE1lo.MHCII_hi	control_LMNA	10	17
EPB41L3	0.764	0.0282	0.92	0.668	8.96	12.2	0.000595	1.55	LV	CELLSTATES	MP_LYVE1lo.MHCII_hi	control_LMNA	10	17
LRP1	0.763	0.0308	0.587	0.417	8.27	11.9	0.000694	1.51	LV	CELLSTATES	MP_LYVE1lo.MHCII_hi	control_LMNA	10	17
LYVE1	0.762	0.0436	0.907	0.583	8.89	10.9	0.00117	1.36	LV	CELLSTATES	MP_LYVE1lo.MHCII_hi	control_LMNA	10	17
ZFP36L1	0.76	0.04	0.758	0.5	8.62	11.1	0.00102	1.4	LV	CELLSTATES	MP_LYVE1lo.MHCII_hi	control_LMNA	10	17
HCK	0.749	0.0276	0.605	0.45	8.34	12.3	0.000556	1.56	LV	CELLSTATES	MP_LYVE1lo.MHCII_hi	control_LMNA	10	17
COLEC12	0.74	0.0277	2.88	2.25	10.5	12.3	0.000562	1.56	LV	CELLSTATES	MP_LYVE1lo.MHCII_hi	control_LMNA	10	17
RNF149	0.685	0.041	1.67	1.19	9.76	11.1	0.00105	1.39	LV	CELLSTATES	MP_LYVE1lo.MHCII_hi	control_LMNA	10	17

## Sheet: control_PKP2
Gene	logFC	FDR	mean_exp_control	mean_exp_genotype	logCPM	F	PValue	FDR_plot	Region	annotation_level	cell_state	comparison	Observations_genotype	Observations_reference
LUCAT1	4.56	1.04e-05	0.0547	0.00282	5.26	29.4	5.86e-08	4.98	LV	CELLSTATES	MP_LYVE1lo.MHCII_hi	control_PKP2	6	17
FCGBP	4.5	1.32e-15	0.231	0.0135	6.76	78.6	7.66e-19	14.9	LV	CELLSTATES	MP_LYVE1lo.MHCII_hi	control_PKP2	6	17
ENPP2	4.48	1.52e-12	0.103	0.00742	5.98	63.5	1.64e-15	11.8	LV	CELLSTATES	MP_LYVE1lo.MHCII_hi	control_PKP2	6	17
C4BPB	4.42	0.000124	0.0158	0	4.66	23.8	1.08e-06	3.91	LV	CELLSTATES	MP_LYVE1lo.MHCII_hi	control_PKP2	6	17
LILRA5	4.24	0.000466	0.0204	0.000986	4.78	20.8	5.09e-06	3.33	LV	CELLSTATES	MP_LYVE1lo.MHCII_hi	control_PKP2	6	17
THBS1	4.15	6e-13	0.197	0.0221	6.67	65.6	5.46e-16	12.2	LV	CELLSTATES	MP_LYVE1lo.MHCII_hi	control_PKP2	6	17
TCTEX1D1	3.97	0.000933	0.0128	0.000975	4.64	19.3	1.12e-05	3.03	LV	CELLSTATES	MP_LYVE1lo.MHCII_hi	control_PKP2	6	17
CCL2	3.73	8.28e-13	0.173	0.0127	6.58	64.8	8.22e-16	12.1	LV	CELLSTATES	MP_LYVE1lo.MHCII_hi	control_PKP2	6	17
ADA	3.58	0.00274	0.0141	0.000825	4.69	16.8	4.13e-05	2.56	LV	CELLSTATES	MP_LYVE1lo.MHCII_hi	control_PKP2	6	17
PKIA	3.58	0.00508	0.0144	0	4.57	16	8.62e-05	2.29	LV	CELLSTATES	MP_LYVE1lo.MHCII_hi	control_PKP2	6	17
AP005059.1	3.55	0.00451	0.027	0	4.86	15.7	7.47e-05	2.35	LV	CELLSTATES	MP_LYVE1lo.MHCII_hi	control_PKP2	6	17
EFCAB3	3.55	0.00854	0.0159	0	4.61	14.9	0.000177	2.07	LV	CELLSTATES	MP_LYVE1lo.MHCII_hi	control_PKP2	6	17
FSIP1	3.52	0.000528	0.0553	0.00654	5.35	20.5	5.9e-06	3.28	LV	CELLSTATES	MP_LYVE1lo.MHCII_hi	control_PKP2	6	17
CYTOR	3.39	0.00182	0.0514	0.00181	5.19	17.7	2.55e-05	2.74	LV	CELLSTATES	MP_LYVE1lo.MHCII_hi	control_PKP2	6	17
LINC02112	3.35	0.015	0.0125	0	4.52	14.4	0.000363	1.83	LV	CELLSTATES	MP_LYVE1lo.MHCII_hi	control_PKP2	6	17
AC079907.2	3.28	0.00806	0.0137	0	4.6	14.2	0.000163	2.09	LV	CELLSTATES	MP_LYVE1lo.MHCII_hi	control_PKP2	6	17
TOX2	3.26	0.00981	0.0196	0.00181	4.76	13.8	0.000208	2.01	LV	CELLSTATES	MP_LYVE1lo.MHCII_hi	control_PKP2	6	17
PLAU	3.21	4.05e-09	0.142	0.0203	6.27	46.6	8.71e-12	8.39	LV	CELLSTATES	MP_LYVE1lo.MHCII_hi	control_PKP2	6	17
AC008440.2	3.19	0.0437	0.0133	0.000975	4.6	11.6	0.00148	1.36	LV	CELLSTATES	MP_LYVE1lo.MHCII_hi	control_PKP2	6	17
AC079210.1	3.16	2.63e-07	0.0915	0.0152	5.9	37.3	9.92e-10	6.58	LV	CELLSTATES	MP_LYVE1lo.MHCII_hi	control_PKP2	6	17
GIMAP6	3.15	0.0154	0.0188	0.000975	4.67	12.6	0.000379	1.81	LV	CELLSTATES	MP_LYVE1lo.MHCII_hi	control_PKP2	6	17
LCA5	3.14	0.0333	0.0134	0	4.53	12.6	0.00104	1.48	LV	CELLSTATES	MP_LYVE1lo.MHCII_hi	control_PKP2	6	17
SHISA5	3.08	0.000409	0.0546	0.00998	5.37	21.1	4.36e-06	3.39	LV	CELLSTATES	MP_LYVE1lo.MHCII_hi	control_PKP2	6	17
HIST1H1D	3.07	0.0124	0.0133	0.00336	4.69	13.2	0.000279	1.91	LV	CELLSTATES	MP_LYVE1lo.MHCII_hi	control_PKP2	6	17
SLC2A3	3.04	8.85e-08	0.149	0.0152	6.36	39.7	2.91e-10	7.05	LV	CELLSTATES	MP_LYVE1lo.MHCII_hi	control_PKP2	6	17
LINC01146	2.88	0.00359	0.0466	0.00834	5.25	16.2	5.59e-05	2.44	LV	CELLSTATES	MP_LYVE1lo.MHCII_hi	control_PKP2	6	17
AC073283.3	2.86	0.0326	0.0213	0.00197	4.74	10.8	0.001	1.49	LV	CELLSTATES	MP_LYVE1lo.MHCII_hi	control_PKP2	6	17
PIM1	2.85	0.032	0.0353	0.00238	4.94	10.9	0.000978	1.49	LV	CELLSTATES	MP_LYVE1lo.MHCII_hi	control_PKP2	6	17
CX3CR1	2.82	0.0191	0.0315	0.00336	4.95	12.1	0.000499	1.72	LV	CELLSTATES	MP_LYVE1lo.MHCII_hi	control_PKP2	6	17
CR1	2.81	1.45e-13	0.313	0.0731	7.37	68.8	1.08e-16	12.8	LV	CELLSTATES	MP_LYVE1lo.MHCII_hi	control_PKP2	6	17
BCL3	2.75	0.00018	0.0572	0.0213	5.55	22.8	1.8e-06	3.75	LV	CELLSTATES	MP_LYVE1lo.MHCII_hi	control_PKP2	6	17
CCR1	2.75	0.000177	0.0918	0.0135	5.71	22.8	1.75e-06	3.75	LV	CELLSTATES	MP_LYVE1lo.MHCII_hi	control_PKP2	6	17
AC106739.1	2.66	0.0348	0.0127	0.00393	4.69	10.6	0.00112	1.46	LV	CELLSTATES	MP_LYVE1lo.MHCII_hi	control_PKP2	6	17
ADGB	2.65	0.0231	0.0246	0.00921	4.87	11.7	0.000637	1.64	LV	CELLSTATES	MP_LYVE1lo.MHCII_hi	control_PKP2	6	17
SEPHS2	2.63	0.0348	0.0205	0.00393	4.8	10.6	0.00112	1.46	LV	CELLSTATES	MP_LYVE1lo.MHCII_hi	control_PKP2	6	17
FBN2	2.6	5.69e-05	0.0629	0.0152	5.72	25.6	4.1e-07	4.24	LV	CELLSTATES	MP_LYVE1lo.MHCII_hi	control_PKP2	6	17
LFNG	2.58	0.0174	0.0249	0.0117	5.01	12.3	0.000442	1.76	LV	CELLSTATES	MP_LYVE1lo.MHCII_hi	control_PKP2	6	17
RAB33B	2.57	0.0272	0.0321	0.00429	5.03	11.3	0.000783	1.57	LV	CELLSTATES	MP_LYVE1lo.MHCII_hi	control_PKP2	6	17
GK	2.56	2.37e-09	0.236	0.0659	7.01	47.9	4.52e-12	8.62	LV	CELLSTATES	MP_LYVE1lo.MHCII_hi	control_PKP2	6	17
MARCO	2.51	0.0203	0.0412	0.00771	5.15	12	0.00054	1.69	LV	CELLSTATES	MP_LYVE1lo.MHCII_hi	control_PKP2	6	17
FCGR3A	2.49	0.00159	0.0809	0.0151	5.64	18.1	2.15e-05	2.8	LV	CELLSTATES	MP_LYVE1lo.MHCII_hi	control_PKP2	6	17
ADGRE2	2.46	5.07e-05	0.109	0.0313	6.06	26	3.5e-07	4.29	LV	CELLSTATES	MP_LYVE1lo.MHCII_hi	control_PKP2	6	17
RELT	2.46	0.0013	0.0678	0.0138	5.6	18.5	1.69e-05	2.89	LV	CELLSTATES	MP_LYVE1lo.MHCII_hi	control_PKP2	6	17
GK-AS1	2.45	0.00225	0.065	0.013	5.55	17.2	3.37e-05	2.65	LV	CELLSTATES	MP_LYVE1lo.MHCII_hi	control_PKP2	6	17
EEPD1	2.41	6.19e-09	0.233	0.0688	6.97	45.7	1.38e-11	8.21	LV	CELLSTATES	MP_LYVE1lo.MHCII_hi	control_PKP2	6	17
GULP1	2.4	0.000702	0.0582	0.0176	5.63	19.9	8.07e-06	3.15	LV	CELLSTATES	MP_LYVE1lo.MHCII_hi	control_PKP2	6	17
TLE3	2.4	0.00843	0.0547	0.00976	5.36	14.1	0.000174	2.07	LV	CELLSTATES	MP_LYVE1lo.MHCII_hi	control_PKP2	6	17
GAR1	2.36	0.0421	0.0258	0.00907	4.98	10.2	0.00142	1.38	LV	CELLSTATES	MP_LYVE1lo.MHCII_hi	control_PKP2	6	17
ABCA9-AS1	2.3	0.000109	0.0803	0.0362	5.97	24.1	8.95e-07	3.96	LV	CELLSTATES	MP_LYVE1lo.MHCII_hi	control_PKP2	6	17
CD38	2.27	0.00364	0.0644	0.013	5.55	16.2	5.69e-05	2.44	LV	CELLSTATES	MP_LYVE1lo.MHCII_hi	control_PKP2	6	17
RELB	2.26	0.0253	0.035	0.0153	5.16	11.5	0.00071	1.6	LV	CELLSTATES	MP_LYVE1lo.MHCII_hi	control_PKP2	6	17
VCAN	2.26	0.00317	0.0943	0.0155	5.84	16.5	4.83e-05	2.5	LV	CELLSTATES	MP_LYVE1lo.MHCII_hi	control_PKP2	6	17
FAM20A	2.24	2.44e-11	0.544	0.2	8.11	57.7	3.08e-14	10.6	LV	CELLSTATES	MP_LYVE1lo.MHCII_hi	control_PKP2	6	17
RUBCNL	2.24	8.85e-08	0.277	0.0737	7.17	39.9	2.72e-10	7.05	LV	CELLSTATES	MP_LYVE1lo.MHCII_hi	control_PKP2	6	17
KL	2.23	0.0442	0.0175	0.0129	4.97	10	0.00153	1.35	LV	CELLSTATES	MP_LYVE1lo.MHCII_hi	control_PKP2	6	17
HMOX1	2.2	5.62e-05	0.113	0.0451	6.22	25.7	4e-07	4.25	LV	CELLSTATES	MP_LYVE1lo.MHCII_hi	control_PKP2	6	17
MILR1	2.19	1.6e-05	0.15	0.0383	6.49	28.4	9.78e-08	4.8	LV	CELLSTATES	MP_LYVE1lo.MHCII_hi	control_PKP2	6	17
GLIPR2	2.18	0.000789	0.0824	0.0323	5.91	19.7	9.21e-06	3.1	LV	CELLSTATES	MP_LYVE1lo.MHCII_hi	control_PKP2	6	17
ABLIM3	2.17	0.00432	0.0734	0.0212	5.63	15.8	7e-05	2.36	LV	CELLSTATES	MP_LYVE1lo.MHCII_hi	control_PKP2	6	17
KIFC3	2.15	0.00105	0.0819	0.0425	5.85	19	1.32e-05	2.98	LV	CELLSTATES	MP_LYVE1lo.MHCII_hi	control_PKP2	6	17
AP000763.3	2.14	0.0485	0.0369	0.0117	5.18	9.8	0.00175	1.31	LV	CELLSTATES	MP_LYVE1lo.MHCII_hi	control_PKP2	6	17
NEURL2	2.14	1.91e-06	0.177	0.0835	6.72	33.2	8.39e-09	5.72	LV	CELLSTATES	MP_LYVE1lo.MHCII_hi	control_PKP2	6	17
CTSL	2.12	1.05e-08	0.339	0.153	7.55	44.4	2.61e-11	7.98	LV	CELLSTATES	MP_LYVE1lo.MHCII_hi	control_PKP2	6	17
HIST2H2BF	2.12	0.00599	0.0967	0.0117	5.86	15	0.000108	2.22	LV	CELLSTATES	MP_LYVE1lo.MHCII_hi	control_PKP2	6	17
IGSF6	2.12	0.00187	0.0848	0.0281	5.84	17.6	2.66e-05	2.73	LV	CELLSTATES	MP_LYVE1lo.MHCII_hi	control_PKP2	6	17
SIGLEC7	2.12	0.0236	0.0452	0.012	5.33	11.6	0.000658	1.63	LV	CELLSTATES	MP_LYVE1lo.MHCII_hi	control_PKP2	6	17
AC009313.1	2.11	0.0171	0.0356	0.0208	5.35	12.4	0.000429	1.77	LV	CELLSTATES	MP_LYVE1lo.MHCII_hi	control_PKP2	6	17
AL137789.1	2.09	0.0492	0.0468	0.00735	5.22	9.76	0.00178	1.31	LV	CELLSTATES	MP_LYVE1lo.MHCII_hi	control_PKP2	6	17
CHST15	2.06	8.36e-07	0.287	0.092	7.19	34.9	3.46e-09	6.08	LV	CELLSTATES	MP_LYVE1lo.MHCII_hi	control_PKP2	6	17
NOTCH1	2.04	0.0118	0.0559	0.0189	5.53	13.3	0.000265	1.93	LV	CELLSTATES	MP_LYVE1lo.MHCII_hi	control_PKP2	6	17
CTSA	2.03	1.5e-06	0.227	0.106	7.04	33.7	6.47e-09	5.82	LV	CELLSTATES	MP_LYVE1lo.MHCII_hi	control_PKP2	6	17
NRP2	2	8.08e-09	0.519	0.192	8	45	1.94e-11	8.09	LV	CELLSTATES	MP_LYVE1lo.MHCII_hi	control_PKP2	6	17
HIVEP1	1.98	6.52e-06	0.196	0.0758	6.8	30.4	3.51e-08	5.19	LV	CELLSTATES	MP_LYVE1lo.MHCII_hi	control_PKP2	6	17
IER3	1.95	5.49e-06	0.199	0.0899	6.93	30.8	2.91e-08	5.26	LV	CELLSTATES	MP_LYVE1lo.MHCII_hi	control_PKP2	6	17
ARL4C	1.92	1.09e-05	0.179	0.104	6.82	29.3	6.33e-08	4.96	LV	CELLSTATES	MP_LYVE1lo.MHCII_hi	control_PKP2	6	17
PRKCA	1.92	2.19e-07	0.444	0.172	7.84	37.8	7.96e-10	6.66	LV	CELLSTATES	MP_LYVE1lo.MHCII_hi	control_PKP2	6	17
STAT4	1.92	0.0138	0.0378	0.0374	5.51	12.9	0.000324	1.86	LV	CELLSTATES	MP_LYVE1lo.MHCII_hi	control_PKP2	6	17
ABCG1	1.9	0.000116	0.136	0.0731	6.48	24	9.73e-07	3.93	LV	CELLSTATES	MP_LYVE1lo.MHCII_hi	control_PKP2	6	17
ICAM1	1.9	0.0209	0.0556	0.0182	5.51	11.9	0.000562	1.68	LV	CELLSTATES	MP_LYVE1lo.MHCII_hi	control_PKP2	6	17
LGMN	1.9	8.82e-11	1.27	0.508	9.22	54.8	1.31e-13	10.1	LV	CELLSTATES	MP_LYVE1lo.MHCII_hi	control_PKP2	6	17
CLIC1	1.87	0.00806	0.0818	0.0333	5.86	14.2	0.000161	2.09	LV	CELLSTATES	MP_LYVE1lo.MHCII_hi	control_PKP2	6	17
KCNK13	1.83	0.0175	0.0816	0.0206	5.73	12.3	0.000446	1.76	LV	CELLSTATES	MP_LYVE1lo.MHCII_hi	control_PKP2	6	17
EPAS1	1.82	0.00433	0.0713	0.045	5.94	15.8	7.07e-05	2.36	LV	CELLSTATES	MP_LYVE1lo.MHCII_hi	control_PKP2	6	17
FPR1	1.82	2.19e-08	0.637	0.239	8.33	42.7	6.35e-11	7.66	LV	CELLSTATES	MP_LYVE1lo.MHCII_hi	control_PKP2	6	17
PLEKHG6	1.82	0.0335	0.0629	0.0204	5.57	10.7	0.00105	1.47	LV	CELLSTATES	MP_LYVE1lo.MHCII_hi	control_PKP2	6	17
CBR3	1.81	0.0351	0.0575	0.0205	5.51	10.6	0.00114	1.45	LV	CELLSTATES	MP_LYVE1lo.MHCII_hi	control_PKP2	6	17
CLEC7A	1.81	1.1e-07	0.812	0.286	8.62	39.2	3.73e-10	6.96	LV	CELLSTATES	MP_LYVE1lo.MHCII_hi	control_PKP2	6	17
LILRA6	1.8	0.00775	0.0833	0.0377	5.9	14.4	0.000151	2.11	LV	CELLSTATES	MP_LYVE1lo.MHCII_hi	control_PKP2	6	17
MCC	1.8	0.000132	0.162	0.0735	6.66	23.6	1.18e-06	3.88	LV	CELLSTATES	MP_LYVE1lo.MHCII_hi	control_PKP2	6	17
MIDN	1.79	0.0368	0.054	0.032	5.54	10.5	0.00121	1.43	LV	CELLSTATES	MP_LYVE1lo.MHCII_hi	control_PKP2	6	17
PLSCR1	1.79	5.19e-06	0.257	0.132	7.27	30.9	2.71e-08	5.28	LV	CELLSTATES	MP_LYVE1lo.MHCII_hi	control_PKP2	6	17
RASGRP3	1.79	0.00722	0.112	0.0344	6.13	14.6	0.000134	2.14	LV	CELLSTATES	MP_LYVE1lo.MHCII_hi	control_PKP2	6	17
HBEGF	1.78	0.029	0.0509	0.0319	5.56	11.1	0.000845	1.54	LV	CELLSTATES	MP_LYVE1lo.MHCII_hi	control_PKP2	6	17
CD200R1	1.77	0.00104	0.113	0.0611	6.29	19	1.3e-05	2.98	LV	CELLSTATES	MP_LYVE1lo.MHCII_hi	control_PKP2	6	17
RAP2B	1.77	0.000101	0.207	0.087	6.85	24.3	8.09e-07	4	LV	CELLSTATES	MP_LYVE1lo.MHCII_hi	control_PKP2	6	17
DAB2	1.76	4.8e-05	0.213	0.114	6.96	26.1	3.26e-07	4.32	LV	CELLSTATES	MP_LYVE1lo.MHCII_hi	control_PKP2	6	17
CD14	1.75	3.57e-06	0.438	0.141	7.95	31.7	1.8e-08	5.45	LV	CELLSTATES	MP_LYVE1lo.MHCII_hi	control_PKP2	6	17
SDC3	1.74	0.0438	0.0435	0.0311	5.49	10.1	0.00151	1.36	LV	CELLSTATES	MP_LYVE1lo.MHCII_hi	control_PKP2	6	17
FAM129A	1.72	0.000125	0.29	0.0743	7.25	23.8	1.1e-06	3.9	LV	CELLSTATES	MP_LYVE1lo.MHCII_hi	control_PKP2	6	17
METRNL	1.71	0.00855	0.0887	0.0435	5.94	14	0.000179	2.07	LV	CELLSTATES	MP_LYVE1lo.MHCII_hi	control_PKP2	6	17
AC026704.1	1.69	0.0438	0.0615	0.0246	5.63	10.1	0.00151	1.36	LV	CELLSTATES	MP_LYVE1lo.MHCII_hi	control_PKP2	6	17
ST8SIA4	1.69	1.99e-06	0.487	0.233	8.03	33	9.08e-09	5.7	LV	CELLSTATES	MP_LYVE1lo.MHCII_hi	control_PKP2	6	17
TMEM163	1.69	0.000118	0.229	0.106	7.06	23.9	1e-06	3.93	LV	CELLSTATES	MP_LYVE1lo.MHCII_hi	control_PKP2	6	17
RHOU	1.67	0.0131	0.0789	0.044	5.87	13	0.000305	1.88	LV	CELLSTATES	MP_LYVE1lo.MHCII_hi	control_PKP2	6	17
AC008937.2	1.66	0.0154	0.0883	0.0431	5.96	12.6	0.000378	1.81	LV	CELLSTATES	MP_LYVE1lo.MHCII_hi	control_PKP2	6	17
PRKCA-AS1	1.66	0.0485	0.0695	0.0221	5.67	9.82	0.00173	1.31	LV	CELLSTATES	MP_LYVE1lo.MHCII_hi	control_PKP2	6	17
TUBA1A	1.65	0.0139	0.104	0.0307	6.08	12.9	0.00033	1.86	LV	CELLSTATES	MP_LYVE1lo.MHCII_hi	control_PKP2	6	17
CACNA2D3	1.64	0.00628	0.108	0.0494	6.16	14.9	0.000114	2.2	LV	CELLSTATES	MP_LYVE1lo.MHCII_hi	control_PKP2	6	17
ST18	1.64	0.0391	0.0845	0.0243	5.75	10.3	0.0013	1.41	LV	CELLSTATES	MP_LYVE1lo.MHCII_hi	control_PKP2	6	17
LILRB2	1.63	0.00372	0.122	0.063	6.31	16.2	5.84e-05	2.43	LV	CELLSTATES	MP_LYVE1lo.MHCII_hi	control_PKP2	6	17
AGBL5	1.62	0.0253	0.0835	0.0424	5.93	11.5	0.000712	1.6	LV	CELLSTATES	MP_LYVE1lo.MHCII_hi	control_PKP2	6	17
DUSP6	1.62	0.00781	0.106	0.0486	6.19	14.3	0.000154	2.11	LV	CELLSTATES	MP_LYVE1lo.MHCII_hi	control_PKP2	6	17
NFKBIZ	1.62	0.000933	0.187	0.0716	6.78	19.3	1.12e-05	3.03	LV	CELLSTATES	MP_LYVE1lo.MHCII_hi	control_PKP2	6	17
TRPV4	1.62	0.0055	0.136	0.0528	6.36	15.2	9.6e-05	2.26	LV	CELLSTATES	MP_LYVE1lo.MHCII_hi	control_PKP2	6	17
C5orf17	1.57	0.0124	0.135	0.0416	6.28	13.2	0.00028	1.91	LV	CELLSTATES	MP_LYVE1lo.MHCII_hi	control_PKP2	6	17
DNMT1	1.57	0.0215	0.102	0.0448	6.12	11.8	0.000585	1.67	LV	CELLSTATES	MP_LYVE1lo.MHCII_hi	control_PKP2	6	17
RAB32	1.57	0.0129	0.106	0.0488	6.15	13.1	0.000296	1.89	LV	CELLSTATES	MP_LYVE1lo.MHCII_hi	control_PKP2	6	17
ROR1	1.57	0.000153	0.247	0.13	7.18	23.2	1.45e-06	3.81	LV	CELLSTATES	MP_LYVE1lo.MHCII_hi	control_PKP2	6	17
SH3RF3	1.57	1.2e-05	0.515	0.276	8.07	29.1	7.03e-08	4.92	LV	CELLSTATES	MP_LYVE1lo.MHCII_hi	control_PKP2	6	17
FP236383.1	1.55	0.00013	0.306	0.179	7.4	23.7	1.15e-06	3.89	LV	CELLSTATES	MP_LYVE1lo.MHCII_hi	control_PKP2	6	17
MKNK1-AS1	1.55	0.0351	0.103	0.0323	6.02	10.6	0.00114	1.45	LV	CELLSTATES	MP_LYVE1lo.MHCII_hi	control_PKP2	6	17
AC023051.1	1.54	0.00832	0.124	0.0611	6.33	14.1	0.000169	2.08	LV	CELLSTATES	MP_LYVE1lo.MHCII_hi	control_PKP2	6	17
HIF1A-AS2	1.54	6.12e-05	0.339	0.163	7.55	25.4	4.61e-07	4.21	LV	CELLSTATES	MP_LYVE1lo.MHCII_hi	control_PKP2	6	17
LY96	1.53	0.000177	0.284	0.145	7.33	22.9	1.74e-06	3.75	LV	CELLSTATES	MP_LYVE1lo.MHCII_hi	control_PKP2	6	17
HIVEP3	1.51	0.00104	0.237	0.0949	7.02	19	1.29e-05	2.98	LV	CELLSTATES	MP_LYVE1lo.MHCII_hi	control_PKP2	6	17
PPARD	1.51	7.58e-05	0.31	0.167	7.46	24.9	5.9e-07	4.12	LV	CELLSTATES	MP_LYVE1lo.MHCII_hi	control_PKP2	6	17
VPS9D1	1.5	0.0323	0.0909	0.0421	6.02	10.8	0.00099	1.49	LV	CELLSTATES	MP_LYVE1lo.MHCII_hi	control_PKP2	6	17
AC069368.1	1.48	0.0164	0.108	0.0609	6.18	12.5	0.000408	1.79	LV	CELLSTATES	MP_LYVE1lo.MHCII_hi	control_PKP2	6	17
C9	1.47	0.00833	0.123	0.0781	6.42	14.1	0.000171	2.08	LV	CELLSTATES	MP_LYVE1lo.MHCII_hi	control_PKP2	6	17
LST1	1.47	0.0043	0.182	0.0807	6.71	15.8	6.95e-05	2.37	LV	CELLSTATES	MP_LYVE1lo.MHCII_hi	control_PKP2	6	17
TNFAIP8	1.47	0.000333	0.373	0.207	7.71	21.6	3.45e-06	3.48	LV	CELLSTATES	MP_LYVE1lo.MHCII_hi	control_PKP2	6	17
PNKP	1.46	0.00989	0.135	0.0677	6.47	13.7	0.000213	2	LV	CELLSTATES	MP_LYVE1lo.MHCII_hi	control_PKP2	6	17
SERPINB1	1.46	0.00478	0.169	0.0825	6.7	15.6	8.03e-05	2.32	LV	CELLSTATES	MP_LYVE1lo.MHCII_hi	control_PKP2	6	17
NRP1	1.45	1.95e-06	2.18	1.1	10.1	33.1	8.7e-09	5.71	LV	CELLSTATES	MP_LYVE1lo.MHCII_hi	control_PKP2	6	17
SSH1	1.45	0.00158	0.229	0.114	7.04	18.1	2.12e-05	2.8	LV	CELLSTATES	MP_LYVE1lo.MHCII_hi	control_PKP2	6	17
RND3	1.43	0.0233	0.124	0.0647	6.31	11.6	0.000643	1.63	LV	CELLSTATES	MP_LYVE1lo.MHCII_hi	control_PKP2	6	17
CD28	1.42	0.0333	0.0881	0.0623	6.12	10.8	0.00104	1.48	LV	CELLSTATES	MP_LYVE1lo.MHCII_hi	control_PKP2	6	17
FCER1G	1.42	0.00135	0.276	0.121	7.25	18.4	1.78e-05	2.87	LV	CELLSTATES	MP_LYVE1lo.MHCII_hi	control_PKP2	6	17
TGFBI	1.42	1.25e-05	0.673	0.327	8.46	28.9	7.49e-08	4.9	LV	CELLSTATES	MP_LYVE1lo.MHCII_hi	control_PKP2	6	17
ANKDD1A	1.41	0.045	0.111	0.0473	6.09	9.99	0.00157	1.35	LV	CELLSTATES	MP_LYVE1lo.MHCII_hi	control_PKP2	6	17
AL160272.2	1.39	0.00705	0.176	0.102	6.77	14.6	0.00013	2.15	LV	CELLSTATES	MP_LYVE1lo.MHCII_hi	control_PKP2	6	17
FPR3	1.39	3.69e-05	0.606	0.331	8.32	26.7	2.41e-07	4.43	LV	CELLSTATES	MP_LYVE1lo.MHCII_hi	control_PKP2	6	17
LMNA	1.39	0.00183	0.231	0.111	7.04	17.7	2.58e-05	2.74	LV	CELLSTATES	MP_LYVE1lo.MHCII_hi	control_PKP2	6	17
IL7	1.38	0.0267	0.108	0.0617	6.32	11.3	0.000757	1.57	LV	CELLSTATES	MP_LYVE1lo.MHCII_hi	control_PKP2	6	17
TPM4	1.38	0.023	0.13	0.074	6.42	11.7	0.000633	1.64	LV	CELLSTATES	MP_LYVE1lo.MHCII_hi	control_PKP2	6	17
AC110995.1	1.37	0.0309	0.11	0.059	6.23	11	0.000928	1.51	LV	CELLSTATES	MP_LYVE1lo.MHCII_hi	control_PKP2	6	17
OSBP2	1.37	0.0462	0.0814	0.055	6.04	9.92	0.00163	1.34	LV	CELLSTATES	MP_LYVE1lo.MHCII_hi	control_PKP2	6	17
CTSC	1.34	0.000164	0.54	0.311	8.15	23.1	1.56e-06	3.79	LV	CELLSTATES	MP_LYVE1lo.MHCII_hi	control_PKP2	6	17
AC133065.1	1.33	0.0318	0.103	0.0702	6.24	10.9	0.000962	1.5	LV	CELLSTATES	MP_LYVE1lo.MHCII_hi	control_PKP2	6	17
NCF2	1.32	0.0057	0.203	0.121	6.93	15.1	0.0001	2.24	LV	CELLSTATES	MP_LYVE1lo.MHCII_hi	control_PKP2	6	17
PTRH2	1.31	0.00806	0.215	0.109	6.98	14.2	0.000162	2.09	LV	CELLSTATES	MP_LYVE1lo.MHCII_hi	control_PKP2	6	17
TIAM1	1.31	0.00477	0.266	0.12	7.15	15.6	7.98e-05	2.32	LV	CELLSTATES	MP_LYVE1lo.MHCII_hi	control_PKP2	6	17
ZFP36L1	1.31	0.000121	0.758	0.337	8.62	23.8	1.04e-06	3.92	LV	CELLSTATES	MP_LYVE1lo.MHCII_hi	control_PKP2	6	17
DMXL2	1.3	0.000507	0.436	0.236	7.88	20.6	5.62e-06	3.3	LV	CELLSTATES	MP_LYVE1lo.MHCII_hi	control_PKP2	6	17
SPRED1	1.3	6.98e-05	1.58	0.867	9.64	25.1	5.37e-07	4.16	LV	CELLSTATES	MP_LYVE1lo.MHCII_hi	control_PKP2	6	17
GNA15	1.29	0.0347	0.129	0.0761	6.39	10.6	0.0011	1.46	LV	CELLSTATES	MP_LYVE1lo.MHCII_hi	control_PKP2	6	17
TRIM8	1.29	0.0319	0.118	0.0744	6.36	10.9	0.000972	1.5	LV	CELLSTATES	MP_LYVE1lo.MHCII_hi	control_PKP2	6	17
ARMC2	1.28	0.00182	0.266	0.187	7.38	17.7	2.56e-05	2.74	LV	CELLSTATES	MP_LYVE1lo.MHCII_hi	control_PKP2	6	17
PAQR3	1.28	0.0349	0.138	0.0698	6.49	10.6	0.00113	1.46	LV	CELLSTATES	MP_LYVE1lo.MHCII_hi	control_PKP2	6	17
LRP1	1.27	0.000285	0.587	0.305	8.26	21.9	2.93e-06	3.55	LV	CELLSTATES	MP_LYVE1lo.MHCII_hi	control_PKP2	6	17
ME1	1.27	0.000138	0.736	0.418	8.59	23.5	1.24e-06	3.86	LV	CELLSTATES	MP_LYVE1lo.MHCII_hi	control_PKP2	6	17
AC120193.1	1.26	0.0014	0.546	0.152	8.15	18.3	1.87e-05	2.85	LV	CELLSTATES	MP_LYVE1lo.MHCII_hi	control_PKP2	6	17
HSP90B1	1.25	0.0333	0.167	0.0872	6.71	10.8	0.00103	1.48	LV	CELLSTATES	MP_LYVE1lo.MHCII_hi	control_PKP2	6	17
CLIP2	1.23	0.0335	0.129	0.0859	6.49	10.7	0.00105	1.47	LV	CELLSTATES	MP_LYVE1lo.MHCII_hi	control_PKP2	6	17
P2RY6	1.22	0.00819	0.269	0.154	7.23	14.2	0.000166	2.09	LV	CELLSTATES	MP_LYVE1lo.MHCII_hi	control_PKP2	6	17
DRAM1	1.21	0.015	0.231	0.128	7.09	12.7	0.000362	1.83	LV	CELLSTATES	MP_LYVE1lo.MHCII_hi	control_PKP2	6	17
ZNF100	1.2	0.0282	0.168	0.104	6.74	11.2	0.00082	1.55	LV	CELLSTATES	MP_LYVE1lo.MHCII_hi	control_PKP2	6	17
CEMIP2	1.19	0.00211	0.441	0.247	7.93	17.4	3.1e-05	2.68	LV	CELLSTATES	MP_LYVE1lo.MHCII_hi	control_PKP2	6	17
CTSZ	1.18	0.0213	0.198	0.132	6.99	11.9	0.000576	1.67	LV	CELLSTATES	MP_LYVE1lo.MHCII_hi	control_PKP2	6	17
RASSF2	1.17	0.0127	0.24	0.151	7.15	13.1	0.00029	1.89	LV	CELLSTATES	MP_LYVE1lo.MHCII_hi	control_PKP2	6	17
RUNX1	1.17	0.000185	2.6	1.53	10.4	22.7	1.87e-06	3.73	LV	CELLSTATES	MP_LYVE1lo.MHCII_hi	control_PKP2	6	17
ANKRD13D	1.16	0.00735	0.31	0.186	7.49	14.5	0.000138	2.13	LV	CELLSTATES	MP_LYVE1lo.MHCII_hi	control_PKP2	6	17
ST3GAL5	1.16	0.0272	0.199	0.122	6.91	11.3	0.000789	1.56	LV	CELLSTATES	MP_LYVE1lo.MHCII_hi	control_PKP2	6	17
STON2	1.16	0.00806	0.267	0.16	7.28	14.2	0.000161	2.09	LV	CELLSTATES	MP_LYVE1lo.MHCII_hi	control_PKP2	6	17
PLEKHO1	1.15	0.0201	0.19	0.145	6.95	12	0.000528	1.7	LV	CELLSTATES	MP_LYVE1lo.MHCII_hi	control_PKP2	6	17
BCL2L1	1.14	0.0108	0.377	0.241	7.73	13.5	0.000238	1.97	LV	CELLSTATES	MP_LYVE1lo.MHCII_hi	control_PKP2	6	17
AP1S2	1.13	0.0297	0.191	0.126	6.94	11.1	0.000868	1.53	LV	CELLSTATES	MP_LYVE1lo.MHCII_hi	control_PKP2	6	17
ENTPD1	1.13	0.00705	0.532	0.241	8.06	14.7	0.000129	2.15	LV	CELLSTATES	MP_LYVE1lo.MHCII_hi	control_PKP2	6	17
NABP1	1.13	0.00425	0.416	0.253	7.87	15.9	6.79e-05	2.37	LV	CELLSTATES	MP_LYVE1lo.MHCII_hi	control_PKP2	6	17
BLNK	1.12	0.00981	0.385	0.232	7.77	13.7	0.000209	2.01	LV	CELLSTATES	MP_LYVE1lo.MHCII_hi	control_PKP2	6	17
EPB41L3	1.12	0.000752	0.92	0.584	9.02	19.8	8.72e-06	3.12	LV	CELLSTATES	MP_LYVE1lo.MHCII_hi	control_PKP2	6	17
EHD4	1.11	0.0348	0.23	0.138	7.06	10.6	0.00112	1.46	LV	CELLSTATES	MP_LYVE1lo.MHCII_hi	control_PKP2	6	17
GPRIN3	1.1	0.0076	0.34	0.206	7.63	14.4	0.000145	2.12	LV	CELLSTATES	MP_LYVE1lo.MHCII_hi	control_PKP2	6	17
MIOS	1.1	0.049	0.176	0.12	6.87	9.77	0.00177	1.31	LV	CELLSTATES	MP_LYVE1lo.MHCII_hi	control_PKP2	6	17
CCDC170	1.09	0.0153	0.291	0.169	7.39	12.7	0.000374	1.81	LV	CELLSTATES	MP_LYVE1lo.MHCII_hi	control_PKP2	6	17
GPATCH2	1.09	0.0125	0.334	0.221	7.59	13.2	0.000284	1.9	LV	CELLSTATES	MP_LYVE1lo.MHCII_hi	control_PKP2	6	17
CD44	1.08	0.0086	0.407	0.262	7.87	14	0.000181	2.07	LV	CELLSTATES	MP_LYVE1lo.MHCII_hi	control_PKP2	6	17
EIF4G3	1.08	0.00133	1.25	0.717	9.3	18.4	1.74e-05	2.87	LV	CELLSTATES	MP_LYVE1lo.MHCII_hi	control_PKP2	6	17
ARAP2	1.07	0.0234	0.254	0.159	7.24	11.6	0.000648	1.63	LV	CELLSTATES	MP_LYVE1lo.MHCII_hi	control_PKP2	6	17
FLOT1	1.06	0.0462	0.199	0.118	6.9	9.93	0.00163	1.34	LV	CELLSTATES	MP_LYVE1lo.MHCII_hi	control_PKP2	6	17
ITGAM	1.06	0.0161	0.355	0.192	7.59	12.5	0.000398	1.79	LV	CELLSTATES	MP_LYVE1lo.MHCII_hi	control_PKP2	6	17
MGAT4A	1.06	0.0076	0.594	0.42	8.4	14.4	0.000145	2.12	LV	CELLSTATES	MP_LYVE1lo.MHCII_hi	control_PKP2	6	17
STK32B	1.06	0.0354	0.241	0.148	7.2	10.6	0.00116	1.45	LV	CELLSTATES	MP_LYVE1lo.MHCII_hi	control_PKP2	6	17
TMEM106A	1.06	0.0297	0.257	0.165	7.23	11.1	0.000869	1.53	LV	CELLSTATES	MP_LYVE1lo.MHCII_hi	control_PKP2	6	17
YTHDF3	1.06	0.0405	0.206	0.174	7.1	10.3	0.00136	1.39	LV	CELLSTATES	MP_LYVE1lo.MHCII_hi	control_PKP2	6	17
ZEB2	1.05	0.00122	3.52	2.29	10.8	18.6	1.58e-05	2.91	LV	CELLSTATES	MP_LYVE1lo.MHCII_hi	control_PKP2	6	17
ARHGAP4	1.04	0.0314	0.251	0.166	7.21	10.9	0.000949	1.5	LV	CELLSTATES	MP_LYVE1lo.MHCII_hi	control_PKP2	6	17
LPAR6	1.04	0.0076	0.686	0.36	8.62	14.4	0.000145	2.12	LV	CELLSTATES	MP_LYVE1lo.MHCII_hi	control_PKP2	6	17
NCKAP5	1.04	0.00709	0.767	0.422	8.73	14.6	0.000131	2.15	LV	CELLSTATES	MP_LYVE1lo.MHCII_hi	control_PKP2	6	17
RPS9	1.04	0.0252	0.247	0.167	7.26	11.5	0.000704	1.6	LV	CELLSTATES	MP_LYVE1lo.MHCII_hi	control_PKP2	6	17
KCNQ1OT1	1.03	0.0401	0.265	0.18	7.39	10.3	0.00135	1.4	LV	CELLSTATES	MP_LYVE1lo.MHCII_hi	control_PKP2	6	17
PLTP	1.03	0.00327	0.733	0.421	8.53	16.4	5e-05	2.49	LV	CELLSTATES	MP_LYVE1lo.MHCII_hi	control_PKP2	6	17
SAMSN1	1.02	0.0224	0.34	0.175	7.57	11.7	0.000611	1.65	LV	CELLSTATES	MP_LYVE1lo.MHCII_hi	control_PKP2	6	17
SRGAP3	1.02	0.0346	0.23	0.172	7.23	10.7	0.00109	1.46	LV	CELLSTATES	MP_LYVE1lo.MHCII_hi	control_PKP2	6	17
ZNF577	1.02	0.0347	0.241	0.17	7.2	10.6	0.00111	1.46	LV	CELLSTATES	MP_LYVE1lo.MHCII_hi	control_PKP2	6	17
PSAP	1.01	0.0144	0.439	0.275	7.94	12.8	0.000348	1.84	LV	CELLSTATES	MP_LYVE1lo.MHCII_hi	control_PKP2	6	17
ST3GAL1	1.01	0.00762	0.534	0.371	8.25	14.4	0.000148	2.12	LV	CELLSTATES	MP_LYVE1lo.MHCII_hi	control_PKP2	6	17
HCK	1	0.00996	0.605	0.398	8.38	13.7	0.000215	2	LV	CELLSTATES	MP_LYVE1lo.MHCII_hi	control_PKP2	6	17
PTPRE	0.991	0.00542	1.02	0.636	9.08	15.3	9.3e-05	2.27	LV	CELLSTATES	MP_LYVE1lo.MHCII_hi	control_PKP2	6	17
ADAM28	0.979	0.0121	0.587	0.336	8.31	13.3	0.000271	1.92	LV	CELLSTATES	MP_LYVE1lo.MHCII_hi	control_PKP2	6	17
HIF1A	0.977	0.0055	0.793	0.512	8.78	15.2	9.64e-05	2.26	LV	CELLSTATES	MP_LYVE1lo.MHCII_hi	control_PKP2	6	17
ZSWIM6	0.959	0.00425	1.89	1.25	9.94	15.9	6.79e-05	2.37	LV	CELLSTATES	MP_LYVE1lo.MHCII_hi	control_PKP2	6	17
MKNK1	0.953	0.0131	0.745	0.466	8.66	13	0.000304	1.88	LV	CELLSTATES	MP_LYVE1lo.MHCII_hi	control_PKP2	6	17
SLC4A7	0.947	0.014	0.751	0.455	8.65	12.9	0.000334	1.85	LV	CELLSTATES	MP_LYVE1lo.MHCII_hi	control_PKP2	6	17
LITAF	0.944	0.0354	0.342	0.261	7.67	10.6	0.00115	1.45	LV	CELLSTATES	MP_LYVE1lo.MHCII_hi	control_PKP2	6	17
CMIP	0.937	0.00761	1.15	0.755	9.27	14.4	0.000147	2.12	LV	CELLSTATES	MP_LYVE1lo.MHCII_hi	control_PKP2	6	17
SLC16A10	0.936	0.0173	0.468	0.382	8.15	12.4	0.000438	1.76	LV	CELLSTATES	MP_LYVE1lo.MHCII_hi	control_PKP2	6	17
MBP	0.904	0.0303	0.519	0.379	8.21	11	0.000894	1.52	LV	CELLSTATES	MP_LYVE1lo.MHCII_hi	control_PKP2	6	17
BMP2K	0.895	0.017	1.21	0.896	9.34	12.4	0.000425	1.77	LV	CELLSTATES	MP_LYVE1lo.MHCII_hi	control_PKP2	6	17
MARCH1	0.889	0.0214	1.23	0.799	9.37	11.8	0.000582	1.67	LV	CELLSTATES	MP_LYVE1lo.MHCII_hi	control_PKP2	6	17
CYTH4	0.88	0.0438	0.494	0.309	8.16	10.1	0.0015	1.36	LV	CELLSTATES	MP_LYVE1lo.MHCII_hi	control_PKP2	6	17
TBC1D9	0.875	0.0347	0.445	0.362	8.02	10.7	0.0011	1.46	LV	CELLSTATES	MP_LYVE1lo.MHCII_hi	control_PKP2	6	17
BACH1	0.873	0.0258	1.2	0.86	9.39	11.4	0.000729	1.59	LV	CELLSTATES	MP_LYVE1lo.MHCII_hi	control_PKP2	6	17
ZNF710	0.873	0.0307	0.669	0.452	8.52	11	0.000912	1.51	LV	CELLSTATES	MP_LYVE1lo.MHCII_hi	control_PKP2	6	17
SNX6	0.825	0.0438	0.682	0.499	8.59	10.1	0.0015	1.36	LV	CELLSTATES	MP_LYVE1lo.MHCII_hi	control_PKP2	6	17
NAIP	0.821	0.0268	1.72	1.2	9.83	11.3	0.000771	1.57	LV	CELLSTATES	MP_LYVE1lo.MHCII_hi	control_PKP2	6	17
MSR1	0.814	0.0268	1.95	1.35	10.1	11.3	0.000771	1.57	LV	CELLSTATES	MP_LYVE1lo.MHCII_hi	control_PKP2	6	17
CTSB	0.803	0.0303	1.46	1.11	9.61	11	0.00089	1.52	LV	CELLSTATES	MP_LYVE1lo.MHCII_hi	control_PKP2	6	17
COLEC12	0.79	0.0262	2.88	2.25	10.6	11.4	0.000741	1.58	LV	CELLSTATES	MP_LYVE1lo.MHCII_hi	control_PKP2	6	17
MEF2C	0.779	0.0354	2.69	1.83	10.5	10.6	0.00116	1.45	LV	CELLSTATES	MP_LYVE1lo.MHCII_hi	control_PKP2	6	17
RNF150	0.762	0.0405	1.19	0.96	9.34	10.3	0.00136	1.39	LV	CELLSTATES	MP_LYVE1lo.MHCII_hi	control_PKP2	6	17
TRPS1	0.753	0.0485	2.17	1.7	10.2	9.8	0.00174	1.31	LV	CELLSTATES	MP_LYVE1lo.MHCII_hi	control_PKP2	6	17
SLC9A9	0.733	0.0485	3.47	2.7	10.8	9.81	0.00173	1.31	LV	CELLSTATES	MP_LYVE1lo.MHCII_hi	control_PKP2	6	17

## Sheet: control_PVneg
Gene	logFC	FDR	mean_exp_control	mean_exp_genotype	logCPM	F	PValue	FDR_plot	Region	annotation_level	cell_state	comparison	Observations_genotype	Observations_reference
THBS1	4.07	3.34e-07	0.197	0.0188	6.76	45.8	1.9e-10	6.48	LV	CELLSTATES	MP_LYVE1lo.MHCII_hi	control_PVneg	6	17
C4BPB	3.74	0.0112	0.0158	0	4.82	16.8	6.36e-05	1.95	LV	CELLSTATES	MP_LYVE1lo.MHCII_hi	control_PVneg	6	17
AP001347.1	3.52	0.0259	0.0212	0	4.87	14.2	0.000231	1.59	LV	CELLSTATES	MP_LYVE1lo.MHCII_hi	control_PVneg	6	17
MYO1G	3.49	0.0238	0.0184	0	4.85	14.6	0.000191	1.62	LV	CELLSTATES	MP_LYVE1lo.MHCII_hi	control_PVneg	6	17
NEURL2	3.33	2.12e-07	0.177	0.0289	6.67	47.3	1.03e-10	6.67	LV	CELLSTATES	MP_LYVE1lo.MHCII_hi	control_PVneg	6	17
C5orf17	3.23	0.000228	0.135	0.00994	6.25	27.2	5.18e-07	3.64	LV	CELLSTATES	MP_LYVE1lo.MHCII_hi	control_PVneg	6	17
SLC2A3	2.98	8.82e-05	0.149	0.0111	6.47	30.2	1.36e-07	4.05	LV	CELLSTATES	MP_LYVE1lo.MHCII_hi	control_PVneg	6	17
FSIP1	2.92	0.0238	0.0553	0.00629	5.51	14.4	0.000201	1.62	LV	CELLSTATES	MP_LYVE1lo.MHCII_hi	control_PVneg	6	17
CCL2	2.81	0.000146	0.173	0.0274	6.7	28.6	2.73e-07	3.83	LV	CELLSTATES	MP_LYVE1lo.MHCII_hi	control_PVneg	6	17
ADGRE2	2.63	0.000465	0.109	0.0194	6.14	25.5	1.13e-06	3.33	LV	CELLSTATES	MP_LYVE1lo.MHCII_hi	control_PVneg	6	17
SIGLEC7	2.58	0.0433	0.0452	0.00919	5.38	12.7	0.000467	1.36	LV	CELLSTATES	MP_LYVE1lo.MHCII_hi	control_PVneg	6	17
RELT	2.46	0.0143	0.0678	0.0145	5.71	16	9.18e-05	1.84	LV	CELLSTATES	MP_LYVE1lo.MHCII_hi	control_PVneg	6	17
AL034405.1	2.44	0.0479	0.0441	0.00498	5.39	12.3	0.000564	1.32	LV	CELLSTATES	MP_LYVE1lo.MHCII_hi	control_PVneg	6	17
GK-AS1	2.3	0.0344	0.065	0.0164	5.67	13.3	0.000348	1.46	LV	CELLSTATES	MP_LYVE1lo.MHCII_hi	control_PVneg	6	17
CHST15	2.23	1.08e-05	0.287	0.0641	7.22	35.9	1.14e-08	4.97	LV	CELLSTATES	MP_LYVE1lo.MHCII_hi	control_PVneg	6	17
HIST2H2BF	2.22	0.0154	0.0967	0.0157	6	15.7	0.000106	1.81	LV	CELLSTATES	MP_LYVE1lo.MHCII_hi	control_PVneg	6	17
CTSA	2.16	9.09e-05	0.227	0.0889	7.02	30	1.47e-07	4.04	LV	CELLSTATES	MP_LYVE1lo.MHCII_hi	control_PVneg	6	17
AGBL5	2.13	0.0112	0.0835	0.0282	5.92	16.8	6.38e-05	1.95	LV	CELLSTATES	MP_LYVE1lo.MHCII_hi	control_PVneg	6	17
AC006160.1	2.09	0.00856	0.112	0.015	6.14	17.5	4.51e-05	2.07	LV	CELLSTATES	MP_LYVE1lo.MHCII_hi	control_PVneg	6	17
CR1	2.09	2.32e-05	0.313	0.107	7.43	33.8	2.82e-08	4.63	LV	CELLSTATES	MP_LYVE1lo.MHCII_hi	control_PVneg	6	17
SIRT7	2.06	0.0227	0.0777	0.0188	5.86	14.7	0.000175	1.64	LV	CELLSTATES	MP_LYVE1lo.MHCII_hi	control_PVneg	6	17
ENPP2	2.05	0.0126	0.103	0.0374	6.19	16.5	7.36e-05	1.9	LV	CELLSTATES	MP_LYVE1lo.MHCII_hi	control_PVneg	6	17
CCR1	2.03	0.0291	0.0918	0.0184	5.88	13.8	0.000267	1.54	LV	CELLSTATES	MP_LYVE1lo.MHCII_hi	control_PVneg	6	17
GLIPR2	1.92	0.0238	0.0824	0.0319	5.99	14.5	0.000191	1.62	LV	CELLSTATES	MP_LYVE1lo.MHCII_hi	control_PVneg	6	17
PLAU	1.83	0.0142	0.142	0.0492	6.45	16.1	8.84e-05	1.85	LV	CELLSTATES	MP_LYVE1lo.MHCII_hi	control_PVneg	6	17
IER3	1.82	0.00212	0.199	0.0757	6.95	21.2	8.1e-06	2.67	LV	CELLSTATES	MP_LYVE1lo.MHCII_hi	control_PVneg	6	17
ZNF107	1.79	0.0443	0.0807	0.037	5.9	12.6	0.000492	1.35	LV	CELLSTATES	MP_LYVE1lo.MHCII_hi	control_PVneg	6	17
FCGBP	1.77	0.0202	0.231	0.0678	7	15	0.000151	1.7	LV	CELLSTATES	MP_LYVE1lo.MHCII_hi	control_PVneg	6	17
CLIC1	1.76	0.0489	0.0818	0.0326	5.95	12.2	0.000592	1.31	LV	CELLSTATES	MP_LYVE1lo.MHCII_hi	control_PVneg	6	17
LST1	1.72	0.00311	0.182	0.0569	6.76	20.2	1.26e-05	2.51	LV	CELLSTATES	MP_LYVE1lo.MHCII_hi	control_PVneg	6	17
ROR1	1.71	0.00505	0.247	0.138	7.15	19	2.25e-05	2.3	LV	CELLSTATES	MP_LYVE1lo.MHCII_hi	control_PVneg	6	17
LSAMP	1.6	0.000852	0.513	0.223	8.12	23.7	2.56e-06	3.07	LV	CELLSTATES	MP_LYVE1lo.MHCII_hi	control_PVneg	6	17
HMOX1	1.58	0.0304	0.113	0.0523	6.33	13.7	0.000286	1.52	LV	CELLSTATES	MP_LYVE1lo.MHCII_hi	control_PVneg	6	17
TRPV4	1.58	0.0238	0.136	0.0562	6.45	14.6	0.000189	1.62	LV	CELLSTATES	MP_LYVE1lo.MHCII_hi	control_PVneg	6	17
FPR1	1.54	0.000215	0.637	0.304	8.39	27.4	4.7e-07	3.67	LV	CELLSTATES	MP_LYVE1lo.MHCII_hi	control_PVneg	6	17
RASSF2	1.51	0.00458	0.24	0.133	7.13	19.2	2.01e-05	2.34	LV	CELLSTATES	MP_LYVE1lo.MHCII_hi	control_PVneg	6	17
SH3RF3	1.5	0.000805	0.515	0.266	8.07	23.8	2.35e-06	3.09	LV	CELLSTATES	MP_LYVE1lo.MHCII_hi	control_PVneg	6	17
FHL2	1.47	0.0327	0.252	0.0813	7.12	13.5	0.000317	1.49	LV	CELLSTATES	MP_LYVE1lo.MHCII_hi	control_PVneg	6	17
PLAUR	1.44	0.0453	0.155	0.0789	6.62	12.5	0.000526	1.34	LV	CELLSTATES	MP_LYVE1lo.MHCII_hi	control_PVneg	6	17
FCER1G	1.4	0.00659	0.276	0.136	7.3	18.1	3.37e-05	2.18	LV	CELLSTATES	MP_LYVE1lo.MHCII_hi	control_PVneg	6	17
SLC12A7	1.36	0.0482	0.151	0.0827	6.57	12.3	0.000571	1.32	LV	CELLSTATES	MP_LYVE1lo.MHCII_hi	control_PVneg	6	17
STK32B	1.33	0.0247	0.241	0.149	7.21	14.3	0.000211	1.61	LV	CELLSTATES	MP_LYVE1lo.MHCII_hi	control_PVneg	6	17
C4orf19	1.32	0.0453	0.175	0.0856	6.78	12.5	0.000522	1.34	LV	CELLSTATES	MP_LYVE1lo.MHCII_hi	control_PVneg	6	17
GK	1.26	0.0434	0.236	0.147	7.17	12.7	0.000471	1.36	LV	CELLSTATES	MP_LYVE1lo.MHCII_hi	control_PVneg	6	17
TYMP	1.21	0.0238	0.293	0.157	7.46	14.5	0.000196	1.62	LV	CELLSTATES	MP_LYVE1lo.MHCII_hi	control_PVneg	6	17
IL17RA	1.19	0.0339	0.329	0.163	7.51	13.4	0.000337	1.47	LV	CELLSTATES	MP_LYVE1lo.MHCII_hi	control_PVneg	6	17
CLEC7A	1.17	0.0119	0.812	0.448	8.71	16.6	6.88e-05	1.92	LV	CELLSTATES	MP_LYVE1lo.MHCII_hi	control_PVneg	6	17
VAV1	1.17	0.0197	0.406	0.24	7.91	15.1	0.000145	1.71	LV	CELLSTATES	MP_LYVE1lo.MHCII_hi	control_PVneg	6	17
PRKCA	1.14	0.0327	0.444	0.263	7.94	13.5	0.000321	1.49	LV	CELLSTATES	MP_LYVE1lo.MHCII_hi	control_PVneg	6	17
TGFBI	1.09	0.0248	0.673	0.442	8.52	14.3	0.000213	1.61	LV	CELLSTATES	MP_LYVE1lo.MHCII_hi	control_PVneg	6	17
HCK	0.982	0.0302	0.605	0.406	8.4	13.8	0.00028	1.52	LV	CELLSTATES	MP_LYVE1lo.MHCII_hi	control_PVneg	6	17

## Sheet: control_RBM20
Gene	logFC	FDR	mean_exp_control	mean_exp_genotype	logCPM	F	PValue	FDR_plot	Region	annotation_level	cell_state	comparison	Observations_genotype	Observations_reference
FCGBP	4.05	1.12e-13	0.231	0.0142	6.8	75.2	1.84e-17	13	LV	CELLSTATES	MP_LYVE1lo.MHCII_hi	control_RBM20	8	17
AL118508.1	3.58	0.00917	0.0236	0	5.07	16.8	4.53e-05	2.04	LV	CELLSTATES	MP_LYVE1lo.MHCII_hi	control_RBM20	8	17
AP001347.1	3.3	0.0186	0.0212	0	4.96	14.9	0.000121	1.73	LV	CELLSTATES	MP_LYVE1lo.MHCII_hi	control_RBM20	8	17
CCT6B	3.11	0.0269	0.0201	0	4.92	13.9	0.000199	1.57	LV	CELLSTATES	MP_LYVE1lo.MHCII_hi	control_RBM20	8	17
C4BPB	3.05	0.0445	0.0158	0	4.92	12.5	0.000418	1.35	LV	CELLSTATES	MP_LYVE1lo.MHCII_hi	control_RBM20	8	17
PPFIA2	2.95	0.0381	0.0282	0.00205	5.14	13.1	0.000312	1.42	LV	CELLSTATES	MP_LYVE1lo.MHCII_hi	control_RBM20	8	17
AL353616.2	2.94	0.0467	0.0186	0	4.89	12.7	0.000453	1.33	LV	CELLSTATES	MP_LYVE1lo.MHCII_hi	control_RBM20	8	17
CCL2	2.93	1e-08	0.173	0.0279	6.65	48.4	6.41e-12	8	LV	CELLSTATES	MP_LYVE1lo.MHCII_hi	control_RBM20	8	17
KCNH4	2.85	0.0468	0.0146	0	4.87	12.4	0.000459	1.33	LV	CELLSTATES	MP_LYVE1lo.MHCII_hi	control_RBM20	8	17
CCL8	2.67	0.0014	0.0645	0.00971	5.75	21.3	4.51e-06	2.85	LV	CELLSTATES	MP_LYVE1lo.MHCII_hi	control_RBM20	8	17
FAAP20	2.65	0.0397	0.0389	0.00425	5.26	12.9	0.000343	1.4	LV	CELLSTATES	MP_LYVE1lo.MHCII_hi	control_RBM20	8	17
CD38	1.92	0.0436	0.0644	0.016	5.69	12.6	0.000405	1.36	LV	CELLSTATES	MP_LYVE1lo.MHCII_hi	control_RBM20	8	17
AC092691.1	1.84	1.67e-05	0.243	0.0792	7.06	31.5	2.61e-08	4.78	LV	CELLSTATES	MP_LYVE1lo.MHCII_hi	control_RBM20	8	17
IGSF6	1.75	0.0335	0.0848	0.0386	5.94	13.4	0.000264	1.47	LV	CELLSTATES	MP_LYVE1lo.MHCII_hi	control_RBM20	8	17
ROR1	1.7	7.12e-05	0.247	0.0886	7.08	28.2	1.35e-07	4.15	LV	CELLSTATES	MP_LYVE1lo.MHCII_hi	control_RBM20	8	17
RASGRP3	1.6	0.0191	0.112	0.0424	6.2	14.8	0.000131	1.72	LV	CELLSTATES	MP_LYVE1lo.MHCII_hi	control_RBM20	8	17
C5orf17	1.56	0.0191	0.135	0.0402	6.37	14.8	0.000129	1.72	LV	CELLSTATES	MP_LYVE1lo.MHCII_hi	control_RBM20	8	17
STK32B	1.56	0.000282	0.241	0.0939	7.12	25.2	6.27e-07	3.55	LV	CELLSTATES	MP_LYVE1lo.MHCII_hi	control_RBM20	8	17
XIST	1.48	0.00215	0.515	0.331	8.03	20.3	7.62e-06	2.67	LV	CELLSTATES	MP_LYVE1lo.MHCII_hi	control_RBM20	8	17
FGF12	1.36	0.0335	0.181	0.0553	6.74	13.4	0.000267	1.47	LV	CELLSTATES	MP_LYVE1lo.MHCII_hi	control_RBM20	8	17
FPR1	1.21	0.000295	0.637	0.371	8.36	24.9	7.04e-07	3.53	LV	CELLSTATES	MP_LYVE1lo.MHCII_hi	control_RBM20	8	17
SASH1	1.15	0.0228	0.227	0.137	7.06	14.3	0.000163	1.64	LV	CELLSTATES	MP_LYVE1lo.MHCII_hi	control_RBM20	8	17
CR1	1.1	0.0109	0.313	0.19	7.51	16.3	5.83e-05	1.96	LV	CELLSTATES	MP_LYVE1lo.MHCII_hi	control_RBM20	8	17
RNF150	1.1	0.000997	1.19	0.707	9.22	22.3	2.71e-06	3	LV	CELLSTATES	MP_LYVE1lo.MHCII_hi	control_RBM20	8	17
NRP1	1.02	0.0014	2.18	1.33	10.1	21.3	4.5e-06	2.85	LV	CELLSTATES	MP_LYVE1lo.MHCII_hi	control_RBM20	8	17
CHST15	1.01	0.0391	0.287	0.186	7.32	13	0.000331	1.41	LV	CELLSTATES	MP_LYVE1lo.MHCII_hi	control_RBM20	8	17
ANK2	1	0.0428	0.268	0.161	7.34	12.6	0.000395	1.37	LV	CELLSTATES	MP_LYVE1lo.MHCII_hi	control_RBM20	8	17
LSAMP	0.999	0.0141	0.513	0.292	8.15	15.7	8.02e-05	1.85	LV	CELLSTATES	MP_LYVE1lo.MHCII_hi	control_RBM20	8	17
NCKAP5	0.94	0.0177	0.767	0.456	8.74	15.1	0.000111	1.75	LV	CELLSTATES	MP_LYVE1lo.MHCII_hi	control_RBM20	8	17
FPR3	0.854	0.0391	0.606	0.416	8.33	13	0.00033	1.41	LV	CELLSTATES	MP_LYVE1lo.MHCII_hi	control_RBM20	8	17
PID1	0.752	0.0495	2	1.42	10.1	12.2	0.000489	1.31	LV	CELLSTATES	MP_LYVE1lo.MHCII_hi	control_RBM20	8	17

## Sheet: control_TTN
Gene	logFC	FDR	mean_exp_control	mean_exp_genotype	logCPM	F	PValue	FDR_plot	Region	annotation_level	cell_state	comparison	Observations_genotype	Observations_reference
KCNN4	3.25	0.00304	0.022	0.000579	4.71	19.7	1.83e-05	2.52	LV	CELLSTATES	MP_LYVE1lo.MHCII_hi	control_TTN	12	17
LILRA5	3.14	0.00331	0.0204	0.00337	4.75	19.5	2.06e-05	2.48	LV	CELLSTATES	MP_LYVE1lo.MHCII_hi	control_TTN	12	17
MYO1G	3.01	0.00338	0.0184	0.000969	4.66	19.3	2.22e-05	2.47	LV	CELLSTATES	MP_LYVE1lo.MHCII_hi	control_TTN	12	17
FCGBP	2.98	5.82e-07	0.231	0.0314	6.58	45.5	3.86e-10	6.23	LV	CELLSTATES	MP_LYVE1lo.MHCII_hi	control_TTN	12	17
SOCS3	2.85	0.00725	0.0203	0.00417	4.67	16.8	6.99e-05	2.14	LV	CELLSTATES	MP_LYVE1lo.MHCII_hi	control_TTN	12	17
CAPG	2.81	0.00682	0.0211	0.00208	4.7	17	6.43e-05	2.17	LV	CELLSTATES	MP_LYVE1lo.MHCII_hi	control_TTN	12	17
ARL4C	2.77	1.03e-08	0.179	0.0442	6.52	59.1	2.57e-12	7.99	LV	CELLSTATES	MP_LYVE1lo.MHCII_hi	control_TTN	12	17
GINS2	2.77	0.0221	0.0129	0	4.53	15.6	0.000333	1.66	LV	CELLSTATES	MP_LYVE1lo.MHCII_hi	control_TTN	12	17
AC007952.4	2.72	0.0207	0.0138	0	4.53	17.5	0.000302	1.68	LV	CELLSTATES	MP_LYVE1lo.MHCII_hi	control_TTN	12	17
LUCAT1	2.65	0.00607	0.0547	0.0115	5.23	17.3	5.57e-05	2.22	LV	CELLSTATES	MP_LYVE1lo.MHCII_hi	control_TTN	12	17
AL603832.1	2.64	0.00655	0.018	0.00224	4.73	17.1	6.13e-05	2.18	LV	CELLSTATES	MP_LYVE1lo.MHCII_hi	control_TTN	12	17
THBS1	2.62	4.66e-05	0.197	0.0594	6.51	32.8	6.16e-08	4.33	LV	CELLSTATES	MP_LYVE1lo.MHCII_hi	control_TTN	12	17
TCTEX1D1	2.58	0.0117	0.0128	0.0029	4.65	15.4	0.000139	1.93	LV	CELLSTATES	MP_LYVE1lo.MHCII_hi	control_TTN	12	17
TUBB2A	2.45	0.0239	0.0141	0.00236	4.65	13.3	0.000384	1.62	LV	CELLSTATES	MP_LYVE1lo.MHCII_hi	control_TTN	12	17
AC073283.3	2.44	0.0238	0.0213	0.00294	4.73	13.3	0.000377	1.62	LV	CELLSTATES	MP_LYVE1lo.MHCII_hi	control_TTN	12	17
VCAN	2.34	0.00338	0.0943	0.0186	5.68	19.2	2.34e-05	2.47	LV	CELLSTATES	MP_LYVE1lo.MHCII_hi	control_TTN	12	17
ABLIM3	2.3	0.00083	0.0734	0.017	5.53	23.5	3.36e-06	3.08	LV	CELLSTATES	MP_LYVE1lo.MHCII_hi	control_TTN	12	17
IL10	2.29	0.0256	0.0306	0.00463	4.87	13	0.000426	1.59	LV	CELLSTATES	MP_LYVE1lo.MHCII_hi	control_TTN	12	17
CCL2	2.26	0.000596	0.173	0.0567	6.47	24.6	2.07e-06	3.22	LV	CELLSTATES	MP_LYVE1lo.MHCII_hi	control_TTN	12	17
C4BPB	2.21	0.0393	0.0158	0.00411	4.72	11.9	0.000764	1.41	LV	CELLSTATES	MP_LYVE1lo.MHCII_hi	control_TTN	12	17
AC004593.3	2.17	0.0426	0.0177	0.00406	4.7	11.6	0.00085	1.37	LV	CELLSTATES	MP_LYVE1lo.MHCII_hi	control_TTN	12	17
H1F0	2.16	0.0373	0.0226	0.0069	4.83	12	0.000713	1.43	LV	CELLSTATES	MP_LYVE1lo.MHCII_hi	control_TTN	12	17
ITGAX	2.13	0.002	0.0823	0.0244	5.64	20.9	1.06e-05	2.7	LV	CELLSTATES	MP_LYVE1lo.MHCII_hi	control_TTN	12	17
SLC2A3	2.1	0.000446	0.149	0.0534	6.25	25.6	1.33e-06	3.35	LV	CELLSTATES	MP_LYVE1lo.MHCII_hi	control_TTN	12	17
MIR4300HG	2.07	0.0329	0.0453	0.0127	5.19	12.3	0.000605	1.48	LV	CELLSTATES	MP_LYVE1lo.MHCII_hi	control_TTN	12	17
BHLHE40	2.06	0.0453	0.0398	0.0082	5.09	11.5	0.000929	1.34	LV	CELLSTATES	MP_LYVE1lo.MHCII_hi	control_TTN	12	17
PRKCA-AS1	2.05	0.0039	0.0695	0.0164	5.5	18.8	2.81e-05	2.41	LV	CELLSTATES	MP_LYVE1lo.MHCII_hi	control_TTN	12	17
KIFC3	2.02	0.00166	0.0819	0.033	5.72	21.5	8.09e-06	2.78	LV	CELLSTATES	MP_LYVE1lo.MHCII_hi	control_TTN	12	17
PLAU	1.96	0.000232	0.142	0.0498	6.21	27.6	5.58e-07	3.63	LV	CELLSTATES	MP_LYVE1lo.MHCII_hi	control_TTN	12	17
ADGRE2	1.94	0.00114	0.109	0.0446	5.96	22.7	4.8e-06	2.94	LV	CELLSTATES	MP_LYVE1lo.MHCII_hi	control_TTN	12	17
C5orf17	1.93	0.00542	0.135	0.0323	6.08	17.7	4.55e-05	2.27	LV	CELLSTATES	MP_LYVE1lo.MHCII_hi	control_TTN	12	17
GLIPR2	1.91	0.00156	0.0824	0.0345	5.79	21.8	7.22e-06	2.81	LV	CELLSTATES	MP_LYVE1lo.MHCII_hi	control_TTN	12	17
TLE3	1.88	0.028	0.0547	0.0139	5.3	12.8	0.000486	1.55	LV	CELLSTATES	MP_LYVE1lo.MHCII_hi	control_TTN	12	17
OSCAR	1.85	0.0087	0.0626	0.0176	5.48	16.3	8.78e-05	2.06	LV	CELLSTATES	MP_LYVE1lo.MHCII_hi	control_TTN	12	17
GK-AS1	1.78	0.0231	0.065	0.0225	5.52	13.4	0.000357	1.64	LV	CELLSTATES	MP_LYVE1lo.MHCII_hi	control_TTN	12	17
TMED3	1.78	0.0359	0.0529	0.0187	5.32	12.1	0.000675	1.44	LV	CELLSTATES	MP_LYVE1lo.MHCII_hi	control_TTN	12	17
IGSF6	1.74	0.0117	0.0848	0.035	5.74	15.4	0.000137	1.93	LV	CELLSTATES	MP_LYVE1lo.MHCII_hi	control_TTN	12	17
C7	1.73	0.0104	0.0838	0.0257	5.69	15.8	0.000115	1.98	LV	CELLSTATES	MP_LYVE1lo.MHCII_hi	control_TTN	12	17
FP236383.1	1.73	9.85e-06	0.306	0.137	7.19	37.5	8.97e-09	5.01	LV	CELLSTATES	MP_LYVE1lo.MHCII_hi	control_TTN	12	17
S100A4	1.71	0.00207	0.106	0.0385	5.99	20.8	1.11e-05	2.68	LV	CELLSTATES	MP_LYVE1lo.MHCII_hi	control_TTN	12	17
FCGR3A	1.66	0.0193	0.0809	0.0262	5.63	14	0.000269	1.72	LV	CELLSTATES	MP_LYVE1lo.MHCII_hi	control_TTN	12	17
CR1	1.53	7.21e-05	0.313	0.144	7.33	31.2	1.19e-07	4.14	LV	CELLSTATES	MP_LYVE1lo.MHCII_hi	control_TTN	12	17
NEURL2	1.53	0.00456	0.177	0.113	6.62	18.3	3.6e-05	2.34	LV	CELLSTATES	MP_LYVE1lo.MHCII_hi	control_TTN	12	17
SCARF1	1.52	0.0231	0.074	0.0262	5.64	13.4	0.000362	1.64	LV	CELLSTATES	MP_LYVE1lo.MHCII_hi	control_TTN	12	17
METRNL	1.5	0.0154	0.0887	0.0438	5.86	14.6	0.0002	1.81	LV	CELLSTATES	MP_LYVE1lo.MHCII_hi	control_TTN	12	17
CTSL	1.48	0.000741	0.339	0.194	7.4	23.9	2.76e-06	3.13	LV	CELLSTATES	MP_LYVE1lo.MHCII_hi	control_TTN	12	17
EEPD1	1.46	0.000662	0.233	0.115	6.93	24.3	2.35e-06	3.18	LV	CELLSTATES	MP_LYVE1lo.MHCII_hi	control_TTN	12	17
FP671120.1	1.42	0.000499	0.231	0.124	6.95	25.3	1.53e-06	3.3	LV	CELLSTATES	MP_LYVE1lo.MHCII_hi	control_TTN	12	17
LILRB2	1.42	0.00456	0.122	0.0523	6.22	18.2	3.62e-05	2.34	LV	CELLSTATES	MP_LYVE1lo.MHCII_hi	control_TTN	12	17
HIF1A	1.39	7.27e-05	0.793	0.395	8.55	30.9	1.34e-07	4.14	LV	CELLSTATES	MP_LYVE1lo.MHCII_hi	control_TTN	12	17
LILRA6	1.39	0.0245	0.0833	0.0447	5.86	13.2	0.000403	1.61	LV	CELLSTATES	MP_LYVE1lo.MHCII_hi	control_TTN	12	17
MXD1	1.39	0.0437	0.0726	0.037	5.74	11.6	0.000882	1.36	LV	CELLSTATES	MP_LYVE1lo.MHCII_hi	control_TTN	12	17
NFAM1	1.39	0.0139	0.0932	0.047	5.99	14.9	0.000175	1.86	LV	CELLSTATES	MP_LYVE1lo.MHCII_hi	control_TTN	12	17
FPR1	1.37	5.05e-05	0.637	0.314	8.25	32.5	7.11e-08	4.3	LV	CELLSTATES	MP_LYVE1lo.MHCII_hi	control_TTN	12	17
FTH1	1.36	0.000143	0.563	0.25	8.13	29	3.08e-07	3.84	LV	CELLSTATES	MP_LYVE1lo.MHCII_hi	control_TTN	12	17
RHOU	1.36	0.023	0.0789	0.0443	5.8	13.4	0.000353	1.64	LV	CELLSTATES	MP_LYVE1lo.MHCII_hi	control_TTN	12	17
KAZN	1.35	0.0309	0.0723	0.0388	5.77	12.5	0.000553	1.51	LV	CELLSTATES	MP_LYVE1lo.MHCII_hi	control_TTN	12	17
CLEC7A	1.33	3.25e-05	0.812	0.367	8.53	34	3.79e-08	4.49	LV	CELLSTATES	MP_LYVE1lo.MHCII_hi	control_TTN	12	17
MKNK1-AS1	1.32	0.0352	0.103	0.0405	5.96	12.2	0.000652	1.45	LV	CELLSTATES	MP_LYVE1lo.MHCII_hi	control_TTN	12	17
AC079210.1	1.31	0.0303	0.0915	0.0499	5.98	12.6	0.000537	1.52	LV	CELLSTATES	MP_LYVE1lo.MHCII_hi	control_TTN	12	17
TGFBI	1.29	7.27e-05	0.673	0.346	8.33	30.9	1.38e-07	4.14	LV	CELLSTATES	MP_LYVE1lo.MHCII_hi	control_TTN	12	17
AC008937.2	1.27	0.037	0.0883	0.0499	5.9	12	0.000704	1.43	LV	CELLSTATES	MP_LYVE1lo.MHCII_hi	control_TTN	12	17
PRKCA	1.27	0.000499	0.444	0.236	7.75	25.2	1.57e-06	3.3	LV	CELLSTATES	MP_LYVE1lo.MHCII_hi	control_TTN	12	17
STK32B	1.27	0.00338	0.241	0.127	7.03	19.2	2.34e-05	2.47	LV	CELLSTATES	MP_LYVE1lo.MHCII_hi	control_TTN	12	17
CHST15	1.26	0.0027	0.287	0.154	7.13	20.2	1.49e-05	2.57	LV	CELLSTATES	MP_LYVE1lo.MHCII_hi	control_TTN	12	17
GK	1.25	0.00442	0.236	0.139	7	18.4	3.41e-05	2.35	LV	CELLSTATES	MP_LYVE1lo.MHCII_hi	control_TTN	12	17
HIVEP1	1.25	0.00597	0.196	0.108	6.75	17.4	5.24e-05	2.22	LV	CELLSTATES	MP_LYVE1lo.MHCII_hi	control_TTN	12	17
AC087672.2	1.24	0.0169	0.109	0.0663	6.18	14.3	0.000229	1.77	LV	CELLSTATES	MP_LYVE1lo.MHCII_hi	control_TTN	12	17
IER3	1.24	0.0238	0.199	0.102	6.86	13.3	0.000381	1.62	LV	CELLSTATES	MP_LYVE1lo.MHCII_hi	control_TTN	12	17
CACNA2D3	1.23	0.0252	0.108	0.0568	6.12	13.1	0.000417	1.6	LV	CELLSTATES	MP_LYVE1lo.MHCII_hi	control_TTN	12	17
LST1	1.23	0.00491	0.182	0.0833	6.64	18	4.02e-05	2.31	LV	CELLSTATES	MP_LYVE1lo.MHCII_hi	control_TTN	12	17
SRGN	1.21	0.00304	0.547	0.292	8.17	19.8	1.79e-05	2.52	LV	CELLSTATES	MP_LYVE1lo.MHCII_hi	control_TTN	12	17
TFRC	1.21	0.00338	0.264	0.149	7.12	19.2	2.3e-05	2.47	LV	CELLSTATES	MP_LYVE1lo.MHCII_hi	control_TTN	12	17
CD44	1.17	0.000596	0.407	0.253	7.71	24.7	1.98e-06	3.22	LV	CELLSTATES	MP_LYVE1lo.MHCII_hi	control_TTN	12	17
C5AR1	1.16	0.00698	0.242	0.116	6.94	16.9	6.64e-05	2.16	LV	CELLSTATES	MP_LYVE1lo.MHCII_hi	control_TTN	12	17
SH3RF3	1.15	0.00123	0.515	0.324	8.02	22.4	5.5e-06	2.91	LV	CELLSTATES	MP_LYVE1lo.MHCII_hi	control_TTN	12	17
CREM	1.14	0.00366	0.462	0.284	7.89	19	2.6e-05	2.44	LV	CELLSTATES	MP_LYVE1lo.MHCII_hi	control_TTN	12	17
RPS9	1.14	0.00304	0.247	0.147	7.12	19.8	1.77e-05	2.52	LV	CELLSTATES	MP_LYVE1lo.MHCII_hi	control_TTN	12	17
LMNA	1.12	0.0106	0.231	0.144	6.96	15.7	0.000117	1.98	LV	CELLSTATES	MP_LYVE1lo.MHCII_hi	control_TTN	12	17
MRVI1-AS1	1.1	0.0351	0.197	0.113	6.8	12.2	0.000648	1.45	LV	CELLSTATES	MP_LYVE1lo.MHCII_hi	control_TTN	12	17
OSTM1	1.1	0.0449	0.103	0.0596	6.1	11.5	0.000914	1.35	LV	CELLSTATES	MP_LYVE1lo.MHCII_hi	control_TTN	12	17
RASSF2	1.1	0.00434	0.24	0.155	7.06	18.5	3.2e-05	2.36	LV	CELLSTATES	MP_LYVE1lo.MHCII_hi	control_TTN	12	17
LGMN	1.09	0.00338	1.27	0.733	9.2	19.3	2.26e-05	2.47	LV	CELLSTATES	MP_LYVE1lo.MHCII_hi	control_TTN	12	17
PPARD	1.09	0.00606	0.31	0.209	7.38	17.3	5.51e-05	2.22	LV	CELLSTATES	MP_LYVE1lo.MHCII_hi	control_TTN	12	17
C9	1.08	0.048	0.123	0.0889	6.35	11.3	0.001	1.32	LV	CELLSTATES	MP_LYVE1lo.MHCII_hi	control_TTN	12	17
PLAUR	1.08	0.0356	0.155	0.1	6.54	12.1	0.000667	1.45	LV	CELLSTATES	MP_LYVE1lo.MHCII_hi	control_TTN	12	17
PLSCR1	1.08	0.00597	0.257	0.181	7.24	17.4	5.28e-05	2.22	LV	CELLSTATES	MP_LYVE1lo.MHCII_hi	control_TTN	12	17
SLC16A7	1.08	0.0131	0.166	0.111	6.66	15.1	0.000161	1.88	LV	CELLSTATES	MP_LYVE1lo.MHCII_hi	control_TTN	12	17
ACTB	1.06	0.00952	0.272	0.149	7.18	16	0.000102	2.02	LV	CELLSTATES	MP_LYVE1lo.MHCII_hi	control_TTN	12	17
HIVEP3	1.06	0.0162	0.237	0.13	6.96	14.5	0.000215	1.79	LV	CELLSTATES	MP_LYVE1lo.MHCII_hi	control_TTN	12	17
SLC12A7	1.06	0.0273	0.151	0.094	6.46	12.9	0.000464	1.56	LV	CELLSTATES	MP_LYVE1lo.MHCII_hi	control_TTN	12	17
MCC	1.04	0.0309	0.162	0.114	6.65	12.5	0.000551	1.51	LV	CELLSTATES	MP_LYVE1lo.MHCII_hi	control_TTN	12	17
CFD	1.03	0.0424	0.204	0.115	6.83	11.7	0.000841	1.37	LV	CELLSTATES	MP_LYVE1lo.MHCII_hi	control_TTN	12	17
GPRIN3	1.03	0.00835	0.34	0.213	7.52	16.5	8.29e-05	2.08	LV	CELLSTATES	MP_LYVE1lo.MHCII_hi	control_TTN	12	17
CD14	1	0.0362	0.438	0.248	7.9	12.1	0.000683	1.44	LV	CELLSTATES	MP_LYVE1lo.MHCII_hi	control_TTN	12	17
CTSA	0.985	0.0385	0.227	0.171	7.04	11.9	0.000746	1.41	LV	CELLSTATES	MP_LYVE1lo.MHCII_hi	control_TTN	12	17
FPR3	0.983	0.00491	0.606	0.399	8.28	18	4.01e-05	2.31	LV	CELLSTATES	MP_LYVE1lo.MHCII_hi	control_TTN	12	17
ENTPD1	0.976	0.00725	0.532	0.278	7.97	16.8	7.07e-05	2.14	LV	CELLSTATES	MP_LYVE1lo.MHCII_hi	control_TTN	12	17
CLTA	0.975	0.005	0.369	0.252	7.6	17.9	4.14e-05	2.3	LV	CELLSTATES	MP_LYVE1lo.MHCII_hi	control_TTN	12	17
DMXL2	0.969	0.00453	0.436	0.283	7.81	18.3	3.52e-05	2.34	LV	CELLSTATES	MP_LYVE1lo.MHCII_hi	control_TTN	12	17
ARHGAP4	0.939	0.0157	0.251	0.16	7.15	14.5	0.000207	1.8	LV	CELLSTATES	MP_LYVE1lo.MHCII_hi	control_TTN	12	17
LRP1	0.936	0.00304	0.587	0.375	8.2	19.7	1.84e-05	2.52	LV	CELLSTATES	MP_LYVE1lo.MHCII_hi	control_TTN	12	17
NCF2	0.936	0.028	0.203	0.133	6.89	12.8	0.000482	1.55	LV	CELLSTATES	MP_LYVE1lo.MHCII_hi	control_TTN	12	17
FAM102B	0.926	0.0178	0.271	0.185	7.19	14.2	0.000247	1.75	LV	CELLSTATES	MP_LYVE1lo.MHCII_hi	control_TTN	12	17
SAMSN1	0.924	0.0212	0.34	0.191	7.47	13.7	0.000313	1.67	LV	CELLSTATES	MP_LYVE1lo.MHCII_hi	control_TTN	12	17
ARAP2	0.885	0.0322	0.254	0.176	7.18	12.4	0.000583	1.49	LV	CELLSTATES	MP_LYVE1lo.MHCII_hi	control_TTN	12	17
FCER1G	0.877	0.0463	0.276	0.177	7.23	11.4	0.000958	1.33	LV	CELLSTATES	MP_LYVE1lo.MHCII_hi	control_TTN	12	17
VAV1	0.876	0.013	0.406	0.283	7.82	15.1	0.000159	1.89	LV	CELLSTATES	MP_LYVE1lo.MHCII_hi	control_TTN	12	17
EIF4G3	0.843	0.00551	1.25	0.819	9.23	17.7	4.74e-05	2.26	LV	CELLSTATES	MP_LYVE1lo.MHCII_hi	control_TTN	12	17
NRP1	0.835	0.0162	2.18	1.52	10.1	14.4	0.000216	1.79	LV	CELLSTATES	MP_LYVE1lo.MHCII_hi	control_TTN	12	17
NRP2	0.822	0.0222	0.519	0.362	8.06	13.5	0.000336	1.65	LV	CELLSTATES	MP_LYVE1lo.MHCII_hi	control_TTN	12	17
CTSB	0.82	0.00947	1.46	1.02	9.47	16.1	0.0001	2.02	LV	CELLSTATES	MP_LYVE1lo.MHCII_hi	control_TTN	12	17
TYMP	0.818	0.0457	0.293	0.215	7.39	11.4	0.000941	1.34	LV	CELLSTATES	MP_LYVE1lo.MHCII_hi	control_TTN	12	17
LYVE1	0.809	0.0139	0.907	0.632	8.87	14.9	0.000176	1.86	LV	CELLSTATES	MP_LYVE1lo.MHCII_hi	control_TTN	12	17
PSAP	0.804	0.0283	0.439	0.313	7.89	12.7	0.000499	1.55	LV	CELLSTATES	MP_LYVE1lo.MHCII_hi	control_TTN	12	17
FAM49A	0.79	0.0412	0.447	0.323	7.91	11.7	0.000811	1.39	LV	CELLSTATES	MP_LYVE1lo.MHCII_hi	control_TTN	12	17
