# Supplementary material for: Pathogenic variants damage cell composition and single cell transcription in cardiomyopathies
Source: Science. Author manuscript; Available in PMC 2022 Oct 3. (PMC9528698; doi:10.1126/science.abo1984)
Supplement: Supp table 44.9 [file NIHMS1835045-supplement-Supp_table_44_9.xlsx]

## Sheet: Index
Column name	Description
Gene	Gene symbol, Ensembl 84
logFC	log2-fold change
FDR	False discovery rate; FDR is the PValue after (by default) Benjamini-Hochberg correction.
mean_exp_control	Mean expression values across controls
mean_exp_genotype	Mean expression values across disease samples
logCPM	logCPM is the average expression of all pseudobulked samples for that particular gene across all samples on the log2-scale expressed in counts per million (cpm, as calculated by edgeR after normalization).
F	Output of quasi-likelihood F-test
PValue	PValue is the nominal p-value derived from F
FDR_plot	-log10(False discovery rate)
Region	Studied region (LV or RV)
annotation_level	Cell-type or cell-state
cell_state/state	Specification which cell-type or state was analysed
comparison	Specification control_GENOTYPE
Observations_genotype	Numbers of Patients included in edgeR (patients with low number of nuclei have been excluded)
Observations_reference	Numbers of Patients included in edgeR (patients with low number of nuclei have been excluded)

## Sheet: LMNA_control
Gene	logFC	FDR	mean_exp_control	mean_exp_genotype	logCPM	F	PValue	FDR_plot	Region	annotation_level	cell_state	comparison	Observations_genotype	Observations_reference
SLC44A2	3.08	0.0374	0	0.041	6.16	14.6	0.000303	1.43	LV	CELLSTATES	MO_VCAN	control_LMNA	11	16
NPPA	2.9	0.0374	0.00481	0.0655	6.34	13	0.000306	1.43	LV	CELLSTATES	MO_VCAN	control_LMNA	11	16
ADAMTS10	2.74	0.00685	0.0118	0.196	7	17.9	2.38e-05	2.16	LV	CELLSTATES	MO_VCAN	control_LMNA	11	16
AC139720.1	2.58	0.048	0.00432	0.0875	6.3	12.3	0.000451	1.32	LV	CELLSTATES	MO_VCAN	control_LMNA	11	16
ALOX15B	2.47	0.000119	0.06	0.382	7.69	27.3	1.78e-07	3.92	LV	CELLSTATES	MO_VCAN	control_LMNA	11	16
AC097634.3	2.46	0.0432	0.00871	0.0879	6.5	12.6	0.000388	1.36	LV	CELLSTATES	MO_VCAN	control_LMNA	11	16
AC123768.3	2.45	0.046	0.01	0.103	6.43	12.4	0.000429	1.34	LV	CELLSTATES	MO_VCAN	control_LMNA	11	16
AIDA	2.42	0.0303	0.0163	0.144	6.58	13.8	0.000206	1.52	LV	CELLSTATES	MO_VCAN	control_LMNA	11	16
NR4A1	2.33	0.00935	0.0199	0.166	6.91	16.6	4.51e-05	2.03	LV	CELLSTATES	MO_VCAN	control_LMNA	11	16
ADGRB3	2.17	0.000116	0.0548	0.456	7.41	27.4	1.64e-07	3.93	LV	CELLSTATES	MO_VCAN	control_LMNA	11	16
NHSL1	2.15	2.87e-10	0.465	2.58	9.8	56	7.16e-14	9.54	LV	CELLSTATES	MO_VCAN	control_LMNA	11	16
PKP2	2.12	0.000105	0.108	0.465	7.94	27.9	1.31e-07	3.98	LV	CELLSTATES	MO_VCAN	control_LMNA	11	16
ZBTB16	2.12	2.87e-10	0.631	3.43	10.2	56.7	5.05e-14	9.54	LV	CELLSTATES	MO_VCAN	control_LMNA	11	16
PRKAR2B	2.02	0.0423	0.0425	0.167	6.95	12.7	0.000372	1.37	LV	CELLSTATES	MO_VCAN	control_LMNA	11	16
CXCR4	1.97	0.0319	0.0475	0.168	6.99	13.5	0.000234	1.5	LV	CELLSTATES	MO_VCAN	control_LMNA	11	16
CLEC4E	1.96	0.00216	0.0833	0.384	7.69	20.6	5.56e-06	2.67	LV	CELLSTATES	MO_VCAN	control_LMNA	11	16
ACSM3	1.91	0.0305	0.0546	0.156	6.88	13.7	0.000213	1.52	LV	CELLSTATES	MO_VCAN	control_LMNA	11	16
HLA-DPB1	1.91	0.000328	0.132	0.53	8.08	24.6	7.09e-07	3.48	LV	CELLSTATES	MO_VCAN	control_LMNA	11	16
HLA-DPA1	1.86	0.00378	0.0813	0.32	7.48	19.2	1.16e-05	2.42	LV	CELLSTATES	MO_VCAN	control_LMNA	11	16
GFOD1	1.85	1.39e-05	0.222	1.06	8.66	32.4	1.27e-08	4.86	LV	CELLSTATES	MO_VCAN	control_LMNA	11	16
HLA-DQA1	1.84	0.00782	0.111	0.233	7.4	17.3	3.26e-05	2.11	LV	CELLSTATES	MO_VCAN	control_LMNA	11	16
SGK1	1.78	0.0319	0.0478	0.194	7.31	13.5	0.000233	1.5	LV	CELLSTATES	MO_VCAN	control_LMNA	11	16
RASGEF1B	1.77	7.01e-07	0.354	2.29	9	39.4	3.5e-10	6.15	LV	CELLSTATES	MO_VCAN	control_LMNA	11	16
RGS1	1.77	0.0495	0.0846	0.151	7.02	12.2	0.000482	1.31	LV	CELLSTATES	MO_VCAN	control_LMNA	11	16
AC007388.1	1.76	0.0175	0.0866	0.265	7.26	15.1	0.000102	1.76	LV	CELLSTATES	MO_VCAN	control_LMNA	11	16
HLA-DRA	1.76	0.000277	0.174	0.67	8.28	25	5.75e-07	3.56	LV	CELLSTATES	MO_VCAN	control_LMNA	11	16
PABPC4	1.72	0.0374	0.0649	0.24	7.3	13	0.000311	1.43	LV	CELLSTATES	MO_VCAN	control_LMNA	11	16
PDK4	1.72	5.03e-05	0.39	2.07	9.65	29.6	5.43e-08	4.3	LV	CELLSTATES	MO_VCAN	control_LMNA	11	16
CSGALNACT1	1.71	0.00016	0.341	1.33	9.14	26.4	2.77e-07	3.8	LV	CELLSTATES	MO_VCAN	control_LMNA	11	16
AC007262.2	1.69	0.0374	0.0649	0.243	7.3	13.1	0.000299	1.43	LV	CELLSTATES	MO_VCAN	control_LMNA	11	16
SARAF	1.69	0.0128	0.0806	0.357	7.6	15.9	6.7e-05	1.89	LV	CELLSTATES	MO_VCAN	control_LMNA	11	16
INSR	1.65	0.00021	0.255	1.08	8.89	25.7	4.02e-07	3.68	LV	CELLSTATES	MO_VCAN	control_LMNA	11	16
ITM2B	1.57	0.00782	0.129	0.478	7.95	17.2	3.32e-05	2.11	LV	CELLSTATES	MO_VCAN	control_LMNA	11	16
FAM117B	1.33	0.0174	0.294	0.685	8.34	15.2	9.86e-05	1.76	LV	CELLSTATES	MO_VCAN	control_LMNA	11	16
ST6GALNAC3	1.32	0.00162	0.635	1.56	9.38	21.4	3.73e-06	2.79	LV	CELLSTATES	MO_VCAN	control_LMNA	11	16
MITF	1.3	0.00726	0.358	1.09	8.78	17.6	2.72e-05	2.14	LV	CELLSTATES	MO_VCAN	control_LMNA	11	16
SSBP2	1.28	0.00216	0.573	1.67	9.26	20.6	5.57e-06	2.67	LV	CELLSTATES	MO_VCAN	control_LMNA	11	16
IMMP2L	1.26	0.00685	0.413	1.27	8.84	17.8	2.4e-05	2.16	LV	CELLSTATES	MO_VCAN	control_LMNA	11	16
PLCB1	1.24	0.00827	0.322	0.995	8.88	16.9	3.87e-05	2.08	LV	CELLSTATES	MO_VCAN	control_LMNA	11	16
ZFP36L2	1.23	0.0121	0.344	0.949	8.87	16.1	6e-05	1.92	LV	CELLSTATES	MO_VCAN	control_LMNA	11	16
HLA-DRB1	1.18	0.0435	0.29	0.79	8.66	12.5	0.000397	1.36	LV	CELLSTATES	MO_VCAN	control_LMNA	11	16
PDE3B	1.16	0.0306	0.373	0.989	8.73	13.7	0.000216	1.51	LV	CELLSTATES	MO_VCAN	control_LMNA	11	16
HDAC9	1.13	0.00827	0.984	2.27	9.97	17	3.84e-05	2.08	LV	CELLSTATES	MO_VCAN	control_LMNA	11	16
TXNIP	1.11	0.00827	0.995	2.37	9.96	17.1	3.62e-05	2.08	LV	CELLSTATES	MO_VCAN	control_LMNA	11	16
CPM	1.09	0.0125	0.965	3.24	10.3	16	6.36e-05	1.9	LV	CELLSTATES	MO_VCAN	control_LMNA	11	16
SRGAP1	1.08	0.0363	0.577	1.51	9.45	13.2	0.000279	1.44	LV	CELLSTATES	MO_VCAN	control_LMNA	11	16
CELF2	1.04	0.00663	2.02	4.83	10.9	18.1	2.15e-05	2.18	LV	CELLSTATES	MO_VCAN	control_LMNA	11	16
SMAP2	0.96	0.0363	1.08	2.53	10.1	13.2	0.000279	1.44	LV	CELLSTATES	MO_VCAN	control_LMNA	11	16

## Sheet: PKP2_control
Gene	logFC	FDR	mean_exp_control	mean_exp_genotype	logCPM	F	PValue	FDR_plot	Region	annotation_level	cell_state	comparison	Observations_genotype	Observations_reference
TFCP2L1	3.86	0.000847	0.00481	0.141	6.59	21.1	4.35e-06	3.07	LV	CELLSTATES	MO_VCAN	control_PKP2	6	16
RGS1	3.59	1.22e-06	0.0846	0.261	7.16	36.5	1.51e-09	5.92	LV	CELLSTATES	MO_VCAN	control_PKP2	6	16
ZNF311	3.47	0.0255	0	0.0391	6.07	17.3	0.000324	1.59	LV	CELLSTATES	MO_VCAN	control_PKP2	6	16
SOCS1	3.4	0.0323	0	0.0397	6.07	16.5	0.00046	1.49	LV	CELLSTATES	MO_VCAN	control_PKP2	6	16
TCF7L1	3.38	0.0129	0.00391	0.0684	6.25	14.6	0.000133	1.89	LV	CELLSTATES	MO_VCAN	control_PKP2	6	16
CTLA4	3.34	0.0318	0	0.0382	6.09	15.5	0.000447	1.5	LV	CELLSTATES	MO_VCAN	control_PKP2	6	16
SYCE1L	3.32	0.0312	0	0.0327	6.01	19.2	0.000425	1.51	LV	CELLSTATES	MO_VCAN	control_PKP2	6	16
ANKRD33B	3.31	0.0426	0	0.0415	6.09	15.2	0.000662	1.37	LV	CELLSTATES	MO_VCAN	control_PKP2	6	16
CLEC4E	3.23	6.32e-09	0.0833	0.831	8.16	50	1.57e-12	8.2	LV	CELLSTATES	MO_VCAN	control_PKP2	6	16
SLC44A2	3.21	0.0497	0	0.0496	6.17	12.7	0.000817	1.3	LV	CELLSTATES	MO_VCAN	control_PKP2	6	16
PKP2	3.13	2.09e-09	0.108	0.724	7.95	52.9	3.45e-13	8.68	LV	CELLSTATES	MO_VCAN	control_PKP2	6	16
ZBTB16	3.08	1.54e-20	0.631	5.37	10.4	105	1.28e-24	19.8	LV	CELLSTATES	MO_VCAN	control_PKP2	6	16
RBMS3-AS3	3.04	0.000499	0.0425	0.195	6.89	22.4	2.27e-06	3.3	LV	CELLSTATES	MO_VCAN	control_PKP2	6	16
PRKAR2B	3.01	0.00019	0.0425	0.239	6.97	24.6	7.06e-07	3.72	LV	CELLSTATES	MO_VCAN	control_PKP2	6	16
VNN1	2.97	0.00258	0.0185	0.162	6.69	18.4	1.75e-05	2.59	LV	CELLSTATES	MO_VCAN	control_PKP2	6	16
DPYSL3	2.96	0.0304	0.00495	0.0844	6.3	12.5	0.000413	1.52	LV	CELLSTATES	MO_VCAN	control_PKP2	6	16
ALOX15B	2.91	1.63e-05	0.06	0.414	7.49	30.2	3.9e-08	4.79	LV	CELLSTATES	MO_VCAN	control_PKP2	6	16
AC020611.2	2.73	0.00108	0.0429	0.239	7.03	20.5	5.92e-06	2.96	LV	CELLSTATES	MO_VCAN	control_PKP2	6	16
AL445426.1	2.68	0.0227	0.0266	0.106	6.52	13.2	0.000283	1.64	LV	CELLSTATES	MO_VCAN	control_PKP2	6	16
HLA-DPA1	2.68	6.7e-06	0.0813	0.479	7.6	32.6	1.11e-08	5.17	LV	CELLSTATES	MO_VCAN	control_PKP2	6	16
TSC22D3	2.65	2.97e-08	0.171	1.04	8.46	45.6	1.48e-11	7.53	LV	CELLSTATES	MO_VCAN	control_PKP2	6	16
HLA-DRB5	2.63	0.00109	0.047	0.225	7.04	20.5	6.06e-06	2.96	LV	CELLSTATES	MO_VCAN	control_PKP2	6	16
CXCR4	2.62	0.00237	0.0475	0.205	6.89	18.7	1.57e-05	2.63	LV	CELLSTATES	MO_VCAN	control_PKP2	6	16
HLA-DQA1	2.61	0.000105	0.111	0.334	7.36	25.9	3.65e-07	3.98	LV	CELLSTATES	MO_VCAN	control_PKP2	6	16
NETO2	2.57	0.000194	0.0357	0.354	7.26	24.5	7.44e-07	3.71	LV	CELLSTATES	MO_VCAN	control_PKP2	6	16
CSGALNACT1	2.56	1.31e-08	0.341	1.92	9.25	48	4.35e-12	7.88	LV	CELLSTATES	MO_VCAN	control_PKP2	6	16
INPP4B	2.44	1.21e-05	0.111	0.544	7.77	31.1	2.51e-08	4.92	LV	CELLSTATES	MO_VCAN	control_PKP2	6	16
HLA-DPB1	2.41	1.64e-05	0.132	0.653	8.01	30.1	4.07e-08	4.79	LV	CELLSTATES	MO_VCAN	control_PKP2	6	16
IFI44L	2.41	0.017	0.0275	0.203	6.96	14	0.000184	1.77	LV	CELLSTATES	MO_VCAN	control_PKP2	6	16
INSR	2.39	2.83e-08	0.255	1.54	8.94	46	1.17e-11	7.55	LV	CELLSTATES	MO_VCAN	control_PKP2	6	16
SARAF	2.32	0.000153	0.0806	0.456	7.58	25.1	5.57e-07	3.82	LV	CELLSTATES	MO_VCAN	control_PKP2	6	16
DUSP1	2.26	7.76e-06	0.283	0.768	8.4	32.3	1.35e-08	5.11	LV	CELLSTATES	MO_VCAN	control_PKP2	6	16
NUDT16	2.24	0.0227	0.0295	0.234	7.09	13.2	0.000281	1.64	LV	CELLSTATES	MO_VCAN	control_PKP2	6	16
FTCDNL1	2.2	0.0206	0.0373	0.225	7.03	13.5	0.00024	1.69	LV	CELLSTATES	MO_VCAN	control_PKP2	6	16
LHFPL6	2.17	8.75e-05	0.241	0.677	8.18	26.4	2.82e-07	4.06	LV	CELLSTATES	MO_VCAN	control_PKP2	6	16
ACSM3	2.16	0.0373	0.0546	0.162	6.79	12	0.000544	1.43	LV	CELLSTATES	MO_VCAN	control_PKP2	6	16
HLA-DRA	2.13	2.58e-05	0.174	0.786	8.21	29.1	7.04e-08	4.59	LV	CELLSTATES	MO_VCAN	control_PKP2	6	16
ITM2B	2.1	0.000217	0.129	0.631	8.03	24.2	8.62e-07	3.66	LV	CELLSTATES	MO_VCAN	control_PKP2	6	16
TAPT1-AS1	2.08	0.0332	0.0554	0.179	6.87	12.2	0.000475	1.48	LV	CELLSTATES	MO_VCAN	control_PKP2	6	16
ADGRB3	2.07	0.00574	0.0548	0.292	7.19	16.6	4.56e-05	2.24	LV	CELLSTATES	MO_VCAN	control_PKP2	6	16
FGL2	2.07	0.00914	0.0824	0.282	7.28	15.5	8.31e-05	2.04	LV	CELLSTATES	MO_VCAN	control_PKP2	6	16
PDK4	2.05	4.75e-06	0.39	2	9.33	33.5	7.08e-09	5.32	LV	CELLSTATES	MO_VCAN	control_PKP2	6	16
TNFAIP3	2.02	0.00849	0.104	0.352	7.47	15.6	7.65e-05	2.07	LV	CELLSTATES	MO_VCAN	control_PKP2	6	16
GFOD1	2	3.56e-05	0.222	1.03	8.54	28.4	1e-07	4.45	LV	CELLSTATES	MO_VCAN	control_PKP2	6	16
NHSL1	2	1.75e-06	0.465	2.05	9.39	35.7	2.32e-09	5.76	LV	CELLSTATES	MO_VCAN	control_PKP2	6	16
HLA-DQB1	1.98	0.00928	0.117	0.295	7.43	15.4	8.52e-05	2.03	LV	CELLSTATES	MO_VCAN	control_PKP2	6	16
SPOCK1	1.98	0.0191	0.0508	0.266	7.19	13.6	0.000221	1.72	LV	CELLSTATES	MO_VCAN	control_PKP2	6	16
HLA-C	1.96	0.000194	0.174	0.746	8.24	24.5	7.55e-07	3.71	LV	CELLSTATES	MO_VCAN	control_PKP2	6	16
HLA-DRB1	1.96	2.3e-05	0.29	1.18	8.74	29.3	6.08e-08	4.64	LV	CELLSTATES	MO_VCAN	control_PKP2	6	16
CHPT1	1.95	9.8e-05	0.255	1.16	8.72	26.1	3.24e-07	4.01	LV	CELLSTATES	MO_VCAN	control_PKP2	6	16
DDIT4	1.94	0.00439	0.145	0.367	7.64	17.3	3.27e-05	2.36	LV	CELLSTATES	MO_VCAN	control_PKP2	6	16
ASCC1	1.92	0.00439	0.131	0.427	7.68	17.3	3.23e-05	2.36	LV	CELLSTATES	MO_VCAN	control_PKP2	6	16
IL15	1.91	0.00458	0.125	0.452	7.72	17.1	3.53e-05	2.34	LV	CELLSTATES	MO_VCAN	control_PKP2	6	16
SRGAP2	1.9	3.45e-07	1.07	3.65	10.2	39.7	2.92e-10	6.46	LV	CELLSTATES	MO_VCAN	control_PKP2	6	16
FAM111A	1.87	0.0126	0.113	0.321	7.42	14.7	0.000129	1.9	LV	CELLSTATES	MO_VCAN	control_PKP2	6	16
FAM117B	1.87	0.000711	0.294	0.861	8.46	21.5	3.47e-06	3.15	LV	CELLSTATES	MO_VCAN	control_PKP2	6	16
MPP7	1.87	0.0288	0.0652	0.256	7.15	12.6	0.000384	1.54	LV	CELLSTATES	MO_VCAN	control_PKP2	6	16
SRGAP2B	1.86	6.7e-06	0.581	2.17	9.52	32.7	1.1e-08	5.17	LV	CELLSTATES	MO_VCAN	control_PKP2	6	16
RNF144B	1.84	5.83e-05	0.485	1.45	9.1	27.4	1.69e-07	4.23	LV	CELLSTATES	MO_VCAN	control_PKP2	6	16
SLC1A3	1.83	1.04e-05	0.979	2.97	10	31.4	2.06e-08	4.98	LV	CELLSTATES	MO_VCAN	control_PKP2	6	16
FOS	1.78	0.000796	0.415	0.867	8.71	21.3	3.95e-06	3.1	LV	CELLSTATES	MO_VCAN	control_PKP2	6	16
ST6GALNAC3	1.78	1.97e-05	0.635	1.92	9.42	29.7	5.04e-08	4.71	LV	CELLSTATES	MO_VCAN	control_PKP2	6	16
SLC35E3	1.75	0.046	0.114	0.285	7.36	11.4	0.000739	1.34	LV	CELLSTATES	MO_VCAN	control_PKP2	6	16
HDAC9	1.74	1.04e-05	0.984	3.05	10.1	31.5	2.01e-08	4.98	LV	CELLSTATES	MO_VCAN	control_PKP2	6	16
PDE4B	1.72	0.00117	0.399	0.882	8.63	20.3	6.7e-06	2.93	LV	CELLSTATES	MO_VCAN	control_PKP2	6	16
CHKA	1.71	0.00146	0.239	0.829	8.39	19.8	8.83e-06	2.84	LV	CELLSTATES	MO_VCAN	control_PKP2	6	16
PLCB1	1.71	0.000123	0.322	1.5	9.04	25.5	4.37e-07	3.91	LV	CELLSTATES	MO_VCAN	control_PKP2	6	16
FYN	1.69	0.00038	0.271	1.19	8.75	22.9	1.7e-06	3.42	LV	CELLSTATES	MO_VCAN	control_PKP2	6	16
PRKCH	1.68	0.00612	0.306	0.698	8.3	16.4	5.02e-05	2.21	LV	CELLSTATES	MO_VCAN	control_PKP2	6	16
FKBP5	1.66	6.79e-08	3.74	10.3	11.7	43.6	3.93e-11	7.17	LV	CELLSTATES	MO_VCAN	control_PKP2	6	16
SH3BP5	1.65	0.000867	0.435	0.967	8.71	21	4.52e-06	3.06	LV	CELLSTATES	MO_VCAN	control_PKP2	6	16
SYTL3	1.65	0.00415	0.228	0.555	7.93	17.4	2.99e-05	2.38	LV	CELLSTATES	MO_VCAN	control_PKP2	6	16
ATP1B3	1.63	0.0013	0.241	0.778	8.29	20	7.75e-06	2.89	LV	CELLSTATES	MO_VCAN	control_PKP2	6	16
SRGAP1	1.62	0.00034	0.577	2.06	9.51	23.2	1.43e-06	3.47	LV	CELLSTATES	MO_VCAN	control_PKP2	6	16
ZC3HAV1	1.6	0.0224	0.142	0.389	7.62	13.3	0.000271	1.65	LV	CELLSTATES	MO_VCAN	control_PKP2	6	16
FP700111.1	1.59	0.0222	0.19	0.485	7.89	13.3	0.000266	1.65	LV	CELLSTATES	MO_VCAN	control_PKP2	6	16
TANC2	1.58	0.0131	0.244	0.668	8.27	14.5	0.000137	1.88	LV	CELLSTATES	MO_VCAN	control_PKP2	6	16
TMCC3	1.55	0.00821	0.209	0.658	8.16	15.7	7.34e-05	2.09	LV	CELLSTATES	MO_VCAN	control_PKP2	6	16
PSTPIP2	1.52	0.00612	0.356	0.981	8.66	16.5	4.94e-05	2.21	LV	CELLSTATES	MO_VCAN	control_PKP2	6	16
CELF2	1.5	1.37e-05	2.02	6.08	11	30.7	2.96e-08	4.86	LV	CELLSTATES	MO_VCAN	control_PKP2	6	16
CD74	1.48	0.00182	0.562	1.5	9.23	19.3	1.15e-05	2.74	LV	CELLSTATES	MO_VCAN	control_PKP2	6	16
MS4A4E	1.48	0.00394	0.672	1.81	9.44	17.5	2.8e-05	2.4	LV	CELLSTATES	MO_VCAN	control_PKP2	6	16
SRGN	1.48	0.000589	0.913	2.15	9.82	22	2.73e-06	3.23	LV	CELLSTATES	MO_VCAN	control_PKP2	6	16
HERPUD1	1.47	0.00968	0.339	0.817	8.5	15.3	9.21e-05	2.01	LV	CELLSTATES	MO_VCAN	control_PKP2	6	16
LRRK2	1.45	0.00158	0.53	1.55	9.23	19.5	9.81e-06	2.8	LV	CELLSTATES	MO_VCAN	control_PKP2	6	16
CST3	1.43	0.0373	0.209	0.551	8.05	12	0.000546	1.43	LV	CELLSTATES	MO_VCAN	control_PKP2	6	16
GLUL	1.43	0.0472	0.21	0.491	7.96	11.3	0.000768	1.33	LV	CELLSTATES	MO_VCAN	control_PKP2	6	16
CEBPD	1.4	0.0131	0.316	0.901	8.58	14.6	0.000136	1.88	LV	CELLSTATES	MO_VCAN	control_PKP2	6	16
CPM	1.4	0.000841	0.965	3.68	10.2	21.2	4.24e-06	3.08	LV	CELLSTATES	MO_VCAN	control_PKP2	6	16
RANBP9	1.4	0.0393	0.201	0.507	7.95	11.8	0.000588	1.41	LV	CELLSTATES	MO_VCAN	control_PKP2	6	16
DTNA	1.39	0.0317	0.449	0.856	8.67	12.4	0.00044	1.5	LV	CELLSTATES	MO_VCAN	control_PKP2	6	16
TUT7	1.39	0.00653	0.461	1.52	9.15	16.2	5.56e-05	2.19	LV	CELLSTATES	MO_VCAN	control_PKP2	6	16
TXNIP	1.39	0.00222	0.995	2.79	10	18.8	1.45e-05	2.65	LV	CELLSTATES	MO_VCAN	control_PKP2	6	16
CERS6	1.33	0.0255	0.814	1.55	9.39	12.9	0.000328	1.59	LV	CELLSTATES	MO_VCAN	control_PKP2	6	16
KCNE1	1.33	0.0182	0.331	1.01	8.73	13.8	0.000206	1.74	LV	CELLSTATES	MO_VCAN	control_PKP2	6	16
MEGF9	1.32	0.00612	0.403	1.47	9.12	16.5	4.98e-05	2.21	LV	CELLSTATES	MO_VCAN	control_PKP2	6	16
VAPA	1.31	0.0389	0.336	0.87	8.62	11.8	0.00058	1.41	LV	CELLSTATES	MO_VCAN	control_PKP2	6	16
XYLT1	1.31	0.0107	0.416	1.23	8.97	15	0.000105	1.97	LV	CELLSTATES	MO_VCAN	control_PKP2	6	16
ZFP36L2	1.29	0.0206	0.344	1.02	8.71	13.5	0.000242	1.69	LV	CELLSTATES	MO_VCAN	control_PKP2	6	16
STK17B	1.27	0.016	0.616	1.65	9.35	14.1	0.00017	1.8	LV	CELLSTATES	MO_VCAN	control_PKP2	6	16
FTH1	1.23	0.0179	0.784	1.31	9.31	13.8	0.0002	1.75	LV	CELLSTATES	MO_VCAN	control_PKP2	6	16
CCND3	1.22	0.0131	0.645	1.58	9.31	14.5	0.000138	1.88	LV	CELLSTATES	MO_VCAN	control_PKP2	6	16
SMAP2	1.19	0.0105	1.08	2.87	10.1	15.1	0.000101	1.98	LV	CELLSTATES	MO_VCAN	control_PKP2	6	16
SSBP2	1.17	0.0389	0.573	1.29	9.1	11.8	0.000578	1.41	LV	CELLSTATES	MO_VCAN	control_PKP2	6	16
ELMO1	1.15	0.00484	1.81	4.33	10.7	17	3.77e-05	2.31	LV	CELLSTATES	MO_VCAN	control_PKP2	6	16
ZBTB20	1.13	0.0265	0.986	2.07	9.77	12.8	0.000346	1.58	LV	CELLSTATES	MO_VCAN	control_PKP2	6	16
NAMPT	1.11	0.0275	0.98	2.11	9.83	12.7	0.000362	1.56	LV	CELLSTATES	MO_VCAN	control_PKP2	6	16
MAML3	1.04	0.0174	1.38	3.43	10.4	13.9	0.000191	1.76	LV	CELLSTATES	MO_VCAN	control_PKP2	6	16
FMN1	0.964	0.0441	2.39	4.43	10.8	11.5	0.000693	1.36	LV	CELLSTATES	MO_VCAN	control_PKP2	6	16
MALAT1	0.514	0.043	106	108	16.1	11.6	0.000673	1.37	LV	CELLSTATES	MO_VCAN	control_PKP2	6	16

## Sheet: PVneg_control
Gene	logFC	FDR	mean_exp_control	mean_exp_genotype	logCPM	F	PValue	FDR_plot	Region	annotation_level	cell_state	comparison	Observations_genotype	Observations_reference
CXCL10	4.51	0.000806	0	0.0743	6.09	23.8	1.06e-06	3.09	LV	CELLSTATES	MO_VCAN	control_PVneg	7	16
IFI6	4.38	0.00119	0	0.0745	6.12	22.6	2.01e-06	2.92	LV	CELLSTATES	MO_VCAN	control_PVneg	7	16
IFI44L	4.24	6.3e-11	0.0275	0.5	7.42	59.8	1.05e-14	10.2	LV	CELLSTATES	MO_VCAN	control_PVneg	7	16
ZNF630	4.06	0.00624	0	0.0633	6.06	19.9	1.92e-05	2.2	LV	CELLSTATES	MO_VCAN	control_PVneg	7	16
AC104248.1	3.78	0.0254	0	0.0421	5.88	19.8	0.000106	1.59	LV	CELLSTATES	MO_VCAN	control_PVneg	7	16
IFIT3	3.53	0.00719	0.00744	0.101	6.3	17.9	2.36e-05	2.14	LV	CELLSTATES	MO_VCAN	control_PVneg	7	16
EGR1	3.21	0.00719	0.00834	0.124	6.45	17.9	2.39e-05	2.14	LV	CELLSTATES	MO_VCAN	control_PVneg	7	16
ADAMTS10	3.12	0.0045	0.0118	0.138	6.45	19	1.31e-05	2.35	LV	CELLSTATES	MO_VCAN	control_PVneg	7	16
MX1	3.09	1.56e-05	0.0584	0.357	7.21	33.3	7.76e-09	4.81	LV	CELLSTATES	MO_VCAN	control_PVneg	7	16
GBP1	3	0.0021	0.0142	0.195	6.69	21	4.49e-06	2.68	LV	CELLSTATES	MO_VCAN	control_PVneg	7	16
TAGAP	2.89	0.00394	0.0152	0.193	6.73	19.4	1.08e-05	2.4	LV	CELLSTATES	MO_VCAN	control_PVneg	7	16
HLA-DRB5	2.73	0.00119	0.047	0.267	7.29	22.4	2.18e-06	2.92	LV	CELLSTATES	MO_VCAN	control_PVneg	7	16
SAMD9L	2.61	0.00119	0.0581	0.28	7.11	22.5	2.11e-06	2.92	LV	CELLSTATES	MO_VCAN	control_PVneg	7	16
HLA-DQA1	2.5	0.000806	0.111	0.297	7.2	23.7	1.14e-06	3.09	LV	CELLSTATES	MO_VCAN	control_PVneg	7	16
ATP10A	2.49	0.00305	0.0415	0.283	7.2	20.1	7.35e-06	2.52	LV	CELLSTATES	MO_VCAN	control_PVneg	7	16
PDE4B	2.42	2.28e-07	0.399	1.44	8.95	41.9	9.48e-11	6.64	LV	CELLSTATES	MO_VCAN	control_PVneg	7	16
XAF1	2.41	0.000409	0.0632	0.468	7.6	25.5	4.42e-07	3.39	LV	CELLSTATES	MO_VCAN	control_PVneg	7	16
SH2B2	2.39	0.0255	0.0307	0.159	6.57	15	0.000108	1.59	LV	CELLSTATES	MO_VCAN	control_PVneg	7	16
ANKRD22	2.36	0.0482	0.0177	0.184	6.71	13.6	0.000229	1.32	LV	CELLSTATES	MO_VCAN	control_PVneg	7	16
C2CD2	2.28	0.0482	0.0493	0.155	6.71	13.6	0.000232	1.32	LV	CELLSTATES	MO_VCAN	control_PVneg	7	16
CD83	2.19	0.0021	0.0507	0.315	7.16	21	4.53e-06	2.68	LV	CELLSTATES	MO_VCAN	control_PVneg	7	16
FOS	2.11	2.38e-05	0.415	1.01	8.79	31.9	1.58e-08	4.62	LV	CELLSTATES	MO_VCAN	control_PVneg	7	16
HLA-DRA	2.08	0.000301	0.174	0.714	8.21	26.3	3e-07	3.52	LV	CELLSTATES	MO_VCAN	control_PVneg	7	16
IER2	2.08	0.00719	0.114	0.319	7.28	17.9	2.31e-05	2.14	LV	CELLSTATES	MO_VCAN	control_PVneg	7	16
REPS2	2.07	0.00335	0.0778	0.377	7.36	19.9	8.36e-06	2.47	LV	CELLSTATES	MO_VCAN	control_PVneg	7	16
CLEC4E	2.02	0.0252	0.0833	0.288	7.4	15.1	0.000103	1.6	LV	CELLSTATES	MO_VCAN	control_PVneg	7	16
IL15	1.93	0.00866	0.125	0.394	7.6	17.4	3.02e-05	2.06	LV	CELLSTATES	MO_VCAN	control_PVneg	7	16
ANXA1	1.83	0.0021	0.232	0.821	8.46	21	4.71e-06	2.68	LV	CELLSTATES	MO_VCAN	control_PVneg	7	16
HLA-DRB1	1.76	0.00119	0.29	0.906	8.64	22.5	2.13e-06	2.92	LV	CELLSTATES	MO_VCAN	control_PVneg	7	16
RPS6KA5	1.75	0.0199	0.136	0.425	7.66	15.6	7.78e-05	1.7	LV	CELLSTATES	MO_VCAN	control_PVneg	7	16
DUSP1	1.71	0.0115	0.283	0.517	8.16	16.8	4.2e-05	1.94	LV	CELLSTATES	MO_VCAN	control_PVneg	7	16
GLUL	1.56	0.0458	0.21	0.479	7.93	13.7	0.000213	1.34	LV	CELLSTATES	MO_VCAN	control_PVneg	7	16
CD74	1.52	0.00375	0.562	1.46	9.26	19.6	9.67e-06	2.43	LV	CELLSTATES	MO_VCAN	control_PVneg	7	16
RNF144B	1.48	0.00866	0.485	0.994	8.87	17.4	2.97e-05	2.06	LV	CELLSTATES	MO_VCAN	control_PVneg	7	16
SIPA1L1	1.16	0.00152	2.14	4.09	10.8	21.9	2.91e-06	2.82	LV	CELLSTATES	MO_VCAN	control_PVneg	7	16

## Sheet: RBM20_control
Gene	logFC	FDR	mean_exp_control	mean_exp_genotype	logCPM	F	PValue	FDR_plot	Region	annotation_level	cell_state	comparison	Observations_genotype	Observations_reference
NR4A3	3.82	3.92e-05	0.00615	0.13	6.69	30.7	3.06e-08	4.41	LV	CELLSTATES	MO_VCAN	control_RBM20	8	16
AP000446.1	3.24	0.023	0	0.0555	6.21	20.6	7.71e-05	1.64	LV	CELLSTATES	MO_VCAN	control_RBM20	8	16
NPPA	3.14	0.0177	0.00481	0.0567	6.4	16.3	5.51e-05	1.75	LV	CELLSTATES	MO_VCAN	control_RBM20	8	16
HLA-DRB5	3	1.27e-06	0.047	0.396	7.4	39	4.15e-10	5.9	LV	CELLSTATES	MO_VCAN	control_RBM20	8	16
AC097634.3	2.61	0.0428	0.00871	0.103	6.61	13.6	0.000225	1.37	LV	CELLSTATES	MO_VCAN	control_RBM20	8	16
ADAMTS10	2.59	0.0263	0.0118	0.124	6.68	15.3	9.04e-05	1.58	LV	CELLSTATES	MO_VCAN	control_RBM20	8	16
ARID3B	2.48	0.0155	0.0285	0.177	6.81	16.6	4.57e-05	1.81	LV	CELLSTATES	MO_VCAN	control_RBM20	8	16
HLA-DRA	2.4	3.17e-08	0.174	0.98	8.47	47.6	5.2e-12	7.5	LV	CELLSTATES	MO_VCAN	control_RBM20	8	16
RBMS3-AS3	2.36	0.0267	0.0425	0.177	6.87	15.2	9.57e-05	1.57	LV	CELLSTATES	MO_VCAN	control_RBM20	8	16
RHOB	2.36	0.0209	0.0245	0.17	6.97	15.9	6.85e-05	1.68	LV	CELLSTATES	MO_VCAN	control_RBM20	8	16
TENM4	2.36	0.0287	0.045	0.135	6.81	15	0.000108	1.54	LV	CELLSTATES	MO_VCAN	control_RBM20	8	16
CSGALNACT1	2.22	2.56e-08	0.341	1.6	8.97	49.4	2.09e-12	7.59	LV	CELLSTATES	MO_VCAN	control_RBM20	8	16
RGS1	2.15	0.0466	0.0846	0.133	6.92	13.4	0.000252	1.33	LV	CELLSTATES	MO_VCAN	control_RBM20	8	16
STAT4	2.13	0.00431	0.0532	0.237	7.24	19.8	8.82e-06	2.37	LV	CELLSTATES	MO_VCAN	control_RBM20	8	16
TSC22D3	2	3.92e-05	0.171	0.729	8.21	30.6	3.21e-08	4.41	LV	CELLSTATES	MO_VCAN	control_RBM20	8	16
HLA-DRB1	1.98	2.12e-06	0.29	1.24	8.88	37.6	8.7e-10	5.67	LV	CELLSTATES	MO_VCAN	control_RBM20	8	16
HLA-DPB1	1.96	0.000638	0.132	0.503	7.85	24.5	7.32e-07	3.19	LV	CELLSTATES	MO_VCAN	control_RBM20	8	16
ZBTB16	1.88	7.25e-08	0.631	2.47	9.58	45.2	1.78e-11	7.14	LV	CELLSTATES	MO_VCAN	control_RBM20	8	16
CLEC4E	1.79	0.0267	0.0833	0.301	7.32	15.2	9.62e-05	1.57	LV	CELLSTATES	MO_VCAN	control_RBM20	8	16
SYTL3	1.72	0.000866	0.228	0.643	8.25	23.5	1.28e-06	3.06	LV	CELLSTATES	MO_VCAN	control_RBM20	8	16
RGS2	1.7	0.0155	0.116	0.352	7.56	16.7	4.46e-05	1.81	LV	CELLSTATES	MO_VCAN	control_RBM20	8	16
PDK4	1.57	0.000866	0.39	1.4	9.04	23.6	1.17e-06	3.06	LV	CELLSTATES	MO_VCAN	control_RBM20	8	16
PLCB1	1.51	0.000866	0.322	1.15	8.93	23.7	1.15e-06	3.06	LV	CELLSTATES	MO_VCAN	control_RBM20	8	16
INSR	1.5	0.00388	0.255	0.882	8.48	20	7.63e-06	2.41	LV	CELLSTATES	MO_VCAN	control_RBM20	8	16
TANC2	1.45	0.0208	0.244	0.663	8.28	15.9	6.64e-05	1.68	LV	CELLSTATES	MO_VCAN	control_RBM20	8	16
NHSL1	1.44	0.00282	0.465	1.6	9.18	21.1	4.39e-06	2.55	LV	CELLSTATES	MO_VCAN	control_RBM20	8	16
CHPT1	1.43	0.0122	0.255	0.775	8.34	17.5	2.81e-05	1.91	LV	CELLSTATES	MO_VCAN	control_RBM20	8	16
DUSP1	1.35	0.0453	0.283	0.525	8.27	13.5	0.000241	1.34	LV	CELLSTATES	MO_VCAN	control_RBM20	8	16
SRGAP1	1.32	0.00283	0.577	1.66	9.25	20.9	4.89e-06	2.55	LV	CELLSTATES	MO_VCAN	control_RBM20	8	16
HERPUD1	1.3	0.0315	0.339	0.851	8.62	14.7	0.000129	1.5	LV	CELLSTATES	MO_VCAN	control_RBM20	8	16
RNF144B	1.28	0.0151	0.485	1.06	8.91	16.8	4.09e-05	1.82	LV	CELLSTATES	MO_VCAN	control_RBM20	8	16
MS4A4E	1.27	0.0122	0.672	1.64	9.32	17.6	2.7e-05	1.91	LV	CELLSTATES	MO_VCAN	control_RBM20	8	16
CD74	1.24	0.0155	0.562	1.33	9.24	16.7	4.36e-05	1.81	LV	CELLSTATES	MO_VCAN	control_RBM20	8	16
LINC00937	1.24	0.0377	0.275	0.732	8.46	14.1	0.000175	1.42	LV	CELLSTATES	MO_VCAN	control_RBM20	8	16
ST6GALNAC3	1.23	0.0177	0.635	1.55	9.29	16.3	5.41e-05	1.75	LV	CELLSTATES	MO_VCAN	control_RBM20	8	16
ZFP36L2	1.2	0.0405	0.344	0.942	8.71	13.9	0.000193	1.39	LV	CELLSTATES	MO_VCAN	control_RBM20	8	16
SLC1A3	1.07	0.0424	0.979	1.96	9.64	13.7	0.000212	1.37	LV	CELLSTATES	MO_VCAN	control_RBM20	8	16
TXNIP	1.04	0.0418	0.995	2.16	9.83	13.8	0.000205	1.38	LV	CELLSTATES	MO_VCAN	control_RBM20	8	16

## Sheet: TTN_control
Gene	logFC	FDR	mean_exp_control	mean_exp_genotype	logCPM	F	PValue	FDR_plot	Region	annotation_level	cell_state	comparison	Observations_genotype	Observations_reference
NPPA	3.26	0.00164	0.00481	0.0965	6.64	19.7	8.91e-06	2.79	LV	CELLSTATES	MO_VCAN	control_TTN	12	16
SLC44A2	3.17	0.00469	0	0.048	6.28	17.8	3.5e-05	2.33	LV	CELLSTATES	MO_VCAN	control_TTN	12	16
TFCP2L1	3.13	0.00366	0.00481	0.1	6.61	17.7	2.61e-05	2.44	LV	CELLSTATES	MO_VCAN	control_TTN	12	16
AC097634.3	2.85	0.00147	0.00871	0.146	6.73	20	7.74e-06	2.83	LV	CELLSTATES	MO_VCAN	control_TTN	12	16
AC023983.1	2.84	0.0306	0	0.0374	6.18	16.5	0.000367	1.51	LV	CELLSTATES	MO_VCAN	control_TTN	12	16
COL21A1	2.74	0.0449	0	0.0481	6.15	16.8	0.00066	1.35	LV	CELLSTATES	MO_VCAN	control_TTN	12	16
HLA-DQA2	2.7	0.0475	0	0.0308	6.16	15.7	0.000729	1.32	LV	CELLSTATES	MO_VCAN	control_TTN	12	16
ZNF630	2.67	0.0476	0	0.034	6.24	12.9	0.000746	1.32	LV	CELLSTATES	MO_VCAN	control_TTN	12	16
HLA-DRB5	2.66	1.97e-06	0.047	0.349	7.37	35.7	2.26e-09	5.71	LV	CELLSTATES	MO_VCAN	control_TTN	12	16
C7orf31	2.64	0.0312	0.00272	0.0546	6.33	12.6	0.000376	1.51	LV	CELLSTATES	MO_VCAN	control_TTN	12	16
ADAMTS10	2.54	0.00469	0.0118	0.138	6.77	17.1	3.46e-05	2.33	LV	CELLSTATES	MO_VCAN	control_TTN	12	16
ZBTB16	2.52	3e-18	0.631	4.39	10.4	94.5	2.46e-22	17.5	LV	CELLSTATES	MO_VCAN	control_TTN	12	16
GLIDR	2.5	0.0477	0.00481	0.0517	6.3	11.4	0.000754	1.32	LV	CELLSTATES	MO_VCAN	control_TTN	12	16
PRELID2	2.41	0.00631	0.0347	0.132	6.7	16.5	4.97e-05	2.2	LV	CELLSTATES	MO_VCAN	control_TTN	12	16
CSGALNACT1	2.4	1.22e-12	0.341	1.95	9.43	66.8	3e-16	11.9	LV	CELLSTATES	MO_VCAN	control_TTN	12	16
PRKAR2B	2.37	0.000998	0.0425	0.202	7.11	20.9	4.83e-06	3	LV	CELLSTATES	MO_VCAN	control_TTN	12	16
COX7A1	2.33	0.0439	0.0118	0.0828	6.44	11.7	0.000636	1.36	LV	CELLSTATES	MO_VCAN	control_TTN	12	16
AC008878.3	2.32	0.0449	0.00615	0.114	6.56	11.6	0.000667	1.35	LV	CELLSTATES	MO_VCAN	control_TTN	12	16
VNN1	2.32	0.0112	0.0185	0.129	6.68	15.1	0.000101	1.95	LV	CELLSTATES	MO_VCAN	control_TTN	12	16
AC004540.1	2.3	0.0466	0.00982	0.0923	6.48	11.5	0.0007	1.33	LV	CELLSTATES	MO_VCAN	control_TTN	12	16
ALOX15B	2.29	0.000149	0.06	0.32	7.42	25.6	4.14e-07	3.83	LV	CELLSTATES	MO_VCAN	control_TTN	12	16
CLEC4E	2.28	3.94e-06	0.0833	0.418	7.77	34	5.49e-09	5.4	LV	CELLSTATES	MO_VCAN	control_TTN	12	16
WASHC2A	2.25	3.9e-07	0.145	0.84	8.47	39.8	2.88e-10	6.41	LV	CELLSTATES	MO_VCAN	control_TTN	12	16
ECI1	2.2	0.043	0.016	0.0955	6.59	11.7	0.00061	1.37	LV	CELLSTATES	MO_VCAN	control_TTN	12	16
BTBD11	2.19	1.47e-05	0.0645	0.39	7.59	31	2.65e-08	4.83	LV	CELLSTATES	MO_VCAN	control_TTN	12	16
HLA-DPB1	2.16	5.89e-07	0.132	0.586	8.04	38.7	4.84e-10	6.23	LV	CELLSTATES	MO_VCAN	control_TTN	12	16
PKP2	2.16	1.65e-05	0.108	0.573	8.12	30.6	3.11e-08	4.78	LV	CELLSTATES	MO_VCAN	control_TTN	12	16
RBMS3-AS2	2.14	0.0336	0.0216	0.119	6.75	12.4	0.000424	1.47	LV	CELLSTATES	MO_VCAN	control_TTN	12	16
AC020656.1	2.13	0.00159	0.0259	0.2	7.06	19.8	8.46e-06	2.8	LV	CELLSTATES	MO_VCAN	control_TTN	12	16
RBMS3-AS3	2.07	0.0218	0.0425	0.133	6.84	13.6	0.000231	1.66	LV	CELLSTATES	MO_VCAN	control_TTN	12	16
HGF	2	0.0466	0.0161	0.118	6.74	11.5	0.000704	1.33	LV	CELLSTATES	MO_VCAN	control_TTN	12	16
MS4A14	2	0.0026	0.0444	0.248	7.12	18.6	1.62e-05	2.59	LV	CELLSTATES	MO_VCAN	control_TTN	12	16
MDH1	1.94	0.00316	0.0591	0.226	7.14	18	2.2e-05	2.5	LV	CELLSTATES	MO_VCAN	control_TTN	12	16
KANTR	1.91	0.00444	0.0729	0.21	7.17	17.3	3.2e-05	2.35	LV	CELLSTATES	MO_VCAN	control_TTN	12	16
NHSL1	1.89	1.64e-08	0.465	2.22	9.63	46.8	8.06e-12	7.79	LV	CELLSTATES	MO_VCAN	control_TTN	12	16
CSRP3	1.88	0.00304	0.0699	0.245	7.26	18.2	1.97e-05	2.52	LV	CELLSTATES	MO_VCAN	control_TTN	12	16
NUDT16	1.85	0.0277	0.0295	0.172	7.03	13	0.000316	1.56	LV	CELLSTATES	MO_VCAN	control_TTN	12	16
MB	1.84	1.16e-06	0.184	0.863	8.51	37.1	1.14e-09	5.94	LV	CELLSTATES	MO_VCAN	control_TTN	12	16
ITM2B	1.82	6.94e-05	0.129	0.55	8.07	27.3	1.71e-07	4.16	LV	CELLSTATES	MO_VCAN	control_TTN	12	16
CCNG2	1.8	0.0287	0.0426	0.21	6.87	12.9	0.000334	1.54	LV	CELLSTATES	MO_VCAN	control_TTN	12	16
ATP10A	1.76	0.023	0.0415	0.207	7.12	13.4	0.000252	1.64	LV	CELLSTATES	MO_VCAN	control_TTN	12	16
GARNL3	1.76	0.0126	0.0491	0.24	7.27	14.8	0.00012	1.9	LV	CELLSTATES	MO_VCAN	control_TTN	12	16
SARAF	1.76	0.00176	0.0806	0.353	7.56	19.4	1.04e-05	2.75	LV	CELLSTATES	MO_VCAN	control_TTN	12	16
GLDN	1.74	0.0233	0.0392	0.186	7.08	13.4	0.000258	1.63	LV	CELLSTATES	MO_VCAN	control_TTN	12	16
GCLC	1.72	0.0474	0.0364	0.181	7.1	11.4	0.000723	1.32	LV	CELLSTATES	MO_VCAN	control_TTN	12	16
INSR	1.72	1.2e-05	0.255	1.08	8.85	31.7	1.78e-08	4.92	LV	CELLSTATES	MO_VCAN	control_TTN	12	16
RPL8	1.68	0.023	0.0488	0.2	7.1	13.4	0.000251	1.64	LV	CELLSTATES	MO_VCAN	control_TTN	12	16
CHPT1	1.67	2.52e-05	0.255	0.966	8.68	29.4	5.78e-08	4.6	LV	CELLSTATES	MO_VCAN	control_TTN	12	16
IL15	1.65	0.00141	0.125	0.396	7.67	20.1	7.31e-06	2.85	LV	CELLSTATES	MO_VCAN	control_TTN	12	16
HLA-DRA	1.63	0.000319	0.174	0.619	8.22	23.6	1.18e-06	3.5	LV	CELLSTATES	MO_VCAN	control_TTN	12	16
TSC22D3	1.63	0.000453	0.171	0.633	8.28	22.8	1.82e-06	3.34	LV	CELLSTATES	MO_VCAN	control_TTN	12	16
HLA-DPA1	1.62	0.0112	0.0813	0.265	7.38	15.1	0.000102	1.95	LV	CELLSTATES	MO_VCAN	control_TTN	12	16
PDK4	1.62	1.26e-05	0.39	1.47	9.2	31.5	1.96e-08	4.9	LV	CELLSTATES	MO_VCAN	control_TTN	12	16
NBPF26	1.6	0.00584	0.103	0.31	7.49	16.6	4.54e-05	2.23	LV	CELLSTATES	MO_VCAN	control_TTN	12	16
AC007262.2	1.58	0.0382	0.0649	0.243	7.31	12.1	0.000505	1.42	LV	CELLSTATES	MO_VCAN	control_TTN	12	16
DPEP2	1.55	0.000539	0.185	0.64	8.25	22.3	2.39e-06	3.27	LV	CELLSTATES	MO_VCAN	control_TTN	12	16
TCAP	1.53	0.00192	0.157	0.428	7.91	19.2	1.15e-05	2.72	LV	CELLSTATES	MO_VCAN	control_TTN	12	16
HLA-DRB1	1.51	0.000161	0.29	0.946	8.72	25.4	4.74e-07	3.79	LV	CELLSTATES	MO_VCAN	control_TTN	12	16
SORT1	1.49	0.00999	0.092	0.351	7.6	15.4	8.77e-05	2	LV	CELLSTATES	MO_VCAN	control_TTN	12	16
FYN	1.46	0.000245	0.271	0.982	8.78	24.4	7.83e-07	3.61	LV	CELLSTATES	MO_VCAN	control_TTN	12	16
ZNF846	1.44	0.00542	0.151	0.515	7.97	16.8	4.09e-05	2.27	LV	CELLSTATES	MO_VCAN	control_TTN	12	16
HLA-DQB1	1.42	0.0329	0.117	0.248	7.42	12.5	0.000411	1.48	LV	CELLSTATES	MO_VCAN	control_TTN	12	16
MYL3	1.42	0.0439	0.0891	0.245	7.33	11.7	0.000637	1.36	LV	CELLSTATES	MO_VCAN	control_TTN	12	16
OGFRL1	1.38	0.000997	0.237	0.794	8.43	20.9	4.75e-06	3	LV	CELLSTATES	MO_VCAN	control_TTN	12	16
SRGAP1	1.35	0.000251	0.577	1.86	9.57	24.2	8.64e-07	3.6	LV	CELLSTATES	MO_VCAN	control_TTN	12	16
PRKCH	1.33	0.00584	0.306	0.664	8.37	16.6	4.55e-05	2.23	LV	CELLSTATES	MO_VCAN	control_TTN	12	16
KIAA0513	1.32	0.04	0.101	0.331	7.66	12	0.000538	1.4	LV	CELLSTATES	MO_VCAN	control_TTN	12	16
CD74	1.31	0.000337	0.562	1.49	9.36	23.5	1.27e-06	3.47	LV	CELLSTATES	MO_VCAN	control_TTN	12	16
MYL2	1.31	0.000251	0.582	1.34	9.27	24.3	8.44e-07	3.6	LV	CELLSTATES	MO_VCAN	control_TTN	12	16
TANC2	1.31	0.00672	0.244	0.571	8.26	16.3	5.35e-05	2.17	LV	CELLSTATES	MO_VCAN	control_TTN	12	16
PLCB1	1.29	0.00138	0.322	1.04	8.94	20.2	7e-06	2.86	LV	CELLSTATES	MO_VCAN	control_TTN	12	16
CPM	1.27	0.000161	0.965	3.44	10.4	25.4	4.71e-07	3.79	LV	CELLSTATES	MO_VCAN	control_TTN	12	16
GFOD1	1.24	0.0155	0.222	0.722	8.44	14.3	0.000153	1.81	LV	CELLSTATES	MO_VCAN	control_TTN	12	16
RASAL2	1.22	0.0424	0.137	0.447	7.87	11.8	0.000584	1.37	LV	CELLSTATES	MO_VCAN	control_TTN	12	16
SRGAP2	1.2	0.000498	1.07	2.63	10.1	22.5	2.09e-06	3.3	LV	CELLSTATES	MO_VCAN	control_TTN	12	16
FAM117B	1.18	0.0287	0.294	0.622	8.33	12.9	0.000334	1.54	LV	CELLSTATES	MO_VCAN	control_TTN	12	16
MS4A4E	1.18	0.00307	0.672	1.67	9.48	18.1	2.09e-05	2.51	LV	CELLSTATES	MO_VCAN	control_TTN	12	16
ST6GALNAC3	1.17	0.00584	0.635	1.84	9.62	16.7	4.46e-05	2.23	LV	CELLSTATES	MO_VCAN	control_TTN	12	16
TPM1	1.17	0.00742	0.333	0.826	8.66	16.1	6.12e-05	2.13	LV	CELLSTATES	MO_VCAN	control_TTN	12	16
LINC00937	1.16	0.0109	0.275	0.743	8.49	15.2	9.73e-05	1.96	LV	CELLSTATES	MO_VCAN	control_TTN	12	16
MEGF9	1.16	0.00307	0.403	1.15	9.1	18.1	2.09e-05	2.51	LV	CELLSTATES	MO_VCAN	control_TTN	12	16
SNX10	1.12	0.0437	0.184	0.537	8.12	11.7	0.000623	1.36	LV	CELLSTATES	MO_VCAN	control_TTN	12	16
DTNA	1.11	0.0211	0.449	0.842	8.69	13.6	0.000222	1.68	LV	CELLSTATES	MO_VCAN	control_TTN	12	16
HDAC9	1.11	0.00165	0.984	2.18	9.9	19.6	9.37e-06	2.78	LV	CELLSTATES	MO_VCAN	control_TTN	12	16
SRGAP2B	1.11	0.00742	0.581	1.51	9.36	16.1	6.15e-05	2.13	LV	CELLSTATES	MO_VCAN	control_TTN	12	16
JAML	1.08	0.0424	0.243	0.547	8.21	11.8	0.000587	1.37	LV	CELLSTATES	MO_VCAN	control_TTN	12	16
TXNIP	1.06	0.00316	0.995	2.23	9.91	18	2.2e-05	2.5	LV	CELLSTATES	MO_VCAN	control_TTN	12	16
SMAP2	1.05	0.00298	1.08	2.75	10.2	18.3	1.91e-05	2.53	LV	CELLSTATES	MO_VCAN	control_TTN	12	16
TUT7	1.05	0.0182	0.461	1.12	9.03	14	0.000186	1.74	LV	CELLSTATES	MO_VCAN	control_TTN	12	16
PSTPIP2	1.04	0.0444	0.356	0.728	8.54	11.6	0.000648	1.35	LV	CELLSTATES	MO_VCAN	control_TTN	12	16
IMMP2L	1.03	0.0284	0.413	0.939	8.79	12.9	0.000326	1.55	LV	CELLSTATES	MO_VCAN	control_TTN	12	16
KCNE1	1.03	0.0428	0.331	0.934	8.82	11.8	0.000604	1.37	LV	CELLSTATES	MO_VCAN	control_TTN	12	16
PDE3B	1.03	0.0411	0.373	0.821	8.67	11.9	0.000557	1.39	LV	CELLSTATES	MO_VCAN	control_TTN	12	16
CELF2	1.02	0.00164	2.02	4.96	11	19.7	9.14e-06	2.79	LV	CELLSTATES	MO_VCAN	control_TTN	12	16
SLC1A3	1.02	0.0166	0.979	2.2	9.88	14.2	0.000166	1.78	LV	CELLSTATES	MO_VCAN	control_TTN	12	16
PRKCE	0.952	0.0287	0.699	1.67	9.54	12.9	0.000337	1.54	LV	CELLSTATES	MO_VCAN	control_TTN	12	16
CCND3	0.943	0.0349	0.645	1.48	9.38	12.3	0.000451	1.46	LV	CELLSTATES	MO_VCAN	control_TTN	12	16
FKBP5	0.85	0.0155	3.74	7.98	11.6	14.3	0.000154	1.81	LV	CELLSTATES	MO_VCAN	control_TTN	12	16
ELMO1	0.791	0.0454	1.81	3.58	10.6	11.5	0.000678	1.34	LV	CELLSTATES	MO_VCAN	control_TTN	12	16
