# Supplementary material for: Pathogenic variants damage cell composition and single cell transcription in cardiomyopathies
Source: Science. Author manuscript; Available in PMC 2022 Oct 3. (PMC9528698; doi:10.1126/science.abo1984)
Supplement: Supp table 44.10 [file NIHMS1835045-supplement-Supp_table_44_10.xlsx]

## Sheet: Index
Column name	Description
Gene	Gene symbol, Ensembl 84
logFC	log2-fold change
FDR	False discovery rate; FDR is the PValue after (by default) Benjamini-Hochberg correction.
mean_exp_control	Mean expression values across controls
mean_exp_genotype	Mean expression values across disease samples
logCPM	logCPM is the average expression of all pseudobulked samples for that particular gene across all samples on the log2-scale expressed in counts per million (cpm, as calculated by edgeR after normalization).
F	Output of quasi-likelihood F-test
PValue	PValue is the nominal p-value derived from F
FDR_plot	-log10(False discovery rate)
Region	Studied region (LV or RV)
annotation_level	Cell-type or cell-state
cell_state/state	Specification which cell-type or state was analysed
comparison	Specification control_GENOTYPE
Observations_genotype	Numbers of Patients included in edgeR (patients with low number of nuclei have been excluded)
Observations_reference	Numbers of Patients included in edgeR (patients with low number of nuclei have been excluded)

## Sheet: control_LMNA
Gene	logFC	FDR	mean_exp_control	mean_exp_genotype	logCPM	F	PValue	FDR_plot	Region	annotation_level	cell_state	comparison	Observations_genotype	Observations_reference
SERPINE1	5.73	1.7e-06	0.0354	0.00138	6.29	37.3	9.89e-10	5.77	LV	CELLSTATES	MO_VCAN	control_LMNA	11	16
PCOLCE2	4.54	0.00016	0.0248	0.00182	6.16	26.4	2.79e-07	3.8	LV	CELLSTATES	MO_VCAN	control_LMNA	11	16
AMPH	4.17	9.48e-08	0.105	0.0351	6.91	43.6	3.94e-11	7.02	LV	CELLSTATES	MO_VCAN	control_LMNA	11	16
SLC39A8	3.86	3.14e-11	0.263	0.0872	7.58	62.5	2.61e-15	10.5	LV	CELLSTATES	MO_VCAN	control_LMNA	11	16
KIF3C	3.77	0.00782	0.0258	0.00149	6.12	19.3	3.11e-05	2.11	LV	CELLSTATES	MO_VCAN	control_LMNA	11	16
CORIN	3.76	0.00162	0.042	0	6.18	21.4	3.76e-06	2.79	LV	CELLSTATES	MO_VCAN	control_LMNA	11	16
ADGRE1	3.58	0.00782	0.0223	0	6.08	20.3	3.18e-05	2.11	LV	CELLSTATES	MO_VCAN	control_LMNA	11	16
AQP9	3.55	3.6e-06	0.123	0.0245	6.94	35.6	2.4e-09	5.44	LV	CELLSTATES	MO_VCAN	control_LMNA	11	16
C3orf20	3.41	0.0262	0.0261	0	6.06	18.5	0.000172	1.58	LV	CELLSTATES	MO_VCAN	control_LMNA	11	16
PRICKLE1	3.39	0.0128	0.0322	0.00413	6.2	15.8	7.02e-05	1.89	LV	CELLSTATES	MO_VCAN	control_LMNA	11	16
NFE2	3.36	0.0218	0.0142	0	6	20.9	0.00014	1.66	LV	CELLSTATES	MO_VCAN	control_LMNA	11	16
HS3ST2	3.35	0.0128	0.061	0.00264	6.26	15.8	6.9e-05	1.89	LV	CELLSTATES	MO_VCAN	control_LMNA	11	16
MIR222HG	3.35	0.00332	0.0619	0.00971	6.42	19.6	9.4e-06	2.48	LV	CELLSTATES	MO_VCAN	control_LMNA	11	16
TOX	3.31	0.00827	0.0474	0.00572	6.34	17	3.73e-05	2.08	LV	CELLSTATES	MO_VCAN	control_LMNA	11	16
ORAI1	3.21	0.0128	0.0159	0.0039	6.1	16.8	6.79e-05	1.89	LV	CELLSTATES	MO_VCAN	control_LMNA	11	16
PHEX	3.21	0.041	0.034	0	6.06	16.9	0.000349	1.39	LV	CELLSTATES	MO_VCAN	control_LMNA	11	16
SECTM1	3.19	0.0218	0.0443	0.00551	6.23	14.5	0.000138	1.66	LV	CELLSTATES	MO_VCAN	control_LMNA	11	16
MARCO	3.12	4.17e-09	0.388	0.082	7.83	50.2	1.39e-12	8.38	LV	CELLSTATES	MO_VCAN	control_LMNA	11	16
MMP19	3.11	1.07e-05	0.125	0.0522	7.2	33.1	8.87e-09	4.97	LV	CELLSTATES	MO_VCAN	control_LMNA	11	16
C4BPB	3.07	0.0432	0.0131	0	5.98	19.8	0.000384	1.36	LV	CELLSTATES	MO_VCAN	control_LMNA	11	16
S100A8	3.06	6.23e-06	0.239	0.0298	7.15	34.3	4.66e-09	5.21	LV	CELLSTATES	MO_VCAN	control_LMNA	11	16
ZNF668	3	0.0481	0.0165	0.00287	6.06	14.4	0.000459	1.32	LV	CELLSTATES	MO_VCAN	control_LMNA	11	16
LUCAT1	2.93	0.000111	0.119	0.0388	7	27.6	1.47e-07	3.96	LV	CELLSTATES	MO_VCAN	control_LMNA	11	16
AC018946.1	2.88	0.0435	0.0382	0.00275	6.16	12.5	0.000398	1.36	LV	CELLSTATES	MO_VCAN	control_LMNA	11	16
CDA	2.87	0.0121	0.0625	0.0184	6.51	16.1	6.05e-05	1.92	LV	CELLSTATES	MO_VCAN	control_LMNA	11	16
AL137789.1	2.84	0.024	0.084	0.00703	6.37	14.3	0.000156	1.62	LV	CELLSTATES	MO_VCAN	control_LMNA	11	16
RND3	2.84	0.0414	0.0683	0.00253	6.27	12.7	0.000358	1.38	LV	CELLSTATES	MO_VCAN	control_LMNA	11	16
AC079210.1	2.8	0.00685	0.111	0.0159	6.57	17.8	2.45e-05	2.16	LV	CELLSTATES	MO_VCAN	control_LMNA	11	16
AL590999.1	2.75	0.0374	0.0893	0.00138	6.31	13	0.000309	1.43	LV	CELLSTATES	MO_VCAN	control_LMNA	11	16
KIFC3	2.69	0.000193	0.155	0.0552	7.03	25.9	3.54e-07	3.71	LV	CELLSTATES	MO_VCAN	control_LMNA	11	16
CCL2	2.64	0.0363	0.0679	0.00535	6.39	13.2	0.000287	1.44	LV	CELLSTATES	MO_VCAN	control_LMNA	11	16
CTSL	2.64	5.05e-05	0.211	0.0484	7.29	29.4	5.88e-08	4.3	LV	CELLSTATES	MO_VCAN	control_LMNA	11	16
SPP1	2.61	0.00684	0.091	0.0251	6.68	17.9	2.28e-05	2.16	LV	CELLSTATES	MO_VCAN	control_LMNA	11	16
S100A9	2.48	0.00317	0.101	0.0365	6.87	19.8	8.69e-06	2.5	LV	CELLSTATES	MO_VCAN	control_LMNA	11	16
HNRNPAB	2.46	0.041	0.0836	0.0152	6.53	12.8	0.000351	1.39	LV	CELLSTATES	MO_VCAN	control_LMNA	11	16
DAAM2	2.44	2.62e-05	0.438	0.0648	7.6	31	2.62e-08	4.58	LV	CELLSTATES	MO_VCAN	control_LMNA	11	16
LONRF3	2.44	0.00827	0.101	0.0205	6.76	17	3.8e-05	2.08	LV	CELLSTATES	MO_VCAN	control_LMNA	11	16
PRKCA-AS1	2.44	0.0175	0.102	0.0191	6.66	15.1	0.000101	1.76	LV	CELLSTATES	MO_VCAN	control_LMNA	11	16
PTPN7	2.41	0.00778	0.107	0.0322	6.85	17.4	2.97e-05	2.11	LV	CELLSTATES	MO_VCAN	control_LMNA	11	16
MIR22HG	2.39	0.0303	0.0799	0.0235	6.63	13.8	0.000209	1.52	LV	CELLSTATES	MO_VCAN	control_LMNA	11	16
SSBP4	2.28	0.00717	0.138	0.0498	7.04	17.7	2.62e-05	2.14	LV	CELLSTATES	MO_VCAN	control_LMNA	11	16
CDV3	2.27	0.0128	0.119	0.0441	6.93	15.9	6.6e-05	1.89	LV	CELLSTATES	MO_VCAN	control_LMNA	11	16
ADAM19	2.23	0.0363	0.0808	0.0358	6.64	13.2	0.000286	1.44	LV	CELLSTATES	MO_VCAN	control_LMNA	11	16
FCGBP	2.22	0.00782	0.183	0.0172	7.03	17.2	3.29e-05	2.11	LV	CELLSTATES	MO_VCAN	control_LMNA	11	16
RUBCNL	2.22	0.00827	0.122	0.0635	6.88	16.9	3.92e-05	2.08	LV	CELLSTATES	MO_VCAN	control_LMNA	11	16
KCNK13	2.16	0.00335	0.15	0.079	7.3	19.5	9.91e-06	2.47	LV	CELLSTATES	MO_VCAN	control_LMNA	11	16
EDA	2.13	0.0303	0.159	0.0223	6.82	13.8	0.000207	1.52	LV	CELLSTATES	MO_VCAN	control_LMNA	11	16
HMGXB3	2.05	0.0183	0.156	0.0527	7.02	15	0.000108	1.74	LV	CELLSTATES	MO_VCAN	control_LMNA	11	16
CCDC170	1.99	0.00173	0.248	0.0976	7.57	21.2	4.16e-06	2.76	LV	CELLSTATES	MO_VCAN	control_LMNA	11	16
LINC00854	1.95	0.000157	0.496	0.145	8.1	26.6	2.48e-07	3.8	LV	CELLSTATES	MO_VCAN	control_LMNA	11	16
KLHL18	1.84	0.0218	0.162	0.0716	7.24	14.5	0.000138	1.66	LV	CELLSTATES	MO_VCAN	control_LMNA	11	16
MCUB	1.82	0.00385	0.292	0.13	7.7	19.1	1.22e-05	2.41	LV	CELLSTATES	MO_VCAN	control_LMNA	11	16
YWHAG	1.78	0.0363	0.143	0.0794	7.22	13.2	0.000274	1.44	LV	CELLSTATES	MO_VCAN	control_LMNA	11	16
FAM20A	1.76	0.000265	0.486	0.252	8.22	25.2	5.28e-07	3.58	LV	CELLSTATES	MO_VCAN	control_LMNA	11	16
MYO1G	1.71	0.0453	0.141	0.0714	7.09	12.4	0.000418	1.34	LV	CELLSTATES	MO_VCAN	control_LMNA	11	16
TIMP1	1.7	0.048	0.152	0.0876	7.17	12.3	0.000455	1.32	LV	CELLSTATES	MO_VCAN	control_LMNA	11	16
TNFRSF11A	1.62	0.0218	0.261	0.101	7.43	14.5	0.000139	1.66	LV	CELLSTATES	MO_VCAN	control_LMNA	11	16
LYVE1	1.6	0.00335	0.821	0.294	8.62	19.5	1e-05	2.47	LV	CELLSTATES	MO_VCAN	control_LMNA	11	16
SEC24D	1.55	0.0303	0.291	0.124	7.55	13.8	0.000208	1.52	LV	CELLSTATES	MO_VCAN	control_LMNA	11	16
FAM129B	1.48	0.0406	0.214	0.162	7.48	12.8	0.000341	1.39	LV	CELLSTATES	MO_VCAN	control_LMNA	11	16
SASH1	1.43	0.0319	0.283	0.223	7.82	13.6	0.000228	1.5	LV	CELLSTATES	MO_VCAN	control_LMNA	11	16
PLTP	1.39	0.0493	0.362	0.141	7.81	12.2	0.000476	1.31	LV	CELLSTATES	MO_VCAN	control_LMNA	11	16
EXT1	1.34	0.00317	1.27	0.58	9.27	19.8	8.54e-06	2.5	LV	CELLSTATES	MO_VCAN	control_LMNA	11	16
HIF1A-AS2	1.34	0.0423	0.355	0.19	7.92	12.7	0.00037	1.37	LV	CELLSTATES	MO_VCAN	control_LMNA	11	16
ADGRE2	1.32	0.0202	0.402	0.264	8.24	14.7	0.000123	1.69	LV	CELLSTATES	MO_VCAN	control_LMNA	11	16
TPST1	1.32	0.0198	0.422	0.272	8.26	14.8	0.000119	1.7	LV	CELLSTATES	MO_VCAN	control_LMNA	11	16
PAPSS2	1.26	0.0363	0.549	0.257	8.33	13.2	0.000285	1.44	LV	CELLSTATES	MO_VCAN	control_LMNA	11	16
NRP1	1.25	0.0132	1.04	0.5	8.93	15.7	7.37e-05	1.88	LV	CELLSTATES	MO_VCAN	control_LMNA	11	16
PRKCA	1.08	0.0363	0.783	0.583	8.95	13.2	0.000281	1.44	LV	CELLSTATES	MO_VCAN	control_LMNA	11	16

## Sheet: control_PKP2
Gene	logFC	FDR	mean_exp_control	mean_exp_genotype	logCPM	F	PValue	FDR_plot	Region	annotation_level	cell_state	comparison	Observations_genotype	Observations_reference
AC093895.1	6.33	3.45e-07	0.056	0.0149	6.68	39.3	3.71e-10	6.46	LV	CELLSTATES	MO_VCAN	control_PKP2	6	16
SERPINE1	6.06	1.63e-05	0.0354	0.00303	6.41	30.2	3.81e-08	4.79	LV	CELLSTATES	MO_VCAN	control_PKP2	6	16
NPPB	5.5	0.000105	0.0281	0.00303	6.32	25.9	3.65e-07	3.98	LV	CELLSTATES	MO_VCAN	control_PKP2	6	16
HIST2H2BF	5.12	0.000599	0.0373	0	6.31	21.9	2.82e-06	3.22	LV	CELLSTATES	MO_VCAN	control_PKP2	6	16
DAAM2	4.44	1.98e-07	0.438	0.00585	7.7	41.3	1.32e-10	6.7	LV	CELLSTATES	MO_VCAN	control_PKP2	6	16
MMP19	4.44	3.45e-07	0.125	0.0299	7.2	39.5	3.21e-10	6.46	LV	CELLSTATES	MO_VCAN	control_PKP2	6	16
HS3ST2	4.26	0.00651	0.061	0	6.36	16.3	5.47e-05	2.19	LV	CELLSTATES	MO_VCAN	control_PKP2	6	16
ESRRB	4.14	0.012	0.022	0	6.18	15.7	0.000119	1.92	LV	CELLSTATES	MO_VCAN	control_PKP2	6	16
SEMA6B	4.14	0.00612	0.0396	0	6.34	16.4	5.06e-05	2.21	LV	CELLSTATES	MO_VCAN	control_PKP2	6	16
AL137789.1	4.12	0.00442	0.084	0	6.45	17.2	3.32e-05	2.35	LV	CELLSTATES	MO_VCAN	control_PKP2	6	16
AC079210.1	4.03	0.00108	0.111	0.00292	6.67	20.5	5.92e-06	2.96	LV	CELLSTATES	MO_VCAN	control_PKP2	6	16
OAF	4.01	0.00434	0.0486	0.0104	6.47	17.3	3.16e-05	2.36	LV	CELLSTATES	MO_VCAN	control_PKP2	6	16
RASGEF1C	4.01	0.0177	0.0179	0	6.12	16.1	0.000195	1.75	LV	CELLSTATES	MO_VCAN	control_PKP2	6	16
AMPH	3.93	1.44e-05	0.105	0.0357	7.08	30.6	3.22e-08	4.84	LV	CELLSTATES	MO_VCAN	control_PKP2	6	16
AC020909.2	3.92	0.0189	0.0229	0	6.18	14.4	0.000217	1.72	LV	CELLSTATES	MO_VCAN	control_PKP2	6	16
CATIP-AS2	3.8	0.0182	0.019	0.00292	6.2	13.8	0.000206	1.74	LV	CELLSTATES	MO_VCAN	control_PKP2	6	16
TDRD9	3.72	0.0373	0.0145	0	6.09	14.9	0.00054	1.43	LV	CELLSTATES	MO_VCAN	control_PKP2	6	16
IL4I1	3.68	0.042	0.0163	0	6.09	14.4	0.000642	1.38	LV	CELLSTATES	MO_VCAN	control_PKP2	6	16
UBE2S	3.65	0.0469	0.0267	0	6.16	12.9	0.00076	1.33	LV	CELLSTATES	MO_VCAN	control_PKP2	6	16
KIFC3	3.64	8.75e-05	0.155	0.0174	7.13	26.4	2.76e-07	4.06	LV	CELLSTATES	MO_VCAN	control_PKP2	6	16
PELP1	3.59	0.0337	0.0228	0	6.18	12.7	0.000485	1.47	LV	CELLSTATES	MO_VCAN	control_PKP2	6	16
ORAI1	3.58	0.00158	0.0159	0.00909	6.2	19.6	9.69e-06	2.8	LV	CELLSTATES	MO_VCAN	control_PKP2	6	16
BATF	3.54	0.0177	0.0485	0.00606	6.45	13.9	0.000196	1.75	LV	CELLSTATES	MO_VCAN	control_PKP2	6	16
NTPCR	3.52	0.0236	0.0511	0.00606	6.4	13.1	0.000296	1.63	LV	CELLSTATES	MO_VCAN	control_PKP2	6	16
RPAP1	3.46	0.0389	0.015	0.00303	6.14	12.7	0.000578	1.41	LV	CELLSTATES	MO_VCAN	control_PKP2	6	16
IL2RA	3.44	0.00968	0.0845	0.00606	6.6	15.3	9.14e-05	2.01	LV	CELLSTATES	MO_VCAN	control_PKP2	6	16
SLC39A8	3.39	3.45e-07	0.263	0.0518	7.78	39.3	3.62e-10	6.46	LV	CELLSTATES	MO_VCAN	control_PKP2	6	16
BCL3	3.36	0.00722	0.0769	0.011	6.63	16	6.21e-05	2.14	LV	CELLSTATES	MO_VCAN	control_PKP2	6	16
VAV3-AS1	3.31	0.046	0.0407	0	6.3	11.4	0.000734	1.34	LV	CELLSTATES	MO_VCAN	control_PKP2	6	16
FCGBP	3.29	0.00553	0.183	0.00694	7.14	16.7	4.34e-05	2.26	LV	CELLSTATES	MO_VCAN	control_PKP2	6	16
MIR22HG	3.27	0.00742	0.0799	0.0175	6.66	16	6.45e-05	2.13	LV	CELLSTATES	MO_VCAN	control_PKP2	6	16
LUCAT1	3.26	0.000313	0.119	0.0443	7.08	23.4	1.29e-06	3.5	LV	CELLSTATES	MO_VCAN	control_PKP2	6	16
CTSL	3.11	8.75e-05	0.211	0.0428	7.39	26.4	2.71e-07	4.06	LV	CELLSTATES	MO_VCAN	control_PKP2	6	16
MRPS6	3.09	0.0264	0.0577	0.01	6.54	12.8	0.000343	1.58	LV	CELLSTATES	MO_VCAN	control_PKP2	6	16
VCAN-AS1	3.09	0.0013	0.116	0.0352	7.02	20	7.69e-06	2.89	LV	CELLSTATES	MO_VCAN	control_PKP2	6	16
FAM20A	3.08	1.98e-07	0.486	0.0864	8.27	41.1	1.47e-10	6.7	LV	CELLSTATES	MO_VCAN	control_PKP2	6	16
MIR222HG	3.07	0.0227	0.0619	0.014	6.55	13.2	0.000284	1.64	LV	CELLSTATES	MO_VCAN	control_PKP2	6	16
NEBL	3.05	0.00117	0.145	0.0312	7.06	20.3	6.78e-06	2.93	LV	CELLSTATES	MO_VCAN	control_PKP2	6	16
APTR	3.04	0.0313	0.0618	0.0148	6.54	12.4	0.000431	1.5	LV	CELLSTATES	MO_VCAN	control_PKP2	6	16
NAV2	3.02	0.00937	0.169	0.0071	6.89	15.4	8.68e-05	2.03	LV	CELLSTATES	MO_VCAN	control_PKP2	6	16
RAB7B	2.99	0.0424	0.0567	0.01	6.52	11.6	0.000653	1.37	LV	CELLSTATES	MO_VCAN	control_PKP2	6	16
SETD1B	2.84	0.0426	0.0746	0.0129	6.56	11.6	0.000659	1.37	LV	CELLSTATES	MO_VCAN	control_PKP2	6	16
CYTOR	2.78	0.00286	0.117	0.044	7.06	18.2	1.99e-05	2.54	LV	CELLSTATES	MO_VCAN	control_PKP2	6	16
CMTM4	2.75	0.0313	0.0796	0.0188	6.7	12.4	0.000432	1.5	LV	CELLSTATES	MO_VCAN	control_PKP2	6	16
NRP2	2.73	0.000987	0.336	0.0287	7.52	20.8	5.22e-06	3.01	LV	CELLSTATES	MO_VCAN	control_PKP2	6	16
NRP1	2.7	6.7e-07	1.04	0.119	8.89	37.8	7.76e-10	6.17	LV	CELLSTATES	MO_VCAN	control_PKP2	6	16
MLLT1	2.68	0.0473	0.0632	0.0279	6.62	11.3	0.000775	1.32	LV	CELLSTATES	MO_VCAN	control_PKP2	6	16
MCTP2	2.64	0.000652	0.204	0.0803	7.44	21.7	3.13e-06	3.19	LV	CELLSTATES	MO_VCAN	control_PKP2	6	16
SH3RF3	2.57	0.000363	0.26	0.0863	7.71	23	1.59e-06	3.44	LV	CELLSTATES	MO_VCAN	control_PKP2	6	16
PPARG	2.54	8.5e-05	0.271	0.134	7.93	26.6	2.53e-07	4.07	LV	CELLSTATES	MO_VCAN	control_PKP2	6	16
TPP1	2.54	0.012	0.15	0.0339	7.06	14.8	0.00012	1.92	LV	CELLSTATES	MO_VCAN	control_PKP2	6	16
KCNK13	2.5	0.00286	0.15	0.0704	7.31	18.2	1.97e-05	2.54	LV	CELLSTATES	MO_VCAN	control_PKP2	6	16
LONRF3	2.49	0.0291	0.101	0.0257	6.87	12.6	0.00039	1.54	LV	CELLSTATES	MO_VCAN	control_PKP2	6	16
GNA15	2.47	0.0219	0.137	0.0303	6.99	13.3	0.000261	1.66	LV	CELLSTATES	MO_VCAN	control_PKP2	6	16
ENG	2.36	0.00237	0.231	0.0752	7.51	18.6	1.59e-05	2.63	LV	CELLSTATES	MO_VCAN	control_PKP2	6	16
EEPD1	2.33	0.0019	0.27	0.0836	7.61	19.1	1.21e-05	2.72	LV	CELLSTATES	MO_VCAN	control_PKP2	6	16
ZNF75D	2.31	0.0282	0.12	0.0467	7.04	12.7	0.000374	1.55	LV	CELLSTATES	MO_VCAN	control_PKP2	6	16
RUBCNL	2.3	0.0297	0.122	0.0448	7.01	12.5	0.000401	1.53	LV	CELLSTATES	MO_VCAN	control_PKP2	6	16
TNFRSF11A	2.29	0.00448	0.261	0.0486	7.47	17.2	3.41e-05	2.35	LV	CELLSTATES	MO_VCAN	control_PKP2	6	16
FN1	2.19	0.000352	0.365	0.147	8.1	23.1	1.52e-06	3.45	LV	CELLSTATES	MO_VCAN	control_PKP2	6	16
HK3	2.17	0.0318	0.141	0.0492	7.13	12.3	0.000446	1.5	LV	CELLSTATES	MO_VCAN	control_PKP2	6	16
NFXL1	2.14	0.0396	0.105	0.0742	7.1	11.8	0.000596	1.4	LV	CELLSTATES	MO_VCAN	control_PKP2	6	16
RARA	2.14	0.0466	0.175	0.0289	7.09	11.4	0.000752	1.33	LV	CELLSTATES	MO_VCAN	control_PKP2	6	16
S100A9	2.14	0.0418	0.101	0.0623	7.03	11.7	0.000636	1.38	LV	CELLSTATES	MO_VCAN	control_PKP2	6	16
FAM129B	2.12	0.00767	0.214	0.0869	7.52	15.9	6.79e-05	2.12	LV	CELLSTATES	MO_VCAN	control_PKP2	6	16
DUSP6	2.11	0.0319	0.173	0.0557	7.17	12.3	0.000451	1.5	LV	CELLSTATES	MO_VCAN	control_PKP2	6	16
MAPKAPK3	2.09	0.046	0.119	0.0619	7.08	11.4	0.000732	1.34	LV	CELLSTATES	MO_VCAN	control_PKP2	6	16
EREG	2.07	0.0224	0.211	0.0564	7.36	13.2	0.000274	1.65	LV	CELLSTATES	MO_VCAN	control_PKP2	6	16
PPARD	2.02	0.00113	0.474	0.152	8.24	20.4	6.37e-06	2.95	LV	CELLSTATES	MO_VCAN	control_PKP2	6	16
F13A1	2.01	2.4e-06	3.49	0.692	10.6	35	3.37e-09	5.62	LV	CELLSTATES	MO_VCAN	control_PKP2	6	16
MARCO	2.01	0.00195	0.388	0.154	8.11	19.1	1.26e-05	2.71	LV	CELLSTATES	MO_VCAN	control_PKP2	6	16
NFKBID	2	0.0255	0.204	0.0654	7.41	12.9	0.000327	1.59	LV	CELLSTATES	MO_VCAN	control_PKP2	6	16
GPR137B	1.98	0.0123	0.27	0.109	7.68	14.7	0.000124	1.91	LV	CELLSTATES	MO_VCAN	control_PKP2	6	16
LGMN	1.93	0.0255	0.332	0.0634	7.59	12.9	0.000326	1.59	LV	CELLSTATES	MO_VCAN	control_PKP2	6	16
MIR4435-2HG	1.93	0.0106	0.255	0.111	7.68	15.1	0.000102	1.98	LV	CELLSTATES	MO_VCAN	control_PKP2	6	16
PRKCA	1.89	0.000261	0.783	0.348	8.99	23.8	1.06e-06	3.58	LV	CELLSTATES	MO_VCAN	control_PKP2	6	16
ANPEP	1.88	0.0183	0.24	0.129	7.69	13.7	0.000209	1.74	LV	CELLSTATES	MO_VCAN	control_PKP2	6	16
DOK3	1.85	0.0418	0.194	0.0818	7.44	11.7	0.000633	1.38	LV	CELLSTATES	MO_VCAN	control_PKP2	6	16
FP236383.1	1.82	0.00767	0.397	0.168	8.05	15.9	6.74e-05	2.12	LV	CELLSTATES	MO_VCAN	control_PKP2	6	16
ADGRE2	1.79	0.00365	0.402	0.236	8.31	17.7	2.56e-05	2.44	LV	CELLSTATES	MO_VCAN	control_PKP2	6	16
NABP1	1.76	0.0158	0.321	0.173	7.99	14.2	0.000167	1.8	LV	CELLSTATES	MO_VCAN	control_PKP2	6	16
FP671120.1	1.75	0.0168	0.347	0.19	8.04	14	0.00018	1.78	LV	CELLSTATES	MO_VCAN	control_PKP2	6	16
SLC16A10	1.75	0.0219	0.396	0.12	7.98	13.3	0.00026	1.66	LV	CELLSTATES	MO_VCAN	control_PKP2	6	16
CR1	1.73	0.0094	0.489	0.183	8.24	15.4	8.79e-05	2.03	LV	CELLSTATES	MO_VCAN	control_PKP2	6	16
PSD3	1.72	0.00651	0.517	0.212	8.44	16.3	5.49e-05	2.19	LV	CELLSTATES	MO_VCAN	control_PKP2	6	16
VCAN	1.69	9.22e-06	2.52	1.24	10.6	31.8	1.68e-08	5.04	LV	CELLSTATES	MO_VCAN	control_PKP2	6	16
ST8SIA4	1.59	0.0224	0.455	0.253	8.28	13.2	0.000273	1.65	LV	CELLSTATES	MO_VCAN	control_PKP2	6	16
COLEC12	1.47	0.0114	1.39	0.431	9.36	14.9	0.000112	1.94	LV	CELLSTATES	MO_VCAN	control_PKP2	6	16
ZFP36L1	1.44	0.046	0.621	0.215	8.54	11.4	0.000731	1.34	LV	CELLSTATES	MO_VCAN	control_PKP2	6	16

## Sheet: control_PVneg
Gene	logFC	FDR	mean_exp_control	mean_exp_genotype	logCPM	F	PValue	FDR_plot	Region	annotation_level	cell_state	comparison	Observations_genotype	Observations_reference
AC093895.1	7.2	1.13e-07	0.056	0.00872	6.52	43.7	3.76e-11	6.95	LV	CELLSTATES	MO_VCAN	control_PVneg	7	16
SERPINE1	7.1	1.78e-05	0.0354	0.0162	6.38	32.8	1.03e-08	4.75	LV	CELLSTATES	MO_VCAN	control_PVneg	7	16
MMP19	6.66	2.94e-11	0.125	0.0182	7.07	62.7	2.44e-15	10.5	LV	CELLSTATES	MO_VCAN	control_PVneg	7	16
AMPH	5.77	7.59e-08	0.105	0.04	7.06	45.1	1.89e-11	7.12	LV	CELLSTATES	MO_VCAN	control_PVneg	7	16
AL391807.1	4.18	0.0426	0.0274	0.0103	6.17	13.9	0.000195	1.37	LV	CELLSTATES	MO_VCAN	control_PVneg	7	16
LUCAT1	4.09	4.09e-05	0.119	0.0392	7.06	30.7	3.06e-08	4.39	LV	CELLSTATES	MO_VCAN	control_PVneg	7	16
PRDM15	4.04	0.0346	0.0314	0.00763	6.19	14.4	0.00015	1.46	LV	CELLSTATES	MO_VCAN	control_PVneg	7	16
S100A9	3.66	0.000688	0.101	0.0347	6.88	24.4	8e-07	3.16	LV	CELLSTATES	MO_VCAN	control_PVneg	7	16
IL2RA	3.23	0.0367	0.0845	0.00942	6.45	14.2	0.000165	1.44	LV	CELLSTATES	MO_VCAN	control_PVneg	7	16
AQP9	3.2	0.00119	0.123	0.0553	7.08	22.5	2.15e-06	2.92	LV	CELLSTATES	MO_VCAN	control_PVneg	7	16
DAAM2	3.15	5.64e-05	0.438	0.0203	7.61	29.8	4.69e-08	4.25	LV	CELLSTATES	MO_VCAN	control_PVneg	7	16
NEBL	2.84	0.00429	0.145	0.033	6.96	19.1	1.21e-05	2.37	LV	CELLSTATES	MO_VCAN	control_PVneg	7	16
FSIP1	2.74	0.00992	0.265	0.0141	7.06	17.1	3.55e-05	2	LV	CELLSTATES	MO_VCAN	control_PVneg	7	16
SLC39A8	2.57	0.000223	0.263	0.11	7.76	27	2.04e-07	3.65	LV	CELLSTATES	MO_VCAN	control_PVneg	7	16
AC074327.1	2.48	0.0349	0.11	0.0518	6.97	14.3	0.000154	1.46	LV	CELLSTATES	MO_VCAN	control_PVneg	7	16
TBC1D16	2.47	0.00154	0.342	0.104	7.84	21.8	3.08e-06	2.81	LV	CELLSTATES	MO_VCAN	control_PVneg	7	16
MARCO	2.36	0.000806	0.388	0.12	8.01	23.7	1.1e-06	3.09	LV	CELLSTATES	MO_VCAN	control_PVneg	7	16
MCTP2	2.33	0.00471	0.204	0.0922	7.37	18.9	1.41e-05	2.33	LV	CELLSTATES	MO_VCAN	control_PVneg	7	16
CTSL	2.14	0.0204	0.211	0.0857	7.38	15.5	8.13e-05	1.69	LV	CELLSTATES	MO_VCAN	control_PVneg	7	16
ADAMTS2	2.13	0.00247	0.557	0.308	8.65	20.6	5.75e-06	2.61	LV	CELLSTATES	MO_VCAN	control_PVneg	7	16
PPARG	2.04	0.014	0.271	0.241	8.12	16.3	5.36e-05	1.85	LV	CELLSTATES	MO_VCAN	control_PVneg	7	16
THBS1	1.81	0.0038	0.822	0.207	8.81	19.5	1.01e-05	2.42	LV	CELLSTATES	MO_VCAN	control_PVneg	7	16
ACTA1	1.8	0.0494	0.285	0.173	7.89	13.5	0.000242	1.31	LV	CELLSTATES	MO_VCAN	control_PVneg	7	16
MERTK	1.5	0.014	1.81	0.727	9.85	16.4	5.22e-05	1.85	LV	CELLSTATES	MO_VCAN	control_PVneg	7	16

## Sheet: control_RBM20
Gene	logFC	FDR	mean_exp_control	mean_exp_genotype	logCPM	F	PValue	FDR_plot	Region	annotation_level	cell_state	comparison	Observations_genotype	Observations_reference
AC093895.1	4.77	1.76e-05	0.056	0.00694	6.72	32.6	1.15e-08	4.75	LV	CELLSTATES	MO_VCAN	control_RBM20	8	16
SERPINE1	4.55	0.000292	0.0354	0.00291	6.5	26.2	3.1e-07	3.54	LV	CELLSTATES	MO_VCAN	control_RBM20	8	16
TNFRSF11A	3.55	4.94e-06	0.261	0.0204	7.41	35.4	2.66e-09	5.31	LV	CELLSTATES	MO_VCAN	control_RBM20	8	16
CUX2	3.4	0.0315	0.0477	0	6.4	14.6	0.000131	1.5	LV	CELLSTATES	MO_VCAN	control_RBM20	8	16
DCAF13	3.3	0.0407	0.0563	0	6.4	13.9	0.000197	1.39	LV	CELLSTATES	MO_VCAN	control_RBM20	8	16
LYPLA2	3.29	0.0428	0.043	0	6.35	13.8	0.00022	1.37	LV	CELLSTATES	MO_VCAN	control_RBM20	8	16
CCL2	3.27	0.0354	0.0679	0	6.59	14.3	0.000157	1.45	LV	CELLSTATES	MO_VCAN	control_RBM20	8	16
AC108866.1	3.23	0.0278	0.0695	0.00417	6.59	15.1	0.000103	1.56	LV	CELLSTATES	MO_VCAN	control_RBM20	8	16
MMP19	3.05	0.000147	0.125	0.0504	7.29	27.7	1.44e-07	3.83	LV	CELLSTATES	MO_VCAN	control_RBM20	8	16
ORAI1	3.04	0.00283	0.0159	0.00278	6.27	20.9	4.79e-06	2.55	LV	CELLSTATES	MO_VCAN	control_RBM20	8	16
NOL4L	2.94	0.0428	0.0615	0.0102	6.61	13.6	0.000223	1.37	LV	CELLSTATES	MO_VCAN	control_RBM20	8	16
PTPN7	2.83	0.00645	0.107	0.0236	6.95	18.9	1.37e-05	2.19	LV	CELLSTATES	MO_VCAN	control_RBM20	8	16
FCGBP	2.65	0.0151	0.183	0.0255	7.21	16.9	3.97e-05	1.82	LV	CELLSTATES	MO_VCAN	control_RBM20	8	16
NEBL	2.41	0.0137	0.145	0.0399	7.13	17.1	3.48e-05	1.86	LV	CELLSTATES	MO_VCAN	control_RBM20	8	16
XIST	2.37	4.94e-06	0.61	0.134	8.58	35.3	2.83e-09	5.31	LV	CELLSTATES	MO_VCAN	control_RBM20	8	16
AMPH	2.07	0.0377	0.105	0.0721	7.18	14.1	0.000176	1.42	LV	CELLSTATES	MO_VCAN	control_RBM20	8	16
SLC39A8	1.99	0.00283	0.263	0.123	7.88	20.8	5.09e-06	2.55	LV	CELLSTATES	MO_VCAN	control_RBM20	8	16
TCF7L2	1.98	0.0135	0.223	0.0928	7.64	17.2	3.31e-05	1.87	LV	CELLSTATES	MO_VCAN	control_RBM20	8	16
NRP1	1.94	0.000103	1.04	0.248	8.94	28.5	9.25e-08	3.99	LV	CELLSTATES	MO_VCAN	control_RBM20	8	16
RNF34	1.88	0.0313	0.217	0.0824	7.51	14.7	0.000125	1.51	LV	CELLSTATES	MO_VCAN	control_RBM20	8	16
MARCO	1.84	0.00383	0.388	0.135	8.1	20.1	7.22e-06	2.42	LV	CELLSTATES	MO_VCAN	control_RBM20	8	16
SIGLEC1	1.56	0.0354	0.476	0.156	8.11	14.3	0.000156	1.45	LV	CELLSTATES	MO_VCAN	control_RBM20	8	16
LINC00854	1.51	0.0299	0.496	0.192	8.32	14.8	0.000118	1.52	LV	CELLSTATES	MO_VCAN	control_RBM20	8	16
FN1	1.47	0.0363	0.365	0.183	8.16	14.2	0.000164	1.44	LV	CELLSTATES	MO_VCAN	control_RBM20	8	16
F13A1	1.4	0.000866	3.49	1.14	10.7	23.5	1.22e-06	3.06	LV	CELLSTATES	MO_VCAN	control_RBM20	8	16
PRKCA	1.4	0.0129	0.783	0.408	9.03	17.4	3.06e-05	1.89	LV	CELLSTATES	MO_VCAN	control_RBM20	8	16
COLEC12	1.26	0.0354	1.39	0.564	9.4	14.3	0.000153	1.45	LV	CELLSTATES	MO_VCAN	control_RBM20	8	16
RGL1	1.24	0.0293	1.43	0.526	9.4	14.9	0.000113	1.53	LV	CELLSTATES	MO_VCAN	control_RBM20	8	16

## Sheet: control_TTN
Gene	logFC	FDR	mean_exp_control	mean_exp_genotype	logCPM	F	PValue	FDR_plot	Region	annotation_level	cell_state	comparison	Observations_genotype	Observations_reference
SERPINE1	5.29	2.65e-07	0.0354	0	6.37	40.7	1.74e-10	6.58	LV	CELLSTATES	MO_VCAN	control_TTN	12	16
MMP19	4.31	6.82e-10	0.125	0.0183	7.08	53.8	2.24e-13	9.17	LV	CELLSTATES	MO_VCAN	control_TTN	12	16
SLC39A8	4.11	8.09e-14	0.263	0.0227	7.58	73	1.33e-17	13.1	LV	CELLSTATES	MO_VCAN	control_TTN	12	16
AC093895.1	4.01	1.45e-05	0.056	0.0149	6.61	31.1	2.5e-08	4.84	LV	CELLSTATES	MO_VCAN	control_TTN	12	16
AMPH	3.88	1.38e-07	0.105	0.0192	6.96	42.3	7.94e-11	6.86	LV	CELLSTATES	MO_VCAN	control_TTN	12	16
AC004943.2	3.7	0.000917	0.0358	0	6.27	22.2	4.29e-06	3.04	LV	CELLSTATES	MO_VCAN	control_TTN	12	16
C5orf17	3.67	0.00014	0.0811	0.00149	6.58	25.8	3.78e-07	3.86	LV	CELLSTATES	MO_VCAN	control_TTN	12	16
HS3ST2	3.43	0.00307	0.061	0.00149	6.35	18.2	2.04e-05	2.51	LV	CELLSTATES	MO_VCAN	control_TTN	12	16
IL1RL2	3.33	0.00715	0.0231	0	6.2	19.9	5.81e-05	2.15	LV	CELLSTATES	MO_VCAN	control_TTN	12	16
CCL2	3.32	0.00166	0.0679	0	6.47	19.6	9.64e-06	2.78	LV	CELLSTATES	MO_VCAN	control_TTN	12	16
KIFC3	3.31	1.86e-06	0.155	0.0147	7.03	36	1.99e-09	5.73	LV	CELLSTATES	MO_VCAN	control_TTN	12	16
AC079210.1	3.19	0.000531	0.111	0.00812	6.63	22.4	2.26e-06	3.28	LV	CELLSTATES	MO_VCAN	control_TTN	12	16
DAAM2	3.16	1.19e-08	0.438	0.0258	7.57	47.7	4.86e-12	7.93	LV	CELLSTATES	MO_VCAN	control_TTN	12	16
AP001439.1	3.06	0.00983	0.0486	0	6.28	16.5	8.47e-05	2.01	LV	CELLSTATES	MO_VCAN	control_TTN	12	16
CXCL2	3	0.0114	0.0338	0.0026	6.29	15	0.000106	1.94	LV	CELLSTATES	MO_VCAN	control_TTN	12	16
SPP1	2.95	0.000533	0.091	0.00758	6.73	22.3	2.32e-06	3.27	LV	CELLSTATES	MO_VCAN	control_TTN	12	16
AC091167.7	2.93	0.0211	0.0136	0	6.13	20.1	0.00022	1.68	LV	CELLSTATES	MO_VCAN	control_TTN	12	16
CD83	2.88	0.00688	0.0507	0.00974	6.48	16.3	5.53e-05	2.16	LV	CELLSTATES	MO_VCAN	control_TTN	12	16
AQP9	2.87	3.72e-05	0.123	0.032	7	28.6	8.86e-08	4.43	LV	CELLSTATES	MO_VCAN	control_TTN	12	16
FOSL1	2.87	0.0175	0.0292	0	6.2	16.3	0.000178	1.76	LV	CELLSTATES	MO_VCAN	control_TTN	12	16
AL137779.2	2.86	0.0234	0.0127	0	6.13	19.2	0.000261	1.63	LV	CELLSTATES	MO_VCAN	control_TTN	12	16
GALE	2.79	0.035	0.0192	0	6.16	16.3	0.000459	1.46	LV	CELLSTATES	MO_VCAN	control_TTN	12	16
CYTOR	2.77	9.23e-05	0.117	0.0303	6.99	26.7	2.42e-07	4.03	LV	CELLSTATES	MO_VCAN	control_TTN	12	16
SLCO5A1	2.77	0.0336	0.0333	0	6.21	15	0.000422	1.47	LV	CELLSTATES	MO_VCAN	control_TTN	12	16
FCGBP	2.76	0.000251	0.183	0.0304	7.05	24.3	8.41e-07	3.6	LV	CELLSTATES	MO_VCAN	control_TTN	12	16
ORAI1	2.75	0.00307	0.0159	0.00528	6.22	18.8	2.03e-05	2.51	LV	CELLSTATES	MO_VCAN	control_TTN	12	16
AC078883.1	2.74	0.0238	0.0206	0.0026	6.19	14.6	0.000268	1.62	LV	CELLSTATES	MO_VCAN	control_TTN	12	16
TOX	2.73	0.0173	0.0474	0.00856	6.45	14.1	0.000175	1.76	LV	CELLSTATES	MO_VCAN	control_TTN	12	16
MAPK13	2.7	0.0393	0.0235	0.00338	6.23	13	0.000526	1.41	LV	CELLSTATES	MO_VCAN	control_TTN	12	16
EDNRB	2.69	0.0425	0.0228	0	6.18	14.9	0.000595	1.37	LV	CELLSTATES	MO_VCAN	control_TTN	12	16
P4HA2	2.67	0.0189	0.0151	0.00338	6.19	16.8	0.000195	1.72	LV	CELLSTATES	MO_VCAN	control_TTN	12	16
RUBCNL	2.67	0.00035	0.122	0.0299	6.9	23.3	1.35e-06	3.46	LV	CELLSTATES	MO_VCAN	control_TTN	12	16
CYP7B1	2.66	0.0349	0.0394	0.00496	6.33	12.3	0.000452	1.46	LV	CELLSTATES	MO_VCAN	control_TTN	12	16
TMEM163	2.65	0.0296	0.0861	0.00189	6.45	12.8	0.000352	1.53	LV	CELLSTATES	MO_VCAN	control_TTN	12	16
GPRC5C	2.61	0.0477	0.0396	0	6.22	13.8	0.000755	1.32	LV	CELLSTATES	MO_VCAN	control_TTN	12	16
C4BPB	2.6	0.0475	0.0131	0	6.11	18.1	0.000732	1.32	LV	CELLSTATES	MO_VCAN	control_TTN	12	16
RNF187	2.6	0.0349	0.0136	0.00149	6.15	16.3	0.000449	1.46	LV	CELLSTATES	MO_VCAN	control_TTN	12	16
ABLIM3	2.59	0.00296	0.109	0.0134	6.74	18.3	1.87e-05	2.53	LV	CELLSTATES	MO_VCAN	control_TTN	12	16
BATF	2.52	0.0329	0.0485	0.011	6.45	12.5	0.00041	1.48	LV	CELLSTATES	MO_VCAN	control_TTN	12	16
OAF	2.5	0.026	0.0486	0.0198	6.51	13.1	0.000295	1.58	LV	CELLSTATES	MO_VCAN	control_TTN	12	16
CD38	2.49	0.0103	0.0792	0.0235	6.64	15.3	9.12e-05	1.99	LV	CELLSTATES	MO_VCAN	control_TTN	12	16
AL137789.1	2.47	0.035	0.084	0.0134	6.47	12.3	0.000459	1.46	LV	CELLSTATES	MO_VCAN	control_TTN	12	16
MCTP2	2.47	2.24e-05	0.204	0.0699	7.34	29.8	4.82e-08	4.65	LV	CELLSTATES	MO_VCAN	control_TTN	12	16
NFXL1	2.46	0.000895	0.105	0.0421	6.97	21.2	4.11e-06	3.05	LV	CELLSTATES	MO_VCAN	control_TTN	12	16
LIMA1	2.39	0.0153	0.0704	0.0165	6.64	14.4	0.000148	1.82	LV	CELLSTATES	MO_VCAN	control_TTN	12	16
PDIA4	2.38	0.0486	0.0143	0.00298	6.16	13.9	0.000777	1.31	LV	CELLSTATES	MO_VCAN	control_TTN	12	16
PEMT	2.33	0.0466	0.0127	0.00379	6.16	14.4	0.000708	1.33	LV	CELLSTATES	MO_VCAN	control_TTN	12	16
SH3RF3	2.32	1.76e-05	0.26	0.087	7.58	30.4	3.47e-08	4.75	LV	CELLSTATES	MO_VCAN	control_TTN	12	16
MARCO	2.23	2.51e-06	0.388	0.113	7.92	35.1	3.09e-09	5.6	LV	CELLSTATES	MO_VCAN	control_TTN	12	16
CTSL	2.22	0.000209	0.211	0.0814	7.32	24.8	6.5e-07	3.68	LV	CELLSTATES	MO_VCAN	control_TTN	12	16
IL2RA	2.17	0.0425	0.0845	0.0208	6.61	11.8	0.000596	1.37	LV	CELLSTATES	MO_VCAN	control_TTN	12	16
TNFRSF11A	2.14	0.000284	0.261	0.0609	7.38	23.9	1e-06	3.55	LV	CELLSTATES	MO_VCAN	control_TTN	12	16
LONRF3	2.09	0.0148	0.101	0.0329	6.87	14.5	0.000142	1.83	LV	CELLSTATES	MO_VCAN	control_TTN	12	16
MIR22HG	2	0.0476	0.0799	0.0318	6.69	11.4	0.000738	1.32	LV	CELLSTATES	MO_VCAN	control_TTN	12	16
MYO7A	1.98	0.0349	0.102	0.0305	6.8	12.3	0.000452	1.46	LV	CELLSTATES	MO_VCAN	control_TTN	12	16
FGF13	1.97	0.0421	0.135	0.0187	6.81	11.9	0.000576	1.38	LV	CELLSTATES	MO_VCAN	control_TTN	12	16
CWC22	1.88	0.0416	0.123	0.0337	6.85	11.9	0.000566	1.38	LV	CELLSTATES	MO_VCAN	control_TTN	12	16
LGMN	1.87	0.00138	0.332	0.0789	7.48	20.2	6.96e-06	2.86	LV	CELLSTATES	MO_VCAN	control_TTN	12	16
THBS1	1.87	3.89e-06	0.822	0.248	8.77	34.1	5.11e-09	5.41	LV	CELLSTATES	MO_VCAN	control_TTN	12	16
TIMP1	1.86	0.0091	0.152	0.0583	7.17	15.6	7.76e-05	2.04	LV	CELLSTATES	MO_VCAN	control_TTN	12	16
CDYL2	1.85	0.0449	0.107	0.0369	6.84	11.6	0.000665	1.35	LV	CELLSTATES	MO_VCAN	control_TTN	12	16
FSIP1	1.85	0.00999	0.265	0.0519	7.17	15.4	8.7e-05	2	LV	CELLSTATES	MO_VCAN	control_TTN	12	16
HEATR3	1.85	0.00221	0.238	0.0796	7.45	18.9	1.36e-05	2.66	LV	CELLSTATES	MO_VCAN	control_TTN	12	16
FP671120.1	1.76	0.000457	0.347	0.141	7.82	22.7	1.88e-06	3.34	LV	CELLSTATES	MO_VCAN	control_TTN	12	16
TFRC	1.76	0.000287	0.559	0.12	8.06	23.9	1.03e-06	3.54	LV	CELLSTATES	MO_VCAN	control_TTN	12	16
TMEM184B	1.75	0.0481	0.119	0.0457	6.92	11.3	0.000765	1.32	LV	CELLSTATES	MO_VCAN	control_TTN	12	16
FAM20A	1.73	7.19e-05	0.486	0.19	8.23	27.2	1.83e-07	4.14	LV	CELLSTATES	MO_VCAN	control_TTN	12	16
FN1	1.73	0.000386	0.365	0.204	8.14	23.1	1.52e-06	3.41	LV	CELLSTATES	MO_VCAN	control_TTN	12	16
NRP1	1.71	1.45e-05	1.04	0.304	8.82	31.1	2.43e-08	4.84	LV	CELLSTATES	MO_VCAN	control_TTN	12	16
PPARG	1.71	0.000712	0.271	0.149	7.87	21.7	3.21e-06	3.15	LV	CELLSTATES	MO_VCAN	control_TTN	12	16
CD300E	1.7	0.0117	0.162	0.0713	7.26	15	0.000109	1.93	LV	CELLSTATES	MO_VCAN	control_TTN	12	16
COLEC12	1.69	2.24e-05	1.39	0.513	9.28	29.7	4.96e-08	4.65	LV	CELLSTATES	MO_VCAN	control_TTN	12	16
LUCAT1	1.66	0.0288	0.119	0.07	7.12	12.8	0.00034	1.54	LV	CELLSTATES	MO_VCAN	control_TTN	12	16
HMGXB3	1.65	0.0439	0.156	0.0588	7.08	11.7	0.00063	1.36	LV	CELLSTATES	MO_VCAN	control_TTN	12	16
FP236383.1	1.62	0.00114	0.397	0.175	7.96	20.6	5.59e-06	2.94	LV	CELLSTATES	MO_VCAN	control_TTN	12	16
PRKCA	1.6	2.24e-05	0.783	0.408	8.82	29.9	4.67e-08	4.65	LV	CELLSTATES	MO_VCAN	control_TTN	12	16
F13A1	1.59	6.7e-07	3.49	1.12	10.5	38.3	6.05e-10	6.17	LV	CELLSTATES	MO_VCAN	control_TTN	12	16
TPST1	1.49	0.00164	0.422	0.261	8.24	19.7	9.13e-06	2.79	LV	CELLSTATES	MO_VCAN	control_TTN	12	16
S100A8	1.48	0.0329	0.239	0.0887	7.35	12.5	0.000404	1.48	LV	CELLSTATES	MO_VCAN	control_TTN	12	16
EXT1	1.44	0.000165	1.27	0.512	9.25	25.3	5.02e-07	3.78	LV	CELLSTATES	MO_VCAN	control_TTN	12	16
LYVE1	1.41	0.00165	0.821	0.285	8.57	19.6	9.48e-06	2.78	LV	CELLSTATES	MO_VCAN	control_TTN	12	16
TBC1D16	1.32	0.0227	0.342	0.192	7.84	13.5	0.000242	1.64	LV	CELLSTATES	MO_VCAN	control_TTN	12	16
GK	1.31	0.0091	0.426	0.195	8.09	15.6	7.75e-05	2.04	LV	CELLSTATES	MO_VCAN	control_TTN	12	16
GPR137B	1.3	0.0476	0.27	0.153	7.7	11.4	0.000743	1.32	LV	CELLSTATES	MO_VCAN	control_TTN	12	16
STAB1	1.28	0.00366	0.649	0.33	8.67	17.7	2.6e-05	2.44	LV	CELLSTATES	MO_VCAN	control_TTN	12	16
SLC2A3	1.24	0.0121	0.629	0.198	8.46	14.9	0.000114	1.92	LV	CELLSTATES	MO_VCAN	control_TTN	12	16
AGFG1	1.22	0.00194	1.38	0.71	9.47	19.2	1.18e-05	2.71	LV	CELLSTATES	MO_VCAN	control_TTN	12	16
SLC16A10	1.21	0.0393	0.396	0.177	7.98	12	0.000523	1.41	LV	CELLSTATES	MO_VCAN	control_TTN	12	16
DNAJC5	1.17	0.0154	0.604	0.355	8.55	14.4	0.00015	1.81	LV	CELLSTATES	MO_VCAN	control_TTN	12	16
STAT6	1.17	0.023	0.516	0.322	8.44	13.4	0.000253	1.64	LV	CELLSTATES	MO_VCAN	control_TTN	12	16
LINC00854	1.16	0.0329	0.496	0.269	8.25	12.5	0.000405	1.48	LV	CELLSTATES	MO_VCAN	control_TTN	12	16
ASPH	1.12	0.023	0.567	0.358	8.56	13.4	0.000249	1.64	LV	CELLSTATES	MO_VCAN	control_TTN	12	16
RGL1	1.08	0.0114	1.43	0.619	9.35	15	0.000106	1.94	LV	CELLSTATES	MO_VCAN	control_TTN	12	16
DOCK4	1.06	0.00458	1.57	0.938	9.73	17.2	3.35e-05	2.34	LV	CELLSTATES	MO_VCAN	control_TTN	12	16
EIF4G3	1.04	0.00813	1.5	0.859	9.67	15.9	6.81e-05	2.09	LV	CELLSTATES	MO_VCAN	control_TTN	12	16
CTSB	0.951	0.0323	1.34	0.789	9.49	12.6	0.000392	1.49	LV	CELLSTATES	MO_VCAN	control_TTN	12	16
