# Supplementary material for: Pathogenic variants damage cell composition and single cell transcription in cardiomyopathies
Source: Science. Author manuscript; Available in PMC 2022 Oct 3. (PMC9528698; doi:10.1126/science.abo1984)
Supplement: Supp table 44.11 [file NIHMS1835045-supplement-Supp_table_44_11.xlsx]

## Sheet: Index
Column name	Description
Gene	Gene symbol, Ensembl 84
logFC	log2-fold change
FDR	False discovery rate; FDR is the PValue after (by default) Benjamini-Hochberg correction.
mean_exp_control	Mean expression values across controls
mean_exp_genotype	Mean expression values across disease samples
logCPM	logCPM is the average expression of all pseudobulked samples for that particular gene across all samples on the log2-scale expressed in counts per million (cpm, as calculated by edgeR after normalization).
F	Output of quasi-likelihood F-test
PValue	PValue is the nominal p-value derived from F
FDR_plot	-log10(False discovery rate)
Region	Studied region (LV or RV)
annotation_level	Cell-type or cell-state
cell_state/state	Specification which cell-type or state was analysed
comparison	Specification control_GENOTYPE
Observations_genotype	Numbers of Patients included in edgeR (patients with low number of nuclei have been excluded)
Observations_reference	Numbers of Patients included in edgeR (patients with low number of nuclei have been excluded)

## Sheet: LMNA_control
Gene	logFC	FDR	mean_exp_control	mean_exp_genotype	logCPM	F	PValue	FDR_plot	Region	annotation_level	cell_state	comparison	Observations_genotype	Observations_reference
NKAPL	4.59	0.0368	0	0.04	5.77	29.4	1.93e-05	1.43	LV	CELLSTATES	prolif_Myeloids	control_LMNA	5	16
NHSL1	2.03	0.00146	0.726	2.55	9.03	25.6	4.23e-07	2.84	LV	CELLSTATES	prolif_Myeloids	control_LMNA	5	16
OGFRL1	1.94	0.0478	0.314	1.15	7.98	17	3.81e-05	1.32	LV	CELLSTATES	prolif_Myeloids	control_LMNA	5	16
CPM	1.69	0.0206	1.01	2.9	9.37	19.7	8.93e-06	1.69	LV	CELLSTATES	prolif_Myeloids	control_LMNA	5	16

## Sheet: PKP2_control
Gene	logFC	FDR	mean_exp_control	mean_exp_genotype	logCPM	F	PValue	FDR_plot	Region	annotation_level	cell_state	comparison	Observations_genotype	Observations_reference
HBB	6.59	1.65e-20	0.00792	0.78	7.27	105	1.27e-24	19.8	LV	CELLSTATES	prolif_Myeloids	control_PKP2	3	16
HBA1	5.74	5.79e-07	0	0.13	5.98	39.5	3.28e-10	6.24	LV	CELLSTATES	prolif_Myeloids	control_PKP2	3	16
HBA2	5.1	1.1e-05	0.0025	0.136	6.02	32.8	1.01e-08	4.96	LV	CELLSTATES	prolif_Myeloids	control_PKP2	3	16
RGS1	3.86	1.1e-08	0.0355	0.592	6.58	48	4.22e-12	7.96	LV	CELLSTATES	prolif_Myeloids	control_PKP2	3	16
CLEC4E	3.42	0.00124	0.0253	0.18	6.11	22.9	1.72e-06	2.91	LV	CELLSTATES	prolif_Myeloids	control_PKP2	3	16
NR4A3	3.35	0.0193	0.00245	0.0951	5.71	16.3	5.36e-05	1.71	LV	CELLSTATES	prolif_Myeloids	control_PKP2	3	16
AP003354.2	3.22	0.0153	0.0169	0.268	6.02	16.9	4.01e-05	1.81	LV	CELLSTATES	prolif_Myeloids	control_PKP2	3	16
KLF2	3.22	1.2e-05	0.0448	0.957	6.62	32.5	1.2e-08	4.92	LV	CELLSTATES	prolif_Myeloids	control_PKP2	3	16
THBS3	3.2	0.0355	0.00736	0.101	5.68	14.7	0.000128	1.45	LV	CELLSTATES	prolif_Myeloids	control_PKP2	3	16
MT2A	2.86	8.88e-06	0.0719	1.39	6.94	33.6	6.83e-09	5.05	LV	CELLSTATES	prolif_Myeloids	control_PKP2	3	16
DLGAP2	2.72	0.00698	0.049	0.319	6.42	18.9	1.39e-05	2.16	LV	CELLSTATES	prolif_Myeloids	control_PKP2	3	16
WASHC2A	2.69	5.79e-07	0.166	1.22	7.42	39.3	3.56e-10	6.24	LV	CELLSTATES	prolif_Myeloids	control_PKP2	3	16
MXD4	2.53	0.0463	0.0408	0.224	6.21	13.9	0.000189	1.33	LV	CELLSTATES	prolif_Myeloids	control_PKP2	3	16
ARRDC2	2.48	0.0113	0.0646	0.474	6.54	17.6	2.78e-05	1.95	LV	CELLSTATES	prolif_Myeloids	control_PKP2	3	16
ZBTB16	2.48	1.94e-09	0.635	3.69	9.09	52.6	4.12e-13	8.71	LV	CELLSTATES	prolif_Myeloids	control_PKP2	3	16
PDK4	2.45	7.29e-09	0.427	3.62	8.71	49.3	2.24e-12	8.14	LV	CELLSTATES	prolif_Myeloids	control_PKP2	3	16
TSC22D3	2.37	1.1e-05	0.221	1.02	7.61	32.8	1.01e-08	4.96	LV	CELLSTATES	prolif_Myeloids	control_PKP2	3	16
CSGALNACT1	2.36	1.94e-09	0.709	4.1	9.18	52.4	4.49e-13	8.71	LV	CELLSTATES	prolif_Myeloids	control_PKP2	3	16
GLIS3	2.29	0.000219	0.181	1.65	7.4	26.5	2.69e-07	3.66	LV	CELLSTATES	prolif_Myeloids	control_PKP2	3	16
NHSL1	2.22	6.27e-07	0.726	3.74	8.98	39	4.34e-10	6.2	LV	CELLSTATES	prolif_Myeloids	control_PKP2	3	16
CPM	2.19	2.85e-07	1.01	5.56	9.42	41.3	1.31e-10	6.55	LV	CELLSTATES	prolif_Myeloids	control_PKP2	3	16
CHKA	2.05	4.18e-05	0.422	2.25	8.3	29.9	4.51e-08	4.38	LV	CELLSTATES	prolif_Myeloids	control_PKP2	3	16
FGL2	2.01	0.0149	0.138	0.719	6.96	17	3.77e-05	1.83	LV	CELLSTATES	prolif_Myeloids	control_PKP2	3	16
TXNIP	1.83	0.00126	0.756	2.85	8.85	22.8	1.84e-06	2.9	LV	CELLSTATES	prolif_Myeloids	control_PKP2	3	16
CCDC141	1.81	0.00255	0.328	1.76	8.11	21	4.52e-06	2.59	LV	CELLSTATES	prolif_Myeloids	control_PKP2	3	16
OGFRL1	1.76	0.00936	0.314	1.05	7.81	18	2.16e-05	2.03	LV	CELLSTATES	prolif_Myeloids	control_PKP2	3	16
INSR	1.75	0.0016	0.353	1.39	8.25	22.2	2.47e-06	2.79	LV	CELLSTATES	prolif_Myeloids	control_PKP2	3	16
SH3BP5	1.7	0.00936	0.366	1.79	8.08	18.1	2.09e-05	2.03	LV	CELLSTATES	prolif_Myeloids	control_PKP2	3	16
CTTNBP2	1.69	0.0378	0.259	0.998	7.62	14.5	0.000142	1.42	LV	CELLSTATES	prolif_Myeloids	control_PKP2	3	16
KCNMA1	1.69	0.000538	0.727	2.45	8.87	24.6	7.04e-07	3.27	LV	CELLSTATES	prolif_Myeloids	control_PKP2	3	16
SRGAP1	1.67	0.00698	0.678	2.46	8.65	18.7	1.5e-05	2.16	LV	CELLSTATES	prolif_Myeloids	control_PKP2	3	16
DUSP1	1.62	0.0355	0.215	1.6	7.65	14.8	0.000119	1.45	LV	CELLSTATES	prolif_Myeloids	control_PKP2	3	16
MS4A4E	1.62	0.00198	0.828	3.02	9.01	21.6	3.35e-06	2.7	LV	CELLSTATES	prolif_Myeloids	control_PKP2	3	16
ZFP36L2	1.59	0.0201	0.396	1.4	7.96	16.2	5.79e-05	1.7	LV	CELLSTATES	prolif_Myeloids	control_PKP2	3	16
FOS	1.5	0.0489	0.239	1.33	7.81	13.8	0.000203	1.31	LV	CELLSTATES	prolif_Myeloids	control_PKP2	3	16
FKBP5	1.42	0.00162	4.16	11.8	11.2	22.1	2.61e-06	2.79	LV	CELLSTATES	prolif_Myeloids	control_PKP2	3	16
MRC1	1.35	0.0201	3.49	8.9	10.8	16.1	5.89e-05	1.7	LV	CELLSTATES	prolif_Myeloids	control_PKP2	3	16
FOXN3	1.29	0.0214	2.4	6.05	10.4	15.9	6.6e-05	1.67	LV	CELLSTATES	prolif_Myeloids	control_PKP2	3	16
MAN1A1	1.29	0.0214	2.55	7.19	10.4	15.9	6.6e-05	1.67	LV	CELLSTATES	prolif_Myeloids	control_PKP2	3	16
LDLRAD4	1.27	0.0262	3.2	7.34	10.7	15.5	8.26e-05	1.58	LV	CELLSTATES	prolif_Myeloids	control_PKP2	3	16
ELMO1	1.24	0.0355	2.52	5.95	10.4	14.7	0.000123	1.45	LV	CELLSTATES	prolif_Myeloids	control_PKP2	3	16
CELF2	1.22	0.0355	2.18	5.87	10.2	14.8	0.000119	1.45	LV	CELLSTATES	prolif_Myeloids	control_PKP2	3	16

## Sheet: PVneg_control
Gene	logFC	FDR	mean_exp_control	mean_exp_genotype	logCPM	F	PValue	FDR_plot	Region	annotation_level	cell_state	comparison	Observations_genotype	Observations_reference
AZU1	6.59	4.8e-10	0	0.296	5.88	53.2	2.99e-13	9.32	LV	CELLSTATES	prolif_Myeloids	control_PVneg	3	16
CHI3L1	6.24	2.12e-09	0	0.259	5.82	49.7	1.76e-12	8.67	LV	CELLSTATES	prolif_Myeloids	control_PVneg	3	16
MMP9	5.77	5.78e-11	0.00979	0.574	6.29	59	1.6e-14	10.2	LV	CELLSTATES	prolif_Myeloids	control_PVneg	3	16
CXCL10	5.74	1.53e-10	0	0.606	6.06	56	7.42e-14	9.81	LV	CELLSTATES	prolif_Myeloids	control_PVneg	3	16
AC112721.2	5.15	2.56e-07	0	0.167	5.68	40	2.48e-10	6.59	LV	CELLSTATES	prolif_Myeloids	control_PVneg	3	16
LINC01010	5.07	6.88e-07	0.0072	0.352	6	37.6	8.56e-10	6.16	LV	CELLSTATES	prolif_Myeloids	control_PVneg	3	16
GPC4	4.97	4.23e-07	0.0192	0.407	6.16	38.8	4.68e-10	6.37	LV	CELLSTATES	prolif_Myeloids	control_PVneg	3	16
MS4A3	4.9	6.22e-07	0	0.148	5.64	37.9	7.31e-10	6.21	LV	CELLSTATES	prolif_Myeloids	control_PVneg	3	16
SLFN12L	4.68	6.99e-06	0.00231	0.424	5.91	32.5	1.21e-08	5.16	LV	CELLSTATES	prolif_Myeloids	control_PVneg	3	16
GBP5	4.62	2.73e-06	0	0.273	5.71	34.6	3.97e-09	5.56	LV	CELLSTATES	prolif_Myeloids	control_PVneg	3	16
CYP27A1	4.34	9.59e-10	0.0295	0.705	6.55	51.5	7.29e-13	9.02	LV	CELLSTATES	prolif_Myeloids	control_PVneg	3	16
ARG1	4.3	0.000181	0.00876	0.204	5.79	25.5	4.51e-07	3.74	LV	CELLSTATES	prolif_Myeloids	control_PVneg	3	16
MPO	4.28	0.0002	0.0025	0.167	5.71	25.2	5.13e-07	3.7	LV	CELLSTATES	prolif_Myeloids	control_PVneg	3	16
AL121721.1	4.26	0.000228	0.00123	0.165	5.71	24.8	6.25e-07	3.64	LV	CELLSTATES	prolif_Myeloids	control_PVneg	3	16
GLDN	4.19	1.51e-18	0.0867	1.89	7.43	96.2	1.04e-22	17.8	LV	CELLSTATES	prolif_Myeloids	control_PVneg	3	16
CCL8	4.14	0.000158	0.00587	0.455	6.01	25.8	3.82e-07	3.8	LV	CELLSTATES	prolif_Myeloids	control_PVneg	3	16
AC015660.3	4.12	9.58e-05	0	0.0926	5.55	32.3	2.05e-07	4.02	LV	CELLSTATES	prolif_Myeloids	control_PVneg	3	16
BPI	4.12	9.58e-05	0	0.0926	5.55	32.3	2.05e-07	4.02	LV	CELLSTATES	prolif_Myeloids	control_PVneg	3	16
FOSB	4.12	0.00072	0	0.17	5.6	26.3	2.19e-06	3.14	LV	CELLSTATES	prolif_Myeloids	control_PVneg	3	16
AC245014.3	4.09	0.000228	0	0.182	5.61	28.8	6.31e-07	3.64	LV	CELLSTATES	prolif_Myeloids	control_PVneg	3	16
PLAC8	4.06	0.000157	0.00817	0.3	5.88	25.9	3.68e-07	3.81	LV	CELLSTATES	prolif_Myeloids	control_PVneg	3	16
GBP1	4.04	6.63e-06	0.0224	0.579	6.17	32.7	1.1e-08	5.18	LV	CELLSTATES	prolif_Myeloids	control_PVneg	3	16
IFIT3	4.03	1.89e-07	0.0214	0.776	6.36	40.8	1.7e-10	6.72	LV	CELLSTATES	prolif_Myeloids	control_PVneg	3	16
LINC00607	4.03	0.000948	0	0.104	5.55	26.9	3.21e-06	3.02	LV	CELLSTATES	prolif_Myeloids	control_PVneg	3	16
IFNLR1	4.02	0.00026	0.000947	0.0926	5.57	27.3	7.38e-07	3.58	LV	CELLSTATES	prolif_Myeloids	control_PVneg	3	16
CD300LF	3.97	0.000836	0.00861	0.288	5.94	22	2.72e-06	3.08	LV	CELLSTATES	prolif_Myeloids	control_PVneg	3	16
OAS2	3.89	0.0011	0.00831	0.322	5.85	21.2	4.03e-06	2.96	LV	CELLSTATES	prolif_Myeloids	control_PVneg	3	16
SCIN	3.88	0.0011	0.00904	0.202	5.82	21.2	4.04e-06	2.96	LV	CELLSTATES	prolif_Myeloids	control_PVneg	3	16
FLRT2	3.79	0.00187	0.00521	0.13	5.65	20.2	7.11e-06	2.73	LV	CELLSTATES	prolif_Myeloids	control_PVneg	3	16
ZNF385D-AS2	3.78	0.000979	0	0.0741	5.51	29.5	3.39e-06	3.01	LV	CELLSTATES	prolif_Myeloids	control_PVneg	3	16
AQP9	3.69	0.0086	0	0.0859	5.52	23.8	4.28e-05	2.07	LV	CELLSTATES	prolif_Myeloids	control_PVneg	3	16
ANKRD22	3.66	0.000836	0.00856	0.333	5.89	22	2.77e-06	3.08	LV	CELLSTATES	prolif_Myeloids	control_PVneg	3	16
AFF2	3.64	0.00648	0.00926	0.148	5.74	17.4	3e-05	2.19	LV	CELLSTATES	prolif_Myeloids	control_PVneg	3	16
SHROOM4	3.62	0.0122	0.00404	0.121	5.68	15.7	7.57e-05	1.91	LV	CELLSTATES	prolif_Myeloids	control_PVneg	3	16
ABCA13	3.6	0.0038	0.00568	0.111	5.61	18.6	1.64e-05	2.42	LV	CELLSTATES	prolif_Myeloids	control_PVneg	3	16
AC116348.3	3.6	0.0191	0	0.109	5.53	21.7	0.000131	1.72	LV	CELLSTATES	prolif_Myeloids	control_PVneg	3	16
JAKMIP2	3.6	0.0075	0.00542	0.13	5.69	17.1	3.53e-05	2.12	LV	CELLSTATES	prolif_Myeloids	control_PVneg	3	16
FGF14	3.59	0.0189	0	0.0958	5.53	21.8	0.000126	1.72	LV	CELLSTATES	prolif_Myeloids	control_PVneg	3	16
AC012363.1	3.57	0.00929	0	0.121	5.53	24.1	4.75e-05	2.03	LV	CELLSTATES	prolif_Myeloids	control_PVneg	3	16
BATF2	3.57	0.00929	0	0.121	5.53	24.1	4.75e-05	2.03	LV	CELLSTATES	prolif_Myeloids	control_PVneg	3	16
AL078590.2	3.56	0.0036	0.00856	0.167	5.74	18.7	1.49e-05	2.44	LV	CELLSTATES	prolif_Myeloids	control_PVneg	3	16
ZNF697	3.55	0.0212	0.000947	0.0722	5.54	19.1	0.000148	1.67	LV	CELLSTATES	prolif_Myeloids	control_PVneg	3	16
AC006974.2	3.53	0.00814	0.00568	0.182	5.64	17.5	3.99e-05	2.09	LV	CELLSTATES	prolif_Myeloids	control_PVneg	3	16
MX1	3.46	6.23e-11	0.0941	1.63	7.17	58	2.59e-14	10.2	LV	CELLSTATES	prolif_Myeloids	control_PVneg	3	16
C16orf86	3.44	0.0213	0.0012	0.116	5.59	16.5	0.00015	1.67	LV	CELLSTATES	prolif_Myeloids	control_PVneg	3	16
IFI44L	3.38	8.39e-13	0.0813	1.95	7.48	67.9	1.74e-16	12.1	LV	CELLSTATES	prolif_Myeloids	control_PVneg	3	16
FN1	3.37	6.8e-10	0.0996	1.1	7.03	52.3	4.7e-13	9.17	LV	CELLSTATES	prolif_Myeloids	control_PVneg	3	16
AC091808.1	3.36	0.00999	0	0.0556	5.48	25.7	5.73e-05	2	LV	CELLSTATES	prolif_Myeloids	control_PVneg	3	16
CEACAM6	3.36	0.00999	0	0.0556	5.48	25.7	5.73e-05	2	LV	CELLSTATES	prolif_Myeloids	control_PVneg	3	16
RASL11B	3.36	0.00999	0	0.0556	5.48	25.7	5.73e-05	2	LV	CELLSTATES	prolif_Myeloids	control_PVneg	3	16
TMEM255A	3.36	0.00999	0	0.0556	5.48	25.7	5.73e-05	2	LV	CELLSTATES	prolif_Myeloids	control_PVneg	3	16
TRAF1	3.36	0.00999	0	0.0556	5.48	25.7	5.73e-05	2	LV	CELLSTATES	prolif_Myeloids	control_PVneg	3	16
ERG	3.35	0.0114	0.0166	0.214	5.93	15.8	7e-05	1.94	LV	CELLSTATES	prolif_Myeloids	control_PVneg	3	16
ADORA2B	3.25	0.0235	0.00284	0.0556	5.55	18.2	0.000169	1.63	LV	CELLSTATES	prolif_Myeloids	control_PVneg	3	16
CD274	3.2	0.0472	0	0.0909	5.49	20.8	0.000427	1.33	LV	CELLSTATES	prolif_Myeloids	control_PVneg	3	16
EGR2	3.2	0.0472	0	0.0909	5.49	20.8	0.000427	1.33	LV	CELLSTATES	prolif_Myeloids	control_PVneg	3	16
ST3GAL5-AS1	3.18	0.0276	0	0.0636	5.49	22.3	0.00021	1.56	LV	CELLSTATES	prolif_Myeloids	control_PVneg	3	16
TRIM50	3.18	0.0062	0	0.05	5.49	27.2	2.83e-05	2.21	LV	CELLSTATES	prolif_Myeloids	control_PVneg	3	16
PPM1E	3.15	0.00755	0.0107	0.259	6	17.1	3.6e-05	2.12	LV	CELLSTATES	prolif_Myeloids	control_PVneg	3	16
AL034550.2	3.14	0.0402	0.00231	0.0741	5.55	14.9	0.000319	1.4	LV	CELLSTATES	prolif_Myeloids	control_PVneg	3	16
SLC28A3	3.14	0.0402	0.00231	0.0741	5.55	14.9	0.000319	1.4	LV	CELLSTATES	prolif_Myeloids	control_PVneg	3	16
BCL2A1	3.09	0.0339	0.00558	0.165	5.72	13.3	0.000263	1.47	LV	CELLSTATES	prolif_Myeloids	control_PVneg	3	16
RFX8	3.06	0.0472	0.00123	0.0741	5.55	14.2	0.000431	1.33	LV	CELLSTATES	prolif_Myeloids	control_PVneg	3	16
DHRS9	3.05	8.13e-05	0.069	0.478	6.46	27.5	1.58e-07	4.09	LV	CELLSTATES	prolif_Myeloids	control_PVneg	3	16
CD109	3.04	1.56e-06	0.0978	0.756	6.79	35.8	2.15e-09	5.81	LV	CELLSTATES	prolif_Myeloids	control_PVneg	3	16
TPRG1	3.01	8.43e-14	0.434	3.92	8.5	73.2	1.17e-17	13.1	LV	CELLSTATES	prolif_Myeloids	control_PVneg	3	16
ZNF385D	3	1.35e-06	0.101	0.806	6.84	36.2	1.77e-09	5.87	LV	CELLSTATES	prolif_Myeloids	control_PVneg	3	16
CD22	2.97	0.0444	0.0139	0.13	5.71	12.6	0.000387	1.35	LV	CELLSTATES	prolif_Myeloids	control_PVneg	3	16
XAF1	2.97	3.34e-07	0.0836	1.18	7	39.4	3.46e-10	6.48	LV	CELLSTATES	prolif_Myeloids	control_PVneg	3	16
TRAF3IP3	2.95	0.0444	0.0178	0.154	5.78	12.6	0.000378	1.35	LV	CELLSTATES	prolif_Myeloids	control_PVneg	3	16
HGF	2.93	0.0235	0.0238	0.223	5.99	14.1	0.00017	1.63	LV	CELLSTATES	prolif_Myeloids	control_PVneg	3	16
TPST1	2.93	5.24e-06	0.0818	0.767	6.87	33.2	8.33e-09	5.28	LV	CELLSTATES	prolif_Myeloids	control_PVneg	3	16
SPP1	2.89	2.91e-10	0.256	1.93	7.72	54.4	1.61e-13	9.54	LV	CELLSTATES	prolif_Myeloids	control_PVneg	3	16
LINC02345	2.88	0.0472	0.0119	0.165	5.83	12.4	0.00043	1.33	LV	CELLSTATES	prolif_Myeloids	control_PVneg	3	16
AP001610.1	2.87	0.043	0.0169	0.303	5.91	12.8	0.000351	1.37	LV	CELLSTATES	prolif_Myeloids	control_PVneg	3	16
AL157871.4	2.81	0.0444	0.0303	0.333	5.99	12.6	0.00039	1.35	LV	CELLSTATES	prolif_Myeloids	control_PVneg	3	16
TAGAP	2.8	0.000349	0.0771	0.758	6.59	23.9	1.01e-06	3.46	LV	CELLSTATES	prolif_Myeloids	control_PVneg	3	16
EGR1	2.77	0.0235	0.0305	0.367	6.08	14.1	0.00017	1.63	LV	CELLSTATES	prolif_Myeloids	control_PVneg	3	16
GCH1	2.71	0.043	0.0228	0.352	6.04	12.7	0.000357	1.37	LV	CELLSTATES	prolif_Myeloids	control_PVneg	3	16
HSPA5	2.63	0.00245	0.0486	0.587	6.44	19.6	9.71e-06	2.61	LV	CELLSTATES	prolif_Myeloids	control_PVneg	3	16
SAMD9L	2.63	0.000743	0.06	0.668	6.62	22.3	2.31e-06	3.13	LV	CELLSTATES	prolif_Myeloids	control_PVneg	3	16
MGLL	2.6	3.52e-06	0.14	0.917	7.19	34.1	5.35e-09	5.45	LV	CELLSTATES	prolif_Myeloids	control_PVneg	3	16
NPPB	2.55	0.0468	0.0434	0.31	6.09	12.5	0.000414	1.33	LV	CELLSTATES	prolif_Myeloids	control_PVneg	3	16
CD36	2.52	6.23e-11	0.656	5.34	9.09	58.2	2.4e-14	10.2	LV	CELLSTATES	prolif_Myeloids	control_PVneg	3	16
TAP1	2.48	0.0444	0.0413	0.389	6.17	12.6	0.000387	1.35	LV	CELLSTATES	prolif_Myeloids	control_PVneg	3	16
RGCC	2.47	0.00999	0.0547	0.37	6.34	16.2	5.61e-05	2	LV	CELLSTATES	prolif_Myeloids	control_PVneg	3	16
LPL	2.45	0.000144	0.109	0.759	6.92	26.1	3.28e-07	3.84	LV	CELLSTATES	prolif_Myeloids	control_PVneg	3	16
OAS1	2.29	0.0103	0.0563	0.491	6.56	16.1	6.06e-05	1.99	LV	CELLSTATES	prolif_Myeloids	control_PVneg	3	16
PIM1	2.28	0.0268	0.0688	0.564	6.62	13.8	0.0002	1.57	LV	CELLSTATES	prolif_Myeloids	control_PVneg	3	16
DDX58	2.24	0.00807	0.0711	0.653	6.67	16.9	3.9e-05	2.09	LV	CELLSTATES	prolif_Myeloids	control_PVneg	3	16
STAT1	2.24	2.12e-05	0.201	1.57	7.57	30.2	3.96e-08	4.67	LV	CELLSTATES	prolif_Myeloids	control_PVneg	3	16
AC007388.1	2.18	0.0427	0.0571	0.339	6.49	12.8	0.000345	1.37	LV	CELLSTATES	prolif_Myeloids	control_PVneg	3	16
SAMD4A	2.14	8.13e-05	0.233	1.34	7.64	27.4	1.63e-07	4.09	LV	CELLSTATES	prolif_Myeloids	control_PVneg	3	16
RASGRP3	2.12	0.0138	0.08	0.488	6.69	15.4	8.8e-05	1.86	LV	CELLSTATES	prolif_Myeloids	control_PVneg	3	16
HIST1H2AC	2.07	0.0444	0.0778	0.576	6.53	12.7	0.000373	1.35	LV	CELLSTATES	prolif_Myeloids	control_PVneg	3	16
DUSP6	2.02	0.0479	0.106	0.572	6.8	12.3	0.000444	1.32	LV	CELLSTATES	prolif_Myeloids	control_PVneg	3	16
IER2	2.02	0.019	0.0888	0.72	6.81	14.7	0.000128	1.72	LV	CELLSTATES	prolif_Myeloids	control_PVneg	3	16
EPSTI1	1.95	0.00013	0.275	1.92	7.98	26.3	2.89e-07	3.88	LV	CELLSTATES	prolif_Myeloids	control_PVneg	3	16
LIPA	1.93	0.00962	0.16	0.823	7.12	16.4	5.06e-05	2.02	LV	CELLSTATES	prolif_Myeloids	control_PVneg	3	16
AL034397.3	1.91	0.00245	0.207	1.07	7.42	19.5	9.99e-06	2.61	LV	CELLSTATES	prolif_Myeloids	control_PVneg	3	16
MYOF	1.91	0.00187	0.2	1.16	7.45	20.2	6.99e-06	2.73	LV	CELLSTATES	prolif_Myeloids	control_PVneg	3	16
KCNK13	1.9	0.02	0.159	0.692	7	14.5	0.000138	1.7	LV	CELLSTATES	prolif_Myeloids	control_PVneg	3	16
P2RX7	1.86	0.011	0.154	0.771	7.15	15.9	6.65e-05	1.96	LV	CELLSTATES	prolif_Myeloids	control_PVneg	3	16
ARID5B	1.83	0.00413	0.216	0.99	7.48	18.4	1.83e-05	2.38	LV	CELLSTATES	prolif_Myeloids	control_PVneg	3	16
FOS	1.83	0.00072	0.239	1.89	7.92	22.4	2.16e-06	3.14	LV	CELLSTATES	prolif_Myeloids	control_PVneg	3	16
MX2	1.83	0.0137	0.162	0.966	7.2	15.4	8.63e-05	1.86	LV	CELLSTATES	prolif_Myeloids	control_PVneg	3	16
ZNF804A	1.73	0.0191	0.184	0.757	7.19	14.6	0.00013	1.72	LV	CELLSTATES	prolif_Myeloids	control_PVneg	3	16
ALCAM	1.71	0.000228	0.748	2.97	8.78	24.9	6.14e-07	3.64	LV	CELLSTATES	prolif_Myeloids	control_PVneg	3	16
LNPEP	1.68	0.0176	0.231	0.967	7.43	14.9	0.000113	1.75	LV	CELLSTATES	prolif_Myeloids	control_PVneg	3	16
KLF6	1.67	0.00211	0.413	1.81	8.08	19.9	8.16e-06	2.68	LV	CELLSTATES	prolif_Myeloids	control_PVneg	3	16
HLA-B	1.66	0.00999	0.277	1.22	7.63	16.3	5.52e-05	2	LV	CELLSTATES	prolif_Myeloids	control_PVneg	3	16
H3F3B	1.61	0.0184	0.28	1.21	7.6	14.8	0.00012	1.74	LV	CELLSTATES	prolif_Myeloids	control_PVneg	3	16
SNTB1	1.6	0.0422	0.24	0.802	7.29	12.8	0.000338	1.38	LV	CELLSTATES	prolif_Myeloids	control_PVneg	3	16
PDE4B	1.56	0.00533	0.476	2.3	8.45	17.8	2.39e-05	2.27	LV	CELLSTATES	prolif_Myeloids	control_PVneg	3	16
LCP1	1.53	0.0102	0.388	1.7	8.1	16.1	5.93e-05	1.99	LV	CELLSTATES	prolif_Myeloids	control_PVneg	3	16
MYO1E	1.5	0.0038	0.706	2.73	8.74	18.5	1.66e-05	2.42	LV	CELLSTATES	prolif_Myeloids	control_PVneg	3	16
MITF	1.41	0.0108	0.708	2.38	8.68	16	6.44e-05	1.97	LV	CELLSTATES	prolif_Myeloids	control_PVneg	3	16
ANXA1	1.36	0.043	0.389	1.51	8.1	12.8	0.000354	1.37	LV	CELLSTATES	prolif_Myeloids	control_PVneg	3	16
PDK4	1.35	0.034	0.427	1.86	8.33	13.3	0.000265	1.47	LV	CELLSTATES	prolif_Myeloids	control_PVneg	3	16
PARP14	1.33	0.027	0.713	2.54	8.74	13.8	0.000204	1.57	LV	CELLSTATES	prolif_Myeloids	control_PVneg	3	16
B2M	1.27	0.0251	1.08	3.36	9.15	14	0.000185	1.6	LV	CELLSTATES	prolif_Myeloids	control_PVneg	3	16

## Sheet: RBM20_control
Gene	logFC	FDR	mean_exp_control	mean_exp_genotype	logCPM	F	PValue	FDR_plot	Region	annotation_level	cell_state	comparison	Observations_genotype	Observations_reference

## Sheet: TTN_control
Gene	logFC	FDR	mean_exp_control	mean_exp_genotype	logCPM	F	PValue	FDR_plot	Region	annotation_level	cell_state	comparison	Observations_genotype	Observations_reference
MIR3142HG	4.19	0.0398	0.00433	0.0812	5.97	15.3	8.99e-05	1.4	LV	CELLSTATES	prolif_Myeloids	control_TTN	7	16
ALAS2	3.84	0.012	0	0.0252	5.77	30.1	1.74e-05	1.92	LV	CELLSTATES	prolif_Myeloids	control_TTN	7	16
AP003071.2	3.84	0.012	0	0.0252	5.77	30.1	1.74e-05	1.92	LV	CELLSTATES	prolif_Myeloids	control_TTN	7	16
HBA1	3.84	0.012	0	0.0252	5.77	30.1	1.74e-05	1.92	LV	CELLSTATES	prolif_Myeloids	control_TTN	7	16
SPTA1	3.84	0.012	0	0.0252	5.77	30.1	1.74e-05	1.92	LV	CELLSTATES	prolif_Myeloids	control_TTN	7	16
HS3ST2	3.35	0.000256	0.58	0.648	8.24	27.6	1.49e-07	3.59	LV	CELLSTATES	prolif_Myeloids	control_TTN	7	16
AC007262.2	2.52	0.012	0.0802	0.468	6.97	18.7	1.55e-05	1.92	LV	CELLSTATES	prolif_Myeloids	control_TTN	7	16
ZBTB16	2.19	9.58e-05	0.635	3.13	9.19	32.5	1.19e-08	4.02	LV	CELLSTATES	prolif_Myeloids	control_TTN	7	16
IL7	2.03	0.0498	0.292	0.57	7.78	14.7	0.000126	1.3	LV	CELLSTATES	prolif_Myeloids	control_TTN	7	16
CD163L1	1.94	9.58e-05	1.02	2.92	9.36	31	2.61e-08	4.02	LV	CELLSTATES	prolif_Myeloids	control_TTN	7	16
NHSL1	1.93	0.000169	0.726	2.61	9.11	29	7.38e-08	3.77	LV	CELLSTATES	prolif_Myeloids	control_TTN	7	16
CPM	1.87	9.58e-05	1.01	3.91	9.6	30.9	2.78e-08	4.02	LV	CELLSTATES	prolif_Myeloids	control_TTN	7	16
PDK4	1.73	0.00322	0.427	1.76	8.69	22.1	2.57e-06	2.49	LV	CELLSTATES	prolif_Myeloids	control_TTN	7	16
CSGALNACT1	1.64	0.00456	0.709	2.72	9.16	21.1	4.3e-06	2.34	LV	CELLSTATES	prolif_Myeloids	control_TTN	7	16
FKBP5	1.6	0.000111	4.16	13.3	11.4	30.1	4.02e-08	3.96	LV	CELLSTATES	prolif_Myeloids	control_TTN	7	16
TXNIP	1.57	0.0193	0.756	1.93	8.9	17.3	3.23e-05	1.71	LV	CELLSTATES	prolif_Myeloids	control_TTN	7	16
ACSL1	1.53	0.0377	0.691	2.03	8.86	15.5	8.21e-05	1.42	LV	CELLSTATES	prolif_Myeloids	control_TTN	7	16
SRGAP1	1.49	0.0398	0.678	1.93	8.76	15.3	9.24e-05	1.4	LV	CELLSTATES	prolif_Myeloids	control_TTN	7	16
PDGFC	1.43	0.012	1.23	2.58	9.48	18.9	1.4e-05	1.92	LV	CELLSTATES	prolif_Myeloids	control_TTN	7	16
SLC1A3	1.38	0.0231	1.63	3.34	9.89	16.8	4.15e-05	1.64	LV	CELLSTATES	prolif_Myeloids	control_TTN	7	16
PDE4D	1.23	0.0193	2.29	6.18	10.4	17.4	3.09e-05	1.71	LV	CELLSTATES	prolif_Myeloids	control_TTN	7	16
MAN1A1	1.22	0.0247	2.55	6.33	10.6	16.6	4.66e-05	1.61	LV	CELLSTATES	prolif_Myeloids	control_TTN	7	16
MRC1	1.21	0.0319	3.49	6.97	10.9	16	6.47e-05	1.5	LV	CELLSTATES	prolif_Myeloids	control_TTN	7	16
