# Supplementary material for: Pathogenic variants damage cell composition and single cell transcription in cardiomyopathies
Source: Science. Author manuscript; Available in PMC 2022 Oct 3. (PMC9528698; doi:10.1126/science.abo1984)
Supplement: Supp table 44.12 [file NIHMS1835045-supplement-Supp_table_44_12.xlsx]

## Sheet: Index
Column name	Description
Gene	Gene symbol, Ensembl 84
logFC	log2-fold change
FDR	False discovery rate; FDR is the PValue after (by default) Benjamini-Hochberg correction.
mean_exp_control	Mean expression values across controls
mean_exp_genotype	Mean expression values across disease samples
logCPM	logCPM is the average expression of all pseudobulked samples for that particular gene across all samples on the log2-scale expressed in counts per million (cpm, as calculated by edgeR after normalization).
F	Output of quasi-likelihood F-test
PValue	PValue is the nominal p-value derived from F
FDR_plot	-log10(False discovery rate)
Region	Studied region (LV or RV)
annotation_level	Cell-type or cell-state
cell_state/state	Specification which cell-type or state was analysed
comparison	Specification control_GENOTYPE
Observations_genotype	Numbers of Patients included in edgeR (patients with low number of nuclei have been excluded)
Observations_reference	Numbers of Patients included in edgeR (patients with low number of nuclei have been excluded)

## Sheet: control_LMNA
Gene	logFC	FDR	mean_exp_control	mean_exp_genotype	logCPM	F	PValue	FDR_plot	Region	annotation_level	cell_state	comparison	Observations_genotype	Observations_reference
THBS1	6.64	4.94e-06	0.532	0	8.09	39.3	3.58e-10	5.31	LV	CELLSTATES	prolif_Myeloids	control_LMNA	5	16
SLC2A3	4.68	0.000155	0.321	0.0133	7.81	31.3	2.25e-08	3.81	LV	CELLSTATES	prolif_Myeloids	control_LMNA	5	16
LRP4	3.38	0.000388	0.434	0.08	8.02	28.7	8.43e-08	3.41	LV	CELLSTATES	prolif_Myeloids	control_LMNA	5	16
FGF12	3.36	0.0368	0.314	0.0419	7.61	18.1	2.13e-05	1.43	LV	CELLSTATES	prolif_Myeloids	control_LMNA	5	16
SRGN	2.4	0.00226	0.681	0.285	8.73	24.3	8.19e-07	2.65	LV	CELLSTATES	prolif_Myeloids	control_LMNA	5	16
ZFP36	2.35	0.0428	0.356	0.193	7.9	17.4	3.1e-05	1.37	LV	CELLSTATES	prolif_Myeloids	control_LMNA	5	16
MALAT1	1.33	0.0368	155	90.9	16.2	17.8	2.4e-05	1.43	LV	CELLSTATES	prolif_Myeloids	control_LMNA	5	16

## Sheet: control_PKP2
Gene	logFC	FDR	mean_exp_control	mean_exp_genotype	logCPM	F	PValue	FDR_plot	Region	annotation_level	cell_state	comparison	Observations_genotype	Observations_reference
CCL2	6.34	0.000174	0.356	0	7.6	27	2.01e-07	3.76	LV	CELLSTATES	prolif_Myeloids	control_PKP2	3	16
C5orf17	5.7	0.00698	0.18	0	7.17	18.7	1.5e-05	2.16	LV	CELLSTATES	prolif_Myeloids	control_PKP2	3	16
SPP1	5.07	0.0385	0.256	0	6.77	14.4	0.000148	1.41	LV	CELLSTATES	prolif_Myeloids	control_PKP2	3	16
BLNK	3.38	0.0186	0.323	0.0113	7.48	16.4	5e-05	1.73	LV	CELLSTATES	prolif_Myeloids	control_PKP2	3	16
FCGBP	3.38	0.00698	0.481	0.0669	7.92	18.8	1.42e-05	2.16	LV	CELLSTATES	prolif_Myeloids	control_PKP2	3	16
SLC2A3	3	0.00982	0.321	0.078	7.76	17.9	2.34e-05	2.01	LV	CELLSTATES	prolif_Myeloids	control_PKP2	3	16
VCAN	2.65	0.0386	0.457	0.0893	7.87	14.4	0.000152	1.41	LV	CELLSTATES	prolif_Myeloids	control_PKP2	3	16
SPDYE2	2.63	0.0355	0.412	0.122	7.78	14.7	0.000127	1.45	LV	CELLSTATES	prolif_Myeloids	control_PKP2	3	16
CLEC7A	2.59	0.00521	1.02	0.179	8.79	19.6	9.62e-06	2.28	LV	CELLSTATES	prolif_Myeloids	control_PKP2	3	16
FAM20A	2.56	0.0374	0.634	0.0565	8.27	14.5	0.000138	1.43	LV	CELLSTATES	prolif_Myeloids	control_PKP2	3	16
THBS1	2.39	0.0355	0.532	0.278	8.1	14.7	0.000128	1.45	LV	CELLSTATES	prolif_Myeloids	control_PKP2	3	16
ZFP36L1	1.94	0.0425	0.989	0.235	8.78	14.1	0.00017	1.37	LV	CELLSTATES	prolif_Myeloids	control_PKP2	3	16

## Sheet: control_PVneg
Gene	logFC	FDR	mean_exp_control	mean_exp_genotype	logCPM	F	PValue	FDR_plot	Region	annotation_level	cell_state	comparison	Observations_genotype	Observations_reference
TMEM163	5.01	0.0189	0.232	0	6.88	14.7	0.000124	1.72	LV	CELLSTATES	prolif_Myeloids	control_PVneg	3	16
THBS1	4.69	8.39e-06	0.532	0.0303	7.99	32	1.51e-08	5.08	LV	CELLSTATES	prolif_Myeloids	control_PVneg	3	16
FGF12	4.05	0.00109	0.314	0.0303	7.48	21.3	3.85e-06	2.96	LV	CELLSTATES	prolif_Myeloids	control_PVneg	3	16
FHL2	3.68	0.0114	0.242	0.0167	7.29	15.8	6.96e-05	1.94	LV	CELLSTATES	prolif_Myeloids	control_PVneg	3	16
HS3ST2	3.59	0.0444	0.58	0.0185	7.99	12.6	0.000381	1.35	LV	CELLSTATES	prolif_Myeloids	control_PVneg	3	16
RYR2	2.47	0.000809	0.75	0.21	8.72	22.1	2.57e-06	3.09	LV	CELLSTATES	prolif_Myeloids	control_PVneg	3	16
SH3PXD2B	2.41	0.0247	0.456	0.0907	7.8	14	0.000181	1.61	LV	CELLSTATES	prolif_Myeloids	control_PVneg	3	16
ST6GALNAC3	2.39	0.0478	0.355	0.0704	7.52	12.4	0.00044	1.32	LV	CELLSTATES	prolif_Myeloids	control_PVneg	3	16
STK32B	2.37	0.0304	0.463	0.101	7.81	13.5	0.000233	1.52	LV	CELLSTATES	prolif_Myeloids	control_PVneg	3	16
PLTP	2.3	0.0038	0.77	0.213	8.53	18.6	1.65e-05	2.42	LV	CELLSTATES	prolif_Myeloids	control_PVneg	3	16
RCAN1	2.2	0.00935	0.77	0.181	8.35	16.5	4.85e-05	2.03	LV	CELLSTATES	prolif_Myeloids	control_PVneg	3	16
LYVE1	2.16	0.00245	1.32	0.348	9.15	19.5	9.95e-06	2.61	LV	CELLSTATES	prolif_Myeloids	control_PVneg	3	16
DAAM2	1.86	0.0444	0.844	0.204	8.52	12.6	0.000383	1.35	LV	CELLSTATES	prolif_Myeloids	control_PVneg	3	16

## Sheet: control_RBM20
Gene	logFC	FDR	mean_exp_control	mean_exp_genotype	logCPM	F	PValue	FDR_plot	Region	annotation_level	cell_state	comparison	Observations_genotype	Observations_reference

## Sheet: control_TTN
Gene	logFC	FDR	mean_exp_control	mean_exp_genotype	logCPM	F	PValue	FDR_plot	Region	annotation_level	cell_state	comparison	Observations_genotype	Observations_reference
RHOT2	5.31	0.00129	0.205	0	7.01	24.1	9.34e-07	2.89	LV	CELLSTATES	prolif_Myeloids	control_TTN	7	16
HERC5	4.65	0.0345	0.199	0	6.85	15.7	7.24e-05	1.46	LV	CELLSTATES	prolif_Myeloids	control_TTN	7	16
MKRN3	3.78	0.0159	0.164	0.0119	6.94	17.8	2.42e-05	1.8	LV	CELLSTATES	prolif_Myeloids	control_TTN	7	16
PSIP1	3.7	0.0231	0.28	0.0238	7.18	16.8	4.2e-05	1.64	LV	CELLSTATES	prolif_Myeloids	control_TTN	7	16
SPDYE2	3.21	0.000667	0.412	0.0466	7.74	25.5	4.35e-07	3.18	LV	CELLSTATES	prolif_Myeloids	control_TTN	7	16
THBS1	3.03	0.000169	0.532	0.119	8.03	28.7	8.59e-08	3.77	LV	CELLSTATES	prolif_Myeloids	control_TTN	7	16
LRP4	2.93	9.58e-05	0.434	0.121	7.96	31.9	1.6e-08	4.02	LV	CELLSTATES	prolif_Myeloids	control_TTN	7	16
CKAP2	2.61	0.0429	0.376	0.0536	7.36	15.1	0.000103	1.37	LV	CELLSTATES	prolif_Myeloids	control_TTN	7	16
TMSB4X	2.06	0.00941	0.612	0.28	8.3	19.6	9.55e-06	2.03	LV	CELLSTATES	prolif_Myeloids	control_TTN	7	16
SLC2A3	1.89	0.0498	0.321	0.217	7.84	14.7	0.000123	1.3	LV	CELLSTATES	prolif_Myeloids	control_TTN	7	16
SRGN	1.88	0.00358	0.681	0.497	8.71	21.7	3.11e-06	2.45	LV	CELLSTATES	prolif_Myeloids	control_TTN	7	16
XIST	1.66	0.0308	0.882	0.551	8.79	16.1	6.02e-05	1.51	LV	CELLSTATES	prolif_Myeloids	control_TTN	7	16
