# Supplementary material for: Pathogenic variants damage cell composition and single cell transcription in cardiomyopathies
Source: Science. Author manuscript; Available in PMC 2022 Oct 3. (PMC9528698; doi:10.1126/science.abo1984)
Supplement: Supp table 44.13 [file NIHMS1835045-supplement-Supp_table_44_13.xlsx]

## Sheet: Index
Column name	Description
Gene	Gene symbol, Ensembl 84
logFC	log2-fold change
FDR	False discovery rate; FDR is the PValue after (by default) Benjamini-Hochberg correction.
mean_exp_control	Mean expression values across controls
mean_exp_genotype	Mean expression values across disease samples
logCPM	logCPM is the average expression of all pseudobulked samples for that particular gene across all samples on the log2-scale expressed in counts per million (cpm, as calculated by edgeR after normalization).
F	Output of quasi-likelihood F-test
PValue	PValue is the nominal p-value derived from F
FDR_plot	-log10(False discovery rate)
Region	Studied region (LV or RV)
annotation_level	Cell-type or cell-state
cell_state/state	Specification which cell-type or state was analysed
comparison	Specification control_GENOTYPE
Observations_genotype	Numbers of Patients included in edgeR (patients with low number of nuclei have been excluded)
Observations_reference	Numbers of Patients included in edgeR (patients with low number of nuclei have been excluded)

## Sheet: control_LMNA
Gene	logFC	FDR	mean_exp_control	mean_exp_genotype	logCPM	F	PValue	FDR_plot	Region	annotation_level	cell_state	comparison	Observations_genotype	Observations_reference
PLTP	4.78	0.00112	0.294	0	7.67	27.2	1.84e-07	2.95	LV	CELLSTATES	MO_CD16	control_LMNA	9	8
SMIM35	4	0.0363	0.0714	0	7.22	18.7	1.5e-05	1.44	LV	CELLSTATES	MO_CD16	control_LMNA	9	8
FN1	3.84	0.0172	0.214	0.0139	7.62	20.6	5.7e-06	1.76	LV	CELLSTATES	MO_CD16	control_LMNA	9	8

## Sheet: control_PKP2
Gene	logFC	FDR	mean_exp_control	mean_exp_genotype	logCPM	F	PValue	FDR_plot	Region	annotation_level	cell_state	comparison	Observations_genotype	Observations_reference
VMO1	5.2	0.0179	0.202	0	7.31	21.4	3.73e-06	1.75	LV	CELLSTATES	MO_CD16	control_PKP2	5	8
NEBL	5.19	0.0468	0.0871	0.00541	7.03	18	2.23e-05	1.33	LV	CELLSTATES	MO_CD16	control_PKP2	5	8
TIMP1	3.05	0.0179	0.644	0.128	8.46	21.1	4.26e-06	1.75	LV	CELLSTATES	MO_CD16	control_PKP2	5	8

## Sheet: control_PVneg
Gene	logFC	FDR	mean_exp_control	mean_exp_genotype	logCPM	F	PValue	FDR_plot	Region	annotation_level	cell_state	comparison	Observations_genotype	Observations_reference
LMNA	5.28	0.0205	0.235	0.00231	7.51	23	1.66e-06	1.69	LV	CELLSTATES	MO_CD16	control_PVneg	6	8

## Sheet: control_RBM20
Gene	logFC	FDR	mean_exp_control	mean_exp_genotype	logCPM	F	PValue	FDR_plot	Region	annotation_level	cell_state	comparison	Observations_genotype	Observations_reference

## Sheet: control_TTN
Gene	logFC	FDR	mean_exp_control	mean_exp_genotype	logCPM	F	PValue	FDR_plot	Region	annotation_level	cell_state	comparison	Observations_genotype	Observations_reference
