# Supplementary material for: Pathogenic variants damage cell composition and single cell transcription in cardiomyopathies
Source: Science. Author manuscript; Available in PMC 2022 Oct 3. (PMC9528698; doi:10.1126/science.abo1984)
Supplement: Supp table 44.14 [file NIHMS1835045-supplement-Supp_table_44_14.xlsx]

## Sheet: Index
Column name	Description
Gene	Gene symbol, Ensembl 84
logFC	log2-fold change
FDR	False discovery rate; FDR is the PValue after (by default) Benjamini-Hochberg correction.
mean_exp_control	Mean expression values across controls
mean_exp_genotype	Mean expression values across disease samples
logCPM	logCPM is the average expression of all pseudobulked samples for that particular gene across all samples on the log2-scale expressed in counts per million (cpm, as calculated by edgeR after normalization).
F	Output of quasi-likelihood F-test
PValue	PValue is the nominal p-value derived from F
FDR_plot	-log10(False discovery rate)
Region	Studied region (LV or RV)
annotation_level	Cell-type or cell-state
cell_state/state	Specification which cell-type or state was analysed
comparison	Specification control_GENOTYPE
Observations_genotype	Numbers of Patients included in edgeR (patients with low number of nuclei have been excluded)
Observations_reference	Numbers of Patients included in edgeR (patients with low number of nuclei have been excluded)

## Sheet: LMNA_control
Gene	logFC	FDR	mean_exp_control	mean_exp_genotype	logCPM	F	PValue	FDR_plot	Region	annotation_level	cell_state	comparison	Observations_genotype	Observations_reference
AREG	5.14	0.00112	0	0.349	7.86	27.7	1.43e-07	2.95	LV	CELLSTATES	MO_CD16	control_LMNA	9	8
CSGALNACT1	3.61	0.00708	0.0312	0.528	8.24	22.8	1.75e-06	2.15	LV	CELLSTATES	MO_CD16	control_LMNA	9	8

## Sheet: PKP2_control
Gene	logFC	FDR	mean_exp_control	mean_exp_genotype	logCPM	F	PValue	FDR_plot	Region	annotation_level	cell_state	comparison	Observations_genotype	Observations_reference
CSGALNACT1	4.08	0.0268	0.0312	0.551	8.09	19.7	9.16e-06	1.57	LV	CELLSTATES	MO_CD16	control_PKP2	5	8
ST6GALNAC3	3.66	0.000893	0.264	1.63	9.37	29	7.08e-08	3.05	LV	CELLSTATES	MO_CD16	control_PKP2	5	8
ZBTB16	2.41	0.0268	0.771	5.41	10.9	19.4	1.06e-05	1.57	LV	CELLSTATES	MO_CD16	control_PKP2	5	8

## Sheet: PVneg_control
Gene	logFC	FDR	mean_exp_control	mean_exp_genotype	logCPM	F	PValue	FDR_plot	Region	annotation_level	cell_state	comparison	Observations_genotype	Observations_reference

## Sheet: RBM20_control
Gene	logFC	FDR	mean_exp_control	mean_exp_genotype	logCPM	F	PValue	FDR_plot	Region	annotation_level	cell_state	comparison	Observations_genotype	Observations_reference
AREG	5.63	0.00217	0	0.385	7.68	27.2	1.85e-07	2.66	LV	CELLSTATES	MO_CD16	control_RBM20	5	8
CCL4	3.85	0.0479	0	0.2	7.44	18.2	2e-05	1.32	LV	CELLSTATES	MO_CD16	control_RBM20	5	8
AP003354.2	3.75	0.0163	0.0469	1	8.3	22	2.79e-06	1.79	LV	CELLSTATES	MO_CD16	control_RBM20	5	8
IL1B	3.14	0.0177	0.127	1.07	8.59	21	4.54e-06	1.75	LV	CELLSTATES	MO_CD16	control_RBM20	5	8
MYH7	2.82	0.0479	0.118	0.653	8.66	18.1	2.05e-05	1.32	LV	CELLSTATES	MO_CD16	control_RBM20	5	8

## Sheet: TTN_control
Gene	logFC	FDR	mean_exp_control	mean_exp_genotype	logCPM	F	PValue	FDR_plot	Region	annotation_level	cell_state	comparison	Observations_genotype	Observations_reference
CSGALNACT1	4.22	0.000186	0.0312	0.904	8.73	29.9	4.44e-08	3.73	LV	CELLSTATES	MO_CD16	control_TTN	8	8
VNN1	3.56	0.014	0.0179	0.518	8.18	19.7	8.88e-06	1.85	LV	CELLSTATES	MO_CD16	control_TTN	8	8
LINC01135	3.48	0.00374	0	0.104	7.25	23.6	1.19e-06	2.43	LV	CELLSTATES	MO_CD16	control_TTN	8	8
ST6GALNAC3	3.17	2.6e-05	0.264	2.84	9.97	35.9	2.06e-09	4.59	LV	CELLSTATES	MO_CD16	control_TTN	8	8
C9orf153	3.08	0.0109	0	0.0833	7.21	20.8	5.19e-06	1.96	LV	CELLSTATES	MO_CD16	control_TTN	8	8
MB	2.91	0.00925	0.0715	0.852	8.54	21.4	3.67e-06	2.03	LV	CELLSTATES	MO_CD16	control_TTN	8	8
ZBTB16	2.41	6.94e-05	0.771	5.23	10.8	32.7	1.1e-08	4.16	LV	CELLSTATES	MO_CD16	control_TTN	8	8
SRGAP1	2.38	0.014	0.316	1.76	9.5	19.9	8.36e-06	1.85	LV	CELLSTATES	MO_CD16	control_TTN	8	8
