# Supplementary material for: Pathogenic variants damage cell composition and single cell transcription in cardiomyopathies
Source: Science. Author manuscript; Available in PMC 2022 Oct 3. (PMC9528698; doi:10.1126/science.abo1984)
Supplement: Supp table 44.15 [file NIHMS1835045-supplement-Supp_table_44_15.xlsx]

## Sheet: Index
Column name	Description
Gene	Gene symbol, Ensembl 84
logFC	log2-fold change
FDR	False discovery rate; FDR is the PValue after (by default) Benjamini-Hochberg correction.
mean_exp_control	Mean expression values across controls
mean_exp_genotype	Mean expression values across disease samples
logCPM	logCPM is the average expression of all pseudobulked samples for that particular gene across all samples on the log2-scale expressed in counts per million (cpm, as calculated by edgeR after normalization).
F	Output of quasi-likelihood F-test
PValue	PValue is the nominal p-value derived from F
FDR_plot	-log10(False discovery rate)
Region	Studied region (LV or RV)
annotation_level	Cell-type or cell-state
cell_state/state	Specification which cell-type or state was analysed
comparison	Specification control_GENOTYPE
Observations_genotype	Numbers of Patients included in edgeR (patients with low number of nuclei have been excluded)
Observations_reference	Numbers of Patients included in edgeR (patients with low number of nuclei have been excluded)

## Sheet: control_LMNA
Gene	logFC	FDR	mean_exp_control	mean_exp_genotype	logCPM	F	PValue	FDR_plot	Region	annotation_level	cell_state	comparison	Observations_genotype	Observations_reference
ROR2	5.46	6.9e-06	0.0468	0	5.72	32.6	1.1e-08	5.16	LV	CELLSTATES	MP_transitional	control_LMNA	10	14
S100A8	4.01	3.66e-06	0.204	0.00196	6.45	34.1	5.2e-09	5.44	LV	CELLSTATES	MP_transitional	control_LMNA	10	14
HIST2H2BF	3.76	0.003	0.0875	0.0025	5.9	18.9	1.35e-05	2.52	LV	CELLSTATES	MP_transitional	control_LMNA	10	14
CCL2	3.73	0.000476	0.116	0.00476	6.07	22.9	1.69e-06	3.32	LV	CELLSTATES	MP_transitional	control_LMNA	10	14
UBE2D4	3.46	0.0187	0.0185	0.00098	5.51	17.1	0.000147	1.73	LV	CELLSTATES	MP_transitional	control_LMNA	10	14
AC012613.1	3.44	0.0117	0.0304	0	5.55	17.6	7.87e-05	1.93	LV	CELLSTATES	MP_transitional	control_LMNA	10	14
CLEC1A	3.43	0.0263	0.0382	0	5.6	15.8	0.000235	1.58	LV	CELLSTATES	MP_transitional	control_LMNA	10	14
S100A9	3.36	0.000267	0.152	0.0102	6.26	24.4	8.02e-07	3.57	LV	CELLSTATES	MP_transitional	control_LMNA	10	14
PLEKHG6	3.35	0.000249	0.12	0.0187	6.2	24.6	7.08e-07	3.6	LV	CELLSTATES	MP_transitional	control_LMNA	10	14
SPP1	3.34	0.0156	0.0579	0	5.71	14.9	0.000115	1.81	LV	CELLSTATES	MP_transitional	control_LMNA	10	14
AC002985.1	3.31	0.0363	0.0237	0	5.5	17	0.000378	1.44	LV	CELLSTATES	MP_transitional	control_LMNA	10	14
AC091045.1	3.26	0.000522	0.126	0.0125	6.19	22.7	1.89e-06	3.28	LV	CELLSTATES	MP_transitional	control_LMNA	10	14
SDS	3.21	0.0457	0.0161	0	5.47	17.2	0.000563	1.34	LV	CELLSTATES	MP_transitional	control_LMNA	10	14
GLRX5	3.17	0.042	0.028	0	5.53	15.3	0.000477	1.38	LV	CELLSTATES	MP_transitional	control_LMNA	10	14
FAM71F2	3.16	0.0409	0.0229	0	5.5	16.1	0.000449	1.39	LV	CELLSTATES	MP_transitional	control_LMNA	10	14
GABRA3	3.16	0.0443	0.0253	0.00192	5.54	13.5	0.000531	1.35	LV	CELLSTATES	MP_transitional	control_LMNA	10	14
GPR160	3.09	0.0293	0.0387	0.00695	5.75	13.2	0.000281	1.53	LV	CELLSTATES	MP_transitional	control_LMNA	10	14
FCGBP	3.07	1.03e-07	0.411	0.037	7.19	42.4	7.33e-11	6.99	LV	CELLSTATES	MP_transitional	control_LMNA	10	14
NEURL2	2.97	4.34e-10	0.507	0.0942	7.51	54	2.05e-13	9.36	LV	CELLSTATES	MP_transitional	control_LMNA	10	14
CD226	2.95	0.0439	0.0364	0.004	5.61	12.1	0.000517	1.36	LV	CELLSTATES	MP_transitional	control_LMNA	10	14
VCAN	2.95	1.53e-08	0.699	0.0422	7.76	46.4	9.64e-12	7.82	LV	CELLSTATES	MP_transitional	control_LMNA	10	14
FCGR3A	2.94	0.00096	0.157	0.0116	6.32	21.4	3.64e-06	3.02	LV	CELLSTATES	MP_transitional	control_LMNA	10	14
AC092691.1	2.92	0.0111	0.134	0.00821	6.13	15.8	7.19e-05	1.95	LV	CELLSTATES	MP_transitional	control_LMNA	10	14
BATF	2.88	0.0111	0.115	0.0109	6.08	15.7	7.34e-05	1.95	LV	CELLSTATES	MP_transitional	control_LMNA	10	14
MARCO	2.74	1.27e-11	0.78	0.135	7.99	61.3	5.02e-15	10.9	LV	CELLSTATES	MP_transitional	control_LMNA	10	14
CCR1	2.71	0.00107	0.18	0.0273	6.47	21.1	4.3e-06	2.97	LV	CELLSTATES	MP_transitional	control_LMNA	10	14
LSAMP	2.65	0.000976	0.247	0.0288	6.6	21.4	3.77e-06	3.01	LV	CELLSTATES	MP_transitional	control_LMNA	10	14
ANKDD1A	2.53	0.000462	0.245	0.0395	6.71	23	1.6e-06	3.34	LV	CELLSTATES	MP_transitional	control_LMNA	10	14
CTSA	2.35	6.9e-06	0.422	0.106	7.36	32.6	1.14e-08	5.16	LV	CELLSTATES	MP_transitional	control_LMNA	10	14
AC024145.1	2.33	0.0246	0.106	0.0322	6.21	13.7	0.000211	1.61	LV	CELLSTATES	MP_transitional	control_LMNA	10	14
ARL4C	2.32	0.00218	0.175	0.0683	6.72	19.6	9.46e-06	2.66	LV	CELLSTATES	MP_transitional	control_LMNA	10	14
DLEU7	2.32	0.0269	0.107	0.0262	6.17	13.4	0.000247	1.57	LV	CELLSTATES	MP_transitional	control_LMNA	10	14
RNF150	2.28	2.02e-07	0.536	0.146	7.7	40.7	1.75e-10	6.69	LV	CELLSTATES	MP_transitional	control_LMNA	10	14
CLEC7A	2.05	1.52e-06	0.857	0.178	8.15	36.3	1.68e-09	5.82	LV	CELLSTATES	MP_transitional	control_LMNA	10	14
NMRK1	2.05	0.0091	0.193	0.0647	6.7	16.2	5.6e-05	2.04	LV	CELLSTATES	MP_transitional	control_LMNA	10	14
BASP1	2.01	0.0118	0.215	0.058	6.69	15.6	8.01e-05	1.93	LV	CELLSTATES	MP_transitional	control_LMNA	10	14
ASAP2	1.99	0.0397	0.139	0.0386	6.38	12.4	0.000431	1.4	LV	CELLSTATES	MP_transitional	control_LMNA	10	14
CTSL	1.77	0.000234	0.542	0.174	7.73	24.8	6.28e-07	3.63	LV	CELLSTATES	MP_transitional	control_LMNA	10	14
ENPP2	1.73	0.0365	0.194	0.0632	6.64	12.6	0.000389	1.44	LV	CELLSTATES	MP_transitional	control_LMNA	10	14
PLTP	1.64	1.6e-06	1.51	0.556	9.06	36	2.02e-09	5.8	LV	CELLSTATES	MP_transitional	control_LMNA	10	14
ST8SIA4	1.64	0.000614	0.597	0.209	7.86	22.3	2.28e-06	3.21	LV	CELLSTATES	MP_transitional	control_LMNA	10	14
FLOT1	1.63	0.0293	0.258	0.0766	6.91	13.2	0.000284	1.53	LV	CELLSTATES	MP_transitional	control_LMNA	10	14
CLTA	1.61	0.000449	0.658	0.273	8.02	23.3	1.42e-06	3.35	LV	CELLSTATES	MP_transitional	control_LMNA	10	14
LGMN	1.58	6.67e-07	1.87	0.612	9.26	38.1	6.84e-10	6.18	LV	CELLSTATES	MP_transitional	control_LMNA	10	14
LINC00486	1.56	0.0224	0.439	0.113	7.38	14	0.000183	1.65	LV	CELLSTATES	MP_transitional	control_LMNA	10	14
CEMIP2	1.53	0.000209	0.875	0.327	8.35	25.2	5.27e-07	3.68	LV	CELLSTATES	MP_transitional	control_LMNA	10	14
AC011933.4	1.5	0.00423	0.535	0.191	7.76	18.2	2.03e-05	2.37	LV	CELLSTATES	MP_transitional	control_LMNA	10	14
FAM20A	1.44	0.000192	1.12	0.47	8.68	25.4	4.7e-07	3.72	LV	CELLSTATES	MP_transitional	control_LMNA	10	14
PCED1B	1.43	0.0197	0.419	0.192	7.51	14.3	0.000157	1.71	LV	CELLSTATES	MP_transitional	control_LMNA	10	14
FPR1	1.39	0.0104	0.507	0.181	7.62	15.9	6.6e-05	1.98	LV	CELLSTATES	MP_transitional	control_LMNA	10	14
PRKCA	1.36	0.000308	1.38	0.512	8.93	24	9.48e-07	3.51	LV	CELLSTATES	MP_transitional	control_LMNA	10	14
HIF1A	1.32	0.000462	1.12	0.412	8.64	23.1	1.58e-06	3.34	LV	CELLSTATES	MP_transitional	control_LMNA	10	14
CTSB	1.29	0.000158	2.71	1.11	9.87	26	3.5e-07	3.8	LV	CELLSTATES	MP_transitional	control_LMNA	10	14
PCNX1	1.28	0.0111	0.803	0.379	8.33	15.7	7.38e-05	1.95	LV	CELLSTATES	MP_transitional	control_LMNA	10	14
HIF1A-AS2	1.27	0.0439	0.36	0.157	7.37	12	0.00052	1.36	LV	CELLSTATES	MP_transitional	control_LMNA	10	14
ENTPD1	1.22	0.0187	0.753	0.279	8.17	14.4	0.000148	1.73	LV	CELLSTATES	MP_transitional	control_LMNA	10	14
EXT1	1.21	0.00343	1.54	0.678	9.16	18.6	1.6e-05	2.46	LV	CELLSTATES	MP_transitional	control_LMNA	10	14
P2RY14	1.2	0.00782	1.13	0.561	8.74	16.6	4.55e-05	2.11	LV	CELLSTATES	MP_transitional	control_LMNA	10	14
TFRC	1.18	0.0272	0.563	0.243	7.86	13.4	0.000254	1.57	LV	CELLSTATES	MP_transitional	control_LMNA	10	14
CD55	1.15	0.0454	0.516	0.218	7.7	11.9	0.000556	1.34	LV	CELLSTATES	MP_transitional	control_LMNA	10	14
DAAM2	1.12	0.0418	0.839	0.326	8.19	12.2	0.000472	1.38	LV	CELLSTATES	MP_transitional	control_LMNA	10	14
PTPN2	1.1	0.0418	0.684	0.36	8.2	12.2	0.000469	1.38	LV	CELLSTATES	MP_transitional	control_LMNA	10	14
FPR3	1.09	0.0293	0.712	0.324	8.12	13.2	0.000286	1.53	LV	CELLSTATES	MP_transitional	control_LMNA	10	14
ENTPD1-AS1	1.08	0.0418	0.786	0.406	8.34	12.3	0.000464	1.38	LV	CELLSTATES	MP_transitional	control_LMNA	10	14
PLEK	1.07	0.0453	0.746	0.515	8.45	11.9	0.000551	1.34	LV	CELLSTATES	MP_transitional	control_LMNA	10	14
AGFG1	1.06	0.016	2.34	1.35	9.87	14.8	0.000119	1.8	LV	CELLSTATES	MP_transitional	control_LMNA	10	14
EIF4G3	1.05	0.00487	2.81	1.51	10	17.8	2.5e-05	2.31	LV	CELLSTATES	MP_transitional	control_LMNA	10	14
TGFBI	1.01	0.0256	1.03	0.468	8.65	13.6	0.000225	1.59	LV	CELLSTATES	MP_transitional	control_LMNA	10	14
MKNK1	0.99	0.0444	0.95	0.531	8.65	12	0.000536	1.35	LV	CELLSTATES	MP_transitional	control_LMNA	10	14
NRP2	0.982	0.0478	0.814	0.406	8.34	11.8	0.0006	1.32	LV	CELLSTATES	MP_transitional	control_LMNA	10	14
WDFY3	0.966	0.0171	2.51	1.4	9.89	14.6	0.000133	1.77	LV	CELLSTATES	MP_transitional	control_LMNA	10	14
NAIP	0.878	0.0346	2.98	1.74	10.1	12.8	0.000353	1.46	LV	CELLSTATES	MP_transitional	control_LMNA	10	14

## Sheet: control_PKP2
Gene	logFC	FDR	mean_exp_control	mean_exp_genotype	logCPM	F	PValue	FDR_plot	Region	annotation_level	cell_state	comparison	Observations_genotype	Observations_reference
S100A8	4.87	1.14e-05	0.204	0	6.72	31.1	2.41e-08	4.94	LV	CELLSTATES	MP_transitional	control_PKP2	6	14
FCGBP	4.73	1.95e-09	0.411	0.00586	7.4	50.2	1.37e-12	8.71	LV	CELLSTATES	MP_transitional	control_PKP2	6	14
CCR1	4.62	9.58e-06	0.18	0.00333	6.62	31.6	1.88e-08	5.02	LV	CELLSTATES	MP_transitional	control_PKP2	6	14
PLEKHG6	4.55	2.78e-05	0.12	0.00538	6.35	28.9	7.63e-08	4.56	LV	CELLSTATES	MP_transitional	control_PKP2	6	14
HIST2H2BF	4.49	0.00163	0.0875	0	6.11	19.6	9.42e-06	2.79	LV	CELLSTATES	MP_transitional	control_PKP2	6	14
CCL2	4.43	0.000458	0.116	0	6.3	22.4	2.21e-06	3.34	LV	CELLSTATES	MP_transitional	control_PKP2	6	14
ROR2	4.26	0.00229	0.0468	0.00333	5.97	18.8	1.46e-05	2.64	LV	CELLSTATES	MP_transitional	control_PKP2	6	14
BCL3	4.2	0.000634	0.0841	0.00333	6.19	21.7	3.13e-06	3.2	LV	CELLSTATES	MP_transitional	control_PKP2	6	14
THBS1	4.06	7.42e-10	0.585	0.032	7.84	52.4	4.65e-13	9.13	LV	CELLSTATES	MP_transitional	control_PKP2	6	14
TLE3	3.97	0.00355	0.05	0.00538	5.98	17.7	2.63e-05	2.45	LV	CELLSTATES	MP_transitional	control_PKP2	6	14
CD226	3.79	0.015	0.0364	0	5.79	14.2	0.000161	1.82	LV	CELLSTATES	MP_transitional	control_PKP2	6	14
AL137789.1	3.59	0.00229	0.114	0.00871	6.33	18.8	1.47e-05	2.64	LV	CELLSTATES	MP_transitional	control_PKP2	6	14
LILRA2	3.55	0.0236	0.0255	0	5.72	13.3	0.000297	1.63	LV	CELLSTATES	MP_transitional	control_PKP2	6	14
AL356488.3	3.4	0.0336	0.0466	0	5.83	12.1	0.000507	1.47	LV	CELLSTATES	MP_transitional	control_PKP2	6	14
AC012613.1	3.32	0.0376	0.0304	0	5.76	11.7	0.000616	1.42	LV	CELLSTATES	MP_transitional	control_PKP2	6	14
FSIP1	3.32	0.0141	0.129	0.00538	6.35	14.5	0.000144	1.85	LV	CELLSTATES	MP_transitional	control_PKP2	6	14
CEACAM1	3.3	0.0234	0.0513	0.00784	5.99	13.1	0.000291	1.63	LV	CELLSTATES	MP_transitional	control_PKP2	6	14
ENPP2	3.26	0.000165	0.194	0.0279	6.74	24.7	6.6e-07	3.78	LV	CELLSTATES	MP_transitional	control_PKP2	6	14
ATF5	3.24	0.0031	0.0963	0.0149	6.33	18	2.16e-05	2.51	LV	CELLSTATES	MP_transitional	control_PKP2	6	14
VCAN	3.21	1.08e-06	0.699	0.0317	8.03	36.9	1.27e-09	5.97	LV	CELLSTATES	MP_transitional	control_PKP2	6	14
ZKSCAN4	3.21	0.0286	0.0633	0.00505	6.05	12.6	0.000387	1.54	LV	CELLSTATES	MP_transitional	control_PKP2	6	14
HMOX1	3.18	5.19e-05	0.23	0.0384	6.91	27.4	1.63e-07	4.28	LV	CELLSTATES	MP_transitional	control_PKP2	6	14
C9	3.12	0.000138	0.248	0.0302	6.87	25.2	5.29e-07	3.86	LV	CELLSTATES	MP_transitional	control_PKP2	6	14
CD209	2.94	0.00963	0.0854	0.0248	6.3	15.4	8.75e-05	2.02	LV	CELLSTATES	MP_transitional	control_PKP2	6	14
HPGDS	2.92	0.00963	0.112	0.0203	6.33	15.4	8.71e-05	2.02	LV	CELLSTATES	MP_transitional	control_PKP2	6	14
ST18	2.91	0.0199	0.0976	0.0117	6.29	13.5	0.000237	1.7	LV	CELLSTATES	MP_transitional	control_PKP2	6	14
AC007686.2	2.84	0.0466	0.0137	0.00333	5.68	11.2	0.000818	1.33	LV	CELLSTATES	MP_transitional	control_PKP2	6	14
TMEM163	2.73	0.00182	0.223	0.06	6.8	19.3	1.1e-05	2.74	LV	CELLSTATES	MP_transitional	control_PKP2	6	14
AC092691.1	2.7	0.0498	0.134	0.0159	6.37	11	0.000894	1.3	LV	CELLSTATES	MP_transitional	control_PKP2	6	14
OLFML2B	2.68	0.00237	0.197	0.0298	6.77	18.7	1.54e-05	2.63	LV	CELLSTATES	MP_transitional	control_PKP2	6	14
KCNK13	2.63	0.0171	0.212	0.0174	6.67	13.9	0.000195	1.77	LV	CELLSTATES	MP_transitional	control_PKP2	6	14
LILRB1	2.61	0.0364	0.1	0.0154	6.31	11.8	0.000583	1.44	LV	CELLSTATES	MP_transitional	control_PKP2	6	14
S100A9	2.56	0.0179	0.152	0.0267	6.55	13.7	0.000211	1.75	LV	CELLSTATES	MP_transitional	control_PKP2	6	14
CLEC7A	2.51	1.77e-06	0.857	0.149	8.34	35.6	2.36e-09	5.75	LV	CELLSTATES	MP_transitional	control_PKP2	6	14
IGSF6	2.41	0.0236	0.157	0.0246	6.54	13.1	0.000298	1.63	LV	CELLSTATES	MP_transitional	control_PKP2	6	14
FAM20A	2.38	1.32e-07	1.12	0.3	8.74	41.1	1.45e-10	6.88	LV	CELLSTATES	MP_transitional	control_PKP2	6	14
RAP2B	2.37	0.00125	0.239	0.077	7.09	20.4	6.44e-06	2.9	LV	CELLSTATES	MP_transitional	control_PKP2	6	14
NCKAP5	2.35	0.0234	0.177	0.0316	6.65	13.1	0.000288	1.63	LV	CELLSTATES	MP_transitional	control_PKP2	6	14
SLC2A3	2.35	0.0036	0.353	0.0371	7.34	17.6	2.73e-05	2.44	LV	CELLSTATES	MP_transitional	control_PKP2	6	14
MARCO	2.32	3.13e-06	0.78	0.207	8.3	34.3	4.72e-09	5.5	LV	CELLSTATES	MP_transitional	control_PKP2	6	14
AC079210.1	2.29	0.0354	0.135	0.0347	6.54	11.9	0.000555	1.45	LV	CELLSTATES	MP_transitional	control_PKP2	6	14
GNA15	2.28	0.00984	0.216	0.0505	6.86	15.3	9.17e-05	2.01	LV	CELLSTATES	MP_transitional	control_PKP2	6	14
ABLIM3	2.25	0.024	0.164	0.0462	6.65	13	0.000305	1.62	LV	CELLSTATES	MP_transitional	control_PKP2	6	14
PRR5	2.24	0.0269	0.186	0.0442	6.68	12.8	0.000355	1.57	LV	CELLSTATES	MP_transitional	control_PKP2	6	14
RTF2	2.23	0.0336	0.145	0.043	6.59	12.1	0.000498	1.47	LV	CELLSTATES	MP_transitional	control_PKP2	6	14
TPP1	2.23	0.0167	0.234	0.0453	6.85	14	0.000183	1.78	LV	CELLSTATES	MP_transitional	control_PKP2	6	14
CTSL	2.15	0.000132	0.542	0.151	7.86	25.4	4.66e-07	3.88	LV	CELLSTATES	MP_transitional	control_PKP2	6	14
HIVEP3	2.13	0.00403	0.294	0.0736	7.16	17.4	3.1e-05	2.39	LV	CELLSTATES	MP_transitional	control_PKP2	6	14
NRP2	2.12	1.33e-05	0.814	0.251	8.35	30.6	3.23e-08	4.88	LV	CELLSTATES	MP_transitional	control_PKP2	6	14
GNE	2.09	0.0254	0.182	0.0544	6.78	12.9	0.000332	1.6	LV	CELLSTATES	MP_transitional	control_PKP2	6	14
CTSA	2.06	0.00131	0.422	0.135	7.58	20.2	7.1e-06	2.88	LV	CELLSTATES	MP_transitional	control_PKP2	6	14
SERPINB1	2.01	0.0289	0.211	0.0553	6.89	12.6	0.000394	1.54	LV	CELLSTATES	MP_transitional	control_PKP2	6	14
ADAM28	2	0.00131	0.428	0.135	7.69	20.2	7.05e-06	2.88	LV	CELLSTATES	MP_transitional	control_PKP2	6	14
NMRK1	2	0.03	0.193	0.067	6.85	12.4	0.000421	1.52	LV	CELLSTATES	MP_transitional	control_PKP2	6	14
PRKCA	1.99	1.27e-05	1.38	0.429	9.06	30.7	2.99e-08	4.89	LV	CELLSTATES	MP_transitional	control_PKP2	6	14
FPR1	1.98	0.00101	0.507	0.133	7.76	20.8	5.09e-06	2.99	LV	CELLSTATES	MP_transitional	control_PKP2	6	14
TPM4	1.93	0.0141	0.288	0.103	7.18	14.4	0.000148	1.85	LV	CELLSTATES	MP_transitional	control_PKP2	6	14
ABCG1	1.92	0.0377	0.197	0.0674	6.86	11.7	0.00062	1.42	LV	CELLSTATES	MP_transitional	control_PKP2	6	14
CR1	1.89	2.98e-05	1.04	0.423	8.75	28.7	8.63e-08	4.53	LV	CELLSTATES	MP_transitional	control_PKP2	6	14
AC087672.2	1.85	0.0376	0.221	0.0776	7	11.7	0.000615	1.42	LV	CELLSTATES	MP_transitional	control_PKP2	6	14
VASP	1.85	0.0234	0.281	0.0897	7.18	13.1	0.00029	1.63	LV	CELLSTATES	MP_transitional	control_PKP2	6	14
LGMN	1.77	8.29e-06	1.87	0.74	9.47	32	1.56e-08	5.08	LV	CELLSTATES	MP_transitional	control_PKP2	6	14
GPRIN3	1.74	0.0453	0.241	0.0895	7.06	11.3	0.000787	1.34	LV	CELLSTATES	MP_transitional	control_PKP2	6	14
PLSCR1	1.64	0.0171	0.35	0.168	7.54	13.9	0.00019	1.77	LV	CELLSTATES	MP_transitional	control_PKP2	6	14
FPR3	1.63	0.00211	0.712	0.255	8.22	19	1.32e-05	2.68	LV	CELLSTATES	MP_transitional	control_PKP2	6	14
SLC16A7	1.63	0.0345	0.367	0.126	7.45	12	0.000538	1.46	LV	CELLSTATES	MP_transitional	control_PKP2	6	14
LY96	1.62	0.013	0.5	0.197	7.83	14.6	0.00013	1.89	LV	CELLSTATES	MP_transitional	control_PKP2	6	14
PLEK	1.62	0.00284	0.746	0.376	8.39	18.3	1.94e-05	2.55	LV	CELLSTATES	MP_transitional	control_PKP2	6	14
CEMIP2	1.6	0.00163	0.875	0.333	8.51	19.6	9.49e-06	2.79	LV	CELLSTATES	MP_transitional	control_PKP2	6	14
CLTA	1.6	0.00355	0.658	0.275	8.13	17.6	2.67e-05	2.45	LV	CELLSTATES	MP_transitional	control_PKP2	6	14
ADAM9	1.59	0.0343	0.364	0.138	7.48	12	0.000524	1.47	LV	CELLSTATES	MP_transitional	control_PKP2	6	14
NABP1	1.59	0.00965	0.518	0.259	7.99	15.4	8.85e-05	2.02	LV	CELLSTATES	MP_transitional	control_PKP2	6	14
SH3RF3	1.57	0.00542	0.863	0.385	8.51	16.7	4.42e-05	2.27	LV	CELLSTATES	MP_transitional	control_PKP2	6	14
TIAM1	1.56	0.043	0.368	0.132	7.43	11.4	0.000742	1.37	LV	CELLSTATES	MP_transitional	control_PKP2	6	14
NEURL2	1.54	0.0112	0.507	0.239	7.88	15	0.000109	1.95	LV	CELLSTATES	MP_transitional	control_PKP2	6	14
EEPD1	1.52	0.0386	0.322	0.175	7.45	11.7	0.000638	1.41	LV	CELLSTATES	MP_transitional	control_PKP2	6	14
HIF1A-AS2	1.52	0.0336	0.36	0.152	7.55	12.1	0.000493	1.47	LV	CELLSTATES	MP_transitional	control_PKP2	6	14
NPL	1.51	0.00536	0.822	0.436	8.5	16.7	4.33e-05	2.27	LV	CELLSTATES	MP_transitional	control_PKP2	6	14
ARID5B	1.46	0.0289	0.441	0.211	7.74	12.5	0.000401	1.54	LV	CELLSTATES	MP_transitional	control_PKP2	6	14
HIF1A	1.43	0.0032	1.12	0.473	8.86	17.9	2.31e-05	2.49	LV	CELLSTATES	MP_transitional	control_PKP2	6	14
ATP2B1	1.42	0.0142	0.71	0.28	8.29	14.4	0.00015	1.85	LV	CELLSTATES	MP_transitional	control_PKP2	6	14
PPARD	1.42	0.0343	0.401	0.231	7.74	12	0.000532	1.46	LV	CELLSTATES	MP_transitional	control_PKP2	6	14
CD55	1.4	0.0343	0.516	0.217	7.88	12	0.000532	1.46	LV	CELLSTATES	MP_transitional	control_PKP2	6	14
PTPRE	1.39	0.00299	1.52	0.654	9.27	18.1	2.06e-05	2.52	LV	CELLSTATES	MP_transitional	control_PKP2	6	14
ANKRD13D	1.37	0.0301	0.634	0.277	8.15	12.4	0.000427	1.52	LV	CELLSTATES	MP_transitional	control_PKP2	6	14
ZFP36L1	1.37	0.00902	1.14	0.458	8.87	15.6	7.91e-05	2.04	LV	CELLSTATES	MP_transitional	control_PKP2	6	14
LPAR6	1.36	0.0209	0.723	0.269	8.3	13.4	0.000252	1.68	LV	CELLSTATES	MP_transitional	control_PKP2	6	14
LINC00854	1.34	0.0336	0.771	0.278	8.32	12.1	0.000508	1.47	LV	CELLSTATES	MP_transitional	control_PKP2	6	14
TBC1D9	1.31	0.0356	0.517	0.354	8.08	11.9	0.000566	1.45	LV	CELLSTATES	MP_transitional	control_PKP2	6	14
PTPN2	1.3	0.0336	0.684	0.343	8.27	12.1	0.0005	1.47	LV	CELLSTATES	MP_transitional	control_PKP2	6	14
TGFBI	1.3	0.0106	1.03	0.5	8.79	15.1	0.0001	1.97	LV	CELLSTATES	MP_transitional	control_PKP2	6	14
WDFY3	1.23	0.00507	2.51	1.32	9.95	16.9	4.01e-05	2.3	LV	CELLSTATES	MP_transitional	control_PKP2	6	14
MKNK1	1.17	0.0407	0.95	0.562	8.77	11.5	0.00068	1.39	LV	CELLSTATES	MP_transitional	control_PKP2	6	14
PLTP	1.17	0.0141	1.51	0.811	9.33	14.4	0.000148	1.85	LV	CELLSTATES	MP_transitional	control_PKP2	6	14
CTSB	1.16	0.00793	2.71	1.33	10.1	15.9	6.77e-05	2.1	LV	CELLSTATES	MP_transitional	control_PKP2	6	14
DOCK4	1.09	0.0234	1.84	1	9.61	13.1	0.000288	1.63	LV	CELLSTATES	MP_transitional	control_PKP2	6	14
EIF4G3	1.09	0.0171	2.81	1.79	10.2	13.9	0.000196	1.77	LV	CELLSTATES	MP_transitional	control_PKP2	6	14
NRP1	1.01	0.0272	3.2	1.88	10.3	12.7	0.000365	1.57	LV	CELLSTATES	MP_transitional	control_PKP2	6	14
ZSWIM6	0.949	0.0478	2.99	1.78	10.3	11.1	0.000847	1.32	LV	CELLSTATES	MP_transitional	control_PKP2	6	14
ZEB2	0.911	0.0326	6.23	4.01	11.3	12.2	0.000467	1.49	LV	CELLSTATES	MP_transitional	control_PKP2	6	14

## Sheet: control_PVneg
Gene	logFC	FDR	mean_exp_control	mean_exp_genotype	logCPM	F	PValue	FDR_plot	Region	annotation_level	cell_state	comparison	Observations_genotype	Observations_reference
S100A8	4.86	8.53e-05	0.204	0	6.82	30.9	2.71e-08	4.07	LV	CELLSTATES	MP_transitional	control_PVneg	6	14
CCL2	4.33	0.00248	0.116	0	6.39	21.2	4.14e-06	2.61	LV	CELLSTATES	MP_transitional	control_PVneg	6	14
C5orf17	4.14	0.00169	0.156	0.00417	6.54	22.7	1.9e-06	2.77	LV	CELLSTATES	MP_transitional	control_PVneg	6	14
LSAMP	3.89	0.00075	0.247	0.0208	6.9	25.4	4.76e-07	3.13	LV	CELLSTATES	MP_transitional	control_PVneg	6	14
C4BPB	3.85	0.0373	0.0362	0	5.93	14.2	0.000163	1.43	LV	CELLSTATES	MP_transitional	control_PVneg	6	14
TMEM163	3.77	0.000259	0.223	0.00891	6.83	28	1.23e-07	3.59	LV	CELLSTATES	MP_transitional	control_PVneg	6	14
LINC01146	3.66	0.0412	0.0944	0	6.2	13.8	0.0002	1.38	LV	CELLSTATES	MP_transitional	control_PVneg	6	14
THBS1	3.65	2.05e-07	0.585	0.024	7.92	45.4	1.63e-11	6.69	LV	CELLSTATES	MP_transitional	control_PVneg	6	14
HIST2H2BF	3.56	0.0412	0.0875	0.00222	6.22	13.9	0.000192	1.38	LV	CELLSTATES	MP_transitional	control_PVneg	6	14
NCKAP5	3.29	0.00421	0.177	0.00891	6.67	19.8	8.69e-06	2.38	LV	CELLSTATES	MP_transitional	control_PVneg	6	14
PLEKHG6	3.04	0.0198	0.12	0.0278	6.49	16.2	5.65e-05	1.7	LV	CELLSTATES	MP_transitional	control_PVneg	6	14
AC091045.1	3	0.0243	0.126	0.0111	6.51	15.7	7.5e-05	1.61	LV	CELLSTATES	MP_transitional	control_PVneg	6	14
WIPI1	2.9	0.00344	0.209	0.0194	6.89	20.4	6.29e-06	2.46	LV	CELLSTATES	MP_transitional	control_PVneg	6	14
S100A9	2.87	0.0278	0.152	0.0113	6.6	15.3	9.28e-05	1.56	LV	CELLSTATES	MP_transitional	control_PVneg	6	14
ANK3	2.7	0.0328	0.129	0.0365	6.58	14.6	0.000132	1.48	LV	CELLSTATES	MP_transitional	control_PVneg	6	14
CCR1	2.51	0.0328	0.18	0.0205	6.79	14.6	0.000135	1.48	LV	CELLSTATES	MP_transitional	control_PVneg	6	14
RNF150	2.49	0.000148	0.536	0.103	7.97	29.4	5.87e-08	3.83	LV	CELLSTATES	MP_transitional	control_PVneg	6	14
FCGBP	2.48	0.00151	0.411	0.0367	7.58	23.2	1.44e-06	2.82	LV	CELLSTATES	MP_transitional	control_PVneg	6	14
ENPP2	2.35	0.0328	0.194	0.0632	6.87	14.6	0.000136	1.48	LV	CELLSTATES	MP_transitional	control_PVneg	6	14
NEURL2	2.27	0.000893	0.507	0.179	7.85	24.6	7.09e-07	3.05	LV	CELLSTATES	MP_transitional	control_PVneg	6	14
CTSL	2.13	0.00231	0.542	0.15	7.92	21.7	3.12e-06	2.64	LV	CELLSTATES	MP_transitional	control_PVneg	6	14
HMOX1	2.12	0.0412	0.23	0.0645	7.07	13.9	0.000197	1.38	LV	CELLSTATES	MP_transitional	control_PVneg	6	14
CD55	2.02	0.00387	0.516	0.178	7.82	20	7.67e-06	2.41	LV	CELLSTATES	MP_transitional	control_PVneg	6	14
SH3RF3	1.94	0.00169	0.863	0.187	8.45	22.8	1.78e-06	2.77	LV	CELLSTATES	MP_transitional	control_PVneg	6	14
MARCO	1.91	0.00169	0.78	0.255	8.37	22.6	2.01e-06	2.77	LV	CELLSTATES	MP_transitional	control_PVneg	6	14
PPARD	1.91	0.0139	0.401	0.135	7.68	17.1	3.49e-05	1.86	LV	CELLSTATES	MP_transitional	control_PVneg	6	14
PRKCA	1.83	0.000843	1.38	0.397	9.09	24.9	6.03e-07	3.07	LV	CELLSTATES	MP_transitional	control_PVneg	6	14
PCED1B	1.75	0.0373	0.419	0.141	7.62	14.2	0.000163	1.43	LV	CELLSTATES	MP_transitional	control_PVneg	6	14
DAAM2	1.72	0.0129	0.839	0.172	8.37	17.5	2.9e-05	1.89	LV	CELLSTATES	MP_transitional	control_PVneg	6	14
FPR1	1.72	0.0269	0.507	0.161	7.84	15.4	8.75e-05	1.57	LV	CELLSTATES	MP_transitional	control_PVneg	6	14
PMP22	1.5	0.0408	0.731	0.243	8.33	14	0.000181	1.39	LV	CELLSTATES	MP_transitional	control_PVneg	6	14
CLEC7A	1.48	0.0306	0.857	0.253	8.49	15	0.000109	1.51	LV	CELLSTATES	MP_transitional	control_PVneg	6	14

## Sheet: control_RBM20
Gene	logFC	FDR	mean_exp_control	mean_exp_genotype	logCPM	F	PValue	FDR_plot	Region	annotation_level	cell_state	comparison	Observations_genotype	Observations_reference
CEACAM1	4.14	0.00425	0.0513	0	5.95	20	7.6e-06	2.37	LV	CELLSTATES	MP_transitional	control_RBM20	8	14
C4BPB	3.58	0.0174	0.0362	0	5.86	16.1	5.95e-05	1.76	LV	CELLSTATES	MP_transitional	control_RBM20	8	14
HS3ST2	3.58	0.0172	0.0563	0	5.93	16.3	5.48e-05	1.77	LV	CELLSTATES	MP_transitional	control_RBM20	8	14
FCGBP	3.49	3.93e-07	0.411	0.0282	7.36	44.1	3.06e-11	6.41	LV	CELLSTATES	MP_transitional	control_RBM20	8	14
CCL2	3.47	0.0072	0.116	0.00521	6.3	18.8	1.46e-05	2.14	LV	CELLSTATES	MP_transitional	control_RBM20	8	14
HPGDS	3.11	0.00765	0.112	0.0143	6.29	18.5	1.67e-05	2.12	LV	CELLSTATES	MP_transitional	control_RBM20	8	14
AC092691.1	2.9	0.0428	0.134	0.0104	6.35	14.1	0.000173	1.37	LV	CELLSTATES	MP_transitional	control_RBM20	8	14
ENPP2	2.52	0.0043	0.194	0.0398	6.73	19.9	8.03e-06	2.37	LV	CELLSTATES	MP_transitional	control_RBM20	8	14
C9	2.11	0.0153	0.248	0.0642	6.9	16.7	4.4e-05	1.82	LV	CELLSTATES	MP_transitional	control_RBM20	8	14
CLEC7A	1.87	0.000539	0.857	0.257	8.34	26.3	2.93e-07	3.27	LV	CELLSTATES	MP_transitional	control_RBM20	8	14
RNF150	1.68	0.00226	0.536	0.235	7.93	21.5	3.51e-06	2.65	LV	CELLSTATES	MP_transitional	control_RBM20	8	14
ABCA9	1.67	0.0153	0.327	0.157	7.41	16.6	4.53e-05	1.81	LV	CELLSTATES	MP_transitional	control_RBM20	8	14
CTSL	1.57	0.00816	0.542	0.207	7.85	18.3	1.91e-05	2.09	LV	CELLSTATES	MP_transitional	control_RBM20	8	14
MARCO	1.57	0.00249	0.78	0.342	8.34	21.2	4.08e-06	2.6	LV	CELLSTATES	MP_transitional	control_RBM20	8	14
PLEK	1.43	0.00846	0.746	0.366	8.32	18.2	2.04e-05	2.07	LV	CELLSTATES	MP_transitional	control_RBM20	8	14
NRP2	1.21	0.0456	0.814	0.432	8.43	13.9	0.000195	1.34	LV	CELLSTATES	MP_transitional	control_RBM20	8	14

## Sheet: control_TTN
Gene	logFC	FDR	mean_exp_control	mean_exp_genotype	logCPM	F	PValue	FDR_plot	Region	annotation_level	cell_state	comparison	Observations_genotype	Observations_reference
ST18	4.74	6.3e-06	0.0976	0	6.12	33	9.39e-09	5.2	LV	CELLSTATES	MP_transitional	control_TTN	11	14
S100A8	4.34	1.53e-07	0.204	0.00152	6.57	41	1.56e-10	6.81	LV	CELLSTATES	MP_transitional	control_TTN	11	14
FCGBP	3.99	5.72e-12	0.411	0.024	7.22	62.5	2.69e-15	11.2	LV	CELLSTATES	MP_transitional	control_TTN	11	14
PIM1	3.51	0.00249	0.0816	0	5.97	18.8	1.48e-05	2.6	LV	CELLSTATES	MP_transitional	control_TTN	11	14
TRIM32	3.32	0.00771	0.0514	0.00152	5.85	15.9	6.77e-05	2.11	LV	CELLSTATES	MP_transitional	control_TTN	11	14
THBS1	3.31	4.69e-12	0.585	0.0562	7.64	63.6	1.56e-15	11.3	LV	CELLSTATES	MP_transitional	control_TTN	11	14
EFHC2	3.29	0.00563	0.0216	0	5.7	19.7	4.03e-05	2.25	LV	CELLSTATES	MP_transitional	control_TTN	11	14
SPP1	3.29	0.00693	0.0579	0	5.88	16.2	5.71e-05	2.16	LV	CELLSTATES	MP_transitional	control_TTN	11	14
AC106798.1	3.22	0.0101	0.0407	0	5.76	16.9	0.000103	2	LV	CELLSTATES	MP_transitional	control_TTN	11	14
CEACAM1	3.17	0.00839	0.0513	0.00568	5.94	15.6	7.77e-05	2.08	LV	CELLSTATES	MP_transitional	control_TTN	11	14
GPRC5C	3.14	0.0083	0.0456	0	5.79	16.4	7.48e-05	2.08	LV	CELLSTATES	MP_transitional	control_TTN	11	14
AC012613.1	3.12	0.0101	0.0304	0	5.73	17	0.000104	2	LV	CELLSTATES	MP_transitional	control_TTN	11	14
C5orf17	3.1	0.000446	0.156	0.0159	6.37	23	1.64e-06	3.35	LV	CELLSTATES	MP_transitional	control_TTN	11	14
IL4I1	3.1	0.014	0.0233	0	5.7	17.4	0.000166	1.85	LV	CELLSTATES	MP_transitional	control_TTN	11	14
ADAM32	2.99	0.0212	0.0229	0	5.67	17.4	0.000279	1.67	LV	CELLSTATES	MP_transitional	control_TTN	11	14
GPRC5B	2.99	0.0136	0.0397	0	5.76	15.6	0.000158	1.87	LV	CELLSTATES	MP_transitional	control_TTN	11	14
HIST2H2BF	2.9	0.0107	0.0875	0.0072	6.09	14.9	0.000113	1.97	LV	CELLSTATES	MP_transitional	control_TTN	11	14
AC020912.1	2.84	0.0363	0.0158	0	5.65	17.3	0.000604	1.44	LV	CELLSTATES	MP_transitional	control_TTN	11	14
NLGN4Y	2.82	0.0345	0.0305	0	5.71	14.9	0.00055	1.46	LV	CELLSTATES	MP_transitional	control_TTN	11	14
YWHAH	2.81	0.038	0.0453	0.00152	5.8	12	0.000638	1.42	LV	CELLSTATES	MP_transitional	control_TTN	11	14
PRR11	2.74	0.0275	0.0543	0.00644	5.95	12.5	0.000397	1.56	LV	CELLSTATES	MP_transitional	control_TTN	11	14
S100A9	2.72	0.00142	0.152	0.0176	6.42	20.3	6.78e-06	2.85	LV	CELLSTATES	MP_transitional	control_TTN	11	14
AL137789.1	2.7	0.00481	0.114	0.0216	6.27	17.2	3.36e-05	2.32	LV	CELLSTATES	MP_transitional	control_TTN	11	14
MIR4300HG	2.67	0.0406	0.0614	0.00795	5.96	11.5	0.00069	1.39	LV	CELLSTATES	MP_transitional	control_TTN	11	14
FCGR3A	2.65	0.00142	0.157	0.0223	6.44	20.3	6.67e-06	2.85	LV	CELLSTATES	MP_transitional	control_TTN	11	14
CABYR	2.63	0.0308	0.0216	0.00189	5.71	12.2	0.000466	1.51	LV	CELLSTATES	MP_transitional	control_TTN	11	14
CCL2	2.63	0.00725	0.116	0.0182	6.25	16	6.31e-05	2.14	LV	CELLSTATES	MP_transitional	control_TTN	11	14
DNASE1L1	2.59	0.024	0.073	0.013	6.07	12.9	0.000333	1.62	LV	CELLSTATES	MP_transitional	control_TTN	11	14
FAM129B	2.58	0.002	0.141	0.0208	6.44	19.4	1.06e-05	2.7	LV	CELLSTATES	MP_transitional	control_TTN	11	14
TMEM163	2.47	0.000328	0.223	0.0342	6.7	23.7	1.11e-06	3.48	LV	CELLSTATES	MP_transitional	control_TTN	11	14
SLC2A3	2.45	2.58e-05	0.353	0.0363	7.17	29.4	5.87e-08	4.59	LV	CELLSTATES	MP_transitional	control_TTN	11	14
FSIP1	2.43	0.014	0.129	0.0114	6.31	14.1	0.00017	1.85	LV	CELLSTATES	MP_transitional	control_TTN	11	14
ABLIM3	2.41	0.00213	0.164	0.0325	6.52	19.1	1.25e-05	2.67	LV	CELLSTATES	MP_transitional	control_TTN	11	14
CLEC7A	2.39	1.2e-09	0.857	0.158	8.14	51.4	7.52e-13	8.92	LV	CELLSTATES	MP_transitional	control_TTN	11	14
ENPP2	2.39	0.000716	0.194	0.0421	6.67	21.9	2.81e-06	3.15	LV	CELLSTATES	MP_transitional	control_TTN	11	14
KIFC3	2.32	0.002	0.193	0.0342	6.62	19.4	1.07e-05	2.7	LV	CELLSTATES	MP_transitional	control_TTN	11	14
ARL4C	2.31	0.00131	0.175	0.0534	6.67	20.5	5.96e-06	2.88	LV	CELLSTATES	MP_transitional	control_TTN	11	14
CD209	2.3	0.0203	0.0854	0.0282	6.25	13.3	0.000265	1.69	LV	CELLSTATES	MP_transitional	control_TTN	11	14
PRR5L	2.29	0.0363	0.0823	0.0202	6.17	11.8	0.000603	1.44	LV	CELLSTATES	MP_transitional	control_TTN	11	14
SIGLEC9	2.27	0.00213	0.19	0.0415	6.69	19.1	1.25e-05	2.67	LV	CELLSTATES	MP_transitional	control_TTN	11	14
VCAN	2.27	1e-06	0.699	0.101	7.89	37.1	1.1e-09	6	LV	CELLSTATES	MP_transitional	control_TTN	11	14
BATF	2.25	0.0286	0.115	0.0153	6.27	12.5	0.000415	1.54	LV	CELLSTATES	MP_transitional	control_TTN	11	14
PRKCA-AS1	2.25	0.0067	0.158	0.0289	6.49	16.3	5.37e-05	2.17	LV	CELLSTATES	MP_transitional	control_TTN	11	14
ANKDD1A	2.23	0.00101	0.245	0.0466	6.85	21.1	4.33e-06	2.99	LV	CELLSTATES	MP_transitional	control_TTN	11	14
ATF5	2.19	0.0227	0.0963	0.0421	6.27	13	0.000308	1.64	LV	CELLSTATES	MP_transitional	control_TTN	11	14
IER3	2.17	0.00213	0.193	0.0494	6.71	19.2	1.17e-05	2.67	LV	CELLSTATES	MP_transitional	control_TTN	11	14
NAMPT	2.16	5.63e-06	0.491	0.106	7.54	33.4	7.5e-09	5.25	LV	CELLSTATES	MP_transitional	control_TTN	11	14
MARCO	2.15	3.64e-08	0.78	0.19	8.13	44.3	2.85e-11	7.44	LV	CELLSTATES	MP_transitional	control_TTN	11	14
BCL3	2.14	0.0437	0.0841	0.0249	6.22	11.3	0.000758	1.36	LV	CELLSTATES	MP_transitional	control_TTN	11	14
PKD1L3	2.12	0.00604	0.194	0.0384	6.66	16.7	4.47e-05	2.22	LV	CELLSTATES	MP_transitional	control_TTN	11	14
HEG1	2.1	0.0494	0.11	0.0189	6.25	11	0.000898	1.31	LV	CELLSTATES	MP_transitional	control_TTN	11	14
SEMA4B	2.08	0.0438	0.123	0.0291	6.29	11.3	0.000763	1.36	LV	CELLSTATES	MP_transitional	control_TTN	11	14
CTSL	2.04	5.63e-06	0.542	0.146	7.7	33.4	7.37e-09	5.25	LV	CELLSTATES	MP_transitional	control_TTN	11	14
HBEGF	2.04	0.0301	0.11	0.0273	6.35	12.3	0.000446	1.52	LV	CELLSTATES	MP_transitional	control_TTN	11	14
PLAU	2.04	0.0361	0.103	0.0247	6.3	11.8	0.000592	1.44	LV	CELLSTATES	MP_transitional	control_TTN	11	14
AC091045.1	1.99	0.0305	0.126	0.0357	6.44	12.3	0.00046	1.52	LV	CELLSTATES	MP_transitional	control_TTN	11	14
NEURL2	1.92	2.09e-05	0.507	0.157	7.7	29.9	4.58e-08	4.68	LV	CELLSTATES	MP_transitional	control_TTN	11	14
MPP1	1.89	0.00721	0.209	0.067	6.83	16	6.18e-05	2.14	LV	CELLSTATES	MP_transitional	control_TTN	11	14
HIVEP1	1.86	0.0355	0.12	0.047	6.46	11.8	0.000579	1.45	LV	CELLSTATES	MP_transitional	control_TTN	11	14
PRKCA	1.86	4.34e-08	1.38	0.401	8.84	43.7	3.75e-11	7.36	LV	CELLSTATES	MP_transitional	control_TTN	11	14
FP236383.1	1.84	4.91e-05	0.579	0.178	7.7	27.9	1.27e-07	4.31	LV	CELLSTATES	MP_transitional	control_TTN	11	14
WIPI1	1.83	0.00947	0.209	0.062	6.8	15.3	9.02e-05	2.02	LV	CELLSTATES	MP_transitional	control_TTN	11	14
BASP1	1.8	0.0126	0.215	0.0623	6.74	14.5	0.000142	1.9	LV	CELLSTATES	MP_transitional	control_TTN	11	14
PRKAG1	1.78	0.0136	0.231	0.062	6.83	14.3	0.000156	1.87	LV	CELLSTATES	MP_transitional	control_TTN	11	14
PEPD	1.77	0.00951	0.227	0.09	7	15.3	9.25e-05	2.02	LV	CELLSTATES	MP_transitional	control_TTN	11	14
RHOU	1.72	0.0232	0.21	0.0679	6.78	12.9	0.000321	1.63	LV	CELLSTATES	MP_transitional	control_TTN	11	14
TFRC	1.69	0.000134	0.563	0.17	7.78	25.8	3.78e-07	3.87	LV	CELLSTATES	MP_transitional	control_TTN	11	14
C9	1.65	0.0178	0.248	0.0804	6.9	13.6	0.000229	1.75	LV	CELLSTATES	MP_transitional	control_TTN	11	14
CR1	1.64	6.37e-06	1.04	0.378	8.57	32.8	1e-08	5.2	LV	CELLSTATES	MP_transitional	control_TTN	11	14
FGD6	1.63	0.031	0.199	0.0784	6.86	12.2	0.000475	1.51	LV	CELLSTATES	MP_transitional	control_TTN	11	14
PROS1	1.6	0.032	0.19	0.0718	6.82	12.1	0.0005	1.49	LV	CELLSTATES	MP_transitional	control_TTN	11	14
TPM4	1.6	0.0102	0.288	0.103	7.14	15	0.000106	1.99	LV	CELLSTATES	MP_transitional	control_TTN	11	14
TSTD2	1.59	0.048	0.177	0.0753	6.74	11.1	0.000866	1.32	LV	CELLSTATES	MP_transitional	control_TTN	11	14
VASP	1.58	0.0142	0.281	0.107	7.16	14.1	0.000174	1.85	LV	CELLSTATES	MP_transitional	control_TTN	11	14
AC074327.1	1.57	0.00213	0.56	0.167	7.75	19.1	1.21e-05	2.67	LV	CELLSTATES	MP_transitional	control_TTN	11	14
HIF1A	1.56	1.14e-05	1.12	0.368	8.63	31.4	2.15e-08	4.94	LV	CELLSTATES	MP_transitional	control_TTN	11	14
FPR1	1.54	0.00149	0.507	0.178	7.69	20	7.61e-06	2.83	LV	CELLSTATES	MP_transitional	control_TTN	11	14
SLC38A7	1.54	0.0312	0.23	0.0783	6.93	12.2	0.000479	1.51	LV	CELLSTATES	MP_transitional	control_TTN	11	14
STARD8	1.54	0.0363	0.207	0.0862	6.9	11.8	0.000599	1.44	LV	CELLSTATES	MP_transitional	control_TTN	11	14
HMOX1	1.53	0.0332	0.23	0.113	7.05	12	0.000523	1.48	LV	CELLSTATES	MP_transitional	control_TTN	11	14
PLEK	1.48	0.000346	0.746	0.32	8.23	23.5	1.22e-06	3.46	LV	CELLSTATES	MP_transitional	control_TTN	11	14
PTPN2	1.48	0.00071	0.684	0.281	8.12	22	2.73e-06	3.15	LV	CELLSTATES	MP_transitional	control_TTN	11	14
CREM	1.45	0.00126	0.565	0.241	7.91	20.6	5.61e-06	2.9	LV	CELLSTATES	MP_transitional	control_TTN	11	14
FCER1G	1.45	0.0114	0.359	0.129	7.36	14.7	0.000125	1.94	LV	CELLSTATES	MP_transitional	control_TTN	11	14
FP671120.1	1.45	0.00392	0.474	0.187	7.62	17.7	2.6e-05	2.41	LV	CELLSTATES	MP_transitional	control_TTN	11	14
SLC16A7	1.44	0.014	0.367	0.141	7.35	14.1	0.00017	1.85	LV	CELLSTATES	MP_transitional	control_TTN	11	14
EEPD1	1.43	0.0136	0.322	0.145	7.33	14.3	0.000157	1.87	LV	CELLSTATES	MP_transitional	control_TTN	11	14
CTSA	1.38	0.0101	0.422	0.185	7.58	15.1	0.000103	2	LV	CELLSTATES	MP_transitional	control_TTN	11	14
AC011933.4	1.37	0.00563	0.535	0.224	7.86	16.8	4.07e-05	2.25	LV	CELLSTATES	MP_transitional	control_TTN	11	14
TGFBI	1.37	0.000308	1.03	0.445	8.63	23.9	1.01e-06	3.51	LV	CELLSTATES	MP_transitional	control_TTN	11	14
CD14	1.32	0.0107	0.452	0.169	7.62	14.9	0.000114	1.97	LV	CELLSTATES	MP_transitional	control_TTN	11	14
CD55	1.3	0.00849	0.516	0.208	7.74	15.6	7.93e-05	2.07	LV	CELLSTATES	MP_transitional	control_TTN	11	14
ARHGAP25	1.29	0.0115	0.535	0.231	7.79	14.7	0.000127	1.94	LV	CELLSTATES	MP_transitional	control_TTN	11	14
TYMP	1.29	0.0318	0.339	0.147	7.38	12.1	0.000491	1.5	LV	CELLSTATES	MP_transitional	control_TTN	11	14
NRP2	1.28	0.00213	0.814	0.369	8.33	19.2	1.19e-05	2.67	LV	CELLSTATES	MP_transitional	control_TTN	11	14
CHST15	1.27	0.00721	0.616	0.281	8.01	16	6.22e-05	2.14	LV	CELLSTATES	MP_transitional	control_TTN	11	14
PLSCR1	1.26	0.0295	0.35	0.169	7.46	12.4	0.000431	1.53	LV	CELLSTATES	MP_transitional	control_TTN	11	14
PLTP	1.26	0.000346	1.51	0.65	9.15	23.6	1.21e-06	3.46	LV	CELLSTATES	MP_transitional	control_TTN	11	14
GNA13	1.24	0.0331	0.355	0.191	7.49	12	0.000519	1.48	LV	CELLSTATES	MP_transitional	control_TTN	11	14
MRVI1-AS1	1.22	0.0463	0.401	0.19	7.52	11.2	0.000823	1.33	LV	CELLSTATES	MP_transitional	control_TTN	11	14
PCNX1	1.22	0.00713	0.803	0.357	8.33	16.1	6.03e-05	2.15	LV	CELLSTATES	MP_transitional	control_TTN	11	14
CTSB	1.21	0.000183	2.71	1.14	9.88	25.1	5.46e-07	3.74	LV	CELLSTATES	MP_transitional	control_TTN	11	14
KIAA0232	1.2	0.0434	0.414	0.208	7.58	11.4	0.000749	1.36	LV	CELLSTATES	MP_transitional	control_TTN	11	14
XRCC4	1.2	0.031	0.47	0.231	7.77	12.2	0.000471	1.51	LV	CELLSTATES	MP_transitional	control_TTN	11	14
CLTA	1.19	0.0107	0.658	0.338	8.13	14.9	0.000115	1.97	LV	CELLSTATES	MP_transitional	control_TTN	11	14
LRP1	1.17	0.00441	1.13	0.48	8.74	17.4	3.05e-05	2.36	LV	CELLSTATES	MP_transitional	control_TTN	11	14
FPR3	1.16	0.00947	0.712	0.329	8.17	15.3	9.14e-05	2.02	LV	CELLSTATES	MP_transitional	control_TTN	11	14
IQSEC1	1.15	0.0218	0.591	0.269	7.96	13.1	0.00029	1.66	LV	CELLSTATES	MP_transitional	control_TTN	11	14
CTSC	1.14	0.0101	0.739	0.373	8.28	15.1	0.000102	2	LV	CELLSTATES	MP_transitional	control_TTN	11	14
FAM20A	1.14	0.00392	1.12	0.518	8.73	17.7	2.57e-05	2.41	LV	CELLSTATES	MP_transitional	control_TTN	11	14
P4HA1	1.14	0.0407	0.509	0.222	7.79	11.5	0.000696	1.39	LV	CELLSTATES	MP_transitional	control_TTN	11	14
PSAP	1.14	0.0156	0.642	0.335	8.14	13.9	0.000196	1.81	LV	CELLSTATES	MP_transitional	control_TTN	11	14
DAAM2	1.13	0.0262	0.839	0.459	8.42	12.7	0.000372	1.58	LV	CELLSTATES	MP_transitional	control_TTN	11	14
EXT1	1.1	0.00548	1.54	0.787	9.22	16.9	3.87e-05	2.26	LV	CELLSTATES	MP_transitional	control_TTN	11	14
LINC00854	1.07	0.0304	0.771	0.359	8.29	12.3	0.000452	1.52	LV	CELLSTATES	MP_transitional	control_TTN	11	14
EIF4G3	1.06	0.00213	2.81	1.46	10	19.1	1.22e-05	2.67	LV	CELLSTATES	MP_transitional	control_TTN	11	14
TGFBR1	1.06	0.0305	0.666	0.329	8.14	12.3	0.000457	1.52	LV	CELLSTATES	MP_transitional	control_TTN	11	14
ANKRD13D	1.05	0.0355	0.634	0.318	8.05	11.8	0.000579	1.45	LV	CELLSTATES	MP_transitional	control_TTN	11	14
LGMN	1.04	0.00438	1.87	0.861	9.37	17.4	2.96e-05	2.36	LV	CELLSTATES	MP_transitional	control_TTN	11	14
RNF149	1.03	0.0044	2.32	1.14	9.73	17.4	3e-05	2.36	LV	CELLSTATES	MP_transitional	control_TTN	11	14
EPB41L3	0.997	0.0138	1.23	0.629	8.94	14.2	0.000162	1.86	LV	CELLSTATES	MP_transitional	control_TTN	11	14
GRB2	0.954	0.0152	1.62	0.862	9.27	13.9	0.000188	1.82	LV	CELLSTATES	MP_transitional	control_TTN	11	14
NAIP	0.908	0.0113	2.98	1.6	10.1	14.7	0.000123	1.95	LV	CELLSTATES	MP_transitional	control_TTN	11	14
WDFY3	0.875	0.0223	2.51	1.44	9.89	13.1	0.000299	1.65	LV	CELLSTATES	MP_transitional	control_TTN	11	14
