# Supplementary material for: Pathogenic variants damage cell composition and single cell transcription in cardiomyopathies
Source: Science. Author manuscript; Available in PMC 2022 Oct 3. (PMC9528698; doi:10.1126/science.abo1984)
Supplement: Supp table 44.16 [file NIHMS1835045-supplement-Supp_table_44_16.xlsx]

## Sheet: Index
Column name	Description
Gene	Gene symbol, Ensembl 84
logFC	log2-fold change
FDR	False discovery rate; FDR is the PValue after (by default) Benjamini-Hochberg correction.
mean_exp_control	Mean expression values across controls
mean_exp_genotype	Mean expression values across disease samples
logCPM	logCPM is the average expression of all pseudobulked samples for that particular gene across all samples on the log2-scale expressed in counts per million (cpm, as calculated by edgeR after normalization).
F	Output of quasi-likelihood F-test
PValue	PValue is the nominal p-value derived from F
FDR_plot	-log10(False discovery rate)
Region	Studied region (LV or RV)
annotation_level	Cell-type or cell-state
cell_state/state	Specification which cell-type or state was analysed
comparison	Specification control_GENOTYPE
Observations_genotype	Numbers of Patients included in edgeR (patients with low number of nuclei have been excluded)
Observations_reference	Numbers of Patients included in edgeR (patients with low number of nuclei have been excluded)

## Sheet: LMNA_control
Gene	logFC	FDR	mean_exp_control	mean_exp_genotype	logCPM	F	PValue	FDR_plot	Region	annotation_level	cell_state	comparison	Observations_genotype	Observations_reference
HBB	3.99	0.00247	0	0.0421	5.66	19.8	1.09e-05	2.61	LV	CELLSTATES	MP_transitional	control_LMNA	10	14
AREG	3.65	0.00494	0.00376	0.0529	5.77	17.7	2.57e-05	2.31	LV	CELLSTATES	MP_transitional	control_LMNA	10	14
ALOX15B	3.45	1.33e-07	0.0314	0.423	7.4	41.7	1.05e-10	6.88	LV	CELLSTATES	MP_transitional	control_LMNA	10	14
AL158071.4	3.13	0.0251	0.00595	0.163	6.56	13.7	0.000218	1.6	LV	CELLSTATES	MP_transitional	control_LMNA	10	14
EGR1	3.06	0.038	0.0051	0.0363	5.67	12.5	0.000407	1.42	LV	CELLSTATES	MP_transitional	control_LMNA	10	14
PLXNA1	3.03	0.042	0.00275	0.0688	5.89	12.2	0.00048	1.38	LV	CELLSTATES	MP_transitional	control_LMNA	10	14
CLEC4E	2.97	1.05e-05	0.0421	0.271	6.94	31.6	1.9e-08	4.98	LV	CELLSTATES	MP_transitional	control_LMNA	10	14
GRB10	2.93	0.00104	0.0212	0.215	6.81	21.2	4.09e-06	2.98	LV	CELLSTATES	MP_transitional	control_LMNA	10	14
NHSL1	2.7	3.6e-18	0.517	3.66	9.87	94.2	2.84e-22	17.4	LV	CELLSTATES	MP_transitional	control_LMNA	10	14
AC107884.1	2.6	0.00753	0.021	0.148	6.4	16.8	4.16e-05	2.12	LV	CELLSTATES	MP_transitional	control_LMNA	10	14
CSGALNACT1	2.6	2.4e-17	0.689	4.09	10.1	89.1	3.79e-21	16.6	LV	CELLSTATES	MP_transitional	control_LMNA	10	14
PKP2	2.38	0.000242	0.0843	0.255	6.84	24.7	6.69e-07	3.62	LV	CELLSTATES	MP_transitional	control_LMNA	10	14
AHDC1	2.36	0.0293	0.0225	0.151	6.49	13.1	0.000288	1.53	LV	CELLSTATES	MP_transitional	control_LMNA	10	14
AL590617.2	2.36	0.0485	0.015	0.147	6.42	11.7	0.000613	1.31	LV	CELLSTATES	MP_transitional	control_LMNA	10	14
AP001636.3	2.32	0.0242	0.0212	0.13	6.31	13.8	0.000205	1.62	LV	CELLSTATES	MP_transitional	control_LMNA	10	14
PRELID2	2.24	0.00773	0.052	0.176	6.45	16.7	4.35e-05	2.11	LV	CELLSTATES	MP_transitional	control_LMNA	10	14
ZBTB16	2.23	4.8e-12	0.707	3.5	9.95	64.2	1.14e-15	11.3	LV	CELLSTATES	MP_transitional	control_LMNA	10	14
PDK4	2.21	1.27e-11	0.6	3.33	9.99	61.4	4.76e-15	10.9	LV	CELLSTATES	MP_transitional	control_LMNA	10	14
CPD	2.17	0.0272	0.0325	0.148	6.31	13.4	0.000255	1.57	LV	CELLSTATES	MP_transitional	control_LMNA	10	14
SLC35E3	2.16	0.00453	0.0559	0.239	6.85	18	2.24e-05	2.34	LV	CELLSTATES	MP_transitional	control_LMNA	10	14
ACACB	2.12	0.000213	0.0947	0.447	7.44	25.1	5.54e-07	3.67	LV	CELLSTATES	MP_transitional	control_LMNA	10	14
INSR	2.11	1.53e-08	0.257	1.26	8.63	46.5	9.36e-12	7.82	LV	CELLSTATES	MP_transitional	control_LMNA	10	14
PDE3B	2.1	1.55e-06	0.145	0.799	8.08	36.1	1.84e-09	5.81	LV	CELLSTATES	MP_transitional	control_LMNA	10	14
ZNF189	2.08	0.00782	0.0541	0.234	6.73	16.6	4.57e-05	2.11	LV	CELLSTATES	MP_transitional	control_LMNA	10	14
GLIS3	2.06	0.000253	0.0964	0.413	7.45	24.5	7.39e-07	3.6	LV	CELLSTATES	MP_transitional	control_LMNA	10	14
DDIT4	1.98	0.00808	0.0692	0.223	6.89	16.5	4.78e-05	2.09	LV	CELLSTATES	MP_transitional	control_LMNA	10	14
CHPT1	1.89	2.97e-06	0.281	0.99	8.42	34.6	3.99e-09	5.53	LV	CELLSTATES	MP_transitional	control_LMNA	10	14
EVA1C	1.88	0.00811	0.0996	0.28	7.08	16.5	4.87e-05	2.09	LV	CELLSTATES	MP_transitional	control_LMNA	10	14
MAP2K6	1.88	0.0152	0.0674	0.206	6.65	15	0.000108	1.82	LV	CELLSTATES	MP_transitional	control_LMNA	10	14
ARRDC2	1.87	0.0268	0.0572	0.236	6.87	13.5	0.000243	1.57	LV	CELLSTATES	MP_transitional	control_LMNA	10	14
ELL2	1.87	7.67e-06	0.26	0.915	8.31	32.3	1.33e-08	5.11	LV	CELLSTATES	MP_transitional	control_LMNA	10	14
ROR1	1.85	0.0365	0.0432	0.21	6.62	12.6	0.000383	1.44	LV	CELLSTATES	MP_transitional	control_LMNA	10	14
PAPOLG	1.79	0.0168	0.0682	0.269	6.96	14.7	0.000127	1.78	LV	CELLSTATES	MP_transitional	control_LMNA	10	14
RBMS3	1.79	0.0429	0.0735	0.184	6.76	12.1	0.000498	1.37	LV	CELLSTATES	MP_transitional	control_LMNA	10	14
AP002495.2	1.77	0.0495	0.0497	0.173	6.55	11.7	0.00063	1.3	LV	CELLSTATES	MP_transitional	control_LMNA	10	14
NUDT16	1.77	0.0228	0.0888	0.258	6.98	13.9	0.000189	1.64	LV	CELLSTATES	MP_transitional	control_LMNA	10	14
ARRDC3	1.76	0.00773	0.0957	0.391	7.46	16.7	4.39e-05	2.11	LV	CELLSTATES	MP_transitional	control_LMNA	10	14
LINC00937	1.76	0.0305	0.0632	0.248	6.86	13	0.000308	1.52	LV	CELLSTATES	MP_transitional	control_LMNA	10	14
PSTPIP2	1.76	5.46e-05	0.251	1.07	8.52	28.2	1.12e-07	4.26	LV	CELLSTATES	MP_transitional	control_LMNA	10	14
RHOBTB3	1.75	0.000458	0.19	0.547	7.76	23.1	1.52e-06	3.34	LV	CELLSTATES	MP_transitional	control_LMNA	10	14
GCLC	1.73	0.0242	0.0905	0.508	7.67	13.8	0.000206	1.62	LV	CELLSTATES	MP_transitional	control_LMNA	10	14
CCDC7	1.72	0.0365	0.0744	0.231	6.9	12.6	0.000387	1.44	LV	CELLSTATES	MP_transitional	control_LMNA	10	14
ST6GALNAC3	1.71	5.21e-05	0.288	0.762	8.14	28.3	1.03e-07	4.28	LV	CELLSTATES	MP_transitional	control_LMNA	10	14
PDE3A	1.68	0.0256	0.109	0.265	6.98	13.6	0.000226	1.59	LV	CELLSTATES	MP_transitional	control_LMNA	10	14
PALLD	1.65	0.016	0.117	0.277	7.12	14.8	0.00012	1.8	LV	CELLSTATES	MP_transitional	control_LMNA	10	14
FGL2	1.64	0.0397	0.101	0.174	6.81	12.4	0.000432	1.4	LV	CELLSTATES	MP_transitional	control_LMNA	10	14
CPM	1.62	2.68e-07	1.51	5.81	10.7	40	2.54e-10	6.57	LV	CELLSTATES	MP_transitional	control_LMNA	10	14
MYOM1	1.6	0.0429	0.099	0.242	6.93	12.1	0.000501	1.37	LV	CELLSTATES	MP_transitional	control_LMNA	10	14
SRGAP1	1.6	6.89e-06	0.531	1.78	9.18	32.8	1.03e-08	5.16	LV	CELLSTATES	MP_transitional	control_LMNA	10	14
PRKCH	1.57	0.00921	0.163	0.435	7.59	16.2	5.74e-05	2.04	LV	CELLSTATES	MP_transitional	control_LMNA	10	14
SH3BP5	1.57	2.43e-05	0.419	1.14	8.65	29.9	4.61e-08	4.61	LV	CELLSTATES	MP_transitional	control_LMNA	10	14
TNNI3	1.57	0.00115	0.219	0.468	7.63	20.9	4.72e-06	2.94	LV	CELLSTATES	MP_transitional	control_LMNA	10	14
AC007262.2	1.54	0.0111	0.134	0.477	7.57	15.8	7.08e-05	1.96	LV	CELLSTATES	MP_transitional	control_LMNA	10	14
TSC22D3	1.53	0.00365	0.216	0.549	7.88	18.5	1.73e-05	2.44	LV	CELLSTATES	MP_transitional	control_LMNA	10	14
HECTD4	1.52	0.000183	0.355	1.07	8.57	25.5	4.32e-07	3.74	LV	CELLSTATES	MP_transitional	control_LMNA	10	14
GFOD1	1.5	0.00453	0.265	0.679	8.08	18	2.25e-05	2.34	LV	CELLSTATES	MP_transitional	control_LMNA	10	14
MYL2	1.44	0.000183	0.511	1	8.67	25.6	4.28e-07	3.74	LV	CELLSTATES	MP_transitional	control_LMNA	10	14
MITF	1.41	0.000458	0.434	1.27	8.8	23.2	1.48e-06	3.34	LV	CELLSTATES	MP_transitional	control_LMNA	10	14
AUH	1.34	0.0207	0.2	0.471	7.72	14.2	0.000169	1.68	LV	CELLSTATES	MP_transitional	control_LMNA	10	14
FOS	1.34	0.0168	0.204	0.359	7.56	14.7	0.000128	1.78	LV	CELLSTATES	MP_transitional	control_LMNA	10	14
PER1	1.33	0.0458	0.159	0.375	7.45	11.9	0.000571	1.34	LV	CELLSTATES	MP_transitional	control_LMNA	10	14
FAM117B	1.31	0.0268	0.204	0.603	7.86	13.5	0.000243	1.57	LV	CELLSTATES	MP_transitional	control_LMNA	10	14
LHFPL6	1.29	0.0153	0.288	0.715	8.16	14.9	0.000111	1.82	LV	CELLSTATES	MP_transitional	control_LMNA	10	14
ALCAM	1.24	0.0203	0.334	0.739	8.26	14.2	0.000164	1.69	LV	CELLSTATES	MP_transitional	control_LMNA	10	14
NLRP1	1.24	0.013	0.271	0.595	7.99	15.4	8.91e-05	1.89	LV	CELLSTATES	MP_transitional	control_LMNA	10	14
ELMO1	1.23	5.64e-05	2.78	7.12	11.1	28	1.2e-07	4.25	LV	CELLSTATES	MP_transitional	control_LMNA	10	14
RCAN1	1.21	0.0269	0.324	0.797	8.27	13.4	0.000248	1.57	LV	CELLSTATES	MP_transitional	control_LMNA	10	14
CCND3	1.19	0.00649	0.632	1.43	9.04	17.1	3.54e-05	2.19	LV	CELLSTATES	MP_transitional	control_LMNA	10	14
HERPUD1	1.19	0.00471	0.522	0.975	8.65	17.9	2.38e-05	2.33	LV	CELLSTATES	MP_transitional	control_LMNA	10	14
CD99	1.16	0.0275	0.322	0.684	8.14	13.3	0.000261	1.56	LV	CELLSTATES	MP_transitional	control_LMNA	10	14
BNC2	1.15	0.0145	0.441	0.861	8.46	15.1	0.000101	1.84	LV	CELLSTATES	MP_transitional	control_LMNA	10	14
OGFRL1	1.14	0.03	0.332	0.95	8.45	13.1	0.0003	1.52	LV	CELLSTATES	MP_transitional	control_LMNA	10	14
GAB1	1.13	0.0293	0.315	0.742	8.17	13.1	0.000291	1.53	LV	CELLSTATES	MP_transitional	control_LMNA	10	14
CELF2	1.08	0.00152	2.31	5.02	10.7	20.4	6.36e-06	2.82	LV	CELLSTATES	MP_transitional	control_LMNA	10	14
CHKA	1.08	0.0357	0.48	1.2	8.75	12.7	0.000366	1.45	LV	CELLSTATES	MP_transitional	control_LMNA	10	14
GALNT2	1.08	0.0443	0.402	0.931	8.49	12	0.000531	1.35	LV	CELLSTATES	MP_transitional	control_LMNA	10	14
SRGAP2	1.07	0.00343	1.54	3.34	10.2	18.6	1.58e-05	2.46	LV	CELLSTATES	MP_transitional	control_LMNA	10	14
ZDHHC14	1.07	0.0357	0.407	1.08	8.57	12.7	0.000369	1.45	LV	CELLSTATES	MP_transitional	control_LMNA	10	14
MAN1A1	1.06	0.00211	2.52	5.6	10.9	19.7	9.01e-06	2.68	LV	CELLSTATES	MP_transitional	control_LMNA	10	14
MS4A4E	1.05	0.00909	1.05	2.38	9.73	16.3	5.53e-05	2.04	LV	CELLSTATES	MP_transitional	control_LMNA	10	14
ARHGEF10L	1.03	0.0152	0.606	1.22	8.82	15	0.000107	1.82	LV	CELLSTATES	MP_transitional	control_LMNA	10	14
FKBP5	1.03	0.00613	4.26	11.5	11.8	17.2	3.29e-05	2.21	LV	CELLSTATES	MP_transitional	control_LMNA	10	14
TBXAS1	1.03	0.0058	1.94	4.14	10.5	17.4	3.06e-05	2.24	LV	CELLSTATES	MP_transitional	control_LMNA	10	14
CERS6	1	0.0242	1.07	2.22	9.63	13.8	0.000205	1.62	LV	CELLSTATES	MP_transitional	control_LMNA	10	14
PDGFC	0.965	0.0153	1.27	2.97	9.96	14.9	0.000111	1.82	LV	CELLSTATES	MP_transitional	control_LMNA	10	14
DTNA	0.952	0.0457	0.729	1.47	9.14	11.9	0.000567	1.34	LV	CELLSTATES	MP_transitional	control_LMNA	10	14
RAB31	0.838	0.0429	1.78	3.3	10.3	12.1	0.000499	1.37	LV	CELLSTATES	MP_transitional	control_LMNA	10	14
PDE4D	0.81	0.0293	2.63	4.52	10.6	13.1	0.000291	1.53	LV	CELLSTATES	MP_transitional	control_LMNA	10	14
LDLRAD4	0.808	0.0418	3.73	7.2	11.3	12.2	0.000469	1.38	LV	CELLSTATES	MP_transitional	control_LMNA	10	14

## Sheet: PKP2_control
Gene	logFC	FDR	mean_exp_control	mean_exp_genotype	logCPM	F	PValue	FDR_plot	Region	annotation_level	cell_state	comparison	Observations_genotype	Observations_reference
SVOPL	4.46	0.00032	0	0.0877	5.8	23.2	1.43e-06	3.49	LV	CELLSTATES	MP_transitional	control_PKP2	6	14
TCF7L1	4.33	9.14e-08	0.0123	0.299	6.7	42	9.31e-11	7.04	LV	CELLSTATES	MP_transitional	control_PKP2	6	14
HBB	3.75	0.013	0	0.0569	5.75	16.5	0.000128	1.89	LV	CELLSTATES	MP_transitional	control_PKP2	6	14
SLC41A3	3.58	0.0171	0	0.0552	5.8	14.3	0.000191	1.77	LV	CELLSTATES	MP_transitional	control_PKP2	6	14
ALOX15B	3.46	1.05e-05	0.0314	0.368	7.07	31.4	2.14e-08	4.98	LV	CELLSTATES	MP_transitional	control_PKP2	6	14
PLS1	3.45	0.0269	0	0.0619	5.89	12.8	0.000356	1.57	LV	CELLSTATES	MP_transitional	control_PKP2	6	14
ZNF737	3.42	0.0343	0	0.0637	5.88	12	0.000528	1.46	LV	CELLSTATES	MP_transitional	control_PKP2	6	14
AHDC1	3.38	0.000135	0.0225	0.216	6.51	25.2	5.04e-07	3.87	LV	CELLSTATES	MP_transitional	control_PKP2	6	14
DNM1P35	3.35	0.0411	0	0.044	5.72	13.5	0.000689	1.39	LV	CELLSTATES	MP_transitional	control_PKP2	6	14
AC016292.1	3.34	0.0454	0	0.0412	5.69	13.9	0.000794	1.34	LV	CELLSTATES	MP_transitional	control_PKP2	6	14
PDK4	3.21	8.2e-24	0.6	5.35	10.1	120	6.43e-28	23.1	LV	CELLSTATES	MP_transitional	control_PKP2	6	14
AL136988.2	3.2	0.0319	0.00476	0.0669	5.84	12.3	0.000455	1.5	LV	CELLSTATES	MP_transitional	control_PKP2	6	14
GUCA1B	3.17	0.0356	0.0051	0.0634	5.81	11.9	0.000564	1.45	LV	CELLSTATES	MP_transitional	control_PKP2	6	14
CCDC9B	3.15	0.0426	0.00549	0.0603	5.83	11.4	0.000727	1.37	LV	CELLSTATES	MP_transitional	control_PKP2	6	14
CLEC4E	3.14	5.09e-05	0.0421	0.339	7.03	27.5	1.56e-07	4.29	LV	CELLSTATES	MP_transitional	control_PKP2	6	14
MT2A	3	0.0141	0.0126	0.129	6.22	14.4	0.000148	1.85	LV	CELLSTATES	MP_transitional	control_PKP2	6	14
DDIT4	2.98	1.76e-06	0.0692	0.415	7.13	35.8	2.2e-09	5.76	LV	CELLSTATES	MP_transitional	control_PKP2	6	14
TXN	2.94	0.0336	0.0187	0.086	6	12.1	0.000495	1.47	LV	CELLSTATES	MP_transitional	control_PKP2	6	14
LINC00923	2.88	0.0365	0.0175	0.0926	6.06	11.8	0.000586	1.44	LV	CELLSTATES	MP_transitional	control_PKP2	6	14
CSGALNACT1	2.87	3.89e-18	0.689	4.52	10	92.7	6.1e-22	17.4	LV	CELLSTATES	MP_transitional	control_PKP2	6	14
MAP3K6	2.83	0.0355	0.0136	0.108	6.06	11.9	0.000558	1.45	LV	CELLSTATES	MP_transitional	control_PKP2	6	14
AC107884.1	2.8	0.00651	0.021	0.173	6.38	16.3	5.41e-05	2.19	LV	CELLSTATES	MP_transitional	control_PKP2	6	14
ZBTB16	2.8	4.45e-16	0.707	4.58	9.97	82.5	1.05e-19	15.4	LV	CELLSTATES	MP_transitional	control_PKP2	6	14
ARRDC2	2.78	4.37e-05	0.0572	0.417	7.24	27.9	1.3e-07	4.36	LV	CELLSTATES	MP_transitional	control_PKP2	6	14
TSC22D3	2.76	3.37e-10	0.216	1.23	8.42	54.8	1.32e-13	9.47	LV	CELLSTATES	MP_transitional	control_PKP2	6	14
DUSP1	2.67	4.73e-08	0.2	0.741	7.91	43.4	4.45e-11	7.32	LV	CELLSTATES	MP_transitional	control_PKP2	6	14
PKP2	2.67	0.00017	0.0843	0.297	6.98	24.6	6.91e-07	3.77	LV	CELLSTATES	MP_transitional	control_PKP2	6	14
ARRDC3	2.66	3.13e-06	0.0957	0.602	7.61	34.2	4.91e-09	5.5	LV	CELLSTATES	MP_transitional	control_PKP2	6	14
FGL2	2.63	1.21e-05	0.101	0.452	7.36	30.9	2.74e-08	4.92	LV	CELLSTATES	MP_transitional	control_PKP2	6	14
GRB10	2.6	0.0336	0.0212	0.17	6.53	12.1	0.000509	1.47	LV	CELLSTATES	MP_transitional	control_PKP2	6	14
BICC1	2.59	0.0413	0.0219	0.118	6.32	11.5	0.000696	1.38	LV	CELLSTATES	MP_transitional	control_PKP2	6	14
DPH6-DT	2.55	0.0178	0.0245	0.167	6.43	13.8	0.000207	1.75	LV	CELLSTATES	MP_transitional	control_PKP2	6	14
RHOB	2.53	0.00505	0.0458	0.212	6.65	16.9	3.96e-05	2.3	LV	CELLSTATES	MP_transitional	control_PKP2	6	14
NHSL1	2.51	1.04e-11	0.517	2.8	9.44	62.1	3.26e-15	11	LV	CELLSTATES	MP_transitional	control_PKP2	6	14
INSR	2.48	2.28e-09	0.257	1.7	8.76	49.7	1.79e-12	8.64	LV	CELLSTATES	MP_transitional	control_PKP2	6	14
GLIS3	2.47	2.49e-05	0.0964	0.496	7.41	29.2	6.44e-08	4.6	LV	CELLSTATES	MP_transitional	control_PKP2	6	14
EVA1C	2.41	0.00043	0.0996	0.349	7.09	22.6	1.95e-06	3.37	LV	CELLSTATES	MP_transitional	control_PKP2	6	14
PRKAR2B	2.41	0.00954	0.0362	0.214	6.52	15.4	8.52e-05	2.02	LV	CELLSTATES	MP_transitional	control_PKP2	6	14
TVP23A	2.39	0.0498	0.0463	0.109	6.23	11	0.000894	1.3	LV	CELLSTATES	MP_transitional	control_PKP2	6	14
GCLC	2.25	0.00163	0.0905	0.451	7.34	19.6	9.72e-06	2.79	LV	CELLSTATES	MP_transitional	control_PKP2	6	14
RGS1	2.25	0.0149	0.06	0.194	6.7	14.3	0.000159	1.83	LV	CELLSTATES	MP_transitional	control_PKP2	6	14
AC090517.4	2.2	0.00163	0.07	0.352	7.06	19.6	9.67e-06	2.79	LV	CELLSTATES	MP_transitional	control_PKP2	6	14
AP002518.2	2.2	0.0471	0.0486	0.155	6.38	11.2	0.00083	1.33	LV	CELLSTATES	MP_transitional	control_PKP2	6	14
FAM117B	2.19	3.87e-06	0.204	0.986	8.17	33.5	6.97e-09	5.41	LV	CELLSTATES	MP_transitional	control_PKP2	6	14
SMPD4	2.17	0.0289	0.0541	0.189	6.46	12.5	0.000399	1.54	LV	CELLSTATES	MP_transitional	control_PKP2	6	14
PRKCH	2.15	0.000191	0.163	0.608	7.73	24.3	8.1e-07	3.72	LV	CELLSTATES	MP_transitional	control_PKP2	6	14
LHFPL6	2.11	3.22e-06	0.288	1.15	8.4	34	5.55e-09	5.49	LV	CELLSTATES	MP_transitional	control_PKP2	6	14
NUDT16	2.1	0.00825	0.0888	0.297	6.97	15.8	7.17e-05	2.08	LV	CELLSTATES	MP_transitional	control_PKP2	6	14
FOS	2.08	1.81e-05	0.204	0.76	8	29.9	4.53e-08	4.74	LV	CELLSTATES	MP_transitional	control_PKP2	6	14
SLC35E3	2.08	0.0336	0.0559	0.205	6.63	12.1	0.000507	1.47	LV	CELLSTATES	MP_transitional	control_PKP2	6	14
C5	2.06	0.024	0.0469	0.246	6.69	13	0.00031	1.62	LV	CELLSTATES	MP_transitional	control_PKP2	6	14
PDGFB	2.02	0.0426	0.0337	0.218	6.54	11.4	0.000725	1.37	LV	CELLSTATES	MP_transitional	control_PKP2	6	14
GFOD1	2.01	9.79e-05	0.265	0.775	8.02	26	3.37e-07	4.01	LV	CELLSTATES	MP_transitional	control_PKP2	6	14
NBPF26	1.99	0.0174	0.0632	0.279	6.9	13.8	0.000202	1.76	LV	CELLSTATES	MP_transitional	control_PKP2	6	14
CPM	1.95	4.32e-10	1.51	6.14	10.6	53.7	2.37e-13	9.36	LV	CELLSTATES	MP_transitional	control_PKP2	6	14
PSTPIP2	1.94	0.000135	0.251	1.11	8.39	25.3	5.04e-07	3.87	LV	CELLSTATES	MP_transitional	control_PKP2	6	14
SDC2	1.94	0.0299	0.0632	0.269	6.93	12.5	0.000416	1.52	LV	CELLSTATES	MP_transitional	control_PKP2	6	14
RCAN1	1.92	2.61e-05	0.324	1.16	8.43	29.1	6.95e-08	4.58	LV	CELLSTATES	MP_transitional	control_PKP2	6	14
WASHC2A	1.92	0.00274	0.109	0.454	7.37	18.4	1.82e-05	2.56	LV	CELLSTATES	MP_transitional	control_PKP2	6	14
AXL	1.91	0.00984	0.0973	0.327	7.09	15.3	9.18e-05	2.01	LV	CELLSTATES	MP_transitional	control_PKP2	6	14
A2M	1.82	0.00204	0.187	0.668	7.83	19.1	1.26e-05	2.69	LV	CELLSTATES	MP_transitional	control_PKP2	6	14
SRGAP1	1.82	3.22e-06	0.531	1.96	9.12	34	5.38e-09	5.49	LV	CELLSTATES	MP_transitional	control_PKP2	6	14
FKBP5	1.81	3.42e-10	4.26	15.2	11.9	54.4	1.61e-13	9.47	LV	CELLSTATES	MP_transitional	control_PKP2	6	14
HECTD4	1.8	2.91e-05	0.355	1.26	8.57	28.8	8.22e-08	4.54	LV	CELLSTATES	MP_transitional	control_PKP2	6	14
PAPOLG	1.8	0.0417	0.0682	0.261	6.87	11.5	0.000706	1.38	LV	CELLSTATES	MP_transitional	control_PKP2	6	14
PDE3B	1.79	0.00319	0.145	0.676	7.88	17.9	2.27e-05	2.5	LV	CELLSTATES	MP_transitional	control_PKP2	6	14
ZNF706	1.79	0.00163	0.174	0.564	7.63	19.6	9.69e-06	2.79	LV	CELLSTATES	MP_transitional	control_PKP2	6	14
APH1B	1.78	0.0215	0.0875	0.341	7.16	13.3	0.000261	1.67	LV	CELLSTATES	MP_transitional	control_PKP2	6	14
ST6GALNAC3	1.78	0.000458	0.288	0.81	8.15	22.4	2.16e-06	3.34	LV	CELLSTATES	MP_transitional	control_PKP2	6	14
GADD45B	1.74	0.0289	0.0956	0.319	7.08	12.5	0.000401	1.54	LV	CELLSTATES	MP_transitional	control_PKP2	6	14
SRGAP2B	1.74	1.81e-06	0.898	3.16	9.73	35.5	2.55e-09	5.74	LV	CELLSTATES	MP_transitional	control_PKP2	6	14
CHPT1	1.73	0.00163	0.281	0.939	8.28	19.7	9.12e-06	2.79	LV	CELLSTATES	MP_transitional	control_PKP2	6	14
KLF9	1.72	0.00699	0.218	0.477	7.58	16.1	5.91e-05	2.16	LV	CELLSTATES	MP_transitional	control_PKP2	6	14
TRIM22	1.71	0.0249	0.119	0.351	7.15	12.9	0.000324	1.6	LV	CELLSTATES	MP_transitional	control_PKP2	6	14
ELL2	1.7	0.00284	0.26	0.819	8.13	18.3	1.91e-05	2.55	LV	CELLSTATES	MP_transitional	control_PKP2	6	14
SH3BP5	1.7	0.000181	0.419	1.49	8.77	24.5	7.51e-07	3.74	LV	CELLSTATES	MP_transitional	control_PKP2	6	14
ESYT2	1.68	0.00355	0.186	0.574	7.68	17.7	2.65e-05	2.45	LV	CELLSTATES	MP_transitional	control_PKP2	6	14
CHKA	1.67	0.000143	0.48	1.57	8.88	25	5.6e-07	3.84	LV	CELLSTATES	MP_transitional	control_PKP2	6	14
RHOBTB3	1.67	0.0104	0.19	0.51	7.61	15.2	9.75e-05	1.98	LV	CELLSTATES	MP_transitional	control_PKP2	6	14
USP53	1.64	0.000458	0.335	0.953	8.28	22.5	2.12e-06	3.34	LV	CELLSTATES	MP_transitional	control_PKP2	6	14
MAN1A1	1.63	4.29e-08	2.52	7.75	11	43.8	3.7e-11	7.37	LV	CELLSTATES	MP_transitional	control_PKP2	6	14
SRGAP2C	1.63	9.65e-05	0.558	1.72	9	26.1	3.17e-07	4.02	LV	CELLSTATES	MP_transitional	control_PKP2	6	14
KLF2	1.58	0.0201	0.152	0.498	7.63	13.5	0.000241	1.7	LV	CELLSTATES	MP_transitional	control_PKP2	6	14
SHMT1	1.58	0.00191	0.291	0.787	8.02	19.2	1.16e-05	2.72	LV	CELLSTATES	MP_transitional	control_PKP2	6	14
DAAM1	1.57	0.00578	0.24	0.708	7.95	16.5	4.75e-05	2.24	LV	CELLSTATES	MP_transitional	control_PKP2	6	14
ALCAM	1.56	0.00448	0.334	0.878	8.31	17.1	3.48e-05	2.35	LV	CELLSTATES	MP_transitional	control_PKP2	6	14
MSI2	1.56	0.0429	0.181	0.34	7.22	11.4	0.000736	1.37	LV	CELLSTATES	MP_transitional	control_PKP2	6	14
SRGAP2	1.54	1.21e-05	1.54	4.8	10.4	30.9	2.65e-08	4.92	LV	CELLSTATES	MP_transitional	control_PKP2	6	14
ZNF846	1.54	0.0111	0.242	0.701	7.96	15	0.000107	1.95	LV	CELLSTATES	MP_transitional	control_PKP2	6	14
FAR2	1.51	0.00144	0.498	1.34	8.76	20	7.92e-06	2.84	LV	CELLSTATES	MP_transitional	control_PKP2	6	14
PMS1	1.47	0.0336	0.239	0.57	7.82	12.2	0.000487	1.47	LV	CELLSTATES	MP_transitional	control_PKP2	6	14
TMCC3	1.45	0.0343	0.198	0.447	7.52	12	0.000524	1.47	LV	CELLSTATES	MP_transitional	control_PKP2	6	14
FP700111.1	1.44	0.0171	0.241	0.632	7.86	13.9	0.000194	1.77	LV	CELLSTATES	MP_transitional	control_PKP2	6	14
OGFRL1	1.44	0.00651	0.332	1.12	8.47	16.3	5.46e-05	2.19	LV	CELLSTATES	MP_transitional	control_PKP2	6	14
SYNE3	1.42	0.045	0.184	0.491	7.56	11.3	0.000779	1.35	LV	CELLSTATES	MP_transitional	control_PKP2	6	14
SPATS2L	1.41	0.00532	0.386	1.11	8.48	16.8	4.25e-05	2.27	LV	CELLSTATES	MP_transitional	control_PKP2	6	14
CELF2	1.4	5.55e-05	2.31	6.7	10.8	27.3	1.78e-07	4.26	LV	CELLSTATES	MP_transitional	control_PKP2	6	14
TXNIP	1.38	0.000221	1.2	3.06	9.87	24	9.53e-07	3.66	LV	CELLSTATES	MP_transitional	control_PKP2	6	14
SESN1	1.37	0.00122	0.752	1.76	9.18	20.4	6.22e-06	2.91	LV	CELLSTATES	MP_transitional	control_PKP2	6	14
ZFP36	1.37	0.024	0.315	0.537	7.91	13	0.000308	1.62	LV	CELLSTATES	MP_transitional	control_PKP2	6	14
CEBPD	1.35	0.0139	0.363	0.985	8.4	14.5	0.000139	1.86	LV	CELLSTATES	MP_transitional	control_PKP2	6	14
CCND3	1.32	0.00954	0.632	1.69	9.05	15.5	8.47e-05	2.02	LV	CELLSTATES	MP_transitional	control_PKP2	6	14
CERS6	1.31	0.00319	1.07	2.81	9.71	18	2.26e-05	2.5	LV	CELLSTATES	MP_transitional	control_PKP2	6	14
GALNT2	1.31	0.0189	0.402	0.978	8.43	13.6	0.000224	1.72	LV	CELLSTATES	MP_transitional	control_PKP2	6	14
MYO1E	1.31	0.0301	0.317	0.757	8.1	12.4	0.000425	1.52	LV	CELLSTATES	MP_transitional	control_PKP2	6	14
ZDHHC14	1.31	0.0126	0.407	1.18	8.58	14.7	0.000123	1.9	LV	CELLSTATES	MP_transitional	control_PKP2	6	14
GAB1	1.3	0.0278	0.315	0.919	8.27	12.7	0.000375	1.56	LV	CELLSTATES	MP_transitional	control_PKP2	6	14
FOXN3	1.29	0.000135	2.79	6.99	11	25.2	5.07e-07	3.87	LV	CELLSTATES	MP_transitional	control_PKP2	6	14
MEGF9	1.29	0.0336	0.361	0.903	8.3	12.2	0.000491	1.47	LV	CELLSTATES	MP_transitional	control_PKP2	6	14
LINGO1	1.28	0.0109	0.532	1.12	8.7	15.1	0.000104	1.96	LV	CELLSTATES	MP_transitional	control_PKP2	6	14
SLC1A3	1.27	0.00125	1.61	3.78	10.2	20.3	6.58e-06	2.9	LV	CELLSTATES	MP_transitional	control_PKP2	6	14
ELMO1	1.26	9.79e-05	2.78	7.12	11	26.1	3.3e-07	4.01	LV	CELLSTATES	MP_transitional	control_PKP2	6	14
HERPUD1	1.23	0.0173	0.522	1.06	8.67	13.8	0.000199	1.76	LV	CELLSTATES	MP_transitional	control_PKP2	6	14
SMAP2	1.21	0.00346	1.13	2.97	9.77	17.7	2.52e-05	2.46	LV	CELLSTATES	MP_transitional	control_PKP2	6	14
PDE4D	1.19	0.000223	2.63	6.44	10.8	24	9.78e-07	3.65	LV	CELLSTATES	MP_transitional	control_PKP2	6	14
PDGFC	1.18	0.00273	1.27	3.36	9.91	18.4	1.8e-05	2.56	LV	CELLSTATES	MP_transitional	control_PKP2	6	14
PSME4	1.18	0.0387	0.404	1.05	8.49	11.6	0.000643	1.41	LV	CELLSTATES	MP_transitional	control_PKP2	6	14
FGD2	1.16	0.0168	1.02	2.05	9.47	14	0.000186	1.77	LV	CELLSTATES	MP_transitional	control_PKP2	6	14
SUSD6	1.13	0.0163	0.824	1.85	9.25	14.1	0.000177	1.79	LV	CELLSTATES	MP_transitional	control_PKP2	6	14
FMN1	1.12	0.000458	4.28	9.9	11.5	22.4	2.23e-06	3.34	LV	CELLSTATES	MP_transitional	control_PKP2	6	14
THRB	1.11	0.0272	0.719	1.49	9.02	12.7	0.000364	1.57	LV	CELLSTATES	MP_transitional	control_PKP2	6	14
LIMD1	1.1	0.0498	0.513	1.1	8.58	11	0.00089	1.3	LV	CELLSTATES	MP_transitional	control_PKP2	6	14
AFF3	1.05	0.0154	1.31	3.29	9.92	14.2	0.000166	1.81	LV	CELLSTATES	MP_transitional	control_PKP2	6	14
CD163	1.05	0.00794	3.08	6.66	11	15.9	6.84e-05	2.1	LV	CELLSTATES	MP_transitional	control_PKP2	6	14
SRGN	1.03	0.0372	0.809	1.51	9.12	11.8	0.000601	1.43	LV	CELLSTATES	MP_transitional	control_PKP2	6	14
TBXAS1	1.02	0.0141	1.94	3.88	10.3	14.4	0.000147	1.85	LV	CELLSTATES	MP_transitional	control_PKP2	6	14
HDAC9	1.01	0.0141	1.85	3.57	10.2	14.4	0.000145	1.85	LV	CELLSTATES	MP_transitional	control_PKP2	6	14
DAPK1	0.959	0.0372	1.25	2.58	9.72	11.8	0.000604	1.43	LV	CELLSTATES	MP_transitional	control_PKP2	6	14
MRC1	0.84	0.024	5.57	11.5	11.8	13	0.000308	1.62	LV	CELLSTATES	MP_transitional	control_PKP2	6	14

## Sheet: PVneg_control
Gene	logFC	FDR	mean_exp_control	mean_exp_genotype	logCPM	F	PValue	FDR_plot	Region	annotation_level	cell_state	comparison	Observations_genotype	Observations_reference
LINC00470	3.61	0.0139	0	0.0538	5.88	17.3	3.53e-05	1.86	LV	CELLSTATES	MP_transitional	control_PVneg	6	14
AC024619.3	3.21	0.0328	0.00275	0.108	5.95	14.6	0.000133	1.48	LV	CELLSTATES	MP_transitional	control_PVneg	6	14
GLDN	2.82	0.00248	0.0366	0.287	7.3	21.4	3.7e-06	2.61	LV	CELLSTATES	MP_transitional	control_PVneg	6	14
AC090517.4	2.75	5.2e-06	0.07	0.534	7.3	37.7	8.25e-10	5.28	LV	CELLSTATES	MP_transitional	control_PVneg	6	14
ALOX15B	2.71	0.0155	0.0314	0.143	6.71	16.8	4.06e-05	1.81	LV	CELLSTATES	MP_transitional	control_PVneg	6	14
KCNMB4	2.71	0.0171	0.0319	0.173	6.61	16.6	4.62e-05	1.77	LV	CELLSTATES	MP_transitional	control_PVneg	6	14
BICC1	2.67	0.0485	0.0219	0.138	6.24	13.5	0.000243	1.31	LV	CELLSTATES	MP_transitional	control_PVneg	6	14
DCAF16	2.67	0.0243	0.0178	0.177	6.38	15.7	7.54e-05	1.61	LV	CELLSTATES	MP_transitional	control_PVneg	6	14
CLEC4E	2.56	0.0129	0.0421	0.164	6.55	17.4	2.98e-05	1.89	LV	CELLSTATES	MP_transitional	control_PVneg	6	14
S100Z	2.53	0.00248	0.0485	0.221	6.82	21.3	4.03e-06	2.61	LV	CELLSTATES	MP_transitional	control_PVneg	6	14
LINC00937	2.31	0.00248	0.0632	0.317	6.98	21.3	3.95e-06	2.61	LV	CELLSTATES	MP_transitional	control_PVneg	6	14
CTPS2	2.29	0.0328	0.0383	0.222	6.57	14.8	0.000122	1.48	LV	CELLSTATES	MP_transitional	control_PVneg	6	14
HDAC2-AS2	2.27	0.0455	0.0335	0.221	6.46	13.6	0.000224	1.34	LV	CELLSTATES	MP_transitional	control_PVneg	6	14
EPHA1-AS1	2.2	0.0302	0.0731	0.188	6.97	15	0.000106	1.52	LV	CELLSTATES	MP_transitional	control_PVneg	6	14
SLC35E3	2.2	0.0268	0.0559	0.182	6.89	15.4	8.51e-05	1.57	LV	CELLSTATES	MP_transitional	control_PVneg	6	14
PDK4	1.95	4.49e-05	0.6	2.08	9.45	32.7	1.07e-08	4.35	LV	CELLSTATES	MP_transitional	control_PVneg	6	14
PDE3B	1.93	0.00184	0.145	0.546	7.76	22.3	2.34e-06	2.74	LV	CELLSTATES	MP_transitional	control_PVneg	6	14
ARRDC3	1.86	0.029	0.0957	0.267	7.2	15.2	9.9e-05	1.54	LV	CELLSTATES	MP_transitional	control_PVneg	6	14
CSGALNACT1	1.82	0.000279	0.689	1.98	9.52	27.5	1.55e-07	3.55	LV	CELLSTATES	MP_transitional	control_PVneg	6	14
TSC22D3	1.78	0.00292	0.216	0.539	7.83	20.8	5.11e-06	2.53	LV	CELLSTATES	MP_transitional	control_PVneg	6	14
ZBTB16	1.5	0.0139	0.707	1.77	9.42	17.1	3.48e-05	1.86	LV	CELLSTATES	MP_transitional	control_PVneg	6	14
ZNF846	1.49	0.0328	0.242	0.579	7.9	14.5	0.000138	1.48	LV	CELLSTATES	MP_transitional	control_PVneg	6	14
ALCAM	1.46	0.0328	0.334	0.746	8.38	14.7	0.000125	1.48	LV	CELLSTATES	MP_transitional	control_PVneg	6	14
NLRP1	1.46	0.0191	0.271	0.739	8.06	16.3	5.3e-05	1.72	LV	CELLSTATES	MP_transitional	control_PVneg	6	14
SRGAP1	1.45	0.0059	0.531	1.32	8.98	19.1	1.27e-05	2.23	LV	CELLSTATES	MP_transitional	control_PVneg	6	14
IL13RA1	1.43	0.0412	0.251	0.566	7.89	13.9	0.000196	1.38	LV	CELLSTATES	MP_transitional	control_PVneg	6	14
INSR	1.42	0.0412	0.257	0.595	8.08	13.9	0.00019	1.38	LV	CELLSTATES	MP_transitional	control_PVneg	6	14
CPM	1.41	0.00347	1.51	4.26	10.5	20.3	6.61e-06	2.46	LV	CELLSTATES	MP_transitional	control_PVneg	6	14
NHSL1	1.39	0.0229	0.517	1.09	8.82	15.9	6.73e-05	1.64	LV	CELLSTATES	MP_transitional	control_PVneg	6	14
SMAP2	1.39	0.00108	1.13	2.64	9.73	24	9.42e-07	2.97	LV	CELLSTATES	MP_transitional	control_PVneg	6	14
MS4A4E	1.14	0.0328	1.05	2.1	9.61	14.6	0.000134	1.48	LV	CELLSTATES	MP_transitional	control_PVneg	6	14
SIPA1L1	1	0.0485	1.34	2.93	9.74	13.4	0.000246	1.31	LV	CELLSTATES	MP_transitional	control_PVneg	6	14

## Sheet: RBM20_control
Gene	logFC	FDR	mean_exp_control	mean_exp_genotype	logCPM	F	PValue	FDR_plot	Region	annotation_level	cell_state	comparison	Observations_genotype	Observations_reference
AL158071.4	4.21	0.000825	0.00595	0.119	6.21	24.6	7.23e-07	3.08	LV	CELLSTATES	MP_transitional	control_RBM20	8	14
AREG	3.89	0.00866	0.00376	0.0613	5.94	18	2.16e-05	2.06	LV	CELLSTATES	MP_transitional	control_RBM20	8	14
ERBB4	3.78	0.0125	0.00476	0.0643	5.94	17.2	3.32e-05	1.9	LV	CELLSTATES	MP_transitional	control_RBM20	8	14
RETREG1	3.7	0.021	0.00794	0.0445	5.85	15.6	7.65e-05	1.68	LV	CELLSTATES	MP_transitional	control_RBM20	8	14
HBA1	3.42	0.0439	0	0.032	5.74	16.9	0.000181	1.36	LV	CELLSTATES	MP_transitional	control_RBM20	8	14
MT2A	3.16	0.022	0.0126	0.0941	6.14	15.5	8.2e-05	1.66	LV	CELLSTATES	MP_transitional	control_RBM20	8	14
FGF14	3.02	0.00783	0	0.0188	5.65	27	1.77e-05	2.11	LV	CELLSTATES	MP_transitional	control_RBM20	8	14
CLEC4E	2.65	0.00723	0.0421	0.208	6.65	18.7	1.52e-05	2.14	LV	CELLSTATES	MP_transitional	control_RBM20	8	14
ALOX15B	2.57	0.0172	0.0314	0.211	6.63	16.3	5.38e-05	1.77	LV	CELLSTATES	MP_transitional	control_RBM20	8	14
DDIT4	2.51	0.000884	0.0692	0.273	6.93	23.9	1.03e-06	3.05	LV	CELLSTATES	MP_transitional	control_RBM20	8	14
PLCB1	2.39	0.000539	0.0611	0.38	7.21	26.3	2.93e-07	3.27	LV	CELLSTATES	MP_transitional	control_RBM20	8	14
CALCRL	2.34	0.0233	0.0433	0.237	6.72	15.4	8.9e-05	1.63	LV	CELLSTATES	MP_transitional	control_RBM20	8	14
IGF2BP2	2.3	0.0448	0.0341	0.161	6.52	13.9	0.000188	1.35	LV	CELLSTATES	MP_transitional	control_RBM20	8	14
STAT4	2.3	0.000825	0.0568	0.294	6.97	24.1	8.98e-07	3.08	LV	CELLSTATES	MP_transitional	control_RBM20	8	14
FGL2	2.29	0.000825	0.101	0.323	7.15	24.2	8.64e-07	3.08	LV	CELLSTATES	MP_transitional	control_RBM20	8	14
FOS	2.22	5.25e-07	0.204	0.766	8.06	41.4	1.23e-10	6.28	LV	CELLSTATES	MP_transitional	control_RBM20	8	14
ARRDC2	2.18	0.014	0.0572	0.236	6.81	16.9	3.93e-05	1.85	LV	CELLSTATES	MP_transitional	control_RBM20	8	14
ARRDC3	2.1	0.00152	0.0957	0.425	7.35	22.6	2.04e-06	2.82	LV	CELLSTATES	MP_transitional	control_RBM20	8	14
PDK4	2.08	7.2e-06	0.6	3.71	9.76	35.8	2.24e-09	5.14	LV	CELLSTATES	MP_transitional	control_RBM20	8	14
CCDC7	2.02	0.0197	0.0744	0.251	6.88	15.8	6.91e-05	1.71	LV	CELLSTATES	MP_transitional	control_RBM20	8	14
DUSP1	2.02	0.000825	0.2	0.456	7.6	24.4	7.83e-07	3.08	LV	CELLSTATES	MP_transitional	control_RBM20	8	14
PDE3B	2	0.0002	0.145	0.728	7.88	28.9	7.78e-08	3.7	LV	CELLSTATES	MP_transitional	control_RBM20	8	14
CSGALNACT1	1.98	5.14e-07	0.689	2.58	9.47	42.3	8e-11	6.29	LV	CELLSTATES	MP_transitional	control_RBM20	8	14
LINC00937	1.95	0.021	0.0632	0.262	6.91	15.6	7.68e-05	1.68	LV	CELLSTATES	MP_transitional	control_RBM20	8	14
GFOD1	1.92	0.000731	0.265	0.762	8.09	25	5.69e-07	3.14	LV	CELLSTATES	MP_transitional	control_RBM20	8	14
SDC2	1.92	0.0383	0.0632	0.284	6.98	14.3	0.000152	1.42	LV	CELLSTATES	MP_transitional	control_RBM20	8	14
TSC22D3	1.89	0.000574	0.216	0.692	7.93	25.9	3.57e-07	3.24	LV	CELLSTATES	MP_transitional	control_RBM20	8	14
ST6GALNAC3	1.79	0.00141	0.288	1.02	8.39	22.9	1.75e-06	2.85	LV	CELLSTATES	MP_transitional	control_RBM20	8	14
ELL2	1.73	0.00152	0.26	0.855	8.15	22.5	2.13e-06	2.82	LV	CELLSTATES	MP_transitional	control_RBM20	8	14
RHOBTB3	1.56	0.0288	0.19	0.512	7.63	14.9	0.000112	1.54	LV	CELLSTATES	MP_transitional	control_RBM20	8	14
PDE7B	1.5	0.00226	0.452	1.19	8.66	21.6	3.4e-06	2.65	LV	CELLSTATES	MP_transitional	control_RBM20	8	14
FAM117B	1.48	0.0172	0.204	0.582	7.77	16.3	5.4e-05	1.77	LV	CELLSTATES	MP_transitional	control_RBM20	8	14
NHSL1	1.46	0.00393	0.517	1.45	8.84	20.3	6.72e-06	2.41	LV	CELLSTATES	MP_transitional	control_RBM20	8	14
USP53	1.46	0.0061	0.335	0.892	8.31	19.2	1.19e-05	2.21	LV	CELLSTATES	MP_transitional	control_RBM20	8	14
INSR	1.42	0.0173	0.257	0.877	8.17	16.2	5.72e-05	1.76	LV	CELLSTATES	MP_transitional	control_RBM20	8	14
ZBTB16	1.42	0.013	0.707	2.17	9.31	17.1	3.55e-05	1.88	LV	CELLSTATES	MP_transitional	control_RBM20	8	14
KCNMA1	1.4	0.000712	0.911	2.56	9.65	25.3	4.99e-07	3.15	LV	CELLSTATES	MP_transitional	control_RBM20	8	14
SRGAP1	1.24	0.0173	0.531	1.38	8.86	16.2	5.8e-05	1.76	LV	CELLSTATES	MP_transitional	control_RBM20	8	14
SIPA1L1	1.08	0.0108	1.34	2.65	9.88	17.6	2.78e-05	1.97	LV	CELLSTATES	MP_transitional	control_RBM20	8	14

## Sheet: TTN_control
Gene	logFC	FDR	mean_exp_control	mean_exp_genotype	logCPM	F	PValue	FDR_plot	Region	annotation_level	cell_state	comparison	Observations_genotype	Observations_reference
GRB10	3.33	5.86e-06	0.0212	0.24	6.74	33.2	8.27e-09	5.23	LV	CELLSTATES	MP_transitional	control_TTN	11	14
AL158071.4	3.22	0.00644	0.00595	0.0854	6.08	16.5	4.96e-05	2.19	LV	CELLSTATES	MP_transitional	control_TTN	11	14
CLTCL1	3.13	0.00283	0.00852	0.115	6.13	18.5	1.73e-05	2.55	LV	CELLSTATES	MP_transitional	control_TTN	11	14
HBB	3.11	0.0232	0	0.0368	5.7	17.9	0.000318	1.64	LV	CELLSTATES	MP_transitional	control_TTN	11	14
AC008759.3	3.05	0.0169	0	0.041	5.81	14	0.000217	1.77	LV	CELLSTATES	MP_transitional	control_TTN	11	14
ALOX15B	2.98	1.79e-05	0.0314	0.257	6.89	30.4	3.61e-08	4.75	LV	CELLSTATES	MP_transitional	control_TTN	11	14
DGCR6L	2.95	0.0407	0	0.0425	5.71	15.1	0.000698	1.39	LV	CELLSTATES	MP_transitional	control_TTN	11	14
ZNF630	2.94	0.0204	0.00476	0.0687	5.99	13.3	0.000267	1.69	LV	CELLSTATES	MP_transitional	control_TTN	11	14
BTBD11	2.76	0.0165	0.00751	0.086	6.15	13.7	0.000209	1.78	LV	CELLSTATES	MP_transitional	control_TTN	11	14
LINC00996	2.72	0.0477	0.00794	0.05	5.91	11.1	0.000853	1.32	LV	CELLSTATES	MP_transitional	control_TTN	11	14
KIAA1324L	2.64	0.035	0.0107	0.0834	5.96	11.9	0.000563	1.46	LV	CELLSTATES	MP_transitional	control_TTN	11	14
CLEC4E	2.59	0.000212	0.0421	0.211	6.83	24.7	6.66e-07	3.67	LV	CELLSTATES	MP_transitional	control_TTN	11	14
ZBTB16	2.59	2.26e-19	0.707	4.31	10.2	99.7	1.78e-23	18.6	LV	CELLSTATES	MP_transitional	control_TTN	11	14
TCP11L2	2.5	0.00705	0.0263	0.122	6.3	16.1	5.86e-05	2.15	LV	CELLSTATES	MP_transitional	control_TTN	11	14
AHDC1	2.46	0.0067	0.0225	0.145	6.48	16.3	5.41e-05	2.17	LV	CELLSTATES	MP_transitional	control_TTN	11	14
PRUNE2	2.39	9.72e-05	0.0598	0.281	6.95	26.5	2.67e-07	4.01	LV	CELLSTATES	MP_transitional	control_TTN	11	14
GGT7	2.36	0.0113	0.0168	0.124	6.38	14.7	0.000124	1.95	LV	CELLSTATES	MP_transitional	control_TTN	11	14
PLCB1	2.32	2.03e-05	0.0611	0.391	7.07	30	4.29e-08	4.69	LV	CELLSTATES	MP_transitional	control_TTN	11	14
PDK4	2.28	3.99e-14	0.6	2.94	9.71	74.4	6.26e-18	13.4	LV	CELLSTATES	MP_transitional	control_TTN	11	14
INSR	2.26	6.37e-11	0.257	1.35	8.76	57.4	3.49e-14	10.2	LV	CELLSTATES	MP_transitional	control_TTN	11	14
CSGALNACT1	2.25	1.08e-13	0.689	3.33	9.91	71.7	2.54e-17	13	LV	CELLSTATES	MP_transitional	control_TTN	11	14
C5	2.18	0.00101	0.0469	0.255	6.95	21.2	4.24e-06	2.99	LV	CELLSTATES	MP_transitional	control_TTN	11	14
NHSL1	2.18	4.69e-12	0.517	2.47	9.52	63.2	1.84e-15	11.3	LV	CELLSTATES	MP_transitional	control_TTN	11	14
PSTPIP2	2.13	3.26e-09	0.251	1.13	8.53	49.2	2.3e-12	8.49	LV	CELLSTATES	MP_transitional	control_TTN	11	14
WASHC2A	2.04	3.85e-05	0.109	0.56	7.83	28.5	9.36e-08	4.41	LV	CELLSTATES	MP_transitional	control_TTN	11	14
SLC19A2	2.03	0.05	0.0262	0.126	6.33	11	0.000917	1.3	LV	CELLSTATES	MP_transitional	control_TTN	11	14
PRKCH	1.98	1.14e-05	0.163	0.609	7.84	31.5	1.99e-08	4.94	LV	CELLSTATES	MP_transitional	control_TTN	11	14
EPHA1-AS1	1.97	0.00644	0.0731	0.218	6.84	16.5	4.99e-05	2.19	LV	CELLSTATES	MP_transitional	control_TTN	11	14
MLIP	1.97	0.027	0.0447	0.14	6.49	12.6	0.000386	1.57	LV	CELLSTATES	MP_transitional	control_TTN	11	14
ARRDC3	1.95	0.000308	0.0957	0.376	7.39	23.9	9.94e-07	3.51	LV	CELLSTATES	MP_transitional	control_TTN	11	14
GCLC	1.94	0.000977	0.0905	0.349	7.2	21.3	3.98e-06	3.01	LV	CELLSTATES	MP_transitional	control_TTN	11	14
AC007388.1	1.93	0.00971	0.0625	0.203	6.79	15.2	9.59e-05	2.01	LV	CELLSTATES	MP_transitional	control_TTN	11	14
LINC00937	1.93	0.00332	0.0632	0.266	7.06	18.1	2.11e-05	2.48	LV	CELLSTATES	MP_transitional	control_TTN	11	14
PRKAR2B	1.93	0.024	0.0362	0.169	6.68	12.9	0.000334	1.62	LV	CELLSTATES	MP_transitional	control_TTN	11	14
DLGAP2	1.91	0.0067	0.0635	0.273	7.1	16.3	5.38e-05	2.17	LV	CELLSTATES	MP_transitional	control_TTN	11	14
PDE3B	1.91	1.04e-05	0.145	0.642	7.88	31.8	1.71e-08	4.98	LV	CELLSTATES	MP_transitional	control_TTN	11	14
AC090517.4	1.9	0.00163	0.07	0.299	7.08	19.8	8.45e-06	2.79	LV	CELLSTATES	MP_transitional	control_TTN	11	14
RBMS3-AS3	1.86	0.0119	0.0609	0.199	6.85	14.6	0.000132	1.93	LV	CELLSTATES	MP_transitional	control_TTN	11	14
WNT5B	1.82	0.0494	0.0368	0.151	6.56	11	0.000898	1.31	LV	CELLSTATES	MP_transitional	control_TTN	11	14
SIRT5	1.81	0.0152	0.0538	0.216	6.82	13.9	0.00019	1.82	LV	CELLSTATES	MP_transitional	control_TTN	11	14
ARRDC2	1.76	0.023	0.0572	0.205	6.85	13	0.000313	1.64	LV	CELLSTATES	MP_transitional	control_TTN	11	14
TSC22D3	1.75	3.86e-05	0.216	0.659	8.01	28.4	9.69e-08	4.41	LV	CELLSTATES	MP_transitional	control_TTN	11	14
GLIS3	1.68	0.00604	0.0964	0.321	7.25	16.6	4.5e-05	2.22	LV	CELLSTATES	MP_transitional	control_TTN	11	14
AC007262.2	1.67	0.00116	0.134	0.457	7.59	20.8	5.08e-06	2.94	LV	CELLSTATES	MP_transitional	control_TTN	11	14
PHLPP1	1.65	0.00689	0.0918	0.321	7.15	16.2	5.62e-05	2.16	LV	CELLSTATES	MP_transitional	control_TTN	11	14
EVA1C	1.64	0.0189	0.0996	0.278	7.1	13.5	0.000244	1.72	LV	CELLSTATES	MP_transitional	control_TTN	11	14
PALD1	1.59	0.003	0.134	0.433	7.52	18.3	1.88e-05	2.52	LV	CELLSTATES	MP_transitional	control_TTN	11	14
CPM	1.58	8.05e-08	1.51	5.29	10.6	42.4	7.58e-11	7.09	LV	CELLSTATES	MP_transitional	control_TTN	11	14
MS4A14	1.58	0.0148	0.0911	0.273	7.01	14	0.000182	1.83	LV	CELLSTATES	MP_transitional	control_TTN	11	14
XYLT1	1.55	0.00144	0.171	0.486	7.6	20.2	7.01e-06	2.84	LV	CELLSTATES	MP_transitional	control_TTN	11	14
ZNF846	1.55	0.000446	0.242	0.706	8.14	23	1.62e-06	3.35	LV	CELLSTATES	MP_transitional	control_TTN	11	14
SRGAP1	1.52	1.14e-05	0.531	1.64	9.15	31.4	2.11e-08	4.94	LV	CELLSTATES	MP_transitional	control_TTN	11	14
RHOBTB3	1.48	0.00392	0.19	0.489	7.69	17.7	2.57e-05	2.41	LV	CELLSTATES	MP_transitional	control_TTN	11	14
PDE3A	1.47	0.0463	0.109	0.219	6.93	11.2	0.000823	1.33	LV	CELLSTATES	MP_transitional	control_TTN	11	14
MYL2	1.46	3.73e-05	0.511	1.15	8.8	28.6	8.77e-08	4.43	LV	CELLSTATES	MP_transitional	control_TTN	11	14
SORT1	1.43	0.0394	0.104	0.308	7.22	11.6	0.000665	1.4	LV	CELLSTATES	MP_transitional	control_TTN	11	14
FAR2	1.4	0.000139	0.498	1.34	8.85	25.7	4.04e-07	3.86	LV	CELLSTATES	MP_transitional	control_TTN	11	14
ARL17B	1.37	0.0101	0.172	0.43	7.5	15.1	0.000101	2	LV	CELLSTATES	MP_transitional	control_TTN	11	14
FKBP5	1.37	1.24e-06	4.26	12.4	11.9	36.6	1.46e-09	5.91	LV	CELLSTATES	MP_transitional	control_TTN	11	14
MS4A4E	1.34	1.79e-05	1.05	2.71	9.83	30.3	3.66e-08	4.75	LV	CELLSTATES	MP_transitional	control_TTN	11	14
FAM117B	1.33	0.00947	0.204	0.539	7.82	15.3	9.1e-05	2.02	LV	CELLSTATES	MP_transitional	control_TTN	11	14
GFOD1	1.33	0.00839	0.265	0.628	8.01	15.6	7.71e-05	2.08	LV	CELLSTATES	MP_transitional	control_TTN	11	14
GARNL3	1.32	0.0159	0.137	0.415	7.48	13.8	0.000201	1.8	LV	CELLSTATES	MP_transitional	control_TTN	11	14
RCAN1	1.32	0.00392	0.324	0.849	8.37	17.7	2.61e-05	2.41	LV	CELLSTATES	MP_transitional	control_TTN	11	14
CHPT1	1.31	0.00644	0.281	0.752	8.23	16.5	4.94e-05	2.19	LV	CELLSTATES	MP_transitional	control_TTN	11	14
LHFPL6	1.3	0.00563	0.288	0.725	8.2	16.8	4.11e-05	2.25	LV	CELLSTATES	MP_transitional	control_TTN	11	14
PMS1	1.28	0.014	0.239	0.541	7.87	14.2	0.000168	1.85	LV	CELLSTATES	MP_transitional	control_TTN	11	14
SARAF	1.28	0.0454	0.133	0.313	7.22	11.2	0.000797	1.34	LV	CELLSTATES	MP_transitional	control_TTN	11	14
ST6GALNAC3	1.26	0.014	0.288	0.85	8.45	14.2	0.000169	1.85	LV	CELLSTATES	MP_transitional	control_TTN	11	14
USP53	1.26	0.00285	0.335	0.787	8.21	18.4	1.77e-05	2.55	LV	CELLSTATES	MP_transitional	control_TTN	11	14
CHKA	1.25	0.00149	0.48	1.14	8.73	20	7.59e-06	2.83	LV	CELLSTATES	MP_transitional	control_TTN	11	14
OGFRL1	1.21	0.00644	0.332	0.83	8.37	16.4	5e-05	2.19	LV	CELLSTATES	MP_transitional	control_TTN	11	14
P2RY12	1.21	0.0371	0.228	0.445	7.63	11.7	0.00062	1.43	LV	CELLSTATES	MP_transitional	control_TTN	11	14
TBC1D15	1.21	0.027	0.205	0.488	7.74	12.6	0.000388	1.57	LV	CELLSTATES	MP_transitional	control_TTN	11	14
TNNI3	1.21	0.0227	0.219	0.432	7.63	13	0.000307	1.64	LV	CELLSTATES	MP_transitional	control_TTN	11	14
RASSF1	1.2	0.0396	0.196	0.411	7.58	11.6	0.00067	1.4	LV	CELLSTATES	MP_transitional	control_TTN	11	14
SMAP2	1.2	0.000207	1.13	2.65	9.81	24.8	6.33e-07	3.68	LV	CELLSTATES	MP_transitional	control_TTN	11	14
ALCAM	1.19	0.0107	0.334	0.755	8.23	14.9	0.000113	1.97	LV	CELLSTATES	MP_transitional	control_TTN	11	14
AUH	1.19	0.0301	0.2	0.457	7.65	12.3	0.000447	1.52	LV	CELLSTATES	MP_transitional	control_TTN	11	14
DTNA	1.18	0.00101	0.729	1.73	9.26	21.1	4.38e-06	2.99	LV	CELLSTATES	MP_transitional	control_TTN	11	14
ELL2	1.17	0.032	0.26	0.652	8.04	12.1	0.000498	1.49	LV	CELLSTATES	MP_transitional	control_TTN	11	14
ELMO1	1.16	9.65e-05	2.78	6.54	11	26.5	2.57e-07	4.02	LV	CELLSTATES	MP_transitional	control_TTN	11	14
SLC1A3	1.11	0.000939	1.61	3.6	10.2	21.4	3.76e-06	3.03	LV	CELLSTATES	MP_transitional	control_TTN	11	14
DAAM1	1.1	0.0497	0.24	0.526	7.86	11	0.000909	1.3	LV	CELLSTATES	MP_transitional	control_TTN	11	14
DEPTOR	1.1	0.0083	0.542	1.18	8.82	15.7	7.47e-05	2.08	LV	CELLSTATES	MP_transitional	control_TTN	11	14
SRGAP2B	1.1	0.00283	0.898	2.08	9.54	18.5	1.73e-05	2.55	LV	CELLSTATES	MP_transitional	control_TTN	11	14
NAALADL2	1.09	0.0105	0.389	0.871	8.44	15	0.00011	1.98	LV	CELLSTATES	MP_transitional	control_TTN	11	14
MB	1.07	0.0341	0.294	0.546	7.9	12	0.00054	1.47	LV	CELLSTATES	MP_transitional	control_TTN	11	14
SNRNP70	1.07	0.0455	0.258	0.549	7.84	11.2	0.000803	1.34	LV	CELLSTATES	MP_transitional	control_TTN	11	14
TBC1D1	1.07	0.0247	0.314	0.667	8.1	12.8	0.000346	1.61	LV	CELLSTATES	MP_transitional	control_TTN	11	14
SESN1	1.06	0.00713	0.752	1.58	9.22	16.1	6.04e-05	2.15	LV	CELLSTATES	MP_transitional	control_TTN	11	14
BTBD9	1.05	0.00904	0.513	1.12	8.73	15.4	8.51e-05	2.04	LV	CELLSTATES	MP_transitional	control_TTN	11	14
CELF2	1.05	0.0014	2.31	5.06	10.8	20.3	6.46e-06	2.86	LV	CELLSTATES	MP_transitional	control_TTN	11	14
PDE4D	1.05	0.000505	2.63	5.19	10.8	22.7	1.9e-06	3.3	LV	CELLSTATES	MP_transitional	control_TTN	11	14
SRGAP2C	1.05	0.0123	0.558	1.18	8.85	14.5	0.000137	1.91	LV	CELLSTATES	MP_transitional	control_TTN	11	14
IGF1R	1.04	0.0297	0.31	0.675	8.14	12.4	0.000436	1.53	LV	CELLSTATES	MP_transitional	control_TTN	11	14
MAN1A1	1.04	0.00148	2.52	5.66	10.9	20.1	7.33e-06	2.83	LV	CELLSTATES	MP_transitional	control_TTN	11	14
FOXN3	0.998	0.00213	2.79	5.69	10.9	19.2	1.16e-05	2.67	LV	CELLSTATES	MP_transitional	control_TTN	11	14
PDGFC	0.961	0.00833	1.27	2.77	9.91	15.7	7.58e-05	2.08	LV	CELLSTATES	MP_transitional	control_TTN	11	14
JAZF1	0.933	0.0262	0.722	1.37	9.01	12.7	0.00037	1.58	LV	CELLSTATES	MP_transitional	control_TTN	11	14
SRGAP2	0.921	0.0136	1.54	3.2	10.2	14.3	0.000159	1.87	LV	CELLSTATES	MP_transitional	control_TTN	11	14
TBXAS1	0.917	0.00959	1.94	3.73	10.4	15.3	9.4e-05	2.02	LV	CELLSTATES	MP_transitional	control_TTN	11	14
TXNIP	0.915	0.013	1.2	2.2	9.65	14.4	0.000148	1.89	LV	CELLSTATES	MP_transitional	control_TTN	11	14
NCOA3	0.907	0.0223	1.05	2.01	9.54	13.1	0.000298	1.65	LV	CELLSTATES	MP_transitional	control_TTN	11	14
HDAC9	0.903	0.0083	1.85	3.36	10.2	15.7	7.48e-05	2.08	LV	CELLSTATES	MP_transitional	control_TTN	11	14
LDLRAD4	0.889	0.0067	3.73	7.16	11.3	16.3	5.4e-05	2.17	LV	CELLSTATES	MP_transitional	control_TTN	11	14
KCNMA1	0.873	0.0345	0.911	1.9	9.46	11.9	0.000552	1.46	LV	CELLSTATES	MP_transitional	control_TTN	11	14
HRH1	0.872	0.0351	0.673	1.22	8.87	11.9	0.000566	1.46	LV	CELLSTATES	MP_transitional	control_TTN	11	14
PICALM	0.815	0.044	1.44	2.61	9.94	11.3	0.00077	1.36	LV	CELLSTATES	MP_transitional	control_TTN	11	14
DAPK1	0.798	0.048	1.25	2.15	9.67	11.1	0.000863	1.32	LV	CELLSTATES	MP_transitional	control_TTN	11	14
