# Supplementary material for: Pathogenic variants damage cell composition and single cell transcription in cardiomyopathies
Source: Science. Author manuscript; Available in PMC 2022 Oct 3. (PMC9528698; doi:10.1126/science.abo1984)
Supplement: Supp table 44.17 [file NIHMS1835045-supplement-Supp_table_44_17.xlsx]

## Sheet: Index
Column name	Description
Gene	Gene symbol, Ensembl 84
logFC	log2-fold change
FDR	False discovery rate; FDR is the PValue after (by default) Benjamini-Hochberg correction.
mean_exp_control	Mean expression values across controls
mean_exp_genotype	Mean expression values across disease samples
logCPM	logCPM is the average expression of all pseudobulked samples for that particular gene across all samples on the log2-scale expressed in counts per million (cpm, as calculated by edgeR after normalization).
F	Output of quasi-likelihood F-test
PValue	PValue is the nominal p-value derived from F
FDR_plot	-log10(False discovery rate)
Region	Studied region (LV or RV)
annotation_level	Cell-type or cell-state
cell_state/state	Specification which cell-type or state was analysed
comparison	Specification control_GENOTYPE
Observations_genotype	Numbers of Patients included in edgeR (patients with low number of nuclei have been excluded)
Observations_reference	Numbers of Patients included in edgeR (patients with low number of nuclei have been excluded)

## Sheet: control_LMNA
Gene	logFC	FDR	mean_exp_control	mean_exp_genotype	logCPM	F	PValue	FDR_plot	Region	annotation_level	cell_state	comparison	Observations_genotype	Observations_reference
FCGBP	4.2	3.78e-13	0.291	0.0105	7.11	67.8	1.82e-16	12.4	LV	CELLSTATES	MP_FOLR2	control_LMNA	10	15
NEURL2	3.85	1.16e-15	0.289	0.032	7.41	79.6	4.65e-19	14.9	LV	CELLSTATES	MP_FOLR2	control_LMNA	10	15
S100A9	3.57	4.14e-11	0.236	0.0147	7.04	57.5	3.32e-14	10.4	LV	CELLSTATES	MP_FOLR2	control_LMNA	10	15
PLA2G2A	3.52	0.00038	0.0472	0.00143	6.01	22	2.74e-06	3.42	LV	CELLSTATES	MP_FOLR2	control_LMNA	10	15
CCL2	3.49	1.9e-07	0.112	0.0143	6.53	38.8	4.72e-10	6.72	LV	CELLSTATES	MP_FOLR2	control_LMNA	10	15
CD180	3.46	0.000726	0.0288	0	5.67	20.5	5.83e-06	3.14	LV	CELLSTATES	MP_FOLR2	control_LMNA	10	15
AC016152.1	3.43	0.000702	0.0647	0.0012	5.94	20.6	5.52e-06	3.15	LV	CELLSTATES	MP_FOLR2	control_LMNA	10	15
LSAMP-AS1	3.32	0.00348	0.0261	0	5.75	17.3	4.2e-05	2.46	LV	CELLSTATES	MP_FOLR2	control_LMNA	10	15
UNC5C	3.23	0.00187	0.0159	0	5.62	18.5	1.95e-05	2.73	LV	CELLSTATES	MP_FOLR2	control_LMNA	10	15
AP005059.1	3.18	0.00354	0.013	0	5.61	18.2	4.3e-05	2.45	LV	CELLSTATES	MP_FOLR2	control_LMNA	10	15
SLC2A3	3.08	7.28e-11	0.268	0.0453	7.34	56.1	7.01e-14	10.1	LV	CELLSTATES	MP_FOLR2	control_LMNA	10	15
NBPF3	3.06	0.00472	0.0221	0.0012	5.73	16	6.21e-05	2.33	LV	CELLSTATES	MP_FOLR2	control_LMNA	10	15
LINC01317	2.98	0.0068	0.0209	0	5.59	17.1	9.99e-05	2.17	LV	CELLSTATES	MP_FOLR2	control_LMNA	10	15
SNHG15	2.98	0.00139	0.051	0.0062	6.02	18.9	1.35e-05	2.86	LV	CELLSTATES	MP_FOLR2	control_LMNA	10	15
AC092691.1	2.95	5.53e-07	0.172	0.0298	6.78	36.3	1.71e-09	6.26	LV	CELLSTATES	MP_FOLR2	control_LMNA	10	15
C4BPB	2.92	0.00755	0.0206	0	5.59	16.7	0.000115	2.12	LV	CELLSTATES	MP_FOLR2	control_LMNA	10	15
S100A8	2.92	0.000863	0.08	0.00692	6.19	20	7.69e-06	3.06	LV	CELLSTATES	MP_FOLR2	control_LMNA	10	15
SOCS3	2.92	0.00683	0.0527	0.00357	5.8	15.1	0.000102	2.17	LV	CELLSTATES	MP_FOLR2	control_LMNA	10	15
RABGGTA	2.88	0.0215	0.022	0	5.59	15.5	0.00045	1.67	LV	CELLSTATES	MP_FOLR2	control_LMNA	10	15
NHS	2.87	5.95e-06	0.119	0.0298	6.58	31.2	2.39e-08	5.23	LV	CELLSTATES	MP_FOLR2	control_LMNA	10	15
MARCO	2.85	2.76e-07	0.176	0.0351	6.84	37.9	7.53e-10	6.56	LV	CELLSTATES	MP_FOLR2	control_LMNA	10	15
ADH1B	2.84	0.0253	0.0304	0	5.68	13.4	0.00055	1.6	LV	CELLSTATES	MP_FOLR2	control_LMNA	10	15
PIM1	2.84	0.00262	0.0514	0.008	6.05	17.5	2.93e-05	2.58	LV	CELLSTATES	MP_FOLR2	control_LMNA	10	15
CLECL1	2.78	0.0115	0.0551	0.00143	5.8	13.8	0.000202	1.94	LV	CELLSTATES	MP_FOLR2	control_LMNA	10	15
PAFAH1B3	2.76	0.0291	0.0143	0	5.56	15.3	0.000663	1.54	LV	CELLSTATES	MP_FOLR2	control_LMNA	10	15
LONRF3	2.74	0.0148	0.0231	0.00455	5.7	13.3	0.000272	1.83	LV	CELLSTATES	MP_FOLR2	control_LMNA	10	15
PLAU	2.73	5.95e-06	0.127	0.0329	6.66	31.2	2.34e-08	5.23	LV	CELLSTATES	MP_FOLR2	control_LMNA	10	15
VCAN	2.73	2.02e-07	0.289	0.0418	7.11	38.5	5.35e-10	6.69	LV	CELLSTATES	MP_FOLR2	control_LMNA	10	15
GPR84	2.69	0.0459	0.0134	0	5.53	15.1	0.00121	1.34	LV	CELLSTATES	MP_FOLR2	control_LMNA	10	15
LRRC4C	2.66	0.00455	0.0731	0.0125	6.12	16.1	5.92e-05	2.34	LV	CELLSTATES	MP_FOLR2	control_LMNA	10	15
SDF2L1	2.66	0.000766	0.0647	0.0178	6.24	20.4	6.21e-06	3.12	LV	CELLSTATES	MP_FOLR2	control_LMNA	10	15
APOD	2.65	9.52e-09	0.373	0.054	7.8	45.7	1.35e-11	8.02	LV	CELLSTATES	MP_FOLR2	control_LMNA	10	15
LMCD1-AS1	2.63	0.00025	0.101	0.025	6.35	22.9	1.69e-06	3.6	LV	CELLSTATES	MP_FOLR2	control_LMNA	10	15
RAB26	2.59	0.0211	0.038	0.00263	5.75	12.4	0.000435	1.68	LV	CELLSTATES	MP_FOLR2	control_LMNA	10	15
SMO	2.58	0.0184	0.0368	0.00313	5.79	12.7	0.000357	1.73	LV	CELLSTATES	MP_FOLR2	control_LMNA	10	15
CCL8	2.56	0.0203	0.0292	0.0113	5.83	12.5	0.000414	1.69	LV	CELLSTATES	MP_FOLR2	control_LMNA	10	15
TMEM26	2.54	0.0474	0.0141	0	5.53	14.1	0.0013	1.32	LV	CELLSTATES	MP_FOLR2	control_LMNA	10	15
FAM25C	2.53	0.0351	0.015	0.00143	5.63	11.6	0.000866	1.45	LV	CELLSTATES	MP_FOLR2	control_LMNA	10	15
ADGRE2	2.46	0.000127	0.185	0.0231	6.57	24.5	7.56e-07	3.9	LV	CELLSTATES	MP_FOLR2	control_LMNA	10	15
TIMP1	2.45	1.49e-05	0.168	0.0386	6.85	29.1	6.81e-08	4.83	LV	CELLSTATES	MP_FOLR2	control_LMNA	10	15
FANCA	2.44	0.0336	0.0424	0.00385	5.8	11.2	0.000807	1.47	LV	CELLSTATES	MP_FOLR2	control_LMNA	10	15
FCGR3A	2.42	2.1e-05	0.166	0.0357	6.78	28.3	1.03e-07	4.68	LV	CELLSTATES	MP_FOLR2	control_LMNA	10	15
BATF	2.4	0.00951	0.0696	0.013	6.07	14.3	0.000154	2.02	LV	CELLSTATES	MP_FOLR2	control_LMNA	10	15
SLC1A1	2.36	0.0465	0.0185	0.00357	5.64	10.4	0.00125	1.33	LV	CELLSTATES	MP_FOLR2	control_LMNA	10	15
EPAS1	2.35	9.3e-05	0.116	0.0337	6.69	25.1	5.38e-07	4.03	LV	CELLSTATES	MP_FOLR2	control_LMNA	10	15
IL4I1	2.35	0.0325	0.0305	0.00835	5.85	11.3	0.000768	1.49	LV	CELLSTATES	MP_FOLR2	control_LMNA	10	15
BHLHE40	2.28	0.0332	0.0344	0.00626	5.89	11.3	0.000789	1.48	LV	CELLSTATES	MP_FOLR2	control_LMNA	10	15
AC079210.1	2.26	0.000805	0.0983	0.032	6.54	20.3	6.59e-06	3.09	LV	CELLSTATES	MP_FOLR2	control_LMNA	10	15
S100A4	2.26	7.11e-07	0.337	0.073	7.47	35.7	2.34e-09	6.15	LV	CELLSTATES	MP_FOLR2	control_LMNA	10	15
CD209	2.25	0.000939	0.0998	0.0222	6.45	19.8	8.6e-06	3.03	LV	CELLSTATES	MP_FOLR2	control_LMNA	10	15
CFAP161	2.25	0.0322	0.0553	0.00933	5.96	11.4	0.000751	1.49	LV	CELLSTATES	MP_FOLR2	control_LMNA	10	15
GLIPR2	2.24	0.00215	0.11	0.0224	6.35	17.9	2.33e-05	2.67	LV	CELLSTATES	MP_FOLR2	control_LMNA	10	15
HSPA5	2.22	7.04e-07	0.292	0.0956	7.47	35.7	2.26e-09	6.15	LV	CELLSTATES	MP_FOLR2	control_LMNA	10	15
LILRA6	2.22	0.0031	0.0813	0.0195	6.32	17.1	3.61e-05	2.51	LV	CELLSTATES	MP_FOLR2	control_LMNA	10	15
MKRN3	2.22	6.47e-05	0.126	0.0573	6.96	25.9	3.58e-07	4.19	LV	CELLSTATES	MP_FOLR2	control_LMNA	10	15
TYMP	2.2	1.38e-07	0.422	0.108	7.73	39.5	3.2e-10	6.86	LV	CELLSTATES	MP_FOLR2	control_LMNA	10	15
CD14	2.19	3.21e-11	1.35	0.418	9.38	58.2	2.32e-14	10.5	LV	CELLSTATES	MP_FOLR2	control_LMNA	10	15
LILRB1	2.17	0.00501	0.0657	0.025	6.28	15.9	6.84e-05	2.3	LV	CELLSTATES	MP_FOLR2	control_LMNA	10	15
FAM196A	2.15	0.0115	0.0644	0.019	6.18	13.8	0.000202	1.94	LV	CELLSTATES	MP_FOLR2	control_LMNA	10	15
PLTP	2.08	3.44e-10	1.3	0.404	9.31	52.6	4.14e-13	9.46	LV	CELLSTATES	MP_FOLR2	control_LMNA	10	15
MKNK1-AS1	2.07	0.00579	0.0989	0.0227	6.37	15.5	8.04e-05	2.24	LV	CELLSTATES	MP_FOLR2	control_LMNA	10	15
S100A6	2.07	7.68e-07	0.471	0.124	7.91	35.4	2.65e-09	6.11	LV	CELLSTATES	MP_FOLR2	control_LMNA	10	15
GK-AS1	2.05	0.0336	0.048	0.0136	6.06	11.2	0.000804	1.47	LV	CELLSTATES	MP_FOLR2	control_LMNA	10	15
TPMT	2.05	0.0466	0.0635	0.0157	5.99	10.4	0.00127	1.33	LV	CELLSTATES	MP_FOLR2	control_LMNA	10	15
AL390036.1	2	0.000485	0.168	0.0476	6.82	21.5	3.62e-06	3.31	LV	CELLSTATES	MP_FOLR2	control_LMNA	10	15
H2AFZ	1.98	0.0483	0.0508	0.0132	6.05	10.3	0.00134	1.32	LV	CELLSTATES	MP_FOLR2	control_LMNA	10	15
ZFP36	1.98	7.68e-07	0.394	0.178	8.28	35.5	2.6e-09	6.11	LV	CELLSTATES	MP_FOLR2	control_LMNA	10	15
ACVR1B	1.87	0.0186	0.108	0.0239	6.31	12.7	0.000369	1.73	LV	CELLSTATES	MP_FOLR2	control_LMNA	10	15
PSTPIP1	1.87	0.00171	0.187	0.0458	6.77	18.5	1.7e-05	2.77	LV	CELLSTATES	MP_FOLR2	control_LMNA	10	15
ACTB	1.84	1.91e-07	0.995	0.401	9.05	38.7	4.91e-10	6.72	LV	CELLSTATES	MP_FOLR2	control_LMNA	10	15
CORO1A	1.84	0.00679	0.144	0.0372	6.63	15.2	9.93e-05	2.17	LV	CELLSTATES	MP_FOLR2	control_LMNA	10	15
SLC16A10	1.81	6.61e-06	0.463	0.205	8.13	30.9	2.76e-08	5.18	LV	CELLSTATES	MP_FOLR2	control_LMNA	10	15
RNF150	1.76	5.53e-07	0.989	0.345	8.9	36.3	1.73e-09	6.26	LV	CELLSTATES	MP_FOLR2	control_LMNA	10	15
VPS9D1	1.75	0.0107	0.134	0.0339	6.58	14	0.000182	1.97	LV	CELLSTATES	MP_FOLR2	control_LMNA	10	15
LILRB2	1.73	0.00385	0.141	0.0613	6.81	16.6	4.7e-05	2.41	LV	CELLSTATES	MP_FOLR2	control_LMNA	10	15
DPP6	1.7	0.0365	0.0577	0.0403	6.36	11	0.00091	1.44	LV	CELLSTATES	MP_FOLR2	control_LMNA	10	15
TRPV4	1.7	0.0401	0.0955	0.034	6.3	10.8	0.00102	1.4	LV	CELLSTATES	MP_FOLR2	control_LMNA	10	15
FPR1	1.68	3.8e-05	0.497	0.178	7.94	27	2.04e-07	4.42	LV	CELLSTATES	MP_FOLR2	control_LMNA	10	15
PPIB	1.68	0.0071	0.148	0.0613	6.81	15	0.000107	2.15	LV	CELLSTATES	MP_FOLR2	control_LMNA	10	15
ACTG1	1.66	0.000178	0.347	0.156	7.78	23.7	1.1e-06	3.75	LV	CELLSTATES	MP_FOLR2	control_LMNA	10	15
HIF1A-AS2	1.66	0.000189	0.313	0.135	7.65	23.6	1.21e-06	3.72	LV	CELLSTATES	MP_FOLR2	control_LMNA	10	15
JUNB	1.66	0.000867	0.238	0.0833	7.43	20	7.8e-06	3.06	LV	CELLSTATES	MP_FOLR2	control_LMNA	10	15
KIFC3	1.66	0.0283	0.0897	0.047	6.46	11.7	0.000636	1.55	LV	CELLSTATES	MP_FOLR2	control_LMNA	10	15
IER3	1.63	0.00205	0.235	0.0963	7.19	18	2.19e-05	2.69	LV	CELLSTATES	MP_FOLR2	control_LMNA	10	15
RFX2	1.62	0.023	0.101	0.0449	6.55	12.2	0.00049	1.64	LV	CELLSTATES	MP_FOLR2	control_LMNA	10	15
NCKAP5	1.61	0.000393	0.395	0.133	7.6	21.9	2.87e-06	3.41	LV	CELLSTATES	MP_FOLR2	control_LMNA	10	15
TGFBI	1.61	8.03e-06	0.81	0.353	8.78	30.5	3.42e-08	5.1	LV	CELLSTATES	MP_FOLR2	control_LMNA	10	15
HSP90B1	1.59	0.00033	0.337	0.172	7.77	22.3	2.31e-06	3.48	LV	CELLSTATES	MP_FOLR2	control_LMNA	10	15
AC120193.1	1.57	0.00037	0.419	0.125	7.71	22.1	2.64e-06	3.43	LV	CELLSTATES	MP_FOLR2	control_LMNA	10	15
IFITM2	1.57	0.0281	0.112	0.0464	6.71	11.7	0.000627	1.55	LV	CELLSTATES	MP_FOLR2	control_LMNA	10	15
LIMK2	1.57	0.0167	0.16	0.0627	6.76	13	0.000316	1.78	LV	CELLSTATES	MP_FOLR2	control_LMNA	10	15
LST1	1.57	0.00669	0.233	0.0661	7	15.2	9.56e-05	2.17	LV	CELLSTATES	MP_FOLR2	control_LMNA	10	15
CLIC1	1.56	0.00475	0.177	0.0796	7.11	16	6.37e-05	2.32	LV	CELLSTATES	MP_FOLR2	control_LMNA	10	15
MCC	1.56	0.0343	0.105	0.0539	6.59	11.2	0.000834	1.46	LV	CELLSTATES	MP_FOLR2	control_LMNA	10	15
GALM	1.55	0.00187	0.276	0.117	7.33	18.2	1.94e-05	2.73	LV	CELLSTATES	MP_FOLR2	control_LMNA	10	15
MILR1	1.54	0.00901	0.171	0.0939	6.9	14.5	0.000143	2.05	LV	CELLSTATES	MP_FOLR2	control_LMNA	10	15
DCN	1.52	0.00187	0.286	0.122	7.53	18.3	1.94e-05	2.73	LV	CELLSTATES	MP_FOLR2	control_LMNA	10	15
GK	1.52	0.00447	0.222	0.11	7.17	16.2	5.74e-05	2.35	LV	CELLSTATES	MP_FOLR2	control_LMNA	10	15
IFITM3	1.52	0.00321	0.202	0.108	7.38	17	3.82e-05	2.49	LV	CELLSTATES	MP_FOLR2	control_LMNA	10	15
PTMA	1.52	0.00084	0.36	0.153	7.76	20.1	7.42e-06	3.08	LV	CELLSTATES	MP_FOLR2	control_LMNA	10	15
CTSL	1.5	0.000166	0.566	0.266	8.33	23.9	1.01e-06	3.78	LV	CELLSTATES	MP_FOLR2	control_LMNA	10	15
FTH1	1.5	5.05e-05	1.23	0.61	9.43	26.4	2.76e-07	4.3	LV	CELLSTATES	MP_FOLR2	control_LMNA	10	15
OSTC	1.47	0.0496	0.112	0.048	6.6	10.2	0.00139	1.3	LV	CELLSTATES	MP_FOLR2	control_LMNA	10	15
LRP4	1.43	0.00281	0.354	0.149	7.94	17.3	3.18e-05	2.55	LV	CELLSTATES	MP_FOLR2	control_LMNA	10	15
CD44	1.41	0.000813	0.511	0.22	8.05	20.2	6.81e-06	3.09	LV	CELLSTATES	MP_FOLR2	control_LMNA	10	15
CTSA	1.41	0.00683	0.235	0.121	7.3	15.1	0.000102	2.17	LV	CELLSTATES	MP_FOLR2	control_LMNA	10	15
FCER1G	1.4	0.00171	0.398	0.191	7.92	18.4	1.75e-05	2.77	LV	CELLSTATES	MP_FOLR2	control_LMNA	10	15
LILRB3	1.38	0.0229	0.18	0.0856	6.95	12.2	0.000486	1.64	LV	CELLSTATES	MP_FOLR2	control_LMNA	10	15
THBS1	1.38	0.00902	0.232	0.12	7.49	14.4	0.000144	2.04	LV	CELLSTATES	MP_FOLR2	control_LMNA	10	15
CFL1	1.35	0.0223	0.183	0.0931	7.2	12.2	0.000469	1.65	LV	CELLSTATES	MP_FOLR2	control_LMNA	10	15
CALR	1.34	0.0323	0.155	0.0892	7.04	11.3	0.00076	1.49	LV	CELLSTATES	MP_FOLR2	control_LMNA	10	15
EMP3	1.34	0.0473	0.148	0.0651	6.87	10.4	0.00129	1.33	LV	CELLSTATES	MP_FOLR2	control_LMNA	10	15
SERPINB1	1.34	0.0211	0.21	0.0874	7.09	12.4	0.000437	1.68	LV	CELLSTATES	MP_FOLR2	control_LMNA	10	15
TTTY14	1.31	0.00493	0.369	0.16	7.68	15.9	6.65e-05	2.31	LV	CELLSTATES	MP_FOLR2	control_LMNA	10	15
PRKCA	1.3	0.00229	0.668	0.237	8.11	17.8	2.5e-05	2.64	LV	CELLSTATES	MP_FOLR2	control_LMNA	10	15
HIVEP3	1.28	0.0414	0.158	0.0882	7	10.7	0.00106	1.38	LV	CELLSTATES	MP_FOLR2	control_LMNA	10	15
ANK2	1.27	0.0158	0.284	0.132	7.42	13.1	0.000293	1.8	LV	CELLSTATES	MP_FOLR2	control_LMNA	10	15
HPGDS	1.27	0.0462	0.161	0.0986	6.97	10.4	0.00124	1.34	LV	CELLSTATES	MP_FOLR2	control_LMNA	10	15
LSAMP	1.27	0.00631	0.345	0.221	7.8	15.4	8.92e-05	2.2	LV	CELLSTATES	MP_FOLR2	control_LMNA	10	15
CTSB	1.26	0.000423	1.84	1.15	10	21.7	3.13e-06	3.37	LV	CELLSTATES	MP_FOLR2	control_LMNA	10	15
ZFP36L1	1.25	0.00111	0.751	0.436	8.83	19.4	1.05e-05	2.95	LV	CELLSTATES	MP_FOLR2	control_LMNA	10	15
CHST15	1.23	0.013	0.359	0.184	7.61	13.6	0.00023	1.89	LV	CELLSTATES	MP_FOLR2	control_LMNA	10	15
S100A11	1.23	0.0455	0.191	0.107	7.21	10.5	0.00118	1.34	LV	CELLSTATES	MP_FOLR2	control_LMNA	10	15
ENO1	1.22	0.046	0.21	0.12	7.22	10.5	0.00122	1.34	LV	CELLSTATES	MP_FOLR2	control_LMNA	10	15
FAM20A	1.22	0.00259	0.779	0.412	8.71	17.5	2.87e-05	2.59	LV	CELLSTATES	MP_FOLR2	control_LMNA	10	15
RAB11A	1.21	0.00618	0.556	0.282	8.32	15.4	8.68e-05	2.21	LV	CELLSTATES	MP_FOLR2	control_LMNA	10	15
CLEC7A	1.2	0.00893	0.612	0.211	8.06	14.5	0.000141	2.05	LV	CELLSTATES	MP_FOLR2	control_LMNA	10	15
LPAR6	1.19	0.00441	0.634	0.378	8.67	16.2	5.6e-05	2.36	LV	CELLSTATES	MP_FOLR2	control_LMNA	10	15
RPL28	1.18	0.0462	0.203	0.123	7.26	10.4	0.00123	1.34	LV	CELLSTATES	MP_FOLR2	control_LMNA	10	15
HIF1A	1.17	0.00314	0.871	0.436	8.82	17	3.7e-05	2.5	LV	CELLSTATES	MP_FOLR2	control_LMNA	10	15
ENTPD1	1.16	0.00849	0.526	0.3	8.16	14.6	0.000132	2.07	LV	CELLSTATES	MP_FOLR2	control_LMNA	10	15
EXT1	1.15	0.00529	0.847	0.383	8.58	15.7	7.31e-05	2.28	LV	CELLSTATES	MP_FOLR2	control_LMNA	10	15
DUSP1	1.12	0.0215	0.366	0.301	8.3	12.3	0.000449	1.67	LV	CELLSTATES	MP_FOLR2	control_LMNA	10	15
ANTXR2	1.09	0.0343	0.407	0.194	7.78	11.2	0.000828	1.46	LV	CELLSTATES	MP_FOLR2	control_LMNA	10	15
CEMIP2	1.08	0.019	0.543	0.323	8.3	12.6	0.000382	1.72	LV	CELLSTATES	MP_FOLR2	control_LMNA	10	15
EPB41L3	1.08	0.00475	1.11	0.653	9.25	16	6.36e-05	2.32	LV	CELLSTATES	MP_FOLR2	control_LMNA	10	15
TMEM117	1.06	0.0257	0.504	0.264	8.08	11.9	0.000563	1.59	LV	CELLSTATES	MP_FOLR2	control_LMNA	10	15
FTL	1.05	0.0104	1.54	1.07	9.87	14.1	0.000175	1.98	LV	CELLSTATES	MP_FOLR2	control_LMNA	10	15
VIM	1.01	0.0405	0.504	0.279	8.1	10.8	0.00103	1.39	LV	CELLSTATES	MP_FOLR2	control_LMNA	10	15
CFD	0.995	0.042	0.418	0.311	8.27	10.7	0.00108	1.38	LV	CELLSTATES	MP_FOLR2	control_LMNA	10	15
CYBA	0.986	0.0358	0.571	0.407	8.51	11.1	0.000885	1.45	LV	CELLSTATES	MP_FOLR2	control_LMNA	10	15
MALAT1	0.982	0.00165	130	96.6	16.3	18.6	1.62e-05	2.78	LV	CELLSTATES	MP_FOLR2	control_LMNA	10	15
TMSB4X	0.959	0.0248	0.996	0.711	9.3	12	0.000534	1.61	LV	CELLSTATES	MP_FOLR2	control_LMNA	10	15
LYVE1	0.903	0.0458	1.41	0.97	9.67	10.5	0.00121	1.34	LV	CELLSTATES	MP_FOLR2	control_LMNA	10	15
LGMN	0.853	0.044	1.5	0.962	9.62	10.6	0.00114	1.36	LV	CELLSTATES	MP_FOLR2	control_LMNA	10	15

## Sheet: control_PKP2
Gene	logFC	FDR	mean_exp_control	mean_exp_genotype	logCPM	F	PValue	FDR_plot	Region	annotation_level	cell_state	comparison	Observations_genotype	Observations_reference
THBS1	5.57	3.1e-12	0.232	0.00388	7.25	64.4	1.72e-15	11.5	LV	CELLSTATES	MP_FOLR2	control_PKP2	6	15
AL137789.1	4.91	1.89e-05	0.0444	0	6.02	29.2	7.31e-08	4.72	LV	CELLSTATES	MP_FOLR2	control_PKP2	6	15
FSIP1	4.51	9.01e-05	0.0618	0	6.13	25.6	4.58e-07	4.05	LV	CELLSTATES	MP_FOLR2	control_PKP2	6	15
PIM1	4.37	0.000262	0.0514	0	6.09	23.1	1.69e-06	3.58	LV	CELLSTATES	MP_FOLR2	control_PKP2	6	15
S100A9	4.24	1e-08	0.236	0.0282	7.18	46.4	1.29e-11	8	LV	CELLSTATES	MP_FOLR2	control_PKP2	6	15
PLA2G2A	4.1	0.000906	0.0472	0	6.08	20	8.3e-06	3.04	LV	CELLSTATES	MP_FOLR2	control_PKP2	6	15
SPP1	3.9	1.91e-05	0.0804	0.00875	6.48	29.1	7.52e-08	4.72	LV	CELLSTATES	MP_FOLR2	control_PKP2	6	15
GPRC5C	3.73	0.00371	0.0184	0	5.69	16.6	4.83e-05	2.43	LV	CELLSTATES	MP_FOLR2	control_PKP2	6	15
BCL3	3.68	0.00047	0.0785	0.00388	6.11	21.6	3.56e-06	3.33	LV	CELLSTATES	MP_FOLR2	control_PKP2	6	15
GRIP1	3.66	0.000596	0.0866	0.00208	6.1	21.1	4.75e-06	3.23	LV	CELLSTATES	MP_FOLR2	control_PKP2	6	15
PLAU	3.63	1.39e-06	0.127	0.0321	6.74	34.8	4.29e-09	5.86	LV	CELLSTATES	MP_FOLR2	control_PKP2	6	15
FCGBP	3.56	2.52e-07	0.291	0.0232	7.29	38.6	6.33e-10	6.6	LV	CELLSTATES	MP_FOLR2	control_PKP2	6	15
SLC2A3	3.5	1e-08	0.268	0.0381	7.49	46.3	1.34e-11	8	LV	CELLSTATES	MP_FOLR2	control_PKP2	6	15
PNP	3.49	0.00827	0.0406	0	5.77	14.8	0.000137	2.08	LV	CELLSTATES	MP_FOLR2	control_PKP2	6	15
ENPP2	3.48	8.5e-06	0.109	0.0115	6.58	30.9	3.09e-08	5.07	LV	CELLSTATES	MP_FOLR2	control_PKP2	6	15
ADA	3.37	0.0108	0.0346	0	5.74	14.3	0.000189	1.97	LV	CELLSTATES	MP_FOLR2	control_PKP2	6	15
S100A8	3.3	0.00383	0.08	0.0128	6.27	16.5	5.05e-05	2.42	LV	CELLSTATES	MP_FOLR2	control_PKP2	6	15
IQCD	3.24	0.015	0.0148	0	5.62	14	0.000292	1.82	LV	CELLSTATES	MP_FOLR2	control_PKP2	6	15
IL21R	3.19	0.015	0.0214	0	5.66	13.6	0.000288	1.83	LV	CELLSTATES	MP_FOLR2	control_PKP2	6	15
ABLIM3	3.16	0.000158	0.104	0.00926	6.49	24.2	9.62e-07	3.8	LV	CELLSTATES	MP_FOLR2	control_PKP2	6	15
SPTBN5	3.13	0.0399	0.0166	0	5.57	13.4	0.00113	1.4	LV	CELLSTATES	MP_FOLR2	control_PKP2	6	15
ADIRF	3.12	0.0264	0.0409	0	5.82	11.7	0.000627	1.58	LV	CELLSTATES	MP_FOLR2	control_PKP2	6	15
IL4I1	3.12	0.0116	0.0305	0.00667	5.89	13.8	0.000208	1.94	LV	CELLSTATES	MP_FOLR2	control_PKP2	6	15
MYO1G	3.08	0.0282	0.0466	0	5.75	11.9	0.000684	1.55	LV	CELLSTATES	MP_FOLR2	control_PKP2	6	15
MKNK1-AS1	3.05	0.000798	0.0989	0.0113	6.4	20.4	6.83e-06	3.1	LV	CELLSTATES	MP_FOLR2	control_PKP2	6	15
SH2B2	3.05	0.0369	0.014	0	5.57	13	0.00103	1.43	LV	CELLSTATES	MP_FOLR2	control_PKP2	6	15
AATK	3.04	0.0184	0.0376	0	5.62	12.9	0.000377	1.74	LV	CELLSTATES	MP_FOLR2	control_PKP2	6	15
CTSK	3.02	0.0311	0.0498	0	5.72	11.8	0.000788	1.51	LV	CELLSTATES	MP_FOLR2	control_PKP2	6	15
JAK3	3.02	0.00169	0.0729	0.00673	6.24	18.5	1.8e-05	2.77	LV	CELLSTATES	MP_FOLR2	control_PKP2	6	15
GK-AS1	3	0.0056	0.048	0.00875	6.08	15.6	8.14e-05	2.25	LV	CELLSTATES	MP_FOLR2	control_PKP2	6	15
ATF5	2.96	0.00289	0.0555	0.00721	6.12	17.2	3.5e-05	2.54	LV	CELLSTATES	MP_FOLR2	control_PKP2	6	15
METRNL	2.96	0.000111	0.117	0.0157	6.56	24.9	6.42e-07	3.95	LV	CELLSTATES	MP_FOLR2	control_PKP2	6	15
IRF2BPL	2.95	0.0489	0.0237	0	5.66	11.5	0.00145	1.31	LV	CELLSTATES	MP_FOLR2	control_PKP2	6	15
RRP12	2.92	0.0276	0.0688	0.00208	5.97	11.6	0.000662	1.56	LV	CELLSTATES	MP_FOLR2	control_PKP2	6	15
NEURL2	2.9	8.23e-08	0.289	0.0909	7.66	41.1	1.82e-10	7.08	LV	CELLSTATES	MP_FOLR2	control_PKP2	6	15
CBFA2T3	2.89	0.0233	0.0337	0.00208	5.77	12.1	0.000518	1.63	LV	CELLSTATES	MP_FOLR2	control_PKP2	6	15
AC004593.3	2.87	0.0389	0.0233	0	5.56	12	0.00109	1.41	LV	CELLSTATES	MP_FOLR2	control_PKP2	6	15
SOCS3	2.83	0.0333	0.0527	0.00208	5.86	11.1	0.000859	1.48	LV	CELLSTATES	MP_FOLR2	control_PKP2	6	15
AC011511.2	2.72	0.0203	0.0813	0.00513	6.04	12.5	0.000427	1.69	LV	CELLSTATES	MP_FOLR2	control_PKP2	6	15
AC023590.1	2.72	0.0399	0.0166	0.00208	5.73	10.6	0.00114	1.4	LV	CELLSTATES	MP_FOLR2	control_PKP2	6	15
CEACAM1	2.72	0.0408	0.0245	0.00388	5.77	10.6	0.00117	1.39	LV	CELLSTATES	MP_FOLR2	control_PKP2	6	15
CR1	2.72	3.2e-08	0.459	0.111	8.01	43.5	5.56e-11	7.49	LV	CELLSTATES	MP_FOLR2	control_PKP2	6	15
VCAN	2.71	7.3e-05	0.289	0.0371	7.24	26.2	3.46e-07	4.14	LV	CELLSTATES	MP_FOLR2	control_PKP2	6	15
NEURL1	2.67	0.0447	0.0315	0.0128	5.78	10.4	0.00131	1.35	LV	CELLSTATES	MP_FOLR2	control_PKP2	6	15
DCHS1	2.63	0.0489	0.0453	0.00208	5.78	10.2	0.00145	1.31	LV	CELLSTATES	MP_FOLR2	control_PKP2	6	15
KIFC3	2.63	0.00134	0.0897	0.0193	6.47	19	1.35e-05	2.87	LV	CELLSTATES	MP_FOLR2	control_PKP2	6	15
CDCP1	2.61	0.00442	0.0706	0.0154	6.3	16.1	6.15e-05	2.35	LV	CELLSTATES	MP_FOLR2	control_PKP2	6	15
PLEKHG6	2.61	0.0144	0.0976	0.00852	6.12	13.3	0.000273	1.84	LV	CELLSTATES	MP_FOLR2	control_PKP2	6	15
CD14	2.6	8.85e-10	1.35	0.37	9.53	52.1	7.69e-13	9.05	LV	CELLSTATES	MP_FOLR2	control_PKP2	6	15
GLIPR2	2.59	0.00272	0.11	0.0234	6.42	17.4	3.24e-05	2.57	LV	CELLSTATES	MP_FOLR2	control_PKP2	6	15
SDF2L1	2.52	0.0065	0.0647	0.0144	6.34	15.2	0.000101	2.19	LV	CELLSTATES	MP_FOLR2	control_PKP2	6	15
LILRB1	2.51	0.00382	0.0657	0.0193	6.36	16.5	5e-05	2.42	LV	CELLSTATES	MP_FOLR2	control_PKP2	6	15
EEPD1	2.49	0.000106	0.185	0.0631	7.04	25.1	5.85e-07	3.98	LV	CELLSTATES	MP_FOLR2	control_PKP2	6	15
FAM20A	2.49	2.28e-08	0.779	0.224	8.71	44.3	3.6e-11	7.64	LV	CELLSTATES	MP_FOLR2	control_PKP2	6	15
AC079210.1	2.39	0.00128	0.0983	0.0308	6.67	19.1	1.27e-05	2.89	LV	CELLSTATES	MP_FOLR2	control_PKP2	6	15
RELT	2.35	0.0367	0.0785	0.0126	6.13	10.8	0.00101	1.44	LV	CELLSTATES	MP_FOLR2	control_PKP2	6	15
CTSL	2.34	4.11e-07	0.566	0.187	8.39	37.5	1.1e-09	6.39	LV	CELLSTATES	MP_FOLR2	control_PKP2	6	15
EPAS1	2.34	0.000798	0.116	0.0468	6.84	20.3	6.87e-06	3.1	LV	CELLSTATES	MP_FOLR2	control_PKP2	6	15
HIVEP1	2.34	0.000761	0.122	0.054	6.83	20.5	6.37e-06	3.12	LV	CELLSTATES	MP_FOLR2	control_PKP2	6	15
RFX2	2.28	0.00401	0.101	0.0269	6.58	16.4	5.38e-05	2.4	LV	CELLSTATES	MP_FOLR2	control_PKP2	6	15
RASGRP3	2.27	0.0114	0.0847	0.0214	6.41	13.9	0.000203	1.94	LV	CELLSTATES	MP_FOLR2	control_PKP2	6	15
NRP2	2.25	1.37e-06	0.538	0.153	8.25	34.9	4.1e-09	5.86	LV	CELLSTATES	MP_FOLR2	control_PKP2	6	15
CORO1A	2.21	0.0119	0.144	0.0564	6.69	13.7	0.000215	1.92	LV	CELLSTATES	MP_FOLR2	control_PKP2	6	15
HBEGF	2.17	0.0102	0.0826	0.0321	6.46	14.1	0.000175	1.99	LV	CELLSTATES	MP_FOLR2	control_PKP2	6	15
TMC6	2.17	0.00303	0.13	0.0406	6.82	17.1	3.71e-05	2.52	LV	CELLSTATES	MP_FOLR2	control_PKP2	6	15
MBOAT7	2.15	0.0278	0.0615	0.0203	6.28	11.6	0.000672	1.56	LV	CELLSTATES	MP_FOLR2	control_PKP2	6	15
ADGRE2	2.14	0.00822	0.185	0.0377	6.7	14.6	0.000135	2.09	LV	CELLSTATES	MP_FOLR2	control_PKP2	6	15
ABCG1	2.11	0.00338	0.152	0.0362	6.75	16.8	4.29e-05	2.47	LV	CELLSTATES	MP_FOLR2	control_PKP2	6	15
MILR1	2.1	0.00169	0.171	0.0507	6.95	18.5	1.81e-05	2.77	LV	CELLSTATES	MP_FOLR2	control_PKP2	6	15
AC004687.1	2.09	0.0124	0.101	0.0245	6.5	13.6	0.000227	1.91	LV	CELLSTATES	MP_FOLR2	control_PKP2	6	15
GK	2.09	0.000757	0.222	0.0804	7.22	20.5	6.28e-06	3.12	LV	CELLSTATES	MP_FOLR2	control_PKP2	6	15
BCL6	2.07	0.0293	0.072	0.0196	6.34	11.5	0.000726	1.53	LV	CELLSTATES	MP_FOLR2	control_PKP2	6	15
C9	2.06	0.0166	0.108	0.0337	6.45	12.9	0.00033	1.78	LV	CELLSTATES	MP_FOLR2	control_PKP2	6	15
CCL2	2.06	0.0065	0.112	0.0296	6.75	15.2	0.0001	2.19	LV	CELLSTATES	MP_FOLR2	control_PKP2	6	15
CHST15	2.05	0.000254	0.359	0.0918	7.6	23.1	1.63e-06	3.59	LV	CELLSTATES	MP_FOLR2	control_PKP2	6	15
LILRB3	2.02	0.0031	0.18	0.0632	6.96	17	3.82e-05	2.51	LV	CELLSTATES	MP_FOLR2	control_PKP2	6	15
DEF6	2.01	0.0269	0.0837	0.0221	6.43	11.7	0.000642	1.57	LV	CELLSTATES	MP_FOLR2	control_PKP2	6	15
IL7	2	0.00371	0.156	0.0528	6.91	16.6	4.79e-05	2.43	LV	CELLSTATES	MP_FOLR2	control_PKP2	6	15
SLC16A10	2	5.62e-05	0.463	0.208	8.28	26.8	2.49e-07	4.25	LV	CELLSTATES	MP_FOLR2	control_PKP2	6	15
SNX18	2	0.0132	0.106	0.0378	6.57	13.5	0.000247	1.88	LV	CELLSTATES	MP_FOLR2	control_PKP2	6	15
CD200R1	1.98	0.00623	0.126	0.0487	6.77	15.3	9.39e-05	2.21	LV	CELLSTATES	MP_FOLR2	control_PKP2	6	15
MB21D2	1.98	0.00147	0.219	0.0681	7.14	18.8	1.51e-05	2.83	LV	CELLSTATES	MP_FOLR2	control_PKP2	6	15
PDIA4	1.97	0.0336	0.094	0.0257	6.51	11.1	0.000875	1.47	LV	CELLSTATES	MP_FOLR2	control_PKP2	6	15
HSP90B1	1.94	0.00038	0.337	0.136	7.83	22.1	2.73e-06	3.42	LV	CELLSTATES	MP_FOLR2	control_PKP2	6	15
FCGR3A	1.93	0.00794	0.166	0.0632	6.95	14.7	0.000129	2.1	LV	CELLSTATES	MP_FOLR2	control_PKP2	6	15
ZFP36L1	1.88	3.31e-05	0.751	0.302	8.86	28	1.36e-07	4.48	LV	CELLSTATES	MP_FOLR2	control_PKP2	6	15
PLSCR1	1.87	0.00047	0.364	0.119	7.72	21.6	3.6e-06	3.33	LV	CELLSTATES	MP_FOLR2	control_PKP2	6	15
CD209	1.86	0.0235	0.0998	0.0515	6.6	12	0.00053	1.63	LV	CELLSTATES	MP_FOLR2	control_PKP2	6	15
LMCD1-AS1	1.86	0.0264	0.101	0.0383	6.54	11.7	0.000626	1.58	LV	CELLSTATES	MP_FOLR2	control_PKP2	6	15
TBC1D2	1.86	0.0427	0.1	0.0265	6.42	10.5	0.00124	1.37	LV	CELLSTATES	MP_FOLR2	control_PKP2	6	15
LDHA	1.85	0.0149	0.123	0.0537	6.86	13.2	0.000285	1.83	LV	CELLSTATES	MP_FOLR2	control_PKP2	6	15
MARCO	1.85	0.00704	0.176	0.0702	7.08	15	0.000112	2.15	LV	CELLSTATES	MP_FOLR2	control_PKP2	6	15
ENG	1.84	0.0044	0.17	0.0841	7.2	16.1	6.09e-05	2.36	LV	CELLSTATES	MP_FOLR2	control_PKP2	6	15
TCOF1	1.84	0.0422	0.0805	0.0295	6.44	10.5	0.00122	1.37	LV	CELLSTATES	MP_FOLR2	control_PKP2	6	15
PLAUR	1.82	0.0233	0.163	0.0577	6.85	12.1	0.00052	1.63	LV	CELLSTATES	MP_FOLR2	control_PKP2	6	15
HIVEP3	1.77	0.00822	0.158	0.0695	7.06	14.6	0.000135	2.09	LV	CELLSTATES	MP_FOLR2	control_PKP2	6	15
IGSF6	1.74	0.0368	0.0999	0.0409	6.58	10.8	0.00102	1.43	LV	CELLSTATES	MP_FOLR2	control_PKP2	6	15
ST8SIA4	1.72	0.000702	0.449	0.184	8	20.7	5.77e-06	3.15	LV	CELLSTATES	MP_FOLR2	control_PKP2	6	15
IER3	1.71	0.00631	0.235	0.106	7.31	15.3	9.56e-05	2.2	LV	CELLSTATES	MP_FOLR2	control_PKP2	6	15
SEPT6	1.71	0.0303	0.124	0.0405	6.76	11.4	0.000765	1.52	LV	CELLSTATES	MP_FOLR2	control_PKP2	6	15
PSTPIP1	1.7	0.0263	0.187	0.0668	6.89	11.8	0.000617	1.58	LV	CELLSTATES	MP_FOLR2	control_PKP2	6	15
RPL27A	1.7	0.0264	0.222	0.0481	7.1	11.7	0.000625	1.58	LV	CELLSTATES	MP_FOLR2	control_PKP2	6	15
HSPA5	1.67	0.0056	0.292	0.136	7.66	15.6	8.13e-05	2.25	LV	CELLSTATES	MP_FOLR2	control_PKP2	6	15
CLEC7A	1.63	0.00228	0.612	0.147	8.08	17.7	2.65e-05	2.64	LV	CELLSTATES	MP_FOLR2	control_PKP2	6	15
CLEC10A	1.57	0.015	0.267	0.1	7.29	13.2	0.000292	1.82	LV	CELLSTATES	MP_FOLR2	control_PKP2	6	15
GPRIN3	1.56	0.0122	0.33	0.123	7.39	13.7	0.000222	1.91	LV	CELLSTATES	MP_FOLR2	control_PKP2	6	15
LILRB2	1.56	0.0357	0.141	0.0964	6.95	10.9	0.000975	1.45	LV	CELLSTATES	MP_FOLR2	control_PKP2	6	15
TGFBI	1.56	0.000618	0.81	0.392	8.92	21	4.98e-06	3.21	LV	CELLSTATES	MP_FOLR2	control_PKP2	6	15
RUBCNL	1.55	0.0326	0.179	0.0714	7.08	11.2	0.000835	1.49	LV	CELLSTATES	MP_FOLR2	control_PKP2	6	15
TMEM241	1.54	0.0354	0.12	0.0809	7.04	10.9	0.000961	1.45	LV	CELLSTATES	MP_FOLR2	control_PKP2	6	15
CD44	1.53	0.00288	0.511	0.22	8.16	17.2	3.46e-05	2.54	LV	CELLSTATES	MP_FOLR2	control_PKP2	6	15
SH3RF3	1.52	0.00491	0.423	0.186	7.98	15.9	6.95e-05	2.31	LV	CELLSTATES	MP_FOLR2	control_PKP2	6	15
SRGAP3	1.52	0.0166	0.232	0.123	7.36	12.9	0.000329	1.78	LV	CELLSTATES	MP_FOLR2	control_PKP2	6	15
TYMP	1.52	0.00577	0.422	0.178	7.95	15.5	8.44e-05	2.24	LV	CELLSTATES	MP_FOLR2	control_PKP2	6	15
ARMC2	1.5	0.0108	0.29	0.168	7.72	14	0.00019	1.97	LV	CELLSTATES	MP_FOLR2	control_PKP2	6	15
FPR1	1.5	0.00437	0.497	0.24	8.1	16.2	5.94e-05	2.36	LV	CELLSTATES	MP_FOLR2	control_PKP2	6	15
HIF1A	1.5	0.00106	0.871	0.387	8.88	19.6	1.01e-05	2.98	LV	CELLSTATES	MP_FOLR2	control_PKP2	6	15
S100A6	1.46	0.0124	0.471	0.16	8.11	13.7	0.000226	1.91	LV	CELLSTATES	MP_FOLR2	control_PKP2	6	15
SERPINB1	1.44	0.0419	0.21	0.104	7.17	10.5	0.0012	1.38	LV	CELLSTATES	MP_FOLR2	control_PKP2	6	15
DAB2	1.42	0.0419	0.18	0.112	7.2	10.5	0.0012	1.38	LV	CELLSTATES	MP_FOLR2	control_PKP2	6	15
MKNK1	1.42	0.00365	0.721	0.344	8.66	16.7	4.68e-05	2.44	LV	CELLSTATES	MP_FOLR2	control_PKP2	6	15
CEMIP2	1.41	0.00609	0.543	0.277	8.31	15.4	9.04e-05	2.22	LV	CELLSTATES	MP_FOLR2	control_PKP2	6	15
CTSA	1.4	0.0263	0.235	0.142	7.44	11.8	0.000616	1.58	LV	CELLSTATES	MP_FOLR2	control_PKP2	6	15
ANKRD13D	1.39	0.0176	0.422	0.165	7.75	12.8	0.000353	1.75	LV	CELLSTATES	MP_FOLR2	control_PKP2	6	15
EPB41L3	1.39	0.00192	1.11	0.567	9.31	18.2	2.11e-05	2.72	LV	CELLSTATES	MP_FOLR2	control_PKP2	6	15
HIF1A-AS2	1.39	0.0156	0.313	0.183	7.82	13.1	0.000304	1.81	LV	CELLSTATES	MP_FOLR2	control_PKP2	6	15
PRKCA	1.39	0.0106	0.668	0.206	8.2	14.1	0.000183	1.98	LV	CELLSTATES	MP_FOLR2	control_PKP2	6	15
NAIP	1.38	0.00142	1.67	0.827	9.77	18.9	1.45e-05	2.85	LV	CELLSTATES	MP_FOLR2	control_PKP2	6	15
PPARD	1.37	0.0245	0.285	0.179	7.68	11.9	0.000561	1.61	LV	CELLSTATES	MP_FOLR2	control_PKP2	6	15
ACTB	1.36	0.0056	0.995	0.561	9.26	15.6	8.14e-05	2.25	LV	CELLSTATES	MP_FOLR2	control_PKP2	6	15
EXT1	1.35	0.00592	0.847	0.356	8.65	15.5	8.69e-05	2.23	LV	CELLSTATES	MP_FOLR2	control_PKP2	6	15
PRKAR1A	1.35	0.0292	0.273	0.137	7.55	11.5	0.000722	1.53	LV	CELLSTATES	MP_FOLR2	control_PKP2	6	15
CTSC	1.34	0.00613	0.828	0.417	8.83	15.4	9.21e-05	2.21	LV	CELLSTATES	MP_FOLR2	control_PKP2	6	15
NRP1	1.34	0.00142	2.21	1.16	10.2	18.9	1.44e-05	2.85	LV	CELLSTATES	MP_FOLR2	control_PKP2	6	15
CTSB	1.31	0.00218	1.84	1.2	10.1	17.9	2.49e-05	2.66	LV	CELLSTATES	MP_FOLR2	control_PKP2	6	15
AC120193.1	1.3	0.0295	0.419	0.17	7.87	11.4	0.00074	1.53	LV	CELLSTATES	MP_FOLR2	control_PKP2	6	15
CYTH4	1.3	0.019	0.405	0.263	8.15	12.6	0.000393	1.72	LV	CELLSTATES	MP_FOLR2	control_PKP2	6	15
LPAR6	1.28	0.0128	0.634	0.344	8.73	13.6	0.000238	1.89	LV	CELLSTATES	MP_FOLR2	control_PKP2	6	15
ENTPD1	1.27	0.0231	0.526	0.291	8.25	12.1	0.000509	1.64	LV	CELLSTATES	MP_FOLR2	control_PKP2	6	15
VAV1	1.26	0.0264	0.445	0.223	8.11	11.7	0.000625	1.58	LV	CELLSTATES	MP_FOLR2	control_PKP2	6	15
CMIP	1.22	0.0113	0.934	0.509	9.03	13.9	0.0002	1.95	LV	CELLSTATES	MP_FOLR2	control_PKP2	6	15
LRP1	1.17	0.0294	0.678	0.439	8.63	11.4	0.000733	1.53	LV	CELLSTATES	MP_FOLR2	control_PKP2	6	15
PTPN2	1.17	0.0396	0.492	0.264	8.14	10.7	0.00112	1.4	LV	CELLSTATES	MP_FOLR2	control_PKP2	6	15
RNF150	1.15	0.0231	0.989	0.679	9.21	12.1	0.000511	1.64	LV	CELLSTATES	MP_FOLR2	control_PKP2	6	15
ME1	1.12	0.0344	0.763	0.512	8.9	11	0.000909	1.46	LV	CELLSTATES	MP_FOLR2	control_PKP2	6	15
FTH1	1.11	0.0247	1.23	0.73	9.56	11.9	0.000568	1.61	LV	CELLSTATES	MP_FOLR2	control_PKP2	6	15
PLTP	1.09	0.0203	1.3	0.871	9.6	12.5	0.000425	1.69	LV	CELLSTATES	MP_FOLR2	control_PKP2	6	15
LGMN	1	0.0387	1.5	1.06	9.78	10.7	0.00108	1.41	LV	CELLSTATES	MP_FOLR2	control_PKP2	6	15
MSR1	1	0.0496	1.17	0.818	9.47	10.1	0.00148	1.3	LV	CELLSTATES	MP_FOLR2	control_PKP2	6	15
MALAT1	0.761	0.00634	130	113	16.4	15.3	9.67e-05	2.2	LV	CELLSTATES	MP_FOLR2	control_PKP2	6	15

## Sheet: control_PVneg
Gene	logFC	FDR	mean_exp_control	mean_exp_genotype	logCPM	F	PValue	FDR_plot	Region	annotation_level	cell_state	comparison	Observations_genotype	Observations_reference
THBS1	4.31	1.77e-06	0.232	0.0101	7.4	39.8	1.23e-09	5.75	LV	CELLSTATES	MP_FOLR2	control_PVneg	6	15
MIR22HG	4.19	0.00931	0.0328	0	6.01	17.6	3.76e-05	2.03	LV	CELLSTATES	MP_FOLR2	control_PVneg	6	15
PLA2G2A	4.07	0.0108	0.0472	0	6.24	17.2	4.71e-05	1.97	LV	CELLSTATES	MP_FOLR2	control_PVneg	6	15
AC016152.1	3.98	0.01	0.0647	0	6.17	17.4	4.22e-05	2	LV	CELLSTATES	MP_FOLR2	control_PVneg	6	15
KIFC3	3.86	0.000569	0.0897	0.0023	6.54	24.8	1.19e-06	3.24	LV	CELLSTATES	MP_FOLR2	control_PVneg	6	15
SLC2A3	3.79	2.23e-06	0.268	0.0319	7.59	39.1	1.73e-09	5.65	LV	CELLSTATES	MP_FOLR2	control_PVneg	6	15
FCGBP	3.65	6.44e-05	0.291	0.0168	7.42	30.9	7e-08	4.19	LV	CELLSTATES	MP_FOLR2	control_PVneg	6	15
S100A9	3.63	6.43e-05	0.236	0.0258	7.32	31.1	6.34e-08	4.19	LV	CELLSTATES	MP_FOLR2	control_PVneg	6	15
CD180	3.56	0.0301	0.0288	0	5.88	14.1	0.000213	1.52	LV	CELLSTATES	MP_FOLR2	control_PVneg	6	15
KREMEN1	3.49	0.0397	0.0216	0	5.86	13.4	0.000308	1.4	LV	CELLSTATES	MP_FOLR2	control_PVneg	6	15
CTPS1	3.44	0.0454	0.0338	0	5.93	13.1	0.000359	1.34	LV	CELLSTATES	MP_FOLR2	control_PVneg	6	15
S100A8	3.43	0.0167	0.08	0.00115	6.42	15.7	9.51e-05	1.78	LV	CELLSTATES	MP_FOLR2	control_PVneg	6	15
GK-AS1	3.13	0.0326	0.048	0.0023	6.21	13.8	0.000248	1.49	LV	CELLSTATES	MP_FOLR2	control_PVneg	6	15
JAK3	3.06	0.0243	0.0729	0.00794	6.38	14.8	0.000155	1.61	LV	CELLSTATES	MP_FOLR2	control_PVneg	6	15
VCAN	2.89	0.00101	0.289	0.0194	7.36	23.3	2.44e-06	2.99	LV	CELLSTATES	MP_FOLR2	control_PVneg	6	15
SPP1	2.84	0.0279	0.0804	0.0196	6.66	14.3	0.000193	1.55	LV	CELLSTATES	MP_FOLR2	control_PVneg	6	15
SLC12A9	2.82	0.0135	0.112	0.0107	6.56	16.4	6.81e-05	1.87	LV	CELLSTATES	MP_FOLR2	control_PVneg	6	15
ADGRE2	2.79	0.0117	0.185	0.0229	6.8	16.9	5.45e-05	1.93	LV	CELLSTATES	MP_FOLR2	control_PVneg	6	15
NEURL2	2.78	0.000434	0.289	0.0897	7.74	25.9	7.08e-07	3.36	LV	CELLSTATES	MP_FOLR2	control_PVneg	6	15
CCR1	2.67	0.0493	0.0804	0.00897	6.39	12.8	0.000421	1.31	LV	CELLSTATES	MP_FOLR2	control_PVneg	6	15
IER3	2.67	0.00373	0.235	0.0478	7.31	19.9	1.25e-05	2.43	LV	CELLSTATES	MP_FOLR2	control_PVneg	6	15
VPS9D1	2.62	0.0125	0.134	0.0125	6.71	16.7	5.99e-05	1.9	LV	CELLSTATES	MP_FOLR2	control_PVneg	6	15
PLAU	2.58	0.0113	0.127	0.0297	6.91	17	5.17e-05	1.95	LV	CELLSTATES	MP_FOLR2	control_PVneg	6	15
GLIPR2	2.54	0.0319	0.11	0.0269	6.56	14	0.00023	1.5	LV	CELLSTATES	MP_FOLR2	control_PVneg	6	15
GK	2.51	0.00467	0.222	0.0479	7.27	19.3	1.64e-05	2.33	LV	CELLSTATES	MP_FOLR2	control_PVneg	6	15
CCL2	2.49	0.0135	0.112	0.0243	6.83	16.3	7.04e-05	1.87	LV	CELLSTATES	MP_FOLR2	control_PVneg	6	15
CORO1A	2.47	0.0186	0.144	0.0109	6.81	15.4	0.000109	1.73	LV	CELLSTATES	MP_FOLR2	control_PVneg	6	15
NAMPT	2.4	0.000192	0.535	0.151	8.33	28	2.66e-07	3.72	LV	CELLSTATES	MP_FOLR2	control_PVneg	6	15
ZFP36	2.37	0.000475	0.394	0.159	8.44	25.4	8.86e-07	3.32	LV	CELLSTATES	MP_FOLR2	control_PVneg	6	15
RHOU	2.14	0.0482	0.183	0.0456	6.85	12.9	0.000395	1.32	LV	CELLSTATES	MP_FOLR2	control_PVneg	6	15
CLIC1	2.11	0.0167	0.177	0.0441	7.24	15.7	9.58e-05	1.78	LV	CELLSTATES	MP_FOLR2	control_PVneg	6	15
TIMP1	2.1	0.0341	0.168	0.0402	7.13	13.7	0.000262	1.47	LV	CELLSTATES	MP_FOLR2	control_PVneg	6	15
HSPA5	2.09	0.0167	0.292	0.0924	7.71	15.7	9.52e-05	1.78	LV	CELLSTATES	MP_FOLR2	control_PVneg	6	15
CD14	2	0.00021	1.35	0.549	9.65	27.6	3.09e-07	3.68	LV	CELLSTATES	MP_FOLR2	control_PVneg	6	15
SLC11A1	1.92	0.01	0.459	0.182	8.12	17.4	4.15e-05	2	LV	CELLSTATES	MP_FOLR2	control_PVneg	6	15
CR1	1.91	0.0112	0.459	0.174	8.12	17	5.06e-05	1.95	LV	CELLSTATES	MP_FOLR2	control_PVneg	6	15
CTSA	1.87	0.0326	0.235	0.0946	7.44	13.8	0.000247	1.49	LV	CELLSTATES	MP_FOLR2	control_PVneg	6	15
TYMP	1.8	0.0121	0.422	0.129	8.01	16.8	5.73e-05	1.92	LV	CELLSTATES	MP_FOLR2	control_PVneg	6	15
HSP90B1	1.69	0.0432	0.337	0.201	7.92	13.2	0.000339	1.36	LV	CELLSTATES	MP_FOLR2	control_PVneg	6	15
ACTB	1.55	0.0134	0.995	0.479	9.3	16.4	6.67e-05	1.87	LV	CELLSTATES	MP_FOLR2	control_PVneg	6	15
HIF1A	1.38	0.0482	0.871	0.45	8.95	12.9	0.0004	1.32	LV	CELLSTATES	MP_FOLR2	control_PVneg	6	15
PLTP	1.34	0.0301	1.3	0.833	9.61	14.1	0.000211	1.52	LV	CELLSTATES	MP_FOLR2	control_PVneg	6	15
MALAT1	1.17	0.000437	130	88.4	16.4	25.8	7.47e-07	3.36	LV	CELLSTATES	MP_FOLR2	control_PVneg	6	15

## Sheet: control_RBM20
Gene	logFC	FDR	mean_exp_control	mean_exp_genotype	logCPM	F	PValue	FDR_plot	Region	annotation_level	cell_state	comparison	Observations_genotype	Observations_reference
FCGBP	5.99	2.33e-13	0.291	0	7.28	70.2	5.48e-17	12.6	LV	CELLSTATES	MP_FOLR2	control_RBM20	8	15
PLA2G2A	4.02	0.00127	0.0472	0	6.22	21.4	3.79e-06	2.9	LV	CELLSTATES	MP_FOLR2	control_RBM20	8	15
ISOC2	3.43	0.0149	0.0325	0	6	15.5	8.31e-05	1.83	LV	CELLSTATES	MP_FOLR2	control_RBM20	8	15
EMC4	3.28	0.0241	0.0315	0	5.97	14.4	0.000148	1.62	LV	CELLSTATES	MP_FOLR2	control_RBM20	8	15
COMTD1	3.2	0.0347	0.0356	0	5.97	13.5	0.000244	1.46	LV	CELLSTATES	MP_FOLR2	control_RBM20	8	15
LMCD1-AS1	2.76	0.00701	0.101	0.0143	6.52	17.3	3.19e-05	2.15	LV	CELLSTATES	MP_FOLR2	control_RBM20	8	15
CCL2	2.33	0.00415	0.112	0.0234	6.79	18.6	1.6e-05	2.38	LV	CELLSTATES	MP_FOLR2	control_RBM20	8	15
C5orf17	2.32	0.033	0.115	0.0128	6.51	13.7	0.000215	1.48	LV	CELLSTATES	MP_FOLR2	control_RBM20	8	15
S100A9	2.27	0.000246	0.236	0.0647	7.31	25.5	4.39e-07	3.61	LV	CELLSTATES	MP_FOLR2	control_RBM20	8	15
APOD	2.23	2.6e-05	0.373	0.105	8	30.9	2.66e-08	4.59	LV	CELLSTATES	MP_FOLR2	control_RBM20	8	15
ABLIM3	1.99	0.0461	0.104	0.0368	6.64	12.7	0.000359	1.34	LV	CELLSTATES	MP_FOLR2	control_RBM20	8	15
STK32B	1.76	0.0443	0.184	0.0509	6.89	12.9	0.000336	1.35	LV	CELLSTATES	MP_FOLR2	control_RBM20	8	15
RNF150	1.57	0.000246	0.989	0.432	9	25.5	4.45e-07	3.61	LV	CELLSTATES	MP_FOLR2	control_RBM20	8	15
S100A4	1.43	0.0209	0.337	0.149	7.74	14.7	0.000127	1.68	LV	CELLSTATES	MP_FOLR2	control_RBM20	8	15
MYL3	1.4	0.00897	0.542	0.204	8.2	16.8	4.23e-05	2.05	LV	CELLSTATES	MP_FOLR2	control_RBM20	8	15
ANK2	1.37	0.047	0.284	0.127	7.53	12.6	0.000391	1.33	LV	CELLSTATES	MP_FOLR2	control_RBM20	8	15
ACTB	1.32	0.00338	0.995	0.604	9.22	19.2	1.17e-05	2.47	LV	CELLSTATES	MP_FOLR2	control_RBM20	8	15
MIR99AHG	1.28	0.0102	0.668	0.402	8.67	16.4	5.07e-05	1.99	LV	CELLSTATES	MP_FOLR2	control_RBM20	8	15
CLEC7A	1.19	0.047	0.612	0.23	8.17	12.6	0.00039	1.33	LV	CELLSTATES	MP_FOLR2	control_RBM20	8	15
NRP1	0.974	0.0461	2.21	1.39	10.2	12.7	0.000372	1.34	LV	CELLSTATES	MP_FOLR2	control_RBM20	8	15

## Sheet: control_TTN
Gene	logFC	FDR	mean_exp_control	mean_exp_genotype	logCPM	F	PValue	FDR_plot	Region	annotation_level	cell_state	comparison	Observations_genotype	Observations_reference
FCGBP	4.73	1.51e-15	0.291	0.00899	7.04	80.1	3.62e-19	14.8	LV	CELLSTATES	MP_FOLR2	control_TTN	11	15
S100A9	4.27	3.57e-14	0.236	0.0107	6.96	73.3	1.14e-17	13.4	LV	CELLSTATES	MP_FOLR2	control_TTN	11	15
SPP1	4.24	9.58e-09	0.0804	0.00298	6.32	45.8	1.3e-11	8.02	LV	CELLSTATES	MP_FOLR2	control_TTN	11	15
S100A8	3.76	2.69e-05	0.08	0.00246	6.13	28.8	8.09e-08	4.57	LV	CELLSTATES	MP_FOLR2	control_TTN	11	15
THBS1	3.72	7.81e-13	0.232	0.0351	7.09	66.4	3.75e-16	12.1	LV	CELLSTATES	MP_FOLR2	control_TTN	11	15
PLA2G2A	3.53	0.000245	0.0472	0.00149	5.99	23.6	1.16e-06	3.61	LV	CELLSTATES	MP_FOLR2	control_TTN	11	15
SLC2A3	3.51	1.63e-13	0.268	0.0487	7.28	69.8	6.51e-17	12.8	LV	CELLSTATES	MP_FOLR2	control_TTN	11	15
PNP	3.47	0.000809	0.0406	0	5.71	21.5	5.18e-06	3.09	LV	CELLSTATES	MP_FOLR2	control_TTN	11	15
AP005059.1	3.16	0.00341	0.013	0	5.61	19.4	3.14e-05	2.47	LV	CELLSTATES	MP_FOLR2	control_TTN	11	15
PIM1	3.15	0.00067	0.0514	0.00788	6.02	21.3	4e-06	3.17	LV	CELLSTATES	MP_FOLR2	control_TTN	11	15
VCAN	3.14	2.05e-09	0.289	0.0269	7.02	49.4	2.14e-12	8.69	LV	CELLSTATES	MP_FOLR2	control_TTN	11	15
OSM	3.1	0.00635	0.0199	0	5.6	19	7.36e-05	2.2	LV	CELLSTATES	MP_FOLR2	control_TTN	11	15
SLC22A16	3.04	0.00304	0.0582	0.00149	5.77	17.7	2.62e-05	2.52	LV	CELLSTATES	MP_FOLR2	control_TTN	11	15
FCGR3A	3.03	1.47e-07	0.166	0.0326	6.71	40.1	2.47e-10	6.83	LV	CELLSTATES	MP_FOLR2	control_TTN	11	15
PLAU	3.01	2.76e-07	0.127	0.0262	6.61	38.6	5.08e-10	6.56	LV	CELLSTATES	MP_FOLR2	control_TTN	11	15
AC092384.1	2.81	0.0218	0.0185	0	5.55	17.2	0.000382	1.66	LV	CELLSTATES	MP_FOLR2	control_TTN	11	15
NR4A1	2.78	0.00633	0.0654	0.00331	5.88	15.7	7.29e-05	2.2	LV	CELLSTATES	MP_FOLR2	control_TTN	11	15
RGS2	2.7	0.0017	0.0563	0.00862	6.06	19	1.3e-05	2.77	LV	CELLSTATES	MP_FOLR2	control_TTN	11	15
ZSCAN31	2.69	0.0237	0.0148	0	5.55	15	0.000438	1.63	LV	CELLSTATES	MP_FOLR2	control_TTN	11	15
KNL1	2.68	0.0394	0.0151	0	5.53	16.4	0.000892	1.4	LV	CELLSTATES	MP_FOLR2	control_TTN	11	15
ZNF674-AS1	2.68	0.0476	0.0127	0	5.54	15.8	0.00115	1.32	LV	CELLSTATES	MP_FOLR2	control_TTN	11	15
APOD	2.62	2.67e-09	0.373	0.0572	7.73	48.6	3.2e-12	8.57	LV	CELLSTATES	MP_FOLR2	control_TTN	11	15
LILRA5	2.62	0.0354	0.0382	0	5.57	15	0.000773	1.45	LV	CELLSTATES	MP_FOLR2	control_TTN	11	15
TNFRSF19	2.61	0.0402	0.0139	0	5.53	15.8	0.000919	1.4	LV	CELLSTATES	MP_FOLR2	control_TTN	11	15
SH3BGRL3	2.6	7.72e-05	0.102	0.0199	6.46	26.4	2.84e-07	4.11	LV	CELLSTATES	MP_FOLR2	control_TTN	11	15
LINC01252	2.58	0.0183	0.0385	0.00298	5.77	13.2	0.000281	1.74	LV	CELLSTATES	MP_FOLR2	control_TTN	11	15
CCL2	2.55	3.34e-05	0.112	0.0378	6.57	28.2	1.1e-07	4.48	LV	CELLSTATES	MP_FOLR2	control_TTN	11	15
MNS1	2.55	0.0424	0.0129	0	5.52	15.3	0.000998	1.37	LV	CELLSTATES	MP_FOLR2	control_TTN	11	15
FSIP1	2.54	0.00375	0.0618	0.0197	6.09	17	3.69e-05	2.43	LV	CELLSTATES	MP_FOLR2	control_TTN	11	15
GK3P	2.53	0.0325	0.0219	0.00246	5.65	12.4	0.000669	1.49	LV	CELLSTATES	MP_FOLR2	control_TTN	11	15
TP53TG5	2.53	0.0478	0.0226	0.00246	5.67	11.9	0.00116	1.32	LV	CELLSTATES	MP_FOLR2	control_TTN	11	15
PPA1	2.46	0.0237	0.0491	0.00463	5.79	12.4	0.000434	1.63	LV	CELLSTATES	MP_FOLR2	control_TTN	11	15
NEURL2	2.42	5.53e-09	0.289	0.0946	7.51	47	7.07e-12	8.26	LV	CELLSTATES	MP_FOLR2	control_TTN	11	15
SLC49A3	2.42	0.0314	0.0213	0.00331	5.73	11.7	0.00064	1.5	LV	CELLSTATES	MP_FOLR2	control_TTN	11	15
C1R	2.39	0.0215	0.053	0.00744	5.89	12.7	0.000361	1.67	LV	CELLSTATES	MP_FOLR2	control_TTN	11	15
KIFC3	2.39	0.000488	0.0897	0.0295	6.36	21.9	2.81e-06	3.31	LV	CELLSTATES	MP_FOLR2	control_TTN	11	15
TIMP1	2.33	2.69e-05	0.168	0.0418	6.83	28.8	8.17e-08	4.57	LV	CELLSTATES	MP_FOLR2	control_TTN	11	15
CD300A	2.32	0.00253	0.107	0.0215	6.25	18.1	2.08e-05	2.6	LV	CELLSTATES	MP_FOLR2	control_TTN	11	15
SGSH	2.32	0.0391	0.0352	0.00395	5.73	11.1	0.00088	1.41	LV	CELLSTATES	MP_FOLR2	control_TTN	11	15
RGS1	2.29	0.00324	0.098	0.0139	6.32	17.5	2.93e-05	2.49	LV	CELLSTATES	MP_FOLR2	control_TTN	11	15
AL137789.1	2.13	0.0478	0.0444	0.0126	6.01	10.5	0.00117	1.32	LV	CELLSTATES	MP_FOLR2	control_TTN	11	15
JAK3	2.12	0.00838	0.0729	0.0254	6.2	15.1	0.000101	2.08	LV	CELLSTATES	MP_FOLR2	control_TTN	11	15
MKRN3	2	0.000241	0.126	0.055	6.96	23.7	1.12e-06	3.62	LV	CELLSTATES	MP_FOLR2	control_TTN	11	15
GK-AS1	1.99	0.0329	0.048	0.0183	6.06	11.5	0.000689	1.48	LV	CELLSTATES	MP_FOLR2	control_TTN	11	15
RASGRP3	1.99	0.00726	0.0847	0.0289	6.33	15.4	8.53e-05	2.14	LV	CELLSTATES	MP_FOLR2	control_TTN	11	15
GLIPR2	1.98	0.00548	0.11	0.0349	6.36	16.1	6.09e-05	2.26	LV	CELLSTATES	MP_FOLR2	control_TTN	11	15
CD14	1.97	2.81e-10	1.35	0.454	9.37	54	2.03e-13	9.55	LV	CELLSTATES	MP_FOLR2	control_TTN	11	15
AL138686.1	1.96	0.0478	0.102	0.0128	6.06	10.5	0.00117	1.32	LV	CELLSTATES	MP_FOLR2	control_TTN	11	15
IFITM2	1.94	0.00324	0.112	0.0352	6.62	17.5	2.9e-05	2.49	LV	CELLSTATES	MP_FOLR2	control_TTN	11	15
IER3	1.92	0.000117	0.235	0.069	7.13	25.4	4.61e-07	3.93	LV	CELLSTATES	MP_FOLR2	control_TTN	11	15
CHST15	1.91	1.07e-05	0.359	0.11	7.46	30.9	2.74e-08	4.97	LV	CELLSTATES	MP_FOLR2	control_TTN	11	15
ZFP36	1.91	3.62e-07	0.394	0.193	8.22	38	7.24e-10	6.44	LV	CELLSTATES	MP_FOLR2	control_TTN	11	15
HBEGF	1.88	0.0107	0.0826	0.0307	6.37	14.5	0.000141	1.97	LV	CELLSTATES	MP_FOLR2	control_TTN	11	15
MILR1	1.87	0.000677	0.171	0.057	6.84	21.2	4.11e-06	3.17	LV	CELLSTATES	MP_FOLR2	control_TTN	11	15
CLEC10A	1.86	0.000153	0.267	0.0758	7.11	24.8	6.35e-07	3.82	LV	CELLSTATES	MP_FOLR2	control_TTN	11	15
C5orf17	1.84	0.0249	0.115	0.0214	6.34	12.2	0.000467	1.6	LV	CELLSTATES	MP_FOLR2	control_TTN	11	15
IGSF6	1.83	0.0104	0.0999	0.0445	6.43	14.6	0.000136	1.98	LV	CELLSTATES	MP_FOLR2	control_TTN	11	15
HSPA5	1.82	3.41e-05	0.292	0.121	7.49	28.1	1.17e-07	4.47	LV	CELLSTATES	MP_FOLR2	control_TTN	11	15
LST1	1.8	0.000987	0.233	0.0629	6.94	20.2	6.87e-06	3.01	LV	CELLSTATES	MP_FOLR2	control_TTN	11	15
ABLIM3	1.79	0.0101	0.104	0.0467	6.48	14.7	0.000127	2	LV	CELLSTATES	MP_FOLR2	control_TTN	11	15
CORO1A	1.77	0.00808	0.144	0.0405	6.61	15.2	9.61e-05	2.09	LV	CELLSTATES	MP_FOLR2	control_TTN	11	15
MARCO	1.77	0.00108	0.176	0.0816	6.94	20	7.67e-06	2.97	LV	CELLSTATES	MP_FOLR2	control_TTN	11	15
S100A4	1.77	9.08e-05	0.337	0.105	7.52	26	3.49e-07	4.04	LV	CELLSTATES	MP_FOLR2	control_TTN	11	15
FKBP2	1.74	0.0351	0.105	0.0286	6.33	11.3	0.000764	1.45	LV	CELLSTATES	MP_FOLR2	control_TTN	11	15
DUSP1	1.73	1.63e-05	0.366	0.18	8.1	30	4.3e-08	4.79	LV	CELLSTATES	MP_FOLR2	control_TTN	11	15
PDIA4	1.73	0.0208	0.094	0.0356	6.44	12.8	0.000339	1.68	LV	CELLSTATES	MP_FOLR2	control_TTN	11	15
AC004687.1	1.71	0.0187	0.101	0.0384	6.43	13.1	0.000292	1.73	LV	CELLSTATES	MP_FOLR2	control_TTN	11	15
SDF2L1	1.71	0.0329	0.0647	0.035	6.31	11.5	0.000684	1.48	LV	CELLSTATES	MP_FOLR2	control_TTN	11	15
SENP1	1.7	0.0356	0.0787	0.0308	6.29	11.3	0.000786	1.45	LV	CELLSTATES	MP_FOLR2	control_TTN	11	15
CR1	1.69	2.32e-05	0.459	0.191	7.92	29.3	6.3e-08	4.64	LV	CELLSTATES	MP_FOLR2	control_TTN	11	15
PFN1	1.69	0.00152	0.209	0.0754	7.16	19.3	1.14e-05	2.82	LV	CELLSTATES	MP_FOLR2	control_TTN	11	15
CLIC1	1.68	0.00134	0.177	0.0766	7.06	19.5	9.98e-06	2.87	LV	CELLSTATES	MP_FOLR2	control_TTN	11	15
MPP1	1.67	0.00336	0.198	0.0566	6.81	17.4	3.07e-05	2.47	LV	CELLSTATES	MP_FOLR2	control_TTN	11	15
AC079210.1	1.66	0.0141	0.0983	0.0527	6.61	13.8	0.000204	1.85	LV	CELLSTATES	MP_FOLR2	control_TTN	11	15
CTSL	1.66	7.67e-06	0.566	0.253	8.26	31.7	1.84e-08	5.12	LV	CELLSTATES	MP_FOLR2	control_TTN	11	15
ACTB	1.65	1.49e-06	0.995	0.442	9.04	35.1	3.1e-09	5.83	LV	CELLSTATES	MP_FOLR2	control_TTN	11	15
ABCG1	1.61	0.0104	0.152	0.0621	6.68	14.6	0.000135	1.98	LV	CELLSTATES	MP_FOLR2	control_TTN	11	15
PPIB	1.61	0.00883	0.148	0.0602	6.8	15	0.000107	2.05	LV	CELLSTATES	MP_FOLR2	control_TTN	11	15
HIVEP3	1.6	0.00375	0.158	0.0839	6.93	17	3.72e-05	2.43	LV	CELLSTATES	MP_FOLR2	control_TTN	11	15
JUNB	1.6	0.00095	0.238	0.0978	7.39	20.4	6.38e-06	3.02	LV	CELLSTATES	MP_FOLR2	control_TTN	11	15
VPS9D1	1.58	0.0222	0.134	0.0584	6.58	12.6	0.000395	1.65	LV	CELLSTATES	MP_FOLR2	control_TTN	11	15
PRKCA	1.57	6.79e-05	0.668	0.19	8.02	26.6	2.45e-07	4.17	LV	CELLSTATES	MP_FOLR2	control_TTN	11	15
RPL13A	1.57	0.00318	0.226	0.077	7.18	17.5	2.82e-05	2.5	LV	CELLSTATES	MP_FOLR2	control_TTN	11	15
RHOU	1.55	0.0131	0.183	0.0693	6.7	14	0.000184	1.88	LV	CELLSTATES	MP_FOLR2	control_TTN	11	15
TFRC	1.52	0.000363	0.375	0.147	7.67	22.7	1.89e-06	3.44	LV	CELLSTATES	MP_FOLR2	control_TTN	11	15
ADGRE2	1.49	0.0258	0.185	0.0703	6.66	12.1	0.000503	1.59	LV	CELLSTATES	MP_FOLR2	control_TTN	11	15
C7	1.49	0.0345	0.113	0.0466	6.55	11.4	0.00074	1.46	LV	CELLSTATES	MP_FOLR2	control_TTN	11	15
PLAUR	1.48	0.0205	0.163	0.0664	6.79	12.9	0.000329	1.69	LV	CELLSTATES	MP_FOLR2	control_TTN	11	15
ACTG1	1.46	0.000809	0.347	0.178	7.79	20.8	5.22e-06	3.09	LV	CELLSTATES	MP_FOLR2	control_TTN	11	15
RCC1	1.46	0.0292	0.121	0.0547	6.72	11.8	0.000577	1.53	LV	CELLSTATES	MP_FOLR2	control_TTN	11	15
THEMIS2	1.45	0.000461	0.422	0.198	7.92	22.2	2.51e-06	3.34	LV	CELLSTATES	MP_FOLR2	control_TTN	11	15
AC026202.2	1.44	0.00954	0.223	0.0917	7.1	14.8	0.000117	2.02	LV	CELLSTATES	MP_FOLR2	control_TTN	11	15
CD209	1.44	0.0426	0.0998	0.0609	6.55	10.8	0.00101	1.37	LV	CELLSTATES	MP_FOLR2	control_TTN	11	15
FP236383.1	1.44	0.00199	0.372	0.144	7.5	18.7	1.54e-05	2.7	LV	CELLSTATES	MP_FOLR2	control_TTN	11	15
GRIK1	1.44	0.0218	0.15	0.0664	6.86	12.7	0.00037	1.66	LV	CELLSTATES	MP_FOLR2	control_TTN	11	15
SLC16A10	1.43	0.000356	0.463	0.278	8.21	22.8	1.82e-06	3.45	LV	CELLSTATES	MP_FOLR2	control_TTN	11	15
TYMP	1.42	0.000694	0.422	0.189	7.83	21.1	4.27e-06	3.16	LV	CELLSTATES	MP_FOLR2	control_TTN	11	15
ARL4C	1.4	0.013	0.197	0.101	7.02	14	0.000182	1.88	LV	CELLSTATES	MP_FOLR2	control_TTN	11	15
LDHA	1.38	0.0301	0.123	0.0733	6.82	11.8	0.000599	1.52	LV	CELLSTATES	MP_FOLR2	control_TTN	11	15
GK	1.37	0.00956	0.222	0.124	7.19	14.8	0.000118	2.02	LV	CELLSTATES	MP_FOLR2	control_TTN	11	15
HPGDS	1.36	0.0218	0.161	0.083	6.94	12.6	0.000385	1.66	LV	CELLSTATES	MP_FOLR2	control_TTN	11	15
TGFBI	1.36	0.000144	0.81	0.428	8.81	25	5.75e-07	3.84	LV	CELLSTATES	MP_FOLR2	control_TTN	11	15
NEDD9	1.35	0.0285	0.218	0.0682	6.89	11.9	0.000561	1.55	LV	CELLSTATES	MP_FOLR2	control_TTN	11	15
P4HB	1.34	0.0205	0.179	0.097	7.11	12.9	0.000332	1.69	LV	CELLSTATES	MP_FOLR2	control_TTN	11	15
CREM	1.33	0.00121	0.475	0.229	8.03	19.8	8.78e-06	2.92	LV	CELLSTATES	MP_FOLR2	control_TTN	11	15
HSP90B1	1.33	0.00318	0.337	0.2	7.81	17.5	2.83e-05	2.5	LV	CELLSTATES	MP_FOLR2	control_TTN	11	15
ENO1	1.32	0.0213	0.21	0.108	7.17	12.8	0.000353	1.67	LV	CELLSTATES	MP_FOLR2	control_TTN	11	15
HIF1A	1.32	0.000234	0.871	0.414	8.76	23.8	1.06e-06	3.63	LV	CELLSTATES	MP_FOLR2	control_TTN	11	15
PLTP	1.32	8.17e-05	1.3	0.688	9.43	26.2	3.07e-07	4.09	LV	CELLSTATES	MP_FOLR2	control_TTN	11	15
FAM20A	1.31	0.000475	0.779	0.396	8.68	22.1	2.64e-06	3.32	LV	CELLSTATES	MP_FOLR2	control_TTN	11	15
FCER1G	1.31	0.00277	0.398	0.195	7.9	17.9	2.33e-05	2.56	LV	CELLSTATES	MP_FOLR2	control_TTN	11	15
GALM	1.31	0.0104	0.276	0.124	7.37	14.6	0.000133	1.98	LV	CELLSTATES	MP_FOLR2	control_TTN	11	15
SPDYE2	1.29	0.0128	0.291	0.134	7.51	14.1	0.000174	1.89	LV	CELLSTATES	MP_FOLR2	control_TTN	11	15
HIVEP1	1.28	0.0478	0.122	0.0824	6.84	10.5	0.00116	1.32	LV	CELLSTATES	MP_FOLR2	control_TTN	11	15
ANKRD13D	1.27	0.00561	0.422	0.175	7.65	16	6.35e-05	2.25	LV	CELLSTATES	MP_FOLR2	control_TTN	11	15
SAMSN1	1.27	0.00286	0.381	0.23	7.99	17.8	2.45e-05	2.54	LV	CELLSTATES	MP_FOLR2	control_TTN	11	15
TIAM1	1.27	0.0304	0.214	0.105	7.05	11.7	0.000611	1.52	LV	CELLSTATES	MP_FOLR2	control_TTN	11	15
TMSB4X	1.27	0.000615	0.996	0.574	9.21	21.5	3.59e-06	3.21	LV	CELLSTATES	MP_FOLR2	control_TTN	11	15
SRGN	1.26	0.000809	0.736	0.412	8.79	20.7	5.24e-06	3.09	LV	CELLSTATES	MP_FOLR2	control_TTN	11	15
FPR1	1.24	0.00314	0.497	0.269	8.01	17.6	2.74e-05	2.5	LV	CELLSTATES	MP_FOLR2	control_TTN	11	15
MGP	1.24	0.0217	0.219	0.127	7.33	12.7	0.000366	1.66	LV	CELLSTATES	MP_FOLR2	control_TTN	11	15
PCNX1	1.24	0.00635	0.424	0.202	7.85	15.7	7.41e-05	2.2	LV	CELLSTATES	MP_FOLR2	control_TTN	11	15
ENTPD1	1.23	0.00278	0.526	0.261	8.12	17.9	2.36e-05	2.56	LV	CELLSTATES	MP_FOLR2	control_TTN	11	15
IFITM3	1.22	0.0218	0.202	0.138	7.4	12.6	0.000385	1.66	LV	CELLSTATES	MP_FOLR2	control_TTN	11	15
LMNA	1.19	0.0254	0.25	0.133	7.34	12.1	0.000494	1.6	LV	CELLSTATES	MP_FOLR2	control_TTN	11	15
NCKAP5	1.15	0.0185	0.395	0.171	7.67	13.2	0.000287	1.73	LV	CELLSTATES	MP_FOLR2	control_TTN	11	15
PTMA	1.12	0.0218	0.36	0.202	7.81	12.6	0.000377	1.66	LV	CELLSTATES	MP_FOLR2	control_TTN	11	15
CTSB	1.11	0.00126	1.84	1.17	9.96	19.7	9.24e-06	2.9	LV	CELLSTATES	MP_FOLR2	control_TTN	11	15
S100A6	1.1	0.0229	0.471	0.235	8.07	12.5	0.000415	1.64	LV	CELLSTATES	MP_FOLR2	control_TTN	11	15
FTH1	1.08	0.00379	1.23	0.717	9.45	17	3.82e-05	2.42	LV	CELLSTATES	MP_FOLR2	control_TTN	11	15
ST8SIA4	1.08	0.0175	0.449	0.255	7.98	13.3	0.000267	1.76	LV	CELLSTATES	MP_FOLR2	control_TTN	11	15
PLSCR1	1.07	0.031	0.364	0.198	7.71	11.7	0.000626	1.51	LV	CELLSTATES	MP_FOLR2	control_TTN	11	15
CLEC7A	1.01	0.0312	0.612	0.234	8.07	11.7	0.000632	1.51	LV	CELLSTATES	MP_FOLR2	control_TTN	11	15
SH3RF3	0.984	0.0418	0.423	0.26	7.96	10.9	0.000971	1.38	LV	CELLSTATES	MP_FOLR2	control_TTN	11	15
CD44	0.977	0.032	0.511	0.313	8.14	11.6	0.000654	1.5	LV	CELLSTATES	MP_FOLR2	control_TTN	11	15
FTL	0.97	0.0176	1.54	1.12	9.84	13.3	0.000269	1.75	LV	CELLSTATES	MP_FOLR2	control_TTN	11	15
EIF4G3	0.968	0.0137	1.45	0.9	9.54	13.9	0.000197	1.86	LV	CELLSTATES	MP_FOLR2	control_TTN	11	15
LRP1	0.966	0.0252	0.678	0.434	8.56	12.2	0.000484	1.6	LV	CELLSTATES	MP_FOLR2	control_TTN	11	15
NAMPT	0.965	0.0237	0.535	0.387	8.32	12.4	0.000439	1.63	LV	CELLSTATES	MP_FOLR2	control_TTN	11	15
EPB41L3	0.95	0.0132	1.11	0.696	9.25	14	0.000185	1.88	LV	CELLSTATES	MP_FOLR2	control_TTN	11	15
PTPN2	0.943	0.0478	0.492	0.29	8.08	10.5	0.00116	1.32	LV	CELLSTATES	MP_FOLR2	control_TTN	11	15
PTPRJ	0.862	0.0453	1.27	0.877	9.45	10.7	0.00108	1.34	LV	CELLSTATES	MP_FOLR2	control_TTN	11	15
