# Supplementary material for: Pathogenic variants damage cell composition and single cell transcription in cardiomyopathies
Source: Science. Author manuscript; Available in PMC 2022 Oct 3. (PMC9528698; doi:10.1126/science.abo1984)
Supplement: Supp table 44.18 [file NIHMS1835045-supplement-Supp_table_44_18.xlsx]

## Sheet: Index
Column name	Description
Gene	Gene symbol, Ensembl 84
logFC	log2-fold change
FDR	False discovery rate; FDR is the PValue after (by default) Benjamini-Hochberg correction.
mean_exp_control	Mean expression values across controls
mean_exp_genotype	Mean expression values across disease samples
logCPM	logCPM is the average expression of all pseudobulked samples for that particular gene across all samples on the log2-scale expressed in counts per million (cpm, as calculated by edgeR after normalization).
F	Output of quasi-likelihood F-test
PValue	PValue is the nominal p-value derived from F
FDR_plot	-log10(False discovery rate)
Region	Studied region (LV or RV)
annotation_level	Cell-type or cell-state
cell_state/state	Specification which cell-type or state was analysed
comparison	Specification control_GENOTYPE
Observations_genotype	Numbers of Patients included in edgeR (patients with low number of nuclei have been excluded)
Observations_reference	Numbers of Patients included in edgeR (patients with low number of nuclei have been excluded)

## Sheet: LMNA_control
Gene	logFC	FDR	mean_exp_control	mean_exp_genotype	logCPM	F	PValue	FDR_plot	Region	annotation_level	cell_state	comparison	Observations_genotype	Observations_reference
FOSB	4.05	6.14e-06	0	0.0558	5.59	31.5	2.51e-08	5.21	LV	CELLSTATES	MP_FOLR2	control_LMNA	10	15
ALOX15B	3.74	9.52e-09	0.0467	0.204	6.8	45.7	1.38e-11	8.02	LV	CELLSTATES	MP_FOLR2	control_LMNA	10	15
AC016629.2	3.49	0.000359	0.0133	0.0583	6.01	22.1	2.53e-06	3.45	LV	CELLSTATES	MP_FOLR2	control_LMNA	10	15
PIPOX	3.4	1.01e-11	0.0389	0.391	7.59	60.8	6.47e-15	11	LV	CELLSTATES	MP_FOLR2	control_LMNA	10	15
PDK4	3.29	5.05e-16	0.261	3.13	9.96	82.2	1.22e-19	15.3	LV	CELLSTATES	MP_FOLR2	control_LMNA	10	15
ZBTB16	3.29	4.93e-19	0.411	2.62	9.65	97.6	5.11e-23	18.3	LV	CELLSTATES	MP_FOLR2	control_LMNA	10	15
AIMP2	3.27	3.8e-13	0.0767	0.705	8.26	67.5	2.14e-16	12.4	LV	CELLSTATES	MP_FOLR2	control_LMNA	10	15
AL158071.4	3.26	1.32e-07	0.0213	0.224	6.68	39.8	2.87e-10	6.88	LV	CELLSTATES	MP_FOLR2	control_LMNA	10	15
CLEC4E	3.19	8.06e-11	0.0489	0.365	7.4	55.7	8.41e-14	10.1	LV	CELLSTATES	MP_FOLR2	control_LMNA	10	15
THRA	3.19	4.95e-09	0.0243	0.272	7.17	47.2	6.36e-12	8.31	LV	CELLSTATES	MP_FOLR2	control_LMNA	10	15
AP002518.2	3.18	1.19e-05	0.0173	0.127	6.42	29.6	5.25e-08	4.92	LV	CELLSTATES	MP_FOLR2	control_LMNA	10	15
AC105402.3	3.14	0.000813	0.0178	0.072	6.04	20.2	6.92e-06	3.09	LV	CELLSTATES	MP_FOLR2	control_LMNA	10	15
AC139720.1	3.09	0.0092	0	0.0343	5.59	17.8	0.000149	2.04	LV	CELLSTATES	MP_FOLR2	control_LMNA	10	15
PRKCH	3.06	3.28e-10	0.0947	0.369	7.4	52.8	3.69e-13	9.48	LV	CELLSTATES	MP_FOLR2	control_LMNA	10	15
SNX33	2.95	0.00979	0	0.0307	5.61	15.9	0.000161	2.01	LV	CELLSTATES	MP_FOLR2	control_LMNA	10	15
LINC02388	2.92	0.0106	0	0.0249	5.62	15.5	0.000179	1.97	LV	CELLSTATES	MP_FOLR2	control_LMNA	10	15
NHSL1	2.84	4.93e-19	0.365	3.24	9.88	96.7	7.92e-23	18.3	LV	CELLSTATES	MP_FOLR2	control_LMNA	10	15
GRB10	2.81	0.000612	0.00623	0.113	6.22	20.9	4.72e-06	3.21	LV	CELLSTATES	MP_FOLR2	control_LMNA	10	15
GCLC	2.77	1.25e-08	0.0729	0.424	7.49	45	2.01e-11	7.9	LV	CELLSTATES	MP_FOLR2	control_LMNA	10	15
GNLY	2.73	0.00675	0	0.0173	5.61	15.2	9.73e-05	2.17	LV	CELLSTATES	MP_FOLR2	control_LMNA	10	15
AJM1	2.7	0.0285	0	0.0277	5.56	14.5	0.000645	1.55	LV	CELLSTATES	MP_FOLR2	control_LMNA	10	15
CACNA1D	2.69	0.00171	0.00688	0.0896	6.17	18.5	1.71e-05	2.77	LV	CELLSTATES	MP_FOLR2	control_LMNA	10	15
SYCP2	2.67	0.0186	0	0.0206	5.58	14	0.000372	1.73	LV	CELLSTATES	MP_FOLR2	control_LMNA	10	15
AP002347.1	2.63	0.0319	0	0.0207	5.57	13.8	0.000744	1.5	LV	CELLSTATES	MP_FOLR2	control_LMNA	10	15
VCAM1	2.63	0.0359	0	0.0282	5.49	17.6	0.000891	1.44	LV	CELLSTATES	MP_FOLR2	control_LMNA	10	15
CSGALNACT1	2.61	1.05e-15	0.718	4.37	10.4	80.2	3.37e-19	15	LV	CELLSTATES	MP_FOLR2	control_LMNA	10	15
AP000812.1	2.6	8.39e-05	0.0124	0.168	6.48	25.4	4.78e-07	4.08	LV	CELLSTATES	MP_FOLR2	control_LMNA	10	15
CRISPLD2	2.59	3.55e-05	0.0148	0.168	6.63	27.2	1.88e-07	4.45	LV	CELLSTATES	MP_FOLR2	control_LMNA	10	15
RBMS3-AS2	2.59	0.00328	0.0242	0.0822	6.14	16.9	3.92e-05	2.48	LV	CELLSTATES	MP_FOLR2	control_LMNA	10	15
LMO1	2.57	0.0323	0	0.0205	5.56	13.4	0.000761	1.49	LV	CELLSTATES	MP_FOLR2	control_LMNA	10	15
ADAMTS10	2.56	1.28e-06	0.0348	0.282	6.94	34.3	4.62e-09	5.89	LV	CELLSTATES	MP_FOLR2	control_LMNA	10	15
AC107884.1	2.55	0.000529	0.00941	0.126	6.36	21.3	3.99e-06	3.28	LV	CELLSTATES	MP_FOLR2	control_LMNA	10	15
SYTL1	2.54	0.0496	0	0.0205	5.55	13.3	0.00139	1.3	LV	CELLSTATES	MP_FOLR2	control_LMNA	10	15
AC008759.3	2.53	0.0332	0.00667	0.0326	5.72	11.3	0.000791	1.48	LV	CELLSTATES	MP_FOLR2	control_LMNA	10	15
OBSCN	2.5	0.0112	0.0271	0.0711	6.01	13.9	0.000195	1.95	LV	CELLSTATES	MP_FOLR2	control_LMNA	10	15
ANKRD22	2.49	0.0256	0.00273	0.0648	5.81	11.9	0.000558	1.59	LV	CELLSTATES	MP_FOLR2	control_LMNA	10	15
LINC00996	2.49	0.035	0.00145	0.0372	5.68	11.2	0.000861	1.46	LV	CELLSTATES	MP_FOLR2	control_LMNA	10	15
GFOD1	2.48	3.51e-08	0.0855	0.444	7.62	42.7	6.48e-11	7.46	LV	CELLSTATES	MP_FOLR2	control_LMNA	10	15
AL078581.3	2.47	0.0285	0	0.0156	5.55	12.9	0.000643	1.55	LV	CELLSTATES	MP_FOLR2	control_LMNA	10	15
MRPL46	2.46	0.0331	0.0102	0.0471	5.76	11.3	0.000784	1.48	LV	CELLSTATES	MP_FOLR2	control_LMNA	10	15
MAGI1-AS1	2.45	0.0456	0	0.0171	5.46	18.3	0.00119	1.34	LV	CELLSTATES	MP_FOLR2	control_LMNA	10	15
AL627171.2	2.44	0.0318	0.00646	0.0437	5.83	11.4	0.000734	1.5	LV	CELLSTATES	MP_FOLR2	control_LMNA	10	15
AL683813.1	2.43	0.0461	0.00202	0.0341	5.67	10.8	0.00123	1.34	LV	CELLSTATES	MP_FOLR2	control_LMNA	10	15
AC007262.2	2.41	1.6e-08	0.104	0.484	7.69	44.4	2.7e-11	7.8	LV	CELLSTATES	MP_FOLR2	control_LMNA	10	15
BCL2L2	2.4	0.0499	0.00202	0.0307	5.67	10.5	0.00142	1.3	LV	CELLSTATES	MP_FOLR2	control_LMNA	10	15
LINC00470	2.39	0.0146	0	0.0134	5.55	14.3	0.000265	1.84	LV	CELLSTATES	MP_FOLR2	control_LMNA	10	15
AC246817.1	2.33	0.0496	0.00242	0.0537	5.84	10.2	0.00139	1.3	LV	CELLSTATES	MP_FOLR2	control_LMNA	10	15
GLIS3	2.33	1.05e-08	0.1	0.705	8.08	45.4	1.6e-11	7.98	LV	CELLSTATES	MP_FOLR2	control_LMNA	10	15
KALRN	2.33	0.0466	0.00347	0.0465	5.77	10.4	0.00126	1.33	LV	CELLSTATES	MP_FOLR2	control_LMNA	10	15
KCNE1	2.33	4e-07	0.086	0.382	7.39	37.1	1.12e-09	6.4	LV	CELLSTATES	MP_FOLR2	control_LMNA	10	15
FKBP5	2.23	6.8e-11	2.47	9.38	11.6	56.4	6e-14	10.2	LV	CELLSTATES	MP_FOLR2	control_LMNA	10	15
SORT1	2.21	2.26e-05	0.0627	0.279	7.11	28.1	1.13e-07	4.65	LV	CELLSTATES	MP_FOLR2	control_LMNA	10	15
FAM117B	2.2	4.21e-06	0.0667	0.329	7.27	31.9	1.59e-08	5.38	LV	CELLSTATES	MP_FOLR2	control_LMNA	10	15
PIEZO1	2.2	0.000318	0.0387	0.188	6.76	22.4	2.2e-06	3.5	LV	CELLSTATES	MP_FOLR2	control_LMNA	10	15
AL590617.2	2.18	0.00681	0.0267	0.107	6.27	15.1	0.000101	2.17	LV	CELLSTATES	MP_FOLR2	control_LMNA	10	15
ANTXR1	2.18	0.000189	0.0232	0.215	6.71	23.6	1.21e-06	3.72	LV	CELLSTATES	MP_FOLR2	control_LMNA	10	15
PSTPIP2	2.09	8.28e-07	0.113	0.616	8	35.2	2.93e-09	6.08	LV	CELLSTATES	MP_FOLR2	control_LMNA	10	15
ELL2	2.06	3.51e-08	0.242	0.872	8.44	42.7	6.38e-11	7.46	LV	CELLSTATES	MP_FOLR2	control_LMNA	10	15
AL035446.1	2.03	0.0478	0.0153	0.0699	6.03	10.3	0.00132	1.32	LV	CELLSTATES	MP_FOLR2	control_LMNA	10	15
TFCP2L1	2.03	0.0197	0.0295	0.0981	6.24	12.5	0.0004	1.71	LV	CELLSTATES	MP_FOLR2	control_LMNA	10	15
ARRDC2	1.99	0.000117	0.0697	0.252	7.09	24.7	6.85e-07	3.93	LV	CELLSTATES	MP_FOLR2	control_LMNA	10	15
INSR	1.98	9.37e-08	0.217	0.971	8.5	40.6	1.88e-10	7.03	LV	CELLSTATES	MP_FOLR2	control_LMNA	10	15
AC002070.1	1.97	0.00439	0.0224	0.144	6.58	16.3	5.5e-05	2.36	LV	CELLSTATES	MP_FOLR2	control_LMNA	10	15
WASHC2A	1.97	1.92e-06	0.1	0.558	7.6	33.5	7.08e-09	5.72	LV	CELLSTATES	MP_FOLR2	control_LMNA	10	15
CHKA	1.96	6.94e-08	0.332	1.26	8.86	41.3	1.34e-10	7.16	LV	CELLSTATES	MP_FOLR2	control_LMNA	10	15
P2RY8	1.96	0.00169	0.0439	0.182	6.73	18.5	1.66e-05	2.77	LV	CELLSTATES	MP_FOLR2	control_LMNA	10	15
PDE3B	1.96	5.53e-07	0.202	0.802	8.32	36.3	1.71e-09	6.26	LV	CELLSTATES	MP_FOLR2	control_LMNA	10	15
TBC1D16	1.95	4.3e-06	0.158	0.667	8.01	31.9	1.66e-08	5.37	LV	CELLSTATES	MP_FOLR2	control_LMNA	10	15
SLC22A15	1.94	0.0242	0.0242	0.0976	6.22	12.1	0.000518	1.62	LV	CELLSTATES	MP_FOLR2	control_LMNA	10	15
SH2D4A	1.92	0.0163	0.0531	0.116	6.36	13	0.000305	1.79	LV	CELLSTATES	MP_FOLR2	control_LMNA	10	15
SPATA9	1.92	0.0368	0.0269	0.0894	6.16	11	0.000922	1.43	LV	CELLSTATES	MP_FOLR2	control_LMNA	10	15
NPPB	1.86	0.000726	0.0819	0.25	6.98	20.5	5.81e-06	3.14	LV	CELLSTATES	MP_FOLR2	control_LMNA	10	15
PDGFB	1.84	0.001	0.0368	0.221	6.9	19.7	9.24e-06	3	LV	CELLSTATES	MP_FOLR2	control_LMNA	10	15
C5	1.83	0.00441	0.0351	0.178	6.67	16.2	5.58e-05	2.36	LV	CELLSTATES	MP_FOLR2	control_LMNA	10	15
LINC00467	1.83	0.0186	0.0238	0.122	6.43	12.7	0.000363	1.73	LV	CELLSTATES	MP_FOLR2	control_LMNA	10	15
ST5	1.81	0.047	0.0134	0.0949	6.19	10.4	0.00128	1.33	LV	CELLSTATES	MP_FOLR2	control_LMNA	10	15
ACACB	1.78	0.00135	0.0872	0.243	7.01	19	1.3e-05	2.87	LV	CELLSTATES	MP_FOLR2	control_LMNA	10	15
SRGAP1	1.78	1.06e-07	0.622	2.18	9.6	40.3	2.21e-10	6.98	LV	CELLSTATES	MP_FOLR2	control_LMNA	10	15
CPM	1.77	1.67e-07	1.26	4.19	10.5	39.1	4.02e-10	6.78	LV	CELLSTATES	MP_FOLR2	control_LMNA	10	15
PIK3IP1-AS1	1.76	0.0164	0.0276	0.126	6.47	13	0.000309	1.78	LV	CELLSTATES	MP_FOLR2	control_LMNA	10	15
ZNF189	1.76	0.0176	0.0351	0.135	6.52	12.9	0.000337	1.75	LV	CELLSTATES	MP_FOLR2	control_LMNA	10	15
PSMA1	1.75	0.000247	0.108	0.374	7.49	23	1.63e-06	3.61	LV	CELLSTATES	MP_FOLR2	control_LMNA	10	15
CKM	1.71	2.1e-05	0.333	1.3	9.14	28.3	1.03e-07	4.68	LV	CELLSTATES	MP_FOLR2	control_LMNA	10	15
EVA1C	1.71	0.000813	0.095	0.308	7.31	20.2	6.91e-06	3.09	LV	CELLSTATES	MP_FOLR2	control_LMNA	10	15
TARSL2	1.71	0.0381	0.0321	0.109	6.31	10.9	0.000957	1.42	LV	CELLSTATES	MP_FOLR2	control_LMNA	10	15
RBMS3	1.69	0.0343	0.074	0.105	6.48	11.2	0.000838	1.46	LV	CELLSTATES	MP_FOLR2	control_LMNA	10	15
TIMP3	1.68	0.0145	0.0607	0.15	6.66	13.3	0.000261	1.84	LV	CELLSTATES	MP_FOLR2	control_LMNA	10	15
ELMO1	1.66	1.35e-07	1.87	6.58	11.1	39.7	3.03e-10	6.87	LV	CELLSTATES	MP_FOLR2	control_LMNA	10	15
SLC1A3	1.66	8.2e-06	1.11	3.83	10.4	30.4	3.55e-08	5.09	LV	CELLSTATES	MP_FOLR2	control_LMNA	10	15
DEPTOR	1.65	1.66e-05	0.299	0.817	8.39	28.8	7.87e-08	4.78	LV	CELLSTATES	MP_FOLR2	control_LMNA	10	15
GAB1	1.65	2.87e-05	0.238	0.654	8.12	27.6	1.47e-07	4.54	LV	CELLSTATES	MP_FOLR2	control_LMNA	10	15
GALNT2	1.65	3.55e-05	0.186	0.724	8.24	27.2	1.85e-07	4.45	LV	CELLSTATES	MP_FOLR2	control_LMNA	10	15
PRKCE	1.65	1.5e-05	0.262	0.923	8.55	29.1	7e-08	4.82	LV	CELLSTATES	MP_FOLR2	control_LMNA	10	15
ZC3H12D	1.64	0.00441	0.0707	0.226	6.88	16.2	5.63e-05	2.36	LV	CELLSTATES	MP_FOLR2	control_LMNA	10	15
OGFRL1	1.63	1.31e-05	0.269	1.03	8.61	29.4	5.9e-08	4.88	LV	CELLSTATES	MP_FOLR2	control_LMNA	10	15
ZC3H12C	1.63	0.00396	0.0662	0.244	7	16.5	4.9e-05	2.4	LV	CELLSTATES	MP_FOLR2	control_LMNA	10	15
PDE3A	1.62	0.00171	0.158	0.303	7.29	18.5	1.73e-05	2.77	LV	CELLSTATES	MP_FOLR2	control_LMNA	10	15
LHFPL6	1.61	0.000237	0.169	0.613	8.09	23.1	1.54e-06	3.62	LV	CELLSTATES	MP_FOLR2	control_LMNA	10	15
MAN1A1	1.6	4.66e-07	1.93	6.84	11.2	36.7	1.35e-09	6.33	LV	CELLSTATES	MP_FOLR2	control_LMNA	10	15
PARP10	1.6	0.0265	0.0438	0.142	6.57	11.8	0.000584	1.58	LV	CELLSTATES	MP_FOLR2	control_LMNA	10	15
XAF1	1.6	0.0132	0.0467	0.18	6.71	13.5	0.000235	1.88	LV	CELLSTATES	MP_FOLR2	control_LMNA	10	15
ZFAND5	1.57	0.00208	0.0896	0.299	7.33	18	2.24e-05	2.68	LV	CELLSTATES	MP_FOLR2	control_LMNA	10	15
COL19A1	1.55	0.0212	0.0595	0.144	6.72	12.4	0.00044	1.67	LV	CELLSTATES	MP_FOLR2	control_LMNA	10	15
RPLP2	1.55	0.00107	0.126	0.549	8.15	19.5	9.93e-06	2.97	LV	CELLSTATES	MP_FOLR2	control_LMNA	10	15
CCDC146	1.53	0.00405	0.0752	0.266	7.21	16.4	5.04e-05	2.39	LV	CELLSTATES	MP_FOLR2	control_LMNA	10	15
PKP2	1.53	0.0343	0.0624	0.146	6.63	11.2	0.000833	1.46	LV	CELLSTATES	MP_FOLR2	control_LMNA	10	15
ZNF846	1.52	0.000257	0.168	0.591	7.98	22.8	1.75e-06	3.59	LV	CELLSTATES	MP_FOLR2	control_LMNA	10	15
PMS1	1.51	0.00111	0.127	0.464	7.74	19.4	1.05e-05	2.95	LV	CELLSTATES	MP_FOLR2	control_LMNA	10	15
UBTD2	1.51	0.0186	0.0481	0.175	6.78	12.7	0.000371	1.73	LV	CELLSTATES	MP_FOLR2	control_LMNA	10	15
HECTD4	1.5	0.000166	0.198	0.707	8.22	23.9	1.01e-06	3.78	LV	CELLSTATES	MP_FOLR2	control_LMNA	10	15
NUDT16	1.49	0.0186	0.062	0.201	6.94	12.7	0.000366	1.73	LV	CELLSTATES	MP_FOLR2	control_LMNA	10	15
PABPC4	1.49	0.0281	0.0512	0.177	6.8	11.7	0.000629	1.55	LV	CELLSTATES	MP_FOLR2	control_LMNA	10	15
PLCB1	1.49	0.0474	0.0434	0.133	6.65	10.3	0.0013	1.32	LV	CELLSTATES	MP_FOLR2	control_LMNA	10	15
SH3BP5	1.49	0.000189	0.285	0.843	8.48	23.6	1.18e-06	3.72	LV	CELLSTATES	MP_FOLR2	control_LMNA	10	15
TSHR	1.49	0.0159	0.0489	0.208	7.01	13.1	0.000297	1.8	LV	CELLSTATES	MP_FOLR2	control_LMNA	10	15
KIAA0513	1.47	0.0466	0.0904	0.159	6.6	10.4	0.00127	1.33	LV	CELLSTATES	MP_FOLR2	control_LMNA	10	15
MITF	1.47	8.35e-05	0.346	1.05	8.65	25.4	4.7e-07	4.08	LV	CELLSTATES	MP_FOLR2	control_LMNA	10	15
GRAMD2B	1.46	0.0225	0.0848	0.198	6.9	12.2	0.000475	1.65	LV	CELLSTATES	MP_FOLR2	control_LMNA	10	15
ADAMTS2	1.44	0.0203	0.101	0.243	6.92	12.5	0.000416	1.69	LV	CELLSTATES	MP_FOLR2	control_LMNA	10	15
MS4A4E	1.44	2.84e-05	0.67	1.72	9.39	27.7	1.44e-07	4.55	LV	CELLSTATES	MP_FOLR2	control_LMNA	10	15
TMEM236	1.44	0.0267	0.0957	0.181	6.89	11.8	0.000593	1.57	LV	CELLSTATES	MP_FOLR2	control_LMNA	10	15
PAPOLG	1.43	0.0286	0.0577	0.194	6.91	11.6	0.000649	1.54	LV	CELLSTATES	MP_FOLR2	control_LMNA	10	15
CCND3	1.42	0.000576	0.381	0.966	8.68	21.1	4.39e-06	3.24	LV	CELLSTATES	MP_FOLR2	control_LMNA	10	15
SIAH2	1.42	0.00893	0.0983	0.307	7.39	14.5	0.000141	2.05	LV	CELLSTATES	MP_FOLR2	control_LMNA	10	15
FAM111A	1.41	0.0186	0.0844	0.224	6.93	12.7	0.000365	1.73	LV	CELLSTATES	MP_FOLR2	control_LMNA	10	15
LRP5L	1.4	0.0268	0.0664	0.204	6.88	11.8	0.000596	1.57	LV	CELLSTATES	MP_FOLR2	control_LMNA	10	15
MLIP	1.4	0.0412	0.0767	0.174	6.8	10.7	0.00105	1.39	LV	CELLSTATES	MP_FOLR2	control_LMNA	10	15
PDZD2	1.4	0.0316	0.0632	0.194	6.8	11.4	0.000722	1.5	LV	CELLSTATES	MP_FOLR2	control_LMNA	10	15
RCAN1	1.4	0.000873	0.332	0.724	8.37	20	7.92e-06	3.06	LV	CELLSTATES	MP_FOLR2	control_LMNA	10	15
AC008957.2	1.39	0.0107	0.187	0.359	7.61	14	0.000183	1.97	LV	CELLSTATES	MP_FOLR2	control_LMNA	10	15
AUH	1.38	0.00501	0.162	0.382	7.56	15.9	6.79e-05	2.3	LV	CELLSTATES	MP_FOLR2	control_LMNA	10	15
LINC00937	1.38	0.0103	0.0873	0.298	7.31	14.1	0.000171	1.99	LV	CELLSTATES	MP_FOLR2	control_LMNA	10	15
PALD1	1.38	0.00631	0.131	0.363	7.51	15.3	8.97e-05	2.2	LV	CELLSTATES	MP_FOLR2	control_LMNA	10	15
MYOM1	1.37	0.0101	0.13	0.297	7.3	14.2	0.000168	2	LV	CELLSTATES	MP_FOLR2	control_LMNA	10	15
DOCK5	1.36	0.000702	0.285	0.873	8.52	20.6	5.52e-06	3.15	LV	CELLSTATES	MP_FOLR2	control_LMNA	10	15
KLHL24	1.36	0.00525	0.103	0.386	7.58	15.8	7.21e-05	2.28	LV	CELLSTATES	MP_FOLR2	control_LMNA	10	15
CACNA1C	1.33	0.0251	0.0937	0.247	7.09	12	0.000544	1.6	LV	CELLSTATES	MP_FOLR2	control_LMNA	10	15
KLF9	1.33	0.0132	0.158	0.308	7.42	13.5	0.000237	1.88	LV	CELLSTATES	MP_FOLR2	control_LMNA	10	15
SCRG1	1.33	0.0456	0.149	0.183	6.93	10.5	0.00119	1.34	LV	CELLSTATES	MP_FOLR2	control_LMNA	10	15
RHOBTB3	1.32	0.00312	0.177	0.542	7.96	17	3.65e-05	2.51	LV	CELLSTATES	MP_FOLR2	control_LMNA	10	15
SHMT1	1.32	0.0039	0.186	0.477	7.8	16.5	4.79e-05	2.41	LV	CELLSTATES	MP_FOLR2	control_LMNA	10	15
SPATS2L	1.32	0.000829	0.274	0.857	8.52	20.2	7.13e-06	3.08	LV	CELLSTATES	MP_FOLR2	control_LMNA	10	15
A2M	1.3	0.00791	0.137	0.47	7.76	14.8	0.000122	2.1	LV	CELLSTATES	MP_FOLR2	control_LMNA	10	15
MPPED2	1.3	0.00115	0.508	1.29	9.1	19.3	1.1e-05	2.94	LV	CELLSTATES	MP_FOLR2	control_LMNA	10	15
TSC22D3	1.3	0.00265	0.238	0.647	8.25	17.4	2.98e-05	2.58	LV	CELLSTATES	MP_FOLR2	control_LMNA	10	15
YAF2	1.3	0.00467	0.218	0.511	7.91	16.1	6.11e-05	2.33	LV	CELLSTATES	MP_FOLR2	control_LMNA	10	15
CHPT1	1.29	0.00295	0.251	0.649	8.26	17.2	3.41e-05	2.53	LV	CELLSTATES	MP_FOLR2	control_LMNA	10	15
IRAK3	1.29	0.000811	0.608	1.45	9.21	20.3	6.71e-06	3.09	LV	CELLSTATES	MP_FOLR2	control_LMNA	10	15
MDM2	1.29	0.0183	0.124	0.296	7.32	12.8	0.000353	1.74	LV	CELLSTATES	MP_FOLR2	control_LMNA	10	15
RPS6KA2	1.29	0.00195	0.273	0.753	8.35	18.1	2.06e-05	2.71	LV	CELLSTATES	MP_FOLR2	control_LMNA	10	15
NCK2	1.28	0.0131	0.153	0.4	7.67	13.5	0.000233	1.88	LV	CELLSTATES	MP_FOLR2	control_LMNA	10	15
IFI44	1.27	0.0317	0.0844	0.282	7.23	11.4	0.000728	1.5	LV	CELLSTATES	MP_FOLR2	control_LMNA	10	15
PDGFC	1.27	0.000247	0.984	2.73	9.99	23	1.65e-06	3.61	LV	CELLSTATES	MP_FOLR2	control_LMNA	10	15
FGL2	1.26	0.0248	0.111	0.276	7.42	12	0.000536	1.61	LV	CELLSTATES	MP_FOLR2	control_LMNA	10	15
LIMD1	1.25	0.00249	0.289	0.849	8.49	17.6	2.74e-05	2.6	LV	CELLSTATES	MP_FOLR2	control_LMNA	10	15
SAP30	1.25	0.0456	0.0836	0.243	7.14	10.5	0.0012	1.34	LV	CELLSTATES	MP_FOLR2	control_LMNA	10	15
SMAP2	1.25	0.000839	0.781	2.07	9.65	20.1	7.35e-06	3.08	LV	CELLSTATES	MP_FOLR2	control_LMNA	10	15
SUPT3H	1.25	0.00618	0.208	0.54	7.96	15.4	8.67e-05	2.21	LV	CELLSTATES	MP_FOLR2	control_LMNA	10	15
ST6GALNAC3	1.23	0.0107	0.182	0.491	7.9	14	0.000182	1.97	LV	CELLSTATES	MP_FOLR2	control_LMNA	10	15
PER1	1.22	0.0368	0.101	0.29	7.41	11	0.00092	1.43	LV	CELLSTATES	MP_FOLR2	control_LMNA	10	15
ZDHHC14	1.22	0.00475	0.211	0.68	8.27	16	6.36e-05	2.32	LV	CELLSTATES	MP_FOLR2	control_LMNA	10	15
MYO1E	1.21	0.0111	0.15	0.492	7.82	13.9	0.000192	1.95	LV	CELLSTATES	MP_FOLR2	control_LMNA	10	15
ALCAM	1.2	0.0077	0.346	0.755	8.37	14.8	0.000118	2.11	LV	CELLSTATES	MP_FOLR2	control_LMNA	10	15
NCOA4	1.2	0.0193	0.125	0.382	7.54	12.6	0.000391	1.71	LV	CELLSTATES	MP_FOLR2	control_LMNA	10	15
MAN2A1	1.19	0.00676	0.226	0.59	8.07	15.2	9.83e-05	2.17	LV	CELLSTATES	MP_FOLR2	control_LMNA	10	15
FMN1	1.17	0.000839	2.95	7.28	11.4	20.1	7.33e-06	3.08	LV	CELLSTATES	MP_FOLR2	control_LMNA	10	15
ADGRG6	1.15	0.0345	0.158	0.373	7.61	11.1	0.000844	1.46	LV	CELLSTATES	MP_FOLR2	control_LMNA	10	15
ANKAR	1.15	0.0193	0.184	0.438	7.74	12.6	0.00039	1.71	LV	CELLSTATES	MP_FOLR2	control_LMNA	10	15
ARRDC3	1.15	0.0424	0.1	0.389	7.64	10.7	0.00109	1.37	LV	CELLSTATES	MP_FOLR2	control_LMNA	10	15
KLHL8	1.14	0.0496	0.109	0.333	7.45	10.2	0.0014	1.3	LV	CELLSTATES	MP_FOLR2	control_LMNA	10	15
NLRP1	1.14	0.0169	0.162	0.467	7.8	13	0.00032	1.77	LV	CELLSTATES	MP_FOLR2	control_LMNA	10	15
PSME4	1.14	0.00879	0.376	0.789	8.45	14.5	0.000138	2.06	LV	CELLSTATES	MP_FOLR2	control_LMNA	10	15
SRGAP2	1.14	0.00294	1.06	2.35	9.9	17.2	3.35e-05	2.53	LV	CELLSTATES	MP_FOLR2	control_LMNA	10	15
AXL	1.13	0.0318	0.17	0.422	7.77	11.4	0.000738	1.5	LV	CELLSTATES	MP_FOLR2	control_LMNA	10	15
HCLS1	1.13	0.00735	0.524	1.17	9.01	14.9	0.000111	2.13	LV	CELLSTATES	MP_FOLR2	control_LMNA	10	15
RYR2	1.13	0.0045	0.754	1.14	9.11	16.2	5.82e-05	2.35	LV	CELLSTATES	MP_FOLR2	control_LMNA	10	15
TBXAS1	1.12	0.00205	1.34	3.28	10.3	18	2.18e-05	2.69	LV	CELLSTATES	MP_FOLR2	control_LMNA	10	15
ANKRD1	1.11	0.0265	0.192	0.461	7.93	11.8	0.000585	1.58	LV	CELLSTATES	MP_FOLR2	control_LMNA	10	15
MUC20-OT1	1.09	0.00979	0.388	0.904	8.62	14.2	0.000161	2.01	LV	CELLSTATES	MP_FOLR2	control_LMNA	10	15
CERS6	1.08	0.011	0.539	1.23	9.04	13.9	0.00019	1.96	LV	CELLSTATES	MP_FOLR2	control_LMNA	10	15
FAR2	1.08	0.0186	0.319	0.885	8.61	12.7	0.000368	1.73	LV	CELLSTATES	MP_FOLR2	control_LMNA	10	15
TANC2	1.08	0.0204	0.341	0.837	8.57	12.4	0.00042	1.69	LV	CELLSTATES	MP_FOLR2	control_LMNA	10	15
KCNMA1	1.07	0.00675	0.969	2.5	9.94	15.2	9.75e-05	2.17	LV	CELLSTATES	MP_FOLR2	control_LMNA	10	15
SRGAP2B	1.07	0.0114	0.614	1.31	9.16	13.8	0.000199	1.94	LV	CELLSTATES	MP_FOLR2	control_LMNA	10	15
TXNIP	1.07	0.00995	0.95	1.76	9.57	14.2	0.000165	2	LV	CELLSTATES	MP_FOLR2	control_LMNA	10	15
WDR41	1.07	0.0404	0.212	0.431	7.79	10.8	0.00103	1.39	LV	CELLSTATES	MP_FOLR2	control_LMNA	10	15
CD163	1.05	0.00826	1.94	5.35	11	14.7	0.000128	2.08	LV	CELLSTATES	MP_FOLR2	control_LMNA	10	15
KLF7	1.05	0.0147	0.504	0.923	8.73	13.3	0.00027	1.83	LV	CELLSTATES	MP_FOLR2	control_LMNA	10	15
USP24	1.05	0.0242	0.244	0.669	8.3	12	0.000518	1.62	LV	CELLSTATES	MP_FOLR2	control_LMNA	10	15
SLC40A1	1.04	0.0461	0.161	0.487	7.84	10.4	0.00123	1.34	LV	CELLSTATES	MP_FOLR2	control_LMNA	10	15
SESN1	1.03	0.0147	0.674	1.6	9.41	13.3	0.000268	1.83	LV	CELLSTATES	MP_FOLR2	control_LMNA	10	15
CELF2	1.02	0.00915	1.63	3.5	10.5	14.4	0.000147	2.04	LV	CELLSTATES	MP_FOLR2	control_LMNA	10	15
PDE4D	1.02	0.00295	1.56	3.5	10.5	17.2	3.4e-05	2.53	LV	CELLSTATES	MP_FOLR2	control_LMNA	10	15
TTN	1	0.00762	1.41	2.29	9.94	14.9	0.000116	2.12	LV	CELLSTATES	MP_FOLR2	control_LMNA	10	15
WASF2	1	0.0176	0.706	1.44	9.29	12.9	0.000337	1.75	LV	CELLSTATES	MP_FOLR2	control_LMNA	10	15
DAPK1	0.999	0.00955	0.769	1.83	9.56	14.3	0.000156	2.02	LV	CELLSTATES	MP_FOLR2	control_LMNA	10	15
RCSD1	0.994	0.0152	0.717	1.54	9.4	13.2	0.000281	1.82	LV	CELLSTATES	MP_FOLR2	control_LMNA	10	15
IGF1R	0.993	0.0496	0.169	0.499	7.87	10.2	0.00139	1.3	LV	CELLSTATES	MP_FOLR2	control_LMNA	10	15
DIRC3	0.981	0.0185	0.844	1.65	9.48	12.7	0.000359	1.73	LV	CELLSTATES	MP_FOLR2	control_LMNA	10	15
FHIT	0.949	0.0179	1.11	2.35	9.94	12.8	0.000343	1.75	LV	CELLSTATES	MP_FOLR2	control_LMNA	10	15
ACSL1	0.933	0.0456	0.566	1.11	9	10.5	0.0012	1.34	LV	CELLSTATES	MP_FOLR2	control_LMNA	10	15
LDLRAD4	0.929	0.0145	2.4	5.34	11	13.3	0.00026	1.84	LV	CELLSTATES	MP_FOLR2	control_LMNA	10	15
PTEN	0.923	0.0496	0.821	1.46	9.38	10.2	0.00139	1.3	LV	CELLSTATES	MP_FOLR2	control_LMNA	10	15
MERTK	0.915	0.0318	1.49	2.97	10.3	11.4	0.000739	1.5	LV	CELLSTATES	MP_FOLR2	control_LMNA	10	15
PREX1	0.905	0.048	0.599	1.09	8.92	10.3	0.00133	1.32	LV	CELLSTATES	MP_FOLR2	control_LMNA	10	15
THRB	0.899	0.0496	0.529	1.1	8.98	10.2	0.0014	1.3	LV	CELLSTATES	MP_FOLR2	control_LMNA	10	15
FOXN3	0.876	0.0343	2.05	4.29	10.7	11.2	0.000838	1.46	LV	CELLSTATES	MP_FOLR2	control_LMNA	10	15
ARID1B	0.875	0.04	0.924	1.77	9.62	10.8	0.00101	1.4	LV	CELLSTATES	MP_FOLR2	control_LMNA	10	15

## Sheet: PKP2_control
Gene	logFC	FDR	mean_exp_control	mean_exp_genotype	logCPM	F	PValue	FDR_plot	Region	annotation_level	cell_state	comparison	Observations_genotype	Observations_reference
CCL4L2	5.36	3.68e-06	0	0.0667	5.68	36.4	1.19e-08	5.43	LV	CELLSTATES	MP_FOLR2	control_PKP2	6	15
PDK4	4.55	1.48e-28	0.261	4.59	10.1	147	1.17e-32	27.8	LV	CELLSTATES	MP_FOLR2	control_PKP2	6	15
ZBTB16	4.2	2.35e-26	0.411	3.72	9.8	135	3.71e-30	25.6	LV	CELLSTATES	MP_FOLR2	control_PKP2	6	15
PRKCH	4.11	1.04e-15	0.0947	0.585	7.52	81.5	4.09e-19	15	LV	CELLSTATES	MP_FOLR2	control_PKP2	6	15
ALOX15B	4.02	1.37e-06	0.0467	0.136	6.3	34.9	4.04e-09	5.86	LV	CELLSTATES	MP_FOLR2	control_PKP2	6	15
AP002518.2	3.94	2.3e-07	0.0173	0.206	6.39	38.9	5.45e-10	6.64	LV	CELLSTATES	MP_FOLR2	control_PKP2	6	15
HCG11	3.75	0.00194	0	0.0541	5.62	21.1	2.16e-05	2.71	LV	CELLSTATES	MP_FOLR2	control_PKP2	6	15
AC008759.3	3.7	0.000298	0.00667	0.0798	6.06	22.7	2e-06	3.53	LV	CELLSTATES	MP_FOLR2	control_PKP2	6	15
LINC02388	3.36	0.00473	0	0.0346	5.64	17.4	6.65e-05	2.33	LV	CELLSTATES	MP_FOLR2	control_PKP2	6	15
IL11RA	3.35	0.0108	0.0133	0.0466	5.61	16.4	0.000187	1.97	LV	CELLSTATES	MP_FOLR2	control_PKP2	6	15
AC012150.2	3.31	0.00321	0	0.0371	5.71	17	3.98e-05	2.49	LV	CELLSTATES	MP_FOLR2	control_PKP2	6	15
GREB1	3.26	0.000859	0.00496	0.0824	6.15	20.1	7.61e-06	3.07	LV	CELLSTATES	MP_FOLR2	control_PKP2	6	15
TRIM7	3.17	0.00384	0.00098	0.0631	5.79	16.5	5.1e-05	2.42	LV	CELLSTATES	MP_FOLR2	control_PKP2	6	15
AC024060.1	3.14	0.0108	0	0.0292	5.61	15.8	0.00019	1.97	LV	CELLSTATES	MP_FOLR2	control_PKP2	6	15
CLEC4E	3.1	4.87e-08	0.0489	0.362	7.21	42.3	1e-10	7.31	LV	CELLSTATES	MP_FOLR2	control_PKP2	6	15
AZIN2	3.09	0.0248	0	0.037	5.55	15.5	0.000573	1.61	LV	CELLSTATES	MP_FOLR2	control_PKP2	6	15
FAM117B	3.06	5.62e-11	0.0667	0.652	7.71	57.8	4.44e-14	10.3	LV	CELLSTATES	MP_FOLR2	control_PKP2	6	15
CSGALNACT1	3.05	6.43e-19	0.718	5.45	10.4	97.3	2.03e-22	18.2	LV	CELLSTATES	MP_FOLR2	control_PKP2	6	15
CNTN6	3.03	0.0336	0	0.0349	5.53	15.3	0.000873	1.47	LV	CELLSTATES	MP_FOLR2	control_PKP2	6	15
FKBP5	3.02	2.99e-19	2.47	12.4	11.7	99.4	7.09e-23	18.5	LV	CELLSTATES	MP_FOLR2	control_PKP2	6	15
GLIS3	3	1.01e-11	0.1	1.02	8.38	61.8	6.4e-15	11	LV	CELLSTATES	MP_FOLR2	control_PKP2	6	15
LINC00996	2.99	0.0103	0.00145	0.0514	5.78	14.1	0.000178	1.99	LV	CELLSTATES	MP_FOLR2	control_PKP2	6	15
NRCAM	2.98	0.0283	0	0.0262	5.45	19	0.000689	1.55	LV	CELLSTATES	MP_FOLR2	control_PKP2	6	15
FLNB	2.97	0.0284	0	0.0289	5.55	14.6	0.000695	1.55	LV	CELLSTATES	MP_FOLR2	control_PKP2	6	15
AC130343.1	2.96	0.0399	0	0.0345	5.52	14.7	0.00114	1.4	LV	CELLSTATES	MP_FOLR2	control_PKP2	6	15
ZNF365	2.9	0.0347	0	0.0295	5.45	17.5	0.000925	1.46	LV	CELLSTATES	MP_FOLR2	control_PKP2	6	15
AC107884.1	2.89	6.46e-05	0.00941	0.184	6.44	26.5	2.91e-07	4.19	LV	CELLSTATES	MP_FOLR2	control_PKP2	6	15
AC090541.1	2.79	0.0146	0.00869	0.0577	5.83	13.3	0.000279	1.83	LV	CELLSTATES	MP_FOLR2	control_PKP2	6	15
GFOD1	2.78	2.99e-08	0.0855	0.486	7.48	43.7	4.96e-11	7.52	LV	CELLSTATES	MP_FOLR2	control_PKP2	6	15
ATL1	2.75	0.0294	0	0.0238	5.57	13	0.000732	1.53	LV	CELLSTATES	MP_FOLR2	control_PKP2	6	15
CCDC17	2.75	0.0426	0	0.0224	5.55	13	0.00124	1.37	LV	CELLSTATES	MP_FOLR2	control_PKP2	6	15
RMDN2-AS1	2.74	0.016	0.00237	0.0693	5.77	13	0.000314	1.79	LV	CELLSTATES	MP_FOLR2	control_PKP2	6	15
PRPS1	2.72	0.0166	0.00646	0.0548	5.9	12.9	0.000331	1.78	LV	CELLSTATES	MP_FOLR2	control_PKP2	6	15
C2CD6	2.7	0.0303	0	0.0207	5.57	12.9	0.000764	1.52	LV	CELLSTATES	MP_FOLR2	control_PKP2	6	15
XG	2.69	0.0347	0.00741	0.0263	5.66	11	0.000921	1.46	LV	CELLSTATES	MP_FOLR2	control_PKP2	6	15
ICA1L	2.63	0.00599	0.0239	0.0894	6.13	15.4	8.85e-05	2.22	LV	CELLSTATES	MP_FOLR2	control_PKP2	6	15
GCLC	2.62	2.08e-05	0.0729	0.332	7.21	28.9	8.39e-08	4.68	LV	CELLSTATES	MP_FOLR2	control_PKP2	6	15
NHSL1	2.62	2.02e-12	0.365	2.64	9.52	65.6	9.58e-16	11.7	LV	CELLSTATES	MP_FOLR2	control_PKP2	6	15
AC007262.2	2.59	4.62e-08	0.104	0.549	7.57	42.5	9.13e-11	7.33	LV	CELLSTATES	MP_FOLR2	control_PKP2	6	15
AL133371.2	2.59	0.0231	0	0.0256	5.42	20.5	0.00051	1.64	LV	CELLSTATES	MP_FOLR2	control_PKP2	6	15
DGAT2L6	2.59	0.0231	0	0.0256	5.42	20.5	0.00051	1.64	LV	CELLSTATES	MP_FOLR2	control_PKP2	6	15
RBMS3-AS2	2.55	0.0167	0.0242	0.0691	6	12.9	0.000333	1.78	LV	CELLSTATES	MP_FOLR2	control_PKP2	6	15
CCL4	2.52	0.00245	0	0.0229	5.62	17.6	2.86e-05	2.61	LV	CELLSTATES	MP_FOLR2	control_PKP2	6	15
STXBP6	2.52	0.00171	0.0113	0.132	6.41	18.4	1.85e-05	2.77	LV	CELLSTATES	MP_FOLR2	control_PKP2	6	15
ARRDC2	2.5	3.44e-06	0.0697	0.359	7.26	33	1.09e-08	5.46	LV	CELLSTATES	MP_FOLR2	control_PKP2	6	15
SH2D4A	2.5	0.00216	0.0531	0.135	6.35	17.9	2.45e-05	2.67	LV	CELLSTATES	MP_FOLR2	control_PKP2	6	15
OBSCN	2.45	0.0422	0.0271	0.0495	5.86	10.5	0.00122	1.37	LV	CELLSTATES	MP_FOLR2	control_PKP2	6	15
TIMP3	2.45	9.01e-05	0.0607	0.228	6.86	25.6	4.66e-07	4.05	LV	CELLSTATES	MP_FOLR2	control_PKP2	6	15
AC091563.1	2.44	0.0368	0.0172	0.0506	5.86	10.8	0.00102	1.43	LV	CELLSTATES	MP_FOLR2	control_PKP2	6	15
TSC22D3	2.44	1.31e-09	0.238	1.34	8.73	50.9	1.34e-12	8.88	LV	CELLSTATES	MP_FOLR2	control_PKP2	6	15
SORT1	2.43	7.28e-05	0.0627	0.291	7.13	26.2	3.39e-07	4.14	LV	CELLSTATES	MP_FOLR2	control_PKP2	6	15
AC025576.2	2.4	0.0225	0.006	0.0843	5.95	12.2	0.00049	1.65	LV	CELLSTATES	MP_FOLR2	control_PKP2	6	15
PSTPIP2	2.4	1.07e-07	0.113	0.707	7.98	40.5	2.44e-10	6.97	LV	CELLSTATES	MP_FOLR2	control_PKP2	6	15
ZNF189	2.39	0.000284	0.0351	0.217	6.81	22.8	1.89e-06	3.55	LV	CELLSTATES	MP_FOLR2	control_PKP2	6	15
CHKA	2.38	1.52e-09	0.332	1.49	8.87	50.5	1.68e-12	8.82	LV	CELLSTATES	MP_FOLR2	control_PKP2	6	15
CPM	2.36	4.1e-11	1.26	5.42	10.6	58.7	2.91e-14	10.4	LV	CELLSTATES	MP_FOLR2	control_PKP2	6	15
OGFRL1	2.36	1.09e-09	0.269	1.75	9.01	51.5	1.03e-12	8.96	LV	CELLSTATES	MP_FOLR2	control_PKP2	6	15
FAM153A	2.34	0.0496	0.00719	0.0533	5.94	10.1	0.00148	1.3	LV	CELLSTATES	MP_FOLR2	control_PKP2	6	15
RBMS3-AS3	2.33	0.000951	0.0515	0.196	6.64	19.8	8.86e-06	3.02	LV	CELLSTATES	MP_FOLR2	control_PKP2	6	15
WNT5B	2.33	0.000788	0.0173	0.208	6.58	20.4	6.66e-06	3.1	LV	CELLSTATES	MP_FOLR2	control_PKP2	6	15
PKP2	2.32	0.000523	0.0624	0.228	6.71	21.3	4.09e-06	3.28	LV	CELLSTATES	MP_FOLR2	control_PKP2	6	15
INSR	2.31	1.62e-08	0.217	1.13	8.5	45.1	2.44e-11	7.79	LV	CELLSTATES	MP_FOLR2	control_PKP2	6	15
AL590617.2	2.3	0.00878	0.0267	0.0987	6.24	14.5	0.000148	2.06	LV	CELLSTATES	MP_FOLR2	control_PKP2	6	15
PDE3B	2.3	4.52e-08	0.202	0.933	8.3	42.6	8.53e-11	7.35	LV	CELLSTATES	MP_FOLR2	control_PKP2	6	15
KCNE1	2.29	9.01e-05	0.086	0.289	7.15	25.6	4.64e-07	4.05	LV	CELLSTATES	MP_FOLR2	control_PKP2	6	15
PIEZO1	2.29	0.00109	0.0387	0.182	6.62	19.5	1.05e-05	2.96	LV	CELLSTATES	MP_FOLR2	control_PKP2	6	15
AL035446.1	2.28	0.0343	0.0153	0.0749	5.98	11	0.000904	1.47	LV	CELLSTATES	MP_FOLR2	control_PKP2	6	15
CENPE	2.28	0.0218	0.0103	0.118	6.05	12.3	0.000471	1.66	LV	CELLSTATES	MP_FOLR2	control_PKP2	6	15
FLT3	2.24	0.0166	0.0287	0.106	6.21	12.9	0.00033	1.78	LV	CELLSTATES	MP_FOLR2	control_PKP2	6	15
CCND3	2.2	4.52e-08	0.381	1.41	8.85	42.6	8.56e-11	7.35	LV	CELLSTATES	MP_FOLR2	control_PKP2	6	15
LINC00467	2.12	0.00638	0.0238	0.138	6.5	15.2	9.78e-05	2.2	LV	CELLSTATES	MP_FOLR2	control_PKP2	6	15
C5	2.1	0.00166	0.0351	0.202	6.66	18.5	1.76e-05	2.78	LV	CELLSTATES	MP_FOLR2	control_PKP2	6	15
GAB1	2.09	8.12e-07	0.238	0.853	8.25	36	2.31e-09	6.09	LV	CELLSTATES	MP_FOLR2	control_PKP2	6	15
TFCP2L1	2.09	0.0423	0.0295	0.0761	6.13	10.5	0.00123	1.37	LV	CELLSTATES	MP_FOLR2	control_PKP2	6	15
AC002070.1	2.07	0.00715	0.0224	0.151	6.56	14.9	0.000115	2.15	LV	CELLSTATES	MP_FOLR2	control_PKP2	6	15
SIRT1	2.07	0.000989	0.0391	0.254	6.81	19.8	9.29e-06	3	LV	CELLSTATES	MP_FOLR2	control_PKP2	6	15
SH3BP5	2.06	2.82e-07	0.285	1.18	8.59	38.3	7.36e-10	6.55	LV	CELLSTATES	MP_FOLR2	control_PKP2	6	15
AC008957.2	2.05	0.000166	0.187	0.443	7.69	24	1.02e-06	3.78	LV	CELLSTATES	MP_FOLR2	control_PKP2	6	15
RHOB	2.04	0.000877	0.0774	0.27	7.09	20.1	7.9e-06	3.06	LV	CELLSTATES	MP_FOLR2	control_PKP2	6	15
TMEM255B	2.04	0.0285	0.0232	0.0955	6.2	11.5	0.000699	1.55	LV	CELLSTATES	MP_FOLR2	control_PKP2	6	15
FGL2	2.02	5.23e-05	0.111	0.489	7.62	27	2.27e-07	4.28	LV	CELLSTATES	MP_FOLR2	control_PKP2	6	15
SRGAP1	2	5.52e-08	0.622	2.47	9.59	42	1.18e-10	7.26	LV	CELLSTATES	MP_FOLR2	control_PKP2	6	15
LHFPL6	1.98	1.2e-05	0.169	0.761	8.12	30.1	4.55e-08	4.92	LV	CELLSTATES	MP_FOLR2	control_PKP2	6	15
RBMS3	1.97	0.0336	0.074	0.0882	6.4	11.1	0.000877	1.47	LV	CELLSTATES	MP_FOLR2	control_PKP2	6	15
SLC1A3	1.97	4.88e-06	1.11	3.75	10.3	32.1	1.7e-08	5.31	LV	CELLSTATES	MP_FOLR2	control_PKP2	6	15
ELL2	1.96	6.56e-06	0.242	0.75	8.18	31.5	2.33e-08	5.18	LV	CELLSTATES	MP_FOLR2	control_PKP2	6	15
P2RY8	1.96	0.0115	0.0439	0.154	6.53	13.8	0.000206	1.94	LV	CELLSTATES	MP_FOLR2	control_PKP2	6	15
SRGAP2B	1.96	2.52e-07	0.614	2.26	9.51	38.6	6.38e-10	6.6	LV	CELLSTATES	MP_FOLR2	control_PKP2	6	15
ALDH3A2	1.95	0.0357	0.0186	0.107	6.27	10.9	0.000979	1.45	LV	CELLSTATES	MP_FOLR2	control_PKP2	6	15
DDIT4	1.95	9.01e-05	0.159	0.535	7.9	25.5	4.8e-07	4.05	LV	CELLSTATES	MP_FOLR2	control_PKP2	6	15
MAN1A1	1.95	3.53e-09	1.93	8.99	11.3	48.7	4.18e-12	8.45	LV	CELLSTATES	MP_FOLR2	control_PKP2	6	15
PSMA1	1.94	0.00028	0.108	0.422	7.46	22.9	1.84e-06	3.55	LV	CELLSTATES	MP_FOLR2	control_PKP2	6	15
TBC1D16	1.93	0.000332	0.158	0.551	7.82	22.5	2.28e-06	3.48	LV	CELLSTATES	MP_FOLR2	control_PKP2	6	15
RGS1	1.92	0.000646	0.098	0.375	7.4	20.9	5.25e-06	3.19	LV	CELLSTATES	MP_FOLR2	control_PKP2	6	15
PRUNE2	1.91	0.00437	0.0435	0.239	6.85	16.2	6.01e-05	2.36	LV	CELLSTATES	MP_FOLR2	control_PKP2	6	15
ST6GALNAC3	1.91	4.08e-05	0.182	0.713	8.11	27.5	1.71e-07	4.39	LV	CELLSTATES	MP_FOLR2	control_PKP2	6	15
KLF9	1.9	0.000233	0.158	0.441	7.53	23.3	1.47e-06	3.63	LV	CELLSTATES	MP_FOLR2	control_PKP2	6	15
A2M	1.89	0.000109	0.137	0.697	8.08	25	6.19e-07	3.96	LV	CELLSTATES	MP_FOLR2	control_PKP2	6	15
LINC00937	1.88	0.000459	0.0873	0.394	7.41	21.7	3.4e-06	3.34	LV	CELLSTATES	MP_FOLR2	control_PKP2	6	15
TXNIP	1.88	8.12e-07	0.95	2.66	9.83	36.1	2.29e-09	6.09	LV	CELLSTATES	MP_FOLR2	control_PKP2	6	15
AP003354.2	1.87	0.0209	0.0294	0.137	6.52	12.4	0.000443	1.68	LV	CELLSTATES	MP_FOLR2	control_PKP2	6	15
AL445426.1	1.85	0.0148	0.0268	0.186	6.53	13.2	0.000283	1.83	LV	CELLSTATES	MP_FOLR2	control_PKP2	6	15
CCDC40	1.85	0.038	0.0215	0.111	6.43	10.8	0.00106	1.42	LV	CELLSTATES	MP_FOLR2	control_PKP2	6	15
ELMO1	1.85	1.62e-08	1.87	7	11	45.2	2.38e-11	7.79	LV	CELLSTATES	MP_FOLR2	control_PKP2	6	15
EVA1C	1.85	0.00262	0.095	0.299	7.22	17.4	3.1e-05	2.58	LV	CELLSTATES	MP_FOLR2	control_PKP2	6	15
WASHC2A	1.85	0.00038	0.1	0.455	7.39	22.1	2.72e-06	3.42	LV	CELLSTATES	MP_FOLR2	control_PKP2	6	15
BEX4	1.83	0.0355	0.0472	0.136	6.34	10.9	0.000967	1.45	LV	CELLSTATES	MP_FOLR2	control_PKP2	6	15
PALD1	1.83	0.000384	0.131	0.463	7.61	22.1	2.79e-06	3.42	LV	CELLSTATES	MP_FOLR2	control_PKP2	6	15
CNRIP1	1.82	0.00122	0.0543	0.373	7.29	19.3	1.2e-05	2.91	LV	CELLSTATES	MP_FOLR2	control_PKP2	6	15
FP700111.1	1.82	0.000404	0.179	0.506	7.81	22	2.97e-06	3.39	LV	CELLSTATES	MP_FOLR2	control_PKP2	6	15
GAREM1	1.8	0.0399	0.0721	0.12	6.47	10.6	0.00113	1.4	LV	CELLSTATES	MP_FOLR2	control_PKP2	6	15
PAPOLG	1.8	0.00437	0.0577	0.255	7.01	16.2	6.01e-05	2.36	LV	CELLSTATES	MP_FOLR2	control_PKP2	6	15
GALNT2	1.79	8.88e-05	0.186	0.779	8.19	25.7	4.35e-07	4.05	LV	CELLSTATES	MP_FOLR2	control_PKP2	6	15
RCAN1	1.77	9.01e-05	0.332	0.82	8.34	25.5	4.79e-07	4.05	LV	CELLSTATES	MP_FOLR2	control_PKP2	6	15
PSME4	1.76	7.82e-05	0.376	1.17	8.75	26	3.77e-07	4.11	LV	CELLSTATES	MP_FOLR2	control_PKP2	6	15
KIAA1958	1.75	0.0349	0.0802	0.16	6.55	11	0.000943	1.46	LV	CELLSTATES	MP_FOLR2	control_PKP2	6	15
PIK3IP1-AS1	1.75	0.0388	0.0276	0.127	6.45	10.7	0.00109	1.41	LV	CELLSTATES	MP_FOLR2	control_PKP2	6	15
ANTXR1	1.74	0.0349	0.0232	0.15	6.52	11	0.000934	1.46	LV	CELLSTATES	MP_FOLR2	control_PKP2	6	15
DLGAP2	1.74	0.0184	0.0363	0.212	6.58	12.7	0.000375	1.74	LV	CELLSTATES	MP_FOLR2	control_PKP2	6	15
AXL	1.73	0.000367	0.17	0.615	7.92	22.2	2.58e-06	3.44	LV	CELLSTATES	MP_FOLR2	control_PKP2	6	15
COL19A1	1.73	0.0233	0.0595	0.169	6.83	12.1	0.000522	1.63	LV	CELLSTATES	MP_FOLR2	control_PKP2	6	15
SRGAP2	1.73	4.43e-06	1.06	3.2	10.1	32.4	1.47e-08	5.35	LV	CELLSTATES	MP_FOLR2	control_PKP2	6	15
DOCK5	1.72	4.87e-05	0.285	1.12	8.61	27.2	2.08e-07	4.31	LV	CELLSTATES	MP_FOLR2	control_PKP2	6	15
PMS1	1.72	0.001	0.127	0.522	7.79	19.7	9.5e-06	3	LV	CELLSTATES	MP_FOLR2	control_PKP2	6	15
ACACB	1.7	0.0196	0.0872	0.18	6.85	12.5	0.000407	1.71	LV	CELLSTATES	MP_FOLR2	control_PKP2	6	15
SFXN5	1.7	0.0218	0.0417	0.188	6.69	12.3	0.000473	1.66	LV	CELLSTATES	MP_FOLR2	control_PKP2	6	15
XAF1	1.7	0.0186	0.0467	0.191	6.66	12.7	0.000383	1.73	LV	CELLSTATES	MP_FOLR2	control_PKP2	6	15
ZFAND5	1.7	0.00257	0.0896	0.329	7.28	17.5	3.03e-05	2.59	LV	CELLSTATES	MP_FOLR2	control_PKP2	6	15
ZNF846	1.7	0.000497	0.168	0.671	8.06	21.5	3.84e-06	3.3	LV	CELLSTATES	MP_FOLR2	control_PKP2	6	15
PTPRG	1.69	0.00442	0.254	0.522	8.06	16.1	6.18e-05	2.35	LV	CELLSTATES	MP_FOLR2	control_PKP2	6	15
YAF2	1.67	0.000892	0.218	0.591	8.02	20	8.1e-06	3.05	LV	CELLSTATES	MP_FOLR2	control_PKP2	6	15
HECTD4	1.66	0.000158	0.198	0.797	8.19	24.2	9.53e-07	3.8	LV	CELLSTATES	MP_FOLR2	control_PKP2	6	15
CHPT1	1.63	0.000367	0.251	0.825	8.29	22.2	2.57e-06	3.44	LV	CELLSTATES	MP_FOLR2	control_PKP2	6	15
FAM111A	1.62	0.0137	0.0844	0.239	6.97	13.4	0.000258	1.86	LV	CELLSTATES	MP_FOLR2	control_PKP2	6	15
MDM2	1.62	0.00371	0.124	0.361	7.4	16.6	4.81e-05	2.43	LV	CELLSTATES	MP_FOLR2	control_PKP2	6	15
ADGRG6	1.61	0.00402	0.158	0.492	7.82	16.4	5.43e-05	2.4	LV	CELLSTATES	MP_FOLR2	control_PKP2	6	15
ARRDC3	1.59	0.00303	0.1	0.535	7.83	17.1	3.72e-05	2.52	LV	CELLSTATES	MP_FOLR2	control_PKP2	6	15
CELF2	1.59	4.84e-06	1.63	4.86	10.6	32.1	1.64e-08	5.32	LV	CELLSTATES	MP_FOLR2	control_PKP2	6	15
MRPL3	1.59	0.0245	0.142	0.213	6.94	11.9	0.000562	1.61	LV	CELLSTATES	MP_FOLR2	control_PKP2	6	15
CCDC146	1.58	0.00843	0.0752	0.311	7.21	14.5	0.000141	2.07	LV	CELLSTATES	MP_FOLR2	control_PKP2	6	15
GRAMD2B	1.58	0.034	0.0848	0.185	6.82	11.1	0.000895	1.47	LV	CELLSTATES	MP_FOLR2	control_PKP2	6	15
NBPF26	1.58	0.0326	0.0442	0.197	6.8	11.2	0.000835	1.49	LV	CELLSTATES	MP_FOLR2	control_PKP2	6	15
HCLS1	1.57	9.35e-05	0.524	1.49	9.04	25.4	5.1e-07	4.03	LV	CELLSTATES	MP_FOLR2	control_PKP2	6	15
MPPED2	1.57	0.000305	0.508	1.34	9.05	22.7	2.07e-06	3.52	LV	CELLSTATES	MP_FOLR2	control_PKP2	6	15
CERS6	1.56	0.000128	0.539	1.55	9.12	24.6	7.59e-07	3.89	LV	CELLSTATES	MP_FOLR2	control_PKP2	6	15
RUNX2	1.56	0.0333	0.105	0.22	6.75	11.1	0.000859	1.48	LV	CELLSTATES	MP_FOLR2	control_PKP2	6	15
UBTD2	1.56	0.0349	0.0481	0.185	6.76	11	0.000941	1.46	LV	CELLSTATES	MP_FOLR2	control_PKP2	6	15
PARP6	1.55	0.0484	0.108	0.18	6.75	10.2	0.00143	1.32	LV	CELLSTATES	MP_FOLR2	control_PKP2	6	15
PIAS2	1.55	0.00047	0.264	0.949	8.44	21.6	3.58e-06	3.33	LV	CELLSTATES	MP_FOLR2	control_PKP2	6	15
PLEKHG1	1.55	0.0214	0.159	0.233	7.05	12.3	0.000458	1.67	LV	CELLSTATES	MP_FOLR2	control_PKP2	6	15
PTEN	1.55	0.000109	0.821	1.98	9.49	25	6.14e-07	3.96	LV	CELLSTATES	MP_FOLR2	control_PKP2	6	15
SLC15A2	1.54	0.0183	0.0658	0.264	7.01	12.7	0.000371	1.74	LV	CELLSTATES	MP_FOLR2	control_PKP2	6	15
SNX25	1.54	0.0252	0.109	0.233	6.9	11.9	0.000585	1.6	LV	CELLSTATES	MP_FOLR2	control_PKP2	6	15
TNFRSF21	1.53	0.00206	0.212	0.598	7.99	18	2.33e-05	2.69	LV	CELLSTATES	MP_FOLR2	control_PKP2	6	15
FMN1	1.52	1.14e-05	2.95	8.6	11.4	30.3	4.25e-08	4.94	LV	CELLSTATES	MP_FOLR2	control_PKP2	6	15
PRKCE	1.52	0.000924	0.262	0.811	8.3	19.9	8.54e-06	3.03	LV	CELLSTATES	MP_FOLR2	control_PKP2	6	15
DEPTOR	1.51	0.00177	0.299	0.687	8.18	18.3	1.93e-05	2.75	LV	CELLSTATES	MP_FOLR2	control_PKP2	6	15
MS4A4E	1.51	0.000119	0.67	1.86	9.32	24.8	6.94e-07	3.93	LV	CELLSTATES	MP_FOLR2	control_PKP2	6	15
SHMT1	1.5	0.00325	0.186	0.53	7.82	16.9	4.11e-05	2.49	LV	CELLSTATES	MP_FOLR2	control_PKP2	6	15
ZCCHC14	1.5	0.0271	0.0608	0.273	6.99	11.7	0.00065	1.57	LV	CELLSTATES	MP_FOLR2	control_PKP2	6	15
MERTK	1.49	6.64e-05	1.49	3.98	10.4	26.4	3.04e-07	4.18	LV	CELLSTATES	MP_FOLR2	control_PKP2	6	15
SIAH2	1.47	0.0184	0.0983	0.32	7.23	12.7	0.000378	1.74	LV	CELLSTATES	MP_FOLR2	control_PKP2	6	15
TANC2	1.47	0.000859	0.341	1.01	8.58	20.1	7.66e-06	3.07	LV	CELLSTATES	MP_FOLR2	control_PKP2	6	15
ZDHHC14	1.47	0.00157	0.211	0.871	8.4	18.7	1.65e-05	2.8	LV	CELLSTATES	MP_FOLR2	control_PKP2	6	15
CD163	1.45	0.000225	1.94	6.32	11	23.4	1.4e-06	3.65	LV	CELLSTATES	MP_FOLR2	control_PKP2	6	15
IRAK3	1.45	0.000536	0.608	1.53	9.09	21.3	4.23e-06	3.27	LV	CELLSTATES	MP_FOLR2	control_PKP2	6	15
RPS6KA2	1.45	0.00228	0.273	0.839	8.39	17.7	2.65e-05	2.64	LV	CELLSTATES	MP_FOLR2	control_PKP2	6	15
TRIM22	1.45	0.00761	0.16	0.434	7.5	14.8	0.000123	2.12	LV	CELLSTATES	MP_FOLR2	control_PKP2	6	15
IRF2BP2	1.43	0.0289	0.082	0.275	7.15	11.5	0.000711	1.54	LV	CELLSTATES	MP_FOLR2	control_PKP2	6	15
SESN1	1.43	0.000824	0.674	2.01	9.53	20.3	7.16e-06	3.08	LV	CELLSTATES	MP_FOLR2	control_PKP2	6	15
SUPT3H	1.43	0.00505	0.208	0.569	7.97	15.8	7.21e-05	2.3	LV	CELLSTATES	MP_FOLR2	control_PKP2	6	15
TBC1D15	1.43	0.00613	0.149	0.523	7.78	15.4	9.17e-05	2.21	LV	CELLSTATES	MP_FOLR2	control_PKP2	6	15
KLHL24	1.42	0.00925	0.103	0.433	7.58	14.3	0.000157	2.03	LV	CELLSTATES	MP_FOLR2	control_PKP2	6	15
MYO1E	1.4	0.0101	0.15	0.58	7.97	14.2	0.000173	1.99	LV	CELLSTATES	MP_FOLR2	control_PKP2	6	15
DIP2C	1.39	0.00385	0.249	0.724	8.2	16.5	5.14e-05	2.41	LV	CELLSTATES	MP_FOLR2	control_PKP2	6	15
PER1	1.39	0.0252	0.101	0.328	7.31	11.9	0.000587	1.6	LV	CELLSTATES	MP_FOLR2	control_PKP2	6	15
IGSF21	1.38	0.00152	0.308	0.966	8.43	18.7	1.57e-05	2.82	LV	CELLSTATES	MP_FOLR2	control_PKP2	6	15
GABPB1-AS1	1.37	0.0496	0.102	0.246	7.16	10.1	0.00148	1.3	LV	CELLSTATES	MP_FOLR2	control_PKP2	6	15
NCOA4	1.37	0.0231	0.125	0.481	7.77	12.1	0.000514	1.64	LV	CELLSTATES	MP_FOLR2	control_PKP2	6	15
PDGFC	1.37	0.00084	0.984	3.08	10	20.2	7.37e-06	3.08	LV	CELLSTATES	MP_FOLR2	control_PKP2	6	15
PLEKHA1	1.37	0.0126	0.121	0.453	7.52	13.6	0.000233	1.9	LV	CELLSTATES	MP_FOLR2	control_PKP2	6	15
SMAP2	1.37	0.00114	0.781	2.14	9.59	19.4	1.11e-05	2.94	LV	CELLSTATES	MP_FOLR2	control_PKP2	6	15
MRC1	1.36	9.01e-05	3.73	10	11.7	25.5	4.84e-07	4.05	LV	CELLSTATES	MP_FOLR2	control_PKP2	6	15
WDR41	1.35	0.0124	0.212	0.491	7.84	13.6	0.000228	1.91	LV	CELLSTATES	MP_FOLR2	control_PKP2	6	15
ZFP36L2	1.35	0.00325	0.423	0.811	8.38	16.9	4.11e-05	2.49	LV	CELLSTATES	MP_FOLR2	control_PKP2	6	15
NCK2	1.34	0.0207	0.153	0.439	7.66	12.4	0.000439	1.68	LV	CELLSTATES	MP_FOLR2	control_PKP2	6	15
GARNL3	1.33	0.0223	0.142	0.443	7.7	12.2	0.000484	1.65	LV	CELLSTATES	MP_FOLR2	control_PKP2	6	15
MEGF9	1.33	0.0278	0.17	0.382	7.48	11.6	0.00067	1.56	LV	CELLSTATES	MP_FOLR2	control_PKP2	6	15
DAAM1	1.32	0.00684	0.265	0.813	8.37	15.1	0.000108	2.16	LV	CELLSTATES	MP_FOLR2	control_PKP2	6	15
KLF12	1.32	0.0338	0.153	0.336	7.47	11.1	0.000884	1.47	LV	CELLSTATES	MP_FOLR2	control_PKP2	6	15
SGK1	1.31	0.0452	0.105	0.302	7.18	10.3	0.00133	1.34	LV	CELLSTATES	MP_FOLR2	control_PKP2	6	15
SPATS2L	1.31	0.00657	0.274	0.955	8.55	15.2	0.000102	2.18	LV	CELLSTATES	MP_FOLR2	control_PKP2	6	15
CTDSPL	1.3	0.0241	0.132	0.465	7.78	12	0.000547	1.62	LV	CELLSTATES	MP_FOLR2	control_PKP2	6	15
KLF7	1.29	0.00498	0.504	1.06	8.77	15.9	7.09e-05	2.3	LV	CELLSTATES	MP_FOLR2	control_PKP2	6	15
PPFIBP2	1.29	0.035	0.0967	0.409	7.57	11	0.000947	1.46	LV	CELLSTATES	MP_FOLR2	control_PKP2	6	15
THRB	1.29	0.00325	0.529	1.43	9.09	16.9	4.11e-05	2.49	LV	CELLSTATES	MP_FOLR2	control_PKP2	6	15
CTTNBP2	1.28	0.0134	0.206	0.67	8.08	13.5	0.000252	1.87	LV	CELLSTATES	MP_FOLR2	control_PKP2	6	15
PICALM	1.28	0.00196	1.08	3.02	10	18.1	2.2e-05	2.71	LV	CELLSTATES	MP_FOLR2	control_PKP2	6	15
TBXAS1	1.28	0.00109	1.34	3.51	10.3	19.5	1.06e-05	2.96	LV	CELLSTATES	MP_FOLR2	control_PKP2	6	15
AFF3	1.27	0.00194	0.896	2.24	9.62	18.1	2.14e-05	2.71	LV	CELLSTATES	MP_FOLR2	control_PKP2	6	15
ALCAM	1.27	0.0199	0.346	0.696	8.28	12.5	0.000416	1.7	LV	CELLSTATES	MP_FOLR2	control_PKP2	6	15
SRGAP2C	1.27	0.00687	0.464	1.2	8.88	15	0.000109	2.16	LV	CELLSTATES	MP_FOLR2	control_PKP2	6	15
CEBPD	1.25	0.00827	0.404	1.32	9.01	14.6	0.000137	2.08	LV	CELLSTATES	MP_FOLR2	control_PKP2	6	15
FOS	1.25	0.0214	0.309	0.742	8.52	12.3	0.000457	1.67	LV	CELLSTATES	MP_FOLR2	control_PKP2	6	15
FOXN3	1.21	0.00155	2.05	5.08	10.8	18.7	1.62e-05	2.81	LV	CELLSTATES	MP_FOLR2	control_PKP2	6	15
WASF2	1.21	0.0077	0.706	1.6	9.28	14.8	0.000125	2.11	LV	CELLSTATES	MP_FOLR2	control_PKP2	6	15
FAR2	1.2	0.0284	0.319	0.974	8.62	11.5	0.000695	1.55	LV	CELLSTATES	MP_FOLR2	control_PKP2	6	15
TBC1D1	1.2	0.0439	0.27	0.414	7.8	10.4	0.00128	1.36	LV	CELLSTATES	MP_FOLR2	control_PKP2	6	15
USP53	1.2	0.0121	0.532	0.944	8.56	13.7	0.000219	1.92	LV	CELLSTATES	MP_FOLR2	control_PKP2	6	15
RIN3	1.19	0.00695	0.575	1.5	9.12	15	0.00011	2.16	LV	CELLSTATES	MP_FOLR2	control_PKP2	6	15
USP24	1.19	0.0295	0.244	0.751	8.33	11.4	0.00074	1.53	LV	CELLSTATES	MP_FOLR2	control_PKP2	6	15
RCSD1	1.18	0.00664	0.717	1.76	9.38	15.1	0.000104	2.18	LV	CELLSTATES	MP_FOLR2	control_PKP2	6	15
SLC22A23	1.17	0.0207	0.223	0.718	8.22	12.4	0.000436	1.68	LV	CELLSTATES	MP_FOLR2	control_PKP2	6	15
EHBP1	1.16	0.0497	0.167	0.522	7.8	10.1	0.00149	1.3	LV	CELLSTATES	MP_FOLR2	control_PKP2	6	15
LIMD1	1.16	0.0324	0.289	0.855	8.46	11.2	0.000825	1.49	LV	CELLSTATES	MP_FOLR2	control_PKP2	6	15
ARID1B	1.14	0.00837	0.924	2.05	9.66	14.6	0.000139	2.08	LV	CELLSTATES	MP_FOLR2	control_PKP2	6	15
MS4A4A	1.13	0.0142	0.757	2.28	9.68	13.3	0.000267	1.85	LV	CELLSTATES	MP_FOLR2	control_PKP2	6	15
CPEB3	1.11	0.0349	0.291	0.806	8.39	11	0.000936	1.46	LV	CELLSTATES	MP_FOLR2	control_PKP2	6	15
FGD2	1.09	0.0247	0.818	1.89	9.57	11.9	0.00057	1.61	LV	CELLSTATES	MP_FOLR2	control_PKP2	6	15
IMMP2L	1.09	0.0238	0.584	1.43	9.13	12	0.000537	1.62	LV	CELLSTATES	MP_FOLR2	control_PKP2	6	15
SPTLC2	1.09	0.0331	0.613	1.23	9.01	11.2	0.00085	1.48	LV	CELLSTATES	MP_FOLR2	control_PKP2	6	15
SUSD6	1.08	0.0245	0.5	1.23	8.92	11.9	0.000561	1.61	LV	CELLSTATES	MP_FOLR2	control_PKP2	6	15
ANKS1A	1.07	0.0217	0.834	1.93	9.56	12.3	0.000467	1.66	LV	CELLSTATES	MP_FOLR2	control_PKP2	6	15
PDE4D	1.07	0.0087	1.56	4.29	10.5	14.5	0.000146	2.06	LV	CELLSTATES	MP_FOLR2	control_PKP2	6	15
DAPK1	1.06	0.0178	0.769	2.08	9.6	12.8	0.000359	1.75	LV	CELLSTATES	MP_FOLR2	control_PKP2	6	15
WASHC4	1.06	0.0366	0.459	1	8.72	10.9	0.00101	1.44	LV	CELLSTATES	MP_FOLR2	control_PKP2	6	15
KCNMA1	1.02	0.0176	0.969	2.11	9.66	12.8	0.000355	1.75	LV	CELLSTATES	MP_FOLR2	control_PKP2	6	15
SSH2	0.965	0.0338	1.32	2.82	10.1	11.1	0.000887	1.47	LV	CELLSTATES	MP_FOLR2	control_PKP2	6	15
DIRC3	0.939	0.0474	0.844	1.65	9.24	10.2	0.0014	1.32	LV	CELLSTATES	MP_FOLR2	control_PKP2	6	15
LDLRAD4	0.93	0.0349	2.4	5.31	11	11	0.000935	1.46	LV	CELLSTATES	MP_FOLR2	control_PKP2	6	15

## Sheet: PVneg_control
Gene	logFC	FDR	mean_exp_control	mean_exp_genotype	logCPM	F	PValue	FDR_plot	Region	annotation_level	cell_state	comparison	Observations_genotype	Observations_reference
HCG11	3.72	0.00196	0	0.0763	5.79	23.1	5.48e-06	2.71	LV	CELLSTATES	MP_FOLR2	control_PVneg	6	15
AC243829.1	3.56	0.00139	0.003	0.105	6.27	22.5	3.56e-06	2.86	LV	CELLSTATES	MP_FOLR2	control_PVneg	6	15
PRKCH	3.34	5.61e-08	0.0947	0.495	7.25	48.7	2.61e-11	7.25	LV	CELLSTATES	MP_FOLR2	control_PVneg	6	15
ZBTB16	3.28	7.4e-14	0.411	2.83	9.25	86.9	5.74e-18	13.1	LV	CELLSTATES	MP_FOLR2	control_PVneg	6	15
PDK4	3.13	5.65e-12	0.261	2.02	9	73.8	8.77e-16	11.2	LV	CELLSTATES	MP_FOLR2	control_PVneg	6	15
SERPINI2	3.04	0.0147	0.00145	0.0875	5.84	16.3	7.88e-05	1.83	LV	CELLSTATES	MP_FOLR2	control_PVneg	6	15
AL158071.4	2.86	0.00213	0.0213	0.143	6.36	21.3	6.13e-06	2.67	LV	CELLSTATES	MP_FOLR2	control_PVneg	6	15
AC107214.1	2.81	0.0482	0.00098	0.0466	5.8	13.7	0.000404	1.32	LV	CELLSTATES	MP_FOLR2	control_PVneg	6	15
AL683813.1	2.81	0.0461	0.00202	0.0568	5.8	14.1	0.000369	1.34	LV	CELLSTATES	MP_FOLR2	control_PVneg	6	15
ABHD15	2.77	0.0255	0.0143	0.103	5.9	14.6	0.000168	1.59	LV	CELLSTATES	MP_FOLR2	control_PVneg	6	15
HPGD	2.73	0.0326	0.0236	0.0824	5.92	13.9	0.000243	1.49	LV	CELLSTATES	MP_FOLR2	control_PVneg	6	15
CLEC4E	2.51	0.000503	0.0489	0.272	6.79	25.2	9.77e-07	3.3	LV	CELLSTATES	MP_FOLR2	control_PVneg	6	15
CSGALNACT1	2.47	1.06e-09	0.718	4.17	9.99	58.5	4.13e-13	8.97	LV	CELLSTATES	MP_FOLR2	control_PVneg	6	15
OVCH1-AS1	2.44	0.0269	0.0178	0.105	6.25	14.4	0.000181	1.57	LV	CELLSTATES	MP_FOLR2	control_PVneg	6	15
MIR4300HG	2.41	0.019	0.0234	0.16	6.39	15.4	0.000114	1.72	LV	CELLSTATES	MP_FOLR2	control_PVneg	6	15
AC107884.1	2.37	0.0319	0.00941	0.139	6.24	14	0.000228	1.5	LV	CELLSTATES	MP_FOLR2	control_PVneg	6	15
FKBP5	2.37	1.62e-11	2.47	11.8	11.4	70.1	3.77e-15	10.8	LV	CELLSTATES	MP_FOLR2	control_PVneg	6	15
FAM117B	2.32	0.00025	0.0667	0.474	7.13	27.2	3.88e-07	3.6	LV	CELLSTATES	MP_FOLR2	control_PVneg	6	15
CPM	2.28	3.41e-10	1.26	5.97	10.5	61.9	1.06e-13	9.47	LV	CELLSTATES	MP_FOLR2	control_PVneg	6	15
NHSL1	2.26	7.47e-08	0.365	1.92	9.08	47.6	4.06e-11	7.13	LV	CELLSTATES	MP_FOLR2	control_PVneg	6	15
EPHA1-AS1	2.22	0.0234	0.0602	0.214	6.52	14.9	0.000145	1.63	LV	CELLSTATES	MP_FOLR2	control_PVneg	6	15
GCLC	2.15	0.00393	0.0729	0.305	6.85	19.7	1.34e-05	2.41	LV	CELLSTATES	MP_FOLR2	control_PVneg	6	15
ARRDC2	2.12	0.00295	0.0697	0.462	7.01	20.5	9.13e-06	2.53	LV	CELLSTATES	MP_FOLR2	control_PVneg	6	15
PDGFB	1.91	0.022	0.0368	0.291	6.83	15.1	0.000133	1.66	LV	CELLSTATES	MP_FOLR2	control_PVneg	6	15
AC007262.2	1.9	0.00679	0.104	0.337	7.25	18.4	2.53e-05	2.17	LV	CELLSTATES	MP_FOLR2	control_PVneg	6	15
MAN1A1	1.84	1.02e-07	1.93	8.29	11	46.6	6.32e-11	6.99	LV	CELLSTATES	MP_FOLR2	control_PVneg	6	15
TSC22D3	1.84	0.000192	0.238	1.24	8.36	28	2.68e-07	3.72	LV	CELLSTATES	MP_FOLR2	control_PVneg	6	15
ZC3H12D	1.84	0.0235	0.0707	0.317	6.87	14.8	0.000148	1.63	LV	CELLSTATES	MP_FOLR2	control_PVneg	6	15
SNX10	1.83	0.00794	0.0832	0.382	7.25	18	3.14e-05	2.1	LV	CELLSTATES	MP_FOLR2	control_PVneg	6	15
GFOD1	1.81	0.0186	0.0855	0.259	7.06	15.5	0.000109	1.73	LV	CELLSTATES	MP_FOLR2	control_PVneg	6	15
SLC1A3	1.8	6.43e-05	1.11	3.54	10.1	31	6.49e-08	4.19	LV	CELLSTATES	MP_FOLR2	control_PVneg	6	15
CHKA	1.79	0.00013	0.332	1.54	8.52	29.2	1.51e-07	3.89	LV	CELLSTATES	MP_FOLR2	control_PVneg	6	15
PDGFC	1.78	1.04e-05	0.984	3.69	10.1	35.4	8.85e-09	4.98	LV	CELLSTATES	MP_FOLR2	control_PVneg	6	15
SH3BP5	1.74	0.000993	0.285	1.44	8.38	23.4	2.24e-06	3	LV	CELLSTATES	MP_FOLR2	control_PVneg	6	15
CCND3	1.73	0.000544	0.381	1.42	8.67	24.9	1.1e-06	3.26	LV	CELLSTATES	MP_FOLR2	control_PVneg	6	15
ZNF846	1.71	0.00196	0.168	0.766	7.92	21.6	5.42e-06	2.71	LV	CELLSTATES	MP_FOLR2	control_PVneg	6	15
INSR	1.68	0.00156	0.217	0.899	8.15	22.2	4.11e-06	2.81	LV	CELLSTATES	MP_FOLR2	control_PVneg	6	15
PSTPIP2	1.68	0.0109	0.113	0.514	7.48	17.1	4.83e-05	1.96	LV	CELLSTATES	MP_FOLR2	control_PVneg	6	15
OGFRL1	1.67	0.00111	0.269	1.04	8.36	23	2.75e-06	2.96	LV	CELLSTATES	MP_FOLR2	control_PVneg	6	15
AUH	1.66	0.01	0.162	0.464	7.53	17.3	4.28e-05	2	LV	CELLSTATES	MP_FOLR2	control_PVneg	6	15
TPST1	1.63	0.0482	0.0807	0.323	7	12.9	0.000402	1.32	LV	CELLSTATES	MP_FOLR2	control_PVneg	6	15
PRKCE	1.61	0.00295	0.262	0.851	8.28	20.5	9.16e-06	2.53	LV	CELLSTATES	MP_FOLR2	control_PVneg	6	15
PDE3B	1.6	0.00467	0.202	0.685	7.88	19.3	1.67e-05	2.33	LV	CELLSTATES	MP_FOLR2	control_PVneg	6	15
SRGAP1	1.58	0.000468	0.622	2.07	9.21	25.5	8.36e-07	3.33	LV	CELLSTATES	MP_FOLR2	control_PVneg	6	15
ELL2	1.57	0.00631	0.242	0.66	7.95	18.6	2.3e-05	2.2	LV	CELLSTATES	MP_FOLR2	control_PVneg	6	15
DOCK5	1.53	0.00369	0.285	1.1	8.38	19.9	1.2e-05	2.43	LV	CELLSTATES	MP_FOLR2	control_PVneg	6	15
GLIS3	1.52	0.0466	0.1	0.344	7.43	13	0.000376	1.33	LV	CELLSTATES	MP_FOLR2	control_PVneg	6	15
SLC40A1	1.51	0.022	0.161	0.71	8.02	15	0.000135	1.66	LV	CELLSTATES	MP_FOLR2	control_PVneg	6	15
GAB1	1.48	0.0166	0.238	0.546	7.93	15.8	9.02e-05	1.78	LV	CELLSTATES	MP_FOLR2	control_PVneg	6	15
MS4A4E	1.48	0.00344	0.67	1.78	9.23	20.1	1.09e-05	2.46	LV	CELLSTATES	MP_FOLR2	control_PVneg	6	15
SMAP2	1.48	0.000961	0.781	2.38	9.53	23.6	2.09e-06	3.02	LV	CELLSTATES	MP_FOLR2	control_PVneg	6	15
ELMO1	1.47	0.000157	1.87	6.08	10.8	28.6	1.95e-07	3.8	LV	CELLSTATES	MP_FOLR2	control_PVneg	6	15
PSME4	1.43	0.00743	0.376	1.36	8.45	18.1	2.88e-05	2.13	LV	CELLSTATES	MP_FOLR2	control_PVneg	6	15
PDE4D	1.42	0.00101	1.56	5.18	10.6	23.3	2.36e-06	3	LV	CELLSTATES	MP_FOLR2	control_PVneg	6	15
SRGAP2B	1.41	0.00265	0.614	1.78	9.13	20.8	7.81e-06	2.58	LV	CELLSTATES	MP_FOLR2	control_PVneg	6	15
USP24	1.4	0.0134	0.244	1.17	8.33	16.5	6.57e-05	1.87	LV	CELLSTATES	MP_FOLR2	control_PVneg	6	15
ALCAM	1.39	0.0255	0.346	0.819	8.31	14.6	0.000167	1.59	LV	CELLSTATES	MP_FOLR2	control_PVneg	6	15
CTTNBP2	1.35	0.0325	0.206	0.837	8.02	13.9	0.000237	1.49	LV	CELLSTATES	MP_FOLR2	control_PVneg	6	15
SPATS2L	1.34	0.0247	0.274	1.04	8.31	14.7	0.000159	1.61	LV	CELLSTATES	MP_FOLR2	control_PVneg	6	15
TANC2	1.32	0.0167	0.341	0.975	8.46	15.7	9.45e-05	1.78	LV	CELLSTATES	MP_FOLR2	control_PVneg	6	15
MERTK	1.23	0.00719	1.49	3.97	10.2	18.3	2.73e-05	2.14	LV	CELLSTATES	MP_FOLR2	control_PVneg	6	15
PELI1	1.23	0.0273	0.429	1.32	8.81	14.4	0.000187	1.56	LV	CELLSTATES	MP_FOLR2	control_PVneg	6	15
IMMP2L	1.18	0.0325	0.584	1.39	9.08	13.9	0.000239	1.49	LV	CELLSTATES	MP_FOLR2	control_PVneg	6	15
TXNIP	1.18	0.026	0.95	1.98	9.47	14.5	0.000173	1.59	LV	CELLSTATES	MP_FOLR2	control_PVneg	6	15
PICALM	1.16	0.0144	1.08	3.02	9.85	16.2	7.62e-05	1.84	LV	CELLSTATES	MP_FOLR2	control_PVneg	6	15
TBXAS1	1.16	0.0135	1.34	3.47	10.1	16.4	6.94e-05	1.87	LV	CELLSTATES	MP_FOLR2	control_PVneg	6	15
CELF2	1.02	0.0485	1.63	3.66	10.3	12.8	0.00041	1.31	LV	CELLSTATES	MP_FOLR2	control_PVneg	6	15
LDLRAD4	0.979	0.0498	2.4	5.54	10.9	12.7	0.000429	1.3	LV	CELLSTATES	MP_FOLR2	control_PVneg	6	15

## Sheet: RBM20_control
Gene	logFC	FDR	mean_exp_control	mean_exp_genotype	logCPM	F	PValue	FDR_plot	Region	annotation_level	cell_state	comparison	Observations_genotype	Observations_reference
AC092835.1	3.45	0.000509	0	0.0379	5.84	23.9	1.04e-06	3.29	LV	CELLSTATES	MP_FOLR2	control_RBM20	8	15
PDK4	3.44	1.2e-22	0.261	2.77	9.38	115	9.45e-27	21.9	LV	CELLSTATES	MP_FOLR2	control_RBM20	8	15
AC012150.2	3.37	0.00332	0	0.0518	5.86	20.9	1.12e-05	2.48	LV	CELLSTATES	MP_FOLR2	control_RBM20	8	15
TAF5L	3.14	0.000774	0.00692	0.111	6.29	22.7	1.93e-06	3.11	LV	CELLSTATES	MP_FOLR2	control_RBM20	8	15
FLNB	3.13	0.00982	0	0.0443	5.81	19.7	4.78e-05	2.01	LV	CELLSTATES	MP_FOLR2	control_RBM20	8	15
MYO6	3.02	0.0196	0	0.0389	5.8	17.9	0.000111	1.71	LV	CELLSTATES	MP_FOLR2	control_RBM20	8	15
ALOX15B	2.97	0.00313	0.0467	0.0914	6.24	19.5	1.03e-05	2.5	LV	CELLSTATES	MP_FOLR2	control_RBM20	8	15
AC107884.1	2.95	0.00162	0.00941	0.113	6.32	20.9	4.95e-06	2.79	LV	CELLSTATES	MP_FOLR2	control_RBM20	8	15
ZBTB16	2.94	2.42e-15	0.411	2	9.17	80	3.79e-19	14.6	LV	CELLSTATES	MP_FOLR2	control_RBM20	8	15
NPPA	2.89	3.89e-05	0.0171	0.212	6.64	29.8	4.89e-08	4.41	LV	CELLSTATES	MP_FOLR2	control_RBM20	8	15
SNX33	2.85	0.041	0	0.0355	5.77	16.7	0.000303	1.39	LV	CELLSTATES	MP_FOLR2	control_RBM20	8	15
KCNE1	2.81	2.11e-10	0.086	0.573	7.65	55.4	9.94e-14	9.68	LV	CELLSTATES	MP_FOLR2	control_RBM20	8	15
GRB10	2.77	0.00655	0.00623	0.0976	6.2	17.5	2.83e-05	2.18	LV	CELLSTATES	MP_FOLR2	control_RBM20	8	15
ACTR5	2.72	0.0287	0.0049	0.0668	6.03	14	0.00018	1.54	LV	CELLSTATES	MP_FOLR2	control_RBM20	8	15
GRK4	2.72	0.0337	0.00145	0.0469	5.9	13.6	0.00023	1.47	LV	CELLSTATES	MP_FOLR2	control_RBM20	8	15
PRKCH	2.71	3.94e-06	0.0947	0.286	7.04	35.4	2.7e-09	5.4	LV	CELLSTATES	MP_FOLR2	control_RBM20	8	15
PGRMC1	2.7	0.0347	0.00202	0.0418	5.87	13.4	0.000245	1.46	LV	CELLSTATES	MP_FOLR2	control_RBM20	8	15
AP002518.2	2.48	0.0308	0.0173	0.0839	6.16	13.8	0.000199	1.51	LV	CELLSTATES	MP_FOLR2	control_RBM20	8	15
RBMS3-AS2	2.43	0.037	0.0242	0.0868	6.13	13.3	0.00027	1.43	LV	CELLSTATES	MP_FOLR2	control_RBM20	8	15
AL391117.1	2.34	0.0492	0.00098	0.0253	5.76	14.7	0.00042	1.31	LV	CELLSTATES	MP_FOLR2	control_RBM20	8	15
GFOD1	2.32	3.94e-06	0.0855	0.443	7.46	35.3	2.78e-09	5.4	LV	CELLSTATES	MP_FOLR2	control_RBM20	8	15
ADAMTS10	2.3	0.000709	0.0348	0.219	6.77	23	1.62e-06	3.15	LV	CELLSTATES	MP_FOLR2	control_RBM20	8	15
SLC22A15	2.23	0.0144	0.0242	0.135	6.37	15.6	7.9e-05	1.84	LV	CELLSTATES	MP_FOLR2	control_RBM20	8	15
FKBP5	2.19	9.42e-12	2.47	8.92	11.3	62.3	2.96e-15	11	LV	CELLSTATES	MP_FOLR2	control_RBM20	8	15
CXCL1	2.13	0.0461	0	0.0179	5.66	22.3	0.000367	1.34	LV	CELLSTATES	MP_FOLR2	control_RBM20	8	15
CSGALNACT1	2.05	1.67e-10	0.718	2.9	9.82	56.2	6.57e-14	9.78	LV	CELLSTATES	MP_FOLR2	control_RBM20	8	15
FAM117B	2.05	0.000646	0.0667	0.307	7.08	23.3	1.42e-06	3.19	LV	CELLSTATES	MP_FOLR2	control_RBM20	8	15
SORT1	2.04	0.00118	0.0627	0.269	6.99	21.6	3.43e-06	2.93	LV	CELLSTATES	MP_FOLR2	control_RBM20	8	15
SCRG1	1.94	0.000646	0.149	0.324	7.24	23.3	1.4e-06	3.19	LV	CELLSTATES	MP_FOLR2	control_RBM20	8	15
AC008957.2	1.91	6.49e-05	0.187	0.52	7.76	28.7	8.67e-08	4.19	LV	CELLSTATES	MP_FOLR2	control_RBM20	8	15
PSTPIP2	1.89	7.38e-05	0.113	0.528	7.7	28.2	1.08e-07	4.13	LV	CELLSTATES	MP_FOLR2	control_RBM20	8	15
CCDC146	1.88	0.000772	0.0752	0.341	7.29	22.8	1.82e-06	3.11	LV	CELLSTATES	MP_FOLR2	control_RBM20	8	15
ST6GALNAC3	1.88	1.45e-05	0.182	0.811	8.21	32.2	1.36e-08	4.84	LV	CELLSTATES	MP_FOLR2	control_RBM20	8	15
ARRDC2	1.86	0.0035	0.0697	0.26	6.99	19.1	1.25e-05	2.46	LV	CELLSTATES	MP_FOLR2	control_RBM20	8	15
B3GNT5	1.85	0.00969	0.0559	0.214	6.82	16.6	4.64e-05	2.01	LV	CELLSTATES	MP_FOLR2	control_RBM20	8	15
NPPB	1.84	0.00415	0.0819	0.296	7.08	18.7	1.55e-05	2.38	LV	CELLSTATES	MP_FOLR2	control_RBM20	8	15
AC007262.2	1.82	0.000832	0.104	0.364	7.29	22.5	2.16e-06	3.08	LV	CELLSTATES	MP_FOLR2	control_RBM20	8	15
CLEC4E	1.82	0.0337	0.0489	0.168	6.61	13.6	0.000229	1.47	LV	CELLSTATES	MP_FOLR2	control_RBM20	8	15
SDC2	1.81	0.00188	0.07	0.313	7.24	20.5	5.91e-06	2.73	LV	CELLSTATES	MP_FOLR2	control_RBM20	8	15
SLC1A3	1.81	1.27e-07	1.11	3.61	10.2	42.5	6.98e-11	6.9	LV	CELLSTATES	MP_FOLR2	control_RBM20	8	15
ADAMTS2	1.79	0.0035	0.101	0.299	7.13	19.1	1.27e-05	2.46	LV	CELLSTATES	MP_FOLR2	control_RBM20	8	15
STAT4	1.78	0.03	0.0394	0.171	6.81	13.9	0.000191	1.52	LV	CELLSTATES	MP_FOLR2	control_RBM20	8	15
TIMP3	1.76	0.0332	0.0607	0.185	6.7	13.7	0.000219	1.48	LV	CELLSTATES	MP_FOLR2	control_RBM20	8	15
NHSL1	1.73	8.06e-06	0.365	1.47	8.96	33.7	6.33e-09	5.09	LV	CELLSTATES	MP_FOLR2	control_RBM20	8	15
PDE3B	1.67	0.00017	0.202	0.662	8.01	26.4	2.81e-07	3.77	LV	CELLSTATES	MP_FOLR2	control_RBM20	8	15
OGFRL1	1.66	7.38e-05	0.269	1.07	8.5	28.2	1.1e-07	4.13	LV	CELLSTATES	MP_FOLR2	control_RBM20	8	15
CCL3L1	1.65	0.0493	0	0.0132	5.63	22.8	0.000446	1.31	LV	CELLSTATES	MP_FOLR2	control_RBM20	8	15
SHCBP1L	1.65	0.0493	0	0.0132	5.63	22.8	0.000446	1.31	LV	CELLSTATES	MP_FOLR2	control_RBM20	8	15
XKR3	1.65	0.0493	0	0.0132	5.63	22.8	0.000446	1.31	LV	CELLSTATES	MP_FOLR2	control_RBM20	8	15
ELL2	1.58	0.000509	0.242	0.667	8.07	23.9	1e-06	3.29	LV	CELLSTATES	MP_FOLR2	control_RBM20	8	15
MPPED2	1.58	3.67e-05	0.508	1.6	9.14	30	4.32e-08	4.44	LV	CELLSTATES	MP_FOLR2	control_RBM20	8	15
GLIS3	1.57	0.00415	0.1	0.419	7.49	18.6	1.58e-05	2.38	LV	CELLSTATES	MP_FOLR2	control_RBM20	8	15
NCK2	1.57	0.00256	0.153	0.478	7.68	19.9	8.23e-06	2.59	LV	CELLSTATES	MP_FOLR2	control_RBM20	8	15
CCND3	1.53	0.000319	0.381	1.05	8.65	24.9	6.01e-07	3.5	LV	CELLSTATES	MP_FOLR2	control_RBM20	8	15
CPM	1.5	2.6e-05	1.26	3.36	10.1	30.8	2.86e-08	4.59	LV	CELLSTATES	MP_FOLR2	control_RBM20	8	15
MAN1A1	1.49	8.59e-06	1.93	6.3	10.9	33.4	7.42e-09	5.07	LV	CELLSTATES	MP_FOLR2	control_RBM20	8	15
PRKCE	1.44	0.00109	0.262	0.839	8.31	21.8	3.09e-06	2.96	LV	CELLSTATES	MP_FOLR2	control_RBM20	8	15
TXNIP	1.41	0.000144	0.95	2.3	9.64	26.8	2.26e-07	3.84	LV	CELLSTATES	MP_FOLR2	control_RBM20	8	15
YTHDC1	1.38	0.0461	0.116	0.298	7.23	12.7	0.000373	1.34	LV	CELLSTATES	MP_FOLR2	control_RBM20	8	15
SRGAP1	1.36	0.000774	0.622	1.67	9.24	22.6	1.94e-06	3.11	LV	CELLSTATES	MP_FOLR2	control_RBM20	8	15
DEPTOR	1.35	0.00424	0.299	0.71	8.14	18.5	1.73e-05	2.37	LV	CELLSTATES	MP_FOLR2	control_RBM20	8	15
GALNT2	1.33	0.00856	0.186	0.59	7.94	16.9	3.97e-05	2.07	LV	CELLSTATES	MP_FOLR2	control_RBM20	8	15
RPS6KA2	1.32	0.00456	0.273	0.776	8.27	18.3	1.91e-05	2.34	LV	CELLSTATES	MP_FOLR2	control_RBM20	8	15
FGL2	1.31	0.0493	0.111	0.309	7.4	12.4	0.000427	1.31	LV	CELLSTATES	MP_FOLR2	control_RBM20	8	15
INSR	1.31	0.0107	0.217	0.63	8.04	16.3	5.36e-05	1.97	LV	CELLSTATES	MP_FOLR2	control_RBM20	8	15
HECTD4	1.3	0.012	0.198	0.637	8.03	16.1	6.15e-05	1.92	LV	CELLSTATES	MP_FOLR2	control_RBM20	8	15
ZNF846	1.29	0.0209	0.168	0.516	7.8	14.7	0.000126	1.68	LV	CELLSTATES	MP_FOLR2	control_RBM20	8	15
A2M	1.28	0.0342	0.137	0.46	7.68	13.5	0.000236	1.47	LV	CELLSTATES	MP_FOLR2	control_RBM20	8	15
PMS1	1.28	0.0424	0.127	0.406	7.55	13	0.000317	1.37	LV	CELLSTATES	MP_FOLR2	control_RBM20	8	15
FP700111.1	1.27	0.0443	0.179	0.431	7.65	12.9	0.000337	1.35	LV	CELLSTATES	MP_FOLR2	control_RBM20	8	15
KCNMA1	1.25	0.000846	0.969	2.64	9.9	22.3	2.33e-06	3.07	LV	CELLSTATES	MP_FOLR2	control_RBM20	8	15
CD163	1.23	0.000835	1.94	5.43	10.9	22.4	2.23e-06	3.08	LV	CELLSTATES	MP_FOLR2	control_RBM20	8	15
HCLS1	1.23	0.00456	0.524	1.27	8.92	18.3	1.94e-05	2.34	LV	CELLSTATES	MP_FOLR2	control_RBM20	8	15
GAB1	1.2	0.0351	0.238	0.507	7.84	13.4	0.000251	1.45	LV	CELLSTATES	MP_FOLR2	control_RBM20	8	15
SESN1	1.19	0.00422	0.674	1.76	9.4	18.5	1.69e-05	2.37	LV	CELLSTATES	MP_FOLR2	control_RBM20	8	15
TSC22D3	1.16	0.0337	0.238	0.663	8.11	13.6	0.000229	1.47	LV	CELLSTATES	MP_FOLR2	control_RBM20	8	15
IRAK3	1.15	0.0127	0.608	1.35	9.02	15.9	6.69e-05	1.9	LV	CELLSTATES	MP_FOLR2	control_RBM20	8	15
CHKA	1.14	0.0353	0.332	0.713	8.29	13.4	0.000255	1.45	LV	CELLSTATES	MP_FOLR2	control_RBM20	8	15
MITF	1.14	0.0262	0.346	0.846	8.42	14.2	0.000163	1.58	LV	CELLSTATES	MP_FOLR2	control_RBM20	8	15
THRB	1.14	0.0144	0.529	1.4	9.06	15.6	7.93e-05	1.84	LV	CELLSTATES	MP_FOLR2	control_RBM20	8	15
MS4A4E	1.13	0.0122	0.67	1.43	9.12	16	6.3e-05	1.91	LV	CELLSTATES	MP_FOLR2	control_RBM20	8	15
PDGFC	1.13	0.00698	0.984	2.59	9.81	17.3	3.13e-05	2.16	LV	CELLSTATES	MP_FOLR2	control_RBM20	8	15
USP53	1.13	0.0204	0.532	0.935	8.64	14.8	0.000118	1.69	LV	CELLSTATES	MP_FOLR2	control_RBM20	8	15
ELMO1	1.12	0.00422	1.87	4.53	10.7	18.5	1.68e-05	2.37	LV	CELLSTATES	MP_FOLR2	control_RBM20	8	15
MERTK	1.11	0.00682	1.49	3.35	10.3	17.4	3e-05	2.17	LV	CELLSTATES	MP_FOLR2	control_RBM20	8	15
PARP4	1.09	0.0461	0.299	0.722	8.24	12.7	0.000367	1.34	LV	CELLSTATES	MP_FOLR2	control_RBM20	8	15
SMAP2	1.09	0.0128	0.781	1.81	9.4	15.9	6.84e-05	1.89	LV	CELLSTATES	MP_FOLR2	control_RBM20	8	15
CD163L1	1.05	0.0204	0.761	1.94	9.55	14.8	0.000119	1.69	LV	CELLSTATES	MP_FOLR2	control_RBM20	8	15
SIPA1L1	1.05	0.0206	0.877	2.25	9.78	14.8	0.000121	1.69	LV	CELLSTATES	MP_FOLR2	control_RBM20	8	15
PDE7B	1.04	0.0472	0.397	1.09	8.81	12.5	0.000397	1.33	LV	CELLSTATES	MP_FOLR2	control_RBM20	8	15
CEBPD	1.02	0.0454	0.404	1.07	8.82	12.8	0.00035	1.34	LV	CELLSTATES	MP_FOLR2	control_RBM20	8	15
SMCHD1	1.02	0.0467	0.541	1.36	9.12	12.6	0.000381	1.33	LV	CELLSTATES	MP_FOLR2	control_RBM20	8	15
CERS6	1.01	0.0492	0.539	1.15	8.9	12.4	0.000421	1.31	LV	CELLSTATES	MP_FOLR2	control_RBM20	8	15
SRGAP2B	1.01	0.0493	0.614	1.29	9.03	12.4	0.000435	1.31	LV	CELLSTATES	MP_FOLR2	control_RBM20	8	15
MKLN1	0.993	0.0493	0.527	1.33	9.07	12.4	0.00043	1.31	LV	CELLSTATES	MP_FOLR2	control_RBM20	8	15

## Sheet: TTN_control
Gene	logFC	FDR	mean_exp_control	mean_exp_genotype	logCPM	F	PValue	FDR_plot	Region	annotation_level	cell_state	comparison	Observations_genotype	Observations_reference
AC097534.1	3.26	0.0043	0	0.0359	5.66	18.6	4.44e-05	2.37	LV	CELLSTATES	MP_FOLR2	control_TTN	11	15
AC243829.1	3.22	0.000265	0.003	0.0794	6.1	23.4	1.3e-06	3.58	LV	CELLSTATES	MP_FOLR2	control_TTN	11	15
ZBTB16	3.12	5.1e-17	0.411	2.41	9.63	88.9	4.08e-21	16.3	LV	CELLSTATES	MP_FOLR2	control_TTN	11	15
PDK4	3.08	2.12e-16	0.261	2.13	9.48	84.8	3.39e-20	15.7	LV	CELLSTATES	MP_FOLR2	control_TTN	11	15
AP002518.2	3.07	3.01e-05	0.0173	0.129	6.44	28.4	9.62e-08	4.52	LV	CELLSTATES	MP_FOLR2	control_TTN	11	15
AC012150.2	3.06	0.0043	0	0.0313	5.68	16.6	4.51e-05	2.37	LV	CELLSTATES	MP_FOLR2	control_TTN	11	15
LINC00996	3.02	0.00454	0.00145	0.0531	5.87	16.5	4.94e-05	2.34	LV	CELLSTATES	MP_FOLR2	control_TTN	11	15
AL357060.1	2.98	0.00379	0.003	0.0585	5.99	17	3.81e-05	2.42	LV	CELLSTATES	MP_FOLR2	control_TTN	11	15
PRKCH	2.92	2.32e-09	0.0947	0.334	7.32	49	2.59e-12	8.64	LV	CELLSTATES	MP_FOLR2	control_TTN	11	15
AC069185.1	2.88	0.0223	0	0.0227	5.55	17.8	0.0004	1.65	LV	CELLSTATES	MP_FOLR2	control_TTN	11	15
AC008581.2	2.87	0.015	0	0.0298	5.62	15.4	0.000217	1.82	LV	CELLSTATES	MP_FOLR2	control_TTN	11	15
LINC02388	2.86	0.0237	0	0.0265	5.57	16.5	0.000438	1.63	LV	CELLSTATES	MP_FOLR2	control_TTN	11	15
AC024060.1	2.81	0.0213	0	0.0248	5.61	15.2	0.000356	1.67	LV	CELLSTATES	MP_FOLR2	control_TTN	11	15
LINC02008	2.81	0.0218	0	0.0237	5.6	15.1	0.000378	1.66	LV	CELLSTATES	MP_FOLR2	control_TTN	11	15
CLDN5	2.79	0.0225	0	0.0221	5.5	19.6	0.000407	1.65	LV	CELLSTATES	MP_FOLR2	control_TTN	11	15
CRISPLD2	2.78	2.69e-05	0.0148	0.198	6.84	28.8	7.98e-08	4.57	LV	CELLSTATES	MP_FOLR2	control_TTN	11	15
SYCP2	2.74	0.0239	0	0.0247	5.6	14.6	0.000448	1.62	LV	CELLSTATES	MP_FOLR2	control_TTN	11	15
VXN	2.71	0.025	0	0.0247	5.6	14.4	0.000474	1.6	LV	CELLSTATES	MP_FOLR2	control_TTN	11	15
GLIS3	2.7	2.05e-12	0.1	0.934	8.42	64.2	1.15e-15	11.7	LV	CELLSTATES	MP_FOLR2	control_TTN	11	15
LINC01580	2.7	0.0161	0	0.0243	5.61	14.3	0.000235	1.79	LV	CELLSTATES	MP_FOLR2	control_TTN	11	15
SERPINI2	2.7	0.0218	0.00145	0.0389	5.67	13.3	0.000379	1.66	LV	CELLSTATES	MP_FOLR2	control_TTN	11	15
CDAN1	2.69	0.0204	0.0133	0.0397	5.76	12.9	0.000326	1.69	LV	CELLSTATES	MP_FOLR2	control_TTN	11	15
CLEC4E	2.67	2.76e-07	0.0489	0.268	7.1	38.7	4.87e-10	6.56	LV	CELLSTATES	MP_FOLR2	control_TTN	11	15
IL11RA	2.67	0.0218	0.0133	0.0393	5.72	12.6	0.000381	1.66	LV	CELLSTATES	MP_FOLR2	control_TTN	11	15
AL078581.3	2.66	0.0354	0	0.021	5.58	14.2	0.000776	1.45	LV	CELLSTATES	MP_FOLR2	control_TTN	11	15
CADM1	2.62	0.0252	0	0.0228	5.59	13.8	0.000486	1.6	LV	CELLSTATES	MP_FOLR2	control_TTN	11	15
HCG11	2.62	0.0253	0	0.0208	5.6	14	0.000489	1.6	LV	CELLSTATES	MP_FOLR2	control_TTN	11	15
AC090518.1	2.61	0.0329	0.00121	0.0387	5.65	12.5	0.000687	1.48	LV	CELLSTATES	MP_FOLR2	control_TTN	11	15
AC107884.1	2.58	0.000475	0.00941	0.126	6.43	22	2.66e-06	3.32	LV	CELLSTATES	MP_FOLR2	control_TTN	11	15
AC009975.1	2.54	0.0345	0.00444	0.0354	5.79	11.4	0.000738	1.46	LV	CELLSTATES	MP_FOLR2	control_TTN	11	15
AC007262.2	2.53	3.32e-10	0.104	0.534	7.78	53.4	2.66e-13	9.48	LV	CELLSTATES	MP_FOLR2	control_TTN	11	15
PREX2	2.52	0.0478	0.0133	0.0282	5.66	11.5	0.00117	1.32	LV	CELLSTATES	MP_FOLR2	control_TTN	11	15
TRIM7	2.5	0.0339	0.00098	0.0316	5.72	11.4	0.000718	1.47	LV	CELLSTATES	MP_FOLR2	control_TTN	11	15
AC008759.3	2.48	0.04	0.00667	0.0342	5.76	11	0.000912	1.4	LV	CELLSTATES	MP_FOLR2	control_TTN	11	15
ZNF189	2.48	9.27e-06	0.0351	0.223	6.91	31.2	2.3e-08	5.03	LV	CELLSTATES	MP_FOLR2	control_TTN	11	15
AC009119.2	2.46	0.0385	0	0.0194	5.57	13	0.000858	1.42	LV	CELLSTATES	MP_FOLR2	control_TTN	11	15
RBMS3-AS2	2.46	0.00604	0.0242	0.081	6.18	15.8	6.9e-05	2.22	LV	CELLSTATES	MP_FOLR2	control_TTN	11	15
AC092608.1	2.44	0.0419	0.00202	0.0346	5.71	10.9	0.000975	1.38	LV	CELLSTATES	MP_FOLR2	control_TTN	11	15
CCDC122	2.41	0.0213	0.00502	0.0595	5.96	12.8	0.000356	1.67	LV	CELLSTATES	MP_FOLR2	control_TTN	11	15
LINC00159	2.41	0.0448	0.00098	0.0314	5.7	10.7	0.00107	1.35	LV	CELLSTATES	MP_FOLR2	control_TTN	11	15
LMO1	2.4	0.0295	0	0.0172	5.57	13	0.000586	1.53	LV	CELLSTATES	MP_FOLR2	control_TTN	11	15
NPPA	2.36	0.000984	0.0171	0.139	6.41	20.3	6.77e-06	3.01	LV	CELLSTATES	MP_FOLR2	control_TTN	11	15
ALOX15B	2.34	0.0225	0.0467	0.0572	6.01	12.5	0.000406	1.65	LV	CELLSTATES	MP_FOLR2	control_TTN	11	15
TMEM9B-AS1	2.34	0.0407	0.003	0.051	5.79	10.9	0.000937	1.39	LV	CELLSTATES	MP_FOLR2	control_TTN	11	15
CSGALNACT1	2.3	2.81e-12	0.718	3.81	10.3	63.3	1.8e-15	11.6	LV	CELLSTATES	MP_FOLR2	control_TTN	11	15
GRB10	2.29	0.0188	0.00623	0.0739	6.05	13.1	0.000296	1.73	LV	CELLSTATES	MP_FOLR2	control_TTN	11	15
AP000943.3	2.24	0.023	0.00573	0.0697	6.03	12.4	0.000419	1.64	LV	CELLSTATES	MP_FOLR2	control_TTN	11	15
AL035446.1	2.23	0.0135	0.0153	0.0821	6.15	13.9	0.000191	1.87	LV	CELLSTATES	MP_FOLR2	control_TTN	11	15
ANTXR1	2.2	0.00043	0.0232	0.2	6.87	22.4	2.27e-06	3.37	LV	CELLSTATES	MP_FOLR2	control_TTN	11	15
FAM117B	2.2	7.25e-06	0.0667	0.34	7.35	31.8	1.68e-08	5.14	LV	CELLSTATES	MP_FOLR2	control_TTN	11	15
FKBP5	2.18	5.11e-10	2.47	9.35	11.6	52.4	4.5e-13	9.29	LV	CELLSTATES	MP_FOLR2	control_TTN	11	15
AP000812.1	2.17	0.00507	0.0124	0.116	6.35	16.2	5.59e-05	2.3	LV	CELLSTATES	MP_FOLR2	control_TTN	11	15
COL14A1	2.17	0.0043	0.0436	0.104	6.37	16.7	4.43e-05	2.37	LV	CELLSTATES	MP_FOLR2	control_TTN	11	15
PDE3B	2.14	2.05e-09	0.202	0.861	8.41	49.4	2.1e-12	8.69	LV	CELLSTATES	MP_FOLR2	control_TTN	11	15
PSTPIP2	2.14	9.31e-08	0.113	0.626	8.02	41	1.49e-10	7.03	LV	CELLSTATES	MP_FOLR2	control_TTN	11	15
TMEM255B	2.06	0.00986	0.0232	0.107	6.36	14.8	0.000122	2.01	LV	CELLSTATES	MP_FOLR2	control_TTN	11	15
TRPC1	2.04	0.0391	0.0188	0.0713	6.07	11.1	0.000882	1.41	LV	CELLSTATES	MP_FOLR2	control_TTN	11	15
SORT1	2.02	0.000265	0.0627	0.252	7.09	23.4	1.31e-06	3.58	LV	CELLSTATES	MP_FOLR2	control_TTN	11	15
TARSL2	2.02	0.00347	0.0321	0.136	6.49	17.3	3.27e-05	2.46	LV	CELLSTATES	MP_FOLR2	control_TTN	11	15
GCLC	1.94	0.000919	0.0729	0.199	6.93	20.5	6.03e-06	3.04	LV	CELLSTATES	MP_FOLR2	control_TTN	11	15
KCNE1	1.93	0.000187	0.086	0.308	7.27	24.3	8.06e-07	3.73	LV	CELLSTATES	MP_FOLR2	control_TTN	11	15
PIEZO1	1.93	0.00356	0.0387	0.159	6.67	17.2	3.42e-05	2.45	LV	CELLSTATES	MP_FOLR2	control_TTN	11	15
TFCP2L1	1.9	0.0344	0.0295	0.0853	6.26	11.4	0.000731	1.46	LV	CELLSTATES	MP_FOLR2	control_TTN	11	15
PRUNE2	1.88	0.000951	0.0435	0.233	7.03	20.3	6.46e-06	3.02	LV	CELLSTATES	MP_FOLR2	control_TTN	11	15
GAREM1	1.86	0.00446	0.0721	0.153	6.69	16.5	4.79e-05	2.35	LV	CELLSTATES	MP_FOLR2	control_TTN	11	15
EPHA1-AS1	1.85	0.0135	0.0602	0.114	6.46	13.9	0.000193	1.87	LV	CELLSTATES	MP_FOLR2	control_TTN	11	15
SRGAP1	1.78	1.96e-08	0.622	2.13	9.62	44.2	2.97e-11	7.71	LV	CELLSTATES	MP_FOLR2	control_TTN	11	15
NPPB	1.77	0.00253	0.0819	0.277	7.27	18.1	2.11e-05	2.6	LV	CELLSTATES	MP_FOLR2	control_TTN	11	15
NHSL1	1.76	2.44e-06	0.365	1.74	9.33	34.1	5.27e-09	5.61	LV	CELLSTATES	MP_FOLR2	control_TTN	11	15
SH2D4A	1.75	0.0349	0.0531	0.102	6.37	11.3	0.000757	1.46	LV	CELLSTATES	MP_FOLR2	control_TTN	11	15
MAN1A1	1.73	1.68e-08	1.93	7.62	11.3	44.6	2.42e-11	7.78	LV	CELLSTATES	MP_FOLR2	control_TTN	11	15
SLC35E3	1.71	0.00199	0.0777	0.24	7.04	18.7	1.57e-05	2.7	LV	CELLSTATES	MP_FOLR2	control_TTN	11	15
LINC00467	1.69	0.0354	0.0238	0.117	6.34	11.3	0.000778	1.45	LV	CELLSTATES	MP_FOLR2	control_TTN	11	15
OGFRL1	1.66	6.24e-06	0.269	1	8.69	32.2	1.4e-08	5.2	LV	CELLSTATES	MP_FOLR2	control_TTN	11	15
PSMA1	1.65	0.00067	0.108	0.356	7.48	21.3	4.02e-06	3.17	LV	CELLSTATES	MP_FOLR2	control_TTN	11	15
TIMP3	1.61	0.0213	0.0607	0.144	6.67	12.8	0.000354	1.67	LV	CELLSTATES	MP_FOLR2	control_TTN	11	15
UBTD2	1.59	0.0117	0.0481	0.192	6.91	14.3	0.000158	1.93	LV	CELLSTATES	MP_FOLR2	control_TTN	11	15
DEPTOR	1.58	4.63e-05	0.299	0.784	8.41	27.4	1.63e-07	4.33	LV	CELLSTATES	MP_FOLR2	control_TTN	11	15
INSR	1.58	0.000183	0.217	0.787	8.42	24.4	7.78e-07	3.74	LV	CELLSTATES	MP_FOLR2	control_TTN	11	15
PDGFB	1.58	0.0117	0.0368	0.182	6.82	14.3	0.000158	1.93	LV	CELLSTATES	MP_FOLR2	control_TTN	11	15
MRPL3	1.57	0.00483	0.142	0.24	7.13	16.3	5.3e-05	2.32	LV	CELLSTATES	MP_FOLR2	control_TTN	11	15
NCK2	1.56	0.000265	0.153	0.477	7.82	23.4	1.31e-06	3.58	LV	CELLSTATES	MP_FOLR2	control_TTN	11	15
PART1	1.56	0.0332	0.0363	0.136	6.53	11.5	0.000699	1.48	LV	CELLSTATES	MP_FOLR2	control_TTN	11	15
C5	1.55	0.0346	0.0351	0.139	6.61	11.4	0.000744	1.46	LV	CELLSTATES	MP_FOLR2	control_TTN	11	15
C12orf76	1.54	0.0391	0.043	0.132	6.54	11.1	0.000881	1.41	LV	CELLSTATES	MP_FOLR2	control_TTN	11	15
CDC42EP3	1.54	0.0101	0.091	0.207	7.02	14.7	0.000126	2	LV	CELLSTATES	MP_FOLR2	control_TTN	11	15
CPM	1.54	3.01e-05	1.26	3.75	10.4	28.5	9.41e-08	4.52	LV	CELLSTATES	MP_FOLR2	control_TTN	11	15
CNRIP1	1.53	0.0043	0.0543	0.267	7.2	16.7	4.49e-05	2.37	LV	CELLSTATES	MP_FOLR2	control_TTN	11	15
CCDC146	1.52	0.00375	0.0752	0.284	7.25	17	3.67e-05	2.43	LV	CELLSTATES	MP_FOLR2	control_TTN	11	15
GAB1	1.52	0.000199	0.238	0.597	8.11	24.2	8.91e-07	3.7	LV	CELLSTATES	MP_FOLR2	control_TTN	11	15
GFOD1	1.51	0.0117	0.0855	0.236	7.1	14.3	0.000158	1.93	LV	CELLSTATES	MP_FOLR2	control_TTN	11	15
GEMIN7-AS1	1.5	0.026	0.0626	0.163	6.75	12.1	0.000509	1.59	LV	CELLSTATES	MP_FOLR2	control_TTN	11	15
SLC1A3	1.49	0.000151	1.11	3.3	10.3	24.9	6.18e-07	3.82	LV	CELLSTATES	MP_FOLR2	control_TTN	11	15
PDE4D	1.48	2.96e-07	1.56	4.88	10.8	38.4	5.69e-10	6.53	LV	CELLSTATES	MP_FOLR2	control_TTN	11	15
ADCY9	1.47	0.0102	0.0749	0.228	7.02	14.7	0.000129	1.99	LV	CELLSTATES	MP_FOLR2	control_TTN	11	15
ZNF846	1.45	0.00108	0.168	0.611	8.12	20	7.69e-06	2.97	LV	CELLSTATES	MP_FOLR2	control_TTN	11	15
ARRDC2	1.41	0.0329	0.0697	0.171	6.85	11.5	0.000683	1.48	LV	CELLSTATES	MP_FOLR2	control_TTN	11	15
NLRP1	1.41	0.000488	0.162	0.564	8	22	2.77e-06	3.31	LV	CELLSTATES	MP_FOLR2	control_TTN	11	15
ELMO1	1.4	3.41e-05	1.87	5.68	11	28.1	1.16e-07	4.47	LV	CELLSTATES	MP_FOLR2	control_TTN	11	15
PDGFC	1.39	2.33e-05	0.984	2.89	10.1	29.2	6.52e-08	4.63	LV	CELLSTATES	MP_FOLR2	control_TTN	11	15
SPATS2L	1.39	0.000279	0.274	0.943	8.65	23.3	1.4e-06	3.55	LV	CELLSTATES	MP_FOLR2	control_TTN	11	15
TMEM236	1.39	0.0302	0.0957	0.184	6.87	11.8	0.000603	1.52	LV	CELLSTATES	MP_FOLR2	control_TTN	11	15
CHKA	1.38	0.00095	0.332	0.872	8.58	20.4	6.33e-06	3.02	LV	CELLSTATES	MP_FOLR2	control_TTN	11	15
ADGRG6	1.37	0.00347	0.158	0.422	7.75	17.3	3.25e-05	2.46	LV	CELLSTATES	MP_FOLR2	control_TTN	11	15
WASHC2A	1.37	0.0116	0.1	0.318	7.43	14.3	0.000154	1.94	LV	CELLSTATES	MP_FOLR2	control_TTN	11	15
TSHR	1.36	0.0329	0.0489	0.204	6.93	11.5	0.000687	1.48	LV	CELLSTATES	MP_FOLR2	control_TTN	11	15
PMS1	1.35	0.00548	0.127	0.413	7.7	16.1	6.14e-05	2.26	LV	CELLSTATES	MP_FOLR2	control_TTN	11	15
MPPED2	1.34	0.000455	0.508	1.39	9.16	22.2	2.44e-06	3.34	LV	CELLSTATES	MP_FOLR2	control_TTN	11	15
MS4A4E	1.33	0.000195	0.67	1.69	9.41	24.2	8.59e-07	3.71	LV	CELLSTATES	MP_FOLR2	control_TTN	11	15
RCAN1	1.32	0.00218	0.332	0.701	8.37	18.4	1.78e-05	2.66	LV	CELLSTATES	MP_FOLR2	control_TTN	11	15
SHMT1	1.32	0.00446	0.186	0.494	7.93	16.5	4.75e-05	2.35	LV	CELLSTATES	MP_FOLR2	control_TTN	11	15
PTPRG	1.31	0.0104	0.254	0.604	8.16	14.6	0.000136	1.98	LV	CELLSTATES	MP_FOLR2	control_TTN	11	15
PRKCE	1.3	0.00201	0.262	0.756	8.4	18.6	1.61e-05	2.7	LV	CELLSTATES	MP_FOLR2	control_TTN	11	15
AC008957.2	1.28	0.025	0.187	0.356	7.63	12.2	0.000476	1.6	LV	CELLSTATES	MP_FOLR2	control_TTN	11	15
ELL2	1.28	0.0043	0.242	0.541	8.03	16.6	4.51e-05	2.37	LV	CELLSTATES	MP_FOLR2	control_TTN	11	15
MDM2	1.28	0.0188	0.124	0.297	7.38	13.1	0.000295	1.73	LV	CELLSTATES	MP_FOLR2	control_TTN	11	15
HECTD4	1.27	0.00347	0.198	0.623	8.17	17.2	3.29e-05	2.46	LV	CELLSTATES	MP_FOLR2	control_TTN	11	15
KLF9	1.27	0.0218	0.158	0.313	7.45	12.6	0.000382	1.66	LV	CELLSTATES	MP_FOLR2	control_TTN	11	15
TBC1D16	1.27	0.0191	0.158	0.393	7.65	13.1	0.000302	1.72	LV	CELLSTATES	MP_FOLR2	control_TTN	11	15
LHFPL6	1.25	0.0128	0.169	0.5	7.93	14.1	0.000174	1.89	LV	CELLSTATES	MP_FOLR2	control_TTN	11	15
PALD1	1.25	0.0184	0.131	0.336	7.49	13.2	0.000285	1.73	LV	CELLSTATES	MP_FOLR2	control_TTN	11	15
PPFIBP2	1.25	0.0159	0.0967	0.371	7.58	13.6	0.000232	1.8	LV	CELLSTATES	MP_FOLR2	control_TTN	11	15
HCLS1	1.24	0.00152	0.524	1.3	9.1	19.2	1.15e-05	2.82	LV	CELLSTATES	MP_FOLR2	control_TTN	11	15
ZDHHC14	1.24	0.00347	0.211	0.739	8.35	17.2	3.3e-05	2.46	LV	CELLSTATES	MP_FOLR2	control_TTN	11	15
AUH	1.22	0.0169	0.162	0.35	7.49	13.4	0.000251	1.77	LV	CELLSTATES	MP_FOLR2	control_TTN	11	15
KLHL24	1.21	0.017	0.103	0.352	7.54	13.4	0.000254	1.77	LV	CELLSTATES	MP_FOLR2	control_TTN	11	15
CTTNBP2	1.19	0.00561	0.206	0.605	8.13	16	6.38e-05	2.25	LV	CELLSTATES	MP_FOLR2	control_TTN	11	15
FAR2	1.19	0.00362	0.319	0.924	8.66	17.1	3.5e-05	2.44	LV	CELLSTATES	MP_FOLR2	control_TTN	11	15
SRGAP2	1.19	0.00118	1.06	2.44	9.96	19.8	8.48e-06	2.93	LV	CELLSTATES	MP_FOLR2	control_TTN	11	15
TNFRSF21	1.19	0.0107	0.212	0.483	7.94	14.5	0.000141	1.97	LV	CELLSTATES	MP_FOLR2	control_TTN	11	15
SESN1	1.18	0.00199	0.674	1.78	9.55	18.6	1.58e-05	2.7	LV	CELLSTATES	MP_FOLR2	control_TTN	11	15
MOB3B	1.17	0.00446	0.196	0.575	8.02	16.5	4.78e-05	2.35	LV	CELLSTATES	MP_FOLR2	control_TTN	11	15
THRB	1.16	0.00209	0.529	1.34	9.16	18.5	1.69e-05	2.68	LV	CELLSTATES	MP_FOLR2	control_TTN	11	15
CCND3	1.15	0.0165	0.381	0.86	8.64	13.5	0.000244	1.78	LV	CELLSTATES	MP_FOLR2	control_TTN	11	15
IGF1R	1.15	0.0104	0.169	0.529	8.02	14.6	0.000133	1.98	LV	CELLSTATES	MP_FOLR2	control_TTN	11	15
AC244021.1	1.14	0.037	0.106	0.326	7.42	11.2	0.000819	1.43	LV	CELLSTATES	MP_FOLR2	control_TTN	11	15
EAF2	1.13	0.042	0.108	0.299	7.36	10.9	0.000982	1.38	LV	CELLSTATES	MP_FOLR2	control_TTN	11	15
GALNT2	1.13	0.0218	0.186	0.525	8.02	12.7	0.000374	1.66	LV	CELLSTATES	MP_FOLR2	control_TTN	11	15
CD163L1	1.12	0.000742	0.761	1.85	9.6	21	4.63e-06	3.13	LV	CELLSTATES	MP_FOLR2	control_TTN	11	15
LIMD1	1.12	0.00808	0.289	0.766	8.45	15.2	9.63e-05	2.09	LV	CELLSTATES	MP_FOLR2	control_TTN	11	15
RPS6KA2	1.12	0.0175	0.273	0.74	8.4	13.3	0.000266	1.76	LV	CELLSTATES	MP_FOLR2	control_TTN	11	15
SH3BP5	1.12	0.013	0.285	0.682	8.3	14	0.000181	1.88	LV	CELLSTATES	MP_FOLR2	control_TTN	11	15
FAM177B	1.11	0.0485	0.102	0.277	7.23	10.5	0.0012	1.31	LV	CELLSTATES	MP_FOLR2	control_TTN	11	15
RHOBTB3	1.11	0.0251	0.177	0.473	7.92	12.2	0.00048	1.6	LV	CELLSTATES	MP_FOLR2	control_TTN	11	15
SDK1	1.1	0.0456	0.157	0.385	7.71	10.7	0.00109	1.34	LV	CELLSTATES	MP_FOLR2	control_TTN	11	15
CHPT1	1.09	0.0237	0.251	0.631	8.24	12.3	0.000442	1.62	LV	CELLSTATES	MP_FOLR2	control_TTN	11	15
SMAP2	1.09	0.00446	0.781	1.8	9.56	16.5	4.82e-05	2.35	LV	CELLSTATES	MP_FOLR2	control_TTN	11	15
YAF2	1.07	0.0407	0.218	0.431	7.85	10.9	0.000937	1.39	LV	CELLSTATES	MP_FOLR2	control_TTN	11	15
PIAS2	1.06	0.0222	0.264	0.709	8.35	12.6	0.000396	1.65	LV	CELLSTATES	MP_FOLR2	control_TTN	11	15
PELI2	1.05	0.0313	0.204	0.433	7.82	11.7	0.000636	1.5	LV	CELLSTATES	MP_FOLR2	control_TTN	11	15
PSME4	1.03	0.025	0.376	0.74	8.46	12.2	0.000475	1.6	LV	CELLSTATES	MP_FOLR2	control_TTN	11	15
RCSD1	1.03	0.00816	0.717	1.65	9.46	15.2	9.8e-05	2.09	LV	CELLSTATES	MP_FOLR2	control_TTN	11	15
SRGAP2B	1.02	0.0173	0.614	1.32	9.17	13.3	0.00026	1.76	LV	CELLSTATES	MP_FOLR2	control_TTN	11	15
DOCK5	1	0.0336	0.285	0.712	8.38	11.5	0.00071	1.47	LV	CELLSTATES	MP_FOLR2	control_TTN	11	15
IRAK3	1	0.0213	0.608	1.21	9.07	12.7	0.000357	1.67	LV	CELLSTATES	MP_FOLR2	control_TTN	11	15
KLF7	0.999	0.0201	0.504	0.906	8.73	13	0.00032	1.7	LV	CELLSTATES	MP_FOLR2	control_TTN	11	15
ALCAM	0.979	0.0448	0.346	0.595	8.22	10.7	0.00107	1.35	LV	CELLSTATES	MP_FOLR2	control_TTN	11	15
FMN1	0.978	0.0128	2.95	6.57	11.3	14.1	0.000176	1.89	LV	CELLSTATES	MP_FOLR2	control_TTN	11	15
MUC20-OT1	0.95	0.0346	0.388	0.823	8.6	11.4	0.000747	1.46	LV	CELLSTATES	MP_FOLR2	control_TTN	11	15
AFF3	0.944	0.0163	0.896	1.7	9.54	13.5	0.00024	1.79	LV	CELLSTATES	MP_FOLR2	control_TTN	11	15
KCNMA1	0.943	0.0208	0.969	2.24	9.88	12.8	0.000338	1.68	LV	CELLSTATES	MP_FOLR2	control_TTN	11	15
CEP350	0.935	0.0436	0.313	0.739	8.46	10.8	0.00103	1.36	LV	CELLSTATES	MP_FOLR2	control_TTN	11	15
MERTK	0.888	0.0413	1.49	3.05	10.3	10.9	0.000955	1.38	LV	CELLSTATES	MP_FOLR2	control_TTN	11	15
MS4A4A	0.874	0.0381	0.757	1.69	9.53	11.1	0.000847	1.42	LV	CELLSTATES	MP_FOLR2	control_TTN	11	15
TBXAS1	0.858	0.0396	1.34	2.78	10.2	11	0.000899	1.4	LV	CELLSTATES	MP_FOLR2	control_TTN	11	15
MRC1	0.829	0.042	3.73	7.15	11.5	10.9	0.000983	1.38	LV	CELLSTATES	MP_FOLR2	control_TTN	11	15
