# Supplementary material for: Pathogenic variants damage cell composition and single cell transcription in cardiomyopathies
Source: Science. Author manuscript; Available in PMC 2022 Oct 3. (PMC9528698; doi:10.1126/science.abo1984)
Supplement: Supp table 44.19 [file NIHMS1835045-supplement-Supp_table_44_19.xlsx]

## Sheet: Index
Column name	Description
Gene	Gene symbol, Ensembl 84
logFC	log2-fold change
FDR	False discovery rate; FDR is the PValue after (by default) Benjamini-Hochberg correction.
mean_exp_control	Mean expression values across controls
mean_exp_genotype	Mean expression values across disease samples
logCPM	logCPM is the average expression of all pseudobulked samples for that particular gene across all samples on the log2-scale expressed in counts per million (cpm, as calculated by edgeR after normalization).
F	Output of quasi-likelihood F-test
PValue	PValue is the nominal p-value derived from F
FDR_plot	-log10(False discovery rate)
Region	Studied region (LV or RV)
annotation_level	Cell-type or cell-state
cell_state/state	Specification which cell-type or state was analysed
comparison	Specification control_GENOTYPE
Observations_genotype	Numbers of Patients included in edgeR (patients with low number of nuclei have been excluded)
Observations_reference	Numbers of Patients included in edgeR (patients with low number of nuclei have been excluded)

## Sheet: LMNA_control
Gene	logFC	FDR	mean_exp_control	mean_exp_genotype	logCPM	F	PValue	FDR_plot	Region	annotation_level	cell_state	comparison	Observations_genotype	Observations_reference
LINC01374	4.72	0.00438	0	0.0459	5.56	19.5	1.11e-05	2.36	LV	CELLSTATES	MP_TREM2	control_LMNA	10	17
AC018742.1	4.63	0.00464	0	0.0456	5.57	19.6	1.28e-05	2.33	LV	CELLSTATES	MP_TREM2	control_LMNA	10	17
CAVIN2	4.32	0.0315	0	0.0201	5.34	18.7	0.000211	1.5	LV	CELLSTATES	MP_TREM2	control_LMNA	10	17
HIST4H4	4.15	0.044	0	0.0155	5.29	19.6	0.000351	1.36	LV	CELLSTATES	MP_TREM2	control_LMNA	10	17
EGR1	4.14	0.0273	0	0.0302	5.57	14.3	0.00016	1.56	LV	CELLSTATES	MP_TREM2	control_LMNA	10	17
TRHDE	4.06	0.0372	0	0.0263	5.4	15.4	0.000275	1.43	LV	CELLSTATES	MP_TREM2	control_LMNA	10	17
FOSB	3.96	0.0301	0	0.0262	5.44	14.1	0.000195	1.52	LV	CELLSTATES	MP_TREM2	control_LMNA	10	17
ATP6V0D2	3.88	0.00988	0.00588	0.0857	5.94	17.1	3.7e-05	2.01	LV	CELLSTATES	MP_TREM2	control_LMNA	10	17
UFL1-AS1	3.85	0.0305	0	0.0448	5.61	14.4	0.0002	1.52	LV	CELLSTATES	MP_TREM2	control_LMNA	10	17
CLEC4E	3.68	3.52e-06	0.0234	0.308	6.96	36.9	1.67e-09	5.45	LV	CELLSTATES	MP_TREM2	control_LMNA	10	17
AL606489.1	3.67	0.0468	0.00327	0.0372	5.53	12.9	0.000421	1.33	LV	CELLSTATES	MP_TREM2	control_LMNA	10	17
AP003469.4	3.52	0.0468	0.00588	0.0372	5.6	12.5	0.000432	1.33	LV	CELLSTATES	MP_TREM2	control_LMNA	10	17
GABRB2	3.51	0.0065	0.00656	0.131	6.24	18.3	2e-05	2.19	LV	CELLSTATES	MP_TREM2	control_LMNA	10	17
GRASP	3.5	0.0177	0.00677	0.0753	5.96	15.6	8.11e-05	1.75	LV	CELLSTATES	MP_TREM2	control_LMNA	10	17
NPPA	3.48	0.0141	0.015	0.0732	5.96	16.4	5.47e-05	1.85	LV	CELLSTATES	MP_TREM2	control_LMNA	10	17
IQCN	3.34	0.0474	0.00694	0.0515	5.72	12.3	0.000458	1.32	LV	CELLSTATES	MP_TREM2	control_LMNA	10	17
ABCA9-AS1	3.23	0.0451	0.00931	0.0599	5.71	12.7	0.000377	1.35	LV	CELLSTATES	MP_TREM2	control_LMNA	10	17
CALCR	3.21	0.0474	0.0187	0.0555	5.8	12.4	0.00045	1.32	LV	CELLSTATES	MP_TREM2	control_LMNA	10	17
AL359644.1	3.15	0.0295	0.0123	0.0861	5.96	14.1	0.000186	1.53	LV	CELLSTATES	MP_TREM2	control_LMNA	10	17
PHF10	2.87	0.0193	0.0147	0.115	6.17	15.4	9.01e-05	1.71	LV	CELLSTATES	MP_TREM2	control_LMNA	10	17
AP000812.1	2.86	0.000435	0.0384	0.343	7.11	25.5	5.15e-07	3.36	LV	CELLSTATES	MP_TREM2	control_LMNA	10	17
RBMS3-AS2	2.8	0.0451	0.0106	0.102	6.17	12.6	0.000391	1.35	LV	CELLSTATES	MP_TREM2	control_LMNA	10	17
AC022075.1	2.71	0.00721	0.0322	0.188	6.59	17.9	2.45e-05	2.14	LV	CELLSTATES	MP_TREM2	control_LMNA	10	17
FGL2	2.65	0.0318	0.0268	0.117	6.32	13.8	0.000216	1.5	LV	CELLSTATES	MP_TREM2	control_LMNA	10	17
EID1	2.55	0.032	0.0174	0.132	6.25	13.7	0.000219	1.5	LV	CELLSTATES	MP_TREM2	control_LMNA	10	17
PKP2	2.47	0.00262	0.0618	0.255	6.96	20.8	5.58e-06	2.58	LV	CELLSTATES	MP_TREM2	control_LMNA	10	17
MAGI2	2.37	0.0391	0.0339	0.146	6.43	13.1	0.000303	1.41	LV	CELLSTATES	MP_TREM2	control_LMNA	10	17
AL590617.2	2.33	0.0365	0.0173	0.172	6.48	13.4	0.00026	1.44	LV	CELLSTATES	MP_TREM2	control_LMNA	10	17
NHSL1	2.33	8.77e-09	0.65	5.76	10.5	51.3	1.38e-12	8.06	LV	CELLSTATES	MP_TREM2	control_LMNA	10	17
PPM1K	2.26	0.0329	0.0559	0.161	6.51	13.6	0.000231	1.48	LV	CELLSTATES	MP_TREM2	control_LMNA	10	17
CSGALNACT1	2.24	1.21e-06	0.429	2.29	9.43	39.6	4.4e-10	5.92	LV	CELLSTATES	MP_TREM2	control_LMNA	10	17
C8orf37-AS1	2.11	0.0365	0.0671	0.156	6.57	13.4	0.000264	1.44	LV	CELLSTATES	MP_TREM2	control_LMNA	10	17
ZBTB16	2.11	2.06e-05	0.51	3.21	9.81	32.8	1.3e-08	4.69	LV	CELLSTATES	MP_TREM2	control_LMNA	10	17
ALDH1A1	2.09	0.0266	0.07	0.25	6.9	14.5	0.000145	1.58	LV	CELLSTATES	MP_TREM2	control_LMNA	10	17
ALOX15B	2.04	0.0145	0.0656	0.535	7.63	16.2	6.17e-05	1.84	LV	CELLSTATES	MP_TREM2	control_LMNA	10	17
TSHR	2.04	0.0278	0.0508	0.208	6.74	14.3	0.000167	1.56	LV	CELLSTATES	MP_TREM2	control_LMNA	10	17
PDK4	1.94	0.000351	0.485	3.43	9.98	26.5	3.09e-07	3.45	LV	CELLSTATES	MP_TREM2	control_LMNA	10	17
PSMA1	1.74	0.0202	0.128	0.421	7.51	15.3	9.72e-05	1.69	LV	CELLSTATES	MP_TREM2	control_LMNA	10	17
HERPUD1	1.73	0.00265	0.249	0.88	8.46	20.7	5.86e-06	2.58	LV	CELLSTATES	MP_TREM2	control_LMNA	10	17
ST6GALNAC3	1.73	0.00824	0.258	0.649	8.09	17.6	2.93e-05	2.08	LV	CELLSTATES	MP_TREM2	control_LMNA	10	17
ZFAND5	1.69	0.0254	0.0884	0.54	7.69	14.7	0.000134	1.59	LV	CELLSTATES	MP_TREM2	control_LMNA	10	17
DEPTOR	1.68	0.0157	0.183	0.535	7.82	16	6.79e-05	1.81	LV	CELLSTATES	MP_TREM2	control_LMNA	10	17
MYL2	1.66	0.00133	0.5	1.05	8.85	22.4	2.41e-06	2.88	LV	CELLSTATES	MP_TREM2	control_LMNA	10	17
FBXL4	1.63	0.0407	0.133	0.349	7.33	13	0.000318	1.39	LV	CELLSTATES	MP_TREM2	control_LMNA	10	17
SRGAP1	1.51	0.00452	0.496	1.87	9.26	19.3	1.21e-05	2.34	LV	CELLSTATES	MP_TREM2	control_LMNA	10	17
PRKCH	1.49	0.043	0.211	0.665	8.03	12.9	0.00034	1.37	LV	CELLSTATES	MP_TREM2	control_LMNA	10	17
PDE3B	1.48	0.0174	0.301	1.19	8.68	15.7	7.81e-05	1.76	LV	CELLSTATES	MP_TREM2	control_LMNA	10	17
GAB1	1.41	0.0278	0.261	0.806	8.26	14.2	0.000169	1.56	LV	CELLSTATES	MP_TREM2	control_LMNA	10	17
INSR	1.41	0.0267	0.281	0.903	8.42	14.5	0.000147	1.57	LV	CELLSTATES	MP_TREM2	control_LMNA	10	17
CHPT1	1.4	0.0385	0.297	0.791	8.29	13.2	0.000288	1.41	LV	CELLSTATES	MP_TREM2	control_LMNA	10	17
MS4A4E	1.33	0.0266	0.485	1.33	8.94	14.5	0.000144	1.58	LV	CELLSTATES	MP_TREM2	control_LMNA	10	17
RPS6KA2	1.32	0.0202	0.521	1.73	9.2	15.2	0.000102	1.69	LV	CELLSTATES	MP_TREM2	control_LMNA	10	17
FKBP5	1.31	0.0065	2.93	10	11.5	18.4	1.92e-05	2.19	LV	CELLSTATES	MP_TREM2	control_LMNA	10	17
MAN1A1	1.23	0.00666	1.8	4.7	10.7	18.2	2.1e-05	2.18	LV	CELLSTATES	MP_TREM2	control_LMNA	10	17
CELF2	1.16	0.0288	1.64	4.4	10.5	14.1	0.000179	1.54	LV	CELLSTATES	MP_TREM2	control_LMNA	10	17
CPM	1.14	0.0273	1.81	7.15	11	14.3	0.000162	1.56	LV	CELLSTATES	MP_TREM2	control_LMNA	10	17

## Sheet: PKP2_control
Gene	logFC	FDR	mean_exp_control	mean_exp_genotype	logCPM	F	PValue	FDR_plot	Region	annotation_level	cell_state	comparison	Observations_genotype	Observations_reference
ANKRD33B	3.74	0.00172	0.00143	0.0994	6.18	21.4	6.97e-06	2.76	LV	CELLSTATES	MP_TREM2	control_PKP2	6	17
RSAD2	3.69	0.0139	0	0.0667	5.82	21.3	0.000116	1.86	LV	CELLSTATES	MP_TREM2	control_PKP2	6	17
AC008759.3	3.45	0.0146	0	0.0453	5.93	16.2	0.000125	1.84	LV	CELLSTATES	MP_TREM2	control_PKP2	6	17
FGL2	3.41	2.42e-05	0.0268	0.322	6.78	33.8	2.5e-08	4.62	LV	CELLSTATES	MP_TREM2	control_PKP2	6	17
AC005697.1	3.4	0.0268	0	0.0396	5.85	17.1	0.000279	1.57	LV	CELLSTATES	MP_TREM2	control_PKP2	6	17
EVI2B	3.4	0.0328	0	0.0634	5.96	15.2	0.000373	1.48	LV	CELLSTATES	MP_TREM2	control_PKP2	6	17
RUNX3	3.26	0.0172	0.0031	0.0773	5.96	16.4	0.000151	1.76	LV	CELLSTATES	MP_TREM2	control_PKP2	6	17
OSER1-DT	3.2	0.0468	0	0.0325	5.83	15.6	0.00067	1.33	LV	CELLSTATES	MP_TREM2	control_PKP2	6	17
GRASP	3.02	0.0213	0.00677	0.0802	6.08	14.3	0.000209	1.67	LV	CELLSTATES	MP_TREM2	control_PKP2	6	17
MCOLN3	3	0.044	0.00327	0.0645	6.05	12.6	0.000602	1.36	LV	CELLSTATES	MP_TREM2	control_PKP2	6	17
ZBTB16	2.85	6.57e-10	0.51	3.99	9.8	63.2	1.57e-13	9.18	LV	CELLSTATES	MP_TREM2	control_PKP2	6	17
CLEC4E	2.83	0.00317	0.0234	0.215	6.76	19.6	1.64e-05	2.5	LV	CELLSTATES	MP_TREM2	control_PKP2	6	17
CSGALNACT1	2.8	6.57e-10	0.429	3.23	9.57	64.6	9.33e-14	9.18	LV	CELLSTATES	MP_TREM2	control_PKP2	6	17
AC139720.1	2.78	0.0496	0.0049	0.128	5.96	12.1	0.00075	1.3	LV	CELLSTATES	MP_TREM2	control_PKP2	6	17
ARL17B	2.76	0.000403	0.0508	0.363	6.97	25.8	8.98e-07	3.39	LV	CELLSTATES	MP_TREM2	control_PKP2	6	17
GALNTL6	2.73	0.0387	0.01	0.142	6.48	12.6	0.000485	1.41	LV	CELLSTATES	MP_TREM2	control_PKP2	6	17
TPD52	2.72	0.00231	0.0312	0.198	6.63	20.5	1.03e-05	2.64	LV	CELLSTATES	MP_TREM2	control_PKP2	6	17
ALOX15B	2.7	0.000273	0.0656	0.469	7.36	27	5.21e-07	3.56	LV	CELLSTATES	MP_TREM2	control_PKP2	6	17
PRKAR2B	2.65	0.00942	0.0226	0.156	6.46	16.6	6.89e-05	2.03	LV	CELLSTATES	MP_TREM2	control_PKP2	6	17
CPNE4	2.64	0.0471	0.012	0.103	6.18	11.9	0.000683	1.33	LV	CELLSTATES	MP_TREM2	control_PKP2	6	17
ZSCAN18	2.56	0.0298	0.0221	0.145	6.37	13.4	0.000329	1.53	LV	CELLSTATES	MP_TREM2	control_PKP2	6	17
NHSL1	2.52	6.57e-10	0.65	5.39	10.2	63.6	1.36e-13	9.18	LV	CELLSTATES	MP_TREM2	control_PKP2	6	17
FAM117B	2.5	3.25e-05	0.105	0.674	7.66	33	3.61e-08	4.49	LV	CELLSTATES	MP_TREM2	control_PKP2	6	17
RGS1	2.5	0.000122	0.124	0.64	7.7	29.3	1.87e-07	3.92	LV	CELLSTATES	MP_TREM2	control_PKP2	6	17
PDK4	2.47	1.08e-07	0.485	4.1	9.9	49.5	3.43e-11	6.97	LV	CELLSTATES	MP_TREM2	control_PKP2	6	17
AC007262.2	2.39	0.00097	0.0614	0.391	7.18	23.1	3.11e-06	3.01	LV	CELLSTATES	MP_TREM2	control_PKP2	6	17
PKP2	2.39	0.0024	0.0618	0.362	7.14	20.3	1.12e-05	2.62	LV	CELLSTATES	MP_TREM2	control_PKP2	6	17
SIRT5	2.36	0.00942	0.0453	0.225	6.83	16.6	6.84e-05	2.03	LV	CELLSTATES	MP_TREM2	control_PKP2	6	17
C5	2.34	0.0201	0.0219	0.197	6.67	14.4	0.000194	1.7	LV	CELLSTATES	MP_TREM2	control_PKP2	6	17
LHFPL6	2.34	0.0034	0.0851	0.311	7.04	19.3	1.81e-05	2.47	LV	CELLSTATES	MP_TREM2	control_PKP2	6	17
DPP6	2.32	0.0249	0.0414	0.173	6.67	13.9	0.000253	1.6	LV	CELLSTATES	MP_TREM2	control_PKP2	6	17
RBMS3-AS3	2.3	0.0247	0.0262	0.225	6.68	13.9	0.000249	1.61	LV	CELLSTATES	MP_TREM2	control_PKP2	6	17
NBPF26	2.23	0.00307	0.0743	0.356	7.23	19.7	1.54e-05	2.51	LV	CELLSTATES	MP_TREM2	control_PKP2	6	17
TSC22D3	2.19	2.27e-05	0.246	1.25	8.56	34.1	2.16e-08	4.64	LV	CELLSTATES	MP_TREM2	control_PKP2	6	17
WASHC2A	2.15	0.000736	0.108	0.564	7.73	23.9	2.11e-06	3.13	LV	CELLSTATES	MP_TREM2	control_PKP2	6	17
ZFAND5	2.15	0.000492	0.0884	0.564	7.58	24.9	1.37e-06	3.31	LV	CELLSTATES	MP_TREM2	control_PKP2	6	17
NAV2	2.12	0.000137	0.278	1.22	8.49	28.8	2.29e-07	3.86	LV	CELLSTATES	MP_TREM2	control_PKP2	6	17
TFCP2L1	2.06	0.0435	0.0466	0.219	6.82	12.2	0.000583	1.36	LV	CELLSTATES	MP_TREM2	control_PKP2	6	17
INSR	2.01	3.93e-05	0.281	1.31	8.54	32.2	5e-08	4.41	LV	CELLSTATES	MP_TREM2	control_PKP2	6	17
MT2A	2.01	0.0197	0.106	0.318	7.13	14.5	0.000184	1.7	LV	CELLSTATES	MP_TREM2	control_PKP2	6	17
AFF3	1.99	0.00123	0.247	0.909	8.36	22.4	4.32e-06	2.91	LV	CELLSTATES	MP_TREM2	control_PKP2	6	17
PSTPIP2	1.97	0.00294	0.0959	0.469	7.45	19.8	1.45e-05	2.53	LV	CELLSTATES	MP_TREM2	control_PKP2	6	17
ALDH1A1	1.96	0.0416	0.07	0.277	7.1	12.4	0.000543	1.38	LV	CELLSTATES	MP_TREM2	control_PKP2	6	17
SRGAP1	1.94	2.07e-05	0.496	2.22	9.3	34.6	1.81e-08	4.68	LV	CELLSTATES	MP_TREM2	control_PKP2	6	17
SLC22A23	1.88	0.0109	0.0827	0.398	7.4	16.2	8.36e-05	1.96	LV	CELLSTATES	MP_TREM2	control_PKP2	6	17
AXL	1.84	0.00827	0.108	0.439	7.33	17	5.59e-05	2.08	LV	CELLSTATES	MP_TREM2	control_PKP2	6	17
GALNT2	1.84	0.000748	0.204	0.983	8.2	23.8	2.2e-06	3.13	LV	CELLSTATES	MP_TREM2	control_PKP2	6	17
ARRDC2	1.8	0.0171	0.131	0.442	7.52	15	0.000148	1.77	LV	CELLSTATES	MP_TREM2	control_PKP2	6	17
PRKCH	1.8	0.00369	0.211	0.691	8.03	19.1	2.07e-05	2.43	LV	CELLSTATES	MP_TREM2	control_PKP2	6	17
CPM	1.76	4.75e-06	1.81	8.86	11.1	38.7	3.02e-09	5.32	LV	CELLSTATES	MP_TREM2	control_PKP2	6	17
HERPUD1	1.76	0.00123	0.249	1.08	8.46	22.3	4.4e-06	2.91	LV	CELLSTATES	MP_TREM2	control_PKP2	6	17
SRGAP2B	1.76	0.000241	0.515	2	9.25	27.4	4.28e-07	3.62	LV	CELLSTATES	MP_TREM2	control_PKP2	6	17
CHKA	1.74	0.000419	0.329	1.32	8.67	25.4	1.07e-06	3.38	LV	CELLSTATES	MP_TREM2	control_PKP2	6	17
TNFRSF21	1.74	0.0471	0.0737	0.288	7.08	11.9	0.000685	1.33	LV	CELLSTATES	MP_TREM2	control_PKP2	6	17
FKBP5	1.7	2.07e-05	2.93	11.1	11.5	34.6	1.79e-08	4.68	LV	CELLSTATES	MP_TREM2	control_PKP2	6	17
SRGAP2	1.69	0.000122	0.926	3.49	9.97	29.2	1.93e-07	3.92	LV	CELLSTATES	MP_TREM2	control_PKP2	6	17
SYNE3	1.66	0.0266	0.095	0.478	7.45	13.7	0.000275	1.58	LV	CELLSTATES	MP_TREM2	control_PKP2	6	17
RCAN1	1.65	0.00755	0.143	0.651	7.84	17.3	4.8e-05	2.12	LV	CELLSTATES	MP_TREM2	control_PKP2	6	17
CELF2	1.63	2.07e-05	1.64	5.52	10.6	34.7	1.7e-08	4.68	LV	CELLSTATES	MP_TREM2	control_PKP2	6	17
DEPTOR	1.63	0.0206	0.183	0.615	7.96	14.4	0.000199	1.69	LV	CELLSTATES	MP_TREM2	control_PKP2	6	17
KCNMA1	1.63	0.00104	0.975	3.4	9.82	22.9	3.47e-06	2.98	LV	CELLSTATES	MP_TREM2	control_PKP2	6	17
MS4A4E	1.6	0.00241	0.485	1.68	9.04	20.3	1.16e-05	2.62	LV	CELLSTATES	MP_TREM2	control_PKP2	6	17
PDGFC	1.59	0.000452	0.701	2.47	9.52	25.2	1.19e-06	3.34	LV	CELLSTATES	MP_TREM2	control_PKP2	6	17
MPPED2	1.56	0.0182	0.26	0.734	8.14	14.8	0.000162	1.74	LV	CELLSTATES	MP_TREM2	control_PKP2	6	17
NCOA4	1.56	0.0468	0.123	0.435	7.55	12	0.000666	1.33	LV	CELLSTATES	MP_TREM2	control_PKP2	6	17
GAB1	1.54	0.00781	0.261	0.854	8.23	17.2	5.15e-05	2.11	LV	CELLSTATES	MP_TREM2	control_PKP2	6	17
INTS10	1.52	0.0329	0.166	0.534	7.65	13.1	0.000379	1.48	LV	CELLSTATES	MP_TREM2	control_PKP2	6	17
DIP2C	1.51	0.0392	0.143	0.513	7.72	12.6	0.000496	1.41	LV	CELLSTATES	MP_TREM2	control_PKP2	6	17
MS4A6A	1.5	0.000417	1.02	3.7	10	25.5	1.03e-06	3.38	LV	CELLSTATES	MP_TREM2	control_PKP2	6	17
MAN1A1	1.48	0.000452	1.8	6.22	10.8	25.1	1.22e-06	3.34	LV	CELLSTATES	MP_TREM2	control_PKP2	6	17
PPFIBP2	1.48	0.0484	0.136	0.483	7.51	11.8	0.00071	1.32	LV	CELLSTATES	MP_TREM2	control_PKP2	6	17
FMN1	1.47	0.000122	2.11	8.12	11.1	29.3	1.85e-07	3.92	LV	CELLSTATES	MP_TREM2	control_PKP2	6	17
ELMO1	1.43	0.000241	1.66	5.64	10.6	27.4	4.41e-07	3.62	LV	CELLSTATES	MP_TREM2	control_PKP2	6	17
PDE4D	1.43	0.00314	1.34	4.13	10.2	19.6	1.6e-05	2.5	LV	CELLSTATES	MP_TREM2	control_PKP2	6	17
TBXAS1	1.42	0.000305	1.17	4	10.2	26.7	6.05e-07	3.52	LV	CELLSTATES	MP_TREM2	control_PKP2	6	17
RNF144B	1.41	0.0114	0.495	1.61	9.06	16.1	8.75e-05	1.94	LV	CELLSTATES	MP_TREM2	control_PKP2	6	17
PDE3B	1.4	0.0298	0.301	1	8.52	13.4	0.000326	1.53	LV	CELLSTATES	MP_TREM2	control_PKP2	6	17
A2M	1.39	0.0334	0.263	0.941	8.34	13.1	0.000387	1.48	LV	CELLSTATES	MP_TREM2	control_PKP2	6	17
OGFRL1	1.38	0.0178	0.431	1.47	8.89	14.9	0.000157	1.75	LV	CELLSTATES	MP_TREM2	control_PKP2	6	17
CCND3	1.34	0.0387	0.551	1.49	9.02	12.6	0.000486	1.41	LV	CELLSTATES	MP_TREM2	control_PKP2	6	17
TXNIP	1.32	0.0107	0.843	2.83	9.77	16.2	8.05e-05	1.97	LV	CELLSTATES	MP_TREM2	control_PKP2	6	17
USP24	1.32	0.0471	0.226	0.783	8.17	11.9	0.000684	1.33	LV	CELLSTATES	MP_TREM2	control_PKP2	6	17
MAN2A1	1.3	0.0468	0.236	0.801	8.17	12	0.000666	1.33	LV	CELLSTATES	MP_TREM2	control_PKP2	6	17
IRAK3	1.27	0.0197	0.596	1.91	9.23	14.5	0.000187	1.7	LV	CELLSTATES	MP_TREM2	control_PKP2	6	17
SMAP2	1.26	0.0133	0.711	2.28	9.48	15.6	0.000108	1.87	LV	CELLSTATES	MP_TREM2	control_PKP2	6	17
FOXN3	1.25	0.00179	1.49	4.15	10.3	21.2	7.53e-06	2.75	LV	CELLSTATES	MP_TREM2	control_PKP2	6	17
SLC1A3	1.25	0.00781	1.42	4.65	10.4	17.2	5.05e-05	2.11	LV	CELLSTATES	MP_TREM2	control_PKP2	6	17
KLF7	1.21	0.044	0.377	1.11	8.6	12.2	0.000598	1.36	LV	CELLSTATES	MP_TREM2	control_PKP2	6	17
MS4A4A	1.21	0.0418	0.481	1.49	9	12.4	0.00055	1.38	LV	CELLSTATES	MP_TREM2	control_PKP2	6	17
RPS6KA2	1.21	0.0449	0.521	1.48	8.98	12.1	0.000629	1.35	LV	CELLSTATES	MP_TREM2	control_PKP2	6	17
DIP2B	1.13	0.0468	0.656	1.81	9.27	12	0.000667	1.33	LV	CELLSTATES	MP_TREM2	control_PKP2	6	17
MRC1	1.1	0.04	1.86	4.54	10.6	12.5	0.000512	1.4	LV	CELLSTATES	MP_TREM2	control_PKP2	6	17
LDLRAD4	0.972	0.0337	2.15	4.83	10.7	13	0.000398	1.47	LV	CELLSTATES	MP_TREM2	control_PKP2	6	17
MED13L	0.965	0.0496	1.44	3.52	10.2	11.7	0.000747	1.3	LV	CELLSTATES	MP_TREM2	control_PKP2	6	17

## Sheet: PVneg_control
Gene	logFC	FDR	mean_exp_control	mean_exp_genotype	logCPM	F	PValue	FDR_plot	Region	annotation_level	cell_state	comparison	Observations_genotype	Observations_reference
TDO2	5.17	0.000303	0	0.0959	5.44	30.2	9.58e-08	3.52	LV	CELLSTATES	MP_TREM2	control_PVneg	8	17
CCL8	4.91	0.000681	0	0.0742	5.45	26.4	3.77e-07	3.17	LV	CELLSTATES	MP_TREM2	control_PVneg	8	17
AL031777.3	4.79	0.00182	0	0.0776	5.38	26.3	1.58e-06	2.74	LV	CELLSTATES	MP_TREM2	control_PVneg	8	17
RSAD2	4.6	0.00261	0	0.0803	5.61	22.5	2.89e-06	2.58	LV	CELLSTATES	MP_TREM2	control_PVneg	8	17
GBP1	4.49	0.00794	0	0.0622	5.34	22.6	1.26e-05	2.1	LV	CELLSTATES	MP_TREM2	control_PVneg	8	17
EGR1	4.24	0.0313	0	0.0494	5.26	21	7.19e-05	1.5	LV	CELLSTATES	MP_TREM2	control_PVneg	8	17
GALNTL6	3.7	0.00098	0.01	0.237	6.75	25.1	6.98e-07	3.01	LV	CELLSTATES	MP_TREM2	control_PVneg	8	17
HIST1H2BD	3.52	0.0415	0.0031	0.0738	5.4	16.5	0.000115	1.38	LV	CELLSTATES	MP_TREM2	control_PVneg	8	17
AC243829.4	3.51	0.000342	0.00799	0.169	6.1	28.4	1.35e-07	3.47	LV	CELLSTATES	MP_TREM2	control_PVneg	8	17
AL359644.1	3.11	0.0189	0.0123	0.106	5.97	17.2	3.73e-05	1.72	LV	CELLSTATES	MP_TREM2	control_PVneg	8	17
AP000812.1	3.04	0.000411	0.0384	0.351	6.99	27.7	1.95e-07	3.39	LV	CELLSTATES	MP_TREM2	control_PVneg	8	17
OAS2	2.95	0.0187	0.0152	0.142	5.85	17.4	3.4e-05	1.73	LV	CELLSTATES	MP_TREM2	control_PVneg	8	17
CCL18	2.58	0.0388	0.0134	0.145	6.17	15.4	9.51e-05	1.41	LV	CELLSTATES	MP_TREM2	control_PVneg	8	17
IFI44L	2.46	0.00316	0.0699	0.317	6.78	21.8	3.74e-06	2.5	LV	CELLSTATES	MP_TREM2	control_PVneg	8	17
XAF1	2.33	0.00347	0.0725	0.356	6.96	21.5	4.4e-06	2.46	LV	CELLSTATES	MP_TREM2	control_PVneg	8	17
HS3ST2	2.29	9.95e-08	0.429	2.26	9.24	48.6	7.87e-12	7	LV	CELLSTATES	MP_TREM2	control_PVneg	8	17
HIST1H2AC	2.22	0.0231	0.0634	0.262	6.55	16.7	4.87e-05	1.64	LV	CELLSTATES	MP_TREM2	control_PVneg	8	17
MX1	2.12	0.00747	0.0746	0.396	6.85	19.7	1.08e-05	2.13	LV	CELLSTATES	MP_TREM2	control_PVneg	8	17
FOS	2.09	0.000303	0.169	0.768	7.87	29.3	8.66e-08	3.52	LV	CELLSTATES	MP_TREM2	control_PVneg	8	17
GTF2IRD1	2.01	0.00554	0.134	0.445	7.41	20.4	7.45e-06	2.26	LV	CELLSTATES	MP_TREM2	control_PVneg	8	17
APOE	2	0.0231	0.0733	0.44	7.17	16.7	4.94e-05	1.64	LV	CELLSTATES	MP_TREM2	control_PVneg	8	17
EPSTI1	1.67	0.0374	0.147	0.551	7.51	15.6	8.87e-05	1.43	LV	CELLSTATES	MP_TREM2	control_PVneg	8	17
PDE4B	1.66	0.00203	0.424	1.73	8.96	22.9	2.09e-06	2.69	LV	CELLSTATES	MP_TREM2	control_PVneg	8	17

## Sheet: RBM20_control
Gene	logFC	FDR	mean_exp_control	mean_exp_genotype	logCPM	F	PValue	FDR_plot	Region	annotation_level	cell_state	comparison	Observations_genotype	Observations_reference
AC005899.8	3.71	0.01	0	0.0644	6.04	21	1.1e-05	2	LV	CELLSTATES	MP_TREM2	control_RBM20	8	17
UFL1-AS1	3.57	0.0189	0	0.0614	6.01	20.3	3.11e-05	1.72	LV	CELLSTATES	MP_TREM2	control_RBM20	8	17
ADCY1	3.41	0.036	0	0.0521	5.95	20.2	0.000107	1.44	LV	CELLSTATES	MP_TREM2	control_RBM20	8	17
PANK1	3.38	0.0353	0	0.0414	5.95	20	0.000102	1.45	LV	CELLSTATES	MP_TREM2	control_RBM20	8	17
TCF7L1	2.92	0.0369	0.00905	0.12	6.24	15.1	0.000113	1.43	LV	CELLSTATES	MP_TREM2	control_RBM20	8	17
ARL17B	2.37	0.00287	0.0508	0.305	7.08	22.7	2.47e-06	2.54	LV	CELLSTATES	MP_TREM2	control_RBM20	8	17
PKP2	2.36	0.00142	0.0618	0.371	7.29	24.3	1.11e-06	2.85	LV	CELLSTATES	MP_TREM2	control_RBM20	8	17
AP000812.1	2.13	0.0493	0.0384	0.204	6.85	14.1	0.000189	1.31	LV	CELLSTATES	MP_TREM2	control_RBM20	8	17
CSGALNACT1	1.85	4.99e-05	0.429	1.66	9	33.6	1.17e-08	4.3	LV	CELLSTATES	MP_TREM2	control_RBM20	8	17
PDK4	1.84	3.4e-05	0.485	2.54	9.48	35.3	5.34e-09	4.47	LV	CELLSTATES	MP_TREM2	control_RBM20	8	17
GARNL3	1.81	0.0415	0.0651	0.278	7.05	14.7	0.000139	1.38	LV	CELLSTATES	MP_TREM2	control_RBM20	8	17
WASHC2A	1.8	0.0113	0.108	0.432	7.46	19.2	1.41e-05	1.95	LV	CELLSTATES	MP_TREM2	control_RBM20	8	17
ZBTB16	1.64	0.00117	0.51	1.76	9.13	25	8.05e-07	2.93	LV	CELLSTATES	MP_TREM2	control_RBM20	8	17
NHSL1	1.56	0.000868	0.65	2.64	9.64	26	4.76e-07	3.06	LV	CELLSTATES	MP_TREM2	control_RBM20	8	17
KCNMA1	1.46	0.0036	0.975	3.64	10.1	21.9	3.67e-06	2.44	LV	CELLSTATES	MP_TREM2	control_RBM20	8	17
FP700111.1	1.45	0.0493	0.169	0.497	7.64	14.1	0.000189	1.31	LV	CELLSTATES	MP_TREM2	control_RBM20	8	17
HERPUD1	1.45	0.0147	0.249	0.871	8.35	18.4	2.2e-05	1.83	LV	CELLSTATES	MP_TREM2	control_RBM20	8	17
MEGF9	1.43	0.0493	0.124	0.527	7.71	14.2	0.00018	1.31	LV	CELLSTATES	MP_TREM2	control_RBM20	8	17
PDE3B	1.4	0.0211	0.301	1.04	8.57	17.1	4.15e-05	1.68	LV	CELLSTATES	MP_TREM2	control_RBM20	8	17
SRGAP1	1.27	0.0211	0.496	1.44	8.98	17	4.29e-05	1.68	LV	CELLSTATES	MP_TREM2	control_RBM20	8	17
MS4A6A	1.18	0.0145	1.02	2.92	9.9	18.6	1.93e-05	1.84	LV	CELLSTATES	MP_TREM2	control_RBM20	8	17
TXNIP	1.16	0.0259	0.843	2.28	9.57	16.4	5.96e-05	1.59	LV	CELLSTATES	MP_TREM2	control_RBM20	8	17
SMAP2	1.15	0.0307	0.711	2.04	9.43	15.8	7.94e-05	1.51	LV	CELLSTATES	MP_TREM2	control_RBM20	8	17
FKBP5	1.02	0.0418	2.93	6.76	11.1	14.7	0.000144	1.38	LV	CELLSTATES	MP_TREM2	control_RBM20	8	17

## Sheet: TTN_control
Gene	logFC	FDR	mean_exp_control	mean_exp_genotype	logCPM	F	PValue	FDR_plot	Region	annotation_level	cell_state	comparison	Observations_genotype	Observations_reference
TMC7	4.91	1.21e-07	0.0098	0.125	6.24	42.6	6.67e-11	6.92	LV	CELLSTATES	MP_TREM2	control_TTN	12	17
IFT46	3.61	0.00262	0	0.0531	5.95	20.2	9.48e-06	2.58	LV	CELLSTATES	MP_TREM2	control_TTN	12	17
CHIT1	3.19	0.0122	0	0.0474	5.93	16.3	7.39e-05	1.91	LV	CELLSTATES	MP_TREM2	control_TTN	12	17
DLGAP2	3.17	7.17e-06	0.0289	0.241	6.76	33.8	6.21e-09	5.14	LV	CELLSTATES	MP_TREM2	control_TTN	12	17
UFL1-AS1	3.17	0.0122	0	0.0511	5.97	15.7	7.5e-05	1.91	LV	CELLSTATES	MP_TREM2	control_TTN	12	17
CA1	3.15	0.0108	0.00294	0.0648	5.96	16.1	6.27e-05	1.97	LV	CELLSTATES	MP_TREM2	control_TTN	12	17
SPINDOC	3.15	0.0242	0	0.0352	5.84	17.3	0.000187	1.62	LV	CELLSTATES	MP_TREM2	control_TTN	12	17
WDR31	3.07	0.0336	0	0.038	5.83	16.6	0.000304	1.47	LV	CELLSTATES	MP_TREM2	control_TTN	12	17
RNF113A	3.06	0.0199	0	0.0411	5.92	15.2	0.000149	1.7	LV	CELLSTATES	MP_TREM2	control_TTN	12	17
GABRB2	2.77	0.00406	0.00656	0.172	6.68	18.4	1.79e-05	2.39	LV	CELLSTATES	MP_TREM2	control_TTN	12	17
RBMS3-AS2	2.57	0.00718	0.0106	0.152	6.65	17.2	3.45e-05	2.14	LV	CELLSTATES	MP_TREM2	control_TTN	12	17
GRB10	2.53	0.000154	0.032	0.272	6.92	27	2.05e-07	3.81	LV	CELLSTATES	MP_TREM2	control_TTN	12	17
NPPA	2.5	0.03	0.015	0.0875	6.22	13.4	0.000251	1.52	LV	CELLSTATES	MP_TREM2	control_TTN	12	17
BTBD11	2.47	0.00355	0.0234	0.156	6.49	18.8	1.46e-05	2.45	LV	CELLSTATES	MP_TREM2	control_TTN	12	17
PRKAR2B	2.44	0.00405	0.0226	0.162	6.64	18.5	1.69e-05	2.39	LV	CELLSTATES	MP_TREM2	control_TTN	12	17
ABCA9-AS1	2.39	0.0404	0.00931	0.1	6.37	12.4	0.000423	1.39	LV	CELLSTATES	MP_TREM2	control_TTN	12	17
ZBTB16	2.34	2.22e-13	0.51	3.27	9.88	71	3.49e-17	12.7	LV	CELLSTATES	MP_TREM2	control_TTN	12	17
ARL17B	2.33	0.000159	0.0508	0.279	7.11	26.8	2.25e-07	3.8	LV	CELLSTATES	MP_TREM2	control_TTN	12	17
CLEC4E	2.32	0.00966	0.0234	0.157	6.67	16.4	5.25e-05	2.01	LV	CELLSTATES	MP_TREM2	control_TTN	12	17
WASHC2A	2.27	5.61e-07	0.108	0.744	8.09	39.1	3.98e-10	6.25	LV	CELLSTATES	MP_TREM2	control_TTN	12	17
NPAS3	2.26	0.000586	0.0553	0.262	7.02	23.5	1.23e-06	3.23	LV	CELLSTATES	MP_TREM2	control_TTN	12	17
AP000812.1	2.23	0.00337	0.0384	0.229	6.95	18.9	1.36e-05	2.47	LV	CELLSTATES	MP_TREM2	control_TTN	12	17
ALOX15B	2.15	0.000364	0.0656	0.355	7.27	24.8	6.31e-07	3.44	LV	CELLSTATES	MP_TREM2	control_TTN	12	17
SIRT5	2.15	0.0061	0.0453	0.197	6.76	17.5	2.81e-05	2.21	LV	CELLSTATES	MP_TREM2	control_TTN	12	17
C5	2.08	0.0126	0.0219	0.185	6.72	15.6	7.85e-05	1.9	LV	CELLSTATES	MP_TREM2	control_TTN	12	17
LINC02552	2.08	0.0373	0	0.0185	5.66	26.8	0.000364	1.43	LV	CELLSTATES	MP_TREM2	control_TTN	12	17
AC007262.2	2.01	0.00101	0.0614	0.319	7.2	22.1	2.62e-06	3	LV	CELLSTATES	MP_TREM2	control_TTN	12	17
TSPAN5	1.98	0.0248	0.0354	0.152	6.57	13.9	0.000195	1.61	LV	CELLSTATES	MP_TREM2	control_TTN	12	17
NHSL1	1.96	3.26e-10	0.65	3.91	10.1	55.3	1.03e-13	9.49	LV	CELLSTATES	MP_TREM2	control_TTN	12	17
CSGALNACT1	1.94	3.88e-08	0.429	2.09	9.38	45.5	1.53e-11	7.41	LV	CELLSTATES	MP_TREM2	control_TTN	12	17
GARNL3	1.87	0.00312	0.0651	0.319	7.23	19.1	1.23e-05	2.51	LV	CELLSTATES	MP_TREM2	control_TTN	12	17
PKP2	1.84	0.0088	0.0618	0.271	7.12	16.6	4.57e-05	2.06	LV	CELLSTATES	MP_TREM2	control_TTN	12	17
TFCP2L1	1.82	0.0343	0.0466	0.211	6.85	13	0.000318	1.47	LV	CELLSTATES	MP_TREM2	control_TTN	12	17
PSTPIP2	1.8	0.000752	0.0959	0.43	7.53	22.9	1.72e-06	3.12	LV	CELLSTATES	MP_TREM2	control_TTN	12	17
KCNMA1	1.69	6.58e-08	0.975	3.93	10.2	44.1	3.11e-11	7.18	LV	CELLSTATES	MP_TREM2	control_TTN	12	17
FAM117B	1.66	0.00293	0.105	0.409	7.51	19.3	1.13e-05	2.53	LV	CELLSTATES	MP_TREM2	control_TTN	12	17
LHFPL6	1.63	0.0406	0.0851	0.201	6.89	12.4	0.000428	1.39	LV	CELLSTATES	MP_TREM2	control_TTN	12	17
ST6GALNAC3	1.59	0.000774	0.258	0.8	8.34	22.7	1.85e-06	3.11	LV	CELLSTATES	MP_TREM2	control_TTN	12	17
MEGF9	1.58	0.00118	0.124	0.587	7.88	21.7	3.25e-06	2.93	LV	CELLSTATES	MP_TREM2	control_TTN	12	17
SLC22A23	1.58	0.00976	0.0827	0.362	7.36	16.3	5.38e-05	2.01	LV	CELLSTATES	MP_TREM2	control_TTN	12	17
INSR	1.48	0.000586	0.281	0.976	8.51	23.5	1.24e-06	3.23	LV	CELLSTATES	MP_TREM2	control_TTN	12	17
PDK4	1.48	0.000154	0.485	2.44	9.63	27	2.06e-07	3.81	LV	CELLSTATES	MP_TREM2	control_TTN	12	17
SRGAP1	1.46	0.000154	0.496	1.78	9.28	27.1	1.92e-07	3.81	LV	CELLSTATES	MP_TREM2	control_TTN	12	17
ZFAND5	1.41	0.0327	0.0884	0.33	7.31	13.2	0.000283	1.49	LV	CELLSTATES	MP_TREM2	control_TTN	12	17
MYL2	1.4	0.000209	0.5	1.25	8.98	26.1	3.29e-07	3.68	LV	CELLSTATES	MP_TREM2	control_TTN	12	17
PER3	1.4	0.0323	0.136	0.314	7.29	13.2	0.000277	1.49	LV	CELLSTATES	MP_TREM2	control_TTN	12	17
MS4A4E	1.36	0.000774	0.485	1.6	9.14	22.7	1.89e-06	3.11	LV	CELLSTATES	MP_TREM2	control_TTN	12	17
TSC22D3	1.34	0.0061	0.246	0.812	8.36	17.6	2.74e-05	2.21	LV	CELLSTATES	MP_TREM2	control_TTN	12	17
CPM	1.33	1.46e-05	1.81	6.43	10.9	32.1	1.45e-08	4.83	LV	CELLSTATES	MP_TREM2	control_TTN	12	17
TCAP	1.32	0.0377	0.116	0.349	7.38	12.7	0.000372	1.42	LV	CELLSTATES	MP_TREM2	control_TTN	12	17
SMAP2	1.27	0.000469	0.711	2.19	9.56	24.1	9.23e-07	3.33	LV	CELLSTATES	MP_TREM2	control_TTN	12	17
PRKCH	1.25	0.0319	0.211	0.549	7.94	13.3	0.000271	1.5	LV	CELLSTATES	MP_TREM2	control_TTN	12	17
MB	1.2	0.0266	0.214	0.53	7.91	13.7	0.000215	1.58	LV	CELLSTATES	MP_TREM2	control_TTN	12	17
PDE4D	1.2	0.000715	1.34	3.56	10.3	23.1	1.58e-06	3.15	LV	CELLSTATES	MP_TREM2	control_TTN	12	17
ZDHHC14	1.19	0.0344	0.192	0.563	7.9	12.9	0.000328	1.46	LV	CELLSTATES	MP_TREM2	control_TTN	12	17
CHPT1	1.15	0.0343	0.297	0.738	8.29	12.9	0.000323	1.46	LV	CELLSTATES	MP_TREM2	control_TTN	12	17
ABCA6	1.13	0.0478	0.249	0.656	8.17	12	0.000538	1.32	LV	CELLSTATES	MP_TREM2	control_TTN	12	17
ELMO1	1.11	0.0012	1.66	4.69	10.6	21.6	3.41e-06	2.92	LV	CELLSTATES	MP_TREM2	control_TTN	12	17
GALNT2	1.1	0.0479	0.204	0.609	8.05	12	0.000546	1.32	LV	CELLSTATES	MP_TREM2	control_TTN	12	17
FKBP5	1.09	0.00181	2.93	8.82	11.5	20.7	5.42e-06	2.74	LV	CELLSTATES	MP_TREM2	control_TTN	12	17
PDE3B	1.09	0.0362	0.301	0.838	8.44	12.8	0.000351	1.44	LV	CELLSTATES	MP_TREM2	control_TTN	12	17
IGF1R	1.06	0.0495	0.247	0.693	8.17	11.8	0.000586	1.31	LV	CELLSTATES	MP_TREM2	control_TTN	12	17
KIF13B	1.06	0.0204	0.48	1.28	8.92	14.3	0.000154	1.69	LV	CELLSTATES	MP_TREM2	control_TTN	12	17
KCNE1	1.04	0.0386	0.316	0.981	8.55	12.6	0.000395	1.41	LV	CELLSTATES	MP_TREM2	control_TTN	12	17
PDGFC	1.01	0.0237	0.701	1.89	9.43	14	0.000181	1.63	LV	CELLSTATES	MP_TREM2	control_TTN	12	17
SRGAP2B	1.01	0.0404	0.515	1.35	9.06	12.4	0.000421	1.39	LV	CELLSTATES	MP_TREM2	control_TTN	12	17
RCSD1	0.985	0.0247	0.622	1.47	9.15	13.9	0.000192	1.61	LV	CELLSTATES	MP_TREM2	control_TTN	12	17
TXNIP	0.916	0.0431	0.843	2.07	9.56	12.2	0.000479	1.37	LV	CELLSTATES	MP_TREM2	control_TTN	12	17
MS4A6A	0.898	0.0409	1.02	2.71	9.93	12.4	0.000434	1.39	LV	CELLSTATES	MP_TREM2	control_TTN	12	17
CELF2	0.882	0.0431	1.64	3.83	10.4	12.2	0.000477	1.37	LV	CELLSTATES	MP_TREM2	control_TTN	12	17
FMN1	0.865	0.0336	2.11	6.22	11	13	0.000307	1.47	LV	CELLSTATES	MP_TREM2	control_TTN	12	17
FOXO3	0.86	0.0452	1.04	2.38	9.82	12.1	0.000506	1.34	LV	CELLSTATES	MP_TREM2	control_TTN	12	17
