# Supplementary material for: Pathogenic variants damage cell composition and single cell transcription in cardiomyopathies
Source: Science. Author manuscript; Available in PMC 2022 Oct 3. (PMC9528698; doi:10.1126/science.abo1984)
Supplement: Supp table 44.20 [file NIHMS1835045-supplement-Supp_table_44_20.xlsx]

## Sheet: Index
Column name	Description
Gene	Gene symbol, Ensembl 84
logFC	log2-fold change
FDR	False discovery rate; FDR is the PValue after (by default) Benjamini-Hochberg correction.
mean_exp_control	Mean expression values across controls
mean_exp_genotype	Mean expression values across disease samples
logCPM	logCPM is the average expression of all pseudobulked samples for that particular gene across all samples on the log2-scale expressed in counts per million (cpm, as calculated by edgeR after normalization).
F	Output of quasi-likelihood F-test
PValue	PValue is the nominal p-value derived from F
FDR_plot	-log10(False discovery rate)
Region	Studied region (LV or RV)
annotation_level	Cell-type or cell-state
cell_state/state	Specification which cell-type or state was analysed
comparison	Specification control_GENOTYPE
Observations_genotype	Numbers of Patients included in edgeR (patients with low number of nuclei have been excluded)
Observations_reference	Numbers of Patients included in edgeR (patients with low number of nuclei have been excluded)

## Sheet: control_LMNA
Gene	logFC	FDR	mean_exp_control	mean_exp_genotype	logCPM	F	PValue	FDR_plot	Region	annotation_level	cell_state	comparison	Observations_genotype	Observations_reference
RFLNB	4.76	0.000341	0.0127	0.000826	5.33	34.2	2.42e-07	3.47	LV	CELLSTATES	MP_TREM2	control_LMNA	10	17
MGAM	4.3	3.93e-06	0.0937	0.0102	6.1	36.4	2.17e-09	5.41	LV	CELLSTATES	MP_TREM2	control_LMNA	10	17
RHOH	4.14	0.00223	0.023	0.00247	5.51	21.3	4.4e-06	2.65	LV	CELLSTATES	MP_TREM2	control_LMNA	10	17
SLC39A8	4.14	3.62e-13	0.242	0.0525	7.14	73.6	2.86e-17	12.4	LV	CELLSTATES	MP_TREM2	control_LMNA	10	17
FAM78B	4.07	0.0305	0.0139	0.00331	5.38	19	0.000202	1.52	LV	CELLSTATES	MP_TREM2	control_LMNA	10	17
AC018616.1	3.91	0.000351	0.0517	0.0146	5.8	26.3	3.33e-07	3.45	LV	CELLSTATES	MP_TREM2	control_LMNA	10	17
AL360270.1	3.81	0.027	0.0142	0	5.3	21.4	0.000154	1.57	LV	CELLSTATES	MP_TREM2	control_LMNA	10	17
MLXIPL	3.77	0.021	0.0188	0.00329	5.42	17.2	0.000109	1.68	LV	CELLSTATES	MP_TREM2	control_LMNA	10	17
ZNF385D	3.76	1.21e-06	0.14	0.0386	6.41	39.4	4.76e-10	5.92	LV	CELLSTATES	MP_TREM2	control_LMNA	10	17
AL138694.1	3.67	0.0288	0.0237	0	5.39	18.2	0.000178	1.54	LV	CELLSTATES	MP_TREM2	control_LMNA	10	17
DENND5B-AS1	3.56	0.045	0.022	0.000826	5.37	16.1	0.000363	1.35	LV	CELLSTATES	MP_TREM2	control_LMNA	10	17
KDELC2	3.54	0.0202	0.02	0.00714	5.46	15.9	0.000104	1.69	LV	CELLSTATES	MP_TREM2	control_LMNA	10	17
S100A8	3.42	0.0468	0.0237	0.00164	5.4	14.8	0.00042	1.33	LV	CELLSTATES	MP_TREM2	control_LMNA	10	17
FBLN5	3.33	0.00358	0.0514	0.0124	5.86	19.9	8.75e-06	2.45	LV	CELLSTATES	MP_TREM2	control_LMNA	10	17
DYSF	3.25	0.00122	0.0553	0.0434	6.11	22.9	1.93e-06	2.91	LV	CELLSTATES	MP_TREM2	control_LMNA	10	17
DUSP2	3.21	0.045	0.0446	0.00522	5.56	12.8	0.000366	1.35	LV	CELLSTATES	MP_TREM2	control_LMNA	10	17
PCOLCE2	3.2	0.00133	0.07	0.0221	5.99	22.5	2.35e-06	2.88	LV	CELLSTATES	MP_TREM2	control_LMNA	10	17
AQP9	3.18	0.00988	0.0575	0.0144	5.82	17.1	3.74e-05	2.01	LV	CELLSTATES	MP_TREM2	control_LMNA	10	17
BAP1	3.17	0.0468	0.0313	0.00652	5.53	12.5	0.00044	1.33	LV	CELLSTATES	MP_TREM2	control_LMNA	10	17
VCAN	3.04	1.12e-06	0.32	0.0653	7.32	40.6	2.64e-10	5.95	LV	CELLSTATES	MP_TREM2	control_LMNA	10	17
RAB5IF	3.03	0.0454	0.0334	0.00798	5.61	12.6	0.000398	1.34	LV	CELLSTATES	MP_TREM2	control_LMNA	10	17
NEURL2	3.01	0.00358	0.0792	0.0304	6.1	20.1	8.24e-06	2.45	LV	CELLSTATES	MP_TREM2	control_LMNA	10	17
AC138207.5	2.96	0.0451	0.0414	0.0101	5.67	12.7	0.000379	1.35	LV	CELLSTATES	MP_TREM2	control_LMNA	10	17
MANF	2.95	0.0301	0.0317	0.0199	5.78	14	0.000192	1.52	LV	CELLSTATES	MP_TREM2	control_LMNA	10	17
FCGBP	2.93	0.000376	0.124	0.0336	6.44	25.9	4.15e-07	3.42	LV	CELLSTATES	MP_TREM2	control_LMNA	10	17
CLEC5A	2.9	0.0372	0.0667	0.00943	5.83	13.3	0.000276	1.43	LV	CELLSTATES	MP_TREM2	control_LMNA	10	17
SLC9A1	2.71	0.0468	0.0349	0.0228	5.78	12.5	0.000431	1.33	LV	CELLSTATES	MP_TREM2	control_LMNA	10	17
SEMA4B	2.67	0.0468	0.0671	0.0173	5.86	12.4	0.000436	1.33	LV	CELLSTATES	MP_TREM2	control_LMNA	10	17
CUX2	2.66	0.0202	0.0764	0.0269	5.97	15.2	0.000102	1.69	LV	CELLSTATES	MP_TREM2	control_LMNA	10	17
FLNB	2.6	0.000599	0.166	0.0544	6.66	24.5	8.51e-07	3.22	LV	CELLSTATES	MP_TREM2	control_LMNA	10	17
GPC4	2.6	0.00876	0.0756	0.048	6.19	17.4	3.18e-05	2.06	LV	CELLSTATES	MP_TREM2	control_LMNA	10	17
AL078590.2	2.48	0.00767	0.178	0.053	6.58	17.8	2.66e-05	2.12	LV	CELLSTATES	MP_TREM2	control_LMNA	10	17
AC093895.1	2.42	0.00165	0.173	0.0572	6.72	21.9	3.13e-06	2.78	LV	CELLSTATES	MP_TREM2	control_LMNA	10	17
GK-AS1	2.4	0.00714	0.121	0.0529	6.44	18	2.34e-05	2.15	LV	CELLSTATES	MP_TREM2	control_LMNA	10	17
LUCAT1	2.34	0.00358	0.138	0.0617	6.66	20	8.67e-06	2.45	LV	CELLSTATES	MP_TREM2	control_LMNA	10	17
RIPOR2	2.34	0.0365	0.0642	0.0413	6.09	13.4	0.000265	1.44	LV	CELLSTATES	MP_TREM2	control_LMNA	10	17
HK3	2.33	0.0142	0.0978	0.0569	6.35	16.2	5.92e-05	1.85	LV	CELLSTATES	MP_TREM2	control_LMNA	10	17
PRR16	2.3	0.0482	0.0692	0.0376	6.1	12.3	0.000472	1.32	LV	CELLSTATES	MP_TREM2	control_LMNA	10	17
AC005786.3	2.27	0.0451	0.11	0.0323	6.2	12.7	0.000376	1.35	LV	CELLSTATES	MP_TREM2	control_LMNA	10	17
PRAM1	2.25	0.0166	0.125	0.0529	6.36	15.8	7.33e-05	1.78	LV	CELLSTATES	MP_TREM2	control_LMNA	10	17
CCR1	2.22	0.0273	0.122	0.047	6.33	14.3	0.000162	1.56	LV	CELLSTATES	MP_TREM2	control_LMNA	10	17
KIFC3	2.14	0.0451	0.0982	0.054	6.29	12.7	0.000388	1.35	LV	CELLSTATES	MP_TREM2	control_LMNA	10	17
MILR1	2.12	0.0142	0.154	0.0692	6.63	16.3	5.72e-05	1.85	LV	CELLSTATES	MP_TREM2	control_LMNA	10	17
CDCP1	2.06	0.000554	0.315	0.16	7.42	24.8	7.44e-07	3.26	LV	CELLSTATES	MP_TREM2	control_LMNA	10	17
AC120193.1	2.04	0.0013	0.37	0.117	7.43	22.7	2.16e-06	2.88	LV	CELLSTATES	MP_TREM2	control_LMNA	10	17
FABP4	2.04	0.0451	0.0895	0.061	6.38	12.6	0.000391	1.35	LV	CELLSTATES	MP_TREM2	control_LMNA	10	17
TPST1	2	0.000351	0.315	0.249	7.65	26.6	2.86e-07	3.45	LV	CELLSTATES	MP_TREM2	control_LMNA	10	17
HIPK2	1.92	0.000488	0.408	0.289	7.92	25.1	6.16e-07	3.31	LV	CELLSTATES	MP_TREM2	control_LMNA	10	17
KCNK13	1.91	0.0202	0.198	0.109	6.95	15.2	0.000102	1.69	LV	CELLSTATES	MP_TREM2	control_LMNA	10	17
ETV5	1.87	0.027	0.219	0.0912	6.88	14.4	0.000151	1.57	LV	CELLSTATES	MP_TREM2	control_LMNA	10	17
MIR4435-2HG	1.83	0.00116	0.406	0.249	7.89	23.1	1.75e-06	2.93	LV	CELLSTATES	MP_TREM2	control_LMNA	10	17
PRKCA	1.82	0.000362	0.568	0.321	8.23	26.1	3.71e-07	3.44	LV	CELLSTATES	MP_TREM2	control_LMNA	10	17
HIVEP3	1.81	0.0325	0.198	0.0892	6.86	13.7	0.000226	1.49	LV	CELLSTATES	MP_TREM2	control_LMNA	10	17
HSP90B1	1.81	0.0065	0.219	0.193	7.39	18.4	1.98e-05	2.19	LV	CELLSTATES	MP_TREM2	control_LMNA	10	17
S100A6	1.81	0.00714	0.277	0.129	7.33	18	2.37e-05	2.15	LV	CELLSTATES	MP_TREM2	control_LMNA	10	17
ADGRE2	1.77	0.0053	0.289	0.176	7.44	18.9	1.5e-05	2.28	LV	CELLSTATES	MP_TREM2	control_LMNA	10	17
ST8SIA4	1.7	0.00451	0.515	0.293	8	19.4	1.17e-05	2.35	LV	CELLSTATES	MP_TREM2	control_LMNA	10	17
THBS1	1.67	0.0468	0.348	0.0993	7.43	12.5	0.00043	1.33	LV	CELLSTATES	MP_TREM2	control_LMNA	10	17
AC074327.1	1.63	0.0026	0.499	0.417	8.25	20.9	5.34e-06	2.58	LV	CELLSTATES	MP_TREM2	control_LMNA	10	17
FP236383.1	1.55	0.0142	0.42	0.331	7.94	16.3	5.88e-05	1.85	LV	CELLSTATES	MP_TREM2	control_LMNA	10	17
BICD1	1.53	0.0474	0.181	0.158	7.12	12.4	0.000452	1.32	LV	CELLSTATES	MP_TREM2	control_LMNA	10	17
TGFBI	1.41	0.0193	0.522	0.29	8.13	15.4	9.16e-05	1.71	LV	CELLSTATES	MP_TREM2	control_LMNA	10	17
SLC16A10	1.38	0.0142	1.3	0.713	9.29	16.3	5.79e-05	1.85	LV	CELLSTATES	MP_TREM2	control_LMNA	10	17
OGDH	1.28	0.0468	0.429	0.392	8.07	12.5	0.000413	1.33	LV	CELLSTATES	MP_TREM2	control_LMNA	10	17
HPCAL1	1.27	0.0385	0.706	0.488	8.52	13.2	0.000292	1.41	LV	CELLSTATES	MP_TREM2	control_LMNA	10	17
AC100849.1	1.26	0.0451	0.938	0.852	9.08	12.7	0.000381	1.35	LV	CELLSTATES	MP_TREM2	control_LMNA	10	17
NRP1	1.15	0.0474	1.6	1.14	9.61	12.3	0.00046	1.32	LV	CELLSTATES	MP_TREM2	control_LMNA	10	17
RUNX1	1.09	0.0387	2.53	1.77	10.2	13.2	0.000296	1.41	LV	CELLSTATES	MP_TREM2	control_LMNA	10	17

## Sheet: control_PKP2
Gene	logFC	FDR	mean_exp_control	mean_exp_genotype	logCPM	F	PValue	FDR_plot	Region	annotation_level	cell_state	comparison	Observations_genotype	Observations_reference
AC018616.1	6.76	4.54e-06	0.0517	0.00183	6.17	39.2	2.53e-09	5.34	LV	CELLSTATES	MP_TREM2	control_PKP2	6	17
DYSF	4.62	0.000333	0.0553	0.0107	6.34	26.4	6.89e-07	3.48	LV	CELLSTATES	MP_TREM2	control_PKP2	6	17
AL078590.2	4.56	0.000417	0.178	0.00715	6.86	25.5	1.03e-06	3.38	LV	CELLSTATES	MP_TREM2	control_PKP2	6	17
SLC39A8	4.52	9.2e-07	0.242	0.0397	7.51	43.3	4.39e-10	6.04	LV	CELLSTATES	MP_TREM2	control_PKP2	6	17
THBS1	4.5	4.87e-05	0.348	0.0124	7.62	31.6	6.58e-08	4.31	LV	CELLSTATES	MP_TREM2	control_PKP2	6	17
AL132780.1	4.49	0.00138	0.0274	0.00715	6.06	21.9	5.43e-06	2.86	LV	CELLSTATES	MP_TREM2	control_PKP2	6	17
AL137789.1	4.39	0.0024	0.0416	0.00177	6.08	20.3	1.12e-05	2.62	LV	CELLSTATES	MP_TREM2	control_PKP2	6	17
C1orf147	4.24	0.00815	0.0191	0	5.84	20.8	5.45e-05	2.09	LV	CELLSTATES	MP_TREM2	control_PKP2	6	17
VAV3-AS1	4.23	0.0119	0.0207	0	5.91	17.8	9.47e-05	1.92	LV	CELLSTATES	MP_TREM2	control_PKP2	6	17
MYO1G	4.11	0.00698	0.038	0	6.05	17.5	4.33e-05	2.16	LV	CELLSTATES	MP_TREM2	control_PKP2	6	17
LPAR3	4.1	0.00907	0.0223	0	5.94	16.7	6.49e-05	2.04	LV	CELLSTATES	MP_TREM2	control_PKP2	6	17
IMPG2	4.07	0.00507	0.0206	0.00177	5.89	18.3	3.02e-05	2.3	LV	CELLSTATES	MP_TREM2	control_PKP2	6	17
AL139300.2	4.02	0.00332	0.0154	0.00177	5.83	21.2	1.74e-05	2.48	LV	CELLSTATES	MP_TREM2	control_PKP2	6	17
SDF2L1	3.89	0.0283	0.0137	0	5.85	17.1	0.000302	1.55	LV	CELLSTATES	MP_TREM2	control_PKP2	6	17
PLAU	3.88	0.00097	0.127	0.0256	6.71	23.1	3.14e-06	3.01	LV	CELLSTATES	MP_TREM2	control_PKP2	6	17
CUX2	3.86	0.00236	0.0764	0.0102	6.34	20.5	1.07e-05	2.63	LV	CELLSTATES	MP_TREM2	control_PKP2	6	17
FABP4	3.66	0.00138	0.0895	0.0362	6.55	21.9	5.4e-06	2.86	LV	CELLSTATES	MP_TREM2	control_PKP2	6	17
LMNB1	3.58	0.0194	0.0407	0	6.03	14.7	0.000176	1.71	LV	CELLSTATES	MP_TREM2	control_PKP2	6	17
MLXIPL	3.55	0.0435	0.0188	0.00177	5.89	14.2	0.000585	1.36	LV	CELLSTATES	MP_TREM2	control_PKP2	6	17
PRAM1	3.54	0.000865	0.125	0.0108	6.62	23.5	2.61e-06	3.06	LV	CELLSTATES	MP_TREM2	control_PKP2	6	17
SEC11C	3.53	0.0198	0.035	0.00538	6.08	14.5	0.000189	1.7	LV	CELLSTATES	MP_TREM2	control_PKP2	6	17
CTSL	3.5	2.91e-07	0.603	0.129	8.41	46.5	1.16e-10	6.54	LV	CELLSTATES	MP_TREM2	control_PKP2	6	17
CPB2-AS1	3.49	0.0298	0.0159	0.00355	5.87	14.8	0.000323	1.53	LV	CELLSTATES	MP_TREM2	control_PKP2	6	17
PAPPA2	3.45	0.0298	0.0137	0.00177	5.8	16.8	0.000322	1.53	LV	CELLSTATES	MP_TREM2	control_PKP2	6	17
WDFY3-AS1	3.44	0.0484	0.0311	0	5.92	13.6	0.000719	1.32	LV	CELLSTATES	MP_TREM2	control_PKP2	6	17
FOSL1	3.43	0.0386	0.0409	0	6.03	12.7	0.000473	1.41	LV	CELLSTATES	MP_TREM2	control_PKP2	6	17
SERPINE1	3.42	0.0124	0.0564	0.0141	6.29	15.8	9.99e-05	1.91	LV	CELLSTATES	MP_TREM2	control_PKP2	6	17
IL10	3.38	0.044	0.0223	0.00544	6.01	12.3	0.000597	1.36	LV	CELLSTATES	MP_TREM2	control_PKP2	6	17
POP1	3.37	0.0277	0.0451	0.00887	6.19	13.6	0.000293	1.56	LV	CELLSTATES	MP_TREM2	control_PKP2	6	17
TUBB2A	3.37	0.0387	0.0444	0	5.97	13.3	0.000478	1.41	LV	CELLSTATES	MP_TREM2	control_PKP2	6	17
GALE	3.34	0.0316	0.0435	0.0106	6.22	13.2	0.000354	1.5	LV	CELLSTATES	MP_TREM2	control_PKP2	6	17
MGAM	3.34	0.00369	0.0937	0.0183	6.62	19.1	2.04e-05	2.43	LV	CELLSTATES	MP_TREM2	control_PKP2	6	17
NEURL2	3.34	0.00698	0.0792	0.0178	6.47	17.6	4.23e-05	2.16	LV	CELLSTATES	MP_TREM2	control_PKP2	6	17
PPP1R14B	3.31	0.0401	0.0386	0	5.98	13.2	0.000516	1.4	LV	CELLSTATES	MP_TREM2	control_PKP2	6	17
PRR16	3.3	0.0135	0.0692	0.0178	6.42	15.6	0.000112	1.87	LV	CELLSTATES	MP_TREM2	control_PKP2	6	17
PCOLCE2	3.29	0.00942	0.07	0.0229	6.41	16.5	6.96e-05	2.03	LV	CELLSTATES	MP_TREM2	control_PKP2	6	17
HK3	3.28	0.00241	0.0978	0.0262	6.64	20.3	1.17e-05	2.62	LV	CELLSTATES	MP_TREM2	control_PKP2	6	17
RARA	3.15	0.0197	0.061	0.0138	6.32	14.5	0.000186	1.7	LV	CELLSTATES	MP_TREM2	control_PKP2	6	17
AL592295.4	3.13	0.0298	0.0582	0.00721	6.2	13.4	0.000328	1.53	LV	CELLSTATES	MP_TREM2	control_PKP2	6	17
CCR1	3.13	0.00415	0.122	0.0176	6.63	18.8	2.37e-05	2.38	LV	CELLSTATES	MP_TREM2	control_PKP2	6	17
AC017002.5	3.11	0.00972	0.0805	0.0125	6.49	16.4	7.26e-05	2.01	LV	CELLSTATES	MP_TREM2	control_PKP2	6	17
AL138787.2	3.05	0.0197	0.0502	0.0236	6.35	14.6	0.000181	1.7	LV	CELLSTATES	MP_TREM2	control_PKP2	6	17
HSPA5	3.03	0.0274	0.0551	0.0223	6.42	13.7	0.000287	1.56	LV	CELLSTATES	MP_TREM2	control_PKP2	6	17
MICALL1	3.03	0.044	0.0493	0.00727	6.2	12.2	0.000605	1.36	LV	CELLSTATES	MP_TREM2	control_PKP2	6	17
KCNK13	3.02	0.00133	0.198	0.0366	7.13	22.1	4.86e-06	2.88	LV	CELLSTATES	MP_TREM2	control_PKP2	6	17
PSMD13	2.96	0.0197	0.0884	0.0144	6.48	14.5	0.000185	1.7	LV	CELLSTATES	MP_TREM2	control_PKP2	6	17
AQP9	2.94	0.0445	0.0575	0.0144	6.31	12.1	0.000619	1.35	LV	CELLSTATES	MP_TREM2	control_PKP2	6	17
FBLN5	2.88	0.036	0.0514	0.0126	6.34	12.8	0.000438	1.44	LV	CELLSTATES	MP_TREM2	control_PKP2	6	17
CYTOR	2.86	0.00097	0.221	0.0339	7.22	23.1	3.16e-06	3.01	LV	CELLSTATES	MP_TREM2	control_PKP2	6	17
MBOAT7	2.86	0.0435	0.0669	0.0178	6.35	12.2	0.000579	1.36	LV	CELLSTATES	MP_TREM2	control_PKP2	6	17
RHD	2.86	0.0337	0.0568	0.0144	6.32	13	0.000402	1.47	LV	CELLSTATES	MP_TREM2	control_PKP2	6	17
GPC4	2.84	0.0247	0.0756	0.0712	6.73	13.9	0.000249	1.61	LV	CELLSTATES	MP_TREM2	control_PKP2	6	17
LUCAT1	2.8	0.00445	0.138	0.042	6.98	18.6	2.58e-05	2.35	LV	CELLSTATES	MP_TREM2	control_PKP2	6	17
VCAN	2.8	0.00138	0.32	0.0675	7.75	21.9	5.48e-06	2.86	LV	CELLSTATES	MP_TREM2	control_PKP2	6	17
FGD6	2.79	0.00188	0.169	0.0622	7.12	21.1	8.06e-06	2.73	LV	CELLSTATES	MP_TREM2	control_PKP2	6	17
DLGAP1	2.72	0.0119	0.109	0.0335	6.67	15.9	9.48e-05	1.92	LV	CELLSTATES	MP_TREM2	control_PKP2	6	17
CCL2	2.67	0.0484	0.12	0.0167	6.73	11.8	0.000723	1.32	LV	CELLSTATES	MP_TREM2	control_PKP2	6	17
HSP90B1	2.65	0.00138	0.219	0.0975	7.53	21.9	5.38e-06	2.86	LV	CELLSTATES	MP_TREM2	control_PKP2	6	17
FLNB	2.64	0.00453	0.166	0.0476	7.04	18.5	2.66e-05	2.34	LV	CELLSTATES	MP_TREM2	control_PKP2	6	17
EPAS1	2.63	0.0337	0.09	0.0248	6.56	13	0.000402	1.47	LV	CELLSTATES	MP_TREM2	control_PKP2	6	17
AC027117.2	2.6	0.0215	0.0886	0.0576	6.74	14.2	0.000214	1.67	LV	CELLSTATES	MP_TREM2	control_PKP2	6	17
PKD1L3	2.57	0.0445	0.0854	0.0199	6.49	12.1	0.000617	1.35	LV	CELLSTATES	MP_TREM2	control_PKP2	6	17
IL1R2	2.56	0.0484	0.108	0.0282	6.63	11.8	0.000721	1.32	LV	CELLSTATES	MP_TREM2	control_PKP2	6	17
SLC2A3	2.55	0.00878	0.316	0.0615	7.69	16.8	6.07e-05	2.06	LV	CELLSTATES	MP_TREM2	control_PKP2	6	17
ZNF385D	2.55	0.0395	0.14	0.13	7.13	12.5	0.000502	1.4	LV	CELLSTATES	MP_TREM2	control_PKP2	6	17
SLC16A10	2.54	0.000417	1.3	0.399	9.4	25.6	9.94e-07	3.38	LV	CELLSTATES	MP_TREM2	control_PKP2	6	17
FCGBP	2.46	0.0321	0.124	0.0356	6.91	13.2	0.000363	1.49	LV	CELLSTATES	MP_TREM2	control_PKP2	6	17
ST8SIA4	2.46	0.00037	0.515	0.154	8.12	26.1	7.94e-07	3.43	LV	CELLSTATES	MP_TREM2	control_PKP2	6	17
CD36	2.44	3.83e-05	1.15	0.444	9.2	32.4	4.57e-08	4.42	LV	CELLSTATES	MP_TREM2	control_PKP2	6	17
LAP3	2.4	0.035	0.123	0.0304	6.68	12.9	0.000422	1.46	LV	CELLSTATES	MP_TREM2	control_PKP2	6	17
CDCP1	2.33	0.00111	0.315	0.102	7.66	22.7	3.81e-06	2.95	LV	CELLSTATES	MP_TREM2	control_PKP2	6	17
FN1	2.31	0.00889	0.311	0.172	7.74	16.8	6.22e-05	2.05	LV	CELLSTATES	MP_TREM2	control_PKP2	6	17
AC093895.1	2.22	0.0329	0.173	0.0768	7.21	13.1	0.000379	1.48	LV	CELLSTATES	MP_TREM2	control_PKP2	6	17
MIR646HG	2.21	0.03	0.18	0.0502	7.07	13.4	0.000333	1.52	LV	CELLSTATES	MP_TREM2	control_PKP2	6	17
ADGRE2	2.17	0.00369	0.289	0.123	7.62	19	2.08e-05	2.43	LV	CELLSTATES	MP_TREM2	control_PKP2	6	17
AC120193.1	2.09	0.00698	0.37	0.104	7.78	17.5	4.32e-05	2.16	LV	CELLSTATES	MP_TREM2	control_PKP2	6	17
FPR1	2.09	0.00179	0.438	0.15	8.03	21.2	7.45e-06	2.75	LV	CELLSTATES	MP_TREM2	control_PKP2	6	17
RASGRP3	2.05	0.0146	0.306	0.111	7.64	15.3	0.000125	1.84	LV	CELLSTATES	MP_TREM2	control_PKP2	6	17
FP236383.1	2.03	0.00781	0.42	0.192	7.97	17.2	5.1e-05	2.11	LV	CELLSTATES	MP_TREM2	control_PKP2	6	17
TPST1	2.01	0.0119	0.315	0.191	7.82	15.9	9.47e-05	1.92	LV	CELLSTATES	MP_TREM2	control_PKP2	6	17
DOCK3	1.96	0.0484	0.236	0.17	7.52	11.8	0.000716	1.32	LV	CELLSTATES	MP_TREM2	control_PKP2	6	17
EEPD1	1.96	0.00755	0.387	0.15	7.85	17.3	4.78e-05	2.12	LV	CELLSTATES	MP_TREM2	control_PKP2	6	17
DRAM1	1.95	0.0254	0.279	0.0926	7.47	13.8	0.00026	1.6	LV	CELLSTATES	MP_TREM2	control_PKP2	6	17
ANPEP	1.91	0.0387	0.195	0.134	7.41	12.6	0.000487	1.41	LV	CELLSTATES	MP_TREM2	control_PKP2	6	17
MIR4435-2HG	1.9	0.00889	0.406	0.221	8.07	16.7	6.29e-05	2.05	LV	CELLSTATES	MP_TREM2	control_PKP2	6	17
CR1	1.87	0.035	0.231	0.0789	7.29	12.9	0.000423	1.46	LV	CELLSTATES	MP_TREM2	control_PKP2	6	17
RAB7B	1.87	0.0337	0.282	0.125	7.48	13	0.000398	1.47	LV	CELLSTATES	MP_TREM2	control_PKP2	6	17
ZNF577	1.84	0.0418	0.233	0.115	7.42	12.3	0.000551	1.38	LV	CELLSTATES	MP_TREM2	control_PKP2	6	17
MBP	1.76	0.00198	0.966	0.462	9.03	20.9	8.64e-06	2.7	LV	CELLSTATES	MP_TREM2	control_PKP2	6	17
CYTH4	1.7	0.0215	0.44	0.179	8.03	14.3	0.000213	1.67	LV	CELLSTATES	MP_TREM2	control_PKP2	6	17
TGFBI	1.69	0.0144	0.522	0.275	8.35	15.4	0.000121	1.84	LV	CELLSTATES	MP_TREM2	control_PKP2	6	17
NRP1	1.64	0.00341	1.6	0.7	9.67	19.3	1.85e-05	2.47	LV	CELLSTATES	MP_TREM2	control_PKP2	6	17
ZNF710	1.63	0.00835	0.601	0.324	8.51	16.9	5.71e-05	2.08	LV	CELLSTATES	MP_TREM2	control_PKP2	6	17
TPRG1	1.52	0.0135	1.71	1.07	9.79	15.6	0.00011	1.87	LV	CELLSTATES	MP_TREM2	control_PKP2	6	17
LRP1	1.5	0.0183	0.769	0.437	8.82	14.8	0.000164	1.74	LV	CELLSTATES	MP_TREM2	control_PKP2	6	17
PRKCA	1.49	0.0411	0.568	0.415	8.5	12.4	0.000532	1.39	LV	CELLSTATES	MP_TREM2	control_PKP2	6	17

## Sheet: control_PVneg
Gene	logFC	FDR	mean_exp_control	mean_exp_genotype	logCPM	F	PValue	FDR_plot	Region	annotation_level	cell_state	comparison	Observations_genotype	Observations_reference
MTMR11	5.28	0.00955	0.0129	0.00386	5.25	22.5	1.59e-05	2.02	LV	CELLSTATES	MP_TREM2	control_PVneg	8	17
HOXB2	4.72	0.0403	0.0172	0.00431	5.32	17.7	0.000105	1.39	LV	CELLSTATES	MP_TREM2	control_PVneg	8	17
THBS1	4.05	4.11e-06	0.348	0.0135	7.34	39.4	6.5e-10	5.39	LV	CELLSTATES	MP_TREM2	control_PVneg	8	17
CTU1	3.75	0.0475	0.0393	0.00573	5.53	14.7	0.000135	1.32	LV	CELLSTATES	MP_TREM2	control_PVneg	8	17
SERPINE1	3.21	0.0403	0.0564	0.0383	6.16	15.2	0.000105	1.39	LV	CELLSTATES	MP_TREM2	control_PVneg	8	17
AC093895.1	3.2	0.00098	0.173	0.0419	6.81	25.3	6.5e-07	3.01	LV	CELLSTATES	MP_TREM2	control_PVneg	8	17
LUCAT1	3.05	0.00203	0.138	0.0361	6.68	23	2.04e-06	2.69	LV	CELLSTATES	MP_TREM2	control_PVneg	8	17
FCGBP	2.88	0.00747	0.124	0.0361	6.62	19.6	1.12e-05	2.13	LV	CELLSTATES	MP_TREM2	control_PVneg	8	17
AL078590.2	2.61	0.0415	0.178	0.0594	6.73	15.1	0.000114	1.38	LV	CELLSTATES	MP_TREM2	control_PVneg	8	17
FLNB	2.47	0.0189	0.166	0.0729	6.86	17.3	3.64e-05	1.72	LV	CELLSTATES	MP_TREM2	control_PVneg	8	17
GLDN	2.33	0.0154	0.25	0.423	7.99	17.9	2.67e-05	1.81	LV	CELLSTATES	MP_TREM2	control_PVneg	8	17
AC074327.1	2.2	0.00182	0.499	0.312	8.28	23.6	1.5e-06	2.74	LV	CELLSTATES	MP_TREM2	control_PVneg	8	17
AL513327.1	2.03	0.028	0.248	0.115	7.32	16.3	6.2e-05	1.55	LV	CELLSTATES	MP_TREM2	control_PVneg	8	17

## Sheet: control_RBM20
Gene	logFC	FDR	mean_exp_control	mean_exp_genotype	logCPM	F	PValue	FDR_plot	Region	annotation_level	cell_state	comparison	Observations_genotype	Observations_reference
AL078590.2	3.98	0.000124	0.178	0.0177	6.87	31.2	3.88e-08	3.91	LV	CELLSTATES	MP_TREM2	control_RBM20	8	17
SERPINE1	3.91	0.00329	0.0564	0.00543	6.3	22.3	3.1e-06	2.48	LV	CELLSTATES	MP_TREM2	control_RBM20	8	17
CCL2	3.8	0.00117	0.12	0.00187	6.69	24.9	8.22e-07	2.93	LV	CELLSTATES	MP_TREM2	control_RBM20	8	17
AL137789.1	3.5	0.0202	0.0416	0.00187	6.15	17.4	3.48e-05	1.7	LV	CELLSTATES	MP_TREM2	control_RBM20	8	17
PTCRA	3.44	0.0224	0.0407	0	6.05	17.1	4.91e-05	1.65	LV	CELLSTATES	MP_TREM2	control_RBM20	8	17
ZNF786	3.42	0.0205	0.0522	0.00202	6.25	17.3	3.81e-05	1.69	LV	CELLSTATES	MP_TREM2	control_RBM20	8	17
SYN2	3.34	0.0344	0.021	0	5.97	18.2	9.7e-05	1.46	LV	CELLSTATES	MP_TREM2	control_RBM20	8	17
FCGBP	3.27	0.000868	0.124	0.0212	6.85	26.1	4.57e-07	3.06	LV	CELLSTATES	MP_TREM2	control_RBM20	8	17
ITGA3	3.27	0.0205	0.0523	0.00575	6.23	17.2	3.85e-05	1.69	LV	CELLSTATES	MP_TREM2	control_RBM20	8	17
MLXIPL	3.26	0.0379	0.0188	0	5.96	17.5	0.00012	1.42	LV	CELLSTATES	MP_TREM2	control_RBM20	8	17
NCOA7-AS1	3.24	0.0479	0.0285	0	6	16.2	0.000169	1.32	LV	CELLSTATES	MP_TREM2	control_RBM20	8	17
SLC39A8	3.08	2.2e-05	0.242	0.0652	7.5	37.6	1.72e-09	4.66	LV	CELLSTATES	MP_TREM2	control_RBM20	8	17
FBLN5	3.06	0.0284	0.0514	0.0109	6.34	16	7.11e-05	1.55	LV	CELLSTATES	MP_TREM2	control_RBM20	8	17
AL132780.1	3.04	0.0415	0.0274	0.00618	6.11	14.7	0.00014	1.38	LV	CELLSTATES	MP_TREM2	control_RBM20	8	17
CUX2	2.95	0.0224	0.0764	0.0104	6.4	16.8	4.83e-05	1.65	LV	CELLSTATES	MP_TREM2	control_RBM20	8	17
AC027117.2	2.65	0.0189	0.0886	0.0281	6.6	17.7	3.02e-05	1.72	LV	CELLSTATES	MP_TREM2	control_RBM20	8	17
LINC01010	2.64	0.0265	0.162	0.0259	6.81	16.2	6.45e-05	1.58	LV	CELLSTATES	MP_TREM2	control_RBM20	8	17
GPC4	2.6	0.0344	0.0756	0.027	6.53	15.5	9.53e-05	1.46	LV	CELLSTATES	MP_TREM2	control_RBM20	8	17
MGAM	2.47	0.0309	0.0937	0.0292	6.66	15.8	8.23e-05	1.51	LV	CELLSTATES	MP_TREM2	control_RBM20	8	17
PRAM1	2.21	0.0493	0.125	0.0307	6.7	14.2	0.000183	1.31	LV	CELLSTATES	MP_TREM2	control_RBM20	8	17
CYTOR	2.09	0.0147	0.221	0.0648	7.24	18.4	2.1e-05	1.83	LV	CELLSTATES	MP_TREM2	control_RBM20	8	17
CD36	1.78	0.000407	1.15	0.484	9.12	28.3	1.6e-07	3.39	LV	CELLSTATES	MP_TREM2	control_RBM20	8	17
MIR4435-2HG	1.46	0.0379	0.406	0.248	8.11	15	0.000122	1.42	LV	CELLSTATES	MP_TREM2	control_RBM20	8	17
ASPH	1.44	0.0259	0.63	0.415	8.59	16.3	6.1e-05	1.59	LV	CELLSTATES	MP_TREM2	control_RBM20	8	17
NRP1	1.36	0.0113	1.6	0.866	9.63	19.3	1.35e-05	1.95	LV	CELLSTATES	MP_TREM2	control_RBM20	8	17

## Sheet: control_TTN
Gene	logFC	FDR	mean_exp_control	mean_exp_genotype	logCPM	F	PValue	FDR_plot	Region	annotation_level	cell_state	comparison	Observations_genotype	Observations_reference
SLC39A8	4.33	3.86e-16	0.242	0.0352	7.23	85	3.04e-20	15.4	LV	CELLSTATES	MP_TREM2	control_TTN	12	17
LINC01605	3.72	0.00114	0.0302	0	5.84	25.7	3.06e-06	2.94	LV	CELLSTATES	MP_TREM2	control_TTN	12	17
LPAR3	3.56	0.00183	0.0223	0	5.84	24.2	5.63e-06	2.74	LV	CELLSTATES	MP_TREM2	control_TTN	12	17
THBS1	3.5	4.47e-11	0.348	0.0267	7.35	59.8	1.06e-14	10.3	LV	CELLSTATES	MP_TREM2	control_TTN	12	17
BCL2A1	3.48	0.00406	0.0302	0	5.85	22.5	1.75e-05	2.39	LV	CELLSTATES	MP_TREM2	control_TTN	12	17
SLC12A8	3.35	0.00998	0.035	0	5.85	20.4	5.58e-05	2	LV	CELLSTATES	MP_TREM2	control_TTN	12	17
AL078590.2	3.33	2.72e-06	0.178	0.0231	6.68	35.8	2.14e-09	5.56	LV	CELLSTATES	MP_TREM2	control_TTN	12	17
S100A8	3.16	0.0108	0.0237	0	5.8	21.1	6.1e-05	1.97	LV	CELLSTATES	MP_TREM2	control_TTN	12	17
ZNF385D	3.06	1.46e-05	0.14	0.0355	6.58	32.1	1.5e-08	4.83	LV	CELLSTATES	MP_TREM2	control_TTN	12	17
PPM1E	3.04	0.0088	0.0355	0.00746	6	16.7	4.37e-05	2.06	LV	CELLSTATES	MP_TREM2	control_TTN	12	17
GPATCH4	3	0.0137	0.0235	0.00225	5.83	17	8.93e-05	1.86	LV	CELLSTATES	MP_TREM2	control_TTN	12	17
CLSPN	2.96	0.0146	0.0507	0	5.88	17.4	9.86e-05	1.84	LV	CELLSTATES	MP_TREM2	control_TTN	12	17
MICALL1	2.95	0.00718	0.0493	0.0075	6.07	17.2	3.42e-05	2.14	LV	CELLSTATES	MP_TREM2	control_TTN	12	17
GPRC5C	2.93	0.0336	0.0203	0.00104	5.81	16.4	0.000306	1.47	LV	CELLSTATES	MP_TREM2	control_TTN	12	17
RHOH	2.89	0.0126	0.023	0.00413	5.91	15.6	8.03e-05	1.9	LV	CELLSTATES	MP_TREM2	control_TTN	12	17
FSIP1	2.87	0.0147	0.0565	0.0035	6.07	15.1	0.000101	1.83	LV	CELLSTATES	MP_TREM2	control_TTN	12	17
DUSP2	2.83	0.028	0.0446	0.00413	5.95	14	0.000231	1.55	LV	CELLSTATES	MP_TREM2	control_TTN	12	17
DYSF	2.83	0.0024	0.0553	0.0199	6.24	19.8	8.5e-06	2.62	LV	CELLSTATES	MP_TREM2	control_TTN	12	17
AATK	2.81	0.0161	0.031	0.00587	5.94	14.9	0.000114	1.79	LV	CELLSTATES	MP_TREM2	control_TTN	12	17
ZSCAN20	2.78	0.0495	0.0148	0	5.72	20	0.000589	1.31	LV	CELLSTATES	MP_TREM2	control_TTN	12	17
JAK3	2.72	0.015	0.0449	0.00867	6.04	15.1	0.000104	1.82	LV	CELLSTATES	MP_TREM2	control_TTN	12	17
PCOLCE2	2.71	0.00216	0.07	0.0202	6.3	20.1	7.49e-06	2.67	LV	CELLSTATES	MP_TREM2	control_TTN	12	17
AC018616.1	2.7	0.00757	0.0517	0.0178	6.15	17	3.69e-05	2.12	LV	CELLSTATES	MP_TREM2	control_TTN	12	17
CPB2-AS1	2.59	0.0385	0.0159	0.00321	5.8	14	0.000391	1.41	LV	CELLSTATES	MP_TREM2	control_TTN	12	17
AC092069.1	2.55	0.0479	0.029	0.00312	5.96	12	0.000543	1.32	LV	CELLSTATES	MP_TREM2	control_TTN	12	17
ADA	2.53	0.0385	0.0314	0.00746	5.92	12.6	0.000391	1.41	LV	CELLSTATES	MP_TREM2	control_TTN	12	17
CCL2	2.53	0.00272	0.12	0.02	6.53	19.5	1.03e-05	2.57	LV	CELLSTATES	MP_TREM2	control_TTN	12	17
PTCRA	2.5	0.049	0.0407	0.00625	5.9	11.9	0.000567	1.31	LV	CELLSTATES	MP_TREM2	control_TTN	12	17
AC093895.1	2.49	8.9e-05	0.173	0.0464	6.89	28.4	9.81e-08	4.05	LV	CELLSTATES	MP_TREM2	control_TTN	12	17
ERGIC3	2.43	0.0314	0.0757	0.014	6.17	13.3	0.000265	1.5	LV	CELLSTATES	MP_TREM2	control_TTN	12	17
SEMA4B	2.41	0.0377	0.0671	0.0138	6.13	12.7	0.000374	1.42	LV	CELLSTATES	MP_TREM2	control_TTN	12	17
FBLN5	2.4	0.0198	0.0514	0.0175	6.21	14.4	0.000145	1.7	LV	CELLSTATES	MP_TREM2	control_TTN	12	17
IL1R2	2.31	0.0061	0.108	0.026	6.48	17.5	2.83e-05	2.21	LV	CELLSTATES	MP_TREM2	control_TTN	12	17
APOD	2.3	0.0261	0.125	0.0103	6.5	13.7	0.00021	1.58	LV	CELLSTATES	MP_TREM2	control_TTN	12	17
RFLNB	2.29	0.0479	0.0127	0.00413	5.78	12.5	0.000551	1.32	LV	CELLSTATES	MP_TREM2	control_TTN	12	17
MRPS6	2.27	0.00963	0.116	0.0276	6.49	16.4	5.15e-05	2.02	LV	CELLSTATES	MP_TREM2	control_TTN	12	17
FP236383.1	2.22	5.28e-07	0.42	0.152	7.68	39.5	3.33e-10	6.28	LV	CELLSTATES	MP_TREM2	control_TTN	12	17
AC017002.5	2.21	0.0197	0.0805	0.0289	6.36	14.5	0.000143	1.7	LV	CELLSTATES	MP_TREM2	control_TTN	12	17
S100A4	2.17	0.000959	0.192	0.0519	6.91	22.2	2.42e-06	3.02	LV	CELLSTATES	MP_TREM2	control_TTN	12	17
ABLIM3	2.16	0.00903	0.0969	0.0378	6.54	16.5	4.76e-05	2.04	LV	CELLSTATES	MP_TREM2	control_TTN	12	17
LINC02345	2.16	0.0495	0.0867	0.0145	6.24	11.8	0.000592	1.31	LV	CELLSTATES	MP_TREM2	control_TTN	12	17
SERPINE1	2.16	0.0495	0.0564	0.0235	6.22	11.8	0.000585	1.31	LV	CELLSTATES	MP_TREM2	control_TTN	12	17
HK3	2.09	0.0109	0.0978	0.0431	6.54	16	6.43e-05	1.96	LV	CELLSTATES	MP_TREM2	control_TTN	12	17
LINC01010	2.09	0.012	0.162	0.0401	6.65	15.8	7.19e-05	1.92	LV	CELLSTATES	MP_TREM2	control_TTN	12	17
TMEM173	2.08	0.0423	0.0931	0.0225	6.33	12.3	0.000456	1.37	LV	CELLSTATES	MP_TREM2	control_TTN	12	17
SLC2A3	2	0.000194	0.316	0.0881	7.47	26.3	2.9e-07	3.71	LV	CELLSTATES	MP_TREM2	control_TTN	12	17
FP671120.1	1.88	0.000364	0.264	0.138	7.36	24.8	6.3e-07	3.44	LV	CELLSTATES	MP_TREM2	control_TTN	12	17
FABP4	1.85	0.0343	0.0895	0.0502	6.57	12.9	0.000324	1.46	LV	CELLSTATES	MP_TREM2	control_TTN	12	17
TIMP1	1.83	0.0178	0.246	0.0369	6.93	14.7	0.000128	1.75	LV	CELLSTATES	MP_TREM2	control_TTN	12	17
LGALS1	1.81	0.0199	0.141	0.0597	6.75	14.4	0.000149	1.7	LV	CELLSTATES	MP_TREM2	control_TTN	12	17
FCGBP	1.78	0.0146	0.124	0.0648	6.78	15.2	9.89e-05	1.84	LV	CELLSTATES	MP_TREM2	control_TTN	12	17
TPST1	1.77	0.000378	0.315	0.235	7.77	24.6	6.95e-07	3.42	LV	CELLSTATES	MP_TREM2	control_TTN	12	17
LUCAT1	1.74	0.0127	0.138	0.0767	6.94	15.5	8.21e-05	1.9	LV	CELLSTATES	MP_TREM2	control_TTN	12	17
CYTOR	1.59	0.0139	0.221	0.0955	7.14	15.3	9.18e-05	1.86	LV	CELLSTATES	MP_TREM2	control_TTN	12	17
RASGRP3	1.59	0.00406	0.306	0.132	7.42	18.4	1.77e-05	2.39	LV	CELLSTATES	MP_TREM2	control_TTN	12	17
PDIA3	1.54	0.0495	0.0992	0.0903	6.86	11.8	0.000583	1.31	LV	CELLSTATES	MP_TREM2	control_TTN	12	17
DOCK3	1.52	0.0153	0.236	0.132	7.22	15	0.000107	1.82	LV	CELLSTATES	MP_TREM2	control_TTN	12	17
PRKCA	1.5	0.000378	0.568	0.335	8.27	24.6	7.14e-07	3.42	LV	CELLSTATES	MP_TREM2	control_TTN	12	17
FGD6	1.46	0.042	0.169	0.106	7	12.3	0.00045	1.38	LV	CELLSTATES	MP_TREM2	control_TTN	12	17
IER3	1.46	0.0336	0.208	0.104	7.16	13.1	0.000301	1.47	LV	CELLSTATES	MP_TREM2	control_TTN	12	17
FN1	1.45	0.0088	0.311	0.188	7.54	16.6	4.51e-05	2.06	LV	CELLSTATES	MP_TREM2	control_TTN	12	17
MIR4435-2HG	1.45	0.00199	0.406	0.254	7.94	20.3	6.59e-06	2.7	LV	CELLSTATES	MP_TREM2	control_TTN	12	17
HSP90B1	1.42	0.0126	0.219	0.167	7.45	15.6	7.95e-05	1.9	LV	CELLSTATES	MP_TREM2	control_TTN	12	17
ACTB	1.4	0.00262	0.549	0.276	8.18	19.6	9.69e-06	2.58	LV	CELLSTATES	MP_TREM2	control_TTN	12	17
MARCO	1.39	0.0336	0.221	0.131	7.21	13	0.000309	1.47	LV	CELLSTATES	MP_TREM2	control_TTN	12	17
TGFBI	1.39	0.00183	0.522	0.302	8.19	20.6	5.77e-06	2.74	LV	CELLSTATES	MP_TREM2	control_TTN	12	17
TNFRSF11A	1.39	0.028	0.223	0.127	7.25	13.6	0.00023	1.55	LV	CELLSTATES	MP_TREM2	control_TTN	12	17
NAMPT	1.34	0.00181	0.839	0.335	8.54	20.7	5.29e-06	2.74	LV	CELLSTATES	MP_TREM2	control_TTN	12	17
NAA25	1.32	0.0426	0.239	0.158	7.38	12.3	0.000463	1.37	LV	CELLSTATES	MP_TREM2	control_TTN	12	17
HIPK2	1.29	0.0088	0.408	0.271	7.99	16.7	4.47e-05	2.06	LV	CELLSTATES	MP_TREM2	control_TTN	12	17
S100A6	1.29	0.0336	0.277	0.19	7.57	13	0.000304	1.47	LV	CELLSTATES	MP_TREM2	control_TTN	12	17
CTSL	1.28	0.00199	0.603	0.369	8.38	20.3	6.47e-06	2.7	LV	CELLSTATES	MP_TREM2	control_TTN	12	17
GLDN	1.28	0.0362	0.25	0.184	7.45	12.8	0.000348	1.44	LV	CELLSTATES	MP_TREM2	control_TTN	12	17
RAB7B	1.27	0.0431	0.282	0.15	7.37	12.2	0.000472	1.37	LV	CELLSTATES	MP_TREM2	control_TTN	12	17
VCAN	1.21	0.0336	0.32	0.194	7.69	13	0.000309	1.47	LV	CELLSTATES	MP_TREM2	control_TTN	12	17
LMNA	1.2	0.0385	0.343	0.21	7.72	12.6	0.000391	1.41	LV	CELLSTATES	MP_TREM2	control_TTN	12	17
CD36	1.19	0.002	1.15	0.741	9.16	20.3	6.78e-06	2.7	LV	CELLSTATES	MP_TREM2	control_TTN	12	17
ME2	1.19	0.0257	0.409	0.295	7.98	13.8	0.000204	1.59	LV	CELLSTATES	MP_TREM2	control_TTN	12	17
CREM	1.08	0.0499	0.498	0.293	8.04	11.8	0.000602	1.3	LV	CELLSTATES	MP_TREM2	control_TTN	12	17
TPRG1	1.03	0.0108	1.71	1.3	9.72	16	6.31e-05	1.97	LV	CELLSTATES	MP_TREM2	control_TTN	12	17
ASPH	1.01	0.039	0.63	0.491	8.53	12.5	0.000403	1.41	LV	CELLSTATES	MP_TREM2	control_TTN	12	17
