# Supplementary material for: Pathogenic variants damage cell composition and single cell transcription in cardiomyopathies
Source: Science. Author manuscript; Available in PMC 2022 Oct 3. (PMC9528698; doi:10.1126/science.abo1984)
Supplement: Supp table 44.21 [file NIHMS1835045-supplement-Supp_table_44_21.xlsx]

## Sheet: Index
Column name	Description
Gene	Gene symbol, Ensembl 84
logFC	log2-fold change
FDR	False discovery rate; FDR is the PValue after (by default) Benjamini-Hochberg correction.
mean_exp_control	Mean expression values across controls
mean_exp_genotype	Mean expression values across disease samples
logCPM	logCPM is the average expression of all pseudobulked samples for that particular gene across all samples on the log2-scale expressed in counts per million (cpm, as calculated by edgeR after normalization).
F	Output of quasi-likelihood F-test
PValue	PValue is the nominal p-value derived from F
FDR_plot	-log10(False discovery rate)
Region	Studied region (LV or RV)
annotation_level	Cell-type or cell-state
cell_state/state	Specification which cell-type or state was analysed
comparison	Specification control_GENOTYPE
Observations_genotype	Numbers of Patients included in edgeR (patients with low number of nuclei have been excluded)
Observations_reference	Numbers of Patients included in edgeR (patients with low number of nuclei have been excluded)

## Sheet: LMNA_control
Gene	logFC	FDR	mean_exp_control	mean_exp_genotype	logCPM	F	PValue	FDR_plot	Region	annotation_level	cell_state	comparison	Observations_genotype	Observations_reference
ADGRG7	5.92	0.0028	0	0.0247	4.21	22.2	2.64e-05	2.55	LV	CELLSTATES	MP_LYVE1hi.MHCII_lo	control_LMNA	11	18
FOSB	3.64	0.00349	0.000149	0.0158	3.65	19.7	3.86e-05	2.46	LV	CELLSTATES	MP_LYVE1hi.MHCII_lo	control_LMNA	11	18
CLEC4E	3.25	1.53e-05	0.0194	0.183	6.04	42.8	1.45e-08	4.82	LV	CELLSTATES	MP_LYVE1hi.MHCII_lo	control_LMNA	11	18
GRB10	3.23	0.000226	0.0103	0.0921	5.34	30.3	8.02e-07	3.65	LV	CELLSTATES	MP_LYVE1hi.MHCII_lo	control_LMNA	11	18
AL158071.4	3.19	0.000575	0.0143	0.179	5.98	27	2.58e-06	3.24	LV	CELLSTATES	MP_LYVE1hi.MHCII_lo	control_LMNA	11	18
TRIM7	3.19	0.00245	0.00375	0.0246	4.06	21.1	2.26e-05	2.61	LV	CELLSTATES	MP_LYVE1hi.MHCII_lo	control_LMNA	11	18
AC008759.3	2.96	0.0117	0.00297	0.0236	4.1	15.6	0.000205	1.93	LV	CELLSTATES	MP_LYVE1hi.MHCII_lo	control_LMNA	11	18
XG	2.84	0.000577	0.00245	0.0292	4.18	26.9	2.64e-06	3.24	LV	CELLSTATES	MP_LYVE1hi.MHCII_lo	control_LMNA	11	18
PDK4	2.82	0.000929	0.383	3.55	9.97	24.9	5.46e-06	3.03	LV	CELLSTATES	MP_LYVE1hi.MHCII_lo	control_LMNA	11	18
VCAM1	2.76	0.0277	0.00243	0.0268	4.08	12.8	0.000704	1.56	LV	CELLSTATES	MP_LYVE1hi.MHCII_lo	control_LMNA	11	18
ALOX15B	2.72	0.00461	0.0218	0.105	5.55	18.7	5.78e-05	2.34	LV	CELLSTATES	MP_LYVE1hi.MHCII_lo	control_LMNA	11	18
AP003354.2	2.54	0.000226	0.0116	0.0772	5.14	30.3	7.99e-07	3.65	LV	CELLSTATES	MP_LYVE1hi.MHCII_lo	control_LMNA	11	18
AL078590.3	2.45	0.0196	0.00206	0.018	3.89	13.9	0.000432	1.71	LV	CELLSTATES	MP_LYVE1hi.MHCII_lo	control_LMNA	11	18
LINC00996	2.45	0.00126	0.00491	0.0335	4.32	23.7	8.42e-06	2.9	LV	CELLSTATES	MP_LYVE1hi.MHCII_lo	control_LMNA	11	18
ZNF667	2.35	0.0107	0.00162	0.0146	3.73	16	0.000176	1.97	LV	CELLSTATES	MP_LYVE1hi.MHCII_lo	control_LMNA	11	18
EGFR	2.3	0.00102	0.00817	0.0454	4.64	24.5	6.25e-06	2.99	LV	CELLSTATES	MP_LYVE1hi.MHCII_lo	control_LMNA	11	18
NPPB	2.29	0.00153	0.0346	0.0914	5.41	22.9	1.13e-05	2.81	LV	CELLSTATES	MP_LYVE1hi.MHCII_lo	control_LMNA	11	18
ZBTB16	2.29	0.00163	0.457	2.86	9.62	22.6	1.27e-05	2.79	LV	CELLSTATES	MP_LYVE1hi.MHCII_lo	control_LMNA	11	18
FRAT1	2.24	0.0023	0.0104	0.0559	4.87	21.5	1.93e-05	2.64	LV	CELLSTATES	MP_LYVE1hi.MHCII_lo	control_LMNA	11	18
NHSL1	2.22	4.79e-07	0.418	2.65	9.53	63.7	5.03e-11	6.32	LV	CELLSTATES	MP_LYVE1hi.MHCII_lo	control_LMNA	11	18
SORT1	2.21	3.46e-05	0.0439	0.205	6.28	39.1	4.49e-08	4.46	LV	CELLSTATES	MP_LYVE1hi.MHCII_lo	control_LMNA	11	18
CRISPLD2	2.14	0.00117	0.0562	0.178	6.23	24	7.58e-06	2.93	LV	CELLSTATES	MP_LYVE1hi.MHCII_lo	control_LMNA	11	18
SLC19A2	2.14	0.00126	0.0182	0.0935	5.45	23.7	8.48e-06	2.9	LV	CELLSTATES	MP_LYVE1hi.MHCII_lo	control_LMNA	11	18
AP000812.1	2.11	0.00086	0.0328	0.171	5.98	25.2	4.9e-06	3.07	LV	CELLSTATES	MP_LYVE1hi.MHCII_lo	control_LMNA	11	18
OVCH1-AS1	2.11	0.014	0.0185	0.0957	5.32	15	0.000262	1.85	LV	CELLSTATES	MP_LYVE1hi.MHCII_lo	control_LMNA	11	18
TFCP2L1	2.11	0.000138	0.039	0.225	6.13	32.3	4e-07	3.86	LV	CELLSTATES	MP_LYVE1hi.MHCII_lo	control_LMNA	11	18
RBMS3-AS2	2.08	0.0155	0.00958	0.0351	4.46	14.7	0.000305	1.81	LV	CELLSTATES	MP_LYVE1hi.MHCII_lo	control_LMNA	11	18
HBB	2.05	0.0403	0.00979	0.0265	4.29	11.5	0.00125	1.39	LV	CELLSTATES	MP_LYVE1hi.MHCII_lo	control_LMNA	11	18
SLITRK4	2	0.00853	0.00946	0.046	4.68	16.8	0.000128	2.07	LV	CELLSTATES	MP_LYVE1hi.MHCII_lo	control_LMNA	11	18
ZNF189	2	0.000114	0.0502	0.252	6.53	33.7	2.56e-07	3.94	LV	CELLSTATES	MP_LYVE1hi.MHCII_lo	control_LMNA	11	18
AC002070.1	1.99	0.00111	0.0224	0.0935	5.42	24.2	7.13e-06	2.95	LV	CELLSTATES	MP_LYVE1hi.MHCII_lo	control_LMNA	11	18
AC002091.1	1.96	0.0161	0.00449	0.0261	4.2	14.5	0.000325	1.79	LV	CELLSTATES	MP_LYVE1hi.MHCII_lo	control_LMNA	11	18
INSR	1.93	4.79e-07	0.192	0.915	8.2	61.7	8.27e-11	6.32	LV	CELLSTATES	MP_LYVE1hi.MHCII_lo	control_LMNA	11	18
SH2D4A	1.93	0.0023	0.0267	0.0946	5.42	21.6	1.89e-05	2.64	LV	CELLSTATES	MP_LYVE1hi.MHCII_lo	control_LMNA	11	18
SNCAIP	1.92	0.0406	0.00798	0.0345	4.38	11.4	0.00127	1.39	LV	CELLSTATES	MP_LYVE1hi.MHCII_lo	control_LMNA	11	18
EIF4E3	1.91	0.0193	0.00777	0.027	4.2	13.9	0.000424	1.71	LV	CELLSTATES	MP_LYVE1hi.MHCII_lo	control_LMNA	11	18
ADAMTS10	1.9	0.00157	0.0326	0.152	6	22.8	1.2e-05	2.8	LV	CELLSTATES	MP_LYVE1hi.MHCII_lo	control_LMNA	11	18
ZFAND5	1.87	0.000154	0.0733	0.321	6.93	31.9	4.66e-07	3.81	LV	CELLSTATES	MP_LYVE1hi.MHCII_lo	control_LMNA	11	18
GFOD1	1.84	0.000803	0.125	0.395	7.24	25.4	4.51e-06	3.1	LV	CELLSTATES	MP_LYVE1hi.MHCII_lo	control_LMNA	11	18
RTN4RL1	1.84	0.00133	0.0158	0.069	5.13	23.4	9.53e-06	2.88	LV	CELLSTATES	MP_LYVE1hi.MHCII_lo	control_LMNA	11	18
ARRDC2	1.81	0.000126	0.0615	0.257	6.62	33.3	2.93e-07	3.9	LV	CELLSTATES	MP_LYVE1hi.MHCII_lo	control_LMNA	11	18
GRASP	1.81	0.0308	0.0218	0.0656	5.19	12.3	0.000845	1.51	LV	CELLSTATES	MP_LYVE1hi.MHCII_lo	control_LMNA	11	18
AC096887.1	1.79	0.0254	0.00994	0.0316	4.36	13.1	0.000602	1.6	LV	CELLSTATES	MP_LYVE1hi.MHCII_lo	control_LMNA	11	18
AC025576.2	1.78	0.0475	0.00571	0.0256	4.16	10.9	0.00164	1.32	LV	CELLSTATES	MP_LYVE1hi.MHCII_lo	control_LMNA	11	18
AL590617.2	1.76	0.003	0.0189	0.0816	5.27	20.5	2.88e-05	2.52	LV	CELLSTATES	MP_LYVE1hi.MHCII_lo	control_LMNA	11	18
CSGALNACT1	1.76	0.00131	0.922	4.26	10.3	23.5	9.08e-06	2.88	LV	CELLSTATES	MP_LYVE1hi.MHCII_lo	control_LMNA	11	18
AP003469.4	1.75	0.0274	0.0104	0.0349	4.42	12.8	0.00069	1.56	LV	CELLSTATES	MP_LYVE1hi.MHCII_lo	control_LMNA	11	18
PDE3B	1.75	6.96e-07	0.123	0.525	7.45	58.7	1.8e-10	6.16	LV	CELLSTATES	MP_LYVE1hi.MHCII_lo	control_LMNA	11	18
TAF4B	1.75	0.00245	0.0169	0.0586	4.95	21.1	2.28e-05	2.61	LV	CELLSTATES	MP_LYVE1hi.MHCII_lo	control_LMNA	11	18
PIEZO1	1.74	0.000138	0.0678	0.255	6.47	32.5	3.76e-07	3.86	LV	CELLSTATES	MP_LYVE1hi.MHCII_lo	control_LMNA	11	18
AC091563.1	1.73	0.0254	0.00995	0.0318	4.37	13.1	0.000613	1.59	LV	CELLSTATES	MP_LYVE1hi.MHCII_lo	control_LMNA	11	18
CA8	1.73	0.00831	0.0313	0.131	5.82	16.9	0.000121	2.08	LV	CELLSTATES	MP_LYVE1hi.MHCII_lo	control_LMNA	11	18
GLIS3	1.72	2.39e-05	0.241	1.17	8.52	40.8	2.71e-08	4.62	LV	CELLSTATES	MP_LYVE1hi.MHCII_lo	control_LMNA	11	18
RBMS3-AS3	1.72	0.00433	0.0279	0.0844	5.42	19	5.17e-05	2.36	LV	CELLSTATES	MP_LYVE1hi.MHCII_lo	control_LMNA	11	18
ALCAM	1.71	0.000138	0.152	0.552	7.58	32.6	3.66e-07	3.86	LV	CELLSTATES	MP_LYVE1hi.MHCII_lo	control_LMNA	11	18
PRKCH	1.68	0.0063	0.048	0.127	5.89	17.8	8.5e-05	2.2	LV	CELLSTATES	MP_LYVE1hi.MHCII_lo	control_LMNA	11	18
PDLIM3	1.66	0.0418	0.0182	0.0621	4.77	11.3	0.00134	1.38	LV	CELLSTATES	MP_LYVE1hi.MHCII_lo	control_LMNA	11	18
C5	1.65	0.000267	0.0457	0.16	5.96	29.6	1.02e-06	3.57	LV	CELLSTATES	MP_LYVE1hi.MHCII_lo	control_LMNA	11	18
MAP3K6	1.61	0.023	0.0206	0.0542	4.95	13.4	0.000537	1.64	LV	CELLSTATES	MP_LYVE1hi.MHCII_lo	control_LMNA	11	18
ACACB	1.6	0.00108	0.0723	0.234	6.56	24.3	6.84e-06	2.96	LV	CELLSTATES	MP_LYVE1hi.MHCII_lo	control_LMNA	11	18
CCDC40	1.59	0.0143	0.0458	0.136	5.96	14.9	0.000273	1.85	LV	CELLSTATES	MP_LYVE1hi.MHCII_lo	control_LMNA	11	18
P2RY12	1.59	0.0104	0.0674	0.194	6.36	16.1	0.000168	1.98	LV	CELLSTATES	MP_LYVE1hi.MHCII_lo	control_LMNA	11	18
TIMP3	1.58	0.00132	0.103	0.386	7.16	23.5	9.28e-06	2.88	LV	CELLSTATES	MP_LYVE1hi.MHCII_lo	control_LMNA	11	18
IER5	1.56	0.0435	0.0132	0.0346	4.5	11.2	0.00144	1.36	LV	CELLSTATES	MP_LYVE1hi.MHCII_lo	control_LMNA	11	18
GCLC	1.55	0.00924	0.0962	0.356	7.05	16.5	0.000142	2.03	LV	CELLSTATES	MP_LYVE1hi.MHCII_lo	control_LMNA	11	18
GREB1	1.53	0.0348	0.0223	0.0674	5.1	11.9	0.00101	1.46	LV	CELLSTATES	MP_LYVE1hi.MHCII_lo	control_LMNA	11	18
SYCP3	1.52	0.0139	0.0262	0.0721	5.24	15.1	0.000259	1.86	LV	CELLSTATES	MP_LYVE1hi.MHCII_lo	control_LMNA	11	18
SOCS2	1.5	0.0329	0.0104	0.0326	4.39	12.1	0.000937	1.48	LV	CELLSTATES	MP_LYVE1hi.MHCII_lo	control_LMNA	11	18
AC007262.2	1.46	0.000978	0.16	0.508	7.58	24.7	5.92e-06	3.01	LV	CELLSTATES	MP_LYVE1hi.MHCII_lo	control_LMNA	11	18
PCDH9	1.46	0.00347	0.0424	0.0974	5.65	19.8	3.78e-05	2.46	LV	CELLSTATES	MP_LYVE1hi.MHCII_lo	control_LMNA	11	18
RBMS3	1.46	0.0378	0.0353	0.0913	5.57	11.7	0.00113	1.42	LV	CELLSTATES	MP_LYVE1hi.MHCII_lo	control_LMNA	11	18
AL162431.2	1.44	0.0256	0.0164	0.0444	4.7	13	0.000621	1.59	LV	CELLSTATES	MP_LYVE1hi.MHCII_lo	control_LMNA	11	18
PER1	1.44	0.00236	0.105	0.311	6.96	21.4	2.06e-05	2.63	LV	CELLSTATES	MP_LYVE1hi.MHCII_lo	control_LMNA	11	18
LMOD2	1.42	0.039	0.0257	0.0452	4.84	11.6	0.0012	1.41	LV	CELLSTATES	MP_LYVE1hi.MHCII_lo	control_LMNA	11	18
PKP2	1.42	0.0162	0.0471	0.0996	5.7	14.5	0.000331	1.79	LV	CELLSTATES	MP_LYVE1hi.MHCII_lo	control_LMNA	11	18
NUDT16	1.41	0.00488	0.0563	0.182	6.19	18.6	6.16e-05	2.31	LV	CELLSTATES	MP_LYVE1hi.MHCII_lo	control_LMNA	11	18
RANBP17	1.41	0.00853	0.0265	0.0744	5.29	16.8	0.000128	2.07	LV	CELLSTATES	MP_LYVE1hi.MHCII_lo	control_LMNA	11	18
CHKA	1.4	0.000267	0.34	1.05	8.48	29.7	9.96e-07	3.57	LV	CELLSTATES	MP_LYVE1hi.MHCII_lo	control_LMNA	11	18
PDGFB	1.4	0.0041	0.0591	0.184	6.32	19.3	4.64e-05	2.39	LV	CELLSTATES	MP_LYVE1hi.MHCII_lo	control_LMNA	11	18
AHDC1	1.39	0.00346	0.0418	0.126	5.71	19.8	3.74e-05	2.46	LV	CELLSTATES	MP_LYVE1hi.MHCII_lo	control_LMNA	11	18
AKR1B1	1.39	0.000593	0.0962	0.242	6.68	26.7	2.84e-06	3.23	LV	CELLSTATES	MP_LYVE1hi.MHCII_lo	control_LMNA	11	18
SIRT5	1.38	0.00334	0.0657	0.154	6.17	20	3.51e-05	2.48	LV	CELLSTATES	MP_LYVE1hi.MHCII_lo	control_LMNA	11	18
ST6GALNAC3	1.38	0.011	0.121	0.355	7.13	15.9	0.000181	1.96	LV	CELLSTATES	MP_LYVE1hi.MHCII_lo	control_LMNA	11	18
SH3BP5	1.37	0.00853	0.299	0.953	8.41	16.8	0.000128	2.07	LV	CELLSTATES	MP_LYVE1hi.MHCII_lo	control_LMNA	11	18
PSTPIP2	1.36	0.0114	0.141	0.418	7.37	15.7	0.000195	1.94	LV	CELLSTATES	MP_LYVE1hi.MHCII_lo	control_LMNA	11	18
DOCK5	1.35	0.000226	0.285	0.837	8.25	30.3	7.9e-07	3.65	LV	CELLSTATES	MP_LYVE1hi.MHCII_lo	control_LMNA	11	18
GNB5	1.35	0.0256	0.0328	0.099	5.62	13	0.000629	1.59	LV	CELLSTATES	MP_LYVE1hi.MHCII_lo	control_LMNA	11	18
SYNE3	1.35	0.00239	0.0796	0.203	6.41	21.2	2.15e-05	2.62	LV	CELLSTATES	MP_LYVE1hi.MHCII_lo	control_LMNA	11	18
ADGRA3	1.32	0.000974	0.0365	0.103	5.64	24.7	5.81e-06	3.01	LV	CELLSTATES	MP_LYVE1hi.MHCII_lo	control_LMNA	11	18
ANKRD1	1.32	0.029	0.13	0.238	6.87	12.6	0.000761	1.54	LV	CELLSTATES	MP_LYVE1hi.MHCII_lo	control_LMNA	11	18
FAM241A	1.32	0.00433	0.0281	0.0806	5.33	18.9	5.28e-05	2.36	LV	CELLSTATES	MP_LYVE1hi.MHCII_lo	control_LMNA	11	18
P2RY8	1.32	0.0023	0.063	0.17	6.22	21.5	1.96e-05	2.64	LV	CELLSTATES	MP_LYVE1hi.MHCII_lo	control_LMNA	11	18
TMEM255B	1.32	0.00787	0.0392	0.0954	5.58	17.1	0.000113	2.1	LV	CELLSTATES	MP_LYVE1hi.MHCII_lo	control_LMNA	11	18
OGFRL1	1.3	0.0131	0.247	0.845	8.19	15.3	0.000238	1.88	LV	CELLSTATES	MP_LYVE1hi.MHCII_lo	control_LMNA	11	18
TSC22D3	1.3	0.0154	0.185	0.528	7.71	14.7	0.000302	1.81	LV	CELLSTATES	MP_LYVE1hi.MHCII_lo	control_LMNA	11	18
GALNT2	1.28	0.00157	0.226	0.603	7.84	22.8	1.21e-05	2.8	LV	CELLSTATES	MP_LYVE1hi.MHCII_lo	control_LMNA	11	18
WASHC2A	1.28	0.0204	0.104	0.302	6.96	13.8	0.000453	1.69	LV	CELLSTATES	MP_LYVE1hi.MHCII_lo	control_LMNA	11	18
P2RY13	1.27	0.0484	0.014	0.051	4.85	10.8	0.00169	1.31	LV	CELLSTATES	MP_LYVE1hi.MHCII_lo	control_LMNA	11	18
CCND3	1.26	0.013	0.344	0.934	8.44	15.3	0.000232	1.89	LV	CELLSTATES	MP_LYVE1hi.MHCII_lo	control_LMNA	11	18
SFXN5	1.26	0.000334	0.0721	0.195	6.42	28.7	1.39e-06	3.48	LV	CELLSTATES	MP_LYVE1hi.MHCII_lo	control_LMNA	11	18
INPP5A	1.25	0.00334	0.0414	0.106	5.69	20	3.47e-05	2.48	LV	CELLSTATES	MP_LYVE1hi.MHCII_lo	control_LMNA	11	18
URGCP	1.25	0.0143	0.0339	0.0698	5.27	14.9	0.000275	1.84	LV	CELLSTATES	MP_LYVE1hi.MHCII_lo	control_LMNA	11	18
SMIM3	1.24	0.0106	0.0434	0.138	5.98	16	0.000173	1.97	LV	CELLSTATES	MP_LYVE1hi.MHCII_lo	control_LMNA	11	18
GARNL3	1.23	0.000282	0.105	0.315	6.98	29.3	1.14e-06	3.55	LV	CELLSTATES	MP_LYVE1hi.MHCII_lo	control_LMNA	11	18
UST	1.23	0.00239	0.108	0.302	6.96	21.3	2.12e-05	2.62	LV	CELLSTATES	MP_LYVE1hi.MHCII_lo	control_LMNA	11	18
AHSA1	1.22	0.0262	0.0207	0.05	4.88	13	0.000645	1.58	LV	CELLSTATES	MP_LYVE1hi.MHCII_lo	control_LMNA	11	18
KLF9	1.2	0.0171	0.127	0.308	7.04	14.3	0.000363	1.77	LV	CELLSTATES	MP_LYVE1hi.MHCII_lo	control_LMNA	11	18
CD247	1.18	0.0411	0.0339	0.0809	5.41	11.4	0.00131	1.39	LV	CELLSTATES	MP_LYVE1hi.MHCII_lo	control_LMNA	11	18
ELL2	1.18	0.0102	0.342	0.922	8.47	16.2	0.000164	1.99	LV	CELLSTATES	MP_LYVE1hi.MHCII_lo	control_LMNA	11	18
ELMO1	1.17	0.000282	1.96	5.9	11	29.3	1.12e-06	3.55	LV	CELLSTATES	MP_LYVE1hi.MHCII_lo	control_LMNA	11	18
PSME4	1.17	0.000593	0.317	0.921	8.32	26.6	2.9e-06	3.23	LV	CELLSTATES	MP_LYVE1hi.MHCII_lo	control_LMNA	11	18
SRGAP1	1.17	0.00013	0.537	1.65	9.13	33	3.25e-07	3.89	LV	CELLSTATES	MP_LYVE1hi.MHCII_lo	control_LMNA	11	18
ZMAT1	1.17	0.00307	0.055	0.171	6.2	20.4	3e-05	2.51	LV	CELLSTATES	MP_LYVE1hi.MHCII_lo	control_LMNA	11	18
FAH	1.16	0.0162	0.0573	0.115	5.89	14.5	0.000334	1.79	LV	CELLSTATES	MP_LYVE1hi.MHCII_lo	control_LMNA	11	18
TSHR	1.16	0.0292	0.0799	0.185	6.42	12.5	0.000775	1.53	LV	CELLSTATES	MP_LYVE1hi.MHCII_lo	control_LMNA	11	18
MS4A14	1.15	0.0125	0.0819	0.198	6.41	15.4	0.000222	1.9	LV	CELLSTATES	MP_LYVE1hi.MHCII_lo	control_LMNA	11	18
MXD4	1.15	0.00174	0.0945	0.244	6.71	22.4	1.38e-05	2.76	LV	CELLSTATES	MP_LYVE1hi.MHCII_lo	control_LMNA	11	18
TXNIP	1.13	0.0063	0.626	1.55	9.14	17.8	8.46e-05	2.2	LV	CELLSTATES	MP_LYVE1hi.MHCII_lo	control_LMNA	11	18
HERPUD1	1.12	0.00681	0.32	0.804	8.31	17.5	9.37e-05	2.17	LV	CELLSTATES	MP_LYVE1hi.MHCII_lo	control_LMNA	11	18
LINC00662	1.12	0.00334	0.0742	0.184	6.38	19.9	3.55e-05	2.48	LV	CELLSTATES	MP_LYVE1hi.MHCII_lo	control_LMNA	11	18
FILIP1	1.11	0.0407	0.0499	0.088	5.59	11.4	0.00129	1.39	LV	CELLSTATES	MP_LYVE1hi.MHCII_lo	control_LMNA	11	18
KIAA0513	1.11	0.0223	0.055	0.131	5.94	13.5	0.000507	1.65	LV	CELLSTATES	MP_LYVE1hi.MHCII_lo	control_LMNA	11	18
PMS1	1.11	0.00413	0.182	0.452	7.49	19.2	4.71e-05	2.38	LV	CELLSTATES	MP_LYVE1hi.MHCII_lo	control_LMNA	11	18
MOB2	1.1	0.0364	0.0282	0.0859	5.22	11.8	0.00108	1.44	LV	CELLSTATES	MP_LYVE1hi.MHCII_lo	control_LMNA	11	18
ACOT11	1.06	0.0415	0.0857	0.183	6.42	11.3	0.00133	1.38	LV	CELLSTATES	MP_LYVE1hi.MHCII_lo	control_LMNA	11	18
GLCCI1	1.06	0.014	0.1	0.263	6.78	15.1	0.000261	1.85	LV	CELLSTATES	MP_LYVE1hi.MHCII_lo	control_LMNA	11	18
PAPOLG	1.06	0.023	0.0802	0.217	6.41	13.4	0.000533	1.64	LV	CELLSTATES	MP_LYVE1hi.MHCII_lo	control_LMNA	11	18
EVA1C	1.05	0.0453	0.111	0.243	6.82	11	0.00153	1.34	LV	CELLSTATES	MP_LYVE1hi.MHCII_lo	control_LMNA	11	18
ITPK1	1.05	0.00334	0.0903	0.21	6.55	20	3.55e-05	2.48	LV	CELLSTATES	MP_LYVE1hi.MHCII_lo	control_LMNA	11	18
MITF	1.04	0.00978	0.405	1.12	8.61	16.3	0.000154	2.01	LV	CELLSTATES	MP_LYVE1hi.MHCII_lo	control_LMNA	11	18
SORBS1	1.04	0.0407	0.0866	0.139	6.23	11.4	0.00127	1.39	LV	CELLSTATES	MP_LYVE1hi.MHCII_lo	control_LMNA	11	18
GRAMD2B	1.02	0.0375	0.111	0.236	6.76	11.7	0.00112	1.43	LV	CELLSTATES	MP_LYVE1hi.MHCII_lo	control_LMNA	11	18
HTRA1	1.02	0.0287	0.0583	0.139	6.01	12.6	0.000743	1.54	LV	CELLSTATES	MP_LYVE1hi.MHCII_lo	control_LMNA	11	18
MTURN	1.02	0.0294	0.0436	0.113	5.78	12.5	0.000787	1.53	LV	CELLSTATES	MP_LYVE1hi.MHCII_lo	control_LMNA	11	18
IRF2BP2	1.01	0.00841	0.0871	0.218	6.53	16.8	0.000124	2.07	LV	CELLSTATES	MP_LYVE1hi.MHCII_lo	control_LMNA	11	18
ZNF846	1.01	0.00837	0.204	0.531	7.68	16.9	0.000123	2.08	LV	CELLSTATES	MP_LYVE1hi.MHCII_lo	control_LMNA	11	18
FAM111A	1	0.00734	0.0895	0.201	6.54	17.3	0.000103	2.13	LV	CELLSTATES	MP_LYVE1hi.MHCII_lo	control_LMNA	11	18
JADE2	1	0.0398	0.0488	0.092	5.6	11.5	0.00123	1.4	LV	CELLSTATES	MP_LYVE1hi.MHCII_lo	control_LMNA	11	18
NEXN	1	0.0364	0.0859	0.138	6.21	11.8	0.00108	1.44	LV	CELLSTATES	MP_LYVE1hi.MHCII_lo	control_LMNA	11	18
SMYD4	0.999	0.00748	0.0915	0.204	6.53	17.2	0.000105	2.13	LV	CELLSTATES	MP_LYVE1hi.MHCII_lo	control_LMNA	11	18
TRAF5	0.998	0.0304	0.119	0.253	6.82	12.4	0.000824	1.52	LV	CELLSTATES	MP_LYVE1hi.MHCII_lo	control_LMNA	11	18
UPF1	0.996	0.0142	0.0557	0.12	5.86	15	0.00027	1.85	LV	CELLSTATES	MP_LYVE1hi.MHCII_lo	control_LMNA	11	18
LRP5L	0.988	0.0436	0.134	0.285	6.99	11.1	0.00146	1.36	LV	CELLSTATES	MP_LYVE1hi.MHCII_lo	control_LMNA	11	18
RAB11FIP3	0.988	0.0139	0.0477	0.124	5.77	15.1	0.000258	1.86	LV	CELLSTATES	MP_LYVE1hi.MHCII_lo	control_LMNA	11	18
PHLPP1	0.987	0.0202	0.0604	0.162	6.22	13.8	0.000447	1.69	LV	CELLSTATES	MP_LYVE1hi.MHCII_lo	control_LMNA	11	18
GPAT4	0.985	0.0279	0.0532	0.123	5.8	12.7	0.000714	1.55	LV	CELLSTATES	MP_LYVE1hi.MHCII_lo	control_LMNA	11	18
YAF2	0.978	0.011	0.207	0.496	7.62	15.9	0.000186	1.96	LV	CELLSTATES	MP_LYVE1hi.MHCII_lo	control_LMNA	11	18
PELI2	0.969	0.011	0.131	0.337	7.05	15.9	0.000186	1.96	LV	CELLSTATES	MP_LYVE1hi.MHCII_lo	control_LMNA	11	18
CHPT1	0.968	0.0174	0.216	0.506	7.71	14.2	0.000374	1.76	LV	CELLSTATES	MP_LYVE1hi.MHCII_lo	control_LMNA	11	18
SARAF	0.961	0.0175	0.0937	0.194	6.46	14.2	0.000378	1.76	LV	CELLSTATES	MP_LYVE1hi.MHCII_lo	control_LMNA	11	18
GAB1	0.945	0.00245	0.189	0.485	7.59	21.1	2.23e-05	2.61	LV	CELLSTATES	MP_LYVE1hi.MHCII_lo	control_LMNA	11	18
CTDSPL	0.942	0.00457	0.197	0.438	7.53	18.8	5.66e-05	2.34	LV	CELLSTATES	MP_LYVE1hi.MHCII_lo	control_LMNA	11	18
PSMA1	0.94	0.0161	0.091	0.189	6.4	14.5	0.000325	1.79	LV	CELLSTATES	MP_LYVE1hi.MHCII_lo	control_LMNA	11	18
RAB31	0.938	0.0128	1.13	2.61	9.95	15.4	0.000228	1.89	LV	CELLSTATES	MP_LYVE1hi.MHCII_lo	control_LMNA	11	18
SLC15A2	0.931	0.0329	0.0806	0.168	6.32	12.1	0.000936	1.48	LV	CELLSTATES	MP_LYVE1hi.MHCII_lo	control_LMNA	11	18
AC090517.4	0.926	0.00433	0.101	0.226	6.66	19	5.2e-05	2.36	LV	CELLSTATES	MP_LYVE1hi.MHCII_lo	control_LMNA	11	18
AXL	0.925	0.0274	0.207	0.494	7.69	12.8	0.000692	1.56	LV	CELLSTATES	MP_LYVE1hi.MHCII_lo	control_LMNA	11	18
FAM174B	0.913	0.0271	0.0871	0.219	6.56	12.8	0.000677	1.57	LV	CELLSTATES	MP_LYVE1hi.MHCII_lo	control_LMNA	11	18
CNRIP1	0.909	0.0151	0.1	0.249	6.75	14.8	0.000292	1.82	LV	CELLSTATES	MP_LYVE1hi.MHCII_lo	control_LMNA	11	18
ZDHHC14	0.908	0.01	0.403	1.04	8.62	16.2	0.000158	2	LV	CELLSTATES	MP_LYVE1hi.MHCII_lo	control_LMNA	11	18
NPHP4	0.895	0.0455	0.051	0.109	5.8	11	0.00155	1.34	LV	CELLSTATES	MP_LYVE1hi.MHCII_lo	control_LMNA	11	18
ADCY9	0.892	0.00974	0.0998	0.218	6.67	16.3	0.000152	2.01	LV	CELLSTATES	MP_LYVE1hi.MHCII_lo	control_LMNA	11	18
FOXO1	0.892	0.00506	0.2	0.469	7.61	18.4	6.48e-05	2.3	LV	CELLSTATES	MP_LYVE1hi.MHCII_lo	control_LMNA	11	18
COX19	0.869	0.029	0.0689	0.156	6.14	12.6	0.000761	1.54	LV	CELLSTATES	MP_LYVE1hi.MHCII_lo	control_LMNA	11	18
PRIMPOL	0.85	0.0319	0.0594	0.119	5.91	12.2	0.000892	1.5	LV	CELLSTATES	MP_LYVE1hi.MHCII_lo	control_LMNA	11	18
CELF2	0.841	0.00525	1.58	3.55	10.4	18.3	6.8e-05	2.28	LV	CELLSTATES	MP_LYVE1hi.MHCII_lo	control_LMNA	11	18
MB	0.837	0.0302	0.236	0.413	7.65	12.4	0.000812	1.52	LV	CELLSTATES	MP_LYVE1hi.MHCII_lo	control_LMNA	11	18
SNX10	0.836	0.0436	0.0925	0.146	6.24	11.1	0.00145	1.36	LV	CELLSTATES	MP_LYVE1hi.MHCII_lo	control_LMNA	11	18
IMMP2L	0.833	0.000696	0.59	1.26	8.92	26.1	3.49e-06	3.16	LV	CELLSTATES	MP_LYVE1hi.MHCII_lo	control_LMNA	11	18
APH1B	0.831	0.0475	0.121	0.248	6.81	10.9	0.00164	1.32	LV	CELLSTATES	MP_LYVE1hi.MHCII_lo	control_LMNA	11	18
AC244021.1	0.82	0.00924	0.253	0.539	7.81	16.5	0.000142	2.03	LV	CELLSTATES	MP_LYVE1hi.MHCII_lo	control_LMNA	11	18
IGF1R	0.817	0.00942	0.232	0.466	7.66	16.4	0.000147	2.03	LV	CELLSTATES	MP_LYVE1hi.MHCII_lo	control_LMNA	11	18
STX3	0.809	0.0319	0.0845	0.169	6.29	12.2	0.000896	1.5	LV	CELLSTATES	MP_LYVE1hi.MHCII_lo	control_LMNA	11	18
FAM185A	0.796	0.0327	0.0857	0.165	6.36	12.1	0.000926	1.49	LV	CELLSTATES	MP_LYVE1hi.MHCII_lo	control_LMNA	11	18
HECTD4	0.795	0.023	0.336	0.772	8.27	13.4	0.000531	1.64	LV	CELLSTATES	MP_LYVE1hi.MHCII_lo	control_LMNA	11	18
SLCO3A1	0.788	0.00889	0.306	0.608	8.03	16.6	0.000135	2.05	LV	CELLSTATES	MP_LYVE1hi.MHCII_lo	control_LMNA	11	18
SHMT1	0.787	0.0227	0.288	0.627	7.99	13.4	0.00052	1.64	LV	CELLSTATES	MP_LYVE1hi.MHCII_lo	control_LMNA	11	18
DLG2	0.769	0.0492	0.185	0.361	7.32	10.7	0.00173	1.31	LV	CELLSTATES	MP_LYVE1hi.MHCII_lo	control_LMNA	11	18
HP1BP3	0.765	0.0168	0.261	0.509	7.78	14.4	0.00035	1.77	LV	CELLSTATES	MP_LYVE1hi.MHCII_lo	control_LMNA	11	18
PTK2B	0.765	0.0392	0.27	0.453	7.7	11.5	0.00121	1.41	LV	CELLSTATES	MP_LYVE1hi.MHCII_lo	control_LMNA	11	18
SUPT3H	0.755	0.0262	0.199	0.388	7.37	12.9	0.000649	1.58	LV	CELLSTATES	MP_LYVE1hi.MHCII_lo	control_LMNA	11	18
RIN3	0.752	0.0057	0.672	1.39	9.07	18.1	7.54e-05	2.24	LV	CELLSTATES	MP_LYVE1hi.MHCII_lo	control_LMNA	11	18
TBC1D15	0.75	0.0378	0.178	0.391	7.38	11.7	0.00114	1.42	LV	CELLSTATES	MP_LYVE1hi.MHCII_lo	control_LMNA	11	18
CD99	0.739	0.0256	0.296	0.613	8.03	13	0.000629	1.59	LV	CELLSTATES	MP_LYVE1hi.MHCII_lo	control_LMNA	11	18
STK24	0.739	0.0254	0.193	0.369	7.28	13.1	0.000612	1.59	LV	CELLSTATES	MP_LYVE1hi.MHCII_lo	control_LMNA	11	18
SRGAP2	0.733	0.0444	1.06	2.39	9.85	11.1	0.0015	1.35	LV	CELLSTATES	MP_LYVE1hi.MHCII_lo	control_LMNA	11	18
AUH	0.719	0.0268	0.181	0.36	7.31	12.9	0.000666	1.57	LV	CELLSTATES	MP_LYVE1hi.MHCII_lo	control_LMNA	11	18
DAAM1	0.718	0.0481	0.302	0.605	8.03	10.8	0.00168	1.32	LV	CELLSTATES	MP_LYVE1hi.MHCII_lo	control_LMNA	11	18
FOXN3	0.707	0.0392	1.93	4.52	10.7	11.5	0.00121	1.41	LV	CELLSTATES	MP_LYVE1hi.MHCII_lo	control_LMNA	11	18
HGSNAT	0.7	0.0407	0.246	0.49	7.71	11.4	0.00129	1.39	LV	CELLSTATES	MP_LYVE1hi.MHCII_lo	control_LMNA	11	18
SUSD6	0.698	0.0427	0.506	0.989	8.67	11.2	0.0014	1.37	LV	CELLSTATES	MP_LYVE1hi.MHCII_lo	control_LMNA	11	18
SEC14L1	0.695	0.0378	0.425	0.8	8.42	11.7	0.00114	1.42	LV	CELLSTATES	MP_LYVE1hi.MHCII_lo	control_LMNA	11	18
GOLGB1	0.685	0.0411	0.245	0.482	7.62	11.4	0.00131	1.39	LV	CELLSTATES	MP_LYVE1hi.MHCII_lo	control_LMNA	11	18
NCOA3	0.678	0.0426	0.705	1.42	9.16	11.2	0.00139	1.37	LV	CELLSTATES	MP_LYVE1hi.MHCII_lo	control_LMNA	11	18
ANKRD11	0.672	0.0162	0.645	1.22	8.94	14.5	0.000333	1.79	LV	CELLSTATES	MP_LYVE1hi.MHCII_lo	control_LMNA	11	18
SMARCA2	0.653	0.0309	0.373	0.773	8.31	12.3	0.000851	1.51	LV	CELLSTATES	MP_LYVE1hi.MHCII_lo	control_LMNA	11	18
SPATS2L	0.653	0.0407	0.546	1.08	8.79	11.4	0.00129	1.39	LV	CELLSTATES	MP_LYVE1hi.MHCII_lo	control_LMNA	11	18
SNRNP70	0.65	0.0378	0.226	0.425	7.54	11.7	0.00114	1.42	LV	CELLSTATES	MP_LYVE1hi.MHCII_lo	control_LMNA	11	18
SRRM2	0.628	0.0355	0.448	0.789	8.42	11.9	0.00103	1.45	LV	CELLSTATES	MP_LYVE1hi.MHCII_lo	control_LMNA	11	18
SPAG9	0.615	0.0444	0.323	0.595	7.96	11.1	0.0015	1.35	LV	CELLSTATES	MP_LYVE1hi.MHCII_lo	control_LMNA	11	18

## Sheet: PKP2_control
Gene	logFC	FDR	mean_exp_control	mean_exp_genotype	logCPM	F	PValue	FDR_plot	Region	annotation_level	cell_state	comparison	Observations_genotype	Observations_reference
CCL4L2	4.51	0.00338	0.000299	0.0278	3.77	18.2	6.82e-05	2.47	LV	CELLSTATES	MP_LYVE1hi.MHCII_lo	control_PKP2	6	18
PDK4	4.45	1.58e-07	0.383	6.07	10	58	1.62e-10	6.8	LV	CELLSTATES	MP_LYVE1hi.MHCII_lo	control_PKP2	6	18
RGS1	4.32	1.76e-05	0.00956	0.0985	5.02	36.4	9.16e-08	4.75	LV	CELLSTATES	MP_LYVE1hi.MHCII_lo	control_PKP2	6	18
AC008759.3	4.16	1.87e-05	0.00297	0.068	4.64	36.1	1.01e-07	4.73	LV	CELLSTATES	MP_LYVE1hi.MHCII_lo	control_PKP2	6	18
HBB	3.62	0.00025	0.00979	0.0316	4.07	26.6	2.63e-06	3.6	LV	CELLSTATES	MP_LYVE1hi.MHCII_lo	control_PKP2	6	18
TRIM7	3.6	0.000905	0.00375	0.029	3.95	22.4	1.28e-05	3.04	LV	CELLSTATES	MP_LYVE1hi.MHCII_lo	control_PKP2	6	18
CLEC4E	3.54	2.75e-08	0.0194	0.274	6.12	68.3	1.17e-11	7.56	LV	CELLSTATES	MP_LYVE1hi.MHCII_lo	control_PKP2	6	18
AC008759.2	3.44	0.00185	0.00129	0.0213	3.73	20.1	3.18e-05	2.73	LV	CELLSTATES	MP_LYVE1hi.MHCII_lo	control_PKP2	6	18
ZBTB16	3.28	5.74e-05	0.457	3.8	9.57	31.9	4.12e-07	4.24	LV	CELLSTATES	MP_LYVE1hi.MHCII_lo	control_PKP2	6	18
GPR12	3.26	0.00106	0.000149	0.0168	3.61	21.9	1.55e-05	2.98	LV	CELLSTATES	MP_LYVE1hi.MHCII_lo	control_PKP2	6	18
AC012150.2	3.21	0.00797	0.00284	0.0304	4	15.4	0.000213	2.1	LV	CELLSTATES	MP_LYVE1hi.MHCII_lo	control_PKP2	6	18
CRISPLD2	3.08	9.87e-07	0.0562	0.178	5.95	48.9	1.98e-09	6.01	LV	CELLSTATES	MP_LYVE1hi.MHCII_lo	control_PKP2	6	18
AP003354.2	3.05	8.15e-06	0.0116	0.115	5.21	39.5	3.41e-08	5.09	LV	CELLSTATES	MP_LYVE1hi.MHCII_lo	control_PKP2	6	18
FOS	3.01	4.66e-07	0.204	0.833	7.9	52.5	7.2e-10	6.33	LV	CELLSTATES	MP_LYVE1hi.MHCII_lo	control_PKP2	6	18
LMO1	3.01	0.0117	0.00213	0.018	3.65	14.2	0.000369	1.93	LV	CELLSTATES	MP_LYVE1hi.MHCII_lo	control_PKP2	6	18
AL078590.3	2.9	0.0127	0.00206	0.0167	3.64	13.9	0.000414	1.9	LV	CELLSTATES	MP_LYVE1hi.MHCII_lo	control_PKP2	6	18
HBA2	2.9	0.00966	0.00164	0.0156	3.54	14.9	0.000273	2.02	LV	CELLSTATES	MP_LYVE1hi.MHCII_lo	control_PKP2	6	18
DDIT4	2.89	9.87e-07	0.0765	0.486	6.99	49	1.93e-09	6.01	LV	CELLSTATES	MP_LYVE1hi.MHCII_lo	control_PKP2	6	18
GRB10	2.85	0.0119	0.0103	0.0699	4.77	14.1	0.000376	1.93	LV	CELLSTATES	MP_LYVE1hi.MHCII_lo	control_PKP2	6	18
LINC00996	2.84	0.0004	0.00491	0.0521	4.46	25.1	4.62e-06	3.4	LV	CELLSTATES	MP_LYVE1hi.MHCII_lo	control_PKP2	6	18
AC012150.1	2.82	0.00155	0.0162	0.0588	4.65	20.7	2.53e-05	2.81	LV	CELLSTATES	MP_LYVE1hi.MHCII_lo	control_PKP2	6	18
SORT1	2.78	1.14e-07	0.0439	0.245	6.16	60	9.71e-11	6.94	LV	CELLSTATES	MP_LYVE1hi.MHCII_lo	control_PKP2	6	18
PTPRG	2.77	4.58e-06	0.279	0.649	7.81	42	1.57e-08	5.34	LV	CELLSTATES	MP_LYVE1hi.MHCII_lo	control_PKP2	6	18
KANSL1-AS1	2.76	0.0107	0.00365	0.016	3.57	14.5	0.000315	1.97	LV	CELLSTATES	MP_LYVE1hi.MHCII_lo	control_PKP2	6	18
LINC01580	2.76	0.0141	0.000866	0.0176	3.57	13.6	0.00048	1.85	LV	CELLSTATES	MP_LYVE1hi.MHCII_lo	control_PKP2	6	18
TSC22D3	2.76	6.88e-08	0.185	1.33	8.23	62.8	4.7e-11	7.16	LV	CELLSTATES	MP_LYVE1hi.MHCII_lo	control_PKP2	6	18
DNM1P35	2.7	0.0178	0.00435	0.0181	3.73	12.9	0.000643	1.75	LV	CELLSTATES	MP_LYVE1hi.MHCII_lo	control_PKP2	6	18
ALOX15B	2.67	0.0284	0.0218	0.066	4.88	11.4	0.00125	1.55	LV	CELLSTATES	MP_LYVE1hi.MHCII_lo	control_PKP2	6	18
COL9A2	2.66	0.0327	0.00507	0.0138	3.6	11	0.00153	1.49	LV	CELLSTATES	MP_LYVE1hi.MHCII_lo	control_PKP2	6	18
RBMS3-AS2	2.66	0.00637	0.00958	0.0497	4.51	16.2	0.000158	2.2	LV	CELLSTATES	MP_LYVE1hi.MHCII_lo	control_PKP2	6	18
CYP4B1	2.62	0.0199	0.00845	0.0179	3.76	12.5	0.000756	1.7	LV	CELLSTATES	MP_LYVE1hi.MHCII_lo	control_PKP2	6	18
AL691403.1	2.6	0.0109	0.00395	0.0158	3.59	14.5	0.000325	1.96	LV	CELLSTATES	MP_LYVE1hi.MHCII_lo	control_PKP2	6	18
GFOD1	2.57	3.15e-07	0.125	0.421	7.03	54.5	4.16e-10	6.5	LV	CELLSTATES	MP_LYVE1hi.MHCII_lo	control_PKP2	6	18
GREB1	2.57	0.000152	0.0223	0.224	5.98	28.5	1.34e-06	3.82	LV	CELLSTATES	MP_LYVE1hi.MHCII_lo	control_PKP2	6	18
C12orf57	2.56	0.0182	0.00575	0.0142	3.59	12.8	0.000665	1.74	LV	CELLSTATES	MP_LYVE1hi.MHCII_lo	control_PKP2	6	18
CERCAM	2.56	0.0243	0.00108	0.0131	3.46	11.9	0.000999	1.62	LV	CELLSTATES	MP_LYVE1hi.MHCII_lo	control_PKP2	6	18
FRAT1	2.53	0.00099	0.0104	0.0623	4.69	22.2	1.41e-05	3	LV	CELLSTATES	MP_LYVE1hi.MHCII_lo	control_PKP2	6	18
AF127936.2	2.47	0.0144	0.000866	0.0148	3.52	13.5	0.000498	1.84	LV	CELLSTATES	MP_LYVE1hi.MHCII_lo	control_PKP2	6	18
ZFAND5	2.44	4.06e-06	0.0733	0.539	7.07	42.5	1.34e-08	5.39	LV	CELLSTATES	MP_LYVE1hi.MHCII_lo	control_PKP2	6	18
AC137770.1	2.43	0.0326	0.00611	0.0146	3.62	11	0.00152	1.49	LV	CELLSTATES	MP_LYVE1hi.MHCII_lo	control_PKP2	6	18
ARRDC2	2.42	6.88e-07	0.0615	0.453	6.85	50.8	1.18e-09	6.16	LV	CELLSTATES	MP_LYVE1hi.MHCII_lo	control_PKP2	6	18
AC139795.2	2.4	0.0265	0.00499	0.0251	3.92	11.6	0.00114	1.58	LV	CELLSTATES	MP_LYVE1hi.MHCII_lo	control_PKP2	6	18
DUSP1	2.4	0.00103	0.205	0.794	7.97	22	1.49e-05	2.99	LV	CELLSTATES	MP_LYVE1hi.MHCII_lo	control_PKP2	6	18
INSR	2.4	1.59e-09	0.192	1.23	8.18	84.7	2.72e-13	8.8	LV	CELLSTATES	MP_LYVE1hi.MHCII_lo	control_PKP2	6	18
FAM72D	2.39	0.0117	0.00661	0.0317	4.12	14.2	0.000366	1.93	LV	CELLSTATES	MP_LYVE1hi.MHCII_lo	control_PKP2	6	18
IQSEC3	2.39	0.0106	0.00423	0.0309	3.92	14.6	0.000305	1.98	LV	CELLSTATES	MP_LYVE1hi.MHCII_lo	control_PKP2	6	18
SLC19A2	2.38	0.000219	0.0182	0.131	5.42	27.3	2.07e-06	3.66	LV	CELLSTATES	MP_LYVE1hi.MHCII_lo	control_PKP2	6	18
GLIS3	2.34	3.15e-07	0.241	1.94	8.72	54.2	4.58e-10	6.5	LV	CELLSTATES	MP_LYVE1hi.MHCII_lo	control_PKP2	6	18
NHSL1	2.33	1.21e-08	0.418	2.71	9.18	72.7	4.14e-12	7.92	LV	CELLSTATES	MP_LYVE1hi.MHCII_lo	control_PKP2	6	18
CSGALNACT1	2.32	0.00011	0.922	5.92	10.3	29.7	8.82e-07	3.96	LV	CELLSTATES	MP_LYVE1hi.MHCII_lo	control_PKP2	6	18
SOCS1	2.32	0.0492	0.00382	0.0127	3.5	9.78	0.00267	1.31	LV	CELLSTATES	MP_LYVE1hi.MHCII_lo	control_PKP2	6	18
ZNF703	2.32	0.0304	0.00462	0.0238	3.89	11.2	0.00137	1.52	LV	CELLSTATES	MP_LYVE1hi.MHCII_lo	control_PKP2	6	18
ADM	2.31	0.0182	0.0149	0.0512	4.65	12.8	0.000669	1.74	LV	CELLSTATES	MP_LYVE1hi.MHCII_lo	control_PKP2	6	18
AC025576.2	2.28	0.00653	0.00571	0.0354	4.14	16.1	0.000163	2.18	LV	CELLSTATES	MP_LYVE1hi.MHCII_lo	control_PKP2	6	18
EHD3	2.28	0.0179	0.0096	0.0283	4.08	12.9	0.000652	1.75	LV	CELLSTATES	MP_LYVE1hi.MHCII_lo	control_PKP2	6	18
EIF4E3	2.26	0.0198	0.00777	0.0311	4.13	12.6	0.000746	1.7	LV	CELLSTATES	MP_LYVE1hi.MHCII_lo	control_PKP2	6	18
FGL2	2.25	1.52e-05	0.0746	0.413	6.84	37.1	7.4e-08	4.82	LV	CELLSTATES	MP_LYVE1hi.MHCII_lo	control_PKP2	6	18
SRSF12	2.24	0.0199	0.00306	0.0239	3.84	12.5	0.000755	1.7	LV	CELLSTATES	MP_LYVE1hi.MHCII_lo	control_PKP2	6	18
MT2A	2.23	0.00556	0.0681	0.0721	5.49	16.6	0.000128	2.25	LV	CELLSTATES	MP_LYVE1hi.MHCII_lo	control_PKP2	6	18
AL445426.1	2.22	0.000187	0.0506	0.116	5.63	27.8	1.73e-06	3.73	LV	CELLSTATES	MP_LYVE1hi.MHCII_lo	control_PKP2	6	18
CEP126	2.22	0.0258	0.00689	0.0239	3.93	11.7	0.00109	1.59	LV	CELLSTATES	MP_LYVE1hi.MHCII_lo	control_PKP2	6	18
TIMP3	2.22	1.21e-06	0.103	0.569	7.24	48	2.58e-09	5.92	LV	CELLSTATES	MP_LYVE1hi.MHCII_lo	control_PKP2	6	18
CCDC40	2.2	3.56e-05	0.0458	0.153	5.78	33.6	2.34e-07	4.45	LV	CELLSTATES	MP_LYVE1hi.MHCII_lo	control_PKP2	6	18
ZNF189	2.2	6.77e-06	0.0502	0.275	6.33	40.1	2.78e-08	5.17	LV	CELLSTATES	MP_LYVE1hi.MHCII_lo	control_PKP2	6	18
STXBP6	2.19	0.00628	0.0419	0.126	5.67	16.2	0.000153	2.2	LV	CELLSTATES	MP_LYVE1hi.MHCII_lo	control_PKP2	6	18
ISG20	2.18	0.0392	0.00306	0.0287	3.93	10.4	0.00196	1.41	LV	CELLSTATES	MP_LYVE1hi.MHCII_lo	control_PKP2	6	18
SNCAIP	2.15	0.0199	0.00798	0.0426	4.33	12.5	0.00075	1.7	LV	CELLSTATES	MP_LYVE1hi.MHCII_lo	control_PKP2	6	18
TLE1	2.15	0.00659	0.0161	0.0447	4.46	16	0.000165	2.18	LV	CELLSTATES	MP_LYVE1hi.MHCII_lo	control_PKP2	6	18
PSTPIP2	2.12	1.26e-05	0.141	0.536	7.33	37.8	5.92e-08	4.9	LV	CELLSTATES	MP_LYVE1hi.MHCII_lo	control_PKP2	6	18
TFCP2L1	2.12	0.00081	0.039	0.197	5.94	22.8	1.09e-05	3.09	LV	CELLSTATES	MP_LYVE1hi.MHCII_lo	control_PKP2	6	18
AC097534.2	2.11	0.00249	0.0244	0.066	4.93	19.1	4.62e-05	2.6	LV	CELLSTATES	MP_LYVE1hi.MHCII_lo	control_PKP2	6	18
ACACB	2.11	9.03e-06	0.0723	0.267	6.43	39.1	3.86e-08	5.04	LV	CELLSTATES	MP_LYVE1hi.MHCII_lo	control_PKP2	6	18
CCND3	2.11	1.09e-05	0.344	1.27	8.45	38.4	4.85e-08	4.96	LV	CELLSTATES	MP_LYVE1hi.MHCII_lo	control_PKP2	6	18
P2RY12	2.11	0.00244	0.0674	0.203	6.17	19.2	4.47e-05	2.61	LV	CELLSTATES	MP_LYVE1hi.MHCII_lo	control_PKP2	6	18
AL133410.1	2.1	0.00121	0.0196	0.0744	4.94	21.5	1.86e-05	2.92	LV	CELLSTATES	MP_LYVE1hi.MHCII_lo	control_PKP2	6	18
IER5	2.1	0.00588	0.0132	0.0487	4.49	16.4	0.00014	2.23	LV	CELLSTATES	MP_LYVE1hi.MHCII_lo	control_PKP2	6	18
ALCAM	2.08	0.000135	0.152	0.599	7.44	29	1.14e-06	3.87	LV	CELLSTATES	MP_LYVE1hi.MHCII_lo	control_PKP2	6	18
CPM	2.08	3.53e-05	1.29	5.86	10.4	33.7	2.26e-07	4.45	LV	CELLSTATES	MP_LYVE1hi.MHCII_lo	control_PKP2	6	18
HYAL2	2.07	0.00369	0.0196	0.0508	4.62	17.9	7.69e-05	2.43	LV	CELLSTATES	MP_LYVE1hi.MHCII_lo	control_PKP2	6	18
LHFPL6	2.07	0.000832	0.217	0.887	7.95	22.7	1.14e-05	3.08	LV	CELLSTATES	MP_LYVE1hi.MHCII_lo	control_PKP2	6	18
TCF7L1	2.07	0.00616	0.0319	0.115	5.48	16.3	0.000149	2.21	LV	CELLSTATES	MP_LYVE1hi.MHCII_lo	control_PKP2	6	18
NUDT16	2.06	2.85e-06	0.0563	0.235	6.23	43.9	8.76e-09	5.55	LV	CELLSTATES	MP_LYVE1hi.MHCII_lo	control_PKP2	6	18
FKBP5	2.05	0.00358	3.44	14	11.7	18	7.39e-05	2.45	LV	CELLSTATES	MP_LYVE1hi.MHCII_lo	control_PKP2	6	18
GADD45B	2.04	0.00518	0.101	0.385	6.97	16.9	0.000117	2.29	LV	CELLSTATES	MP_LYVE1hi.MHCII_lo	control_PKP2	6	18
RHOB	2.03	0.000902	0.0604	0.242	6.38	22.4	1.26e-05	3.04	LV	CELLSTATES	MP_LYVE1hi.MHCII_lo	control_PKP2	6	18
SH2D4A	2.03	0.00405	0.0267	0.0913	5.19	17.6	8.76e-05	2.39	LV	CELLSTATES	MP_LYVE1hi.MHCII_lo	control_PKP2	6	18
PER1	2.01	4.66e-07	0.105	0.39	6.9	52.3	7.56e-10	6.33	LV	CELLSTATES	MP_LYVE1hi.MHCII_lo	control_PKP2	6	18
RBMS3-AS3	2.01	0.00564	0.0279	0.0802	5.2	16.6	0.000132	2.25	LV	CELLSTATES	MP_LYVE1hi.MHCII_lo	control_PKP2	6	18
AP002518.2	1.99	0.0198	0.0339	0.105	5.43	12.6	0.000744	1.7	LV	CELLSTATES	MP_LYVE1hi.MHCII_lo	control_PKP2	6	18
PTPN13	1.99	0.0418	0.00345	0.026	3.95	10.2	0.00214	1.38	LV	CELLSTATES	MP_LYVE1hi.MHCII_lo	control_PKP2	6	18
AKR1B1	1.96	5.53e-06	0.0962	0.305	6.64	41.2	1.98e-08	5.26	LV	CELLSTATES	MP_LYVE1hi.MHCII_lo	control_PKP2	6	18
CHKA	1.95	5.63e-06	0.34	1.4	8.52	41.1	2.07e-08	5.25	LV	CELLSTATES	MP_LYVE1hi.MHCII_lo	control_PKP2	6	18
OGFRL1	1.93	3.53e-05	0.247	1.37	8.33	33.7	2.24e-07	4.45	LV	CELLSTATES	MP_LYVE1hi.MHCII_lo	control_PKP2	6	18
RTN4RL1	1.93	0.00515	0.0158	0.0706	4.93	16.9	0.000115	2.29	LV	CELLSTATES	MP_LYVE1hi.MHCII_lo	control_PKP2	6	18
RANBP17	1.92	0.00221	0.0265	0.111	5.36	19.6	3.87e-05	2.66	LV	CELLSTATES	MP_LYVE1hi.MHCII_lo	control_PKP2	6	18
AXL	1.91	4.97e-06	0.207	0.842	7.88	41.6	1.74e-08	5.3	LV	CELLSTATES	MP_LYVE1hi.MHCII_lo	control_PKP2	6	18
FAM153A	1.91	0.0119	0.016	0.0818	5.04	14.1	0.000378	1.92	LV	CELLSTATES	MP_LYVE1hi.MHCII_lo	control_PKP2	6	18
SH3BP5	1.9	0.000127	0.299	1.39	8.45	29.2	1.05e-06	3.9	LV	CELLSTATES	MP_LYVE1hi.MHCII_lo	control_PKP2	6	18
MARVELD1	1.89	0.0203	0.0207	0.042	4.51	12.4	0.000794	1.69	LV	CELLSTATES	MP_LYVE1hi.MHCII_lo	control_PKP2	6	18
SPATA9	1.87	0.00266	0.0224	0.0696	4.94	18.9	5.05e-05	2.57	LV	CELLSTATES	MP_LYVE1hi.MHCII_lo	control_PKP2	6	18
AC002091.1	1.86	0.0491	0.00449	0.0269	4.01	9.79	0.00265	1.31	LV	CELLSTATES	MP_LYVE1hi.MHCII_lo	control_PKP2	6	18
MAP3K6	1.86	0.0203	0.0206	0.0528	4.72	12.4	0.000795	1.69	LV	CELLSTATES	MP_LYVE1hi.MHCII_lo	control_PKP2	6	18
C5	1.85	0.00025	0.0457	0.151	5.79	26.6	2.63e-06	3.6	LV	CELLSTATES	MP_LYVE1hi.MHCII_lo	control_PKP2	6	18
SLITRK4	1.85	0.0339	0.00946	0.0512	4.55	10.8	0.00163	1.47	LV	CELLSTATES	MP_LYVE1hi.MHCII_lo	control_PKP2	6	18
TXNIP	1.85	0.000525	0.626	2.55	9.33	24.2	6.55e-06	3.28	LV	CELLSTATES	MP_LYVE1hi.MHCII_lo	control_PKP2	6	18
AL158071.4	1.84	0.0375	0.0143	0.0603	4.77	10.6	0.00186	1.43	LV	CELLSTATES	MP_LYVE1hi.MHCII_lo	control_PKP2	6	18
TMTC1	1.84	0.0325	0.0172	0.0433	4.55	11	0.00151	1.49	LV	CELLSTATES	MP_LYVE1hi.MHCII_lo	control_PKP2	6	18
PRKCH	1.83	0.00343	0.048	0.122	5.61	18.1	6.98e-05	2.46	LV	CELLSTATES	MP_LYVE1hi.MHCII_lo	control_PKP2	6	18
CXCR4	1.82	0.0275	0.0254	0.0643	4.89	11.5	0.00119	1.56	LV	CELLSTATES	MP_LYVE1hi.MHCII_lo	control_PKP2	6	18
PLCE1	1.82	0.0144	0.0264	0.078	5.07	13.5	0.000496	1.84	LV	CELLSTATES	MP_LYVE1hi.MHCII_lo	control_PKP2	6	18
DLGAP2	1.81	0.000356	0.0499	0.192	5.99	25.5	4.05e-06	3.45	LV	CELLSTATES	MP_LYVE1hi.MHCII_lo	control_PKP2	6	18
PAPLN	1.79	0.0116	0.0165	0.0596	4.74	14.2	0.000359	1.94	LV	CELLSTATES	MP_LYVE1hi.MHCII_lo	control_PKP2	6	18
AP003469.4	1.77	0.048	0.0104	0.0398	4.35	9.88	0.00254	1.32	LV	CELLSTATES	MP_LYVE1hi.MHCII_lo	control_PKP2	6	18
LMOD2	1.77	0.049	0.0257	0.0411	4.64	9.81	0.00263	1.31	LV	CELLSTATES	MP_LYVE1hi.MHCII_lo	control_PKP2	6	18
SLC1A3	1.77	0.0199	1.38	3.91	10.1	12.5	0.000758	1.7	LV	CELLSTATES	MP_LYVE1hi.MHCII_lo	control_PKP2	6	18
CARD11	1.76	0.0144	0.0295	0.0831	5.11	13.5	0.000497	1.84	LV	CELLSTATES	MP_LYVE1hi.MHCII_lo	control_PKP2	6	18
DOCK5	1.76	2.64e-06	0.285	1.02	8.16	44.3	7.83e-09	5.58	LV	CELLSTATES	MP_LYVE1hi.MHCII_lo	control_PKP2	6	18
RCAN1	1.76	0.00399	0.384	1.2	8.45	17.6	8.59e-05	2.4	LV	CELLSTATES	MP_LYVE1hi.MHCII_lo	control_PKP2	6	18
SOCS2	1.75	0.0471	0.0104	0.0377	4.29	9.94	0.00247	1.33	LV	CELLSTATES	MP_LYVE1hi.MHCII_lo	control_PKP2	6	18
GALNT2	1.74	2.82e-05	0.226	0.708	7.74	34.6	1.64e-07	4.55	LV	CELLSTATES	MP_LYVE1hi.MHCII_lo	control_PKP2	6	18
PKP2	1.74	0.0117	0.0471	0.0921	5.49	14.2	0.000368	1.93	LV	CELLSTATES	MP_LYVE1hi.MHCII_lo	control_PKP2	6	18
ASB9	1.73	0.0339	0.0181	0.0439	4.55	10.8	0.00163	1.47	LV	CELLSTATES	MP_LYVE1hi.MHCII_lo	control_PKP2	6	18
COL4A4	1.73	0.0458	0.0131	0.0441	4.47	10	0.00239	1.34	LV	CELLSTATES	MP_LYVE1hi.MHCII_lo	control_PKP2	6	18
GRASP	1.73	0.02	0.0218	0.0632	4.82	12.5	0.000765	1.7	LV	CELLSTATES	MP_LYVE1hi.MHCII_lo	control_PKP2	6	18
AC105285.1	1.72	0.0324	0.0146	0.0477	4.51	11	0.0015	1.49	LV	CELLSTATES	MP_LYVE1hi.MHCII_lo	control_PKP2	6	18
EVA1C	1.7	0.000203	0.111	0.332	6.84	27.5	1.91e-06	3.69	LV	CELLSTATES	MP_LYVE1hi.MHCII_lo	control_PKP2	6	18
KLF9	1.7	0.000243	0.127	0.416	7.04	26.8	2.47e-06	3.61	LV	CELLSTATES	MP_LYVE1hi.MHCII_lo	control_PKP2	6	18
CACNB4	1.68	0.00111	0.0472	0.121	5.62	21.8	1.64e-05	2.95	LV	CELLSTATES	MP_LYVE1hi.MHCII_lo	control_PKP2	6	18
FAH	1.67	0.00106	0.0573	0.132	5.77	21.9	1.56e-05	2.98	LV	CELLSTATES	MP_LYVE1hi.MHCII_lo	control_PKP2	6	18
PLS1	1.66	0.00786	0.0267	0.101	5.3	15.5	0.000205	2.1	LV	CELLSTATES	MP_LYVE1hi.MHCII_lo	control_PKP2	6	18
SYNE3	1.65	0.000702	0.0796	0.195	6.22	23.3	9.18e-06	3.15	LV	CELLSTATES	MP_LYVE1hi.MHCII_lo	control_PKP2	6	18
TAF4B	1.65	0.0263	0.0169	0.0539	4.67	11.6	0.00113	1.58	LV	CELLSTATES	MP_LYVE1hi.MHCII_lo	control_PKP2	6	18
HS3ST3B1	1.64	0.0287	0.018	0.064	4.82	11.4	0.00128	1.54	LV	CELLSTATES	MP_LYVE1hi.MHCII_lo	control_PKP2	6	18
HYAL1	1.64	0.0111	0.0266	0.0654	4.92	14.4	0.000339	1.95	LV	CELLSTATES	MP_LYVE1hi.MHCII_lo	control_PKP2	6	18
PDE3B	1.64	9.38e-05	0.123	0.501	7.21	30.2	7.29e-07	4.03	LV	CELLSTATES	MP_LYVE1hi.MHCII_lo	control_PKP2	6	18
PLEKHG1	1.64	0.00275	0.0922	0.184	6.28	18.8	5.32e-05	2.56	LV	CELLSTATES	MP_LYVE1hi.MHCII_lo	control_PKP2	6	18
PIEZO1	1.63	0.00167	0.0678	0.234	6.29	20.4	2.8e-05	2.78	LV	CELLSTATES	MP_LYVE1hi.MHCII_lo	control_PKP2	6	18
AC002070.1	1.62	0.0485	0.0224	0.0876	5.19	9.84	0.00258	1.31	LV	CELLSTATES	MP_LYVE1hi.MHCII_lo	control_PKP2	6	18
GCLC	1.62	0.00984	0.0962	0.333	6.71	14.8	0.000283	2.01	LV	CELLSTATES	MP_LYVE1hi.MHCII_lo	control_PKP2	6	18
JUN	1.62	0.00378	0.0457	0.108	5.53	17.8	8.08e-05	2.42	LV	CELLSTATES	MP_LYVE1hi.MHCII_lo	control_PKP2	6	18
AL590617.2	1.6	0.0366	0.0189	0.084	5.06	10.6	0.00179	1.44	LV	CELLSTATES	MP_LYVE1hi.MHCII_lo	control_PKP2	6	18
AP000812.1	1.6	0.0273	0.0328	0.107	5.42	11.5	0.00118	1.56	LV	CELLSTATES	MP_LYVE1hi.MHCII_lo	control_PKP2	6	18
GARNL3	1.6	1.94e-05	0.105	0.411	6.97	35.9	1.07e-07	4.71	LV	CELLSTATES	MP_LYVE1hi.MHCII_lo	control_PKP2	6	18
SIRT5	1.6	0.00118	0.0657	0.155	5.94	21.5	1.79e-05	2.93	LV	CELLSTATES	MP_LYVE1hi.MHCII_lo	control_PKP2	6	18
TBC1D16	1.6	0.0198	0.317	0.74	7.97	12.6	0.000743	1.7	LV	CELLSTATES	MP_LYVE1hi.MHCII_lo	control_PKP2	6	18
AL365275.1	1.59	0.0356	0.0386	0.0689	5.1	10.7	0.00172	1.45	LV	CELLSTATES	MP_LYVE1hi.MHCII_lo	control_PKP2	6	18
CENPE	1.59	0.0126	0.025	0.0705	5.02	13.9	0.000407	1.9	LV	CELLSTATES	MP_LYVE1hi.MHCII_lo	control_PKP2	6	18
KLF2	1.59	0.00053	0.0828	0.264	6.46	24.1	6.66e-06	3.28	LV	CELLSTATES	MP_LYVE1hi.MHCII_lo	control_PKP2	6	18
A2M	1.58	0.0131	0.183	0.709	7.66	13.8	0.000432	1.88	LV	CELLSTATES	MP_LYVE1hi.MHCII_lo	control_PKP2	6	18
ADGRG6	1.58	0.00123	0.135	0.402	7.05	21.4	1.91e-05	2.91	LV	CELLSTATES	MP_LYVE1hi.MHCII_lo	control_PKP2	6	18
AHDC1	1.58	0.00164	0.0418	0.112	5.51	20.5	2.72e-05	2.79	LV	CELLSTATES	MP_LYVE1hi.MHCII_lo	control_PKP2	6	18
AC007262.2	1.57	0.00266	0.16	0.602	7.46	18.9	5.07e-05	2.57	LV	CELLSTATES	MP_LYVE1hi.MHCII_lo	control_PKP2	6	18
CEBPD	1.57	5.83e-05	0.347	1.34	8.5	31.8	4.23e-07	4.23	LV	CELLSTATES	MP_LYVE1hi.MHCII_lo	control_PKP2	6	18
GNB5	1.57	0.0127	0.0328	0.124	5.56	13.9	0.000416	1.9	LV	CELLSTATES	MP_LYVE1hi.MHCII_lo	control_PKP2	6	18
AC020611.2	1.55	0.0153	0.0533	0.173	6	13.3	0.000538	1.81	LV	CELLSTATES	MP_LYVE1hi.MHCII_lo	control_PKP2	6	18
DCK	1.55	0.0284	0.0215	0.0553	4.74	11.4	0.00125	1.55	LV	CELLSTATES	MP_LYVE1hi.MHCII_lo	control_PKP2	6	18
FAM117B	1.54	0.00242	0.112	0.453	7.04	19.3	4.38e-05	2.62	LV	CELLSTATES	MP_LYVE1hi.MHCII_lo	control_PKP2	6	18
TNS2	1.54	0.00683	0.0533	0.136	5.82	15.9	0.000175	2.17	LV	CELLSTATES	MP_LYVE1hi.MHCII_lo	control_PKP2	6	18
GRAMD2B	1.53	0.000525	0.111	0.322	6.76	24.2	6.5e-06	3.28	LV	CELLSTATES	MP_LYVE1hi.MHCII_lo	control_PKP2	6	18
LINC01266	1.53	0.000871	0.113	0.373	6.94	22.5	1.21e-05	3.06	LV	CELLSTATES	MP_LYVE1hi.MHCII_lo	control_PKP2	6	18
WASHC2A	1.53	0.00134	0.104	0.429	7	21.1	2.13e-05	2.87	LV	CELLSTATES	MP_LYVE1hi.MHCII_lo	control_PKP2	6	18
PTPRT	1.52	0.0416	0.0271	0.0604	4.93	10.3	0.00212	1.38	LV	CELLSTATES	MP_LYVE1hi.MHCII_lo	control_PKP2	6	18
SRGAP2B	1.52	6.76e-05	0.64	2.31	9.3	31.4	4.97e-07	4.17	LV	CELLSTATES	MP_LYVE1hi.MHCII_lo	control_PKP2	6	18
ELL2	1.51	0.000318	0.342	1.08	8.33	25.9	3.5e-06	3.5	LV	CELLSTATES	MP_LYVE1hi.MHCII_lo	control_PKP2	6	18
MAN1A1	1.51	0.00116	3.3	11.4	11.5	21.6	1.75e-05	2.93	LV	CELLSTATES	MP_LYVE1hi.MHCII_lo	control_PKP2	6	18
SRGAP2	1.51	6.77e-06	1.06	3.67	9.95	40.2	2.72e-08	5.17	LV	CELLSTATES	MP_LYVE1hi.MHCII_lo	control_PKP2	6	18
ZC3H12D	1.5	0.00244	0.0845	0.297	6.58	19.2	4.49e-05	2.61	LV	CELLSTATES	MP_LYVE1hi.MHCII_lo	control_PKP2	6	18
SFXN5	1.49	0.000227	0.0721	0.225	6.31	27.1	2.21e-06	3.64	LV	CELLSTATES	MP_LYVE1hi.MHCII_lo	control_PKP2	6	18
ST6GALNAC3	1.49	0.0235	0.121	0.353	6.93	12	0.000956	1.63	LV	CELLSTATES	MP_LYVE1hi.MHCII_lo	control_PKP2	6	18
SYCP3	1.49	0.0368	0.0262	0.0739	5.07	10.6	0.00181	1.43	LV	CELLSTATES	MP_LYVE1hi.MHCII_lo	control_PKP2	6	18
CALCRL	1.48	0.0304	0.0488	0.157	5.85	11.2	0.00138	1.52	LV	CELLSTATES	MP_LYVE1hi.MHCII_lo	control_PKP2	6	18
NFKBIA	1.48	0.000468	0.108	0.281	6.7	24.6	5.56e-06	3.33	LV	CELLSTATES	MP_LYVE1hi.MHCII_lo	control_PKP2	6	18
ADAMTS10	1.46	0.022	0.0326	0.108	5.47	12.2	0.000878	1.66	LV	CELLSTATES	MP_LYVE1hi.MHCII_lo	control_PKP2	6	18
FGD2	1.45	0.000144	0.734	2.06	9.31	28.8	1.23e-06	3.84	LV	CELLSTATES	MP_LYVE1hi.MHCII_lo	control_PKP2	6	18
PPARGC1B	1.45	0.00378	0.166	0.315	6.99	17.8	8.05e-05	2.42	LV	CELLSTATES	MP_LYVE1hi.MHCII_lo	control_PKP2	6	18
ELMO1	1.44	6.77e-06	1.96	6.26	10.8	40.3	2.64e-08	5.17	LV	CELLSTATES	MP_LYVE1hi.MHCII_lo	control_PKP2	6	18
ARL17B	1.43	0.0116	0.113	0.246	6.58	14.2	0.000362	1.94	LV	CELLSTATES	MP_LYVE1hi.MHCII_lo	control_PKP2	6	18
SGCD	1.43	0.0416	0.121	0.24	6.67	10.3	0.00212	1.38	LV	CELLSTATES	MP_LYVE1hi.MHCII_lo	control_PKP2	6	18
AL035446.1	1.42	0.0474	0.0251	0.0622	4.96	9.93	0.00249	1.32	LV	CELLSTATES	MP_LYVE1hi.MHCII_lo	control_PKP2	6	18
EBI3	1.42	0.00353	0.07	0.155	5.99	18	7.23e-05	2.45	LV	CELLSTATES	MP_LYVE1hi.MHCII_lo	control_PKP2	6	18
PMS1	1.42	0.00081	0.182	0.531	7.4	22.8	1.09e-05	3.09	LV	CELLSTATES	MP_LYVE1hi.MHCII_lo	control_PKP2	6	18
METTL7A	1.41	0.0328	0.0403	0.0979	5.44	11	0.00154	1.48	LV	CELLSTATES	MP_LYVE1hi.MHCII_lo	control_PKP2	6	18
CTDSPL	1.39	0.000537	0.197	0.684	7.66	24.1	6.79e-06	3.27	LV	CELLSTATES	MP_LYVE1hi.MHCII_lo	control_PKP2	6	18
XYLT1	1.39	0.021	0.0845	0.0839	5.67	12.3	0.000829	1.68	LV	CELLSTATES	MP_LYVE1hi.MHCII_lo	control_PKP2	6	18
CPD	1.38	0.0115	0.0409	0.1	5.46	14.3	0.000354	1.94	LV	CELLSTATES	MP_LYVE1hi.MHCII_lo	control_PKP2	6	18
HCLS1	1.38	0.000162	0.572	1.46	8.88	28.3	1.44e-06	3.79	LV	CELLSTATES	MP_LYVE1hi.MHCII_lo	control_PKP2	6	18
PSME4	1.38	0.00075	0.317	1.15	8.3	23.1	9.94e-06	3.12	LV	CELLSTATES	MP_LYVE1hi.MHCII_lo	control_PKP2	6	18
CELF2	1.37	2.23e-05	1.58	4.85	10.4	35.4	1.26e-07	4.65	LV	CELLSTATES	MP_LYVE1hi.MHCII_lo	control_PKP2	6	18
FAR2	1.37	0.00358	0.34	0.921	8.22	18	7.4e-05	2.45	LV	CELLSTATES	MP_LYVE1hi.MHCII_lo	control_PKP2	6	18
PTEN	1.37	5.24e-05	0.679	1.72	9.1	32.3	3.63e-07	4.28	LV	CELLSTATES	MP_LYVE1hi.MHCII_lo	control_PKP2	6	18
SRGAP1	1.37	0.000229	0.537	2.15	9.11	27.1	2.26e-06	3.64	LV	CELLSTATES	MP_LYVE1hi.MHCII_lo	control_PKP2	6	18
TSHR	1.37	0.0147	0.0799	0.237	6.42	13.4	0.000512	1.83	LV	CELLSTATES	MP_LYVE1hi.MHCII_lo	control_PKP2	6	18
UST	1.36	0.00324	0.108	0.4	6.96	18.3	6.45e-05	2.49	LV	CELLSTATES	MP_LYVE1hi.MHCII_lo	control_PKP2	6	18
CDC42EP3	1.35	0.0329	0.128	0.253	6.65	10.9	0.00156	1.48	LV	CELLSTATES	MP_LYVE1hi.MHCII_lo	control_PKP2	6	18
GPAT4	1.35	0.008	0.0532	0.127	5.73	15.4	0.000217	2.1	LV	CELLSTATES	MP_LYVE1hi.MHCII_lo	control_PKP2	6	18
IQCJ-SCHIP1	1.34	0.0242	0.0333	0.104	5.37	11.9	0.000993	1.62	LV	CELLSTATES	MP_LYVE1hi.MHCII_lo	control_PKP2	6	18
SLC6A6	1.34	0.0104	0.1	0.23	6.51	14.6	0.000299	1.98	LV	CELLSTATES	MP_LYVE1hi.MHCII_lo	control_PKP2	6	18
HERPUD1	1.33	0.00231	0.32	1.02	8.25	19.4	4.1e-05	2.64	LV	CELLSTATES	MP_LYVE1hi.MHCII_lo	control_PKP2	6	18
IGSF21	1.33	0.0157	0.151	0.323	6.96	13.2	0.000551	1.81	LV	CELLSTATES	MP_LYVE1hi.MHCII_lo	control_PKP2	6	18
PDGFB	1.32	0.00936	0.0591	0.183	6.02	15	0.000262	2.03	LV	CELLSTATES	MP_LYVE1hi.MHCII_lo	control_PKP2	6	18
PSMA1	1.32	0.00518	0.091	0.213	6.38	16.9	0.000117	2.29	LV	CELLSTATES	MP_LYVE1hi.MHCII_lo	control_PKP2	6	18
TMEM255B	1.32	0.0228	0.0392	0.0942	5.37	12.1	0.00092	1.64	LV	CELLSTATES	MP_LYVE1hi.MHCII_lo	control_PKP2	6	18
URGCP	1.32	0.0488	0.0339	0.0657	5.06	9.82	0.00262	1.31	LV	CELLSTATES	MP_LYVE1hi.MHCII_lo	control_PKP2	6	18
CRTC2	1.3	0.0256	0.0293	0.0846	5.16	11.7	0.00108	1.59	LV	CELLSTATES	MP_LYVE1hi.MHCII_lo	control_PKP2	6	18
GLCCI1	1.3	0.0127	0.1	0.285	6.72	13.9	0.00041	1.9	LV	CELLSTATES	MP_LYVE1hi.MHCII_lo	control_PKP2	6	18
MXD4	1.29	0.00295	0.0945	0.302	6.66	18.6	5.79e-05	2.53	LV	CELLSTATES	MP_LYVE1hi.MHCII_lo	control_PKP2	6	18
FMN1	1.28	0.00134	3.27	9.66	11.4	21.1	2.15e-05	2.87	LV	CELLSTATES	MP_LYVE1hi.MHCII_lo	control_PKP2	6	18
ITPK1	1.28	0.00125	0.0903	0.243	6.47	21.3	1.95e-05	2.9	LV	CELLSTATES	MP_LYVE1hi.MHCII_lo	control_PKP2	6	18
SIAH2	1.28	0.0106	0.154	0.345	6.97	14.6	0.000308	1.97	LV	CELLSTATES	MP_LYVE1hi.MHCII_lo	control_PKP2	6	18
ACOT11	1.27	0.0142	0.0857	0.208	6.34	13.5	0.000484	1.85	LV	CELLSTATES	MP_LYVE1hi.MHCII_lo	control_PKP2	6	18
CD163	1.27	0.0159	2.68	6.29	11	13.2	0.000563	1.8	LV	CELLSTATES	MP_LYVE1hi.MHCII_lo	control_PKP2	6	18
ZNF846	1.27	0.00144	0.204	0.666	7.65	20.9	2.32e-05	2.84	LV	CELLSTATES	MP_LYVE1hi.MHCII_lo	control_PKP2	6	18
MPPED2	1.26	0.0226	1.05	2.21	9.6	12.1	0.000909	1.65	LV	CELLSTATES	MP_LYVE1hi.MHCII_lo	control_PKP2	6	18
DAAM1	1.25	0.00242	0.302	0.834	8.08	19.3	4.35e-05	2.62	LV	CELLSTATES	MP_LYVE1hi.MHCII_lo	control_PKP2	6	18
IRF2BP2	1.25	0.00636	0.0871	0.258	6.5	16.2	0.000156	2.2	LV	CELLSTATES	MP_LYVE1hi.MHCII_lo	control_PKP2	6	18
LINC00937	1.25	0.0271	0.0497	0.129	5.74	11.6	0.00117	1.57	LV	CELLSTATES	MP_LYVE1hi.MHCII_lo	control_PKP2	6	18
PRELID2	1.25	0.0202	0.0459	0.122	5.65	12.5	0.000781	1.69	LV	CELLSTATES	MP_LYVE1hi.MHCII_lo	control_PKP2	6	18
APBB2	1.23	0.00802	0.108	0.25	6.6	15.4	0.000219	2.1	LV	CELLSTATES	MP_LYVE1hi.MHCII_lo	control_PKP2	6	18
HTRA1	1.22	0.02	0.0583	0.173	5.97	12.5	0.000765	1.7	LV	CELLSTATES	MP_LYVE1hi.MHCII_lo	control_PKP2	6	18
YAF2	1.22	0.00518	0.207	0.603	7.58	16.9	0.000116	2.29	LV	CELLSTATES	MP_LYVE1hi.MHCII_lo	control_PKP2	6	18
FP700111.1	1.21	0.0284	0.165	0.408	7.18	11.4	0.00126	1.55	LV	CELLSTATES	MP_LYVE1hi.MHCII_lo	control_PKP2	6	18
KIAA0513	1.21	0.0204	0.055	0.142	5.8	12.4	0.0008	1.69	LV	CELLSTATES	MP_LYVE1hi.MHCII_lo	control_PKP2	6	18
CD99	1.2	0.000244	0.296	0.773	8	26.8	2.51e-06	3.61	LV	CELLSTATES	MP_LYVE1hi.MHCII_lo	control_PKP2	6	18
CRTC1	1.2	0.00242	0.135	0.301	6.84	19.3	4.39e-05	2.62	LV	CELLSTATES	MP_LYVE1hi.MHCII_lo	control_PKP2	6	18
FAM111A	1.2	0.00384	0.0895	0.242	6.47	17.7	8.23e-05	2.42	LV	CELLSTATES	MP_LYVE1hi.MHCII_lo	control_PKP2	6	18
LRP5L	1.2	0.0235	0.134	0.305	6.81	12	0.000957	1.63	LV	CELLSTATES	MP_LYVE1hi.MHCII_lo	control_PKP2	6	18
PALD1	1.2	0.0114	0.135	0.318	6.9	14.3	0.000352	1.94	LV	CELLSTATES	MP_LYVE1hi.MHCII_lo	control_PKP2	6	18
KCTD3	1.18	0.00685	0.0749	0.175	6.13	15.9	0.000176	2.16	LV	CELLSTATES	MP_LYVE1hi.MHCII_lo	control_PKP2	6	18
PAPOLG	1.18	0.0145	0.0802	0.224	6.33	13.5	0.000502	1.84	LV	CELLSTATES	MP_LYVE1hi.MHCII_lo	control_PKP2	6	18
PES1	1.18	0.0133	0.0744	0.17	6.13	13.8	0.00044	1.88	LV	CELLSTATES	MP_LYVE1hi.MHCII_lo	control_PKP2	6	18
SH3TC1	1.18	0.0059	0.265	0.626	7.78	16.4	0.000141	2.23	LV	CELLSTATES	MP_LYVE1hi.MHCII_lo	control_PKP2	6	18
TRAF5	1.18	0.0161	0.119	0.334	6.8	13.2	0.000574	1.79	LV	CELLSTATES	MP_LYVE1hi.MHCII_lo	control_PKP2	6	18
WDR81	1.18	0.00557	0.119	0.282	6.73	16.6	0.000129	2.25	LV	CELLSTATES	MP_LYVE1hi.MHCII_lo	control_PKP2	6	18
ZDHHC14	1.18	0.00164	0.403	1.26	8.56	20.5	2.71e-05	2.79	LV	CELLSTATES	MP_LYVE1hi.MHCII_lo	control_PKP2	6	18
CHPT1	1.15	0.0143	0.216	0.622	7.65	13.5	0.000493	1.84	LV	CELLSTATES	MP_LYVE1hi.MHCII_lo	control_PKP2	6	18
PRKAR2B	1.15	0.0487	0.0617	0.119	5.76	9.83	0.00261	1.31	LV	CELLSTATES	MP_LYVE1hi.MHCII_lo	control_PKP2	6	18
SHMT1	1.15	0.00249	0.288	0.811	7.98	19.2	4.6e-05	2.6	LV	CELLSTATES	MP_LYVE1hi.MHCII_lo	control_PKP2	6	18
SMYD4	1.15	0.0116	0.0915	0.215	6.38	14.2	0.000362	1.94	LV	CELLSTATES	MP_LYVE1hi.MHCII_lo	control_PKP2	6	18
SRGAP2C	1.15	0.00195	0.451	1.36	8.7	19.9	3.37e-05	2.71	LV	CELLSTATES	MP_LYVE1hi.MHCII_lo	control_PKP2	6	18
AC107884.1	1.14	0.0133	0.0713	0.201	6.17	13.7	0.000445	1.88	LV	CELLSTATES	MP_LYVE1hi.MHCII_lo	control_PKP2	6	18
ARHGEF10L	1.14	0.000355	0.645	1.76	9.07	25.5	4e-06	3.45	LV	CELLSTATES	MP_LYVE1hi.MHCII_lo	control_PKP2	6	18
CNRIP1	1.14	0.00778	0.1	0.348	6.79	15.6	0.000203	2.11	LV	CELLSTATES	MP_LYVE1hi.MHCII_lo	control_PKP2	6	18
CTTNBP2	1.13	0.00547	0.321	0.91	8.12	16.7	0.000126	2.26	LV	CELLSTATES	MP_LYVE1hi.MHCII_lo	control_PKP2	6	18
NCOA3	1.13	0.00185	0.705	1.86	9.17	20.1	3.15e-05	2.73	LV	CELLSTATES	MP_LYVE1hi.MHCII_lo	control_PKP2	6	18
INPP5A	1.12	0.0339	0.0414	0.105	5.46	10.8	0.00163	1.47	LV	CELLSTATES	MP_LYVE1hi.MHCII_lo	control_PKP2	6	18
TBXAS1	1.12	0.00237	1.26	3.59	10	19.4	4.23e-05	2.63	LV	CELLSTATES	MP_LYVE1hi.MHCII_lo	control_PKP2	6	18
PRIMPOL	1.11	0.0134	0.0594	0.149	5.88	13.7	0.000452	1.87	LV	CELLSTATES	MP_LYVE1hi.MHCII_lo	control_PKP2	6	18
ZFP36L2	1.11	0.00545	0.255	0.603	7.71	16.7	0.000125	2.26	LV	CELLSTATES	MP_LYVE1hi.MHCII_lo	control_PKP2	6	18
ADGRA3	1.1	0.0423	0.0365	0.0932	5.37	10.2	0.00217	1.37	LV	CELLSTATES	MP_LYVE1hi.MHCII_lo	control_PKP2	6	18
HECTD4	1.1	0.00375	0.336	0.974	8.23	17.8	7.88e-05	2.43	LV	CELLSTATES	MP_LYVE1hi.MHCII_lo	control_PKP2	6	18
TPM1	1.1	0.00473	0.659	1.19	8.92	17.1	0.000105	2.33	LV	CELLSTATES	MP_LYVE1hi.MHCII_lo	control_PKP2	6	18
DGKH	1.09	0.0127	0.144	0.302	6.95	13.9	0.000417	1.9	LV	CELLSTATES	MP_LYVE1hi.MHCII_lo	control_PKP2	6	18
FAM174B	1.09	0.0325	0.0871	0.309	6.63	11	0.00152	1.49	LV	CELLSTATES	MP_LYVE1hi.MHCII_lo	control_PKP2	6	18
LINC00662	1.08	0.0182	0.0742	0.173	6.15	12.8	0.000669	1.74	LV	CELLSTATES	MP_LYVE1hi.MHCII_lo	control_PKP2	6	18
ATP2B4	1.07	0.008	0.174	0.385	7.19	15.4	0.000217	2.1	LV	CELLSTATES	MP_LYVE1hi.MHCII_lo	control_PKP2	6	18
KLF12	1.07	0.0168	0.168	0.402	7.17	13	0.000601	1.77	LV	CELLSTATES	MP_LYVE1hi.MHCII_lo	control_PKP2	6	18
LINC00467	1.07	0.0475	0.084	0.23	6.43	9.91	0.0025	1.32	LV	CELLSTATES	MP_LYVE1hi.MHCII_lo	control_PKP2	6	18
SNX10	1.07	0.0331	0.0925	0.157	6.15	10.9	0.00157	1.48	LV	CELLSTATES	MP_LYVE1hi.MHCII_lo	control_PKP2	6	18
GAB1	1.06	0.00639	0.189	0.676	7.63	16.1	0.000159	2.19	LV	CELLSTATES	MP_LYVE1hi.MHCII_lo	control_PKP2	6	18
APH1B	1.05	0.0221	0.121	0.296	6.73	12.2	0.000886	1.66	LV	CELLSTATES	MP_LYVE1hi.MHCII_lo	control_PKP2	6	18
CERS6	1.05	0.00787	0.528	1.2	8.72	15.5	0.000207	2.1	LV	CELLSTATES	MP_LYVE1hi.MHCII_lo	control_PKP2	6	18
PDE4D	1.05	0.0444	2.78	7.93	11.1	10.1	0.0023	1.35	LV	CELLSTATES	MP_LYVE1hi.MHCII_lo	control_PKP2	6	18
SARAF	1.04	0.0481	0.0937	0.206	6.37	9.87	0.00256	1.32	LV	CELLSTATES	MP_LYVE1hi.MHCII_lo	control_PKP2	6	18
SLC15A2	1.04	0.0296	0.0806	0.2	6.28	11.3	0.00133	1.53	LV	CELLSTATES	MP_LYVE1hi.MHCII_lo	control_PKP2	6	18
STARD9	1.04	0.0372	0.0762	0.142	5.99	10.6	0.00183	1.43	LV	CELLSTATES	MP_LYVE1hi.MHCII_lo	control_PKP2	6	18
AZIN1	1.03	0.0258	0.103	0.199	6.39	11.7	0.00109	1.59	LV	CELLSTATES	MP_LYVE1hi.MHCII_lo	control_PKP2	6	18
SPTLC2	1.03	0.0057	0.572	1.14	8.7	16.5	0.000134	2.24	LV	CELLSTATES	MP_LYVE1hi.MHCII_lo	control_PKP2	6	18
VAPA	1.03	0.00222	0.305	0.7	7.93	19.6	3.92e-05	2.65	LV	CELLSTATES	MP_LYVE1hi.MHCII_lo	control_PKP2	6	18
MACROD2	1.02	0.0339	0.0784	0.176	6.24	10.8	0.00163	1.47	LV	CELLSTATES	MP_LYVE1hi.MHCII_lo	control_PKP2	6	18
FOXN3	1.01	0.00861	1.93	5.54	10.6	15.2	0.000236	2.06	LV	CELLSTATES	MP_LYVE1hi.MHCII_lo	control_PKP2	6	18
LDLRAD4	1.01	0.0107	2.7	6.48	11	14.5	0.000315	1.97	LV	CELLSTATES	MP_LYVE1hi.MHCII_lo	control_PKP2	6	18
PIAS2	1.01	0.0185	0.399	1.07	8.4	12.8	0.000683	1.73	LV	CELLSTATES	MP_LYVE1hi.MHCII_lo	control_PKP2	6	18
PLXNA2	1.01	0.0204	0.194	0.369	7.21	12.4	0.000797	1.69	LV	CELLSTATES	MP_LYVE1hi.MHCII_lo	control_PKP2	6	18
ZNF706	1.01	0.0127	0.142	0.335	6.96	13.9	0.000413	1.9	LV	CELLSTATES	MP_LYVE1hi.MHCII_lo	control_PKP2	6	18
RHOBTB3	1	0.0215	0.228	0.571	7.59	12.3	0.000857	1.67	LV	CELLSTATES	MP_LYVE1hi.MHCII_lo	control_PKP2	6	18
DPH6-DT	0.994	0.044	0.0714	0.181	6.17	10.1	0.00227	1.36	LV	CELLSTATES	MP_LYVE1hi.MHCII_lo	control_PKP2	6	18
EZR	0.994	0.0313	0.0903	0.178	6.25	11.1	0.00143	1.5	LV	CELLSTATES	MP_LYVE1hi.MHCII_lo	control_PKP2	6	18
ZC3H3	0.993	0.025	0.109	0.246	6.57	11.8	0.00104	1.6	LV	CELLSTATES	MP_LYVE1hi.MHCII_lo	control_PKP2	6	18
SMCHD1	0.989	0.0131	0.544	1.02	8.64	13.8	0.000432	1.88	LV	CELLSTATES	MP_LYVE1hi.MHCII_lo	control_PKP2	6	18
GLUL	0.986	0.048	0.251	0.488	7.62	9.88	0.00254	1.32	LV	CELLSTATES	MP_LYVE1hi.MHCII_lo	control_PKP2	6	18
PDE7B	0.981	0.0474	0.505	1.07	8.63	9.93	0.00248	1.32	LV	CELLSTATES	MP_LYVE1hi.MHCII_lo	control_PKP2	6	18
PTK2B	0.977	0.0182	0.27	0.473	7.57	12.8	0.000669	1.74	LV	CELLSTATES	MP_LYVE1hi.MHCII_lo	control_PKP2	6	18
PPFIBP2	0.965	0.0272	0.205	0.641	7.61	11.5	0.00118	1.56	LV	CELLSTATES	MP_LYVE1hi.MHCII_lo	control_PKP2	6	18
SMAP2	0.958	0.0317	0.873	2.17	9.41	11.1	0.00145	1.5	LV	CELLSTATES	MP_LYVE1hi.MHCII_lo	control_PKP2	6	18
HNRNPUL1	0.948	0.0253	0.118	0.256	6.66	11.8	0.00106	1.6	LV	CELLSTATES	MP_LYVE1hi.MHCII_lo	control_PKP2	6	18
AHNAK	0.943	0.0111	0.27	0.468	7.61	14.3	0.000341	1.95	LV	CELLSTATES	MP_LYVE1hi.MHCII_lo	control_PKP2	6	18
WDR36	0.942	0.049	0.215	0.497	7.44	9.8	0.00264	1.31	LV	CELLSTATES	MP_LYVE1hi.MHCII_lo	control_PKP2	6	18
ZMYND8	0.942	0.0175	0.311	0.614	7.86	12.9	0.000628	1.76	LV	CELLSTATES	MP_LYVE1hi.MHCII_lo	control_PKP2	6	18
DAAM2	0.932	0.0483	1.06	2.01	9.51	9.86	0.00257	1.32	LV	CELLSTATES	MP_LYVE1hi.MHCII_lo	control_PKP2	6	18
AC090517.4	0.93	0.0312	0.101	0.267	6.59	11.1	0.00142	1.51	LV	CELLSTATES	MP_LYVE1hi.MHCII_lo	control_PKP2	6	18
IFNGR1	0.929	0.044	0.181	0.291	7	10.1	0.00227	1.36	LV	CELLSTATES	MP_LYVE1hi.MHCII_lo	control_PKP2	6	18
RAB31	0.924	0.0214	1.13	2.64	9.74	12.3	0.000851	1.67	LV	CELLSTATES	MP_LYVE1hi.MHCII_lo	control_PKP2	6	18
DERA	0.92	0.0203	0.33	0.759	8.03	12.4	0.000794	1.69	LV	CELLSTATES	MP_LYVE1hi.MHCII_lo	control_PKP2	6	18
HNRNPL	0.914	0.0328	0.136	0.223	6.64	11	0.00154	1.48	LV	CELLSTATES	MP_LYVE1hi.MHCII_lo	control_PKP2	6	18
SPATS2L	0.886	0.013	0.546	1.36	8.76	13.8	0.000427	1.89	LV	CELLSTATES	MP_LYVE1hi.MHCII_lo	control_PKP2	6	18
FOXO1	0.88	0.0259	0.2	0.48	7.43	11.7	0.0011	1.59	LV	CELLSTATES	MP_LYVE1hi.MHCII_lo	control_PKP2	6	18
RNF115	0.878	0.0304	0.304	0.679	7.93	11.2	0.00137	1.52	LV	CELLSTATES	MP_LYVE1hi.MHCII_lo	control_PKP2	6	18
ANAPC16	0.875	0.0288	0.171	0.36	7.14	11.4	0.00129	1.54	LV	CELLSTATES	MP_LYVE1hi.MHCII_lo	control_PKP2	6	18
TRA2B	0.864	0.0234	0.23	0.401	7.43	12	0.00095	1.63	LV	CELLSTATES	MP_LYVE1hi.MHCII_lo	control_PKP2	6	18
SUSD6	0.853	0.0385	0.506	1.24	8.64	10.5	0.00192	1.41	LV	CELLSTATES	MP_LYVE1hi.MHCII_lo	control_PKP2	6	18
ASCC1	0.844	0.0491	0.198	0.369	7.25	9.79	0.00265	1.31	LV	CELLSTATES	MP_LYVE1hi.MHCII_lo	control_PKP2	6	18
THRB	0.843	0.0148	0.801	1.61	9.18	13.4	0.000519	1.83	LV	CELLSTATES	MP_LYVE1hi.MHCII_lo	control_PKP2	6	18
ROCK1	0.837	0.0318	0.743	1.43	9.08	11.1	0.00146	1.5	LV	CELLSTATES	MP_LYVE1hi.MHCII_lo	control_PKP2	6	18
USP24	0.827	0.0325	0.314	0.684	7.92	11	0.00151	1.49	LV	CELLSTATES	MP_LYVE1hi.MHCII_lo	control_PKP2	6	18
ADAM17	0.826	0.023	0.232	0.434	7.45	12.1	0.000932	1.64	LV	CELLSTATES	MP_LYVE1hi.MHCII_lo	control_PKP2	6	18
SLCO3A1	0.826	0.0282	0.306	0.65	7.91	11.5	0.00123	1.55	LV	CELLSTATES	MP_LYVE1hi.MHCII_lo	control_PKP2	6	18
PICALM	0.82	0.0284	1.05	2.64	9.71	11.4	0.00125	1.55	LV	CELLSTATES	MP_LYVE1hi.MHCII_lo	control_PKP2	6	18
AKAP13	0.811	0.0202	2.25	4.6	10.7	12.5	0.000777	1.7	LV	CELLSTATES	MP_LYVE1hi.MHCII_lo	control_PKP2	6	18
AC244021.1	0.742	0.0417	0.253	0.538	7.64	10.3	0.00213	1.38	LV	CELLSTATES	MP_LYVE1hi.MHCII_lo	control_PKP2	6	18
ACYP2	0.737	0.0415	0.428	0.995	8.4	10.3	0.0021	1.38	LV	CELLSTATES	MP_LYVE1hi.MHCII_lo	control_PKP2	6	18
AP2A2	0.723	0.0392	1.47	2.71	9.97	10.4	0.00196	1.41	LV	CELLSTATES	MP_LYVE1hi.MHCII_lo	control_PKP2	6	18
ARID1B	0.711	0.0339	0.976	2.12	9.52	10.8	0.00163	1.47	LV	CELLSTATES	MP_LYVE1hi.MHCII_lo	control_PKP2	6	18

## Sheet: PVneg_control
Gene	logFC	FDR	mean_exp_control	mean_exp_genotype	logCPM	F	PValue	FDR_plot	Region	annotation_level	cell_state	comparison	Observations_genotype	Observations_reference
FOSB	3.68	0.00132	0.000149	0.121	3.96	25.4	3.12e-06	2.88	LV	CELLSTATES	MP_LYVE1hi.MHCII_lo	control_PVneg	8	18
LINC00996	3.18	0.000177	0.00491	0.0708	4.65	33.4	1.62e-07	3.75	LV	CELLSTATES	MP_LYVE1hi.MHCII_lo	control_PVneg	8	18
GLDN	3.12	0.00139	0.0181	0.0766	5.55	25.1	3.58e-06	2.86	LV	CELLSTATES	MP_LYVE1hi.MHCII_lo	control_PVneg	8	18
ZFR2	2.92	0.0155	0	0.0126	3.54	21.2	0.000161	1.81	LV	CELLSTATES	MP_LYVE1hi.MHCII_lo	control_PVneg	8	18
AC008759.3	2.9	0.00666	0.00297	0.0266	4.06	18.9	4.24e-05	2.18	LV	CELLSTATES	MP_LYVE1hi.MHCII_lo	control_PVneg	8	18
NOX4	2.88	0.0093	0.00256	0.0192	4.11	17.7	7.27e-05	2.03	LV	CELLSTATES	MP_LYVE1hi.MHCII_lo	control_PVneg	8	18
AC145207.5	2.82	0.0321	0	0.0151	3.54	18	0.000491	1.49	LV	CELLSTATES	MP_LYVE1hi.MHCII_lo	control_PVneg	8	18
AF127936.2	2.77	0.00798	0.000866	0.0152	3.92	18.3	5.49e-05	2.1	LV	CELLSTATES	MP_LYVE1hi.MHCII_lo	control_PVneg	8	18
AC017071.1	2.76	0.0324	0	0.0187	3.52	17.2	0.000503	1.49	LV	CELLSTATES	MP_LYVE1hi.MHCII_lo	control_PVneg	8	18
POSTN	2.74	0.0102	0.00294	0.0136	4.02	17.3	8.28e-05	1.99	LV	CELLSTATES	MP_LYVE1hi.MHCII_lo	control_PVneg	8	18
ARHGAP8	2.54	0.0208	0.00051	0.0181	3.71	16.9	0.000236	1.68	LV	CELLSTATES	MP_LYVE1hi.MHCII_lo	control_PVneg	8	18
AC002091.1	2.52	0.0037	0.00449	0.0298	4.39	21.2	1.68e-05	2.43	LV	CELLSTATES	MP_LYVE1hi.MHCII_lo	control_PVneg	8	18
HCRT	2.52	0.0275	0.00141	0.0164	3.75	13.9	0.000369	1.56	LV	CELLSTATES	MP_LYVE1hi.MHCII_lo	control_PVneg	8	18
AL158071.4	2.46	0.00103	0.0143	0.0665	5.24	26.6	2e-06	2.99	LV	CELLSTATES	MP_LYVE1hi.MHCII_lo	control_PVneg	8	18
GRB10	2.39	0.0142	0.0103	0.029	4.56	16.1	0.000139	1.85	LV	CELLSTATES	MP_LYVE1hi.MHCII_lo	control_PVneg	8	18
XG	2.36	0.0272	0.00245	0.0139	3.98	14	0.000359	1.57	LV	CELLSTATES	MP_LYVE1hi.MHCII_lo	control_PVneg	8	18
PDK4	2.34	0.000325	0.383	2.03	9.19	31.2	3.63e-07	3.49	LV	CELLSTATES	MP_LYVE1hi.MHCII_lo	control_PVneg	8	18
AC096992.2	2.32	0.013	0.00263	0.0272	4.16	16.4	0.000122	1.89	LV	CELLSTATES	MP_LYVE1hi.MHCII_lo	control_PVneg	8	18
NPPB	2.29	0.0127	0.0346	0.0769	5.57	16.6	0.000116	1.9	LV	CELLSTATES	MP_LYVE1hi.MHCII_lo	control_PVneg	8	18
FRAT1	2.19	0.0056	0.0104	0.0395	4.66	19.4	3.47e-05	2.25	LV	CELLSTATES	MP_LYVE1hi.MHCII_lo	control_PVneg	8	18
PTPN13	2.18	0.0219	0.00345	0.0441	4.18	14.7	0.000257	1.66	LV	CELLSTATES	MP_LYVE1hi.MHCII_lo	control_PVneg	8	18
AP003354.2	2.17	0.00353	0.0116	0.0731	4.71	21.4	1.55e-05	2.45	LV	CELLSTATES	MP_LYVE1hi.MHCII_lo	control_PVneg	8	18
SLC19A2	2.16	0.00132	0.0182	0.156	5.22	25.6	2.98e-06	2.88	LV	CELLSTATES	MP_LYVE1hi.MHCII_lo	control_PVneg	8	18
SNCAIP	2.14	0.0227	0.00798	0.0404	4.56	14.6	0.00027	1.64	LV	CELLSTATES	MP_LYVE1hi.MHCII_lo	control_PVneg	8	18
OVCH1-AS1	2.12	0.00803	0.0185	0.063	5.26	18.3	5.59e-05	2.1	LV	CELLSTATES	MP_LYVE1hi.MHCII_lo	control_PVneg	8	18
SORT1	2.08	9.26e-05	0.0439	0.171	5.97	38.5	2.8e-08	4.03	LV	CELLSTATES	MP_LYVE1hi.MHCII_lo	control_PVneg	8	18
AP000812.1	2.04	0.00103	0.0328	0.132	5.76	26.5	2.06e-06	2.99	LV	CELLSTATES	MP_LYVE1hi.MHCII_lo	control_PVneg	8	18
ZBTB16	2.03	0.00132	0.457	1.96	9.17	25.4	3.18e-06	2.88	LV	CELLSTATES	MP_LYVE1hi.MHCII_lo	control_PVneg	8	18
GALNT18	2	0.0406	0.00661	0.0244	4.31	12.6	0.000686	1.39	LV	CELLSTATES	MP_LYVE1hi.MHCII_lo	control_PVneg	8	18
COL8A1	1.9	0.0303	0.0105	0.0363	4.5	13.5	0.000443	1.52	LV	CELLSTATES	MP_LYVE1hi.MHCII_lo	control_PVneg	8	18
ALCAM	1.89	9.26e-05	0.152	0.501	7.56	39.8	1.79e-08	4.03	LV	CELLSTATES	MP_LYVE1hi.MHCII_lo	control_PVneg	8	18
AC090541.1	1.85	0.0495	0.00831	0.0326	4.52	11.7	0.00101	1.31	LV	CELLSTATES	MP_LYVE1hi.MHCII_lo	control_PVneg	8	18
SLITRK4	1.85	0.0452	0.00946	0.0282	4.5	12.1	0.00086	1.34	LV	CELLSTATES	MP_LYVE1hi.MHCII_lo	control_PVneg	8	18
TSC22D3	1.83	9.26e-05	0.185	0.798	7.77	36.5	5.57e-08	4.03	LV	CELLSTATES	MP_LYVE1hi.MHCII_lo	control_PVneg	8	18
ADAMTS10	1.74	0.00425	0.0326	0.0891	5.69	20.7	2.08e-05	2.37	LV	CELLSTATES	MP_LYVE1hi.MHCII_lo	control_PVneg	8	18
CA8	1.73	0.0148	0.0313	0.102	5.68	16	0.000147	1.83	LV	CELLSTATES	MP_LYVE1hi.MHCII_lo	control_PVneg	8	18
ZFAND5	1.73	0.000109	0.0733	0.321	6.51	35.6	7.52e-08	3.96	LV	CELLSTATES	MP_LYVE1hi.MHCII_lo	control_PVneg	8	18
CLEC4E	1.72	0.0363	0.0194	0.0571	4.99	12.9	0.000579	1.44	LV	CELLSTATES	MP_LYVE1hi.MHCII_lo	control_PVneg	8	18
PDE3B	1.72	5.41e-06	0.123	0.433	7.2	51.4	4.65e-10	5.27	LV	CELLSTATES	MP_LYVE1hi.MHCII_lo	control_PVneg	8	18
DHRS9	1.67	0.0406	0.0345	0.116	5.95	12.5	0.000691	1.39	LV	CELLSTATES	MP_LYVE1hi.MHCII_lo	control_PVneg	8	18
ARRDC2	1.63	0.000991	0.0615	0.239	6.22	26.9	1.79e-06	3	LV	CELLSTATES	MP_LYVE1hi.MHCII_lo	control_PVneg	8	18
CSGALNACT1	1.61	0.00233	0.922	2.99	9.9	23.2	7.39e-06	2.63	LV	CELLSTATES	MP_LYVE1hi.MHCII_lo	control_PVneg	8	18
RANBP17	1.59	0.0114	0.0265	0.106	5.31	16.9	0.000101	1.94	LV	CELLSTATES	MP_LYVE1hi.MHCII_lo	control_PVneg	8	18
FRRS1	1.58	0.0106	0.0327	0.0894	5.49	17.2	8.83e-05	1.98	LV	CELLSTATES	MP_LYVE1hi.MHCII_lo	control_PVneg	8	18
P2RY12	1.58	0.00501	0.0674	0.145	6.26	19.8	2.95e-05	2.3	LV	CELLSTATES	MP_LYVE1hi.MHCII_lo	control_PVneg	8	18
TFCP2L1	1.57	0.00479	0.039	0.12	5.68	20	2.72e-05	2.32	LV	CELLSTATES	MP_LYVE1hi.MHCII_lo	control_PVneg	8	18
PRKCH	1.56	0.03	0.048	0.0874	5.72	13.6	0.000427	1.52	LV	CELLSTATES	MP_LYVE1hi.MHCII_lo	control_PVneg	8	18
PER1	1.5	0.000177	0.105	0.337	6.83	33.3	1.67e-07	3.75	LV	CELLSTATES	MP_LYVE1hi.MHCII_lo	control_PVneg	8	18
SH3BP5	1.5	0.00319	0.299	1.19	8.21	21.9	1.26e-05	2.5	LV	CELLSTATES	MP_LYVE1hi.MHCII_lo	control_PVneg	8	18
CHKA	1.49	0.000499	0.34	1.2	8.35	29.4	6.87e-07	3.3	LV	CELLSTATES	MP_LYVE1hi.MHCII_lo	control_PVneg	8	18
INSR	1.48	9.26e-05	0.192	0.566	7.68	38.1	3.2e-08	4.03	LV	CELLSTATES	MP_LYVE1hi.MHCII_lo	control_PVneg	8	18
NEGR1	1.43	0.0154	0.0406	0.0959	5.76	15.8	0.000158	1.81	LV	CELLSTATES	MP_LYVE1hi.MHCII_lo	control_PVneg	8	18
PDE4D	1.39	0.00162	2.78	7.29	11.2	24.4	4.59e-06	2.79	LV	CELLSTATES	MP_LYVE1hi.MHCII_lo	control_PVneg	8	18
TAGLN	1.39	0.0321	0.0299	0.0873	5.39	13.3	0.000493	1.49	LV	CELLSTATES	MP_LYVE1hi.MHCII_lo	control_PVneg	8	18
NHSL1	1.36	0.000215	0.418	1.02	8.65	32.5	2.22e-07	3.67	LV	CELLSTATES	MP_LYVE1hi.MHCII_lo	control_PVneg	8	18
FKBP5	1.35	0.0168	3.44	9.79	11.6	15.5	0.000183	1.78	LV	CELLSTATES	MP_LYVE1hi.MHCII_lo	control_PVneg	8	18
ZNF189	1.35	0.00926	0.0502	0.172	5.85	17.7	7.08e-05	2.03	LV	CELLSTATES	MP_LYVE1hi.MHCII_lo	control_PVneg	8	18
IRF2BP2	1.3	0.00442	0.0871	0.231	6.52	20.5	2.24e-05	2.35	LV	CELLSTATES	MP_LYVE1hi.MHCII_lo	control_PVneg	8	18
KLF9	1.29	0.00345	0.127	0.353	6.91	21.5	1.48e-05	2.46	LV	CELLSTATES	MP_LYVE1hi.MHCII_lo	control_PVneg	8	18
PDGFB	1.29	0.0131	0.0591	0.158	6.02	16.4	0.000125	1.88	LV	CELLSTATES	MP_LYVE1hi.MHCII_lo	control_PVneg	8	18
CCND3	1.27	0.00914	0.344	0.834	8.31	17.8	6.85e-05	2.04	LV	CELLSTATES	MP_LYVE1hi.MHCII_lo	control_PVneg	8	18
ZC3H12D	1.27	0.013	0.0845	0.261	6.41	16.4	0.000123	1.89	LV	CELLSTATES	MP_LYVE1hi.MHCII_lo	control_PVneg	8	18
XAF1	1.26	0.0251	0.0795	0.338	6.5	14.3	0.000313	1.6	LV	CELLSTATES	MP_LYVE1hi.MHCII_lo	control_PVneg	8	18
CD163L1	1.25	0.0165	1.33	2.92	9.99	15.6	0.000179	1.78	LV	CELLSTATES	MP_LYVE1hi.MHCII_lo	control_PVneg	8	18
CPM	1.25	0.0127	1.29	3.21	10.2	16.5	0.000118	1.9	LV	CELLSTATES	MP_LYVE1hi.MHCII_lo	control_PVneg	8	18
GLCCI1	1.25	0.00182	0.1	0.288	6.77	24	5.46e-06	2.74	LV	CELLSTATES	MP_LYVE1hi.MHCII_lo	control_PVneg	8	18
MS4A14	1.23	0.0111	0.0819	0.184	6.41	17	9.57e-05	1.96	LV	CELLSTATES	MP_LYVE1hi.MHCII_lo	control_PVneg	8	18
AC007262.2	1.22	0.011	0.16	0.371	7.33	17.1	9.34e-05	1.96	LV	CELLSTATES	MP_LYVE1hi.MHCII_lo	control_PVneg	8	18
GAB1	1.22	0.00055	0.189	0.471	7.51	29	8.04e-07	3.26	LV	CELLSTATES	MP_LYVE1hi.MHCII_lo	control_PVneg	8	18
NEMP1	1.21	0.0275	0.0394	0.0937	5.57	13.9	0.000369	1.56	LV	CELLSTATES	MP_LYVE1hi.MHCII_lo	control_PVneg	8	18
PRELID2	1.21	0.024	0.0459	0.109	5.77	14.5	0.000289	1.62	LV	CELLSTATES	MP_LYVE1hi.MHCII_lo	control_PVneg	8	18
AC090517.4	1.2	0.00492	0.101	0.213	6.73	19.9	2.83e-05	2.31	LV	CELLSTATES	MP_LYVE1hi.MHCII_lo	control_PVneg	8	18
FAM174B	1.2	0.00776	0.0871	0.197	6.59	18.4	5.27e-05	2.11	LV	CELLSTATES	MP_LYVE1hi.MHCII_lo	control_PVneg	8	18
PDGFC	1.2	0.000339	1.52	3.65	10.3	30.9	4.08e-07	3.47	LV	CELLSTATES	MP_LYVE1hi.MHCII_lo	control_PVneg	8	18
PRIMPOL	1.18	0.0115	0.0594	0.17	5.98	16.8	0.000103	1.94	LV	CELLSTATES	MP_LYVE1hi.MHCII_lo	control_PVneg	8	18
PSME4	1.17	0.00274	0.317	0.835	8.08	22.7	9.19e-06	2.56	LV	CELLSTATES	MP_LYVE1hi.MHCII_lo	control_PVneg	8	18
SRGAP1	1.17	0.00094	0.537	1.29	8.86	27.2	1.61e-06	3.03	LV	CELLSTATES	MP_LYVE1hi.MHCII_lo	control_PVneg	8	18
PPFIBP2	1.15	0.00505	0.205	0.538	7.52	19.7	3.04e-05	2.3	LV	CELLSTATES	MP_LYVE1hi.MHCII_lo	control_PVneg	8	18
TXNIP	1.13	0.0111	0.626	1.38	8.97	17	9.63e-05	1.96	LV	CELLSTATES	MP_LYVE1hi.MHCII_lo	control_PVneg	8	18
PHLPP1	1.12	0.0369	0.0604	0.135	6.16	12.9	0.000598	1.43	LV	CELLSTATES	MP_LYVE1hi.MHCII_lo	control_PVneg	8	18
GALNT2	1.1	0.00831	0.226	0.467	7.59	18.1	5.93e-05	2.08	LV	CELLSTATES	MP_LYVE1hi.MHCII_lo	control_PVneg	8	18
NOTCH2	1.1	0.00292	0.302	0.704	8	22.2	1.13e-05	2.53	LV	CELLSTATES	MP_LYVE1hi.MHCII_lo	control_PVneg	8	18
WASHC2A	1.1	0.0165	0.104	0.249	6.66	15.6	0.000174	1.78	LV	CELLSTATES	MP_LYVE1hi.MHCII_lo	control_PVneg	8	18
OGFRL1	1.08	0.031	0.247	0.522	7.73	13.4	0.00046	1.51	LV	CELLSTATES	MP_LYVE1hi.MHCII_lo	control_PVneg	8	18
PELI2	1.08	0.0214	0.131	0.254	6.96	14.8	0.000246	1.67	LV	CELLSTATES	MP_LYVE1hi.MHCII_lo	control_PVneg	8	18
NLRP3	1.06	0.0414	0.0553	0.158	5.89	12.4	0.000728	1.38	LV	CELLSTATES	MP_LYVE1hi.MHCII_lo	control_PVneg	8	18
ARHGAP17	1.04	0.0177	0.159	0.379	7.23	15.4	0.000196	1.75	LV	CELLSTATES	MP_LYVE1hi.MHCII_lo	control_PVneg	8	18
PECAM1	1.04	0.00479	0.269	0.588	7.86	20.1	2.65e-05	2.32	LV	CELLSTATES	MP_LYVE1hi.MHCII_lo	control_PVneg	8	18
ARRDC3	1.02	0.0406	0.113	0.262	6.72	12.5	0.000691	1.39	LV	CELLSTATES	MP_LYVE1hi.MHCII_lo	control_PVneg	8	18
FCGR2B	1.02	0.0217	0.204	0.458	7.45	14.8	0.000254	1.66	LV	CELLSTATES	MP_LYVE1hi.MHCII_lo	control_PVneg	8	18
YPEL3	1.02	0.0471	0.0644	0.144	6.05	11.9	0.000938	1.33	LV	CELLSTATES	MP_LYVE1hi.MHCII_lo	control_PVneg	8	18
MAN1A1	1.01	0.0255	3.3	7.47	11.3	14.2	0.000322	1.59	LV	CELLSTATES	MP_LYVE1hi.MHCII_lo	control_PVneg	8	18
TIMP3	1.01	0.0287	0.103	0.246	6.61	13.8	0.000391	1.54	LV	CELLSTATES	MP_LYVE1hi.MHCII_lo	control_PVneg	8	18
ZNF846	1.01	0.0124	0.204	0.446	7.48	16.6	0.000113	1.91	LV	CELLSTATES	MP_LYVE1hi.MHCII_lo	control_PVneg	8	18
CNRIP1	1	0.0257	0.1	0.253	6.57	14.2	0.000328	1.59	LV	CELLSTATES	MP_LYVE1hi.MHCII_lo	control_PVneg	8	18
LINC00662	0.997	0.0287	0.0742	0.178	6.23	13.8	0.000392	1.54	LV	CELLSTATES	MP_LYVE1hi.MHCII_lo	control_PVneg	8	18
TRIM22	0.992	0.0485	0.123	0.294	6.87	11.8	0.000984	1.31	LV	CELLSTATES	MP_LYVE1hi.MHCII_lo	control_PVneg	8	18
HBP1	0.991	0.0452	0.0737	0.183	6.18	12.1	0.000859	1.34	LV	CELLSTATES	MP_LYVE1hi.MHCII_lo	control_PVneg	8	18
GLIS3	0.988	0.0227	0.241	0.497	7.74	14.6	0.000271	1.64	LV	CELLSTATES	MP_LYVE1hi.MHCII_lo	control_PVneg	8	18
AC016831.7	0.986	0.00746	1.18	2.43	9.79	18.6	4.82e-05	2.13	LV	CELLSTATES	MP_LYVE1hi.MHCII_lo	control_PVneg	8	18
SARAF	0.985	0.0414	0.0937	0.198	6.44	12.4	0.000733	1.38	LV	CELLSTATES	MP_LYVE1hi.MHCII_lo	control_PVneg	8	18
GABPB2	0.968	0.0497	0.0614	0.156	6.01	11.7	0.00102	1.3	LV	CELLSTATES	MP_LYVE1hi.MHCII_lo	control_PVneg	8	18
P2RX7	0.967	0.0461	0.105	0.206	6.63	12	0.000892	1.34	LV	CELLSTATES	MP_LYVE1hi.MHCII_lo	control_PVneg	8	18
PDE7B	0.965	0.0462	0.505	1.23	8.74	12	0.0009	1.34	LV	CELLSTATES	MP_LYVE1hi.MHCII_lo	control_PVneg	8	18
GARNL3	0.964	0.0251	0.105	0.194	6.68	14.3	0.000313	1.6	LV	CELLSTATES	MP_LYVE1hi.MHCII_lo	control_PVneg	8	18
ZCCHC14	0.96	0.0337	0.0995	0.192	6.48	13.1	0.000527	1.47	LV	CELLSTATES	MP_LYVE1hi.MHCII_lo	control_PVneg	8	18
SHMT1	0.957	0.00929	0.288	0.63	7.86	17.7	7.18e-05	2.03	LV	CELLSTATES	MP_LYVE1hi.MHCII_lo	control_PVneg	8	18
MITF	0.937	0.0292	0.405	0.753	8.39	13.7	0.000401	1.54	LV	CELLSTATES	MP_LYVE1hi.MHCII_lo	control_PVneg	8	18
ALDH1A1	0.93	0.0479	0.126	0.257	6.86	11.8	0.000967	1.32	LV	CELLSTATES	MP_LYVE1hi.MHCII_lo	control_PVneg	8	18
PIK3IP1	0.925	0.0321	0.152	0.28	7	13.3	0.000491	1.49	LV	CELLSTATES	MP_LYVE1hi.MHCII_lo	control_PVneg	8	18
TBC1D15	0.925	0.0165	0.178	0.34	7.23	15.6	0.000178	1.78	LV	CELLSTATES	MP_LYVE1hi.MHCII_lo	control_PVneg	8	18
FOXO1	0.922	0.0102	0.2	0.394	7.49	17.4	8.12e-05	1.99	LV	CELLSTATES	MP_LYVE1hi.MHCII_lo	control_PVneg	8	18
USP24	0.907	0.00479	0.314	0.681	7.96	20	2.7e-05	2.32	LV	CELLSTATES	MP_LYVE1hi.MHCII_lo	control_PVneg	8	18
ITPK1	0.904	0.0422	0.0903	0.207	6.38	12.4	0.000754	1.38	LV	CELLSTATES	MP_LYVE1hi.MHCII_lo	control_PVneg	8	18
IGF1R	0.888	0.0251	0.232	0.466	7.57	14.3	0.000307	1.6	LV	CELLSTATES	MP_LYVE1hi.MHCII_lo	control_PVneg	8	18
FAM111A	0.883	0.0466	0.0895	0.17	6.36	11.9	0.000914	1.33	LV	CELLSTATES	MP_LYVE1hi.MHCII_lo	control_PVneg	8	18
CTDSPL	0.88	0.0316	0.197	0.439	7.34	13.4	0.000476	1.5	LV	CELLSTATES	MP_LYVE1hi.MHCII_lo	control_PVneg	8	18
SRRM2	0.875	0.00831	0.448	0.86	8.47	18.2	5.85e-05	2.08	LV	CELLSTATES	MP_LYVE1hi.MHCII_lo	control_PVneg	8	18
CNOT6L	0.87	0.0409	0.115	0.226	6.69	12.5	0.000706	1.39	LV	CELLSTATES	MP_LYVE1hi.MHCII_lo	control_PVneg	8	18
IMMP2L	0.863	0.00444	0.59	1.12	8.88	20.4	2.29e-05	2.35	LV	CELLSTATES	MP_LYVE1hi.MHCII_lo	control_PVneg	8	18
DIP2B	0.856	0.00914	0.963	1.91	9.52	17.8	6.91e-05	2.04	LV	CELLSTATES	MP_LYVE1hi.MHCII_lo	control_PVneg	8	18
SLC18B1	0.856	0.0452	0.258	0.459	7.78	12.1	0.000857	1.34	LV	CELLSTATES	MP_LYVE1hi.MHCII_lo	control_PVneg	8	18
CCNL2	0.847	0.0377	0.123	0.256	6.75	12.8	0.000622	1.42	LV	CELLSTATES	MP_LYVE1hi.MHCII_lo	control_PVneg	8	18
SMAP2	0.839	0.047	0.873	1.62	9.4	11.9	0.00093	1.33	LV	CELLSTATES	MP_LYVE1hi.MHCII_lo	control_PVneg	8	18
SMARCA2	0.836	0.0324	0.373	0.762	8.17	13.2	0.000504	1.49	LV	CELLSTATES	MP_LYVE1hi.MHCII_lo	control_PVneg	8	18
TTN	0.835	0.0461	1.51	2.8	10.1	12	0.000896	1.34	LV	CELLSTATES	MP_LYVE1hi.MHCII_lo	control_PVneg	8	18
NLRP1	0.831	0.0475	0.233	0.421	7.57	11.8	0.000951	1.32	LV	CELLSTATES	MP_LYVE1hi.MHCII_lo	control_PVneg	8	18
DAPK1	0.83	0.0257	1.06	1.94	9.55	14.2	0.000326	1.59	LV	CELLSTATES	MP_LYVE1hi.MHCII_lo	control_PVneg	8	18
TBXAS1	0.816	0.0293	1.26	2.33	9.88	13.7	0.000408	1.53	LV	CELLSTATES	MP_LYVE1hi.MHCII_lo	control_PVneg	8	18
AHNAK	0.81	0.036	0.27	0.507	7.74	13	0.000573	1.44	LV	CELLSTATES	MP_LYVE1hi.MHCII_lo	control_PVneg	8	18
ELMO1	0.794	0.0371	1.96	3.65	10.6	12.8	0.00061	1.43	LV	CELLSTATES	MP_LYVE1hi.MHCII_lo	control_PVneg	8	18
PICALM	0.794	0.0267	1.05	2.03	9.64	14.1	0.000346	1.57	LV	CELLSTATES	MP_LYVE1hi.MHCII_lo	control_PVneg	8	18
SRGAP2	0.79	0.0438	1.06	2.06	9.67	12.2	0.000802	1.36	LV	CELLSTATES	MP_LYVE1hi.MHCII_lo	control_PVneg	8	18
ARHGAP12	0.78	0.042	0.235	0.403	7.52	12.4	0.000747	1.38	LV	CELLSTATES	MP_LYVE1hi.MHCII_lo	control_PVneg	8	18
RERE	0.77	0.015	1.13	2.19	9.71	15.9	0.000153	1.82	LV	CELLSTATES	MP_LYVE1hi.MHCII_lo	control_PVneg	8	18
MAF	0.762	0.0495	0.401	0.713	8.31	11.7	0.00101	1.31	LV	CELLSTATES	MP_LYVE1hi.MHCII_lo	control_PVneg	8	18
SGMS1	0.741	0.0165	0.935	1.69	9.44	15.6	0.000177	1.78	LV	CELLSTATES	MP_LYVE1hi.MHCII_lo	control_PVneg	8	18
CELF2	0.738	0.0452	1.58	2.94	10.2	12	0.000866	1.34	LV	CELLSTATES	MP_LYVE1hi.MHCII_lo	control_PVneg	8	18
AP2A2	0.721	0.0407	1.47	2.57	10	12.5	0.000699	1.39	LV	CELLSTATES	MP_LYVE1hi.MHCII_lo	control_PVneg	8	18

## Sheet: RBM20_control
Gene	logFC	FDR	mean_exp_control	mean_exp_genotype	logCPM	F	PValue	FDR_plot	Region	annotation_level	cell_state	comparison	Observations_genotype	Observations_reference
HBA1	3.6	0.00906	0	0.0134	3.54	25.5	1.3e-05	2.04	LV	CELLSTATES	MP_LYVE1hi.MHCII_lo	control_RBM20	8	18
HBB	3.41	0.000888	0.00979	0.0631	4.63	33.9	3.51e-07	3.05	LV	CELLSTATES	MP_LYVE1hi.MHCII_lo	control_RBM20	8	18
FOSB	2.98	0.0236	0.000149	0.0186	3.55	19	5.99e-05	1.63	LV	CELLSTATES	MP_LYVE1hi.MHCII_lo	control_RBM20	8	18
PDK4	2.89	0.000888	0.383	3.14	9.3	33.2	4.27e-07	3.05	LV	CELLSTATES	MP_LYVE1hi.MHCII_lo	control_RBM20	8	18
HBA2	2.8	0.0265	0.00164	0.0241	3.95	18.4	7.69e-05	1.58	LV	CELLSTATES	MP_LYVE1hi.MHCII_lo	control_RBM20	8	18
CLEC4E	2.61	0.00302	0.0194	0.165	5.64	27	3.34e-06	2.52	LV	CELLSTATES	MP_LYVE1hi.MHCII_lo	control_RBM20	8	18
CCL3	2.4	0.0403	0.0084	0.0878	4.84	16.3	0.000175	1.39	LV	CELLSTATES	MP_LYVE1hi.MHCII_lo	control_RBM20	8	18
EIF4E3	2.35	0.0238	0.00777	0.044	4.36	18.9	6.3e-05	1.62	LV	CELLSTATES	MP_LYVE1hi.MHCII_lo	control_RBM20	8	18
AC025576.2	2.31	0.0308	0.00571	0.0415	4.39	17.4	0.000114	1.51	LV	CELLSTATES	MP_LYVE1hi.MHCII_lo	control_RBM20	8	18
SORT1	2.17	0.000888	0.0439	0.231	6.06	34.4	3e-07	3.05	LV	CELLSTATES	MP_LYVE1hi.MHCII_lo	control_RBM20	8	18
FOS	2	0.000225	0.204	0.706	7.71	41.3	3.8e-08	3.65	LV	CELLSTATES	MP_LYVE1hi.MHCII_lo	control_RBM20	8	18
SLC19A2	1.89	0.00725	0.0182	0.0959	5.13	23.9	9.8e-06	2.14	LV	CELLSTATES	MP_LYVE1hi.MHCII_lo	control_RBM20	8	18
GFOD1	1.72	0.0224	0.125	0.373	6.94	19.5	4.95e-05	1.65	LV	CELLSTATES	MP_LYVE1hi.MHCII_lo	control_RBM20	8	18
DDIT4	1.67	0.0107	0.0765	0.269	6.47	22.4	1.71e-05	1.97	LV	CELLSTATES	MP_LYVE1hi.MHCII_lo	control_RBM20	8	18
PDE3B	1.64	3.35e-05	0.123	0.544	7.26	50.8	2.83e-09	4.48	LV	CELLSTATES	MP_LYVE1hi.MHCII_lo	control_RBM20	8	18
FGL2	1.61	0.0165	0.0746	0.287	6.53	20.7	3.2e-05	1.78	LV	CELLSTATES	MP_LYVE1hi.MHCII_lo	control_RBM20	8	18
ADAMTS10	1.54	0.0238	0.0326	0.128	5.53	18.8	6.43e-05	1.62	LV	CELLSTATES	MP_LYVE1hi.MHCII_lo	control_RBM20	8	18
TSC22D3	1.48	0.00946	0.185	0.655	7.58	22.8	1.44e-05	2.02	LV	CELLSTATES	MP_LYVE1hi.MHCII_lo	control_RBM20	8	18
INSR	1.46	0.00508	0.192	0.811	7.8	25.1	6.43e-06	2.29	LV	CELLSTATES	MP_LYVE1hi.MHCII_lo	control_RBM20	8	18
ANXA1	1.42	0.0224	0.227	0.803	7.72	19.7	4.67e-05	1.65	LV	CELLSTATES	MP_LYVE1hi.MHCII_lo	control_RBM20	8	18
NHSL1	1.41	0.00302	0.418	1.54	8.7	26.9	3.4e-06	2.52	LV	CELLSTATES	MP_LYVE1hi.MHCII_lo	control_RBM20	8	18
ACACB	1.4	0.0348	0.0723	0.219	6.26	16.9	0.000135	1.46	LV	CELLSTATES	MP_LYVE1hi.MHCII_lo	control_RBM20	8	18
ZFAND5	1.4	0.0241	0.0733	0.262	6.41	18.7	6.72e-05	1.62	LV	CELLSTATES	MP_LYVE1hi.MHCII_lo	control_RBM20	8	18
KLF2	1.34	0.00302	0.0828	0.259	6.4	27.5	2.81e-06	2.52	LV	CELLSTATES	MP_LYVE1hi.MHCII_lo	control_RBM20	8	18
TXNIP	1.31	0.044	0.626	1.82	9.05	15.9	0.000208	1.36	LV	CELLSTATES	MP_LYVE1hi.MHCII_lo	control_RBM20	8	18
CCND3	1.29	0.0452	0.344	0.922	8.19	15.6	0.000233	1.34	LV	CELLSTATES	MP_LYVE1hi.MHCII_lo	control_RBM20	8	18
ALCAM	1.25	0.0403	0.152	0.426	7.13	16.3	0.000176	1.39	LV	CELLSTATES	MP_LYVE1hi.MHCII_lo	control_RBM20	8	18
INPP5A	1.21	0.0224	0.0414	0.124	5.59	19.6	4.87e-05	1.65	LV	CELLSTATES	MP_LYVE1hi.MHCII_lo	control_RBM20	8	18
PER1	1.19	0.0135	0.105	0.298	6.64	21.6	2.28e-05	1.87	LV	CELLSTATES	MP_LYVE1hi.MHCII_lo	control_RBM20	8	18
RALGPS2	1.19	0.0355	0.0561	0.159	5.9	16.8	0.000143	1.45	LV	CELLSTATES	MP_LYVE1hi.MHCII_lo	control_RBM20	8	18
GLUL	1.11	0.0452	0.251	0.621	7.77	15.7	0.000221	1.34	LV	CELLSTATES	MP_LYVE1hi.MHCII_lo	control_RBM20	8	18
ELL2	1.09	0.0299	0.342	0.941	8.22	17.6	0.000105	1.52	LV	CELLSTATES	MP_LYVE1hi.MHCII_lo	control_RBM20	8	18
GAB1	1.08	0.0135	0.189	0.587	7.49	21.5	2.39e-05	1.87	LV	CELLSTATES	MP_LYVE1hi.MHCII_lo	control_RBM20	8	18
PSMA1	1.06	0.0452	0.091	0.221	6.38	15.6	0.000233	1.34	LV	CELLSTATES	MP_LYVE1hi.MHCII_lo	control_RBM20	8	18
PKP4	1.04	0.0294	0.0787	0.187	6.14	17.9	9.18e-05	1.53	LV	CELLSTATES	MP_LYVE1hi.MHCII_lo	control_RBM20	8	18
CEBPD	1.02	0.0148	0.347	0.887	8.2	21.1	2.75e-05	1.83	LV	CELLSTATES	MP_LYVE1hi.MHCII_lo	control_RBM20	8	18
GALNT2	1.01	0.0452	0.226	0.514	7.48	15.6	0.000232	1.34	LV	CELLSTATES	MP_LYVE1hi.MHCII_lo	control_RBM20	8	18
SRGAP1	0.972	0.0296	0.537	1.6	8.89	17.8	9.76e-05	1.53	LV	CELLSTATES	MP_LYVE1hi.MHCII_lo	control_RBM20	8	18
ELMO1	0.947	0.0355	1.96	4.99	10.6	16.8	0.000144	1.45	LV	CELLSTATES	MP_LYVE1hi.MHCII_lo	control_RBM20	8	18

## Sheet: TTN_control
Gene	logFC	FDR	mean_exp_control	mean_exp_genotype	logCPM	F	PValue	FDR_plot	Region	annotation_level	cell_state	comparison	Observations_genotype	Observations_reference
AC008759.3	3.57	0.000451	0.00297	0.0454	4.33	27.9	1.79e-06	3.35	LV	CELLSTATES	MP_LYVE1hi.MHCII_lo	control_TTN	12	18
TRIM7	3.25	0.00246	0.00375	0.0324	4.11	21.1	2.25e-05	2.61	LV	CELLSTATES	MP_LYVE1hi.MHCII_lo	control_TTN	12	18
AC243960.3	2.86	0.00389	0.000299	0.0138	3.57	19.4	4.32e-05	2.41	LV	CELLSTATES	MP_LYVE1hi.MHCII_lo	control_TTN	12	18
PDK4	2.82	3.02e-05	0.383	2.77	9.46	39	4.4e-08	4.52	LV	CELLSTATES	MP_LYVE1hi.MHCII_lo	control_TTN	12	18
TMC7	2.82	0.018	0.0103	0.0864	5.08	14	0.000405	1.75	LV	CELLSTATES	MP_LYVE1hi.MHCII_lo	control_TTN	12	18
CLEC4E	2.81	3.02e-05	0.0194	0.156	5.73	38.9	4.59e-08	4.52	LV	CELLSTATES	MP_LYVE1hi.MHCII_lo	control_TTN	12	18
LINC00996	2.79	0.000102	0.00491	0.0477	4.44	33.8	2.34e-07	3.99	LV	CELLSTATES	MP_LYVE1hi.MHCII_lo	control_TTN	12	18
GRB10	2.73	0.0042	0.0103	0.0697	4.6	19	5.06e-05	2.38	LV	CELLSTATES	MP_LYVE1hi.MHCII_lo	control_TTN	12	18
AC012150.2	2.59	0.0199	0.00284	0.0205	3.65	13.5	0.000492	1.7	LV	CELLSTATES	MP_LYVE1hi.MHCII_lo	control_TTN	12	18
NPR2	2.47	0.0165	0.0021	0.0127	3.44	14.3	0.000356	1.78	LV	CELLSTATES	MP_LYVE1hi.MHCII_lo	control_TTN	12	18
RBMS3-AS2	2.47	0.0042	0.00958	0.0583	4.81	19	5.07e-05	2.38	LV	CELLSTATES	MP_LYVE1hi.MHCII_lo	control_TTN	12	18
LMO1	2.44	0.018	0.00213	0.0162	3.66	14	0.00041	1.75	LV	CELLSTATES	MP_LYVE1hi.MHCII_lo	control_TTN	12	18
ZBTB16	2.42	0.000492	0.457	2.91	9.55	27.6	2e-06	3.31	LV	CELLSTATES	MP_LYVE1hi.MHCII_lo	control_TTN	12	18
NPPB	2.31	0.0227	0.0346	0.123	5.59	13.1	0.00059	1.64	LV	CELLSTATES	MP_LYVE1hi.MHCII_lo	control_TTN	12	18
GLIS3	2.29	5.72e-08	0.241	1.65	8.78	73	4.84e-12	7.24	LV	CELLSTATES	MP_LYVE1hi.MHCII_lo	control_TTN	12	18
SORT1	2.27	3.36e-06	0.0439	0.233	6.2	49	2.21e-09	5.47	LV	CELLSTATES	MP_LYVE1hi.MHCII_lo	control_TTN	12	18
ZBED8	2.27	0.0143	0.00205	0.0158	3.59	14.9	0.000279	1.85	LV	CELLSTATES	MP_LYVE1hi.MHCII_lo	control_TTN	12	18
FRAT1	2.17	0.00309	0.0104	0.0514	4.58	20.2	3.14e-05	2.51	LV	CELLSTATES	MP_LYVE1hi.MHCII_lo	control_TTN	12	18
AC139491.7	2.1	0.0458	0.00177	0.0197	3.67	10.9	0.00163	1.34	LV	CELLSTATES	MP_LYVE1hi.MHCII_lo	control_TTN	12	18
SYNDIG1	2.09	0.0326	0.0016	0.0259	3.83	12	0.000963	1.49	LV	CELLSTATES	MP_LYVE1hi.MHCII_lo	control_TTN	12	18
AC005280.2	2.03	0.0387	0.00431	0.0205	3.94	11.5	0.00125	1.41	LV	CELLSTATES	MP_LYVE1hi.MHCII_lo	control_TTN	12	18
AC002070.1	2.02	0.000992	0.0224	0.113	5.46	24.8	5.54e-06	3	LV	CELLSTATES	MP_LYVE1hi.MHCII_lo	control_TTN	12	18
SRSF12	2	0.0117	0.00306	0.0234	3.91	15.5	0.000215	1.93	LV	CELLSTATES	MP_LYVE1hi.MHCII_lo	control_TTN	12	18
AP003354.2	1.96	0.0111	0.0116	0.0531	4.78	15.7	0.000198	1.96	LV	CELLSTATES	MP_LYVE1hi.MHCII_lo	control_TTN	12	18
INSR	1.94	2.14e-07	0.192	0.973	8.13	64.6	3.62e-11	6.67	LV	CELLSTATES	MP_LYVE1hi.MHCII_lo	control_TTN	12	18
NHSL1	1.94	5.84e-07	0.418	2.02	9.13	57.9	1.98e-10	6.23	LV	CELLSTATES	MP_LYVE1hi.MHCII_lo	control_TTN	12	18
SH2D4A	1.94	0.00328	0.0267	0.113	5.4	20	3.42e-05	2.48	LV	CELLSTATES	MP_LYVE1hi.MHCII_lo	control_TTN	12	18
ZNF189	1.94	3.02e-05	0.0502	0.238	6.34	38.9	4.57e-08	4.52	LV	CELLSTATES	MP_LYVE1hi.MHCII_lo	control_TTN	12	18
AC025576.2	1.93	0.0214	0.00571	0.0316	4.15	13.3	0.000544	1.67	LV	CELLSTATES	MP_LYVE1hi.MHCII_lo	control_TTN	12	18
AC104041.1	1.92	0.00656	0.0127	0.0528	4.58	17.4	9.63e-05	2.18	LV	CELLSTATES	MP_LYVE1hi.MHCII_lo	control_TTN	12	18
GREB1	1.92	0.00747	0.0223	0.117	5.57	16.9	0.000117	2.13	LV	CELLSTATES	MP_LYVE1hi.MHCII_lo	control_TTN	12	18
AL158071.4	1.91	0.0143	0.0143	0.0816	4.77	14.8	0.000285	1.84	LV	CELLSTATES	MP_LYVE1hi.MHCII_lo	control_TTN	12	18
CA8	1.88	0.00213	0.0313	0.148	5.67	21.7	1.73e-05	2.67	LV	CELLSTATES	MP_LYVE1hi.MHCII_lo	control_TTN	12	18
LINC00987	1.86	0.0347	0.00307	0.02	3.84	11.8	0.00107	1.46	LV	CELLSTATES	MP_LYVE1hi.MHCII_lo	control_TTN	12	18
MAP3K6	1.86	0.00919	0.0206	0.0781	5.02	16.2	0.000156	2.04	LV	CELLSTATES	MP_LYVE1hi.MHCII_lo	control_TTN	12	18
AC023157.3	1.84	0.0208	0.01	0.0297	4.18	13.4	0.000517	1.68	LV	CELLSTATES	MP_LYVE1hi.MHCII_lo	control_TTN	12	18
AC091563.1	1.84	0.0192	0.00995	0.0408	4.37	13.7	0.000462	1.72	LV	CELLSTATES	MP_LYVE1hi.MHCII_lo	control_TTN	12	18
CSGALNACT1	1.83	0.000164	0.922	4.19	10.2	31.8	4.58e-07	3.79	LV	CELLSTATES	MP_LYVE1hi.MHCII_lo	control_TTN	12	18
AC002091.1	1.82	0.0298	0.00449	0.026	4.01	12.3	0.000865	1.53	LV	CELLSTATES	MP_LYVE1hi.MHCII_lo	control_TTN	12	18
RTN4RL1	1.82	0.00256	0.0158	0.0765	5.07	20.9	2.43e-05	2.59	LV	CELLSTATES	MP_LYVE1hi.MHCII_lo	control_TTN	12	18
AC007220.1	1.81	0.0453	0.00657	0.0261	3.99	10.9	0.0016	1.34	LV	CELLSTATES	MP_LYVE1hi.MHCII_lo	control_TTN	12	18
AP000812.1	1.81	0.00531	0.0328	0.152	5.78	18.2	6.97e-05	2.27	LV	CELLSTATES	MP_LYVE1hi.MHCII_lo	control_TTN	12	18
P2RY12	1.81	0.000671	0.0674	0.229	6.3	26.1	3.35e-06	3.17	LV	CELLSTATES	MP_LYVE1hi.MHCII_lo	control_TTN	12	18
AC110285.2	1.8	0.028	0.0063	0.0331	4.13	12.5	0.000795	1.55	LV	CELLSTATES	MP_LYVE1hi.MHCII_lo	control_TTN	12	18
OGFRL1	1.79	6.6e-05	0.247	1.01	8.23	35.4	1.4e-07	4.18	LV	CELLSTATES	MP_LYVE1hi.MHCII_lo	control_TTN	12	18
CRISPLD2	1.78	0.0388	0.0562	0.176	6.12	11.4	0.00126	1.41	LV	CELLSTATES	MP_LYVE1hi.MHCII_lo	control_TTN	12	18
FAM153A	1.73	0.0184	0.016	0.0737	5.08	13.8	0.000433	1.73	LV	CELLSTATES	MP_LYVE1hi.MHCII_lo	control_TTN	12	18
SLC19A2	1.73	0.00399	0.0182	0.0856	5.15	19.3	4.49e-05	2.4	LV	CELLSTATES	MP_LYVE1hi.MHCII_lo	control_TTN	12	18
AL136988.2	1.71	0.05	0.00556	0.0249	3.99	10.6	0.00184	1.3	LV	CELLSTATES	MP_LYVE1hi.MHCII_lo	control_TTN	12	18
AP002518.2	1.67	0.0387	0.0339	0.131	5.72	11.5	0.00124	1.41	LV	CELLSTATES	MP_LYVE1hi.MHCII_lo	control_TTN	12	18
PDE3B	1.66	9.85e-07	0.123	0.5	7.33	55.1	4.17e-10	6.01	LV	CELLSTATES	MP_LYVE1hi.MHCII_lo	control_TTN	12	18
PLCE1	1.66	0.0124	0.0264	0.0887	5.31	15.3	0.000232	1.91	LV	CELLSTATES	MP_LYVE1hi.MHCII_lo	control_TTN	12	18
ALCAM	1.65	3.36e-06	0.152	0.498	7.35	48.5	2.56e-09	5.47	LV	CELLSTATES	MP_LYVE1hi.MHCII_lo	control_TTN	12	18
AC007262.2	1.64	1.92e-05	0.16	0.626	7.59	41.4	2.11e-08	4.72	LV	CELLSTATES	MP_LYVE1hi.MHCII_lo	control_TTN	12	18
ADAMTS10	1.64	0.00235	0.0326	0.138	5.65	21.4	1.99e-05	2.63	LV	CELLSTATES	MP_LYVE1hi.MHCII_lo	control_TTN	12	18
DLGAP2	1.64	0.00269	0.0499	0.21	6.04	20.6	2.66e-05	2.57	LV	CELLSTATES	MP_LYVE1hi.MHCII_lo	control_TTN	12	18
NPPA	1.64	0.0425	0.0228	0.0814	5.13	11.1	0.00146	1.37	LV	CELLSTATES	MP_LYVE1hi.MHCII_lo	control_TTN	12	18
SLITRK4	1.63	0.036	0.00946	0.0404	4.55	11.7	0.00112	1.44	LV	CELLSTATES	MP_LYVE1hi.MHCII_lo	control_TTN	12	18
EPHA1-AS1	1.62	0.0214	0.055	0.142	5.88	13.3	0.000544	1.67	LV	CELLSTATES	MP_LYVE1hi.MHCII_lo	control_TTN	12	18
RANBP17	1.62	0.00493	0.0265	0.102	5.37	18.5	6.24e-05	2.31	LV	CELLSTATES	MP_LYVE1hi.MHCII_lo	control_TTN	12	18
ANTXR1	1.61	0.00121	0.0764	0.283	6.56	23.9	7.66e-06	2.92	LV	CELLSTATES	MP_LYVE1hi.MHCII_lo	control_TTN	12	18
NCKIPSD	1.6	0.0155	0.00927	0.0478	4.56	14.5	0.000323	1.81	LV	CELLSTATES	MP_LYVE1hi.MHCII_lo	control_TTN	12	18
ADORA1	1.59	0.0477	0.00936	0.0362	4.36	10.8	0.00171	1.32	LV	CELLSTATES	MP_LYVE1hi.MHCII_lo	control_TTN	12	18
AL133410.1	1.59	0.00832	0.0196	0.0618	4.87	16.6	0.000134	2.08	LV	CELLSTATES	MP_LYVE1hi.MHCII_lo	control_TTN	12	18
C5	1.58	0.000992	0.0457	0.146	5.83	24.8	5.5e-06	3	LV	CELLSTATES	MP_LYVE1hi.MHCII_lo	control_TTN	12	18
GNB5	1.58	0.00906	0.0328	0.13	5.69	16.3	0.000153	2.04	LV	CELLSTATES	MP_LYVE1hi.MHCII_lo	control_TTN	12	18
CALCB	1.57	0.0108	0.0199	0.0773	4.86	15.8	0.000191	1.97	LV	CELLSTATES	MP_LYVE1hi.MHCII_lo	control_TTN	12	18
FAM241A	1.55	0.00139	0.0281	0.112	5.27	23.4	9.34e-06	2.86	LV	CELLSTATES	MP_LYVE1hi.MHCII_lo	control_TTN	12	18
LONRF1	1.55	0.00656	0.0258	0.0864	5.17	17.4	9.77e-05	2.18	LV	CELLSTATES	MP_LYVE1hi.MHCII_lo	control_TTN	12	18
GARNL3	1.54	1.13e-06	0.105	0.406	7.06	53.9	5.71e-10	5.95	LV	CELLSTATES	MP_LYVE1hi.MHCII_lo	control_TTN	12	18
TIMP3	1.53	0.00139	0.103	0.406	7.09	23.3	9.52e-06	2.86	LV	CELLSTATES	MP_LYVE1hi.MHCII_lo	control_TTN	12	18
CPM	1.52	0.000406	1.29	4.33	10.3	28.3	1.55e-06	3.39	LV	CELLSTATES	MP_LYVE1hi.MHCII_lo	control_TTN	12	18
ST6GALNAC3	1.52	0.00557	0.121	0.437	7.2	18	7.5e-05	2.25	LV	CELLSTATES	MP_LYVE1hi.MHCII_lo	control_TTN	12	18
SRGAP1	1.51	4.2e-07	0.537	1.92	9.18	60.3	1.07e-10	6.38	LV	CELLSTATES	MP_LYVE1hi.MHCII_lo	control_TTN	12	18
SYCP3	1.5	0.0478	0.0262	0.0867	5.34	10.7	0.00172	1.32	LV	CELLSTATES	MP_LYVE1hi.MHCII_lo	control_TTN	12	18
ACACB	1.49	0.0002	0.0723	0.233	6.38	31.1	5.76e-07	3.7	LV	CELLSTATES	MP_LYVE1hi.MHCII_lo	control_TTN	12	18
PSTPIP2	1.46	0.00383	0.141	0.421	7.22	19.5	4.22e-05	2.42	LV	CELLSTATES	MP_LYVE1hi.MHCII_lo	control_TTN	12	18
ADGRG6	1.45	0.00084	0.135	0.42	7.16	25.3	4.48e-06	3.08	LV	CELLSTATES	MP_LYVE1hi.MHCII_lo	control_TTN	12	18
CCDC40	1.45	0.0249	0.0458	0.127	5.7	12.8	0.000673	1.6	LV	CELLSTATES	MP_LYVE1hi.MHCII_lo	control_TTN	12	18
TFCP2L1	1.45	0.0141	0.039	0.139	5.78	14.9	0.000274	1.85	LV	CELLSTATES	MP_LYVE1hi.MHCII_lo	control_TTN	12	18
AL590617.2	1.44	0.024	0.0189	0.0682	4.96	13	0.000633	1.62	LV	CELLSTATES	MP_LYVE1hi.MHCII_lo	control_TTN	12	18
CCND3	1.44	0.00031	0.344	1.03	8.37	29.5	1.02e-06	3.51	LV	CELLSTATES	MP_LYVE1hi.MHCII_lo	control_TTN	12	18
KATNAL1	1.44	0.013	0.0289	0.0763	5.1	15.2	0.000245	1.89	LV	CELLSTATES	MP_LYVE1hi.MHCII_lo	control_TTN	12	18
P2RY13	1.43	0.0184	0.014	0.0577	4.8	13.9	0.000429	1.73	LV	CELLSTATES	MP_LYVE1hi.MHCII_lo	control_TTN	12	18
PHLPP1	1.42	0.000327	0.0604	0.219	6.31	29	1.22e-06	3.49	LV	CELLSTATES	MP_LYVE1hi.MHCII_lo	control_TTN	12	18
TSC22D3	1.41	0.00393	0.185	0.567	7.6	19.4	4.39e-05	2.41	LV	CELLSTATES	MP_LYVE1hi.MHCII_lo	control_TTN	12	18
PIEZO1	1.4	0.00581	0.0678	0.206	6.29	17.8	8.16e-05	2.24	LV	CELLSTATES	MP_LYVE1hi.MHCII_lo	control_TTN	12	18
ARRDC2	1.39	0.00437	0.0615	0.203	6.27	18.9	5.33e-05	2.36	LV	CELLSTATES	MP_LYVE1hi.MHCII_lo	control_TTN	12	18
GALNT2	1.39	3.99e-05	0.226	0.645	7.74	37.8	6.48e-08	4.4	LV	CELLSTATES	MP_LYVE1hi.MHCII_lo	control_TTN	12	18
AC020611.2	1.38	0.0152	0.0533	0.181	6.16	14.6	0.000312	1.82	LV	CELLSTATES	MP_LYVE1hi.MHCII_lo	control_TTN	12	18
FAH	1.36	0.00201	0.0573	0.149	5.9	22	1.59e-05	2.7	LV	CELLSTATES	MP_LYVE1hi.MHCII_lo	control_TTN	12	18
FKBP5	1.36	0.0259	3.44	10.9	11.7	12.7	0.000706	1.59	LV	CELLSTATES	MP_LYVE1hi.MHCII_lo	control_TTN	12	18
MB	1.36	1.13e-05	0.236	0.665	7.83	43.4	1.15e-08	4.95	LV	CELLSTATES	MP_LYVE1hi.MHCII_lo	control_TTN	12	18
HTRA1	1.35	0.00133	0.0583	0.184	6.03	23.5	8.68e-06	2.88	LV	CELLSTATES	MP_LYVE1hi.MHCII_lo	control_TTN	12	18
USP13	1.35	0.00736	0.0259	0.0772	5.07	17	0.000115	2.13	LV	CELLSTATES	MP_LYVE1hi.MHCII_lo	control_TTN	12	18
NUDT16	1.33	0.00521	0.0563	0.157	5.97	18.3	6.8e-05	2.28	LV	CELLSTATES	MP_LYVE1hi.MHCII_lo	control_TTN	12	18
ALDH1L2	1.32	0.0368	0.029	0.0883	5.25	11.6	0.00116	1.43	LV	CELLSTATES	MP_LYVE1hi.MHCII_lo	control_TTN	12	18
CACNB4	1.32	0.0177	0.0472	0.127	5.65	14.1	0.000388	1.75	LV	CELLSTATES	MP_LYVE1hi.MHCII_lo	control_TTN	12	18
ELMO1	1.32	4.5e-06	1.96	5.96	10.9	47.1	3.81e-09	5.35	LV	CELLSTATES	MP_LYVE1hi.MHCII_lo	control_TTN	12	18
GFOD1	1.32	0.0199	0.125	0.318	6.88	13.5	0.000492	1.7	LV	CELLSTATES	MP_LYVE1hi.MHCII_lo	control_TTN	12	18
SFXN5	1.32	0.000524	0.0721	0.219	6.35	27.2	2.26e-06	3.28	LV	CELLSTATES	MP_LYVE1hi.MHCII_lo	control_TTN	12	18
PSMA1	1.31	0.00121	0.091	0.248	6.56	23.8	7.8e-06	2.92	LV	CELLSTATES	MP_LYVE1hi.MHCII_lo	control_TTN	12	18
IGSF21	1.3	0.004	0.151	0.414	7.14	19.3	4.57e-05	2.4	LV	CELLSTATES	MP_LYVE1hi.MHCII_lo	control_TTN	12	18
MS4A14	1.29	0.00139	0.0819	0.246	6.48	23.3	9.53e-06	2.86	LV	CELLSTATES	MP_LYVE1hi.MHCII_lo	control_TTN	12	18
UST	1.29	0.000327	0.108	0.34	6.85	29.1	1.16e-06	3.49	LV	CELLSTATES	MP_LYVE1hi.MHCII_lo	control_TTN	12	18
SLC1A3	1.28	0.0247	1.38	3.51	10.2	12.9	0.00066	1.61	LV	CELLSTATES	MP_LYVE1hi.MHCII_lo	control_TTN	12	18
PELI2	1.27	0.000561	0.131	0.411	7.15	26.9	2.56e-06	3.25	LV	CELLSTATES	MP_LYVE1hi.MHCII_lo	control_TTN	12	18
ARL17B	1.26	0.0214	0.113	0.306	6.87	13.3	0.000539	1.67	LV	CELLSTATES	MP_LYVE1hi.MHCII_lo	control_TTN	12	18
WASHC2A	1.26	0.01	0.104	0.344	6.97	16	0.000175	2	LV	CELLSTATES	MP_LYVE1hi.MHCII_lo	control_TTN	12	18
TMEM255B	1.25	0.00786	0.0392	0.107	5.48	16.8	0.000124	2.1	LV	CELLSTATES	MP_LYVE1hi.MHCII_lo	control_TTN	12	18
AC091948.1	1.24	0.0195	0.0286	0.093	5.17	13.6	0.000476	1.71	LV	CELLSTATES	MP_LYVE1hi.MHCII_lo	control_TTN	12	18
PALD1	1.24	0.000327	0.135	0.375	7.05	29	1.19e-06	3.49	LV	CELLSTATES	MP_LYVE1hi.MHCII_lo	control_TTN	12	18
CALCR	1.23	0.0192	0.0341	0.139	5.79	13.7	0.00046	1.72	LV	CELLSTATES	MP_LYVE1hi.MHCII_lo	control_TTN	12	18
CNRIP1	1.23	0.000138	0.1	0.31	6.76	32.4	3.75e-07	3.86	LV	CELLSTATES	MP_LYVE1hi.MHCII_lo	control_TTN	12	18
PRELID2	1.23	0.00584	0.0459	0.13	5.73	17.8	8.25e-05	2.23	LV	CELLSTATES	MP_LYVE1hi.MHCII_lo	control_TTN	12	18
ZFAND5	1.22	0.0021	0.0733	0.22	6.37	21.8	1.69e-05	2.68	LV	CELLSTATES	MP_LYVE1hi.MHCII_lo	control_TTN	12	18
PER1	1.2	0.00116	0.105	0.283	6.7	24.1	7.15e-06	2.94	LV	CELLSTATES	MP_LYVE1hi.MHCII_lo	control_TTN	12	18
TXNIP	1.2	0.00172	0.626	1.56	9.03	22.5	1.28e-05	2.76	LV	CELLSTATES	MP_LYVE1hi.MHCII_lo	control_TTN	12	18
GLCCI1	1.19	0.00111	0.1	0.284	6.71	24.3	6.5e-06	2.95	LV	CELLSTATES	MP_LYVE1hi.MHCII_lo	control_TTN	12	18
PDGFB	1.19	0.00458	0.0591	0.173	6.05	18.7	5.62e-05	2.34	LV	CELLSTATES	MP_LYVE1hi.MHCII_lo	control_TTN	12	18
AC090517.4	1.18	0.000327	0.101	0.288	6.73	29	1.2e-06	3.49	LV	CELLSTATES	MP_LYVE1hi.MHCII_lo	control_TTN	12	18
DOCK5	1.18	0.00235	0.285	0.746	8.03	21.2	2.11e-05	2.63	LV	CELLSTATES	MP_LYVE1hi.MHCII_lo	control_TTN	12	18
PDE4D	1.18	0.00235	2.78	7.06	11.1	21.3	2.03e-05	2.63	LV	CELLSTATES	MP_LYVE1hi.MHCII_lo	control_TTN	12	18
ZNF846	1.18	0.000627	0.204	0.618	7.7	26.4	3.01e-06	3.2	LV	CELLSTATES	MP_LYVE1hi.MHCII_lo	control_TTN	12	18
P2RY8	1.17	0.00542	0.063	0.166	6.04	18.1	7.15e-05	2.27	LV	CELLSTATES	MP_LYVE1hi.MHCII_lo	control_TTN	12	18
DDIT4	1.16	0.0441	0.0765	0.184	6.24	11	0.00154	1.36	LV	CELLSTATES	MP_LYVE1hi.MHCII_lo	control_TTN	12	18
MAN1A1	1.15	0.0021	3.3	9.21	11.5	21.8	1.68e-05	2.68	LV	CELLSTATES	MP_LYVE1hi.MHCII_lo	control_TTN	12	18
ITPK1	1.14	0.000561	0.0903	0.245	6.5	26.9	2.56e-06	3.25	LV	CELLSTATES	MP_LYVE1hi.MHCII_lo	control_TTN	12	18
KLF9	1.14	0.0131	0.127	0.312	6.89	15.1	0.000249	1.88	LV	CELLSTATES	MP_LYVE1hi.MHCII_lo	control_TTN	12	18
LINC00662	1.14	0.00114	0.0742	0.207	6.32	24.2	6.76e-06	2.94	LV	CELLSTATES	MP_LYVE1hi.MHCII_lo	control_TTN	12	18
UBR5-AS1	1.14	0.0155	0.0335	0.095	5.41	14.5	0.000321	1.81	LV	CELLSTATES	MP_LYVE1hi.MHCII_lo	control_TTN	12	18
GAB1	1.13	0.000123	0.189	0.555	7.57	32.9	3.12e-07	3.91	LV	CELLSTATES	MP_LYVE1hi.MHCII_lo	control_TTN	12	18
IQCJ-SCHIP1	1.13	0.0483	0.0333	0.103	5.37	10.7	0.00175	1.32	LV	CELLSTATES	MP_LYVE1hi.MHCII_lo	control_TTN	12	18
RNF6	1.13	0.0214	0.0372	0.106	5.48	13.3	0.00054	1.67	LV	CELLSTATES	MP_LYVE1hi.MHCII_lo	control_TTN	12	18
CHKA	1.12	0.00404	0.34	0.891	8.27	19.2	4.72e-05	2.39	LV	CELLSTATES	MP_LYVE1hi.MHCII_lo	control_TTN	12	18
ZDHHC14	1.12	0.000286	0.403	1.15	8.58	29.8	9.19e-07	3.54	LV	CELLSTATES	MP_LYVE1hi.MHCII_lo	control_TTN	12	18
MXD4	1.11	0.00235	0.0945	0.266	6.61	21.3	2.03e-05	2.63	LV	CELLSTATES	MP_LYVE1hi.MHCII_lo	control_TTN	12	18
SH3BP5	1.11	0.00819	0.299	0.855	8.16	16.7	0.000131	2.09	LV	CELLSTATES	MP_LYVE1hi.MHCII_lo	control_TTN	12	18
SHMT1	1.11	0.000327	0.288	0.776	8.03	29.2	1.12e-06	3.49	LV	CELLSTATES	MP_LYVE1hi.MHCII_lo	control_TTN	12	18
COL14A1	1.1	0.0314	0.0493	0.113	5.56	12.1	0.000924	1.5	LV	CELLSTATES	MP_LYVE1hi.MHCII_lo	control_TTN	12	18
NIPSNAP3B	1.09	0.0494	0.0318	0.0776	5.24	10.6	0.00181	1.31	LV	CELLSTATES	MP_LYVE1hi.MHCII_lo	control_TTN	12	18
SIRT5	1.09	0.0179	0.0657	0.146	5.88	14	0.000401	1.75	LV	CELLSTATES	MP_LYVE1hi.MHCII_lo	control_TTN	12	18
SYNE3	1.09	0.0421	0.0796	0.185	6.26	11.2	0.00141	1.38	LV	CELLSTATES	MP_LYVE1hi.MHCII_lo	control_TTN	12	18
PMS1	1.08	0.0042	0.182	0.465	7.37	19	5.03e-05	2.38	LV	CELLSTATES	MP_LYVE1hi.MHCII_lo	control_TTN	12	18
TSHR	1.08	0.0137	0.0799	0.214	6.43	15	0.000262	1.86	LV	CELLSTATES	MP_LYVE1hi.MHCII_lo	control_TTN	12	18
FAM174B	1.07	0.00356	0.0871	0.247	6.5	19.7	3.82e-05	2.45	LV	CELLSTATES	MP_LYVE1hi.MHCII_lo	control_TTN	12	18
NCK2	1.07	0.00267	0.279	0.7	7.89	20.7	2.6e-05	2.57	LV	CELLSTATES	MP_LYVE1hi.MHCII_lo	control_TTN	12	18
SMYD4	1.06	0.00258	0.0915	0.234	6.5	20.8	2.46e-05	2.59	LV	CELLSTATES	MP_LYVE1hi.MHCII_lo	control_TTN	12	18
TSGA10	1.06	0.0214	0.0457	0.112	5.6	13.3	0.000543	1.67	LV	CELLSTATES	MP_LYVE1hi.MHCII_lo	control_TTN	12	18
ZC3H12D	1.06	0.0267	0.0845	0.218	6.41	12.6	0.000743	1.57	LV	CELLSTATES	MP_LYVE1hi.MHCII_lo	control_TTN	12	18
ARRDC3	1.05	0.0177	0.113	0.296	6.8	14.1	0.00039	1.75	LV	CELLSTATES	MP_LYVE1hi.MHCII_lo	control_TTN	12	18
EVA1C	1.05	0.0187	0.111	0.279	6.75	13.8	0.000444	1.73	LV	CELLSTATES	MP_LYVE1hi.MHCII_lo	control_TTN	12	18
PDE7B	1.04	0.0154	0.505	1.34	8.82	14.6	0.000316	1.81	LV	CELLSTATES	MP_LYVE1hi.MHCII_lo	control_TTN	12	18
GPAT4	1.03	0.0144	0.0532	0.128	5.73	14.8	0.000288	1.84	LV	CELLSTATES	MP_LYVE1hi.MHCII_lo	control_TTN	12	18
GCLC	1.02	0.018	0.0962	0.224	6.45	14	0.000408	1.75	LV	CELLSTATES	MP_LYVE1hi.MHCII_lo	control_TTN	12	18
PSME4	1.02	0.00314	0.317	0.79	8.14	20.1	3.24e-05	2.5	LV	CELLSTATES	MP_LYVE1hi.MHCII_lo	control_TTN	12	18
SMIM3	1.02	0.0374	0.0434	0.114	5.66	11.6	0.00119	1.43	LV	CELLSTATES	MP_LYVE1hi.MHCII_lo	control_TTN	12	18
LINC01266	1.01	0.0295	0.113	0.304	6.85	12.3	0.00085	1.53	LV	CELLSTATES	MP_LYVE1hi.MHCII_lo	control_TTN	12	18
DES	1	0.00313	0.193	0.383	7.2	20.2	3.2e-05	2.5	LV	CELLSTATES	MP_LYVE1hi.MHCII_lo	control_TTN	12	18
THOC3	1	0.0196	0.0544	0.126	5.69	13.6	0.000479	1.71	LV	CELLSTATES	MP_LYVE1hi.MHCII_lo	control_TTN	12	18
NREP	0.999	0.0112	0.0525	0.134	5.8	15.6	0.000202	1.95	LV	CELLSTATES	MP_LYVE1hi.MHCII_lo	control_TTN	12	18
TBXAS1	0.994	0.00027	1.26	3.09	10	30	8.46e-07	3.57	LV	CELLSTATES	MP_LYVE1hi.MHCII_lo	control_TTN	12	18
HCLS1	0.993	0.00574	0.572	1.38	8.9	17.9	7.88e-05	2.24	LV	CELLSTATES	MP_LYVE1hi.MHCII_lo	control_TTN	12	18
CTDSPL	0.992	0.0015	0.197	0.481	7.48	23	1.08e-05	2.82	LV	CELLSTATES	MP_LYVE1hi.MHCII_lo	control_TTN	12	18
FOXO1	0.989	0.000627	0.2	0.508	7.52	26.4	3.08e-06	3.2	LV	CELLSTATES	MP_LYVE1hi.MHCII_lo	control_TTN	12	18
FMN1	0.985	0.00846	3.27	7.75	11.4	16.5	0.00014	2.07	LV	CELLSTATES	MP_LYVE1hi.MHCII_lo	control_TTN	12	18
ACTC1	0.974	0.0042	0.299	0.623	7.95	19	5.08e-05	2.38	LV	CELLSTATES	MP_LYVE1hi.MHCII_lo	control_TTN	12	18
ATP2B4	0.97	0.00216	0.174	0.398	7.22	21.6	1.79e-05	2.66	LV	CELLSTATES	MP_LYVE1hi.MHCII_lo	control_TTN	12	18
TCAP	0.969	0.00848	0.184	0.342	7.17	16.5	0.000141	2.07	LV	CELLSTATES	MP_LYVE1hi.MHCII_lo	control_TTN	12	18
PAPOLG	0.953	0.0218	0.0802	0.195	6.27	13.3	0.00056	1.66	LV	CELLSTATES	MP_LYVE1hi.MHCII_lo	control_TTN	12	18
PRIMPOL	0.95	0.0147	0.0594	0.142	5.91	14.7	0.000295	1.83	LV	CELLSTATES	MP_LYVE1hi.MHCII_lo	control_TTN	12	18
DEPTOR	0.949	0.0421	0.29	0.679	7.94	11.2	0.00142	1.38	LV	CELLSTATES	MP_LYVE1hi.MHCII_lo	control_TTN	12	18
FCGR2B	0.945	0.00572	0.204	0.511	7.53	17.9	7.79e-05	2.24	LV	CELLSTATES	MP_LYVE1hi.MHCII_lo	control_TTN	12	18
CELF2	0.943	0.00147	1.58	3.77	10.3	23.1	1.03e-05	2.83	LV	CELLSTATES	MP_LYVE1hi.MHCII_lo	control_TTN	12	18
SRGAP2	0.938	0.00235	1.06	2.6	9.81	21.2	2.11e-05	2.63	LV	CELLSTATES	MP_LYVE1hi.MHCII_lo	control_TTN	12	18
PCBP3	0.934	0.0132	0.0724	0.177	6.18	15.1	0.000252	1.88	LV	CELLSTATES	MP_LYVE1hi.MHCII_lo	control_TTN	12	18
PRKCE	0.934	0.00693	0.348	0.752	8.1	17.2	0.000105	2.16	LV	CELLSTATES	MP_LYVE1hi.MHCII_lo	control_TTN	12	18
IMMP2L	0.933	3.99e-05	0.59	1.36	8.92	37.6	6.75e-08	4.4	LV	CELLSTATES	MP_LYVE1hi.MHCII_lo	control_TTN	12	18
STARD9	0.932	0.0124	0.0762	0.158	6.07	15.3	0.00023	1.91	LV	CELLSTATES	MP_LYVE1hi.MHCII_lo	control_TTN	12	18
CHPT1	0.92	0.0117	0.216	0.536	7.63	15.5	0.000215	1.93	LV	CELLSTATES	MP_LYVE1hi.MHCII_lo	control_TTN	12	18
FGD2	0.919	0.00411	0.734	1.71	9.26	19.1	4.83e-05	2.39	LV	CELLSTATES	MP_LYVE1hi.MHCII_lo	control_TTN	12	18
CCDC146	0.916	0.00618	0.17	0.411	7.25	17.6	8.84e-05	2.21	LV	CELLSTATES	MP_LYVE1hi.MHCII_lo	control_TTN	12	18
LDLRAD4	0.915	0.00269	2.7	6.15	11	20.6	2.67e-05	2.57	LV	CELLSTATES	MP_LYVE1hi.MHCII_lo	control_TTN	12	18
EFCAB13	0.912	0.0157	0.0568	0.147	5.93	14.5	0.000331	1.8	LV	CELLSTATES	MP_LYVE1hi.MHCII_lo	control_TTN	12	18
PDGFC	0.911	0.000902	1.52	3.68	10.3	25.1	4.88e-06	3.04	LV	CELLSTATES	MP_LYVE1hi.MHCII_lo	control_TTN	12	18
DTX2	0.905	0.0181	0.185	0.421	7.3	13.9	0.000415	1.74	LV	CELLSTATES	MP_LYVE1hi.MHCII_lo	control_TTN	12	18
TPM1	0.904	0.00216	0.659	1.36	9.05	21.6	1.8e-05	2.66	LV	CELLSTATES	MP_LYVE1hi.MHCII_lo	control_TTN	12	18
HECTD4	0.901	0.00479	0.336	0.822	8.2	18.6	6.01e-05	2.32	LV	CELLSTATES	MP_LYVE1hi.MHCII_lo	control_TTN	12	18
GPR132	0.9	0.0173	0.0839	0.188	6.25	14.2	0.000375	1.76	LV	CELLSTATES	MP_LYVE1hi.MHCII_lo	control_TTN	12	18
AC084064.1	0.897	0.0441	0.081	0.19	6.33	11	0.00153	1.36	LV	CELLSTATES	MP_LYVE1hi.MHCII_lo	control_TTN	12	18
ZMIZ1	0.895	0.00194	0.488	1.03	8.52	22.1	1.51e-05	2.71	LV	CELLSTATES	MP_LYVE1hi.MHCII_lo	control_TTN	12	18
ARHGEF10L	0.892	0.00278	0.645	1.46	9.01	20.5	2.77e-05	2.56	LV	CELLSTATES	MP_LYVE1hi.MHCII_lo	control_TTN	12	18
ZMAT1	0.891	0.0391	0.055	0.153	5.99	11.4	0.00127	1.41	LV	CELLSTATES	MP_LYVE1hi.MHCII_lo	control_TTN	12	18
PPARGC1B	0.89	0.0358	0.166	0.3	6.95	11.7	0.00111	1.45	LV	CELLSTATES	MP_LYVE1hi.MHCII_lo	control_TTN	12	18
SMAP2	0.888	0.00674	0.873	1.96	9.44	17.3	0.000101	2.17	LV	CELLSTATES	MP_LYVE1hi.MHCII_lo	control_TTN	12	18
DGKH	0.887	0.00402	0.144	0.327	7.01	19.2	4.63e-05	2.4	LV	CELLSTATES	MP_LYVE1hi.MHCII_lo	control_TTN	12	18
MLLT6	0.886	0.0184	0.0569	0.141	5.91	13.8	0.000433	1.73	LV	CELLSTATES	MP_LYVE1hi.MHCII_lo	control_TTN	12	18
YAF2	0.882	0.018	0.207	0.486	7.49	14	0.000411	1.75	LV	CELLSTATES	MP_LYVE1hi.MHCII_lo	control_TTN	12	18
MYL2	0.879	0.035	0.614	1.22	8.95	11.8	0.00109	1.46	LV	CELLSTATES	MP_LYVE1hi.MHCII_lo	control_TTN	12	18
FOXN3	0.875	0.00249	1.93	4.54	10.6	21	2.29e-05	2.6	LV	CELLSTATES	MP_LYVE1hi.MHCII_lo	control_TTN	12	18
IKZF2	0.872	0.0184	0.113	0.272	6.7	13.8	0.000435	1.73	LV	CELLSTATES	MP_LYVE1hi.MHCII_lo	control_TTN	12	18
RAB11FIP3	0.869	0.028	0.0477	0.117	5.63	12.4	0.000798	1.55	LV	CELLSTATES	MP_LYVE1hi.MHCII_lo	control_TTN	12	18
NLRP1	0.864	0.00656	0.233	0.518	7.6	17.4	9.58e-05	2.18	LV	CELLSTATES	MP_LYVE1hi.MHCII_lo	control_TTN	12	18
DTNA	0.854	0.00114	0.864	1.9	9.39	24.2	6.86e-06	2.94	LV	CELLSTATES	MP_LYVE1hi.MHCII_lo	control_TTN	12	18
NCOA3	0.851	0.00383	0.705	1.57	9.13	19.5	4.2e-05	2.42	LV	CELLSTATES	MP_LYVE1hi.MHCII_lo	control_TTN	12	18
CYTH3	0.843	0.028	0.071	0.162	6.08	12.4	0.0008	1.55	LV	CELLSTATES	MP_LYVE1hi.MHCII_lo	control_TTN	12	18
LINC00886	0.837	0.0424	0.0654	0.155	6.02	11.1	0.00144	1.37	LV	CELLSTATES	MP_LYVE1hi.MHCII_lo	control_TTN	12	18
SLCO3A1	0.837	0.0071	0.306	0.66	7.98	17.1	0.000109	2.15	LV	CELLSTATES	MP_LYVE1hi.MHCII_lo	control_TTN	12	18
DAAM1	0.835	0.00846	0.302	0.678	8.03	16.5	0.000138	2.07	LV	CELLSTATES	MP_LYVE1hi.MHCII_lo	control_TTN	12	18
HERPUD1	0.835	0.00875	0.32	0.698	8.04	16.4	0.000147	2.06	LV	CELLSTATES	MP_LYVE1hi.MHCII_lo	control_TTN	12	18
TDRD10	0.829	0.0155	0.119	0.239	6.59	14.5	0.000324	1.81	LV	CELLSTATES	MP_LYVE1hi.MHCII_lo	control_TTN	12	18
CD99	0.828	0.00736	0.296	0.661	7.95	17	0.000114	2.13	LV	CELLSTATES	MP_LYVE1hi.MHCII_lo	control_TTN	12	18
ELL2	0.828	0.0477	0.342	0.823	8.2	10.8	0.00171	1.32	LV	CELLSTATES	MP_LYVE1hi.MHCII_lo	control_TTN	12	18
SUPT3H	0.827	0.00574	0.199	0.434	7.39	17.9	7.95e-05	2.24	LV	CELLSTATES	MP_LYVE1hi.MHCII_lo	control_TTN	12	18
COX19	0.818	0.0424	0.0689	0.159	6.07	11.1	0.00144	1.37	LV	CELLSTATES	MP_LYVE1hi.MHCII_lo	control_TTN	12	18
MEF2C-AS1	0.817	0.0336	0.143	0.333	7.05	11.9	0.00101	1.47	LV	CELLSTATES	MP_LYVE1hi.MHCII_lo	control_TTN	12	18
PIAS2	0.815	0.0147	0.399	0.907	8.35	14.7	0.000296	1.83	LV	CELLSTATES	MP_LYVE1hi.MHCII_lo	control_TTN	12	18
ADCY9	0.809	0.0155	0.0998	0.232	6.5	14.5	0.000323	1.81	LV	CELLSTATES	MP_LYVE1hi.MHCII_lo	control_TTN	12	18
CMSS1	0.803	0.0247	0.157	0.335	7.03	12.9	0.000664	1.61	LV	CELLSTATES	MP_LYVE1hi.MHCII_lo	control_TTN	12	18
CRTC1	0.79	0.0342	0.135	0.275	6.8	11.8	0.00105	1.47	LV	CELLSTATES	MP_LYVE1hi.MHCII_lo	control_TTN	12	18
MITF	0.79	0.0303	0.405	0.889	8.32	12.2	0.000882	1.52	LV	CELLSTATES	MP_LYVE1hi.MHCII_lo	control_TTN	12	18
CTTNBP2	0.78	0.0227	0.321	0.704	8.04	13.1	0.000587	1.64	LV	CELLSTATES	MP_LYVE1hi.MHCII_lo	control_TTN	12	18
SREBF2	0.775	0.0358	0.222	0.476	7.54	11.7	0.00111	1.45	LV	CELLSTATES	MP_LYVE1hi.MHCII_lo	control_TTN	12	18
ZCCHC14	0.773	0.0477	0.0995	0.21	6.47	10.8	0.00171	1.32	LV	CELLSTATES	MP_LYVE1hi.MHCII_lo	control_TTN	12	18
EAF2	0.771	0.00953	0.128	0.256	6.7	16.1	0.000165	2.02	LV	CELLSTATES	MP_LYVE1hi.MHCII_lo	control_TTN	12	18
PIK3IP1	0.77	0.0267	0.152	0.331	7.02	12.6	0.000739	1.57	LV	CELLSTATES	MP_LYVE1hi.MHCII_lo	control_TTN	12	18
SKI	0.77	0.026	0.128	0.276	6.73	12.7	0.00071	1.59	LV	CELLSTATES	MP_LYVE1hi.MHCII_lo	control_TTN	12	18
AL359915.2	0.765	0.0375	0.0965	0.209	6.42	11.6	0.00119	1.43	LV	CELLSTATES	MP_LYVE1hi.MHCII_lo	control_TTN	12	18
IGF1R	0.762	0.00736	0.232	0.488	7.54	17	0.000114	2.13	LV	CELLSTATES	MP_LYVE1hi.MHCII_lo	control_TTN	12	18
STX3	0.761	0.0387	0.0845	0.168	6.2	11.5	0.00125	1.41	LV	CELLSTATES	MP_LYVE1hi.MHCII_lo	control_TTN	12	18
APH1B	0.758	0.0425	0.121	0.236	6.61	11.1	0.00146	1.37	LV	CELLSTATES	MP_LYVE1hi.MHCII_lo	control_TTN	12	18
ERI3	0.756	0.0199	0.0851	0.18	6.24	13.5	0.000492	1.7	LV	CELLSTATES	MP_LYVE1hi.MHCII_lo	control_TTN	12	18
PICALM	0.756	0.004	1.05	2.23	9.67	19.3	4.57e-05	2.4	LV	CELLSTATES	MP_LYVE1hi.MHCII_lo	control_TTN	12	18
ING5	0.754	0.0441	0.0725	0.149	6.03	11	0.00154	1.36	LV	CELLSTATES	MP_LYVE1hi.MHCII_lo	control_TTN	12	18
TLR2	0.748	0.034	0.548	1.09	8.69	11.9	0.00103	1.47	LV	CELLSTATES	MP_LYVE1hi.MHCII_lo	control_TTN	12	18
SRGAP2B	0.743	0.0363	0.64	1.42	9.03	11.7	0.00114	1.44	LV	CELLSTATES	MP_LYVE1hi.MHCII_lo	control_TTN	12	18
ZMYND11	0.739	0.0167	0.169	0.368	7.14	14.3	0.000361	1.78	LV	CELLSTATES	MP_LYVE1hi.MHCII_lo	control_TTN	12	18
C22orf34	0.738	0.0384	0.423	0.895	8.38	11.5	0.00123	1.42	LV	CELLSTATES	MP_LYVE1hi.MHCII_lo	control_TTN	12	18
GPCPD1	0.733	0.0375	0.254	0.498	7.61	11.5	0.00119	1.43	LV	CELLSTATES	MP_LYVE1hi.MHCII_lo	control_TTN	12	18
KATNAL2	0.733	0.0341	0.145	0.293	6.87	11.9	0.00104	1.47	LV	CELLSTATES	MP_LYVE1hi.MHCII_lo	control_TTN	12	18
ARID1B	0.722	0.00147	0.976	2.03	9.55	23	1.05e-05	2.83	LV	CELLSTATES	MP_LYVE1hi.MHCII_lo	control_TTN	12	18
AGAP1	0.721	0.00604	0.353	0.72	8.08	17.7	8.58e-05	2.22	LV	CELLSTATES	MP_LYVE1hi.MHCII_lo	control_TTN	12	18
ZNF706	0.721	0.028	0.142	0.298	6.89	12.5	0.000789	1.55	LV	CELLSTATES	MP_LYVE1hi.MHCII_lo	control_TTN	12	18
SMARCA2	0.719	0.00655	0.373	0.824	8.24	17.5	9.43e-05	2.18	LV	CELLSTATES	MP_LYVE1hi.MHCII_lo	control_TTN	12	18
TBC1D15	0.716	0.028	0.178	0.384	7.21	12.4	0.000799	1.55	LV	CELLSTATES	MP_LYVE1hi.MHCII_lo	control_TTN	12	18
KLF7	0.715	0.034	0.452	0.957	8.47	11.9	0.00103	1.47	LV	CELLSTATES	MP_LYVE1hi.MHCII_lo	control_TTN	12	18
DAPK1	0.714	0.00815	1.06	2.21	9.62	16.7	0.00013	2.09	LV	CELLSTATES	MP_LYVE1hi.MHCII_lo	control_TTN	12	18
TSC22D2	0.713	0.0291	0.12	0.24	6.6	12.3	0.000838	1.54	LV	CELLSTATES	MP_LYVE1hi.MHCII_lo	control_TTN	12	18
CEBPD	0.709	0.0265	0.347	0.691	8.08	12.6	0.00073	1.58	LV	CELLSTATES	MP_LYVE1hi.MHCII_lo	control_TTN	12	18
INTS10	0.701	0.024	0.197	0.391	7.27	13	0.000634	1.62	LV	CELLSTATES	MP_LYVE1hi.MHCII_lo	control_TTN	12	18
ADAM17	0.697	0.0184	0.232	0.454	7.51	13.8	0.000434	1.73	LV	CELLSTATES	MP_LYVE1hi.MHCII_lo	control_TTN	12	18
IL6ST	0.696	0.0452	0.228	0.441	7.46	10.9	0.00159	1.35	LV	CELLSTATES	MP_LYVE1hi.MHCII_lo	control_TTN	12	18
SESN1	0.689	0.0287	0.846	1.82	9.41	12.4	0.000823	1.54	LV	CELLSTATES	MP_LYVE1hi.MHCII_lo	control_TTN	12	18
WLS	0.688	0.0181	0.554	1.14	8.72	13.9	0.000417	1.74	LV	CELLSTATES	MP_LYVE1hi.MHCII_lo	control_TTN	12	18
ENSA	0.682	0.0483	0.111	0.223	6.55	10.7	0.00175	1.32	LV	CELLSTATES	MP_LYVE1hi.MHCII_lo	control_TTN	12	18
MS4A4A	0.664	0.027	0.975	1.96	9.47	12.6	0.000752	1.57	LV	CELLSTATES	MP_LYVE1hi.MHCII_lo	control_TTN	12	18
SUSD6	0.663	0.038	0.506	1.01	8.55	11.5	0.00121	1.42	LV	CELLSTATES	MP_LYVE1hi.MHCII_lo	control_TTN	12	18
ACYP2	0.658	0.0107	0.428	0.871	8.36	15.8	0.000189	1.97	LV	CELLSTATES	MP_LYVE1hi.MHCII_lo	control_TTN	12	18
MKLN1	0.658	0.00667	0.582	1.19	8.82	17.3	9.99e-05	2.18	LV	CELLSTATES	MP_LYVE1hi.MHCII_lo	control_TTN	12	18
SPATS2L	0.658	0.0193	0.546	1.16	8.73	13.7	0.000468	1.71	LV	CELLSTATES	MP_LYVE1hi.MHCII_lo	control_TTN	12	18
JAK1	0.654	0.0367	0.313	0.611	7.88	11.6	0.00115	1.44	LV	CELLSTATES	MP_LYVE1hi.MHCII_lo	control_TTN	12	18
CCNY	0.646	0.00656	0.574	1.08	8.69	17.4	9.74e-05	2.18	LV	CELLSTATES	MP_LYVE1hi.MHCII_lo	control_TTN	12	18
NSL1	0.645	0.0415	0.153	0.306	6.95	11.3	0.00136	1.38	LV	CELLSTATES	MP_LYVE1hi.MHCII_lo	control_TTN	12	18
PECAM1	0.641	0.0405	0.269	0.548	7.74	11.3	0.00132	1.39	LV	CELLSTATES	MP_LYVE1hi.MHCII_lo	control_TTN	12	18
TRA2B	0.638	0.0313	0.23	0.417	7.44	12.1	0.000917	1.5	LV	CELLSTATES	MP_LYVE1hi.MHCII_lo	control_TTN	12	18
PLEKHA1	0.637	0.0316	0.222	0.438	7.43	12.1	0.000931	1.5	LV	CELLSTATES	MP_LYVE1hi.MHCII_lo	control_TTN	12	18
RCSD1	0.637	0.0453	0.863	1.76	9.33	10.9	0.0016	1.34	LV	CELLSTATES	MP_LYVE1hi.MHCII_lo	control_TTN	12	18
HGSNAT	0.634	0.0418	0.246	0.495	7.61	11.2	0.00139	1.38	LV	CELLSTATES	MP_LYVE1hi.MHCII_lo	control_TTN	12	18
THRB	0.622	0.0225	0.801	1.52	9.21	13.2	0.000582	1.65	LV	CELLSTATES	MP_LYVE1hi.MHCII_lo	control_TTN	12	18
RIN3	0.618	0.0218	0.672	1.28	8.93	13.3	0.000559	1.66	LV	CELLSTATES	MP_LYVE1hi.MHCII_lo	control_TTN	12	18
TPK1	0.617	0.0336	0.527	0.983	8.62	11.9	0.00101	1.47	LV	CELLSTATES	MP_LYVE1hi.MHCII_lo	control_TTN	12	18
RERE	0.613	0.00493	1.13	2.2	9.69	18.5	6.26e-05	2.31	LV	CELLSTATES	MP_LYVE1hi.MHCII_lo	control_TTN	12	18
SGMS1	0.609	0.016	0.935	1.85	9.43	14.4	0.00034	1.8	LV	CELLSTATES	MP_LYVE1hi.MHCII_lo	control_TTN	12	18
DICER1	0.587	0.0425	0.283	0.525	7.71	11.1	0.00146	1.37	LV	CELLSTATES	MP_LYVE1hi.MHCII_lo	control_TTN	12	18
CCNH	0.585	0.0332	0.323	0.611	7.97	12	0.000994	1.48	LV	CELLSTATES	MP_LYVE1hi.MHCII_lo	control_TTN	12	18
DHRSX	0.582	0.0395	0.402	0.724	8.16	11.4	0.00129	1.4	LV	CELLSTATES	MP_LYVE1hi.MHCII_lo	control_TTN	12	18
SLC2A13	0.574	0.041	0.393	0.734	8.17	11.3	0.00135	1.39	LV	CELLSTATES	MP_LYVE1hi.MHCII_lo	control_TTN	12	18
SCAF8	0.56	0.0406	0.287	0.545	7.77	11.3	0.00133	1.39	LV	CELLSTATES	MP_LYVE1hi.MHCII_lo	control_TTN	12	18
USP24	0.56	0.0477	0.314	0.545	7.81	10.8	0.00171	1.32	LV	CELLSTATES	MP_LYVE1hi.MHCII_lo	control_TTN	12	18
ATF6	0.505	0.0493	0.485	0.853	8.45	10.6	0.0018	1.31	LV	CELLSTATES	MP_LYVE1hi.MHCII_lo	control_TTN	12	18
