# Supplementary material for: Pathogenic variants damage cell composition and single cell transcription in cardiomyopathies
Source: Science. Author manuscript; Available in PMC 2022 Oct 3. (PMC9528698; doi:10.1126/science.abo1984)
Supplement: Supp table 44.22 [file NIHMS1835045-supplement-Supp_table_44_22.xlsx]

## Sheet: Index
Column name	Description
Gene	Gene symbol, Ensembl 84
logFC	log2-fold change
FDR	False discovery rate; FDR is the PValue after (by default) Benjamini-Hochberg correction.
mean_exp_control	Mean expression values across controls
mean_exp_genotype	Mean expression values across disease samples
logCPM	logCPM is the average expression of all pseudobulked samples for that particular gene across all samples on the log2-scale expressed in counts per million (cpm, as calculated by edgeR after normalization).
F	Output of quasi-likelihood F-test
PValue	PValue is the nominal p-value derived from F
FDR_plot	-log10(False discovery rate)
Region	Studied region (LV or RV)
annotation_level	Cell-type or cell-state
cell_state/state	Specification which cell-type or state was analysed
comparison	Specification control_GENOTYPE
Observations_genotype	Numbers of Patients included in edgeR (patients with low number of nuclei have been excluded)
Observations_reference	Numbers of Patients included in edgeR (patients with low number of nuclei have been excluded)

## Sheet: control_LMNA
Gene	logFC	FDR	mean_exp_control	mean_exp_genotype	logCPM	F	PValue	FDR_plot	Region	annotation_level	cell_state	comparison	Observations_genotype	Observations_reference
FCGBP	4.15	0.000185	0.124	0.00226	5.61	31.2	5.9e-07	3.73	LV	CELLSTATES	MP_LYVE1hi.MHCII_lo	control_LMNA	11	18
S100A8	3.48	5.48e-05	0.0705	0.00137	4.76	37.4	7.84e-08	4.26	LV	CELLSTATES	MP_LYVE1hi.MHCII_lo	control_LMNA	11	18
CLECL1	3.32	2.39e-05	0.0528	0.00551	4.68	41	2.54e-08	4.62	LV	CELLSTATES	MP_LYVE1hi.MHCII_lo	control_LMNA	11	18
HHIPL1	3.12	5.72e-05	0.034	0.00573	4.45	36.6	9.89e-08	4.24	LV	CELLSTATES	MP_LYVE1hi.MHCII_lo	control_LMNA	11	18
IL4I1	2.85	0.00126	0.0192	0.00374	4	23.7	8.61e-06	2.9	LV	CELLSTATES	MP_LYVE1hi.MHCII_lo	control_LMNA	11	18
CCL18	2.74	0.000469	0.0519	0.0139	4.93	27.6	2.07e-06	3.33	LV	CELLSTATES	MP_LYVE1hi.MHCII_lo	control_LMNA	11	18
FCGR3A	2.73	0.000462	0.0413	0.00477	4.51	27.7	2e-06	3.34	LV	CELLSTATES	MP_LYVE1hi.MHCII_lo	control_LMNA	11	18
AL121748.2	2.71	0.00296	0.0169	0.00294	3.82	20.5	2.82e-05	2.53	LV	CELLSTATES	MP_LYVE1hi.MHCII_lo	control_LMNA	11	18
CLEC7A	2.68	1.29e-06	0.336	0.0564	6.96	54.4	5.58e-10	5.89	LV	CELLSTATES	MP_LYVE1hi.MHCII_lo	control_LMNA	11	18
CENPF	2.67	0.0429	0.0144	0.00146	3.59	11.2	0.00141	1.37	LV	CELLSTATES	MP_LYVE1hi.MHCII_lo	control_LMNA	11	18
NEURL2	2.6	3.73e-06	0.667	0.156	8.15	48.5	2.77e-09	5.43	LV	CELLSTATES	MP_LYVE1hi.MHCII_lo	control_LMNA	11	18
CCL2	2.59	0.00413	0.0771	0.0183	5.58	19.2	4.74e-05	2.38	LV	CELLSTATES	MP_LYVE1hi.MHCII_lo	control_LMNA	11	18
PLA2G2A	2.59	0.0209	0.0284	0.000773	4.01	13.7	0.000469	1.68	LV	CELLSTATES	MP_LYVE1hi.MHCII_lo	control_LMNA	11	18
TCF4-AS2	2.59	0.00546	0.0144	0.00364	3.83	18.2	7.18e-05	2.26	LV	CELLSTATES	MP_LYVE1hi.MHCII_lo	control_LMNA	11	18
ATF5	2.58	0.000138	0.0493	0.013	4.8	32.4	3.91e-07	3.86	LV	CELLSTATES	MP_LYVE1hi.MHCII_lo	control_LMNA	11	18
SOCS3	2.57	0.00312	0.0236	0.00411	4.05	20.3	3.1e-05	2.51	LV	CELLSTATES	MP_LYVE1hi.MHCII_lo	control_LMNA	11	18
S100A9	2.56	5.48e-05	0.0787	0.00881	5.06	36.9	8.99e-08	4.26	LV	CELLSTATES	MP_LYVE1hi.MHCII_lo	control_LMNA	11	18
CLEC4G	2.51	0.000754	0.0749	0.0188	5.47	25.7	4.1e-06	3.12	LV	CELLSTATES	MP_LYVE1hi.MHCII_lo	control_LMNA	11	18
GK-AS1	2.51	0.00185	0.0284	0.00725	4.29	22.2	1.49e-05	2.73	LV	CELLSTATES	MP_LYVE1hi.MHCII_lo	control_LMNA	11	18
PLAU	2.5	0.00011	0.14	0.0284	5.92	34.3	2.12e-07	3.96	LV	CELLSTATES	MP_LYVE1hi.MHCII_lo	control_LMNA	11	18
AC120193.1	2.48	2.39e-05	0.155	0.0218	6	40.6	2.89e-08	4.62	LV	CELLSTATES	MP_LYVE1hi.MHCII_lo	control_LMNA	11	18
TMEM26	2.46	0.00768	0.0244	0.00502	4.09	17.1	0.000109	2.11	LV	CELLSTATES	MP_LYVE1hi.MHCII_lo	control_LMNA	11	18
SLC2A3	2.42	0.00108	0.211	0.0397	6.73	24.3	6.81e-06	2.96	LV	CELLSTATES	MP_LYVE1hi.MHCII_lo	control_LMNA	11	18
AL008726.1	2.39	0.00433	0.0195	0.00447	3.97	19	5.26e-05	2.36	LV	CELLSTATES	MP_LYVE1hi.MHCII_lo	control_LMNA	11	18
LINC01515	2.36	0.000593	0.0525	0.0156	4.93	26.8	2.77e-06	3.23	LV	CELLSTATES	MP_LYVE1hi.MHCII_lo	control_LMNA	11	18
MGST1	2.36	0.0262	0.018	0.00113	3.78	12.9	0.000647	1.58	LV	CELLSTATES	MP_LYVE1hi.MHCII_lo	control_LMNA	11	18
ST18	2.32	0.00322	0.0478	0.0254	4.55	20.2	3.23e-05	2.49	LV	CELLSTATES	MP_LYVE1hi.MHCII_lo	control_LMNA	11	18
FSIP1	2.31	0.00334	0.0543	0.00714	4.72	20	3.53e-05	2.48	LV	CELLSTATES	MP_LYVE1hi.MHCII_lo	control_LMNA	11	18
IKZF3	2.31	0.0287	0.013	0.00197	3.71	12.6	0.000744	1.54	LV	CELLSTATES	MP_LYVE1hi.MHCII_lo	control_LMNA	11	18
LILRA5	2.26	0.0355	0.0138	0.00165	3.62	11.9	0.00103	1.45	LV	CELLSTATES	MP_LYVE1hi.MHCII_lo	control_LMNA	11	18
CTSA	2.25	8.8e-07	0.409	0.138	7.43	56.7	3.04e-10	6.06	LV	CELLSTATES	MP_LYVE1hi.MHCII_lo	control_LMNA	11	18
LINC01303	2.22	0.0154	0.0162	0.00534	3.97	14.7	0.000302	1.81	LV	CELLSTATES	MP_LYVE1hi.MHCII_lo	control_LMNA	11	18
C4BPB	2.19	0.00433	0.0648	0.0203	5.15	19	5.1e-05	2.36	LV	CELLSTATES	MP_LYVE1hi.MHCII_lo	control_LMNA	11	18
MARCO	2.19	0.00013	0.257	0.058	6.71	33	3.17e-07	3.89	LV	CELLSTATES	MP_LYVE1hi.MHCII_lo	control_LMNA	11	18
AC009313.1	2.18	0.000874	0.0475	0.0142	4.8	25.1	5.06e-06	3.06	LV	CELLSTATES	MP_LYVE1hi.MHCII_lo	control_LMNA	11	18
ADGRE2	2.18	0.000789	0.053	0.0129	4.81	25.5	4.36e-06	3.1	LV	CELLSTATES	MP_LYVE1hi.MHCII_lo	control_LMNA	11	18
AC023590.1	2.15	0.0023	0.0407	0.0145	4.77	21.5	1.96e-05	2.64	LV	CELLSTATES	MP_LYVE1hi.MHCII_lo	control_LMNA	11	18
RGMA	2.15	0.0307	0.0214	0.00361	3.92	12.4	0.000833	1.51	LV	CELLSTATES	MP_LYVE1hi.MHCII_lo	control_LMNA	11	18
PNP	2.13	0.0114	0.025	0.00536	4.04	15.7	0.000199	1.94	LV	CELLSTATES	MP_LYVE1hi.MHCII_lo	control_LMNA	11	18
AC244453.3	2.09	0.00345	0.0317	0.00957	4.43	19.8	3.7e-05	2.46	LV	CELLSTATES	MP_LYVE1hi.MHCII_lo	control_LMNA	11	18
ARMC4	2.09	0.0292	0.0154	0.00299	3.72	12.5	0.000778	1.53	LV	CELLSTATES	MP_LYVE1hi.MHCII_lo	control_LMNA	11	18
APOD	2.08	0.0173	0.209	0.0148	6.38	14.2	0.00037	1.76	LV	CELLSTATES	MP_LYVE1hi.MHCII_lo	control_LMNA	11	18
FPR1	2.07	3.73e-06	0.343	0.0899	7.16	48.5	2.8e-09	5.43	LV	CELLSTATES	MP_LYVE1hi.MHCII_lo	control_LMNA	11	18
ZFY-AS1	2.06	0.0314	0.0271	0.00788	4.16	12.3	0.000869	1.5	LV	CELLSTATES	MP_LYVE1hi.MHCII_lo	control_LMNA	11	18
PHEX	1.99	0.00334	0.0233	0.00782	4.21	20.1	3.41e-05	2.48	LV	CELLSTATES	MP_LYVE1hi.MHCII_lo	control_LMNA	11	18
KL	1.94	0.0131	0.0302	0.0123	4.51	15.3	0.000238	1.88	LV	CELLSTATES	MP_LYVE1hi.MHCII_lo	control_LMNA	11	18
AC117386.2	1.92	0.038	0.0143	0.0029	3.72	11.6	0.00115	1.42	LV	CELLSTATES	MP_LYVE1hi.MHCII_lo	control_LMNA	11	18
PLEKHG6	1.92	0.011	0.0786	0.0268	5.34	15.9	0.000183	1.96	LV	CELLSTATES	MP_LYVE1hi.MHCII_lo	control_LMNA	11	18
AP005059.2	1.89	0.0436	0.0219	0.00817	4.11	11.1	0.00145	1.36	LV	CELLSTATES	MP_LYVE1hi.MHCII_lo	control_LMNA	11	18
BASP1	1.89	0.000114	0.101	0.03	5.59	33.9	2.38e-07	3.94	LV	CELLSTATES	MP_LYVE1hi.MHCII_lo	control_LMNA	11	18
AC103691.1	1.88	0.049	0.0145	0.00241	3.67	10.8	0.00172	1.31	LV	CELLSTATES	MP_LYVE1hi.MHCII_lo	control_LMNA	11	18
CCR1	1.88	0.000417	0.0865	0.0241	5.36	28	1.77e-06	3.38	LV	CELLSTATES	MP_LYVE1hi.MHCII_lo	control_LMNA	11	18
PRKCQ	1.86	0.0114	0.0346	0.0107	4.39	15.7	0.000198	1.94	LV	CELLSTATES	MP_LYVE1hi.MHCII_lo	control_LMNA	11	18
SMPDL3A	1.85	0.00234	0.0465	0.0212	4.95	21.4	2.03e-05	2.63	LV	CELLSTATES	MP_LYVE1hi.MHCII_lo	control_LMNA	11	18
YES1	1.84	0.00537	0.0401	0.0133	4.63	18.2	7.01e-05	2.27	LV	CELLSTATES	MP_LYVE1hi.MHCII_lo	control_LMNA	11	18
CEACAM1	1.82	0.0102	0.0354	0.0112	4.49	16.2	0.000163	1.99	LV	CELLSTATES	MP_LYVE1hi.MHCII_lo	control_LMNA	11	18
ARHGAP26-AS1	1.81	0.0161	0.103	0.0329	5.92	14.6	0.000323	1.79	LV	CELLSTATES	MP_LYVE1hi.MHCII_lo	control_LMNA	11	18
LINC02055	1.79	0.029	0.0209	0.0082	4.14	12.6	0.000758	1.54	LV	CELLSTATES	MP_LYVE1hi.MHCII_lo	control_LMNA	11	18
PRR11	1.79	0.0023	0.0496	0.0174	4.89	21.5	1.97e-05	2.64	LV	CELLSTATES	MP_LYVE1hi.MHCII_lo	control_LMNA	11	18
S100A4	1.78	0.000173	0.113	0.0242	5.67	31.5	5.38e-07	3.76	LV	CELLSTATES	MP_LYVE1hi.MHCII_lo	control_LMNA	11	18
PIM1	1.76	0.0419	0.0372	0.00902	4.49	11.3	0.00135	1.38	LV	CELLSTATES	MP_LYVE1hi.MHCII_lo	control_LMNA	11	18
PLET1	1.75	0.0426	0.0259	0.00612	4.13	11.3	0.00138	1.37	LV	CELLSTATES	MP_LYVE1hi.MHCII_lo	control_LMNA	11	18
PTPN22	1.74	0.00433	0.0492	0.0119	4.65	19	5.07e-05	2.36	LV	CELLSTATES	MP_LYVE1hi.MHCII_lo	control_LMNA	11	18
MKRN3	1.73	0.00199	0.107	0.0329	5.87	22	1.62e-05	2.7	LV	CELLSTATES	MP_LYVE1hi.MHCII_lo	control_LMNA	11	18
IQCD	1.72	0.0319	0.0154	0.00737	3.99	12.2	0.000893	1.5	LV	CELLSTATES	MP_LYVE1hi.MHCII_lo	control_LMNA	11	18
HIF1A-AS2	1.71	5.48e-05	0.309	0.125	7.13	37	8.74e-08	4.26	LV	CELLSTATES	MP_LYVE1hi.MHCII_lo	control_LMNA	11	18
AC079210.1	1.7	0.00132	0.15	0.0633	6.21	23.4	9.38e-06	2.88	LV	CELLSTATES	MP_LYVE1hi.MHCII_lo	control_LMNA	11	18
ENTPD1	1.7	0.000138	0.299	0.104	7.07	32.3	4.06e-07	3.86	LV	CELLSTATES	MP_LYVE1hi.MHCII_lo	control_LMNA	11	18
NUAK2	1.69	0.0431	0.0187	0.00919	4.13	11.2	0.00142	1.37	LV	CELLSTATES	MP_LYVE1hi.MHCII_lo	control_LMNA	11	18
BATF	1.68	0.00665	0.071	0.0227	5.14	17.6	9.03e-05	2.18	LV	CELLSTATES	MP_LYVE1hi.MHCII_lo	control_LMNA	11	18
C7	1.68	0.00714	0.0642	0.0226	5.16	17.4	9.87e-05	2.15	LV	CELLSTATES	MP_LYVE1hi.MHCII_lo	control_LMNA	11	18
LRRC4C	1.68	0.00153	0.0779	0.0301	5.46	22.9	1.13e-05	2.81	LV	CELLSTATES	MP_LYVE1hi.MHCII_lo	control_LMNA	11	18
TIMP1	1.67	0.00396	0.0819	0.0333	5.18	19.4	4.42e-05	2.4	LV	CELLSTATES	MP_LYVE1hi.MHCII_lo	control_LMNA	11	18
HIVEP1	1.65	0.000754	0.174	0.0687	6.37	25.7	4.11e-06	3.12	LV	CELLSTATES	MP_LYVE1hi.MHCII_lo	control_LMNA	11	18
EXT1	1.63	3.2e-06	0.935	0.378	8.67	50.4	1.66e-09	5.49	LV	CELLSTATES	MP_LYVE1hi.MHCII_lo	control_LMNA	11	18
LINC00486	1.63	0.00829	0.269	0.0903	6.99	16.9	0.00012	2.08	LV	CELLSTATES	MP_LYVE1hi.MHCII_lo	control_LMNA	11	18
MCC	1.63	6.83e-06	0.229	0.0956	6.78	45.9	5.9e-09	5.17	LV	CELLSTATES	MP_LYVE1hi.MHCII_lo	control_LMNA	11	18
CD44	1.62	3.73e-06	0.393	0.162	7.55	48.4	2.9e-09	5.43	LV	CELLSTATES	MP_LYVE1hi.MHCII_lo	control_LMNA	11	18
RNF150	1.62	0.00155	1.21	0.428	8.97	22.8	1.17e-05	2.81	LV	CELLSTATES	MP_LYVE1hi.MHCII_lo	control_LMNA	11	18
AC133919.2	1.6	0.00245	0.0709	0.0276	5.34	21.1	2.29e-05	2.61	LV	CELLSTATES	MP_LYVE1hi.MHCII_lo	control_LMNA	11	18
PAQR3	1.6	0.00011	0.119	0.0509	6	34.2	2.18e-07	3.96	LV	CELLSTATES	MP_LYVE1hi.MHCII_lo	control_LMNA	11	18
GAPLINC	1.59	0.0484	0.0199	0.00833	4.06	10.8	0.0017	1.31	LV	CELLSTATES	MP_LYVE1hi.MHCII_lo	control_LMNA	11	18
CRHBP	1.55	0.0475	0.0261	0.0116	4.31	10.9	0.00164	1.32	LV	CELLSTATES	MP_LYVE1hi.MHCII_lo	control_LMNA	11	18
AC114760.2	1.54	0.0133	0.131	0.0354	6	15.2	0.000245	1.87	LV	CELLSTATES	MP_LYVE1hi.MHCII_lo	control_LMNA	11	18
AL390729.1	1.54	0.0209	0.0358	0.0173	4.65	13.7	0.000467	1.68	LV	CELLSTATES	MP_LYVE1hi.MHCII_lo	control_LMNA	11	18
TCF4-AS1	1.54	0.00924	0.0595	0.0232	5.04	16.5	0.000143	2.03	LV	CELLSTATES	MP_LYVE1hi.MHCII_lo	control_LMNA	11	18
TRPV4	1.54	0.000752	0.111	0.0448	5.84	25.8	3.9e-06	3.12	LV	CELLSTATES	MP_LYVE1hi.MHCII_lo	control_LMNA	11	18
AL137789.1	1.53	0.0414	0.0748	0.0348	5.37	11.3	0.00133	1.38	LV	CELLSTATES	MP_LYVE1hi.MHCII_lo	control_LMNA	11	18
SERPINB9P1	1.53	0.0475	0.023	0.012	4.31	10.9	0.00164	1.32	LV	CELLSTATES	MP_LYVE1hi.MHCII_lo	control_LMNA	11	18
PLTP	1.52	5.48e-05	1.47	0.663	9.39	37.1	8.4e-08	4.26	LV	CELLSTATES	MP_LYVE1hi.MHCII_lo	control_LMNA	11	18
IGSF6	1.49	0.00441	0.13	0.0531	5.92	18.9	5.41e-05	2.36	LV	CELLSTATES	MP_LYVE1hi.MHCII_lo	control_LMNA	11	18
KIFC3	1.48	0.0143	0.0868	0.0579	5.66	14.9	0.000274	1.85	LV	CELLSTATES	MP_LYVE1hi.MHCII_lo	control_LMNA	11	18
TLE3	1.47	0.0444	0.0434	0.0177	4.69	11.1	0.00149	1.35	LV	CELLSTATES	MP_LYVE1hi.MHCII_lo	control_LMNA	11	18
ABLIM3	1.46	0.000226	0.184	0.0734	6.47	30.4	7.65e-07	3.65	LV	CELLSTATES	MP_LYVE1hi.MHCII_lo	control_LMNA	11	18
GK	1.45	0.000593	0.116	0.0626	6.04	26.6	2.92e-06	3.23	LV	CELLSTATES	MP_LYVE1hi.MHCII_lo	control_LMNA	11	18
SLC16A10	1.44	0.0254	0.663	0.308	8.22	13.1	0.000596	1.6	LV	CELLSTATES	MP_LYVE1hi.MHCII_lo	control_LMNA	11	18
AC133065.1	1.43	0.0488	0.0241	0.0147	4.44	10.8	0.00171	1.31	LV	CELLSTATES	MP_LYVE1hi.MHCII_lo	control_LMNA	11	18
BHLHE40	1.41	0.0407	0.0667	0.0407	5.28	11.4	0.00128	1.39	LV	CELLSTATES	MP_LYVE1hi.MHCII_lo	control_LMNA	11	18
ENPP2	1.41	0.0317	0.217	0.133	6.73	12.2	0.000883	1.5	LV	CELLSTATES	MP_LYVE1hi.MHCII_lo	control_LMNA	11	18
SLC16A1	1.41	0.0285	0.0352	0.0145	4.59	12.7	0.000735	1.54	LV	CELLSTATES	MP_LYVE1hi.MHCII_lo	control_LMNA	11	18
TYMP	1.41	0.000268	0.268	0.117	7.1	29.5	1.04e-06	3.57	LV	CELLSTATES	MP_LYVE1hi.MHCII_lo	control_LMNA	11	18
AL592295.3	1.4	0.011	0.0545	0.0281	5.09	15.9	0.000184	1.96	LV	CELLSTATES	MP_LYVE1hi.MHCII_lo	control_LMNA	11	18
BCL3	1.38	0.0161	0.0911	0.0417	5.63	14.5	0.000324	1.79	LV	CELLSTATES	MP_LYVE1hi.MHCII_lo	control_LMNA	11	18
RELB	1.38	0.0217	0.0537	0.0277	5.08	13.6	0.000491	1.66	LV	CELLSTATES	MP_LYVE1hi.MHCII_lo	control_LMNA	11	18
AC011511.2	1.37	0.0232	0.0656	0.0276	5.16	13.3	0.000543	1.63	LV	CELLSTATES	MP_LYVE1hi.MHCII_lo	control_LMNA	11	18
CD38	1.37	0.00725	0.106	0.0508	5.81	17.3	0.000101	2.14	LV	CELLSTATES	MP_LYVE1hi.MHCII_lo	control_LMNA	11	18
CD209	1.36	0.00503	0.135	0.083	6.16	18.5	6.39e-05	2.3	LV	CELLSTATES	MP_LYVE1hi.MHCII_lo	control_LMNA	11	18
ACPP	1.35	0.023	0.0712	0.0301	5.33	13.4	0.000534	1.64	LV	CELLSTATES	MP_LYVE1hi.MHCII_lo	control_LMNA	11	18
LST1	1.34	0.00153	0.124	0.0457	5.93	22.9	1.14e-05	2.81	LV	CELLSTATES	MP_LYVE1hi.MHCII_lo	control_LMNA	11	18
TMEM173	1.33	0.00667	0.0856	0.0408	5.63	17.6	9.11e-05	2.18	LV	CELLSTATES	MP_LYVE1hi.MHCII_lo	control_LMNA	11	18
PCED1B	1.32	8.62e-05	0.245	0.114	6.88	35.2	1.56e-07	4.06	LV	CELLSTATES	MP_LYVE1hi.MHCII_lo	control_LMNA	11	18
AC092691.1	1.3	0.0317	0.138	0.0502	6.1	12.3	0.00088	1.5	LV	CELLSTATES	MP_LYVE1hi.MHCII_lo	control_LMNA	11	18
ADAM28	1.3	0.0125	0.19	0.0742	6.46	15.5	0.00022	1.9	LV	CELLSTATES	MP_LYVE1hi.MHCII_lo	control_LMNA	11	18
MNDA	1.3	0.0227	0.0881	0.0466	5.71	13.4	0.000522	1.64	LV	CELLSTATES	MP_LYVE1hi.MHCII_lo	control_LMNA	11	18
ST8SIA4	1.3	0.000114	0.397	0.203	7.55	33.7	2.56e-07	3.94	LV	CELLSTATES	MP_LYVE1hi.MHCII_lo	control_LMNA	11	18
TGFBI	1.3	0.000754	0.708	0.3	8.34	25.7	4.03e-06	3.12	LV	CELLSTATES	MP_LYVE1hi.MHCII_lo	control_LMNA	11	18
AC006160.1	1.29	0.00307	0.113	0.0562	5.89	20.4	2.98e-05	2.51	LV	CELLSTATES	MP_LYVE1hi.MHCII_lo	control_LMNA	11	18
BCL6	1.29	0.0274	0.0809	0.0368	5.52	12.8	0.000689	1.56	LV	CELLSTATES	MP_LYVE1hi.MHCII_lo	control_LMNA	11	18
LILRA6	1.29	0.0141	0.0738	0.0363	5.45	15	0.000267	1.85	LV	CELLSTATES	MP_LYVE1hi.MHCII_lo	control_LMNA	11	18
SIGLEC9	1.29	0.00349	0.113	0.0445	5.76	19.8	3.83e-05	2.46	LV	CELLSTATES	MP_LYVE1hi.MHCII_lo	control_LMNA	11	18
LILRB2	1.28	0.00415	0.0857	0.0758	5.6	19.2	4.81e-05	2.38	LV	CELLSTATES	MP_LYVE1hi.MHCII_lo	control_LMNA	11	18
C1RL	1.26	0.0206	0.0677	0.0286	5.17	13.7	0.00046	1.69	LV	CELLSTATES	MP_LYVE1hi.MHCII_lo	control_LMNA	11	18
CC2D2B	1.26	0.0279	0.071	0.0262	5.16	12.7	0.000715	1.55	LV	CELLSTATES	MP_LYVE1hi.MHCII_lo	control_LMNA	11	18
FPR3	1.25	0.0031	0.423	0.2	7.57	20.3	3.06e-05	2.51	LV	CELLSTATES	MP_LYVE1hi.MHCII_lo	control_LMNA	11	18
AC008937.2	1.24	0.0277	0.0748	0.0363	5.4	12.8	0.000702	1.56	LV	CELLSTATES	MP_LYVE1hi.MHCII_lo	control_LMNA	11	18
C4orf19	1.24	0.0041	0.0995	0.0471	5.78	19.3	4.63e-05	2.39	LV	CELLSTATES	MP_LYVE1hi.MHCII_lo	control_LMNA	11	18
DPF3	1.24	0.0254	0.0761	0.0422	5.49	13.1	0.000605	1.6	LV	CELLSTATES	MP_LYVE1hi.MHCII_lo	control_LMNA	11	18
AC079015.1	1.22	0.0426	0.049	0.0236	4.87	11.2	0.00139	1.37	LV	CELLSTATES	MP_LYVE1hi.MHCII_lo	control_LMNA	11	18
ACOT13	1.22	0.0254	0.0757	0.0391	5.43	13.1	0.000609	1.59	LV	CELLSTATES	MP_LYVE1hi.MHCII_lo	control_LMNA	11	18
CD37	1.22	0.00334	0.102	0.0448	5.77	20	3.53e-05	2.48	LV	CELLSTATES	MP_LYVE1hi.MHCII_lo	control_LMNA	11	18
TBC1D2	1.22	0.00457	0.21	0.0872	6.58	18.8	5.68e-05	2.34	LV	CELLSTATES	MP_LYVE1hi.MHCII_lo	control_LMNA	11	18
FAM196A	1.21	0.0356	0.0626	0.0267	5.19	11.9	0.00104	1.45	LV	CELLSTATES	MP_LYVE1hi.MHCII_lo	control_LMNA	11	18
MKNK1-AS1	1.21	0.0188	0.0886	0.0366	5.51	14	0.00041	1.73	LV	CELLSTATES	MP_LYVE1hi.MHCII_lo	control_LMNA	11	18
SPDYE5	1.21	0.0184	0.0983	0.0449	5.8	14.1	0.0004	1.73	LV	CELLSTATES	MP_LYVE1hi.MHCII_lo	control_LMNA	11	18
HK3	1.2	0.011	0.107	0.0515	5.93	15.8	0.000188	1.96	LV	CELLSTATES	MP_LYVE1hi.MHCII_lo	control_LMNA	11	18
PRKAR1A	1.2	0.000231	0.331	0.175	7.37	30.2	8.4e-07	3.64	LV	CELLSTATES	MP_LYVE1hi.MHCII_lo	control_LMNA	11	18
TMSB4X	1.2	0.017	0.5	0.231	8.11	14.3	0.000359	1.77	LV	CELLSTATES	MP_LYVE1hi.MHCII_lo	control_LMNA	11	18
MRPS6	1.18	0.0291	0.0807	0.037	5.48	12.6	0.00077	1.54	LV	CELLSTATES	MP_LYVE1hi.MHCII_lo	control_LMNA	11	18
CD55	1.17	0.0102	0.246	0.114	6.89	16.2	0.000163	1.99	LV	CELLSTATES	MP_LYVE1hi.MHCII_lo	control_LMNA	11	18
HIVEP3	1.17	0.028	0.189	0.0971	6.63	12.7	0.000718	1.55	LV	CELLSTATES	MP_LYVE1hi.MHCII_lo	control_LMNA	11	18
EPAS1	1.16	0.0364	0.145	0.0794	6.33	11.8	0.00107	1.44	LV	CELLSTATES	MP_LYVE1hi.MHCII_lo	control_LMNA	11	18
AC244131.2	1.15	0.017	0.0935	0.0587	5.85	14.3	0.000357	1.77	LV	CELLSTATES	MP_LYVE1hi.MHCII_lo	control_LMNA	11	18
IL7	1.15	0.0444	0.321	0.164	7.32	11.1	0.00149	1.35	LV	CELLSTATES	MP_LYVE1hi.MHCII_lo	control_LMNA	11	18
MILR1	1.15	0.0192	0.121	0.071	6.09	13.9	0.000419	1.72	LV	CELLSTATES	MP_LYVE1hi.MHCII_lo	control_LMNA	11	18
PROS1	1.15	0.00126	0.188	0.107	6.63	23.7	8.55e-06	2.9	LV	CELLSTATES	MP_LYVE1hi.MHCII_lo	control_LMNA	11	18
AC004687.1	1.14	0.00525	0.0938	0.0438	5.67	18.3	6.81e-05	2.28	LV	CELLSTATES	MP_LYVE1hi.MHCII_lo	control_LMNA	11	18
NCKAP5	1.14	0.0114	0.282	0.125	7.07	15.7	0.000198	1.94	LV	CELLSTATES	MP_LYVE1hi.MHCII_lo	control_LMNA	11	18
CTSL	1.13	0.029	0.647	0.336	8.22	12.6	0.000763	1.54	LV	CELLSTATES	MP_LYVE1hi.MHCII_lo	control_LMNA	11	18
LINC00854	1.13	0.00163	0.422	0.194	7.68	22.6	1.28e-05	2.79	LV	CELLSTATES	MP_LYVE1hi.MHCII_lo	control_LMNA	11	18
HEG1	1.12	0.0254	0.0846	0.0508	5.72	13.1	0.000599	1.6	LV	CELLSTATES	MP_LYVE1hi.MHCII_lo	control_LMNA	11	18
PKD2L2	1.12	0.029	0.0662	0.0315	5.23	12.6	0.000763	1.54	LV	CELLSTATES	MP_LYVE1hi.MHCII_lo	control_LMNA	11	18
RAB32	1.12	0.0141	0.13	0.066	6.09	15	0.000266	1.85	LV	CELLSTATES	MP_LYVE1hi.MHCII_lo	control_LMNA	11	18
MXD1	1.1	0.0386	0.0611	0.0331	5.22	11.6	0.00118	1.41	LV	CELLSTATES	MP_LYVE1hi.MHCII_lo	control_LMNA	11	18
MIR503HG	1.09	0.036	0.0555	0.0252	5	11.8	0.00106	1.44	LV	CELLSTATES	MP_LYVE1hi.MHCII_lo	control_LMNA	11	18
GRIK1	1.08	0.0385	0.125	0.0604	6.11	11.6	0.00118	1.41	LV	CELLSTATES	MP_LYVE1hi.MHCII_lo	control_LMNA	11	18
HIF1A	1.08	0.0214	0.815	0.464	8.56	13.6	0.000482	1.67	LV	CELLSTATES	MP_LYVE1hi.MHCII_lo	control_LMNA	11	18
AC023051.1	1.07	0.0462	0.0958	0.0531	5.72	11	0.00158	1.34	LV	CELLSTATES	MP_LYVE1hi.MHCII_lo	control_LMNA	11	18
TPM4	1.07	0.00627	0.128	0.0629	6.05	17.8	8.34e-05	2.2	LV	CELLSTATES	MP_LYVE1hi.MHCII_lo	control_LMNA	11	18
ARMC2	1.06	0.00835	0.406	0.227	7.62	16.9	0.000122	2.08	LV	CELLSTATES	MP_LYVE1hi.MHCII_lo	control_LMNA	11	18
S100A6	1.05	0.0426	0.135	0.0434	5.99	11.2	0.00139	1.37	LV	CELLSTATES	MP_LYVE1hi.MHCII_lo	control_LMNA	11	18
EPB41L3	1.04	0.00239	1.06	0.604	9	21.3	2.14e-05	2.62	LV	CELLSTATES	MP_LYVE1hi.MHCII_lo	control_LMNA	11	18
C14orf119	1.03	0.0307	0.0684	0.0351	5.33	12.4	0.00084	1.51	LV	CELLSTATES	MP_LYVE1hi.MHCII_lo	control_LMNA	11	18
ICAM1	1.03	0.0131	0.131	0.069	6.09	15.3	0.000236	1.88	LV	CELLSTATES	MP_LYVE1hi.MHCII_lo	control_LMNA	11	18
LRP1	1.03	0.000752	0.809	0.454	8.65	25.8	3.84e-06	3.12	LV	CELLSTATES	MP_LYVE1hi.MHCII_lo	control_LMNA	11	18
LPAR6	1.02	0.0409	0.545	0.352	8.32	11.4	0.0013	1.39	LV	CELLSTATES	MP_LYVE1hi.MHCII_lo	control_LMNA	11	18
PLSCR1	1.02	0.0114	0.284	0.176	7.2	15.7	0.000196	1.94	LV	CELLSTATES	MP_LYVE1hi.MHCII_lo	control_LMNA	11	18
ARMC9	1	0.0161	0.127	0.0738	6.15	14.5	0.000323	1.79	LV	CELLSTATES	MP_LYVE1hi.MHCII_lo	control_LMNA	11	18
ACTG1	0.991	0.011	0.152	0.0718	6.3	15.9	0.000184	1.96	LV	CELLSTATES	MP_LYVE1hi.MHCII_lo	control_LMNA	11	18
EMC10	0.948	0.0437	0.0993	0.0417	5.71	11.1	0.00146	1.36	LV	CELLSTATES	MP_LYVE1hi.MHCII_lo	control_LMNA	11	18
NFKBIZ	0.931	0.0462	0.0825	0.0535	5.7	11	0.00158	1.34	LV	CELLSTATES	MP_LYVE1hi.MHCII_lo	control_LMNA	11	18
TMC8	0.926	0.0133	0.174	0.0956	6.55	15.2	0.000245	1.87	LV	CELLSTATES	MP_LYVE1hi.MHCII_lo	control_LMNA	11	18
PTPRE	0.922	0.00433	0.725	0.435	8.5	19	5.15e-05	2.36	LV	CELLSTATES	MP_LYVE1hi.MHCII_lo	control_LMNA	11	18
SELENOI	0.911	0.0175	0.112	0.0726	6.04	14.2	0.000376	1.76	LV	CELLSTATES	MP_LYVE1hi.MHCII_lo	control_LMNA	11	18
AC011933.4	0.906	0.0367	0.318	0.204	7.54	11.8	0.00109	1.44	LV	CELLSTATES	MP_LYVE1hi.MHCII_lo	control_LMNA	11	18
CTSB	0.895	0.00749	1.9	1.23	9.84	17.2	0.000106	2.13	LV	CELLSTATES	MP_LYVE1hi.MHCII_lo	control_LMNA	11	18
LILRB4	0.892	0.0256	0.188	0.129	6.71	13	0.000625	1.59	LV	CELLSTATES	MP_LYVE1hi.MHCII_lo	control_LMNA	11	18
CCDC170	0.89	0.0162	0.223	0.139	6.9	14.5	0.000332	1.79	LV	CELLSTATES	MP_LYVE1hi.MHCII_lo	control_LMNA	11	18
TMEM106A	0.89	0.0322	0.322	0.189	7.41	12.2	0.000906	1.49	LV	CELLSTATES	MP_LYVE1hi.MHCII_lo	control_LMNA	11	18
CTSZ	0.887	0.0478	0.297	0.189	7.27	10.8	0.00166	1.32	LV	CELLSTATES	MP_LYVE1hi.MHCII_lo	control_LMNA	11	18
CNEP1R1	0.885	0.0356	0.0773	0.0521	5.59	11.9	0.00104	1.45	LV	CELLSTATES	MP_LYVE1hi.MHCII_lo	control_LMNA	11	18
RASSF2	0.885	0.0254	0.244	0.124	6.92	13.1	0.000605	1.6	LV	CELLSTATES	MP_LYVE1hi.MHCII_lo	control_LMNA	11	18
NAIP	0.857	0.0383	1.96	1.33	9.92	11.6	0.00116	1.42	LV	CELLSTATES	MP_LYVE1hi.MHCII_lo	control_LMNA	11	18
NRP2	0.854	0.0167	0.736	0.464	8.48	14.4	0.000347	1.78	LV	CELLSTATES	MP_LYVE1hi.MHCII_lo	control_LMNA	11	18
CSF3R	0.853	0.0154	0.26	0.154	7.1	14.7	0.000299	1.81	LV	CELLSTATES	MP_LYVE1hi.MHCII_lo	control_LMNA	11	18
ANXA2	0.852	0.0331	0.23	0.129	6.92	12.1	0.000946	1.48	LV	CELLSTATES	MP_LYVE1hi.MHCII_lo	control_LMNA	11	18
AC010894.3	0.849	0.0342	0.333	0.207	7.4	12	0.000985	1.47	LV	CELLSTATES	MP_LYVE1hi.MHCII_lo	control_LMNA	11	18
SREBF1	0.845	0.0294	0.123	0.0849	6.17	12.5	0.000787	1.53	LV	CELLSTATES	MP_LYVE1hi.MHCII_lo	control_LMNA	11	18
MIR99AHG	0.844	0.0106	0.722	0.463	8.53	16	0.000173	1.97	LV	CELLSTATES	MP_LYVE1hi.MHCII_lo	control_LMNA	11	18
FLOT1	0.837	0.0326	0.172	0.111	6.59	12.1	0.000922	1.49	LV	CELLSTATES	MP_LYVE1hi.MHCII_lo	control_LMNA	11	18
SERPINB1	0.828	0.0155	0.194	0.127	6.69	14.7	0.000307	1.81	LV	CELLSTATES	MP_LYVE1hi.MHCII_lo	control_LMNA	11	18
VMP1	0.827	0.0136	0.96	0.745	9.03	15.1	0.000251	1.87	LV	CELLSTATES	MP_LYVE1hi.MHCII_lo	control_LMNA	11	18
NABP1	0.824	0.0167	0.376	0.264	7.61	14.4	0.000345	1.78	LV	CELLSTATES	MP_LYVE1hi.MHCII_lo	control_LMNA	11	18
EIF4G3	0.822	0.0086	1.86	1.26	9.86	16.7	0.00013	2.07	LV	CELLSTATES	MP_LYVE1hi.MHCII_lo	control_LMNA	11	18
SPRED1	0.816	0.0431	1.27	0.812	9.3	11.2	0.00141	1.37	LV	CELLSTATES	MP_LYVE1hi.MHCII_lo	control_LMNA	11	18
TMC6	0.799	0.0399	0.183	0.115	6.67	11.5	0.00124	1.4	LV	CELLSTATES	MP_LYVE1hi.MHCII_lo	control_LMNA	11	18
LY96	0.788	0.047	0.349	0.278	7.6	10.9	0.00161	1.33	LV	CELLSTATES	MP_LYVE1hi.MHCII_lo	control_LMNA	11	18
SLC38A7	0.788	0.0307	0.189	0.123	6.69	12.4	0.000841	1.51	LV	CELLSTATES	MP_LYVE1hi.MHCII_lo	control_LMNA	11	18
GLCE	0.783	0.0435	0.135	0.1	6.33	11.2	0.00144	1.36	LV	CELLSTATES	MP_LYVE1hi.MHCII_lo	control_LMNA	11	18
MAP3K1	0.779	0.0171	0.495	0.361	7.99	14.3	0.000362	1.77	LV	CELLSTATES	MP_LYVE1hi.MHCII_lo	control_LMNA	11	18
FAM102B	0.766	0.0256	0.19	0.138	6.72	13	0.000619	1.59	LV	CELLSTATES	MP_LYVE1hi.MHCII_lo	control_LMNA	11	18
RNLS	0.756	0.0307	0.172	0.117	6.6	12.4	0.000842	1.51	LV	CELLSTATES	MP_LYVE1hi.MHCII_lo	control_LMNA	11	18
PTPN2	0.751	0.0168	0.421	0.333	7.77	14.3	0.000352	1.77	LV	CELLSTATES	MP_LYVE1hi.MHCII_lo	control_LMNA	11	18
HAVCR2	0.75	0.0342	0.288	0.21	7.3	12	0.000982	1.47	LV	CELLSTATES	MP_LYVE1hi.MHCII_lo	control_LMNA	11	18
RAB11A	0.745	0.0375	0.405	0.278	7.83	11.7	0.00112	1.43	LV	CELLSTATES	MP_LYVE1hi.MHCII_lo	control_LMNA	11	18
TPP1	0.729	0.0226	0.187	0.131	6.7	13.5	0.000515	1.65	LV	CELLSTATES	MP_LYVE1hi.MHCII_lo	control_LMNA	11	18
CLTA	0.708	0.0303	0.437	0.304	7.83	12.4	0.000817	1.52	LV	CELLSTATES	MP_LYVE1hi.MHCII_lo	control_LMNA	11	18
MARCH1	0.685	0.0347	1.22	0.935	9.34	12	0.001	1.46	LV	CELLSTATES	MP_LYVE1hi.MHCII_lo	control_LMNA	11	18
ENTPD1-AS1	0.677	0.0475	0.402	0.274	7.74	10.9	0.00165	1.32	LV	CELLSTATES	MP_LYVE1hi.MHCII_lo	control_LMNA	11	18

## Sheet: control_PKP2
Gene	logFC	FDR	mean_exp_control	mean_exp_genotype	logCPM	F	PValue	FDR_plot	Region	annotation_level	cell_state	comparison	Observations_genotype	Observations_reference
C4BPB	4.12	7.46e-07	0.0648	0.00617	5.09	50.3	1.34e-09	6.13	LV	CELLSTATES	MP_LYVE1hi.MHCII_lo	control_PKP2	6	18
ADGRE2	4.11	1.75e-06	0.053	0.00291	4.73	46.4	4.18e-09	5.76	LV	CELLSTATES	MP_LYVE1hi.MHCII_lo	control_PKP2	6	18
THBS1	4.1	5.34e-05	0.281	0.0148	6.99	32.2	3.78e-07	4.27	LV	CELLSTATES	MP_LYVE1hi.MHCII_lo	control_PKP2	6	18
TMEM26	4.07	0.000229	0.0244	0.000855	4.01	27	2.28e-06	3.64	LV	CELLSTATES	MP_LYVE1hi.MHCII_lo	control_PKP2	6	18
CCL18	4.05	2.25e-06	0.0519	0.0118	4.96	45.3	5.78e-09	5.65	LV	CELLSTATES	MP_LYVE1hi.MHCII_lo	control_PKP2	6	18
IL4I1	3.97	0.00012	0.0192	0.00121	3.95	29.4	9.74e-07	3.92	LV	CELLSTATES	MP_LYVE1hi.MHCII_lo	control_PKP2	6	18
JAK3	3.89	2.64e-06	0.0596	0.00588	5.01	44.2	7.89e-09	5.58	LV	CELLSTATES	MP_LYVE1hi.MHCII_lo	control_PKP2	6	18
LINC01303	3.8	7.25e-05	0.0162	0.00171	3.9	31.1	5.39e-07	4.14	LV	CELLSTATES	MP_LYVE1hi.MHCII_lo	control_PKP2	6	18
AL137789.1	3.67	1.03e-07	0.0748	0.0103	5.24	60.7	7.92e-11	6.99	LV	CELLSTATES	MP_LYVE1hi.MHCII_lo	control_PKP2	6	18
ENPP2	3.66	1.75e-09	0.217	0.0298	6.6	82.4	4.49e-13	8.76	LV	CELLSTATES	MP_LYVE1hi.MHCII_lo	control_PKP2	6	18
BCL3	3.55	6.68e-08	0.0911	0.0128	5.47	63.4	4e-11	7.18	LV	CELLSTATES	MP_LYVE1hi.MHCII_lo	control_PKP2	6	18
AC244453.3	3.42	4.78e-05	0.0317	0.00371	4.31	32.6	3.23e-07	4.32	LV	CELLSTATES	MP_LYVE1hi.MHCII_lo	control_PKP2	6	18
TLE3	3.4	0.000102	0.0434	0.00506	4.51	30	8.05e-07	3.99	LV	CELLSTATES	MP_LYVE1hi.MHCII_lo	control_PKP2	6	18
FOSL1	3.33	0.0136	0.0153	0	3.49	13.8	0.00046	1.87	LV	CELLSTATES	MP_LYVE1hi.MHCII_lo	control_PKP2	6	18
PLAU	3.3	2.95e-06	0.14	0.0174	5.98	43.7	9.31e-09	5.53	LV	CELLSTATES	MP_LYVE1hi.MHCII_lo	control_PKP2	6	18
AC243829.4	3.19	0.000346	0.0299	0.00841	4.47	25.6	3.88e-06	3.46	LV	CELLSTATES	MP_LYVE1hi.MHCII_lo	control_PKP2	6	18
AL008726.1	3.16	0.000866	0.0195	0.00297	3.93	22.6	1.2e-05	3.06	LV	CELLSTATES	MP_LYVE1hi.MHCII_lo	control_PKP2	6	18
BIRC7	3.1	0.00266	0.0161	0.00378	3.92	18.9	5.08e-05	2.57	LV	CELLSTATES	MP_LYVE1hi.MHCII_lo	control_PKP2	6	18
S100A8	3.1	0.00694	0.0705	0.00159	4.85	15.9	0.000178	2.16	LV	CELLSTATES	MP_LYVE1hi.MHCII_lo	control_PKP2	6	18
CR1	3.08	1.32e-10	0.883	0.174	8.49	100	1.13e-14	9.88	LV	CELLSTATES	MP_LYVE1hi.MHCII_lo	control_PKP2	6	18
FCGR3A	3.08	0.000389	0.0413	0.0045	4.53	25.2	4.45e-06	3.41	LV	CELLSTATES	MP_LYVE1hi.MHCII_lo	control_PKP2	6	18
MYO1G	3.08	0.0284	0.0131	0	3.46	11.5	0.00125	1.55	LV	CELLSTATES	MP_LYVE1hi.MHCII_lo	control_PKP2	6	18
CNN2	3.04	0.000501	0.0337	0.00419	4.29	24.4	5.99e-06	3.3	LV	CELLSTATES	MP_LYVE1hi.MHCII_lo	control_PKP2	6	18
KIFC3	3.02	5.68e-06	0.0868	0.0172	5.56	41	2.14e-08	5.25	LV	CELLSTATES	MP_LYVE1hi.MHCII_lo	control_PKP2	6	18
PLEKHG6	3.01	0.000229	0.0786	0.0176	5.31	27	2.29e-06	3.64	LV	CELLSTATES	MP_LYVE1hi.MHCII_lo	control_PKP2	6	18
AP005059.2	2.99	0.00305	0.0219	0.00381	4.03	18.5	6.01e-05	2.52	LV	CELLSTATES	MP_LYVE1hi.MHCII_lo	control_PKP2	6	18
IGSF6	2.99	2.64e-06	0.13	0.0238	5.81	44.5	7.23e-09	5.58	LV	CELLSTATES	MP_LYVE1hi.MHCII_lo	control_PKP2	6	18
AC079210.1	2.98	4.91e-08	0.15	0.0425	6.19	65.2	2.52e-11	7.31	LV	CELLSTATES	MP_LYVE1hi.MHCII_lo	control_PKP2	6	18
CLEC4G	2.98	0.000171	0.0749	0.0148	5.53	28.1	1.55e-06	3.77	LV	CELLSTATES	MP_LYVE1hi.MHCII_lo	control_PKP2	6	18
RELB	2.94	4.2e-05	0.0537	0.0127	4.93	33	2.8e-07	4.38	LV	CELLSTATES	MP_LYVE1hi.MHCII_lo	control_PKP2	6	18
FCGBP	2.93	0.0393	0.124	0.00653	5.79	10.4	0.00198	1.41	LV	CELLSTATES	MP_LYVE1hi.MHCII_lo	control_PKP2	6	18
ST18	2.93	0.00167	0.0478	0.00548	4.55	20.4	2.82e-05	2.78	LV	CELLSTATES	MP_LYVE1hi.MHCII_lo	control_PKP2	6	18
FCGR1B	2.91	0.0133	0.0207	0.00128	3.83	13.8	0.000441	1.88	LV	CELLSTATES	MP_LYVE1hi.MHCII_lo	control_PKP2	6	18
HIST1H4C	2.9	0.000866	0.0278	0.00414	4.15	22.6	1.19e-05	3.06	LV	CELLSTATES	MP_LYVE1hi.MHCII_lo	control_PKP2	6	18
SOCS3	2.89	0.00597	0.0236	0.004	4.04	16.4	0.000143	2.22	LV	CELLSTATES	MP_LYVE1hi.MHCII_lo	control_PKP2	6	18
ATF5	2.81	5.13e-05	0.0493	0.0154	4.85	32.4	3.51e-07	4.29	LV	CELLSTATES	MP_LYVE1hi.MHCII_lo	control_PKP2	6	18
FBN2	2.81	0.000522	0.0476	0.0145	5.11	24.2	6.37e-06	3.28	LV	CELLSTATES	MP_LYVE1hi.MHCII_lo	control_PKP2	6	18
RAB42	2.78	0.0013	0.0221	0.00335	3.98	21.2	2.06e-05	2.89	LV	CELLSTATES	MP_LYVE1hi.MHCII_lo	control_PKP2	6	18
GK3P	2.77	0.0074	0.0151	0.00373	3.85	15.7	0.000192	2.13	LV	CELLSTATES	MP_LYVE1hi.MHCII_lo	control_PKP2	6	18
KL	2.77	0.000248	0.0302	0.01	4.51	26.7	2.57e-06	3.61	LV	CELLSTATES	MP_LYVE1hi.MHCII_lo	control_PKP2	6	18
CCR1	2.74	9.48e-06	0.0865	0.0127	5.33	38.9	4.13e-08	5.02	LV	CELLSTATES	MP_LYVE1hi.MHCII_lo	control_PKP2	6	18
FCGR1A	2.74	0.0197	0.0244	0.00303	4.03	12.6	0.000737	1.7	LV	CELLSTATES	MP_LYVE1hi.MHCII_lo	control_PKP2	6	18
HIVEP1	2.73	1.42e-07	0.174	0.0433	6.35	58.8	1.33e-10	6.85	LV	CELLSTATES	MP_LYVE1hi.MHCII_lo	control_PKP2	6	18
S100A9	2.69	0.000295	0.0787	0.00807	5.12	26.1	3.2e-06	3.53	LV	CELLSTATES	MP_LYVE1hi.MHCII_lo	control_PKP2	6	18
CTSL	2.66	2.3e-07	0.647	0.182	8.11	56.3	2.56e-10	6.64	LV	CELLSTATES	MP_LYVE1hi.MHCII_lo	control_PKP2	6	18
CLEC7A	2.61	3.14e-05	0.336	0.0408	7.09	34.2	1.91e-07	4.5	LV	CELLSTATES	MP_LYVE1hi.MHCII_lo	control_PKP2	6	18
BATF	2.59	7.26e-05	0.071	0.012	5.08	31.1	5.46e-07	4.14	LV	CELLSTATES	MP_LYVE1hi.MHCII_lo	control_PKP2	6	18
LONRF3	2.55	0.0407	0.021	0.00402	3.96	10.3	0.00206	1.39	LV	CELLSTATES	MP_LYVE1hi.MHCII_lo	control_PKP2	6	18
MEF2C-AS2	2.55	0.0176	0.0153	0.00348	3.77	12.9	0.000635	1.75	LV	CELLSTATES	MP_LYVE1hi.MHCII_lo	control_PKP2	6	18
TCF4-AS2	2.55	0.00797	0.0144	0.00468	3.86	15.5	0.000211	2.1	LV	CELLSTATES	MP_LYVE1hi.MHCII_lo	control_PKP2	6	18
GK-AS1	2.53	0.00212	0.0284	0.00813	4.34	19.7	3.7e-05	2.67	LV	CELLSTATES	MP_LYVE1hi.MHCII_lo	control_PKP2	6	18
SLC2A3	2.53	0.00167	0.211	0.0378	6.84	20.4	2.8e-05	2.78	LV	CELLSTATES	MP_LYVE1hi.MHCII_lo	control_PKP2	6	18
FPR1	2.52	9.87e-07	0.343	0.076	7.23	48.9	2.02e-09	6.01	LV	CELLSTATES	MP_LYVE1hi.MHCII_lo	control_PKP2	6	18
PIM1	2.52	0.0246	0.0372	0.00362	4.43	11.9	0.00102	1.61	LV	CELLSTATES	MP_LYVE1hi.MHCII_lo	control_PKP2	6	18
FHAD1	2.49	0.00562	0.0198	0.0046	4.01	16.6	0.000131	2.25	LV	CELLSTATES	MP_LYVE1hi.MHCII_lo	control_PKP2	6	18
AL121748.2	2.47	0.0124	0.0169	0.00409	3.84	14	0.000397	1.91	LV	CELLSTATES	MP_LYVE1hi.MHCII_lo	control_PKP2	6	18
HIST1H1C	2.46	0.0214	0.0137	0.00294	3.74	12.3	0.000848	1.67	LV	CELLSTATES	MP_LYVE1hi.MHCII_lo	control_PKP2	6	18
CTSA	2.44	1.65e-06	0.409	0.143	7.54	46.7	3.8e-09	5.78	LV	CELLSTATES	MP_LYVE1hi.MHCII_lo	control_PKP2	6	18
GK	2.44	1.49e-06	0.116	0.0456	5.99	47.2	3.31e-09	5.83	LV	CELLSTATES	MP_LYVE1hi.MHCII_lo	control_PKP2	6	18
ADAM28	2.42	3.34e-05	0.19	0.0337	6.36	34	2.06e-07	4.48	LV	CELLSTATES	MP_LYVE1hi.MHCII_lo	control_PKP2	6	18
C9	2.4	3.03e-05	0.153	0.056	6.19	34.3	1.81e-07	4.52	LV	CELLSTATES	MP_LYVE1hi.MHCII_lo	control_PKP2	6	18
HIST1H1E	2.4	0.0131	0.0177	0.00423	3.94	13.8	0.00043	1.88	LV	CELLSTATES	MP_LYVE1hi.MHCII_lo	control_PKP2	6	18
PTGIR	2.39	0.0423	0.0192	0.00158	3.89	10.2	0.00217	1.37	LV	CELLSTATES	MP_LYVE1hi.MHCII_lo	control_PKP2	6	18
HMOX1	2.36	3.47e-05	0.189	0.0483	6.39	33.8	2.16e-07	4.46	LV	CELLSTATES	MP_LYVE1hi.MHCII_lo	control_PKP2	6	18
AC120193.1	2.35	0.000418	0.155	0.0222	6.11	25	4.89e-06	3.38	LV	CELLSTATES	MP_LYVE1hi.MHCII_lo	control_PKP2	6	18
CCL2	2.34	0.0366	0.0771	0.0216	5.71	10.6	0.00179	1.44	LV	CELLSTATES	MP_LYVE1hi.MHCII_lo	control_PKP2	6	18
FSIP1	2.31	0.0263	0.0543	0.00721	4.76	11.6	0.00112	1.58	LV	CELLSTATES	MP_LYVE1hi.MHCII_lo	control_PKP2	6	18
TRIM21	2.31	0.0407	0.0148	0.00213	3.63	10.3	0.00205	1.39	LV	CELLSTATES	MP_LYVE1hi.MHCII_lo	control_PKP2	6	18
CHIT1	2.29	0.00582	0.0158	0.00775	4.04	16.5	0.000138	2.24	LV	CELLSTATES	MP_LYVE1hi.MHCII_lo	control_PKP2	6	18
FAM20A	2.27	2.62e-07	1.31	0.438	9.15	55.6	3.13e-10	6.58	LV	CELLSTATES	MP_LYVE1hi.MHCII_lo	control_PKP2	6	18
CRHBP	2.26	0.00637	0.0261	0.00845	4.25	16.2	0.000157	2.2	LV	CELLSTATES	MP_LYVE1hi.MHCII_lo	control_PKP2	6	18
DAB2	2.25	2.64e-06	0.323	0.114	7.19	44.3	7.79e-09	5.58	LV	CELLSTATES	MP_LYVE1hi.MHCII_lo	control_PKP2	6	18
CEACAM21	2.22	0.00369	0.0577	0.0191	5.06	17.9	7.67e-05	2.43	LV	CELLSTATES	MP_LYVE1hi.MHCII_lo	control_PKP2	6	18
HIF1A-AS2	2.22	1.32e-05	0.309	0.101	7.19	37.6	6.31e-08	4.88	LV	CELLSTATES	MP_LYVE1hi.MHCII_lo	control_PKP2	6	18
LFNG	2.22	0.012	0.021	0.00668	4.04	14.1	0.000384	1.92	LV	CELLSTATES	MP_LYVE1hi.MHCII_lo	control_PKP2	6	18
GPRC5B	2.19	0.00452	0.032	0.0109	4.41	17.2	0.0001	2.35	LV	CELLSTATES	MP_LYVE1hi.MHCII_lo	control_PKP2	6	18
ABLIM3	2.18	2.64e-06	0.184	0.0491	6.45	44.3	7.68e-09	5.58	LV	CELLSTATES	MP_LYVE1hi.MHCII_lo	control_PKP2	6	18
DCHS1	2.17	0.0118	0.018	0.00574	4	14.2	0.000371	1.93	LV	CELLSTATES	MP_LYVE1hi.MHCII_lo	control_PKP2	6	18
AP002433.1	2.16	0.00802	0.0308	0.00767	4.26	15.4	0.000219	2.1	LV	CELLSTATES	MP_LYVE1hi.MHCII_lo	control_PKP2	6	18
IL7	2.16	0.000152	0.321	0.0981	7.26	28.6	1.32e-06	3.82	LV	CELLSTATES	MP_LYVE1hi.MHCII_lo	control_PKP2	6	18
NEURL2	2.15	0.000152	0.667	0.185	8.3	28.6	1.32e-06	3.82	LV	CELLSTATES	MP_LYVE1hi.MHCII_lo	control_PKP2	6	18
BCL6	2.13	0.00059	0.0809	0.021	5.44	23.8	7.61e-06	3.23	LV	CELLSTATES	MP_LYVE1hi.MHCII_lo	control_PKP2	6	18
MT-ND6	2.13	0.016	0.0204	0.00701	4.03	13.2	0.00057	1.8	LV	CELLSTATES	MP_LYVE1hi.MHCII_lo	control_PKP2	6	18
CD209	2.12	1.76e-05	0.135	0.0506	6.12	36.4	9.31e-08	4.75	LV	CELLSTATES	MP_LYVE1hi.MHCII_lo	control_PKP2	6	18
CLECL1	2.12	0.00267	0.0528	0.0143	4.87	18.9	5.12e-05	2.57	LV	CELLSTATES	MP_LYVE1hi.MHCII_lo	control_PKP2	6	18
HIST1H1D	2.12	0.0263	0.0183	0.00562	3.98	11.7	0.00112	1.58	LV	CELLSTATES	MP_LYVE1hi.MHCII_lo	control_PKP2	6	18
AC008083.2	2.1	0.025	0.0199	0.00534	3.98	11.8	0.00104	1.6	LV	CELLSTATES	MP_LYVE1hi.MHCII_lo	control_PKP2	6	18
AC023590.1	2.1	0.00346	0.0407	0.0215	4.93	18.1	7.07e-05	2.46	LV	CELLSTATES	MP_LYVE1hi.MHCII_lo	control_PKP2	6	18
LACC1	2.1	0.0246	0.0141	0.00519	3.8	11.9	0.00103	1.61	LV	CELLSTATES	MP_LYVE1hi.MHCII_lo	control_PKP2	6	18
PRR11	2.07	0.00275	0.0496	0.0157	4.89	18.8	5.33e-05	2.56	LV	CELLSTATES	MP_LYVE1hi.MHCII_lo	control_PKP2	6	18
RUBCNL	2.07	1.76e-05	0.238	0.0752	6.83	36.3	9.33e-08	4.75	LV	CELLSTATES	MP_LYVE1hi.MHCII_lo	control_PKP2	6	18
SH3RF3	2.07	1.94e-05	0.704	0.255	8.25	35.9	1.08e-07	4.71	LV	CELLSTATES	MP_LYVE1hi.MHCII_lo	control_PKP2	6	18
LGI2	2.06	0.00026	0.068	0.0229	5.22	26.5	2.8e-06	3.59	LV	CELLSTATES	MP_LYVE1hi.MHCII_lo	control_PKP2	6	18
MILR1	2.06	1.26e-05	0.121	0.0424	5.98	37.7	5.94e-08	4.9	LV	CELLSTATES	MP_LYVE1hi.MHCII_lo	control_PKP2	6	18
IER3	2.05	0.000171	0.109	0.0479	5.94	28.1	1.56e-06	3.77	LV	CELLSTATES	MP_LYVE1hi.MHCII_lo	control_PKP2	6	18
EHD1	2.04	0.0199	0.0311	0.0078	4.28	12.5	0.000753	1.7	LV	CELLSTATES	MP_LYVE1hi.MHCII_lo	control_PKP2	6	18
TMEM163	2.04	0.00178	0.101	0.0348	5.74	20.2	3.01e-05	2.75	LV	CELLSTATES	MP_LYVE1hi.MHCII_lo	control_PKP2	6	18
AC009313.1	2.03	0.00287	0.0475	0.0172	4.88	18.7	5.61e-05	2.54	LV	CELLSTATES	MP_LYVE1hi.MHCII_lo	control_PKP2	6	18
EEPD1	2.03	2.82e-05	0.236	0.0794	6.75	34.7	1.62e-07	4.55	LV	CELLSTATES	MP_LYVE1hi.MHCII_lo	control_PKP2	6	18
AC109826.1	2.02	0.0059	0.0441	0.0163	4.8	16.4	0.000141	2.23	LV	CELLSTATES	MP_LYVE1hi.MHCII_lo	control_PKP2	6	18
ATP2B1-AS1	2.02	0.0108	0.0203	0.00995	4.19	14.5	0.000319	1.97	LV	CELLSTATES	MP_LYVE1hi.MHCII_lo	control_PKP2	6	18
TPRG1	2.01	0.0138	0.112	0.0173	5.59	13.6	0.000466	1.86	LV	CELLSTATES	MP_LYVE1hi.MHCII_lo	control_PKP2	6	18
CBFA2T3	1.97	0.00406	0.0435	0.0193	4.81	17.6	8.81e-05	2.39	LV	CELLSTATES	MP_LYVE1hi.MHCII_lo	control_PKP2	6	18
PRKCA-AS1	1.94	0.0366	0.0252	0.00855	4.28	10.6	0.00179	1.44	LV	CELLSTATES	MP_LYVE1hi.MHCII_lo	control_PKP2	6	18
AC091132.2	1.91	0.031	0.0277	0.0112	4.29	11.2	0.00141	1.51	LV	CELLSTATES	MP_LYVE1hi.MHCII_lo	control_PKP2	6	18
SLC16A10	1.91	0.0057	0.663	0.273	8.24	16.5	0.000134	2.24	LV	CELLSTATES	MP_LYVE1hi.MHCII_lo	control_PKP2	6	18
SMPDL3A	1.91	0.0041	0.0465	0.0269	5	17.5	9e-05	2.39	LV	CELLSTATES	MP_LYVE1hi.MHCII_lo	control_PKP2	6	18
GLIPR2	1.9	0.0222	0.0655	0.0168	5.09	12.2	0.000891	1.65	LV	CELLSTATES	MP_LYVE1hi.MHCII_lo	control_PKP2	6	18
FPR3	1.89	0.000192	0.423	0.145	7.53	27.7	1.79e-06	3.72	LV	CELLSTATES	MP_LYVE1hi.MHCII_lo	control_PKP2	6	18
EPAS1	1.87	0.000525	0.145	0.0709	6.3	24.2	6.5e-06	3.28	LV	CELLSTATES	MP_LYVE1hi.MHCII_lo	control_PKP2	6	18
HIF1A	1.87	0.00011	0.815	0.326	8.55	29.7	8.82e-07	3.96	LV	CELLSTATES	MP_LYVE1hi.MHCII_lo	control_PKP2	6	18
IQCD	1.87	0.0321	0.0154	0.00881	4	11	0.00148	1.49	LV	CELLSTATES	MP_LYVE1hi.MHCII_lo	control_PKP2	6	18
LRRC4C	1.87	0.00157	0.0779	0.0292	5.5	20.6	2.58e-05	2.8	LV	CELLSTATES	MP_LYVE1hi.MHCII_lo	control_PKP2	6	18
PCED1B	1.86	1.74e-05	0.245	0.103	6.89	36.5	8.79e-08	4.76	LV	CELLSTATES	MP_LYVE1hi.MHCII_lo	control_PKP2	6	18
LILRB1	1.84	0.00677	0.0472	0.0218	4.95	15.9	0.000172	2.17	LV	CELLSTATES	MP_LYVE1hi.MHCII_lo	control_PKP2	6	18
LINC02133	1.83	0.0263	0.0445	0.0143	4.74	11.7	0.00112	1.58	LV	CELLSTATES	MP_LYVE1hi.MHCII_lo	control_PKP2	6	18
NFKB2	1.83	0.0258	0.0268	0.0106	4.36	11.7	0.00109	1.59	LV	CELLSTATES	MP_LYVE1hi.MHCII_lo	control_PKP2	6	18
BASP1	1.82	0.00185	0.101	0.0343	5.66	20.1	3.16e-05	2.73	LV	CELLSTATES	MP_LYVE1hi.MHCII_lo	control_PKP2	6	18
CD38	1.82	0.000412	0.106	0.0409	5.77	25	4.79e-06	3.38	LV	CELLSTATES	MP_LYVE1hi.MHCII_lo	control_PKP2	6	18
HLA-DQA1	1.82	0.0325	0.0218	0.0167	4.38	11	0.00151	1.49	LV	CELLSTATES	MP_LYVE1hi.MHCII_lo	control_PKP2	6	18
CD14	1.81	0.000806	0.35	0.142	7.54	22.9	1.08e-05	3.09	LV	CELLSTATES	MP_LYVE1hi.MHCII_lo	control_PKP2	6	18
CYP1B1	1.81	0.0285	0.0548	0.0106	4.72	11.4	0.00127	1.55	LV	CELLSTATES	MP_LYVE1hi.MHCII_lo	control_PKP2	6	18
NRP2	1.81	3.15e-07	0.736	0.306	8.38	54.2	4.54e-10	6.5	LV	CELLSTATES	MP_LYVE1hi.MHCII_lo	control_PKP2	6	18
KITLG	1.8	0.0492	0.0513	0.0101	4.6	9.78	0.00266	1.31	LV	CELLSTATES	MP_LYVE1hi.MHCII_lo	control_PKP2	6	18
AL390729.1	1.78	0.00671	0.0358	0.0173	4.65	16	0.00017	2.17	LV	CELLSTATES	MP_LYVE1hi.MHCII_lo	control_PKP2	6	18
OLFML2B	1.77	0.000251	0.105	0.0586	5.93	26.6	2.68e-06	3.6	LV	CELLSTATES	MP_LYVE1hi.MHCII_lo	control_PKP2	6	18
GIMAP4	1.76	0.00258	0.0559	0.0236	5.06	19	4.82e-05	2.59	LV	CELLSTATES	MP_LYVE1hi.MHCII_lo	control_PKP2	6	18
CTSC	1.75	1.24e-05	0.942	0.459	8.73	37.9	5.64e-08	4.91	LV	CELLSTATES	MP_LYVE1hi.MHCII_lo	control_PKP2	6	18
TCF4-AS1	1.75	0.0111	0.0595	0.0218	5.07	14.4	0.000333	1.95	LV	CELLSTATES	MP_LYVE1hi.MHCII_lo	control_PKP2	6	18
CD44	1.74	3.03e-05	0.393	0.151	7.6	34.4	1.8e-07	4.52	LV	CELLSTATES	MP_LYVE1hi.MHCII_lo	control_PKP2	6	18
CD55	1.74	0.000227	0.246	0.0965	6.87	27.1	2.19e-06	3.64	LV	CELLSTATES	MP_LYVE1hi.MHCII_lo	control_PKP2	6	18
FAM107B	1.73	0.000133	0.145	0.0837	6.32	29	1.11e-06	3.88	LV	CELLSTATES	MP_LYVE1hi.MHCII_lo	control_PKP2	6	18
PAQR3	1.73	0.000251	0.119	0.0523	6.06	26.6	2.66e-06	3.6	LV	CELLSTATES	MP_LYVE1hi.MHCII_lo	control_PKP2	6	18
ACPP	1.72	0.00616	0.0712	0.0227	5.3	16.3	0.000149	2.21	LV	CELLSTATES	MP_LYVE1hi.MHCII_lo	control_PKP2	6	18
PTPRE	1.72	2.25e-06	0.725	0.272	8.43	45.3	5.75e-09	5.65	LV	CELLSTATES	MP_LYVE1hi.MHCII_lo	control_PKP2	6	18
AC004687.1	1.71	0.00126	0.0938	0.0297	5.6	21.3	1.97e-05	2.9	LV	CELLSTATES	MP_LYVE1hi.MHCII_lo	control_PKP2	6	18
FOSL2	1.7	0.043	0.0372	0.0178	4.63	10.2	0.00221	1.37	LV	CELLSTATES	MP_LYVE1hi.MHCII_lo	control_PKP2	6	18
GPNMB	1.7	0.0127	0.154	0.0588	6.13	13.9	0.000415	1.9	LV	CELLSTATES	MP_LYVE1hi.MHCII_lo	control_PKP2	6	18
ST8SIA4	1.7	4.06e-06	0.397	0.171	7.53	42.5	1.35e-08	5.39	LV	CELLSTATES	MP_LYVE1hi.MHCII_lo	control_PKP2	6	18
CD200R1	1.69	1.59e-05	0.201	0.111	6.76	36.9	7.9e-08	4.8	LV	CELLSTATES	MP_LYVE1hi.MHCII_lo	control_PKP2	6	18
SLFN5	1.68	0.0143	0.0442	0.0206	4.79	13.5	0.000488	1.85	LV	CELLSTATES	MP_LYVE1hi.MHCII_lo	control_PKP2	6	18
HPGDS	1.65	0.00667	0.178	0.0713	6.46	16	0.000167	2.18	LV	CELLSTATES	MP_LYVE1hi.MHCII_lo	control_PKP2	6	18
MARCO	1.64	0.0228	0.257	0.1	6.9	12.1	0.000923	1.64	LV	CELLSTATES	MP_LYVE1hi.MHCII_lo	control_PKP2	6	18
PLSCR1	1.64	0.000124	0.284	0.149	7.15	29.3	1.02e-06	3.91	LV	CELLSTATES	MP_LYVE1hi.MHCII_lo	control_PKP2	6	18
CD93	1.63	0.0179	0.0619	0.0241	5.16	12.9	0.000647	1.75	LV	CELLSTATES	MP_LYVE1hi.MHCII_lo	control_PKP2	6	18
LILRB2	1.63	0.000518	0.0857	0.0415	5.61	24.3	6.28e-06	3.29	LV	CELLSTATES	MP_LYVE1hi.MHCII_lo	control_PKP2	6	18
LPAR6	1.62	0.00201	0.545	0.229	8.28	19.8	3.48e-05	2.7	LV	CELLSTATES	MP_LYVE1hi.MHCII_lo	control_PKP2	6	18
TNFSF10	1.62	0.0111	0.0396	0.0257	4.91	14.4	0.000336	1.95	LV	CELLSTATES	MP_LYVE1hi.MHCII_lo	control_PKP2	6	18
MCC	1.6	3.55e-05	0.229	0.114	6.87	33.6	2.3e-07	4.45	LV	CELLSTATES	MP_LYVE1hi.MHCII_lo	control_PKP2	6	18
RAP2B	1.6	0.00054	0.193	0.107	6.56	24	6.88e-06	3.27	LV	CELLSTATES	MP_LYVE1hi.MHCII_lo	control_PKP2	6	18
LRP1	1.58	6.77e-06	0.809	0.33	8.61	40.2	2.74e-08	5.17	LV	CELLSTATES	MP_LYVE1hi.MHCII_lo	control_PKP2	6	18
LINC01515	1.57	0.0205	0.0525	0.0284	5.11	12.4	0.000804	1.69	LV	CELLSTATES	MP_LYVE1hi.MHCII_lo	control_PKP2	6	18
PPARD	1.57	0.000509	0.271	0.162	7.1	24.4	6.13e-06	3.29	LV	CELLSTATES	MP_LYVE1hi.MHCII_lo	control_PKP2	6	18
MGAT4A	1.56	8.88e-05	0.626	0.369	8.28	30.4	6.83e-07	4.05	LV	CELLSTATES	MP_LYVE1hi.MHCII_lo	control_PKP2	6	18
MRPS6	1.56	0.0202	0.0807	0.0317	5.46	12.5	0.000775	1.7	LV	CELLSTATES	MP_LYVE1hi.MHCII_lo	control_PKP2	6	18
AC011511.2	1.54	0.0254	0.0656	0.0278	5.16	11.8	0.00106	1.6	LV	CELLSTATES	MP_LYVE1hi.MHCII_lo	control_PKP2	6	18
MNDA	1.54	0.0107	0.0881	0.0422	5.69	14.6	0.000311	1.97	LV	CELLSTATES	MP_LYVE1hi.MHCII_lo	control_PKP2	6	18
SIGLEC7	1.54	0.0246	0.0454	0.0239	4.84	11.9	0.00102	1.61	LV	CELLSTATES	MP_LYVE1hi.MHCII_lo	control_PKP2	6	18
SMIM35	1.54	0.0356	0.036	0.0288	4.94	10.7	0.00172	1.45	LV	CELLSTATES	MP_LYVE1hi.MHCII_lo	control_PKP2	6	18
AC133065.1	1.53	0.0329	0.0241	0.0203	4.53	10.9	0.00155	1.48	LV	CELLSTATES	MP_LYVE1hi.MHCII_lo	control_PKP2	6	18
AC133919.2	1.53	0.00948	0.0709	0.0315	5.4	14.9	0.000267	2.02	LV	CELLSTATES	MP_LYVE1hi.MHCII_lo	control_PKP2	6	18
MGME1	1.52	0.0041	0.117	0.0585	5.96	17.5	9.05e-05	2.39	LV	CELLSTATES	MP_LYVE1hi.MHCII_lo	control_PKP2	6	18
RELT	1.52	0.0143	0.0573	0.0248	5.09	13.5	0.000492	1.84	LV	CELLSTATES	MP_LYVE1hi.MHCII_lo	control_PKP2	6	18
MKNK1-AS1	1.51	0.008	0.0886	0.0291	5.49	15.4	0.000217	2.1	LV	CELLSTATES	MP_LYVE1hi.MHCII_lo	control_PKP2	6	18
NRP1	1.51	0.000346	2.97	1.42	10.5	25.6	3.85e-06	3.46	LV	CELLSTATES	MP_LYVE1hi.MHCII_lo	control_PKP2	6	18
SERPINB1	1.51	0.000171	0.194	0.0947	6.59	28.1	1.54e-06	3.77	LV	CELLSTATES	MP_LYVE1hi.MHCII_lo	control_PKP2	6	18
TIAM1	1.51	0.00278	0.141	0.0538	6.11	18.7	5.42e-05	2.56	LV	CELLSTATES	MP_LYVE1hi.MHCII_lo	control_PKP2	6	18
TYMP	1.5	0.00142	0.268	0.112	7.14	20.9	2.29e-05	2.85	LV	CELLSTATES	MP_LYVE1hi.MHCII_lo	control_PKP2	6	18
TRPV4	1.49	0.00637	0.111	0.0505	5.89	16.2	0.000158	2.2	LV	CELLSTATES	MP_LYVE1hi.MHCII_lo	control_PKP2	6	18
AC244131.2	1.48	0.00677	0.0935	0.0519	5.82	16	0.000172	2.17	LV	CELLSTATES	MP_LYVE1hi.MHCII_lo	control_PKP2	6	18
AP000763.3	1.48	0.049	0.0392	0.0191	4.72	9.81	0.00263	1.31	LV	CELLSTATES	MP_LYVE1hi.MHCII_lo	control_PKP2	6	18
GIMAP7	1.48	0.00966	0.0689	0.0346	5.36	14.8	0.000274	2.02	LV	CELLSTATES	MP_LYVE1hi.MHCII_lo	control_PKP2	6	18
OVOL2	1.48	0.0206	0.0516	0.0273	5	12.4	0.000813	1.69	LV	CELLSTATES	MP_LYVE1hi.MHCII_lo	control_PKP2	6	18
PKD2L2	1.48	0.008	0.0662	0.0263	5.18	15.4	0.000216	2.1	LV	CELLSTATES	MP_LYVE1hi.MHCII_lo	control_PKP2	6	18
CD37	1.47	0.0074	0.102	0.0365	5.75	15.7	0.000192	2.13	LV	CELLSTATES	MP_LYVE1hi.MHCII_lo	control_PKP2	6	18
PIK3C2B	1.47	0.0324	0.045	0.0156	4.75	11	0.00149	1.49	LV	CELLSTATES	MP_LYVE1hi.MHCII_lo	control_PKP2	6	18
CACNA2D3	1.46	0.012	0.0674	0.0322	5.28	14.1	0.000383	1.92	LV	CELLSTATES	MP_LYVE1hi.MHCII_lo	control_PKP2	6	18
LILRA6	1.46	0.0134	0.0738	0.0365	5.44	13.7	0.000452	1.87	LV	CELLSTATES	MP_LYVE1hi.MHCII_lo	control_PKP2	6	18
LST1	1.46	0.00535	0.124	0.0403	5.94	16.8	0.000121	2.27	LV	CELLSTATES	MP_LYVE1hi.MHCII_lo	control_PKP2	6	18
AC008937.2	1.45	0.0107	0.0748	0.0366	5.43	14.5	0.000316	1.97	LV	CELLSTATES	MP_LYVE1hi.MHCII_lo	control_PKP2	6	18
FCER2	1.45	0.0147	0.0375	0.0312	4.94	13.4	0.000513	1.83	LV	CELLSTATES	MP_LYVE1hi.MHCII_lo	control_PKP2	6	18
HIVEP3	1.45	0.00966	0.189	0.0853	6.63	14.8	0.000275	2.02	LV	CELLSTATES	MP_LYVE1hi.MHCII_lo	control_PKP2	6	18
ICAM1	1.44	0.00222	0.131	0.06	6.05	19.6	3.9e-05	2.65	LV	CELLSTATES	MP_LYVE1hi.MHCII_lo	control_PKP2	6	18
LAP3	1.43	0.00258	0.204	0.1	6.64	19	4.83e-05	2.59	LV	CELLSTATES	MP_LYVE1hi.MHCII_lo	control_PKP2	6	18
NCKAP5	1.43	0.00797	0.282	0.104	7.08	15.4	0.000213	2.1	LV	CELLSTATES	MP_LYVE1hi.MHCII_lo	control_PKP2	6	18
PRKAR1A	1.43	8.14e-05	0.331	0.181	7.4	30.7	6.19e-07	4.09	LV	CELLSTATES	MP_LYVE1hi.MHCII_lo	control_PKP2	6	18
SDC3	1.43	0.00873	0.0703	0.0393	5.39	15.2	0.000241	2.06	LV	CELLSTATES	MP_LYVE1hi.MHCII_lo	control_PKP2	6	18
TPMT	1.43	0.0497	0.0461	0.0181	4.72	9.76	0.0027	1.3	LV	CELLSTATES	MP_LYVE1hi.MHCII_lo	control_PKP2	6	18
FLOT1	1.42	0.000564	0.172	0.0819	6.51	23.9	7.23e-06	3.25	LV	CELLSTATES	MP_LYVE1hi.MHCII_lo	control_PKP2	6	18
NABP1	1.42	5.34e-05	0.376	0.231	7.56	32.1	3.79e-07	4.27	LV	CELLSTATES	MP_LYVE1hi.MHCII_lo	control_PKP2	6	18
SRGAP3	1.42	0.00126	0.241	0.179	7.07	21.3	1.98e-05	2.9	LV	CELLSTATES	MP_LYVE1hi.MHCII_lo	control_PKP2	6	18
ENTPD1	1.41	0.00671	0.299	0.127	7.17	16	0.000169	2.17	LV	CELLSTATES	MP_LYVE1hi.MHCII_lo	control_PKP2	6	18
PROS1	1.41	0.000639	0.188	0.104	6.64	23.5	8.3e-06	3.19	LV	CELLSTATES	MP_LYVE1hi.MHCII_lo	control_PKP2	6	18
TMC6	1.41	0.00115	0.183	0.0835	6.57	21.6	1.73e-05	2.94	LV	CELLSTATES	MP_LYVE1hi.MHCII_lo	control_PKP2	6	18
CIITA	1.4	0.00966	0.198	0.123	6.7	14.8	0.000276	2.02	LV	CELLSTATES	MP_LYVE1hi.MHCII_lo	control_PKP2	6	18
EPB41L3	1.38	0.000315	1.06	0.488	9.01	25.9	3.44e-06	3.5	LV	CELLSTATES	MP_LYVE1hi.MHCII_lo	control_PKP2	6	18
IFNAR1	1.37	0.00266	0.132	0.0835	6.19	18.9	5.02e-05	2.57	LV	CELLSTATES	MP_LYVE1hi.MHCII_lo	control_PKP2	6	18
BMP2K	1.36	0.000231	1.21	0.769	9.19	27	2.33e-06	3.64	LV	CELLSTATES	MP_LYVE1hi.MHCII_lo	control_PKP2	6	18
EXT1	1.35	0.000819	0.935	0.476	8.81	22.8	1.11e-05	3.09	LV	CELLSTATES	MP_LYVE1hi.MHCII_lo	control_PKP2	6	18
FAM198B	1.33	0.00407	0.111	0.0664	6.02	17.5	8.88e-05	2.39	LV	CELLSTATES	MP_LYVE1hi.MHCII_lo	control_PKP2	6	18
FAM129A	1.32	0.0416	0.0805	0.0333	5.57	10.3	0.00212	1.38	LV	CELLSTATES	MP_LYVE1hi.MHCII_lo	control_PKP2	6	18
RHOU	1.32	0.0296	0.159	0.0892	6.39	11.3	0.00132	1.53	LV	CELLSTATES	MP_LYVE1hi.MHCII_lo	control_PKP2	6	18
TPM4	1.32	0.00155	0.128	0.0545	6.01	20.7	2.51e-05	2.81	LV	CELLSTATES	MP_LYVE1hi.MHCII_lo	control_PKP2	6	18
BRCA2	1.31	0.0243	0.077	0.0414	5.52	11.9	0.001	1.61	LV	CELLSTATES	MP_LYVE1hi.MHCII_lo	control_PKP2	6	18
LGMN	1.31	0.000705	2.2	1.34	10	23.3	9.28e-06	3.15	LV	CELLSTATES	MP_LYVE1hi.MHCII_lo	control_PKP2	6	18
RGS18	1.31	0.0373	0.0652	0.0447	5.35	10.6	0.00184	1.43	LV	CELLSTATES	MP_LYVE1hi.MHCII_lo	control_PKP2	6	18
WIPI1	1.31	0.00542	0.155	0.0884	6.35	16.7	0.000124	2.27	LV	CELLSTATES	MP_LYVE1hi.MHCII_lo	control_PKP2	6	18
ZFP36L1	1.31	0.000999	0.742	0.313	8.62	22.1	1.43e-05	3	LV	CELLSTATES	MP_LYVE1hi.MHCII_lo	control_PKP2	6	18
LILRB4	1.3	0.0037	0.188	0.135	6.7	17.9	7.75e-05	2.43	LV	CELLSTATES	MP_LYVE1hi.MHCII_lo	control_PKP2	6	18
PTPN2	1.3	0.000227	0.421	0.233	7.73	27.2	2.17e-06	3.64	LV	CELLSTATES	MP_LYVE1hi.MHCII_lo	control_PKP2	6	18
NAIP	1.29	0.00118	1.96	1.03	9.88	21.5	1.8e-05	2.93	LV	CELLSTATES	MP_LYVE1hi.MHCII_lo	control_PKP2	6	18
PTAFR	1.29	0.00334	0.116	0.0679	5.99	18.2	6.67e-05	2.48	LV	CELLSTATES	MP_LYVE1hi.MHCII_lo	control_PKP2	6	18
TBC1D2	1.29	0.0284	0.21	0.0818	6.58	11.4	0.00125	1.55	LV	CELLSTATES	MP_LYVE1hi.MHCII_lo	control_PKP2	6	18
CHST15	1.26	0.024	0.437	0.191	7.65	12	0.000981	1.62	LV	CELLSTATES	MP_LYVE1hi.MHCII_lo	control_PKP2	6	18
MPP1	1.26	0.00267	0.2	0.11	6.63	18.9	5.11e-05	2.57	LV	CELLSTATES	MP_LYVE1hi.MHCII_lo	control_PKP2	6	18
RAB32	1.26	0.00868	0.13	0.0696	6.12	15.2	0.000239	2.06	LV	CELLSTATES	MP_LYVE1hi.MHCII_lo	control_PKP2	6	18
ARMC2	1.25	0.00375	0.406	0.261	7.68	17.8	7.91e-05	2.43	LV	CELLSTATES	MP_LYVE1hi.MHCII_lo	control_PKP2	6	18
C1RL	1.25	0.0452	0.0677	0.0292	5.18	10	0.00235	1.34	LV	CELLSTATES	MP_LYVE1hi.MHCII_lo	control_PKP2	6	18
LAT2	1.25	0.0375	0.0915	0.0388	5.66	10.5	0.00186	1.43	LV	CELLSTATES	MP_LYVE1hi.MHCII_lo	control_PKP2	6	18
PLTP	1.25	0.0041	1.47	0.809	9.52	17.5	9.03e-05	2.39	LV	CELLSTATES	MP_LYVE1hi.MHCII_lo	control_PKP2	6	18
TACC3	1.25	0.022	0.0782	0.0424	5.48	12.2	0.000881	1.66	LV	CELLSTATES	MP_LYVE1hi.MHCII_lo	control_PKP2	6	18
MAP3K1	1.24	0.000452	0.495	0.3	7.97	24.7	5.33e-06	3.35	LV	CELLSTATES	MP_LYVE1hi.MHCII_lo	control_PKP2	6	18
SPRED1	1.24	0.00091	1.27	0.658	9.26	22.4	1.29e-05	3.04	LV	CELLSTATES	MP_LYVE1hi.MHCII_lo	control_PKP2	6	18
OSBP2	1.23	0.0185	0.111	0.08	6.05	12.8	0.000681	1.73	LV	CELLSTATES	MP_LYVE1hi.MHCII_lo	control_PKP2	6	18
GLCE	1.22	0.00375	0.135	0.0911	6.26	17.8	7.95e-05	2.43	LV	CELLSTATES	MP_LYVE1hi.MHCII_lo	control_PKP2	6	18
TGFBI	1.22	0.00581	0.708	0.321	8.42	16.5	0.000137	2.24	LV	CELLSTATES	MP_LYVE1hi.MHCII_lo	control_PKP2	6	18
BLNK	1.21	0.00309	0.29	0.151	7.17	18.4	6.12e-05	2.51	LV	CELLSTATES	MP_LYVE1hi.MHCII_lo	control_PKP2	6	18
FGD6	1.21	0.00542	0.178	0.097	6.53	16.7	0.000124	2.27	LV	CELLSTATES	MP_LYVE1hi.MHCII_lo	control_PKP2	6	18
C9orf84	1.2	0.00717	0.269	0.229	7.28	15.8	0.000185	2.14	LV	CELLSTATES	MP_LYVE1hi.MHCII_lo	control_PKP2	6	18
CC2D2A	1.2	0.0392	0.0689	0.0402	5.35	10.4	0.00196	1.41	LV	CELLSTATES	MP_LYVE1hi.MHCII_lo	control_PKP2	6	18
SREBF1	1.2	0.00797	0.123	0.0719	6.1	15.5	0.000212	2.1	LV	CELLSTATES	MP_LYVE1hi.MHCII_lo	control_PKP2	6	18
TRIM25	1.2	0.0284	0.109	0.0735	6.05	11.4	0.00125	1.55	LV	CELLSTATES	MP_LYVE1hi.MHCII_lo	control_PKP2	6	18
NAGK	1.18	0.00123	0.206	0.13	6.76	21.4	1.9e-05	2.91	LV	CELLSTATES	MP_LYVE1hi.MHCII_lo	control_PKP2	6	18
HEG1	1.17	0.0376	0.0846	0.0587	5.76	10.5	0.00187	1.42	LV	CELLSTATES	MP_LYVE1hi.MHCII_lo	control_PKP2	6	18
NLN	1.16	0.00954	0.251	0.148	7.03	14.9	0.000269	2.02	LV	CELLSTATES	MP_LYVE1hi.MHCII_lo	control_PKP2	6	18
TPP1	1.16	0.0034	0.187	0.118	6.66	18.2	6.89e-05	2.47	LV	CELLSTATES	MP_LYVE1hi.MHCII_lo	control_PKP2	6	18
APIP	1.15	0.00969	0.0842	0.0608	5.7	14.8	0.000277	2.01	LV	CELLSTATES	MP_LYVE1hi.MHCII_lo	control_PKP2	6	18
ARMC9	1.15	0.0152	0.127	0.0786	6.18	13.3	0.000531	1.82	LV	CELLSTATES	MP_LYVE1hi.MHCII_lo	control_PKP2	6	18
PLXDC1	1.15	0.0368	0.098	0.0875	6.03	10.6	0.00181	1.43	LV	CELLSTATES	MP_LYVE1hi.MHCII_lo	control_PKP2	6	18
AC010894.3	1.14	0.0106	0.333	0.219	7.42	14.6	0.000308	1.97	LV	CELLSTATES	MP_LYVE1hi.MHCII_lo	control_PKP2	6	18
CTSB	1.14	0.00338	1.9	1.24	9.86	18.2	6.8e-05	2.47	LV	CELLSTATES	MP_LYVE1hi.MHCII_lo	control_PKP2	6	18
RNF150	1.14	0.0123	1.21	0.805	9.17	14	0.000393	1.91	LV	CELLSTATES	MP_LYVE1hi.MHCII_lo	control_PKP2	6	18
TBC1D9	1.14	0.00244	0.395	0.286	7.65	19.2	4.49e-05	2.61	LV	CELLSTATES	MP_LYVE1hi.MHCII_lo	control_PKP2	6	18
EHD4	1.13	0.0141	0.294	0.153	7.16	13.6	0.000477	1.85	LV	CELLSTATES	MP_LYVE1hi.MHCII_lo	control_PKP2	6	18
GNA15	1.13	0.0133	0.12	0.0643	6.02	13.7	0.000444	1.88	LV	CELLSTATES	MP_LYVE1hi.MHCII_lo	control_PKP2	6	18
ARAP2	1.12	0.00112	0.376	0.239	7.62	21.7	1.66e-05	2.95	LV	CELLSTATES	MP_LYVE1hi.MHCII_lo	control_PKP2	6	18
ME1	1.12	0.00797	1.18	0.807	9.22	15.5	0.000211	2.1	LV	CELLSTATES	MP_LYVE1hi.MHCII_lo	control_PKP2	6	18
SNHG12	1.12	0.027	0.133	0.0842	6.21	11.6	0.00116	1.57	LV	CELLSTATES	MP_LYVE1hi.MHCII_lo	control_PKP2	6	18
SIGLEC9	1.11	0.0418	0.113	0.0493	5.8	10.3	0.00214	1.38	LV	CELLSTATES	MP_LYVE1hi.MHCII_lo	control_PKP2	6	18
HLA-DMB	1.1	0.0357	0.117	0.11	6.19	10.7	0.00173	1.45	LV	CELLSTATES	MP_LYVE1hi.MHCII_lo	control_PKP2	6	18
SASH1	1.1	0.0109	0.408	0.251	7.73	14.4	0.000326	1.96	LV	CELLSTATES	MP_LYVE1hi.MHCII_lo	control_PKP2	6	18
AC087672.2	1.08	0.00635	0.163	0.113	6.51	16.2	0.000155	2.2	LV	CELLSTATES	MP_LYVE1hi.MHCII_lo	control_PKP2	6	18
AC069368.1	1.07	0.0297	0.158	0.0778	6.28	11.3	0.00133	1.53	LV	CELLSTATES	MP_LYVE1hi.MHCII_lo	control_PKP2	6	18
ADA2	1.07	0.048	0.109	0.0618	5.84	9.88	0.00254	1.32	LV	CELLSTATES	MP_LYVE1hi.MHCII_lo	control_PKP2	6	18
PNKP	1.07	0.0246	0.119	0.0633	6.01	11.9	0.00102	1.61	LV	CELLSTATES	MP_LYVE1hi.MHCII_lo	control_PKP2	6	18
EPN1	1.06	0.0392	0.109	0.0733	5.96	10.4	0.00196	1.41	LV	CELLSTATES	MP_LYVE1hi.MHCII_lo	control_PKP2	6	18
NCF2	1.06	0.00923	0.257	0.168	7.02	15	0.000258	2.03	LV	CELLSTATES	MP_LYVE1hi.MHCII_lo	control_PKP2	6	18
PTRH2	1.06	0.0179	0.178	0.111	6.55	12.9	0.000653	1.75	LV	CELLSTATES	MP_LYVE1hi.MHCII_lo	control_PKP2	6	18
AC006160.1	1.05	0.0484	0.113	0.0709	5.98	9.85	0.00258	1.32	LV	CELLSTATES	MP_LYVE1hi.MHCII_lo	control_PKP2	6	18
MSR1	1.05	0.0239	1.15	0.591	9.15	12	0.000978	1.62	LV	CELLSTATES	MP_LYVE1hi.MHCII_lo	control_PKP2	6	18
PCNX1	1.05	0.00908	0.329	0.186	7.4	15	0.000253	2.04	LV	CELLSTATES	MP_LYVE1hi.MHCII_lo	control_PKP2	6	18
SLC38A7	1.05	0.0158	0.189	0.106	6.63	13.2	0.00056	1.8	LV	CELLSTATES	MP_LYVE1hi.MHCII_lo	control_PKP2	6	18
TMEM106A	1.05	0.0209	0.322	0.165	7.4	12.3	0.000826	1.68	LV	CELLSTATES	MP_LYVE1hi.MHCII_lo	control_PKP2	6	18
CEMIP2	1.04	0.0134	0.729	0.423	8.52	13.7	0.000449	1.87	LV	CELLSTATES	MP_LYVE1hi.MHCII_lo	control_PKP2	6	18
ENG	1.04	0.0336	0.183	0.0971	6.61	10.9	0.00159	1.47	LV	CELLSTATES	MP_LYVE1hi.MHCII_lo	control_PKP2	6	18
GNG2	1.04	0.00628	0.636	0.457	8.45	16.2	0.000153	2.2	LV	CELLSTATES	MP_LYVE1hi.MHCII_lo	control_PKP2	6	18
IQCK	1.04	0.0304	0.117	0.0919	6.11	11.2	0.00137	1.52	LV	CELLSTATES	MP_LYVE1hi.MHCII_lo	control_PKP2	6	18
AL160272.2	1.03	0.0284	0.297	0.224	7.35	11.4	0.00124	1.55	LV	CELLSTATES	MP_LYVE1hi.MHCII_lo	control_PKP2	6	18
AP1S2	1.03	0.0157	0.196	0.165	6.82	13.2	0.000554	1.8	LV	CELLSTATES	MP_LYVE1hi.MHCII_lo	control_PKP2	6	18
DOCK10	1.03	0.0475	0.212	0.131	6.87	9.92	0.0025	1.32	LV	CELLSTATES	MP_LYVE1hi.MHCII_lo	control_PKP2	6	18
HPS3	1.03	0.0202	0.12	0.099	6.16	12.4	0.000785	1.69	LV	CELLSTATES	MP_LYVE1hi.MHCII_lo	control_PKP2	6	18
RCBTB2	1.03	0.00787	0.214	0.174	6.97	15.5	0.000207	2.1	LV	CELLSTATES	MP_LYVE1hi.MHCII_lo	control_PKP2	6	18
SEC22B	1.03	0.0443	0.0915	0.0807	5.88	10.1	0.0023	1.35	LV	CELLSTATES	MP_LYVE1hi.MHCII_lo	control_PKP2	6	18
SLC9A9	1.03	0.0119	4.23	2.92	11.1	14.1	0.000377	1.92	LV	CELLSTATES	MP_LYVE1hi.MHCII_lo	control_PKP2	6	18
TNFAIP8	1.03	0.00908	0.408	0.301	7.8	15	0.000252	2.04	LV	CELLSTATES	MP_LYVE1hi.MHCII_lo	control_PKP2	6	18
ZEB2	1.02	0.00102	3.92	2.58	10.9	22	1.47e-05	2.99	LV	CELLSTATES	MP_LYVE1hi.MHCII_lo	control_PKP2	6	18
C9orf72	1.01	0.0115	0.257	0.169	7.11	14.2	0.000356	1.94	LV	CELLSTATES	MP_LYVE1hi.MHCII_lo	control_PKP2	6	18
LINC00854	1.01	0.0199	0.422	0.205	7.74	12.5	0.000755	1.7	LV	CELLSTATES	MP_LYVE1hi.MHCII_lo	control_PKP2	6	18
B3GNT2	1	0.0478	0.108	0.0837	6.02	9.9	0.00252	1.32	LV	CELLSTATES	MP_LYVE1hi.MHCII_lo	control_PKP2	6	18
IL6R	0.995	0.0284	0.283	0.18	7.18	11.4	0.00126	1.55	LV	CELLSTATES	MP_LYVE1hi.MHCII_lo	control_PKP2	6	18
ARHGAP4	0.994	0.0111	0.225	0.147	6.9	14.4	0.000337	1.95	LV	CELLSTATES	MP_LYVE1hi.MHCII_lo	control_PKP2	6	18
RILPL1	0.988	0.0393	0.116	0.0949	6.11	10.4	0.00198	1.41	LV	CELLSTATES	MP_LYVE1hi.MHCII_lo	control_PKP2	6	18
ARID5B	0.976	0.0193	0.287	0.21	7.32	12.6	0.000718	1.72	LV	CELLSTATES	MP_LYVE1hi.MHCII_lo	control_PKP2	6	18
IL4R	0.969	0.0179	0.282	0.17	7.22	12.9	0.000655	1.75	LV	CELLSTATES	MP_LYVE1hi.MHCII_lo	control_PKP2	6	18
HAVCR2	0.968	0.0202	0.288	0.218	7.3	12.5	0.000776	1.7	LV	CELLSTATES	MP_LYVE1hi.MHCII_lo	control_PKP2	6	18
ADAM9	0.965	0.0108	0.289	0.185	7.29	14.5	0.000321	1.97	LV	CELLSTATES	MP_LYVE1hi.MHCII_lo	control_PKP2	6	18
NPL	0.945	0.0397	0.809	0.616	8.68	10.4	0.002	1.4	LV	CELLSTATES	MP_LYVE1hi.MHCII_lo	control_PKP2	6	18
TMC8	0.941	0.0315	0.174	0.0932	6.56	11.1	0.00144	1.5	LV	CELLSTATES	MP_LYVE1hi.MHCII_lo	control_PKP2	6	18
WDFY3	0.936	0.0111	1.85	1.38	9.85	14.4	0.000336	1.95	LV	CELLSTATES	MP_LYVE1hi.MHCII_lo	control_PKP2	6	18
DTNB	0.935	0.011	0.45	0.382	7.99	14.4	0.00033	1.96	LV	CELLSTATES	MP_LYVE1hi.MHCII_lo	control_PKP2	6	18
LY96	0.932	0.0284	0.349	0.27	7.6	11.4	0.00126	1.55	LV	CELLSTATES	MP_LYVE1hi.MHCII_lo	control_PKP2	6	18
VMP1	0.926	0.0111	0.96	0.714	9.01	14.4	0.000334	1.95	LV	CELLSTATES	MP_LYVE1hi.MHCII_lo	control_PKP2	6	18
C6orf62	0.925	0.0188	0.264	0.208	7.2	12.7	0.000698	1.73	LV	CELLSTATES	MP_LYVE1hi.MHCII_lo	control_PKP2	6	18
SLC16A7	0.916	0.0338	0.188	0.139	6.75	10.9	0.00161	1.47	LV	CELLSTATES	MP_LYVE1hi.MHCII_lo	control_PKP2	6	18
APLP2	0.914	0.008	0.331	0.255	7.48	15.4	0.000217	2.1	LV	CELLSTATES	MP_LYVE1hi.MHCII_lo	control_PKP2	6	18
GLS	0.914	0.0366	0.327	0.264	7.46	10.6	0.00178	1.44	LV	CELLSTATES	MP_LYVE1hi.MHCII_lo	control_PKP2	6	18
MBP	0.912	0.0111	0.483	0.339	7.94	14.4	0.00034	1.95	LV	CELLSTATES	MP_LYVE1hi.MHCII_lo	control_PKP2	6	18
PYGL	0.909	0.0304	0.284	0.223	7.28	11.2	0.00138	1.52	LV	CELLSTATES	MP_LYVE1hi.MHCII_lo	control_PKP2	6	18
DMXL2	0.908	0.0111	0.491	0.33	8	14.4	0.000338	1.95	LV	CELLSTATES	MP_LYVE1hi.MHCII_lo	control_PKP2	6	18
CCDC82	0.906	0.0362	0.114	0.0786	6.04	10.7	0.00176	1.44	LV	CELLSTATES	MP_LYVE1hi.MHCII_lo	control_PKP2	6	18
CCDC170	0.899	0.0438	0.223	0.144	6.92	10.1	0.00226	1.36	LV	CELLSTATES	MP_LYVE1hi.MHCII_lo	control_PKP2	6	18
ATP2B1	0.889	0.0188	0.352	0.261	7.58	12.7	0.000698	1.73	LV	CELLSTATES	MP_LYVE1hi.MHCII_lo	control_PKP2	6	18
MCUB	0.886	0.0324	0.197	0.164	6.82	11	0.0015	1.49	LV	CELLSTATES	MP_LYVE1hi.MHCII_lo	control_PKP2	6	18
OSBPL11	0.885	0.0407	0.371	0.257	7.57	10.3	0.00205	1.39	LV	CELLSTATES	MP_LYVE1hi.MHCII_lo	control_PKP2	6	18
EIF4G3	0.88	0.0108	1.86	1.13	9.86	14.5	0.000321	1.97	LV	CELLSTATES	MP_LYVE1hi.MHCII_lo	control_PKP2	6	18
HNMT	0.876	0.0171	0.505	0.443	8.1	13	0.000612	1.77	LV	CELLSTATES	MP_LYVE1hi.MHCII_lo	control_PKP2	6	18
FYB1	0.869	0.0362	0.717	0.586	8.62	10.7	0.00176	1.44	LV	CELLSTATES	MP_LYVE1hi.MHCII_lo	control_PKP2	6	18
CMIP	0.862	0.0261	0.952	0.662	8.93	11.7	0.00111	1.58	LV	CELLSTATES	MP_LYVE1hi.MHCII_lo	control_PKP2	6	18
HCK	0.86	0.0202	0.616	0.432	8.33	12.5	0.000783	1.69	LV	CELLSTATES	MP_LYVE1hi.MHCII_lo	control_PKP2	6	18
TBL1X	0.855	0.0453	0.145	0.145	6.56	10	0.00236	1.34	LV	CELLSTATES	MP_LYVE1hi.MHCII_lo	control_PKP2	6	18
TMEM117	0.853	0.0328	0.537	0.422	8.13	11	0.00155	1.48	LV	CELLSTATES	MP_LYVE1hi.MHCII_lo	control_PKP2	6	18
PLEKHM1	0.848	0.0308	0.243	0.177	7.02	11.2	0.0014	1.51	LV	CELLSTATES	MP_LYVE1hi.MHCII_lo	control_PKP2	6	18
ARHGAP5	0.841	0.0366	0.352	0.294	7.65	10.6	0.0018	1.44	LV	CELLSTATES	MP_LYVE1hi.MHCII_lo	control_PKP2	6	18
RUNX1	0.84	0.00874	1.52	1.17	9.63	15.1	0.000242	2.06	LV	CELLSTATES	MP_LYVE1hi.MHCII_lo	control_PKP2	6	18
TRPS1	0.825	0.016	2.47	1.73	10.3	13.2	0.000569	1.8	LV	CELLSTATES	MP_LYVE1hi.MHCII_lo	control_PKP2	6	18
SNX6	0.819	0.0356	0.781	0.572	8.7	10.7	0.00172	1.45	LV	CELLSTATES	MP_LYVE1hi.MHCII_lo	control_PKP2	6	18
ANKRD13D	0.804	0.0466	0.289	0.196	7.24	9.97	0.00244	1.33	LV	CELLSTATES	MP_LYVE1hi.MHCII_lo	control_PKP2	6	18
MKNK1	0.804	0.0338	0.744	0.481	8.61	10.9	0.00161	1.47	LV	CELLSTATES	MP_LYVE1hi.MHCII_lo	control_PKP2	6	18
ABHD12	0.801	0.0485	0.41	0.309	7.77	9.84	0.00259	1.31	LV	CELLSTATES	MP_LYVE1hi.MHCII_lo	control_PKP2	6	18
CLTC	0.798	0.0266	0.703	0.53	8.55	11.6	0.00114	1.58	LV	CELLSTATES	MP_LYVE1hi.MHCII_lo	control_PKP2	6	18
CEP170	0.793	0.024	0.631	0.518	8.39	11.9	0.000985	1.62	LV	CELLSTATES	MP_LYVE1hi.MHCII_lo	control_PKP2	6	18
COLEC12	0.724	0.0319	3.61	2.96	10.9	11.1	0.00147	1.5	LV	CELLSTATES	MP_LYVE1hi.MHCII_lo	control_PKP2	6	18
WIPF1	0.716	0.0338	0.729	0.635	8.64	10.9	0.00161	1.47	LV	CELLSTATES	MP_LYVE1hi.MHCII_lo	control_PKP2	6	18

## Sheet: control_PVneg
Gene	logFC	FDR	mean_exp_control	mean_exp_genotype	logCPM	F	PValue	FDR_plot	Region	annotation_level	cell_state	comparison	Observations_genotype	Observations_reference
BIRC7	4.16	0.00432	0.0161	0.000706	4.19	20.6	2.15e-05	2.36	LV	CELLSTATES	MP_LYVE1hi.MHCII_lo	control_PVneg	8	18
S100A8	3.95	9.26e-05	0.0705	0.0184	5.19	37	4.61e-08	4.03	LV	CELLSTATES	MP_LYVE1hi.MHCII_lo	control_PVneg	8	18
SOCS3	3.57	0.00292	0.0236	0.000684	4.35	22.2	1.1e-05	2.53	LV	CELLSTATES	MP_LYVE1hi.MHCII_lo	control_PVneg	8	18
MYH6	3.49	0.00374	0.0298	0.000502	4.41	21.1	1.77e-05	2.43	LV	CELLSTATES	MP_LYVE1hi.MHCII_lo	control_PVneg	8	18
VAV3-AS1	3.4	0.00746	0.0239	0.000502	4.25	18.6	4.87e-05	2.13	LV	CELLSTATES	MP_LYVE1hi.MHCII_lo	control_PVneg	8	18
SV2B	3.26	0.00469	0.0385	0.00528	4.98	20.2	2.54e-05	2.33	LV	CELLSTATES	MP_LYVE1hi.MHCII_lo	control_PVneg	8	18
THBS1	3.08	0.000426	0.281	0.0246	7.17	30.1	5.48e-07	3.37	LV	CELLSTATES	MP_LYVE1hi.MHCII_lo	control_PVneg	8	18
C4BPB	3	0.00156	0.0648	0.00732	5.35	24.6	4.29e-06	2.81	LV	CELLSTATES	MP_LYVE1hi.MHCII_lo	control_PVneg	8	18
CCL2	2.94	0.00425	0.0771	0.0246	5.89	20.7	2.04e-05	2.37	LV	CELLSTATES	MP_LYVE1hi.MHCII_lo	control_PVneg	8	18
FCGBP	2.87	0.0054	0.124	0.0413	6.08	19.5	3.29e-05	2.27	LV	CELLSTATES	MP_LYVE1hi.MHCII_lo	control_PVneg	8	18
ST18	2.81	0.00469	0.0478	0.00455	4.86	20.2	2.51e-05	2.33	LV	CELLSTATES	MP_LYVE1hi.MHCII_lo	control_PVneg	8	18
ADGRE2	2.61	0.00141	0.053	0.0259	5.08	25	3.76e-06	2.85	LV	CELLSTATES	MP_LYVE1hi.MHCII_lo	control_PVneg	8	18
IL4I1	2.6	0.0369	0.0192	0.00301	4.34	12.9	0.000599	1.43	LV	CELLSTATES	MP_LYVE1hi.MHCII_lo	control_PVneg	8	18
AL008726.1	2.56	0.031	0.0195	0.00576	4.28	13.4	0.000461	1.51	LV	CELLSTATES	MP_LYVE1hi.MHCII_lo	control_PVneg	8	18
G0S2	2.52	0.0414	0.0192	0.00139	4.21	12.4	0.00073	1.38	LV	CELLSTATES	MP_LYVE1hi.MHCII_lo	control_PVneg	8	18
AC244453.3	2.51	0.00914	0.0317	0.00367	4.66	17.8	6.89e-05	2.04	LV	CELLSTATES	MP_LYVE1hi.MHCII_lo	control_PVneg	8	18
LINC01303	2.49	0.0369	0.0162	0.00217	4.26	12.9	0.000592	1.43	LV	CELLSTATES	MP_LYVE1hi.MHCII_lo	control_PVneg	8	18
FSIP1	2.41	0.0102	0.0543	0.00462	5.08	17.3	8.42e-05	1.99	LV	CELLSTATES	MP_LYVE1hi.MHCII_lo	control_PVneg	8	18
HIST1H4C	2.31	0.0302	0.0278	0.0202	4.49	13.5	0.000438	1.52	LV	CELLSTATES	MP_LYVE1hi.MHCII_lo	control_PVneg	8	18
S100A9	2.26	0.00166	0.0787	0.028	5.44	24.3	4.85e-06	2.78	LV	CELLSTATES	MP_LYVE1hi.MHCII_lo	control_PVneg	8	18
PLAU	2.2	0.00292	0.14	0.0286	6.24	22.2	1.1e-05	2.53	LV	CELLSTATES	MP_LYVE1hi.MHCII_lo	control_PVneg	8	18
AL137789.1	2.17	0.00277	0.0748	0.0177	5.55	22.6	9.53e-06	2.56	LV	CELLSTATES	MP_LYVE1hi.MHCII_lo	control_PVneg	8	18
FCGR3A	2.13	0.015	0.0413	0.00941	4.91	15.9	0.000151	1.82	LV	CELLSTATES	MP_LYVE1hi.MHCII_lo	control_PVneg	8	18
BATF	2.12	0.00278	0.071	0.012	5.39	22.5	9.79e-06	2.56	LV	CELLSTATES	MP_LYVE1hi.MHCII_lo	control_PVneg	8	18
PLEKHG6	2.12	0.0118	0.0786	0.0187	5.57	16.8	0.000107	1.93	LV	CELLSTATES	MP_LYVE1hi.MHCII_lo	control_PVneg	8	18
EHD1	2.06	0.0452	0.0311	0.00493	4.58	12.1	0.000865	1.34	LV	CELLSTATES	MP_LYVE1hi.MHCII_lo	control_PVneg	8	18
PLET1	2.05	0.0475	0.0259	0.00356	4.42	11.8	0.000956	1.32	LV	CELLSTATES	MP_LYVE1hi.MHCII_lo	control_PVneg	8	18
ATF5	2.02	0.0251	0.0493	0.0181	5.12	14.3	0.000314	1.6	LV	CELLSTATES	MP_LYVE1hi.MHCII_lo	control_PVneg	8	18
CLEC7A	2.02	0.00094	0.336	0.0817	7.28	27.3	1.51e-06	3.03	LV	CELLSTATES	MP_LYVE1hi.MHCII_lo	control_PVneg	8	18
AC079210.1	1.98	0.0011	0.15	0.0524	6.43	26.2	2.35e-06	2.96	LV	CELLSTATES	MP_LYVE1hi.MHCII_lo	control_PVneg	8	18
CTSA	1.95	0.000177	0.409	0.129	7.63	33.5	1.6e-07	3.75	LV	CELLSTATES	MP_LYVE1hi.MHCII_lo	control_PVneg	8	18
LINC01515	1.9	0.0136	0.0525	0.0194	5.28	16.3	0.000131	1.87	LV	CELLSTATES	MP_LYVE1hi.MHCII_lo	control_PVneg	8	18
FPR1	1.88	9.26e-05	0.343	0.0925	7.4	36.5	5.56e-08	4.03	LV	CELLSTATES	MP_LYVE1hi.MHCII_lo	control_PVneg	8	18
NEURL2	1.86	0.00103	0.667	0.218	8.4	26.4	2.13e-06	2.99	LV	CELLSTATES	MP_LYVE1hi.MHCII_lo	control_PVneg	8	18
FGF12	1.85	0.00337	0.214	0.0417	6.87	21.7	1.36e-05	2.47	LV	CELLSTATES	MP_LYVE1hi.MHCII_lo	control_PVneg	8	18
PRR11	1.83	0.0215	0.0496	0.0147	5.16	14.8	0.000249	1.67	LV	CELLSTATES	MP_LYVE1hi.MHCII_lo	control_PVneg	8	18
LINC02133	1.82	0.0385	0.0445	0.00895	5.01	12.7	0.000645	1.41	LV	CELLSTATES	MP_LYVE1hi.MHCII_lo	control_PVneg	8	18
CCR1	1.78	0.00345	0.0865	0.0168	5.65	21.5	1.48e-05	2.46	LV	CELLSTATES	MP_LYVE1hi.MHCII_lo	control_PVneg	8	18
MARCO	1.77	0.00274	0.257	0.0825	6.99	22.7	9.15e-06	2.56	LV	CELLSTATES	MP_LYVE1hi.MHCII_lo	control_PVneg	8	18
ARHGAP26-AS1	1.7	0.0414	0.103	0.0465	6.21	12.4	0.000728	1.38	LV	CELLSTATES	MP_LYVE1hi.MHCII_lo	control_PVneg	8	18
SPDYE2	1.7	0.0212	0.222	0.0706	7.18	14.9	0.000242	1.67	LV	CELLSTATES	MP_LYVE1hi.MHCII_lo	control_PVneg	8	18
CD38	1.66	0.00287	0.106	0.0438	5.95	22.4	1.04e-05	2.54	LV	CELLSTATES	MP_LYVE1hi.MHCII_lo	control_PVneg	8	18
MPP3	1.64	0.0267	0.0544	0.00923	5.09	14.1	0.000346	1.57	LV	CELLSTATES	MP_LYVE1hi.MHCII_lo	control_PVneg	8	18
RYR2	1.64	0.00094	0.663	0.199	8.51	27.2	1.59e-06	3.03	LV	CELLSTATES	MP_LYVE1hi.MHCII_lo	control_PVneg	8	18
SUN2	1.59	0.0282	0.0546	0.0153	5.11	13.9	0.00038	1.55	LV	CELLSTATES	MP_LYVE1hi.MHCII_lo	control_PVneg	8	18
SIGLEC9	1.57	0.00369	0.113	0.0398	5.93	21.2	1.65e-05	2.43	LV	CELLSTATES	MP_LYVE1hi.MHCII_lo	control_PVneg	8	18
MRVI1-AS1	1.56	0.00831	0.268	0.0928	7.08	18.1	6e-05	2.08	LV	CELLSTATES	MP_LYVE1hi.MHCII_lo	control_PVneg	8	18
BHLHE40	1.55	0.0495	0.0667	0.0251	5.55	11.7	0.00102	1.31	LV	CELLSTATES	MP_LYVE1hi.MHCII_lo	control_PVneg	8	18
EMC10	1.54	0.00761	0.0993	0.0196	5.89	18.5	5.1e-05	2.12	LV	CELLSTATES	MP_LYVE1hi.MHCII_lo	control_PVneg	8	18
GRIK1	1.54	0.0101	0.125	0.0421	6.28	17.4	8.02e-05	1.99	LV	CELLSTATES	MP_LYVE1hi.MHCII_lo	control_PVneg	8	18
CD55	1.52	0.00182	0.246	0.0947	6.99	23.9	5.64e-06	2.74	LV	CELLSTATES	MP_LYVE1hi.MHCII_lo	control_PVneg	8	18
FHL2	1.51	0.0056	0.258	0.0729	7.14	19.4	3.51e-05	2.25	LV	CELLSTATES	MP_LYVE1hi.MHCII_lo	control_PVneg	8	18
LRRC4C	1.51	0.03	0.0779	0.0434	5.74	13.6	0.000431	1.52	LV	CELLSTATES	MP_LYVE1hi.MHCII_lo	control_PVneg	8	18
BASP1	1.5	0.0174	0.101	0.0291	5.9	15.4	0.000192	1.76	LV	CELLSTATES	MP_LYVE1hi.MHCII_lo	control_PVneg	8	18
RIOK2	1.5	0.0406	0.0525	0.0234	5.21	12.5	0.000694	1.39	LV	CELLSTATES	MP_LYVE1hi.MHCII_lo	control_PVneg	8	18
SLC11A1	1.5	0.0111	0.564	0.153	8.11	17	9.68e-05	1.96	LV	CELLSTATES	MP_LYVE1hi.MHCII_lo	control_PVneg	8	18
BCL3	1.47	0.0269	0.0911	0.0373	5.82	14	0.000354	1.57	LV	CELLSTATES	MP_LYVE1hi.MHCII_lo	control_PVneg	8	18
IER3	1.43	0.0311	0.109	0.0767	6.13	13.4	0.000465	1.51	LV	CELLSTATES	MP_LYVE1hi.MHCII_lo	control_PVneg	8	18
TRDN-AS1	1.43	0.0414	0.0636	0.0212	5.4	12.5	0.000718	1.38	LV	CELLSTATES	MP_LYVE1hi.MHCII_lo	control_PVneg	8	18
FCER1G	1.41	0.00139	0.265	0.0893	7.12	25.2	3.47e-06	2.86	LV	CELLSTATES	MP_LYVE1hi.MHCII_lo	control_PVneg	8	18
AC011287.1	1.4	0.0434	0.117	0.0382	6.16	12.2	0.000791	1.36	LV	CELLSTATES	MP_LYVE1hi.MHCII_lo	control_PVneg	8	18
JUNB	1.4	0.0424	0.184	0.0573	6.83	12.3	0.000766	1.37	LV	CELLSTATES	MP_LYVE1hi.MHCII_lo	control_PVneg	8	18
CTSL	1.38	0.0165	0.647	0.33	8.31	15.6	0.000178	1.78	LV	CELLSTATES	MP_LYVE1hi.MHCII_lo	control_PVneg	8	18
CHST15	1.37	0.00371	0.437	0.237	7.73	21.1	1.72e-05	2.43	LV	CELLSTATES	MP_LYVE1hi.MHCII_lo	control_PVneg	8	18
ERI1	1.36	0.0139	0.111	0.04	6.08	16.2	0.000135	1.86	LV	CELLSTATES	MP_LYVE1hi.MHCII_lo	control_PVneg	8	18
CEBPB	1.34	0.00469	0.256	0.0917	7.24	20.2	2.48e-05	2.33	LV	CELLSTATES	MP_LYVE1hi.MHCII_lo	control_PVneg	8	18
IGSF6	1.31	0.0426	0.13	0.0623	6.16	12.3	0.000772	1.37	LV	CELLSTATES	MP_LYVE1hi.MHCII_lo	control_PVneg	8	18
RAB32	1.31	0.0241	0.13	0.058	6.27	14.4	0.000292	1.62	LV	CELLSTATES	MP_LYVE1hi.MHCII_lo	control_PVneg	8	18
LST1	1.28	0.0154	0.124	0.0386	6.18	15.8	0.000159	1.81	LV	CELLSTATES	MP_LYVE1hi.MHCII_lo	control_PVneg	8	18
ABLIM3	1.27	0.0075	0.184	0.0766	6.7	18.6	4.96e-05	2.12	LV	CELLSTATES	MP_LYVE1hi.MHCII_lo	control_PVneg	8	18
SERP1	1.25	0.0321	0.117	0.0531	6.26	13.3	0.000492	1.49	LV	CELLSTATES	MP_LYVE1hi.MHCII_lo	control_PVneg	8	18
ZFAS1	1.24	0.03	0.107	0.0446	6.01	13.6	0.000433	1.52	LV	CELLSTATES	MP_LYVE1hi.MHCII_lo	control_PVneg	8	18
DPYD-AS1	1.23	0.0267	0.277	0.114	7.22	14	0.000349	1.57	LV	CELLSTATES	MP_LYVE1hi.MHCII_lo	control_PVneg	8	18
RASSF2	1.23	0.00501	0.244	0.096	7.01	19.8	2.97e-05	2.3	LV	CELLSTATES	MP_LYVE1hi.MHCII_lo	control_PVneg	8	18
EXT1	1.22	0.00344	0.935	0.469	8.86	21.6	1.42e-05	2.46	LV	CELLSTATES	MP_LYVE1hi.MHCII_lo	control_PVneg	8	18
TMSB4X	1.22	0.0422	0.5	0.211	8.29	12.3	0.000759	1.37	LV	CELLSTATES	MP_LYVE1hi.MHCII_lo	control_PVneg	8	18
HIF1A-AS2	1.18	0.0351	0.309	0.169	7.42	13	0.000551	1.46	LV	CELLSTATES	MP_LYVE1hi.MHCII_lo	control_PVneg	8	18
RAB11A	1.17	0.0108	0.405	0.208	7.94	17.1	9.12e-05	1.97	LV	CELLSTATES	MP_LYVE1hi.MHCII_lo	control_PVneg	8	18
PTRH2	1.15	0.0251	0.178	0.0895	6.66	14.3	0.000314	1.6	LV	CELLSTATES	MP_LYVE1hi.MHCII_lo	control_PVneg	8	18
SNHG12	1.15	0.047	0.133	0.0671	6.35	13.5	0.000933	1.33	LV	CELLSTATES	MP_LYVE1hi.MHCII_lo	control_PVneg	8	18
COTL1	1.14	0.0452	0.143	0.0981	6.33	12.1	0.00086	1.34	LV	CELLSTATES	MP_LYVE1hi.MHCII_lo	control_PVneg	8	18
ENTPD1	1.14	0.0187	0.299	0.124	7.32	15.2	0.000209	1.73	LV	CELLSTATES	MP_LYVE1hi.MHCII_lo	control_PVneg	8	18
SH3RF3	1.14	0.00914	0.704	0.31	8.38	17.8	6.74e-05	2.04	LV	CELLSTATES	MP_LYVE1hi.MHCII_lo	control_PVneg	8	18
AC010894.3	1.12	0.0192	0.333	0.178	7.5	15.1	0.000216	1.72	LV	CELLSTATES	MP_LYVE1hi.MHCII_lo	control_PVneg	8	18
TBC1D2	1.11	0.03	0.21	0.082	6.76	13.6	0.000429	1.52	LV	CELLSTATES	MP_LYVE1hi.MHCII_lo	control_PVneg	8	18
ESRRA	1.1	0.0296	0.143	0.0618	6.48	13.7	0.000417	1.53	LV	CELLSTATES	MP_LYVE1hi.MHCII_lo	control_PVneg	8	18
SLC38A7	1.09	0.0148	0.189	0.0818	6.75	16	0.000147	1.83	LV	CELLSTATES	MP_LYVE1hi.MHCII_lo	control_PVneg	8	18
P2RY6	1.08	0.0102	0.325	0.224	7.51	17.3	8.37e-05	1.99	LV	CELLSTATES	MP_LYVE1hi.MHCII_lo	control_PVneg	8	18
RAB39A	1.08	0.0444	0.155	0.0659	6.58	12.1	0.000828	1.35	LV	CELLSTATES	MP_LYVE1hi.MHCII_lo	control_PVneg	8	18
IDH2	1.07	0.047	0.115	0.0485	6.2	11.9	0.000926	1.33	LV	CELLSTATES	MP_LYVE1hi.MHCII_lo	control_PVneg	8	18
FPR3	1.05	0.0385	0.423	0.209	7.72	12.7	0.000644	1.41	LV	CELLSTATES	MP_LYVE1hi.MHCII_lo	control_PVneg	8	18
RUBCNL	1.04	0.0356	0.238	0.128	7.1	13	0.000563	1.45	LV	CELLSTATES	MP_LYVE1hi.MHCII_lo	control_PVneg	8	18
LTBR	0.984	0.0371	0.187	0.101	6.73	12.8	0.000608	1.43	LV	CELLSTATES	MP_LYVE1hi.MHCII_lo	control_PVneg	8	18
ETV5	0.982	0.0441	0.321	0.161	7.47	12.2	0.000818	1.36	LV	CELLSTATES	MP_LYVE1hi.MHCII_lo	control_PVneg	8	18
SERPINB1	0.941	0.0441	0.194	0.109	6.76	12.2	0.000811	1.36	LV	CELLSTATES	MP_LYVE1hi.MHCII_lo	control_PVneg	8	18
EHD4	0.914	0.0293	0.294	0.152	7.3	13.7	0.000405	1.53	LV	CELLSTATES	MP_LYVE1hi.MHCII_lo	control_PVneg	8	18
ANXA2	0.909	0.0453	0.23	0.109	7.06	12	0.000871	1.34	LV	CELLSTATES	MP_LYVE1hi.MHCII_lo	control_PVneg	8	18
TGFBI	0.909	0.0309	0.708	0.425	8.56	13.5	0.000454	1.51	LV	CELLSTATES	MP_LYVE1hi.MHCII_lo	control_PVneg	8	18
ENTPD1-AS1	0.865	0.0296	0.402	0.214	7.79	13.7	0.000415	1.53	LV	CELLSTATES	MP_LYVE1hi.MHCII_lo	control_PVneg	8	18
VSIG4	0.858	0.038	1.08	0.637	9.2	12.7	0.000631	1.42	LV	CELLSTATES	MP_LYVE1hi.MHCII_lo	control_PVneg	8	18
PABPC1	0.849	0.0441	0.472	0.298	8.18	12.2	0.000816	1.36	LV	CELLSTATES	MP_LYVE1hi.MHCII_lo	control_PVneg	8	18

## Sheet: control_RBM20
Gene	logFC	FDR	mean_exp_control	mean_exp_genotype	logCPM	F	PValue	FDR_plot	Region	annotation_level	cell_state	comparison	Observations_genotype	Observations_reference
FCGBP	4	0.0224	0.124	0.00425	5.82	19.4	5.11e-05	1.65	LV	CELLSTATES	MP_LYVE1hi.MHCII_lo	control_RBM20	8	18
CCL2	3.84	0.00302	0.0771	0.00863	5.67	26.8	3.51e-06	2.52	LV	CELLSTATES	MP_LYVE1hi.MHCII_lo	control_RBM20	8	18
C4BPB	3.31	0.0019	0.0648	0.0124	5.19	29.5	1.44e-06	2.72	LV	CELLSTATES	MP_LYVE1hi.MHCII_lo	control_RBM20	8	18
CCR1	2.46	0.000888	0.0865	0.0194	5.42	33.1	4.5e-07	3.05	LV	CELLSTATES	MP_LYVE1hi.MHCII_lo	control_RBM20	8	18
LINC01515	2.25	0.00302	0.0525	0.0171	5.08	26.8	3.57e-06	2.52	LV	CELLSTATES	MP_LYVE1hi.MHCII_lo	control_RBM20	8	18
FCGR3A	2.23	0.0403	0.0413	0.00919	4.74	16.4	0.000167	1.39	LV	CELLSTATES	MP_LYVE1hi.MHCII_lo	control_RBM20	8	18
YES1	2.22	0.0265	0.0401	0.0103	4.74	18.3	7.84e-05	1.58	LV	CELLSTATES	MP_LYVE1hi.MHCII_lo	control_RBM20	8	18
BASP1	2.12	0.00155	0.101	0.0306	5.66	30.5	1.04e-06	2.81	LV	CELLSTATES	MP_LYVE1hi.MHCII_lo	control_RBM20	8	18
IGSF6	2.03	0.00145	0.13	0.0415	5.91	31.1	8.55e-07	2.84	LV	CELLSTATES	MP_LYVE1hi.MHCII_lo	control_RBM20	8	18
AC120193.1	1.87	0.0233	0.155	0.0422	6.22	19.1	5.72e-05	1.63	LV	CELLSTATES	MP_LYVE1hi.MHCII_lo	control_RBM20	8	18
LILRB1	1.79	0.0285	0.0472	0.0198	5.03	18.1	8.67e-05	1.54	LV	CELLSTATES	MP_LYVE1hi.MHCII_lo	control_RBM20	8	18
AC078845.1	1.71	0.0403	0.102	0.0436	5.74	16.1	0.000187	1.39	LV	CELLSTATES	MP_LYVE1hi.MHCII_lo	control_RBM20	8	18
CLEC7A	1.53	0.0452	0.336	0.113	7.19	15.7	0.000224	1.34	LV	CELLSTATES	MP_LYVE1hi.MHCII_lo	control_RBM20	8	18
IER3	1.48	0.0299	0.109	0.0592	6	17.5	0.000109	1.52	LV	CELLSTATES	MP_LYVE1hi.MHCII_lo	control_RBM20	8	18
CUX2	1.47	0.0403	0.1	0.0516	5.78	16.1	0.000187	1.39	LV	CELLSTATES	MP_LYVE1hi.MHCII_lo	control_RBM20	8	18
ROR1	1.46	0.0296	0.187	0.0932	6.56	17.8	9.61e-05	1.53	LV	CELLSTATES	MP_LYVE1hi.MHCII_lo	control_RBM20	8	18
CD38	1.35	0.0298	0.106	0.0544	5.86	17.7	0.000101	1.53	LV	CELLSTATES	MP_LYVE1hi.MHCII_lo	control_RBM20	8	18
CR1	1.28	0.0299	0.883	0.449	8.6	17.5	0.000107	1.52	LV	CELLSTATES	MP_LYVE1hi.MHCII_lo	control_RBM20	8	18
LST1	1.17	0.0403	0.124	0.0644	6.05	16.2	0.000181	1.39	LV	CELLSTATES	MP_LYVE1hi.MHCII_lo	control_RBM20	8	18
RAP2B	1.15	0.0403	0.193	0.116	6.54	16.3	0.000179	1.39	LV	CELLSTATES	MP_LYVE1hi.MHCII_lo	control_RBM20	8	18
PCED1B	1.02	0.0346	0.245	0.163	6.98	17	0.000131	1.46	LV	CELLSTATES	MP_LYVE1hi.MHCII_lo	control_RBM20	8	18
TPP1	0.932	0.0233	0.187	0.129	6.65	19.1	5.71e-05	1.63	LV	CELLSTATES	MP_LYVE1hi.MHCII_lo	control_RBM20	8	18

## Sheet: control_TTN
Gene	logFC	FDR	mean_exp_control	mean_exp_genotype	logCPM	F	PValue	FDR_plot	Region	annotation_level	cell_state	comparison	Observations_genotype	Observations_reference
BIRC7	3.9	0.000113	0.0161	0.00119	3.76	33.3	2.77e-07	3.95	LV	CELLSTATES	MP_LYVE1hi.MHCII_lo	control_TTN	12	18
S100A8	3.38	0.000102	0.0705	0.00371	4.65	33.9	2.28e-07	3.99	LV	CELLSTATES	MP_LYVE1hi.MHCII_lo	control_TTN	12	18
FCGR3A	3.07	4.64e-05	0.0413	0.00551	4.37	37	8.24e-08	4.33	LV	CELLSTATES	MP_LYVE1hi.MHCII_lo	control_TTN	12	18
ST18	2.96	0.000506	0.0478	0.00512	4.4	27.4	2.1e-06	3.3	LV	CELLSTATES	MP_LYVE1hi.MHCII_lo	control_TTN	12	18
THBS1	2.96	0.000227	0.281	0.0514	6.78	30.7	6.73e-07	3.64	LV	CELLSTATES	MP_LYVE1hi.MHCII_lo	control_TTN	12	18
AC243829.4	2.95	0.000418	0.0299	0.00819	4.33	28.1	1.63e-06	3.38	LV	CELLSTATES	MP_LYVE1hi.MHCII_lo	control_TTN	12	18
C4BPB	2.83	5.7e-05	0.0648	0.0123	4.99	36.1	1.11e-07	4.24	LV	CELLSTATES	MP_LYVE1hi.MHCII_lo	control_TTN	12	18
TCF4-AS2	2.7	0.00261	0.0144	0.0044	3.74	20.8	2.52e-05	2.58	LV	CELLSTATES	MP_LYVE1hi.MHCII_lo	control_TTN	12	18
FSIP1	2.65	0.00111	0.0543	0.00569	4.59	24.4	6.4e-06	2.95	LV	CELLSTATES	MP_LYVE1hi.MHCII_lo	control_TTN	12	18
S100A9	2.65	2.69e-05	0.0787	0.0116	4.95	40	3.19e-08	4.57	LV	CELLSTATES	MP_LYVE1hi.MHCII_lo	control_TTN	12	18
CCL18	2.62	0.0015	0.0519	0.0168	4.84	22.9	1.09e-05	2.82	LV	CELLSTATES	MP_LYVE1hi.MHCII_lo	control_TTN	12	18
TMEM26	2.58	0.00255	0.0244	0.00415	3.98	20.9	2.38e-05	2.59	LV	CELLSTATES	MP_LYVE1hi.MHCII_lo	control_TTN	12	18
FCGBP	2.51	0.0179	0.124	0.0122	5.6	14	0.0004	1.75	LV	CELLSTATES	MP_LYVE1hi.MHCII_lo	control_TTN	12	18
LINC01303	2.47	0.0105	0.0162	0.00773	3.86	15.8	0.000184	1.98	LV	CELLSTATES	MP_LYVE1hi.MHCII_lo	control_TTN	12	18
SLC2A3	2.47	0.000137	0.211	0.0617	6.63	32.5	3.58e-07	3.86	LV	CELLSTATES	MP_LYVE1hi.MHCII_lo	control_TTN	12	18
CLSTN3	2.46	0.0114	0.0136	0.00173	3.58	15.6	0.000208	1.94	LV	CELLSTATES	MP_LYVE1hi.MHCII_lo	control_TTN	12	18
C5orf17	2.39	0.00557	0.168	0.0257	6.05	18	7.47e-05	2.25	LV	CELLSTATES	MP_LYVE1hi.MHCII_lo	control_TTN	12	18
AL137789.1	2.36	4.85e-05	0.0748	0.0205	5.17	36.7	9.03e-08	4.31	LV	CELLSTATES	MP_LYVE1hi.MHCII_lo	control_TTN	12	18
AL160272.1	2.34	0.018	0.0137	0.00352	3.67	14	0.000408	1.75	LV	CELLSTATES	MP_LYVE1hi.MHCII_lo	control_TTN	12	18
VAV3-AS1	2.33	0.0184	0.0239	0.00423	3.82	13.9	0.000427	1.73	LV	CELLSTATES	MP_LYVE1hi.MHCII_lo	control_TTN	12	18
CLEC4G	2.32	0.000588	0.0749	0.025	5.4	26.7	2.74e-06	3.23	LV	CELLSTATES	MP_LYVE1hi.MHCII_lo	control_TTN	12	18
AC117386.2	2.27	0.0143	0.0143	0.00204	3.59	14.8	0.000284	1.84	LV	CELLSTATES	MP_LYVE1hi.MHCII_lo	control_TTN	12	18
MYO1G	2.21	0.0486	0.0131	0.0027	3.44	10.7	0.00177	1.31	LV	CELLSTATES	MP_LYVE1hi.MHCII_lo	control_TTN	12	18
MARCO	2.18	0.000109	0.257	0.0714	6.59	33.5	2.58e-07	3.96	LV	CELLSTATES	MP_LYVE1hi.MHCII_lo	control_TTN	12	18
PTGIR	2.13	0.0214	0.0192	0.00405	3.83	13.3	0.000538	1.67	LV	CELLSTATES	MP_LYVE1hi.MHCII_lo	control_TTN	12	18
C1orf147	2.08	0.0425	0.0158	0.00182	3.54	11.1	0.00145	1.37	LV	CELLSTATES	MP_LYVE1hi.MHCII_lo	control_TTN	12	18
RGMA	2	0.0441	0.0214	0.00417	3.83	11	0.00153	1.36	LV	CELLSTATES	MP_LYVE1hi.MHCII_lo	control_TTN	12	18
GK-AS1	1.97	0.0109	0.0284	0.0117	4.28	15.7	0.000193	1.96	LV	CELLSTATES	MP_LYVE1hi.MHCII_lo	control_TTN	12	18
C7	1.94	0.000703	0.0642	0.0211	5.01	25.9	3.69e-06	3.15	LV	CELLSTATES	MP_LYVE1hi.MHCII_lo	control_TTN	12	18
EHD1	1.94	0.0178	0.0311	0.00921	4.2	14.1	0.000393	1.75	LV	CELLSTATES	MP_LYVE1hi.MHCII_lo	control_TTN	12	18
PLAU	1.93	0.00235	0.14	0.0593	5.91	21.2	2.1e-05	2.63	LV	CELLSTATES	MP_LYVE1hi.MHCII_lo	control_TTN	12	18
CLEC7A	1.92	6.6e-05	0.336	0.0816	6.94	35.4	1.39e-07	4.18	LV	CELLSTATES	MP_LYVE1hi.MHCII_lo	control_TTN	12	18
AL008726.1	1.88	0.0284	0.0195	0.00921	3.94	12.4	0.000812	1.55	LV	CELLSTATES	MP_LYVE1hi.MHCII_lo	control_TTN	12	18
AC244453.3	1.83	0.00846	0.0317	0.0152	4.33	16.5	0.000139	2.07	LV	CELLSTATES	MP_LYVE1hi.MHCII_lo	control_TTN	12	18
ATF5	1.82	0.00542	0.0493	0.0225	4.81	18.1	7.2e-05	2.27	LV	CELLSTATES	MP_LYVE1hi.MHCII_lo	control_TTN	12	18
ABLIM3	1.81	1.13e-05	0.184	0.0739	6.33	43.5	1.1e-08	4.95	LV	CELLSTATES	MP_LYVE1hi.MHCII_lo	control_TTN	12	18
CR1L	1.79	0.0163	0.027	0.0133	4.29	14.4	0.000347	1.79	LV	CELLSTATES	MP_LYVE1hi.MHCII_lo	control_TTN	12	18
IKBKE	1.75	0.0339	0.0371	0.01	4.27	11.9	0.00102	1.47	LV	CELLSTATES	MP_LYVE1hi.MHCII_lo	control_TTN	12	18
PRKCA-AS1	1.75	0.0223	0.0252	0.0103	4.18	13.2	0.000573	1.65	LV	CELLSTATES	MP_LYVE1hi.MHCII_lo	control_TTN	12	18
SMPDL3A	1.75	0.00283	0.0465	0.0238	4.88	20.4	2.85e-05	2.55	LV	CELLSTATES	MP_LYVE1hi.MHCII_lo	control_TTN	12	18
CR1	1.73	3.02e-05	0.883	0.327	8.39	39	4.37e-08	4.52	LV	CELLSTATES	MP_LYVE1hi.MHCII_lo	control_TTN	12	18
PHEX	1.72	0.0112	0.0233	0.00987	4.18	15.6	0.000201	1.95	LV	CELLSTATES	MP_LYVE1hi.MHCII_lo	control_TTN	12	18
JAK3	1.71	0.0139	0.0596	0.0274	5.06	15	0.000269	1.86	LV	CELLSTATES	MP_LYVE1hi.MHCII_lo	control_TTN	12	18
BASP1	1.69	0.0033	0.101	0.0452	5.54	20	3.46e-05	2.48	LV	CELLSTATES	MP_LYVE1hi.MHCII_lo	control_TTN	12	18
MKRN3	1.69	0.00368	0.107	0.039	5.8	19.6	3.98e-05	2.43	LV	CELLSTATES	MP_LYVE1hi.MHCII_lo	control_TTN	12	18
ZNF804A	1.68	0.0391	0.0325	0.00986	4.2	11.4	0.00127	1.41	LV	CELLSTATES	MP_LYVE1hi.MHCII_lo	control_TTN	12	18
CCR1	1.66	0.00101	0.0865	0.0333	5.29	24.7	5.72e-06	3	LV	CELLSTATES	MP_LYVE1hi.MHCII_lo	control_TTN	12	18
PRR11	1.63	0.00656	0.0496	0.0213	4.83	17.4	9.74e-05	2.18	LV	CELLSTATES	MP_LYVE1hi.MHCII_lo	control_TTN	12	18
BCL3	1.62	0.00194	0.0911	0.0472	5.51	22.1	1.51e-05	2.71	LV	CELLSTATES	MP_LYVE1hi.MHCII_lo	control_TTN	12	18
TPRG1	1.6	0.015	0.112	0.0328	5.53	14.7	0.000304	1.83	LV	CELLSTATES	MP_LYVE1hi.MHCII_lo	control_TTN	12	18
LILRA6	1.56	0.00134	0.0738	0.0371	5.29	23.5	8.83e-06	2.87	LV	CELLSTATES	MP_LYVE1hi.MHCII_lo	control_TTN	12	18
CEACAM1	1.54	0.0241	0.0354	0.0131	4.47	12.9	0.000643	1.62	LV	CELLSTATES	MP_LYVE1hi.MHCII_lo	control_TTN	12	18
SPDYE2	1.54	0.0119	0.222	0.0981	6.87	15.4	0.000219	1.92	LV	CELLSTATES	MP_LYVE1hi.MHCII_lo	control_TTN	12	18
BHLHE40	1.51	0.0261	0.0667	0.0325	5.17	12.7	0.000716	1.58	LV	CELLSTATES	MP_LYVE1hi.MHCII_lo	control_TTN	12	18
AC079210.1	1.5	0.00191	0.15	0.0824	6.18	22.2	1.45e-05	2.72	LV	CELLSTATES	MP_LYVE1hi.MHCII_lo	control_TTN	12	18
CD37	1.5	0.000701	0.102	0.0396	5.62	25.9	3.62e-06	3.15	LV	CELLSTATES	MP_LYVE1hi.MHCII_lo	control_TTN	12	18
CD38	1.5	0.00115	0.106	0.0464	5.69	24.1	7.01e-06	2.94	LV	CELLSTATES	MP_LYVE1hi.MHCII_lo	control_TTN	12	18
EXT1	1.5	3.36e-06	0.935	0.417	8.61	48.7	2.41e-09	5.47	LV	CELLSTATES	MP_LYVE1hi.MHCII_lo	control_TTN	12	18
TBC1D2	1.5	0.000627	0.21	0.0897	6.44	26.4	3.02e-06	3.2	LV	CELLSTATES	MP_LYVE1hi.MHCII_lo	control_TTN	12	18
AC023590.1	1.46	0.0361	0.0407	0.0224	4.81	11.7	0.00113	1.44	LV	CELLSTATES	MP_LYVE1hi.MHCII_lo	control_TTN	12	18
GLIPR2	1.46	0.0331	0.0655	0.0293	5.03	12	0.000987	1.48	LV	CELLSTATES	MP_LYVE1hi.MHCII_lo	control_TTN	12	18
SIGLEC9	1.46	0.00351	0.113	0.0514	5.68	19.8	3.73e-05	2.45	LV	CELLSTATES	MP_LYVE1hi.MHCII_lo	control_TTN	12	18
FPR1	1.44	0.00145	0.343	0.158	7.22	23.2	1.01e-05	2.84	LV	CELLSTATES	MP_LYVE1hi.MHCII_lo	control_TTN	12	18
KIFC3	1.44	0.0114	0.0868	0.0544	5.58	15.6	0.000208	1.94	LV	CELLSTATES	MP_LYVE1hi.MHCII_lo	control_TTN	12	18
BATF	1.42	0.045	0.071	0.0441	5.06	10.9	0.00158	1.35	LV	CELLSTATES	MP_LYVE1hi.MHCII_lo	control_TTN	12	18
CTSL	1.41	0.00235	0.647	0.302	8.03	21.3	2.03e-05	2.63	LV	CELLSTATES	MP_LYVE1hi.MHCII_lo	control_TTN	12	18
CHST15	1.4	0.00121	0.437	0.196	7.48	23.8	7.79e-06	2.92	LV	CELLSTATES	MP_LYVE1hi.MHCII_lo	control_TTN	12	18
S100A4	1.39	0.00351	0.113	0.0394	5.66	19.8	3.74e-05	2.45	LV	CELLSTATES	MP_LYVE1hi.MHCII_lo	control_TTN	12	18
ENTPD1	1.37	0.00025	0.299	0.142	7.03	30.3	7.6e-07	3.6	LV	CELLSTATES	MP_LYVE1hi.MHCII_lo	control_TTN	12	18
TRPV4	1.36	0.00493	0.111	0.0598	5.76	18.4	6.34e-05	2.31	LV	CELLSTATES	MP_LYVE1hi.MHCII_lo	control_TTN	12	18
ARL4C	1.35	0.00843	0.294	0.167	7.09	16.6	0.000136	2.07	LV	CELLSTATES	MP_LYVE1hi.MHCII_lo	control_TTN	12	18
SNHG12	1.35	0.00069	0.133	0.0713	6.03	26	3.5e-06	3.16	LV	CELLSTATES	MP_LYVE1hi.MHCII_lo	control_TTN	12	18
AC133919.2	1.34	0.0137	0.0709	0.0388	5.38	15	0.000263	1.86	LV	CELLSTATES	MP_LYVE1hi.MHCII_lo	control_TTN	12	18
PIK3R6	1.34	0.0148	0.0512	0.0253	4.9	14.7	0.000299	1.83	LV	CELLSTATES	MP_LYVE1hi.MHCII_lo	control_TTN	12	18
MKNK1-AS1	1.33	0.00506	0.0886	0.0379	5.43	18.4	6.55e-05	2.3	LV	CELLSTATES	MP_LYVE1hi.MHCII_lo	control_TTN	12	18
PLXNC1	1.31	0.0277	0.0732	0.0306	5.2	12.5	0.000776	1.56	LV	CELLSTATES	MP_LYVE1hi.MHCII_lo	control_TTN	12	18
MPP1	1.3	0.000541	0.2	0.103	6.49	27.1	2.38e-06	3.27	LV	CELLSTATES	MP_LYVE1hi.MHCII_lo	control_TTN	12	18
RHOU	1.3	0.00191	0.159	0.096	6.26	22.2	1.44e-05	2.72	LV	CELLSTATES	MP_LYVE1hi.MHCII_lo	control_TTN	12	18
SIGLEC7	1.3	0.0313	0.0454	0.0283	4.78	12.1	0.000918	1.5	LV	CELLSTATES	MP_LYVE1hi.MHCII_lo	control_TTN	12	18
TCIRG1	1.26	0.0124	0.11	0.0501	5.8	15.3	0.000232	1.91	LV	CELLSTATES	MP_LYVE1hi.MHCII_lo	control_TTN	12	18
FP236383.1	1.24	0.0259	0.408	0.2	7.31	12.7	0.000707	1.59	LV	CELLSTATES	MP_LYVE1hi.MHCII_lo	control_TTN	12	18
HIF1A-AS2	1.24	0.00493	0.309	0.179	7.19	18.5	6.3e-05	2.31	LV	CELLSTATES	MP_LYVE1hi.MHCII_lo	control_TTN	12	18
CD209	1.2	0.0418	0.135	0.098	6.09	11.2	0.00139	1.38	LV	CELLSTATES	MP_LYVE1hi.MHCII_lo	control_TTN	12	18
CD55	1.19	0.0016	0.246	0.135	6.8	22.7	1.17e-05	2.8	LV	CELLSTATES	MP_LYVE1hi.MHCII_lo	control_TTN	12	18
COTL1	1.19	0.00577	0.143	0.0727	6.05	17.8	8.06e-05	2.24	LV	CELLSTATES	MP_LYVE1hi.MHCII_lo	control_TTN	12	18
C5AR1	1.18	0.024	0.171	0.0937	6.35	13	0.000635	1.62	LV	CELLSTATES	MP_LYVE1hi.MHCII_lo	control_TTN	12	18
CTSA	1.18	0.00656	0.409	0.244	7.51	17.4	9.6e-05	2.18	LV	CELLSTATES	MP_LYVE1hi.MHCII_lo	control_TTN	12	18
MNDA	1.18	0.033	0.0881	0.0561	5.67	12	0.000976	1.48	LV	CELLSTATES	MP_LYVE1hi.MHCII_lo	control_TTN	12	18
AC008937.2	1.14	0.0265	0.0748	0.0417	5.38	12.6	0.00073	1.58	LV	CELLSTATES	MP_LYVE1hi.MHCII_lo	control_TTN	12	18
HK3	1.14	0.00928	0.107	0.0641	5.86	16.2	0.000159	2.03	LV	CELLSTATES	MP_LYVE1hi.MHCII_lo	control_TTN	12	18
PLSCR1	1.14	0.00236	0.284	0.176	7.05	21.2	2.14e-05	2.63	LV	CELLSTATES	MP_LYVE1hi.MHCII_lo	control_TTN	12	18
PRKCA	1.13	0.00572	0.301	0.162	7.15	17.9	7.77e-05	2.24	LV	CELLSTATES	MP_LYVE1hi.MHCII_lo	control_TTN	12	18
HIVEP3	1.12	0.0231	0.189	0.113	6.59	13.1	0.000602	1.64	LV	CELLSTATES	MP_LYVE1hi.MHCII_lo	control_TTN	12	18
CACNA2D3	1.11	0.0425	0.0674	0.0376	5.24	11.1	0.00145	1.37	LV	CELLSTATES	MP_LYVE1hi.MHCII_lo	control_TTN	12	18
LST1	1.11	0.0129	0.124	0.06	5.92	15.2	0.000242	1.89	LV	CELLSTATES	MP_LYVE1hi.MHCII_lo	control_TTN	12	18
CUX2	1.1	0.00846	0.1	0.0594	5.7	16.5	0.000139	2.07	LV	CELLSTATES	MP_LYVE1hi.MHCII_lo	control_TTN	12	18
EMC10	1.1	0.0179	0.0993	0.0467	5.59	14	0.000399	1.75	LV	CELLSTATES	MP_LYVE1hi.MHCII_lo	control_TTN	12	18
HIVEP1	1.1	0.0254	0.174	0.108	6.42	12.8	0.000688	1.6	LV	CELLSTATES	MP_LYVE1hi.MHCII_lo	control_TTN	12	18
PAQR3	1.1	0.00882	0.119	0.0794	6.09	16.4	0.000149	2.05	LV	CELLSTATES	MP_LYVE1hi.MHCII_lo	control_TTN	12	18
RUBCNL	1.09	0.00981	0.238	0.149	6.86	16	0.00017	2.01	LV	CELLSTATES	MP_LYVE1hi.MHCII_lo	control_TTN	12	18
CD14	1.08	0.0157	0.35	0.209	7.48	14.5	0.000332	1.8	LV	CELLSTATES	MP_LYVE1hi.MHCII_lo	control_TTN	12	18
FTH1	1.08	0.015	0.563	0.322	8.13	14.6	0.000306	1.82	LV	CELLSTATES	MP_LYVE1hi.MHCII_lo	control_TTN	12	18
GRIK1	1.08	0.0187	0.125	0.0677	6.04	13.8	0.000444	1.73	LV	CELLSTATES	MP_LYVE1hi.MHCII_lo	control_TTN	12	18
TYMP	1.06	0.0214	0.268	0.181	7.07	13.3	0.000546	1.67	LV	CELLSTATES	MP_LYVE1hi.MHCII_lo	control_TTN	12	18
AC004687.1	1.05	0.0425	0.0938	0.0522	5.61	11.1	0.00146	1.37	LV	CELLSTATES	MP_LYVE1hi.MHCII_lo	control_TTN	12	18
AC244131.2	1.01	0.048	0.0935	0.0653	5.79	10.7	0.00173	1.32	LV	CELLSTATES	MP_LYVE1hi.MHCII_lo	control_TTN	12	18
FPR3	1.01	0.0249	0.423	0.258	7.56	12.8	0.000672	1.6	LV	CELLSTATES	MP_LYVE1hi.MHCII_lo	control_TTN	12	18
SDC3	0.986	0.0421	0.0703	0.0519	5.37	11.2	0.00142	1.38	LV	CELLSTATES	MP_LYVE1hi.MHCII_lo	control_TTN	12	18
AC011933.4	0.984	0.0143	0.318	0.232	7.47	14.9	0.00028	1.85	LV	CELLSTATES	MP_LYVE1hi.MHCII_lo	control_TTN	12	18
ABCG1	0.98	0.0232	0.197	0.132	6.58	13.1	0.000607	1.63	LV	CELLSTATES	MP_LYVE1hi.MHCII_lo	control_TTN	12	18
SAMSN1	0.974	0.00473	0.426	0.309	7.78	18.6	5.88e-05	2.33	LV	CELLSTATES	MP_LYVE1hi.MHCII_lo	control_TTN	12	18
HIF1A	0.97	0.0418	0.815	0.498	8.51	11.2	0.00139	1.38	LV	CELLSTATES	MP_LYVE1hi.MHCII_lo	control_TTN	12	18
SH3RF3	0.97	0.0331	0.704	0.455	8.28	12	0.000986	1.48	LV	CELLSTATES	MP_LYVE1hi.MHCII_lo	control_TTN	12	18
LRP1	0.949	0.000524	0.809	0.533	8.58	27.2	2.25e-06	3.28	LV	CELLSTATES	MP_LYVE1hi.MHCII_lo	control_TTN	12	18
SLC38A7	0.948	0.00256	0.189	0.121	6.51	20.9	2.43e-05	2.59	LV	CELLSTATES	MP_LYVE1hi.MHCII_lo	control_TTN	12	18
TMC8	0.942	0.0187	0.174	0.107	6.47	13.8	0.000447	1.73	LV	CELLSTATES	MP_LYVE1hi.MHCII_lo	control_TTN	12	18
SCIMP	0.939	0.033	0.0864	0.0588	5.56	12	0.000981	1.48	LV	CELLSTATES	MP_LYVE1hi.MHCII_lo	control_TTN	12	18
WIPI1	0.929	0.0159	0.155	0.108	6.3	14.4	0.000335	1.8	LV	CELLSTATES	MP_LYVE1hi.MHCII_lo	control_TTN	12	18
SREBF1	0.928	0.00928	0.123	0.0857	6.06	16.2	0.000159	2.03	LV	CELLSTATES	MP_LYVE1hi.MHCII_lo	control_TTN	12	18
RASSF2	0.915	0.0178	0.244	0.156	6.84	14.1	0.000394	1.75	LV	CELLSTATES	MP_LYVE1hi.MHCII_lo	control_TTN	12	18
TGFBI	0.914	0.00858	0.708	0.452	8.36	16.4	0.000143	2.07	LV	CELLSTATES	MP_LYVE1hi.MHCII_lo	control_TTN	12	18
AL160272.2	0.906	0.0165	0.297	0.228	7.27	14.3	0.000354	1.78	LV	CELLSTATES	MP_LYVE1hi.MHCII_lo	control_TTN	12	18
PCED1B	0.903	0.0239	0.245	0.17	6.89	13	0.000626	1.62	LV	CELLSTATES	MP_LYVE1hi.MHCII_lo	control_TTN	12	18
NLRC5	0.898	0.0241	0.133	0.0773	6.02	12.9	0.000643	1.62	LV	CELLSTATES	MP_LYVE1hi.MHCII_lo	control_TTN	12	18
GALM	0.885	0.0192	0.287	0.192	7.15	13.7	0.000462	1.72	LV	CELLSTATES	MP_LYVE1hi.MHCII_lo	control_TTN	12	18
ZDHHC20	0.877	0.0164	0.171	0.112	6.42	14.3	0.000351	1.79	LV	CELLSTATES	MP_LYVE1hi.MHCII_lo	control_TTN	12	18
CTSC	0.85	0.0297	0.942	0.646	8.71	12.3	0.00086	1.53	LV	CELLSTATES	MP_LYVE1hi.MHCII_lo	control_TTN	12	18
M6PR	0.836	0.0143	0.184	0.126	6.54	14.9	0.00028	1.85	LV	CELLSTATES	MP_LYVE1hi.MHCII_lo	control_TTN	12	18
TMC6	0.835	0.0482	0.183	0.136	6.56	10.7	0.00174	1.32	LV	CELLSTATES	MP_LYVE1hi.MHCII_lo	control_TTN	12	18
RNF145	0.816	0.00404	0.375	0.299	7.63	19.2	4.69e-05	2.39	LV	CELLSTATES	MP_LYVE1hi.MHCII_lo	control_TTN	12	18
HAVCR2	0.814	0.00706	0.288	0.23	7.23	17.1	0.000108	2.15	LV	CELLSTATES	MP_LYVE1hi.MHCII_lo	control_TTN	12	18
PCNX1	0.807	0.00574	0.329	0.233	7.36	17.9	7.97e-05	2.24	LV	CELLSTATES	MP_LYVE1hi.MHCII_lo	control_TTN	12	18
CTSB	0.795	0.00747	1.9	1.29	9.74	16.9	0.000118	2.13	LV	CELLSTATES	MP_LYVE1hi.MHCII_lo	control_TTN	12	18
FCER1G	0.793	0.0342	0.265	0.175	6.98	11.8	0.00105	1.47	LV	CELLSTATES	MP_LYVE1hi.MHCII_lo	control_TTN	12	18
PTPRE	0.785	0.0143	0.725	0.518	8.46	14.8	0.000284	1.84	LV	CELLSTATES	MP_LYVE1hi.MHCII_lo	control_TTN	12	18
PSAP	0.783	0.0177	0.477	0.345	7.85	14.1	0.00039	1.75	LV	CELLSTATES	MP_LYVE1hi.MHCII_lo	control_TTN	12	18
EIF4G3	0.782	0.00235	1.86	1.31	9.78	21.2	2.1e-05	2.63	LV	CELLSTATES	MP_LYVE1hi.MHCII_lo	control_TTN	12	18
NCF4	0.782	0.0195	0.409	0.301	7.74	13.6	0.000476	1.71	LV	CELLSTATES	MP_LYVE1hi.MHCII_lo	control_TTN	12	18
ACTG1	0.774	0.0342	0.152	0.0989	6.27	11.8	0.00105	1.47	LV	CELLSTATES	MP_LYVE1hi.MHCII_lo	control_TTN	12	18
ARAP2	0.769	0.021	0.376	0.303	7.59	13.4	0.000522	1.68	LV	CELLSTATES	MP_LYVE1hi.MHCII_lo	control_TTN	12	18
GPD2	0.76	0.0486	0.247	0.181	6.96	10.7	0.00177	1.31	LV	CELLSTATES	MP_LYVE1hi.MHCII_lo	control_TTN	12	18
DMXL2	0.753	0.00462	0.491	0.382	7.94	18.7	5.71e-05	2.34	LV	CELLSTATES	MP_LYVE1hi.MHCII_lo	control_TTN	12	18
ST8SIA4	0.731	0.0438	0.397	0.306	7.62	11	0.00151	1.36	LV	CELLSTATES	MP_LYVE1hi.MHCII_lo	control_TTN	12	18
LINC00854	0.706	0.0419	0.422	0.312	7.74	11.2	0.0014	1.38	LV	CELLSTATES	MP_LYVE1hi.MHCII_lo	control_TTN	12	18
NAGK	0.7	0.0421	0.206	0.169	6.77	11.2	0.00142	1.38	LV	CELLSTATES	MP_LYVE1hi.MHCII_lo	control_TTN	12	18
TPP1	0.646	0.0419	0.187	0.149	6.63	11.2	0.0014	1.38	LV	CELLSTATES	MP_LYVE1hi.MHCII_lo	control_TTN	12	18
TRPS1	0.641	0.0184	2.47	2.01	10.2	13.8	0.000433	1.73	LV	CELLSTATES	MP_LYVE1hi.MHCII_lo	control_TTN	12	18
TMEM117	0.638	0.0456	0.537	0.433	8.06	10.9	0.00161	1.34	LV	CELLSTATES	MP_LYVE1hi.MHCII_lo	control_TTN	12	18
SLC23A2	0.637	0.0468	0.259	0.214	7.11	10.8	0.00166	1.33	LV	CELLSTATES	MP_LYVE1hi.MHCII_lo	control_TTN	12	18
VPS26A	0.637	0.0418	0.167	0.141	6.52	11.2	0.00138	1.38	LV	CELLSTATES	MP_LYVE1hi.MHCII_lo	control_TTN	12	18
RAB20	0.632	0.0275	0.511	0.422	8.01	12.5	0.000769	1.56	LV	CELLSTATES	MP_LYVE1hi.MHCII_lo	control_TTN	12	18
VMP1	0.63	0.028	0.96	0.796	8.94	12.5	0.000796	1.55	LV	CELLSTATES	MP_LYVE1hi.MHCII_lo	control_TTN	12	18
CLTA	0.617	0.0342	0.437	0.35	7.77	11.8	0.00105	1.47	LV	CELLSTATES	MP_LYVE1hi.MHCII_lo	control_TTN	12	18
WSB1	0.549	0.0433	1.21	1.09	9.33	11.1	0.00149	1.36	LV	CELLSTATES	MP_LYVE1hi.MHCII_lo	control_TTN	12	18
