# Supplementary material for: Pathogenic variants damage cell composition and single cell transcription in cardiomyopathies
Source: Science. Author manuscript; Available in PMC 2022 Oct 3. (PMC9528698; doi:10.1126/science.abo1984)
Supplement: Supp table 44.23 [file NIHMS1835045-supplement-Supp_table_44_23.xlsx]

## Sheet: Index
Column name	Description
Gene	Gene symbol, Ensembl 84
logFC	log2-fold change
FDR	False discovery rate; FDR is the PValue after (by default) Benjamini-Hochberg correction.
mean_exp_control	Mean expression values across controls
mean_exp_genotype	Mean expression values across disease samples
logCPM	logCPM is the average expression of all pseudobulked samples for that particular gene across all samples on the log2-scale expressed in counts per million (cpm, as calculated by edgeR after normalization).
F	Output of quasi-likelihood F-test
PValue	PValue is the nominal p-value derived from F
FDR_plot	-log10(False discovery rate)
Region	Studied region (LV or RV)
annotation_level	Cell-type or cell-state
cell_state/state	Specification which cell-type or state was analysed
comparison	Specification control_GENOTYPE
Observations_genotype	Numbers of Patients included in edgeR (patients with low number of nuclei have been excluded)
Observations_reference	Numbers of Patients included in edgeR (patients with low number of nuclei have been excluded)

## Sheet: LMNA_control
Gene	logFC	FDR	mean_exp_control	mean_exp_genotype	logCPM	F	PValue	FDR_plot	Region	annotation_level	cell_state	comparison	Observations_genotype	Observations_reference
ZBTB16	5.56	2.53e-23	0.0486	3.65	9.95	118	1.95e-27	22.6	LV	CELLSTATES	MP_ISG	control_LMNA	10	9
AL158071.4	5.47	8.92e-06	0	0.386	7.09	33.8	6.18e-09	5.05	LV	CELLSTATES	MP_ISG	control_LMNA	10	9
CRISPLD2	4.84	0.00107	0	0.184	6.69	22.6	1.97e-06	2.97	LV	CELLSTATES	MP_ISG	control_LMNA	10	9
GRB10	4.63	0.00245	0	0.197	6.76	20.4	6.4e-06	2.61	LV	CELLSTATES	MP_ISG	control_LMNA	10	9
FAM216A	4.34	0.0106	0	0.12	6.49	16.6	4.61e-05	1.98	LV	CELLSTATES	MP_ISG	control_LMNA	10	9
PKP2	4.09	0.00057	0.0101	0.265	6.92	24.1	9.24e-07	3.24	LV	CELLSTATES	MP_ISG	control_LMNA	10	9
AC068992.1	4.08	0.02	0	0.0617	6.06	16.8	0.000112	1.7	LV	CELLSTATES	MP_ISG	control_LMNA	10	9
SCOC-AS1	4.01	0.0341	0	0.104	6.24	13.5	0.000241	1.47	LV	CELLSTATES	MP_ISG	control_LMNA	10	9
RANBP17	3.87	0.0461	0	0.101	6.33	12.5	0.000407	1.34	LV	CELLSTATES	MP_ISG	control_LMNA	10	9
PDK4	3.79	2.35e-14	0.447	3.96	10.3	75.5	3.62e-18	13.6	LV	CELLSTATES	MP_ISG	control_LMNA	10	9
ADAMTS10	3.78	0.00283	0.00463	0.254	6.99	19.8	8.5e-06	2.55	LV	CELLSTATES	MP_ISG	control_LMNA	10	9
CLEC4E	3.25	0.00025	0.024	0.41	7.32	26.3	2.89e-07	3.6	LV	CELLSTATES	MP_ISG	control_LMNA	10	9
AP002518.2	3.22	0.0461	0.00427	0.148	6.6	12.5	0.0004	1.34	LV	CELLSTATES	MP_ISG	control_LMNA	10	9
OVCH1-AS1	2.94	0.0394	0.0222	0.166	6.67	13.1	0.000297	1.4	LV	CELLSTATES	MP_ISG	control_LMNA	10	9
CSGALNACT1	2.77	4.8e-12	0.587	5.37	10.6	64.2	1.11e-15	11.3	LV	CELLSTATES	MP_ISG	control_LMNA	10	9
CPM	2.73	7.42e-11	0.515	4.81	10.5	57.8	2.85e-14	10.1	LV	CELLSTATES	MP_ISG	control_LMNA	10	9
GFOD1	2.7	0.00511	0.0428	0.399	7.47	18.5	1.7e-05	2.29	LV	CELLSTATES	MP_ISG	control_LMNA	10	9
NHSL1	2.58	6.13e-10	0.722	4.17	10.2	53.3	2.83e-13	9.21	LV	CELLSTATES	MP_ISG	control_LMNA	10	9
ACACB	2.52	0.0297	0.0234	0.284	7.07	14	0.000187	1.53	LV	CELLSTATES	MP_ISG	control_LMNA	10	9
SORT1	2.5	0.0345	0.0287	0.269	7.21	13.4	0.000247	1.46	LV	CELLSTATES	MP_ISG	control_LMNA	10	9
TBC1D16	2.46	0.000714	0.0964	0.796	8.21	23.5	1.26e-06	3.15	LV	CELLSTATES	MP_ISG	control_LMNA	10	9
FKBP5	2.45	1.13e-11	1.91	12.5	11.8	62	3.46e-15	10.9	LV	CELLSTATES	MP_ISG	control_LMNA	10	9
ARRDC2	2.42	0.0267	0.0321	0.306	7.22	14.2	0.000163	1.57	LV	CELLSTATES	MP_ISG	control_LMNA	10	9
SLC1A3	2.33	3.04e-07	0.684	4.64	10.5	40.6	1.87e-10	6.52	LV	CELLSTATES	MP_ISG	control_LMNA	10	9
INSR	2.29	0.000171	0.164	1.14	8.61	27.5	1.58e-07	3.77	LV	CELLSTATES	MP_ISG	control_LMNA	10	9
XIST	2.28	0.00121	0.347	1.25	8.82	22.2	2.51e-06	2.92	LV	CELLSTATES	MP_ISG	control_LMNA	10	9
FAM117B	2.06	0.0338	0.0548	0.421	7.58	13.5	0.000234	1.47	LV	CELLSTATES	MP_ISG	control_LMNA	10	9
AC007262.2	2.05	0.0106	0.113	0.618	8.07	16.6	4.68e-05	1.98	LV	CELLSTATES	MP_ISG	control_LMNA	10	9
CHPT1	2.04	0.00329	0.13	0.744	8.17	19.5	1.01e-05	2.48	LV	CELLSTATES	MP_ISG	control_LMNA	10	9
DIP2C	1.98	0.00135	0.166	1.07	8.61	21.9	2.92e-06	2.87	LV	CELLSTATES	MP_ISG	control_LMNA	10	9
INPP4B	1.91	0.0487	0.0622	0.389	7.53	12.3	0.000449	1.31	LV	CELLSTATES	MP_ISG	control_LMNA	10	9
LHFPL6	1.9	0.00411	0.218	0.885	8.38	19	1.33e-05	2.39	LV	CELLSTATES	MP_ISG	control_LMNA	10	9
PSTPIP2	1.88	0.00657	0.183	0.857	8.39	17.8	2.48e-05	2.18	LV	CELLSTATES	MP_ISG	control_LMNA	10	9
GLIS3	1.87	0.00511	0.15	1.03	8.64	18.5	1.73e-05	2.29	LV	CELLSTATES	MP_ISG	control_LMNA	10	9
GALNT2	1.8	0.017	0.161	0.751	8.22	15.3	9.01e-05	1.77	LV	CELLSTATES	MP_ISG	control_LMNA	10	9
SLC40A1	1.78	0.0429	0.103	0.536	8.01	12.9	0.000337	1.37	LV	CELLSTATES	MP_ISG	control_LMNA	10	9
MS4A4E	1.75	0.00057	0.475	2.12	9.44	24	9.64e-07	3.24	LV	CELLSTATES	MP_ISG	control_LMNA	10	9
ZDHHC14	1.75	0.00224	0.381	1.62	9.14	20.7	5.45e-06	2.65	LV	CELLSTATES	MP_ISG	control_LMNA	10	9
CCND3	1.73	0.00375	0.359	1.48	9.03	19.2	1.18e-05	2.43	LV	CELLSTATES	MP_ISG	control_LMNA	10	9
TBXAS1	1.71	0.000301	1.04	4.02	10.3	25.7	3.94e-07	3.52	LV	CELLSTATES	MP_ISG	control_LMNA	10	9
SUPT3H	1.69	0.0302	0.207	0.683	8.11	13.8	0.0002	1.52	LV	CELLSTATES	MP_ISG	control_LMNA	10	9
CHKA	1.66	0.008	0.313	1.33	8.86	17.3	3.14e-05	2.1	LV	CELLSTATES	MP_ISG	control_LMNA	10	9
ELMO1	1.65	3.69e-05	2.04	7.66	11.2	30.8	2.84e-08	4.43	LV	CELLSTATES	MP_ISG	control_LMNA	10	9
RCAN1	1.63	0.011	0.232	1.04	8.59	16.5	4.98e-05	1.96	LV	CELLSTATES	MP_ISG	control_LMNA	10	9
PSME4	1.59	0.0211	0.262	1.04	8.64	14.8	0.00012	1.67	LV	CELLSTATES	MP_ISG	control_LMNA	10	9
OGFRL1	1.57	0.0106	0.361	1.31	8.86	16.6	4.72e-05	1.98	LV	CELLSTATES	MP_ISG	control_LMNA	10	9
KCNMA1	1.51	0.00257	0.886	3.87	10.3	20.1	7.36e-06	2.59	LV	CELLSTATES	MP_ISG	control_LMNA	10	9
PDE7B	1.5	0.0137	0.31	1.34	8.89	15.8	7.08e-05	1.86	LV	CELLSTATES	MP_ISG	control_LMNA	10	9
DIRC3	1.49	0.0179	0.58	1.79	9.41	15.2	9.7e-05	1.75	LV	CELLSTATES	MP_ISG	control_LMNA	10	9
DOCK5	1.48	0.0363	0.252	1.04	8.65	13.3	0.000262	1.44	LV	CELLSTATES	MP_ISG	control_LMNA	10	9
MAN1A1	1.44	0.000464	2.71	8.74	11.5	24.7	6.79e-07	3.33	LV	CELLSTATES	MP_ISG	control_LMNA	10	9
SRGAP1	1.44	0.0143	0.545	1.92	9.45	15.7	7.49e-05	1.84	LV	CELLSTATES	MP_ISG	control_LMNA	10	9
HCLS1	1.39	0.0368	0.468	1.49	9.11	13.3	0.000269	1.43	LV	CELLSTATES	MP_ISG	control_LMNA	10	9
DAAM2	1.38	0.0461	0.343	1.13	8.77	12.5	0.000414	1.34	LV	CELLSTATES	MP_ISG	control_LMNA	10	9
TXNIP	1.38	0.0225	0.65	2.12	9.61	14.6	0.000134	1.65	LV	CELLSTATES	MP_ISG	control_LMNA	10	9
CERS6	1.37	0.03	0.506	1.69	9.3	13.9	0.000191	1.52	LV	CELLSTATES	MP_ISG	control_LMNA	10	9
CELF2	1.35	0.00603	1.41	4.41	10.5	18	2.18e-05	2.22	LV	CELLSTATES	MP_ISG	control_LMNA	10	9
IRAK3	1.34	0.0416	0.481	1.48	9.13	13	0.00032	1.38	LV	CELLSTATES	MP_ISG	control_LMNA	10	9
FMN1	1.33	0.00257	3.08	8.83	11.5	20.1	7.5e-06	2.59	LV	CELLSTATES	MP_ISG	control_LMNA	10	9
CD163	1.32	0.00749	2.53	7.25	11.2	17.5	2.88e-05	2.13	LV	CELLSTATES	MP_ISG	control_LMNA	10	9
LDLRAD4	1.19	0.0119	2.36	6.85	11.2	16.2	5.77e-05	1.92	LV	CELLSTATES	MP_ISG	control_LMNA	10	9
MRC1	1.13	0.013	3.35	9.03	11.6	15.9	6.62e-05	1.88	LV	CELLSTATES	MP_ISG	control_LMNA	10	9
MERTK	1.12	0.0432	1.63	4.34	10.5	12.8	0.000346	1.36	LV	CELLSTATES	MP_ISG	control_LMNA	10	9
FOXN3	1.1	0.0429	2.13	6.18	11	12.9	0.000336	1.37	LV	CELLSTATES	MP_ISG	control_LMNA	10	9

## Sheet: PKP2_control
Gene	logFC	FDR	mean_exp_control	mean_exp_genotype	logCPM	F	PValue	FDR_plot	Region	annotation_level	cell_state	comparison	Observations_genotype	Observations_reference
ZBTB16	6.37	3.17e-27	0.0486	4.31	10.2	136	2.49e-31	26.5	LV	CELLSTATES	MP_ISG	control_PKP2	6	9
PDK4	6.15	5.46e-24	0.447	6.35	10.8	119	8.57e-28	23.3	LV	CELLSTATES	MP_ISG	control_PKP2	6	9
HACL1	5.74	0.00159	0	0.13	6.29	20.9	4.88e-06	2.8	LV	CELLSTATES	MP_ISG	control_PKP2	6	9
KCNIP1	5.54	0.0161	0	0.0623	5.91	14.9	0.000116	1.79	LV	CELLSTATES	MP_ISG	control_PKP2	6	9
ATP6V0E2-AS1	5.35	0.027	0	0.052	5.87	13.5	0.000237	1.57	LV	CELLSTATES	MP_ISG	control_PKP2	6	9
CRISPLD2	5.28	0.00202	0	0.173	6.66	20.2	6.81e-06	2.7	LV	CELLSTATES	MP_ISG	control_PKP2	6	9
AP003354.2	5.26	0.00345	0	0.133	6.51	18.9	1.41e-05	2.46	LV	CELLSTATES	MP_ISG	control_PKP2	6	9
FAM86C1	5.15	0.0407	0	0.0436	5.76	12.5	0.000514	1.39	LV	CELLSTATES	MP_ISG	control_PKP2	6	9
AC092164.1	5.14	0.0372	0	0.0476	5.87	12.4	0.000437	1.43	LV	CELLSTATES	MP_ISG	control_PKP2	6	9
ZNF211	4.98	0.0377	0	0.0557	5.86	12.3	0.00045	1.42	LV	CELLSTATES	MP_ISG	control_PKP2	6	9
AC005237.1	4.62	0.0371	0	0.0872	6.16	12.4	0.000431	1.43	LV	CELLSTATES	MP_ISG	control_PKP2	6	9
ACVR2B	4.62	0.0266	0	0.103	6.37	13.6	0.00023	1.57	LV	CELLSTATES	MP_ISG	control_PKP2	6	9
CCL4	4.47	0.0347	0.00427	0.0833	6.18	12.7	0.000359	1.46	LV	CELLSTATES	MP_ISG	control_PKP2	6	9
RARA	4.34	0.0403	0	0.102	6.34	12.1	0.000503	1.4	LV	CELLSTATES	MP_ISG	control_PKP2	6	9
AL157832.3	4.32	0.0461	0	0.097	6.3	11.7	0.000613	1.34	LV	CELLSTATES	MP_ISG	control_PKP2	6	9
RANBP17	4.25	0.0403	0	0.125	6.52	12.1	0.000501	1.4	LV	CELLSTATES	MP_ISG	control_PKP2	6	9
PKP2	4.23	0.0111	0.0101	0.14	6.57	15.8	6.86e-05	1.96	LV	CELLSTATES	MP_ISG	control_PKP2	6	9
TIMP3	4.22	2.68e-05	0.0163	0.475	7.66	30.7	2.95e-08	4.57	LV	CELLSTATES	MP_ISG	control_PKP2	6	9
LONRF1	3.88	0.0371	0.00463	0.116	6.35	12.4	0.000428	1.43	LV	CELLSTATES	MP_ISG	control_PKP2	6	9
GFOD1	3.61	7.15e-05	0.0428	0.522	7.72	28	1.24e-07	4.15	LV	CELLSTATES	MP_ISG	control_PKP2	6	9
ZNF718	3.37	0.0455	0.0212	0.144	6.57	11.8	0.000597	1.34	LV	CELLSTATES	MP_ISG	control_PKP2	6	9
LINC01266	3.35	0.00187	0.0839	0.277	7.11	20.5	6.03e-06	2.73	LV	CELLSTATES	MP_ISG	control_PKP2	6	9
FGL2	3.15	4.75e-05	0.0757	0.715	8.1	29	7.1e-08	4.32	LV	CELLSTATES	MP_ISG	control_PKP2	6	9
PLEKHG1	3.1	0.0059	0.0307	0.32	7.2	17.6	2.78e-05	2.23	LV	CELLSTATES	MP_ISG	control_PKP2	6	9
PTPRG	3.1	0.0184	0.0248	0.303	7.34	14.4	0.000145	1.73	LV	CELLSTATES	MP_ISG	control_PKP2	6	9
ARRDC2	2.96	0.00487	0.0321	0.49	7.77	18	2.26e-05	2.31	LV	CELLSTATES	MP_ISG	control_PKP2	6	9
CPM	2.93	7.45e-09	0.515	6.07	10.8	48.4	3.51e-12	8.13	LV	CELLSTATES	MP_ISG	control_PKP2	6	9
COL19A1	2.92	0.00853	0.043	0.34	7.39	16.6	4.62e-05	2.07	LV	CELLSTATES	MP_ISG	control_PKP2	6	9
DDIT4	2.87	0.0024	0.038	0.593	7.99	19.8	8.67e-06	2.62	LV	CELLSTATES	MP_ISG	control_PKP2	6	9
FKBP5	2.81	7.38e-11	1.91	14.1	12	58.8	1.74e-14	10.1	LV	CELLSTATES	MP_ISG	control_PKP2	6	9
CLEC4E	2.68	0.0369	0.024	0.307	7.29	12.4	0.000423	1.43	LV	CELLSTATES	MP_ISG	control_PKP2	6	9
CSGALNACT1	2.65	7.45e-09	0.587	5.63	10.7	48.7	2.93e-12	8.13	LV	CELLSTATES	MP_ISG	control_PKP2	6	9
LHFPL6	2.61	0.0002	0.218	1.15	8.74	25.5	4.41e-07	3.7	LV	CELLSTATES	MP_ISG	control_PKP2	6	9
ZC3H12D	2.55	0.0345	0.0832	0.291	7.2	12.8	0.000349	1.46	LV	CELLSTATES	MP_ISG	control_PKP2	6	9
CHKA	2.53	1.9e-05	0.313	2.02	9.39	31.7	1.8e-08	4.72	LV	CELLSTATES	MP_ISG	control_PKP2	6	9
INSR	2.52	0.00038	0.164	1.38	8.94	24.1	9.39e-07	3.42	LV	CELLSTATES	MP_ISG	control_PKP2	6	9
PRKCH	2.49	0.0403	0.0731	0.351	7.48	12.1	0.000497	1.4	LV	CELLSTATES	MP_ISG	control_PKP2	6	9
GADD45B	2.46	0.0102	0.17	0.468	7.84	16.1	5.94e-05	1.99	LV	CELLSTATES	MP_ISG	control_PKP2	6	9
TNFRSF21	2.34	0.00102	0.171	0.938	8.44	21.9	2.89e-06	2.99	LV	CELLSTATES	MP_ISG	control_PKP2	6	9
FAM117B	2.31	0.0243	0.0548	0.474	7.71	13.8	0.000202	1.61	LV	CELLSTATES	MP_ISG	control_PKP2	6	9
SLC1A3	2.31	0.000147	0.684	4.13	10.4	26.2	3.12e-07	3.83	LV	CELLSTATES	MP_ISG	control_PKP2	6	9
TBC1D16	2.18	0.0283	0.0964	0.638	8.1	13.3	0.000265	1.55	LV	CELLSTATES	MP_ISG	control_PKP2	6	9
GLIS3	2.11	0.00719	0.15	1.5	9.13	17	3.73e-05	2.14	LV	CELLSTATES	MP_ISG	control_PKP2	6	9
PSTPIP2	2.1	0.0112	0.183	0.834	8.41	15.8	7.16e-05	1.95	LV	CELLSTATES	MP_ISG	control_PKP2	6	9
ZFAND5	2.09	0.0277	0.117	0.594	8.03	13.4	0.00025	1.56	LV	CELLSTATES	MP_ISG	control_PKP2	6	9
AC007262.2	2.05	0.0368	0.113	0.629	8.08	12.4	0.000419	1.43	LV	CELLSTATES	MP_ISG	control_PKP2	6	9
DUSP1	2.02	0.0161	0.179	0.907	8.57	14.9	0.000116	1.79	LV	CELLSTATES	MP_ISG	control_PKP2	6	9
FOS	2.02	0.0187	0.229	0.991	8.72	14.4	0.000148	1.73	LV	CELLSTATES	MP_ISG	control_PKP2	6	9
IGSF21	2.02	0.0349	0.233	0.49	7.82	12.6	0.000384	1.46	LV	CELLSTATES	MP_ISG	control_PKP2	6	9
GLUL	2	0.031	0.35	0.638	8.23	13	0.000308	1.51	LV	CELLSTATES	MP_ISG	control_PKP2	6	9
CCND3	1.96	0.00711	0.359	1.63	9.24	17.1	3.63e-05	2.15	LV	CELLSTATES	MP_ISG	control_PKP2	6	9
CEBPD	1.96	0.00478	0.351	1.6	9.18	18.2	2.03e-05	2.32	LV	CELLSTATES	MP_ISG	control_PKP2	6	9
DAAM2	1.96	0.00223	0.343	1.56	9.1	20	7.72e-06	2.65	LV	CELLSTATES	MP_ISG	control_PKP2	6	9
PTEN	1.95	0.000642	0.593	2.26	9.62	22.8	1.77e-06	3.19	LV	CELLSTATES	MP_ISG	control_PKP2	6	9
CHPT1	1.94	0.0283	0.13	0.763	8.28	13.3	0.000263	1.55	LV	CELLSTATES	MP_ISG	control_PKP2	6	9
NHSL1	1.94	0.01	0.722	3.12	10	16.2	5.68e-05	2	LV	CELLSTATES	MP_ISG	control_PKP2	6	9
ADGRG6	1.88	0.0459	0.166	0.604	8.06	11.8	0.000606	1.34	LV	CELLSTATES	MP_ISG	control_PKP2	6	9
GALNT2	1.86	0.0372	0.161	0.757	8.27	12.4	0.000439	1.43	LV	CELLSTATES	MP_ISG	control_PKP2	6	9
PDE3B	1.82	0.0407	0.249	0.788	8.41	12.1	0.000513	1.39	LV	CELLSTATES	MP_ISG	control_PKP2	6	9
SRGAP2B	1.82	0.00693	0.671	2.56	9.82	17.1	3.48e-05	2.16	LV	CELLSTATES	MP_ISG	control_PKP2	6	9
HCLS1	1.81	0.00487	0.468	1.82	9.32	18	2.18e-05	2.31	LV	CELLSTATES	MP_ISG	control_PKP2	6	9
TSC22D3	1.79	0.0296	0.262	1.41	9.08	13.2	0.000287	1.53	LV	CELLSTATES	MP_ISG	control_PKP2	6	9
ELL2	1.68	0.0403	0.421	1.11	8.84	12.1	0.000496	1.4	LV	CELLSTATES	MP_ISG	control_PKP2	6	9
FMN1	1.67	0.00111	3.08	10.4	11.7	21.7	3.21e-06	2.96	LV	CELLSTATES	MP_ISG	control_PKP2	6	9
TBXAS1	1.67	0.01	1.04	3.73	10.3	16.2	5.74e-05	2	LV	CELLSTATES	MP_ISG	control_PKP2	6	9
CD163	1.64	0.00487	2.53	6.95	11.2	18	2.22e-05	2.31	LV	CELLSTATES	MP_ISG	control_PKP2	6	9
RIN3	1.63	0.0283	0.657	1.79	9.41	13.3	0.000263	1.55	LV	CELLSTATES	MP_ISG	control_PKP2	6	9
SRGAP2C	1.56	0.0426	0.437	1.67	9.31	12	0.000544	1.37	LV	CELLSTATES	MP_ISG	control_PKP2	6	9
IRAK3	1.55	0.0349	0.481	1.59	9.25	12.7	0.000375	1.46	LV	CELLSTATES	MP_ISG	control_PKP2	6	9
MPPED2	1.53	0.0276	0.608	1.91	9.49	13.5	0.000245	1.56	LV	CELLSTATES	MP_ISG	control_PKP2	6	9
SRGAP1	1.53	0.0268	0.545	2.34	9.69	13.5	0.000233	1.57	LV	CELLSTATES	MP_ISG	control_PKP2	6	9
FGD2	1.44	0.0403	1.1	2.34	9.82	12.2	0.00049	1.4	LV	CELLSTATES	MP_ISG	control_PKP2	6	9
CELF2	1.43	0.0247	1.41	5.17	10.8	13.8	0.000209	1.61	LV	CELLSTATES	MP_ISG	control_PKP2	6	9
ELMO1	1.4	0.016	2.04	7.01	11.2	15	0.000108	1.8	LV	CELLSTATES	MP_ISG	control_PKP2	6	9
KCNMA1	1.36	0.00994	0.886	2.65	9.87	16.3	5.54e-05	2	LV	CELLSTATES	MP_ISG	control_PKP2	6	9
MAN1A1	1.35	0.0108	2.71	11.4	11.8	15.9	6.57e-05	1.97	LV	CELLSTATES	MP_ISG	control_PKP2	6	9
SRGAP2	1.35	0.0349	1.29	4.4	10.6	12.6	0.000386	1.46	LV	CELLSTATES	MP_ISG	control_PKP2	6	9
MRC1	1.2	0.0358	3.35	12.5	11.9	12.5	0.000402	1.45	LV	CELLSTATES	MP_ISG	control_PKP2	6	9
LDLRAD4	1.19	0.0349	2.36	6.97	11.2	12.6	0.000383	1.46	LV	CELLSTATES	MP_ISG	control_PKP2	6	9

## Sheet: PVneg_control
Gene	logFC	FDR	mean_exp_control	mean_exp_genotype	logCPM	F	PValue	FDR_plot	Region	annotation_level	cell_state	comparison	Observations_genotype	Observations_reference
AP003354.2	5.99	1.15e-05	0	0.429	6.65	34.1	5.37e-09	4.94	LV	CELLSTATES	MP_ISG	control_PVneg	7	9
ZBTB16	5.49	6.59e-19	0.0486	2.16	9.17	97.6	5.13e-23	18.2	LV	CELLSTATES	MP_ISG	control_PVneg	7	9
CENPE	4.91	0.00586	0	0.147	6.45	20.2	6.84e-06	2.23	LV	CELLSTATES	MP_ISG	control_PVneg	7	9
AL158071.4	4.49	0.0285	0	0.115	6.57	16.4	5.1e-05	1.55	LV	CELLSTATES	MP_ISG	control_PVneg	7	9
PDK4	4.49	4.19e-14	0.447	2.69	9.67	73.6	9.78e-18	13.4	LV	CELLSTATES	MP_ISG	control_PVneg	7	9
CRISPLD2	4.36	0.0362	0	0.135	6.21	15.1	0.0001	1.44	LV	CELLSTATES	MP_ISG	control_PVneg	7	9
FRRS1	4.27	0.0458	0	0.0782	6.22	14.1	0.000173	1.34	LV	CELLSTATES	MP_ISG	control_PVneg	7	9
PKP2	3.81	0.0362	0.0101	0.208	6.36	15.1	0.000104	1.44	LV	CELLSTATES	MP_ISG	control_PVneg	7	9
GLDN	3.59	0.0414	0.00585	0.15	6.96	14.7	0.000129	1.38	LV	CELLSTATES	MP_ISG	control_PVneg	7	9
OVCH1-AS1	3.53	0.0138	0.0222	0.203	6.87	18.2	1.98e-05	1.86	LV	CELLSTATES	MP_ISG	control_PVneg	7	9
XIST	3.5	1.97e-05	0.347	0.876	8.41	32.7	1.07e-08	4.71	LV	CELLSTATES	MP_ISG	control_PVneg	7	9
C12orf76	3.27	0.0458	0.0278	0.17	6.7	14.1	0.000175	1.34	LV	CELLSTATES	MP_ISG	control_PVneg	7	9
CPM	2.97	6.8e-11	0.515	4.03	10.2	58.4	2.12e-14	10.2	LV	CELLSTATES	MP_ISG	control_PVneg	7	9
FKBP5	2.84	3.51e-15	1.91	12.6	11.6	79.3	5.46e-19	14.5	LV	CELLSTATES	MP_ISG	control_PVneg	7	9
PRKCH	2.64	0.0304	0.0731	0.318	7.13	15.9	6.71e-05	1.52	LV	CELLSTATES	MP_ISG	control_PVneg	7	9
CSGALNACT1	2.45	2.2e-08	0.587	3.95	9.95	46.6	8.58e-12	7.66	LV	CELLSTATES	MP_ISG	control_PVneg	7	9
INSR	2.38	0.000334	0.164	1.3	8.26	26.7	2.34e-07	3.48	LV	CELLSTATES	MP_ISG	control_PVneg	7	9
FAM117B	2.35	0.0291	0.0548	0.474	7.34	16.1	5.9e-05	1.54	LV	CELLSTATES	MP_ISG	control_PVneg	7	9
SLC1A3	2.29	2.51e-05	0.684	2.93	9.95	32	1.57e-08	4.6	LV	CELLSTATES	MP_ISG	control_PVneg	7	9
TBC1D16	2.29	0.0291	0.0964	0.464	7.79	16.2	5.56e-05	1.54	LV	CELLSTATES	MP_ISG	control_PVneg	7	9
IGSF21	2.26	0.00471	0.233	1.18	8.05	20.9	4.76e-06	2.33	LV	CELLSTATES	MP_ISG	control_PVneg	7	9
ST6GALNAC3	2.22	0.0349	0.212	0.582	7.64	15.4	8.69e-05	1.46	LV	CELLSTATES	MP_ISG	control_PVneg	7	9
CCND3	2.19	0.000694	0.359	1.58	9.05	24.9	6.06e-07	3.16	LV	CELLSTATES	MP_ISG	control_PVneg	7	9
GALNT2	1.94	0.0362	0.161	0.735	8.02	15.1	0.000104	1.44	LV	CELLSTATES	MP_ISG	control_PVneg	7	9
CHKA	1.76	0.0249	0.313	1.46	8.6	16.7	4.27e-05	1.6	LV	CELLSTATES	MP_ISG	control_PVneg	7	9
SRGAP1	1.73	0.00586	0.545	2.15	9.28	20.3	6.56e-06	2.23	LV	CELLSTATES	MP_ISG	control_PVneg	7	9
PSME4	1.68	0.0445	0.262	1.22	8.41	14.5	0.000142	1.35	LV	CELLSTATES	MP_ISG	control_PVneg	7	9
DOCK5	1.67	0.0362	0.252	1.29	8.47	15.2	9.71e-05	1.44	LV	CELLSTATES	MP_ISG	control_PVneg	7	9
TBXAS1	1.56	0.0189	1.04	3.08	9.95	17.4	3.1e-05	1.72	LV	CELLSTATES	MP_ISG	control_PVneg	7	9
MAN1A1	1.36	0.0138	2.71	7.51	11.2	18.1	2.08e-05	1.86	LV	CELLSTATES	MP_ISG	control_PVneg	7	9
MERTK	1.34	0.0362	1.63	4.29	10.4	15.1	9.95e-05	1.44	LV	CELLSTATES	MP_ISG	control_PVneg	7	9
ELMO1	1.32	0.0304	2.04	5.43	10.8	15.8	6.86e-05	1.52	LV	CELLSTATES	MP_ISG	control_PVneg	7	9
LDLRAD4	1.28	0.0349	2.36	5.94	11	15.5	8.14e-05	1.46	LV	CELLSTATES	MP_ISG	control_PVneg	7	9

## Sheet: RBM20_control
Gene	logFC	FDR	mean_exp_control	mean_exp_genotype	logCPM	F	PValue	FDR_plot	Region	annotation_level	cell_state	comparison	Observations_genotype	Observations_reference
ZBTB16	5.35	8.85e-18	0.0486	2.2	9.35	92.5	6.64e-22	17.1	LV	CELLSTATES	MP_ISG	control_RBM20	7	9
AC022217.3	4.08	0.0173	0	0.117	6.91	17	3.65e-05	1.76	LV	CELLSTATES	MP_ISG	control_RBM20	7	9
DGKA	3.94	0.0151	0	0.157	6.95	17.5	2.94e-05	1.82	LV	CELLSTATES	MP_ISG	control_RBM20	7	9
TMTC4	3.71	0.04	0	0.125	6.87	14.9	0.000114	1.4	LV	CELLSTATES	MP_ISG	control_RBM20	7	9
ALOX15B	3.5	0.0173	0.0222	0.168	7.13	17	3.76e-05	1.76	LV	CELLSTATES	MP_ISG	control_RBM20	7	9
ADAMTS10	3.48	0.0174	0.00463	0.192	7.09	16.9	4.03e-05	1.76	LV	CELLSTATES	MP_ISG	control_RBM20	7	9
PDK4	3.39	6.59e-10	0.447	2.54	9.72	55	1.21e-13	9.18	LV	CELLSTATES	MP_ISG	control_RBM20	7	9
AP002518.2	3.27	0.047	0.00427	0.156	7.05	14.4	0.000148	1.33	LV	CELLSTATES	MP_ISG	control_RBM20	7	9
GFOD1	3.08	0.00168	0.0428	0.406	7.68	22.8	1.77e-06	2.77	LV	CELLSTATES	MP_ISG	control_RBM20	7	9
CLEC4E	3.05	0.0167	0.024	0.241	7.39	17.2	3.37e-05	1.78	LV	CELLSTATES	MP_ISG	control_RBM20	7	9
ACACB	2.76	0.0239	0.0234	0.313	7.38	16	6.27e-05	1.62	LV	CELLSTATES	MP_ISG	control_RBM20	7	9
AL138828.1	2.75	0.0113	0.0601	0.368	7.76	18.2	1.95e-05	1.95	LV	CELLSTATES	MP_ISG	control_RBM20	7	9
CSGALNACT1	2.62	2.66e-08	0.587	3.27	10	46.3	9.96e-12	7.58	LV	CELLSTATES	MP_ISG	control_RBM20	7	9
SLC1A3	2.49	6.94e-09	0.684	3.96	10.2	49.4	2.08e-12	8.16	LV	CELLSTATES	MP_ISG	control_RBM20	7	9
FAM117B	2.47	0.0236	0.0548	0.37	7.67	16.1	6.02e-05	1.63	LV	CELLSTATES	MP_ISG	control_RBM20	7	9
CPM	2.42	5.46e-07	0.515	2.88	9.89	39.8	2.87e-10	6.26	LV	CELLSTATES	MP_ISG	control_RBM20	7	9
INSR	2.34	0.00145	0.164	0.858	8.45	23.4	1.3e-06	2.84	LV	CELLSTATES	MP_ISG	control_RBM20	7	9
AC008957.2	2.28	0.00611	0.168	0.655	8.16	19.8	8.7e-06	2.21	LV	CELLSTATES	MP_ISG	control_RBM20	7	9
FKBP5	2.27	6.59e-10	1.91	9.33	11.5	54.6	1.48e-13	9.18	LV	CELLSTATES	MP_ISG	control_RBM20	7	9
PDE7B	2.21	0.000465	0.31	1.56	9.15	26	3.48e-07	3.33	LV	CELLSTATES	MP_ISG	control_RBM20	7	9
ST6GALNAC3	2.16	0.00928	0.212	0.746	8.19	18.9	1.39e-05	2.03	LV	CELLSTATES	MP_ISG	control_RBM20	7	9
TXNIP	2.08	8.19e-05	0.65	2.41	9.7	29.5	5.52e-08	4.09	LV	CELLSTATES	MP_ISG	control_RBM20	7	9
SLC11A1	1.87	0.00459	0.503	1.36	8.96	20.4	6.2e-06	2.34	LV	CELLSTATES	MP_ISG	control_RBM20	7	9
MS4A4E	1.71	0.014	0.475	1.57	9.25	17.7	2.62e-05	1.85	LV	CELLSTATES	MP_ISG	control_RBM20	7	9
CCND3	1.7	0.0228	0.359	1.22	8.96	16.2	5.63e-05	1.64	LV	CELLSTATES	MP_ISG	control_RBM20	7	9
MPPED2	1.65	0.0105	0.608	1.91	9.46	18.5	1.74e-05	1.98	LV	CELLSTATES	MP_ISG	control_RBM20	7	9
NHSL1	1.55	0.0174	0.722	1.88	9.43	16.9	3.97e-05	1.76	LV	CELLSTATES	MP_ISG	control_RBM20	7	9
KCNMA1	1.45	0.0228	0.886	2.69	9.97	16.2	5.56e-05	1.64	LV	CELLSTATES	MP_ISG	control_RBM20	7	9
MAN1A1	1.4	0.00243	2.71	6.64	11.2	21.9	2.92e-06	2.61	LV	CELLSTATES	MP_ISG	control_RBM20	7	9
MRC1	1.39	0.00147	3.35	8.1	11.5	23.2	1.43e-06	2.83	LV	CELLSTATES	MP_ISG	control_RBM20	7	9
CD163	1.38	0.00345	2.53	6.39	11.1	21.1	4.39e-06	2.46	LV	CELLSTATES	MP_ISG	control_RBM20	7	9
TBXAS1	1.35	0.047	1.04	2.74	10	14.4	0.000147	1.33	LV	CELLSTATES	MP_ISG	control_RBM20	7	9
CELF2	1.29	0.0444	1.41	3.51	10.3	14.6	0.00013	1.35	LV	CELLSTATES	MP_ISG	control_RBM20	7	9
FMN1	1.17	0.0293	3.08	6.78	11.3	15.6	7.9e-05	1.53	LV	CELLSTATES	MP_ISG	control_RBM20	7	9
PLXDC2	1.12	0.0458	2.85	6.17	11.1	14.5	0.000137	1.34	LV	CELLSTATES	MP_ISG	control_RBM20	7	9

## Sheet: TTN_control
Gene	logFC	FDR	mean_exp_control	mean_exp_genotype	logCPM	F	PValue	FDR_plot	Region	annotation_level	cell_state	comparison	Observations_genotype	Observations_reference
RANBP17	5.47	4.38e-05	0	0.222	6.66	29.8	4.87e-08	4.36	LV	CELLSTATES	MP_ISG	control_TTN	9	9
ZBTB16	5.46	7.87e-21	0.0486	3.31	9.96	106	6.12e-25	20.1	LV	CELLSTATES	MP_ISG	control_TTN	9	9
CENPE	4.29	0.0155	0	0.122	6.51	16.2	5.68e-05	1.81	LV	CELLSTATES	MP_ISG	control_TTN	9	9
CRISPLD2	4.24	0.0147	0	0.15	6.77	16.3	5.27e-05	1.83	LV	CELLSTATES	MP_ISG	control_TTN	9	9
GRB10	4.14	0.024	0	0.125	6.5	15	0.000108	1.62	LV	CELLSTATES	MP_ISG	control_TTN	9	9
BTBD11	4.09	0.0399	0	0.0512	6.17	13.7	0.000264	1.4	LV	CELLSTATES	MP_ISG	control_TTN	9	9
PDK4	4.07	2.6e-15	0.447	3.11	9.85	79.9	4.04e-19	14.6	LV	CELLSTATES	MP_ISG	control_TTN	9	9
PTPRG	3.48	0.000411	0.0248	0.515	7.97	24.7	6.7e-07	3.39	LV	CELLSTATES	MP_ISG	control_TTN	9	9
AP002518.2	3.4	0.0285	0.00427	0.156	6.81	14.5	0.000144	1.55	LV	CELLSTATES	MP_ISG	control_TTN	9	9
AHDC1	3.25	0.0175	0.0244	0.197	6.69	15.8	6.94e-05	1.76	LV	CELLSTATES	MP_ISG	control_TTN	9	9
CPM	2.81	2.35e-11	0.515	4.55	10.5	61.1	5.49e-15	10.6	LV	CELLSTATES	MP_ISG	control_TTN	9	9
EPHA1-AS1	2.75	0.0321	0.016	0.239	7.11	14.1	0.000172	1.49	LV	CELLSTATES	MP_ISG	control_TTN	9	9
ACACB	2.48	0.0448	0.0234	0.245	7.11	13	0.000308	1.35	LV	CELLSTATES	MP_ISG	control_TTN	9	9
ANTXR1	2.46	0.029	0.0358	0.313	7.35	14.4	0.000149	1.54	LV	CELLSTATES	MP_ISG	control_TTN	9	9
FKBP5	2.45	1.28e-10	1.91	11.7	11.8	57.2	3.99e-14	9.89	LV	CELLSTATES	MP_ISG	control_TTN	9	9
TSHR	2.43	0.0133	0.0674	0.329	7.38	16.6	4.64e-05	1.88	LV	CELLSTATES	MP_ISG	control_TTN	9	9
ST6GALNAC3	2.35	0.00174	0.212	0.61	8.14	21.4	3.78e-06	2.76	LV	CELLSTATES	MP_ISG	control_TTN	9	9
SLC1A3	2.29	5.98e-07	0.684	3.62	10.2	39.8	2.79e-10	6.22	LV	CELLSTATES	MP_ISG	control_TTN	9	9
AC007262.2	2.23	0.002	0.113	0.619	8.05	21	4.51e-06	2.7	LV	CELLSTATES	MP_ISG	control_TTN	9	9
ALDH1A1	2.2	0.0388	0.0521	0.313	7.4	13.5	0.000233	1.41	LV	CELLSTATES	MP_ISG	control_TTN	9	9
GARNL3	2.18	0.0171	0.0897	0.433	7.71	15.9	6.52e-05	1.77	LV	CELLSTATES	MP_ISG	control_TTN	9	9
CSGALNACT1	2.16	1.54e-06	0.587	3.7	10.2	37.4	9.59e-10	5.81	LV	CELLSTATES	MP_ISG	control_TTN	9	9
INSR	2.14	0.000833	0.164	0.961	8.58	23.1	1.5e-06	3.08	LV	CELLSTATES	MP_ISG	control_TTN	9	9
TBC1D16	2.05	0.024	0.0964	0.63	8.09	15	0.000108	1.62	LV	CELLSTATES	MP_ISG	control_TTN	9	9
XIST	1.99	0.0388	0.347	0.553	8.27	13.5	0.000235	1.41	LV	CELLSTATES	MP_ISG	control_TTN	9	9
WASHC2A	1.9	0.0261	0.195	0.528	8	14.7	0.000129	1.58	LV	CELLSTATES	MP_ISG	control_TTN	9	9
ARL17B	1.88	0.0448	0.152	0.368	7.59	13	0.00031	1.35	LV	CELLSTATES	MP_ISG	control_TTN	9	9
MS4A4E	1.72	0.00115	0.475	1.9	9.48	22.4	2.24e-06	2.94	LV	CELLSTATES	MP_ISG	control_TTN	9	9
IGSF21	1.71	0.0478	0.233	0.558	8.05	12.8	0.000338	1.32	LV	CELLSTATES	MP_ISG	control_TTN	9	9
SRGAP1	1.61	0.00344	0.545	2.03	9.57	19.7	9.08e-06	2.46	LV	CELLSTATES	MP_ISG	control_TTN	9	9
HCLS1	1.57	0.0119	0.468	1.6	9.27	16.9	3.98e-05	1.92	LV	CELLSTATES	MP_ISG	control_TTN	9	9
CCND3	1.56	0.0388	0.359	1.41	9.14	13.5	0.000235	1.41	LV	CELLSTATES	MP_ISG	control_TTN	9	9
MAN1A1	1.53	0.000175	2.71	9.46	11.6	26.5	2.59e-07	3.76	LV	CELLSTATES	MP_ISG	control_TTN	9	9
NHSL1	1.53	0.0133	0.722	1.85	9.47	16.6	4.64e-05	1.88	LV	CELLSTATES	MP_ISG	control_TTN	9	9
ELMO1	1.46	0.0013	2.04	6.32	11.1	22.1	2.63e-06	2.89	LV	CELLSTATES	MP_ISG	control_TTN	9	9
TBXAS1	1.45	0.0101	1.04	3.11	10.2	17.4	3.09e-05	2	LV	CELLSTATES	MP_ISG	control_TTN	9	9
FMN1	1.15	0.0389	3.08	7.65	11.4	13.4	0.000251	1.41	LV	CELLSTATES	MP_ISG	control_TTN	9	9
