# Supplementary material for: Pathogenic variants damage cell composition and single cell transcription in cardiomyopathies
Source: Science. Author manuscript; Available in PMC 2022 Oct 3. (PMC9528698; doi:10.1126/science.abo1984)
Supplement: Supp table 44.24 [file NIHMS1835045-supplement-Supp_table_44_24.xlsx]

## Sheet: Index
Column name	Description
Gene	Gene symbol, Ensembl 84
logFC	log2-fold change
FDR	False discovery rate; FDR is the PValue after (by default) Benjamini-Hochberg correction.
mean_exp_control	Mean expression values across controls
mean_exp_genotype	Mean expression values across disease samples
logCPM	logCPM is the average expression of all pseudobulked samples for that particular gene across all samples on the log2-scale expressed in counts per million (cpm, as calculated by edgeR after normalization).
F	Output of quasi-likelihood F-test
PValue	PValue is the nominal p-value derived from F
FDR_plot	-log10(False discovery rate)
Region	Studied region (LV or RV)
annotation_level	Cell-type or cell-state
cell_state/state	Specification which cell-type or state was analysed
comparison	Specification control_GENOTYPE
Observations_genotype	Numbers of Patients included in edgeR (patients with low number of nuclei have been excluded)
Observations_reference	Numbers of Patients included in edgeR (patients with low number of nuclei have been excluded)

## Sheet: control_LMNA
Gene	logFC	FDR	mean_exp_control	mean_exp_genotype	logCPM	F	PValue	FDR_plot	Region	annotation_level	cell_state	comparison	Observations_genotype	Observations_reference
AC243829.4	5.35	6e-05	0.0675	0.00156	6.22	29.7	5.08e-08	4.22	LV	CELLSTATES	MP_ISG	control_LMNA	10	9
CC2D2B	4.86	0.000464	0.0783	0.00156	6.21	24.6	7.15e-07	3.33	LV	CELLSTATES	MP_ISG	control_LMNA	10	9
HPSE	4.81	0.000226	0.206	0	6.36	26.7	2.44e-07	3.65	LV	CELLSTATES	MP_ISG	control_LMNA	10	9
ASAP2	4.25	0.00217	0.0762	0.00156	6.21	20.9	4.85e-06	2.66	LV	CELLSTATES	MP_ISG	control_LMNA	10	9
PLAU	4.24	0.000301	0.162	0.00605	6.49	25.8	3.88e-07	3.52	LV	CELLSTATES	MP_ISG	control_LMNA	10	9
ROBO1	4.21	0.00224	0.0428	0	6.06	20.6	5.56e-06	2.65	LV	CELLSTATES	MP_ISG	control_LMNA	10	9
AP005059.2	3.96	0.0101	0.028	0	5.94	21	4.1e-05	2	LV	CELLSTATES	MP_ISG	control_LMNA	10	9
CCL18	3.8	0.00224	0.0923	0.0123	6.41	20.7	5.5e-06	2.65	LV	CELLSTATES	MP_ISG	control_LMNA	10	9
CLECL1	3.67	0.0122	0.0697	0	6.17	16.1	6.12e-05	1.91	LV	CELLSTATES	MP_ISG	control_LMNA	10	9
ELAVL4	3.62	0.00254	0.0185	0	5.9	25.2	6.83e-06	2.6	LV	CELLSTATES	MP_ISG	control_LMNA	10	9
TUBG2	3.61	0.0302	0.0348	0	5.99	16.1	0.000199	1.52	LV	CELLSTATES	MP_ISG	control_LMNA	10	9
CCL8	3.55	3.04e-07	0.398	0.052	7.39	40.7	1.82e-10	6.52	LV	CELLSTATES	MP_ISG	control_LMNA	10	9
CCDC43	3.42	0.0411	0.025	0	5.9	17.1	0.000313	1.39	LV	CELLSTATES	MP_ISG	control_LMNA	10	9
S100A9	3.4	0.0461	0.0492	0.00156	6.06	13	0.000404	1.34	LV	CELLSTATES	MP_ISG	control_LMNA	10	9
FCGBP	3.34	0.0225	0.148	0.0037	6.34	14.6	0.000135	1.65	LV	CELLSTATES	MP_ISG	control_LMNA	10	9
HDAC10	3.33	0.0338	0.045	0.00605	6.15	13.5	0.000237	1.47	LV	CELLSTATES	MP_ISG	control_LMNA	10	9
LINC01515	3.31	0.0321	0.0464	0.0037	6.12	13.7	0.000215	1.49	LV	CELLSTATES	MP_ISG	control_LMNA	10	9
ISOC2	3.26	0.0394	0.0197	0.000781	5.92	15.9	0.000297	1.4	LV	CELLSTATES	MP_ISG	control_LMNA	10	9
MAP3K9	3.18	0.0429	0.0256	0.00312	6.01	13.2	0.00034	1.37	LV	CELLSTATES	MP_ISG	control_LMNA	10	9
LINC00698	3.14	0.0179	0.0139	0	5.86	21.5	9.77e-05	1.75	LV	CELLSTATES	MP_ISG	control_LMNA	10	9
ZKSCAN4	3.04	0.0376	0.0981	0.0123	6.32	13.2	0.000278	1.42	LV	CELLSTATES	MP_ISG	control_LMNA	10	9
PLAUR	2.93	0.0111	0.157	0.0297	6.57	16.3	5.3e-05	1.95	LV	CELLSTATES	MP_ISG	control_LMNA	10	9
PCK2	2.87	0.0435	0.131	0.0198	6.43	12.7	0.000358	1.36	LV	CELLSTATES	MP_ISG	control_LMNA	10	9
C4orf47	2.82	0.0461	0.0139	0.000781	5.88	16.5	0.000417	1.34	LV	CELLSTATES	MP_ISG	control_LMNA	10	9
JAKMIP2	2.82	0.0461	0.0139	0.000781	5.88	16.5	0.000417	1.34	LV	CELLSTATES	MP_ISG	control_LMNA	10	9
TLCD2	2.82	0.0461	0.0139	0.000781	5.88	16.5	0.000417	1.34	LV	CELLSTATES	MP_ISG	control_LMNA	10	9
LILRB2	2.53	0.00601	0.272	0.0514	6.93	18.1	2.13e-05	2.22	LV	CELLSTATES	MP_ISG	control_LMNA	10	9
CCL2	2.45	0.00257	0.33	0.071	7.15	20.1	7.45e-06	2.59	LV	CELLSTATES	MP_ISG	control_LMNA	10	9
GLIPR2	2.43	0.0461	0.184	0.0366	6.61	12.4	0.000419	1.34	LV	CELLSTATES	MP_ISG	control_LMNA	10	9
LILRA6	2.43	0.0461	0.197	0.0357	6.64	12.5	0.000418	1.34	LV	CELLSTATES	MP_ISG	control_LMNA	10	9
NCKAP5	2.34	0.000171	0.713	0.155	7.85	27.3	1.71e-07	3.77	LV	CELLSTATES	MP_ISG	control_LMNA	10	9
CCR1	2.29	0.0302	0.221	0.0566	6.81	13.9	0.000197	1.52	LV	CELLSTATES	MP_ISG	control_LMNA	10	9
MB21D2	2.16	0.011	0.316	0.0984	7.14	16.4	5.08e-05	1.96	LV	CELLSTATES	MP_ISG	control_LMNA	10	9
HIF1A-AS2	2.15	0.00118	0.419	0.156	7.62	22.3	2.33e-06	2.93	LV	CELLSTATES	MP_ISG	control_LMNA	10	9
CTSA	2.13	0.00637	0.411	0.115	7.37	17.9	2.35e-05	2.2	LV	CELLSTATES	MP_ISG	control_LMNA	10	9
PAQR3	2.07	0.0197	0.285	0.0846	7.17	15	0.000109	1.71	LV	CELLSTATES	MP_ISG	control_LMNA	10	9
PPARD	2.05	0.00224	0.464	0.148	7.66	20.6	5.7e-06	2.65	LV	CELLSTATES	MP_ISG	control_LMNA	10	9
FAM107B	2.04	0.0106	0.266	0.104	7.3	16.6	4.63e-05	1.98	LV	CELLSTATES	MP_ISG	control_LMNA	10	9
FPR1	2.04	0.00118	0.691	0.187	7.9	22.3	2.35e-06	2.93	LV	CELLSTATES	MP_ISG	control_LMNA	10	9
RND3	1.97	0.0464	0.364	0.0707	7.09	12.4	0.000425	1.33	LV	CELLSTATES	MP_ISG	control_LMNA	10	9
LMNA	1.93	0.0435	0.303	0.098	7.15	12.7	0.000356	1.36	LV	CELLSTATES	MP_ISG	control_LMNA	10	9
NEURL2	1.91	0.00556	0.523	0.191	7.75	18.3	1.92e-05	2.26	LV	CELLSTATES	MP_ISG	control_LMNA	10	9
TNFSF10	1.77	0.0461	0.553	0.126	7.5	12.5	0.000404	1.34	LV	CELLSTATES	MP_ISG	control_LMNA	10	9
CHST15	1.76	0.0106	0.658	0.217	7.89	16.6	4.6e-05	1.98	LV	CELLSTATES	MP_ISG	control_LMNA	10	9
HIF1A	1.76	0.000445	1.27	0.468	8.92	24.9	6.16e-07	3.35	LV	CELLSTATES	MP_ISG	control_LMNA	10	9
IL7	1.76	0.0221	0.635	0.149	7.61	14.7	0.000128	1.66	LV	CELLSTATES	MP_ISG	control_LMNA	10	9
ENTPD1	1.7	0.0435	0.438	0.157	7.58	12.7	0.000361	1.36	LV	CELLSTATES	MP_ISG	control_LMNA	10	9
CD14	1.67	0.0279	0.499	0.189	7.82	14.1	0.000173	1.55	LV	CELLSTATES	MP_ISG	control_LMNA	10	9
CLEC7A	1.66	0.0338	0.624	0.177	7.7	13.5	0.000234	1.47	LV	CELLSTATES	MP_ISG	control_LMNA	10	9
CD44	1.64	0.0111	0.773	0.276	8.15	16.4	5.22e-05	1.95	LV	CELLSTATES	MP_ISG	control_LMNA	10	9
FPR3	1.51	0.0225	0.748	0.338	8.26	14.6	0.000135	1.65	LV	CELLSTATES	MP_ISG	control_LMNA	10	9
MIR99AHG	1.4	0.0435	1.14	0.427	8.71	12.8	0.000351	1.36	LV	CELLSTATES	MP_ISG	control_LMNA	10	9
PLTP	1.39	0.0101	1.67	0.805	9.26	16.9	4.03e-05	2	LV	CELLSTATES	MP_ISG	control_LMNA	10	9
CR1	1.33	0.0279	1.19	0.501	8.69	14.1	0.000174	1.55	LV	CELLSTATES	MP_ISG	control_LMNA	10	9
RNF150	1.29	0.0328	1.09	0.494	8.74	13.6	0.000222	1.48	LV	CELLSTATES	MP_ISG	control_LMNA	10	9
LGMN	1.19	0.0121	3.48	1.78	10.4	16.1	5.97e-05	1.92	LV	CELLSTATES	MP_ISG	control_LMNA	10	9

## Sheet: control_PKP2
Gene	logFC	FDR	mean_exp_control	mean_exp_genotype	logCPM	F	PValue	FDR_plot	Region	annotation_level	cell_state	comparison	Observations_genotype	Observations_reference
AP002433.1	6.03	0.000129	0.0595	0.0034	6.04	26.6	2.54e-07	3.89	LV	CELLSTATES	MP_ISG	control_PKP2	6	9
CCL18	5.37	2.16e-05	0.0923	0.0104	6.27	31.3	2.21e-08	4.67	LV	CELLSTATES	MP_ISG	control_PKP2	6	9
AC243829.4	5.07	0.000436	0.0675	0.00818	6.12	23.6	1.17e-06	3.36	LV	CELLSTATES	MP_ISG	control_PKP2	6	9
ATRNL1	4.89	0.00479	0.029	0.0085	5.93	18.1	2.07e-05	2.32	LV	CELLSTATES	MP_ISG	control_PKP2	6	9
ELAVL4	4.87	0.00285	0.0185	0	5.7	19.8	1.07e-05	2.55	LV	CELLSTATES	MP_ISG	control_PKP2	6	9
EPAS1	4.77	5.86e-07	0.197	0.018	6.73	39.3	3.68e-10	6.23	LV	CELLSTATES	MP_ISG	control_PKP2	6	9
AL137789.1	4.69	0.0018	0.158	0.0017	6.19	20.6	5.67e-06	2.74	LV	CELLSTATES	MP_ISG	control_PKP2	6	9
AC127164.1	4.62	0.0349	0.0222	0	5.71	14.2	0.000389	1.46	LV	CELLSTATES	MP_ISG	control_PKP2	6	9
S100A9	4.52	0.0164	0.0492	0	5.85	14.9	0.00012	1.79	LV	CELLSTATES	MP_ISG	control_PKP2	6	9
CRHBP	4.48	0.0145	0.0416	0.00298	5.91	15.2	9.66e-05	1.84	LV	CELLSTATES	MP_ISG	control_PKP2	6	9
BIRC7	4.43	0.0337	0.0361	0	5.75	13.6	0.000339	1.47	LV	CELLSTATES	MP_ISG	control_PKP2	6	9
CDC7	4.42	0.016	0.0752	0	5.95	14.9	0.000113	1.8	LV	CELLSTATES	MP_ISG	control_PKP2	6	9
HHLA3	4.37	0.031	0.0197	0.0017	5.74	13.4	0.000309	1.51	LV	CELLSTATES	MP_ISG	control_PKP2	6	9
ZNF528	4.36	0.0103	0.0752	0.00468	6.02	16.1	6.17e-05	1.99	LV	CELLSTATES	MP_ISG	control_PKP2	6	9
LINC00698	4.29	0.0181	0.0139	0	5.66	16	0.000138	1.74	LV	CELLSTATES	MP_ISG	control_PKP2	6	9
LINC01303	4.29	0.0181	0.0139	0	5.66	16	0.000138	1.74	LV	CELLSTATES	MP_ISG	control_PKP2	6	9
ABLIM3	4.24	4.62e-05	0.185	0.016	6.66	29.2	6.53e-08	4.34	LV	CELLSTATES	MP_ISG	control_PKP2	6	9
ISOC2	4.2	0.0349	0.0197	0.0034	5.77	12.8	0.00037	1.46	LV	CELLSTATES	MP_ISG	control_PKP2	6	9
PNP	4.15	0.0487	0.0268	0.00298	5.79	11.6	0.000662	1.31	LV	CELLSTATES	MP_ISG	control_PKP2	6	9
DZIP1L	4.11	0.0349	0.029	0.0049	5.83	12.6	0.000388	1.46	LV	CELLSTATES	MP_ISG	control_PKP2	6	9
LXN	4.08	0.00487	0.0659	0.0165	6.24	18	2.23e-05	2.31	LV	CELLSTATES	MP_ISG	control_PKP2	6	9
AC069185.1	3.92	0.0347	0.0139	0.0017	5.69	13.5	0.000363	1.46	LV	CELLSTATES	MP_ISG	control_PKP2	6	9
CCR1	3.92	0.00038	0.221	0.0235	6.61	24	9.56e-07	3.42	LV	CELLSTATES	MP_ISG	control_PKP2	6	9
MIPOL1	3.92	0.0347	0.0139	0.0017	5.69	13.5	0.000363	1.46	LV	CELLSTATES	MP_ISG	control_PKP2	6	9
BCL3	3.88	0.00599	0.152	0.00675	6.33	17.5	2.87e-05	2.22	LV	CELLSTATES	MP_ISG	control_PKP2	6	9
ATF5	3.87	0.0368	0.0688	0.0066	5.99	12.5	0.000417	1.43	LV	CELLSTATES	MP_ISG	control_PKP2	6	9
VCAN	3.86	0.0377	0.182	0	6.09	12.3	0.000454	1.42	LV	CELLSTATES	MP_ISG	control_PKP2	6	9
AC068413.1	3.79	0.0349	0.0139	0.0034	5.72	13	0.000388	1.46	LV	CELLSTATES	MP_ISG	control_PKP2	6	9
AC079210.1	3.76	0.000147	0.219	0.0325	6.77	26.2	3.01e-07	3.83	LV	CELLSTATES	MP_ISG	control_PKP2	6	9
CCL2	3.73	0.000101	0.33	0.0328	7.01	27.2	1.83e-07	3.99	LV	CELLSTATES	MP_ISG	control_PKP2	6	9
GBP1	3.73	0.0307	0.119	0.0034	6.15	13.1	0.000301	1.51	LV	CELLSTATES	MP_ISG	control_PKP2	6	9
RANBP3	3.5	0.0446	0.0638	0.0179	6.19	11.8	0.000582	1.35	LV	CELLSTATES	MP_ISG	control_PKP2	6	9
PLAU	3.4	0.0103	0.162	0.0268	6.45	16.1	6.05e-05	1.99	LV	CELLSTATES	MP_ISG	control_PKP2	6	9
CR1	3.36	4.47e-09	1.19	0.169	8.48	50.2	1.4e-12	8.35	LV	CELLSTATES	MP_ISG	control_PKP2	6	9
SEL1L3	3.35	0.0426	0.0827	0.0165	6.18	12	0.000546	1.37	LV	CELLSTATES	MP_ISG	control_PKP2	6	9
GIMAP7	3.18	0.0167	0.144	0.0276	6.5	14.7	0.000125	1.78	LV	CELLSTATES	MP_ISG	control_PKP2	6	9
PPARD	3.16	8.54e-06	0.464	0.097	7.56	33.6	6.71e-09	5.07	LV	CELLSTATES	MP_ISG	control_PKP2	6	9
FBN2	3.14	0.0108	0.127	0.0204	6.49	15.9	6.6e-05	1.97	LV	CELLSTATES	MP_ISG	control_PKP2	6	9
PART1	3.14	0.00253	0.144	0.0613	6.82	19.6	9.33e-06	2.6	LV	CELLSTATES	MP_ISG	control_PKP2	6	9
FPR1	3.13	1.58e-05	0.691	0.1	7.79	32.2	1.37e-08	4.8	LV	CELLSTATES	MP_ISG	control_PKP2	6	9
IGSF6	3.05	0.0247	0.151	0.0353	6.43	13.7	0.00021	1.61	LV	CELLSTATES	MP_ISG	control_PKP2	6	9
DAB2	3.04	4.4e-05	0.514	0.0885	7.57	29.6	5.39e-08	4.36	LV	CELLSTATES	MP_ISG	control_PKP2	6	9
ENPP2	2.96	0.0124	0.193	0.0379	6.65	15.5	8.21e-05	1.91	LV	CELLSTATES	MP_ISG	control_PKP2	6	9
HIVEP1	2.95	0.00649	0.222	0.0371	6.76	17.3	3.16e-05	2.19	LV	CELLSTATES	MP_ISG	control_PKP2	6	9
FAM20A	2.82	1.02e-07	1.46	0.332	9.02	43	5.59e-11	6.99	LV	CELLSTATES	MP_ISG	control_PKP2	6	9
KIFC3	2.8	0.0349	0.164	0.03	6.47	12.7	0.000369	1.46	LV	CELLSTATES	MP_ISG	control_PKP2	6	9
CD44	2.78	6.67e-05	0.773	0.131	8.04	28.3	1.05e-07	4.18	LV	CELLSTATES	MP_ISG	control_PKP2	6	9
PIM3	2.77	0.0461	0.171	0.0292	6.54	11.7	0.000617	1.34	LV	CELLSTATES	MP_ISG	control_PKP2	6	9
DSTYK	2.76	0.016	0.158	0.0456	6.72	14.9	0.000112	1.8	LV	CELLSTATES	MP_ISG	control_PKP2	6	9
SLC16A10	2.67	4.59e-05	0.749	0.181	8.08	29.3	6.13e-08	4.34	LV	CELLSTATES	MP_ISG	control_PKP2	6	9
RAB11FIP1	2.65	0.0164	0.182	0.0553	6.85	14.8	0.000121	1.79	LV	CELLSTATES	MP_ISG	control_PKP2	6	9
SLFN5	2.64	0.0484	0.102	0.0513	6.57	11.6	0.000654	1.32	LV	CELLSTATES	MP_ISG	control_PKP2	6	9
FPR3	2.6	6.96e-05	0.748	0.202	8.13	28.1	1.15e-07	4.16	LV	CELLSTATES	MP_ISG	control_PKP2	6	9
EEPD1	2.56	0.0347	0.157	0.0492	6.67	12.8	0.000355	1.46	LV	CELLSTATES	MP_ISG	control_PKP2	6	9
PLXDC1	2.56	0.00226	0.245	0.0974	7.18	19.9	7.98e-06	2.65	LV	CELLSTATES	MP_ISG	control_PKP2	6	9
FP236383.1	2.54	0.000129	0.815	0.224	8.16	26.6	2.45e-07	3.89	LV	CELLSTATES	MP_ISG	control_PKP2	6	9
PAQR3	2.53	0.00966	0.285	0.0764	7.14	16.3	5.31e-05	2.01	LV	CELLSTATES	MP_ISG	control_PKP2	6	9
HIF1A	2.51	4.33e-06	1.27	0.398	8.97	35.1	3.07e-09	5.36	LV	CELLSTATES	MP_ISG	control_PKP2	6	9
TBC1D9	2.49	0.000434	0.533	0.216	7.99	23.7	1.13e-06	3.36	LV	CELLSTATES	MP_ISG	control_PKP2	6	9
SH3RF3	2.47	0.000259	0.817	0.225	8.26	24.9	5.9e-07	3.59	LV	CELLSTATES	MP_ISG	control_PKP2	6	9
FAM107B	2.46	0.00194	0.266	0.114	7.31	20.4	6.41e-06	2.71	LV	CELLSTATES	MP_ISG	control_PKP2	6	9
CTSL	2.4	0.000329	0.783	0.177	8.12	24.4	7.75e-07	3.48	LV	CELLSTATES	MP_ISG	control_PKP2	6	9
CD55	2.39	0.0181	0.3	0.0743	7.09	14.5	0.00014	1.74	LV	CELLSTATES	MP_ISG	control_PKP2	6	9
HIF1A-AS2	2.37	0.00138	0.419	0.164	7.68	21.2	4.12e-06	2.86	LV	CELLSTATES	MP_ISG	control_PKP2	6	9
CD200R1	2.34	0.0183	0.3	0.0787	7.18	14.5	0.000143	1.74	LV	CELLSTATES	MP_ISG	control_PKP2	6	9
ST8SIA4	2.3	0.00293	0.72	0.167	8.01	19.2	1.15e-05	2.53	LV	CELLSTATES	MP_ISG	control_PKP2	6	9
LILRB2	2.27	0.0426	0.272	0.0837	6.91	11.9	0.000549	1.37	LV	CELLSTATES	MP_ISG	control_PKP2	6	9
PCED1B	2.21	0.0243	0.347	0.128	7.39	13.8	0.0002	1.61	LV	CELLSTATES	MP_ISG	control_PKP2	6	9
CTSC	2.09	0.00293	0.979	0.435	8.66	19.3	1.14e-05	2.53	LV	CELLSTATES	MP_ISG	control_PKP2	6	9
IL7	2.07	0.0283	0.635	0.114	7.55	13.3	0.000262	1.55	LV	CELLSTATES	MP_ISG	control_PKP2	6	9
CLEC7A	2.06	0.0292	0.624	0.119	7.6	13.2	0.000275	1.53	LV	CELLSTATES	MP_ISG	control_PKP2	6	9
PTPRE	2.06	0.00319	0.851	0.328	8.47	19	1.28e-05	2.5	LV	CELLSTATES	MP_ISG	control_PKP2	6	9
ROR1	2.06	0.0296	0.353	0.124	7.39	13.2	0.000284	1.53	LV	CELLSTATES	MP_ISG	control_PKP2	6	9
ARMC2	2.05	0.00693	0.472	0.207	7.92	17.1	3.47e-05	2.16	LV	CELLSTATES	MP_ISG	control_PKP2	6	9
NCKAP5	2.05	0.0112	0.713	0.169	7.93	15.8	7.14e-05	1.95	LV	CELLSTATES	MP_ISG	control_PKP2	6	9
CHST15	1.97	0.0206	0.658	0.193	7.92	14.2	0.000165	1.69	LV	CELLSTATES	MP_ISG	control_PKP2	6	9
CCL8	1.95	0.0446	0.398	0.136	7.63	11.8	0.000578	1.35	LV	CELLSTATES	MP_ISG	control_PKP2	6	9
PRKAR1A	1.93	0.0264	0.332	0.177	7.66	13.6	0.000226	1.58	LV	CELLSTATES	MP_ISG	control_PKP2	6	9
LITAF	1.92	0.021	0.455	0.206	7.8	14.1	0.00017	1.68	LV	CELLSTATES	MP_ISG	control_PKP2	6	9
C6orf62	1.9	0.0374	0.374	0.224	7.77	12.3	0.000444	1.43	LV	CELLSTATES	MP_ISG	control_PKP2	6	9
LGMN	1.89	4.4e-05	3.48	1.39	10.4	29.5	5.53e-08	4.36	LV	CELLSTATES	MP_ISG	control_PKP2	6	9
HS3ST2	1.88	0.00792	0.588	0.764	8.81	16.8	4.23e-05	2.1	LV	CELLSTATES	MP_ISG	control_PKP2	6	9
GPR155	1.86	0.0296	0.351	0.237	7.82	13.1	0.000288	1.53	LV	CELLSTATES	MP_ISG	control_PKP2	6	9
ZFP36L1	1.85	0.00792	0.759	0.321	8.39	16.8	4.2e-05	2.1	LV	CELLSTATES	MP_ISG	control_PKP2	6	9
CIITA	1.82	0.0234	0.498	0.229	7.88	13.9	0.000191	1.63	LV	CELLSTATES	MP_ISG	control_PKP2	6	9
CD14	1.8	0.0461	0.499	0.163	7.77	11.7	0.000619	1.34	LV	CELLSTATES	MP_ISG	control_PKP2	6	9
DTNB	1.8	0.016	0.549	0.315	8.2	15	0.000109	1.8	LV	CELLSTATES	MP_ISG	control_PKP2	6	9
EPB41L3	1.75	0.00457	1.74	0.591	9.27	18.3	1.9e-05	2.34	LV	CELLSTATES	MP_ISG	control_PKP2	6	9
NRP1	1.56	0.0112	3.32	1.49	10.4	15.8	7.2e-05	1.95	LV	CELLSTATES	MP_ISG	control_PKP2	6	9
TGFBI	1.53	0.0403	0.972	0.358	8.54	12.1	0.000498	1.4	LV	CELLSTATES	MP_ISG	control_PKP2	6	9
MSR1	1.46	0.016	2.18	0.976	9.72	15	0.00011	1.8	LV	CELLSTATES	MP_ISG	control_PKP2	6	9
NAIP	1.45	0.0293	2.87	1.11	9.98	13.2	0.000279	1.53	LV	CELLSTATES	MP_ISG	control_PKP2	6	9
PLTP	1.43	0.0277	1.67	0.68	9.33	13.4	0.000248	1.56	LV	CELLSTATES	MP_ISG	control_PKP2	6	9
ZEB2	1.39	0.0123	4.85	2.68	10.9	15.6	8.02e-05	1.91	LV	CELLSTATES	MP_ISG	control_PKP2	6	9

## Sheet: control_PVneg
Gene	logFC	FDR	mean_exp_control	mean_exp_genotype	logCPM	F	PValue	FDR_plot	Region	annotation_level	cell_state	comparison	Observations_genotype	Observations_reference
JAM3	3.96	0.0401	0.0197	0	5.9	16.5	0.000119	1.4	LV	CELLSTATES	MP_ISG	control_PVneg	7	9
CCL2	3.72	0.000694	0.33	0.111	7.44	24.8	6.48e-07	3.16	LV	CELLSTATES	MP_ISG	control_PVneg	7	9
AP002433.1	3.61	0.0456	0.0595	0.0125	6.29	14.2	0.000165	1.34	LV	CELLSTATES	MP_ISG	control_PVneg	7	9
AC019117.1	3.49	0.0456	0.0139	0	5.86	16.7	0.000167	1.34	LV	CELLSTATES	MP_ISG	control_PVneg	7	9
C17orf51	3.49	0.0456	0.0139	0	5.86	16.7	0.000167	1.34	LV	CELLSTATES	MP_ISG	control_PVneg	7	9
DUSP27	3.49	0.0456	0.0139	0	5.86	16.7	0.000167	1.34	LV	CELLSTATES	MP_ISG	control_PVneg	7	9
LINC00698	3.49	0.0456	0.0139	0	5.86	16.7	0.000167	1.34	LV	CELLSTATES	MP_ISG	control_PVneg	7	9
TLCD2	3.49	0.0456	0.0139	0	5.86	16.7	0.000167	1.34	LV	CELLSTATES	MP_ISG	control_PVneg	7	9
CCL18	3.33	0.0298	0.0923	0.0215	6.48	16	6.27e-05	1.53	LV	CELLSTATES	MP_ISG	control_PVneg	7	9
CCL8	2.87	0.00825	0.398	0.231	7.95	19.3	1.09e-05	2.08	LV	CELLSTATES	MP_ISG	control_PVneg	7	9
FPR1	2.78	0.000694	0.691	0.145	7.95	24.8	6.48e-07	3.16	LV	CELLSTATES	MP_ISG	control_PVneg	7	9
NEURL2	2.53	0.00602	0.523	0.0993	7.79	20.1	7.5e-06	2.22	LV	CELLSTATES	MP_ISG	control_PVneg	7	9
CHST15	2.41	0.0138	0.658	0.208	8.03	18.1	2.15e-05	1.86	LV	CELLSTATES	MP_ISG	control_PVneg	7	9
PAQR3	2.36	0.0414	0.285	0.0745	7.22	14.7	0.000129	1.38	LV	CELLSTATES	MP_ISG	control_PVneg	7	9
NCKAP5	2.08	0.0291	0.713	0.169	8.01	16.2	5.79e-05	1.54	LV	CELLSTATES	MP_ISG	control_PVneg	7	9
AC004551.1	2.07	0.0472	0.581	0.16	7.81	14	0.000184	1.33	LV	CELLSTATES	MP_ISG	control_PVneg	7	9
HIF1A-AS2	2.07	0.0349	0.419	0.159	7.82	15.4	8.62e-05	1.46	LV	CELLSTATES	MP_ISG	control_PVneg	7	9

## Sheet: control_RBM20
Gene	logFC	FDR	mean_exp_control	mean_exp_genotype	logCPM	F	PValue	FDR_plot	Region	annotation_level	cell_state	comparison	Observations_genotype	Observations_reference
CXCL10	5.56	3.09e-07	0.937	0	8.02	41.2	1.39e-10	6.51	LV	CELLSTATES	MP_ISG	control_RBM20	7	9
C5orf17	4.1	0.0123	0.182	0	7.1	18	2.21e-05	1.91	LV	CELLSTATES	MP_ISG	control_RBM20	7	9
CCL2	4.07	0.000662	0.33	0.0179	7.57	25.1	5.46e-07	3.18	LV	CELLSTATES	MP_ISG	control_RBM20	7	9
IFIT1	4.03	8.76e-06	0.863	0.0298	8.04	34.1	5.25e-09	5.06	LV	CELLSTATES	MP_ISG	control_RBM20	7	9
FCGBP	3.82	0.0392	0.148	0	7	15	0.000109	1.41	LV	CELLSTATES	MP_ISG	control_RBM20	7	9
CCL8	2.9	0.00241	0.398	0.0893	7.96	22	2.71e-06	2.62	LV	CELLSTATES	MP_ISG	control_RBM20	7	9
CR1	2	0.0103	1.19	0.258	8.86	18.6	1.62e-05	1.99	LV	CELLSTATES	MP_ISG	control_RBM20	7	9

## Sheet: control_TTN
Gene	logFC	FDR	mean_exp_control	mean_exp_genotype	logCPM	F	PValue	FDR_plot	Region	annotation_level	cell_state	comparison	Observations_genotype	Observations_reference
AC243829.4	5.79	2.54e-06	0.0675	0	6.26	36	1.98e-09	5.59	LV	CELLSTATES	MP_ISG	control_TTN	9	9
CXCL10	5.2	3.67e-07	0.937	0	7.39	41.1	1.42e-10	6.44	LV	CELLSTATES	MP_ISG	control_TTN	9	9
FAM234B	4.02	0.0105	0.0601	0	6.09	18.1	3.36e-05	1.98	LV	CELLSTATES	MP_ISG	control_TTN	9	9
LONRF3	3.92	0.0101	0.119	0	6.21	17.3	3.13e-05	2	LV	CELLSTATES	MP_ISG	control_TTN	9	9
AC073592.1	3.82	0.0397	0.0345	0	6.01	16.7	0.000259	1.4	LV	CELLSTATES	MP_ISG	control_TTN	9	9
KIAA1143	3.8	0.024	0.0308	0	6.01	17.4	0.000108	1.62	LV	CELLSTATES	MP_ISG	control_TTN	9	9
BIRC7	3.66	0.0389	0.0361	0	6.01	15.9	0.000246	1.41	LV	CELLSTATES	MP_ISG	control_TTN	9	9
AL162231.2	3.61	0.0388	0.021	0	5.97	17.3	0.000241	1.41	LV	CELLSTATES	MP_ISG	control_TTN	9	9
ELAVL4	3.61	0.00537	0.0185	0	5.97	22	1.5e-05	2.27	LV	CELLSTATES	MP_ISG	control_TTN	9	9
PLAU	3.43	0.00201	0.162	0.0167	6.61	21	4.69e-06	2.7	LV	CELLSTATES	MP_ISG	control_TTN	9	9
AC023590.1	3.42	0.0403	0.0454	0.0037	6.11	13.3	0.000269	1.4	LV	CELLSTATES	MP_ISG	control_TTN	9	9
ADGRE2	3.37	0.0261	0.111	0.00694	6.3	14.6	0.00013	1.58	LV	CELLSTATES	MP_ISG	control_TTN	9	9
GBP1	3.36	0.0253	0.119	0.00542	6.35	14.8	0.00012	1.6	LV	CELLSTATES	MP_ISG	control_TTN	9	9
C7	3.27	0.0388	0.0793	0.00966	6.27	13.5	0.000238	1.41	LV	CELLSTATES	MP_ISG	control_TTN	9	9
LINC01303	3.17	0.0327	0.0139	0	5.93	18.7	0.000178	1.49	LV	CELLSTATES	MP_ISG	control_TTN	9	9
AP002433.1	3.13	0.0381	0.0595	0.0193	6.35	13.7	0.00021	1.42	LV	CELLSTATES	MP_ISG	control_TTN	9	9
CCL8	3.11	7.22e-06	0.398	0.0638	7.47	33.5	7.3e-09	5.14	LV	CELLSTATES	MP_ISG	control_TTN	9	9
SLC2A3	3.11	0.00266	0.315	0.012	6.92	20.4	6.4e-06	2.58	LV	CELLSTATES	MP_ISG	control_TTN	9	9
THBS1	3.1	0.00174	0.36	0.0302	6.88	21.4	3.75e-06	2.76	LV	CELLSTATES	MP_ISG	control_TTN	9	9
EPAS1	2.98	0.000428	0.197	0.0457	6.93	24.5	7.32e-07	3.37	LV	CELLSTATES	MP_ISG	control_TTN	9	9
BASP1	2.84	0.0178	0.205	0.0211	6.65	15.8	7.18e-05	1.75	LV	CELLSTATES	MP_ISG	control_TTN	9	9
NAMPT	2.79	2.38e-06	0.713	0.123	7.93	36.3	1.66e-09	5.62	LV	CELLSTATES	MP_ISG	control_TTN	9	9
FP236383.1	2.74	9.34e-07	0.815	0.173	8.04	38.6	5.08e-10	6.03	LV	CELLSTATES	MP_ISG	control_TTN	9	9
ABLIM3	2.71	0.004	0.185	0.0466	6.89	19.4	1.09e-05	2.4	LV	CELLSTATES	MP_ISG	control_TTN	9	9
CCL18	2.66	0.0321	0.0923	0.032	6.54	14.1	0.000171	1.49	LV	CELLSTATES	MP_ISG	control_TTN	9	9
ITGA4	2.51	0.0384	0.225	0.031	6.78	13.7	0.000215	1.42	LV	CELLSTATES	MP_ISG	control_TTN	9	9
CCL2	2.5	0.00296	0.33	0.0676	7.22	20.1	7.36e-06	2.53	LV	CELLSTATES	MP_ISG	control_TTN	9	9
HIF1A-AS2	2.46	0.00014	0.419	0.14	7.75	27.2	1.85e-07	3.85	LV	CELLSTATES	MP_ISG	control_TTN	9	9
TFRC	2.44	4.59e-06	0.803	0.22	8.25	34.7	3.92e-09	5.34	LV	CELLSTATES	MP_ISG	control_TTN	9	9
NCKAP5	2.37	0.000143	0.713	0.135	7.91	27	1.99e-07	3.85	LV	CELLSTATES	MP_ISG	control_TTN	9	9
PLXDC1	2.34	0.00344	0.245	0.0957	7.24	19.7	9.09e-06	2.46	LV	CELLSTATES	MP_ISG	control_TTN	9	9
CR1	2.27	7.22e-06	1.19	0.287	8.59	33.5	6.95e-09	5.14	LV	CELLSTATES	MP_ISG	control_TTN	9	9
CTSL	2.24	0.000105	0.783	0.201	8.16	27.9	1.31e-07	3.98	LV	CELLSTATES	MP_ISG	control_TTN	9	9
CCR1	2.23	0.0388	0.221	0.0602	6.87	13.5	0.000239	1.41	LV	CELLSTATES	MP_ISG	control_TTN	9	9
LILRB2	2.21	0.0253	0.272	0.0617	7.02	14.8	0.000118	1.6	LV	CELLSTATES	MP_ISG	control_TTN	9	9
MB21D2	2.12	0.0175	0.316	0.0827	7.24	15.8	6.86e-05	1.76	LV	CELLSTATES	MP_ISG	control_TTN	9	9
TNFSF10	2.08	0.0213	0.553	0.0846	7.45	15.4	8.93e-05	1.67	LV	CELLSTATES	MP_ISG	control_TTN	9	9
HIF1A	2.02	4.38e-05	1.27	0.462	9	29.7	5.1e-08	4.36	LV	CELLSTATES	MP_ISG	control_TTN	9	9
IL7	2	0.0105	0.635	0.13	7.65	17.2	3.42e-05	1.98	LV	CELLSTATES	MP_ISG	control_TTN	9	9
EXT1	1.92	0.000241	1.09	0.443	8.79	25.8	3.74e-07	3.62	LV	CELLSTATES	MP_ISG	control_TTN	9	9
CHST15	1.89	0.00615	0.658	0.172	7.9	18.4	1.77e-05	2.21	LV	CELLSTATES	MP_ISG	control_TTN	9	9
DOCK10	1.81	0.0388	0.391	0.134	7.57	13.6	0.000222	1.41	LV	CELLSTATES	MP_ISG	control_TTN	9	9
NEURL2	1.78	0.0162	0.523	0.179	7.8	16.1	6.03e-05	1.79	LV	CELLSTATES	MP_ISG	control_TTN	9	9
ARL4C	1.72	0.0293	0.451	0.201	7.8	14.3	0.000152	1.53	LV	CELLSTATES	MP_ISG	control_TTN	9	9
SRGN	1.67	0.0261	1.03	0.287	8.52	14.6	0.000129	1.58	LV	CELLSTATES	MP_ISG	control_TTN	9	9
SH3RF3	1.61	0.0244	0.817	0.412	8.55	14.9	0.000112	1.61	LV	CELLSTATES	MP_ISG	control_TTN	9	9
FPR3	1.59	0.0201	0.748	0.338	8.34	15.5	8.29e-05	1.7	LV	CELLSTATES	MP_ISG	control_TTN	9	9
LGMN	1.53	0.000833	3.48	1.61	10.4	23.1	1.55e-06	3.08	LV	CELLSTATES	MP_ISG	control_TTN	9	9
FAM20A	1.48	0.00757	1.46	0.638	9.2	18	2.23e-05	2.12	LV	CELLSTATES	MP_ISG	control_TTN	9	9
CEMIP2	1.44	0.0388	0.916	0.429	8.6	13.6	0.000227	1.41	LV	CELLSTATES	MP_ISG	control_TTN	9	9
BAZ1A	1.43	0.0448	0.907	0.417	8.51	13	0.00031	1.35	LV	CELLSTATES	MP_ISG	control_TTN	9	9
HS3ST2	1.35	0.0478	0.588	0.366	8.29	12.9	0.000334	1.32	LV	CELLSTATES	MP_ISG	control_TTN	9	9
CTSB	1.31	0.024	2.54	1.21	9.87	15	0.000107	1.62	LV	CELLSTATES	MP_ISG	control_TTN	9	9
PLTP	1.27	0.0389	1.67	0.785	9.36	13.4	0.000248	1.41	LV	CELLSTATES	MP_ISG	control_TTN	9	9
