# Supplementary material for: Pathogenic variants damage cell composition and single cell transcription in cardiomyopathies
Source: Science. Author manuscript; Available in PMC 2022 Oct 3. (PMC9528698; doi:10.1126/science.abo1984)
Supplement: Supp table 44.25 [file NIHMS1835045-supplement-Supp_table_44_25.xlsx]

## Sheet: Index
Column name	Description
Gene	Gene symbol, Ensembl 84
logFC	log2-fold change
FDR	False discovery rate; FDR is the PValue after (by default) Benjamini-Hochberg correction.
mean_exp_control	Mean expression values across controls
mean_exp_genotype	Mean expression values across disease samples
logCPM	logCPM is the average expression of all pseudobulked samples for that particular gene across all samples on the log2-scale expressed in counts per million (cpm, as calculated by edgeR after normalization).
F	Output of quasi-likelihood F-test
PValue	PValue is the nominal p-value derived from F
FDR_plot	-log10(False discovery rate)
Region	Studied region (LV or RV)
annotation_level	Cell-type or cell-state
cell_state/state	Specification which cell-type or state was analysed
comparison	Specification control_GENOTYPE
Observations_genotype	Numbers of Patients included in edgeR (patients with low number of nuclei have been excluded)
Observations_reference	Numbers of Patients included in edgeR (patients with low number of nuclei have been excluded)

## Sheet: LMNA_control
Gene	logFC	FDR	mean_exp_control	mean_exp_genotype	logCPM	F	PValue	FDR_plot	Region	annotation_level	cell_state	comparison	Observations_genotype	Observations_reference
FOSB	5.31	3.81e-05	0.00118	0.131	5.86	39.4	3.68e-08	4.42	LV	CELLSTATES	MP_OSM	control_LMNA	11	17
GRB10	5.2	4.52e-07	0.00178	0.144	5.81	58.8	1.46e-10	6.34	LV	CELLSTATES	MP_OSM	control_LMNA	11	17
ALOX15B	5.08	8.93e-08	0.00594	0.197	6.04	68	1.44e-11	7.05	LV	CELLSTATES	MP_OSM	control_LMNA	11	17
ADGRG7	4.25	0.0038	0	0.0368	5.08	22.4	2.11e-05	2.42	LV	CELLSTATES	MP_OSM	control_LMNA	11	17
CLEC4E	3.9	2.24e-07	0.0173	0.316	6.59	62.7	5.42e-11	6.65	LV	CELLSTATES	MP_OSM	control_LMNA	11	17
AC012150.1	3.76	0.000641	0	0.025	4.99	29.4	2.06e-06	3.19	LV	CELLSTATES	MP_OSM	control_LMNA	11	17
AL158071.4	3.43	0.000124	0.00881	0.142	5.74	33.8	2.3e-07	3.91	LV	CELLSTATES	MP_OSM	control_LMNA	11	17
PDK4	3.35	6.63e-07	0.308	3.89	9.88	56.5	2.67e-10	6.18	LV	CELLSTATES	MP_OSM	control_LMNA	11	17
EGR1	3.28	6.3e-05	0.0133	0.118	6.13	36.9	8.12e-08	4.2	LV	CELLSTATES	MP_OSM	control_LMNA	11	17
CCL4	3.27	0.00369	0.00316	0.0436	5.35	21.4	1.96e-05	2.43	LV	CELLSTATES	MP_OSM	control_LMNA	11	17
AC012150.2	3.1	0.00332	0	0.0196	4.88	23	1.7e-05	2.48	LV	CELLSTATES	MP_OSM	control_LMNA	11	17
SPP1	3.05	0.00489	0.00867	0.231	5.95	20.2	3.15e-05	2.31	LV	CELLSTATES	MP_OSM	control_LMNA	11	17
ZBTB16	2.94	3.37e-06	0.354	2.7	9.33	49.9	1.63e-09	5.47	LV	CELLSTATES	MP_OSM	control_LMNA	11	17
NR4A3	2.86	0.0264	0.0321	0.0634	5.87	14	0.000408	1.58	LV	CELLSTATES	MP_OSM	control_LMNA	11	17
TFCP2L1	2.8	0.000137	0.0242	0.139	6.11	33.3	2.65e-07	3.86	LV	CELLSTATES	MP_OSM	control_LMNA	11	17
CD83	2.72	0.0014	0.0413	0.249	6.64	24.5	6.08e-06	2.85	LV	CELLSTATES	MP_OSM	control_LMNA	11	17
CCL3	2.7	0.0138	0.0247	0.143	6.28	16.4	0.000145	1.86	LV	CELLSTATES	MP_OSM	control_LMNA	11	17
MAP1B	2.62	0.00746	0.00039	0.017	4.89	20.8	5.59e-05	2.13	LV	CELLSTATES	MP_OSM	control_LMNA	11	17
AC025423.4	2.57	0.00889	0.00163	0.0209	4.93	18	7.59e-05	2.05	LV	CELLSTATES	MP_OSM	control_LMNA	11	17
CXCR4	2.57	0.00927	0.00842	0.0603	5.43	17.7	8.41e-05	2.03	LV	CELLSTATES	MP_OSM	control_LMNA	11	17
XG	2.55	0.0159	0.00365	0.017	4.99	15.8	0.000185	1.8	LV	CELLSTATES	MP_OSM	control_LMNA	11	17
ADAMTS10	2.54	0.000105	0.0399	0.209	6.32	34.7	1.69e-07	3.98	LV	CELLSTATES	MP_OSM	control_LMNA	11	17
MT-ATP8	2.52	0.0199	0	0.0206	4.81	17.8	0.000269	1.7	LV	CELLSTATES	MP_OSM	control_LMNA	11	17
THNSL2	2.4	0.0264	0.00302	0.0315	5.01	13.9	0.000413	1.58	LV	CELLSTATES	MP_OSM	control_LMNA	11	17
CSGALNACT1	2.36	5.11e-05	0.655	3.18	9.63	38	5.76e-08	4.29	LV	CELLSTATES	MP_OSM	control_LMNA	11	17
TIMP3	2.34	0.000407	0.0638	0.308	6.97	29	1.18e-06	3.39	LV	CELLSTATES	MP_OSM	control_LMNA	11	17
AC090541.1	2.32	0.0278	0.00111	0.0301	4.92	13.8	0.000441	1.56	LV	CELLSTATES	MP_OSM	control_LMNA	11	17
AL357060.1	2.32	0.0189	0.00661	0.0506	5.25	15.1	0.000247	1.72	LV	CELLSTATES	MP_OSM	control_LMNA	11	17
LINC01428	2.28	0.0287	0.00176	0.0214	4.93	13.7	0.000463	1.54	LV	CELLSTATES	MP_OSM	control_LMNA	11	17
AL358335.2	2.27	0.0239	0.00039	0.0175	4.85	14.4	0.000357	1.62	LV	CELLSTATES	MP_OSM	control_LMNA	11	17
NHSL1	2.25	8.97e-09	0.424	2.18	9.13	81	7.22e-13	8.05	LV	CELLSTATES	MP_OSM	control_LMNA	11	17
SERPINF2	2.23	0.0239	0.00603	0.0394	5.22	14.3	0.000358	1.62	LV	CELLSTATES	MP_OSM	control_LMNA	11	17
AC093627.3	2.2	0.0352	0.0138	0.0493	5.3	13	0.000627	1.45	LV	CELLSTATES	MP_OSM	control_LMNA	11	17
PDGFB	2.19	0.00138	0.0691	0.277	6.78	24.6	5.69e-06	2.86	LV	CELLSTATES	MP_OSM	control_LMNA	11	17
SPART-AS1	2.17	0.0343	0.00218	0.0245	4.97	13.1	0.000591	1.47	LV	CELLSTATES	MP_OSM	control_LMNA	11	17
GCLC	2.16	0.000537	0.0677	0.299	6.68	28	1.64e-06	3.27	LV	CELLSTATES	MP_OSM	control_LMNA	11	17
SIRT5	2.16	0.00018	0.0397	0.177	6.22	32	4.22e-07	3.74	LV	CELLSTATES	MP_OSM	control_LMNA	11	17
RBMS3-AS2	2.14	0.0432	0.0128	0.0545	5.33	12.3	0.000852	1.36	LV	CELLSTATES	MP_OSM	control_LMNA	11	17
GRASP	2.13	0.00692	0.0492	0.142	6.37	18.9	5.13e-05	2.16	LV	CELLSTATES	MP_OSM	control_LMNA	11	17
INSR	2.13	1.18e-05	0.182	0.837	7.85	44.2	8.56e-09	4.93	LV	CELLSTATES	MP_OSM	control_LMNA	11	17
NR4A2	2.08	0.0189	0.0521	0.194	6.65	15.1	0.000247	1.72	LV	CELLSTATES	MP_OSM	control_LMNA	11	17
SPEF2	2.08	0.0475	0.00229	0.0199	4.96	11.9	0.00101	1.32	LV	CELLSTATES	MP_OSM	control_LMNA	11	17
CCDC40	2.06	0.00642	0.0246	0.133	5.92	19.1	4.7e-05	2.19	LV	CELLSTATES	MP_OSM	control_LMNA	11	17
FRRS1	2.04	0.0153	0.0319	0.102	5.76	16	0.00017	1.82	LV	CELLSTATES	MP_OSM	control_LMNA	11	17
ZFAND5	2.04	0.000103	0.0968	0.387	7.33	34.9	1.58e-07	3.99	LV	CELLSTATES	MP_OSM	control_LMNA	11	17
SORT1	2.03	0.0014	0.0635	0.246	6.49	24.5	6.04e-06	2.85	LV	CELLSTATES	MP_OSM	control_LMNA	11	17
TMEM255B	2.02	0.00442	0.0312	0.111	5.8	20.6	2.63e-05	2.35	LV	CELLSTATES	MP_OSM	control_LMNA	11	17
A2M	1.99	0.000728	0.101	0.407	7.09	26.9	2.52e-06	3.14	LV	CELLSTATES	MP_OSM	control_LMNA	11	17
AL513283.1	1.99	0.0197	0.0196	0.051	5.69	15	0.000266	1.7	LV	CELLSTATES	MP_OSM	control_LMNA	11	17
AHDC1	1.95	0.00911	0.0265	0.122	5.82	17.8	8.15e-05	2.04	LV	CELLSTATES	MP_OSM	control_LMNA	11	17
AP000812.1	1.95	0.0138	0.0281	0.106	5.85	16.4	0.000145	1.86	LV	CELLSTATES	MP_OSM	control_LMNA	11	17
ACACB	1.94	0.00381	0.0556	0.233	6.52	21.1	2.18e-05	2.42	LV	CELLSTATES	MP_OSM	control_LMNA	11	17
SLC19A2	1.94	0.0163	0.0338	0.123	6.18	15.7	0.000193	1.79	LV	CELLSTATES	MP_OSM	control_LMNA	11	17
FKBP5	1.93	4.04e-05	2.71	10.9	11.4	39	4.23e-08	4.39	LV	CELLSTATES	MP_OSM	control_LMNA	11	17
LINC01091	1.92	0.0441	0.0242	0.0962	5.88	12.1	0.000908	1.36	LV	CELLSTATES	MP_OSM	control_LMNA	11	17
DEPTOR	1.91	0.00018	0.174	0.61	7.49	32	4.16e-07	3.74	LV	CELLSTATES	MP_OSM	control_LMNA	11	17
LIN9	1.91	0.0407	0.00835	0.0853	5.34	12.5	0.000771	1.39	LV	CELLSTATES	MP_OSM	control_LMNA	11	17
CPM	1.9	1.88e-05	0.904	3.35	9.77	42.3	1.52e-08	4.73	LV	CELLSTATES	MP_OSM	control_LMNA	11	17
UBALD2	1.88	0.0248	0.0286	0.0912	5.66	14.1	0.000377	1.61	LV	CELLSTATES	MP_OSM	control_LMNA	11	17
AL357093.2	1.86	0.0489	0.0145	0.0638	5.3	11.8	0.00107	1.31	LV	CELLSTATES	MP_OSM	control_LMNA	11	17
SNTB1	1.85	0.0196	0.0377	0.227	6.11	15	0.000261	1.71	LV	CELLSTATES	MP_OSM	control_LMNA	11	17
CRISPLD2	1.83	0.0278	0.0461	0.128	5.91	13.8	0.000441	1.56	LV	CELLSTATES	MP_OSM	control_LMNA	11	17
PKP2	1.81	0.0356	0.055	0.206	6.37	12.9	0.000643	1.45	LV	CELLSTATES	MP_OSM	control_LMNA	11	17
CHPT1	1.79	1.18e-05	0.146	0.506	7.39	44.5	7.94e-09	4.93	LV	CELLSTATES	MP_OSM	control_LMNA	11	17
GNB5	1.79	0.0157	0.0383	0.11	5.95	15.9	0.000179	1.81	LV	CELLSTATES	MP_OSM	control_LMNA	11	17
ARRDC2	1.76	0.00277	0.0622	0.259	6.57	22.4	1.34e-05	2.56	LV	CELLSTATES	MP_OSM	control_LMNA	11	17
PIWIL4	1.69	0.049	0.022	0.0806	5.64	11.8	0.00108	1.31	LV	CELLSTATES	MP_OSM	control_LMNA	11	17
NLRP3	1.68	0.00927	0.0943	0.267	6.94	17.7	8.44e-05	2.03	LV	CELLSTATES	MP_OSM	control_LMNA	11	17
GLIS3	1.67	0.000641	0.231	0.797	7.95	27.3	2.12e-06	3.19	LV	CELLSTATES	MP_OSM	control_LMNA	11	17
TRAF5	1.67	0.00133	0.073	0.27	6.74	24.9	5.13e-06	2.88	LV	CELLSTATES	MP_OSM	control_LMNA	11	17
TXNIP	1.66	6.56e-05	0.505	1.68	8.89	36.5	9.52e-08	4.18	LV	CELLSTATES	MP_OSM	control_LMNA	11	17
ANTXR1	1.65	0.0197	0.0483	0.168	6.13	15	0.000266	1.7	LV	CELLSTATES	MP_OSM	control_LMNA	11	17
XAF1	1.65	0.0167	0.0453	0.163	6.23	15.6	0.000202	1.78	LV	CELLSTATES	MP_OSM	control_LMNA	11	17
PDE3B	1.64	0.000357	0.162	0.618	7.58	29.6	9.49e-07	3.45	LV	CELLSTATES	MP_OSM	control_LMNA	11	17
ZNF189	1.61	0.00552	0.068	0.214	6.53	19.7	3.82e-05	2.26	LV	CELLSTATES	MP_OSM	control_LMNA	11	17
EDRF1-AS1	1.59	0.0457	0	0.0272	4.75	23.8	0.000953	1.34	LV	CELLSTATES	MP_OSM	control_LMNA	11	17
AC007262.2	1.58	0.000954	0.119	0.363	7.11	26	3.38e-06	3.02	LV	CELLSTATES	MP_OSM	control_LMNA	11	17
CCND3	1.58	0.0014	0.254	0.81	7.97	24.5	5.92e-06	2.85	LV	CELLSTATES	MP_OSM	control_LMNA	11	17
AXL	1.57	0.00429	0.184	0.443	7.38	20.8	2.49e-05	2.37	LV	CELLSTATES	MP_OSM	control_LMNA	11	17
CHKA	1.55	0.000105	0.364	1.08	8.45	34.5	1.78e-07	3.98	LV	CELLSTATES	MP_OSM	control_LMNA	11	17
AKR1B1	1.54	0.0045	0.072	0.238	6.63	20.5	2.76e-05	2.35	LV	CELLSTATES	MP_OSM	control_LMNA	11	17
JUN	1.54	0.0465	0.0574	0.206	6.44	12	0.000978	1.33	LV	CELLSTATES	MP_OSM	control_LMNA	11	17
PSTPIP2	1.54	0.000451	0.238	0.737	7.81	28.6	1.34e-06	3.35	LV	CELLSTATES	MP_OSM	control_LMNA	11	17
SLC40A1	1.54	0.0479	0.111	0.272	6.75	11.9	0.00103	1.32	LV	CELLSTATES	MP_OSM	control_LMNA	11	17
KLF2	1.53	0.0153	0.0827	0.237	6.73	16.1	0.000166	1.82	LV	CELLSTATES	MP_OSM	control_LMNA	11	17
RASGEF1B	1.53	0.0208	0.623	2.66	9.39	14.8	0.00029	1.68	LV	CELLSTATES	MP_OSM	control_LMNA	11	17
CPD	1.49	0.0394	0.0397	0.135	6.01	12.6	0.000744	1.4	LV	CELLSTATES	MP_OSM	control_LMNA	11	17
ANKRD1	1.47	0.0352	0.0797	0.275	6.77	13	0.000621	1.45	LV	CELLSTATES	MP_OSM	control_LMNA	11	17
PABPC4	1.45	0.00824	0.0812	0.254	6.64	18.3	6.64e-05	2.08	LV	CELLSTATES	MP_OSM	control_LMNA	11	17
ELMO1	1.43	1.16e-05	2.19	6.29	10.8	45.1	6.52e-09	4.94	LV	CELLSTATES	MP_OSM	control_LMNA	11	17
INPP5A	1.43	0.0295	0.0595	0.156	6.27	13.6	0.000485	1.53	LV	CELLSTATES	MP_OSM	control_LMNA	11	17
ADGRG6	1.41	0.00442	0.121	0.318	6.87	20.6	2.63e-05	2.35	LV	CELLSTATES	MP_OSM	control_LMNA	11	17
NLRP1	1.4	0.0153	0.187	0.462	7.36	16.1	0.000167	1.82	LV	CELLSTATES	MP_OSM	control_LMNA	11	17
ACOT11	1.39	0.0438	0.0863	0.206	6.56	12.2	0.000901	1.36	LV	CELLSTATES	MP_OSM	control_LMNA	11	17
ALCAM	1.39	0.0114	0.209	0.532	7.56	17.1	0.00011	1.94	LV	CELLSTATES	MP_OSM	control_LMNA	11	17
TNFRSF21	1.39	0.0078	0.258	0.608	7.77	18.5	6.03e-05	2.11	LV	CELLSTATES	MP_OSM	control_LMNA	11	17
AK3	1.38	0.0432	0.0521	0.126	6.03	12.3	0.000864	1.36	LV	CELLSTATES	MP_OSM	control_LMNA	11	17
PCTP	1.38	0.0201	0.0752	0.205	6.46	14.9	0.000275	1.7	LV	CELLSTATES	MP_OSM	control_LMNA	11	17
SRGAP2	1.38	0.000113	1.06	3.05	9.81	34.2	2.01e-07	3.95	LV	CELLSTATES	MP_OSM	control_LMNA	11	17
PALD1	1.37	0.0138	0.14	0.358	7.11	16.4	0.000146	1.86	LV	CELLSTATES	MP_OSM	control_LMNA	11	17
RCAN1	1.37	0.0157	0.444	1.11	8.51	15.9	0.000178	1.81	LV	CELLSTATES	MP_OSM	control_LMNA	11	17
TBC1D16	1.36	0.00627	0.344	0.773	8.01	19.3	4.45e-05	2.2	LV	CELLSTATES	MP_OSM	control_LMNA	11	17
MAN1A1	1.34	0.00018	2.76	6.93	11	32.1	4.06e-07	3.74	LV	CELLSTATES	MP_OSM	control_LMNA	11	17
LRP5L	1.33	0.0133	0.14	0.346	7.1	16.6	0.000134	1.88	LV	CELLSTATES	MP_OSM	control_LMNA	11	17
VSIR	1.32	0.0178	0.128	0.29	6.84	15.4	0.000222	1.75	LV	CELLSTATES	MP_OSM	control_LMNA	11	17
TRIM22	1.31	0.00381	0.125	0.323	6.94	21.1	2.17e-05	2.42	LV	CELLSTATES	MP_OSM	control_LMNA	11	17
GARNL3	1.3	0.0078	0.157	0.369	7.17	18.6	5.97e-05	2.11	LV	CELLSTATES	MP_OSM	control_LMNA	11	17
PDE4D	1.3	0.0233	2.01	4.31	10.5	14.4	0.000338	1.63	LV	CELLSTATES	MP_OSM	control_LMNA	11	17
FAM214A	1.29	0.0233	0.116	0.27	6.87	14.4	0.000338	1.63	LV	CELLSTATES	MP_OSM	control_LMNA	11	17
MITF	1.29	0.0108	0.351	0.891	8.2	17.2	0.000104	1.97	LV	CELLSTATES	MP_OSM	control_LMNA	11	17
TARSL2	1.29	0.0376	0.0623	0.172	6.25	12.8	0.000691	1.42	LV	CELLSTATES	MP_OSM	control_LMNA	11	17
HERPUD1	1.28	0.00153	0.48	1.35	8.87	24	7.08e-06	2.81	LV	CELLSTATES	MP_OSM	control_LMNA	11	17
LAMA2	1.27	0.0153	0.209	0.505	7.54	16	0.000169	1.82	LV	CELLSTATES	MP_OSM	control_LMNA	11	17
OGFRL1	1.26	0.00892	0.273	0.614	7.78	17.9	7.76e-05	2.05	LV	CELLSTATES	MP_OSM	control_LMNA	11	17
SMAP2	1.26	0.000289	0.741	1.89	9.18	30.4	7.22e-07	3.54	LV	CELLSTATES	MP_OSM	control_LMNA	11	17
LINC00662	1.25	0.0189	0.0876	0.219	6.6	15.2	0.000242	1.72	LV	CELLSTATES	MP_OSM	control_LMNA	11	17
GAB1	1.23	0.00791	0.219	0.519	7.48	18.5	6.18e-05	2.1	LV	CELLSTATES	MP_OSM	control_LMNA	11	17
LIMD1	1.23	0.000988	0.503	1.22	8.58	25.9	3.58e-06	3.01	LV	CELLSTATES	MP_OSM	control_LMNA	11	17
CD200	1.22	0.0432	0	0.0202	4.71	25.3	0.000869	1.36	LV	CELLSTATES	MP_OSM	control_LMNA	11	17
LHFPL6	1.22	0.0479	0.198	0.495	7.55	11.9	0.00103	1.32	LV	CELLSTATES	MP_OSM	control_LMNA	11	17
LINC00334	1.22	0.0432	0	0.0202	4.71	25.3	0.000869	1.36	LV	CELLSTATES	MP_OSM	control_LMNA	11	17
STON1-GTF2A1L	1.22	0.0432	0	0.0202	4.71	25.3	0.000869	1.36	LV	CELLSTATES	MP_OSM	control_LMNA	11	17
MS4A4E	1.21	0.00328	0.515	1.16	8.61	21.8	1.64e-05	2.48	LV	CELLSTATES	MP_OSM	control_LMNA	11	17
PDGFC	1.21	0.00549	1.32	2.94	9.85	19.7	3.76e-05	2.26	LV	CELLSTATES	MP_OSM	control_LMNA	11	17
RCSD1	1.21	0.000641	0.754	1.78	9.17	27.4	2.08e-06	3.19	LV	CELLSTATES	MP_OSM	control_LMNA	11	17
PAPOLG	1.2	0.0356	0.118	0.252	6.85	12.9	0.000642	1.45	LV	CELLSTATES	MP_OSM	control_LMNA	11	17
FOXN3	1.19	0.0003	1.89	4.61	10.5	30.2	7.73e-07	3.52	LV	CELLSTATES	MP_OSM	control_LMNA	11	17
FUCA1	1.19	0.0287	0.108	0.21	6.62	13.6	0.000468	1.54	LV	CELLSTATES	MP_OSM	control_LMNA	11	17
SRGAP2B	1.19	0.00107	0.623	1.48	8.91	25.6	3.96e-06	2.97	LV	CELLSTATES	MP_OSM	control_LMNA	11	17
TBXAS1	1.19	6.14e-05	1.26	3.14	9.91	37.2	7.41e-08	4.21	LV	CELLSTATES	MP_OSM	control_LMNA	11	17
PER1	1.18	0.0168	0.176	0.41	7.46	15.6	0.000204	1.77	LV	CELLSTATES	MP_OSM	control_LMNA	11	17
SMYD4	1.18	0.0245	0.0853	0.195	6.51	14.2	0.000371	1.61	LV	CELLSTATES	MP_OSM	control_LMNA	11	17
PRKCE	1.17	0.00445	0.418	1.01	8.38	20.6	2.69e-05	2.35	LV	CELLSTATES	MP_OSM	control_LMNA	11	17
TSC22D3	1.15	0.0343	0.228	0.488	7.56	13.1	0.000594	1.47	LV	CELLSTATES	MP_OSM	control_LMNA	11	17
YPEL2	1.15	0.0328	0.148	0.335	7.1	13.2	0.000558	1.48	LV	CELLSTATES	MP_OSM	control_LMNA	11	17
ZNF706	1.15	0.0427	0.122	0.287	6.94	12.4	0.000826	1.37	LV	CELLSTATES	MP_OSM	control_LMNA	11	17
CCDC146	1.14	0.0167	0.111	0.247	6.87	15.6	0.000202	1.78	LV	CELLSTATES	MP_OSM	control_LMNA	11	17
ERI3	1.13	0.0487	0.0866	0.221	6.56	11.8	0.00106	1.31	LV	CELLSTATES	MP_OSM	control_LMNA	11	17
FMN1	1.13	0.00128	3.91	8.75	11.4	25.1	4.84e-06	2.89	LV	CELLSTATES	MP_OSM	control_LMNA	11	17
SRGAP1	1.13	0.0123	0.768	1.78	9.2	16.8	0.000121	1.91	LV	CELLSTATES	MP_OSM	control_LMNA	11	17
ZNF846	1.13	0.0212	0.185	0.451	7.34	14.7	0.000299	1.67	LV	CELLSTATES	MP_OSM	control_LMNA	11	17
PLXND1	1.12	0.00332	0.393	0.872	8.32	21.7	1.71e-05	2.48	LV	CELLSTATES	MP_OSM	control_LMNA	11	17
ELL2	1.11	0.0436	0.73	1.6	9.08	12.2	0.000889	1.36	LV	CELLSTATES	MP_OSM	control_LMNA	11	17
DOCK5	1.1	0.00754	0.374	0.869	8.3	18.7	5.71e-05	2.12	LV	CELLSTATES	MP_OSM	control_LMNA	11	17
ASCC1	1.09	0.0161	0.151	0.373	7.18	15.8	0.000189	1.79	LV	CELLSTATES	MP_OSM	control_LMNA	11	17
CTTNBP2	1.08	0.028	0.262	0.573	7.77	13.7	0.000447	1.55	LV	CELLSTATES	MP_OSM	control_LMNA	11	17
GAS6	1.08	0.0287	0.242	0.55	7.71	13.6	0.000467	1.54	LV	CELLSTATES	MP_OSM	control_LMNA	11	17
AHNAK	1.07	0.00929	0.263	0.63	7.75	17.7	8.53e-05	2.03	LV	CELLSTATES	MP_OSM	control_LMNA	11	17
CSF1R	1.07	0.0179	0.483	0.992	8.38	15.3	0.000226	1.75	LV	CELLSTATES	MP_OSM	control_LMNA	11	17
CELF2	1.04	0.00153	1.73	3.85	10.3	24.1	7.04e-06	2.81	LV	CELLSTATES	MP_OSM	control_LMNA	11	17
HP1BP3	1.04	0.00814	0.242	0.507	7.65	18.4	6.47e-05	2.09	LV	CELLSTATES	MP_OSM	control_LMNA	11	17
SHMT1	1.04	0.0237	0.284	0.583	7.8	14.3	0.000345	1.63	LV	CELLSTATES	MP_OSM	control_LMNA	11	17
SEC14L1	1.03	0.00838	0.547	1.07	8.67	18.2	6.82e-05	2.08	LV	CELLSTATES	MP_OSM	control_LMNA	11	17
ZDHHC14	1.03	0.00862	0.388	0.844	8.27	18.1	7.08e-05	2.06	LV	CELLSTATES	MP_OSM	control_LMNA	11	17
AZIN1	1.02	0.049	0.142	0.293	7.09	11.7	0.00108	1.31	LV	CELLSTATES	MP_OSM	control_LMNA	11	17
DAPK1	1.01	0.00474	1.22	2.31	9.61	20.3	2.98e-05	2.32	LV	CELLSTATES	MP_OSM	control_LMNA	11	17
WASF2	0.992	0.00515	0.635	1.31	8.79	19.9	3.48e-05	2.29	LV	CELLSTATES	MP_OSM	control_LMNA	11	17
PSME4	0.991	0.00868	0.48	0.971	8.39	18.1	7.28e-05	2.06	LV	CELLSTATES	MP_OSM	control_LMNA	11	17
PREX1	0.983	0.0262	0.7	1.33	8.84	14	0.0004	1.58	LV	CELLSTATES	MP_OSM	control_LMNA	11	17
AC244021.1	0.978	0.0204	0.245	0.587	7.75	14.8	0.000281	1.69	LV	CELLSTATES	MP_OSM	control_LMNA	11	17
HCLS1	0.974	0.00634	0.611	1.27	8.79	19.2	4.6e-05	2.2	LV	CELLSTATES	MP_OSM	control_LMNA	11	17
MS4A4A	0.966	0.00901	0.993	1.88	9.32	17.8	7.98e-05	2.05	LV	CELLSTATES	MP_OSM	control_LMNA	11	17
WDR36	0.966	0.0427	0.206	0.454	7.33	12.4	0.000825	1.37	LV	CELLSTATES	MP_OSM	control_LMNA	11	17
ACYP2	0.965	0.0153	0.406	0.765	8.2	16.1	0.000165	1.82	LV	CELLSTATES	MP_OSM	control_LMNA	11	17
CPSF6	0.956	0.0423	0.136	0.296	6.95	12.4	0.000812	1.37	LV	CELLSTATES	MP_OSM	control_LMNA	11	17
LDLRAD4	0.948	0.00986	2.99	5.9	10.9	17.5	9.13e-05	2.01	LV	CELLSTATES	MP_OSM	control_LMNA	11	17
RPS6KA2	0.938	0.0352	0.515	0.976	8.5	13	0.000618	1.45	LV	CELLSTATES	MP_OSM	control_LMNA	11	17
HECTD4	0.896	0.0435	0.381	0.703	8.07	12.2	0.00088	1.36	LV	CELLSTATES	MP_OSM	control_LMNA	11	17
MFSD1	0.892	0.0327	0.45	0.86	8.3	13.3	0.000554	1.48	LV	CELLSTATES	MP_OSM	control_LMNA	11	17
SUSD6	0.882	0.0187	0.823	1.53	9.11	15.2	0.000238	1.73	LV	CELLSTATES	MP_OSM	control_LMNA	11	17
CERS6	0.88	0.0153	0.574	1.16	8.68	16	0.000168	1.82	LV	CELLSTATES	MP_OSM	control_LMNA	11	17
NCOA3	0.841	0.0178	0.756	1.47	9	15.4	0.000222	1.75	LV	CELLSTATES	MP_OSM	control_LMNA	11	17
NOTCH2	0.84	0.0379	0.274	0.484	7.65	12.7	0.0007	1.42	LV	CELLSTATES	MP_OSM	control_LMNA	11	17
AP2A2	0.827	0.0297	1.34	2.63	9.84	13.5	0.00049	1.53	LV	CELLSTATES	MP_OSM	control_LMNA	11	17
CNTRL	0.82	0.045	0.325	0.547	7.78	12.1	0.000936	1.35	LV	CELLSTATES	MP_OSM	control_LMNA	11	17
KLF7	0.818	0.049	0.57	0.994	8.6	11.8	0.00108	1.31	LV	CELLSTATES	MP_OSM	control_LMNA	11	17
PLEKHA2	0.815	0.0389	0.462	0.827	8.25	12.6	0.00073	1.41	LV	CELLSTATES	MP_OSM	control_LMNA	11	17
SPATS2L	0.813	0.0229	0.547	0.974	8.5	14.5	0.000328	1.64	LV	CELLSTATES	MP_OSM	control_LMNA	11	17
ARHGEF10L	0.782	0.0304	0.824	1.46	9.1	13.5	0.000506	1.52	LV	CELLSTATES	MP_OSM	control_LMNA	11	17

## Sheet: PKP2_control
Gene	logFC	FDR	mean_exp_control	mean_exp_genotype	logCPM	F	PValue	FDR_plot	Region	annotation_level	cell_state	comparison	Observations_genotype	Observations_reference
CCL4	4.66	2.32e-05	0.00316	0.0457	5.19	40.2	8.16e-08	4.63	LV	CELLSTATES	MP_OSM	control_PKP2	6	17
GRB10	4.57	1.87e-06	0.00178	0.0953	5.3	46.8	4.04e-09	5.73	LV	CELLSTATES	MP_OSM	control_PKP2	6	17
PDK4	4.57	4.89e-11	0.308	8.23	10.3	107	3.91e-15	10.3	LV	CELLSTATES	MP_OSM	control_PKP2	6	17
ALOX15B	4.55	1.98e-06	0.00594	0.121	5.52	46.4	4.43e-09	5.7	LV	CELLSTATES	MP_OSM	control_PKP2	6	17
CCL3	4.29	1.08e-06	0.0247	0.473	6.9	48.8	2.25e-09	5.97	LV	CELLSTATES	MP_OSM	control_PKP2	6	17
AC012150.1	4.12	0.000126	0	0.0415	5	32.6	7.73e-07	3.9	LV	CELLSTATES	MP_OSM	control_PKP2	6	17
CLEC4E	4.09	3.14e-09	0.0173	0.363	6.38	75	2.76e-12	8.5	LV	CELLSTATES	MP_OSM	control_PKP2	6	17
LINC00996	3.93	4.91e-05	0.00496	0.0642	5.31	33.7	2.34e-07	4.31	LV	CELLSTATES	MP_OSM	control_PKP2	6	17
FOSB	3.86	0.000199	0.00118	0.0635	5.15	28.6	1.34e-06	3.7	LV	CELLSTATES	MP_OSM	control_PKP2	6	17
AC004949.1	3.72	0.000312	0	0.0204	4.88	29.4	2.22e-06	3.51	LV	CELLSTATES	MP_OSM	control_PKP2	6	17
AC012150.2	3.72	4.91e-05	0	0.0171	4.87	37.8	2.38e-07	4.31	LV	CELLSTATES	MP_OSM	control_PKP2	6	17
ZBTB16	3.62	5.07e-11	0.354	3.99	9.37	103	8.11e-15	10.3	LV	CELLSTATES	MP_OSM	control_PKP2	6	17
AC005225.3	3.43	4.75e-05	0	0.0137	4.84	40.7	2.2e-07	4.32	LV	CELLSTATES	MP_OSM	control_PKP2	6	17
AL512625.1	3.42	0.00107	0	0.0163	4.85	31	1.08e-05	2.97	LV	CELLSTATES	MP_OSM	control_PKP2	6	17
AC090541.1	3.3	0.00382	0.00111	0.0249	4.95	26.4	5.59e-05	2.42	LV	CELLSTATES	MP_OSM	control_PKP2	6	17
GREB1	3.17	0.000194	0.0187	0.141	5.85	28.8	1.27e-06	3.71	LV	CELLSTATES	MP_OSM	control_PKP2	6	17
TFCP2L1	3.12	3.01e-05	0.0242	0.205	6.04	36	1.11e-07	4.52	LV	CELLSTATES	MP_OSM	control_PKP2	6	17
AL391684.1	3.11	0.00186	0.00474	0.0365	5.1	21.1	2.15e-05	2.73	LV	CELLSTATES	MP_OSM	control_PKP2	6	17
AL513283.1	3.09	0.00109	0.0196	0.0951	5.68	22.8	1.14e-05	2.96	LV	CELLSTATES	MP_OSM	control_PKP2	6	17
ZNF367	3.03	0.00216	0.0044	0.0651	5.18	20.6	2.63e-05	2.67	LV	CELLSTATES	MP_OSM	control_PKP2	6	17
EGR3	2.99	0.00891	0.00423	0.0246	5	16.1	0.000165	2.05	LV	CELLSTATES	MP_OSM	control_PKP2	6	17
CD83	2.98	0.000467	0.0413	0.248	6.47	25.8	3.73e-06	3.33	LV	CELLSTATES	MP_OSM	control_PKP2	6	17
FP565260.3	2.97	0.0156	0	0.0128	4.82	21.4	0.000328	1.81	LV	CELLSTATES	MP_OSM	control_PKP2	6	17
PRDM5	2.97	0.00626	0.0139	0.0591	5.18	17.2	0.000103	2.2	LV	CELLSTATES	MP_OSM	control_PKP2	6	17
FRAT1	2.95	0.0037	0.00462	0.0503	5.18	18.8	5.38e-05	2.43	LV	CELLSTATES	MP_OSM	control_PKP2	6	17
INSR	2.92	8.69e-11	0.182	1.3	8.02	98.1	2.08e-14	10.1	LV	CELLSTATES	MP_OSM	control_PKP2	6	17
C12orf60	2.91	0.00506	0.0028	0.0373	4.98	20.7	7.81e-05	2.3	LV	CELLSTATES	MP_OSM	control_PKP2	6	17
CSGALNACT1	2.85	1.45e-07	0.655	4.19	9.63	56.9	2.44e-10	6.84	LV	CELLSTATES	MP_OSM	control_PKP2	6	17
KLHL21	2.83	0.00788	0.00473	0.0415	5.12	16.6	0.000135	2.1	LV	CELLSTATES	MP_OSM	control_PKP2	6	17
LINC02432	2.83	0.00573	0.00666	0.0444	5.17	17.5	9.12e-05	2.24	LV	CELLSTATES	MP_OSM	control_PKP2	6	17
WNT5B	2.81	0.000592	0.0221	0.148	5.75	24.9	5.16e-06	3.23	LV	CELLSTATES	MP_OSM	control_PKP2	6	17
ZFAND5	2.8	5.23e-09	0.0968	0.714	7.37	72.1	5.43e-12	8.28	LV	CELLSTATES	MP_OSM	control_PKP2	6	17
AC004540.1	2.78	0.00559	0.00441	0.0364	5.09	17.6	8.81e-05	2.25	LV	CELLSTATES	MP_OSM	control_PKP2	6	17
TIMP3	2.76	1.45e-07	0.0638	0.484	6.87	57.2	2.23e-10	6.84	LV	CELLSTATES	MP_OSM	control_PKP2	6	17
AC005703.4	2.75	0.0389	0	0.0212	4.84	16	0.00116	1.41	LV	CELLSTATES	MP_OSM	control_PKP2	6	17
ARF4-AS1	2.75	0.00831	0.00261	0.0157	4.94	20	0.000146	2.08	LV	CELLSTATES	MP_OSM	control_PKP2	6	17
CCDC40	2.75	7.9e-05	0.0246	0.169	5.94	32	4.17e-07	4.1	LV	CELLSTATES	MP_OSM	control_PKP2	6	17
AC008759.3	2.72	0.0209	0.00535	0.0373	5.19	13.6	0.00048	1.68	LV	CELLSTATES	MP_OSM	control_PKP2	6	17
TMEM8B	2.72	0.0486	0.000555	0.0135	4.84	20.9	0.00166	1.31	LV	CELLSTATES	MP_OSM	control_PKP2	6	17
FGL2	2.71	9.56e-10	0.147	1.1	7.87	82.4	5.35e-13	9.02	LV	CELLSTATES	MP_OSM	control_PKP2	6	17
LRRC6	2.71	0.00849	0.00452	0.0467	5.13	16.3	0.000152	2.07	LV	CELLSTATES	MP_OSM	control_PKP2	6	17
CALCRL	2.7	0.000296	0.0316	0.18	5.89	27.4	2.08e-06	3.53	LV	CELLSTATES	MP_OSM	control_PKP2	6	17
A2M	2.69	9.3e-08	0.101	0.6	7.24	59.6	1.19e-10	7.03	LV	CELLSTATES	MP_OSM	control_PKP2	6	17
RGS1	2.69	5.21e-06	0.0543	0.422	6.7	42.2	1.58e-08	5.28	LV	CELLSTATES	MP_OSM	control_PKP2	6	17
ARRDC2	2.68	1.13e-07	0.0622	0.451	6.8	58.6	1.54e-10	6.95	LV	CELLSTATES	MP_OSM	control_PKP2	6	17
SNCAIP	2.68	0.0255	0.00424	0.0383	5.05	13	0.000623	1.59	LV	CELLSTATES	MP_OSM	control_PKP2	6	17
LINC00159	2.66	0.0213	0.00448	0.0425	5.08	13.5	0.000492	1.67	LV	CELLSTATES	MP_OSM	control_PKP2	6	17
TSC22D3	2.66	1.07e-09	0.228	1.44	8.21	80.7	7.68e-13	8.97	LV	CELLSTATES	MP_OSM	control_PKP2	6	17
LMO1	2.62	0.0141	0.00481	0.0492	5.09	14.8	0.000285	1.85	LV	CELLSTATES	MP_OSM	control_PKP2	6	17
PHLDA1	2.62	0.0328	0.00226	0.017	4.88	14.2	0.000914	1.48	LV	CELLSTATES	MP_OSM	control_PKP2	6	17
TFIP11	2.62	0.00307	0.0137	0.102	5.56	19.3	4.35e-05	2.51	LV	CELLSTATES	MP_OSM	control_PKP2	6	17
RFX4	2.58	0.0259	0	0.0402	4.84	19.3	0.000647	1.59	LV	CELLSTATES	MP_OSM	control_PKP2	6	17
LINC02100	2.55	0.0124	0.00687	0.066	5.22	15.2	0.000244	1.91	LV	CELLSTATES	MP_OSM	control_PKP2	6	17
AP003354.2	2.54	0.000517	0.0406	0.227	6.23	25.4	4.3e-06	3.29	LV	CELLSTATES	MP_OSM	control_PKP2	6	17
EGR1	2.54	0.0056	0.0133	0.0916	5.51	17.6	8.86e-05	2.25	LV	CELLSTATES	MP_OSM	control_PKP2	6	17
SPEF2	2.53	0.03	0.00229	0.0269	4.98	13.3	0.000809	1.52	LV	CELLSTATES	MP_OSM	control_PKP2	6	17
GCLC	2.52	3.86e-05	0.0677	0.285	6.6	34.7	1.66e-07	4.41	LV	CELLSTATES	MP_OSM	control_PKP2	6	17
KLF2	2.52	4.42e-06	0.0827	0.648	7.05	43.1	1.2e-08	5.35	LV	CELLSTATES	MP_OSM	control_PKP2	6	17
AL031590.1	2.48	0.00708	0.0166	0.0793	5.47	16.9	0.000119	2.15	LV	CELLSTATES	MP_OSM	control_PKP2	6	17
NHSL1	2.48	4.89e-10	0.424	2.48	9	87.1	1.96e-13	9.31	LV	CELLSTATES	MP_OSM	control_PKP2	6	17
FKBP5	2.46	9.56e-10	2.71	14.3	11.4	83	4.67e-13	9.02	LV	CELLSTATES	MP_OSM	control_PKP2	6	17
ALPK3	2.45	0.0244	0.0132	0.127	5.56	13.1	0.000588	1.61	LV	CELLSTATES	MP_OSM	control_PKP2	6	17
CPM	2.45	3.01e-09	0.904	4.58	9.83	75.6	2.41e-12	8.52	LV	CELLSTATES	MP_OSM	control_PKP2	6	17
SLC43A1	2.45	0.044	0.00304	0.0196	4.95	13.4	0.00142	1.36	LV	CELLSTATES	MP_OSM	control_PKP2	6	17
LRRC17	2.41	0.0263	0.00425	0.0433	5.07	12.8	0.000673	1.58	LV	CELLSTATES	MP_OSM	control_PKP2	6	17
FAM117B	2.38	4.03e-06	0.115	0.516	6.93	43.5	1.06e-08	5.4	LV	CELLSTATES	MP_OSM	control_PKP2	6	17
AC005520.2	2.37	0.0388	0.00536	0.0452	5.12	11.6	0.00116	1.41	LV	CELLSTATES	MP_OSM	control_PKP2	6	17
GLIS3	2.37	6.49e-07	0.231	1.13	8.08	50.9	1.24e-09	6.19	LV	CELLSTATES	MP_OSM	control_PKP2	6	17
DNAAF4	2.35	0.0342	0.00699	0.0363	5.15	12	0.00096	1.47	LV	CELLSTATES	MP_OSM	control_PKP2	6	17
TXNRD3	2.33	0.0401	0.00767	0.0626	5.24	11.5	0.00122	1.4	LV	CELLSTATES	MP_OSM	control_PKP2	6	17
ALDH1A1	2.29	0.00108	0.0923	0.262	6.54	22.9	1.1e-05	2.97	LV	CELLSTATES	MP_OSM	control_PKP2	6	17
HCG27	2.29	0.0304	0.0104	0.0516	5.29	12.3	0.000829	1.52	LV	CELLSTATES	MP_OSM	control_PKP2	6	17
SERPINF2	2.29	0.0406	0.00603	0.0401	5.11	12.4	0.00125	1.39	LV	CELLSTATES	MP_OSM	control_PKP2	6	17
AHDC1	2.26	0.00287	0.0265	0.142	5.78	19.6	3.92e-05	2.54	LV	CELLSTATES	MP_OSM	control_PKP2	6	17
FOS	2.25	4.92e-06	0.397	2.1	8.91	42.6	1.38e-08	5.31	LV	CELLSTATES	MP_OSM	control_PKP2	6	17
SLC19A2	2.25	0.00179	0.0338	0.224	6.1	21.3	2.02e-05	2.75	LV	CELLSTATES	MP_OSM	control_PKP2	6	17
TGFBR3	2.25	0.000569	0.0432	0.198	6.13	25	4.91e-06	3.25	LV	CELLSTATES	MP_OSM	control_PKP2	6	17
CHKA	2.23	5e-09	0.364	1.75	8.56	72.6	4.8e-12	8.3	LV	CELLSTATES	MP_OSM	control_PKP2	6	17
RHOB	2.23	0.00013	0.0689	0.452	6.87	30.1	8.09e-07	3.89	LV	CELLSTATES	MP_OSM	control_PKP2	6	17
DEPTOR	2.22	3.86e-06	0.174	0.755	7.43	43.7	9.88e-09	5.41	LV	CELLSTATES	MP_OSM	control_PKP2	6	17
AP002518.2	2.21	0.0217	0.0281	0.146	5.74	13.5	0.000508	1.66	LV	CELLSTATES	MP_OSM	control_PKP2	6	17
CHPT1	2.21	1.15e-07	0.146	0.603	7.36	58.3	1.66e-10	6.94	LV	CELLSTATES	MP_OSM	control_PKP2	6	17
TXNIP	2.2	5.73e-07	0.505	2.22	8.97	51.5	1.05e-09	6.24	LV	CELLSTATES	MP_OSM	control_PKP2	6	17
SRGAP2B	2.18	4.02e-10	0.623	2.77	9.25	89.1	1.28e-13	9.4	LV	CELLSTATES	MP_OSM	control_PKP2	6	17
AC079015.1	2.17	0.0105	0.0207	0.105	5.54	15.6	0.000201	1.98	LV	CELLSTATES	MP_OSM	control_PKP2	6	17
EIF4E3	2.16	0.0392	0.00833	0.0553	5.23	11.6	0.00118	1.41	LV	CELLSTATES	MP_OSM	control_PKP2	6	17
NUDT16	2.16	0.000126	0.0595	0.316	6.49	30.2	7.78e-07	3.9	LV	CELLSTATES	MP_OSM	control_PKP2	6	17
AP000812.1	2.15	0.00814	0.0281	0.135	5.77	16.5	0.000141	2.09	LV	CELLSTATES	MP_OSM	control_PKP2	6	17
SRGAP2	2.11	1.03e-09	1.06	4.69	9.99	81.4	6.56e-13	8.99	LV	CELLSTATES	MP_OSM	control_PKP2	6	17
AC097534.2	2.09	0.045	0.0217	0.0755	5.35	11.1	0.00147	1.35	LV	CELLSTATES	MP_OSM	control_PKP2	6	17
MARCH8	2.08	0.00262	0.0534	0.194	6.25	20	3.4e-05	2.58	LV	CELLSTATES	MP_OSM	control_PKP2	6	17
OGFRL1	2.06	5.21e-06	0.273	0.978	7.98	42.2	1.56e-08	5.28	LV	CELLSTATES	MP_OSM	control_PKP2	6	17
TCF7L1	2.06	0.0191	0.0195	0.127	5.65	13.9	0.000422	1.72	LV	CELLSTATES	MP_OSM	control_PKP2	6	17
LHFPL6	2.04	0.000151	0.198	0.803	7.76	29.6	9.64e-07	3.82	LV	CELLSTATES	MP_OSM	control_PKP2	6	17
TRIM16	2.04	0.0257	0.0243	0.0868	5.53	12.9	0.00064	1.59	LV	CELLSTATES	MP_OSM	control_PKP2	6	17
AXL	2.03	1.46e-05	0.184	0.66	7.41	38.5	4.91e-08	4.84	LV	CELLSTATES	MP_OSM	control_PKP2	6	17
CCL8	2.03	0.047	0.0417	0.131	6.14	10.9	0.00158	1.33	LV	CELLSTATES	MP_OSM	control_PKP2	6	17
SYCP3	2.03	0.0255	0.0192	0.0895	5.54	13	0.000629	1.59	LV	CELLSTATES	MP_OSM	control_PKP2	6	17
SIRT5	2.02	0.00271	0.0397	0.178	5.99	19.8	3.6e-05	2.57	LV	CELLSTATES	MP_OSM	control_PKP2	6	17
AC002070.1	2.01	0.0208	0.032	0.12	5.74	13.6	0.000475	1.68	LV	CELLSTATES	MP_OSM	control_PKP2	6	17
ZNF189	2.01	0.000137	0.068	0.32	6.54	29.9	8.66e-07	3.86	LV	CELLSTATES	MP_OSM	control_PKP2	6	17
DPH6-DT	2	0.044	0.0308	0.128	5.82	11.2	0.0014	1.36	LV	CELLSTATES	MP_OSM	control_PKP2	6	17
RCAN1	2	2.03e-05	0.444	1.7	8.59	37.4	6.98e-08	4.69	LV	CELLSTATES	MP_OSM	control_PKP2	6	17
SORT1	1.99	0.00505	0.0635	0.208	6.27	17.9	7.73e-05	2.3	LV	CELLSTATES	MP_OSM	control_PKP2	6	17
CCND3	1.96	2.01e-06	0.254	0.999	7.95	46.3	4.66e-09	5.7	LV	CELLSTATES	MP_OSM	control_PKP2	6	17
CENPE	1.94	0.0368	0.0221	0.107	5.54	11.8	0.00105	1.43	LV	CELLSTATES	MP_OSM	control_PKP2	6	17
IER5	1.93	0.0199	0.0257	0.104	5.62	13.8	0.000442	1.7	LV	CELLSTATES	MP_OSM	control_PKP2	6	17
TRAF5	1.93	0.000343	0.073	0.293	6.62	26.9	2.49e-06	3.47	LV	CELLSTATES	MP_OSM	control_PKP2	6	17
TXN	1.93	0.0403	0.0245	0.0794	5.61	11.5	0.00124	1.4	LV	CELLSTATES	MP_OSM	control_PKP2	6	17
MAN1A1	1.92	1.45e-07	2.76	9.95	11.1	57	2.34e-10	6.84	LV	CELLSTATES	MP_OSM	control_PKP2	6	17
ACACB	1.9	0.0103	0.0556	0.25	6.31	15.7	0.000195	1.99	LV	CELLSTATES	MP_OSM	control_PKP2	6	17
DDIT4	1.9	0.000756	0.182	0.924	7.91	24.1	7.02e-06	3.12	LV	CELLSTATES	MP_OSM	control_PKP2	6	17
PDE4D	1.89	0.000182	2.01	6.53	10.6	29	1.18e-06	3.74	LV	CELLSTATES	MP_OSM	control_PKP2	6	17
SGK1	1.89	0.000645	0.161	0.552	7.24	24.6	5.83e-06	3.19	LV	CELLSTATES	MP_OSM	control_PKP2	6	17
TNFRSF21	1.88	0.000107	0.258	0.809	7.81	30.8	6.3e-07	3.97	LV	CELLSTATES	MP_OSM	control_PKP2	6	17
ZNF846	1.86	3.62e-05	0.185	0.617	7.49	35.2	1.45e-07	4.44	LV	CELLSTATES	MP_OSM	control_PKP2	6	17
FOXN3	1.78	3.18e-08	1.89	6.55	10.6	64.3	3.56e-11	7.5	LV	CELLSTATES	MP_OSM	control_PKP2	6	17
XAF1	1.77	0.0228	0.0453	0.206	6.13	13.3	0.000541	1.64	LV	CELLSTATES	MP_OSM	control_PKP2	6	17
LONRF1	1.76	0.0285	0.0439	0.127	6.02	12.6	0.000756	1.55	LV	CELLSTATES	MP_OSM	control_PKP2	6	17
SMYD4	1.76	0.000569	0.0853	0.349	6.64	25	4.91e-06	3.25	LV	CELLSTATES	MP_OSM	control_PKP2	6	17
FAM174B	1.75	0.0033	0.0654	0.232	6.43	19.1	4.74e-05	2.48	LV	CELLSTATES	MP_OSM	control_PKP2	6	17
PDE3B	1.75	0.000594	0.162	0.583	7.41	24.9	5.23e-06	3.23	LV	CELLSTATES	MP_OSM	control_PKP2	6	17
AC007262.2	1.74	0.000397	0.119	0.41	6.99	26.3	3.05e-06	3.4	LV	CELLSTATES	MP_OSM	control_PKP2	6	17
SLC18B1	1.74	0.000493	0.154	0.459	7.24	25.6	4.02e-06	3.31	LV	CELLSTATES	MP_OSM	control_PKP2	6	17
MS4A4E	1.73	3.64e-05	0.515	1.64	8.69	35.1	1.48e-07	4.44	LV	CELLSTATES	MP_OSM	control_PKP2	6	17
PDGFB	1.73	0.0346	0.0691	0.222	6.35	12	0.000977	1.46	LV	CELLSTATES	MP_OSM	control_PKP2	6	17
CTTNBP2	1.72	3.87e-05	0.262	0.854	7.9	34.7	1.7e-07	4.41	LV	CELLSTATES	MP_OSM	control_PKP2	6	17
WASHC2A	1.72	0.00145	0.146	0.454	7.06	22	1.57e-05	2.84	LV	CELLSTATES	MP_OSM	control_PKP2	6	17
GNB5	1.71	0.0472	0.0383	0.105	5.78	10.9	0.00158	1.33	LV	CELLSTATES	MP_OSM	control_PKP2	6	17
HSD17B7	1.71	0.0385	0.0318	0.122	5.81	11.7	0.00113	1.41	LV	CELLSTATES	MP_OSM	control_PKP2	6	17
CELF2	1.7	9.3e-08	1.73	5.88	10.4	59.7	1.15e-10	7.03	LV	CELLSTATES	MP_OSM	control_PKP2	6	17
KLF4	1.69	0.0255	0.0723	0.214	6.24	13	0.000628	1.59	LV	CELLSTATES	MP_OSM	control_PKP2	6	17
HECTD4	1.68	3.26e-05	0.381	1.22	8.26	35.6	1.25e-07	4.49	LV	CELLSTATES	MP_OSM	control_PKP2	6	17
PLPP3	1.68	0.00292	0.138	0.422	7.13	19.5	4.01e-05	2.54	LV	CELLSTATES	MP_OSM	control_PKP2	6	17
AC107884.1	1.67	0.00925	0.0638	0.249	6.28	16	0.000173	2.03	LV	CELLSTATES	MP_OSM	control_PKP2	6	17
FP700111.1	1.67	8.91e-05	0.17	0.504	7.32	31.6	4.85e-07	4.05	LV	CELLSTATES	MP_OSM	control_PKP2	6	17
GAB1	1.67	0.000345	0.219	0.639	7.52	26.8	2.54e-06	3.46	LV	CELLSTATES	MP_OSM	control_PKP2	6	17
HERPUD1	1.67	2.74e-05	0.48	1.65	8.79	36.3	9.84e-08	4.56	LV	CELLSTATES	MP_OSM	control_PKP2	6	17
NLRP3	1.67	0.0194	0.0943	0.26	6.71	13.8	0.000429	1.71	LV	CELLSTATES	MP_OSM	control_PKP2	6	17
SMAP2	1.67	3.54e-06	0.741	2.34	9.23	44.1	8.78e-09	5.45	LV	CELLSTATES	MP_OSM	control_PKP2	6	17
TBC1D16	1.67	0.000195	0.344	0.962	7.96	28.7	1.3e-06	3.71	LV	CELLSTATES	MP_OSM	control_PKP2	6	17
YPEL2	1.67	0.00093	0.148	0.5	7.19	23.4	8.92e-06	3.03	LV	CELLSTATES	MP_OSM	control_PKP2	6	17
CCDC146	1.66	0.00191	0.111	0.354	6.91	21.1	2.22e-05	2.72	LV	CELLSTATES	MP_OSM	control_PKP2	6	17
PSTPIP2	1.66	9.54e-05	0.238	0.707	7.66	31.3	5.26e-07	4.02	LV	CELLSTATES	MP_OSM	control_PKP2	6	17
AKR1B1	1.64	0.00497	0.072	0.252	6.5	18	7.55e-05	2.3	LV	CELLSTATES	MP_OSM	control_PKP2	6	17
ALCAM	1.64	0.00155	0.209	0.576	7.48	21.7	1.71e-05	2.81	LV	CELLSTATES	MP_OSM	control_PKP2	6	17
KLF12	1.64	0.00107	0.16	0.516	7.22	23	1.07e-05	2.97	LV	CELLSTATES	MP_OSM	control_PKP2	6	17
PDGFC	1.64	7.29e-05	1.32	3.72	9.89	32.3	3.73e-07	4.14	LV	CELLSTATES	MP_OSM	control_PKP2	6	17
IGF1	1.63	0.0207	0.141	0.332	6.92	13.6	0.00047	1.68	LV	CELLSTATES	MP_OSM	control_PKP2	6	17
LPAR1	1.63	0.00216	0.228	0.573	7.56	20.6	2.62e-05	2.67	LV	CELLSTATES	MP_OSM	control_PKP2	6	17
ELMO1	1.61	3.69e-07	2.19	6.8	10.7	53.2	6.48e-10	6.43	LV	CELLSTATES	MP_OSM	control_PKP2	6	17
SRGAP2C	1.61	5.61e-06	0.55	1.74	8.84	41.8	1.75e-08	5.25	LV	CELLSTATES	MP_OSM	control_PKP2	6	17
AFF3	1.6	0.00264	1.11	3.15	9.65	19.9	3.48e-05	2.58	LV	CELLSTATES	MP_OSM	control_PKP2	6	17
CLIP4	1.6	0.0386	0.0928	0.287	6.7	11.6	0.00114	1.41	LV	CELLSTATES	MP_OSM	control_PKP2	6	17
GCNT1	1.6	0.003	0.136	0.367	7.02	19.4	4.2e-05	2.52	LV	CELLSTATES	MP_OSM	control_PKP2	6	17
SLC40A1	1.6	0.0368	0.111	0.226	6.6	11.8	0.00106	1.43	LV	CELLSTATES	MP_OSM	control_PKP2	6	17
KLHL24	1.59	0.00678	0.148	0.479	7.21	17	0.000112	2.17	LV	CELLSTATES	MP_OSM	control_PKP2	6	17
CEBPD	1.58	7.45e-05	0.443	1.37	8.6	32.2	3.87e-07	4.13	LV	CELLSTATES	MP_OSM	control_PKP2	6	17
LIMD1	1.58	3.76e-05	0.503	1.38	8.58	34.9	1.59e-07	4.43	LV	CELLSTATES	MP_OSM	control_PKP2	6	17
LRP5L	1.58	0.00552	0.14	0.429	7.03	17.7	8.61e-05	2.26	LV	CELLSTATES	MP_OSM	control_PKP2	6	17
PPFIBP2	1.58	0.000618	0.194	0.601	7.5	24.7	5.48e-06	3.21	LV	CELLSTATES	MP_OSM	control_PKP2	6	17
ZDHHC14	1.57	3.23e-05	0.388	1.17	8.36	35.7	1.21e-07	4.49	LV	CELLSTATES	MP_OSM	control_PKP2	6	17
PRKAR2B	1.55	0.0375	0.0579	0.167	6.11	11.7	0.00109	1.43	LV	CELLSTATES	MP_OSM	control_PKP2	6	17
ADGRG6	1.54	0.00834	0.121	0.297	6.76	16.3	0.000149	2.08	LV	CELLSTATES	MP_OSM	control_PKP2	6	17
SRGAP1	1.53	0.000274	0.768	2.23	9.21	27.7	1.88e-06	3.56	LV	CELLSTATES	MP_OSM	control_PKP2	6	17
KLF7	1.52	4.91e-05	0.57	1.58	8.75	33.6	2.39e-07	4.31	LV	CELLSTATES	MP_OSM	control_PKP2	6	17
PIK3IP1-AS1	1.52	0.034	0.0597	0.183	6.15	12	0.000952	1.47	LV	CELLSTATES	MP_OSM	control_PKP2	6	17
WDTC1	1.51	0.047	0.052	0.166	6.15	10.9	0.00157	1.33	LV	CELLSTATES	MP_OSM	control_PKP2	6	17
MITF	1.5	0.00091	0.351	0.96	8.11	23.5	8.66e-06	3.04	LV	CELLSTATES	MP_OSM	control_PKP2	6	17
FAM111A	1.48	0.0117	0.104	0.263	6.6	15.3	0.000229	1.93	LV	CELLSTATES	MP_OSM	control_PKP2	6	17
MPZL1	1.48	0.03	0.074	0.212	6.39	12.4	0.000812	1.52	LV	CELLSTATES	MP_OSM	control_PKP2	6	17
MS4A4A	1.47	3.96e-05	0.993	2.46	9.42	34.5	1.77e-07	4.4	LV	CELLSTATES	MP_OSM	control_PKP2	6	17
MXD4	1.47	0.0105	0.121	0.293	6.57	15.6	0.000203	1.98	LV	CELLSTATES	MP_OSM	control_PKP2	6	17
PALD1	1.47	0.00574	0.14	0.394	6.98	17.5	9.24e-05	2.24	LV	CELLSTATES	MP_OSM	control_PKP2	6	17
PRKCH	1.47	0.0151	0.155	0.409	7.02	14.6	0.000314	1.82	LV	CELLSTATES	MP_OSM	control_PKP2	6	17
ASCC1	1.46	0.00299	0.151	0.407	7.18	19.5	4.15e-05	2.52	LV	CELLSTATES	MP_OSM	control_PKP2	6	17
EZH1	1.46	0.0101	0.0938	0.265	6.66	15.7	0.00019	2	LV	CELLSTATES	MP_OSM	control_PKP2	6	17
KAT2B	1.45	0.0215	0.0976	0.32	6.67	13.5	0.000503	1.67	LV	CELLSTATES	MP_OSM	control_PKP2	6	17
APH1B	1.43	0.00577	0.149	0.369	7	17.4	9.37e-05	2.24	LV	CELLSTATES	MP_OSM	control_PKP2	6	17
KLF9	1.43	0.00574	0.165	0.402	7.1	17.5	9.27e-05	2.24	LV	CELLSTATES	MP_OSM	control_PKP2	6	17
SUSD6	1.43	5.09e-05	0.823	2.13	9.2	33.5	2.52e-07	4.29	LV	CELLSTATES	MP_OSM	control_PKP2	6	17
TBXAS1	1.43	6.51e-06	1.26	3.45	9.85	41.3	2.08e-08	5.19	LV	CELLSTATES	MP_OSM	control_PKP2	6	17
DAPK1	1.42	5.24e-05	1.22	2.88	9.66	33.4	2.64e-07	4.28	LV	CELLSTATES	MP_OSM	control_PKP2	6	17
FMN1	1.42	1.42e-05	3.91	10.3	11.4	38.7	4.67e-08	4.85	LV	CELLSTATES	MP_OSM	control_PKP2	6	17
WDR36	1.42	0.00107	0.206	0.516	7.37	22.9	1.08e-05	2.97	LV	CELLSTATES	MP_OSM	control_PKP2	6	17
ZFP36L2	1.42	0.00211	0.276	0.756	7.8	20.7	2.5e-05	2.68	LV	CELLSTATES	MP_OSM	control_PKP2	6	17
GLCCI1	1.41	0.0392	0.0818	0.242	6.49	11.5	0.00119	1.41	LV	CELLSTATES	MP_OSM	control_PKP2	6	17
NCOA3	1.41	3.44e-05	0.756	2.05	9.13	35.4	1.35e-07	4.46	LV	CELLSTATES	MP_OSM	control_PKP2	6	17
SIAH2	1.41	0.00264	0.262	0.689	7.65	19.9	3.48e-05	2.58	LV	CELLSTATES	MP_OSM	control_PKP2	6	17
VSIR	1.41	0.0249	0.128	0.372	6.75	13.1	0.000605	1.6	LV	CELLSTATES	MP_OSM	control_PKP2	6	17
ZNF117	1.41	0.00989	0.103	0.249	6.67	15.8	0.000186	2	LV	CELLSTATES	MP_OSM	control_PKP2	6	17
MRC1	1.39	4.49e-05	5.28	12.9	11.7	34.1	2.04e-07	4.35	LV	CELLSTATES	MP_OSM	control_PKP2	6	17
PER1	1.39	0.00323	0.176	0.552	7.34	19.2	4.6e-05	2.49	LV	CELLSTATES	MP_OSM	control_PKP2	6	17
RCSD1	1.39	0.0001	0.754	1.94	9.07	31.1	5.7e-07	4	LV	CELLSTATES	MP_OSM	control_PKP2	6	17
CREBRF	1.38	0.0119	0.152	0.348	6.96	15.3	0.000234	1.92	LV	CELLSTATES	MP_OSM	control_PKP2	6	17
FGD2	1.38	0.000332	0.779	2.31	9.28	27	2.39e-06	3.48	LV	CELLSTATES	MP_OSM	control_PKP2	6	17
SH3BP5	1.38	0.00853	0.741	1.93	9.09	16.2	0.000154	2.07	LV	CELLSTATES	MP_OSM	control_PKP2	6	17
FAM185A	1.37	0.038	0.0732	0.185	6.32	11.7	0.0011	1.42	LV	CELLSTATES	MP_OSM	control_PKP2	6	17
PAPOLG	1.37	0.027	0.118	0.305	6.76	12.7	0.000703	1.57	LV	CELLSTATES	MP_OSM	control_PKP2	6	17
PIK3IP1	1.36	0.0148	0.16	0.36	6.95	14.6	0.000305	1.83	LV	CELLSTATES	MP_OSM	control_PKP2	6	17
TRIM22	1.36	0.0179	0.125	0.323	6.8	14.1	0.000386	1.75	LV	CELLSTATES	MP_OSM	control_PKP2	6	17
SPATS2L	1.35	0.000107	0.547	1.38	8.61	30.8	6.33e-07	3.97	LV	CELLSTATES	MP_OSM	control_PKP2	6	17
CERS6	1.34	8.85e-05	0.574	1.5	8.76	31.6	4.74e-07	4.05	LV	CELLSTATES	MP_OSM	control_PKP2	6	17
ESYT2	1.34	0.00505	0.199	0.495	7.45	17.9	7.75e-05	2.3	LV	CELLSTATES	MP_OSM	control_PKP2	6	17
PECAM1	1.34	0.0033	0.254	0.643	7.63	19.1	4.75e-05	2.48	LV	CELLSTATES	MP_OSM	control_PKP2	6	17
CD163	1.33	0.00103	3.28	8.25	11.1	23.1	1.01e-05	2.99	LV	CELLSTATES	MP_OSM	control_PKP2	6	17
EVA1C	1.33	0.0205	0.154	0.384	7.03	13.7	0.00046	1.69	LV	CELLSTATES	MP_OSM	control_PKP2	6	17
PIAS2	1.33	0.000517	0.428	1.02	8.31	25.4	4.3e-06	3.29	LV	CELLSTATES	MP_OSM	control_PKP2	6	17
ZC3H12D	1.33	0.0436	0.107	0.205	6.47	11.2	0.00138	1.36	LV	CELLSTATES	MP_OSM	control_PKP2	6	17
GARNL3	1.32	0.0143	0.157	0.391	7.02	14.7	0.000292	1.85	LV	CELLSTATES	MP_OSM	control_PKP2	6	17
NOTCH2	1.32	0.00109	0.274	0.626	7.73	22.8	1.12e-05	2.96	LV	CELLSTATES	MP_OSM	control_PKP2	6	17
DUSP1	1.31	0.044	0.405	1.42	8.71	11.2	0.00141	1.36	LV	CELLSTATES	MP_OSM	control_PKP2	6	17
FTCDNL1	1.31	0.0412	0.072	0.195	6.41	11.4	0.00128	1.38	LV	CELLSTATES	MP_OSM	control_PKP2	6	17
WDR81	1.31	0.0203	0.114	0.261	6.69	13.7	0.000455	1.69	LV	CELLSTATES	MP_OSM	control_PKP2	6	17
SH3TC1	1.3	0.00286	0.375	0.979	8.19	19.6	3.89e-05	2.54	LV	CELLSTATES	MP_OSM	control_PKP2	6	17
ARHGAP12	1.29	0.00708	0.217	0.549	7.52	16.8	0.00012	2.15	LV	CELLSTATES	MP_OSM	control_PKP2	6	17
AZIN1	1.29	0.0128	0.142	0.336	7.01	15	0.000257	1.89	LV	CELLSTATES	MP_OSM	control_PKP2	6	17
CTDSPL	1.29	0.00793	0.165	0.397	7.19	16.5	0.000137	2.1	LV	CELLSTATES	MP_OSM	control_PKP2	6	17
MRPL3	1.29	0.0265	0.121	0.404	6.95	12.8	0.00068	1.58	LV	CELLSTATES	MP_OSM	control_PKP2	6	17
WASF2	1.28	0.000357	0.635	1.51	8.78	26.7	2.65e-06	3.45	LV	CELLSTATES	MP_OSM	control_PKP2	6	17
USP24	1.27	0.00184	0.282	0.667	7.82	21.2	2.09e-05	2.73	LV	CELLSTATES	MP_OSM	control_PKP2	6	17
DOCK5	1.26	0.00215	0.374	0.921	8.19	20.7	2.58e-05	2.67	LV	CELLSTATES	MP_OSM	control_PKP2	6	17
PLEKHA1	1.26	0.0256	0.193	0.416	7.26	13	0.000632	1.59	LV	CELLSTATES	MP_OSM	control_PKP2	6	17
RYBP	1.26	0.00678	0.182	0.467	7.29	17	0.000112	2.17	LV	CELLSTATES	MP_OSM	control_PKP2	6	17
SHMT1	1.26	0.00228	0.284	0.661	7.74	20.4	2.82e-05	2.64	LV	CELLSTATES	MP_OSM	control_PKP2	6	17
CNRIP1	1.25	0.0257	0.126	0.293	6.9	12.9	0.000639	1.59	LV	CELLSTATES	MP_OSM	control_PKP2	6	17
CRTC1	1.25	0.0436	0.126	0.332	6.85	11.2	0.00138	1.36	LV	CELLSTATES	MP_OSM	control_PKP2	6	17
IGF1R	1.25	0.0151	0.195	0.467	7.35	14.6	0.000314	1.82	LV	CELLSTATES	MP_OSM	control_PKP2	6	17
MEGF9	1.25	0.0308	0.155	0.399	7.09	12.3	0.000848	1.51	LV	CELLSTATES	MP_OSM	control_PKP2	6	17
NSL1	1.25	0.00853	0.166	0.438	7.18	16.3	0.000154	2.07	LV	CELLSTATES	MP_OSM	control_PKP2	6	17
RPS6KA2	1.25	0.00208	0.515	1.15	8.47	20.8	2.44e-05	2.68	LV	CELLSTATES	MP_OSM	control_PKP2	6	17
SLC1A3	1.25	0.0205	2.26	4.65	10.4	13.7	0.000464	1.69	LV	CELLSTATES	MP_OSM	control_PKP2	6	17
DERA	1.24	0.00425	0.383	0.906	8.08	18.4	6.32e-05	2.37	LV	CELLSTATES	MP_OSM	control_PKP2	6	17
PMS1	1.24	0.0273	0.213	0.531	7.37	12.7	0.000717	1.56	LV	CELLSTATES	MP_OSM	control_PKP2	6	17
SEC14L1	1.23	0.00195	0.547	1.18	8.59	21	2.28e-05	2.71	LV	CELLSTATES	MP_OSM	control_PKP2	6	17
HCLS1	1.22	0.000931	0.611	1.47	8.74	23.4	9.01e-06	3.03	LV	CELLSTATES	MP_OSM	control_PKP2	6	17
MYO1E	1.22	0.00834	0.342	0.775	8.04	16.4	0.000147	2.08	LV	CELLSTATES	MP_OSM	control_PKP2	6	17
SUPT3H	1.22	0.0294	0.235	0.487	7.51	12.5	0.000788	1.53	LV	CELLSTATES	MP_OSM	control_PKP2	6	17
ELL2	1.21	0.0233	0.73	1.58	8.93	13.2	0.00056	1.63	LV	CELLSTATES	MP_OSM	control_PKP2	6	17
ACSL3	1.2	0.0307	0.258	0.565	7.64	12.3	0.00084	1.51	LV	CELLSTATES	MP_OSM	control_PKP2	6	17
MPPED2	1.2	0.0157	1.02	2.36	9.42	14.4	0.000333	1.81	LV	CELLSTATES	MP_OSM	control_PKP2	6	17
SETD3	1.2	0.0269	0.16	0.355	7.05	12.7	0.000699	1.57	LV	CELLSTATES	MP_OSM	control_PKP2	6	17
PRKCE	1.19	0.00552	0.418	0.962	8.22	17.6	8.64e-05	2.26	LV	CELLSTATES	MP_OSM	control_PKP2	6	17
TATDN3	1.19	0.0308	0.139	0.34	6.95	12.3	0.000845	1.51	LV	CELLSTATES	MP_OSM	control_PKP2	6	17
AKAP13	1.18	0.000544	2.69	5.89	10.7	25.2	4.57e-06	3.26	LV	CELLSTATES	MP_OSM	control_PKP2	6	17
MAPRE2	1.18	0.0313	0.161	0.356	7.06	12.3	0.000862	1.5	LV	CELLSTATES	MP_OSM	control_PKP2	6	17
PSME4	1.18	0.00746	0.48	0.973	8.35	16.7	0.000127	2.13	LV	CELLSTATES	MP_OSM	control_PKP2	6	17
FBXL20	1.17	0.0124	0.241	0.547	7.58	15.2	0.000243	1.91	LV	CELLSTATES	MP_OSM	control_PKP2	6	17
AUH	1.16	0.0475	0.187	0.373	7.17	10.9	0.0016	1.32	LV	CELLSTATES	MP_OSM	control_PKP2	6	17
LDLRAD4	1.15	0.00139	2.99	6.45	10.8	22.1	1.49e-05	2.86	LV	CELLSTATES	MP_OSM	control_PKP2	6	17
UACA	1.15	0.0157	0.186	0.418	7.22	14.4	0.000335	1.8	LV	CELLSTATES	MP_OSM	control_PKP2	6	17
ARHGEF10L	1.14	0.00124	0.824	1.84	9.11	22.4	1.31e-05	2.91	LV	CELLSTATES	MP_OSM	control_PKP2	6	17
DAAM1	1.14	0.0211	0.325	0.718	7.91	13.6	0.000485	1.68	LV	CELLSTATES	MP_OSM	control_PKP2	6	17
FAR2	1.14	0.00882	0.382	0.816	8.1	16.1	0.000162	2.05	LV	CELLSTATES	MP_OSM	control_PKP2	6	17
RHOBTB3	1.14	0.0231	0.304	0.647	7.7	13.3	0.000554	1.64	LV	CELLSTATES	MP_OSM	control_PKP2	6	17
CPEB3	1.13	0.00223	0.389	0.879	8.16	20.5	2.74e-05	2.65	LV	CELLSTATES	MP_OSM	control_PKP2	6	17
GALNT2	1.13	0.0294	0.388	0.765	7.99	12.5	0.000789	1.53	LV	CELLSTATES	MP_OSM	control_PKP2	6	17
RASSF1	1.11	0.0425	0.17	0.388	7.15	11.3	0.00133	1.37	LV	CELLSTATES	MP_OSM	control_PKP2	6	17
TBC1D1	1.1	0.0328	0.223	0.463	7.44	12.1	0.000911	1.48	LV	CELLSTATES	MP_OSM	control_PKP2	6	17
TUT7	1.1	0.0384	0.333	0.608	7.71	11.7	0.00112	1.42	LV	CELLSTATES	MP_OSM	control_PKP2	6	17
GAS6	1.08	0.0475	0.242	0.556	7.59	10.9	0.0016	1.32	LV	CELLSTATES	MP_OSM	control_PKP2	6	17
CAMTA1	1.07	0.0231	0.252	0.581	7.57	13.3	0.000553	1.64	LV	CELLSTATES	MP_OSM	control_PKP2	6	17
MS4A6A	1.07	0.00167	1.68	3.48	10	21.5	1.87e-05	2.78	LV	CELLSTATES	MP_OSM	control_PKP2	6	17
IMMP2L	1.06	0.00708	0.721	1.45	8.86	16.9	0.000119	2.15	LV	CELLSTATES	MP_OSM	control_PKP2	6	17
B4GALT1	1.05	0.0143	0.515	1.11	8.54	14.7	0.000292	1.85	LV	CELLSTATES	MP_OSM	control_PKP2	6	17
JAK1	1.05	0.0125	0.31	0.646	7.83	15.1	0.000249	1.9	LV	CELLSTATES	MP_OSM	control_PKP2	6	17
PREX1	1.05	0.029	0.7	1.32	8.74	12.5	0.000773	1.54	LV	CELLSTATES	MP_OSM	control_PKP2	6	17
ZMIZ1	1.05	0.0263	0.533	1.09	8.44	12.8	0.000669	1.58	LV	CELLSTATES	MP_OSM	control_PKP2	6	17
AC244021.1	1.04	0.0401	0.245	0.634	7.64	11.5	0.00122	1.4	LV	CELLSTATES	MP_OSM	control_PKP2	6	17
ACYP2	1.04	0.0202	0.406	0.795	8.12	13.7	0.00045	1.7	LV	CELLSTATES	MP_OSM	control_PKP2	6	17
CALCOCO2	1.03	0.0447	0.185	0.428	7.2	11.1	0.00145	1.35	LV	CELLSTATES	MP_OSM	control_PKP2	6	17
DCAF6	1.03	0.0366	0.237	0.457	7.44	11.8	0.00104	1.44	LV	CELLSTATES	MP_OSM	control_PKP2	6	17
DIP2B	1.03	0.0104	1	1.94	9.26	15.7	0.000198	1.98	LV	CELLSTATES	MP_OSM	control_PKP2	6	17
RAB31	1.03	0.0346	2	4.1	10.3	12	0.000978	1.46	LV	CELLSTATES	MP_OSM	control_PKP2	6	17
HP1BP3	1.02	0.0263	0.242	0.505	7.52	12.8	0.000673	1.58	LV	CELLSTATES	MP_OSM	control_PKP2	6	17
PLXND1	1.02	0.0271	0.393	0.811	8.15	12.7	0.000709	1.57	LV	CELLSTATES	MP_OSM	control_PKP2	6	17
SGMS1	1.02	0.00864	0.953	1.94	9.29	16.2	0.000157	2.06	LV	CELLSTATES	MP_OSM	control_PKP2	6	17
DTX2	1.01	0.0437	0.234	0.439	7.31	11.2	0.00139	1.36	LV	CELLSTATES	MP_OSM	control_PKP2	6	17
CEP350	1	0.0174	0.407	0.745	8.04	14.2	0.000374	1.76	LV	CELLSTATES	MP_OSM	control_PKP2	6	17
SMARCA2	1	0.0281	0.448	0.899	8.29	12.6	0.000743	1.55	LV	CELLSTATES	MP_OSM	control_PKP2	6	17
H2AFY	0.99	0.0227	0.537	1.1	8.47	13.3	0.000538	1.64	LV	CELLSTATES	MP_OSM	control_PKP2	6	17
CNTRL	0.987	0.0207	0.325	0.609	7.73	13.6	0.000472	1.68	LV	CELLSTATES	MP_OSM	control_PKP2	6	17
PTEN	0.983	0.0184	0.911	1.79	9.14	14	0.000401	1.74	LV	CELLSTATES	MP_OSM	control_PKP2	6	17
SPTLC2	0.983	0.00918	0.73	1.4	8.83	16	0.00017	2.04	LV	CELLSTATES	MP_OSM	control_PKP2	6	17
AP2A2	0.968	0.00925	1.34	2.79	9.76	16	0.000173	2.03	LV	CELLSTATES	MP_OSM	control_PKP2	6	17
MAP3K3	0.949	0.044	0.449	0.857	8.21	11.2	0.00141	1.36	LV	CELLSTATES	MP_OSM	control_PKP2	6	17
THADA	0.947	0.0368	0.355	0.71	8.01	11.8	0.00105	1.43	LV	CELLSTATES	MP_OSM	control_PKP2	6	17
LRRK1	0.938	0.044	0.308	0.628	7.79	11.2	0.00141	1.36	LV	CELLSTATES	MP_OSM	control_PKP2	6	17
THRB	0.923	0.0383	1.01	1.98	9.27	11.7	0.00111	1.42	LV	CELLSTATES	MP_OSM	control_PKP2	6	17
USP3	0.923	0.0392	0.434	0.858	8.23	11.6	0.00118	1.41	LV	CELLSTATES	MP_OSM	control_PKP2	6	17
FHIT	0.904	0.047	1.64	3.17	9.98	10.9	0.00157	1.33	LV	CELLSTATES	MP_OSM	control_PKP2	6	17
ZBTB20	0.891	0.0188	1.36	2.48	9.67	13.9	0.000414	1.73	LV	CELLSTATES	MP_OSM	control_PKP2	6	17
OSBPL1A	0.89	0.0447	0.511	0.928	8.33	11.1	0.00145	1.35	LV	CELLSTATES	MP_OSM	control_PKP2	6	17
RIN3	0.879	0.0405	0.951	1.7	9.16	11.4	0.00125	1.39	LV	CELLSTATES	MP_OSM	control_PKP2	6	17
NFIA	0.857	0.0386	0.861	1.68	9.12	11.6	0.00115	1.41	LV	CELLSTATES	MP_OSM	control_PKP2	6	17
TCF12	0.855	0.0222	1.93	3.53	10.2	13.4	0.000521	1.65	LV	CELLSTATES	MP_OSM	control_PKP2	6	17
FTO	0.84	0.0486	0.466	0.787	8.17	10.8	0.00165	1.31	LV	CELLSTATES	MP_OSM	control_PKP2	6	17
ANKS1A	0.829	0.0447	1.17	2.06	9.44	11.1	0.00144	1.35	LV	CELLSTATES	MP_OSM	control_PKP2	6	17
ROCK1	0.823	0.047	0.811	1.48	9	10.9	0.00158	1.33	LV	CELLSTATES	MP_OSM	control_PKP2	6	17
LYVE1	0.806	0.047	1.56	2.83	9.86	10.9	0.00157	1.33	LV	CELLSTATES	MP_OSM	control_PKP2	6	17
ZFHX3	0.803	0.0402	1.34	2.31	9.62	11.5	0.00123	1.4	LV	CELLSTATES	MP_OSM	control_PKP2	6	17
PICALM	0.794	0.0453	1.52	2.66	9.82	11.1	0.00148	1.34	LV	CELLSTATES	MP_OSM	control_PKP2	6	17
ARID1B	0.789	0.034	1.3	2.2	9.56	12	0.000949	1.47	LV	CELLSTATES	MP_OSM	control_PKP2	6	17

## Sheet: PVneg_control
Gene	logFC	FDR	mean_exp_control	mean_exp_genotype	logCPM	F	PValue	FDR_plot	Region	annotation_level	cell_state	comparison	Observations_genotype	Observations_reference
FOSB	6.09	2.55e-09	0.00118	0.462	6.56	86.5	2.06e-13	8.59	LV	CELLSTATES	MP_OSM	control_PVneg	8	17
CCL4	4.39	9.88e-05	0.00316	0.154	5.69	38	5.58e-08	4.01	LV	CELLSTATES	MP_OSM	control_PVneg	8	17
CCL26	4.06	6.66e-05	0	0.0132	4.95	49.3	1.61e-08	4.18	LV	CELLSTATES	MP_OSM	control_PVneg	8	17
SPP1	3.67	0.00333	0.00867	0.201	6.11	25	4.83e-06	2.48	LV	CELLSTATES	MP_OSM	control_PVneg	8	17
IFIT2	3.64	0.0123	0.00616	0.179	5.61	19.7	3.69e-05	1.91	LV	CELLSTATES	MP_OSM	control_PVneg	8	17
RSAD2	3.61	0.00485	0.00721	0.15	5.57	23.5	8.61e-06	2.31	LV	CELLSTATES	MP_OSM	control_PVneg	8	17
CCL3	3.54	6.66e-05	0.0247	0.449	6.75	41.4	1.96e-08	4.18	LV	CELLSTATES	MP_OSM	control_PVneg	8	17
EGR1	3.54	9.88e-05	0.0133	0.332	6.22	38.2	5.32e-08	4.01	LV	CELLSTATES	MP_OSM	control_PVneg	8	17
AL162377.3	3.38	0.00462	0	0.0152	4.91	30.7	7.84e-06	2.34	LV	CELLSTATES	MP_OSM	control_PVneg	8	17
CD83	3.37	6.66e-05	0.0413	0.456	6.88	41.1	2.15e-08	4.18	LV	CELLSTATES	MP_OSM	control_PVneg	8	17
GBP1	3.29	0.00519	0.0145	0.306	6.09	22.9	1.09e-05	2.28	LV	CELLSTATES	MP_OSM	control_PVneg	8	17
IQSEC3	3.23	0.00498	0.00111	0.0143	4.97	28.9	9.65e-06	2.3	LV	CELLSTATES	MP_OSM	control_PVneg	8	17
SMOC2	3.23	0.00704	0.0015	0.0211	5.04	27.2	1.59e-05	2.15	LV	CELLSTATES	MP_OSM	control_PVneg	8	17
CCL4L2	3.1	0.0133	0.0129	0.0708	5.56	19.3	4.31e-05	1.87	LV	CELLSTATES	MP_OSM	control_PVneg	8	17
NOX4	3.06	0.0165	0	0.0304	4.96	22	6.93e-05	1.78	LV	CELLSTATES	MP_OSM	control_PVneg	8	17
AL138831.1	3.04	0.0129	0.00137	0.0165	4.96	25.1	3.94e-05	1.89	LV	CELLSTATES	MP_OSM	control_PVneg	8	17
AC020922.2	3.02	0.0263	0	0.0143	4.89	23.9	0.00014	1.58	LV	CELLSTATES	MP_OSM	control_PVneg	8	17
ANKRD22	2.99	0.0386	0.00252	0.0808	5.22	14.4	0.000331	1.41	LV	CELLSTATES	MP_OSM	control_PVneg	8	17
GCH1	2.99	0.017	0.0151	0.225	5.91	18.1	7.27e-05	1.77	LV	CELLSTATES	MP_OSM	control_PVneg	8	17
TRIM69	2.98	0.0275	0.00398	0.0856	5.32	16.2	0.000155	1.56	LV	CELLSTATES	MP_OSM	control_PVneg	8	17
NAV2-AS3	2.95	0.0275	0.000555	0.0125	4.9	26	0.000155	1.56	LV	CELLSTATES	MP_OSM	control_PVneg	8	17
IFIT3	2.93	0.036	0.0111	0.176	5.65	14.9	0.000274	1.44	LV	CELLSTATES	MP_OSM	control_PVneg	8	17
SPEF2	2.92	0.0131	0.00229	0.0388	5.13	19.4	4.14e-05	1.88	LV	CELLSTATES	MP_OSM	control_PVneg	8	17
CCL3L1	2.84	0.0146	0.00355	0.0229	5.08	19.1	4.82e-05	1.84	LV	CELLSTATES	MP_OSM	control_PVneg	8	17
CPE	2.76	0.0473	0.000944	0.0324	5.01	18.8	0.000451	1.32	LV	CELLSTATES	MP_OSM	control_PVneg	8	17
AZIN2	2.7	0.0322	0.00206	0.0175	4.98	18.7	0.000213	1.49	LV	CELLSTATES	MP_OSM	control_PVneg	8	17
EBF2	2.7	0.0266	0.00872	0.037	5.12	16.4	0.000144	1.58	LV	CELLSTATES	MP_OSM	control_PVneg	8	17
PDK4	2.7	0.000816	0.308	2.55	8.98	30.1	7.81e-07	3.09	LV	CELLSTATES	MP_OSM	control_PVneg	8	17
GBP2	2.67	0.00498	0.0206	0.216	6.01	23.2	9.45e-06	2.3	LV	CELLSTATES	MP_OSM	control_PVneg	8	17
AL391704.2	2.65	0.036	0.00101	0.0215	4.97	16.4	0.000271	1.44	LV	CELLSTATES	MP_OSM	control_PVneg	8	17
AL691403.1	2.63	0.0456	0.00575	0.0852	5.32	13.9	0.000423	1.34	LV	CELLSTATES	MP_OSM	control_PVneg	8	17
JUN	2.62	0.0017	0.0574	0.515	6.95	27.2	2.2e-06	2.77	LV	CELLSTATES	MP_OSM	control_PVneg	8	17
XAF1	2.58	0.00107	0.0453	0.41	6.61	28.9	1.21e-06	2.97	LV	CELLSTATES	MP_OSM	control_PVneg	8	17
HELZ2	2.57	0.036	0.013	0.0862	5.36	14.9	0.000271	1.44	LV	CELLSTATES	MP_OSM	control_PVneg	8	17
NR4A3	2.55	0.03	0.0321	0.0979	5.61	15.8	0.000186	1.52	LV	CELLSTATES	MP_OSM	control_PVneg	8	17
LMLN	2.53	0.0389	0.00541	0.0277	5.1	14.4	0.000336	1.41	LV	CELLSTATES	MP_OSM	control_PVneg	8	17
AL391684.1	2.49	0.0343	0.00474	0.0311	5.1	15.1	0.000246	1.46	LV	CELLSTATES	MP_OSM	control_PVneg	8	17
IFIH1	2.44	0.0205	0.0241	0.175	5.92	17.5	9.27e-05	1.69	LV	CELLSTATES	MP_OSM	control_PVneg	8	17
GAPLINC	2.42	0.049	0.00567	0.0278	5.13	13.5	0.000487	1.31	LV	CELLSTATES	MP_OSM	control_PVneg	8	17
LRRC6	2.41	0.0397	0.00452	0.0281	5.12	14.3	0.000358	1.4	LV	CELLSTATES	MP_OSM	control_PVneg	8	17
DUSP18	2.31	0.0397	0.00968	0.0609	5.37	14.2	0.000359	1.4	LV	CELLSTATES	MP_OSM	control_PVneg	8	17
ZBTB16	2.31	0.00103	0.354	1.88	8.7	29.2	1.08e-06	2.99	LV	CELLSTATES	MP_OSM	control_PVneg	8	17
ATF3	2.3	0.0155	0.0204	0.136	5.87	18.6	5.82e-05	1.81	LV	CELLSTATES	MP_OSM	control_PVneg	8	17
CCL8	2.26	0.0371	0.0417	0.31	6.38	14.6	0.000303	1.43	LV	CELLSTATES	MP_OSM	control_PVneg	8	17
AC243829.4	2.25	0.0263	0.0603	0.233	6.58	16.5	0.000139	1.58	LV	CELLSTATES	MP_OSM	control_PVneg	8	17
ANXA1	2.25	7.68e-05	0.357	2.08	8.83	39.9	3.1e-08	4.11	LV	CELLSTATES	MP_OSM	control_PVneg	8	17
TEX14	2.13	0.0371	0.0319	0.246	6.14	14.6	0.000306	1.43	LV	CELLSTATES	MP_OSM	control_PVneg	8	17
CD74	2.08	0.000714	0.371	1.86	8.76	31.2	5.37e-07	3.15	LV	CELLSTATES	MP_OSM	control_PVneg	8	17
MX1	2.05	0.0282	0.07	0.337	6.5	16	0.000168	1.55	LV	CELLSTATES	MP_OSM	control_PVneg	8	17
HLA-DPB1	2.04	0.0106	0.0662	0.302	6.66	20.5	2.75e-05	1.97	LV	CELLSTATES	MP_OSM	control_PVneg	8	17
TRAM2	2	0.0235	0.0401	0.132	6.13	17	0.000114	1.63	LV	CELLSTATES	MP_OSM	control_PVneg	8	17
PDE4D	1.95	0.0017	2.01	5.4	10.6	27	2.33e-06	2.77	LV	CELLSTATES	MP_OSM	control_PVneg	8	17
IER2	1.94	0.0155	0.1	0.575	7.16	18.5	5.97e-05	1.81	LV	CELLSTATES	MP_OSM	control_PVneg	8	17
MYOF	1.9	0.0221	0.0919	0.386	6.78	17.2	0.000103	1.66	LV	CELLSTATES	MP_OSM	control_PVneg	8	17
SLC40A1	1.87	0.0371	0.111	0.298	6.8	14.7	0.000301	1.43	LV	CELLSTATES	MP_OSM	control_PVneg	8	17
NLRP3	1.82	0.00967	0.0943	0.379	6.91	20.8	2.42e-05	2.01	LV	CELLSTATES	MP_OSM	control_PVneg	8	17
HLA-DRA	1.76	0.0113	0.165	0.586	7.39	20.2	3.11e-05	1.95	LV	CELLSTATES	MP_OSM	control_PVneg	8	17
CSGALNACT1	1.72	0.0275	0.655	2.06	9.06	16.2	0.000154	1.56	LV	CELLSTATES	MP_OSM	control_PVneg	8	17
FOS	1.71	0.0057	0.397	1.69	8.79	22.5	1.24e-05	2.24	LV	CELLSTATES	MP_OSM	control_PVneg	8	17
WDTC1	1.66	0.0371	0.052	0.151	6.23	14.7	0.000298	1.43	LV	CELLSTATES	MP_OSM	control_PVneg	8	17
ZFYVE1	1.66	0.0397	0.0376	0.168	6.08	14.3	0.000349	1.4	LV	CELLSTATES	MP_OSM	control_PVneg	8	17
SLC18B1	1.64	0.0114	0.154	0.381	7.25	20	3.33e-05	1.94	LV	CELLSTATES	MP_OSM	control_PVneg	8	17
ALCAM	1.62	0.0155	0.209	0.624	7.58	18.5	6.02e-05	1.81	LV	CELLSTATES	MP_OSM	control_PVneg	8	17
AL162414.1	1.56	0.0155	0.358	0.848	8.11	18.6	5.83e-05	1.81	LV	CELLSTATES	MP_OSM	control_PVneg	8	17
AC007262.2	1.55	0.00841	0.119	0.458	7.05	21.2	2.04e-05	2.08	LV	CELLSTATES	MP_OSM	control_PVneg	8	17
MITF	1.54	0.0017	0.351	0.987	8.22	27.2	2.2e-06	2.77	LV	CELLSTATES	MP_OSM	control_PVneg	8	17
PDGFC	1.54	0.000714	1.32	3.2	9.87	31	5.77e-07	3.15	LV	CELLSTATES	MP_OSM	control_PVneg	8	17
GLCCI1	1.52	0.0386	0.0818	0.235	6.61	14.4	0.000331	1.41	LV	CELLSTATES	MP_OSM	control_PVneg	8	17
PDE3B	1.5	0.0208	0.162	0.485	7.38	17.4	9.59e-05	1.68	LV	CELLSTATES	MP_OSM	control_PVneg	8	17
CPM	1.49	0.015	0.904	2.38	9.39	18.9	5.09e-05	1.82	LV	CELLSTATES	MP_OSM	control_PVneg	8	17
FKBP5	1.48	0.00755	2.71	7.57	11	21.6	1.77e-05	2.12	LV	CELLSTATES	MP_OSM	control_PVneg	8	17
IFI44	1.47	0.034	0.149	0.471	7.1	15.2	0.000235	1.47	LV	CELLSTATES	MP_OSM	control_PVneg	8	17
TSC22D3	1.45	0.016	0.228	0.717	7.7	18.3	6.5e-05	1.8	LV	CELLSTATES	MP_OSM	control_PVneg	8	17
SMAP2	1.44	0.000816	0.741	1.87	9.15	30.1	7.91e-07	3.09	LV	CELLSTATES	MP_OSM	control_PVneg	8	17
BTG2	1.42	0.0339	0.136	0.414	7.18	15.3	0.00023	1.47	LV	CELLSTATES	MP_OSM	control_PVneg	8	17
HLA-DRB1	1.42	0.0351	0.22	0.539	7.62	15	0.000255	1.46	LV	CELLSTATES	MP_OSM	control_PVneg	8	17
ARHGAP17	1.41	0.0371	0.141	0.29	6.92	14.6	0.000305	1.43	LV	CELLSTATES	MP_OSM	control_PVneg	8	17
ZFAND5	1.41	0.0282	0.0968	0.331	6.8	16	0.000171	1.55	LV	CELLSTATES	MP_OSM	control_PVneg	8	17
CCDC141	1.37	0.016	0.696	1.3	8.84	18.3	6.58e-05	1.8	LV	CELLSTATES	MP_OSM	control_PVneg	8	17
CD163L1	1.33	0.0178	1.59	3.27	10.1	17.8	7.91e-05	1.75	LV	CELLSTATES	MP_OSM	control_PVneg	8	17
ARID5B	1.31	0.03	0.317	0.727	8	15.7	0.000189	1.52	LV	CELLSTATES	MP_OSM	control_PVneg	8	17
KLF6	1.3	0.0263	0.375	1.01	8.25	16.5	0.000136	1.58	LV	CELLSTATES	MP_OSM	control_PVneg	8	17
SOAT1	1.25	0.036	0.178	0.502	7.35	14.9	0.000276	1.44	LV	CELLSTATES	MP_OSM	control_PVneg	8	17
WBP1L	1.23	0.0312	0.36	0.658	8.01	15.6	0.000202	1.51	LV	CELLSTATES	MP_OSM	control_PVneg	8	17
TXNIP	1.22	0.0178	0.505	1.2	8.54	17.9	7.85e-05	1.75	LV	CELLSTATES	MP_OSM	control_PVneg	8	17
HP1BP3	1.19	0.0228	0.242	0.468	7.61	17.1	0.000109	1.64	LV	CELLSTATES	MP_OSM	control_PVneg	8	17
JAK1	1.19	0.0155	0.31	0.647	7.92	18.5	6.07e-05	1.81	LV	CELLSTATES	MP_OSM	control_PVneg	8	17
MS4A4E	1.19	0.0435	0.515	1.08	8.5	14	0.000401	1.36	LV	CELLSTATES	MP_OSM	control_PVneg	8	17
PECAM1	1.19	0.0371	0.254	0.538	7.63	14.7	0.000291	1.43	LV	CELLSTATES	MP_OSM	control_PVneg	8	17
RPH3AL	1.13	0.0397	0.29	0.573	7.77	14.3	0.000351	1.4	LV	CELLSTATES	MP_OSM	control_PVneg	8	17
FOXN3	1.12	0.00381	1.89	4.06	10.3	24.4	6.15e-06	2.42	LV	CELLSTATES	MP_OSM	control_PVneg	8	17
MAN1A1	1.12	0.0277	2.76	5.09	10.7	16.2	0.000159	1.56	LV	CELLSTATES	MP_OSM	control_PVneg	8	17
SRGAP2B	1.1	0.0155	0.623	1.28	8.74	18.5	6.12e-05	1.81	LV	CELLSTATES	MP_OSM	control_PVneg	8	17
USP24	1.1	0.0282	0.282	0.583	7.79	16.1	0.000166	1.55	LV	CELLSTATES	MP_OSM	control_PVneg	8	17
ELMO1	1.09	0.0114	2.19	4.49	10.5	20	3.31e-05	1.94	LV	CELLSTATES	MP_OSM	control_PVneg	8	17
HNRNPU	1.05	0.0352	0.347	0.678	7.97	15	0.000259	1.45	LV	CELLSTATES	MP_OSM	control_PVneg	8	17
PLXND1	1.04	0.0378	0.393	0.708	8.17	14.6	0.000314	1.42	LV	CELLSTATES	MP_OSM	control_PVneg	8	17
AP2A2	0.982	0.034	1.34	2.44	9.79	15.2	0.000241	1.47	LV	CELLSTATES	MP_OSM	control_PVneg	8	17
SGMS1	0.963	0.0337	0.953	1.73	9.31	15.3	0.000226	1.47	LV	CELLSTATES	MP_OSM	control_PVneg	8	17
FCHSD2	0.961	0.0311	4.06	6.55	11.2	15.6	0.000198	1.51	LV	CELLSTATES	MP_OSM	control_PVneg	8	17
DIP2B	0.953	0.0386	1	1.78	9.27	14.4	0.000329	1.41	LV	CELLSTATES	MP_OSM	control_PVneg	8	17
SRGAP2	0.931	0.0473	1.06	1.99	9.44	13.7	0.000447	1.32	LV	CELLSTATES	MP_OSM	control_PVneg	8	17

## Sheet: RBM20_control
Gene	logFC	FDR	mean_exp_control	mean_exp_genotype	logCPM	F	PValue	FDR_plot	Region	annotation_level	cell_state	comparison	Observations_genotype	Observations_reference
FOSB	5.65	1.58e-06	0.00118	0.25	5.84	50	3.75e-10	5.8	LV	CELLSTATES	MP_OSM	control_RBM20	8	17
GRB10	4.07	0.000454	0.00178	0.0685	5.12	29.7	4.66e-07	3.34	LV	CELLSTATES	MP_OSM	control_RBM20	8	17
ALOX15B	3.57	0.00108	0.00594	0.0845	5.07	26.6	1.54e-06	2.96	LV	CELLSTATES	MP_OSM	control_RBM20	8	17
CCL4	3.36	0.000521	0.00316	0.0796	5.35	29	6.16e-07	3.28	LV	CELLSTATES	MP_OSM	control_RBM20	8	17
CLDN5	3.2	0.00151	0	0.0148	4.68	25.8	2.98e-06	2.82	LV	CELLSTATES	MP_OSM	control_RBM20	8	17
PDK4	3.14	3.76e-08	0.308	4.02	9.27	63.5	5.93e-12	7.43	LV	CELLSTATES	MP_OSM	control_RBM20	8	17
CCL3	3.13	0.000208	0.0247	0.252	6.26	32.6	1.56e-07	3.68	LV	CELLSTATES	MP_OSM	control_RBM20	8	17
AL162377.3	2.82	0.039	0	0.0172	4.61	20.6	0.000197	1.41	LV	CELLSTATES	MP_OSM	control_RBM20	8	17
COL8A1	2.77	0.0288	0.000555	0.023	4.72	17.3	0.000118	1.54	LV	CELLSTATES	MP_OSM	control_RBM20	8	17
ZBTB16	2.74	3.76e-08	0.354	2.58	8.8	65.5	3.29e-12	7.43	LV	CELLSTATES	MP_OSM	control_RBM20	8	17
HBB	2.66	0.00317	0.00835	0.115	5.54	22.7	7.51e-06	2.5	LV	CELLSTATES	MP_OSM	control_RBM20	8	17
DANT2	2.56	0.0289	0.00734	0.0527	5.03	16.2	0.000122	1.54	LV	CELLSTATES	MP_OSM	control_RBM20	8	17
CLEC4E	2.22	0.0191	0.0173	0.182	5.55	17.7	6.18e-05	1.72	LV	CELLSTATES	MP_OSM	control_RBM20	8	17
AP002518.2	2.16	0.0398	0.0281	0.18	5.61	15	0.000205	1.4	LV	CELLSTATES	MP_OSM	control_RBM20	8	17
ANXA1	2.09	0.000208	0.357	2.12	8.79	32.4	1.69e-07	3.68	LV	CELLSTATES	MP_OSM	control_RBM20	8	17
TXNIP	1.87	9.4e-06	0.505	2.36	8.88	43.1	3.71e-09	5.03	LV	CELLSTATES	MP_OSM	control_RBM20	8	17
ACACB	1.86	0.0174	0.0556	0.267	6.36	18.2	5.08e-05	1.76	LV	CELLSTATES	MP_OSM	control_RBM20	8	17
PLCB1	1.85	0.0466	0.0522	0.147	6.02	14.4	0.000268	1.33	LV	CELLSTATES	MP_OSM	control_RBM20	8	17
CSGALNACT1	1.84	0.000613	0.655	2.63	9.05	28.4	7.74e-07	3.21	LV	CELLSTATES	MP_OSM	control_RBM20	8	17
SNTB1	1.84	0.0282	0.0377	0.152	5.85	16.4	0.000111	1.55	LV	CELLSTATES	MP_OSM	control_RBM20	8	17
FKBP5	1.8	2.27e-05	2.71	10.5	11.1	40	1.07e-08	4.64	LV	CELLSTATES	MP_OSM	control_RBM20	8	17
ADAMTS10	1.71	0.0468	0.0399	0.171	5.83	14.3	0.00028	1.33	LV	CELLSTATES	MP_OSM	control_RBM20	8	17
PDE3B	1.71	0.000459	0.162	0.722	7.5	29.5	5.08e-07	3.34	LV	CELLSTATES	MP_OSM	control_RBM20	8	17
FOS	1.67	0.00128	0.397	1.46	8.57	25.9	2.06e-06	2.89	LV	CELLSTATES	MP_OSM	control_RBM20	8	17
KLF4	1.66	0.0333	0.0723	0.229	6.19	15.7	0.000153	1.48	LV	CELLSTATES	MP_OSM	control_RBM20	8	17
CPM	1.63	0.000208	0.904	3.3	9.4	32.8	1.46e-07	3.68	LV	CELLSTATES	MP_OSM	control_RBM20	8	17
DEPTOR	1.6	0.00168	0.174	0.669	7.16	24.5	3.57e-06	2.78	LV	CELLSTATES	MP_OSM	control_RBM20	8	17
INSR	1.6	0.00128	0.182	0.783	7.43	25.8	2.11e-06	2.89	LV	CELLSTATES	MP_OSM	control_RBM20	8	17
KLF2	1.6	0.00392	0.0827	0.36	6.69	22	9.91e-06	2.41	LV	CELLSTATES	MP_OSM	control_RBM20	8	17
RHOB	1.56	0.0306	0.0689	0.367	6.63	16	0.000133	1.51	LV	CELLSTATES	MP_OSM	control_RBM20	8	17
ACOT11	1.53	0.0327	0.0863	0.29	6.47	15.8	0.000147	1.48	LV	CELLSTATES	MP_OSM	control_RBM20	8	17
NHSL1	1.53	0.000246	0.424	1.53	8.53	31.5	2.33e-07	3.61	LV	CELLSTATES	MP_OSM	control_RBM20	8	17
ZFAND5	1.48	0.0208	0.0968	0.346	6.83	17.4	7.31e-05	1.68	LV	CELLSTATES	MP_OSM	control_RBM20	8	17
PDE7B	1.47	0.00144	0.517	1.92	8.95	25.2	2.72e-06	2.84	LV	CELLSTATES	MP_OSM	control_RBM20	8	17
AC007262.2	1.46	0.00242	0.119	0.446	6.9	23.5	5.54e-06	2.62	LV	CELLSTATES	MP_OSM	control_RBM20	8	17
CHPT1	1.44	0.00153	0.146	0.548	7.14	24.9	3.15e-06	2.81	LV	CELLSTATES	MP_OSM	control_RBM20	8	17
MS4A4E	1.44	0.000863	0.515	1.68	8.64	27.4	1.16e-06	3.06	LV	CELLSTATES	MP_OSM	control_RBM20	8	17
TSC22D3	1.43	0.00171	0.228	0.678	7.53	24.4	3.78e-06	2.77	LV	CELLSTATES	MP_OSM	control_RBM20	8	17
PAPOLG	1.33	0.0318	0.118	0.363	6.84	15.9	0.000141	1.5	LV	CELLSTATES	MP_OSM	control_RBM20	8	17
MITF	1.3	0.00771	0.351	0.981	8.07	20.3	2.07e-05	2.11	LV	CELLSTATES	MP_OSM	control_RBM20	8	17
PON2	1.28	0.0375	0.0962	0.311	6.51	15.2	0.000186	1.43	LV	CELLSTATES	MP_OSM	control_RBM20	8	17
CCND3	1.27	0.0208	0.254	0.718	7.62	17.4	7.15e-05	1.68	LV	CELLSTATES	MP_OSM	control_RBM20	8	17
MAN1A1	1.25	0.00137	2.76	7.31	10.8	25.4	2.49e-06	2.86	LV	CELLSTATES	MP_OSM	control_RBM20	8	17
PSMA1	1.24	0.0421	0.1	0.3	6.64	14.9	0.000223	1.38	LV	CELLSTATES	MP_OSM	control_RBM20	8	17
PDGFC	1.23	0.00573	1.32	3.46	9.76	21.1	1.49e-05	2.24	LV	CELLSTATES	MP_OSM	control_RBM20	8	17
ZNF846	1.22	0.0288	0.185	0.607	7.32	16.3	0.000118	1.54	LV	CELLSTATES	MP_OSM	control_RBM20	8	17
SRGAP2	1.21	0.00137	1.06	3.12	9.6	25.4	2.48e-06	2.86	LV	CELLSTATES	MP_OSM	control_RBM20	8	17
JAZF1	1.19	0.0211	0.315	0.8	7.98	17.2	7.82e-05	1.68	LV	CELLSTATES	MP_OSM	control_RBM20	8	17
PRKCE	1.15	0.0175	0.418	1.22	8.26	18.1	5.39e-05	1.76	LV	CELLSTATES	MP_OSM	control_RBM20	8	17
ELMO1	1.1	0.00366	2.19	5.51	10.5	22.3	8.96e-06	2.44	LV	CELLSTATES	MP_OSM	control_RBM20	8	17
SRGAP2B	1.04	0.0174	0.623	1.61	8.72	18.2	4.96e-05	1.76	LV	CELLSTATES	MP_OSM	control_RBM20	8	17
SMAP2	1.01	0.0208	0.741	1.84	8.96	17.3	7.4e-05	1.68	LV	CELLSTATES	MP_OSM	control_RBM20	8	17
RPS6KA2	1	0.0453	0.515	1.17	8.4	14.5	0.000258	1.34	LV	CELLSTATES	MP_OSM	control_RBM20	8	17
RCSD1	0.989	0.0289	0.754	1.73	8.96	16.2	0.000123	1.54	LV	CELLSTATES	MP_OSM	control_RBM20	8	17
FOXN3	0.956	0.0186	1.89	4.33	10.2	17.9	5.86e-05	1.73	LV	CELLSTATES	MP_OSM	control_RBM20	8	17
MS4A4A	0.952	0.0338	0.993	2.23	9.3	15.6	0.000163	1.47	LV	CELLSTATES	MP_OSM	control_RBM20	8	17
KLF7	0.942	0.0468	0.57	1.31	8.58	14.3	0.000284	1.33	LV	CELLSTATES	MP_OSM	control_RBM20	8	17
TBXAS1	0.869	0.0447	1.26	2.88	9.63	14.6	0.00025	1.35	LV	CELLSTATES	MP_OSM	control_RBM20	8	17

## Sheet: TTN_control
Gene	logFC	FDR	mean_exp_control	mean_exp_genotype	logCPM	F	PValue	FDR_plot	Region	annotation_level	cell_state	comparison	Observations_genotype	Observations_reference
FOSB	4.26	0.000121	0.00118	0.119	5.53	35.9	7.73e-08	3.92	LV	CELLSTATES	MP_OSM	control_TTN	11	17
GRB10	4.2	0.000121	0.00178	0.119	5.44	36.2	6.89e-08	3.92	LV	CELLSTATES	MP_OSM	control_TTN	11	17
ALOX15B	3.55	0.00118	0.00594	0.101	5.37	26.3	2.41e-06	2.93	LV	CELLSTATES	MP_OSM	control_TTN	11	17
AC083837.1	3.5	0.0018	0.00111	0.0156	4.95	25.2	4.31e-06	2.75	LV	CELLSTATES	MP_OSM	control_TTN	11	17
AC012150.1	3.16	0.0138	0	0.0256	4.87	18.5	6.94e-05	1.86	LV	CELLSTATES	MP_OSM	control_TTN	11	17
ZBTB16	3.07	2.44e-06	0.354	2.92	9.33	55	1.96e-10	5.61	LV	CELLSTATES	MP_OSM	control_TTN	11	17
C6orf99	2.95	0.0134	0	0.0263	4.87	18.9	6.55e-05	1.87	LV	CELLSTATES	MP_OSM	control_TTN	11	17
PDK4	2.83	7.03e-05	0.308	3.02	9.26	39.3	2.48e-08	4.15	LV	CELLSTATES	MP_OSM	control_TTN	11	17
TMC7	2.7	0.0314	0.00855	0.0889	5.5	15	0.000232	1.5	LV	CELLSTATES	MP_OSM	control_TTN	11	17
CLEC4E	2.69	0.00118	0.0173	0.175	5.96	26.3	2.41e-06	2.93	LV	CELLSTATES	MP_OSM	control_TTN	11	17
THNSL2	2.62	0.02	0.00302	0.0326	5.02	16.5	0.000125	1.7	LV	CELLSTATES	MP_OSM	control_TTN	11	17
CLDN5	2.58	0.0398	0	0.0138	4.8	17.8	0.000335	1.4	LV	CELLSTATES	MP_OSM	control_TTN	11	17
AC025262.1	2.57	0.0433	0.00039	0.0197	4.86	16	0.000385	1.36	LV	CELLSTATES	MP_OSM	control_TTN	11	17
VSIG10L	2.57	0.0438	0	0.0189	4.81	18.5	0.0004	1.36	LV	CELLSTATES	MP_OSM	control_TTN	11	17
AC007220.1	2.47	0.02	0.000944	0.0254	4.9	16.6	0.000116	1.7	LV	CELLSTATES	MP_OSM	control_TTN	11	17
NPPA	2.4	0.00905	0.011	0.091	5.62	19.2	4.03e-05	2.04	LV	CELLSTATES	MP_OSM	control_TTN	11	17
AP000812.1	2.38	0.00199	0.0281	0.156	6.03	24.4	4.93e-06	2.7	LV	CELLSTATES	MP_OSM	control_TTN	11	17
AC002070.1	2.36	0.0014	0.032	0.149	6.03	25.5	3.25e-06	2.85	LV	CELLSTATES	MP_OSM	control_TTN	11	17
CALCRL	2.21	0.0225	0.0316	0.107	5.81	16.1	0.000148	1.65	LV	CELLSTATES	MP_OSM	control_TTN	11	17
AC243829.1	2.19	0.0257	0.0174	0.0911	5.53	15.6	0.000181	1.59	LV	CELLSTATES	MP_OSM	control_TTN	11	17
EGR1	2.19	0.0325	0.0133	0.0952	5.61	14.9	0.000247	1.49	LV	CELLSTATES	MP_OSM	control_TTN	11	17
CSGALNACT1	2.17	8.48e-05	0.655	2.81	9.44	37.8	4.08e-08	4.07	LV	CELLSTATES	MP_OSM	control_TTN	11	17
ADAMTS10	2.16	0.00322	0.0399	0.214	6.19	22.8	9.3e-06	2.49	LV	CELLSTATES	MP_OSM	control_TTN	11	17
AP002518.2	2.15	0.0439	0.0281	0.143	5.87	13.8	0.000405	1.36	LV	CELLSTATES	MP_OSM	control_TTN	11	17
NPPB	2.09	0.0257	0.0575	0.155	6.11	15.7	0.000178	1.59	LV	CELLSTATES	MP_OSM	control_TTN	11	17
CCL3	2.07	0.02	0.0247	0.238	5.97	16.5	0.000124	1.7	LV	CELLSTATES	MP_OSM	control_TTN	11	17
DPH6-DT	2.06	0.02	0.0308	0.144	6	16.5	0.000123	1.7	LV	CELLSTATES	MP_OSM	control_TTN	11	17
CD83	2.04	0.02	0.0413	0.259	6.36	16.6	0.00012	1.7	LV	CELLSTATES	MP_OSM	control_TTN	11	17
EEF1A2	2	0.0368	0.0158	0.0789	5.51	14.4	0.000301	1.43	LV	CELLSTATES	MP_OSM	control_TTN	11	17
ANTXR1	1.99	0.000554	0.0483	0.22	6.3	29.1	8.43e-07	3.26	LV	CELLSTATES	MP_OSM	control_TTN	11	17
NHSL1	1.94	3.62e-05	0.424	1.79	8.89	43.8	5.8e-09	4.44	LV	CELLSTATES	MP_OSM	control_TTN	11	17
DSCAML1	1.93	0.00745	0.0744	0.305	6.68	19.8	3.09e-05	2.13	LV	CELLSTATES	MP_OSM	control_TTN	11	17
FKBP5	1.9	7.03e-05	2.71	10.4	11.3	38.9	2.81e-08	4.15	LV	CELLSTATES	MP_OSM	control_TTN	11	17
DEPTOR	1.89	0.00031	0.174	0.589	7.47	31	4.22e-07	3.51	LV	CELLSTATES	MP_OSM	control_TTN	11	17
GLIS3	1.82	0.000235	0.231	0.886	8.02	32.1	2.89e-07	3.63	LV	CELLSTATES	MP_OSM	control_TTN	11	17
INSR	1.79	0.000213	0.182	0.635	7.61	32.6	2.39e-07	3.67	LV	CELLSTATES	MP_OSM	control_TTN	11	17
TMEM255B	1.77	0.033	0.0312	0.0918	5.68	14.8	0.000253	1.48	LV	CELLSTATES	MP_OSM	control_TTN	11	17
CPM	1.76	0.00017	0.904	2.97	9.63	33.7	1.63e-07	3.77	LV	CELLSTATES	MP_OSM	control_TTN	11	17
SORT1	1.75	0.024	0.0635	0.203	6.33	15.9	0.000163	1.62	LV	CELLSTATES	MP_OSM	control_TTN	11	17
PDE4D	1.71	0.000609	2.01	5.89	10.7	28.7	9.76e-07	3.22	LV	CELLSTATES	MP_OSM	control_TTN	11	17
AC007262.2	1.67	0.000196	0.119	0.434	7.15	33.1	2.04e-07	3.71	LV	CELLSTATES	MP_OSM	control_TTN	11	17
TGFBR3	1.67	0.0341	0.0432	0.146	6.05	14.7	0.000268	1.47	LV	CELLSTATES	MP_OSM	control_TTN	11	17
SIRT5	1.61	0.0434	0.0397	0.132	5.95	13.9	0.000389	1.36	LV	CELLSTATES	MP_OSM	control_TTN	11	17
ADGRG6	1.58	0.00125	0.121	0.414	6.99	26	2.71e-06	2.9	LV	CELLSTATES	MP_OSM	control_TTN	11	17
LHFPL6	1.58	0.00254	0.198	0.677	7.72	23.6	6.92e-06	2.59	LV	CELLSTATES	MP_OSM	control_TTN	11	17
MAN1A1	1.56	7.03e-05	2.76	8	11.1	39.4	2.37e-08	4.15	LV	CELLSTATES	MP_OSM	control_TTN	11	17
PSTPIP2	1.55	0.00118	0.238	0.768	7.8	26.3	2.45e-06	2.93	LV	CELLSTATES	MP_OSM	control_TTN	11	17
SRGAP1	1.53	0.000235	0.768	2.34	9.41	32	3.01e-07	3.63	LV	CELLSTATES	MP_OSM	control_TTN	11	17
PDE3B	1.48	0.00355	0.162	0.556	7.47	22.4	1.1e-05	2.45	LV	CELLSTATES	MP_OSM	control_TTN	11	17
CHPT1	1.47	0.00217	0.146	0.476	7.23	24.1	5.56e-06	2.66	LV	CELLSTATES	MP_OSM	control_TTN	11	17
PDGFC	1.45	0.00013	1.32	3.45	9.96	35	1.04e-07	3.89	LV	CELLSTATES	MP_OSM	control_TTN	11	17
ZNF846	1.43	0.00324	0.185	0.497	7.46	22.7	9.6e-06	2.49	LV	CELLSTATES	MP_OSM	control_TTN	11	17
GLCCI1	1.41	0.0214	0.0818	0.279	6.63	16.3	0.000136	1.67	LV	CELLSTATES	MP_OSM	control_TTN	11	17
MS4A4E	1.36	0.00118	0.515	1.35	8.68	26.4	2.31e-06	2.93	LV	CELLSTATES	MP_OSM	control_TTN	11	17
NLRP1	1.36	0.017	0.187	0.452	7.33	17.2	9.19e-05	1.77	LV	CELLSTATES	MP_OSM	control_TTN	11	17
TBC1D16	1.31	0.0438	0.344	0.764	7.95	13.8	0.0004	1.36	LV	CELLSTATES	MP_OSM	control_TTN	11	17
CCND3	1.3	0.0155	0.254	0.674	7.78	17.5	8.08e-05	1.81	LV	CELLSTATES	MP_OSM	control_TTN	11	17
TXNIP	1.27	0.00431	0.505	1.27	8.64	21.7	1.45e-05	2.37	LV	CELLSTATES	MP_OSM	control_TTN	11	17
AXL	1.26	0.024	0.184	0.406	7.19	15.9	0.000162	1.62	LV	CELLSTATES	MP_OSM	control_TTN	11	17
MB	1.25	0.00745	0.263	0.767	8	20	2.81e-05	2.13	LV	CELLSTATES	MP_OSM	control_TTN	11	17
PALD1	1.25	0.02	0.14	0.355	7.03	16.7	0.000116	1.7	LV	CELLSTATES	MP_OSM	control_TTN	11	17
GAB1	1.24	0.0118	0.219	0.503	7.48	18.3	5.66e-05	1.93	LV	CELLSTATES	MP_OSM	control_TTN	11	17
CCDC146	1.19	0.0332	0.111	0.262	6.85	14.8	0.000258	1.48	LV	CELLSTATES	MP_OSM	control_TTN	11	17
RBMS2	1.18	0.0178	0.143	0.328	7.06	17	9.96e-05	1.75	LV	CELLSTATES	MP_OSM	control_TTN	11	17
CHKA	1.15	0.0157	0.364	0.873	8.17	17.4	8.32e-05	1.8	LV	CELLSTATES	MP_OSM	control_TTN	11	17
ELMO1	1.15	0.000691	2.19	5.04	10.6	28.3	1.16e-06	3.16	LV	CELLSTATES	MP_OSM	control_TTN	11	17
HECTD4	1.14	0.00989	0.381	0.87	8.16	18.9	4.52e-05	2	LV	CELLSTATES	MP_OSM	control_TTN	11	17
LIMD1	1.13	0.00453	0.503	1.12	8.51	21.4	1.6e-05	2.34	LV	CELLSTATES	MP_OSM	control_TTN	11	17
ALCAM	1.12	0.04	0.209	0.465	7.38	14.2	0.00034	1.4	LV	CELLSTATES	MP_OSM	control_TTN	11	17
FOXN3	1.12	0.000796	1.89	4.41	10.4	27.8	1.4e-06	3.1	LV	CELLSTATES	MP_OSM	control_TTN	11	17
MITF	1.1	0.0343	0.351	0.793	8.07	14.7	0.000272	1.46	LV	CELLSTATES	MP_OSM	control_TTN	11	17
SRGAP2B	1.1	0.00269	0.623	1.38	8.84	23.3	7.54e-06	2.57	LV	CELLSTATES	MP_OSM	control_TTN	11	17
FP700111.1	1.09	0.0314	0.17	0.381	7.2	15	0.000236	1.5	LV	CELLSTATES	MP_OSM	control_TTN	11	17
HCLS1	1.09	0.00433	0.611	1.38	8.83	21.6	1.49e-05	2.36	LV	CELLSTATES	MP_OSM	control_TTN	11	17
SRGAP2	1.09	0.00625	1.06	2.49	9.62	20.5	2.3e-05	2.2	LV	CELLSTATES	MP_OSM	control_TTN	11	17
TPM1	1.09	0.0013	0.606	1.38	8.83	25.8	2.91e-06	2.89	LV	CELLSTATES	MP_OSM	control_TTN	11	17
JAZF1	1.07	0.0107	0.315	0.812	8.01	18.7	4.97e-05	1.97	LV	CELLSTATES	MP_OSM	control_TTN	11	17
ZDHHC14	1.07	0.00745	0.388	0.923	8.26	19.9	3.01e-05	2.13	LV	CELLSTATES	MP_OSM	control_TTN	11	17
PRKCE	1.04	0.017	0.418	0.918	8.28	17.2	9.24e-05	1.77	LV	CELLSTATES	MP_OSM	control_TTN	11	17
TBXAS1	1.04	0.00222	1.26	2.79	9.8	24	5.87e-06	2.65	LV	CELLSTATES	MP_OSM	control_TTN	11	17
SHMT1	1.03	0.0286	0.284	0.593	7.76	15.3	0.000204	1.54	LV	CELLSTATES	MP_OSM	control_TTN	11	17
FMN1	1.02	0.0172	3.91	8.18	11.3	17.1	9.48e-05	1.77	LV	CELLSTATES	MP_OSM	control_TTN	11	17
LDLRAD4	1.01	0.00522	2.99	6.11	10.9	21	1.88e-05	2.28	LV	CELLSTATES	MP_OSM	control_TTN	11	17
SMAP2	0.99	0.00905	0.741	1.58	9.02	19.1	4.06e-05	2.04	LV	CELLSTATES	MP_OSM	control_TTN	11	17
NCOA3	0.983	0.00745	0.756	1.64	9.05	19.9	3.02e-05	2.13	LV	CELLSTATES	MP_OSM	control_TTN	11	17
RCSD1	0.976	0.0231	0.754	1.51	9.02	16	0.000154	1.64	LV	CELLSTATES	MP_OSM	control_TTN	11	17
CD163	0.936	0.0456	3.28	6.63	11	13.7	0.000427	1.34	LV	CELLSTATES	MP_OSM	control_TTN	11	17
KLF7	0.898	0.0413	0.57	1.09	8.58	14.1	0.000354	1.38	LV	CELLSTATES	MP_OSM	control_TTN	11	17
AKAP13	0.878	0.0155	2.69	4.98	10.7	17.5	7.94e-05	1.81	LV	CELLSTATES	MP_OSM	control_TTN	11	17
JAK1	0.874	0.0364	0.31	0.612	7.85	14.5	0.000291	1.44	LV	CELLSTATES	MP_OSM	control_TTN	11	17
IMMP2L	0.867	0.0395	0.721	1.41	8.88	14.3	0.000325	1.4	LV	CELLSTATES	MP_OSM	control_TTN	11	17
CELF2	0.861	0.0314	1.73	3.43	10.2	15	0.000236	1.5	LV	CELLSTATES	MP_OSM	control_TTN	11	17
MRC1	0.855	0.0257	5.28	9.39	11.6	15.6	0.00018	1.59	LV	CELLSTATES	MP_OSM	control_TTN	11	17
SGMS1	0.848	0.0433	0.953	1.81	9.31	13.9	0.000382	1.36	LV	CELLSTATES	MP_OSM	control_TTN	11	17
