# Supplementary material for: Pathogenic variants damage cell composition and single cell transcription in cardiomyopathies
Source: Science. Author manuscript; Available in PMC 2022 Oct 3. (PMC9528698; doi:10.1126/science.abo1984)
Supplement: Supp table 44.26 [file NIHMS1835045-supplement-Supp_table_44_26.xlsx]

## Sheet: Index
Column name	Description
Gene	Gene symbol, Ensembl 84
logFC	log2-fold change
FDR	False discovery rate; FDR is the PValue after (by default) Benjamini-Hochberg correction.
mean_exp_control	Mean expression values across controls
mean_exp_genotype	Mean expression values across disease samples
logCPM	logCPM is the average expression of all pseudobulked samples for that particular gene across all samples on the log2-scale expressed in counts per million (cpm, as calculated by edgeR after normalization).
F	Output of quasi-likelihood F-test
PValue	PValue is the nominal p-value derived from F
FDR_plot	-log10(False discovery rate)
Region	Studied region (LV or RV)
annotation_level	Cell-type or cell-state
cell_state/state	Specification which cell-type or state was analysed
comparison	Specification control_GENOTYPE
Observations_genotype	Numbers of Patients included in edgeR (patients with low number of nuclei have been excluded)
Observations_reference	Numbers of Patients included in edgeR (patients with low number of nuclei have been excluded)

## Sheet: control_LMNA
Gene	logFC	FDR	mean_exp_control	mean_exp_genotype	logCPM	F	PValue	FDR_plot	Region	annotation_level	cell_state	comparison	Observations_genotype	Observations_reference
CD300E	3.75	0.0133	0.0371	0	5.19	17	0.000135	1.88	LV	CELLSTATES	MP_OSM	control_LMNA	11	17
GPR84	3.61	0.0106	0.0218	0	5.14	17.7	0.000101	1.97	LV	CELLSTATES	MP_OSM	control_LMNA	11	17
CLECL1	3.48	0.00492	0.0518	0.000491	5.36	20.1	3.29e-05	2.31	LV	CELLSTATES	MP_OSM	control_LMNA	11	17
TCF4-AS2	3.44	0.0175	0.032	0	5.13	15.8	0.000216	1.76	LV	CELLSTATES	MP_OSM	control_LMNA	11	17
FCGBP	3.42	0.00361	0.301	0.0286	6.85	21.5	1.89e-05	2.44	LV	CELLSTATES	MP_OSM	control_LMNA	11	17
MKRN3	3.26	2.8e-05	0.154	0.0185	6.37	40.7	2.48e-08	4.55	LV	CELLSTATES	MP_OSM	control_LMNA	11	17
CA1	3.15	0.00469	0.0363	0.00128	5.27	20.4	2.91e-05	2.33	LV	CELLSTATES	MP_OSM	control_LMNA	11	17
AC012613.1	3.06	0.00897	0.0228	0	4.99	18.4	7.87e-05	2.05	LV	CELLSTATES	MP_OSM	control_LMNA	11	17
TOB1	3.05	0.0179	0.0166	0	4.99	15.7	0.000226	1.75	LV	CELLSTATES	MP_OSM	control_LMNA	11	17
S100A9	3.04	0.00018	0.178	0.016	6.31	32.3	3.76e-07	3.74	LV	CELLSTATES	MP_OSM	control_LMNA	11	17
S100A8	3.03	0.000387	0.152	0.0258	6.14	29.2	1.09e-06	3.41	LV	CELLSTATES	MP_OSM	control_LMNA	11	17
PCNA	3.01	0.0155	0.019	0	4.98	16.4	0.000173	1.81	LV	CELLSTATES	MP_OSM	control_LMNA	11	17
AC022973.3	2.9	0.0201	0.0166	0	4.95	15.2	0.000275	1.7	LV	CELLSTATES	MP_OSM	control_LMNA	11	17
IL18R1	2.88	0.0352	0.0365	0.00275	5.2	13	0.000626	1.45	LV	CELLSTATES	MP_OSM	control_LMNA	11	17
PTGIR	2.84	0.0159	0.0279	0.000491	5.13	15.8	0.000183	1.8	LV	CELLSTATES	MP_OSM	control_LMNA	11	17
ANGPTL4	2.82	0.0282	0.03	0.00478	5.18	13.7	0.000451	1.55	LV	CELLSTATES	MP_OSM	control_LMNA	11	17
AC073283.3	2.81	0.0238	0.0217	0	4.93	16.6	0.000351	1.62	LV	CELLSTATES	MP_OSM	control_LMNA	11	17
MYO1G	2.75	0.0263	0.047	0.0114	5.37	14	0.000405	1.58	LV	CELLSTATES	MP_OSM	control_LMNA	11	17
G0S2	2.74	0.0389	0.0134	0	4.93	13.6	0.000724	1.41	LV	CELLSTATES	MP_OSM	control_LMNA	11	17
LSAMP-AS1	2.74	0.048	0.0128	0	4.93	12.1	0.00103	1.32	LV	CELLSTATES	MP_OSM	control_LMNA	11	17
LINC00310	2.7	0.0343	0.0237	0	4.91	14.3	0.000596	1.47	LV	CELLSTATES	MP_OSM	control_LMNA	11	17
AL591806.3	2.69	0.0369	0.0212	0	4.91	14	0.000673	1.43	LV	CELLSTATES	MP_OSM	control_LMNA	11	17
MYH13	2.68	0.0389	0.0149	0	4.91	14.6	0.000731	1.41	LV	CELLSTATES	MP_OSM	control_LMNA	11	17
AC018946.1	2.64	0.00866	0.0557	0.0043	5.43	18.1	7.18e-05	2.06	LV	CELLSTATES	MP_OSM	control_LMNA	11	17
AC138512.1	2.6	0.0493	0.014	0	4.89	13.9	0.0011	1.31	LV	CELLSTATES	MP_OSM	control_LMNA	11	17
PRB1	2.56	0.0441	0.0139	0	4.89	13.5	0.000913	1.36	LV	CELLSTATES	MP_OSM	control_LMNA	11	17
ZNF773	2.56	0.031	0.0274	0.00267	5.1	13.4	0.000521	1.51	LV	CELLSTATES	MP_OSM	control_LMNA	11	17
HPSE	2.54	0.00814	0.0637	0.00275	5.47	18.3	6.49e-05	2.09	LV	CELLSTATES	MP_OSM	control_LMNA	11	17
APOD	2.5	0.0138	0.152	0.0244	6.38	16.4	0.000146	1.86	LV	CELLSTATES	MP_OSM	control_LMNA	11	17
AL157402.2	2.41	0.0237	0.0626	0.0155	5.63	14.3	0.000348	1.62	LV	CELLSTATES	MP_OSM	control_LMNA	11	17
PGAP2	2.39	0.0486	0.0524	0.00197	5.36	11.8	0.00105	1.31	LV	CELLSTATES	MP_OSM	control_LMNA	11	17
TIMP1	2.38	0.0106	0.136	0.0395	6.31	17.3	0.0001	1.97	LV	CELLSTATES	MP_OSM	control_LMNA	11	17
PLAU	2.36	6.53e-05	0.237	0.0409	6.83	36.6	8.94e-08	4.19	LV	CELLSTATES	MP_OSM	control_LMNA	11	17
AC135178.3	2.34	0.0474	0.042	0.000983	5.13	11.9	0.001	1.32	LV	CELLSTATES	MP_OSM	control_LMNA	11	17
CDC26	2.32	0.0386	0.0239	0.00302	5.17	12.7	0.000715	1.41	LV	CELLSTATES	MP_OSM	control_LMNA	11	17
MNDA	2.32	0.000289	0.184	0.0291	6.36	30.4	7.12e-07	3.54	LV	CELLSTATES	MP_OSM	control_LMNA	11	17
AP005059.1	2.31	0.0264	0.0523	0.0116	5.49	13.9	0.000411	1.58	LV	CELLSTATES	MP_OSM	control_LMNA	11	17
GK-AS1	2.29	0.0432	0.0733	0.0307	5.74	12.3	0.000845	1.36	LV	CELLSTATES	MP_OSM	control_LMNA	11	17
AC092691.1	2.27	0.00587	0.134	0.0248	6.25	19.5	4.12e-05	2.23	LV	CELLSTATES	MP_OSM	control_LMNA	11	17
PRB2	2.27	0.049	0.0443	0.00577	5.31	11.8	0.00107	1.31	LV	CELLSTATES	MP_OSM	control_LMNA	11	17
LSAMP	2.26	0.000653	0.332	0.0665	7.17	27.2	2.21e-06	3.19	LV	CELLSTATES	MP_OSM	control_LMNA	11	17
YES1	2.24	0.00192	0.178	0.0383	6.51	23.4	9.14e-06	2.72	LV	CELLSTATES	MP_OSM	control_LMNA	11	17
OSM	2.21	0.0245	0.0654	0.00726	5.76	14.2	0.000369	1.61	LV	CELLSTATES	MP_OSM	control_LMNA	11	17
CCL2	2.18	0.0143	0.196	0.0607	6.86	16.3	0.000152	1.85	LV	CELLSTATES	MP_OSM	control_LMNA	11	17
SPACA6	2.18	0.0308	0.0741	0.00818	5.57	13.4	0.000515	1.51	LV	CELLSTATES	MP_OSM	control_LMNA	11	17
ARHGAP26-AS1	2.05	0.00372	0.215	0.0797	7.04	21.3	2.01e-05	2.43	LV	CELLSTATES	MP_OSM	control_LMNA	11	17
NCKAP5	2.04	0.00307	0.305	0.0695	7.06	22	1.51e-05	2.51	LV	CELLSTATES	MP_OSM	control_LMNA	11	17
PNP	1.97	0.0483	0.0816	0.0189	5.68	11.8	0.00104	1.32	LV	CELLSTATES	MP_OSM	control_LMNA	11	17
CCR1	1.94	0.0189	0.143	0.0383	6.09	15.1	0.000246	1.72	LV	CELLSTATES	MP_OSM	control_LMNA	11	17
CLEC7A	1.92	0.000387	0.557	0.12	7.71	29.2	1.08e-06	3.41	LV	CELLSTATES	MP_OSM	control_LMNA	11	17
SOCS3	1.9	0.0287	0.12	0.0367	6.14	13.6	0.00047	1.54	LV	CELLSTATES	MP_OSM	control_LMNA	11	17
ADGRE2	1.85	0.00491	0.288	0.102	7.04	20.1	3.24e-05	2.31	LV	CELLSTATES	MP_OSM	control_LMNA	11	17
FSIP1	1.85	0.00889	0.369	0.0953	7.4	18	7.54e-05	2.05	LV	CELLSTATES	MP_OSM	control_LMNA	11	17
KIFC3	1.85	0.00153	0.232	0.0815	6.8	24	7.16e-06	2.81	LV	CELLSTATES	MP_OSM	control_LMNA	11	17
AC120193.1	1.84	0.0196	0.164	0.0596	6.48	15	0.00026	1.71	LV	CELLSTATES	MP_OSM	control_LMNA	11	17
BASP1	1.84	0.0239	0.136	0.0496	6.41	14.3	0.000356	1.62	LV	CELLSTATES	MP_OSM	control_LMNA	11	17
CNTNAP2	1.84	0.0161	0.119	0.0315	6.16	15.8	0.000188	1.79	LV	CELLSTATES	MP_OSM	control_LMNA	11	17
BATF	1.82	0.0356	0.133	0.0433	6.24	12.9	0.000639	1.45	LV	CELLSTATES	MP_OSM	control_LMNA	11	17
RPF1	1.82	0.0228	0.104	0.0263	5.9	14.5	0.000326	1.64	LV	CELLSTATES	MP_OSM	control_LMNA	11	17
IL7	1.81	0.00374	0.618	0.202	7.91	21.3	2.05e-05	2.43	LV	CELLSTATES	MP_OSM	control_LMNA	11	17
TIMM17A	1.78	0.0267	0.108	0.0288	5.98	13.9	0.00042	1.57	LV	CELLSTATES	MP_OSM	control_LMNA	11	17
PTPN22	1.74	0.0432	0.104	0.0254	5.96	12.3	0.000862	1.36	LV	CELLSTATES	MP_OSM	control_LMNA	11	17
S100A6	1.73	0.00475	0.213	0.0643	6.66	20.3	3.02e-05	2.32	LV	CELLSTATES	MP_OSM	control_LMNA	11	17
MARCO	1.72	0.0205	0.532	0.227	7.76	14.8	0.000283	1.69	LV	CELLSTATES	MP_OSM	control_LMNA	11	17
RNF150	1.72	0.00136	1.28	0.34	8.85	24.7	5.47e-06	2.87	LV	CELLSTATES	MP_OSM	control_LMNA	11	17
TYMP	1.7	0.00018	0.766	0.279	8.39	32.1	4.02e-07	3.74	LV	CELLSTATES	MP_OSM	control_LMNA	11	17
LINC00486	1.62	0.0156	0.364	0.0914	7.13	15.9	0.000176	1.81	LV	CELLSTATES	MP_OSM	control_LMNA	11	17
TRPV2	1.61	0.0432	0.0994	0.0441	6.02	12.2	0.000866	1.36	LV	CELLSTATES	MP_OSM	control_LMNA	11	17
NEURL2	1.58	0.0089	1.11	0.426	8.76	17.9	7.67e-05	2.05	LV	CELLSTATES	MP_OSM	control_LMNA	11	17
GK	1.56	0.00634	0.414	0.131	7.43	19.2	4.56e-05	2.2	LV	CELLSTATES	MP_OSM	control_LMNA	11	17
EXT1	1.55	0.00133	1.7	0.592	9.25	24.8	5.25e-06	2.88	LV	CELLSTATES	MP_OSM	control_LMNA	11	17
CTSA	1.53	0.00491	0.694	0.226	8.05	20.1	3.22e-05	2.31	LV	CELLSTATES	MP_OSM	control_LMNA	11	17
FAM129B	1.49	0.0301	0.245	0.106	6.77	13.5	0.000499	1.52	LV	CELLSTATES	MP_OSM	control_LMNA	11	17
MKNK1-AS1	1.49	0.0438	0.133	0.0483	6.29	12.2	0.000897	1.36	LV	CELLSTATES	MP_OSM	control_LMNA	11	17
HIF1A-AS2	1.47	0.0133	0.513	0.196	7.95	16.6	0.000134	1.88	LV	CELLSTATES	MP_OSM	control_LMNA	11	17
TGFBI	1.45	0.00141	1.48	0.531	9.16	24.4	6.25e-06	2.85	LV	CELLSTATES	MP_OSM	control_LMNA	11	17
HIVEP1	1.4	0.0369	0.293	0.108	7.12	12.8	0.000674	1.43	LV	CELLSTATES	MP_OSM	control_LMNA	11	17
LDHA	1.39	0.0474	0.14	0.0615	6.34	11.9	0.001	1.32	LV	CELLSTATES	MP_OSM	control_LMNA	11	17
AC011933.4	1.34	0.00997	0.434	0.194	7.71	17.5	9.31e-05	2	LV	CELLSTATES	MP_OSM	control_LMNA	11	17
MCC	1.34	0.0415	0.313	0.118	7.12	12.4	0.000793	1.38	LV	CELLSTATES	MP_OSM	control_LMNA	11	17
GPRIN3	1.3	0.0123	0.271	0.103	7.03	16.8	0.000121	1.91	LV	CELLSTATES	MP_OSM	control_LMNA	11	17
PROS1	1.29	0.0128	0.274	0.125	7.03	16.7	0.000127	1.89	LV	CELLSTATES	MP_OSM	control_LMNA	11	17
CTSL	1.28	0.0335	2	0.718	9.57	13.2	0.000572	1.48	LV	CELLSTATES	MP_OSM	control_LMNA	11	17
SNX5	1.28	0.0346	0.22	0.107	6.8	13.1	0.000604	1.46	LV	CELLSTATES	MP_OSM	control_LMNA	11	17
CD55	1.26	0.0192	0.512	0.22	7.79	15.1	0.000252	1.72	LV	CELLSTATES	MP_OSM	control_LMNA	11	17
FPR1	1.18	0.0361	0.508	0.212	7.77	12.9	0.000654	1.44	LV	CELLSTATES	MP_OSM	control_LMNA	11	17
LINC00854	1.15	0.0217	0.611	0.284	7.98	14.6	0.000308	1.66	LV	CELLSTATES	MP_OSM	control_LMNA	11	17
ENG	1.13	0.0407	0.311	0.153	7.3	12.5	0.000773	1.39	LV	CELLSTATES	MP_OSM	control_LMNA	11	17
PLTP	1.13	0.021	2.32	1.13	9.82	14.7	0.000295	1.68	LV	CELLSTATES	MP_OSM	control_LMNA	11	17
PCED1B	1.1	0.0428	0.349	0.157	7.26	12.3	0.00083	1.37	LV	CELLSTATES	MP_OSM	control_LMNA	11	17
LIMK2	1.05	0.0432	0.373	0.19	7.54	12.3	0.000845	1.36	LV	CELLSTATES	MP_OSM	control_LMNA	11	17
CTSB	1.04	0.0165	4.13	2.02	10.6	15.7	0.000197	1.78	LV	CELLSTATES	MP_OSM	control_LMNA	11	17
MIR181A1HG	1.04	0.0175	0.634	0.298	8	15.5	0.000215	1.76	LV	CELLSTATES	MP_OSM	control_LMNA	11	17
SPG21	1.03	0.0499	0.231	0.116	6.82	11.7	0.00111	1.3	LV	CELLSTATES	MP_OSM	control_LMNA	11	17
NRP2	1	0.0138	1.15	0.546	8.79	16.4	0.000144	1.86	LV	CELLSTATES	MP_OSM	control_LMNA	11	17
SUSD1	0.998	0.0335	0.365	0.208	7.42	13.2	0.000574	1.48	LV	CELLSTATES	MP_OSM	control_LMNA	11	17
RAB11A	0.927	0.0435	0.493	0.294	7.94	12.2	0.000882	1.36	LV	CELLSTATES	MP_OSM	control_LMNA	11	17
HAVCR2	0.901	0.0462	0.386	0.215	7.48	12	0.000967	1.34	LV	CELLSTATES	MP_OSM	control_LMNA	11	17

## Sheet: control_PKP2
Gene	logFC	FDR	mean_exp_control	mean_exp_genotype	logCPM	F	PValue	FDR_plot	Region	annotation_level	cell_state	comparison	Observations_genotype	Observations_reference
FCGBP	6.39	0.00216	0.301	0	7.01	20.9	2.64e-05	2.67	LV	CELLSTATES	MP_OSM	control_PKP2	6	17
PLAU	5.01	7.23e-07	0.237	0.0034	6.96	50.4	1.44e-09	6.14	LV	CELLSTATES	MP_OSM	control_PKP2	6	17
IL1B	4.84	0.0384	0.085	0	5.88	11.8	0.00112	1.42	LV	CELLSTATES	MP_OSM	control_PKP2	6	17
DNTTIP2	4.74	0.00275	0.0845	0	5.84	20	3.69e-05	2.56	LV	CELLSTATES	MP_OSM	control_PKP2	6	17
AC244453.3	4.36	0.014	0.0707	0	5.63	15	0.000284	1.85	LV	CELLSTATES	MP_OSM	control_PKP2	6	17
TCF4-AS1	4.35	0.0075	0.066	0	5.81	16.9	0.000128	2.12	LV	CELLSTATES	MP_OSM	control_PKP2	6	17
KIFC3	4.23	3.05e-06	0.232	0.0226	6.87	44.7	7.31e-09	5.52	LV	CELLSTATES	MP_OSM	control_PKP2	6	17
MKNK1-AS1	4.2	0.000277	0.133	0.0034	6.31	27.6	1.93e-06	3.56	LV	CELLSTATES	MP_OSM	control_PKP2	6	17
BATF	4.16	0.000815	0.133	0.0034	6.31	23.8	7.62e-06	3.09	LV	CELLSTATES	MP_OSM	control_PKP2	6	17
AL592295.3	4.15	0.0131	0.0463	0	5.55	15.1	0.000264	1.88	LV	CELLSTATES	MP_OSM	control_PKP2	6	17
IL4I1	4.08	0.0149	0.0477	0	5.51	14.8	0.000308	1.83	LV	CELLSTATES	MP_OSM	control_PKP2	6	17
VCAN	4	0.00303	0.302	0.0167	7.3	19.4	4.27e-05	2.52	LV	CELLSTATES	MP_OSM	control_PKP2	6	17
CCR1	3.97	0.000637	0.143	0.0034	6.15	24.6	5.7e-06	3.2	LV	CELLSTATES	MP_OSM	control_PKP2	6	17
NEXMIF	3.96	0.0265	0.0495	0	5.46	12.9	0.000685	1.58	LV	CELLSTATES	MP_OSM	control_PKP2	6	17
AL137789.1	3.88	0.00152	0.125	0.0034	6.25	21.8	1.67e-05	2.82	LV	CELLSTATES	MP_OSM	control_PKP2	6	17
CA1	3.85	0.0247	0.0363	0	5.4	13.2	0.000598	1.61	LV	CELLSTATES	MP_OSM	control_PKP2	6	17
GPR65	3.85	0.0432	0.0359	0	5.45	11.3	0.00136	1.36	LV	CELLSTATES	MP_OSM	control_PKP2	6	17
APRT	3.77	0.0389	0.0335	0	5.35	11.7	0.00117	1.41	LV	CELLSTATES	MP_OSM	control_PKP2	6	17
AC020909.2	3.74	0.0304	0.0456	0	5.32	12.5	0.000827	1.52	LV	CELLSTATES	MP_OSM	control_PKP2	6	17
LINC01340	3.73	0.0486	0.0394	0	5.36	10.9	0.00166	1.31	LV	CELLSTATES	MP_OSM	control_PKP2	6	17
THBS1	3.71	3.76e-05	1.68	0.131	9.4	34.9	1.59e-07	4.43	LV	CELLSTATES	MP_OSM	control_PKP2	6	17
PLEKHG2	3.7	0.00293	0.123	0.00595	5.99	19.5	4.05e-05	2.53	LV	CELLSTATES	MP_OSM	control_PKP2	6	17
LUCAT1	3.68	0.0259	0.105	0.00463	5.99	12.9	0.000653	1.59	LV	CELLSTATES	MP_OSM	control_PKP2	6	17
CLEC4G	3.64	0.00213	0.151	0.00613	6.37	20.7	2.53e-05	2.67	LV	CELLSTATES	MP_OSM	control_PKP2	6	17
KITLG	3.62	0.00834	0.0965	0.00595	6.08	16.3	0.000148	2.08	LV	CELLSTATES	MP_OSM	control_PKP2	6	17
LONRF3	3.55	0.00152	0.142	0.00935	6.35	21.8	1.65e-05	2.82	LV	CELLSTATES	MP_OSM	control_PKP2	6	17
ITGA7	3.53	0.0277	0.0319	0	5.25	12.7	0.000731	1.56	LV	CELLSTATES	MP_OSM	control_PKP2	6	17
S100A8	3.52	0.00165	0.152	0.0068	6.3	21.5	1.84e-05	2.78	LV	CELLSTATES	MP_OSM	control_PKP2	6	17
MRPL44	3.41	0.0425	0.033	0	5.22	11.4	0.00133	1.37	LV	CELLSTATES	MP_OSM	control_PKP2	6	17
FCGR1B	3.4	0.0213	0.111	0.0034	5.85	13.5	0.000496	1.67	LV	CELLSTATES	MP_OSM	control_PKP2	6	17
SH2B2	3.35	0.0156	0.0703	0.00273	5.78	14.5	0.000329	1.81	LV	CELLSTATES	MP_OSM	control_PKP2	6	17
GK-AS1	3.25	0.0386	0.0733	0.00463	5.86	11.6	0.00114	1.41	LV	CELLSTATES	MP_OSM	control_PKP2	6	17
RFX2	3.24	0.000382	0.223	0.0251	6.73	26.5	2.91e-06	3.42	LV	CELLSTATES	MP_OSM	control_PKP2	6	17
AC079210.1	3.08	9.54e-05	0.238	0.0157	6.93	31.3	5.34e-07	4.02	LV	CELLSTATES	MP_OSM	control_PKP2	6	17
FSIP1	3.08	0.000661	0.369	0.0426	7.49	24.5	6.02e-06	3.18	LV	CELLSTATES	MP_OSM	control_PKP2	6	17
ADGRE2	3	0.000431	0.288	0.0491	7.14	26	3.38e-06	3.37	LV	CELLSTATES	MP_OSM	control_PKP2	6	17
MPDU1	2.96	0.00826	0.0871	0.00736	5.95	16.4	0.000144	2.08	LV	CELLSTATES	MP_OSM	control_PKP2	6	17
SOCS3	2.94	0.00868	0.12	0.0102	6.23	16.2	0.000159	2.06	LV	CELLSTATES	MP_OSM	control_PKP2	6	17
AP005059.1	2.89	0.0466	0.0523	0.0167	5.61	11	0.00154	1.33	LV	CELLSTATES	MP_OSM	control_PKP2	6	17
YES1	2.85	0.00228	0.178	0.0207	6.66	20.4	2.87e-05	2.64	LV	CELLSTATES	MP_OSM	control_PKP2	6	17
DPF3	2.84	0.0181	0.114	0.00953	6.16	14	0.000395	1.74	LV	CELLSTATES	MP_OSM	control_PKP2	6	17
HIVEP1	2.75	0.000492	0.293	0.0373	7.19	25.6	3.97e-06	3.31	LV	CELLSTATES	MP_OSM	control_PKP2	6	17
AC074327.1	2.72	0.00482	0.207	0.0331	6.77	18.1	7.24e-05	2.32	LV	CELLSTATES	MP_OSM	control_PKP2	6	17
SLC2A3	2.68	0.00124	0.88	0.203	9	22.4	1.32e-05	2.91	LV	CELLSTATES	MP_OSM	control_PKP2	6	17
AC120193.1	2.62	0.00863	0.164	0.0184	6.59	16.2	0.000157	2.06	LV	CELLSTATES	MP_OSM	control_PKP2	6	17
AC013652.1	2.6	0.0181	0.145	0.0147	6.25	14	0.000394	1.74	LV	CELLSTATES	MP_OSM	control_PKP2	6	17
PTPN22	2.59	0.0276	0.104	0.0127	6.06	12.6	0.000725	1.56	LV	CELLSTATES	MP_OSM	control_PKP2	6	17
BRCA2	2.51	0.00355	0.202	0.0295	6.71	18.9	5.14e-05	2.45	LV	CELLSTATES	MP_OSM	control_PKP2	6	17
MXD1	2.44	0.00258	0.205	0.0296	6.79	20	3.3e-05	2.59	LV	CELLSTATES	MP_OSM	control_PKP2	6	17
CTSL	2.39	0.000107	2	0.35	9.62	30.8	6.18e-07	3.97	LV	CELLSTATES	MP_OSM	control_PKP2	6	17
CCL2	2.35	0.0344	0.196	0.0365	7.01	12	0.000968	1.46	LV	CELLSTATES	MP_OSM	control_PKP2	6	17
TPRG1	2.32	0.0368	0.13	0.0154	6.07	11.8	0.00106	1.43	LV	CELLSTATES	MP_OSM	control_PKP2	6	17
ENPP2	2.29	0.00495	0.391	0.0832	7.41	18	7.48e-05	2.31	LV	CELLSTATES	MP_OSM	control_PKP2	6	17
GLIPR2	2.29	0.0285	0.153	0.0375	6.45	12.5	0.000759	1.55	LV	CELLSTATES	MP_OSM	control_PKP2	6	17
S100A9	2.28	0.0185	0.178	0.0371	6.53	14	0.000406	1.73	LV	CELLSTATES	MP_OSM	control_PKP2	6	17
SLC16A7	2.27	0.0028	0.279	0.0534	7.12	19.7	3.78e-05	2.55	LV	CELLSTATES	MP_OSM	control_PKP2	6	17
CLEC7A	2.26	0.000246	0.557	0.102	7.85	28	1.67e-06	3.61	LV	CELLSTATES	MP_OSM	control_PKP2	6	17
FAM129B	2.26	0.00413	0.245	0.0513	6.83	18.5	6.11e-05	2.38	LV	CELLSTATES	MP_OSM	control_PKP2	6	17
LILRA6	2.25	0.0157	0.149	0.0281	6.54	14.4	0.000333	1.81	LV	CELLSTATES	MP_OSM	control_PKP2	6	17
HIVEP3	2.2	0.000555	0.336	0.0622	7.26	25.1	4.71e-06	3.26	LV	CELLSTATES	MP_OSM	control_PKP2	6	17
CD44	2.18	5.21e-06	0.854	0.179	8.48	42.3	1.53e-08	5.28	LV	CELLSTATES	MP_OSM	control_PKP2	6	17
FPR1	2.18	0.000726	0.508	0.0919	7.83	24.2	6.68e-06	3.14	LV	CELLSTATES	MP_OSM	control_PKP2	6	17
HIF1A-AS2	2.14	0.00109	0.513	0.112	8.06	22.8	1.13e-05	2.96	LV	CELLSTATES	MP_OSM	control_PKP2	6	17
SHISA5	2.13	0.0455	0.0842	0.0162	5.97	11	0.00149	1.34	LV	CELLSTATES	MP_OSM	control_PKP2	6	17
JAK3	2.12	0.0392	0.105	0.0176	6.24	11.5	0.00119	1.41	LV	CELLSTATES	MP_OSM	control_PKP2	6	17
MARCO	2.11	0.00262	0.532	0.0995	7.85	20	3.41e-05	2.58	LV	CELLSTATES	MP_OSM	control_PKP2	6	17
MNDA	2.07	0.00574	0.184	0.0441	6.55	17.5	9.22e-05	2.24	LV	CELLSTATES	MP_OSM	control_PKP2	6	17
FLOT1	2.06	0.000848	0.305	0.0655	7.21	23.7	8e-06	3.07	LV	CELLSTATES	MP_OSM	control_PKP2	6	17
IL7	2.04	0.00258	0.618	0.161	8.06	20	3.31e-05	2.59	LV	CELLSTATES	MP_OSM	control_PKP2	6	17
TMEM163	2.04	0.0259	0.274	0.0671	6.86	12.9	0.000655	1.59	LV	CELLSTATES	MP_OSM	control_PKP2	6	17
CDCP1	2	0.0392	0.154	0.0746	6.59	11.6	0.00118	1.41	LV	CELLSTATES	MP_OSM	control_PKP2	6	17
RUBCNL	1.95	0.00262	0.307	0.0803	7.24	20	3.39e-05	2.58	LV	CELLSTATES	MP_OSM	control_PKP2	6	17
MT-ATP6	1.94	0.00538	0.276	0.0817	7.08	17.7	8.35e-05	2.27	LV	CELLSTATES	MP_OSM	control_PKP2	6	17
FOSL2	1.93	0.0262	0.243	0.0866	7.03	12.9	0.000663	1.58	LV	CELLSTATES	MP_OSM	control_PKP2	6	17
SSBP4	1.93	0.0227	0.129	0.0271	6.44	13.3	0.000535	1.64	LV	CELLSTATES	MP_OSM	control_PKP2	6	17
FAM20A	1.87	0.000123	1.82	0.471	9.5	30.3	7.4e-07	3.91	LV	CELLSTATES	MP_OSM	control_PKP2	6	17
TYMP	1.87	0.000467	0.766	0.265	8.54	25.8	3.73e-06	3.33	LV	CELLSTATES	MP_OSM	control_PKP2	6	17
GSTO1	1.85	0.0455	0.14	0.0329	6.39	11	0.0015	1.34	LV	CELLSTATES	MP_OSM	control_PKP2	6	17
CR1	1.84	0.00102	1.18	0.3	8.89	23.1	9.97e-06	2.99	LV	CELLSTATES	MP_OSM	control_PKP2	6	17
GK	1.84	0.0112	0.414	0.11	7.57	15.4	0.000218	1.95	LV	CELLSTATES	MP_OSM	control_PKP2	6	17
MB21D2	1.82	0.0387	0.522	0.153	7.94	11.6	0.00115	1.41	LV	CELLSTATES	MP_OSM	control_PKP2	6	17
NEURL2	1.82	0.00686	1.11	0.372	8.9	17	0.000114	2.16	LV	CELLSTATES	MP_OSM	control_PKP2	6	17
MILR1	1.8	0.0369	0.18	0.0625	6.68	11.8	0.00107	1.43	LV	CELLSTATES	MP_OSM	control_PKP2	6	17
RHOU	1.78	0.00446	0.327	0.0923	7.32	18.3	6.66e-05	2.35	LV	CELLSTATES	MP_OSM	control_PKP2	6	17
ZNF267	1.78	0.0269	0.147	0.0394	6.48	12.7	0.000696	1.57	LV	CELLSTATES	MP_OSM	control_PKP2	6	17
ARHGAP26-AS1	1.77	0.0453	0.215	0.105	7.23	11.1	0.00149	1.34	LV	CELLSTATES	MP_OSM	control_PKP2	6	17
TGFBI	1.75	0.00273	1.48	0.495	9.28	19.8	3.65e-05	2.56	LV	CELLSTATES	MP_OSM	control_PKP2	6	17
NCKAP5	1.72	0.0436	0.305	0.0751	7.25	11.2	0.00138	1.36	LV	CELLSTATES	MP_OSM	control_PKP2	6	17
NRP2	1.67	0.000358	1.15	0.331	8.84	26.7	2.69e-06	3.45	LV	CELLSTATES	MP_OSM	control_PKP2	6	17
LAT2	1.66	0.0125	0.215	0.0718	6.76	15.1	0.000248	1.9	LV	CELLSTATES	MP_OSM	control_PKP2	6	17
ADAM28	1.64	0.0429	0.248	0.0745	7.07	11.3	0.00134	1.37	LV	CELLSTATES	MP_OSM	control_PKP2	6	17
MT-CO2	1.64	0.00244	0.412	0.15	7.61	20.2	3.08e-05	2.61	LV	CELLSTATES	MP_OSM	control_PKP2	6	17
IL4R	1.62	0.00228	0.515	0.184	7.9	20.4	2.87e-05	2.64	LV	CELLSTATES	MP_OSM	control_PKP2	6	17
PCNX1	1.62	0.00828	0.829	0.288	8.49	16.4	0.000145	2.08	LV	CELLSTATES	MP_OSM	control_PKP2	6	17
SERPINB1	1.61	0.0205	0.37	0.0885	7.37	13.7	0.000463	1.69	LV	CELLSTATES	MP_OSM	control_PKP2	6	17
PKM	1.58	0.0466	0.19	0.0534	6.79	11	0.00154	1.33	LV	CELLSTATES	MP_OSM	control_PKP2	6	17
PPARD	1.57	0.00403	0.864	0.26	8.57	18.6	5.92e-05	2.4	LV	CELLSTATES	MP_OSM	control_PKP2	6	17
RND3	1.56	0.0259	0.466	0.167	7.75	12.9	0.000651	1.59	LV	CELLSTATES	MP_OSM	control_PKP2	6	17
SASH1	1.55	0.00186	0.586	0.198	8.02	21.2	2.13e-05	2.73	LV	CELLSTATES	MP_OSM	control_PKP2	6	17
ABLIM3	1.54	0.0357	0.226	0.053	6.86	11.9	0.00101	1.45	LV	CELLSTATES	MP_OSM	control_PKP2	6	17
EPB41L3	1.54	0.00111	2.16	0.751	9.83	22.7	1.17e-05	2.95	LV	CELLSTATES	MP_OSM	control_PKP2	6	17
MCC	1.54	0.0324	0.313	0.0961	7.23	12.2	0.000897	1.49	LV	CELLSTATES	MP_OSM	control_PKP2	6	17
PTPRE	1.54	0.000404	1.36	0.479	9.11	26.3	3.13e-06	3.39	LV	CELLSTATES	MP_OSM	control_PKP2	6	17
CD55	1.51	0.0125	0.512	0.167	7.86	15.1	0.000251	1.9	LV	CELLSTATES	MP_OSM	control_PKP2	6	17
PTPN2	1.51	0.00708	0.838	0.294	8.56	16.9	0.000119	2.15	LV	CELLSTATES	MP_OSM	control_PKP2	6	17
ENG	1.5	0.03	0.311	0.0993	7.37	12.4	0.00081	1.52	LV	CELLSTATES	MP_OSM	control_PKP2	6	17
CTSA	1.48	0.0229	0.694	0.212	8.21	13.3	0.000546	1.64	LV	CELLSTATES	MP_OSM	control_PKP2	6	17
HIF1A	1.45	0.00619	1.4	0.51	9.31	17.3	0.000101	2.21	LV	CELLSTATES	MP_OSM	control_PKP2	6	17
FPR3	1.4	0.0486	0.589	0.207	8.01	10.8	0.00166	1.31	LV	CELLSTATES	MP_OSM	control_PKP2	6	17
NECTIN2	1.38	0.042	0.219	0.0716	6.82	11.3	0.0013	1.38	LV	CELLSTATES	MP_OSM	control_PKP2	6	17
LINC00854	1.36	0.0104	0.611	0.253	8.08	15.6	0.000198	1.98	LV	CELLSTATES	MP_OSM	control_PKP2	6	17
ABL2	1.33	0.0213	0.58	0.195	8.04	13.5	0.000497	1.67	LV	CELLSTATES	MP_OSM	control_PKP2	6	17
NABP1	1.32	0.0178	0.703	0.232	8.22	14.1	0.000383	1.75	LV	CELLSTATES	MP_OSM	control_PKP2	6	17
TMEM106A	1.32	0.0265	0.452	0.187	7.65	12.8	0.000683	1.58	LV	CELLSTATES	MP_OSM	control_PKP2	6	17
M6PR	1.27	0.0386	0.296	0.103	7.22	11.6	0.00114	1.41	LV	CELLSTATES	MP_OSM	control_PKP2	6	17
ADAM9	1.23	0.0112	0.686	0.293	8.3	15.4	0.000217	1.95	LV	CELLSTATES	MP_OSM	control_PKP2	6	17
ALOX5	1.2	0.0152	0.979	0.45	8.75	14.5	0.000318	1.82	LV	CELLSTATES	MP_OSM	control_PKP2	6	17
LRP1	1.17	0.0153	0.908	0.452	8.69	14.5	0.00032	1.82	LV	CELLSTATES	MP_OSM	control_PKP2	6	17
VPS35	1.15	0.0432	0.398	0.182	7.58	11.3	0.00136	1.36	LV	CELLSTATES	MP_OSM	control_PKP2	6	17
DOCK10	1.14	0.0448	0.444	0.18	7.67	11.1	0.00146	1.35	LV	CELLSTATES	MP_OSM	control_PKP2	6	17
MARCH1	1.07	0.0255	1.7	0.787	9.47	13	0.000622	1.59	LV	CELLSTATES	MP_OSM	control_PKP2	6	17
SPRED1	1.05	0.0259	1.88	0.841	9.57	12.9	0.000647	1.59	LV	CELLSTATES	MP_OSM	control_PKP2	6	17
CTSB	1.03	0.0404	4.13	2.09	10.8	11.4	0.00124	1.39	LV	CELLSTATES	MP_OSM	control_PKP2	6	17
RNF149	0.966	0.0484	3.54	1.88	10.5	10.8	0.00164	1.32	LV	CELLSTATES	MP_OSM	control_PKP2	6	17

## Sheet: control_PVneg
Gene	logFC	FDR	mean_exp_control	mean_exp_genotype	logCPM	F	PValue	FDR_plot	Region	annotation_level	cell_state	comparison	Observations_genotype	Observations_reference
FOSL1	4.07	0.0402	0.0586	0	5.47	14.4	0.000367	1.4	LV	CELLSTATES	MP_OSM	control_PVneg	8	17
AC020909.2	3.74	0.034	0.0456	0	5.32	15.4	0.000241	1.47	LV	CELLSTATES	MP_OSM	control_PVneg	8	17
YES1	3.7	0.000714	0.178	0.00947	6.58	31.1	5.61e-07	3.15	LV	CELLSTATES	MP_OSM	control_PVneg	8	17
BPGM	3.65	0.0361	0.0338	0	5.34	15	0.00028	1.44	LV	CELLSTATES	MP_OSM	control_PVneg	8	17
ITGA7	3.52	0.0315	0.0319	0	5.26	15.8	0.000206	1.5	LV	CELLSTATES	MP_OSM	control_PVneg	8	17
SEMA6B	3.45	0.0241	0.0915	0.00164	5.71	16.9	0.000119	1.62	LV	CELLSTATES	MP_OSM	control_PVneg	8	17
TIMP1	3.36	0.0154	0.136	0.0212	6.39	18.8	5.35e-05	1.81	LV	CELLSTATES	MP_OSM	control_PVneg	8	17
FSIP1	2.87	0.00345	0.369	0.0464	7.42	24.8	5.3e-06	2.46	LV	CELLSTATES	MP_OSM	control_PVneg	8	17
S100A9	2.48	0.0282	0.178	0.0417	6.49	16	0.000169	1.55	LV	CELLSTATES	MP_OSM	control_PVneg	8	17
TUBB4B	2.42	0.049	0.101	0.0306	6.01	13.6	0.000482	1.31	LV	CELLSTATES	MP_OSM	control_PVneg	8	17
FGF12	2.39	0.005	0.255	0.0292	6.77	23.1	1.01e-05	2.3	LV	CELLSTATES	MP_OSM	control_PVneg	8	17
RRP36	2.23	0.049	0.0979	0.0153	6.05	13.6	0.000482	1.31	LV	CELLSTATES	MP_OSM	control_PVneg	8	17
AC092691.1	2.18	0.0397	0.134	0.0284	6.39	14.3	0.000354	1.4	LV	CELLSTATES	MP_OSM	control_PVneg	8	17
LSAMP	2.18	0.011	0.332	0.084	7.31	20.3	2.94e-05	1.96	LV	CELLSTATES	MP_OSM	control_PVneg	8	17
AC013652.1	2.17	0.049	0.145	0.0257	6.24	13.6	0.000485	1.31	LV	CELLSTATES	MP_OSM	control_PVneg	8	17
RPL10A	2.05	0.034	0.159	0.0382	6.57	15.2	0.000239	1.47	LV	CELLSTATES	MP_OSM	control_PVneg	8	17
SPDYE2	1.97	0.0257	0.282	0.0808	7.27	16.7	0.000129	1.59	LV	CELLSTATES	MP_OSM	control_PVneg	8	17
ARHGAP26-AS1	1.84	0.0483	0.215	0.0796	7.17	13.7	0.000464	1.32	LV	CELLSTATES	MP_OSM	control_PVneg	8	17
MT-CO2	1.44	0.0287	0.412	0.226	7.63	15.9	0.000176	1.54	LV	CELLSTATES	MP_OSM	control_PVneg	8	17
DPYD-AS1	1.38	0.0257	0.422	0.141	7.61	16.6	0.000131	1.59	LV	CELLSTATES	MP_OSM	control_PVneg	8	17
CTSL	1.25	0.0473	2	0.713	9.64	13.8	0.000444	1.32	LV	CELLSTATES	MP_OSM	control_PVneg	8	17

## Sheet: control_RBM20
Gene	logFC	FDR	mean_exp_control	mean_exp_genotype	logCPM	F	PValue	FDR_plot	Region	annotation_level	cell_state	comparison	Observations_genotype	Observations_reference
FCGBP	5.5	5.04e-05	0.301	0.0156	6.75	37.3	2.79e-08	4.3	LV	CELLSTATES	MP_OSM	control_RBM20	8	17
YES1	3.57	1.88e-06	0.178	0.0119	6.38	48.6	5.94e-10	5.73	LV	CELLSTATES	MP_OSM	control_RBM20	8	17
ZNF215	3.27	0.0221	0.0186	0	4.79	17.2	8.39e-05	1.65	LV	CELLSTATES	MP_OSM	control_RBM20	8	17
MIR4300HG	3.21	0.0338	0.0795	0.0102	5.51	15.6	0.000162	1.47	LV	CELLSTATES	MP_OSM	control_RBM20	8	17
CCL2	3.13	0.000208	0.196	0.0249	6.74	32.2	1.8e-07	3.68	LV	CELLSTATES	MP_OSM	control_RBM20	8	17
PRDM6	3.13	0.0355	0.0157	0	4.72	15.5	0.000174	1.45	LV	CELLSTATES	MP_OSM	control_RBM20	8	17
GRIA4	3.1	0.0443	0.0294	0.0012	5	14.7	0.000243	1.35	LV	CELLSTATES	MP_OSM	control_RBM20	8	17
SFRP4	3.06	0.0398	0.023	0	4.75	15.4	0.000207	1.4	LV	CELLSTATES	MP_OSM	control_RBM20	8	17
PTGIR	3.01	0.0338	0.0279	0.00109	4.96	15.6	0.000161	1.47	LV	CELLSTATES	MP_OSM	control_RBM20	8	17
PRB2	2.92	0.0272	0.0443	0.00229	5.13	16.5	0.000105	1.56	LV	CELLSTATES	MP_OSM	control_RBM20	8	17
CUX2	1.95	0.0468	0.0783	0.0449	5.69	14.3	0.000282	1.33	LV	CELLSTATES	MP_OSM	control_RBM20	8	17
LYSMD3	1.95	0.0443	0.0678	0.0158	5.66	14.6	0.000245	1.35	LV	CELLSTATES	MP_OSM	control_RBM20	8	17
DPP6	1.68	0.0428	0.172	0.0658	6.43	14.8	0.00023	1.37	LV	CELLSTATES	MP_OSM	control_RBM20	8	17
SASH1	1.55	0.00116	0.586	0.205	7.89	26.3	1.73e-06	2.94	LV	CELLSTATES	MP_OSM	control_RBM20	8	17
CTSL	1.51	0.0144	2	1	9.7	18.8	3.99e-05	1.84	LV	CELLSTATES	MP_OSM	control_RBM20	8	17
STK32B	1.47	0.0468	0.208	0.102	6.77	14.4	0.000273	1.33	LV	CELLSTATES	MP_OSM	control_RBM20	8	17
CLEC7A	1.45	0.0175	0.557	0.219	7.79	18.1	5.23e-05	1.76	LV	CELLSTATES	MP_OSM	control_RBM20	8	17
GK	1.38	0.0208	0.414	0.197	7.51	17.3	7.36e-05	1.68	LV	CELLSTATES	MP_OSM	control_RBM20	8	17
FPR1	1.35	0.0211	0.508	0.248	7.81	17.2	7.73e-05	1.68	LV	CELLSTATES	MP_OSM	control_RBM20	8	17

## Sheet: control_TTN
Gene	logFC	FDR	mean_exp_control	mean_exp_genotype	logCPM	F	PValue	FDR_plot	Region	annotation_level	cell_state	comparison	Observations_genotype	Observations_reference
FCGBP	4.44	0.00017	0.301	0.00914	6.76	33.9	1.56e-07	3.77	LV	CELLSTATES	MP_OSM	control_TTN	11	17
HCFC1R1	3.5	0.00745	0.0294	0	5.1	20.4	2.92e-05	2.13	LV	CELLSTATES	MP_OSM	control_TTN	11	17
S100A9	2.92	0.000124	0.178	0.0114	6.27	35.5	8.93e-08	3.91	LV	CELLSTATES	MP_OSM	control_TTN	11	17
GK-AS1	2.87	0.00877	0.0733	0.00513	5.67	19.3	3.79e-05	2.06	LV	CELLSTATES	MP_OSM	control_TTN	11	17
S100A8	2.85	0.000554	0.152	0.0105	6.1	29.3	8.03e-07	3.26	LV	CELLSTATES	MP_OSM	control_TTN	11	17
CRACR2B	2.76	0.022	0.0412	0.00515	5.31	16.2	0.000142	1.66	LV	CELLSTATES	MP_OSM	control_TTN	11	17
OSM	2.68	0.0114	0.0654	0.00968	5.72	18.5	5.4e-05	1.94	LV	CELLSTATES	MP_OSM	control_TTN	11	17
MAP3K19	2.55	0.0364	0.0511	0.00447	5.24	14.5	0.000294	1.44	LV	CELLSTATES	MP_OSM	control_TTN	11	17
HPSE	2.17	0.0431	0.0637	0.0104	5.47	13.9	0.000376	1.37	LV	CELLSTATES	MP_OSM	control_TTN	11	17
AL137789.1	2.14	0.02	0.125	0.025	6.11	16.5	0.000124	1.7	LV	CELLSTATES	MP_OSM	control_TTN	11	17
MARCO	1.95	0.00355	0.532	0.114	7.66	22.4	1.11e-05	2.45	LV	CELLSTATES	MP_OSM	control_TTN	11	17
SNHG8	1.81	0.0458	0.106	0.0439	6.19	13.6	0.000433	1.34	LV	CELLSTATES	MP_OSM	control_TTN	11	17
MKRN3	1.75	0.02	0.154	0.0539	6.46	16.5	0.000122	1.7	LV	CELLSTATES	MP_OSM	control_TTN	11	17
SPDYE2	1.73	0.00745	0.282	0.112	7.15	19.8	3.1e-05	2.13	LV	CELLSTATES	MP_OSM	control_TTN	11	17
FP236383.1	1.69	0.00424	0.68	0.207	7.9	21.8	1.39e-05	2.37	LV	CELLSTATES	MP_OSM	control_TTN	11	17
SLC2A3	1.67	0.0314	0.88	0.411	8.87	15	0.000233	1.5	LV	CELLSTATES	MP_OSM	control_TTN	11	17
FSIP1	1.64	0.0396	0.369	0.133	7.38	14.2	0.000329	1.4	LV	CELLSTATES	MP_OSM	control_TTN	11	17
CLEC7A	1.55	0.00355	0.557	0.199	7.74	22.3	1.14e-05	2.45	LV	CELLSTATES	MP_OSM	control_TTN	11	17
NADK	1.44	0.0314	0.146	0.052	6.29	15	0.000232	1.5	LV	CELLSTATES	MP_OSM	control_TTN	11	17
PLAU	1.42	0.0422	0.237	0.0865	6.91	14	0.000365	1.37	LV	CELLSTATES	MP_OSM	control_TTN	11	17
AC079210.1	1.38	0.0465	0.238	0.0902	6.84	13.6	0.000443	1.33	LV	CELLSTATES	MP_OSM	control_TTN	11	17
CTSL	1.38	0.0135	2	0.741	9.52	17.9	6.68e-05	1.87	LV	CELLSTATES	MP_OSM	control_TTN	11	17
CR1	1.26	0.0442	1.18	0.49	8.79	13.7	0.000411	1.35	LV	CELLSTATES	MP_OSM	control_TTN	11	17
EXT1	1.26	0.00877	1.7	0.717	9.28	19.3	3.79e-05	2.06	LV	CELLSTATES	MP_OSM	control_TTN	11	17
CTSB	1.07	0.022	4.13	2.13	10.6	16.2	0.000141	1.66	LV	CELLSTATES	MP_OSM	control_TTN	11	17
