# Supplementary material for: Pathogenic variants damage cell composition and single cell transcription in cardiomyopathies
Source: Science. Author manuscript; Available in PMC 2022 Oct 3. (PMC9528698; doi:10.1126/science.abo1984)
Supplement: Supp table 45.1 [file NIHMS1835045-supplement-Supp_table_45_1.xlsx]

## Sheet: Index
Column name	Description
Gene	Gene symbol, Ensembl 84
logFC	log2-fold change
FDR	False discovery rate; FDR is the PValue after (by default) Benjamini-Hochberg correction.
mean_exp_control	Mean expression values across controls
mean_exp_genotype	Mean expression values across disease samples
logCPM	logCPM is the average expression of all pseudobulked samples for that particular gene across all samples on the log2-scale expressed in counts per million (cpm, as calculated by edgeR after normalization).
F	Output of quasi-likelihood F-test
PValue	PValue is the nominal p-value derived from F
FDR_plot	-log10(False discovery rate)
Region	Studied region (LV or RV)
annotation_level	Cell-type or cell-state
cell_state/state	Specification which cell-type or state was analysed
comparison	Specification control_GENOTYPE
Observations_genotype	Numbers of Patients included in edgeR (patients with low number of nuclei have been excluded)
Observations_reference	Numbers of Patients included in edgeR (patients with low number of nuclei have been excluded)

## Sheet: control_LMNA
Gene	logFC	FDR	mean_exp_control	mean_exp_genotype	logCPM	F	PValue	FDR_plot	Region	annotation_level	cell_state	comparison	Observations_genotype	Observations_reference
S100A8	4.5	0.0047	0.409	0	7.03	19.3	1.12e-05	2.33	RV	CELLSTATES	MP_transitional	control_LMNA	7	7
SLC2A5	4.25	0.00899	0.205	0	6.76	17.2	3.42e-05	2.05	RV	CELLSTATES	MP_transitional	control_LMNA	7	7
CDCP1	4.23	0.0149	0.165	0	6.82	15.9	6.66e-05	1.83	RV	CELLSTATES	MP_transitional	control_LMNA	7	7
AATK	4	0.0316	0.158	0	6.71	14.1	0.00017	1.5	RV	CELLSTATES	MP_transitional	control_LMNA	7	7
FCGBP	4	0.00153	0.4	0.0084	7.19	22.6	2.05e-06	2.82	RV	CELLSTATES	MP_transitional	control_LMNA	7	7
AL137789.1	3.96	0.0368	0.165	0	6.74	13.3	0.00026	1.43	RV	CELLSTATES	MP_transitional	control_LMNA	7	7
AC013652.1	3.64	0.00744	0.389	0.00752	7.03	17.7	2.6e-05	2.13	RV	CELLSTATES	MP_transitional	control_LMNA	7	7
NEURL2	3.56	0.000602	0.469	0.0228	7.61	24.7	6.73e-07	3.22	RV	CELLSTATES	MP_transitional	control_LMNA	7	7
HS3ST2	3.31	0.0371	0.312	0.0084	6.93	13.3	0.000266	1.43	RV	CELLSTATES	MP_transitional	control_LMNA	7	7
SLC26A11	3.25	0.0448	0.283	0.00752	6.83	12.8	0.000348	1.35	RV	CELLSTATES	MP_transitional	control_LMNA	7	7
CCR1	3.23	0.049	0.248	0.0238	6.83	12.6	0.000383	1.31	RV	CELLSTATES	MP_transitional	control_LMNA	7	7
MARCO	3.22	8.65e-06	1.13	0.0583	8.15	34.1	5.16e-09	5.06	RV	CELLSTATES	MP_transitional	control_LMNA	7	7
RHOU	2.82	0.0362	0.292	0.0443	7.26	13.4	0.000254	1.44	RV	CELLSTATES	MP_transitional	control_LMNA	7	7
GALNT14	2.8	0.0312	0.455	0.021	7.17	14.2	0.000165	1.51	RV	CELLSTATES	MP_transitional	control_LMNA	7	7
VCAN	2.6	0.0117	0.502	0.0598	7.63	16.4	5.05e-05	1.93	RV	CELLSTATES	MP_transitional	control_LMNA	7	7
CR1	2.46	1.83e-05	1.67	0.266	8.95	32.4	1.23e-08	4.74	RV	CELLSTATES	MP_transitional	control_LMNA	7	7
CTSL	2.4	0.0073	0.705	0.112	8.01	17.8	2.5e-05	2.14	RV	CELLSTATES	MP_transitional	control_LMNA	7	7
TPRG1	2.19	0.0349	0.564	0.0881	7.92	13.7	0.000218	1.46	RV	CELLSTATES	MP_transitional	control_LMNA	7	7
FP236383.1	2.15	0.02	0.681	0.114	8.05	15.3	9.22e-05	1.7	RV	CELLSTATES	MP_transitional	control_LMNA	7	7
CTSA	2.04	0.0404	0.569	0.106	7.75	13.1	0.000292	1.39	RV	CELLSTATES	MP_transitional	control_LMNA	7	7
SASH1	2.03	0.0323	0.683	0.119	7.88	14	0.000179	1.49	RV	CELLSTATES	MP_transitional	control_LMNA	7	7
NRP2	2.02	0.00715	0.959	0.202	8.33	18	2.24e-05	2.15	RV	CELLSTATES	MP_transitional	control_LMNA	7	7
ANKRD13D	1.98	0.0139	0.819	0.171	8.18	16.1	6.11e-05	1.86	RV	CELLSTATES	MP_transitional	control_LMNA	7	7
EXT1	1.98	0.000526	2.04	0.417	9.11	25.1	5.32e-07	3.28	RV	CELLSTATES	MP_transitional	control_LMNA	7	7
PLTP	1.94	0.000389	1.9	0.467	9.27	26	3.48e-07	3.41	RV	CELLSTATES	MP_transitional	control_LMNA	7	7
DAB2	1.92	0.0257	0.812	0.181	8.11	14.7	0.000128	1.59	RV	CELLSTATES	MP_transitional	control_LMNA	7	7
FAM20A	1.88	0.00885	1.23	0.244	8.71	17.2	3.3e-05	2.05	RV	CELLSTATES	MP_transitional	control_LMNA	7	7
PRKCA	1.85	0.00966	1.23	0.224	8.66	16.9	3.87e-05	2.01	RV	CELLSTATES	MP_transitional	control_LMNA	7	7
PMP22	1.7	0.0359	1.13	0.225	8.32	13.4	0.000245	1.44	RV	CELLSTATES	MP_transitional	control_LMNA	7	7
FTL	1.6	0.0448	0.957	0.266	8.48	12.8	0.000344	1.35	RV	CELLSTATES	MP_transitional	control_LMNA	7	7
VOPP1	1.58	0.0412	0.972	0.258	8.49	13	0.000305	1.38	RV	CELLSTATES	MP_transitional	control_LMNA	7	7
LRP1	1.55	0.0349	1.25	0.337	8.78	13.7	0.000219	1.46	RV	CELLSTATES	MP_transitional	control_LMNA	7	7
NRP1	1.43	0.00396	4.04	1.27	10.3	19.8	8.57e-06	2.4	RV	CELLSTATES	MP_transitional	control_LMNA	7	7
CTSB	1.39	0.0101	2.8	0.891	9.82	16.8	4.22e-05	2	RV	CELLSTATES	MP_transitional	control_LMNA	7	7
F13A1	0.983	0.00715	21.3	9.7	12.6	18	2.18e-05	2.15	RV	CELLSTATES	MP_transitional	control_LMNA	7	7

## Sheet: control_PKP2
Gene	logFC	FDR	mean_exp_control	mean_exp_genotype	logCPM	F	PValue	FDR_plot	Region	annotation_level	cell_state	comparison	Observations_genotype	Observations_reference
JAK3	5.51	9.18e-05	0.201	0	6.68	27.7	1.38e-07	4.04	RV	CELLSTATES	MP_transitional	control_PKP2	5	7
THBS1	5.47	4.01e-09	1.21	0.0111	7.99	50	1.51e-12	8.4	RV	CELLSTATES	MP_transitional	control_PKP2	5	7
BATF	5.27	0.000219	0.204	0	6.62	25	5.61e-07	3.66	RV	CELLSTATES	MP_transitional	control_PKP2	5	7
PRICKLE1	4.63	0.00708	0.0893	0	6.36	17	3.7e-05	2.15	RV	CELLSTATES	MP_transitional	control_PKP2	5	7
CYTOR	4.59	0.00778	0.0937	0	6.31	16.7	4.28e-05	2.11	RV	CELLSTATES	MP_transitional	control_PKP2	5	7
TLE3	4.39	0.0284	0.0574	0	6.28	13.5	0.000235	1.55	RV	CELLSTATES	MP_transitional	control_PKP2	5	7
SH2D4B	4.32	0.0142	0.216	0	6.41	15.3	9.22e-05	1.85	RV	CELLSTATES	MP_transitional	control_PKP2	5	7
S100A9	4.2	0.0312	0.286	0	6.61	13.2	0.000273	1.51	RV	CELLSTATES	MP_transitional	control_PKP2	5	7
NLRP12	4.07	0.0336	0.0715	0	6.16	13	0.000304	1.47	RV	CELLSTATES	MP_transitional	control_PKP2	5	7
PIM1	3.97	0.0481	0.105	0	6.17	12.2	0.000471	1.32	RV	CELLSTATES	MP_transitional	control_PKP2	5	7
VCAN	3.84	2.64e-05	0.502	0.0232	7.4	30.5	3.38e-08	4.58	RV	CELLSTATES	MP_transitional	control_PKP2	5	7
KIFC3	3.82	0.000806	0.237	0.0268	7.21	22.2	2.49e-06	3.09	RV	CELLSTATES	MP_transitional	control_PKP2	5	7
TNC	3.55	0.0127	0.137	0.0222	6.85	15.5	8.1e-05	1.9	RV	CELLSTATES	MP_transitional	control_PKP2	5	7
AATK	3.53	0.0306	0.158	0.00476	6.43	13.3	0.000263	1.51	RV	CELLSTATES	MP_transitional	control_PKP2	5	7
PLAU	3.22	0.0288	0.141	0.0154	6.64	13.5	0.000241	1.54	RV	CELLSTATES	MP_transitional	control_PKP2	5	7
EPAS1	3.11	0.0161	0.161	0.0342	6.9	15	0.000109	1.79	RV	CELLSTATES	MP_transitional	control_PKP2	5	7
DAB2	2.97	0.000132	0.812	0.0723	7.87	26.8	2.29e-07	3.88	RV	CELLSTATES	MP_transitional	control_PKP2	5	7
FP236383.1	2.84	0.000188	0.681	0.102	7.93	25.8	3.78e-07	3.73	RV	CELLSTATES	MP_transitional	control_PKP2	5	7
DYSF	2.75	0.0482	0.224	0.025	6.74	12.2	0.000478	1.32	RV	CELLSTATES	MP_transitional	control_PKP2	5	7
HMOX1	2.7	0.0229	0.259	0.039	6.98	14.1	0.000176	1.64	RV	CELLSTATES	MP_transitional	control_PKP2	5	7
CR1	2.51	1.07e-05	1.67	0.275	8.95	32.3	1.29e-08	4.97	RV	CELLSTATES	MP_transitional	control_PKP2	5	7
TMEM104	2.5	0.0482	0.239	0.039	6.97	12.2	0.000479	1.32	RV	CELLSTATES	MP_transitional	control_PKP2	5	7
SLC16A10	2.47	0.012	0.352	0.0855	7.7	15.7	7.47e-05	1.92	RV	CELLSTATES	MP_transitional	control_PKP2	5	7
FPR1	2.42	0.00717	0.495	0.0734	7.54	17	3.83e-05	2.14	RV	CELLSTATES	MP_transitional	control_PKP2	5	7
TBC1D2	2.42	0.0288	0.525	0.0406	7.31	13.5	0.000243	1.54	RV	CELLSTATES	MP_transitional	control_PKP2	5	7
FAM20A	2.34	0.000195	1.23	0.242	8.68	25.4	4.55e-07	3.71	RV	CELLSTATES	MP_transitional	control_PKP2	5	7
CTSL	2.32	0.0029	0.705	0.133	7.98	19.2	1.16e-05	2.54	RV	CELLSTATES	MP_transitional	control_PKP2	5	7
FAM107B	2.31	0.0123	0.463	0.0965	7.65	15.6	7.78e-05	1.91	RV	CELLSTATES	MP_transitional	control_PKP2	5	7
NEURL2	2.2	0.0154	0.469	0.0988	7.62	15.1	0.000101	1.81	RV	CELLSTATES	MP_transitional	control_PKP2	5	7
SASH1	2.16	0.0173	0.683	0.108	7.76	14.8	0.000122	1.76	RV	CELLSTATES	MP_transitional	control_PKP2	5	7
PLEKHM1	2.04	0.0312	0.593	0.116	7.68	13.2	0.000279	1.51	RV	CELLSTATES	MP_transitional	control_PKP2	5	7
TPRG1	2.02	0.0212	0.564	0.156	7.95	14.2	0.000161	1.67	RV	CELLSTATES	MP_transitional	control_PKP2	5	7
CLEC7A	1.96	0.0283	0.953	0.133	8.04	13.6	0.000228	1.55	RV	CELLSTATES	MP_transitional	control_PKP2	5	7
LRP1	1.92	0.00497	1.25	0.302	8.71	18	2.2e-05	2.3	RV	CELLSTATES	MP_transitional	control_PKP2	5	7
MARCO	1.86	0.0212	1.13	0.218	8.23	14.2	0.000161	1.67	RV	CELLSTATES	MP_transitional	control_PKP2	5	7
CD44	1.75	0.0167	1.05	0.27	8.46	14.9	0.000116	1.78	RV	CELLSTATES	MP_transitional	control_PKP2	5	7
PRKCA	1.63	0.0284	1.23	0.388	8.75	13.5	0.000233	1.55	RV	CELLSTATES	MP_transitional	control_PKP2	5	7
TGFBI	1.63	0.0272	0.99	0.315	8.63	13.7	0.000215	1.57	RV	CELLSTATES	MP_transitional	control_PKP2	5	7
NRP1	1.48	0.0156	4.04	1.52	10.4	15.1	0.000103	1.81	RV	CELLSTATES	MP_transitional	control_PKP2	5	7

## Sheet: control_PVneg
Gene	logFC	FDR	mean_exp_control	mean_exp_genotype	logCPM	F	PValue	FDR_plot	Region	annotation_level	cell_state	comparison	Observations_genotype	Observations_reference
COL3A1	5.07	0.0486	0.157	0	6.65	16.8	4.08e-05	1.31	RV	CELLSTATES	MP_transitional	control_PVneg	3	7
NEAT1	0.964	0.00353	22	10.3	13.1	22.5	2.16e-06	2.45	RV	CELLSTATES	MP_transitional	control_PVneg	3	7

## Sheet: control_RBM20
Gene	logFC	FDR	mean_exp_control	mean_exp_genotype	logCPM	F	PValue	FDR_plot	Region	annotation_level	cell_state	comparison	Observations_genotype	Observations_reference
XIST	5.57	0.000184	1.06	0	8.01	29.5	5.5e-08	3.73	RV	CELLSTATES	MP_transitional	control_RBM20	5	7
COL3A1	4.31	0.0443	0.157	0	6.61	14.2	0.000162	1.35	RV	CELLSTATES	MP_transitional	control_RBM20	5	7
SH2D4B	4.22	0.0443	0.216	0	6.64	14.3	0.000159	1.35	RV	CELLSTATES	MP_transitional	control_RBM20	5	7
FCGBP	3.69	0.0217	0.4	0.025	7.17	16	6.32e-05	1.66	RV	CELLSTATES	MP_transitional	control_RBM20	5	7
SASH1	2.77	0.00565	0.683	0.055	7.8	19.5	1.01e-05	2.25	RV	CELLSTATES	MP_transitional	control_RBM20	5	7
PLEKHM1	2.61	0.0143	0.593	0.0601	7.72	17.1	3.64e-05	1.84	RV	CELLSTATES	MP_transitional	control_RBM20	5	7
CLEC7A	2.53	0.0072	0.953	0.0759	8.13	18.9	1.4e-05	2.14	RV	CELLSTATES	MP_transitional	control_RBM20	5	7
TPRG1	2.52	0.0161	0.564	0.0753	7.93	16.8	4.2e-05	1.79	RV	CELLSTATES	MP_transitional	control_RBM20	5	7
MARCO	2.39	0.00808	1.13	0.114	8.28	18.5	1.69e-05	2.09	RV	CELLSTATES	MP_transitional	control_RBM20	5	7
CR1	2.14	0.00422	1.67	0.321	9.08	20.5	5.92e-06	2.38	RV	CELLSTATES	MP_transitional	control_RBM20	5	7
NRP1	1.53	0.0286	4.04	1.2	10.3	15.3	9.2e-05	1.54	RV	CELLSTATES	MP_transitional	control_RBM20	5	7

## Sheet: control_TTN
Gene	logFC	FDR	mean_exp_control	mean_exp_genotype	logCPM	F	PValue	FDR_plot	Region	annotation_level	cell_state	comparison	Observations_genotype	Observations_reference
TNC	4.78	0.0208	0.137	0	6.98	15.3	9.3e-05	1.68	RV	CELLSTATES	MP_transitional	control_TTN	6	7
THBS1	4.77	1.45e-08	1.21	0.0161	8.15	47.5	5.48e-12	7.84	RV	CELLSTATES	MP_transitional	control_TTN	6	7
BCL3	4.71	0.00396	0.229	0	6.86	20.1	7.47e-06	2.4	RV	CELLSTATES	MP_transitional	control_TTN	6	7
S100A9	4.34	0.0145	0.286	0	6.86	16.4	5.02e-05	1.84	RV	CELLSTATES	MP_transitional	control_TTN	6	7
HS3ST2	4.26	0.0169	0.312	0	6.86	15.9	6.64e-05	1.77	RV	CELLSTATES	MP_transitional	control_TTN	6	7
GALNT14	3.8	0.00847	0.455	0.00417	7.08	17.9	2.29e-05	2.07	RV	CELLSTATES	MP_transitional	control_TTN	6	7
TBC1D2	3.72	0.000747	0.525	0.025	7.42	23.8	1.07e-06	3.13	RV	CELLSTATES	MP_transitional	control_TTN	6	7
KIFC3	3.41	0.0426	0.237	0.0238	7.35	13.1	0.000292	1.37	RV	CELLSTATES	MP_transitional	control_TTN	6	7
FCGBP	3.39	0.0125	0.4	0.00833	7.17	16.9	3.85e-05	1.9	RV	CELLSTATES	MP_transitional	control_TTN	6	7
TMC8	3.06	0.00796	0.411	0.0333	7.36	18.3	1.92e-05	2.1	RV	CELLSTATES	MP_transitional	control_TTN	6	7
HIVEP3	2.98	0.0146	0.37	0.0348	7.51	16.4	5.2e-05	1.84	RV	CELLSTATES	MP_transitional	control_TTN	6	7
MARCO	2.8	0.000205	1.13	0.113	8.21	26.5	2.63e-07	3.69	RV	CELLSTATES	MP_transitional	control_TTN	6	7
VCAN	2.64	0.0145	0.502	0.0913	7.63	16.5	4.92e-05	1.84	RV	CELLSTATES	MP_transitional	control_TTN	6	7
TPRG1	2.58	0.00939	0.564	0.084	7.91	17.6	2.73e-05	2.03	RV	CELLSTATES	MP_transitional	control_TTN	6	7
NAMPT	2.48	0.0345	0.385	0.0842	7.66	14.1	0.000177	1.46	RV	CELLSTATES	MP_transitional	control_TTN	6	7
CR1	2.44	0.000115	1.67	0.289	8.99	28.5	9.53e-08	3.94	RV	CELLSTATES	MP_transitional	control_TTN	6	7
CTSL	2.3	0.0144	0.705	0.123	8.05	16.5	4.77e-05	1.84	RV	CELLSTATES	MP_transitional	control_TTN	6	7
TGFBI	2.26	0.00226	0.99	0.183	8.56	21.2	4.09e-06	2.65	RV	CELLSTATES	MP_transitional	control_TTN	6	7
TMEM106A	2.12	0.0417	0.575	0.118	7.82	13.2	0.000276	1.38	RV	CELLSTATES	MP_transitional	control_TTN	6	7
FAM20A	2.06	0.00761	1.23	0.262	8.75	18.5	1.67e-05	2.12	RV	CELLSTATES	MP_transitional	control_TTN	6	7
SASH1	2.03	0.0393	0.683	0.121	7.88	13.5	0.000241	1.41	RV	CELLSTATES	MP_transitional	control_TTN	6	7
CHST15	2.02	0.0304	0.765	0.157	8.01	14.4	0.000151	1.52	RV	CELLSTATES	MP_transitional	control_TTN	6	7
CLEC7A	1.9	0.0337	0.953	0.16	8.2	14.1	0.00017	1.47	RV	CELLSTATES	MP_transitional	control_TTN	6	7
ANKRD13D	1.88	0.0353	0.819	0.179	8.2	13.9	0.000189	1.45	RV	CELLSTATES	MP_transitional	control_TTN	6	7
EXT1	1.84	0.00445	2.04	0.422	9.18	19.7	9.06e-06	2.35	RV	CELLSTATES	MP_transitional	control_TTN	6	7
HIF1A	1.79	0.0393	0.933	0.283	8.53	13.5	0.000239	1.41	RV	CELLSTATES	MP_transitional	control_TTN	6	7
CD44	1.7	0.0363	1.05	0.268	8.55	13.8	0.000203	1.44	RV	CELLSTATES	MP_transitional	control_TTN	6	7
LRP1	1.7	0.028	1.25	0.342	8.76	14.6	0.000135	1.55	RV	CELLSTATES	MP_transitional	control_TTN	6	7
PRKCA	1.64	0.0487	1.23	0.334	8.73	12.8	0.000345	1.31	RV	CELLSTATES	MP_transitional	control_TTN	6	7
CTSB	1.51	0.0119	2.8	0.823	9.81	17.1	3.57e-05	1.93	RV	CELLSTATES	MP_transitional	control_TTN	6	7
LGMN	1.49	0.0488	1.48	0.47	9.12	12.8	0.000353	1.31	RV	CELLSTATES	MP_transitional	control_TTN	6	7
PTPRE	1.47	0.0426	1.68	0.521	9.22	13.1	0.000289	1.37	RV	CELLSTATES	MP_transitional	control_TTN	6	7
EIF4G3	1.36	0.0361	3.08	0.967	9.88	13.8	0.000199	1.44	RV	CELLSTATES	MP_transitional	control_TTN	6	7
ZEB2	1.13	0.037	7.31	2.87	11.2	13.6	0.00022	1.43	RV	CELLSTATES	MP_transitional	control_TTN	6	7
