# Supplementary material for: Pathogenic variants damage cell composition and single cell transcription in cardiomyopathies
Source: Science. Author manuscript; Available in PMC 2022 Oct 3. (PMC9528698; doi:10.1126/science.abo1984)
Supplement: Supp table 45.3 [file NIHMS1835045-supplement-Supp_table_45_3.xlsx]

## Sheet: Index
Column name	Description
Gene	Gene symbol, Ensembl 84
logFC	log2-fold change
FDR	False discovery rate; FDR is the PValue after (by default) Benjamini-Hochberg correction.
mean_exp_control	Mean expression values across controls
mean_exp_genotype	Mean expression values across disease samples
logCPM	logCPM is the average expression of all pseudobulked samples for that particular gene across all samples on the log2-scale expressed in counts per million (cpm, as calculated by edgeR after normalization).
F	Output of quasi-likelihood F-test
PValue	PValue is the nominal p-value derived from F
FDR_plot	-log10(False discovery rate)
Region	Studied region (LV or RV)
annotation_level	Cell-type or cell-state
cell_state/state	Specification which cell-type or state was analysed
comparison	Specification control_GENOTYPE
Observations_genotype	Numbers of Patients included in edgeR (patients with low number of nuclei have been excluded)
Observations_reference	Numbers of Patients included in edgeR (patients with low number of nuclei have been excluded)

## Sheet: control_LMNA
Gene	logFC	FDR	mean_exp_control	mean_exp_genotype	logCPM	F	PValue	FDR_plot	Region	annotation_level	cell_state	comparison	Observations_genotype	Observations_reference
CCL2	5.52	5.44e-08	0.145	0.0021	6.25	43.9	3.51e-11	7.26	RV	CELLSTATES	MP_LYVE1lo.MHCII_hi	control_LMNA	7	8
PLAU	4.66	5.06e-11	0.292	0.0134	6.89	58.9	1.63e-14	10.3	RV	CELLSTATES	MP_LYVE1lo.MHCII_hi	control_LMNA	7	8
COL3A1	4.65	0.000116	0.0413	0.0021	5.81	26.1	3.18e-07	3.94	RV	CELLSTATES	MP_LYVE1lo.MHCII_hi	control_LMNA	7	8
AL160290.2	4.5	0.00114	0.0183	0	5.56	20.7	5.47e-06	2.94	RV	CELLSTATES	MP_LYVE1lo.MHCII_hi	control_LMNA	7	8
CLDN1	4.5	0.00114	0.0183	0	5.56	20.7	5.47e-06	2.94	RV	CELLSTATES	MP_LYVE1lo.MHCII_hi	control_LMNA	7	8
HHIPL1	4.36	0.00175	0.0361	0	5.61	19.5	1.01e-05	2.76	RV	CELLSTATES	MP_LYVE1lo.MHCII_hi	control_LMNA	7	8
CCL8	4.26	1.24e-05	0.0848	0.00842	6.14	31.1	2.39e-08	4.91	RV	CELLSTATES	MP_LYVE1lo.MHCII_hi	control_LMNA	7	8
TMEM51-AS1	4.24	0.00132	0.0274	0.00234	5.7	20.2	6.91e-06	2.88	RV	CELLSTATES	MP_LYVE1lo.MHCII_hi	control_LMNA	7	8
CXCL2	4.22	0.00286	0.0152	0	5.52	18.2	2.01e-05	2.54	RV	CELLSTATES	MP_LYVE1lo.MHCII_hi	control_LMNA	7	8
MARCO	4.22	0.00286	0.0152	0	5.52	18.2	2.01e-05	2.54	RV	CELLSTATES	MP_LYVE1lo.MHCII_hi	control_LMNA	7	8
PRDM6	4.22	0.00286	0.0152	0	5.52	18.2	2.01e-05	2.54	RV	CELLSTATES	MP_LYVE1lo.MHCII_hi	control_LMNA	7	8
COL1A1	4.19	0.00155	0.0274	0.00246	5.7	19.8	8.6e-06	2.81	RV	CELLSTATES	MP_LYVE1lo.MHCII_hi	control_LMNA	7	8
GXYLT2	4.13	0.00209	0.0213	0.00188	5.63	19	1.28e-05	2.68	RV	CELLSTATES	MP_LYVE1lo.MHCII_hi	control_LMNA	7	8
LINC01500	4.13	0.00209	0.0213	0.00188	5.63	19	1.28e-05	2.68	RV	CELLSTATES	MP_LYVE1lo.MHCII_hi	control_LMNA	7	8
FCGR3A	4.12	0.000168	0.0531	0.00557	5.94	25.2	5.16e-07	3.77	RV	CELLSTATES	MP_LYVE1lo.MHCII_hi	control_LMNA	7	8
CTSK	4.09	0.0141	0.0248	0	5.54	15.4	0.000167	1.85	RV	CELLSTATES	MP_LYVE1lo.MHCII_hi	control_LMNA	7	8
KITLG	4.05	0.000958	0.103	0.00567	6.03	21.2	4.25e-06	3.02	RV	CELLSTATES	MP_LYVE1lo.MHCII_hi	control_LMNA	7	8
TNC	4.03	7.98e-06	0.0823	0.0117	6.22	32.3	1.35e-08	5.1	RV	CELLSTATES	MP_LYVE1lo.MHCII_hi	control_LMNA	7	8
IL21R	3.85	0.00773	0.0213	0.00234	5.63	15.6	7.7e-05	2.11	RV	CELLSTATES	MP_LYVE1lo.MHCII_hi	control_LMNA	7	8
ADGRE2	3.83	2.58e-06	0.127	0.016	6.38	34.9	3.53e-09	5.59	RV	CELLSTATES	MP_LYVE1lo.MHCII_hi	control_LMNA	7	8
IQCD	3.8	0.0279	0.017	0	5.49	13.6	0.000427	1.55	RV	CELLSTATES	MP_LYVE1lo.MHCII_hi	control_LMNA	7	8
SPATA25	3.8	0.0279	0.017	0	5.49	13.6	0.000427	1.55	RV	CELLSTATES	MP_LYVE1lo.MHCII_hi	control_LMNA	7	8
EVI2B	3.6	0.0354	0.03	0	5.55	12.6	0.000606	1.45	RV	CELLSTATES	MP_LYVE1lo.MHCII_hi	control_LMNA	7	8
FCGBP	3.6	0.0279	0.0683	0.00188	5.72	12.8	0.000425	1.55	RV	CELLSTATES	MP_LYVE1lo.MHCII_hi	control_LMNA	7	8
CBFA2T3	3.55	0.013	0.0463	0.00246	5.68	14.3	0.000152	1.89	RV	CELLSTATES	MP_LYVE1lo.MHCII_hi	control_LMNA	7	8
IL4I1	3.53	0.0278	0.0231	0.00246	5.61	12.5	0.000417	1.56	RV	CELLSTATES	MP_LYVE1lo.MHCII_hi	control_LMNA	7	8
SDS	3.53	0.0176	0.0213	0.00357	5.64	13.6	0.000228	1.75	RV	CELLSTATES	MP_LYVE1lo.MHCII_hi	control_LMNA	7	8
AC091057.3	3.51	0.0464	0.0216	0	5.5	12	0.000879	1.33	RV	CELLSTATES	MP_LYVE1lo.MHCII_hi	control_LMNA	7	8
AC104827.1	3.51	0.0464	0.0216	0	5.5	12	0.000879	1.33	RV	CELLSTATES	MP_LYVE1lo.MHCII_hi	control_LMNA	7	8
CHIT1	3.47	0.0459	0.0449	0	5.55	11.9	0.000858	1.34	RV	CELLSTATES	MP_LYVE1lo.MHCII_hi	control_LMNA	7	8
HS3ST2	3.46	1.74e-12	0.591	0.17	8.09	68.3	1.4e-16	11.8	RV	CELLSTATES	MP_LYVE1lo.MHCII_hi	control_LMNA	7	8
ZNRF1	3.41	0.00388	0.046	0.00998	5.91	17.4	3.07e-05	2.41	RV	CELLSTATES	MP_LYVE1lo.MHCII_hi	control_LMNA	7	8
PRICKLE1	3.39	0.00812	0.0305	0.0063	5.8	15.4	8.51e-05	2.09	RV	CELLSTATES	MP_LYVE1lo.MHCII_hi	control_LMNA	7	8
COL4A2	3.36	0.00136	0.0561	0.0144	6.08	20.1	7.25e-06	2.87	RV	CELLSTATES	MP_LYVE1lo.MHCII_hi	control_LMNA	7	8
KIFC3	3.31	5.31e-05	0.114	0.0234	6.42	28	1.24e-07	4.28	RV	CELLSTATES	MP_LYVE1lo.MHCII_hi	control_LMNA	7	8
NEURL2	3.31	4.47e-07	0.276	0.045	7.02	39.3	3.6e-10	6.35	RV	CELLSTATES	MP_LYVE1lo.MHCII_hi	control_LMNA	7	8
AC005699.1	3.27	0.0334	0.0213	0.00444	5.67	12	0.000544	1.48	RV	CELLSTATES	MP_LYVE1lo.MHCII_hi	control_LMNA	7	8
BPNT1	3.24	0.0349	0.0213	0.0048	5.67	11.8	0.000591	1.46	RV	CELLSTATES	MP_LYVE1lo.MHCII_hi	control_LMNA	7	8
AC244131.2	3.23	0.000436	0.093	0.0251	6.32	23	1.65e-06	3.36	RV	CELLSTATES	MP_LYVE1lo.MHCII_hi	control_LMNA	7	8
LILRB1	3.23	0.000123	0.0952	0.0259	6.4	25.9	3.57e-07	3.91	RV	CELLSTATES	MP_LYVE1lo.MHCII_hi	control_LMNA	7	8
ALPK2	3.2	0.0383	0.0513	0.00398	5.73	11.6	0.000666	1.42	RV	CELLSTATES	MP_LYVE1lo.MHCII_hi	control_LMNA	7	8
TBC1D30	3.19	0.0101	0.0383	0.0107	5.89	14.9	0.000113	2	RV	CELLSTATES	MP_LYVE1lo.MHCII_hi	control_LMNA	7	8
MSC-AS1	3.17	0.0447	0.0361	0.00398	5.68	11.2	0.000825	1.35	RV	CELLSTATES	MP_LYVE1lo.MHCII_hi	control_LMNA	7	8
AL137789.1	3.16	0.0063	0.0818	0.0208	6	16.2	5.74e-05	2.2	RV	CELLSTATES	MP_LYVE1lo.MHCII_hi	control_LMNA	7	8
CTSL	3.15	2.42e-10	0.577	0.162	8.1	55.4	9.75e-14	9.62	RV	CELLSTATES	MP_LYVE1lo.MHCII_hi	control_LMNA	7	8
PDE1C	3.14	0.00229	0.0666	0.0154	6.1	18.8	1.44e-05	2.64	RV	CELLSTATES	MP_LYVE1lo.MHCII_hi	control_LMNA	7	8
LILRB2	3.12	0.000116	0.164	0.0305	6.56	26.2	3.04e-07	3.94	RV	CELLSTATES	MP_LYVE1lo.MHCII_hi	control_LMNA	7	8
ABCC9	3.03	0.0275	0.0521	0.00796	5.86	12.5	0.000411	1.56	RV	CELLSTATES	MP_LYVE1lo.MHCII_hi	control_LMNA	7	8
DUSP27	3.03	0.0325	0.037	0.00879	5.82	12	0.000526	1.49	RV	CELLSTATES	MP_LYVE1lo.MHCII_hi	control_LMNA	7	8
RELB	3.02	0.00492	0.0678	0.0174	6.12	16.8	4.05e-05	2.31	RV	CELLSTATES	MP_LYVE1lo.MHCII_hi	control_LMNA	7	8
LINC01146	3.01	0.00773	0.0474	0.0142	6.02	15.7	7.56e-05	2.11	RV	CELLSTATES	MP_LYVE1lo.MHCII_hi	control_LMNA	7	8
POSTN	3	0.0176	0.0483	0.0101	5.9	13.6	0.000226	1.75	RV	CELLSTATES	MP_LYVE1lo.MHCII_hi	control_LMNA	7	8
COL19A1	2.95	1.01e-05	0.192	0.0625	6.97	31.7	1.8e-08	4.99	RV	CELLSTATES	MP_LYVE1lo.MHCII_hi	control_LMNA	7	8
CR1	2.94	4.76e-08	0.554	0.125	7.81	44.4	2.69e-11	7.32	RV	CELLSTATES	MP_LYVE1lo.MHCII_hi	control_LMNA	7	8
DDX3Y	2.94	0.0144	0.0853	0.0123	6.05	14.1	0.000174	1.84	RV	CELLSTATES	MP_LYVE1lo.MHCII_hi	control_LMNA	7	8
BASP1	2.93	0.00114	0.104	0.0246	6.34	20.7	5.38e-06	2.94	RV	CELLSTATES	MP_LYVE1lo.MHCII_hi	control_LMNA	7	8
FN1	2.93	0.00118	0.0955	0.0231	6.33	20.5	5.89e-06	2.93	RV	CELLSTATES	MP_LYVE1lo.MHCII_hi	control_LMNA	7	8
GNA14	2.9	0.0106	0.0723	0.0127	6.03	14.8	0.000122	1.97	RV	CELLSTATES	MP_LYVE1lo.MHCII_hi	control_LMNA	7	8
MEIS2	2.9	0.0177	0.0886	0.0112	6.03	13.5	0.000233	1.75	RV	CELLSTATES	MP_LYVE1lo.MHCII_hi	control_LMNA	7	8
ITGAX	2.82	0.000402	0.113	0.0423	6.61	23.2	1.45e-06	3.4	RV	CELLSTATES	MP_LYVE1lo.MHCII_hi	control_LMNA	7	8
BCL3	2.79	0.00732	0.0566	0.019	6.12	15.8	7.02e-05	2.14	RV	CELLSTATES	MP_LYVE1lo.MHCII_hi	control_LMNA	7	8
RELT	2.78	0.0354	0.0504	0.012	5.92	11.8	0.000605	1.45	RV	CELLSTATES	MP_LYVE1lo.MHCII_hi	control_LMNA	7	8
LRRC4C	2.77	0.0165	0.0569	0.0149	6.02	13.8	0.000208	1.78	RV	CELLSTATES	MP_LYVE1lo.MHCII_hi	control_LMNA	7	8
CXCL3	2.76	0.026	0.046	0.0132	5.94	12.6	0.000382	1.58	RV	CELLSTATES	MP_LYVE1lo.MHCII_hi	control_LMNA	7	8
LGMN	2.74	3.62e-11	1.98	0.482	9.46	60.4	7.6e-15	10.4	RV	CELLSTATES	MP_LYVE1lo.MHCII_hi	control_LMNA	7	8
LPAR5	2.74	0.00346	0.115	0.0289	6.38	17.7	2.57e-05	2.46	RV	CELLSTATES	MP_LYVE1lo.MHCII_hi	control_LMNA	7	8
HIVEP3	2.72	2.58e-06	0.354	0.112	7.42	34.9	3.47e-09	5.59	RV	CELLSTATES	MP_LYVE1lo.MHCII_hi	control_LMNA	7	8
EEPD1	2.71	4.18e-05	0.247	0.0808	7.09	28.6	9.11e-08	4.38	RV	CELLSTATES	MP_LYVE1lo.MHCII_hi	control_LMNA	7	8
JAK3	2.71	0.00984	0.129	0.017	6.21	15	0.00011	2.01	RV	CELLSTATES	MP_LYVE1lo.MHCII_hi	control_LMNA	7	8
BMF	2.69	0.0393	0.0383	0.0135	5.91	11.5	0.000704	1.41	RV	CELLSTATES	MP_LYVE1lo.MHCII_hi	control_LMNA	7	8
HIVEP1	2.68	0.000151	0.215	0.0867	7	25.5	4.49e-07	3.82	RV	CELLSTATES	MP_LYVE1lo.MHCII_hi	control_LMNA	7	8
NECTIN2	2.68	0.0024	0.0869	0.0295	6.38	18.7	1.55e-05	2.62	RV	CELLSTATES	MP_LYVE1lo.MHCII_hi	control_LMNA	7	8
CYTOR	2.62	0.0252	0.0844	0.0197	6.15	12.7	0.000368	1.6	RV	CELLSTATES	MP_LYVE1lo.MHCII_hi	control_LMNA	7	8
ABLIM3	2.61	0.00149	0.123	0.0355	6.55	19.9	8.06e-06	2.83	RV	CELLSTATES	MP_LYVE1lo.MHCII_hi	control_LMNA	7	8
KDM5D	2.59	0.0176	0.0535	0.0303	6.12	13.6	0.000229	1.75	RV	CELLSTATES	MP_LYVE1lo.MHCII_hi	control_LMNA	7	8
PPARD	2.58	3.82e-06	0.348	0.125	7.62	33.9	5.85e-09	5.42	RV	CELLSTATES	MP_LYVE1lo.MHCII_hi	control_LMNA	7	8
SEL1L3	2.58	0.00837	0.0769	0.0324	6.34	15.4	8.83e-05	2.08	RV	CELLSTATES	MP_LYVE1lo.MHCII_hi	control_LMNA	7	8
LILRA6	2.53	0.00695	0.083	0.0488	6.33	15.9	6.52e-05	2.16	RV	CELLSTATES	MP_LYVE1lo.MHCII_hi	control_LMNA	7	8
MILR1	2.53	0.00132	0.161	0.0531	6.78	20.2	6.85e-06	2.88	RV	CELLSTATES	MP_LYVE1lo.MHCII_hi	control_LMNA	7	8
FGF13	2.49	2.58e-06	0.477	0.245	8.09	34.9	3.52e-09	5.59	RV	CELLSTATES	MP_LYVE1lo.MHCII_hi	control_LMNA	7	8
CD200R1	2.48	0.00116	0.211	0.0649	6.96	20.6	5.72e-06	2.93	RV	CELLSTATES	MP_LYVE1lo.MHCII_hi	control_LMNA	7	8
NCKAP5	2.46	4.4e-06	0.705	0.394	8.59	33.5	7.1e-09	5.36	RV	CELLSTATES	MP_LYVE1lo.MHCII_hi	control_LMNA	7	8
DAB2	2.44	7.86e-05	0.454	0.147	7.68	27.1	1.9e-07	4.1	RV	CELLSTATES	MP_LYVE1lo.MHCII_hi	control_LMNA	7	8
ICAM1	2.43	0.0357	0.0679	0.0232	6.16	11.7	0.000612	1.45	RV	CELLSTATES	MP_LYVE1lo.MHCII_hi	control_LMNA	7	8
SDC3	2.43	0.00488	0.105	0.0559	6.48	16.9	3.97e-05	2.31	RV	CELLSTATES	MP_LYVE1lo.MHCII_hi	control_LMNA	7	8
SREBF1	2.42	0.00573	0.134	0.059	6.56	16.5	4.97e-05	2.24	RV	CELLSTATES	MP_LYVE1lo.MHCII_hi	control_LMNA	7	8
FAM20A	2.39	1.18e-06	0.66	0.236	8.33	36.8	1.34e-09	5.93	RV	CELLSTATES	MP_LYVE1lo.MHCII_hi	control_LMNA	7	8
FP236383.1	2.39	0.000116	0.411	0.159	7.79	26.2	3.12e-07	3.94	RV	CELLSTATES	MP_LYVE1lo.MHCII_hi	control_LMNA	7	8
LPCAT1	2.38	0.0436	0.0778	0.0258	6.2	11.2	0.000798	1.36	RV	CELLSTATES	MP_LYVE1lo.MHCII_hi	control_LMNA	7	8
ENPP2	2.33	0.0481	0.0457	0.0264	6.16	11	0.00092	1.32	RV	CELLSTATES	MP_LYVE1lo.MHCII_hi	control_LMNA	7	8
TPM4	2.32	0.00205	0.205	0.0798	7.06	19.2	1.21e-05	2.69	RV	CELLSTATES	MP_LYVE1lo.MHCII_hi	control_LMNA	7	8
RNF150	2.28	3.63e-07	1.07	0.334	8.82	39.9	2.64e-10	6.44	RV	CELLSTATES	MP_LYVE1lo.MHCII_hi	control_LMNA	7	8
FBN2	2.23	0.0195	0.0788	0.0359	6.39	13.3	0.000267	1.71	RV	CELLSTATES	MP_LYVE1lo.MHCII_hi	control_LMNA	7	8
EPAS1	2.22	0.00614	0.123	0.0805	6.69	16.3	5.54e-05	2.21	RV	CELLSTATES	MP_LYVE1lo.MHCII_hi	control_LMNA	7	8
LIMCH1	2.2	0.0393	0.102	0.04	6.35	11.5	0.000706	1.41	RV	CELLSTATES	MP_LYVE1lo.MHCII_hi	control_LMNA	7	8
PLTP	2.2	1.24e-05	0.716	0.299	8.42	31.2	2.38e-08	4.91	RV	CELLSTATES	MP_LYVE1lo.MHCII_hi	control_LMNA	7	8
THBS1	2.19	0.00395	0.272	0.0588	7.03	17.3	3.15e-05	2.4	RV	CELLSTATES	MP_LYVE1lo.MHCII_hi	control_LMNA	7	8
CDCP1	2.18	0.0102	0.21	0.0557	6.84	14.9	0.000115	1.99	RV	CELLSTATES	MP_LYVE1lo.MHCII_hi	control_LMNA	7	8
HIF1A-AS2	2.14	0.000402	0.475	0.132	7.76	23.2	1.46e-06	3.4	RV	CELLSTATES	MP_LYVE1lo.MHCII_hi	control_LMNA	7	8
MCC	2.14	0.00588	0.151	0.083	6.93	16.4	5.17e-05	2.23	RV	CELLSTATES	MP_LYVE1lo.MHCII_hi	control_LMNA	7	8
VPS9D1	2.11	0.0341	0.145	0.0528	6.67	11.9	0.000563	1.47	RV	CELLSTATES	MP_LYVE1lo.MHCII_hi	control_LMNA	7	8
LRP1	2.07	0.000292	0.551	0.286	8.27	24	9.64e-07	3.54	RV	CELLSTATES	MP_LYVE1lo.MHCII_hi	control_LMNA	7	8
TMC6	2.05	0.0227	0.159	0.0604	6.7	13	0.000317	1.64	RV	CELLSTATES	MP_LYVE1lo.MHCII_hi	control_LMNA	7	8
AL160272.2	2.03	0.00695	0.336	0.0921	7.28	15.9	6.56e-05	2.16	RV	CELLSTATES	MP_LYVE1lo.MHCII_hi	control_LMNA	7	8
GRAMD4	2.03	0.00359	0.223	0.144	7.27	17.6	2.72e-05	2.44	RV	CELLSTATES	MP_LYVE1lo.MHCII_hi	control_LMNA	7	8
TYMP	2.03	0.000454	0.449	0.19	7.85	22.8	1.76e-06	3.34	RV	CELLSTATES	MP_LYVE1lo.MHCII_hi	control_LMNA	7	8
HIF1A	2.02	3.74e-05	0.734	0.334	8.56	28.8	7.85e-08	4.43	RV	CELLSTATES	MP_LYVE1lo.MHCII_hi	control_LMNA	7	8
AL137145.2	2.01	0.0204	0.216	0.0758	6.86	13.2	0.000282	1.69	RV	CELLSTATES	MP_LYVE1lo.MHCII_hi	control_LMNA	7	8
RUBCNL	2	0.0201	0.203	0.0876	7.03	13.2	0.000277	1.7	RV	CELLSTATES	MP_LYVE1lo.MHCII_hi	control_LMNA	7	8
OLFML2B	1.99	0.034	0.111	0.0538	6.62	11.9	0.000559	1.47	RV	CELLSTATES	MP_LYVE1lo.MHCII_hi	control_LMNA	7	8
CTSA	1.97	0.0393	0.208	0.0643	6.76	11.5	0.000692	1.41	RV	CELLSTATES	MP_LYVE1lo.MHCII_hi	control_LMNA	7	8
NRP2	1.97	0.000617	0.65	0.276	8.26	22.1	2.54e-06	3.21	RV	CELLSTATES	MP_LYVE1lo.MHCII_hi	control_LMNA	7	8
GK	1.95	0.00924	0.204	0.101	7.13	15.1	0.000101	2.03	RV	CELLSTATES	MP_LYVE1lo.MHCII_hi	control_LMNA	7	8
SSBP3	1.92	0.0427	0.145	0.0527	6.67	11.3	0.000779	1.37	RV	CELLSTATES	MP_LYVE1lo.MHCII_hi	control_LMNA	7	8
TGFBI	1.89	0.000241	0.724	0.327	8.33	24.5	7.57e-07	3.62	RV	CELLSTATES	MP_LYVE1lo.MHCII_hi	control_LMNA	7	8
LILRB5	1.88	0.00106	0.767	0.325	8.44	20.9	4.8e-06	2.97	RV	CELLSTATES	MP_LYVE1lo.MHCII_hi	control_LMNA	7	8
SRGAP3	1.88	0.008	0.287	0.17	7.44	15.5	8.19e-05	2.1	RV	CELLSTATES	MP_LYVE1lo.MHCII_hi	control_LMNA	7	8
CD14	1.87	0.0146	0.436	0.138	7.54	14	0.000178	1.84	RV	CELLSTATES	MP_LYVE1lo.MHCII_hi	control_LMNA	7	8
MIR34AHG	1.87	0.00591	0.278	0.168	7.52	16.3	5.29e-05	2.23	RV	CELLSTATES	MP_LYVE1lo.MHCII_hi	control_LMNA	7	8
PRKCA	1.86	0.00591	0.379	0.177	7.74	16.3	5.27e-05	2.23	RV	CELLSTATES	MP_LYVE1lo.MHCII_hi	control_LMNA	7	8
FPR3	1.85	0.000436	0.793	0.368	8.6	23	1.65e-06	3.36	RV	CELLSTATES	MP_LYVE1lo.MHCII_hi	control_LMNA	7	8
PLSCR1	1.8	0.00566	0.294	0.163	7.57	16.5	4.76e-05	2.25	RV	CELLSTATES	MP_LYVE1lo.MHCII_hi	control_LMNA	7	8
NPL	1.76	0.00475	0.578	0.295	8.28	17	3.83e-05	2.32	RV	CELLSTATES	MP_LYVE1lo.MHCII_hi	control_LMNA	7	8
EYA2	1.73	0.00849	0.436	0.353	8.22	15.3	9.03e-05	2.07	RV	CELLSTATES	MP_LYVE1lo.MHCII_hi	control_LMNA	7	8
LITAF	1.73	0.00294	0.435	0.223	8.02	18.1	2.09e-05	2.53	RV	CELLSTATES	MP_LYVE1lo.MHCII_hi	control_LMNA	7	8
EPB41L3	1.72	0.000635	1.56	0.599	9.31	22	2.66e-06	3.2	RV	CELLSTATES	MP_LYVE1lo.MHCII_hi	control_LMNA	7	8
FPR1	1.64	0.00721	0.529	0.259	8.04	15.9	6.86e-05	2.14	RV	CELLSTATES	MP_LYVE1lo.MHCII_hi	control_LMNA	7	8
HMOX1	1.64	0.0299	0.209	0.147	7.44	12.3	0.000464	1.52	RV	CELLSTATES	MP_LYVE1lo.MHCII_hi	control_LMNA	7	8
PTPN2	1.63	0.0189	0.396	0.225	7.92	13.4	0.000255	1.72	RV	CELLSTATES	MP_LYVE1lo.MHCII_hi	control_LMNA	7	8
SOGA1	1.61	0.0494	0.191	0.121	7.22	10.9	0.000961	1.31	RV	CELLSTATES	MP_LYVE1lo.MHCII_hi	control_LMNA	7	8
SH3RF3	1.6	0.0159	0.367	0.21	7.87	13.8	0.000198	1.8	RV	CELLSTATES	MP_LYVE1lo.MHCII_hi	control_LMNA	7	8
MB21D2	1.59	0.0189	0.236	0.171	7.46	13.4	0.000256	1.72	RV	CELLSTATES	MP_LYVE1lo.MHCII_hi	control_LMNA	7	8
SLC9A9	1.58	0.00362	3.26	2.1	10.7	17.6	2.77e-05	2.44	RV	CELLSTATES	MP_LYVE1lo.MHCII_hi	control_LMNA	7	8
CABLES1	1.54	0.0393	0.298	0.191	7.55	11.5	0.0007	1.41	RV	CELLSTATES	MP_LYVE1lo.MHCII_hi	control_LMNA	7	8
MYO9B	1.54	0.00754	0.747	0.435	8.68	15.7	7.3e-05	2.12	RV	CELLSTATES	MP_LYVE1lo.MHCII_hi	control_LMNA	7	8
SLC16A10	1.54	0.00262	0.821	0.573	8.78	18.4	1.75e-05	2.58	RV	CELLSTATES	MP_LYVE1lo.MHCII_hi	control_LMNA	7	8
CREM	1.52	0.00566	0.603	0.363	8.35	16.5	4.78e-05	2.25	RV	CELLSTATES	MP_LYVE1lo.MHCII_hi	control_LMNA	7	8
LPAR6	1.52	0.0191	0.611	0.252	8.21	13.3	0.00026	1.72	RV	CELLSTATES	MP_LYVE1lo.MHCII_hi	control_LMNA	7	8
ZFP36L1	1.52	0.0118	0.708	0.344	8.39	14.6	0.000136	1.93	RV	CELLSTATES	MP_LYVE1lo.MHCII_hi	control_LMNA	7	8
DOCK4	1.45	0.00801	1.88	1.32	9.97	15.5	8.27e-05	2.1	RV	CELLSTATES	MP_LYVE1lo.MHCII_hi	control_LMNA	7	8
ME1	1.44	0.0317	0.568	0.475	8.59	12.1	0.000511	1.5	RV	CELLSTATES	MP_LYVE1lo.MHCII_hi	control_LMNA	7	8
PHACTR1	1.44	0.0483	0.444	0.316	8.18	11	0.000926	1.32	RV	CELLSTATES	MP_LYVE1lo.MHCII_hi	control_LMNA	7	8
MBP	1.43	0.0348	0.516	0.334	8.26	11.8	0.000583	1.46	RV	CELLSTATES	MP_LYVE1lo.MHCII_hi	control_LMNA	7	8
MKNK1	1.43	0.0279	0.97	0.453	8.81	12.4	0.00042	1.55	RV	CELLSTATES	MP_LYVE1lo.MHCII_hi	control_LMNA	7	8
RUNX1	1.42	0.00387	2.63	1.77	10.4	17.4	3.03e-05	2.41	RV	CELLSTATES	MP_LYVE1lo.MHCII_hi	control_LMNA	7	8
UTY	1.42	0.0464	0.425	0.199	7.79	11.1	0.000871	1.33	RV	CELLSTATES	MP_LYVE1lo.MHCII_hi	control_LMNA	7	8
ZNF710	1.42	0.0178	0.688	0.411	8.58	13.5	0.000235	1.75	RV	CELLSTATES	MP_LYVE1lo.MHCII_hi	control_LMNA	7	8
CIITA	1.37	0.0184	0.631	0.454	8.63	13.5	0.000244	1.74	RV	CELLSTATES	MP_LYVE1lo.MHCII_hi	control_LMNA	7	8
NABP1	1.36	0.0393	0.565	0.313	8.22	11.5	0.000704	1.41	RV	CELLSTATES	MP_LYVE1lo.MHCII_hi	control_LMNA	7	8
BMP2K	1.34	0.034	1.09	0.82	9.31	11.9	0.000556	1.47	RV	CELLSTATES	MP_LYVE1lo.MHCII_hi	control_LMNA	7	8
TTN	1.29	0.027	1.25	0.747	9.34	12.5	0.000398	1.57	RV	CELLSTATES	MP_LYVE1lo.MHCII_hi	control_LMNA	7	8
CMIP	1.16	0.0397	1.41	1.04	9.56	11.4	0.000717	1.4	RV	CELLSTATES	MP_LYVE1lo.MHCII_hi	control_LMNA	7	8

## Sheet: control_PKP2
Gene	logFC	FDR	mean_exp_control	mean_exp_genotype	logCPM	F	PValue	FDR_plot	Region	annotation_level	cell_state	comparison	Observations_genotype	Observations_reference
IL21R	6.01	0.02	0.0213	0	5.47	29.7	6.29e-05	1.7	RV	CELLSTATES	MP_LYVE1lo.MHCII_hi	control_PKP2	5	8
SDS	6.01	0.02	0.0213	0	5.47	29.7	6.29e-05	1.7	RV	CELLSTATES	MP_LYVE1lo.MHCII_hi	control_PKP2	5	8
UNC5B	5.71	0.0288	0.0183	0	5.43	26.5	0.000114	1.54	RV	CELLSTATES	MP_LYVE1lo.MHCII_hi	control_PKP2	5	8
MYPN	5.59	0.0106	0.0261	0	5.49	32.9	1.02e-05	1.98	RV	CELLSTATES	MP_LYVE1lo.MHCII_hi	control_PKP2	5	8
ABLIM3	5.5	0.00141	0.123	0.00642	6.31	46.8	3.4e-07	2.85	RV	CELLSTATES	MP_LYVE1lo.MHCII_hi	control_PKP2	5	8
RAPGEF5	5.36	0.0176	0.0309	0	5.5	26.7	3.92e-05	1.75	RV	CELLSTATES	MP_LYVE1lo.MHCII_hi	control_PKP2	5	8
LILRB1	5.33	0.0006	0.0952	0.00792	6.23	58.6	4.83e-08	3.22	RV	CELLSTATES	MP_LYVE1lo.MHCII_hi	control_PKP2	5	8
PRICKLE1	5.33	0.0106	0.0305	0.00294	5.64	30.4	9.59e-06	1.98	RV	CELLSTATES	MP_LYVE1lo.MHCII_hi	control_PKP2	5	8
ATF5	5.17	0.0233	0.0287	0	5.49	23.9	7.51e-05	1.63	RV	CELLSTATES	MP_LYVE1lo.MHCII_hi	control_PKP2	5	8
MSC-AS1	5.06	0.0293	0.0361	0	5.49	22	0.00012	1.53	RV	CELLSTATES	MP_LYVE1lo.MHCII_hi	control_PKP2	5	8
FBN2	4.72	0.00397	0.0788	0.0126	6.16	37.7	1.92e-06	2.4	RV	CELLSTATES	MP_LYVE1lo.MHCII_hi	control_PKP2	5	8
BCL3	4.71	0.0178	0.0566	0.00882	5.97	23.9	4.87e-05	1.75	RV	CELLSTATES	MP_LYVE1lo.MHCII_hi	control_PKP2	5	8
BATF	4.64	0.0176	0.047	0.00762	5.8	24.5	4.12e-05	1.75	RV	CELLSTATES	MP_LYVE1lo.MHCII_hi	control_PKP2	5	8
IL4I1	4.52	0.0235	0.0231	0.00148	5.48	22.8	7.95e-05	1.63	RV	CELLSTATES	MP_LYVE1lo.MHCII_hi	control_PKP2	5	8
FAM129B	4.44	0.0135	0.04	0.0047	5.71	28.6	1.47e-05	1.87	RV	CELLSTATES	MP_LYVE1lo.MHCII_hi	control_PKP2	5	8
RELB	4.41	0.0144	0.0678	0.0106	5.98	27.6	1.86e-05	1.84	RV	CELLSTATES	MP_LYVE1lo.MHCII_hi	control_PKP2	5	8
KIFC3	4.36	0.00791	0.114	0.0161	6.34	32.6	5.73e-06	2.1	RV	CELLSTATES	MP_LYVE1lo.MHCII_hi	control_PKP2	5	8
CYTOR	4.32	0.0178	0.0844	0.00616	5.95	24.2	4.45e-05	1.75	RV	CELLSTATES	MP_LYVE1lo.MHCII_hi	control_PKP2	5	8
TNC	4.31	0.00408	0.0823	0.0169	6.23	36.2	2.63e-06	2.39	RV	CELLSTATES	MP_LYVE1lo.MHCII_hi	control_PKP2	5	8
HHIPL1	4.27	0.048	0.0361	0.00174	5.53	17.7	0.000286	1.32	RV	CELLSTATES	MP_LYVE1lo.MHCII_hi	control_PKP2	5	8
AP002075.1	4.21	0.0271	0.0478	0.00736	5.74	21.3	9.81e-05	1.57	RV	CELLSTATES	MP_LYVE1lo.MHCII_hi	control_PKP2	5	8
THBS1	4.21	0.0173	0.272	0.0179	6.81	25.3	3.33e-05	1.76	RV	CELLSTATES	MP_LYVE1lo.MHCII_hi	control_PKP2	5	8
ENPP2	4.18	0.0293	0.0457	0.0135	5.92	20.7	0.000118	1.53	RV	CELLSTATES	MP_LYVE1lo.MHCII_hi	control_PKP2	5	8
PLAU	4.16	0.0178	0.292	0.0226	7.02	23.9	4.83e-05	1.75	RV	CELLSTATES	MP_LYVE1lo.MHCII_hi	control_PKP2	5	8
TMEM51-AS1	4.16	0.0253	0.0274	0.00739	5.69	21.7	8.76e-05	1.6	RV	CELLSTATES	MP_LYVE1lo.MHCII_hi	control_PKP2	5	8
CXCL3	4.13	0.0388	0.046	0.0087	5.83	19	0.000191	1.41	RV	CELLSTATES	MP_LYVE1lo.MHCII_hi	control_PKP2	5	8
TTC21A	4.13	0.0178	0.0244	0.00616	5.63	23.9	4.78e-05	1.75	RV	CELLSTATES	MP_LYVE1lo.MHCII_hi	control_PKP2	5	8
CLDN1	3.97	0.0458	0.0183	0.0067	5.57	19.5	0.000236	1.34	RV	CELLSTATES	MP_LYVE1lo.MHCII_hi	control_PKP2	5	8
CR1	3.93	0.00143	0.554	0.084	7.85	43.9	5.77e-07	2.84	RV	CELLSTATES	MP_LYVE1lo.MHCII_hi	control_PKP2	5	8
TBC1D30	3.88	0.0173	0.0383	0.0106	5.83	25.8	2.98e-05	1.76	RV	CELLSTATES	MP_LYVE1lo.MHCII_hi	control_PKP2	5	8
HIVEP3	3.85	0.00872	0.354	0.0595	7.41	31.7	7.02e-06	2.06	RV	CELLSTATES	MP_LYVE1lo.MHCII_hi	control_PKP2	5	8
CTSL	3.79	0.00143	0.577	0.14	8.17	44.7	5e-07	2.84	RV	CELLSTATES	MP_LYVE1lo.MHCII_hi	control_PKP2	5	8
LINC01146	3.79	0.0176	0.0474	0.0172	5.98	24.6	3.98e-05	1.75	RV	CELLSTATES	MP_LYVE1lo.MHCII_hi	control_PKP2	5	8
FCGR3A	3.75	0.02	0.0531	0.0153	5.98	23.1	6.03e-05	1.7	RV	CELLSTATES	MP_LYVE1lo.MHCII_hi	control_PKP2	5	8
LRRC4C	3.72	0.048	0.0569	0.0116	5.95	17.7	0.000286	1.32	RV	CELLSTATES	MP_LYVE1lo.MHCII_hi	control_PKP2	5	8
EEPD1	3.67	0.0147	0.247	0.0405	7.01	26.9	2.23e-05	1.83	RV	CELLSTATES	MP_LYVE1lo.MHCII_hi	control_PKP2	5	8
COL3A1	3.65	0.0233	0.0413	0.0158	5.89	22.2	7.68e-05	1.63	RV	CELLSTATES	MP_LYVE1lo.MHCII_hi	control_PKP2	5	8
MILR1	3.6	0.0147	0.161	0.0261	6.61	27.2	2.06e-05	1.83	RV	CELLSTATES	MP_LYVE1lo.MHCII_hi	control_PKP2	5	8
JAK3	3.53	0.0397	0.129	0.0105	6.09	18.9	0.000198	1.4	RV	CELLSTATES	MP_LYVE1lo.MHCII_hi	control_PKP2	5	8
NINJ1	3.51	0.0173	0.0925	0.0284	6.37	25.3	3.34e-05	1.76	RV	CELLSTATES	MP_LYVE1lo.MHCII_hi	control_PKP2	5	8
HS3ST2	3.5	0.0135	0.591	0.173	8.28	28.4	1.53e-05	1.87	RV	CELLSTATES	MP_LYVE1lo.MHCII_hi	control_PKP2	5	8
FP236383.1	3.39	0.00408	0.411	0.0942	7.65	36.8	2.35e-06	2.39	RV	CELLSTATES	MP_LYVE1lo.MHCII_hi	control_PKP2	5	8
ADGRE2	3.38	0.0279	0.127	0.0299	6.46	21.1	0.000104	1.56	RV	CELLSTATES	MP_LYVE1lo.MHCII_hi	control_PKP2	5	8
CTDP1	3.35	0.02	0.0653	0.0319	6.31	23.1	6.08e-05	1.7	RV	CELLSTATES	MP_LYVE1lo.MHCII_hi	control_PKP2	5	8
SDC3	3.34	0.0271	0.105	0.027	6.39	21.4	9.65e-05	1.57	RV	CELLSTATES	MP_LYVE1lo.MHCII_hi	control_PKP2	5	8
ITGAX	3.26	0.0311	0.113	0.0424	6.59	20.3	0.000133	1.51	RV	CELLSTATES	MP_LYVE1lo.MHCII_hi	control_PKP2	5	8
FAM20A	3.22	0.00141	0.66	0.209	8.38	48.6	2.48e-07	2.85	RV	CELLSTATES	MP_LYVE1lo.MHCII_hi	control_PKP2	5	8
NEURL2	3.15	0.0458	0.276	0.053	7.12	18.2	0.000247	1.34	RV	CELLSTATES	MP_LYVE1lo.MHCII_hi	control_PKP2	5	8
HMOX1	3.09	0.0279	0.209	0.0699	7.09	21.1	0.000105	1.56	RV	CELLSTATES	MP_LYVE1lo.MHCII_hi	control_PKP2	5	8
CD200R1	3.07	0.0288	0.211	0.048	6.89	20.9	0.000111	1.54	RV	CELLSTATES	MP_LYVE1lo.MHCII_hi	control_PKP2	5	8
ROR1	3.07	0.0176	0.371	0.11	7.63	24.6	3.98e-05	1.75	RV	CELLSTATES	MP_LYVE1lo.MHCII_hi	control_PKP2	5	8
DAB2	3.01	0.0144	0.454	0.104	7.68	27.7	1.82e-05	1.84	RV	CELLSTATES	MP_LYVE1lo.MHCII_hi	control_PKP2	5	8
FGF12	2.81	0.015	0.205	0.0443	6.8	26.6	2.41e-05	1.83	RV	CELLSTATES	MP_LYVE1lo.MHCII_hi	control_PKP2	5	8
TRPV4	2.76	0.048	0.147	0.0451	6.65	17.8	0.000279	1.32	RV	CELLSTATES	MP_LYVE1lo.MHCII_hi	control_PKP2	5	8
SOGA1	2.59	0.0323	0.191	0.0969	7.16	19.8	0.000151	1.49	RV	CELLSTATES	MP_LYVE1lo.MHCII_hi	control_PKP2	5	8
ABCG1	2.47	0.0341	0.194	0.0826	7.04	19.6	0.000162	1.47	RV	CELLSTATES	MP_LYVE1lo.MHCII_hi	control_PKP2	5	8
SRGAP3	2.43	0.0458	0.287	0.121	7.46	18.3	0.000241	1.34	RV	CELLSTATES	MP_LYVE1lo.MHCII_hi	control_PKP2	5	8
NRP2	2.17	0.0464	0.65	0.226	8.26	18.1	0.000254	1.33	RV	CELLSTATES	MP_LYVE1lo.MHCII_hi	control_PKP2	5	8
DMXL2	2.12	0.0458	0.442	0.237	8.09	18.2	0.000245	1.34	RV	CELLSTATES	MP_LYVE1lo.MHCII_hi	control_PKP2	5	8
CMIP	2.02	0.0303	1.41	0.723	9.52	20.4	0.000127	1.52	RV	CELLSTATES	MP_LYVE1lo.MHCII_hi	control_PKP2	5	8
CTSB	1.84	0.0476	1.64	1.11	9.86	18	0.000264	1.32	RV	CELLSTATES	MP_LYVE1lo.MHCII_hi	control_PKP2	5	8

## Sheet: control_PVneg
Gene	logFC	FDR	mean_exp_control	mean_exp_genotype	logCPM	F	PValue	FDR_plot	Region	annotation_level	cell_state	comparison	Observations_genotype	Observations_reference
TBC1D30	6.25	0.000262	0.0383	0	6.01	28.1	1.16e-07	3.58	RV	CELLSTATES	MP_LYVE1lo.MHCII_hi	control_PVneg	3	8
BCL3	6.11	3.74e-06	0.0566	0.00238	6.26	37.5	9.18e-10	5.43	RV	CELLSTATES	MP_LYVE1lo.MHCII_hi	control_PVneg	3	8
KITLG	5.77	0.00135	0.103	0	6.35	26.9	1.66e-06	2.87	RV	CELLSTATES	MP_LYVE1lo.MHCII_hi	control_PVneg	3	8
AC007952.4	5.75	0.00615	0.0213	0	5.82	18.3	1.84e-05	2.21	RV	CELLSTATES	MP_LYVE1lo.MHCII_hi	control_PVneg	3	8
GXYLT2	5.75	0.00615	0.0213	0	5.82	18.3	1.84e-05	2.21	RV	CELLSTATES	MP_LYVE1lo.MHCII_hi	control_PVneg	3	8
IL21R	5.75	0.00615	0.0213	0	5.82	18.3	1.84e-05	2.21	RV	CELLSTATES	MP_LYVE1lo.MHCII_hi	control_PVneg	3	8
LINC01500	5.75	0.00615	0.0213	0	5.82	18.3	1.84e-05	2.21	RV	CELLSTATES	MP_LYVE1lo.MHCII_hi	control_PVneg	3	8
PRICKLE1	5.5	0.00134	0.0305	0.00238	5.98	23.3	1.37e-06	2.87	RV	CELLSTATES	MP_LYVE1lo.MHCII_hi	control_PVneg	3	8
AL160290.2	5.46	0.0176	0.0183	0	5.77	15.4	8.64e-05	1.75	RV	CELLSTATES	MP_LYVE1lo.MHCII_hi	control_PVneg	3	8
BHLHE40-AS1	5.46	0.0176	0.0183	0	5.77	15.4	8.64e-05	1.75	RV	CELLSTATES	MP_LYVE1lo.MHCII_hi	control_PVneg	3	8
CLDN1	5.46	0.0176	0.0183	0	5.77	15.4	8.64e-05	1.75	RV	CELLSTATES	MP_LYVE1lo.MHCII_hi	control_PVneg	3	8
MYPN	5.37	0.0136	0.0261	0	5.84	16.1	5.89e-05	1.87	RV	CELLSTATES	MP_LYVE1lo.MHCII_hi	control_PVneg	3	8
HS3ST2	5.32	2.02e-07	0.591	0.0588	8.38	44	3.31e-11	6.69	RV	CELLSTATES	MP_LYVE1lo.MHCII_hi	control_PVneg	3	8
ADAMTS9	5.18	0.00975	0.0338	0	5.89	17.2	3.35e-05	2.01	RV	CELLSTATES	MP_LYVE1lo.MHCII_hi	control_PVneg	3	8
CD38	5.18	0.00345	0.0521	0	6.02	20.3	6.5e-06	2.46	RV	CELLSTATES	MP_LYVE1lo.MHCII_hi	control_PVneg	3	8
TNC	5.14	2.13e-05	0.0823	0.00933	6.5	33.5	6.97e-09	4.67	RV	CELLSTATES	MP_LYVE1lo.MHCII_hi	control_PVneg	3	8
CXCL2	5.12	0.0486	0.0152	0	5.72	12.5	0.000403	1.31	RV	CELLSTATES	MP_LYVE1lo.MHCII_hi	control_PVneg	3	8
IL4I1	5.07	0.0377	0.0231	0	5.79	13.3	0.000272	1.42	RV	CELLSTATES	MP_LYVE1lo.MHCII_hi	control_PVneg	3	8
NR4A3	5.07	0.0377	0.0231	0	5.79	13.3	0.000272	1.42	RV	CELLSTATES	MP_LYVE1lo.MHCII_hi	control_PVneg	3	8
A1BG	4.88	0.0497	0.0278	0	5.81	12.4	0.000427	1.3	RV	CELLSTATES	MP_LYVE1lo.MHCII_hi	control_PVneg	3	8
HBEGF	4.88	0.0497	0.0278	0	5.81	12.4	0.000427	1.3	RV	CELLSTATES	MP_LYVE1lo.MHCII_hi	control_PVneg	3	8
GLI2	4.82	0.0208	0.0213	0.00238	5.85	15	0.000107	1.68	RV	CELLSTATES	MP_LYVE1lo.MHCII_hi	control_PVneg	3	8
MSC-AS1	4.81	0.0285	0.0361	0	5.85	14	0.000179	1.55	RV	CELLSTATES	MP_LYVE1lo.MHCII_hi	control_PVneg	3	8
PDE1C	4.72	0.000262	0.0666	0.00714	6.31	27.9	1.29e-07	3.58	RV	CELLSTATES	MP_LYVE1lo.MHCII_hi	control_PVneg	3	8
COL8A1	4.45	0.00456	0.0555	0.00238	6.12	19.6	9.7e-06	2.34	RV	CELLSTATES	MP_LYVE1lo.MHCII_hi	control_PVneg	3	8
THBS1	4.45	0.000536	0.272	0.0124	7.21	25.9	3.51e-07	3.27	RV	CELLSTATES	MP_LYVE1lo.MHCII_hi	control_PVneg	3	8
CYTOR	4.44	0.00187	0.0844	0.00476	6.31	22	2.75e-06	2.73	RV	CELLSTATES	MP_LYVE1lo.MHCII_hi	control_PVneg	3	8
FOSL2	4.36	0.0296	0.0213	0.00476	5.89	13.9	0.000196	1.53	RV	CELLSTATES	MP_LYVE1lo.MHCII_hi	control_PVneg	3	8
ZMYND15	4.24	0.0102	0.0353	0.00714	6.06	16.9	4.03e-05	1.99	RV	CELLSTATES	MP_LYVE1lo.MHCII_hi	control_PVneg	3	8
SMIM35	4.2	0.00288	0.0396	0.0124	6.19	20.9	4.72e-06	2.54	RV	CELLSTATES	MP_LYVE1lo.MHCII_hi	control_PVneg	3	8
COL3A1	4.16	0.00615	0.0413	0.00933	6.13	18.7	1.56e-05	2.21	RV	CELLSTATES	MP_LYVE1lo.MHCII_hi	control_PVneg	3	8
COL4A2	4.15	0.00153	0.0561	0.0117	6.3	22.6	2e-06	2.82	RV	CELLSTATES	MP_LYVE1lo.MHCII_hi	control_PVneg	3	8
HSD17B14	4.05	0.00174	0.0786	0.0124	6.42	22.2	2.42e-06	2.76	RV	CELLSTATES	MP_LYVE1lo.MHCII_hi	control_PVneg	3	8
STAT4	4	0.00233	0.0488	0.0163	6.29	21.5	3.63e-06	2.63	RV	CELLSTATES	MP_LYVE1lo.MHCII_hi	control_PVneg	3	8
PLCB3	3.99	0.0285	0.0274	0.00759	5.99	14	0.000182	1.55	RV	CELLSTATES	MP_LYVE1lo.MHCII_hi	control_PVneg	3	8
ABLIM3	3.92	0.00132	0.123	0.0243	6.8	23.6	1.19e-06	2.88	RV	CELLSTATES	MP_LYVE1lo.MHCII_hi	control_PVneg	3	8
GFOD2	3.91	0.0101	0.0556	0.00714	6.18	17	3.67e-05	2	RV	CELLSTATES	MP_LYVE1lo.MHCII_hi	control_PVneg	3	8
FHOD3	3.86	0.0194	0.0551	0.00476	6.12	15.2	9.85e-05	1.71	RV	CELLSTATES	MP_LYVE1lo.MHCII_hi	control_PVneg	3	8
HMOX1	3.74	0.000691	0.209	0.0468	7.31	25	5.66e-07	3.16	RV	CELLSTATES	MP_LYVE1lo.MHCII_hi	control_PVneg	3	8
COL1A1	3.73	0.0472	0.0274	0.00933	5.99	12.7	0.000374	1.33	RV	CELLSTATES	MP_LYVE1lo.MHCII_hi	control_PVneg	3	8
ABCC9	3.67	0.0428	0.0521	0.00476	6.08	12.9	0.000322	1.37	RV	CELLSTATES	MP_LYVE1lo.MHCII_hi	control_PVneg	3	8
ENPP2	3.67	0.00615	0.0457	0.0174	6.27	18.5	1.66e-05	2.21	RV	CELLSTATES	MP_LYVE1lo.MHCII_hi	control_PVneg	3	8
AP002075.1	3.65	0.0267	0.0478	0.00933	6.12	14.3	0.000158	1.57	RV	CELLSTATES	MP_LYVE1lo.MHCII_hi	control_PVneg	3	8
NAMPT	3.65	0.00048	0.515	0.085	8.18	26.4	2.75e-07	3.32	RV	CELLSTATES	MP_LYVE1lo.MHCII_hi	control_PVneg	3	8
CTSL	3.62	0.000576	0.577	0.126	8.41	25.6	4.24e-07	3.24	RV	CELLSTATES	MP_LYVE1lo.MHCII_hi	control_PVneg	3	8
TVP23A	3.59	0.0176	0.0335	0.0171	6.17	15.5	8.19e-05	1.76	RV	CELLSTATES	MP_LYVE1lo.MHCII_hi	control_PVneg	3	8
EIF4G1	3.57	0.0102	0.0548	0.0141	6.27	16.9	4.02e-05	1.99	RV	CELLSTATES	MP_LYVE1lo.MHCII_hi	control_PVneg	3	8
AL137789.1	3.54	0.0156	0.0818	0.00997	6.29	15.8	6.91e-05	1.81	RV	CELLSTATES	MP_LYVE1lo.MHCII_hi	control_PVneg	3	8
ROR1	3.52	0.00134	0.371	0.0749	7.84	23.2	1.42e-06	2.87	RV	CELLSTATES	MP_LYVE1lo.MHCII_hi	control_PVneg	3	8
CHTF8	3.51	0.0486	0.0274	0.0124	6.04	12.5	0.000408	1.31	RV	CELLSTATES	MP_LYVE1lo.MHCII_hi	control_PVneg	3	8
FP236383.1	3.5	0.00292	0.411	0.0813	7.92	20.8	5.03e-06	2.53	RV	CELLSTATES	MP_LYVE1lo.MHCII_hi	control_PVneg	3	8
POSTN	3.5	0.0287	0.0483	0.00997	6.12	14	0.000186	1.54	RV	CELLSTATES	MP_LYVE1lo.MHCII_hi	control_PVneg	3	8
TMEM184B	3.48	0.0073	0.107	0.0171	6.6	17.9	2.27e-05	2.14	RV	CELLSTATES	MP_LYVE1lo.MHCII_hi	control_PVneg	3	8
ADGRE2	3.47	0.00368	0.127	0.0295	6.8	20.1	7.22e-06	2.43	RV	CELLSTATES	MP_LYVE1lo.MHCII_hi	control_PVneg	3	8
EPAS1	3.47	0.00337	0.123	0.0332	6.86	20.5	6.07e-06	2.47	RV	CELLSTATES	MP_LYVE1lo.MHCII_hi	control_PVneg	3	8
VCAN	3.4	0.0291	0.0514	0.0139	6.16	13.9	0.00019	1.54	RV	CELLSTATES	MP_LYVE1lo.MHCII_hi	control_PVneg	3	8
COL19A1	3.33	0.00379	0.192	0.0525	7.28	20	7.76e-06	2.42	RV	CELLSTATES	MP_LYVE1lo.MHCII_hi	control_PVneg	3	8
PLAU	3.32	0.00615	0.292	0.0442	7.48	18.3	1.84e-05	2.21	RV	CELLSTATES	MP_LYVE1lo.MHCII_hi	control_PVneg	3	8
LRRC4C	3.27	0.0215	0.0569	0.0152	6.28	14.9	0.000115	1.67	RV	CELLSTATES	MP_LYVE1lo.MHCII_hi	control_PVneg	3	8
PPIP5K1	3.24	0.0268	0.0492	0.0219	6.31	14.3	0.00016	1.57	RV	CELLSTATES	MP_LYVE1lo.MHCII_hi	control_PVneg	3	8
NEURL2	3.23	0.00544	0.276	0.0497	7.41	19.2	1.2e-05	2.26	RV	CELLSTATES	MP_LYVE1lo.MHCII_hi	control_PVneg	3	8
CTDP1	3.22	0.0102	0.0653	0.0275	6.51	16.8	4.11e-05	1.99	RV	CELLSTATES	MP_LYVE1lo.MHCII_hi	control_PVneg	3	8
FN1	3.22	0.011	0.0955	0.0284	6.66	16.6	4.5e-05	1.96	RV	CELLSTATES	MP_LYVE1lo.MHCII_hi	control_PVneg	3	8
MEIS2	3.22	0.0432	0.0886	0.00997	6.33	12.9	0.000329	1.36	RV	CELLSTATES	MP_LYVE1lo.MHCII_hi	control_PVneg	3	8
PLAUR	3.2	0.00902	0.136	0.0312	6.83	17.4	3.03e-05	2.04	RV	CELLSTATES	MP_LYVE1lo.MHCII_hi	control_PVneg	3	8
LILRB1	3.17	0.0101	0.0952	0.0381	6.74	17.1	3.63e-05	2	RV	CELLSTATES	MP_LYVE1lo.MHCII_hi	control_PVneg	3	8
JAK3	3.15	0.0312	0.129	0.0128	6.49	13.7	0.000212	1.51	RV	CELLSTATES	MP_LYVE1lo.MHCII_hi	control_PVneg	3	8
RELB	3.15	0.0247	0.0678	0.0241	6.44	14.5	0.000142	1.61	RV	CELLSTATES	MP_LYVE1lo.MHCII_hi	control_PVneg	3	8
RXRA	3.14	0.0285	0.116	0.0147	6.51	14.1	0.000176	1.55	RV	CELLSTATES	MP_LYVE1lo.MHCII_hi	control_PVneg	3	8
TMC6	3.12	0.0171	0.159	0.0293	6.88	15.6	7.86e-05	1.77	RV	CELLSTATES	MP_LYVE1lo.MHCII_hi	control_PVneg	3	8
LMF1	3	0.0157	0.121	0.0531	6.98	15.8	7.08e-05	1.8	RV	CELLSTATES	MP_LYVE1lo.MHCII_hi	control_PVneg	3	8
CARM1	2.95	0.0285	0.126	0.026	6.72	14.1	0.000177	1.55	RV	CELLSTATES	MP_LYVE1lo.MHCII_hi	control_PVneg	3	8
KIFC3	2.87	0.0247	0.114	0.0464	6.85	14.5	0.000143	1.61	RV	CELLSTATES	MP_LYVE1lo.MHCII_hi	control_PVneg	3	8
TYMP	2.86	0.0215	0.449	0.132	8.13	14.9	0.000114	1.67	RV	CELLSTATES	MP_LYVE1lo.MHCII_hi	control_PVneg	3	8
CCL8	2.85	0.0393	0.0848	0.0347	6.58	13.2	0.000286	1.41	RV	CELLSTATES	MP_LYVE1lo.MHCII_hi	control_PVneg	3	8
TPM4	2.83	0.0247	0.205	0.0553	7.25	14.5	0.000143	1.61	RV	CELLSTATES	MP_LYVE1lo.MHCII_hi	control_PVneg	3	8
TRPV4	2.76	0.0333	0.147	0.0427	6.93	13.5	0.000235	1.48	RV	CELLSTATES	MP_LYVE1lo.MHCII_hi	control_PVneg	3	8
NECTIN2	2.75	0.0333	0.0869	0.0386	6.69	13.5	0.000234	1.48	RV	CELLSTATES	MP_LYVE1lo.MHCII_hi	control_PVneg	3	8
CREM	2.74	0.0135	0.603	0.176	8.47	16.2	5.77e-05	1.87	RV	CELLSTATES	MP_LYVE1lo.MHCII_hi	control_PVneg	3	8
FP671120.1	2.74	0.0454	0.179	0.0596	7.16	12.8	0.000353	1.34	RV	CELLSTATES	MP_LYVE1lo.MHCII_hi	control_PVneg	3	8
SLC16A10	2.7	0.0135	0.821	0.344	8.95	16.2	5.75e-05	1.87	RV	CELLSTATES	MP_LYVE1lo.MHCII_hi	control_PVneg	3	8
HIVEP1	2.69	0.0404	0.215	0.0746	7.37	13.1	0.000299	1.39	RV	CELLSTATES	MP_LYVE1lo.MHCII_hi	control_PVneg	3	8
ITGAX	2.54	0.0472	0.113	0.0553	6.89	12.7	0.000371	1.33	RV	CELLSTATES	MP_LYVE1lo.MHCII_hi	control_PVneg	3	8
HIF1A	2.27	0.0486	0.734	0.325	8.84	12.5	0.000404	1.31	RV	CELLSTATES	MP_LYVE1lo.MHCII_hi	control_PVneg	3	8
NEAT1	1.34	0.00828	11.3	7.69	12.6	17.6	2.71e-05	2.08	RV	CELLSTATES	MP_LYVE1lo.MHCII_hi	control_PVneg	3	8

## Sheet: control_RBM20
Gene	logFC	FDR	mean_exp_control	mean_exp_genotype	logCPM	F	PValue	FDR_plot	Region	annotation_level	cell_state	comparison	Observations_genotype	Observations_reference
HS3ST2	6.79	1.97e-14	0.591	0.0157	8.18	83.8	1.62e-18	13.7	RV	CELLSTATES	MP_LYVE1lo.MHCII_hi	control_RBM20	5	8
KITLG	5.39	0.000838	0.103	0	6.35	26.1	4.61e-07	3.08	RV	CELLSTATES	MP_LYVE1lo.MHCII_hi	control_RBM20	5	8
CXCL3	5.19	0.000838	0.046	0	6.12	26	4.84e-07	3.08	RV	CELLSTATES	MP_LYVE1lo.MHCII_hi	control_RBM20	5	8
GNA14	5.19	0.000741	0.0723	0	6.21	27	3.06e-07	3.13	RV	CELLSTATES	MP_LYVE1lo.MHCII_hi	control_RBM20	5	8
CCL2	5.03	0.000176	0.145	0.00541	6.65	30.4	5.81e-08	3.75	RV	CELLSTATES	MP_LYVE1lo.MHCII_hi	control_RBM20	5	8
CNN2	4.64	0.0053	0.0213	0	5.92	19.9	1.05e-05	2.28	RV	CELLSTATES	MP_LYVE1lo.MHCII_hi	control_RBM20	5	8
CYTOR	4.55	0.00204	0.0844	0.00206	6.31	23.1	2.02e-06	2.69	RV	CELLSTATES	MP_LYVE1lo.MHCII_hi	control_RBM20	5	8
IL4I1	4.27	0.0238	0.0231	0	5.9	15.9	7.74e-05	1.62	RV	CELLSTATES	MP_LYVE1lo.MHCII_hi	control_RBM20	5	8
NR4A3	4.27	0.0238	0.0231	0	5.9	15.9	7.74e-05	1.62	RV	CELLSTATES	MP_LYVE1lo.MHCII_hi	control_RBM20	5	8
A1BG	4.2	0.0332	0.0278	0	5.91	15.1	0.000156	1.48	RV	CELLSTATES	MP_LYVE1lo.MHCII_hi	control_RBM20	5	8
CCL4L2	4.11	0.0238	0.0152	0	5.84	15.6	8.96e-05	1.62	RV	CELLSTATES	MP_LYVE1lo.MHCII_hi	control_RBM20	5	8
PRDM6	4.11	0.0238	0.0152	0	5.84	15.6	8.96e-05	1.62	RV	CELLSTATES	MP_LYVE1lo.MHCII_hi	control_RBM20	5	8
CCL8	4.07	0.00204	0.0848	0.00714	6.48	23.5	1.7e-06	2.69	RV	CELLSTATES	MP_LYVE1lo.MHCII_hi	control_RBM20	5	8
GOLGA8A	3.98	0.0476	0.02	0	5.86	13.7	0.000309	1.32	RV	CELLSTATES	MP_LYVE1lo.MHCII_hi	control_RBM20	5	8
MCTP2	3.94	0.0381	0.0331	0	5.91	14.1	0.000198	1.42	RV	CELLSTATES	MP_LYVE1lo.MHCII_hi	control_RBM20	5	8
LAMA4	3.8	0.0423	0.0507	0	5.97	13.7	0.000241	1.37	RV	CELLSTATES	MP_LYVE1lo.MHCII_hi	control_RBM20	5	8
TNC	3.66	0.00311	0.0823	0.0142	6.55	21.8	3.86e-06	2.51	RV	CELLSTATES	MP_LYVE1lo.MHCII_hi	control_RBM20	5	8
ADAMTS9	3.64	0.0453	0.0338	0.00206	6.01	13.4	0.000279	1.34	RV	CELLSTATES	MP_LYVE1lo.MHCII_hi	control_RBM20	5	8
CALN1	3.57	0.0453	0.0183	0.00206	5.92	13.5	0.000269	1.34	RV	CELLSTATES	MP_LYVE1lo.MHCII_hi	control_RBM20	5	8
CLDN1	3.57	0.0453	0.0183	0.00206	5.92	13.5	0.000269	1.34	RV	CELLSTATES	MP_LYVE1lo.MHCII_hi	control_RBM20	5	8
TRPV4	3.34	0.00285	0.147	0.023	6.8	22.2	3.29e-06	2.55	RV	CELLSTATES	MP_LYVE1lo.MHCII_hi	control_RBM20	5	8
SLC30A4	3.28	0.0247	0.0721	0.00985	6.35	15.5	9.67e-05	1.61	RV	CELLSTATES	MP_LYVE1lo.MHCII_hi	control_RBM20	5	8
COL1A1	3.24	0.0497	0.0274	0.0065	6.09	13.1	0.000335	1.3	RV	CELLSTATES	MP_LYVE1lo.MHCII_hi	control_RBM20	5	8
AL137789.1	3.19	0.0386	0.0818	0.00714	6.32	14	0.000204	1.41	RV	CELLSTATES	MP_LYVE1lo.MHCII_hi	control_RBM20	5	8
BCL3	3.16	0.0289	0.0566	0.0226	6.38	14.9	0.000126	1.54	RV	CELLSTATES	MP_LYVE1lo.MHCII_hi	control_RBM20	5	8
DSCAML1	3.15	0.0333	0.0946	0.0165	6.41	14.5	0.000159	1.48	RV	CELLSTATES	MP_LYVE1lo.MHCII_hi	control_RBM20	5	8
LILRB1	3.08	0.0116	0.0952	0.0308	6.66	17.7	3.07e-05	1.93	RV	CELLSTATES	MP_LYVE1lo.MHCII_hi	control_RBM20	5	8
LINC01146	3.07	0.0444	0.0474	0.0122	6.3	13.6	0.000256	1.35	RV	CELLSTATES	MP_LYVE1lo.MHCII_hi	control_RBM20	5	8
CTSL	3.01	0.000176	0.577	0.133	8.29	30.5	5.5e-08	3.75	RV	CELLSTATES	MP_LYVE1lo.MHCII_hi	control_RBM20	5	8
LPAR5	2.96	0.0247	0.115	0.0189	6.64	15.4	9.83e-05	1.61	RV	CELLSTATES	MP_LYVE1lo.MHCII_hi	control_RBM20	5	8
NOTCH1	2.91	0.0423	0.077	0.0153	6.42	13.7	0.00024	1.37	RV	CELLSTATES	MP_LYVE1lo.MHCII_hi	control_RBM20	5	8
RELB	2.86	0.0497	0.0678	0.0167	6.44	13	0.000337	1.3	RV	CELLSTATES	MP_LYVE1lo.MHCII_hi	control_RBM20	5	8
ADGRE2	2.74	0.0238	0.127	0.0441	6.77	15.7	8.5e-05	1.62	RV	CELLSTATES	MP_LYVE1lo.MHCII_hi	control_RBM20	5	8
ROR1	2.71	0.0024	0.371	0.105	7.78	22.7	2.57e-06	2.62	RV	CELLSTATES	MP_LYVE1lo.MHCII_hi	control_RBM20	5	8
HIVEP3	2.69	0.00333	0.354	0.0782	7.66	21.5	4.67e-06	2.48	RV	CELLSTATES	MP_LYVE1lo.MHCII_hi	control_RBM20	5	8
KIFC3	2.66	0.0285	0.114	0.0326	6.78	15	0.000122	1.54	RV	CELLSTATES	MP_LYVE1lo.MHCII_hi	control_RBM20	5	8
EPAS1	2.65	0.0238	0.123	0.0436	6.86	15.6	8.87e-05	1.62	RV	CELLSTATES	MP_LYVE1lo.MHCII_hi	control_RBM20	5	8
CR1	2.63	0.00204	0.554	0.115	8.12	23.2	1.92e-06	2.69	RV	CELLSTATES	MP_LYVE1lo.MHCII_hi	control_RBM20	5	8
FGF13	2.55	0.00317	0.477	0.152	8.24	21.7	4.18e-06	2.5	RV	CELLSTATES	MP_LYVE1lo.MHCII_hi	control_RBM20	5	8
SDC3	2.54	0.0491	0.105	0.0408	6.7	13.1	0.000324	1.31	RV	CELLSTATES	MP_LYVE1lo.MHCII_hi	control_RBM20	5	8
DAB2	2.51	0.0053	0.454	0.0985	7.85	19.9	1.01e-05	2.28	RV	CELLSTATES	MP_LYVE1lo.MHCII_hi	control_RBM20	5	8
LITAF	2.48	0.00444	0.435	0.125	8.03	20.7	6.84e-06	2.35	RV	CELLSTATES	MP_LYVE1lo.MHCII_hi	control_RBM20	5	8
RECQL	2.46	0.0497	0.13	0.0419	6.87	13	0.00034	1.3	RV	CELLSTATES	MP_LYVE1lo.MHCII_hi	control_RBM20	5	8
ITGAX	2.45	0.0476	0.113	0.0483	6.82	13.2	0.00031	1.32	RV	CELLSTATES	MP_LYVE1lo.MHCII_hi	control_RBM20	5	8
AC069368.1	2.4	0.0423	0.236	0.0493	7.1	13.7	0.000235	1.37	RV	CELLSTATES	MP_LYVE1lo.MHCII_hi	control_RBM20	5	8
C6orf62	2.35	0.0238	0.251	0.0861	7.51	15.8	8.07e-05	1.62	RV	CELLSTATES	MP_LYVE1lo.MHCII_hi	control_RBM20	5	8
GRAMD4	2.25	0.0323	0.223	0.0925	7.39	14.6	0.000149	1.49	RV	CELLSTATES	MP_LYVE1lo.MHCII_hi	control_RBM20	5	8
FPR3	2.23	0.0053	0.793	0.26	8.71	20	9.78e-06	2.28	RV	CELLSTATES	MP_LYVE1lo.MHCII_hi	control_RBM20	5	8
FAM20A	2.16	0.0068	0.66	0.208	8.51	19.2	1.44e-05	2.17	RV	CELLSTATES	MP_LYVE1lo.MHCII_hi	control_RBM20	5	8
TYMP	2.16	0.0226	0.449	0.141	8.05	16.2	6.52e-05	1.65	RV	CELLSTATES	MP_LYVE1lo.MHCII_hi	control_RBM20	5	8
PPARD	2.14	0.0247	0.348	0.139	7.83	15.4	9.99e-05	1.61	RV	CELLSTATES	MP_LYVE1lo.MHCII_hi	control_RBM20	5	8
TTYH3	2.09	0.0462	0.253	0.12	7.47	13.3	0.000293	1.34	RV	CELLSTATES	MP_LYVE1lo.MHCII_hi	control_RBM20	5	8
LGMN	1.67	0.0258	1.98	0.704	9.84	15.3	0.000106	1.59	RV	CELLSTATES	MP_LYVE1lo.MHCII_hi	control_RBM20	5	8

## Sheet: control_TTN
Gene	logFC	FDR	mean_exp_control	mean_exp_genotype	logCPM	F	PValue	FDR_plot	Region	annotation_level	cell_state	comparison	Observations_genotype	Observations_reference
KITLG	5.34	4.76e-05	0.103	0	6.3	28.9	8.08e-08	4.32	RV	CELLSTATES	MP_LYVE1lo.MHCII_hi	control_TTN	6	8
CCL2	5.26	1.99e-06	0.145	0.00185	6.58	36.6	1.46e-09	5.7	RV	CELLSTATES	MP_LYVE1lo.MHCII_hi	control_TTN	6	8
CXCL3	4.97	0.000192	0.046	0	6.09	25.5	4.51e-07	3.72	RV	CELLSTATES	MP_LYVE1lo.MHCII_hi	control_TTN	6	8
PRICKLE1	4.9	0.000424	0.0305	0	6.01	23.6	1.21e-06	3.37	RV	CELLSTATES	MP_LYVE1lo.MHCII_hi	control_TTN	6	8
FAM129B	4.88	0.000569	0.04	0	6.03	22.7	1.85e-06	3.24	RV	CELLSTATES	MP_LYVE1lo.MHCII_hi	control_TTN	6	8
HS3ST2	4.47	1.79e-10	0.591	0.0817	8.18	59.2	1.46e-14	9.75	RV	CELLSTATES	MP_LYVE1lo.MHCII_hi	control_TTN	6	8
BCL3	4.4	0.000276	0.0566	0.00833	6.27	24.6	6.95e-07	3.56	RV	CELLSTATES	MP_LYVE1lo.MHCII_hi	control_TTN	6	8
AC007952.4	4.32	0.00395	0.0213	0	5.91	17.9	2.33e-05	2.4	RV	CELLSTATES	MP_LYVE1lo.MHCII_hi	control_TTN	6	8
SDS	4.32	0.00395	0.0213	0	5.91	17.9	2.33e-05	2.4	RV	CELLSTATES	MP_LYVE1lo.MHCII_hi	control_TTN	6	8
ABLIM3	4.26	1.42e-05	0.123	0.00936	6.64	31.8	1.73e-08	4.85	RV	CELLSTATES	MP_LYVE1lo.MHCII_hi	control_TTN	6	8
TNC	4.25	4.93e-05	0.0823	0.00697	6.47	28.6	8.8e-08	4.31	RV	CELLSTATES	MP_LYVE1lo.MHCII_hi	control_TTN	6	8
CLDN1	4.09	0.00754	0.0183	0	5.87	16.2	5.69e-05	2.12	RV	CELLSTATES	MP_LYVE1lo.MHCII_hi	control_TTN	6	8
SMAD7	4.09	0.00754	0.0183	0	5.87	16.2	5.69e-05	2.12	RV	CELLSTATES	MP_LYVE1lo.MHCII_hi	control_TTN	6	8
NR4A3	4.08	0.0116	0.0231	0	5.88	15.1	0.000101	1.94	RV	CELLSTATES	MP_LYVE1lo.MHCII_hi	control_TTN	6	8
MSC-AS1	4.03	0.00966	0.0361	0	5.92	15.6	7.95e-05	2.01	RV	CELLSTATES	MP_LYVE1lo.MHCII_hi	control_TTN	6	8
SLC35F3	4.02	0.00711	0.104	0	6.17	16.9	5.03e-05	2.15	RV	CELLSTATES	MP_LYVE1lo.MHCII_hi	control_TTN	6	8
PLAU	3.98	7.75e-07	0.292	0.0224	7.23	38.9	4.4e-10	6.11	RV	CELLSTATES	MP_LYVE1lo.MHCII_hi	control_TTN	6	8
PLSCR4	3.85	0.0176	0.0277	0	5.89	14	0.000182	1.76	RV	CELLSTATES	MP_LYVE1lo.MHCII_hi	control_TTN	6	8
CCL4L2	3.83	0.0153	0.0152	0	5.83	14.4	0.000147	1.81	RV	CELLSTATES	MP_LYVE1lo.MHCII_hi	control_TTN	6	8
CXCL2	3.83	0.0153	0.0152	0	5.83	14.4	0.000147	1.81	RV	CELLSTATES	MP_LYVE1lo.MHCII_hi	control_TTN	6	8
MARCO	3.83	0.0153	0.0152	0	5.83	14.4	0.000147	1.81	RV	CELLSTATES	MP_LYVE1lo.MHCII_hi	control_TTN	6	8
OLFML3	3.81	0.0226	0.02	0	5.84	13.2	0.000274	1.65	RV	CELLSTATES	MP_LYVE1lo.MHCII_hi	control_TTN	6	8
ITGAX	3.8	7.24e-05	0.113	0.0135	6.66	27.8	1.35e-07	4.14	RV	CELLSTATES	MP_LYVE1lo.MHCII_hi	control_TTN	6	8
LILRB1	3.77	0.000206	0.0952	0.0251	6.56	25.3	5.01e-07	3.69	RV	CELLSTATES	MP_LYVE1lo.MHCII_hi	control_TTN	6	8
LRGUK	3.7	0.00726	0.0661	0.00185	6.11	16.3	5.36e-05	2.14	RV	CELLSTATES	MP_LYVE1lo.MHCII_hi	control_TTN	6	8
DUSP27	3.68	0.0168	0.037	0.00327	6.04	14.2	0.000165	1.77	RV	CELLSTATES	MP_LYVE1lo.MHCII_hi	control_TTN	6	8
EEPD1	3.68	3.03e-06	0.247	0.0394	7.16	35.4	2.71e-09	5.52	RV	CELLSTATES	MP_LYVE1lo.MHCII_hi	control_TTN	6	8
THBS1	3.68	1.42e-05	0.272	0.0183	7.08	31.8	1.72e-08	4.85	RV	CELLSTATES	MP_LYVE1lo.MHCII_hi	control_TTN	6	8
PDE1A	3.65	0.0185	0.0274	0.00282	6.01	13.8	0.000201	1.73	RV	CELLSTATES	MP_LYVE1lo.MHCII_hi	control_TTN	6	8
COL1A1	3.63	0.0193	0.0274	0.00327	6.01	13.7	0.000215	1.71	RV	CELLSTATES	MP_LYVE1lo.MHCII_hi	control_TTN	6	8
RELT	3.63	0.00896	0.0504	0.0037	6.14	15.8	7.16e-05	2.05	RV	CELLSTATES	MP_LYVE1lo.MHCII_hi	control_TTN	6	8
GNA14	3.62	0.00395	0.0723	0.00468	6.23	17.9	2.34e-05	2.4	RV	CELLSTATES	MP_LYVE1lo.MHCII_hi	control_TTN	6	8
FCGR3A	3.59	0.00347	0.0531	0.00653	6.26	18.2	1.97e-05	2.46	RV	CELLSTATES	MP_LYVE1lo.MHCII_hi	control_TTN	6	8
KIRREL3	3.58	0.0324	0.0226	0	5.85	12.2	0.000489	1.49	RV	CELLSTATES	MP_LYVE1lo.MHCII_hi	control_TTN	6	8
PLEKHG2	3.58	0.0258	0.0365	0.00185	6	12.8	0.000346	1.59	RV	CELLSTATES	MP_LYVE1lo.MHCII_hi	control_TTN	6	8
DPCD	3.55	0.048	0.0295	0	5.86	11.7	0.000912	1.32	RV	CELLSTATES	MP_LYVE1lo.MHCII_hi	control_TTN	6	8
HIVEP1	3.54	1.83e-05	0.215	0.0323	7.13	31.2	2.38e-08	4.74	RV	CELLSTATES	MP_LYVE1lo.MHCII_hi	control_TTN	6	8
ENPP2	3.52	0.00482	0.0457	0.00839	6.25	17.3	3.13e-05	2.32	RV	CELLSTATES	MP_LYVE1lo.MHCII_hi	control_TTN	6	8
BASP1	3.5	0.000716	0.104	0.0102	6.5	22.2	2.44e-06	3.14	RV	CELLSTATES	MP_LYVE1lo.MHCII_hi	control_TTN	6	8
GPC6	3.48	0.0321	0.0292	0.00282	5.99	12.2	0.000481	1.49	RV	CELLSTATES	MP_LYVE1lo.MHCII_hi	control_TTN	6	8
COL3A1	3.46	0.0108	0.0413	0.00852	6.15	15.3	9.35e-05	1.97	RV	CELLSTATES	MP_LYVE1lo.MHCII_hi	control_TTN	6	8
POSTN	3.44	0.0143	0.0483	0.0152	6.11	14.6	0.000131	1.85	RV	CELLSTATES	MP_LYVE1lo.MHCII_hi	control_TTN	6	8
BHLHE40-AS1	3.37	0.0341	0.0183	0.00185	5.9	12	0.000532	1.47	RV	CELLSTATES	MP_LYVE1lo.MHCII_hi	control_TTN	6	8
CALN1	3.37	0.0341	0.0183	0.00185	5.9	12	0.000532	1.47	RV	CELLSTATES	MP_LYVE1lo.MHCII_hi	control_TTN	6	8
SEMA4A	3.32	0.0431	0.0455	0	5.91	11.3	0.000762	1.37	RV	CELLSTATES	MP_LYVE1lo.MHCII_hi	control_TTN	6	8
LILRA6	3.31	0.00182	0.083	0.0156	6.48	19.7	8.88e-06	2.74	RV	CELLSTATES	MP_LYVE1lo.MHCII_hi	control_TTN	6	8
SLC2A3	3.31	0.000889	0.508	0.0166	7.15	21.5	3.53e-06	3.05	RV	CELLSTATES	MP_LYVE1lo.MHCII_hi	control_TTN	6	8
SCARF1	3.28	0.00855	0.0795	0.0167	6.33	15.9	6.59e-05	2.07	RV	CELLSTATES	MP_LYVE1lo.MHCII_hi	control_TTN	6	8
COL4A2	3.2	0.00848	0.0561	0.0132	6.31	16	6.47e-05	2.07	RV	CELLSTATES	MP_LYVE1lo.MHCII_hi	control_TTN	6	8
LINC01500	3.2	0.0346	0.0213	0.0037	5.97	12	0.000541	1.46	RV	CELLSTATES	MP_LYVE1lo.MHCII_hi	control_TTN	6	8
ZKSCAN4	3.19	0.0204	0.0366	0.00794	6.17	13.5	0.00024	1.69	RV	CELLSTATES	MP_LYVE1lo.MHCII_hi	control_TTN	6	8
BATF	3.16	0.0175	0.047	0.0104	6.21	14.1	0.000173	1.76	RV	CELLSTATES	MP_LYVE1lo.MHCII_hi	control_TTN	6	8
MIR4300HG	3.12	0.0424	0.244	0.00327	6.5	11.4	0.00072	1.37	RV	CELLSTATES	MP_LYVE1lo.MHCII_hi	control_TTN	6	8
CTSL	3.09	1.94e-06	0.577	0.149	8.25	36.9	1.26e-09	5.71	RV	CELLSTATES	MP_LYVE1lo.MHCII_hi	control_TTN	6	8
LSR	3.09	0.0238	0.0704	0.00794	6.23	13.1	0.000303	1.62	RV	CELLSTATES	MP_LYVE1lo.MHCII_hi	control_TTN	6	8
RASSF5	3.05	0.0482	0.0422	0.00468	6.06	11	0.000918	1.32	RV	CELLSTATES	MP_LYVE1lo.MHCII_hi	control_TTN	6	8
AL137789.1	3.04	0.0177	0.0818	0.0189	6.29	14	0.000186	1.75	RV	CELLSTATES	MP_LYVE1lo.MHCII_hi	control_TTN	6	8
LPAR5	3.04	0.00438	0.115	0.0274	6.54	17.6	2.66e-05	2.36	RV	CELLSTATES	MP_LYVE1lo.MHCII_hi	control_TTN	6	8
PTGS1	3.04	0.0198	0.126	0.00556	6.38	13.6	0.000227	1.7	RV	CELLSTATES	MP_LYVE1lo.MHCII_hi	control_TTN	6	8
KIFC3	3.03	0.00183	0.114	0.0367	6.68	19.7	9.08e-06	2.74	RV	CELLSTATES	MP_LYVE1lo.MHCII_hi	control_TTN	6	8
FHOD3	3.01	0.0332	0.0551	0.00697	6.18	12.1	0.00051	1.48	RV	CELLSTATES	MP_LYVE1lo.MHCII_hi	control_TTN	6	8
KEAP1	3.01	0.0431	0.0542	0.00653	6.15	11.3	0.000763	1.37	RV	CELLSTATES	MP_LYVE1lo.MHCII_hi	control_TTN	6	8
C5AR1	2.96	9.61e-05	0.35	0.0421	7.38	27.2	1.87e-07	4.02	RV	CELLSTATES	MP_LYVE1lo.MHCII_hi	control_TTN	6	8
SIGLEC7	2.95	0.0464	0.04	0.00794	6.13	11.1	0.000869	1.33	RV	CELLSTATES	MP_LYVE1lo.MHCII_hi	control_TTN	6	8
COL8A1	2.9	0.033	0.0555	0.00794	6.2	12.1	0.000503	1.48	RV	CELLSTATES	MP_LYVE1lo.MHCII_hi	control_TTN	6	8
LINC01146	2.9	0.0264	0.0474	0.0117	6.27	12.7	0.000358	1.58	RV	CELLSTATES	MP_LYVE1lo.MHCII_hi	control_TTN	6	8
CYTOR	2.89	0.0204	0.0844	0.0144	6.4	13.5	0.000241	1.69	RV	CELLSTATES	MP_LYVE1lo.MHCII_hi	control_TTN	6	8
NAMPT	2.88	1.33e-05	0.515	0.127	8.06	32.3	1.29e-08	4.88	RV	CELLSTATES	MP_LYVE1lo.MHCII_hi	control_TTN	6	8
AC009313.1	2.86	0.0321	0.0682	0.0131	6.31	12.2	0.00048	1.49	RV	CELLSTATES	MP_LYVE1lo.MHCII_hi	control_TTN	6	8
CR1	2.85	2.48e-05	0.554	0.13	8.03	30.4	3.44e-08	4.6	RV	CELLSTATES	MP_LYVE1lo.MHCII_hi	control_TTN	6	8
HMOX1	2.85	0.000378	0.209	0.0517	7.24	23.9	1.01e-06	3.42	RV	CELLSTATES	MP_LYVE1lo.MHCII_hi	control_TTN	6	8
TRPV4	2.84	0.00227	0.147	0.0292	6.8	19.2	1.19e-05	2.64	RV	CELLSTATES	MP_LYVE1lo.MHCII_hi	control_TTN	6	8
PDE1C	2.79	0.0193	0.0666	0.0211	6.37	13.7	0.000217	1.71	RV	CELLSTATES	MP_LYVE1lo.MHCII_hi	control_TTN	6	8
GTF2IRD1	2.78	0.00858	0.105	0.0225	6.61	15.9	6.68e-05	2.07	RV	CELLSTATES	MP_LYVE1lo.MHCII_hi	control_TTN	6	8
ADGRE2	2.76	0.00452	0.127	0.0278	6.74	17.6	2.79e-05	2.34	RV	CELLSTATES	MP_LYVE1lo.MHCII_hi	control_TTN	6	8
COL19A1	2.74	0.000762	0.192	0.0599	7.22	22	2.72e-06	3.12	RV	CELLSTATES	MP_LYVE1lo.MHCII_hi	control_TTN	6	8
LGMN	2.72	1.37e-07	1.98	0.414	9.61	43.4	4.44e-11	6.86	RV	CELLSTATES	MP_LYVE1lo.MHCII_hi	control_TTN	6	8
VCAN	2.72	0.049	0.0514	0.0203	6.2	10.9	0.000946	1.31	RV	CELLSTATES	MP_LYVE1lo.MHCII_hi	control_TTN	6	8
PDE9A	2.68	0.0462	0.0492	0.0187	6.26	11.1	0.000851	1.34	RV	CELLSTATES	MP_LYVE1lo.MHCII_hi	control_TTN	6	8
CREM	2.63	4.16e-05	0.603	0.155	8.27	29.2	6.41e-08	4.38	RV	CELLSTATES	MP_LYVE1lo.MHCII_hi	control_TTN	6	8
EPDR1	2.62	0.0441	0.0569	0.0169	6.31	11.3	0.000788	1.36	RV	CELLSTATES	MP_LYVE1lo.MHCII_hi	control_TTN	6	8
RCBTB1	2.55	0.0198	0.185	0.0205	6.73	13.6	0.000229	1.7	RV	CELLSTATES	MP_LYVE1lo.MHCII_hi	control_TTN	6	8
LITAF	2.53	0.000189	0.435	0.14	7.92	25.6	4.29e-07	3.72	RV	CELLSTATES	MP_LYVE1lo.MHCII_hi	control_TTN	6	8
JAK3	2.52	0.0316	0.129	0.0191	6.49	12.2	0.000468	1.5	RV	CELLSTATES	MP_LYVE1lo.MHCII_hi	control_TTN	6	8
HSD17B14	2.44	0.0378	0.0786	0.0301	6.48	11.8	0.000608	1.42	RV	CELLSTATES	MP_LYVE1lo.MHCII_hi	control_TTN	6	8
TTYH3	2.44	0.00182	0.253	0.0795	7.39	19.8	8.6e-06	2.74	RV	CELLSTATES	MP_LYVE1lo.MHCII_hi	control_TTN	6	8
MILR1	2.43	0.00873	0.161	0.0422	6.95	15.8	6.87e-05	2.06	RV	CELLSTATES	MP_LYVE1lo.MHCII_hi	control_TTN	6	8
HIVEP3	2.38	0.00102	0.354	0.107	7.64	21.1	4.29e-06	2.99	RV	CELLSTATES	MP_LYVE1lo.MHCII_hi	control_TTN	6	8
LILRB2	2.38	0.0153	0.164	0.0485	6.87	14.4	0.000148	1.81	RV	CELLSTATES	MP_LYVE1lo.MHCII_hi	control_TTN	6	8
FPR3	2.35	0.000154	0.793	0.231	8.61	26.1	3.25e-07	3.81	RV	CELLSTATES	MP_LYVE1lo.MHCII_hi	control_TTN	6	8
SUSD1	2.32	0.00413	0.374	0.089	7.62	17.8	2.48e-05	2.38	RV	CELLSTATES	MP_LYVE1lo.MHCII_hi	control_TTN	6	8
EPAS1	2.31	0.0176	0.123	0.0653	6.85	14	0.000182	1.76	RV	CELLSTATES	MP_LYVE1lo.MHCII_hi	control_TTN	6	8
TYMP	2.3	0.000916	0.449	0.135	7.94	21.4	3.72e-06	3.04	RV	CELLSTATES	MP_LYVE1lo.MHCII_hi	control_TTN	6	8
AC110995.1	2.28	0.0456	0.149	0.0242	6.68	11.2	0.000837	1.34	RV	CELLSTATES	MP_LYVE1lo.MHCII_hi	control_TTN	6	8
FN1	2.28	0.0378	0.0955	0.0414	6.63	11.7	0.000612	1.42	RV	CELLSTATES	MP_LYVE1lo.MHCII_hi	control_TTN	6	8
ARL4C	2.25	0.0256	0.168	0.0442	6.9	12.8	0.000341	1.59	RV	CELLSTATES	MP_LYVE1lo.MHCII_hi	control_TTN	6	8
AC078845.1	2.23	0.0442	0.142	0.0349	6.84	11.3	0.000793	1.35	RV	CELLSTATES	MP_LYVE1lo.MHCII_hi	control_TTN	6	8
GGA1	2.23	0.00726	0.291	0.084	7.47	16.3	5.34e-05	2.14	RV	CELLSTATES	MP_LYVE1lo.MHCII_hi	control_TTN	6	8
FGF13	2.21	0.00108	0.477	0.18	8.14	21	4.65e-06	2.97	RV	CELLSTATES	MP_LYVE1lo.MHCII_hi	control_TTN	6	8
NEURL2	2.17	0.00703	0.276	0.0869	7.38	16.5	4.9e-05	2.15	RV	CELLSTATES	MP_LYVE1lo.MHCII_hi	control_TTN	6	8
TRAF3	2.17	0.0125	0.224	0.0998	7.38	14.9	0.000112	1.9	RV	CELLSTATES	MP_LYVE1lo.MHCII_hi	control_TTN	6	8
CD200R1	2.15	0.0178	0.211	0.0752	7.15	13.9	0.000188	1.75	RV	CELLSTATES	MP_LYVE1lo.MHCII_hi	control_TTN	6	8
FPR1	2.15	0.00338	0.529	0.158	8.15	18.3	1.89e-05	2.47	RV	CELLSTATES	MP_LYVE1lo.MHCII_hi	control_TTN	6	8
LILRB5	2.15	0.001	0.767	0.246	8.48	21.2	4.15e-06	3	RV	CELLSTATES	MP_LYVE1lo.MHCII_hi	control_TTN	6	8
ABCG1	2.13	0.0193	0.194	0.0754	7.17	13.7	0.000213	1.71	RV	CELLSTATES	MP_LYVE1lo.MHCII_hi	control_TTN	6	8
SLC16A10	2.13	0.000497	0.821	0.272	8.71	23.1	1.53e-06	3.3	RV	CELLSTATES	MP_LYVE1lo.MHCII_hi	control_TTN	6	8
HIF1A	2.12	0.000889	0.734	0.299	8.65	21.5	3.46e-06	3.05	RV	CELLSTATES	MP_LYVE1lo.MHCII_hi	control_TTN	6	8
TGFBI	2.12	0.000874	0.724	0.218	8.44	21.6	3.32e-06	3.06	RV	CELLSTATES	MP_LYVE1lo.MHCII_hi	control_TTN	6	8
AL137145.2	2.1	0.0295	0.216	0.0469	7.09	12.4	0.000425	1.53	RV	CELLSTATES	MP_LYVE1lo.MHCII_hi	control_TTN	6	8
MCC	2.1	0.0245	0.151	0.0869	7.06	13	0.000316	1.61	RV	CELLSTATES	MP_LYVE1lo.MHCII_hi	control_TTN	6	8
PPARD	2.09	0.0046	0.348	0.149	7.8	17.5	2.95e-05	2.34	RV	CELLSTATES	MP_LYVE1lo.MHCII_hi	control_TTN	6	8
EPB41L3	2.07	0.000462	1.56	0.453	9.41	23.3	1.39e-06	3.34	RV	CELLSTATES	MP_LYVE1lo.MHCII_hi	control_TTN	6	8
FP236383.1	2.07	0.00711	0.411	0.165	7.93	16.4	5.08e-05	2.15	RV	CELLSTATES	MP_LYVE1lo.MHCII_hi	control_TTN	6	8
NABP1	2.07	0.00338	0.565	0.184	8.13	18.3	1.86e-05	2.47	RV	CELLSTATES	MP_LYVE1lo.MHCII_hi	control_TTN	6	8
MB21D2	2.05	0.0104	0.236	0.107	7.5	15.4	8.81e-05	1.98	RV	CELLSTATES	MP_LYVE1lo.MHCII_hi	control_TTN	6	8
TMC6	2.04	0.0491	0.159	0.0633	6.92	10.9	0.000952	1.31	RV	CELLSTATES	MP_LYVE1lo.MHCII_hi	control_TTN	6	8
DAB2	2.02	0.00966	0.454	0.14	7.93	15.6	8e-05	2.01	RV	CELLSTATES	MP_LYVE1lo.MHCII_hi	control_TTN	6	8
GRAMD4	2.01	0.0176	0.223	0.121	7.4	14	0.000182	1.76	RV	CELLSTATES	MP_LYVE1lo.MHCII_hi	control_TTN	6	8
STK32B	2.01	0.0378	0.232	0.0643	7.12	11.7	0.000616	1.42	RV	CELLSTATES	MP_LYVE1lo.MHCII_hi	control_TTN	6	8
TFRC	2	0.0124	0.377	0.108	7.68	14.9	0.000111	1.91	RV	CELLSTATES	MP_LYVE1lo.MHCII_hi	control_TTN	6	8
TPM4	1.97	0.0281	0.205	0.0801	7.23	12.6	0.000395	1.55	RV	CELLSTATES	MP_LYVE1lo.MHCII_hi	control_TTN	6	8
CHST15	1.94	0.0426	0.255	0.092	7.17	11.4	0.000729	1.37	RV	CELLSTATES	MP_LYVE1lo.MHCII_hi	control_TTN	6	8
MIR4435-2HG	1.94	0.0229	0.246	0.0998	7.34	13.2	0.000283	1.64	RV	CELLSTATES	MP_LYVE1lo.MHCII_hi	control_TTN	6	8
PLSCR1	1.94	0.0176	0.294	0.124	7.65	14	0.000182	1.76	RV	CELLSTATES	MP_LYVE1lo.MHCII_hi	control_TTN	6	8
RAB20	1.91	0.0193	0.367	0.158	7.89	13.7	0.000211	1.71	RV	CELLSTATES	MP_LYVE1lo.MHCII_hi	control_TTN	6	8
SRGAP3	1.91	0.0238	0.287	0.109	7.52	13.1	0.000303	1.62	RV	CELLSTATES	MP_LYVE1lo.MHCII_hi	control_TTN	6	8
LMNA	1.85	0.0359	0.272	0.0977	7.49	11.9	0.000572	1.44	RV	CELLSTATES	MP_LYVE1lo.MHCII_hi	control_TTN	6	8
PSAP	1.85	0.0153	0.496	0.226	8.24	14.5	0.000143	1.81	RV	CELLSTATES	MP_LYVE1lo.MHCII_hi	control_TTN	6	8
LRP1	1.84	0.0107	0.551	0.261	8.34	15.3	9.17e-05	1.97	RV	CELLSTATES	MP_LYVE1lo.MHCII_hi	control_TTN	6	8
FAM20A	1.83	0.00568	0.66	0.292	8.5	17	3.78e-05	2.25	RV	CELLSTATES	MP_LYVE1lo.MHCII_hi	control_TTN	6	8
IL4R	1.83	0.0378	0.282	0.096	7.45	11.7	0.000616	1.42	RV	CELLSTATES	MP_LYVE1lo.MHCII_hi	control_TTN	6	8
HNMT	1.79	0.024	0.663	0.204	8.28	13	0.000307	1.62	RV	CELLSTATES	MP_LYVE1lo.MHCII_hi	control_TTN	6	8
DMXL2	1.76	0.0284	0.442	0.221	8.13	12.5	0.000405	1.55	RV	CELLSTATES	MP_LYVE1lo.MHCII_hi	control_TTN	6	8
SLC38A6	1.71	0.0359	0.491	0.238	8.21	11.9	0.000568	1.44	RV	CELLSTATES	MP_LYVE1lo.MHCII_hi	control_TTN	6	8
NPL	1.69	0.0237	0.578	0.25	8.3	13.1	0.000297	1.63	RV	CELLSTATES	MP_LYVE1lo.MHCII_hi	control_TTN	6	8
HIF1A-AS2	1.63	0.0413	0.475	0.201	8.02	11.5	0.000693	1.38	RV	CELLSTATES	MP_LYVE1lo.MHCII_hi	control_TTN	6	8
CMIP	1.4	0.0277	1.41	0.709	9.53	12.6	0.000383	1.56	RV	CELLSTATES	MP_LYVE1lo.MHCII_hi	control_TTN	6	8
CTSB	1.4	0.0222	1.64	0.815	9.68	13.3	0.000269	1.65	RV	CELLSTATES	MP_LYVE1lo.MHCII_hi	control_TTN	6	8
SIPA1L1	1.35	0.033	1.68	0.796	9.71	12.1	0.000503	1.48	RV	CELLSTATES	MP_LYVE1lo.MHCII_hi	control_TTN	6	8
SLC9A9	1.29	0.0249	3.26	1.7	10.6	12.9	0.000326	1.6	RV	CELLSTATES	MP_LYVE1lo.MHCII_hi	control_TTN	6	8
RUNX1	1.27	0.0256	2.63	1.43	10.4	12.9	0.000337	1.59	RV	CELLSTATES	MP_LYVE1lo.MHCII_hi	control_TTN	6	8
