# Supplementary material for: Pathogenic variants damage cell composition and single cell transcription in cardiomyopathies
Source: Science. Author manuscript; Available in PMC 2022 Oct 3. (PMC9528698; doi:10.1126/science.abo1984)
Supplement: Supp table 45.2 [file NIHMS1835045-supplement-Supp_table_45_2.xlsx]

## Sheet: Index
Column name	Description
Gene	Gene symbol, Ensembl 84
logFC	log2-fold change
FDR	False discovery rate; FDR is the PValue after (by default) Benjamini-Hochberg correction.
mean_exp_control	Mean expression values across controls
mean_exp_genotype	Mean expression values across disease samples
logCPM	logCPM is the average expression of all pseudobulked samples for that particular gene across all samples on the log2-scale expressed in counts per million (cpm, as calculated by edgeR after normalization).
F	Output of quasi-likelihood F-test
PValue	PValue is the nominal p-value derived from F
FDR_plot	-log10(False discovery rate)
Region	Studied region (LV or RV)
annotation_level	Cell-type or cell-state
cell_state/state	Specification which cell-type or state was analysed
comparison	Specification control_GENOTYPE
Observations_genotype	Numbers of Patients included in edgeR (patients with low number of nuclei have been excluded)
Observations_reference	Numbers of Patients included in edgeR (patients with low number of nuclei have been excluded)

## Sheet: LMNA_control
Gene	logFC	FDR	mean_exp_control	mean_exp_genotype	logCPM	F	PValue	FDR_plot	Region	annotation_level	cell_state	comparison	Observations_genotype	Observations_reference
AL158071.4	5.15	0.00385	0	0.0637	6.49	20	7.74e-06	2.41	RV	CELLSTATES	MP_transitional	control_LMNA	7	7
FAM177B	5.09	0.00396	0	0.141	6.84	19.9	8.29e-06	2.4	RV	CELLSTATES	MP_transitional	control_LMNA	7	7
OVCH1-AS1	4.94	0.00865	0.00317	0.117	6.82	17.3	3.16e-05	2.06	RV	CELLSTATES	MP_transitional	control_LMNA	7	7
CACNA1D	4.41	0.0317	0.00952	0.0882	6.68	14.1	0.000173	1.5	RV	CELLSTATES	MP_transitional	control_LMNA	7	7
VNN1	4.4	0.0323	0	0.0856	6.58	14	0.000183	1.49	RV	CELLSTATES	MP_transitional	control_LMNA	7	7
AC015923.1	4.25	0.0352	0	0.059	6.46	13.6	0.000225	1.45	RV	CELLSTATES	MP_transitional	control_LMNA	7	7
AC002070.1	4.09	0.0351	0.0127	0.131	6.87	13.6	0.000222	1.45	RV	CELLSTATES	MP_transitional	control_LMNA	7	7
SORT1	4.04	0.00272	0.0238	0.247	7.19	21.1	4.42e-06	2.57	RV	CELLSTATES	MP_transitional	control_LMNA	7	7
ALOX15B	3.95	2.9e-06	0.0498	0.62	7.97	36.5	1.51e-09	5.54	RV	CELLSTATES	MP_transitional	control_LMNA	7	7
NPPB	3.82	0.0354	0	0.12	6.69	13.5	0.000232	1.45	RV	CELLSTATES	MP_transitional	control_LMNA	7	7
UPK2	3.71	0.0257	0	0.0394	6.37	14.7	0.000128	1.59	RV	CELLSTATES	MP_transitional	control_LMNA	7	7
RPL22L1	3.69	0.0308	0	0.0402	6.37	14.3	0.000158	1.51	RV	CELLSTATES	MP_transitional	control_LMNA	7	7
ADGRG7	3.65	0.0349	0	0.042	6.37	13.7	0.00021	1.46	RV	CELLSTATES	MP_transitional	control_LMNA	7	7
AKR1B1	3.6	0.0349	0.00635	0.148	6.92	13.7	0.000215	1.46	RV	CELLSTATES	MP_transitional	control_LMNA	7	7
C5	3.58	0.00708	0.027	0.233	7.2	18.2	1.95e-05	2.15	RV	CELLSTATES	MP_transitional	control_LMNA	7	7
SDC2	3.42	0.0032	0.0257	0.381	7.5	20.5	5.91e-06	2.5	RV	CELLSTATES	MP_transitional	control_LMNA	7	7
AXL	3.31	0.00715	0.026	0.264	7.27	18	2.17e-05	2.15	RV	CELLSTATES	MP_transitional	control_LMNA	7	7
CSGALNACT1	3.26	1.29e-15	0.703	4.72	10.5	82.7	9.59e-20	14.9	RV	CELLSTATES	MP_transitional	control_LMNA	7	7
PDGFB	3.25	0.0349	0.0238	0.184	6.93	13.7	0.000212	1.46	RV	CELLSTATES	MP_transitional	control_LMNA	7	7
AC096711.3	3.24	0.00966	0	0.0301	6.33	16.9	3.96e-05	2.01	RV	CELLSTATES	MP_transitional	control_LMNA	7	7
EFHC2	3.24	0.00966	0	0.0301	6.33	16.9	3.96e-05	2.01	RV	CELLSTATES	MP_transitional	control_LMNA	7	7
GRB10	3.14	0.02	0.0162	0.208	7.13	15.3	9.24e-05	1.7	RV	CELLSTATES	MP_transitional	control_LMNA	7	7
ZBTB16	3.14	1.39e-12	0.575	3.59	10.2	66.7	3.11e-16	11.9	RV	CELLSTATES	MP_transitional	control_LMNA	7	7
CLEC4E	2.98	0.00153	0.0908	0.41	7.81	22.6	2.01e-06	2.82	RV	CELLSTATES	MP_transitional	control_LMNA	7	7
PDK4	2.95	3.05e-15	0.95	4.16	10.6	79.6	4.55e-19	14.5	RV	CELLSTATES	MP_transitional	control_LMNA	7	7
SIRT5	2.93	0.0359	0.046	0.267	7.3	13.4	0.000246	1.44	RV	CELLSTATES	MP_transitional	control_LMNA	7	7
AC130469.1	2.7	0.0323	0	0.0226	6.28	14	0.000185	1.49	RV	CELLSTATES	MP_transitional	control_LMNA	7	7
LINC02436	2.7	0.0323	0	0.0226	6.28	14	0.000185	1.49	RV	CELLSTATES	MP_transitional	control_LMNA	7	7
PRKCH	2.67	0.00026	0.173	0.794	8.38	26.9	2.13e-07	3.59	RV	CELLSTATES	MP_transitional	control_LMNA	7	7
NHSL1	2.65	9.48e-10	0.632	3.12	10	53.3	2.83e-13	9.02	RV	CELLSTATES	MP_transitional	control_LMNA	7	7
ACTR6	2.63	0.0359	0.00317	0.0301	6.36	13.5	0.000244	1.44	RV	CELLSTATES	MP_transitional	control_LMNA	7	7
PKP2	2.46	0.0202	0.0897	0.573	7.58	15.2	9.47e-05	1.7	RV	CELLSTATES	MP_transitional	control_LMNA	7	7
HLA-DRB1	2.41	0.0109	0.112	0.49	8.02	16.6	4.65e-05	1.96	RV	CELLSTATES	MP_transitional	control_LMNA	7	7
PDE3B	2.39	0.00272	0.163	0.721	8.32	21	4.66e-06	2.57	RV	CELLSTATES	MP_transitional	control_LMNA	7	7
A2M	2.35	0.0252	0.0905	0.445	7.82	14.8	0.00012	1.6	RV	CELLSTATES	MP_transitional	control_LMNA	7	7
ADGRG6	2.32	0.031	0.114	0.398	7.67	14.2	0.000162	1.51	RV	CELLSTATES	MP_transitional	control_LMNA	7	7
MB	2.28	0.036	0.104	0.411	7.59	13.4	0.000249	1.44	RV	CELLSTATES	MP_transitional	control_LMNA	7	7
AC008957.2	2.27	0.0349	0.124	0.435	7.7	13.7	0.000216	1.46	RV	CELLSTATES	MP_transitional	control_LMNA	7	7
CPM	2.14	4.5e-08	1.68	5.25	10.8	45.3	1.68e-11	7.35	RV	CELLSTATES	MP_transitional	control_LMNA	7	7
GFOD1	2.11	0.00715	0.237	0.715	8.32	18	2.22e-05	2.15	RV	CELLSTATES	MP_transitional	control_LMNA	7	7
FOS	2.03	0.00725	0.234	0.664	8.31	17.9	2.38e-05	2.14	RV	CELLSTATES	MP_transitional	control_LMNA	7	7
SH3BP5	2.01	0.00272	0.321	1.19	8.74	21	4.57e-06	2.57	RV	CELLSTATES	MP_transitional	control_LMNA	7	7
ZNF846	1.97	0.0335	0.188	0.659	8.24	13.9	0.000195	1.48	RV	CELLSTATES	MP_transitional	control_LMNA	7	7
ALCAM	1.95	0.00721	0.32	0.809	8.52	17.9	2.31e-05	2.14	RV	CELLSTATES	MP_transitional	control_LMNA	7	7
GCLC	1.94	0.0359	0.267	0.571	8.05	13.4	0.000245	1.44	RV	CELLSTATES	MP_transitional	control_LMNA	7	7
SRGAP1	1.93	0.000526	0.503	1.88	9.43	25.1	5.48e-07	3.28	RV	CELLSTATES	MP_transitional	control_LMNA	7	7
INSR	1.91	0.0032	0.345	1.18	8.85	20.5	5.95e-06	2.5	RV	CELLSTATES	MP_transitional	control_LMNA	7	7
PSTPIP2	1.91	0.00438	0.352	1.06	8.77	19.5	1.01e-05	2.36	RV	CELLSTATES	MP_transitional	control_LMNA	7	7
ARRDC3	1.9	0.042	0.165	0.566	8.03	13	0.00032	1.38	RV	CELLSTATES	MP_transitional	control_LMNA	7	7
FKBP5	1.89	7.49e-08	6.62	13.4	12.2	44	3.35e-11	7.13	RV	CELLSTATES	MP_transitional	control_LMNA	7	7
TSC22D3	1.79	0.0412	0.177	0.583	8.13	13	0.00031	1.38	RV	CELLSTATES	MP_transitional	control_LMNA	7	7
HECTD4	1.77	0.0073	0.389	1.18	8.87	17.8	2.5e-05	2.14	RV	CELLSTATES	MP_transitional	control_LMNA	7	7
CHKA	1.74	0.00683	0.517	1.37	9.04	18.4	1.83e-05	2.17	RV	CELLSTATES	MP_transitional	control_LMNA	7	7
PDE4D	1.67	5.79e-05	2.12	5.55	10.7	30	4.32e-08	4.24	RV	CELLSTATES	MP_transitional	control_LMNA	7	7
SLC1A3	1.62	0.00177	2	3.43	10.4	22.2	2.51e-06	2.75	RV	CELLSTATES	MP_transitional	control_LMNA	7	7
HDAC9	1.55	0.00263	1.23	2.73	10.1	21.3	3.93e-06	2.58	RV	CELLSTATES	MP_transitional	control_LMNA	7	7
DEPTOR	1.54	0.0412	0.481	1.05	8.84	13	0.000309	1.38	RV	CELLSTATES	MP_transitional	control_LMNA	7	7
SRGAP2B	1.54	0.00715	0.871	1.9	9.51	18.1	2.12e-05	2.15	RV	CELLSTATES	MP_transitional	control_LMNA	7	7
CERS6	1.53	0.00502	0.943	2.33	9.76	19.1	1.27e-05	2.3	RV	CELLSTATES	MP_transitional	control_LMNA	7	7
PTEN	1.47	0.00966	0.897	1.92	9.58	16.9	3.9e-05	2.01	RV	CELLSTATES	MP_transitional	control_LMNA	7	7
PRKCE	1.46	0.0412	0.472	1.28	8.95	13	0.000304	1.38	RV	CELLSTATES	MP_transitional	control_LMNA	7	7
MAN1A1	1.42	0.000906	3.02	6.37	11.1	23.8	1.08e-06	3.04	RV	CELLSTATES	MP_transitional	control_LMNA	7	7
NCOA3	1.41	0.0257	0.776	1.74	9.44	14.7	0.000128	1.59	RV	CELLSTATES	MP_transitional	control_LMNA	7	7
SRGAP2	1.32	0.00855	1.8	3.32	10.3	17.4	3.06e-05	2.07	RV	CELLSTATES	MP_transitional	control_LMNA	7	7
MS4A4E	1.27	0.0308	1.17	2.52	9.92	14.3	0.000158	1.51	RV	CELLSTATES	MP_transitional	control_LMNA	7	7
TXNIP	1.26	0.0353	1.09	2.02	9.71	13.6	0.000229	1.45	RV	CELLSTATES	MP_transitional	control_LMNA	7	7
CELF2	1.25	0.00489	2.88	5.49	11	19.2	1.2e-05	2.31	RV	CELLSTATES	MP_transitional	control_LMNA	7	7
ELMO1	1.25	0.00438	2.97	5.94	11.2	19.5	9.88e-06	2.36	RV	CELLSTATES	MP_transitional	control_LMNA	7	7
FMN1	1.19	0.00672	4.65	7.53	11.5	18.4	1.75e-05	2.17	RV	CELLSTATES	MP_transitional	control_LMNA	7	7
MRC1	1.18	0.00342	5.13	8.86	11.8	20.3	6.62e-06	2.47	RV	CELLSTATES	MP_transitional	control_LMNA	7	7

## Sheet: PKP2_control
Gene	logFC	FDR	mean_exp_control	mean_exp_genotype	logCPM	F	PValue	FDR_plot	Region	annotation_level	cell_state	comparison	Observations_genotype	Observations_reference
FAM177B	5.49	0.000136	0	0.253	7.01	26.6	2.45e-07	3.87	RV	CELLSTATES	MP_transitional	control_PKP2	5	7
AL158071.4	4.7	0.00685	0	0.124	6.44	17.1	3.5e-05	2.16	RV	CELLSTATES	MP_transitional	control_PKP2	5	7
TCF7L1	4.64	0.00107	0.0159	0.209	6.65	21.6	3.38e-06	2.97	RV	CELLSTATES	MP_transitional	control_PKP2	5	7
SH2D4A	4.56	0.0107	0	0.116	6.4	16	6.34e-05	1.97	RV	CELLSTATES	MP_transitional	control_PKP2	5	7
SORT1	4.48	0.000195	0.0238	0.301	7.16	25.5	4.45e-07	3.71	RV	CELLSTATES	MP_transitional	control_PKP2	5	7
GOLGA8N	4.42	0.0283	0	0.0854	6.18	13.6	0.000227	1.55	RV	CELLSTATES	MP_transitional	control_PKP2	5	7
ARHGEF37	4.4	0.00626	0	0.0615	5.94	17.4	3.01e-05	2.2	RV	CELLSTATES	MP_transitional	control_PKP2	5	7
PRKAG2-AS1	4.16	0.0476	0	0.0787	6.16	12.3	0.000462	1.32	RV	CELLSTATES	MP_transitional	control_PKP2	5	7
PDK4	4.09	6.62e-22	0.95	6.76	10.9	111	4.98e-26	21.2	RV	CELLSTATES	MP_transitional	control_PKP2	5	7
PDGFB	4.01	0.00497	0.0238	0.194	6.73	18	2.21e-05	2.3	RV	CELLSTATES	MP_transitional	control_PKP2	5	7
DNAH11	3.72	0.0173	0.0179	0.156	6.65	14.8	0.000123	1.76	RV	CELLSTATES	MP_transitional	control_PKP2	5	7
C5	3.67	0.00232	0.027	0.276	7.11	19.8	8.57e-06	2.63	RV	CELLSTATES	MP_transitional	control_PKP2	5	7
ALOX15B	3.54	0.00122	0.0498	0.337	7.29	21.3	3.96e-06	2.91	RV	CELLSTATES	MP_transitional	control_PKP2	5	7
LINC02241	3.53	0.0411	0.0238	0.135	6.51	12.6	0.000387	1.39	RV	CELLSTATES	MP_transitional	control_PKP2	5	7
ZBTB16	3.49	8.81e-10	0.575	3.59	10.1	54	1.99e-13	9.05	RV	CELLSTATES	MP_transitional	control_PKP2	5	7
AXL	3.48	0.0102	0.026	0.254	7.15	16.1	5.87e-05	1.99	RV	CELLSTATES	MP_transitional	control_PKP2	5	7
DDIT4	3.47	0.00031	0.0397	0.407	7.5	24.2	8.63e-07	3.51	RV	CELLSTATES	MP_transitional	control_PKP2	5	7
CSGALNACT1	3.43	6.04e-13	0.703	4.55	10.4	69.2	9.09e-17	12.2	RV	CELLSTATES	MP_transitional	control_PKP2	5	7
GRB10	3.41	0.00959	0.0162	0.23	6.97	16.3	5.41e-05	2.02	RV	CELLSTATES	MP_transitional	control_PKP2	5	7
ADGRG6	3.4	5.97e-05	0.114	0.66	8.06	28.7	8.54e-08	4.22	RV	CELLSTATES	MP_transitional	control_PKP2	5	7
MACO1	3.38	0.0163	0.0337	0.19	6.78	14.9	0.000112	1.79	RV	CELLSTATES	MP_transitional	control_PKP2	5	7
RHOB	3.32	0.0102	0.0516	0.225	6.89	16.1	5.94e-05	1.99	RV	CELLSTATES	MP_transitional	control_PKP2	5	7
ZNF117	3.24	0.00571	0.0349	0.28	7.09	17.7	2.62e-05	2.24	RV	CELLSTATES	MP_transitional	control_PKP2	5	7
FOS	3.06	5.36e-07	0.234	1.08	8.56	39.3	3.67e-10	6.27	RV	CELLSTATES	MP_transitional	control_PKP2	5	7
PRKCH	3.05	8.62e-06	0.173	0.881	8.35	32.9	9.74e-09	5.06	RV	CELLSTATES	MP_transitional	control_PKP2	5	7
CTDSPL	3.04	0.000687	0.0464	0.433	7.47	22.6	2.02e-06	3.16	RV	CELLSTATES	MP_transitional	control_PKP2	5	7
NHSL1	2.99	9.54e-10	0.632	3.5	10.1	53.3	2.87e-13	9.02	RV	CELLSTATES	MP_transitional	control_PKP2	5	7
DUSP1	2.91	0.000196	0.0726	0.56	7.77	25.4	4.71e-07	3.71	RV	CELLSTATES	MP_transitional	control_PKP2	5	7
CLEC4E	2.71	0.0109	0.0908	0.357	7.41	15.9	6.58e-05	1.96	RV	CELLSTATES	MP_transitional	control_PKP2	5	7
RBMS3	2.71	0.00246	0.0798	0.44	7.52	19.6	9.61e-06	2.61	RV	CELLSTATES	MP_transitional	control_PKP2	5	7
TSC22D3	2.67	0.000195	0.177	0.87	8.37	25.6	4.21e-07	3.71	RV	CELLSTATES	MP_transitional	control_PKP2	5	7
GFOD1	2.64	0.000188	0.237	0.766	8.16	25.8	3.83e-07	3.73	RV	CELLSTATES	MP_transitional	control_PKP2	5	7
INSR	2.63	2.84e-06	0.345	1.82	9.25	35.5	2.56e-09	5.55	RV	CELLSTATES	MP_transitional	control_PKP2	5	7
SH3BP5	2.59	8.62e-06	0.321	1.48	9	32.9	9.58e-09	5.06	RV	CELLSTATES	MP_transitional	control_PKP2	5	7
ARRDC3	2.56	0.000127	0.165	0.897	8.32	26.9	2.1e-07	3.9	RV	CELLSTATES	MP_transitional	control_PKP2	5	7
PKP2	2.56	0.0411	0.0897	0.248	7	12.6	0.000386	1.39	RV	CELLSTATES	MP_transitional	control_PKP2	5	7
CNRIP1	2.54	0.036	0.0696	0.322	7.36	12.9	0.000328	1.44	RV	CELLSTATES	MP_transitional	control_PKP2	5	7
CPM	2.48	1.48e-07	1.68	6	10.9	42.3	7.79e-11	6.83	RV	CELLSTATES	MP_transitional	control_PKP2	5	7
FKBP5	2.48	1.07e-08	6.62	14.5	12.2	47.8	4.82e-12	7.97	RV	CELLSTATES	MP_transitional	control_PKP2	5	7
LINC00937	2.48	0.019	0.134	0.334	7.41	14.5	0.000142	1.72	RV	CELLSTATES	MP_transitional	control_PKP2	5	7
SRGAP1	2.46	5.39e-07	0.503	2.62	9.75	38.9	4.47e-10	6.27	RV	CELLSTATES	MP_transitional	control_PKP2	5	7
HERPUD1	2.45	5.08e-06	0.398	1.5	8.96	34.2	4.98e-09	5.29	RV	CELLSTATES	MP_transitional	control_PKP2	5	7
SRGAP2B	2.45	5.36e-07	0.871	2.98	9.91	39.1	4.03e-10	6.27	RV	CELLSTATES	MP_transitional	control_PKP2	5	7
ZFAND5	2.43	0.00305	0.056	0.541	7.73	19.1	1.24e-05	2.52	RV	CELLSTATES	MP_transitional	control_PKP2	5	7
USP53	2.42	0.000114	0.302	1.09	8.73	27.2	1.8e-07	3.94	RV	CELLSTATES	MP_transitional	control_PKP2	5	7
PDE3B	2.38	0.000565	0.163	0.852	8.33	23	1.62e-06	3.25	RV	CELLSTATES	MP_transitional	control_PKP2	5	7
ARRDC2	2.36	0.00708	0.118	0.54	7.79	17	3.73e-05	2.15	RV	CELLSTATES	MP_transitional	control_PKP2	5	7
AC008957.2	2.34	0.0411	0.124	0.373	7.53	12.6	0.000392	1.39	RV	CELLSTATES	MP_transitional	control_PKP2	5	7
FAM117B	2.34	0.0015	0.258	0.993	8.56	20.8	4.98e-06	2.82	RV	CELLSTATES	MP_transitional	control_PKP2	5	7
HDAC9	2.31	4.78e-07	1.23	4.01	10.4	39.8	2.88e-10	6.32	RV	CELLSTATES	MP_transitional	control_PKP2	5	7
A2M	2.27	0.0411	0.0905	0.588	8.03	12.6	0.000385	1.39	RV	CELLSTATES	MP_transitional	control_PKP2	5	7
TMSB10	2.27	0.0112	0.141	0.448	7.63	15.9	6.83e-05	1.95	RV	CELLSTATES	MP_transitional	control_PKP2	5	7
AC007262.2	2.22	0.0178	0.207	0.51	7.91	14.7	0.000128	1.75	RV	CELLSTATES	MP_transitional	control_PKP2	5	7
P2RY14	2.2	0.00437	0.551	0.81	8.55	18.3	1.84e-05	2.36	RV	CELLSTATES	MP_transitional	control_PKP2	5	7
SLC1A3	2.19	0.000291	2	4.11	10.5	24.4	7.67e-07	3.54	RV	CELLSTATES	MP_transitional	control_PKP2	5	7
CHPT1	2.17	0.00161	0.43	1.12	8.74	20.7	5.45e-06	2.79	RV	CELLSTATES	MP_transitional	control_PKP2	5	7
FP700111.1	2.13	0.0284	0.18	0.485	7.77	13.5	0.000235	1.55	RV	CELLSTATES	MP_transitional	control_PKP2	5	7
FGL2	2.1	0.0437	0.179	0.446	7.7	12.4	0.000421	1.36	RV	CELLSTATES	MP_transitional	control_PKP2	5	7
GARNL3	2.04	0.0312	0.103	0.491	7.75	13.3	0.000272	1.51	RV	CELLSTATES	MP_transitional	control_PKP2	5	7
PSTPIP2	2.03	0.00642	0.352	1.19	8.83	17.3	3.19e-05	2.19	RV	CELLSTATES	MP_transitional	control_PKP2	5	7
DEPTOR	2.01	0.00199	0.481	1.32	8.94	20.1	7.18e-06	2.7	RV	CELLSTATES	MP_transitional	control_PKP2	5	7
RCAN1	1.95	0.00569	0.485	0.999	8.64	17.7	2.57e-05	2.25	RV	CELLSTATES	MP_transitional	control_PKP2	5	7
FAR2	1.91	0.00321	0.571	1.61	9.24	19	1.33e-05	2.49	RV	CELLSTATES	MP_transitional	control_PKP2	5	7
TXNIP	1.91	0.00031	1.09	2.75	9.96	24.2	8.49e-07	3.51	RV	CELLSTATES	MP_transitional	control_PKP2	5	7
CHKA	1.9	0.00626	0.517	1.4	9.07	17.4	3.06e-05	2.2	RV	CELLSTATES	MP_transitional	control_PKP2	5	7
SRGAP2C	1.9	0.00235	0.714	1.65	9.27	19.7	9.04e-06	2.63	RV	CELLSTATES	MP_transitional	control_PKP2	5	7
ST6GALNAC3	1.9	0.00685	0.625	0.91	8.55	17.1	3.5e-05	2.16	RV	CELLSTATES	MP_transitional	control_PKP2	5	7
ALCAM	1.87	0.0492	0.32	0.672	8.22	12.1	0.000493	1.31	RV	CELLSTATES	MP_transitional	control_PKP2	5	7
DTNA	1.86	0.00232	0.729	1.72	9.36	19.8	8.73e-06	2.63	RV	CELLSTATES	MP_transitional	control_PKP2	5	7
SRGAP2	1.85	0.000147	1.8	4.12	10.5	26.4	2.76e-07	3.83	RV	CELLSTATES	MP_transitional	control_PKP2	5	7
MPPED2	1.84	0.00575	1.13	1.44	9.35	17.6	2.68e-05	2.24	RV	CELLSTATES	MP_transitional	control_PKP2	5	7
CCND3	1.81	0.00626	0.991	1.66	9.39	17.4	3.04e-05	2.2	RV	CELLSTATES	MP_transitional	control_PKP2	5	7
OGFRL1	1.78	0.0161	0.336	1.02	8.66	15	0.000108	1.79	RV	CELLSTATES	MP_transitional	control_PKP2	5	7
HECTD4	1.77	0.0092	0.389	1.04	8.69	16.4	5.12e-05	2.04	RV	CELLSTATES	MP_transitional	control_PKP2	5	7
PRKCE	1.76	0.00728	0.472	1.28	8.95	16.9	3.94e-05	2.14	RV	CELLSTATES	MP_transitional	control_PKP2	5	7
CERS6	1.75	0.00176	0.943	2.5	9.81	20.5	6.11e-06	2.75	RV	CELLSTATES	MP_transitional	control_PKP2	5	7
MAN1A1	1.75	0.000195	3.02	6.29	11.1	25.5	4.37e-07	3.71	RV	CELLSTATES	MP_transitional	control_PKP2	5	7
NAV2	1.75	0.0184	0.671	1.73	9.36	14.6	0.000136	1.73	RV	CELLSTATES	MP_transitional	control_PKP2	5	7
NOTCH2	1.73	0.0312	0.468	0.947	8.59	13.2	0.000279	1.51	RV	CELLSTATES	MP_transitional	control_PKP2	5	7
MS4A4E	1.71	0.00199	1.17	2.91	10	20.2	7.16e-06	2.7	RV	CELLSTATES	MP_transitional	control_PKP2	5	7
ELMO1	1.67	4.32e-05	2.97	7.49	11.3	29.4	5.86e-08	4.36	RV	CELLSTATES	MP_transitional	control_PKP2	5	7
ZDHHC14	1.65	0.0173	0.636	1.35	9.07	14.7	0.000124	1.76	RV	CELLSTATES	MP_transitional	control_PKP2	5	7
B4GALT1	1.63	0.04	0.272	0.786	8.37	12.7	0.000367	1.4	RV	CELLSTATES	MP_transitional	control_PKP2	5	7
SRGN	1.63	0.00452	0.609	1.75	9.33	18.2	1.94e-05	2.34	RV	CELLSTATES	MP_transitional	control_PKP2	5	7
CD74	1.61	0.0184	0.399	1.23	8.91	14.6	0.000135	1.73	RV	CELLSTATES	MP_transitional	control_PKP2	5	7
PDGFC	1.57	0.0117	1.73	3.35	10.3	15.8	7.23e-05	1.93	RV	CELLSTATES	MP_transitional	control_PKP2	5	7
PDE4B	1.55	0.0253	0.727	1.29	9.1	13.8	0.000198	1.6	RV	CELLSTATES	MP_transitional	control_PKP2	5	7
MRC1	1.54	0.000216	5.13	11.9	12	25.1	5.37e-07	3.67	RV	CELLSTATES	MP_transitional	control_PKP2	5	7
NCOA3	1.52	0.0312	0.776	2.01	9.55	13.2	0.000277	1.51	RV	CELLSTATES	MP_transitional	control_PKP2	5	7
CELF2	1.51	0.000709	2.88	5.84	11	22.5	2.13e-06	3.15	RV	CELLSTATES	MP_transitional	control_PKP2	5	7
SMAP2	1.44	0.0235	1.47	2.71	10	14	0.000182	1.63	RV	CELLSTATES	MP_transitional	control_PKP2	5	7
IRAK3	1.39	0.0411	1.14	1.85	9.61	12.6	0.000393	1.39	RV	CELLSTATES	MP_transitional	control_PKP2	5	7
FMN1	1.38	0.0105	4.65	7.68	11.5	16.1	6.17e-05	1.98	RV	CELLSTATES	MP_transitional	control_PKP2	5	7
MALAT1	0.614	0.0288	119	107	15.7	13.4	0.000245	1.54	RV	CELLSTATES	MP_transitional	control_PKP2	5	7

## Sheet: PVneg_control
Gene	logFC	FDR	mean_exp_control	mean_exp_genotype	logCPM	F	PValue	FDR_plot	Region	annotation_level	cell_state	comparison	Observations_genotype	Observations_reference
DHRS9	6.23	4.17e-05	0	0.412	7.3	32.9	9.56e-09	4.38	RV	CELLSTATES	MP_transitional	control_PVneg	3	7
GLDN	5.78	6.8e-06	0.0238	0.942	7.84	38.6	5.19e-10	5.17	RV	CELLSTATES	MP_transitional	control_PVneg	3	7
SORT1	5.03	8.88e-05	0.0238	0.596	7.22	30.5	3.39e-08	4.05	RV	CELLSTATES	MP_transitional	control_PVneg	3	7
FAM177B	4.9	0.0263	0	0.138	6.7	18.2	2.01e-05	1.58	RV	CELLSTATES	MP_transitional	control_PVneg	3	7
ZBTB16	3.01	9.84e-05	0.575	3.06	9.54	29.9	4.5e-08	4.01	RV	CELLSTATES	MP_transitional	control_PVneg	3	7
CSGALNACT1	2.9	2.66e-05	0.703	3.56	9.69	34.6	4.06e-09	4.58	RV	CELLSTATES	MP_transitional	control_PVneg	3	7
CPM	2.16	0.000485	1.68	5.37	10.5	26.5	2.59e-07	3.31	RV	CELLSTATES	MP_transitional	control_PVneg	3	7
FKBP5	1.76	5.84e-05	6.62	11.9	11.8	31.7	1.78e-08	4.23	RV	CELLSTATES	MP_transitional	control_PVneg	3	7
ELMO1	1.49	0.00786	2.97	6.96	11	20.7	5.4e-06	2.1	RV	CELLSTATES	MP_transitional	control_PVneg	3	7

## Sheet: RBM20_control
Gene	logFC	FDR	mean_exp_control	mean_exp_genotype	logCPM	F	PValue	FDR_plot	Region	annotation_level	cell_state	comparison	Observations_genotype	Observations_reference
NPPB	6.88	0.000288	0	0.156	6.91	27.9	1.29e-07	3.54	RV	CELLSTATES	MP_transitional	control_RBM20	5	7
LURAP1	4.85	0.00331	0	0.234	6.73	21.5	3.46e-06	2.48	RV	CELLSTATES	MP_transitional	control_RBM20	5	7
AL158071.4	4.69	0.00474	0	0.19	6.74	20.1	7.44e-06	2.32	RV	CELLSTATES	MP_transitional	control_RBM20	5	7
SORT1	4.66	0.00129	0.0238	0.283	7.25	24.2	8.76e-07	2.89	RV	CELLSTATES	MP_transitional	control_RBM20	5	7
FAM177B	4.31	0.0228	0	0.128	6.58	15.9	6.83e-05	1.64	RV	CELLSTATES	MP_transitional	control_RBM20	5	7
IL10	4.27	0.00809	0.00317	0.0615	6.5	18.4	1.75e-05	2.09	RV	CELLSTATES	MP_transitional	control_RBM20	5	7
AC015923.1	4.25	0.0347	0	0.145	6.49	14.8	0.000119	1.46	RV	CELLSTATES	MP_transitional	control_RBM20	5	7
TCF7L1	4.07	0.0071	0.0159	0.23	7.03	19	1.33e-05	2.15	RV	CELLSTATES	MP_transitional	control_RBM20	5	7
ALOX15B	3.38	0.00486	0.0498	0.351	7.26	19.9	7.99e-06	2.31	RV	CELLSTATES	MP_transitional	control_RBM20	5	7
AKR1B1	3.35	0.0309	0.00635	0.238	6.91	15.1	0.000104	1.51	RV	CELLSTATES	MP_transitional	control_RBM20	5	7
DDIT4	3.2	0.00414	0.0397	0.396	7.39	20.9	4.95e-06	2.38	RV	CELLSTATES	MP_transitional	control_RBM20	5	7
ZBTB16	3.03	5.88e-06	0.575	2.67	9.71	37.6	8.79e-10	5.23	RV	CELLSTATES	MP_transitional	control_RBM20	5	7
ADGRG6	2.9	0.00364	0.114	0.516	7.68	21.2	4.08e-06	2.44	RV	CELLSTATES	MP_transitional	control_RBM20	5	7
CSGALNACT1	2.9	3.48e-07	0.703	3.42	9.99	44.5	2.6e-11	6.46	RV	CELLSTATES	MP_transitional	control_RBM20	5	7
MB	2.73	0.0114	0.104	0.426	7.67	17.5	2.82e-05	1.94	RV	CELLSTATES	MP_transitional	control_RBM20	5	7
GFOD1	2.55	0.00129	0.237	1	8.32	24.4	7.98e-07	2.89	RV	CELLSTATES	MP_transitional	control_RBM20	5	7
PDE3B	2.45	0.00306	0.163	0.941	8.34	21.8	2.97e-06	2.51	RV	CELLSTATES	MP_transitional	control_RBM20	5	7
PDK4	2.43	0.00111	0.95	2.83	9.95	25	5.82e-07	2.95	RV	CELLSTATES	MP_transitional	control_RBM20	5	7
NHSL1	2.41	4.78e-05	0.632	2.59	9.6	32.7	1.07e-08	4.32	RV	CELLSTATES	MP_transitional	control_RBM20	5	7
A2M	2.4	0.0348	0.0905	0.498	7.82	14.8	0.000122	1.46	RV	CELLSTATES	MP_transitional	control_RBM20	5	7
PRKCH	2.3	0.0177	0.173	0.616	7.97	16.5	4.9e-05	1.75	RV	CELLSTATES	MP_transitional	control_RBM20	5	7
PSTPIP2	2.14	0.00422	0.352	1.29	8.78	20.6	5.75e-06	2.38	RV	CELLSTATES	MP_transitional	control_RBM20	5	7
SLC1A3	2.02	0.00422	2	3.96	10.4	20.4	6.26e-06	2.38	RV	CELLSTATES	MP_transitional	control_RBM20	5	7
SH3BP5	1.98	0.0162	0.321	1.06	8.6	16.7	4.36e-05	1.79	RV	CELLSTATES	MP_transitional	control_RBM20	5	7
INSR	1.95	0.0105	0.345	1.19	8.72	17.7	2.52e-05	1.98	RV	CELLSTATES	MP_transitional	control_RBM20	5	7
FKBP5	1.94	0.000288	6.62	10.5	11.9	28.1	1.18e-07	3.54	RV	CELLSTATES	MP_transitional	control_RBM20	5	7
KCNMA1	1.94	0.00129	0.912	2.81	9.88	23.8	1.06e-06	2.89	RV	CELLSTATES	MP_transitional	control_RBM20	5	7
USP53	1.93	0.0293	0.302	0.941	8.56	15.2	9.63e-05	1.53	RV	CELLSTATES	MP_transitional	control_RBM20	5	7
TXNIP	1.89	0.00129	1.09	3.03	9.95	23.9	9.95e-07	2.89	RV	CELLSTATES	MP_transitional	control_RBM20	5	7
RCAN1	1.85	0.0254	0.485	1.09	8.69	15.6	7.79e-05	1.59	RV	CELLSTATES	MP_transitional	control_RBM20	5	7
SRGAP1	1.82	0.00933	0.503	1.77	9.24	18.1	2.09e-05	2.03	RV	CELLSTATES	MP_transitional	control_RBM20	5	7
LINC00278	1.77	0.0286	0.573	1.36	9.02	15.3	9.18e-05	1.54	RV	CELLSTATES	MP_transitional	control_RBM20	5	7
CPM	1.76	0.00422	1.68	3.69	10.3	20.4	6.3e-06	2.38	RV	CELLSTATES	MP_transitional	control_RBM20	5	7
CERS6	1.67	0.0104	0.943	2.48	9.71	17.8	2.4e-05	1.98	RV	CELLSTATES	MP_transitional	control_RBM20	5	7
MAN1A1	1.67	0.00147	3.02	6.49	11.1	23.4	1.32e-06	2.83	RV	CELLSTATES	MP_transitional	control_RBM20	5	7
HDAC9	1.63	0.0177	1.23	2.76	10	16.4	5.02e-05	1.75	RV	CELLSTATES	MP_transitional	control_RBM20	5	7
ELMO1	1.43	0.00523	2.97	6.71	11.1	19.7	8.98e-06	2.28	RV	CELLSTATES	MP_transitional	control_RBM20	5	7
MRC1	1.35	0.00727	5.13	10.4	11.8	18.8	1.47e-05	2.14	RV	CELLSTATES	MP_transitional	control_RBM20	5	7
MALAT1	0.585	0.0455	119	119	15.8	14.1	0.00017	1.34	RV	CELLSTATES	MP_transitional	control_RBM20	5	7

## Sheet: TTN_control
Gene	logFC	FDR	mean_exp_control	mean_exp_genotype	logCPM	F	PValue	FDR_plot	Region	annotation_level	cell_state	comparison	Observations_genotype	Observations_reference
FAM177B	4.34	0.0141	0	0.154	6.69	16.7	4.45e-05	1.85	RV	CELLSTATES	MP_transitional	control_TTN	6	7
SORT1	4.33	0.000205	0.0238	0.354	7.29	26.7	2.41e-07	3.69	RV	CELLSTATES	MP_transitional	control_TTN	6	7
NPPB	4.28	0.0142	0	0.168	6.64	16.6	4.59e-05	1.85	RV	CELLSTATES	MP_transitional	control_TTN	6	7
SH2D4A	4.17	0.0208	0	0.138	6.63	15.2	9.56e-05	1.68	RV	CELLSTATES	MP_transitional	control_TTN	6	7
LYRM2	4.15	0.0208	0	0.145	6.63	15.2	9.54e-05	1.68	RV	CELLSTATES	MP_transitional	control_TTN	6	7
PDGFB	3.98	0.00226	0.0238	0.285	7.1	21.4	3.78e-06	2.65	RV	CELLSTATES	MP_transitional	control_TTN	6	7
GRB10	3.95	0.000115	0.0162	0.506	7.46	28.6	8.88e-08	3.94	RV	CELLSTATES	MP_transitional	control_TTN	6	7
LYL1	3.93	0.0405	0	0.121	6.55	13.3	0.000261	1.39	RV	CELLSTATES	MP_transitional	control_TTN	6	7
AL158071.4	3.82	0.0363	0	0.128	6.43	13.8	0.000206	1.44	RV	CELLSTATES	MP_transitional	control_TTN	6	7
AXL	3.45	0.00939	0.026	0.269	7.2	17.6	2.76e-05	2.03	RV	CELLSTATES	MP_transitional	control_TTN	6	7
ZBTB16	3.43	3.87e-14	0.575	4.51	10.3	76	2.92e-18	13.4	RV	CELLSTATES	MP_transitional	control_TTN	6	7
DDIT4	3.18	0.00398	0.0397	0.351	7.43	20	7.8e-06	2.4	RV	CELLSTATES	MP_transitional	control_TTN	6	7
CSGALNACT1	3.14	7.62e-12	0.703	4.66	10.4	64.2	1.15e-15	11.1	RV	CELLSTATES	MP_transitional	control_TTN	6	7
ALOX15B	2.97	0.0182	0.0498	0.307	7.22	15.7	7.27e-05	1.74	RV	CELLSTATES	MP_transitional	control_TTN	6	7
ADGRG6	2.88	0.00226	0.114	0.54	7.9	21.3	3.93e-06	2.65	RV	CELLSTATES	MP_transitional	control_TTN	6	7
PDK4	2.88	2.35e-11	0.95	4.42	10.4	61.1	5.31e-15	10.6	RV	CELLSTATES	MP_transitional	control_TTN	6	7
NHSL1	2.84	2.78e-10	0.632	3.57	10.1	55.7	8.38e-14	9.56	RV	CELLSTATES	MP_transitional	control_TTN	6	7
MB	2.7	0.00688	0.104	0.47	7.71	18.8	1.45e-05	2.16	RV	CELLSTATES	MP_transitional	control_TTN	6	7
PRKCH	2.7	0.000205	0.173	0.848	8.29	26.6	2.52e-07	3.69	RV	CELLSTATES	MP_transitional	control_TTN	6	7
MYL2	2.62	1.26e-05	0.234	1.33	8.8	33.4	7.6e-09	4.9	RV	CELLSTATES	MP_transitional	control_TTN	6	7
TSC22D3	2.51	0.00128	0.177	0.909	8.51	22.7	1.92e-06	2.89	RV	CELLSTATES	MP_transitional	control_TTN	6	7
SIRT5	2.43	0.0414	0.046	0.355	7.36	13.3	0.000272	1.38	RV	CELLSTATES	MP_transitional	control_TTN	6	7
A2M	2.4	0.00796	0.0905	0.615	7.95	18.3	1.92e-05	2.1	RV	CELLSTATES	MP_transitional	control_TTN	6	7
LINC00937	2.4	0.0208	0.134	0.435	7.69	15.3	9.23e-05	1.68	RV	CELLSTATES	MP_transitional	control_TTN	6	7
PSTPIP2	2.35	0.000121	0.352	1.5	9.02	27.9	1.27e-07	3.92	RV	CELLSTATES	MP_transitional	control_TTN	6	7
INSR	2.33	0.000117	0.345	1.5	9.06	28.3	1.06e-07	3.93	RV	CELLSTATES	MP_transitional	control_TTN	6	7
TNNI3	2.3	0.04	0.0942	0.371	7.48	13.4	0.000253	1.4	RV	CELLSTATES	MP_transitional	control_TTN	6	7
CPM	2.29	2.01e-08	1.68	6.18	10.9	46.5	9.07e-12	7.7	RV	CELLSTATES	MP_transitional	control_TTN	6	7
HLA-DRB1	2.2	0.0239	0.112	0.58	8	14.9	0.000111	1.62	RV	CELLSTATES	MP_transitional	control_TTN	6	7
ACTC1	2.14	0.0152	0.223	0.598	7.99	16.2	5.74e-05	1.82	RV	CELLSTATES	MP_transitional	control_TTN	6	7
PPARGC1B	2.14	0.0199	0.198	0.603	7.92	15.5	8.25e-05	1.7	RV	CELLSTATES	MP_transitional	control_TTN	6	7
GFOD1	2.13	0.00847	0.237	0.747	8.2	17.9	2.36e-05	2.07	RV	CELLSTATES	MP_transitional	control_TTN	6	7
WASHC2A	2.08	0.0346	0.175	0.583	8	14	0.000182	1.46	RV	CELLSTATES	MP_transitional	control_TTN	6	7
PDE3B	2.04	0.0208	0.163	0.662	8.11	15.4	8.92e-05	1.68	RV	CELLSTATES	MP_transitional	control_TTN	6	7
ALCAM	2.03	0.00847	0.32	0.879	8.45	17.9	2.27e-05	2.07	RV	CELLSTATES	MP_transitional	control_TTN	6	7
SRGAP1	2.03	0.00024	0.503	2	9.44	26.1	3.26e-07	3.62	RV	CELLSTATES	MP_transitional	control_TTN	6	7
SH3BP5	2.01	0.00847	0.321	1.07	8.72	18	2.24e-05	2.07	RV	CELLSTATES	MP_transitional	control_TTN	6	7
CHKA	1.96	0.00157	0.517	1.57	9.12	22.2	2.49e-06	2.8	RV	CELLSTATES	MP_transitional	control_TTN	6	7
SLC1A3	1.92	0.000121	2	4.47	10.6	28	1.19e-07	3.92	RV	CELLSTATES	MP_transitional	control_TTN	6	7
HECTD4	1.86	0.00761	0.389	1.26	8.86	18.5	1.72e-05	2.12	RV	CELLSTATES	MP_transitional	control_TTN	6	7
OGFRL1	1.85	0.0161	0.336	1.06	8.68	16	6.2e-05	1.79	RV	CELLSTATES	MP_transitional	control_TTN	6	7
FKBP5	1.78	6.91e-06	6.62	14	12.2	34.8	3.65e-09	5.16	RV	CELLSTATES	MP_transitional	control_TTN	6	7
RCAN1	1.78	0.0185	0.485	1.08	8.78	15.7	7.54e-05	1.73	RV	CELLSTATES	MP_transitional	control_TTN	6	7
ELMO1	1.69	1.49e-05	2.97	8.36	11.4	32.8	1.01e-08	4.83	RV	CELLSTATES	MP_transitional	control_TTN	6	7
HERPUD1	1.66	0.0395	0.398	0.989	8.62	13.4	0.000247	1.4	RV	CELLSTATES	MP_transitional	control_TTN	6	7
PRKCE	1.59	0.0303	0.472	1.3	8.95	14.4	0.000149	1.52	RV	CELLSTATES	MP_transitional	control_TTN	6	7
KCNMA1	1.54	0.0152	0.912	2.06	9.6	16.2	5.62e-05	1.82	RV	CELLSTATES	MP_transitional	control_TTN	6	7
MS4A4E	1.47	0.0146	1.17	2.88	10	16.3	5.29e-05	1.84	RV	CELLSTATES	MP_transitional	control_TTN	6	7
DTNA	1.46	0.0363	0.729	1.61	9.28	13.8	0.000208	1.44	RV	CELLSTATES	MP_transitional	control_TTN	6	7
PDE4D	1.45	0.00847	2.12	4.27	10.6	17.9	2.34e-05	2.07	RV	CELLSTATES	MP_transitional	control_TTN	6	7
HDAC9	1.43	0.0264	1.23	2.83	10	14.7	0.000126	1.58	RV	CELLSTATES	MP_transitional	control_TTN	6	7
CERS6	1.42	0.0359	0.943	2.2	9.68	13.9	0.000195	1.44	RV	CELLSTATES	MP_transitional	control_TTN	6	7
SESN1	1.4	0.0405	0.975	1.85	9.51	13.3	0.000262	1.39	RV	CELLSTATES	MP_transitional	control_TTN	6	7
PTEN	1.39	0.0426	0.897	1.85	9.46	13.2	0.000287	1.37	RV	CELLSTATES	MP_transitional	control_TTN	6	7
PDGFC	1.35	0.0346	1.73	3.53	10.3	14	0.000182	1.46	RV	CELLSTATES	MP_transitional	control_TTN	6	7
MAN1A1	1.28	0.0207	3.02	5.67	11	15.4	8.74e-05	1.68	RV	CELLSTATES	MP_transitional	control_TTN	6	7
SRGAP2	1.26	0.0488	1.8	3.49	10.3	12.8	0.00035	1.31	RV	CELLSTATES	MP_transitional	control_TTN	6	7
PICALM	1.23	0.0464	1.44	2.99	10.1	12.9	0.000322	1.33	RV	CELLSTATES	MP_transitional	control_TTN	6	7
CD163	1.12	0.037	4.24	6.95	11.4	13.7	0.000219	1.43	RV	CELLSTATES	MP_transitional	control_TTN	6	7
FMN1	1.1	0.0484	4.65	7.47	11.4	12.8	0.000339	1.32	RV	CELLSTATES	MP_transitional	control_TTN	6	7
FOXN3	1.1	0.0393	3.32	6.31	11.2	13.5	0.000243	1.41	RV	CELLSTATES	MP_transitional	control_TTN	6	7
LDLRAD4	1.05	0.037	4.38	7.62	11.5	13.7	0.000219	1.43	RV	CELLSTATES	MP_transitional	control_TTN	6	7
