# Supplementary material for: Pathogenic variants damage cell composition and single cell transcription in cardiomyopathies
Source: Science. Author manuscript; Available in PMC 2022 Oct 3. (PMC9528698; doi:10.1126/science.abo1984)
Supplement: Supp table 45.4 [file NIHMS1835045-supplement-Supp_table_45_4.xlsx]

## Sheet: Index
Column name	Description
Gene	Gene symbol, Ensembl 84
logFC	log2-fold change
FDR	False discovery rate; FDR is the PValue after (by default) Benjamini-Hochberg correction.
mean_exp_control	Mean expression values across controls
mean_exp_genotype	Mean expression values across disease samples
logCPM	logCPM is the average expression of all pseudobulked samples for that particular gene across all samples on the log2-scale expressed in counts per million (cpm, as calculated by edgeR after normalization).
F	Output of quasi-likelihood F-test
PValue	PValue is the nominal p-value derived from F
FDR_plot	-log10(False discovery rate)
Region	Studied region (LV or RV)
annotation_level	Cell-type or cell-state
cell_state/state	Specification which cell-type or state was analysed
comparison	Specification control_GENOTYPE
Observations_genotype	Numbers of Patients included in edgeR (patients with low number of nuclei have been excluded)
Observations_reference	Numbers of Patients included in edgeR (patients with low number of nuclei have been excluded)

## Sheet: LMNA_control
Gene	logFC	FDR	mean_exp_control	mean_exp_genotype	logCPM	F	PValue	FDR_plot	Region	annotation_level	cell_state	comparison	Observations_genotype	Observations_reference
FAM153A	6.31	0.00272	0	0.0616	5.74	18.9	1.84e-05	2.57	RV	CELLSTATES	MP_LYVE1lo.MHCII_hi	control_LMNA	7	8
LINC01315	5.8	0.0177	0	0.0388	5.57	15.3	0.000233	1.75	RV	CELLSTATES	MP_LYVE1lo.MHCII_hi	control_LMNA	7	8
NUP210L	5.71	0.00245	0	0.0519	6.03	18.6	1.62e-05	2.61	RV	CELLSTATES	MP_LYVE1lo.MHCII_hi	control_LMNA	7	8
CCL3	5.64	0.000726	0	0.0829	6.3	21.8	3.1e-06	3.14	RV	CELLSTATES	MP_LYVE1lo.MHCII_hi	control_LMNA	7	8
ZNF230	5.5	0.0106	0	0.0669	5.68	15	0.00012	1.98	RV	CELLSTATES	MP_LYVE1lo.MHCII_hi	control_LMNA	7	8
AL158071.4	5.46	0.000303	0	0.141	6.8	23.9	1.03e-06	3.52	RV	CELLSTATES	MP_LYVE1lo.MHCII_hi	control_LMNA	7	8
GRB10	5.27	0.00568	0	0.0628	6.01	16.5	4.86e-05	2.25	RV	CELLSTATES	MP_LYVE1lo.MHCII_hi	control_LMNA	7	8
NAPA-AS1	5.18	0.0283	0	0.0457	5.68	13.1	0.000438	1.55	RV	CELLSTATES	MP_LYVE1lo.MHCII_hi	control_LMNA	7	8
KRTAP5-AS1	4.93	0.0458	0	0.0507	5.6	11.9	0.000853	1.34	RV	CELLSTATES	MP_LYVE1lo.MHCII_hi	control_LMNA	7	8
AP002518.2	4.82	0.00359	0	0.161	6.65	17.6	2.7e-05	2.44	RV	CELLSTATES	MP_LYVE1lo.MHCII_hi	control_LMNA	7	8
LONRF1	4.66	0.00659	0	0.106	6.46	16.1	6.06e-05	2.18	RV	CELLSTATES	MP_LYVE1lo.MHCII_hi	control_LMNA	7	8
LRRC37A	4.41	0.0314	0	0.0484	6.02	12.1	0.000499	1.5	RV	CELLSTATES	MP_LYVE1lo.MHCII_hi	control_LMNA	7	8
COL9A2	4.4	0.0307	0	0.0495	6.02	12.2	0.000483	1.51	RV	CELLSTATES	MP_LYVE1lo.MHCII_hi	control_LMNA	7	8
RGS1	4.3	1.18e-06	0.0609	0.306	7.44	36.8	1.3e-09	5.93	RV	CELLSTATES	MP_LYVE1lo.MHCII_hi	control_LMNA	7	8
FGL2	4.28	4.9e-05	0.0625	0.18	7.02	28.2	1.11e-07	4.31	RV	CELLSTATES	MP_LYVE1lo.MHCII_hi	control_LMNA	7	8
PROCR	4.17	0.00167	0.00305	0.157	6.62	19.6	9.57e-06	2.78	RV	CELLSTATES	MP_LYVE1lo.MHCII_hi	control_LMNA	7	8
RBMS3-AS3	4.06	0.00208	0.0179	0.167	6.91	19.1	1.24e-05	2.68	RV	CELLSTATES	MP_LYVE1lo.MHCII_hi	control_LMNA	7	8
AC097534.2	4.04	0.0472	0	0.0617	6.17	11	0.000898	1.33	RV	CELLSTATES	MP_LYVE1lo.MHCII_hi	control_LMNA	7	8
AL035446.1	4.01	0.0484	0	0.0752	6.2	11	0.000932	1.32	RV	CELLSTATES	MP_LYVE1lo.MHCII_hi	control_LMNA	7	8
NETO2	3.97	0.00236	0.0257	0.138	6.52	18.7	1.51e-05	2.63	RV	CELLSTATES	MP_LYVE1lo.MHCII_hi	control_LMNA	7	8
AC008759.3	3.85	0.0491	0.0125	0.0807	5.92	10.9	0.000951	1.31	RV	CELLSTATES	MP_LYVE1lo.MHCII_hi	control_LMNA	7	8
AC090971.2	3.75	0.0188	0.0208	0.125	6.29	13.4	0.000251	1.73	RV	CELLSTATES	MP_LYVE1lo.MHCII_hi	control_LMNA	7	8
GRASP	3.67	0.0342	0.00305	0.0871	6.08	11.9	0.000567	1.47	RV	CELLSTATES	MP_LYVE1lo.MHCII_hi	control_LMNA	7	8
AP003354.2	3.64	0.00812	0.00305	0.137	6.76	15.5	8.46e-05	2.09	RV	CELLSTATES	MP_LYVE1lo.MHCII_hi	control_LMNA	7	8
PDK4	3.64	1.27e-08	0.646	3.62	10.7	47.3	6.14e-12	7.9	RV	CELLSTATES	MP_LYVE1lo.MHCII_hi	control_LMNA	7	8
AC091563.1	3.58	0.044	0.025	0.0624	6.19	11.2	0.000808	1.36	RV	CELLSTATES	MP_LYVE1lo.MHCII_hi	control_LMNA	7	8
GLO1	3.55	0.0316	0.00781	0.0831	6.3	12.1	0.000504	1.5	RV	CELLSTATES	MP_LYVE1lo.MHCII_hi	control_LMNA	7	8
NPPB	3.51	0.0142	0.00305	0.128	6.76	14.1	0.00017	1.85	RV	CELLSTATES	MP_LYVE1lo.MHCII_hi	control_LMNA	7	8
MYH7	3.46	0.00383	0.0135	0.19	6.93	17.4	2.97e-05	2.42	RV	CELLSTATES	MP_LYVE1lo.MHCII_hi	control_LMNA	7	8
NPPA	3.4	0.0317	0.028	0.0779	6.23	12.1	0.000511	1.5	RV	CELLSTATES	MP_LYVE1lo.MHCII_hi	control_LMNA	7	8
TMEM220	3.37	0.0279	0.00781	0.128	6.59	12.4	0.00043	1.55	RV	CELLSTATES	MP_LYVE1lo.MHCII_hi	control_LMNA	7	8
SLC19A2	3.32	0.00865	0.0061	0.163	6.59	15.3	9.34e-05	2.06	RV	CELLSTATES	MP_LYVE1lo.MHCII_hi	control_LMNA	7	8
NHSL1	3.29	3.62e-11	0.396	4.93	10.8	60.2	8.76e-15	10.4	RV	CELLSTATES	MP_LYVE1lo.MHCII_hi	control_LMNA	7	8
CXCR4	3.27	0.0146	0.028	0.129	6.6	14.1	0.000177	1.84	RV	CELLSTATES	MP_LYVE1lo.MHCII_hi	control_LMNA	7	8
KCNE1	3.27	3.8e-06	0.139	0.586	7.86	34	5.52e-09	5.42	RV	CELLSTATES	MP_LYVE1lo.MHCII_hi	control_LMNA	7	8
RIOK1	3.26	0.0499	0.00781	0.105	6.39	10.9	0.000977	1.3	RV	CELLSTATES	MP_LYVE1lo.MHCII_hi	control_LMNA	7	8
GSTP1	3.11	0.0494	0.0328	0.114	6.32	10.9	0.000964	1.31	RV	CELLSTATES	MP_LYVE1lo.MHCII_hi	control_LMNA	7	8
ZBTB16	3.08	1.04e-06	0.553	3.24	10.3	37.3	1.01e-09	5.98	RV	CELLSTATES	MP_LYVE1lo.MHCII_hi	control_LMNA	7	8
AP005131.5	3.03	0.0241	0.0061	0.12	6.6	12.8	0.000342	1.62	RV	CELLSTATES	MP_LYVE1lo.MHCII_hi	control_LMNA	7	8
ADAMTS10	3.02	0.0016	0.0478	0.263	7.26	19.7	9.03e-06	2.8	RV	CELLSTATES	MP_LYVE1lo.MHCII_hi	control_LMNA	7	8
EPHA1-AS1	2.94	0.0141	0.0583	0.176	6.75	14.2	0.000168	1.85	RV	CELLSTATES	MP_LYVE1lo.MHCII_hi	control_LMNA	7	8
AL365275.1	2.9	0.0345	0.0563	0.15	6.5	11.9	0.000576	1.46	RV	CELLSTATES	MP_LYVE1lo.MHCII_hi	control_LMNA	7	8
CSGALNACT1	2.89	5.26e-07	0.636	5.5	11	38.8	4.66e-10	6.28	RV	CELLSTATES	MP_LYVE1lo.MHCII_hi	control_LMNA	7	8
KLF9	2.83	0.000587	0.0529	0.403	7.7	22.3	2.36e-06	3.23	RV	CELLSTATES	MP_LYVE1lo.MHCII_hi	control_LMNA	7	8
TNNC1	2.83	0.00779	0.0609	0.232	7.11	15.6	7.91e-05	2.11	RV	CELLSTATES	MP_LYVE1lo.MHCII_hi	control_LMNA	7	8
PSTPIP2	2.78	0.000285	0.144	0.786	8.67	24.1	9.19e-07	3.54	RV	CELLSTATES	MP_LYVE1lo.MHCII_hi	control_LMNA	7	8
RCAN1	2.74	8.52e-05	0.249	0.797	8.61	26.9	2.13e-07	4.07	RV	CELLSTATES	MP_LYVE1lo.MHCII_hi	control_LMNA	7	8
XIST	2.72	0.00298	0.246	1.24	9.2	18.1	2.14e-05	2.53	RV	CELLSTATES	MP_LYVE1lo.MHCII_hi	control_LMNA	7	8
DDIT4	2.7	0.00155	0.131	0.297	7.66	19.8	8.51e-06	2.81	RV	CELLSTATES	MP_LYVE1lo.MHCII_hi	control_LMNA	7	8
ELMO1-AS1	2.6	0.000952	0.17	0.518	8.2	21.2	4.15e-06	3.02	RV	CELLSTATES	MP_LYVE1lo.MHCII_hi	control_LMNA	7	8
TNNI3	2.6	0.00317	0.108	0.357	7.43	17.9	2.3e-05	2.5	RV	CELLSTATES	MP_LYVE1lo.MHCII_hi	control_LMNA	7	8
ZNF706	2.59	0.00114	0.147	0.418	7.83	20.6	5.53e-06	2.94	RV	CELLSTATES	MP_LYVE1lo.MHCII_hi	control_LMNA	7	8
AC084871.2	2.58	0.00773	0.0712	0.233	7.21	15.6	7.71e-05	2.11	RV	CELLSTATES	MP_LYVE1lo.MHCII_hi	control_LMNA	7	8
GDAP1	2.58	0.0247	0.017	0.192	6.96	12.7	0.000357	1.61	RV	CELLSTATES	MP_LYVE1lo.MHCII_hi	control_LMNA	7	8
PKP2	2.53	0.0227	0.0529	0.232	6.82	13	0.000318	1.64	RV	CELLSTATES	MP_LYVE1lo.MHCII_hi	control_LMNA	7	8
DUSP1	2.47	0.0022	0.123	0.355	7.69	18.9	1.37e-05	2.66	RV	CELLSTATES	MP_LYVE1lo.MHCII_hi	control_LMNA	7	8
HERPUD1	2.45	3.74e-05	0.253	1.09	9.08	28.8	7.85e-08	4.43	RV	CELLSTATES	MP_LYVE1lo.MHCII_hi	control_LMNA	7	8
CLEC4E	2.38	0.00773	0.0708	0.304	7.61	15.6	7.79e-05	2.11	RV	CELLSTATES	MP_LYVE1lo.MHCII_hi	control_LMNA	7	8
NBPF26	2.34	0.0245	0.103	0.198	7.17	12.8	0.00035	1.61	RV	CELLSTATES	MP_LYVE1lo.MHCII_hi	control_LMNA	7	8
CCND3	2.32	0.000402	0.245	1.27	9.17	23.2	1.44e-06	3.4	RV	CELLSTATES	MP_LYVE1lo.MHCII_hi	control_LMNA	7	8
MYL2	2.32	0.00124	0.19	0.639	8.38	20.4	6.32e-06	2.91	RV	CELLSTATES	MP_LYVE1lo.MHCII_hi	control_LMNA	7	8
RNF175	2.31	0.0349	0.042	0.235	7.28	11.8	0.000589	1.46	RV	CELLSTATES	MP_LYVE1lo.MHCII_hi	control_LMNA	7	8
CPM	2.25	0.000584	1.28	5.52	11.1	22.3	2.3e-06	3.23	RV	CELLSTATES	MP_LYVE1lo.MHCII_hi	control_LMNA	7	8
FKBP5	2.2	0.000122	2.75	12.6	12.2	26	3.44e-07	3.91	RV	CELLSTATES	MP_LYVE1lo.MHCII_hi	control_LMNA	7	8
FAM117B	2.18	0.014	0.109	0.501	8.01	14.2	0.000164	1.86	RV	CELLSTATES	MP_LYVE1lo.MHCII_hi	control_LMNA	7	8
TG	2.14	0.0176	0.111	0.397	7.8	13.6	0.000228	1.75	RV	CELLSTATES	MP_LYVE1lo.MHCII_hi	control_LMNA	7	8
MB	2.11	0.0301	0.139	0.358	7.73	12.2	0.000471	1.52	RV	CELLSTATES	MP_LYVE1lo.MHCII_hi	control_LMNA	7	8
GFOD1	2.06	0.00893	0.194	0.555	8.1	15.2	9.72e-05	2.05	RV	CELLSTATES	MP_LYVE1lo.MHCII_hi	control_LMNA	7	8
ST6GALNAC3	2.04	0.00346	0.387	0.851	8.7	17.7	2.56e-05	2.46	RV	CELLSTATES	MP_LYVE1lo.MHCII_hi	control_LMNA	7	8
LINGO1	1.99	0.00566	0.301	0.664	8.7	16.5	4.79e-05	2.25	RV	CELLSTATES	MP_LYVE1lo.MHCII_hi	control_LMNA	7	8
TXNIP	1.99	0.00245	0.503	1.69	9.68	18.6	1.6e-05	2.61	RV	CELLSTATES	MP_LYVE1lo.MHCII_hi	control_LMNA	7	8
CHPT1	1.97	0.0127	0.158	0.768	8.62	14.4	0.000147	1.9	RV	CELLSTATES	MP_LYVE1lo.MHCII_hi	control_LMNA	7	8
TSC22D3	1.96	0.0158	0.248	0.711	8.55	13.9	0.000195	1.8	RV	CELLSTATES	MP_LYVE1lo.MHCII_hi	control_LMNA	7	8
TNFRSF21	1.93	0.0094	0.0917	0.63	8.24	15.1	0.000104	2.03	RV	CELLSTATES	MP_LYVE1lo.MHCII_hi	control_LMNA	7	8
PDE3B	1.92	0.00852	0.342	1.24	9.22	15.3	9.13e-05	2.07	RV	CELLSTATES	MP_LYVE1lo.MHCII_hi	control_LMNA	7	8
ELL2	1.86	0.00573	0.172	0.857	8.67	16.5	4.99e-05	2.24	RV	CELLSTATES	MP_LYVE1lo.MHCII_hi	control_LMNA	7	8
ACTC1	1.85	0.0393	0.243	0.353	7.84	11.5	0.000697	1.41	RV	CELLSTATES	MP_LYVE1lo.MHCII_hi	control_LMNA	7	8
CEBPD	1.81	0.0069	0.22	0.725	8.6	16	6.39e-05	2.16	RV	CELLSTATES	MP_LYVE1lo.MHCII_hi	control_LMNA	7	8
PRKCH	1.81	0.0247	0.187	0.717	8.55	12.7	0.000357	1.61	RV	CELLSTATES	MP_LYVE1lo.MHCII_hi	control_LMNA	7	8
GALNT2	1.79	0.00773	0.283	0.973	8.8	15.6	7.73e-05	2.11	RV	CELLSTATES	MP_LYVE1lo.MHCII_hi	control_LMNA	7	8
INSR	1.75	0.0161	0.176	0.836	8.75	13.8	0.000203	1.79	RV	CELLSTATES	MP_LYVE1lo.MHCII_hi	control_LMNA	7	8
FOS	1.71	0.0159	0.298	0.526	8.36	13.9	0.000197	1.8	RV	CELLSTATES	MP_LYVE1lo.MHCII_hi	control_LMNA	7	8
MPPED2	1.7	0.0247	0.564	1.62	9.55	12.7	0.000358	1.61	RV	CELLSTATES	MP_LYVE1lo.MHCII_hi	control_LMNA	7	8
OGFRL1	1.7	0.0271	0.342	0.948	9.02	12.5	0.000402	1.57	RV	CELLSTATES	MP_LYVE1lo.MHCII_hi	control_LMNA	7	8
CHKA	1.61	0.0452	0.314	1.15	9.14	11.2	0.000837	1.35	RV	CELLSTATES	MP_LYVE1lo.MHCII_hi	control_LMNA	7	8
SRGAP2C	1.59	0.0397	0.396	1.02	9.05	11.4	0.000719	1.4	RV	CELLSTATES	MP_LYVE1lo.MHCII_hi	control_LMNA	7	8
SRGAP2B	1.55	0.0314	0.681	1.81	9.77	12.1	0.000496	1.5	RV	CELLSTATES	MP_LYVE1lo.MHCII_hi	control_LMNA	7	8
ZDHHC14	1.55	0.0369	0.237	0.893	8.82	11.7	0.000637	1.43	RV	CELLSTATES	MP_LYVE1lo.MHCII_hi	control_LMNA	7	8
SRGAP2	1.46	0.0229	1.15	3.16	10.4	12.9	0.000323	1.64	RV	CELLSTATES	MP_LYVE1lo.MHCII_hi	control_LMNA	7	8
SH3BP5	1.39	0.0375	0.408	1.13	9.04	11.6	0.00065	1.43	RV	CELLSTATES	MP_LYVE1lo.MHCII_hi	control_LMNA	7	8
ACSL1	1.3	0.0393	0.537	1.46	9.42	11.5	0.000688	1.41	RV	CELLSTATES	MP_LYVE1lo.MHCII_hi	control_LMNA	7	8

## Sheet: PKP2_control
Gene	logFC	FDR	mean_exp_control	mean_exp_genotype	logCPM	F	PValue	FDR_plot	Region	annotation_level	cell_state	comparison	Observations_genotype	Observations_reference
XIST	9.17	0.032	0.246	0.382	7.64	20	0.000144	1.49	RV	CELLSTATES	MP_LYVE1lo.MHCII_hi	control_PKP2	5	8
AP002518.2	6.59	0.0177	0	0.207	6.89	28.5	4.27e-05	1.75	RV	CELLSTATES	MP_LYVE1lo.MHCII_hi	control_PKP2	5	8
TEX14	6.26	0.0425	0	0.0572	5.81	21.1	0.000216	1.37	RV	CELLSTATES	MP_LYVE1lo.MHCII_hi	control_PKP2	5	8
AP003354.2	4.6	0.048	0.00305	0.21	6.93	17.8	0.00028	1.32	RV	CELLSTATES	MP_LYVE1lo.MHCII_hi	control_PKP2	5	8
RBMS3-AS3	4.55	0.0311	0.0179	0.14	6.57	20.2	0.000135	1.51	RV	CELLSTATES	MP_LYVE1lo.MHCII_hi	control_PKP2	5	8
AC069277.1	4.42	0.0314	0.00305	0.143	6.52	20.1	0.000139	1.5	RV	CELLSTATES	MP_LYVE1lo.MHCII_hi	control_PKP2	5	8
ALDH1L2	4.3	0.0485	0.025	0.103	6.33	17.5	0.000301	1.31	RV	CELLSTATES	MP_LYVE1lo.MHCII_hi	control_PKP2	5	8
SPDYE16	4.05	0.0367	0.00305	0.106	6.3	19.3	0.000177	1.44	RV	CELLSTATES	MP_LYVE1lo.MHCII_hi	control_PKP2	5	8
FAM117B	3.32	0.0147	0.109	0.692	8.35	26.9	2.26e-05	1.83	RV	CELLSTATES	MP_LYVE1lo.MHCII_hi	control_PKP2	5	8
CSGALNACT1	3.26	0.0173	0.636	6.2	11.1	25.4	3.3e-05	1.76	RV	CELLSTATES	MP_LYVE1lo.MHCII_hi	control_PKP2	5	8
TSC22D3	3.24	0.0176	0.248	1.13	9.01	24.6	4e-05	1.75	RV	CELLSTATES	MP_LYVE1lo.MHCII_hi	control_PKP2	5	8
ELMO1-AS1	3.09	0.048	0.17	0.477	7.97	17.6	0.00029	1.32	RV	CELLSTATES	MP_LYVE1lo.MHCII_hi	control_PKP2	5	8
KLF9	2.77	0.0485	0.0529	0.455	7.87	17.6	0.000297	1.31	RV	CELLSTATES	MP_LYVE1lo.MHCII_hi	control_PKP2	5	8
HERPUD1	2.73	0.0323	0.253	1.45	9.3	19.9	0.000149	1.49	RV	CELLSTATES	MP_LYVE1lo.MHCII_hi	control_PKP2	5	8
CCND3	2.53	0.02	0.245	1.34	9.19	23.2	5.82e-05	1.7	RV	CELLSTATES	MP_LYVE1lo.MHCII_hi	control_PKP2	5	8
CHPT1	2.5	0.0478	0.158	0.86	8.67	17.9	0.00027	1.32	RV	CELLSTATES	MP_LYVE1lo.MHCII_hi	control_PKP2	5	8

## Sheet: PVneg_control
Gene	logFC	FDR	mean_exp_control	mean_exp_genotype	logCPM	F	PValue	FDR_plot	Region	annotation_level	cell_state	comparison	Observations_genotype	Observations_reference
LINC00607	8.04	0.00615	0	0.0347	5.77	18.5	1.73e-05	2.21	RV	CELLSTATES	MP_LYVE1lo.MHCII_hi	control_PVneg	3	8
CCL3	7.58	0.00135	0	0.0781	6.19	23.1	1.56e-06	2.87	RV	CELLSTATES	MP_LYVE1lo.MHCII_hi	control_PVneg	3	8
ENO2	7.08	0.0285	0	0.0278	5.71	14	0.00018	1.55	RV	CELLSTATES	MP_LYVE1lo.MHCII_hi	control_PVneg	3	8
C21orf2	6.59	0.0242	0	0.0458	5.9	14.6	0.000131	1.62	RV	CELLSTATES	MP_LYVE1lo.MHCII_hi	control_PVneg	3	8
AL392046.1	6.4	0.0101	0	0.0592	6.02	17.3	3.79e-05	2	RV	CELLSTATES	MP_LYVE1lo.MHCII_hi	control_PVneg	3	8
LINC00996	5.97	0.0325	0	0.0482	5.93	13.6	0.000223	1.49	RV	CELLSTATES	MP_LYVE1lo.MHCII_hi	control_PVneg	3	8
KIAA1191	5.93	0.0302	0	0.0488	5.93	13.8	0.000203	1.52	RV	CELLSTATES	MP_LYVE1lo.MHCII_hi	control_PVneg	3	8
LONRF1	5.79	0.00615	0	0.0909	6.3	19.8	1.42e-05	2.21	RV	CELLSTATES	MP_LYVE1lo.MHCII_hi	control_PVneg	3	8
CLUH	5.41	0.0486	0.0125	0.0464	5.97	12.5	0.000406	1.31	RV	CELLSTATES	MP_LYVE1lo.MHCII_hi	control_PVneg	3	8
PLAG1	5.17	0.00615	0.0125	0.0989	6.4	18.3	1.86e-05	2.21	RV	CELLSTATES	MP_LYVE1lo.MHCII_hi	control_PVneg	3	8
HELB	4.96	0.0101	0.0179	0.0948	6.37	17	3.74e-05	2	RV	CELLSTATES	MP_LYVE1lo.MHCII_hi	control_PVneg	3	8
ALDH1L2	4.93	0.0245	0.025	0.0768	6.27	15.3	0.000135	1.61	RV	CELLSTATES	MP_LYVE1lo.MHCII_hi	control_PVneg	3	8
LDHB	4.32	0.0486	0	0.102	6.45	12.5	0.000405	1.31	RV	CELLSTATES	MP_LYVE1lo.MHCII_hi	control_PVneg	3	8
NPPB	4.27	0.019	0.00305	0.25	7.14	15.2	9.47e-05	1.72	RV	CELLSTATES	MP_LYVE1lo.MHCII_hi	control_PVneg	3	8
TMEM220	3.93	0.0444	0.00781	0.119	6.55	12.8	0.000342	1.35	RV	CELLSTATES	MP_LYVE1lo.MHCII_hi	control_PVneg	3	8
NEDD4	3.86	0.0404	0.0554	0.113	6.62	13.1	0.000301	1.39	RV	CELLSTATES	MP_LYVE1lo.MHCII_hi	control_PVneg	3	8
FAM177B	3.58	0.0247	0.0955	0.521	7.99	14.5	0.000143	1.61	RV	CELLSTATES	MP_LYVE1lo.MHCII_hi	control_PVneg	3	8
ZNF263	3.53	0.0486	0.0109	0.182	6.89	12.5	0.00041	1.31	RV	CELLSTATES	MP_LYVE1lo.MHCII_hi	control_PVneg	3	8
CSGALNACT1	3.11	0.00757	0.636	4.88	10.6	17.8	2.42e-05	2.12	RV	CELLSTATES	MP_LYVE1lo.MHCII_hi	control_PVneg	3	8
MALAT1	0.883	1.24e-20	117	102	16.2	105	1.01e-24	19.9	RV	CELLSTATES	MP_LYVE1lo.MHCII_hi	control_PVneg	3	8

## Sheet: RBM20_control
Gene	logFC	FDR	mean_exp_control	mean_exp_genotype	logCPM	F	PValue	FDR_plot	Region	annotation_level	cell_state	comparison	Observations_genotype	Observations_reference
KIAA1191	5.45	0.0238	0	0.0579	5.96	17.4	7.29e-05	1.62	RV	CELLSTATES	MP_LYVE1lo.MHCII_hi	control_RBM20	5	8
LINC00996	5.25	0.00822	0	0.0879	6.23	18.7	1.9e-05	2.09	RV	CELLSTATES	MP_LYVE1lo.MHCII_hi	control_RBM20	5	8
AL158071.4	4.42	0.0309	0	0.109	6.73	14.7	0.00014	1.51	RV	CELLSTATES	MP_LYVE1lo.MHCII_hi	control_RBM20	5	8
AC097534.2	4.34	0.0333	0	0.0898	6.42	14.4	0.000166	1.48	RV	CELLSTATES	MP_LYVE1lo.MHCII_hi	control_RBM20	5	8
RBMS3-AS3	4.23	0.00444	0.0179	0.197	7	20.7	6.96e-06	2.35	RV	CELLSTATES	MP_LYVE1lo.MHCII_hi	control_RBM20	5	8
AL136164.2	4.21	0.0453	0	0.0792	6.35	13.4	0.00028	1.34	RV	CELLSTATES	MP_LYVE1lo.MHCII_hi	control_RBM20	5	8
MAP3K6	3.96	0.0419	0.00781	0.0879	6.26	13.8	0.000228	1.38	RV	CELLSTATES	MP_LYVE1lo.MHCII_hi	control_RBM20	5	8
MYH7	3.79	0.00459	0.0135	0.192	7.08	20.5	7.57e-06	2.34	RV	CELLSTATES	MP_LYVE1lo.MHCII_hi	control_RBM20	5	8
NPPB	3.61	0.0333	0.00305	0.139	6.84	14.4	0.000163	1.48	RV	CELLSTATES	MP_LYVE1lo.MHCII_hi	control_RBM20	5	8
FGL2	3.35	0.0165	0.0625	0.186	7.1	16.9	4.63e-05	1.78	RV	CELLSTATES	MP_LYVE1lo.MHCII_hi	control_RBM20	5	8
SARAF	2.9	0.0238	0.0343	0.308	7.48	15.8	8.33e-05	1.62	RV	CELLSTATES	MP_LYVE1lo.MHCII_hi	control_RBM20	5	8
TPST1	2.86	0.0293	0.0516	0.286	7.46	14.9	0.00013	1.53	RV	CELLSTATES	MP_LYVE1lo.MHCII_hi	control_RBM20	5	8
ZBTB16	2.81	0.00176	0.553	2.51	10.1	24	1.31e-06	2.75	RV	CELLSTATES	MP_LYVE1lo.MHCII_hi	control_RBM20	5	8
ACTA1	2.8	0.00822	0.0884	0.394	7.81	18.7	1.88e-05	2.09	RV	CELLSTATES	MP_LYVE1lo.MHCII_hi	control_RBM20	5	8
TXNIP	2.76	0.000165	0.503	2.66	10.1	32	2.72e-08	3.78	RV	CELLSTATES	MP_LYVE1lo.MHCII_hi	control_RBM20	5	8
DUSP1	2.64	0.00946	0.123	0.42	7.84	18.2	2.41e-05	2.02	RV	CELLSTATES	MP_LYVE1lo.MHCII_hi	control_RBM20	5	8
ELMO1-AS1	2.59	0.016	0.17	0.494	8.15	17	4.35e-05	1.8	RV	CELLSTATES	MP_LYVE1lo.MHCII_hi	control_RBM20	5	8
CSGALNACT1	2.52	0.0016	0.636	3.86	10.6	24.5	1.05e-06	2.8	RV	CELLSTATES	MP_LYVE1lo.MHCII_hi	control_RBM20	5	8
MB	2.49	0.0454	0.139	0.469	8.16	13.4	0.000285	1.34	RV	CELLSTATES	MP_LYVE1lo.MHCII_hi	control_RBM20	5	8
PSTPIP2	2.49	0.0333	0.144	0.667	8.47	14.4	0.000168	1.48	RV	CELLSTATES	MP_LYVE1lo.MHCII_hi	control_RBM20	5	8
MYL2	2.41	0.0238	0.19	0.773	8.72	15.9	7.61e-05	1.62	RV	CELLSTATES	MP_LYVE1lo.MHCII_hi	control_RBM20	5	8
CCND3	2.27	0.00946	0.245	1.04	8.95	18.2	2.42e-05	2.02	RV	CELLSTATES	MP_LYVE1lo.MHCII_hi	control_RBM20	5	8
NHSL1	2.27	0.00497	0.396	2.62	10	20.2	8.62e-06	2.3	RV	CELLSTATES	MP_LYVE1lo.MHCII_hi	control_RBM20	5	8
FOS	2.19	0.0068	0.298	0.773	8.59	19.2	1.46e-05	2.17	RV	CELLSTATES	MP_LYVE1lo.MHCII_hi	control_RBM20	5	8
USP53	2.14	0.00868	0.518	1.61	9.55	18.5	2.08e-05	2.06	RV	CELLSTATES	MP_LYVE1lo.MHCII_hi	control_RBM20	5	8
DPYD-AS1	2.11	0.0381	0.213	0.549	8.32	14.1	0.000195	1.42	RV	CELLSTATES	MP_LYVE1lo.MHCII_hi	control_RBM20	5	8
MPPED2	2.09	0.0261	0.564	1.72	9.65	15.2	0.00011	1.58	RV	CELLSTATES	MP_LYVE1lo.MHCII_hi	control_RBM20	5	8
PRKCH	2.05	0.0419	0.187	0.704	8.45	13.8	0.000227	1.38	RV	CELLSTATES	MP_LYVE1lo.MHCII_hi	control_RBM20	5	8
HERPUD1	1.97	0.0453	0.253	0.924	8.86	13.4	0.000279	1.34	RV	CELLSTATES	MP_LYVE1lo.MHCII_hi	control_RBM20	5	8
FKBP5	1.82	0.0238	2.75	9.31	11.9	15.6	9.04e-05	1.62	RV	CELLSTATES	MP_LYVE1lo.MHCII_hi	control_RBM20	5	8

## Sheet: TTN_control
Gene	logFC	FDR	mean_exp_control	mean_exp_genotype	logCPM	F	PValue	FDR_plot	Region	annotation_level	cell_state	comparison	Observations_genotype	Observations_reference
AL158071.4	5.91	4.76e-05	0	0.172	6.47	28.8	8.11e-08	4.32	RV	CELLSTATES	MP_LYVE1lo.MHCII_hi	control_TTN	6	8
GRB10	5.76	2.48e-05	0	0.204	6.84	30.3	3.63e-08	4.6	RV	CELLSTATES	MP_LYVE1lo.MHCII_hi	control_TTN	6	8
LDHB	5.12	0.000762	0	0.127	6.52	22	2.72e-06	3.12	RV	CELLSTATES	MP_LYVE1lo.MHCII_hi	control_TTN	6	8
NPPB	4.86	1.42e-05	0.00305	0.329	7.5	32	1.54e-08	4.85	RV	CELLSTATES	MP_LYVE1lo.MHCII_hi	control_TTN	6	8
AP002518.2	4.83	0.00234	0	0.134	6.88	19	1.27e-05	2.63	RV	CELLSTATES	MP_LYVE1lo.MHCII_hi	control_TTN	6	8
MYH7	4.77	7.75e-07	0.0135	0.42	7.63	39.2	3.91e-10	6.11	RV	CELLSTATES	MP_LYVE1lo.MHCII_hi	control_TTN	6	8
AL589843.1	4.6	0.0229	0	0.0562	6.02	14.3	0.000281	1.64	RV	CELLSTATES	MP_LYVE1lo.MHCII_hi	control_TTN	6	8
VXN	4.55	0.0281	0	0.0606	5.94	13.6	0.000396	1.55	RV	CELLSTATES	MP_LYVE1lo.MHCII_hi	control_TTN	6	8
AC097534.2	4.54	0.00565	0	0.103	6.54	17	3.72e-05	2.25	RV	CELLSTATES	MP_LYVE1lo.MHCII_hi	control_TTN	6	8
HSPH1	4.42	0.0104	0	0.0806	6.29	15.4	8.8e-05	1.98	RV	CELLSTATES	MP_LYVE1lo.MHCII_hi	control_TTN	6	8
SCOC-AS1	4.37	0.0234	0	0.071	6.11	14.1	0.000291	1.63	RV	CELLSTATES	MP_LYVE1lo.MHCII_hi	control_TTN	6	8
SEMA6D	4.24	0.0262	0	0.0558	6.13	13.2	0.000353	1.58	RV	CELLSTATES	MP_LYVE1lo.MHCII_hi	control_TTN	6	8
MS4A6E	4.22	0.0198	0	0.0762	6.22	13.7	0.000227	1.7	RV	CELLSTATES	MP_LYVE1lo.MHCII_hi	control_TTN	6	8
POFUT1	4.21	0.0237	0	0.067	6.18	13.4	0.000297	1.63	RV	CELLSTATES	MP_LYVE1lo.MHCII_hi	control_TTN	6	8
TRNP1	4.21	0.043	0	0.0386	5.8	13.5	0.000746	1.37	RV	CELLSTATES	MP_LYVE1lo.MHCII_hi	control_TTN	6	8
AC008691.1	4.12	0.0424	0	0.0656	6.08	12.3	0.000723	1.37	RV	CELLSTATES	MP_LYVE1lo.MHCII_hi	control_TTN	6	8
SLITRK4	4.12	0.0221	0	0.0733	6.28	13.3	0.000265	1.66	RV	CELLSTATES	MP_LYVE1lo.MHCII_hi	control_TTN	6	8
ANKRD22	4.11	0.0214	0	0.0836	6.5	13.4	0.000255	1.67	RV	CELLSTATES	MP_LYVE1lo.MHCII_hi	control_TTN	6	8
AP000721.2	4.11	0.043	0	0.0647	6.07	12.2	0.000751	1.37	RV	CELLSTATES	MP_LYVE1lo.MHCII_hi	control_TTN	6	8
CCNB1IP1	4.07	0.0296	0	0.0626	6.19	12.7	0.000432	1.53	RV	CELLSTATES	MP_LYVE1lo.MHCII_hi	control_TTN	6	8
FAM216A	4.03	0.0264	0	0.0864	6.41	12.7	0.00036	1.58	RV	CELLSTATES	MP_LYVE1lo.MHCII_hi	control_TTN	6	8
MXD3	4.02	0.0431	0	0.0568	6.1	11.9	0.000757	1.37	RV	CELLSTATES	MP_LYVE1lo.MHCII_hi	control_TTN	6	8
ERLIN2	3.99	0.0306	0	0.0604	6.23	12.3	0.000449	1.51	RV	CELLSTATES	MP_LYVE1lo.MHCII_hi	control_TTN	6	8
HYLS1	3.99	0.0484	0	0.0537	6.07	11.6	0.000926	1.32	RV	CELLSTATES	MP_LYVE1lo.MHCII_hi	control_TTN	6	8
C21orf91	3.98	0.0413	0	0.0591	6.13	11.9	0.000687	1.38	RV	CELLSTATES	MP_LYVE1lo.MHCII_hi	control_TTN	6	8
C21orf2	3.94	0.0474	0	0.0543	6.1	11.5	0.000892	1.32	RV	CELLSTATES	MP_LYVE1lo.MHCII_hi	control_TTN	6	8
LINC00996	3.91	0.0332	0	0.0682	6.4	12.1	0.000512	1.48	RV	CELLSTATES	MP_LYVE1lo.MHCII_hi	control_TTN	6	8
RGP1	3.87	0.0413	0	0.056	6.2	11.5	0.000688	1.38	RV	CELLSTATES	MP_LYVE1lo.MHCII_hi	control_TTN	6	8
LONRF1	3.84	0.0413	0	0.0644	6.33	11.5	0.000692	1.38	RV	CELLSTATES	MP_LYVE1lo.MHCII_hi	control_TTN	6	8
AL035446.1	3.81	0.0464	0	0.0612	6.2	11.1	0.000867	1.33	RV	CELLSTATES	MP_LYVE1lo.MHCII_hi	control_TTN	6	8
RBMS3-AS3	3.79	0.00571	0.0179	0.159	6.98	16.9	3.85e-05	2.24	RV	CELLSTATES	MP_LYVE1lo.MHCII_hi	control_TTN	6	8
FHL1	3.43	0.0352	0.0125	0.0792	6.34	11.9	0.000555	1.45	RV	CELLSTATES	MP_LYVE1lo.MHCII_hi	control_TTN	6	8
AC008759.3	3.35	0.0287	0.0125	0.108	6.57	12.5	0.000412	1.54	RV	CELLSTATES	MP_LYVE1lo.MHCII_hi	control_TTN	6	8
AP003354.2	3.35	0.0245	0.00305	0.121	6.69	13	0.000317	1.61	RV	CELLSTATES	MP_LYVE1lo.MHCII_hi	control_TTN	6	8
ZBTB16	3.34	5.76e-09	0.553	3.58	10.4	51	9.34e-13	8.24	RV	CELLSTATES	MP_LYVE1lo.MHCII_hi	control_TTN	6	8
TMEM220	3.33	0.0281	0.00781	0.113	6.64	12.6	0.000395	1.55	RV	CELLSTATES	MP_LYVE1lo.MHCII_hi	control_TTN	6	8
TPD52	3.28	0.000874	0.0269	0.316	7.45	21.6	3.33e-06	3.06	RV	CELLSTATES	MP_LYVE1lo.MHCII_hi	control_TTN	6	8
ACTA1	2.98	0.000546	0.0884	0.51	8.13	22.9	1.73e-06	3.26	RV	CELLSTATES	MP_LYVE1lo.MHCII_hi	control_TTN	6	8
NHSL1	2.93	3.11e-08	0.396	3.65	10.4	46.9	7.58e-12	7.51	RV	CELLSTATES	MP_LYVE1lo.MHCII_hi	control_TTN	6	8
PRIMPOL	2.9	0.00459	0.0597	0.269	7.15	17.5	2.9e-05	2.34	RV	CELLSTATES	MP_LYVE1lo.MHCII_hi	control_TTN	6	8
CHCHD10	2.89	0.043	0.0257	0.127	6.73	11.4	0.00075	1.37	RV	CELLSTATES	MP_LYVE1lo.MHCII_hi	control_TTN	6	8
XIST	2.85	0.00118	0.246	0.443	8.13	20.7	5.36e-06	2.93	RV	CELLSTATES	MP_LYVE1lo.MHCII_hi	control_TTN	6	8
STAMBPL1	2.84	0.0198	0.00915	0.196	7.1	13.6	0.000226	1.7	RV	CELLSTATES	MP_LYVE1lo.MHCII_hi	control_TTN	6	8
PPM1K	2.8	0.0178	0.0265	0.193	6.8	13.9	0.000189	1.75	RV	CELLSTATES	MP_LYVE1lo.MHCII_hi	control_TTN	6	8
CSGALNACT1	2.79	3.93e-07	0.636	4.93	10.8	40.9	1.6e-10	6.41	RV	CELLSTATES	MP_LYVE1lo.MHCII_hi	control_TTN	6	8
AGPAT5	2.69	0.0204	0.0617	0.182	6.94	13.5	0.00024	1.69	RV	CELLSTATES	MP_LYVE1lo.MHCII_hi	control_TTN	6	8
PSTPIP2	2.66	0.00182	0.144	0.859	8.7	19.8	8.77e-06	2.74	RV	CELLSTATES	MP_LYVE1lo.MHCII_hi	control_TTN	6	8
MB	2.65	0.00227	0.139	0.551	8.19	19.2	1.19e-05	2.64	RV	CELLSTATES	MP_LYVE1lo.MHCII_hi	control_TTN	6	8
TNNC1	2.64	0.0178	0.0609	0.228	7.19	13.9	0.00019	1.75	RV	CELLSTATES	MP_LYVE1lo.MHCII_hi	control_TTN	6	8
KCTD3	2.62	0.0446	0.00915	0.175	6.98	11.2	0.000804	1.35	RV	CELLSTATES	MP_LYVE1lo.MHCII_hi	control_TTN	6	8
MYL2	2.59	0.000828	0.19	0.99	8.92	21.8	3.02e-06	3.08	RV	CELLSTATES	MP_LYVE1lo.MHCII_hi	control_TTN	6	8
MT-ATP6	2.57	0.00695	0.127	0.302	7.46	16.5	4.79e-05	2.16	RV	CELLSTATES	MP_LYVE1lo.MHCII_hi	control_TTN	6	8
GCNT1	2.53	0.00212	0.0978	0.538	8.05	19.4	1.09e-05	2.67	RV	CELLSTATES	MP_LYVE1lo.MHCII_hi	control_TTN	6	8
ARRDC3	2.52	0.0011	0.0909	0.664	8.29	20.9	4.81e-06	2.96	RV	CELLSTATES	MP_LYVE1lo.MHCII_hi	control_TTN	6	8
PDK4	2.51	0.000424	0.646	2.88	10.2	23.5	1.24e-06	3.37	RV	CELLSTATES	MP_LYVE1lo.MHCII_hi	control_TTN	6	8
SARAF	2.5	0.0282	0.0343	0.247	7.29	12.5	0.0004	1.55	RV	CELLSTATES	MP_LYVE1lo.MHCII_hi	control_TTN	6	8
KIAA0513	2.38	0.0281	0.0473	0.261	7.18	12.6	0.000392	1.55	RV	CELLSTATES	MP_LYVE1lo.MHCII_hi	control_TTN	6	8
OGFRL1	2.38	0.000326	0.342	1.67	9.48	24.3	8.45e-07	3.49	RV	CELLSTATES	MP_LYVE1lo.MHCII_hi	control_TTN	6	8
FAM117B	2.37	0.00927	0.109	0.516	8.05	15.7	7.52e-05	2.03	RV	CELLSTATES	MP_LYVE1lo.MHCII_hi	control_TTN	6	8
KCNE1	2.37	0.00671	0.139	0.429	7.74	16.6	4.57e-05	2.17	RV	CELLSTATES	MP_LYVE1lo.MHCII_hi	control_TTN	6	8
CHPT1	2.35	0.00184	0.158	0.939	8.77	19.7	9.24e-06	2.74	RV	CELLSTATES	MP_LYVE1lo.MHCII_hi	control_TTN	6	8
CCND3	2.33	0.000687	0.245	1.18	9.07	22.3	2.28e-06	3.16	RV	CELLSTATES	MP_LYVE1lo.MHCII_hi	control_TTN	6	8
PTPRG	2.33	0.000109	0.172	1.06	8.92	26.8	2.22e-07	3.96	RV	CELLSTATES	MP_LYVE1lo.MHCII_hi	control_TTN	6	8
KLF9	2.32	0.0309	0.0529	0.384	7.76	12.3	0.000456	1.51	RV	CELLSTATES	MP_LYVE1lo.MHCII_hi	control_TTN	6	8
P2RY12	2.32	0.013	0.0972	0.428	7.89	14.8	0.000118	1.89	RV	CELLSTATES	MP_LYVE1lo.MHCII_hi	control_TTN	6	8
PDE3B	2.32	0.000424	0.342	1.4	9.29	23.5	1.23e-06	3.37	RV	CELLSTATES	MP_LYVE1lo.MHCII_hi	control_TTN	6	8
ELMO1-AS1	2.31	0.0154	0.17	0.564	8.31	14.4	0.00015	1.81	RV	CELLSTATES	MP_LYVE1lo.MHCII_hi	control_TTN	6	8
TMED10	2.27	0.0464	0.0373	0.247	7.29	11.1	0.000868	1.33	RV	CELLSTATES	MP_LYVE1lo.MHCII_hi	control_TTN	6	8
INSR	2.26	0.00113	0.176	1.13	9	20.8	5.03e-06	2.95	RV	CELLSTATES	MP_LYVE1lo.MHCII_hi	control_TTN	6	8
UBE3D	2.24	0.0485	0.0456	0.218	7.03	11	0.000932	1.31	RV	CELLSTATES	MP_LYVE1lo.MHCII_hi	control_TTN	6	8
PRKCH	2.23	0.00229	0.187	0.817	8.59	19.1	1.23e-05	2.64	RV	CELLSTATES	MP_LYVE1lo.MHCII_hi	control_TTN	6	8
TNNI3	2.23	0.0296	0.108	0.353	7.79	12.4	0.000429	1.53	RV	CELLSTATES	MP_LYVE1lo.MHCII_hi	control_TTN	6	8
CPM	2.22	0.000171	1.28	5.16	11	25.8	3.74e-07	3.77	RV	CELLSTATES	MP_LYVE1lo.MHCII_hi	control_TTN	6	8
FKBP5	2.2	3.03e-06	2.75	12	12.2	35.6	2.48e-09	5.52	RV	CELLSTATES	MP_LYVE1lo.MHCII_hi	control_TTN	6	8
TSC22D3	2.18	0.00896	0.248	0.949	8.87	15.8	7.2e-05	2.05	RV	CELLSTATES	MP_LYVE1lo.MHCII_hi	control_TTN	6	8
KIAA1841	2.16	0.043	0.0309	0.241	7.17	11.4	0.000739	1.37	RV	CELLSTATES	MP_LYVE1lo.MHCII_hi	control_TTN	6	8
RCAN1	2.1	0.0185	0.249	0.682	8.5	13.8	0.0002	1.73	RV	CELLSTATES	MP_LYVE1lo.MHCII_hi	control_TTN	6	8
LINC00937	2.09	0.0451	0.0986	0.328	7.69	11.2	0.00082	1.35	RV	CELLSTATES	MP_LYVE1lo.MHCII_hi	control_TTN	6	8
ACTC1	2	0.0272	0.243	0.445	8.12	12.7	0.000373	1.57	RV	CELLSTATES	MP_LYVE1lo.MHCII_hi	control_TTN	6	8
MEF2C-AS1	1.97	0.0424	0.0902	0.363	7.6	11.4	0.000723	1.37	RV	CELLSTATES	MP_LYVE1lo.MHCII_hi	control_TTN	6	8
HERPUD1	1.95	0.0153	0.253	1.07	9.02	14.4	0.000147	1.81	RV	CELLSTATES	MP_LYVE1lo.MHCII_hi	control_TTN	6	8
LPCAT2	1.93	0.0256	0.124	0.528	8.09	12.8	0.00034	1.59	RV	CELLSTATES	MP_LYVE1lo.MHCII_hi	control_TTN	6	8
GLCCI1	1.92	0.0387	0.109	0.423	7.9	11.7	0.000634	1.41	RV	CELLSTATES	MP_LYVE1lo.MHCII_hi	control_TTN	6	8
MT-CO1	1.87	0.0204	0.536	0.737	8.81	13.5	0.000239	1.69	RV	CELLSTATES	MP_LYVE1lo.MHCII_hi	control_TTN	6	8
SLC1A3	1.86	0.00141	1.4	4.32	10.8	20.3	6.54e-06	2.85	RV	CELLSTATES	MP_LYVE1lo.MHCII_hi	control_TTN	6	8
ADGRG6	1.83	0.0452	0.192	0.658	8.44	11.2	0.000825	1.35	RV	CELLSTATES	MP_LYVE1lo.MHCII_hi	control_TTN	6	8
DLG2	1.81	0.0413	0.11	0.441	7.81	11.5	0.000693	1.38	RV	CELLSTATES	MP_LYVE1lo.MHCII_hi	control_TTN	6	8
NCK2	1.8	0.0378	0.152	0.588	8.27	11.7	0.000609	1.42	RV	CELLSTATES	MP_LYVE1lo.MHCII_hi	control_TTN	6	8
YAF2	1.77	0.0478	0.166	0.639	8.39	11	0.000904	1.32	RV	CELLSTATES	MP_LYVE1lo.MHCII_hi	control_TTN	6	8
FAR2	1.76	0.0175	0.405	1.15	9.12	14.1	0.000175	1.76	RV	CELLSTATES	MP_LYVE1lo.MHCII_hi	control_TTN	6	8
FGD2	1.75	0.00726	0.684	1.92	9.77	16.3	5.31e-05	2.14	RV	CELLSTATES	MP_LYVE1lo.MHCII_hi	control_TTN	6	8
MPPED2	1.69	0.0176	0.564	1.28	9.27	14	0.00018	1.76	RV	CELLSTATES	MP_LYVE1lo.MHCII_hi	control_TTN	6	8
ZNF846	1.62	0.0437	0.206	0.815	8.63	11.3	0.000777	1.36	RV	CELLSTATES	MP_LYVE1lo.MHCII_hi	control_TTN	6	8
SRGAP1	1.61	0.012	0.675	2.59	10.1	15	0.000106	1.92	RV	CELLSTATES	MP_LYVE1lo.MHCII_hi	control_TTN	6	8
SMAP2	1.6	0.0105	0.833	2.51	10.1	15.3	8.95e-05	1.98	RV	CELLSTATES	MP_LYVE1lo.MHCII_hi	control_TTN	6	8
ELMO1	1.44	0.00459	2.58	7.8	11.7	17.5	2.9e-05	2.34	RV	CELLSTATES	MP_LYVE1lo.MHCII_hi	control_TTN	6	8
CD163	1.29	0.0448	2.42	5.8	11.4	11.2	0.000811	1.35	RV	CELLSTATES	MP_LYVE1lo.MHCII_hi	control_TTN	6	8
FMN1	1.12	0.0464	3.04	8.47	11.8	11.1	0.00086	1.33	RV	CELLSTATES	MP_LYVE1lo.MHCII_hi	control_TTN	6	8
