# Supplementary material for: Pathogenic variants damage cell composition and single cell transcription in cardiomyopathies
Source: Science. Author manuscript; Available in PMC 2022 Oct 3. (PMC9528698; doi:10.1126/science.abo1984)
Supplement: Supp table 45.5 [file NIHMS1835045-supplement-Supp_table_45_5.xlsx]

## Sheet: Index
Column name	Description
Gene	Gene symbol, Ensembl 84
logFC	log2-fold change
FDR	False discovery rate; FDR is the PValue after (by default) Benjamini-Hochberg correction.
mean_exp_control	Mean expression values across controls
mean_exp_genotype	Mean expression values across disease samples
logCPM	logCPM is the average expression of all pseudobulked samples for that particular gene across all samples on the log2-scale expressed in counts per million (cpm, as calculated by edgeR after normalization).
F	Output of quasi-likelihood F-test
PValue	PValue is the nominal p-value derived from F
FDR_plot	-log10(False discovery rate)
Region	Studied region (LV or RV)
annotation_level	Cell-type or cell-state
cell_state/state	Specification which cell-type or state was analysed
comparison	Specification control_GENOTYPE
Observations_genotype	Numbers of Patients included in edgeR (patients with low number of nuclei have been excluded)
Observations_reference	Numbers of Patients included in edgeR (patients with low number of nuclei have been excluded)

## Sheet: LMNA_control
Gene	logFC	FDR	mean_exp_control	mean_exp_genotype	logCPM	F	PValue	FDR_plot	Region	annotation_level	cell_state	comparison	Observations_genotype	Observations_reference
PDGFB	7.44	3.51e-06	0	0.197	6.83	35.6	2.48e-09	5.46	RV	CELLSTATES	MP_LYVE1hi.MHCII_intermediate	control_LMNA	7	10
CDH11	6.58	0.0128	0	0.0221	5.74	18.1	4.85e-05	1.89	RV	CELLSTATES	MP_LYVE1hi.MHCII_intermediate	control_LMNA	7	10
AL356479.1	6.16	0.0106	0	0.0186	5.7	19.5	3.77e-05	1.97	RV	CELLSTATES	MP_LYVE1hi.MHCII_intermediate	control_LMNA	7	10
ARHGAP20	6.16	0.0106	0	0.0186	5.7	19.5	3.77e-05	1.97	RV	CELLSTATES	MP_LYVE1hi.MHCII_intermediate	control_LMNA	7	10
PRDM5	6.14	0.0261	0	0.0345	5.87	14.6	0.000131	1.58	RV	CELLSTATES	MP_LYVE1hi.MHCII_intermediate	control_LMNA	7	10
AHRR	5.87	0.0396	0	0.0345	5.91	13.7	0.000218	1.4	RV	CELLSTATES	MP_LYVE1hi.MHCII_intermediate	control_LMNA	7	10
PLCB1	5.3	0.000387	0.0224	0.152	6.67	25.3	4.87e-07	3.41	RV	CELLSTATES	MP_LYVE1hi.MHCII_intermediate	control_LMNA	7	10
ALOX15B	5	0.0368	0	0.0751	6.28	13.8	0.0002	1.43	RV	CELLSTATES	MP_LYVE1hi.MHCII_intermediate	control_LMNA	7	10
PDK4	4.72	5.02e-19	0.484	4.79	10.7	98.1	3.95e-23	18.3	RV	CELLSTATES	MP_LYVE1hi.MHCII_intermediate	control_LMNA	7	10
GRB10	4.63	0.0207	0	0.139	6.64	15.5	8.37e-05	1.69	RV	CELLSTATES	MP_LYVE1hi.MHCII_intermediate	control_LMNA	7	10
AC018742.1	4.33	0.0207	0.00294	0.129	6.43	15.5	8.45e-05	1.69	RV	CELLSTATES	MP_LYVE1hi.MHCII_intermediate	control_LMNA	7	10
RBMS3-AS2	4.3	0.0368	0.0283	0.0942	6.47	13.8	0.0002	1.43	RV	CELLSTATES	MP_LYVE1hi.MHCII_intermediate	control_LMNA	7	10
ARHGAP35	4	0.044	0.0208	0.126	6.53	13.4	0.000253	1.36	RV	CELLSTATES	MP_LYVE1hi.MHCII_intermediate	control_LMNA	7	10
KIAA0513	3.63	0.0407	0.0154	0.16	6.76	13.6	0.000227	1.39	RV	CELLSTATES	MP_LYVE1hi.MHCII_intermediate	control_LMNA	7	10
GLIS3	3.57	4.83e-07	0.125	1.62	9.08	40.2	2.28e-10	6.32	RV	CELLSTATES	MP_LYVE1hi.MHCII_intermediate	control_LMNA	7	10
PRKCH	3.49	0.00429	0.0749	0.289	7.3	19.5	1.01e-05	2.37	RV	CELLSTATES	MP_LYVE1hi.MHCII_intermediate	control_LMNA	7	10
NNMT	3.38	0.0208	0.0228	0.21	7	15.4	8.66e-05	1.68	RV	CELLSTATES	MP_LYVE1hi.MHCII_intermediate	control_LMNA	7	10
PKP2	3.18	0.0101	0.0641	0.405	7.59	17.2	3.4e-05	2	RV	CELLSTATES	MP_LYVE1hi.MHCII_intermediate	control_LMNA	7	10
NHSL1	2.87	3.17e-06	0.544	3.9	10.2	36	2e-09	5.5	RV	CELLSTATES	MP_LYVE1hi.MHCII_intermediate	control_LMNA	7	10
INSR	2.84	0.000877	0.191	0.976	8.58	23.1	1.52e-06	3.06	RV	CELLSTATES	MP_LYVE1hi.MHCII_intermediate	control_LMNA	7	10
CSGALNACT1	2.73	1.01e-05	0.626	4.29	10.4	33.3	7.98e-09	4.99	RV	CELLSTATES	MP_LYVE1hi.MHCII_intermediate	control_LMNA	7	10
ST6GALNAC3	2.65	0.00522	0.159	0.636	8.09	19	1.31e-05	2.28	RV	CELLSTATES	MP_LYVE1hi.MHCII_intermediate	control_LMNA	7	10
WASHC2A	2.64	9.17e-05	0.264	1.72	9.23	28.8	7.93e-08	4.04	RV	CELLSTATES	MP_LYVE1hi.MHCII_intermediate	control_LMNA	7	10
AC007262.2	2.35	0.0436	0.182	0.502	7.9	13.4	0.000247	1.36	RV	CELLSTATES	MP_LYVE1hi.MHCII_intermediate	control_LMNA	7	10
PSTPIP2	2.34	0.0127	0.129	0.672	8.16	16.6	4.65e-05	1.9	RV	CELLSTATES	MP_LYVE1hi.MHCII_intermediate	control_LMNA	7	10
ZBTB16	2.33	0.000128	0.645	4.31	10.4	27.9	1.31e-07	3.89	RV	CELLSTATES	MP_LYVE1hi.MHCII_intermediate	control_LMNA	7	10
IGSF21	2.28	0.02	0.187	0.761	8.31	15.6	7.7e-05	1.7	RV	CELLSTATES	MP_LYVE1hi.MHCII_intermediate	control_LMNA	7	10
OGFRL1	2.26	0.00522	0.285	0.91	8.64	18.8	1.42e-05	2.28	RV	CELLSTATES	MP_LYVE1hi.MHCII_intermediate	control_LMNA	7	10
ELL2	2.03	0.0245	0.273	1.21	8.84	14.8	0.000119	1.61	RV	CELLSTATES	MP_LYVE1hi.MHCII_intermediate	control_LMNA	7	10
CD74	2.01	0.0229	0.262	0.684	8.34	15.1	0.0001	1.64	RV	CELLSTATES	MP_LYVE1hi.MHCII_intermediate	control_LMNA	7	10
CCND3	1.94	0.0207	0.311	1.42	9.07	15.5	8.42e-05	1.69	RV	CELLSTATES	MP_LYVE1hi.MHCII_intermediate	control_LMNA	7	10
TXNIP	1.87	0.00705	0.608	1.71	9.45	18.1	2.11e-05	2.15	RV	CELLSTATES	MP_LYVE1hi.MHCII_intermediate	control_LMNA	7	10
FKBP5	1.84	0.000294	4.26	14.6	12.2	26	3.47e-07	3.53	RV	CELLSTATES	MP_LYVE1hi.MHCII_intermediate	control_LMNA	7	10
CPM	1.74	0.000904	1.62	6.99	11.1	23	1.63e-06	3.04	RV	CELLSTATES	MP_LYVE1hi.MHCII_intermediate	control_LMNA	7	10
MAN1A1	1.72	0.00171	2.67	9.83	11.6	21.7	3.23e-06	2.77	RV	CELLSTATES	MP_LYVE1hi.MHCII_intermediate	control_LMNA	7	10
FMN1	1.48	0.00801	3.21	10.4	11.8	17.7	2.58e-05	2.1	RV	CELLSTATES	MP_LYVE1hi.MHCII_intermediate	control_LMNA	7	10
ELMO1	1.43	0.0229	2.35	7.42	11.3	15.1	0.000103	1.64	RV	CELLSTATES	MP_LYVE1hi.MHCII_intermediate	control_LMNA	7	10

## Sheet: PKP2_control
Gene	logFC	FDR	mean_exp_control	mean_exp_genotype	logCPM	F	PValue	FDR_plot	Region	annotation_level	cell_state	comparison	Observations_genotype	Observations_reference
C20orf27	6.38	0.0194	0	0.0487	5.95	15.7	7.29e-05	1.71	RV	CELLSTATES	MP_LYVE1hi.MHCII_intermediate	control_PKP2	5	10
CPE	6.04	0.0248	0	0.0417	5.87	15.3	0.000103	1.61	RV	CELLSTATES	MP_LYVE1hi.MHCII_intermediate	control_PKP2	5	10
AC068234.2	5.73	0.0194	0	0.0325	5.83	16.6	6.66e-05	1.71	RV	CELLSTATES	MP_LYVE1hi.MHCII_intermediate	control_PKP2	5	10
ZNF385C	5.67	0.032	0	0.0303	5.83	15.5	0.000145	1.5	RV	CELLSTATES	MP_LYVE1hi.MHCII_intermediate	control_PKP2	5	10
ANKRD33B	5.61	0.0448	0	0.0281	5.83	14.8	0.000234	1.35	RV	CELLSTATES	MP_LYVE1hi.MHCII_intermediate	control_PKP2	5	10
TCEA3	5.61	0.0448	0	0.0281	5.83	14.8	0.000234	1.35	RV	CELLSTATES	MP_LYVE1hi.MHCII_intermediate	control_PKP2	5	10
GREB1	5.56	0.0125	0.02	0.115	6.34	17.4	3.02e-05	1.9	RV	CELLSTATES	MP_LYVE1hi.MHCII_intermediate	control_PKP2	5	10
PDGFB	5.55	0.00639	0	0.145	6.49	19.2	1.18e-05	2.19	RV	CELLSTATES	MP_LYVE1hi.MHCII_intermediate	control_PKP2	5	10
AC092431.1	5.49	0.0319	0	0.0721	6.11	14.5	0.00014	1.5	RV	CELLSTATES	MP_LYVE1hi.MHCII_intermediate	control_PKP2	5	10
AC111170.1	5.11	0.0142	0.02	0.0261	5.84	17.9	3.76e-05	1.85	RV	CELLSTATES	MP_LYVE1hi.MHCII_intermediate	control_PKP2	5	10
MYC	5	0.0461	0.00909	0.0814	6.22	13.5	0.000244	1.34	RV	CELLSTATES	MP_LYVE1hi.MHCII_intermediate	control_PKP2	5	10
PDK4	4.3	3.68e-11	0.484	6.13	10.5	62.4	2.82e-15	10.4	RV	CELLSTATES	MP_LYVE1hi.MHCII_intermediate	control_PKP2	5	10
ARRDC2	4.28	0.000276	0.0379	0.461	7.44	26.5	2.7e-07	3.56	RV	CELLSTATES	MP_LYVE1hi.MHCII_intermediate	control_PKP2	5	10
CLEC4E	3.86	0.0204	0.0408	0.219	6.85	15.6	7.97e-05	1.69	RV	CELLSTATES	MP_LYVE1hi.MHCII_intermediate	control_PKP2	5	10
RGS1	3.72	0.0141	0.0432	0.195	6.87	17.1	3.55e-05	1.85	RV	CELLSTATES	MP_LYVE1hi.MHCII_intermediate	control_PKP2	5	10
TCF7L1	3.65	0.0447	0.0219	0.238	6.85	13.6	0.000223	1.35	RV	CELLSTATES	MP_LYVE1hi.MHCII_intermediate	control_PKP2	5	10
GLIS3	3.4	0.000113	0.125	1.83	9.01	29.1	6.91e-08	3.95	RV	CELLSTATES	MP_LYVE1hi.MHCII_intermediate	control_PKP2	5	10
CSGALNACT1	3.36	1.23e-08	0.626	4.78	10.2	49.6	1.89e-12	7.91	RV	CELLSTATES	MP_LYVE1hi.MHCII_intermediate	control_PKP2	5	10
WASHC2A	3.2	4.09e-06	0.264	2.54	9.38	36.9	1.25e-09	5.39	RV	CELLSTATES	MP_LYVE1hi.MHCII_intermediate	control_PKP2	5	10
SLC19A2	3.12	0.0142	0.0272	0.316	7.12	16.7	4.34e-05	1.85	RV	CELLSTATES	MP_LYVE1hi.MHCII_intermediate	control_PKP2	5	10
INSR	3.11	0.00108	0.191	1.19	8.57	23.3	1.41e-06	2.97	RV	CELLSTATES	MP_LYVE1hi.MHCII_intermediate	control_PKP2	5	10
A2M	2.85	0.00979	0.0747	0.74	7.97	18.2	2.03e-05	2.01	RV	CELLSTATES	MP_LYVE1hi.MHCII_intermediate	control_PKP2	5	10
KLF2	2.75	0.0142	0.0923	0.453	7.63	16.8	4.24e-05	1.85	RV	CELLSTATES	MP_LYVE1hi.MHCII_intermediate	control_PKP2	5	10
NHSL1	2.7	0.000318	0.544	4	10	25.9	3.66e-07	3.5	RV	CELLSTATES	MP_LYVE1hi.MHCII_intermediate	control_PKP2	5	10
LHFPL6	2.65	0.027	0.164	0.791	8.13	14.9	0.000114	1.57	RV	CELLSTATES	MP_LYVE1hi.MHCII_intermediate	control_PKP2	5	10
ELL2	2.57	0.00228	0.273	1.36	8.83	21.3	3.84e-06	2.64	RV	CELLSTATES	MP_LYVE1hi.MHCII_intermediate	control_PKP2	5	10
OGFRL1	2.5	0.00877	0.285	1.65	8.93	18.4	1.75e-05	2.06	RV	CELLSTATES	MP_LYVE1hi.MHCII_intermediate	control_PKP2	5	10
ZBTB16	2.5	0.000206	0.645	4.73	10.2	27.6	1.47e-07	3.69	RV	CELLSTATES	MP_LYVE1hi.MHCII_intermediate	control_PKP2	5	10
FAM117B	2.48	0.0142	0.175	0.942	8.33	16.8	4.2e-05	1.85	RV	CELLSTATES	MP_LYVE1hi.MHCII_intermediate	control_PKP2	5	10
GALNT2	2.47	0.0194	0.185	0.762	8.19	16	6.43e-05	1.71	RV	CELLSTATES	MP_LYVE1hi.MHCII_intermediate	control_PKP2	5	10
CD74	2.29	0.02	0.262	0.838	8.4	15.6	7.65e-05	1.7	RV	CELLSTATES	MP_LYVE1hi.MHCII_intermediate	control_PKP2	5	10
ALCAM	2.19	0.0234	0.312	1.08	8.57	15.3	9.34e-05	1.63	RV	CELLSTATES	MP_LYVE1hi.MHCII_intermediate	control_PKP2	5	10
CCND3	2.18	0.016	0.311	1.53	8.94	16.4	5.04e-05	1.79	RV	CELLSTATES	MP_LYVE1hi.MHCII_intermediate	control_PKP2	5	10
PSME4	2.15	0.0194	0.372	1.4	8.85	15.9	6.75e-05	1.71	RV	CELLSTATES	MP_LYVE1hi.MHCII_intermediate	control_PKP2	5	10
CHKA	2.1	0.0288	0.191	1.28	8.7	14.7	0.000124	1.54	RV	CELLSTATES	MP_LYVE1hi.MHCII_intermediate	control_PKP2	5	10
MAN1A1	2.05	5.38e-05	2.67	11.7	11.6	31.1	2.47e-08	4.27	RV	CELLSTATES	MP_LYVE1hi.MHCII_intermediate	control_PKP2	5	10
SRGAP2B	1.98	0.0142	0.664	3.33	9.88	16.9	3.98e-05	1.85	RV	CELLSTATES	MP_LYVE1hi.MHCII_intermediate	control_PKP2	5	10
FKBP5	1.89	0.000234	4.26	15.1	12	27.1	1.97e-07	3.63	RV	CELLSTATES	MP_LYVE1hi.MHCII_intermediate	control_PKP2	5	10
FOS	1.81	0.0319	0.293	1.11	8.8	14.5	0.000142	1.5	RV	CELLSTATES	MP_LYVE1hi.MHCII_intermediate	control_PKP2	5	10
SRGAP2	1.76	0.0194	1.13	4.78	10.4	15.8	7.11e-05	1.71	RV	CELLSTATES	MP_LYVE1hi.MHCII_intermediate	control_PKP2	5	10
CPM	1.7	0.0115	1.62	8.39	11.1	17.7	2.63e-05	1.94	RV	CELLSTATES	MP_LYVE1hi.MHCII_intermediate	control_PKP2	5	10
FMN1	1.46	0.0194	3.21	11	11.6	15.9	6.83e-05	1.71	RV	CELLSTATES	MP_LYVE1hi.MHCII_intermediate	control_PKP2	5	10
MRC1	1.28	0.0375	3.92	11.2	11.7	14	0.000178	1.43	RV	CELLSTATES	MP_LYVE1hi.MHCII_intermediate	control_PKP2	5	10

## Sheet: PVneg_control
Gene	logFC	FDR	mean_exp_control	mean_exp_genotype	logCPM	F	PValue	FDR_plot	Region	annotation_level	cell_state	comparison	Observations_genotype	Observations_reference
SLC27A6	7.64	8.41e-12	0.00833	0.667	7.24	63.1	2e-15	11.1	RV	CELLSTATES	MP_LYVE1hi.MHCII_intermediate	control_PVneg	4	10
CSMD1	6.92	7.63e-12	0.0224	0.904	7.54	64.1	1.21e-15	11.1	RV	CELLSTATES	MP_LYVE1hi.MHCII_intermediate	control_PVneg	4	10
PDGFB	4.46	0.0104	0	0.135	6.6	18.4	1.82e-05	1.98	RV	CELLSTATES	MP_LYVE1hi.MHCII_intermediate	control_PVneg	4	10
LINC01340	4.26	8.15e-05	0.0191	0.445	7.19	29.7	5.18e-08	4.09	RV	CELLSTATES	MP_LYVE1hi.MHCII_intermediate	control_PVneg	4	10
GEMIN2	4.23	0.0372	0	0.106	6.46	14.8	0.000121	1.43	RV	CELLSTATES	MP_LYVE1hi.MHCII_intermediate	control_PVneg	4	10
HS3ST3B1	4.18	0.0213	0	0.117	6.59	16.2	5.59e-05	1.67	RV	CELLSTATES	MP_LYVE1hi.MHCII_intermediate	control_PVneg	4	10
GRB10	4.02	0.0431	0	0.108	6.52	14.4	0.00015	1.37	RV	CELLSTATES	MP_LYVE1hi.MHCII_intermediate	control_PVneg	4	10
KIAA0513	3.65	0.0144	0.0154	0.246	6.81	17.3	3.19e-05	1.84	RV	CELLSTATES	MP_LYVE1hi.MHCII_intermediate	control_PVneg	4	10
ZNF212	3.51	0.0407	0.00294	0.175	6.7	14.5	0.000139	1.39	RV	CELLSTATES	MP_LYVE1hi.MHCII_intermediate	control_PVneg	4	10
UNKL	3.4	0.0294	0.0436	0.208	6.87	15.4	8.91e-05	1.53	RV	CELLSTATES	MP_LYVE1hi.MHCII_intermediate	control_PVneg	4	10
DSCAML1	3.2	8.33e-06	0.116	1.08	8.13	34.6	3.96e-09	5.08	RV	CELLSTATES	MP_LYVE1hi.MHCII_intermediate	control_PVneg	4	10
AC007566.1	3.18	0.0213	0.0254	0.268	7.03	16.3	5.4e-05	1.67	RV	CELLSTATES	MP_LYVE1hi.MHCII_intermediate	control_PVneg	4	10
ZNF263	3.12	0.0295	0.0266	0.27	6.92	15.3	9.37e-05	1.53	RV	CELLSTATES	MP_LYVE1hi.MHCII_intermediate	control_PVneg	4	10
GLIS3	3.08	8.63e-05	0.125	1.05	8.37	29.3	6.16e-08	4.06	RV	CELLSTATES	MP_LYVE1hi.MHCII_intermediate	control_PVneg	4	10
ARRDC2	3.03	0.0223	0.0379	0.306	7.06	16.1	6.16e-05	1.65	RV	CELLSTATES	MP_LYVE1hi.MHCII_intermediate	control_PVneg	4	10
PKP2	3.02	0.0114	0.0641	0.412	7.3	18	2.16e-05	1.94	RV	CELLSTATES	MP_LYVE1hi.MHCII_intermediate	control_PVneg	4	10
CSGALNACT1	2.82	2.43e-06	0.626	3.61	9.93	37.4	9.64e-10	5.61	RV	CELLSTATES	MP_LYVE1hi.MHCII_intermediate	control_PVneg	4	10
PDK4	2.64	0.0006	0.484	2.71	9.6	24.7	6.67e-07	3.22	RV	CELLSTATES	MP_LYVE1hi.MHCII_intermediate	control_PVneg	4	10
CCND3	2.63	4.31e-05	0.311	2	9.08	31.1	2.39e-08	4.37	RV	CELLSTATES	MP_LYVE1hi.MHCII_intermediate	control_PVneg	4	10
INSR	2.53	0.00425	0.191	0.856	8.16	20.4	6.4e-06	2.37	RV	CELLSTATES	MP_LYVE1hi.MHCII_intermediate	control_PVneg	4	10
INO80D	2.5	0.000324	0.248	1.59	8.51	26	3.35e-07	3.49	RV	CELLSTATES	MP_LYVE1hi.MHCII_intermediate	control_PVneg	4	10
SLC26A3	2.38	0.000178	0.293	2.18	8.96	27.7	1.41e-07	3.75	RV	CELLSTATES	MP_LYVE1hi.MHCII_intermediate	control_PVneg	4	10
CTDSPL	2.25	0.018	0.0949	0.711	7.88	16.7	4.28e-05	1.75	RV	CELLSTATES	MP_LYVE1hi.MHCII_intermediate	control_PVneg	4	10
ZBTB16	2.25	0.000268	0.645	3.33	9.8	26.7	2.34e-07	3.57	RV	CELLSTATES	MP_LYVE1hi.MHCII_intermediate	control_PVneg	4	10
CHKA	2.16	0.00883	0.191	1.18	8.46	18.8	1.47e-05	2.05	RV	CELLSTATES	MP_LYVE1hi.MHCII_intermediate	control_PVneg	4	10
WASHC2A	2.16	0.0114	0.264	1.3	8.7	18.1	2.15e-05	1.94	RV	CELLSTATES	MP_LYVE1hi.MHCII_intermediate	control_PVneg	4	10
NHSL1	2.07	0.0124	0.544	1.98	9.3	17.8	2.46e-05	1.91	RV	CELLSTATES	MP_LYVE1hi.MHCII_intermediate	control_PVneg	4	10
DOCK5	1.96	0.0223	0.367	1.38	8.84	16	6.2e-05	1.65	RV	CELLSTATES	MP_LYVE1hi.MHCII_intermediate	control_PVneg	4	10
FKBP5	1.95	5.64e-08	4.26	14	11.9	45.2	1.79e-11	7.25	RV	CELLSTATES	MP_LYVE1hi.MHCII_intermediate	control_PVneg	4	10
CPM	1.89	0.000324	1.62	6.85	10.9	26	3.33e-07	3.49	RV	CELLSTATES	MP_LYVE1hi.MHCII_intermediate	control_PVneg	4	10
DIP2B	1.67	0.0246	0.87	2.66	9.71	15.8	7.01e-05	1.61	RV	CELLSTATES	MP_LYVE1hi.MHCII_intermediate	control_PVneg	4	10
MAN1A1	1.65	0.00121	2.67	7.63	11.2	23.2	1.44e-06	2.92	RV	CELLSTATES	MP_LYVE1hi.MHCII_intermediate	control_PVneg	4	10

## Sheet: RBM20_control
Gene	logFC	FDR	mean_exp_control	mean_exp_genotype	logCPM	F	PValue	FDR_plot	Region	annotation_level	cell_state	comparison	Observations_genotype	Observations_reference
PDGFB	5.18	0.00324	0	0.148	6.61	21.6	3.29e-06	2.49	RV	CELLSTATES	MP_LYVE1hi.MHCII_intermediate	control_RBM20	5	10
AASS	4.9	0.00997	0	0.135	6.54	18.9	1.4e-05	2	RV	CELLSTATES	MP_LYVE1hi.MHCII_intermediate	control_RBM20	5	10
LINC00996	4.86	0.0343	0	0.0556	6.22	16	7.77e-05	1.46	RV	CELLSTATES	MP_LYVE1hi.MHCII_intermediate	control_RBM20	5	10
ZCCHC3	4.63	0.0364	0	0.0943	6.35	15.4	8.53e-05	1.44	RV	CELLSTATES	MP_LYVE1hi.MHCII_intermediate	control_RBM20	5	10
CD302	4.59	0.0231	0	0.11	6.51	16.6	4.7e-05	1.64	RV	CELLSTATES	MP_LYVE1hi.MHCII_intermediate	control_RBM20	5	10
STAT4	4.39	0.0496	0	0.0972	6.41	14.6	0.000136	1.3	RV	CELLSTATES	MP_LYVE1hi.MHCII_intermediate	control_RBM20	5	10
CSGALNACT1	2.89	2.17e-07	0.626	3.64	10	43.9	3.39e-11	6.66	RV	CELLSTATES	MP_LYVE1hi.MHCII_intermediate	control_RBM20	5	10
PKP2	2.88	0.0334	0.0641	0.331	7.37	15.7	7.31e-05	1.48	RV	CELLSTATES	MP_LYVE1hi.MHCII_intermediate	control_RBM20	5	10
ST6GALNAC3	2.88	0.0017	0.159	0.88	8.33	24.4	7.98e-07	2.77	RV	CELLSTATES	MP_LYVE1hi.MHCII_intermediate	control_RBM20	5	10
GLIS3	2.72	0.00324	0.125	1.02	8.53	21.9	2.9e-06	2.49	RV	CELLSTATES	MP_LYVE1hi.MHCII_intermediate	control_RBM20	5	10
ACTA1	2.69	0.0496	0.106	0.302	7.44	14.6	0.000133	1.3	RV	CELLSTATES	MP_LYVE1hi.MHCII_intermediate	control_RBM20	5	10
PDK4	2.6	0.00279	0.484	2.75	9.82	22.6	1.96e-06	2.55	RV	CELLSTATES	MP_LYVE1hi.MHCII_intermediate	control_RBM20	5	10
OGFRL1	2.55	0.00259	0.285	1.49	8.98	23.3	1.42e-06	2.59	RV	CELLSTATES	MP_LYVE1hi.MHCII_intermediate	control_RBM20	5	10
INSR	2.38	0.0216	0.191	0.764	8.27	16.8	4.05e-05	1.67	RV	CELLSTATES	MP_LYVE1hi.MHCII_intermediate	control_RBM20	5	10
WASHC2A	2.3	0.00593	0.264	1.72	9.15	20.3	6.8e-06	2.23	RV	CELLSTATES	MP_LYVE1hi.MHCII_intermediate	control_RBM20	5	10
ZBTB16	2.23	0.000429	0.645	3.31	9.97	27.4	1.68e-07	3.37	RV	CELLSTATES	MP_LYVE1hi.MHCII_intermediate	control_RBM20	5	10
CCND3	2.14	0.00324	0.311	1.34	8.83	21.7	3.25e-06	2.49	RV	CELLSTATES	MP_LYVE1hi.MHCII_intermediate	control_RBM20	5	10
IGSF21	2.12	0.0496	0.187	0.671	8.1	14.6	0.000131	1.3	RV	CELLSTATES	MP_LYVE1hi.MHCII_intermediate	control_RBM20	5	10
NHSL1	2.03	0.0126	0.544	1.93	9.39	18	2.16e-05	1.9	RV	CELLSTATES	MP_LYVE1hi.MHCII_intermediate	control_RBM20	5	10
PDE3B	1.95	0.0496	0.179	0.903	8.42	14.6	0.000134	1.3	RV	CELLSTATES	MP_LYVE1hi.MHCII_intermediate	control_RBM20	5	10
TXNIP	1.91	0.0124	0.608	2	9.48	18.2	2.03e-05	1.91	RV	CELLSTATES	MP_LYVE1hi.MHCII_intermediate	control_RBM20	5	10
KCNMA1	1.86	0.0122	1.09	3.42	10.1	18.4	1.81e-05	1.91	RV	CELLSTATES	MP_LYVE1hi.MHCII_intermediate	control_RBM20	5	10
FKBP5	1.76	0.000389	4.26	11.9	11.9	28	1.22e-07	3.41	RV	CELLSTATES	MP_LYVE1hi.MHCII_intermediate	control_RBM20	5	10
MAN1A1	1.55	0.00597	2.67	7.07	11.2	20	7.92e-06	2.22	RV	CELLSTATES	MP_LYVE1hi.MHCII_intermediate	control_RBM20	5	10
CPM	1.48	0.0231	1.62	4.81	10.6	16.6	4.6e-05	1.64	RV	CELLSTATES	MP_LYVE1hi.MHCII_intermediate	control_RBM20	5	10

## Sheet: TTN_control
Gene	logFC	FDR	mean_exp_control	mean_exp_genotype	logCPM	F	PValue	FDR_plot	Region	annotation_level	cell_state	comparison	Observations_genotype	Observations_reference
PPARGC1A	6.05	0.00458	0	0.0588	5.98	18.2	1.95e-05	2.34	RV	CELLSTATES	MP_LYVE1hi.MHCII_intermediate	control_TTN	6	10
ZNF385B	6.04	0.00267	0	0.0549	5.88	19.5	1.01e-05	2.57	RV	CELLSTATES	MP_LYVE1hi.MHCII_intermediate	control_TTN	6	10
ALOX15B	5.61	0.0026	0	0.096	6.19	19.7	9.22e-06	2.58	RV	CELLSTATES	MP_LYVE1hi.MHCII_intermediate	control_TTN	6	10
HHAT	5.21	0.00889	0	0.0818	6.17	16.5	4.88e-05	2.05	RV	CELLSTATES	MP_LYVE1hi.MHCII_intermediate	control_TTN	6	10
MPP7	5.13	0.0334	0	0.0426	5.9	13.6	0.000252	1.48	RV	CELLSTATES	MP_LYVE1hi.MHCII_intermediate	control_TTN	6	10
LINC00649	5.01	0.0426	0	0.044	5.87	13.3	0.000362	1.37	RV	CELLSTATES	MP_LYVE1hi.MHCII_intermediate	control_TTN	6	10
PDGFB	5	0.00935	0	0.0979	6.32	16.4	5.23e-05	2.03	RV	CELLSTATES	MP_LYVE1hi.MHCII_intermediate	control_TTN	6	10
AC009975.1	4.85	0.00764	0	0.122	6.44	16.9	4.03e-05	2.12	RV	CELLSTATES	MP_LYVE1hi.MHCII_intermediate	control_TTN	6	10
GRB10	4.8	0.00544	0	0.169	6.64	17.8	2.4e-05	2.26	RV	CELLSTATES	MP_LYVE1hi.MHCII_intermediate	control_TTN	6	10
ANKRD16	4.64	0.0457	0	0.0589	6.01	12.5	0.0004	1.34	RV	CELLSTATES	MP_LYVE1hi.MHCII_intermediate	control_TTN	6	10
ST8SIA5	4.23	0.0335	0.0125	0.0918	6.22	13.4	0.000256	1.47	RV	CELLSTATES	MP_LYVE1hi.MHCII_intermediate	control_TTN	6	10
NPPB	4.19	0.0026	0.00244	0.28	7.19	19.7	8.88e-06	2.58	RV	CELLSTATES	MP_LYVE1hi.MHCII_intermediate	control_TTN	6	10
AL590617.2	4.11	0.00889	0.0111	0.159	6.59	16.5	4.9e-05	2.05	RV	CELLSTATES	MP_LYVE1hi.MHCII_intermediate	control_TTN	6	10
PDK4	3.9	1.14e-13	0.484	4.36	10.3	73.7	8.95e-18	12.9	RV	CELLSTATES	MP_LYVE1hi.MHCII_intermediate	control_TTN	6	10
BACH2	3.85	0.0343	0.0111	0.121	6.43	13.3	0.000267	1.46	RV	CELLSTATES	MP_LYVE1hi.MHCII_intermediate	control_TTN	6	10
AC124312.1	3.16	0.0321	0.1	0.17	6.81	13.5	0.000233	1.49	RV	CELLSTATES	MP_LYVE1hi.MHCII_intermediate	control_TTN	6	10
USF2	3.07	0.0338	0.0315	0.178	6.73	13.3	0.000261	1.47	RV	CELLSTATES	MP_LYVE1hi.MHCII_intermediate	control_TTN	6	10
PKP2	3.02	0.00659	0.0641	0.307	7.27	17.2	3.32e-05	2.18	RV	CELLSTATES	MP_LYVE1hi.MHCII_intermediate	control_TTN	6	10
NHSL1	2.98	1.03e-08	0.544	3.68	10.1	48.5	3.25e-12	7.99	RV	CELLSTATES	MP_LYVE1hi.MHCII_intermediate	control_TTN	6	10
GLIS3	2.97	5.34e-05	0.125	1.78	9.11	29.1	6.73e-08	4.27	RV	CELLSTATES	MP_LYVE1hi.MHCII_intermediate	control_TTN	6	10
OGFRL1	2.9	1.21e-06	0.285	1.62	9.03	37.4	9.51e-10	5.92	RV	CELLSTATES	MP_LYVE1hi.MHCII_intermediate	control_TTN	6	10
ACTA1	2.86	0.00573	0.106	0.393	7.59	17.7	2.57e-05	2.24	RV	CELLSTATES	MP_LYVE1hi.MHCII_intermediate	control_TTN	6	10
WASHC2A	2.84	9.96e-07	0.264	2.61	9.66	38.4	5.66e-10	6	RV	CELLSTATES	MP_LYVE1hi.MHCII_intermediate	control_TTN	6	10
PDE3A	2.79	0.0226	0.0952	0.261	7.16	14.4	0.000148	1.65	RV	CELLSTATES	MP_LYVE1hi.MHCII_intermediate	control_TTN	6	10
CSGALNACT1	2.77	3.82e-07	0.626	4.18	10.2	41	1.51e-10	6.42	RV	CELLSTATES	MP_LYVE1hi.MHCII_intermediate	control_TTN	6	10
AC104123.1	2.73	0.00501	0.123	0.402	7.54	18	2.17e-05	2.3	RV	CELLSTATES	MP_LYVE1hi.MHCII_intermediate	control_TTN	6	10
P2RY12	2.71	0.00659	0.102	0.485	7.71	17.2	3.29e-05	2.18	RV	CELLSTATES	MP_LYVE1hi.MHCII_intermediate	control_TTN	6	10
AC007262.2	2.69	0.0026	0.182	0.558	7.9	19.7	9.04e-06	2.58	RV	CELLSTATES	MP_LYVE1hi.MHCII_intermediate	control_TTN	6	10
SORT1	2.62	0.0334	0.0408	0.302	7.21	13.4	0.00025	1.48	RV	CELLSTATES	MP_LYVE1hi.MHCII_intermediate	control_TTN	6	10
INSR	2.56	0.00144	0.191	0.97	8.51	21.4	3.74e-06	2.84	RV	CELLSTATES	MP_LYVE1hi.MHCII_intermediate	control_TTN	6	10
ZBTB16	2.44	3.12e-06	0.645	4.38	10.3	35.4	2.7e-09	5.51	RV	CELLSTATES	MP_LYVE1hi.MHCII_intermediate	control_TTN	6	10
IGSF21	2.34	0.00397	0.187	0.79	8.28	18.6	1.62e-05	2.4	RV	CELLSTATES	MP_LYVE1hi.MHCII_intermediate	control_TTN	6	10
CHPT1	2.33	0.00171	0.176	0.977	8.49	20.8	5.13e-06	2.77	RV	CELLSTATES	MP_LYVE1hi.MHCII_intermediate	control_TTN	6	10
CCNG2	2.32	0.0471	0.0786	0.309	7.21	12.4	0.000427	1.33	RV	CELLSTATES	MP_LYVE1hi.MHCII_intermediate	control_TTN	6	10
A2M	2.3	0.0259	0.0747	0.492	7.76	14	0.000182	1.59	RV	CELLSTATES	MP_LYVE1hi.MHCII_intermediate	control_TTN	6	10
PTPRG	2.26	0.00129	0.59	2.52	9.81	21.8	3.04e-06	2.89	RV	CELLSTATES	MP_LYVE1hi.MHCII_intermediate	control_TTN	6	10
TXNIP	1.95	0.00144	0.608	1.88	9.45	21.4	3.63e-06	2.84	RV	CELLSTATES	MP_LYVE1hi.MHCII_intermediate	control_TTN	6	10
GALNT2	1.93	0.0471	0.185	0.737	8.25	12.4	0.000422	1.33	RV	CELLSTATES	MP_LYVE1hi.MHCII_intermediate	control_TTN	6	10
DOCK5	1.87	0.0117	0.367	1.58	9.12	15.9	6.84e-05	1.93	RV	CELLSTATES	MP_LYVE1hi.MHCII_intermediate	control_TTN	6	10
FKBP5	1.84	3.69e-05	4.26	14.7	12.1	30	4.36e-08	4.43	RV	CELLSTATES	MP_LYVE1hi.MHCII_intermediate	control_TTN	6	10
CPM	1.79	0.000103	1.62	6.63	11	27.3	1.71e-07	3.99	RV	CELLSTATES	MP_LYVE1hi.MHCII_intermediate	control_TTN	6	10
RYR2	1.75	0.0247	0.636	1.03	8.89	14.2	0.000167	1.61	RV	CELLSTATES	MP_LYVE1hi.MHCII_intermediate	control_TTN	6	10
CCND3	1.68	0.0489	0.311	1.15	8.82	12.3	0.000451	1.31	RV	CELLSTATES	MP_LYVE1hi.MHCII_intermediate	control_TTN	6	10
RPS6KA2	1.68	0.0379	0.537	1.25	8.96	13	0.000308	1.42	RV	CELLSTATES	MP_LYVE1hi.MHCII_intermediate	control_TTN	6	10
MAN1A1	1.6	0.00164	2.67	9.33	11.5	20.9	4.74e-06	2.79	RV	CELLSTATES	MP_LYVE1hi.MHCII_intermediate	control_TTN	6	10
KCNMA1	1.56	0.0471	1.09	2.89	10	12.4	0.000424	1.33	RV	CELLSTATES	MP_LYVE1hi.MHCII_intermediate	control_TTN	6	10
ELMO1	1.54	0.00208	2.35	7.96	11.3	20.4	6.4e-06	2.68	RV	CELLSTATES	MP_LYVE1hi.MHCII_intermediate	control_TTN	6	10
FMN1	1.46	0.00297	3.21	10.5	11.7	19.3	1.14e-05	2.53	RV	CELLSTATES	MP_LYVE1hi.MHCII_intermediate	control_TTN	6	10
