# Supplementary material for: Pathogenic variants damage cell composition and single cell transcription in cardiomyopathies
Source: Science. Author manuscript; Available in PMC 2022 Oct 3. (PMC9528698; doi:10.1126/science.abo1984)
Supplement: Supp table 45.6 [file NIHMS1835045-supplement-Supp_table_45_6.xlsx]

## Sheet: Index
Column name	Description
Gene	Gene symbol, Ensembl 84
logFC	log2-fold change
FDR	False discovery rate; FDR is the PValue after (by default) Benjamini-Hochberg correction.
mean_exp_control	Mean expression values across controls
mean_exp_genotype	Mean expression values across disease samples
logCPM	logCPM is the average expression of all pseudobulked samples for that particular gene across all samples on the log2-scale expressed in counts per million (cpm, as calculated by edgeR after normalization).
F	Output of quasi-likelihood F-test
PValue	PValue is the nominal p-value derived from F
FDR_plot	-log10(False discovery rate)
Region	Studied region (LV or RV)
annotation_level	Cell-type or cell-state
cell_state/state	Specification which cell-type or state was analysed
comparison	Specification control_GENOTYPE
Observations_genotype	Numbers of Patients included in edgeR (patients with low number of nuclei have been excluded)
Observations_reference	Numbers of Patients included in edgeR (patients with low number of nuclei have been excluded)

## Sheet: control_LMNA
Gene	logFC	FDR	mean_exp_control	mean_exp_genotype	logCPM	F	PValue	FDR_plot	Region	annotation_level	cell_state	comparison	Observations_genotype	Observations_reference
S100A8	5.81	4.83e-07	0.278	0	6.94	40.4	2.03e-10	6.32	RV	CELLSTATES	MP_LYVE1hi.MHCII_intermediate	control_LMNA	7	10
SLC2A3	4.58	7.01e-08	0.253	0.0124	6.96	46.1	1.1e-11	7.15	RV	CELLSTATES	MP_LYVE1hi.MHCII_intermediate	control_LMNA	7	10
S100A9	3.81	0.00522	0.129	0.00881	6.35	18.8	1.44e-05	2.28	RV	CELLSTATES	MP_LYVE1hi.MHCII_intermediate	control_LMNA	7	10
PLAU	3.67	0.00342	0.0714	0.0164	6.24	20	7.63e-06	2.47	RV	CELLSTATES	MP_LYVE1hi.MHCII_intermediate	control_LMNA	7	10
CCL18	3.49	8.9e-08	0.35	0.0867	7.37	44.9	2.1e-11	7.05	RV	CELLSTATES	MP_LYVE1hi.MHCII_intermediate	control_LMNA	7	10
HORMAD1	3.38	0.035	0.0734	0.0169	6.14	14	0.000184	1.46	RV	CELLSTATES	MP_LYVE1hi.MHCII_intermediate	control_LMNA	7	10
CCL2	3.34	0.0209	0.101	0.0169	6.32	15.4	8.9e-05	1.68	RV	CELLSTATES	MP_LYVE1hi.MHCII_intermediate	control_LMNA	7	10
IGSF6	3.27	0.0349	0.0701	0.0154	6.11	14	0.000181	1.46	RV	CELLSTATES	MP_LYVE1hi.MHCII_intermediate	control_LMNA	7	10
CLEC7A	3.22	2.78e-07	0.686	0.116	7.89	42.1	8.75e-11	6.56	RV	CELLSTATES	MP_LYVE1hi.MHCII_intermediate	control_LMNA	7	10
HS3ST2	3.16	3.17e-06	0.475	0.269	7.88	36.1	1.9e-09	5.5	RV	CELLSTATES	MP_LYVE1hi.MHCII_intermediate	control_LMNA	7	10
MTHFD1L	2.9	0.00751	0.12	0.0361	6.58	17.9	2.36e-05	2.12	RV	CELLSTATES	MP_LYVE1hi.MHCII_intermediate	control_LMNA	7	10
CCR1	2.84	0.0484	0.0955	0.0289	6.39	13.2	0.000281	1.32	RV	CELLSTATES	MP_LYVE1hi.MHCII_intermediate	control_LMNA	7	10
HIF1A-AS2	2.79	0.000835	0.231	0.112	7.25	23.4	1.31e-06	3.08	RV	CELLSTATES	MP_LYVE1hi.MHCII_intermediate	control_LMNA	7	10
LRP4	2.59	0.00215	0.662	0.195	8.19	21.2	4.22e-06	2.67	RV	CELLSTATES	MP_LYVE1hi.MHCII_intermediate	control_LMNA	7	10
AC243829.4	2.44	0.00522	0.254	0.0806	7.1	19	1.34e-05	2.28	RV	CELLSTATES	MP_LYVE1hi.MHCII_intermediate	control_LMNA	7	10
FP236383.1	2.38	0.00252	0.39	0.207	7.67	20.7	5.36e-06	2.6	RV	CELLSTATES	MP_LYVE1hi.MHCII_intermediate	control_LMNA	7	10
HIF1A	2.31	0.000116	0.672	0.222	8.23	28.2	1.09e-07	3.94	RV	CELLSTATES	MP_LYVE1hi.MHCII_intermediate	control_LMNA	7	10
CD14	2.26	0.00236	0.448	0.124	7.75	20.9	4.82e-06	2.63	RV	CELLSTATES	MP_LYVE1hi.MHCII_intermediate	control_LMNA	7	10
SERPINB1	2.25	0.0235	0.308	0.11	7.26	15	0.000107	1.63	RV	CELLSTATES	MP_LYVE1hi.MHCII_intermediate	control_LMNA	7	10
CR1	2.23	0.00543	0.712	0.199	7.97	18.7	1.54e-05	2.27	RV	CELLSTATES	MP_LYVE1hi.MHCII_intermediate	control_LMNA	7	10
ENTPD1	2.22	0.000825	0.763	0.171	8.08	23.5	1.23e-06	3.08	RV	CELLSTATES	MP_LYVE1hi.MHCII_intermediate	control_LMNA	7	10
FTH1	2.15	0.000742	0.695	0.264	8.64	23.8	1.05e-06	3.13	RV	CELLSTATES	MP_LYVE1hi.MHCII_intermediate	control_LMNA	7	10
DAB2	2.14	0.00522	0.305	0.213	7.61	18.9	1.37e-05	2.28	RV	CELLSTATES	MP_LYVE1hi.MHCII_intermediate	control_LMNA	7	10
SH3RF3	2.14	0.00613	0.351	0.157	7.57	18.4	1.78e-05	2.21	RV	CELLSTATES	MP_LYVE1hi.MHCII_intermediate	control_LMNA	7	10
TGFBI	2.13	0.000163	1.37	0.554	9.16	27.2	1.79e-07	3.79	RV	CELLSTATES	MP_LYVE1hi.MHCII_intermediate	control_LMNA	7	10
ZFP36	2.09	0.00708	0.429	0.212	8.2	18	2.17e-05	2.15	RV	CELLSTATES	MP_LYVE1hi.MHCII_intermediate	control_LMNA	7	10
CTSL	2.08	0.00805	0.518	0.184	7.81	17.6	2.66e-05	2.09	RV	CELLSTATES	MP_LYVE1hi.MHCII_intermediate	control_LMNA	7	10
HPGDS	2.07	0.0229	0.29	0.121	7.32	15.1	0.000101	1.64	RV	CELLSTATES	MP_LYVE1hi.MHCII_intermediate	control_LMNA	7	10
SPDYE2	2.07	0.0247	0.258	0.226	7.87	14.8	0.000122	1.61	RV	CELLSTATES	MP_LYVE1hi.MHCII_intermediate	control_LMNA	7	10
EPB41L3	2.01	0.000838	1.38	0.607	9.18	23.3	1.38e-06	3.08	RV	CELLSTATES	MP_LYVE1hi.MHCII_intermediate	control_LMNA	7	10
LGMN	1.92	0.000412	2.09	0.849	9.56	25.1	5.5e-07	3.39	RV	CELLSTATES	MP_LYVE1hi.MHCII_intermediate	control_LMNA	7	10
TFRC	1.75	0.00342	0.709	0.317	8.37	20	7.8e-06	2.47	RV	CELLSTATES	MP_LYVE1hi.MHCII_intermediate	control_LMNA	7	10
NRP2	1.74	0.0245	0.627	0.276	8.11	14.8	0.000119	1.61	RV	CELLSTATES	MP_LYVE1hi.MHCII_intermediate	control_LMNA	7	10
LMNA	1.7	0.0327	0.786	0.381	8.53	14.2	0.000167	1.49	RV	CELLSTATES	MP_LYVE1hi.MHCII_intermediate	control_LMNA	7	10
EMP1	1.68	0.0127	1.26	0.682	9.35	16.6	4.7e-05	1.9	RV	CELLSTATES	MP_LYVE1hi.MHCII_intermediate	control_LMNA	7	10
ATP2B1	1.66	0.0245	0.91	0.374	8.57	14.8	0.000119	1.61	RV	CELLSTATES	MP_LYVE1hi.MHCII_intermediate	control_LMNA	7	10
EIF4G3	1.48	0.0245	1.88	1.08	9.71	14.9	0.000114	1.61	RV	CELLSTATES	MP_LYVE1hi.MHCII_intermediate	control_LMNA	7	10

## Sheet: control_PKP2
Gene	logFC	FDR	mean_exp_control	mean_exp_genotype	logCPM	F	PValue	FDR_plot	Region	annotation_level	cell_state	comparison	Observations_genotype	Observations_reference
S100A8	5.78	3.22e-05	0.278	0	7.19	32.4	1.23e-08	4.49	RV	CELLSTATES	MP_LYVE1hi.MHCII_intermediate	control_PKP2	5	10
CCL2	5.53	0.00028	0.101	0	6.36	26.2	3e-07	3.55	RV	CELLSTATES	MP_LYVE1hi.MHCII_intermediate	control_PKP2	5	10
CHD4	5.5	0.00119	0.0442	0	6.02	23	1.65e-06	2.92	RV	CELLSTATES	MP_LYVE1hi.MHCII_intermediate	control_PKP2	5	10
AC021594.2	4.68	0.0142	0.026	0	5.94	16.9	3.87e-05	1.85	RV	CELLSTATES	MP_LYVE1hi.MHCII_intermediate	control_PKP2	5	10
CCL18	4.49	5.96e-08	0.35	0.0773	7.52	45.7	1.37e-11	7.22	RV	CELLSTATES	MP_LYVE1hi.MHCII_intermediate	control_PKP2	5	10
PDE1C	4.35	0.0248	0.0477	0.00323	6.06	15.1	0.000103	1.61	RV	CELLSTATES	MP_LYVE1hi.MHCII_intermediate	control_PKP2	5	10
CCR1	3.9	0.0103	0.0955	0.0154	6.41	18	2.22e-05	1.99	RV	CELLSTATES	MP_LYVE1hi.MHCII_intermediate	control_PKP2	5	10
S100A9	3.72	0.0194	0.129	0.0101	6.52	16	6.48e-05	1.71	RV	CELLSTATES	MP_LYVE1hi.MHCII_intermediate	control_PKP2	5	10
HS3ST2	3.33	0.000276	0.475	0.409	8.17	26.4	2.75e-07	3.56	RV	CELLSTATES	MP_LYVE1hi.MHCII_intermediate	control_PKP2	5	10
PLAU	3.24	0.0326	0.0714	0.0263	6.41	14.4	0.00015	1.49	RV	CELLSTATES	MP_LYVE1hi.MHCII_intermediate	control_PKP2	5	10
DAB2	3.22	0.000206	0.305	0.117	7.52	27.5	1.58e-07	3.69	RV	CELLSTATES	MP_LYVE1hi.MHCII_intermediate	control_PKP2	5	10
AC243829.4	3.16	0.00155	0.254	0.065	7.18	22.4	2.25e-06	2.81	RV	CELLSTATES	MP_LYVE1hi.MHCII_intermediate	control_PKP2	5	10
CLEC7A	3.13	0.000113	0.686	0.141	8.08	29.2	6.62e-08	3.95	RV	CELLSTATES	MP_LYVE1hi.MHCII_intermediate	control_PKP2	5	10
FP236383.1	2.95	0.000992	0.39	0.123	7.54	23.6	1.22e-06	3	RV	CELLSTATES	MP_LYVE1hi.MHCII_intermediate	control_PKP2	5	10
HIF1A-AS2	2.8	0.00756	0.231	0.0975	7.32	18.8	1.45e-05	2.12	RV	CELLSTATES	MP_LYVE1hi.MHCII_intermediate	control_PKP2	5	10
CLEC10A	2.76	0.039	0.257	0.0574	7	13.9	0.000191	1.41	RV	CELLSTATES	MP_LYVE1hi.MHCII_intermediate	control_PKP2	5	10
SH3RF3	2.76	0.00228	0.351	0.106	7.56	21.4	3.74e-06	2.64	RV	CELLSTATES	MP_LYVE1hi.MHCII_intermediate	control_PKP2	5	10
SPDYE2	2.75	0.00597	0.258	0.111	7.75	19.4	1.05e-05	2.22	RV	CELLSTATES	MP_LYVE1hi.MHCII_intermediate	control_PKP2	5	10
SLC2A3	2.61	0.0142	0.253	0.0677	7.31	16.7	4.35e-05	1.85	RV	CELLSTATES	MP_LYVE1hi.MHCII_intermediate	control_PKP2	5	10
HPGDS	2.52	0.0194	0.29	0.117	7.47	15.8	7.21e-05	1.71	RV	CELLSTATES	MP_LYVE1hi.MHCII_intermediate	control_PKP2	5	10
HIVEP1	2.51	0.0385	0.181	0.0744	7.12	14	0.000186	1.41	RV	CELLSTATES	MP_LYVE1hi.MHCII_intermediate	control_PKP2	5	10
CTSL	2.45	0.0125	0.518	0.154	7.88	17.4	3.07e-05	1.9	RV	CELLSTATES	MP_LYVE1hi.MHCII_intermediate	control_PKP2	5	10
TGFBI	2.24	0.00177	1.37	0.507	9.26	22	2.72e-06	2.75	RV	CELLSTATES	MP_LYVE1hi.MHCII_intermediate	control_PKP2	5	10
CD14	2.13	0.0366	0.448	0.156	7.95	14.1	0.000171	1.44	RV	CELLSTATES	MP_LYVE1hi.MHCII_intermediate	control_PKP2	5	10
EPB41L3	2.09	0.0109	1.38	0.649	9.33	17.8	2.42e-05	1.96	RV	CELLSTATES	MP_LYVE1hi.MHCII_intermediate	control_PKP2	5	10
FTL	1.91	0.0447	0.63	0.255	8.47	13.6	0.000226	1.35	RV	CELLSTATES	MP_LYVE1hi.MHCII_intermediate	control_PKP2	5	10

## Sheet: control_PVneg
Gene	logFC	FDR	mean_exp_control	mean_exp_genotype	logCPM	F	PValue	FDR_plot	Region	annotation_level	cell_state	comparison	Observations_genotype	Observations_reference
S100A11	4.91	0.00296	0.121	0	7.1	21.3	3.99e-06	2.53	RV	CELLSTATES	MP_LYVE1hi.MHCII_intermediate	control_PVneg	4	10
USP54	4.51	0.0157	0.109	0	6.87	17.1	3.61e-05	1.8	RV	CELLSTATES	MP_LYVE1hi.MHCII_intermediate	control_PVneg	4	10
S100A9	4.5	0.0124	0.129	0	6.98	17.7	2.56e-05	1.91	RV	CELLSTATES	MP_LYVE1hi.MHCII_intermediate	control_PVneg	4	10
BHLHE40	4.31	0.0294	0.0798	0	6.73	15.3	9.11e-05	1.53	RV	CELLSTATES	MP_LYVE1hi.MHCII_intermediate	control_PVneg	4	10
S100A8	4.21	0.004	0.278	0.00658	7.67	20.6	5.71e-06	2.4	RV	CELLSTATES	MP_LYVE1hi.MHCII_intermediate	control_PVneg	4	10
MRPL57	4.13	0.0432	0.0875	0	6.74	14.3	0.000154	1.36	RV	CELLSTATES	MP_LYVE1hi.MHCII_intermediate	control_PVneg	4	10
SLC2A3	3.77	0.00292	0.253	0.0158	7.6	21.4	3.7e-06	2.53	RV	CELLSTATES	MP_LYVE1hi.MHCII_intermediate	control_PVneg	4	10
NAMPT	3.01	0.00692	0.524	0.055	8.12	19.3	1.1e-05	2.16	RV	CELLSTATES	MP_LYVE1hi.MHCII_intermediate	control_PVneg	4	10
CCL18	2.92	0.0142	0.35	0.0699	7.8	17.4	3.05e-05	1.85	RV	CELLSTATES	MP_LYVE1hi.MHCII_intermediate	control_PVneg	4	10
CR1	2.48	0.0294	0.712	0.107	8.31	15.3	8.96e-05	1.53	RV	CELLSTATES	MP_LYVE1hi.MHCII_intermediate	control_PVneg	4	10
CLEC7A	2.27	0.0469	0.686	0.159	8.4	14.1	0.000171	1.33	RV	CELLSTATES	MP_LYVE1hi.MHCII_intermediate	control_PVneg	4	10
TFRC	2.27	0.0373	0.709	0.229	8.58	14.7	0.000124	1.43	RV	CELLSTATES	MP_LYVE1hi.MHCII_intermediate	control_PVneg	4	10
FTH1	2.25	0.0213	0.695	0.257	9.02	16.3	5.53e-05	1.67	RV	CELLSTATES	MP_LYVE1hi.MHCII_intermediate	control_PVneg	4	10
MALAT1	1.04	5.57e-18	132	87.8	16.4	93.3	4.42e-22	17.3	RV	CELLSTATES	MP_LYVE1hi.MHCII_intermediate	control_PVneg	4	10

## Sheet: control_RBM20
Gene	logFC	FDR	mean_exp_control	mean_exp_genotype	logCPM	F	PValue	FDR_plot	Region	annotation_level	cell_state	comparison	Observations_genotype	Observations_reference
XIST	6.58	2.32e-08	0.608	0	8.26	49.7	1.81e-12	7.63	RV	CELLSTATES	MP_LYVE1hi.MHCII_intermediate	control_RBM20	5	10
SRI	4.88	0.00597	0.0415	0	6.44	20.1	7.48e-06	2.22	RV	CELLSTATES	MP_LYVE1hi.MHCII_intermediate	control_RBM20	5	10
HORMAD1	4.59	0.0122	0.0734	0	6.44	18.3	1.9e-05	1.91	RV	CELLSTATES	MP_LYVE1hi.MHCII_intermediate	control_RBM20	5	10
CLEC7A	3.51	1.23e-05	0.686	0.0745	8.16	35.3	2.88e-09	4.91	RV	CELLSTATES	MP_LYVE1hi.MHCII_intermediate	control_RBM20	5	10
SPDYE2	2.94	0.00279	0.258	0.0772	7.86	22.6	1.95e-06	2.55	RV	CELLSTATES	MP_LYVE1hi.MHCII_intermediate	control_RBM20	5	10
CLEC12A	2.79	0.0213	0.2	0.0567	7.17	17	3.83e-05	1.67	RV	CELLSTATES	MP_LYVE1hi.MHCII_intermediate	control_RBM20	5	10
CTSL	2.71	0.00324	0.518	0.105	7.95	21.8	3.03e-06	2.49	RV	CELLSTATES	MP_LYVE1hi.MHCII_intermediate	control_RBM20	5	10
CR1	2.58	0.00593	0.712	0.105	8.16	20.2	6.95e-06	2.23	RV	CELLSTATES	MP_LYVE1hi.MHCII_intermediate	control_RBM20	5	10
SLC2A3	2.51	0.0268	0.253	0.0517	7.5	16.2	5.65e-05	1.57	RV	CELLSTATES	MP_LYVE1hi.MHCII_intermediate	control_RBM20	5	10
NCF4	2.08	0.0494	0.343	0.147	7.94	14.8	0.00012	1.31	RV	CELLSTATES	MP_LYVE1hi.MHCII_intermediate	control_RBM20	5	10

## Sheet: control_TTN
Gene	logFC	FDR	mean_exp_control	mean_exp_genotype	logCPM	F	PValue	FDR_plot	Region	annotation_level	cell_state	comparison	Observations_genotype	Observations_reference
CCL18	5.31	7.54e-12	0.35	0.0317	7.35	64.1	1.19e-15	11.1	RV	CELLSTATES	MP_LYVE1hi.MHCII_intermediate	control_TTN	6	10
IL10	5.24	0.00152	0.0296	0	5.87	21.2	4.2e-06	2.82	RV	CELLSTATES	MP_LYVE1hi.MHCII_intermediate	control_TTN	6	10
S100A8	5.06	1.74e-05	0.278	0.00238	7.07	31.9	1.65e-08	4.76	RV	CELLSTATES	MP_LYVE1hi.MHCII_intermediate	control_TTN	6	10
PLAU	4.89	0.000182	0.0714	0.00694	6.22	25.9	3.59e-07	3.74	RV	CELLSTATES	MP_LYVE1hi.MHCII_intermediate	control_TTN	6	10
HS3ST2	4.81	1.99e-11	0.475	0.0594	7.62	61.4	4.7e-15	10.7	RV	CELLSTATES	MP_LYVE1hi.MHCII_intermediate	control_TTN	6	10
CENPF	4.74	0.00576	0.109	0	6.07	17.7	2.63e-05	2.24	RV	CELLSTATES	MP_LYVE1hi.MHCII_intermediate	control_TTN	6	10
AVPI1	4.39	0.0334	0.0161	0.00222	5.86	13.8	0.000249	1.48	RV	CELLSTATES	MP_LYVE1hi.MHCII_intermediate	control_TTN	6	10
TMEM160	4.27	0.00645	0.0147	0.00444	5.83	17.4	3.1e-05	2.19	RV	CELLSTATES	MP_LYVE1hi.MHCII_intermediate	control_TTN	6	10
SLC2A3	4.26	9.96e-07	0.253	0.0157	7.1	38.1	6.83e-10	6	RV	CELLSTATES	MP_LYVE1hi.MHCII_intermediate	control_TTN	6	10
CCL2	4.2	0.0026	0.101	0.00683	6.32	19.9	8.36e-06	2.58	RV	CELLSTATES	MP_LYVE1hi.MHCII_intermediate	control_TTN	6	10
ZNF486	4.03	0.0473	0.0267	0.00444	5.88	12.4	0.000432	1.33	RV	CELLSTATES	MP_LYVE1hi.MHCII_intermediate	control_TTN	6	10
S100A9	4.02	0.00261	0.129	0.00476	6.42	19.6	9.65e-06	2.58	RV	CELLSTATES	MP_LYVE1hi.MHCII_intermediate	control_TTN	6	10
CHIT1	3.97	0.036	0.0547	0	5.89	13.2	0.000286	1.44	RV	CELLSTATES	MP_LYVE1hi.MHCII_intermediate	control_TTN	6	10
GHR	3.87	0.0433	0.0766	0	5.94	12.7	0.000375	1.36	RV	CELLSTATES	MP_LYVE1hi.MHCII_intermediate	control_TTN	6	10
NDUFC1	3.85	0.0431	0.0436	0.00698	6.05	12.7	0.00037	1.37	RV	CELLSTATES	MP_LYVE1hi.MHCII_intermediate	control_TTN	6	10
AL513188.1	3.72	0.0252	0.0466	0.0113	6.15	14.1	0.000173	1.6	RV	CELLSTATES	MP_LYVE1hi.MHCII_intermediate	control_TTN	6	10
HIVEP1	3.72	8.38e-05	0.181	0.036	6.92	27.9	1.25e-07	4.08	RV	CELLSTATES	MP_LYVE1hi.MHCII_intermediate	control_TTN	6	10
PAQR3	3.66	0.000149	0.171	0.0339	6.87	26.4	2.82e-07	3.83	RV	CELLSTATES	MP_LYVE1hi.MHCII_intermediate	control_TTN	6	10
HBEGF	3.56	0.0112	0.0666	0.0149	6.24	16	6.47e-05	1.95	RV	CELLSTATES	MP_LYVE1hi.MHCII_intermediate	control_TTN	6	10
BHLHE40	3.48	0.0213	0.0798	0.0136	6.27	14.5	0.000138	1.67	RV	CELLSTATES	MP_LYVE1hi.MHCII_intermediate	control_TTN	6	10
AC243829.4	3.47	6.69e-05	0.254	0.0427	7.06	28.6	8.95e-08	4.17	RV	CELLSTATES	MP_LYVE1hi.MHCII_intermediate	control_TTN	6	10
PIM3	3.39	0.0198	0.102	0.0171	6.31	14.7	0.000125	1.7	RV	CELLSTATES	MP_LYVE1hi.MHCII_intermediate	control_TTN	6	10
CCR1	3.37	0.0117	0.0955	0.0205	6.38	15.8	6.92e-05	1.93	RV	CELLSTATES	MP_LYVE1hi.MHCII_intermediate	control_TTN	6	10
SEL1L3	3.36	0.0125	0.153	0.0245	6.44	15.7	7.46e-05	1.9	RV	CELLSTATES	MP_LYVE1hi.MHCII_intermediate	control_TTN	6	10
TMC8	3.33	0.00261	0.166	0.0268	6.68	19.6	9.5e-06	2.58	RV	CELLSTATES	MP_LYVE1hi.MHCII_intermediate	control_TTN	6	10
HIVEP3	3.13	0.0137	0.132	0.0211	6.52	15.5	8.29e-05	1.86	RV	CELLSTATES	MP_LYVE1hi.MHCII_intermediate	control_TTN	6	10
FTH1	3.1	9.69e-07	0.695	0.17	8.6	38.9	4.58e-10	6.01	RV	CELLSTATES	MP_LYVE1hi.MHCII_intermediate	control_TTN	6	10
DCN	3.01	0.00145	0.201	0.0907	7.38	21.3	3.88e-06	2.84	RV	CELLSTATES	MP_LYVE1hi.MHCII_intermediate	control_TTN	6	10
FPR1	3.01	0.000106	0.482	0.102	7.71	27.2	1.83e-07	3.98	RV	CELLSTATES	MP_LYVE1hi.MHCII_intermediate	control_TTN	6	10
NAMPT	2.99	0.000127	0.524	0.0828	7.72	26.8	2.3e-07	3.9	RV	CELLSTATES	MP_LYVE1hi.MHCII_intermediate	control_TTN	6	10
FPR3	2.86	0.00032	0.586	0.122	7.87	24.6	7.06e-07	3.49	RV	CELLSTATES	MP_LYVE1hi.MHCII_intermediate	control_TTN	6	10
CLEC7A	2.81	3.29e-05	0.686	0.151	8.05	30.3	3.63e-08	4.48	RV	CELLSTATES	MP_LYVE1hi.MHCII_intermediate	control_TTN	6	10
CREM	2.71	0.000265	0.28	0.125	7.58	25.1	5.42e-07	3.58	RV	CELLSTATES	MP_LYVE1hi.MHCII_intermediate	control_TTN	6	10
CTSL	2.71	0.00032	0.518	0.131	7.81	24.6	7.04e-07	3.49	RV	CELLSTATES	MP_LYVE1hi.MHCII_intermediate	control_TTN	6	10
ARL4C	2.68	0.00659	0.27	0.0561	7.07	17.3	3.26e-05	2.18	RV	CELLSTATES	MP_LYVE1hi.MHCII_intermediate	control_TTN	6	10
GPRIN3	2.67	0.0404	0.12	0.0421	6.59	12.9	0.000337	1.39	RV	CELLSTATES	MP_LYVE1hi.MHCII_intermediate	control_TTN	6	10
HIF1A	2.67	2.03e-05	0.672	0.213	8.29	31.4	2.08e-08	4.69	RV	CELLSTATES	MP_LYVE1hi.MHCII_intermediate	control_TTN	6	10
LRP4	2.66	0.0026	0.662	0.23	8.41	19.7	8.94e-06	2.58	RV	CELLSTATES	MP_LYVE1hi.MHCII_intermediate	control_TTN	6	10
NEDD9	2.65	0.0254	0.178	0.0489	6.79	14.1	0.000176	1.6	RV	CELLSTATES	MP_LYVE1hi.MHCII_intermediate	control_TTN	6	10
ZFP36	2.65	0.000382	0.429	0.182	8.24	24.2	8.73e-07	3.42	RV	CELLSTATES	MP_LYVE1hi.MHCII_intermediate	control_TTN	6	10
GDPD1	2.63	0.0322	0.204	0.0525	6.83	13.5	0.000236	1.49	RV	CELLSTATES	MP_LYVE1hi.MHCII_intermediate	control_TTN	6	10
SPDYE2	2.6	0.00164	0.258	0.115	7.68	20.9	4.77e-06	2.79	RV	CELLSTATES	MP_LYVE1hi.MHCII_intermediate	control_TTN	6	10
CR1	2.57	0.00136	0.712	0.168	8.04	21.6	3.32e-06	2.87	RV	CELLSTATES	MP_LYVE1hi.MHCII_intermediate	control_TTN	6	10
LGMN	2.57	9.96e-07	2.09	0.609	9.54	38	7.06e-10	6	RV	CELLSTATES	MP_LYVE1hi.MHCII_intermediate	control_TTN	6	10
AC020916.1	2.56	0.00714	0.266	0.0936	7.41	17	3.71e-05	2.15	RV	CELLSTATES	MP_LYVE1hi.MHCII_intermediate	control_TTN	6	10
GNPDA1	2.48	0.0378	0.192	0.0661	6.88	13	0.000304	1.42	RV	CELLSTATES	MP_LYVE1hi.MHCII_intermediate	control_TTN	6	10
JUNB	2.44	0.0471	0.234	0.0443	7.1	12.4	0.000426	1.33	RV	CELLSTATES	MP_LYVE1hi.MHCII_intermediate	control_TTN	6	10
LIMCH1	2.39	0.00336	0.475	0.152	7.83	19	1.32e-05	2.47	RV	CELLSTATES	MP_LYVE1hi.MHCII_intermediate	control_TTN	6	10
TFRC	2.35	6.8e-05	0.709	0.25	8.37	28.4	9.64e-08	4.17	RV	CELLSTATES	MP_LYVE1hi.MHCII_intermediate	control_TTN	6	10
SRGN	2.28	0.00889	0.409	0.121	7.75	16.5	4.88e-05	2.05	RV	CELLSTATES	MP_LYVE1hi.MHCII_intermediate	control_TTN	6	10
CD14	2.27	0.00424	0.448	0.145	7.91	18.4	1.77e-05	2.37	RV	CELLSTATES	MP_LYVE1hi.MHCII_intermediate	control_TTN	6	10
MRVI1-AS1	2.23	0.016	0.485	0.163	7.72	15.1	9.94e-05	1.8	RV	CELLSTATES	MP_LYVE1hi.MHCII_intermediate	control_TTN	6	10
TGFBI	2.21	9.7e-05	1.37	0.469	9.2	27.6	1.53e-07	4.01	RV	CELLSTATES	MP_LYVE1hi.MHCII_intermediate	control_TTN	6	10
HPGDS	2.09	0.0298	0.29	0.125	7.43	13.7	0.000211	1.53	RV	CELLSTATES	MP_LYVE1hi.MHCII_intermediate	control_TTN	6	10
NCF4	2.09	0.00607	0.343	0.178	7.8	17.5	2.82e-05	2.22	RV	CELLSTATES	MP_LYVE1hi.MHCII_intermediate	control_TTN	6	10
SH3RF3	2.07	0.0112	0.351	0.143	7.55	16	6.34e-05	1.95	RV	CELLSTATES	MP_LYVE1hi.MHCII_intermediate	control_TTN	6	10
EMP1	1.95	0.0026	1.26	0.675	9.4	19.7	8.9e-06	2.58	RV	CELLSTATES	MP_LYVE1hi.MHCII_intermediate	control_TTN	6	10
DAB2	1.93	0.0228	0.305	0.201	7.69	14.4	0.000151	1.64	RV	CELLSTATES	MP_LYVE1hi.MHCII_intermediate	control_TTN	6	10
LMNA	1.93	0.0067	0.786	0.286	8.52	17.2	3.43e-05	2.17	RV	CELLSTATES	MP_LYVE1hi.MHCII_intermediate	control_TTN	6	10
ARAP2	1.92	0.0247	0.527	0.211	7.94	14.2	0.000165	1.61	RV	CELLSTATES	MP_LYVE1hi.MHCII_intermediate	control_TTN	6	10
EPB41L3	1.82	0.00372	1.38	0.592	9.27	18.7	1.5e-05	2.43	RV	CELLSTATES	MP_LYVE1hi.MHCII_intermediate	control_TTN	6	10
ATP2B1	1.72	0.0202	0.91	0.36	8.63	14.7	0.000129	1.7	RV	CELLSTATES	MP_LYVE1hi.MHCII_intermediate	control_TTN	6	10
FILIP1L	1.69	0.0393	0.573	0.365	8.37	12.9	0.000325	1.41	RV	CELLSTATES	MP_LYVE1hi.MHCII_intermediate	control_TTN	6	10
FAM20A	1.68	0.036	1.02	0.354	8.63	13.2	0.000285	1.44	RV	CELLSTATES	MP_LYVE1hi.MHCII_intermediate	control_TTN	6	10
LYVE1	1.68	0.00635	2.02	1.05	9.91	17.4	3e-05	2.2	RV	CELLSTATES	MP_LYVE1hi.MHCII_intermediate	control_TTN	6	10
MSR1	1.63	0.0142	1.14	0.671	9.18	15.4	8.72e-05	1.85	RV	CELLSTATES	MP_LYVE1hi.MHCII_intermediate	control_TTN	6	10
EIF4G3	1.4	0.0379	1.88	1.07	9.78	13	0.00031	1.42	RV	CELLSTATES	MP_LYVE1hi.MHCII_intermediate	control_TTN	6	10
SLC9A9	1.36	0.0302	4.38	2.49	10.9	13.7	0.000217	1.52	RV	CELLSTATES	MP_LYVE1hi.MHCII_intermediate	control_TTN	6	10
TRPS1	1.33	0.0417	3.46	2.3	10.7	12.8	0.000352	1.38	RV	CELLSTATES	MP_LYVE1hi.MHCII_intermediate	control_TTN	6	10
