# Supplementary material for: Pathogenic variants damage cell composition and single cell transcription in cardiomyopathies
Source: Science. Author manuscript; Available in PMC 2022 Oct 3. (PMC9528698; doi:10.1126/science.abo1984)
Supplement: Supp table 45.7 [file NIHMS1835045-supplement-Supp_table_45_7.xlsx]

## Sheet: Index
Column name	Description
Gene	Gene symbol, Ensembl 84
logFC	log2-fold change
FDR	False discovery rate; FDR is the PValue after (by default) Benjamini-Hochberg correction.
mean_exp_control	Mean expression values across controls
mean_exp_genotype	Mean expression values across disease samples
logCPM	logCPM is the average expression of all pseudobulked samples for that particular gene across all samples on the log2-scale expressed in counts per million (cpm, as calculated by edgeR after normalization).
F	Output of quasi-likelihood F-test
PValue	PValue is the nominal p-value derived from F
FDR_plot	-log10(False discovery rate)
Region	Studied region (LV or RV)
annotation_level	Cell-type or cell-state
cell_state/state	Specification which cell-type or state was analysed
comparison	Specification control_GENOTYPE
Observations_genotype	Numbers of Patients included in edgeR (patients with low number of nuclei have been excluded)
Observations_reference	Numbers of Patients included in edgeR (patients with low number of nuclei have been excluded)

## Sheet: control_LMNA
Gene	logFC	FDR	mean_exp_control	mean_exp_genotype	logCPM	F	PValue	FDR_plot	Region	annotation_level	cell_state	comparison	Observations_genotype	Observations_reference
FCN1	4.81	0.0055	0.0671	0	6.49	20.8	5.09e-06	2.26	RV	CELLSTATES	cDC2	control_LMNA	6	8
NFKB2	4.1	0.0483	0.123	0	6.48	14.1	0.000175	1.32	RV	CELLSTATES	cDC2	control_LMNA	6	8
CD300E	3.72	0.0117	0.18	0.00984	6.81	18.3	1.89e-05	1.93	RV	CELLSTATES	cDC2	control_LMNA	6	8
CBFA2T3	3.5	0.0423	0.088	0.0116	6.6	14.6	0.00013	1.37	RV	CELLSTATES	cDC2	control_LMNA	6	8
TNC	3.46	0.0116	0.108	0.0231	6.84	18.4	1.79e-05	1.94	RV	CELLSTATES	cDC2	control_LMNA	6	8
KIFC3	3.38	0.014	0.116	0.02	6.81	17.7	2.6e-05	1.85	RV	CELLSTATES	cDC2	control_LMNA	6	8
STAT4	3.02	0.0454	0.187	0.0259	6.98	14.3	0.000154	1.34	RV	CELLSTATES	cDC2	control_LMNA	6	8
IGF1	2.86	0.0423	0.174	0.0428	6.97	14.6	0.000131	1.37	RV	CELLSTATES	cDC2	control_LMNA	6	8
VCAN	2.72	0.00683	0.689	0.101	8.02	19.9	8.09e-06	2.17	RV	CELLSTATES	cDC2	control_LMNA	6	8
SLC16A10	2.62	0.00146	0.595	0.156	8.08	23.7	1.12e-06	2.84	RV	CELLSTATES	cDC2	control_LMNA	6	8
TNFSF13B	2.61	0.0483	0.201	0.0496	7.15	14.1	0.000174	1.32	RV	CELLSTATES	cDC2	control_LMNA	6	8
CR1	2.49	0.0121	0.372	0.112	7.76	18	2.15e-05	1.92	RV	CELLSTATES	cDC2	control_LMNA	6	8
CTSL	2.49	0.0442	0.22	0.0795	7.31	14.4	0.000147	1.35	RV	CELLSTATES	cDC2	control_LMNA	6	8
LRP4	2.4	0.0422	0.715	0.133	8.38	14.7	0.000124	1.37	RV	CELLSTATES	cDC2	control_LMNA	6	8
EPB41L3	2.31	0.00146	1.04	0.476	9.11	23.7	1.13e-06	2.84	RV	CELLSTATES	cDC2	control_LMNA	6	8
LRP1	2.27	0.0211	0.387	0.155	7.86	16.6	4.56e-05	1.68	RV	CELLSTATES	cDC2	control_LMNA	6	8
RNF150	2.27	0.0414	0.271	0.101	7.57	14.8	0.000118	1.38	RV	CELLSTATES	cDC2	control_LMNA	6	8
ITGAX	2.13	0.0243	0.654	0.183	8.17	16.2	5.64e-05	1.61	RV	CELLSTATES	cDC2	control_LMNA	6	8
TGFBI	2.02	0.0211	0.668	0.283	8.51	16.6	4.72e-05	1.68	RV	CELLSTATES	cDC2	control_LMNA	6	8

## Sheet: control_PKP2
Gene	logFC	FDR	mean_exp_control	mean_exp_genotype	logCPM	F	PValue	FDR_plot	Region	annotation_level	cell_state	comparison	Observations_genotype	Observations_reference
LINC01146	6.26	9.25e-05	0.0417	0.00222	6.05	29.5	5.7e-08	4.03	RV	CELLSTATES	cDC2	control_PKP2	5	8
PARM1	5.86	0.00565	0.0231	0	5.84	19.6	9.57e-06	2.25	RV	CELLSTATES	cDC2	control_PKP2	5	8
AC093423.3	5.45	0.0169	0.0185	0	5.8	16.2	5.61e-05	1.77	RV	CELLSTATES	cDC2	control_PKP2	5	8
FAT2	5.45	0.0169	0.0185	0	5.8	16.2	5.61e-05	1.77	RV	CELLSTATES	cDC2	control_PKP2	5	8
SLC2A5	5.13	0.0281	0.0255	0	5.86	14.7	0.000123	1.55	RV	CELLSTATES	cDC2	control_PKP2	5	8
TPRG1	5.05	1.29e-06	0.139	0.0431	6.92	39.1	3.98e-10	5.89	RV	CELLSTATES	cDC2	control_PKP2	5	8
SLC25A19	4.79	0.0375	0.0185	0.00222	5.83	14	0.000185	1.43	RV	CELLSTATES	cDC2	control_PKP2	5	8
PRICKLE1	4.69	0.00337	0.0619	0.0102	6.23	21	4.67e-06	2.47	RV	CELLSTATES	cDC2	control_PKP2	5	8
SLC16A10	4.61	1.03e-06	0.595	0.0703	7.8	40.9	1.59e-10	5.99	RV	CELLSTATES	cDC2	control_PKP2	5	8
TNC	4.52	0.000377	0.108	0.0233	6.57	26.1	3.2e-07	3.42	RV	CELLSTATES	cDC2	control_PKP2	5	8
LRRC29	4.46	0.0404	0.0185	0.00444	5.87	13.8	0.000206	1.39	RV	CELLSTATES	cDC2	control_PKP2	5	8
DAB2	4.45	0.00142	0.106	0.0212	6.48	23.1	1.54e-06	2.85	RV	CELLSTATES	cDC2	control_PKP2	5	8
DYSF	4.22	0.0237	0.037	0.013	6.09	15.4	8.76e-05	1.63	RV	CELLSTATES	cDC2	control_PKP2	5	8
CD300E	4.17	0.0106	0.18	0.00889	6.51	17.8	2.45e-05	1.97	RV	CELLSTATES	cDC2	control_PKP2	5	8
GPC6	4.16	0.0439	0.0417	0.00734	6.1	13.6	0.00023	1.36	RV	CELLSTATES	cDC2	control_PKP2	5	8
KIFC3	4.02	0.00317	0.116	0.0246	6.55	21.2	4.14e-06	2.5	RV	CELLSTATES	cDC2	control_PKP2	5	8
SDC3	3.94	0.00677	0.0737	0.0293	6.48	19.1	1.25e-05	2.17	RV	CELLSTATES	cDC2	control_PKP2	5	8
NEURL2	3.9	0.0256	0.0506	0.0214	6.3	15.1	0.000102	1.59	RV	CELLSTATES	cDC2	control_PKP2	5	8
CTSL	3.81	0.00113	0.22	0.0554	7.06	23.7	1.14e-06	2.95	RV	CELLSTATES	cDC2	control_PKP2	5	8
FN1	3.78	0.00953	0.0856	0.0358	6.52	18.1	2.05e-05	2.02	RV	CELLSTATES	cDC2	control_PKP2	5	8
COL6A3	3.66	0.0223	0.0556	0.0301	6.34	15.5	8.08e-05	1.65	RV	CELLSTATES	cDC2	control_PKP2	5	8
CBFA2T3	3.56	0.0396	0.088	0.0237	6.35	13.8	0.000198	1.4	RV	CELLSTATES	cDC2	control_PKP2	5	8
FCN1	3.53	0.0449	0.0671	0.0236	6.28	13.5	0.000242	1.35	RV	CELLSTATES	cDC2	control_PKP2	5	8
FP236383.1	3.53	0.00317	0.22	0.0686	7.08	21.2	4.14e-06	2.5	RV	CELLSTATES	cDC2	control_PKP2	5	8
PLAU	3.51	0.0264	0.174	0.0252	6.63	15	0.00011	1.58	RV	CELLSTATES	cDC2	control_PKP2	5	8
RHOU	3.47	0.0238	0.111	0.0384	6.63	15.3	8.96e-05	1.62	RV	CELLSTATES	cDC2	control_PKP2	5	8
HBEGF	3.39	0.0223	0.177	0.0449	6.98	15.6	8.02e-05	1.65	RV	CELLSTATES	cDC2	control_PKP2	5	8
ABCG1	3.25	0.0074	0.229	0.0988	7.25	18.8	1.48e-05	2.13	RV	CELLSTATES	cDC2	control_PKP2	5	8
HIVEP3	3.08	0.0111	0.34	0.0825	7.35	17.5	2.9e-05	1.95	RV	CELLSTATES	cDC2	control_PKP2	5	8
FAM20A	3.01	0.0172	0.338	0.0814	7.38	16.1	5.94e-05	1.77	RV	CELLSTATES	cDC2	control_PKP2	5	8
MIR34AHG	2.99	0.0341	0.222	0.0649	7.02	14.2	0.00016	1.47	RV	CELLSTATES	cDC2	control_PKP2	5	8
TGFBI	2.99	0.0074	0.668	0.225	8.39	18.8	1.46e-05	2.13	RV	CELLSTATES	cDC2	control_PKP2	5	8
EPB41L3	2.88	0.00492	1.04	0.54	9.16	20	7.57e-06	2.31	RV	CELLSTATES	cDC2	control_PKP2	5	8
RNF150	2.87	0.013	0.271	0.103	7.4	17	3.7e-05	1.89	RV	CELLSTATES	cDC2	control_PKP2	5	8
DMXL2	2.8	0.0247	0.275	0.123	7.46	15.2	9.52e-05	1.61	RV	CELLSTATES	cDC2	control_PKP2	5	8
LGMN	2.72	0.0321	0.449	0.103	7.62	14.4	0.000146	1.49	RV	CELLSTATES	cDC2	control_PKP2	5	8
LRP1	2.48	0.0351	0.387	0.158	7.74	14.1	0.000169	1.46	RV	CELLSTATES	cDC2	control_PKP2	5	8

## Sheet: control_PVneg
Gene	logFC	FDR	mean_exp_control	mean_exp_genotype	logCPM	F	PValue	FDR_plot	Region	annotation_level	cell_state	comparison	Observations_genotype	Observations_reference
FOSL2	5.18	0.0338	0.24	0.00803	7.4	22.1	2.55e-06	1.47	RV	CELLSTATES	cDC2	control_PVneg	3	8

## Sheet: control_RBM20
Gene	logFC	FDR	mean_exp_control	mean_exp_genotype	logCPM	F	PValue	FDR_plot	Region	annotation_level	cell_state	comparison	Observations_genotype	Observations_reference
TPRG1	5.96	1.18e-05	0.139	0.00745	7.06	36.1	1.84e-09	4.93	RV	CELLSTATES	cDC2	control_RBM20	5	8
PRICKLE1	5.48	0.00282	0.0619	0	6.53	23.4	1.32e-06	2.55	RV	CELLSTATES	cDC2	control_RBM20	5	8
CD300E	5.34	0.00282	0.18	0	6.82	24	9.44e-07	2.55	RV	CELLSTATES	cDC2	control_RBM20	5	8
COL3A1	4.83	0.0359	0.0278	0	6.32	16.1	5.9e-05	1.45	RV	CELLSTATES	cDC2	control_RBM20	5	8
ENPP2	4.83	0.0359	0.0278	0	6.32	16.1	5.9e-05	1.45	RV	CELLSTATES	cDC2	control_RBM20	5	8
DPYSL3	4.61	0.0408	0.044	0	6.46	15.6	7.87e-05	1.39	RV	CELLSTATES	cDC2	control_RBM20	5	8
CXCL2	4.55	0.0359	0.0851	0	6.5	16.1	5.88e-05	1.45	RV	CELLSTATES	cDC2	control_RBM20	5	8
FCN1	4.38	0.0312	0.0671	0.00417	6.56	17	3.66e-05	1.51	RV	CELLSTATES	cDC2	control_RBM20	5	8
LINC01146	4.36	0.0359	0.0417	0.00417	6.47	16.3	5.48e-05	1.45	RV	CELLSTATES	cDC2	control_RBM20	5	8
TNC	3.9	0.0201	0.108	0.0297	6.87	18.5	1.73e-05	1.7	RV	CELLSTATES	cDC2	control_RBM20	5	8
HBEGF	3.71	0.0236	0.177	0.0306	7.15	17.8	2.4e-05	1.63	RV	CELLSTATES	cDC2	control_RBM20	5	8
PLAU	3.71	0.0359	0.174	0.0116	6.94	16.3	5.31e-05	1.45	RV	CELLSTATES	cDC2	control_RBM20	5	8

## Sheet: control_TTN
Gene	logFC	FDR	mean_exp_control	mean_exp_genotype	logCPM	F	PValue	FDR_plot	Region	annotation_level	cell_state	comparison	Observations_genotype	Observations_reference
KIFC3	5.19	0.00073	0.116	0	6.97	24.5	7.44e-07	3.14	RV	CELLSTATES	cDC2	control_TTN	6	8
CD300E	4.93	0.00108	0.18	0	7.02	23.3	1.36e-06	2.96	RV	CELLSTATES	cDC2	control_TTN	6	8
FCN1	4.67	0.00791	0.0671	0	6.76	18.1	2.05e-05	2.1	RV	CELLSTATES	cDC2	control_TTN	6	8
LILRA6	4.65	0.00776	0.0575	0	6.77	18.4	1.83e-05	2.11	RV	CELLSTATES	cDC2	control_TTN	6	8
FN1	4.36	0.0109	0.0856	0.00355	6.89	17	3.68e-05	1.96	RV	CELLSTATES	cDC2	control_TTN	6	8
RHOU	4.34	0.00715	0.111	0.00355	6.95	18.7	1.57e-05	2.15	RV	CELLSTATES	cDC2	control_TTN	6	8
TNC	4.27	0.00646	0.108	0.00794	7.02	18.9	1.37e-05	2.19	RV	CELLSTATES	cDC2	control_TTN	6	8
GPC6	4.18	0.0281	0.0417	0	6.67	14.4	0.000148	1.55	RV	CELLSTATES	cDC2	control_TTN	6	8
STAT4	4.16	0.00403	0.187	0.00926	7.16	20.1	7.27e-06	2.39	RV	CELLSTATES	cDC2	control_TTN	6	8
CXCL2	4.08	0.0239	0.0851	0	6.73	14.9	0.000112	1.62	RV	CELLSTATES	cDC2	control_TTN	6	8
HBEGF	3.98	0.00223	0.177	0.0104	7.3	21.6	3.32e-06	2.65	RV	CELLSTATES	cDC2	control_TTN	6	8
AC079447.1	3.86	0.0358	0.0995	0.00355	6.81	13.8	0.000205	1.45	RV	CELLSTATES	cDC2	control_TTN	6	8
PLAU	3.29	0.0243	0.174	0.015	7.14	14.8	0.000119	1.61	RV	CELLSTATES	cDC2	control_TTN	6	8
EEPD1	3.14	0.02	0.194	0.0244	7.3	15.5	8.15e-05	1.7	RV	CELLSTATES	cDC2	control_TTN	6	8
THBS1	2.97	0.00494	0.681	0.0621	8.08	19.6	9.68e-06	2.31	RV	CELLSTATES	cDC2	control_TTN	6	8
SLC16A10	2.93	0.00216	0.595	0.0899	8.16	21.8	3.04e-06	2.67	RV	CELLSTATES	cDC2	control_TTN	6	8
SLC2A3	2.8	0.0187	0.569	0.034	8.04	15.7	7.31e-05	1.73	RV	CELLSTATES	cDC2	control_TTN	6	8
CTSL	2.77	0.0363	0.22	0.0483	7.44	13.7	0.00021	1.44	RV	CELLSTATES	cDC2	control_TTN	6	8
LGMN	2.76	0.00833	0.449	0.0636	7.89	17.9	2.29e-05	2.08	RV	CELLSTATES	cDC2	control_TTN	6	8
TGFBI	2.73	0.00216	0.668	0.14	8.53	21.9	2.91e-06	2.67	RV	CELLSTATES	cDC2	control_TTN	6	8
CR1	2.57	0.0213	0.372	0.0845	7.95	15.3	9.34e-05	1.67	RV	CELLSTATES	cDC2	control_TTN	6	8
SH3RF3	2.53	0.034	0.285	0.0651	7.73	14	0.000185	1.47	RV	CELLSTATES	cDC2	control_TTN	6	8
ADGRE2	2.45	0.0217	0.505	0.0948	8.03	15.2	9.69e-05	1.66	RV	CELLSTATES	cDC2	control_TTN	6	8
CREM	2.43	0.0091	0.567	0.149	8.44	17.7	2.58e-05	2.04	RV	CELLSTATES	cDC2	control_TTN	6	8
TYMP	2.4	0.00773	0.891	0.157	8.74	18.4	1.76e-05	2.11	RV	CELLSTATES	cDC2	control_TTN	6	8
NAMPT	2.31	0.0058	1.59	0.439	9.53	19.2	1.18e-05	2.24	RV	CELLSTATES	cDC2	control_TTN	6	8
HIF1A	2.3	0.00226	1.38	0.332	9.27	21.5	3.54e-06	2.65	RV	CELLSTATES	cDC2	control_TTN	6	8
PLAUR	2.29	0.0243	0.794	0.117	8.46	14.7	0.000126	1.61	RV	CELLSTATES	cDC2	control_TTN	6	8
CEMIP2	2.23	0.0354	0.584	0.138	8.35	13.8	0.0002	1.45	RV	CELLSTATES	cDC2	control_TTN	6	8
FPR3	2.22	0.0133	0.788	0.196	8.65	16.5	4.81e-05	1.87	RV	CELLSTATES	cDC2	control_TTN	6	8
MB21D2	2.21	0.034	0.72	0.147	8.37	14	0.000187	1.47	RV	CELLSTATES	cDC2	control_TTN	6	8
PPARD	2.18	0.0243	0.626	0.168	8.42	14.7	0.000126	1.61	RV	CELLSTATES	cDC2	control_TTN	6	8
RAPGEF1	2.03	0.00791	1.43	0.457	9.46	18.1	2.04e-05	2.1	RV	CELLSTATES	cDC2	control_TTN	6	8
MSR1	1.86	0.0212	2.15	0.771	10	15.3	9.16e-05	1.67	RV	CELLSTATES	cDC2	control_TTN	6	8
SLC9A9	1.86	0.0405	1.65	0.623	9.6	13.5	0.000238	1.39	RV	CELLSTATES	cDC2	control_TTN	6	8
SIPA1L1	1.6	0.0158	2.86	1.25	10.5	16.1	5.93e-05	1.8	RV	CELLSTATES	cDC2	control_TTN	6	8
MALAT1	0.634	4.67e-06	136	116	16.4	36.1	1.83e-09	5.33	RV	CELLSTATES	cDC2	control_TTN	6	8
