# Supplementary material for: Pathogenic variants damage cell composition and single cell transcription in cardiomyopathies
Source: Science. Author manuscript; Available in PMC 2022 Oct 3. (PMC9528698; doi:10.1126/science.abo1984)
Supplement: Supp table 45.8 [file NIHMS1835045-supplement-Supp_table_45_8.xlsx]

## Sheet: Index
Column name	Description
Gene	Gene symbol, Ensembl 84
logFC	log2-fold change
FDR	False discovery rate; FDR is the PValue after (by default) Benjamini-Hochberg correction.
mean_exp_control	Mean expression values across controls
mean_exp_genotype	Mean expression values across disease samples
logCPM	logCPM is the average expression of all pseudobulked samples for that particular gene across all samples on the log2-scale expressed in counts per million (cpm, as calculated by edgeR after normalization).
F	Output of quasi-likelihood F-test
PValue	PValue is the nominal p-value derived from F
FDR_plot	-log10(False discovery rate)
Region	Studied region (LV or RV)
annotation_level	Cell-type or cell-state
cell_state/state	Specification which cell-type or state was analysed
comparison	Specification control_GENOTYPE
Observations_genotype	Numbers of Patients included in edgeR (patients with low number of nuclei have been excluded)
Observations_reference	Numbers of Patients included in edgeR (patients with low number of nuclei have been excluded)

## Sheet: LMNA_control
Gene	logFC	FDR	mean_exp_control	mean_exp_genotype	logCPM	F	PValue	FDR_plot	Region	annotation_level	cell_state	comparison	Observations_genotype	Observations_reference
AC134312.4	7.9	0.00155	0	0.0417	6.31	23.4	1.32e-06	2.81	RV	CELLSTATES	cDC2	control_LMNA	6	8
CH25H	7.08	0.00683	0	0.0333	6.27	19.9	8.27e-06	2.17	RV	CELLSTATES	cDC2	control_LMNA	6	8
C17orf67	5.86	0.0414	0	0.0842	6.6	14.9	0.000114	1.38	RV	CELLSTATES	cDC2	control_LMNA	6	8
AKR1B1	5.44	0.0433	0.0208	0.0951	6.68	14.5	0.000137	1.36	RV	CELLSTATES	cDC2	control_LMNA	6	8
PDK4	5.24	1.64e-12	0.335	2.58	9.95	68.5	1.27e-16	11.8	RV	CELLSTATES	cDC2	control_LMNA	6	8
TMEM220	4.99	0.0408	0	0.148	6.91	15.1	0.000104	1.39	RV	CELLSTATES	cDC2	control_LMNA	6	8
ALOX15B	4.32	0.00127	0.0729	0.498	7.99	24.4	7.81e-07	2.9	RV	CELLSTATES	cDC2	control_LMNA	6	8
RBMS3-AS3	3.83	0.0154	0.0538	0.335	7.65	17.4	2.97e-05	1.81	RV	CELLSTATES	cDC2	control_LMNA	6	8
PKP2	3.71	0.0106	0.0972	0.387	7.78	18.7	1.55e-05	1.98	RV	CELLSTATES	cDC2	control_LMNA	6	8
CSGALNACT1	3.69	8.61e-06	0.851	5.3	10.8	35.4	2.66e-09	5.07	RV	CELLSTATES	cDC2	control_LMNA	6	8
ZBTB16	3.66	5.92e-06	0.539	3.44	10.2	37.3	1.01e-09	5.23	RV	CELLSTATES	cDC2	control_LMNA	6	8
SLC1A3	3.29	0.000396	0.992	3.25	10.3	26.9	2.14e-07	3.4	RV	CELLSTATES	cDC2	control_LMNA	6	8
CPM	3.22	0.000124	0.509	3.76	10.3	29.8	4.78e-08	3.91	RV	CELLSTATES	cDC2	control_LMNA	6	8
NHSL1	3.2	5.92e-06	0.683	5.56	10.8	36.7	1.37e-09	5.23	RV	CELLSTATES	cDC2	control_LMNA	6	8
ADGRG6	3.11	0.0354	0.0509	0.504	7.95	15.4	8.74e-05	1.45	RV	CELLSTATES	cDC2	control_LMNA	6	8
CLEC4E	3.1	0.00683	0.119	0.722	8.43	20	7.72e-06	2.17	RV	CELLSTATES	cDC2	control_LMNA	6	8
INPP4B	2.86	0.00706	0.131	0.865	8.66	19.7	9.26e-06	2.15	RV	CELLSTATES	cDC2	control_LMNA	6	8
FKBP5	2.81	0.00023	3.5	12.8	12.1	28.3	1.06e-07	3.64	RV	CELLSTATES	cDC2	control_LMNA	6	8
ZDHHC14	2.67	0.0414	0.16	0.707	8.36	14.8	0.000118	1.38	RV	CELLSTATES	cDC2	control_LMNA	6	8
CD163	2.46	0.0179	1.89	4.89	10.9	17	3.73e-05	1.75	RV	CELLSTATES	cDC2	control_LMNA	6	8
INSR	2.45	0.0121	0.285	1.46	9.27	18.1	2.1e-05	1.92	RV	CELLSTATES	cDC2	control_LMNA	6	8
GALNT2	2.41	0.0414	0.166	0.936	8.68	14.8	0.000118	1.38	RV	CELLSTATES	cDC2	control_LMNA	6	8
HERPUD1	2.37	0.00683	0.637	2.06	9.81	19.8	8.43e-06	2.17	RV	CELLSTATES	cDC2	control_LMNA	6	8
PDE3B	2.24	0.0354	0.454	1.88	9.54	15.4	8.56e-05	1.45	RV	CELLSTATES	cDC2	control_LMNA	6	8
SRGAP2B	2.22	0.0472	0.526	1.99	9.66	14.2	0.000164	1.33	RV	CELLSTATES	cDC2	control_LMNA	6	8
SRGAP2	2.13	0.0442	1	3.31	10.3	14.4	0.000146	1.35	RV	CELLSTATES	cDC2	control_LMNA	6	8
FMN1	1.96	0.00805	1.84	7.03	11.3	19.3	1.12e-05	2.09	RV	CELLSTATES	cDC2	control_LMNA	6	8
ELMO1	1.67	0.0176	1.99	6.72	11.3	17.1	3.52e-05	1.76	RV	CELLSTATES	cDC2	control_LMNA	6	8

## Sheet: PKP2_control
Gene	logFC	FDR	mean_exp_control	mean_exp_genotype	logCPM	F	PValue	FDR_plot	Region	annotation_level	cell_state	comparison	Observations_genotype	Observations_reference
LPL	6.99	0.0111	0	0.133	6.57	17.5	2.81e-05	1.95	RV	CELLSTATES	cDC2	control_PKP2	5	8
EPHA1-AS1	6.67	0.017	0	0.145	6.65	16.2	5.76e-05	1.77	RV	CELLSTATES	cDC2	control_PKP2	5	8
AL138899.1	6.53	0.0124	0	0.163	6.75	17.2	3.33e-05	1.91	RV	CELLSTATES	cDC2	control_PKP2	5	8
ANKRD22	6.2	0.00413	0.0781	0.222	7.1	20.5	6.04e-06	2.38	RV	CELLSTATES	cDC2	control_PKP2	5	8
CCL3	6.04	0.0449	0	0.12	6.54	13.5	0.000239	1.35	RV	CELLSTATES	cDC2	control_PKP2	5	8
TCF7L1	6.02	0.0106	0.0208	0.201	6.92	17.9	2.38e-05	1.97	RV	CELLSTATES	cDC2	control_PKP2	5	8
ALDH1L2	5.8	0.0111	0.0156	0.184	6.87	17.6	2.78e-05	1.95	RV	CELLSTATES	cDC2	control_PKP2	5	8
PDK4	5.59	1.29e-06	0.335	2.03	9.53	39.4	3.47e-10	5.89	RV	CELLSTATES	cDC2	control_PKP2	5	8
AL590617.2	5.49	0.0424	0	0.192	6.94	13.7	0.000219	1.37	RV	CELLSTATES	cDC2	control_PKP2	5	8
P2RY12	5.16	0.000691	0.177	0.491	7.9	24.8	6.38e-07	3.16	RV	CELLSTATES	cDC2	control_PKP2	5	8
AP002518.2	5.09	0.0463	0.0208	0.174	6.84	13.4	0.000253	1.33	RV	CELLSTATES	cDC2	control_PKP2	5	8
TPD52	4.82	0.0328	0.096	0.167	6.93	14.4	0.000152	1.48	RV	CELLSTATES	cDC2	control_PKP2	5	8
ZBTB16	4.58	5.16e-06	0.539	3.41	10.1	36	1.99e-09	5.29	RV	CELLSTATES	cDC2	control_PKP2	5	8
CSGALNACT1	4.47	4.67e-05	0.851	5.28	10.7	31	2.52e-08	4.33	RV	CELLSTATES	cDC2	control_PKP2	5	8
SLC1A3	4.46	4.67e-05	0.992	3.1	10.2	31.2	2.27e-08	4.33	RV	CELLSTATES	cDC2	control_PKP2	5	8
ALOX15B	4.17	0.0264	0.0729	0.413	7.72	14.9	0.000112	1.58	RV	CELLSTATES	cDC2	control_PKP2	5	8
ADGRG6	4.12	0.0153	0.0509	0.439	7.7	16.6	4.72e-05	1.81	RV	CELLSTATES	cDC2	control_PKP2	5	8
FKBP5	3.97	8.06e-07	3.5	14.3	12.2	42.8	6.2e-11	6.09	RV	CELLSTATES	cDC2	control_PKP2	5	8
CPM	3.92	0.00011	0.509	4.03	10.4	28.9	7.64e-08	3.96	RV	CELLSTATES	cDC2	control_PKP2	5	8
CLEC4E	3.84	0.0111	0.119	0.671	8.23	17.5	2.92e-05	1.95	RV	CELLSTATES	cDC2	control_PKP2	5	8
SORT1	3.76	0.0351	0.088	0.529	7.95	14.1	0.00017	1.46	RV	CELLSTATES	cDC2	control_PKP2	5	8
CD163	3.69	0.000136	1.89	4.58	10.8	28.3	1.05e-07	3.87	RV	CELLSTATES	cDC2	control_PKP2	5	8
PSTPIP2	3.52	0.00855	0.616	2.1	9.65	18.4	1.78e-05	2.07	RV	CELLSTATES	cDC2	control_PKP2	5	8
CCND3	3.4	0.0125	0.526	1.92	9.57	17.1	3.46e-05	1.9	RV	CELLSTATES	cDC2	control_PKP2	5	8
PDGFC	3.33	0.00647	0.323	1.33	9.05	19.3	1.15e-05	2.19	RV	CELLSTATES	cDC2	control_PKP2	5	8
NHSL1	3.23	0.00144	0.683	5.14	10.7	23	1.66e-06	2.84	RV	CELLSTATES	cDC2	control_PKP2	5	8
INPP4B	3.14	0.0256	0.131	0.893	8.55	15.1	0.000103	1.59	RV	CELLSTATES	cDC2	control_PKP2	5	8
DEPTOR	3.11	0.0169	0.277	1.47	9.13	16.3	5.39e-05	1.77	RV	CELLSTATES	cDC2	control_PKP2	5	8
INSR	3.06	0.0153	0.285	2.38	9.75	16.6	4.69e-05	1.81	RV	CELLSTATES	cDC2	control_PKP2	5	8
SRGAP2B	2.94	0.028	0.526	2.5	9.86	14.8	0.000121	1.55	RV	CELLSTATES	cDC2	control_PKP2	5	8
SRGAP2	2.88	0.0148	1	4.04	10.5	16.7	4.33e-05	1.83	RV	CELLSTATES	cDC2	control_PKP2	5	8
HDAC9	2.79	0.00565	1.81	4.71	10.8	19.7	9.2e-06	2.25	RV	CELLSTATES	cDC2	control_PKP2	5	8
MRC1	2.15	0.0296	2.68	6.3	11.2	14.6	0.000132	1.53	RV	CELLSTATES	cDC2	control_PKP2	5	8
FMN1	2.1	0.0264	1.84	6.55	11.2	15	0.00011	1.58	RV	CELLSTATES	cDC2	control_PKP2	5	8

## Sheet: PVneg_control
Gene	logFC	FDR	mean_exp_control	mean_exp_genotype	logCPM	F	PValue	FDR_plot	Region	annotation_level	cell_state	comparison	Observations_genotype	Observations_reference

## Sheet: RBM20_control
Gene	logFC	FDR	mean_exp_control	mean_exp_genotype	logCPM	F	PValue	FDR_plot	Region	annotation_level	cell_state	comparison	Observations_genotype	Observations_reference
MPPED2	3.32	0.00436	0.104	0.879	8.34	22.3	2.39e-06	2.36	RV	CELLSTATES	cDC2	control_RBM20	5	8
CSGALNACT1	3.16	0.000181	0.851	4.13	10.5	30	4.25e-08	3.74	RV	CELLSTATES	cDC2	control_RBM20	5	8
NHSL1	3.06	8.73e-06	0.683	5.03	10.6	38.1	6.83e-10	5.06	RV	CELLSTATES	cDC2	control_RBM20	5	8
TENM4	3.05	0.0408	0.0298	0.555	7.88	15.6	7.73e-05	1.39	RV	CELLSTATES	cDC2	control_RBM20	5	8
ZBTB16	2.9	0.00657	0.539	2.41	9.86	21.2	4.11e-06	2.18	RV	CELLSTATES	cDC2	control_RBM20	5	8
INPP4B	2.79	0.0236	0.131	0.709	8.28	17.9	2.37e-05	1.63	RV	CELLSTATES	cDC2	control_RBM20	5	8
CPM	2.56	0.0191	0.509	2.77	9.98	18.7	1.5e-05	1.72	RV	CELLSTATES	cDC2	control_RBM20	5	8
INSR	2.37	0.0408	0.285	1.32	9.11	15.6	7.98e-05	1.39	RV	CELLSTATES	cDC2	control_RBM20	5	8
CERS6	2.32	0.0255	0.444	1.96	9.46	17.6	2.79e-05	1.59	RV	CELLSTATES	cDC2	control_RBM20	5	8
CHKA	2.3	0.0408	0.309	1.63	9.24	15.8	7.16e-05	1.39	RV	CELLSTATES	cDC2	control_RBM20	5	8
MAN1A1	2.29	0.00282	0.861	3.97	10.4	23.5	1.22e-06	2.55	RV	CELLSTATES	cDC2	control_RBM20	5	8
CD163	2.26	0.0433	1.89	4.23	10.8	15.4	8.8e-05	1.36	RV	CELLSTATES	cDC2	control_RBM20	5	8
KCNMA1	2.03	0.00952	0.492	2.94	9.82	20.3	6.7e-06	2.02	RV	CELLSTATES	cDC2	control_RBM20	5	8
FKBP5	1.9	0.0359	3.5	8.82	11.7	16.4	5.09e-05	1.45	RV	CELLSTATES	cDC2	control_RBM20	5	8

## Sheet: TTN_control
Gene	logFC	FDR	mean_exp_control	mean_exp_genotype	logCPM	F	PValue	FDR_plot	Region	annotation_level	cell_state	comparison	Observations_genotype	Observations_reference
AL590617.2	4.51	0.0158	0	0.192	7.33	16.1	6.09e-05	1.8	RV	CELLSTATES	cDC2	control_TTN	6	8
AKR1C3	4.3	0.024	0	0.131	6.89	14.9	0.000115	1.62	RV	CELLSTATES	cDC2	control_TTN	6	8
TMEM156	4.18	0.0029	0.00694	0.275	7.26	20.9	4.78e-06	2.54	RV	CELLSTATES	cDC2	control_TTN	6	8
AL158071.4	4.02	0.00429	0.00463	0.298	7.31	19.9	8.07e-06	2.37	RV	CELLSTATES	cDC2	control_TTN	6	8
TCF7L1	3.65	0.0243	0.0208	0.193	7.18	14.8	0.000122	1.61	RV	CELLSTATES	cDC2	control_TTN	6	8
PDK4	3.54	1.38e-08	0.335	2.45	9.79	49.3	2.16e-12	7.86	RV	CELLSTATES	cDC2	control_TTN	6	8
ZBTB16	3.42	2.77e-10	0.539	3.77	10.3	58.4	2.17e-14	9.56	RV	CELLSTATES	cDC2	control_TTN	6	8
ADGRG6	3.28	0.0109	0.0509	0.601	8.3	17.1	3.51e-05	1.96	RV	CELLSTATES	cDC2	control_TTN	6	8
ALOX15B	3.19	0.0109	0.0729	0.492	8.1	17.1	3.58e-05	1.96	RV	CELLSTATES	cDC2	control_TTN	6	8
LEPROTL1	3	0.0239	0.0162	0.317	7.45	14.9	0.000112	1.62	RV	CELLSTATES	cDC2	control_TTN	6	8
PKP2	2.98	0.00791	0.0972	0.486	8.03	18.2	1.97e-05	2.1	RV	CELLSTATES	cDC2	control_TTN	6	8
INPP4B	2.97	0.000733	0.131	1.03	8.81	24.3	8.04e-07	3.13	RV	CELLSTATES	cDC2	control_TTN	6	8
INSR	2.68	7.76e-05	0.285	1.81	9.5	29.8	4.86e-08	4.11	RV	CELLSTATES	cDC2	control_TTN	6	8
NHSL1	2.62	4.67e-06	0.683	4.51	10.7	36.9	1.26e-09	5.33	RV	CELLSTATES	cDC2	control_TTN	6	8
AP001636.3	2.57	0.0091	0.0506	0.611	8.2	17.7	2.64e-05	2.04	RV	CELLSTATES	cDC2	control_TTN	6	8
CHPT1	2.57	0.000371	0.396	1.94	9.62	26	3.49e-07	3.43	RV	CELLSTATES	cDC2	control_TTN	6	8
CPM	2.56	7.37e-05	0.509	3.57	10.4	30.1	4.05e-08	4.13	RV	CELLSTATES	cDC2	control_TTN	6	8
FLT3	2.51	0.00102	0.394	1.32	9.1	23.6	1.2e-06	2.99	RV	CELLSTATES	cDC2	control_TTN	6	8
CSGALNACT1	2.46	7.37e-05	0.851	3.93	10.5	30.3	3.68e-08	4.13	RV	CELLSTATES	cDC2	control_TTN	6	8
PSTPIP2	2.4	0.000371	0.616	2.15	9.75	26.2	3.14e-07	3.43	RV	CELLSTATES	cDC2	control_TTN	6	8
GALNT2	2.31	0.0199	0.166	0.802	8.57	15.6	7.97e-05	1.7	RV	CELLSTATES	cDC2	control_TTN	6	8
DEPTOR	2.3	0.00978	0.277	1.32	9.18	17.4	3.07e-05	2.01	RV	CELLSTATES	cDC2	control_TTN	6	8
SNX10	2.29	0.0493	0.125	0.555	8.2	13.1	0.000294	1.31	RV	CELLSTATES	cDC2	control_TTN	6	8
CERS6	2.15	0.00353	0.444	1.94	9.64	20.5	6.08e-06	2.45	RV	CELLSTATES	cDC2	control_TTN	6	8
RUNX2	2.12	0.021	0.243	0.965	8.79	15.4	8.87e-05	1.68	RV	CELLSTATES	cDC2	control_TTN	6	8
PHLPP1	2.1	0.0298	0.174	0.741	8.45	14.3	0.000159	1.53	RV	CELLSTATES	cDC2	control_TTN	6	8
PRKCH	2.04	0.0207	0.416	1.3	9.19	15.4	8.6e-05	1.68	RV	CELLSTATES	cDC2	control_TTN	6	8
CHKA	2	0.0243	0.309	1.39	9.25	14.7	0.000125	1.61	RV	CELLSTATES	cDC2	control_TTN	6	8
FKBP5	1.91	4.67e-06	3.5	11	12	36.3	1.68e-09	5.33	RV	CELLSTATES	cDC2	control_TTN	6	8
SRGAP2B	1.89	0.0239	0.526	1.85	9.66	15	0.00011	1.62	RV	CELLSTATES	cDC2	control_TTN	6	8
MS4A4E	1.84	0.00919	0.632	2.41	9.95	17.5	2.81e-05	2.04	RV	CELLSTATES	cDC2	control_TTN	6	8
SRGAP2	1.77	0.00911	1	3.02	10.3	17.6	2.71e-05	2.04	RV	CELLSTATES	cDC2	control_TTN	6	8
TXNIP	1.73	0.00833	0.952	2.73	10.1	18	2.25e-05	2.08	RV	CELLSTATES	cDC2	control_TTN	6	8
AFF3	1.68	0.000371	1.65	5.13	11	26.1	3.2e-07	3.43	RV	CELLSTATES	cDC2	control_TTN	6	8
ELMO1	1.68	0.000191	1.99	6.96	11.4	27.8	1.34e-07	3.72	RV	CELLSTATES	cDC2	control_TTN	6	8
SRGAP1	1.67	0.0141	1.05	3.11	10.4	16.4	5.2e-05	1.85	RV	CELLSTATES	cDC2	control_TTN	6	8
HDAC9	1.52	0.0123	1.81	3.74	10.7	16.7	4.35e-05	1.91	RV	CELLSTATES	cDC2	control_TTN	6	8
SMAP2	1.5	0.0354	1.13	3.05	10.4	13.8	0.000198	1.45	RV	CELLSTATES	cDC2	control_TTN	6	8
CELF2	1.3	0.0121	2.74	6.51	11.4	16.8	4.19e-05	1.92	RV	CELLSTATES	cDC2	control_TTN	6	8
