# Supplementary material for: Pathogenic variants damage cell composition and single cell transcription in cardiomyopathies
Source: Science. Author manuscript; Available in PMC 2022 Oct 3. (PMC9528698; doi:10.1126/science.abo1984)
Supplement: Supp table 45.9 [file NIHMS1835045-supplement-Supp_table_45_9.xlsx]

## Sheet: Index
Column name	Description
Gene	Gene symbol, Ensembl 84
logFC	log2-fold change
FDR	False discovery rate; FDR is the PValue after (by default) Benjamini-Hochberg correction.
mean_exp_control	Mean expression values across controls
mean_exp_genotype	Mean expression values across disease samples
logCPM	logCPM is the average expression of all pseudobulked samples for that particular gene across all samples on the log2-scale expressed in counts per million (cpm, as calculated by edgeR after normalization).
F	Output of quasi-likelihood F-test
PValue	PValue is the nominal p-value derived from F
FDR_plot	-log10(False discovery rate)
Region	Studied region (LV or RV)
annotation_level	Cell-type or cell-state
cell_state/state	Specification which cell-type or state was analysed
comparison	Specification control_GENOTYPE
Observations_genotype	Numbers of Patients included in edgeR (patients with low number of nuclei have been excluded)
Observations_reference	Numbers of Patients included in edgeR (patients with low number of nuclei have been excluded)

## Sheet: control_LMNA
Gene	logFC	FDR	mean_exp_control	mean_exp_genotype	logCPM	F	PValue	FDR_plot	Region	annotation_level	cell_state	comparison	Observations_genotype	Observations_reference
AC009950.1	4.13	0.0392	0.11	0	6.09	20.9	9.55e-05	1.41	RV	CELLSTATES	MP_TREM2	control_LMNA	6	9

## Sheet: control_PKP2
Gene	logFC	FDR	mean_exp_control	mean_exp_genotype	logCPM	F	PValue	FDR_plot	Region	annotation_level	cell_state	comparison	Observations_genotype	Observations_reference

## Sheet: control_PVneg
Gene	logFC	FDR	mean_exp_control	mean_exp_genotype	logCPM	F	PValue	FDR_plot	Region	annotation_level	cell_state	comparison	Observations_genotype	Observations_reference

## Sheet: control_RBM20
Gene	logFC	FDR	mean_exp_control	mean_exp_genotype	logCPM	F	PValue	FDR_plot	Region	annotation_level	cell_state	comparison	Observations_genotype	Observations_reference

## Sheet: control_TTN
Gene	logFC	FDR	mean_exp_control	mean_exp_genotype	logCPM	F	PValue	FDR_plot	Region	annotation_level	cell_state	comparison	Observations_genotype	Observations_reference
SLC2A3	4.17	0.0408	0.488	0.0204	7.58	19.3	0.000155	1.39	RV	CELLSTATES	MP_TREM2	control_TTN	6	9
RAB7B	3.38	0.00792	0.556	0.0552	7.9	30.7	7.18e-06	2.1	RV	CELLSTATES	MP_TREM2	control_TTN	6	9
SPP1	3.03	0.0135	1.44	0.182	9.01	27	1.81e-05	1.87	RV	CELLSTATES	MP_TREM2	control_TTN	6	9
CD36	2.92	0.017	3.47	0.367	10	24.9	3.1e-05	1.77	RV	CELLSTATES	MP_TREM2	control_TTN	6	9
CTSL	2.8	0.0282	0.528	0.0815	7.94	21.5	8.17e-05	1.55	RV	CELLSTATES	MP_TREM2	control_TTN	6	9
