# Supplementary material for: Pathogenic variants damage cell composition and single cell transcription in cardiomyopathies
Source: Science. Author manuscript; Available in PMC 2022 Oct 3. (PMC9528698; doi:10.1126/science.abo1984)
Supplement: Supp table 45.11 [file NIHMS1835045-supplement-Supp_table_45_11.xlsx]

## Sheet: Index
Column name	Description
Gene	Gene symbol, Ensembl 84
logFC	log2-fold change
FDR	False discovery rate; FDR is the PValue after (by default) Benjamini-Hochberg correction.
mean_exp_control	Mean expression values across controls
mean_exp_genotype	Mean expression values across disease samples
logCPM	logCPM is the average expression of all pseudobulked samples for that particular gene across all samples on the log2-scale expressed in counts per million (cpm, as calculated by edgeR after normalization).
F	Output of quasi-likelihood F-test
PValue	PValue is the nominal p-value derived from F
FDR_plot	-log10(False discovery rate)
Region	Studied region (LV or RV)
annotation_level	Cell-type or cell-state
cell_state/state	Specification which cell-type or state was analysed
comparison	Specification control_GENOTYPE
Observations_genotype	Numbers of Patients included in edgeR (patients with low number of nuclei have been excluded)
Observations_reference	Numbers of Patients included in edgeR (patients with low number of nuclei have been excluded)

## Sheet: LMNA_control
Gene	logFC	FDR	mean_exp_control	mean_exp_genotype	logCPM	F	PValue	FDR_plot	Region	annotation_level	cell_state	comparison	Observations_genotype	Observations_reference
ACACB	5.16	0.0101	0	0.38	7.68	18.7	1.55e-05	1.99	RV	CELLSTATES	MP_FOLR2	control_LMNA	7	6
AC007262.2	5.13	0.0101	0	0.405	7.89	18.7	1.51e-05	1.99	RV	CELLSTATES	MP_FOLR2	control_LMNA	7	6
SORT1	5.12	0.0101	0	0.396	7.86	18.6	1.6e-05	1.99	RV	CELLSTATES	MP_FOLR2	control_LMNA	7	6
AC002070.1	4.82	0.0459	0	0.272	7.4	14.9	0.000116	1.34	RV	CELLSTATES	MP_FOLR2	control_LMNA	7	6
ALOX15B	3.53	0.0224	0.0296	0.451	7.9	16.8	4.25e-05	1.65	RV	CELLSTATES	MP_FOLR2	control_LMNA	7	6
NHSL1	3.48	4.86e-08	0.189	3.89	10.4	46.9	7.67e-12	7.31	RV	CELLSTATES	MP_FOLR2	control_LMNA	7	6
PDK4	3.45	4.86e-08	0.515	4.32	10.7	47.5	5.52e-12	7.31	RV	CELLSTATES	MP_FOLR2	control_LMNA	7	6
CHPT1	3.28	0.00452	0.0722	0.976	8.89	21.3	4.01e-06	2.35	RV	CELLSTATES	MP_FOLR2	control_LMNA	7	6
ARRDC3	3.09	0.0175	0.0741	0.667	8.39	17.3	3.15e-05	1.76	RV	CELLSTATES	MP_FOLR2	control_LMNA	7	6
ZBTB16	2.84	0.000138	0.35	2.91	10.1	29.2	6.55e-08	3.86	RV	CELLSTATES	MP_FOLR2	control_LMNA	7	6
KCNMA1	2.64	0.000139	0.716	2.43	9.98	28.9	7.65e-08	3.86	RV	CELLSTATES	MP_FOLR2	control_LMNA	7	6
SH3PXD2B	2.6	0.0417	0.108	0.775	8.54	15.2	9.86e-05	1.38	RV	CELLSTATES	MP_FOLR2	control_LMNA	7	6
CSGALNACT1	2.55	2.48e-06	0.676	5.14	10.9	37.8	7.81e-10	5.61	RV	CELLSTATES	MP_FOLR2	control_LMNA	7	6
CCND3	2.43	0.0175	0.186	1.49	9.27	17.4	3e-05	1.76	RV	CELLSTATES	MP_FOLR2	control_LMNA	7	6
CHKA	2.26	0.0371	0.22	1.37	9.19	15.5	8.14e-05	1.43	RV	CELLSTATES	MP_FOLR2	control_LMNA	7	6
FKBP5	2.16	1.53e-06	2.14	13.1	12.2	39.3	3.63e-10	5.81	RV	CELLSTATES	MP_FOLR2	control_LMNA	7	6
CPM	1.96	0.00452	0.616	4.66	10.8	21.1	4.28e-06	2.35	RV	CELLSTATES	MP_FOLR2	control_LMNA	7	6
MAN1A1	1.92	0.000266	1.56	8.4	11.6	27.1	1.89e-07	3.58	RV	CELLSTATES	MP_FOLR2	control_LMNA	7	6
ELMO1	1.79	0.00125	1.64	7.68	11.5	24	9.85e-07	2.9	RV	CELLSTATES	MP_FOLR2	control_LMNA	7	6
TBXAS1	1.79	0.0101	0.731	3.81	10.5	18.8	1.44e-05	1.99	RV	CELLSTATES	MP_FOLR2	control_LMNA	7	6

## Sheet: PKP2_control
Gene	logFC	FDR	mean_exp_control	mean_exp_genotype	logCPM	F	PValue	FDR_plot	Region	annotation_level	cell_state	comparison	Observations_genotype	Observations_reference
CCL4	6.89	0.00631	0	0.221	7.01	21.2	4.1e-06	2.2	RV	CELLSTATES	MP_FOLR2	control_PKP2	4	6
PDK4	3.58	0.000498	0.515	3.39	10.1	27.4	1.62e-07	3.3	RV	CELLSTATES	MP_FOLR2	control_PKP2	4	6
ZBTB16	3.35	0.00297	0.35	2.97	10	23.2	1.45e-06	2.53	RV	CELLSTATES	MP_FOLR2	control_PKP2	4	6
LHFPL6	3.27	0.0486	0.136	0.941	8.5	16.7	4.34e-05	1.31	RV	CELLSTATES	MP_FOLR2	control_PKP2	4	6
MAN1A1	2.62	2.18e-05	1.56	9.54	11.6	34.5	4.36e-09	4.66	RV	CELLSTATES	MP_FOLR2	control_PKP2	4	6
CPM	2.61	0.000736	0.616	6.16	11	26.3	2.99e-07	3.13	RV	CELLSTATES	MP_FOLR2	control_PKP2	4	6
FKBP5	2.56	6.67e-06	2.14	13.2	12	38.5	5.42e-10	5.18	RV	CELLSTATES	MP_FOLR2	control_PKP2	4	6
CSGALNACT1	2.45	0.00631	0.676	5.17	10.8	21.4	3.81e-06	2.2	RV	CELLSTATES	MP_FOLR2	control_PKP2	4	6

## Sheet: PVneg_control
Gene	logFC	FDR	mean_exp_control	mean_exp_genotype	logCPM	F	PValue	FDR_plot	Region	annotation_level	cell_state	comparison	Observations_genotype	Observations_reference

## Sheet: RBM20_control
Gene	logFC	FDR	mean_exp_control	mean_exp_genotype	logCPM	F	PValue	FDR_plot	Region	annotation_level	cell_state	comparison	Observations_genotype	Observations_reference
SLC2A5	11.2	3.43e-07	0	0.271	7.24	44.3	2.81e-11	6.46	RV	CELLSTATES	MP_FOLR2	control_RBM20	4	6
ARRDC5	7.39	0.0328	0	0.127	6.89	18.3	1.84e-05	1.48	RV	CELLSTATES	MP_FOLR2	control_RBM20	4	6
NPPB	6.53	0.0366	0	0.186	7.11	17.6	2.7e-05	1.44	RV	CELLSTATES	MP_FOLR2	control_RBM20	4	6
SLC16A10	4.65	0.00153	0.13	0.677	8.34	25.3	5.02e-07	2.82	RV	CELLSTATES	MP_FOLR2	control_RBM20	4	6
THBS1	4.49	0.000767	0.361	0.734	8.73	27.1	1.89e-07	3.12	RV	CELLSTATES	MP_FOLR2	control_RBM20	4	6

## Sheet: TTN_control
Gene	logFC	FDR	mean_exp_control	mean_exp_genotype	logCPM	F	PValue	FDR_plot	Region	annotation_level	cell_state	comparison	Observations_genotype	Observations_reference
AC007262.2	6.25	0.00116	0	0.536	8.01	23.5	1.26e-06	2.93	RV	CELLSTATES	MP_FOLR2	control_TTN	5	6
GRB10	5.45	0.0348	0	0.2	7.09	15.6	7.81e-05	1.46	RV	CELLSTATES	MP_FOLR2	control_TTN	5	6
GLIS3	3.74	0.00121	0.113	1.26	8.99	23.3	1.41e-06	2.92	RV	CELLSTATES	MP_FOLR2	control_TTN	5	6
ZBTB16	3.52	7.53e-06	0.35	3.72	10.4	35.5	2.5e-09	5.12	RV	CELLSTATES	MP_FOLR2	control_TTN	5	6
NHSL1	3.48	5.15e-06	0.189	3.5	10.2	36.9	1.22e-09	5.29	RV	CELLSTATES	MP_FOLR2	control_TTN	5	6
CHPT1	3.43	0.0239	0.0722	1.09	8.9	16.5	4.96e-05	1.62	RV	CELLSTATES	MP_FOLR2	control_TTN	5	6
OGFRL1	3.43	9.91e-05	0.241	2.15	9.57	29.2	6.58e-08	4	RV	CELLSTATES	MP_FOLR2	control_TTN	5	6
CPM	2.7	5.15e-06	0.616	6.36	11.1	36.8	1.28e-09	5.29	RV	CELLSTATES	MP_FOLR2	control_TTN	5	6
PDK4	2.63	0.0374	0.515	3.07	10.3	15.4	8.69e-05	1.43	RV	CELLSTATES	MP_FOLR2	control_TTN	5	6
CSGALNACT1	2.59	4.68e-05	0.676	5.35	10.9	30.9	2.72e-08	4.33	RV	CELLSTATES	MP_FOLR2	control_TTN	5	6
MAN1A1	2.17	0.000472	1.56	8.65	11.6	25.9	3.53e-07	3.33	RV	CELLSTATES	MP_FOLR2	control_TTN	5	6
FKBP5	2.02	0.00116	2.14	13.5	12.3	23.6	1.21e-06	2.93	RV	CELLSTATES	MP_FOLR2	control_TTN	5	6
