# Supplementary material for: Pathogenic variants damage cell composition and single cell transcription in cardiomyopathies
Source: Science. Author manuscript; Available in PMC 2022 Oct 3. (PMC9528698; doi:10.1126/science.abo1984)
Supplement: Supp table 45.10 [file NIHMS1835045-supplement-Supp_table_45_10.xlsx]

## Sheet: Index
Column name

## Sheet: LMNA_control
Gene

## Sheet: PKP2_control
Gene

## Sheet: PVneg_control
Gene

## Sheet: RBM20_control
Gene

## Sheet: TTN_control
Gene
