# Supplementary material for: Pathogenic variants damage cell composition and single cell transcription in cardiomyopathies
Source: Science. Author manuscript; Available in PMC 2022 Oct 3. (PMC9528698; doi:10.1126/science.abo1984)
Supplement: Supp table 45.12 [file NIHMS1835045-supplement-Supp_table_45_12.xlsx]

## Sheet: Index
Column name	Description
Gene	Gene symbol, Ensembl 84
logFC	log2-fold change
FDR	False discovery rate; FDR is the PValue after (by default) Benjamini-Hochberg correction.
mean_exp_control	Mean expression values across controls
mean_exp_genotype	Mean expression values across disease samples
logCPM	logCPM is the average expression of all pseudobulked samples for that particular gene across all samples on the log2-scale expressed in counts per million (cpm, as calculated by edgeR after normalization).
F	Output of quasi-likelihood F-test
PValue	PValue is the nominal p-value derived from F
FDR_plot	-log10(False discovery rate)
Region	Studied region (LV or RV)
annotation_level	Cell-type or cell-state
cell_state/state	Specification which cell-type or state was analysed
comparison	Specification control_GENOTYPE
Observations_genotype	Numbers of Patients included in edgeR (patients with low number of nuclei have been excluded)
Observations_reference	Numbers of Patients included in edgeR (patients with low number of nuclei have been excluded)

## Sheet: control_LMNA
Gene	logFC	FDR	mean_exp_control	mean_exp_genotype	logCPM	F	PValue	FDR_plot	Region	annotation_level	cell_state	comparison	Observations_genotype	Observations_reference
CCL2	5.67	0.000241	0.173	0.00932	7.31	27.6	1.52e-07	3.62	RV	CELLSTATES	MP_FOLR2	control_LMNA	7	6
MYH7B	5.53	0.0101	0.0606	0	6.96	18.9	1.35e-05	1.99	RV	CELLSTATES	MP_FOLR2	control_LMNA	7	6
RPUSD4	5.37	0.0101	0.0631	0	6.84	19	1.33e-05	1.99	RV	CELLSTATES	MP_FOLR2	control_LMNA	7	6
FCGBP	5.12	0.0101	0.103	0.00311	7.05	18.8	1.48e-05	1.99	RV	CELLSTATES	MP_FOLR2	control_LMNA	7	6
DPY19L2	4.81	0.0371	0.0677	0.00621	7	15.5	8.19e-05	1.43	RV	CELLSTATES	MP_FOLR2	control_LMNA	7	6
PDE1C	4.68	0.0436	0.071	0	6.91	15	0.000107	1.36	RV	CELLSTATES	MP_FOLR2	control_LMNA	7	6
HMGXB4	4.49	0.0417	0.112	0.00932	7.06	15.2	9.81e-05	1.38	RV	CELLSTATES	MP_FOLR2	control_LMNA	7	6
HIVEP3	3.37	0.0371	0.195	0.0379	7.43	15.7	7.62e-05	1.43	RV	CELLSTATES	MP_FOLR2	control_LMNA	7	6
PLN	3.01	0.0175	0.264	0.0963	7.9	17.3	3.17e-05	1.76	RV	CELLSTATES	MP_FOLR2	control_LMNA	7	6
AC120193.1	2.85	0.0101	0.498	0.113	8.15	18.8	1.45e-05	1.99	RV	CELLSTATES	MP_FOLR2	control_LMNA	7	6
RYR2	1.93	0.0314	0.877	0.518	9.25	16	6.2e-05	1.5	RV	CELLSTATES	MP_FOLR2	control_LMNA	7	6
MALAT1	0.969	0.000109	125	101	16.2	30	4.32e-08	3.96	RV	CELLSTATES	MP_FOLR2	control_LMNA	7	6

## Sheet: control_PKP2
Gene	logFC	FDR	mean_exp_control	mean_exp_genotype	logCPM	F	PValue	FDR_plot	Region	annotation_level	cell_state	comparison	Observations_genotype	Observations_reference
CCL2	9.26	2.18e-05	0.173	0	7.17	34.1	5.33e-09	4.66	RV	CELLSTATES	MP_FOLR2	control_PKP2	4	6
FCGBP	7.43	0.00765	0.103	0	6.9	20.6	5.6e-06	2.12	RV	CELLSTATES	MP_FOLR2	control_PKP2	4	6
LMOD2	6.64	0.0376	0.117	0.00368	7.06	17.4	3.06e-05	1.42	RV	CELLSTATES	MP_FOLR2	control_PKP2	4	6

## Sheet: control_PVneg
Gene	logFC	FDR	mean_exp_control	mean_exp_genotype	logCPM	F	PValue	FDR_plot	Region	annotation_level	cell_state	comparison	Observations_genotype	Observations_reference

## Sheet: control_RBM20
Gene	logFC	FDR	mean_exp_control	mean_exp_genotype	logCPM	F	PValue	FDR_plot	Region	annotation_level	cell_state	comparison	Observations_genotype	Observations_reference
CCL2	8.67	1.13e-05	0.173	0	7.16	36.1	1.85e-09	4.95	RV	CELLSTATES	MP_FOLR2	control_RBM20	4	6
DOCK3	7.64	0.0328	0.0631	0	6.65	18.3	1.88e-05	1.48	RV	CELLSTATES	MP_FOLR2	control_RBM20	4	6
TRPV4	6.99	0.0109	0.103	0	6.95	21.1	4.46e-06	1.96	RV	CELLSTATES	MP_FOLR2	control_RBM20	4	6
IGSF6	6.64	0.0376	0.0778	0.0156	6.83	17.4	3.08e-05	1.43	RV	CELLSTATES	MP_FOLR2	control_RBM20	4	6
IFI44L	3.65	0.0333	0.319	0.12	8.21	18	2.19e-05	1.48	RV	CELLSTATES	MP_FOLR2	control_RBM20	4	6

## Sheet: control_TTN
Gene	logFC	FDR	mean_exp_control	mean_exp_genotype	logCPM	F	PValue	FDR_plot	Region	annotation_level	cell_state	comparison	Observations_genotype	Observations_reference
RHOU	8.84	2.56e-05	0.1	0.03	6.98	32.4	1.28e-08	4.59	RV	CELLSTATES	MP_FOLR2	control_TTN	5	6
CCL2	8.3	1.39e-06	0.173	0	7.11	41.5	1.16e-10	5.86	RV	CELLSTATES	MP_FOLR2	control_TTN	5	6
FCGBP	6.85	0.000949	0.103	0	6.85	24.2	8.67e-07	3.02	RV	CELLSTATES	MP_FOLR2	control_TTN	5	6
MYH7B	6.75	0.00952	0.0606	0	6.76	18.8	1.5e-05	2.02	RV	CELLSTATES	MP_FOLR2	control_TTN	5	6
IGSF6	6.37	0.00952	0.0778	0.0471	7	18.8	1.47e-05	2.02	RV	CELLSTATES	MP_FOLR2	control_TTN	5	6
TPRG1	5.93	0.00875	0.112	0.005	6.89	19.1	1.24e-05	2.06	RV	CELLSTATES	MP_FOLR2	control_TTN	5	6
GLIPR2	5.91	0.0053	0.146	0	6.85	20.2	7.04e-06	2.28	RV	CELLSTATES	MP_FOLR2	control_TTN	5	6
CR1L	5.8	0.0173	0.097	0	6.81	17.5	2.88e-05	1.76	RV	CELLSTATES	MP_FOLR2	control_TTN	5	6
IFI44L	5.23	2.07e-05	0.319	0.104	8.09	33.1	8.6e-09	4.68	RV	CELLSTATES	MP_FOLR2	control_TTN	5	6
CD209	5.08	0.0478	0.0818	0.0191	6.85	14.8	0.000118	1.32	RV	CELLSTATES	MP_FOLR2	control_TTN	5	6
TUBA1A	4.87	0.0266	0.108	0.0667	7.21	16.2	5.74e-05	1.58	RV	CELLSTATES	MP_FOLR2	control_TTN	5	6
HIVEP3	4.75	0.00232	0.195	0.0362	7.32	21.9	2.89e-06	2.64	RV	CELLSTATES	MP_FOLR2	control_TTN	5	6
TRPV4	4.59	0.0498	0.103	0.0191	7.01	14.6	0.000136	1.3	RV	CELLSTATES	MP_FOLR2	control_TTN	5	6
HPGDS	4.5	0.0214	0.13	0.0689	7.32	16.8	4.25e-05	1.67	RV	CELLSTATES	MP_FOLR2	control_TTN	5	6
LITAF	3.59	0.0182	0.349	0.0585	7.74	17.3	3.17e-05	1.74	RV	CELLSTATES	MP_FOLR2	control_TTN	5	6
AC120193.1	3.38	0.0187	0.498	0.0774	8.06	17.2	3.43e-05	1.73	RV	CELLSTATES	MP_FOLR2	control_TTN	5	6
CLEC7A	3.16	0.0214	0.699	0.137	8.34	16.8	4.26e-05	1.67	RV	CELLSTATES	MP_FOLR2	control_TTN	5	6
FPR1	3.08	0.0495	0.545	0.126	8.12	14.6	0.000132	1.31	RV	CELLSTATES	MP_FOLR2	control_TTN	5	6
CD14	2.59	0.0478	0.729	0.282	8.77	14.7	0.000123	1.32	RV	CELLSTATES	MP_FOLR2	control_TTN	5	6
LGMN	2.59	0.0478	0.857	0.571	9.26	14.8	0.000121	1.32	RV	CELLSTATES	MP_FOLR2	control_TTN	5	6
MALAT1	1.07	0.000593	125	118	16.4	25.3	4.92e-07	3.23	RV	CELLSTATES	MP_FOLR2	control_TTN	5	6
