# Supplementary material for: Pathogenic variants damage cell composition and single cell transcription in cardiomyopathies
Source: Science. Author manuscript; Available in PMC 2022 Oct 3. (PMC9528698; doi:10.1126/science.abo1984)
Supplement: Supp table 45.13 [file NIHMS1835045-supplement-Supp_table_45_13.xlsx]

## Sheet: Index
Column name	Description
Gene	Gene symbol, Ensembl 84
logFC	log2-fold change
FDR	False discovery rate; FDR is the PValue after (by default) Benjamini-Hochberg correction.
mean_exp_control	Mean expression values across controls
mean_exp_genotype	Mean expression values across disease samples
logCPM	logCPM is the average expression of all pseudobulked samples for that particular gene across all samples on the log2-scale expressed in counts per million (cpm, as calculated by edgeR after normalization).
F	Output of quasi-likelihood F-test
PValue	PValue is the nominal p-value derived from F
FDR_plot	-log10(False discovery rate)
Region	Studied region (LV or RV)
annotation_level	Cell-type or cell-state
cell_state/state	Specification which cell-type or state was analysed
comparison	Specification control_GENOTYPE
Observations_genotype	Numbers of Patients included in edgeR (patients with low number of nuclei have been excluded)
Observations_reference	Numbers of Patients included in edgeR (patients with low number of nuclei have been excluded)

## Sheet: LMNA_control
Gene	logFC	FDR	mean_exp_control	mean_exp_genotype	logCPM	F	PValue	FDR_plot	Region	annotation_level	cell_state	comparison	Observations_genotype	Observations_reference
NPPB	5.96	1.84e-09	0.00434	0.174	6.07	71.5	4.65e-13	8.74	RV	CELLSTATES	MP_LYVE1hi.MHCII_lo	control_LMNA	7	15
AC079950.1	4.04	0.00778	0	0.0249	4.68	19.8	0.000117	2.11	RV	CELLSTATES	MP_LYVE1hi.MHCII_lo	control_LMNA	7	15
AC098650.1	3.86	0.00666	0	0.0303	4.79	17	9.63e-05	2.18	RV	CELLSTATES	MP_LYVE1hi.MHCII_lo	control_LMNA	7	15
NAPSA	3.83	0.0127	0	0.0248	4.68	16.2	0.00025	1.9	RV	CELLSTATES	MP_LYVE1hi.MHCII_lo	control_LMNA	7	15
PDK4	3.72	1.43e-07	0.444	5.04	10.5	54.3	7.93e-11	6.85	RV	CELLSTATES	MP_LYVE1hi.MHCII_lo	control_LMNA	7	15
SRSF12	3.66	0.0118	0	0.0262	4.85	15.1	0.000221	1.93	RV	CELLSTATES	MP_LYVE1hi.MHCII_lo	control_LMNA	7	15
LINC02234	3.65	0.0131	0	0.0217	4.81	14.7	0.000262	1.88	RV	CELLSTATES	MP_LYVE1hi.MHCII_lo	control_LMNA	7	15
CLEC4E	3.53	1.4e-05	0.0237	0.222	6.6	36.6	3.31e-08	4.85	RV	CELLSTATES	MP_LYVE1hi.MHCII_lo	control_LMNA	7	15
AC008759.3	3.5	0.00959	0.00808	0.0304	4.99	15.5	0.000161	2.02	RV	CELLSTATES	MP_LYVE1hi.MHCII_lo	control_LMNA	7	15
FLJ45513	3.48	0.0303	0	0.0241	4.69	14.8	0.000825	1.52	RV	CELLSTATES	MP_LYVE1hi.MHCII_lo	control_LMNA	7	15
AC010619.1	3.46	0.0373	0	0.0182	4.64	15.6	0.00109	1.43	RV	CELLSTATES	MP_LYVE1hi.MHCII_lo	control_LMNA	7	15
AL133410.1	3.4	0.00141	0.00244	0.0763	5.41	21.4	1.23e-05	2.85	RV	CELLSTATES	MP_LYVE1hi.MHCII_lo	control_LMNA	7	15
AL355987.3	3.37	0.0463	0	0.0185	4.56	16.3	0.00156	1.33	RV	CELLSTATES	MP_LYVE1hi.MHCII_lo	control_LMNA	7	15
SERPINI2	3.35	0.0199	0	0.0186	4.8	13.7	0.000462	1.7	RV	CELLSTATES	MP_LYVE1hi.MHCII_lo	control_LMNA	7	15
AL355816.2	3.33	0.0125	0.0037	0.0275	4.93	14.6	0.000244	1.9	RV	CELLSTATES	MP_LYVE1hi.MHCII_lo	control_LMNA	7	15
PRC1-AS1	3.18	0.0488	0	0.0178	4.69	12.6	0.00172	1.31	RV	CELLSTATES	MP_LYVE1hi.MHCII_lo	control_LMNA	7	15
ZNF470	3.11	0.0469	0.00606	0.0198	4.76	12.2	0.00161	1.33	RV	CELLSTATES	MP_LYVE1hi.MHCII_lo	control_LMNA	7	15
NPPA	3.02	0.00481	0.00657	0.0685	5.47	17.6	6.25e-05	2.32	RV	CELLSTATES	MP_LYVE1hi.MHCII_lo	control_LMNA	7	15
SH2D4A	2.98	0.000513	0.0126	0.119	5.87	24.9	2.94e-06	3.29	RV	CELLSTATES	MP_LYVE1hi.MHCII_lo	control_LMNA	7	15
FAM72A	2.97	0.0241	0.00446	0.0323	5.03	12.7	0.000598	1.62	RV	CELLSTATES	MP_LYVE1hi.MHCII_lo	control_LMNA	7	15
SYCP3	2.97	0.00129	0.0207	0.116	5.89	21.7	1.08e-05	2.89	RV	CELLSTATES	MP_LYVE1hi.MHCII_lo	control_LMNA	7	15
KCNQ3	2.87	0.0495	0.000635	0.0264	4.95	10.4	0.00177	1.31	RV	CELLSTATES	MP_LYVE1hi.MHCII_lo	control_LMNA	7	15
ALCAM	2.85	1.57e-07	0.127	0.666	7.78	52.7	1.32e-10	6.8	RV	CELLSTATES	MP_LYVE1hi.MHCII_lo	control_LMNA	7	15
ADCK2	2.8	0.0495	0.0018	0.0247	4.92	10.4	0.00177	1.31	RV	CELLSTATES	MP_LYVE1hi.MHCII_lo	control_LMNA	7	15
DDIT4	2.8	0.000168	0.0632	0.267	6.98	28.5	6.92e-07	3.78	RV	CELLSTATES	MP_LYVE1hi.MHCII_lo	control_LMNA	7	15
AC012150.1	2.73	0.018	0.00559	0.0675	5.38	13.5	0.000404	1.75	RV	CELLSTATES	MP_LYVE1hi.MHCII_lo	control_LMNA	7	15
ZBTB16	2.7	1.11e-05	0.434	3.83	9.89	37.8	2.14e-08	4.96	RV	CELLSTATES	MP_LYVE1hi.MHCII_lo	control_LMNA	7	15
NET1	2.68	0.0473	0.00463	0.0338	5.15	10.5	0.00165	1.32	RV	CELLSTATES	MP_LYVE1hi.MHCII_lo	control_LMNA	7	15
FRAT1	2.66	0.0101	0.013	0.0774	5.56	15.3	0.000179	2	RV	CELLSTATES	MP_LYVE1hi.MHCII_lo	control_LMNA	7	15
NHSL1	2.65	4.68e-10	0.363	3.1	9.62	77.9	7.88e-14	9.33	RV	CELLSTATES	MP_LYVE1hi.MHCII_lo	control_LMNA	7	15
PRKCH	2.62	9.6e-05	0.0277	0.251	6.62	30.3	3.47e-07	4.02	RV	CELLSTATES	MP_LYVE1hi.MHCII_lo	control_LMNA	7	15
IL3RA	2.61	0.0241	0.0051	0.0631	5.44	12.7	0.000596	1.62	RV	CELLSTATES	MP_LYVE1hi.MHCII_lo	control_LMNA	7	15
SORT1	2.61	7.84e-05	0.0519	0.29	6.78	30.9	2.71e-07	4.11	RV	CELLSTATES	MP_LYVE1hi.MHCII_lo	control_LMNA	7	15
PRPS1	2.56	0.0323	0.00289	0.0484	5.19	11.8	0.000897	1.49	RV	CELLSTATES	MP_LYVE1hi.MHCII_lo	control_LMNA	7	15
AP002518.2	2.53	0.0095	0.0137	0.12	5.95	15.6	0.000158	2.02	RV	CELLSTATES	MP_LYVE1hi.MHCII_lo	control_LMNA	7	15
AC002091.1	2.52	0.0384	0.00348	0.0512	5.21	11.3	0.00115	1.42	RV	CELLSTATES	MP_LYVE1hi.MHCII_lo	control_LMNA	7	15
GREB1	2.51	0.0412	0.00785	0.116	5.89	11	0.00129	1.39	RV	CELLSTATES	MP_LYVE1hi.MHCII_lo	control_LMNA	7	15
AC022075.1	2.5	0.0024	0.0478	0.174	6.55	19.8	2.44e-05	2.62	RV	CELLSTATES	MP_LYVE1hi.MHCII_lo	control_LMNA	7	15
CCDC40	2.48	0.000409	0.0237	0.196	6.35	25.7	2.15e-06	3.39	RV	CELLSTATES	MP_LYVE1hi.MHCII_lo	control_LMNA	7	15
KLRC4-KLRK1	2.45	0.021	0.0232	0.0803	5.7	13.1	0.000496	1.68	RV	CELLSTATES	MP_LYVE1hi.MHCII_lo	control_LMNA	7	15
PDE3B	2.38	3.92e-06	0.1	0.612	7.64	41.2	6.27e-09	5.41	RV	CELLSTATES	MP_LYVE1hi.MHCII_lo	control_LMNA	7	15
ST8SIA5	2.38	0.0333	0.0191	0.067	5.41	11.7	0.000937	1.48	RV	CELLSTATES	MP_LYVE1hi.MHCII_lo	control_LMNA	7	15
WNT5B	2.35	0.0126	0.0134	0.105	5.78	14.6	0.000247	1.9	RV	CELLSTATES	MP_LYVE1hi.MHCII_lo	control_LMNA	7	15
GLIS3	2.34	1.57e-07	0.157	1.56	8.79	52.9	1.26e-10	6.8	RV	CELLSTATES	MP_LYVE1hi.MHCII_lo	control_LMNA	7	15
GRAPL	2.33	0.0226	0.021	0.0924	5.8	12.9	0.000543	1.65	RV	CELLSTATES	MP_LYVE1hi.MHCII_lo	control_LMNA	7	15
PSTPIP2	2.33	4.71e-05	0.101	0.499	7.51	32.6	1.42e-07	4.33	RV	CELLSTATES	MP_LYVE1hi.MHCII_lo	control_LMNA	7	15
CDC42EP3	2.32	0.000892	0.0689	0.29	6.94	22.9	6.61e-06	3.05	RV	CELLSTATES	MP_LYVE1hi.MHCII_lo	control_LMNA	7	15
AL590617.2	2.31	0.0178	0.0121	0.1	5.77	13.5	0.000396	1.75	RV	CELLSTATES	MP_LYVE1hi.MHCII_lo	control_LMNA	7	15
HDAC2-AS2	2.31	0.00934	0.0179	0.101	5.73	15.7	0.000149	2.03	RV	CELLSTATES	MP_LYVE1hi.MHCII_lo	control_LMNA	7	15
GRB10	2.29	0.0309	0.00475	0.0595	5.46	11.9	0.000844	1.51	RV	CELLSTATES	MP_LYVE1hi.MHCII_lo	control_LMNA	7	15
HYAL1	2.24	0.025	0.0135	0.0861	5.6	12.5	0.000639	1.6	RV	CELLSTATES	MP_LYVE1hi.MHCII_lo	control_LMNA	7	15
AL158071.4	2.22	0.0391	0.0142	0.0749	5.59	11.2	0.00118	1.41	RV	CELLSTATES	MP_LYVE1hi.MHCII_lo	control_LMNA	7	15
FAM153A	2.22	0.0408	0.00779	0.0996	5.61	11.1	0.00125	1.39	RV	CELLSTATES	MP_LYVE1hi.MHCII_lo	control_LMNA	7	15
CSGALNACT1	2.17	5.65e-06	0.741	5.42	10.4	39.9	9.95e-09	5.25	RV	CELLSTATES	MP_LYVE1hi.MHCII_lo	control_LMNA	7	15
FOS	2.17	0.00107	0.186	0.611	8.15	22.4	8.17e-06	2.97	RV	CELLSTATES	MP_LYVE1hi.MHCII_lo	control_LMNA	7	15
SLC19A2	2.17	0.00959	0.027	0.118	6.05	15.5	0.000161	2.02	RV	CELLSTATES	MP_LYVE1hi.MHCII_lo	control_LMNA	7	15
GRASP	2.15	0.0228	0.012	0.108	5.71	12.8	0.000552	1.64	RV	CELLSTATES	MP_LYVE1hi.MHCII_lo	control_LMNA	7	15
FGL2	2.11	0.00228	0.0907	0.308	7.12	20	2.21e-05	2.64	RV	CELLSTATES	MP_LYVE1hi.MHCII_lo	control_LMNA	7	15
CRISPLD2	2.1	0.000821	0.038	0.237	6.61	23.3	5.72e-06	3.09	RV	CELLSTATES	MP_LYVE1hi.MHCII_lo	control_LMNA	7	15
AC002070.1	2.09	0.017	0.029	0.117	6.09	13.7	0.000364	1.77	RV	CELLSTATES	MP_LYVE1hi.MHCII_lo	control_LMNA	7	15
NUDT16	2.08	0.00996	0.0303	0.168	6.42	15.3	0.000174	2	RV	CELLSTATES	MP_LYVE1hi.MHCII_lo	control_LMNA	7	15
AC008957.2	2.07	0.00436	0.112	0.414	7.37	18	5.44e-05	2.36	RV	CELLSTATES	MP_LYVE1hi.MHCII_lo	control_LMNA	7	15
AL035446.1	2.06	0.0439	0.0162	0.0769	5.48	10.8	0.00144	1.36	RV	CELLSTATES	MP_LYVE1hi.MHCII_lo	control_LMNA	7	15
RBMS3-AS3	2.06	0.0222	0.0236	0.107	5.96	12.9	0.000529	1.65	RV	CELLSTATES	MP_LYVE1hi.MHCII_lo	control_LMNA	7	15
KLF9	2.04	0.000197	0.0665	0.398	7.22	28	8.64e-07	3.7	RV	CELLSTATES	MP_LYVE1hi.MHCII_lo	control_LMNA	7	15
CA8	2.03	0.0152	0.0259	0.132	6.1	14	0.000315	1.82	RV	CELLSTATES	MP_LYVE1hi.MHCII_lo	control_LMNA	7	15
ANTXR1	2	0.004	0.067	0.289	6.86	18.2	4.82e-05	2.4	RV	CELLSTATES	MP_LYVE1hi.MHCII_lo	control_LMNA	7	15
HERPUD1	2	1.61e-05	0.234	1.01	8.48	36	4e-08	4.79	RV	CELLSTATES	MP_LYVE1hi.MHCII_lo	control_LMNA	7	15
SP4	1.97	0.0378	0.0333	0.0934	5.79	11.3	0.00112	1.42	RV	CELLSTATES	MP_LYVE1hi.MHCII_lo	control_LMNA	7	15
NOC3L	1.96	0.0033	0.0456	0.199	6.49	18.9	3.69e-05	2.48	RV	CELLSTATES	MP_LYVE1hi.MHCII_lo	control_LMNA	7	15
FKBP5	1.95	0.000189	3.41	13.7	11.9	28.2	7.96e-07	3.72	RV	CELLSTATES	MP_LYVE1hi.MHCII_lo	control_LMNA	7	15
TSC22D3	1.95	0.00133	0.168	0.713	8.08	21.6	1.16e-05	2.87	RV	CELLSTATES	MP_LYVE1hi.MHCII_lo	control_LMNA	7	15
UST	1.94	0.000281	0.0826	0.449	7.34	26.9	1.3e-06	3.55	RV	CELLSTATES	MP_LYVE1hi.MHCII_lo	control_LMNA	7	15
ZFAND5	1.93	5.24e-05	0.0994	0.439	7.37	32.2	1.68e-07	4.28	RV	CELLSTATES	MP_LYVE1hi.MHCII_lo	control_LMNA	7	15
ARRDC2	1.91	0.000757	0.0659	0.323	7	23.5	5.17e-06	3.12	RV	CELLSTATES	MP_LYVE1hi.MHCII_lo	control_LMNA	7	15
INSR	1.91	3.32e-05	0.156	0.967	8.26	33.8	9.23e-08	4.48	RV	CELLSTATES	MP_LYVE1hi.MHCII_lo	control_LMNA	7	15
AP000812.1	1.9	0.013	0.0155	0.18	6.27	14.5	0.000257	1.89	RV	CELLSTATES	MP_LYVE1hi.MHCII_lo	control_LMNA	7	15
CHPT1	1.88	0.000138	0.168	0.666	7.93	29.1	5.46e-07	3.86	RV	CELLSTATES	MP_LYVE1hi.MHCII_lo	control_LMNA	7	15
AC020611.2	1.86	0.0122	0.0401	0.225	6.53	14.7	0.000229	1.91	RV	CELLSTATES	MP_LYVE1hi.MHCII_lo	control_LMNA	7	15
ZNF189	1.86	0.00476	0.0459	0.256	6.75	17.7	6.05e-05	2.32	RV	CELLSTATES	MP_LYVE1hi.MHCII_lo	control_LMNA	7	15
PDGFB	1.85	0.00738	0.0289	0.206	6.56	16.4	0.000108	2.13	RV	CELLSTATES	MP_LYVE1hi.MHCII_lo	control_LMNA	7	15
ELL2	1.84	1.35e-05	0.294	1.38	8.74	36.9	2.96e-08	4.87	RV	CELLSTATES	MP_LYVE1hi.MHCII_lo	control_LMNA	7	15
CPM	1.82	0.00387	1.31	5.07	10.6	18.4	4.55e-05	2.41	RV	CELLSTATES	MP_LYVE1hi.MHCII_lo	control_LMNA	7	15
SNX25	1.82	0.00577	0.0456	0.221	6.59	17.2	7.78e-05	2.24	RV	CELLSTATES	MP_LYVE1hi.MHCII_lo	control_LMNA	7	15
ST6GALNAC3	1.8	0.000738	0.135	0.439	7.41	23.6	4.91e-06	3.13	RV	CELLSTATES	MP_LYVE1hi.MHCII_lo	control_LMNA	7	15
CCND3	1.78	0.000409	0.34	1.21	8.69	25.6	2.17e-06	3.39	RV	CELLSTATES	MP_LYVE1hi.MHCII_lo	control_LMNA	7	15
TFCP2L1	1.77	0.0103	0.0545	0.242	6.76	15.2	0.000184	1.99	RV	CELLSTATES	MP_LYVE1hi.MHCII_lo	control_LMNA	7	15
KLF2	1.76	0.00947	0.0635	0.196	6.61	15.6	0.000155	2.02	RV	CELLSTATES	MP_LYVE1hi.MHCII_lo	control_LMNA	7	15
OGFRL1	1.76	0.0005	0.161	0.808	8.18	25	2.78e-06	3.3	RV	CELLSTATES	MP_LYVE1hi.MHCII_lo	control_LMNA	7	15
PIK3IP1-AS1	1.75	0.0325	0.0678	0.128	6.3	11.8	0.000909	1.49	RV	CELLSTATES	MP_LYVE1hi.MHCII_lo	control_LMNA	7	15
FAM117B	1.74	0.00548	0.131	0.374	7.28	17.3	7.34e-05	2.26	RV	CELLSTATES	MP_LYVE1hi.MHCII_lo	control_LMNA	7	15
SRGAP2B	1.72	9.07e-05	0.412	1.8	9.18	30.5	3.21e-07	4.04	RV	CELLSTATES	MP_LYVE1hi.MHCII_lo	control_LMNA	7	15
A2M	1.67	0.00947	0.158	0.571	7.75	15.6	0.000155	2.02	RV	CELLSTATES	MP_LYVE1hi.MHCII_lo	control_LMNA	7	15
GNB5	1.66	0.0421	0.0383	0.15	6.1	11	0.00135	1.38	RV	CELLSTATES	MP_LYVE1hi.MHCII_lo	control_LMNA	7	15
PIEZO1	1.66	0.0115	0.0552	0.241	6.7	14.9	0.000212	1.94	RV	CELLSTATES	MP_LYVE1hi.MHCII_lo	control_LMNA	7	15
SLC1A3	1.65	0.00173	1.16	4.37	10.4	20.9	1.54e-05	2.76	RV	CELLSTATES	MP_LYVE1hi.MHCII_lo	control_LMNA	7	15
SRGAP2	1.65	1.61e-05	0.849	3.26	10	36	4.07e-08	4.79	RV	CELLSTATES	MP_LYVE1hi.MHCII_lo	control_LMNA	7	15
AXL	1.64	0.00218	0.137	0.746	7.97	20.2	2.08e-05	2.66	RV	CELLSTATES	MP_LYVE1hi.MHCII_lo	control_LMNA	7	15
GALNT2	1.63	0.000742	0.192	0.778	8.09	23.6	5e-06	3.13	RV	CELLSTATES	MP_LYVE1hi.MHCII_lo	control_LMNA	7	15
MAN1A1	1.63	0.0012	2.48	10.3	11.5	22	9.83e-06	2.92	RV	CELLSTATES	MP_LYVE1hi.MHCII_lo	control_LMNA	7	15
MTURN	1.62	0.0495	0.0271	0.125	6.1	10.4	0.00176	1.31	RV	CELLSTATES	MP_LYVE1hi.MHCII_lo	control_LMNA	7	15
CDKL5	1.61	0.0412	0.0459	0.127	6.14	11.1	0.00127	1.39	RV	CELLSTATES	MP_LYVE1hi.MHCII_lo	control_LMNA	7	15
SRGAP1	1.61	0.000513	0.451	1.94	9.21	24.9	2.9e-06	3.29	RV	CELLSTATES	MP_LYVE1hi.MHCII_lo	control_LMNA	7	15
PSME4	1.6	0.00112	0.216	1.04	8.37	22.2	8.88e-06	2.95	RV	CELLSTATES	MP_LYVE1hi.MHCII_lo	control_LMNA	7	15
TCN2	1.58	0.0111	0.0726	0.235	6.67	15	0.000204	1.95	RV	CELLSTATES	MP_LYVE1hi.MHCII_lo	control_LMNA	7	15
WASHC2A	1.57	0.00422	0.101	0.382	7.08	18.1	5.23e-05	2.37	RV	CELLSTATES	MP_LYVE1hi.MHCII_lo	control_LMNA	7	15
ZNF706	1.57	0.0095	0.0838	0.345	7.2	15.6	0.000158	2.02	RV	CELLSTATES	MP_LYVE1hi.MHCII_lo	control_LMNA	7	15
GFOD1	1.56	0.0244	0.125	0.5	7.57	12.6	0.000616	1.61	RV	CELLSTATES	MP_LYVE1hi.MHCII_lo	control_LMNA	7	15
ELMO1	1.54	1.07e-05	1.8	6.92	11	38	1.98e-08	4.97	RV	CELLSTATES	MP_LYVE1hi.MHCII_lo	control_LMNA	7	15
MXD4	1.54	0.00247	0.118	0.332	7.15	19.7	2.58e-05	2.61	RV	CELLSTATES	MP_LYVE1hi.MHCII_lo	control_LMNA	7	15
SIRT5	1.53	0.0376	0.0484	0.2	6.46	11.4	0.00111	1.43	RV	CELLSTATES	MP_LYVE1hi.MHCII_lo	control_LMNA	7	15
GRAMD2B	1.5	0.0116	0.107	0.32	7.08	14.9	0.000215	1.94	RV	CELLSTATES	MP_LYVE1hi.MHCII_lo	control_LMNA	7	15
PER1	1.5	0.013	0.12	0.354	7.32	14.5	0.000257	1.89	RV	CELLSTATES	MP_LYVE1hi.MHCII_lo	control_LMNA	7	15
FMN1	1.49	0.000282	2.81	8.42	11.4	26.9	1.33e-06	3.55	RV	CELLSTATES	MP_LYVE1hi.MHCII_lo	control_LMNA	7	15
TBC1D16	1.49	0.0201	0.333	0.792	8.27	13.2	0.00047	1.7	RV	CELLSTATES	MP_LYVE1hi.MHCII_lo	control_LMNA	7	15
ADGRG6	1.47	0.0463	0.124	0.407	7.39	10.6	0.00156	1.33	RV	CELLSTATES	MP_LYVE1hi.MHCII_lo	control_LMNA	7	15
PSMA1	1.47	0.0242	0.0515	0.213	6.65	12.6	0.000608	1.62	RV	CELLSTATES	MP_LYVE1hi.MHCII_lo	control_LMNA	7	15
TXNIP	1.46	0.00587	0.557	1.49	9.17	17.1	8.05e-05	2.23	RV	CELLSTATES	MP_LYVE1hi.MHCII_lo	control_LMNA	7	15
ADCY9	1.45	0.0177	0.0835	0.283	6.97	13.6	0.000392	1.75	RV	CELLSTATES	MP_LYVE1hi.MHCII_lo	control_LMNA	7	15
CHKA	1.44	0.00359	0.281	1.08	8.53	18.6	4.05e-05	2.44	RV	CELLSTATES	MP_LYVE1hi.MHCII_lo	control_LMNA	7	15
SYNE3	1.44	0.0474	0.0793	0.188	6.68	10.5	0.00165	1.32	RV	CELLSTATES	MP_LYVE1hi.MHCII_lo	control_LMNA	7	15
ZFP36L2	1.44	0.00854	0.164	0.535	7.75	16	0.00013	2.07	RV	CELLSTATES	MP_LYVE1hi.MHCII_lo	control_LMNA	7	15
CERS6	1.43	0.000697	0.486	1.3	8.91	23.8	4.52e-06	3.16	RV	CELLSTATES	MP_LYVE1hi.MHCII_lo	control_LMNA	7	15
ACACB	1.42	0.0125	0.0999	0.324	7.08	14.6	0.000242	1.9	RV	CELLSTATES	MP_LYVE1hi.MHCII_lo	control_LMNA	7	15
MB	1.42	0.0291	0.146	0.467	7.5	12.1	0.000767	1.54	RV	CELLSTATES	MP_LYVE1hi.MHCII_lo	control_LMNA	7	15
RCAN1	1.42	0.00481	0.372	0.996	8.57	17.6	6.27e-05	2.32	RV	CELLSTATES	MP_LYVE1hi.MHCII_lo	control_LMNA	7	15
EVA1C	1.39	0.0237	0.101	0.334	7.19	12.7	0.000581	1.62	RV	CELLSTATES	MP_LYVE1hi.MHCII_lo	control_LMNA	7	15
GARNL3	1.38	0.0125	0.14	0.397	7.36	14.6	0.000242	1.9	RV	CELLSTATES	MP_LYVE1hi.MHCII_lo	control_LMNA	7	15
ZNF846	1.38	0.00665	0.172	0.557	7.8	16.7	9.46e-05	2.18	RV	CELLSTATES	MP_LYVE1hi.MHCII_lo	control_LMNA	7	15
APH1B	1.37	0.0441	0.107	0.297	7.05	10.8	0.00145	1.36	RV	CELLSTATES	MP_LYVE1hi.MHCII_lo	control_LMNA	7	15
SARAF	1.37	0.0454	0.0589	0.191	6.6	10.7	0.00151	1.34	RV	CELLSTATES	MP_LYVE1hi.MHCII_lo	control_LMNA	7	15
DOCK5	1.35	0.00375	0.331	1.02	8.55	18.5	4.35e-05	2.43	RV	CELLSTATES	MP_LYVE1hi.MHCII_lo	control_LMNA	7	15
PMS1	1.34	0.0236	0.145	0.495	7.65	12.7	0.000576	1.63	RV	CELLSTATES	MP_LYVE1hi.MHCII_lo	control_LMNA	7	15
ARHGEF10L	1.31	0.00104	0.599	1.82	9.27	22.5	7.9e-06	2.98	RV	CELLSTATES	MP_LYVE1hi.MHCII_lo	control_LMNA	7	15
DEPTOR	1.3	0.0464	0.283	0.855	8.31	10.6	0.00157	1.33	RV	CELLSTATES	MP_LYVE1hi.MHCII_lo	control_LMNA	7	15
SUPT3H	1.3	0.0317	0.132	0.429	7.48	11.9	0.000873	1.5	RV	CELLSTATES	MP_LYVE1hi.MHCII_lo	control_LMNA	7	15
HCLS1	1.29	0.00387	0.42	1.41	8.96	18.4	4.57e-05	2.41	RV	CELLSTATES	MP_LYVE1hi.MHCII_lo	control_LMNA	7	15
RPS6KA2	1.28	0.00587	0.523	1.51	9.04	17.1	8.04e-05	2.23	RV	CELLSTATES	MP_LYVE1hi.MHCII_lo	control_LMNA	7	15
AC007262.2	1.27	0.0473	0.148	0.52	7.7	10.6	0.00163	1.33	RV	CELLSTATES	MP_LYVE1hi.MHCII_lo	control_LMNA	7	15
IRAK3	1.27	0.0298	0.574	1.42	9.06	12.1	0.000793	1.53	RV	CELLSTATES	MP_LYVE1hi.MHCII_lo	control_LMNA	7	15
CNRIP1	1.26	0.0496	0.104	0.289	7.03	10.4	0.00178	1.3	RV	CELLSTATES	MP_LYVE1hi.MHCII_lo	control_LMNA	7	15
PDE7B	1.26	0.0412	0.372	1.33	8.76	11.1	0.00128	1.39	RV	CELLSTATES	MP_LYVE1hi.MHCII_lo	control_LMNA	7	15
SH3BP5	1.26	0.0442	0.309	1.17	8.69	10.8	0.00146	1.35	RV	CELLSTATES	MP_LYVE1hi.MHCII_lo	control_LMNA	7	15
CALCOCO2	1.24	0.0222	0.179	0.399	7.41	12.9	0.00053	1.65	RV	CELLSTATES	MP_LYVE1hi.MHCII_lo	control_LMNA	7	15
FGD2	1.23	0.00642	0.685	1.98	9.48	16.8	8.98e-05	2.19	RV	CELLSTATES	MP_LYVE1hi.MHCII_lo	control_LMNA	7	15
ZNF562	1.23	0.0272	0.132	0.324	7.2	12.3	0.000704	1.56	RV	CELLSTATES	MP_LYVE1hi.MHCII_lo	control_LMNA	7	15
CELF2	1.22	0.0012	1.53	4.3	10.6	22	9.82e-06	2.92	RV	CELLSTATES	MP_LYVE1hi.MHCII_lo	control_LMNA	7	15
NCOA3	1.21	0.00678	0.571	1.71	9.25	16.6	9.87e-05	2.17	RV	CELLSTATES	MP_LYVE1hi.MHCII_lo	control_LMNA	7	15
PDE4D	1.2	0.00812	2.27	7.05	11.1	16.1	0.000123	2.09	RV	CELLSTATES	MP_LYVE1hi.MHCII_lo	control_LMNA	7	15
TLR2	1.2	0.0122	0.45	1.3	8.93	14.7	0.000231	1.91	RV	CELLSTATES	MP_LYVE1hi.MHCII_lo	control_LMNA	7	15
LHFPL6	1.19	0.0473	0.235	1.01	8.44	10.6	0.00163	1.33	RV	CELLSTATES	MP_LYVE1hi.MHCII_lo	control_LMNA	7	15
MRC1	1.19	0.00594	3.36	9.67	11.7	17	8.25e-05	2.23	RV	CELLSTATES	MP_LYVE1hi.MHCII_lo	control_LMNA	7	15
PTEN	1.19	0.00921	0.539	1.6	9.17	15.8	0.000145	2.04	RV	CELLSTATES	MP_LYVE1hi.MHCII_lo	control_LMNA	7	15
CTDSPL	1.18	0.0323	0.17	0.637	7.9	11.8	0.0009	1.49	RV	CELLSTATES	MP_LYVE1hi.MHCII_lo	control_LMNA	7	15
PARVB	1.18	0.0207	0.301	0.788	8.21	13.1	0.000489	1.68	RV	CELLSTATES	MP_LYVE1hi.MHCII_lo	control_LMNA	7	15
FOXO1	1.17	0.0439	0.156	0.568	7.8	10.8	0.00144	1.36	RV	CELLSTATES	MP_LYVE1hi.MHCII_lo	control_LMNA	7	15
CD99	1.16	0.00993	0.275	0.69	8.15	15.4	0.000172	2	RV	CELLSTATES	MP_LYVE1hi.MHCII_lo	control_LMNA	7	15
WDR81	1.16	0.048	0.128	0.327	7.17	10.5	0.00168	1.32	RV	CELLSTATES	MP_LYVE1hi.MHCII_lo	control_LMNA	7	15
CCNH	1.15	0.0299	0.276	0.616	8.12	12	0.0008	1.52	RV	CELLSTATES	MP_LYVE1hi.MHCII_lo	control_LMNA	7	15
VAPA	1.14	0.0172	0.268	0.717	8.17	13.7	0.000372	1.76	RV	CELLSTATES	MP_LYVE1hi.MHCII_lo	control_LMNA	7	15
ZDHHC14	1.14	0.017	0.361	1.31	8.78	13.7	0.000364	1.77	RV	CELLSTATES	MP_LYVE1hi.MHCII_lo	control_LMNA	7	15
TBXAS1	1.12	0.00462	1.18	3.46	10.2	17.8	5.83e-05	2.34	RV	CELLSTATES	MP_LYVE1hi.MHCII_lo	control_LMNA	7	15
DAAM1	1.11	0.0346	0.267	0.64	8.1	11.6	0.000998	1.46	RV	CELLSTATES	MP_LYVE1hi.MHCII_lo	control_LMNA	7	15
RCSD1	1.09	0.0146	0.841	2.08	9.52	14.1	0.000301	1.83	RV	CELLSTATES	MP_LYVE1hi.MHCII_lo	control_LMNA	7	15
USP24	1.09	0.0242	0.256	0.612	7.97	12.6	0.000603	1.62	RV	CELLSTATES	MP_LYVE1hi.MHCII_lo	control_LMNA	7	15
MITF	1.08	0.0473	0.349	1.12	8.69	10.5	0.00164	1.33	RV	CELLSTATES	MP_LYVE1hi.MHCII_lo	control_LMNA	7	15
PICALM	1.08	0.00861	0.782	2.37	9.66	16	0.000132	2.07	RV	CELLSTATES	MP_LYVE1hi.MHCII_lo	control_LMNA	7	15
AKT3	1.07	0.0283	0.239	0.711	8.05	12.2	0.000741	1.55	RV	CELLSTATES	MP_LYVE1hi.MHCII_lo	control_LMNA	7	15
GAB1	1.07	0.0421	0.178	0.578	7.82	11	0.00134	1.38	RV	CELLSTATES	MP_LYVE1hi.MHCII_lo	control_LMNA	7	15
MS4A4E	1.07	0.0413	0.56	1.57	9.12	11	0.0013	1.38	RV	CELLSTATES	MP_LYVE1hi.MHCII_lo	control_LMNA	7	15
PDE4B	1.06	0.0317	0.513	1.21	8.98	11.9	0.00087	1.5	RV	CELLSTATES	MP_LYVE1hi.MHCII_lo	control_LMNA	7	15
TPK1	1.06	0.0244	0.387	0.966	8.61	12.6	0.000619	1.61	RV	CELLSTATES	MP_LYVE1hi.MHCII_lo	control_LMNA	7	15
SLC2A13	1.05	0.0436	0.342	0.705	8.26	10.8	0.00142	1.36	RV	CELLSTATES	MP_LYVE1hi.MHCII_lo	control_LMNA	7	15
FOXN3	1.03	0.00993	1.85	4.79	10.7	15.4	0.000172	2	RV	CELLSTATES	MP_LYVE1hi.MHCII_lo	control_LMNA	7	15
SMAP2	0.994	0.0412	0.79	2.23	9.62	11	0.00129	1.39	RV	CELLSTATES	MP_LYVE1hi.MHCII_lo	control_LMNA	7	15
DTNA	0.985	0.0346	0.613	1.92	9.4	11.6	0.001	1.46	RV	CELLSTATES	MP_LYVE1hi.MHCII_lo	control_LMNA	7	15
SMARCA2	0.977	0.0426	0.319	0.943	8.45	10.9	0.00137	1.37	RV	CELLSTATES	MP_LYVE1hi.MHCII_lo	control_LMNA	7	15
PDGFC	0.935	0.0466	1.43	3.55	10.3	10.6	0.00159	1.33	RV	CELLSTATES	MP_LYVE1hi.MHCII_lo	control_LMNA	7	15
KLF7	0.923	0.0439	0.386	1.1	8.66	10.8	0.00143	1.36	RV	CELLSTATES	MP_LYVE1hi.MHCII_lo	control_LMNA	7	15
RAB31	0.907	0.0408	1.18	3.1	10.1	11.1	0.00125	1.39	RV	CELLSTATES	MP_LYVE1hi.MHCII_lo	control_LMNA	7	15
ARID1B	0.903	0.0429	0.736	1.87	9.46	10.9	0.00138	1.37	RV	CELLSTATES	MP_LYVE1hi.MHCII_lo	control_LMNA	7	15

## Sheet: PKP2_control
Gene	logFC	FDR	mean_exp_control	mean_exp_genotype	logCPM	F	PValue	FDR_plot	Region	annotation_level	cell_state	comparison	Observations_genotype	Observations_reference
AL031595.2	5.8	0.00959	0	0.0263	4.55	18.2	0.000103	2.02	RV	CELLSTATES	MP_LYVE1hi.MHCII_lo	control_PKP2	5	15
AC124254.1	5.3	0.0113	0	0.0157	4.26	17.6	0.000126	1.95	RV	CELLSTATES	MP_LYVE1hi.MHCII_lo	control_PKP2	5	15
AC139491.7	5.26	0.00498	0	0.0239	4.45	20.6	4.18e-05	2.3	RV	CELLSTATES	MP_LYVE1hi.MHCII_lo	control_PKP2	5	15
LINC02234	5.2	0.0148	0	0.0126	4.23	18.9	0.000188	1.83	RV	CELLSTATES	MP_LYVE1hi.MHCII_lo	control_PKP2	5	15
AL512380.2	5.08	0.00237	0.000635	0.0409	4.61	22.5	1.36e-05	2.62	RV	CELLSTATES	MP_LYVE1hi.MHCII_lo	control_PKP2	5	15
CCL3L1	4.97	0.0207	0	0.0127	4.29	16.1	0.000331	1.68	RV	CELLSTATES	MP_LYVE1hi.MHCII_lo	control_PKP2	5	15
ADM	4.96	0.00126	0.0101	0.0704	5.22	25.3	4.88e-06	2.9	RV	CELLSTATES	MP_LYVE1hi.MHCII_lo	control_PKP2	5	15
ZNF502	4.86	0.0142	0	0.0175	4.39	16.9	0.000179	1.85	RV	CELLSTATES	MP_LYVE1hi.MHCII_lo	control_PKP2	5	15
ZNF367	4.75	0.00108	0.0121	0.0481	4.94	25.9	3.94e-06	2.97	RV	CELLSTATES	MP_LYVE1hi.MHCII_lo	control_PKP2	5	15
FOSB	4.7	0.0121	0.000635	0.0222	4.42	16.6	0.000142	1.92	RV	CELLSTATES	MP_LYVE1hi.MHCII_lo	control_PKP2	5	15
NET1	4.53	0.00201	0.00463	0.0596	5.06	23.2	1.07e-05	2.7	RV	CELLSTATES	MP_LYVE1hi.MHCII_lo	control_PKP2	5	15
GREB1	4.42	0.000178	0.00785	0.3	6.46	33.6	2.82e-07	3.75	RV	CELLSTATES	MP_LYVE1hi.MHCII_lo	control_PKP2	5	15
HBA2	4.36	0.0267	0	0.0176	4.4	14.8	0.000523	1.57	RV	CELLSTATES	MP_LYVE1hi.MHCII_lo	control_PKP2	5	15
ACKR3	4.34	0.0117	0.0037	0.0275	4.57	17	0.000134	1.93	RV	CELLSTATES	MP_LYVE1hi.MHCII_lo	control_PKP2	5	15
HBB	4.32	0.0121	0.00145	0.0238	4.57	16.6	0.000141	1.92	RV	CELLSTATES	MP_LYVE1hi.MHCII_lo	control_PKP2	5	15
SLC14A2	4.32	0.0227	0	0.0204	4.47	14.6	0.000411	1.64	RV	CELLSTATES	MP_LYVE1hi.MHCII_lo	control_PKP2	5	15
GALNT18	4.3	0.0161	0.00302	0.0355	4.63	15.6	0.000216	1.79	RV	CELLSTATES	MP_LYVE1hi.MHCII_lo	control_PKP2	5	15
AC008440.2	4.22	0.0356	0.00202	0.0156	4.42	13.7	0.000786	1.45	RV	CELLSTATES	MP_LYVE1hi.MHCII_lo	control_PKP2	5	15
AC006480.2	4.21	0.00869	0.0037	0.0309	4.68	17.7	8.88e-05	2.06	RV	CELLSTATES	MP_LYVE1hi.MHCII_lo	control_PKP2	5	15
AC008759.2	4.21	0.0248	0	0.0304	4.68	14.2	0.000472	1.61	RV	CELLSTATES	MP_LYVE1hi.MHCII_lo	control_PKP2	5	15
AC110285.2	4.03	0.0394	0	0.0304	4.72	12.6	0.000937	1.4	RV	CELLSTATES	MP_LYVE1hi.MHCII_lo	control_PKP2	5	15
RGS1	3.96	0.0156	0.00429	0.0759	5.31	15.7	0.000204	1.81	RV	CELLSTATES	MP_LYVE1hi.MHCII_lo	control_PKP2	5	15
AC008759.3	3.84	0.00944	0.00808	0.0687	5.23	17.4	0.0001	2.03	RV	CELLSTATES	MP_LYVE1hi.MHCII_lo	control_PKP2	5	15
NSG2	3.79	0.0198	0.0118	0.0344	4.79	14.7	0.000313	1.7	RV	CELLSTATES	MP_LYVE1hi.MHCII_lo	control_PKP2	5	15
AC025576.2	3.72	0.035	0.00121	0.0275	4.66	12.6	0.000763	1.46	RV	CELLSTATES	MP_LYVE1hi.MHCII_lo	control_PKP2	5	15
AL049812.3	3.7	0.00508	0.0153	0.0528	5.05	19.5	4.43e-05	2.29	RV	CELLSTATES	MP_LYVE1hi.MHCII_lo	control_PKP2	5	15
AC069277.1	3.69	0.00244	0.0198	0.11	5.49	22.4	1.42e-05	2.61	RV	CELLSTATES	MP_LYVE1hi.MHCII_lo	control_PKP2	5	15
AL355816.2	3.68	0.0228	0.0037	0.0408	4.89	14	0.000419	1.64	RV	CELLSTATES	MP_LYVE1hi.MHCII_lo	control_PKP2	5	15
SERPINF2	3.61	0.014	0.0141	0.0664	5.17	16.1	0.000175	1.85	RV	CELLSTATES	MP_LYVE1hi.MHCII_lo	control_PKP2	5	15
DDIT4	3.6	0.00108	0.0632	0.433	7.18	26	3.85e-06	2.97	RV	CELLSTATES	MP_LYVE1hi.MHCII_lo	control_PKP2	5	15
CHPF2	3.57	0.0173	0.00208	0.0366	4.75	15.2	0.000245	1.76	RV	CELLSTATES	MP_LYVE1hi.MHCII_lo	control_PKP2	5	15
PDK4	3.51	0.000767	0.444	6.07	10.2	27.4	2.36e-06	3.12	RV	CELLSTATES	MP_LYVE1hi.MHCII_lo	control_PKP2	5	15
CLEC4E	3.48	0.00126	0.0237	0.268	6.53	25.3	4.94e-06	2.9	RV	CELLSTATES	MP_LYVE1hi.MHCII_lo	control_PKP2	5	15
NRG1	3.35	0.0325	0.00389	0.0394	4.83	12.8	0.000691	1.49	RV	CELLSTATES	MP_LYVE1hi.MHCII_lo	control_PKP2	5	15
C2orf76	3.23	0.0192	0.0031	0.0553	5.06	14.9	0.000289	1.72	RV	CELLSTATES	MP_LYVE1hi.MHCII_lo	control_PKP2	5	15
DUSP1	3.21	0.00169	0.158	0.825	8.11	24.2	7.28e-06	2.77	RV	CELLSTATES	MP_LYVE1hi.MHCII_lo	control_PKP2	5	15
LIPE	3.2	0.0464	0.00948	0.0379	4.84	11.6	0.0012	1.33	RV	CELLSTATES	MP_LYVE1hi.MHCII_lo	control_PKP2	5	15
AC096711.2	3.15	0.00468	0.0209	0.0923	5.58	19.9	3.81e-05	2.33	RV	CELLSTATES	MP_LYVE1hi.MHCII_lo	control_PKP2	5	15
ALCAM	3.14	8.55e-05	0.127	0.709	7.66	37.6	7.82e-08	4.07	RV	CELLSTATES	MP_LYVE1hi.MHCII_lo	control_PKP2	5	15
AL133410.1	3.13	0.0213	0.00244	0.0709	5.28	14.4	0.000356	1.67	RV	CELLSTATES	MP_LYVE1hi.MHCII_lo	control_PKP2	5	15
GLIS3	3.13	9.75e-08	0.157	2.08	8.81	69.2	1.62e-11	7.01	RV	CELLSTATES	MP_LYVE1hi.MHCII_lo	control_PKP2	5	15
FOS	3.12	0.000178	0.186	1.01	8.28	33.7	2.75e-07	3.75	RV	CELLSTATES	MP_LYVE1hi.MHCII_lo	control_PKP2	5	15
TCF7L1	2.94	0.0124	0.0164	0.202	6	16.5	0.000146	1.91	RV	CELLSTATES	MP_LYVE1hi.MHCII_lo	control_PKP2	5	15
GRAPL	2.93	0.0224	0.021	0.109	5.7	14.1	0.000396	1.65	RV	CELLSTATES	MP_LYVE1hi.MHCII_lo	control_PKP2	5	15
AC002070.1	2.89	0.00473	0.029	0.135	5.87	19.8	3.9e-05	2.32	RV	CELLSTATES	MP_LYVE1hi.MHCII_lo	control_PKP2	5	15
AP003354.2	2.85	0.00374	0.0182	0.183	6.11	20.9	2.58e-05	2.43	RV	CELLSTATES	MP_LYVE1hi.MHCII_lo	control_PKP2	5	15
SLC19A2	2.84	0.00433	0.027	0.174	6.09	20.3	3.22e-05	2.36	RV	CELLSTATES	MP_LYVE1hi.MHCII_lo	control_PKP2	5	15
TEKT3	2.84	0.0316	0.0202	0.0644	5.23	12.9	0.000659	1.5	RV	CELLSTATES	MP_LYVE1hi.MHCII_lo	control_PKP2	5	15
SORT1	2.83	0.0019	0.0519	0.315	6.71	23.7	8.87e-06	2.72	RV	CELLSTATES	MP_LYVE1hi.MHCII_lo	control_PKP2	5	15
NETO2	2.81	0.0411	0.0168	0.0648	5.21	12	0.00101	1.39	RV	CELLSTATES	MP_LYVE1hi.MHCII_lo	control_PKP2	5	15
PDE3B	2.78	0.000152	0.1	0.683	7.62	34.8	1.91e-07	3.82	RV	CELLSTATES	MP_LYVE1hi.MHCII_lo	control_PKP2	5	15
AL035446.1	2.72	0.0219	0.0162	0.0847	5.45	14.2	0.00038	1.66	RV	CELLSTATES	MP_LYVE1hi.MHCII_lo	control_PKP2	5	15
KLF2	2.72	0.0019	0.0635	0.338	6.89	23.7	8.7e-06	2.72	RV	CELLSTATES	MP_LYVE1hi.MHCII_lo	control_PKP2	5	15
PSTPIP2	2.69	0.000866	0.101	0.534	7.42	26.9	2.81e-06	3.06	RV	CELLSTATES	MP_LYVE1hi.MHCII_lo	control_PKP2	5	15
PTPRG	2.67	0.00172	0.167	0.816	7.91	24.1	7.58e-06	2.76	RV	CELLSTATES	MP_LYVE1hi.MHCII_lo	control_PKP2	5	15
NHSL1	2.65	3.54e-05	0.363	3.42	9.55	41.6	2.35e-08	4.45	RV	CELLSTATES	MP_LYVE1hi.MHCII_lo	control_PKP2	5	15
RUNX2	2.65	0.0328	0.0102	0.0716	5.27	12.8	0.000706	1.48	RV	CELLSTATES	MP_LYVE1hi.MHCII_lo	control_PKP2	5	15
WNT5B	2.65	0.0227	0.0134	0.118	5.69	14	0.000413	1.64	RV	CELLSTATES	MP_LYVE1hi.MHCII_lo	control_PKP2	5	15
AC019257.8	2.63	0.0218	0.0348	0.103	5.59	14.3	0.00037	1.66	RV	CELLSTATES	MP_LYVE1hi.MHCII_lo	control_PKP2	5	15
NUDT16	2.63	0.00508	0.0303	0.221	6.39	19.5	4.31e-05	2.29	RV	CELLSTATES	MP_LYVE1hi.MHCII_lo	control_PKP2	5	15
TSC22D3	2.63	0.00244	0.168	1.19	8.34	22.4	1.44e-05	2.61	RV	CELLSTATES	MP_LYVE1hi.MHCII_lo	control_PKP2	5	15
CCDC40	2.61	0.00404	0.0237	0.187	6.16	20.6	2.87e-05	2.39	RV	CELLSTATES	MP_LYVE1hi.MHCII_lo	control_PKP2	5	15
KLF9	2.53	0.000702	0.0665	0.567	7.36	27.7	2.09e-06	3.15	RV	CELLSTATES	MP_LYVE1hi.MHCII_lo	control_PKP2	5	15
RHOB	2.53	0.00404	0.0473	0.256	6.64	20.5	2.92e-05	2.39	RV	CELLSTATES	MP_LYVE1hi.MHCII_lo	control_PKP2	5	15
FAM117B	2.52	0.00199	0.131	0.511	7.42	23.3	1.01e-05	2.7	RV	CELLSTATES	MP_LYVE1hi.MHCII_lo	control_PKP2	5	15
UST	2.49	0.000477	0.0826	0.5	7.27	29.4	1.17e-06	3.32	RV	CELLSTATES	MP_LYVE1hi.MHCII_lo	control_PKP2	5	15
RGS2	2.46	0.0473	0.0394	0.249	6.54	11.5	0.00123	1.33	RV	CELLSTATES	MP_LYVE1hi.MHCII_lo	control_PKP2	5	15
CSGALNACT1	2.45	0.000428	0.741	6.92	10.5	30.2	8.89e-07	3.37	RV	CELLSTATES	MP_LYVE1hi.MHCII_lo	control_PKP2	5	15
ABLIM2	2.44	0.0248	0.0288	0.0875	5.56	13.7	0.000472	1.61	RV	CELLSTATES	MP_LYVE1hi.MHCII_lo	control_PKP2	5	15
STXBP6	2.4	0.0412	0.0438	0.181	6.23	12	0.00102	1.38	RV	CELLSTATES	MP_LYVE1hi.MHCII_lo	control_PKP2	5	15
WASHC2A	2.4	0.000428	0.101	0.516	7.31	30.2	8.68e-07	3.37	RV	CELLSTATES	MP_LYVE1hi.MHCII_lo	control_PKP2	5	15
ST6GALNAC3	2.39	0.00195	0.135	0.47	7.4	23.4	9.73e-06	2.71	RV	CELLSTATES	MP_LYVE1hi.MHCII_lo	control_PKP2	5	15
ARRDC2	2.37	0.00108	0.0659	0.477	7.18	26.1	3.67e-06	2.97	RV	CELLSTATES	MP_LYVE1hi.MHCII_lo	control_PKP2	5	15
HERPUD1	2.36	0.000152	0.234	1.23	8.42	34.6	2.03e-07	3.82	RV	CELLSTATES	MP_LYVE1hi.MHCII_lo	control_PKP2	5	15
INSR	2.32	0.000374	0.156	1.46	8.48	30.9	6.84e-07	3.43	RV	CELLSTATES	MP_LYVE1hi.MHCII_lo	control_PKP2	5	15
FGL2	2.31	0.0352	0.0907	0.451	7.27	12.6	0.000772	1.45	RV	CELLSTATES	MP_LYVE1hi.MHCII_lo	control_PKP2	5	15
SRGAP2B	2.31	0.000321	0.412	2.85	9.42	31.5	5.6e-07	3.49	RV	CELLSTATES	MP_LYVE1hi.MHCII_lo	control_PKP2	5	15
CHKA	2.29	0.000477	0.281	1.72	8.8	29.3	1.19e-06	3.32	RV	CELLSTATES	MP_LYVE1hi.MHCII_lo	control_PKP2	5	15
CHPT1	2.29	0.000539	0.168	0.774	7.87	28.8	1.43e-06	3.27	RV	CELLSTATES	MP_LYVE1hi.MHCII_lo	control_PKP2	5	15
TMSB10	2.29	0.0136	0.147	0.356	7.35	16.2	0.000166	1.87	RV	CELLSTATES	MP_LYVE1hi.MHCII_lo	control_PKP2	5	15
ZFAND5	2.28	0.000702	0.0994	0.587	7.49	27.7	2.1e-06	3.15	RV	CELLSTATES	MP_LYVE1hi.MHCII_lo	control_PKP2	5	15
HDAC2-AS2	2.27	0.0473	0.0179	0.116	5.76	11.5	0.00123	1.33	RV	CELLSTATES	MP_LYVE1hi.MHCII_lo	control_PKP2	5	15
LDLR	2.23	0.0446	0.0414	0.134	6.01	11.7	0.00113	1.35	RV	CELLSTATES	MP_LYVE1hi.MHCII_lo	control_PKP2	5	15
C5	2.21	0.0187	0.0537	0.188	6.27	15	0.000277	1.73	RV	CELLSTATES	MP_LYVE1hi.MHCII_lo	control_PKP2	5	15
CPM	2.2	0.0227	1.31	6.76	10.7	14	0.00041	1.64	RV	CELLSTATES	MP_LYVE1hi.MHCII_lo	control_PKP2	5	15
EBI3	2.2	0.027	0.0329	0.198	6.3	13.4	0.000531	1.57	RV	CELLSTATES	MP_LYVE1hi.MHCII_lo	control_PKP2	5	15
FKBP5	2.17	0.0126	3.41	16.2	11.9	16.4	0.000152	1.9	RV	CELLSTATES	MP_LYVE1hi.MHCII_lo	control_PKP2	5	15
PIK3IP1-AS1	2.17	0.0376	0.0678	0.182	6.36	12.3	0.000861	1.42	RV	CELLSTATES	MP_LYVE1hi.MHCII_lo	control_PKP2	5	15
JUN	2.12	0.0381	0.0458	0.142	6.04	12.3	0.000887	1.42	RV	CELLSTATES	MP_LYVE1hi.MHCII_lo	control_PKP2	5	15
ELL2	2.1	0.00153	0.294	1.57	8.75	24.5	6.47e-06	2.82	RV	CELLSTATES	MP_LYVE1hi.MHCII_lo	control_PKP2	5	15
AC058791.1	2.07	0.0423	0.046	0.147	6.11	11.9	0.00105	1.37	RV	CELLSTATES	MP_LYVE1hi.MHCII_lo	control_PKP2	5	15
MAN1A1	2.05	0.00349	2.48	13.3	11.6	21.1	2.35e-05	2.46	RV	CELLSTATES	MP_LYVE1hi.MHCII_lo	control_PKP2	5	15
APH1B	2.03	0.0196	0.107	0.4	7.16	14.7	0.000305	1.71	RV	CELLSTATES	MP_LYVE1hi.MHCII_lo	control_PKP2	5	15
CREB5	2.01	0.0126	0.0969	0.27	6.82	16.4	0.000152	1.9	RV	CELLSTATES	MP_LYVE1hi.MHCII_lo	control_PKP2	5	15
PSME4	2.01	0.00153	0.216	1.38	8.49	24.6	6.36e-06	2.82	RV	CELLSTATES	MP_LYVE1hi.MHCII_lo	control_PKP2	5	15
ZNF189	2.01	0.0213	0.0459	0.314	6.77	14.4	0.000349	1.67	RV	CELLSTATES	MP_LYVE1hi.MHCII_lo	control_PKP2	5	15
ATP1B3	2	0.0213	0.111	0.358	7.18	14.4	0.000355	1.67	RV	CELLSTATES	MP_LYVE1hi.MHCII_lo	control_PKP2	5	15
OGFRL1	1.99	0.00334	0.161	1.4	8.43	21.3	2.19e-05	2.48	RV	CELLSTATES	MP_LYVE1hi.MHCII_lo	control_PKP2	5	15
FP700111.1	1.98	0.0196	0.118	0.458	7.35	14.7	0.000306	1.71	RV	CELLSTATES	MP_LYVE1hi.MHCII_lo	control_PKP2	5	15
SRGAP2	1.96	0.000474	0.849	4.25	10.1	29.5	1.1e-06	3.32	RV	CELLSTATES	MP_LYVE1hi.MHCII_lo	control_PKP2	5	15
SRGAP1	1.94	0.00432	0.451	2.6	9.33	20.3	3.16e-05	2.36	RV	CELLSTATES	MP_LYVE1hi.MHCII_lo	control_PKP2	5	15
CHORDC1	1.93	0.0395	0.0387	0.126	5.92	12.1	0.000952	1.4	RV	CELLSTATES	MP_LYVE1hi.MHCII_lo	control_PKP2	5	15
NOC3L	1.87	0.0376	0.0456	0.183	6.27	12.3	0.000862	1.42	RV	CELLSTATES	MP_LYVE1hi.MHCII_lo	control_PKP2	5	15
SGK1	1.87	0.0168	0.0871	0.369	7.09	15.4	0.000232	1.77	RV	CELLSTATES	MP_LYVE1hi.MHCII_lo	control_PKP2	5	15
MPPED2	1.84	0.0325	0.787	2.62	9.67	12.8	0.000691	1.49	RV	CELLSTATES	MP_LYVE1hi.MHCII_lo	control_PKP2	5	15
NBPF26	1.84	0.0359	0.0481	0.209	6.42	12.5	0.000799	1.45	RV	CELLSTATES	MP_LYVE1hi.MHCII_lo	control_PKP2	5	15
CNRIP1	1.82	0.0173	0.104	0.394	7.13	15.3	0.000245	1.76	RV	CELLSTATES	MP_LYVE1hi.MHCII_lo	control_PKP2	5	15
CCND3	1.81	0.028	0.34	1.29	8.62	13.3	0.000555	1.55	RV	CELLSTATES	MP_LYVE1hi.MHCII_lo	control_PKP2	5	15
PER1	1.81	0.014	0.12	0.405	7.21	16.1	0.000175	1.85	RV	CELLSTATES	MP_LYVE1hi.MHCII_lo	control_PKP2	5	15
ARRDC3	1.8	0.03	0.0884	0.478	7.33	13.1	0.000613	1.52	RV	CELLSTATES	MP_LYVE1hi.MHCII_lo	control_PKP2	5	15
CTDSPL	1.8	0.00508	0.17	0.854	7.97	19.5	4.39e-05	2.29	RV	CELLSTATES	MP_LYVE1hi.MHCII_lo	control_PKP2	5	15
TXNIP	1.8	0.0211	0.557	2.36	9.34	14.5	0.000342	1.68	RV	CELLSTATES	MP_LYVE1hi.MHCII_lo	control_PKP2	5	15
ZNF846	1.8	0.00546	0.172	0.792	7.91	19.2	4.9e-05	2.26	RV	CELLSTATES	MP_LYVE1hi.MHCII_lo	control_PKP2	5	15
ZFP36L2	1.78	0.0233	0.164	0.68	7.79	13.9	0.000431	1.63	RV	CELLSTATES	MP_LYVE1hi.MHCII_lo	control_PKP2	5	15
SUPT3H	1.75	0.0213	0.132	0.574	7.53	14.4	0.000354	1.67	RV	CELLSTATES	MP_LYVE1hi.MHCII_lo	control_PKP2	5	15
FMN1	1.71	0.00447	2.81	10.6	11.5	20	3.53e-05	2.35	RV	CELLSTATES	MP_LYVE1hi.MHCII_lo	control_PKP2	5	15
CCNH	1.68	0.0157	0.276	0.746	8.12	15.7	0.000206	1.8	RV	CELLSTATES	MP_LYVE1hi.MHCII_lo	control_PKP2	5	15
AXL	1.66	0.0478	0.137	0.865	7.98	11.5	0.00125	1.32	RV	CELLSTATES	MP_LYVE1hi.MHCII_lo	control_PKP2	5	15
KLF6	1.66	0.0159	0.191	0.534	7.68	15.6	0.000211	1.8	RV	CELLSTATES	MP_LYVE1hi.MHCII_lo	control_PKP2	5	15
SRGAP2C	1.66	0.0113	0.431	1.6	8.94	16.9	0.000123	1.95	RV	CELLSTATES	MP_LYVE1hi.MHCII_lo	control_PKP2	5	15
GALNT2	1.61	0.024	0.192	0.759	7.94	13.8	0.000452	1.62	RV	CELLSTATES	MP_LYVE1hi.MHCII_lo	control_PKP2	5	15
CD99	1.59	0.00648	0.275	0.837	8.2	18.7	6.09e-05	2.19	RV	CELLSTATES	MP_LYVE1hi.MHCII_lo	control_PKP2	5	15
ANXA1	1.57	0.0498	0.197	0.62	7.83	11.4	0.00133	1.3	RV	CELLSTATES	MP_LYVE1hi.MHCII_lo	control_PKP2	5	15
CELF2	1.53	0.00447	1.53	5.77	10.7	20.1	3.52e-05	2.35	RV	CELLSTATES	MP_LYVE1hi.MHCII_lo	control_PKP2	5	15
STT3B	1.5	0.0394	0.138	0.368	7.23	12.1	0.000947	1.4	RV	CELLSTATES	MP_LYVE1hi.MHCII_lo	control_PKP2	5	15
ZDHHC14	1.48	0.0196	0.361	1.62	8.82	14.8	0.000301	1.71	RV	CELLSTATES	MP_LYVE1hi.MHCII_lo	control_PKP2	5	15
HECTD4	1.43	0.03	0.361	1.22	8.58	13.1	0.00061	1.52	RV	CELLSTATES	MP_LYVE1hi.MHCII_lo	control_PKP2	5	15
ELMO1	1.42	0.00282	1.8	7.05	10.9	21.9	1.71e-05	2.55	RV	CELLSTATES	MP_LYVE1hi.MHCII_lo	control_PKP2	5	15
PTEN	1.42	0.0394	0.539	1.79	9.14	12.1	0.000947	1.4	RV	CELLSTATES	MP_LYVE1hi.MHCII_lo	control_PKP2	5	15
MRC1	1.38	0.0202	3.36	12.1	11.7	14.6	0.00032	1.7	RV	CELLSTATES	MP_LYVE1hi.MHCII_lo	control_PKP2	5	15
IMMP2L	1.36	0.0423	0.496	1.65	9.02	11.9	0.00105	1.37	RV	CELLSTATES	MP_LYVE1hi.MHCII_lo	control_PKP2	5	15
FOXN3	1.26	0.0156	1.85	6.45	10.8	15.7	0.000202	1.81	RV	CELLSTATES	MP_LYVE1hi.MHCII_lo	control_PKP2	5	15
PICALM	1.15	0.0487	0.782	2.98	9.72	11.4	0.00129	1.31	RV	CELLSTATES	MP_LYVE1hi.MHCII_lo	control_PKP2	5	15

## Sheet: PVneg_control
Gene	logFC	FDR	mean_exp_control	mean_exp_genotype	logCPM	F	PValue	FDR_plot	Region	annotation_level	cell_state	comparison	Observations_genotype	Observations_reference
SLC27A6	4.88	2e-07	0.0272	1.01	7.15	69.7	1.7e-11	6.7	RV	CELLSTATES	MP_LYVE1hi.MHCII_lo	control_PVneg	4	15
NPPB	4.45	0.00343	0.00434	0.127	5.69	24.9	5.81e-06	2.47	RV	CELLSTATES	MP_LYVE1hi.MHCII_lo	control_PVneg	4	15
AC093459.1	4.4	0.0231	0	0.0348	4.52	19.5	0.000122	1.64	RV	CELLSTATES	MP_LYVE1hi.MHCII_lo	control_PVneg	4	15
LINC02099	4.37	0.0427	0	0.0392	4.62	15.1	0.000338	1.37	RV	CELLSTATES	MP_LYVE1hi.MHCII_lo	control_PVneg	4	15
AC020741.1	4.36	0.0159	0	0.0326	4.45	22.8	6.63e-05	1.8	RV	CELLSTATES	MP_LYVE1hi.MHCII_lo	control_PVneg	4	15
LINC02294	4.36	0.0159	0	0.0326	4.45	22.8	6.63e-05	1.8	RV	CELLSTATES	MP_LYVE1hi.MHCII_lo	control_PVneg	4	15
SLC30A10	4.3	0.00427	0.00306	0.0998	4.89	23.9	8.5e-06	2.37	RV	CELLSTATES	MP_LYVE1hi.MHCII_lo	control_PVneg	4	15
AC019197.1	4.1	0.00785	0.00121	0.0445	4.78	21.8	1.86e-05	2.11	RV	CELLSTATES	MP_LYVE1hi.MHCII_lo	control_PVneg	4	15
CSMD1	4.05	5.3e-06	0.0262	0.699	6.78	53.5	8.98e-10	5.28	RV	CELLSTATES	MP_LYVE1hi.MHCII_lo	control_PVneg	4	15
AL133410.1	3.43	0.0294	0.00244	0.0631	5.01	16	0.000197	1.53	RV	CELLSTATES	MP_LYVE1hi.MHCII_lo	control_PVneg	4	15
SH2D4A	3.34	0.0129	0.0126	0.144	5.88	19.7	4.14e-05	1.89	RV	CELLSTATES	MP_LYVE1hi.MHCII_lo	control_PVneg	4	15
GRAPL	3.22	0.0129	0.021	0.131	5.78	19.8	4.05e-05	1.89	RV	CELLSTATES	MP_LYVE1hi.MHCII_lo	control_PVneg	4	15
IL3RA	3.15	0.0294	0.0051	0.0776	5.29	15.8	0.000199	1.53	RV	CELLSTATES	MP_LYVE1hi.MHCII_lo	control_PVneg	4	15
AP000812.1	3.13	0.000786	0.0155	0.275	6.24	30.9	7.21e-07	3.1	RV	CELLSTATES	MP_LYVE1hi.MHCII_lo	control_PVneg	4	15
CLEC4E	3.08	0.0242	0.0237	0.128	5.75	16.9	0.000129	1.62	RV	CELLSTATES	MP_LYVE1hi.MHCII_lo	control_PVneg	4	15
PRKCH	3.05	0.00759	0.0277	0.312	6.48	22	1.74e-05	2.12	RV	CELLSTATES	MP_LYVE1hi.MHCII_lo	control_PVneg	4	15
ALCAM	2.97	0.000786	0.127	0.723	7.63	31.7	5.59e-07	3.1	RV	CELLSTATES	MP_LYVE1hi.MHCII_lo	control_PVneg	4	15
HDAC2-AS2	2.91	0.015	0.0179	0.12	5.7	19	5.51e-05	1.82	RV	CELLSTATES	MP_LYVE1hi.MHCII_lo	control_PVneg	4	15
TBC1D19	2.8	0.00341	0.0229	0.272	6.09	25.2	5.2e-06	2.47	RV	CELLSTATES	MP_LYVE1hi.MHCII_lo	control_PVneg	4	15
DSCAML1	2.7	0.000766	0.112	0.826	7.52	32.9	3.83e-07	3.12	RV	CELLSTATES	MP_LYVE1hi.MHCII_lo	control_PVneg	4	15
CSGALNACT1	2.69	9.33e-06	0.741	5.28	10.2	49.9	2.37e-09	5.03	RV	CELLSTATES	MP_LYVE1hi.MHCII_lo	control_PVneg	4	15
SORT1	2.66	0.012	0.0519	0.248	6.48	20.2	3.37e-05	1.92	RV	CELLSTATES	MP_LYVE1hi.MHCII_lo	control_PVneg	4	15
ZBTB16	2.55	0.0129	0.434	2.9	9.34	19.7	4.11e-05	1.89	RV	CELLSTATES	MP_LYVE1hi.MHCII_lo	control_PVneg	4	15
PDE3B	2.45	0.00149	0.1	0.522	7.29	28.3	1.75e-06	2.83	RV	CELLSTATES	MP_LYVE1hi.MHCII_lo	control_PVneg	4	15
INSR	2.43	0.000733	0.156	1.09	8.04	34.2	2.48e-07	3.14	RV	CELLSTATES	MP_LYVE1hi.MHCII_lo	control_PVneg	4	15
SLC26A3	2.43	0.000786	0.274	1.69	8.53	31	6.99e-07	3.1	RV	CELLSTATES	MP_LYVE1hi.MHCII_lo	control_PVneg	4	15
CCND3	2.36	0.000766	0.34	1.58	8.68	32.3	4.55e-07	3.12	RV	CELLSTATES	MP_LYVE1hi.MHCII_lo	control_PVneg	4	15
CHKA	2.2	0.000766	0.281	1.29	8.36	32.6	4.12e-07	3.12	RV	CELLSTATES	MP_LYVE1hi.MHCII_lo	control_PVneg	4	15
FKBP5	2.18	0.00328	3.41	13.2	11.7	25.5	4.72e-06	2.48	RV	CELLSTATES	MP_LYVE1hi.MHCII_lo	control_PVneg	4	15
PSTPIP2	2.16	0.0294	0.101	0.347	6.96	15.8	0.0002	1.53	RV	CELLSTATES	MP_LYVE1hi.MHCII_lo	control_PVneg	4	15
GLIS3	2.08	0.00174	0.157	0.846	7.92	27.5	2.35e-06	2.76	RV	CELLSTATES	MP_LYVE1hi.MHCII_lo	control_PVneg	4	15
PSME4	2.07	0.00088	0.216	0.927	8.02	30.3	8.94e-07	3.06	RV	CELLSTATES	MP_LYVE1hi.MHCII_lo	control_PVneg	4	15
CPM	2.06	0.0159	1.31	5.14	10.4	18.5	6.56e-05	1.8	RV	CELLSTATES	MP_LYVE1hi.MHCII_lo	control_PVneg	4	15
KLF9	1.93	0.0404	0.0665	0.338	6.79	14.8	0.000307	1.39	RV	CELLSTATES	MP_LYVE1hi.MHCII_lo	control_PVneg	4	15
SRGAP1	1.93	0.00504	0.451	1.83	8.94	23.3	1.07e-05	2.3	RV	CELLSTATES	MP_LYVE1hi.MHCII_lo	control_PVneg	4	15
ZNF846	1.93	0.00427	0.172	0.651	7.64	24.1	8.01e-06	2.37	RV	CELLSTATES	MP_LYVE1hi.MHCII_lo	control_PVneg	4	15
PELI2	1.92	0.0129	0.121	0.518	7.36	19.7	4.12e-05	1.89	RV	CELLSTATES	MP_LYVE1hi.MHCII_lo	control_PVneg	4	15
INO80D	1.91	0.0138	0.178	0.784	7.71	19.3	4.91e-05	1.86	RV	CELLSTATES	MP_LYVE1hi.MHCII_lo	control_PVneg	4	15
CTDSPL	1.7	0.0217	0.17	0.636	7.61	17.4	0.000103	1.66	RV	CELLSTATES	MP_LYVE1hi.MHCII_lo	control_PVneg	4	15
MAN1A1	1.67	0.0133	2.48	8.37	11.2	19.6	4.38e-05	1.88	RV	CELLSTATES	MP_LYVE1hi.MHCII_lo	control_PVneg	4	15
GAB1	1.66	0.0217	0.178	0.682	7.79	17.4	0.000105	1.66	RV	CELLSTATES	MP_LYVE1hi.MHCII_lo	control_PVneg	4	15
RASGEF1B	1.63	0.0302	0.501	1.45	8.93	15.7	0.000207	1.52	RV	CELLSTATES	MP_LYVE1hi.MHCII_lo	control_PVneg	4	15
NHSL1	1.6	0.0427	0.363	1.48	8.75	14.6	0.000329	1.37	RV	CELLSTATES	MP_LYVE1hi.MHCII_lo	control_PVneg	4	15
DOCK5	1.57	0.0294	0.331	1.01	8.29	15.9	0.000189	1.53	RV	CELLSTATES	MP_LYVE1hi.MHCII_lo	control_PVneg	4	15
RNF115	1.51	0.0274	0.26	0.798	8.01	16.3	0.000165	1.56	RV	CELLSTATES	MP_LYVE1hi.MHCII_lo	control_PVneg	4	15
MRC1	1.48	0.00427	3.36	9.25	11.5	24	8.2e-06	2.37	RV	CELLSTATES	MP_LYVE1hi.MHCII_lo	control_PVneg	4	15
CD99	1.46	0.0253	0.275	0.741	8.04	16.6	0.000144	1.6	RV	CELLSTATES	MP_LYVE1hi.MHCII_lo	control_PVneg	4	15
DIP2B	1.46	0.00928	0.812	2.27	9.52	21.2	2.37e-05	2.03	RV	CELLSTATES	MP_LYVE1hi.MHCII_lo	control_PVneg	4	15
NCOA3	1.43	0.0243	0.571	1.71	9.08	16.7	0.000136	1.61	RV	CELLSTATES	MP_LYVE1hi.MHCII_lo	control_PVneg	4	15
ELMO1	1.42	0.00342	1.8	5.25	10.7	25.1	5.5e-06	2.47	RV	CELLSTATES	MP_LYVE1hi.MHCII_lo	control_PVneg	4	15
PDGFC	1.4	0.0294	1.43	4.35	10.4	15.9	0.000191	1.53	RV	CELLSTATES	MP_LYVE1hi.MHCII_lo	control_PVneg	4	15
TBXAS1	1.39	0.012	1.18	3.17	9.98	20.3	3.25e-05	1.92	RV	CELLSTATES	MP_LYVE1hi.MHCII_lo	control_PVneg	4	15
WASF2	1.39	0.0266	0.6	1.63	9.1	16.4	0.000153	1.58	RV	CELLSTATES	MP_LYVE1hi.MHCII_lo	control_PVneg	4	15
PICALM	1.31	0.029	0.782	2.09	9.44	16	0.000179	1.54	RV	CELLSTATES	MP_LYVE1hi.MHCII_lo	control_PVneg	4	15
SSH2	1.31	0.0224	0.993	2.4	9.69	17.2	0.000112	1.65	RV	CELLSTATES	MP_LYVE1hi.MHCII_lo	control_PVneg	4	15
ZNF644	1.29	0.0485	0.42	0.991	8.51	14	0.000419	1.31	RV	CELLSTATES	MP_LYVE1hi.MHCII_lo	control_PVneg	4	15
FOXN3	1.19	0.0243	1.85	4.66	10.6	16.8	0.000134	1.61	RV	CELLSTATES	MP_LYVE1hi.MHCII_lo	control_PVneg	4	15

## Sheet: RBM20_control
Gene	logFC	FDR	mean_exp_control	mean_exp_genotype	logCPM	F	PValue	FDR_plot	Region	annotation_level	cell_state	comparison	Observations_genotype	Observations_reference
NPPB	4.22	0.000101	0.00434	0.13	6.02	29.2	6.43e-08	4	RV	CELLSTATES	MP_LYVE1hi.MHCII_lo	control_RBM20	5	15
GABBR2	4.17	0.00913	0	0.0185	4.93	19.9	4.11e-05	2.04	RV	CELLSTATES	MP_LYVE1hi.MHCII_lo	control_RBM20	5	15
RPUSD2	3.89	0.0333	0.0112	0.0176	5.04	14	0.000262	1.48	RV	CELLSTATES	MP_LYVE1hi.MHCII_lo	control_RBM20	5	15
SLC2A5	3.82	0.00112	0.0395	0.0775	5.88	22	2.77e-06	2.95	RV	CELLSTATES	MP_LYVE1hi.MHCII_lo	control_RBM20	5	15
LRFN1	3.81	0.00592	0	0.0139	4.84	25	2.31e-05	2.23	RV	CELLSTATES	MP_LYVE1hi.MHCII_lo	control_RBM20	5	15
SERPINF2	3.71	0.00938	0.0141	0.0521	5.34	16.7	4.46e-05	2.03	RV	CELLSTATES	MP_LYVE1hi.MHCII_lo	control_RBM20	5	15
ZNF367	3.51	0.0454	0.0121	0.0338	5.21	12.5	0.000416	1.34	RV	CELLSTATES	MP_LYVE1hi.MHCII_lo	control_RBM20	5	15
SRSF12	3.5	0.0313	0	0.0233	4.99	13.8	0.000237	1.5	RV	CELLSTATES	MP_LYVE1hi.MHCII_lo	control_RBM20	5	15
AL354822.1	3.44	0.0434	0.0037	0.0233	4.99	12.6	0.000391	1.36	RV	CELLSTATES	MP_LYVE1hi.MHCII_lo	control_RBM20	5	15
AC025576.2	3.41	0.036	0.00121	0.0478	5.33	13.1	0.000295	1.44	RV	CELLSTATES	MP_LYVE1hi.MHCII_lo	control_RBM20	5	15
KCNMA1-AS1	3.15	0.0285	0.00814	0.0576	5.46	13.7	0.000213	1.54	RV	CELLSTATES	MP_LYVE1hi.MHCII_lo	control_RBM20	5	15
CLEC4E	3.08	0.00129	0.0237	0.172	6.33	21.5	3.63e-06	2.89	RV	CELLSTATES	MP_LYVE1hi.MHCII_lo	control_RBM20	5	15
DDIT4	3.04	7.7e-05	0.0632	0.251	6.87	30.2	3.92e-08	4.11	RV	CELLSTATES	MP_LYVE1hi.MHCII_lo	control_RBM20	5	15
AL136962.1	3	0.0138	0.0147	0.0774	5.63	15.6	7.71e-05	1.86	RV	CELLSTATES	MP_LYVE1hi.MHCII_lo	control_RBM20	5	15
AP002518.2	2.86	0.00694	0.0137	0.133	6.07	17.5	2.89e-05	2.16	RV	CELLSTATES	MP_LYVE1hi.MHCII_lo	control_RBM20	5	15
AC002070.1	2.83	0.00168	0.029	0.156	6.22	20.8	5.13e-06	2.77	RV	CELLSTATES	MP_LYVE1hi.MHCII_lo	control_RBM20	5	15
PSTPIP2	2.72	7.7e-05	0.101	0.546	7.59	31.3	2.23e-08	4.11	RV	CELLSTATES	MP_LYVE1hi.MHCII_lo	control_RBM20	5	15
GRB10	2.61	0.0371	0.00475	0.0834	5.63	13	0.000315	1.43	RV	CELLSTATES	MP_LYVE1hi.MHCII_lo	control_RBM20	5	15
ALCAM	2.58	0.000101	0.127	0.524	7.56	28.7	8.58e-08	4	RV	CELLSTATES	MP_LYVE1hi.MHCII_lo	control_RBM20	5	15
AC008957.2	2.51	0.000621	0.112	0.409	7.39	23.2	1.42e-06	3.21	RV	CELLSTATES	MP_LYVE1hi.MHCII_lo	control_RBM20	5	15
NUDT16	2.51	0.00288	0.0303	0.184	6.37	19.7	9.28e-06	2.54	RV	CELLSTATES	MP_LYVE1hi.MHCII_lo	control_RBM20	5	15
SORT1	2.5	0.00164	0.0519	0.233	6.66	20.9	4.89e-06	2.78	RV	CELLSTATES	MP_LYVE1hi.MHCII_lo	control_RBM20	5	15
AL035446.1	2.44	0.0496	0.0162	0.0929	5.77	12.3	0.000463	1.3	RV	CELLSTATES	MP_LYVE1hi.MHCII_lo	control_RBM20	5	15
ST6GALNAC3	2.42	0.000145	0.135	0.633	7.77	27.6	1.47e-07	3.84	RV	CELLSTATES	MP_LYVE1hi.MHCII_lo	control_RBM20	5	15
PRKCH	2.33	0.00397	0.0277	0.191	6.35	18.8	1.45e-05	2.4	RV	CELLSTATES	MP_LYVE1hi.MHCII_lo	control_RBM20	5	15
FAM117B	2.32	0.000262	0.131	0.394	7.36	25.8	3.79e-07	3.58	RV	CELLSTATES	MP_LYVE1hi.MHCII_lo	control_RBM20	5	15
PDE3B	2.25	0.000587	0.1	0.529	7.55	23.7	1.11e-06	3.23	RV	CELLSTATES	MP_LYVE1hi.MHCII_lo	control_RBM20	5	15
P2RY12	2.22	0.015	0.0895	0.201	6.71	15.4	8.65e-05	1.82	RV	CELLSTATES	MP_LYVE1hi.MHCII_lo	control_RBM20	5	15
ZBTB16	2.13	0.000101	0.434	2.72	9.53	28.9	7.71e-08	4	RV	CELLSTATES	MP_LYVE1hi.MHCII_lo	control_RBM20	5	15
FGL2	2.08	0.00164	0.0907	0.297	7	20.9	4.87e-06	2.78	RV	CELLSTATES	MP_LYVE1hi.MHCII_lo	control_RBM20	5	15
USP53	2.06	0.000212	0.132	0.698	7.87	26.3	2.88e-07	3.67	RV	CELLSTATES	MP_LYVE1hi.MHCII_lo	control_RBM20	5	15
CSGALNACT1	2.02	7.7e-05	0.741	4.35	10.2	30.6	3.2e-08	4.11	RV	CELLSTATES	MP_LYVE1hi.MHCII_lo	control_RBM20	5	15
PDK4	2	0.00491	0.444	2.84	9.62	18.3	1.87e-05	2.31	RV	CELLSTATES	MP_LYVE1hi.MHCII_lo	control_RBM20	5	15
GLIS3	1.96	0.000621	0.157	1.07	8.29	23.3	1.38e-06	3.21	RV	CELLSTATES	MP_LYVE1hi.MHCII_lo	control_RBM20	5	15
FOS	1.94	0.000621	0.186	0.539	7.9	23.5	1.28e-06	3.21	RV	CELLSTATES	MP_LYVE1hi.MHCII_lo	control_RBM20	5	15
NHSL1	1.89	0.00112	0.363	1.82	9.06	21.9	2.87e-06	2.95	RV	CELLSTATES	MP_LYVE1hi.MHCII_lo	control_RBM20	5	15
TSC22D3	1.84	0.00452	0.168	0.682	8	18.5	1.69e-05	2.35	RV	CELLSTATES	MP_LYVE1hi.MHCII_lo	control_RBM20	5	15
TRPM3	1.83	0.0135	0.0905	0.27	6.99	15.7	7.36e-05	1.87	RV	CELLSTATES	MP_LYVE1hi.MHCII_lo	control_RBM20	5	15
TXNIP	1.83	0.000621	0.557	2.19	9.42	23.4	1.34e-06	3.21	RV	CELLSTATES	MP_LYVE1hi.MHCII_lo	control_RBM20	5	15
FKBP5	1.8	0.000341	3.41	10.6	11.7	25.1	5.5e-07	3.47	RV	CELLSTATES	MP_LYVE1hi.MHCII_lo	control_RBM20	5	15
CCND3	1.76	0.00219	0.34	0.983	8.51	20.2	6.89e-06	2.66	RV	CELLSTATES	MP_LYVE1hi.MHCII_lo	control_RBM20	5	15
DUSP1	1.75	0.0192	0.158	0.425	7.74	14.8	0.000119	1.72	RV	CELLSTATES	MP_LYVE1hi.MHCII_lo	control_RBM20	5	15
CHPT1	1.74	0.011	0.168	0.514	7.7	16.1	5.9e-05	1.96	RV	CELLSTATES	MP_LYVE1hi.MHCII_lo	control_RBM20	5	15
KLF9	1.72	0.0248	0.0665	0.311	7.01	14.2	0.000168	1.61	RV	CELLSTATES	MP_LYVE1hi.MHCII_lo	control_RBM20	5	15
ACACB	1.66	0.0205	0.0999	0.309	7.06	14.6	0.000131	1.69	RV	CELLSTATES	MP_LYVE1hi.MHCII_lo	control_RBM20	5	15
INSR	1.66	0.00329	0.156	0.794	8.05	19.3	1.14e-05	2.48	RV	CELLSTATES	MP_LYVE1hi.MHCII_lo	control_RBM20	5	15
SDC2	1.66	0.0196	0.0558	0.302	6.91	14.7	0.000123	1.71	RV	CELLSTATES	MP_LYVE1hi.MHCII_lo	control_RBM20	5	15
GFOD1	1.61	0.0285	0.125	0.417	7.39	13.7	0.000211	1.54	RV	CELLSTATES	MP_LYVE1hi.MHCII_lo	control_RBM20	5	15
PDE7B	1.61	0.0158	0.372	1.56	9.04	15.3	9.25e-05	1.8	RV	CELLSTATES	MP_LYVE1hi.MHCII_lo	control_RBM20	5	15
ZNF846	1.6	0.0235	0.172	0.62	7.85	14.3	0.000156	1.63	RV	CELLSTATES	MP_LYVE1hi.MHCII_lo	control_RBM20	5	15
CPM	1.58	0.00934	1.31	3.3	10.2	16.7	4.33e-05	2.03	RV	CELLSTATES	MP_LYVE1hi.MHCII_lo	control_RBM20	5	15
CCNH	1.57	0.011	0.276	0.737	8.2	16.2	5.74e-05	1.96	RV	CELLSTATES	MP_LYVE1hi.MHCII_lo	control_RBM20	5	15
MAN1A1	1.51	0.00324	2.48	7.8	11.3	19.3	1.1e-05	2.49	RV	CELLSTATES	MP_LYVE1hi.MHCII_lo	control_RBM20	5	15
PSME4	1.5	0.036	0.216	0.833	8.17	13.1	0.000293	1.44	RV	CELLSTATES	MP_LYVE1hi.MHCII_lo	control_RBM20	5	15
SLC1A3	1.46	0.0333	1.16	3.71	10.3	13.3	0.000266	1.48	RV	CELLSTATES	MP_LYVE1hi.MHCII_lo	control_RBM20	5	15
AXL	1.39	0.0446	0.137	0.51	7.61	12.5	0.000405	1.35	RV	CELLSTATES	MP_LYVE1hi.MHCII_lo	control_RBM20	5	15
HCLS1	1.37	0.036	0.42	1.28	8.88	13.1	0.000296	1.44	RV	CELLSTATES	MP_LYVE1hi.MHCII_lo	control_RBM20	5	15
KCNMA1	1.37	0.00324	1.31	4.01	10.4	19.4	1.08e-05	2.49	RV	CELLSTATES	MP_LYVE1hi.MHCII_lo	control_RBM20	5	15
MPPED2	1.37	0.0434	0.787	2.22	9.67	12.6	0.000389	1.36	RV	CELLSTATES	MP_LYVE1hi.MHCII_lo	control_RBM20	5	15
SRGAP1	1.32	0.0403	0.451	1.58	9.02	12.8	0.000347	1.4	RV	CELLSTATES	MP_LYVE1hi.MHCII_lo	control_RBM20	5	15
ELMO1	1.28	0.0234	1.8	5.59	10.8	14.3	0.000152	1.63	RV	CELLSTATES	MP_LYVE1hi.MHCII_lo	control_RBM20	5	15

## Sheet: TTN_control
Gene	logFC	FDR	mean_exp_control	mean_exp_genotype	logCPM	F	PValue	FDR_plot	Region	annotation_level	cell_state	comparison	Observations_genotype	Observations_reference
AC110285.2	4.51	0.00247	0	0.0386	4.98	19.3	2.61e-05	2.61	RV	CELLSTATES	MP_LYVE1hi.MHCII_lo	control_TTN	6	15
HBA2	4.49	0.00981	0	0.0149	4.61	18.5	0.000162	2.01	RV	CELLSTATES	MP_LYVE1hi.MHCII_lo	control_TTN	6	15
NPPB	4.38	0.00012	0.00434	0.217	6.43	28.1	5.28e-07	3.92	RV	CELLSTATES	MP_LYVE1hi.MHCII_lo	control_TTN	6	15
FLJ45513	4.35	0.0121	0	0.0153	4.6	18.4	0.000215	1.92	RV	CELLSTATES	MP_LYVE1hi.MHCII_lo	control_TTN	6	15
ITGB8	4.24	0.0139	0	0.0134	4.55	18.3	0.00027	1.86	RV	CELLSTATES	MP_LYVE1hi.MHCII_lo	control_TTN	6	15
AC008752.1	4.17	0.00334	0.00943	0.04	5.03	18.3	3.84e-05	2.48	RV	CELLSTATES	MP_LYVE1hi.MHCII_lo	control_TTN	6	15
HBB	3.99	0.0124	0.00145	0.029	4.91	14.5	0.000221	1.91	RV	CELLSTATES	MP_LYVE1hi.MHCII_lo	control_TTN	6	15
AC008759.3	3.9	0.0024	0.00808	0.0624	5.32	19.2	2.49e-05	2.62	RV	CELLSTATES	MP_LYVE1hi.MHCII_lo	control_TTN	6	15
ZNF275	3.88	0.0232	0	0.0187	4.67	14.6	0.000526	1.63	RV	CELLSTATES	MP_LYVE1hi.MHCII_lo	control_TTN	6	15
AL163636.1	3.87	0.0287	0	0.0153	4.62	15.1	0.000699	1.54	RV	CELLSTATES	MP_LYVE1hi.MHCII_lo	control_TTN	6	15
AC007610.1	3.84	0.0357	0	0.0128	4.57	15.5	0.00095	1.45	RV	CELLSTATES	MP_LYVE1hi.MHCII_lo	control_TTN	6	15
CLEC4E	3.7	9.17e-06	0.0237	0.235	6.47	35.8	2.3e-08	5.04	RV	CELLSTATES	MP_LYVE1hi.MHCII_lo	control_TTN	6	15
UBE2Q2L	3.69	0.0331	0.00238	0.0145	4.59	14.4	0.000859	1.48	RV	CELLSTATES	MP_LYVE1hi.MHCII_lo	control_TTN	6	15
ZFP2	3.65	0.0425	0	0.0148	4.62	13.6	0.00125	1.37	RV	CELLSTATES	MP_LYVE1hi.MHCII_lo	control_TTN	6	15
GREB1	3.63	0.000403	0.00785	0.186	6.3	24.4	2.53e-06	3.4	RV	CELLSTATES	MP_LYVE1hi.MHCII_lo	control_TTN	6	15
AC098650.1	3.59	0.0455	0	0.0199	4.7	12	0.00138	1.34	RV	CELLSTATES	MP_LYVE1hi.MHCII_lo	control_TTN	6	15
AC090921.1	3.57	0.0236	0.00247	0.0341	4.94	12.6	0.00054	1.63	RV	CELLSTATES	MP_LYVE1hi.MHCII_lo	control_TTN	6	15
RNF212	3.56	0.0365	0	0.0166	4.67	12.1	0.000979	1.44	RV	CELLSTATES	MP_LYVE1hi.MHCII_lo	control_TTN	6	15
AL136962.1	3.54	0.000501	0.0147	0.124	5.8	23.8	3.31e-06	3.3	RV	CELLSTATES	MP_LYVE1hi.MHCII_lo	control_TTN	6	15
AL080317.3	3.53	0.0274	0	0.0199	4.74	12.9	0.000655	1.56	RV	CELLSTATES	MP_LYVE1hi.MHCII_lo	control_TTN	6	15
AC139795.2	3.34	0.0417	0.00606	0.0282	4.89	11	0.00121	1.38	RV	CELLSTATES	MP_LYVE1hi.MHCII_lo	control_TTN	6	15
ZNF367	3.34	0.0258	0.0121	0.0377	5.07	12.4	0.000608	1.59	RV	CELLSTATES	MP_LYVE1hi.MHCII_lo	control_TTN	6	15
AL133410.1	3.31	0.00426	0.00244	0.0871	5.54	17.5	5.5e-05	2.37	RV	CELLSTATES	MP_LYVE1hi.MHCII_lo	control_TTN	6	15
SERPINF2	3.24	0.0109	0.0141	0.0596	5.27	14.8	0.000189	1.96	RV	CELLSTATES	MP_LYVE1hi.MHCII_lo	control_TTN	6	15
UCN	3.2	0.0425	0.00104	0.0234	4.76	11.3	0.00125	1.37	RV	CELLSTATES	MP_LYVE1hi.MHCII_lo	control_TTN	6	15
SMPX	3.16	0.00899	0.0118	0.0606	5.3	15.4	0.000145	2.05	RV	CELLSTATES	MP_LYVE1hi.MHCII_lo	control_TTN	6	15
TRIM7	3.16	0.0331	0.00104	0.0377	5	11.7	0.000863	1.48	RV	CELLSTATES	MP_LYVE1hi.MHCII_lo	control_TTN	6	15
PDK4	3.15	9.84e-06	0.444	4.51	10	35.5	2.56e-08	5.01	RV	CELLSTATES	MP_LYVE1hi.MHCII_lo	control_TTN	6	15
AL158071.4	3.1	0.00485	0.0142	0.0899	5.51	17.1	6.63e-05	2.31	RV	CELLSTATES	MP_LYVE1hi.MHCII_lo	control_TTN	6	15
C2orf76	3.09	0.0193	0.0031	0.0522	5.17	13.2	0.000413	1.71	RV	CELLSTATES	MP_LYVE1hi.MHCII_lo	control_TTN	6	15
GLIS3	3.09	4.64e-11	0.157	2.39	9.09	81	3.88e-15	10.3	RV	CELLSTATES	MP_LYVE1hi.MHCII_lo	control_TTN	6	15
GRB10	3.08	0.00278	0.00475	0.0982	5.6	18.8	3.01e-05	2.56	RV	CELLSTATES	MP_LYVE1hi.MHCII_lo	control_TTN	6	15
PSTPIP2	3.05	1.12e-06	0.101	0.734	7.79	43.8	1.04e-09	5.95	RV	CELLSTATES	MP_LYVE1hi.MHCII_lo	control_TTN	6	15
GPSM1	3.03	0.049	0.0146	0.0322	5.01	10.5	0.00152	1.31	RV	CELLSTATES	MP_LYVE1hi.MHCII_lo	control_TTN	6	15
AC091563.1	2.93	0.0226	0.0178	0.0512	5.22	12.8	0.000509	1.65	RV	CELLSTATES	MP_LYVE1hi.MHCII_lo	control_TTN	6	15
SH2D4A	2.9	0.00194	0.0126	0.123	5.87	19.8	1.92e-05	2.71	RV	CELLSTATES	MP_LYVE1hi.MHCII_lo	control_TTN	6	15
SORT1	2.87	5.12e-05	0.0519	0.309	6.81	30.6	1.85e-07	4.29	RV	CELLSTATES	MP_LYVE1hi.MHCII_lo	control_TTN	6	15
AC002070.1	2.84	0.00068	0.029	0.171	6.25	22.8	5.01e-06	3.17	RV	CELLSTATES	MP_LYVE1hi.MHCII_lo	control_TTN	6	15
PIK3IP1-AS1	2.83	0.000113	0.0678	0.172	6.33	28.4	4.74e-07	3.95	RV	CELLSTATES	MP_LYVE1hi.MHCII_lo	control_TTN	6	15
NHSL1	2.78	1.71e-09	0.363	2.96	9.48	66.1	4.29e-13	8.77	RV	CELLSTATES	MP_LYVE1hi.MHCII_lo	control_TTN	6	15
OGFRL1	2.78	9.43e-09	0.161	1.62	8.63	59.4	3.95e-12	8.03	RV	CELLSTATES	MP_LYVE1hi.MHCII_lo	control_TTN	6	15
P2RY12	2.77	0.000564	0.0895	0.299	6.87	23.4	3.97e-06	3.25	RV	CELLSTATES	MP_LYVE1hi.MHCII_lo	control_TTN	6	15
RBP7	2.77	0.0205	0.00846	0.0699	5.43	13	0.00045	1.69	RV	CELLSTATES	MP_LYVE1hi.MHCII_lo	control_TTN	6	15
DDIT4	2.75	0.0011	0.0632	0.271	6.82	21.3	9.79e-06	2.96	RV	CELLSTATES	MP_LYVE1hi.MHCII_lo	control_TTN	6	15
ZBTB16	2.7	0.000117	0.434	4.03	9.89	28.2	4.99e-07	3.93	RV	CELLSTATES	MP_LYVE1hi.MHCII_lo	control_TTN	6	15
ALCAM	2.67	2.52e-05	0.127	0.569	7.56	32.7	8.03e-08	4.6	RV	CELLSTATES	MP_LYVE1hi.MHCII_lo	control_TTN	6	15
PDE3B	2.66	3.79e-06	0.1	0.708	7.76	39.3	5.8e-09	5.42	RV	CELLSTATES	MP_LYVE1hi.MHCII_lo	control_TTN	6	15
AP002518.2	2.61	0.0142	0.0137	0.145	6.07	14	0.000285	1.85	RV	CELLSTATES	MP_LYVE1hi.MHCII_lo	control_TTN	6	15
SPATA9	2.57	0.0101	0.0134	0.0969	5.64	15.1	0.000168	2	RV	CELLSTATES	MP_LYVE1hi.MHCII_lo	control_TTN	6	15
NUDT16	2.53	0.00139	0.0303	0.221	6.49	20.7	1.28e-05	2.86	RV	CELLSTATES	MP_LYVE1hi.MHCII_lo	control_TTN	6	15
AP000812.1	2.44	0.000766	0.0155	0.209	6.3	22.5	5.9e-06	3.12	RV	CELLSTATES	MP_LYVE1hi.MHCII_lo	control_TTN	6	15
LRP11	2.38	0.0417	0.0263	0.0696	5.48	11	0.00121	1.38	RV	CELLSTATES	MP_LYVE1hi.MHCII_lo	control_TTN	6	15
CPM	2.34	5.25e-05	1.31	5.72	10.6	30.5	1.98e-07	4.28	RV	CELLSTATES	MP_LYVE1hi.MHCII_lo	control_TTN	6	15
CSGALNACT1	2.33	6.84e-06	0.741	5.78	10.4	36.8	1.55e-08	5.16	RV	CELLSTATES	MP_LYVE1hi.MHCII_lo	control_TTN	6	15
DLGAP2	2.29	0.00247	0.0406	0.266	6.49	19.1	2.61e-05	2.61	RV	CELLSTATES	MP_LYVE1hi.MHCII_lo	control_TTN	6	15
PIEZO1	2.29	0.000264	0.0552	0.342	6.95	25.6	1.49e-06	3.58	RV	CELLSTATES	MP_LYVE1hi.MHCII_lo	control_TTN	6	15
WNT5B	2.29	0.0377	0.0134	0.0787	5.53	11.3	0.00104	1.42	RV	CELLSTATES	MP_LYVE1hi.MHCII_lo	control_TTN	6	15
RBMS3-AS3	2.27	0.0161	0.0236	0.133	6.01	13.7	0.000327	1.79	RV	CELLSTATES	MP_LYVE1hi.MHCII_lo	control_TTN	6	15
CDC42EP3	2.26	0.0076	0.0689	0.261	6.79	15.8	0.000118	2.12	RV	CELLSTATES	MP_LYVE1hi.MHCII_lo	control_TTN	6	15
KBTBD12	2.26	0.0455	0.0138	0.0805	5.64	10.7	0.00139	1.34	RV	CELLSTATES	MP_LYVE1hi.MHCII_lo	control_TTN	6	15
ANTXR1	2.22	0.0023	0.067	0.312	6.94	19.4	2.35e-05	2.64	RV	CELLSTATES	MP_LYVE1hi.MHCII_lo	control_TTN	6	15
PTPRG	2.21	0.0045	0.167	1.1	8.39	17.3	5.95e-05	2.35	RV	CELLSTATES	MP_LYVE1hi.MHCII_lo	control_TTN	6	15
ACTA1	2.19	0.00534	0.144	0.559	7.68	16.8	7.58e-05	2.27	RV	CELLSTATES	MP_LYVE1hi.MHCII_lo	control_TTN	6	15
ZNF189	2.19	0.000958	0.0459	0.351	6.96	21.8	8.03e-06	3.02	RV	CELLSTATES	MP_LYVE1hi.MHCII_lo	control_TTN	6	15
FKBP5	2.18	0.00019	3.41	14.9	11.9	26.7	9.55e-07	3.72	RV	CELLSTATES	MP_LYVE1hi.MHCII_lo	control_TTN	6	15
HDAC2-AS2	2.16	0.0359	0.0179	0.0919	5.67	11.5	0.000959	1.45	RV	CELLSTATES	MP_LYVE1hi.MHCII_lo	control_TTN	6	15
INSR	2.16	2e-05	0.156	1.34	8.51	33.4	6.04e-08	4.7	RV	CELLSTATES	MP_LYVE1hi.MHCII_lo	control_TTN	6	15
FAM117B	2.15	0.0011	0.131	0.401	7.29	21.3	9.86e-06	2.96	RV	CELLSTATES	MP_LYVE1hi.MHCII_lo	control_TTN	6	15
ARRDC2	2.12	0.00041	0.0659	0.344	6.98	24.3	2.61e-06	3.39	RV	CELLSTATES	MP_LYVE1hi.MHCII_lo	control_TTN	6	15
CALCRL	2.08	0.00714	0.0304	0.268	6.64	16	0.000108	2.15	RV	CELLSTATES	MP_LYVE1hi.MHCII_lo	control_TTN	6	15
CHPT1	2.08	0.000167	0.168	0.76	7.96	27.2	7.73e-07	3.78	RV	CELLSTATES	MP_LYVE1hi.MHCII_lo	control_TTN	6	15
PRKCH	2.07	0.0113	0.0277	0.166	6.19	14.8	0.000196	1.95	RV	CELLSTATES	MP_LYVE1hi.MHCII_lo	control_TTN	6	15
TBC1D16	2.07	0.000564	0.333	0.929	8.34	23.4	3.95e-06	3.25	RV	CELLSTATES	MP_LYVE1hi.MHCII_lo	control_TTN	6	15
CRISPLD2	2.05	0.00329	0.038	0.28	6.71	18.3	3.75e-05	2.48	RV	CELLSTATES	MP_LYVE1hi.MHCII_lo	control_TTN	6	15
ALDH1L2	2.04	0.049	0.0172	0.102	5.8	10.5	0.00154	1.31	RV	CELLSTATES	MP_LYVE1hi.MHCII_lo	control_TTN	6	15
SLC19A2	2.03	0.0366	0.027	0.131	6.02	11.4	0.000985	1.44	RV	CELLSTATES	MP_LYVE1hi.MHCII_lo	control_TTN	6	15
KLF9	2.02	0.0011	0.0665	0.437	7.23	21.3	9.83e-06	2.96	RV	CELLSTATES	MP_LYVE1hi.MHCII_lo	control_TTN	6	15
MTURN	1.99	0.0146	0.0271	0.163	6.19	13.9	0.000293	1.84	RV	CELLSTATES	MP_LYVE1hi.MHCII_lo	control_TTN	6	15
ST6GALNAC3	1.96	0.0102	0.135	0.625	7.77	15	0.000172	1.99	RV	CELLSTATES	MP_LYVE1hi.MHCII_lo	control_TTN	6	15
PSME4	1.93	0.000206	0.216	1.22	8.45	26.4	1.1e-06	3.69	RV	CELLSTATES	MP_LYVE1hi.MHCII_lo	control_TTN	6	15
AC008957.2	1.92	0.0423	0.112	0.35	7.19	11	0.00123	1.37	RV	CELLSTATES	MP_LYVE1hi.MHCII_lo	control_TTN	6	15
MB	1.9	0.00395	0.146	0.596	7.76	17.8	4.8e-05	2.4	RV	CELLSTATES	MP_LYVE1hi.MHCII_lo	control_TTN	6	15
MAN1A1	1.88	0.000291	2.48	11.4	11.5	25.4	1.68e-06	3.54	RV	CELLSTATES	MP_LYVE1hi.MHCII_lo	control_TTN	6	15
WASHC2A	1.84	0.00403	0.101	0.588	7.55	17.7	4.96e-05	2.39	RV	CELLSTATES	MP_LYVE1hi.MHCII_lo	control_TTN	6	15
ZNF846	1.8	0.000378	0.172	0.711	7.89	24.6	2.34e-06	3.42	RV	CELLSTATES	MP_LYVE1hi.MHCII_lo	control_TTN	6	15
ATP5MC3	1.79	0.043	0.0754	0.14	6.44	10.9	0.00128	1.37	RV	CELLSTATES	MP_LYVE1hi.MHCII_lo	control_TTN	6	15
P3H2	1.77	0.0456	0.0488	0.171	6.31	10.7	0.0014	1.34	RV	CELLSTATES	MP_LYVE1hi.MHCII_lo	control_TTN	6	15
TXNIP	1.77	0.000832	0.557	2.03	9.3	22.2	6.62e-06	3.08	RV	CELLSTATES	MP_LYVE1hi.MHCII_lo	control_TTN	6	15
CHKA	1.74	0.000958	0.281	1.29	8.61	21.8	7.99e-06	3.02	RV	CELLSTATES	MP_LYVE1hi.MHCII_lo	control_TTN	6	15
TSC22D3	1.73	0.0254	0.168	0.762	8.04	12.4	0.000596	1.59	RV	CELLSTATES	MP_LYVE1hi.MHCII_lo	control_TTN	6	15
SLC1A3	1.72	0.00418	1.16	4.38	10.3	17.6	5.18e-05	2.38	RV	CELLSTATES	MP_LYVE1hi.MHCII_lo	control_TTN	6	15
GFOD1	1.71	0.0107	0.125	0.43	7.37	14.9	0.000184	1.97	RV	CELLSTATES	MP_LYVE1hi.MHCII_lo	control_TTN	6	15
CBWD5	1.7	0.0377	0.0848	0.196	6.62	11.3	0.00104	1.42	RV	CELLSTATES	MP_LYVE1hi.MHCII_lo	control_TTN	6	15
SIRT5	1.7	0.0317	0.0484	0.196	6.47	11.8	0.000812	1.5	RV	CELLSTATES	MP_LYVE1hi.MHCII_lo	control_TTN	6	15
SYNE3	1.7	0.0241	0.0793	0.255	6.8	12.6	0.000558	1.62	RV	CELLSTATES	MP_LYVE1hi.MHCII_lo	control_TTN	6	15
FMN1	1.69	0.000247	2.81	9.39	11.4	25.9	1.36e-06	3.61	RV	CELLSTATES	MP_LYVE1hi.MHCII_lo	control_TTN	6	15
ACACB	1.68	0.00636	0.0999	0.324	7.06	16.3	9.42e-05	2.2	RV	CELLSTATES	MP_LYVE1hi.MHCII_lo	control_TTN	6	15
GARNL3	1.67	0.00426	0.14	0.447	7.41	17.5	5.49e-05	2.37	RV	CELLSTATES	MP_LYVE1hi.MHCII_lo	control_TTN	6	15
AC124312.1	1.66	0.0377	0.0578	0.169	6.4	11.3	0.00105	1.42	RV	CELLSTATES	MP_LYVE1hi.MHCII_lo	control_TTN	6	15
ADGRG6	1.66	0.0416	0.124	0.464	7.44	11	0.00119	1.38	RV	CELLSTATES	MP_LYVE1hi.MHCII_lo	control_TTN	6	15
CCND3	1.65	0.00845	0.34	1.09	8.56	15.6	0.000133	2.07	RV	CELLSTATES	MP_LYVE1hi.MHCII_lo	control_TTN	6	15
NOC3L	1.65	0.049	0.0456	0.16	6.27	10.5	0.00154	1.31	RV	CELLSTATES	MP_LYVE1hi.MHCII_lo	control_TTN	6	15
SNX25	1.65	0.0326	0.0456	0.208	6.48	11.7	0.000844	1.49	RV	CELLSTATES	MP_LYVE1hi.MHCII_lo	control_TTN	6	15
GALNT2	1.6	0.00426	0.192	0.749	8	17.5	5.55e-05	2.37	RV	CELLSTATES	MP_LYVE1hi.MHCII_lo	control_TTN	6	15
ELMO1	1.59	0.00012	1.8	7.43	11	28	5.39e-07	3.92	RV	CELLSTATES	MP_LYVE1hi.MHCII_lo	control_TTN	6	15
SUPT3H	1.59	0.00816	0.132	0.512	7.52	15.7	0.000127	2.09	RV	CELLSTATES	MP_LYVE1hi.MHCII_lo	control_TTN	6	15
SRGAP2	1.57	0.0011	0.849	3.18	9.91	21.3	9.71e-06	2.96	RV	CELLSTATES	MP_LYVE1hi.MHCII_lo	control_TTN	6	15
SRGAP1	1.56	0.00433	0.451	2.16	9.26	17.4	5.69e-05	2.36	RV	CELLSTATES	MP_LYVE1hi.MHCII_lo	control_TTN	6	15
SRGAP2B	1.55	0.00674	0.412	1.82	9.1	16.2	0.000101	2.17	RV	CELLSTATES	MP_LYVE1hi.MHCII_lo	control_TTN	6	15
PMS1	1.53	0.0205	0.145	0.572	7.7	13	0.000449	1.69	RV	CELLSTATES	MP_LYVE1hi.MHCII_lo	control_TTN	6	15
UST	1.52	0.037	0.0826	0.362	7.15	11.4	0.000998	1.43	RV	CELLSTATES	MP_LYVE1hi.MHCII_lo	control_TTN	6	15
CERS6	1.51	0.00315	0.486	1.31	8.87	18.5	3.51e-05	2.5	RV	CELLSTATES	MP_LYVE1hi.MHCII_lo	control_TTN	6	15
RCAN1	1.49	0.0142	0.372	1.16	8.63	14	0.000282	1.85	RV	CELLSTATES	MP_LYVE1hi.MHCII_lo	control_TTN	6	15
AC007262.2	1.48	0.0324	0.148	0.577	7.73	11.8	0.000832	1.49	RV	CELLSTATES	MP_LYVE1hi.MHCII_lo	control_TTN	6	15
HCLS1	1.48	0.00369	0.42	1.55	8.98	18	4.39e-05	2.43	RV	CELLSTATES	MP_LYVE1hi.MHCII_lo	control_TTN	6	15
AHDC1	1.46	0.049	0.0613	0.197	6.52	10.5	0.00154	1.31	RV	CELLSTATES	MP_LYVE1hi.MHCII_lo	control_TTN	6	15
CD163	1.46	0.00581	2.52	7.18	11.2	16.6	8.35e-05	2.24	RV	CELLSTATES	MP_LYVE1hi.MHCII_lo	control_TTN	6	15
DOCK5	1.45	0.00703	0.331	1.16	8.56	16.1	0.000106	2.15	RV	CELLSTATES	MP_LYVE1hi.MHCII_lo	control_TTN	6	15
HERPUD1	1.44	0.00888	0.234	0.806	8.15	15.4	0.000142	2.05	RV	CELLSTATES	MP_LYVE1hi.MHCII_lo	control_TTN	6	15
ZFP36L2	1.44	0.0222	0.164	0.575	7.72	12.8	0.000499	1.65	RV	CELLSTATES	MP_LYVE1hi.MHCII_lo	control_TTN	6	15
DAAM1	1.41	0.0153	0.267	0.873	8.27	13.8	0.00031	1.82	RV	CELLSTATES	MP_LYVE1hi.MHCII_lo	control_TTN	6	15
DEPTOR	1.38	0.0485	0.283	0.753	8.16	10.6	0.00149	1.31	RV	CELLSTATES	MP_LYVE1hi.MHCII_lo	control_TTN	6	15
SFXN5	1.38	0.0303	0.109	0.328	7.07	11.9	0.000759	1.52	RV	CELLSTATES	MP_LYVE1hi.MHCII_lo	control_TTN	6	15
PTEN	1.35	0.0142	0.539	1.85	9.25	14	0.000282	1.85	RV	CELLSTATES	MP_LYVE1hi.MHCII_lo	control_TTN	6	15
FGD2	1.34	0.0132	0.685	2.01	9.45	14.2	0.000251	1.88	RV	CELLSTATES	MP_LYVE1hi.MHCII_lo	control_TTN	6	15
HNRNPUL1	1.34	0.0447	0.135	0.307	7.14	10.8	0.00134	1.35	RV	CELLSTATES	MP_LYVE1hi.MHCII_lo	control_TTN	6	15
DTX2	1.32	0.0334	0.144	0.545	7.62	11.7	0.000873	1.48	RV	CELLSTATES	MP_LYVE1hi.MHCII_lo	control_TTN	6	15
RPS6KA2	1.3	0.0248	0.523	1.47	9.01	12.5	0.000578	1.6	RV	CELLSTATES	MP_LYVE1hi.MHCII_lo	control_TTN	6	15
FAR2	1.29	0.049	0.371	0.972	8.51	10.5	0.00153	1.31	RV	CELLSTATES	MP_LYVE1hi.MHCII_lo	control_TTN	6	15
ZDHHC14	1.29	0.0221	0.361	1.44	8.81	12.8	0.000492	1.66	RV	CELLSTATES	MP_LYVE1hi.MHCII_lo	control_TTN	6	15
SESN1	1.28	0.0297	0.631	2.21	9.46	12	0.00074	1.53	RV	CELLSTATES	MP_LYVE1hi.MHCII_lo	control_TTN	6	15
CD99	1.25	0.0251	0.275	0.789	8.21	12.5	0.000586	1.6	RV	CELLSTATES	MP_LYVE1hi.MHCII_lo	control_TTN	6	15
NCOA3	1.25	0.0174	0.571	1.86	9.23	13.5	0.000364	1.76	RV	CELLSTATES	MP_LYVE1hi.MHCII_lo	control_TTN	6	15
MS4A4E	1.24	0.0326	0.56	1.84	9.2	11.7	0.000842	1.49	RV	CELLSTATES	MP_LYVE1hi.MHCII_lo	control_TTN	6	15
SMAP2	1.24	0.0126	0.79	2.56	9.66	14.4	0.000229	1.9	RV	CELLSTATES	MP_LYVE1hi.MHCII_lo	control_TTN	6	15
TPK1	1.24	0.0307	0.387	1.11	8.67	11.9	0.000779	1.51	RV	CELLSTATES	MP_LYVE1hi.MHCII_lo	control_TTN	6	15
GAB1	1.2	0.0474	0.178	0.701	7.93	10.6	0.00146	1.32	RV	CELLSTATES	MP_LYVE1hi.MHCII_lo	control_TTN	6	15
IMMP2L	1.2	0.0289	0.496	1.35	8.91	12.1	0.000707	1.54	RV	CELLSTATES	MP_LYVE1hi.MHCII_lo	control_TTN	6	15
PICALM	1.2	0.0133	0.782	2.8	9.74	14.2	0.000256	1.87	RV	CELLSTATES	MP_LYVE1hi.MHCII_lo	control_TTN	6	15
USP24	1.19	0.0377	0.256	0.635	7.99	11.3	0.00105	1.42	RV	CELLSTATES	MP_LYVE1hi.MHCII_lo	control_TTN	6	15
HECTD4	1.18	0.0406	0.361	1.12	8.59	11.1	0.00116	1.39	RV	CELLSTATES	MP_LYVE1hi.MHCII_lo	control_TTN	6	15
MRC1	1.17	0.0211	3.36	9.8	11.6	13	0.000465	1.68	RV	CELLSTATES	MP_LYVE1hi.MHCII_lo	control_TTN	6	15
CELF2	1.16	0.0191	1.53	4.36	10.5	13.2	0.000407	1.72	RV	CELLSTATES	MP_LYVE1hi.MHCII_lo	control_TTN	6	15
TPM1	1.16	0.0395	0.531	1.55	9.09	11.1	0.00112	1.4	RV	CELLSTATES	MP_LYVE1hi.MHCII_lo	control_TTN	6	15
DTNA	1.14	0.0304	0.613	2.08	9.4	11.9	0.000769	1.52	RV	CELLSTATES	MP_LYVE1hi.MHCII_lo	control_TTN	6	15
ARID1B	1.1	0.0285	0.736	2.21	9.52	12.1	0.000687	1.54	RV	CELLSTATES	MP_LYVE1hi.MHCII_lo	control_TTN	6	15
FGD4	1.08	0.0393	0.718	1.49	9.21	11.2	0.0011	1.41	RV	CELLSTATES	MP_LYVE1hi.MHCII_lo	control_TTN	6	15
