# Supplementary material for: Pathogenic variants damage cell composition and single cell transcription in cardiomyopathies
Source: Science. Author manuscript; Available in PMC 2022 Oct 3. (PMC9528698; doi:10.1126/science.abo1984)
Supplement: Supp table 45.14 [file NIHMS1835045-supplement-Supp_table_45_14.xlsx]

## Sheet: Index
Column name	Description
Gene	Gene symbol, Ensembl 84
logFC	log2-fold change
FDR	False discovery rate; FDR is the PValue after (by default) Benjamini-Hochberg correction.
mean_exp_control	Mean expression values across controls
mean_exp_genotype	Mean expression values across disease samples
logCPM	logCPM is the average expression of all pseudobulked samples for that particular gene across all samples on the log2-scale expressed in counts per million (cpm, as calculated by edgeR after normalization).
F	Output of quasi-likelihood F-test
PValue	PValue is the nominal p-value derived from F
FDR_plot	-log10(False discovery rate)
Region	Studied region (LV or RV)
annotation_level	Cell-type or cell-state
cell_state/state	Specification which cell-type or state was analysed
comparison	Specification control_GENOTYPE
Observations_genotype	Numbers of Patients included in edgeR (patients with low number of nuclei have been excluded)
Observations_reference	Numbers of Patients included in edgeR (patients with low number of nuclei have been excluded)

## Sheet: control_LMNA
Gene	logFC	FDR	mean_exp_control	mean_exp_genotype	logCPM	F	PValue	FDR_plot	Region	annotation_level	cell_state	comparison	Observations_genotype	Observations_reference
C4BPB	6.2	8.91e-08	0.0731	0	5.59	58.6	3e-11	7.05	RV	CELLSTATES	MP_LYVE1hi.MHCII_lo	control_LMNA	7	15
AC007952.4	5.14	3.17e-06	0.0233	0.000831	5.13	42.3	4.27e-09	5.5	RV	CELLSTATES	MP_LYVE1hi.MHCII_lo	control_LMNA	7	15
SOCS3	4.5	4.94e-05	0.0439	0.00107	5.31	32.4	1.54e-07	4.31	RV	CELLSTATES	MP_LYVE1hi.MHCII_lo	control_LMNA	7	15
MYO1G	4.26	0.0024	0.0307	0	5.01	20	2.44e-05	2.62	RV	CELLSTATES	MP_LYVE1hi.MHCII_lo	control_LMNA	7	15
TNC	4.13	3.17e-06	0.0529	0.0102	5.72	42.1	4.54e-09	5.5	RV	CELLSTATES	MP_LYVE1hi.MHCII_lo	control_LMNA	7	15
ADGRE2	3.94	4.71e-05	0.0504	0.00583	5.48	32.7	1.41e-07	4.33	RV	CELLSTATES	MP_LYVE1hi.MHCII_lo	control_LMNA	7	15
IL21R	3.91	0.000536	0.0247	0.00394	5.14	24.8	3.11e-06	3.27	RV	CELLSTATES	MP_LYVE1hi.MHCII_lo	control_LMNA	7	15
FCGR3A	3.86	0.000479	0.0751	0.00947	5.58	25.2	2.62e-06	3.32	RV	CELLSTATES	MP_LYVE1hi.MHCII_lo	control_LMNA	7	15
CCL2	3.84	0.000242	0.0991	0.00403	5.93	27.4	1.08e-06	3.62	RV	CELLSTATES	MP_LYVE1hi.MHCII_lo	control_LMNA	7	15
AC144831.1	3.78	0.000327	0.0254	0.00313	5.13	26.3	1.65e-06	3.49	RV	CELLSTATES	MP_LYVE1hi.MHCII_lo	control_LMNA	7	15
S100A8	3.78	0.00478	0.0592	0	5.31	17.8	6.12e-05	2.32	RV	CELLSTATES	MP_LYVE1hi.MHCII_lo	control_LMNA	7	15
CASP9	3.63	0.00129	0.0146	0.00194	4.91	21.7	1.09e-05	2.89	RV	CELLSTATES	MP_LYVE1hi.MHCII_lo	control_LMNA	7	15
TMPRSS13	3.63	0.00239	0.0136	0	4.72	20	2.37e-05	2.62	RV	CELLSTATES	MP_LYVE1hi.MHCII_lo	control_LMNA	7	15
ST18	3.58	0.00218	0.0164	0.00168	4.86	20.2	2.09e-05	2.66	RV	CELLSTATES	MP_LYVE1hi.MHCII_lo	control_LMNA	7	15
GRXCR2	3.57	0.0319	0.0269	0	5.01	11.9	0.000883	1.5	RV	CELLSTATES	MP_LYVE1hi.MHCII_lo	control_LMNA	7	15
LILRA5	3.57	0.00306	0.0181	0	4.82	19.2	3.37e-05	2.51	RV	CELLSTATES	MP_LYVE1hi.MHCII_lo	control_LMNA	7	15
PIM1	3.56	0.000584	0.0565	0.005	5.39	24.3	3.69e-06	3.23	RV	CELLSTATES	MP_LYVE1hi.MHCII_lo	control_LMNA	7	15
CR1	3.49	3.85e-11	1.01	0.166	8.71	90.2	3.24e-15	10.4	RV	CELLSTATES	MP_LYVE1hi.MHCII_lo	control_LMNA	7	15
CLEC4G	3.46	3.25e-05	0.1	0.0164	6.04	33.9	8.76e-08	4.49	RV	CELLSTATES	MP_LYVE1hi.MHCII_lo	control_LMNA	7	15
KIFC3	3.46	1.43e-07	0.154	0.0238	6.4	54.2	8.41e-11	6.85	RV	CELLSTATES	MP_LYVE1hi.MHCII_lo	control_LMNA	7	15
NEURL2	3.38	2.59e-07	0.807	0.0972	8.6	50.6	2.62e-10	6.59	RV	CELLSTATES	MP_LYVE1hi.MHCII_lo	control_LMNA	7	15
ENPP2	3.35	1.43e-07	0.21	0.0356	6.85	55.1	6.16e-11	6.85	RV	CELLSTATES	MP_LYVE1hi.MHCII_lo	control_LMNA	7	15
JPH4	3.34	0.00538	0.016	0	4.73	17.5	7.15e-05	2.27	RV	CELLSTATES	MP_LYVE1hi.MHCII_lo	control_LMNA	7	15
DCHS1	3.29	0.00666	0.0199	0.00213	4.94	16.7	9.58e-05	2.18	RV	CELLSTATES	MP_LYVE1hi.MHCII_lo	control_LMNA	7	15
AL137789.1	3.28	0.000575	0.0674	0.00718	5.51	24.4	3.59e-06	3.24	RV	CELLSTATES	MP_LYVE1hi.MHCII_lo	control_LMNA	7	15
NUP210	3.26	0.00968	0.0147	0	4.7	15.6	0.000165	2.01	RV	CELLSTATES	MP_LYVE1hi.MHCII_lo	control_LMNA	7	15
CD209	3.23	2.66e-07	0.136	0.0289	6.41	50.1	3.13e-10	6.58	RV	CELLSTATES	MP_LYVE1hi.MHCII_lo	control_LMNA	7	15
HIVEP1	3.23	1.65e-06	0.13	0.0195	6.3	44.4	2.09e-09	5.78	RV	CELLSTATES	MP_LYVE1hi.MHCII_lo	control_LMNA	7	15
IL4I1	3.2	0.0178	0.0126	0	4.71	14.6	0.000399	1.75	RV	CELLSTATES	MP_LYVE1hi.MHCII_lo	control_LMNA	7	15
ITGAX	3.16	0.000871	0.0492	0.00895	5.42	23	6.38e-06	3.06	RV	CELLSTATES	MP_LYVE1hi.MHCII_lo	control_LMNA	7	15
SLC27A6	3.12	0.0252	0.0272	0.000831	4.97	12.5	0.000645	1.6	RV	CELLSTATES	MP_LYVE1hi.MHCII_lo	control_LMNA	7	15
COL3A1	3.09	0.00129	0.0376	0.0094	5.4	21.7	1.08e-05	2.89	RV	CELLSTATES	MP_LYVE1hi.MHCII_lo	control_LMNA	7	15
EEPD1	3.07	1.68e-07	0.257	0.0673	7.13	52.2	1.56e-10	6.77	RV	CELLSTATES	MP_LYVE1hi.MHCII_lo	control_LMNA	7	15
AL008726.1	3.04	0.00481	0.0267	0.00514	5.09	17.7	6.23e-05	2.32	RV	CELLSTATES	MP_LYVE1hi.MHCII_lo	control_LMNA	7	15
KITLG	3.01	0.00417	0.0552	0.0134	5.34	18.1	5.12e-05	2.38	RV	CELLSTATES	MP_LYVE1hi.MHCII_lo	control_LMNA	7	15
ALPK2	2.98	0.0122	0.0147	0.00194	4.87	14.7	0.000231	1.91	RV	CELLSTATES	MP_LYVE1hi.MHCII_lo	control_LMNA	7	15
JAK3	2.97	0.0013	0.0567	0.0155	5.6	21.7	1.1e-05	2.89	RV	CELLSTATES	MP_LYVE1hi.MHCII_lo	control_LMNA	7	15
SEMA4A	2.94	0.00359	0.0393	0.00673	5.27	18.6	4.1e-05	2.44	RV	CELLSTATES	MP_LYVE1hi.MHCII_lo	control_LMNA	7	15
PTK6	2.91	0.0478	0.0154	0	4.69	12.6	0.00167	1.32	RV	CELLSTATES	MP_LYVE1hi.MHCII_lo	control_LMNA	7	15
IL7	2.9	2.66e-07	0.309	0.0773	7.32	50.3	2.93e-10	6.58	RV	CELLSTATES	MP_LYVE1hi.MHCII_lo	control_LMNA	7	15
CLEC7A	2.89	1.83e-05	0.301	0.0497	7.18	35.6	4.78e-08	4.74	RV	CELLSTATES	MP_LYVE1hi.MHCII_lo	control_LMNA	7	15
LINC02478	2.88	0.0238	0.0179	0.0019	4.89	12.7	0.000585	1.62	RV	CELLSTATES	MP_LYVE1hi.MHCII_lo	control_LMNA	7	15
COL5A1	2.87	0.0146	0.0209	0.00381	4.97	14.1	0.000302	1.83	RV	CELLSTATES	MP_LYVE1hi.MHCII_lo	control_LMNA	7	15
CLECL1	2.86	0.0242	0.0383	0.00249	5.1	12.6	0.000607	1.62	RV	CELLSTATES	MP_LYVE1hi.MHCII_lo	control_LMNA	7	15
FGF7	2.86	0.0299	0.0287	0.00107	4.96	12	0.000802	1.52	RV	CELLSTATES	MP_LYVE1hi.MHCII_lo	control_LMNA	7	15
CD38	2.85	5.97e-05	0.0949	0.0349	6.13	31.8	1.96e-07	4.22	RV	CELLSTATES	MP_LYVE1hi.MHCII_lo	control_LMNA	7	15
ATRNL1	2.8	0.00921	0.0199	0.0068	5.12	15.8	0.000145	2.04	RV	CELLSTATES	MP_LYVE1hi.MHCII_lo	control_LMNA	7	15
CDCP1	2.78	0.000841	0.0627	0.0121	5.59	23.2	5.98e-06	3.08	RV	CELLSTATES	MP_LYVE1hi.MHCII_lo	control_LMNA	7	15
AC078845.1	2.76	0.00055	0.0736	0.0181	5.8	24.5	3.38e-06	3.26	RV	CELLSTATES	MP_LYVE1hi.MHCII_lo	control_LMNA	7	15
C1R	2.76	0.0401	0.0364	0.00317	5.21	11.2	0.00121	1.4	RV	CELLSTATES	MP_LYVE1hi.MHCII_lo	control_LMNA	7	15
BASP1	2.75	0.000309	0.0796	0.0183	5.86	26.6	1.48e-06	3.51	RV	CELLSTATES	MP_LYVE1hi.MHCII_lo	control_LMNA	7	15
CCR1	2.75	0.000656	0.102	0.0222	5.91	24	4.2e-06	3.18	RV	CELLSTATES	MP_LYVE1hi.MHCII_lo	control_LMNA	7	15
CNN3	2.75	0.0207	0.0126	0.00362	4.88	13.1	0.000488	1.68	RV	CELLSTATES	MP_LYVE1hi.MHCII_lo	control_LMNA	7	15
CPNE5	2.74	0.024	0.0176	0.00502	5.03	12.7	0.000593	1.62	RV	CELLSTATES	MP_LYVE1hi.MHCII_lo	control_LMNA	7	15
GPC6	2.74	0.00416	0.0273	0.0116	5.34	18.1	5.08e-05	2.38	RV	CELLSTATES	MP_LYVE1hi.MHCII_lo	control_LMNA	7	15
PLAU	2.73	0.00055	0.0766	0.0252	5.94	24.6	3.25e-06	3.26	RV	CELLSTATES	MP_LYVE1hi.MHCII_lo	control_LMNA	7	15
SLC2A3	2.73	0.00189	0.229	0.0314	7.06	20.6	1.73e-05	2.72	RV	CELLSTATES	MP_LYVE1hi.MHCII_lo	control_LMNA	7	15
GRIA4	2.69	0.0295	0.0277	0.00419	5.07	12.1	0.00078	1.53	RV	CELLSTATES	MP_LYVE1hi.MHCII_lo	control_LMNA	7	15
FIGNL1	2.67	0.0412	0.0167	0.00336	4.88	11	0.00128	1.39	RV	CELLSTATES	MP_LYVE1hi.MHCII_lo	control_LMNA	7	15
THBS1	2.65	0.000322	0.316	0.053	7.27	26.4	1.6e-06	3.49	RV	CELLSTATES	MP_LYVE1hi.MHCII_lo	control_LMNA	7	15
CENPF	2.63	0.0483	0.0232	0.00336	4.9	10.5	0.0017	1.32	RV	CELLSTATES	MP_LYVE1hi.MHCII_lo	control_LMNA	7	15
FAM83H	2.63	0.0429	0.0146	0.00524	4.88	10.9	0.00138	1.37	RV	CELLSTATES	MP_LYVE1hi.MHCII_lo	control_LMNA	7	15
HEG1	2.63	4.71e-05	0.136	0.0295	6.35	32.6	1.43e-07	4.33	RV	CELLSTATES	MP_LYVE1hi.MHCII_lo	control_LMNA	7	15
C1orf54	2.61	0.00968	0.0546	0.0106	5.47	15.5	0.000165	2.01	RV	CELLSTATES	MP_LYVE1hi.MHCII_lo	control_LMNA	7	15
MARCOL	2.61	0.0412	0.0221	0.0019	4.88	11	0.00129	1.39	RV	CELLSTATES	MP_LYVE1hi.MHCII_lo	control_LMNA	7	15
MRC2	2.6	0.0228	0.0171	0.00547	4.97	12.8	0.000552	1.64	RV	CELLSTATES	MP_LYVE1hi.MHCII_lo	control_LMNA	7	15
DENND2A	2.59	0.0161	0.0344	0.0147	5.27	13.9	0.000338	1.79	RV	CELLSTATES	MP_LYVE1hi.MHCII_lo	control_LMNA	7	15
MEG8	2.59	0.0464	0.0129	0.0084	4.77	10.6	0.00157	1.33	RV	CELLSTATES	MP_LYVE1hi.MHCII_lo	control_LMNA	7	15
MILR1	2.55	9.81e-05	0.108	0.0403	6.25	30.2	3.63e-07	4.01	RV	CELLSTATES	MP_LYVE1hi.MHCII_lo	control_LMNA	7	15
NLRP12	2.55	0.0346	0.0341	0.00587	5.12	11.6	0.001	1.46	RV	CELLSTATES	MP_LYVE1hi.MHCII_lo	control_LMNA	7	15
PTPN22	2.55	0.0444	0.0449	0.00583	5.33	10.8	0.00147	1.35	RV	CELLSTATES	MP_LYVE1hi.MHCII_lo	control_LMNA	7	15
TNFRSF10A	2.55	0.0412	0.0137	0.00317	4.89	11	0.0013	1.39	RV	CELLSTATES	MP_LYVE1hi.MHCII_lo	control_LMNA	7	15
KCNK13	2.54	0.0473	0.033	0.00457	5.06	10.6	0.00163	1.33	RV	CELLSTATES	MP_LYVE1hi.MHCII_lo	control_LMNA	7	15
TTTY15	2.54	0.0142	0.0633	0.0155	5.68	14.2	0.000287	1.85	RV	CELLSTATES	MP_LYVE1hi.MHCII_lo	control_LMNA	7	15
ADCY4	2.52	0.0492	0.0148	0.00419	4.87	10.4	0.00174	1.31	RV	CELLSTATES	MP_LYVE1hi.MHCII_lo	control_LMNA	7	15
BICC1	2.52	0.0145	0.0297	0.0176	5.32	14.2	0.000294	1.84	RV	CELLSTATES	MP_LYVE1hi.MHCII_lo	control_LMNA	7	15
SMIM35	2.52	0.00888	0.0336	0.0171	5.43	15.9	0.000138	2.05	RV	CELLSTATES	MP_LYVE1hi.MHCII_lo	control_LMNA	7	15
AC011899.2	2.45	0.0466	0.0182	0.00502	4.93	10.6	0.00159	1.33	RV	CELLSTATES	MP_LYVE1hi.MHCII_lo	control_LMNA	7	15
LST1	2.44	0.00107	0.133	0.0233	6.33	22.3	8.37e-06	2.97	RV	CELLSTATES	MP_LYVE1hi.MHCII_lo	control_LMNA	7	15
MARCO	2.42	0.0018	0.435	0.0602	7.42	20.8	1.62e-05	2.74	RV	CELLSTATES	MP_LYVE1hi.MHCII_lo	control_LMNA	7	15
DYSF	2.4	0.00267	0.119	0.0273	6.08	19.4	2.92e-05	2.57	RV	CELLSTATES	MP_LYVE1hi.MHCII_lo	control_LMNA	7	15
SMPDL3A	2.4	0.0077	0.0529	0.0149	5.57	16.3	0.000114	2.11	RV	CELLSTATES	MP_LYVE1hi.MHCII_lo	control_LMNA	7	15
MARCKS	2.37	0.0126	0.0503	0.017	5.48	14.6	0.000247	1.9	RV	CELLSTATES	MP_LYVE1hi.MHCII_lo	control_LMNA	7	15
FAM20A	2.36	1.57e-07	1.5	0.426	9.4	53.2	1.14e-10	6.8	RV	CELLSTATES	MP_LYVE1hi.MHCII_lo	control_LMNA	7	15
AC023590.1	2.34	0.0244	0.025	0.0147	5.31	12.6	0.000618	1.61	RV	CELLSTATES	MP_LYVE1hi.MHCII_lo	control_LMNA	7	15
RELB	2.28	0.00932	0.0357	0.0271	5.54	15.7	0.000148	2.03	RV	CELLSTATES	MP_LYVE1hi.MHCII_lo	control_LMNA	7	15
TLN2	2.28	0.00645	0.0829	0.0259	5.93	16.8	9.07e-05	2.19	RV	CELLSTATES	MP_LYVE1hi.MHCII_lo	control_LMNA	7	15
MCC	2.25	0.000147	0.164	0.0699	6.73	28.9	5.96e-07	3.83	RV	CELLSTATES	MP_LYVE1hi.MHCII_lo	control_LMNA	7	15
BATF	2.24	0.031	0.0785	0.0167	5.74	11.9	0.000848	1.51	RV	CELLSTATES	MP_LYVE1hi.MHCII_lo	control_LMNA	7	15
BCL3	2.24	0.00265	0.0866	0.0299	5.94	19.4	2.86e-05	2.58	RV	CELLSTATES	MP_LYVE1hi.MHCII_lo	control_LMNA	7	15
PRR5L	2.24	0.0197	0.0541	0.0147	5.45	13.3	0.000454	1.71	RV	CELLSTATES	MP_LYVE1hi.MHCII_lo	control_LMNA	7	15
VCAN	2.24	0.0207	0.0588	0.0148	5.61	13.1	0.000487	1.68	RV	CELLSTATES	MP_LYVE1hi.MHCII_lo	control_LMNA	7	15
CBFA2T3	2.23	0.00586	0.085	0.0215	5.79	17.1	7.95e-05	2.23	RV	CELLSTATES	MP_LYVE1hi.MHCII_lo	control_LMNA	7	15
CTSL	2.22	5.65e-06	0.573	0.191	8.15	39.9	9.99e-09	5.25	RV	CELLSTATES	MP_LYVE1hi.MHCII_lo	control_LMNA	7	15
SH3RF3	2.2	3.85e-06	0.643	0.257	8.3	41.4	5.83e-09	5.41	RV	CELLSTATES	MP_LYVE1hi.MHCII_lo	control_LMNA	7	15
ABLIM3	2.18	0.000129	0.161	0.0534	6.65	29.3	5.01e-07	3.89	RV	CELLSTATES	MP_LYVE1hi.MHCII_lo	control_LMNA	7	15
CD44	2.18	1.31e-05	0.425	0.146	7.76	37.1	2.76e-08	4.88	RV	CELLSTATES	MP_LYVE1hi.MHCII_lo	control_LMNA	7	15
MYO18B	2.17	0.0374	0.0412	0.0189	5.44	11.4	0.0011	1.43	RV	CELLSTATES	MP_LYVE1hi.MHCII_lo	control_LMNA	7	15
COL6A3	2.15	0.0421	0.0272	0.0269	5.35	10.9	0.00135	1.38	RV	CELLSTATES	MP_LYVE1hi.MHCII_lo	control_LMNA	7	15
LPAR5	2.15	0.0148	0.0587	0.0207	5.6	14.1	0.000307	1.83	RV	CELLSTATES	MP_LYVE1hi.MHCII_lo	control_LMNA	7	15
MBOAT7	2.15	0.0466	0.0314	0.0264	5.35	10.6	0.00159	1.33	RV	CELLSTATES	MP_LYVE1hi.MHCII_lo	control_LMNA	7	15
LILRB2	2.14	0.00257	0.0745	0.039	6.03	19.6	2.73e-05	2.59	RV	CELLSTATES	MP_LYVE1hi.MHCII_lo	control_LMNA	7	15
CEP112	2.12	0.0183	0.0492	0.0198	5.58	13.4	0.000417	1.74	RV	CELLSTATES	MP_LYVE1hi.MHCII_lo	control_LMNA	7	15
FBN2	2.12	0.0178	0.0487	0.0288	5.72	13.6	0.000395	1.75	RV	CELLSTATES	MP_LYVE1hi.MHCII_lo	control_LMNA	7	15
LILRB1	2.12	0.0176	0.0442	0.0231	5.61	13.6	0.000387	1.76	RV	CELLSTATES	MP_LYVE1hi.MHCII_lo	control_LMNA	7	15
IGFBP4	2.1	0.00244	0.0993	0.0314	6.04	19.7	2.53e-05	2.61	RV	CELLSTATES	MP_LYVE1hi.MHCII_lo	control_LMNA	7	15
LILRA6	2.09	0.0059	0.0914	0.032	5.98	17	8.14e-05	2.23	RV	CELLSTATES	MP_LYVE1hi.MHCII_lo	control_LMNA	7	15
VAMP5	2.09	0.0463	0.0331	0.022	5.36	10.7	0.00155	1.33	RV	CELLSTATES	MP_LYVE1hi.MHCII_lo	control_LMNA	7	15
NCKAP5	2.08	0.0024	0.195	0.0762	6.83	19.8	2.43e-05	2.62	RV	CELLSTATES	MP_LYVE1hi.MHCII_lo	control_LMNA	7	15
COL19A1	2.07	0.00055	0.178	0.107	6.9	24.6	3.35e-06	3.26	RV	CELLSTATES	MP_LYVE1hi.MHCII_lo	control_LMNA	7	15
PLTP	2.06	1.16e-05	1.82	0.552	9.74	37.5	2.34e-08	4.94	RV	CELLSTATES	MP_LYVE1hi.MHCII_lo	control_LMNA	7	15
RBM20	2.06	0.025	0.108	0.0261	6.15	12.5	0.000638	1.6	RV	CELLSTATES	MP_LYVE1hi.MHCII_lo	control_LMNA	7	15
DEF6	2.04	0.0299	0.056	0.0166	5.56	12	0.000799	1.52	RV	CELLSTATES	MP_LYVE1hi.MHCII_lo	control_LMNA	7	15
GK	2.02	0.00253	0.129	0.0658	6.43	19.6	2.66e-05	2.6	RV	CELLSTATES	MP_LYVE1hi.MHCII_lo	control_LMNA	7	15
ADARB1	2.01	0.0173	0.0829	0.0281	5.98	13.6	0.00038	1.76	RV	CELLSTATES	MP_LYVE1hi.MHCII_lo	control_LMNA	7	15
RASGRP4	2	0.0378	0.0614	0.0146	5.58	11.3	0.00112	1.42	RV	CELLSTATES	MP_LYVE1hi.MHCII_lo	control_LMNA	7	15
RELT	2	0.0162	0.0751	0.0217	5.75	13.9	0.000341	1.79	RV	CELLSTATES	MP_LYVE1hi.MHCII_lo	control_LMNA	7	15
HIF1A	1.99	6.34e-05	0.62	0.266	8.4	31.6	2.13e-07	4.2	RV	CELLSTATES	MP_LYVE1hi.MHCII_lo	control_LMNA	7	15
TMEM163	1.98	0.0095	0.0905	0.0492	6.12	15.6	0.000158	2.02	RV	CELLSTATES	MP_LYVE1hi.MHCII_lo	control_LMNA	7	15
ENG	1.97	0.000197	0.266	0.0902	7.17	28	8.59e-07	3.7	RV	CELLSTATES	MP_LYVE1hi.MHCII_lo	control_LMNA	7	15
HIVEP3	1.95	0.00107	0.259	0.0966	7.11	22.4	8.33e-06	2.97	RV	CELLSTATES	MP_LYVE1hi.MHCII_lo	control_LMNA	7	15
ABCC3	1.94	0.0298	0.0749	0.0268	5.84	12.1	0.000792	1.53	RV	CELLSTATES	MP_LYVE1hi.MHCII_lo	control_LMNA	7	15
AC133919.2	1.94	0.0371	0.0798	0.0301	5.93	11.4	0.00108	1.43	RV	CELLSTATES	MP_LYVE1hi.MHCII_lo	control_LMNA	7	15
ADGRB3	1.94	0.0473	0.0356	0.0206	5.45	10.5	0.00164	1.33	RV	CELLSTATES	MP_LYVE1hi.MHCII_lo	control_LMNA	7	15
LRP4	1.94	0.011	0.387	0.126	7.83	15.1	0.000199	1.96	RV	CELLSTATES	MP_LYVE1hi.MHCII_lo	control_LMNA	7	15
SRGAP3	1.94	0.000409	0.291	0.121	7.28	25.7	2.12e-06	3.39	RV	CELLSTATES	MP_LYVE1hi.MHCII_lo	control_LMNA	7	15
NRP2	1.92	1.4e-05	0.819	0.3	8.55	36.6	3.22e-08	4.85	RV	CELLSTATES	MP_LYVE1hi.MHCII_lo	control_LMNA	7	15
RNF150	1.92	0.00027	0.87	0.345	8.81	27.1	1.23e-06	3.57	RV	CELLSTATES	MP_LYVE1hi.MHCII_lo	control_LMNA	7	15
ADA2	1.91	0.0123	0.0955	0.0352	5.94	14.7	0.000233	1.91	RV	CELLSTATES	MP_LYVE1hi.MHCII_lo	control_LMNA	7	15
CASTOR2	1.91	0.0434	0.0554	0.0228	5.64	10.9	0.00141	1.36	RV	CELLSTATES	MP_LYVE1hi.MHCII_lo	control_LMNA	7	15
FP671120.1	1.91	0.000841	0.423	0.185	7.74	23.1	6.02e-06	3.08	RV	CELLSTATES	MP_LYVE1hi.MHCII_lo	control_LMNA	7	15
TMC6	1.89	0.0013	0.222	0.0788	6.97	21.7	1.12e-05	2.89	RV	CELLSTATES	MP_LYVE1hi.MHCII_lo	control_LMNA	7	15
FN1	1.88	0.017	0.0535	0.036	5.84	13.8	0.000359	1.77	RV	CELLSTATES	MP_LYVE1hi.MHCII_lo	control_LMNA	7	15
LAT2	1.88	0.0413	0.0748	0.0234	5.77	11	0.00131	1.38	RV	CELLSTATES	MP_LYVE1hi.MHCII_lo	control_LMNA	7	15
LY96	1.88	0.000109	0.377	0.198	7.69	29.8	4.14e-07	3.96	RV	CELLSTATES	MP_LYVE1hi.MHCII_lo	control_LMNA	7	15
PLSCR1	1.88	0.000439	0.293	0.129	7.36	25.4	2.37e-06	3.36	RV	CELLSTATES	MP_LYVE1hi.MHCII_lo	control_LMNA	7	15
PSTPIP1	1.88	0.002	0.2	0.0699	6.8	20.5	1.85e-05	2.7	RV	CELLSTATES	MP_LYVE1hi.MHCII_lo	control_LMNA	7	15
GALNT6	1.87	0.0388	0.1	0.0166	5.85	11.3	0.00116	1.41	RV	CELLSTATES	MP_LYVE1hi.MHCII_lo	control_LMNA	7	15
MIDN	1.86	0.0407	0.0609	0.0273	5.87	11.1	0.00124	1.39	RV	CELLSTATES	MP_LYVE1hi.MHCII_lo	control_LMNA	7	15
MXD1	1.86	0.0412	0.0557	0.0338	5.8	11	0.00129	1.39	RV	CELLSTATES	MP_LYVE1hi.MHCII_lo	control_LMNA	7	15
ATF7IP2	1.84	0.0111	0.0997	0.0396	6.15	15	0.000201	1.96	RV	CELLSTATES	MP_LYVE1hi.MHCII_lo	control_LMNA	7	15
NOTCH1	1.84	0.0408	0.0659	0.0328	5.7	11.1	0.00125	1.39	RV	CELLSTATES	MP_LYVE1hi.MHCII_lo	control_LMNA	7	15
CDH13	1.83	0.0369	0.13	0.0414	6.36	11.4	0.00108	1.43	RV	CELLSTATES	MP_LYVE1hi.MHCII_lo	control_LMNA	7	15
CTSA	1.83	0.00055	0.247	0.108	7.14	24.6	3.33e-06	3.26	RV	CELLSTATES	MP_LYVE1hi.MHCII_lo	control_LMNA	7	15
DAB2	1.83	0.00144	0.416	0.202	7.66	21.4	1.27e-05	2.84	RV	CELLSTATES	MP_LYVE1hi.MHCII_lo	control_LMNA	7	15
EPHB2	1.81	0.0446	0.0648	0.0387	5.89	10.8	0.00148	1.35	RV	CELLSTATES	MP_LYVE1hi.MHCII_lo	control_LMNA	7	15
FPR3	1.8	0.000821	0.28	0.178	7.46	23.3	5.74e-06	3.09	RV	CELLSTATES	MP_LYVE1hi.MHCII_lo	control_LMNA	7	15
GPRIN3	1.8	0.00521	0.115	0.0587	6.38	17.4	6.88e-05	2.28	RV	CELLSTATES	MP_LYVE1hi.MHCII_lo	control_LMNA	7	15
HK3	1.8	0.00871	0.15	0.0425	6.46	15.9	0.000134	2.06	RV	CELLSTATES	MP_LYVE1hi.MHCII_lo	control_LMNA	7	15
RHOU	1.8	0.00666	0.225	0.0962	6.94	16.7	9.65e-05	2.18	RV	CELLSTATES	MP_LYVE1hi.MHCII_lo	control_LMNA	7	15
LIMK2	1.75	0.00366	0.216	0.0774	6.91	18.5	4.22e-05	2.44	RV	CELLSTATES	MP_LYVE1hi.MHCII_lo	control_LMNA	7	15
TRPV4	1.75	0.0173	0.0988	0.0368	6.02	13.6	0.000379	1.76	RV	CELLSTATES	MP_LYVE1hi.MHCII_lo	control_LMNA	7	15
BHLHE40	1.73	0.0463	0.0788	0.0262	5.9	10.6	0.00156	1.33	RV	CELLSTATES	MP_LYVE1hi.MHCII_lo	control_LMNA	7	15
FP236383.1	1.71	0.0089	0.467	0.235	7.82	15.9	0.000139	2.05	RV	CELLSTATES	MP_LYVE1hi.MHCII_lo	control_LMNA	7	15
LPAR6	1.71	0.0024	0.387	0.226	7.98	19.8	2.46e-05	2.62	RV	CELLSTATES	MP_LYVE1hi.MHCII_lo	control_LMNA	7	15
MPP1	1.69	0.00262	0.186	0.1	6.8	19.5	2.8e-05	2.58	RV	CELLSTATES	MP_LYVE1hi.MHCII_lo	control_LMNA	7	15
NHS	1.69	0.0335	0.109	0.0462	6.14	11.7	0.000948	1.47	RV	CELLSTATES	MP_LYVE1hi.MHCII_lo	control_LMNA	7	15
STK32B	1.69	0.0283	0.106	0.0518	6.26	12.2	0.000744	1.55	RV	CELLSTATES	MP_LYVE1hi.MHCII_lo	control_LMNA	7	15
EHBP1L1	1.67	0.00113	0.318	0.119	7.35	22.2	9.04e-06	2.95	RV	CELLSTATES	MP_LYVE1hi.MHCII_lo	control_LMNA	7	15
PRKCA	1.67	0.00102	0.341	0.141	7.46	22.6	7.63e-06	2.99	RV	CELLSTATES	MP_LYVE1hi.MHCII_lo	control_LMNA	7	15
CD14	1.66	0.00778	0.269	0.119	7.42	16.2	0.000116	2.11	RV	CELLSTATES	MP_LYVE1hi.MHCII_lo	control_LMNA	7	15
RUBCNL	1.66	0.00766	0.196	0.0904	6.85	16.3	0.000113	2.12	RV	CELLSTATES	MP_LYVE1hi.MHCII_lo	control_LMNA	7	15
LIMCH1	1.65	0.00317	0.227	0.0976	7.11	19	3.52e-05	2.5	RV	CELLSTATES	MP_LYVE1hi.MHCII_lo	control_LMNA	7	15
C9	1.64	0.0264	0.148	0.0704	6.48	12.4	0.00068	1.58	RV	CELLSTATES	MP_LYVE1hi.MHCII_lo	control_LMNA	7	15
SDC3	1.63	0.0412	0.0776	0.0717	6.08	11	0.00129	1.39	RV	CELLSTATES	MP_LYVE1hi.MHCII_lo	control_LMNA	7	15
TYMP	1.63	0.00653	0.234	0.11	7.21	16.8	9.23e-05	2.19	RV	CELLSTATES	MP_LYVE1hi.MHCII_lo	control_LMNA	7	15
FAM157C	1.62	0.00442	0.268	0.117	7.29	17.9	5.55e-05	2.35	RV	CELLSTATES	MP_LYVE1hi.MHCII_lo	control_LMNA	7	15
SIGLEC9	1.62	0.028	0.123	0.0509	6.24	12.2	0.000732	1.55	RV	CELLSTATES	MP_LYVE1hi.MHCII_lo	control_LMNA	7	15
TPM4	1.6	0.017	0.16	0.0623	6.57	13.7	0.000367	1.77	RV	CELLSTATES	MP_LYVE1hi.MHCII_lo	control_LMNA	7	15
FAM107B	1.59	0.0111	0.123	0.097	6.71	15	0.0002	1.96	RV	CELLSTATES	MP_LYVE1hi.MHCII_lo	control_LMNA	7	15
ICAM1	1.59	0.0107	0.156	0.0947	6.65	15.1	0.000192	1.97	RV	CELLSTATES	MP_LYVE1hi.MHCII_lo	control_LMNA	7	15
PCED1B	1.58	0.00947	0.24	0.0891	6.99	15.6	0.000155	2.02	RV	CELLSTATES	MP_LYVE1hi.MHCII_lo	control_LMNA	7	15
PLCB2	1.58	0.035	0.115	0.0571	6.39	11.5	0.00101	1.46	RV	CELLSTATES	MP_LYVE1hi.MHCII_lo	control_LMNA	7	15
C12orf4	1.57	0.0302	0.0965	0.0486	6.2	12	0.000819	1.52	RV	CELLSTATES	MP_LYVE1hi.MHCII_lo	control_LMNA	7	15
AMPD3	1.56	0.011	0.137	0.089	6.56	15.1	0.000197	1.96	RV	CELLSTATES	MP_LYVE1hi.MHCII_lo	control_LMNA	7	15
FGF13	1.56	0.0131	1.39	0.974	9.75	14.4	0.000262	1.88	RV	CELLSTATES	MP_LYVE1hi.MHCII_lo	control_LMNA	7	15
IL4R	1.56	0.00233	0.349	0.166	7.54	20	2.3e-05	2.63	RV	CELLSTATES	MP_LYVE1hi.MHCII_lo	control_LMNA	7	15
SNX6	1.56	0.000312	0.744	0.456	8.7	26.5	1.52e-06	3.51	RV	CELLSTATES	MP_LYVE1hi.MHCII_lo	control_LMNA	7	15
PTPRE	1.55	0.000847	0.673	0.314	8.49	23.1	6.14e-06	3.07	RV	CELLSTATES	MP_LYVE1hi.MHCII_lo	control_LMNA	7	15
CHST15	1.54	0.00218	0.446	0.141	7.66	20.2	2.09e-05	2.66	RV	CELLSTATES	MP_LYVE1hi.MHCII_lo	control_LMNA	7	15
NMRK1	1.54	0.0495	0.102	0.0591	6.27	10.4	0.00176	1.31	RV	CELLSTATES	MP_LYVE1hi.MHCII_lo	control_LMNA	7	15
AKAP6	1.53	0.0346	0.119	0.0522	6.35	11.6	0.000996	1.46	RV	CELLSTATES	MP_LYVE1hi.MHCII_lo	control_LMNA	7	15
PROS1	1.51	0.017	0.16	0.0841	6.7	13.7	0.000364	1.77	RV	CELLSTATES	MP_LYVE1hi.MHCII_lo	control_LMNA	7	15
SORBS2	1.51	0.0226	0.188	0.0971	6.88	12.9	0.00054	1.65	RV	CELLSTATES	MP_LYVE1hi.MHCII_lo	control_LMNA	7	15
TGFBI	1.51	0.00232	0.695	0.378	8.55	20	2.27e-05	2.63	RV	CELLSTATES	MP_LYVE1hi.MHCII_lo	control_LMNA	7	15
OLFML2B	1.49	0.0494	0.0728	0.0597	6.11	10.4	0.00175	1.31	RV	CELLSTATES	MP_LYVE1hi.MHCII_lo	control_LMNA	7	15
TBC1D2	1.48	0.0413	0.227	0.0666	6.77	11	0.00131	1.38	RV	CELLSTATES	MP_LYVE1hi.MHCII_lo	control_LMNA	7	15
PIK3CD	1.47	0.00939	0.323	0.188	7.6	15.7	0.00015	2.03	RV	CELLSTATES	MP_LYVE1hi.MHCII_lo	control_LMNA	7	15
ENTPD1	1.45	0.017	0.24	0.0999	7.12	13.7	0.000362	1.77	RV	CELLSTATES	MP_LYVE1hi.MHCII_lo	control_LMNA	7	15
TMEM94	1.44	0.0401	0.103	0.0618	6.26	11.2	0.00121	1.4	RV	CELLSTATES	MP_LYVE1hi.MHCII_lo	control_LMNA	7	15
GNA15	1.43	0.0381	0.129	0.0889	6.52	11.3	0.00114	1.42	RV	CELLSTATES	MP_LYVE1hi.MHCII_lo	control_LMNA	7	15
MARCH2	1.43	0.0125	0.174	0.0984	6.77	14.6	0.000241	1.9	RV	CELLSTATES	MP_LYVE1hi.MHCII_lo	control_LMNA	7	15
TPP1	1.43	0.0194	0.199	0.0972	6.92	13.3	0.000443	1.71	RV	CELLSTATES	MP_LYVE1hi.MHCII_lo	control_LMNA	7	15
ZFP36L1	1.43	0.00996	0.704	0.274	8.65	15.3	0.000175	2	RV	CELLSTATES	MP_LYVE1hi.MHCII_lo	control_LMNA	7	15
TMC8	1.4	0.0329	0.196	0.0706	6.79	11.7	0.000922	1.48	RV	CELLSTATES	MP_LYVE1hi.MHCII_lo	control_LMNA	7	15
AC244131.2	1.39	0.0335	0.126	0.0767	6.46	11.7	0.000949	1.47	RV	CELLSTATES	MP_LYVE1hi.MHCII_lo	control_LMNA	7	15
NABP1	1.38	0.00387	0.404	0.252	7.81	18.3	4.6e-05	2.41	RV	CELLSTATES	MP_LYVE1hi.MHCII_lo	control_LMNA	7	15
SLC9A9	1.38	0.000706	3.82	2.2	11	23.8	4.63e-06	3.15	RV	CELLSTATES	MP_LYVE1hi.MHCII_lo	control_LMNA	7	15
BLNK	1.37	0.0374	0.265	0.113	7.18	11.4	0.0011	1.43	RV	CELLSTATES	MP_LYVE1hi.MHCII_lo	control_LMNA	7	15
RASSF2	1.37	0.0138	0.264	0.133	7.19	14.3	0.000278	1.86	RV	CELLSTATES	MP_LYVE1hi.MHCII_lo	control_LMNA	7	15
ACOX1	1.36	0.049	0.126	0.0647	6.38	10.4	0.00173	1.31	RV	CELLSTATES	MP_LYVE1hi.MHCII_lo	control_LMNA	7	15
PTPN2	1.36	0.00267	0.384	0.231	7.81	19.4	2.9e-05	2.57	RV	CELLSTATES	MP_LYVE1hi.MHCII_lo	control_LMNA	7	15
CTSC	1.35	0.00359	0.675	0.392	8.55	18.6	4.12e-05	2.44	RV	CELLSTATES	MP_LYVE1hi.MHCII_lo	control_LMNA	7	15
LGMN	1.35	0.00186	2.01	1.1	9.94	20.7	1.69e-05	2.73	RV	CELLSTATES	MP_LYVE1hi.MHCII_lo	control_LMNA	7	15
CD200R1	1.34	0.0278	0.159	0.124	6.91	12.3	0.000724	1.56	RV	CELLSTATES	MP_LYVE1hi.MHCII_lo	control_LMNA	7	15
MINK1	1.34	0.0433	0.127	0.0889	6.55	10.9	0.0014	1.36	RV	CELLSTATES	MP_LYVE1hi.MHCII_lo	control_LMNA	7	15
FPR1	1.32	0.0346	0.181	0.116	6.91	11.6	0.000991	1.46	RV	CELLSTATES	MP_LYVE1hi.MHCII_lo	control_LMNA	7	15
IL17RA	1.31	0.0158	0.405	0.189	7.73	13.9	0.00033	1.8	RV	CELLSTATES	MP_LYVE1hi.MHCII_lo	control_LMNA	7	15
LITAF	1.31	0.0173	0.361	0.197	7.71	13.7	0.000377	1.76	RV	CELLSTATES	MP_LYVE1hi.MHCII_lo	control_LMNA	7	15
EXT1	1.29	0.0173	0.866	0.429	8.75	13.6	0.000378	1.76	RV	CELLSTATES	MP_LYVE1hi.MHCII_lo	control_LMNA	7	15
LRP1	1.29	0.00521	0.759	0.408	8.6	17.4	6.89e-05	2.28	RV	CELLSTATES	MP_LYVE1hi.MHCII_lo	control_LMNA	7	15
SYNE1	1.29	0.0278	0.223	0.136	7.14	12.3	0.000721	1.56	RV	CELLSTATES	MP_LYVE1hi.MHCII_lo	control_LMNA	7	15
TMEM106A	1.29	0.0255	0.292	0.16	7.37	12.5	0.000654	1.59	RV	CELLSTATES	MP_LYVE1hi.MHCII_lo	control_LMNA	7	15
NAGK	1.28	0.03	0.183	0.11	6.89	12	0.000811	1.52	RV	CELLSTATES	MP_LYVE1hi.MHCII_lo	control_LMNA	7	15
CLTA	1.26	0.00993	0.404	0.26	7.88	15.4	0.000172	2	RV	CELLSTATES	MP_LYVE1hi.MHCII_lo	control_LMNA	7	15
CTSB	1.25	0.00206	1.8	1.04	9.85	20.4	1.93e-05	2.69	RV	CELLSTATES	MP_LYVE1hi.MHCII_lo	control_LMNA	7	15
CTSZ	1.25	0.03	0.327	0.181	7.55	12	0.000808	1.52	RV	CELLSTATES	MP_LYVE1hi.MHCII_lo	control_LMNA	7	15
PPARD	1.25	0.0366	0.242	0.181	7.26	11.4	0.00106	1.44	RV	CELLSTATES	MP_LYVE1hi.MHCII_lo	control_LMNA	7	15
ME1	1.24	0.00947	1.27	0.719	9.37	15.6	0.000154	2.02	RV	CELLSTATES	MP_LYVE1hi.MHCII_lo	control_LMNA	7	15
TTYH3	1.24	0.0125	0.495	0.296	8.08	14.6	0.000243	1.9	RV	CELLSTATES	MP_LYVE1hi.MHCII_lo	control_LMNA	7	15
ATP2B1	1.22	0.0227	0.333	0.231	7.72	12.9	0.000546	1.64	RV	CELLSTATES	MP_LYVE1hi.MHCII_lo	control_LMNA	7	15
GRAMD4	1.22	0.0401	0.238	0.174	7.19	11.2	0.00122	1.4	RV	CELLSTATES	MP_LYVE1hi.MHCII_lo	control_LMNA	7	15
FLOT1	1.21	0.0446	0.183	0.117	6.79	10.8	0.00148	1.35	RV	CELLSTATES	MP_LYVE1hi.MHCII_lo	control_LMNA	7	15
NAIP	1.21	0.00792	1.73	1.03	9.82	16.2	0.000119	2.1	RV	CELLSTATES	MP_LYVE1hi.MHCII_lo	control_LMNA	7	15
MKNK1	1.19	0.00947	0.719	0.477	8.73	15.6	0.000156	2.02	RV	CELLSTATES	MP_LYVE1hi.MHCII_lo	control_LMNA	7	15
ARID3A	1.18	0.0194	0.545	0.307	8.17	13.3	0.000446	1.71	RV	CELLSTATES	MP_LYVE1hi.MHCII_lo	control_LMNA	7	15
MYO1F	1.18	0.00996	0.98	0.591	9	15.3	0.000175	2	RV	CELLSTATES	MP_LYVE1hi.MHCII_lo	control_LMNA	7	15
BMP2K	1.17	0.0111	1.17	0.697	9.23	15	0.000202	1.96	RV	CELLSTATES	MP_LYVE1hi.MHCII_lo	control_LMNA	7	15
ATP8B4	1.16	0.00964	1.12	0.769	9.32	15.5	0.000163	2.02	RV	CELLSTATES	MP_LYVE1hi.MHCII_lo	control_LMNA	7	15
NRP1	1.16	0.0117	2.4	1.44	10.3	14.8	0.000218	1.93	RV	CELLSTATES	MP_LYVE1hi.MHCII_lo	control_LMNA	7	15
EPB41L3	1.15	0.0319	0.849	0.575	9.02	11.8	0.000882	1.5	RV	CELLSTATES	MP_LYVE1hi.MHCII_lo	control_LMNA	7	15
VAV1	1.15	0.018	0.492	0.355	8.18	13.5	0.000405	1.75	RV	CELLSTATES	MP_LYVE1hi.MHCII_lo	control_LMNA	7	15
FYB1	1.14	0.0336	0.732	0.476	8.69	11.7	0.000953	1.47	RV	CELLSTATES	MP_LYVE1hi.MHCII_lo	control_LMNA	7	15
ZNF710	1.12	0.0146	0.651	0.464	8.52	14.2	0.000298	1.84	RV	CELLSTATES	MP_LYVE1hi.MHCII_lo	control_LMNA	7	15
DNMT3A	1.11	0.0198	0.374	0.276	7.81	13.2	0.000459	1.7	RV	CELLSTATES	MP_LYVE1hi.MHCII_lo	control_LMNA	7	15
MGAT4A	1.11	0.0146	0.527	0.352	8.23	14.2	0.000297	1.84	RV	CELLSTATES	MP_LYVE1hi.MHCII_lo	control_LMNA	7	15
ZEB2	1.11	0.00399	3.24	2.13	10.8	18.3	4.77e-05	2.4	RV	CELLSTATES	MP_LYVE1hi.MHCII_lo	control_LMNA	7	15
DMXL2	1.1	0.0194	0.625	0.378	8.36	13.3	0.000444	1.71	RV	CELLSTATES	MP_LYVE1hi.MHCII_lo	control_LMNA	7	15
EIF4G3	1.1	0.00403	1.69	0.986	9.8	18.2	4.89e-05	2.39	RV	CELLSTATES	MP_LYVE1hi.MHCII_lo	control_LMNA	7	15
CYTH4	1.09	0.046	0.533	0.287	8.2	10.7	0.00154	1.34	RV	CELLSTATES	MP_LYVE1hi.MHCII_lo	control_LMNA	7	15
CMIP	1.08	0.0236	0.942	0.695	9.02	12.8	0.000574	1.63	RV	CELLSTATES	MP_LYVE1hi.MHCII_lo	control_LMNA	7	15
MAP3K1	1.07	0.0344	0.386	0.279	7.87	11.6	0.00098	1.46	RV	CELLSTATES	MP_LYVE1hi.MHCII_lo	control_LMNA	7	15
MACF1	1.06	0.0181	1.14	0.794	9.29	13.5	0.000411	1.74	RV	CELLSTATES	MP_LYVE1hi.MHCII_lo	control_LMNA	7	15
HCK	0.967	0.0408	0.601	0.365	8.38	11.1	0.00124	1.39	RV	CELLSTATES	MP_LYVE1hi.MHCII_lo	control_LMNA	7	15
ASAP1	0.915	0.045	1.39	1.06	9.61	10.7	0.0015	1.35	RV	CELLSTATES	MP_LYVE1hi.MHCII_lo	control_LMNA	7	15

## Sheet: control_PKP2
Gene	logFC	FDR	mean_exp_control	mean_exp_genotype	logCPM	F	PValue	FDR_plot	Region	annotation_level	cell_state	comparison	Observations_genotype	Observations_reference
AC007952.4	7.59	2.28e-08	0.0233	0.000612	4.91	78.8	1.89e-12	7.64	RV	CELLSTATES	MP_LYVE1hi.MHCII_lo	control_PKP2	5	15
C4BPB	7.27	5.14e-07	0.0731	0	5.45	62.5	1.28e-10	6.29	RV	CELLSTATES	MP_LYVE1hi.MHCII_lo	control_PKP2	5	15
IL21R	5.56	5.72e-05	0.0247	0.00122	4.89	39.6	4.28e-08	4.24	RV	CELLSTATES	MP_LYVE1hi.MHCII_lo	control_PKP2	5	15
AATK	4.78	0.00215	0.0194	0.00132	4.6	23	1.16e-05	2.67	RV	CELLSTATES	MP_LYVE1hi.MHCII_lo	control_PKP2	5	15
CPNE5	4.74	0.00201	0.0176	0.00132	4.7	23.2	1.05e-05	2.7	RV	CELLSTATES	MP_LYVE1hi.MHCII_lo	control_PKP2	5	15
PRICKLE1	4.55	0.000533	0.0176	0.00429	4.79	28.9	1.37e-06	3.27	RV	CELLSTATES	MP_LYVE1hi.MHCII_lo	control_PKP2	5	15
CENPF	4.5	0.00386	0.0232	0	4.56	21	2.7e-05	2.41	RV	CELLSTATES	MP_LYVE1hi.MHCII_lo	control_PKP2	5	15
ENPP2	4.49	5.26e-07	0.21	0.022	6.78	58.5	2.18e-10	6.28	RV	CELLSTATES	MP_LYVE1hi.MHCII_lo	control_PKP2	5	15
FCGR3A	4.38	0.00222	0.0751	0.00214	5.42	22.8	1.25e-05	2.65	RV	CELLSTATES	MP_LYVE1hi.MHCII_lo	control_PKP2	5	15
PLAU	4.36	6.34e-05	0.0766	0.0147	5.75	38.9	5.26e-08	4.2	RV	CELLSTATES	MP_LYVE1hi.MHCII_lo	control_PKP2	5	15
TNC	4.36	0.000107	0.0529	0.0192	5.66	36.4	1.16e-07	3.97	RV	CELLSTATES	MP_LYVE1hi.MHCII_lo	control_PKP2	5	15
MYH6	4.28	0.00895	0.0185	0.00082	4.66	17.6	9.33e-05	2.05	RV	CELLSTATES	MP_LYVE1hi.MHCII_lo	control_PKP2	5	15
JAK3	4.25	0.000428	0.0567	0.00999	5.41	30.4	8.32e-07	3.37	RV	CELLSTATES	MP_LYVE1hi.MHCII_lo	control_PKP2	5	15
KIFC3	4.12	5.26e-07	0.154	0.0154	6.34	59	1.95e-10	6.28	RV	CELLSTATES	MP_LYVE1hi.MHCII_lo	control_PKP2	5	15
KITLG	4.11	0.00149	0.0552	0.00286	5.12	24.7	6.06e-06	2.83	RV	CELLSTATES	MP_LYVE1hi.MHCII_lo	control_PKP2	5	15
LILRA5	4.07	0.00655	0.0181	0	4.53	18.8	6.21e-05	2.18	RV	CELLSTATES	MP_LYVE1hi.MHCII_lo	control_PKP2	5	15
ADCY4	4.03	0.00873	0.0148	0.00225	4.55	17.7	9e-05	2.06	RV	CELLSTATES	MP_LYVE1hi.MHCII_lo	control_PKP2	5	15
PIM1	3.98	0.0018	0.0565	0.00358	5.21	23.9	8.09e-06	2.74	RV	CELLSTATES	MP_LYVE1hi.MHCII_lo	control_PKP2	5	15
ADGRE2	3.94	0.000702	0.0504	0.0102	5.35	27.8	2.04e-06	3.15	RV	CELLSTATES	MP_LYVE1hi.MHCII_lo	control_PKP2	5	15
WEE1	3.9	0.034	0.0163	0.00082	4.53	12.7	0.000735	1.47	RV	CELLSTATES	MP_LYVE1hi.MHCII_lo	control_PKP2	5	15
CLEC7A	3.85	0.000474	0.301	0.036	7.16	29.6	1.07e-06	3.32	RV	CELLSTATES	MP_LYVE1hi.MHCII_lo	control_PKP2	5	15
EBF2	3.81	0.00274	0.0228	0.00562	4.83	22	1.64e-05	2.56	RV	CELLSTATES	MP_LYVE1hi.MHCII_lo	control_PKP2	5	15
APOBR	3.72	0.0289	0.0209	0	4.47	13.4	0.000578	1.54	RV	CELLSTATES	MP_LYVE1hi.MHCII_lo	control_PKP2	5	15
GBP1	3.71	0.0196	0.0147	0.000612	4.42	14.7	0.000308	1.71	RV	CELLSTATES	MP_LYVE1hi.MHCII_lo	control_PKP2	5	15
SOCS3	3.69	0.0117	0.0439	0.00732	5.17	16.7	0.000133	1.93	RV	CELLSTATES	MP_LYVE1hi.MHCII_lo	control_PKP2	5	15
FCGR1A	3.67	0.0316	0.0244	0.00143	4.7	13	0.000655	1.5	RV	CELLSTATES	MP_LYVE1hi.MHCII_lo	control_PKP2	5	15
S100A8	3.67	0.0275	0.0592	0	5.11	13.5	0.000544	1.56	RV	CELLSTATES	MP_LYVE1hi.MHCII_lo	control_PKP2	5	15
LFNG	3.64	0.00933	0.0293	0.00469	4.83	17.5	9.85e-05	2.03	RV	CELLSTATES	MP_LYVE1hi.MHCII_lo	control_PKP2	5	15
CLEC4G	3.62	0.00108	0.1	0.0145	5.97	26	3.85e-06	2.97	RV	CELLSTATES	MP_LYVE1hi.MHCII_lo	control_PKP2	5	15
MYO1G	3.62	0.0446	0.0307	0.00194	4.79	11.7	0.00114	1.35	RV	CELLSTATES	MP_LYVE1hi.MHCII_lo	control_PKP2	5	15
TBC1D30	3.59	0.00832	0.015	0.00491	4.71	17.9	8.36e-05	2.08	RV	CELLSTATES	MP_LYVE1hi.MHCII_lo	control_PKP2	5	15
EEPD1	3.57	1.66e-06	0.257	0.0558	7.13	53.3	8.55e-10	5.78	RV	CELLSTATES	MP_LYVE1hi.MHCII_lo	control_PKP2	5	15
CD38	3.55	0.000178	0.0949	0.035	6.09	33.7	2.75e-07	3.75	RV	CELLSTATES	MP_LYVE1hi.MHCII_lo	control_PKP2	5	15
GRIP1	3.54	0.00773	0.0146	0.0052	4.7	18.1	7.58e-05	2.11	RV	CELLSTATES	MP_LYVE1hi.MHCII_lo	control_PKP2	5	15
AP002075.1	3.46	0.00447	0.0268	0.00968	5.01	20	3.6e-05	2.35	RV	CELLSTATES	MP_LYVE1hi.MHCII_lo	control_PKP2	5	15
THBS1	3.46	0.00222	0.316	0.0364	7.25	22.8	1.23e-05	2.65	RV	CELLSTATES	MP_LYVE1hi.MHCII_lo	control_PKP2	5	15
TNFRSF10A	3.46	0.0175	0.0137	0.00337	4.61	15.2	0.000254	1.76	RV	CELLSTATES	MP_LYVE1hi.MHCII_lo	control_PKP2	5	15
PANK1	3.4	0.0204	0.0141	0.00501	4.64	14.6	0.000326	1.69	RV	CELLSTATES	MP_LYVE1hi.MHCII_lo	control_PKP2	5	15
RELB	3.4	0.00201	0.0357	0.0211	5.32	23.2	1.07e-05	2.7	RV	CELLSTATES	MP_LYVE1hi.MHCII_lo	control_PKP2	5	15
EDNRA	3.38	0.0237	0.0204	0.00204	4.63	13.9	0.000442	1.62	RV	CELLSTATES	MP_LYVE1hi.MHCII_lo	control_PKP2	5	15
AC009313.1	3.37	0.0228	0.0308	0.00888	5.01	14	0.000418	1.64	RV	CELLSTATES	MP_LYVE1hi.MHCII_lo	control_PKP2	5	15
AL008726.1	3.37	0.011	0.0267	0.00918	4.86	17	0.00012	1.96	RV	CELLSTATES	MP_LYVE1hi.MHCII_lo	control_PKP2	5	15
MPDZ	3.35	0.0371	0.0214	0.00194	4.67	12.4	0.000835	1.43	RV	CELLSTATES	MP_LYVE1hi.MHCII_lo	control_PKP2	5	15
COL3A1	3.34	0.00349	0.0376	0.0174	5.27	21.1	2.35e-05	2.46	RV	CELLSTATES	MP_LYVE1hi.MHCII_lo	control_PKP2	5	15
CR1	3.33	1.66e-06	1.01	0.229	8.82	52.8	9.64e-10	5.78	RV	CELLSTATES	MP_LYVE1hi.MHCII_lo	control_PKP2	5	15
NEURL2	3.33	0.000431	0.807	0.105	8.67	30	9.31e-07	3.37	RV	CELLSTATES	MP_LYVE1hi.MHCII_lo	control_PKP2	5	15
CNN3	3.28	0.0219	0.0126	0.00675	4.68	14.2	0.000378	1.66	RV	CELLSTATES	MP_LYVE1hi.MHCII_lo	control_PKP2	5	15
MYO18B	3.27	0.0117	0.0412	0.0106	5.19	16.7	0.000132	1.93	RV	CELLSTATES	MP_LYVE1hi.MHCII_lo	control_PKP2	5	15
FAM83H	3.22	0.0394	0.0146	0.00643	4.62	12.1	0.000945	1.4	RV	CELLSTATES	MP_LYVE1hi.MHCII_lo	control_PKP2	5	15
CYTOR	3.18	0.0424	0.015	0.0051	4.68	11.8	0.00107	1.37	RV	CELLSTATES	MP_LYVE1hi.MHCII_lo	control_PKP2	5	15
EPHB2	3.15	0.00433	0.0648	0.0256	5.68	20.3	3.25e-05	2.36	RV	CELLSTATES	MP_LYVE1hi.MHCII_lo	control_PKP2	5	15
ACP2	3.13	0.019	0.0328	0.00777	5.08	14.9	0.000284	1.72	RV	CELLSTATES	MP_LYVE1hi.MHCII_lo	control_PKP2	5	15
AL137789.1	3.11	0.0113	0.0674	0.0158	5.39	16.9	0.000126	1.95	RV	CELLSTATES	MP_LYVE1hi.MHCII_lo	control_PKP2	5	15
CCR1	3.09	0.00306	0.102	0.0156	5.8	21.7	1.9e-05	2.51	RV	CELLSTATES	MP_LYVE1hi.MHCII_lo	control_PKP2	5	15
BCL3	3.08	0.00445	0.0866	0.0208	5.77	20.1	3.42e-05	2.35	RV	CELLSTATES	MP_LYVE1hi.MHCII_lo	control_PKP2	5	15
TECRL	3.07	0.00508	0.101	0.011	5.83	19.5	4.4e-05	2.29	RV	CELLSTATES	MP_LYVE1hi.MHCII_lo	control_PKP2	5	15
SLC2A3	3.05	0.0187	0.229	0.037	7.07	15	0.000278	1.73	RV	CELLSTATES	MP_LYVE1hi.MHCII_lo	control_PKP2	5	15
TLE3	3.03	0.0398	0.0416	0.00693	4.95	12.1	0.000963	1.4	RV	CELLSTATES	MP_LYVE1hi.MHCII_lo	control_PKP2	5	15
BASP1	3.02	0.00222	0.0796	0.0252	5.79	22.8	1.25e-05	2.65	RV	CELLSTATES	MP_LYVE1hi.MHCII_lo	control_PKP2	5	15
NRAP	3	0.0409	0.0296	0.00603	4.97	12	0.000992	1.39	RV	CELLSTATES	MP_LYVE1hi.MHCII_lo	control_PKP2	5	15
RBM20	2.99	0.0211	0.108	0.0138	5.99	14.5	0.00034	1.68	RV	CELLSTATES	MP_LYVE1hi.MHCII_lo	control_PKP2	5	15
ITGAX	2.98	0.0175	0.0492	0.0175	5.3	15.2	0.000253	1.76	RV	CELLSTATES	MP_LYVE1hi.MHCII_lo	control_PKP2	5	15
EDIL3	2.96	0.0473	0.0151	0.00501	4.61	11.5	0.00123	1.33	RV	CELLSTATES	MP_LYVE1hi.MHCII_lo	control_PKP2	5	15
TMEM163	2.96	0.0019	0.0905	0.0329	5.94	23.7	8.99e-06	2.72	RV	CELLSTATES	MP_LYVE1hi.MHCII_lo	control_PKP2	5	15
DYSF	2.94	0.00657	0.119	0.0244	5.97	18.6	6.28e-05	2.18	RV	CELLSTATES	MP_LYVE1hi.MHCII_lo	control_PKP2	5	15
IL7	2.94	0.000114	0.309	0.0868	7.35	35.9	1.33e-07	3.94	RV	CELLSTATES	MP_LYVE1hi.MHCII_lo	control_PKP2	5	15
SYNDIG1L	2.94	0.0321	0.0346	0.0108	5.03	12.9	0.000676	1.49	RV	CELLSTATES	MP_LYVE1hi.MHCII_lo	control_PKP2	5	15
BATF	2.89	0.0376	0.0785	0.0103	5.55	12.3	0.000865	1.42	RV	CELLSTATES	MP_LYVE1hi.MHCII_lo	control_PKP2	5	15
AC023590.1	2.86	0.0376	0.025	0.0285	5.3	12.3	0.000861	1.42	RV	CELLSTATES	MP_LYVE1hi.MHCII_lo	control_PKP2	5	15
CBFA2T3	2.85	0.00445	0.085	0.0175	5.63	20.1	3.44e-05	2.35	RV	CELLSTATES	MP_LYVE1hi.MHCII_lo	control_PKP2	5	15
CDH2	2.85	0.0385	0.0411	0.0128	5.33	12.2	0.0009	1.41	RV	CELLSTATES	MP_LYVE1hi.MHCII_lo	control_PKP2	5	15
SMIM35	2.85	0.00832	0.0336	0.0341	5.45	17.9	8.36e-05	2.08	RV	CELLSTATES	MP_LYVE1hi.MHCII_lo	control_PKP2	5	15
FHL2	2.83	0.0049	0.272	0.0607	7.28	19.7	4.08e-05	2.31	RV	CELLSTATES	MP_LYVE1hi.MHCII_lo	control_PKP2	5	15
CD209	2.81	0.000699	0.136	0.0585	6.48	27.9	1.92e-06	3.16	RV	CELLSTATES	MP_LYVE1hi.MHCII_lo	control_PKP2	5	15
GLIPR2	2.8	0.0196	0.0553	0.0144	5.35	14.7	0.000305	1.71	RV	CELLSTATES	MP_LYVE1hi.MHCII_lo	control_PKP2	5	15
DEF6	2.78	0.014	0.056	0.015	5.34	16.1	0.000175	1.85	RV	CELLSTATES	MP_LYVE1hi.MHCII_lo	control_PKP2	5	15
PHLDB2	2.78	0.0424	0.0216	0.00958	4.84	11.9	0.00107	1.37	RV	CELLSTATES	MP_LYVE1hi.MHCII_lo	control_PKP2	5	15
SEMA4A	2.76	0.0251	0.0393	0.011	5.13	13.7	0.00048	1.6	RV	CELLSTATES	MP_LYVE1hi.MHCII_lo	control_PKP2	5	15
PDE1C	2.74	0.0378	0.0692	0.0166	5.58	12.3	0.000873	1.42	RV	CELLSTATES	MP_LYVE1hi.MHCII_lo	control_PKP2	5	15
FBXL7	2.73	0.0126	0.0399	0.0273	5.45	16.4	0.000152	1.9	RV	CELLSTATES	MP_LYVE1hi.MHCII_lo	control_PKP2	5	15
MILR1	2.71	0.000851	0.108	0.0451	6.21	27	2.69e-06	3.07	RV	CELLSTATES	MP_LYVE1hi.MHCII_lo	control_PKP2	5	15
POSTN	2.71	0.0424	0.0165	0.0218	5.02	11.9	0.00107	1.37	RV	CELLSTATES	MP_LYVE1hi.MHCII_lo	control_PKP2	5	15
ABLIM3	2.7	0.000321	0.161	0.0506	6.56	31.6	5.45e-07	3.49	RV	CELLSTATES	MP_LYVE1hi.MHCII_lo	control_PKP2	5	15
MRC2	2.67	0.0487	0.0171	0.00856	4.76	11.4	0.00129	1.31	RV	CELLSTATES	MP_LYVE1hi.MHCII_lo	control_PKP2	5	15
ADGRB3	2.66	0.0168	0.0356	0.0244	5.3	15.4	0.000231	1.77	RV	CELLSTATES	MP_LYVE1hi.MHCII_lo	control_PKP2	5	15
PFKFB2	2.64	0.0266	0.0596	0.025	5.62	13.5	0.000517	1.57	RV	CELLSTATES	MP_LYVE1hi.MHCII_lo	control_PKP2	5	15
COL6A3	2.62	0.0218	0.0272	0.0239	5.23	14.3	0.000368	1.66	RV	CELLSTATES	MP_LYVE1hi.MHCII_lo	control_PKP2	5	15
COL1A2	2.59	0.0357	0.0317	0.0125	5.06	12.5	0.000791	1.45	RV	CELLSTATES	MP_LYVE1hi.MHCII_lo	control_PKP2	5	15
HEG1	2.55	0.0019	0.136	0.0437	6.35	23.6	9.15e-06	2.72	RV	CELLSTATES	MP_LYVE1hi.MHCII_lo	control_PKP2	5	15
ICAM1	2.55	0.00103	0.156	0.052	6.49	26.3	3.42e-06	2.99	RV	CELLSTATES	MP_LYVE1hi.MHCII_lo	control_PKP2	5	15
FAM20A	2.54	9.44e-05	1.5	0.523	9.48	37	9.42e-08	4.02	RV	CELLSTATES	MP_LYVE1hi.MHCII_lo	control_PKP2	5	15
FGF12	2.53	0.0376	0.241	0.06	7.14	12.4	0.000852	1.42	RV	CELLSTATES	MP_LYVE1hi.MHCII_lo	control_PKP2	5	15
KIAA1217	2.53	0.0325	0.0315	0.0238	5.3	12.8	0.000687	1.49	RV	CELLSTATES	MP_LYVE1hi.MHCII_lo	control_PKP2	5	15
MPP1	2.53	0.00116	0.186	0.0893	6.78	25.6	4.34e-06	2.94	RV	CELLSTATES	MP_LYVE1hi.MHCII_lo	control_PKP2	5	15
LILRB1	2.51	0.0194	0.0442	0.0271	5.49	14.8	0.000293	1.71	RV	CELLSTATES	MP_LYVE1hi.MHCII_lo	control_PKP2	5	15
DAB2	2.5	0.00191	0.416	0.143	7.59	23.5	9.35e-06	2.72	RV	CELLSTATES	MP_LYVE1hi.MHCII_lo	control_PKP2	5	15
BMF	2.49	0.0135	0.0487	0.0345	5.55	16.2	0.000163	1.87	RV	CELLSTATES	MP_LYVE1hi.MHCII_lo	control_PKP2	5	15
GNA15	2.49	0.00313	0.129	0.053	6.34	21.5	2.03e-05	2.5	RV	CELLSTATES	MP_LYVE1hi.MHCII_lo	control_PKP2	5	15
RYR2	2.49	0.0219	0.785	0.215	8.75	14.2	0.000383	1.66	RV	CELLSTATES	MP_LYVE1hi.MHCII_lo	control_PKP2	5	15
LDB2	2.48	0.0316	0.0296	0.025	5.3	12.9	0.000659	1.5	RV	CELLSTATES	MP_LYVE1hi.MHCII_lo	control_PKP2	5	15
ABCC3	2.47	0.0219	0.0749	0.0231	5.66	14.2	0.000386	1.66	RV	CELLSTATES	MP_LYVE1hi.MHCII_lo	control_PKP2	5	15
HMOX1	2.45	0.00447	0.19	0.0699	6.68	20	3.6e-05	2.35	RV	CELLSTATES	MP_LYVE1hi.MHCII_lo	control_PKP2	5	15
SMPDL3A	2.45	0.0424	0.0529	0.0261	5.55	11.9	0.00107	1.37	RV	CELLSTATES	MP_LYVE1hi.MHCII_lo	control_PKP2	5	15
EPAS1	2.43	0.00543	0.148	0.0773	6.64	19.3	4.78e-05	2.27	RV	CELLSTATES	MP_LYVE1hi.MHCII_lo	control_PKP2	5	15
CACNA1C	2.42	0.0267	0.185	0.0603	6.87	13.5	0.000524	1.57	RV	CELLSTATES	MP_LYVE1hi.MHCII_lo	control_PKP2	5	15
CEP164	2.41	0.0301	0.0744	0.0222	5.62	13.1	0.000619	1.52	RV	CELLSTATES	MP_LYVE1hi.MHCII_lo	control_PKP2	5	15
LILRB2	2.4	0.00895	0.0745	0.0408	5.87	17.6	9.37e-05	2.05	RV	CELLSTATES	MP_LYVE1hi.MHCII_lo	control_PKP2	5	15
SDC3	2.4	0.00607	0.0776	0.0499	5.98	18.9	5.55e-05	2.22	RV	CELLSTATES	MP_LYVE1hi.MHCII_lo	control_PKP2	5	15
GPC6	2.38	0.038	0.0273	0.0257	5.25	12.3	0.00088	1.42	RV	CELLSTATES	MP_LYVE1hi.MHCII_lo	control_PKP2	5	15
LPAR5	2.38	0.03	0.0587	0.0265	5.48	13.1	0.000616	1.52	RV	CELLSTATES	MP_LYVE1hi.MHCII_lo	control_PKP2	5	15
RCAN2	2.32	0.0219	0.0675	0.0312	5.75	14.3	0.000373	1.66	RV	CELLSTATES	MP_LYVE1hi.MHCII_lo	control_PKP2	5	15
CDCP1	2.29	0.0227	0.0627	0.0276	5.54	14	0.000411	1.64	RV	CELLSTATES	MP_LYVE1hi.MHCII_lo	control_PKP2	5	15
RELT	2.25	0.0387	0.0751	0.0212	5.59	12.2	0.000911	1.41	RV	CELLSTATES	MP_LYVE1hi.MHCII_lo	control_PKP2	5	15
ABCG1	2.23	0.00404	0.223	0.12	7.09	20.6	2.9e-05	2.39	RV	CELLSTATES	MP_LYVE1hi.MHCII_lo	control_PKP2	5	15
CD200R1	2.21	0.00308	0.159	0.0997	6.77	21.6	1.97e-05	2.51	RV	CELLSTATES	MP_LYVE1hi.MHCII_lo	control_PKP2	5	15
IGFBP4	2.21	0.00603	0.0993	0.034	5.93	18.9	5.46e-05	2.22	RV	CELLSTATES	MP_LYVE1hi.MHCII_lo	control_PKP2	5	15
PSTPIP1	2.18	0.00679	0.2	0.0645	6.73	18.5	6.55e-05	2.17	RV	CELLSTATES	MP_LYVE1hi.MHCII_lo	control_PKP2	5	15
SORBS2	2.17	0.0196	0.188	0.0667	6.78	14.7	0.000305	1.71	RV	CELLSTATES	MP_LYVE1hi.MHCII_lo	control_PKP2	5	15
FPR3	2.16	0.00712	0.28	0.164	7.45	18.3	6.92e-05	2.15	RV	CELLSTATES	MP_LYVE1hi.MHCII_lo	control_PKP2	5	15
LPCAT1	2.16	0.0227	0.0602	0.0416	5.73	14	0.000409	1.64	RV	CELLSTATES	MP_LYVE1hi.MHCII_lo	control_PKP2	5	15
TGFBI	2.16	0.00283	0.695	0.225	8.52	21.9	1.74e-05	2.55	RV	CELLSTATES	MP_LYVE1hi.MHCII_lo	control_PKP2	5	15
ENTPD1	2.15	0.0156	0.24	0.101	7.07	15.7	0.000201	1.81	RV	CELLSTATES	MP_LYVE1hi.MHCII_lo	control_PKP2	5	15
PDE9A	2.15	0.0386	0.0343	0.0396	5.5	12.2	0.000904	1.41	RV	CELLSTATES	MP_LYVE1hi.MHCII_lo	control_PKP2	5	15
SH3RF3	2.15	0.00306	0.643	0.33	8.38	21.6	1.93e-05	2.51	RV	CELLSTATES	MP_LYVE1hi.MHCII_lo	control_PKP2	5	15
AC079210.1	2.14	0.0239	0.104	0.0427	6.04	13.8	0.000447	1.62	RV	CELLSTATES	MP_LYVE1hi.MHCII_lo	control_PKP2	5	15
ENG	2.13	0.00349	0.266	0.0922	7.17	21.1	2.38e-05	2.46	RV	CELLSTATES	MP_LYVE1hi.MHCII_lo	control_PKP2	5	15
LPAR6	2.11	0.0119	0.387	0.254	8.02	16.6	0.000138	1.92	RV	CELLSTATES	MP_LYVE1hi.MHCII_lo	control_PKP2	5	15
FP236383.1	2.1	0.0327	0.467	0.177	7.76	12.8	0.000698	1.49	RV	CELLSTATES	MP_LYVE1hi.MHCII_lo	control_PKP2	5	15
RASA3	2.1	0.0214	0.101	0.0532	6.17	14.3	0.00036	1.67	RV	CELLSTATES	MP_LYVE1hi.MHCII_lo	control_PKP2	5	15
RUBCNL	2.08	0.028	0.196	0.0887	6.83	13.3	0.000558	1.55	RV	CELLSTATES	MP_LYVE1hi.MHCII_lo	control_PKP2	5	15
AC244131.2	2.05	0.0117	0.126	0.0583	6.32	16.8	0.000131	1.93	RV	CELLSTATES	MP_LYVE1hi.MHCII_lo	control_PKP2	5	15
LILRB3	2.03	0.0169	0.132	0.0544	6.36	15.4	0.000235	1.77	RV	CELLSTATES	MP_LYVE1hi.MHCII_lo	control_PKP2	5	15
FMNL1	2	0.0109	0.184	0.093	6.77	17	0.000118	1.96	RV	CELLSTATES	MP_LYVE1hi.MHCII_lo	control_PKP2	5	15
NRP2	2	0.00129	0.819	0.347	8.62	25.2	5.16e-06	2.89	RV	CELLSTATES	MP_LYVE1hi.MHCII_lo	control_PKP2	5	15
GK	1.97	0.0389	0.129	0.0648	6.4	12.2	0.00092	1.41	RV	CELLSTATES	MP_LYVE1hi.MHCII_lo	control_PKP2	5	15
SOGA1	1.95	0.0219	0.142	0.0966	6.57	14.2	0.000376	1.66	RV	CELLSTATES	MP_LYVE1hi.MHCII_lo	control_PKP2	5	15
CD14	1.91	0.0452	0.269	0.148	7.45	11.7	0.00116	1.35	RV	CELLSTATES	MP_LYVE1hi.MHCII_lo	control_PKP2	5	15
CTSL	1.89	0.0168	0.573	0.278	8.26	15.4	0.000229	1.77	RV	CELLSTATES	MP_LYVE1hi.MHCII_lo	control_PKP2	5	15
CTSZ	1.88	0.0176	0.327	0.14	7.45	15.1	0.000257	1.75	RV	CELLSTATES	MP_LYVE1hi.MHCII_lo	control_PKP2	5	15
LILRB4	1.86	0.0219	0.233	0.145	7.09	14.2	0.00038	1.66	RV	CELLSTATES	MP_LYVE1hi.MHCII_lo	control_PKP2	5	15
TMC6	1.86	0.0167	0.222	0.0844	6.95	15.4	0.000226	1.78	RV	CELLSTATES	MP_LYVE1hi.MHCII_lo	control_PKP2	5	15
CD44	1.85	0.0161	0.425	0.186	7.82	15.5	0.000217	1.79	RV	CELLSTATES	MP_LYVE1hi.MHCII_lo	control_PKP2	5	15
FAM107B	1.84	0.0376	0.123	0.119	6.68	12.4	0.000854	1.42	RV	CELLSTATES	MP_LYVE1hi.MHCII_lo	control_PKP2	5	15
HIVEP3	1.84	0.0255	0.259	0.113	7.15	13.6	0.000489	1.59	RV	CELLSTATES	MP_LYVE1hi.MHCII_lo	control_PKP2	5	15
FP671120.1	1.83	0.034	0.423	0.159	7.71	12.7	0.000738	1.47	RV	CELLSTATES	MP_LYVE1hi.MHCII_lo	control_PKP2	5	15
DTNB	1.82	0.00797	0.454	0.367	8.11	18	7.88e-05	2.1	RV	CELLSTATES	MP_LYVE1hi.MHCII_lo	control_PKP2	5	15
SLC45A4	1.82	0.0186	0.337	0.237	7.6	15	0.000274	1.73	RV	CELLSTATES	MP_LYVE1hi.MHCII_lo	control_PKP2	5	15
TYMP	1.82	0.0297	0.234	0.109	7.19	13.2	0.0006	1.53	RV	CELLSTATES	MP_LYVE1hi.MHCII_lo	control_PKP2	5	15
VAV1	1.81	0.00546	0.492	0.317	8.13	19.2	4.86e-05	2.26	RV	CELLSTATES	MP_LYVE1hi.MHCII_lo	control_PKP2	5	15
LIMCH1	1.8	0.0173	0.227	0.0988	7.11	15.2	0.000247	1.76	RV	CELLSTATES	MP_LYVE1hi.MHCII_lo	control_PKP2	5	15
SREBF1	1.8	0.0411	0.112	0.0743	6.32	12	0.00101	1.39	RV	CELLSTATES	MP_LYVE1hi.MHCII_lo	control_PKP2	5	15
CTSA	1.78	0.014	0.247	0.146	7.19	16.1	0.000175	1.85	RV	CELLSTATES	MP_LYVE1hi.MHCII_lo	control_PKP2	5	15
COTL1	1.76	0.0445	0.15	0.0556	6.39	11.7	0.00113	1.35	RV	CELLSTATES	MP_LYVE1hi.MHCII_lo	control_PKP2	5	15
HIF1A	1.76	0.0148	0.62	0.405	8.5	15.9	0.00019	1.83	RV	CELLSTATES	MP_LYVE1hi.MHCII_lo	control_PKP2	5	15
LRP1	1.76	0.00433	0.759	0.342	8.59	20.2	3.27e-05	2.36	RV	CELLSTATES	MP_LYVE1hi.MHCII_lo	control_PKP2	5	15
RXRA	1.75	0.0361	0.131	0.0574	6.3	12.5	0.000807	1.44	RV	CELLSTATES	MP_LYVE1hi.MHCII_lo	control_PKP2	5	15
RILPL1	1.74	0.0219	0.147	0.0957	6.61	14.2	0.000384	1.66	RV	CELLSTATES	MP_LYVE1hi.MHCII_lo	control_PKP2	5	15
CYTH4	1.71	0.0227	0.533	0.227	8.12	14	0.00041	1.64	RV	CELLSTATES	MP_LYVE1hi.MHCII_lo	control_PKP2	5	15
PLTP	1.7	0.00867	1.82	0.731	9.83	17.7	8.79e-05	2.06	RV	CELLSTATES	MP_LYVE1hi.MHCII_lo	control_PKP2	5	15
OGDH	1.69	0.0289	0.297	0.239	7.58	13.2	0.000582	1.54	RV	CELLSTATES	MP_LYVE1hi.MHCII_lo	control_PKP2	5	15
FPR1	1.68	0.0446	0.181	0.1	6.83	11.7	0.00114	1.35	RV	CELLSTATES	MP_LYVE1hi.MHCII_lo	control_PKP2	5	15
PTPRE	1.68	0.0062	0.673	0.305	8.48	18.8	5.77e-05	2.21	RV	CELLSTATES	MP_LYVE1hi.MHCII_lo	control_PKP2	5	15
CMIP	1.67	0.00615	0.942	0.628	9.02	18.8	5.67e-05	2.21	RV	CELLSTATES	MP_LYVE1hi.MHCII_lo	control_PKP2	5	15
NAIP	1.65	0.0171	1.73	1.12	9.86	15.3	0.000239	1.77	RV	CELLSTATES	MP_LYVE1hi.MHCII_lo	control_PKP2	5	15
MCC	1.64	0.0411	0.164	0.108	6.79	12	0.001	1.39	RV	CELLSTATES	MP_LYVE1hi.MHCII_lo	control_PKP2	5	15
SRGAP3	1.62	0.0213	0.291	0.186	7.38	14.4	0.000353	1.67	RV	CELLSTATES	MP_LYVE1hi.MHCII_lo	control_PKP2	5	15
LIMK2	1.61	0.0487	0.216	0.0837	6.89	11.5	0.00128	1.31	RV	CELLSTATES	MP_LYVE1hi.MHCII_lo	control_PKP2	5	15
SYNE1	1.61	0.0488	0.223	0.159	7.14	11.4	0.00129	1.31	RV	CELLSTATES	MP_LYVE1hi.MHCII_lo	control_PKP2	5	15
EHBP1L1	1.6	0.032	0.318	0.145	7.37	12.9	0.000671	1.49	RV	CELLSTATES	MP_LYVE1hi.MHCII_lo	control_PKP2	5	15
LY96	1.6	0.0159	0.377	0.281	7.82	15.6	0.00021	1.8	RV	CELLSTATES	MP_LYVE1hi.MHCII_lo	control_PKP2	5	15
PRKAR1A	1.6	0.0257	0.256	0.156	7.28	13.6	0.000495	1.59	RV	CELLSTATES	MP_LYVE1hi.MHCII_lo	control_PKP2	5	15
PRKCA	1.59	0.0388	0.341	0.173	7.51	12.2	0.000916	1.41	RV	CELLSTATES	MP_LYVE1hi.MHCII_lo	control_PKP2	5	15
IL4R	1.57	0.0239	0.349	0.161	7.56	13.8	0.000449	1.62	RV	CELLSTATES	MP_LYVE1hi.MHCII_lo	control_PKP2	5	15
PLEKHG5	1.57	0.0298	0.262	0.239	7.53	13.1	0.000604	1.53	RV	CELLSTATES	MP_LYVE1hi.MHCII_lo	control_PKP2	5	15
MGAT4A	1.56	0.0213	0.527	0.437	8.3	14.4	0.000349	1.67	RV	CELLSTATES	MP_LYVE1hi.MHCII_lo	control_PKP2	5	15
CMKLR1	1.55	0.026	0.614	0.467	8.41	13.6	0.000503	1.59	RV	CELLSTATES	MP_LYVE1hi.MHCII_lo	control_PKP2	5	15
DMXL2	1.53	0.0196	0.625	0.344	8.36	14.7	0.000306	1.71	RV	CELLSTATES	MP_LYVE1hi.MHCII_lo	control_PKP2	5	15
NABP1	1.53	0.0173	0.404	0.268	7.84	15.2	0.000249	1.76	RV	CELLSTATES	MP_LYVE1hi.MHCII_lo	control_PKP2	5	15
NRP1	1.51	0.0233	2.4	1.57	10.3	13.9	0.000433	1.63	RV	CELLSTATES	MP_LYVE1hi.MHCII_lo	control_PKP2	5	15
ZNF710	1.51	0.0172	0.651	0.457	8.5	15.3	0.000241	1.77	RV	CELLSTATES	MP_LYVE1hi.MHCII_lo	control_PKP2	5	15
CTSC	1.47	0.0354	0.675	0.481	8.6	12.6	0.000779	1.45	RV	CELLSTATES	MP_LYVE1hi.MHCII_lo	control_PKP2	5	15
MCOLN1	1.47	0.0435	0.376	0.262	7.76	11.8	0.0011	1.36	RV	CELLSTATES	MP_LYVE1hi.MHCII_lo	control_PKP2	5	15
MKNK1	1.37	0.0362	0.719	0.509	8.76	12.5	0.000812	1.44	RV	CELLSTATES	MP_LYVE1hi.MHCII_lo	control_PKP2	5	15
PTPN2	1.29	0.0411	0.384	0.279	7.83	12	0.001	1.39	RV	CELLSTATES	MP_LYVE1hi.MHCII_lo	control_PKP2	5	15
CTSB	1.23	0.0352	1.8	1.39	9.94	12.6	0.000773	1.45	RV	CELLSTATES	MP_LYVE1hi.MHCII_lo	control_PKP2	5	15
SLC9A9	1.22	0.0487	3.82	3.17	11.1	11.4	0.00129	1.31	RV	CELLSTATES	MP_LYVE1hi.MHCII_lo	control_PKP2	5	15
EIF4G3	1.14	0.0328	1.69	1.08	9.85	12.8	0.000704	1.48	RV	CELLSTATES	MP_LYVE1hi.MHCII_lo	control_PKP2	5	15
RUNX1	1.12	0.0488	1.45	1.25	9.69	11.4	0.0013	1.31	RV	CELLSTATES	MP_LYVE1hi.MHCII_lo	control_PKP2	5	15

## Sheet: control_PVneg
Gene	logFC	FDR	mean_exp_control	mean_exp_genotype	logCPM	F	PValue	FDR_plot	Region	annotation_level	cell_state	comparison	Observations_genotype	Observations_reference
TNC	5.21	0.00149	0.0529	0.00851	5.76	28.3	1.77e-06	2.83	RV	CELLSTATES	MP_LYVE1hi.MHCII_lo	control_PVneg	4	15
IL21R	4.99	0.00846	0.0247	0.00431	5.14	21.5	2.08e-05	2.07	RV	CELLSTATES	MP_LYVE1hi.MHCII_lo	control_PVneg	4	15
AC007952.4	4.86	0.00427	0.0233	0.00355	5.17	23.8	8.69e-06	2.37	RV	CELLSTATES	MP_LYVE1hi.MHCII_lo	control_PVneg	4	15
C4BPB	4.64	0.00159	0.0731	0.00549	5.75	27.9	2.02e-06	2.8	RV	CELLSTATES	MP_LYVE1hi.MHCII_lo	control_PVneg	4	15
CENPF	4.36	0.0229	0.0232	0	4.82	17.2	0.000117	1.64	RV	CELLSTATES	MP_LYVE1hi.MHCII_lo	control_PVneg	4	15
ADCY4	4.34	0.0293	0.0148	0.00132	4.76	16	0.000184	1.53	RV	CELLSTATES	MP_LYVE1hi.MHCII_lo	control_PVneg	4	15
MYH6	4.23	0.0427	0.0185	0.000658	4.92	14.5	0.000342	1.37	RV	CELLSTATES	MP_LYVE1hi.MHCII_lo	control_PVneg	4	15
FOSL2	4.11	0.00928	0.05	0.00769	5.67	21.1	2.44e-05	2.03	RV	CELLSTATES	MP_LYVE1hi.MHCII_lo	control_PVneg	4	15
ZSCAN31	4.1	0.0338	0.0181	0.000887	4.81	15.3	0.000245	1.47	RV	CELLSTATES	MP_LYVE1hi.MHCII_lo	control_PVneg	4	15
SOCS3	3.95	0.0206	0.0439	0.00243	5.42	17.6	9.45e-05	1.69	RV	CELLSTATES	MP_LYVE1hi.MHCII_lo	control_PVneg	4	15
COL3A1	3.92	0.015	0.0376	0.00618	5.41	18.9	5.65e-05	1.82	RV	CELLSTATES	MP_LYVE1hi.MHCII_lo	control_PVneg	4	15
LILRA5	3.9	0.0338	0.0181	0	4.79	15.4	0.000247	1.47	RV	CELLSTATES	MP_LYVE1hi.MHCII_lo	control_PVneg	4	15
POSTN	3.9	0.0427	0.0165	0.0113	5.07	14.5	0.00034	1.37	RV	CELLSTATES	MP_LYVE1hi.MHCII_lo	control_PVneg	4	15
PRICKLE1	3.89	0.0311	0.0176	0.00332	4.99	15.6	0.000216	1.51	RV	CELLSTATES	MP_LYVE1hi.MHCII_lo	control_PVneg	4	15
COL6A3	3.88	0.0159	0.0272	0.00618	5.28	18.5	6.64e-05	1.8	RV	CELLSTATES	MP_LYVE1hi.MHCII_lo	control_PVneg	4	15
AC021594.2	3.82	0.023	0.0826	0.00595	5.81	17.1	0.000119	1.64	RV	CELLSTATES	MP_LYVE1hi.MHCII_lo	control_PVneg	4	15
ADGRE2	3.52	0.0243	0.0504	0.0157	5.6	16.8	0.000133	1.61	RV	CELLSTATES	MP_LYVE1hi.MHCII_lo	control_PVneg	4	15
SLC2A3	3.5	0.0274	0.229	0.0164	7.28	16.3	0.000165	1.56	RV	CELLSTATES	MP_LYVE1hi.MHCII_lo	control_PVneg	4	15
VAMP5	3.5	0.0398	0.0331	0.00661	5.32	14.8	0.000296	1.4	RV	CELLSTATES	MP_LYVE1hi.MHCII_lo	control_PVneg	4	15
THBS1	3.44	0.0133	0.316	0.0328	7.48	19.4	4.62e-05	1.88	RV	CELLSTATES	MP_LYVE1hi.MHCII_lo	control_PVneg	4	15
PIM1	3.35	0.045	0.0565	0.00651	5.49	14.3	0.000371	1.35	RV	CELLSTATES	MP_LYVE1hi.MHCII_lo	control_PVneg	4	15
MBOAT7	3.33	0.0427	0.0314	0.00795	5.32	14.5	0.000344	1.37	RV	CELLSTATES	MP_LYVE1hi.MHCII_lo	control_PVneg	4	15
SEL1L3	3.3	0.0398	0.0463	0.00572	5.36	14.8	0.000297	1.4	RV	CELLSTATES	MP_LYVE1hi.MHCII_lo	control_PVneg	4	15
SEMA4A	3.19	0.045	0.0393	0.00506	5.31	14.3	0.000374	1.35	RV	CELLSTATES	MP_LYVE1hi.MHCII_lo	control_PVneg	4	15
CD38	3.17	0.0133	0.0949	0.0331	6.24	19.5	4.57e-05	1.88	RV	CELLSTATES	MP_LYVE1hi.MHCII_lo	control_PVneg	4	15
PLAU	3.15	0.0184	0.0766	0.0165	6.01	18	8.28e-05	1.73	RV	CELLSTATES	MP_LYVE1hi.MHCII_lo	control_PVneg	4	15
CR1	2.87	0.000786	1.01	0.218	8.97	30.9	7.33e-07	3.1	RV	CELLSTATES	MP_LYVE1hi.MHCII_lo	control_PVneg	4	15
EPAS1	2.82	0.0217	0.148	0.0604	6.73	17.3	0.000107	1.66	RV	CELLSTATES	MP_LYVE1hi.MHCII_lo	control_PVneg	4	15
FN1	2.8	0.0338	0.0535	0.0228	5.83	15.3	0.000243	1.47	RV	CELLSTATES	MP_LYVE1hi.MHCII_lo	control_PVneg	4	15
FMNL1	2.73	0.0161	0.184	0.0551	6.88	18.4	6.97e-05	1.79	RV	CELLSTATES	MP_LYVE1hi.MHCII_lo	control_PVneg	4	15
FPR3	2.73	0.00702	0.28	0.136	7.54	22.3	1.55e-05	2.15	RV	CELLSTATES	MP_LYVE1hi.MHCII_lo	control_PVneg	4	15
RASSF2	2.6	0.0159	0.264	0.0734	7.26	18.5	6.75e-05	1.8	RV	CELLSTATES	MP_LYVE1hi.MHCII_lo	control_PVneg	4	15
IL7	2.54	0.0122	0.309	0.0798	7.51	20.1	3.51e-05	1.91	RV	CELLSTATES	MP_LYVE1hi.MHCII_lo	control_PVneg	4	15
EEPD1	2.52	0.0207	0.257	0.114	7.44	17.6	9.64e-05	1.68	RV	CELLSTATES	MP_LYVE1hi.MHCII_lo	control_PVneg	4	15
KIFC3	2.48	0.027	0.154	0.0546	6.64	16.4	0.000158	1.57	RV	CELLSTATES	MP_LYVE1hi.MHCII_lo	control_PVneg	4	15
NEURL2	2.42	0.044	0.807	0.17	8.87	14.4	0.000358	1.36	RV	CELLSTATES	MP_LYVE1hi.MHCII_lo	control_PVneg	4	15
ABCG1	2.4	0.0275	0.223	0.122	7.23	16.2	0.000168	1.56	RV	CELLSTATES	MP_LYVE1hi.MHCII_lo	control_PVneg	4	15
DAB2	2.27	0.0469	0.416	0.123	7.74	14.1	0.000398	1.33	RV	CELLSTATES	MP_LYVE1hi.MHCII_lo	control_PVneg	4	15
CTSL	2.2	0.0175	0.573	0.186	8.31	18.1	7.69e-05	1.76	RV	CELLSTATES	MP_LYVE1hi.MHCII_lo	control_PVneg	4	15
PSTPIP1	2.19	0.0469	0.2	0.0575	6.91	14.2	0.000396	1.33	RV	CELLSTATES	MP_LYVE1hi.MHCII_lo	control_PVneg	4	15
NRP2	2.1	0.015	0.819	0.319	8.75	18.9	5.72e-05	1.82	RV	CELLSTATES	MP_LYVE1hi.MHCII_lo	control_PVneg	4	15
PLSCR1	1.99	0.0294	0.293	0.125	7.5	15.9	0.000193	1.53	RV	CELLSTATES	MP_LYVE1hi.MHCII_lo	control_PVneg	4	15
CD44	1.91	0.0404	0.425	0.189	7.96	14.8	0.000308	1.39	RV	CELLSTATES	MP_LYVE1hi.MHCII_lo	control_PVneg	4	15
FAM20A	1.86	0.0324	1.5	0.66	9.66	15.5	0.000228	1.49	RV	CELLSTATES	MP_LYVE1hi.MHCII_lo	control_PVneg	4	15
TGFBI	1.83	0.0476	0.695	0.278	8.7	14.1	0.000408	1.32	RV	CELLSTATES	MP_LYVE1hi.MHCII_lo	control_PVneg	4	15

## Sheet: control_RBM20
Gene	logFC	FDR	mean_exp_control	mean_exp_genotype	logCPM	F	PValue	FDR_plot	Region	annotation_level	cell_state	comparison	Observations_genotype	Observations_reference
XIST	7.65	6.87e-20	0.52	0	8.09	102	5.84e-24	19.2	RV	CELLSTATES	MP_LYVE1hi.MHCII_lo	control_RBM20	5	15
IL21R	4.85	0.000325	0.0247	0	5.33	25.3	4.97e-07	3.49	RV	CELLSTATES	MP_LYVE1hi.MHCII_lo	control_RBM20	5	15
AC011899.2	4.01	0.00627	0.0182	0	5.07	17.8	2.5e-05	2.2	RV	CELLSTATES	MP_LYVE1hi.MHCII_lo	control_RBM20	5	15
CCR1	3.91	7.7e-05	0.102	0.00515	6.05	30.4	3.56e-08	4.11	RV	CELLSTATES	MP_LYVE1hi.MHCII_lo	control_RBM20	5	15
TNC	3.82	0.000212	0.0529	0.00697	5.88	26.4	2.75e-07	3.67	RV	CELLSTATES	MP_LYVE1hi.MHCII_lo	control_RBM20	5	15
C4BPB	3.8	0.000123	0.0731	0.00593	5.87	28.1	1.15e-07	3.91	RV	CELLSTATES	MP_LYVE1hi.MHCII_lo	control_RBM20	5	15
AL627171.2	3.77	0.011	0.0151	0	5.05	16.2	5.69e-05	1.96	RV	CELLSTATES	MP_LYVE1hi.MHCII_lo	control_RBM20	5	15
GK-AS1	3.65	0.0165	0.016	0	5.04	15.1	9.94e-05	1.78	RV	CELLSTATES	MP_LYVE1hi.MHCII_lo	control_RBM20	5	15
ADGRE2	3.55	0.00112	0.0504	0.00694	5.71	21.8	2.95e-06	2.95	RV	CELLSTATES	MP_LYVE1hi.MHCII_lo	control_RBM20	5	15
NPDC1	3.51	0.0434	0.0129	0	5.02	13.3	0.00039	1.36	RV	CELLSTATES	MP_LYVE1hi.MHCII_lo	control_RBM20	5	15
CCL2	3.48	0.000344	0.0991	0.00727	6.19	25	5.83e-07	3.46	RV	CELLSTATES	MP_LYVE1hi.MHCII_lo	control_RBM20	5	15
FCGR3A	3.32	0.00668	0.0751	0.00444	5.85	17.6	2.72e-05	2.18	RV	CELLSTATES	MP_LYVE1hi.MHCII_lo	control_RBM20	5	15
KITLG	3.29	0.011	0.0552	0.00485	5.56	16.2	5.7e-05	1.96	RV	CELLSTATES	MP_LYVE1hi.MHCII_lo	control_RBM20	5	15
ITGAX	3.27	0.00397	0.0492	0.00667	5.59	18.8	1.44e-05	2.4	RV	CELLSTATES	MP_LYVE1hi.MHCII_lo	control_RBM20	5	15
COL6A3	3.21	0.011	0.0272	0.0066	5.45	16.1	5.91e-05	1.96	RV	CELLSTATES	MP_LYVE1hi.MHCII_lo	control_RBM20	5	15
PDE1B	2.9	0.027	0.0627	0.00512	5.59	13.9	0.000193	1.57	RV	CELLSTATES	MP_LYVE1hi.MHCII_lo	control_RBM20	5	15
SMPDL3A	2.86	0.016	0.0529	0.0115	5.74	15.2	9.48e-05	1.8	RV	CELLSTATES	MP_LYVE1hi.MHCII_lo	control_RBM20	5	15
ALS2CL	2.66	0.0272	0.053	0.0118	5.69	13.8	0.000199	1.57	RV	CELLSTATES	MP_LYVE1hi.MHCII_lo	control_RBM20	5	15
CBFA2T3	2.53	0.0141	0.085	0.016	5.95	15.6	8.02e-05	1.85	RV	CELLSTATES	MP_LYVE1hi.MHCII_lo	control_RBM20	5	15
BASP1	2.42	0.011	0.0796	0.0216	6.06	16.3	5.44e-05	1.96	RV	CELLSTATES	MP_LYVE1hi.MHCII_lo	control_RBM20	5	15
ENPP2	2.4	0.000101	0.21	0.0586	7.07	29.1	6.98e-08	4	RV	CELLSTATES	MP_LYVE1hi.MHCII_lo	control_RBM20	5	15
CR1	2.37	1.44e-06	1.01	0.288	8.95	40.1	2.45e-10	5.84	RV	CELLSTATES	MP_LYVE1hi.MHCII_lo	control_RBM20	5	15
KIFC3	2.34	0.000587	0.154	0.0354	6.66	23.7	1.15e-06	3.23	RV	CELLSTATES	MP_LYVE1hi.MHCII_lo	control_RBM20	5	15
CLEC7A	2.32	0.000402	0.301	0.0808	7.41	24.6	7.18e-07	3.4	RV	CELLSTATES	MP_LYVE1hi.MHCII_lo	control_RBM20	5	15
PDE1C	2.3	0.0405	0.0692	0.0178	5.92	12.8	0.000354	1.39	RV	CELLSTATES	MP_LYVE1hi.MHCII_lo	control_RBM20	5	15
CD209	2.24	0.00102	0.136	0.0479	6.64	22.2	2.43e-06	2.99	RV	CELLSTATES	MP_LYVE1hi.MHCII_lo	control_RBM20	5	15
ADARB1	2.11	0.036	0.0829	0.0231	6.13	13.1	0.000299	1.44	RV	CELLSTATES	MP_LYVE1hi.MHCII_lo	control_RBM20	5	15
C5orf17	2.1	0.00796	0.212	0.0518	7.06	17.2	3.45e-05	2.1	RV	CELLSTATES	MP_LYVE1hi.MHCII_lo	control_RBM20	5	15
SDC3	2.06	0.025	0.0776	0.0363	6.14	14.1	0.000174	1.6	RV	CELLSTATES	MP_LYVE1hi.MHCII_lo	control_RBM20	5	15
MILR1	2.01	0.0137	0.108	0.0459	6.46	15.7	7.57e-05	1.86	RV	CELLSTATES	MP_LYVE1hi.MHCII_lo	control_RBM20	5	15
LST1	1.99	0.0272	0.133	0.0394	6.56	13.8	0.000199	1.57	RV	CELLSTATES	MP_LYVE1hi.MHCII_lo	control_RBM20	5	15
CTSL	1.94	0.000188	0.573	0.225	8.3	26.9	2.15e-07	3.73	RV	CELLSTATES	MP_LYVE1hi.MHCII_lo	control_RBM20	5	15
HK3	1.94	0.0333	0.15	0.0321	6.63	13.3	0.000264	1.48	RV	CELLSTATES	MP_LYVE1hi.MHCII_lo	control_RBM20	5	15
CACNA1C	1.93	0.00707	0.185	0.0683	7.08	17.4	3e-05	2.15	RV	CELLSTATES	MP_LYVE1hi.MHCII_lo	control_RBM20	5	15
EEPD1	1.92	0.00127	0.257	0.105	7.4	21.5	3.46e-06	2.89	RV	CELLSTATES	MP_LYVE1hi.MHCII_lo	control_RBM20	5	15
CLEC4G	1.88	0.0403	0.1	0.0358	6.38	12.8	0.000349	1.4	RV	CELLSTATES	MP_LYVE1hi.MHCII_lo	control_RBM20	5	15
FGF12	1.88	0.00952	0.241	0.078	7.36	16.6	4.61e-05	2.02	RV	CELLSTATES	MP_LYVE1hi.MHCII_lo	control_RBM20	5	15
FAM20A	1.76	0.000188	1.5	0.573	9.57	26.8	2.23e-07	3.73	RV	CELLSTATES	MP_LYVE1hi.MHCII_lo	control_RBM20	5	15
HIVEP3	1.75	0.00886	0.259	0.0847	7.26	16.9	3.91e-05	2.05	RV	CELLSTATES	MP_LYVE1hi.MHCII_lo	control_RBM20	5	15
ICAM1	1.74	0.0265	0.156	0.0614	6.75	14	0.000187	1.58	RV	CELLSTATES	MP_LYVE1hi.MHCII_lo	control_RBM20	5	15
RHOU	1.69	0.0248	0.225	0.0899	7.13	14.1	0.00017	1.61	RV	CELLSTATES	MP_LYVE1hi.MHCII_lo	control_RBM20	5	15
FPR1	1.65	0.0248	0.181	0.0848	6.98	14.2	0.000167	1.61	RV	CELLSTATES	MP_LYVE1hi.MHCII_lo	control_RBM20	5	15
FAM157C	1.58	0.0332	0.268	0.115	7.44	13.4	0.000257	1.48	RV	CELLSTATES	MP_LYVE1hi.MHCII_lo	control_RBM20	5	15
FPR3	1.56	0.0172	0.28	0.184	7.6	15	0.000105	1.76	RV	CELLSTATES	MP_LYVE1hi.MHCII_lo	control_RBM20	5	15
NRP2	1.5	0.00934	0.819	0.359	8.72	16.7	4.36e-05	2.03	RV	CELLSTATES	MP_LYVE1hi.MHCII_lo	control_RBM20	5	15
ABCG1	1.48	0.0361	0.223	0.142	7.27	13	0.000304	1.44	RV	CELLSTATES	MP_LYVE1hi.MHCII_lo	control_RBM20	5	15
HIF1A	1.39	0.0234	0.62	0.449	8.63	14.3	0.000153	1.63	RV	CELLSTATES	MP_LYVE1hi.MHCII_lo	control_RBM20	5	15
NABP1	1.35	0.0487	0.404	0.217	7.89	12.3	0.000451	1.31	RV	CELLSTATES	MP_LYVE1hi.MHCII_lo	control_RBM20	5	15
PTPRE	1.35	0.0319	0.673	0.327	8.59	13.5	0.000244	1.5	RV	CELLSTATES	MP_LYVE1hi.MHCII_lo	control_RBM20	5	15

## Sheet: control_TTN
Gene	logFC	FDR	mean_exp_control	mean_exp_genotype	logCPM	F	PValue	FDR_plot	Region	annotation_level	cell_state	comparison	Observations_genotype	Observations_reference
IL21R	5.39	5.48e-06	0.0247	0	5.07	37.7	1.19e-08	5.26	RV	CELLSTATES	MP_LYVE1hi.MHCII_lo	control_TTN	6	15
AC007952.4	5.06	4.27e-06	0.0233	0.00132	5.11	38.3	8.58e-09	5.37	RV	CELLSTATES	MP_LYVE1hi.MHCII_lo	control_TTN	6	15
SOCS3	4.59	5.18e-05	0.0439	0.00104	5.29	30.5	1.91e-07	4.29	RV	CELLSTATES	MP_LYVE1hi.MHCII_lo	control_TTN	6	15
THBS1	4.36	1.39e-08	0.316	0.0205	7.2	57.8	6.99e-12	7.86	RV	CELLSTATES	MP_LYVE1hi.MHCII_lo	control_TTN	6	15
FCGR3A	4.12	0.000264	0.0751	0.00236	5.56	25.6	1.5e-06	3.58	RV	CELLSTATES	MP_LYVE1hi.MHCII_lo	control_TTN	6	15
SLC2A3	3.94	3.6e-06	0.229	0.0163	6.99	39.8	4.82e-09	5.44	RV	CELLSTATES	MP_LYVE1hi.MHCII_lo	control_TTN	6	15
ST18	3.84	0.00135	0.0164	0.00104	4.82	20.8	1.23e-05	2.87	RV	CELLSTATES	MP_LYVE1hi.MHCII_lo	control_TTN	6	15
AC020909.2	3.83	0.00901	0.0479	0	5.18	15.4	0.000146	2.05	RV	CELLSTATES	MP_LYVE1hi.MHCII_lo	control_TTN	6	15
C4BPB	3.77	4.96e-05	0.0731	0.0141	5.66	30.8	1.7e-07	4.3	RV	CELLSTATES	MP_LYVE1hi.MHCII_lo	control_TTN	6	15
AL008726.1	3.7	0.000736	0.0267	0.00325	5.03	22.6	5.54e-06	3.13	RV	CELLSTATES	MP_LYVE1hi.MHCII_lo	control_TTN	6	15
PLAU	3.68	3.79e-06	0.0766	0.0122	5.86	39.4	5.56e-09	5.42	RV	CELLSTATES	MP_LYVE1hi.MHCII_lo	control_TTN	6	15
ADA	3.67	0.00481	0.0214	0	4.8	17.2	6.53e-05	2.32	RV	CELLSTATES	MP_LYVE1hi.MHCII_lo	control_TTN	6	15
AATK	3.65	0.00336	0.0194	0.00235	4.85	18.3	3.88e-05	2.47	RV	CELLSTATES	MP_LYVE1hi.MHCII_lo	control_TTN	6	15
ADCY4	3.62	0.00426	0.0148	0.00146	4.78	17.5	5.51e-05	2.37	RV	CELLSTATES	MP_LYVE1hi.MHCII_lo	control_TTN	6	15
KIFC3	3.61	4.58e-08	0.154	0.0198	6.41	53.9	2.69e-11	7.34	RV	CELLSTATES	MP_LYVE1hi.MHCII_lo	control_TTN	6	15
CCL2	3.6	0.000373	0.0991	0.00576	5.94	24.7	2.28e-06	3.43	RV	CELLSTATES	MP_LYVE1hi.MHCII_lo	control_TTN	6	15
MYO1G	3.58	0.0102	0.0307	0.00146	5	15.1	0.000171	1.99	RV	CELLSTATES	MP_LYVE1hi.MHCII_lo	control_TTN	6	15
ADGRE2	3.55	0.000198	0.0504	0.00778	5.5	26.6	1.01e-06	3.7	RV	CELLSTATES	MP_LYVE1hi.MHCII_lo	control_TTN	6	15
CLEC4G	3.53	1.2e-05	0.1	0.0145	6.04	35	3.21e-08	4.92	RV	CELLSTATES	MP_LYVE1hi.MHCII_lo	control_TTN	6	15
C5orf17	3.5	0.000328	0.212	0.0206	6.77	25	1.95e-06	3.48	RV	CELLSTATES	MP_LYVE1hi.MHCII_lo	control_TTN	6	15
KITLG	3.47	0.00158	0.0552	0.00573	5.31	20.4	1.47e-05	2.8	RV	CELLSTATES	MP_LYVE1hi.MHCII_lo	control_TTN	6	15
BHLHE40	3.39	0.000206	0.0788	0.00764	5.72	26.4	1.09e-06	3.69	RV	CELLSTATES	MP_LYVE1hi.MHCII_lo	control_TTN	6	15
MARCO	3.39	3.82e-05	0.435	0.0201	7.38	31.5	1.28e-07	4.42	RV	CELLSTATES	MP_LYVE1hi.MHCII_lo	control_TTN	6	15
BCL3	3.38	1.59e-05	0.0866	0.0139	5.84	34.1	4.54e-08	4.8	RV	CELLSTATES	MP_LYVE1hi.MHCII_lo	control_TTN	6	15
FCGBP	3.38	0.0447	0.115	0	5.69	10.8	0.00135	1.35	RV	CELLSTATES	MP_LYVE1hi.MHCII_lo	control_TTN	6	15
MIR4300HG	3.38	0.00505	0.0286	0.00957	5.3	16.9	7.06e-05	2.3	RV	CELLSTATES	MP_LYVE1hi.MHCII_lo	control_TTN	6	15
EEPD1	3.37	4.85e-09	0.257	0.05	7.12	62.1	1.62e-12	8.31	RV	CELLSTATES	MP_LYVE1hi.MHCII_lo	control_TTN	6	15
VCAN	3.36	0.000564	0.0588	0.00678	5.51	23.4	3.94e-06	3.25	RV	CELLSTATES	MP_LYVE1hi.MHCII_lo	control_TTN	6	15
COL5A1	3.34	0.00499	0.0209	0.00222	4.92	17	6.9e-05	2.3	RV	CELLSTATES	MP_LYVE1hi.MHCII_lo	control_TTN	6	15
TNC	3.32	3.1e-05	0.0529	0.0215	5.8	32.1	1.01e-07	4.51	RV	CELLSTATES	MP_LYVE1hi.MHCII_lo	control_TTN	6	15
BASP1	3.3	4.97e-05	0.0796	0.0174	5.8	30.8	1.75e-07	4.3	RV	CELLSTATES	MP_LYVE1hi.MHCII_lo	control_TTN	6	15
FOSL2	3.28	0.0002	0.05	0.0122	5.61	26.5	1.04e-06	3.7	RV	CELLSTATES	MP_LYVE1hi.MHCII_lo	control_TTN	6	15
LUCAT1	3.27	0.0142	0.0172	0.00104	4.77	14	0.000279	1.85	RV	CELLSTATES	MP_LYVE1hi.MHCII_lo	control_TTN	6	15
NLRP12	3.26	0.00983	0.0341	0.00525	5.05	15.2	0.000163	2.01	RV	CELLSTATES	MP_LYVE1hi.MHCII_lo	control_TTN	6	15
AL137789.1	3.25	0.000816	0.0674	0.0111	5.5	22.3	6.43e-06	3.09	RV	CELLSTATES	MP_LYVE1hi.MHCII_lo	control_TTN	6	15
CLEC7A	3.24	1.35e-05	0.301	0.0523	7.2	34.6	3.73e-08	4.87	RV	CELLSTATES	MP_LYVE1hi.MHCII_lo	control_TTN	6	15
AC009313.1	3.23	0.00878	0.0308	0.00633	5.14	15.5	0.00014	2.06	RV	CELLSTATES	MP_LYVE1hi.MHCII_lo	control_TTN	6	15
CR1	3.19	1.1e-10	1.01	0.191	8.77	76	1.83e-14	9.96	RV	CELLSTATES	MP_LYVE1hi.MHCII_lo	control_TTN	6	15
SV2B	3.19	0.00719	0.0265	0.00458	5.15	16	0.00011	2.14	RV	CELLSTATES	MP_LYVE1hi.MHCII_lo	control_TTN	6	15
AC009021.1	3.18	0.0234	0.0162	0	4.71	13.4	0.000533	1.63	RV	CELLSTATES	MP_LYVE1hi.MHCII_lo	control_TTN	6	15
CD209	3.15	1.38e-06	0.136	0.0368	6.43	43.1	1.39e-09	5.86	RV	CELLSTATES	MP_LYVE1hi.MHCII_lo	control_TTN	6	15
FSIP1	3.15	0.0312	0.0264	0.00443	5.05	11.8	0.000798	1.51	RV	CELLSTATES	MP_LYVE1hi.MHCII_lo	control_TTN	6	15
ITGAX	3.15	0.0011	0.0492	0.0106	5.41	21.3	9.67e-06	2.96	RV	CELLSTATES	MP_LYVE1hi.MHCII_lo	control_TTN	6	15
LINC02405	3.14	0.00534	0.0217	0.0056	5.02	16.8	7.53e-05	2.27	RV	CELLSTATES	MP_LYVE1hi.MHCII_lo	control_TTN	6	15
PIM1	3.13	0.00295	0.0565	0.00675	5.41	18.6	3.26e-05	2.53	RV	CELLSTATES	MP_LYVE1hi.MHCII_lo	control_TTN	6	15
JAK3	3.12	0.000649	0.0567	0.0175	5.62	23	4.68e-06	3.19	RV	CELLSTATES	MP_LYVE1hi.MHCII_lo	control_TTN	6	15
LILRA6	3.1	0.000167	0.0914	0.0137	5.87	27.2	7.82e-07	3.78	RV	CELLSTATES	MP_LYVE1hi.MHCII_lo	control_TTN	6	15
EHD1	3.04	0.0106	0.0287	0.00325	5.01	14.9	0.000181	1.97	RV	CELLSTATES	MP_LYVE1hi.MHCII_lo	control_TTN	6	15
CNN3	3.03	0.013	0.0126	0.00353	4.85	14.3	0.000247	1.88	RV	CELLSTATES	MP_LYVE1hi.MHCII_lo	control_TTN	6	15
OTOA	3	0.0211	0.0192	0.00458	4.92	12.9	0.000469	1.68	RV	CELLSTATES	MP_LYVE1hi.MHCII_lo	control_TTN	6	15
IL7	2.94	1.01e-06	0.309	0.0825	7.35	44.7	7.63e-10	5.99	RV	CELLSTATES	MP_LYVE1hi.MHCII_lo	control_TTN	6	15
RGS2	2.89	0.00475	0.0394	0.0104	5.39	17.2	6.35e-05	2.32	RV	CELLSTATES	MP_LYVE1hi.MHCII_lo	control_TTN	6	15
RHOU	2.89	4.36e-06	0.225	0.0458	6.84	38.1	9.12e-09	5.36	RV	CELLSTATES	MP_LYVE1hi.MHCII_lo	control_TTN	6	15
AC023590.1	2.88	0.00611	0.025	0.0107	5.22	16.4	9e-05	2.21	RV	CELLSTATES	MP_LYVE1hi.MHCII_lo	control_TTN	6	15
COL6A3	2.88	0.00348	0.0272	0.0125	5.3	18.1	4.11e-05	2.46	RV	CELLSTATES	MP_LYVE1hi.MHCII_lo	control_TTN	6	15
FAM83H	2.88	0.0296	0.0146	0.00442	4.85	12	0.000735	1.53	RV	CELLSTATES	MP_LYVE1hi.MHCII_lo	control_TTN	6	15
UNC5B	2.88	0.0377	0.019	0.00207	4.82	11.3	0.00105	1.42	RV	CELLSTATES	MP_LYVE1hi.MHCII_lo	control_TTN	6	15
IL10	2.85	0.0184	0.0339	0.00851	5.18	13.3	0.000389	1.74	RV	CELLSTATES	MP_LYVE1hi.MHCII_lo	control_TTN	6	15
EPAS1	2.83	2.94e-06	0.148	0.0553	6.63	40.5	3.69e-09	5.53	RV	CELLSTATES	MP_LYVE1hi.MHCII_lo	control_TTN	6	15
LINC01500	2.82	0.0285	0.0144	0.00355	4.82	12.1	0.000688	1.54	RV	CELLSTATES	MP_LYVE1hi.MHCII_lo	control_TTN	6	15
ATF5	2.8	0.0127	0.0394	0.00736	5.28	14.4	0.000233	1.9	RV	CELLSTATES	MP_LYVE1hi.MHCII_lo	control_TTN	6	15
SMPDL3A	2.8	0.00326	0.0529	0.0127	5.53	18.4	3.68e-05	2.49	RV	CELLSTATES	MP_LYVE1hi.MHCII_lo	control_TTN	6	15
CTSL	2.75	1.28e-07	0.573	0.155	8.13	50.6	8.56e-11	6.89	RV	CELLSTATES	MP_LYVE1hi.MHCII_lo	control_TTN	6	15
DYSF	2.74	0.000673	0.119	0.022	6.04	22.9	4.9e-06	3.17	RV	CELLSTATES	MP_LYVE1hi.MHCII_lo	control_TTN	6	15
ABLIM3	2.73	7.34e-06	0.161	0.0403	6.57	36.5	1.72e-08	5.13	RV	CELLSTATES	MP_LYVE1hi.MHCII_lo	control_TTN	6	15
ENPP2	2.73	3.96e-06	0.21	0.063	6.94	38.8	6.97e-09	5.4	RV	CELLSTATES	MP_LYVE1hi.MHCII_lo	control_TTN	6	15
GLIPR2	2.69	0.00831	0.0553	0.0129	5.49	15.6	0.00013	2.08	RV	CELLSTATES	MP_LYVE1hi.MHCII_lo	control_TTN	6	15
NOD2	2.68	0.0337	0.0189	0.00529	4.96	11.6	0.000884	1.47	RV	CELLSTATES	MP_LYVE1hi.MHCII_lo	control_TTN	6	15
CYTOR	2.63	0.049	0.015	0.00368	4.87	10.5	0.00152	1.31	RV	CELLSTATES	MP_LYVE1hi.MHCII_lo	control_TTN	6	15
TPRG1	2.6	0.00499	0.0839	0.0186	5.86	17	6.94e-05	2.3	RV	CELLSTATES	MP_LYVE1hi.MHCII_lo	control_TTN	6	15
CD38	2.59	0.000418	0.0949	0.0387	6.14	24.3	2.7e-06	3.38	RV	CELLSTATES	MP_LYVE1hi.MHCII_lo	control_TTN	6	15
ABCC3	2.54	0.0039	0.0749	0.0168	5.76	17.8	4.7e-05	2.41	RV	CELLSTATES	MP_LYVE1hi.MHCII_lo	control_TTN	6	15
COL3A1	2.53	0.00664	0.0376	0.0187	5.47	16.2	9.9e-05	2.18	RV	CELLSTATES	MP_LYVE1hi.MHCII_lo	control_TTN	6	15
FPR3	2.53	4.21e-06	0.28	0.126	7.39	38.6	7.76e-09	5.38	RV	CELLSTATES	MP_LYVE1hi.MHCII_lo	control_TTN	6	15
CCR1	2.52	0.00178	0.102	0.022	5.95	20.1	1.67e-05	2.75	RV	CELLSTATES	MP_LYVE1hi.MHCII_lo	control_TTN	6	15
GPC6	2.52	0.00961	0.0273	0.0163	5.33	15.2	0.000158	2.02	RV	CELLSTATES	MP_LYVE1hi.MHCII_lo	control_TTN	6	15
CBFA2T3	2.5	0.00293	0.085	0.0211	5.75	18.7	3.22e-05	2.53	RV	CELLSTATES	MP_LYVE1hi.MHCII_lo	control_TTN	6	15
LDB2	2.49	0.0196	0.0296	0.0168	5.34	13.1	0.000423	1.71	RV	CELLSTATES	MP_LYVE1hi.MHCII_lo	control_TTN	6	15
MRC2	2.49	0.0425	0.0171	0.00679	4.96	10.9	0.00124	1.37	RV	CELLSTATES	MP_LYVE1hi.MHCII_lo	control_TTN	6	15
TFRC	2.49	3.79e-06	0.525	0.157	8.05	39.2	6.03e-09	5.42	RV	CELLSTATES	MP_LYVE1hi.MHCII_lo	control_TTN	6	15
SEMA4A	2.48	0.017	0.0393	0.0126	5.3	13.5	0.000352	1.77	RV	CELLSTATES	MP_LYVE1hi.MHCII_lo	control_TTN	6	15
SPTBN5	2.48	0.0406	0.055	0.00824	5.31	11.1	0.00116	1.39	RV	CELLSTATES	MP_LYVE1hi.MHCII_lo	control_TTN	6	15
LFNG	2.47	0.0447	0.0293	0.00981	5.09	10.8	0.00135	1.35	RV	CELLSTATES	MP_LYVE1hi.MHCII_lo	control_TTN	6	15
COL19A1	2.45	1.74e-05	0.178	0.0964	6.92	33.8	5.11e-08	4.76	RV	CELLSTATES	MP_LYVE1hi.MHCII_lo	control_TTN	6	15
BATF	2.44	0.0165	0.0785	0.0144	5.71	13.6	0.00034	1.78	RV	CELLSTATES	MP_LYVE1hi.MHCII_lo	control_TTN	6	15
HIVEP3	2.41	6.62e-05	0.259	0.0654	7.05	29.8	2.6e-07	4.18	RV	CELLSTATES	MP_LYVE1hi.MHCII_lo	control_TTN	6	15
NEURL2	2.4	6.04e-05	0.807	0.196	8.7	30.1	2.33e-07	4.22	RV	CELLSTATES	MP_LYVE1hi.MHCII_lo	control_TTN	6	15
HIF1A	2.39	1.57e-06	0.62	0.266	8.39	42.5	1.71e-09	5.8	RV	CELLSTATES	MP_LYVE1hi.MHCII_lo	control_TTN	6	15
PLSCR1	2.38	4.26e-06	0.293	0.122	7.38	38.4	8.21e-09	5.37	RV	CELLSTATES	MP_LYVE1hi.MHCII_lo	control_TTN	6	15
POSTN	2.37	0.0447	0.0165	0.0128	5.15	10.8	0.00134	1.35	RV	CELLSTATES	MP_LYVE1hi.MHCII_lo	control_TTN	6	15
PSTPIP1	2.36	0.00017	0.2	0.0536	6.74	27	8.38e-07	3.77	RV	CELLSTATES	MP_LYVE1hi.MHCII_lo	control_TTN	6	15
LPAR5	2.35	0.0104	0.0587	0.0181	5.57	15	0.000177	1.98	RV	CELLSTATES	MP_LYVE1hi.MHCII_lo	control_TTN	6	15
CD44	2.33	9.05e-06	0.425	0.174	7.82	35.9	2.2e-08	5.04	RV	CELLSTATES	MP_LYVE1hi.MHCII_lo	control_TTN	6	15
FAM20A	2.26	1.12e-06	1.5	0.507	9.46	43.9	1e-09	5.95	RV	CELLSTATES	MP_LYVE1hi.MHCII_lo	control_TTN	6	15
FN1	2.26	0.00481	0.0535	0.0357	5.84	17.1	6.51e-05	2.32	RV	CELLSTATES	MP_LYVE1hi.MHCII_lo	control_TTN	6	15
SMIM35	2.26	0.0182	0.0336	0.0225	5.43	13.4	0.000383	1.74	RV	CELLSTATES	MP_LYVE1hi.MHCII_lo	control_TTN	6	15
ASPN	2.25	0.0455	0.0326	0.0189	5.36	10.7	0.00138	1.34	RV	CELLSTATES	MP_LYVE1hi.MHCII_lo	control_TTN	6	15
PLAUR	2.25	0.00401	0.0773	0.033	6.02	17.7	4.9e-05	2.4	RV	CELLSTATES	MP_LYVE1hi.MHCII_lo	control_TTN	6	15
DENND2A	2.24	0.0388	0.0344	0.0156	5.32	11.2	0.00109	1.41	RV	CELLSTATES	MP_LYVE1hi.MHCII_lo	control_TTN	6	15
GPRIN3	2.24	0.000515	0.115	0.0552	6.34	23.7	3.45e-06	3.29	RV	CELLSTATES	MP_LYVE1hi.MHCII_lo	control_TTN	6	15
ENG	2.23	7.37e-05	0.266	0.0774	7.15	29.5	2.96e-07	4.13	RV	CELLSTATES	MP_LYVE1hi.MHCII_lo	control_TTN	6	15
RELT	2.23	0.014	0.0751	0.0207	5.71	14	0.000275	1.85	RV	CELLSTATES	MP_LYVE1hi.MHCII_lo	control_TTN	6	15
SEL1L3	2.23	0.0296	0.0463	0.0163	5.38	12	0.000734	1.53	RV	CELLSTATES	MP_LYVE1hi.MHCII_lo	control_TTN	6	15
COL4A2	2.22	0.0429	0.0237	0.016	5.26	10.9	0.00126	1.37	RV	CELLSTATES	MP_LYVE1hi.MHCII_lo	control_TTN	6	15
NADK	2.2	0.00238	0.108	0.0415	6.17	19.3	2.45e-05	2.62	RV	CELLSTATES	MP_LYVE1hi.MHCII_lo	control_TTN	6	15
NRP2	2.2	3.92e-06	0.819	0.275	8.56	39	6.56e-09	5.41	RV	CELLSTATES	MP_LYVE1hi.MHCII_lo	control_TTN	6	15
MILR1	2.19	0.0009	0.108	0.0513	6.31	22	7.39e-06	3.05	RV	CELLSTATES	MP_LYVE1hi.MHCII_lo	control_TTN	6	15
RELB	2.19	0.0136	0.0357	0.0244	5.54	14.1	0.000265	1.87	RV	CELLSTATES	MP_LYVE1hi.MHCII_lo	control_TTN	6	15
LILRB1	2.18	0.0173	0.0442	0.0238	5.6	13.5	0.00036	1.76	RV	CELLSTATES	MP_LYVE1hi.MHCII_lo	control_TTN	6	15
RASGRP3	2.18	0.0371	0.0794	0.02	5.73	11.4	0.00101	1.43	RV	CELLSTATES	MP_LYVE1hi.MHCII_lo	control_TTN	6	15
SHISA5	2.18	0.037	0.044	0.0191	5.53	11.4	0.001	1.43	RV	CELLSTATES	MP_LYVE1hi.MHCII_lo	control_TTN	6	15
CD200R1	2.16	0.000241	0.159	0.08	6.75	25.9	1.31e-06	3.62	RV	CELLSTATES	MP_LYVE1hi.MHCII_lo	control_TTN	6	15
GK	2.16	0.000795	0.129	0.0608	6.44	22.4	6.19e-06	3.1	RV	CELLSTATES	MP_LYVE1hi.MHCII_lo	control_TTN	6	15
NAMPT	2.16	0.000294	0.299	0.0973	7.4	25.3	1.73e-06	3.53	RV	CELLSTATES	MP_LYVE1hi.MHCII_lo	control_TTN	6	15
LGMN	2.15	2.32e-06	2.01	0.937	9.91	41.3	2.72e-09	5.63	RV	CELLSTATES	MP_LYVE1hi.MHCII_lo	control_TTN	6	15
IGSF6	2.14	0.0222	0.112	0.0245	5.91	12.8	0.000498	1.65	RV	CELLSTATES	MP_LYVE1hi.MHCII_lo	control_TTN	6	15
MARCKS	2.13	0.0354	0.0503	0.0222	5.51	11.5	0.000936	1.45	RV	CELLSTATES	MP_LYVE1hi.MHCII_lo	control_TTN	6	15
DAB2	2.11	0.000349	0.416	0.171	7.66	24.8	2.1e-06	3.46	RV	CELLSTATES	MP_LYVE1hi.MHCII_lo	control_TTN	6	15
AC079210.1	2.1	0.00534	0.104	0.0369	6.09	16.8	7.6e-05	2.27	RV	CELLSTATES	MP_LYVE1hi.MHCII_lo	control_TTN	6	15
HIVEP1	2.1	0.00104	0.13	0.0557	6.44	21.5	8.84e-06	2.98	RV	CELLSTATES	MP_LYVE1hi.MHCII_lo	control_TTN	6	15
ICAM1	2.08	0.000697	0.156	0.0602	6.57	22.8	5.2e-06	3.16	RV	CELLSTATES	MP_LYVE1hi.MHCII_lo	control_TTN	6	15
NOTCH1	2.08	0.0196	0.0659	0.0272	5.67	13.2	0.000422	1.71	RV	CELLSTATES	MP_LYVE1hi.MHCII_lo	control_TTN	6	15
ADAM28	2.07	0.0129	0.186	0.0343	6.47	14.3	0.000239	1.89	RV	CELLSTATES	MP_LYVE1hi.MHCII_lo	control_TTN	6	15
CREM	2.05	0.00017	0.318	0.174	7.63	27	8.26e-07	3.77	RV	CELLSTATES	MP_LYVE1hi.MHCII_lo	control_TTN	6	15
TPM4	2.05	0.00252	0.16	0.0533	6.49	19	2.7e-05	2.6	RV	CELLSTATES	MP_LYVE1hi.MHCII_lo	control_TTN	6	15
FPR1	2.04	0.000741	0.181	0.0801	6.82	22.6	5.65e-06	3.13	RV	CELLSTATES	MP_LYVE1hi.MHCII_lo	control_TTN	6	15
ABCG1	2.03	0.000564	0.223	0.124	7.15	23.4	3.91e-06	3.25	RV	CELLSTATES	MP_LYVE1hi.MHCII_lo	control_TTN	6	15
TGFBI	2.03	2.47e-05	0.695	0.282	8.53	32.8	7.65e-08	4.61	RV	CELLSTATES	MP_LYVE1hi.MHCII_lo	control_TTN	6	15
MXD1	2.02	0.0227	0.0557	0.0357	5.82	12.7	0.000512	1.64	RV	CELLSTATES	MP_LYVE1hi.MHCII_lo	control_TTN	6	15
TMC6	2.01	0.000838	0.222	0.0781	6.95	22.2	6.74e-06	3.08	RV	CELLSTATES	MP_LYVE1hi.MHCII_lo	control_TTN	6	15
IER3	2	0.013	0.0531	0.036	5.79	14.3	0.000247	1.88	RV	CELLSTATES	MP_LYVE1hi.MHCII_lo	control_TTN	6	15
FAM107B	1.99	0.00184	0.123	0.0925	6.65	20	1.76e-05	2.74	RV	CELLSTATES	MP_LYVE1hi.MHCII_lo	control_TTN	6	15
LY96	1.96	0.00012	0.377	0.2	7.72	28	5.44e-07	3.92	RV	CELLSTATES	MP_LYVE1hi.MHCII_lo	control_TTN	6	15
SH3RF3	1.96	0.00017	0.643	0.332	8.39	27.1	8.18e-07	3.77	RV	CELLSTATES	MP_LYVE1hi.MHCII_lo	control_TTN	6	15
PDE9A	1.95	0.0404	0.0343	0.0266	5.5	11.1	0.00115	1.39	RV	CELLSTATES	MP_LYVE1hi.MHCII_lo	control_TTN	6	15
CDCP1	1.93	0.0286	0.0627	0.0271	5.68	12.1	0.000694	1.54	RV	CELLSTATES	MP_LYVE1hi.MHCII_lo	control_TTN	6	15
DOK2	1.93	0.0129	0.0945	0.0401	6.07	14.3	0.00024	1.89	RV	CELLSTATES	MP_LYVE1hi.MHCII_lo	control_TTN	6	15
PLD2	1.93	0.037	0.0701	0.0258	5.74	11.4	0.001	1.43	RV	CELLSTATES	MP_LYVE1hi.MHCII_lo	control_TTN	6	15
LPAR6	1.92	0.00102	0.387	0.252	8.01	21.6	8.62e-06	2.99	RV	CELLSTATES	MP_LYVE1hi.MHCII_lo	control_TTN	6	15
GNA15	1.91	0.00426	0.129	0.0698	6.47	17.5	5.47e-05	2.37	RV	CELLSTATES	MP_LYVE1hi.MHCII_lo	control_TTN	6	15
MPP1	1.91	0.00118	0.186	0.0889	6.8	21.1	1.07e-05	2.93	RV	CELLSTATES	MP_LYVE1hi.MHCII_lo	control_TTN	6	15
TMEM163	1.91	0.0127	0.0905	0.0446	6.11	14.4	0.000232	1.9	RV	CELLSTATES	MP_LYVE1hi.MHCII_lo	control_TTN	6	15
PRKCA	1.9	0.000473	0.341	0.119	7.42	23.9	3.09e-06	3.33	RV	CELLSTATES	MP_LYVE1hi.MHCII_lo	control_TTN	6	15
STK32B	1.88	0.0307	0.106	0.049	6.23	11.9	0.000782	1.51	RV	CELLSTATES	MP_LYVE1hi.MHCII_lo	control_TTN	6	15
ADARB1	1.87	0.0354	0.0829	0.0369	5.98	11.5	0.000935	1.45	RV	CELLSTATES	MP_LYVE1hi.MHCII_lo	control_TTN	6	15
TYMP	1.85	0.00192	0.234	0.107	7.19	19.9	1.88e-05	2.72	RV	CELLSTATES	MP_LYVE1hi.MHCII_lo	control_TTN	6	15
PCED1B	1.82	0.00218	0.24	0.0878	6.98	19.5	2.19e-05	2.66	RV	CELLSTATES	MP_LYVE1hi.MHCII_lo	control_TTN	6	15
RUBCNL	1.82	0.006	0.196	0.0877	6.86	16.5	8.69e-05	2.22	RV	CELLSTATES	MP_LYVE1hi.MHCII_lo	control_TTN	6	15
LILRB2	1.81	0.0125	0.0745	0.0496	6.06	14.5	0.000224	1.9	RV	CELLSTATES	MP_LYVE1hi.MHCII_lo	control_TTN	6	15
CHST15	1.8	0.000848	0.446	0.118	7.63	22.1	6.89e-06	3.07	RV	CELLSTATES	MP_LYVE1hi.MHCII_lo	control_TTN	6	15
CTSA	1.8	0.00184	0.247	0.137	7.2	20	1.75e-05	2.74	RV	CELLSTATES	MP_LYVE1hi.MHCII_lo	control_TTN	6	15
MX2	1.8	0.00906	0.16	0.0546	6.54	15.4	0.000147	2.04	RV	CELLSTATES	MP_LYVE1hi.MHCII_lo	control_TTN	6	15
EPHB2	1.78	0.0499	0.0648	0.0389	5.91	10.5	0.00158	1.3	RV	CELLSTATES	MP_LYVE1hi.MHCII_lo	control_TTN	6	15
GRAMD4	1.74	0.00184	0.238	0.125	7.12	20	1.77e-05	2.74	RV	CELLSTATES	MP_LYVE1hi.MHCII_lo	control_TTN	6	15
TTYH3	1.73	0.000588	0.495	0.217	8.02	23.2	4.19e-06	3.23	RV	CELLSTATES	MP_LYVE1hi.MHCII_lo	control_TTN	6	15
HS3ST2	1.72	0.0262	0.841	0.435	8.63	12.3	0.000622	1.58	RV	CELLSTATES	MP_LYVE1hi.MHCII_lo	control_TTN	6	15
SCIMP	1.72	0.0354	0.0717	0.0425	5.95	11.5	0.000931	1.45	RV	CELLSTATES	MP_LYVE1hi.MHCII_lo	control_TTN	6	15
HMOX1	1.7	0.0174	0.19	0.119	6.9	13.5	0.000365	1.76	RV	CELLSTATES	MP_LYVE1hi.MHCII_lo	control_TTN	6	15
IGFBP4	1.68	0.027	0.0993	0.0444	6.1	12.3	0.000643	1.57	RV	CELLSTATES	MP_LYVE1hi.MHCII_lo	control_TTN	6	15
NHS	1.68	0.0447	0.109	0.0506	6.19	10.8	0.00135	1.35	RV	CELLSTATES	MP_LYVE1hi.MHCII_lo	control_TTN	6	15
TMEM104	1.68	0.0377	0.131	0.0477	6.24	11.3	0.00103	1.42	RV	CELLSTATES	MP_LYVE1hi.MHCII_lo	control_TTN	6	15
LST1	1.67	0.0377	0.133	0.0493	6.43	11.3	0.00105	1.42	RV	CELLSTATES	MP_LYVE1hi.MHCII_lo	control_TTN	6	15
MCC	1.67	0.00581	0.164	0.11	6.85	16.6	8.37e-05	2.24	RV	CELLSTATES	MP_LYVE1hi.MHCII_lo	control_TTN	6	15
SRGAP3	1.67	0.00293	0.291	0.137	7.31	18.7	3.19e-05	2.53	RV	CELLSTATES	MP_LYVE1hi.MHCII_lo	control_TTN	6	15
BRCA2	1.66	0.0455	0.101	0.056	6.18	10.7	0.00139	1.34	RV	CELLSTATES	MP_LYVE1hi.MHCII_lo	control_TTN	6	15
TMC8	1.65	0.024	0.196	0.0615	6.74	12.6	0.000553	1.62	RV	CELLSTATES	MP_LYVE1hi.MHCII_lo	control_TTN	6	15
ARHGAP9	1.64	0.0416	0.13	0.0434	6.3	11	0.0012	1.38	RV	CELLSTATES	MP_LYVE1hi.MHCII_lo	control_TTN	6	15
B3GNT2	1.64	0.0262	0.0963	0.0797	6.34	12.4	0.000618	1.58	RV	CELLSTATES	MP_LYVE1hi.MHCII_lo	control_TTN	6	15
CTSB	1.64	9.65e-05	1.8	0.951	9.82	28.8	3.96e-07	4.02	RV	CELLSTATES	MP_LYVE1hi.MHCII_lo	control_TTN	6	15
DOCK10	1.64	0.0129	0.222	0.0817	6.91	14.3	0.000241	1.89	RV	CELLSTATES	MP_LYVE1hi.MHCII_lo	control_TTN	6	15
CIITA	1.63	0.0102	0.152	0.123	6.88	15	0.000172	1.99	RV	CELLSTATES	MP_LYVE1hi.MHCII_lo	control_TTN	6	15
LPCAT1	1.63	0.049	0.0602	0.0449	5.88	10.5	0.00153	1.31	RV	CELLSTATES	MP_LYVE1hi.MHCII_lo	control_TTN	6	15
NFAM1	1.62	0.0146	0.147	0.0711	6.58	13.9	0.000294	1.84	RV	CELLSTATES	MP_LYVE1hi.MHCII_lo	control_TTN	6	15
EPB41L3	1.6	0.00336	0.849	0.472	8.99	18.2	3.91e-05	2.47	RV	CELLSTATES	MP_LYVE1hi.MHCII_lo	control_TTN	6	15
TMEM94	1.6	0.0304	0.103	0.0538	6.24	11.9	0.000763	1.52	RV	CELLSTATES	MP_LYVE1hi.MHCII_lo	control_TTN	6	15
ARMC2	1.59	0.00475	0.312	0.236	7.69	17.2	6.37e-05	2.32	RV	CELLSTATES	MP_LYVE1hi.MHCII_lo	control_TTN	6	15
HEG1	1.57	0.0275	0.136	0.0687	6.52	12.2	0.000659	1.56	RV	CELLSTATES	MP_LYVE1hi.MHCII_lo	control_TTN	6	15
LITAF	1.57	0.00382	0.361	0.184	7.66	17.9	4.58e-05	2.42	RV	CELLSTATES	MP_LYVE1hi.MHCII_lo	control_TTN	6	15
PLTP	1.55	0.00192	1.82	0.776	9.84	19.9	1.88e-05	2.72	RV	CELLSTATES	MP_LYVE1hi.MHCII_lo	control_TTN	6	15
SLC16A10	1.55	0.0129	0.361	0.352	7.97	14.3	0.000242	1.89	RV	CELLSTATES	MP_LYVE1hi.MHCII_lo	control_TTN	6	15
ADAM9	1.53	0.00714	0.283	0.153	7.41	16	0.000109	2.15	RV	CELLSTATES	MP_LYVE1hi.MHCII_lo	control_TTN	6	15
PPARD	1.53	0.00752	0.242	0.162	7.26	15.9	0.000116	2.12	RV	CELLSTATES	MP_LYVE1hi.MHCII_lo	control_TTN	6	15
GALM	1.52	0.0142	0.262	0.106	7.25	14	0.000285	1.85	RV	CELLSTATES	MP_LYVE1hi.MHCII_lo	control_TTN	6	15
LRP1	1.51	0.00252	0.759	0.36	8.61	19.1	2.68e-05	2.6	RV	CELLSTATES	MP_LYVE1hi.MHCII_lo	control_TTN	6	15
MSR1	1.51	0.00608	0.932	0.541	9	16.5	8.86e-05	2.22	RV	CELLSTATES	MP_LYVE1hi.MHCII_lo	control_TTN	6	15
AC244131.2	1.5	0.0377	0.126	0.0744	6.45	11.3	0.00104	1.42	RV	CELLSTATES	MP_LYVE1hi.MHCII_lo	control_TTN	6	15
ZNF710	1.5	0.00207	0.651	0.397	8.46	19.6	2.06e-05	2.68	RV	CELLSTATES	MP_LYVE1hi.MHCII_lo	control_TTN	6	15
NAIP	1.49	0.00343	1.73	0.945	9.8	18.2	4.03e-05	2.46	RV	CELLSTATES	MP_LYVE1hi.MHCII_lo	control_TTN	6	15
PTPRE	1.49	0.00219	0.673	0.345	8.5	19.5	2.22e-05	2.66	RV	CELLSTATES	MP_LYVE1hi.MHCII_lo	control_TTN	6	15
RNF150	1.49	0.00315	0.87	0.6	8.95	18.5	3.53e-05	2.5	RV	CELLSTATES	MP_LYVE1hi.MHCII_lo	control_TTN	6	15
IL4R	1.48	0.00845	0.349	0.163	7.58	15.6	0.000134	2.07	RV	CELLSTATES	MP_LYVE1hi.MHCII_lo	control_TTN	6	15
VAV1	1.48	0.00426	0.492	0.317	8.14	17.5	5.57e-05	2.37	RV	CELLSTATES	MP_LYVE1hi.MHCII_lo	control_TTN	6	15
CD14	1.47	0.0357	0.269	0.161	7.48	11.5	0.000951	1.45	RV	CELLSTATES	MP_LYVE1hi.MHCII_lo	control_TTN	6	15
EXT1	1.47	0.0135	0.866	0.41	8.77	14.1	0.000262	1.87	RV	CELLSTATES	MP_LYVE1hi.MHCII_lo	control_TTN	6	15
FP236383.1	1.46	0.0406	0.467	0.287	7.92	11.1	0.00116	1.39	RV	CELLSTATES	MP_LYVE1hi.MHCII_lo	control_TTN	6	15
LIMK2	1.46	0.0236	0.216	0.0919	6.94	12.6	0.000542	1.63	RV	CELLSTATES	MP_LYVE1hi.MHCII_lo	control_TTN	6	15
ATP2B1	1.43	0.0135	0.333	0.259	7.76	14.2	0.00026	1.87	RV	CELLSTATES	MP_LYVE1hi.MHCII_lo	control_TTN	6	15
CTSZ	1.43	0.0165	0.327	0.164	7.5	13.6	0.000339	1.78	RV	CELLSTATES	MP_LYVE1hi.MHCII_lo	control_TTN	6	15
EHBP1L1	1.43	0.0114	0.318	0.135	7.37	14.7	0.0002	1.94	RV	CELLSTATES	MP_LYVE1hi.MHCII_lo	control_TTN	6	15
ZFP36L1	1.42	0.017	0.704	0.292	8.67	13.5	0.000353	1.77	RV	CELLSTATES	MP_LYVE1hi.MHCII_lo	control_TTN	6	15
CTSC	1.41	0.00611	0.675	0.436	8.58	16.4	8.97e-05	2.21	RV	CELLSTATES	MP_LYVE1hi.MHCII_lo	control_TTN	6	15
RASSF2	1.41	0.0286	0.264	0.13	7.2	12.1	0.000694	1.54	RV	CELLSTATES	MP_LYVE1hi.MHCII_lo	control_TTN	6	15
EMILIN2	1.39	0.00918	0.422	0.274	7.92	15.3	0.00015	2.04	RV	CELLSTATES	MP_LYVE1hi.MHCII_lo	control_TTN	6	15
SLC9A9	1.39	0.00421	3.82	2.41	11	17.6	5.26e-05	2.38	RV	CELLSTATES	MP_LYVE1hi.MHCII_lo	control_TTN	6	15
FP671120.1	1.38	0.0296	0.423	0.232	7.82	12	0.00073	1.53	RV	CELLSTATES	MP_LYVE1hi.MHCII_lo	control_TTN	6	15
SNX6	1.37	0.00426	0.744	0.553	8.77	17.5	5.44e-05	2.37	RV	CELLSTATES	MP_LYVE1hi.MHCII_lo	control_TTN	6	15
DOK3	1.36	0.0429	0.24	0.113	7.06	10.9	0.00127	1.37	RV	CELLSTATES	MP_LYVE1hi.MHCII_lo	control_TTN	6	15
CMIP	1.34	0.00486	0.942	0.681	9.06	17.1	6.67e-05	2.31	RV	CELLSTATES	MP_LYVE1hi.MHCII_lo	control_TTN	6	15
HEATR3	1.34	0.0198	0.236	0.178	7.28	13.1	0.000432	1.7	RV	CELLSTATES	MP_LYVE1hi.MHCII_lo	control_TTN	6	15
FYB1	1.33	0.0211	0.732	0.483	8.68	12.9	0.000467	1.68	RV	CELLSTATES	MP_LYVE1hi.MHCII_lo	control_TTN	6	15
FGF13	1.32	0.0377	1.39	1	9.77	11.3	0.00105	1.42	RV	CELLSTATES	MP_LYVE1hi.MHCII_lo	control_TTN	6	15
NABP1	1.32	0.0125	0.404	0.271	7.86	14.5	0.000225	1.9	RV	CELLSTATES	MP_LYVE1hi.MHCII_lo	control_TTN	6	15
DNMT3A	1.31	0.0129	0.374	0.236	7.77	14.3	0.000238	1.89	RV	CELLSTATES	MP_LYVE1hi.MHCII_lo	control_TTN	6	15
DTNB	1.31	0.0131	0.454	0.322	8.07	14.3	0.000249	1.88	RV	CELLSTATES	MP_LYVE1hi.MHCII_lo	control_TTN	6	15
FLOT1	1.31	0.049	0.183	0.104	6.81	10.5	0.00153	1.31	RV	CELLSTATES	MP_LYVE1hi.MHCII_lo	control_TTN	6	15
HAVCR2	1.31	0.0304	0.355	0.176	7.58	11.9	0.000766	1.52	RV	CELLSTATES	MP_LYVE1hi.MHCII_lo	control_TTN	6	15
PTPN2	1.31	0.0112	0.384	0.259	7.83	14.8	0.000194	1.95	RV	CELLSTATES	MP_LYVE1hi.MHCII_lo	control_TTN	6	15
MARCH2	1.3	0.0442	0.174	0.12	6.82	10.8	0.00132	1.36	RV	CELLSTATES	MP_LYVE1hi.MHCII_lo	control_TTN	6	15
MKNK1	1.29	0.0127	0.719	0.496	8.75	14.4	0.00023	1.9	RV	CELLSTATES	MP_LYVE1hi.MHCII_lo	control_TTN	6	15
USP36	1.29	0.0114	0.433	0.348	8.07	14.7	0.0002	1.94	RV	CELLSTATES	MP_LYVE1hi.MHCII_lo	control_TTN	6	15
DMXL2	1.25	0.0163	0.625	0.359	8.36	13.6	0.000333	1.79	RV	CELLSTATES	MP_LYVE1hi.MHCII_lo	control_TTN	6	15
LILRB5	1.23	0.0246	0.75	0.448	8.69	12.5	0.000571	1.61	RV	CELLSTATES	MP_LYVE1hi.MHCII_lo	control_TTN	6	15
MGAT4A	1.23	0.0196	0.527	0.347	8.23	13.1	0.000424	1.71	RV	CELLSTATES	MP_LYVE1hi.MHCII_lo	control_TTN	6	15
PSAP	1.23	0.029	0.462	0.297	8.07	12.1	0.000713	1.54	RV	CELLSTATES	MP_LYVE1hi.MHCII_lo	control_TTN	6	15
SLC45A4	1.23	0.0394	0.337	0.228	7.6	11.2	0.00111	1.4	RV	CELLSTATES	MP_LYVE1hi.MHCII_lo	control_TTN	6	15
CYTH4	1.2	0.0429	0.533	0.277	8.17	10.9	0.00127	1.37	RV	CELLSTATES	MP_LYVE1hi.MHCII_lo	control_TTN	6	15
COLEC12	1.18	0.0118	3.33	2.43	10.8	14.6	0.000209	1.93	RV	CELLSTATES	MP_LYVE1hi.MHCII_lo	control_TTN	6	15
ST3GAL1	1.17	0.0197	0.73	0.572	8.72	13.1	0.000428	1.7	RV	CELLSTATES	MP_LYVE1hi.MHCII_lo	control_TTN	6	15
ATP8B4	1.12	0.0296	1.12	0.799	9.32	12	0.000737	1.53	RV	CELLSTATES	MP_LYVE1hi.MHCII_lo	control_TTN	6	15
MYO1F	1.09	0.0417	0.98	0.609	9.02	11	0.0012	1.38	RV	CELLSTATES	MP_LYVE1hi.MHCII_lo	control_TTN	6	15
