# Supplementary material for: Pathogenic variants damage cell composition and single cell transcription in cardiomyopathies
Source: Science. Author manuscript; Available in PMC 2022 Oct 3. (PMC9528698; doi:10.1126/science.abo1984)
Supplement: Supp table 45.15 [file NIHMS1835045-supplement-Supp_table_45_15.xlsx]

## Sheet: Index
Column name	Description
Gene	Gene symbol, Ensembl 84
logFC	log2-fold change
FDR	False discovery rate; FDR is the PValue after (by default) Benjamini-Hochberg correction.
mean_exp_control	Mean expression values across controls
mean_exp_genotype	Mean expression values across disease samples
logCPM	logCPM is the average expression of all pseudobulked samples for that particular gene across all samples on the log2-scale expressed in counts per million (cpm, as calculated by edgeR after normalization).
F	Output of quasi-likelihood F-test
PValue	PValue is the nominal p-value derived from F
FDR_plot	-log10(False discovery rate)
Region	Studied region (LV or RV)
annotation_level	Cell-type or cell-state
cell_state/state	Specification which cell-type or state was analysed
comparison	Specification control_GENOTYPE
Observations_genotype	Numbers of Patients included in edgeR (patients with low number of nuclei have been excluded)
Observations_reference	Numbers of Patients included in edgeR (patients with low number of nuclei have been excluded)

## Sheet: LMNA_control
Gene	logFC	FDR	mean_exp_control	mean_exp_genotype	logCPM	F	PValue	FDR_plot	Region	annotation_level	cell_state	comparison	Observations_genotype	Observations_reference
NPPB	7.08	1.19e-12	0	0.251	6.65	64.8	8.45e-16	11.9	RV	CELLSTATES	MP_OSM	control_LMNA	7	9
AP003354.2	5.45	7.07e-09	0.00523	0.246	6.53	46.2	1.06e-11	8.15	RV	CELLSTATES	MP_OSM	control_LMNA	7	9
AL158071.4	4.61	2.8e-05	0.0037	0.14	6.13	28	1.23e-07	4.55	RV	CELLSTATES	MP_OSM	control_LMNA	7	9
EGFR	3.93	0.00816	0	0.0514	5.59	15	0.000105	2.09	RV	CELLSTATES	MP_OSM	control_LMNA	7	9
AC018742.1	3.92	0.0121	0.00152	0.0236	5.52	14	0.000183	1.92	RV	CELLSTATES	MP_OSM	control_LMNA	7	9
SNCAIP	3.91	0.0147	0.00304	0.0298	5.58	13.5	0.000238	1.83	RV	CELLSTATES	MP_OSM	control_LMNA	7	9
CCL3L1	3.78	0.0155	0.00457	0.0443	5.72	13.3	0.000261	1.81	RV	CELLSTATES	MP_OSM	control_LMNA	7	9
ALOX15B	3.74	2.58e-05	0.0223	0.155	6.41	28.2	1.1e-07	4.59	RV	CELLSTATES	MP_OSM	control_LMNA	7	9
PDK4	3.72	2.8e-30	0.387	5.95	10.7	150	2.21e-34	29.6	RV	CELLSTATES	MP_OSM	control_LMNA	7	9
ZBTB16	3.66	5.54e-27	0.249	4.23	9.97	133	8.74e-31	26.3	RV	CELLSTATES	MP_OSM	control_LMNA	7	9
SORT1	3.62	1.28e-08	0.0273	0.446	7.09	44.9	2.11e-11	7.89	RV	CELLSTATES	MP_OSM	control_LMNA	7	9
XG	3.57	0.0313	0.00152	0.0414	5.57	11.6	0.000661	1.51	RV	CELLSTATES	MP_OSM	control_LMNA	7	9
NHSL1	3.53	1.4e-24	0.3	4.02	9.83	121	3.3e-28	23.9	RV	CELLSTATES	MP_OSM	control_LMNA	7	9
WDR63	3.5	0.0231	0	0.0429	5.52	12.4	0.000431	1.64	RV	CELLSTATES	MP_OSM	control_LMNA	7	9
MACROD1	3.47	0.0379	0.00457	0.0494	5.64	11.2	0.00084	1.42	RV	CELLSTATES	MP_OSM	control_LMNA	7	9
ADGRG7	3.39	0.00147	0	0.022	5.38	20.2	1.2e-05	2.83	RV	CELLSTATES	MP_OSM	control_LMNA	7	9
CXorf36	3.39	0.00147	0	0.022	5.38	20.2	1.2e-05	2.83	RV	CELLSTATES	MP_OSM	control_LMNA	7	9
UGT2B4	3.39	0.00147	0	0.022	5.38	20.2	1.2e-05	2.83	RV	CELLSTATES	MP_OSM	control_LMNA	7	9
VAC14-AS1	3.38	0.00906	0	0.0194	5.38	16.3	0.000122	2.04	RV	CELLSTATES	MP_OSM	control_LMNA	7	9
CLEC4E	3.33	7.75e-07	0.0187	0.339	6.91	35.7	2.26e-09	6.11	RV	CELLSTATES	MP_OSM	control_LMNA	7	9
TNFAIP8L3	3.3	0.0138	0.0169	0.0702	5.92	13.7	0.000215	1.86	RV	CELLSTATES	MP_OSM	control_LMNA	7	9
AL157756.1	3.28	0.0443	0	0.0149	5.38	12.7	0.00103	1.35	RV	CELLSTATES	MP_OSM	control_LMNA	7	9
HLA-DQA1	3.27	0.0161	0.0196	0.0676	6	13.2	0.000277	1.79	RV	CELLSTATES	MP_OSM	control_LMNA	7	9
AP001636.3	3.21	0.031	0.00827	0.0684	5.8	11.6	0.000652	1.51	RV	CELLSTATES	MP_OSM	control_LMNA	7	9
PDGFB	3.2	5.33e-07	0.0561	0.354	7.11	36.5	1.51e-09	6.27	RV	CELLSTATES	MP_OSM	control_LMNA	7	9
CSGALNACT1	3.16	1.29e-21	0.495	4.45	10.1	107	4.06e-25	20.9	RV	CELLSTATES	MP_OSM	control_LMNA	7	9
LINC01091	3.15	0.0116	0.0196	0.0943	5.98	14.1	0.000173	1.94	RV	CELLSTATES	MP_OSM	control_LMNA	7	9
GRB10	3.14	0.00177	0.0211	0.136	6.22	18.7	1.5e-05	2.75	RV	CELLSTATES	MP_OSM	control_LMNA	7	9
AL590617.2	3.04	0.00338	0.0124	0.184	6.16	17.1	3.57e-05	2.47	RV	CELLSTATES	MP_OSM	control_LMNA	7	9
ADAMTS10	3.01	0.000611	0.0233	0.205	6.49	21.1	4.29e-06	3.21	RV	CELLSTATES	MP_OSM	control_LMNA	7	9
ZNF512B	3.01	0.0368	0.00457	0.0223	5.49	11.2	0.000797	1.43	RV	CELLSTATES	MP_OSM	control_LMNA	7	9
RBMS3-AS3	3	0.00559	0.0111	0.136	6.13	15.9	6.7e-05	2.25	RV	CELLSTATES	MP_OSM	control_LMNA	7	9
ZFAND5	2.96	8.05e-10	0.0998	0.691	7.9	51.1	8.89e-13	9.09	RV	CELLSTATES	MP_OSM	control_LMNA	7	9
TMEM237	2.9	0.0105	0	0.0165	5.34	17.1	0.00015	1.98	RV	CELLSTATES	MP_OSM	control_LMNA	7	9
CLTCL1	2.88	0.047	0	0.0139	5.34	13.3	0.00112	1.33	RV	CELLSTATES	MP_OSM	control_LMNA	7	9
ODC1	2.88	0.047	0	0.0139	5.34	13.3	0.00112	1.33	RV	CELLSTATES	MP_OSM	control_LMNA	7	9
U2AF1	2.74	0.0486	0.0111	0.0768	5.89	10.5	0.00118	1.31	RV	CELLSTATES	MP_OSM	control_LMNA	7	9
TMED8	2.7	0.0187	0.0197	0.126	6.12	12.8	0.000338	1.73	RV	CELLSTATES	MP_OSM	control_LMNA	7	9
NLRP3	2.64	4.86e-07	0.108	0.539	7.67	36.8	1.3e-09	6.31	RV	CELLSTATES	MP_OSM	control_LMNA	7	9
GCLC	2.6	0.000669	0.0467	0.256	6.79	20.9	4.8e-06	3.17	RV	CELLSTATES	MP_OSM	control_LMNA	7	9
A2M	2.55	9.3e-06	0.104	0.482	7.4	30.3	3.69e-08	5.03	RV	CELLSTATES	MP_OSM	control_LMNA	7	9
CCND3	2.55	3.03e-09	0.162	1.02	8.25	48.2	3.82e-12	8.52	RV	CELLSTATES	MP_OSM	control_LMNA	7	9
COL23A1	2.53	0.0484	0.0176	0.133	6.02	10.5	0.00117	1.32	RV	CELLSTATES	MP_OSM	control_LMNA	7	9
AL513283.1	2.47	0.0439	0.0341	0.157	6.3	10.8	0.00102	1.36	RV	CELLSTATES	MP_OSM	control_LMNA	7	9
HLA-DQB1	2.46	0.0125	0.0453	0.131	6.44	13.9	0.00019	1.9	RV	CELLSTATES	MP_OSM	control_LMNA	7	9
ST6GALNAC3	2.46	7.44e-08	0.122	0.867	8	41	1.53e-10	7.13	RV	CELLSTATES	MP_OSM	control_LMNA	7	9
SIRT5	2.42	0.0204	0.0213	0.16	6.23	12.7	0.000372	1.69	RV	CELLSTATES	MP_OSM	control_LMNA	7	9
WNT5B	2.4	0.0346	0.0133	0.11	6.15	11.4	0.000743	1.46	RV	CELLSTATES	MP_OSM	control_LMNA	7	9
TFCP2L1	2.37	0.00251	0.0511	0.233	6.69	17.9	2.35e-05	2.6	RV	CELLSTATES	MP_OSM	control_LMNA	7	9
ADGRG6	2.34	6.81e-05	0.0879	0.511	7.26	26.1	3.22e-07	4.17	RV	CELLSTATES	MP_OSM	control_LMNA	7	9
PRKCH	2.32	0.000161	0.0854	0.376	7.18	24.2	8.75e-07	3.79	RV	CELLSTATES	MP_OSM	control_LMNA	7	9
AHDC1	2.26	0.031	0.0323	0.158	6.31	11.6	0.000651	1.51	RV	CELLSTATES	MP_OSM	control_LMNA	7	9
PALD1	2.26	2.4e-05	0.119	0.534	7.56	28.4	1e-07	4.62	RV	CELLSTATES	MP_OSM	control_LMNA	7	9
AP000812.1	2.25	0.0155	0.0366	0.176	6.4	13.3	0.000259	1.81	RV	CELLSTATES	MP_OSM	control_LMNA	7	9
CDC42EP3	2.24	0.0146	0.0494	0.191	6.49	13.6	0.000232	1.83	RV	CELLSTATES	MP_OSM	control_LMNA	7	9
ALCAM	2.23	9.78e-06	0.139	0.681	7.69	30.1	4.01e-08	5.01	RV	CELLSTATES	MP_OSM	control_LMNA	7	9
OGFRL1	2.2	4.43e-05	0.13	0.579	7.61	27	2.06e-07	4.35	RV	CELLSTATES	MP_OSM	control_LMNA	7	9
EGR1	2.19	0.00215	0.082	0.226	7.01	18.3	1.92e-05	2.67	RV	CELLSTATES	MP_OSM	control_LMNA	7	9
AC002070.1	2.17	0.026	0.0323	0.175	6.41	12.1	0.000511	1.58	RV	CELLSTATES	MP_OSM	control_LMNA	7	9
PAPOLG	2.17	0.000151	0.0911	0.518	7.48	24.4	7.95e-07	3.82	RV	CELLSTATES	MP_OSM	control_LMNA	7	9
PDE3B	2.17	9.3e-06	0.141	0.735	7.83	30.3	3.67e-08	5.03	RV	CELLSTATES	MP_OSM	control_LMNA	7	9
CPM	2.13	1.08e-10	0.888	4.23	10.1	55.3	1.02e-13	9.97	RV	CELLSTATES	MP_OSM	control_LMNA	7	9
VSIR	2.11	0.00906	0.0581	0.244	6.76	14.8	0.000122	2.04	RV	CELLSTATES	MP_OSM	control_LMNA	7	9
SGK1	2.1	0.000332	0.132	0.446	7.52	22.5	2.15e-06	3.48	RV	CELLSTATES	MP_OSM	control_LMNA	7	9
FKBP5	2.08	2.58e-13	2.84	13.1	11.7	68.6	1.22e-16	12.6	RV	CELLSTATES	MP_OSM	control_LMNA	7	9
GLIS3	2.06	7.09e-06	0.25	0.908	8.18	31.1	2.52e-08	5.15	RV	CELLSTATES	MP_OSM	control_LMNA	7	9
ZNF189	2.03	0.0363	0.0333	0.183	6.47	11.3	0.000784	1.44	RV	CELLSTATES	MP_OSM	control_LMNA	7	9
CASS4	2.02	0.00793	0.0881	0.231	7	15.1	0.000101	2.1	RV	CELLSTATES	MP_OSM	control_LMNA	7	9
RBMS3	2.01	0.0273	0.0288	0.271	6.57	12	0.000544	1.56	RV	CELLSTATES	MP_OSM	control_LMNA	7	9
HERPUD1	1.99	3.38e-07	0.418	1.61	9.04	37.8	8e-10	6.47	RV	CELLSTATES	MP_OSM	control_LMNA	7	9
CCL3	1.95	0.00542	0.0937	0.264	7.07	16	6.45e-05	2.27	RV	CELLSTATES	MP_OSM	control_LMNA	7	9
EVA1C	1.94	0.00126	0.12	0.447	7.33	19.5	9.91e-06	2.9	RV	CELLSTATES	MP_OSM	control_LMNA	7	9
GCNT1	1.92	0.0153	0.071	0.275	6.86	13.4	0.000253	1.81	RV	CELLSTATES	MP_OSM	control_LMNA	7	9
FAM117B	1.91	0.0104	0.0675	0.343	6.93	14.4	0.000146	1.98	RV	CELLSTATES	MP_OSM	control_LMNA	7	9
RGS1	1.91	0.0144	0.0583	0.213	6.78	13.6	0.000228	1.84	RV	CELLSTATES	MP_OSM	control_LMNA	7	9
MAN1A1	1.89	3.62e-10	2.15	8.98	11.2	52.8	3.71e-13	9.44	RV	CELLSTATES	MP_OSM	control_LMNA	7	9
AXL	1.87	0.000237	0.183	0.635	7.82	23.3	1.37e-06	3.62	RV	CELLSTATES	MP_OSM	control_LMNA	7	9
HLA-DRA	1.87	0.0156	0.0948	0.241	6.96	13.3	0.000264	1.81	RV	CELLSTATES	MP_OSM	control_LMNA	7	9
FOSB	1.86	0.0222	0.0978	0.185	6.97	12.5	0.000408	1.65	RV	CELLSTATES	MP_OSM	control_LMNA	7	9
TBC1D16	1.85	0.000102	0.215	0.74	8.01	25.2	5.16e-07	3.99	RV	CELLSTATES	MP_OSM	control_LMNA	7	9
ACOT11	1.84	0.0183	0.0977	0.263	6.86	12.9	0.000328	1.74	RV	CELLSTATES	MP_OSM	control_LMNA	7	9
SLC40A1	1.84	0.0267	0.0645	0.273	6.79	12	0.000527	1.57	RV	CELLSTATES	MP_OSM	control_LMNA	7	9
DEPTOR	1.83	0.000955	0.159	0.615	7.64	20.1	7.23e-06	3.02	RV	CELLSTATES	MP_OSM	control_LMNA	7	9
PRKCE	1.83	3.51e-05	0.348	1.11	8.5	27.5	1.58e-07	4.45	RV	CELLSTATES	MP_OSM	control_LMNA	7	9
PKP2	1.77	0.0161	0.0653	0.342	6.92	13.2	0.000275	1.79	RV	CELLSTATES	MP_OSM	control_LMNA	7	9
PSTPIP2	1.77	0.000298	0.17	0.8	7.93	22.8	1.81e-06	3.53	RV	CELLSTATES	MP_OSM	control_LMNA	7	9
WASHC2A	1.76	0.00463	0.101	0.486	7.36	16.3	5.29e-05	2.33	RV	CELLSTATES	MP_OSM	control_LMNA	7	9
ZDHHC14	1.76	6.96e-05	0.36	1.24	8.54	26	3.35e-07	4.16	RV	CELLSTATES	MP_OSM	control_LMNA	7	9
TRAF5	1.75	0.0147	0.117	0.286	7.05	13.5	0.000238	1.83	RV	CELLSTATES	MP_OSM	control_LMNA	7	9
ELMO1	1.74	2.82e-08	2.19	7.1	11	43.1	5.34e-11	7.55	RV	CELLSTATES	MP_OSM	control_LMNA	7	9
AC007262.2	1.71	0.0104	0.126	0.379	7.33	14.4	0.000147	1.98	RV	CELLSTATES	MP_OSM	control_LMNA	7	9
KLF9	1.71	0.00883	0.115	0.382	7.25	14.8	0.000118	2.05	RV	CELLSTATES	MP_OSM	control_LMNA	7	9
TM6SF1	1.71	0.0149	0.116	0.301	7.03	13.5	0.000243	1.83	RV	CELLSTATES	MP_OSM	control_LMNA	7	9
GARNL3	1.7	0.0111	0.118	0.435	7.22	14.2	0.000161	1.96	RV	CELLSTATES	MP_OSM	control_LMNA	7	9
IRS2	1.69	0.000307	0.375	0.953	8.44	22.7	1.89e-06	3.51	RV	CELLSTATES	MP_OSM	control_LMNA	7	9
LHFPL6	1.68	0.000324	0.275	0.778	8.16	22.6	2.04e-06	3.49	RV	CELLSTATES	MP_OSM	control_LMNA	7	9
INSR	1.67	0.000585	0.216	0.753	8.05	21.2	4.06e-06	3.23	RV	CELLSTATES	MP_OSM	control_LMNA	7	9
SRGAP2	1.67	1.04e-06	1.19	3.68	10.1	35	3.28e-09	5.98	RV	CELLSTATES	MP_OSM	control_LMNA	7	9
ADCY9	1.66	0.029	0.0837	0.285	6.97	11.8	0.000594	1.54	RV	CELLSTATES	MP_OSM	control_LMNA	7	9
GRASP	1.65	0.0386	0.0892	0.23	6.94	11.1	0.000868	1.41	RV	CELLSTATES	MP_OSM	control_LMNA	7	9
SRGAP1	1.65	9.3e-06	0.771	2.35	9.53	30.3	3.74e-08	5.03	RV	CELLSTATES	MP_OSM	control_LMNA	7	9
CHKA	1.62	0.00021	0.404	1.13	8.56	23.6	1.18e-06	3.68	RV	CELLSTATES	MP_OSM	control_LMNA	7	9
GLCCI1	1.6	0.0427	0.115	0.278	7.08	10.9	0.00098	1.37	RV	CELLSTATES	MP_OSM	control_LMNA	7	9
HLA-DRB1	1.6	0.0289	0.107	0.318	7.22	11.8	0.000588	1.54	RV	CELLSTATES	MP_OSM	control_LMNA	7	9
HECTD4	1.59	0.000904	0.351	0.956	8.3	20.3	6.74e-06	3.04	RV	CELLSTATES	MP_OSM	control_LMNA	7	9
MITF	1.59	0.000465	0.33	1.05	8.44	21.7	3.11e-06	3.33	RV	CELLSTATES	MP_OSM	control_LMNA	7	9
GAB1	1.58	0.00761	0.164	0.537	7.62	15.2	9.66e-05	2.12	RV	CELLSTATES	MP_OSM	control_LMNA	7	9
AUH	1.55	0.027	0.139	0.341	7.3	12	0.000535	1.57	RV	CELLSTATES	MP_OSM	control_LMNA	7	9
CERS6	1.55	0.000204	0.467	1.52	8.9	23.7	1.13e-06	3.69	RV	CELLSTATES	MP_OSM	control_LMNA	7	9
CD83	1.54	0.0496	0.152	0.252	7.2	10.5	0.00122	1.3	RV	CELLSTATES	MP_OSM	control_LMNA	7	9
ZNF846	1.52	0.0118	0.202	0.471	7.64	14.1	0.000178	1.93	RV	CELLSTATES	MP_OSM	control_LMNA	7	9
CTTNBP2	1.51	0.005	0.205	0.693	7.87	16.1	5.91e-05	2.3	RV	CELLSTATES	MP_OSM	control_LMNA	7	9
TNFRSF21	1.51	0.00185	0.33	0.844	8.29	18.6	1.62e-05	2.73	RV	CELLSTATES	MP_OSM	control_LMNA	7	9
MRC1	1.5	3.73e-07	5.14	14	12	37.5	9.11e-10	6.43	RV	CELLSTATES	MP_OSM	control_LMNA	7	9
AZIN1	1.48	0.0373	0.135	0.381	7.28	11.2	0.000819	1.43	RV	CELLSTATES	MP_OSM	control_LMNA	7	9
CTDSPL	1.48	0.0288	0.166	0.422	7.44	11.8	0.000583	1.54	RV	CELLSTATES	MP_OSM	control_LMNA	7	9
AC084871.2	1.47	0.0104	0.191	0.527	7.72	14.4	0.000147	1.98	RV	CELLSTATES	MP_OSM	control_LMNA	7	9
JDP2	1.46	0.00215	0.439	0.885	8.48	18.2	1.97e-05	2.67	RV	CELLSTATES	MP_OSM	control_LMNA	7	9
PER1	1.45	0.00598	0.284	0.684	8.1	15.7	7.27e-05	2.22	RV	CELLSTATES	MP_OSM	control_LMNA	7	9
SDC2	1.44	0.0116	0.245	0.525	7.75	14.1	0.000171	1.94	RV	CELLSTATES	MP_OSM	control_LMNA	7	9
SPATS2L	1.44	0.00185	0.484	1.19	8.6	18.6	1.62e-05	2.73	RV	CELLSTATES	MP_OSM	control_LMNA	7	9
SIAH2	1.4	0.0107	0.237	0.667	7.87	14.3	0.000155	1.97	RV	CELLSTATES	MP_OSM	control_LMNA	7	9
LRBA	1.39	0.0118	0.3	0.776	8.12	14.1	0.000177	1.93	RV	CELLSTATES	MP_OSM	control_LMNA	7	9
TSC22D3	1.39	0.0143	0.163	0.549	7.84	13.6	0.000224	1.84	RV	CELLSTATES	MP_OSM	control_LMNA	7	9
TBXAS1	1.38	0.000237	1.37	3.27	10	23.3	1.37e-06	3.62	RV	CELLSTATES	MP_OSM	control_LMNA	7	9
RCAN1	1.35	0.00243	0.533	1.37	8.89	18	2.26e-05	2.61	RV	CELLSTATES	MP_OSM	control_LMNA	7	9
CD99	1.34	0.00415	0.433	1.02	8.55	16.6	4.62e-05	2.38	RV	CELLSTATES	MP_OSM	control_LMNA	7	9
CHPT1	1.34	0.0247	0.177	0.601	7.74	12.2	0.000479	1.61	RV	CELLSTATES	MP_OSM	control_LMNA	7	9
FOXN3	1.34	8.17e-05	2.34	5.63	10.8	25.7	4.06e-07	4.09	RV	CELLSTATES	MP_OSM	control_LMNA	7	9
KIF13B	1.34	0.00829	0.358	0.862	8.27	15	0.000107	2.08	RV	CELLSTATES	MP_OSM	control_LMNA	7	9
SMARCA2	1.34	0.00907	0.388	0.975	8.39	14.7	0.000123	2.04	RV	CELLSTATES	MP_OSM	control_LMNA	7	9
TXNIP	1.33	0.00373	0.455	1.39	8.76	16.9	4.01e-05	2.43	RV	CELLSTATES	MP_OSM	control_LMNA	7	9
RCSD1	1.32	0.00265	0.68	1.72	9.12	17.7	2.53e-05	2.58	RV	CELLSTATES	MP_OSM	control_LMNA	7	9
PDGFC	1.3	0.000775	1.4	3.23	9.99	20.6	5.62e-06	3.11	RV	CELLSTATES	MP_OSM	control_LMNA	7	9
FGD2	1.27	0.0028	0.593	1.82	9.16	17.5	2.8e-05	2.55	RV	CELLSTATES	MP_OSM	control_LMNA	7	9
KLF7	1.27	0.00936	0.562	1.16	8.76	14.7	0.000128	2.03	RV	CELLSTATES	MP_OSM	control_LMNA	7	9
FAR2	1.26	0.0147	0.318	0.821	8.14	13.5	0.000234	1.83	RV	CELLSTATES	MP_OSM	control_LMNA	7	9
RAB31	1.26	0.000487	2.26	4.29	10.6	21.6	3.3e-06	3.31	RV	CELLSTATES	MP_OSM	control_LMNA	7	9
SRGAP2B	1.26	0.00329	0.721	1.71	9.2	17.2	3.39e-05	2.48	RV	CELLSTATES	MP_OSM	control_LMNA	7	9
PDE7B	1.25	0.00656	0.433	1.52	8.96	15.5	8.12e-05	2.18	RV	CELLSTATES	MP_OSM	control_LMNA	7	9
B4GALT1	1.24	0.00739	0.666	1.5	9.07	15.3	9.32e-05	2.13	RV	CELLSTATES	MP_OSM	control_LMNA	7	9
PSME4	1.24	0.0158	0.388	0.925	8.39	13.3	0.000267	1.8	RV	CELLSTATES	MP_OSM	control_LMNA	7	9
LAPTM5	1.22	0.0234	0.371	0.726	8.35	12.3	0.000441	1.63	RV	CELLSTATES	MP_OSM	control_LMNA	7	9
MS4A4E	1.22	0.0088	0.54	1.42	8.88	14.9	0.000116	2.06	RV	CELLSTATES	MP_OSM	control_LMNA	7	9
MYO1E	1.22	0.0247	0.404	0.81	8.22	12.2	0.000479	1.61	RV	CELLSTATES	MP_OSM	control_LMNA	7	9
SH3BP5	1.2	0.00465	0.816	1.99	9.5	16.3	5.35e-05	2.33	RV	CELLSTATES	MP_OSM	control_LMNA	7	9
ACYP2	1.17	0.0358	0.442	0.889	8.37	11.3	0.00077	1.45	RV	CELLSTATES	MP_OSM	control_LMNA	7	9
H2AFY	1.17	0.0239	0.512	0.966	8.48	12.3	0.000453	1.62	RV	CELLSTATES	MP_OSM	control_LMNA	7	9
NCOA3	1.17	0.00943	0.735	1.55	9.12	14.7	0.000129	2.03	RV	CELLSTATES	MP_OSM	control_LMNA	7	9
PTK2B	1.17	0.029	0.416	0.817	8.31	11.8	0.000594	1.54	RV	CELLSTATES	MP_OSM	control_LMNA	7	9
FMN1	1.16	0.00058	4.02	9.03	11.5	21.3	3.98e-06	3.24	RV	CELLSTATES	MP_OSM	control_LMNA	7	9
WASF2	1.16	0.0165	0.538	1.29	8.76	13.2	0.000287	1.78	RV	CELLSTATES	MP_OSM	control_LMNA	7	9
GALNT2	1.15	0.0317	0.399	0.804	8.22	11.5	0.000678	1.5	RV	CELLSTATES	MP_OSM	control_LMNA	7	9
DAPK1	1.11	0.00967	1.23	2.41	9.75	14.6	0.000134	2.01	RV	CELLSTATES	MP_OSM	control_LMNA	7	9
IRAK3	1.11	0.0107	0.93	2.13	9.49	14.3	0.000154	1.97	RV	CELLSTATES	MP_OSM	control_LMNA	7	9
LDLRAD4	1.11	0.00215	3.2	6.13	11.1	18.2	1.95e-05	2.67	RV	CELLSTATES	MP_OSM	control_LMNA	7	9
SLC1A3	1.1	0.00409	1.93	4.23	10.4	16.6	4.51e-05	2.39	RV	CELLSTATES	MP_OSM	control_LMNA	7	9
HCLS1	1.09	0.0234	0.63	1.38	8.97	12.3	0.000441	1.63	RV	CELLSTATES	MP_OSM	control_LMNA	7	9
PTEN	1.09	0.0144	1.01	1.93	9.4	13.6	0.000226	1.84	RV	CELLSTATES	MP_OSM	control_LMNA	7	9
SFMBT2	1.08	0.0147	1.14	2.21	9.64	13.5	0.000238	1.83	RV	CELLSTATES	MP_OSM	control_LMNA	7	9
ARID1B	1.07	0.0176	0.961	2.21	9.54	13	0.000309	1.75	RV	CELLSTATES	MP_OSM	control_LMNA	7	9
CD163	1.07	0.0028	3.26	7.06	11.2	17.6	2.77e-05	2.55	RV	CELLSTATES	MP_OSM	control_LMNA	7	9
SEC14L1	1.07	0.0426	0.669	1.17	8.8	10.9	0.000974	1.37	RV	CELLSTATES	MP_OSM	control_LMNA	7	9
CELF2	1.04	0.0088	1.92	4.12	10.5	14.8	0.000117	2.06	RV	CELLSTATES	MP_OSM	control_LMNA	7	9
FOXO3	1.04	0.0241	1.34	2.42	9.81	12.3	0.000458	1.62	RV	CELLSTATES	MP_OSM	control_LMNA	7	9
MPPED2	1.04	0.0223	0.693	1.91	9.34	12.5	0.000412	1.65	RV	CELLSTATES	MP_OSM	control_LMNA	7	9
MERTK	1.01	0.0111	2.47	4.84	10.7	14.2	0.000163	1.95	RV	CELLSTATES	MP_OSM	control_LMNA	7	9
SMAP2	0.956	0.0459	1.05	2.01	9.54	10.7	0.00108	1.34	RV	CELLSTATES	MP_OSM	control_LMNA	7	9
TCF12	0.956	0.0287	1.85	3.41	10.2	11.8	0.00058	1.54	RV	CELLSTATES	MP_OSM	control_LMNA	7	9
AKAP13	0.947	0.0177	2.98	5.44	11	13	0.000315	1.75	RV	CELLSTATES	MP_OSM	control_LMNA	7	9

## Sheet: PKP2_control
Gene	logFC	FDR	mean_exp_control	mean_exp_genotype	logCPM	F	PValue	FDR_plot	Region	annotation_level	cell_state	comparison	Observations_genotype	Observations_reference
EGFR	4.77	0.000653	0	0.0788	5.37	21.1	4.26e-06	3.18	RV	CELLSTATES	MP_OSM	control_PKP2	5	9
AL512380.2	4.73	0.00129	0	0.0695	5.22	19.5	9.8e-06	2.89	RV	CELLSTATES	MP_OSM	control_PKP2	5	9
AP003354.2	4.7	4.57e-08	0.00523	0.259	6.31	42.4	7.28e-11	7.34	RV	CELLSTATES	MP_OSM	control_PKP2	5	9
PDK4	4.59	7.97e-34	0.387	8.44	10.7	166	6.34e-38	33.1	RV	CELLSTATES	MP_OSM	control_PKP2	5	9
AC020928.1	4.18	0.00958	0	0.0537	5.19	14.9	0.000114	2.02	RV	CELLSTATES	MP_OSM	control_PKP2	5	9
KMT5C	4.03	0.0148	0	0.0456	4.98	13.8	0.000206	1.83	RV	CELLSTATES	MP_OSM	control_PKP2	5	9
COL9A2	3.95	0.017	0	0.0465	5.03	13.4	0.000252	1.77	RV	CELLSTATES	MP_OSM	control_PKP2	5	9
AP002518.2	3.92	0.000177	0.00741	0.152	5.94	24.2	8.89e-07	3.75	RV	CELLSTATES	MP_OSM	control_PKP2	5	9
ZBTB16	3.89	3.96e-22	0.249	4.73	9.96	111	6.31e-26	21.4	RV	CELLSTATES	MP_OSM	control_PKP2	5	9
IGHD	3.88	0.0173	0	0.0333	4.86	14.6	0.000262	1.76	RV	CELLSTATES	MP_OSM	control_PKP2	5	9
SLITRK4	3.82	0.0234	0	0.037	4.97	12.5	0.000413	1.63	RV	CELLSTATES	MP_OSM	control_PKP2	5	9
AC008759.3	3.78	0.00454	0.0037	0.0886	5.51	16.7	4.33e-05	2.34	RV	CELLSTATES	MP_OSM	control_PKP2	5	9
CLEC4E	3.68	1.87e-07	0.0187	0.359	6.7	39.5	3.27e-10	6.73	RV	CELLSTATES	MP_OSM	control_PKP2	5	9
ZBTB8A	3.65	0.0377	0	0.033	4.85	12.2	0.000797	1.42	RV	CELLSTATES	MP_OSM	control_PKP2	5	9
MBOAT2	3.6	0.0404	0	0.0342	4.92	11.2	0.000874	1.39	RV	CELLSTATES	MP_OSM	control_PKP2	5	9
AC103996.2	3.56	0.0478	0	0.0353	4.92	11	0.00116	1.32	RV	CELLSTATES	MP_OSM	control_PKP2	5	9
LINC02145	3.56	0.0448	0	0.0308	4.92	11	0.00102	1.35	RV	CELLSTATES	MP_OSM	control_PKP2	5	9
ALOX15B	3.5	0.00119	0.0223	0.137	5.71	19.8	8.79e-06	2.93	RV	CELLSTATES	MP_OSM	control_PKP2	5	9
AL049812.3	3.42	0.0218	0.00271	0.0679	5.35	12.7	0.000375	1.66	RV	CELLSTATES	MP_OSM	control_PKP2	5	9
AC004973.1	3.39	0.0468	0	0.0267	4.81	12.2	0.00112	1.33	RV	CELLSTATES	MP_OSM	control_PKP2	5	9
DACH1	3.28	0.0101	0.00588	0.0954	5.55	14.7	0.000125	2	RV	CELLSTATES	MP_OSM	control_PKP2	5	9
LINC00996	3.21	0.0423	0.0037	0.057	5.33	10.9	0.000944	1.37	RV	CELLSTATES	MP_OSM	control_PKP2	5	9
FAM177B	3.2	0.000342	0.0116	0.191	6.09	22.5	2.07e-06	3.47	RV	CELLSTATES	MP_OSM	control_PKP2	5	9
IGKC	3.2	0.048	0.0123	0.0532	5.12	10.5	0.00117	1.32	RV	CELLSTATES	MP_OSM	control_PKP2	5	9
NHSL1	3.16	1.81e-15	0.3	2.99	9.42	79.7	4.31e-19	14.7	RV	CELLSTATES	MP_OSM	control_PKP2	5	9
CA8	3.14	0.0176	0.00741	0.0918	5.42	13.3	0.000272	1.75	RV	CELLSTATES	MP_OSM	control_PKP2	5	9
CSGALNACT1	3.05	5.84e-15	0.495	4.85	10.1	76.8	1.86e-18	14.2	RV	CELLSTATES	MP_OSM	control_PKP2	5	9
RBMS3-AS3	3.02	0.0114	0.0111	0.109	5.7	14.4	0.00015	1.94	RV	CELLSTATES	MP_OSM	control_PKP2	5	9
CGRRF1	2.98	0.0359	0.0037	0.0787	5.33	11.4	0.000731	1.45	RV	CELLSTATES	MP_OSM	control_PKP2	5	9
SORT1	2.97	3.05e-05	0.0273	0.3	6.55	28.1	1.14e-07	4.52	RV	CELLSTATES	MP_OSM	control_PKP2	5	9
AC008892.1	2.92	0.0417	0.0174	0.0699	5.4	11	0.000917	1.38	RV	CELLSTATES	MP_OSM	control_PKP2	5	9
GREB1	2.9	0.0433	0.00423	0.0701	5.46	10.9	0.000971	1.36	RV	CELLSTATES	MP_OSM	control_PKP2	5	9
AC090541.1	2.88	0.0448	0.00741	0.0737	5.45	10.8	0.00104	1.35	RV	CELLSTATES	MP_OSM	control_PKP2	5	9
GRB10	2.86	0.011	0.0211	0.135	5.64	14.5	0.000141	1.96	RV	CELLSTATES	MP_OSM	control_PKP2	5	9
MTERF3	2.77	0.0423	0.0257	0.0796	5.48	10.9	0.000946	1.37	RV	CELLSTATES	MP_OSM	control_PKP2	5	9
PRKCH	2.76	4.24e-06	0.0854	0.532	7.31	32.7	1.08e-08	5.37	RV	CELLSTATES	MP_OSM	control_PKP2	5	9
CPM	2.72	1.66e-13	0.888	5.36	10.3	69.4	7.92e-17	12.8	RV	CELLSTATES	MP_OSM	control_PKP2	5	9
CCND3	2.71	3.54e-08	0.162	1.14	8.22	43	5.36e-11	7.45	RV	CELLSTATES	MP_OSM	control_PKP2	5	9
INSR	2.71	2.2e-09	0.216	1.56	8.64	49.8	1.73e-12	8.66	RV	CELLSTATES	MP_OSM	control_PKP2	5	9
TIMP3	2.69	6.82e-07	0.105	0.701	7.61	36.8	1.3e-09	6.17	RV	CELLSTATES	MP_OSM	control_PKP2	5	9
ZNF189	2.66	0.000179	0.0333	0.302	6.65	24	9.42e-07	3.75	RV	CELLSTATES	MP_OSM	control_PKP2	5	9
OGFRL1	2.63	3.54e-08	0.13	0.931	7.87	43.1	5.28e-11	7.45	RV	CELLSTATES	MP_OSM	control_PKP2	5	9
GLIS3	2.6	1.03e-08	0.25	1.58	8.66	46.1	1.15e-11	7.99	RV	CELLSTATES	MP_OSM	control_PKP2	5	9
SCML2	2.6	0.0213	0.0235	0.119	5.76	12.7	0.000359	1.67	RV	CELLSTATES	MP_OSM	control_PKP2	5	9
ZFAND5	2.52	2.86e-05	0.0998	0.835	7.99	28.4	1e-07	4.54	RV	CELLSTATES	MP_OSM	control_PKP2	5	9
AP000812.1	2.49	0.0055	0.0366	0.195	6.28	16.2	5.6e-05	2.26	RV	CELLSTATES	MP_OSM	control_PKP2	5	9
FKBP5	2.48	1.66e-13	2.84	14.4	11.7	69.7	7.09e-17	12.8	RV	CELLSTATES	MP_OSM	control_PKP2	5	9
AC069023.1	2.47	0.00427	0.0445	0.208	6.34	16.9	3.94e-05	2.37	RV	CELLSTATES	MP_OSM	control_PKP2	5	9
TCF7L1	2.47	0.00474	0.0209	0.193	6.13	16.6	4.61e-05	2.32	RV	CELLSTATES	MP_OSM	control_PKP2	5	9
P2RY12	2.37	0.00758	0.0573	0.19	6.12	15.4	8.5e-05	2.12	RV	CELLSTATES	MP_OSM	control_PKP2	5	9
FAM117B	2.33	0.000265	0.0675	0.429	7.1	23.1	1.52e-06	3.58	RV	CELLSTATES	MP_OSM	control_PKP2	5	9
A2M	2.32	4.84e-05	0.104	0.576	7.38	27.1	1.96e-07	4.32	RV	CELLSTATES	MP_OSM	control_PKP2	5	9
DEPTOR	2.31	3.69e-06	0.159	0.827	7.84	33.2	8.53e-09	5.43	RV	CELLSTATES	MP_OSM	control_PKP2	5	9
SLC19A2	2.31	0.00657	0.0376	0.259	6.7	15.8	7.11e-05	2.18	RV	CELLSTATES	MP_OSM	control_PKP2	5	9
NUDT16	2.29	0.00307	0.0786	0.255	6.55	17.6	2.69e-05	2.51	RV	CELLSTATES	MP_OSM	control_PKP2	5	9
UBALD2	2.29	0.0211	0.0324	0.16	6.17	12.8	0.000352	1.68	RV	CELLSTATES	MP_OSM	control_PKP2	5	9
ADGRG6	2.25	0.00108	0.0879	0.357	6.9	20	7.9e-06	2.97	RV	CELLSTATES	MP_OSM	control_PKP2	5	9
ARRDC2	2.17	0.00238	0.0522	0.339	6.91	18.1	2.06e-05	2.62	RV	CELLSTATES	MP_OSM	control_PKP2	5	9
TSC22D3	2.16	3.7e-05	0.163	1.07	8.26	27.7	1.41e-07	4.43	RV	CELLSTATES	MP_OSM	control_PKP2	5	9
PSTPIP2	2.15	3.05e-05	0.17	0.813	7.87	28.2	1.11e-07	4.52	RV	CELLSTATES	MP_OSM	control_PKP2	5	9
AXL	2.14	6.71e-05	0.183	0.801	7.9	26.2	3.05e-07	4.17	RV	CELLSTATES	MP_OSM	control_PKP2	5	9
RGS1	2.13	0.0184	0.0583	0.289	6.99	13.1	0.000289	1.73	RV	CELLSTATES	MP_OSM	control_PKP2	5	9
FAR2	2.12	2.86e-05	0.318	1.05	8.28	28.4	1e-07	4.54	RV	CELLSTATES	MP_OSM	control_PKP2	5	9
MAN1A1	2.12	6.88e-09	2.15	10.5	11.3	47	7.11e-12	8.16	RV	CELLSTATES	MP_OSM	control_PKP2	5	9
ST6GALNAC3	2.09	0.000408	0.122	0.652	7.69	22.2	2.5e-06	3.39	RV	CELLSTATES	MP_OSM	control_PKP2	5	9
MDM2	2.08	0.00106	0.0874	0.477	7.24	20	7.68e-06	2.97	RV	CELLSTATES	MP_OSM	control_PKP2	5	9
PDE3B	2.07	0.000414	0.141	0.755	7.87	22.1	2.57e-06	3.38	RV	CELLSTATES	MP_OSM	control_PKP2	5	9
TBC1D16	2.06	0.000158	0.215	0.86	7.99	24.4	7.78e-07	3.8	RV	CELLSTATES	MP_OSM	control_PKP2	5	9
GCNT1	2.05	0.00485	0.071	0.365	6.95	16.5	4.87e-05	2.31	RV	CELLSTATES	MP_OSM	control_PKP2	5	9
ACOT11	2.04	0.00351	0.0977	0.345	6.85	17.3	3.13e-05	2.45	RV	CELLSTATES	MP_OSM	control_PKP2	5	9
SLC35E3	2.04	0.0148	0.0415	0.234	6.45	13.8	0.000205	1.83	RV	CELLSTATES	MP_OSM	control_PKP2	5	9
TFCP2L1	2.04	0.0179	0.0511	0.208	6.36	13.2	0.000277	1.75	RV	CELLSTATES	MP_OSM	control_PKP2	5	9
ALCAM	2.03	0.000989	0.139	0.551	7.51	20.2	7.01e-06	3	RV	CELLSTATES	MP_OSM	control_PKP2	5	9
FP700111.1	2.02	0.000888	0.158	0.609	7.59	20.4	6.22e-06	3.05	RV	CELLSTATES	MP_OSM	control_PKP2	5	9
TRAF5	2.01	0.00443	0.117	0.436	7.23	16.8	4.2e-05	2.35	RV	CELLSTATES	MP_OSM	control_PKP2	5	9
CCDC146	2	0.00205	0.118	0.431	7.12	18.5	1.7e-05	2.69	RV	CELLSTATES	MP_OSM	control_PKP2	5	9
P2RY8	2	0.0252	0.0793	0.212	6.3	12.3	0.000454	1.6	RV	CELLSTATES	MP_OSM	control_PKP2	5	9
CDC42EP3	1.98	0.0313	0.0494	0.205	6.31	11.8	0.000601	1.5	RV	CELLSTATES	MP_OSM	control_PKP2	5	9
HERPUD1	1.98	1.85e-05	0.418	2.17	9.2	29.5	5.46e-08	4.73	RV	CELLSTATES	MP_OSM	control_PKP2	5	9
NBPF26	1.95	0.0488	0.0506	0.197	6.47	10.4	0.00124	1.31	RV	CELLSTATES	MP_OSM	control_PKP2	5	9
PSMA1	1.95	0.0216	0.0422	0.275	6.81	12.7	0.000368	1.67	RV	CELLSTATES	MP_OSM	control_PKP2	5	9
SNX10	1.94	0.0468	0.0453	0.168	6.18	10.6	0.00112	1.33	RV	CELLSTATES	MP_OSM	control_PKP2	5	9
SLC40A1	1.93	0.00474	0.0645	0.353	6.71	16.6	4.71e-05	2.32	RV	CELLSTATES	MP_OSM	control_PKP2	5	9
GARNL3	1.92	0.00438	0.118	0.4	7.1	16.8	4.08e-05	2.36	RV	CELLSTATES	MP_OSM	control_PKP2	5	9
PDGFB	1.92	0.0375	0.0561	0.231	6.61	11.3	0.000784	1.43	RV	CELLSTATES	MP_OSM	control_PKP2	5	9
SRGAP2B	1.92	2.06e-05	0.721	2.7	9.52	29.2	6.37e-08	4.69	RV	CELLSTATES	MP_OSM	control_PKP2	5	9
CRISPLD2	1.91	0.0488	0.106	0.17	6.19	10.5	0.00122	1.31	RV	CELLSTATES	MP_OSM	control_PKP2	5	9
VSIR	1.9	0.017	0.0581	0.273	6.65	13.4	0.000248	1.77	RV	CELLSTATES	MP_OSM	control_PKP2	5	9
SRGAP2	1.89	3.8e-06	1.19	4.37	10.2	33	9.38e-09	5.42	RV	CELLSTATES	MP_OSM	control_PKP2	5	9
ACACB	1.87	0.0148	0.095	0.303	6.81	13.8	0.000207	1.83	RV	CELLSTATES	MP_OSM	control_PKP2	5	9
KLF9	1.87	0.00711	0.115	0.437	7.24	15.6	7.92e-05	2.15	RV	CELLSTATES	MP_OSM	control_PKP2	5	9
ZDHHC14	1.87	4.07e-05	0.36	1.37	8.59	27.5	1.59e-07	4.39	RV	CELLSTATES	MP_OSM	control_PKP2	5	9
AC020611.2	1.86	0.0462	0.0406	0.21	6.47	10.7	0.00109	1.34	RV	CELLSTATES	MP_OSM	control_PKP2	5	9
SNHG25	1.86	0.0376	0.108	0.218	6.6	11.3	0.000793	1.42	RV	CELLSTATES	MP_OSM	control_PKP2	5	9
AZIN1	1.8	0.00708	0.135	0.529	7.51	15.6	7.83e-05	2.15	RV	CELLSTATES	MP_OSM	control_PKP2	5	9
LHFPL6	1.79	0.00229	0.275	0.905	8.17	18.3	1.93e-05	2.64	RV	CELLSTATES	MP_OSM	control_PKP2	5	9
CHKA	1.77	0.0014	0.404	1.55	8.86	19.3	1.1e-05	2.85	RV	CELLSTATES	MP_OSM	control_PKP2	5	9
SRGAP1	1.77	6.61e-05	0.771	2.99	9.68	26.4	2.84e-07	4.18	RV	CELLSTATES	MP_OSM	control_PKP2	5	9
TXNIP	1.75	0.000265	0.455	1.51	8.78	23.1	1.54e-06	3.58	RV	CELLSTATES	MP_OSM	control_PKP2	5	9
AC008957.2	1.74	0.0283	0.153	0.342	7.11	12	0.000528	1.55	RV	CELLSTATES	MP_OSM	control_PKP2	5	9
PALD1	1.72	0.0143	0.119	0.409	7.13	13.9	0.000194	1.84	RV	CELLSTATES	MP_OSM	control_PKP2	5	9
SRGAP2-AS1	1.71	0.0488	0.0725	0.295	6.84	10.5	0.00121	1.31	RV	CELLSTATES	MP_OSM	control_PKP2	5	9
FAM174B	1.7	0.0488	0.0617	0.228	6.48	10.4	0.00124	1.31	RV	CELLSTATES	MP_OSM	control_PKP2	5	9
FMN1	1.7	3.61e-06	4.02	10.9	11.6	33.3	8.04e-09	5.44	RV	CELLSTATES	MP_OSM	control_PKP2	5	9
SRGAP2C	1.7	0.000511	0.546	1.65	8.93	21.7	3.25e-06	3.29	RV	CELLSTATES	MP_OSM	control_PKP2	5	9
WASHC2A	1.7	0.0275	0.101	0.505	7.54	12.1	0.000509	1.56	RV	CELLSTATES	MP_OSM	control_PKP2	5	9
KLF4	1.69	0.0171	0.142	0.44	7.33	13.4	0.000255	1.77	RV	CELLSTATES	MP_OSM	control_PKP2	5	9
PRUNE2	1.64	0.0488	0.0768	0.254	6.59	10.5	0.00122	1.31	RV	CELLSTATES	MP_OSM	control_PKP2	5	9
MEGF9	1.63	0.0184	0.134	0.434	7.22	13.1	0.000292	1.73	RV	CELLSTATES	MP_OSM	control_PKP2	5	9
MRC1	1.63	8.36e-06	5.14	15.2	12	31.3	2.2e-08	5.08	RV	CELLSTATES	MP_OSM	control_PKP2	5	9
FGL2	1.6	0.0176	0.282	0.855	8.2	13.3	0.000271	1.75	RV	CELLSTATES	MP_OSM	control_PKP2	5	9
MITF	1.6	0.00196	0.33	1.08	8.34	18.6	1.6e-05	2.71	RV	CELLSTATES	MP_OSM	control_PKP2	5	9
FGD2	1.59	0.00129	0.593	1.7	9.07	19.5	9.87e-06	2.89	RV	CELLSTATES	MP_OSM	control_PKP2	5	9
KLF2	1.59	0.0301	0.151	0.462	7.43	11.9	0.000563	1.52	RV	CELLSTATES	MP_OSM	control_PKP2	5	9
MS4A4E	1.58	0.00151	0.54	1.65	8.95	19.1	1.21e-05	2.82	RV	CELLSTATES	MP_OSM	control_PKP2	5	9
GAB1	1.57	0.0159	0.164	0.599	7.63	13.6	0.000226	1.8	RV	CELLSTATES	MP_OSM	control_PKP2	5	9
NCOA3	1.54	0.00106	0.735	1.98	9.19	20	7.59e-06	2.97	RV	CELLSTATES	MP_OSM	control_PKP2	5	9
ELMO1	1.53	7.13e-05	2.19	6.73	10.9	26.1	3.29e-07	4.15	RV	CELLSTATES	MP_OSM	control_PKP2	5	9
HECTD4	1.53	0.00474	0.351	0.953	8.23	16.6	4.7e-05	2.32	RV	CELLSTATES	MP_OSM	control_PKP2	5	9
SLC1A3	1.53	0.000651	1.93	4.64	10.5	21.2	4.2e-06	3.19	RV	CELLSTATES	MP_OSM	control_PKP2	5	9
PMS1	1.52	0.0192	0.201	0.521	7.51	13	0.000313	1.72	RV	CELLSTATES	MP_OSM	control_PKP2	5	9
DOCK5	1.51	0.00443	0.445	1.28	8.66	16.8	4.19e-05	2.35	RV	CELLSTATES	MP_OSM	control_PKP2	5	9
SMARCA2	1.51	0.00544	0.388	1.18	8.53	16.3	5.5e-05	2.26	RV	CELLSTATES	MP_OSM	control_PKP2	5	9
CERS6	1.5	0.00418	0.467	1.39	8.75	17	3.82e-05	2.38	RV	CELLSTATES	MP_OSM	control_PKP2	5	9
FOXN3	1.49	0.00023	2.34	6.11	10.8	23.5	1.25e-06	3.64	RV	CELLSTATES	MP_OSM	control_PKP2	5	9
ZNF846	1.49	0.0182	0.202	0.591	7.63	13.2	0.000284	1.74	RV	CELLSTATES	MP_OSM	control_PKP2	5	9
AC007262.2	1.48	0.0375	0.126	0.447	7.28	11.3	0.000779	1.43	RV	CELLSTATES	MP_OSM	control_PKP2	5	9
PICALM	1.48	0.000875	1.41	3.43	9.98	20.5	6.06e-06	3.06	RV	CELLSTATES	MP_OSM	control_PKP2	5	9
PSME4	1.48	0.0103	0.388	1.17	8.51	14.7	0.000129	1.99	RV	CELLSTATES	MP_OSM	control_PKP2	5	9
SUPT3H	1.47	0.0468	0.135	0.434	7.31	10.6	0.00112	1.33	RV	CELLSTATES	MP_OSM	control_PKP2	5	9
AC087286.2	1.43	0.0446	0.234	1.15	8.53	10.8	0.00101	1.35	RV	CELLSTATES	MP_OSM	control_PKP2	5	9
ZFP36L2	1.43	0.0473	0.255	0.688	7.93	10.6	0.00114	1.32	RV	CELLSTATES	MP_OSM	control_PKP2	5	9
CD163	1.41	0.000327	3.26	7.31	11.1	22.6	1.95e-06	3.48	RV	CELLSTATES	MP_OSM	control_PKP2	5	9
SH3RF1	1.41	0.037	0.163	0.502	7.44	11.3	0.00076	1.43	RV	CELLSTATES	MP_OSM	control_PKP2	5	9
PDGFC	1.4	0.00122	1.4	3.83	10.1	19.7	9.09e-06	2.92	RV	CELLSTATES	MP_OSM	control_PKP2	5	9
ELL2	1.39	0.0384	1.11	2.78	9.87	11.2	0.000815	1.42	RV	CELLSTATES	MP_OSM	control_PKP2	5	9
GALNT2	1.37	0.0455	0.399	0.854	8.25	10.7	0.00106	1.34	RV	CELLSTATES	MP_OSM	control_PKP2	5	9
IMMP2L	1.37	0.00987	0.589	1.56	8.93	14.8	0.000121	2.01	RV	CELLSTATES	MP_OSM	control_PKP2	5	9
YAF2	1.37	0.0333	0.28	0.623	7.8	11.6	0.000661	1.48	RV	CELLSTATES	MP_OSM	control_PKP2	5	9
TNFRSF21	1.36	0.0321	0.33	0.946	8.3	11.7	0.000624	1.49	RV	CELLSTATES	MP_OSM	control_PKP2	5	9
WASF2	1.34	0.0143	0.538	1.36	8.75	13.9	0.000192	1.85	RV	CELLSTATES	MP_OSM	control_PKP2	5	9
TBXAS1	1.33	0.00317	1.37	3.59	10.1	17.6	2.8e-05	2.5	RV	CELLSTATES	MP_OSM	control_PKP2	5	9
APBA1	1.28	0.0473	0.35	0.891	8.29	10.6	0.00114	1.32	RV	CELLSTATES	MP_OSM	control_PKP2	5	9
HCLS1	1.28	0.0213	0.63	1.58	8.99	12.7	0.000358	1.67	RV	CELLSTATES	MP_OSM	control_PKP2	5	9
PRKCE	1.28	0.037	0.348	0.933	8.27	11.3	0.00076	1.43	RV	CELLSTATES	MP_OSM	control_PKP2	5	9
RCSD1	1.27	0.017	0.68	1.63	9.02	13.4	0.000249	1.77	RV	CELLSTATES	MP_OSM	control_PKP2	5	9
SPTLC2	1.27	0.0244	0.651	1.6	9.06	12.4	0.000433	1.61	RV	CELLSTATES	MP_OSM	control_PKP2	5	9
CEBPD	1.25	0.0488	0.451	1.04	8.51	10.4	0.00123	1.31	RV	CELLSTATES	MP_OSM	control_PKP2	5	9
LRBA	1.21	0.0488	0.3	0.807	8.07	10.4	0.00125	1.31	RV	CELLSTATES	MP_OSM	control_PKP2	5	9
VAPA	1.21	0.0488	0.467	1.12	8.57	10.5	0.00122	1.31	RV	CELLSTATES	MP_OSM	control_PKP2	5	9
CELF2	1.2	0.0156	1.92	4.83	10.5	13.7	0.00022	1.81	RV	CELLSTATES	MP_OSM	control_PKP2	5	9
DAPK1	1.17	0.0251	1.23	2.98	9.86	12.3	0.000448	1.6	RV	CELLSTATES	MP_OSM	control_PKP2	5	9
SESN1	1.17	0.0455	0.678	1.53	9.03	10.7	0.00107	1.34	RV	CELLSTATES	MP_OSM	control_PKP2	5	9
LIMD1	1.16	0.0498	0.605	1.11	8.56	10.4	0.00129	1.3	RV	CELLSTATES	MP_OSM	control_PKP2	5	9
PTEN	1.16	0.0423	1.01	1.79	9.24	10.9	0.000946	1.37	RV	CELLSTATES	MP_OSM	control_PKP2	5	9
SMAP2	1.14	0.0375	1.05	2.43	9.57	11.3	0.000787	1.43	RV	CELLSTATES	MP_OSM	control_PKP2	5	9
SFMBT2	1.12	0.0328	1.14	2.47	9.62	11.6	0.000647	1.48	RV	CELLSTATES	MP_OSM	control_PKP2	5	9
MS4A4A	1.11	0.0423	0.97	2.16	9.43	11	0.000932	1.37	RV	CELLSTATES	MP_OSM	control_PKP2	5	9
LDLRAD4	0.95	0.0488	3.2	6.31	11	10.4	0.00123	1.31	RV	CELLSTATES	MP_OSM	control_PKP2	5	9

## Sheet: PVneg_control
Gene	logFC	FDR	mean_exp_control	mean_exp_genotype	logCPM	F	PValue	FDR_plot	Region	annotation_level	cell_state	comparison	Observations_genotype	Observations_reference
NPPB	5.59	1.72e-05	0	0.213	5.76	31.4	2.07e-08	4.76	RV	CELLSTATES	MP_OSM	control_PVneg	3	9
CCL4L2	5.52	2.82e-16	0.0148	0.638	7.26	84.9	3.18e-20	15.6	RV	CELLSTATES	MP_OSM	control_PVneg	3	9
GLDN	5.39	1.45e-08	0.00489	0.5	6.83	47	6.95e-12	7.84	RV	CELLSTATES	MP_OSM	control_PVneg	3	9
SLITRK4	4.49	0.0098	0	0.105	5.33	17.3	3.22e-05	2.01	RV	CELLSTATES	MP_OSM	control_PVneg	3	9
AL158071.4	4.27	0.00954	0.0037	0.137	5.79	17.4	3.06e-05	2.02	RV	CELLSTATES	MP_OSM	control_PVneg	3	9
CCL3L1	4.25	6.95e-05	0.00457	0.192	6.06	28.5	9.46e-08	4.16	RV	CELLSTATES	MP_OSM	control_PVneg	3	9
GALNTL6	4.18	0.0104	0.00152	0.122	5.64	17.1	3.6e-05	1.98	RV	CELLSTATES	MP_OSM	control_PVneg	3	9
CCT6B	4.12	0.0296	0	0.0824	5.24	14.3	0.000157	1.53	RV	CELLSTATES	MP_OSM	control_PVneg	3	9
ALOX15B	3.73	0.00422	0.0223	0.203	6.09	19.8	8.46e-06	2.37	RV	CELLSTATES	MP_OSM	control_PVneg	3	9
CA8	3.65	0.0142	0.00741	0.151	5.73	16.2	5.83e-05	1.85	RV	CELLSTATES	MP_OSM	control_PVneg	3	9
CSGALNACT1	3.43	2.82e-16	0.495	5.43	9.79	84.2	4.51e-20	15.6	RV	CELLSTATES	MP_OSM	control_PVneg	3	9
PDK4	3.41	4.07e-11	0.387	4.55	9.62	59.9	9.79e-15	10.4	RV	CELLSTATES	MP_OSM	control_PVneg	3	9
CD83	3.26	1.09e-09	0.152	1.04	8.04	52.5	4.35e-13	8.96	RV	CELLSTATES	MP_OSM	control_PVneg	3	9
AC243829.1	3.19	0.0393	0.00893	0.104	5.7	13.5	0.000239	1.41	RV	CELLSTATES	MP_OSM	control_PVneg	3	9
ZBTB16	3.19	1.83e-10	0.249	3.25	9.11	56.4	5.87e-14	9.74	RV	CELLSTATES	MP_OSM	control_PVneg	3	9
AP000812.1	3.06	0.000889	0.0366	0.349	6.42	22.9	1.71e-06	3.05	RV	CELLSTATES	MP_OSM	control_PVneg	3	9
CCL4	2.97	0.000112	0.049	0.333	6.76	27.5	1.61e-07	3.95	RV	CELLSTATES	MP_OSM	control_PVneg	3	9
ALCAM	2.96	9.54e-07	0.139	1.07	7.85	38.3	6.11e-10	6.02	RV	CELLSTATES	MP_OSM	control_PVneg	3	9
NR4A3	2.96	2.82e-08	0.196	1.03	8.15	45.4	1.58e-11	7.55	RV	CELLSTATES	MP_OSM	control_PVneg	3	9
CLEC4E	2.93	0.0111	0.0187	0.242	6.23	16.8	4.07e-05	1.96	RV	CELLSTATES	MP_OSM	control_PVneg	3	9
FOSB	2.92	4.26e-06	0.0978	0.632	7.47	34.9	3.41e-09	5.37	RV	CELLSTATES	MP_OSM	control_PVneg	3	9
EGR2	2.89	0.00746	0.0259	0.212	6.23	18	2.21e-05	2.13	RV	CELLSTATES	MP_OSM	control_PVneg	3	9
FAM177B	2.86	0.0477	0.0116	0.157	5.87	13.1	0.000298	1.32	RV	CELLSTATES	MP_OSM	control_PVneg	3	9
CCL3	2.82	7.77e-06	0.0937	0.72	7.35	33.4	7.47e-09	5.11	RV	CELLSTATES	MP_OSM	control_PVneg	3	9
P2RY12	2.82	0.00517	0.0573	0.292	6.38	19.4	1.08e-05	2.29	RV	CELLSTATES	MP_OSM	control_PVneg	3	9
GPR34	2.64	2.75e-06	0.184	1.29	7.95	36	1.98e-09	5.56	RV	CELLSTATES	MP_OSM	control_PVneg	3	9
P2RX7	2.57	0.0296	0.0446	0.216	6.24	14.3	0.000155	1.53	RV	CELLSTATES	MP_OSM	control_PVneg	3	9
PRKCH	2.43	0.00524	0.0854	0.472	6.97	19.3	1.13e-05	2.28	RV	CELLSTATES	MP_OSM	control_PVneg	3	9
ADGRG6	2.4	0.00618	0.0879	0.441	6.86	18.8	1.46e-05	2.21	RV	CELLSTATES	MP_OSM	control_PVneg	3	9
NHSL1	2.4	1.65e-05	0.3	1.94	8.63	31.6	1.85e-08	4.78	RV	CELLSTATES	MP_OSM	control_PVneg	3	9
SNX10	2.37	0.0386	0.0453	0.25	6.35	13.6	0.000227	1.41	RV	CELLSTATES	MP_OSM	control_PVneg	3	9
DEPTOR	2.35	0.000312	0.159	0.898	7.65	25.2	5.25e-07	3.51	RV	CELLSTATES	MP_OSM	control_PVneg	3	9
CCND3	2.34	0.000784	0.162	0.949	7.85	23.2	1.44e-06	3.11	RV	CELLSTATES	MP_OSM	control_PVneg	3	9
EGR1	2.31	0.00608	0.082	0.409	6.95	18.9	1.36e-05	2.22	RV	CELLSTATES	MP_OSM	control_PVneg	3	9
ZC3H12C	2.3	0.0141	0.0803	0.334	6.73	16.2	5.64e-05	1.85	RV	CELLSTATES	MP_OSM	control_PVneg	3	9
ARHGAP17	2.21	0.012	0.0976	0.382	6.9	16.6	4.63e-05	1.92	RV	CELLSTATES	MP_OSM	control_PVneg	3	9
SLC40A1	2.19	0.0191	0.0645	0.364	6.73	15.4	8.73e-05	1.72	RV	CELLSTATES	MP_OSM	control_PVneg	3	9
SNHG25	2.19	0.042	0.108	0.291	6.79	13.3	0.000259	1.38	RV	CELLSTATES	MP_OSM	control_PVneg	3	9
CPM	2.15	5.75e-05	0.888	4.08	9.75	29	7.37e-08	4.24	RV	CELLSTATES	MP_OSM	control_PVneg	3	9
OGFRL1	2.08	0.00895	0.13	0.613	7.34	17.6	2.72e-05	2.05	RV	CELLSTATES	MP_OSM	control_PVneg	3	9
FKBP5	2.06	9.96e-06	2.84	12.5	11.3	32.8	1.04e-08	5	RV	CELLSTATES	MP_OSM	control_PVneg	3	9
AC007262.2	1.96	0.0213	0.126	0.596	7.33	15.1	0.000101	1.67	RV	CELLSTATES	MP_OSM	control_PVneg	3	9
PDGFC	1.9	0.000132	1.4	4.6	10.1	27	2.01e-07	3.88	RV	CELLSTATES	MP_OSM	control_PVneg	3	9
CD36	1.83	0.00664	0.414	1.09	8.41	18.5	1.72e-05	2.18	RV	CELLSTATES	MP_OSM	control_PVneg	3	9
MS4A4E	1.73	0.00719	0.54	1.87	8.84	18.2	2.02e-05	2.14	RV	CELLSTATES	MP_OSM	control_PVneg	3	9
NR4A2	1.72	0.0227	0.292	0.683	7.99	15	0.000109	1.64	RV	CELLSTATES	MP_OSM	control_PVneg	3	9
MITF	1.64	0.0386	0.33	1.13	8.28	13.6	0.000222	1.41	RV	CELLSTATES	MP_OSM	control_PVneg	3	9
NR4A1	1.64	0.0381	0.279	0.625	7.9	13.7	0.000211	1.42	RV	CELLSTATES	MP_OSM	control_PVneg	3	9
HS3ST2	1.63	0.0283	1.55	1.69	9.55	14.5	0.00014	1.55	RV	CELLSTATES	MP_OSM	control_PVneg	3	9
SLC1A3	1.6	0.0142	1.93	5.64	10.4	16.1	5.9e-05	1.85	RV	CELLSTATES	MP_OSM	control_PVneg	3	9
MAN1A1	1.56	0.00686	2.15	6.32	10.7	18.3	1.87e-05	2.16	RV	CELLSTATES	MP_OSM	control_PVneg	3	9
ARHGAP24	1.38	0.0296	1.72	4.24	10.2	14.3	0.000152	1.53	RV	CELLSTATES	MP_OSM	control_PVneg	3	9
MTSS1	1.37	0.0283	3.27	6.68	11	14.5	0.00014	1.55	RV	CELLSTATES	MP_OSM	control_PVneg	3	9

## Sheet: RBM20_control
Gene	logFC	FDR	mean_exp_control	mean_exp_genotype	logCPM	F	PValue	FDR_plot	Region	annotation_level	cell_state	comparison	Observations_genotype	Observations_reference
NPPB	6.26	6.25e-07	0	0.125	6.18	38.5	5.45e-10	6.2	RV	CELLSTATES	MP_OSM	control_RBM20	5	9
KCNQ3	5.06	4.7e-07	0.00152	0.261	6.33	39.3	3.73e-10	6.33	RV	CELLSTATES	MP_OSM	control_RBM20	5	9
AP003354.2	3.56	0.00479	0.00523	0.157	5.98	19	1.29e-05	2.32	RV	CELLSTATES	MP_OSM	control_RBM20	5	9
AL390774.2	3.49	0.0483	0.00152	0.0618	5.63	13.1	0.000299	1.32	RV	CELLSTATES	MP_OSM	control_RBM20	5	9
LINC01091	3.41	0.00271	0.0196	0.143	6.13	20.4	6.27e-06	2.57	RV	CELLSTATES	MP_OSM	control_RBM20	5	9
SORT1	3.37	6.56e-06	0.0273	0.33	6.81	33.3	7.8e-09	5.18	RV	CELLSTATES	MP_OSM	control_RBM20	5	9
AP002518.2	3.14	0.0332	0.00741	0.104	5.86	14.2	0.000161	1.48	RV	CELLSTATES	MP_OSM	control_RBM20	5	9
ZBTB16	3.09	1.84e-13	0.249	2.76	9.3	71.4	2.91e-17	12.7	RV	CELLSTATES	MP_OSM	control_RBM20	5	9
ALOX15B	2.93	0.029	0.0223	0.118	6	14.7	0.000129	1.54	RV	CELLSTATES	MP_OSM	control_RBM20	5	9
RBMS3-AS3	2.89	0.0332	0.0111	0.192	6	14.2	0.000166	1.48	RV	CELLSTATES	MP_OSM	control_RBM20	5	9
PDK4	2.82	4.26e-11	0.387	3.28	9.7	59.9	1.01e-14	10.4	RV	CELLSTATES	MP_OSM	control_RBM20	5	9
OGFRL1	2.81	2.75e-07	0.13	0.809	7.9	40.5	1.96e-10	6.56	RV	CELLSTATES	MP_OSM	control_RBM20	5	9
AREG	2.79	0.0144	0.0699	0.132	6.52	16.4	5.02e-05	1.84	RV	CELLSTATES	MP_OSM	control_RBM20	5	9
ST6GALNAC3	2.76	1.14e-07	0.122	0.89	8.01	42.5	7.2e-11	6.94	RV	CELLSTATES	MP_OSM	control_RBM20	5	9
NHSL1	2.64	5.37e-09	0.3	1.96	8.97	49.8	1.7e-12	8.27	RV	CELLSTATES	MP_OSM	control_RBM20	5	9
PDE3B	2.54	1.48e-06	0.141	0.867	7.97	36.7	1.41e-09	5.83	RV	CELLSTATES	MP_OSM	control_RBM20	5	9
CSGALNACT1	2.43	2.63e-08	0.495	2.69	9.38	46.2	1.04e-11	7.58	RV	CELLSTATES	MP_OSM	control_RBM20	5	9
TXNIP	2.33	1.14e-07	0.455	2.44	9.23	42.5	7.19e-11	6.94	RV	CELLSTATES	MP_OSM	control_RBM20	5	9
PRKCH	2.32	0.00136	0.0854	0.376	7.13	22	2.71e-06	2.87	RV	CELLSTATES	MP_OSM	control_RBM20	5	9
ALCAM	2.26	0.000142	0.139	0.71	7.64	27	2.02e-07	3.85	RV	CELLSTATES	MP_OSM	control_RBM20	5	9
ZNF189	2.21	0.0442	0.0333	0.222	6.5	13.3	0.00027	1.35	RV	CELLSTATES	MP_OSM	control_RBM20	5	9
ZFAND5	2.18	0.00108	0.0998	0.586	7.43	22.6	1.96e-06	2.97	RV	CELLSTATES	MP_OSM	control_RBM20	5	9
FAM117B	2.14	0.00768	0.0675	0.429	7.02	17.8	2.44e-05	2.11	RV	CELLSTATES	MP_OSM	control_RBM20	5	9
ACTA1	2.12	0.0108	0.0682	0.334	7	17	3.68e-05	1.97	RV	CELLSTATES	MP_OSM	control_RBM20	5	9
PSMA1	2.04	0.0363	0.0422	0.231	6.79	13.8	0.000206	1.44	RV	CELLSTATES	MP_OSM	control_RBM20	5	9
ADGRG6	2	0.0221	0.0879	0.438	6.93	15.4	8.58e-05	1.66	RV	CELLSTATES	MP_OSM	control_RBM20	5	9
INSR	2	0.0003	0.216	1.11	8.2	25.5	4.52e-07	3.52	RV	CELLSTATES	MP_OSM	control_RBM20	5	9
PRKCE	1.95	0.000324	0.348	1.26	8.53	25.2	5.14e-07	3.49	RV	CELLSTATES	MP_OSM	control_RBM20	5	9
CCND3	1.92	0.00248	0.162	0.702	7.74	20.7	5.5e-06	2.61	RV	CELLSTATES	MP_OSM	control_RBM20	5	9
TTTY14	1.92	0.00617	0.224	0.61	7.89	18.4	1.81e-05	2.21	RV	CELLSTATES	MP_OSM	control_RBM20	5	9
A2M	1.87	0.0302	0.104	0.412	7.11	14.5	0.000144	1.52	RV	CELLSTATES	MP_OSM	control_RBM20	5	9
ACACB	1.87	0.0363	0.095	0.423	6.96	13.8	0.000201	1.44	RV	CELLSTATES	MP_OSM	control_RBM20	5	9
PAPOLG	1.86	0.0247	0.0911	0.393	7.29	15.1	0.000104	1.61	RV	CELLSTATES	MP_OSM	control_RBM20	5	9
FKBP5	1.77	2.41e-06	2.84	9.84	11.4	35.6	2.48e-09	5.62	RV	CELLSTATES	MP_OSM	control_RBM20	5	9
HLA-DRB1	1.77	0.029	0.107	0.488	7.39	14.6	0.000135	1.54	RV	CELLSTATES	MP_OSM	control_RBM20	5	9
AC008957.2	1.75	0.029	0.153	0.425	7.35	14.6	0.000132	1.54	RV	CELLSTATES	MP_OSM	control_RBM20	5	9
ZFP36L2	1.74	0.00585	0.255	0.727	8	18.5	1.67e-05	2.23	RV	CELLSTATES	MP_OSM	control_RBM20	5	9
PDE7B	1.73	0.000945	0.433	1.94	9.16	23.1	1.57e-06	3.02	RV	CELLSTATES	MP_OSM	control_RBM20	5	9
TSC22D3	1.65	0.0156	0.163	0.688	7.94	16.2	5.56e-05	1.81	RV	CELLSTATES	MP_OSM	control_RBM20	5	9
SDC2	1.63	0.022	0.245	0.681	7.8	15.5	8.37e-05	1.66	RV	CELLSTATES	MP_OSM	control_RBM20	5	9
PTPRG	1.62	0.022	0.221	0.612	7.89	15.5	8.21e-05	1.66	RV	CELLSTATES	MP_OSM	control_RBM20	5	9
PSTPIP2	1.57	0.0357	0.17	0.66	7.69	13.9	0.000195	1.45	RV	CELLSTATES	MP_OSM	control_RBM20	5	9
CPM	1.53	0.00282	0.888	2.87	9.6	20.2	6.92e-06	2.55	RV	CELLSTATES	MP_OSM	control_RBM20	5	9
UTY	1.51	0.0499	0.272	0.613	7.89	13	0.000312	1.3	RV	CELLSTATES	MP_OSM	control_RBM20	5	9
HECTD4	1.5	0.0332	0.351	0.845	8.19	14.2	0.000168	1.48	RV	CELLSTATES	MP_OSM	control_RBM20	5	9
SRGAP1	1.47	0.00891	0.771	2.09	9.34	17.4	2.96e-05	2.05	RV	CELLSTATES	MP_OSM	control_RBM20	5	9
MAN1A1	1.4	0.00271	2.15	5.89	10.8	20.4	6.44e-06	2.57	RV	CELLSTATES	MP_OSM	control_RBM20	5	9
ELMO1	1.37	0.0054	2.19	5.32	10.7	18.7	1.5e-05	2.27	RV	CELLSTATES	MP_OSM	control_RBM20	5	9
SLC1A3	1.34	0.00876	1.93	4.64	10.5	17.5	2.85e-05	2.06	RV	CELLSTATES	MP_OSM	control_RBM20	5	9
MPPED2	1.32	0.0356	0.693	2.11	9.47	13.9	0.000189	1.45	RV	CELLSTATES	MP_OSM	control_RBM20	5	9
PDGFC	1.26	0.0363	1.4	2.92	9.95	13.8	0.000207	1.44	RV	CELLSTATES	MP_OSM	control_RBM20	5	9
CD163	1.13	0.0354	3.26	6.85	11.1	14	0.000185	1.45	RV	CELLSTATES	MP_OSM	control_RBM20	5	9

## Sheet: TTN_control
Gene	logFC	FDR	mean_exp_control	mean_exp_genotype	logCPM	F	PValue	FDR_plot	Region	annotation_level	cell_state	comparison	Observations_genotype	Observations_reference
NPPB	7.51	1.53e-12	0	0.356	6.71	65.9	4.86e-16	11.8	RV	CELLSTATES	MP_OSM	control_TTN	5	9
AL390774.2	4.72	0.00325	0.00152	0.0511	5.7	18	2.16e-05	2.49	RV	CELLSTATES	MP_OSM	control_TTN	5	9
AK4	4.42	0.0074	0.00457	0.0511	5.75	16	6.39e-05	2.13	RV	CELLSTATES	MP_OSM	control_TTN	5	9
CCT6B	4.36	0.00715	0	0.0506	5.64	16.1	6.02e-05	2.15	RV	CELLSTATES	MP_OSM	control_TTN	5	9
AC093297.2	4.31	0.0109	0.00152	0.0457	5.66	15.1	0.000104	1.96	RV	CELLSTATES	MP_OSM	control_TTN	5	9
HHIPL1	4.24	0.0121	0.00761	0.06	5.84	14.7	0.000123	1.92	RV	CELLSTATES	MP_OSM	control_TTN	5	9
ANKRD22	4.14	0.0174	0.00304	0.0457	5.68	13.9	0.000195	1.76	RV	CELLSTATES	MP_OSM	control_TTN	5	9
LINC02357	4.12	0.0202	0.00152	0.05	5.66	13.4	0.000246	1.69	RV	CELLSTATES	MP_OSM	control_TTN	5	9
AC006369.1	4.03	0.00949	0	0.029	5.54	16.2	8.67e-05	2.02	RV	CELLSTATES	MP_OSM	control_TTN	5	9
AP002518.2	4.03	0.00156	0.00741	0.156	6.1	19.8	8.4e-06	2.81	RV	CELLSTATES	MP_OSM	control_TTN	5	9
PAOX	4.02	0.0178	0.00152	0.0374	5.61	13.8	0.000203	1.75	RV	CELLSTATES	MP_OSM	control_TTN	5	9
AP003354.2	3.95	0.00169	0.00523	0.21	6.17	19.7	9.24e-06	2.77	RV	CELLSTATES	MP_OSM	control_TTN	5	9
BAALC-AS1	3.93	0.019	0	0.0305	5.54	14.9	0.000225	1.72	RV	CELLSTATES	MP_OSM	control_TTN	5	9
CXCR4	3.83	0.00325	0.0107	0.139	6.12	18	2.16e-05	2.49	RV	CELLSTATES	MP_OSM	control_TTN	5	9
ATG4A	3.82	0.0444	0.00304	0.0506	5.69	11.5	0.000688	1.35	RV	CELLSTATES	MP_OSM	control_TTN	5	9
CALCRL	3.76	0.000756	0.0311	0.158	6.41	21.6	3.36e-06	3.12	RV	CELLSTATES	MP_OSM	control_TTN	5	9
AC016205.1	3.69	0.0279	0.00152	0.029	5.57	12.6	0.000379	1.55	RV	CELLSTATES	MP_OSM	control_TTN	5	9
AC025917.1	3.69	0.0279	0.00152	0.029	5.57	12.6	0.000379	1.55	RV	CELLSTATES	MP_OSM	control_TTN	5	9
AP005329.3	3.67	0.0486	0	0.0339	5.55	12.6	0.000775	1.31	RV	CELLSTATES	MP_OSM	control_TTN	5	9
IMP3	3.65	0.0356	0.00523	0.0663	5.79	12.1	0.000514	1.45	RV	CELLSTATES	MP_OSM	control_TTN	5	9
AC108159.1	3.61	0.011	0	0.0207	5.49	16.9	0.00011	1.96	RV	CELLSTATES	MP_OSM	control_TTN	5	9
EXOC3L2	3.61	0.011	0	0.0207	5.49	16.9	0.00011	1.96	RV	CELLSTATES	MP_OSM	control_TTN	5	9
GUCY2D	3.61	0.011	0	0.0207	5.49	16.9	0.00011	1.96	RV	CELLSTATES	MP_OSM	control_TTN	5	9
AIDA	3.57	0.0464	0.00609	0.094	5.82	11.4	0.000737	1.33	RV	CELLSTATES	MP_OSM	control_TTN	5	9
SLITRK4	3.56	0.039	0	0.0719	5.6	12.2	0.000583	1.41	RV	CELLSTATES	MP_OSM	control_TTN	5	9
GRB10	3.53	0.00634	0.0211	0.125	6.13	16.4	5.13e-05	2.2	RV	CELLSTATES	MP_OSM	control_TTN	5	9
MRPL44	3.53	0.0463	0.00304	0.029	5.6	11.4	0.000728	1.33	RV	CELLSTATES	MP_OSM	control_TTN	5	9
PGBD2	3.53	0.0463	0.00304	0.029	5.6	11.4	0.000728	1.33	RV	CELLSTATES	MP_OSM	control_TTN	5	9
ZBTB16	3.45	1.27e-16	0.249	4.15	9.58	87.2	1.01e-20	15.9	RV	CELLSTATES	MP_OSM	control_TTN	5	9
CDC42EP3	3.38	3.95e-05	0.0494	0.337	6.86	29.1	6.9e-08	4.4	RV	CELLSTATES	MP_OSM	control_TTN	5	9
FAM177B	3.34	0.000984	0.0116	0.347	6.48	20.9	4.84e-06	3.01	RV	CELLSTATES	MP_OSM	control_TTN	5	9
CLEC4E	3.25	0.000139	0.0187	0.366	6.76	25.8	3.76e-07	3.86	RV	CELLSTATES	MP_OSM	control_TTN	5	9
CSGALNACT1	3.17	1.54e-14	0.495	4.76	9.81	76.3	2.45e-18	13.8	RV	CELLSTATES	MP_OSM	control_TTN	5	9
RBMS3-AS3	3.14	0.0263	0.0111	0.13	6.05	12.8	0.000345	1.58	RV	CELLSTATES	MP_OSM	control_TTN	5	9
SORT1	3.1	0.000834	0.0273	0.375	6.65	21.3	3.91e-06	3.08	RV	CELLSTATES	MP_OSM	control_TTN	5	9
TCF7L1	2.84	0.0058	0.0209	0.438	6.56	16.6	4.55e-05	2.24	RV	CELLSTATES	MP_OSM	control_TTN	5	9
ST6GALNAC3	2.83	4.43e-07	0.122	1.04	7.95	39.2	3.87e-10	6.35	RV	CELLSTATES	MP_OSM	control_TTN	5	9
NHSL1	2.73	4.94e-09	0.3	2.17	8.93	48.6	3.14e-12	8.31	RV	CELLSTATES	MP_OSM	control_TTN	5	9
OGFRL1	2.66	3.95e-05	0.13	0.666	7.63	29.1	6.91e-08	4.4	RV	CELLSTATES	MP_OSM	control_TTN	5	9
ACTA1	2.65	0.000182	0.0682	0.645	7.29	25.2	5.2e-07	3.74	RV	CELLSTATES	MP_OSM	control_TTN	5	9
ANTXR1	2.65	0.011	0.0419	0.252	6.59	15	0.000106	1.96	RV	CELLSTATES	MP_OSM	control_TTN	5	9
FAM117B	2.63	0.000973	0.0675	0.36	7.03	21	4.65e-06	3.01	RV	CELLSTATES	MP_OSM	control_TTN	5	9
PDK4	2.63	1.26e-10	0.387	4.6	9.7	56.7	5.02e-14	9.9	RV	CELLSTATES	MP_OSM	control_TTN	5	9
LINC00886	2.46	0.039	0.039	0.218	6.45	11.8	0.000581	1.41	RV	CELLSTATES	MP_OSM	control_TTN	5	9
ADGRG6	2.45	0.00144	0.0879	0.416	7.06	20.1	7.53e-06	2.84	RV	CELLSTATES	MP_OSM	control_TTN	5	9
VSIR	2.44	0.0074	0.0581	0.404	6.9	16	6.4e-05	2.13	RV	CELLSTATES	MP_OSM	control_TTN	5	9
ZNF189	2.44	0.0274	0.0333	0.278	6.54	12.7	0.000361	1.56	RV	CELLSTATES	MP_OSM	control_TTN	5	9
DLGAP2	2.4	0.042	0.0394	0.212	6.52	11.7	0.00064	1.38	RV	CELLSTATES	MP_OSM	control_TTN	5	9
P2RY12	2.36	0.0414	0.0573	0.161	6.43	11.7	0.000626	1.38	RV	CELLSTATES	MP_OSM	control_TTN	5	9
DEPTOR	2.3	0.000363	0.159	0.797	7.71	23.4	1.33e-06	3.44	RV	CELLSTATES	MP_OSM	control_TTN	5	9
KLF9	2.3	0.000617	0.115	0.737	7.51	22.1	2.65e-06	3.21	RV	CELLSTATES	MP_OSM	control_TTN	5	9
PPARGC1B	2.3	0.0042	0.0896	0.467	7.1	17.5	2.94e-05	2.38	RV	CELLSTATES	MP_OSM	control_TTN	5	9
ZNF846	2.28	0.000203	0.202	0.776	7.89	24.8	6.27e-07	3.69	RV	CELLSTATES	MP_OSM	control_TTN	5	9
TBC1D16	2.27	4.21e-05	0.215	1.16	8.18	28.8	8.02e-08	4.38	RV	CELLSTATES	MP_OSM	control_TTN	5	9
PSMA1	2.26	0.0142	0.0422	0.275	6.82	14.4	0.000151	1.85	RV	CELLSTATES	MP_OSM	control_TTN	5	9
CCND3	2.2	0.000313	0.162	0.863	7.85	23.8	1.07e-06	3.5	RV	CELLSTATES	MP_OSM	control_TTN	5	9
AC007262.2	2.18	0.0058	0.126	0.468	7.39	16.6	4.53e-05	2.24	RV	CELLSTATES	MP_OSM	control_TTN	5	9
WASHC2A	2.18	0.00252	0.101	0.527	7.39	18.8	1.48e-05	2.6	RV	CELLSTATES	MP_OSM	control_TTN	5	9
INSR	2.16	0.000108	0.216	1.12	8.21	26.4	2.75e-07	3.97	RV	CELLSTATES	MP_OSM	control_TTN	5	9
FKBP5	2.15	2.96e-10	2.84	14.7	11.6	54.7	1.41e-13	9.53	RV	CELLSTATES	MP_OSM	control_TTN	5	9
SRGAP2-AS1	2.15	0.0252	0.0725	0.251	6.84	12.9	0.000326	1.6	RV	CELLSTATES	MP_OSM	control_TTN	5	9
CPM	2.14	2.1e-07	0.888	4.48	9.96	41	1.5e-10	6.68	RV	CELLSTATES	MP_OSM	control_TTN	5	9
PRKCE	2.06	0.000344	0.348	1.38	8.47	23.5	1.23e-06	3.46	RV	CELLSTATES	MP_OSM	control_TTN	5	9
PSTPIP2	2.06	0.000485	0.17	0.941	7.94	22.7	1.89e-06	3.31	RV	CELLSTATES	MP_OSM	control_TTN	5	9
GPR34	2.05	0.00102	0.184	0.718	7.8	20.8	5.09e-06	2.99	RV	CELLSTATES	MP_OSM	control_TTN	5	9
PKP2	2.02	0.0226	0.0653	0.308	6.91	13.2	0.000282	1.65	RV	CELLSTATES	MP_OSM	control_TTN	5	9
TXNIP	2.02	4.1e-05	0.455	2.19	9	28.9	7.49e-08	4.39	RV	CELLSTATES	MP_OSM	control_TTN	5	9
AC008957.2	2	0.00249	0.153	0.574	7.54	18.8	1.44e-05	2.6	RV	CELLSTATES	MP_OSM	control_TTN	5	9
PDE3B	1.99	0.00464	0.141	0.827	7.62	17.2	3.35e-05	2.33	RV	CELLSTATES	MP_OSM	control_TTN	5	9
HECTD4	1.98	0.000535	0.351	1.2	8.37	22.4	2.21e-06	3.27	RV	CELLSTATES	MP_OSM	control_TTN	5	9
HERPUD1	1.97	0.000259	0.418	1.65	8.83	24.3	8.44e-07	3.59	RV	CELLSTATES	MP_OSM	control_TTN	5	9
TSC22D3	1.93	0.00153	0.163	0.976	8.05	19.9	8.12e-06	2.82	RV	CELLSTATES	MP_OSM	control_TTN	5	9
GLIS3	1.86	0.00609	0.25	0.721	7.91	16.5	4.86e-05	2.22	RV	CELLSTATES	MP_OSM	control_TTN	5	9
PALD1	1.86	0.0278	0.119	0.502	7.28	12.7	0.000369	1.56	RV	CELLSTATES	MP_OSM	control_TTN	5	9
GAB1	1.85	0.0127	0.164	0.509	7.58	14.6	0.00013	1.9	RV	CELLSTATES	MP_OSM	control_TTN	5	9
MEGF9	1.84	0.0321	0.134	0.362	7.24	12.3	0.000448	1.49	RV	CELLSTATES	MP_OSM	control_TTN	5	9
HIPK2	1.82	0.0464	0.126	0.49	7.28	11.4	0.000733	1.33	RV	CELLSTATES	MP_OSM	control_TTN	5	9
CERS6	1.81	0.00049	0.467	2.1	8.92	22.6	1.94e-06	3.31	RV	CELLSTATES	MP_OSM	control_TTN	5	9
MAN1A1	1.78	2.92e-06	2.15	8.16	11	34.7	3.94e-09	5.53	RV	CELLSTATES	MP_OSM	control_TTN	5	9
PTPRG	1.78	0.0065	0.221	0.649	7.98	16.3	5.31e-05	2.19	RV	CELLSTATES	MP_OSM	control_TTN	5	9
CTDSPL	1.76	0.0354	0.166	0.487	7.47	12.1	0.000509	1.45	RV	CELLSTATES	MP_OSM	control_TTN	5	9
ALCAM	1.75	0.036	0.139	0.436	7.3	12	0.000523	1.44	RV	CELLSTATES	MP_OSM	control_TTN	5	9
CD36	1.75	0.00464	0.414	1.1	8.42	17.2	3.33e-05	2.33	RV	CELLSTATES	MP_OSM	control_TTN	5	9
ZDHHC14	1.71	0.00609	0.36	1.18	8.38	16.5	4.88e-05	2.22	RV	CELLSTATES	MP_OSM	control_TTN	5	9
CHKA	1.7	0.00325	0.404	1.24	8.47	18	2.18e-05	2.49	RV	CELLSTATES	MP_OSM	control_TTN	5	9
ELMO1	1.7	4.51e-05	2.19	7.19	10.8	28.5	9.31e-08	4.35	RV	CELLSTATES	MP_OSM	control_TTN	5	9
NRIP1	1.68	0.0425	0.148	0.633	7.44	11.6	0.000651	1.37	RV	CELLSTATES	MP_OSM	control_TTN	5	9
PDGFC	1.67	0.000504	1.4	4.22	10	22.6	2.04e-06	3.3	RV	CELLSTATES	MP_OSM	control_TTN	5	9
FAR2	1.64	0.00485	0.318	1.24	8.29	17.1	3.58e-05	2.31	RV	CELLSTATES	MP_OSM	control_TTN	5	9
SRGAP1	1.62	0.00203	0.771	2.57	9.35	19.3	1.13e-05	2.69	RV	CELLSTATES	MP_OSM	control_TTN	5	9
CNTRL	1.61	0.0305	0.233	0.868	7.95	12.4	0.000419	1.52	RV	CELLSTATES	MP_OSM	control_TTN	5	9
TBXAS1	1.61	0.000821	1.37	3.71	10	21.4	3.75e-06	3.09	RV	CELLSTATES	MP_OSM	control_TTN	5	9
SRGAP2	1.6	0.000565	1.19	3.83	9.92	22.3	2.38e-06	3.25	RV	CELLSTATES	MP_OSM	control_TTN	5	9
SMARCA2	1.53	0.0199	0.388	1.01	8.34	13.5	0.000241	1.7	RV	CELLSTATES	MP_OSM	control_TTN	5	9
LHFPL6	1.51	0.0329	0.275	0.744	7.93	12.2	0.000468	1.48	RV	CELLSTATES	MP_OSM	control_TTN	5	9
PSME4	1.49	0.0183	0.388	1.12	8.41	13.7	0.000211	1.74	RV	CELLSTATES	MP_OSM	control_TTN	5	9
SRGAP2B	1.48	0.00552	0.721	2.1	9.2	16.8	4.25e-05	2.26	RV	CELLSTATES	MP_OSM	control_TTN	5	9
MS4A4E	1.47	0.0103	0.54	1.71	8.92	15.2	9.62e-05	1.99	RV	CELLSTATES	MP_OSM	control_TTN	5	9
NCOA3	1.46	0.00841	0.735	2.25	9.17	15.7	7.54e-05	2.08	RV	CELLSTATES	MP_OSM	control_TTN	5	9
WASF2	1.46	0.0144	0.538	1.61	8.81	14.3	0.000155	1.84	RV	CELLSTATES	MP_OSM	control_TTN	5	9
CD163	1.44	0.00029	3.26	9.77	11.3	24	9.67e-07	3.54	RV	CELLSTATES	MP_OSM	control_TTN	5	9
MRC1	1.44	0.000174	5.14	14.5	11.9	25.3	4.84e-07	3.76	RV	CELLSTATES	MP_OSM	control_TTN	5	9
RCSD1	1.42	0.0197	0.68	1.77	9.03	13.5	0.000235	1.71	RV	CELLSTATES	MP_OSM	control_TTN	5	9
TPM1	1.38	0.0245	0.447	1.26	8.62	13	0.000309	1.61	RV	CELLSTATES	MP_OSM	control_TTN	5	9
CD99	1.35	0.0431	0.433	1.12	8.46	11.6	0.000663	1.37	RV	CELLSTATES	MP_OSM	control_TTN	5	9
PTEN	1.35	0.011	1.01	2.39	9.45	14.9	0.000111	1.96	RV	CELLSTATES	MP_OSM	control_TTN	5	9
SLC1A3	1.33	0.00445	1.93	5.83	10.5	17.3	3.14e-05	2.35	RV	CELLSTATES	MP_OSM	control_TTN	5	9
LDLRAD4	1.3	0.00517	3.2	7.51	11	16.9	3.94e-05	2.29	RV	CELLSTATES	MP_OSM	control_TTN	5	9
FMN1	1.27	0.00252	4.02	11	11.5	18.7	1.5e-05	2.6	RV	CELLSTATES	MP_OSM	control_TTN	5	9
DAPK1	1.26	0.0312	1.23	2.79	9.73	12.4	0.000431	1.51	RV	CELLSTATES	MP_OSM	control_TTN	5	9
FGD2	1.24	0.0459	0.593	1.99	9.06	11.5	0.000715	1.34	RV	CELLSTATES	MP_OSM	control_TTN	5	9
FOXN3	1.16	0.0204	2.34	5.32	10.6	13.4	0.000249	1.69	RV	CELLSTATES	MP_OSM	control_TTN	5	9
