# Supplementary material for: Pathogenic variants damage cell composition and single cell transcription in cardiomyopathies
Source: Science. Author manuscript; Available in PMC 2022 Oct 3. (PMC9528698; doi:10.1126/science.abo1984)
Supplement: Supp table 45.16 [file NIHMS1835045-supplement-Supp_table_45_16.xlsx]

## Sheet: Index
Column name	Description
Gene	Gene symbol, Ensembl 84
logFC	log2-fold change
FDR	False discovery rate; FDR is the PValue after (by default) Benjamini-Hochberg correction.
mean_exp_control	Mean expression values across controls
mean_exp_genotype	Mean expression values across disease samples
logCPM	logCPM is the average expression of all pseudobulked samples for that particular gene across all samples on the log2-scale expressed in counts per million (cpm, as calculated by edgeR after normalization).
F	Output of quasi-likelihood F-test
PValue	PValue is the nominal p-value derived from F
FDR_plot	-log10(False discovery rate)
Region	Studied region (LV or RV)
annotation_level	Cell-type or cell-state
cell_state/state	Specification which cell-type or state was analysed
comparison	Specification control_GENOTYPE
Observations_genotype	Numbers of Patients included in edgeR (patients with low number of nuclei have been excluded)
Observations_reference	Numbers of Patients included in edgeR (patients with low number of nuclei have been excluded)

## Sheet: control_LMNA
Gene	logFC	FDR	mean_exp_control	mean_exp_genotype	logCPM	F	PValue	FDR_plot	Region	annotation_level	cell_state	comparison	Observations_genotype	Observations_reference
CLEC4G	5.58	3.81e-07	0.215	0	6.6	37.3	9.91e-10	6.42	RV	CELLSTATES	MP_OSM	control_LMNA	7	9
YES1	4.99	5.88e-09	0.404	0.00549	7.02	46.8	7.89e-12	8.23	RV	CELLSTATES	MP_OSM	control_LMNA	7	9
CCL2	4.91	2.27e-08	0.355	0.00292	6.97	43.6	4.12e-11	7.64	RV	CELLSTATES	MP_OSM	control_LMNA	7	9
GPX3	4.78	0.000324	0.0928	0	6.14	22.6	2.04e-06	3.49	RV	CELLSTATES	MP_OSM	control_LMNA	7	9
S100A8	4.65	3.26e-07	0.234	0.00357	6.8	37.9	7.45e-10	6.49	RV	CELLSTATES	MP_OSM	control_LMNA	7	9
C4BPB	4.64	0.000904	0.117	0	6.1	20.3	6.74e-06	3.04	RV	CELLSTATES	MP_OSM	control_LMNA	7	9
PLA2G2A	4.61	0.00103	0.0893	0	6.08	20	7.9e-06	2.99	RV	CELLSTATES	MP_OSM	control_LMNA	7	9
ATF5	4.49	0.00227	0.102	0	6.06	18.1	2.09e-05	2.64	RV	CELLSTATES	MP_OSM	control_LMNA	7	9
S100A9	4.39	7.01e-06	0.237	0.00357	6.63	31.1	2.43e-08	5.15	RV	CELLSTATES	MP_OSM	control_LMNA	7	9
CD209	4.13	1.33e-06	0.357	0.0174	7	34.5	4.3e-09	5.88	RV	CELLSTATES	MP_OSM	control_LMNA	7	9
GPR65	3.94	0.0153	0.054	0	5.77	13.4	0.000251	1.82	RV	CELLSTATES	MP_OSM	control_LMNA	7	9
MARCO	3.92	7.61e-13	1.2	0.0384	7.96	65.9	4.8e-16	12.1	RV	CELLSTATES	MP_OSM	control_LMNA	7	9
FCGBP	3.89	7.68e-06	0.358	0.011	6.74	30.8	2.86e-08	5.11	RV	CELLSTATES	MP_OSM	control_LMNA	7	9
AC099489.1	3.75	9.74e-07	0.698	0.0165	7.1	35.2	3e-09	6.01	RV	CELLSTATES	MP_OSM	control_LMNA	7	9
APOD	3.74	6.1e-09	0.358	0.0316	7.59	46.6	8.66e-12	8.21	RV	CELLSTATES	MP_OSM	control_LMNA	7	9
NOD2	3.73	0.0386	0.0605	0	5.81	11.1	0.000871	1.41	RV	CELLSTATES	MP_OSM	control_LMNA	7	9
CXCL3	3.72	0.0016	0.145	0.0159	6.22	19	1.33e-05	2.8	RV	CELLSTATES	MP_OSM	control_LMNA	7	9
GTF3C6	3.72	0.0273	0.0505	0	5.7	12	0.000543	1.56	RV	CELLSTATES	MP_OSM	control_LMNA	7	9
IL7	3.72	6.25e-13	0.933	0.0874	8.18	66.5	3.45e-16	12.2	RV	CELLSTATES	MP_OSM	control_LMNA	7	9
MCTP2	3.72	0.00206	0.145	0.00292	6.29	18.4	1.82e-05	2.69	RV	CELLSTATES	MP_OSM	control_LMNA	7	9
PDIA4	3.71	0.0412	0.0545	0	5.79	10.9	0.000936	1.38	RV	CELLSTATES	MP_OSM	control_LMNA	7	9
POLR2L	3.69	0.0306	0.0474	0	5.7	11.7	0.000639	1.51	RV	CELLSTATES	MP_OSM	control_LMNA	7	9
ARMCX1	3.65	0.0384	0.0526	0	5.72	11.1	0.000859	1.42	RV	CELLSTATES	MP_OSM	control_LMNA	7	9
PLAU	3.65	8.09e-08	0.375	0.0374	7.43	40.8	1.72e-10	7.09	RV	CELLSTATES	MP_OSM	control_LMNA	7	9
UFC1	3.62	0.0379	0.0463	0	5.68	11.1	0.000844	1.42	RV	CELLSTATES	MP_OSM	control_LMNA	7	9
PNP	3.55	0.00427	0.147	0.0159	6.15	16.5	4.82e-05	2.37	RV	CELLSTATES	MP_OSM	control_LMNA	7	9
PIM1	3.53	0.0057	0.106	0.0119	6.18	15.8	6.87e-05	2.24	RV	CELLSTATES	MP_OSM	control_LMNA	7	9
TMEM160	3.51	0.0491	0.0425	0	5.64	10.5	0.0012	1.31	RV	CELLSTATES	MP_OSM	control_LMNA	7	9
AP005059.1	3.42	0.00986	0.065	0.00549	6.08	14.5	0.000138	2.01	RV	CELLSTATES	MP_OSM	control_LMNA	7	9
ACPP	3.37	0.0136	0.125	0.00292	6.09	13.8	0.000208	1.87	RV	CELLSTATES	MP_OSM	control_LMNA	7	9
SLC2A3	3.3	1.85e-14	1.2	0.111	8.83	74.1	7.28e-18	13.7	RV	CELLSTATES	MP_OSM	control_LMNA	7	9
MRPL57	3.27	0.0182	0.106	0.00549	6	12.9	0.000324	1.74	RV	CELLSTATES	MP_OSM	control_LMNA	7	9
MKNK1-AS1	3.21	0.00304	0.111	0.00907	6.32	17.4	3.09e-05	2.52	RV	CELLSTATES	MP_OSM	control_LMNA	7	9
KIFC3	3.19	6.32e-06	0.384	0.0274	7.25	31.4	2.14e-08	5.2	RV	CELLSTATES	MP_OSM	control_LMNA	7	9
ADGRE2	2.86	7.29e-05	0.391	0.0424	7.18	25.9	3.56e-07	4.14	RV	CELLSTATES	MP_OSM	control_LMNA	7	9
JAK3	2.86	0.00677	0.214	0.0203	6.48	15.5	8.44e-05	2.17	RV	CELLSTATES	MP_OSM	control_LMNA	7	9
SLC2A5	2.85	0.0222	0.0694	0.00841	6.15	12.5	0.000408	1.65	RV	CELLSTATES	MP_OSM	control_LMNA	7	9
CCR1	2.75	0.043	0.132	0.011	6.15	10.8	0.000991	1.37	RV	CELLSTATES	MP_OSM	control_LMNA	7	9
HMOX1	2.74	4.59e-08	0.865	0.154	8.11	42	9.05e-11	7.34	RV	CELLSTATES	MP_OSM	control_LMNA	7	9
LIMK2	2.71	5.72e-06	0.523	0.0599	7.63	31.6	1.9e-08	5.24	RV	CELLSTATES	MP_OSM	control_LMNA	7	9
DDAH2	2.68	0.0155	0.123	0.0133	6.31	13.3	0.000259	1.81	RV	CELLSTATES	MP_OSM	control_LMNA	7	9
NEURL2	2.67	6.88e-11	1.51	0.243	8.93	56.6	5.43e-14	10.2	RV	CELLSTATES	MP_OSM	control_LMNA	7	9
CR1	2.64	9.82e-09	1.5	0.213	8.87	45.5	1.55e-11	8.01	RV	CELLSTATES	MP_OSM	control_LMNA	7	9
EMC10	2.61	0.00834	0.146	0.0203	6.46	15	0.000109	2.08	RV	CELLSTATES	MP_OSM	control_LMNA	7	9
ICAM1	2.59	7.68e-06	0.566	0.0683	7.53	30.8	2.91e-08	5.11	RV	CELLSTATES	MP_OSM	control_LMNA	7	9
GCLM	2.54	0.03	0.151	0.0203	6.24	11.7	0.000618	1.52	RV	CELLSTATES	MP_OSM	control_LMNA	7	9
VCAN	2.5	0.000628	0.297	0.0788	7.02	21.1	4.45e-06	3.2	RV	CELLSTATES	MP_OSM	control_LMNA	7	9
CTSL	2.48	7.9e-11	2.58	0.376	9.39	56.1	6.85e-14	10.1	RV	CELLSTATES	MP_OSM	control_LMNA	7	9
TIMP1	2.47	0.00306	0.267	0.0285	6.73	17.3	3.13e-05	2.51	RV	CELLSTATES	MP_OSM	control_LMNA	7	9
SLCO4A1	2.46	0.0459	0.131	0.0267	6.21	10.7	0.00108	1.34	RV	CELLSTATES	MP_OSM	control_LMNA	7	9
BHLHE40	2.44	0.00265	0.258	0.0391	6.86	17.7	2.55e-05	2.58	RV	CELLSTATES	MP_OSM	control_LMNA	7	9
LRRC4C	2.42	0.0136	0.193	0.0217	6.58	13.7	0.00021	1.87	RV	CELLSTATES	MP_OSM	control_LMNA	7	9
AC120193.1	2.38	0.00304	0.165	0.0402	6.81	17.4	3.08e-05	2.52	RV	CELLSTATES	MP_OSM	control_LMNA	7	9
BATF	2.36	0.0161	0.24	0.0335	6.51	13.2	0.000279	1.79	RV	CELLSTATES	MP_OSM	control_LMNA	7	9
ARHGAP26-AS1	2.34	0.00125	0.191	0.0541	7.01	19.6	9.78e-06	2.9	RV	CELLSTATES	MP_OSM	control_LMNA	7	9
SOCS3	2.31	0.00182	0.281	0.0385	6.95	18.7	1.57e-05	2.74	RV	CELLSTATES	MP_OSM	control_LMNA	7	9
CD44	2.3	1.61e-08	1.6	0.339	9.02	44.3	2.8e-11	7.79	RV	CELLSTATES	MP_OSM	control_LMNA	7	9
PIM3	2.3	0.0224	0.223	0.0264	6.48	12.5	0.000414	1.65	RV	CELLSTATES	MP_OSM	control_LMNA	7	9
EXT1	2.29	1.62e-09	2.51	0.474	9.43	49.6	1.92e-12	8.79	RV	CELLSTATES	MP_OSM	control_LMNA	7	9
CD14	2.28	9.74e-07	0.825	0.18	8.18	35.2	2.98e-09	6.01	RV	CELLSTATES	MP_OSM	control_LMNA	7	9
PCED1B	2.27	0.000904	0.432	0.0512	7.37	20.3	6.77e-06	3.04	RV	CELLSTATES	MP_OSM	control_LMNA	7	9
MIR4300HG	2.26	0.0283	0.146	0.0397	6.49	11.9	0.000566	1.55	RV	CELLSTATES	MP_OSM	control_LMNA	7	9
ARHGAP27	2.25	0.0316	0.181	0.029	6.47	11.6	0.00067	1.5	RV	CELLSTATES	MP_OSM	control_LMNA	7	9
PROS1	2.25	0.000427	0.437	0.071	7.28	22	2.8e-06	3.37	RV	CELLSTATES	MP_OSM	control_LMNA	7	9
LIMCH1	2.19	0.0096	0.218	0.0554	6.89	14.6	0.000132	2.02	RV	CELLSTATES	MP_OSM	control_LMNA	7	9
ENPP2	2.18	0.00142	0.376	0.0848	7.34	19.3	1.13e-05	2.85	RV	CELLSTATES	MP_OSM	control_LMNA	7	9
STAT4	2.17	0.00337	0.378	0.059	6.99	17.1	3.54e-05	2.47	RV	CELLSTATES	MP_OSM	control_LMNA	7	9
RUBCNL	2.15	0.00477	0.268	0.0761	7.03	16.3	5.54e-05	2.32	RV	CELLSTATES	MP_OSM	control_LMNA	7	9
SDS	2.13	0.00621	0.423	0.0386	6.89	15.7	7.59e-05	2.21	RV	CELLSTATES	MP_OSM	control_LMNA	7	9
PRNP	2.09	0.0418	0.208	0.0421	6.51	10.9	0.000953	1.38	RV	CELLSTATES	MP_OSM	control_LMNA	7	9
LRP4	2.08	4.36e-05	0.445	0.192	7.93	27	1.99e-07	4.36	RV	CELLSTATES	MP_OSM	control_LMNA	7	9
CFD	2.07	0.000445	0.348	0.14	7.54	21.8	2.95e-06	3.35	RV	CELLSTATES	MP_OSM	control_LMNA	7	9
TYMP	2.06	7.33e-06	0.898	0.21	8.47	30.9	2.66e-08	5.14	RV	CELLSTATES	MP_OSM	control_LMNA	7	9
FAM129B	2.04	0.004	0.423	0.0582	7.08	16.7	4.39e-05	2.4	RV	CELLSTATES	MP_OSM	control_LMNA	7	9
FTL	2.04	5.3e-07	1.27	0.396	8.96	36.6	1.46e-09	6.28	RV	CELLSTATES	MP_OSM	control_LMNA	7	9
TNFRSF10D	2.01	0.00156	0.604	0.0857	7.36	19	1.29e-05	2.81	RV	CELLSTATES	MP_OSM	control_LMNA	7	9
CYTH4	1.96	2.8e-05	1.05	0.256	8.41	28	1.24e-07	4.55	RV	CELLSTATES	MP_OSM	control_LMNA	7	9
MKRN3	1.96	0.0481	0.149	0.0541	6.58	10.6	0.00115	1.32	RV	CELLSTATES	MP_OSM	control_LMNA	7	9
SERPINB1	1.94	0.00341	0.413	0.0873	7.36	17.1	3.63e-05	2.47	RV	CELLSTATES	MP_OSM	control_LMNA	7	9
FAM20A	1.92	3.07e-07	2.87	0.643	9.72	38.1	6.79e-10	6.51	RV	CELLSTATES	MP_OSM	control_LMNA	7	9
PKM	1.91	0.0028	0.415	0.0923	7.34	17.6	2.79e-05	2.55	RV	CELLSTATES	MP_OSM	control_LMNA	7	9
LSAMP	1.87	0.00852	0.314	0.111	7.19	14.9	0.000112	2.07	RV	CELLSTATES	MP_OSM	control_LMNA	7	9
HIVEP3	1.82	0.0192	0.388	0.0878	7.27	12.8	0.000349	1.72	RV	CELLSTATES	MP_OSM	control_LMNA	7	9
LPAR6	1.8	0.000273	0.705	0.201	8.14	23	1.64e-06	3.56	RV	CELLSTATES	MP_OSM	control_LMNA	7	9
MIDN	1.8	0.0481	0.231	0.0624	6.83	10.6	0.00115	1.32	RV	CELLSTATES	MP_OSM	control_LMNA	7	9
MXD1	1.78	0.0379	0.24	0.0577	7.02	11.1	0.000843	1.42	RV	CELLSTATES	MP_OSM	control_LMNA	7	9
ABLIM3	1.75	0.0377	0.286	0.0534	7.05	11.2	0.000829	1.42	RV	CELLSTATES	MP_OSM	control_LMNA	7	9
FPR1	1.75	0.00388	0.427	0.119	7.67	16.8	4.23e-05	2.41	RV	CELLSTATES	MP_OSM	control_LMNA	7	9
NRP2	1.74	0.000256	0.996	0.282	8.54	23.1	1.51e-06	3.59	RV	CELLSTATES	MP_OSM	control_LMNA	7	9
TPP1	1.74	0.0159	0.385	0.0953	7.22	13.3	0.00027	1.8	RV	CELLSTATES	MP_OSM	control_LMNA	7	9
BCL3	1.72	0.0486	0.273	0.0661	6.98	10.5	0.00118	1.31	RV	CELLSTATES	MP_OSM	control_LMNA	7	9
S100A6	1.72	0.0372	0.2	0.0738	6.93	11.2	0.00081	1.43	RV	CELLSTATES	MP_OSM	control_LMNA	7	9
XBP1	1.68	0.0177	0.33	0.107	7.32	13	0.000311	1.75	RV	CELLSTATES	MP_OSM	control_LMNA	7	9
B4GALT5	1.65	0.047	0.282	0.114	6.96	10.6	0.00111	1.33	RV	CELLSTATES	MP_OSM	control_LMNA	7	9
RNF150	1.64	0.000328	1.43	0.435	8.98	22.5	2.09e-06	3.48	RV	CELLSTATES	MP_OSM	control_LMNA	7	9
ADAM9	1.63	0.00332	0.583	0.191	7.91	17.2	3.45e-05	2.48	RV	CELLSTATES	MP_OSM	control_LMNA	7	9
ENO1	1.61	0.0474	0.341	0.0989	7.1	10.6	0.00113	1.32	RV	CELLSTATES	MP_OSM	control_LMNA	7	9
LITAF	1.59	0.000237	1.51	0.437	9	23.3	1.38e-06	3.62	RV	CELLSTATES	MP_OSM	control_LMNA	7	9
FP236383.1	1.58	0.00427	0.918	0.195	8.1	16.5	4.78e-05	2.37	RV	CELLSTATES	MP_OSM	control_LMNA	7	9
ZFP36	1.57	0.000153	1.04	0.44	9.18	24.3	8.18e-07	3.82	RV	CELLSTATES	MP_OSM	control_LMNA	7	9
EPB41L3	1.56	0.000122	2.16	0.743	9.72	24.8	6.27e-07	3.91	RV	CELLSTATES	MP_OSM	control_LMNA	7	9
MPP1	1.56	0.0379	0.442	0.0977	7.31	11.1	0.000846	1.42	RV	CELLSTATES	MP_OSM	control_LMNA	7	9
IL4R	1.52	0.00488	0.746	0.276	8.11	16.2	5.74e-05	2.31	RV	CELLSTATES	MP_OSM	control_LMNA	7	9
DCN	1.49	0.0177	0.353	0.136	7.58	13	0.000313	1.75	RV	CELLSTATES	MP_OSM	control_LMNA	7	9
PLTP	1.49	0.000126	2.79	1.08	9.91	24.7	6.56e-07	3.9	RV	CELLSTATES	MP_OSM	control_LMNA	7	9
FP671120.1	1.46	0.0155	0.647	0.195	7.82	13.4	0.000257	1.81	RV	CELLSTATES	MP_OSM	control_LMNA	7	9
PPARD	1.46	0.00278	1.11	0.332	8.65	17.6	2.69e-05	2.56	RV	CELLSTATES	MP_OSM	control_LMNA	7	9
MLKL	1.45	0.0436	0.386	0.14	7.36	10.8	0.00101	1.36	RV	CELLSTATES	MP_OSM	control_LMNA	7	9
FGF13	1.43	0.00115	1.84	0.636	9.36	19.7	8.9e-06	2.94	RV	CELLSTATES	MP_OSM	control_LMNA	7	9
FSIP1	1.43	0.0302	0.439	0.131	7.53	11.7	0.000625	1.52	RV	CELLSTATES	MP_OSM	control_LMNA	7	9
PTPN2	1.43	0.00383	1.14	0.404	8.56	16.8	4.14e-05	2.42	RV	CELLSTATES	MP_OSM	control_LMNA	7	9
ZFP36L1	1.43	0.00177	1.1	0.544	8.94	18.7	1.51e-05	2.75	RV	CELLSTATES	MP_OSM	control_LMNA	7	9
CTSC	1.4	0.00265	1.38	0.489	8.94	17.8	2.51e-05	2.58	RV	CELLSTATES	MP_OSM	control_LMNA	7	9
TCF4	1.35	0.00463	1.37	0.597	9.05	16.4	5.26e-05	2.33	RV	CELLSTATES	MP_OSM	control_LMNA	7	9
ARAP2	1.34	0.0186	0.806	0.33	8.21	12.9	0.000334	1.73	RV	CELLSTATES	MP_OSM	control_LMNA	7	9
PRKAR1A	1.34	0.043	0.486	0.158	7.71	10.8	0.000995	1.37	RV	CELLSTATES	MP_OSM	control_LMNA	7	9
MIR99AHG	1.33	0.00634	0.995	0.413	8.64	15.6	7.8e-05	2.2	RV	CELLSTATES	MP_OSM	control_LMNA	7	9
TGFBI	1.33	0.00677	1.46	0.554	9.13	15.4	8.48e-05	2.17	RV	CELLSTATES	MP_OSM	control_LMNA	7	9
LY96	1.32	0.0284	0.64	0.212	7.92	11.9	0.000572	1.55	RV	CELLSTATES	MP_OSM	control_LMNA	7	9
GOLGA4	1.29	0.00215	2.16	0.885	9.59	18.3	1.94e-05	2.67	RV	CELLSTATES	MP_OSM	control_LMNA	7	9
PSAP	1.29	0.0108	1.07	0.416	8.71	14.3	0.000156	1.97	RV	CELLSTATES	MP_OSM	control_LMNA	7	9
GPR137B	1.27	0.04	0.714	0.247	8.11	11	0.000906	1.4	RV	CELLSTATES	MP_OSM	control_LMNA	7	9
MB21D2	1.27	0.0256	0.76	0.308	8.14	12.1	0.0005	1.59	RV	CELLSTATES	MP_OSM	control_LMNA	7	9
ADAMTS2	1.26	0.0373	0.646	0.226	7.88	11.2	0.000818	1.43	RV	CELLSTATES	MP_OSM	control_LMNA	7	9
MOB3B	1.25	0.0246	0.728	0.431	8.47	12.2	0.000474	1.61	RV	CELLSTATES	MP_OSM	control_LMNA	7	9
TMSB4X	1.25	0.0161	0.717	0.401	8.41	13.2	0.000278	1.79	RV	CELLSTATES	MP_OSM	control_LMNA	7	9
PHACTR1	1.23	0.0317	0.807	0.294	8.34	11.5	0.000678	1.5	RV	CELLSTATES	MP_OSM	control_LMNA	7	9
SLC16A10	1.23	0.00487	2.4	0.974	9.65	16.2	5.68e-05	2.31	RV	CELLSTATES	MP_OSM	control_LMNA	7	9
NAIP	1.22	0.0028	2.86	1.09	9.9	17.6	2.74e-05	2.55	RV	CELLSTATES	MP_OSM	control_LMNA	7	9
PCNX1	1.22	0.0242	0.856	0.362	8.3	12.3	0.000461	1.62	RV	CELLSTATES	MP_OSM	control_LMNA	7	9
SCN9A	1.22	0.0116	1.27	0.525	8.9	14.1	0.000173	1.94	RV	CELLSTATES	MP_OSM	control_LMNA	7	9
MALAT1	1.2	3.75e-07	158	97.4	16.3	37.4	9.45e-10	6.43	RV	CELLSTATES	MP_OSM	control_LMNA	7	9
ACTB	1.16	0.0491	0.562	0.282	8.09	10.5	0.0012	1.31	RV	CELLSTATES	MP_OSM	control_LMNA	7	9
ALOX5	1.13	0.0306	1.2	0.6	8.83	11.7	0.000639	1.51	RV	CELLSTATES	MP_OSM	control_LMNA	7	9
HCK	1.12	0.0251	1.32	0.577	8.96	12.2	0.00049	1.6	RV	CELLSTATES	MP_OSM	control_LMNA	7	9
PSD3	1.11	0.0149	2.26	0.95	9.65	13.5	0.000243	1.83	RV	CELLSTATES	MP_OSM	control_LMNA	7	9
MARCH1	1.08	0.0228	1.86	0.828	9.36	12.4	0.000425	1.64	RV	CELLSTATES	MP_OSM	control_LMNA	7	9
EIF4G3	1.02	0.0245	2.6	1.28	9.92	12.2	0.00047	1.61	RV	CELLSTATES	MP_OSM	control_LMNA	7	9
IL2RA	1.01	0.0496	1.76	0.672	9.26	10.5	0.00122	1.3	RV	CELLSTATES	MP_OSM	control_LMNA	7	9
RNF149	1.01	0.0138	4.09	2.21	10.7	13.7	0.000213	1.86	RV	CELLSTATES	MP_OSM	control_LMNA	7	9
FCGR2A	0.999	0.0484	1.62	0.842	9.33	10.5	0.00117	1.32	RV	CELLSTATES	MP_OSM	control_LMNA	7	9
SLC9A9	0.906	0.0306	5.86	3.11	11	11.7	0.00064	1.51	RV	CELLSTATES	MP_OSM	control_LMNA	7	9

## Sheet: control_PKP2
Gene	logFC	FDR	mean_exp_control	mean_exp_genotype	logCPM	F	PValue	FDR_plot	Region	annotation_level	cell_state	comparison	Observations_genotype	Observations_reference
S100A8	5.51	1.58e-06	0.234	0	6.54	35.1	3.15e-09	5.8	RV	CELLSTATES	MP_OSM	control_PKP2	5	9
CBFA2T3	5.5	6.5e-05	0.0828	0	5.57	26.4	2.74e-07	4.19	RV	CELLSTATES	MP_OSM	control_PKP2	5	9
ENPP2	4.66	8.68e-10	0.376	0.0175	7.06	52	5.53e-13	9.06	RV	CELLSTATES	MP_OSM	control_PKP2	5	9
IL21R	4.66	0.00907	0.0263	0	5.1	15	0.000106	2.04	RV	CELLSTATES	MP_OSM	control_PKP2	5	9
S100A9	4.57	1.05e-05	0.237	0.00833	6.35	30.8	2.93e-08	4.98	RV	CELLSTATES	MP_OSM	control_PKP2	5	9
CD300E	4.42	0.00564	0.0291	0	5.23	16.2	5.83e-05	2.25	RV	CELLSTATES	MP_OSM	control_PKP2	5	9
CCR1	4.31	0.000444	0.132	0.00115	5.75	22	2.79e-06	3.35	RV	CELLSTATES	MP_OSM	control_PKP2	5	9
LINC02133	4.24	0.00069	0.0822	0.00465	5.73	21	4.56e-06	3.16	RV	CELLSTATES	MP_OSM	control_PKP2	5	9
C1RL	4.13	0.0144	0.0399	0	5.2	13.9	0.000198	1.84	RV	CELLSTATES	MP_OSM	control_PKP2	5	9
LINC01146	4.13	0.0126	0.0516	0	5.26	14.2	0.000168	1.9	RV	CELLSTATES	MP_OSM	control_PKP2	5	9
DDIAS	4.06	0.0251	0.0274	0	5.01	12.3	0.00045	1.6	RV	CELLSTATES	MP_OSM	control_PKP2	5	9
CYP27A1	4.05	0.0184	0.0334	0	5.15	13.1	0.000291	1.73	RV	CELLSTATES	MP_OSM	control_PKP2	5	9
LINC02478	4.02	0.0211	0.047	0	5.11	12.8	0.000351	1.68	RV	CELLSTATES	MP_OSM	control_PKP2	5	9
HIST1H2AC	3.99	0.0155	0.0363	0	5.25	13.7	0.000217	1.81	RV	CELLSTATES	MP_OSM	control_PKP2	5	9
HIST1H4C	3.95	0.0328	0.0209	0	4.97	11.6	0.000647	1.48	RV	CELLSTATES	MP_OSM	control_PKP2	5	9
MYH6	3.94	0.0307	0.0253	0	5.04	11.8	0.000582	1.51	RV	CELLSTATES	MP_OSM	control_PKP2	5	9
PLSCR2	3.89	0.0333	0.0383	0	5.11	11.6	0.000665	1.48	RV	CELLSTATES	MP_OSM	control_PKP2	5	9
LILRB1	3.87	5.71e-05	0.179	0.00662	6.14	26.7	2.36e-07	4.24	RV	CELLSTATES	MP_OSM	control_PKP2	5	9
IQCD	3.79	0.041	0.0266	0	4.97	11	0.00089	1.39	RV	CELLSTATES	MP_OSM	control_PKP2	5	9
PLAU	3.76	1.31e-08	0.375	0.0305	7.31	45.3	1.66e-11	7.88	RV	CELLSTATES	MP_OSM	control_PKP2	5	9
TAF1A	3.71	0.0443	0.0178	0	4.95	10.8	0.000998	1.35	RV	CELLSTATES	MP_OSM	control_PKP2	5	9
DHFR2	3.65	0.0488	0.02	0	4.92	10.4	0.00125	1.31	RV	CELLSTATES	MP_OSM	control_PKP2	5	9
EHD1	3.65	0.00899	0.0677	0.00833	5.49	15.1	0.000104	2.05	RV	CELLSTATES	MP_OSM	control_PKP2	5	9
LINC01500	3.65	0.0321	0.0365	0.00432	5.38	11.7	0.000621	1.49	RV	CELLSTATES	MP_OSM	control_PKP2	5	9
C2	3.64	0.0488	0.015	0	4.91	10.4	0.00123	1.31	RV	CELLSTATES	MP_OSM	control_PKP2	5	9
JAK3	3.62	0.000178	0.214	0.0163	6.17	24.1	9.17e-07	3.75	RV	CELLSTATES	MP_OSM	control_PKP2	5	9
ST18	3.57	0.0101	0.0845	0.00432	5.53	14.7	0.000124	2	RV	CELLSTATES	MP_OSM	control_PKP2	5	9
HIST2H2BF	3.55	0.0488	0.0216	0	5.04	10.4	0.00124	1.31	RV	CELLSTATES	MP_OSM	control_PKP2	5	9
CD209	3.53	2.45e-06	0.357	0.0227	6.83	34.2	5.06e-09	5.61	RV	CELLSTATES	MP_OSM	control_PKP2	5	9
MILR1	3.53	2.06e-05	0.246	0.0196	6.5	29.2	6.38e-08	4.69	RV	CELLSTATES	MP_OSM	control_PKP2	5	9
AC243829.4	3.5	0.0108	0.0837	0.00662	5.62	14.5	0.000137	1.97	RV	CELLSTATES	MP_OSM	control_PKP2	5	9
AP005059.1	3.49	0.0217	0.065	0.00115	5.68	12.7	0.000371	1.66	RV	CELLSTATES	MP_OSM	control_PKP2	5	9
ZNF66	3.48	0.0302	0.0503	0.00465	5.32	11.9	0.000567	1.52	RV	CELLSTATES	MP_OSM	control_PKP2	5	9
PIM1	3.45	0.00392	0.106	0.00635	5.82	17.1	3.56e-05	2.41	RV	CELLSTATES	MP_OSM	control_PKP2	5	9
SH2D3C	3.43	0.0304	0.0461	0.00317	5.3	11.9	0.000574	1.52	RV	CELLSTATES	MP_OSM	control_PKP2	5	9
HMOX1	3.4	3.04e-09	0.865	0.0622	7.97	48.8	2.9e-12	8.52	RV	CELLSTATES	MP_OSM	control_PKP2	5	9
IL7	3.38	2.2e-09	0.933	0.0669	8.12	49.7	1.76e-12	8.66	RV	CELLSTATES	MP_OSM	control_PKP2	5	9
SORD	3.36	0.0312	0.058	0.0023	5.35	11.8	0.000596	1.51	RV	CELLSTATES	MP_OSM	control_PKP2	5	9
TMEM26	3.34	0.0488	0.0507	0.00317	5.22	10.4	0.00125	1.31	RV	CELLSTATES	MP_OSM	control_PKP2	5	9
FP236383.1	3.31	1.22e-08	0.918	0.0719	7.89	45.6	1.45e-11	7.91	RV	CELLSTATES	MP_OSM	control_PKP2	5	9
AL137789.1	3.29	0.00958	0.082	0.00898	5.67	14.9	0.000115	2.02	RV	CELLSTATES	MP_OSM	control_PKP2	5	9
C4BPB	3.26	0.00987	0.117	0.0093	5.78	14.8	0.000121	2.01	RV	CELLSTATES	MP_OSM	control_PKP2	5	9
YES1	3.18	3.05e-05	0.404	0.0164	6.87	28.1	1.13e-07	4.52	RV	CELLSTATES	MP_OSM	control_PKP2	5	9
TGFBI	3.12	2.2e-09	1.46	0.282	9.02	49.6	1.93e-12	8.66	RV	CELLSTATES	MP_OSM	control_PKP2	5	9
ITGA4	3.1	0.00238	0.186	0.00662	6.05	18.1	2.05e-05	2.62	RV	CELLSTATES	MP_OSM	control_PKP2	5	9
EMC10	3.09	0.0047	0.146	0.0075	6.09	16.6	4.53e-05	2.33	RV	CELLSTATES	MP_OSM	control_PKP2	5	9
CEACAM21	3.02	0.0192	0.0693	0.0075	5.63	13	0.00031	1.72	RV	CELLSTATES	MP_OSM	control_PKP2	5	9
CR1	3.02	8.35e-10	1.5	0.204	8.84	52.4	4.65e-13	9.08	RV	CELLSTATES	MP_OSM	control_PKP2	5	9
KIFC3	3.02	8.8e-06	0.384	0.0562	7.11	31.2	2.38e-08	5.06	RV	CELLSTATES	MP_OSM	control_PKP2	5	9
FCGBP	3.01	0.00474	0.358	0.0075	6.48	16.6	4.71e-05	2.32	RV	CELLSTATES	MP_OSM	control_PKP2	5	9
CXCL3	3	0.02	0.145	0.00432	5.87	12.9	0.000327	1.7	RV	CELLSTATES	MP_OSM	control_PKP2	5	9
FHL2	2.98	0.000142	0.22	0.0341	6.66	24.6	6.88e-07	3.85	RV	CELLSTATES	MP_OSM	control_PKP2	5	9
PSTPIP1	2.98	0.000178	0.246	0.0274	6.6	24.1	9.23e-07	3.75	RV	CELLSTATES	MP_OSM	control_PKP2	5	9
VCAN	2.97	0.000208	0.297	0.0271	6.75	23.7	1.11e-06	3.68	RV	CELLSTATES	MP_OSM	control_PKP2	5	9
CLEC4G	2.92	0.000857	0.215	0.0194	6.41	20.5	5.87e-06	3.07	RV	CELLSTATES	MP_OSM	control_PKP2	5	9
TBX1	2.92	0.0375	0.0616	0.0075	5.5	11.3	0.000785	1.43	RV	CELLSTATES	MP_OSM	control_PKP2	5	9
ADGRE2	2.91	2.86e-05	0.391	0.0507	7.02	28.4	9.84e-08	4.54	RV	CELLSTATES	MP_OSM	control_PKP2	5	9
SH2B2	2.88	0.0452	0.0775	0.0147	5.54	10.7	0.00105	1.34	RV	CELLSTATES	MP_OSM	control_PKP2	5	9
TNC	2.88	0.0448	0.0768	0.015	5.88	10.8	0.00103	1.35	RV	CELLSTATES	MP_OSM	control_PKP2	5	9
THBS1	2.87	2.56e-08	2.09	0.28	9.39	43.9	3.46e-11	7.59	RV	CELLSTATES	MP_OSM	control_PKP2	5	9
CCL18	2.81	0.0166	0.111	0.0164	5.91	13.5	0.000241	1.78	RV	CELLSTATES	MP_OSM	control_PKP2	5	9
NEURL2	2.78	5.47e-08	1.51	0.172	8.91	42	9.14e-11	7.26	RV	CELLSTATES	MP_OSM	control_PKP2	5	9
SLC2A3	2.78	6.82e-07	1.2	0.151	8.86	36.8	1.3e-09	6.17	RV	CELLSTATES	MP_OSM	control_PKP2	5	9
ABLIM3	2.72	0.000265	0.286	0.0494	6.8	23.2	1.5e-06	3.58	RV	CELLSTATES	MP_OSM	control_PKP2	5	9
FOSL2	2.71	2.23e-05	0.485	0.0996	7.62	29	7.09e-08	4.65	RV	CELLSTATES	MP_OSM	control_PKP2	5	9
ACTN1	2.7	0.019	0.17	0.00925	5.86	13.1	0.000302	1.72	RV	CELLSTATES	MP_OSM	control_PKP2	5	9
MARCO	2.7	1.63e-05	1.2	0.0476	7.9	29.9	4.66e-08	4.79	RV	CELLSTATES	MP_OSM	control_PKP2	5	9
ZCCHC24	2.69	0.0192	0.104	0.0367	5.91	13	0.000311	1.72	RV	CELLSTATES	MP_OSM	control_PKP2	5	9
CLIP2	2.63	0.00372	0.168	0.0338	6.31	17.2	3.35e-05	2.43	RV	CELLSTATES	MP_OSM	control_PKP2	5	9
FAM129B	2.63	0.00133	0.423	0.0293	6.78	19.5	1.03e-05	2.88	RV	CELLSTATES	MP_OSM	control_PKP2	5	9
CARD19	2.61	0.0455	0.105	0.0101	5.72	10.7	0.00107	1.34	RV	CELLSTATES	MP_OSM	control_PKP2	5	9
DAB2	2.6	4.24e-05	0.485	0.0935	7.39	27.4	1.69e-07	4.37	RV	CELLSTATES	MP_OSM	control_PKP2	5	9
DYSF	2.59	0.021	0.138	0.0257	5.91	12.8	0.000346	1.68	RV	CELLSTATES	MP_OSM	control_PKP2	5	9
MIR503HG	2.54	0.0448	0.104	0.0124	5.78	10.8	0.00103	1.35	RV	CELLSTATES	MP_OSM	control_PKP2	5	9
CD44	2.5	3.47e-06	1.6	0.295	9.04	33.4	7.45e-09	5.46	RV	CELLSTATES	MP_OSM	control_PKP2	5	9
PRKD2	2.49	0.0483	0.0778	0.0118	5.74	10.5	0.00118	1.32	RV	CELLSTATES	MP_OSM	control_PKP2	5	9
FCGR3A	2.46	0.0448	0.13	0.0313	5.84	10.8	0.00104	1.35	RV	CELLSTATES	MP_OSM	control_PKP2	5	9
GPNMB	2.46	0.022	0.163	0.0266	6.02	12.6	0.000381	1.66	RV	CELLSTATES	MP_OSM	control_PKP2	5	9
MRPS6	2.45	0.0414	0.113	0.0204	5.91	11	0.000902	1.38	RV	CELLSTATES	MP_OSM	control_PKP2	5	9
ICAM1	2.42	0.000129	0.566	0.0677	7.41	24.9	6.05e-07	3.89	RV	CELLSTATES	MP_OSM	control_PKP2	5	9
GFOD2	2.41	0.0447	0.114	0.0219	5.96	10.8	0.00101	1.35	RV	CELLSTATES	MP_OSM	control_PKP2	5	9
C9	2.39	0.0103	0.187	0.0469	6.35	14.6	0.00013	1.99	RV	CELLSTATES	MP_OSM	control_PKP2	5	9
BATF	2.31	0.0216	0.24	0.0223	6.21	12.7	0.000366	1.67	RV	CELLSTATES	MP_OSM	control_PKP2	5	9
FLVCR2	2.29	0.00568	0.285	0.0474	6.64	16.1	5.92e-05	2.25	RV	CELLSTATES	MP_OSM	control_PKP2	5	9
SIGLEC9	2.28	0.0176	0.152	0.0364	6.26	13.3	0.00027	1.75	RV	CELLSTATES	MP_OSM	control_PKP2	5	9
CTSL	2.27	3.8e-06	2.58	0.399	9.43	33	9.35e-09	5.42	RV	CELLSTATES	MP_OSM	control_PKP2	5	9
FPR3	2.24	0.000273	0.504	0.18	7.85	23	1.61e-06	3.56	RV	CELLSTATES	MP_OSM	control_PKP2	5	9
FSIP1	2.23	0.00981	0.439	0.0357	7.22	14.8	0.000119	2.01	RV	CELLSTATES	MP_OSM	control_PKP2	5	9
HK3	2.18	0.0325	0.174	0.033	6.28	11.7	0.000635	1.49	RV	CELLSTATES	MP_OSM	control_PKP2	5	9
LRRC4C	2.18	0.0229	0.193	0.0399	6.34	12.5	0.0004	1.64	RV	CELLSTATES	MP_OSM	control_PKP2	5	9
IGFBP4	2.17	0.0398	0.117	0.0358	6.11	11.1	0.000859	1.4	RV	CELLSTATES	MP_OSM	control_PKP2	5	9
SOCS3	2.16	0.0161	0.281	0.0296	6.72	13.6	0.000231	1.79	RV	CELLSTATES	MP_OSM	control_PKP2	5	9
CCL2	2.14	0.00568	0.355	0.0496	6.92	16.1	6.01e-05	2.25	RV	CELLSTATES	MP_OSM	control_PKP2	5	9
CYP1B1	2.13	0.0423	0.175	0.0231	6.33	10.9	0.000939	1.37	RV	CELLSTATES	MP_OSM	control_PKP2	5	9
MCTP2	2.13	0.0481	0.145	0.0273	6.08	10.5	0.00118	1.32	RV	CELLSTATES	MP_OSM	control_PKP2	5	9
IL4R	2.12	0.00023	0.746	0.162	7.93	23.5	1.26e-06	3.64	RV	CELLSTATES	MP_OSM	control_PKP2	5	9
ABCG1	2.1	0.00238	0.378	0.115	7.3	18.1	2.06e-05	2.62	RV	CELLSTATES	MP_OSM	control_PKP2	5	9
CYTH4	2.1	6.71e-05	1.05	0.215	8.33	26.2	3.01e-07	4.17	RV	CELLSTATES	MP_OSM	control_PKP2	5	9
KSR1	2.1	0.0268	0.175	0.0444	6.32	12.1	0.000493	1.57	RV	CELLSTATES	MP_OSM	control_PKP2	5	9
FPR1	2.08	0.00143	0.427	0.104	7.53	19.3	1.14e-05	2.85	RV	CELLSTATES	MP_OSM	control_PKP2	5	9
TRPV4	2.02	0.0388	0.16	0.0561	6.42	11.2	0.000828	1.41	RV	CELLSTATES	MP_OSM	control_PKP2	5	9
EPB41L3	2	2.6e-05	2.16	0.747	9.74	28.7	8.49e-08	4.58	RV	CELLSTATES	MP_OSM	control_PKP2	5	9
CLEC10A	1.97	0.035	0.282	0.0385	6.58	11.5	0.00071	1.46	RV	CELLSTATES	MP_OSM	control_PKP2	5	9
CLEC7A	1.97	0.00205	0.604	0.147	7.71	18.5	1.72e-05	2.69	RV	CELLSTATES	MP_OSM	control_PKP2	5	9
EPAS1	1.97	0.00194	0.495	0.166	7.74	18.6	1.58e-05	2.71	RV	CELLSTATES	MP_OSM	control_PKP2	5	9
LAT2	1.96	0.048	0.204	0.0375	6.38	10.5	0.00117	1.32	RV	CELLSTATES	MP_OSM	control_PKP2	5	9
SLC16A10	1.96	0.00014	2.4	0.747	9.64	24.7	6.68e-07	3.85	RV	CELLSTATES	MP_OSM	control_PKP2	5	9
ANKRD13D	1.95	0.00568	0.378	0.11	7.23	16.1	6.01e-05	2.25	RV	CELLSTATES	MP_OSM	control_PKP2	5	9
LMNA	1.94	0.00958	0.639	0.716	8.82	14.9	0.000114	2.02	RV	CELLSTATES	MP_OSM	control_PKP2	5	9
PPARD	1.9	0.0014	1.11	0.357	8.66	19.3	1.1e-05	2.85	RV	CELLSTATES	MP_OSM	control_PKP2	5	9
SERPINB1	1.9	0.00952	0.413	0.0943	7.22	14.9	0.000112	2.02	RV	CELLSTATES	MP_OSM	control_PKP2	5	9
ENO1	1.88	0.0219	0.341	0.0694	6.88	12.6	0.000378	1.66	RV	CELLSTATES	MP_OSM	control_PKP2	5	9
PCED1B	1.88	0.00614	0.432	0.147	7.3	15.9	6.55e-05	2.21	RV	CELLSTATES	MP_OSM	control_PKP2	5	9
ADAM28	1.87	0.0333	0.311	0.0541	6.96	11.6	0.000666	1.48	RV	CELLSTATES	MP_OSM	control_PKP2	5	9
B3GNT2	1.87	0.0308	0.228	0.0787	6.76	11.8	0.000586	1.51	RV	CELLSTATES	MP_OSM	control_PKP2	5	9
EEPD1	1.87	0.0116	0.315	0.119	7.25	14.3	0.000153	1.94	RV	CELLSTATES	MP_OSM	control_PKP2	5	9
NRP2	1.86	0.000856	0.996	0.321	8.55	20.6	5.79e-06	3.07	RV	CELLSTATES	MP_OSM	control_PKP2	5	9
MARCH2	1.85	0.0192	0.287	0.0841	6.95	13	0.000312	1.72	RV	CELLSTATES	MP_OSM	control_PKP2	5	9
MXD1	1.83	0.0268	0.24	0.0787	6.89	12.2	0.00049	1.57	RV	CELLSTATES	MP_OSM	control_PKP2	5	9
EXT1	1.81	0.000265	2.51	0.485	9.46	23.1	1.51e-06	3.58	RV	CELLSTATES	MP_OSM	control_PKP2	5	9
SREBF1	1.81	0.035	0.269	0.0786	6.77	11.5	0.000709	1.46	RV	CELLSTATES	MP_OSM	control_PKP2	5	9
FAM20A	1.79	6.68e-05	2.87	0.715	9.74	26.3	2.92e-07	4.18	RV	CELLSTATES	MP_OSM	control_PKP2	5	9
RNF150	1.79	0.000691	1.43	0.447	8.99	21	4.62e-06	3.16	RV	CELLSTATES	MP_OSM	control_PKP2	5	9
ENG	1.77	0.0161	0.374	0.124	7.24	13.6	0.00023	1.79	RV	CELLSTATES	MP_OSM	control_PKP2	5	9
HIVEP3	1.76	0.016	0.388	0.107	7.19	13.6	0.000227	1.8	RV	CELLSTATES	MP_OSM	control_PKP2	5	9
PGS1	1.76	0.026	0.35	0.0866	7.04	12.2	0.000475	1.58	RV	CELLSTATES	MP_OSM	control_PKP2	5	9
GRAMD4	1.74	0.017	0.418	0.14	7.45	13.4	0.00025	1.77	RV	CELLSTATES	MP_OSM	control_PKP2	5	9
LRP4	1.74	0.0173	0.445	0.122	7.81	13.4	0.000258	1.76	RV	CELLSTATES	MP_OSM	control_PKP2	5	9
CD14	1.71	0.00555	0.825	0.192	8.14	16.2	5.7e-05	2.26	RV	CELLSTATES	MP_OSM	control_PKP2	5	9
FP671120.1	1.68	0.0114	0.647	0.168	7.72	14.4	0.000149	1.94	RV	CELLSTATES	MP_OSM	control_PKP2	5	9
ARAP2	1.63	0.00693	0.806	0.241	8.1	15.7	7.55e-05	2.16	RV	CELLSTATES	MP_OSM	control_PKP2	5	9
TPP1	1.61	0.0448	0.385	0.0876	7.06	10.8	0.00103	1.35	RV	CELLSTATES	MP_OSM	control_PKP2	5	9
FAM157C	1.59	0.0255	0.447	0.151	7.42	12.3	0.000461	1.59	RV	CELLSTATES	MP_OSM	control_PKP2	5	9
CHST15	1.58	0.00819	0.881	0.259	8.18	15.3	9.32e-05	2.09	RV	CELLSTATES	MP_OSM	control_PKP2	5	9
HPCAL1	1.58	0.0211	0.478	0.171	7.55	12.8	0.000352	1.68	RV	CELLSTATES	MP_OSM	control_PKP2	5	9
EHD4	1.56	0.0394	0.381	0.131	7.25	11.1	0.000846	1.4	RV	CELLSTATES	MP_OSM	control_PKP2	5	9
LRP1	1.52	0.00708	1.1	0.371	8.55	15.6	7.8e-05	2.15	RV	CELLSTATES	MP_OSM	control_PKP2	5	9
MAP3K1	1.52	0.0143	0.674	0.253	8.02	13.9	0.000195	1.84	RV	CELLSTATES	MP_OSM	control_PKP2	5	9
PLAUR	1.52	0.0467	0.774	0.374	8.38	10.6	0.00111	1.33	RV	CELLSTATES	MP_OSM	control_PKP2	5	9
LIMK2	1.5	0.0279	0.523	0.19	7.69	12.1	0.000518	1.55	RV	CELLSTATES	MP_OSM	control_PKP2	5	9
ZFP36L1	1.5	0.0062	1.1	0.431	8.85	15.9	6.66e-05	2.21	RV	CELLSTATES	MP_OSM	control_PKP2	5	9
TYMP	1.48	0.0173	0.898	0.348	8.55	13.3	0.000264	1.76	RV	CELLSTATES	MP_OSM	control_PKP2	5	9
HIF1A	1.47	0.011	1.46	0.771	9.29	14.5	0.000141	1.96	RV	CELLSTATES	MP_OSM	control_PKP2	5	9
ENTPD1	1.46	0.0488	0.393	0.161	7.38	10.5	0.00121	1.31	RV	CELLSTATES	MP_OSM	control_PKP2	5	9
ALOX5	1.45	0.0126	1.2	0.383	8.68	14.2	0.000168	1.9	RV	CELLSTATES	MP_OSM	control_PKP2	5	9
CTSC	1.45	0.00849	1.38	0.5	8.89	15.2	9.73e-05	2.07	RV	CELLSTATES	MP_OSM	control_PKP2	5	9
MIR99AHG	1.45	0.0335	0.995	0.387	8.61	11.6	0.000674	1.48	RV	CELLSTATES	MP_OSM	control_PKP2	5	9
ARMC2	1.44	0.0416	0.614	0.309	8.08	11	0.00091	1.38	RV	CELLSTATES	MP_OSM	control_PKP2	5	9
IL17RA	1.44	0.0459	0.471	0.178	7.51	10.7	0.00108	1.34	RV	CELLSTATES	MP_OSM	control_PKP2	5	9
OGDH	1.41	0.0488	0.54	0.221	7.81	10.4	0.00126	1.31	RV	CELLSTATES	MP_OSM	control_PKP2	5	9
TTN	1.38	0.00901	1.92	0.774	9.43	15.1	0.000105	2.05	RV	CELLSTATES	MP_OSM	control_PKP2	5	9
DMXL2	1.36	0.0334	0.791	0.357	8.34	11.6	0.00067	1.48	RV	CELLSTATES	MP_OSM	control_PKP2	5	9
LITAF	1.36	0.0256	1.51	0.584	9.09	12.3	0.000465	1.59	RV	CELLSTATES	MP_OSM	control_PKP2	5	9
MIR646HG	1.35	0.0388	0.933	0.334	8.43	11.2	0.000832	1.41	RV	CELLSTATES	MP_OSM	control_PKP2	5	9
VAV1	1.35	0.0375	0.683	0.29	8.04	11.3	0.000776	1.43	RV	CELLSTATES	MP_OSM	control_PKP2	5	9
EIF4G3	1.34	0.0102	2.6	1.03	9.86	14.7	0.000127	1.99	RV	CELLSTATES	MP_OSM	control_PKP2	5	9
PTPRE	1.34	0.019	1.53	0.546	9.02	13	0.000304	1.72	RV	CELLSTATES	MP_OSM	control_PKP2	5	9
RNF149	1.33	0.0114	4.09	1.89	10.7	14.4	0.00015	1.94	RV	CELLSTATES	MP_OSM	control_PKP2	5	9
SLC9A9	1.3	0.0079	5.86	2.54	11	15.4	8.92e-05	2.1	RV	CELLSTATES	MP_OSM	control_PKP2	5	9
CMIP	1.29	0.0173	1.92	0.865	9.5	13.3	0.000263	1.76	RV	CELLSTATES	MP_OSM	control_PKP2	5	9
WSB1	1.28	0.0221	2.09	0.827	9.5	12.6	0.000385	1.66	RV	CELLSTATES	MP_OSM	control_PKP2	5	9
FCGR2A	1.26	0.0375	1.62	0.699	9.27	11.3	0.000782	1.43	RV	CELLSTATES	MP_OSM	control_PKP2	5	9
GOLGA4	1.19	0.0328	2.16	0.886	9.58	11.7	0.000642	1.48	RV	CELLSTATES	MP_OSM	control_PKP2	5	9
NAIP	1.18	0.0313	2.86	1.07	9.87	11.8	0.000602	1.5	RV	CELLSTATES	MP_OSM	control_PKP2	5	9
NRP1	1.17	0.0234	3.11	1.24	10	12.5	0.000412	1.63	RV	CELLSTATES	MP_OSM	control_PKP2	5	9
CTSB	1.05	0.0497	4.25	2.03	10.5	10.4	0.00128	1.3	RV	CELLSTATES	MP_OSM	control_PKP2	5	9

## Sheet: control_PVneg
Gene	logFC	FDR	mean_exp_control	mean_exp_genotype	logCPM	F	PValue	FDR_plot	Region	annotation_level	cell_state	comparison	Observations_genotype	Observations_reference
ATF5	4.92	0.03	0.102	0	6.01	14.2	0.000161	1.52	RV	CELLSTATES	MP_OSM	control_PVneg	3	9
C4BPB	4.91	0.0292	0.117	0	6.07	14.4	0.000148	1.53	RV	CELLSTATES	MP_OSM	control_PVneg	3	9
CXCL3	4.64	0.0386	0.145	0	6.19	13.6	0.00023	1.41	RV	CELLSTATES	MP_OSM	control_PVneg	3	9
AC021594.2	4.11	0.0172	0.148	0.00417	6.35	15.6	7.71e-05	1.77	RV	CELLSTATES	MP_OSM	control_PVneg	3	9
SDS	3.99	0.00664	0.423	0.00417	6.86	18.4	1.76e-05	2.18	RV	CELLSTATES	MP_OSM	control_PVneg	3	9
FGF12	3.79	0.00664	0.208	0.00833	6.7	18.5	1.7e-05	2.18	RV	CELLSTATES	MP_OSM	control_PVneg	3	9
SLC2A3	3.3	5.92e-06	1.2	0.102	9.09	34.1	5.22e-09	5.23	RV	CELLSTATES	MP_OSM	control_PVneg	3	9
MXD1	3.22	0.00746	0.24	0.0208	7	18	2.16e-05	2.13	RV	CELLSTATES	MP_OSM	control_PVneg	3	9
FP236383.1	3.17	0.000184	0.918	0.0667	8.13	26.3	2.95e-07	3.74	RV	CELLSTATES	MP_OSM	control_PVneg	3	9
STAT4	3.11	0.0144	0.378	0.0167	7	16	6.23e-05	1.84	RV	CELLSTATES	MP_OSM	control_PVneg	3	9
TMEM104	3.02	0.0489	0.2	0.0167	6.6	13	0.00031	1.31	RV	CELLSTATES	MP_OSM	control_PVneg	3	9
TUBB6	3.02	0.0107	0.341	0.0454	7.26	16.9	3.86e-05	1.97	RV	CELLSTATES	MP_OSM	control_PVneg	3	9
YES1	2.96	0.012	0.404	0.0292	7.21	16.6	4.71e-05	1.92	RV	CELLSTATES	MP_OSM	control_PVneg	3	9
BCL3	2.71	0.0386	0.273	0.0394	6.96	13.6	0.000221	1.41	RV	CELLSTATES	MP_OSM	control_PVneg	3	9
CD44	2.51	0.000671	1.6	0.254	9.22	23.6	1.18e-06	3.17	RV	CELLSTATES	MP_OSM	control_PVneg	3	9
TYMP	2.19	0.0103	0.898	0.191	8.63	17.1	3.47e-05	1.99	RV	CELLSTATES	MP_OSM	control_PVneg	3	9
TGFBI	2.18	0.00618	1.46	0.289	9.21	18.8	1.49e-05	2.21	RV	CELLSTATES	MP_OSM	control_PVneg	3	9
FP671120.1	2.13	0.0386	0.647	0.132	7.86	13.6	0.000229	1.41	RV	CELLSTATES	MP_OSM	control_PVneg	3	9
THBS1	2.09	0.0146	2.09	0.629	9.69	16	6.42e-05	1.84	RV	CELLSTATES	MP_OSM	control_PVneg	3	9
CR1	2.06	0.0112	1.5	0.281	9.13	16.8	4.22e-05	1.95	RV	CELLSTATES	MP_OSM	control_PVneg	3	9
MB21D2	2.02	0.0386	0.76	0.147	8.14	13.6	0.000232	1.41	RV	CELLSTATES	MP_OSM	control_PVneg	3	9
SLC16A10	1.99	0.00908	2.4	0.6	9.72	17.5	2.84e-05	2.04	RV	CELLSTATES	MP_OSM	control_PVneg	3	9
IL7	1.97	0.0326	0.933	0.179	8.49	14.1	0.000178	1.49	RV	CELLSTATES	MP_OSM	control_PVneg	3	9
CTSL	1.93	0.0107	2.58	0.394	9.66	16.9	3.84e-05	1.97	RV	CELLSTATES	MP_OSM	control_PVneg	3	9
NEURL2	1.91	0.0203	1.51	0.314	9.22	15.2	9.44e-05	1.69	RV	CELLSTATES	MP_OSM	control_PVneg	3	9
EXT1	1.87	0.0144	2.51	0.456	9.67	16	6.25e-05	1.84	RV	CELLSTATES	MP_OSM	control_PVneg	3	9

## Sheet: control_RBM20
Gene	logFC	FDR	mean_exp_control	mean_exp_genotype	logCPM	F	PValue	FDR_plot	Region	annotation_level	cell_state	comparison	Observations_genotype	Observations_reference
XIST	7.8	7.71e-17	1.06	0	8.58	88.1	6.11e-21	16.1	RV	CELLSTATES	MP_OSM	control_RBM20	5	9
YES1	6.2	1.14e-07	0.404	0	7.15	42.6	6.63e-11	6.94	RV	CELLSTATES	MP_OSM	control_RBM20	5	9
FCGBP	5.52	1.95e-05	0.358	0	6.82	31.1	2.47e-08	4.71	RV	CELLSTATES	MP_OSM	control_RBM20	5	9
CCL2	4.8	3.33e-06	0.355	0.00282	7.1	34.8	3.69e-09	5.48	RV	CELLSTATES	MP_OSM	control_RBM20	5	9
DHX37	4.32	0.0332	0.106	0	5.96	14.2	0.000168	1.48	RV	CELLSTATES	MP_OSM	control_RBM20	5	9
C5orf17	4.13	0.000977	0.209	0.00282	6.66	22.9	1.7e-06	3.01	RV	CELLSTATES	MP_OSM	control_RBM20	5	9
MIR4300HG	3.83	0.00678	0.146	0.00769	6.48	18.1	2.04e-05	2.17	RV	CELLSTATES	MP_OSM	control_RBM20	5	9
MRPS6	3.56	0.0404	0.113	0.00282	6.21	13.5	0.000237	1.39	RV	CELLSTATES	MP_OSM	control_RBM20	5	9
CXCL3	3.42	0.035	0.145	0.00282	6.29	14	0.00018	1.46	RV	CELLSTATES	MP_OSM	control_RBM20	5	9
LRRC4C	2.92	0.0247	0.193	0.0157	6.63	15.1	0.000103	1.61	RV	CELLSTATES	MP_OSM	control_RBM20	5	9
AC099489.1	2.64	0.00731	0.698	0.0921	7.29	18	2.26e-05	2.14	RV	CELLSTATES	MP_OSM	control_RBM20	5	9
S100A8	2.45	0.024	0.234	0.0169	6.98	15.2	9.61e-05	1.62	RV	CELLSTATES	MP_OSM	control_RBM20	5	9
SPDYE2	2.16	0.0271	0.255	0.0424	7.31	14.9	0.000116	1.57	RV	CELLSTATES	MP_OSM	control_RBM20	5	9
EXT1	2.07	0.000108	2.51	0.432	9.59	27.7	1.45e-07	3.97	RV	CELLSTATES	MP_OSM	control_RBM20	5	9
CR1	2.04	0.00136	1.5	0.292	9.12	21.9	2.81e-06	2.87	RV	CELLSTATES	MP_OSM	control_RBM20	5	9
HMOX1	2.02	0.00441	0.865	0.275	8.31	19.2	1.15e-05	2.36	RV	CELLSTATES	MP_OSM	control_RBM20	5	9
APOD	1.86	0.0419	0.358	0.0718	7.82	13.4	0.000249	1.38	RV	CELLSTATES	MP_OSM	control_RBM20	5	9
FAM20A	1.83	0.00114	2.87	0.65	9.9	22.4	2.17e-06	2.94	RV	CELLSTATES	MP_OSM	control_RBM20	5	9
ICAM1	1.8	0.0357	0.566	0.153	7.74	13.9	0.000194	1.45	RV	CELLSTATES	MP_OSM	control_RBM20	5	9
PLAUR	1.78	0.024	0.774	0.2	8.25	15.2	9.69e-05	1.62	RV	CELLSTATES	MP_OSM	control_RBM20	5	9
CTSL	1.74	0.00305	2.58	0.723	9.64	20	7.74e-06	2.52	RV	CELLSTATES	MP_OSM	control_RBM20	5	9
PSAP	1.68	0.0213	1.07	0.305	8.8	15.6	7.75e-05	1.67	RV	CELLSTATES	MP_OSM	control_RBM20	5	9
NAMPT	1.64	0.00197	3.89	1.23	10.6	21.2	4.22e-06	2.71	RV	CELLSTATES	MP_OSM	control_RBM20	5	9
PPARD	1.62	0.029	1.11	0.299	8.75	14.6	0.000136	1.54	RV	CELLSTATES	MP_OSM	control_RBM20	5	9
CTSC	1.6	0.0271	1.38	0.387	9.05	14.8	0.000118	1.57	RV	CELLSTATES	MP_OSM	control_RBM20	5	9
IL7	1.59	0.0369	0.933	0.267	8.5	13.7	0.000214	1.43	RV	CELLSTATES	MP_OSM	control_RBM20	5	9
TYMP	1.55	0.0422	0.898	0.312	8.68	13.4	0.000254	1.37	RV	CELLSTATES	MP_OSM	control_RBM20	5	9

## Sheet: control_TTN
Gene	logFC	FDR	mean_exp_control	mean_exp_genotype	logCPM	F	PValue	FDR_plot	Region	annotation_level	cell_state	comparison	Observations_genotype	Observations_reference
CCL2	6	1.19e-05	0.355	0	7.2	31.8	1.7e-08	4.93	RV	CELLSTATES	MP_OSM	control_TTN	5	9
S100A8	5.92	1.78e-05	0.234	0	7.03	30.9	2.69e-08	4.75	RV	CELLSTATES	MP_OSM	control_TTN	5	9
FCGBP	5.86	2.79e-05	0.358	0	6.94	30	4.43e-08	4.55	RV	CELLSTATES	MP_OSM	control_TTN	5	9
C5orf17	5.44	0.000386	0.209	0	6.78	23.2	1.44e-06	3.41	RV	CELLSTATES	MP_OSM	control_TTN	5	9
SLC2A3	5.32	4.13e-14	1.2	0.0304	9	73.6	9.83e-18	13.4	RV	CELLSTATES	MP_OSM	control_TTN	5	9
TMEM104	5.15	0.00225	0.2	0	6.73	19.1	1.27e-05	2.65	RV	CELLSTATES	MP_OSM	control_TTN	5	9
MIR4300HG	5.06	0.00325	0.146	0	6.6	18.1	2.06e-05	2.49	RV	CELLSTATES	MP_OSM	control_TTN	5	9
RNASE10	5.03	0.00357	0.112	0	6.44	17.8	2.44e-05	2.45	RV	CELLSTATES	MP_OSM	control_TTN	5	9
FSIP1	4.9	1.42e-06	0.439	0.0069	7.51	36.4	1.58e-09	5.85	RV	CELLSTATES	MP_OSM	control_TTN	5	9
DPP6	4.83	0.00949	0.127	0	6.55	15.4	8.6e-05	2.02	RV	CELLSTATES	MP_OSM	control_TTN	5	9
NR4A3	4.79	0.0131	0.196	0	6.78	14.6	0.000135	1.88	RV	CELLSTATES	MP_OSM	control_TTN	5	9
PGAP1	4.57	0.0227	0.119	0	6.37	13.2	0.000284	1.64	RV	CELLSTATES	MP_OSM	control_TTN	5	9
APOD	4.56	2.95e-07	0.358	0.0138	7.81	40.2	2.34e-10	6.53	RV	CELLSTATES	MP_OSM	control_TTN	5	9
C4BPB	4.54	0.0246	0.117	0	6.31	13	0.000313	1.61	RV	CELLSTATES	MP_OSM	control_TTN	5	9
FAM129B	4.45	7e-05	0.423	0.0069	7.18	27.5	1.56e-07	4.15	RV	CELLSTATES	MP_OSM	control_TTN	5	9
OSM	4.37	0.0414	0.0873	0	6.15	11.7	0.000628	1.38	RV	CELLSTATES	MP_OSM	control_TTN	5	9
SDS	4.23	0.000316	0.423	0.0118	7	23.7	1.1e-06	3.5	RV	CELLSTATES	MP_OSM	control_TTN	5	9
PLAU	3.98	9.78e-05	0.375	0.04	7.67	26.7	2.33e-07	4.01	RV	CELLSTATES	MP_OSM	control_TTN	5	9
THBS1	3.39	1.47e-09	2.09	0.306	9.55	51.3	8.14e-13	8.83	RV	CELLSTATES	MP_OSM	control_TTN	5	9
NR4A1	3.34	0.00517	0.279	0.0187	7.12	16.9	3.94e-05	2.29	RV	CELLSTATES	MP_OSM	control_TTN	5	9
YES1	3.29	0.000973	0.404	0.12	7.33	21	4.71e-06	3.01	RV	CELLSTATES	MP_OSM	control_TTN	5	9
MXD1	3.27	0.00765	0.24	0.0152	7.12	15.9	6.68e-05	2.12	RV	CELLSTATES	MP_OSM	control_TTN	5	9
NR4A2	3.16	0.0174	0.292	0.0152	7.21	13.9	0.000196	1.76	RV	CELLSTATES	MP_OSM	control_TTN	5	9
ICAM1	3.15	0.000183	0.566	0.0457	7.73	25.1	5.37e-07	3.74	RV	CELLSTATES	MP_OSM	control_TTN	5	9
SOCS3	3.1	0.00311	0.281	0.027	7.13	18.3	1.93e-05	2.51	RV	CELLSTATES	MP_OSM	control_TTN	5	9
FOSL2	3.04	0.00249	0.485	0.0436	7.8	18.8	1.43e-05	2.6	RV	CELLSTATES	MP_OSM	control_TTN	5	9
RGS2	3.04	0.0013	0.37	0.0456	7.44	20.3	6.69e-06	2.89	RV	CELLSTATES	MP_OSM	control_TTN	5	9
EEPD1	3.03	0.0314	0.315	0.0283	7.43	12.4	0.000436	1.5	RV	CELLSTATES	MP_OSM	control_TTN	5	9
PLAUR	3.03	9.84e-05	0.774	0.111	8.21	26.7	2.42e-07	4.01	RV	CELLSTATES	MP_OSM	control_TTN	5	9
AC099489.1	3.01	0.00117	0.698	0.0305	7.38	20.5	5.96e-06	2.93	RV	CELLSTATES	MP_OSM	control_TTN	5	9
LITAF	2.96	1.58e-06	1.51	0.2	9.06	36.1	1.88e-09	5.8	RV	CELLSTATES	MP_OSM	control_TTN	5	9
KIFC3	2.92	0.00368	0.384	0.0339	7.47	17.7	2.54e-05	2.43	RV	CELLSTATES	MP_OSM	control_TTN	5	9
EPAS1	2.81	0.0107	0.495	0.0484	7.88	15.1	0.000102	1.97	RV	CELLSTATES	MP_OSM	control_TTN	5	9
HMOX1	2.8	8.45e-05	0.865	0.101	8.3	27.1	1.95e-07	4.07	RV	CELLSTATES	MP_OSM	control_TTN	5	9
NEURL2	2.8	1.28e-06	1.51	0.3	9.15	36.8	1.32e-09	5.89	RV	CELLSTATES	MP_OSM	control_TTN	5	9
CD44	2.76	2.85e-06	1.6	0.292	9.18	34.8	3.62e-09	5.54	RV	CELLSTATES	MP_OSM	control_TTN	5	9
NFAM1	2.71	0.0304	0.239	0.0387	7.1	12.5	0.000415	1.52	RV	CELLSTATES	MP_OSM	control_TTN	5	9
CR1	2.7	4.92e-05	1.5	0.204	9.08	28.3	1.05e-07	4.31	RV	CELLSTATES	MP_OSM	control_TTN	5	9
CLEC4G	2.66	0.0343	0.215	0.0538	6.9	12.2	0.00049	1.46	RV	CELLSTATES	MP_OSM	control_TTN	5	9
ENPP2	2.66	0.0074	0.376	0.0676	7.51	16	6.35e-05	2.13	RV	CELLSTATES	MP_OSM	control_TTN	5	9
GK	2.66	0.0178	0.364	0.0373	7.43	13.8	0.000204	1.75	RV	CELLSTATES	MP_OSM	control_TTN	5	9
JUNB	2.64	0.000201	0.511	0.111	8.07	24.9	6.06e-07	3.7	RV	CELLSTATES	MP_OSM	control_TTN	5	9
RUBCNL	2.64	0.0161	0.268	0.0368	7.19	14.1	0.000177	1.79	RV	CELLSTATES	MP_OSM	control_TTN	5	9
MMP19	2.57	0.00815	0.504	0.0505	7.23	15.8	7.2e-05	2.09	RV	CELLSTATES	MP_OSM	control_TTN	5	9
ADAM28	2.54	0.011	0.311	0.0525	7.28	15	0.00011	1.96	RV	CELLSTATES	MP_OSM	control_TTN	5	9
ADGRE2	2.49	0.0185	0.391	0.0588	7.41	13.7	0.000216	1.73	RV	CELLSTATES	MP_OSM	control_TTN	5	9
TIMP1	2.46	0.0323	0.267	0.0656	6.95	12.3	0.000454	1.49	RV	CELLSTATES	MP_OSM	control_TTN	5	9
VCAN	2.44	0.0197	0.297	0.0476	7.21	13.5	0.000236	1.71	RV	CELLSTATES	MP_OSM	control_TTN	5	9
NAMPT	2.41	5.02e-07	3.89	0.908	10.5	38.8	4.78e-10	6.3	RV	CELLSTATES	MP_OSM	control_TTN	5	9
HS3ST2	2.39	0.022	1.55	0.0753	9.03	13.3	0.000271	1.66	RV	CELLSTATES	MP_OSM	control_TTN	5	9
EMP1	2.38	4.51e-05	1.32	0.316	9.21	28.5	9.16e-08	4.35	RV	CELLSTATES	MP_OSM	control_TTN	5	9
MARCO	2.31	0.000485	1.2	0.128	8.27	22.7	1.87e-06	3.31	RV	CELLSTATES	MP_OSM	control_TTN	5	9
CD14	2.22	0.000821	0.825	0.199	8.38	21.4	3.78e-06	3.09	RV	CELLSTATES	MP_OSM	control_TTN	5	9
MB21D2	2.21	0.00325	0.76	0.208	8.19	18.1	2.12e-05	2.49	RV	CELLSTATES	MP_OSM	control_TTN	5	9
STAT4	2.19	0.039	0.378	0.0462	7.18	11.8	0.000581	1.41	RV	CELLSTATES	MP_OSM	control_TTN	5	9
SLC16A10	2.13	0.000117	2.4	0.438	9.67	26.2	3.06e-07	3.93	RV	CELLSTATES	MP_OSM	control_TTN	5	9
SLC8B1	2.08	0.0375	0.439	0.0609	7.49	11.9	0.000548	1.43	RV	CELLSTATES	MP_OSM	control_TTN	5	9
TYMP	2.05	0.00321	0.898	0.278	8.67	18.2	2.01e-05	2.49	RV	CELLSTATES	MP_OSM	control_TTN	5	9
LMNA	2.01	0.0165	0.639	0.151	8.36	14	0.000183	1.78	RV	CELLSTATES	MP_OSM	control_TTN	5	9
DOCK10	1.98	0.0165	0.57	0.177	7.79	14	0.000183	1.78	RV	CELLSTATES	MP_OSM	control_TTN	5	9
FAM20A	1.97	0.000214	2.87	0.688	9.89	24.7	6.78e-07	3.67	RV	CELLSTATES	MP_OSM	control_TTN	5	9
HAVCR2	1.97	0.0248	0.436	0.155	7.72	13	0.000319	1.61	RV	CELLSTATES	MP_OSM	control_TTN	5	9
TGFBI	1.97	0.00325	1.46	0.393	9.2	18	2.19e-05	2.49	RV	CELLSTATES	MP_OSM	control_TTN	5	9
ATP1B3	1.96	0.0136	0.58	0.162	8.01	14.5	0.000143	1.87	RV	CELLSTATES	MP_OSM	control_TTN	5	9
PROS1	1.89	0.0489	0.437	0.116	7.53	11.3	0.000784	1.31	RV	CELLSTATES	MP_OSM	control_TTN	5	9
IL7	1.88	0.0104	0.933	0.616	8.57	15.2	9.79e-05	1.98	RV	CELLSTATES	MP_OSM	control_TTN	5	9
MIR99AHG	1.87	0.00506	0.995	0.349	8.71	17	3.78e-05	2.3	RV	CELLSTATES	MP_OSM	control_TTN	5	9
PPARD	1.87	0.00709	1.11	0.27	8.75	16.1	5.91e-05	2.15	RV	CELLSTATES	MP_OSM	control_TTN	5	9
CTSL	1.84	0.000708	2.58	0.547	9.65	21.8	3.09e-06	3.15	RV	CELLSTATES	MP_OSM	control_TTN	5	9
ACTB	1.83	0.0131	0.562	0.316	8.16	14.5	0.000137	1.88	RV	CELLSTATES	MP_OSM	control_TTN	5	9
FCER1G	1.82	0.00985	0.636	0.224	8.45	15.3	9.07e-05	2.01	RV	CELLSTATES	MP_OSM	control_TTN	5	9
CREM	1.79	0.0136	1.13	0.297	8.9	14.5	0.000144	1.87	RV	CELLSTATES	MP_OSM	control_TTN	5	9
MBP	1.76	0.0278	0.795	0.156	8.27	12.7	0.000372	1.56	RV	CELLSTATES	MP_OSM	control_TTN	5	9
CHST15	1.74	0.0248	0.881	0.234	8.4	13	0.000317	1.61	RV	CELLSTATES	MP_OSM	control_TTN	5	9
CYTH4	1.74	0.0151	1.05	0.255	8.6	14.2	0.000164	1.82	RV	CELLSTATES	MP_OSM	control_TTN	5	9
TFRC	1.72	0.00465	2.18	0.542	9.8	17.2	3.39e-05	2.33	RV	CELLSTATES	MP_OSM	control_TTN	5	9
ZFP36	1.71	0.00311	1.04	0.555	9.31	18.3	1.91e-05	2.51	RV	CELLSTATES	MP_OSM	control_TTN	5	9
NRP2	1.67	0.026	0.996	0.312	8.72	12.8	0.000338	1.59	RV	CELLSTATES	MP_OSM	control_TTN	5	9
SAMSN1	1.67	0.0144	1.11	0.408	8.89	14.3	0.000155	1.84	RV	CELLSTATES	MP_OSM	control_TTN	5	9
ABL2	1.65	0.039	0.704	0.205	8.17	11.8	0.000579	1.41	RV	CELLSTATES	MP_OSM	control_TTN	5	9
EXT1	1.64	0.00311	2.51	0.762	9.69	18.3	1.87e-05	2.51	RV	CELLSTATES	MP_OSM	control_TTN	5	9
FTL	1.61	0.00709	1.27	0.413	9.15	16.1	5.9e-05	2.15	RV	CELLSTATES	MP_OSM	control_TTN	5	9
TMSB4X	1.56	0.0278	0.717	0.254	8.48	12.7	0.000373	1.56	RV	CELLSTATES	MP_OSM	control_TTN	5	9
FGF13	1.49	0.0185	1.84	0.542	9.5	13.7	0.000215	1.73	RV	CELLSTATES	MP_OSM	control_TTN	5	9
FTH1	1.41	0.0223	1.45	0.729	9.59	13.2	0.000276	1.65	RV	CELLSTATES	MP_OSM	control_TTN	5	9
RNF149	1.37	0.00815	4.09	1.77	10.7	15.7	7.25e-05	2.09	RV	CELLSTATES	MP_OSM	control_TTN	5	9
SIPA1L1	1.36	0.0324	1.68	0.76	9.67	12.3	0.000458	1.49	RV	CELLSTATES	MP_OSM	control_TTN	5	9
PLTP	1.29	0.0407	2.79	1.14	10.1	11.7	0.00061	1.39	RV	CELLSTATES	MP_OSM	control_TTN	5	9
SLC9A9	1.23	0.019	5.86	2.55	11.1	13.6	0.000224	1.72	RV	CELLSTATES	MP_OSM	control_TTN	5	9
MALAT1	0.808	0.0103	158	144	16.5	15.2	9.67e-05	1.99	RV	CELLSTATES	MP_OSM	control_TTN	5	9
