# Supplementary material for: Pathogenic variants damage cell composition and single cell transcription in cardiomyopathies
Source: Science. Author manuscript; Available in PMC 2022 Oct 3. (PMC9528698; doi:10.1126/science.abo1984)
Supplement: Supp table 45.17 [file NIHMS1835045-supplement-Supp_table_45_17.xlsx]

## Sheet: Index
Column name	Description
Gene	Gene symbol, Ensembl 84
logFC	log2-fold change
FDR	False discovery rate; FDR is the PValue after (by default) Benjamini-Hochberg correction.
mean_exp_control	Mean expression values across controls
mean_exp_genotype	Mean expression values across disease samples
logCPM	logCPM is the average expression of all pseudobulked samples for that particular gene across all samples on the log2-scale expressed in counts per million (cpm, as calculated by edgeR after normalization).
F	Output of quasi-likelihood F-test
PValue	PValue is the nominal p-value derived from F
FDR_plot	-log10(False discovery rate)
Region	Studied region (LV or RV)
annotation_level	Cell-type or cell-state
cell_state/state	Specification which cell-type or state was analysed
comparison	Specification control_GENOTYPE
Observations_genotype	Numbers of Patients included in edgeR (patients with low number of nuclei have been excluded)
Observations_reference	Numbers of Patients included in edgeR (patients with low number of nuclei have been excluded)

## Sheet: LMNA_control
Gene	logFC	FDR	mean_exp_control	mean_exp_genotype	logCPM	F	PValue	FDR_plot	Region	annotation_level	cell_state	comparison	Observations_genotype	Observations_reference
NPPB	6.51	1.34e-06	0.00285	0.181	7.34	38.1	6.62e-10	5.87	RV	CELLSTATES	MO_VCAN	control_LMNA	7	9
AL590617.2	4.48	0.00232	0	0.13	6.75	21.2	4.06e-06	2.63	RV	CELLSTATES	MO_VCAN	control_LMNA	7	9
AC009961.1	4.33	0.00188	0.00285	0.13	6.97	21.9	2.94e-06	2.73	RV	CELLSTATES	MO_VCAN	control_LMNA	7	9
AHRR	4.23	0.00775	0	0.0465	6.58	17.3	3.2e-05	2.11	RV	CELLSTATES	MO_VCAN	control_LMNA	7	9
GLDN	4.17	0.00152	0.0123	0.153	7.05	22.5	2.14e-06	2.82	RV	CELLSTATES	MO_VCAN	control_LMNA	7	9
ALOX15B	4.11	2.27e-08	0.0518	0.73	8.08	46.5	9.34e-12	7.64	RV	CELLSTATES	MO_VCAN	control_LMNA	7	9
SPATA9	3.99	0.00398	0	0.151	6.71	18.9	1.34e-05	2.4	RV	CELLSTATES	MO_VCAN	control_LMNA	7	9
AL365275.1	3.77	0.0146	0	0.103	6.6	15.7	7.35e-05	1.84	RV	CELLSTATES	MO_VCAN	control_LMNA	7	9
ADGRG7	3.69	0.00113	0	0.0204	6.39	23.6	1.22e-06	2.95	RV	CELLSTATES	MO_VCAN	control_LMNA	7	9
ZNF630	3.67	0.0305	0.00142	0.0541	6.6	13.6	0.000229	1.52	RV	CELLSTATES	MO_VCAN	control_LMNA	7	9
NR4A3	3.64	0.0293	0.00142	0.0493	6.64	13.7	0.00021	1.53	RV	CELLSTATES	MO_VCAN	control_LMNA	7	9
CXCR4	3.6	0.00318	0.00712	0.167	7.16	20.1	7.32e-06	2.5	RV	CELLSTATES	MO_VCAN	control_LMNA	7	9
SHARPIN	3.6	0.0305	0.00142	0.0592	6.64	13.6	0.000226	1.52	RV	CELLSTATES	MO_VCAN	control_LMNA	7	9
OLR1	3.56	0.0121	0.00712	0.0962	6.95	16.2	5.63e-05	1.92	RV	CELLSTATES	MO_VCAN	control_LMNA	7	9
AL158071.4	3.55	0.0037	0.00997	0.14	7.06	19.2	1.2e-05	2.43	RV	CELLSTATES	MO_VCAN	control_LMNA	7	9
AP003354.2	3.5	0.0037	0.00729	0.145	7.11	19.2	1.18e-05	2.43	RV	CELLSTATES	MO_VCAN	control_LMNA	7	9
FRRS1	3.5	0.0305	0	0.0559	6.54	13.6	0.000232	1.52	RV	CELLSTATES	MO_VCAN	control_LMNA	7	9
AL022097.1	3.49	0.0347	0	0.0431	6.44	13.2	0.00028	1.46	RV	CELLSTATES	MO_VCAN	control_LMNA	7	9
BATF3	3.44	0.0233	0	0.0292	6.4	14.4	0.000148	1.63	RV	CELLSTATES	MO_VCAN	control_LMNA	7	9
COL9A2	3.44	0.0256	0	0.0829	6.55	14.1	0.000171	1.59	RV	CELLSTATES	MO_VCAN	control_LMNA	7	9
SEMA6A	3.4	0.0486	0.00142	0.0602	6.57	11.9	0.000557	1.31	RV	CELLSTATES	MO_VCAN	control_LMNA	7	9
AC007285.1	3.37	0.0195	0.00142	0.143	6.76	14.8	0.000117	1.71	RV	CELLSTATES	MO_VCAN	control_LMNA	7	9
SRP14-AS1	3.37	0.039	0.00142	0.0754	6.65	12.8	0.000355	1.41	RV	CELLSTATES	MO_VCAN	control_LMNA	7	9
AC008878.3	3.35	0.0406	0.00427	0.0497	6.6	12.6	0.000379	1.39	RV	CELLSTATES	MO_VCAN	control_LMNA	7	9
SSC4D	3.35	0.0432	0	0.0468	6.5	12.4	0.000428	1.36	RV	CELLSTATES	MO_VCAN	control_LMNA	7	9
AP000812.1	3.34	0.0164	0.0057	0.114	6.93	15.4	8.54e-05	1.78	RV	CELLSTATES	MO_VCAN	control_LMNA	7	9
AP000943.3	3.33	0.0432	0	0.0667	6.5	12.4	0.00043	1.36	RV	CELLSTATES	MO_VCAN	control_LMNA	7	9
CRYZ	3.33	0.0463	0	0.0434	6.45	12.1	0.000508	1.33	RV	CELLSTATES	MO_VCAN	control_LMNA	7	9
GOT2	3.33	0.0441	0	0.0745	6.49	12.3	0.000451	1.36	RV	CELLSTATES	MO_VCAN	control_LMNA	7	9
AC008840.1	3.28	0.039	0	0.11	6.51	13	0.000357	1.41	RV	CELLSTATES	MO_VCAN	control_LMNA	7	9
DCXR	3.26	0.0432	0	0.0285	6.4	12.4	0.000431	1.36	RV	CELLSTATES	MO_VCAN	control_LMNA	7	9
RBMS3-AS2	3.15	0.0305	0.00855	0.117	6.77	13.5	0.000234	1.52	RV	CELLSTATES	MO_VCAN	control_LMNA	7	9
ABCC4	3.07	0.0163	0.0185	0.161	7.21	15.5	8.31e-05	1.79	RV	CELLSTATES	MO_VCAN	control_LMNA	7	9
RBMS3-AS3	3.04	0.00232	0.0406	0.278	7.43	21.3	3.98e-06	2.63	RV	CELLSTATES	MO_VCAN	control_LMNA	7	9
DHRS9	3	0.0456	0.0139	0.0996	6.73	12.2	0.000488	1.34	RV	CELLSTATES	MO_VCAN	control_LMNA	7	9
PRKAR2B	2.95	0.00311	0.0261	0.356	7.34	20.4	6.44e-06	2.51	RV	CELLSTATES	MO_VCAN	control_LMNA	7	9
ACER2	2.91	0.00663	0	0.0136	6.32	19.4	2.57e-05	2.18	RV	CELLSTATES	MO_VCAN	control_LMNA	7	9
CSGALNACT1	2.9	5.52e-10	0.421	3.05	9.93	55.6	9.11e-14	9.26	RV	CELLSTATES	MO_VCAN	control_LMNA	7	9
ZBTB16	2.9	6.61e-12	0.576	4.49	10.5	65.6	5.45e-16	11.2	RV	CELLSTATES	MO_VCAN	control_LMNA	7	9
AC040934.1	2.86	0.0489	0	0.0182	6.32	14	0.000569	1.31	RV	CELLSTATES	MO_VCAN	control_LMNA	7	9
ZFP3	2.86	0.0489	0	0.0182	6.32	14	0.000569	1.31	RV	CELLSTATES	MO_VCAN	control_LMNA	7	9
INPP4B	2.83	1.19e-05	0.0886	1.03	8.31	33.6	6.87e-09	4.92	RV	CELLSTATES	MO_VCAN	control_LMNA	7	9
ADGRG6	2.79	0.0179	0.0202	0.178	7.2	15.1	0.000103	1.75	RV	CELLSTATES	MO_VCAN	control_LMNA	7	9
SORT1	2.79	0.0037	0.0448	0.311	7.64	19.1	1.21e-05	2.43	RV	CELLSTATES	MO_VCAN	control_LMNA	7	9
AC015923.1	2.7	0.0467	0.0153	0.165	6.85	12.1	0.000518	1.33	RV	CELLSTATES	MO_VCAN	control_LMNA	7	9
AC007262.2	2.61	0.0037	0.0646	0.387	7.56	19.4	1.07e-05	2.43	RV	CELLSTATES	MO_VCAN	control_LMNA	7	9
ISG20	2.58	0.0356	0.0144	0.249	7	13	0.000304	1.45	RV	CELLSTATES	MO_VCAN	control_LMNA	7	9
PALD1	2.58	0.0366	0.0299	0.213	7.36	12.9	0.000323	1.44	RV	CELLSTATES	MO_VCAN	control_LMNA	7	9
GARNL3	2.56	0.0236	0.0188	0.266	7.19	14.3	0.000152	1.63	RV	CELLSTATES	MO_VCAN	control_LMNA	7	9
CEACAM4	2.51	0.0442	0.018	0.205	7.06	12.3	0.000459	1.35	RV	CELLSTATES	MO_VCAN	control_LMNA	7	9
NHSL1	2.5	6.77e-09	0.465	3.53	10.1	49.8	1.68e-12	8.17	RV	CELLSTATES	MO_VCAN	control_LMNA	7	9
CHPT1	2.47	8.63e-05	0.162	1.02	8.73	29	7.12e-08	4.06	RV	CELLSTATES	MO_VCAN	control_LMNA	7	9
AP001636.3	2.45	0.031	0.0281	0.246	7.32	13.5	0.000241	1.51	RV	CELLSTATES	MO_VCAN	control_LMNA	7	9
LINC00862	2.44	0.0174	0.00427	0.0204	6.46	15.2	9.7e-05	1.76	RV	CELLSTATES	MO_VCAN	control_LMNA	7	9
PMS1	2.42	0.00232	0.078	0.577	7.99	21.2	4.21e-06	2.63	RV	CELLSTATES	MO_VCAN	control_LMNA	7	9
TEX2	2.4	0.0037	0.0804	0.393	7.86	19.1	1.22e-05	2.43	RV	CELLSTATES	MO_VCAN	control_LMNA	7	9
PKP2	2.37	0.000878	0.144	0.786	8.33	24.2	8.7e-07	3.06	RV	CELLSTATES	MO_VCAN	control_LMNA	7	9
AL390036.1	2.35	0.0229	0.0488	0.283	7.42	14.5	0.000144	1.64	RV	CELLSTATES	MO_VCAN	control_LMNA	7	9
ACACB	2.31	0.0141	0.0557	0.372	7.54	15.8	6.88e-05	1.85	RV	CELLSTATES	MO_VCAN	control_LMNA	7	9
SGK1	2.29	0.039	0.05	0.197	7.42	12.8	0.000355	1.41	RV	CELLSTATES	MO_VCAN	control_LMNA	7	9
SRGAP1	2.22	1.51e-05	0.417	2.27	9.69	32.6	1.12e-08	4.82	RV	CELLSTATES	MO_VCAN	control_LMNA	7	9
CPM	2.08	1.26e-05	1.01	3.99	10.6	33.2	8.33e-09	4.9	RV	CELLSTATES	MO_VCAN	control_LMNA	7	9
NT5DC3	2.07	0.041	0.0605	0.288	7.52	12.6	0.000389	1.39	RV	CELLSTATES	MO_VCAN	control_LMNA	7	9
FP700111.1	2.04	0.0133	0.0811	0.528	7.92	16	6.37e-05	1.88	RV	CELLSTATES	MO_VCAN	control_LMNA	7	9
PDGFC	2.04	0.00311	0.225	0.97	8.73	20.3	6.68e-06	2.51	RV	CELLSTATES	MO_VCAN	control_LMNA	7	9
ABCA6	1.99	0.0486	0.0683	0.323	7.75	11.9	0.000556	1.31	RV	CELLSTATES	MO_VCAN	control_LMNA	7	9
INSR	1.98	0.00136	0.294	1.42	9.18	22.9	1.68e-06	2.87	RV	CELLSTATES	MO_VCAN	control_LMNA	7	9
ADGRB3	1.97	0.0388	0.0691	0.444	7.73	12.8	0.000346	1.41	RV	CELLSTATES	MO_VCAN	control_LMNA	7	9
PRKCH	1.96	0.00318	0.237	1.07	8.71	20.1	7.34e-06	2.5	RV	CELLSTATES	MO_VCAN	control_LMNA	7	9
SLC1A3	1.96	0.000208	0.875	3.23	10.3	27.1	1.89e-07	3.68	RV	CELLSTATES	MO_VCAN	control_LMNA	7	9
FYN	1.95	0.00501	0.167	0.866	8.66	18.4	1.78e-05	2.3	RV	CELLSTATES	MO_VCAN	control_LMNA	7	9
PSTPIP2	1.92	0.00264	0.25	1.22	8.93	20.8	5e-06	2.58	RV	CELLSTATES	MO_VCAN	control_LMNA	7	9
FKBP5	1.86	1.11e-08	2.79	11.2	11.9	48.3	3.65e-12	7.96	RV	CELLSTATES	MO_VCAN	control_LMNA	7	9
PDK4	1.85	0.00311	0.659	2.25	10.1	20.3	6.54e-06	2.51	RV	CELLSTATES	MO_VCAN	control_LMNA	7	9
HERPUD1	1.82	0.0037	0.309	1.16	9.15	19.1	1.22e-05	2.43	RV	CELLSTATES	MO_VCAN	control_LMNA	7	9
TSC22D3	1.81	0.0165	0.168	0.731	8.6	15.4	8.84e-05	1.78	RV	CELLSTATES	MO_VCAN	control_LMNA	7	9
CLEC4E	1.76	0.032	0.148	0.549	8.39	13.4	0.000251	1.49	RV	CELLSTATES	MO_VCAN	control_LMNA	7	9
THRB	1.75	0.0359	0.159	0.554	8.17	13	0.000311	1.45	RV	CELLSTATES	MO_VCAN	control_LMNA	7	9
GAB1	1.74	0.0179	0.179	0.819	8.51	15.1	0.000103	1.75	RV	CELLSTATES	MO_VCAN	control_LMNA	7	9
HDAC9	1.68	0.00152	0.757	3.77	10.5	22.4	2.25e-06	2.82	RV	CELLSTATES	MO_VCAN	control_LMNA	7	9
SESN1	1.66	0.00843	0.37	1.39	9.17	17.1	3.62e-05	2.07	RV	CELLSTATES	MO_VCAN	control_LMNA	7	9
CCND3	1.63	0.0073	0.488	1.67	9.47	17.4	2.95e-05	2.14	RV	CELLSTATES	MO_VCAN	control_LMNA	7	9
SRGAP2B	1.62	0.00612	0.599	1.96	9.72	17.9	2.32e-05	2.21	RV	CELLSTATES	MO_VCAN	control_LMNA	7	9
FMN1	1.61	0.00143	1.47	4.62	10.9	22.7	1.89e-06	2.84	RV	CELLSTATES	MO_VCAN	control_LMNA	7	9
ST6GAL1	1.61	0.0432	0.168	0.851	8.57	12.4	0.000435	1.36	RV	CELLSTATES	MO_VCAN	control_LMNA	7	9
GALNT2	1.55	0.0241	0.269	1.16	8.85	14.3	0.000159	1.62	RV	CELLSTATES	MO_VCAN	control_LMNA	7	9
GFOD1	1.55	0.0241	0.33	1.03	8.96	14.3	0.000157	1.62	RV	CELLSTATES	MO_VCAN	control_LMNA	7	9
SRGAP2	1.52	0.0037	0.83	2.95	10.2	19.5	1.01e-05	2.43	RV	CELLSTATES	MO_VCAN	control_LMNA	7	9
PDE4D	1.51	0.00948	0.45	1.92	9.65	16.8	4.15e-05	2.02	RV	CELLSTATES	MO_VCAN	control_LMNA	7	9
DTNA	1.47	0.0417	0.352	1.21	9.05	12.5	0.000403	1.38	RV	CELLSTATES	MO_VCAN	control_LMNA	7	9
PDE3B	1.47	0.0348	0.363	1.26	9.14	13.1	0.000288	1.46	RV	CELLSTATES	MO_VCAN	control_LMNA	7	9
CERS6	1.46	0.0229	0.508	1.61	9.45	14.5	0.000142	1.64	RV	CELLSTATES	MO_VCAN	control_LMNA	7	9
MIS18BP1	1.46	0.0366	0.32	1.14	8.94	12.9	0.000322	1.44	RV	CELLSTATES	MO_VCAN	control_LMNA	7	9
FOS	1.44	0.0456	0.31	0.915	8.96	12.1	0.000497	1.34	RV	CELLSTATES	MO_VCAN	control_LMNA	7	9
MS4A4E	1.42	0.0185	0.77	2.4	9.95	15	0.000108	1.73	RV	CELLSTATES	MO_VCAN	control_LMNA	7	9
PRKCE	1.42	0.0174	0.617	2	9.67	15.2	9.78e-05	1.76	RV	CELLSTATES	MO_VCAN	control_LMNA	7	9
PTEN	1.3	0.0471	0.555	1.69	9.54	12	0.000533	1.33	RV	CELLSTATES	MO_VCAN	control_LMNA	7	9
TXNIP	1.27	0.0305	0.8	2.5	9.99	13.6	0.000228	1.52	RV	CELLSTATES	MO_VCAN	control_LMNA	7	9
CD163	1.21	0.0293	1.72	4.08	10.7	13.7	0.000209	1.53	RV	CELLSTATES	MO_VCAN	control_LMNA	7	9
SMAP2	1.2	0.0336	1.09	3.26	10.4	13.3	0.000269	1.47	RV	CELLSTATES	MO_VCAN	control_LMNA	7	9
ELMO1	1.18	0.0166	1.6	4.56	10.9	15.3	9.04e-05	1.78	RV	CELLSTATES	MO_VCAN	control_LMNA	7	9
TCF12	1.18	0.0467	0.873	2.65	10.1	12	0.00052	1.33	RV	CELLSTATES	MO_VCAN	control_LMNA	7	9
MRC1	1.07	0.0394	1.87	4.65	10.8	12.7	0.000364	1.4	RV	CELLSTATES	MO_VCAN	control_LMNA	7	9
RAB31	1.05	0.0456	1.45	3.86	10.7	12.2	0.00048	1.34	RV	CELLSTATES	MO_VCAN	control_LMNA	7	9
DPYD	0.934	0.0356	3.39	8.22	11.7	13	0.000305	1.45	RV	CELLSTATES	MO_VCAN	control_LMNA	7	9

## Sheet: PKP2_control
Gene	logFC	FDR	mean_exp_control	mean_exp_genotype	logCPM	F	PValue	FDR_plot	Region	annotation_level	cell_state	comparison	Observations_genotype	Observations_reference
NR4A3	4.87	0.00103	0.00142	0.114	6.85	23.6	1.18e-06	2.99	RV	CELLSTATES	MO_VCAN	control_PKP2	5	9
CCL4	4.69	0.00103	0	0.1	6.56	23.6	1.22e-06	2.99	RV	CELLSTATES	MO_VCAN	control_PKP2	5	9
RPS15A	4.51	0.00271	0	0.125	6.47	21.2	4.11e-06	2.57	RV	CELLSTATES	MO_VCAN	control_PKP2	5	9
PPFIA4	4.47	0.00558	0	0.106	6.3	19.7	1.27e-05	2.25	RV	CELLSTATES	MO_VCAN	control_PKP2	5	9
FRRS1	4.17	0.00865	0	0.0953	6.34	17.6	2.69e-05	2.06	RV	CELLSTATES	MO_VCAN	control_PKP2	5	9
AL590617.2	4.16	0.00959	0	0.0889	6.46	17.4	3.07e-05	2.02	RV	CELLSTATES	MO_VCAN	control_PKP2	5	9
AL136962.1	4.09	0.00969	0	0.0677	6.4	17.2	3.34e-05	2.01	RV	CELLSTATES	MO_VCAN	control_PKP2	5	9
AL365275.1	3.96	0.027	0	0.0868	6.24	15.6	0.000148	1.57	RV	CELLSTATES	MO_VCAN	control_PKP2	5	9
ZBTB16	3.73	3.99e-20	0.576	5.74	10.8	103	3.36e-24	19.4	RV	CELLSTATES	MO_VCAN	control_PKP2	5	9
AC025576.2	3.54	0.0461	0	0.0442	6.26	12.7	0.000361	1.34	RV	CELLSTATES	MO_VCAN	control_PKP2	5	9
CPA6	3.5	0.0491	0	0.0478	6.25	12.5	0.000413	1.31	RV	CELLSTATES	MO_VCAN	control_PKP2	5	9
TSHR	3.47	0.00638	0.016	0.157	6.9	18.5	1.71e-05	2.2	RV	CELLSTATES	MO_VCAN	control_PKP2	5	9
ANKRD22	3.43	0.0245	0.00142	0.0918	6.57	14.7	0.000126	1.61	RV	CELLSTATES	MO_VCAN	control_PKP2	5	9
ALOX15B	3.39	0.00275	0.0518	0.276	7.41	21.1	4.39e-06	2.56	RV	CELLSTATES	MO_VCAN	control_PKP2	5	9
GLDN	3.39	0.027	0.0123	0.112	6.6	14.4	0.000147	1.57	RV	CELLSTATES	MO_VCAN	control_PKP2	5	9
CXCR4	3.33	0.00656	0.00712	0.193	7.16	18.4	1.82e-05	2.18	RV	CELLSTATES	MO_VCAN	control_PKP2	5	9
TEX14	3.29	0.0391	0.0123	0.0929	6.45	13.2	0.000277	1.41	RV	CELLSTATES	MO_VCAN	control_PKP2	5	9
AP003354.2	3.28	0.00519	0.00729	0.21	6.99	19.4	1.05e-05	2.28	RV	CELLSTATES	MO_VCAN	control_PKP2	5	9
PKP2	3.15	0.000208	0.144	0.849	8.64	27.7	1.43e-07	3.68	RV	CELLSTATES	MO_VCAN	control_PKP2	5	9
AC020611.2	3.14	0.0035	0.0349	0.265	7.34	20.3	6.48e-06	2.46	RV	CELLSTATES	MO_VCAN	control_PKP2	5	9
AL513283.1	3.08	0.00969	0	0.0275	6.13	17.3	3.27e-05	2.01	RV	CELLSTATES	MO_VCAN	control_PKP2	5	9
AP002518.2	3.08	0.0314	0.0209	0.119	6.74	14	0.000182	1.5	RV	CELLSTATES	MO_VCAN	control_PKP2	5	9
CCL3	3.07	0.0132	0.00427	0.143	6.84	16.4	5.04e-05	1.88	RV	CELLSTATES	MO_VCAN	control_PKP2	5	9
SYCP3	3.06	0.0348	0.0119	0.137	6.78	13.6	0.000232	1.46	RV	CELLSTATES	MO_VCAN	control_PKP2	5	9
GARNL3	3.05	0.00558	0.0188	0.273	7.27	19.1	1.26e-05	2.25	RV	CELLSTATES	MO_VCAN	control_PKP2	5	9
KLF4	2.99	0.0245	0.0103	0.149	6.91	14.8	0.000122	1.61	RV	CELLSTATES	MO_VCAN	control_PKP2	5	9
AMZ1	2.98	0.0446	0.0309	0.104	6.73	12.8	0.00034	1.35	RV	CELLSTATES	MO_VCAN	control_PKP2	5	9
AC015923.1	2.96	0.0486	0.0153	0.109	6.73	12.5	0.000401	1.31	RV	CELLSTATES	MO_VCAN	control_PKP2	5	9
MT2A	2.82	0.00638	0.0651	0.329	7.65	18.6	1.62e-05	2.2	RV	CELLSTATES	MO_VCAN	control_PKP2	5	9
PRKAR2B	2.78	0.0329	0.0261	0.178	7.04	13.7	0.000209	1.48	RV	CELLSTATES	MO_VCAN	control_PKP2	5	9
SGK1	2.77	0.00638	0.05	0.352	7.75	18.5	1.72e-05	2.2	RV	CELLSTATES	MO_VCAN	control_PKP2	5	9
FOSB	2.76	0.048	0.00729	0.131	6.77	12.6	0.000392	1.32	RV	CELLSTATES	MO_VCAN	control_PKP2	5	9
AC007262.2	2.73	0.0109	0.0646	0.293	7.43	16.9	3.86e-05	1.96	RV	CELLSTATES	MO_VCAN	control_PKP2	5	9
P2RY12	2.68	0.023	0.0741	0.256	7.18	15	0.000106	1.64	RV	CELLSTATES	MO_VCAN	control_PKP2	5	9
MRPL3	2.66	0.0475	0.0257	0.166	6.96	12.6	0.00038	1.32	RV	CELLSTATES	MO_VCAN	control_PKP2	5	9
CHPT1	2.6	0.00132	0.162	0.978	8.71	22.9	1.69e-06	2.88	RV	CELLSTATES	MO_VCAN	control_PKP2	5	9
SLC19A2	2.58	0.0446	0.0131	0.174	6.97	12.8	0.000342	1.35	RV	CELLSTATES	MO_VCAN	control_PKP2	5	9
IGSF21	2.56	0.0132	0.116	0.316	7.47	16.4	5.13e-05	1.88	RV	CELLSTATES	MO_VCAN	control_PKP2	5	9
SORT1	2.5	0.0118	0.0448	0.369	7.37	16.8	4.26e-05	1.93	RV	CELLSTATES	MO_VCAN	control_PKP2	5	9
KLF2	2.47	0.00776	0.0562	0.396	7.7	17.9	2.34e-05	2.11	RV	CELLSTATES	MO_VCAN	control_PKP2	5	9
CSGALNACT1	2.45	0.00306	0.421	1.75	9.5	20.8	5.14e-06	2.51	RV	CELLSTATES	MO_VCAN	control_PKP2	5	9
PDK4	2.44	0.00103	0.659	2.47	9.99	23.8	1.05e-06	2.99	RV	CELLSTATES	MO_VCAN	control_PKP2	5	9
SLC1A3	2.36	7.59e-05	0.875	3.08	10.2	30.7	2.94e-08	4.12	RV	CELLSTATES	MO_VCAN	control_PKP2	5	9
TSC22D3	2.34	0.0036	0.168	0.928	8.73	20.2	6.98e-06	2.44	RV	CELLSTATES	MO_VCAN	control_PKP2	5	9
RGS1	2.32	0.048	0.0542	0.24	7.47	12.6	0.000389	1.32	RV	CELLSTATES	MO_VCAN	control_PKP2	5	9
SRGAP1	2.31	0.000284	0.417	2.09	9.67	26.5	2.63e-07	3.55	RV	CELLSTATES	MO_VCAN	control_PKP2	5	9
TEX2	2.3	0.0245	0.0804	0.345	7.5	14.7	0.000126	1.61	RV	CELLSTATES	MO_VCAN	control_PKP2	5	9
CPM	2.27	0.000208	1.01	3.71	10.5	27.3	1.7e-07	3.68	RV	CELLSTATES	MO_VCAN	control_PKP2	5	9
YBX3	2.25	0.0445	0.0296	0.274	7.31	12.9	0.000326	1.35	RV	CELLSTATES	MO_VCAN	control_PKP2	5	9
INSR	2.18	0.00183	0.294	1.62	9.34	22.1	2.63e-06	2.74	RV	CELLSTATES	MO_VCAN	control_PKP2	5	9
PDGFC	2.16	0.00704	0.225	0.888	8.61	18.2	2.01e-05	2.15	RV	CELLSTATES	MO_VCAN	control_PKP2	5	9
SRGAP2B	2.1	0.00132	0.599	2.05	9.77	22.8	1.78e-06	2.88	RV	CELLSTATES	MO_VCAN	control_PKP2	5	9
KLF6	2.06	0.0211	0.15	0.694	8.37	15.3	9.24e-05	1.68	RV	CELLSTATES	MO_VCAN	control_PKP2	5	9
PRKCH	2.03	0.023	0.237	0.866	8.67	15	0.000107	1.64	RV	CELLSTATES	MO_VCAN	control_PKP2	5	9
SRGAP2	2.01	0.000108	0.83	3.3	10.4	29.6	5.43e-08	3.97	RV	CELLSTATES	MO_VCAN	control_PKP2	5	9
THRB	2.01	0.0329	0.159	0.577	8.22	13.7	0.000211	1.48	RV	CELLSTATES	MO_VCAN	control_PKP2	5	9
FMN1	2	7.59e-05	1.47	4.63	10.9	30.6	3.2e-08	4.12	RV	CELLSTATES	MO_VCAN	control_PKP2	5	9
PSTPIP2	1.98	0.00776	0.25	1.1	8.9	17.9	2.35e-05	2.11	RV	CELLSTATES	MO_VCAN	control_PKP2	5	9
BTBD11	1.97	0.0491	0.0688	0.385	7.56	12.5	0.00041	1.31	RV	CELLSTATES	MO_VCAN	control_PKP2	5	9
MDM2	1.92	0.0329	0.106	0.599	8.12	13.8	0.000206	1.48	RV	CELLSTATES	MO_VCAN	control_PKP2	5	9
SGMS2	1.91	0.0437	0.119	0.483	7.92	13	0.000312	1.36	RV	CELLSTATES	MO_VCAN	control_PKP2	5	9
FKBP5	1.87	4.38e-06	2.79	9.1	11.8	37.1	1.11e-09	5.36	RV	CELLSTATES	MO_VCAN	control_PKP2	5	9
CCND3	1.78	0.0235	0.488	1.5	9.37	14.9	0.000113	1.63	RV	CELLSTATES	MO_VCAN	control_PKP2	5	9
DTNA	1.78	0.0321	0.352	1.15	9.05	13.9	0.000194	1.49	RV	CELLSTATES	MO_VCAN	control_PKP2	5	9
FOS	1.77	0.0364	0.31	1.09	9.06	13.4	0.000245	1.44	RV	CELLSTATES	MO_VCAN	control_PKP2	5	9
HLA-DRB1	1.77	0.0333	0.262	1.11	9.09	13.7	0.000217	1.48	RV	CELLSTATES	MO_VCAN	control_PKP2	5	9
MITF	1.76	0.0445	0.233	0.854	8.64	12.9	0.000326	1.35	RV	CELLSTATES	MO_VCAN	control_PKP2	5	9
FAR2	1.75	0.0299	0.334	1.09	8.92	14.1	0.000171	1.52	RV	CELLSTATES	MO_VCAN	control_PKP2	5	9
TXNIP	1.73	0.00347	0.8	2.85	10.2	20.4	6.13e-06	2.46	RV	CELLSTATES	MO_VCAN	control_PKP2	5	9
CNTRL	1.69	0.0333	0.234	0.949	8.69	13.7	0.000219	1.48	RV	CELLSTATES	MO_VCAN	control_PKP2	5	9
MS4A4E	1.64	0.0139	0.77	2.12	9.83	16.2	5.72e-05	1.86	RV	CELLSTATES	MO_VCAN	control_PKP2	5	9
HDAC9	1.63	0.0132	0.757	2.79	10.2	16.3	5.3e-05	1.88	RV	CELLSTATES	MO_VCAN	control_PKP2	5	9
CERS6	1.55	0.0461	0.508	1.49	9.39	12.7	0.000359	1.34	RV	CELLSTATES	MO_VCAN	control_PKP2	5	9
FCHSD2	1.45	0.0321	0.864	2.95	10.3	13.9	0.000195	1.49	RV	CELLSTATES	MO_VCAN	control_PKP2	5	9
SMAP2	1.37	0.0294	1.09	3.23	10.4	14.2	0.000163	1.53	RV	CELLSTATES	MO_VCAN	control_PKP2	5	9
GNAQ	1.27	0.0206	1.5	3.75	10.7	15.4	8.85e-05	1.69	RV	CELLSTATES	MO_VCAN	control_PKP2	5	9
CELF2	1.13	0.0375	2.24	5.4	11.2	13.3	0.000262	1.43	RV	CELLSTATES	MO_VCAN	control_PKP2	5	9

## Sheet: PVneg_control
Gene	logFC	FDR	mean_exp_control	mean_exp_genotype	logCPM	F	PValue	FDR_plot	Region	annotation_level	cell_state	comparison	Observations_genotype	Observations_reference
GLDN	5.33	0.00269	0.0123	0.188	7.37	27.9	4.57e-07	2.57	RV	CELLSTATES	MO_VCAN	control_PVneg	4	9
OVCH1-AS1	4.5	0.0124	0.00142	0.105	6.89	21.3	8.33e-06	1.91	RV	CELLSTATES	MO_VCAN	control_PVneg	4	9
CX3CR1	4.21	0.039	0	0.0522	6.58	17.1	5.98e-05	1.41	RV	CELLSTATES	MO_VCAN	control_PVneg	4	9
FRRS1	4.11	0.039	0	0.0726	6.63	17.3	5.44e-05	1.41	RV	CELLSTATES	MO_VCAN	control_PVneg	4	9
DHRS9	3.8	0.039	0.0139	0.107	6.93	17.9	4.16e-05	1.41	RV	CELLSTATES	MO_VCAN	control_PVneg	4	9
SDAD1	3.66	0.0314	0.00427	0.185	7.01	18.8	2.67e-05	1.5	RV	CELLSTATES	MO_VCAN	control_PVneg	4	9
GPNMB	3.48	0.039	0.018	0.155	7.19	17.4	5.2e-05	1.41	RV	CELLSTATES	MO_VCAN	control_PVneg	4	9
ZBTB16	3.08	1.34e-05	0.576	4.37	10.4	42.3	1.14e-09	4.87	RV	CELLSTATES	MO_VCAN	control_PVneg	4	9
RIPOR2	2.55	0.00447	0.266	1.44	9.27	25.1	1.52e-06	2.35	RV	CELLSTATES	MO_VCAN	control_PVneg	4	9
ALCAM	2.51	0.0124	0.224	1.03	8.97	21.3	8.38e-06	1.91	RV	CELLSTATES	MO_VCAN	control_PVneg	4	9
CHPT1	2.25	0.039	0.162	0.808	8.41	17.3	5.35e-05	1.41	RV	CELLSTATES	MO_VCAN	control_PVneg	4	9
INSR	2.17	0.039	0.294	2.17	9.07	17.7	4.56e-05	1.41	RV	CELLSTATES	MO_VCAN	control_PVneg	4	9
CPM	2.14	0.0124	1.01	3.42	10.4	21.3	8.47e-06	1.91	RV	CELLSTATES	MO_VCAN	control_PVneg	4	9
CCND3	1.93	0.039	0.488	2.08	9.47	17.8	4.19e-05	1.41	RV	CELLSTATES	MO_VCAN	control_PVneg	4	9

## Sheet: RBM20_control
Gene	logFC	FDR	mean_exp_control	mean_exp_genotype	logCPM	F	PValue	FDR_plot	Region	annotation_level	cell_state	comparison	Observations_genotype	Observations_reference
NPPB	6.7	2.08e-05	0.00285	0.118	7.24	34.1	5.28e-09	4.68	RV	CELLSTATES	MO_VCAN	control_RBM20	5	9
AL136962.1	5.02	5.53e-05	0	0.211	7.14	31.6	1.87e-08	4.26	RV	CELLSTATES	MO_VCAN	control_RBM20	5	9
AC139720.1	4.06	0.011	0	0.157	6.75	19.3	1.13e-05	1.96	RV	CELLSTATES	MO_VCAN	control_RBM20	5	9
MIEN1	3.52	0.0462	0	0.0164	6.44	15.8	7.02e-05	1.34	RV	CELLSTATES	MO_VCAN	control_RBM20	5	9
AP002518.2	3.36	0.0125	0.0209	0.212	7.13	18.8	1.48e-05	1.9	RV	CELLSTATES	MO_VCAN	control_RBM20	5	9
ALOX15B	3.31	0.0018	0.0518	0.403	7.5	23.8	1.06e-06	2.75	RV	CELLSTATES	MO_VCAN	control_RBM20	5	9
IL1R2	2.5	0.000629	0.185	0.865	8.69	26.5	2.66e-07	3.2	RV	CELLSTATES	MO_VCAN	control_RBM20	5	9
ZBTB16	2.37	1.35e-05	0.576	2.63	9.96	37.1	1.14e-09	4.87	RV	CELLSTATES	MO_VCAN	control_RBM20	5	9
INPP4B	2.34	0.0244	0.0886	0.502	7.9	17.1	3.5e-05	1.61	RV	CELLSTATES	MO_VCAN	control_RBM20	5	9
CSGALNACT1	2.18	0.000697	0.421	1.62	9.33	25.9	3.54e-07	3.16	RV	CELLSTATES	MO_VCAN	control_RBM20	5	9
FYN	2.17	0.0217	0.167	0.703	8.64	17.5	2.94e-05	1.66	RV	CELLSTATES	MO_VCAN	control_RBM20	5	9
SRGAP1	1.97	0.00378	0.417	1.72	9.36	22.1	2.55e-06	2.42	RV	CELLSTATES	MO_VCAN	control_RBM20	5	9
PLCB1	1.91	0.00975	0.391	1.39	9.4	19.9	8.24e-06	2.01	RV	CELLSTATES	MO_VCAN	control_RBM20	5	9
NHSL1	1.75	0.0156	0.465	1.68	9.46	18.2	1.98e-05	1.81	RV	CELLSTATES	MO_VCAN	control_RBM20	5	9
CPM	1.69	0.011	1.01	2.6	10.2	19.2	1.19e-05	1.96	RV	CELLSTATES	MO_VCAN	control_RBM20	5	9
SLC1A3	1.59	0.049	0.875	2.02	9.94	15.6	7.86e-05	1.31	RV	CELLSTATES	MO_VCAN	control_RBM20	5	9
FMN1	1.5	0.011	1.47	3.61	10.7	19.1	1.21e-05	1.96	RV	CELLSTATES	MO_VCAN	control_RBM20	5	9
FCHSD2	1.45	0.0495	0.864	2.43	10.1	15.5	8.36e-05	1.31	RV	CELLSTATES	MO_VCAN	control_RBM20	5	9
FKBP5	1.3	0.00975	2.79	6.27	11.5	20.1	7.53e-06	2.01	RV	CELLSTATES	MO_VCAN	control_RBM20	5	9

## Sheet: TTN_control
Gene	logFC	FDR	mean_exp_control	mean_exp_genotype	logCPM	F	PValue	FDR_plot	Region	annotation_level	cell_state	comparison	Observations_genotype	Observations_reference
AL136962.1	5.09	0.00117	0	0.197	7.03	25.5	1.39e-06	2.93	RV	CELLSTATES	MO_VCAN	control_TTN	6	9
NPPB	5.06	0.00101	0.00285	0.183	7.18	26.2	9.82e-07	3	RV	CELLSTATES	MO_VCAN	control_TTN	6	9
ANKRD22	4.65	0.00338	0.00142	0.113	6.85	21.6	7.74e-06	2.47	RV	CELLSTATES	MO_VCAN	control_TTN	6	9
AC139720.1	4.63	0.00479	0	0.0959	6.74	20.3	1.4e-05	2.32	RV	CELLSTATES	MO_VCAN	control_TTN	6	9
AC008759.3	4.47	0.00946	0	0.0738	6.66	18.5	3.18e-05	2.02	RV	CELLSTATES	MO_VCAN	control_TTN	6	9
LINC02211	4.05	0.00202	0.00285	0.0694	6.68	23.6	3.34e-06	2.7	RV	CELLSTATES	MO_VCAN	control_TTN	6	9
ALOX15B	3.97	2.05e-05	0.0518	0.62	7.97	38.9	4.84e-09	4.69	RV	CELLSTATES	MO_VCAN	control_TTN	6	9
AL590617.2	3.94	0.00957	0	0.141	6.77	18.4	3.32e-05	2.02	RV	CELLSTATES	MO_VCAN	control_TTN	6	9
SSC4D	3.87	0.0289	0	0.0509	6.55	15.4	0.000139	1.54	RV	CELLSTATES	MO_VCAN	control_TTN	6	9
PCAT1	3.81	0.013	0.00285	0.0613	6.65	17.6	4.94e-05	1.88	RV	CELLSTATES	MO_VCAN	control_TTN	6	9
GLDN	3.77	0.00287	0.0123	0.266	7.06	22.2	5.89e-06	2.54	RV	CELLSTATES	MO_VCAN	control_TTN	6	9
SYCP3	3.73	0.00342	0.0119	0.238	7.25	21.4	8.18e-06	2.47	RV	CELLSTATES	MO_VCAN	control_TTN	6	9
MRPL23	3.65	0.0408	0	0.0591	6.56	14.2	0.000249	1.39	RV	CELLSTATES	MO_VCAN	control_TTN	6	9
SLC39A1	3.64	0.0408	0	0.0603	6.56	14.1	0.000251	1.39	RV	CELLSTATES	MO_VCAN	control_TTN	6	9
AP000943.3	3.63	0.0366	0	0.0868	6.61	14.7	0.000196	1.44	RV	CELLSTATES	MO_VCAN	control_TTN	6	9
ITLN1	3.55	0.0314	0	0.0287	6.47	15.2	0.000153	1.5	RV	CELLSTATES	MO_VCAN	control_TTN	6	9
BCDIN3D	3.54	0.0268	0	0.0299	6.47	15.8	0.000122	1.57	RV	CELLSTATES	MO_VCAN	control_TTN	6	9
RPS15A	3.52	0.0226	0	0.0323	6.46	16.2	9.61e-05	1.65	RV	CELLSTATES	MO_VCAN	control_TTN	6	9
GARNL3	3.31	0.00131	0.0188	0.384	7.5	24.9	1.75e-06	2.88	RV	CELLSTATES	MO_VCAN	control_TTN	6	9
ABCC4	3.25	0.00189	0.0185	0.429	7.56	23.7	2.98e-06	2.72	RV	CELLSTATES	MO_VCAN	control_TTN	6	9
NR2C2AP	3.12	0.0427	0	0.0266	6.42	14.9	0.000289	1.37	RV	CELLSTATES	MO_VCAN	control_TTN	6	9
AP002518.2	3.11	0.0332	0.0209	0.171	7.05	14.9	0.000168	1.48	RV	CELLSTATES	MO_VCAN	control_TTN	6	9
EFHB	3.11	0.00946	0	0.0278	6.42	19.1	3.03e-05	2.02	RV	CELLSTATES	MO_VCAN	control_TTN	6	9
FTCDNL1	3.03	0.0349	0.0266	0.212	7.29	14.8	0.000179	1.46	RV	CELLSTATES	MO_VCAN	control_TTN	6	9
ZBTB16	3.02	1.9e-08	0.576	4.94	10.5	60.2	1.5e-12	7.72	RV	CELLSTATES	MO_VCAN	control_TTN	6	9
AC006504.5	2.96	0.0427	0.00855	0.199	7.1	13.7	0.000301	1.37	RV	CELLSTATES	MO_VCAN	control_TTN	6	9
LINC01184	2.92	0.0231	0.0158	0.242	7.27	16	0.000102	1.64	RV	CELLSTATES	MO_VCAN	control_TTN	6	9
ADGRG6	2.88	0.0487	0.0202	0.198	7.19	13.3	0.000373	1.31	RV	CELLSTATES	MO_VCAN	control_TTN	6	9
INPP4B	2.88	0.00025	0.0886	0.771	8.25	30.2	1.78e-07	3.6	RV	CELLSTATES	MO_VCAN	control_TTN	6	9
WASHC2A	2.82	0.00174	0.0915	0.676	8.32	24	2.58e-06	2.76	RV	CELLSTATES	MO_VCAN	control_TTN	6	9
RBMS3-AS3	2.75	0.0427	0.0406	0.214	7.3	13.8	0.000292	1.37	RV	CELLSTATES	MO_VCAN	control_TTN	6	9
P2RY12	2.72	0.0231	0.0741	0.388	7.55	16	0.0001	1.64	RV	CELLSTATES	MO_VCAN	control_TTN	6	9
AC008079.2	2.67	0.0427	0	0.0208	6.38	16.7	0.000303	1.37	RV	CELLSTATES	MO_VCAN	control_TTN	6	9
AL365394.1	2.67	0.0427	0	0.0208	6.38	16.7	0.000303	1.37	RV	CELLSTATES	MO_VCAN	control_TTN	6	9
ASCL2	2.67	0.0427	0	0.0208	6.38	16.7	0.000303	1.37	RV	CELLSTATES	MO_VCAN	control_TTN	6	9
DUS4L	2.67	0.0427	0	0.0208	6.38	16.7	0.000303	1.37	RV	CELLSTATES	MO_VCAN	control_TTN	6	9
NOP53-AS1	2.67	0.0427	0	0.0208	6.38	16.7	0.000303	1.37	RV	CELLSTATES	MO_VCAN	control_TTN	6	9
SAC3D1	2.67	0.0427	0	0.0208	6.38	16.7	0.000303	1.37	RV	CELLSTATES	MO_VCAN	control_TTN	6	9
SORT1	2.66	0.0105	0.0448	0.337	7.57	18.1	3.81e-05	1.98	RV	CELLSTATES	MO_VCAN	control_TTN	6	9
CEBPA	2.55	0.0417	0.00142	0.0278	6.44	14.1	0.00026	1.38	RV	CELLSTATES	MO_VCAN	control_TTN	6	9
PKP2	2.53	0.00225	0.144	0.802	8.47	23.1	3.9e-06	2.65	RV	CELLSTATES	MO_VCAN	control_TTN	6	9
NHSL1	2.43	9.23e-06	0.465	3.13	10	41.9	1.46e-09	5.03	RV	CELLSTATES	MO_VCAN	control_TTN	6	9
CHPT1	2.41	0.00117	0.162	0.997	8.63	25.4	1.37e-06	2.93	RV	CELLSTATES	MO_VCAN	control_TTN	6	9
CSGALNACT1	2.37	0.00129	0.421	2.1	9.61	25	1.63e-06	2.89	RV	CELLSTATES	MO_VCAN	control_TTN	6	9
P2RY14	2.37	0.00963	0.113	0.649	8.16	18.3	3.42e-05	2.02	RV	CELLSTATES	MO_VCAN	control_TTN	6	9
LINC02259	2.33	0.0289	0	0.0556	6.42	18.1	0.000139	1.54	RV	CELLSTATES	MO_VCAN	control_TTN	6	9
SRGAP1	2.33	2.42e-05	0.417	2.36	9.67	37.7	7.63e-09	4.62	RV	CELLSTATES	MO_VCAN	control_TTN	6	9
GCLC	2.28	0.0375	0.0751	0.395	7.66	14.5	0.000208	1.43	RV	CELLSTATES	MO_VCAN	control_TTN	6	9
CPM	2.26	0.000124	1.01	4.75	10.6	32.1	7.8e-08	3.91	RV	CELLSTATES	MO_VCAN	control_TTN	6	9
TEX2	2.25	0.0238	0.0804	0.415	7.76	15.9	0.000107	1.62	RV	CELLSTATES	MO_VCAN	control_TTN	6	9
INSR	2.18	0.00101	0.294	1.57	9.22	26.2	9.99e-07	3	RV	CELLSTATES	MO_VCAN	control_TTN	6	9
PDGFC	2.15	0.00262	0.225	1.09	8.74	22.4	5.17e-06	2.58	RV	CELLSTATES	MO_VCAN	control_TTN	6	9
ACTA1	2.14	0.0217	0.108	0.723	8.22	16.3	8.73e-05	1.66	RV	CELLSTATES	MO_VCAN	control_TTN	6	9
THRB	2.1	0.00946	0.159	0.722	8.35	18.5	3.19e-05	2.02	RV	CELLSTATES	MO_VCAN	control_TTN	6	9
OGFRL1	2.08	0.0046	0.215	0.986	8.65	20.4	1.3e-05	2.34	RV	CELLSTATES	MO_VCAN	control_TTN	6	9
PSTPIP2	2.07	0.0046	0.25	1.29	9	20.4	1.31e-05	2.34	RV	CELLSTATES	MO_VCAN	control_TTN	6	9
BTBD11	2.06	0.0427	0.0688	0.437	7.8	13.7	0.000303	1.37	RV	CELLSTATES	MO_VCAN	control_TTN	6	9
MB	2.05	0.0166	0.1	0.653	8.13	17	6.42e-05	1.78	RV	CELLSTATES	MO_VCAN	control_TTN	6	9
HLA-DRB5	2	0.0375	0.106	0.578	8.08	14.4	0.000218	1.43	RV	CELLSTATES	MO_VCAN	control_TTN	6	9
PDE4D	1.91	0.00322	0.45	2.48	9.86	21.8	6.87e-06	2.49	RV	CELLSTATES	MO_VCAN	control_TTN	6	9
PSMA1	1.86	0.0441	0.113	0.546	8.06	13.6	0.000325	1.36	RV	CELLSTATES	MO_VCAN	control_TTN	6	9
SESN1	1.86	0.00338	0.37	1.53	9.25	21.6	7.57e-06	2.47	RV	CELLSTATES	MO_VCAN	control_TTN	6	9
FKBP5	1.82	9.19e-05	2.79	10.9	11.9	33.1	5.07e-08	4.04	RV	CELLSTATES	MO_VCAN	control_TTN	6	9
FYN	1.81	0.048	0.167	0.684	8.49	13.3	0.000364	1.32	RV	CELLSTATES	MO_VCAN	control_TTN	6	9
MYL2	1.79	0.00606	0.414	1.5	9.26	19.7	1.82e-05	2.22	RV	CELLSTATES	MO_VCAN	control_TTN	6	9
FMN1	1.78	0.00174	1.47	5.63	11	24	2.6e-06	2.76	RV	CELLSTATES	MO_VCAN	control_TTN	6	9
PDK4	1.76	0.0449	0.659	2.37	9.94	13.5	0.000337	1.35	RV	CELLSTATES	MO_VCAN	control_TTN	6	9
SLC1A3	1.76	0.0225	0.875	3.05	10.2	16.2	9.41e-05	1.65	RV	CELLSTATES	MO_VCAN	control_TTN	6	9
SRGAP2	1.74	0.00101	0.83	3.48	10.3	26.4	9.15e-07	3	RV	CELLSTATES	MO_VCAN	control_TTN	6	9
HECTD4	1.68	0.0441	0.232	0.952	8.67	13.6	0.00032	1.36	RV	CELLSTATES	MO_VCAN	control_TTN	6	9
CCND3	1.6	0.0216	0.488	1.71	9.38	16.4	8.51e-05	1.67	RV	CELLSTATES	MO_VCAN	control_TTN	6	9
FCHSD2	1.54	0.0046	0.864	3.07	10.2	20.5	1.24e-05	2.34	RV	CELLSTATES	MO_VCAN	control_TTN	6	9
CERS6	1.5	0.0351	0.508	1.68	9.44	14.7	0.000185	1.46	RV	CELLSTATES	MO_VCAN	control_TTN	6	9
HDAC9	1.43	0.0389	0.757	2.87	10.1	14.3	0.000233	1.41	RV	CELLSTATES	MO_VCAN	control_TTN	6	9
PRKCE	1.41	0.0387	0.617	1.88	9.63	14.3	0.000229	1.41	RV	CELLSTATES	MO_VCAN	control_TTN	6	9
ELMO1	1.38	0.00453	1.6	5.14	11	20.6	1.18e-05	2.34	RV	CELLSTATES	MO_VCAN	control_TTN	6	9
TXNIP	1.37	0.0351	0.8	2.57	10	14.8	0.000184	1.46	RV	CELLSTATES	MO_VCAN	control_TTN	6	9
