# Supplementary material for: Pathogenic variants damage cell composition and single cell transcription in cardiomyopathies
Source: Science. Author manuscript; Available in PMC 2022 Oct 3. (PMC9528698; doi:10.1126/science.abo1984)
Supplement: Supp table 45.18 [file NIHMS1835045-supplement-Supp_table_45_18.xlsx]

## Sheet: Index
Column name	Description
Gene	Gene symbol, Ensembl 84
logFC	log2-fold change
FDR	False discovery rate; FDR is the PValue after (by default) Benjamini-Hochberg correction.
mean_exp_control	Mean expression values across controls
mean_exp_genotype	Mean expression values across disease samples
logCPM	logCPM is the average expression of all pseudobulked samples for that particular gene across all samples on the log2-scale expressed in counts per million (cpm, as calculated by edgeR after normalization).
F	Output of quasi-likelihood F-test
PValue	PValue is the nominal p-value derived from F
FDR_plot	-log10(False discovery rate)
Region	Studied region (LV or RV)
annotation_level	Cell-type or cell-state
cell_state/state	Specification which cell-type or state was analysed
comparison	Specification control_GENOTYPE
Observations_genotype	Numbers of Patients included in edgeR (patients with low number of nuclei have been excluded)
Observations_reference	Numbers of Patients included in edgeR (patients with low number of nuclei have been excluded)

## Sheet: control_LMNA
Gene	logFC	FDR	mean_exp_control	mean_exp_genotype	logCPM	F	PValue	FDR_plot	Region	annotation_level	cell_state	comparison	Observations_genotype	Observations_reference
NEURL2	4.12	0.0048	0.135	0	6.77	18.5	1.66e-05	2.32	RV	CELLSTATES	MO_VCAN	control_LMNA	7	9
ICAM1	4.09	0.00691	0.0959	0	6.75	17.6	2.74e-05	2.16	RV	CELLSTATES	MO_VCAN	control_LMNA	7	9
SERPING1	3.64	0.0286	0.0864	0	6.64	13.9	0.000196	1.54	RV	CELLSTATES	MO_VCAN	control_LMNA	7	9
AC087672.2	3.59	0.0352	0.0605	0	6.58	13.1	0.000297	1.45	RV	CELLSTATES	MO_VCAN	control_LMNA	7	9
CYFIP2	3.49	0.0469	0.0731	0	6.57	12	0.000527	1.33	RV	CELLSTATES	MO_VCAN	control_LMNA	7	9
GPC5	3.46	0.0456	0.0604	0	6.55	12.1	0.000494	1.34	RV	CELLSTATES	MO_VCAN	control_LMNA	7	9
MCTP2	3.4	0.0058	0.165	0.0068	7.26	18	2.15e-05	2.24	RV	CELLSTATES	MO_VCAN	control_LMNA	7	9
NUCB1	3.05	0.0456	0.105	0.0034	6.78	12.2	0.000488	1.34	RV	CELLSTATES	MO_VCAN	control_LMNA	7	9
AQP9	2.93	0.0112	0.183	0.0371	7.25	16.4	5.07e-05	1.95	RV	CELLSTATES	MO_VCAN	control_LMNA	7	9
S100A8	2.6	0.0415	0.17	0.0143	7.07	12.5	0.000397	1.38	RV	CELLSTATES	MO_VCAN	control_LMNA	7	9
NRP2	2.46	0.0292	0.192	0.0319	7.34	13.8	0.000205	1.54	RV	CELLSTATES	MO_VCAN	control_LMNA	7	9
PLTP	2.44	0.00361	0.401	0.0637	7.86	19.7	9.22e-06	2.44	RV	CELLSTATES	MO_VCAN	control_LMNA	7	9
HIVEP3	2.43	0.0206	0.251	0.0936	7.75	14.7	0.000126	1.69	RV	CELLSTATES	MO_VCAN	control_LMNA	7	9
MMP19	2.41	0.0145	0.397	0.0306	7.63	15.8	7.16e-05	1.84	RV	CELLSTATES	MO_VCAN	control_LMNA	7	9
SLC16A10	2.37	0.00136	0.736	0.25	8.47	23	1.66e-06	2.87	RV	CELLSTATES	MO_VCAN	control_LMNA	7	9
CD300E	2.29	0.0165	0.327	0.0917	7.93	15.4	8.82e-05	1.78	RV	CELLSTATES	MO_VCAN	control_LMNA	7	9
FLOT1	2.26	0.0187	0.257	0.0475	7.65	14.9	0.000111	1.73	RV	CELLSTATES	MO_VCAN	control_LMNA	7	9
EREG	2.02	0.0286	0.306	0.0836	7.81	13.9	0.000195	1.54	RV	CELLSTATES	MO_VCAN	control_LMNA	7	9
NRP1	2.01	0.0058	0.621	0.161	8.34	18	2.16e-05	2.24	RV	CELLSTATES	MO_VCAN	control_LMNA	7	9
PRKCA	2	0.00361	0.721	0.217	8.81	19.7	9.07e-06	2.44	RV	CELLSTATES	MO_VCAN	control_LMNA	7	9
ADGRE2	1.96	0.0037	0.737	0.223	8.74	19.2	1.21e-05	2.43	RV	CELLSTATES	MO_VCAN	control_LMNA	7	9
FAM20A	1.89	0.0336	0.372	0.112	7.98	13.3	0.000267	1.47	RV	CELLSTATES	MO_VCAN	control_LMNA	7	9
PPARD	1.86	0.0292	0.448	0.136	8.35	13.8	0.000202	1.54	RV	CELLSTATES	MO_VCAN	control_LMNA	7	9
TGFBI	1.83	0.00807	0.684	0.223	8.74	17.2	3.4e-05	2.09	RV	CELLSTATES	MO_VCAN	control_LMNA	7	9
CREM	1.82	0.0296	0.413	0.132	8.3	13.7	0.000215	1.53	RV	CELLSTATES	MO_VCAN	control_LMNA	7	9
FP236383.1	1.76	0.0456	0.424	0.139	8.21	12.2	0.00049	1.34	RV	CELLSTATES	MO_VCAN	control_LMNA	7	9
TYMP	1.76	0.0121	0.627	0.22	8.75	16.2	5.71e-05	1.92	RV	CELLSTATES	MO_VCAN	control_LMNA	7	9
EXT1	1.72	0.0037	1.21	0.408	9.3	19.2	1.21e-05	2.43	RV	CELLSTATES	MO_VCAN	control_LMNA	7	9
LRP4	1.71	0.0442	0.502	0.2	8.22	12.3	0.00046	1.35	RV	CELLSTATES	MO_VCAN	control_LMNA	7	9
MOB3A	1.71	0.0434	0.464	0.164	8.24	12.4	0.00044	1.36	RV	CELLSTATES	MO_VCAN	control_LMNA	7	9
EPB41L3	1.63	0.0112	0.916	0.381	9.16	16.4	5.02e-05	1.95	RV	CELLSTATES	MO_VCAN	control_LMNA	7	9
CD44	1.56	0.0348	0.705	0.311	8.69	13.1	0.00029	1.46	RV	CELLSTATES	MO_VCAN	control_LMNA	7	9
VCAN	1.52	0.00339	2.27	1.07	10.4	19.9	8.1e-06	2.47	RV	CELLSTATES	MO_VCAN	control_LMNA	7	9
DMXL2	1.51	0.0347	0.857	0.359	9.05	13.2	0.000283	1.46	RV	CELLSTATES	MO_VCAN	control_LMNA	7	9
SNX6	1.51	0.0432	0.754	0.304	8.8	12.4	0.000429	1.36	RV	CELLSTATES	MO_VCAN	control_LMNA	7	9
CEMIP2	1.49	0.041	0.749	0.333	8.85	12.6	0.000386	1.39	RV	CELLSTATES	MO_VCAN	control_LMNA	7	9

## Sheet: control_PKP2
Gene	logFC	FDR	mean_exp_control	mean_exp_genotype	logCPM	F	PValue	FDR_plot	Region	annotation_level	cell_state	comparison	Observations_genotype	Observations_reference
SORBS2	5.84	4.05e-06	0.19	0	7.2	38.1	6.82e-10	5.39	RV	CELLSTATES	MO_VCAN	control_PKP2	5	9
AC007952.4	4.14	0.0296	0.0372	0	6.43	14.2	0.000167	1.53	RV	CELLSTATES	MO_VCAN	control_PKP2	5	9
MEIS2	4.07	0.0236	0.0408	0	6.36	14.9	0.000115	1.63	RV	CELLSTATES	MO_VCAN	control_PKP2	5	9
HIVEP3	3.62	0.000136	0.251	0.0368	7.66	28.8	8.03e-08	3.87	RV	CELLSTATES	MO_VCAN	control_PKP2	5	9
PLAU	3.47	0.0266	0.069	0.00364	6.56	14.5	0.000141	1.58	RV	CELLSTATES	MO_VCAN	control_PKP2	5	9
TLE3	3.18	0.00638	0.147	0.0174	7.1	18.5	1.7e-05	2.2	RV	CELLSTATES	MO_VCAN	control_PKP2	5	9
SYNJ2	3.16	0.0321	0.0855	0.00756	6.65	13.9	0.000191	1.49	RV	CELLSTATES	MO_VCAN	control_PKP2	5	9
MCTP2	3.14	0.00558	0.165	0.0235	7.21	19.2	1.18e-05	2.25	RV	CELLSTATES	MO_VCAN	control_PKP2	5	9
FP236383.1	3.09	0.000208	0.424	0.0708	8.09	27.3	1.75e-07	3.68	RV	CELLSTATES	MO_VCAN	control_PKP2	5	9
SREBF1	3.07	0.00969	0.157	0.0151	7.04	17.2	3.3e-05	2.01	RV	CELLSTATES	MO_VCAN	control_PKP2	5	9
LDB3	2.88	0.0446	0.157	0.00784	6.8	12.8	0.000339	1.35	RV	CELLSTATES	MO_VCAN	control_PKP2	5	9
SORBS1	2.79	0.0366	0.176	0.0118	6.91	13.4	0.000249	1.44	RV	CELLSTATES	MO_VCAN	control_PKP2	5	9
FHL2	2.55	0.0132	0.396	0.0499	7.66	16.3	5.33e-05	1.88	RV	CELLSTATES	MO_VCAN	control_PKP2	5	9
ABLIM1	2.53	0.0256	0.292	0.0288	7.33	14.6	0.000134	1.59	RV	CELLSTATES	MO_VCAN	control_PKP2	5	9
NEBL	2.49	0.0492	0.137	0.0246	7.09	12.5	0.000418	1.31	RV	CELLSTATES	MO_VCAN	control_PKP2	5	9
CR1	2.32	0.00586	0.548	0.125	8.29	18.9	1.38e-05	2.23	RV	CELLSTATES	MO_VCAN	control_PKP2	5	9
ARMC2	2.31	0.0375	0.216	0.0643	7.4	13.3	0.000262	1.43	RV	CELLSTATES	MO_VCAN	control_PKP2	5	9
SLC16A10	2.18	0.0118	0.736	0.199	8.57	16.7	4.36e-05	1.93	RV	CELLSTATES	MO_VCAN	control_PKP2	5	9
SBNO2	2.15	0.0446	0.243	0.0802	7.53	12.8	0.00034	1.35	RV	CELLSTATES	MO_VCAN	control_PKP2	5	9
FAM20A	2.04	0.0329	0.372	0.109	7.96	13.8	0.000202	1.48	RV	CELLSTATES	MO_VCAN	control_PKP2	5	9
PRKCA	1.9	0.023	0.721	0.281	8.92	15	0.000108	1.64	RV	CELLSTATES	MO_VCAN	control_PKP2	5	9
RYR2	1.9	0.0189	1.04	0.188	8.9	15.6	7.94e-05	1.72	RV	CELLSTATES	MO_VCAN	control_PKP2	5	9
TGFBI	1.9	0.023	0.684	0.233	8.78	15.1	0.000104	1.64	RV	CELLSTATES	MO_VCAN	control_PKP2	5	9
SNX6	1.73	0.0461	0.754	0.26	8.81	12.7	0.000364	1.34	RV	CELLSTATES	MO_VCAN	control_PKP2	5	9

## Sheet: control_PVneg
Gene	logFC	FDR	mean_exp_control	mean_exp_genotype	logCPM	F	PValue	FDR_plot	Region	annotation_level	cell_state	comparison	Observations_genotype	Observations_reference
STAT4	5.02	0.0394	0.195	0	7.39	17	6.37e-05	1.4	RV	CELLSTATES	MO_VCAN	control_PVneg	4	9
AREG	5	0.00447	0.799	0.0179	8.72	25.6	1.23e-06	2.35	RV	CELLSTATES	MO_VCAN	control_PVneg	4	9
SLC16A10	4.16	0.00837	0.736	0.0285	8.62	23.2	3.56e-06	2.08	RV	CELLSTATES	MO_VCAN	control_PVneg	4	9
EREG	3.67	0.039	0.306	0.0156	7.94	17.2	5.66e-05	1.41	RV	CELLSTATES	MO_VCAN	control_PVneg	4	9
SLC2A3	3.43	0.0129	0.5	0.0263	8.46	21	9.85e-06	1.89	RV	CELLSTATES	MO_VCAN	control_PVneg	4	9

## Sheet: control_RBM20
Gene	logFC	FDR	mean_exp_control	mean_exp_genotype	logCPM	F	PValue	FDR_plot	Region	annotation_level	cell_state	comparison	Observations_genotype	Observations_reference
XIST	5.98	1.54e-05	0.723	0	8.51	35.5	2.6e-09	4.81	RV	CELLSTATES	MO_VCAN	control_RBM20	5	9

## Sheet: control_TTN
Gene	logFC	FDR	mean_exp_control	mean_exp_genotype	logCPM	F	PValue	FDR_plot	Region	annotation_level	cell_state	comparison	Observations_genotype	Observations_reference
EREG	5.8	8.36e-05	0.306	0	7.75	33.9	3.96e-08	4.08	RV	CELLSTATES	MO_VCAN	control_TTN	6	9
SLC16A10	4.44	5.46e-05	0.736	0.0172	8.44	35.2	2.16e-08	4.26	RV	CELLSTATES	MO_VCAN	control_TTN	6	9
MMP19	4.17	0.00409	0.397	0.0208	7.68	20.9	1.03e-05	2.39	RV	CELLSTATES	MO_VCAN	control_TTN	6	9
CD300E	3.79	0.00225	0.327	0.028	7.96	23	4.08e-06	2.65	RV	CELLSTATES	MO_VCAN	control_TTN	6	9
STAT4	3.66	0.0225	0.195	0.0128	7.3	16.2	9.28e-05	1.65	RV	CELLSTATES	MO_VCAN	control_TTN	6	9
FAM20A	3.61	0.00101	0.372	0.0323	7.95	26.1	1.03e-06	3	RV	CELLSTATES	MO_VCAN	control_TTN	6	9
TMC6	3.08	0.0427	0.174	0.028	7.41	13.9	0.000281	1.37	RV	CELLSTATES	MO_VCAN	control_TTN	6	9
AREG	2.96	0.00342	0.799	0.087	8.59	21.4	8.36e-06	2.47	RV	CELLSTATES	MO_VCAN	control_TTN	6	9
GK	2.74	0.00946	0.398	0.0662	8.23	18.4	3.21e-05	2.02	RV	CELLSTATES	MO_VCAN	control_TTN	6	9
EIF5B	2.66	0.0375	0.25	0.0405	7.58	14.4	0.000219	1.43	RV	CELLSTATES	MO_VCAN	control_TTN	6	9
ADGRE2	2.6	0.00242	0.737	0.138	8.76	22.7	4.59e-06	2.62	RV	CELLSTATES	MO_VCAN	control_TTN	6	9
CREM	2.24	0.0277	0.413	0.132	8.33	15.5	0.000129	1.56	RV	CELLSTATES	MO_VCAN	control_TTN	6	9
FCN1	2.14	0.032	0.478	0.146	8.44	15.1	0.000159	1.5	RV	CELLSTATES	MO_VCAN	control_TTN	6	9
THBS1	2.12	0.00624	0.906	0.269	9.01	19.6	1.92e-05	2.2	RV	CELLSTATES	MO_VCAN	control_TTN	6	9
TYMP	2.07	0.0129	0.627	0.217	8.78	17.6	4.8e-05	1.89	RV	CELLSTATES	MO_VCAN	control_TTN	6	9
SLC2A3	1.89	0.0441	0.5	0.183	8.43	13.6	0.000327	1.36	RV	CELLSTATES	MO_VCAN	control_TTN	6	9
PRKCA	1.8	0.0375	0.721	0.262	8.9	14.4	0.000214	1.43	RV	CELLSTATES	MO_VCAN	control_TTN	6	9
EXT1	1.56	0.0375	1.21	0.499	9.41	14.4	0.000219	1.43	RV	CELLSTATES	MO_VCAN	control_TTN	6	9
DOCK4	1.46	0.0375	1.63	0.69	9.92	14.4	0.000218	1.43	RV	CELLSTATES	MO_VCAN	control_TTN	6	9
CMIP	1.31	0.0428	1.95	0.945	10.2	13.7	0.000307	1.37	RV	CELLSTATES	MO_VCAN	control_TTN	6	9
