# Supplementary material for: Pathogenic variants damage cell composition and single cell transcription in cardiomyopathies
Source: Science. Author manuscript; Available in PMC 2022 Oct 3. (PMC9528698; doi:10.1126/science.abo1984)
Supplement: Supp table 45.19 [file NIHMS1835045-supplement-Supp_table_45_19.xlsx]

## Sheet: Index
Column name	Description
Gene	Gene symbol, Ensembl 84
logFC	log2-fold change
FDR	False discovery rate; FDR is the PValue after (by default) Benjamini-Hochberg correction.
mean_exp_control	Mean expression values across controls
mean_exp_genotype	Mean expression values across disease samples
logCPM	logCPM is the average expression of all pseudobulked samples for that particular gene across all samples on the log2-scale expressed in counts per million (cpm, as calculated by edgeR after normalization).
F	Output of quasi-likelihood F-test
PValue	PValue is the nominal p-value derived from F
FDR_plot	-log10(False discovery rate)
Region	Studied region (LV or RV)
annotation_level	Cell-type or cell-state
cell_state/state	Specification which cell-type or state was analysed
comparison	Specification control_GENOTYPE
Observations_genotype	Numbers of Patients included in edgeR (patients with low number of nuclei have been excluded)
Observations_reference	Numbers of Patients included in edgeR (patients with low number of nuclei have been excluded)

## Sheet: LMNA_control
Gene	logFC	FDR	mean_exp_control	mean_exp_genotype	logCPM	F	PValue	FDR_plot	Region	annotation_level	cell_state	comparison	Observations_genotype	Observations_reference
PDK4	6.57	3.02e-22	0.0437	6.61	11	113	2.29e-26	21.5	RV	CELLSTATES	MP_ISG	control_LMNA	6	3
ZBTB16	6.03	5.22e-16	0.0611	4.01	10.3	82.3	1.19e-19	15.3	RV	CELLSTATES	MP_ISG	control_LMNA	6	3
ST6GALNAC3	5.76	0.00312	0	0.5	7.92	20.2	6.86e-06	2.51	RV	CELLSTATES	MP_ISG	control_LMNA	6	3
XIST	4.6	2.87e-06	0.0667	1.5	9.03	36	1.96e-09	5.54	RV	CELLSTATES	MP_ISG	control_LMNA	6	3
GLIS3	4.33	3.75e-05	0.0556	1.34	8.91	30.3	3.69e-08	4.43	RV	CELLSTATES	MP_ISG	control_LMNA	6	3
SORT1	4.01	0.0131	0.0159	0.538	7.94	16.5	4.8e-05	1.88	RV	CELLSTATES	MP_ISG	control_LMNA	6	3
DEPTOR	3.99	0.000586	0.0667	0.919	8.51	24	9.77e-07	3.23	RV	CELLSTATES	MP_ISG	control_LMNA	6	3
FKBP5	3.86	4.8e-21	1.1	14.4	12.2	106	7.26e-25	20.3	RV	CELLSTATES	MP_ISG	control_LMNA	6	3
CSGALNACT1	3.57	6.03e-12	0.644	5.79	10.9	63.3	1.83e-15	11.2	RV	CELLSTATES	MP_ISG	control_LMNA	6	3
NHSL1	3.5	7.47e-09	0.353	3.8	10.3	48.7	3.02e-12	8.13	RV	CELLSTATES	MP_ISG	control_LMNA	6	3
OGFRL1	3.38	0.00089	0.122	1.04	8.75	23.1	1.55e-06	3.05	RV	CELLSTATES	MP_ISG	control_LMNA	6	3
TBC1D16	3.25	0.00878	0.0944	0.724	8.33	17.5	2.87e-05	2.06	RV	CELLSTATES	MP_ISG	control_LMNA	6	3
CPM	2.97	7.47e-09	0.792	5.87	10.9	48.5	3.39e-12	8.13	RV	CELLSTATES	MP_ISG	control_LMNA	6	3
SLC1A3	2.94	3.92e-08	0.698	4.99	10.8	44.9	2.08e-11	7.41	RV	CELLSTATES	MP_ISG	control_LMNA	6	3
CCND3	2.85	0.000435	0.255	1.77	9.3	24.6	6.91e-07	3.36	RV	CELLSTATES	MP_ISG	control_LMNA	6	3
NBEA	2.7	0.0498	0.0984	0.71	8.27	13.2	0.000279	1.3	RV	CELLSTATES	MP_ISG	control_LMNA	6	3
ELL2	2.6	0.00818	0.209	1.17	8.92	18	2.26e-05	2.09	RV	CELLSTATES	MP_ISG	control_LMNA	6	3
INSR	2.3	0.0444	0.18	1.01	8.76	13.6	0.000224	1.35	RV	CELLSTATES	MP_ISG	control_LMNA	6	3
MPPED2	2.11	0.0131	0.443	1.79	9.41	16.5	4.94e-05	1.88	RV	CELLSTATES	MP_ISG	control_LMNA	6	3
HCLS1	2.09	0.0131	0.51	1.79	9.41	16.4	5.04e-05	1.88	RV	CELLSTATES	MP_ISG	control_LMNA	6	3
FMN1	2.03	1.6e-05	2.38	8.59	11.6	32.1	1.45e-08	4.8	RV	CELLSTATES	MP_ISG	control_LMNA	6	3
IRAK3	2.03	0.0236	0.472	1.6	9.32	15.1	0.000104	1.63	RV	CELLSTATES	MP_ISG	control_LMNA	6	3
CHKA	1.98	0.0463	0.456	1.42	9.18	13.5	0.000242	1.33	RV	CELLSTATES	MP_ISG	control_LMNA	6	3
SRGAP1	1.82	0.0204	0.871	2.38	9.85	15.4	8.48e-05	1.69	RV	CELLSTATES	MP_ISG	control_LMNA	6	3
MAN1A1	1.8	0.000126	3.47	10	11.8	27.6	1.53e-07	3.9	RV	CELLSTATES	MP_ISG	control_LMNA	6	3
CD163	1.77	0.000938	2.2	6.65	11.2	22.9	1.7e-06	3.03	RV	CELLSTATES	MP_ISG	control_LMNA	6	3
ELMO1	1.77	0.000308	2.95	8.82	11.6	25.5	4.43e-07	3.51	RV	CELLSTATES	MP_ISG	control_LMNA	6	3
SRGAP2	1.75	0.00818	1.15	3.84	10.5	18.1	2.1e-05	2.09	RV	CELLSTATES	MP_ISG	control_LMNA	6	3
SRGAP2B	1.71	0.0444	0.658	2.25	9.81	13.6	0.000227	1.35	RV	CELLSTATES	MP_ISG	control_LMNA	6	3
MERTK	1.69	0.00857	1.6	4.33	10.7	17.6	2.72e-05	2.07	RV	CELLSTATES	MP_ISG	control_LMNA	6	3
TBXAS1	1.58	0.0278	1.74	3.57	10.4	14.6	0.00013	1.56	RV	CELLSTATES	MP_ISG	control_LMNA	6	3
MRC1	1.5	0.00326	3.95	9.43	11.8	20.1	7.41e-06	2.49	RV	CELLSTATES	MP_ISG	control_LMNA	6	3
PDGFC	1.49	0.0492	1.56	3.69	10.5	13.3	0.000264	1.31	RV	CELLSTATES	MP_ISG	control_LMNA	6	3

## Sheet: PKP2_control
Gene	logFC	FDR	mean_exp_control	mean_exp_genotype	logCPM	F	PValue	FDR_plot	Region	annotation_level	cell_state	comparison	Observations_genotype	Observations_reference
PDK4	7.1	9.31e-22	0.0437	6.7	11.1	111	7e-26	21	RV	CELLSTATES	MP_ISG	control_PKP2	5	3
ST6GALNAC3	6.42	0.000438	0	0.546	7.88	24.9	5.92e-07	3.36	RV	CELLSTATES	MP_ISG	control_PKP2	5	3
ZBTB16	6.19	1.29e-14	0.0611	3.98	10.3	76	2.92e-18	13.9	RV	CELLSTATES	MP_ISG	control_PKP2	5	3
PRMT9	5.64	0.0246	0	0.276	7.12	15.4	8.73e-05	1.61	RV	CELLSTATES	MP_ISG	control_PKP2	5	3
GLIS3	5.17	3.64e-08	0.0556	1.69	9.21	45.7	1.37e-11	7.44	RV	CELLSTATES	MP_ISG	control_PKP2	5	3
DEPTOR	4.02	0.00103	0.0667	0.778	8.29	23.2	1.48e-06	2.99	RV	CELLSTATES	MP_ISG	control_PKP2	5	3
PLXNA2	4.02	0.0246	0.0159	0.407	7.46	15.4	8.59e-05	1.61	RV	CELLSTATES	MP_ISG	control_PKP2	5	3
OGFRL1	3.94	2.03e-05	0.122	1.44	9.04	31.8	1.68e-08	4.69	RV	CELLSTATES	MP_ISG	control_PKP2	5	3
FKBP5	3.88	8.6e-15	1.1	14.2	12.2	77.6	1.29e-18	14.1	RV	CELLSTATES	MP_ISG	control_PKP2	5	3
ARRDC2	3.87	0.0453	0.0278	0.438	7.64	13.7	0.000211	1.34	RV	CELLSTATES	MP_ISG	control_PKP2	5	3
ELL2	3.85	2.18e-07	0.209	2.26	9.67	41.6	1.15e-10	6.66	RV	CELLSTATES	MP_ISG	control_PKP2	5	3
CSGALNACT1	3.41	2.21e-08	0.644	5.5	10.9	47.1	6.64e-12	7.66	RV	CELLSTATES	MP_ISG	control_PKP2	5	3
NHSL1	3.4	7.63e-07	0.353	3.21	10.1	38.6	5.16e-10	6.12	RV	CELLSTATES	MP_ISG	control_PKP2	5	3
SGK1	3.33	0.043	0.0667	0.435	7.59	13.9	0.000197	1.37	RV	CELLSTATES	MP_ISG	control_PKP2	5	3
FAM117B	3.26	0.0153	0.077	0.61	8.02	16.7	4.37e-05	1.82	RV	CELLSTATES	MP_ISG	control_PKP2	5	3
ARRDC3	3.21	0.00581	0.128	0.736	8.25	19.1	1.22e-05	2.24	RV	CELLSTATES	MP_ISG	control_PKP2	5	3
INSR	3.16	0.00026	0.18	1.57	9.2	26.1	3.32e-07	3.59	RV	CELLSTATES	MP_ISG	control_PKP2	5	3
DUSP1	3.02	0.0164	0.0992	0.66	8.1	16.5	4.93e-05	1.79	RV	CELLSTATES	MP_ISG	control_PKP2	5	3
RCAN1	3.02	0.00173	0.206	1.31	8.97	22.1	2.6e-06	2.76	RV	CELLSTATES	MP_ISG	control_PKP2	5	3
CPM	2.99	4.35e-07	0.792	6.23	11	39.9	2.61e-10	6.36	RV	CELLSTATES	MP_ISG	control_PKP2	5	3
FGL2	2.88	0.0326	0.117	0.602	8	14.6	0.000133	1.49	RV	CELLSTATES	MP_ISG	control_PKP2	5	3
TSC22D3	2.75	0.0307	0.139	0.816	8.41	14.8	0.000122	1.51	RV	CELLSTATES	MP_ISG	control_PKP2	5	3
CCND3	2.73	0.00464	0.255	1.41	9.07	19.8	8.71e-06	2.33	RV	CELLSTATES	MP_ISG	control_PKP2	5	3
SLC1A3	2.68	4.1e-05	0.698	4.54	10.6	30.3	3.7e-08	4.39	RV	CELLSTATES	MP_ISG	control_PKP2	5	3
ATP1B3	2.6	0.00337	0.32	1.54	9.22	20.5	5.83e-06	2.47	RV	CELLSTATES	MP_ISG	control_PKP2	5	3
FMN1	2.43	4.06e-06	2.38	10.6	11.9	35.2	3.05e-09	5.39	RV	CELLSTATES	MP_ISG	control_PKP2	5	3
HERPUD1	2.43	0.00582	0.385	1.6	9.29	19.1	1.27e-05	2.24	RV	CELLSTATES	MP_ISG	control_PKP2	5	3
LHFPL6	2.32	0.0181	0.34	1.41	9.07	16.2	5.73e-05	1.74	RV	CELLSTATES	MP_ISG	control_PKP2	5	3
CHKA	2.29	0.0143	0.456	1.52	9.2	16.9	3.97e-05	1.85	RV	CELLSTATES	MP_ISG	control_PKP2	5	3
MPPED2	2.24	0.0164	0.443	1.61	9.28	16.5	4.79e-05	1.79	RV	CELLSTATES	MP_ISG	control_PKP2	5	3
IRAK3	2.16	0.0246	0.472	1.52	9.23	15.3	9.4e-05	1.61	RV	CELLSTATES	MP_ISG	control_PKP2	5	3
SRGAP2B	2.12	0.00937	0.658	2.72	9.99	17.9	2.32e-05	2.03	RV	CELLSTATES	MP_ISG	control_PKP2	5	3
MRC1	2.1	6.87e-05	3.95	12.6	12.2	29	7.23e-08	4.16	RV	CELLSTATES	MP_ISG	control_PKP2	5	3
SH3BP5	2.09	0.0326	0.528	1.44	9.17	14.6	0.000135	1.49	RV	CELLSTATES	MP_ISG	control_PKP2	5	3
MAN1A1	2.03	0.000226	3.47	11.4	12	26.4	2.72e-07	3.65	RV	CELLSTATES	MP_ISG	control_PKP2	5	3
SRGAP2	2	0.0059	1.15	4.2	10.6	19	1.33e-05	2.23	RV	CELLSTATES	MP_ISG	control_PKP2	5	3
CD163	1.96	0.00186	2.2	7.25	11.3	21.9	2.93e-06	2.73	RV	CELLSTATES	MP_ISG	control_PKP2	5	3
CELF2	1.88	0.00659	1.76	5.29	10.9	18.7	1.54e-05	2.18	RV	CELLSTATES	MP_ISG	control_PKP2	5	3
ELMO1	1.69	0.0133	2.95	7.1	11.4	17.1	3.5e-05	1.88	RV	CELLSTATES	MP_ISG	control_PKP2	5	3
TBXAS1	1.68	0.0388	1.74	3.74	10.5	14.2	0.000166	1.41	RV	CELLSTATES	MP_ISG	control_PKP2	5	3
FOXN3	1.62	0.0253	2.45	6.07	11.2	15.2	9.88e-05	1.6	RV	CELLSTATES	MP_ISG	control_PKP2	5	3

## Sheet: PVneg_control
Gene	logFC	FDR	mean_exp_control	mean_exp_genotype	logCPM	F	PValue	FDR_plot	Region	annotation_level	cell_state	comparison	Observations_genotype	Observations_reference
PDK4	5.29	3.29e-05	0.0437	2.62	9.71	33.3	7.76e-09	4.48	RV	CELLSTATES	MP_ISG	control_PVneg	3	3
ZBTB16	5.16	7.27e-05	0.0611	2.05	9.34	31.2	2.29e-08	4.14	RV	CELLSTATES	MP_ISG	control_PVneg	3	3
DEPTOR	4.32	0.0155	0.0667	1.07	8.44	20.1	7.3e-06	1.81	RV	CELLSTATES	MP_ISG	control_PVneg	3	3
FKBP5	3.57	8.92e-07	1.1	11.4	11.7	42.5	7.02e-11	6.05	RV	CELLSTATES	MP_ISG	control_PVneg	3	3
CSGALNACT1	3.16	0.0016	0.644	4.19	10.3	24.8	6.31e-07	2.79	RV	CELLSTATES	MP_ISG	control_PVneg	3	3

## Sheet: RBM20_control
Gene	logFC	FDR	mean_exp_control	mean_exp_genotype	logCPM	F	PValue	FDR_plot	Region	annotation_level	cell_state	comparison	Observations_genotype	Observations_reference
PDK4	5.94	3.99e-08	0.0437	3.05	9.78	47.3	6.06e-12	7.4	RV	CELLSTATES	MP_ISG	control_RBM20	3	3
ZBTB16	5.52	3.01e-06	0.0611	2.15	9.33	37.5	9.15e-10	5.52	RV	CELLSTATES	MP_ISG	control_RBM20	3	3
DEPTOR	4.15	0.0131	0.0667	0.881	8.27	18.7	1.5e-05	1.88	RV	CELLSTATES	MP_ISG	control_RBM20	3	3
OGFRL1	3.99	0.00411	0.122	1.35	8.88	21.9	2.81e-06	2.39	RV	CELLSTATES	MP_ISG	control_RBM20	3	3
FKBP5	3.69	1.27e-08	1.1	10.8	11.6	50.9	9.65e-13	7.9	RV	CELLSTATES	MP_ISG	control_RBM20	3	3
PDE7B	3.18	0.00566	0.313	2.33	9.59	20.9	4.73e-06	2.25	RV	CELLSTATES	MP_ISG	control_RBM20	3	3
CSGALNACT1	3.15	0.00213	0.644	3.49	10.1	23.4	1.3e-06	2.67	RV	CELLSTATES	MP_ISG	control_RBM20	3	3
SLC1A3	3.02	0.000782	0.698	4.69	10.5	25.9	3.56e-07	3.11	RV	CELLSTATES	MP_ISG	control_RBM20	3	3
MPPED2	2.74	0.0326	0.443	2.28	9.59	16.5	4.95e-05	1.49	RV	CELLSTATES	MP_ISG	control_RBM20	3	3
CPM	2.55	0.021	0.792	3.74	10.2	17.5	2.88e-05	1.68	RV	CELLSTATES	MP_ISG	control_RBM20	3	3

## Sheet: TTN_control
Gene	logFC	FDR	mean_exp_control	mean_exp_genotype	logCPM	F	PValue	FDR_plot	Region	annotation_level	cell_state	comparison	Observations_genotype	Observations_reference
ZBTB16	6.19	2.06e-14	0.0611	4.3	10.2	75.9	3e-18	13.7	RV	CELLSTATES	MP_ISG	control_TTN	4	3
ST6GALNAC3	6.02	0.00149	0	0.619	7.83	22.9	1.74e-06	2.83	RV	CELLSTATES	MP_ISG	control_TTN	4	3
PDK4	5.73	2.33e-11	0.0437	3.27	9.84	61.2	5.08e-15	10.6	RV	CELLSTATES	MP_ISG	control_TTN	4	3
GLIS3	5	3.22e-07	0.0556	1.76	9.09	40.9	1.64e-10	6.49	RV	CELLSTATES	MP_ISG	control_TTN	4	3
FKBP5	3.94	7.34e-16	1.1	14.6	12	83.9	5.34e-20	15.1	RV	CELLSTATES	MP_ISG	control_TTN	4	3
XIST	3.91	0.0032	0.0667	0.877	8.25	20.9	4.89e-06	2.49	RV	CELLSTATES	MP_ISG	control_TTN	4	3
DEPTOR	3.6	0.0179	0.0667	0.667	7.97	16.6	4.68e-05	1.75	RV	CELLSTATES	MP_ISG	control_TTN	4	3
OGFRL1	3.55	0.00153	0.122	1.15	8.65	22.7	1.89e-06	2.81	RV	CELLSTATES	MP_ISG	control_TTN	4	3
CSGALNACT1	3.51	8.62e-09	0.644	5.54	10.6	48.6	3.14e-12	8.06	RV	CELLSTATES	MP_ISG	control_TTN	4	3
CPM	3.32	6.39e-09	0.792	6.92	11	49.6	1.86e-12	8.19	RV	CELLSTATES	MP_ISG	control_TTN	4	3
GPR34	2.98	0.00335	0.182	1.38	8.87	20.7	5.37e-06	2.47	RV	CELLSTATES	MP_ISG	control_TTN	4	3
CCND3	2.94	0.00156	0.255	1.72	9.11	22.6	2.05e-06	2.81	RV	CELLSTATES	MP_ISG	control_TTN	4	3
SLC1A3	2.94	3.32e-06	0.698	4.79	10.5	36	1.93e-09	5.48	RV	CELLSTATES	MP_ISG	control_TTN	4	3
NHSL1	2.8	0.000792	0.353	2.34	9.51	24.3	8.06e-07	3.1	RV	CELLSTATES	MP_ISG	control_TTN	4	3
TSC22D3	2.8	0.0348	0.139	0.875	8.34	14.8	0.000121	1.46	RV	CELLSTATES	MP_ISG	control_TTN	4	3
FAR2	2.79	0.00367	0.202	1.62	9.08	20.3	6.68e-06	2.44	RV	CELLSTATES	MP_ISG	control_TTN	4	3
INSR	2.64	0.0149	0.18	1.48	8.91	17	3.69e-05	1.83	RV	CELLSTATES	MP_ISG	control_TTN	4	3
MPPED2	2.41	0.00698	0.443	2.15	9.44	18.9	1.37e-05	2.16	RV	CELLSTATES	MP_ISG	control_TTN	4	3
PDE7B	2.38	0.0235	0.313	1.57	9.08	16	6.32e-05	1.63	RV	CELLSTATES	MP_ISG	control_TTN	4	3
FMN1	2.36	1.2e-05	2.38	9.71	11.6	33.1	8.73e-09	4.92	RV	CELLSTATES	MP_ISG	control_TTN	4	3
CD163	2.27	5.61e-05	2.2	8.73	11.4	29.9	4.49e-08	4.25	RV	CELLSTATES	MP_ISG	control_TTN	4	3
IRAK3	2.2	0.0307	0.472	1.73	9.21	15.1	0.0001	1.51	RV	CELLSTATES	MP_ISG	control_TTN	4	3
PIAS2	2.12	0.0468	0.441	1.72	9.21	14.1	0.000177	1.33	RV	CELLSTATES	MP_ISG	control_TTN	4	3
MAN1A1	1.96	0.000792	3.47	10.2	11.7	24.4	7.78e-07	3.1	RV	CELLSTATES	MP_ISG	control_TTN	4	3
PDGFC	1.87	0.0149	1.56	4.46	10.5	17	3.65e-05	1.83	RV	CELLSTATES	MP_ISG	control_TTN	4	3
TBXAS1	1.8	0.0353	1.74	3.79	10.3	14.7	0.000126	1.45	RV	CELLSTATES	MP_ISG	control_TTN	4	3
ELMO1	1.77	0.00725	2.95	7.77	11.3	18.8	1.48e-05	2.14	RV	CELLSTATES	MP_ISG	control_TTN	4	3
MERTK	1.73	0.0401	1.6	4.08	10.4	14.4	0.000146	1.4	RV	CELLSTATES	MP_ISG	control_TTN	4	3
MRC1	1.72	0.00522	3.95	10.3	11.7	19.5	9.88e-06	2.28	RV	CELLSTATES	MP_ISG	control_TTN	4	3
