# Supplementary material for: Pathogenic variants damage cell composition and single cell transcription in cardiomyopathies
Source: Science. Author manuscript; Available in PMC 2022 Oct 3. (PMC9528698; doi:10.1126/science.abo1984)
Supplement: Supp table 45.20 [file NIHMS1835045-supplement-Supp_table_45_20.xlsx]

## Sheet: Index
Column name	Description
Gene	Gene symbol, Ensembl 84
logFC	log2-fold change
FDR	False discovery rate; FDR is the PValue after (by default) Benjamini-Hochberg correction.
mean_exp_control	Mean expression values across controls
mean_exp_genotype	Mean expression values across disease samples
logCPM	logCPM is the average expression of all pseudobulked samples for that particular gene across all samples on the log2-scale expressed in counts per million (cpm, as calculated by edgeR after normalization).
F	Output of quasi-likelihood F-test
PValue	PValue is the nominal p-value derived from F
FDR_plot	-log10(False discovery rate)
Region	Studied region (LV or RV)
annotation_level	Cell-type or cell-state
cell_state/state	Specification which cell-type or state was analysed
comparison	Specification control_GENOTYPE
Observations_genotype	Numbers of Patients included in edgeR (patients with low number of nuclei have been excluded)
Observations_reference	Numbers of Patients included in edgeR (patients with low number of nuclei have been excluded)

## Sheet: control_LMNA
Gene	logFC	FDR	mean_exp_control	mean_exp_genotype	logCPM	F	PValue	FDR_plot	Region	annotation_level	cell_state	comparison	Observations_genotype	Observations_reference
SLC2A3	6.5	1.38e-06	0.602	0.1	7.7	37.7	8.38e-10	5.86	RV	CELLSTATES	MP_ISG	control_LMNA	6	3
CCL2	6.01	0.000175	0.281	0	7.04	26.7	2.33e-07	3.76	RV	CELLSTATES	MP_ISG	control_LMNA	6	3
C5orf17	5.98	0.000308	0.324	0.133	7.34	25.4	4.66e-07	3.51	RV	CELLSTATES	MP_ISG	control_LMNA	6	3
CCL8	5.85	1.57e-05	0.556	0.0333	7.48	32.3	1.31e-08	4.8	RV	CELLSTATES	MP_ISG	control_LMNA	6	3
GRXCR2	5.03	0.00223	0.111	0	6.67	21	4.63e-06	2.65	RV	CELLSTATES	MP_ISG	control_LMNA	6	3
STAT4	4.99	0.00818	0.361	0.0217	6.95	18	2.23e-05	2.09	RV	CELLSTATES	MP_ISG	control_LMNA	6	3
DAG1	4.82	0.0131	0.156	0	6.73	16.4	5.04e-05	1.88	RV	CELLSTATES	MP_ISG	control_LMNA	6	3
CXCL10	4.79	0.000175	0.333	0.00725	7.4	26.7	2.39e-07	3.76	RV	CELLSTATES	MP_ISG	control_LMNA	6	3
RAD54L2	4.54	0.0238	0.356	0.0435	7.05	15	0.000106	1.62	RV	CELLSTATES	MP_ISG	control_LMNA	6	3
KITLG	4.53	0.0444	0.192	0	6.72	13.6	0.000229	1.35	RV	CELLSTATES	MP_ISG	control_LMNA	6	3
TMEM163	4.49	0.00857	0.333	0.0725	7.12	17.6	2.7e-05	2.07	RV	CELLSTATES	MP_ISG	control_LMNA	6	3
ABCG1	4.2	0.0416	0.349	0.0217	7.01	13.8	0.000201	1.38	RV	CELLSTATES	MP_ISG	control_LMNA	6	3
KIFC3	4.19	0.00818	0.475	0.0111	7.12	17.9	2.29e-05	2.09	RV	CELLSTATES	MP_ISG	control_LMNA	6	3
WARS	4.13	0.0176	0.294	0.00725	7.01	15.8	7.21e-05	1.75	RV	CELLSTATES	MP_ISG	control_LMNA	6	3
S100A4	4.07	0.0128	0.377	0.0185	7.07	16.6	4.54e-05	1.89	RV	CELLSTATES	MP_ISG	control_LMNA	6	3
AC107068.2	4.02	0.0304	0.198	0.0119	6.95	14.4	0.000145	1.52	RV	CELLSTATES	MP_ISG	control_LMNA	6	3
CD38	3.98	0.0498	0.262	0.00725	6.91	13.2	0.000275	1.3	RV	CELLSTATES	MP_ISG	control_LMNA	6	3
ADGRE2	3.97	0.00857	0.498	0.0472	7.23	17.7	2.62e-05	2.07	RV	CELLSTATES	MP_ISG	control_LMNA	6	3
NEURL2	3.96	0.0152	0.523	0.0725	7.46	16.1	6.09e-05	1.82	RV	CELLSTATES	MP_ISG	control_LMNA	6	3
CACNA1C	3.74	0.0205	0.287	0.025	7.14	15.4	8.71e-05	1.69	RV	CELLSTATES	MP_ISG	control_LMNA	6	3
HIVEP3	3.73	0.0132	0.525	0.0256	7.26	16.4	5.2e-05	1.88	RV	CELLSTATES	MP_ISG	control_LMNA	6	3
HSPB1	3.56	0.0244	0.222	0.0211	7.14	14.9	0.000111	1.61	RV	CELLSTATES	MP_ISG	control_LMNA	6	3
HIVEP1	3.49	0.01	0.671	0.0375	7.43	17.2	3.41e-05	2	RV	CELLSTATES	MP_ISG	control_LMNA	6	3
FHL2	3.37	0.00818	0.484	0.0449	7.49	18.1	2.15e-05	2.09	RV	CELLSTATES	MP_ISG	control_LMNA	6	3
FAM20A	3.13	3.11e-06	2.73	0.228	8.92	35.7	2.36e-09	5.51	RV	CELLSTATES	MP_ISG	control_LMNA	6	3
IL4R	3.08	0.0265	0.629	0.0745	7.6	14.8	0.000122	1.58	RV	CELLSTATES	MP_ISG	control_LMNA	6	3
USP9Y	2.96	0.0471	0.639	0.0496	7.39	13.4	0.00025	1.33	RV	CELLSTATES	MP_ISG	control_LMNA	6	3
CTSL	2.91	0.00121	1.41	0.156	8.16	22.3	2.29e-06	2.92	RV	CELLSTATES	MP_ISG	control_LMNA	6	3
CR1	2.89	0.00212	1.15	0.179	8.27	21.2	4.17e-06	2.67	RV	CELLSTATES	MP_ISG	control_LMNA	6	3
PLTP	2.72	4.02e-05	3.16	0.457	9.18	30	4.26e-08	4.4	RV	CELLSTATES	MP_ISG	control_LMNA	6	3
EPB41L3	2.59	5.27e-05	2.81	0.394	9.08	29.4	5.98e-08	4.28	RV	CELLSTATES	MP_ISG	control_LMNA	6	3
LINC00278	2.59	0.00223	1.21	0.2	8.42	20.9	4.73e-06	2.65	RV	CELLSTATES	MP_ISG	control_LMNA	6	3
RNF150	2.48	0.0043	1.8	0.235	8.49	19.5	1.01e-05	2.37	RV	CELLSTATES	MP_ISG	control_LMNA	6	3
CREM	2.42	0.0236	1.07	0.18	8.04	15.1	0.000103	1.63	RV	CELLSTATES	MP_ISG	control_LMNA	6	3
TGFBI	2.31	0.00748	1.52	0.325	8.52	18.4	1.81e-05	2.13	RV	CELLSTATES	MP_ISG	control_LMNA	6	3
RYR2	2.2	0.00857	1.03	0.345	8.6	17.6	2.71e-05	2.07	RV	CELLSTATES	MP_ISG	control_LMNA	6	3
PTPRE	2.17	0.00857	1.67	0.375	8.7	17.7	2.55e-05	2.07	RV	CELLSTATES	MP_ISG	control_LMNA	6	3
CTSC	1.99	0.00878	1.96	0.431	8.99	17.5	2.92e-05	2.06	RV	CELLSTATES	MP_ISG	control_LMNA	6	3
CEMIP2	1.97	0.0498	1.32	0.315	8.5	13.2	0.000274	1.3	RV	CELLSTATES	MP_ISG	control_LMNA	6	3
FGF13	1.83	0.0443	1.68	0.527	8.97	13.7	0.000218	1.35	RV	CELLSTATES	MP_ISG	control_LMNA	6	3
LGMN	1.67	0.0123	3.56	0.924	9.76	16.8	4.27e-05	1.91	RV	CELLSTATES	MP_ISG	control_LMNA	6	3

## Sheet: control_PKP2
Gene	logFC	FDR	mean_exp_control	mean_exp_genotype	logCPM	F	PValue	FDR_plot	Region	annotation_level	cell_state	comparison	Observations_genotype	Observations_reference
CXCL10	7.55	1.25e-07	0.333	0	7.08	43	5.62e-11	6.9	RV	CELLSTATES	MP_ISG	control_PKP2	5	3
C8orf37-AS1	7.17	0.043	0.283	0.0439	6.69	13.9	0.000195	1.37	RV	CELLSTATES	MP_ISG	control_PKP2	5	3
MARS	7.01	0.0187	0.366	0.0293	6.74	16.1	6.04e-05	1.73	RV	CELLSTATES	MP_ISG	control_PKP2	5	3
KIFC3	6.66	0.00581	0.475	0.0195	6.87	19.2	1.2e-05	2.24	RV	CELLSTATES	MP_ISG	control_PKP2	5	3
LMTK2	6.42	0.034	0.228	0	6.23	14.5	0.000143	1.47	RV	CELLSTATES	MP_ISG	control_PKP2	5	3
CCL8	5.79	6.87e-05	0.556	0	7.15	29.1	6.81e-08	4.16	RV	CELLSTATES	MP_ISG	control_PKP2	5	3
CCL2	5.06	0.00367	0.281	0	6.7	20.3	6.62e-06	2.44	RV	CELLSTATES	MP_ISG	control_PKP2	5	3
AC107068.2	4.92	0.00475	0.198	0	6.54	19.7	9.29e-06	2.32	RV	CELLSTATES	MP_ISG	control_PKP2	5	3
GRXCR2	4.17	0.0139	0.111	0	6.28	17	3.77e-05	1.86	RV	CELLSTATES	MP_ISG	control_PKP2	5	3
ADGRE2	4.12	0.0246	0.498	0.0174	6.88	15.3	9.4e-05	1.61	RV	CELLSTATES	MP_ISG	control_PKP2	5	3
RYR2	3.68	0.000215	1.03	0.114	8.18	26.7	2.42e-07	3.67	RV	CELLSTATES	MP_ISG	control_PKP2	5	3
LILRB4	3.62	0.0075	0.737	0.0977	7.64	18.4	1.8e-05	2.12	RV	CELLSTATES	MP_ISG	control_PKP2	5	3
SLC2A3	2.59	0.0392	0.602	0.127	7.63	14.1	0.000171	1.41	RV	CELLSTATES	MP_ISG	control_PKP2	5	3
CR1	2.47	0.0246	1.15	0.197	8.13	15.4	8.66e-05	1.61	RV	CELLSTATES	MP_ISG	control_PKP2	5	3
FAM20A	2.4	0.00206	2.73	0.405	8.98	21.6	3.41e-06	2.69	RV	CELLSTATES	MP_ISG	control_PKP2	5	3
MYL2	2.34	0.0246	0.988	0.355	8.72	15.5	8.33e-05	1.61	RV	CELLSTATES	MP_ISG	control_PKP2	5	3
CTSC	2.22	0.0132	1.96	0.388	8.85	17.2	3.36e-05	1.88	RV	CELLSTATES	MP_ISG	control_PKP2	5	3
PTPRE	2.04	0.0397	1.67	0.301	8.51	14.1	0.000176	1.4	RV	CELLSTATES	MP_ISG	control_PKP2	5	3
CMIP	2	0.0165	2.75	0.498	9.09	16.4	5.08e-05	1.78	RV	CELLSTATES	MP_ISG	control_PKP2	5	3
EPB41L3	1.89	0.0246	2.81	0.507	9.1	15.3	9e-05	1.61	RV	CELLSTATES	MP_ISG	control_PKP2	5	3
PLTP	1.87	0.0246	3.16	0.602	9.23	15.2	9.44e-05	1.61	RV	CELLSTATES	MP_ISG	control_PKP2	5	3

## Sheet: control_PVneg
Gene	logFC	FDR	mean_exp_control	mean_exp_genotype	logCPM	F	PValue	FDR_plot	Region	annotation_level	cell_state	comparison	Observations_genotype	Observations_reference
CXCL10	9.61	1.83e-06	0.333	0	7.52	39.8	2.88e-10	5.74	RV	CELLSTATES	MP_ISG	control_PVneg	3	3

## Sheet: control_RBM20
Gene	logFC	FDR	mean_exp_control	mean_exp_genotype	logCPM	F	PValue	FDR_plot	Region	annotation_level	cell_state	comparison	Observations_genotype	Observations_reference
CXCL10	19.5	2.77e-07	0.333	0	7.85	42.7	6.31e-11	6.56	RV	CELLSTATES	MP_ISG	control_RBM20	3	3
HSPB1	16.1	7.4e-05	0.222	0	7.49	30.8	2.81e-08	4.13	RV	CELLSTATES	MP_ISG	control_RBM20	3	3
IFI27	11.6	0.00727	0.127	0	7.08	20.3	6.62e-06	2.14	RV	CELLSTATES	MP_ISG	control_RBM20	3	3
RBM20	11.5	0.00921	0.171	0	7.22	19.7	9.1e-06	2.04	RV	CELLSTATES	MP_ISG	control_RBM20	3	3
AC107068.2	10.7	0.0131	0.198	0	7.29	18.8	1.45e-05	1.88	RV	CELLSTATES	MP_ISG	control_RBM20	3	3
GRXCR2	10.6	0.0176	0.111	0	7	18	2.27e-05	1.76	RV	CELLSTATES	MP_ISG	control_RBM20	3	3
JUNB	9.76	0.00213	0.401	0.0893	8.03	23.7	1.13e-06	2.67	RV	CELLSTATES	MP_ISG	control_RBM20	3	3
CCL2	8.59	0.0224	0.281	0	7.46	17.3	3.23e-05	1.65	RV	CELLSTATES	MP_ISG	control_RBM20	3	3
STAT4	8.45	0.0478	0.361	0	7.19	15.5	8.3e-05	1.32	RV	CELLSTATES	MP_ISG	control_RBM20	3	3
HIVEP1	7.33	0.0176	0.671	0	7.75	18	2.25e-05	1.76	RV	CELLSTATES	MP_ISG	control_RBM20	3	3
C5orf17	7.31	0.0434	0.324	0.0476	7.63	15.8	6.93e-05	1.36	RV	CELLSTATES	MP_ISG	control_RBM20	3	3
SLC2A3	7.29	0.00467	0.602	0.0476	8.12	21.5	3.54e-06	2.33	RV	CELLSTATES	MP_ISG	control_RBM20	3	3
PPARD	7.09	0.0478	0.939	0.0909	8.14	15.5	8.35e-05	1.32	RV	CELLSTATES	MP_ISG	control_RBM20	3	3

## Sheet: control_TTN
Gene	logFC	FDR	mean_exp_control	mean_exp_genotype	logCPM	F	PValue	FDR_plot	Region	annotation_level	cell_state	comparison	Observations_genotype	Observations_reference
CXCL10	13.2	1.92e-08	0.333	0	7.55	46.7	8.4e-12	7.72	RV	CELLSTATES	MP_ISG	control_TTN	4	3
IFI27	8.48	0.00367	0.127	0	6.83	20.3	6.61e-06	2.44	RV	CELLSTATES	MP_ISG	control_TTN	4	3
GRXCR2	7.75	0.013	0.111	0	6.75	17.5	2.93e-05	1.89	RV	CELLSTATES	MP_ISG	control_TTN	4	3
SLC2A3	7.51	7.36e-06	0.602	0	7.77	34.3	4.82e-09	5.13	RV	CELLSTATES	MP_ISG	control_TTN	4	3
C5orf17	7.02	0.00162	0.324	0	7.27	22.4	2.24e-06	2.79	RV	CELLSTATES	MP_ISG	control_TTN	4	3
HSPB7	6.74	0.0274	0.111	0.0312	6.83	15.6	7.96e-05	1.56	RV	CELLSTATES	MP_ISG	control_TTN	4	3
STAT4	6.18	0.0241	0.361	0	6.92	15.9	6.67e-05	1.62	RV	CELLSTATES	MP_ISG	control_TTN	4	3
RBM20	6.09	0.0307	0.171	0.188	7.32	15.2	9.61e-05	1.51	RV	CELLSTATES	MP_ISG	control_TTN	4	3
WARS	5.79	0.0168	0.294	0	7.1	16.7	4.29e-05	1.77	RV	CELLSTATES	MP_ISG	control_TTN	4	3
ADGRE2	5.57	0.013	0.498	0	7.25	17.5	2.92e-05	1.89	RV	CELLSTATES	MP_ISG	control_TTN	4	3
GCNT2	5.32	0.0451	0.263	0	6.98	14.2	0.000167	1.35	RV	CELLSTATES	MP_ISG	control_TTN	4	3
JUNB	5.28	0.0014	0.401	0.046	7.7	23.1	1.53e-06	2.85	RV	CELLSTATES	MP_ISG	control_TTN	4	3
CCL2	4.84	0.0342	0.281	0.0227	7.22	14.8	0.000117	1.47	RV	CELLSTATES	MP_ISG	control_TTN	4	3
HIVEP1	4.1	0.0283	0.671	0.0227	7.48	15.4	8.66e-05	1.55	RV	CELLSTATES	MP_ISG	control_TTN	4	3
DOCK10	3.41	0.032	0.796	0.048	7.73	15	0.000107	1.49	RV	CELLSTATES	MP_ISG	control_TTN	4	3
CEMIP2	3.13	0.00367	1.32	0.113	8.37	20.3	6.6e-06	2.44	RV	CELLSTATES	MP_ISG	control_TTN	4	3
NAMPT	2.89	0.0146	0.999	0.12	8.23	17.2	3.4e-05	1.84	RV	CELLSTATES	MP_ISG	control_TTN	4	3
CR1	2.88	0.00912	1.15	0.131	8.3	18.3	1.92e-05	2.04	RV	CELLSTATES	MP_ISG	control_TTN	4	3
MSR1	2.82	0.00012	3.14	0.476	9.52	28.3	1.05e-07	3.92	RV	CELLSTATES	MP_ISG	control_TTN	4	3
FAM20A	2.7	0.00301	2.73	0.277	9.09	21.1	4.37e-06	2.52	RV	CELLSTATES	MP_ISG	control_TTN	4	3
FTH1	2.52	0.0259	1.13	0.176	8.4	15.7	7.34e-05	1.59	RV	CELLSTATES	MP_ISG	control_TTN	4	3
HIF1A	2.48	0.0283	1.89	0.268	8.69	15.4	8.64e-05	1.55	RV	CELLSTATES	MP_ISG	control_TTN	4	3
EPB41L3	2.12	0.0307	2.81	0.45	9.25	15.1	9.98e-05	1.51	RV	CELLSTATES	MP_ISG	control_TTN	4	3
