# Supplementary material for: Pathogenic variants damage cell composition and single cell transcription in cardiomyopathies
Source: Science. Author manuscript; Available in PMC 2022 Oct 3. (PMC9528698; doi:10.1126/science.abo1984)
Supplement: Supp table 45.21 [file NIHMS1835045-supplement-Supp_table_45_21.xlsx]

## Sheet: Index
Column name	Description
Gene	Gene symbol, Ensembl 84
logFC	log2-fold change
FDR	False discovery rate; FDR is the PValue after (by default) Benjamini-Hochberg correction.
mean_exp_control	Mean expression values across controls
mean_exp_genotype	Mean expression values across disease samples
logCPM	logCPM is the average expression of all pseudobulked samples for that particular gene across all samples on the log2-scale expressed in counts per million (cpm, as calculated by edgeR after normalization).
F	Output of quasi-likelihood F-test
PValue	PValue is the nominal p-value derived from F
FDR_plot	-log10(False discovery rate)
Region	Studied region (LV or RV)
annotation_level	Cell-type or cell-state
cell_state/state	Specification which cell-type or state was analysed
comparison	Specification control_GENOTYPE
Observations_genotype	Numbers of Patients included in edgeR (patients with low number of nuclei have been excluded)
Observations_reference	Numbers of Patients included in edgeR (patients with low number of nuclei have been excluded)

## Sheet: LMNA_control
Gene	logFC	FDR	mean_exp_control	mean_exp_genotype	logCPM	F	PValue	FDR_plot	Region	annotation_level	cell_state	comparison	Observations_genotype	Observations_reference

## Sheet: PKP2_control
Gene	logFC	FDR	mean_exp_control	mean_exp_genotype	logCPM	F	PValue	FDR_plot	Region	annotation_level	cell_state	comparison	Observations_genotype	Observations_reference
VNN1	5.64	3.61e-05	0.0778	1.35	8.88	33.8	6.19e-09	4.44	RV	CELLSTATES	MO_CD16	control_PKP2	4	4
TSC22D3	4.82	0.0493	0.05	1.09	8.7	18.1	2.11e-05	1.31	RV	CELLSTATES	MO_CD16	control_PKP2	4	4
ZBTB16	4.65	5.3e-07	0.25	5.7	10.9	43.4	4.55e-11	6.28	RV	CELLSTATES	MO_CD16	control_PKP2	4	4
HDAC9	3.68	0.0493	0.133	1.77	9.26	18.3	1.9e-05	1.31	RV	CELLSTATES	MO_CD16	control_PKP2	4	4
FKBP5	2.15	0.0493	2.76	10.6	11.8	18.7	1.56e-05	1.31	RV	CELLSTATES	MO_CD16	control_PKP2	4	4

## Sheet: PVneg_control
Gene	logFC	FDR	mean_exp_control	mean_exp_genotype	logCPM	F	PValue	FDR_plot	Region	annotation_level	cell_state	comparison	Observations_genotype	Observations_reference

## Sheet: RBM20_control
Gene	logFC	FDR	mean_exp_control	mean_exp_genotype	logCPM	F	PValue	FDR_plot	Region	annotation_level	cell_state	comparison	Observations_genotype	Observations_reference

## Sheet: TTN_control
Gene	logFC	FDR	mean_exp_control	mean_exp_genotype	logCPM	F	PValue	FDR_plot	Region	annotation_level	cell_state	comparison	Observations_genotype	Observations_reference
ZBTB16	4.18	0.0101	0.25	4.14	10.4	24	9.47e-07	2	RV	CELLSTATES	MO_CD16	control_TTN	4	4
