# Supplementary material for: Pathogenic variants damage cell composition and single cell transcription in cardiomyopathies
Source: Science. Author manuscript; Available in PMC 2022 Oct 3. (PMC9528698; doi:10.1126/science.abo1984)
Supplement: Supp table 46 [file NIHMS1835045-supplement-Supp_table_46.xlsx]

## Sheet: Sheet1
	B_gene_symbol	B_pvalues_adj	B_log2_fold-change	B_%_nuclei_expressing_gene_within_cell_state	B_%_nuclei_expressing_gene_outside_cell_state	B_mean_gene_expression_within_cell_state	B_mean_gene_expression_outside_cell_state	CD4T_act_gene_symbol	CD4T_act_pvalues_adj	CD4T_act_log2_fold-change	CD4T_act_%_nuclei_expressing_gene_within_cell_state	CD4T_act_%_nuclei_expressing_gene_outside_cell_state	CD4T_act_mean_gene_expression_within_cell_state	CD4T_act_mean_gene_expression_outside_cell_state	CD4T_naive_gene_symbol	CD4T_naive_pvalues_adj	CD4T_naive_log2_fold-change	CD4T_naive_%_nuclei_expressing_gene_within_cell_state	CD4T_naive_%_nuclei_expressing_gene_outside_cell_state	CD4T_naive_mean_gene_expression_within_cell_state	CD4T_naive_mean_gene_expression_outside_cell_state	CD4T_reg_gene_symbol	CD4T_reg_pvalues_adj	CD4T_reg_log2_fold-change	CD4T_reg_%_nuclei_expressing_gene_within_cell_state	CD4T_reg_%_nuclei_expressing_gene_outside_cell_state	CD4T_reg_mean_gene_expression_within_cell_state	CD4T_reg_mean_gene_expression_outside_cell_state	CD8T_cytox_gene_symbol	CD8T_cytox_pvalues_adj	CD8T_cytox_log2_fold-change	CD8T_cytox_%_nuclei_expressing_gene_within_cell_state	CD8T_cytox_%_nuclei_expressing_gene_outside_cell_state	CD8T_cytox_mean_gene_expression_within_cell_state	CD8T_cytox_mean_gene_expression_outside_cell_state	CD8T_em_gene_symbol	CD8T_em_pvalues_adj	CD8T_em_log2_fold-change	CD8T_em_%_nuclei_expressing_gene_within_cell_state	CD8T_em_%_nuclei_expressing_gene_outside_cell_state	CD8T_em_mean_gene_expression_within_cell_state	CD8T_em_mean_gene_expression_outside_cell_state	CD8T_te_gene_symbol	CD8T_te_pvalues_adj	CD8T_te_log2_fold-change	CD8T_te_%_nuclei_expressing_gene_within_cell_state	CD8T_te_%_nuclei_expressing_gene_outside_cell_state	CD8T_te_mean_gene_expression_within_cell_state	CD8T_te_mean_gene_expression_outside_cell_state
0	AFF3	1.2e-220	8.2	0.94	0.048	3.6	0.12	IL7R	1.2e-215	2.5	0.65	0.26	2	0.78	IL7R	8.1e-211	2.9	0.75	0.27	2.3	0.82	IKZF2	7.6e-52	3.9	0.64	0.13	1.9	0.33	ZEB2	2.1e-73	1.9	0.59	0.28	1.7	0.77	AC022075.1	4.8e-121	1.8	0.71	0.4	2.1	1.1	AOAH	2.4e-88	1.6	0.84	0.6	2.9	1.9
1	BANK1	4.3e-202	9.3	0.9	0.014	3.1	0.032	INPP4B	1.9e-202	2	0.71	0.37	2.1	1	SERINC5	7.9e-192	3.1	0.63	0.18	1.8	0.47	RTKN2	1.7e-33	6.2	0.45	0.014	1.3	0.034	RAP1GAP2	1.1e-54	2	0.46	0.18	1.2	0.48	PARP8	2.7e-92	1	0.89	0.76	3.1	2.4	PPP2R5C	3.2e-77	1.3	0.76	0.57	2.3	1.6
2	ARHGAP24	1.6e-148	6.8	0.78	0.046	2.6	0.11	FKBP5	6.3e-159	1.3	0.83	0.66	2.8	2	PRKCA	2.4e-167	2.7	0.63	0.22	1.8	0.57	USP15	1.9e-30	2	0.7	0.4	2	1	THEMIS	7.7e-50	1.4	0.66	0.43	2	1.3	CAMK4	2.6e-88	1.6	0.6	0.33	1.7	0.89	FYN	5.4e-75	1.1	0.87	0.73	3	2.3
3	RALGPS2	3.4e-142	6.3	0.77	0.048	2.4	0.11	ANK3	1.1e-110	1.8	0.55	0.27	1.6	0.74	ANK3	4e-155	2.5	0.66	0.28	2	0.75	C15orf53	7e-30	3.4	0.52	0.13	1.7	0.36	SYNE1	5.3e-48	1.2	0.66	0.46	1.9	1.2	IL7R	4.3e-70	1.6	0.55	0.29	1.6	0.86	CNOT6L	1e-56	1.3	0.65	0.46	1.9	1.2
4	MARCH1	1e-123	6.9	0.71	0.024	2.1	0.054	ADAM19	1.4e-106	2.6	0.39	0.1	1	0.25	LEF1	7.3e-146	3.6	0.49	0.085	1.4	0.22	PHACTR2	1.8e-23	2.2	0.59	0.25	1.7	0.67	TGFBR3	8e-45	1.6	0.46	0.22	1.2	0.56	TC2N	1.6e-50	1.1	0.67	0.47	1.9	1.3	PDE3B	1.4e-54	1.6	0.55	0.3	1.6	0.85
5	LINC00926	5.7e-120	10	0.69	0.0026	2	0.0056	PCNX1	7e-101	1.2	0.71	0.53	2.1	1.4	INPP4B	1.9e-135	2	0.72	0.39	2.2	1.1	LDLRAD4	1.8e-23	2	0.64	0.34	1.9	0.91	RIPOR2	5e-44	1	0.81	0.63	2.5	1.9	AKT3	1.1e-47	1.1	0.58	0.4	1.6	1.1	CEMIP2	9.6e-50	1.4	0.58	0.38	1.7	1
6	BACH2	2e-118	4.8	0.76	0.15	2.7	0.39	THEMIS	4.1e-91	1.5	0.68	0.4	2	1.2	CDC14A	3.4e-106	2.1	0.58	0.27	1.6	0.68	CASK	6.8e-23	1.8	0.69	0.39	2	1	A2M	1.8e-41	1.6	0.45	0.22	1.2	0.57	CASK	2.8e-42	1.1	0.57	0.38	1.5	1	CAMK4	2.2e-35	1.2	0.54	0.34	1.5	0.93
7	FCRL1	8.6e-102	11	0.64	0.0015	1.9	0.0032	TXNIP	1.9e-90	1.2	0.72	0.55	2.3	1.6	RIPOR2	1.3e-101	1.4	0.83	0.63	2.7	1.8	FOXO1	7.5e-20	1.8	0.64	0.35	1.8	0.93	PZP	1.1e-39	1.7	0.43	0.2	1.1	0.51	PATJ	5e-33	1.1	0.46	0.29	1.2	0.72	AC016831.7	4.7e-33	0.75	0.8	0.7	2.5	2
8	BLK	1.7e-96	7.5	0.63	0.011	1.7	0.025	PBX4	3.6e-88	2	0.42	0.16	1	0.38	THOC3	1.3e-89	3	0.4	0.086	1	0.2	PLCL1	8.2e-19	2.9	0.42	0.1	1.2	0.26	AC243829.2	1.5e-35	2.1	0.35	0.14	1.1	0.38	PCNX1	3.1e-32	0.77	0.66	0.54	1.9	1.4	PTPRC	5.1e-33	0.67	0.89	0.8	2.9	2.5
9	OSBPL10	7.1e-93	6.9	0.62	0.019	1.8	0.042	C15orf53	4.5e-82	2.5	0.35	0.098	1	0.28	PDE3B	8.2e-82	1.9	0.59	0.29	1.8	0.84	TBC1D4	3.5e-17	3.4	0.37	0.06	0.97	0.14	SYNE2	2.7e-34	0.99	0.69	0.51	1.9	1.4	PDE3B	1.5e-29	1.1	0.46	0.3	1.4	0.86	SYTL3	5.3e-33	0.93	0.73	0.6	2.3	1.8
10	MEF2C	3.2e-92	5.3	0.64	0.056	1.9	0.14	ERN1	3.3e-80	1.4	0.53	0.31	1.4	0.78	AC139720.1	2.1e-73	3.3	0.36	0.062	0.98	0.16	SKAP1	7e-17	0.99	0.89	0.77	3	2.4	MYO1F	3.1e-34	1.1	0.61	0.41	1.6	1.1	SERINC5	2.5e-24	1.2	0.36	0.2	0.95	0.53	ATXN1	6.1e-32	0.88	0.76	0.61	2.3	1.8
11	GNG7	1.6e-91	5.6	0.63	0.039	1.8	0.095	RBMS1	1.5e-78	1.2	0.6	0.4	1.7	1	LDLRAD4	1.1e-65	1.6	0.57	0.33	1.6	0.86	IL2RA	3.3e-15	4.1	0.33	0.033	0.87	0.076	RABGAP1L	2.8e-33	0.75	0.84	0.73	2.7	2.2	MVB12B	1.3e-23	1.5	0.28	0.13	0.7	0.31	SMCHD1	1.5e-30	0.81	0.72	0.6	2.1	1.7
12	EBF1	1.7e-83	5.9	0.6	0.033	1.8	0.075	ATXN1	6.5e-77	1	0.76	0.6	2.3	1.7	CAMK4	4e-57	1.5	0.59	0.34	1.6	0.91	ARID5B	3.6e-14	1.6	0.59	0.34	1.6	0.88	SAMD3	4.3e-33	1	0.67	0.48	1.9	1.3	NELL2	5.5e-23	2.6	0.19	0.044	0.52	0.11	ATP8A1	6.1e-29	1.1	0.51	0.35	1.4	0.88
13	CD74	1.5e-82	4.9	0.61	0.058	1.7	0.13	RBPJ	6.5e-77	1.8	0.42	0.2	1.2	0.49	SMCHD1	1.8e-55	1	0.75	0.6	2.2	1.6	GPHN	2.4e-12	1.9	0.44	0.19	1.2	0.46	GNG2	6.2e-33	1.1	0.57	0.38	1.6	1	NR3C2	1.6e-22	1.4	0.28	0.13	0.72	0.33	PITPNC1	6.1e-29	0.78	0.8	0.69	2.5	2
14	FCHSD2	1.2e-81	3	0.75	0.29	2.2	0.71	SERINC5	1.1e-76	1.8	0.43	0.19	1.1	0.49	FOXP1	7.6e-54	1	0.78	0.63	2.4	1.8	SAMHD1	1.3e-11	1.6	0.51	0.28	1.4	0.68	GNLY	2.4e-29	1.6	0.38	0.17	1	0.48	DISC1	2.1e-22	1.2	0.34	0.2	0.89	0.49	CBLB	7.9e-27	0.77	0.8	0.68	2.5	2
15	MS4A1	8.7e-78	7.5	0.56	0.0078	1.5	0.018	FOXO1	9.5e-75	1.4	0.54	0.33	1.5	0.86	ARHGAP15	1.7e-52	0.75	0.87	0.79	2.9	2.4	PVT1	1.8e-10	1.9	0.4	0.16	1.1	0.4	FAM19A1	2.1e-28	2.4	0.27	0.072	0.72	0.18	FAM129A	5e-21	0.79	0.52	0.39	1.4	1	LYST	2.4e-26	1.2	0.44	0.27	1.2	0.7
16	PRKCB	2.3e-74	2.2	0.85	0.55	2.8	1.5	SLC4A7	2.3e-72	1.4	0.51	0.3	1.4	0.75	TCF7	1.2e-45	2.3	0.32	0.093	0.81	0.22	FAM19A2	4.1e-10	3.8	0.28	0.034	0.78	0.081	HIVEP3	7.7e-27	1.3	0.41	0.22	1.1	0.57	CD96	6.5e-20	0.67	0.62	0.5	1.7	1.4	P2RY8	1.1e-25	1.3	0.4	0.22	1.1	0.56
17	RCSD1	2.4e-73	2.4	0.82	0.46	2.6	1.2	RUNX2	2.9e-72	1.7	0.43	0.21	1.2	0.54	TTC39C	1.4e-43	1.3	0.51	0.29	1.3	0.75	AC013652.1	5.6e-10	2.7	0.32	0.08	0.92	0.21	ADGRE5	4e-26	1.1	0.49	0.32	1.3	0.82	SCML4	4.5e-19	0.81	0.46	0.33	1.2	0.84	AKNA	2.5e-22	0.89	0.53	0.4	1.4	1
18	TRIO	2.6e-72	4.1	0.61	0.093	1.7	0.23	ITK	5.3e-67	1.1	0.65	0.47	1.8	1.2	BACH2	2e-42	1.8	0.37	0.15	1	0.39	PACS1	1.6e-09	1.1	0.67	0.51	2	1.4	PTPRC	8.4e-26	0.65	0.9	0.8	2.9	2.5	EMB	1.5e-18	0.71	0.5	0.39	1.3	0.99	FOXP1	1.7e-21	0.69	0.74	0.64	2.2	1.8
19	MTSS1	1.2e-70	3.7	0.63	0.14	1.9	0.34	PHTF2	1.1e-66	1.6	0.43	0.22	1.1	0.53	BCL11B	1.4e-41	1.2	0.63	0.41	1.7	1.1	PHTF2	1.7e-09	1.6	0.46	0.24	1.2	0.6	PRKCB	1.4e-25	0.84	0.69	0.55	2	1.5	OXNAD1	6.8e-18	0.79	0.44	0.31	1.1	0.77	PPP1R16B	6.6e-21	0.98	0.47	0.33	1.3	0.84
20	ADAM28	4.2e-67	5.8	0.53	0.025	1.4	0.055	LDLRAD4	1.1e-64	1.3	0.52	0.32	1.4	0.84	PVT1	2.4e-39	1.8	0.36	0.15	0.92	0.36	STAM	3.8e-09	2.8	0.3	0.065	0.74	0.15	GRAP2	3.3e-24	1.2	0.45	0.27	1.2	0.68	RBMS1	1.1e-17	0.7	0.53	0.41	1.4	1.1	PARP8	4.5e-20	0.64	0.86	0.77	2.8	2.4
21	FAM129C	5.9e-66	8.6	0.51	0.0031	1.4	0.0074	PARP8	6.2e-63	0.78	0.86	0.76	2.9	2.4	TSHZ2	3.4e-38	3.9	0.24	0.029	0.72	0.068	MAP3K5	1.9e-08	1.3	0.54	0.34	1.5	0.87	KLRD1	2.3e-22	1.1	0.5	0.32	1.4	0.89	MALAT1	1.9e-17	0.14	1	1	6.7	6.6	CRYBG1	4.8e-20	1.1	0.43	0.28	1.2	0.73
22	PAX5	1.5e-65	9.1	0.51	0.0027	1.4	0.0054	NCK2	4.9e-60	1.1	0.58	0.4	1.6	1	TXNIP	6.9e-36	0.94	0.71	0.56	2.2	1.6	SYNE2	2.7e-08	0.98	0.68	0.52	2	1.4	ITGAL	4.2e-22	0.95	0.52	0.36	1.4	0.92	KLRC1	2.5e-17	1.6	0.23	0.098	0.66	0.27	PRKCH	2.5e-18	0.6	0.79	0.7	2.4	2
23	LYN	3.2e-64	3.7	0.6	0.11	1.6	0.28	FAM129A	4.3e-57	1.1	0.56	0.38	1.6	1	PAG1	1.3e-35	1.5	0.39	0.19	0.99	0.47	ABCC1	3.4e-08	1.5	0.44	0.23	1.2	0.57	PRKCQ	8.5e-22	0.85	0.62	0.48	1.7	1.3	LINC01934	4.2e-17	0.76	0.48	0.35	1.3	0.95	IQGAP2	9.1e-18	0.6	0.76	0.67	2.3	1.9
24	LARGE1	9.5e-55	4.3	0.52	0.073	1.6	0.17	TC2N	5.7e-56	1	0.66	0.46	1.9	1.3	ITK	4.4e-35	0.97	0.65	0.48	1.8	1.3	AL357793.1	1.4e-07	4.7	0.23	0.013	0.61	0.032	NLRC5	1.2e-21	1.1	0.46	0.29	1.1	0.71	TXNIP	1.4e-16	0.61	0.67	0.56	2	1.6	DUSP2	9.8e-18	1.7	0.26	0.11	0.69	0.27
25	BCL11A	1.7e-54	7.7	0.47	0.005	1.3	0.012	MGAT5	1.9e-52	1.2	0.5	0.32	1.4	0.82	P2RY8	5.5e-35	1.4	0.42	0.22	1.1	0.55	GLCCI1	1.9e-07	1.3	0.49	0.3	1.3	0.77	MACF1	2.2e-20	0.75	0.65	0.53	1.8	1.4	KLRC4-KLRK1	2.2e-16	1.4	0.24	0.11	0.6	0.27	ETS1	7.8e-17	0.63	0.69	0.59	2	1.7
26	SEL1L3	2.6e-54	2.8	0.63	0.21	1.7	0.52	BCL11B	9.8e-51	1	0.59	0.41	1.6	1.1	CSGALNACT1	1.8e-32	1.8	0.32	0.12	0.83	0.31	TOX	5e-07	1.1	0.58	0.43	1.7	1.2	C1orf21	1e-19	1.4	0.32	0.16	0.81	0.39	RUNX2	4.5e-16	0.95	0.35	0.22	0.94	0.59	RUNX3	4.6e-15	0.84	0.46	0.33	1.2	0.83
27	STX7	3.9e-54	3.6	0.54	0.092	1.4	0.21	CASK	1.2e-46	1	0.56	0.37	1.5	0.99	MAML2	6.5e-32	0.95	0.68	0.52	2	1.5	DUSP16	7.7e-07	1.9	0.32	0.12	0.83	0.29	GZMH	9.9e-19	2.3	0.22	0.058	0.53	0.13	CDC14A	1.5e-15	0.81	0.4	0.28	1	0.72	FAM129A	5.6e-15	0.79	0.52	0.39	1.4	1
28	SIPA1L3	3.2e-53	3	0.59	0.17	1.6	0.41	ETS1	2.7e-44	0.78	0.71	0.58	2.1	1.6	STK38	5.9e-31	1.1	0.5	0.32	1.3	0.78	CTLA4	8.9e-07	4.9	0.22	0.0096	0.51	0.022	TRG-AS1	1.7e-18	1	0.43	0.28	1.1	0.69	JAML	4.9e-14	1.5	0.21	0.09	0.51	0.22	DTHD1	6.8e-15	1.2	0.32	0.18	0.86	0.48
29	PRKCE	1.5e-51	3	0.58	0.17	1.6	0.41	IL6ST	7.1e-43	1.5	0.35	0.17	0.88	0.41	AC119396.1	1.5e-30	1.7	0.32	0.13	0.8	0.31	SGMS1	1e-06	1.4	0.41	0.23	1.1	0.54	KLRG1	2.8e-18	1.2	0.35	0.18	0.85	0.45	LEF1	5e-14	1.4	0.22	0.11	0.61	0.28	CDC42SE2	1.9e-14	0.53	0.71	0.64	2.1	1.8
30	ADK	2.8e-50	2.5	0.65	0.29	1.9	0.72	DISC1	3.6e-42	1.4	0.37	0.19	0.94	0.47	PATJ	1.1e-29	1.1	0.47	0.29	1.2	0.73	ITK	1.3e-06	0.93	0.65	0.49	1.8	1.3	FAM49B	1.9e-17	0.7	0.67	0.55	1.9	1.5	KAT6B	9.6e-14	0.77	0.39	0.28	0.99	0.69	EML4	3.9e-14	0.7	0.55	0.44	1.5	1.1
31	ITPR1	4.1e-49	2.8	0.59	0.19	1.6	0.46	MDFIC	3e-40	1	0.48	0.33	1.3	0.84	GNAQ	3.7e-29	1.5	0.35	0.17	0.89	0.41	UGP2	1.6e-06	1.7	0.36	0.17	0.96	0.41	RNF213	2.9e-17	0.71	0.6	0.49	1.6	1.3	BACH2	1.8e-13	1.1	0.27	0.15	0.73	0.41	BCL11B	1.6e-13	0.71	0.54	0.42	1.5	1.1
32	MGAT5	3.7e-48	2.3	0.69	0.33	2.1	0.87	AAK1	3e-39	0.76	0.66	0.53	1.8	1.4	SORL1	5.8e-29	1.2	0.43	0.25	1.1	0.63	MAST4	2.5e-06	2.2	0.28	0.082	0.69	0.19	RAP1B	1.1e-16	0.76	0.57	0.44	1.5	1.1	MAML2	2.5e-13	0.59	0.62	0.52	1.8	1.5	MVB12B	9.8e-12	1.3	0.26	0.14	0.66	0.33
33	AC120193.1	3.7e-46	5.1	0.45	0.03	1.2	0.068	CAMK4	6e-39	1	0.52	0.33	1.4	0.91	RCAN3	1.4e-22	1.7	0.27	0.1	0.65	0.25	SLA	3.4e-06	1.1	0.49	0.32	1.3	0.82	B2M	1.3e-16	0.59	0.72	0.63	2.1	1.8	FKBP5	2.6e-13	0.51	0.76	0.67	2.4	2.1	KLF12	1.9e-11	0.6	0.57	0.48	1.6	1.2
34	STRBP	5.2e-46	3.5	0.5	0.088	1.3	0.21	CD2	3.6e-38	1.1	0.46	0.29	1.2	0.73	DOCK9	2e-22	1.3	0.34	0.18	0.85	0.44	TNIK	6.3e-06	1	0.53	0.36	1.4	0.9	LINC00861	1.3e-16	0.99	0.42	0.27	1.1	0.68	MDFIC	3.1e-13	0.68	0.45	0.34	1.2	0.87	SAMD3	3.2e-11	0.6	0.58	0.49	1.6	1.3
35	IGHM	4.2e-44	6.4	0.43	0.0079	1.1	0.024	ABCC1	7.7e-36	1.3	0.36	0.21	0.96	0.52	PCAT1	3.9e-22	1.4	0.32	0.16	0.85	0.41	PELI1	7.1e-06	2.6	0.25	0.055	0.6	0.13	ARHGEF3	1.9e-16	0.78	0.57	0.43	1.5	1.1	PRKCA	5.2e-13	0.81	0.35	0.24	0.95	0.64	ITGA4	4.4e-11	0.64	0.51	0.41	1.4	1.1
36	PLEKHG1	9.1e-43	4.2	0.46	0.054	1.2	0.13	EML4	2.9e-35	0.85	0.57	0.43	1.5	1.1	MGAT5	1.2e-21	0.95	0.47	0.33	1.3	0.86	NCK2	7.5e-06	0.95	0.58	0.42	1.6	1.1	PICALM	1e-15	0.67	0.59	0.49	1.6	1.3	INPP4B	5.5e-13	0.64	0.53	0.4	1.5	1.1	ATXN7L1	1.6e-10	1.1	0.28	0.16	0.71	0.4
37	SYK	1.2e-42	3.5	0.49	0.092	1.3	0.22	PATJ	2.9e-35	1	0.44	0.28	1.1	0.72	FHIT	3.8e-21	1.7	0.27	0.12	0.75	0.3	SLAMF1	7.8e-06	2	0.29	0.1	0.74	0.24	RAPGEF1	1.8e-15	0.77	0.55	0.42	1.4	1.1	ZBTB20	5.5e-13	0.44	0.72	0.65	2.1	1.8	PIK3R1	1.9e-10	0.76	0.4	0.3	1.1	0.74
38	CDK14	3.1e-41	4.4	0.44	0.041	1.2	0.1	ARHGAP15	1.6e-34	0.54	0.86	0.79	2.8	2.4	SARAF	5.7e-21	1	0.42	0.27	1.1	0.66	NEAT1	1.3e-05	0.74	0.76	0.68	2.4	2	MYBL1	1.8e-15	1	0.38	0.24	1	0.6	ARHGAP15	5.5e-13	0.36	0.84	0.8	2.7	2.5	ARID5B	4.5e-10	0.71	0.44	0.33	1.2	0.87
39	CAMK1D	6.6e-41	2.2	0.65	0.32	1.9	0.82	PDCD4	1.1e-32	0.97	0.44	0.3	1.1	0.74	MCUB	1.4e-20	1.2	0.34	0.18	0.85	0.45	EPB41	1.3e-05	0.89	0.57	0.45	1.6	1.2	STK10	7e-15	0.69	0.59	0.48	1.6	1.2	PCNX2	7.5e-13	0.8	0.35	0.24	0.88	0.59	EPB41	7.8e-09	0.57	0.53	0.44	1.4	1.1
40	WDFY4	2.6e-40	7.3	0.4	0.0057	1	0.011	IKZF1	2.3e-32	0.58	0.77	0.69	2.3	2	SESN3	1.9e-20	2.6	0.2	0.043	0.5	0.1	ETS1	1.5e-05	0.76	0.71	0.6	2.1	1.7	AC022075.1	3.4e-14	0.77	0.56	0.42	1.6	1.2	KIAA1551	1.1e-12	0.6	0.49	0.4	1.3	1	TC2N	8.1e-09	0.57	0.58	0.48	1.7	1.4
41	ST6GAL1	2.9e-40	2	0.69	0.37	2	0.97	ZBTB16	8.1e-32	0.92	0.49	0.34	1.4	0.92	TXK	1.6e-19	0.95	0.49	0.32	1.4	0.94	LEF1	2.2e-05	1.8	0.3	0.12	0.81	0.31	TRGC2	7.1e-14	1.5	0.25	0.11	0.6	0.26	RBPJ	1.8e-12	0.88	0.32	0.22	0.85	0.55	SARAF	1.4e-08	0.74	0.37	0.27	0.95	0.67
42	SNX29	5.2e-40	2.6	0.55	0.19	1.5	0.46	AC016831.7	1.3e-31	0.59	0.78	0.7	2.4	2	RASA3	2.6e-19	0.98	0.42	0.27	1.1	0.69	LINC00426	2.5e-05	1.5	0.34	0.15	0.81	0.36	MIR4435-2HG	8.3e-14	0.94	0.39	0.26	1	0.65	THEMIS	4.5e-12	0.64	0.55	0.43	1.6	1.3	FOXO1	1.6e-08	0.65	0.45	0.35	1.2	0.92
43	UVRAG	1.1e-39	2.5	0.57	0.22	1.6	0.52	AC139720.1	4.3e-31	2.1	0.22	0.065	0.6	0.17	NDFIP1	3.5e-19	1.3	0.3	0.16	0.76	0.37	TULP4	2.6e-05	1.4	0.36	0.18	0.91	0.44	HLA-C	1.7e-13	0.81	0.46	0.34	1.2	0.84	NAP1L4	4.1e-11	0.65	0.4	0.31	1	0.76	PHACTR2	2e-08	0.81	0.35	0.25	0.97	0.66
44	ZCCHC7	1.7e-39	2	0.69	0.4	2.1	1	CDC14A	5.1e-31	1	0.42	0.27	1.1	0.7	TNFSF8	4.7e-19	1.3	0.31	0.15	0.75	0.37	ENTPD1	7.4e-05	3.6	0.2	0.021	0.5	0.051	CYTH1	2.8e-13	0.68	0.57	0.45	1.5	1.1	RASGRF2	5.8e-11	1.4	0.19	0.09	0.49	0.22	LITAF	3.5e-08	0.91	0.29	0.19	0.73	0.45
45	PLCG2	4.8e-38	2.5	0.55	0.19	1.5	0.46	ZFP36L2	5.3e-31	0.81	0.55	0.42	1.5	1.1	NCK2	4.8e-19	0.78	0.55	0.42	1.5	1.1	MIR4435-2HG	7.4e-05	1.2	0.41	0.26	1.2	0.66	BCL2	3.8e-13	0.71	0.59	0.49	1.9	1.5	TRERF1	8.1e-11	0.56	0.48	0.39	1.3	1	SYNE1	4.8e-08	0.53	0.56	0.47	1.5	1.2
46	CARMIL1	1.4e-36	3.8	0.44	0.066	1.3	0.17	PAG1	8.7e-31	1.2	0.34	0.19	0.86	0.46	FAAH2	5.9e-19	3.1	0.18	0.026	0.44	0.061	PDE3B	7.4e-05	1.1	0.49	0.31	1.4	0.9	EIF4G3	3.9e-13	0.8	0.46	0.33	1.2	0.84	SOS1	2.9e-10	0.56	0.49	0.4	1.3	1	WIPF1	9.7e-08	0.52	0.53	0.44	1.4	1.1
47	UBE2E2	4.6e-36	4	0.42	0.055	1.2	0.13	RORA	5.9e-29	0.75	0.56	0.44	1.5	1.2	TESPA1	6.5e-19	1.8	0.24	0.086	0.57	0.2	FAM129A	0.0002	0.91	0.56	0.4	1.5	1.1	CYFIP2	4.7e-13	0.86	0.41	0.28	1	0.68	CD8B	3.1e-10	1.7	0.16	0.055	0.38	0.13	RASA3	1.1e-07	0.71	0.37	0.28	0.97	0.7
48	GRK3	4.4e-35	5	0.39	0.025	1	0.056	ZC3HAV1	6.5e-29	0.8	0.51	0.38	1.3	0.95	RASGRF2	7.2e-19	1.7	0.24	0.089	0.6	0.22	BCL11B	0.00027	0.87	0.58	0.43	1.6	1.2	LINC02384	1.4e-12	1.7	0.22	0.083	0.55	0.2	SEMA4D	4.3e-10	0.53	0.49	0.41	1.3	1	WNK1	1.3e-07	0.59	0.44	0.36	1.2	0.89
49	KHDRBS2	1.3e-34	6.7	0.38	0.0075	0.99	0.016	PHACTR2	4.5e-27	1	0.38	0.24	1	0.63	ESYT2	1.4e-18	0.96	0.41	0.27	1	0.66	GNAQ	0.00031	1.4	0.34	0.18	0.89	0.45	BIN2	1.5e-12	0.81	0.43	0.3	1.1	0.74	ITGA1	1.4e-09	2.1	0.14	0.038	0.34	0.092	BICDL1	2.4e-07	1.3	0.21	0.1	0.51	0.25
50	SETBP1	6.7e-34	3	0.46	0.11	1.2	0.27	SLF1	6.3e-27	1.3	0.29	0.15	0.72	0.35	CNST	3.8e-18	1.4	0.28	0.14	0.68	0.32	RUNX1	0.00032	0.75	0.66	0.54	1.9	1.5	MBP	1.7e-12	0.66	0.57	0.45	1.5	1.2	PDE7A	8.8e-09	0.46	0.59	0.5	1.6	1.3	ZEB2	2.4e-07	0.68	0.4	0.29	1.1	0.82
51	NCOA3	9.4e-34	1.9	0.63	0.32	1.7	0.8	SESN1	1.4e-26	1.1	0.34	0.21	0.91	0.53	AC010260.1	5.8e-18	2.4	0.19	0.044	0.46	0.1	BACH1	0.00039	1.5	0.31	0.15	0.79	0.36	AGAP1	1.9e-12	1.6	0.23	0.095	0.57	0.23	EML4	1e-08	0.49	0.52	0.44	1.4	1.1	PIP4K2A	2.8e-07	0.44	0.81	0.73	2.5	2.2
52	FGD2	8.2e-33	5.8	0.37	0.013	0.93	0.027	MAP3K5	2.7e-26	0.85	0.46	0.33	1.2	0.83	KLF2	7.1e-18	1.5	0.27	0.12	0.64	0.28	TPTEP2-CSNK1E	0.00041	1.8	0.26	0.093	0.61	0.21	PCED1B	4e-12	0.71	0.54	0.42	1.4	1.1	ATP8A1	2.1e-08	0.53	0.44	0.36	1.1	0.9	RNF19A	3.6e-07	0.64	0.4	0.3	1	0.77
53	COBLL1	2e-32	4.9	0.38	0.024	0.98	0.053	AC013652.1	2e-25	2	0.21	0.065	0.55	0.17	ETS1	1.7e-17	0.65	0.71	0.59	2	1.7	HNRNPLL	0.00042	1.8	0.26	0.093	0.63	0.22	CARD11	6.3e-12	0.65	0.58	0.48	1.6	1.3	ABCC1	3.4e-08	0.7	0.31	0.22	0.79	0.55	SLC38A1	4e-07	0.55	0.46	0.38	1.2	0.96
54	SWAP70	2e-31	5	0.37	0.02	0.92	0.046	KIAA1551	9.4e-25	0.75	0.52	0.39	1.4	1	CASK	2.7e-17	0.79	0.52	0.39	1.4	1	JAKMIP1	0.00044	1.2	0.36	0.2	0.91	0.49	TNIK	1.1e-11	0.74	0.47	0.35	1.2	0.89	IFNG-AS1	4e-08	0.8	0.27	0.17	0.74	0.49	A2M	6.4e-07	0.74	0.33	0.23	0.86	0.59
55	AC119396.1	6.5e-31	2.6	0.47	0.14	1.2	0.33	SAMSN1	1.7e-24	1	0.34	0.21	0.87	0.51	TMEM131L	3.1e-17	0.83	0.47	0.34	1.2	0.85	TLK1	0.00051	1.1	0.41	0.25	1	0.61	NFATC2	1.1e-11	0.76	0.44	0.33	1.1	0.82	GPR155	4e-08	1.2	0.18	0.094	0.45	0.22	RABGAP1L	9.9e-07	0.34	0.78	0.74	2.4	2.2
56	SNX2	8.8e-31	3.3	0.42	0.077	1.1	0.18	EPS15	2.8e-22	0.69	0.5	0.4	1.3	0.99	FKBP5	3.3e-17	0.61	0.77	0.67	2.5	2.1	IL10RA	0.00055	1.4	0.32	0.16	0.78	0.37	CX3CR1	1.9e-11	2.4	0.17	0.038	0.4	0.089	FYB1	5e-08	0.45	0.6	0.51	1.6	1.4	GALNT11	1.1e-06	1	0.23	0.14	0.58	0.32
57	HDAC9	5e-30	2.9	0.45	0.12	1.2	0.29	NR3C1	4.7e-22	0.82	0.41	0.3	1.1	0.75	AAK1	1.1e-16	0.62	0.65	0.54	1.8	1.4	SMAP2	0.00055	0.85	0.52	0.39	1.4	0.98	PYHIN1	2.3e-11	0.69	0.56	0.43	1.5	1.1	PBX4	6.9e-08	0.77	0.27	0.18	0.68	0.45	STAT4	1.9e-06	0.42	0.6	0.54	1.7	1.5
58	FCRL2	4.7e-29	8.1	0.34	0.0027	0.86	0.0051	BTG1	4.8e-22	0.72	0.49	0.38	1.3	0.96	CYTH1	6.3e-16	0.67	0.55	0.45	1.5	1.1	TTN	0.00076	0.93	0.48	0.34	1.3	0.9	VCL	2.9e-11	1.4	0.24	0.11	0.57	0.26	CD44	8.5e-08	0.49	0.48	0.39	1.2	1	MAML2	3.3e-06	0.48	0.6	0.53	1.8	1.5
59	ADAM19	2.8e-28	2.6	0.46	0.13	1.2	0.33	CD44	8.4e-22	0.71	0.5	0.39	1.3	0.99	PIK3IP1	2e-15	1	0.33	0.19	0.8	0.47	MAML2	0.0013	0.74	0.64	0.53	2	1.5	SRPK2	4.3e-11	0.65	0.55	0.44	1.5	1.2	BCL11B	9.2e-08	0.49	0.51	0.42	1.4	1.1	TPRG1	4.7e-06	1.2	0.2	0.1	0.48	0.24
60	ST6GALNAC3	2.9e-28	4	0.37	0.046	1.1	0.11	PCNX2	3.3e-21	0.92	0.36	0.24	0.9	0.58	ETV6	2.8e-15	0.95	0.37	0.24	0.95	0.59	CHST11	0.0017	0.54	0.81	0.73	2.5	2.2	NCALD	6.5e-11	0.72	0.49	0.37	1.3	0.99	NFIA	2.6e-07	0.95	0.22	0.13	0.56	0.33	PZP	5.3e-06	0.76	0.3	0.21	0.79	0.54
61	COL19A1	5.1e-28	3.7	0.38	0.058	1	0.13	PRDM1	5.5e-21	0.9	0.36	0.24	0.91	0.59	OXNAD1	4.2e-15	0.81	0.44	0.31	1.1	0.78	ATXN7L1	0.002	1.2	0.32	0.17	0.79	0.41	PPP2R2B	9.7e-11	0.75	0.44	0.32	1.2	0.84	TNFSF8	7.3e-07	0.8	0.24	0.16	0.59	0.38	NLRC5	1.4e-05	0.58	0.38	0.3	0.95	0.73
62	LIX1-AS1	1.9e-27	5	0.35	0.025	1.1	0.056	CD96	6.2e-21	0.6	0.6	0.5	1.7	1.4	PSMA1	4.7e-15	1.5	0.23	0.094	0.57	0.24	CNST	0.0023	1.4	0.29	0.15	0.72	0.34	C12orf75	3.9e-10	1.6	0.2	0.081	0.49	0.19	PSMA1	7.4e-07	1.1	0.18	0.096	0.47	0.24	NIN	1.7e-05	0.69	0.32	0.24	0.81	0.57
63	RIPOR2	3.4e-27	1.3	0.84	0.64	2.7	1.9	CRYBG1	6.5e-21	0.88	0.39	0.28	1.1	0.72	DGKA	1.2e-14	1.4	0.25	0.12	0.6	0.28	TSPAN5	0.0026	0.91	0.44	0.31	1.2	0.8	INPP4A	5.7e-10	0.67	0.48	0.36	1.2	0.9	BTG1	9.2e-07	0.47	0.46	0.38	1.2	0.98	TRERF1	1.8e-05	0.49	0.47	0.4	1.2	1
64	TBC1D22A	5.4e-26	1.5	0.65	0.4	1.8	0.99	TNFSF8	6.8e-21	1.2	0.28	0.15	0.68	0.36	RASSF3	1.6e-14	1	0.33	0.2	0.83	0.5	SMCHD1	0.0032	0.61	0.69	0.61	2	1.7	NKG7	7e-10	1.5	0.21	0.09	0.5	0.21	RCSD1	1.1e-06	0.44	0.54	0.46	1.4	1.2	TNRC6B	1.9e-05	0.33	0.72	0.67	2.1	1.9
65	CIITA	2.6e-25	4.9	0.33	0.019	0.83	0.043	CD40LG	1.3e-20	2.8	0.15	0.026	0.36	0.06	ELMO1	3.1e-14	0.6	0.57	0.48	1.6	1.2	AL357060.1	0.0033	1.9	0.23	0.081	0.6	0.2	CTSC	1.4e-09	1.2	0.25	0.13	0.59	0.3	CASS4	1.5e-06	1.6	0.14	0.053	0.33	0.12	ITK	2.2e-05	0.43	0.56	0.49	1.5	1.3
66	MICAL3	7.7e-25	2.8	0.4	0.1	1	0.23	CD226	1.8e-20	0.87	0.37	0.25	0.94	0.62	RORA	4.1e-14	0.66	0.55	0.45	1.5	1.2	CAMK4	0.0033	0.86	0.5	0.36	1.4	0.97	SETBP1	1.7e-09	1.3	0.23	0.11	0.57	0.27	DOCK10	1.8e-06	0.34	0.62	0.57	1.7	1.6	PCAT1	3e-05	0.85	0.25	0.16	0.67	0.43
67	RAB30	2.3e-24	3.7	0.35	0.043	0.89	0.1	KIAA0825	2e-20	1.4	0.23	0.11	0.6	0.27	BCL2	5e-14	0.68	0.6	0.49	1.9	1.5	RCAN3	0.0045	1.5	0.26	0.11	0.64	0.28	PPP3CC	1.9e-09	0.65	0.47	0.37	1.2	0.92	LINC02446	1.9e-06	3	0.096	0.013	0.23	0.031	TNIP3	4e-05	1.7	0.14	0.052	0.36	0.13
68	ANKRD44	2.3e-24	0.8	0.89	0.84	3.1	2.6	SLAMF1	3.1e-20	1.5	0.21	0.087	0.5	0.2	DIP2B	9.3e-14	1	0.31	0.18	0.76	0.44	BIRC3	0.0055	1.8	0.22	0.082	0.57	0.2	KLF2	2.7e-09	1.2	0.24	0.12	0.58	0.29	DOCK8	3.3e-06	0.32	0.65	0.6	1.8	1.6	JAKMIP1	4.3e-05	0.72	0.28	0.19	0.7	0.48
69	BLNK	3.2e-24	5.4	0.32	0.013	0.78	0.027	GNAQ	8e-20	1.1	0.29	0.17	0.73	0.41	RBMS1	1e-13	0.67	0.52	0.41	1.4	1.1	RCSD1	0.0059	0.69	0.59	0.47	1.6	1.2	PTPRJ	4.4e-09	0.61	0.52	0.41	1.4	1.1	MPP7	3.7e-06	0.69	0.26	0.18	0.65	0.45	ZFP36L2	4.5e-05	0.46	0.5	0.43	1.4	1.1
70	DIP2B	4.7e-24	2.1	0.48	0.19	1.2	0.45	PDE4B	1.1e-19	1	0.3	0.18	0.76	0.45	RASGRP2	1.2e-13	1.4	0.24	0.11	0.58	0.26	SPOCK2	0.0065	1.3	0.28	0.14	0.67	0.33	NFATC3	8.2e-09	0.6	0.5	0.4	1.3	1	PCAT1	4.7e-06	0.76	0.24	0.16	0.64	0.42	STK38	6.7e-05	0.52	0.4	0.33	1	0.81
71	USP6NL	6.2e-24	5	0.33	0.018	0.81	0.039	DOCK8	1.2e-19	0.51	0.67	0.59	1.9	1.6	IKZF1	1.8e-13	0.46	0.77	0.7	2.3	2	DGKA	0.0071	1.4	0.27	0.13	0.64	0.3	FNDC3B	8.2e-09	0.66	0.46	0.34	1.2	0.9	IMMP2L	4.8e-06	0.56	0.35	0.27	0.94	0.72	PYHIN1	7.8e-05	0.45	0.51	0.43	1.4	1.1
72	BIRC3	6.3e-24	3	0.38	0.078	0.97	0.18	ANTXR2	3.6e-19	1.2	0.25	0.13	0.61	0.3	SAMHD1	2.3e-13	0.83	0.39	0.27	0.98	0.66	SIRPG	0.0071	2.6	0.18	0.035	0.42	0.082	DIAPH1	2.1e-08	0.71	0.4	0.29	1	0.71	AC006369.1	5.9e-06	0.72	0.25	0.17	0.61	0.41	AL357060.1	8.7e-05	1.3	0.16	0.078	0.42	0.19
73	CCSER1	8.7e-24	3.3	0.37	0.07	1	0.17	OXNAD1	4.9e-19	0.75	0.43	0.31	1.1	0.77	SELL	2.6e-13	2.9	0.15	0.025	0.37	0.059	MAP3K1	0.008	1.3	0.28	0.14	0.69	0.33	LCP1	2.2e-08	0.68	0.41	0.31	1	0.75	ITK	6.1e-06	0.39	0.56	0.49	1.5	1.3	RAPGEF1	8.9e-05	0.44	0.49	0.42	1.3	1.1
74	POU2F2	8.5e-23	3.1	0.37	0.075	0.96	0.18	PDE7A	8e-19	0.59	0.6	0.5	1.6	1.3	AFF1	4e-13	0.71	0.48	0.36	1.3	0.93	ZNF831	0.0093	0.87	0.42	0.29	1.1	0.73	HLA-B	2.8e-08	0.58	0.51	0.42	1.3	1.1	TNRC6B	7.9e-06	0.29	0.71	0.67	2	1.9	CD84	0.00011	1.1	0.18	0.091	0.42	0.21
75	ANGPTL1	1.4e-22	5.1	0.32	0.017	0.82	0.037	CD4	1e-18	2.6	0.15	0.031	0.36	0.071	LEPROTL1	4.7e-13	0.99	0.32	0.2	0.79	0.47	DIP2B	0.0093	1.1	0.32	0.19	0.83	0.46	P2RY8	4e-08	0.81	0.34	0.23	0.87	0.58	ZFP36L2	2.2e-05	0.39	0.49	0.43	1.3	1.1	CREM	0.00018	1.1	0.19	0.11	0.48	0.26
76	DMXL1	4e-22	2.4	0.42	0.13	1.1	0.31	RPS6KA3	1.2e-18	0.69	0.47	0.35	1.2	0.88	PHACTR2	4.8e-13	0.87	0.37	0.25	0.99	0.65	SESN3	0.016	2.2	0.19	0.054	0.48	0.13	AGPAT4	6.2e-08	1.3	0.21	0.099	0.5	0.24	DOCK5	2.8e-05	1	0.17	0.096	0.43	0.24	THEMIS	0.0002	0.48	0.53	0.44	1.5	1.3
77	TRAK1	4.8e-22	2.6	0.39	0.11	1	0.25	FAR2	2e-18	1.4	0.22	0.097	0.53	0.23	ZC3HAV1	4.9e-13	0.68	0.5	0.39	1.3	0.98	IL6ST	0.016	1.1	0.32	0.19	0.83	0.47	ARHGAP26	8.3e-08	0.54	0.63	0.52	1.7	1.4	DAPK2	3e-05	1.7	0.12	0.043	0.3	0.1	SIK3	0.00025	0.37	0.58	0.53	1.6	1.4
78	MEF2A	5.5e-22	2	0.47	0.2	1.2	0.47	DPP4	8e-18	1.8	0.18	0.06	0.43	0.14	MGAT4A	5.1e-13	0.92	0.34	0.22	0.85	0.54	STAT5B	0.016	0.94	0.36	0.24	0.93	0.59	PRKCH	9.2e-08	0.45	0.78	0.7	2.3	2.1	LINC01871	3.3e-05	0.99	0.17	0.099	0.42	0.24	TGFBR3	0.00038	0.59	0.32	0.24	0.8	0.59
79	SIPA1L1	1.7e-21	1.8	0.52	0.26	1.4	0.66	ZNF831	8.3e-18	0.77	0.39	0.28	0.99	0.69	CD6	5.3e-13	1.1	0.28	0.15	0.67	0.37	BATF	0.017	1.9	0.2	0.066	0.49	0.16	ITGB1	1.6e-07	0.93	0.28	0.17	0.68	0.41	TNRC6C	3.6e-05	0.51	0.34	0.27	0.83	0.65	CMIP	0.00049	0.46	0.43	0.38	1.2	0.96
80	BMP2K	1.1e-20	3.3	0.34	0.056	0.86	0.13	CELF2	1.7e-17	0.32	0.84	0.81	2.7	2.5	EPHA4	8.5e-13	2.2	0.17	0.046	0.42	0.11	TIAM1	0.02	2.3	0.18	0.047	0.45	0.11	IQGAP2	1.7e-07	0.47	0.76	0.67	2.2	1.9	MGAT5	3.7e-05	0.45	0.41	0.33	1.1	0.88	EMB	0.0006	0.43	0.47	0.4	1.2	1
81	CD22	1.3e-20	9.6	0.29	0.00067	0.73	0.0014	CD6	1.8e-17	1.1	0.26	0.15	0.65	0.35	PACS1	9.5e-13	0.59	0.6	0.5	1.7	1.4	GLG1	0.021	0.76	0.46	0.34	1.2	0.84	YES1	2.1e-07	0.92	0.27	0.16	0.68	0.42	CCSER2	4e-05	0.41	0.45	0.38	1.2	0.97	ZNF831	0.00061	0.52	0.36	0.29	0.92	0.72
82	DENND5B	2.8e-20	3.6	0.33	0.041	0.81	0.1	TTC39C	3.3e-17	0.74	0.41	0.3	1.1	0.76	DUSP16	1.1e-12	1.3	0.24	0.12	0.58	0.27	AFF1	0.021	0.74	0.49	0.37	1.3	0.95	CCDC88C	3.8e-07	0.55	0.5	0.41	1.3	1	SARAF	4.2e-05	0.51	0.34	0.27	0.86	0.67	CCSER2	0.00073	0.42	0.45	0.39	1.2	0.97
83	MAP3K1	6.3e-20	2.2	0.41	0.14	1	0.32	PVT1	1.3e-16	1.1	0.26	0.15	0.67	0.37	ZEB1	1.2e-12	0.81	0.39	0.27	0.97	0.66	ANTXR2	0.023	1.3	0.27	0.14	0.7	0.34	PRF1	4.1e-07	1.2	0.21	0.11	0.52	0.26	FBXO32	4.4e-05	1	0.17	0.092	0.4	0.22	TMEM181	0.00093	0.52	0.35	0.27	0.86	0.66
84	TFEB	7.4e-20	3.1	0.34	0.063	0.83	0.14	ACVR2A	3.9e-16	1.5	0.19	0.075	0.46	0.18	STAT5B	1.3e-12	0.87	0.36	0.23	0.87	0.57	ICA1	0.024	4	0.14	0.012	0.37	0.027	PRR5L	6.3e-07	1.1	0.23	0.13	0.55	0.3	LINC00623	4.9e-05	0.36	0.54	0.47	1.4	1.2	DDX5	0.0011	0.33	0.58	0.53	1.6	1.4
85	AUTS2	1e-19	1.7	0.52	0.27	1.5	0.71	CSGALNACT1	4.5e-16	1.2	0.24	0.13	0.62	0.32	FAM19A1	3.3e-12	1.7	0.2	0.076	0.53	0.19	UBASH3B	0.024	1.1	0.31	0.18	0.8	0.46	ARL4C	7.4e-07	0.85	0.28	0.18	0.68	0.43	OGT	5e-05	0.39	0.47	0.4	1.2	1	ARAP2	0.0019	0.4	0.47	0.4	1.2	1
86	TPD52	1.1e-19	2	0.44	0.17	1.2	0.42	LRIG1	7.6e-16	1.6	0.19	0.076	0.46	0.18	TRABD2A	4.2e-12	2.8	0.15	0.026	0.35	0.059	IL6R	0.024	3.1	0.15	0.023	0.38	0.051	GAB3	7.5e-07	1	0.23	0.13	0.54	0.3	CD2	5.5e-05	0.46	0.37	0.3	0.95	0.77	PRKCQ	0.002	0.35	0.54	0.48	1.5	1.3
87	CD37	3.2e-19	2.6	0.36	0.094	0.9	0.22	MYH9	9.5e-16	0.63	0.46	0.36	1.2	0.9	PRKCA-AS1	4.8e-12	2.3	0.16	0.039	0.38	0.091	AAK1	0.03	0.56	0.65	0.55	1.8	1.5	HLA-E	8.3e-07	0.64	0.39	0.29	0.95	0.7	FTX	6.2e-05	0.31	0.64	0.58	1.8	1.6	TRPS1	0.002	0.76	0.22	0.15	0.57	0.37
88	SP100	4.5e-19	1.2	0.7	0.5	2	1.3	CD69	1.1e-15	0.73	0.4	0.29	1.1	0.77	BIRC3	4.8e-12	1.7	0.2	0.075	0.48	0.18	PTPRJ	0.032	0.69	0.5	0.41	1.4	1.1	STK17B	9.7e-07	0.54	0.48	0.4	1.3	1	IL6ST	0.00011	0.62	0.25	0.18	0.64	0.46	MPP7	0.0023	0.65	0.26	0.19	0.65	0.46
89	SP110	8.4e-19	1.9	0.44	0.18	1.1	0.44	SARAF	1.1e-15	0.76	0.37	0.27	0.94	0.65	GPHN	1.4e-11	0.99	0.3	0.18	0.76	0.45	THEM4	0.033	1.5	0.22	0.098	0.54	0.23	ERBIN	1.2e-06	0.59	0.43	0.34	1.1	0.85	AC010609.1	0.00019	0.52	0.31	0.24	0.79	0.61	SGCD	0.0025	1	0.17	0.1	0.46	0.25
90	SMAP2	1.6e-18	1.4	0.59	0.38	1.7	0.97	OSBPL8	1.5e-15	0.68	0.41	0.31	1.1	0.78	SYNE2	1.6e-11	0.56	0.61	0.52	1.7	1.4	SLC7A6	0.033	1.2	0.27	0.15	0.67	0.35	FLNA	1.8e-06	1.2	0.2	0.098	0.46	0.22	SMAP2	0.00025	0.37	0.44	0.38	1.1	0.97	PSMA1	0.0026	0.98	0.17	0.1	0.45	0.25
91	TMEM154	4.2e-18	3.1	0.32	0.057	0.8	0.13	BCL2	3.9e-15	0.6	0.59	0.49	1.8	1.5	BTBD11	2.7e-11	1.9	0.17	0.054	0.43	0.13	SLC12A6	0.035	1.4	0.24	0.11	0.56	0.25	AC116366.3	1.8e-06	0.65	0.37	0.28	0.93	0.68	RCAN3	0.00025	0.86	0.18	0.11	0.43	0.26	MCOLN2	0.004	0.92	0.17	0.1	0.41	0.24
92	AP002075.1	5e-18	4.9	0.28	0.015	0.69	0.033	EMB	5.1e-15	0.58	0.48	0.39	1.3	0.99	HIVEP2	2.8e-11	0.89	0.32	0.21	0.8	0.51	ICOS	0.036	1.8	0.19	0.067	0.47	0.16	ATP2B4	2.3e-06	0.63	0.38	0.29	0.97	0.72	PIK3IP1	0.00029	0.58	0.26	0.2	0.65	0.48	MCUB	0.0047	0.61	0.26	0.19	0.65	0.47
93	RHEX	5.1e-18	5.5	0.28	0.01	0.71	0.022	GNAO1	8.4e-15	1.7	0.17	0.059	0.4	0.14	RUNX2	4.4e-11	0.84	0.35	0.23	0.91	0.61	ENTPD1-AS1	0.037	1.3	0.25	0.12	0.6	0.28	PPP2R5C	2.3e-06	0.43	0.66	0.58	1.8	1.6	PHC3	0.00034	0.41	0.39	0.32	0.96	0.79	NLRP1	0.0048	0.46	0.35	0.29	0.88	0.71
94	TCF4	2.3e-17	3.1	0.32	0.056	0.8	0.13	ANKRD28	1.3e-14	0.85	0.31	0.21	0.79	0.51	AP001011.1	6.2e-11	0.73	0.4	0.3	1	0.74	ZBTB38	0.04	1.1	0.29	0.17	0.73	0.41	DOCK11	2.7e-06	0.59	0.41	0.32	1	0.78	ZC3HAV1	0.0004	0.37	0.45	0.39	1.2	0.99	MRPL1	0.0063	0.94	0.17	0.11	0.44	0.25
95	SLC9A7	2.9e-17	4.8	0.28	0.016	0.69	0.036	MFHAS1	4.1e-14	1.6	0.17	0.067	0.43	0.16	ABCC1	1.3e-10	0.86	0.33	0.22	0.85	0.55	SNX9	0.042	1.6	0.21	0.088	0.53	0.21	SSBP3	2.8e-06	1.1	0.22	0.12	0.53	0.29	ZNF609	0.00047	0.38	0.44	0.38	1.1	0.97	PRKCB	0.0073	0.29	0.59	0.55	1.7	1.5
96	RUBCNL	9.5e-17	6.7	0.26	0.0039	0.65	0.0088	SEPT9	5.6e-14	0.76	0.34	0.24	0.86	0.59	ARID5B	1.5e-10	0.68	0.44	0.33	1.2	0.87	FP671120.1	0.042	1.2	0.28	0.16	0.71	0.38	RASSF1	3e-06	0.87	0.26	0.17	0.63	0.39	LEPROTL1	0.00063	0.56	0.26	0.2	0.65	0.48	SAMSN1	0.0079	0.56	0.29	0.22	0.73	0.55
97	CNR2	1.6e-16	4.4	0.28	0.018	0.67	0.043	THEM4	6.7e-14	1.3	0.19	0.085	0.45	0.2	SPOCK2	1.5e-10	1.1	0.25	0.13	0.59	0.31	PBX4	0.044	1	0.31	0.19	0.79	0.47	JAZF1	3.1e-06	0.61	0.41	0.32	1.1	0.81	SYNRG	0.00066	0.38	0.41	0.35	1	0.87	RNF125	0.0093	0.44	0.37	0.3	0.93	0.76
98	RB1	2.1e-16	1.7	0.44	0.22	1.2	0.52	RASGRF2	2.5e-13	1.3	0.19	0.087	0.47	0.21	SLCO3A1	1.6e-10	0.84	0.34	0.23	0.86	0.57	CD44	0.045	0.67	0.52	0.4	1.4	1	TBX21	3.7e-06	1.3	0.18	0.081	0.42	0.19	TCF7	0.00072	0.84	0.17	0.11	0.42	0.25	GTDC1	0.0095	0.59	0.26	0.19	0.64	0.47
99	TMEM131L	3.5e-16	1.3	0.56	0.35	1.5	0.87	Z94721.1	3.2e-13	1.4	0.18	0.079	0.44	0.19	IMMP2L	2e-10	0.76	0.38	0.27	1	0.72	NABP1	0.046	1.3	0.25	0.12	0.57	0.28	ADGRG5	4.6e-06	1.1	0.21	0.11	0.5	0.27	SLC4A7	0.001	0.4	0.38	0.32	0.98	0.82	STK4	0.011	0.28	0.6	0.56	1.6	1.5
[truncated: 63 more columns]
