# Supplementary material for: Pathogenic variants damage cell composition and single cell transcription in cardiomyopathies
Source: Science. Author manuscript; Available in PMC 2022 Oct 3. (PMC9528698; doi:10.1126/science.abo1984)
Supplement: Supp table 47 [file NIHMS1835045-supplement-Supp_table_47.xlsx]

## Sheet: Index
Column name	Description
Gene	Gene symbol, Ensembl 84
logFC	log2-fold change
FDR	False discovery rate; FDR is the PValue after (by default) Benjamini-Hochberg correction.
mean_exp_control	Mean expression values across controls
mean_exp_genotype	Mean expression values across disease samples
logCPM	logCPM is the average expression of all pseudobulked samples for that particular gene across all samples on the log2-scale expressed in counts per million (cpm, as calculated by edgeR after normalization).
F	Output of quasi-likelihood F-test
PValue	PValue is the nominal p-value derived from F
FDR_plot	-log10(False discovery rate)
Region	Studied region (LV or RV)
annotation_level	Cell-type or cell-state
cell_state/state	Specification which cell-type or state was analysed
comparison	Specification control_GENOTYPE
Observations_genotype	Numbers of Patients included in edgeR (patients with low number of nuclei have been excluded)
Observations_reference	Numbers of Patients included in edgeR (patients with low number of nuclei have been excluded)

## Sheet: LMNA_control
Gene	logFC	FDR	mean_exp_control	mean_exp_genotype	logCPM	F	PValue	FDR_plot	Region	annotation_level	comparison	Observations_genotype	Observations_reference	cell_state
ADGRG7	3.08	0.0173	0.00101	0.0211	4.77	16.6	7.86e-05	1.76	LV	CELLTYPE	control_LMNA	12	18	Lymphoid
RASGEF1B	2.98	5.94e-10	0.208	1.86	9.26	70.5	5.45e-14	9.23	LV	CELLTYPE	control_LMNA	12	18	Lymphoid
RORB	2.82	0.00919	0.00153	0.0752	4.54	19.5	2.05e-05	2.04	LV	CELLTYPE	control_LMNA	12	18	Lymphoid
HSPA1B	2.81	0.00484	0.0325	0.104	5.56	21.3	9.19e-06	2.32	LV	CELLTYPE	control_LMNA	12	18	Lymphoid
IGHG2	2.79	0.016	0.0569	0.0585	5.14	17.2	5.78e-05	1.8	LV	CELLTYPE	control_LMNA	12	18	Lymphoid
HSPA6	2.76	0.016	0.00122	0.0307	4.7	17.1	6.26e-05	1.8	LV	CELLTYPE	control_LMNA	12	18	Lymphoid
IGHG1	2.47	0.00256	0.0246	0.111	5.92	23.7	3.06e-06	2.59	LV	CELLTYPE	control_LMNA	12	18	Lymphoid
RGS2	2.42	0.0467	0.00075	0.0166	4.52	13.6	0.000327	1.33	LV	CELLTYPE	control_LMNA	12	18	Lymphoid
NPPA	2.29	0.00484	0.0074	0.0421	5.51	21.3	8.83e-06	2.32	LV	CELLTYPE	control_LMNA	12	18	Lymphoid
HSPA1A	2.21	0.000609	0.0435	0.22	6.52	28.5	3.91e-07	3.22	LV	CELLTYPE	control_LMNA	12	18	Lymphoid
IGLC3	2.14	0.0108	0.35	0.466	7.66	18.5	3.15e-05	1.97	LV	CELLTYPE	control_LMNA	12	18	Lymphoid
DNAJB1	2.12	0.00919	0.0123	0.115	5.75	19.4	2.11e-05	2.04	LV	CELLTYPE	control_LMNA	12	18	Lymphoid
LINC02384	2.09	1.08e-06	0.0857	0.24	7.23	47.4	1.97e-10	5.97	LV	CELLTYPE	control_LMNA	12	18	Lymphoid
AC246817.1	2.07	0.016	0.00533	0.0438	5.12	17.1	6.31e-05	1.8	LV	CELLTYPE	control_LMNA	12	18	Lymphoid
DNAJA4	2.06	0.0423	0.00357	0.0283	5.03	14	0.000267	1.37	LV	CELLTYPE	control_LMNA	12	18	Lymphoid
LINGO2	1.92	2.85e-05	0.0939	0.32	7.7	37.2	1.05e-08	4.54	LV	CELLTYPE	control_LMNA	12	18	Lymphoid
HSPH1	1.89	0.00327	0.0255	0.158	6.18	22.8	4.58e-06	2.48	LV	CELLTYPE	control_LMNA	12	18	Lymphoid
HSP90AA1	1.85	0.000126	0.168	0.938	8.53	33	5.8e-08	3.9	LV	CELLTYPE	control_LMNA	12	18	Lymphoid
C1QTNF6	1.8	0.0495	0.00392	0.0271	5.05	13.1	0.000423	1.31	LV	CELLTYPE	control_LMNA	12	18	Lymphoid
IGHG3	1.74	0.0413	0.0507	0.124	6.48	14.1	0.000257	1.38	LV	CELLTYPE	control_LMNA	12	18	Lymphoid
DCC	1.73	0.016	0.0748	0.461	7.51	17	6.44e-05	1.8	LV	CELLTYPE	control_LMNA	12	18	Lymphoid
HIST1H2AC	1.65	0.016	0.0335	0.12	6.15	17.2	5.97e-05	1.8	LV	CELLTYPE	control_LMNA	12	18	Lymphoid
SLC26A3	1.64	0.000409	0.133	0.403	7.68	29.8	2.25e-07	3.39	LV	CELLTYPE	control_LMNA	12	18	Lymphoid
CCL3	1.6	0.0108	0.145	0.197	7.13	18.8	2.78e-05	1.97	LV	CELLTYPE	control_LMNA	12	18	Lymphoid
CLIC3	1.45	0.048	0.039	0.0495	5.81	13.2	0.000392	1.32	LV	CELLTYPE	control_LMNA	12	18	Lymphoid
ADGRG1	1.37	0.016	0.0304	0.0804	6.06	17	6.43e-05	1.8	LV	CELLTYPE	control_LMNA	12	18	Lymphoid
MYO18B	1.36	0.0478	0.0293	0.0539	5.9	13.3	0.000377	1.32	LV	CELLTYPE	control_LMNA	12	18	Lymphoid
CCL4	1.33	0.0172	0.416	0.722	8.82	16.8	7.25e-05	1.77	LV	CELLTYPE	control_LMNA	12	18	Lymphoid
KLRF1	1.28	0.00147	0.142	0.512	7.89	25.9	1.15e-06	2.83	LV	CELLTYPE	control_LMNA	12	18	Lymphoid
ARRDC3	1.2	0.0273	0.0566	0.118	6.49	15.3	0.000148	1.56	LV	CELLTYPE	control_LMNA	12	18	Lymphoid
THEMIS2	1.18	0.048	0.0311	0.0667	5.87	13.2	0.000388	1.32	LV	CELLTYPE	control_LMNA	12	18	Lymphoid
RPS28	1.15	0.0467	0.0511	0.0892	6.19	13.6	0.000326	1.33	LV	CELLTYPE	control_LMNA	12	18	Lymphoid
TNNI3	1.14	0.00383	0.225	0.39	8.29	22.2	5.97e-06	2.42	LV	CELLTYPE	control_LMNA	12	18	Lymphoid
ABCA2	1.08	0.0478	0.0251	0.0788	6.07	13.4	0.000364	1.32	LV	CELLTYPE	control_LMNA	12	18	Lymphoid
AGAP1	1.04	0.0108	0.0793	0.176	7.14	18.6	3.09e-05	1.97	LV	CELLTYPE	control_LMNA	12	18	Lymphoid
BNC2	1.02	0.016	0.163	0.461	8.05	17.2	5.98e-05	1.8	LV	CELLTYPE	control_LMNA	12	18	Lymphoid
PTPN12	0.993	0.0155	0.17	0.357	8.03	17.4	5.27e-05	1.81	LV	CELLTYPE	control_LMNA	12	18	Lymphoid
FP671120.1	0.975	0.0478	0.145	0.566	7.81	13.4	0.000363	1.32	LV	CELLTYPE	control_LMNA	12	18	Lymphoid
VPS37B	0.967	0.0114	0.131	0.522	7.72	18.3	3.55e-05	1.94	LV	CELLTYPE	control_LMNA	12	18	Lymphoid
MB	0.945	0.0168	0.235	0.417	8.42	16.9	6.93e-05	1.77	LV	CELLTYPE	control_LMNA	12	18	Lymphoid
TBXAS1	0.918	0.0325	0.159	0.292	7.85	14.7	0.000191	1.49	LV	CELLTYPE	control_LMNA	12	18	Lymphoid
ZEB2	0.908	0.0173	0.39	0.903	9.16	16.6	7.9e-05	1.76	LV	CELLTYPE	control_LMNA	12	18	Lymphoid
SPON2	0.898	0.0278	0.261	0.515	8.55	15.2	0.000153	1.56	LV	CELLTYPE	control_LMNA	12	18	Lymphoid
ETS1	0.879	0.0108	0.692	1.85	10.1	18.8	2.79e-05	1.97	LV	CELLTYPE	control_LMNA	12	18	Lymphoid
ADCY9	0.872	0.0212	0.122	0.235	7.46	16	0.000103	1.67	LV	CELLTYPE	control_LMNA	12	18	Lymphoid
MYL2	0.864	0.0478	0.63	1.02	9.68	13.3	0.000369	1.32	LV	CELLTYPE	control_LMNA	12	18	Lymphoid
CELF2	0.842	0.00662	1.27	3.11	10.9	20.3	1.4e-05	2.18	LV	CELLTYPE	control_LMNA	12	18	Lymphoid
AC124312.1	0.83	0.0495	0.0556	0.155	6.86	13.1	0.000426	1.31	LV	CELLTYPE	control_LMNA	12	18	Lymphoid
ZBTB16	0.823	0.0258	0.395	1.07	9.35	15.4	0.000135	1.59	LV	CELLTYPE	control_LMNA	12	18	Lymphoid
AF165147.1	0.819	0.023	0.142	0.442	7.94	15.8	0.000114	1.64	LV	CELLTYPE	control_LMNA	12	18	Lymphoid
C1orf21	0.814	0.0467	0.163	0.329	7.89	13.6	0.000329	1.33	LV	CELLTYPE	control_LMNA	12	18	Lymphoid
PPA2	0.805	0.0468	0.108	0.216	7.28	13.5	0.000336	1.33	LV	CELLTYPE	control_LMNA	12	18	Lymphoid
XYLT1	0.767	0.0172	0.312	0.755	8.93	16.7	7.39e-05	1.77	LV	CELLTYPE	control_LMNA	12	18	Lymphoid
TBL1X	0.751	0.0467	0.169	0.403	8.13	13.6	0.000326	1.33	LV	CELLTYPE	control_LMNA	12	18	Lymphoid
XKR6	0.731	0.0285	0.256	0.605	8.49	15	0.000164	1.55	LV	CELLTYPE	control_LMNA	12	18	Lymphoid
HIVEP3	0.711	0.049	0.301	0.549	8.57	13.1	0.000409	1.31	LV	CELLTYPE	control_LMNA	12	18	Lymphoid

## Sheet: PKP2_control
Gene	logFC	FDR	mean_exp_control	mean_exp_genotype	logCPM	F	PValue	FDR_plot	Region	annotation_level	comparison	Observations_genotype	Observations_reference	cell_state
CCL3	4.18	0.00121	0.145	1.54	9.19	28.1	8.72e-07	2.92	LV	CELLTYPE	control_PKP2	6	18	Lymphoid
CCL4	4.12	0.000352	0.416	4.66	10.6	32.1	1.94e-07	3.45	LV	CELLTYPE	control_PKP2	6	18	Lymphoid
HBA2	3.05	0.0148	0.00901	0.0231	4.81	18.6	4.33e-05	1.83	LV	CELLTYPE	control_PKP2	6	18	Lymphoid
AL512380.2	2.98	0.0362	0.00602	0.0214	4.83	14.7	0.000236	1.44	LV	CELLTYPE	control_PKP2	6	18	Lymphoid
MGAM	2.87	0.00434	0.00781	0.0341	5	23.4	5.67e-06	2.36	LV	CELLTYPE	control_PKP2	6	18	Lymphoid
LINC02384	2.44	2.24e-05	0.0857	0.216	7.03	42.9	4.08e-09	4.65	LV	CELLTYPE	control_PKP2	6	18	Lymphoid
LINGO2	2.01	2.24e-05	0.0939	0.304	7.46	42.8	4.19e-09	4.65	LV	CELLTYPE	control_PKP2	6	18	Lymphoid
SELL	1.92	0.02	0.0227	0.0786	5.78	16.8	9.35e-05	1.7	LV	CELLTYPE	control_PKP2	6	18	Lymphoid
LINGO1	1.8	2.52e-05	0.432	0.708	8.91	41.3	7.05e-09	4.6	LV	CELLTYPE	control_PKP2	6	18	Lymphoid
RILPL2	1.76	0.028	0.0394	0.193	6.94	15.6	0.000159	1.55	LV	CELLTYPE	control_PKP2	6	18	Lymphoid
RGS1	1.75	0.0148	0.0723	0.0942	6.35	18.3	4.8e-05	1.83	LV	CELLTYPE	control_PKP2	6	18	Lymphoid
ZFP36	1.74	0.0146	0.0992	0.155	6.98	18.8	3.96e-05	1.83	LV	CELLTYPE	control_PKP2	6	18	Lymphoid
DUSP2	1.73	0.0148	0.117	0.412	7.92	18.3	4.97e-05	1.83	LV	CELLTYPE	control_PKP2	6	18	Lymphoid
PRSS23	1.69	0.0154	0.0531	0.102	6.26	18	5.46e-05	1.81	LV	CELLTYPE	control_PKP2	6	18	Lymphoid
LINC01505	1.66	0.00121	0.0807	0.183	7.02	28	9.06e-07	2.92	LV	CELLTYPE	control_PKP2	6	18	Lymphoid
TFEB	1.54	0.00544	0.0347	0.134	6.46	22.4	8.64e-06	2.26	LV	CELLTYPE	control_PKP2	6	18	Lymphoid
ADGRG1	1.53	0.0382	0.0304	0.0733	6.01	14.5	0.000264	1.42	LV	CELLTYPE	control_PKP2	6	18	Lymphoid
CXCR4	1.49	0.0107	0.222	0.268	7.71	19.9	2.49e-05	1.97	LV	CELLTYPE	control_PKP2	6	18	Lymphoid
CD69	1.46	0.00226	0.332	1.13	9.26	25.4	2.54e-06	2.65	LV	CELLTYPE	control_PKP2	6	18	Lymphoid
FAM19A1	1.4	0.0168	0.0678	0.221	7.15	17.7	6.46e-05	1.78	LV	CELLTYPE	control_PKP2	6	18	Lymphoid
RASGEF1B	1.4	0.0148	0.208	0.353	8.01	18.3	4.84e-05	1.83	LV	CELLTYPE	control_PKP2	6	18	Lymphoid
KLF2	1.35	0.0104	0.0905	0.242	7.35	20.1	2.23e-05	1.98	LV	CELLTYPE	control_PKP2	6	18	Lymphoid
SLC26A3	1.34	0.0125	0.133	0.206	7.35	19.3	3.13e-05	1.9	LV	CELLTYPE	control_PKP2	6	18	Lymphoid
TSC22D3	1.33	0.00123	0.224	0.516	8.39	27.7	1.03e-06	2.91	LV	CELLTYPE	control_PKP2	6	18	Lymphoid
AGPAT4	1.26	0.0168	0.103	0.222	7.34	17.5	6.89e-05	1.78	LV	CELLTYPE	control_PKP2	6	18	Lymphoid
UBA6-AS1	1.18	0.0208	0.055	0.176	6.85	16.7	9.93e-05	1.68	LV	CELLTYPE	control_PKP2	6	18	Lymphoid
C1orf56	1.13	0.00389	0.182	0.355	8.01	23.9	4.72e-06	2.41	LV	CELLTYPE	control_PKP2	6	18	Lymphoid
SRGN	1.12	0.0208	0.279	0.65	8.72	16.6	0.000101	1.68	LV	CELLTYPE	control_PKP2	6	18	Lymphoid
TXNIP	1.11	0.00544	0.766	2.28	10.3	22.4	8.52e-06	2.26	LV	CELLTYPE	control_PKP2	6	18	Lymphoid
AGAP1	1.09	0.0469	0.0793	0.163	7.04	13.8	0.000368	1.33	LV	CELLTYPE	control_PKP2	6	18	Lymphoid
LEF1	1.06	0.0178	0.119	0.349	7.82	17.3	7.65e-05	1.75	LV	CELLTYPE	control_PKP2	6	18	Lymphoid
VPS37B	1.06	0.0344	0.131	0.333	7.76	14.9	0.000215	1.46	LV	CELLTYPE	control_PKP2	6	18	Lymphoid
APBA2	0.985	0.0168	0.25	0.702	8.8	17.6	6.6e-05	1.78	LV	CELLTYPE	control_PKP2	6	18	Lymphoid
TNNI3	0.972	0.028	0.225	0.318	8.01	15.6	0.000162	1.55	LV	CELLTYPE	control_PKP2	6	18	Lymphoid
ARID5B	0.919	0.0424	0.402	0.9	9.17	14.2	0.000305	1.37	LV	CELLTYPE	control_PKP2	6	18	Lymphoid
CELF2	0.894	0.0148	1.27	3.23	10.9	18.3	4.95e-05	1.83	LV	CELLTYPE	control_PKP2	6	18	Lymphoid
SMAP2	0.872	0.0362	0.337	0.878	9.1	14.7	0.00024	1.44	LV	CELLTYPE	control_PKP2	6	18	Lymphoid
XKR6	0.86	0.0302	0.256	0.527	8.5	15.4	0.000178	1.52	LV	CELLTYPE	control_PKP2	6	18	Lymphoid

## Sheet: PVneg_control
Gene	logFC	FDR	mean_exp_control	mean_exp_genotype	logCPM	F	PValue	FDR_plot	Region	annotation_level	comparison	Observations_genotype	Observations_reference	cell_state
IFI44L	3.94	4.15e-08	0.0299	0.148	6.58	59.2	3.77e-12	7.38	LV	CELLTYPE	control_PVneg	8	18	Lymphoid
FOXP3	3.4	0.00441	0.000483	0.0171	4.71	22.4	6.01e-06	2.36	LV	CELLTYPE	control_PVneg	8	18	Lymphoid
SHANK3	2.8	0.0328	0.000722	0.0166	4.57	18.6	0.000155	1.48	LV	CELLTYPE	control_PVneg	8	18	Lymphoid
IFIT1	2.79	0.00778	0.00269	0.0208	4.96	20	1.7e-05	2.11	LV	CELLTYPE	control_PVneg	8	18	Lymphoid
GALNT18	2.45	0.00541	0.0195	0.0329	5.27	21.4	9.34e-06	2.27	LV	CELLTYPE	control_PVneg	8	18	Lymphoid
NPPA	2.19	0.0102	0.0074	0.0421	5.45	19.3	2.41e-05	1.99	LV	CELLTYPE	control_PVneg	8	18	Lymphoid
COL8A1	2.13	0.0102	0.00593	0.0411	5.42	19.2	2.5e-05	1.99	LV	CELLTYPE	control_PVneg	8	18	Lymphoid
MRC1	2.11	0.026	0.00969	0.0325	5.33	16.1	0.000103	1.58	LV	CELLTYPE	control_PVneg	8	18	Lymphoid
XAF1	1.83	5.57e-05	0.0605	0.2	7.14	35.2	2.8e-08	4.25	LV	CELLTYPE	control_PVneg	8	18	Lymphoid
PDE7B	1.75	0.00684	0.025	0.0761	5.93	20.7	1.24e-05	2.16	LV	CELLTYPE	control_PVneg	8	18	Lymphoid
JUN	1.71	0.0257	0.0393	0.085	6.02	16.3	9.33e-05	1.59	LV	CELLTYPE	control_PVneg	8	18	Lymphoid
SGSM1	1.43	0.0463	0.0152	0.0666	5.74	14.1	0.00027	1.33	LV	CELLTYPE	control_PVneg	8	18	Lymphoid
PHF2	1.42	0.026	0.0226	0.0987	5.85	16	0.000107	1.58	LV	CELLTYPE	control_PVneg	8	18	Lymphoid
FAM19A1	1.41	0.002	0.0678	0.172	7.17	24.5	2.36e-06	2.7	LV	CELLTYPE	control_PVneg	8	18	Lymphoid
STAT1	1.3	0.0219	0.0834	0.253	7.49	16.8	7.35e-05	1.66	LV	CELLTYPE	control_PVneg	8	18	Lymphoid
EPSTI1	1.29	0.025	0.0962	0.198	7.34	16.4	8.77e-05	1.6	LV	CELLTYPE	control_PVneg	8	18	Lymphoid
C15orf53	1.28	0.00441	0.264	0.807	8.61	22.5	5.62e-06	2.36	LV	CELLTYPE	control_PVneg	8	18	Lymphoid
DDX60	1.27	0.026	0.0441	0.126	6.72	16	0.000109	1.58	LV	CELLTYPE	control_PVneg	8	18	Lymphoid
SLC26A3	1.16	0.0437	0.133	0.571	7.39	14.4	0.000235	1.36	LV	CELLTYPE	control_PVneg	8	18	Lymphoid
AGAP1	1.15	0.0115	0.0793	0.214	7.16	18.8	2.92e-05	1.94	LV	CELLTYPE	control_PVneg	8	18	Lymphoid
DOCK9	0.92	0.0282	0.158	0.418	8.03	15.7	0.000123	1.55	LV	CELLTYPE	control_PVneg	8	18	Lymphoid
TRERF1	0.791	0.0463	0.35	0.834	9.01	13.9	0.00029	1.33	LV	CELLTYPE	control_PVneg	8	18	Lymphoid

## Sheet: RBM20_control
Gene	logFC	FDR	mean_exp_control	mean_exp_genotype	logCPM	F	PValue	FDR_plot	Region	annotation_level	comparison	Observations_genotype	Observations_reference	cell_state
IGHGP	4.08	2.06e-07	0.0154	0.285	7.14	52.4	1.92e-11	6.69	LV	CELLTYPE	control_RBM20	8	18	Lymphoid
HBA2	3.66	3.71e-05	0.00901	0.041	5.28	36.3	1.19e-08	4.43	LV	CELLTYPE	control_RBM20	8	18	Lymphoid
IGHG2	3.09	0.00457	0.0569	0.0278	5.28	21.4	7.66e-06	2.34	LV	CELLTYPE	control_RBM20	8	18	Lymphoid
IGKC	3.05	7.55e-06	0.462	1.61	9.58	41.5	1.41e-09	5.12	LV	CELLTYPE	control_RBM20	8	18	Lymphoid
IGHG1	2.72	0.000383	0.0246	0.0955	6.09	29.1	2.5e-07	3.42	LV	CELLTYPE	control_RBM20	8	18	Lymphoid
MTRNR2L8	2.68	0.0189	0.000853	0.0192	4.88	17.4	4.95e-05	1.72	LV	CELLTYPE	control_RBM20	8	18	Lymphoid
RASSF6	2.67	0.0104	0.00262	0.0274	5.1	19	2.32e-05	1.98	LV	CELLTYPE	control_RBM20	8	18	Lymphoid
SH2D4A	2.41	0.0441	0.0015	0.017	4.84	14.2	0.00023	1.36	LV	CELLTYPE	control_RBM20	8	18	Lymphoid
PI16	2.29	0.0441	0.00268	0.021	4.99	14.3	0.000218	1.36	LV	CELLTYPE	control_RBM20	8	18	Lymphoid
AFF2	2.22	0.0375	0.00368	0.0267	5.16	15.2	0.00014	1.43	LV	CELLTYPE	control_RBM20	8	18	Lymphoid
KLHL14	2.18	0.0407	0.012	0.0496	5.43	14.9	0.000162	1.39	LV	CELLTYPE	control_RBM20	8	18	Lymphoid
NPPA	2.13	0.0275	0.0074	0.0364	5.4	16.2	8.72e-05	1.56	LV	CELLTYPE	control_RBM20	8	18	Lymphoid
ITM2C	1.99	0.0441	0.00487	0.0285	5.14	14.2	0.00023	1.36	LV	CELLTYPE	control_RBM20	8	18	Lymphoid
RGS1	1.93	0.000383	0.0723	0.117	6.64	29.2	2.42e-07	3.42	LV	CELLTYPE	control_RBM20	8	18	Lymphoid
CTGF	1.92	0.00581	0.011	0.0525	5.71	20.6	1.14e-05	2.24	LV	CELLTYPE	control_RBM20	8	18	Lymphoid
LINC00926	1.91	0.00234	0.0434	0.128	6.51	24.4	1.96e-06	2.63	LV	CELLTYPE	control_RBM20	8	18	Lymphoid
AL357060.1	1.68	3.71e-05	0.0685	0.228	7.39	35.9	1.38e-08	4.43	LV	CELLTYPE	control_RBM20	8	18	Lymphoid
MERTK	1.65	0.0449	0.0288	0.0747	6.05	14.1	0.000243	1.35	LV	CELLTYPE	control_RBM20	8	18	Lymphoid
GRK3	1.62	0.00349	0.0203	0.0804	6.16	22.3	5.15e-06	2.46	LV	CELLTYPE	control_RBM20	8	18	Lymphoid
STEAP1B	1.59	0.0189	0.0284	0.0648	5.91	17.4	5.12e-05	1.72	LV	CELLTYPE	control_RBM20	8	18	Lymphoid
BLK	1.55	0.0113	0.0298	0.0987	6.39	18.7	2.73e-05	1.95	LV	CELLTYPE	control_RBM20	8	18	Lymphoid
LRRK1	1.55	0.0385	0.0391	0.121	6.56	15.1	0.000147	1.41	LV	CELLTYPE	control_RBM20	8	18	Lymphoid
FGD2	1.54	0.0407	0.0178	0.0653	5.92	14.9	0.000166	1.39	LV	CELLTYPE	control_RBM20	8	18	Lymphoid
LINC02384	1.53	0.00349	0.0857	0.131	6.76	22.4	4.94e-06	2.46	LV	CELLTYPE	control_RBM20	8	18	Lymphoid
MZB1	1.5	0.0453	0.036	0.0686	5.95	14.1	0.000249	1.34	LV	CELLTYPE	control_RBM20	8	18	Lymphoid
GRAPL	1.4	0.0411	0.0207	0.0738	6.06	14.6	0.000189	1.39	LV	CELLTYPE	control_RBM20	8	18	Lymphoid
BCL2L11	1.33	0.00578	0.0381	0.109	6.6	20.7	1.08e-05	2.24	LV	CELLTYPE	control_RBM20	8	18	Lymphoid
LINGO1	1.32	0.000487	0.432	0.579	8.82	28.2	3.63e-07	3.31	LV	CELLTYPE	control_RBM20	8	18	Lymphoid
CXCR4	1.23	0.00349	0.222	0.243	7.73	22.3	5.21e-06	2.46	LV	CELLTYPE	control_RBM20	8	18	Lymphoid
MARCH1	1.21	0.0407	0.0466	0.116	6.68	14.9	0.000167	1.39	LV	CELLTYPE	control_RBM20	8	18	Lymphoid
AFF3	1.19	0.036	0.236	0.53	8.58	15.4	0.000131	1.44	LV	CELLTYPE	control_RBM20	8	18	Lymphoid
RASGEF1B	1.18	0.0074	0.208	0.306	7.95	19.9	1.59e-05	2.13	LV	CELLTYPE	control_RBM20	8	18	Lymphoid
FP671120.1	1.17	0.0124	0.145	0.309	7.93	18.4	3.11e-05	1.91	LV	CELLTYPE	control_RBM20	8	18	Lymphoid
GNG7	1.13	0.0224	0.0853	0.214	7.38	16.9	6.26e-05	1.65	LV	CELLTYPE	control_RBM20	8	18	Lymphoid
RAB30	1.12	0.0441	0.0678	0.129	6.79	14.3	0.00022	1.36	LV	CELLTYPE	control_RBM20	8	18	Lymphoid
HERPUD1	1.1	0.00457	0.119	0.239	7.56	21.5	7.58e-06	2.34	LV	CELLTYPE	control_RBM20	8	18	Lymphoid
GSN	1.07	0.00272	0.193	0.406	8.23	23.3	3.29e-06	2.57	LV	CELLTYPE	control_RBM20	8	18	Lymphoid
BIRC3	1.05	0.032	0.0622	0.146	6.97	15.8	0.000107	1.49	LV	CELLTYPE	control_RBM20	8	18	Lymphoid
XBP1	1.02	0.0345	0.166	0.271	7.73	15.5	0.000122	1.46	LV	CELLTYPE	control_RBM20	8	18	Lymphoid
TXNIP	0.953	0.00687	0.766	1.74	10.2	20.1	1.41e-05	2.16	LV	CELLTYPE	control_RBM20	8	18	Lymphoid
TSC22D3	0.93	0.0107	0.224	0.375	8.23	18.9	2.49e-05	1.97	LV	CELLTYPE	control_RBM20	8	18	Lymphoid
GGA2	0.929	0.0441	0.0809	0.167	7.18	14.2	0.000227	1.36	LV	CELLTYPE	control_RBM20	8	18	Lymphoid
FCMR	0.882	0.0491	0.0714	0.145	7.04	13.8	0.000286	1.31	LV	CELLTYPE	control_RBM20	8	18	Lymphoid
EEF1A1	0.842	0.0411	0.177	0.239	7.71	14.6	0.00019	1.39	LV	CELLTYPE	control_RBM20	8	18	Lymphoid
ZNF718	0.84	0.05	0.12	0.212	7.49	13.7	0.000303	1.3	LV	CELLTYPE	control_RBM20	8	18	Lymphoid
MLLT3	0.818	0.0327	0.211	0.423	8.4	15.7	0.000113	1.49	LV	CELLTYPE	control_RBM20	8	18	Lymphoid
SARAF	0.767	0.0411	0.3	0.489	8.67	14.6	0.000191	1.39	LV	CELLTYPE	control_RBM20	8	18	Lymphoid
SMCHD1	0.742	0.0491	0.842	1.47	10.2	13.8	0.000288	1.31	LV	CELLTYPE	control_RBM20	8	18	Lymphoid

## Sheet: TTN_control
Gene	logFC	FDR	mean_exp_control	mean_exp_genotype	logCPM	F	PValue	FDR_plot	Region	annotation_level	comparison	Observations_genotype	Observations_reference	cell_state
NPPA	3.11	5.13e-09	0.0074	0.0911	6.04	56.6	9.78e-13	8.29	LV	CELLTYPE	control_TTN	12	18	Lymphoid
TMC7	2.91	4.56e-06	0.00679	0.0789	5.93	37.9	2.96e-09	5.34	LV	CELLTYPE	control_TTN	12	18	Lymphoid
AL035427.1	2.44	0.0133	0.0024	0.0208	5.01	17.6	3.84e-05	1.87	LV	CELLTYPE	control_TTN	12	18	Lymphoid
ANKRD55	2.33	1.21e-05	0.00945	0.0657	5.95	34.9	1.12e-08	4.92	LV	CELLTYPE	control_TTN	12	18	Lymphoid
PTH2R	2.23	0.0424	0.00488	0.0133	4.86	14	0.000225	1.37	LV	CELLTYPE	control_TTN	12	18	Lymphoid
AC008750.7	2.2	0.0335	0.00316	0.0172	5.04	14.9	0.000146	1.47	LV	CELLTYPE	control_TTN	12	18	Lymphoid
IGHA1	2.05	6.25e-06	0.0758	0.17	6.97	36.9	4.64e-09	5.2	LV	CELLTYPE	control_TTN	12	18	Lymphoid
BMP6	1.81	0.00876	0.0163	0.0567	5.94	19.1	1.86e-05	2.06	LV	CELLTYPE	control_TTN	12	18	Lymphoid
LINC02384	1.7	8.78e-06	0.0857	0.174	7.07	35.9	7.33e-09	5.06	LV	CELLTYPE	control_TTN	12	18	Lymphoid
LINGO2	1.68	1.57e-06	0.0939	0.277	7.6	41.1	7.27e-10	5.81	LV	CELLTYPE	control_TTN	12	18	Lymphoid
MB	1.55	9.02e-12	0.235	0.734	8.81	74.2	8.37e-16	11	LV	CELLTYPE	control_TTN	12	18	Lymphoid
RNLS	1.43	0.0194	0.0161	0.0561	5.9	16.5	6.65e-05	1.71	LV	CELLTYPE	control_TTN	12	18	Lymphoid
S100A1	1.43	0.0127	0.0254	0.07	5.97	17.8	3.51e-05	1.9	LV	CELLTYPE	control_TTN	12	18	Lymphoid
FCRL3	1.39	0.0155	0.0289	0.0743	6.24	17	5.02e-05	1.81	LV	CELLTYPE	control_TTN	12	18	Lymphoid
NPPB	1.38	0.0123	0.0456	0.171	6.91	17.9	3.2e-05	1.91	LV	CELLTYPE	control_TTN	12	18	Lymphoid
TNNI3	1.37	5.13e-09	0.225	0.499	8.46	55	1.9e-12	8.29	LV	CELLTYPE	control_TTN	12	18	Lymphoid
EPHA1-AS1	1.34	0.0337	0.0208	0.0626	5.98	14.8	0.000151	1.47	LV	CELLTYPE	control_TTN	12	18	Lymphoid
MYL2	1.29	5.13e-09	0.63	1.49	9.94	55.1	1.8e-12	8.29	LV	CELLTYPE	control_TTN	12	18	Lymphoid
PRSS23	1.28	0.0172	0.0531	0.0892	6.4	16.8	5.76e-05	1.76	LV	CELLTYPE	control_TTN	12	18	Lymphoid
PLEKHG3	1.25	0.0155	0.0294	0.0733	6.24	17	5.03e-05	1.81	LV	CELLTYPE	control_TTN	12	18	Lymphoid
PRR5	1.21	0.0294	0.0364	0.0655	6.14	15.4	0.000113	1.53	LV	CELLTYPE	control_TTN	12	18	Lymphoid
ARL17B	1.16	0.00356	0.0889	0.203	7.39	21.4	5.95e-06	2.45	LV	CELLTYPE	control_TTN	12	18	Lymphoid
TFEB	1.11	0.0333	0.0347	0.0879	6.45	14.9	0.000142	1.48	LV	CELLTYPE	control_TTN	12	18	Lymphoid
LINC00278	1.03	0.0496	0.0713	0.131	6.91	13.5	0.000299	1.3	LV	CELLTYPE	control_TTN	12	18	Lymphoid
AC139720.1	1	0.00196	0.0972	0.228	7.54	22.9	2.91e-06	2.71	LV	CELLTYPE	control_TTN	12	18	Lymphoid
LINC01505	0.989	0.0211	0.0807	0.133	6.89	16.2	7.45e-05	1.68	LV	CELLTYPE	control_TTN	12	18	Lymphoid
AC008878.3	0.969	0.0302	0.049	0.123	6.75	15.2	0.000123	1.52	LV	CELLTYPE	control_TTN	12	18	Lymphoid
TPM1	0.907	0.000339	0.362	0.675	8.92	27.1	4.09e-07	3.47	LV	CELLTYPE	control_TTN	12	18	Lymphoid
ACTC1	0.905	0.000765	0.407	0.789	9.09	25.2	9.94e-07	3.12	LV	CELLTYPE	control_TTN	12	18	Lymphoid
AC124312.1	0.88	0.0378	0.0556	0.124	6.88	14.5	0.000176	1.42	LV	CELLTYPE	control_TTN	12	18	Lymphoid
C22orf34	0.867	0.00331	0.196	0.416	8.38	21.7	5.22e-06	2.48	LV	CELLTYPE	control_TTN	12	18	Lymphoid
SLC25A4	0.863	0.0127	0.146	0.314	7.83	17.7	3.53e-05	1.9	LV	CELLTYPE	control_TTN	12	18	Lymphoid
DDIT4	0.829	0.0419	0.119	0.212	7.46	14.2	0.00021	1.38	LV	CELLTYPE	control_TTN	12	18	Lymphoid
CPT1A	0.826	0.0383	0.0844	0.151	7.16	14.4	0.000185	1.42	LV	CELLTYPE	control_TTN	12	18	Lymphoid
MYL3	0.812	0.032	0.144	0.237	7.46	15.1	0.000134	1.49	LV	CELLTYPE	control_TTN	12	18	Lymphoid
LINC00426	0.795	0.0424	0.104	0.215	7.58	14	0.000228	1.37	LV	CELLTYPE	control_TTN	12	18	Lymphoid
SPON2	0.795	0.0256	0.261	0.45	8.51	15.7	9.5e-05	1.59	LV	CELLTYPE	control_TTN	12	18	Lymphoid
MGAT4A	0.77	0.0123	0.183	0.369	8.23	18	3.1e-05	1.91	LV	CELLTYPE	control_TTN	12	18	Lymphoid
TXNIP	0.763	0.0144	0.766	1.57	10.2	17.4	4.27e-05	1.84	LV	CELLTYPE	control_TTN	12	18	Lymphoid
LEF1	0.742	0.0434	0.119	0.24	7.73	13.8	0.000246	1.36	LV	CELLTYPE	control_TTN	12	18	Lymphoid
CELF2	0.735	0.011	1.27	2.54	10.9	18.5	2.44e-05	1.96	LV	CELLTYPE	control_TTN	12	18	Lymphoid
SERINC5	0.733	0.0212	0.222	0.41	8.43	16.2	7.68e-05	1.67	LV	CELLTYPE	control_TTN	12	18	Lymphoid
TNNC1	0.73	0.043	0.201	0.276	7.88	13.9	0.000239	1.37	LV	CELLTYPE	control_TTN	12	18	Lymphoid
FKBP5	0.715	0.0496	1.16	2.25	10.7	13.5	0.000296	1.3	LV	CELLTYPE	control_TTN	12	18	Lymphoid
DES	0.686	0.0495	0.214	0.385	8.23	13.5	0.000289	1.31	LV	CELLTYPE	control_TTN	12	18	Lymphoid
XYLT1	0.675	0.0294	0.312	0.581	8.88	15.4	0.000115	1.53	LV	CELLTYPE	control_TTN	12	18	Lymphoid
BCL11B	0.649	0.0337	0.514	0.932	9.53	14.8	0.000153	1.47	LV	CELLTYPE	control_TTN	12	18	Lymphoid
TRERF1	0.647	0.043	0.35	0.628	8.98	13.9	0.000238	1.37	LV	CELLTYPE	control_TTN	12	18	Lymphoid
CHST11	0.629	0.0419	1.13	2	10.6	14.1	0.000212	1.38	LV	CELLTYPE	control_TTN	12	18	Lymphoid
