# Supplementary material for: Pathogenic variants damage cell composition and single cell transcription in cardiomyopathies
Source: Science. Author manuscript; Available in PMC 2022 Oct 3. (PMC9528698; doi:10.1126/science.abo1984)
Supplement: Supp table 48 [file NIHMS1835045-supplement-Supp_table_48.xlsx]

## Sheet: Index
Column name	Description
Gene	Gene symbol, Ensembl 84
logFC	log2-fold change
FDR	False discovery rate; FDR is the PValue after (by default) Benjamini-Hochberg correction.
mean_exp_control	Mean expression values across controls
mean_exp_genotype	Mean expression values across disease samples
logCPM	logCPM is the average expression of all pseudobulked samples for that particular gene across all samples on the log2-scale expressed in counts per million (cpm, as calculated by edgeR after normalization).
F	Output of quasi-likelihood F-test
PValue	PValue is the nominal p-value derived from F
FDR_plot	-log10(False discovery rate)
Region	Studied region (LV or RV)
annotation_level	Cell-type or cell-state
cell_state/state	Specification which cell-type or state was analysed
comparison	Specification control_GENOTYPE
Observations_genotype	Numbers of Patients included in edgeR (patients with low number of nuclei have been excluded)
Observations_reference	Numbers of Patients included in edgeR (patients with low number of nuclei have been excluded)

## Sheet: control_LMNA
Gene	logFC	FDR	mean_exp_control	mean_exp_genotype	logCPM	F	PValue	FDR_plot	Region	annotation_level	comparison	Observations_genotype	Observations_reference	cell_state
LINC02109	4.03	1.76e-06	0.0322	0.0039	5.3	45	4.83e-10	5.76	LV	CELLTYPE	control_LMNA	12	18	Lymphoid
ABCC9	2.48	0.00224	0.0215	0.00395	5.1	24.2	2.47e-06	2.65	LV	CELLTYPE	control_LMNA	12	18	Lymphoid
G0S2	2.45	0.0114	0.0193	0.00242	4.84	18.4	3.44e-05	1.94	LV	CELLTYPE	control_LMNA	12	18	Lymphoid
LINC01943	2.26	0.0212	0.0152	0.00251	4.85	16	0.000103	1.67	LV	CELLTYPE	control_LMNA	12	18	Lymphoid
MGST1	2.23	0.0249	0.0162	0.00244	4.81	15.6	0.000128	1.6	LV	CELLTYPE	control_LMNA	12	18	Lymphoid
HIGD1B	2.19	0.0108	0.0166	0.00404	4.98	18.9	2.71e-05	1.97	LV	CELLTYPE	control_LMNA	12	18	Lymphoid
GUCY1A2	2.17	0.039	0.0156	0.00344	4.79	14.2	0.000239	1.41	LV	CELLTYPE	control_LMNA	12	18	Lymphoid
AGT	2.12	0.0495	0.0136	0.00248	4.61	13	0.000431	1.31	LV	CELLTYPE	control_LMNA	12	18	Lymphoid
FP325318.1	2.12	0.0108	0.0223	0.0105	5.36	18.7	2.92e-05	1.97	LV	CELLTYPE	control_LMNA	12	18	Lymphoid
AL627171.2	1.83	0.0446	0.0214	0.00641	5.13	13.8	0.000299	1.35	LV	CELLTYPE	control_LMNA	12	18	Lymphoid
APOD	1.72	0.00147	0.209	0.0312	6.75	25.8	1.21e-06	2.83	LV	CELLTYPE	control_LMNA	12	18	Lymphoid
COL1A2	1.69	0.0446	0.0235	0.0098	5.35	13.8	0.000297	1.35	LV	CELLTYPE	control_LMNA	12	18	Lymphoid
MT-ND6	1.69	0.049	0.0243	0.00808	5.19	13.1	0.000408	1.31	LV	CELLTYPE	control_LMNA	12	18	Lymphoid
ZNF521	1.67	0.0479	0.0227	0.0111	5.33	13.3	0.000382	1.32	LV	CELLTYPE	control_LMNA	12	18	Lymphoid
LINC00486	1.51	0.00174	0.231	0.175	7.91	25.2	1.61e-06	2.76	LV	CELLTYPE	control_LMNA	12	18	Lymphoid
C7	1.46	0.0108	0.0512	0.0227	5.91	18.7	3.01e-05	1.97	LV	CELLTYPE	control_LMNA	12	18	Lymphoid
KIFC3	1.46	0.0387	0.0442	0.0147	5.49	14.3	0.000234	1.41	LV	CELLTYPE	control_LMNA	12	18	Lymphoid
AP003086.2	1.45	0.00484	0.0541	0.0258	6.21	21.2	9.32e-06	2.32	LV	CELLTYPE	control_LMNA	12	18	Lymphoid
FN1	1.43	0.0243	0.0528	0.0271	6.06	15.6	0.000123	1.61	LV	CELLTYPE	control_LMNA	12	18	Lymphoid
LINC02320	1.43	0.0265	0.0382	0.019	5.71	15.4	0.000141	1.58	LV	CELLTYPE	control_LMNA	12	18	Lymphoid
MRM2	1.4	0.0478	0.0278	0.0123	5.44	13.3	0.000374	1.32	LV	CELLTYPE	control_LMNA	12	18	Lymphoid
CFD	1.38	0.00506	0.127	0.0613	6.89	21	1.02e-05	2.3	LV	CELLTYPE	control_LMNA	12	18	Lymphoid
GPSM2	1.38	0.00327	0.0713	0.0335	6.31	23	4.27e-06	2.48	LV	CELLTYPE	control_LMNA	12	18	Lymphoid
SLC24A1	1.32	0.00484	0.065	0.0363	6.33	21.3	9.18e-06	2.32	LV	CELLTYPE	control_LMNA	12	18	Lymphoid
MT-ND1	1.29	0.00174	0.16	0.0833	7.2	25	1.75e-06	2.76	LV	CELLTYPE	control_LMNA	12	18	Lymphoid
AC073343.2	1.28	0.0136	0.0647	0.025	6.16	17.9	4.35e-05	1.87	LV	CELLTYPE	control_LMNA	12	18	Lymphoid
MGP	1.25	0.00327	0.138	0.0654	7.06	22.7	4.8e-06	2.48	LV	CELLTYPE	control_LMNA	12	18	Lymphoid
PKD2L2	1.24	0.0173	0.0623	0.0338	6.24	16.6	7.93e-05	1.76	LV	CELLTYPE	control_LMNA	12	18	Lymphoid
NAT9	1.2	0.0436	0.0491	0.0315	5.95	13.9	0.000283	1.36	LV	CELLTYPE	control_LMNA	12	18	Lymphoid
AL020995.1	1.15	0.0468	0.0572	0.0252	6.08	13.5	0.000339	1.33	LV	CELLTYPE	control_LMNA	12	18	Lymphoid
SPDYE5	1.07	0.028	0.102	0.0416	6.39	15.1	0.000156	1.55	LV	CELLTYPE	control_LMNA	12	18	Lymphoid
FHL2	0.981	0.0341	0.265	0.137	7.89	14.6	0.000203	1.47	LV	CELLTYPE	control_LMNA	12	18	Lymphoid
AGBL5	0.976	0.0478	0.0808	0.0514	6.62	13.4	0.00036	1.32	LV	CELLTYPE	control_LMNA	12	18	Lymphoid
MT-ND3	0.975	0.0436	0.304	0.25	8	13.9	0.000284	1.36	LV	CELLTYPE	control_LMNA	12	18	Lymphoid
A2M	0.934	0.015	0.391	0.242	8.58	17.6	4.94e-05	1.82	LV	CELLTYPE	control_LMNA	12	18	Lymphoid
MT-CO1	0.874	0.02	0.827	0.535	9.51	16.2	9.35e-05	1.7	LV	CELLTYPE	control_LMNA	12	18	Lymphoid
MT-CYB	0.864	0.0478	0.403	0.279	8.48	13.4	0.000359	1.32	LV	CELLTYPE	control_LMNA	12	18	Lymphoid
SLC38A2	0.853	0.0281	0.159	0.117	7.39	15.1	0.00016	1.55	LV	CELLTYPE	control_LMNA	12	18	Lymphoid
FAM196B	0.841	0.0495	0.164	0.102	7.38	13	0.000431	1.31	LV	CELLTYPE	control_LMNA	12	18	Lymphoid

## Sheet: control_PKP2
Gene	logFC	FDR	mean_exp_control	mean_exp_genotype	logCPM	F	PValue	FDR_plot	Region	annotation_level	comparison	Observations_genotype	Observations_reference	cell_state
LINC02109	4.19	0.000352	0.0322	0.00235	5.48	32	1.97e-07	3.45	LV	CELLTYPE	control_PKP2	6	18	Lymphoid
MYH6	3.62	0.00178	0.0305	0.000979	5.09	26.5	1.66e-06	2.75	LV	CELLTYPE	control_PKP2	6	18	Lymphoid
AC022034.2	3.61	0.00904	0.0133	0.00101	4.87	20.6	1.86e-05	2.04	LV	CELLTYPE	control_PKP2	6	18	Lymphoid
HIST1H4C	3.44	0.000352	0.0317	0.00311	5.37	32.6	1.57e-07	3.45	LV	CELLTYPE	control_PKP2	6	18	Lymphoid
G0S2	3.32	0.0107	0.0193	0.000598	4.9	20	2.4e-05	1.97	LV	CELLTYPE	control_PKP2	6	18	Lymphoid
NR1H3	2.95	0.0125	0.0141	0.00341	4.98	19.2	3.25e-05	1.9	LV	CELLTYPE	control_PKP2	6	18	Lymphoid
FP325318.1	2.91	0.00763	0.0223	0.00907	5.45	21.4	1.28e-05	2.12	LV	CELLTYPE	control_PKP2	6	18	Lymphoid
NPPB	2.86	0.028	0.0456	0.00984	5.86	15.6	0.000159	1.55	LV	CELLTYPE	control_PKP2	6	18	Lymphoid
PLBD1	2.82	0.0195	0.0236	0.00515	5.11	17	8.72e-05	1.71	LV	CELLTYPE	control_PKP2	6	18	Lymphoid
ZNF521	2.75	0.0148	0.0227	0.00501	5.35	18.6	4.35e-05	1.83	LV	CELLTYPE	control_PKP2	6	18	Lymphoid
PLA2G2A	2.71	0.0441	0.0132	0.00481	4.86	13.9	0.000342	1.36	LV	CELLTYPE	control_PKP2	6	18	Lymphoid
AC105402.3	2.6	0.0168	0.0214	0.00637	5.37	17.6	6.74e-05	1.78	LV	CELLTYPE	control_PKP2	6	18	Lymphoid
SPAG6	2.57	0.0436	0.0195	0.00128	4.81	14.1	0.000318	1.36	LV	CELLTYPE	control_PKP2	6	18	Lymphoid
KLHL31	2.5	0.0166	0.0157	0.00605	5.2	17.8	6.04e-05	1.78	LV	CELLTYPE	control_PKP2	6	18	Lymphoid
MRM2	2.32	0.0125	0.0278	0.00756	5.43	19.2	3.26e-05	1.9	LV	CELLTYPE	control_PKP2	6	18	Lymphoid
PALMD	2.28	0.0256	0.0163	0.0082	5.16	16	0.000134	1.59	LV	CELLTYPE	control_PKP2	6	18	Lymphoid
HIST1H1D	2.2	0.0148	0.0331	0.0101	5.66	18.3	4.9e-05	1.83	LV	CELLTYPE	control_PKP2	6	18	Lymphoid
SPRED1	2.09	0.0439	0.0243	0.00785	5.4	14	0.000333	1.36	LV	CELLTYPE	control_PKP2	6	18	Lymphoid
ABCG1	2.07	0.00203	0.0551	0.0259	6.21	25.9	2.09e-06	2.69	LV	CELLTYPE	control_PKP2	6	18	Lymphoid
C17orf97	2.07	0.0168	0.041	0.0197	5.97	17.6	6.73e-05	1.78	LV	CELLTYPE	control_PKP2	6	18	Lymphoid
TOX2	1.95	0.0424	0.0374	0.00884	5.57	14.2	0.000303	1.37	LV	CELLTYPE	control_PKP2	6	18	Lymphoid
AL450998.2	1.92	0.0337	0.0251	0.0128	5.48	15	0.000208	1.47	LV	CELLTYPE	control_PKP2	6	18	Lymphoid
RHD	1.85	0.00821	0.076	0.0297	6.56	21.1	1.49e-05	2.09	LV	CELLTYPE	control_PKP2	6	18	Lymphoid
C8orf33	1.84	0.0302	0.032	0.0129	5.54	15.3	0.00018	1.52	LV	CELLTYPE	control_PKP2	6	18	Lymphoid
MAGI2	1.79	0.0248	0.0286	0.0163	5.65	16.1	0.000128	1.61	LV	CELLTYPE	control_PKP2	6	18	Lymphoid
FGF12	1.66	0.015	0.218	0.0789	7.71	18.2	5.17e-05	1.82	LV	CELLTYPE	control_PKP2	6	18	Lymphoid
NOCT	1.66	0.021	0.0462	0.0168	5.81	16.6	0.000104	1.68	LV	CELLTYPE	control_PKP2	6	18	Lymphoid
MT-ND3	1.63	0.00488	0.304	0.108	8.05	23	6.83e-06	2.31	LV	CELLTYPE	control_PKP2	6	18	Lymphoid
AL031428.1	1.59	0.028	0.0472	0.0227	6.06	15.7	0.000155	1.55	LV	CELLTYPE	control_PKP2	6	18	Lymphoid
FHOD3	1.59	0.0378	0.0389	0.0231	5.96	14.5	0.000257	1.42	LV	CELLTYPE	control_PKP2	6	18	Lymphoid
RCAN2	1.58	0.0362	0.0571	0.0289	6.11	14.7	0.000238	1.44	LV	CELLTYPE	control_PKP2	6	18	Lymphoid
CMYA5	1.55	0.0185	0.0653	0.0324	6.47	17.1	8.12e-05	1.73	LV	CELLTYPE	control_PKP2	6	18	Lymphoid
SORBS2	1.53	0.00821	0.196	0.0814	7.59	21	1.53e-05	2.09	LV	CELLTYPE	control_PKP2	6	18	Lymphoid
PDZK1	1.52	0.0439	0.0578	0.0228	6.07	14	0.00033	1.36	LV	CELLTYPE	control_PKP2	6	18	Lymphoid
KIN	1.47	0.0439	0.0424	0.0281	6.08	14	0.000326	1.36	LV	CELLTYPE	control_PKP2	6	18	Lymphoid
MYH11	1.38	0.0413	0.0667	0.0449	6.46	14.3	0.000289	1.38	LV	CELLTYPE	control_PKP2	6	18	Lymphoid
AC005037.1	1.37	0.0198	0.0742	0.0432	6.52	16.9	9.06e-05	1.7	LV	CELLTYPE	control_PKP2	6	18	Lymphoid
AGBL5	1.37	0.0219	0.0808	0.0431	6.67	16.4	0.00011	1.66	LV	CELLTYPE	control_PKP2	6	18	Lymphoid
SLC24A1	1.37	0.0272	0.065	0.0394	6.48	15.8	0.000147	1.57	LV	CELLTYPE	control_PKP2	6	18	Lymphoid
SLC8A1	1.31	0.0263	0.265	0.109	7.92	15.9	0.00014	1.58	LV	CELLTYPE	control_PKP2	6	18	Lymphoid
MT-ATP6	1.29	0.0088	0.314	0.172	8.29	20.7	1.73e-05	2.06	LV	CELLTYPE	control_PKP2	6	18	Lymphoid
PGP	1.28	0.0171	0.0926	0.0505	6.81	17.4	7.2e-05	1.77	LV	CELLTYPE	control_PKP2	6	18	Lymphoid
MT-ND1	1.23	0.0337	0.16	0.0769	7.37	15.1	0.000204	1.47	LV	CELLTYPE	control_PKP2	6	18	Lymphoid
FHL2	1.22	0.0354	0.265	0.137	7.97	14.8	0.000224	1.45	LV	CELLTYPE	control_PKP2	6	18	Lymphoid
ZNF107	1.13	0.0439	0.0929	0.0713	6.96	14	0.000336	1.36	LV	CELLTYPE	control_PKP2	6	18	Lymphoid
MT-CO2	1.04	0.0372	0.407	0.231	8.63	14.6	0.00025	1.43	LV	CELLTYPE	control_PKP2	6	18	Lymphoid

## Sheet: control_PVneg
Gene	logFC	FDR	mean_exp_control	mean_exp_genotype	logCPM	F	PValue	FDR_plot	Region	annotation_level	comparison	Observations_genotype	Observations_reference	cell_state
AC022034.2	4.54	0.000483	0.0133	0	4.97	28.9	3.94e-07	3.32	LV	CELLTYPE	control_PVneg	8	18	Lymphoid
MIR133A1HG	4.05	0.000307	0.0161	0.00223	5.14	30.1	2.23e-07	3.51	LV	CELLTYPE	control_PVneg	8	18	Lymphoid
LINC02109	3.9	0.000185	0.0322	0.00957	5.57	31.6	1.18e-07	3.73	LV	CELLTYPE	control_PVneg	8	18	Lymphoid
VSTM2L	3.37	0.00778	0.0133	0.000293	4.85	20.1	1.67e-05	2.11	LV	CELLTYPE	control_PVneg	8	18	Lymphoid
PRDM16	3.11	0.026	0.0137	0	4.68	16.1	0.000104	1.58	LV	CELLTYPE	control_PVneg	8	18	Lymphoid
MPP3	2.95	0.0152	0.0165	0.00288	5	18.1	4.13e-05	1.82	LV	CELLTYPE	control_PVneg	8	18	Lymphoid
KLHL31	2.83	0.00513	0.0157	0.00471	5.27	21.8	7.68e-06	2.29	LV	CELLTYPE	control_PVneg	8	18	Lymphoid
ATF5	2.82	0.0463	0.0142	0.00223	4.84	14	0.000281	1.33	LV	CELLTYPE	control_PVneg	8	18	Lymphoid
ANKRD2	2.74	0.000662	0.0422	0.00617	5.74	27.5	6.61e-07	3.18	LV	CELLTYPE	control_PVneg	8	18	Lymphoid
C14orf180	2.66	0.0334	0.0142	0.00124	4.93	15.1	0.000162	1.48	LV	CELLTYPE	control_PVneg	8	18	Lymphoid
MYPN	2.64	0.029	0.0199	0.00153	5.09	15.6	0.000132	1.54	LV	CELLTYPE	control_PVneg	8	18	Lymphoid
LINC02273	2.56	0.00903	0.0185	0.00533	5.3	19.6	2.05e-05	2.04	LV	CELLTYPE	control_PVneg	8	18	Lymphoid
FP325318.1	2.48	0.0203	0.0223	0.015	5.54	17.1	6.45e-05	1.69	LV	CELLTYPE	control_PVneg	8	18	Lymphoid
FGF12	2.39	8.56e-06	0.218	0.047	7.64	40.8	3.11e-09	5.07	LV	CELLTYPE	control_PVneg	8	18	Lymphoid
IRGM	2.32	0.025	0.0212	0.00418	5.34	16.4	8.87e-05	1.6	LV	CELLTYPE	control_PVneg	8	18	Lymphoid
AC105402.3	2.28	0.0463	0.0214	0.03	5.46	13.9	0.000298	1.33	LV	CELLTYPE	control_PVneg	8	18	Lymphoid
MYH6	2.26	0.0383	0.0305	0.00434	5.26	14.7	0.000202	1.42	LV	CELLTYPE	control_PVneg	8	18	Lymphoid
FHL2	2.22	3.65e-07	0.265	0.0761	7.85	51.1	6.63e-11	6.44	LV	CELLTYPE	control_PVneg	8	18	Lymphoid
LINC00486	2.2	5.57e-05	0.231	0.139	8.02	35	3.04e-08	4.25	LV	CELLTYPE	control_PVneg	8	18	Lymphoid
AP002518.2	2.17	0.00695	0.0361	0.011	5.85	20.6	1.32e-05	2.16	LV	CELLTYPE	control_PVneg	8	18	Lymphoid
BCO2	2.1	0.00513	0.0586	0.0206	5.94	21.6	8.27e-06	2.29	LV	CELLTYPE	control_PVneg	8	18	Lymphoid
IGLC2	2.1	0.0463	0.161	0.00891	6.39	14.1	0.000263	1.33	LV	CELLTYPE	control_PVneg	8	18	Lymphoid
ATP6V0E2-AS1	2.05	0.0486	0.0171	0.00486	5.27	13.7	0.000318	1.31	LV	CELLTYPE	control_PVneg	8	18	Lymphoid
PEBP4	2.04	0.0463	0.0216	0.00557	5.34	13.9	0.000287	1.33	LV	CELLTYPE	control_PVneg	8	18	Lymphoid
RYR2	1.96	2.16e-06	0.611	0.211	9.12	45.2	5.89e-10	5.66	LV	CELLTYPE	control_PVneg	8	18	Lymphoid
TRDN-AS1	1.91	0.00717	0.0664	0.0145	6.23	20.4	1.43e-05	2.14	LV	CELLTYPE	control_PVneg	8	18	Lymphoid
CLNK	1.67	0.0159	0.0575	0.0233	6.3	17.8	4.71e-05	1.8	LV	CELLTYPE	control_PVneg	8	18	Lymphoid
GREB1L	1.67	0.0463	0.0458	0.00783	5.67	14.1	0.000266	1.33	LV	CELLTYPE	control_PVneg	8	18	Lymphoid
AC137810.1	1.6	0.0463	0.043	0.0233	5.94	14	0.000273	1.33	LV	CELLTYPE	control_PVneg	8	18	Lymphoid
AL158071.1	1.57	0.026	0.0589	0.0268	6.46	16.2	0.000101	1.58	LV	CELLTYPE	control_PVneg	8	18	Lymphoid
CACNB2	1.56	0.000559	0.131	0.0553	7.18	28.1	5.07e-07	3.25	LV	CELLTYPE	control_PVneg	8	18	Lymphoid
CDH2	1.53	0.0279	0.0764	0.0302	6.34	15.8	0.000119	1.55	LV	CELLTYPE	control_PVneg	8	18	Lymphoid
ACTN2	1.51	0.0204	0.0637	0.0295	6.36	17	6.68e-05	1.69	LV	CELLTYPE	control_PVneg	8	18	Lymphoid
MLIP	1.51	0.0159	0.094	0.0474	6.72	17.7	4.9e-05	1.8	LV	CELLTYPE	control_PVneg	8	18	Lymphoid
MYBPC3	1.41	0.00513	0.178	0.0694	7.37	21.6	8.38e-06	2.29	LV	CELLTYPE	control_PVneg	8	18	Lymphoid
CDH13	1.36	0.0326	0.0696	0.0229	6.31	15.3	0.000151	1.49	LV	CELLTYPE	control_PVneg	8	18	Lymphoid
NEBL	1.36	0.0288	0.0825	0.0389	6.61	15.6	0.000128	1.54	LV	CELLTYPE	control_PVneg	8	18	Lymphoid
MT-ATP6	1.34	0.00197	0.314	0.171	8.29	24.7	2.15e-06	2.71	LV	CELLTYPE	control_PVneg	8	18	Lymphoid
CKMT2	1.32	0.0437	0.0641	0.0333	6.36	14.3	0.000238	1.36	LV	CELLTYPE	control_PVneg	8	18	Lymphoid
NEXN	1.3	0.0154	0.102	0.0462	6.96	18	4.33e-05	1.81	LV	CELLTYPE	control_PVneg	8	18	Lymphoid
RHD	1.26	0.0346	0.076	0.0481	6.68	15	0.000173	1.46	LV	CELLTYPE	control_PVneg	8	18	Lymphoid
SLC24A1	1.22	0.0463	0.065	0.0458	6.53	13.9	0.000295	1.33	LV	CELLTYPE	control_PVneg	8	18	Lymphoid
AGBL5	1.21	0.0352	0.0808	0.0402	6.75	14.9	0.000179	1.45	LV	CELLTYPE	control_PVneg	8	18	Lymphoid
DMD	1.2	0.0159	0.233	0.121	7.88	17.7	4.84e-05	1.8	LV	CELLTYPE	control_PVneg	8	18	Lymphoid
SORBS2	1.16	0.0334	0.196	0.118	7.66	15.1	0.000164	1.48	LV	CELLTYPE	control_PVneg	8	18	Lymphoid
NR1D2	1.14	0.0352	0.0988	0.0606	6.89	14.9	0.000182	1.45	LV	CELLTYPE	control_PVneg	8	18	Lymphoid
MT-ND3	1.11	0.0463	0.304	0.135	8.14	13.9	0.000298	1.33	LV	CELLTYPE	control_PVneg	8	18	Lymphoid
MT-CO2	1.08	0.0121	0.407	0.215	8.63	18.7	3.18e-05	1.92	LV	CELLTYPE	control_PVneg	8	18	Lymphoid
MT-CO1	1.01	0.026	0.827	0.459	9.62	16	0.000108	1.58	LV	CELLTYPE	control_PVneg	8	18	Lymphoid
TNNT2	0.964	0.0463	0.308	0.114	7.88	14.2	0.000256	1.33	LV	CELLTYPE	control_PVneg	8	18	Lymphoid

## Sheet: control_RBM20
Gene	logFC	FDR	mean_exp_control	mean_exp_genotype	logCPM	F	PValue	FDR_plot	Region	annotation_level	comparison	Observations_genotype	Observations_reference	cell_state
LINC02109	4.24	0.000123	0.0322	0.000906	5.56	32.5	5.74e-08	3.91	LV	CELLTYPE	control_RBM20	8	18	Lymphoid
C5orf17	2.85	0.00258	0.0807	0.00611	5.98	23.8	2.64e-06	2.59	LV	CELLTYPE	control_RBM20	8	18	Lymphoid
FAM160A1	2.29	0.05	0.0225	0.00365	5.35	13.7	0.000299	1.3	LV	CELLTYPE	control_RBM20	8	18	Lymphoid
SLC8A1-AS1	2.17	0.0264	0.0342	0.00849	5.57	16.5	7.87e-05	1.58	LV	CELLTYPE	control_RBM20	8	18	Lymphoid
MRM2	2.15	0.0237	0.0278	0.00822	5.53	16.7	6.84e-05	1.63	LV	CELLTYPE	control_RBM20	8	18	Lymphoid
MIR4422HG	2.14	0.0415	0.0266	0.00531	5.4	14.5	0.000197	1.38	LV	CELLTYPE	control_RBM20	8	18	Lymphoid
ANKRD2	1.83	0.0409	0.0422	0.014	5.8	14.8	0.000174	1.39	LV	CELLTYPE	control_RBM20	8	18	Lymphoid
NR6A1	1.77	0.0049	0.0774	0.0191	6.24	21.2	8.67e-06	2.31	LV	CELLTYPE	control_RBM20	8	18	Lymphoid
KIFC3	1.74	0.0449	0.0442	0.00933	5.66	14.1	0.000243	1.35	LV	CELLTYPE	control_RBM20	8	18	Lymphoid
FGF12	1.66	0.0025	0.218	0.0755	7.66	24.1	2.33e-06	2.6	LV	CELLTYPE	control_RBM20	8	18	Lymphoid
LINC00486	1.36	0.00265	0.231	0.124	8.06	23.5	2.96e-06	2.58	LV	CELLTYPE	control_RBM20	8	18	Lymphoid
FHL2	1.11	0.0274	0.265	0.125	7.94	16.3	8.42e-05	1.56	LV	CELLTYPE	control_RBM20	8	18	Lymphoid
SLC8A1	1.07	0.0306	0.265	0.123	7.93	16	9.96e-05	1.51	LV	CELLTYPE	control_RBM20	8	18	Lymphoid
MT-ND4	1.03	0.0411	0.202	0.0937	7.52	14.7	0.00018	1.39	LV	CELLTYPE	control_RBM20	8	18	Lymphoid
MT-ND3	1.01	0.0409	0.304	0.148	8.1	14.8	0.000175	1.39	LV	CELLTYPE	control_RBM20	8	18	Lymphoid
AC004687.1	0.924	0.0491	0.193	0.103	7.57	13.8	0.000288	1.31	LV	CELLTYPE	control_RBM20	8	18	Lymphoid
MT-ATP6	0.854	0.0491	0.314	0.194	8.32	13.8	0.000288	1.31	LV	CELLTYPE	control_RBM20	8	18	Lymphoid

## Sheet: control_TTN
Gene	logFC	FDR	mean_exp_control	mean_exp_genotype	logCPM	F	PValue	FDR_plot	Region	annotation_level	comparison	Observations_genotype	Observations_reference	cell_state
C5orf17	3.2	2.27e-06	0.0807	0.00468	5.9	39.8	1.26e-09	5.64	LV	CELLTYPE	control_TTN	12	18	Lymphoid
SERPINE1	3.17	0.00876	0.0165	0.000794	5.05	19.1	1.87e-05	2.06	LV	CELLTYPE	control_TTN	12	18	Lymphoid
PLA2G2A	3.07	0.00712	0.0132	0.00111	5.01	19.7	1.33e-05	2.15	LV	CELLTYPE	control_TTN	12	18	Lymphoid
LINC02109	2.86	0.000934	0.0322	0.00384	5.56	24.6	1.3e-06	3.03	LV	CELLTYPE	control_TTN	12	18	Lymphoid
RTN4RL1	2.59	0.0302	0.0136	0.000794	4.83	15.4	0.000121	1.52	LV	CELLTYPE	control_TTN	12	18	Lymphoid
CCL2	2.51	0.0419	0.0145	0.000725	4.81	14.6	0.000218	1.38	LV	CELLTYPE	control_TTN	12	18	Lymphoid
IGLC3	1.97	0.0117	0.35	0.014	6.31	18.3	2.71e-05	1.93	LV	CELLTYPE	control_TTN	12	18	Lymphoid
APOD	1.72	1.27e-05	0.209	0.0394	6.88	34.6	1.29e-08	4.9	LV	CELLTYPE	control_TTN	12	18	Lymphoid
FN1	1.72	0.00712	0.0528	0.0187	6.1	19.7	1.39e-05	2.15	LV	CELLTYPE	control_TTN	12	18	Lymphoid
C7	1.66	0.00586	0.0512	0.017	5.99	20.3	1.03e-05	2.23	LV	CELLTYPE	control_TTN	12	18	Lymphoid
CFD	1.57	6.67e-05	0.127	0.0477	6.92	30.8	7.43e-08	4.18	LV	CELLTYPE	control_TTN	12	18	Lymphoid
DCC	1.51	0.0155	0.0748	0.0261	6.31	17.1	4.84e-05	1.81	LV	CELLTYPE	control_TTN	12	18	Lymphoid
IGHM	1.51	0.0123	0.155	0.0293	6.39	18.1	3.02e-05	1.91	LV	CELLTYPE	control_TTN	12	18	Lymphoid
RASSF8	1.49	0.0419	0.0391	0.018	5.8	14.1	0.000217	1.38	LV	CELLTYPE	control_TTN	12	18	Lymphoid
SPARCL1	0.865	0.0378	0.136	0.0797	7.13	14.5	0.000179	1.42	LV	CELLTYPE	control_TTN	12	18	Lymphoid
SLC38A2	0.797	0.0487	0.159	0.114	7.44	13.6	0.00028	1.31	LV	CELLTYPE	control_TTN	12	18	Lymphoid
