# Supplementary material for: Pathogenic variants damage cell composition and single cell transcription in cardiomyopathies
Source: Science. Author manuscript; Available in PMC 2022 Oct 3. (PMC9528698; doi:10.1126/science.abo1984)
Supplement: Supp table 49 [file NIHMS1835045-supplement-Supp_table_49.xlsx]

## Sheet: Index
Column name	Description
Gene	Gene symbol, Ensembl 84
logFC	log2-fold change
FDR	False discovery rate; FDR is the PValue after (by default) Benjamini-Hochberg correction.
mean_exp_control	Mean expression values across controls
mean_exp_genotype	Mean expression values across disease samples
logCPM	logCPM is the average expression of all pseudobulked samples for that particular gene across all samples on the log2-scale expressed in counts per million (cpm, as calculated by edgeR after normalization).
F	Output of quasi-likelihood F-test
PValue	PValue is the nominal p-value derived from F
FDR_plot	-log10(False discovery rate)
Region	Studied region (LV or RV)
annotation_level	Cell-type or cell-state
cell_state/state	Specification which cell-type or state was analysed
comparison	Specification control_GENOTYPE
Observations_genotype	Numbers of Patients included in edgeR (patients with low number of nuclei have been excluded)
Observations_reference	Numbers of Patients included in edgeR (patients with low number of nuclei have been excluded)

## Sheet: LMNA_control
Gene	logFC	FDR	mean_exp_control	mean_exp_genotype	logCPM	F	PValue	FDR_plot	Region	annotation_level	comparison	Observations_genotype	Observations_reference	cell_state
NPPB	4.73	6.57e-09	0.00972	0.165	6.72	64.9	6.08e-13	8.18	RV	CELLTYPE	control_LMNA	7	14	Lymphoid
ADGRG7	4.25	0.00146	0	0.0349	5.26	27.8	6.75e-07	2.84	RV	CELLTYPE	control_LMNA	7	14	Lymphoid
HBB	3.74	0.0025	0.000768	0.0305	5.46	24.8	2.08e-06	2.6	RV	CELLTYPE	control_LMNA	7	14	Lymphoid
TNFRSF11A	3.54	0.00409	0	0.023	5.1	24.5	3.79e-06	2.39	RV	CELLTYPE	control_LMNA	7	14	Lymphoid
AC083973.1	3.27	0.0191	0	0.0157	5.08	19.3	4.96e-05	1.72	RV	CELLTYPE	control_LMNA	7	14	Lymphoid
HBA2	3.2	0.0127	0.00117	0.0217	5.28	19.2	2.48e-05	1.89	RV	CELLTYPE	control_LMNA	7	14	Lymphoid
CNTNAP4	2.94	0.0391	0	0.0159	5	19.2	0.000185	1.41	RV	CELLTYPE	control_LMNA	7	14	Lymphoid
DLEU7	2.93	0.0339	0.00113	0.0243	5.31	15.6	0.000129	1.47	RV	CELLTYPE	control_LMNA	7	14	Lymphoid
PRSS23	2.89	1.44e-06	0.0246	0.143	6.74	47.4	2.67e-10	5.84	RV	CELLTYPE	control_LMNA	7	14	Lymphoid
LINC02384	2.73	4.34e-06	0.0454	0.228	7.26	43.4	1.21e-09	5.36	RV	CELLTYPE	control_LMNA	7	14	Lymphoid
H1FX-AS1	2.63	0.0453	0.00176	0.0261	5.39	14.3	0.000248	1.34	RV	CELLTYPE	control_LMNA	7	14	Lymphoid
KIR2DL1	2.63	0.0478	0.00264	0.0281	5.37	14.1	0.00027	1.32	RV	CELLTYPE	control_LMNA	7	14	Lymphoid
RMDN2	2.58	0.0169	0.00737	0.0414	5.67	18.1	4.08e-05	1.77	RV	CELLTYPE	control_LMNA	7	14	Lymphoid
LINGO2	2.05	0.00129	0.0764	0.412	7.94	28.3	4.77e-07	2.89	RV	CELLTYPE	control_LMNA	7	14	Lymphoid
C9orf84	1.9	0.0272	0.0151	0.0688	6.32	16.5	8.82e-05	1.57	RV	CELLTYPE	control_LMNA	7	14	Lymphoid
LINC01146	1.75	0.0495	0.0233	0.0733	6.19	13.9	0.000293	1.31	RV	CELLTYPE	control_LMNA	7	14	Lymphoid
FCRL3	1.66	0.0453	0.0421	0.0916	6.56	14.2	0.000252	1.34	RV	CELLTYPE	control_LMNA	7	14	Lymphoid
ARRDC3	1.49	0.0391	0.0294	0.103	6.61	14.9	0.000182	1.41	RV	CELLTYPE	control_LMNA	7	14	Lymphoid
TBXAS1	1.48	0.00473	0.105	0.346	7.94	22.7	5.25e-06	2.33	RV	CELLTYPE	control_LMNA	7	14	Lymphoid
TXNIP	1.41	0.00163	0.673	1.99	10.4	26.4	1.06e-06	2.79	RV	CELLTYPE	control_LMNA	7	14	Lymphoid
KLF2	1.39	0.0391	0.0777	0.15	7.07	14.9	0.00018	1.41	RV	CELLTYPE	control_LMNA	7	14	Lymphoid
KLRF1	1.39	0.0339	0.168	0.306	7.91	15.6	0.000132	1.47	RV	CELLTYPE	control_LMNA	7	14	Lymphoid
AC119396.1	1.38	0.0135	0.0866	0.269	7.67	18.7	3.13e-05	1.87	RV	CELLTYPE	control_LMNA	7	14	Lymphoid
PPM1L	1.38	0.0252	0.104	0.246	7.67	17	7.01e-05	1.6	RV	CELLTYPE	control_LMNA	7	14	Lymphoid
AC013652.1	1.34	0.0445	0.117	0.205	7.45	14.3	0.000239	1.35	RV	CELLTYPE	control_LMNA	7	14	Lymphoid
SPON2	1.29	0.00695	0.19	0.492	8.48	21	1.11e-05	2.16	RV	CELLTYPE	control_LMNA	7	14	Lymphoid
TSC22D3	1.28	0.0128	0.253	0.509	8.59	19.1	2.61e-05	1.89	RV	CELLTYPE	control_LMNA	7	14	Lymphoid
LINC00299	1.26	0.0414	0.159	0.392	8.18	14.7	0.000203	1.38	RV	CELLTYPE	control_LMNA	7	14	Lymphoid
C1orf56	1.25	0.0374	0.184	0.332	8.14	15.1	0.000163	1.43	RV	CELLTYPE	control_LMNA	7	14	Lymphoid
KLRB1	1.2	0.0356	0.113	0.318	7.91	15.4	0.000142	1.45	RV	CELLTYPE	control_LMNA	7	14	Lymphoid
SMAP2	1.18	0.00793	0.275	0.752	9.06	20.5	1.4e-05	2.1	RV	CELLTYPE	control_LMNA	7	14	Lymphoid
GSAP	1.17	0.0252	0.162	0.416	8.32	16.8	7.42e-05	1.6	RV	CELLTYPE	control_LMNA	7	14	Lymphoid
ETS1	1.15	0.0053	0.662	1.81	10.2	21.9	7.37e-06	2.28	RV	CELLTYPE	control_LMNA	7	14	Lymphoid
GFOD1	1.09	0.0374	0.202	0.515	8.54	15.2	0.000161	1.43	RV	CELLTYPE	control_LMNA	7	14	Lymphoid
ZBTB16	1.07	0.0478	0.411	1.11	9.52	14	0.000279	1.32	RV	CELLTYPE	control_LMNA	7	14	Lymphoid
NCALD	1.05	0.0135	0.424	0.978	9.41	18.8	3.07e-05	1.87	RV	CELLTYPE	control_LMNA	7	14	Lymphoid
FKBP5	1.04	0.0404	1.04	2.8	10.9	14.8	0.000195	1.39	RV	CELLTYPE	control_LMNA	7	14	Lymphoid
CCND3	0.868	0.0416	1.28	2.59	10.8	14.6	0.000208	1.38	RV	CELLTYPE	control_LMNA	7	14	Lymphoid

## Sheet: PKP2_control
Gene	logFC	FDR	mean_exp_control	mean_exp_genotype	logCPM	F	PValue	FDR_plot	Region	annotation_level	comparison	Observations_genotype	Observations_reference	cell_state
HBB	4.42	0.00495	0.000768	0.0402	5.39	25.5	4.13e-06	2.31	RV	CELLTYPE	control_PKP2	5	14	Lymphoid
HBA1	4.09	0.0429	0	0.0162	4.85	16.2	0.000195	1.37	RV	CELLTYPE	control_PKP2	5	14	Lymphoid
AL512380.2	4.06	0.0357	0.000768	0.0231	4.85	17.2	0.000103	1.45	RV	CELLTYPE	control_PKP2	5	14	Lymphoid
BMP6	4.06	0.00907	0.0163	0.0708	5.69	23.1	1.01e-05	2.04	RV	CELLTYPE	control_PKP2	5	14	Lymphoid
AC006206.2	4.01	0.0382	0.00649	0.016	4.73	16.2	0.000156	1.42	RV	CELLTYPE	control_PKP2	5	14	Lymphoid
HBA2	3.95	0.0129	0.00117	0.0264	5.06	21.6	1.79e-05	1.89	RV	CELLTYPE	control_PKP2	5	14	Lymphoid
TFEC	3.69	0.0357	0.00166	0.0295	4.95	17.1	0.000107	1.45	RV	CELLTYPE	control_PKP2	5	14	Lymphoid
IGHGP	3.68	0.0189	0.00893	0.101	6.03	20.3	2.97e-05	1.72	RV	CELLTYPE	control_PKP2	5	14	Lymphoid
LYPD6B	3.53	0.0259	0.00452	0.0334	4.94	18.3	6.72e-05	1.59	RV	CELLTYPE	control_PKP2	5	14	Lymphoid
GALNTL6	3.33	0.00197	0.01	0.0902	5.65	29	1.19e-06	2.7	RV	CELLTYPE	control_PKP2	5	14	Lymphoid
LINC01435	3.19	0.0357	0.00047	0.0185	4.82	17	0.000114	1.45	RV	CELLTYPE	control_PKP2	5	14	Lymphoid
LINC02384	3.18	8.46e-05	0.0454	0.236	7.05	42.3	1.57e-08	4.07	RV	CELLTYPE	control_PKP2	5	14	Lymphoid
AP001528.2	3.17	0.0197	0.00592	0.0315	5.14	19.4	4.2e-05	1.71	RV	CELLTYPE	control_PKP2	5	14	Lymphoid
CFAP54	2.71	0.0444	0.0104	0.0753	5.54	15.4	0.000223	1.35	RV	CELLTYPE	control_PKP2	5	14	Lymphoid
KLF2	2.7	0.000157	0.0777	0.335	7.65	38.9	4.36e-08	3.81	RV	CELLTYPE	control_PKP2	5	14	Lymphoid
RMDN2	2.62	0.0364	0.00737	0.0395	5.29	16.4	0.000145	1.44	RV	CELLTYPE	control_PKP2	5	14	Lymphoid
BANK1	2.45	0.0175	0.0483	0.167	6.64	20.7	2.59e-05	1.76	RV	CELLTYPE	control_PKP2	5	14	Lymphoid
LEPR	2.43	0.0443	0.00735	0.0503	5.47	15.4	0.000218	1.35	RV	CELLTYPE	control_PKP2	5	14	Lymphoid
LUM	2.33	0.0241	0.0192	0.0816	6.17	18.7	5.75e-05	1.62	RV	CELLTYPE	control_PKP2	5	14	Lymphoid
LINC01146	2.19	0.0259	0.0233	0.0938	6.06	18.3	6.68e-05	1.59	RV	CELLTYPE	control_PKP2	5	14	Lymphoid
PRSS23	2.17	0.0241	0.0246	0.0833	6.14	18.6	5.82e-05	1.62	RV	CELLTYPE	control_PKP2	5	14	Lymphoid
LINGO2	2.03	0.0357	0.0764	0.342	7.67	17.3	9.95e-05	1.45	RV	CELLTYPE	control_PKP2	5	14	Lymphoid
GSAP	1.84	0.00197	0.162	0.666	8.52	30.2	7.91e-07	2.7	RV	CELLTYPE	control_PKP2	5	14	Lymphoid
DDIT4	1.6	0.0357	0.139	0.296	7.75	16.9	0.000119	1.45	RV	CELLTYPE	control_PKP2	5	14	Lymphoid
IFNG-AS1	1.31	0.0444	0.331	0.564	8.74	15.3	0.000234	1.35	RV	CELLTYPE	control_PKP2	5	14	Lymphoid

## Sheet: PVneg_control
Gene	logFC	FDR	mean_exp_control	mean_exp_genotype	logCPM	F	PValue	FDR_plot	Region	annotation_level	comparison	Observations_genotype	Observations_reference	cell_state
NPPB	5.85	5.25e-06	0.00972	0.254	6.7	63.7	4.93e-10	5.28	RV	CELLTYPE	control_PVneg	3	14	Lymphoid
NPPA	3.35	0.0479	0.0102	0.0728	5.71	22.6	2.25e-05	1.32	RV	CELLTYPE	control_PVneg	3	14	Lymphoid
OVCH1-AS1	2.74	0.0479	0.0163	0.0872	6.15	23.2	1.82e-05	1.32	RV	CELLTYPE	control_PVneg	3	14	Lymphoid
KLF2	2.04	0.0479	0.0777	0.205	7.19	22.8	2.06e-05	1.32	RV	CELLTYPE	control_PVneg	3	14	Lymphoid

## Sheet: RBM20_control
Gene	logFC	FDR	mean_exp_control	mean_exp_genotype	logCPM	F	PValue	FDR_plot	Region	annotation_level	comparison	Observations_genotype	Observations_reference	cell_state
NPPB	4.55	8.6e-06	0.00972	0.107	6.67	48.9	8.16e-10	5.07	RV	CELLTYPE	control_RBM20	5	14	Lymphoid
HBB	4.1	0.00407	0.000768	0.0306	5.58	26.4	2.02e-06	2.39	RV	CELLTYPE	control_RBM20	5	14	Lymphoid
Z98884.1	3.63	0.0277	0	0.0158	5.15	20.7	2.36e-05	1.56	RV	CELLTYPE	control_RBM20	5	14	Lymphoid
KIR2DL1	3.3	0.0254	0.00264	0.0436	5.57	20.7	1.93e-05	1.59	RV	CELLTYPE	control_RBM20	5	14	Lymphoid
GALNTL6	2.92	0.0219	0.01	0.0726	6.02	21.4	1.45e-05	1.66	RV	CELLTYPE	control_RBM20	5	14	Lymphoid
C9orf84	2.58	0.000981	0.0151	0.127	6.65	31.4	3.07e-07	3.01	RV	CELLTYPE	control_RBM20	5	14	Lymphoid
BANK1	2.48	0.000981	0.0483	0.18	7.04	30.9	3.72e-07	3.01	RV	CELLTYPE	control_RBM20	5	14	Lymphoid
CCL4	1.92	0.0429	0.288	0.797	9.04	18.7	4.47e-05	1.37	RV	CELLTYPE	control_RBM20	5	14	Lymphoid
AFF3	1.67	0.0398	0.088	0.29	7.72	19.1	3.78e-05	1.4	RV	CELLTYPE	control_RBM20	5	14	Lymphoid
TXNIP	1.56	0.00407	0.673	1.92	10.3	26	2.32e-06	2.39	RV	CELLTYPE	control_RBM20	5	14	Lymphoid

## Sheet: TTN_control
Gene	logFC	FDR	mean_exp_control	mean_exp_genotype	logCPM	F	PValue	FDR_plot	Region	annotation_level	comparison	Observations_genotype	Observations_reference	cell_state
NPPB	5.55	6.32e-17	0.00972	0.27	7.01	110	5.87e-21	16.2	RV	CELLTYPE	control_TTN	6	14	Lymphoid
HBB	3.19	0.0133	0.000768	0.027	5.28	18.6	2.45e-05	1.88	RV	CELLTYPE	control_TTN	6	14	Lymphoid
NPPA	3.03	0.0027	0.0102	0.0775	5.86	24.8	1.32e-06	2.57	RV	CELLTYPE	control_TTN	6	14	Lymphoid
AC024060.1	3.02	0.0485	0.000156	0.0152	5.17	16	0.000167	1.31	RV	CELLTYPE	control_TTN	6	14	Lymphoid
IGHA1	2.3	0.006	0.0259	0.151	6.56	21.1	7.56e-06	2.22	RV	CELLTYPE	control_TTN	6	14	Lymphoid
LINC02384	2.19	0.000588	0.0454	0.162	6.9	28.8	2.19e-07	3.23	RV	CELLTYPE	control_TTN	6	14	Lymphoid
OVCH1-AS1	2.14	0.0344	0.0163	0.0596	6.07	15.9	9.28e-05	1.46	RV	CELLTYPE	control_TTN	6	14	Lymphoid
EEF1A2	2.13	0.028	0.0103	0.0698	6.07	16.7	6.25e-05	1.55	RV	CELLTYPE	control_TTN	6	14	Lymphoid
ACTA1	1.92	9.99e-05	0.0962	0.47	8.22	33.4	2.79e-08	4	RV	CELLTYPE	control_TTN	6	14	Lymphoid
KLF2	1.62	0.00635	0.0777	0.181	7.2	20.6	9.45e-06	2.2	RV	CELLTYPE	control_TTN	6	14	Lymphoid
EFNA5	1.59	0.0294	0.0464	0.15	6.93	16.4	7.39e-05	1.53	RV	CELLTYPE	control_TTN	6	14	Lymphoid
TNNI3	1.58	0.0027	0.145	0.476	8.37	24.2	1.76e-06	2.57	RV	CELLTYPE	control_TTN	6	14	Lymphoid
TXNIP	1.58	4.06e-05	0.673	2.38	10.4	36.3	7.56e-09	4.39	RV	CELLTYPE	control_TTN	6	14	Lymphoid
TFEB	1.5	0.0485	0.0594	0.142	6.85	14.8	0.000163	1.31	RV	CELLTYPE	control_TTN	6	14	Lymphoid
MB	1.49	0.0027	0.19	0.517	8.54	24.2	1.76e-06	2.57	RV	CELLTYPE	control_TTN	6	14	Lymphoid
ANKRD1	1.43	0.0211	0.144	0.305	7.95	17.4	4.52e-05	1.67	RV	CELLTYPE	control_TTN	6	14	Lymphoid
ACTC1	1.39	0.00566	0.197	0.582	8.69	21.7	5.79e-06	2.25	RV	CELLTYPE	control_TTN	6	14	Lymphoid
LEF1	1.39	0.0211	0.0963	0.275	7.74	17.4	4.51e-05	1.67	RV	CELLTYPE	control_TTN	6	14	Lymphoid
MYL2	1.33	0.006	0.414	1.24	9.72	21	7.82e-06	2.22	RV	CELLTYPE	control_TTN	6	14	Lymphoid
HMBOX1	1.26	0.0409	0.0801	0.272	7.74	15.3	0.000122	1.39	RV	CELLTYPE	control_TTN	6	14	Lymphoid
TPM1	1.24	0.0114	0.216	0.571	8.7	19.2	1.9e-05	1.94	RV	CELLTYPE	control_TTN	6	14	Lymphoid
GSAP	1.21	0.0288	0.162	0.434	8.27	16.6	6.7e-05	1.54	RV	CELLTYPE	control_TTN	6	14	Lymphoid
SPON2	1.19	0.0289	0.19	0.459	8.39	16.5	6.98e-05	1.54	RV	CELLTYPE	control_TTN	6	14	Lymphoid
BTN3A1	1.16	0.0466	0.159	0.37	8.12	15	0.000143	1.33	RV	CELLTYPE	control_TTN	6	14	Lymphoid
FKBP5	1.14	0.0107	1.04	2.89	10.9	19.4	1.7e-05	1.97	RV	CELLTYPE	control_TTN	6	14	Lymphoid
ETS1	0.942	0.0485	0.662	1.54	10.1	14.7	0.000166	1.31	RV	CELLTYPE	control_TTN	6	14	Lymphoid
