# Supplementary material for: Pathogenic variants damage cell composition and single cell transcription in cardiomyopathies
Source: Science. Author manuscript; Available in PMC 2022 Oct 3. (PMC9528698; doi:10.1126/science.abo1984)
Supplement: Supp table 50 [file NIHMS1835045-supplement-Supp_table_50.xlsx]

## Sheet: Index
Column name	Description
Gene	Gene symbol, Ensembl 84
logFC	log2-fold change
FDR	False discovery rate; FDR is the PValue after (by default) Benjamini-Hochberg correction.
mean_exp_control	Mean expression values across controls
mean_exp_genotype	Mean expression values across disease samples
logCPM	logCPM is the average expression of all pseudobulked samples for that particular gene across all samples on the log2-scale expressed in counts per million (cpm, as calculated by edgeR after normalization).
F	Output of quasi-likelihood F-test
PValue	PValue is the nominal p-value derived from F
FDR_plot	-log10(False discovery rate)
Region	Studied region (LV or RV)
annotation_level	Cell-type or cell-state
cell_state/state	Specification which cell-type or state was analysed
comparison	Specification control_GENOTYPE
Observations_genotype	Numbers of Patients included in edgeR (patients with low number of nuclei have been excluded)
Observations_reference	Numbers of Patients included in edgeR (patients with low number of nuclei have been excluded)

## Sheet: control_LMNA
Gene	logFC	FDR	mean_exp_control	mean_exp_genotype	logCPM	F	PValue	FDR_plot	Region	annotation_level	comparison	Observations_genotype	Observations_reference	cell_state
TOP2A	5.22	0.00151	0.0399	0	5.94	27.1	8.41e-07	2.82	RV	CELLTYPE	control_LMNA	7	14	Lymphoid
GRXCR2	4.32	0.0129	0.0281	0	5.59	19.1	2.75e-05	1.89	RV	CELLTYPE	control_LMNA	7	14	Lymphoid
CLSPN	4.16	0.0252	0.0197	0	5.49	16.8	7.72e-05	1.6	RV	CELLTYPE	control_LMNA	7	14	Lymphoid
MKI67	3.98	0.0332	0.0157	0	5.4	15.9	0.000119	1.48	RV	CELLTYPE	control_LMNA	7	14	Lymphoid
CDCA2	3.89	0.0312	0.0147	0	5.34	16.1	0.000107	1.51	RV	CELLTYPE	control_LMNA	7	14	Lymphoid
CDC25C	3.7	0.0356	0.0127	0	5.3	15.4	0.000145	1.45	RV	CELLTYPE	control_LMNA	7	14	Lymphoid
CCL2	3.66	0.0431	0.0305	0	5.37	14.5	0.000228	1.37	RV	CELLTYPE	control_LMNA	7	14	Lymphoid
ADAMTS12	3.54	0.0339	0.0161	0	5.26	15.7	0.000131	1.47	RV	CELLTYPE	control_LMNA	7	14	Lymphoid
LAMA4	3.37	0.0296	0.0235	0.000776	5.52	16.2	9.87e-05	1.53	RV	CELLTYPE	control_LMNA	7	14	Lymphoid
ASPM	3.35	0.0332	0.03	0.00155	5.77	15.8	0.00012	1.48	RV	CELLTYPE	control_LMNA	7	14	Lymphoid
STX16	3.33	0.0391	0.0222	0.00376	5.57	14.9	0.000183	1.41	RV	CELLTYPE	control_LMNA	7	14	Lymphoid
G0S2	3.1	0.00906	0.0561	0.00303	5.93	20.1	1.68e-05	2.04	RV	CELLTYPE	control_LMNA	7	14	Lymphoid
MELK	3.04	0.0478	0.0234	0.00322	5.68	14	0.000276	1.32	RV	CELLTYPE	control_LMNA	7	14	Lymphoid
PLA2G2A	2.89	0.0175	0.068	0.00463	6.03	18	4.39e-05	1.76	RV	CELLTYPE	control_LMNA	7	14	Lymphoid
FN1	2.45	0.006	0.0788	0.0163	6.55	21.5	8.89e-06	2.22	RV	CELLTYPE	control_LMNA	7	14	Lymphoid
C7	2.44	0.00502	0.0669	0.014	6.54	22.4	6.05e-06	2.3	RV	CELLTYPE	control_LMNA	7	14	Lymphoid
TACC2	2.33	0.0268	0.052	0.0105	6.25	16.5	8.46e-05	1.57	RV	CELLTYPE	control_LMNA	7	14	Lymphoid
FGF12	2.19	0.00219	0.224	0.079	7.94	25.4	1.62e-06	2.66	RV	CELLTYPE	control_LMNA	7	14	Lymphoid
APOD	1.99	0.0252	0.202	0.0192	7.01	16.7	7.7e-05	1.6	RV	CELLTYPE	control_LMNA	7	14	Lymphoid
CFD	1.86	0.00695	0.285	0.0554	7.82	20.9	1.16e-05	2.16	RV	CELLTYPE	control_LMNA	7	14	Lymphoid
RBM20	1.71	0.0422	0.11	0.0374	6.99	14.6	0.000215	1.38	RV	CELLTYPE	control_LMNA	7	14	Lymphoid
LRP4	1.7	0.00412	0.33	0.129	8.23	23.2	4.19e-06	2.39	RV	CELLTYPE	control_LMNA	7	14	Lymphoid
MT-ND3	1.65	0.0053	0.206	0.0925	7.82	22	7.11e-06	2.28	RV	CELLTYPE	control_LMNA	7	14	Lymphoid
MT-ND4	1.42	0.0428	0.154	0.0598	7.38	14.5	0.000222	1.37	RV	CELLTYPE	control_LMNA	7	14	Lymphoid
FHL2	1.37	0.025	0.29	0.141	8.23	17	6.71e-05	1.6	RV	CELLTYPE	control_LMNA	7	14	Lymphoid
MT-ATP6	1.28	0.0358	0.275	0.125	8.1	15.3	0.000149	1.45	RV	CELLTYPE	control_LMNA	7	14	Lymphoid

## Sheet: control_PKP2
Gene	logFC	FDR	mean_exp_control	mean_exp_genotype	logCPM	F	PValue	FDR_plot	Region	annotation_level	comparison	Observations_genotype	Observations_reference	cell_state
LINC02109	6.37	8.07e-05	0.0149	0.000382	5.31	44.7	7.48e-09	4.09	RV	CELLTYPE	control_PKP2	5	14	Lymphoid
PLA2G2A	5.31	0.00197	0.068	0	5.73	28.8	1.46e-06	2.7	RV	CELLTYPE	control_PKP2	5	14	Lymphoid
MKI67	4.68	0.0191	0.0157	0.000562	5.05	20	3.34e-05	1.72	RV	CELLTYPE	control_PKP2	5	14	Lymphoid
AC007952.4	4.14	0.0191	0.0282	0.00191	5.4	20	3.36e-05	1.72	RV	CELLTYPE	control_PKP2	5	14	Lymphoid
ASPM	4.09	0.0192	0.03	0.00349	5.51	19.6	3.9e-05	1.72	RV	CELLTYPE	control_PKP2	5	14	Lymphoid
HIST1H4C	3.96	0.00197	0.0355	0.00236	5.49	28.4	1.46e-06	2.7	RV	CELLTYPE	control_PKP2	5	14	Lymphoid
GTSE1	3.93	0.0357	0.0222	0.00331	5.29	16.6	0.000131	1.45	RV	CELLTYPE	control_PKP2	5	14	Lymphoid
TOP2A	3.85	0.0241	0.0399	0.00647	5.77	18.7	5.59e-05	1.62	RV	CELLTYPE	control_PKP2	5	14	Lymphoid
MYOM3	3.67	0.0429	0.0188	0.000382	5.01	15.6	0.000201	1.37	RV	CELLTYPE	control_PKP2	5	14	Lymphoid
MYH6	3.62	0.0416	0.0415	0.00149	5.33	15.9	0.000181	1.38	RV	CELLTYPE	control_PKP2	5	14	Lymphoid
GUCY1A1	3.42	0.0387	0.0132	0.00187	5.01	16.1	0.000165	1.41	RV	CELLTYPE	control_PKP2	5	14	Lymphoid
NCAPH	3.33	0.0357	0.0129	0.00209	5.02	16.7	0.000127	1.45	RV	CELLTYPE	control_PKP2	5	14	Lymphoid
NR2F2	3.29	0.0444	0.0163	0.000382	4.86	15.3	0.000233	1.35	RV	CELLTYPE	control_PKP2	5	14	Lymphoid
ZBTB6	3.28	0.0387	0.0199	0.000943	4.98	16.1	0.000163	1.41	RV	CELLTYPE	control_PKP2	5	14	Lymphoid
BRCA2	3.1	0.0357	0.0288	0.00811	5.59	16.5	0.000138	1.45	RV	CELLTYPE	control_PKP2	5	14	Lymphoid
CHAF1A	3.04	0.0357	0.018	0.00418	5.3	16.5	0.000137	1.45	RV	CELLTYPE	control_PKP2	5	14	Lymphoid
G0S2	3	0.0357	0.0561	0.00247	5.68	16.6	0.000131	1.45	RV	CELLTYPE	control_PKP2	5	14	Lymphoid
TRDN-AS1	2.99	0.0121	0.0924	0.0105	6.46	22	1.57e-05	1.92	RV	CELLTYPE	control_PKP2	5	14	Lymphoid
DIAPH3	2.97	0.0357	0.034	0.00866	5.7	16.5	0.000139	1.45	RV	CELLTYPE	control_PKP2	5	14	Lymphoid
FHOD3	2.82	0.0192	0.0706	0.0108	6.26	19.6	3.92e-05	1.72	RV	CELLTYPE	control_PKP2	5	14	Lymphoid
RYR2	2.73	0.00598	0.881	0.194	9.73	24.5	6.1e-06	2.22	RV	CELLTYPE	control_PKP2	5	14	Lymphoid
PDE3A	2.65	0.0106	0.148	0.0257	7.05	22.5	1.28e-05	1.97	RV	CELLTYPE	control_PKP2	5	14	Lymphoid
FHL2	2.64	0.00197	0.29	0.0595	8.05	29.1	1.14e-06	2.7	RV	CELLTYPE	control_PKP2	5	14	Lymphoid
PDE1C	2.47	0.0357	0.063	0.0161	6.35	16.7	0.00013	1.45	RV	CELLTYPE	control_PKP2	5	14	Lymphoid
FGF12	2.38	0.0429	0.224	0.0663	7.9	15.6	0.000203	1.37	RV	CELLTYPE	control_PKP2	5	14	Lymphoid
CDH2	2.35	0.0442	0.0489	0.0152	5.89	15.5	0.000213	1.35	RV	CELLTYPE	control_PKP2	5	14	Lymphoid
TECRL	2.35	0.0357	0.0879	0.0173	6.42	17.1	0.00011	1.45	RV	CELLTYPE	control_PKP2	5	14	Lymphoid
HELLS	2.33	0.0475	0.0472	0.0155	5.98	15	0.00026	1.32	RV	CELLTYPE	control_PKP2	5	14	Lymphoid
AL450998.2	2.17	0.0444	0.0265	0.0126	5.72	15.2	0.000238	1.35	RV	CELLTYPE	control_PKP2	5	14	Lymphoid
LRP4	2.03	0.00594	0.33	0.0813	8.19	24.7	5.51e-06	2.23	RV	CELLTYPE	control_PKP2	5	14	Lymphoid
FP236383.1	1.99	0.0301	0.194	0.0825	7.59	17.8	8.09e-05	1.52	RV	CELLTYPE	control_PKP2	5	14	Lymphoid
MT-ND3	1.97	0.0192	0.206	0.0774	7.77	19.7	3.85e-05	1.72	RV	CELLTYPE	control_PKP2	5	14	Lymphoid
SLC8A1	1.9	0.0444	0.265	0.0917	8.04	15.2	0.000239	1.35	RV	CELLTYPE	control_PKP2	5	14	Lymphoid
KLRC1	1.87	0.0417	0.307	0.123	8.22	15.8	0.000185	1.38	RV	CELLTYPE	control_PKP2	5	14	Lymphoid

## Sheet: control_PVneg
Gene	logFC	FDR	mean_exp_control	mean_exp_genotype	logCPM	F	PValue	FDR_plot	Region	annotation_level	comparison	Observations_genotype	Observations_reference	cell_state
FHL2	2.95	0.0479	0.29	0.0401	8.34	24.5	1.2e-05	1.32	RV	CELLTYPE	control_PVneg	3	14	Lymphoid

## Sheet: control_RBM20
Gene	logFC	FDR	mean_exp_control	mean_exp_genotype	logCPM	F	PValue	FDR_plot	Region	annotation_level	comparison	Observations_genotype	Observations_reference	cell_state
XIST	7.84	0.000707	0.263	0	7.98	34	1.34e-07	3.15	RV	CELLTYPE	control_RBM20	5	14	Lymphoid

## Sheet: control_TTN
Gene	logFC	FDR	mean_exp_control	mean_exp_genotype	logCPM	F	PValue	FDR_plot	Region	annotation_level	comparison	Observations_genotype	Observations_reference	cell_state
GRXCR2	4.3	0.018	0.0281	0	5.68	17.9	3.52e-05	1.74	RV	CELLTYPE	control_TTN	6	14	Lymphoid
AL139021.2	4.25	0.0133	0.0207	0	5.65	18.6	2.47e-05	1.88	RV	CELLTYPE	control_TTN	6	14	Lymphoid
TNC	4.2	0.00519	0.0567	0.00107	6.17	22.1	4.82e-06	2.29	RV	CELLTYPE	control_TTN	6	14	Lymphoid
WDR62	4.19	0.0306	0.0198	0	5.57	16.2	7.96e-05	1.51	RV	CELLTYPE	control_TTN	6	14	Lymphoid
PLA2G2A	3.98	0.00294	0.068	0.00303	6.1	23.7	2.19e-06	2.53	RV	CELLTYPE	control_TTN	6	14	Lymphoid
G0S2	3.88	0.00376	0.0561	0.00139	6.01	23	3.15e-06	2.42	RV	CELLTYPE	control_TTN	6	14	Lymphoid
BRDT	3.81	0.0374	0.0227	0	5.44	15.7	0.000105	1.43	RV	CELLTYPE	control_TTN	6	14	Lymphoid
TOP2A	3.32	0.0374	0.0399	0.0038	6.07	15.6	0.000108	1.43	RV	CELLTYPE	control_TTN	6	14	Lymphoid
APOD	2.29	0.00626	0.202	0.0233	7.11	20.8	8.74e-06	2.2	RV	CELLTYPE	control_TTN	6	14	Lymphoid
C7	1.98	0.0475	0.0669	0.0254	6.67	14.9	0.00015	1.32	RV	CELLTYPE	control_TTN	6	14	Lymphoid
CFD	1.9	0.006	0.285	0.0617	7.91	21.3	6.75e-06	2.22	RV	CELLTYPE	control_TTN	6	14	Lymphoid
