# Supplementary material for: Pathogenic variants damage cell composition and single cell transcription in cardiomyopathies
Source: Science. Author manuscript; Available in PMC 2022 Oct 3. (PMC9528698; doi:10.1126/science.abo1984)
Supplement: Supp table 51.2 [file NIHMS1835045-supplement-Supp_table_51_2.xlsx]

## Sheet: Index
Column name	Description
Gene	Gene symbol, Ensembl 84
logFC	log2-fold change
FDR	False discovery rate; FDR is the PValue after (by default) Benjamini-Hochberg correction.
mean_exp_control	Mean expression values across controls
mean_exp_genotype	Mean expression values across disease samples
logCPM	logCPM is the average expression of all pseudobulked samples for that particular gene across all samples on the log2-scale expressed in counts per million (cpm, as calculated by edgeR after normalization).
F	Output of quasi-likelihood F-test
PValue	PValue is the nominal p-value derived from F
FDR_plot	-log10(False discovery rate)
Region	Studied region (LV or RV)
annotation_level	Cell-type or cell-state
cell_state/state	Specification which cell-type or state was analysed
comparison	Specification control_GENOTYPE
Observations_genotype	Numbers of Patients included in edgeR (patients with low number of nuclei have been excluded)
Observations_reference	Numbers of Patients included in edgeR (patients with low number of nuclei have been excluded)

## Sheet: LMNA_control
Gene	logFC	FDR	mean_exp_control	mean_exp_genotype	logCPM	F	PValue	FDR_plot	Region	annotation_level	cell_state	comparison	Observations_genotype	Observations_reference
RASGEF1B	3.84	3.51e-09	0.0684	2.63	10.3	53.2	3.07e-13	8.46	LV	CELLSTATES	CD4T_naive	control_LMNA	9	8
EDA	3.4	0.016	0.0365	0.292	8.15	20.2	6.98e-06	1.8	LV	CELLSTATES	CD4T_naive	control_LMNA	9	8
DIRC3	3.34	0.0177	0.0153	0.309	8.16	19.4	1.08e-05	1.75	LV	CELLSTATES	CD4T_naive	control_LMNA	9	8
SLC2A3	2.23	0.0462	0.143	0.608	8.73	16.9	4.05e-05	1.34	LV	CELLSTATES	CD4T_naive	control_LMNA	9	8
TXNIP	1.41	0.0136	0.844	2.45	10.7	21.3	3.99e-06	1.87	LV	CELLSTATES	CD4T_naive	control_LMNA	9	8

## Sheet: PKP2_control
Gene	logFC	FDR	mean_exp_control	mean_exp_genotype	logCPM	F	PValue	FDR_plot	Region	annotation_level	cell_state	comparison	Observations_genotype	Observations_reference
PELI2	3.04	0.00314	0.112	0.878	8.53	25.1	5.52e-07	2.5	LV	CELLSTATES	CD4T_naive	control_PKP2	5	8
XPO6	2.99	0.00546	0.108	0.659	8.66	23.2	1.44e-06	2.26	LV	CELLSTATES	CD4T_naive	control_PKP2	5	8
TXNIP	1.88	1.52e-05	0.844	3.93	11.1	36.8	1.33e-09	4.82	LV	CELLSTATES	CD4T_naive	control_PKP2	5	8

## Sheet: PVneg_control
Gene	logFC	FDR	mean_exp_control	mean_exp_genotype	logCPM	F	PValue	FDR_plot	Region	annotation_level	cell_state	comparison	Observations_genotype	Observations_reference

## Sheet: RBM20_control
Gene	logFC	FDR	mean_exp_control	mean_exp_genotype	logCPM	F	PValue	FDR_plot	Region	annotation_level	cell_state	comparison	Observations_genotype	Observations_reference
TXNIP	1.43	0.00728	0.844	2.25	10.7	23.5	1.24e-06	2.14	LV	CELLSTATES	CD4T_naive	control_RBM20	7	8

## Sheet: TTN_control
Gene	logFC	FDR	mean_exp_control	mean_exp_genotype	logCPM	F	PValue	FDR_plot	Region	annotation_level	cell_state	comparison	Observations_genotype	Observations_reference
