# Supplementary material for: Pathogenic variants damage cell composition and single cell transcription in cardiomyopathies
Source: Science. Author manuscript; Available in PMC 2022 Oct 3. (PMC9528698; doi:10.1126/science.abo1984)
Supplement: Supp table 51.1 [file NIHMS1835045-supplement-Supp_table_51_1.xlsx]

## Sheet: Index
Column name	Description
Gene	Gene symbol, Ensembl 84
logFC	log2-fold change
FDR	False discovery rate; FDR is the PValue after (by default) Benjamini-Hochberg correction.
mean_exp_control	Mean expression values across controls
mean_exp_genotype	Mean expression values across disease samples
logCPM	logCPM is the average expression of all pseudobulked samples for that particular gene across all samples on the log2-scale expressed in counts per million (cpm, as calculated by edgeR after normalization).
F	Output of quasi-likelihood F-test
PValue	PValue is the nominal p-value derived from F
FDR_plot	-log10(False discovery rate)
Region	Studied region (LV or RV)
annotation_level	Cell-type or cell-state
cell_state/state	Specification which cell-type or state was analysed
comparison	Specification control_GENOTYPE
Observations_genotype	Numbers of Patients included in edgeR (patients with low number of nuclei have been excluded)
Observations_reference	Numbers of Patients included in edgeR (patients with low number of nuclei have been excluded)

## Sheet: control_LMNA
Gene	logFC	FDR	mean_exp_control	mean_exp_genotype	logCPM	F	PValue	FDR_plot	Region	annotation_level	cell_state	comparison	Observations_genotype	Observations_reference
AC022872.1	3.6	0.0177	0.024	0	7.17	19.7	9.28e-06	1.75	LV	CELLSTATES	CD4T_naive	control_LMNA	9	8
WISP2	3.23	0.0136	0.0156	0	7.13	21	4.77e-06	1.87	LV	CELLSTATES	CD4T_naive	control_LMNA	9	8
GCNT1	2.99	0.0327	0.0195	0.00342	7.22	17.9	2.29e-05	1.49	LV	CELLSTATES	CD4T_naive	control_LMNA	9	8
SLC30A8	2.83	0.0462	0.0156	0.00171	7.16	16.9	3.98e-05	1.34	LV	CELLSTATES	CD4T_naive	control_LMNA	9	8
ABHD15-AS1	2.66	0.0123	0.531	0.0649	8.47	22.5	2.15e-06	1.91	LV	CELLSTATES	CD4T_naive	control_LMNA	9	8

## Sheet: control_PKP2
Gene	logFC	FDR	mean_exp_control	mean_exp_genotype	logCPM	F	PValue	FDR_plot	Region	annotation_level	cell_state	comparison	Observations_genotype	Observations_reference

## Sheet: control_PVneg
Gene	logFC	FDR	mean_exp_control	mean_exp_genotype	logCPM	F	PValue	FDR_plot	Region	annotation_level	cell_state	comparison	Observations_genotype	Observations_reference
AC022075.1	5.24	0.0311	0.16	0	7.81	21.9	2.83e-06	1.51	LV	CELLSTATES	CD4T_naive	control_PVneg	5	8
FHL2	3.35	0.0445	0.242	0.0312	8.34	18.6	1.62e-05	1.35	LV	CELLSTATES	CD4T_naive	control_PVneg	5	8
A2M	3.02	0.0445	0.424	0.0498	8.63	19.6	9.78e-06	1.35	LV	CELLSTATES	CD4T_naive	control_PVneg	5	8
LINC00486	2.94	0.0445	0.479	0.0426	8.67	19.1	1.25e-05	1.35	LV	CELLSTATES	CD4T_naive	control_PVneg	5	8

## Sheet: control_RBM20
Gene	logFC	FDR	mean_exp_control	mean_exp_genotype	logCPM	F	PValue	FDR_plot	Region	annotation_level	cell_state	comparison	Observations_genotype	Observations_reference

## Sheet: control_TTN
Gene	logFC	FDR	mean_exp_control	mean_exp_genotype	logCPM	F	PValue	FDR_plot	Region	annotation_level	cell_state	comparison	Observations_genotype	Observations_reference
