# Supplementary material for: Pathogenic variants damage cell composition and single cell transcription in cardiomyopathies
Source: Science. Author manuscript; Available in PMC 2022 Oct 3. (PMC9528698; doi:10.1126/science.abo1984)
Supplement: Supp table 51.3 [file NIHMS1835045-supplement-Supp_table_51_3.xlsx]

## Sheet: Index
Column name	Description
Gene	Gene symbol, Ensembl 84
logFC	log2-fold change
FDR	False discovery rate; FDR is the PValue after (by default) Benjamini-Hochberg correction.
mean_exp_control	Mean expression values across controls
mean_exp_genotype	Mean expression values across disease samples
logCPM	logCPM is the average expression of all pseudobulked samples for that particular gene across all samples on the log2-scale expressed in counts per million (cpm, as calculated by edgeR after normalization).
F	Output of quasi-likelihood F-test
PValue	PValue is the nominal p-value derived from F
FDR_plot	-log10(False discovery rate)
Region	Studied region (LV or RV)
annotation_level	Cell-type or cell-state
cell_state/state	Specification which cell-type or state was analysed
comparison	Specification control_GENOTYPE
Observations_genotype	Numbers of Patients included in edgeR (patients with low number of nuclei have been excluded)
Observations_reference	Numbers of Patients included in edgeR (patients with low number of nuclei have been excluded)

## Sheet: LMNA_control
Gene	logFC	FDR	mean_exp_control	mean_exp_genotype	logCPM	F	PValue	FDR_plot	Region	annotation_level	cell_state	comparison	Observations_genotype	Observations_reference
DNAJB1	5.07	0.00776	0	0.315	7.52	22.6	2.04e-06	2.11	LV	CELLSTATES	CD8T_te	control_LMNA	7	7
RASGEF1B	3.38	7.46e-12	0.196	3.48	10.2	65.3	6.54e-16	11.1	LV	CELLSTATES	CD8T_te	control_LMNA	7	7
HSP90AA1	2.2	0.00382	0.151	1.72	9.34	24.7	6.7e-07	2.42	LV	CELLSTATES	CD8T_te	control_LMNA	7	7

## Sheet: PKP2_control
Gene	logFC	FDR	mean_exp_control	mean_exp_genotype	logCPM	F	PValue	FDR_plot	Region	annotation_level	cell_state	comparison	Observations_genotype	Observations_reference
CCL3	7.57	8.35e-15	0	1.21	9.07	77.3	1.48e-18	14.1	LV	CELLSTATES	CD8T_te	control_PKP2	4	7
TTTY14	6.04	0.00838	0	0.0882	6.94	20.1	7.42e-06	2.08	LV	CELLSTATES	CD8T_te	control_PKP2	4	7
IL12RB2	5.68	0.00169	0	0.236	7.54	24.5	7.49e-07	2.77	LV	CELLSTATES	CD8T_te	control_PKP2	4	7
ARRDC3	5.34	0.0077	0	0.179	7.35	20.4	6.14e-06	2.11	LV	CELLSTATES	CD8T_te	control_PKP2	4	7
CCL4	4.21	1.45e-22	0.285	4.66	10.8	114	1.28e-26	21.8	LV	CELLSTATES	CD8T_te	control_PKP2	4	7
KLRF1	3.43	0.0077	0.0795	0.402	8.15	20.5	5.99e-06	2.11	LV	CELLSTATES	CD8T_te	control_PKP2	4	7
TAGAP	2.8	0.0445	0.149	0.398	8.24	16.3	5.51e-05	1.35	LV	CELLSTATES	CD8T_te	control_PKP2	4	7
KLRD1	2.74	0.000156	0.201	1.13	9.29	30.1	4.13e-08	3.81	LV	CELLSTATES	CD8T_te	control_PKP2	4	7
FAM19A1	2.7	0.0366	0.075	0.433	8.19	16.8	4.21e-05	1.44	LV	CELLSTATES	CD8T_te	control_PKP2	4	7
CELF2	1.65	0.00016	0.948	3.16	10.8	29.5	5.65e-08	3.8	LV	CELLSTATES	CD8T_te	control_PKP2	4	7
RIPOR2	1.6	0.0077	1.28	2.08	10.5	21	4.67e-06	2.11	LV	CELLSTATES	CD8T_te	control_PKP2	4	7

## Sheet: PVneg_control
Gene	logFC	FDR	mean_exp_control	mean_exp_genotype	logCPM	F	PValue	FDR_plot	Region	annotation_level	cell_state	comparison	Observations_genotype	Observations_reference

## Sheet: RBM20_control
Gene	logFC	FDR	mean_exp_control	mean_exp_genotype	logCPM	F	PValue	FDR_plot	Region	annotation_level	cell_state	comparison	Observations_genotype	Observations_reference
AL357060.1	2.5	0.00896	0.0858	0.571	8.97	23.1	1.57e-06	2.05	LV	CELLSTATES	CD8T_te	control_RBM20	6	7

## Sheet: TTN_control
Gene	logFC	FDR	mean_exp_control	mean_exp_genotype	logCPM	F	PValue	FDR_plot	Region	annotation_level	cell_state	comparison	Observations_genotype	Observations_reference
TNNI3	3.38	0.000992	0.0733	0.686	8.85	28.7	8.33e-08	3	LV	CELLSTATES	CD8T_te	control_TTN	6	7
MYL2	1.97	0.00694	0.439	1.63	10	23.6	1.17e-06	2.16	LV	CELLSTATES	CD8T_te	control_TTN	6	7
