# Supplementary material for: Pathogenic variants damage cell composition and single cell transcription in cardiomyopathies
Source: Science. Author manuscript; Available in PMC 2022 Oct 3. (PMC9528698; doi:10.1126/science.abo1984)
Supplement: Supp table 51.5 [file NIHMS1835045-supplement-Supp_table_51_5.xlsx]

## Sheet: Index
Column name	Description
Gene	Gene symbol, Ensembl 84
logFC	log2-fold change
FDR	False discovery rate; FDR is the PValue after (by default) Benjamini-Hochberg correction.
mean_exp_control	Mean expression values across controls
mean_exp_genotype	Mean expression values across disease samples
logCPM	logCPM is the average expression of all pseudobulked samples for that particular gene across all samples on the log2-scale expressed in counts per million (cpm, as calculated by edgeR after normalization).
F	Output of quasi-likelihood F-test
PValue	PValue is the nominal p-value derived from F
FDR_plot	-log10(False discovery rate)
Region	Studied region (LV or RV)
annotation_level	Cell-type or cell-state
cell_state/state	Specification which cell-type or state was analysed
comparison	Specification control_GENOTYPE
Observations_genotype	Numbers of Patients included in edgeR (patients with low number of nuclei have been excluded)
Observations_reference	Numbers of Patients included in edgeR (patients with low number of nuclei have been excluded)

## Sheet: LMNA_control
Gene	logFC	FDR	mean_exp_control	mean_exp_genotype	logCPM	F	PValue	FDR_plot	Region	annotation_level	cell_state	comparison	Observations_genotype	Observations_reference
TNNI3	1.91	0.0122	0.183	0.63	8.91	22.5	2.15e-06	1.92	LV	CELLSTATES	CD4T_act	control_LMNA	9	11
C15orf53	1.39	0.0236	0.629	1.43	9.89	20.4	6.25e-06	1.63	LV	CELLSTATES	CD4T_act	control_LMNA	9	11
MYL2	1.31	0.0468	0.59	1.24	9.93	18.1	2.07e-05	1.33	LV	CELLSTATES	CD4T_act	control_LMNA	9	11

## Sheet: PKP2_control
Gene	logFC	FDR	mean_exp_control	mean_exp_genotype	logCPM	F	PValue	FDR_plot	Region	annotation_level	cell_state	comparison	Observations_genotype	Observations_reference
FMN1	3.13	0.032	0.0278	0.194	7.54	18.2	2.02e-05	1.5	LV	CELLSTATES	CD4T_act	control_PKP2	5	11
TXNIP	2.21	6.21e-19	1.14	5.78	11.5	97.4	5.62e-23	18.2	LV	CELLSTATES	CD4T_act	control_PKP2	5	11
LINGO1	2.09	0.0062	0.19	0.791	9.08	22.9	1.68e-06	2.21	LV	CELLSTATES	CD4T_act	control_PKP2	5	11
CD69	1.9	0.000299	0.346	1.62	9.93	29.6	5.4e-08	3.53	LV	CELLSTATES	CD4T_act	control_PKP2	5	11
ZFP36L2	1.42	0.0306	0.639	1.79	10.2	18.9	1.4e-05	1.51	LV	CELLSTATES	CD4T_act	control_PKP2	5	11
CELF2	0.96	0.0388	1.77	4.07	11.5	17.3	3.15e-05	1.41	LV	CELLSTATES	CD4T_act	control_PKP2	5	11

## Sheet: PVneg_control
Gene	logFC	FDR	mean_exp_control	mean_exp_genotype	logCPM	F	PValue	FDR_plot	Region	annotation_level	cell_state	comparison	Observations_genotype	Observations_reference
IFI44L	4.17	3.93e-05	0.01	0.33	8.05	34.9	3.49e-09	4.41	LV	CELLSTATES	CD4T_act	control_PVneg	6	11
THSD4-AS1	3.86	0.0406	0	0.0875	7.33	17.4	3.07e-05	1.39	LV	CELLSTATES	CD4T_act	control_PVneg	6	11
TP63	3.27	0.0304	0.0148	0.161	7.54	18.3	1.89e-05	1.52	LV	CELLSTATES	CD4T_act	control_PVneg	6	11
C15orf53	1.5	0.02	0.629	1.57	10	19.4	1.07e-05	1.7	LV	CELLSTATES	CD4T_act	control_PVneg	6	11

## Sheet: RBM20_control
Gene	logFC	FDR	mean_exp_control	mean_exp_genotype	logCPM	F	PValue	FDR_plot	Region	annotation_level	cell_state	comparison	Observations_genotype	Observations_reference
PIGC	3.82	0.0147	0	0.11	7.44	20.4	6.44e-06	1.83	LV	CELLSTATES	CD4T_act	control_RBM20	8	11
HBB	3.61	0.0276	0	0.105	7.37	17.9	2.39e-05	1.56	LV	CELLSTATES	CD4T_act	control_RBM20	8	11
RGS1	3.34	3.41e-05	0.0222	0.369	8.37	33.9	5.95e-09	4.47	LV	CELLSTATES	CD4T_act	control_RBM20	8	11
RIMS2	2.84	0.0421	0.00713	0.147	7.78	16.7	4.29e-05	1.38	LV	CELLSTATES	CD4T_act	control_RBM20	8	11
CXCR4	1.98	0.0276	0.106	0.407	8.54	17.8	2.41e-05	1.56	LV	CELLSTATES	CD4T_act	control_RBM20	8	11
HLA-B	1.66	0.00864	0.288	0.895	9.35	21.8	3.02e-06	2.06	LV	CELLSTATES	CD4T_act	control_RBM20	8	11
CD69	1.41	0.0276	0.346	0.972	9.68	18	2.24e-05	1.56	LV	CELLSTATES	CD4T_act	control_RBM20	8	11
TXNIP	1.26	0.000364	1.14	3.08	11.1	28.5	9.55e-08	3.44	LV	CELLSTATES	CD4T_act	control_RBM20	8	11
C15orf53	1.23	0.0421	0.629	1.34	9.92	16.7	4.42e-05	1.38	LV	CELLSTATES	CD4T_act	control_RBM20	8	11
ZFP36L2	1.2	0.0276	0.639	1.51	10.1	17.9	2.38e-05	1.56	LV	CELLSTATES	CD4T_act	control_RBM20	8	11

## Sheet: TTN_control
Gene	logFC	FDR	mean_exp_control	mean_exp_genotype	logCPM	F	PValue	FDR_plot	Region	annotation_level	cell_state	comparison	Observations_genotype	Observations_reference
TRAF3IP2-AS1	3.47	0.00375	0.0165	0.23	7.77	26	3.35e-07	2.43	LV	CELLSTATES	CD4T_act	control_TTN	10	11
TXNIP	1.05	0.013	1.14	2.63	11	22.3	2.32e-06	1.89	LV	CELLSTATES	CD4T_act	control_TTN	10	11
