# Supplementary material for: Pathogenic variants damage cell composition and single cell transcription in cardiomyopathies
Source: Science. Author manuscript; Available in PMC 2022 Oct 3. (PMC9528698; doi:10.1126/science.abo1984)
Supplement: Supp table 51.6 [file NIHMS1835045-supplement-Supp_table_51_6.xlsx]

## Sheet: Index
Column name	Description
Gene	Gene symbol, Ensembl 84
logFC	log2-fold change
FDR	False discovery rate; FDR is the PValue after (by default) Benjamini-Hochberg correction.
mean_exp_control	Mean expression values across controls
mean_exp_genotype	Mean expression values across disease samples
logCPM	logCPM is the average expression of all pseudobulked samples for that particular gene across all samples on the log2-scale expressed in counts per million (cpm, as calculated by edgeR after normalization).
F	Output of quasi-likelihood F-test
PValue	PValue is the nominal p-value derived from F
FDR_plot	-log10(False discovery rate)
Region	Studied region (LV or RV)
annotation_level	Cell-type or cell-state
cell_state/state	Specification which cell-type or state was analysed
comparison	Specification control_GENOTYPE
Observations_genotype	Numbers of Patients included in edgeR (patients with low number of nuclei have been excluded)
Observations_reference	Numbers of Patients included in edgeR (patients with low number of nuclei have been excluded)

## Sheet: control_LMNA
Gene	logFC	FDR	mean_exp_control	mean_exp_genotype	logCPM	F	PValue	FDR_plot	Region	annotation_level	cell_state	comparison	Observations_genotype	Observations_reference
PLA2G2A	3.78	0.0468	0.0238	0	6.91	18.4	1.77e-05	1.33	LV	CELLSTATES	CD4T_act	control_LMNA	9	11
LINC00486	2.69	0.000598	0.326	0.0508	8.24	29.6	5.29e-08	3.22	LV	CELLSTATES	CD4T_act	control_LMNA	9	11

## Sheet: control_PKP2
Gene	logFC	FDR	mean_exp_control	mean_exp_genotype	logCPM	F	PValue	FDR_plot	Region	annotation_level	cell_state	comparison	Observations_genotype	Observations_reference
FGF12	2.79	0.0094	0.201	0.0507	8.39	21.6	3.4e-06	2.03	LV	CELLSTATES	CD4T_act	control_PKP2	5	11
MT-ATP6	2.38	0.0306	0.385	0.0996	8.65	18.5	1.66e-05	1.51	LV	CELLSTATES	CD4T_act	control_PKP2	5	11
MT-ND3	2.28	0.0434	0.29	0.0675	8.52	16.7	4.32e-05	1.36	LV	CELLSTATES	CD4T_act	control_PKP2	5	11
FHL2	2.27	0.0406	0.322	0.101	8.59	17	3.67e-05	1.39	LV	CELLSTATES	CD4T_act	control_PKP2	5	11

## Sheet: control_PVneg
Gene	logFC	FDR	mean_exp_control	mean_exp_genotype	logCPM	F	PValue	FDR_plot	Region	annotation_level	cell_state	comparison	Observations_genotype	Observations_reference
FGF12	4.23	0.000106	0.201	0.0161	8.26	31.6	1.88e-08	3.97	LV	CELLSTATES	CD4T_act	control_PVneg	6	11
LINC02320	4.13	0.0406	0.0901	0	7.36	17.3	3.24e-05	1.39	LV	CELLSTATES	CD4T_act	control_PVneg	6	11
LINC00486	2.78	0.00891	0.326	0.0416	8.48	21.7	3.16e-06	2.05	LV	CELLSTATES	CD4T_act	control_PVneg	6	11
FHL2	2.57	0.0192	0.322	0.0697	8.52	19.8	8.53e-06	1.72	LV	CELLSTATES	CD4T_act	control_PVneg	6	11
RYR2	2.32	0.000175	1.06	0.148	9.61	29.9	4.65e-08	3.76	LV	CELLSTATES	CD4T_act	control_PVneg	6	11

## Sheet: control_RBM20
Gene	logFC	FDR	mean_exp_control	mean_exp_genotype	logCPM	F	PValue	FDR_plot	Region	annotation_level	cell_state	comparison	Observations_genotype	Observations_reference
MYDGF	3.63	0.0455	0.0737	0	7.43	16.3	5.28e-05	1.34	LV	CELLSTATES	CD4T_act	control_RBM20	8	11
FHL2	2.28	0.0238	0.322	0.0881	8.53	19.1	1.25e-05	1.62	LV	CELLSTATES	CD4T_act	control_RBM20	8	11
RYR2	1.32	0.0455	1.06	0.397	9.73	16.2	5.57e-05	1.34	LV	CELLSTATES	CD4T_act	control_RBM20	8	11

## Sheet: control_TTN
Gene	logFC	FDR	mean_exp_control	mean_exp_genotype	logCPM	F	PValue	FDR_plot	Region	annotation_level	cell_state	comparison	Observations_genotype	Observations_reference
