# Supplementary material for: Pathogenic variants damage cell composition and single cell transcription in cardiomyopathies
Source: Science. Author manuscript; Available in PMC 2022 Oct 3. (PMC9528698; doi:10.1126/science.abo1984)
Supplement: Supp table 51.7 [file NIHMS1835045-supplement-Supp_table_51_7.xlsx]

## Sheet: Index
Column name	Description
Gene	Gene symbol, Ensembl 84
logFC	log2-fold change
FDR	False discovery rate; FDR is the PValue after (by default) Benjamini-Hochberg correction.
mean_exp_control	Mean expression values across controls
mean_exp_genotype	Mean expression values across disease samples
logCPM	logCPM is the average expression of all pseudobulked samples for that particular gene across all samples on the log2-scale expressed in counts per million (cpm, as calculated by edgeR after normalization).
F	Output of quasi-likelihood F-test
PValue	PValue is the nominal p-value derived from F
FDR_plot	-log10(False discovery rate)
Region	Studied region (LV or RV)
annotation_level	Cell-type or cell-state
cell_state/state	Specification which cell-type or state was analysed
comparison	Specification control_GENOTYPE
Observations_genotype	Numbers of Patients included in edgeR (patients with low number of nuclei have been excluded)
Observations_reference	Numbers of Patients included in edgeR (patients with low number of nuclei have been excluded)

## Sheet: LMNA_control
Gene	logFC	FDR	mean_exp_control	mean_exp_genotype	logCPM	F	PValue	FDR_plot	Region	annotation_level	cell_state	comparison	Observations_genotype	Observations_reference
HSPA1A	3	0.00939	0.0118	0.43	7.63	21.7	3.24e-06	2.03	LV	CELLSTATES	CD8T_em	control_LMNA	9	11
RASGEF1B	2.61	3.09e-08	0.118	1.94	9.15	48.9	2.67e-12	7.51	LV	CELLSTATES	CD8T_em	control_LMNA	9	11
HSP90AA1	2.42	1.12e-07	0.16	2.5	9.35	45	1.93e-11	6.95	LV	CELLSTATES	CD8T_em	control_LMNA	9	11

## Sheet: PKP2_control
Gene	logFC	FDR	mean_exp_control	mean_exp_genotype	logCPM	F	PValue	FDR_plot	Region	annotation_level	cell_state	comparison	Observations_genotype	Observations_reference
KLF2	2.79	0.0076	0.0345	0.283	7.9	22.6	2.04e-06	2.12	LV	CELLSTATES	CD8T_em	control_PKP2	6	11
CD69	2.1	2.58e-05	0.23	1.4	9.79	35.7	2.31e-09	4.59	LV	CELLSTATES	CD8T_em	control_PKP2	6	11
SARAF	1.62	0.0415	0.246	0.761	9.13	18.3	1.86e-05	1.38	LV	CELLSTATES	CD8T_em	control_PKP2	6	11
TXNIP	1.35	0.00051	1.01	3.09	11	28.5	9.14e-08	3.29	LV	CELLSTATES	CD8T_em	control_PKP2	6	11

## Sheet: PVneg_control
Gene	logFC	FDR	mean_exp_control	mean_exp_genotype	logCPM	F	PValue	FDR_plot	Region	annotation_level	cell_state	comparison	Observations_genotype	Observations_reference
IFI44L	4	0.00138	0.019	0.275	7.79	28	1.24e-07	2.86	LV	CELLSTATES	CD8T_em	control_PVneg	4	11
STAT1	2.83	0.0177	0.0288	0.374	8	21.7	3.16e-06	1.75	LV	CELLSTATES	CD8T_em	control_PVneg	4	11

## Sheet: RBM20_control
Gene	logFC	FDR	mean_exp_control	mean_exp_genotype	logCPM	F	PValue	FDR_plot	Region	annotation_level	cell_state	comparison	Observations_genotype	Observations_reference
CD69	1.71	0.0384	0.23	0.589	9.23	18.5	1.66e-05	1.42	LV	CELLSTATES	CD8T_em	control_RBM20	7	11
AOAH	1.33	3.66e-06	1.75	4.06	11.4	39.6	3.16e-10	5.44	LV	CELLSTATES	CD8T_em	control_RBM20	7	11
SYTL3	1.12	0.0172	1.2	2.41	10.9	21.1	4.46e-06	1.76	LV	CELLSTATES	CD8T_em	control_RBM20	7	11
FYN	1.11	0.0163	1.35	2.66	11	21.9	2.81e-06	1.79	LV	CELLSTATES	CD8T_em	control_RBM20	7	11

## Sheet: TTN_control
Gene	logFC	FDR	mean_exp_control	mean_exp_genotype	logCPM	F	PValue	FDR_plot	Region	annotation_level	cell_state	comparison	Observations_genotype	Observations_reference
MB	1.88	0.0293	0.172	0.72	9.04	20.8	5.04e-06	1.53	LV	CELLSTATES	CD8T_em	control_TTN	10	11
