# Supplementary material for: Pathogenic variants damage cell composition and single cell transcription in cardiomyopathies
Source: Science. Author manuscript; Available in PMC 2022 Oct 3. (PMC9528698; doi:10.1126/science.abo1984)
Supplement: Supp table 51.11 [file NIHMS1835045-supplement-Supp_table_51_11.xlsx]

## Sheet: Index
Column name	Description
Gene	Gene symbol, Ensembl 84
logFC	log2-fold change
FDR	False discovery rate; FDR is the PValue after (by default) Benjamini-Hochberg correction.
mean_exp_control	Mean expression values across controls
mean_exp_genotype	Mean expression values across disease samples
logCPM	logCPM is the average expression of all pseudobulked samples for that particular gene across all samples on the log2-scale expressed in counts per million (cpm, as calculated by edgeR after normalization).
F	Output of quasi-likelihood F-test
PValue	PValue is the nominal p-value derived from F
FDR_plot	-log10(False discovery rate)
Region	Studied region (LV or RV)
annotation_level	Cell-type or cell-state
cell_state/state	Specification which cell-type or state was analysed
comparison	Specification control_GENOTYPE
Observations_genotype	Numbers of Patients included in edgeR (patients with low number of nuclei have been excluded)
Observations_reference	Numbers of Patients included in edgeR (patients with low number of nuclei have been excluded)

## Sheet: LMNA_control
Gene	logFC	FDR	mean_exp_control	mean_exp_genotype	logCPM	F	PValue	FDR_plot	Region	annotation_level	cell_state	comparison	Observations_genotype	Observations_reference
CCL4L2	4.21	0.0246	0	0.146	7.39	19.5	1.01e-05	1.61	LV	CELLSTATES	NK_CD56hi	control_LMNA	8	7
FP236383.1	2.48	0.0246	0.0857	0.261	8.38	19.3	1.12e-05	1.61	LV	CELLSTATES	NK_CD56hi	control_LMNA	8	7
CCL3	2.31	0.0149	0.0705	0.578	8.75	21.2	4.07e-06	1.83	LV	CELLSTATES	NK_CD56hi	control_LMNA	8	7
CCL4	1.93	0.0114	0.245	0.893	9.46	22.5	2.09e-06	1.94	LV	CELLSTATES	NK_CD56hi	control_LMNA	8	7

## Sheet: PKP2_control
Gene	logFC	FDR	mean_exp_control	mean_exp_genotype	logCPM	F	PValue	FDR_plot	Region	annotation_level	cell_state	comparison	Observations_genotype	Observations_reference
ZFP36	5.33	3.65e-05	0.0134	0.37	7.97	32.3	1.33e-08	4.44	LV	CELLSTATES	NK_CD56hi	control_PKP2	4	7
CCL3	4.98	6.46e-13	0.0705	1.44	9.36	70	5.86e-17	12.2	LV	CELLSTATES	NK_CD56hi	control_PKP2	4	7
LINGO2	3.24	3.65e-05	0.114	0.605	8.91	32.6	1.13e-08	4.44	LV	CELLSTATES	NK_CD56hi	control_PKP2	4	7
CCL4	3	6.6e-08	0.245	1.81	9.72	46	1.2e-11	7.18	LV	CELLSTATES	NK_CD56hi	control_PKP2	4	7
FNDC3B	2.16	0.0126	0.31	1.11	9.5	20.2	6.85e-06	1.9	LV	CELLSTATES	NK_CD56hi	control_PKP2	4	7
CD69	2.12	9.91e-05	0.443	1.57	9.87	29.9	4.5e-08	4	LV	CELLSTATES	NK_CD56hi	control_PKP2	4	7

## Sheet: PVneg_control
Gene	logFC	FDR	mean_exp_control	mean_exp_genotype	logCPM	F	PValue	FDR_plot	Region	annotation_level	cell_state	comparison	Observations_genotype	Observations_reference

## Sheet: RBM20_control
Gene	logFC	FDR	mean_exp_control	mean_exp_genotype	logCPM	F	PValue	FDR_plot	Region	annotation_level	cell_state	comparison	Observations_genotype	Observations_reference

## Sheet: TTN_control
Gene	logFC	FDR	mean_exp_control	mean_exp_genotype	logCPM	F	PValue	FDR_plot	Region	annotation_level	cell_state	comparison	Observations_genotype	Observations_reference
ASPM	8.41	0.0113	0	0.143	7.46	23.9	9.95e-07	1.95	LV	CELLSTATES	NK_CD56hi	control_TTN	6	7
