# Supplementary material for: Pathogenic variants damage cell composition and single cell transcription in cardiomyopathies
Source: Science. Author manuscript; Available in PMC 2022 Oct 3. (PMC9528698; doi:10.1126/science.abo1984)
Supplement: Supp table 51.13 [file NIHMS1835045-supplement-Supp_table_51_13.xlsx]

## Sheet: Index
Column name	Description
Gene	Gene symbol, Ensembl 84
logFC	log2-fold change
FDR	False discovery rate; FDR is the PValue after (by default) Benjamini-Hochberg correction.
mean_exp_control	Mean expression values across controls
mean_exp_genotype	Mean expression values across disease samples
logCPM	logCPM is the average expression of all pseudobulked samples for that particular gene across all samples on the log2-scale expressed in counts per million (cpm, as calculated by edgeR after normalization).
F	Output of quasi-likelihood F-test
PValue	PValue is the nominal p-value derived from F
FDR_plot	-log10(False discovery rate)
Region	Studied region (LV or RV)
annotation_level	Cell-type or cell-state
cell_state/state	Specification which cell-type or state was analysed
comparison	Specification control_GENOTYPE
Observations_genotype	Numbers of Patients included in edgeR (patients with low number of nuclei have been excluded)
Observations_reference	Numbers of Patients included in edgeR (patients with low number of nuclei have been excluded)

## Sheet: LMNA_control
Gene	logFC	FDR	mean_exp_control	mean_exp_genotype	logCPM	F	PValue	FDR_plot	Region	annotation_level	cell_state	comparison	Observations_genotype	Observations_reference
CCL4L2	8.53	2.14e-10	0.00758	0.182	7.53	57.2	3.92e-14	9.67	LV	CELLSTATES	NK_CD16hi	control_LMNA	8	11
CXADR	6.81	0.00291	0	0.0353	6.56	23.8	1.06e-06	2.54	LV	CELLSTATES	NK_CD16hi	control_LMNA	8	11
KCP	6.13	0.0207	0	0.0288	6.52	20.2	1.7e-05	1.68	LV	CELLSTATES	NK_CD16hi	control_LMNA	8	11
STRIP2	6.13	0.0207	0	0.0288	6.52	20.2	1.7e-05	1.68	LV	CELLSTATES	NK_CD16hi	control_LMNA	8	11
AC004594.1	5.76	0.0187	0.00568	0.0329	6.57	19.2	1.2e-05	1.73	LV	CELLSTATES	NK_CD16hi	control_LMNA	8	11
SAMD12	5.26	0.0476	0	0.0603	6.91	16.2	5.65e-05	1.32	LV	CELLSTATES	NK_CD16hi	control_LMNA	8	11
AC018464.1	4.37	0.0277	0.00478	0.101	7.08	17.7	2.53e-05	1.56	LV	CELLSTATES	NK_CD16hi	control_LMNA	8	11
PLXNA4	4.36	0.00505	0.0177	0.139	7.41	22.3	2.31e-06	2.3	LV	CELLSTATES	NK_CD16hi	control_LMNA	8	11
CALD1	4.13	2.22e-08	0.135	0.366	8.22	47.3	6.08e-12	7.65	LV	CELLSTATES	NK_CD16hi	control_LMNA	8	11
DUSP2	4.06	0.0174	0.0187	0.13	7.55	19.6	9.54e-06	1.76	LV	CELLSTATES	NK_CD16hi	control_LMNA	8	11
CCL4	3.81	1.58e-13	0.239	1.12	9.63	72.8	1.45e-17	12.8	LV	CELLSTATES	NK_CD16hi	control_LMNA	8	11
RYR2	1.67	0.0415	0.594	0.952	9.87	16.8	4.17e-05	1.38	LV	CELLSTATES	NK_CD16hi	control_LMNA	8	11

## Sheet: PKP2_control
Gene	logFC	FDR	mean_exp_control	mean_exp_genotype	logCPM	F	PValue	FDR_plot	Region	annotation_level	cell_state	comparison	Observations_genotype	Observations_reference
IFNG	6.43	4.56e-10	0	0.355	8.07	54.9	1.25e-13	9.34	LV	CELLSTATES	NK_CD16hi	control_PKP2	6	11
NR4A3	5.99	9.36e-08	0	0.259	7.84	43.9	3.42e-11	7.03	LV	CELLSTATES	NK_CD16hi	control_PKP2	6	11
CRTAM	4.45	0.00389	0	0.1	7.35	20.9	4.96e-06	2.41	LV	CELLSTATES	NK_CD16hi	control_PKP2	6	11
CSF2	4.45	0.00389	0	0.1	7.35	20.8	4.97e-06	2.41	LV	CELLSTATES	NK_CD16hi	control_PKP2	6	11
CCL3	4.4	1.26e-19	0.0625	1.78	9.73	99.2	2.31e-23	18.9	LV	CELLSTATES	NK_CD16hi	control_PKP2	6	11
CCL4	4.26	1.43e-31	0.239	3.75	10.7	155	1.3e-35	30.8	LV	CELLSTATES	NK_CD16hi	control_PKP2	6	11
RILPL2	3.97	0.000143	0.00807	0.257	7.92	28.9	7.82e-08	3.85	LV	CELLSTATES	NK_CD16hi	control_PKP2	6	11
UFL1-AS1	3.8	0.0289	0	0.0961	7.34	15.8	6.86e-05	1.54	LV	CELLSTATES	NK_CD16hi	control_PKP2	6	11
ARL5A	3.79	0.0289	0	0.0803	7.31	15.8	7.13e-05	1.54	LV	CELLSTATES	NK_CD16hi	control_PKP2	6	11
SLC7A5	3.79	0.0313	0	0.0766	7.28	15.6	8.02e-05	1.51	LV	CELLSTATES	NK_CD16hi	control_PKP2	6	11
MGAM	3.67	0.00151	0.00833	0.249	7.75	23.3	1.38e-06	2.82	LV	CELLSTATES	NK_CD16hi	control_PKP2	6	11
FOS	3.6	0.0334	0.00568	0.1	7.38	15.2	9.47e-05	1.48	LV	CELLSTATES	NK_CD16hi	control_PKP2	6	11
MAMDC2-AS1	3.41	0.0355	0	0.0833	7.05	18.4	0.000104	1.45	LV	CELLSTATES	NK_CD16hi	control_PKP2	6	11
DUSP2	3.38	0.00501	0.0187	0.21	7.71	20.1	7.32e-06	2.3	LV	CELLSTATES	NK_CD16hi	control_PKP2	6	11
TNFAIP3	3.34	0.00151	0.0227	0.269	7.91	23.4	1.34e-06	2.82	LV	CELLSTATES	NK_CD16hi	control_PKP2	6	11
ELL2	3.08	0.0281	0.0252	0.152	7.66	16.1	5.9e-05	1.55	LV	CELLSTATES	NK_CD16hi	control_PKP2	6	11
CRYBG1	2.92	0.00144	0.0776	0.431	8.19	23.8	1.05e-06	2.84	LV	CELLSTATES	NK_CD16hi	control_PKP2	6	11
GNAQ	2.83	0.0264	0.0543	0.246	7.81	16.3	5.31e-05	1.58	LV	CELLSTATES	NK_CD16hi	control_PKP2	6	11
VPS37B	2.77	5.9e-05	0.0614	0.766	8.62	30.9	2.69e-08	4.23	LV	CELLSTATES	NK_CD16hi	control_PKP2	6	11
NFKBID	2.62	0.0289	0.0366	0.226	7.91	15.8	6.89e-05	1.54	LV	CELLSTATES	NK_CD16hi	control_PKP2	6	11
TENT4B	2.62	0.00618	0.0255	0.366	8.15	19.6	9.59e-06	2.21	LV	CELLSTATES	NK_CD16hi	control_PKP2	6	11
ARID5B	2.03	0.00459	0.198	0.717	9	20.4	6.29e-06	2.34	LV	CELLSTATES	NK_CD16hi	control_PKP2	6	11
CD69	1.71	0.0372	0.165	0.63	8.92	14.9	0.000112	1.43	LV	CELLSTATES	NK_CD16hi	control_PKP2	6	11
SRGN	1.57	0.0167	0.299	1.03	9.51	17.5	2.9e-05	1.78	LV	CELLSTATES	NK_CD16hi	control_PKP2	6	11
ZBTB16	1.5	0.00297	0.574	2.08	10.1	21.7	3.26e-06	2.53	LV	CELLSTATES	NK_CD16hi	control_PKP2	6	11
CBLB	1.37	0.00283	0.778	2.5	10.6	21.9	2.84e-06	2.55	LV	CELLSTATES	NK_CD16hi	control_PKP2	6	11
SYTL3	1.36	0.000453	1.26	3.58	11	26.3	2.89e-07	3.34	LV	CELLSTATES	NK_CD16hi	control_PKP2	6	11
PIP4K2A	1.05	0.0289	1.35	3.42	11.2	16	6.4e-05	1.54	LV	CELLSTATES	NK_CD16hi	control_PKP2	6	11
FYN	1.04	0.0203	1.5	3.75	11.2	17	3.71e-05	1.69	LV	CELLSTATES	NK_CD16hi	control_PKP2	6	11

## Sheet: PVneg_control
Gene	logFC	FDR	mean_exp_control	mean_exp_genotype	logCPM	F	PValue	FDR_plot	Region	annotation_level	cell_state	comparison	Observations_genotype	Observations_reference
IFI44L	5.1	1.7e-05	0	0.488	7.78	36.4	1.58e-09	4.77	LV	CELLSTATES	NK_CD16hi	control_PVneg	6	11

## Sheet: RBM20_control
Gene	logFC	FDR	mean_exp_control	mean_exp_genotype	logCPM	F	PValue	FDR_plot	Region	annotation_level	cell_state	comparison	Observations_genotype	Observations_reference
CXCR4	4.18	0.00435	0	0.187	7.73	24.4	8.01e-07	2.36	LV	CELLSTATES	NK_CD16hi	control_RBM20	6	11
IFT172	4	0.00799	0	0.135	7.69	21.9	2.94e-06	2.1	LV	CELLSTATES	NK_CD16hi	control_RBM20	6	11
PDE3B	1.79	0.0148	0.239	0.906	9.34	20.2	6.82e-06	1.83	LV	CELLSTATES	NK_CD16hi	control_RBM20	6	11
SYTL3	1.21	0.00435	1.26	3.01	11	24.8	6.41e-07	2.36	LV	CELLSTATES	NK_CD16hi	control_RBM20	6	11
AOAH	0.973	0.00456	2.15	4.29	11.6	23.5	1.26e-06	2.34	LV	CELLSTATES	NK_CD16hi	control_RBM20	6	11

## Sheet: TTN_control
Gene	logFC	FDR	mean_exp_control	mean_exp_genotype	logCPM	F	PValue	FDR_plot	Region	annotation_level	cell_state	comparison	Observations_genotype	Observations_reference
