# Supplementary material for: Pathogenic variants damage cell composition and single cell transcription in cardiomyopathies
Source: Science. Author manuscript; Available in PMC 2022 Oct 3. (PMC9528698; doi:10.1126/science.abo1984)
Supplement: Supp table 51.14 [file NIHMS1835045-supplement-Supp_table_51_14.xlsx]

## Sheet: Index
Column name	Description
Gene	Gene symbol, Ensembl 84
logFC	log2-fold change
FDR	False discovery rate; FDR is the PValue after (by default) Benjamini-Hochberg correction.
mean_exp_control	Mean expression values across controls
mean_exp_genotype	Mean expression values across disease samples
logCPM	logCPM is the average expression of all pseudobulked samples for that particular gene across all samples on the log2-scale expressed in counts per million (cpm, as calculated by edgeR after normalization).
F	Output of quasi-likelihood F-test
PValue	PValue is the nominal p-value derived from F
FDR_plot	-log10(False discovery rate)
Region	Studied region (LV or RV)
annotation_level	Cell-type or cell-state
cell_state/state	Specification which cell-type or state was analysed
comparison	Specification control_GENOTYPE
Observations_genotype	Numbers of Patients included in edgeR (patients with low number of nuclei have been excluded)
Observations_reference	Numbers of Patients included in edgeR (patients with low number of nuclei have been excluded)

## Sheet: control_LMNA
Gene	logFC	FDR	mean_exp_control	mean_exp_genotype	logCPM	F	PValue	FDR_plot	Region	annotation_level	cell_state	comparison	Observations_genotype	Observations_reference
MIR181A2HG	2.35	0.0476	0.223	0.121	8.18	16.2	5.6e-05	1.32	LV	CELLSTATES	NK_CD16hi	control_LMNA	8	11

## Sheet: control_PKP2
Gene	logFC	FDR	mean_exp_control	mean_exp_genotype	logCPM	F	PValue	FDR_plot	Region	annotation_level	cell_state	comparison	Observations_genotype	Observations_reference
NPPB	4.52	0.00822	0.0456	0	7.32	18.9	1.35e-05	2.09	LV	CELLSTATES	NK_CD16hi	control_PKP2	6	11
LINC01891	3.51	0.0264	0.0144	0	7.13	16.3	5.29e-05	1.58	LV	CELLSTATES	NK_CD16hi	control_PKP2	6	11
Z83844.2	3.05	0.0319	0.118	0.0102	7.7	15.4	8.74e-05	1.5	LV	CELLSTATES	NK_CD16hi	control_PKP2	6	11
NR6A1	2.19	0.0313	0.351	0.0689	8.57	15.5	8.28e-05	1.51	LV	CELLSTATES	NK_CD16hi	control_PKP2	6	11

## Sheet: control_PVneg
Gene	logFC	FDR	mean_exp_control	mean_exp_genotype	logCPM	F	PValue	FDR_plot	Region	annotation_level	cell_state	comparison	Observations_genotype	Observations_reference

## Sheet: control_RBM20
Gene	logFC	FDR	mean_exp_control	mean_exp_genotype	logCPM	F	PValue	FDR_plot	Region	annotation_level	cell_state	comparison	Observations_genotype	Observations_reference

## Sheet: control_TTN
Gene	logFC	FDR	mean_exp_control	mean_exp_genotype	logCPM	F	PValue	FDR_plot	Region	annotation_level	cell_state	comparison	Observations_genotype	Observations_reference
C5orf17	5.8	2.66e-06	0.0825	0	7.5	40.1	2.38e-10	5.58	LV	CELLSTATES	NK_CD16hi	control_TTN	7	11
FN1	4.78	0.00527	0.0802	0	7.33	24	9.44e-07	2.28	LV	CELLSTATES	NK_CD16hi	control_TTN	7	11
