# Supplementary material for: Pathogenic variants damage cell composition and single cell transcription in cardiomyopathies
Source: Science. Author manuscript; Available in PMC 2022 Oct 3. (PMC9528698; doi:10.1126/science.abo1984)
Supplement: Supp table 51.15 [file NIHMS1835045-supplement-Supp_table_51_15.xlsx]

## Sheet: Index
Column name	Description
Gene	Gene symbol, Ensembl 84
logFC	log2-fold change
FDR	False discovery rate; FDR is the PValue after (by default) Benjamini-Hochberg correction.
mean_exp_control	Mean expression values across controls
mean_exp_genotype	Mean expression values across disease samples
logCPM	logCPM is the average expression of all pseudobulked samples for that particular gene across all samples on the log2-scale expressed in counts per million (cpm, as calculated by edgeR after normalization).
F	Output of quasi-likelihood F-test
PValue	PValue is the nominal p-value derived from F
FDR_plot	-log10(False discovery rate)
Region	Studied region (LV or RV)
annotation_level	Cell-type or cell-state
cell_state/state	Specification which cell-type or state was analysed
comparison	Specification control_GENOTYPE
Observations_genotype	Numbers of Patients included in edgeR (patients with low number of nuclei have been excluded)
Observations_reference	Numbers of Patients included in edgeR (patients with low number of nuclei have been excluded)

## Sheet: control_LMNA
Gene	logFC	FDR	mean_exp_control	mean_exp_genotype	logCPM	F	PValue	FDR_plot	Region	annotation_level	cell_state	comparison	Observations_genotype	Observations_reference
LINC00486	2.03	0.0124	0.308	0.078	8.39	23.6	1.17e-06	1.91	LV	CELLSTATES	CD8T_trans	control_LMNA	9	13

## Sheet: control_PKP2
Gene	logFC	FDR	mean_exp_control	mean_exp_genotype	logCPM	F	PValue	FDR_plot	Region	annotation_level	cell_state	comparison	Observations_genotype	Observations_reference
MT-ND3	2.28	0.0151	0.253	0.0511	8.21	19.8	8.45e-06	1.82	LV	CELLSTATES	CD8T_trans	control_PKP2	6	13

## Sheet: control_PVneg
Gene	logFC	FDR	mean_exp_control	mean_exp_genotype	logCPM	F	PValue	FDR_plot	Region	annotation_level	cell_state	comparison	Observations_genotype	Observations_reference
FHL2	3.21	0.000508	0.31	0.018	8.31	27.1	1.92e-07	3.29	LV	CELLSTATES	CD8T_trans	control_PVneg	4	13
FGF12	2.91	0.00311	0.196	0.0362	8.18	22.8	1.76e-06	2.51	LV	CELLSTATES	CD8T_trans	control_PVneg	4	13
PZP	2.48	7.42e-05	0.705	0.103	9.38	31.5	2.01e-08	4.13	LV	CELLSTATES	CD8T_trans	control_PVneg	4	13
ERN1	1.93	0.0172	0.505	0.155	9.1	18.7	1.57e-05	1.76	LV	CELLSTATES	CD8T_trans	control_PVneg	4	13
RYR2	1.87	0.0044	0.715	0.207	9.49	21.9	2.91e-06	2.36	LV	CELLSTATES	CD8T_trans	control_PVneg	4	13

## Sheet: control_RBM20
Gene	logFC	FDR	mean_exp_control	mean_exp_genotype	logCPM	F	PValue	FDR_plot	Region	annotation_level	cell_state	comparison	Observations_genotype	Observations_reference

## Sheet: control_TTN
Gene	logFC	FDR	mean_exp_control	mean_exp_genotype	logCPM	F	PValue	FDR_plot	Region	annotation_level	cell_state	comparison	Observations_genotype	Observations_reference
