# Supplementary material for: Pathogenic variants damage cell composition and single cell transcription in cardiomyopathies
Source: Science. Author manuscript; Available in PMC 2022 Oct 3. (PMC9528698; doi:10.1126/science.abo1984)
Supplement: Supp table 51.16 [file NIHMS1835045-supplement-Supp_table_51_16.xlsx]

## Sheet: Index
Column name	Description
Gene	Gene symbol, Ensembl 84
logFC	log2-fold change
FDR	False discovery rate; FDR is the PValue after (by default) Benjamini-Hochberg correction.
mean_exp_control	Mean expression values across controls
mean_exp_genotype	Mean expression values across disease samples
logCPM	logCPM is the average expression of all pseudobulked samples for that particular gene across all samples on the log2-scale expressed in counts per million (cpm, as calculated by edgeR after normalization).
F	Output of quasi-likelihood F-test
PValue	PValue is the nominal p-value derived from F
FDR_plot	-log10(False discovery rate)
Region	Studied region (LV or RV)
annotation_level	Cell-type or cell-state
cell_state/state	Specification which cell-type or state was analysed
comparison	Specification control_GENOTYPE
Observations_genotype	Numbers of Patients included in edgeR (patients with low number of nuclei have been excluded)
Observations_reference	Numbers of Patients included in edgeR (patients with low number of nuclei have been excluded)

## Sheet: LMNA_control
Gene	logFC	FDR	mean_exp_control	mean_exp_genotype	logCPM	F	PValue	FDR_plot	Region	annotation_level	cell_state	comparison	Observations_genotype	Observations_reference

## Sheet: PKP2_control
Gene	logFC	FDR	mean_exp_control	mean_exp_genotype	logCPM	F	PValue	FDR_plot	Region	annotation_level	cell_state	comparison	Observations_genotype	Observations_reference
CCL3	4.11	2.9e-08	0.0386	0.577	8.59	48.9	2.71e-12	7.54	LV	CELLSTATES	CD8T_trans	control_PKP2	6	13
CCL4	2.26	2.46e-06	0.237	1.78	9.9	38.8	4.6e-10	5.61	LV	CELLSTATES	CD8T_trans	control_PKP2	6	13
LINGO1	1.8	0.000319	0.187	0.71	8.85	27.6	1.49e-07	3.5	LV	CELLSTATES	CD8T_trans	control_PKP2	6	13
CD69	1.59	7.81e-05	0.425	1.37	9.77	31.3	2.19e-08	4.11	LV	CELLSTATES	CD8T_trans	control_PKP2	6	13
TXNIP	1.29	0.000176	0.829	2.1	10.5	29.2	6.56e-08	3.76	LV	CELLSTATES	CD8T_trans	control_PKP2	6	13

## Sheet: PVneg_control
Gene	logFC	FDR	mean_exp_control	mean_exp_genotype	logCPM	F	PValue	FDR_plot	Region	annotation_level	cell_state	comparison	Observations_genotype	Observations_reference
IFI44L	5.36	1.9e-06	0	0.162	7.1	40.7	1.79e-10	5.72	LV	CELLSTATES	CD8T_trans	control_PVneg	4	13
NPPA	4.99	7.42e-05	0	0.156	6.83	31.4	2.1e-08	4.13	LV	CELLSTATES	CD8T_trans	control_PVneg	4	13
KDELR1	3.86	0.0357	0	0.052	6.71	16.9	4.03e-05	1.45	LV	CELLSTATES	CD8T_trans	control_PVneg	4	13
GBP1	3.7	0.0357	0.0154	0.0702	6.81	16.9	3.93e-05	1.45	LV	CELLSTATES	CD8T_trans	control_PVneg	4	13
XAF1	2.59	0.00145	0.0382	0.304	7.81	24.7	6.85e-07	2.84	LV	CELLSTATES	CD8T_trans	control_PVneg	4	13
NPPB	2.41	0.0132	0.0866	0.282	7.66	19.5	9.97e-06	1.88	LV	CELLSTATES	CD8T_trans	control_PVneg	4	13
STAT1	2.25	0.0172	0.0863	0.26	7.82	18.6	1.62e-05	1.76	LV	CELLSTATES	CD8T_trans	control_PVneg	4	13

## Sheet: RBM20_control
Gene	logFC	FDR	mean_exp_control	mean_exp_genotype	logCPM	F	PValue	FDR_plot	Region	annotation_level	cell_state	comparison	Observations_genotype	Observations_reference
LINGO1	1.81	0.00921	0.187	0.567	8.96	24.3	8.34e-07	2.04	LV	CELLSTATES	CD8T_trans	control_RBM20	8	13

## Sheet: TTN_control
Gene	logFC	FDR	mean_exp_control	mean_exp_genotype	logCPM	F	PValue	FDR_plot	Region	annotation_level	cell_state	comparison	Observations_genotype	Observations_reference
TMC7	5.08	9.63e-06	0	0.0822	7.36	37.6	8.84e-10	5.02	LV	CELLSTATES	CD8T_trans	control_TTN	10	13
NPPA	4.71	4.48e-05	0	0.104	7.34	33.2	8.22e-09	4.35	LV	CELLSTATES	CD8T_trans	control_TTN	10	13
NUDT19	3.56	0.0453	0.00171	0.0295	7.08	18.5	1.66e-05	1.34	LV	CELLSTATES	CD8T_trans	control_TTN	10	13
