# Supplementary material for: Pathogenic variants damage cell composition and single cell transcription in cardiomyopathies
Source: Science. Author manuscript; Available in PMC 2022 Oct 3. (PMC9528698; doi:10.1126/science.abo1984)
Supplement: Supp table 52.5 [file NIHMS1835045-supplement-Supp_table_52_5.xlsx]

## Sheet: Index
Column name	Description
Gene	Gene symbol, Ensembl 84
logFC	log2-fold change
FDR	False discovery rate; FDR is the PValue after (by default) Benjamini-Hochberg correction.
mean_exp_control	Mean expression values across controls
mean_exp_genotype	Mean expression values across disease samples
logCPM	logCPM is the average expression of all pseudobulked samples for that particular gene across all samples on the log2-scale expressed in counts per million (cpm, as calculated by edgeR after normalization).
F	Output of quasi-likelihood F-test
PValue	PValue is the nominal p-value derived from F
FDR_plot	-log10(False discovery rate)
Region	Studied region (LV or RV)
annotation_level	Cell-type or cell-state
cell_state/state	Specification which cell-type or state was analysed
comparison	Specification control_GENOTYPE
Observations_genotype	Numbers of Patients included in edgeR (patients with low number of nuclei have been excluded)
Observations_reference	Numbers of Patients included in edgeR (patients with low number of nuclei have been excluded)

## Sheet: control_LMNA
Gene	logFC	FDR	mean_exp_control	mean_exp_genotype	logCPM	F	PValue	FDR_plot	Region	annotation_level	cell_state	comparison	Observations_genotype	Observations_reference
TTN	2.25	0.0254	1.3	0.261	9.4	21	4.65e-06	1.59	RV	CELLSTATES	CD4T_act	control_LMNA	7	5

## Sheet: control_PKP2
Gene	logFC	FDR	mean_exp_control	mean_exp_genotype	logCPM	F	PValue	FDR_plot	Region	annotation_level	cell_state	comparison	Observations_genotype	Observations_reference
FGF12	3.3	0.0444	0.489	0.0307	8.1	16.8	4.12e-05	1.35	RV	CELLSTATES	CD4T_act	control_PKP2	4	5
TTN	2.49	0.0116	1.3	0.168	9.31	20.4	6.16e-06	1.93	RV	CELLSTATES	CD4T_act	control_PKP2	4	5

## Sheet: control_PVneg
Gene	logFC	FDR	mean_exp_control	mean_exp_genotype	logCPM	F	PValue	FDR_plot	Region	annotation_level	cell_state	comparison	Observations_genotype	Observations_reference
PELI2	5.92	0.0252	0.212	0	7.66	20.2	7.12e-06	1.6	RV	CELLSTATES	CD4T_act	control_PVneg	3	5
AREG	5.77	0.0342	0.165	0	7.54	19	1.29e-05	1.47	RV	CELLSTATES	CD4T_act	control_PVneg	3	5
SNCA	5.48	0.0484	0.11	0	7.29	16.8	4.1e-05	1.32	RV	CELLSTATES	CD4T_act	control_PVneg	3	5
SLC26A5	4.66	0.0471	0.167	0.00521	7.68	17.1	3.55e-05	1.33	RV	CELLSTATES	CD4T_act	control_PVneg	3	5
FGF12	4.28	0.0492	0.489	0.00521	8.17	16.6	4.64e-05	1.31	RV	CELLSTATES	CD4T_act	control_PVneg	3	5
CNOT6L	2.27	0.038	2	0.381	10.4	18.1	2.15e-05	1.42	RV	CELLSTATES	CD4T_act	control_PVneg	3	5

## Sheet: control_RBM20
Gene	logFC	FDR	mean_exp_control	mean_exp_genotype	logCPM	F	PValue	FDR_plot	Region	annotation_level	cell_state	comparison	Observations_genotype	Observations_reference
XIST	6.08	0.000794	0.276	0	8.01	27.7	1.45e-07	3.1	RV	CELLSTATES	CD4T_act	control_RBM20	5	5

## Sheet: control_TTN
Gene	logFC	FDR	mean_exp_control	mean_exp_genotype	logCPM	F	PValue	FDR_plot	Region	annotation_level	cell_state	comparison	Observations_genotype	Observations_reference
BACH2	3.07	0.0192	0.679	0.065	8.84	20.7	5.37e-06	1.72	RV	CELLSTATES	CD4T_act	control_TTN	5	5
