# Supplementary material for: Pathogenic variants damage cell composition and single cell transcription in cardiomyopathies
Source: Science. Author manuscript; Available in PMC 2022 Oct 3. (PMC9528698; doi:10.1126/science.abo1984)
Supplement: Supp table 52.4 [file NIHMS1835045-supplement-Supp_table_52_4.xlsx]

## Sheet: Index
Column name	Description
Gene	Gene symbol, Ensembl 84
logFC	log2-fold change
FDR	False discovery rate; FDR is the PValue after (by default) Benjamini-Hochberg correction.
mean_exp_control	Mean expression values across controls
mean_exp_genotype	Mean expression values across disease samples
logCPM	logCPM is the average expression of all pseudobulked samples for that particular gene across all samples on the log2-scale expressed in counts per million (cpm, as calculated by edgeR after normalization).
F	Output of quasi-likelihood F-test
PValue	PValue is the nominal p-value derived from F
FDR_plot	-log10(False discovery rate)
Region	Studied region (LV or RV)
annotation_level	Cell-type or cell-state
cell_state/state	Specification which cell-type or state was analysed
comparison	Specification control_GENOTYPE
Observations_genotype	Numbers of Patients included in edgeR (patients with low number of nuclei have been excluded)
Observations_reference	Numbers of Patients included in edgeR (patients with low number of nuclei have been excluded)

## Sheet: LMNA_control
Gene	logFC	FDR	mean_exp_control	mean_exp_genotype	logCPM	F	PValue	FDR_plot	Region	annotation_level	cell_state	comparison	Observations_genotype	Observations_reference
AP005482.1	7.71	0.0223	0.00265	0.109	7.84	21.2	4.17e-06	1.65	RV	CELLSTATES	NK_CD56hi	control_LMNA	5	6
SLC25A20	7.32	0.0223	0	0.0909	7.75	20.8	5.06e-06	1.65	RV	CELLSTATES	NK_CD56hi	control_LMNA	5	6

## Sheet: PKP2_control
Gene	logFC	FDR	mean_exp_control	mean_exp_genotype	logCPM	F	PValue	FDR_plot	Region	annotation_level	cell_state	comparison	Observations_genotype	Observations_reference
ZFP36	4.22	0.0118	0.0155	0.337	8.23	21	4.63e-06	1.93	RV	CELLSTATES	NK_CD56hi	control_PKP2	3	6
CCL4	3.35	0.000928	0.133	1.24	9.74	27.2	1.82e-07	3.03	RV	CELLSTATES	NK_CD56hi	control_PKP2	3	6
CCL3	3.25	0.000928	0.188	1.13	9.35	28.1	1.16e-07	3.03	RV	CELLSTATES	NK_CD56hi	control_PKP2	3	6

## Sheet: PVneg_control
Gene	logFC	FDR	mean_exp_control	mean_exp_genotype	logCPM	F	PValue	FDR_plot	Region	annotation_level	cell_state	comparison	Observations_genotype	Observations_reference
NPPB	5.67	0.0143	0	0.242	7.77	21.9	2.81e-06	1.84	RV	CELLSTATES	NK_CD56hi	control_PVneg	3	6

## Sheet: RBM20_control
Gene	logFC	FDR	mean_exp_control	mean_exp_genotype	logCPM	F	PValue	FDR_plot	Region	annotation_level	cell_state	comparison	Observations_genotype	Observations_reference
NPPB	11.4	7.91e-06	0	0.245	8.22	36.5	1.51e-09	5.1	RV	CELLSTATES	NK_CD56hi	control_RBM20	4	6
CCL4	3.31	0.0359	0.133	1.05	9.51	19.5	1.03e-05	1.45	RV	CELLSTATES	NK_CD56hi	control_RBM20	4	6

## Sheet: TTN_control
Gene	logFC	FDR	mean_exp_control	mean_exp_genotype	logCPM	F	PValue	FDR_plot	Region	annotation_level	cell_state	comparison	Observations_genotype	Observations_reference
