# Supplementary material for: Pathogenic variants damage cell composition and single cell transcription in cardiomyopathies
Source: Science. Author manuscript; Available in PMC 2022 Oct 3. (PMC9528698; doi:10.1126/science.abo1984)
Supplement: Supp table 52.6 [file NIHMS1835045-supplement-Supp_table_52_6.xlsx]

## Sheet: Index
Column name	Description
Gene	Gene symbol, Ensembl 84
logFC	log2-fold change
FDR	False discovery rate; FDR is the PValue after (by default) Benjamini-Hochberg correction.
mean_exp_control	Mean expression values across controls
mean_exp_genotype	Mean expression values across disease samples
logCPM	logCPM is the average expression of all pseudobulked samples for that particular gene across all samples on the log2-scale expressed in counts per million (cpm, as calculated by edgeR after normalization).
F	Output of quasi-likelihood F-test
PValue	PValue is the nominal p-value derived from F
FDR_plot	-log10(False discovery rate)
Region	Studied region (LV or RV)
annotation_level	Cell-type or cell-state
cell_state/state	Specification which cell-type or state was analysed
comparison	Specification control_GENOTYPE
Observations_genotype	Numbers of Patients included in edgeR (patients with low number of nuclei have been excluded)
Observations_reference	Numbers of Patients included in edgeR (patients with low number of nuclei have been excluded)

## Sheet: LMNA_control
Gene	logFC	FDR	mean_exp_control	mean_exp_genotype	logCPM	F	PValue	FDR_plot	Region	annotation_level	cell_state	comparison	Observations_genotype	Observations_reference
TXNIP	1.64	0.0254	0.998	2.94	11.1	20.3	6.77e-06	1.59	RV	CELLSTATES	CD4T_act	control_LMNA	7	5
CELF2	1.53	0.0325	1.52	3.68	11.3	19.2	1.15e-05	1.49	RV	CELLSTATES	CD4T_act	control_LMNA	7	5

## Sheet: PKP2_control
Gene	logFC	FDR	mean_exp_control	mean_exp_genotype	logCPM	F	PValue	FDR_plot	Region	annotation_level	cell_state	comparison	Observations_genotype	Observations_reference
IFNG	4.85	0.0444	0	0.0705	6.98	16.7	4.32e-05	1.35	RV	CELLSTATES	CD4T_act	control_PKP2	4	5
CCL4	4.24	0.00257	0.0108	0.501	8.45	24.7	6.81e-07	2.59	RV	CELLSTATES	CD4T_act	control_PKP2	4	5
IFNG-AS1	3.04	0.000233	0.143	1.42	9.68	30.1	4.11e-08	3.63	RV	CELLSTATES	CD4T_act	control_PKP2	4	5
LINGO1	2.81	0.00779	0.12	0.862	9.05	21.6	3.44e-06	2.11	RV	CELLSTATES	CD4T_act	control_PKP2	4	5
C15orf53	2.21	0.0443	0.584	1.23	9.66	17.3	3.14e-05	1.35	RV	CELLSTATES	CD4T_act	control_PKP2	4	5
TXNIP	2.03	3.54e-05	0.998	4.89	11.4	35.1	3.13e-09	4.45	RV	CELLSTATES	CD4T_act	control_PKP2	4	5
CD69	1.95	0.021	0.512	2.23	10.3	19	1.3e-05	1.68	RV	CELLSTATES	CD4T_act	control_PKP2	4	5
CELF2	1.38	0.0444	1.52	4.16	11.3	16.9	3.91e-05	1.35	RV	CELLSTATES	CD4T_act	control_PKP2	4	5

## Sheet: PVneg_control
Gene	logFC	FDR	mean_exp_control	mean_exp_genotype	logCPM	F	PValue	FDR_plot	Region	annotation_level	cell_state	comparison	Observations_genotype	Observations_reference
NPPB	6.04	0.00351	0	0.37	7.53	26.1	3.31e-07	2.45	RV	CELLSTATES	CD4T_act	control_PVneg	3	5
AC130324.2	5.21	0.0344	0	0.226	7.1	18.6	1.62e-05	1.46	RV	CELLSTATES	CD4T_act	control_PVneg	3	5
S100A6	5.08	0.0421	0	0.165	7.21	17.6	2.78e-05	1.38	RV	CELLSTATES	CD4T_act	control_PVneg	3	5
C15orf53	2.83	0.0137	0.584	1.57	9.79	22.1	2.58e-06	1.86	RV	CELLSTATES	CD4T_act	control_PVneg	3	5

## Sheet: RBM20_control
Gene	logFC	FDR	mean_exp_control	mean_exp_genotype	logCPM	F	PValue	FDR_plot	Region	annotation_level	cell_state	comparison	Observations_genotype	Observations_reference
NPPB	5.92	0.005	0	0.0893	7.46	23.3	1.36e-06	2.3	RV	CELLSTATES	CD4T_act	control_RBM20	5	5
TXNIP	1.77	0.0143	0.998	3.16	11.1	20.8	5.19e-06	1.85	RV	CELLSTATES	CD4T_act	control_RBM20	5	5
MALAT1	0.745	1.12e-13	81.3	108	16.6	73.5	1.02e-17	13	RV	CELLSTATES	CD4T_act	control_RBM20	5	5

## Sheet: TTN_control
Gene	logFC	FDR	mean_exp_control	mean_exp_genotype	logCPM	F	PValue	FDR_plot	Region	annotation_level	cell_state	comparison	Observations_genotype	Observations_reference
NPPB	4.81	0.0388	0	0.217	7.58	18	2.16e-05	1.41	RV	CELLSTATES	CD4T_act	control_TTN	5	5
ARL17B	3.7	0.0318	0.0219	0.305	8.24	19.2	1.18e-05	1.5	RV	CELLSTATES	CD4T_act	control_TTN	5	5
MYL2	2.12	0.04	0.297	1.31	9.64	17.7	2.6e-05	1.4	RV	CELLSTATES	CD4T_act	control_TTN	5	5
TXNIP	2.01	2.09e-05	0.998	4.43	11.4	34.7	3.88e-09	4.68	RV	CELLSTATES	CD4T_act	control_TTN	5	5
CELF2	1.43	0.0388	1.52	3.65	11.3	18.1	2.1e-05	1.41	RV	CELLSTATES	CD4T_act	control_TTN	5	5
MALAT1	0.595	2.32e-19	81.3	117	16.5	99.3	2.15e-23	18.6	RV	CELLSTATES	CD4T_act	control_TTN	5	5
