# Supplementary material for: Pathogenic variants damage cell composition and single cell transcription in cardiomyopathies
Source: Science. Author manuscript; Available in PMC 2022 Oct 3. (PMC9528698; doi:10.1126/science.abo1984)
Supplement: Supp table 52.9 [file NIHMS1835045-supplement-Supp_table_52_9.xlsx]

## Sheet: Index
Column name	Description
Gene	Gene symbol, Ensembl 84
logFC	log2-fold change
FDR	False discovery rate; FDR is the PValue after (by default) Benjamini-Hochberg correction.
mean_exp_control	Mean expression values across controls
mean_exp_genotype	Mean expression values across disease samples
logCPM	logCPM is the average expression of all pseudobulked samples for that particular gene across all samples on the log2-scale expressed in counts per million (cpm, as calculated by edgeR after normalization).
F	Output of quasi-likelihood F-test
PValue	PValue is the nominal p-value derived from F
FDR_plot	-log10(False discovery rate)
Region	Studied region (LV or RV)
annotation_level	Cell-type or cell-state
cell_state/state	Specification which cell-type or state was analysed
comparison	Specification control_GENOTYPE
Observations_genotype	Numbers of Patients included in edgeR (patients with low number of nuclei have been excluded)
Observations_reference	Numbers of Patients included in edgeR (patients with low number of nuclei have been excluded)

## Sheet: LMNA_control
Gene	logFC	FDR	mean_exp_control	mean_exp_genotype	logCPM	F	PValue	FDR_plot	Region	annotation_level	cell_state	comparison	Observations_genotype	Observations_reference
NCAM2	4.76	0.00115	0	0.516	7.77	28.2	1.11e-07	2.94	RV	CELLSTATES	CD8T_trans	control_LMNA	4	9

## Sheet: PKP2_control
Gene	logFC	FDR	mean_exp_control	mean_exp_genotype	logCPM	F	PValue	FDR_plot	Region	annotation_level	cell_state	comparison	Observations_genotype	Observations_reference
CCL4	3.72	2.68e-06	0.129	3.46	10.8	40.1	2.4e-10	5.57	RV	CELLSTATES	CD8T_trans	control_PKP2	4	9
APBA2	2.8	0.0091	0.09	0.727	9.04	21.7	3.26e-06	2.04	RV	CELLSTATES	CD8T_trans	control_PKP2	4	9
CRYBG1	2.26	0.0333	0.169	0.91	9.35	18.4	1.79e-05	1.48	RV	CELLSTATES	CD8T_trans	control_PKP2	4	9
CNOT6L	1.91	0.0091	0.575	2.1	10.4	21.9	2.92e-06	2.04	RV	CELLSTATES	CD8T_trans	control_PKP2	4	9
TXNIP	1.87	0.0333	0.438	1.91	10.3	18.7	1.54e-05	1.48	RV	CELLSTATES	CD8T_trans	control_PKP2	4	9

## Sheet: PVneg_control
Gene	logFC	FDR	mean_exp_control	mean_exp_genotype	logCPM	F	PValue	FDR_plot	Region	annotation_level	cell_state	comparison	Observations_genotype	Observations_reference

## Sheet: RBM20_control
Gene	logFC	FDR	mean_exp_control	mean_exp_genotype	logCPM	F	PValue	FDR_plot	Region	annotation_level	cell_state	comparison	Observations_genotype	Observations_reference
NPPB	4.49	0.0101	0.00397	0.106	7.76	22.7	1.85e-06	2	RV	CELLSTATES	CD8T_trans	control_RBM20	5	9
COLQ	4.31	0.0327	0	0.0411	7.44	19.7	8.99e-06	1.49	RV	CELLSTATES	CD8T_trans	control_RBM20	5	9

## Sheet: TTN_control
Gene	logFC	FDR	mean_exp_control	mean_exp_genotype	logCPM	F	PValue	FDR_plot	Region	annotation_level	cell_state	comparison	Observations_genotype	Observations_reference
GTF2E1	3.71	0.0212	0	0.0215	7.39	19.9	1.52e-05	1.67	RV	CELLSTATES	CD8T_trans	control_TTN	6	9
NPPB	3.56	0.0208	0.00397	0.26	7.95	19.2	1.18e-05	1.68	RV	CELLSTATES	CD8T_trans	control_TTN	6	9
PDK4	3.06	0.0208	0.0361	0.293	8.38	19	1.31e-05	1.68	RV	CELLSTATES	CD8T_trans	control_TTN	6	9
ACTA1	2.86	0.0123	0.0444	0.802	9.02	21.6	3.32e-06	1.91	RV	CELLSTATES	CD8T_trans	control_TTN	6	9
TXNIP	1.94	0.0151	0.438	1.65	10.3	20.7	5.4e-06	1.82	RV	CELLSTATES	CD8T_trans	control_TTN	6	9
FKBP5	1.68	0.0123	0.752	2.52	10.9	22.3	2.35e-06	1.91	RV	CELLSTATES	CD8T_trans	control_TTN	6	9
