# Supplementary material for: Pathogenic variants damage cell composition and single cell transcription in cardiomyopathies
Source: Science. Author manuscript; Available in PMC 2022 Oct 3. (PMC9528698; doi:10.1126/science.abo1984)
Supplement: Supp table 52.15 [file NIHMS1835045-supplement-Supp_table_52_15.xlsx]

## Sheet: Index
Column name	Description
Gene	Gene symbol, Ensembl 84
logFC	log2-fold change
FDR	False discovery rate; FDR is the PValue after (by default) Benjamini-Hochberg correction.
mean_exp_control	Mean expression values across controls
mean_exp_genotype	Mean expression values across disease samples
logCPM	logCPM is the average expression of all pseudobulked samples for that particular gene across all samples on the log2-scale expressed in counts per million (cpm, as calculated by edgeR after normalization).
F	Output of quasi-likelihood F-test
PValue	PValue is the nominal p-value derived from F
FDR_plot	-log10(False discovery rate)
Region	Studied region (LV or RV)
annotation_level	Cell-type or cell-state
cell_state/state	Specification which cell-type or state was analysed
comparison	Specification control_GENOTYPE
Observations_genotype	Numbers of Patients included in edgeR (patients with low number of nuclei have been excluded)
Observations_reference	Numbers of Patients included in edgeR (patients with low number of nuclei have been excluded)

## Sheet: LMNA_control
Gene	logFC	FDR	mean_exp_control	mean_exp_genotype	logCPM	F	PValue	FDR_plot	Region	annotation_level	cell_state	comparison	Observations_genotype	Observations_reference

## Sheet: PKP2_control
Gene	logFC	FDR	mean_exp_control	mean_exp_genotype	logCPM	F	PValue	FDR_plot	Region	annotation_level	cell_state	comparison	Observations_genotype	Observations_reference
C1orf56	3.39	0.016	0.0741	0.71	8.79	21.3	3.86e-06	1.8	RV	CELLSTATES	CD4T_naive	control_PKP2	4	4
TSC22D3	2.78	0.0369	0.111	0.876	9.2	17.8	2.49e-05	1.43	RV	CELLSTATES	CD4T_naive	control_PKP2	4	4
A2M	2.68	0.0369	0.193	0.734	8.75	17.5	2.92e-05	1.43	RV	CELLSTATES	CD4T_naive	control_PKP2	4	4
CD69	2.44	0.0369	0.238	0.998	9.25	17.8	2.45e-05	1.43	RV	CELLSTATES	CD4T_naive	control_PKP2	4	4
TXNIP	2.09	0.000213	1.08	4.7	11.4	31.8	1.71e-08	3.67	RV	CELLSTATES	CD4T_naive	control_PKP2	4	4
CCND3	1.5	0.0369	1.42	3.85	11.2	17.3	3.23e-05	1.43	RV	CELLSTATES	CD4T_naive	control_PKP2	4	4

## Sheet: PVneg_control
Gene	logFC	FDR	mean_exp_control	mean_exp_genotype	logCPM	F	PValue	FDR_plot	Region	annotation_level	cell_state	comparison	Observations_genotype	Observations_reference

## Sheet: RBM20_control
Gene	logFC	FDR	mean_exp_control	mean_exp_genotype	logCPM	F	PValue	FDR_plot	Region	annotation_level	cell_state	comparison	Observations_genotype	Observations_reference

## Sheet: TTN_control
Gene	logFC	FDR	mean_exp_control	mean_exp_genotype	logCPM	F	PValue	FDR_plot	Region	annotation_level	cell_state	comparison	Observations_genotype	Observations_reference
