# Supplementary material for: Pathogenic variants damage cell composition and single cell transcription in cardiomyopathies
Source: Science. Author manuscript; Available in PMC 2022 Oct 3. (PMC9528698; doi:10.1126/science.abo1984)
Supplement: Supp table 53 [file NIHMS1835045-supplement-Supp_table_53.xlsx]

## Sheet: Sheet1
	NC1.0_gene_symbol	NC1.0_pvalues_adj	NC1.0_log2_fold-change	NC1.0_%_nuclei_expressing_gene_within_cell_state	NC1.0_%_nuclei_expressing_gene_outside_cell_state	NC1.0_mean_gene_expression_within_cell_state	NC1.0_mean_gene_expression_outside_cell_state	NC1.1_gene_symbol	NC1.1_pvalues_adj	NC1.1_log2_fold-change	NC1.1_%_nuclei_expressing_gene_within_cell_state	NC1.1_%_nuclei_expressing_gene_outside_cell_state	NC1.1_mean_gene_expression_within_cell_state	NC1.1_mean_gene_expression_outside_cell_state	NC1.2_gene_symbol	NC1.2_pvalues_adj	NC1.2_log2_fold-change	NC1.2_%_nuclei_expressing_gene_within_cell_state	NC1.2_%_nuclei_expressing_gene_outside_cell_state	NC1.2_mean_gene_expression_within_cell_state	NC1.2_mean_gene_expression_outside_cell_state	NC1.3_gene_symbol	NC1.3_pvalues_adj	NC1.3_log2_fold-change	NC1.3_%_nuclei_expressing_gene_within_cell_state	NC1.3_%_nuclei_expressing_gene_outside_cell_state	NC1.3_mean_gene_expression_within_cell_state	NC1.3_mean_gene_expression_outside_cell_state	NC2_gene_symbol	NC2_pvalues_adj	NC2_log2_fold-change	NC2_%_nuclei_expressing_gene_within_cell_state	NC2_%_nuclei_expressing_gene_outside_cell_state	NC2_mean_gene_expression_within_cell_state	NC2_mean_gene_expression_outside_cell_state	NC3_gene_symbol	NC3_pvalues_adj	NC3_log2_fold-change	NC3_%_nuclei_expressing_gene_within_cell_state	NC3_%_nuclei_expressing_gene_outside_cell_state	NC3_mean_gene_expression_within_cell_state	NC3_mean_gene_expression_outside_cell_state	NC4_gene_symbol	NC4_pvalues_adj	NC4_log2_fold-change	NC4_%_nuclei_expressing_gene_within_cell_state	NC4_%_nuclei_expressing_gene_outside_cell_state	NC4_mean_gene_expression_within_cell_state	NC4_mean_gene_expression_outside_cell_state
0	RYR2	1.4e-36	1.3	0.48	0.38	1.5	0.89	NRXN1	2.4e-220	0.92	0.98	0.96	4.7	4	GRIK2	3.6e-147	3	0.9	0.48	3.1	1.3	KIRREL3	3e-31	1.8	0.86	0.66	3.1	1.9	DCN	1.4e-284	3.7	0.64	0.15	1.8	0.34	RASAL2	1.3e-47	2.3	0.57	0.23	1.4	0.49	TTN	1e-91	5.6	0.99	0.39	4.3	0.92
1	MALAT1	2.4e-35	0.2	1	1	6.7	6.6	ZNF536	6.8e-161	1.2	0.86	0.7	2.6	1.9	IL1RAPL2	1.4e-118	2.9	0.85	0.45	2.9	1.2	CDH19	5.5e-28	1.1	0.99	0.93	4.2	3.5	LAMA2	1.2e-242	2	0.83	0.67	3.2	1.9	EGFL7	9.4e-47	5.4	0.39	0.019	0.92	0.036	RYR2	2.2e-86	6.1	0.98	0.38	4.7	0.94
2	TTN	5e-25	1	0.45	0.39	1.4	0.88	XKR4	4e-145	1.3	0.92	0.79	3.5	2.7	LRRC4C	4.3e-100	3.5	0.67	0.2	2	0.43	CTNND2	1.4e-21	2	0.6	0.31	1.7	0.72	PID1	3.5e-239	5.1	0.52	0.035	1.3	0.071	VWF	1.4e-42	4.9	0.38	0.028	0.97	0.052	LDB3	1.3e-80	6.1	0.93	0.093	2.8	0.2
3	MYL2	2.3e-13	0.54	0.5	0.51	1.4	1.2	NRXN3	7.3e-143	0.92	0.96	0.9	3.7	3.1	HMCN1	1e-82	3.3	0.62	0.18	1.7	0.39	ADGRB3	2.3e-20	1.1	0.94	0.83	3.5	2.7	ACSM3	4.1e-200	4.3	0.51	0.074	1.4	0.16	LDB2	1.1e-41	4	0.41	0.069	1.1	0.12	MYBPC3	2.9e-78	5.9	0.92	0.12	2.9	0.27
4	FGF12	5.4e-06	1.1	0.21	0.15	0.58	0.32	NCAM1	5.5e-131	1.1	0.85	0.71	2.6	2	XYLT1	2.6e-74	2.7	0.67	0.28	1.9	0.64	DOCK5	5.8e-17	1.2	0.85	0.67	2.4	1.7	COL6A3	5.1e-186	4	0.49	0.053	1	0.11	PTPRM	4.4e-41	1.9	0.61	0.36	1.7	0.8	NEXN	5e-78	5.4	0.94	0.13	2.6	0.26
5	FHL2	0.00016	0.89	0.23	0.19	0.64	0.39	NTM	7.3e-120	1.3	0.73	0.52	2	1.3	ALK	9.1e-72	2.9	0.63	0.23	1.8	0.53	ST6GALNAC5	8.8e-16	1.5	0.71	0.47	2	1.2	PLA2G5	1.5e-184	4.5	0.47	0.037	1	0.074	PITPNC1	1.4e-38	2.5	0.47	0.15	1.1	0.31	MYOM1	8.1e-77	5.8	0.92	0.095	2.6	0.2
6	MLIP	0.00059	1.1	0.16	0.1	0.42	0.23	ANK2	1.1e-114	0.96	0.86	0.75	2.7	2.1	ADGRB3	2.5e-67	1.5	0.95	0.83	3.7	2.7	IQGAP2	2.4e-15	1.3	0.79	0.59	2.2	1.5	EBF1	3.2e-183	3.1	0.54	0.12	1.3	0.27	FLT1	4.2e-36	4.8	0.35	0.025	0.86	0.046	SLC8A1	2.5e-76	5.4	0.93	0.23	3.3	0.5
7	SORBS2	0.00097	-0.033	0.65	0.76	2	2	ANK3	1.6e-113	0.85	0.95	0.88	3.4	2.9	PLPP1	9.4e-63	1.8	0.81	0.56	2.4	1.4	PDE10A	4.9e-14	2.9	0.38	0.1	0.97	0.2	EBF2	6.9e-180	5	0.45	0.023	0.91	0.047	PTPRB	9.8e-36	4.2	0.36	0.032	0.8	0.064	RBM20	1.1e-71	6	0.89	0.067	2.4	0.14
8	NRXN3	0.0014	-0.0097	0.88	0.93	3.3	3.3	ASTN2	2.6e-108	1.1	0.79	0.62	2.2	1.6	NAV2	1.2e-59	2.2	0.68	0.34	1.9	0.78	SORCS1	8.5e-11	1	0.78	0.63	2.3	1.7	RORA	3e-173	2.2	0.67	0.35	2	0.85	ANO2	4e-34	5.5	0.33	0.015	0.82	0.027	NEBL	1.1e-71	5.5	0.9	0.087	2.3	0.19
9	MYBPC3	0.0026	0.9	0.17	0.13	0.47	0.28	SLC35F1	1.2e-103	1.1	0.8	0.64	2.4	1.7	COBL	1.2e-59	2	0.7	0.4	1.9	0.88	DST	7.4e-10	0.66	0.94	0.88	3.1	2.7	PRKG1	7.2e-172	2.5	0.62	0.24	1.7	0.58	BTNL9	3.6e-33	6	0.33	0.0091	0.76	0.018	CACNA1C	1.1e-71	5.4	0.9	0.19	3.1	0.4
10	TECRL	0.0028	1.3	0.12	0.064	0.29	0.13	GINS3	3.4e-88	1.2	0.64	0.44	1.6	1	DGKB	8e-55	2.9	0.53	0.15	1.4	0.34	PDE7B	1.1e-09	2.3	0.36	0.12	0.84	0.23	LHFPL6	1e-169	2.9	0.54	0.13	1.3	0.29	TMTC1	6.5e-30	3.2	0.37	0.083	0.9	0.14	MLIP	1.2e-70	5.8	0.89	0.1	2.7	0.22
11	ANK3	0.0058	-0.061	0.85	0.92	3.1	3.1	EHBP1	1.5e-87	0.76	0.9	0.81	2.8	2.3	KCNMA1	3.3e-53	2.9	0.52	0.14	1.3	0.31	PDE3B	8.6e-09	2	0.39	0.18	1	0.37	FOXP2	1.2e-168	4.6	0.45	0.031	0.89	0.057	ADGRF5	1.8e-27	5.4	0.3	0.012	0.62	0.021	CTNNA3	3.6e-70	4.7	0.94	0.24	3	0.58
12	ACTA1	0.0062	0.58	0.27	0.26	0.72	0.54	FRMD4A	9e-82	0.8	0.89	0.8	2.9	2.4	KIRREL3	1.6e-50	1.6	0.86	0.65	2.9	1.9	ZEB2	1.1e-08	1	0.68	0.53	1.9	1.3	EGFR	7.9e-167	4.2	0.45	0.04	0.92	0.079	ST6GALNAC3	2.4e-26	1.7	0.53	0.3	1.4	0.68	PDE3A	4.7e-70	4.9	0.91	0.18	2.7	0.39
13	ACTC1	0.019	0.44	0.3	0.3	0.8	0.64	SH3RF3	1.8e-80	1.1	0.65	0.49	1.7	1.2	MAP2	5.2e-50	3	0.49	0.13	1.2	0.26	GRIK2	3.4e-08	1.1	0.67	0.5	2	1.4	CARMIL1	2.8e-166	4.3	0.45	0.039	0.93	0.073	ID1	1.2e-25	3.5	0.32	0.049	0.77	0.097	FGF12	7.5e-70	5.6	0.9	0.15	3	0.32
14	RBM20	0.023	1	0.12	0.073	0.3	0.15	ASAP2	4e-77	0.95	0.72	0.58	1.9	1.4	PRKCA	1.3e-46	1.3	0.88	0.71	2.7	1.9	RELN	1e-07	1.5	0.46	0.25	1.2	0.57	COL4A4	4.2e-162	5.1	0.43	0.022	0.89	0.042	CD36	2.2e-24	2.4	0.38	0.12	0.94	0.26	TRDN-AS1	1.1e-66	5.8	0.86	0.062	2.2	0.13
15	SLC8A1	0.025	0.64	0.25	0.24	0.72	0.51	KIAA1217	1.1e-76	0.83	0.86	0.77	2.8	2.3	ADAM23	4.5e-44	2.8	0.47	0.15	1.2	0.29	FIGN	1.2e-07	0.83	0.83	0.71	2.4	1.9	C7	1.5e-159	4	0.45	0.048	0.99	0.1	PPP2R2B	2.2e-24	2.3	0.45	0.22	1.5	0.57	FHL2	1.2e-65	5.1	0.89	0.18	2.9	0.39
16	TNNT2	0.026	0.56	0.23	0.22	0.61	0.45	NEGR1	1e-73	0.75	0.94	0.85	3.4	2.9	MAML3	1.8e-43	1.8	0.65	0.38	1.8	0.88	PLPP1	1.2e-07	0.95	0.7	0.57	2	1.4	PDGFD	9e-157	4.8	0.43	0.027	0.89	0.05	EMCN	3.7e-24	4.6	0.29	0.019	0.6	0.034	SGCD	1.1e-64	4.7	0.88	0.2	2.7	0.42
17	PDE4DIP	0.045	-0.064	0.58	0.7	1.7	1.7	OGFRL1	6e-73	1.1	0.63	0.46	1.7	1.1	LINC01748	5.5e-40	3	0.43	0.092	0.99	0.19	GPR155	1.6e-07	1.1	0.6	0.44	1.5	0.99	ABCA10	2.9e-156	3.4	0.47	0.076	1	0.16	PECAM1	9.2e-24	4.5	0.29	0.019	0.56	0.034	CACNB2	3e-63	5.2	0.85	0.12	2.5	0.25
18	MYH7	0.048	0.55	0.22	0.2	0.57	0.42	STARD13	1.6e-68	0.72	0.89	0.8	2.8	2.4	HS6ST3	3.2e-37	4	0.37	0.048	1.1	0.11	AC124254.1	2e-07	2	0.34	0.13	0.86	0.29	ARHGAP10	4.4e-156	2.9	0.51	0.13	1.2	0.26	EPAS1	7.5e-23	2.9	0.33	0.077	0.7	0.13	MAST4	3e-63	4.9	0.87	0.11	2.1	0.21
19	ANKRD1	0.057	0.71	0.17	0.14	0.45	0.29	MAP4	1.9e-67	0.73	0.81	0.7	2.2	1.8	C1orf21	3.4e-37	1.3	0.77	0.58	2.2	1.4	PRKCA	5e-07	0.79	0.82	0.72	2.4	1.9	AC007319.1	2.5e-149	3	0.49	0.11	1.1	0.23	MECOM	7.8e-23	2.4	0.38	0.13	0.97	0.28	PALLD	5.3e-62	3.5	0.94	0.4	2.9	0.91
20	TRDN-AS1	0.13	0.9	0.1	0.069	0.26	0.15	SHISA9	7e-67	1.2	0.57	0.39	1.6	1	PTPRJ	2.3e-36	1.4	0.77	0.58	2.3	1.5	KCNMB4	5.4e-07	0.98	0.67	0.51	1.8	1.3	MECOM	1.1e-144	3.2	0.46	0.073	0.95	0.16	ITGA6	5.9e-22	2.3	0.35	0.096	0.72	0.19	FILIP1	2e-61	4.6	0.87	0.13	2.1	0.25
21	TRDN	0.14	0.67	0.15	0.13	0.39	0.26	NLGN4X	5.2e-61	0.96	0.62	0.48	1.7	1.2	SAMD12	7.2e-36	2.2	0.49	0.2	1.2	0.42	PDE4D	1.3e-06	1.1	0.55	0.4	1.5	0.93	BNC2	6.4e-141	4.5	0.41	0.026	0.77	0.049	RAPGEF1	9.8e-22	2.2	0.37	0.12	0.8	0.23	TTN-AS1	4.4e-61	4.5	0.88	0.21	2.6	0.43
22	MYOM1	0.15	0.84	0.13	0.1	0.35	0.21	LPP	6.6e-61	0.73	0.82	0.71	2.3	1.9	MEF2C	9.9e-36	1.7	0.6	0.33	1.5	0.71	EPB41L2	1.5e-06	0.71	0.82	0.72	2.3	1.9	ABCA9	1.7e-135	2.1	0.59	0.24	1.4	0.52	RUNX2	2.9e-21	3.2	0.33	0.098	1	0.19	MYOM2	9.3e-61	5.6	0.82	0.047	1.8	0.096
23	DES	0.17	0.5	0.22	0.21	0.56	0.42	MYO1E	2.7e-60	1	0.59	0.44	1.5	1	PRIMA1	1.9e-32	1.7	0.58	0.32	1.5	0.71	SORBS1	1.5e-06	0.81	0.79	0.65	2.1	1.6	GSN	1.1e-131	1.5	0.79	0.53	2.1	1.3	NRP1	9.3e-21	1.7	0.43	0.19	0.94	0.38	MAGI1	1e-60	4	0.92	0.21	2.3	0.45
24	TCAP	0.19	0.46	0.23	0.22	0.58	0.45	WSB1	6.2e-59	0.69	0.83	0.72	2.3	1.9	CADM1	6.2e-32	1.2	0.77	0.58	2.2	1.4	GALR1	1.5e-06	2.4	0.28	0.08	0.65	0.16	ABCA6	2.1e-130	1.5	0.77	0.5	2.1	1.2	DOCK9	1.3e-20	2.1	0.38	0.15	0.86	0.28	FHOD3	1.1e-60	4.3	0.9	0.16	2.1	0.32
25	MB	0.19	0.36	0.29	0.3	0.74	0.62	CTDSPL	7.4e-58	0.92	0.61	0.47	1.6	1.1	ZEB2	8.9e-30	1.3	0.72	0.53	2	1.3	SLC44A1	1.9e-06	1.1	0.54	0.38	1.3	0.81	ABI3BP	3.3e-127	3.2	0.43	0.068	0.84	0.14	ASAP1	1.5e-20	1.8	0.42	0.19	0.91	0.36	CD36	1.4e-60	4.7	0.87	0.12	2.2	0.26
26	NEBL	0.25	0.71	0.12	0.096	0.31	0.2	PTPRJ	2.4e-54	0.89	0.68	0.53	1.8	1.3	AC099792.1	1.7e-29	2.8	0.38	0.094	0.88	0.19	TENM3	9.4e-06	0.83	0.79	0.64	2.2	1.7	COL4A3	1.7e-126	4.2	0.39	0.03	0.74	0.058	KALRN	1.8e-20	2.8	0.32	0.076	0.68	0.13	TNNT2	1.8e-58	4.2	0.88	0.21	2.4	0.45
27	LDB3	0.28	0.68	0.13	0.1	0.33	0.22	RALGPS2	5.5e-54	0.88	0.64	0.5	1.6	1.2	PTPRZ1	2.2e-28	1.5	0.62	0.38	1.6	0.87	DIP2B	1.2e-05	0.93	0.61	0.45	1.5	1	PCSK6	6e-125	4.3	0.39	0.031	0.74	0.052	ENG	3.2e-20	2.3	0.35	0.11	0.75	0.2	MALAT1	2.7e-58	1.1	1	1	7.4	6.6
28	SORBS1	0.35	-0.099	0.55	0.68	1.6	1.7	SCN7A	8.6e-53	0.66	0.92	0.84	3.1	2.7	GAB1	3.3e-28	1.3	0.71	0.52	2	1.2	COL21A1	3.9e-05	0.91	0.62	0.46	1.5	1.1	ABCA9-AS1	4.3e-124	2.3	0.53	0.17	1.2	0.37	SYNE1	4.8e-20	1.6	0.46	0.26	1.1	0.52	ACTN2	1.7e-57	5.1	0.82	0.084	2	0.17
29	FOXO1	0.36	-0.19	0.72	0.83	2.3	2.5	GPM6B	8.6e-53	0.8	0.75	0.61	2	1.6	KIAA1217	5.9e-28	1	0.91	0.8	3.1	2.5	PTPN13	7.3e-05	0.92	0.57	0.42	1.4	0.94	VIT	3.5e-122	5.4	0.37	0.012	0.66	0.022	LNX1	1.7e-19	4.6	0.26	0.017	0.52	0.027	PDLIM5	1.7e-57	3.6	0.9	0.36	2.7	0.77
30	TNNI3	0.37	0.36	0.25	0.26	0.66	0.55	TRABD2B	1.4e-52	1	0.54	0.38	1.3	0.86	ENOX1	1.6e-27	3.1	0.35	0.081	0.88	0.15	ALK	0.0001	1.3	0.41	0.25	1.1	0.59	TFPI	1.4e-121	2.5	0.48	0.12	0.94	0.25	SESN3	4.6e-19	2.8	0.33	0.1	0.91	0.2	TECRL	1.7e-55	5.2	0.8	0.061	1.8	0.13
31	HSPB3	0.39	0.96	0.072	0.045	0.16	0.083	CAB39L	2.7e-52	0.9	0.6	0.46	1.5	1	ITGA1	6.8e-26	1.3	0.65	0.43	1.7	1	RALGPS2	0.00029	0.78	0.7	0.55	1.8	1.3	AFF3	3.6e-120	3.9	0.39	0.046	0.85	0.088	TPO	5.8e-19	5.9	0.25	0.0065	0.57	0.013	CMYA5	2.2e-55	4.1	0.86	0.17	2.1	0.35
32	CD36	0.45	0.51	0.15	0.13	0.38	0.28	ARHGAP24	1.7e-50	0.69	0.79	0.69	2.3	1.9	IGFBP5	3.6e-25	2.5	0.37	0.12	0.91	0.23	SMYD3	0.00032	0.89	0.56	0.44	1.5	1.1	CFH	6.4e-120	4.2	0.38	0.031	0.75	0.061	PEAK1	1.1e-18	1.5	0.46	0.24	0.99	0.48	PLCL1	6.1e-55	4.4	0.84	0.13	2	0.26
33	TPM1	0.51	0.21	0.34	0.39	0.92	0.83	FOXO1	4.7e-50	0.65	0.86	0.78	2.7	2.3	GINS3	1.8e-24	1.2	0.71	0.52	1.9	1.3	XKR4	0.00045	0.65	0.9	0.84	3.4	3	DCLK1	2.8e-118	4.3	0.38	0.029	0.73	0.054	RASGRF2	4.5e-17	4.3	0.25	0.019	0.48	0.031	TRDN	4.3e-54	4.4	0.84	0.12	2	0.26
34	CACNB2	0.59	0.59	0.15	0.13	0.38	0.27	CLIC4	3.3e-49	0.77	0.69	0.58	1.8	1.4	GRID2	1.3e-22	2.4	0.37	0.12	0.97	0.27	IGSF11	0.00054	1	0.44	0.28	0.99	0.6	MEIS2	6.5e-118	3.1	0.41	0.062	0.78	0.13	TCF4	8.2e-17	1.1	0.6	0.41	1.4	0.92	TENM2	1.8e-53	5.5	0.77	0.041	1.5	0.079
35	RBM24	0.63	0.94	0.057	0.033	0.11	0.059	AL139383.1	4.4e-49	0.84	0.7	0.58	2	1.5	SLC35F1	1.7e-22	1	0.85	0.7	2.6	2	PDZRN3	0.00061	1	0.47	0.32	1.2	0.73	ADAMTSL3	2.1e-114	4.3	0.37	0.026	0.68	0.05	NEAT1	8.3e-17	0.68	0.85	0.78	2.6	2.2	RCAN2	4.7e-53	4.5	0.82	0.099	1.8	0.2
36	CCDC141	0.67	1	0.055	0.032	0.11	0.057	KLHL29	1.6e-48	0.85	0.62	0.49	1.6	1.1	HS3ST3A1	3.2e-22	2.8	0.33	0.081	0.81	0.17	LPAR1	0.00061	0.63	0.76	0.68	2.1	1.7	SPARCL1	1.1e-112	1.5	0.77	0.45	1.9	1.1	SEC14L1	1.2e-16	2	0.35	0.13	0.73	0.24	SLC1A3	1e-52	5.1	0.78	0.046	1.4	0.089
37	AC138305.1	0.69	0.99	0.055	0.033	0.12	0.061	NCAM2	1.5e-47	0.67	0.84	0.76	2.7	2.3	SOX6	6.6e-22	0.99	0.77	0.63	2.2	1.6	MERTK	0.00066	1.7	0.28	0.12	0.64	0.24	UNC5C	3.3e-112	3.7	0.38	0.037	0.66	0.071	LDLRAD4	1.3e-16	2.4	0.31	0.093	0.68	0.17	ABLIM1	2.3e-52	3	0.93	0.45	2.7	1
38	LMOD2	0.7	0.78	0.069	0.047	0.15	0.089	ELMO1	2.2e-47	0.76	0.7	0.57	1.8	1.4	RBMS3	6.6e-22	1.3	0.59	0.38	1.5	0.89	CADM2	0.0012	0.62	0.89	0.81	2.9	2.5	ZFPM2	1.5e-110	2	0.53	0.18	1.1	0.4	F8	1.6e-16	3.1	0.27	0.045	0.54	0.082	MYO18B	3.2e-52	5.4	0.77	0.04	1.5	0.082
39	SLC25A4	0.72	0.42	0.19	0.18	0.46	0.36	AC007364.1	3.4e-47	1.2	0.41	0.26	0.99	0.55	GPC6	6.7e-22	2.8	0.33	0.091	0.89	0.18	COBL	0.0012	0.84	0.53	0.41	1.3	0.92	LAMB1	4.7e-110	1.7	0.63	0.31	1.5	0.72	PRKCH	3e-16	3.6	0.25	0.031	0.49	0.053	CKMT2	3.7e-52	4.5	0.8	0.085	1.7	0.17
40	MYOM2	0.75	0.71	0.077	0.056	0.18	0.11	FAM135B	1.8e-46	1.3	0.36	0.19	0.81	0.4	FRAS1	3.1e-21	3.2	0.3	0.057	0.7	0.1	NRXN3	0.0014	0.52	0.97	0.92	3.7	3.3	FBN1	2.4e-109	2.2	0.5	0.16	1	0.33	AFDN	6.1e-16	2.7	0.29	0.077	0.58	0.12	SLC8A1-AS1	8.6e-51	5.4	0.75	0.052	1.7	0.097
41	AC018464.1	0.77	0.98	0.048	0.027	0.091	0.047	GRIA1	2.8e-46	1.6	0.31	0.14	0.73	0.3	FNDC3A	1e-20	1.2	0.58	0.39	1.4	0.83	AC016766.1	0.002	0.94	0.56	0.44	1.8	1.3	ARHGAP21	2.6e-106	2.5	0.44	0.11	0.83	0.21	PLXDC2	3.1e-15	1	0.64	0.45	1.7	1.2	AKAP6	1.6e-50	4	0.84	0.15	2	0.33
42	MYO18B	0.77	0.82	0.069	0.048	0.16	0.094	PLCE1	1.2e-44	0.78	0.66	0.53	1.6	1.2	PIP4K2A	1.3e-20	1.1	0.65	0.48	1.7	1.1	LGR4	0.0038	0.94	0.44	0.32	1.1	0.69	RHOBTB3	6.4e-106	2.3	0.47	0.13	0.91	0.26	SH2D3C	4.6e-15	5.4	0.22	0.0066	0.39	0.012	DMD	2e-50	2.9	0.94	0.59	3.3	1.5
43	HACD1	0.77	0.78	0.073	0.052	0.16	0.094	CHL1	2.3e-44	0.76	0.71	0.59	1.9	1.5	CNTN4	1.9e-20	1.5	0.49	0.27	1.2	0.61	CTNNA1	0.0043	0.7	0.58	0.48	1.4	1.1	BICC1	1.7e-104	1.8	0.64	0.3	1.7	0.82	CYYR1	9.9e-15	5.7	0.22	0.0054	0.42	0.01	THSD4	7e-50	4.4	0.79	0.11	1.9	0.22
44	ASB15	0.81	1.1	0.04	0.018	0.066	0.03	DLC1	3.5e-44	0.51	0.89	0.84	2.9	2.5	PACSIN2	5.9e-20	1.8	0.42	0.2	0.97	0.39	FRMD5	0.0044	0.7	0.71	0.6	2	1.6	PLAGL1	5.5e-104	4.3	0.35	0.023	0.59	0.039	FLI1	1.3e-14	3.8	0.24	0.026	0.44	0.04	MYOZ2	1.2e-49	4.5	0.78	0.084	1.7	0.17
45	CTNNA3	0.81	0.33	0.25	0.25	0.71	0.6	SIPA1L1	4.2e-44	0.95	0.52	0.38	1.3	0.87	PPFIBP1	7.8e-20	1.5	0.48	0.28	1.2	0.58	MAML2	0.0046	0.85	0.52	0.4	1.4	0.98	PRR16	3e-102	3.3	0.38	0.057	0.75	0.11	ARHGAP29	3.6e-14	2.2	0.3	0.096	0.6	0.17	PLCXD3	2.3e-49	5.1	0.75	0.066	1.7	0.13
46	HSPB7	0.82	0.64	0.084	0.065	0.19	0.12	EPB41L2	1.2e-43	0.65	0.79	0.68	2.1	1.7	SHROOM4	1e-19	1.8	0.4	0.18	0.92	0.35	CADM1	0.006	0.69	0.71	0.59	1.9	1.5	GRK5	2.1e-101	2.1	0.48	0.15	0.96	0.31	ERG	3.8e-14	4.4	0.22	0.013	0.38	0.022	PDE7A	2.8e-48	3.8	0.82	0.15	1.8	0.3
47	CSRP3	0.83	0.51	0.13	0.12	0.3	0.22	TMEM132B	7.9e-43	1.1	0.41	0.26	1	0.58	AJAP1	3.1e-19	3.4	0.28	0.04	0.62	0.077	UTRN	0.0061	0.68	0.58	0.49	1.5	1.1	SOBP	6.2e-101	3.9	0.35	0.031	0.61	0.053	TACC1	6.1e-14	1	0.55	0.41	1.4	0.9	PKP2	2e-47	5.2	0.73	0.049	1.5	0.094
48	MYOZ2	0.84	0.57	0.11	0.093	0.26	0.18	BCL2	4.2e-42	0.63	0.8	0.72	2.3	1.9	CASC15	3.1e-19	1.1	0.68	0.51	1.8	1.2	COL18A1	0.0063	0.91	0.43	0.32	1	0.67	NID1	4.9e-99	2	0.49	0.16	0.96	0.33	MGLL	1.5e-13	3.3	0.24	0.041	0.49	0.063	LRRTM3	2.1e-47	4.9	0.75	0.061	1.7	0.13
49	MYOCD	0.87	0.95	0.051	0.031	0.1	0.055	ZSWIM6	5.5e-42	0.75	0.64	0.54	1.7	1.3	KIF26B	3.6e-19	3.5	0.28	0.045	0.7	0.086	WIPF1	0.0073	0.76	0.54	0.42	1.3	0.94	COL6A2	9.7e-99	2.1	0.46	0.13	0.84	0.26	SLC9A3R2	1.6e-13	3.1	0.24	0.031	0.41	0.057	PXDNL	5.3e-47	4	0.8	0.13	1.7	0.26
50	SGCG	0.93	0.77	0.056	0.037	0.11	0.068	LINC00598	6.8e-42	1.1	0.43	0.28	1.1	0.64	DLC1	1.4e-17	0.63	0.92	0.86	3.1	2.7	AKAP9	0.0081	0.71	0.56	0.47	1.4	1.1	ROBO1	5.9e-97	3.4	0.36	0.041	0.62	0.079	ABLIM3	3.4e-13	1.7	0.35	0.16	0.74	0.3	MYH7	5.5e-47	3.6	0.86	0.2	2	0.42
51	MTUS2	0.96	0.89	0.054	0.035	0.11	0.061	NKAIN3	4.1e-41	0.77	0.66	0.55	1.8	1.4	XIST	2.9e-17	1	0.65	0.5	1.8	1.2	PALMD	0.0081	1.7	0.25	0.11	0.57	0.22	ABCA8	8.7e-96	1.3	0.81	0.58	2.2	1.5	CADPS2	4.4e-13	2	0.3	0.11	0.63	0.2	DPY19L2	7.9e-47	4.5	0.76	0.079	1.6	0.16
52	ACTN2	0.96	0.57	0.11	0.094	0.27	0.19	RALYL	1.4e-39	1	0.45	0.31	1.2	0.77	SH3PXD2A	1.6e-16	1.3	0.49	0.31	1.2	0.65	QKI	0.0085	0.5	0.82	0.74	2.3	2	ACSM1	1e-94	5.9	0.32	0.0078	0.59	0.014	FRYL	5e-13	1.1	0.48	0.28	1	0.57	HACD1	1.9e-46	4.6	0.74	0.044	1.2	0.087
53	CASQ2	0.98	0.78	0.056	0.037	0.11	0.065	DST	2.3e-39	0.49	0.91	0.85	2.9	2.5	ZEB1	6.6e-16	1.2	0.54	0.37	1.4	0.83	CLASP2	0.0098	0.62	0.64	0.54	1.6	1.2	TBX20	1.3e-94	4	0.34	0.029	0.6	0.052	KLF2	7.6e-13	2.7	0.25	0.053	0.49	0.095	MYOM3	5.1e-46	5.8	0.7	0.02	1.1	0.035
54	CKM	1	0.47	0.13	0.12	0.3	0.23	ALDH1A1	7e-39	1.1	0.39	0.25	0.93	0.53	LRRC1	1.5e-15	1.3	0.47	0.27	1.1	0.56	ABCA8	0.026	0.54	0.69	0.62	1.9	1.6	ARL15	3.1e-94	1.7	0.6	0.3	1.5	0.71	AP000787.1	7.8e-13	2.3	0.29	0.1	0.74	0.2	PAM	7.9e-46	3.4	0.85	0.18	1.7	0.36
55	DPF3	1	0.86	0.05	0.032	0.1	0.057	FIGN	2.1e-38	0.64	0.77	0.67	2.1	1.7	PTK2	1.9e-15	0.79	0.78	0.65	2.1	1.6	AL138828.1	0.026	2.1	0.21	0.076	0.47	0.14	SYNPO2	1.2e-93	1.9	0.5	0.18	1	0.39	MEF2C	1.2e-12	1.1	0.52	0.33	1.2	0.73	MITF	9.1e-46	4.4	0.75	0.076	1.4	0.14
56	FBXO40	1	0.81	0.043	0.025	0.076	0.044	LPAR1	2.4e-38	0.64	0.74	0.63	2	1.6	DOCK8	5.8e-15	4.2	0.23	0.026	0.56	0.041	PTPRZ1	0.026	0.75	0.51	0.39	1.2	0.9	SLC9A9	2.5e-93	3.3	0.36	0.044	0.62	0.086	SYNE2	1.2e-12	1.1	0.48	0.31	1.1	0.65	TACC2	1.9e-45	3.9	0.79	0.12	1.6	0.24
57	KLHL31	1	0.93	0.04	0.023	0.074	0.039	CADM2	3.3e-38	0.64	0.86	0.78	2.7	2.3	SLC5A7	8.2e-15	1.6	0.38	0.18	0.91	0.4	ANK2	0.032	0.54	0.88	0.79	2.7	2.4	MALAT1	2e-92	0.32	1	1	6.8	6.6	GFOD1	1.4e-12	2.7	0.25	0.052	0.51	0.095	ERBB4	2.9e-44	4.5	0.73	0.064	1.4	0.13
58	GPAT3	1	0.85	0.042	0.025	0.074	0.042	ANKRD33B	6.5e-38	1.1	0.38	0.23	0.87	0.49	PLA2G4A	1.2e-14	1.6	0.38	0.19	0.86	0.38	AL139383.1	0.035	0.58	0.69	0.63	2	1.7	MGST1	2.1e-92	4.2	0.33	0.023	0.59	0.043	RFTN1	1.5e-12	2.7	0.25	0.057	0.48	0.089	MTUS2	3.6e-44	5.5	0.7	0.028	1.2	0.051
59	CHRM2	1	0.72	0.054	0.038	0.12	0.072	DGKG	6.6e-37	0.87	0.5	0.37	1.2	0.83	PALMD	2.6e-14	2.3	0.3	0.1	0.71	0.2	PPP2R2B	0.041	0.98	0.36	0.23	0.98	0.61	TGFBR3	3.9e-92	2.1	0.46	0.14	0.9	0.29	SASH1	1.6e-12	1.4	0.38	0.2	0.82	0.38	CPEB4	4.2e-44	4	0.77	0.11	1.6	0.21
60	ADPRHL1	1	0.77	0.048	0.032	0.092	0.055	BACH2	4.1e-36	0.74	0.61	0.5	1.6	1.2	HS3ST4	3.2e-14	2.6	0.28	0.078	0.79	0.19	P3H2	0.041	1.1	0.32	0.19	0.75	0.43	TSHZ2	8.3e-92	3.7	0.34	0.033	0.66	0.068	ARHGAP26	2.5e-12	1.5	0.36	0.17	0.78	0.34	SVIL	5.4e-44	3.3	0.84	0.25	2	0.52
61	SLC1A3	1	0.65	0.07	0.056	0.16	0.1	RASSF4	4.4e-36	0.83	0.51	0.38	1.2	0.82	COL12A1	4.4e-14	2.4	0.28	0.083	0.63	0.15	SYNE2	0.05	0.81	0.42	0.31	0.98	0.67	MGP	7e-90	2.1	0.45	0.14	0.9	0.29	SHANK3	4.4e-12	3.1	0.22	0.027	0.38	0.051	FHIT	6.7e-44	3.4	0.84	0.18	1.8	0.39
62	MYPN	1	0.73	0.048	0.032	0.095	0.058	TEAD1	1.3e-35	0.75	0.56	0.45	1.3	0.99	PRKCE	6.2e-14	1.3	0.46	0.29	1.1	0.58	NGF	0.056	1.8	0.21	0.083	0.46	0.15	EPHA3	5.6e-89	4.2	0.32	0.02	0.54	0.038	ID3	5.3e-12	1.6	0.33	0.13	0.66	0.27	DPF3	8.9e-44	5.6	0.69	0.025	1.2	0.046
63	DUSP27	1	1	0.029	0.013	0.042	0.02	CHST9	1.5e-35	1.2	0.35	0.2	0.79	0.42	ST3GAL6	1.1e-13	1.1	0.54	0.37	1.3	0.79	SIK3	0.061	0.54	0.65	0.57	1.6	1.3	SOX5	2.2e-86	2	0.45	0.14	0.9	0.31	CCDC85A	1.1e-11	4.8	0.2	0.011	0.41	0.019	GALNT17	9.1e-44	4.5	0.73	0.065	1.5	0.14
64	PLN	1	0.48	0.099	0.087	0.23	0.17	U91319.1	1.5e-35	1.1	0.38	0.24	0.94	0.55	RARB	1.4e-13	1.7	0.35	0.16	0.77	0.3	AGAP1	0.061	0.5	0.78	0.7	2.1	1.8	LTBP1	2.8e-85	1.8	0.5	0.19	1	0.42	ERBIN	1.4e-11	1	0.54	0.38	1.3	0.81	ANKRD1	9.5e-44	4.3	0.77	0.14	2	0.29
65	RAMP1	1	0.76	0.038	0.022	0.063	0.038	APCDD1	4.1e-35	0.93	0.45	0.32	1.1	0.7	GAS7	1.4e-13	0.8	0.67	0.56	1.7	1.3	LRRC1	0.066	0.82	0.4	0.28	0.87	0.58	THUMPD1	1.7e-83	2.9	0.36	0.06	0.65	0.12	TEK	1.4e-11	4	0.2	0.015	0.37	0.026	PLCL2	1.2e-43	4.4	0.73	0.069	1.3	0.12
66	MIR133A1HG	1	0.96	0.037	0.022	0.071	0.037	NFATC2	9e-35	1.1	0.4	0.26	0.98	0.59	INSC	1.1e-12	1.2	0.44	0.27	1	0.55	PMEPA1	0.095	1.1	0.3	0.18	0.67	0.38	COLEC12	3e-83	4.1	0.32	0.022	0.54	0.042	MCF2L	1.7e-11	5.3	0.2	0.0069	0.36	0.011	SGCG	1.6e-43	5.3	0.7	0.03	1.2	0.058
67	AC005358.1	1	1.3	0.027	0.012	0.047	0.019	KCTD1	2.1e-34	0.92	0.45	0.31	1	0.66	MKLN1	2.9e-12	0.74	0.72	0.61	1.9	1.4	MAP4K5	0.1	0.65	0.5	0.39	1.1	0.84	SVEP1	1e-82	3.2	0.34	0.042	0.6	0.085	PPFIBP1	4.3e-11	1.1	0.45	0.28	1	0.59	SORBS2	1.7e-43	2.2	0.97	0.74	3.4	2
68	MYLK3	1	0.64	0.054	0.04	0.11	0.072	ADK	7.7e-34	0.65	0.64	0.55	1.6	1.3	MACROD2	4.3e-12	1.9	0.31	0.13	0.81	0.28	PLXDC2	0.15	0.63	0.6	0.46	1.5	1.2	MTUS1	1.2e-81	1.8	0.49	0.19	0.96	0.39	KANK3	6.6e-11	3.7	0.2	0.018	0.36	0.033	ESRRG	2.1e-43	4	0.77	0.11	1.7	0.25
69	LINC00881	1	1.1	0.032	0.018	0.062	0.03	PLCB1	2.1e-33	0.58	0.79	0.71	2.4	2	CDH19	4.6e-12	0.56	0.98	0.93	3.8	3.5	AKAP12	0.16	0.79	0.38	0.29	0.9	0.61	SNED1	1.6e-81	3	0.34	0.051	0.61	0.098	TRIM9	8.2e-11	2.2	0.26	0.085	0.62	0.18	AC011287.1	2.5e-43	4.3	0.74	0.081	1.6	0.17
70	SMYD1	1	0.8	0.036	0.022	0.063	0.037	TMEM71	4.9e-32	0.88	0.44	0.33	1	0.68	PDE8A	7.5e-12	0.88	0.6	0.46	1.4	1	SORCS2	0.19	0.92	0.31	0.2	0.68	0.42	KCNT2	7.1e-81	3.7	0.32	0.028	0.55	0.054	NCALD	8.9e-11	2.5	0.24	0.063	0.46	0.1	CCSER1	4.8e-43	4.5	0.72	0.064	1.4	0.12
71	MYH7B	1	0.68	0.05	0.036	0.1	0.064	CASC15	7.4e-32	0.71	0.6	0.47	1.5	1.1	LRRC7	1.6e-11	1.8	0.32	0.14	0.78	0.3	PRUNE2	0.21	1.7	0.19	0.08	0.45	0.17	CFD	1.5e-79	2.2	0.4	0.1	0.77	0.22	UTRN	1.1e-10	0.81	0.62	0.48	1.5	1.1	PCDH7	5.9e-43	4.4	0.73	0.084	1.6	0.17
72	CYP2J2	1	0.91	0.028	0.014	0.043	0.023	AGAP1	1.3e-31	0.55	0.75	0.67	2	1.7	NAALADL2	1.7e-11	0.87	0.64	0.52	1.8	1.3	GAB1	0.24	0.53	0.6	0.52	1.6	1.3	FBLN5	3.7e-79	2.2	0.39	0.091	0.67	0.19	TMTC2	1.4e-10	1.2	0.41	0.23	0.9	0.5	PPP1R12B	6.5e-43	3.2	0.85	0.29	2.2	0.62
73	TRIM54	1	0.55	0.043	0.029	0.072	0.049	PRKCA	8.2e-31	0.57	0.77	0.69	2.1	1.8	SUSD4	2.5e-11	3.7	0.21	0.029	0.48	0.047	PLCB1	0.25	0.41	0.8	0.75	2.4	2.1	MSC-AS1	2.6e-78	4	0.31	0.021	0.49	0.038	HLA-B	3e-10	1.7	0.28	0.1	0.54	0.2	TPM1	3.4e-42	2.8	0.92	0.37	2.3	0.83
74	ASB18	1	0.93	0.034	0.02	0.064	0.034	PLEKHG1	1.2e-30	0.83	0.48	0.35	1.1	0.79	ITGA2	4.7e-11	1.4	0.36	0.18	0.79	0.38	AP001783.1	0.26	1.4	0.2	0.089	0.43	0.18	MFAP5	4.5e-78	4.5	0.3	0.015	0.52	0.029	FOXN3	3.1e-10	0.89	0.56	0.41	1.3	0.9	C15orf41	3.6e-42	3.8	0.77	0.13	1.6	0.25
75	NRAP	1	0.62	0.054	0.042	0.12	0.078	RBMS1	2e-30	0.58	0.68	0.6	1.8	1.5	SAMHD1	1.9e-10	0.67	0.75	0.66	2	1.6	SOX6	0.32	0.44	0.69	0.64	1.9	1.6	CBLB	1.7e-77	1.7	0.49	0.19	0.98	0.42	ST8SIA6	3.1e-10	4.9	0.19	0.0081	0.35	0.014	INPP4B	2.2e-41	4.1	0.73	0.085	1.4	0.17
76	C14orf180	1	0.95	0.032	0.019	0.055	0.029	KIRREL3	6.4e-30	0.68	0.72	0.62	2.2	1.8	PTPRG	1.9e-10	0.94	0.61	0.46	1.7	1.2	MAGI2	0.34	0.59	0.5	0.42	1.3	1	ITM2B	8.1e-77	1.6	0.51	0.21	0.96	0.43	GALNT18	3.2e-10	1.3	0.37	0.19	0.81	0.41	TBC1D4	4.4e-41	3.5	0.77	0.12	1.3	0.22
77	POPDC2	1	0.66	0.054	0.042	0.11	0.071	TENM3	1.6e-29	0.62	0.7	0.61	1.9	1.5	WDR64	2e-10	3.1	0.21	0.033	0.45	0.064	HMCN1	0.36	0.95	0.3	0.21	0.75	0.46	ADGRD1	1.6e-76	4	0.31	0.025	0.49	0.039	CMTM8	5e-10	3.5	0.2	0.025	0.36	0.039	MEIS2	8.1e-41	3.6	0.77	0.12	1.4	0.23
78	TRIM55	1	1.1	0.027	0.014	0.044	0.021	RETREG1	2.6e-29	0.75	0.51	0.4	1.2	0.87	CRIM1	2.1e-10	2.4	0.25	0.08	0.57	0.14	ZNRF2	0.39	1.3	0.23	0.13	0.54	0.25	LAMC1	3.4e-76	1.3	0.65	0.37	1.5	0.84	NCOA3	5.7e-10	1.2	0.4	0.23	0.86	0.47	MYLK3	9.7e-41	5	0.68	0.032	1.1	0.061
79	ADRA1A	1	1	0.029	0.016	0.048	0.024	AP1S2	3.2e-29	0.84	0.45	0.33	1	0.68	NLGN1	3.1e-09	0.96	0.5	0.37	1.3	0.89	ITGB8	0.4	0.54	0.59	0.5	1.5	1.3	FBXL7	7.8e-76	1.4	0.62	0.35	1.5	0.84	HECW2	6.9e-10	2.4	0.23	0.059	0.46	0.11	CHRM2	1.1e-40	5.4	0.67	0.03	1.3	0.06
80	CKMT2	1	0.45	0.1	0.096	0.25	0.19	PDZD2	6.9e-28	0.71	0.54	0.43	1.4	1	PRICKLE2	3.2e-09	1.5	0.32	0.18	0.73	0.33	ZNF638	0.45	0.48	0.65	0.55	1.5	1.3	MAMDC2	1.3e-74	1.5	0.57	0.3	1.3	0.67	MAGI1	8.8e-10	1.2	0.39	0.22	0.85	0.46	CCDC141	1.4e-39	5.4	0.66	0.026	1.2	0.048
81	PPP1R1C	1	1	0.03	0.017	0.054	0.028	SLC22A23	8.4e-28	0.87	0.42	0.3	0.95	0.62	STK32A	4.9e-09	1.5	0.3	0.14	0.67	0.29	BTG1	0.48	0.96	0.27	0.17	0.59	0.34	FMO2	1.7e-74	4	0.3	0.021	0.49	0.039	PTPRK	1.5e-09	1.4	0.32	0.15	0.63	0.28	NRAP	1.5e-39	4.9	0.67	0.033	1.1	0.068
82	LINC02253	1	1.8	0.02	0.007	0.035	0.01	ABCD3	1.3e-26	0.84	0.42	0.3	0.93	0.62	HSPA12A	5.3e-09	0.78	0.61	0.47	1.5	1.1	COL8A1	0.48	0.7	0.39	0.31	0.97	0.7	AC012404.1	2.2e-74	2.6	0.35	0.061	0.57	0.12	NAV2	1.7e-09	0.91	0.52	0.35	1.2	0.83	PRKG1	2e-39	3.1	0.89	0.3	2.4	0.77
83	TXLNB	1	0.67	0.047	0.035	0.092	0.059	QKI	2.8e-26	0.48	0.79	0.71	2.1	1.8	DOCK1	5.3e-09	0.9	0.49	0.36	1.1	0.74	ANK3	0.48	0.36	0.95	0.91	3.3	3.1	FAM198B-AS1	2.5e-74	4.3	0.3	0.02	0.5	0.033	SNTB1	1.8e-09	1.4	0.35	0.19	0.82	0.39	ATP2A2	2e-39	3.4	0.78	0.16	1.6	0.3
84	SLC2A4	1	0.98	0.026	0.014	0.044	0.023	FAM129A	3.3e-26	0.67	0.54	0.44	1.3	0.99	NRCAM	6.5e-09	2.5	0.22	0.053	0.49	0.11	LRP1B	0.49	1.5	0.2	0.095	0.49	0.21	NNMT	2.2e-73	1.7	0.47	0.17	0.89	0.37	PREX2	3.9e-09	2.1	0.24	0.073	0.44	0.12	PIP5K1B	2.6e-39	5.3	0.66	0.029	1.1	0.052
85	AC009264.1	1	0.61	0.047	0.034	0.091	0.061	HS3ST2	4.7e-26	1.2	0.28	0.16	0.69	0.35	UTRN	7.2e-09	0.76	0.58	0.49	1.5	1.1	OSBPL10	0.49	0.98	0.26	0.16	0.57	0.33	IGFBP7	6e-73	1.2	0.82	0.55	2.1	1.4	DOCK4	4.1e-09	0.98	0.46	0.29	0.99	0.62	EFNA5	2e-38	3.3	0.8	0.17	1.7	0.37
86	FAM189A2	1	0.59	0.042	0.029	0.072	0.048	DNAJC6	1.7e-25	0.93	0.36	0.24	0.83	0.52	DENND5B	1.1e-08	1.2	0.37	0.23	0.85	0.46	C10orf90	0.49	2	0.15	0.047	0.34	0.095	MAPK10	9.9e-73	1.8	0.44	0.14	0.8	0.31	KLHL5	4.4e-09	1.8	0.25	0.085	0.49	0.16	MYH7B	2.2e-38	5.3	0.65	0.028	1.1	0.053
87	FYB2	1	0.81	0.031	0.019	0.054	0.031	PAPPA	2.8e-25	0.77	0.46	0.36	1.1	0.78	PLEKHG1	1.6e-08	0.86	0.53	0.4	1.3	0.91	DIP2C	0.5	0.47	0.62	0.55	1.5	1.3	SASH1	1.7e-72	1.7	0.45	0.15	0.8	0.31	ADGRL4	4.5e-09	4.8	0.18	0.0071	0.31	0.013	DGLUCY	3.1e-38	3.9	0.7	0.071	1.1	0.13
88	TENM2	1	0.43	0.062	0.051	0.13	0.098	CYP27C1	4.1e-25	1	0.32	0.2	0.69	0.41	AUTS2	4.5e-08	0.9	0.47	0.34	1.1	0.75	ROR1	0.52	0.57	0.5	0.42	1.2	0.97	LINC01088	2.8e-71	2.2	0.38	0.1	0.8	0.23	VMP1	2.4e-08	0.83	0.6	0.46	1.5	1.1	PPP1R13B	5.8e-38	4.2	0.69	0.069	1.2	0.13
89	PIP5K1B	1	0.57	0.048	0.037	0.094	0.065	AC245297.3	7.3e-25	0.52	0.68	0.61	1.7	1.5	ARHGEF6	6.3e-08	1.2	0.36	0.22	0.8	0.43	CLMN	0.53	0.52	0.5	0.43	1.2	0.97	DIAPH2	5.2e-71	2	0.4	0.12	0.72	0.24	RIN2	2.8e-08	1.3	0.33	0.18	0.7	0.34	ARHGAP26	9.4e-38	3.2	0.79	0.17	1.6	0.35
90	XIRP2	1	0.65	0.044	0.032	0.086	0.056	DAAM2	3.2e-24	0.84	0.39	0.28	0.86	0.57	SVIL	7.1e-08	1.1	0.38	0.25	0.9	0.52	AC110285.1	0.55	1.2	0.21	0.11	0.45	0.22	COL4A1	2.4e-70	1.3	0.63	0.36	1.4	0.8	ZBTB46	2.8e-08	2.3	0.22	0.054	0.38	0.092	NEAT1	3.7e-37	1.9	0.95	0.78	3.5	2.2
91	CADPS	1	0.58	0.035	0.024	0.059	0.04	IL1RAPL2	3.5e-24	0.7	0.54	0.42	1.5	1.2	RBPMS	1.3e-07	0.66	0.67	0.57	1.7	1.4	DLC1	0.58	0.33	0.9	0.86	2.9	2.7	CCDC80	3.7e-70	3.4	0.3	0.032	0.54	0.065	EPHA4	2.8e-08	4.4	0.17	0.011	0.32	0.018	TNNI3	4.6e-37	3	0.84	0.25	1.9	0.54
92	PPARGC1A	1	0.65	0.045	0.035	0.091	0.059	CDH19	5.4e-24	0.44	0.96	0.92	3.6	3.4	AL845331.2	1.3e-07	1.1	0.39	0.25	0.88	0.51	CASC15	0.62	0.49	0.61	0.52	1.5	1.2	COL1A2	4.1e-70	1.5	0.52	0.22	0.99	0.48	ELK3	3.6e-08	1.7	0.25	0.084	0.43	0.16	OBSCN	2.1e-36	4	0.69	0.082	1.3	0.16
93	MIR1-1HG	1	0.71	0.026	0.014	0.036	0.022	ARHGAP15	7.5e-24	0.8	0.44	0.33	1.1	0.76	ATP2B4	1.6e-07	0.91	0.45	0.32	1	0.67	PKD2	0.64	0.6	0.42	0.34	0.95	0.72	PREX2	5.4e-70	3.4	0.3	0.03	0.49	0.057	PPP1R16B	4.7e-08	4.8	0.17	0.0074	0.29	0.012	BCO2	2.6e-36	4.9	0.64	0.03	0.97	0.054
94	ALPK3	1	0.59	0.043	0.032	0.074	0.05	TGFBR2	1.2e-23	0.56	0.63	0.54	1.5	1.3	LSAMP	2.2e-07	2	0.24	0.093	0.6	0.18	ALCAM	0.65	0.74	0.35	0.26	0.85	0.58	COL6A1	5.9e-70	1.7	0.43	0.14	0.73	0.28	APBB2	5.3e-08	0.75	0.62	0.47	1.5	1.1	PACRG	5.6e-36	4.3	0.66	0.05	1.1	0.094
95	SLC8A1-AS1	1	0.61	0.071	0.062	0.17	0.11	LINC01505	1.8e-23	1.1	0.31	0.19	0.81	0.45	KCNK1	2.3e-07	3.2	0.18	0.031	0.39	0.049	SEMA3C	0.78	0.47	0.6	0.53	1.5	1.3	ECHDC2	6.2e-70	1.5	0.51	0.22	0.96	0.45	CNTNAP3B	5.4e-08	3.9	0.17	0.016	0.33	0.025	MYPN	5.7e-36	5	0.63	0.025	0.97	0.05
96	ALPK2	1	0.62	0.034	0.023	0.058	0.038	IQGAP2	4e-22	0.58	0.65	0.55	1.7	1.4	NKAIN3	3.6e-07	0.68	0.7	0.59	1.9	1.5	ARAP2	0.79	0.62	0.41	0.33	0.96	0.71	SPOCK1	4e-69	2.7	0.33	0.058	0.59	0.12	EXOC6B	5.7e-08	0.79	0.54	0.38	1.2	0.85	CDH13	8.3e-36	2.8	0.86	0.31	2.1	0.69
97	MYOM3	1	0.56	0.04	0.029	0.072	0.049	ZNF652	6.5e-22	0.76	0.42	0.32	0.96	0.67	SEMA3C	4.3e-07	0.68	0.62	0.53	1.6	1.3	BPTF	0.8	0.51	0.5	0.42	1.1	0.91	CST3	5e-69	1.6	0.51	0.22	1	0.48	HLA-E	7.4e-08	2	0.22	0.064	0.4	0.12	AC138305.1	1.2e-35	5.3	0.63	0.027	1.2	0.053
98	MLIP-AS1	1	0.61	0.037	0.027	0.072	0.048	PLSCR4	9.7e-22	0.64	0.49	0.4	1.1	0.84	DISC1	5.4e-07	0.97	0.4	0.27	0.91	0.57	SH3BP5	0.8	1.3	0.21	0.12	0.48	0.22	MEG3	6e-69	2.9	0.31	0.043	0.49	0.081	ITPR2	7.4e-08	1.5	0.28	0.12	0.53	0.22	SRL	1.3e-35	5.1	0.63	0.023	0.92	0.043
99	AC022034.2	1	0.69	0.03	0.02	0.051	0.032	FNDC3B	2.2e-21	0.48	0.73	0.65	2	1.7	MMP17	5.6e-07	1.8	0.23	0.081	0.48	0.16	ARHGEF26	0.81	0.53	0.48	0.4	1.1	0.91	VIM	1.1e-68	1.3	0.76	0.47	1.8	1.1	CAV1	8.7e-08	2.6	0.2	0.041	0.37	0.073	HOMER1	4.5e-35	4.7	0.63	0.034	0.97	0.061
[truncated: 7 more columns]
