# Supplementary material for: Pathogenic variants damage cell composition and single cell transcription in cardiomyopathies
Source: Science. Author manuscript; Available in PMC 2022 Oct 3. (PMC9528698; doi:10.1126/science.abo1984)
Supplement: Supp table 54 [file NIHMS1835045-supplement-Supp_table_54.xlsx]

## Sheet: Index
Column name	Description
Gene	Gene symbol, Ensembl 84
logFC	log2-fold change
FDR	False discovery rate; FDR is the PValue after (by default) Benjamini-Hochberg correction.
mean_exp_control	Mean expression values across controls
mean_exp_genotype	Mean expression values across disease samples
logCPM	logCPM is the average expression of all pseudobulked samples for that particular gene across all samples on the log2-scale expressed in counts per million (cpm, as calculated by edgeR after normalization).
F	Output of quasi-likelihood F-test
PValue	PValue is the nominal p-value derived from F
FDR_plot	-log10(False discovery rate)
Region	Studied region (LV or RV)
annotation_level	Cell-type or cell-state
cell_state/state	Specification which cell-type or state was analysed
comparison	Specification control_GENOTYPE
Observations_genotype	Numbers of Patients included in edgeR (patients with low number of nuclei have been excluded)
Observations_reference	Numbers of Patients included in edgeR (patients with low number of nuclei have been excluded)

## Sheet: LMNA_control
Gene	logFC	FDR	mean_exp_control	mean_exp_genotype	logCPM	F	PValue	FDR_plot	Region	annotation_level	comparison	Observations_genotype	Observations_reference	cell_state
HS3ST4	3.83	6.64e-10	0.0231	0.302	6.62	85.4	4.97e-14	9.18	LV	CELLTYPE	control_LMNA	12	18	NC
COL20A1	3.73	0.000182	0.00347	0.0172	4.22	29.4	6.93e-07	3.74	LV	CELLTYPE	control_LMNA	12	18	NC
AJAP1	3.54	3.45e-07	0.00613	0.0904	5.32	55.7	1.22e-10	6.46	LV	CELLTYPE	control_LMNA	12	18	NC
SEZ6L	3.35	0.000159	0.00118	0.0309	4.34	29.9	5.71e-07	3.8	LV	CELLTYPE	control_LMNA	12	18	NC
IGKC	2.99	0.00212	0.00244	0.0225	4.25	19.8	2.97e-05	2.67	LV	CELLTYPE	control_LMNA	12	18	NC
AL021408.1	2.47	0.00312	0.00241	0.0157	4.2	18.5	5.06e-05	2.51	LV	CELLTYPE	control_LMNA	12	18	NC
MCOLN3	2.46	0.0064	0.00126	0.0128	4.09	16.2	0.000134	2.19	LV	CELLTYPE	control_LMNA	12	18	NC
SAP25	2.39	0.00381	0.00327	0.0228	4.37	17.9	6.52e-05	2.42	LV	CELLTYPE	control_LMNA	12	18	NC
SLITRK4	2.39	0.0151	0.000591	0.0137	3.99	15.7	0.00045	1.82	LV	CELLTYPE	control_LMNA	12	18	NC
NPPA	2.28	0.00164	0.0128	0.0491	5.03	20.6	2.07e-05	2.79	LV	CELLTYPE	control_LMNA	12	18	NC
AHRR	2.15	0.00824	0.00633	0.0242	4.5	15.5	0.000186	2.08	LV	CELLTYPE	control_LMNA	12	18	NC
KANK4	2.15	0.0151	0.00351	0.0452	4.43	13.5	0.000443	1.82	LV	CELLTYPE	control_LMNA	12	18	NC
LINC02242	2.14	0.0167	0.00162	0.0217	4.17	13.2	0.000517	1.78	LV	CELLTYPE	control_LMNA	12	18	NC
SUSD4	2.13	0.000643	0.0132	0.0594	5.07	24	5.48e-06	3.19	LV	CELLTYPE	control_LMNA	12	18	NC
XYLT1	2.12	9.81e-07	0.149	0.704	7.79	51.4	4.4e-10	6.01	LV	CELLTYPE	control_LMNA	12	18	NC
HBA2	2.06	0.0177	0.00218	0.0177	4.15	13	0.000562	1.75	LV	CELLTYPE	control_LMNA	12	18	NC
FOLH1	2.03	0.0383	0	0.0136	3.82	13.7	0.00182	1.42	LV	CELLTYPE	control_LMNA	12	18	NC
ASIC1	2	0.0269	0.00159	0.0208	4.11	11.7	0.00104	1.57	LV	CELLTYPE	control_LMNA	12	18	NC
AL139158.2	1.99	0.0064	0.00667	0.0477	4.73	16.2	0.000134	2.19	LV	CELLTYPE	control_LMNA	12	18	NC
HDAC2-AS2	1.99	4.43e-05	0.0372	0.156	5.9	35	9.16e-08	4.35	LV	CELLTYPE	control_LMNA	12	18	NC
AC087857.1	1.98	0.0113	0.00816	0.0512	4.67	14.5	0.00029	1.95	LV	CELLTYPE	control_LMNA	12	18	NC
C14orf132	1.98	0.000309	0.0134	0.0723	4.99	27.3	1.48e-06	3.51	LV	CELLTYPE	control_LMNA	12	18	NC
AL603840.1	1.95	1.89e-05	0.0503	0.204	6.15	39.4	1.98e-08	4.72	LV	CELLTYPE	control_LMNA	12	18	NC
DGKB	1.93	0.000102	0.143	0.611	7.32	31.5	3.15e-07	3.99	LV	CELLTYPE	control_LMNA	12	18	NC
KIF5C	1.93	0.000602	0.018	0.06	5.11	24.2	5e-06	3.22	LV	CELLTYPE	control_LMNA	12	18	NC
AL135999.1	1.91	0.0143	0.00578	0.0201	4.25	13.7	0.000406	1.84	LV	CELLTYPE	control_LMNA	12	18	NC
FAM95B1	1.89	0.0411	0.00955	0.0178	4.22	10.2	0.00204	1.39	LV	CELLTYPE	control_LMNA	12	18	NC
SSX2IP	1.89	0.00468	0.0116	0.0467	4.9	17.2	8.82e-05	2.33	LV	CELLTYPE	control_LMNA	12	18	NC
ABCC4	1.88	5.32e-05	0.0588	0.207	6.27	34	1.28e-07	4.27	LV	CELLTYPE	control_LMNA	12	18	NC
AL590617.2	1.85	0.00671	0.00968	0.0339	4.69	16.1	0.000144	2.17	LV	CELLTYPE	control_LMNA	12	18	NC
HBB	1.85	0.0293	0.00629	0.0393	4.55	11.4	0.00119	1.53	LV	CELLTYPE	control_LMNA	12	18	NC
LAMA3	1.85	4.82e-05	0.106	0.448	7.12	34.6	1.04e-07	4.32	LV	CELLTYPE	control_LMNA	12	18	NC
SEC24B-AS1	1.85	0.00419	0.00892	0.0411	4.69	17.5	7.64e-05	2.38	LV	CELLTYPE	control_LMNA	12	18	NC
ANKDD1B	1.84	0.0459	0.00488	0.0267	4.31	9.83	0.00245	1.34	LV	CELLTYPE	control_LMNA	12	18	NC
FRAS1	1.84	0.000423	0.0389	0.1	5.73	25.4	3.13e-06	3.37	LV	CELLTYPE	control_LMNA	12	18	NC
GRIN2A	1.84	0.000888	0.0276	0.0861	5.42	22.8	8.55e-06	3.05	LV	CELLTYPE	control_LMNA	12	18	NC
STK17B	1.83	0.00093	0.0277	0.0863	5.58	22.7	9.11e-06	3.03	LV	CELLTYPE	control_LMNA	12	18	NC
MEGF6	1.81	0.000423	0.0304	0.121	5.68	25.4	3.11e-06	3.37	LV	CELLTYPE	control_LMNA	12	18	NC
MRC1	1.8	0.0221	0.00672	0.0246	4.45	12.3	0.000766	1.66	LV	CELLTYPE	control_LMNA	12	18	NC
RAMP2-AS1	1.78	0.0334	0.00549	0.0159	4.26	10.9	0.00147	1.48	LV	CELLTYPE	control_LMNA	12	18	NC
LINC01748	1.77	0.000134	0.0507	0.201	6.25	30.4	4.72e-07	3.87	LV	CELLTYPE	control_LMNA	12	18	NC
ANLN	1.76	0.0286	0.0093	0.0303	4.44	11.4	0.00114	1.54	LV	CELLTYPE	control_LMNA	12	18	NC
NPPB	1.76	0.0161	0.0469	0.157	6.09	13.3	0.00049	1.79	LV	CELLTYPE	control_LMNA	12	18	NC
AGMO	1.74	0.00311	0.0241	0.0857	5.46	18.5	5.02e-05	2.51	LV	CELLTYPE	control_LMNA	12	18	NC
DNAH5	1.73	0.0374	0.00507	0.0181	4.21	10.5	0.00176	1.43	LV	CELLTYPE	control_LMNA	12	18	NC
WNK4	1.73	0.0454	0.00537	0.0224	4.33	9.88	0.0024	1.34	LV	CELLTYPE	control_LMNA	12	18	NC
GRID2	1.71	5.53e-05	0.0846	0.309	6.77	33.7	1.45e-07	4.26	LV	CELLTYPE	control_LMNA	12	18	NC
NBPF26	1.71	0.000363	0.0309	0.106	5.64	26.1	2.41e-06	3.44	LV	CELLTYPE	control_LMNA	12	18	NC
BICC1	1.67	0.000309	0.673	1.8	9.28	27.2	1.54e-06	3.51	LV	CELLTYPE	control_LMNA	12	18	NC
SYBU	1.67	0.000406	0.0503	0.205	6.14	25.6	2.86e-06	3.39	LV	CELLTYPE	control_LMNA	12	18	NC
BMP4	1.66	0.041	0.00661	0.0202	4.46	10.2	0.00204	1.39	LV	CELLTYPE	control_LMNA	12	18	NC
GRIA1	1.66	0.000131	0.154	0.506	7.42	30.5	4.48e-07	3.88	LV	CELLTYPE	control_LMNA	12	18	NC
KIAA1211	1.64	0.0411	0.0115	0.0309	4.65	10.2	0.00205	1.39	LV	CELLTYPE	control_LMNA	12	18	NC
FAM135B	1.61	1.86e-05	0.147	0.546	7.46	39.7	1.81e-08	4.73	LV	CELLTYPE	control_LMNA	12	18	NC
OSBPL6	1.59	0.000345	0.0557	0.152	6.12	26.7	1.88e-06	3.46	LV	CELLTYPE	control_LMNA	12	18	NC
MAP2	1.57	3.76e-05	0.0838	0.242	6.59	35.9	6.76e-08	4.42	LV	CELLTYPE	control_LMNA	12	18	NC
ACSM5	1.56	0.0454	0.0117	0.0288	4.61	9.86	0.00241	1.34	LV	CELLTYPE	control_LMNA	12	18	NC
AL355974.2	1.56	0.0321	0.0141	0.0458	4.84	11.1	0.00137	1.49	LV	CELLTYPE	control_LMNA	12	18	NC
PKN2-AS1	1.56	0.000363	0.151	0.516	7.39	26.1	2.41e-06	3.44	LV	CELLTYPE	control_LMNA	12	18	NC
TMEM132C	1.55	0.00411	0.0508	0.166	6.2	17.6	7.36e-05	2.39	LV	CELLTYPE	control_LMNA	12	18	NC
MYO7B	1.53	0.0474	0.0055	0.0259	4.35	9.71	0.00259	1.32	LV	CELLTYPE	control_LMNA	12	18	NC
IGFBP3	1.52	0.0216	0.0164	0.0398	4.78	12.4	0.000735	1.67	LV	CELLTYPE	control_LMNA	12	18	NC
SLC2A9	1.52	0.00032	0.112	0.328	7.05	27	1.66e-06	3.5	LV	CELLTYPE	control_LMNA	12	18	NC
GRIA3	1.49	0.0202	0.0379	0.0982	5.57	12.6	0.000671	1.69	LV	CELLTYPE	control_LMNA	12	18	NC
CFH	1.48	0.00169	0.0966	0.247	6.79	20.5	2.17e-05	2.77	LV	CELLTYPE	control_LMNA	12	18	NC
GLIDR	1.46	9.25e-05	0.0758	0.217	6.51	31.9	2.7e-07	4.03	LV	CELLTYPE	control_LMNA	12	18	NC
SH3RF3	1.44	0.000102	0.573	1.68	9.12	31.5	3.16e-07	3.99	LV	CELLTYPE	control_LMNA	12	18	NC
SULF1	1.43	0.00818	0.0459	0.105	5.82	15.5	0.000184	2.09	LV	CELLTYPE	control_LMNA	12	18	NC
GPR17	1.42	0.0265	0.0153	0.0444	4.89	11.7	0.00102	1.58	LV	CELLTYPE	control_LMNA	12	18	NC
KITLG	1.42	0.0395	0.0118	0.0415	4.78	10.4	0.00191	1.4	LV	CELLTYPE	control_LMNA	12	18	NC
SIPA1L1	1.4	4.43e-05	0.397	1.14	8.6	35.1	8.8e-08	4.35	LV	CELLTYPE	control_LMNA	12	18	NC
AC245060.5	1.39	0.0209	0.0145	0.0399	4.85	12.5	0.000704	1.68	LV	CELLTYPE	control_LMNA	12	18	NC
C9orf153	1.39	0.0258	0.0182	0.0484	4.97	11.8	0.000976	1.59	LV	CELLTYPE	control_LMNA	12	18	NC
KCNQ5	1.39	0.0195	0.0372	0.126	5.73	12.7	0.000638	1.71	LV	CELLTYPE	control_LMNA	12	18	NC
CYP27C1	1.38	0.000231	0.143	0.39	7.21	28.4	1e-06	3.64	LV	CELLTYPE	control_LMNA	12	18	NC
HS3ST2	1.38	0.0123	0.204	0.599	7.7	14.1	0.000334	1.91	LV	CELLTYPE	control_LMNA	12	18	NC
MMP17	1.37	0.00175	0.0382	0.112	5.65	20.4	2.28e-05	2.76	LV	CELLTYPE	control_LMNA	12	18	NC
NPNT	1.37	0.000333	0.107	0.323	6.93	26.9	1.77e-06	3.48	LV	CELLTYPE	control_LMNA	12	18	NC
IL1RAPL2	1.36	0.000639	0.662	2.32	9.33	24	5.4e-06	3.19	LV	CELLTYPE	control_LMNA	12	18	NC
TMEM132B	1.36	0.00074	0.271	0.781	8.06	23.3	6.97e-06	3.13	LV	CELLTYPE	control_LMNA	12	18	NC
MMP28	1.34	0.00378	0.0407	0.12	5.72	17.9	6.44e-05	2.42	LV	CELLTYPE	control_LMNA	12	18	NC
PIEZO1	1.34	0.0123	0.0257	0.0664	5.29	14.1	0.000333	1.91	LV	CELLTYPE	control_LMNA	12	18	NC
SLC5A7	1.34	0.00209	0.11	0.275	6.82	19.8	2.9e-05	2.68	LV	CELLTYPE	control_LMNA	12	18	NC
SPSB1	1.34	0.00294	0.0653	0.19	6.21	18.7	4.64e-05	2.53	LV	CELLTYPE	control_LMNA	12	18	NC
PDCD1LG2	1.33	0.0398	0.02	0.0516	4.98	10.3	0.00195	1.4	LV	CELLTYPE	control_LMNA	12	18	NC
WNK3	1.32	0.0217	0.0245	0.0536	5.26	12.4	0.000744	1.66	LV	CELLTYPE	control_LMNA	12	18	NC
ZFAND5	1.31	5.32e-05	0.154	0.413	7.21	34.2	1.21e-07	4.27	LV	CELLTYPE	control_LMNA	12	18	NC
MEOX2	1.3	0.0332	0.0294	0.0759	5.28	10.9	0.00145	1.48	LV	CELLTYPE	control_LMNA	12	18	NC
FOXJ2	1.29	0.0459	0.0162	0.0445	4.94	9.83	0.00245	1.34	LV	CELLTYPE	control_LMNA	12	18	NC
SORCS2	1.29	0.00036	0.122	0.333	7	26.4	2.11e-06	3.44	LV	CELLTYPE	control_LMNA	12	18	NC
GINS3	1.28	0.00036	0.524	1.36	8.89	26.4	2.12e-06	3.44	LV	CELLTYPE	control_LMNA	12	18	NC
LMCD1-AS1	1.28	0.000244	0.272	0.633	7.88	28.1	1.11e-06	3.61	LV	CELLTYPE	control_LMNA	12	18	NC
MYO1E	1.28	0.000309	0.533	1.35	8.82	27.2	1.55e-06	3.51	LV	CELLTYPE	control_LMNA	12	18	NC
ZNF471	1.27	0.0125	0.0273	0.0745	5.35	14.1	0.00034	1.9	LV	CELLTYPE	control_LMNA	12	18	NC
ATP10A	1.26	0.0263	0.0322	0.0726	5.51	11.7	0.001	1.58	LV	CELLTYPE	control_LMNA	12	18	NC
DAGLA	1.26	0.0145	0.0358	0.0793	5.51	13.6	0.000417	1.84	LV	CELLTYPE	control_LMNA	12	18	NC
NBPF9	1.26	0.0359	0.0236	0.0538	5.07	10.7	0.00162	1.45	LV	CELLTYPE	control_LMNA	12	18	NC
GALR1	1.25	0.0246	0.0358	0.145	5.53	12	0.0009	1.61	LV	CELLTYPE	control_LMNA	12	18	NC
AC007364.1	1.24	3.42e-05	0.305	0.797	8.13	36.2	5.89e-08	4.47	LV	CELLTYPE	control_LMNA	12	18	NC
AC008667.1	1.24	0.0144	0.0368	0.119	5.67	13.7	0.000414	1.84	LV	CELLTYPE	control_LMNA	12	18	NC
SULT1C4	1.24	0.0068	0.0556	0.107	5.77	16	0.000147	2.17	LV	CELLTYPE	control_LMNA	12	18	NC
AFF3	1.23	0.00635	0.175	0.411	7.3	16.3	0.000131	2.2	LV	CELLTYPE	control_LMNA	12	18	NC
AL445426.1	1.23	0.00144	0.108	0.269	6.85	21.2	1.66e-05	2.84	LV	CELLTYPE	control_LMNA	12	18	NC
CYP1B1-AS1	1.23	0.0307	0.0501	0.1	5.78	11.2	0.00129	1.51	LV	CELLTYPE	control_LMNA	12	18	NC
KCNMA1	1.23	0.0203	0.121	0.397	7.05	12.6	0.000674	1.69	LV	CELLTYPE	control_LMNA	12	18	NC
STK32B	1.23	0.00488	0.0442	0.133	5.84	17	9.47e-05	2.31	LV	CELLTYPE	control_LMNA	12	18	NC
ALK	1.22	0.000455	0.249	0.768	7.93	25.1	3.44e-06	3.34	LV	CELLTYPE	control_LMNA	12	18	NC
AL133346.1	1.21	0.000546	0.0959	0.249	6.64	24.5	4.37e-06	3.26	LV	CELLTYPE	control_LMNA	12	18	NC
RGS12	1.21	0.00175	0.0586	0.15	6.05	20.4	2.31e-05	2.76	LV	CELLTYPE	control_LMNA	12	18	NC
GOLGA8A	1.2	0.0061	0.0949	0.254	6.59	16.4	0.000123	2.21	LV	CELLTYPE	control_LMNA	12	18	NC
GRB10	1.2	4.43e-05	0.258	0.669	7.86	34.9	9.27e-08	4.35	LV	CELLTYPE	control_LMNA	12	18	NC
NRG3	1.2	0.0459	0.026	0.0868	5.31	9.83	0.00245	1.34	LV	CELLTYPE	control_LMNA	12	18	NC
C2orf92	1.19	0.00463	0.0359	0.109	5.6	17.2	8.62e-05	2.33	LV	CELLTYPE	control_LMNA	12	18	NC
CENPJ	1.19	0.0493	0.0213	0.0458	5.1	9.59	0.00275	1.31	LV	CELLTYPE	control_LMNA	12	18	NC
HS6ST3	1.19	0.0413	0.121	0.205	6.71	10.2	0.00207	1.38	LV	CELLTYPE	control_LMNA	12	18	NC
ZMAT1	1.19	0.00144	0.0665	0.198	6.21	21.2	1.68e-05	2.84	LV	CELLTYPE	control_LMNA	12	18	NC
AC108449.1	1.18	0.0205	0.0374	0.0935	5.48	12.6	0.000684	1.69	LV	CELLTYPE	control_LMNA	12	18	NC
CTDSPL	1.18	0.000193	0.529	1.26	8.86	29.1	7.65e-07	3.71	LV	CELLTYPE	control_LMNA	12	18	NC
LRRC7	1.18	0.0332	0.157	0.295	6.95	10.9	0.00145	1.48	LV	CELLTYPE	control_LMNA	12	18	NC
NAV2	1.18	0.00147	0.466	0.977	8.54	21.1	1.73e-05	2.83	LV	CELLTYPE	control_LMNA	12	18	NC
PRKX	1.17	0.0041	0.0878	0.256	6.6	17.6	7.26e-05	2.39	LV	CELLTYPE	control_LMNA	12	18	NC
CLEC11A	1.16	0.0337	0.0291	0.0615	5.23	10.9	0.00149	1.47	LV	CELLTYPE	control_LMNA	12	18	NC
LINC00598	1.16	0.00288	0.392	1.01	8.51	18.8	4.47e-05	2.54	LV	CELLTYPE	control_LMNA	12	18	NC
ASAP2	1.15	0.000576	0.819	1.89	9.37	24.3	4.74e-06	3.24	LV	CELLTYPE	control_LMNA	12	18	NC
ZNF536	1.15	0.000495	1.37	3.16	10.1	24.9	3.85e-06	3.3	LV	CELLTYPE	control_LMNA	12	18	NC
CTSF	1.14	0.0474	0.0352	0.0635	5.23	9.72	0.00258	1.32	LV	CELLTYPE	control_LMNA	12	18	NC
PTPN13	1.14	0.000162	0.357	0.862	8.28	29.8	5.94e-07	3.79	LV	CELLTYPE	control_LMNA	12	18	NC
FAM66D	1.13	0.0307	0.0471	0.0828	5.58	11.2	0.00129	1.51	LV	CELLTYPE	control_LMNA	12	18	NC
FMNL3	1.13	0.000548	0.153	0.375	7.21	24.5	4.43e-06	3.26	LV	CELLTYPE	control_LMNA	12	18	NC
IKZF2	1.13	0.00881	0.121	0.33	6.96	15.3	0.000204	2.05	LV	CELLTYPE	control_LMNA	12	18	NC
MEF2C-AS1	1.13	0.00253	0.104	0.252	6.63	19.2	3.84e-05	2.6	LV	CELLTYPE	control_LMNA	12	18	NC
P2RY12	1.13	0.0229	0.032	0.104	5.5	12.2	0.000811	1.64	LV	CELLTYPE	control_LMNA	12	18	NC
SMAP2	1.13	0.0111	0.0443	0.138	5.74	14.5	0.00028	1.95	LV	CELLTYPE	control_LMNA	12	18	NC
AC099792.1	1.12	0.042	0.0577	0.12	5.99	10.1	0.00212	1.38	LV	CELLTYPE	control_LMNA	12	18	NC
CHST3	1.12	0.0249	0.0507	0.166	5.99	11.9	0.000921	1.6	LV	CELLTYPE	control_LMNA	12	18	NC
FKBP5	1.12	0.0161	1.07	2.46	9.82	13.3	0.000491	1.79	LV	CELLTYPE	control_LMNA	12	18	NC
GPR161	1.12	0.0454	0.0218	0.0669	5.11	9.87	0.0024	1.34	LV	CELLTYPE	control_LMNA	12	18	NC
OGFRL1	1.12	0.00875	0.52	1.25	8.88	15.3	0.000201	2.06	LV	CELLTYPE	control_LMNA	12	18	NC
AC090115.1	1.11	0.0481	0.0361	0.0949	5.51	9.66	0.00266	1.32	LV	CELLTYPE	control_LMNA	12	18	NC
ANKS1B	1.11	0.000888	0.314	0.676	8.01	22.8	8.63e-06	3.05	LV	CELLTYPE	control_LMNA	12	18	NC
JHY	1.11	0.00148	0.111	0.31	6.82	21	1.78e-05	2.83	LV	CELLTYPE	control_LMNA	12	18	NC
LINC02268	1.11	0.00234	0.127	0.31	6.91	19.4	3.4e-05	2.63	LV	CELLTYPE	control_LMNA	12	18	NC
ZBTB16	1.11	0.0102	0.904	2.21	9.59	14.8	0.00025	1.99	LV	CELLTYPE	control_LMNA	12	18	NC
PALM2-AKAP2	1.1	0.00408	0.107	0.24	6.69	17.7	7.18e-05	2.39	LV	CELLTYPE	control_LMNA	12	18	NC
IFI44	1.09	0.0441	0.0289	0.0695	5.32	9.98	0.00227	1.36	LV	CELLTYPE	control_LMNA	12	18	NC
ITGA1	1.09	0.000646	0.418	1	8.45	23.9	5.68e-06	3.19	LV	CELLTYPE	control_LMNA	12	18	NC
KLF15	1.09	0.0125	0.0541	0.144	5.94	14.1	0.000339	1.9	LV	CELLTYPE	control_LMNA	12	18	NC
PRKAR1B	1.09	0.00418	0.0628	0.135	6.06	17.5	7.56e-05	2.38	LV	CELLTYPE	control_LMNA	12	18	NC
HMCN1	1.08	0.00292	0.182	0.345	7.3	18.7	4.56e-05	2.53	LV	CELLTYPE	control_LMNA	12	18	NC
PLEKHH2	1.08	0.0499	0.0522	0.12	5.84	9.53	0.00282	1.3	LV	CELLTYPE	control_LMNA	12	18	NC
TMEM50B	1.08	0.00151	0.174	0.392	7.3	20.9	1.84e-05	2.82	LV	CELLTYPE	control_LMNA	12	18	NC
LMOD1	1.07	0.0351	0.0559	0.136	5.91	10.8	0.00157	1.45	LV	CELLTYPE	control_LMNA	12	18	NC
NEGR1	1.07	0.00342	3.76	8.21	11.5	18.2	5.66e-05	2.47	LV	CELLTYPE	control_LMNA	12	18	NC
RBMS3	1.07	0.00036	0.49	1.11	8.67	26.4	2.14e-06	3.44	LV	CELLTYPE	control_LMNA	12	18	NC
RPGR	1.07	0.00305	0.172	0.407	7.35	18.6	4.89e-05	2.52	LV	CELLTYPE	control_LMNA	12	18	NC
GHR	1.06	0.0024	0.169	0.385	7.19	19.4	3.52e-05	2.62	LV	CELLTYPE	control_LMNA	12	18	NC
SPRED2	1.06	0.00036	0.196	0.423	7.44	26.4	2.09e-06	3.44	LV	CELLTYPE	control_LMNA	12	18	NC
TTC39B	1.06	0.0153	0.0723	0.155	6.25	13.4	0.000458	1.81	LV	CELLTYPE	control_LMNA	12	18	NC
AC092683.1	1.05	0.00665	0.0793	0.183	6.38	16.1	0.000142	2.18	LV	CELLTYPE	control_LMNA	12	18	NC
IP6K3	1.05	0.0391	0.0863	0.194	6.46	10.4	0.00188	1.41	LV	CELLTYPE	control_LMNA	12	18	NC
MOB3B	1.05	0.0383	0.0644	0.131	6.1	10.4	0.00183	1.42	LV	CELLTYPE	control_LMNA	12	18	NC
CDADC1	1.04	0.0086	0.0547	0.135	5.93	15.3	0.000197	2.07	LV	CELLTYPE	control_LMNA	12	18	NC
CNTFR	1.04	0.0329	0.0463	0.136	5.84	11	0.00142	1.48	LV	CELLTYPE	control_LMNA	12	18	NC
CNTN4	1.04	0.00473	0.259	0.577	7.77	17.1	9.06e-05	2.33	LV	CELLTYPE	control_LMNA	12	18	NC
EFR3A	1.04	0.000337	0.139	0.296	6.94	26.8	1.82e-06	3.47	LV	CELLTYPE	control_LMNA	12	18	NC
FP671120.1	1.04	0.0259	0.159	0.437	7.13	11.8	0.000979	1.59	LV	CELLTYPE	control_LMNA	12	18	NC
GEMIN8	1.04	0.0391	0.0531	0.126	5.93	10.4	0.00188	1.41	LV	CELLTYPE	control_LMNA	12	18	NC
GRIK2	1.04	0.0127	0.823	2.47	9.45	14	0.000349	1.9	LV	CELLTYPE	control_LMNA	12	18	NC
SLC22A23	1.04	0.00202	0.306	0.637	8.01	20	2.72e-05	2.69	LV	CELLTYPE	control_LMNA	12	18	NC
CARMIL1	1.03	0.0121	0.195	0.415	7.39	14.2	0.00032	1.92	LV	CELLTYPE	control_LMNA	12	18	NC
HACE1	1.03	0.00843	0.0657	0.168	6.17	15.4	0.000192	2.07	LV	CELLTYPE	control_LMNA	12	18	NC
LRRC1	1.03	0.00144	0.179	0.462	7.32	21.2	1.66e-05	2.84	LV	CELLTYPE	control_LMNA	12	18	NC
RAB8B	1.03	0.00278	0.116	0.271	6.75	18.9	4.3e-05	2.56	LV	CELLTYPE	control_LMNA	12	18	NC
SUCLG2-AS1	1.03	0.00488	0.0986	0.214	6.6	17	9.53e-05	2.31	LV	CELLTYPE	control_LMNA	12	18	NC
APOLD1	1.02	0.0368	0.06	0.102	5.87	10.6	0.00171	1.43	LV	CELLTYPE	control_LMNA	12	18	NC
COL4A3	1.02	0.0444	0.143	0.302	7.03	9.96	0.0023	1.35	LV	CELLTYPE	control_LMNA	12	18	NC
C1orf21	1.01	0.00169	0.806	1.92	9.36	20.5	2.17e-05	2.77	LV	CELLTYPE	control_LMNA	12	18	NC
PIK3CA	1.01	0.00193	0.131	0.318	6.92	20.1	2.56e-05	2.71	LV	CELLTYPE	control_LMNA	12	18	NC
PLCE1	1.01	0.00118	0.652	1.37	9	21.9	1.23e-05	2.93	LV	CELLTYPE	control_LMNA	12	18	NC
CYP7B1	1	0.000935	0.317	0.799	8.06	22.6	9.3e-06	3.03	LV	CELLTYPE	control_LMNA	12	18	NC
YPEL1	1	0.0166	0.0668	0.124	5.91	13.2	0.000509	1.78	LV	CELLTYPE	control_LMNA	12	18	NC
ULK2	0.996	0.00464	0.105	0.249	6.64	17.2	8.72e-05	2.33	LV	CELLTYPE	control_LMNA	12	18	NC
ELMO1	0.994	0.00271	0.877	1.88	9.42	19	4.15e-05	2.57	LV	CELLTYPE	control_LMNA	12	18	NC
AL357153.2	0.992	0.0304	0.0532	0.121	5.84	11.2	0.00126	1.52	LV	CELLTYPE	control_LMNA	12	18	NC
KLF7	0.991	0.00418	0.205	0.48	7.46	17.6	7.52e-05	2.38	LV	CELLTYPE	control_LMNA	12	18	NC
XPC	0.991	0.00411	0.0889	0.178	6.46	17.6	7.38e-05	2.39	LV	CELLTYPE	control_LMNA	12	18	NC
C3orf70	0.988	0.00356	0.119	0.286	6.75	18.1	5.97e-05	2.45	LV	CELLTYPE	control_LMNA	12	18	NC
PLCB1	0.986	0.00205	1.55	3	10.2	19.9	2.77e-05	2.69	LV	CELLTYPE	control_LMNA	12	18	NC
GLIS3	0.985	0.00635	0.601	1.23	8.88	16.3	0.00013	2.2	LV	CELLTYPE	control_LMNA	12	18	NC
MYO15B	0.983	0.00969	0.0628	0.152	6.06	15	0.000232	2.01	LV	CELLTYPE	control_LMNA	12	18	NC
FGF14	0.982	0.036	0.144	0.3	6.97	10.7	0.00163	1.44	LV	CELLTYPE	control_LMNA	12	18	NC
DDAH1	0.981	0.0448	0.0874	0.204	6.4	9.92	0.00235	1.35	LV	CELLTYPE	control_LMNA	12	18	NC
DOCK1	0.978	0.000631	0.368	0.731	8.14	24	5.29e-06	3.2	LV	CELLTYPE	control_LMNA	12	18	NC
PRICKLE2	0.978	0.00971	0.16	0.376	7.17	14.9	0.000234	2.01	LV	CELLTYPE	control_LMNA	12	18	NC
EGFR	0.964	0.0447	0.236	0.472	7.6	9.93	0.00234	1.35	LV	CELLTYPE	control_LMNA	12	18	NC
PDZD2	0.964	0.00234	0.796	1.76	9.3	19.5	3.38e-05	2.63	LV	CELLTYPE	control_LMNA	12	18	NC
PLXNA2	0.962	0.0411	0.0543	0.104	5.89	10.2	0.00205	1.39	LV	CELLTYPE	control_LMNA	12	18	NC
PCOLCE2	0.961	0.0298	0.0889	0.16	6.38	11.3	0.00122	1.53	LV	CELLTYPE	control_LMNA	12	18	NC
ARL15	0.959	0.00224	0.626	1.32	8.95	19.6	3.14e-05	2.65	LV	CELLTYPE	control_LMNA	12	18	NC
HEG1	0.958	0.035	0.0971	0.163	6.35	10.8	0.00156	1.46	LV	CELLTYPE	control_LMNA	12	18	NC
JAK1	0.955	0.00252	0.17	0.334	7.16	19.2	3.81e-05	2.6	LV	CELLTYPE	control_LMNA	12	18	NC
USP53	0.952	0.0151	0.746	1.5	9.22	13.5	0.000442	1.82	LV	CELLTYPE	control_LMNA	12	18	NC
KIF13B	0.95	0.0031	0.288	0.589	7.87	18.5	4.98e-05	2.51	LV	CELLTYPE	control_LMNA	12	18	NC
BACH2	0.947	0.00463	0.718	1.57	9.14	17.2	8.65e-05	2.33	LV	CELLTYPE	control_LMNA	12	18	NC
CMIP	0.947	0.0134	0.11	0.235	6.67	13.9	0.000376	1.87	LV	CELLTYPE	control_LMNA	12	18	NC
NPIPB5	0.945	0.0113	0.0957	0.202	6.52	14.5	0.000289	1.95	LV	CELLTYPE	control_LMNA	12	18	NC
PPM1B	0.944	0.00346	0.275	0.589	7.88	18.2	5.74e-05	2.46	LV	CELLTYPE	control_LMNA	12	18	NC
IRS2	0.943	0.00459	0.184	0.449	7.37	17.3	8.48e-05	2.34	LV	CELLTYPE	control_LMNA	12	18	NC
POC1B	0.94	0.0247	0.0718	0.166	6.25	11.9	0.000908	1.61	LV	CELLTYPE	control_LMNA	12	18	NC
COL4A1	0.938	0.00207	0.565	1.05	8.74	19.9	2.83e-05	2.68	LV	CELLTYPE	control_LMNA	12	18	NC
IFT122	0.938	0.0256	0.0947	0.21	6.55	11.8	0.000962	1.59	LV	CELLTYPE	control_LMNA	12	18	NC
HEPH	0.935	0.013	0.0823	0.157	6.33	14	0.000358	1.89	LV	CELLTYPE	control_LMNA	12	18	NC
NKAIN3	0.934	0.00294	0.92	2.08	9.52	18.7	4.64e-05	2.53	LV	CELLTYPE	control_LMNA	12	18	NC
CCDC7	0.933	0.00367	0.164	0.293	7.07	18	6.2e-05	2.44	LV	CELLTYPE	control_LMNA	12	18	NC
PLCH1	0.931	0.00795	0.133	0.326	6.97	15.6	0.000177	2.1	LV	CELLTYPE	control_LMNA	12	18	NC
EPG5	0.929	0.0151	0.0686	0.126	5.97	13.5	0.000448	1.82	LV	CELLTYPE	control_LMNA	12	18	NC
MGMT	0.923	0.00763	0.103	0.206	6.63	15.7	0.000167	2.12	LV	CELLTYPE	control_LMNA	12	18	NC
FGD4	0.916	0.00635	0.432	0.909	8.48	16.3	0.000131	2.2	LV	CELLTYPE	control_LMNA	12	18	NC
SLC35F1	0.916	0.00327	1.58	3.51	10.3	18.4	5.36e-05	2.49	LV	CELLTYPE	control_LMNA	12	18	NC
PLXND1	0.913	0.0367	0.133	0.265	6.85	10.6	0.00171	1.43	LV	CELLTYPE	control_LMNA	12	18	NC
TRABD2B	0.912	0.0188	0.56	1.12	8.74	12.8	0.00061	1.72	LV	CELLTYPE	control_LMNA	12	18	NC
CNTRL	0.908	0.00674	0.163	0.393	7.24	16	0.000145	2.17	LV	CELLTYPE	control_LMNA	12	18	NC
AKT3	0.906	0.00143	1.24	2.37	9.83	21.3	1.6e-05	2.85	LV	CELLTYPE	control_LMNA	12	18	NC
MAMDC2	0.902	0.0121	0.396	0.82	8.39	14.2	0.000322	1.92	LV	CELLTYPE	control_LMNA	12	18	NC
TRIO	0.902	0.00234	0.636	1.31	8.89	19.4	3.4e-05	2.63	LV	CELLTYPE	control_LMNA	12	18	NC
ADRA1B	0.894	0.047	0.101	0.182	6.52	9.75	0.00255	1.33	LV	CELLTYPE	control_LMNA	12	18	NC
RORA	0.892	0.00843	1.13	2.14	9.66	15.4	0.000191	2.07	LV	CELLTYPE	control_LMNA	12	18	NC
KIAA1109	0.891	0.0025	0.242	0.481	7.59	19.2	3.74e-05	2.6	LV	CELLTYPE	control_LMNA	12	18	NC
PACSIN2	0.89	0.00477	0.164	0.297	7.13	17.1	9.2e-05	2.32	LV	CELLTYPE	control_LMNA	12	18	NC
AC097534.2	0.889	0.0437	0.0552	0.115	5.81	10	0.00224	1.36	LV	CELLTYPE	control_LMNA	12	18	NC
NCAM1	0.888	0.00515	1.72	3.53	10.3	16.9	0.000101	2.29	LV	CELLTYPE	control_LMNA	12	18	NC
PQLC1	0.884	0.0317	0.0714	0.151	6.19	11.1	0.00135	1.5	LV	CELLTYPE	control_LMNA	12	18	NC
THSD7A	0.879	0.0255	0.0972	0.194	6.45	11.8	0.000955	1.59	LV	CELLTYPE	control_LMNA	12	18	NC
LIMA1	0.878	0.00401	0.307	0.577	7.87	17.7	6.98e-05	2.4	LV	CELLTYPE	control_LMNA	12	18	NC
SLC16A12	0.878	0.0229	0.217	0.431	7.51	12.2	0.000809	1.64	LV	CELLTYPE	control_LMNA	12	18	NC
DPY19L3	0.877	0.0064	0.155	0.323	7.1	16.2	0.000134	2.19	LV	CELLTYPE	control_LMNA	12	18	NC
SPRY4-AS1	0.876	0.045	0.0741	0.119	6.06	9.91	0.00236	1.35	LV	CELLTYPE	control_LMNA	12	18	NC
ZDHHC21	0.876	0.00635	0.116	0.22	6.65	16.3	0.000131	2.2	LV	CELLTYPE	control_LMNA	12	18	NC
PLEKHG1	0.868	0.0102	0.447	0.837	8.38	14.8	0.000249	1.99	LV	CELLTYPE	control_LMNA	12	18	NC
TFDP2	0.868	0.00705	0.3	0.6	7.82	15.9	0.000153	2.15	LV	CELLTYPE	control_LMNA	12	18	NC
MAML3	0.865	0.00173	0.466	0.883	8.52	20.5	2.23e-05	2.76	LV	CELLTYPE	control_LMNA	12	18	NC
NFATC2	0.862	0.0386	0.232	0.452	7.6	10.4	0.00184	1.41	LV	CELLTYPE	control_LMNA	12	18	NC
MYO1D	0.861	0.0161	0.134	0.237	6.84	13.3	0.00049	1.79	LV	CELLTYPE	control_LMNA	12	18	NC
PTPDC1	0.861	0.0154	0.164	0.308	7.12	13.4	0.000462	1.81	LV	CELLTYPE	control_LMNA	12	18	NC
ADAMTS9-AS2	0.86	0.00641	0.578	1.2	8.76	16.2	0.000135	2.19	LV	CELLTYPE	control_LMNA	12	18	NC
SMARCA1	0.86	0.0332	0.0629	0.128	5.94	10.9	0.00145	1.48	LV	CELLTYPE	control_LMNA	12	18	NC
KCTD3	0.859	0.0177	0.232	0.453	7.54	13	0.000558	1.75	LV	CELLTYPE	control_LMNA	12	18	NC
P3H2	0.857	0.0475	0.179	0.399	7.26	9.71	0.0026	1.32	LV	CELLTYPE	control_LMNA	12	18	NC
SHROOM4	0.856	0.0198	0.169	0.276	7.03	12.7	0.000652	1.7	LV	CELLTYPE	control_LMNA	12	18	NC
CAB39L	0.851	0.00396	0.495	0.97	8.6	17.8	6.81e-05	2.4	LV	CELLTYPE	control_LMNA	12	18	NC
CCDC102B	0.847	0.0269	0.107	0.174	6.47	11.6	0.00104	1.57	LV	CELLTYPE	control_LMNA	12	18	NC
NOX4	0.846	0.0262	0.271	0.533	7.72	11.7	0.000999	1.58	LV	CELLTYPE	control_LMNA	12	18	NC
CLASP1	0.844	0.00141	0.416	0.793	8.29	21.3	1.56e-05	2.85	LV	CELLTYPE	control_LMNA	12	18	NC
LRRK2	0.844	0.0121	0.115	0.223	6.67	14.2	0.000324	1.92	LV	CELLTYPE	control_LMNA	12	18	NC
BCR	0.841	0.036	0.157	0.286	7.11	10.7	0.00164	1.44	LV	CELLTYPE	control_LMNA	12	18	NC
GABBR1	0.841	0.0286	0.0992	0.192	6.5	11.5	0.00114	1.54	LV	CELLTYPE	control_LMNA	12	18	NC
RAB11FIP3	0.84	0.0302	0.0856	0.181	6.4	11.2	0.00125	1.52	LV	CELLTYPE	control_LMNA	12	18	NC
ELF1	0.834	0.00593	0.418	0.763	8.3	16.5	0.000118	2.23	LV	CELLTYPE	control_LMNA	12	18	NC
ARHGEF26	0.831	0.0255	0.422	0.903	8.38	11.8	0.000959	1.59	LV	CELLTYPE	control_LMNA	12	18	NC
IRAK3	0.831	0.0258	0.192	0.324	7.27	11.8	0.000974	1.59	LV	CELLTYPE	control_LMNA	12	18	NC
NRXN1	0.831	0.0398	10.5	21.6	12.9	10.3	0.00195	1.4	LV	CELLTYPE	control_LMNA	12	18	NC
SLC22A15	0.829	0.0374	0.0927	0.153	6.27	10.5	0.00175	1.43	LV	CELLTYPE	control_LMNA	12	18	NC
PHF12	0.827	0.0494	0.0564	0.104	5.83	9.57	0.00277	1.31	LV	CELLTYPE	control_LMNA	12	18	NC
ELN	0.822	0.0374	0.415	0.754	8.38	10.5	0.00176	1.43	LV	CELLTYPE	control_LMNA	12	18	NC
LONRF1	0.822	0.018	0.192	0.446	7.42	12.9	0.000575	1.75	LV	CELLTYPE	control_LMNA	12	18	NC
CHST9	0.821	0.0173	0.223	0.441	7.51	13.1	0.000542	1.76	LV	CELLTYPE	control_LMNA	12	18	NC
CASD1	0.819	0.0151	0.0969	0.189	6.44	13.5	0.000443	1.82	LV	CELLTYPE	control_LMNA	12	18	NC
BBS2	0.816	0.0139	0.173	0.365	7.26	13.8	0.000393	1.86	LV	CELLTYPE	control_LMNA	12	18	NC
LMF1	0.815	0.0365	0.0609	0.14	5.98	10.6	0.00168	1.44	LV	CELLTYPE	control_LMNA	12	18	NC
XKR6	0.815	0.0167	0.231	0.502	7.58	13.2	0.000516	1.78	LV	CELLTYPE	control_LMNA	12	18	NC
TSC22D3	0.81	0.0472	0.201	0.419	7.45	9.73	0.00257	1.33	LV	CELLTYPE	control_LMNA	12	18	NC
C9orf84	0.808	0.0365	0.123	0.211	6.74	10.6	0.00168	1.44	LV	CELLTYPE	control_LMNA	12	18	NC
DOCK9	0.805	0.0265	0.152	0.269	6.97	11.7	0.00102	1.58	LV	CELLTYPE	control_LMNA	12	18	NC
PLSCR4	0.805	0.0113	0.513	0.952	8.54	14.4	0.000294	1.95	LV	CELLTYPE	control_LMNA	12	18	NC
TRAF3IP2-AS1	0.805	0.0064	0.215	0.418	7.41	16.2	0.000135	2.19	LV	CELLTYPE	control_LMNA	12	18	NC
ZNF652	0.803	0.0131	0.309	0.593	7.91	13.9	0.000364	1.88	LV	CELLTYPE	control_LMNA	12	18	NC
APBB2	0.798	0.012	0.585	1.05	8.78	14.2	0.000318	1.92	LV	CELLTYPE	control_LMNA	12	18	NC
ABCD3	0.796	0.00968	0.298	0.571	7.87	15	0.000231	2.01	LV	CELLTYPE	control_LMNA	12	18	NC
DYNC2LI1	0.795	0.0475	0.0846	0.156	6.28	9.7	0.0026	1.32	LV	CELLTYPE	control_LMNA	12	18	NC
NEDD4	0.795	0.0497	0.134	0.254	6.72	9.55	0.0028	1.3	LV	CELLTYPE	control_LMNA	12	18	NC
RFX3	0.795	0.00912	0.251	0.478	7.63	15.2	0.000213	2.04	LV	CELLTYPE	control_LMNA	12	18	NC
FIGN	0.793	0.0132	1.22	2.57	9.8	13.9	0.000369	1.88	LV	CELLTYPE	control_LMNA	12	18	NC
HIP1	0.792	0.0113	0.409	0.808	8.33	14.4	0.000292	1.95	LV	CELLTYPE	control_LMNA	12	18	NC
UBA6-AS1	0.792	0.0493	0.161	0.317	6.99	9.59	0.00275	1.31	LV	CELLTYPE	control_LMNA	12	18	NC
PCMTD2	0.79	0.0298	0.0982	0.163	6.35	11.3	0.00122	1.53	LV	CELLTYPE	control_LMNA	12	18	NC
COL4A2	0.789	0.0111	0.902	1.61	9.34	14.6	0.000277	1.96	LV	CELLTYPE	control_LMNA	12	18	NC
GALNT10	0.789	0.0358	0.146	0.256	6.93	10.7	0.00161	1.45	LV	CELLTYPE	control_LMNA	12	18	NC
NAALADL2	0.789	0.00256	0.921	1.64	9.35	19.1	3.9e-05	2.59	LV	CELLTYPE	control_LMNA	12	18	NC
RPTOR	0.789	0.0243	0.139	0.28	6.92	12	0.000886	1.61	LV	CELLTYPE	control_LMNA	12	18	NC
BCL2	0.788	0.0176	1.54	2.74	10.1	13	0.000555	1.75	LV	CELLTYPE	control_LMNA	12	18	NC
HIVEP3	0.784	0.0375	0.29	0.55	7.83	10.5	0.00177	1.43	LV	CELLTYPE	control_LMNA	12	18	NC
CORO2B	0.783	0.0288	0.157	0.274	7.05	11.4	0.00116	1.54	LV	CELLTYPE	control_LMNA	12	18	NC
ATG2B	0.779	0.05	0.0941	0.18	6.44	9.53	0.00283	1.3	LV	CELLTYPE	control_LMNA	12	18	NC
MED13L	0.779	0.00275	1.01	1.84	9.48	18.9	4.23e-05	2.56	LV	CELLTYPE	control_LMNA	12	18	NC
TANC2	0.777	0.0247	0.205	0.444	7.4	11.9	0.00091	1.61	LV	CELLTYPE	control_LMNA	12	18	NC
KCTD1	0.774	0.012	0.348	0.68	8.04	14.2	0.000318	1.92	LV	CELLTYPE	control_LMNA	12	18	NC
FLG-AS1	0.771	0.048	0.108	0.226	6.52	9.67	0.00265	1.32	LV	CELLTYPE	control_LMNA	12	18	NC
ATP11C	0.768	0.0421	0.0854	0.184	6.22	10.1	0.00213	1.38	LV	CELLTYPE	control_LMNA	12	18	NC
AP1S2	0.767	0.0106	0.398	0.754	8.22	14.7	0.000259	1.98	LV	CELLTYPE	control_LMNA	12	18	NC
PAG1	0.766	0.0286	0.136	0.293	6.82	11.5	0.00114	1.54	LV	CELLTYPE	control_LMNA	12	18	NC
TBC1D32	0.766	0.0345	0.0985	0.181	6.39	10.8	0.00153	1.46	LV	CELLTYPE	control_LMNA	12	18	NC
ZNF516	0.765	0.0306	0.121	0.256	6.7	11.2	0.00128	1.51	LV	CELLTYPE	control_LMNA	12	18	NC
ANK3	0.764	0.0218	3.67	7	11.3	12.3	0.000753	1.66	LV	CELLTYPE	control_LMNA	12	18	NC
CLMN	0.763	0.0298	0.457	0.877	8.46	11.3	0.00122	1.53	LV	CELLTYPE	control_LMNA	12	18	NC
DMTF1	0.762	0.0285	0.168	0.287	7.06	11.5	0.00113	1.54	LV	CELLTYPE	control_LMNA	12	18	NC
FOXO1	0.76	0.0232	1.92	3.65	10.5	12.1	0.000832	1.64	LV	CELLTYPE	control_LMNA	12	18	NC
AF117829.1	0.759	0.0218	0.203	0.366	7.32	12.3	0.000753	1.66	LV	CELLTYPE	control_LMNA	12	18	NC
MAN2A1	0.759	0.0191	0.178	0.302	7.11	12.8	0.000622	1.72	LV	CELLTYPE	control_LMNA	12	18	NC
CHD7	0.756	0.0119	0.26	0.492	7.63	14.3	0.000313	1.92	LV	CELLTYPE	control_LMNA	12	18	NC
MBOAT2	0.754	0.0173	0.249	0.496	7.65	13.1	0.00054	1.76	LV	CELLTYPE	control_LMNA	12	18	NC
PARD3	0.754	0.0112	0.87	1.6	9.33	14.5	0.000286	1.95	LV	CELLTYPE	control_LMNA	12	18	NC
TSC22D2	0.754	0.0376	0.133	0.234	6.79	10.5	0.00178	1.43	LV	CELLTYPE	control_LMNA	12	18	NC
CASC15	0.753	0.0332	0.601	1.14	8.79	10.9	0.00144	1.48	LV	CELLTYPE	control_LMNA	12	18	NC
PTPRG	0.753	0.0447	1.13	1.96	9.65	9.93	0.00234	1.35	LV	CELLTYPE	control_LMNA	12	18	NC
PTPRJ	0.752	0.0116	0.887	1.52	9.3	14.4	0.000301	1.94	LV	CELLTYPE	control_LMNA	12	18	NC
YLPM1	0.751	0.0131	0.161	0.292	7.03	13.9	0.000365	1.88	LV	CELLTYPE	control_LMNA	12	18	NC
SH3BGRL	0.743	0.0494	0.0983	0.201	6.53	9.57	0.00277	1.31	LV	CELLTYPE	control_LMNA	12	18	NC
SCN7A	0.742	0.0355	3.34	6.05	11.2	10.7	0.0016	1.45	LV	CELLTYPE	control_LMNA	12	18	NC
AL445472.1	0.74	0.0332	0.116	0.218	6.61	10.9	0.00144	1.48	LV	CELLTYPE	control_LMNA	12	18	NC
ZFYVE28	0.734	0.0299	0.138	0.25	6.73	11.3	0.00124	1.52	LV	CELLTYPE	control_LMNA	12	18	NC
LRMDA	0.731	0.0247	0.935	1.6	9.32	11.9	0.000908	1.61	LV	CELLTYPE	control_LMNA	12	18	NC
WDFY3	0.731	0.0146	0.424	0.763	8.25	13.6	0.000424	1.83	LV	CELLTYPE	control_LMNA	12	18	NC
LENG8	0.726	0.0281	0.223	0.394	7.42	11.5	0.0011	1.55	LV	CELLTYPE	control_LMNA	12	18	NC
TNS3	0.726	0.0333	0.163	0.279	6.99	10.9	0.00146	1.48	LV	CELLTYPE	control_LMNA	12	18	NC
ZNF704	0.725	0.0104	0.394	0.669	8.12	14.7	0.000254	1.98	LV	CELLTYPE	control_LMNA	12	18	NC
APCDD1	0.721	0.0485	0.4	0.709	8.23	9.64	0.00269	1.31	LV	CELLTYPE	control_LMNA	12	18	NC
PRIMPOL	0.721	0.0468	0.102	0.187	6.41	9.77	0.00252	1.33	LV	CELLTYPE	control_LMNA	12	18	NC
HLCS	0.719	0.0306	0.179	0.346	7.17	11.2	0.00128	1.51	LV	CELLTYPE	control_LMNA	12	18	NC
TEAD1	0.719	0.00995	0.647	1.17	8.85	14.9	0.000241	2	LV	CELLTYPE	control_LMNA	12	18	NC
XPO1	0.719	0.0233	0.148	0.288	6.93	12.1	0.00084	1.63	LV	CELLTYPE	control_LMNA	12	18	NC
PTPN14	0.718	0.0161	0.191	0.34	7.21	13.3	0.000492	1.79	LV	CELLTYPE	control_LMNA	12	18	NC
PTPN21	0.717	0.0405	0.138	0.231	6.79	10.3	0.002	1.39	LV	CELLTYPE	control_LMNA	12	18	NC
TACC1	0.715	0.0241	0.49	0.807	8.51	12	0.000875	1.62	LV	CELLTYPE	control_LMNA	12	18	NC
ANKRD36	0.711	0.0109	0.224	0.388	7.42	14.6	0.000271	1.96	LV	CELLTYPE	control_LMNA	12	18	NC
ANKRD36C	0.711	0.0485	0.156	0.265	6.93	9.63	0.00269	1.31	LV	CELLTYPE	control_LMNA	12	18	NC
ZCCHC7	0.71	0.0292	0.517	0.882	8.52	11.4	0.00118	1.53	LV	CELLTYPE	control_LMNA	12	18	NC
COL21A1	0.708	0.0205	0.532	1.03	8.6	12.5	0.000686	1.69	LV	CELLTYPE	control_LMNA	12	18	NC
FOXO3	0.705	0.0281	0.655	1.22	8.9	11.5	0.0011	1.55	LV	CELLTYPE	control_LMNA	12	18	NC
CTBP2	0.703	0.0337	0.248	0.452	7.55	10.9	0.00149	1.47	LV	CELLTYPE	control_LMNA	12	18	NC
MYCBP2	0.702	0.0177	0.342	0.611	7.95	13	0.000561	1.75	LV	CELLTYPE	control_LMNA	12	18	NC
SFXN5	0.7	0.0442	0.146	0.246	6.8	9.98	0.00228	1.35	LV	CELLTYPE	control_LMNA	12	18	NC
RPS6KC1	0.699	0.0223	0.207	0.396	7.33	12.3	0.000776	1.65	LV	CELLTYPE	control_LMNA	12	18	NC
RFTN2	0.694	0.0353	0.269	0.462	7.63	10.7	0.00158	1.45	LV	CELLTYPE	control_LMNA	12	18	NC
AHNAK	0.693	0.0428	0.289	0.528	7.78	10.1	0.00218	1.37	LV	CELLTYPE	control_LMNA	12	18	NC
C2CD5	0.691	0.0332	0.128	0.252	6.74	10.9	0.00146	1.48	LV	CELLTYPE	control_LMNA	12	18	NC
GNAS	0.687	0.0337	0.312	0.456	7.78	10.9	0.00149	1.47	LV	CELLTYPE	control_LMNA	12	18	NC
MAPK1	0.682	0.0398	0.255	0.421	7.63	10.3	0.00195	1.4	LV	CELLTYPE	control_LMNA	12	18	NC
EHBP1	0.681	0.0374	2.25	3.98	10.6	10.5	0.00175	1.43	LV	CELLTYPE	control_LMNA	12	18	NC
TTC39C	0.681	0.0209	0.221	0.378	7.4	12.5	0.000707	1.68	LV	CELLTYPE	control_LMNA	12	18	NC
ARAP2	0.673	0.0288	0.312	0.58	7.92	11.4	0.00115	1.54	LV	CELLTYPE	control_LMNA	12	18	NC
CRADD	0.673	0.0306	0.654	1.07	8.81	11.2	0.00128	1.51	LV	CELLTYPE	control_LMNA	12	18	NC
PTBP2	0.672	0.0222	0.573	0.974	8.71	12.3	0.000771	1.65	LV	CELLTYPE	control_LMNA	12	18	NC
ELP4	0.671	0.036	0.195	0.331	7.14	10.7	0.00164	1.44	LV	CELLTYPE	control_LMNA	12	18	NC
RBMS1	0.671	0.0269	1.22	1.98	9.65	11.6	0.00104	1.57	LV	CELLTYPE	control_LMNA	12	18	NC
ARHGAP31	0.669	0.0286	0.514	0.929	8.55	11.5	0.00114	1.54	LV	CELLTYPE	control_LMNA	12	18	NC
KIAA1217	0.669	0.0366	2.12	3.87	10.6	10.6	0.00169	1.44	LV	CELLTYPE	control_LMNA	12	18	NC
GLI3	0.664	0.0441	0.398	0.656	8.15	9.99	0.00227	1.36	LV	CELLTYPE	control_LMNA	12	18	NC
RUFY3	0.66	0.0402	0.256	0.399	7.55	10.3	0.00198	1.4	LV	CELLTYPE	control_LMNA	12	18	NC
RBPMS	0.656	0.0181	0.824	1.35	9.15	12.9	0.000581	1.74	LV	CELLTYPE	control_LMNA	12	18	NC
FER	0.654	0.0266	0.544	1.02	8.6	11.7	0.00102	1.58	LV	CELLTYPE	control_LMNA	12	18	NC
CHD6	0.653	0.0404	0.239	0.445	7.53	10.3	0.00199	1.39	LV	CELLTYPE	control_LMNA	12	18	NC
PHF14	0.648	0.0321	0.344	0.589	8	11.1	0.00136	1.49	LV	CELLTYPE	control_LMNA	12	18	NC
ANKRD11	0.647	0.0368	0.374	0.632	8.07	10.6	0.00171	1.43	LV	CELLTYPE	control_LMNA	12	18	NC
PTK2	0.641	0.0238	0.967	1.57	9.37	12	0.000861	1.62	LV	CELLTYPE	control_LMNA	12	18	NC
DIP2C	0.627	0.0463	0.726	1.21	8.98	9.8	0.00248	1.33	LV	CELLTYPE	control_LMNA	12	18	NC
PHLDB1	0.616	0.0374	0.598	0.965	8.71	10.5	0.00174	1.43	LV	CELLTYPE	control_LMNA	12	18	NC
PIP4K2A	0.61	0.0468	0.568	0.938	8.62	9.76	0.00253	1.33	LV	CELLTYPE	control_LMNA	12	18	NC
BDP1	0.609	0.0485	0.194	0.309	7.19	9.64	0.00269	1.31	LV	CELLTYPE	control_LMNA	12	18	NC
FNDC3A	0.607	0.0398	0.452	0.728	8.29	10.3	0.00195	1.4	LV	CELLTYPE	control_LMNA	12	18	NC
BABAM2	0.605	0.0393	0.311	0.541	7.89	10.4	0.00189	1.41	LV	CELLTYPE	control_LMNA	12	18	NC
NCOA2	0.604	0.029	0.548	0.926	8.56	11.4	0.00117	1.54	LV	CELLTYPE	control_LMNA	12	18	NC
SENP7	0.603	0.0374	0.226	0.359	7.34	10.5	0.00176	1.43	LV	CELLTYPE	control_LMNA	12	18	NC
ARGLU1	0.6	0.048	0.522	0.767	8.44	9.67	0.00264	1.32	LV	CELLTYPE	control_LMNA	12	18	NC
PKN2	0.585	0.0476	0.385	0.635	8.11	9.7	0.00261	1.32	LV	CELLTYPE	control_LMNA	12	18	NC
OSBPL9	0.57	0.0446	0.476	0.706	8.34	9.94	0.00233	1.35	LV	CELLTYPE	control_LMNA	12	18	NC
TCF12	0.569	0.0421	0.738	1.17	8.93	10.1	0.00214	1.38	LV	CELLTYPE	control_LMNA	12	18	NC
MKLN1	0.566	0.0458	0.882	1.5	9.27	9.84	0.00244	1.34	LV	CELLTYPE	control_LMNA	12	18	NC

## Sheet: PKP2_control
Gene	logFC	FDR	mean_exp_control	mean_exp_genotype	logCPM	F	PValue	FDR_plot	Region	annotation_level	comparison	Observations_genotype	Observations_reference	cell_state
CCL4	3.84	0.000481	0.00347	0.015	3.75	27.2	1.91e-06	3.32	LV	CELLTYPE	control_PKP2	6	18	NC
PHYHIPL	2.81	1.15e-05	0.0197	0.127	5.34	42.8	7.77e-09	4.94	LV	CELLTYPE	control_PKP2	6	18	NC
KANSL1-AS1	2.69	0.00715	0.00192	0.0215	3.96	17.2	8.94e-05	2.15	LV	CELLTYPE	control_PKP2	6	18	NC
SEZ6L	2.67	0.00522	0.00118	0.0164	3.9	18.3	5.65e-05	2.28	LV	CELLTYPE	control_PKP2	6	18	NC
AJAP1	2.66	0.000184	0.00613	0.0697	4.72	30.5	4.97e-07	3.74	LV	CELLTYPE	control_PKP2	6	18	NC
LINC02242	2.65	0.00357	0.00162	0.025	4.04	19.6	3.32e-05	2.45	LV	CELLTYPE	control_PKP2	6	18	NC
ZNF730	2.58	0.0104	0.00511	0.0146	3.9	15.9	0.000156	1.98	LV	CELLTYPE	control_PKP2	6	18	NC
AC004870.4	2.49	0.0327	0.00374	0.0173	3.96	12	0.000885	1.49	LV	CELLTYPE	control_PKP2	6	18	NC
AL139158.2	2.47	0.000551	0.00667	0.0611	4.72	26.4	2.28e-06	3.26	LV	CELLTYPE	control_PKP2	6	18	NC
AL807752.6	2.46	0.0145	0.00189	0.0175	3.91	14.8	0.000252	1.84	LV	CELLTYPE	control_PKP2	6	18	NC
ANLN	2.42	0.00773	0.0093	0.031	4.22	17	9.98e-05	2.11	LV	CELLTYPE	control_PKP2	6	18	NC
ASIC1	2.37	0.0153	0.00159	0.0173	3.89	14.7	0.000269	1.82	LV	CELLTYPE	control_PKP2	6	18	NC
HBB	2.37	0.00513	0.00629	0.0419	4.46	18.4	5.47e-05	2.29	LV	CELLTYPE	control_PKP2	6	18	NC
PRKAG2-AS1	2.37	0.0219	0.00847	0.0165	3.97	13.5	0.000463	1.66	LV	CELLTYPE	control_PKP2	6	18	NC
HBA2	2.36	0.0188	0.00218	0.0191	3.96	14	0.000366	1.72	LV	CELLTYPE	control_PKP2	6	18	NC
HS3ST4	2.34	2.34e-06	0.0231	0.156	5.67	51.1	5.9e-10	5.63	LV	CELLTYPE	control_PKP2	6	18	NC
GDPD4	2.3	0.0442	0.0028	0.0209	4.02	10.9	0.00151	1.35	LV	CELLTYPE	control_PKP2	6	18	NC
SAP25	2.22	0.0159	0.00327	0.029	4.14	14.5	0.000288	1.8	LV	CELLTYPE	control_PKP2	6	18	NC
MYO7B	2.21	0.0135	0.0055	0.0304	4.3	15.1	0.000223	1.87	LV	CELLTYPE	control_PKP2	6	18	NC
MRC1	2.18	0.00941	0.00672	0.0364	4.36	16.3	0.000134	2.03	LV	CELLTYPE	control_PKP2	6	18	NC
AL603840.1	2.15	1.15e-05	0.0503	0.191	5.95	43.1	6.95e-09	4.94	LV	CELLTYPE	control_PKP2	6	18	NC
PNMT	2.14	0.00239	0.0155	0.0661	4.88	21.1	1.81e-05	2.62	LV	CELLTYPE	control_PKP2	6	18	NC
C14orf132	2.13	0.00047	0.0134	0.0688	4.85	27	1.8e-06	3.33	LV	CELLTYPE	control_PKP2	6	18	NC
KANK4	2.13	0.0359	0.00351	0.0266	4.07	11.6	0.00106	1.44	LV	CELLTYPE	control_PKP2	6	18	NC
AL161751.1	2.12	0.0269	0.00509	0.0233	4.1	12.7	0.000654	1.57	LV	CELLTYPE	control_PKP2	6	18	NC
AL031599.1	2.07	0.00318	0.0211	0.0901	5.11	20.1	2.67e-05	2.5	LV	CELLTYPE	control_PKP2	6	18	NC
OGFRL1	2.02	3.24e-06	0.52	2.54	9.28	48.1	1.46e-09	5.49	LV	CELLTYPE	control_PKP2	6	18	NC
LAMA3	2	1.56e-05	0.106	0.415	6.96	41.2	1.29e-08	4.81	LV	CELLTYPE	control_PKP2	6	18	NC
PKN2-AS1	2	5.42e-05	0.151	0.427	7.1	35.2	9.45e-08	4.27	LV	CELLTYPE	control_PKP2	6	18	NC
LINC02233	1.92	0.0189	0.0102	0.0452	4.58	14	0.00037	1.72	LV	CELLTYPE	control_PKP2	6	18	NC
SYBU	1.92	4.79e-05	0.0503	0.21	6.1	36	7.19e-08	4.32	LV	CELLTYPE	control_PKP2	6	18	NC
AL513217.1	1.9	0.0135	0.0177	0.0454	4.59	15.1	0.000223	1.87	LV	CELLTYPE	control_PKP2	6	18	NC
SLC35A1	1.9	0.0434	0.00652	0.0222	4.09	11	0.00146	1.36	LV	CELLTYPE	control_PKP2	6	18	NC
IGFBP3	1.87	0.0114	0.0164	0.0544	4.82	15.6	0.000179	1.94	LV	CELLTYPE	control_PKP2	6	18	NC
GPR1	1.86	0.0381	0.00331	0.0211	4.1	11.4	0.00118	1.42	LV	CELLTYPE	control_PKP2	6	18	NC
SLC5A7	1.85	1.76e-05	0.11	0.406	6.94	40.3	1.72e-08	4.75	LV	CELLTYPE	control_PKP2	6	18	NC
TMEM246-AS1	1.82	0.0389	0.00897	0.0347	4.36	11.3	0.00122	1.41	LV	CELLTYPE	control_PKP2	6	18	NC
CASTOR1	1.79	0.0482	0.00562	0.0284	4.26	10.6	0.00174	1.32	LV	CELLTYPE	control_PKP2	6	18	NC
TSC22D3	1.79	5.29e-06	0.201	0.697	7.7	46	2.78e-09	5.28	LV	CELLTYPE	control_PKP2	6	18	NC
AGMO	1.78	0.00209	0.0241	0.0969	5.28	21.5	1.55e-05	2.68	LV	CELLTYPE	control_PKP2	6	18	NC
AL691420.1	1.78	0.0357	0.00943	0.0364	4.45	11.7	0.00104	1.45	LV	CELLTYPE	control_PKP2	6	18	NC
KCNQ5	1.78	0.00676	0.0372	0.148	5.73	17.4	8.19e-05	2.17	LV	CELLTYPE	control_PKP2	6	18	NC
PRKX	1.77	2.34e-06	0.0878	0.371	6.8	50.5	7.02e-10	5.63	LV	CELLTYPE	control_PKP2	6	18	NC
SEC24B-AS1	1.76	0.0189	0.00892	0.0392	4.46	14	0.000372	1.72	LV	CELLTYPE	control_PKP2	6	18	NC
BMP4	1.75	0.0473	0.00661	0.0282	4.32	10.7	0.00167	1.33	LV	CELLTYPE	control_PKP2	6	18	NC
NRG3	1.75	0.00209	0.026	0.102	5.34	21.5	1.56e-05	2.68	LV	CELLTYPE	control_PKP2	6	18	NC
XYLT1	1.74	1.4e-05	0.149	0.524	7.35	41.8	1.05e-08	4.85	LV	CELLTYPE	control_PKP2	6	18	NC
AL355974.2	1.73	0.0219	0.0141	0.0552	4.7	13.5	0.000461	1.66	LV	CELLTYPE	control_PKP2	6	18	NC
NFATC2	1.72	1.32e-06	0.232	0.826	7.9	54.9	1.98e-10	5.88	LV	CELLTYPE	control_PKP2	6	18	NC
TMEM132B	1.71	1.76e-05	0.271	1.02	8.18	40.3	1.74e-08	4.75	LV	CELLTYPE	control_PKP2	6	18	NC
ZFAND5	1.7	1.32e-06	0.154	0.491	7.24	57.2	1.02e-10	5.88	LV	CELLTYPE	control_PKP2	6	18	NC
MELTF-AS1	1.68	0.0314	0.0104	0.0382	4.47	12.2	0.000821	1.5	LV	CELLTYPE	control_PKP2	6	18	NC
FRAS1	1.64	0.00209	0.0389	0.103	5.37	21.6	1.51e-05	2.68	LV	CELLTYPE	control_PKP2	6	18	NC
MMP28	1.64	0.000681	0.0407	0.133	5.66	25.8	2.86e-06	3.17	LV	CELLTYPE	control_PKP2	6	18	NC
FAM135B	1.63	3.81e-05	0.147	0.495	7.27	36.9	5.44e-08	4.42	LV	CELLTYPE	control_PKP2	6	18	NC
TMEM132C	1.62	0.000366	0.0508	0.211	6.2	27.8	1.35e-06	3.44	LV	CELLTYPE	control_PKP2	6	18	NC
CFH	1.61	0.00102	0.0966	0.407	6.93	24.1	5.44e-06	2.99	LV	CELLTYPE	control_PKP2	6	18	NC
NBPF26	1.61	0.00129	0.0309	0.11	5.48	23.1	8.05e-06	2.89	LV	CELLTYPE	control_PKP2	6	18	NC
GABRA2	1.6	0.0377	0.0182	0.0467	4.69	11.5	0.00116	1.42	LV	CELLTYPE	control_PKP2	6	18	NC
PINX1	1.6	0.0343	0.0207	0.0514	4.74	11.8	0.000969	1.46	LV	CELLTYPE	control_PKP2	6	18	NC
TIPARP	1.6	0.00283	0.0375	0.106	5.45	20.6	2.25e-05	2.55	LV	CELLTYPE	control_PKP2	6	18	NC
TP53INP1	1.58	0.00543	0.032	0.0754	5.1	18.2	5.96e-05	2.26	LV	CELLTYPE	control_PKP2	6	18	NC
TTC39B	1.58	0.000134	0.0723	0.256	6.47	31.7	3.31e-07	3.87	LV	CELLTYPE	control_PKP2	6	18	NC
JHY	1.56	2.32e-05	0.111	0.356	6.88	38.5	3.14e-08	4.63	LV	CELLTYPE	control_PKP2	6	18	NC
PHYHD1	1.56	0.000975	0.0691	0.197	6.22	24.4	4.91e-06	3.01	LV	CELLTYPE	control_PKP2	6	18	NC
AC009063.3	1.55	0.0341	0.0153	0.0504	4.71	11.9	0.000951	1.47	LV	CELLTYPE	control_PKP2	6	18	NC
AC106869.1	1.55	0.0132	0.0304	0.0828	5.18	15.2	0.000216	1.88	LV	CELLTYPE	control_PKP2	6	18	NC
PDK4	1.54	0.00323	1.27	2.59	9.84	20.1	2.76e-05	2.49	LV	CELLTYPE	control_PKP2	6	18	NC
RHOB	1.54	0.000164	0.371	0.982	8.25	31	4.19e-07	3.79	LV	CELLTYPE	control_PKP2	6	18	NC
SH3RF3	1.54	2.32e-05	0.573	1.92	9.11	38.6	3.01e-08	4.63	LV	CELLTYPE	control_PKP2	6	18	NC
GPR161	1.53	0.00502	0.0218	0.0781	5.15	18.5	5.19e-05	2.3	LV	CELLTYPE	control_PKP2	6	18	NC
CSGALNACT1	1.52	0.000122	0.275	0.733	7.9	32	2.9e-07	3.91	LV	CELLTYPE	control_PKP2	6	18	NC
MMP17	1.52	0.00302	0.0382	0.116	5.53	20.3	2.51e-05	2.52	LV	CELLTYPE	control_PKP2	6	18	NC
HAND2	1.5	0.000266	0.145	0.421	7.08	29.1	8.39e-07	3.58	LV	CELLTYPE	control_PKP2	6	18	NC
MAP2	1.5	0.000975	0.0838	0.229	6.39	24.4	4.89e-06	3.01	LV	CELLTYPE	control_PKP2	6	18	NC
KIF13B	1.49	1.76e-05	0.288	0.857	8.05	40.1	1.85e-08	4.75	LV	CELLTYPE	control_PKP2	6	18	NC
OLFM1	1.49	0.00862	0.0339	0.099	5.39	16.5	0.000121	2.06	LV	CELLTYPE	control_PKP2	6	18	NC
IKZF2	1.48	0.000107	0.121	0.388	6.98	32.6	2.34e-07	3.97	LV	CELLTYPE	control_PKP2	6	18	NC
AL357153.2	1.47	0.00209	0.0532	0.155	5.88	21.6	1.48e-05	2.68	LV	CELLTYPE	control_PKP2	6	18	NC
SOD3	1.47	0.0341	0.0461	0.0643	5.15	11.9	0.000947	1.47	LV	CELLTYPE	control_PKP2	6	18	NC
CTDSPL	1.45	1.78e-05	0.529	1.56	8.89	39.9	2e-08	4.75	LV	CELLTYPE	control_PKP2	6	18	NC
ZBTB16	1.45	0.000952	0.904	2.79	9.68	24.6	4.65e-06	3.02	LV	CELLTYPE	control_PKP2	6	18	NC
FAXC	1.43	0.0428	0.014	0.0483	4.72	11	0.00141	1.37	LV	CELLTYPE	control_PKP2	6	18	NC
GALR1	1.43	0.0247	0.0358	0.0941	5.41	13	0.000569	1.61	LV	CELLTYPE	control_PKP2	6	18	NC
LRRC1	1.43	5.42e-05	0.179	0.496	7.34	35.1	9.77e-08	4.27	LV	CELLTYPE	control_PKP2	6	18	NC
BICC1	1.42	0.000189	0.673	2.15	9.26	30.4	5.26e-07	3.72	LV	CELLTYPE	control_PKP2	6	18	NC
SV2B	1.42	0.0412	0.0246	0.0823	5.23	11.2	0.00133	1.38	LV	CELLTYPE	control_PKP2	6	18	NC
ARSK	1.41	0.022	0.0249	0.0819	5.2	13.4	0.000469	1.66	LV	CELLTYPE	control_PKP2	6	18	NC
OSBPL6	1.41	0.00251	0.0557	0.157	5.95	21	1.92e-05	2.6	LV	CELLTYPE	control_PKP2	6	18	NC
SPSB1	1.41	0.00142	0.0653	0.179	6.08	22.8	9.04e-06	2.85	LV	CELLTYPE	control_PKP2	6	18	NC
AC005498.3	1.39	0.0425	0.0212	0.052	4.8	11.1	0.00139	1.37	LV	CELLTYPE	control_PKP2	6	18	NC
SLC24A4	1.39	0.0456	0.0276	0.0808	5.2	10.8	0.00158	1.34	LV	CELLTYPE	control_PKP2	6	18	NC
PRUNE2	1.38	0.00676	0.085	0.212	6.32	17.4	8.22e-05	2.17	LV	CELLTYPE	control_PKP2	6	18	NC
FMNL3	1.37	6.41e-05	0.153	0.437	7.21	34.5	1.2e-07	4.19	LV	CELLTYPE	control_PKP2	6	18	NC
SIPA1L1	1.37	4.86e-05	0.397	1.14	8.47	35.9	7.67e-08	4.31	LV	CELLTYPE	control_PKP2	6	18	NC
KCNB2	1.36	0.0377	0.0535	0.116	5.65	11.5	0.00116	1.42	LV	CELLTYPE	control_PKP2	6	18	NC
GRID2	1.35	0.00686	0.0846	0.242	6.49	17.4	8.4e-05	2.16	LV	CELLTYPE	control_PKP2	6	18	NC
NPNT	1.35	0.00121	0.107	0.333	6.86	23.4	7.22e-06	2.92	LV	CELLTYPE	control_PKP2	6	18	NC
ANKRD33B	1.34	0.000351	0.311	0.757	7.99	28	1.27e-06	3.45	LV	CELLTYPE	control_PKP2	6	18	NC
LRRC8A	1.34	0.00264	0.0646	0.173	6.07	20.8	2.06e-05	2.58	LV	CELLTYPE	control_PKP2	6	18	NC
YPEL1	1.33	0.00209	0.0668	0.135	5.84	21.7	1.45e-05	2.68	LV	CELLTYPE	control_PKP2	6	18	NC
GRB10	1.32	2.23e-05	0.258	0.691	7.83	39	2.68e-08	4.65	LV	CELLTYPE	control_PKP2	6	18	NC
AC097534.2	1.31	0.0014	0.0552	0.138	5.82	22.9	8.81e-06	2.85	LV	CELLTYPE	control_PKP2	6	18	NC
CPM	1.31	0.0215	0.0412	0.131	5.78	13.6	0.000443	1.67	LV	CELLTYPE	control_PKP2	6	18	NC
ARRDC2	1.3	0.0344	0.0256	0.0659	5.04	11.8	0.000987	1.46	LV	CELLTYPE	control_PKP2	6	18	NC
P2RY12	1.3	0.0247	0.032	0.0909	5.4	13	0.000567	1.61	LV	CELLTYPE	control_PKP2	6	18	NC
ARRDC3	1.29	0.00723	0.0716	0.178	6.11	17.2	9.13e-05	2.14	LV	CELLTYPE	control_PKP2	6	18	NC
KLF15	1.29	0.00364	0.0541	0.153	5.9	19.5	3.55e-05	2.44	LV	CELLTYPE	control_PKP2	6	18	NC
ZNF652	1.29	8.01e-05	0.309	0.795	8.04	33.7	1.62e-07	4.1	LV	CELLTYPE	control_PKP2	6	18	NC
KIF3C	1.28	0.0498	0.0269	0.065	5.03	10.5	0.00182	1.3	LV	CELLTYPE	control_PKP2	6	18	NC
LRCH2	1.28	0.0446	0.0203	0.0615	4.96	10.9	0.00152	1.35	LV	CELLTYPE	control_PKP2	6	18	NC
STK17B	1.28	0.0264	0.0277	0.0841	5.26	12.8	0.000627	1.58	LV	CELLTYPE	control_PKP2	6	18	NC
UBE2Q2L	1.28	0.00209	0.0539	0.143	5.85	21.5	1.56e-05	2.68	LV	CELLTYPE	control_PKP2	6	18	NC
IL1RAPL2	1.27	0.00209	0.662	1.68	9.09	21.5	1.54e-05	2.68	LV	CELLTYPE	control_PKP2	6	18	NC
ARL17B	1.26	0.0365	0.132	0.231	6.61	11.6	0.0011	1.44	LV	CELLTYPE	control_PKP2	6	18	NC
MEF2C-AS1	1.26	0.000781	0.104	0.232	6.49	25.2	3.64e-06	3.11	LV	CELLTYPE	control_PKP2	6	18	NC
EFCAB5	1.25	0.0222	0.0381	0.0954	5.39	13.4	0.000478	1.65	LV	CELLTYPE	control_PKP2	6	18	NC
KCTD3	1.25	5.42e-05	0.232	0.567	7.62	35.2	9.58e-08	4.27	LV	CELLTYPE	control_PKP2	6	18	NC
LINC02268	1.25	0.00145	0.127	0.301	6.79	22.7	9.46e-06	2.84	LV	CELLTYPE	control_PKP2	6	18	NC
KCNT2	1.24	0.0244	0.0715	0.207	6.29	13.1	0.000553	1.61	LV	CELLTYPE	control_PKP2	6	18	NC
MYO1E	1.24	0.000244	0.533	1.34	8.76	29.5	7.15e-07	3.61	LV	CELLTYPE	control_PKP2	6	18	NC
SLC2A9	1.24	0.00778	0.112	0.284	6.76	16.9	0.000103	2.11	LV	CELLTYPE	control_PKP2	6	18	NC
PTPN13	1.22	0.00012	0.357	0.932	8.26	32.2	2.71e-07	3.92	LV	CELLTYPE	control_PKP2	6	18	NC
KCTD1	1.21	0.000195	0.348	0.777	8.08	30.2	5.58e-07	3.71	LV	CELLTYPE	control_PKP2	6	18	NC
KYAT1	1.21	0.00959	0.0659	0.128	5.83	16.2	0.000138	2.02	LV	CELLTYPE	control_PKP2	6	18	NC
PKIA	1.21	0.00339	0.162	0.199	6.54	19.8	3.03e-05	2.47	LV	CELLTYPE	control_PKP2	6	18	NC
TMEM50B	1.21	0.000453	0.174	0.421	7.25	27.2	1.7e-06	3.34	LV	CELLTYPE	control_PKP2	6	18	NC
GRIA1	1.2	0.00827	0.154	0.422	7.15	16.7	0.000112	2.08	LV	CELLTYPE	control_PKP2	6	18	NC
IP6K3	1.2	0.0114	0.0863	0.21	6.35	15.7	0.000176	1.94	LV	CELLTYPE	control_PKP2	6	18	NC
KCNS3	1.2	0.026	0.155	0.338	6.97	12.9	0.000602	1.58	LV	CELLTYPE	control_PKP2	6	18	NC
MALRD1	1.2	0.0359	0.0618	0.0996	5.53	11.7	0.00106	1.44	LV	CELLTYPE	control_PKP2	6	18	NC
AC007364.1	1.19	0.000247	0.305	0.765	8.02	29.4	7.41e-07	3.61	LV	CELLTYPE	control_PKP2	6	18	NC
ADARB2	1.19	0.0223	0.0644	0.141	5.91	13.4	0.000482	1.65	LV	CELLTYPE	control_PKP2	6	18	NC
GINS3	1.19	0.00431	0.524	1.32	8.77	19	4.34e-05	2.37	LV	CELLTYPE	control_PKP2	6	18	NC
IRS2	1.19	0.0003	0.184	0.481	7.39	28.7	9.9e-07	3.52	LV	CELLTYPE	control_PKP2	6	18	NC
STARD3	1.19	0.0204	0.0536	0.113	5.7	13.7	0.000413	1.69	LV	CELLTYPE	control_PKP2	6	18	NC
SULT1C4	1.19	0.0367	0.0556	0.0966	5.52	11.5	0.00111	1.44	LV	CELLTYPE	control_PKP2	6	18	NC
C3orf70	1.18	0.000952	0.119	0.288	6.73	24.6	4.63e-06	3.02	LV	CELLTYPE	control_PKP2	6	18	NC
CAB39L	1.18	0.000178	0.495	1.29	8.72	30.7	4.69e-07	3.75	LV	CELLTYPE	control_PKP2	6	18	NC
FOXO3	1.18	0.000512	0.655	1.57	9.02	26.7	2.08e-06	3.29	LV	CELLTYPE	control_PKP2	6	18	NC
NDUFAF6	1.18	0.000122	0.197	0.425	7.29	32	2.94e-07	3.91	LV	CELLTYPE	control_PKP2	6	18	NC
FOXO1	1.17	0.00197	1.92	4.67	10.6	21.8	1.35e-05	2.7	LV	CELLTYPE	control_PKP2	6	18	NC
CSNK1E	1.16	0.0434	0.0304	0.0801	5.21	11	0.00145	1.36	LV	CELLTYPE	control_PKP2	6	18	NC
FKBP5	1.16	0.0215	1.07	3.09	9.9	13.6	0.000438	1.67	LV	CELLTYPE	control_PKP2	6	18	NC
MOB3B	1.16	0.0482	0.0644	0.147	6.02	10.6	0.00173	1.32	LV	CELLTYPE	control_PKP2	6	18	NC
NCAM1	1.16	0.000781	1.72	4.03	10.4	25.1	3.7e-06	3.11	LV	CELLTYPE	control_PKP2	6	18	NC
RIPK2	1.16	0.0381	0.0411	0.0862	5.37	11.4	0.00119	1.42	LV	CELLTYPE	control_PKP2	6	18	NC
TNFSF10	1.16	0.0198	0.0484	0.122	5.71	13.8	0.000397	1.7	LV	CELLTYPE	control_PKP2	6	18	NC
APCDD1	1.15	0.00115	0.4	1.01	8.39	23.7	6.4e-06	2.94	LV	CELLTYPE	control_PKP2	6	18	NC
CHST9	1.15	0.00209	0.223	0.452	7.44	21.6	1.51e-05	2.68	LV	CELLTYPE	control_PKP2	6	18	NC
DNAJC27-AS1	1.15	0.027	0.0417	0.105	5.55	12.7	0.00066	1.57	LV	CELLTYPE	control_PKP2	6	18	NC
LINC01088	1.15	0.0156	0.219	0.568	7.59	14.6	0.000277	1.81	LV	CELLTYPE	control_PKP2	6	18	NC
LINGO1	1.15	0.0264	0.836	0.853	8.69	12.8	0.000625	1.58	LV	CELLTYPE	control_PKP2	6	18	NC
RHAG	1.15	0.00505	0.123	0.29	6.77	18.5	5.33e-05	2.3	LV	CELLTYPE	control_PKP2	6	18	NC
ASAP2	1.14	0.00126	0.819	1.95	9.32	23.3	7.64e-06	2.9	LV	CELLTYPE	control_PKP2	6	18	NC
TSPAN5	1.14	0.0011	0.261	0.588	7.72	23.9	5.96e-06	2.96	LV	CELLTYPE	control_PKP2	6	18	NC
UBA6-AS1	1.14	0.00238	0.161	0.353	7.04	21.1	1.79e-05	2.62	LV	CELLTYPE	control_PKP2	6	18	NC
BIRC3	1.13	0.00941	0.0756	0.187	6.21	16.3	0.000134	2.03	LV	CELLTYPE	control_PKP2	6	18	NC
HTRA1	1.13	0.01	0.11	0.217	6.5	16.1	0.000148	2	LV	CELLTYPE	control_PKP2	6	18	NC
KAT2B	1.13	0.00102	0.268	0.526	7.6	24.2	5.33e-06	2.99	LV	CELLTYPE	control_PKP2	6	18	NC
POC1B-AS1	1.13	0.038	0.0349	0.0802	5.28	11.4	0.00117	1.42	LV	CELLTYPE	control_PKP2	6	18	NC
ZC2HC1A	1.13	0.000771	0.135	0.299	6.84	25.3	3.53e-06	3.11	LV	CELLTYPE	control_PKP2	6	18	NC
FBXO32	1.12	0.0331	0.217	0.192	6.64	12	0.000898	1.48	LV	CELLTYPE	control_PKP2	6	18	NC
BCR	1.11	0.00347	0.157	0.415	7.21	19.8	3.13e-05	2.46	LV	CELLTYPE	control_PKP2	6	18	NC
FGD4	1.11	0.00327	0.432	0.999	8.45	20	2.83e-05	2.48	LV	CELLTYPE	control_PKP2	6	18	NC
PDZD2	1.11	0.000691	0.796	1.77	9.25	25.6	3.06e-06	3.16	LV	CELLTYPE	control_PKP2	6	18	NC
AL133346.1	1.1	0.00357	0.0959	0.23	6.52	19.6	3.33e-05	2.45	LV	CELLTYPE	control_PKP2	6	18	NC
FAM129A	1.1	0.000315	0.672	1.24	8.85	28.4	1.08e-06	3.5	LV	CELLTYPE	control_PKP2	6	18	NC
PPM1B	1.1	0.00157	0.275	0.677	7.88	22.5	1.04e-05	2.8	LV	CELLTYPE	control_PKP2	6	18	NC
MT2A	1.09	0.00102	0.425	0.759	8.18	24.2	5.34e-06	2.99	LV	CELLTYPE	control_PKP2	6	18	NC
PTPRJ	1.09	0.00119	0.887	1.95	9.38	23.6	6.78e-06	2.93	LV	CELLTYPE	control_PKP2	6	18	NC
SESN1	1.09	0.0017	0.286	0.594	7.79	22.3	1.14e-05	2.77	LV	CELLTYPE	control_PKP2	6	18	NC
ZNF536	1.09	0.00283	1.37	3.36	10.1	20.5	2.28e-05	2.55	LV	CELLTYPE	control_PKP2	6	18	NC
HHAT	1.08	0.0104	0.0737	0.166	6.12	15.9	0.000158	1.98	LV	CELLTYPE	control_PKP2	6	18	NC
IRAK3	1.08	0.00449	0.192	0.482	7.42	18.9	4.55e-05	2.35	LV	CELLTYPE	control_PKP2	6	18	NC
EZR	1.07	0.00362	0.15	0.309	6.95	19.5	3.45e-05	2.44	LV	CELLTYPE	control_PKP2	6	18	NC
LINC01550	1.06	0.00827	0.082	0.152	6.07	16.7	0.000112	2.08	LV	CELLTYPE	control_PKP2	6	18	NC
TFDP2	1.06	0.00464	0.3	0.534	7.7	18.8	4.74e-05	2.33	LV	CELLTYPE	control_PKP2	6	18	NC
ZMAT1	1.06	0.0148	0.0665	0.148	6	14.8	0.000259	1.83	LV	CELLTYPE	control_PKP2	6	18	NC
ABCD3	1.05	0.00128	0.298	0.678	7.93	23.2	7.88e-06	2.89	LV	CELLTYPE	control_PKP2	6	18	NC
INTS10	1.05	0.00192	0.183	0.407	7.28	21.9	1.29e-05	2.72	LV	CELLTYPE	control_PKP2	6	18	NC
PRPS1	1.05	0.036	0.0602	0.161	6.1	11.6	0.00107	1.44	LV	CELLTYPE	control_PKP2	6	18	NC
SERPINB9	1.05	0.0264	0.0759	0.182	6.22	12.8	0.000622	1.58	LV	CELLTYPE	control_PKP2	6	18	NC
BBS2	1.02	0.00364	0.173	0.391	7.24	19.5	3.54e-05	2.44	LV	CELLTYPE	control_PKP2	6	18	NC
C1QTNF3-AMACR	1.02	0.0296	0.0875	0.172	6.2	12.4	0.000752	1.53	LV	CELLTYPE	control_PKP2	6	18	NC
P3H2	1.02	0.0333	0.179	0.363	7.16	12	0.00092	1.48	LV	CELLTYPE	control_PKP2	6	18	NC
ZNF704	1.02	0.00121	0.394	0.77	8.15	23.4	7.26e-06	2.92	LV	CELLTYPE	control_PKP2	6	18	NC
MBOAT1	1.01	0.0294	0.0863	0.151	6.1	12.4	0.000744	1.53	LV	CELLTYPE	control_PKP2	6	18	NC
KLF7	1	0.00368	0.205	0.469	7.42	19.4	3.63e-05	2.43	LV	CELLTYPE	control_PKP2	6	18	NC
RPGR	0.999	0.00778	0.172	0.421	7.28	16.9	0.000102	2.11	LV	CELLTYPE	control_PKP2	6	18	NC
AL445426.1	0.998	0.0221	0.108	0.23	6.6	13.4	0.000471	1.66	LV	CELLTYPE	control_PKP2	6	18	NC
PQLC1	0.998	0.0319	0.0714	0.172	6.12	12.1	0.000844	1.5	LV	CELLTYPE	control_PKP2	6	18	NC
LONRF1	0.997	0.0067	0.192	0.435	7.37	17.5	7.93e-05	2.17	LV	CELLTYPE	control_PKP2	6	18	NC
OSTF1	0.992	0.0344	0.0766	0.178	6.23	11.8	0.000976	1.46	LV	CELLTYPE	control_PKP2	6	18	NC
CDADC1	0.991	0.0264	0.0547	0.123	5.81	12.8	0.000617	1.58	LV	CELLTYPE	control_PKP2	6	18	NC
NKAIN2	0.991	0.0321	0.189	0.38	7.19	12.1	0.000862	1.49	LV	CELLTYPE	control_PKP2	6	18	NC
EFR3A	0.99	0.00368	0.139	0.269	6.8	19.4	3.65e-05	2.43	LV	CELLTYPE	control_PKP2	6	18	NC
AL662796.1	0.987	0.0321	0.117	0.238	6.61	12.1	0.000863	1.49	LV	CELLTYPE	control_PKP2	6	18	NC
SLC22A23	0.984	0.00364	0.306	0.703	7.98	19.5	3.55e-05	2.44	LV	CELLTYPE	control_PKP2	6	18	NC
PXK	0.981	0.00941	0.15	0.297	6.9	16.3	0.000134	2.03	LV	CELLTYPE	control_PKP2	6	18	NC
HEPH	0.98	0.024	0.0823	0.192	6.29	13.1	0.000539	1.62	LV	CELLTYPE	control_PKP2	6	18	NC
AHCTF1	0.969	0.00111	0.266	0.544	7.67	23.9	6.09e-06	2.95	LV	CELLTYPE	control_PKP2	6	18	NC
ADIPOR2	0.968	0.00331	0.319	0.666	7.96	19.9	2.91e-05	2.48	LV	CELLTYPE	control_PKP2	6	18	NC
RALGPS2	0.968	0.0129	0.681	1.45	9.03	15.3	0.000208	1.89	LV	CELLTYPE	control_PKP2	6	18	NC
WIPI2	0.967	0.0472	0.0539	0.106	5.67	10.7	0.00166	1.33	LV	CELLTYPE	control_PKP2	6	18	NC
SLC35E3	0.962	0.0264	0.0825	0.187	6.3	12.8	0.000636	1.58	LV	CELLTYPE	control_PKP2	6	18	NC
AKT3	0.961	0.0067	1.24	2.67	9.83	17.5	7.9e-05	2.17	LV	CELLTYPE	control_PKP2	6	18	NC
NIM1K	0.961	0.0229	0.105	0.21	6.45	13.3	0.000503	1.64	LV	CELLTYPE	control_PKP2	6	18	NC
NFKBIA	0.96	0.0104	0.228	0.46	7.46	16	0.000155	1.98	LV	CELLTYPE	control_PKP2	6	18	NC
PLCH1	0.955	0.0264	0.133	0.256	6.78	12.8	0.000634	1.58	LV	CELLTYPE	control_PKP2	6	18	NC
RGS11	0.951	0.0437	0.0725	0.182	6.23	10.9	0.00148	1.36	LV	CELLTYPE	control_PKP2	6	18	NC
SLC26A3	0.95	0.0439	0.29	0.283	7.15	10.9	0.00149	1.36	LV	CELLTYPE	control_PKP2	6	18	NC
PARD3	0.949	0.00606	0.87	1.76	9.32	17.9	6.87e-05	2.22	LV	CELLTYPE	control_PKP2	6	18	NC
GPC4	0.939	0.0349	0.0982	0.183	6.33	11.7	0.00101	1.46	LV	CELLTYPE	control_PKP2	6	18	NC
MAMDC2	0.934	0.0219	0.396	0.909	8.33	13.5	0.000456	1.66	LV	CELLTYPE	control_PKP2	6	18	NC
TPK1	0.933	0.0372	0.102	0.133	6.02	11.5	0.00113	1.43	LV	CELLTYPE	control_PKP2	6	18	NC
RASGEF1B	0.932	0.0424	0.49	0.463	7.93	11.1	0.00138	1.37	LV	CELLTYPE	control_PKP2	6	18	NC
TMEM204	0.93	0.0452	0.0576	0.12	5.82	10.8	0.00156	1.35	LV	CELLTYPE	control_PKP2	6	18	NC
SRPX	0.928	0.0229	0.159	0.308	6.98	13.3	0.0005	1.64	LV	CELLTYPE	control_PKP2	6	18	NC
HSD17B11	0.927	0.0465	0.0767	0.152	6.09	10.7	0.00162	1.33	LV	CELLTYPE	control_PKP2	6	18	NC
ANK2	0.918	0.00767	2.02	3.76	10.4	17	9.85e-05	2.12	LV	CELLTYPE	control_PKP2	6	18	NC
MAL	0.917	0.0097	0.215	0.428	7.4	16.1	0.000143	2.01	LV	CELLTYPE	control_PKP2	6	18	NC
RNF144A	0.913	0.00715	0.229	0.444	7.45	17.2	8.96e-05	2.15	LV	CELLTYPE	control_PKP2	6	18	NC
TENT4B	0.912	0.0415	0.063	0.136	5.92	11.1	0.00134	1.38	LV	CELLTYPE	control_PKP2	6	18	NC
IFNGR2	0.911	0.016	0.426	0.91	8.38	14.5	0.000292	1.8	LV	CELLTYPE	control_PKP2	6	18	NC
AMN1	0.908	0.0244	0.1	0.188	6.39	13.1	0.000549	1.61	LV	CELLTYPE	control_PKP2	6	18	NC
RGCC	0.908	0.0219	0.164	0.309	6.99	13.5	0.000457	1.66	LV	CELLTYPE	control_PKP2	6	18	NC
HIVEP3	0.906	0.0188	0.29	0.537	7.75	14	0.000361	1.73	LV	CELLTYPE	control_PKP2	6	18	NC
TANC2	0.898	0.016	0.205	0.424	7.37	14.5	0.000291	1.8	LV	CELLTYPE	control_PKP2	6	18	NC
PRIMPOL	0.897	0.0301	0.102	0.187	6.35	12.3	0.000783	1.52	LV	CELLTYPE	control_PKP2	6	18	NC
HAND2-AS1	0.896	0.0097	0.284	0.474	7.6	16.2	0.000141	2.01	LV	CELLTYPE	control_PKP2	6	18	NC
NKAIN3	0.896	0.0182	0.92	1.83	9.4	14.1	0.000344	1.74	LV	CELLTYPE	control_PKP2	6	18	NC
KIAA1217	0.888	0.0179	2.12	4.14	10.6	14.2	0.000337	1.75	LV	CELLTYPE	control_PKP2	6	18	NC
PRELID2	0.888	0.0229	0.237	0.378	7.31	13.3	0.0005	1.64	LV	CELLTYPE	control_PKP2	6	18	NC
DGKG	0.882	0.0321	0.49	0.956	8.55	12.1	0.000855	1.49	LV	CELLTYPE	control_PKP2	6	18	NC
FAM214A	0.88	0.0135	0.234	0.447	7.49	15.1	0.000225	1.87	LV	CELLTYPE	control_PKP2	6	18	NC
ABTB2	0.874	0.0365	0.2	0.372	7.22	11.6	0.0011	1.44	LV	CELLTYPE	control_PKP2	6	18	NC
MXI1	0.874	0.0222	0.178	0.334	7.09	13.4	0.000477	1.65	LV	CELLTYPE	control_PKP2	6	18	NC
CD99	0.873	0.0131	0.21	0.36	7.24	15.2	0.000214	1.88	LV	CELLTYPE	control_PKP2	6	18	NC
IL7	0.87	0.0357	0.116	0.226	6.57	11.7	0.00105	1.45	LV	CELLTYPE	control_PKP2	6	18	NC
MARCH1	0.865	0.0471	0.153	0.304	6.98	10.7	0.00166	1.33	LV	CELLTYPE	control_PKP2	6	18	NC
COL21A1	0.862	0.00827	0.532	0.95	8.53	16.7	0.000112	2.08	LV	CELLTYPE	control_PKP2	6	18	NC
PTBP2	0.857	0.00767	0.573	1.08	8.7	17	9.84e-05	2.12	LV	CELLTYPE	control_PKP2	6	18	NC
ANKRD36C	0.856	0.0331	0.156	0.266	6.86	12	0.000903	1.48	LV	CELLTYPE	control_PKP2	6	18	NC
MED13L	0.856	0.00705	1.01	1.92	9.45	17.3	8.73e-05	2.15	LV	CELLTYPE	control_PKP2	6	18	NC
ARID4A	0.855	0.0236	0.147	0.227	6.73	13.2	0.000526	1.63	LV	CELLTYPE	control_PKP2	6	18	NC
ZNF280D	0.85	0.027	0.117	0.202	6.5	12.7	0.000662	1.57	LV	CELLTYPE	control_PKP2	6	18	NC
AC009690.1	0.849	0.0353	0.0965	0.178	6.35	11.7	0.00103	1.45	LV	CELLTYPE	control_PKP2	6	18	NC
BCL2	0.849	0.0264	1.54	3.22	10.2	12.8	0.000631	1.58	LV	CELLTYPE	control_PKP2	6	18	NC
ARAP2	0.847	0.0097	0.312	0.627	7.92	16.1	0.000143	2.01	LV	CELLTYPE	control_PKP2	6	18	NC
TTC39C	0.847	0.00625	0.221	0.418	7.38	17.8	7.19e-05	2.2	LV	CELLTYPE	control_PKP2	6	18	NC
INPP5F	0.845	0.0186	0.276	0.495	7.68	14.1	0.000353	1.73	LV	CELLTYPE	control_PKP2	6	18	NC
PIK3R1	0.844	0.0395	0.668	1.29	8.91	11.3	0.00125	1.4	LV	CELLTYPE	control_PKP2	6	18	NC
CHD7	0.843	0.00959	0.26	0.49	7.6	16.2	0.000138	2.02	LV	CELLTYPE	control_PKP2	6	18	NC
CYP7B1	0.843	0.0131	0.317	0.581	7.84	15.2	0.000214	1.88	LV	CELLTYPE	control_PKP2	6	18	NC
FBXL4	0.843	0.0191	0.153	0.238	6.75	13.9	0.000381	1.72	LV	CELLTYPE	control_PKP2	6	18	NC
MGMT	0.843	0.0346	0.103	0.225	6.56	11.8	0.001	1.46	LV	CELLTYPE	control_PKP2	6	18	NC
RAP1GAP2	0.841	0.0283	0.24	0.431	7.48	12.5	0.000708	1.55	LV	CELLTYPE	control_PKP2	6	18	NC
TACC1	0.834	0.0177	0.49	1.04	8.58	14.2	0.000332	1.75	LV	CELLTYPE	control_PKP2	6	18	NC
USP40	0.822	0.0233	0.171	0.278	6.91	13.2	0.000518	1.63	LV	CELLTYPE	control_PKP2	6	18	NC
C1orf21	0.82	0.0343	0.806	1.59	9.21	11.8	0.00097	1.46	LV	CELLTYPE	control_PKP2	6	18	NC
DPYSL2	0.817	0.0139	0.358	0.632	7.99	15	0.000238	1.86	LV	CELLTYPE	control_PKP2	6	18	NC
MTM1	0.817	0.0482	0.109	0.216	6.55	10.6	0.00174	1.32	LV	CELLTYPE	control_PKP2	6	18	NC
BACH2	0.807	0.036	0.718	1.45	9.06	11.6	0.00107	1.44	LV	CELLTYPE	control_PKP2	6	18	NC
PLCB1	0.801	0.0427	1.55	3.04	10.1	11	0.0014	1.37	LV	CELLTYPE	control_PKP2	6	18	NC
PSMG2	0.793	0.0471	0.0828	0.147	6.11	10.7	0.00166	1.33	LV	CELLTYPE	control_PKP2	6	18	NC
RFTN2	0.792	0.0331	0.269	0.484	7.61	12	0.0009	1.48	LV	CELLTYPE	control_PKP2	6	18	NC
ELF1	0.791	0.0212	0.418	0.8	8.27	13.6	0.000431	1.67	LV	CELLTYPE	control_PKP2	6	18	NC
PLCE1	0.786	0.0321	0.652	1.29	8.92	12.1	0.000862	1.49	LV	CELLTYPE	control_PKP2	6	18	NC
SMURF1	0.78	0.0239	0.334	0.641	7.99	13.1	0.000535	1.62	LV	CELLTYPE	control_PKP2	6	18	NC
NDRG1	0.775	0.0428	0.22	0.35	7.22	11	0.00142	1.37	LV	CELLTYPE	control_PKP2	6	18	NC
MBOAT2	0.773	0.03	0.249	0.455	7.57	12.3	0.000778	1.52	LV	CELLTYPE	control_PKP2	6	18	NC
PIP4K2A	0.773	0.03	0.568	0.927	8.56	12.4	0.000766	1.52	LV	CELLTYPE	control_PKP2	6	18	NC
SAMD4B	0.773	0.0332	0.179	0.359	7.21	12	0.000911	1.48	LV	CELLTYPE	control_PKP2	6	18	NC
KANK1	0.772	0.0289	0.863	1.43	9.17	12.5	0.000726	1.54	LV	CELLTYPE	control_PKP2	6	18	NC
ANKS1B	0.769	0.0424	0.314	0.585	7.86	11.1	0.00138	1.37	LV	CELLTYPE	control_PKP2	6	18	NC
CLASP1	0.768	0.0188	0.416	0.731	8.19	14	0.000361	1.73	LV	CELLTYPE	control_PKP2	6	18	NC
OGA	0.768	0.0229	0.382	0.561	7.92	13.3	0.000501	1.64	LV	CELLTYPE	control_PKP2	6	18	NC
GAB1	0.762	0.0264	0.686	1.15	8.85	12.8	0.000627	1.58	LV	CELLTYPE	control_PKP2	6	18	NC
DOCK9	0.761	0.0481	0.152	0.291	6.93	10.6	0.00171	1.32	LV	CELLTYPE	control_PKP2	6	18	NC
AF117829.1	0.756	0.0344	0.203	0.36	7.26	11.8	0.000983	1.46	LV	CELLTYPE	control_PKP2	6	18	NC
AC139887.2	0.752	0.042	0.122	0.219	6.6	11.1	0.00136	1.38	LV	CELLTYPE	control_PKP2	6	18	NC
RBPMS	0.751	0.0188	0.824	1.4	9.11	14	0.000368	1.72	LV	CELLTYPE	control_PKP2	6	18	NC
AC016831.7	0.746	0.0291	1.27	2.07	9.7	12.5	0.000733	1.54	LV	CELLTYPE	control_PKP2	6	18	NC
SPRED2	0.743	0.0318	0.196	0.383	7.29	12.2	0.000833	1.5	LV	CELLTYPE	control_PKP2	6	18	NC
CCDC7	0.74	0.0388	0.164	0.288	6.95	11.4	0.00121	1.41	LV	CELLTYPE	control_PKP2	6	18	NC
TRIO	0.739	0.0434	0.636	1.09	8.75	11	0.00146	1.36	LV	CELLTYPE	control_PKP2	6	18	NC
ARHGAP31	0.717	0.0482	0.514	0.896	8.5	10.6	0.00173	1.32	LV	CELLTYPE	control_PKP2	6	18	NC
FNDC3B	0.701	0.043	1.44	2.54	9.93	11	0.00143	1.37	LV	CELLTYPE	control_PKP2	6	18	NC
ANKRD36	0.7	0.0481	0.224	0.341	7.28	10.6	0.00172	1.32	LV	CELLTYPE	control_PKP2	6	18	NC
RNF149	0.677	0.0482	0.179	0.294	7.06	10.6	0.00175	1.32	LV	CELLTYPE	control_PKP2	6	18	NC
PICALM	0.672	0.036	0.515	0.863	8.47	11.6	0.00107	1.44	LV	CELLTYPE	control_PKP2	6	18	NC
TEAD1	0.671	0.0487	0.647	1.07	8.77	10.5	0.00177	1.31	LV	CELLTYPE	control_PKP2	6	18	NC
TNRC6B	0.667	0.0466	1.15	1.68	9.47	10.7	0.00163	1.33	LV	CELLTYPE	control_PKP2	6	18	NC
NCOA2	0.662	0.0481	0.548	0.858	8.49	10.6	0.00171	1.32	LV	CELLTYPE	control_PKP2	6	18	NC

## Sheet: PVneg_control
Gene	logFC	FDR	mean_exp_control	mean_exp_genotype	logCPM	F	PValue	FDR_plot	Region	annotation_level	comparison	Observations_genotype	Observations_reference	cell_state
POSTN	3.87	2.34e-05	0.0445	0.0964	5.71	31.8	1.7e-07	4.63	LV	CELLTYPE	control_PVneg	8	18	NC
IFI44L	3.2	1.18e-05	0.0309	0.176	5.82	34	7.25e-08	4.93	LV	CELLTYPE	control_PVneg	8	18	NC
LGR5	3.2	0.000348	0.00723	0.0382	4.69	23.5	4.73e-06	3.46	LV	CELLTYPE	control_PVneg	8	18	NC
AC020892.2	3.07	0.00541	0	0.0173	4	21.8	0.000144	2.27	LV	CELLTYPE	control_PVneg	8	18	NC
AJAP1	3.03	7.34e-05	0.00613	0.0396	4.74	28.4	6.44e-07	4.13	LV	CELLTYPE	control_PVneg	8	18	NC
LINC02392	3.03	0.0102	0.000467	0.0138	4.05	17.8	0.000333	1.99	LV	CELLTYPE	control_PVneg	8	18	NC
NRG3	3.03	8.99e-09	0.026	0.116	5.78	59	1.25e-11	8.05	LV	CELLTYPE	control_PVneg	8	18	NC
OVCH1-AS1	3.02	0.000231	0.0126	0.0689	4.92	24.8	2.73e-06	3.64	LV	CELLTYPE	control_PVneg	8	18	NC
BTN3A1	3	0.000181	0.00798	0.0332	4.66	25.5	2.02e-06	3.74	LV	CELLTYPE	control_PVneg	8	18	NC
NPPB	2.92	3.09e-06	0.0469	0.158	6.17	38.2	1.47e-08	5.51	LV	CELLTYPE	control_PVneg	8	18	NC
EPSTI1	2.91	0.000105	0.0147	0.106	5.27	27.1	1.06e-06	3.98	LV	CELLTYPE	control_PVneg	8	18	NC
ABCC3	2.88	0.000799	0.00802	0.0344	4.71	21.3	1.22e-05	3.1	LV	CELLTYPE	control_PVneg	8	18	NC
XAF1	2.84	3.25e-08	0.052	0.3	6.4	53.7	6.89e-11	7.49	LV	CELLTYPE	control_PVneg	8	18	NC
SEZ6L	2.81	0.00383	0.00118	0.0281	4.16	17.2	9.25e-05	2.42	LV	CELLTYPE	control_PVneg	8	18	NC
NPPA	2.79	0.000203	0.0128	0.0522	4.95	25.2	2.32e-06	3.69	LV	CELLTYPE	control_PVneg	8	18	NC
IFIH1	2.71	0.00139	0.00693	0.122	4.84	19.5	2.65e-05	2.86	LV	CELLTYPE	control_PVneg	8	18	NC
RSAD2	2.69	0.000905	0.00959	0.0851	4.87	20.9	1.45e-05	3.04	LV	CELLTYPE	control_PVneg	8	18	NC
HS3ST4	2.68	2.11e-06	0.0231	0.118	5.58	39.6	8.97e-09	5.67	LV	CELLTYPE	control_PVneg	8	18	NC
ADTRP	2.65	0.0107	0.00177	0.0203	4.16	15.7	0.000355	1.97	LV	CELLTYPE	control_PVneg	8	18	NC
NTN5	2.65	0.0228	0.000689	0.0277	4.07	16.2	0.00101	1.64	LV	CELLTYPE	control_PVneg	8	18	NC
C1QTNF12	2.61	0.0228	0.000296	0.0378	4.05	16	0.00102	1.64	LV	CELLTYPE	control_PVneg	8	18	NC
C4orf48	2.58	0.0318	0	0.0128	3.95	16	0.00166	1.5	LV	CELLTYPE	control_PVneg	8	18	NC
FOLH1	2.5	0.0407	0	0.0139	3.95	15.5	0.0024	1.39	LV	CELLTYPE	control_PVneg	8	18	NC
FOSB	2.39	0.033	0.0038	0.075	4.35	10.4	0.00175	1.48	LV	CELLTYPE	control_PVneg	8	18	NC
OVCH1	2.36	0.00826	0.0107	0.0594	4.66	14.5	0.000246	2.08	LV	CELLTYPE	control_PVneg	8	18	NC
EDA2R	2.35	0.0122	0.0062	0.0248	4.43	13.4	0.000416	1.92	LV	CELLTYPE	control_PVneg	8	18	NC
ANKDD1B	2.33	0.0123	0.00488	0.0461	4.43	13.3	0.000422	1.91	LV	CELLTYPE	control_PVneg	8	18	NC
AL355974.2	2.31	0.000972	0.0141	0.0787	4.96	20.7	1.58e-05	3.01	LV	CELLTYPE	control_PVneg	8	18	NC
KCNQ3	2.27	0.0131	0.00527	0.0229	4.38	13.1	0.000464	1.88	LV	CELLTYPE	control_PVneg	8	18	NC
SESN3	2.26	3.91e-06	0.11	0.356	6.94	37.4	2.03e-08	5.41	LV	CELLTYPE	control_PVneg	8	18	NC
OAS3	2.22	0.0227	0.00947	0.0363	4.64	11.5	0.00101	1.64	LV	CELLTYPE	control_PVneg	8	18	NC
OTOGL	2.21	8.85e-05	0.0369	0.146	5.71	27.7	8.36e-07	4.05	LV	CELLTYPE	control_PVneg	8	18	NC
AP000787.1	2.19	6.4e-05	0.0943	0.338	6.88	28.8	5.34e-07	4.19	LV	CELLTYPE	control_PVneg	8	18	NC
SLC39A8	2.19	0.036	0.00373	0.0153	4.24	10.1	0.00199	1.44	LV	CELLTYPE	control_PVneg	8	18	NC
MANCR	2.14	0.0407	0.0048	0.0139	4.3	9.7	0.00242	1.39	LV	CELLTYPE	control_PVneg	8	18	NC
TP53TG1	2.12	0.0414	0.00433	0.0173	4.27	9.64	0.0025	1.38	LV	CELLTYPE	control_PVneg	8	18	NC
ELOVL4	2.11	0.0375	0.0028	0.0153	4.15	9.97	0.00212	1.43	LV	CELLTYPE	control_PVneg	8	18	NC
AC099792.1	2.1	2.2e-05	0.0577	0.235	6.23	32	1.56e-07	4.66	LV	CELLTYPE	control_PVneg	8	18	NC
CREB3L4	2.1	0.0401	0.00273	0.0129	4.2	9.76	0.00235	1.4	LV	CELLTYPE	control_PVneg	8	18	NC
RUNX2	2.08	1.28e-05	0.15	0.48	7.31	33.7	7.93e-08	4.89	LV	CELLTYPE	control_PVneg	8	18	NC
LINC01748	2.06	6.22e-06	0.0507	0.29	6.22	35.9	3.55e-08	5.21	LV	CELLTYPE	control_PVneg	8	18	NC
TLL2	2.05	0.00137	0.0514	0.171	5.99	19.5	2.61e-05	2.86	LV	CELLTYPE	control_PVneg	8	18	NC
Z82190.2	2.05	0.0454	0.00271	0.029	4.2	9.36	0.00287	1.34	LV	CELLTYPE	control_PVneg	8	18	NC
TRIM14	2.02	0.001	0.0201	0.0911	5.21	20.5	1.69e-05	3	LV	CELLTYPE	control_PVneg	8	18	NC
SMOC2	2.01	0.00119	0.0932	0.276	6.66	20	2.12e-05	2.92	LV	CELLTYPE	control_PVneg	8	18	NC
TMEM229B	2.01	0.0308	0.00773	0.0266	4.52	10.5	0.0016	1.51	LV	CELLTYPE	control_PVneg	8	18	NC
GOLGA6L9	2	0.0395	0.00551	0.0313	4.23	9.82	0.00228	1.4	LV	CELLTYPE	control_PVneg	8	18	NC
GALR1	1.99	0.00015	0.0358	0.277	5.79	26.1	1.63e-06	3.82	LV	CELLTYPE	control_PVneg	8	18	NC
MEOX2	1.98	0.00234	0.0294	0.0701	5.32	18	5.02e-05	2.63	LV	CELLTYPE	control_PVneg	8	18	NC
HERC5	1.95	0.0115	0.0163	0.0603	4.96	13.5	0.000388	1.94	LV	CELLTYPE	control_PVneg	8	18	NC
CNR1	1.94	0.0399	0.011	0.03	4.65	9.77	0.00233	1.4	LV	CELLTYPE	control_PVneg	8	18	NC
PKN2-AS1	1.94	1.32e-05	0.151	0.567	7.36	33.6	8.32e-08	4.88	LV	CELLTYPE	control_PVneg	8	18	NC
SLC1A5	1.94	0.046	0.00839	0.0184	4.46	9.31	0.00293	1.34	LV	CELLTYPE	control_PVneg	8	18	NC
HMCN1	1.92	5.06e-07	0.182	0.85	7.54	44.1	1.78e-09	6.3	LV	CELLTYPE	control_PVneg	8	18	NC
MDGA1	1.92	0.0344	0.0172	0.0602	4.88	10.2	0.00185	1.46	LV	CELLTYPE	control_PVneg	8	18	NC
ABCG2	1.91	0.00417	0.0227	0.085	5.17	16.4	0.000103	2.38	LV	CELLTYPE	control_PVneg	8	18	NC
TMEM9B-AS1	1.9	0.0143	0.016	0.0506	4.89	12.9	0.000525	1.85	LV	CELLTYPE	control_PVneg	8	18	NC
WDR89	1.87	0.0228	0.0148	0.0334	4.83	11.5	0.00102	1.64	LV	CELLTYPE	control_PVneg	8	18	NC
GABRA2	1.86	0.00767	0.0182	0.086	5.03	14.7	0.000222	2.12	LV	CELLTYPE	control_PVneg	8	18	NC
LINC01317	1.86	0.00824	0.0248	0.0401	5.1	14.5	0.000245	2.08	LV	CELLTYPE	control_PVneg	8	18	NC
HERC6	1.85	0.00267	0.0359	0.101	5.6	17.7	5.8e-05	2.57	LV	CELLTYPE	control_PVneg	8	18	NC
TOX2	1.84	0.0408	0.0108	0.0214	4.65	9.69	0.00244	1.39	LV	CELLTYPE	control_PVneg	8	18	NC
GRIA1	1.83	2.82e-06	0.154	0.536	7.31	38.6	1.28e-08	5.55	LV	CELLTYPE	control_PVneg	8	18	NC
L3MBTL4	1.83	0.0059	0.0236	0.0648	5.25	15.5	0.000158	2.23	LV	CELLTYPE	control_PVneg	8	18	NC
MX1	1.83	0.00529	0.0624	0.17	6.11	15.7	0.000139	2.28	LV	CELLTYPE	control_PVneg	8	18	NC
TRIM9	1.83	0.000284	0.0896	0.302	6.68	24.2	3.58e-06	3.55	LV	CELLTYPE	control_PVneg	8	18	NC
SMAD9	1.82	0.0391	0.00904	0.0442	4.59	9.84	0.00225	1.41	LV	CELLTYPE	control_PVneg	8	18	NC
XYLT1	1.82	1.71e-05	0.149	0.778	7.39	32.8	1.14e-07	4.77	LV	CELLTYPE	control_PVneg	8	18	NC
AC090114.2	1.79	0.0492	0.0101	0.0301	4.62	9.12	0.00322	1.31	LV	CELLTYPE	control_PVneg	8	18	NC
IGFBP2	1.79	0.0252	0.0192	0.0367	5.01	11.1	0.0012	1.6	LV	CELLTYPE	control_PVneg	8	18	NC
KCTD21-AS1	1.79	0.0319	0.0137	0.0421	4.79	10.5	0.00167	1.5	LV	CELLTYPE	control_PVneg	8	18	NC
AGMO	1.78	0.012	0.0241	0.0859	5.3	13.4	0.000409	1.92	LV	CELLTYPE	control_PVneg	8	18	NC
SULF1	1.76	0.00408	0.0459	0.136	5.75	16.5	9.97e-05	2.39	LV	CELLTYPE	control_PVneg	8	18	NC
ZNF630	1.76	0.023	0.016	0.0642	4.94	11.4	0.00104	1.64	LV	CELLTYPE	control_PVneg	8	18	NC
SUSD4	1.74	0.0423	0.0132	0.0503	4.8	9.57	0.00258	1.37	LV	CELLTYPE	control_PVneg	8	18	NC
AC104389.4	1.72	0.000235	0.0557	0.146	5.97	24.7	2.82e-06	3.63	LV	CELLTYPE	control_PVneg	8	18	NC
IGFBP3	1.72	0.0324	0.0164	0.0266	4.74	10.4	0.00171	1.49	LV	CELLTYPE	control_PVneg	8	18	NC
WDR64	1.7	0.0152	0.0223	0.106	5.21	12.7	0.000577	1.82	LV	CELLTYPE	control_PVneg	8	18	NC
AP002991.1	1.69	0.0347	0.0163	0.0349	4.86	10.2	0.0019	1.46	LV	CELLTYPE	control_PVneg	8	18	NC
GRM5	1.69	0.0187	0.0267	0.0461	5.2	12.1	0.000758	1.73	LV	CELLTYPE	control_PVneg	8	18	NC
AGPAT4	1.68	0.00123	0.045	0.111	5.77	19.8	2.26e-05	2.91	LV	CELLTYPE	control_PVneg	8	18	NC
DDX60	1.68	0.00639	0.0382	0.183	5.7	15.2	0.000175	2.19	LV	CELLTYPE	control_PVneg	8	18	NC
MMP17	1.68	0.00142	0.0382	0.198	5.68	19.4	2.72e-05	2.85	LV	CELLTYPE	control_PVneg	8	18	NC
ABCC4	1.67	0.00273	0.0588	0.243	6.02	17.6	5.98e-05	2.56	LV	CELLTYPE	control_PVneg	8	18	NC
SYBU	1.65	0.00373	0.0503	0.115	5.85	16.7	8.87e-05	2.43	LV	CELLTYPE	control_PVneg	8	18	NC
BOC	1.64	0.0347	0.0189	0.0425	5	10.2	0.00189	1.46	LV	CELLTYPE	control_PVneg	8	18	NC
P2RY12	1.63	0.00481	0.032	0.0938	5.51	16	0.000124	2.32	LV	CELLTYPE	control_PVneg	8	18	NC
ITGA1	1.62	7.82e-07	0.418	1.45	8.52	42.7	2.92e-09	6.11	LV	CELLTYPE	control_PVneg	8	18	NC
KIRREL3	1.61	0.000138	2.04	7.38	10.7	26.4	1.43e-06	3.86	LV	CELLTYPE	control_PVneg	8	18	NC
ADAMTS12	1.55	0.00706	0.0513	0.094	5.73	14.9	0.0002	2.15	LV	CELLTYPE	control_PVneg	8	18	NC
ALK	1.55	2.68e-05	0.249	0.912	7.91	31.3	2.06e-07	4.57	LV	CELLTYPE	control_PVneg	8	18	NC
IFI44	1.55	0.0283	0.0289	0.0849	5.35	10.8	0.0014	1.55	LV	CELLTYPE	control_PVneg	8	18	NC
ITGA4	1.55	0.0286	0.021	0.0596	5.1	10.8	0.00142	1.54	LV	CELLTYPE	control_PVneg	8	18	NC
EPHA3	1.54	0.00173	0.104	0.237	6.56	18.8	3.5e-05	2.76	LV	CELLTYPE	control_PVneg	8	18	NC
GRIA3	1.54	0.0444	0.0379	0.0831	5.43	9.43	0.00277	1.35	LV	CELLTYPE	control_PVneg	8	18	NC
SPSB1	1.54	0.00102	0.0653	0.164	6.1	20.4	1.74e-05	2.99	LV	CELLTYPE	control_PVneg	8	18	NC
IL1RAPL2	1.53	2.55e-05	0.662	2.14	9.16	31.4	1.92e-07	4.59	LV	CELLTYPE	control_PVneg	8	18	NC
ZNF471	1.52	0.0188	0.0273	0.0679	5.28	12.1	0.000764	1.73	LV	CELLTYPE	control_PVneg	8	18	NC
BICC1	1.51	3.7e-05	0.673	1.32	9	30.3	2.99e-07	4.43	LV	CELLTYPE	control_PVneg	8	18	NC
PRKX	1.49	0.000305	0.0878	0.291	6.57	23.9	4.02e-06	3.52	LV	CELLTYPE	control_PVneg	8	18	NC
ITGB8	1.47	0.000594	1.13	2.13	9.63	22	8.74e-06	3.23	LV	CELLTYPE	control_PVneg	8	18	NC
KCNT2	1.47	0.00375	0.0715	0.16	6.2	16.7	9e-05	2.43	LV	CELLTYPE	control_PVneg	8	18	NC
ADAMTS9-AS2	1.46	6.22e-06	0.578	1.62	8.88	35.9	3.54e-08	5.21	LV	CELLTYPE	control_PVneg	8	18	NC
PARP14	1.46	0.000939	0.133	0.289	6.87	20.8	1.51e-05	3.03	LV	CELLTYPE	control_PVneg	8	18	NC
PPP2R2B	1.46	0.00434	0.657	1.29	8.93	16.3	0.000109	2.36	LV	CELLTYPE	control_PVneg	8	18	NC
SAMD9L	1.45	0.0123	0.0417	0.148	5.61	13.3	0.000423	1.91	LV	CELLTYPE	control_PVneg	8	18	NC
CGNL1	1.44	0.0209	0.0361	0.084	5.53	11.7	0.000895	1.68	LV	CELLTYPE	control_PVneg	8	18	NC
DENND3	1.43	0.0448	0.0243	0.0766	5.15	9.41	0.0028	1.35	LV	CELLTYPE	control_PVneg	8	18	NC
BTNL9	1.41	0.0147	0.0559	0.0846	5.85	12.8	0.000547	1.83	LV	CELLTYPE	control_PVneg	8	18	NC
NOX4	1.41	0.000196	0.271	0.592	7.81	25.3	2.21e-06	3.71	LV	CELLTYPE	control_PVneg	8	18	NC
GRID2	1.4	0.0112	0.0846	0.409	6.51	13.6	0.000378	1.95	LV	CELLTYPE	control_PVneg	8	18	NC
PELI1	1.4	0.00297	0.053	0.137	5.87	17.4	6.65e-05	2.53	LV	CELLTYPE	control_PVneg	8	18	NC
FOS	1.39	0.0432	0.0931	0.389	6.35	9.52	0.00265	1.36	LV	CELLTYPE	control_PVneg	8	18	NC
PCOLCE2	1.38	0.00434	0.0889	0.196	6.35	16.3	0.000109	2.36	LV	CELLTYPE	control_PVneg	8	18	NC
AC108062.1	1.37	0.0129	0.0535	0.174	5.94	13.2	0.000452	1.89	LV	CELLTYPE	control_PVneg	8	18	NC
PLXDC2	1.37	4.84e-05	0.971	2.26	9.44	29.6	3.96e-07	4.32	LV	CELLTYPE	control_PVneg	8	18	NC
DOCK1	1.34	8.96e-05	0.368	0.935	8.14	27.7	8.52e-07	4.05	LV	CELLTYPE	control_PVneg	8	18	NC
GLIS3	1.34	0.000493	0.601	1.5	8.88	22.6	7e-06	3.31	LV	CELLTYPE	control_PVneg	8	18	NC
SP110	1.34	0.00826	0.0732	0.205	6.22	14.5	0.000247	2.08	LV	CELLTYPE	control_PVneg	8	18	NC
DCTN5	1.33	0.0362	0.0375	0.0881	5.49	10.1	0.00202	1.44	LV	CELLTYPE	control_PVneg	8	18	NC
SLX4IP	1.33	0.0112	0.0478	0.106	5.76	13.6	0.000376	1.95	LV	CELLTYPE	control_PVneg	8	18	NC
DACH1	1.31	0.0452	0.0567	0.0772	5.72	9.37	0.00285	1.34	LV	CELLTYPE	control_PVneg	8	18	NC
RGS12	1.31	0.0045	0.0586	0.196	5.97	16.2	0.000115	2.35	LV	CELLTYPE	control_PVneg	8	18	NC
C9orf84	1.3	0.00267	0.123	0.231	6.76	17.7	5.79e-05	2.57	LV	CELLTYPE	control_PVneg	8	18	NC
PLEKHG1	1.3	0.000297	0.447	1.38	8.47	24	3.77e-06	3.53	LV	CELLTYPE	control_PVneg	8	18	NC
SIPA1L1	1.3	0.000145	0.397	1.06	8.4	26.2	1.53e-06	3.84	LV	CELLTYPE	control_PVneg	8	18	NC
FAM111A	1.29	0.0306	0.0568	0.116	5.78	10.6	0.00158	1.51	LV	CELLTYPE	control_PVneg	8	18	NC
PLSCR1	1.29	0.0168	0.0942	0.183	6.35	12.4	0.000659	1.77	LV	CELLTYPE	control_PVneg	8	18	NC
SORCS2	1.29	0.00116	0.122	0.342	6.85	20	2.06e-05	2.93	LV	CELLTYPE	control_PVneg	8	18	NC
NAV2	1.28	0.00132	0.466	1.11	8.43	19.6	2.46e-05	2.88	LV	CELLTYPE	control_PVneg	8	18	NC
MYO1E	1.27	0.000173	0.533	1.15	8.64	25.7	1.9e-06	3.76	LV	CELLTYPE	control_PVneg	8	18	NC
LRRK2	1.26	0.00106	0.115	0.311	6.72	20.3	1.84e-05	2.97	LV	CELLTYPE	control_PVneg	8	18	NC
PAK1	1.26	0.0467	0.0442	0.093	5.55	9.26	0.00302	1.33	LV	CELLTYPE	control_PVneg	8	18	NC
AC090825.1	1.25	0.00198	0.089	0.246	6.48	18.5	4.08e-05	2.7	LV	CELLTYPE	control_PVneg	8	18	NC
C3orf70	1.25	0.00169	0.119	0.307	6.7	18.9	3.38e-05	2.77	LV	CELLTYPE	control_PVneg	8	18	NC
GAB1	1.25	7.36e-05	0.686	2.06	9.11	28.3	6.52e-07	4.13	LV	CELLTYPE	control_PVneg	8	18	NC
IL15	1.25	0.0228	0.066	0.212	6.14	11.5	0.00102	1.64	LV	CELLTYPE	control_PVneg	8	18	NC
ZNF536	1.25	0.000519	1.37	3.9	10.1	22.4	7.41e-06	3.28	LV	CELLTYPE	control_PVneg	8	18	NC
ANO2	1.24	0.0283	0.0636	0.111	5.98	10.8	0.0014	1.55	LV	CELLTYPE	control_PVneg	8	18	NC
COL8A1	1.24	0.00141	0.564	0.993	8.61	19.4	2.7e-05	2.85	LV	CELLTYPE	control_PVneg	8	18	NC
PDGFD	1.24	0.0188	0.23	0.387	7.42	12	0.000775	1.73	LV	CELLTYPE	control_PVneg	8	18	NC
DDX60L	1.23	0.0443	0.0804	0.15	6.22	9.44	0.00275	1.35	LV	CELLTYPE	control_PVneg	8	18	NC
LRRC1	1.23	0.00137	0.179	0.592	7.27	19.5	2.61e-05	2.86	LV	CELLTYPE	control_PVneg	8	18	NC
PLXNA2	1.23	0.0322	0.0543	0.0899	5.84	10.4	0.0017	1.49	LV	CELLTYPE	control_PVneg	8	18	NC
MYO1D	1.22	0.00224	0.134	0.302	6.85	18.1	4.73e-05	2.65	LV	CELLTYPE	control_PVneg	8	18	NC
STAT2	1.22	0.00708	0.0932	0.255	6.44	14.9	0.000201	2.15	LV	CELLTYPE	control_PVneg	8	18	NC
CHSY3	1.21	0.0332	0.0819	0.204	6.33	10.3	0.00177	1.48	LV	CELLTYPE	control_PVneg	8	18	NC
PTPN13	1.21	0.00015	0.357	0.756	8.14	26.1	1.62e-06	3.82	LV	CELLTYPE	control_PVneg	8	18	NC
CEP120	1.2	0.024	0.046	0.118	5.63	11.3	0.00111	1.62	LV	CELLTYPE	control_PVneg	8	18	NC
ENTPD3-AS1	1.2	0.0123	0.0688	0.143	6.03	13.3	0.000423	1.91	LV	CELLTYPE	control_PVneg	8	18	NC
FAM135B	1.2	0.00376	0.147	0.419	7.1	16.7	9.04e-05	2.43	LV	CELLTYPE	control_PVneg	8	18	NC
BACH2	1.19	0.001	0.718	1.52	9.09	20.5	1.68e-05	3	LV	CELLTYPE	control_PVneg	8	18	NC
CASC15	1.19	0.000583	0.601	1.48	8.83	22.1	8.53e-06	3.23	LV	CELLTYPE	control_PVneg	8	18	NC
EIF2AK2	1.19	0.00429	0.116	0.222	6.62	16.3	0.000107	2.37	LV	CELLTYPE	control_PVneg	8	18	NC
NRG1	1.19	0.0342	0.0557	0.102	5.69	10.3	0.00183	1.47	LV	CELLTYPE	control_PVneg	8	18	NC
PLA2G4A	1.19	0.00122	0.143	0.32	6.91	19.9	2.23e-05	2.91	LV	CELLTYPE	control_PVneg	8	18	NC
PRICKLE2	1.19	0.0117	0.16	0.531	7.14	13.5	0.000395	1.93	LV	CELLTYPE	control_PVneg	8	18	NC
ST6GALNAC5	1.19	0.00133	0.919	2.19	9.44	19.6	2.51e-05	2.88	LV	CELLTYPE	control_PVneg	8	18	NC
TEX41	1.19	0.0471	0.0653	0.103	5.89	9.23	0.00306	1.33	LV	CELLTYPE	control_PVneg	8	18	NC
ZC3HAV1	1.19	0.0197	0.0761	0.146	6.15	11.9	0.000823	1.71	LV	CELLTYPE	control_PVneg	8	18	NC
COLGALT1	1.18	0.0441	0.0468	0.107	5.71	9.46	0.00273	1.36	LV	CELLTYPE	control_PVneg	8	18	NC
DNAJC27-AS1	1.18	0.0456	0.0417	0.068	5.58	9.34	0.00289	1.34	LV	CELLTYPE	control_PVneg	8	18	NC
DOCK9	1.18	0.00121	0.152	0.301	6.99	19.9	2.2e-05	2.92	LV	CELLTYPE	control_PVneg	8	18	NC
PARP9	1.18	0.0449	0.0619	0.166	5.94	9.39	0.00282	1.35	LV	CELLTYPE	control_PVneg	8	18	NC
LRMDA	1.17	0.0012	0.935	2.42	9.42	19.9	2.17e-05	2.92	LV	CELLTYPE	control_PVneg	8	18	NC
AL133346.1	1.16	0.00708	0.0959	0.228	6.49	14.9	0.000201	2.15	LV	CELLTYPE	control_PVneg	8	18	NC
ASAP2	1.15	0.00173	0.819	2.24	9.27	18.8	3.49e-05	2.76	LV	CELLTYPE	control_PVneg	8	18	NC
CNTN4	1.15	0.00375	0.259	0.667	7.7	16.7	8.97e-05	2.43	LV	CELLTYPE	control_PVneg	8	18	NC
LRIG3	1.15	0.0476	0.0596	0.0949	5.77	9.2	0.00311	1.32	LV	CELLTYPE	control_PVneg	8	18	NC
LRRC4C	1.15	0.00219	0.261	0.664	7.73	18.2	4.56e-05	2.66	LV	CELLTYPE	control_PVneg	8	18	NC
SPECC1	1.15	0.0242	0.0924	0.231	6.48	11.3	0.00113	1.62	LV	CELLTYPE	control_PVneg	8	18	NC
ANK3	1.14	0.00219	3.67	9.18	11.4	18.2	4.59e-05	2.66	LV	CELLTYPE	control_PVneg	8	18	NC
BICD1	1.14	0.00415	0.416	0.873	8.23	16.4	0.000102	2.38	LV	CELLTYPE	control_PVneg	8	18	NC
FGF14	1.14	0.0245	0.144	0.251	6.87	11.2	0.00115	1.61	LV	CELLTYPE	control_PVneg	8	18	NC
KLF7	1.14	0.00227	0.205	0.518	7.39	18.1	4.79e-05	2.64	LV	CELLTYPE	control_PVneg	8	18	NC
MAP2	1.14	0.0233	0.0838	0.181	6.25	11.4	0.00106	1.63	LV	CELLTYPE	control_PVneg	8	18	NC
ATG2B	1.13	0.0126	0.0941	0.23	6.47	13.3	0.000438	1.9	LV	CELLTYPE	control_PVneg	8	18	NC
DMTF1	1.13	0.00416	0.168	0.373	7.09	16.4	0.000103	2.38	LV	CELLTYPE	control_PVneg	8	18	NC
IRS2	1.13	0.00154	0.184	0.393	7.29	19.2	3.02e-05	2.81	LV	CELLTYPE	control_PVneg	8	18	NC
ARAP2	1.12	0.00133	0.312	0.927	8.02	19.6	2.51e-05	2.88	LV	CELLTYPE	control_PVneg	8	18	NC
BANP	1.12	0.0209	0.0699	0.181	6.1	11.8	0.000893	1.68	LV	CELLTYPE	control_PVneg	8	18	NC
FLT1	1.12	0.0498	0.0587	0.0806	5.86	9.09	0.00327	1.3	LV	CELLTYPE	control_PVneg	8	18	NC
GINS3	1.12	0.0143	0.524	1.76	8.69	12.9	0.000525	1.85	LV	CELLTYPE	control_PVneg	8	18	NC
PAXIP1	1.12	0.0441	0.0474	0.117	5.65	9.46	0.00272	1.36	LV	CELLTYPE	control_PVneg	8	18	NC
GRIK2	1.11	0.00511	0.823	2.33	9.24	15.8	0.000134	2.29	LV	CELLTYPE	control_PVneg	8	18	NC
TNFSF10	1.11	0.0449	0.0484	0.115	5.74	9.39	0.00282	1.35	LV	CELLTYPE	control_PVneg	8	18	NC
AC124254.1	1.1	0.0289	0.131	0.475	6.86	10.7	0.00145	1.54	LV	CELLTYPE	control_PVneg	8	18	NC
AL139383.1	1.1	0.0167	1.85	4.68	10.3	12.4	0.000652	1.78	LV	CELLTYPE	control_PVneg	8	18	NC
IQGAP2	1.1	0.00311	1.04	2.31	9.57	17.2	7.09e-05	2.51	LV	CELLTYPE	control_PVneg	8	18	NC
AC092683.1	1.08	0.0231	0.0793	0.179	6.27	11.4	0.00104	1.64	LV	CELLTYPE	control_PVneg	8	18	NC
DGKB	1.08	0.0467	0.143	0.284	6.71	9.26	0.00302	1.33	LV	CELLTYPE	control_PVneg	8	18	NC
DIS3L	1.08	0.039	0.0581	0.152	5.89	9.86	0.00224	1.41	LV	CELLTYPE	control_PVneg	8	18	NC
TANC2	1.08	0.00273	0.205	0.401	7.39	17.6	6e-05	2.56	LV	CELLTYPE	control_PVneg	8	18	NC
HEPH	1.07	0.0326	0.0823	0.173	6.27	10.4	0.00173	1.49	LV	CELLTYPE	control_PVneg	8	18	NC
LAMA3	1.07	0.0414	0.106	0.173	6.54	9.64	0.0025	1.38	LV	CELLTYPE	control_PVneg	8	18	NC
MGMT	1.07	0.0174	0.103	0.234	6.58	12.3	0.000691	1.76	LV	CELLTYPE	control_PVneg	8	18	NC
PIK3CA	1.07	0.00646	0.131	0.251	6.78	15.2	0.000178	2.19	LV	CELLTYPE	control_PVneg	8	18	NC
SHROOM4	1.07	0.00721	0.169	0.387	7.03	14.9	0.000207	2.14	LV	CELLTYPE	control_PVneg	8	18	NC
PTPRZ1	1.06	0.00445	0.542	1.37	8.64	16.2	0.000113	2.35	LV	CELLTYPE	control_PVneg	8	18	NC
THSD7A	1.06	0.0372	0.0972	0.163	6.39	10	0.00209	1.43	LV	CELLTYPE	control_PVneg	8	18	NC
WIPF1	1.06	0.00231	0.581	1.35	8.72	18.1	4.91e-05	2.64	LV	CELLTYPE	control_PVneg	8	18	NC
ADGRB3	1.05	0.00694	4.13	8.79	11.5	15	0.000195	2.16	LV	CELLTYPE	control_PVneg	8	18	NC
CYP27C1	1.05	0.0167	0.143	0.388	6.95	12.4	0.000654	1.78	LV	CELLTYPE	control_PVneg	8	18	NC
GULP1	1.05	0.00668	0.596	1.33	8.77	15.1	0.000187	2.18	LV	CELLTYPE	control_PVneg	8	18	NC
NTM	1.05	0.0209	1.18	3.3	9.71	11.7	0.000899	1.68	LV	CELLTYPE	control_PVneg	8	18	NC
RFX3	1.05	0.00169	0.251	0.536	7.61	18.9	3.37e-05	2.77	LV	CELLTYPE	control_PVneg	8	18	NC
ZMAT1	1.05	0.0353	0.0665	0.132	6	10.1	0.00195	1.45	LV	CELLTYPE	control_PVneg	8	18	NC
AFF3	1.04	0.0372	0.175	0.241	7.03	10	0.00209	1.43	LV	CELLTYPE	control_PVneg	8	18	NC
DPYSL3	1.04	0.0394	0.0869	0.223	6.28	9.82	0.00228	1.4	LV	CELLTYPE	control_PVneg	8	18	NC
FRMD4A	1.04	0.0052	2.53	5.9	10.8	15.8	0.000137	2.28	LV	CELLTYPE	control_PVneg	8	18	NC
LMCD1-AS1	1.04	0.0143	0.272	0.569	7.65	12.8	0.00053	1.84	LV	CELLTYPE	control_PVneg	8	18	NC
PARP8	1.04	0.0135	0.116	0.28	6.64	13	0.000483	1.87	LV	CELLTYPE	control_PVneg	8	18	NC
PLCH1	1.04	0.00946	0.133	0.327	6.89	14.1	0.0003	2.02	LV	CELLTYPE	control_PVneg	8	18	NC
UBA6-AS1	1.04	0.0155	0.161	0.225	6.94	12.6	0.000596	1.81	LV	CELLTYPE	control_PVneg	8	18	NC
WDR27	1.04	0.045	0.085	0.158	6.23	9.39	0.00283	1.35	LV	CELLTYPE	control_PVneg	8	18	NC
DUBR	1.03	0.0183	0.108	0.2	6.54	12.2	0.000735	1.74	LV	CELLTYPE	control_PVneg	8	18	NC
LHFPL2	1.03	0.00653	0.242	0.507	7.52	15.2	0.000182	2.18	LV	CELLTYPE	control_PVneg	8	18	NC
P3H2	1.03	0.0321	0.179	0.44	7.23	10.4	0.00168	1.49	LV	CELLTYPE	control_PVneg	8	18	NC
ARHGAP24	1.02	0.00312	1.79	3.73	10.3	17.2	7.14e-05	2.51	LV	CELLTYPE	control_PVneg	8	18	NC
FBN1	1.02	0.0205	0.347	0.611	7.92	11.8	0.000866	1.69	LV	CELLTYPE	control_PVneg	8	18	NC
NRXN1	1.02	0.0168	10.5	23.8	12.8	12.4	0.000661	1.77	LV	CELLTYPE	control_PVneg	8	18	NC
RPGR	1.02	0.0163	0.172	0.296	7.19	12.5	0.000634	1.79	LV	CELLTYPE	control_PVneg	8	18	NC
ARMCX4	1.01	0.00394	0.322	0.779	7.92	16.6	9.59e-05	2.4	LV	CELLTYPE	control_PVneg	8	18	NC
GRB10	1.01	0.00445	0.258	0.637	7.65	16.2	0.000113	2.35	LV	CELLTYPE	control_PVneg	8	18	NC
PAPPA	1.01	0.0048	0.527	0.993	8.59	16	0.000123	2.32	LV	CELLTYPE	control_PVneg	8	18	NC
TPP2	1.01	0.0347	0.101	0.23	6.47	10.2	0.00189	1.46	LV	CELLTYPE	control_PVneg	8	18	NC
GPCPD1	1	0.0475	0.109	0.196	6.5	9.21	0.00309	1.32	LV	CELLTYPE	control_PVneg	8	18	NC
KIF13B	1	0.00634	0.288	0.632	7.78	15.3	0.000173	2.2	LV	CELLTYPE	control_PVneg	8	18	NC
KLHL3	1	0.00788	0.185	0.338	7.19	14.6	0.00023	2.1	LV	CELLTYPE	control_PVneg	8	18	NC
MAN2A1	1	0.00885	0.178	0.381	7.11	14.3	0.000274	2.05	LV	CELLTYPE	control_PVneg	8	18	NC
SLC22A23	1	0.00842	0.306	0.687	7.89	14.4	0.000254	2.07	LV	CELLTYPE	control_PVneg	8	18	NC
ZNF704	1	0.00198	0.394	0.834	8.13	18.5	4.09e-05	2.7	LV	CELLTYPE	control_PVneg	8	18	NC
PRKCA	0.999	0.00316	1.36	3.04	9.89	17.2	7.28e-05	2.5	LV	CELLTYPE	control_PVneg	8	18	NC
TLE1	0.996	0.0132	0.184	0.4	7.16	13.1	0.000468	1.88	LV	CELLTYPE	control_PVneg	8	18	NC
ABI3BP	0.985	0.0472	0.207	0.431	7.32	9.22	0.00307	1.33	LV	CELLTYPE	control_PVneg	8	18	NC
AKT3	0.985	0.00394	1.24	2.4	9.75	16.6	9.6e-05	2.4	LV	CELLTYPE	control_PVneg	8	18	NC
CTBP2	0.983	0.00801	0.248	0.465	7.54	14.6	0.000234	2.1	LV	CELLTYPE	control_PVneg	8	18	NC
FMNL3	0.983	0.0169	0.153	0.479	7.06	12.4	0.000665	1.77	LV	CELLTYPE	control_PVneg	8	18	NC
MAML2	0.982	0.00779	0.943	1.66	9.33	14.7	0.000226	2.11	LV	CELLTYPE	control_PVneg	8	18	NC
SPATA22	0.98	0.0348	0.19	0.378	7.25	10.2	0.00191	1.46	LV	CELLTYPE	control_PVneg	8	18	NC
SLC44A1	0.979	0.00271	0.498	1.13	8.53	17.6	5.9e-05	2.57	LV	CELLTYPE	control_PVneg	8	18	NC
AC009690.1	0.977	0.0195	0.0965	0.2	6.43	11.9	0.000814	1.71	LV	CELLTYPE	control_PVneg	8	18	NC
SMYD3	0.974	0.00345	0.88	1.77	9.27	16.9	8.14e-05	2.46	LV	CELLTYPE	control_PVneg	8	18	NC
GAB2	0.969	0.00653	0.359	0.736	8.05	15.2	0.000181	2.18	LV	CELLTYPE	control_PVneg	8	18	NC
ELMO1	0.968	0.0109	0.877	1.94	9.29	13.7	0.000361	1.96	LV	CELLTYPE	control_PVneg	8	18	NC
WBP1L	0.965	0.0467	0.0925	0.17	6.39	9.25	0.00302	1.33	LV	CELLTYPE	control_PVneg	8	18	NC
CA3	0.963	0.0475	0.102	0.245	6.5	9.21	0.00309	1.32	LV	CELLTYPE	control_PVneg	8	18	NC
DIP2B	0.963	0.00859	0.512	1.08	8.55	14.3	0.000264	2.07	LV	CELLTYPE	control_PVneg	8	18	NC
ANKRD10	0.961	0.00532	0.702	1.54	8.91	15.7	0.000141	2.27	LV	CELLTYPE	control_PVneg	8	18	NC
CTDSPL	0.961	0.0088	0.529	1.16	8.63	14.3	0.000271	2.06	LV	CELLTYPE	control_PVneg	8	18	NC
COL28A1	0.958	0.0472	0.397	1.24	8.14	9.22	0.00307	1.33	LV	CELLTYPE	control_PVneg	8	18	NC
AUTS2	0.955	0.006	0.529	1.06	8.51	15.4	0.000162	2.22	LV	CELLTYPE	control_PVneg	8	18	NC
GALNT10	0.955	0.0272	0.146	0.247	6.86	10.9	0.00133	1.57	LV	CELLTYPE	control_PVneg	8	18	NC
MYO5A	0.955	0.00325	0.425	0.903	8.27	17.1	7.51e-05	2.49	LV	CELLTYPE	control_PVneg	8	18	NC
NEGR1	0.954	0.0176	3.76	6.35	11.3	12.3	0.000703	1.75	LV	CELLTYPE	control_PVneg	8	18	NC
SKI	0.954	0.0412	0.123	0.31	6.72	9.66	0.00247	1.38	LV	CELLTYPE	control_PVneg	8	18	NC
ITGA11	0.953	0.0344	0.144	0.451	6.98	10.2	0.00185	1.46	LV	CELLTYPE	control_PVneg	8	18	NC
UBN2	0.953	0.0435	0.11	0.226	6.53	9.5	0.00267	1.36	LV	CELLTYPE	control_PVneg	8	18	NC
BOD1L1	0.951	0.0301	0.224	0.379	7.33	10.6	0.00154	1.52	LV	CELLTYPE	control_PVneg	8	18	NC
GNAQ	0.95	0.00742	0.264	0.479	7.64	14.8	0.000214	2.13	LV	CELLTYPE	control_PVneg	8	18	NC
CAB39L	0.947	0.0144	0.495	1.4	8.56	12.8	0.000531	1.84	LV	CELLTYPE	control_PVneg	8	18	NC
CEP95	0.947	0.0188	0.141	0.3	6.81	12	0.000776	1.73	LV	CELLTYPE	control_PVneg	8	18	NC
FIGN	0.946	0.00981	1.22	2.85	9.73	14	0.000314	2.01	LV	CELLTYPE	control_PVneg	8	18	NC
LRRC8B	0.945	0.0284	0.156	0.244	6.9	10.8	0.00141	1.55	LV	CELLTYPE	control_PVneg	8	18	NC
CDK19	0.942	0.0131	0.26	0.52	7.6	13.1	0.000462	1.88	LV	CELLTYPE	control_PVneg	8	18	NC
MVB12B	0.942	0.0149	0.18	0.368	7.06	12.7	0.00056	1.83	LV	CELLTYPE	control_PVneg	8	18	NC
ZDHHC21	0.942	0.0237	0.116	0.223	6.57	11.3	0.00109	1.63	LV	CELLTYPE	control_PVneg	8	18	NC
NECTIN3	0.94	0.0414	0.0883	0.145	6.26	9.65	0.00248	1.38	LV	CELLTYPE	control_PVneg	8	18	NC
FOXN2	0.938	0.0414	0.132	0.188	6.75	9.64	0.00249	1.38	LV	CELLTYPE	control_PVneg	8	18	NC
NPAS3	0.938	0.0312	0.287	0.526	7.72	10.5	0.00162	1.51	LV	CELLTYPE	control_PVneg	8	18	NC
GLI3	0.937	0.00933	0.398	0.825	8.16	14.1	0.000294	2.03	LV	CELLTYPE	control_PVneg	8	18	NC
SP100	0.937	0.0104	0.275	0.59	7.7	13.8	0.000341	1.98	LV	CELLTYPE	control_PVneg	8	18	NC
YLPM1	0.936	0.0101	0.161	0.327	7.01	13.9	0.00033	1.99	LV	CELLTYPE	control_PVneg	8	18	NC
LINC00632	0.933	0.0318	0.116	0.208	6.55	10.5	0.00166	1.5	LV	CELLTYPE	control_PVneg	8	18	NC
PLCE1	0.933	0.0149	0.652	1.28	8.84	12.7	0.000557	1.83	LV	CELLTYPE	control_PVneg	8	18	NC
TTC39C	0.933	0.00617	0.221	0.446	7.41	15.3	0.000167	2.21	LV	CELLTYPE	control_PVneg	8	18	NC
PLCB1	0.931	0.0149	1.55	2.77	9.98	12.7	0.000559	1.83	LV	CELLTYPE	control_PVneg	8	18	NC
ITGA2	0.93	0.0284	0.173	0.341	7.1	10.8	0.00141	1.55	LV	CELLTYPE	control_PVneg	8	18	NC
NCOA7	0.93	0.0299	0.178	0.313	7.09	10.7	0.00152	1.52	LV	CELLTYPE	control_PVneg	8	18	NC
ANGEL2	0.919	0.0416	0.0951	0.178	6.32	9.62	0.00252	1.38	LV	CELLTYPE	control_PVneg	8	18	NC
UNK	0.917	0.0342	0.112	0.284	6.59	10.3	0.00184	1.47	LV	CELLTYPE	control_PVneg	8	18	NC
BCL2	0.916	0.0169	1.54	3.02	10.1	12.4	0.000664	1.77	LV	CELLTYPE	control_PVneg	8	18	NC
TENM3	0.914	0.00851	1.26	2.15	9.72	14.4	0.00026	2.07	LV	CELLTYPE	control_PVneg	8	18	NC
CIT	0.912	0.0439	0.17	0.39	7.05	9.47	0.00271	1.36	LV	CELLTYPE	control_PVneg	8	18	NC
EXT1	0.909	0.00714	0.723	1.29	8.93	14.9	0.000204	2.15	LV	CELLTYPE	control_PVneg	8	18	NC
SAMD4B	0.908	0.0189	0.179	0.382	7.2	12	0.000783	1.72	LV	CELLTYPE	control_PVneg	8	18	NC
ATXN7L1	0.907	0.00845	0.281	0.733	7.71	14.4	0.000257	2.07	LV	CELLTYPE	control_PVneg	8	18	NC
UTRN	0.907	0.0114	0.794	1.63	9.06	13.5	0.000383	1.94	LV	CELLTYPE	control_PVneg	8	18	NC
SOX13	0.905	0.0272	0.132	0.233	6.8	10.9	0.00133	1.56	LV	CELLTYPE	control_PVneg	8	18	NC
ATP2B1	0.903	0.0188	0.216	0.417	7.37	12.1	0.000762	1.73	LV	CELLTYPE	control_PVneg	8	18	NC
PDE7B	0.901	0.0332	0.202	0.301	7.2	10.3	0.00176	1.48	LV	CELLTYPE	control_PVneg	8	18	NC
AFAP1L2	0.9	0.0457	0.141	0.349	6.91	9.33	0.0029	1.34	LV	CELLTYPE	control_PVneg	8	18	NC
PKN2	0.9	0.00831	0.385	0.784	8.13	14.5	0.000249	2.08	LV	CELLTYPE	control_PVneg	8	18	NC
TCF7L2	0.9	0.0133	0.37	0.689	8.03	13.1	0.000473	1.88	LV	CELLTYPE	control_PVneg	8	18	NC
AC139887.2	0.899	0.0228	0.122	0.274	6.68	11.5	0.00102	1.64	LV	CELLTYPE	control_PVneg	8	18	NC
LENG8	0.899	0.0154	0.223	0.499	7.41	12.6	0.000591	1.81	LV	CELLTYPE	control_PVneg	8	18	NC
AC007364.1	0.895	0.0161	0.305	0.643	7.85	12.5	0.000622	1.79	LV	CELLTYPE	control_PVneg	8	18	NC
EPB41L4A	0.895	0.0347	0.175	0.28	6.93	10.2	0.00189	1.46	LV	CELLTYPE	control_PVneg	8	18	NC
KAT2B	0.894	0.0142	0.268	0.487	7.57	12.9	0.000517	1.85	LV	CELLTYPE	control_PVneg	8	18	NC
TFPI	0.892	0.036	0.273	0.386	7.59	10.1	0.002	1.44	LV	CELLTYPE	control_PVneg	8	18	NC
KCTD1	0.889	0.00999	0.348	0.826	8	13.9	0.000322	2	LV	CELLTYPE	control_PVneg	8	18	NC
STARD13	0.889	0.0202	2.58	5.67	10.8	11.9	0.00085	1.69	LV	CELLTYPE	control_PVneg	8	18	NC
KIF16B	0.887	0.0231	0.129	0.386	6.68	11.4	0.00104	1.64	LV	CELLTYPE	control_PVneg	8	18	NC
SPRED2	0.887	0.0242	0.196	0.302	7.23	11.3	0.00113	1.62	LV	CELLTYPE	control_PVneg	8	18	NC
FAM126A	0.885	0.0241	0.356	0.713	7.97	11.3	0.00112	1.62	LV	CELLTYPE	control_PVneg	8	18	NC
BBS2	0.884	0.0378	0.173	0.52	7.23	9.94	0.00215	1.42	LV	CELLTYPE	control_PVneg	8	18	NC
ARHGEF26	0.88	0.0241	0.422	0.991	8.3	11.3	0.00112	1.62	LV	CELLTYPE	control_PVneg	8	18	NC
MED14	0.88	0.0373	0.134	0.237	6.75	9.99	0.0021	1.43	LV	CELLTYPE	control_PVneg	8	18	NC
SMURF1	0.878	0.0215	0.334	0.814	7.98	11.7	0.000933	1.67	LV	CELLTYPE	control_PVneg	8	18	NC
CCDC7	0.877	0.0301	0.164	0.309	6.95	10.6	0.00153	1.52	LV	CELLTYPE	control_PVneg	8	18	NC
GPD2	0.877	0.0452	0.162	0.279	6.91	9.37	0.00286	1.34	LV	CELLTYPE	control_PVneg	8	18	NC
FUT8	0.875	0.0248	0.197	0.43	7.27	11.2	0.00117	1.61	LV	CELLTYPE	control_PVneg	8	18	NC
COL5A2	0.872	0.0209	0.54	1.04	8.55	11.7	0.000896	1.68	LV	CELLTYPE	control_PVneg	8	18	NC
RNF213	0.871	0.0241	0.3	0.615	7.73	11.3	0.00112	1.62	LV	CELLTYPE	control_PVneg	8	18	NC
ABCD3	0.868	0.0236	0.298	0.666	7.81	11.3	0.00108	1.63	LV	CELLTYPE	control_PVneg	8	18	NC
AGAP1	0.868	0.0249	1.41	3.38	9.91	11.2	0.00118	1.6	LV	CELLTYPE	control_PVneg	8	18	NC
SSBP2	0.868	0.0153	0.794	1.5	9.05	12.6	0.000586	1.81	LV	CELLTYPE	control_PVneg	8	18	NC
ANTXR1	0.866	0.0385	0.302	0.742	7.8	9.89	0.0022	1.41	LV	CELLTYPE	control_PVneg	8	18	NC
DLEU2	0.866	0.0135	0.598	1.14	8.71	13	0.000486	1.87	LV	CELLTYPE	control_PVneg	8	18	NC
TTC28	0.862	0.00887	0.834	1.54	9.15	14.3	0.000275	2.05	LV	CELLTYPE	control_PVneg	8	18	NC
MAML3	0.861	0.00841	0.466	1	8.42	14.4	0.000253	2.08	LV	CELLTYPE	control_PVneg	8	18	NC
WDFY3	0.861	0.014	0.424	0.725	8.18	12.9	0.00051	1.85	LV	CELLTYPE	control_PVneg	8	18	NC
CLASP1	0.86	0.00845	0.416	0.875	8.21	14.4	0.000256	2.07	LV	CELLTYPE	control_PVneg	8	18	NC
CORO2B	0.86	0.0392	0.157	0.266	6.98	9.84	0.00226	1.41	LV	CELLTYPE	control_PVneg	8	18	NC
SPRED1	0.859	0.0398	0.189	0.36	7.18	9.78	0.00232	1.4	LV	CELLTYPE	control_PVneg	8	18	NC
SGIP1	0.851	0.0472	0.159	0.343	7	9.22	0.00307	1.33	LV	CELLTYPE	control_PVneg	8	18	NC
CCND3	0.85	0.0407	0.166	0.259	7.09	9.71	0.00241	1.39	LV	CELLTYPE	control_PVneg	8	18	NC
NOTCH2	0.849	0.0423	0.135	0.274	6.75	9.58	0.00257	1.37	LV	CELLTYPE	control_PVneg	8	18	NC
SEMA3C	0.848	0.0102	0.842	1.67	9.17	13.8	0.000333	1.99	LV	CELLTYPE	control_PVneg	8	18	NC
EHBP1	0.844	0.0217	2.25	4.4	10.6	11.6	0.000941	1.66	LV	CELLTYPE	control_PVneg	8	18	NC
ZNF652	0.84	0.0348	0.309	0.623	7.83	10.2	0.0019	1.46	LV	CELLTYPE	control_PVneg	8	18	NC
DOCK7	0.835	0.019	0.395	0.768	8.12	12	0.000789	1.72	LV	CELLTYPE	control_PVneg	8	18	NC
ANKRD36C	0.834	0.0443	0.156	0.312	6.91	9.44	0.00275	1.35	LV	CELLTYPE	control_PVneg	8	18	NC
FAM13A	0.833	0.0231	0.249	0.4	7.48	11.4	0.00104	1.64	LV	CELLTYPE	control_PVneg	8	18	NC
FAM214A	0.832	0.035	0.234	0.647	7.51	10.2	0.00192	1.46	LV	CELLTYPE	control_PVneg	8	18	NC
MED13L	0.832	0.00896	1.01	1.89	9.4	14.2	0.000279	2.05	LV	CELLTYPE	control_PVneg	8	18	NC
DIP2C	0.828	0.0228	0.726	1.73	8.99	11.5	0.00102	1.64	LV	CELLTYPE	control_PVneg	8	18	NC
OSBPL9	0.828	0.0149	0.476	0.874	8.35	12.7	0.000557	1.83	LV	CELLTYPE	control_PVneg	8	18	NC
HLCS	0.827	0.0429	0.179	0.297	7.1	9.54	0.00262	1.37	LV	CELLTYPE	control_PVneg	8	18	NC
TCF4	0.824	0.0204	0.706	1.1	8.84	11.8	0.000862	1.69	LV	CELLTYPE	control_PVneg	8	18	NC
DNAJC6	0.822	0.0344	0.344	0.738	8.01	10.2	0.00185	1.46	LV	CELLTYPE	control_PVneg	8	18	NC
KIAA1217	0.822	0.0305	2.12	4.71	10.6	10.6	0.00157	1.52	LV	CELLTYPE	control_PVneg	8	18	NC
FMNL2	0.821	0.024	0.544	1.02	8.55	11.3	0.00111	1.62	LV	CELLTYPE	control_PVneg	8	18	NC
IFI16	0.82	0.0449	0.232	0.385	7.35	9.4	0.00281	1.35	LV	CELLTYPE	control_PVneg	8	18	NC
RBMS1	0.819	0.0233	1.22	2.07	9.6	11.4	0.00106	1.63	LV	CELLTYPE	control_PVneg	8	18	NC
ARL15	0.814	0.0209	0.626	1.21	8.75	11.8	0.00089	1.68	LV	CELLTYPE	control_PVneg	8	18	NC
GALNT2	0.814	0.0492	0.477	0.713	8.33	9.12	0.00323	1.31	LV	CELLTYPE	control_PVneg	8	18	NC
NCAM2	0.81	0.0399	2.59	4.66	10.8	9.77	0.00234	1.4	LV	CELLTYPE	control_PVneg	8	18	NC
COBL	0.809	0.0287	0.46	0.916	8.32	10.8	0.00143	1.54	LV	CELLTYPE	control_PVneg	8	18	NC
ANKRD44	0.807	0.022	0.495	0.772	8.4	11.6	0.000958	1.66	LV	CELLTYPE	control_PVneg	8	18	NC
ASPA	0.807	0.0498	0.279	0.657	7.73	9.09	0.00327	1.3	LV	CELLTYPE	control_PVneg	8	18	NC
FOXO1	0.807	0.0383	1.92	3.79	10.4	9.91	0.00219	1.42	LV	CELLTYPE	control_PVneg	8	18	NC
EPC2	0.805	0.039	0.183	0.324	7.09	9.86	0.00223	1.41	LV	CELLTYPE	control_PVneg	8	18	NC
FOXO3	0.802	0.0284	0.655	1.14	8.84	10.8	0.00141	1.55	LV	CELLTYPE	control_PVneg	8	18	NC
JMJD1C	0.801	0.0235	1.24	2.19	9.67	11.4	0.00108	1.63	LV	CELLTYPE	control_PVneg	8	18	NC
PTK2	0.798	0.0168	0.967	1.63	9.33	12.4	0.000658	1.77	LV	CELLTYPE	control_PVneg	8	18	NC
NAALADL2	0.794	0.0233	0.921	1.69	9.26	11.4	0.00106	1.63	LV	CELLTYPE	control_PVneg	8	18	NC
SMURF2	0.794	0.0467	0.23	0.3	7.37	9.26	0.00301	1.33	LV	CELLTYPE	control_PVneg	8	18	NC
TRPS1	0.793	0.0395	0.526	0.932	8.42	9.81	0.00229	1.4	LV	CELLTYPE	control_PVneg	8	18	NC
DENND1A	0.792	0.0423	0.275	0.427	7.57	9.57	0.00258	1.37	LV	CELLTYPE	control_PVneg	8	18	NC
DOK6	0.792	0.0377	0.222	0.351	7.35	9.95	0.00214	1.42	LV	CELLTYPE	control_PVneg	8	18	NC
KCTD3	0.79	0.0348	0.232	0.403	7.41	10.2	0.00191	1.46	LV	CELLTYPE	control_PVneg	8	18	NC
PIP4K2A	0.778	0.0201	0.568	1.13	8.61	11.9	0.000842	1.7	LV	CELLTYPE	control_PVneg	8	18	NC
BMP2K	0.772	0.0449	0.27	0.537	7.58	9.4	0.00281	1.35	LV	CELLTYPE	control_PVneg	8	18	NC
PDE8A	0.772	0.0344	0.582	0.954	8.63	10.2	0.00186	1.46	LV	CELLTYPE	control_PVneg	8	18	NC
PLSCR4	0.771	0.0443	0.513	0.856	8.41	9.44	0.00275	1.35	LV	CELLTYPE	control_PVneg	8	18	NC
CASK	0.767	0.0377	0.224	0.358	7.33	9.96	0.00213	1.42	LV	CELLTYPE	control_PVneg	8	18	NC
NUP160	0.767	0.039	0.176	0.321	7.09	9.85	0.00224	1.41	LV	CELLTYPE	control_PVneg	8	18	NC
ATF7IP	0.758	0.0465	0.322	0.506	7.8	9.28	0.00299	1.33	LV	CELLTYPE	control_PVneg	8	18	NC
INPP5F	0.758	0.044	0.276	0.587	7.71	9.46	0.00272	1.36	LV	CELLTYPE	control_PVneg	8	18	NC
SAMD12	0.756	0.0451	0.299	0.49	7.67	9.38	0.00284	1.35	LV	CELLTYPE	control_PVneg	8	18	NC
VGLL4	0.756	0.0436	0.365	0.534	7.97	9.49	0.00268	1.36	LV	CELLTYPE	control_PVneg	8	18	NC
RAB10	0.753	0.0396	0.35	0.618	7.97	9.81	0.0023	1.4	LV	CELLTYPE	control_PVneg	8	18	NC
LPAR1	0.748	0.03	1.17	2.25	9.64	10.6	0.00152	1.52	LV	CELLTYPE	control_PVneg	8	18	NC
MAGI2	0.748	0.0301	0.79	1.51	9.03	10.6	0.00153	1.52	LV	CELLTYPE	control_PVneg	8	18	NC
ARID4B	0.744	0.0342	0.362	0.687	7.96	10.3	0.00184	1.47	LV	CELLTYPE	control_PVneg	8	18	NC
VPS13C	0.741	0.046	0.461	0.864	8.33	9.31	0.00294	1.34	LV	CELLTYPE	control_PVneg	8	18	NC
PTPN12	0.721	0.0444	0.462	0.787	8.26	9.43	0.00276	1.35	LV	CELLTYPE	control_PVneg	8	18	NC
CLASP2	0.712	0.0344	0.806	1.6	9.07	10.2	0.00186	1.46	LV	CELLTYPE	control_PVneg	8	18	NC
FAM172A	0.705	0.038	0.458	0.766	8.29	9.92	0.00217	1.42	LV	CELLTYPE	control_PVneg	8	18	NC

## Sheet: RBM20_control
Gene	logFC	FDR	mean_exp_control	mean_exp_genotype	logCPM	F	PValue	FDR_plot	Region	annotation_level	comparison	Observations_genotype	Observations_reference	cell_state
HBA1	3.28	0.000104	0.000296	0.0235	3.93	30.1	8.35e-07	3.98	LV	CELLTYPE	control_RBM20	8	18	NC
PI16	3.21	5.88e-09	0.016	0.145	5.62	66.9	2.89e-12	8.23	LV	CELLTYPE	control_RBM20	8	18	NC
AC090138.1	3.16	0.000829	0	0.0126	3.79	22.5	1.15e-05	3.08	LV	CELLTYPE	control_RBM20	8	18	NC
FOSB	2.94	0.00182	0.0038	0.0502	4.19	19.4	3.11e-05	2.74	LV	CELLTYPE	control_RBM20	8	18	NC
CRISPLD1	2.92	0.000216	0.00385	0.0363	4.51	26.1	2.07e-06	3.67	LV	CELLTYPE	control_RBM20	8	18	NC
HBB	2.82	6.22e-05	0.00629	0.0726	4.74	30.1	4.4e-07	4.21	LV	CELLTYPE	control_RBM20	8	18	NC
CD163	2.78	0.00213	0.0011	0.0148	3.93	19	3.79e-05	2.67	LV	CELLTYPE	control_RBM20	8	18	NC
AC240274.1	2.59	0.00396	0.00156	0.0142	3.98	17	8.66e-05	2.4	LV	CELLTYPE	control_RBM20	8	18	NC
HBA2	2.58	0.00164	0.00218	0.0272	4.12	19.7	2.72e-05	2.79	LV	CELLTYPE	control_RBM20	8	18	NC
HS3ST4	2.56	1.83e-07	0.0231	0.207	5.79	51.3	2.99e-10	6.74	LV	CELLTYPE	control_RBM20	8	18	NC
N4BP3	2.5	0.0233	0	0.0128	3.71	17.5	0.0009	1.63	LV	CELLTYPE	control_RBM20	8	18	NC
NPPA	2.49	0.000695	0.0128	0.0798	5.26	22.3	9.31e-06	3.16	LV	CELLTYPE	control_RBM20	8	18	NC
RGS8	2.48	0.023	0	0.0144	3.7	15.7	0.000888	1.64	LV	CELLTYPE	control_RBM20	8	18	NC
CABP1	2.39	0.00699	0.00218	0.022	4.01	15.4	0.000178	2.16	LV	CELLTYPE	control_RBM20	8	18	NC
PDIA2	2.24	0.044	0.000591	0.0173	3.85	11.4	0.0023	1.36	LV	CELLTYPE	control_RBM20	8	18	NC
SEZ6L	2.21	0.0289	0.00118	0.0175	3.9	12	0.00125	1.54	LV	CELLTYPE	control_RBM20	8	18	NC
LINC02233	2.15	0.00309	0.0102	0.0529	4.75	17.8	6.15e-05	2.51	LV	CELLTYPE	control_RBM20	8	18	NC
KANK4	2.11	0.0184	0.00351	0.0269	4.19	12.5	0.000657	1.74	LV	CELLTYPE	control_RBM20	8	18	NC
TTR	2.11	0.0247	0.0108	0.0278	4.31	11.7	0.000981	1.61	LV	CELLTYPE	control_RBM20	8	18	NC
ENTPD2	2.1	0.0379	0.00126	0.0153	3.93	12	0.00186	1.42	LV	CELLTYPE	control_RBM20	8	18	NC
GALR1	2.08	1.68e-05	0.0358	0.151	5.78	34.3	9.25e-08	4.77	LV	CELLTYPE	control_RBM20	8	18	NC
RPS6KA6	2.08	0.031	0.00451	0.0184	4.17	11	0.00139	1.51	LV	CELLTYPE	control_RBM20	8	18	NC
CFH	2.03	1.94e-06	0.0966	0.415	7.02	42.4	5.35e-09	5.71	LV	CELLTYPE	control_RBM20	8	18	NC
SUSD4	2.02	0.00356	0.0132	0.0501	4.9	17.4	7.44e-05	2.45	LV	CELLTYPE	control_RBM20	8	18	NC
AC018742.1	2.01	0.0295	0.00676	0.0288	4.36	11.1	0.0013	1.53	LV	CELLTYPE	control_RBM20	8	18	NC
AC109446.3	2	0.044	0.00216	0.025	4.05	9.89	0.00231	1.36	LV	CELLTYPE	control_RBM20	8	18	NC
AL139158.2	1.99	0.0136	0.00667	0.0531	4.58	13.4	0.000433	1.87	LV	CELLTYPE	control_RBM20	8	18	NC
SLC5A7	1.99	2.6e-06	0.11	0.418	7.05	41	8.69e-09	5.59	LV	CELLTYPE	control_RBM20	8	18	NC
LINC02251	1.97	0.0344	0.00354	0.0147	4.01	10.6	0.00162	1.46	LV	CELLTYPE	control_RBM20	8	18	NC
SNCAIP	1.97	0.0125	0.00721	0.0321	4.49	13.7	0.00039	1.9	LV	CELLTYPE	control_RBM20	8	18	NC
GRID2	1.95	2.19e-06	0.0846	0.346	6.8	41.7	6.79e-09	5.66	LV	CELLTYPE	control_RBM20	8	18	NC
XYLT1	1.95	9.45e-08	0.149	0.646	7.53	54	1.27e-10	7.02	LV	CELLTYPE	control_RBM20	8	18	NC
DGKB	1.93	2.76e-06	0.143	0.456	7.08	40.7	9.45e-09	5.56	LV	CELLTYPE	control_RBM20	8	18	NC
ZNF730	1.93	0.038	0.00511	0.0214	3.95	10.3	0.00187	1.42	LV	CELLTYPE	control_RBM20	8	18	NC
GABRA2	1.91	0.00358	0.0182	0.0612	4.98	17.4	7.53e-05	2.45	LV	CELLTYPE	control_RBM20	8	18	NC
MAP2	1.91	1.16e-06	0.0838	0.337	6.66	44.3	2.89e-09	5.94	LV	CELLTYPE	control_RBM20	8	18	NC
LAMA3	1.88	2.79e-05	0.106	0.446	6.98	32.6	1.74e-07	4.55	LV	CELLTYPE	control_RBM20	8	18	NC
CCDC62	1.85	0.0267	0.00936	0.038	4.4	11.4	0.00111	1.57	LV	CELLTYPE	control_RBM20	8	18	NC
NBPF26	1.83	6.44e-05	0.0309	0.117	5.58	29.9	4.69e-07	4.19	LV	CELLTYPE	control_RBM20	8	18	NC
SYBU	1.83	3.07e-05	0.0503	0.201	6.07	32.3	1.94e-07	4.51	LV	CELLTYPE	control_RBM20	8	18	NC
YPEL4	1.82	0.0228	0.00882	0.0304	4.28	11.9	0.000871	1.64	LV	CELLTYPE	control_RBM20	8	18	NC
AJAP1	1.81	0.0294	0.00613	0.0365	4.48	11.1	0.00129	1.53	LV	CELLTYPE	control_RBM20	8	18	NC
GRIN2B	1.79	0.00682	0.0166	0.0616	5.01	15.5	0.000173	2.17	LV	CELLTYPE	control_RBM20	8	18	NC
WDR64	1.79	0.00103	0.0223	0.0774	5.2	21.2	1.49e-05	2.99	LV	CELLTYPE	control_RBM20	8	18	NC
DHX58	1.78	0.0283	0.00631	0.0239	4.29	11.2	0.00121	1.55	LV	CELLTYPE	control_RBM20	8	18	NC
TFAP2B	1.76	0.0301	0.00549	0.024	4.31	11	0.00133	1.52	LV	CELLTYPE	control_RBM20	8	18	NC
FOS	1.75	0.00213	0.0931	0.254	6.23	19	3.79e-05	2.67	LV	CELLTYPE	control_RBM20	8	18	NC
KIAA1211	1.74	0.0267	0.0115	0.0323	4.58	11.4	0.00111	1.57	LV	CELLTYPE	control_RBM20	8	18	NC
NRG3	1.74	0.00108	0.026	0.102	5.37	21	1.57e-05	2.97	LV	CELLTYPE	control_RBM20	8	18	NC
HMCN1	1.7	4.54e-06	0.182	0.578	7.6	38.8	1.86e-08	5.34	LV	CELLTYPE	control_RBM20	8	18	NC
AL160290.2	1.69	0.0366	0.00829	0.0348	4.52	10.5	0.00175	1.44	LV	CELLTYPE	control_RBM20	8	18	NC
FRAS1	1.69	0.000406	0.0389	0.106	5.54	24	4.74e-06	3.39	LV	CELLTYPE	control_RBM20	8	18	NC
TOX2	1.69	0.0366	0.0108	0.0591	4.67	10.5	0.00176	1.44	LV	CELLTYPE	control_RBM20	8	18	NC
ITGA1	1.68	1.9e-08	0.418	1.34	8.66	61	1.56e-11	7.72	LV	CELLTYPE	control_RBM20	8	18	NC
AL691420.1	1.67	0.0443	0.00943	0.0411	4.47	9.86	0.00234	1.35	LV	CELLTYPE	control_RBM20	8	18	NC
NYNRIN	1.67	0.0487	0.00916	0.0308	4.34	9.6	0.00266	1.31	LV	CELLTYPE	control_RBM20	8	18	NC
AL355974.2	1.65	0.0144	0.0141	0.0495	4.76	13.3	0.000468	1.84	LV	CELLTYPE	control_RBM20	8	18	NC
BOC	1.64	0.00523	0.0189	0.067	5.14	16.2	0.000125	2.28	LV	CELLTYPE	control_RBM20	8	18	NC
MMP17	1.58	0.000468	0.0382	0.11	5.62	23.5	5.82e-06	3.33	LV	CELLTYPE	control_RBM20	8	18	NC
KCNMA1	1.57	0.000664	0.121	0.413	7.08	22.4	8.83e-06	3.18	LV	CELLTYPE	control_RBM20	8	18	NC
SEC24B-AS1	1.57	0.0435	0.00892	0.0358	4.47	9.92	0.00227	1.36	LV	CELLTYPE	control_RBM20	8	18	NC
AGMO	1.55	0.00569	0.0241	0.0795	5.26	16	0.000139	2.24	LV	CELLTYPE	control_RBM20	8	18	NC
C14orf132	1.55	0.0288	0.0134	0.0358	4.71	11.2	0.00124	1.54	LV	CELLTYPE	control_RBM20	8	18	NC
SULF1	1.54	0.00112	0.0459	0.129	5.84	20.9	1.67e-05	2.95	LV	CELLTYPE	control_RBM20	8	18	NC
CYP27C1	1.53	8.62e-06	0.143	0.459	7.21	36.5	4.23e-08	5.06	LV	CELLTYPE	control_RBM20	8	18	NC
LINC01748	1.53	0.000603	0.0507	0.187	6.01	22.7	7.85e-06	3.22	LV	CELLTYPE	control_RBM20	8	18	NC
LINC01239	1.52	0.0382	0.0153	0.045	5.01	10.3	0.00189	1.42	LV	CELLTYPE	control_RBM20	8	18	NC
SLFN13	1.48	0.0196	0.0187	0.068	4.91	12.4	0.000716	1.71	LV	CELLTYPE	control_RBM20	8	18	NC
SHC2	1.47	0.0262	0.0184	0.0524	4.92	11.5	0.00107	1.58	LV	CELLTYPE	control_RBM20	8	18	NC
AC099792.1	1.46	0.00282	0.0577	0.154	6.07	18.1	5.38e-05	2.55	LV	CELLTYPE	control_RBM20	8	18	NC
NOX4	1.45	1.87e-05	0.271	0.745	7.94	33.7	1.14e-07	4.73	LV	CELLTYPE	control_RBM20	8	18	NC
SESN3	1.45	5.69e-05	0.11	0.28	6.71	30.4	3.93e-07	4.25	LV	CELLTYPE	control_RBM20	8	18	NC
NRG1	1.44	0.00126	0.0557	0.122	5.76	20.5	1.95e-05	2.9	LV	CELLTYPE	control_RBM20	8	18	NC
SMAP2	1.44	0.000819	0.0443	0.137	5.74	21.8	1.13e-05	3.09	LV	CELLTYPE	control_RBM20	8	18	NC
SOX18	1.44	0.028	0.0235	0.06	5.16	11.3	0.00119	1.55	LV	CELLTYPE	control_RBM20	8	18	NC
AL445426.1	1.43	4.24e-05	0.108	0.339	6.85	31.3	2.81e-07	4.37	LV	CELLTYPE	control_RBM20	8	18	NC
C3orf70	1.42	1.48e-05	0.119	0.348	6.85	34.8	7.8e-08	4.83	LV	CELLTYPE	control_RBM20	8	18	NC
KCNT2	1.41	0.00215	0.0715	0.205	6.31	18.9	3.9e-05	2.67	LV	CELLTYPE	control_RBM20	8	18	NC
NBPF9	1.41	0.021	0.0236	0.0652	5.02	12.2	0.00078	1.68	LV	CELLTYPE	control_RBM20	8	18	NC
LRRC1	1.4	5.8e-06	0.179	0.484	7.37	37.9	2.55e-08	5.24	LV	CELLTYPE	control_RBM20	8	18	NC
PCOLCE2	1.4	7.87e-05	0.0889	0.223	6.51	29.3	5.97e-07	4.1	LV	CELLTYPE	control_RBM20	8	18	NC
PTPN13	1.4	3.92e-07	0.357	0.982	8.32	48.5	7.29e-10	6.41	LV	CELLTYPE	control_RBM20	8	18	NC
DDAH1	1.39	0.00081	0.0874	0.24	6.47	21.9	1.11e-05	3.09	LV	CELLTYPE	control_RBM20	8	18	NC
GLIDR	1.39	0.000457	0.0758	0.218	6.39	23.6	5.61e-06	3.34	LV	CELLTYPE	control_RBM20	8	18	NC
LINC00278	1.36	0.0369	0.0408	0.0906	5.51	10.4	0.00178	1.43	LV	CELLTYPE	control_RBM20	8	18	NC
PIEZO1	1.36	0.0147	0.0257	0.0802	5.24	13.2	0.00048	1.83	LV	CELLTYPE	control_RBM20	8	18	NC
PLXNA3	1.34	0.0131	0.0297	0.095	5.37	13.6	0.000411	1.88	LV	CELLTYPE	control_RBM20	8	18	NC
LINC02268	1.33	0.000243	0.127	0.345	6.91	25.7	2.42e-06	3.61	LV	CELLTYPE	control_RBM20	8	18	NC
MEOX2	1.32	0.0324	0.0294	0.07	5.19	10.8	0.00148	1.49	LV	CELLTYPE	control_RBM20	8	18	NC
PLEKHH2	1.31	0.00569	0.0522	0.121	5.88	16	0.000138	2.24	LV	CELLTYPE	control_RBM20	8	18	NC
KLF2	1.3	0.00804	0.0646	0.202	6.14	15	0.000217	2.09	LV	CELLTYPE	control_RBM20	8	18	NC
TPO	1.3	0.0271	0.0412	0.13	5.56	11.4	0.00113	1.57	LV	CELLTYPE	control_RBM20	8	18	NC
AL033384.2	1.29	0.00346	0.069	0.176	6.15	17.5	7.18e-05	2.46	LV	CELLTYPE	control_RBM20	8	18	NC
GAB1	1.29	3.8e-06	0.686	1.7	9.15	39.6	1.38e-08	5.42	LV	CELLTYPE	control_RBM20	8	18	NC
CNTN4	1.28	8.17e-05	0.259	0.642	7.82	29.1	6.26e-07	4.09	LV	CELLTYPE	control_RBM20	8	18	NC
AL603840.1	1.27	0.0288	0.0503	0.104	5.66	11.2	0.00124	1.54	LV	CELLTYPE	control_RBM20	8	18	NC
CYP1B1	1.25	0.0149	0.0438	0.113	5.61	13.2	0.000489	1.83	LV	CELLTYPE	control_RBM20	8	18	NC
LRRC4C	1.25	0.000209	0.261	0.637	7.81	26.2	1.94e-06	3.68	LV	CELLTYPE	control_RBM20	8	18	NC
TP53INP1	1.25	0.0308	0.032	0.069	5.1	11	0.00137	1.51	LV	CELLTYPE	control_RBM20	8	18	NC
CAB39L	1.24	5.97e-06	0.495	1.23	8.72	37.8	2.67e-08	5.22	LV	CELLTYPE	control_RBM20	8	18	NC
P3H2	1.24	0.00145	0.179	0.444	7.33	20.1	2.35e-05	2.84	LV	CELLTYPE	control_RBM20	8	18	NC
CTSF	1.23	0.0295	0.0352	0.0704	5.16	11.1	0.0013	1.53	LV	CELLTYPE	control_RBM20	8	18	NC
KIAA1217	1.23	1.87e-05	2.12	5.35	10.8	33.8	1.12e-07	4.73	LV	CELLTYPE	control_RBM20	8	18	NC
SORCS2	1.23	0.000457	0.122	0.313	6.88	23.6	5.6e-06	3.34	LV	CELLTYPE	control_RBM20	8	18	NC
TTC39B	1.23	0.00478	0.0723	0.187	6.28	16.5	0.000112	2.32	LV	CELLTYPE	control_RBM20	8	18	NC
ATG2B	1.22	0.000664	0.0941	0.237	6.57	22.5	8.81e-06	3.18	LV	CELLTYPE	control_RBM20	8	18	NC
ID1	1.22	0.0104	0.0894	0.215	6.51	14.2	0.000307	1.98	LV	CELLTYPE	control_RBM20	8	18	NC
LTBP2	1.21	0.00788	0.065	0.159	6.08	15	0.000212	2.1	LV	CELLTYPE	control_RBM20	8	18	NC
MEF2C-AS1	1.21	0.000767	0.104	0.238	6.55	22	1.04e-05	3.12	LV	CELLTYPE	control_RBM20	8	18	NC
IL1RAPL2	1.2	0.000276	0.662	1.56	9.08	25.2	2.85e-06	3.56	LV	CELLTYPE	control_RBM20	8	18	NC
PLA2G4A	1.2	0.000381	0.143	0.312	6.98	24.2	4.36e-06	3.42	LV	CELLTYPE	control_RBM20	8	18	NC
SULT1C4	1.2	0.0198	0.0556	0.105	5.64	12.3	0.000725	1.7	LV	CELLTYPE	control_RBM20	8	18	NC
FAT4	1.19	0.0125	0.0459	0.0964	5.66	13.7	0.000386	1.9	LV	CELLTYPE	control_RBM20	8	18	NC
OGFRL1	1.19	0.00403	0.52	1.38	8.85	17	8.9e-05	2.39	LV	CELLTYPE	control_RBM20	8	18	NC
POC1B	1.18	0.00643	0.0718	0.234	6.3	15.6	0.000161	2.19	LV	CELLTYPE	control_RBM20	8	18	NC
PRICKLE2	1.18	0.00154	0.16	0.365	7.18	19.9	2.51e-05	2.81	LV	CELLTYPE	control_RBM20	8	18	NC
STK32A	1.18	0.00429	0.138	0.312	6.96	16.8	9.8e-05	2.37	LV	CELLTYPE	control_RBM20	8	18	NC
MTURN	1.17	0.00925	0.0502	0.137	5.77	14.5	0.000263	2.03	LV	CELLTYPE	control_RBM20	8	18	NC
SCRG1	1.16	0.00791	0.0643	0.161	6.04	15	0.000213	2.1	LV	CELLTYPE	control_RBM20	8	18	NC
CSNK1E	1.15	0.0397	0.0304	0.0795	5.25	10.2	0.00199	1.4	LV	CELLTYPE	control_RBM20	8	18	NC
SIPA1L1	1.15	0.000111	0.397	0.986	8.39	28.2	9.04e-07	3.95	LV	CELLTYPE	control_RBM20	8	18	NC
GLT8D2	1.14	0.0449	0.0372	0.084	5.3	9.8	0.00241	1.35	LV	CELLTYPE	control_RBM20	8	18	NC
ZDHHC21	1.14	0.000451	0.116	0.251	6.7	23.6	5.45e-06	3.35	LV	CELLTYPE	control_RBM20	8	18	NC
DOCK1	1.13	0.000134	0.368	0.773	8.13	27.6	1.13e-06	3.87	LV	CELLTYPE	control_RBM20	8	18	NC
FAM107B	1.13	0.00781	0.0781	0.167	6.2	15.1	0.000208	2.11	LV	CELLTYPE	control_RBM20	8	18	NC
KCTD3	1.13	0.000134	0.232	0.549	7.59	27.6	1.12e-06	3.87	LV	CELLTYPE	control_RBM20	8	18	NC
STK32B	1.13	0.0208	0.0442	0.129	5.7	12.2	0.000773	1.68	LV	CELLTYPE	control_RBM20	8	18	NC
APAF1	1.12	0.032	0.0404	0.0941	5.51	10.9	0.00144	1.5	LV	CELLTYPE	control_RBM20	8	18	NC
CHST9	1.12	0.000517	0.223	0.518	7.54	23.2	6.58e-06	3.29	LV	CELLTYPE	control_RBM20	8	18	NC
C9orf84	1.11	0.00126	0.123	0.3	6.83	20.6	1.94e-05	2.9	LV	CELLTYPE	control_RBM20	8	18	NC
HAND2	1.11	0.00381	0.145	0.343	7.01	17.2	8.1e-05	2.42	LV	CELLTYPE	control_RBM20	8	18	NC
IPO8	1.11	0.00953	0.0552	0.117	5.92	14.4	0.000275	2.02	LV	CELLTYPE	control_RBM20	8	18	NC
SERPINE2	1.11	0.0279	0.0489	0.0988	5.66	11.3	0.00118	1.55	LV	CELLTYPE	control_RBM20	8	18	NC
ZNF704	1.11	0.000239	0.394	0.841	8.22	25.7	2.36e-06	3.62	LV	CELLTYPE	control_RBM20	8	18	NC
DLGAP1	1.1	0.0154	0.0787	0.17	6.25	13.1	0.000511	1.81	LV	CELLTYPE	control_RBM20	8	18	NC
GINS3	1.1	0.00302	0.524	1.18	8.7	17.9	5.88e-05	2.52	LV	CELLTYPE	control_RBM20	8	18	NC
NFATC2	1.1	0.000595	0.232	0.533	7.65	22.8	7.7e-06	3.23	LV	CELLTYPE	control_RBM20	8	18	NC
CTGF	1.09	0.0125	0.0991	0.203	6.48	13.7	0.000389	1.9	LV	CELLTYPE	control_RBM20	8	18	NC
GRIK2	1.09	0.000381	0.823	1.78	9.31	24.2	4.37e-06	3.42	LV	CELLTYPE	control_RBM20	8	18	NC
MXD4	1.09	0.00953	0.0638	0.157	5.97	14.4	0.000276	2.02	LV	CELLTYPE	control_RBM20	8	18	NC
CNTFR	1.08	0.0279	0.0463	0.13	5.74	11.3	0.00117	1.55	LV	CELLTYPE	control_RBM20	8	18	NC
HS3ST3A1	1.08	0.0251	0.0936	0.208	6.55	11.6	0.00101	1.6	LV	CELLTYPE	control_RBM20	8	18	NC
IKZF2	1.08	0.00386	0.121	0.296	6.83	17.1	8.35e-05	2.41	LV	CELLTYPE	control_RBM20	8	18	NC
MFAP5	1.08	0.0149	0.0855	0.193	6.38	13.2	0.000487	1.83	LV	CELLTYPE	control_RBM20	8	18	NC
PLXDC2	1.08	0.000251	0.971	1.88	9.42	25.6	2.52e-06	3.6	LV	CELLTYPE	control_RBM20	8	18	NC
FREM1	1.07	0.031	0.0725	0.139	6.03	11	0.00139	1.51	LV	CELLTYPE	control_RBM20	8	18	NC
MAP7D3	1.07	0.0326	0.0369	0.0977	5.56	10.8	0.00149	1.49	LV	CELLTYPE	control_RBM20	8	18	NC
MYO1E	1.07	0.00179	0.533	1.1	8.64	19.5	3.03e-05	2.75	LV	CELLTYPE	control_RBM20	8	18	NC
AC124254.1	1.06	0.0234	0.131	0.274	6.79	11.8	0.000909	1.63	LV	CELLTYPE	control_RBM20	8	18	NC
B4GALT6	1.06	0.0378	0.0772	0.142	6.19	10.4	0.00185	1.42	LV	CELLTYPE	control_RBM20	8	18	NC
AC025180.1	1.05	0.0279	0.0633	0.156	5.96	11.3	0.00117	1.55	LV	CELLTYPE	control_RBM20	8	18	NC
FAM135B	1.05	0.00754	0.147	0.345	7.06	15.2	0.000195	2.12	LV	CELLTYPE	control_RBM20	8	18	NC
KLF7	1.05	0.00141	0.205	0.445	7.41	20.2	2.24e-05	2.85	LV	CELLTYPE	control_RBM20	8	18	NC
STX2	1.05	0.0158	0.0696	0.156	6.11	13	0.000535	1.8	LV	CELLTYPE	control_RBM20	8	18	NC
AL357153.2	1.04	0.0351	0.0532	0.135	5.76	10.6	0.00166	1.45	LV	CELLTYPE	control_RBM20	8	18	NC
OSBPL6	1.04	0.044	0.0557	0.115	5.83	9.89	0.00231	1.36	LV	CELLTYPE	control_RBM20	8	18	NC
RGS11	1.04	0.0219	0.0725	0.194	6.27	12	0.000826	1.66	LV	CELLTYPE	control_RBM20	8	18	NC
FLT1	1.03	0.04	0.0587	0.149	5.93	10.2	0.00201	1.4	LV	CELLTYPE	control_RBM20	8	18	NC
SERPINB9	1.03	0.0175	0.0759	0.178	6.24	12.7	0.000616	1.76	LV	CELLTYPE	control_RBM20	8	18	NC
ANXA1	1.02	0.00382	0.252	0.483	7.57	17.2	8.24e-05	2.42	LV	CELLTYPE	control_RBM20	8	18	NC
FP671120.1	1.02	0.0154	0.159	0.296	7.04	13.1	0.000514	1.81	LV	CELLTYPE	control_RBM20	8	18	NC
GLIS3	1.02	0.00492	0.601	1.22	8.83	16.4	0.000116	2.31	LV	CELLTYPE	control_RBM20	8	18	NC
RFTN2	0.996	0.0011	0.269	0.538	7.69	21	1.62e-05	2.96	LV	CELLTYPE	control_RBM20	8	18	NC
PIK3CA	0.995	0.00215	0.131	0.265	6.84	18.9	3.85e-05	2.67	LV	CELLTYPE	control_RBM20	8	18	NC
AP000787.1	0.994	0.0169	0.0943	0.219	6.51	12.8	0.000584	1.77	LV	CELLTYPE	control_RBM20	8	18	NC
GULP1	0.992	0.00186	0.596	1.19	8.81	19.3	3.21e-05	2.73	LV	CELLTYPE	control_RBM20	8	18	NC
ITGA2	0.992	0.00458	0.173	0.351	7.18	16.6	0.000106	2.34	LV	CELLTYPE	control_RBM20	8	18	NC
BNIP3L	0.983	0.0014	0.301	0.632	7.88	20.2	2.21e-05	2.85	LV	CELLTYPE	control_RBM20	8	18	NC
ASAP2	0.982	0.00186	0.819	1.61	9.22	19.3	3.22e-05	2.73	LV	CELLTYPE	control_RBM20	8	18	NC
IGF2R	0.976	0.00333	0.232	0.481	7.43	17.6	6.74e-05	2.48	LV	CELLTYPE	control_RBM20	8	18	NC
TSC22D3	0.975	0.00818	0.201	0.463	7.43	14.9	0.000223	2.09	LV	CELLTYPE	control_RBM20	8	18	NC
AKT3	0.971	0.000875	1.24	2.42	9.8	21.6	1.24e-05	3.06	LV	CELLTYPE	control_RBM20	8	18	NC
AL133346.1	0.97	0.0113	0.0959	0.213	6.47	13.9	0.000345	1.95	LV	CELLTYPE	control_RBM20	8	18	NC
PXK	0.97	0.00455	0.15	0.298	6.93	16.6	0.000105	2.34	LV	CELLTYPE	control_RBM20	8	18	NC
NAPB	0.969	0.0342	0.0462	0.0921	5.52	10.6	0.0016	1.47	LV	CELLTYPE	control_RBM20	8	18	NC
ATP2B1	0.966	0.00215	0.216	0.455	7.43	18.9	3.86e-05	2.67	LV	CELLTYPE	control_RBM20	8	18	NC
IRAK3	0.957	0.015	0.192	0.391	7.29	13.2	0.000493	1.82	LV	CELLTYPE	control_RBM20	8	18	NC
JAK1	0.956	0.00302	0.17	0.336	7.09	17.9	5.85e-05	2.52	LV	CELLTYPE	control_RBM20	8	18	NC
ATP9A	0.955	0.0284	0.0593	0.12	5.8	11.2	0.00122	1.55	LV	CELLTYPE	control_RBM20	8	18	NC
NIM1K	0.955	0.0203	0.105	0.203	6.48	12.3	0.000747	1.69	LV	CELLTYPE	control_RBM20	8	18	NC
VCAN	0.954	0.0378	0.174	0.333	7.13	10.4	0.00184	1.42	LV	CELLTYPE	control_RBM20	8	18	NC
PRELP	0.953	0.0344	0.102	0.176	6.38	10.6	0.00162	1.46	LV	CELLTYPE	control_RBM20	8	18	NC
NCOA7	0.952	0.00673	0.178	0.342	7.15	15.5	0.00017	2.17	LV	CELLTYPE	control_RBM20	8	18	NC
NEGR1	0.952	0.00723	3.76	7.07	11.4	15.3	0.000186	2.14	LV	CELLTYPE	control_RBM20	8	18	NC
ALK	0.951	0.00615	0.249	0.521	7.72	15.8	0.000152	2.21	LV	CELLTYPE	control_RBM20	8	18	NC
CASC15	0.95	0.00236	0.601	1.17	8.8	18.6	4.35e-05	2.63	LV	CELLTYPE	control_RBM20	8	18	NC
RALGPS2	0.947	0.00259	0.681	1.45	9.07	18.4	4.89e-05	2.59	LV	CELLTYPE	control_RBM20	8	18	NC
COL12A1	0.936	0.0405	0.118	0.216	6.66	10.1	0.00204	1.39	LV	CELLTYPE	control_RBM20	8	18	NC
ZMAT1	0.934	0.0406	0.0665	0.138	5.99	10.1	0.00205	1.39	LV	CELLTYPE	control_RBM20	8	18	NC
KIF13B	0.932	0.00304	0.288	0.58	7.79	17.9	5.98e-05	2.52	LV	CELLTYPE	control_RBM20	8	18	NC
PTPRG	0.931	0.00373	1.13	2.2	9.66	17.3	7.9e-05	2.43	LV	CELLTYPE	control_RBM20	8	18	NC
PIK3IP1	0.93	0.0449	0.0642	0.111	5.68	9.81	0.0024	1.35	LV	CELLTYPE	control_RBM20	8	18	NC
SH3BGRL	0.93	0.0142	0.0983	0.222	6.53	13.3	0.000457	1.85	LV	CELLTYPE	control_RBM20	8	18	NC
CTDSP2	0.927	0.021	0.0893	0.175	6.14	12.2	0.000781	1.68	LV	CELLTYPE	control_RBM20	8	18	NC
RPGR	0.925	0.0111	0.172	0.37	7.23	14	0.000336	1.96	LV	CELLTYPE	control_RBM20	8	18	NC
MBOAT1	0.922	0.0286	0.0863	0.161	6.17	11.2	0.00123	1.54	LV	CELLTYPE	control_RBM20	8	18	NC
TULP3	0.922	0.00925	0.178	0.377	7.22	14.5	0.000264	2.03	LV	CELLTYPE	control_RBM20	8	18	NC
LINC00598	0.919	0.0228	0.392	0.866	8.32	11.9	0.000875	1.64	LV	CELLTYPE	control_RBM20	8	18	NC
DOCK9	0.918	0.00591	0.152	0.303	6.96	15.9	0.000145	2.23	LV	CELLTYPE	control_RBM20	8	18	NC
LGR4	0.916	0.00148	0.409	0.78	8.23	20	2.41e-05	2.83	LV	CELLTYPE	control_RBM20	8	18	NC
CDADC1	0.908	0.0402	0.0547	0.109	5.81	10.2	0.00202	1.4	LV	CELLTYPE	control_RBM20	8	18	NC
PTK2	0.908	0.00117	0.967	1.81	9.44	20.8	1.78e-05	2.93	LV	CELLTYPE	control_RBM20	8	18	NC
PCMTD2	0.907	0.0166	0.0982	0.174	6.33	12.8	0.000571	1.78	LV	CELLTYPE	control_RBM20	8	18	NC
TSPAN5	0.906	0.00333	0.261	0.513	7.67	17.6	6.74e-05	2.48	LV	CELLTYPE	control_RBM20	8	18	NC
GBP2	0.902	0.0251	0.126	0.232	6.59	11.6	0.001	1.6	LV	CELLTYPE	control_RBM20	8	18	NC
COL5A2	0.899	0.00294	0.54	0.985	8.62	18	5.66e-05	2.53	LV	CELLTYPE	control_RBM20	8	18	NC
GRB10	0.897	0.00304	0.258	0.498	7.65	17.9	6e-05	2.52	LV	CELLTYPE	control_RBM20	8	18	NC
LRRC37B	0.896	0.0354	0.0649	0.137	5.95	10.6	0.00168	1.45	LV	CELLTYPE	control_RBM20	8	18	NC
CTDSPL	0.895	0.00673	0.529	1.07	8.64	15.5	0.00017	2.17	LV	CELLTYPE	control_RBM20	8	18	NC
MAMDC2	0.895	0.00773	0.396	0.787	8.27	15.1	0.000204	2.11	LV	CELLTYPE	control_RBM20	8	18	NC
SH3RF3	0.895	0.0205	0.573	1.18	8.78	12.2	0.000757	1.69	LV	CELLTYPE	control_RBM20	8	18	NC
AUTS2	0.894	0.00287	0.529	0.979	8.53	18.1	5.51e-05	2.54	LV	CELLTYPE	control_RBM20	8	18	NC
SNED1	0.892	0.0266	0.185	0.337	7.17	11.5	0.00108	1.58	LV	CELLTYPE	control_RBM20	8	18	NC
PLCB1	0.886	0.00818	1.55	2.67	10	14.9	0.000223	2.09	LV	CELLTYPE	control_RBM20	8	18	NC
BACH2	0.885	0.00867	0.718	1.33	9.04	14.7	0.000241	2.06	LV	CELLTYPE	control_RBM20	8	18	NC
ZNF608	0.885	0.0319	0.11	0.194	6.49	10.9	0.00144	1.5	LV	CELLTYPE	control_RBM20	8	18	NC
MXI1	0.884	0.00994	0.178	0.35	7.12	14.3	0.00029	2	LV	CELLTYPE	control_RBM20	8	18	NC
LINC01088	0.876	0.0435	0.219	0.443	7.48	9.92	0.00227	1.36	LV	CELLTYPE	control_RBM20	8	18	NC
N4BP2L1	0.876	0.0241	0.0968	0.185	6.37	11.8	0.000943	1.62	LV	CELLTYPE	control_RBM20	8	18	NC
EPG5	0.867	0.0428	0.0686	0.13	5.86	9.97	0.00222	1.37	LV	CELLTYPE	control_RBM20	8	18	NC
PLEKHG1	0.864	0.0122	0.447	0.839	8.31	13.7	0.000377	1.91	LV	CELLTYPE	control_RBM20	8	18	NC
UACA	0.862	0.00773	0.208	0.396	7.31	15.1	0.000203	2.11	LV	CELLTYPE	control_RBM20	8	18	NC
SLC35E3	0.859	0.0496	0.0825	0.183	6.3	9.54	0.00273	1.3	LV	CELLTYPE	control_RBM20	8	18	NC
RNF149	0.857	0.00425	0.179	0.356	7.14	16.8	9.68e-05	2.37	LV	CELLTYPE	control_RBM20	8	18	NC
FGF2	0.856	0.0267	0.189	0.346	7.21	11.4	0.0011	1.57	LV	CELLTYPE	control_RBM20	8	18	NC
IRS2	0.856	0.0153	0.184	0.397	7.25	13.1	0.000506	1.82	LV	CELLTYPE	control_RBM20	8	18	NC
RPP38	0.854	0.0396	0.0842	0.173	6.2	10.2	0.00197	1.4	LV	CELLTYPE	control_RBM20	8	18	NC
NAV2	0.849	0.0286	0.466	0.787	8.32	11.2	0.00123	1.54	LV	CELLTYPE	control_RBM20	8	18	NC
ZNF652	0.849	0.00976	0.309	0.61	7.87	14.4	0.000284	2.01	LV	CELLTYPE	control_RBM20	8	18	NC
TRHDE	0.848	0.0469	0.118	0.245	6.64	9.69	0.00254	1.33	LV	CELLTYPE	control_RBM20	8	18	NC
ANKRD44	0.844	0.00407	0.495	0.912	8.48	16.9	9.04e-05	2.39	LV	CELLTYPE	control_RBM20	8	18	NC
ATP10D	0.844	0.016	0.153	0.274	6.95	12.9	0.000544	1.79	LV	CELLTYPE	control_RBM20	8	18	NC
SESN1	0.844	0.00937	0.286	0.56	7.76	14.5	0.000269	2.03	LV	CELLTYPE	control_RBM20	8	18	NC
ABCA6	0.843	0.00829	1.12	2.12	9.65	14.9	0.000228	2.08	LV	CELLTYPE	control_RBM20	8	18	NC
PLCE1	0.841	0.00878	0.652	1.16	8.87	14.7	0.000246	2.06	LV	CELLTYPE	control_RBM20	8	18	NC
COL21A1	0.839	0.00389	0.532	0.971	8.58	17.1	8.48e-05	2.41	LV	CELLTYPE	control_RBM20	8	18	NC
TCP11L2	0.839	0.0267	0.101	0.165	6.23	11.4	0.00111	1.57	LV	CELLTYPE	control_RBM20	8	18	NC
ANKRD10	0.837	0.0042	0.702	1.19	8.9	16.8	9.43e-05	2.38	LV	CELLTYPE	control_RBM20	8	18	NC
FBXL2	0.837	0.0256	0.119	0.208	6.44	11.6	0.00103	1.59	LV	CELLTYPE	control_RBM20	8	18	NC
HIP1	0.83	0.0154	0.409	0.788	8.27	13.1	0.000515	1.81	LV	CELLTYPE	control_RBM20	8	18	NC
ANK2	0.829	0.00337	2.02	3.73	10.5	17.6	6.94e-05	2.47	LV	CELLTYPE	control_RBM20	8	18	NC
ELMO1	0.827	0.0102	0.877	1.57	9.28	14.3	0.000299	1.99	LV	CELLTYPE	control_RBM20	8	18	NC
PKN2	0.827	0.00333	0.385	0.706	8.15	17.6	6.78e-05	2.48	LV	CELLTYPE	control_RBM20	8	18	NC
ANTXR1	0.826	0.0194	0.302	0.554	7.8	12.4	0.000707	1.71	LV	CELLTYPE	control_RBM20	8	18	NC
SGIP1	0.826	0.0405	0.159	0.281	6.99	10.1	0.00204	1.39	LV	CELLTYPE	control_RBM20	8	18	NC
FAM214A	0.825	0.0105	0.234	0.454	7.49	14.2	0.000313	1.98	LV	CELLTYPE	control_RBM20	8	18	NC
CASTOR3	0.824	0.0475	0.0897	0.17	6.16	9.66	0.00258	1.32	LV	CELLTYPE	control_RBM20	8	18	NC
LINC00632	0.821	0.0322	0.116	0.207	6.54	10.8	0.00146	1.49	LV	CELLTYPE	control_RBM20	8	18	NC
NRBP2	0.821	0.0342	0.114	0.215	6.61	10.7	0.0016	1.47	LV	CELLTYPE	control_RBM20	8	18	NC
RFX3	0.819	0.00773	0.251	0.451	7.59	15.1	0.000204	2.11	LV	CELLTYPE	control_RBM20	8	18	NC
FAM13A	0.816	0.00748	0.249	0.436	7.53	15.2	0.000193	2.13	LV	CELLTYPE	control_RBM20	8	18	NC
LIMA1	0.814	0.0125	0.307	0.524	7.79	13.7	0.000391	1.9	LV	CELLTYPE	control_RBM20	8	18	NC
TMEM50B	0.813	0.0424	0.174	0.337	7.11	10	0.00218	1.37	LV	CELLTYPE	control_RBM20	8	18	NC
C1orf21	0.81	0.0139	0.806	1.51	9.2	13.4	0.000448	1.86	LV	CELLTYPE	control_RBM20	8	18	NC
MYO1D	0.81	0.0375	0.134	0.255	6.77	10.4	0.00182	1.43	LV	CELLTYPE	control_RBM20	8	18	NC
LMCD1-AS1	0.809	0.0465	0.272	0.446	7.63	9.72	0.00251	1.33	LV	CELLTYPE	control_RBM20	8	18	NC
PIP4K2A	0.809	0.00604	0.568	1.01	8.64	15.8	0.000149	2.22	LV	CELLTYPE	control_RBM20	8	18	NC
GAB2	0.808	0.0134	0.359	0.645	8.04	13.5	0.000423	1.87	LV	CELLTYPE	control_RBM20	8	18	NC
PHLDB1	0.804	0.00935	0.598	1.08	8.73	14.5	0.000268	2.03	LV	CELLTYPE	control_RBM20	8	18	NC
EFR3A	0.801	0.0183	0.139	0.236	6.77	12.6	0.00065	1.74	LV	CELLTYPE	control_RBM20	8	18	NC
LONRF1	0.801	0.0322	0.192	0.407	7.33	10.8	0.00146	1.49	LV	CELLTYPE	control_RBM20	8	18	NC
CASD1	0.8	0.0445	0.0969	0.191	6.39	9.84	0.00236	1.35	LV	CELLTYPE	control_RBM20	8	18	NC
PRKCA	0.799	0.00665	1.36	2.38	9.84	15.6	0.000167	2.18	LV	CELLTYPE	control_RBM20	8	18	NC
KIRREL3	0.796	0.0334	2.04	3.4	10.4	10.7	0.00155	1.48	LV	CELLTYPE	control_RBM20	8	18	NC
COL28A1	0.79	0.0329	0.397	0.617	8.06	10.8	0.00152	1.48	LV	CELLTYPE	control_RBM20	8	18	NC
ARGLU1	0.783	0.00906	0.522	0.869	8.47	14.6	0.000257	2.04	LV	CELLTYPE	control_RBM20	8	18	NC
LRRK2	0.783	0.0407	0.115	0.217	6.59	10.1	0.00206	1.39	LV	CELLTYPE	control_RBM20	8	18	NC
MAML3	0.783	0.00594	0.466	0.837	8.41	15.9	0.000146	2.23	LV	CELLTYPE	control_RBM20	8	18	NC
PPM1B	0.783	0.0289	0.275	0.546	7.76	11.2	0.00125	1.54	LV	CELLTYPE	control_RBM20	8	18	NC
PRIMPOL	0.783	0.046	0.102	0.179	6.34	9.74	0.00248	1.34	LV	CELLTYPE	control_RBM20	8	18	NC
BBS2	0.782	0.032	0.173	0.379	7.18	10.9	0.00144	1.5	LV	CELLTYPE	control_RBM20	8	18	NC
INTS10	0.782	0.0247	0.183	0.361	7.22	11.7	0.000977	1.61	LV	CELLTYPE	control_RBM20	8	18	NC
ANK3	0.781	0.014	3.67	6.26	11.3	13.3	0.000452	1.85	LV	CELLTYPE	control_RBM20	8	18	NC
CLASP1	0.779	0.00638	0.416	0.737	8.2	15.7	0.000159	2.2	LV	CELLTYPE	control_RBM20	8	18	NC
WDFY3	0.776	0.0151	0.424	0.693	8.22	13.1	0.000497	1.82	LV	CELLTYPE	control_RBM20	8	18	NC
NAALADL2	0.771	0.0109	0.921	1.61	9.28	14	0.000329	1.96	LV	CELLTYPE	control_RBM20	8	18	NC
CFDP1	0.77	0.0279	0.176	0.336	7.09	11.3	0.00118	1.55	LV	CELLTYPE	control_RBM20	8	18	NC
ZNF536	0.765	0.0326	1.37	2.37	9.91	10.8	0.0015	1.49	LV	CELLTYPE	control_RBM20	8	18	NC
TFPI	0.762	0.0496	0.273	0.454	7.63	9.55	0.00272	1.3	LV	CELLTYPE	control_RBM20	8	18	NC
MAN2A1	0.758	0.0365	0.178	0.306	7.06	10.5	0.00174	1.44	LV	CELLTYPE	control_RBM20	8	18	NC
ASPH	0.754	0.011	0.464	0.827	8.38	14	0.000331	1.96	LV	CELLTYPE	control_RBM20	8	18	NC
CREBRF	0.754	0.0284	0.171	0.3	6.98	11.2	0.00121	1.55	LV	CELLTYPE	control_RBM20	8	18	NC
DLC1	0.751	0.0191	2.65	4.65	10.8	12.4	0.000694	1.72	LV	CELLTYPE	control_RBM20	8	18	NC
FIGN	0.751	0.0154	1.22	2.05	9.68	13.1	0.000512	1.81	LV	CELLTYPE	control_RBM20	8	18	NC
PPP1R12A	0.751	0.017	0.398	0.706	8.17	12.8	0.000592	1.77	LV	CELLTYPE	control_RBM20	8	18	NC
TOX	0.751	0.0494	0.232	0.361	7.36	9.56	0.0027	1.31	LV	CELLTYPE	control_RBM20	8	18	NC
PCSK2	0.75	0.042	0.366	0.638	8.07	10	0.00216	1.38	LV	CELLTYPE	control_RBM20	8	18	NC
MYO5A	0.745	0.0109	0.425	0.741	8.22	14	0.000329	1.96	LV	CELLTYPE	control_RBM20	8	18	NC
LENG8	0.744	0.0242	0.223	0.389	7.37	11.8	0.000948	1.62	LV	CELLTYPE	control_RBM20	8	18	NC
OGT	0.74	0.0379	0.21	0.375	7.31	10.3	0.00185	1.42	LV	CELLTYPE	control_RBM20	8	18	NC
GLUD1	0.739	0.0438	0.146	0.244	6.75	9.9	0.00229	1.36	LV	CELLTYPE	control_RBM20	8	18	NC
PTPRZ1	0.738	0.0372	0.542	0.916	8.56	10.4	0.0018	1.43	LV	CELLTYPE	control_RBM20	8	18	NC
ARAP2	0.734	0.0182	0.312	0.579	7.88	12.6	0.000644	1.74	LV	CELLTYPE	control_RBM20	8	18	NC
TACC1	0.733	0.0294	0.49	0.865	8.48	11.1	0.00128	1.53	LV	CELLTYPE	control_RBM20	8	18	NC
TFDP2	0.728	0.035	0.3	0.493	7.66	10.6	0.00165	1.46	LV	CELLTYPE	control_RBM20	8	18	NC
FRMD4A	0.724	0.0396	2.53	4.14	10.7	10.2	0.00197	1.4	LV	CELLTYPE	control_RBM20	8	18	NC
PLPP1	0.721	0.0369	1.11	1.8	9.55	10.4	0.00178	1.43	LV	CELLTYPE	control_RBM20	8	18	NC
FOXO3	0.718	0.0247	0.655	1.16	8.83	11.7	0.000979	1.61	LV	CELLTYPE	control_RBM20	8	18	NC
LPAR1	0.716	0.016	1.17	1.99	9.66	13	0.000543	1.79	LV	CELLTYPE	control_RBM20	8	18	NC
KCTD1	0.714	0.0252	0.348	0.59	7.93	11.6	0.00101	1.6	LV	CELLTYPE	control_RBM20	8	18	NC
SMURF1	0.714	0.0247	0.334	0.586	7.95	11.7	0.000981	1.61	LV	CELLTYPE	control_RBM20	8	18	NC
COBL	0.712	0.0326	0.46	0.742	8.31	10.8	0.0015	1.49	LV	CELLTYPE	control_RBM20	8	18	NC
ARHGEF26	0.711	0.0407	0.422	0.738	8.26	10.1	0.00206	1.39	LV	CELLTYPE	control_RBM20	8	18	NC
GCC2	0.71	0.0333	0.207	0.368	7.3	10.7	0.00154	1.48	LV	CELLTYPE	control_RBM20	8	18	NC
NKAIN3	0.71	0.0305	0.92	1.58	9.33	11	0.00135	1.52	LV	CELLTYPE	control_RBM20	8	18	NC
PHF14	0.709	0.0267	0.344	0.601	7.97	11.4	0.00111	1.57	LV	CELLTYPE	control_RBM20	8	18	NC
CTBP2	0.707	0.0418	0.248	0.414	7.51	10	0.00214	1.38	LV	CELLTYPE	control_RBM20	8	18	NC
SAMD4B	0.705	0.0435	0.179	0.327	7.18	9.93	0.00226	1.36	LV	CELLTYPE	control_RBM20	8	18	NC
APBB2	0.703	0.0354	0.585	1	8.67	10.5	0.00168	1.45	LV	CELLTYPE	control_RBM20	8	18	NC
EXOC1	0.698	0.0497	0.143	0.243	6.8	9.53	0.00274	1.3	LV	CELLTYPE	control_RBM20	8	18	NC
TTC39C	0.697	0.0448	0.221	0.351	7.35	9.81	0.0024	1.35	LV	CELLTYPE	control_RBM20	8	18	NC
RBM5	0.695	0.0406	0.162	0.275	6.92	10.1	0.00205	1.39	LV	CELLTYPE	control_RBM20	8	18	NC
SPATA6	0.69	0.0331	0.649	1.03	8.79	10.7	0.00153	1.48	LV	CELLTYPE	control_RBM20	8	18	NC
NBEAL1	0.68	0.0191	0.558	0.937	8.59	12.4	0.000692	1.72	LV	CELLTYPE	control_RBM20	8	18	NC
MBOAT2	0.679	0.042	0.249	0.419	7.55	10	0.00215	1.38	LV	CELLTYPE	control_RBM20	8	18	NC
EPB41L2	0.676	0.0428	1.46	2.28	9.9	9.98	0.00221	1.37	LV	CELLTYPE	control_RBM20	8	18	NC
SEMA3C	0.674	0.0221	0.842	1.37	9.13	12	0.000835	1.66	LV	CELLTYPE	control_RBM20	8	18	NC
GSN	0.673	0.0322	1.32	2.12	9.75	10.8	0.00146	1.49	LV	CELLTYPE	control_RBM20	8	18	NC
ARHGAP24	0.67	0.0447	1.79	2.8	10.2	9.82	0.00238	1.35	LV	CELLTYPE	control_RBM20	8	18	NC
RBPMS	0.663	0.0181	0.824	1.33	9.1	12.6	0.000639	1.74	LV	CELLTYPE	control_RBM20	8	18	NC
MKLN1	0.661	0.0212	0.882	1.5	9.25	12.1	0.000792	1.67	LV	CELLTYPE	control_RBM20	8	18	NC
ANKRD36	0.659	0.0488	0.224	0.363	7.33	9.59	0.00266	1.31	LV	CELLTYPE	control_RBM20	8	18	NC
SSBP2	0.659	0.0334	0.794	1.22	9.01	10.7	0.00156	1.48	LV	CELLTYPE	control_RBM20	8	18	NC
EHBP1	0.65	0.0496	2.25	3.56	10.5	9.54	0.00274	1.3	LV	CELLTYPE	control_RBM20	8	18	NC
OSBPL9	0.65	0.0298	0.476	0.751	8.34	11.1	0.00131	1.53	LV	CELLTYPE	control_RBM20	8	18	NC
AC016831.7	0.648	0.0249	1.27	2.08	9.7	11.7	0.000987	1.6	LV	CELLTYPE	control_RBM20	8	18	NC
RSRP1	0.635	0.0342	0.513	0.836	8.45	10.6	0.00161	1.47	LV	CELLTYPE	control_RBM20	8	18	NC
USP47	0.63	0.041	0.434	0.675	8.19	10.1	0.00209	1.39	LV	CELLTYPE	control_RBM20	8	18	NC

## Sheet: TTN_control
Gene	logFC	FDR	mean_exp_control	mean_exp_genotype	logCPM	F	PValue	FDR_plot	Region	annotation_level	comparison	Observations_genotype	Observations_reference	cell_state
AJAP1	3.27	4.06e-07	0.00613	0.111	5.23	52	1.5e-10	6.39	LV	CELLTYPE	control_TTN	12	18	NC
PKHD1L1	2.93	0.00221	0.0066	0.0579	4.77	19.1	3.29e-05	2.65	LV	CELLTYPE	control_TTN	12	18	NC
HS3ST4	2.92	4.92e-08	0.0231	0.496	6.43	61.7	7.29e-12	7.31	LV	CELLTYPE	control_TTN	12	18	NC
FOSB	2.71	0.00568	0.0038	0.0281	4.35	16.1	0.000121	2.25	LV	CELLTYPE	control_TTN	12	18	NC
SNCAIP	2.57	0.000398	0.00721	0.0455	4.75	24.9	2.83e-06	3.4	LV	CELLTYPE	control_TTN	12	18	NC
MRC1	2.35	0.00391	0.00672	0.0416	4.64	17.3	7.25e-05	2.41	LV	CELLTYPE	control_TTN	12	18	NC
AL807752.6	2.32	0.00791	0.00189	0.0139	4.16	15	0.000198	2.1	LV	CELLTYPE	control_TTN	12	18	NC
LINC02233	2.31	0.000362	0.0102	0.0564	4.98	25.2	2.47e-06	3.44	LV	CELLTYPE	control_TTN	12	18	NC
LINC00968	2.26	0.00124	0.0105	0.0677	4.93	21.2	1.33e-05	2.91	LV	CELLTYPE	control_TTN	12	18	NC
XYLT1	2.26	2.9e-09	0.149	0.912	7.86	73.7	2.15e-13	8.54	LV	CELLTYPE	control_TTN	12	18	NC
AC109779.1	2.16	0.0122	0.0121	0.0521	4.8	13.7	0.00036	1.91	LV	CELLTYPE	control_TTN	12	18	NC
SEZ6L	2.16	0.0221	0.00118	0.0203	4.15	13	0.00091	1.65	LV	CELLTYPE	control_TTN	12	18	NC
NPPA	2.15	0.00196	0.0128	0.0924	5.15	19.5	2.73e-05	2.71	LV	CELLTYPE	control_TTN	12	18	NC
GRIN2A	2.13	0.000125	0.0276	0.108	5.55	29.2	5.17e-07	3.9	LV	CELLTYPE	control_TTN	12	18	NC
C14orf132	2.12	0.000109	0.0134	0.0801	5.07	29.5	4.45e-07	3.96	LV	CELLTYPE	control_TTN	12	18	NC
MYO7B	2.1	0.00405	0.0055	0.0396	4.55	17.2	7.59e-05	2.39	LV	CELLTYPE	control_TTN	12	18	NC
PI16	2.09	0.00154	0.016	0.0798	5.13	20.3	1.95e-05	2.81	LV	CELLTYPE	control_TTN	12	18	NC
SLC5A7	2.06	6.31e-07	0.11	0.481	7.24	48.6	4.67e-10	6.2	LV	CELLTYPE	control_TTN	12	18	NC
PKN2-AS1	2.03	4.64e-07	0.151	0.75	7.67	50.8	2.23e-10	6.33	LV	CELLTYPE	control_TTN	12	18	NC
RAMP2-AS1	2.03	0.0153	0.00549	0.0224	4.35	12.9	0.000537	1.81	LV	CELLTYPE	control_TTN	12	18	NC
SHISA6	2.02	0.00117	0.0219	0.0868	5.2	21.4	1.21e-05	2.93	LV	CELLTYPE	control_TTN	12	18	NC
GRAPL	2.01	0.0151	0.00545	0.0174	4.24	12.9	0.000527	1.82	LV	CELLTYPE	control_TTN	12	18	NC
KCNQ5	2.01	6.26e-05	0.0372	0.237	6.12	32.3	1.53e-07	4.2	LV	CELLTYPE	control_TTN	12	18	NC
NPPB	2	0.00233	0.0469	0.216	6.19	18.9	3.54e-05	2.63	LV	CELLTYPE	control_TTN	12	18	NC
NTF3	2	0.0236	0.00467	0.0155	4.26	11.6	0.000996	1.63	LV	CELLTYPE	control_TTN	12	18	NC
GRID2	1.99	1.24e-06	0.0846	0.401	6.96	45.8	1.19e-09	5.91	LV	CELLTYPE	control_TTN	12	18	NC
POSTN	1.99	0.0262	0.0445	0.0799	5.66	11.2	0.00117	1.58	LV	CELLTYPE	control_TTN	12	18	NC
GPR1	1.98	0.0243	0.00331	0.0207	4.33	11.5	0.00105	1.61	LV	CELLTYPE	control_TTN	12	18	NC
AC091959.3	1.91	0.0213	0.00349	0.0141	4.26	11.9	0.00086	1.67	LV	CELLTYPE	control_TTN	12	18	NC
ITGA2B	1.9	0.0231	0.00318	0.0292	4.32	11.6	0.00097	1.64	LV	CELLTYPE	control_TTN	12	18	NC
GRIA1	1.89	5.71e-07	0.154	0.623	7.62	49.6	3.38e-10	6.24	LV	CELLTYPE	control_TTN	12	18	NC
GALR1	1.85	9.17e-05	0.0358	0.145	5.79	30.5	3.12e-07	4.04	LV	CELLTYPE	control_TTN	12	18	NC
IFIH1	1.84	0.0132	0.00693	0.0376	4.57	13.4	0.000415	1.88	LV	CELLTYPE	control_TTN	12	18	NC
MACC1	1.84	0.0422	0.00279	0.026	4.19	9.87	0.00226	1.37	LV	CELLTYPE	control_TTN	12	18	NC
MAMDC4	1.83	0.047	0.00186	0.0158	4.13	9.68	0.00265	1.33	LV	CELLTYPE	control_TTN	12	18	NC
NFATC2	1.82	6.31e-07	0.232	0.984	8.16	48.6	4.61e-10	6.2	LV	CELLTYPE	control_TTN	12	18	NC
RBBP9	1.82	0.0489	0.00212	0.0171	4.16	9.44	0.00279	1.31	LV	CELLTYPE	control_TTN	12	18	NC
IQCN	1.81	0.00687	0.0135	0.0554	5.01	15.5	0.000161	2.16	LV	CELLTYPE	control_TTN	12	18	NC
ASIC1	1.8	0.0495	0.00159	0.0217	4.12	9.39	0.00286	1.31	LV	CELLTYPE	control_TTN	12	18	NC
EDA2R	1.76	0.0381	0.0062	0.0189	4.38	10.2	0.00195	1.42	LV	CELLTYPE	control_TTN	12	18	NC
NBPF26	1.76	0.000155	0.0309	0.125	5.68	28.3	7.25e-07	3.81	LV	CELLTYPE	control_TTN	12	18	NC
DAPK1	1.75	0.0275	0.0107	0.0349	4.58	11.1	0.00125	1.56	LV	CELLTYPE	control_TTN	12	18	NC
AC009063.3	1.73	0.00652	0.0153	0.0571	4.95	15.7	0.000149	2.19	LV	CELLTYPE	control_TTN	12	18	NC
MMP17	1.68	8.43e-05	0.0382	0.185	5.88	30.8	2.7e-07	4.07	LV	CELLTYPE	control_TTN	12	18	NC
AC087857.1	1.66	0.0481	0.00816	0.0295	4.58	9.49	0.00273	1.32	LV	CELLTYPE	control_TTN	12	18	NC
SEC24B-AS1	1.64	0.0269	0.00892	0.0312	4.61	11.2	0.00121	1.57	LV	CELLTYPE	control_TTN	12	18	NC
ADAMTS5	1.63	0.00169	0.0298	0.0921	5.53	20	2.22e-05	2.77	LV	CELLTYPE	control_TTN	12	18	NC
PCNX2	1.63	0.000687	0.0288	0.0979	5.53	23.2	5.72e-06	3.16	LV	CELLTYPE	control_TTN	12	18	NC
AL691420.1	1.62	0.0432	0.00943	0.0447	4.66	9.79	0.00235	1.36	LV	CELLTYPE	control_TTN	12	18	NC
FAM135B	1.62	8.12e-06	0.147	0.508	7.46	39.7	1.02e-08	5.09	LV	CELLTYPE	control_TTN	12	18	NC
KIAA1211	1.62	0.0302	0.0115	0.0412	4.71	10.8	0.00142	1.52	LV	CELLTYPE	control_TTN	12	18	NC
AL139158.2	1.61	0.0484	0.00667	0.039	4.59	9.47	0.00275	1.32	LV	CELLTYPE	control_TTN	12	18	NC
NBPF9	1.61	0.00281	0.0236	0.0889	5.24	18.3	4.57e-05	2.55	LV	CELLTYPE	control_TTN	12	18	NC
CNR1	1.6	0.0418	0.011	0.0347	4.68	9.91	0.00221	1.38	LV	CELLTYPE	control_TTN	12	18	NC
SUSD4	1.59	0.033	0.0132	0.0409	4.85	10.6	0.00159	1.48	LV	CELLTYPE	control_TTN	12	18	NC
PLEKHH2	1.58	0.000351	0.0522	0.141	5.98	25.4	2.34e-06	3.45	LV	CELLTYPE	control_TTN	12	18	NC
AL031599.1	1.57	0.044	0.0211	0.0794	5.16	9.74	0.00241	1.36	LV	CELLTYPE	control_TTN	12	18	NC
LAMA3	1.57	0.000177	0.106	0.4	6.95	27.9	8.55e-07	3.75	LV	CELLTYPE	control_TTN	12	18	NC
STK17B	1.56	0.00334	0.0277	0.0977	5.45	17.7	5.9e-05	2.48	LV	CELLTYPE	control_TTN	12	18	NC
AC079793.1	1.54	0.0493	0.0359	0.0516	5.52	9.42	0.00282	1.31	LV	CELLTYPE	control_TTN	12	18	NC
AC099792.1	1.53	0.000999	0.0577	0.191	6.24	21.9	9.84e-06	3	LV	CELLTYPE	control_TTN	12	18	NC
GRIA3	1.53	0.00974	0.0379	0.118	5.63	14.4	0.000261	2.01	LV	CELLTYPE	control_TTN	12	18	NC
KCNMA1	1.53	0.0003	0.121	0.449	7.2	25.9	1.91e-06	3.52	LV	CELLTYPE	control_TTN	12	18	NC
AGMO	1.52	0.00759	0.0241	0.0863	5.35	15.2	0.000184	2.12	LV	CELLTYPE	control_TTN	12	18	NC
AL109936.6	1.52	0.0354	0.00948	0.0304	4.66	10.4	0.00177	1.45	LV	CELLTYPE	control_TTN	12	18	NC
HDAC2-AS2	1.52	0.00221	0.0372	0.104	5.65	19.1	3.26e-05	2.65	LV	CELLTYPE	control_TTN	12	18	NC
SPSB1	1.52	0.000216	0.0653	0.201	6.29	27	1.2e-06	3.67	LV	CELLTYPE	control_TTN	12	18	NC
PTPRT	1.51	0.00644	0.0333	0.107	5.6	15.7	0.000144	2.19	LV	CELLTYPE	control_TTN	12	18	NC
BICC1	1.5	0.000279	0.673	2.1	9.24	26.1	1.73e-06	3.55	LV	CELLTYPE	control_TTN	12	18	NC
GPR17	1.49	0.0192	0.0153	0.0666	4.96	12.2	0.000735	1.72	LV	CELLTYPE	control_TTN	12	18	NC
IL1RAPL2	1.48	2.35e-05	0.662	1.87	9.32	35.7	4.35e-08	4.63	LV	CELLTYPE	control_TTN	12	18	NC
CYP27C1	1.47	1.06e-05	0.143	0.483	7.29	38.5	1.53e-08	4.98	LV	CELLTYPE	control_TTN	12	18	NC
KCNB2	1.47	0.0186	0.0535	0.0944	5.92	12.3	0.0007	1.73	LV	CELLTYPE	control_TTN	12	18	NC
AC106869.1	1.46	0.00791	0.0304	0.0974	5.42	15	0.000198	2.1	LV	CELLTYPE	control_TTN	12	18	NC
FRAS1	1.45	0.00215	0.0389	0.122	5.64	19.2	3.07e-05	2.67	LV	CELLTYPE	control_TTN	12	18	NC
NRG1	1.45	0.00166	0.0557	0.148	5.93	20	2.18e-05	2.78	LV	CELLTYPE	control_TTN	12	18	NC
SULF1	1.45	0.00585	0.0459	0.12	5.83	16	0.000125	2.23	LV	CELLTYPE	control_TTN	12	18	NC
AL133346.1	1.41	7.64e-05	0.0959	0.301	6.77	31.5	2.11e-07	4.12	LV	CELLTYPE	control_TTN	12	18	NC
AP002991.1	1.41	0.0285	0.0163	0.0541	4.97	11	0.00131	1.55	LV	CELLTYPE	control_TTN	12	18	NC
ARL17B	1.41	0.000662	0.132	0.332	7.01	23.3	5.44e-06	3.18	LV	CELLTYPE	control_TTN	12	18	NC
LRRC7	1.41	0.00505	0.157	0.317	7.08	16.5	0.000104	2.3	LV	CELLTYPE	control_TTN	12	18	NC
MYO1E	1.41	8.5e-06	0.533	1.48	8.91	39.4	1.13e-08	5.07	LV	CELLTYPE	control_TTN	12	18	NC
STK32B	1.41	0.00105	0.0442	0.124	5.87	21.7	1.06e-05	2.98	LV	CELLTYPE	control_TTN	12	18	NC
AFF3	1.4	0.00013	0.175	0.421	7.33	29	5.57e-07	3.89	LV	CELLTYPE	control_TTN	12	18	NC
LINC01748	1.4	0.00193	0.0507	0.197	6.11	19.6	2.68e-05	2.71	LV	CELLTYPE	control_TTN	12	18	NC
WDR64	1.4	0.0402	0.0223	0.0821	5.28	10	0.00209	1.4	LV	CELLTYPE	control_TTN	12	18	NC
LINC01266	1.38	0.0453	0.0153	0.0588	4.97	9.66	0.00251	1.34	LV	CELLTYPE	control_TTN	12	18	NC
KCNT2	1.37	0.00132	0.0715	0.209	6.36	20.9	1.51e-05	2.88	LV	CELLTYPE	control_TTN	12	18	NC
SORCS2	1.37	7.64e-05	0.122	0.333	7.01	31.6	2.03e-07	4.12	LV	CELLTYPE	control_TTN	12	18	NC
EFHD1	1.36	0.0498	0.0221	0.0532	5.19	9.36	0.00291	1.3	LV	CELLTYPE	control_TTN	12	18	NC
MAP2	1.36	0.0014	0.0838	0.276	6.55	20.7	1.63e-05	2.85	LV	CELLTYPE	control_TTN	12	18	NC
C3orf70	1.35	8.43e-05	0.119	0.298	6.87	30.8	2.77e-07	4.07	LV	CELLTYPE	control_TTN	12	18	NC
OGFRL1	1.35	0.000989	0.52	1.63	9.02	22	9.59e-06	3	LV	CELLTYPE	control_TTN	12	18	NC
CFH	1.34	0.0022	0.0966	0.269	6.66	19.1	3.19e-05	2.66	LV	CELLTYPE	control_TTN	12	18	NC
TMEM132C	1.34	0.00534	0.0508	0.138	6.02	16.3	0.000112	2.27	LV	CELLTYPE	control_TTN	12	18	NC
ERRFI1	1.33	0.0414	0.0212	0.0561	5.11	9.94	0.00219	1.38	LV	CELLTYPE	control_TTN	12	18	NC
HMCN1	1.33	0.000471	0.182	0.455	7.45	24.3	3.59e-06	3.33	LV	CELLTYPE	control_TTN	12	18	NC
HMGCLL1	1.32	0.0414	0.025	0.0713	5.23	9.94	0.00218	1.38	LV	CELLTYPE	control_TTN	12	18	NC
CTDSPL	1.31	8.12e-06	0.529	1.57	8.95	39.8	9.72e-09	5.09	LV	CELLTYPE	control_TTN	12	18	NC
LINC00278	1.31	0.0422	0.0408	0.089	5.61	9.88	0.00225	1.37	LV	CELLTYPE	control_TTN	12	18	NC
AC108449.1	1.3	0.0126	0.0374	0.0902	5.51	13.6	0.000391	1.9	LV	CELLTYPE	control_TTN	12	18	NC
MFAP5	1.3	0.00254	0.0855	0.21	6.48	18.6	4.07e-05	2.59	LV	CELLTYPE	control_TTN	12	18	NC
OSBPL6	1.3	0.00539	0.0557	0.135	5.99	16.3	0.000113	2.27	LV	CELLTYPE	control_TTN	12	18	NC
SYBU	1.3	0.0118	0.0503	0.157	5.92	13.8	0.000341	1.93	LV	CELLTYPE	control_TTN	12	18	NC
TBPL1	1.3	0.00344	0.0569	0.13	6.01	17.7	6.08e-05	2.46	LV	CELLTYPE	control_TTN	12	18	NC
ABCG2	1.29	0.0302	0.0227	0.0595	5.12	10.8	0.00142	1.52	LV	CELLTYPE	control_TTN	12	18	NC
SIPA1L1	1.29	6.9e-06	0.397	1.09	8.56	40.5	7.67e-09	5.16	LV	CELLTYPE	control_TTN	12	18	NC
GLIDR	1.28	0.000815	0.0758	0.229	6.42	22.5	7.61e-06	3.09	LV	CELLTYPE	control_TTN	12	18	NC
NAV2	1.28	0.000412	0.466	1.09	8.58	24.8	2.99e-06	3.38	LV	CELLTYPE	control_TTN	12	18	NC
YPEL1	1.27	0.000715	0.0668	0.168	6.07	23	6.2e-06	3.15	LV	CELLTYPE	control_TTN	12	18	NC
ATP10A	1.25	0.0147	0.0322	0.0794	5.47	13	0.000496	1.83	LV	CELLTYPE	control_TTN	12	18	NC
F2R	1.25	0.0289	0.0267	0.0787	5.3	10.9	0.00134	1.54	LV	CELLTYPE	control_TTN	12	18	NC
LYPD6	1.25	0.000696	0.0992	0.259	6.74	23.1	5.88e-06	3.16	LV	CELLTYPE	control_TTN	12	18	NC
PRKX	1.25	0.000999	0.0878	0.262	6.62	21.9	9.78e-06	3	LV	CELLTYPE	control_TTN	12	18	NC
ALK	1.24	8.43e-05	0.249	0.669	7.92	30.9	2.65e-07	4.07	LV	CELLTYPE	control_TTN	12	18	NC
GRB10	1.24	6.26e-05	0.258	0.799	7.91	32.5	1.4e-07	4.2	LV	CELLTYPE	control_TTN	12	18	NC
DAGLA	1.23	0.0103	0.0358	0.0961	5.55	14.3	0.000283	1.99	LV	CELLTYPE	control_TTN	12	18	NC
NBPF3	1.23	0.0226	0.0272	0.0705	5.32	11.7	0.000939	1.65	LV	CELLTYPE	control_TTN	12	18	NC
PCOLCE2	1.23	0.00348	0.0889	0.197	6.42	17.6	6.18e-05	2.46	LV	CELLTYPE	control_TTN	12	18	NC
EFCAB5	1.22	0.0142	0.0381	0.112	5.56	13.2	0.000467	1.85	LV	CELLTYPE	control_TTN	12	18	NC
FMNL3	1.22	0.000277	0.153	0.438	7.26	26.2	1.67e-06	3.56	LV	CELLTYPE	control_TTN	12	18	NC
NOX4	1.22	0.00032	0.271	0.673	7.9	25.7	2.09e-06	3.49	LV	CELLTYPE	control_TTN	12	18	NC
ZNF536	1.22	6.26e-05	1.37	3.49	10.2	32.3	1.52e-07	4.2	LV	CELLTYPE	control_TTN	12	18	NC
ASAP2	1.21	5.62e-05	0.819	2	9.42	33	1.2e-07	4.25	LV	CELLTYPE	control_TTN	12	18	NC
DGKB	1.21	0.00485	0.143	0.285	6.86	16.6	9.81e-05	2.31	LV	CELLTYPE	control_TTN	12	18	NC
IRS2	1.21	8.43e-05	0.184	0.51	7.5	30.7	2.81e-07	4.07	LV	CELLTYPE	control_TTN	12	18	NC
ITGA1	1.21	7.64e-05	0.418	1.05	8.52	31.3	2.26e-07	4.12	LV	CELLTYPE	control_TTN	12	18	NC
PRICKLE2	1.21	0.000715	0.16	0.409	7.27	23	6.17e-06	3.15	LV	CELLTYPE	control_TTN	12	18	NC
SH3RF3	1.21	0.000177	0.573	1.65	9.03	27.8	8.83e-07	3.75	LV	CELLTYPE	control_TTN	12	18	NC
SLC2A9	1.21	0.00132	0.112	0.352	6.91	20.9	1.51e-05	2.88	LV	CELLTYPE	control_TTN	12	18	NC
AL445426.1	1.2	0.00348	0.108	0.315	6.83	17.6	6.21e-05	2.46	LV	CELLTYPE	control_TTN	12	18	NC
CYP1B1	1.2	0.0355	0.0438	0.103	5.62	10.4	0.00178	1.45	LV	CELLTYPE	control_TTN	12	18	NC
RBM45	1.2	0.0125	0.0403	0.104	5.56	13.6	0.000378	1.9	LV	CELLTYPE	control_TTN	12	18	NC
RIPK2	1.19	0.0173	0.0411	0.0822	5.51	12.5	0.000637	1.76	LV	CELLTYPE	control_TTN	12	18	NC
TMEM132B	1.19	0.00173	0.271	0.713	8	19.9	2.31e-05	2.76	LV	CELLTYPE	control_TTN	12	18	NC
ADAMTS12	1.18	0.0183	0.0513	0.0994	5.78	12.3	0.000687	1.74	LV	CELLTYPE	control_TTN	12	18	NC
TTC39B	1.18	0.00299	0.0723	0.196	6.33	18.1	5e-05	2.52	LV	CELLTYPE	control_TTN	12	18	NC
AL603840.1	1.17	0.0228	0.0503	0.11	5.74	11.7	0.000951	1.64	LV	CELLTYPE	control_TTN	12	18	NC
ATP9A	1.17	0.00365	0.0593	0.139	5.97	17.5	6.66e-05	2.44	LV	CELLTYPE	control_TTN	12	18	NC
GPR137C	1.17	0.0201	0.0268	0.0873	5.39	12.1	0.000781	1.7	LV	CELLTYPE	control_TTN	12	18	NC
TP53INP1	1.17	0.0342	0.032	0.0645	5.21	10.5	0.00167	1.47	LV	CELLTYPE	control_TTN	12	18	NC
ITGA10	1.16	0.0144	0.0592	0.164	6.16	13.1	0.000476	1.84	LV	CELLTYPE	control_TTN	12	18	NC
LINC02268	1.15	0.00154	0.127	0.298	6.91	20.3	1.96e-05	2.81	LV	CELLTYPE	control_TTN	12	18	NC
MMP28	1.15	0.0264	0.0407	0.0944	5.62	11.2	0.00118	1.58	LV	CELLTYPE	control_TTN	12	18	NC
SLC41A2	1.15	0.0102	0.0455	0.0953	5.63	14.3	0.00028	1.99	LV	CELLTYPE	control_TTN	12	18	NC
AL445250.1	1.14	0.00896	0.0813	0.165	6.32	14.7	0.000236	2.05	LV	CELLTYPE	control_TTN	12	18	NC
FGF14	1.14	0.0062	0.144	0.305	7.01	15.9	0.000136	2.21	LV	CELLTYPE	control_TTN	12	18	NC
GINS3	1.14	0.000801	0.524	1.26	8.82	22.6	7.35e-06	3.1	LV	CELLTYPE	control_TTN	12	18	NC
JHY	1.14	0.00125	0.111	0.296	6.83	21.1	1.37e-05	2.9	LV	CELLTYPE	control_TTN	12	18	NC
LMCD1-AS1	1.14	0.000369	0.272	0.619	7.84	25.1	2.59e-06	3.43	LV	CELLTYPE	control_TTN	12	18	NC
AC007364.1	1.13	0.000139	0.305	0.726	8.06	28.7	6.27e-07	3.86	LV	CELLTYPE	control_TTN	12	18	NC
CDADC1	1.13	0.00484	0.0547	0.142	5.98	16.6	9.72e-05	2.32	LV	CELLTYPE	control_TTN	12	18	NC
KLF7	1.13	0.000201	0.205	0.495	7.51	27.3	1.09e-06	3.7	LV	CELLTYPE	control_TTN	12	18	NC
LINC00598	1.13	0.000866	0.392	1.04	8.51	22.4	8.15e-06	3.06	LV	CELLTYPE	control_TTN	12	18	NC
AC074386.1	1.12	0.0272	0.0352	0.0778	5.46	11.1	0.00123	1.57	LV	CELLTYPE	control_TTN	12	18	NC
DDX59	1.12	0.0101	0.0454	0.121	5.74	14.3	0.000274	2	LV	CELLTYPE	control_TTN	12	18	NC
FAM102B	1.12	0.0431	0.0378	0.0737	5.5	9.8	0.00233	1.37	LV	CELLTYPE	control_TTN	12	18	NC
GIMAP8	1.12	0.0355	0.0396	0.103	5.62	10.4	0.00178	1.45	LV	CELLTYPE	control_TTN	12	18	NC
LTBP2	1.12	0.0126	0.065	0.151	6.09	13.6	0.000382	1.9	LV	CELLTYPE	control_TTN	12	18	NC
OSTF1	1.12	0.00741	0.0766	0.186	6.36	15.3	0.000177	2.13	LV	CELLTYPE	control_TTN	12	18	NC
ZNF471	1.12	0.0432	0.0273	0.074	5.33	9.8	0.00234	1.36	LV	CELLTYPE	control_TTN	12	18	NC
AC109492.1	1.11	0.0426	0.045	0.101	5.71	9.85	0.00228	1.37	LV	CELLTYPE	control_TTN	12	18	NC
LINC01088	1.11	0.00779	0.219	0.557	7.62	15.1	0.00019	2.11	LV	CELLTYPE	control_TTN	12	18	NC
ZBTB16	1.11	0.00644	0.904	2.43	9.6	15.7	0.000146	2.19	LV	CELLTYPE	control_TTN	12	18	NC
C9orf84	1.1	0.00125	0.123	0.276	6.87	21.1	1.36e-05	2.9	LV	CELLTYPE	control_TTN	12	18	NC
PLXNA2	1.1	0.0215	0.0543	0.118	5.92	11.9	0.000867	1.67	LV	CELLTYPE	control_TTN	12	18	NC
POC1B	1.1	0.00675	0.0718	0.197	6.32	15.6	0.000156	2.17	LV	CELLTYPE	control_TTN	12	18	NC
PTPN13	1.1	0.000109	0.357	0.871	8.26	29.7	4.21e-07	3.96	LV	CELLTYPE	control_TTN	12	18	NC
COLGALT2	1.09	0.0495	0.0373	0.0707	5.47	9.4	0.00285	1.31	LV	CELLTYPE	control_TTN	12	18	NC
CYP1B1-AS1	1.09	0.0478	0.0501	0.0956	5.66	9.5	0.0027	1.32	LV	CELLTYPE	control_TTN	12	18	NC
ZNF704	1.09	7.64e-05	0.394	0.921	8.32	31.5	2.08e-07	4.12	LV	CELLTYPE	control_TTN	12	18	NC
IKZF2	1.08	0.00352	0.121	0.333	6.92	17.6	6.31e-05	2.45	LV	CELLTYPE	control_TTN	12	18	NC
ZFAND5	1.08	0.00234	0.154	0.376	7.1	18.9	3.62e-05	2.63	LV	CELLTYPE	control_TTN	12	18	NC
CAB39L	1.07	0.000129	0.495	1.17	8.72	29	5.44e-07	3.89	LV	CELLTYPE	control_TTN	12	18	NC
GRIK2	1.07	0.00235	0.823	1.61	9.33	18.8	3.69e-05	2.63	LV	CELLTYPE	control_TTN	12	18	NC
HS3ST2	1.07	0.0285	0.204	0.559	7.57	11	0.00131	1.55	LV	CELLTYPE	control_TTN	12	18	NC
KIRREL3	1.07	0.00644	2.04	4.12	10.6	15.7	0.000147	2.19	LV	CELLTYPE	control_TTN	12	18	NC
LRRC8A	1.07	0.0182	0.0646	0.171	6.09	12.4	0.00068	1.74	LV	CELLTYPE	control_TTN	12	18	NC
PLCE1	1.07	0.000228	0.652	1.4	9.02	26.9	1.28e-06	3.64	LV	CELLTYPE	control_TTN	12	18	NC
RGL3	1.07	0.00644	0.0618	0.149	6.11	15.7	0.000146	2.19	LV	CELLTYPE	control_TTN	12	18	NC
RPGR	1.07	0.00359	0.172	0.472	7.36	17.5	6.46e-05	2.45	LV	CELLTYPE	control_TTN	12	18	NC
NLRP1	1.05	0.0046	0.0807	0.192	6.38	16.8	9.06e-05	2.34	LV	CELLTYPE	control_TTN	12	18	NC
DOCK9	1.04	0.0018	0.152	0.3	7.06	19.7	2.47e-05	2.74	LV	CELLTYPE	control_TTN	12	18	NC
GRK3	1.04	0.00867	0.082	0.182	6.3	14.8	0.000223	2.06	LV	CELLTYPE	control_TTN	12	18	NC
NEGR1	1.04	0.00292	3.76	8.08	11.5	18.2	4.8e-05	2.53	LV	CELLTYPE	control_TTN	12	18	NC
JAKMIP2	1.03	0.0182	0.108	0.241	6.75	12.4	0.000681	1.74	LV	CELLTYPE	control_TTN	12	18	NC
KIF13B	1.03	0.000894	0.288	0.709	7.93	22.3	8.47e-06	3.05	LV	CELLTYPE	control_TTN	12	18	NC
PIP4K2A	1.03	0.000204	0.568	1.35	8.86	27.2	1.12e-06	3.69	LV	CELLTYPE	control_TTN	12	18	NC
SLX4IP	1.03	0.0265	0.0478	0.109	5.81	11.2	0.00119	1.58	LV	CELLTYPE	control_TTN	12	18	NC
UBE2Q2L	1.03	0.0147	0.0539	0.113	5.85	13	0.000498	1.83	LV	CELLTYPE	control_TTN	12	18	NC
CNTN4	1.02	0.00293	0.259	0.58	7.77	18.2	4.83e-05	2.53	LV	CELLTYPE	control_TTN	12	18	NC
COLEC12	1.02	0.0289	0.096	0.202	6.48	11	0.00133	1.54	LV	CELLTYPE	control_TTN	12	18	NC
COL21A1	1.01	0.000249	0.532	1.18	8.75	26.6	1.44e-06	3.6	LV	CELLTYPE	control_TTN	12	18	NC
P3H2	1.01	0.00585	0.179	0.434	7.34	16	0.000125	2.23	LV	CELLTYPE	control_TTN	12	18	NC
ZMAT1	1.01	0.0141	0.0665	0.151	6.11	13.2	0.00046	1.85	LV	CELLTYPE	control_TTN	12	18	NC
IFT122	0.997	0.0158	0.0947	0.227	6.57	12.8	0.000564	1.8	LV	CELLTYPE	control_TTN	12	18	NC
MAML3	0.997	0.000177	0.466	1.03	8.59	27.8	8.88e-07	3.75	LV	CELLTYPE	control_TTN	12	18	NC
PIK3CA	0.995	0.00148	0.131	0.269	6.89	20.4	1.85e-05	2.83	LV	CELLTYPE	control_TTN	12	18	NC
RFX3	0.995	0.000721	0.251	0.559	7.73	23	6.3e-06	3.14	LV	CELLTYPE	control_TTN	12	18	NC
HIP1	0.994	0.00144	0.409	0.941	8.43	20.6	1.74e-05	2.84	LV	CELLTYPE	control_TTN	12	18	NC
NPNT	0.991	0.0156	0.107	0.273	6.76	12.8	0.00055	1.81	LV	CELLTYPE	control_TTN	12	18	NC
ARRB1	0.99	0.0436	0.0413	0.126	5.62	9.77	0.00238	1.36	LV	CELLTYPE	control_TTN	12	18	NC
NIM1K	0.99	0.0118	0.105	0.261	6.6	13.9	0.00034	1.93	LV	CELLTYPE	control_TTN	12	18	NC
FGD4	0.989	0.00179	0.432	1.04	8.52	19.8	2.41e-05	2.75	LV	CELLTYPE	control_TTN	12	18	NC
RAB31	0.989	0.00752	0.139	0.341	7.04	15.2	0.000182	2.12	LV	CELLTYPE	control_TTN	12	18	NC
GABPA	0.986	0.0474	0.0395	0.0737	5.49	9.53	0.00267	1.32	LV	CELLTYPE	control_TTN	12	18	NC
CHST3	0.98	0.0455	0.0507	0.127	5.92	9.63	0.00254	1.34	LV	CELLTYPE	control_TTN	12	18	NC
PLEKHG1	0.98	0.0022	0.447	0.92	8.45	19.1	3.19e-05	2.66	LV	CELLTYPE	control_TTN	12	18	NC
DPYSL3	0.977	0.0138	0.0869	0.178	6.33	13.3	0.000443	1.86	LV	CELLTYPE	control_TTN	12	18	NC
PLCB1	0.968	0.00152	1.55	3.08	10.1	20.3	1.92e-05	2.82	LV	CELLTYPE	control_TTN	12	18	NC
PTPRJ	0.968	0.00102	0.887	1.91	9.41	21.8	1.02e-05	2.99	LV	CELLTYPE	control_TTN	12	18	NC
GLIS3	0.966	0.005	0.601	1.21	8.86	16.5	0.000102	2.3	LV	CELLTYPE	control_TTN	12	18	NC
FKBP5	0.964	0.0493	1.07	2.6	9.77	9.41	0.00283	1.31	LV	CELLTYPE	control_TTN	12	18	NC
KCTD1	0.963	0.00112	0.348	0.712	8.13	21.5	1.15e-05	2.95	LV	CELLTYPE	control_TTN	12	18	NC
MEF2C-AS1	0.957	0.00644	0.104	0.216	6.54	15.7	0.000146	2.19	LV	CELLTYPE	control_TTN	12	18	NC
CTBP2	0.954	0.0013	0.248	0.519	7.67	21	1.45e-05	2.89	LV	CELLTYPE	control_TTN	12	18	NC
PACSIN2	0.953	0.00239	0.164	0.37	7.18	18.7	3.81e-05	2.62	LV	CELLTYPE	control_TTN	12	18	NC
HEG1	0.95	0.0201	0.0971	0.175	6.35	12.1	0.000784	1.7	LV	CELLTYPE	control_TTN	12	18	NC
RFTN2	0.94	0.00221	0.269	0.582	7.77	19.1	3.31e-05	2.65	LV	CELLTYPE	control_TTN	12	18	NC
CHD7	0.937	0.00132	0.26	0.569	7.74	20.9	1.51e-05	2.88	LV	CELLTYPE	control_TTN	12	18	NC
ATP2B1	0.936	0.00234	0.216	0.415	7.5	18.9	3.62e-05	2.63	LV	CELLTYPE	control_TTN	12	18	NC
CCDC146	0.93	0.00147	0.178	0.317	7.2	20.4	1.84e-05	2.83	LV	CELLTYPE	control_TTN	12	18	NC
DPY19L3	0.922	0.00367	0.155	0.335	7.13	17.4	6.76e-05	2.44	LV	CELLTYPE	control_TTN	12	18	NC
MAMDC2	0.919	0.00301	0.396	0.839	8.32	18.1	5.08e-05	2.52	LV	CELLTYPE	control_TTN	12	18	NC
MBOAT1	0.919	0.0232	0.0863	0.161	6.27	11.6	0.000978	1.63	LV	CELLTYPE	control_TTN	12	18	NC
APCDD1	0.918	0.00877	0.4	0.876	8.33	14.7	0.00023	2.06	LV	CELLTYPE	control_TTN	12	18	NC
ZDHHC21	0.917	0.00867	0.116	0.229	6.67	14.8	0.000223	2.06	LV	CELLTYPE	control_TTN	12	18	NC
LRRC1	0.915	0.00363	0.179	0.372	7.23	17.5	6.6e-05	2.44	LV	CELLTYPE	control_TTN	12	18	NC
IRAK3	0.913	0.0179	0.192	0.442	7.33	12.4	0.000661	1.75	LV	CELLTYPE	control_TTN	12	18	NC
SLC22A23	0.911	0.00392	0.306	0.623	7.97	17.3	7.28e-05	2.41	LV	CELLTYPE	control_TTN	12	18	NC
SH3BGRL	0.91	0.0098	0.0983	0.233	6.62	14.4	0.000264	2.01	LV	CELLTYPE	control_TTN	12	18	NC
GAB1	0.909	0.00118	0.686	1.42	9.05	21.4	1.23e-05	2.93	LV	CELLTYPE	control_TTN	12	18	NC
CASC15	0.907	0.00309	0.601	1.17	8.86	18	5.24e-05	2.51	LV	CELLTYPE	control_TTN	12	18	NC
MXD4	0.907	0.0414	0.0638	0.152	6	9.94	0.00219	1.38	LV	CELLTYPE	control_TTN	12	18	NC
AKT3	0.903	0.00163	1.24	2.51	9.84	20.1	2.1e-05	2.79	LV	CELLTYPE	control_TTN	12	18	NC
ZNF652	0.901	0.00482	0.309	0.675	7.97	16.6	9.65e-05	2.32	LV	CELLTYPE	control_TTN	12	18	NC
LRRC4C	0.895	0.0248	0.261	0.53	7.75	11.4	0.00109	1.6	LV	CELLTYPE	control_TTN	12	18	NC
CLSTN2	0.894	0.0379	0.166	0.333	7.15	10.2	0.00194	1.42	LV	CELLTYPE	control_TTN	12	18	NC
RBPMS	0.893	0.000418	0.824	1.74	9.28	24.7	3.09e-06	3.38	LV	CELLTYPE	control_TTN	12	18	NC
PTPRG	0.89	0.00868	1.13	2.43	9.7	14.8	0.000225	2.06	LV	CELLTYPE	control_TTN	12	18	NC
CHST9	0.887	0.00644	0.223	0.478	7.54	15.7	0.000147	2.19	LV	CELLTYPE	control_TTN	12	18	NC
ABI3BP	0.886	0.0243	0.207	0.379	7.37	11.5	0.00105	1.61	LV	CELLTYPE	control_TTN	12	18	NC
DPYSL2	0.883	0.00164	0.358	0.729	8.16	20.1	2.14e-05	2.78	LV	CELLTYPE	control_TTN	12	18	NC
PAPPA	0.882	0.00394	0.527	1.04	8.68	17.2	7.35e-05	2.4	LV	CELLTYPE	control_TTN	12	18	NC
PHLDB1	0.88	0.0027	0.598	1.16	8.82	18.4	4.34e-05	2.57	LV	CELLTYPE	control_TTN	12	18	NC
PLA2G4A	0.875	0.0074	0.143	0.291	6.93	15.3	0.000177	2.13	LV	CELLTYPE	control_TTN	12	18	NC
ALG13	0.874	0.0122	0.14	0.288	6.87	13.7	0.000365	1.91	LV	CELLTYPE	control_TTN	12	18	NC
CARMIL1	0.871	0.0409	0.195	0.352	7.26	9.97	0.00215	1.39	LV	CELLTYPE	control_TTN	12	18	NC
KIAA1217	0.871	0.00277	2.12	4.44	10.7	18.4	4.48e-05	2.56	LV	CELLTYPE	control_TTN	12	18	NC
DOCK1	0.87	0.00325	0.368	0.696	8.09	17.8	5.69e-05	2.49	LV	CELLTYPE	control_TTN	12	18	NC
BACH2	0.867	0.00592	0.718	1.34	9.08	16	0.000127	2.23	LV	CELLTYPE	control_TTN	12	18	NC
BCR	0.867	0.0302	0.157	0.371	7.15	10.8	0.00141	1.52	LV	CELLTYPE	control_TTN	12	18	NC
FOXO1	0.867	0.00676	1.92	4.06	10.5	15.5	0.000157	2.17	LV	CELLTYPE	control_TTN	12	18	NC
APBB2	0.865	0.00433	0.585	1.21	8.81	16.9	8.5e-05	2.36	LV	CELLTYPE	control_TTN	12	18	NC
SOGA1	0.865	0.0074	0.158	0.316	7.14	15.3	0.000176	2.13	LV	CELLTYPE	control_TTN	12	18	NC
FGF2	0.861	0.00791	0.189	0.348	7.28	15	0.000197	2.1	LV	CELLTYPE	control_TTN	12	18	NC
SUCLG2-AS1	0.86	0.0324	0.0986	0.207	6.54	10.6	0.00155	1.49	LV	CELLTYPE	control_TTN	12	18	NC
GAB2	0.859	0.00311	0.359	0.682	8.11	18	5.3e-05	2.51	LV	CELLTYPE	control_TTN	12	18	NC
C1orf21	0.854	0.00334	0.806	1.64	9.27	17.8	5.87e-05	2.48	LV	CELLTYPE	control_TTN	12	18	NC
FRMD4A	0.851	0.00652	2.53	4.48	10.8	15.7	0.00015	2.19	LV	CELLTYPE	control_TTN	12	18	NC
NDUFAF6	0.851	0.0132	0.197	0.4	7.29	13.4	0.000417	1.88	LV	CELLTYPE	control_TTN	12	18	NC
ITGA11	0.846	0.017	0.144	0.318	7.02	12.6	0.00062	1.77	LV	CELLTYPE	control_TTN	12	18	NC
RARB	0.846	0.0118	0.15	0.31	6.99	13.8	0.000342	1.93	LV	CELLTYPE	control_TTN	12	18	NC
PLXDC2	0.835	0.0074	0.971	1.57	9.33	15.3	0.000175	2.13	LV	CELLTYPE	control_TTN	12	18	NC
NCAM1	0.826	0.00568	1.72	3.57	10.3	16.1	0.00012	2.25	LV	CELLTYPE	control_TTN	12	18	NC
PLCH1	0.826	0.0279	0.133	0.302	6.91	11	0.00128	1.55	LV	CELLTYPE	control_TTN	12	18	NC
ELN	0.825	0.0289	0.415	0.841	8.37	10.9	0.00134	1.54	LV	CELLTYPE	control_TTN	12	18	NC
RALGPS2	0.823	0.00975	0.681	1.44	9.09	14.4	0.000262	2.01	LV	CELLTYPE	control_TTN	12	18	NC
CSGALNACT1	0.821	0.0354	0.275	0.643	7.82	10.4	0.00177	1.45	LV	CELLTYPE	control_TTN	12	18	NC
NRXN1	0.821	0.0226	10.5	18.6	12.9	11.7	0.00094	1.65	LV	CELLTYPE	control_TTN	12	18	NC
MAPK1	0.82	0.0084	0.255	0.521	7.72	14.9	0.000215	2.08	LV	CELLTYPE	control_TTN	12	18	NC
TTC39C	0.82	0.00414	0.221	0.418	7.46	17.1	7.91e-05	2.38	LV	CELLTYPE	control_TTN	12	18	NC
PKN2	0.816	0.00233	0.385	0.715	8.21	18.9	3.57e-05	2.63	LV	CELLTYPE	control_TTN	12	18	NC
MID1	0.814	0.0247	0.178	0.289	7.14	11.4	0.00108	1.61	LV	CELLTYPE	control_TTN	12	18	NC
PTK2	0.813	0.00361	0.967	1.81	9.47	17.5	6.52e-05	2.44	LV	CELLTYPE	control_TTN	12	18	NC
TMEM50B	0.813	0.0183	0.174	0.36	7.18	12.3	0.000686	1.74	LV	CELLTYPE	control_TTN	12	18	NC
FOXO3	0.812	0.006	0.655	1.37	8.95	16	0.00013	2.22	LV	CELLTYPE	control_TTN	12	18	NC
TNS3	0.811	0.0121	0.163	0.293	7.04	13.8	0.000355	1.92	LV	CELLTYPE	control_TTN	12	18	NC
PPM1B	0.808	0.0217	0.275	0.556	7.83	11.8	0.000882	1.66	LV	CELLTYPE	control_TTN	12	18	NC
RNF144A	0.806	0.0146	0.229	0.423	7.5	13.1	0.000489	1.84	LV	CELLTYPE	control_TTN	12	18	NC
FCHO2	0.805	0.0141	0.134	0.244	6.79	13.2	0.00046	1.85	LV	CELLTYPE	control_TTN	12	18	NC
KCTD3	0.804	0.00797	0.232	0.454	7.52	15	0.0002	2.1	LV	CELLTYPE	control_TTN	12	18	NC
FIGN	0.801	0.00463	1.22	2.27	9.76	16.7	9.16e-05	2.33	LV	CELLTYPE	control_TTN	12	18	NC
ARMCX4	0.798	0.00634	0.322	0.573	7.93	15.8	0.000141	2.2	LV	CELLTYPE	control_TTN	12	18	NC
PDZD2	0.798	0.0122	0.796	1.65	9.22	13.7	0.000359	1.91	LV	CELLTYPE	control_TTN	12	18	NC
AQP4-AS1	0.797	0.0226	0.258	0.493	7.67	11.7	0.000937	1.65	LV	CELLTYPE	control_TTN	12	18	NC
GHR	0.794	0.0432	0.169	0.292	7.05	9.79	0.00235	1.36	LV	CELLTYPE	control_TTN	12	18	NC
CORO2B	0.793	0.0188	0.157	0.311	7.08	12.3	0.000717	1.73	LV	CELLTYPE	control_TTN	12	18	NC
SEC14L1	0.791	0.0256	0.127	0.223	6.76	11.3	0.00113	1.59	LV	CELLTYPE	control_TTN	12	18	NC
BNIP3L	0.784	0.0126	0.301	0.601	7.86	13.6	0.00038	1.9	LV	CELLTYPE	control_TTN	12	18	NC
LDLRAD4	0.784	0.034	0.182	0.354	7.12	10.5	0.00166	1.47	LV	CELLTYPE	control_TTN	12	18	NC
CCND3	0.78	0.0183	0.166	0.349	7.19	12.3	0.000686	1.74	LV	CELLTYPE	control_TTN	12	18	NC
TBCD	0.778	0.0431	0.103	0.186	6.46	9.81	0.00233	1.37	LV	CELLTYPE	control_TTN	12	18	NC
PXK	0.777	0.0231	0.15	0.281	6.94	11.6	0.00097	1.64	LV	CELLTYPE	control_TTN	12	18	NC
CASD1	0.776	0.0279	0.0969	0.167	6.42	11.1	0.00127	1.55	LV	CELLTYPE	control_TTN	12	18	NC
GLI3	0.775	0.0115	0.398	0.677	8.21	14	0.000325	1.94	LV	CELLTYPE	control_TTN	12	18	NC
CYP7B1	0.774	0.0134	0.317	0.616	7.93	13.4	0.000428	1.87	LV	CELLTYPE	control_TTN	12	18	NC
GABBR1	0.774	0.0495	0.0992	0.19	6.49	9.39	0.00287	1.31	LV	CELLTYPE	control_TTN	12	18	NC
CDC42SE2	0.773	0.0489	0.0928	0.156	6.35	9.44	0.0028	1.31	LV	CELLTYPE	control_TTN	12	18	NC
COL8A1	0.772	0.0489	0.564	0.851	8.57	9.44	0.00279	1.31	LV	CELLTYPE	control_TTN	12	18	NC
DLGAP4	0.772	0.0166	0.202	0.423	7.37	12.6	0.000599	1.78	LV	CELLTYPE	control_TTN	12	18	NC
PTPDC1	0.764	0.0285	0.164	0.314	7.11	11	0.00131	1.55	LV	CELLTYPE	control_TTN	12	18	NC
PTBP2	0.763	0.00498	0.573	1.15	8.76	16.5	0.000101	2.3	LV	CELLTYPE	control_TTN	12	18	NC
ELMO1	0.762	0.00942	0.877	1.61	9.31	14.5	0.000251	2.03	LV	CELLTYPE	control_TTN	12	18	NC
ARL15	0.759	0.0151	0.626	1.16	8.82	12.9	0.000524	1.82	LV	CELLTYPE	control_TTN	12	18	NC
EFR3A	0.757	0.0211	0.139	0.262	6.82	11.9	0.000843	1.68	LV	CELLTYPE	control_TTN	12	18	NC
SHROOM4	0.757	0.0389	0.169	0.289	7.01	10.1	0.00201	1.41	LV	CELLTYPE	control_TTN	12	18	NC
LRMDA	0.756	0.0146	0.935	1.61	9.34	13.1	0.000487	1.84	LV	CELLTYPE	control_TTN	12	18	NC
PAG1	0.756	0.0422	0.136	0.266	6.81	9.88	0.00225	1.37	LV	CELLTYPE	control_TTN	12	18	NC
DGKG	0.752	0.0237	0.49	1.04	8.59	11.5	0.00101	1.63	LV	CELLTYPE	control_TTN	12	18	NC
MED13L	0.752	0.0042	1.01	1.89	9.47	17	8.05e-05	2.38	LV	CELLTYPE	control_TTN	12	18	NC
TRAF3IP2-AS1	0.752	0.0122	0.215	0.377	7.38	13.7	0.000367	1.91	LV	CELLTYPE	control_TTN	12	18	NC
ABCD3	0.75	0.0179	0.298	0.622	7.89	12.4	0.000664	1.75	LV	CELLTYPE	control_TTN	12	18	NC
CCDC7	0.75	0.0263	0.164	0.292	7.02	11.2	0.00118	1.58	LV	CELLTYPE	control_TTN	12	18	NC
SAMD4B	0.75	0.0246	0.179	0.349	7.25	11.4	0.00107	1.61	LV	CELLTYPE	control_TTN	12	18	NC
DGKH	0.747	0.0427	0.14	0.258	6.8	9.84	0.00229	1.37	LV	CELLTYPE	control_TTN	12	18	NC
CASK	0.744	0.0104	0.224	0.402	7.42	14.2	0.000289	1.98	LV	CELLTYPE	control_TTN	12	18	NC
PTPN14	0.74	0.0148	0.191	0.393	7.24	13	0.000502	1.83	LV	CELLTYPE	control_TTN	12	18	NC
SOX13	0.74	0.0352	0.132	0.262	6.86	10.4	0.00173	1.45	LV	CELLTYPE	control_TTN	12	18	NC
LINC00632	0.739	0.0495	0.116	0.219	6.6	9.39	0.00286	1.31	LV	CELLTYPE	control_TTN	12	18	NC
PLSCR4	0.739	0.0157	0.513	0.792	8.5	12.8	0.000559	1.81	LV	CELLTYPE	control_TTN	12	18	NC
PRIMPOL	0.738	0.0478	0.102	0.198	6.43	9.5	0.00271	1.32	LV	CELLTYPE	control_TTN	12	18	NC
PRKCA	0.736	0.0122	1.36	2.37	9.89	13.7	0.000367	1.91	LV	CELLTYPE	control_TTN	12	18	NC
BICD1	0.732	0.0325	0.416	0.646	8.19	10.6	0.00156	1.49	LV	CELLTYPE	control_TTN	12	18	NC
RORA	0.731	0.0263	1.13	1.92	9.56	11.2	0.00117	1.58	LV	CELLTYPE	control_TTN	12	18	NC
INTS10	0.73	0.0307	0.183	0.416	7.28	10.8	0.00146	1.51	LV	CELLTYPE	control_TTN	12	18	NC
COL4A1	0.726	0.0186	0.565	0.947	8.63	12.3	0.000708	1.73	LV	CELLTYPE	control_TTN	12	18	NC
ANKS1B	0.72	0.0352	0.314	0.536	7.84	10.4	0.00173	1.45	LV	CELLTYPE	control_TTN	12	18	NC
HCG17	0.718	0.0495	0.128	0.219	6.76	9.39	0.00286	1.31	LV	CELLTYPE	control_TTN	12	18	NC
ANK2	0.717	0.0117	2.02	3.84	10.5	13.9	0.000336	1.93	LV	CELLTYPE	control_TTN	12	18	NC
ANK3	0.715	0.0222	3.67	6.35	11.3	11.7	0.000914	1.65	LV	CELLTYPE	control_TTN	12	18	NC
BCL2	0.715	0.0215	1.54	2.71	10.1	11.9	0.000868	1.67	LV	CELLTYPE	control_TTN	12	18	NC
WLS	0.715	0.0262	0.163	0.293	7.01	11.2	0.00117	1.58	LV	CELLTYPE	control_TTN	12	18	NC
YLPM1	0.709	0.0302	0.161	0.276	7.02	10.8	0.00142	1.52	LV	CELLTYPE	control_TTN	12	18	NC
DAAM2	0.706	0.0146	0.328	0.631	8	13.1	0.000485	1.84	LV	CELLTYPE	control_TTN	12	18	NC
CLASP1	0.704	0.0119	0.416	0.795	8.24	13.8	0.000346	1.92	LV	CELLTYPE	control_TTN	12	18	NC
ARHGAP24	0.702	0.0227	1.79	2.9	10.3	11.7	0.000948	1.64	LV	CELLTYPE	control_TTN	12	18	NC
INPP5F	0.702	0.0211	0.276	0.514	7.77	11.9	0.000843	1.68	LV	CELLTYPE	control_TTN	12	18	NC
PARD3	0.702	0.0208	0.87	1.66	9.31	12	0.000826	1.68	LV	CELLTYPE	control_TTN	12	18	NC
BBS2	0.701	0.0378	0.173	0.35	7.22	10.2	0.00193	1.42	LV	CELLTYPE	control_TTN	12	18	NC
GULP1	0.7	0.0422	0.596	0.959	8.74	9.88	0.00225	1.37	LV	CELLTYPE	control_TTN	12	18	NC
NKAIN3	0.7	0.0246	0.92	1.63	9.38	11.4	0.00107	1.61	LV	CELLTYPE	control_TTN	12	18	NC
LIMA1	0.698	0.0322	0.307	0.484	7.78	10.7	0.00154	1.49	LV	CELLTYPE	control_TTN	12	18	NC
RBMS1	0.694	0.0188	1.22	1.95	9.66	12.3	0.000715	1.73	LV	CELLTYPE	control_TTN	12	18	NC
PKD2	0.692	0.0126	0.364	0.676	8.07	13.6	0.000388	1.9	LV	CELLTYPE	control_TTN	12	18	NC
AUTS2	0.686	0.0215	0.529	0.84	8.5	11.8	0.000872	1.67	LV	CELLTYPE	control_TTN	12	18	NC
ADAMTS9-AS2	0.685	0.0285	0.578	0.982	8.66	11	0.00131	1.55	LV	CELLTYPE	control_TTN	12	18	NC
IGF1R	0.684	0.017	0.657	1.12	8.85	12.6	0.000623	1.77	LV	CELLTYPE	control_TTN	12	18	NC
AF117829.1	0.681	0.044	0.203	0.346	7.29	9.73	0.00242	1.36	LV	CELLTYPE	control_TTN	12	18	NC
COBL	0.681	0.0326	0.46	0.801	8.37	10.6	0.00157	1.49	LV	CELLTYPE	control_TTN	12	18	NC
LRCH3	0.681	0.0189	0.574	0.986	8.69	12.2	0.000721	1.72	LV	CELLTYPE	control_TTN	12	18	NC
SMARCA2	0.681	0.022	0.198	0.374	7.22	11.8	0.000901	1.66	LV	CELLTYPE	control_TTN	12	18	NC
SMURF1	0.681	0.0246	0.334	0.643	8	11.4	0.00107	1.61	LV	CELLTYPE	control_TTN	12	18	NC
ANKRD10	0.68	0.0289	0.702	1.09	8.88	11	0.00134	1.54	LV	CELLTYPE	control_TTN	12	18	NC
TRIO	0.68	0.0343	0.636	1.24	8.79	10.5	0.00168	1.46	LV	CELLTYPE	control_TTN	12	18	NC
CECR2	0.679	0.0156	0.368	0.655	8.12	12.8	0.000554	1.81	LV	CELLTYPE	control_TTN	12	18	NC
SPRED2	0.674	0.0297	0.196	0.332	7.26	10.9	0.00139	1.53	LV	CELLTYPE	control_TTN	12	18	NC
ATP10D	0.666	0.0497	0.153	0.267	6.92	9.37	0.00289	1.3	LV	CELLTYPE	control_TTN	12	18	NC
SH3PXD2A	0.665	0.0457	0.348	0.518	7.94	9.62	0.00256	1.34	LV	CELLTYPE	control_TTN	12	18	NC
ANKRD44	0.663	0.0211	0.495	0.867	8.47	11.9	0.00084	1.68	LV	CELLTYPE	control_TTN	12	18	NC
ARHGEF6	0.658	0.0371	0.204	0.367	7.34	10.2	0.00188	1.43	LV	CELLTYPE	control_TTN	12	18	NC
SMURF2	0.658	0.0497	0.23	0.435	7.46	9.37	0.00289	1.3	LV	CELLTYPE	control_TTN	12	18	NC
SLC35F1	0.656	0.0343	1.58	2.78	10.1	10.5	0.00168	1.46	LV	CELLTYPE	control_TTN	12	18	NC
ABCA6	0.65	0.045	1.12	2.04	9.62	9.67	0.00249	1.35	LV	CELLTYPE	control_TTN	12	18	NC
TEAD1	0.649	0.0336	0.647	1.16	8.84	10.5	0.00163	1.47	LV	CELLTYPE	control_TTN	12	18	NC
LENG8	0.647	0.0455	0.223	0.391	7.39	9.64	0.00253	1.34	LV	CELLTYPE	control_TTN	12	18	NC
RPS6KC1	0.644	0.0356	0.207	0.341	7.3	10.3	0.00179	1.45	LV	CELLTYPE	control_TTN	12	18	NC
DENND4C	0.636	0.0367	0.289	0.519	7.74	10.3	0.00185	1.44	LV	CELLTYPE	control_TTN	12	18	NC
TBL1XR1	0.631	0.0371	0.414	0.657	8.14	10.2	0.00188	1.43	LV	CELLTYPE	control_TTN	12	18	NC
TTC28	0.63	0.0244	0.834	1.43	9.17	11.4	0.00105	1.61	LV	CELLTYPE	control_TTN	12	18	NC
COL4A2	0.626	0.045	0.902	1.43	9.26	9.68	0.00248	1.35	LV	CELLTYPE	control_TTN	12	18	NC
ASPH	0.617	0.0371	0.464	0.826	8.39	10.2	0.00188	1.43	LV	CELLTYPE	control_TTN	12	18	NC
FAM129A	0.613	0.0336	0.672	1.2	8.87	10.5	0.00163	1.47	LV	CELLTYPE	control_TTN	12	18	NC
PIBF1	0.603	0.0354	0.367	0.632	8.05	10.4	0.00176	1.45	LV	CELLTYPE	control_TTN	12	18	NC
NAALADL2	0.591	0.0385	0.921	1.48	9.27	10.1	0.00199	1.41	LV	CELLTYPE	control_TTN	12	18	NC
MYO5A	0.577	0.0475	0.425	0.688	8.21	9.52	0.00268	1.32	LV	CELLTYPE	control_TTN	12	18	NC
