# Supplementary material for: Pathogenic variants damage cell composition and single cell transcription in cardiomyopathies
Source: Science. Author manuscript; Available in PMC 2022 Oct 3. (PMC9528698; doi:10.1126/science.abo1984)
Supplement: Supp table 55 [file NIHMS1835045-supplement-Supp_table_55.xlsx]

## Sheet: Index
Column name	Description
Gene	Gene symbol, Ensembl 84
logFC	log2-fold change
FDR	False discovery rate; FDR is the PValue after (by default) Benjamini-Hochberg correction.
mean_exp_control	Mean expression values across controls
mean_exp_genotype	Mean expression values across disease samples
logCPM	logCPM is the average expression of all pseudobulked samples for that particular gene across all samples on the log2-scale expressed in counts per million (cpm, as calculated by edgeR after normalization).
F	Output of quasi-likelihood F-test
PValue	PValue is the nominal p-value derived from F
FDR_plot	-log10(False discovery rate)
Region	Studied region (LV or RV)
annotation_level	Cell-type or cell-state
cell_state/state	Specification which cell-type or state was analysed
comparison	Specification control_GENOTYPE
Observations_genotype	Numbers of Patients included in edgeR (patients with low number of nuclei have been excluded)
Observations_reference	Numbers of Patients included in edgeR (patients with low number of nuclei have been excluded)

## Sheet: control_LMNA
Gene	logFC	FDR	mean_exp_control	mean_exp_genotype	logCPM	F	PValue	FDR_plot	Region	annotation_level	comparison	Observations_genotype	Observations_reference	cell_state
CLCF1	4.76	0.00116	0.0326	0	4.71	22.5	1.21e-05	2.93	LV	CELLTYPE	control_LMNA	12	18	NC
GRXCR2	4.13	0.000545	0.0799	0.00103	4.73	24.6	4.32e-06	3.26	LV	CELLTYPE	control_LMNA	12	18	NC
G0S2	3.86	8.88e-06	0.0947	0.00328	5.13	43.4	5.31e-09	5.05	LV	CELLTYPE	control_LMNA	12	18	NC
CCL2	3.82	9.81e-06	0.121	0.0167	5.76	42.8	6.6e-09	5.01	LV	CELLTYPE	control_LMNA	12	18	NC
AL031587.1	3.6	0.00143	0.0164	0	4.24	21.7	1.62e-05	2.84	LV	CELLTYPE	control_LMNA	12	18	NC
LINC02270	3.47	0.00936	0.0209	0	4.18	15.3	0.00022	2.03	LV	CELLTYPE	control_LMNA	12	18	NC
NPPC	3.42	0.00207	0.0382	0.000821	4.69	19.9	2.85e-05	2.68	LV	CELLTYPE	control_LMNA	12	18	NC
AC005358.1	3.2	3.42e-05	0.109	0.0106	5.51	36.3	5.73e-08	4.47	LV	CELLTYPE	control_LMNA	12	18	NC
BDNF	3.19	0.00202	0.0319	0.00182	4.6	20	2.72e-05	2.69	LV	CELLTYPE	control_LMNA	12	18	NC
AC138904.3	3.03	0.000493	0.0633	0.00777	4.86	24.9	3.76e-06	3.31	LV	CELLTYPE	control_LMNA	12	18	NC
TESC	3.01	0.00163	0.0266	0.00298	4.55	20.7	2.04e-05	2.79	LV	CELLTYPE	control_LMNA	12	18	NC
TOGARAM2	3.01	0.000682	0.0531	0.00493	4.86	23.6	6.3e-06	3.17	LV	CELLTYPE	control_LMNA	12	18	NC
PLA2G2A	2.98	0.000201	0.0935	0.0188	5.45	28.9	8.1e-07	3.7	LV	CELLTYPE	control_LMNA	12	18	NC
CPLX3	2.96	0.0068	0.0169	0	4.03	16.3	0.000147	2.17	LV	CELLTYPE	control_LMNA	12	18	NC
GABRA4	2.92	0.00456	0.0414	0.00169	4.43	17.3	8.4e-05	2.34	LV	CELLTYPE	control_LMNA	12	18	NC
ABCG1	2.91	0.00411	0.0129	0.000413	4.24	17.6	7.33e-05	2.39	LV	CELLTYPE	control_LMNA	12	18	NC
BEST3	2.9	0.0112	0.0172	0	4.01	14.7	0.000285	1.95	LV	CELLTYPE	control_LMNA	12	18	NC
ASB11	2.89	0.000544	0.0731	0.00267	4.89	24.6	4.27e-06	3.26	LV	CELLTYPE	control_LMNA	12	18	NC
AC006333.1	2.85	0.00141	0.037	0.00275	4.62	21.3	1.56e-05	2.85	LV	CELLTYPE	control_LMNA	12	18	NC
UGT2B4	2.83	0.004	0.0323	0.0147	4.64	17.7	6.95e-05	2.4	LV	CELLTYPE	control_LMNA	12	18	NC
LINC02147	2.81	3.45e-07	0.279	0.025	6.56	55.5	1.29e-10	6.46	LV	CELLTYPE	control_LMNA	12	18	NC
LINC02253	2.78	0.00114	0.0472	0.00749	4.9	22	1.18e-05	2.94	LV	CELLTYPE	control_LMNA	12	18	NC
PACRG-AS3	2.78	0.00909	0.0227	0.00141	4.22	15.2	0.000211	2.04	LV	CELLTYPE	control_LMNA	12	18	NC
FGF12-AS1	2.77	0.000241	0.0554	0.0115	5.15	28.2	1.08e-06	3.62	LV	CELLTYPE	control_LMNA	12	18	NC
LINC02552	2.67	0.00488	0.0681	0.011	5.5	17	9.5e-05	2.31	LV	CELLTYPE	control_LMNA	12	18	NC
AC022034.2	2.66	1.9e-05	0.154	0.0206	5.86	39.2	2.13e-08	4.72	LV	CELLTYPE	control_LMNA	12	18	NC
FGF12	2.63	1.93e-09	2.55	0.451	9.78	78.2	2.89e-13	8.71	LV	CELLTYPE	control_LMNA	12	18	NC
CNTN6	2.62	0.0085	0.0626	0.0089	5.28	15.4	0.000194	2.07	LV	CELLTYPE	control_LMNA	12	18	NC
AL451069.1	2.58	0.0122	0.0244	0.000413	4.13	14.2	0.000329	1.91	LV	CELLTYPE	control_LMNA	12	18	NC
SMYD1	2.58	1.45e-05	0.149	0.0218	5.94	41	1.19e-08	4.84	LV	CELLTYPE	control_LMNA	12	18	NC
AC003991.1	2.57	0.00151	0.0487	0.00678	5.11	21	1.82e-05	2.82	LV	CELLTYPE	control_LMNA	12	18	NC
ABRA	2.56	0.0271	0.0566	0.00434	4.58	11.6	0.00105	1.57	LV	CELLTYPE	control_LMNA	12	18	NC
GBX1	2.5	0.0173	0.0273	0.000408	4.09	13.1	0.000538	1.76	LV	CELLTYPE	control_LMNA	12	18	NC
PPP1R3C	2.5	0.000646	0.209	0.0231	5.65	23.9	5.7e-06	3.19	LV	CELLTYPE	control_LMNA	12	18	NC
AC113133.1	2.49	0.0355	0.0128	0	3.93	12.5	0.0016	1.45	LV	CELLTYPE	control_LMNA	12	18	NC
LINC02232	2.49	0.036	0.0308	0.00567	4.45	10.7	0.00165	1.44	LV	CELLTYPE	control_LMNA	12	18	NC
SEMA7A	2.48	0.0231	0.0136	0.00128	4.16	12.1	0.000827	1.64	LV	CELLTYPE	control_LMNA	12	18	NC
MYH6	2.46	5.32e-05	0.162	0.0297	6.21	34	1.31e-07	4.27	LV	CELLTYPE	control_LMNA	12	18	NC
CHRDL2	2.45	0.0288	0.0152	0.00169	4.31	11.4	0.00116	1.54	LV	CELLTYPE	control_LMNA	12	18	NC
AC112487.1	2.44	0.0443	0.0153	0.00169	4.33	9.97	0.00229	1.35	LV	CELLTYPE	control_LMNA	12	18	NC
PPARGC1B	2.44	5.53e-05	0.129	0.0283	5.77	33.7	1.42e-07	4.26	LV	CELLTYPE	control_LMNA	12	18	NC
SLC7A14	2.44	0.000241	0.0664	0.0141	5.35	28.2	1.07e-06	3.62	LV	CELLTYPE	control_LMNA	12	18	NC
BCO2	2.42	1.54e-06	0.196	0.0287	6.3	49.4	8.08e-10	5.81	LV	CELLTYPE	control_LMNA	12	18	NC
AC087457.1	2.41	0.000937	0.0831	0.0108	5.17	22.6	9.39e-06	3.03	LV	CELLTYPE	control_LMNA	12	18	NC
ADGRL3-AS1	2.38	0.00127	0.0569	0.0108	5.02	21.7	1.37e-05	2.9	LV	CELLTYPE	control_LMNA	12	18	NC
ASS1	2.38	0.02	0.0156	0.00182	4.27	12.6	0.000663	1.7	LV	CELLTYPE	control_LMNA	12	18	NC
INHBA	2.38	0.0144	0.0293	0.00349	4.8	13.7	0.000411	1.84	LV	CELLTYPE	control_LMNA	12	18	NC
PIM1	2.38	0.0194	0.0268	0.00323	4.42	12.7	0.000634	1.71	LV	CELLTYPE	control_LMNA	12	18	NC
ADGRE1	2.37	0.0465	0.0127	0	3.9	11.9	0.0025	1.33	LV	CELLTYPE	control_LMNA	12	18	NC
HIC1	2.37	0.0187	0.0229	0.0021	4.43	12.8	0.000605	1.73	LV	CELLTYPE	control_LMNA	12	18	NC
SLC1A2	2.36	0.0155	0.0387	0.00634	4.69	13.4	0.000467	1.81	LV	CELLTYPE	control_LMNA	12	18	NC
SLC2A4	2.36	0.00144	0.0769	0.0122	5.05	21.2	1.67e-05	2.84	LV	CELLTYPE	control_LMNA	12	18	NC
AC011369.1	2.31	0.000204	0.138	0.0282	5.87	28.8	8.54e-07	3.69	LV	CELLTYPE	control_LMNA	12	18	NC
STUM	2.31	0.0113	0.0171	0.00185	4.38	14.4	0.000291	1.95	LV	CELLTYPE	control_LMNA	12	18	NC
AC015914.1	2.3	0.00893	0.0374	0.00726	4.75	15.2	0.000207	2.05	LV	CELLTYPE	control_LMNA	12	18	NC
GIMAP7	2.28	0.0224	0.0173	0.0035	4.25	12.3	0.000782	1.65	LV	CELLTYPE	control_LMNA	12	18	NC
C10orf82	2.27	0.0058	0.0288	0.00936	4.67	16.6	0.000115	2.24	LV	CELLTYPE	control_LMNA	12	18	NC
IRX4	2.27	0.0367	0.0151	0.000825	4.07	10.9	0.00171	1.43	LV	CELLTYPE	control_LMNA	12	18	NC
ASB2	2.26	0.00335	0.0743	0.015	5.17	18.3	5.51e-05	2.48	LV	CELLTYPE	control_LMNA	12	18	NC
LINC01460	2.26	0.0496	0.0255	0.00254	4.22	9.56	0.00279	1.3	LV	CELLTYPE	control_LMNA	12	18	NC
VSIG4	2.26	0.0213	0.017	0.00123	4.24	12.4	0.000722	1.67	LV	CELLTYPE	control_LMNA	12	18	NC
Z99127.1	2.26	0.0132	0.0286	0.00406	4.51	13.9	0.000368	1.88	LV	CELLTYPE	control_LMNA	12	18	NC
FAM163A	2.25	0.035	0.0195	0.00123	4.34	10.8	0.00157	1.46	LV	CELLTYPE	control_LMNA	12	18	NC
SLC27A3	2.25	0.0296	0.0127	0.00128	4.1	11.6	0.00121	1.53	LV	CELLTYPE	control_LMNA	12	18	NC
AC022784.6	2.23	0.0413	0.0189	0.00245	4.04	11	0.00207	1.38	LV	CELLTYPE	control_LMNA	12	18	NC
LINC01880	2.23	0.0179	0.0305	0.0063	4.72	12.9	0.000572	1.75	LV	CELLTYPE	control_LMNA	12	18	NC
TECRL	2.22	1.65e-07	0.631	0.13	7.77	59.9	3.71e-11	6.78	LV	CELLTYPE	control_LMNA	12	18	NC
EGF	2.2	0.025	0.0356	0.0053	4.47	11.9	0.000926	1.6	LV	CELLTYPE	control_LMNA	12	18	NC
AL139393.1	2.19	0.0304	0.0252	0.00368	4.45	11.2	0.00126	1.52	LV	CELLTYPE	control_LMNA	12	18	NC
NR4A3	2.19	0.0168	0.0841	0.00724	5.11	13.2	0.000519	1.78	LV	CELLTYPE	control_LMNA	12	18	NC
Z98949.3	2.19	0.00948	0.0393	0.00826	4.68	15	0.000225	2.02	LV	CELLTYPE	control_LMNA	12	18	NC
AC125793.1	2.18	0.00403	0.0453	0.0131	4.99	17.7	7.05e-05	2.39	LV	CELLTYPE	control_LMNA	12	18	NC
C14orf180	2.18	0.00032	0.0824	0.012	5.38	27	1.67e-06	3.5	LV	CELLTYPE	control_LMNA	12	18	NC
POLRMT	2.18	0.0261	0.0167	0.00211	4.21	11.7	0.00099	1.58	LV	CELLTYPE	control_LMNA	12	18	NC
AC009065.4	2.17	0.0441	0.0133	0.00309	4.06	11.2	0.00227	1.36	LV	CELLTYPE	control_LMNA	12	18	NC
SPHKAP	2.17	2.51e-05	0.236	0.0386	6.43	37.4	3.94e-08	4.6	LV	CELLTYPE	control_LMNA	12	18	NC
GEM	2.15	0.00945	0.0726	0.00901	5.02	15	0.000223	2.02	LV	CELLTYPE	control_LMNA	12	18	NC
ITGB5-AS1	2.14	0.0138	0.0269	0.00409	4.54	13.8	0.000389	1.86	LV	CELLTYPE	control_LMNA	12	18	NC
AF121898.1	2.13	0.0209	0.0746	0.00684	4.82	12.5	0.000704	1.68	LV	CELLTYPE	control_LMNA	12	18	NC
HGF	2.13	0.0315	0.0233	0.00474	4.52	11.1	0.00133	1.5	LV	CELLTYPE	control_LMNA	12	18	NC
BCL11A	2.12	0.015	0.0465	0.0114	4.88	13.5	0.000436	1.82	LV	CELLTYPE	control_LMNA	12	18	NC
CPNE5	2.12	0.000371	0.09	0.0185	5.41	25.9	2.53e-06	3.43	LV	CELLTYPE	control_LMNA	12	18	NC
RPL3L	2.12	0.000888	0.13	0.0281	5.48	22.8	8.63e-06	3.05	LV	CELLTYPE	control_LMNA	12	18	NC
PYGM	2.11	0.0494	0.016	0.00224	4.19	9.57	0.00278	1.31	LV	CELLTYPE	control_LMNA	12	18	NC
DSCAS	2.1	0.0494	0.0215	0.00659	4.3	9.58	0.00276	1.31	LV	CELLTYPE	control_LMNA	12	18	NC
FHL2	2.1	1.06e-05	2.29	0.587	9.75	42.2	7.91e-09	4.98	LV	CELLTYPE	control_LMNA	12	18	NC
RRAD	2.1	0.00241	0.127	0.0259	5.67	19.3	3.58e-05	2.62	LV	CELLTYPE	control_LMNA	12	18	NC
ADAMTS4	2.09	0.0359	0.0293	0.00684	4.88	10.7	0.00162	1.45	LV	CELLTYPE	control_LMNA	12	18	NC
CHRM2	2.09	4.12e-05	0.381	0.0855	6.98	35.5	7.7e-08	4.39	LV	CELLTYPE	control_LMNA	12	18	NC
LINC00881	2.09	0.00519	0.0977	0.0281	5.82	16.8	0.000102	2.28	LV	CELLTYPE	control_LMNA	12	18	NC
ANKRD2	2.07	0.000753	0.155	0.0374	6.27	23.3	7.15e-06	3.12	LV	CELLTYPE	control_LMNA	12	18	NC
DPF3	2.07	2.27e-05	0.225	0.0473	6.47	37.8	3.4e-08	4.64	LV	CELLTYPE	control_LMNA	12	18	NC
ELANE	2.07	0.0265	0.0167	0.00205	4.44	11.7	0.00102	1.58	LV	CELLTYPE	control_LMNA	12	18	NC
FYB2	2.07	0.00148	0.172	0.0261	5.81	21.1	1.74e-05	2.83	LV	CELLTYPE	control_LMNA	12	18	NC
LINC02248	2.07	0.0107	0.0858	0.0125	5.15	14.7	0.000264	1.97	LV	CELLTYPE	control_LMNA	12	18	NC
MUC6	2.07	0.0275	0.02	0.00417	4.45	11.6	0.00107	1.56	LV	CELLTYPE	control_LMNA	12	18	NC
AC092171.3	2.06	0.0396	0.0169	0.00492	4.33	10.3	0.00192	1.4	LV	CELLTYPE	control_LMNA	12	18	NC
AL136298.1	2.06	0.0306	0.0202	0.00426	4.45	11.2	0.00127	1.51	LV	CELLTYPE	control_LMNA	12	18	NC
LINC02208	2.06	0.0167	0.0427	0.0074	4.83	13.2	0.000516	1.78	LV	CELLTYPE	control_LMNA	12	18	NC
AC098617.1	2.05	0.00018	0.128	0.0374	5.75	29.4	6.72e-07	3.75	LV	CELLTYPE	control_LMNA	12	18	NC
AC139720.1	2.05	0.000131	0.134	0.0358	5.83	30.6	4.37e-07	3.88	LV	CELLTYPE	control_LMNA	12	18	NC
CPVL	2.05	5.32e-05	0.167	0.0422	6.21	34	1.28e-07	4.27	LV	CELLTYPE	control_LMNA	12	18	NC
ADRB1	2.04	0.0365	0.0375	0.00696	4.5	10.6	0.00168	1.44	LV	CELLTYPE	control_LMNA	12	18	NC
ALPK2	2.04	0.000266	0.141	0.0332	5.9	27.8	1.23e-06	3.57	LV	CELLTYPE	control_LMNA	12	18	NC
TRDN-AS1	2.02	2.25e-05	0.907	0.216	8.32	38.5	2.72e-08	4.65	LV	CELLTYPE	control_LMNA	12	18	NC
DSP	2	0.00126	0.0495	0.0123	5.07	21.7	1.35e-05	2.9	LV	CELLTYPE	control_LMNA	12	18	NC
PHF5A	2	0.0294	0.0225	0.00869	4.53	11.3	0.0012	1.53	LV	CELLTYPE	control_LMNA	12	18	NC
KCNJ8	1.99	0.0324	0.0268	0.00393	4.49	11	0.00139	1.49	LV	CELLTYPE	control_LMNA	12	18	NC
PLN	1.99	0.000102	0.714	0.109	7.67	31.5	3.21e-07	3.99	LV	CELLTYPE	control_LMNA	12	18	NC
AC108058.1	1.98	0.000422	0.0999	0.0296	5.79	25.5	3.03e-06	3.37	LV	CELLTYPE	control_LMNA	12	18	NC
PRKCQ	1.97	0.0475	0.021	0.00413	4.42	9.71	0.0026	1.32	LV	CELLTYPE	control_LMNA	12	18	NC
CD14	1.95	0.00968	0.0662	0.0116	5.05	15	0.000231	2.01	LV	CELLTYPE	control_LMNA	12	18	NC
CFAP299	1.95	0.0396	0.0285	0.00579	4.64	10.3	0.00193	1.4	LV	CELLTYPE	control_LMNA	12	18	NC
PPP1R1C	1.94	0.000309	0.107	0.0268	5.58	27.3	1.5e-06	3.51	LV	CELLTYPE	control_LMNA	12	18	NC
AP003110.1	1.93	0.0454	0.022	0.0131	4.37	9.86	0.00241	1.34	LV	CELLTYPE	control_LMNA	12	18	NC
HSF4	1.93	0.0265	0.0431	0.00897	4.57	11.7	0.00102	1.58	LV	CELLTYPE	control_LMNA	12	18	NC
BRMS1	1.92	0.0254	0.0224	0.0041	4.37	11.8	0.000945	1.6	LV	CELLTYPE	control_LMNA	12	18	NC
MRGPRF	1.92	0.0321	0.0215	0.00515	4.49	11.1	0.00137	1.49	LV	CELLTYPE	control_LMNA	12	18	NC
RNF207	1.92	0.000355	0.122	0.0222	5.74	26.6	1.99e-06	3.45	LV	CELLTYPE	control_LMNA	12	18	NC
SH3RF2	1.92	0.0024	0.12	0.0303	5.64	19.3	3.54e-05	2.62	LV	CELLTYPE	control_LMNA	12	18	NC
SLCO5A1	1.92	0.00351	0.0765	0.0191	5.24	18.1	5.85e-05	2.45	LV	CELLTYPE	control_LMNA	12	18	NC
ZPBP	1.92	0.0229	0.0373	0.0121	4.77	12.2	0.000806	1.64	LV	CELLTYPE	control_LMNA	12	18	NC
NEK10	1.91	0.000687	0.129	0.0341	5.83	23.6	6.42e-06	3.16	LV	CELLTYPE	control_LMNA	12	18	NC
ANK1	1.89	0.0218	0.0472	0.00855	4.88	12.3	0.000752	1.66	LV	CELLTYPE	control_LMNA	12	18	NC
SPP1	1.89	0.00068	0.536	0.202	7.83	23.6	6.18e-06	3.17	LV	CELLTYPE	control_LMNA	12	18	NC
MKRN3	1.88	0.000422	0.114	0.0255	5.88	25.5	3.01e-06	3.37	LV	CELLTYPE	control_LMNA	12	18	NC
SPEG	1.88	0.0281	0.0277	0.00561	4.66	11.5	0.0011	1.55	LV	CELLTYPE	control_LMNA	12	18	NC
TRIM55	1.88	0.00468	0.0774	0.0185	5.23	17.2	8.92e-05	2.33	LV	CELLTYPE	control_LMNA	12	18	NC
WNK2	1.88	0.000986	0.0986	0.0263	5.52	22.4	1e-05	3.01	LV	CELLTYPE	control_LMNA	12	18	NC
TMEFF2	1.87	0.00039	0.121	0.0255	5.79	25.8	2.71e-06	3.41	LV	CELLTYPE	control_LMNA	12	18	NC
ADRA1A	1.86	0.00241	0.0662	0.021	5.27	19.3	3.58e-05	2.62	LV	CELLTYPE	control_LMNA	12	18	NC
LINC02334	1.86	0.012	0.0631	0.0205	5.12	14.3	0.000314	1.92	LV	CELLTYPE	control_LMNA	12	18	NC
CCSER1	1.84	1.85e-05	0.368	0.11	7.15	40	1.66e-08	4.73	LV	CELLTYPE	control_LMNA	12	18	NC
TNNT1	1.84	0.0113	0.114	0.0278	5.24	14.4	0.000291	1.95	LV	CELLTYPE	control_LMNA	12	18	NC
AC019068.1	1.83	0.00102	0.104	0.0208	5.49	22.3	1.05e-05	2.99	LV	CELLTYPE	control_LMNA	12	18	NC
AC108472.1	1.83	0.00233	0.0666	0.0165	5.36	19.5	3.33e-05	2.63	LV	CELLTYPE	control_LMNA	12	18	NC
MIR1-1HG	1.83	0.00725	0.0743	0.0121	5.17	15.8	0.000158	2.14	LV	CELLTYPE	control_LMNA	12	18	NC
PTP4A3	1.83	0.00358	0.0696	0.0191	5.23	18.1	6.02e-05	2.45	LV	CELLTYPE	control_LMNA	12	18	NC
AL391121.1	1.81	0.0419	0.0254	0.00726	4.62	10.1	0.00211	1.38	LV	CELLTYPE	control_LMNA	12	18	NC
ASB10	1.81	0.0461	0.0228	0.006	4.45	9.81	0.00247	1.34	LV	CELLTYPE	control_LMNA	12	18	NC
FBN2	1.81	0.00068	0.154	0.0346	5.97	23.6	6.2e-06	3.17	LV	CELLTYPE	control_LMNA	12	18	NC
GON7	1.81	0.036	0.0255	0.0056	4.53	10.7	0.00165	1.44	LV	CELLTYPE	control_LMNA	12	18	NC
CACNB2	1.79	2.27e-05	1.28	0.375	8.95	37.9	3.31e-08	4.64	LV	CELLTYPE	control_LMNA	12	18	NC
CTSC	1.79	0.00824	0.0966	0.0271	5.73	15.5	0.000186	2.08	LV	CELLTYPE	control_LMNA	12	18	NC
FSD2	1.79	0.000549	0.227	0.0563	6.33	24.5	4.47e-06	3.26	LV	CELLTYPE	control_LMNA	12	18	NC
SOCS3	1.78	0.0307	0.0425	0.018	4.96	11.2	0.00129	1.51	LV	CELLTYPE	control_LMNA	12	18	NC
CARMN	1.77	0.00209	0.0724	0.0217	5.34	19.8	2.91e-05	2.68	LV	CELLTYPE	control_LMNA	12	18	NC
LRRC2	1.77	0.000423	0.172	0.0468	6.11	25.4	3.08e-06	3.37	LV	CELLTYPE	control_LMNA	12	18	NC
MMD	1.77	0.0156	0.0355	0.00727	4.81	13.4	0.000472	1.81	LV	CELLTYPE	control_LMNA	12	18	NC
RGS6	1.76	0.000363	0.297	0.0975	6.65	26.2	2.29e-06	3.44	LV	CELLTYPE	control_LMNA	12	18	NC
TOB1	1.76	0.00419	0.078	0.0196	5.3	17.5	7.62e-05	2.38	LV	CELLTYPE	control_LMNA	12	18	NC
GPC5	1.75	0.000203	0.171	0.0438	6.11	28.9	8.36e-07	3.69	LV	CELLTYPE	control_LMNA	12	18	NC
NKX2-5	1.75	0.0284	0.0547	0.0118	4.74	11.5	0.00112	1.55	LV	CELLTYPE	control_LMNA	12	18	NC
RASGRP3	1.75	0.000303	0.127	0.0373	5.78	27.4	1.43e-06	3.52	LV	CELLTYPE	control_LMNA	12	18	NC
GAS2	1.74	0.000131	0.177	0.0421	6.2	30.5	4.51e-07	3.88	LV	CELLTYPE	control_LMNA	12	18	NC
GRIP2	1.74	0.0127	0.105	0.0293	5.48	14	0.000349	1.9	LV	CELLTYPE	control_LMNA	12	18	NC
MIR133A1HG	1.74	0.00225	0.163	0.0377	5.87	19.6	3.18e-05	2.65	LV	CELLTYPE	control_LMNA	12	18	NC
SLC8A1-AS1	1.74	5.74e-05	0.465	0.154	7.64	33.5	1.54e-07	4.24	LV	CELLTYPE	control_LMNA	12	18	NC
THBS2	1.74	0.00608	0.0831	0.0288	5.67	16.4	0.000122	2.22	LV	CELLTYPE	control_LMNA	12	18	NC
MLIP-AS1	1.73	0.000656	0.165	0.0639	6.36	23.8	5.84e-06	3.18	LV	CELLTYPE	control_LMNA	12	18	NC
MYOCD	1.73	0.00128	0.242	0.0632	6.6	21.6	1.39e-05	2.89	LV	CELLTYPE	control_LMNA	12	18	NC
CNTNAP3	1.72	0.0444	0.0404	0.00956	4.67	9.96	0.0023	1.35	LV	CELLTYPE	control_LMNA	12	18	NC
GRAMD1B	1.72	0.00039	0.175	0.0483	6.2	25.8	2.7e-06	3.41	LV	CELLTYPE	control_LMNA	12	18	NC
RIC3	1.72	0.002	0.0721	0.0216	5.32	20	2.67e-05	2.7	LV	CELLTYPE	control_LMNA	12	18	NC
B3GALNT1	1.71	0.0399	0.044	0.0112	4.77	10.3	0.00197	1.4	LV	CELLTYPE	control_LMNA	12	18	NC
CCDC141	1.71	0.000211	0.269	0.0783	6.68	28.7	8.98e-07	3.68	LV	CELLTYPE	control_LMNA	12	18	NC
ADCY5	1.7	0.0107	0.14	0.0287	5.89	14.6	0.000266	1.97	LV	CELLTYPE	control_LMNA	12	18	NC
DCC	1.7	0.0215	0.0398	0.0099	4.72	12.4	0.000732	1.67	LV	CELLTYPE	control_LMNA	12	18	NC
ENO3	1.7	0.0179	0.0463	0.0111	4.86	12.9	0.000572	1.75	LV	CELLTYPE	control_LMNA	12	18	NC
MYBPC3	1.7	6.24e-05	1.54	0.466	9.24	33.2	1.73e-07	4.2	LV	CELLTYPE	control_LMNA	12	18	NC
LSAMP-AS1	1.69	0.0379	0.0399	0.00914	4.71	10.5	0.00179	1.42	LV	CELLTYPE	control_LMNA	12	18	NC
PTGES2	1.68	0.00151	0.0656	0.0317	5.32	20.9	1.84e-05	2.82	LV	CELLTYPE	control_LMNA	12	18	NC
SLC41A1	1.68	0.00513	0.0869	0.0185	5.37	16.9	0.0001	2.29	LV	CELLTYPE	control_LMNA	12	18	NC
AC100800.1	1.67	0.00631	0.0843	0.0267	5.59	16.3	0.000128	2.2	LV	CELLTYPE	control_LMNA	12	18	NC
DOCK3	1.67	0.000448	0.171	0.0425	6.1	25.2	3.35e-06	3.35	LV	CELLTYPE	control_LMNA	12	18	NC
MYOM2	1.67	0.000363	0.446	0.145	7.41	26	2.44e-06	3.44	LV	CELLTYPE	control_LMNA	12	18	NC
PPP1R42	1.67	0.0366	0.0433	0.0114	4.86	10.6	0.0017	1.44	LV	CELLTYPE	control_LMNA	12	18	NC
B4GALNT3	1.66	0.00397	0.105	0.0347	5.68	17.8	6.86e-05	2.4	LV	CELLTYPE	control_LMNA	12	18	NC
EMCN	1.65	0.0066	0.096	0.0235	5.71	16.1	0.00014	2.18	LV	CELLTYPE	control_LMNA	12	18	NC
PLCXD3	1.64	0.000363	0.554	0.171	7.74	26	2.43e-06	3.44	LV	CELLTYPE	control_LMNA	12	18	NC
AZGP1	1.63	0.00159	0.122	0.0279	5.82	20.8	1.95e-05	2.8	LV	CELLTYPE	control_LMNA	12	18	NC
KCNIP2	1.63	0.0382	0.0557	0.0153	4.85	10.5	0.00181	1.42	LV	CELLTYPE	control_LMNA	12	18	NC
APOD	1.62	0.0254	0.573	0.122	7.68	11.8	0.000946	1.6	LV	CELLTYPE	control_LMNA	12	18	NC
FAM107A	1.62	0.0288	0.0599	0.0195	4.99	11.4	0.00116	1.54	LV	CELLTYPE	control_LMNA	12	18	NC
TPM2	1.62	0.000131	0.255	0.0817	6.67	30.7	4.31e-07	3.88	LV	CELLTYPE	control_LMNA	12	18	NC
BZW2	1.6	8.9e-05	0.195	0.0598	6.34	32.1	2.53e-07	4.05	LV	CELLTYPE	control_LMNA	12	18	NC
PAIP2B	1.6	0.00635	0.066	0.0211	5.33	16.3	0.000132	2.2	LV	CELLTYPE	control_LMNA	12	18	NC
PKP2	1.6	0.000193	0.381	0.116	7.2	29.1	7.51e-07	3.71	LV	CELLTYPE	control_LMNA	12	18	NC
CORIN	1.59	0.00295	0.175	0.0373	6.02	18.7	4.68e-05	2.53	LV	CELLTYPE	control_LMNA	12	18	NC
RYR2	1.59	0.0024	9.96	2.86	11.8	19.3	3.54e-05	2.62	LV	CELLTYPE	control_LMNA	12	18	NC
AC013640.1	1.58	0.00252	0.213	0.0669	6.48	19.2	3.79e-05	2.6	LV	CELLTYPE	control_LMNA	12	18	NC
SELENOK	1.58	0.036	0.0532	0.0169	5.04	10.7	0.00165	1.44	LV	CELLTYPE	control_LMNA	12	18	NC
AP001783.1	1.57	0.000973	0.118	0.0362	6.06	22.5	9.82e-06	3.01	LV	CELLTYPE	control_LMNA	12	18	NC
CD36	1.57	2.25e-05	0.856	0.299	8.39	38.3	2.88e-08	4.65	LV	CELLTYPE	control_LMNA	12	18	NC
MYH7B	1.57	0.00141	0.359	0.0893	6.9	21.3	1.57e-05	2.85	LV	CELLTYPE	control_LMNA	12	18	NC
SLC35F2	1.56	0.0413	0.0274	0.00709	4.67	10.2	0.00206	1.38	LV	CELLTYPE	control_LMNA	12	18	NC
TENM2	1.56	0.000363	0.359	0.108	7.11	26	2.44e-06	3.44	LV	CELLTYPE	control_LMNA	12	18	NC
DPY19L2	1.55	0.00148	0.539	0.156	7.52	21	1.77e-05	2.83	LV	CELLTYPE	control_LMNA	12	18	NC
TNFAIP6	1.55	0.00656	0.0807	0.0293	5.7	16.1	0.000139	2.18	LV	CELLTYPE	control_LMNA	12	18	NC
LRRTM3	1.54	0.000646	0.503	0.185	7.72	23.9	5.59e-06	3.19	LV	CELLTYPE	control_LMNA	12	18	NC
RNF212B	1.54	0.0445	0.0393	0.0194	5.06	9.95	0.00231	1.35	LV	CELLTYPE	control_LMNA	12	18	NC
AKAP6	1.53	2.25e-05	0.706	0.243	8.15	38.2	3.02e-08	4.65	LV	CELLTYPE	control_LMNA	12	18	NC
GATA6-AS1	1.53	0.0218	0.07	0.0165	5.16	12.4	0.000748	1.66	LV	CELLTYPE	control_LMNA	12	18	NC
USP2	1.51	0.0226	0.0548	0.0205	5.16	12.2	0.000792	1.65	LV	CELLTYPE	control_LMNA	12	18	NC
AC005064.1	1.5	0.0298	0.0639	0.0252	5.42	11.3	0.00122	1.53	LV	CELLTYPE	control_LMNA	12	18	NC
AC011287.1	1.5	0.000363	0.562	0.223	7.77	26.3	2.21e-06	3.44	LV	CELLTYPE	control_LMNA	12	18	NC
CFD	1.5	0.00131	0.621	0.233	7.95	21.5	1.43e-05	2.88	LV	CELLTYPE	control_LMNA	12	18	NC
DYSF	1.5	0.0238	0.0749	0.0235	5.4	12	0.000862	1.62	LV	CELLTYPE	control_LMNA	12	18	NC
SLC15A3	1.48	0.0167	0.0635	0.0295	5.45	13.2	0.000515	1.78	LV	CELLTYPE	control_LMNA	12	18	NC
SLC8A1	1.48	0.000363	3.09	1.12	10.2	26.1	2.4e-06	3.44	LV	CELLTYPE	control_LMNA	12	18	NC
ACTN2	1.47	0.00143	0.708	0.224	8.15	21.2	1.63e-05	2.84	LV	CELLTYPE	control_LMNA	12	18	NC
GAB3	1.47	0.0143	0.0762	0.024	5.5	13.7	0.000408	1.84	LV	CELLTYPE	control_LMNA	12	18	NC
PPP1R3A	1.47	0.0398	0.053	0.0187	5.02	10.3	0.00196	1.4	LV	CELLTYPE	control_LMNA	12	18	NC
ADAMTS8	1.46	0.00769	0.109	0.0429	5.95	15.7	0.000169	2.11	LV	CELLTYPE	control_LMNA	12	18	NC
NEBL	1.46	0.000316	0.838	0.317	8.35	27.1	1.61e-06	3.5	LV	CELLTYPE	control_LMNA	12	18	NC
RARRES1	1.46	0.00169	0.163	0.0503	6.35	20.5	2.17e-05	2.77	LV	CELLTYPE	control_LMNA	12	18	NC
HEY2	1.45	0.036	0.0594	0.0203	5.09	10.7	0.00164	1.44	LV	CELLTYPE	control_LMNA	12	18	NC
HOMER1	1.45	0.000934	0.193	0.0637	6.35	22.6	9.21e-06	3.03	LV	CELLTYPE	control_LMNA	12	18	NC
CYR61	1.44	0.00818	0.135	0.0524	6.05	15.5	0.000183	2.09	LV	CELLTYPE	control_LMNA	12	18	NC
TRAPPC3	1.44	0.0118	0.06	0.03	5.27	14.3	0.000308	1.93	LV	CELLTYPE	control_LMNA	12	18	NC
PPP1R13L	1.43	0.00207	0.118	0.0345	5.75	19.9	2.85e-05	2.68	LV	CELLTYPE	control_LMNA	12	18	NC
HSPB7	1.42	0.00163	0.37	0.118	7.07	20.7	2.02e-05	2.79	LV	CELLTYPE	control_LMNA	12	18	NC
LDB3	1.42	0.00125	1.13	0.414	8.8	21.8	1.31e-05	2.9	LV	CELLTYPE	control_LMNA	12	18	NC
PCDH7	1.42	0.00036	0.51	0.183	7.65	26.4	2.16e-06	3.44	LV	CELLTYPE	control_LMNA	12	18	NC
ASB18	1.41	0.0421	0.101	0.0395	5.51	10.1	0.00214	1.38	LV	CELLTYPE	control_LMNA	12	18	NC
DDX39A	1.41	0.0302	0.0534	0.0249	5.11	11.3	0.00125	1.52	LV	CELLTYPE	control_LMNA	12	18	NC
LBH	1.4	0.0229	0.0678	0.0239	5.31	12.2	0.000817	1.64	LV	CELLTYPE	control_LMNA	12	18	NC
PIP5K1B	1.4	0.00769	0.253	0.086	6.66	15.7	0.00017	2.11	LV	CELLTYPE	control_LMNA	12	18	NC
TNNT2	1.4	0.000363	1.46	0.518	9.13	26.1	2.38e-06	3.44	LV	CELLTYPE	control_LMNA	12	18	NC
VEGFD	1.4	0.0417	0.0637	0.0227	5.27	10.2	0.0021	1.38	LV	CELLTYPE	control_LMNA	12	18	NC
DUSP27	1.39	0.0468	0.0988	0.0253	5.39	9.76	0.00253	1.33	LV	CELLTYPE	control_LMNA	12	18	NC
FADS2	1.39	0.00163	0.134	0.0571	6.24	20.7	2.02e-05	2.79	LV	CELLTYPE	control_LMNA	12	18	NC
SLC4A3	1.38	0.0322	0.0794	0.0339	5.37	11	0.00138	1.49	LV	CELLTYPE	control_LMNA	12	18	NC
TRIM63	1.38	0.036	0.0952	0.0302	5.49	10.7	0.00165	1.44	LV	CELLTYPE	control_LMNA	12	18	NC
C7	1.37	0.0112	0.693	0.259	8.23	14.5	0.000286	1.95	LV	CELLTYPE	control_LMNA	12	18	NC
FBXO40	1.37	0.00969	0.12	0.0414	5.8	15	0.000232	2.01	LV	CELLTYPE	control_LMNA	12	18	NC
KLHL31	1.37	0.00574	0.153	0.0521	6.15	16.6	0.000114	2.24	LV	CELLTYPE	control_LMNA	12	18	NC
AC138305.1	1.36	0.0121	0.266	0.0912	6.66	14.2	0.000321	1.92	LV	CELLTYPE	control_LMNA	12	18	NC
KCNQ1	1.36	0.000682	0.155	0.0616	6.31	23.6	6.33e-06	3.17	LV	CELLTYPE	control_LMNA	12	18	NC
SLITRK6	1.36	0.039	0.0891	0.0396	5.58	10.4	0.00186	1.41	LV	CELLTYPE	control_LMNA	12	18	NC
AC107068.2	1.35	0.00175	0.207	0.0533	6.32	20.4	2.29e-05	2.76	LV	CELLTYPE	control_LMNA	12	18	NC
HOOK2	1.35	0.000363	0.294	0.11	7	26	2.44e-06	3.44	LV	CELLTYPE	control_LMNA	12	18	NC
MYOM3	1.35	0.0191	0.133	0.047	5.99	12.8	0.000622	1.72	LV	CELLTYPE	control_LMNA	12	18	NC
FRY-AS1	1.34	0.0453	0.0551	0.0209	5.05	9.88	0.00239	1.34	LV	CELLTYPE	control_LMNA	12	18	NC
HSPB3	1.34	0.0169	0.263	0.0804	6.51	13.1	0.000525	1.77	LV	CELLTYPE	control_LMNA	12	18	NC
INPP4B	1.34	0.000352	0.339	0.129	7.13	26.6	1.95e-06	3.45	LV	CELLTYPE	control_LMNA	12	18	NC
HSPB1	1.32	0.00916	0.554	0.146	7.33	15.1	0.000214	2.04	LV	CELLTYPE	control_LMNA	12	18	NC
TBX20	1.32	0.00468	0.445	0.153	7.58	17.2	8.93e-05	2.33	LV	CELLTYPE	control_LMNA	12	18	NC
ASB15	1.31	0.0413	0.103	0.0373	5.51	10.2	0.00207	1.38	LV	CELLTYPE	control_LMNA	12	18	NC
IFITM3	1.31	0.0106	0.235	0.106	6.77	14.7	0.00026	1.98	LV	CELLTYPE	control_LMNA	12	18	NC
MIR22HG	1.31	0.00449	0.0912	0.0314	5.82	17.3	8.23e-05	2.35	LV	CELLTYPE	control_LMNA	12	18	NC
AC007114.2	1.3	0.0398	0.0547	0.0219	5.09	10.3	0.00194	1.4	LV	CELLTYPE	control_LMNA	12	18	NC
AC084357.2	1.3	0.0209	0.0912	0.029	5.56	12.5	0.000705	1.68	LV	CELLTYPE	control_LMNA	12	18	NC
EXTL3	1.28	0.00462	0.0937	0.0327	5.64	17.2	8.57e-05	2.33	LV	CELLTYPE	control_LMNA	12	18	NC
AC107021.1	1.27	0.025	0.0796	0.0287	5.67	11.9	0.000927	1.6	LV	CELLTYPE	control_LMNA	12	18	NC
TRPM4	1.27	0.0477	0.046	0.024	5.08	9.69	0.00262	1.32	LV	CELLTYPE	control_LMNA	12	18	NC
ACTB	1.26	0.00303	0.814	0.347	8.29	18.6	4.83e-05	2.52	LV	CELLTYPE	control_LMNA	12	18	NC
CKMT2	1.26	0.00164	0.435	0.169	7.57	20.7	2.06e-05	2.79	LV	CELLTYPE	control_LMNA	12	18	NC
LINC00486	1.26	0.0292	0.376	0.234	7.67	11.4	0.00118	1.53	LV	CELLTYPE	control_LMNA	12	18	NC
MYLK3	1.26	0.00631	0.187	0.0883	6.51	16.3	0.000128	2.2	LV	CELLTYPE	control_LMNA	12	18	NC
STK33	1.25	0.0326	0.129	0.0471	5.81	11	0.0014	1.49	LV	CELLTYPE	control_LMNA	12	18	NC
CASZ1	1.24	0.0459	0.0767	0.0237	5.29	9.83	0.00245	1.34	LV	CELLTYPE	control_LMNA	12	18	NC
MYOM1	1.24	0.0121	1.1	0.431	8.73	14.2	0.000324	1.92	LV	CELLTYPE	control_LMNA	12	18	NC
RAMP1	1.24	0.0445	0.0731	0.0342	5.41	9.94	0.00232	1.35	LV	CELLTYPE	control_LMNA	12	18	NC
TRIM54	1.24	0.0186	0.121	0.0509	5.96	12.8	0.000599	1.73	LV	CELLTYPE	control_LMNA	12	18	NC
ASIC2	1.23	0.0499	0.0681	0.0327	5.46	9.54	0.00282	1.3	LV	CELLTYPE	control_LMNA	12	18	NC
ANO5	1.22	0.0485	0.104	0.0418	5.67	9.63	0.00269	1.31	LV	CELLTYPE	control_LMNA	12	18	NC
C4orf19	1.22	0.0396	0.0664	0.0187	5.3	10.3	0.00193	1.4	LV	CELLTYPE	control_LMNA	12	18	NC
CSDC2	1.22	0.0198	0.104	0.042	5.86	12.7	0.000653	1.7	LV	CELLTYPE	control_LMNA	12	18	NC
FGD6	1.22	0.0345	0.0702	0.0217	5.25	10.8	0.00153	1.46	LV	CELLTYPE	control_LMNA	12	18	NC
PDLIM4	1.22	0.0432	0.0748	0.044	5.61	10	0.0022	1.36	LV	CELLTYPE	control_LMNA	12	18	NC
PDLIM5	1.22	0.000663	1.7	0.758	9.46	23.7	5.95e-06	3.18	LV	CELLTYPE	control_LMNA	12	18	NC
CDC42EP3	1.21	0.0144	0.11	0.0446	5.92	13.7	0.000415	1.84	LV	CELLTYPE	control_LMNA	12	18	NC
FHOD3	1.21	0.000646	0.664	0.303	8.13	23.9	5.7e-06	3.19	LV	CELLTYPE	control_LMNA	12	18	NC
POPDC2	1.2	0.0134	0.14	0.0539	6.09	13.9	0.000377	1.87	LV	CELLTYPE	control_LMNA	12	18	NC
TNFRSF12A	1.2	0.039	0.1	0.059	5.9	10.4	0.00187	1.41	LV	CELLTYPE	control_LMNA	12	18	NC
ELP6	1.19	0.0433	0.0544	0.0212	5.27	10	0.00222	1.36	LV	CELLTYPE	control_LMNA	12	18	NC
GATA4	1.19	0.00474	0.207	0.0807	6.56	17.1	9.11e-05	2.32	LV	CELLTYPE	control_LMNA	12	18	NC
AP001825.1	1.18	0.0337	0.119	0.0415	5.7	10.9	0.00148	1.47	LV	CELLTYPE	control_LMNA	12	18	NC
CKM	1.18	0.00325	0.358	0.123	7.2	18.4	5.29e-05	2.49	LV	CELLTYPE	control_LMNA	12	18	NC
FABP3	1.18	0.0151	0.23	0.0727	6.5	13.5	0.000447	1.82	LV	CELLTYPE	control_LMNA	12	18	NC
LRRC39	1.18	0.0176	0.19	0.062	6.19	13	0.000553	1.75	LV	CELLTYPE	control_LMNA	12	18	NC
AL450384.2	1.17	0.015	0.199	0.0742	6.34	13.5	0.000438	1.82	LV	CELLTYPE	control_LMNA	12	18	NC
GRIK1	1.16	0.0224	0.118	0.0472	6.02	12.3	0.000785	1.65	LV	CELLTYPE	control_LMNA	12	18	NC
SNHG8	1.16	0.0489	0.0701	0.0294	5.46	9.61	0.00272	1.31	LV	CELLTYPE	control_LMNA	12	18	NC
ATP5MC1	1.15	0.0229	0.137	0.0557	6.02	12.2	0.000816	1.64	LV	CELLTYPE	control_LMNA	12	18	NC
KIFC3	1.15	0.00795	0.131	0.0702	6.22	15.6	0.000177	2.1	LV	CELLTYPE	control_LMNA	12	18	NC
AL391839.1	1.14	0.0332	0.0907	0.0292	5.55	10.9	0.00146	1.48	LV	CELLTYPE	control_LMNA	12	18	NC
DIAPH2-AS1	1.14	0.0197	0.109	0.0454	5.98	12.7	0.000648	1.7	LV	CELLTYPE	control_LMNA	12	18	NC
MYL3	1.14	0.0206	0.426	0.138	7.4	12.5	0.000691	1.69	LV	CELLTYPE	control_LMNA	12	18	NC
NGF	1.14	0.0309	0.171	0.0839	6.55	11.2	0.0013	1.51	LV	CELLTYPE	control_LMNA	12	18	NC
RBM24	1.14	0.0229	0.136	0.0593	6.03	12.2	0.000814	1.64	LV	CELLTYPE	control_LMNA	12	18	NC
ST7-AS2	1.14	0.047	0.058	0.028	5.34	9.74	0.00255	1.33	LV	CELLTYPE	control_LMNA	12	18	NC
MLIP	1.13	0.0121	1.06	0.537	8.8	14.2	0.000327	1.92	LV	CELLTYPE	control_LMNA	12	18	NC
MYOZ2	1.13	0.0112	0.419	0.194	7.55	14.5	0.000286	1.95	LV	CELLTYPE	control_LMNA	12	18	NC
PRSS48	1.13	0.0153	0.101	0.0429	5.87	13.4	0.000459	1.81	LV	CELLTYPE	control_LMNA	12	18	NC
SPDYE1	1.13	0.0229	0.113	0.0387	5.68	12.2	0.000806	1.64	LV	CELLTYPE	control_LMNA	12	18	NC
MTUS2	1.12	0.0292	0.27	0.144	6.73	11.4	0.00118	1.53	LV	CELLTYPE	control_LMNA	12	18	NC
AC008731.1	1.11	0.00674	0.12	0.0558	6.11	16	0.000145	2.17	LV	CELLTYPE	control_LMNA	12	18	NC
NEXN	1.11	0.00936	0.985	0.45	8.67	15.1	0.000221	2.03	LV	CELLTYPE	control_LMNA	12	18	NC
HACD1	1.1	0.0281	0.208	0.101	6.61	11.5	0.0011	1.55	LV	CELLTYPE	control_LMNA	12	18	NC
RGS3	1.1	0.0488	0.0608	0.0358	5.42	9.62	0.00271	1.31	LV	CELLTYPE	control_LMNA	12	18	NC
S100A6	1.09	0.00408	0.677	0.373	8.25	17.7	7.19e-05	2.39	LV	CELLTYPE	control_LMNA	12	18	NC
ATP1B1	1.08	0.00232	0.271	0.134	7.06	19.5	3.29e-05	2.64	LV	CELLTYPE	control_LMNA	12	18	NC
MRPS6	1.08	0.0417	0.106	0.0456	5.76	10.2	0.0021	1.38	LV	CELLTYPE	control_LMNA	12	18	NC
CBR1	1.07	0.00876	0.133	0.0617	6.22	15.3	0.000202	2.06	LV	CELLTYPE	control_LMNA	12	18	NC
PACRG	1.07	0.0189	0.274	0.119	6.73	12.8	0.000612	1.72	LV	CELLTYPE	control_LMNA	12	18	NC
S100A4	1.07	0.0112	0.413	0.216	7.56	14.5	0.000285	1.95	LV	CELLTYPE	control_LMNA	12	18	NC
ERBB4	1.06	0.0259	0.433	0.179	7.39	11.8	0.000984	1.59	LV	CELLTYPE	control_LMNA	12	18	NC
ESRRG	1.06	0.00776	0.613	0.323	7.91	15.6	0.000172	2.11	LV	CELLTYPE	control_LMNA	12	18	NC
PPP1R12B	1.06	0.00125	1.13	0.505	8.82	21.7	1.33e-05	2.9	LV	CELLTYPE	control_LMNA	12	18	NC
AC022146.2	1.05	0.041	0.0895	0.0352	5.75	10.2	0.00203	1.39	LV	CELLTYPE	control_LMNA	12	18	NC
ATP2A2	1.05	0.000495	0.543	0.282	7.91	24.9	3.84e-06	3.3	LV	CELLTYPE	control_LMNA	12	18	NC
BTG1	1.05	0.0061	0.351	0.191	7.35	16.4	0.000123	2.21	LV	CELLTYPE	control_LMNA	12	18	NC
CACNA1C	1.05	0.0151	1.72	0.821	9.5	13.5	0.000446	1.82	LV	CELLTYPE	control_LMNA	12	18	NC
IPO9-AS1	1.05	0.00375	0.407	0.181	7.58	17.9	6.36e-05	2.43	LV	CELLTYPE	control_LMNA	12	18	NC
PPP1R16A	1.05	0.0285	0.105	0.0505	5.82	11.5	0.00113	1.54	LV	CELLTYPE	control_LMNA	12	18	NC
CD63	1.04	0.0121	0.228	0.112	6.8	14.2	0.000325	1.92	LV	CELLTYPE	control_LMNA	12	18	NC
FN3K	1.04	0.0424	0.107	0.048	5.89	10.1	0.00216	1.37	LV	CELLTYPE	control_LMNA	12	18	NC
MYH14	1.04	0.0232	0.114	0.0588	5.93	12.1	0.00083	1.64	LV	CELLTYPE	control_LMNA	12	18	NC
AC017101.1	1.03	0.0215	0.149	0.0655	6.31	12.4	0.000728	1.67	LV	CELLTYPE	control_LMNA	12	18	NC
CMTM6	1.03	0.0468	0.0782	0.0377	5.62	9.76	0.00253	1.33	LV	CELLTYPE	control_LMNA	12	18	NC
DGLUCY	1.03	0.0131	0.24	0.0988	6.67	14	0.000361	1.88	LV	CELLTYPE	control_LMNA	12	18	NC
ENO1	1.02	0.00971	0.134	0.0674	6.16	14.9	0.000235	2.01	LV	CELLTYPE	control_LMNA	12	18	NC
TACC2	0.998	0.0109	0.453	0.237	7.62	14.6	0.000273	1.96	LV	CELLTYPE	control_LMNA	12	18	NC
MT-ND4	0.99	0.02	0.351	0.243	7.43	12.6	0.00066	1.7	LV	CELLTYPE	control_LMNA	12	18	NC
SGCD	0.99	0.0271	1.45	0.744	9.23	11.6	0.00105	1.57	LV	CELLTYPE	control_LMNA	12	18	NC
NUDT4	0.977	0.0174	0.184	0.0978	6.63	13	0.000546	1.76	LV	CELLTYPE	control_LMNA	12	18	NC
CAVIN3	0.974	0.0497	0.109	0.0523	5.88	9.55	0.0028	1.3	LV	CELLTYPE	control_LMNA	12	18	NC
AC027018.1	0.971	0.0247	0.188	0.0882	6.6	11.9	0.000907	1.61	LV	CELLTYPE	control_LMNA	12	18	NC
PLCL1	0.969	0.0151	0.624	0.278	8.02	13.5	0.00045	1.82	LV	CELLTYPE	control_LMNA	12	18	NC
ARL6IP5	0.967	0.0149	0.137	0.0724	6.21	13.6	0.000431	1.83	LV	CELLTYPE	control_LMNA	12	18	NC
GPI	0.963	0.0454	0.169	0.0648	6.2	9.87	0.00241	1.34	LV	CELLTYPE	control_LMNA	12	18	NC
MGP	0.963	0.0151	0.502	0.236	7.82	13.5	0.000446	1.82	LV	CELLTYPE	control_LMNA	12	18	NC
PPP1R13B	0.962	0.033	0.249	0.134	6.92	11	0.00142	1.48	LV	CELLTYPE	control_LMNA	12	18	NC
CLIC5	0.954	0.0454	0.149	0.0654	6.24	9.87	0.0024	1.34	LV	CELLTYPE	control_LMNA	12	18	NC
MYL12A	0.948	0.0444	0.73	0.263	8.06	9.96	0.0023	1.35	LV	CELLTYPE	control_LMNA	12	18	NC
MT-ND2	0.947	0.0292	0.217	0.137	6.55	11.4	0.00118	1.53	LV	CELLTYPE	control_LMNA	12	18	NC
EIF1B	0.943	0.0392	0.203	0.0973	6.67	10.4	0.00188	1.41	LV	CELLTYPE	control_LMNA	12	18	NC
NPAS2	0.943	0.0396	0.174	0.0931	6.47	10.3	0.00192	1.4	LV	CELLTYPE	control_LMNA	12	18	NC
MYH7	0.941	0.0127	0.865	0.41	8.49	14	0.000348	1.9	LV	CELLTYPE	control_LMNA	12	18	NC
PLCL2	0.94	0.0136	0.276	0.124	6.96	13.8	0.000383	1.87	LV	CELLTYPE	control_LMNA	12	18	NC
TNIK	0.935	0.0332	0.231	0.0957	6.65	10.9	0.00145	1.48	LV	CELLTYPE	control_LMNA	12	18	NC
PDE3A	0.927	0.0223	1.38	0.7	9.15	12.3	0.000779	1.65	LV	CELLTYPE	control_LMNA	12	18	NC
SLC25A4	0.927	0.0229	0.457	0.209	7.72	12.2	0.000809	1.64	LV	CELLTYPE	control_LMNA	12	18	NC
BSG	0.924	0.0472	0.185	0.0954	6.49	9.73	0.00257	1.33	LV	CELLTYPE	control_LMNA	12	18	NC
GXYLT2	0.918	0.0463	0.191	0.0922	6.62	9.8	0.00248	1.33	LV	CELLTYPE	control_LMNA	12	18	NC
MITF	0.915	0.0345	0.388	0.171	7.29	10.8	0.00153	1.46	LV	CELLTYPE	control_LMNA	12	18	NC
TRDN	0.915	0.041	0.61	0.335	8.06	10.2	0.00203	1.39	LV	CELLTYPE	control_LMNA	12	18	NC
MYL6	0.914	0.00468	0.323	0.194	7.21	17.2	8.86e-05	2.33	LV	CELLTYPE	control_LMNA	12	18	NC
ACSS2	0.909	0.0314	0.147	0.0812	6.17	11.1	0.00133	1.5	LV	CELLTYPE	control_LMNA	12	18	NC
LRP4	0.907	0.0398	0.602	0.346	8.25	10.3	0.00195	1.4	LV	CELLTYPE	control_LMNA	12	18	NC
UQCRH	0.9	0.0241	0.151	0.07	6.25	12	0.000873	1.62	LV	CELLTYPE	control_LMNA	12	18	NC
SPRY1	0.885	0.025	0.306	0.176	7.29	11.9	0.000924	1.6	LV	CELLTYPE	control_LMNA	12	18	NC
SLC16A7	0.874	0.0394	0.217	0.103	6.63	10.4	0.0019	1.4	LV	CELLTYPE	control_LMNA	12	18	NC
PLP1	0.873	0.0374	0.284	0.199	7.07	10.5	0.00175	1.43	LV	CELLTYPE	control_LMNA	12	18	NC
RPLP0	0.87	0.0451	0.168	0.0865	6.41	9.9	0.00237	1.35	LV	CELLTYPE	control_LMNA	12	18	NC
PHACTR1	0.866	0.0365	0.546	0.335	7.96	10.6	0.00168	1.44	LV	CELLTYPE	control_LMNA	12	18	NC
MT-CO1	0.853	0.0299	0.822	0.523	8.79	11.3	0.00123	1.52	LV	CELLTYPE	control_LMNA	12	18	NC
POLR2F	0.845	0.0242	0.561	0.421	8.12	12	0.000882	1.62	LV	CELLTYPE	control_LMNA	12	18	NC
NEAT1	0.841	0.0216	5.96	3.31	11.3	12.4	0.00074	1.66	LV	CELLTYPE	control_LMNA	12	18	NC
AC018682.1	0.839	0.0445	0.306	0.17	7.37	9.94	0.00232	1.35	LV	CELLTYPE	control_LMNA	12	18	NC
CRYAB	0.836	0.0255	1.32	0.694	9.12	11.8	0.000956	1.59	LV	CELLTYPE	control_LMNA	12	18	NC
DMD	0.828	0.0107	3.37	2.22	10.6	14.7	0.000264	1.97	LV	CELLTYPE	control_LMNA	12	18	NC
MAP3K20	0.815	0.0332	0.348	0.186	7.26	10.9	0.00144	1.48	LV	CELLTYPE	control_LMNA	12	18	NC
DHRS3	0.814	0.0468	0.132	0.0855	6.31	9.76	0.00253	1.33	LV	CELLTYPE	control_LMNA	12	18	NC
ZNF451-AS1	0.812	0.0317	0.2	0.104	6.75	11.1	0.00134	1.5	LV	CELLTYPE	control_LMNA	12	18	NC
MAST4	0.808	0.0375	0.611	0.353	8.13	10.5	0.00177	1.43	LV	CELLTYPE	control_LMNA	12	18	NC
PRDX6	0.807	0.0493	0.118	0.0577	6.01	9.59	0.00275	1.31	LV	CELLTYPE	control_LMNA	12	18	NC
H3F3B	0.804	0.0432	0.707	0.462	8.37	10	0.00221	1.36	LV	CELLTYPE	control_LMNA	12	18	NC
ACO2	0.799	0.0233	0.209	0.122	6.67	12.1	0.000839	1.63	LV	CELLTYPE	control_LMNA	12	18	NC
PDE4D	0.799	0.0177	1.27	0.808	9.25	13	0.000563	1.75	LV	CELLTYPE	control_LMNA	12	18	NC
SORBS2	0.799	0.0187	3.52	2.22	10.7	12.8	0.000603	1.73	LV	CELLTYPE	control_LMNA	12	18	NC
ACTG1	0.787	0.0294	0.458	0.294	7.8	11.3	0.0012	1.53	LV	CELLTYPE	control_LMNA	12	18	NC
EPB41	0.786	0.043	0.164	0.0941	6.47	10.1	0.00219	1.37	LV	CELLTYPE	control_LMNA	12	18	NC
GGT7	0.776	0.0421	0.152	0.0991	6.38	10.1	0.00213	1.38	LV	CELLTYPE	control_LMNA	12	18	NC
HMGN3	0.768	0.0146	0.468	0.278	7.81	13.6	0.000421	1.84	LV	CELLTYPE	control_LMNA	12	18	NC
PDE7A	0.767	0.0284	0.486	0.29	7.85	11.5	0.00112	1.55	LV	CELLTYPE	control_LMNA	12	18	NC
PATJ	0.757	0.0348	0.465	0.255	7.68	10.8	0.00155	1.46	LV	CELLTYPE	control_LMNA	12	18	NC
FILIP1L	0.669	0.0332	0.621	0.395	8.24	10.9	0.00144	1.48	LV	CELLTYPE	control_LMNA	12	18	NC

## Sheet: control_PKP2
Gene	logFC	FDR	mean_exp_control	mean_exp_genotype	logCPM	F	PValue	FDR_plot	Region	annotation_level	comparison	Observations_genotype	Observations_reference	cell_state
CLCF1	5.09	0.00323	0.0326	0	4.64	20.3	2.74e-05	2.49	LV	CELLTYPE	control_PKP2	6	18	NC
CCL2	4.91	3.22e-06	0.121	0.00249	5.75	48.7	1.21e-09	5.49	LV	CELLTYPE	control_PKP2	6	18	NC
AL513164.1	3.66	0.0204	0.0204	0	4.04	13.8	0.000411	1.69	LV	CELLTYPE	control_PKP2	6	18	NC
LINC00880	3.62	0.0137	0.0188	0	4.05	15.1	0.000233	1.86	LV	CELLTYPE	control_PKP2	6	18	NC
HGF	3.53	0.0067	0.0233	0.000718	4.37	17.5	8.01e-05	2.17	LV	CELLTYPE	control_PKP2	6	18	NC
GPR22	3.43	0.0157	0.0126	0	3.96	14.7	0.000281	1.8	LV	CELLTYPE	control_PKP2	6	18	NC
ADAMTS4	3.2	0.00676	0.0293	0.00437	4.79	17.5	8.17e-05	2.17	LV	CELLTYPE	control_PKP2	6	18	NC
AC138904.3	3.18	0.0067	0.0633	0.00236	4.75	17.5	8e-05	2.17	LV	CELLTYPE	control_PKP2	6	18	NC
CNTN6	3.14	0.0137	0.0626	0.00745	5.22	15	0.000232	1.86	LV	CELLTYPE	control_PKP2	6	18	NC
TMPRSS12	3.13	0.0428	0.0144	0	3.9	11.1	0.00142	1.37	LV	CELLTYPE	control_PKP2	6	18	NC
HOPX	3.09	0.0412	0.0167	0.00112	4.21	11.2	0.00132	1.38	LV	CELLTYPE	control_PKP2	6	18	NC
AL391121.1	3.03	0.00835	0.0254	0.00254	4.46	16.7	0.000114	2.08	LV	CELLTYPE	control_PKP2	6	18	NC
MEOX1	3.02	0.0139	0.0222	0.00249	4.44	14.9	0.00024	1.86	LV	CELLTYPE	control_PKP2	6	18	NC
AC009065.4	3	0.0332	0.0133	0	3.85	12.1	0.000907	1.48	LV	CELLTYPE	control_PKP2	6	18	NC
IDH2-DT	2.98	0.0343	0.0229	0.00124	4.21	11.8	0.000966	1.46	LV	CELLTYPE	control_PKP2	6	18	NC
FLNC-AS1	2.89	0.0163	0.0244	0.00388	4.59	14.4	0.000302	1.79	LV	CELLTYPE	control_PKP2	6	18	NC
INSRR	2.85	0.0314	0.0146	0.00167	4.11	12.2	0.000819	1.5	LV	CELLTYPE	control_PKP2	6	18	NC
NR4A3	2.72	0.038	0.0841	0.00485	5	11.4	0.00117	1.42	LV	CELLTYPE	control_PKP2	6	18	NC
IL34	2.7	0.0152	0.0306	0.0031	4.52	14.7	0.000268	1.82	LV	CELLTYPE	control_PKP2	6	18	NC
AC104958.1	2.66	0.0272	0.0171	0.00144	4.21	12.6	0.000673	1.56	LV	CELLTYPE	control_PKP2	6	18	NC
CILP	2.62	0.0344	0.0298	0.00507	4.7	11.8	0.00099	1.46	LV	CELLTYPE	control_PKP2	6	18	NC
G0S2	2.6	0.00778	0.0947	0.00574	5.12	16.9	0.000102	2.11	LV	CELLTYPE	control_PKP2	6	18	NC
MEDAG	2.6	0.0467	0.0191	0.00405	4.45	10.7	0.00163	1.33	LV	CELLTYPE	control_PKP2	6	18	NC
CD200	2.55	0.00705	0.0552	0.0117	5.13	17.3	8.7e-05	2.15	LV	CELLTYPE	control_PKP2	6	18	NC
AC024267.4	2.54	0.0344	0.0171	0.00201	4.22	11.8	0.000992	1.46	LV	CELLTYPE	control_PKP2	6	18	NC
SOCS3	2.51	0.0189	0.0425	0.00775	4.84	14	0.000373	1.72	LV	CELLTYPE	control_PKP2	6	18	NC
MYOCD	2.49	8.58e-05	0.242	0.0253	6.51	33.4	1.8e-07	4.07	LV	CELLTYPE	control_PKP2	6	18	NC
RRAD	2.48	0.00778	0.127	0.0118	5.6	16.9	0.000103	2.11	LV	CELLTYPE	control_PKP2	6	18	NC
BGN	2.46	0.0264	0.0292	0.00646	4.63	12.8	0.000638	1.58	LV	CELLTYPE	control_PKP2	6	18	NC
TPBG	2.46	0.0159	0.0232	0.00402	4.48	14.5	0.000288	1.8	LV	CELLTYPE	control_PKP2	6	18	NC
AC005358.1	2.45	0.00528	0.109	0.00819	5.49	18.3	5.75e-05	2.28	LV	CELLTYPE	control_PKP2	6	18	NC
TGM2	2.42	0.00102	0.0717	0.0142	5.45	24.2	5.28e-06	2.99	LV	CELLTYPE	control_PKP2	6	18	NC
LINC00881	2.36	0.0097	0.0977	0.0164	5.75	16.1	0.000143	2.01	LV	CELLTYPE	control_PKP2	6	18	NC
TEX26-AS1	2.35	0.0446	0.024	0.00412	4.56	10.9	0.00153	1.35	LV	CELLTYPE	control_PKP2	6	18	NC
PLEKHA4	2.34	7.41e-05	0.0944	0.0208	5.7	34	1.45e-07	4.13	LV	CELLTYPE	control_PKP2	6	18	NC
TM4SF1	2.34	0.00606	0.0422	0.00859	4.92	17.9	6.79e-05	2.22	LV	CELLTYPE	control_PKP2	6	18	NC
ASB2	2.33	0.0377	0.0743	0.00683	5.07	11.5	0.00115	1.42	LV	CELLTYPE	control_PKP2	6	18	NC
BHLHE40	2.33	0.000279	0.169	0.0277	6.26	28.9	9.02e-07	3.55	LV	CELLTYPE	control_PKP2	6	18	NC
DNMBP-AS1	2.27	0.0321	0.0244	0.00359	4.51	12.1	0.000856	1.49	LV	CELLTYPE	control_PKP2	6	18	NC
LINC02253	2.22	0.0343	0.0472	0.00528	4.82	11.9	0.000957	1.47	LV	CELLTYPE	control_PKP2	6	18	NC
TYR	2.21	0.0244	0.0346	0.00833	4.81	13.1	0.000551	1.61	LV	CELLTYPE	control_PKP2	6	18	NC
LINC01936	2.19	0.0406	0.0289	0.00609	4.59	11.2	0.00129	1.39	LV	CELLTYPE	control_PKP2	6	18	NC
SLC9C1	2.11	0.0065	0.0702	0.0163	5.37	17.6	7.57e-05	2.19	LV	CELLTYPE	control_PKP2	6	18	NC
PPARGC1B	2.06	0.00256	0.129	0.0177	5.77	20.9	1.98e-05	2.59	LV	CELLTYPE	control_PKP2	6	18	NC
AC011369.1	2.05	0.00635	0.138	0.0173	5.83	17.7	7.35e-05	2.2	LV	CELLTYPE	control_PKP2	6	18	NC
KLHL31	2.04	0.00119	0.153	0.025	6.02	23.5	6.89e-06	2.92	LV	CELLTYPE	control_PKP2	6	18	NC
AC003991.1	2.01	0.0215	0.0487	0.0131	5.11	13.6	0.000445	1.67	LV	CELLTYPE	control_PKP2	6	18	NC
MYH6	1.98	0.0119	0.162	0.0363	6.26	15.5	0.000189	1.92	LV	CELLTYPE	control_PKP2	6	18	NC
FGF7	1.97	0.00283	0.117	0.0299	5.99	20.5	2.29e-05	2.55	LV	CELLTYPE	control_PKP2	6	18	NC
TNC	1.94	0.011	0.117	0.0372	6.2	15.8	0.000168	1.96	LV	CELLTYPE	control_PKP2	6	18	NC
EMG1-1	1.91	0.0264	0.0366	0.00904	4.77	12.8	0.00063	1.58	LV	CELLTYPE	control_PKP2	6	18	NC
LOXL3	1.91	0.00279	0.071	0.0236	5.57	20.6	2.2e-05	2.55	LV	CELLTYPE	control_PKP2	6	18	NC
FAM50A	1.9	0.0367	0.039	0.0113	4.83	11.5	0.00111	1.44	LV	CELLTYPE	control_PKP2	6	18	NC
FGF12-AS1	1.89	0.03	0.0554	0.0121	5.14	12.3	0.000771	1.52	LV	CELLTYPE	control_PKP2	6	18	NC
RGS3	1.88	0.00544	0.0608	0.0163	5.27	18.2	6.05e-05	2.26	LV	CELLTYPE	control_PKP2	6	18	NC
FBN2	1.85	0.00357	0.154	0.0224	5.9	19.6	3.28e-05	2.45	LV	CELLTYPE	control_PKP2	6	18	NC
AL157871.4	1.83	0.0104	0.0653	0.0154	5.23	15.9	0.000157	1.98	LV	CELLTYPE	control_PKP2	6	18	NC
AC008250.1	1.82	0.0406	0.053	0.0107	4.88	11.2	0.00129	1.39	LV	CELLTYPE	control_PKP2	6	18	NC
AC008496.2	1.82	0.00544	0.0867	0.0256	5.73	18.2	6.05e-05	2.26	LV	CELLTYPE	control_PKP2	6	18	NC
MIR22HG	1.81	0.000691	0.0912	0.0277	5.77	25.7	3.01e-06	3.16	LV	CELLTYPE	control_PKP2	6	18	NC
MMD	1.81	0.0467	0.0355	0.00782	4.71	10.7	0.00163	1.33	LV	CELLTYPE	control_PKP2	6	18	NC
ALPK2	1.77	0.0162	0.141	0.0227	5.87	14.5	0.000298	1.79	LV	CELLTYPE	control_PKP2	6	18	NC
C4orf19	1.76	0.0135	0.0664	0.0134	5.18	15.1	0.000226	1.87	LV	CELLTYPE	control_PKP2	6	18	NC
AC027698.1	1.75	0.0138	0.0614	0.0155	5.25	15	0.000235	1.86	LV	CELLTYPE	control_PKP2	6	18	NC
STEAP4	1.74	0.0124	0.0679	0.0239	5.48	15.4	0.000198	1.91	LV	CELLTYPE	control_PKP2	6	18	NC
SLC8A1-AS1	1.73	0.000347	0.465	0.107	7.66	28.1	1.22e-06	3.46	LV	CELLTYPE	control_PKP2	6	18	NC
VWC2	1.72	0.0157	0.125	0.021	5.66	14.6	0.000282	1.8	LV	CELLTYPE	control_PKP2	6	18	NC
AC013640.1	1.71	0.00862	0.213	0.0333	6.41	16.5	0.000121	2.06	LV	CELLTYPE	control_PKP2	6	18	NC
CTSC	1.71	0.0191	0.0966	0.0293	5.74	13.9	0.000381	1.72	LV	CELLTYPE	control_PKP2	6	18	NC
GRAMD1B	1.71	0.00357	0.175	0.0294	6.14	19.7	3.25e-05	2.45	LV	CELLTYPE	control_PKP2	6	18	NC
PGP	1.71	0.000691	0.151	0.0512	6.38	25.7	3.02e-06	3.16	LV	CELLTYPE	control_PKP2	6	18	NC
TMEFF2	1.71	0.00836	0.121	0.0237	5.77	16.7	0.000115	2.08	LV	CELLTYPE	control_PKP2	6	18	NC
CHRM2	1.7	0.00778	0.381	0.0506	6.98	16.9	0.000103	2.11	LV	CELLTYPE	control_PKP2	6	18	NC
CARMN	1.69	0.0233	0.0724	0.0163	5.27	13.2	0.000519	1.63	LV	CELLTYPE	control_PKP2	6	18	NC
ANGPTL4	1.68	0.0281	0.0757	0.0182	5.44	12.5	0.000701	1.55	LV	CELLTYPE	control_PKP2	6	18	NC
EMCN	1.68	0.0147	0.096	0.0319	5.73	14.8	0.000256	1.83	LV	CELLTYPE	control_PKP2	6	18	NC
RIC3	1.68	0.0163	0.0721	0.0148	5.24	14.4	0.000301	1.79	LV	CELLTYPE	control_PKP2	6	18	NC
TNFRSF12A	1.68	0.0157	0.1	0.0292	5.8	14.6	0.000282	1.8	LV	CELLTYPE	control_PKP2	6	18	NC
FGF12	1.67	0.00121	2.55	0.465	9.94	23.4	7.14e-06	2.92	LV	CELLTYPE	control_PKP2	6	18	NC
TBX18	1.67	0.0318	0.0545	0.0179	5.24	12.2	0.000838	1.5	LV	CELLTYPE	control_PKP2	6	18	NC
LINC00472	1.66	0.0482	0.0432	0.0155	4.97	10.6	0.00174	1.32	LV	CELLTYPE	control_PKP2	6	18	NC
TECRL	1.66	0.000764	0.631	0.112	7.85	25.3	3.44e-06	3.12	LV	CELLTYPE	control_PKP2	6	18	NC
PPP1R1C	1.61	0.0257	0.107	0.0182	5.54	12.9	0.000592	1.59	LV	CELLTYPE	control_PKP2	6	18	NC
TNFAIP6	1.61	0.016	0.0807	0.0304	5.69	14.5	0.000292	1.8	LV	CELLTYPE	control_PKP2	6	18	NC
CD34	1.6	0.0139	0.0538	0.0224	5.32	15	0.00024	1.86	LV	CELLTYPE	control_PKP2	6	18	NC
LBH	1.6	0.0264	0.0678	0.0185	5.22	12.8	0.000618	1.58	LV	CELLTYPE	control_PKP2	6	18	NC
B4GALNT3	1.59	0.0277	0.105	0.0224	5.61	12.6	0.000687	1.56	LV	CELLTYPE	control_PKP2	6	18	NC
TBX20	1.58	0.00117	0.445	0.143	7.62	23.7	6.58e-06	2.93	LV	CELLTYPE	control_PKP2	6	18	NC
USHBP1	1.58	0.0264	0.0512	0.0183	5.13	12.8	0.00063	1.58	LV	CELLTYPE	control_PKP2	6	18	NC
MRC2	1.57	0.00505	0.101	0.0362	5.86	18.5	5.29e-05	2.3	LV	CELLTYPE	control_PKP2	6	18	NC
FHL2	1.56	0.0061	2.29	0.54	9.88	17.8	6.97e-05	2.21	LV	CELLTYPE	control_PKP2	6	18	NC
NGF	1.56	0.00606	0.171	0.0638	6.53	17.9	6.84e-05	2.22	LV	CELLTYPE	control_PKP2	6	18	NC
SH3RF2	1.56	0.0461	0.12	0.0232	5.62	10.8	0.0016	1.34	LV	CELLTYPE	control_PKP2	6	18	NC
BZW2	1.55	0.00293	0.195	0.0368	6.3	20.4	2.42e-05	2.53	LV	CELLTYPE	control_PKP2	6	18	NC
IER5L	1.55	0.0233	0.0805	0.029	5.6	13.2	0.000517	1.63	LV	CELLTYPE	control_PKP2	6	18	NC
LDHA	1.55	0.00767	0.101	0.0389	5.86	17	9.76e-05	2.12	LV	CELLTYPE	control_PKP2	6	18	NC
MIR193BHG	1.55	0.0136	0.0746	0.0265	5.58	15.1	0.000228	1.87	LV	CELLTYPE	control_PKP2	6	18	NC
PRICKLE1	1.55	0.000262	0.208	0.0792	6.79	29.2	8.07e-07	3.58	LV	CELLTYPE	control_PKP2	6	18	NC
NR4A2	1.54	0.0114	0.127	0.0465	6.12	15.6	0.000179	1.94	LV	CELLTYPE	control_PKP2	6	18	NC
AC026894.1	1.53	0.0346	0.0504	0.0177	5.17	11.8	0.001	1.46	LV	CELLTYPE	control_PKP2	6	18	NC
DLEU7	1.52	0.03	0.183	0.0611	6.48	12.3	0.000774	1.52	LV	CELLTYPE	control_PKP2	6	18	NC
CMTM8	1.51	0.0449	0.0678	0.0195	5.3	10.8	0.00155	1.35	LV	CELLTYPE	control_PKP2	6	18	NC
COL4A5	1.5	0.0344	0.0879	0.0194	5.36	11.8	0.000987	1.46	LV	CELLTYPE	control_PKP2	6	18	NC
CPNE5	1.5	0.0333	0.09	0.0202	5.39	12	0.000921	1.48	LV	CELLTYPE	control_PKP2	6	18	NC
ADH1B	1.49	0.03	0.256	0.118	7.15	12.3	0.000771	1.52	LV	CELLTYPE	control_PKP2	6	18	NC
SMYD1	1.49	0.0271	0.149	0.0374	6.01	12.7	0.000667	1.57	LV	CELLTYPE	control_PKP2	6	18	NC
ARHGAP23	1.48	0.0128	0.0806	0.0361	5.68	15.3	0.000205	1.89	LV	CELLTYPE	control_PKP2	6	18	NC
CTNNAL1	1.47	0.000481	0.186	0.0632	6.5	26.9	1.89e-06	3.32	LV	CELLTYPE	control_PKP2	6	18	NC
TRDN-AS1	1.47	0.00329	0.907	0.183	8.4	20	2.87e-05	2.48	LV	CELLTYPE	control_PKP2	6	18	NC
GCNT2	1.46	0.0119	0.12	0.0326	5.89	15.5	0.000187	1.93	LV	CELLTYPE	control_PKP2	6	18	NC
PTGIS	1.46	0.0389	0.0949	0.044	5.92	11.3	0.00122	1.41	LV	CELLTYPE	control_PKP2	6	18	NC
SLC8A1	1.46	0.00331	3.09	0.634	10.2	19.9	2.93e-05	2.48	LV	CELLTYPE	control_PKP2	6	18	NC
TPM2	1.46	0.0078	0.255	0.0473	6.63	16.9	0.000104	2.11	LV	CELLTYPE	control_PKP2	6	18	NC
ALPK3	1.45	0.0481	0.0903	0.0217	5.53	10.6	0.00172	1.32	LV	CELLTYPE	control_PKP2	6	18	NC
SPHK1	1.45	0.0177	0.0642	0.0292	5.49	14.2	0.000333	1.75	LV	CELLTYPE	control_PKP2	6	18	NC
SPHKAP	1.45	0.0297	0.236	0.0446	6.47	12.4	0.000756	1.53	LV	CELLTYPE	control_PKP2	6	18	NC
CACNB2	1.44	0.00293	1.28	0.296	9.02	20.4	2.4e-05	2.53	LV	CELLTYPE	control_PKP2	6	18	NC
HAS2	1.43	0.0428	0.0576	0.0217	5.25	11	0.00141	1.37	LV	CELLTYPE	control_PKP2	6	18	NC
PDGFRB	1.41	0.0103	0.191	0.09	6.77	16	0.000152	1.99	LV	CELLTYPE	control_PKP2	6	18	NC
PTGIR	1.41	0.0364	0.0792	0.0305	5.56	11.6	0.00109	1.44	LV	CELLTYPE	control_PKP2	6	18	NC
MKRN3	1.39	0.0362	0.114	0.0326	5.89	11.6	0.00108	1.44	LV	CELLTYPE	control_PKP2	6	18	NC
THBS2	1.38	0.0357	0.0831	0.0362	5.72	11.7	0.00105	1.45	LV	CELLTYPE	control_PKP2	6	18	NC
CDC42EP3	1.37	0.0118	0.11	0.0361	5.87	15.5	0.000185	1.93	LV	CELLTYPE	control_PKP2	6	18	NC
DNM3OS	1.36	0.0415	0.0835	0.0324	5.59	11.1	0.00134	1.38	LV	CELLTYPE	control_PKP2	6	18	NC
DOCK3	1.35	0.0207	0.171	0.0377	6.08	13.7	0.00042	1.68	LV	CELLTYPE	control_PKP2	6	18	NC
CORIN	1.34	0.0434	0.175	0.035	5.98	11	0.00146	1.36	LV	CELLTYPE	control_PKP2	6	18	NC
ACTN1	1.33	0.0219	0.108	0.0428	5.92	13.5	0.00046	1.66	LV	CELLTYPE	control_PKP2	6	18	NC
GRIK1	1.33	0.0286	0.118	0.0438	5.98	12.5	0.000718	1.54	LV	CELLTYPE	control_PKP2	6	18	NC
NR2F1-AS1	1.33	0.0247	0.0742	0.0347	5.64	13	0.000567	1.61	LV	CELLTYPE	control_PKP2	6	18	NC
ERI2	1.32	0.0382	0.108	0.0551	6.1	11.4	0.00119	1.42	LV	CELLTYPE	control_PKP2	6	18	NC
CBR1	1.31	0.00862	0.133	0.0535	6.17	16.5	0.000121	2.06	LV	CELLTYPE	control_PKP2	6	18	NC
PDE10A	1.31	0.0052	0.227	0.0966	6.87	18.4	5.58e-05	2.28	LV	CELLTYPE	control_PKP2	6	18	NC
CPVL	1.29	0.0247	0.167	0.0467	6.26	13	0.000566	1.61	LV	CELLTYPE	control_PKP2	6	18	NC
RASSF3	1.28	0.0484	0.0616	0.0241	5.31	10.6	0.00176	1.32	LV	CELLTYPE	control_PKP2	6	18	NC
TNFRSF19	1.28	0.000315	0.356	0.159	7.49	28.4	1.09e-06	3.5	LV	CELLTYPE	control_PKP2	6	18	NC
AC107021.1	1.27	0.0277	0.0796	0.0357	5.67	12.6	0.000688	1.56	LV	CELLTYPE	control_PKP2	6	18	NC
CCDC80	1.27	0.0434	0.181	0.0822	6.57	11	0.00145	1.36	LV	CELLTYPE	control_PKP2	6	18	NC
FBXO40	1.27	0.0442	0.12	0.0316	5.73	10.9	0.00151	1.35	LV	CELLTYPE	control_PKP2	6	18	NC
MYO18B	1.27	0.0428	0.303	0.0868	7.04	11	0.00141	1.37	LV	CELLTYPE	control_PKP2	6	18	NC
ABCF1	1.26	0.0404	0.0673	0.026	5.38	11.2	0.00128	1.39	LV	CELLTYPE	control_PKP2	6	18	NC
ADARB1	1.26	0.00502	0.177	0.0893	6.67	18.5	5.2e-05	2.3	LV	CELLTYPE	control_PKP2	6	18	NC
DAPK3	1.24	0.0114	0.132	0.0432	6.01	15.6	0.000178	1.94	LV	CELLTYPE	control_PKP2	6	18	NC
KCNQ1	1.22	0.0039	0.155	0.0598	6.33	19.2	3.89e-05	2.41	LV	CELLTYPE	control_PKP2	6	18	NC
CTXND1	1.21	0.0267	0.105	0.0543	6.07	12.7	0.000648	1.57	LV	CELLTYPE	control_PKP2	6	18	NC
DIAPH2-AS1	1.21	0.0449	0.109	0.0467	5.98	10.8	0.00155	1.35	LV	CELLTYPE	control_PKP2	6	18	NC
FAM110B	1.21	0.0112	0.201	0.0924	6.74	15.7	0.000172	1.95	LV	CELLTYPE	control_PKP2	6	18	NC
FAM173A	1.21	0.0215	0.08	0.0337	5.59	13.6	0.000445	1.67	LV	CELLTYPE	control_PKP2	6	18	NC
IPO9-AS1	1.21	0.00145	0.407	0.164	7.59	22.7	9.47e-06	2.84	LV	CELLTYPE	control_PKP2	6	18	NC
RRBP1	1.21	0.0188	0.123	0.0616	6.19	14	0.000361	1.73	LV	CELLTYPE	control_PKP2	6	18	NC
OSMR	1.2	0.00359	0.226	0.0967	6.81	19.6	3.39e-05	2.44	LV	CELLTYPE	control_PKP2	6	18	NC
MYH14	1.19	0.0411	0.114	0.0344	5.81	11.2	0.00131	1.39	LV	CELLTYPE	control_PKP2	6	18	NC
ENO1	1.18	0.0318	0.134	0.0486	6.08	12.2	0.000835	1.5	LV	CELLTYPE	control_PKP2	6	18	NC
FADS2	1.18	0.0215	0.134	0.0636	6.27	13.6	0.000443	1.67	LV	CELLTYPE	control_PKP2	6	18	NC
LRRTM3	1.18	0.0392	0.503	0.158	7.75	11.3	0.00124	1.41	LV	CELLTYPE	control_PKP2	6	18	NC
MLIP-AS1	1.18	0.0319	0.165	0.0654	6.42	12.1	0.000846	1.5	LV	CELLTYPE	control_PKP2	6	18	NC
NRP1	1.18	0.00505	0.395	0.161	7.55	18.5	5.35e-05	2.3	LV	CELLTYPE	control_PKP2	6	18	NC
HES1	1.17	0.0174	0.374	0.119	7.35	14.3	0.000325	1.76	LV	CELLTYPE	control_PKP2	6	18	NC
NPAS2	1.16	0.0381	0.174	0.0623	6.41	11.4	0.00118	1.42	LV	CELLTYPE	control_PKP2	6	18	NC
RWDD1	1.16	0.0272	0.0996	0.0498	5.89	12.6	0.000671	1.56	LV	CELLTYPE	control_PKP2	6	18	NC
OAF	1.15	0.0219	0.143	0.068	6.31	13.5	0.000465	1.66	LV	CELLTYPE	control_PKP2	6	18	NC
RHD	1.14	0.0428	0.0743	0.0413	5.76	11	0.00141	1.37	LV	CELLTYPE	control_PKP2	6	18	NC
SHMT1	1.13	0.026	0.114	0.0528	6.03	12.9	0.000604	1.58	LV	CELLTYPE	control_PKP2	6	18	NC
ZEB2	1.12	0.00359	1.36	0.642	9.32	19.6	3.4e-05	2.44	LV	CELLTYPE	control_PKP2	6	18	NC
CMYA5	1.11	0.0191	0.684	0.241	8.24	13.9	0.000379	1.72	LV	CELLTYPE	control_PKP2	6	18	NC
LSAMP	1.1	0.0344	0.205	0.1	6.75	11.8	0.000973	1.46	LV	CELLTYPE	control_PKP2	6	18	NC
TENM2	1.1	0.0442	0.359	0.0933	7.12	10.9	0.0015	1.36	LV	CELLTYPE	control_PKP2	6	18	NC
PLCL2	1.09	0.0384	0.276	0.0929	6.91	11.4	0.0012	1.42	LV	CELLTYPE	control_PKP2	6	18	NC
SMC1A	1.09	0.03	0.0957	0.0447	5.81	12.3	0.000778	1.52	LV	CELLTYPE	control_PKP2	6	18	NC
NID2	1.08	0.00847	0.172	0.0832	6.53	16.6	0.000117	2.07	LV	CELLTYPE	control_PKP2	6	18	NC
FILIP1	1.07	0.0133	0.663	0.249	8.18	15.2	0.000219	1.88	LV	CELLTYPE	control_PKP2	6	18	NC
NAMPT	1.07	0.0412	0.12	0.0622	6.18	11.2	0.00132	1.38	LV	CELLTYPE	control_PKP2	6	18	NC
CAP2	1.06	0.0326	0.152	0.055	6.18	12.1	0.000878	1.49	LV	CELLTYPE	control_PKP2	6	18	NC
AC011287.1	1.05	0.0381	0.562	0.178	7.82	11.4	0.00118	1.42	LV	CELLTYPE	control_PKP2	6	18	NC
FLOT1	1.05	0.0366	0.186	0.0716	6.43	11.6	0.00111	1.44	LV	CELLTYPE	control_PKP2	6	18	NC
GATA4	1.05	0.0487	0.207	0.073	6.56	10.5	0.00177	1.31	LV	CELLTYPE	control_PKP2	6	18	NC
SLC7A6OS	1.05	0.0449	0.112	0.0454	5.89	10.8	0.00154	1.35	LV	CELLTYPE	control_PKP2	6	18	NC
ST6GALNAC2	1.04	0.0221	0.229	0.129	6.97	13.4	0.000473	1.66	LV	CELLTYPE	control_PKP2	6	18	NC
PKP4	1.01	0.0471	0.148	0.0701	6.32	10.7	0.00166	1.33	LV	CELLTYPE	control_PKP2	6	18	NC
ST3GAL4	1.01	0.0343	0.113	0.0613	6.1	11.9	0.000964	1.46	LV	CELLTYPE	control_PKP2	6	18	NC
SNTB1	0.986	0.0364	0.347	0.177	7.43	11.6	0.00109	1.44	LV	CELLTYPE	control_PKP2	6	18	NC
C15orf41	0.969	0.0188	0.507	0.205	7.84	14	0.000366	1.72	LV	CELLTYPE	control_PKP2	6	18	NC
POLR2F	0.969	0.0124	0.561	0.274	8.09	15.4	0.000199	1.91	LV	CELLTYPE	control_PKP2	6	18	NC
MGP	0.946	0.0498	0.502	0.249	7.88	10.5	0.00182	1.3	LV	CELLTYPE	control_PKP2	6	18	NC
DANT2	0.941	0.043	0.319	0.139	7.24	11	0.00143	1.37	LV	CELLTYPE	control_PKP2	6	18	NC
AKAP6	0.939	0.0232	0.706	0.267	8.25	13.3	0.00051	1.63	LV	CELLTYPE	control_PKP2	6	18	NC
SPRY1	0.932	0.0334	0.306	0.171	7.33	11.9	0.000924	1.48	LV	CELLTYPE	control_PKP2	6	18	NC
NUDT4	0.928	0.0481	0.184	0.0936	6.64	10.6	0.00172	1.32	LV	CELLTYPE	control_PKP2	6	18	NC
STAT3	0.89	0.0188	0.433	0.241	7.79	14	0.000362	1.73	LV	CELLTYPE	control_PKP2	6	18	NC
ATP2A2	0.865	0.0333	0.543	0.224	7.9	12	0.000918	1.48	LV	CELLTYPE	control_PKP2	6	18	NC
KCNQ1OT1	0.863	0.0413	0.185	0.0999	6.65	11.2	0.00133	1.38	LV	CELLTYPE	control_PKP2	6	18	NC
PPFIBP1	0.849	0.0264	0.695	0.345	8.34	12.8	0.000636	1.58	LV	CELLTYPE	control_PKP2	6	18	NC
TANC1	0.843	0.0344	0.536	0.271	8	11.8	0.000993	1.46	LV	CELLTYPE	control_PKP2	6	18	NC

## Sheet: control_PVneg
Gene	logFC	FDR	mean_exp_control	mean_exp_genotype	logCPM	F	PValue	FDR_plot	Region	annotation_level	comparison	Observations_genotype	Observations_reference	cell_state
GRIP2	5.99	3.9e-07	0.105	0	5.5	45.7	1.31e-09	6.41	LV	CELLTYPE	control_PVneg	8	18	NC
AC087457.1	5.67	1.73e-05	0.0831	0	5.29	33.1	1.18e-07	4.76	LV	CELLTYPE	control_PVneg	8	18	NC
GRXCR2	5.32	0.001	0.0799	0	4.93	20.7	1.69e-05	3	LV	CELLTYPE	control_PVneg	8	18	NC
LINC02334	5.29	5.34e-05	0.0631	0	5.18	29.6	4.41e-07	4.27	LV	CELLTYPE	control_PVneg	8	18	NC
AC138904.3	5.12	0.000173	0.0633	0	5	25.9	1.91e-06	3.76	LV	CELLTYPE	control_PVneg	8	18	NC
ADGRL3-AS1	5.09	8.47e-05	0.0569	0	5.13	28.1	7.93e-07	4.07	LV	CELLTYPE	control_PVneg	8	18	NC
C10orf71	5.04	0.000329	0.0462	0	5.05	23.9	4.43e-06	3.48	LV	CELLTYPE	control_PVneg	8	18	NC
NKX2-5	5.04	0.000201	0.0547	0	4.81	25.5	2.28e-06	3.7	LV	CELLTYPE	control_PVneg	8	18	NC
ABRA	5.01	0.00311	0.0566	0	4.7	17.4	7.07e-05	2.51	LV	CELLTYPE	control_PVneg	8	18	NC
ANKRD2	4.84	4.62e-07	0.155	0.00222	6.34	44.4	1.59e-09	6.34	LV	CELLTYPE	control_PVneg	8	18	NC
AC138305.1	4.61	2.73e-10	0.266	0.00501	6.6	72.3	2.2e-13	9.56	LV	CELLTYPE	control_PVneg	8	18	NC
PPP1R3C	4.57	1.36e-06	0.209	0.00647	5.81	41	5.46e-09	5.87	LV	CELLTYPE	control_PVneg	8	18	NC
AC097716.1	4.54	0.00122	0.0339	0	4.65	20	2.24e-05	2.91	LV	CELLTYPE	control_PVneg	8	18	NC
NPPC	4.53	0.00902	0.0382	0	4.86	14.3	0.000282	2.04	LV	CELLTYPE	control_PVneg	8	18	NC
LINC02232	4.42	0.0126	0.0308	0	4.58	13.3	0.000436	1.9	LV	CELLTYPE	control_PVneg	8	18	NC
FGF12	4.4	6.86e-14	2.55	0.0834	9.88	113	5.02e-18	13.2	LV	CELLTYPE	control_PVneg	8	18	NC
LINC00881	4.37	2.82e-05	0.0977	0.00439	5.9	31.1	2.23e-07	4.55	LV	CELLTYPE	control_PVneg	8	18	NC
UGT2B4	4.37	0.00429	0.0323	0	4.78	16.4	0.000107	2.37	LV	CELLTYPE	control_PVneg	8	18	NC
AC022034.2	4.26	1.06e-07	0.154	0.00469	6.01	49.5	2.78e-10	6.98	LV	CELLTYPE	control_PVneg	8	18	NC
FYB2	4.21	3.42e-06	0.172	0.0112	5.92	37.8	1.71e-08	5.47	LV	CELLTYPE	control_PVneg	8	18	NC
ASB10	4.12	0.00478	0.0228	0	4.54	16.1	0.000123	2.32	LV	CELLTYPE	control_PVneg	8	18	NC
AC011369.1	4.1	9.97e-07	0.138	0.00372	5.97	41.9	3.87e-09	6	LV	CELLTYPE	control_PVneg	8	18	NC
PIM1	4.09	0.00896	0.0268	0	4.55	14.3	0.000278	2.05	LV	CELLTYPE	control_PVneg	8	18	NC
TESC	4.07	0.00656	0.0266	0	4.7	15.2	0.000183	2.18	LV	CELLTYPE	control_PVneg	8	18	NC
AC016650.1	4.06	0.00967	0.0245	0	4.6	14.1	0.000308	2.01	LV	CELLTYPE	control_PVneg	8	18	NC
ADCY5	4.04	7.99e-06	0.14	0.0111	5.95	35.1	4.68e-08	5.1	LV	CELLTYPE	control_PVneg	8	18	NC
MYOCD	3.98	4.58e-09	0.242	0.0115	6.63	61.7	5.37e-12	8.34	LV	CELLTYPE	control_PVneg	8	18	NC
CPNE4	3.97	0.000465	0.0584	0.00071	5.03	22.7	6.53e-06	3.33	LV	CELLTYPE	control_PVneg	8	18	NC
TRIB1	3.93	0.00661	0.0228	0	4.32	15.2	0.000185	2.18	LV	CELLTYPE	control_PVneg	8	18	NC
MTUS2	3.91	1.02e-08	0.27	0.027	6.65	58.4	1.5e-11	7.99	LV	CELLTYPE	control_PVneg	8	18	NC
TENM2	3.89	7.78e-11	0.359	0.0233	7.12	77	5.69e-14	10.1	LV	CELLTYPE	control_PVneg	8	18	NC
KLHL31	3.88	2.18e-07	0.153	0.00718	6.14	46.8	7.02e-10	6.66	LV	CELLTYPE	control_PVneg	8	18	NC
TRDN-AS1	3.86	9.46e-13	0.907	0.0627	8.38	98.1	2.08e-16	12	LV	CELLTYPE	control_PVneg	8	18	NC
KAZN-AS1	3.84	0.0252	0.0202	0	4.53	11.2	0.00121	1.6	LV	CELLTYPE	control_PVneg	8	18	NC
G0S2	3.82	7.12e-05	0.0947	0.00359	5.35	28.5	6.2e-07	4.15	LV	CELLTYPE	control_PVneg	8	18	NC
MYBPC3	3.79	1.12e-12	1.54	0.138	9.25	96.3	3.29e-16	11.9	LV	CELLTYPE	control_PVneg	8	18	NC
LINC02147	3.77	1.24e-08	0.279	0.0227	6.75	57.7	1.9e-11	7.91	LV	CELLTYPE	control_PVneg	8	18	NC
LINC02253	3.77	0.0015	0.0472	0.00151	5.04	19.2	2.91e-05	2.83	LV	CELLTYPE	control_PVneg	8	18	NC
AC005358.1	3.76	2.21e-05	0.109	0.00488	5.69	31.9	1.59e-07	4.66	LV	CELLTYPE	control_PVneg	8	18	NC
ANK1	3.76	0.00173	0.0472	0.00151	4.99	18.8	3.51e-05	2.76	LV	CELLTYPE	control_PVneg	8	18	NC
ROMO1	3.75	0.0143	0.0158	0	4.33	12.9	0.00053	1.84	LV	CELLTYPE	control_PVneg	8	18	NC
ALPK2	3.74	1.5e-06	0.141	0.00581	5.99	40.6	6.15e-09	5.82	LV	CELLTYPE	control_PVneg	8	18	NC
TOB1	3.74	7.6e-05	0.078	0.00279	5.39	28.2	6.81e-07	4.12	LV	CELLTYPE	control_PVneg	8	18	NC
BCL11A	3.73	0.00132	0.0465	0.00208	4.98	19.6	2.47e-05	2.88	LV	CELLTYPE	control_PVneg	8	18	NC
PPP1R3A	3.73	0.00109	0.053	0.00219	5.07	20.2	1.91e-05	2.96	LV	CELLTYPE	control_PVneg	8	18	NC
SSSCA1	3.71	0.014	0.0189	0	4.35	13	0.000506	1.86	LV	CELLTYPE	control_PVneg	8	18	NC
AC004053.1	3.7	0.015	0.0191	0	4.4	12.8	0.000568	1.82	LV	CELLTYPE	control_PVneg	8	18	NC
AL451069.1	3.7	0.0131	0.0244	0	4.28	13.2	0.000466	1.88	LV	CELLTYPE	control_PVneg	8	18	NC
DDX4	3.69	0.0213	0.0161	0	4.37	11.7	0.00092	1.67	LV	CELLTYPE	control_PVneg	8	18	NC
AC025419.1	3.67	0.0188	0.0166	0	4.5	12.1	0.000774	1.73	LV	CELLTYPE	control_PVneg	8	18	NC
AC019068.1	3.66	5.12e-06	0.104	0.00441	5.59	36.5	2.85e-08	5.29	LV	CELLTYPE	control_PVneg	8	18	NC
PPARGC1A	3.66	3.43e-06	0.174	0.00975	6.36	37.8	1.76e-08	5.46	LV	CELLTYPE	control_PVneg	8	18	NC
BCO2	3.65	1.63e-08	0.196	0.00901	6.45	56.5	2.76e-11	7.79	LV	CELLTYPE	control_PVneg	8	18	NC
LINC02248	3.63	0.000602	0.0858	0.00142	5.25	22	8.89e-06	3.22	LV	CELLTYPE	control_PVneg	8	18	NC
Z98949.1	3.61	0.0187	0.0172	0	4.45	12.2	0.000758	1.73	LV	CELLTYPE	control_PVneg	8	18	NC
AC020659.1	3.6	0.0015	0.0484	0.00071	4.75	19.2	2.93e-05	2.82	LV	CELLTYPE	control_PVneg	8	18	NC
LINC02208	3.58	0.00434	0.0427	0.00219	4.95	16.3	0.000109	2.36	LV	CELLTYPE	control_PVneg	8	18	NC
AC022784.6	3.56	0.0153	0.0189	0	4.16	13.1	0.000583	1.82	LV	CELLTYPE	control_PVneg	8	18	NC
RYR2	3.56	3.7e-10	9.96	0.664	11.8	70.7	3.52e-13	9.43	LV	CELLTYPE	control_PVneg	8	18	NC
B3GALNT1	3.55	0.00232	0.044	0.00208	4.87	18	4.96e-05	2.63	LV	CELLTYPE	control_PVneg	8	18	NC
FHL2	3.55	6.34e-13	2.29	0.264	9.82	101	9.27e-17	12.2	LV	CELLTYPE	control_PVneg	8	18	NC
SLC25A30-AS1	3.55	0.0186	0.0198	0	4.24	12.2	0.000748	1.73	LV	CELLTYPE	control_PVneg	8	18	NC
MLIP	3.54	1.09e-11	1.06	0.106	8.71	86	4.78e-15	11	LV	CELLTYPE	control_PVneg	8	18	NC
LINC00880	3.53	0.021	0.0188	0	4.37	11.8	0.000905	1.68	LV	CELLTYPE	control_PVneg	8	18	NC
MLIP-AS1	3.53	1.87e-07	0.165	0.0281	6.42	47.4	5.72e-10	6.73	LV	CELLTYPE	control_PVneg	8	18	NC
DUSP27	3.5	7.6e-05	0.0988	0.00213	5.4	28.2	6.84e-07	4.12	LV	CELLTYPE	control_PVneg	8	18	NC
TNNT1	3.49	0.000302	0.114	0.0035	5.33	24	3.89e-06	3.52	LV	CELLTYPE	control_PVneg	8	18	NC
AC012413.1	3.48	0.0264	0.0145	0	4.39	11.1	0.00127	1.58	LV	CELLTYPE	control_PVneg	8	18	NC
CACNB2	3.48	1.25e-12	1.28	0.116	8.98	94.9	4.59e-16	11.9	LV	CELLTYPE	control_PVneg	8	18	NC
CCDC141	3.48	2e-08	0.269	0.011	6.71	55.4	3.94e-11	7.7	LV	CELLTYPE	control_PVneg	8	18	NC
PRMT8	3.48	0.0192	0.0178	0	4.07	14.2	0.000799	1.72	LV	CELLTYPE	control_PVneg	8	18	NC
CORO6	3.47	0.000444	0.0611	0.00222	5.17	22.9	6.18e-06	3.35	LV	CELLTYPE	control_PVneg	8	18	NC
LRRC53	3.47	0.0429	0.0161	0	4.5	9.57	0.00263	1.37	LV	CELLTYPE	control_PVneg	8	18	NC
CSDC2	3.44	1.37e-05	0.104	0.00443	5.86	33.4	8.94e-08	4.86	LV	CELLTYPE	control_PVneg	8	18	NC
AC078923.1	3.43	0.0239	0.0128	0	4.27	11.4	0.00111	1.62	LV	CELLTYPE	control_PVneg	8	18	NC
MARCKSL1	3.43	0.0416	0.0159	0	4.48	9.66	0.00251	1.38	LV	CELLTYPE	control_PVneg	8	18	NC
TMEM250	3.43	0.0262	0.0145	0	4.27	11.1	0.00126	1.58	LV	CELLTYPE	control_PVneg	8	18	NC
TRIM45	3.43	0.0229	0.0147	0	4.32	11.5	0.00103	1.64	LV	CELLTYPE	control_PVneg	8	18	NC
FAIM2	3.4	0.0272	0.0145	0	4.29	11	0.00132	1.57	LV	CELLTYPE	control_PVneg	8	18	NC
HSPB3	3.39	9.2e-07	0.263	0.0384	6.53	42.2	3.5e-09	6.04	LV	CELLTYPE	control_PVneg	8	18	NC
ADRB1	3.37	0.00806	0.0375	0.00071	4.6	14.6	0.000237	2.09	LV	CELLTYPE	control_PVneg	8	18	NC
MYPN	3.36	1.65e-05	0.159	0.0124	6.33	32.9	1.09e-07	4.78	LV	CELLTYPE	control_PVneg	8	18	NC
GPA33	3.35	0.00646	0.0387	0.00208	4.61	15.2	0.000177	2.19	LV	CELLTYPE	control_PVneg	8	18	NC
GABARAP	3.33	0.028	0.0145	0	4.18	11	0.00138	1.55	LV	CELLTYPE	control_PVneg	8	18	NC
HEXIM2	3.33	0.0347	0.0146	0	4.22	10.2	0.00189	1.46	LV	CELLTYPE	control_PVneg	8	18	NC
MIR133A1HG	3.33	8.5e-06	0.163	0.00893	5.94	34.9	5.03e-08	5.07	LV	CELLTYPE	control_PVneg	8	18	NC
AC108861.1	3.32	0.0294	0.0159	0	4.29	10.8	0.00148	1.53	LV	CELLTYPE	control_PVneg	8	18	NC
CPNE9	3.32	0.0224	0.0143	0	4.36	11.6	0.000985	1.65	LV	CELLTYPE	control_PVneg	8	18	NC
MYH7B	3.32	4.52e-08	0.359	0.0254	6.93	52.5	1.03e-10	7.34	LV	CELLTYPE	control_PVneg	8	18	NC
PPARGC1B	3.32	1.14e-05	0.129	0.0112	5.91	34.1	6.91e-08	4.94	LV	CELLTYPE	control_PVneg	8	18	NC
F5	3.31	0.0314	0.0146	0	4.26	10.5	0.00163	1.5	LV	CELLTYPE	control_PVneg	8	18	NC
AC007493.1	3.3	0.029	0.0147	0	4.21	10.8	0.00146	1.54	LV	CELLTYPE	control_PVneg	8	18	NC
AL353653.1	3.3	0.0375	0.0144	0	4.37	10	0.00212	1.43	LV	CELLTYPE	control_PVneg	8	18	NC
AC012574.1	3.29	0.0451	0.0157	0	4.21	9.41	0.00284	1.35	LV	CELLTYPE	control_PVneg	8	18	NC
GABRA4	3.29	0.014	0.0414	0.00071	4.6	12.9	0.000506	1.86	LV	CELLTYPE	control_PVneg	8	18	NC
SLC1A2	3.29	0.0152	0.0387	0.00189	4.82	12.7	0.000573	1.82	LV	CELLTYPE	control_PVneg	8	18	NC
SPHKAP	3.29	1.78e-07	0.236	0.0286	6.56	47.6	5.22e-10	6.75	LV	CELLTYPE	control_PVneg	8	18	NC
TECRL	3.29	1.2e-11	0.631	0.0773	7.88	85.1	6.12e-15	10.9	LV	CELLTYPE	control_PVneg	8	18	NC
BEST3	3.28	0.0335	0.0172	0	4.16	10.4	0.00179	1.47	LV	CELLTYPE	control_PVneg	8	18	NC
CLGN	3.27	0.00885	0.0346	0.00071	4.8	14.3	0.000274	2.05	LV	CELLTYPE	control_PVneg	8	18	NC
GIPR	3.27	0.0306	0.016	0	4.21	10.8	0.00158	1.51	LV	CELLTYPE	control_PVneg	8	18	NC
MYH4	3.27	0.0374	0.0139	0	4.31	10	0.00211	1.43	LV	CELLTYPE	control_PVneg	8	18	NC
ASAH2B	3.26	0.0414	0.0139	0	4.35	9.68	0.00249	1.38	LV	CELLTYPE	control_PVneg	8	18	NC
SDHAF1	3.26	0.0325	0.0136	0	4.26	10.4	0.00172	1.49	LV	CELLTYPE	control_PVneg	8	18	NC
LINC02552	3.25	0.00733	0.0681	0.00636	5.66	14.8	0.000211	2.13	LV	CELLTYPE	control_PVneg	8	18	NC
XIRP2	3.23	8.08e-05	0.126	0.0161	5.85	28	7.41e-07	4.09	LV	CELLTYPE	control_PVneg	8	18	NC
RBM24	3.22	3.09e-06	0.136	0.0172	6	38.2	1.47e-08	5.51	LV	CELLTYPE	control_PVneg	8	18	NC
RGS6	3.21	7.08e-08	0.297	0.019	6.69	50.9	1.76e-10	7.15	LV	CELLTYPE	control_PVneg	8	18	NC
SGCG	3.21	7.62e-07	0.188	0.013	6.4	42.8	2.79e-09	6.12	LV	CELLTYPE	control_PVneg	8	18	NC
RPS6KB2-AS1	3.2	0.039	0.0134	0	4.15	10.8	0.00224	1.41	LV	CELLTYPE	control_PVneg	8	18	NC
CPLX3	3.17	0.0399	0.0169	0	4.18	10.1	0.00233	1.4	LV	CELLTYPE	control_PVneg	8	18	NC
LDB3	3.17	1.94e-11	1.13	0.134	8.77	82.4	1.28e-14	10.7	LV	CELLTYPE	control_PVneg	8	18	NC
AC008474.1	3.16	0.0411	0.0133	0	4.19	9.88	0.00246	1.39	LV	CELLTYPE	control_PVneg	8	18	NC
RBM20	3.16	1.46e-09	0.831	0.0521	8.26	65.8	1.5e-12	8.84	LV	CELLTYPE	control_PVneg	8	18	NC
LINC02471	3.13	0.0416	0.0127	0	4.19	9.76	0.00252	1.38	LV	CELLTYPE	control_PVneg	8	18	NC
MYOM2	3.13	5.2e-09	0.446	0.0333	7.45	61.1	6.47e-12	8.28	LV	CELLTYPE	control_PVneg	8	18	NC
PRRT1	3.13	0.0456	0.0133	0	4.14	10.3	0.00289	1.34	LV	CELLTYPE	control_PVneg	8	18	NC
SCN1A	3.13	0.0427	0.0132	0	4.25	9.59	0.00261	1.37	LV	CELLTYPE	control_PVneg	8	18	NC
IQCA1	3.12	0.0491	0.015	0	4.33	9.16	0.00322	1.31	LV	CELLTYPE	control_PVneg	8	18	NC
CORIN	3.1	3.95e-06	0.175	0.0108	6.11	37.3	2.08e-08	5.4	LV	CELLTYPE	control_PVneg	8	18	NC
DSP	3.1	0.00149	0.0495	0.00428	5.19	19.3	2.89e-05	2.83	LV	CELLTYPE	control_PVneg	8	18	NC
PPP1R1C	3.1	2.4e-05	0.107	0.0177	5.69	31.7	1.75e-07	4.62	LV	CELLTYPE	control_PVneg	8	18	NC
ERBB4	3.09	1.99e-08	0.433	0.0477	7.32	55.6	3.64e-11	7.7	LV	CELLTYPE	control_PVneg	8	18	NC
TMEFF2	3.08	1.78e-05	0.121	0.0158	5.91	32.6	1.24e-07	4.75	LV	CELLTYPE	control_PVneg	8	18	NC
AC007923.4	3.07	0.05	0.0132	0	4.18	9.94	0.0033	1.3	LV	CELLTYPE	control_PVneg	8	18	NC
NEXN-AS1	3.06	0.012	0.0338	0.00219	4.67	13.4	0.000409	1.92	LV	CELLTYPE	control_PVneg	8	18	NC
NEBL	3.04	3.1e-10	0.838	0.0831	8.33	71.6	2.72e-13	9.51	LV	CELLTYPE	control_PVneg	8	18	NC
MASP1	3.03	0.0205	0.0314	0.00219	4.7	11.8	0.000866	1.69	LV	CELLTYPE	control_PVneg	8	18	NC
MRPL28	3.02	0.0272	0.0313	0.00189	4.73	10.9	0.00132	1.57	LV	CELLTYPE	control_PVneg	8	18	NC
FGF12-AS1	3.01	0.00119	0.0554	0.00293	5.31	20	2.12e-05	2.92	LV	CELLTYPE	control_PVneg	8	18	NC
CNTN6	3	0.0221	0.0626	0.00606	5.44	11.6	0.000967	1.66	LV	CELLTYPE	control_PVneg	8	18	NC
PIP5K1B	3	1.24e-06	0.253	0.017	6.66	41.3	4.89e-09	5.91	LV	CELLTYPE	control_PVneg	8	18	NC
TNNT2	3	1.52e-11	1.46	0.189	9.14	83.7	8.89e-15	10.8	LV	CELLTYPE	control_PVneg	8	18	NC
AC008250.1	2.97	0.00649	0.053	0.00379	5.07	15.2	0.000179	2.19	LV	CELLTYPE	control_PVneg	8	18	NC
AC018464.1	2.96	0.000252	0.142	0.012	6.07	24.5	3.06e-06	3.6	LV	CELLTYPE	control_PVneg	8	18	NC
CFAP77	2.95	0.0222	0.0262	0.00151	4.58	11.6	0.000974	1.65	LV	CELLTYPE	control_PVneg	8	18	NC
ILVBL	2.95	0.0188	0.024	0.00071	4.67	12.1	0.000773	1.73	LV	CELLTYPE	control_PVneg	8	18	NC
MARCH11	2.95	0.0272	0.0316	0.00151	4.53	10.9	0.00133	1.57	LV	CELLTYPE	control_PVneg	8	18	NC
SLC4A3	2.95	0.00048	0.0794	0.00443	5.38	22.6	6.77e-06	3.32	LV	CELLTYPE	control_PVneg	8	18	NC
LINC01936	2.94	0.0358	0.0289	0.00208	4.81	10.1	0.00198	1.45	LV	CELLTYPE	control_PVneg	8	18	NC
SMYD1	2.94	2.51e-05	0.149	0.0102	6.1	31.5	1.88e-07	4.6	LV	CELLTYPE	control_PVneg	8	18	NC
SH3RF2	2.93	0.000305	0.12	0.0078	5.76	23.9	3.95e-06	3.52	LV	CELLTYPE	control_PVneg	8	18	NC
TENT5B	2.93	0.0221	0.0337	0.00151	4.42	11.6	0.000969	1.66	LV	CELLTYPE	control_PVneg	8	18	NC
CHRM2	2.92	3.86e-07	0.381	0.0404	7.09	45.1	1.27e-09	6.41	LV	CELLTYPE	control_PVneg	8	18	NC
UNC45B	2.92	0.0128	0.0443	0.00222	4.79	13.2	0.000446	1.89	LV	CELLTYPE	control_PVneg	8	18	NC
HSPB7	2.91	4.99e-08	0.37	0.0473	7.12	52	1.2e-10	7.3	LV	CELLTYPE	control_PVneg	8	18	NC
AC098617.1	2.88	8.99e-05	0.128	0.00895	5.87	27.6	8.61e-07	4.05	LV	CELLTYPE	control_PVneg	8	18	NC
ASB2	2.88	0.00373	0.0743	0.00501	5.31	16.7	8.9e-05	2.43	LV	CELLTYPE	control_PVneg	8	18	NC
SLC6A16	2.88	0.0272	0.0288	0.00189	4.58	10.9	0.00132	1.57	LV	CELLTYPE	control_PVneg	8	18	NC
AC009264.1	2.87	2.82e-05	0.185	0.0158	6.27	31.1	2.21e-07	4.55	LV	CELLTYPE	control_PVneg	8	18	NC
ASB18	2.87	0.000887	0.101	0.0077	5.54	20.9	1.4e-05	3.05	LV	CELLTYPE	control_PVneg	8	18	NC
AC024901.1	2.86	0.0405	0.0249	0.00151	4.62	9.73	0.00239	1.39	LV	CELLTYPE	control_PVneg	8	18	NC
EYA1	2.86	0.001	0.0763	0.0126	5.41	20.5	1.69e-05	3	LV	CELLTYPE	control_PVneg	8	18	NC
PKP2	2.86	3.93e-08	0.381	0.0322	7.24	53	8.63e-11	7.41	LV	CELLTYPE	control_PVneg	8	18	NC
AC013640.1	2.85	3.21e-06	0.213	0.0265	6.53	38.1	1.55e-08	5.49	LV	CELLTYPE	control_PVneg	8	18	NC
AC084357.2	2.84	0.000173	0.0912	0.0085	5.61	25.7	1.92e-06	3.76	LV	CELLTYPE	control_PVneg	8	18	NC
LINC01880	2.84	0.0202	0.0305	0.00428	4.86	11.9	0.000848	1.69	LV	CELLTYPE	control_PVneg	8	18	NC
SELENOK	2.84	0.00491	0.0532	0.00411	5.12	15.9	0.000128	2.31	LV	CELLTYPE	control_PVneg	8	18	NC
FSD2	2.83	1.34e-05	0.227	0.0269	6.42	33.6	8.51e-08	4.87	LV	CELLTYPE	control_PVneg	8	18	NC
SLC2A4	2.83	0.00115	0.0769	0.022	5.21	20.1	2.04e-05	2.94	LV	CELLTYPE	control_PVneg	8	18	NC
KLF10	2.82	0.0363	0.0282	0.00208	4.75	10.1	0.00203	1.44	LV	CELLTYPE	control_PVneg	8	18	NC
TBX5	2.82	0.00285	0.0688	0.00581	5.35	17.5	6.29e-05	2.54	LV	CELLTYPE	control_PVneg	8	18	NC
ZPBP	2.82	0.0131	0.0373	0.00359	4.89	13.1	0.000461	1.88	LV	CELLTYPE	control_PVneg	8	18	NC
AC015914.1	2.81	0.0173	0.0374	0.00301	4.9	12.3	0.000685	1.76	LV	CELLTYPE	control_PVneg	8	18	NC
ESRRB	2.81	0.0202	0.0346	0.00279	4.93	11.9	0.000848	1.69	LV	CELLTYPE	control_PVneg	8	18	NC
RPS17	2.81	0.028	0.0288	0.0357	4.46	10.9	0.00138	1.55	LV	CELLTYPE	control_PVneg	8	18	NC
MYOM1	2.8	3.02e-08	1.1	0.13	8.69	54	6.18e-11	7.52	LV	CELLTYPE	control_PVneg	8	18	NC
PLCXD3	2.79	1.76e-07	0.554	0.0616	7.81	47.7	5.03e-10	6.75	LV	CELLTYPE	control_PVneg	8	18	NC
POPDC2	2.79	6.35e-06	0.14	0.0469	6.11	35.8	3.67e-08	5.2	LV	CELLTYPE	control_PVneg	8	18	NC
AC008496.2	2.77	0.000407	0.0867	0.00643	5.85	23.1	5.6e-06	3.39	LV	CELLTYPE	control_PVneg	8	18	NC
AC087564.1	2.76	0.037	0.0215	0.00833	4.4	10	0.00207	1.43	LV	CELLTYPE	control_PVneg	8	18	NC
FBLIM1	2.75	0.0136	0.0388	0.0029	4.9	13	0.000491	1.87	LV	CELLTYPE	control_PVneg	8	18	NC
NEXN	2.75	1.32e-08	0.985	0.102	8.6	57.3	2.13e-11	7.88	LV	CELLTYPE	control_PVneg	8	18	NC
PPM1E	2.75	0.038	0.024	0.00219	4.56	9.93	0.00216	1.42	LV	CELLTYPE	control_PVneg	8	18	NC
STAT4	2.75	0.047	0.0223	0.00833	4.34	9.24	0.00304	1.33	LV	CELLTYPE	control_PVneg	8	18	NC
TXLNB	2.75	8.43e-05	0.112	0.0117	5.82	27.9	7.83e-07	4.07	LV	CELLTYPE	control_PVneg	8	18	NC
MYH6	2.72	0.000261	0.162	0.0142	6.36	24.4	3.23e-06	3.58	LV	CELLTYPE	control_PVneg	8	18	NC
TTN	2.72	2e-08	5.01	0.62	10.9	55.4	3.88e-11	7.7	LV	CELLTYPE	control_PVneg	8	18	NC
SLC24A3	2.71	0.0282	0.0371	0.00222	4.8	10.8	0.00139	1.55	LV	CELLTYPE	control_PVneg	8	18	NC
SLC8A1-AS1	2.71	7.36e-09	0.465	0.0525	7.71	59.8	9.7e-12	8.13	LV	CELLTYPE	control_PVneg	8	18	NC
ASB11	2.69	0.00639	0.0731	0.00641	5.11	15.2	0.000175	2.19	LV	CELLTYPE	control_PVneg	8	18	NC
ADAMTS15	2.67	0.0214	0.0401	0.00142	4.95	11.7	0.000926	1.67	LV	CELLTYPE	control_PVneg	8	18	NC
ASB15	2.67	0.0009	0.103	0.00744	5.54	20.9	1.43e-05	3.05	LV	CELLTYPE	control_PVneg	8	18	NC
SLC25A1	2.66	0.0401	0.0236	0.00151	4.56	9.75	0.00236	1.4	LV	CELLTYPE	control_PVneg	8	18	NC
RRAD	2.65	0.0025	0.127	0.0122	5.8	17.9	5.37e-05	2.6	LV	CELLTYPE	control_PVneg	8	18	NC
DPF3	2.64	1.97e-06	0.225	0.033	6.61	39.8	8.22e-09	5.71	LV	CELLTYPE	control_PVneg	8	18	NC
SLC8A1	2.64	4.06e-09	3.09	0.452	10.2	62.3	4.46e-12	8.39	LV	CELLTYPE	control_PVneg	8	18	NC
AC007216.2	2.63	0.0461	0.017	0.00151	4.37	9.3	0.00295	1.34	LV	CELLTYPE	control_PVneg	8	18	NC
AC011287.1	2.63	1.63e-08	0.562	0.0898	7.81	56.4	2.87e-11	7.79	LV	CELLTYPE	control_PVneg	8	18	NC
CNTNAP3	2.62	0.0252	0.0404	0.00142	4.77	11.1	0.0012	1.6	LV	CELLTYPE	control_PVneg	8	18	NC
PLN	2.61	7.33e-07	0.714	0.0906	7.83	43	2.63e-09	6.14	LV	CELLTYPE	control_PVneg	8	18	NC
AC108058.1	2.59	0.000565	0.0999	0.013	5.91	22.2	8.22e-06	3.25	LV	CELLTYPE	control_PVneg	8	18	NC
ACTN2	2.59	1.3e-07	0.708	0.101	8.19	48.7	3.62e-10	6.89	LV	CELLTYPE	control_PVneg	8	18	NC
ENO3	2.59	0.00995	0.0463	0.00589	4.98	13.9	0.00032	2	LV	CELLTYPE	control_PVneg	8	18	NC
HOMER1	2.57	2.46e-06	0.193	0.0551	6.42	39.1	1.08e-08	5.61	LV	CELLTYPE	control_PVneg	8	18	NC
LRRC2	2.57	2.45e-05	0.172	0.0157	6.2	31.6	1.81e-07	4.61	LV	CELLTYPE	control_PVneg	8	18	NC
SMIM29	2.57	0.0264	0.0297	0.0201	4.77	11	0.00128	1.58	LV	CELLTYPE	control_PVneg	8	18	NC
RIC3	2.54	0.00144	0.0721	0.00673	5.41	19.3	2.79e-05	2.84	LV	CELLTYPE	control_PVneg	8	18	NC
SRL	2.54	0.000137	0.134	0.013	5.99	26.5	1.39e-06	3.86	LV	CELLTYPE	control_PVneg	8	18	NC
TRIM55	2.54	0.00311	0.0774	0.00641	5.35	17.2	7.06e-05	2.51	LV	CELLTYPE	control_PVneg	8	18	NC
PLA2G2A	2.53	0.00571	0.0935	0.0602	5.69	15.5	0.000152	2.24	LV	CELLTYPE	control_PVneg	8	18	NC
RPL3L	2.53	0.001	0.13	0.0122	5.64	20.5	1.69e-05	3	LV	CELLTYPE	control_PVneg	8	18	NC
SLC41A1	2.53	0.0012	0.0869	0.011	5.49	19.9	2.15e-05	2.92	LV	CELLTYPE	control_PVneg	8	18	NC
C14orf180	2.52	0.00104	0.0824	0.00882	5.54	20.4	1.78e-05	2.98	LV	CELLTYPE	control_PVneg	8	18	NC
AC005699.1	2.5	0.0353	0.034	0.0034	4.77	10.1	0.00194	1.45	LV	CELLTYPE	control_PVneg	8	18	NC
AZGP1	2.48	8.08e-05	0.122	0.03	5.93	28	7.44e-07	4.09	LV	CELLTYPE	control_PVneg	8	18	NC
CADPS	2.48	0.000711	0.172	0.0147	5.82	21.5	1.08e-05	3.15	LV	CELLTYPE	control_PVneg	8	18	NC
DPY19L2	2.46	3.42e-06	0.539	0.105	7.61	37.8	1.73e-08	5.47	LV	CELLTYPE	control_PVneg	8	18	NC
CKMT2	2.45	9.54e-08	0.435	0.0702	7.58	49.9	2.44e-10	7.02	LV	CELLTYPE	control_PVneg	8	18	NC
CYP2J2	2.45	0.0308	0.0373	0.00372	5.06	10.5	0.00159	1.51	LV	CELLTYPE	control_PVneg	8	18	NC
LDLR	2.45	0.0228	0.0446	0.00213	5.12	11.5	0.00102	1.64	LV	CELLTYPE	control_PVneg	8	18	NC
PERM1	2.45	0.0399	0.0339	0.00142	4.74	9.78	0.00233	1.4	LV	CELLTYPE	control_PVneg	8	18	NC
ANKRD1	2.44	1.78e-05	1.31	0.175	8.82	32.6	1.23e-07	4.75	LV	CELLTYPE	control_PVneg	8	18	NC
ADRA1A	2.43	0.00203	0.0662	0.0141	5.38	18.4	4.21e-05	2.69	LV	CELLTYPE	control_PVneg	8	18	NC
GPX3	2.43	9.33e-05	0.605	0.138	7.83	27.5	9.07e-07	4.03	LV	CELLTYPE	control_PVneg	8	18	NC
LRRC39	2.41	8.02e-05	0.19	0.0324	6.22	28.1	7.27e-07	4.1	LV	CELLTYPE	control_PVneg	8	18	NC
MYOM3	2.41	0.000711	0.133	0.0281	6.05	21.6	1.07e-05	3.15	LV	CELLTYPE	control_PVneg	8	18	NC
GCNT2	2.39	0.000229	0.12	0.0165	6.01	24.9	2.68e-06	3.64	LV	CELLTYPE	control_PVneg	8	18	NC
PCDH7	2.39	1.87e-07	0.51	0.0942	7.69	47.4	5.74e-10	6.73	LV	CELLTYPE	control_PVneg	8	18	NC
AF121898.1	2.37	0.0315	0.0746	0.00947	5.02	10.5	0.00164	1.5	LV	CELLTYPE	control_PVneg	8	18	NC
ARL4D	2.37	0.0458	0.0268	0.00904	4.73	9.33	0.00291	1.34	LV	CELLTYPE	control_PVneg	8	18	NC
AGPAT2	2.36	0.0237	0.0429	0.00567	4.92	11.3	0.00109	1.63	LV	CELLTYPE	control_PVneg	8	18	NC
RNF207	2.36	0.000305	0.122	0.0244	5.89	23.9	4e-06	3.52	LV	CELLTYPE	control_PVneg	8	18	NC
ADPRHL1	2.35	0.000231	0.135	0.0338	6.11	24.8	2.74e-06	3.64	LV	CELLTYPE	control_PVneg	8	18	NC
MYOZ2	2.35	2.41e-06	0.419	0.0704	7.53	39.2	1.04e-08	5.62	LV	CELLTYPE	control_PVneg	8	18	NC
AC125793.1	2.34	0.0175	0.0453	0.006	5.14	12.3	0.000695	1.76	LV	CELLTYPE	control_PVneg	8	18	NC
EYA4	2.34	9.33e-05	0.235	0.048	6.67	27.5	9.08e-07	4.03	LV	CELLTYPE	control_PVneg	8	18	NC
MYL7	2.34	0.00646	0.0891	0.0127	5.64	15.2	0.000178	2.19	LV	CELLTYPE	control_PVneg	8	18	NC
REEP1	2.34	0.00586	0.0632	0.00594	5.29	15.5	0.000156	2.23	LV	CELLTYPE	control_PVneg	8	18	NC
TPM2	2.33	4.39e-06	0.255	0.0581	6.78	37	2.35e-08	5.36	LV	CELLTYPE	control_PVneg	8	18	NC
IL15RA	2.32	0.034	0.0417	0.00331	5.12	10.3	0.00182	1.47	LV	CELLTYPE	control_PVneg	8	18	NC
MAOB	2.32	0.023	0.0483	0.00402	5.13	11.5	0.00103	1.64	LV	CELLTYPE	control_PVneg	8	18	NC
LINC00923	2.31	0.0161	0.07	0.023	5.16	12.5	0.000623	1.79	LV	CELLTYPE	control_PVneg	8	18	NC
HEY2	2.3	0.011	0.0594	0.00926	5.19	13.6	0.000369	1.96	LV	CELLTYPE	control_PVneg	8	18	NC
MAST4	2.3	1.87e-07	0.611	0.119	8.04	47.3	5.89e-10	6.73	LV	CELLTYPE	control_PVneg	8	18	NC
SLC39A7	2.3	0.0288	0.0337	0.0048	4.87	10.8	0.00144	1.54	LV	CELLTYPE	control_PVneg	8	18	NC
ME1	2.29	0.0162	0.0453	0.0162	5.08	12.5	0.000631	1.79	LV	CELLTYPE	control_PVneg	8	18	NC
NR4A3	2.29	0.034	0.0841	0.00871	5.29	10.3	0.00182	1.47	LV	CELLTYPE	control_PVneg	8	18	NC
SLC27A6	2.29	0.00305	0.0912	0.0277	5.38	17.3	6.88e-05	2.52	LV	CELLTYPE	control_PVneg	8	18	NC
SPP1	2.29	0.000106	0.536	0.0761	7.91	27.1	1.07e-06	3.97	LV	CELLTYPE	control_PVneg	8	18	NC
CPNE5	2.27	0.0012	0.09	0.0185	5.58	19.9	2.16e-05	2.92	LV	CELLTYPE	control_PVneg	8	18	NC
GADD45B	2.27	0.00172	0.133	0.0113	5.79	18.9	3.46e-05	2.76	LV	CELLTYPE	control_PVneg	8	18	NC
CACNA1C	2.25	4.71e-08	1.72	0.299	9.45	52.3	1.1e-10	7.33	LV	CELLTYPE	control_PVneg	8	18	NC
MPP3	2.24	0.000145	0.193	0.0522	6.55	26.3	1.51e-06	3.84	LV	CELLTYPE	control_PVneg	8	18	NC
KBTBD12	2.23	0.013	0.0687	0.0152	5.38	13.2	0.000454	1.89	LV	CELLTYPE	control_PVneg	8	18	NC
LRRTM3	2.23	9.28e-06	0.503	0.0952	7.77	34.7	5.57e-08	5.03	LV	CELLTYPE	control_PVneg	8	18	NC
CD14	2.22	0.0209	0.0662	0.0117	5.22	11.7	0.0009	1.68	LV	CELLTYPE	control_PVneg	8	18	NC
COQ9	2.2	0.0188	0.054	0.00907	5.26	12.1	0.000767	1.73	LV	CELLTYPE	control_PVneg	8	18	NC
FBN2	2.2	0.000297	0.154	0.0562	6.11	24	3.8e-06	3.53	LV	CELLTYPE	control_PVneg	8	18	NC
LMOD2	2.2	0.00015	0.348	0.0574	6.78	26.1	1.63e-06	3.82	LV	CELLTYPE	control_PVneg	8	18	NC
CFL1	2.18	0.000809	0.11	0.0426	5.84	21.2	1.25e-05	3.09	LV	CELLTYPE	control_PVneg	8	18	NC
MIR22HG	2.18	0.00132	0.0912	0.0191	5.89	19.6	2.45e-05	2.88	LV	CELLTYPE	control_PVneg	8	18	NC
TRIM54	2.18	0.000799	0.121	0.0148	5.99	21.3	1.22e-05	3.1	LV	CELLTYPE	control_PVneg	8	18	NC
HSPA1A	2.16	0.00253	0.156	0.0364	5.76	17.8	5.45e-05	2.6	LV	CELLTYPE	control_PVneg	8	18	NC
LINC02398	2.16	0.0407	0.0682	0.00866	4.96	9.71	0.00241	1.39	LV	CELLTYPE	control_PVneg	8	18	NC
WNK2	2.16	0.00345	0.0986	0.0164	5.65	16.9	8.14e-05	2.46	LV	CELLTYPE	control_PVneg	8	18	NC
NRAP	2.15	0.000274	0.281	0.0362	6.71	24.3	3.41e-06	3.56	LV	CELLTYPE	control_PVneg	8	18	NC
HOOK2	2.14	3.38e-06	0.294	0.101	7.07	37.9	1.65e-08	5.47	LV	CELLTYPE	control_PVneg	8	18	NC
IFITM2	2.14	0.00814	0.0843	0.0275	5.44	14.5	0.000241	2.09	LV	CELLTYPE	control_PVneg	8	18	NC
SNHG9	2.13	0.0411	0.0394	0.00825	5	9.67	0.00246	1.39	LV	CELLTYPE	control_PVneg	8	18	NC
ABCC9	2.12	0.00423	0.106	0.00988	5.76	16.4	0.000105	2.37	LV	CELLTYPE	control_PVneg	8	18	NC
ATP5F1D	2.12	0.000866	0.0972	0.0139	5.76	21	1.36e-05	3.06	LV	CELLTYPE	control_PVneg	8	18	NC
DDX39A	2.12	0.0173	0.0534	0.00622	5.19	12.3	0.000686	1.76	LV	CELLTYPE	control_PVneg	8	18	NC
OTUB1	2.11	0.00918	0.0613	0.008	5.31	14.2	0.000288	2.04	LV	CELLTYPE	control_PVneg	8	18	NC
PDE3A	2.11	1.09e-07	1.38	0.276	9.09	49.3	2.95e-10	6.96	LV	CELLTYPE	control_PVneg	8	18	NC
CPVL	2.1	0.000216	0.167	0.041	6.38	25	2.52e-06	3.66	LV	CELLTYPE	control_PVneg	8	18	NC
SLC1A3	2.09	6.53e-05	0.237	0.0261	6.65	28.8	5.49e-07	4.19	LV	CELLTYPE	control_PVneg	8	18	NC
STK33	2.08	0.00331	0.129	0.0186	5.86	17	7.69e-05	2.48	LV	CELLTYPE	control_PVneg	8	18	NC
VLDLR-AS1	2.08	0.00188	0.111	0.0137	5.76	18.6	3.82e-05	2.73	LV	CELLTYPE	control_PVneg	8	18	NC
CASZ1	2.07	0.012	0.0767	0.00805	5.35	13.4	0.000409	1.92	LV	CELLTYPE	control_PVneg	8	18	NC
HSPB1	2.07	0.00015	0.554	0.121	7.45	26.1	1.63e-06	3.82	LV	CELLTYPE	control_PVneg	8	18	NC
ITGA7	2.07	0.00287	0.0823	0.0138	5.66	17.5	6.35e-05	2.54	LV	CELLTYPE	control_PVneg	8	18	NC
MYO18B	2.07	7.12e-05	0.303	0.0544	7.1	28.5	6.15e-07	4.15	LV	CELLTYPE	control_PVneg	8	18	NC
SLCO5A1	2.07	0.00996	0.0765	0.0125	5.4	13.9	0.000321	2	LV	CELLTYPE	control_PVneg	8	18	NC
TNIK	2.06	6.92e-05	0.231	0.041	6.65	28.6	5.92e-07	4.16	LV	CELLTYPE	control_PVneg	8	18	NC
C4orf19	2.03	0.00592	0.0664	0.0118	5.39	15.4	0.000159	2.23	LV	CELLTYPE	control_PVneg	8	18	NC
CACNA2D3	2.03	0.000642	0.134	0.0325	6.06	21.8	9.53e-06	3.19	LV	CELLTYPE	control_PVneg	8	18	NC
SCN5A	2.03	0.000375	0.166	0.0594	6.3	23.3	5.13e-06	3.43	LV	CELLTYPE	control_PVneg	8	18	NC
MYLK3	2.02	9.48e-05	0.187	0.0707	6.54	27.5	9.29e-07	4.02	LV	CELLTYPE	control_PVneg	8	18	NC
DUSP1	2.01	0.00026	0.22	0.0715	6.51	24.4	3.19e-06	3.59	LV	CELLTYPE	control_PVneg	8	18	NC
TRIM63	2.01	0.0127	0.0952	0.0289	5.58	13.2	0.000442	1.89	LV	CELLTYPE	control_PVneg	8	18	NC
CCSER1	1.99	1.95e-05	0.368	0.0713	7.29	32.3	1.37e-07	4.71	LV	CELLTYPE	control_PVneg	8	18	NC
RPL13A	1.99	0.001	0.141	0.0668	6.16	20.5	1.66e-05	3	LV	CELLTYPE	control_PVneg	8	18	NC
GPAT3	1.98	0.00767	0.121	0.0203	5.9	14.7	0.000222	2.12	LV	CELLTYPE	control_PVneg	8	18	NC
CARMN	1.97	0.0158	0.0724	0.0207	5.49	12.6	0.000609	1.8	LV	CELLTYPE	control_PVneg	8	18	NC
HACD1	1.97	0.000297	0.208	0.0476	6.61	24	3.8e-06	3.53	LV	CELLTYPE	control_PVneg	8	18	NC
SGCD	1.97	5.03e-06	1.45	0.332	9.19	36.5	2.76e-08	5.3	LV	CELLTYPE	control_PVneg	8	18	NC
CD36	1.96	1.34e-05	0.856	0.143	8.47	33.5	8.6e-08	4.87	LV	CELLTYPE	control_PVneg	8	18	NC
MYH7	1.96	2.53e-06	0.865	0.154	8.45	39	1.13e-08	5.6	LV	CELLTYPE	control_PVneg	8	18	NC
FILIP1	1.95	2.9e-06	0.663	0.236	8.18	38.5	1.34e-08	5.54	LV	CELLTYPE	control_PVneg	8	18	NC
GRAMD1B	1.93	0.000307	0.175	0.0541	6.34	23.9	4.06e-06	3.51	LV	CELLTYPE	control_PVneg	8	18	NC
MIR1-1HG	1.92	0.0181	0.0743	0.0172	5.33	12.2	0.000721	1.74	LV	CELLTYPE	control_PVneg	8	18	NC
AC107068.2	1.9	0.000232	0.207	0.0374	6.44	24.8	2.77e-06	3.63	LV	CELLTYPE	control_PVneg	8	18	NC
GMPR	1.9	0.0227	0.0733	0.0133	5.32	11.5	0.001	1.64	LV	CELLTYPE	control_PVneg	8	18	NC
SLC7A6	1.9	0.000105	0.213	0.0697	6.64	27.2	1.04e-06	3.98	LV	CELLTYPE	control_PVneg	8	18	NC
PTGES2	1.89	0.00788	0.0656	0.0112	5.45	14.6	0.00023	2.1	LV	CELLTYPE	control_PVneg	8	18	NC
USP2	1.89	0.0392	0.0548	0.0151	5.28	9.83	0.00226	1.41	LV	CELLTYPE	control_PVneg	8	18	NC
CLIC5	1.88	0.00098	0.149	0.0438	6.26	20.6	1.6e-05	3.01	LV	CELLTYPE	control_PVneg	8	18	NC
DOCK3	1.88	0.0013	0.171	0.0261	6.23	19.7	2.4e-05	2.89	LV	CELLTYPE	control_PVneg	8	18	NC
PFDN5	1.88	0.00327	0.101	0.0301	5.85	17.1	7.58e-05	2.49	LV	CELLTYPE	control_PVneg	8	18	NC
RAMP1	1.87	0.0134	0.0731	0.0116	5.47	13.1	0.00048	1.87	LV	CELLTYPE	control_PVneg	8	18	NC
FBXO40	1.86	0.0034	0.12	0.0177	5.88	17	7.99e-05	2.47	LV	CELLTYPE	control_PVneg	8	18	NC
LXN	1.84	0.0246	0.0557	0.0292	5.4	11.2	0.00116	1.61	LV	CELLTYPE	control_PVneg	8	18	NC
NEK10	1.84	0.00608	0.129	0.0428	6.01	15.4	0.000165	2.22	LV	CELLTYPE	control_PVneg	8	18	NC
TRDN	1.83	6.92e-05	0.61	0.142	8.02	28.6	5.9e-07	4.16	LV	CELLTYPE	control_PVneg	8	18	NC
GAS2	1.82	0.000827	0.177	0.0322	6.36	21.1	1.28e-05	3.08	LV	CELLTYPE	control_PVneg	8	18	NC
GPAA1	1.82	0.0161	0.0671	0.00983	5.33	12.5	0.000623	1.79	LV	CELLTYPE	control_PVneg	8	18	NC
MAP3K20-AS1	1.82	0.0108	0.0944	0.013	5.59	13.7	0.000359	1.97	LV	CELLTYPE	control_PVneg	8	18	NC
COX17	1.81	0.0145	0.097	0.0195	5.43	12.8	0.000542	1.84	LV	CELLTYPE	control_PVneg	8	18	NC
CCL2	1.8	0.0236	0.121	0.0183	6.01	11.4	0.00108	1.63	LV	CELLTYPE	control_PVneg	8	18	NC
COX7A1	1.8	0.0109	0.117	0.0185	5.74	13.6	0.000364	1.96	LV	CELLTYPE	control_PVneg	8	18	NC
MITF	1.8	9.67e-05	0.388	0.0866	7.29	27.4	9.55e-07	4.01	LV	CELLTYPE	control_PVneg	8	18	NC
NMRK2	1.79	0.0354	0.0615	0.0264	5.34	10.1	0.00195	1.45	LV	CELLTYPE	control_PVneg	8	18	NC
PTP4A3	1.79	0.0237	0.0696	0.0106	5.37	11.3	0.00109	1.63	LV	CELLTYPE	control_PVneg	8	18	NC
TGM2	1.79	0.0249	0.0717	0.0121	5.64	11.2	0.00118	1.6	LV	CELLTYPE	control_PVneg	8	18	NC
UQCRB	1.79	0.00105	0.182	0.122	6.35	20.3	1.81e-05	2.98	LV	CELLTYPE	control_PVneg	8	18	NC
ACTC1	1.78	2.67e-05	0.988	0.25	8.71	31.3	2.03e-07	4.57	LV	CELLTYPE	control_PVneg	8	18	NC
CNTN5	1.78	0.0299	0.0608	0.0232	5.4	10.7	0.00151	1.53	LV	CELLTYPE	control_PVneg	8	18	NC
DDIT3	1.78	0.0253	0.0663	0.0203	5.37	11.1	0.00121	1.6	LV	CELLTYPE	control_PVneg	8	18	NC
SCPEP1	1.78	0.000949	0.14	0.024	6.06	20.7	1.53e-05	3.02	LV	CELLTYPE	control_PVneg	8	18	NC
ACTA1	1.77	0.000856	0.849	0.238	8.49	21	1.33e-05	3.07	LV	CELLTYPE	control_PVneg	8	18	NC
TMED9	1.77	0.0131	0.0826	0.0201	5.69	13.1	0.000465	1.88	LV	CELLTYPE	control_PVneg	8	18	NC
LARP6	1.74	0.0465	0.0547	0.0172	5.3	9.28	0.00298	1.33	LV	CELLTYPE	control_PVneg	8	18	NC
VWC2	1.73	0.0129	0.125	0.0183	5.87	13.2	0.00045	1.89	LV	CELLTYPE	control_PVneg	8	18	NC
LINC02388	1.72	0.0292	0.254	0.0612	6.53	10.7	0.00147	1.54	LV	CELLTYPE	control_PVneg	8	18	NC
PDLIM5	1.72	4.88e-06	1.7	0.55	9.5	36.6	2.64e-08	5.31	LV	CELLTYPE	control_PVneg	8	18	NC
PSMC4	1.72	0.0406	0.0558	0.0516	5.31	9.72	0.0024	1.39	LV	CELLTYPE	control_PVneg	8	18	NC
ACSS2	1.71	0.00123	0.147	0.0265	6.18	19.8	2.27e-05	2.91	LV	CELLTYPE	control_PVneg	8	18	NC
ACTB	1.71	0.000138	0.814	0.287	8.37	26.4	1.42e-06	3.86	LV	CELLTYPE	control_PVneg	8	18	NC
DAPK3	1.71	0.00101	0.132	0.0318	6.13	20.5	1.72e-05	2.99	LV	CELLTYPE	control_PVneg	8	18	NC
EHD4	1.71	0.0242	0.0723	0.0224	5.54	11.3	0.00113	1.62	LV	CELLTYPE	control_PVneg	8	18	NC
FAM96B	1.71	0.0154	0.0906	0.0327	5.79	12.6	0.000589	1.81	LV	CELLTYPE	control_PVneg	8	18	NC
LAMTOR5	1.71	0.0252	0.0817	0.0176	5.5	11.1	0.0012	1.6	LV	CELLTYPE	control_PVneg	8	18	NC
NUAK1	1.7	0.04	0.0691	0.0118	5.37	9.76	0.00235	1.4	LV	CELLTYPE	control_PVneg	8	18	NC
RHBDD3	1.7	0.0461	0.056	0.0319	5.29	9.3	0.00295	1.34	LV	CELLTYPE	control_PVneg	8	18	NC
CASQ2	1.69	0.00859	0.144	0.0274	6.12	14.3	0.000263	2.07	LV	CELLTYPE	control_PVneg	8	18	NC
BZW2	1.68	0.000411	0.195	0.0844	6.51	23.1	5.68e-06	3.39	LV	CELLTYPE	control_PVneg	8	18	NC
FHOD3	1.67	1.73e-05	0.664	0.193	8.18	32.7	1.17e-07	4.76	LV	CELLTYPE	control_PVneg	8	18	NC
TNNI3	1.67	0.000215	1	0.257	8.64	25.1	2.47e-06	3.67	LV	CELLTYPE	control_PVneg	8	18	NC
C3	1.66	0.0233	0.0873	0.0261	5.73	11.4	0.00105	1.63	LV	CELLTYPE	control_PVneg	8	18	NC
FABP3	1.66	0.00169	0.23	0.0449	6.59	18.9	3.37e-05	2.77	LV	CELLTYPE	control_PVneg	8	18	NC
SNHG8	1.66	0.0362	0.0701	0.0182	5.55	10.1	0.00201	1.44	LV	CELLTYPE	control_PVneg	8	18	NC
LINC00486	1.65	0.00803	0.376	0.205	7.74	14.6	0.000236	2.1	LV	CELLTYPE	control_PVneg	8	18	NC
AP001825.1	1.64	0.0109	0.119	0.0314	5.81	13.6	0.000364	1.96	LV	CELLTYPE	control_PVneg	8	18	NC
FTL	1.64	0.000305	0.361	0.164	7.26	23.9	4e-06	3.52	LV	CELLTYPE	control_PVneg	8	18	NC
ALPK3	1.63	0.0188	0.0903	0.0209	5.72	12.1	0.000771	1.73	LV	CELLTYPE	control_PVneg	8	18	NC
MYL3	1.63	0.000527	0.426	0.161	7.5	22.4	7.55e-06	3.28	LV	CELLTYPE	control_PVneg	8	18	NC
PHACTR1	1.63	2.82e-05	0.546	0.191	7.94	31.1	2.2e-07	4.55	LV	CELLTYPE	control_PVneg	8	18	NC
CMYA5	1.62	3.7e-05	0.684	0.36	8.29	30.3	3e-07	4.43	LV	CELLTYPE	control_PVneg	8	18	NC
COQ10B	1.62	0.0244	0.0718	0.0151	5.62	11.2	0.00114	1.61	LV	CELLTYPE	control_PVneg	8	18	NC
PLCL2	1.62	0.000329	0.276	0.0581	6.98	23.7	4.4e-06	3.48	LV	CELLTYPE	control_PVneg	8	18	NC
CBR1	1.61	0.00436	0.133	0.0427	6.27	16.3	0.00011	2.36	LV	CELLTYPE	control_PVneg	8	18	NC
CKM	1.61	0.000283	0.358	0.0826	7.28	24.2	3.54e-06	3.55	LV	CELLTYPE	control_PVneg	8	18	NC
PPP1R13B	1.6	0.00109	0.249	0.064	6.93	20.2	1.89e-05	2.96	LV	CELLTYPE	control_PVneg	8	18	NC
PPP1R16A	1.6	0.01	0.105	0.0223	5.86	13.9	0.000325	2	LV	CELLTYPE	control_PVneg	8	18	NC
THRB	1.6	0.00224	0.245	0.0756	6.84	18.1	4.73e-05	2.65	LV	CELLTYPE	control_PVneg	8	18	NC
AL450384.2	1.58	0.0015	0.199	0.0617	6.42	19.2	2.95e-05	2.82	LV	CELLTYPE	control_PVneg	8	18	NC
OMG	1.58	0.0161	0.0869	0.0195	5.84	12.5	0.00062	1.79	LV	CELLTYPE	control_PVneg	8	18	NC
GPC5	1.56	0.00491	0.171	0.0637	6.32	15.9	0.000128	2.31	LV	CELLTYPE	control_PVneg	8	18	NC
INPP4B	1.56	0.000216	0.339	0.108	7.22	25	2.5e-06	3.66	LV	CELLTYPE	control_PVneg	8	18	NC
MDH1	1.56	0.000465	0.225	0.087	6.86	22.7	6.52e-06	3.33	LV	CELLTYPE	control_PVneg	8	18	NC
RNF150	1.56	0.000867	0.285	0.0694	7.02	21	1.36e-05	3.06	LV	CELLTYPE	control_PVneg	8	18	NC
THSD4	1.55	0.000137	0.556	0.194	7.91	26.4	1.4e-06	3.86	LV	CELLTYPE	control_PVneg	8	18	NC
CCT8	1.54	0.0407	0.0621	0.0498	5.48	9.7	0.00243	1.39	LV	CELLTYPE	control_PVneg	8	18	NC
MCFD2	1.54	0.0187	0.0806	0.0462	5.66	12.1	0.000751	1.73	LV	CELLTYPE	control_PVneg	8	18	NC
RARRES1	1.54	0.00851	0.163	0.0577	6.47	14.4	0.00026	2.07	LV	CELLTYPE	control_PVneg	8	18	NC
TSPAN4	1.54	0.0423	0.069	0.0293	5.49	9.58	0.00257	1.37	LV	CELLTYPE	control_PVneg	8	18	NC
ATP5F1B	1.53	0.00302	0.156	0.0592	6.3	17.3	6.77e-05	2.52	LV	CELLTYPE	control_PVneg	8	18	NC
DAPK2	1.53	0.0106	0.168	0.0576	6.46	13.7	0.00035	1.97	LV	CELLTYPE	control_PVneg	8	18	NC
OBSCN	1.53	0.000552	0.268	0.128	6.97	22.2	7.99e-06	3.26	LV	CELLTYPE	control_PVneg	8	18	NC
PEBP4	1.53	0.0289	0.0848	0.0247	5.61	10.7	0.00145	1.54	LV	CELLTYPE	control_PVneg	8	18	NC
AC113414.1	1.52	0.0188	0.0882	0.0209	5.7	12.1	0.000771	1.73	LV	CELLTYPE	control_PVneg	8	18	NC
ATP2A2	1.52	3.35e-05	0.543	0.366	7.97	30.6	2.67e-07	4.47	LV	CELLTYPE	control_PVneg	8	18	NC
DNAH11	1.52	0.0294	0.134	0.0533	6.07	10.7	0.00148	1.53	LV	CELLTYPE	control_PVneg	8	18	NC
ESRRG	1.52	0.000532	0.613	0.252	7.95	22.4	7.66e-06	3.27	LV	CELLTYPE	control_PVneg	8	18	NC
PLPP7	1.52	0.0302	0.0892	0.0201	5.67	10.6	0.00155	1.52	LV	CELLTYPE	control_PVneg	8	18	NC
RWDD1	1.52	0.0131	0.0996	0.0231	5.98	13.2	0.000458	1.88	LV	CELLTYPE	control_PVneg	8	18	NC
SLC16A7	1.51	0.00394	0.217	0.103	6.67	16.6	9.56e-05	2.4	LV	CELLTYPE	control_PVneg	8	18	NC
TNFRSF12A	1.51	0.0398	0.1	0.0227	5.95	9.78	0.00232	1.4	LV	CELLTYPE	control_PVneg	8	18	NC
TTN-AS1	1.51	0.000252	1.11	0.385	8.95	24.5	3.07e-06	3.6	LV	CELLTYPE	control_PVneg	8	18	NC
PFN1	1.5	0.0377	0.0792	0.0205	5.54	9.95	0.00214	1.42	LV	CELLTYPE	control_PVneg	8	18	NC
RASGRP3	1.5	0.0112	0.127	0.0523	5.95	13.6	0.000376	1.95	LV	CELLTYPE	control_PVneg	8	18	NC
CAP2	1.49	0.00294	0.152	0.0464	6.3	17.4	6.56e-05	2.53	LV	CELLTYPE	control_PVneg	8	18	NC
PLCL1	1.49	0.000688	0.624	0.275	8.07	21.7	1.03e-05	3.16	LV	CELLTYPE	control_PVneg	8	18	NC
S100A6	1.49	0.000316	0.677	0.223	8.29	23.8	4.2e-06	3.5	LV	CELLTYPE	control_PVneg	8	18	NC
AC123768.3	1.48	0.0235	0.0816	0.0512	5.82	11.4	0.00107	1.63	LV	CELLTYPE	control_PVneg	8	18	NC
PXDNL	1.48	0.00111	0.606	0.226	8.01	20.2	1.96e-05	2.95	LV	CELLTYPE	control_PVneg	8	18	NC
RCAN2	1.48	0.001	0.388	0.109	7.45	20.5	1.68e-05	3	LV	CELLTYPE	control_PVneg	8	18	NC
COCH	1.47	0.0456	0.0757	0.0301	5.48	9.34	0.00289	1.34	LV	CELLTYPE	control_PVneg	8	18	NC
MAP3K20	1.47	0.000698	0.348	0.114	7.27	21.6	1.05e-05	3.16	LV	CELLTYPE	control_PVneg	8	18	NC
MLF1	1.47	0.036	0.113	0.0219	5.82	10.1	0.002	1.44	LV	CELLTYPE	control_PVneg	8	18	NC
SPDYE2	1.47	0.00312	0.313	0.128	7.12	17.2	7.17e-05	2.51	LV	CELLTYPE	control_PVneg	8	18	NC
C15orf41	1.46	0.000145	0.507	0.161	7.87	26.2	1.52e-06	3.84	LV	CELLTYPE	control_PVneg	8	18	NC
HSF1	1.46	0.00478	0.126	0.0485	6.19	16	0.000123	2.32	LV	CELLTYPE	control_PVneg	8	18	NC
KCNQ1	1.46	0.00349	0.155	0.0391	6.42	16.9	8.28e-05	2.46	LV	CELLTYPE	control_PVneg	8	18	NC
AC139720.1	1.45	0.022	0.134	0.04	6.03	11.6	0.000959	1.66	LV	CELLTYPE	control_PVneg	8	18	NC
CCDC9B	1.45	0.0152	0.11	0.0401	6.05	12.7	0.000579	1.82	LV	CELLTYPE	control_PVneg	8	18	NC
COX7A2	1.45	0.0143	0.12	0.0339	6.09	12.9	0.000523	1.85	LV	CELLTYPE	control_PVneg	8	18	NC
AC018682.1	1.44	0.00288	0.306	0.123	7.38	17.5	6.38e-05	2.54	LV	CELLTYPE	control_PVneg	8	18	NC
EYS	1.44	0.00903	0.205	0.0613	6.84	14.2	0.000283	2.04	LV	CELLTYPE	control_PVneg	8	18	NC
MYH14	1.43	0.0138	0.114	0.0515	6	13	0.000497	1.86	LV	CELLTYPE	control_PVneg	8	18	NC
PDLIM3	1.43	0.01	0.278	0.0903	6.9	13.9	0.000325	2	LV	CELLTYPE	control_PVneg	8	18	NC
RBFOX1	1.43	0.000348	0.5	0.247	7.78	23.5	4.74e-06	3.46	LV	CELLTYPE	control_PVneg	8	18	NC
CRYAB	1.41	0.000238	1.32	0.57	9.12	24.7	2.87e-06	3.62	LV	CELLTYPE	control_PVneg	8	18	NC
HDAC9	1.41	0.00491	0.242	0.0726	6.71	15.9	0.000128	2.31	LV	CELLTYPE	control_PVneg	8	18	NC
FGF1	1.4	0.0305	0.0857	0.0412	5.59	10.6	0.00156	1.52	LV	CELLTYPE	control_PVneg	8	18	NC
NDRG4	1.4	0.0319	0.11	0.0296	5.94	10.5	0.00167	1.5	LV	CELLTYPE	control_PVneg	8	18	NC
RPLP0	1.39	0.00941	0.168	0.114	6.47	14.1	0.000298	2.03	LV	CELLTYPE	control_PVneg	8	18	NC
TACC2	1.39	0.000801	0.453	0.227	7.67	21.2	1.23e-05	3.1	LV	CELLTYPE	control_PVneg	8	18	NC
TNNC1	1.38	0.00189	0.412	0.177	7.51	18.6	3.88e-05	2.72	LV	CELLTYPE	control_PVneg	8	18	NC
ATP5MC1	1.37	0.0227	0.137	0.0384	6.13	11.5	0.001	1.64	LV	CELLTYPE	control_PVneg	8	18	NC
BHLHE40	1.37	0.0344	0.169	0.0848	6.47	10.2	0.00187	1.46	LV	CELLTYPE	control_PVneg	8	18	NC
DES	1.37	0.000904	0.589	0.188	8.02	20.9	1.44e-05	3.04	LV	CELLTYPE	control_PVneg	8	18	NC
MT-ND4	1.37	0.00845	0.351	0.281	7.49	14.4	0.000257	2.07	LV	CELLTYPE	control_PVneg	8	18	NC
S100A4	1.37	0.00409	0.413	0.191	7.63	16.5	0.0001	2.39	LV	CELLTYPE	control_PVneg	8	18	NC
PACRG	1.36	0.0136	0.274	0.0614	6.79	13	0.000491	1.87	LV	CELLTYPE	control_PVneg	8	18	NC
RCSD1	1.36	0.0327	0.125	0.0416	6.1	10.4	0.00173	1.48	LV	CELLTYPE	control_PVneg	8	18	NC
SRA1	1.36	0.0424	0.0889	0.0253	5.89	9.56	0.00259	1.37	LV	CELLTYPE	control_PVneg	8	18	NC
XBP1	1.36	0.0405	0.0907	0.0375	5.87	9.73	0.00238	1.39	LV	CELLTYPE	control_PVneg	8	18	NC
ATP5IF1	1.35	0.0302	0.134	0.035	6.03	10.6	0.00155	1.52	LV	CELLTYPE	control_PVneg	8	18	NC
FAM160A1	1.35	0.0407	0.119	0.039	6.06	9.71	0.00241	1.39	LV	CELLTYPE	control_PVneg	8	18	NC
PPP1R13L	1.35	0.0257	0.118	0.0311	5.9	11.1	0.00123	1.59	LV	CELLTYPE	control_PVneg	8	18	NC
RPL27A	1.35	0.0216	0.125	0.0734	6.03	11.7	0.000936	1.67	LV	CELLTYPE	control_PVneg	8	18	NC
AKAP6	1.34	0.001	0.706	0.253	8.31	20.5	1.69e-05	3	LV	CELLTYPE	control_PVneg	8	18	NC
CFD	1.34	0.0181	0.621	0.179	8.09	12.2	0.000722	1.74	LV	CELLTYPE	control_PVneg	8	18	NC
IDH2	1.34	0.0129	0.143	0.0455	6.25	13.2	0.000448	1.89	LV	CELLTYPE	control_PVneg	8	18	NC
NCKAP5	1.34	0.00826	0.245	0.106	6.67	14.5	0.000247	2.08	LV	CELLTYPE	control_PVneg	8	18	NC
TMEM67	1.34	0.00803	0.191	0.0939	6.44	14.6	0.000236	2.1	LV	CELLTYPE	control_PVneg	8	18	NC
CRIP2	1.33	0.0218	0.171	0.0727	6.34	11.6	0.00095	1.66	LV	CELLTYPE	control_PVneg	8	18	NC
CTNNA3	1.33	0.0034	1.87	0.669	9.64	17	7.96e-05	2.47	LV	CELLTYPE	control_PVneg	8	18	NC
GATA4	1.33	0.017	0.207	0.0747	6.67	12.3	0.000672	1.77	LV	CELLTYPE	control_PVneg	8	18	NC
LDHB	1.33	0.00592	0.176	0.0515	6.48	15.4	0.000159	2.23	LV	CELLTYPE	control_PVneg	8	18	NC
VWA1	1.33	0.0236	0.165	0.0475	6.49	11.4	0.00108	1.63	LV	CELLTYPE	control_PVneg	8	18	NC
ADIRF	1.32	0.0287	0.116	0.0286	5.95	10.8	0.00143	1.54	LV	CELLTYPE	control_PVneg	8	18	NC
CLU	1.32	0.0139	0.31	0.112	7.19	13	0.000502	1.86	LV	CELLTYPE	control_PVneg	8	18	NC
TMEM38B	1.32	0.0498	0.0972	0.0466	5.63	9.09	0.00328	1.3	LV	CELLTYPE	control_PVneg	8	18	NC
RPLP2	1.31	0.0318	0.12	0.0562	6.13	10.5	0.00166	1.5	LV	CELLTYPE	control_PVneg	8	18	NC
RPS3	1.31	0.0209	0.16	0.042	6.43	11.8	0.000887	1.68	LV	CELLTYPE	control_PVneg	8	18	NC
HES1	1.3	0.00307	0.374	0.178	7.48	17.3	6.93e-05	2.51	LV	CELLTYPE	control_PVneg	8	18	NC
MYL6	1.3	0.00108	0.323	0.2	7.26	20.3	1.87e-05	2.97	LV	CELLTYPE	control_PVneg	8	18	NC
SLC25A4	1.3	0.00155	0.457	0.162	7.76	19.1	3.05e-05	2.81	LV	CELLTYPE	control_PVneg	8	18	NC
COX5A	1.29	0.0355	0.103	0.0347	6.06	10.1	0.00196	1.45	LV	CELLTYPE	control_PVneg	8	18	NC
PRDX6	1.29	0.0142	0.118	0.0835	6.08	12.9	0.000516	1.85	LV	CELLTYPE	control_PVneg	8	18	NC
ATP1B1	1.28	0.00203	0.271	0.1	7.14	18.4	4.22e-05	2.69	LV	CELLTYPE	control_PVneg	8	18	NC
PRKAG2	1.27	0.0117	0.425	0.153	7.68	13.5	0.000398	1.93	LV	CELLTYPE	control_PVneg	8	18	NC
CYC1	1.26	0.0235	0.113	0.0497	6.03	11.4	0.00107	1.63	LV	CELLTYPE	control_PVneg	8	18	NC
RHOT2	1.26	0.0187	0.146	0.0868	6.3	12.1	0.000758	1.73	LV	CELLTYPE	control_PVneg	8	18	NC
GOT1	1.25	0.0248	0.138	0.0574	6.32	11.2	0.00117	1.61	LV	CELLTYPE	control_PVneg	8	18	NC
MEIS2	1.25	0.00189	0.494	0.212	7.81	18.6	3.88e-05	2.72	LV	CELLTYPE	control_PVneg	8	18	NC
RPL7	1.25	0.0224	0.152	0.0697	6.23	11.5	0.000983	1.65	LV	CELLTYPE	control_PVneg	8	18	NC
SLC7A6OS	1.25	0.0396	0.112	0.0499	6.02	9.81	0.0023	1.4	LV	CELLTYPE	control_PVneg	8	18	NC
DANT2	1.24	0.00531	0.319	0.179	7.3	15.7	0.00014	2.27	LV	CELLTYPE	control_PVneg	8	18	NC
MYL12A	1.24	0.0107	0.73	0.225	8.13	13.7	0.000352	1.97	LV	CELLTYPE	control_PVneg	8	18	NC
PNRC1	1.24	0.0144	0.181	0.0867	6.68	12.8	0.000535	1.84	LV	CELLTYPE	control_PVneg	8	18	NC
GPC1	1.22	0.0436	0.0941	0.0477	5.98	9.49	0.00269	1.36	LV	CELLTYPE	control_PVneg	8	18	NC
CSRP3	1.21	0.00851	0.277	0.0923	7.06	14.4	0.000259	2.07	LV	CELLTYPE	control_PVneg	8	18	NC
LGALS1	1.21	0.0143	0.286	0.163	7.2	12.9	0.000524	1.85	LV	CELLTYPE	control_PVneg	8	18	NC
PLP1	1.2	0.00933	0.284	0.167	7.09	14.1	0.000294	2.03	LV	CELLTYPE	control_PVneg	8	18	NC
TCAP	1.19	0.00812	0.518	0.158	7.87	14.5	0.00024	2.09	LV	CELLTYPE	control_PVneg	8	18	NC
ACO2	1.18	0.00965	0.209	0.0806	6.7	14	0.000307	2.02	LV	CELLTYPE	control_PVneg	8	18	NC
PRKAA2	1.18	0.0187	0.213	0.0707	6.67	12.1	0.000754	1.73	LV	CELLTYPE	control_PVneg	8	18	NC
ATP1B3	1.17	0.0441	0.144	0.0783	6.49	9.45	0.00273	1.36	LV	CELLTYPE	control_PVneg	8	18	NC
CPEB4	1.17	0.0188	0.352	0.137	7.41	12	0.000777	1.73	LV	CELLTYPE	control_PVneg	8	18	NC
LPL	1.17	0.05	0.278	0.0864	7.19	9.08	0.0033	1.3	LV	CELLTYPE	control_PVneg	8	18	NC
MYL2	1.17	0.0106	1.65	0.671	9.45	13.8	0.000347	1.98	LV	CELLTYPE	control_PVneg	8	18	NC
DAZAP2	1.16	0.0365	0.144	0.0423	6.18	10	0.00204	1.44	LV	CELLTYPE	control_PVneg	8	18	NC
ATP1A2	1.15	0.0101	0.265	0.133	7.2	13.9	0.000327	2	LV	CELLTYPE	control_PVneg	8	18	NC
NDUFS2	1.15	0.0332	0.134	0.0796	6.3	10.3	0.00177	1.48	LV	CELLTYPE	control_PVneg	8	18	NC
USP28	1.15	0.0277	0.135	0.0827	6.34	10.9	0.00136	1.56	LV	CELLTYPE	control_PVneg	8	18	NC
ATP5MPL	1.14	0.0362	0.129	0.0419	6.27	10.1	0.00202	1.44	LV	CELLTYPE	control_PVneg	8	18	NC
COX7C	1.14	0.0272	0.185	0.0575	6.54	10.9	0.00133	1.57	LV	CELLTYPE	control_PVneg	8	18	NC
MTHFR	1.14	0.0486	0.116	0.0735	6.01	9.15	0.00317	1.31	LV	CELLTYPE	control_PVneg	8	18	NC
S100B	1.14	0.0289	0.201	0.104	6.77	10.8	0.00144	1.54	LV	CELLTYPE	control_PVneg	8	18	NC
CST3	1.13	0.0145	0.667	0.317	8.32	12.8	0.000538	1.84	LV	CELLTYPE	control_PVneg	8	18	NC
KLHL7	1.13	0.0209	0.23	0.0771	6.78	11.8	0.000891	1.68	LV	CELLTYPE	control_PVneg	8	18	NC
DMD	1.12	0.00232	3.37	2.11	10.6	18	4.95e-05	2.63	LV	CELLTYPE	control_PVneg	8	18	NC
EDF1	1.12	0.0414	0.131	0.0374	6.13	9.64	0.00249	1.38	LV	CELLTYPE	control_PVneg	8	18	NC
MAGI1	1.12	0.00491	0.809	0.348	8.51	15.9	0.000128	2.31	LV	CELLTYPE	control_PVneg	8	18	NC
RPS9	1.12	0.0276	0.181	0.0836	6.53	10.9	0.00135	1.56	LV	CELLTYPE	control_PVneg	8	18	NC
SERF2	1.12	0.0261	0.22	0.0751	6.79	11	0.00126	1.58	LV	CELLTYPE	control_PVneg	8	18	NC
AL513327.1	1.11	0.0203	0.248	0.105	7.13	11.8	0.000855	1.69	LV	CELLTYPE	control_PVneg	8	18	NC
MRPS25	1.11	0.0322	0.132	0.0954	6.31	10.4	0.0017	1.49	LV	CELLTYPE	control_PVneg	8	18	NC
PPP1R12B	1.11	0.00339	1.13	0.567	8.93	17	7.92e-05	2.47	LV	CELLTYPE	control_PVneg	8	18	NC
ASAH1	1.1	0.0209	0.274	0.139	6.88	11.7	0.000896	1.68	LV	CELLTYPE	control_PVneg	8	18	NC
DGLUCY	1.1	0.0261	0.24	0.143	6.81	11	0.00125	1.58	LV	CELLTYPE	control_PVneg	8	18	NC
SDHA	1.1	0.0358	0.16	0.0843	6.56	10.1	0.00198	1.45	LV	CELLTYPE	control_PVneg	8	18	NC
ATP5MC3	1.09	0.0274	0.184	0.0783	6.62	10.9	0.00134	1.56	LV	CELLTYPE	control_PVneg	8	18	NC
TPM1	1.09	0.00719	1.19	0.542	9.08	14.9	0.000206	2.14	LV	CELLTYPE	control_PVneg	8	18	NC
FTH1	1.08	0.00981	0.692	0.365	8.4	14	0.000314	2.01	LV	CELLTYPE	control_PVneg	8	18	NC
H3F3B	1.08	0.00702	0.707	0.367	8.41	15	0.000198	2.15	LV	CELLTYPE	control_PVneg	8	18	NC
PDE4DIP	1.08	0.00288	1.96	1.09	9.89	17.5	6.41e-05	2.54	LV	CELLTYPE	control_PVneg	8	18	NC
FHL1	1.07	0.0304	0.298	0.15	7.2	10.6	0.00156	1.52	LV	CELLTYPE	control_PVneg	8	18	NC
MSRB3	1.07	0.00705	0.38	0.197	7.54	15	0.000199	2.15	LV	CELLTYPE	control_PVneg	8	18	NC
PATJ	1.07	0.00436	0.465	0.248	7.73	16.2	0.00011	2.36	LV	CELLTYPE	control_PVneg	8	18	NC
ACADVL	1.03	0.0487	0.215	0.136	6.91	9.15	0.00318	1.31	LV	CELLTYPE	control_PVneg	8	18	NC
CD63	1.02	0.0388	0.228	0.161	6.94	9.87	0.00222	1.41	LV	CELLTYPE	control_PVneg	8	18	NC
B4GALT1	1	0.0306	0.242	0.1	7.05	10.6	0.00158	1.51	LV	CELLTYPE	control_PVneg	8	18	NC
ST3GAL1	0.996	0.0246	0.301	0.155	7.28	11.2	0.00116	1.61	LV	CELLTYPE	control_PVneg	8	18	NC
TMSB4X	0.991	0.0344	0.267	0.141	7.04	10.2	0.00186	1.46	LV	CELLTYPE	control_PVneg	8	18	NC
PALLD	0.989	0.00939	1.55	0.908	9.49	14.1	0.000297	2.03	LV	CELLTYPE	control_PVneg	8	18	NC
MTCH1	0.987	0.0397	0.169	0.0904	6.68	9.8	0.00231	1.4	LV	CELLTYPE	control_PVneg	8	18	NC
GAPDH	0.985	0.03	0.303	0.21	7.32	10.6	0.00152	1.52	LV	CELLTYPE	control_PVneg	8	18	NC
ACTG1	0.984	0.0189	0.458	0.346	7.87	12	0.000786	1.72	LV	CELLTYPE	control_PVneg	8	18	NC
PALMD	0.981	0.0451	0.268	0.14	7.05	9.37	0.00284	1.35	LV	CELLTYPE	control_PVneg	8	18	NC
PDE7A	0.98	0.0188	0.486	0.259	7.89	12	0.000779	1.72	LV	CELLTYPE	control_PVneg	8	18	NC
LMO7	0.978	0.046	0.243	0.13	6.96	9.31	0.00294	1.34	LV	CELLTYPE	control_PVneg	8	18	NC
SELENOW	0.97	0.0377	0.283	0.126	7.19	9.96	0.00213	1.42	LV	CELLTYPE	control_PVneg	8	18	NC
RPLP1	0.951	0.0465	0.237	0.0971	7.04	9.27	0.00299	1.33	LV	CELLTYPE	control_PVneg	8	18	NC
HMGN3	0.939	0.0149	0.468	0.213	7.86	12.7	0.000558	1.83	LV	CELLTYPE	control_PVneg	8	18	NC
MYL9	0.939	0.0436	0.218	0.131	6.87	9.5	0.00268	1.36	LV	CELLTYPE	control_PVneg	8	18	NC
MT-CO2	0.899	0.0469	0.489	0.33	8	9.25	0.00303	1.33	LV	CELLTYPE	control_PVneg	8	18	NC
LRRFIP2	0.897	0.0152	0.525	0.307	8.04	12.7	0.000578	1.82	LV	CELLTYPE	control_PVneg	8	18	NC
NEAT1	0.896	0.0344	5.96	3.57	11.4	10.2	0.00187	1.46	LV	CELLTYPE	control_PVneg	8	18	NC
USP39	0.877	0.0407	0.381	0.279	7.53	9.7	0.00242	1.39	LV	CELLTYPE	control_PVneg	8	18	NC
FHIT	0.874	0.0407	0.606	0.292	8.14	9.69	0.00243	1.39	LV	CELLTYPE	control_PVneg	8	18	NC
SNAP23	0.874	0.0461	0.268	0.161	7.13	9.3	0.00295	1.34	LV	CELLTYPE	control_PVneg	8	18	NC
CDH13	0.872	0.0461	0.969	0.583	8.81	9.3	0.00295	1.34	LV	CELLTYPE	control_PVneg	8	18	NC
CDH2	0.867	0.0297	0.816	0.426	8.6	10.7	0.0015	1.53	LV	CELLTYPE	control_PVneg	8	18	NC
CD9	0.848	0.0416	0.994	0.903	9.02	9.62	0.00252	1.38	LV	CELLTYPE	control_PVneg	8	18	NC
ABLIM1	0.841	0.0258	1.5	0.875	9.48	11.1	0.00124	1.59	LV	CELLTYPE	control_PVneg	8	18	NC
FRY	0.83	0.0242	0.739	0.444	8.47	11.2	0.00114	1.62	LV	CELLTYPE	control_PVneg	8	18	NC
SORBS2	0.817	0.0318	3.52	2.87	10.8	10.5	0.00165	1.5	LV	CELLTYPE	control_PVneg	8	18	NC

## Sheet: control_RBM20
Gene	logFC	FDR	mean_exp_control	mean_exp_genotype	logCPM	F	PValue	FDR_plot	Region	annotation_level	comparison	Observations_genotype	Observations_reference	cell_state
NPPC	4.77	0.00111	0.0382	0	4.66	21.2	1.65e-05	2.95	LV	CELLTYPE	control_RBM20	8	18	NC
GRXCR2	4.66	0.00186	0.0799	0	4.71	19.5	3.24e-05	2.73	LV	CELLTYPE	control_RBM20	8	18	NC
UGT2B4	4.6	0.000312	0.0323	0	4.57	25.1	3.39e-06	3.51	LV	CELLTYPE	control_RBM20	8	18	NC
AC005358.1	4.38	1.05e-06	0.109	0.00153	5.5	44.8	2.43e-09	5.98	LV	CELLTYPE	control_RBM20	8	18	NC
LINC02253	4.05	0.00015	0.0472	0.00112	4.84	27.2	1.32e-06	3.82	LV	CELLTYPE	control_RBM20	8	18	NC
ADRB1	3.98	0.0018	0.0375	0	4.36	19.7	3.05e-05	2.75	LV	CELLTYPE	control_RBM20	8	18	NC
FGF12	3.79	6.67e-13	2.55	0.136	9.83	112	4.96e-17	12.2	LV	CELLTYPE	control_RBM20	8	18	NC
LINC01936	3.75	0.000902	0.0289	0.00133	4.61	21.5	1.29e-05	3.04	LV	CELLTYPE	control_RBM20	8	18	NC
LINC02248	3.71	0.000216	0.0858	0.00223	5.05	26.1	2.07e-06	3.67	LV	CELLTYPE	control_RBM20	8	18	NC
LINC01880	3.66	0.0013	0.0305	0.000411	4.62	20.4	2.03e-05	2.89	LV	CELLTYPE	control_RBM20	8	18	NC
C10orf71	3.58	0.000372	0.0462	0.000822	4.87	24.3	4.2e-06	3.43	LV	CELLTYPE	control_RBM20	8	18	NC
DNAAF3	3.51	0.00538	0.0307	0.00112	4.53	16.1	0.00013	2.27	LV	CELLTYPE	control_RBM20	8	18	NC
LINC02270	3.51	0.0182	0.0209	0	4.11	12.7	0.000643	1.74	LV	CELLTYPE	control_RBM20	8	18	NC
PACRG-AS3	3.51	0.00713	0.0227	0	4.13	15.5	0.000182	2.15	LV	CELLTYPE	control_RBM20	8	18	NC
TRDN-AS1	3.47	1.63e-10	0.907	0.0474	8.3	83.3	3.65e-14	9.79	LV	CELLTYPE	control_RBM20	8	18	NC
CNTN6	3.45	0.00215	0.0626	0.00689	5.26	18.9	3.88e-05	2.67	LV	CELLTYPE	control_RBM20	8	18	NC
RYR2	3.45	7.48e-09	9.96	0.701	11.8	64.9	5.01e-12	8.13	LV	CELLTYPE	control_RBM20	8	18	NC
AL358335.2	3.44	0.00775	0.0129	0	4.08	15.2	0.000206	2.11	LV	CELLTYPE	control_RBM20	8	18	NC
PPP1R1C	3.44	9.29e-07	0.107	0.00265	5.5	45.3	2.07e-09	6.03	LV	CELLTYPE	control_RBM20	8	18	NC
LINC02552	3.43	0.000451	0.0681	0.00447	5.5	23.6	5.46e-06	3.35	LV	CELLTYPE	control_RBM20	8	18	NC
AC110023.1	3.41	0.0102	0.0216	0	4.11	14.4	0.000298	1.99	LV	CELLTYPE	control_RBM20	8	18	NC
ASB11	3.41	0.000563	0.0731	0.000822	4.86	22.9	7.2e-06	3.25	LV	CELLTYPE	control_RBM20	8	18	NC
AC020659.1	3.37	0.00107	0.0484	0.00133	4.52	21.1	1.55e-05	2.97	LV	CELLTYPE	control_RBM20	8	18	NC
AC022034.2	3.37	1.35e-06	0.154	0.00529	5.85	43.6	3.61e-09	5.87	LV	CELLTYPE	control_RBM20	8	18	NC
GPR22	3.36	0.00608	0.0126	0	4.06	15.9	0.00015	2.22	LV	CELLTYPE	control_RBM20	8	18	NC
AC108861.1	3.32	0.00773	0.0159	0	4.06	15.2	0.000203	2.11	LV	CELLTYPE	control_RBM20	8	18	NC
NR4A3	3.31	0.0021	0.0841	0.00274	5.05	19	3.72e-05	2.68	LV	CELLTYPE	control_RBM20	8	18	NC
ABRA	3.29	0.0191	0.0566	0.00403	4.5	12.4	0.000694	1.72	LV	CELLTYPE	control_RBM20	8	18	NC
SLC4A3	3.22	3.52e-05	0.0794	0.00315	5.18	31.8	2.28e-07	4.45	LV	CELLTYPE	control_RBM20	8	18	NC
PPP1R3C	3.19	0.000351	0.209	0.00552	5.61	24.5	3.91e-06	3.46	LV	CELLTYPE	control_RBM20	8	18	NC
TRIM55	3.18	7.1e-05	0.0774	0.00356	5.14	29.6	5.31e-07	4.15	LV	CELLTYPE	control_RBM20	8	18	NC
PPARGC1B	3.17	1.19e-06	0.129	0.0105	5.77	44	3.11e-09	5.92	LV	CELLTYPE	control_RBM20	8	18	NC
MLPH	3.13	0.0111	0.0164	0	4.02	14.1	0.000339	1.95	LV	CELLTYPE	control_RBM20	8	18	NC
GRIP2	3.11	3.9e-05	0.105	0.00784	5.36	31.5	2.56e-07	4.41	LV	CELLTYPE	control_RBM20	8	18	NC
MYBPC3	3.11	1.25e-10	1.54	0.149	9.2	86	1.85e-14	9.9	LV	CELLTYPE	control_RBM20	8	18	NC
AC011369.1	3.08	1.69e-05	0.138	0.00863	5.84	34.2	9.53e-08	4.77	LV	CELLTYPE	control_RBM20	8	18	NC
CPVL	3.04	6.26e-07	0.167	0.0125	6.18	46.6	1.35e-09	6.2	LV	CELLTYPE	control_RBM20	8	18	NC
CHRM2	3.03	1.83e-07	0.381	0.0289	6.95	51.1	3.13e-10	6.74	LV	CELLTYPE	control_RBM20	8	18	NC
IDH2-DT	3.01	0.0135	0.0229	0.00112	4.3	13.5	0.000426	1.87	LV	CELLTYPE	control_RBM20	8	18	NC
MYH7B	3	3.95e-07	0.359	0.0205	6.79	48.3	7.64e-10	6.4	LV	CELLTYPE	control_RBM20	8	18	NC
AC012574.1	2.97	0.0336	0.0157	0	3.97	10.8	0.00157	1.47	LV	CELLTYPE	control_RBM20	8	18	NC
AC009065.4	2.96	0.0151	0.0133	0	3.95	13.7	0.000497	1.82	LV	CELLTYPE	control_RBM20	8	18	NC
IRX4	2.96	0.0207	0.0151	0	3.97	12.3	0.000766	1.68	LV	CELLTYPE	control_RBM20	8	18	NC
MASP1	2.96	0.00415	0.0314	0.000822	4.49	16.9	9.3e-05	2.38	LV	CELLTYPE	control_RBM20	8	18	NC
RBM20	2.96	7.48e-09	0.831	0.0682	8.18	65.1	4.82e-12	8.13	LV	CELLTYPE	control_RBM20	8	18	NC
MYOM1	2.95	5.65e-08	1.1	0.0847	8.59	56.1	6.72e-11	7.25	LV	CELLTYPE	control_RBM20	8	18	NC
GBX1	2.91	0.0212	0.0273	0	3.98	12.2	0.000795	1.67	LV	CELLTYPE	control_RBM20	8	18	NC
SLC5A1	2.9	0.00112	0.0556	0.00335	4.94	20.9	1.67e-05	2.95	LV	CELLTYPE	control_RBM20	8	18	NC
G0S2	2.89	0.00029	0.0947	0.00776	5.18	25.1	3.05e-06	3.54	LV	CELLTYPE	control_RBM20	8	18	NC
SLC6A1-AS1	2.89	0.0275	0.0159	0.000822	4.29	11.3	0.00115	1.56	LV	CELLTYPE	control_RBM20	8	18	NC
RNF207	2.88	3.59e-06	0.122	0.0101	5.69	39.9	1.28e-08	5.44	LV	CELLTYPE	control_RBM20	8	18	NC
FLNC-AS1	2.87	0.0103	0.0244	0.00413	4.66	14.2	0.000306	1.99	LV	CELLTYPE	control_RBM20	8	18	NC
AC020637.1	2.85	0.00877	0.0869	0.0117	5.28	14.7	0.000244	2.06	LV	CELLTYPE	control_RBM20	8	18	NC
AC098617.1	2.84	1.87e-05	0.128	0.00786	5.7	33.7	1.13e-07	4.73	LV	CELLTYPE	control_RBM20	8	18	NC
TENM2	2.83	2.64e-08	0.359	0.0302	7.02	59.1	2.75e-11	7.58	LV	CELLTYPE	control_RBM20	8	18	NC
MIR1-1HG	2.81	0.000447	0.0743	0.00488	5.1	23.7	5.35e-06	3.35	LV	CELLTYPE	control_RBM20	8	18	NC
PCP4	2.8	0.0269	0.0155	0	3.93	11.7	0.00112	1.57	LV	CELLTYPE	control_RBM20	8	18	NC
PPARGC1A	2.8	1.73e-05	0.174	0.0172	6.24	34.1	9.97e-08	4.76	LV	CELLTYPE	control_RBM20	8	18	NC
FHL2	2.79	3.98e-09	2.29	0.281	9.79	69.3	1.48e-12	8.4	LV	CELLTYPE	control_RBM20	8	18	NC
RPL3L	2.79	0.000179	0.13	0.0108	5.43	26.7	1.61e-06	3.75	LV	CELLTYPE	control_RBM20	8	18	NC
STUM	2.79	0.00755	0.0171	0.000822	4.32	15.2	0.000196	2.12	LV	CELLTYPE	control_RBM20	8	18	NC
SLC8A1	2.76	3.98e-09	3.09	0.362	10.2	69.8	1.29e-12	8.4	LV	CELLTYPE	control_RBM20	8	18	NC
AC018464.1	2.75	0.000274	0.142	0.0138	5.92	25.3	2.81e-06	3.56	LV	CELLTYPE	control_RBM20	8	18	NC
C5orf17	2.74	0.0261	0.0685	0.00317	4.99	11.5	0.00106	1.58	LV	CELLTYPE	control_RBM20	8	18	NC
CCDC141	2.74	2.1e-07	0.269	0.0249	6.6	50.5	3.75e-10	6.68	LV	CELLTYPE	control_RBM20	8	18	NC
ADGRL3-AS1	2.73	0.000664	0.0569	0.00643	4.99	22.4	8.85e-06	3.18	LV	CELLTYPE	control_RBM20	8	18	NC
MYOM2	2.73	1.46e-07	0.446	0.0497	7.36	52.1	2.29e-10	6.83	LV	CELLTYPE	control_RBM20	8	18	NC
DSCAS	2.72	0.0293	0.0215	0.000411	4.19	11.1	0.00128	1.53	LV	CELLTYPE	control_RBM20	8	18	NC
FSD2	2.72	8.25e-06	0.227	0.0195	6.27	36.7	3.87e-08	5.08	LV	CELLTYPE	control_RBM20	8	18	NC
FGF12-AS1	2.71	0.000458	0.0554	0.00358	5.14	23.5	5.66e-06	3.34	LV	CELLTYPE	control_RBM20	8	18	NC
LDB3	2.71	2.64e-08	1.13	0.118	8.71	59.3	2.59e-11	7.58	LV	CELLTYPE	control_RBM20	8	18	NC
KAZN	2.67	2.01e-06	0.651	0.103	8.21	42.2	5.8e-09	5.7	LV	CELLTYPE	control_RBM20	8	18	NC
LRRTM3	2.67	6.72e-08	0.503	0.0621	7.64	55.3	8.5e-11	7.17	LV	CELLTYPE	control_RBM20	8	18	NC
MLIP-AS1	2.67	4.54e-06	0.165	0.0202	6.32	38.8	1.85e-08	5.34	LV	CELLTYPE	control_RBM20	8	18	NC
GCNT2	2.66	4.45e-06	0.12	0.0123	5.84	39	1.72e-08	5.35	LV	CELLTYPE	control_RBM20	8	18	NC
MYOCD	2.66	4.15e-07	0.242	0.0294	6.54	48	8.34e-10	6.38	LV	CELLTYPE	control_RBM20	8	18	NC
ADCY5	2.65	0.000169	0.14	0.0116	5.81	26.9	1.49e-06	3.77	LV	CELLTYPE	control_RBM20	8	18	NC
MLIP	2.65	5.65e-08	1.06	0.121	8.66	56.2	6.53e-11	7.25	LV	CELLTYPE	control_RBM20	8	18	NC
TTN	2.65	2.64e-08	5.01	0.667	10.9	59.2	2.64e-11	7.58	LV	CELLTYPE	control_RBM20	8	18	NC
AC087457.1	2.64	0.00181	0.0831	0.00447	5.14	19.4	3.09e-05	2.74	LV	CELLTYPE	control_RBM20	8	18	NC
AL139393.1	2.63	0.0263	0.0252	0.00112	4.39	11.5	0.00107	1.58	LV	CELLTYPE	control_RBM20	8	18	NC
TECRL	2.63	5.88e-09	0.631	0.0776	7.81	66.7	3.06e-12	8.23	LV	CELLTYPE	control_RBM20	8	18	NC
PKP2	2.62	1.14e-07	0.381	0.0377	7.13	53.2	1.62e-10	6.94	LV	CELLTYPE	control_RBM20	8	18	NC
FAM3D-AS1	2.61	0.0365	0.0167	0.00403	4.18	10.5	0.00175	1.44	LV	CELLTYPE	control_RBM20	8	18	NC
LMO3	2.61	0.00144	0.0557	0.00975	5.36	20.1	2.33e-05	2.84	LV	CELLTYPE	control_RBM20	8	18	NC
TSPEAR	2.6	0.0283	0.0228	0.000411	4.15	11.3	0.0012	1.55	LV	CELLTYPE	control_RBM20	8	18	NC
LINC02237	2.59	0.0259	0.016	0.00403	4.16	11.5	0.00105	1.59	LV	CELLTYPE	control_RBM20	8	18	NC
VSIG4	2.59	0.0279	0.017	0.00403	4.16	11.3	0.00118	1.55	LV	CELLTYPE	control_RBM20	8	18	NC
SMYD1	2.56	2.45e-05	0.149	0.0128	5.97	32.9	1.51e-07	4.61	LV	CELLTYPE	control_RBM20	8	18	NC
ANKRD2	2.54	0.000104	0.155	0.0309	6.28	28.4	8.35e-07	3.98	LV	CELLTYPE	control_RBM20	8	18	NC
ASB10	2.54	0.0191	0.0228	0.000822	4.34	12.4	0.000691	1.72	LV	CELLTYPE	control_RBM20	8	18	NC
BTN3A2	2.54	0.0294	0.0176	0.00223	4.32	11.1	0.00129	1.53	LV	CELLTYPE	control_RBM20	8	18	NC
MTUS2	2.54	1.16e-05	0.27	0.0212	6.53	35.5	5.96e-08	4.94	LV	CELLTYPE	control_RBM20	8	18	NC
SH3RF2	2.54	0.000397	0.12	0.0102	5.61	24.1	4.6e-06	3.4	LV	CELLTYPE	control_RBM20	8	18	NC
XIRP1	2.54	0.0449	0.0615	0.00215	4.61	9.81	0.0024	1.35	LV	CELLTYPE	control_RBM20	8	18	NC
NDRG4	2.53	1.68e-05	0.11	0.0132	5.72	34.3	9.16e-08	4.77	LV	CELLTYPE	control_RBM20	8	18	NC
PERM1	2.53	0.01	0.0339	0.00264	4.53	14.3	0.000292	2	LV	CELLTYPE	control_RBM20	8	18	NC
ADPRHL1	2.52	1.81e-05	0.135	0.0132	5.94	33.9	1.06e-07	4.74	LV	CELLTYPE	control_RBM20	8	18	NC
LRRC2	2.51	1.68e-05	0.172	0.0171	6.04	34.3	9.18e-08	4.77	LV	CELLTYPE	control_RBM20	8	18	NC
AC117473.1	2.5	0.025	0.0127	0.000822	4.2	11.6	0.000998	1.6	LV	CELLTYPE	control_RBM20	8	18	NC
SLA2	2.5	0.0271	0.0206	0.000411	4.12	11.4	0.00113	1.57	LV	CELLTYPE	control_RBM20	8	18	NC
LINC02254	2.47	0.0173	0.0413	0.00153	4.53	12.7	0.000606	1.76	LV	CELLTYPE	control_RBM20	8	18	NC
AC138904.3	2.45	0.00755	0.0633	0.00417	4.85	15.2	0.000196	2.12	LV	CELLTYPE	control_RBM20	8	18	NC
TRIM54	2.43	5.74e-05	0.121	0.0144	5.83	30.3	4.01e-07	4.24	LV	CELLTYPE	control_RBM20	8	18	NC
CLCF1	2.42	0.0411	0.0326	0.00563	4.75	10.1	0.00209	1.39	LV	CELLTYPE	control_RBM20	8	18	NC
IGDCC4	2.42	0.0402	0.0167	0.00182	4.29	10.2	0.00202	1.4	LV	CELLTYPE	control_RBM20	8	18	NC
PARM1	2.42	0.00904	0.0352	0.00368	4.74	14.6	0.000256	2.04	LV	CELLTYPE	control_RBM20	8	18	NC
SLC2A4	2.42	0.00244	0.0769	0.00417	5	18.5	4.54e-05	2.61	LV	CELLTYPE	control_RBM20	8	18	NC
LINC02208	2.41	0.0135	0.0427	0.00389	4.78	13.5	0.000429	1.87	LV	CELLTYPE	control_RBM20	8	18	NC
TMEFF2	2.41	4.35e-05	0.121	0.0121	5.77	31.2	2.91e-07	4.36	LV	CELLTYPE	control_RBM20	8	18	NC
KLHL31	2.4	1.73e-05	0.153	0.0214	6.05	34.1	1e-07	4.76	LV	CELLTYPE	control_RBM20	8	18	NC
SHMT2	2.4	0.044	0.0125	0.000411	4.04	9.88	0.00232	1.36	LV	CELLTYPE	control_RBM20	8	18	NC
ZNF385B	2.4	0.0272	0.02	0.00194	4.42	11.4	0.00114	1.57	LV	CELLTYPE	control_RBM20	8	18	NC
GRPEL2	2.37	0.0326	0.0235	0.00153	4.28	10.8	0.0015	1.49	LV	CELLTYPE	control_RBM20	8	18	NC
PLCXD3	2.36	7.5e-06	0.554	0.0671	7.72	37	3.46e-08	5.13	LV	CELLTYPE	control_RBM20	8	18	NC
TNNT1	2.36	0.00531	0.114	0.0058	5.15	16.2	0.000127	2.27	LV	CELLTYPE	control_RBM20	8	18	NC
CITED4	2.35	0.0267	0.0179	0.00424	4.39	11.4	0.0011	1.57	LV	CELLTYPE	control_RBM20	8	18	NC
PPP1R42	2.34	0.00858	0.0433	0.00684	4.78	14.8	0.000237	2.07	LV	CELLTYPE	control_RBM20	8	18	NC
STK33	2.34	0.000271	0.129	0.0175	5.68	25.3	2.76e-06	3.57	LV	CELLTYPE	control_RBM20	8	18	NC
PLN	2.33	5.51e-06	0.714	0.0742	7.71	38.1	2.38e-08	5.26	LV	CELLTYPE	control_RBM20	8	18	NC
CACNA1C	2.32	1.55e-08	1.72	0.295	9.38	62	1.16e-11	7.81	LV	CELLTYPE	control_RBM20	8	18	NC
C14orf180	2.3	0.000347	0.0824	0.00898	5.39	24.5	3.85e-06	3.46	LV	CELLTYPE	control_RBM20	8	18	NC
TBX5	2.3	0.00535	0.0688	0.00652	5.18	16.1	0.000129	2.27	LV	CELLTYPE	control_RBM20	8	18	NC
TESC	2.3	0.0181	0.0266	0.00327	4.53	12.6	0.00064	1.74	LV	CELLTYPE	control_RBM20	8	18	NC
AL391121.1	2.29	0.0229	0.0254	0.0058	4.56	11.9	0.000878	1.64	LV	CELLTYPE	control_RBM20	8	18	NC
Z98949.1	2.29	0.0447	0.0172	0.00383	4.27	9.83	0.00238	1.35	LV	CELLTYPE	control_RBM20	8	18	NC
AC108058.1	2.26	0.000212	0.0999	0.0185	5.8	26.1	2.01e-06	3.67	LV	CELLTYPE	control_RBM20	8	18	NC
ASB2	2.26	0.00878	0.0743	0.0123	5.15	14.7	0.000247	2.06	LV	CELLTYPE	control_RBM20	8	18	NC
ACTN2	2.25	2.01e-06	0.708	0.103	8.11	42.2	5.84e-09	5.7	LV	CELLTYPE	control_RBM20	8	18	NC
BCL11A	2.25	0.0106	0.0465	0.00368	4.82	14.1	0.000317	1.98	LV	CELLTYPE	control_RBM20	8	18	NC
MYOM3	2.25	0.000497	0.133	0.0169	5.89	23.3	6.28e-06	3.3	LV	CELLTYPE	control_RBM20	8	18	NC
SLC38A1	2.24	0.00112	0.0838	0.0112	5.39	20.9	1.69e-05	2.95	LV	CELLTYPE	control_RBM20	8	18	NC
Z98949.3	2.24	0.0259	0.0393	0.00738	4.63	11.5	0.00105	1.59	LV	CELLTYPE	control_RBM20	8	18	NC
NRAP	2.22	0.000113	0.281	0.0416	6.56	28.1	9.21e-07	3.95	LV	CELLTYPE	control_RBM20	8	18	NC
SRL	2.22	0.000238	0.134	0.0161	5.85	25.8	2.34e-06	3.62	LV	CELLTYPE	control_RBM20	8	18	NC
NEBL	2.21	1.16e-06	0.838	0.121	8.29	44.2	2.92e-09	5.94	LV	CELLTYPE	control_RBM20	8	18	NC
SPTB	2.2	0.00878	0.0355	0.00558	4.8	14.7	0.000247	2.06	LV	CELLTYPE	control_RBM20	8	18	NC
LINC02147	2.19	6.41e-05	0.279	0.0308	6.67	29.9	4.63e-07	4.19	LV	CELLTYPE	control_RBM20	8	18	NC
SYNDIG1	2.19	0.00976	0.0584	0.00775	5.05	14.4	0.000284	2.01	LV	CELLTYPE	control_RBM20	8	18	NC
CILP	2.18	0.0491	0.0298	0.00506	4.79	9.58	0.00268	1.31	LV	CELLTYPE	control_RBM20	8	18	NC
FBXO40	2.18	0.000147	0.12	0.0111	5.7	27.3	1.27e-06	3.83	LV	CELLTYPE	control_RBM20	8	18	NC
LINC00571	2.18	0.0271	0.0192	0.00235	4.41	11.4	0.00113	1.57	LV	CELLTYPE	control_RBM20	8	18	NC
NEXN	2.18	3.91e-06	0.985	0.158	8.56	39.5	1.46e-08	5.41	LV	CELLTYPE	control_RBM20	8	18	NC
HRC	2.17	0.0458	0.0273	0.00516	4.42	9.75	0.00247	1.34	LV	CELLTYPE	control_RBM20	8	18	NC
SGCG	2.16	0.000113	0.188	0.0226	6.3	28.1	9.42e-07	3.95	LV	CELLTYPE	control_RBM20	8	18	NC
ALPK2	2.15	0.00044	0.141	0.0223	5.9	23.7	5.21e-06	3.36	LV	CELLTYPE	control_RBM20	8	18	NC
FEM1A	2.15	0.0316	0.0192	0.00245	4.35	10.9	0.00142	1.5	LV	CELLTYPE	control_RBM20	8	18	NC
SLC8A1-AS1	2.15	2.19e-06	0.465	0.0867	7.65	41.7	6.83e-09	5.66	LV	CELLTYPE	control_RBM20	8	18	NC
CTNNA3	2.14	1.39e-07	1.87	0.366	9.48	52.4	2.06e-10	6.86	LV	CELLTYPE	control_RBM20	8	18	NC
CCL2	2.12	0.00173	0.121	0.0252	5.88	19.6	2.89e-05	2.76	LV	CELLTYPE	control_RBM20	8	18	NC
MYO18B	2.12	1.69e-05	0.303	0.0444	6.98	34.2	9.53e-08	4.77	LV	CELLTYPE	control_RBM20	8	18	NC
Z99127.1	2.12	0.0418	0.0286	0.00164	4.45	10	0.00214	1.38	LV	CELLTYPE	control_RBM20	8	18	NC
AC007529.2	2.11	0.0154	0.0377	0.00429	4.8	13.1	0.00051	1.81	LV	CELLTYPE	control_RBM20	8	18	NC
CACNB2	2.11	5.5e-07	1.28	0.232	8.97	47.1	1.15e-09	6.26	LV	CELLTYPE	control_RBM20	8	18	NC
AC138305.1	2.1	0.000182	0.266	0.0312	6.54	26.6	1.65e-06	3.74	LV	CELLTYPE	control_RBM20	8	18	NC
NEK10	2.1	0.000767	0.129	0.0174	5.82	22	1.04e-05	3.12	LV	CELLTYPE	control_RBM20	8	18	NC
PLIN4	2.1	0.044	0.0275	0.00245	4.35	9.88	0.00232	1.36	LV	CELLTYPE	control_RBM20	8	18	NC
CYP2J2	2.09	0.019	0.0373	0.00558	4.9	12.5	0.00068	1.72	LV	CELLTYPE	control_RBM20	8	18	NC
DUSP27	2.08	0.00371	0.0988	0.00916	5.27	17.3	7.83e-05	2.43	LV	CELLTYPE	control_RBM20	8	18	NC
EYA1	2.07	0.00433	0.0763	0.00867	5.26	16.7	9.96e-05	2.36	LV	CELLTYPE	control_RBM20	8	18	NC
HOMER1	2.07	1.16e-05	0.193	0.03	6.3	35.5	5.93e-08	4.94	LV	CELLTYPE	control_RBM20	8	18	NC
SLC2A12	2.07	0.0354	0.0332	0.0046	4.7	10.5	0.00169	1.45	LV	CELLTYPE	control_RBM20	8	18	NC
USP2	2.07	0.0046	0.0548	0.00754	5.07	16.6	0.000107	2.34	LV	CELLTYPE	control_RBM20	8	18	NC
SLCO5A1	2.06	0.00403	0.0765	0.0125	5.2	17	8.9e-05	2.39	LV	CELLTYPE	control_RBM20	8	18	NC
AC006333.1	2.04	0.038	0.037	0.00417	4.61	10.3	0.00187	1.42	LV	CELLTYPE	control_RBM20	8	18	NC
CORIN	2.04	0.000234	0.175	0.03	6	25.8	2.26e-06	3.63	LV	CELLTYPE	control_RBM20	8	18	NC
SGCD	2.04	3.4e-06	1.45	0.273	9.11	40.1	1.19e-08	5.47	LV	CELLTYPE	control_RBM20	8	18	NC
MYOZ2	2.03	5.45e-06	0.419	0.0839	7.46	38.2	2.31e-08	5.26	LV	CELLTYPE	control_RBM20	8	18	NC
HSPB3	2.02	0.000861	0.263	0.0309	6.42	21.7	1.21e-05	3.07	LV	CELLTYPE	control_RBM20	8	18	NC
JPH2	2.02	0.00109	0.0893	0.0113	5.53	21	1.6e-05	2.96	LV	CELLTYPE	control_RBM20	8	18	NC
AC009264.1	2	0.0021	0.185	0.0279	6.17	19	3.72e-05	2.68	LV	CELLTYPE	control_RBM20	8	18	NC
HACD1	2	8.67e-05	0.208	0.0364	6.48	29	6.73e-07	4.06	LV	CELLTYPE	control_RBM20	8	18	NC
MYH6	2	0.0021	0.162	0.03	6.28	19	3.69e-05	2.68	LV	CELLTYPE	control_RBM20	8	18	NC
SYT2	2	0.0134	0.0573	0.0163	5.06	13.5	0.000422	1.87	LV	CELLTYPE	control_RBM20	8	18	NC
AC073333.1	1.99	0.0469	0.0347	0.00306	4.53	9.7	0.00254	1.33	LV	CELLTYPE	control_RBM20	8	18	NC
REEP1	1.99	0.00352	0.0632	0.0123	5.14	17.4	7.33e-05	2.45	LV	CELLTYPE	control_RBM20	8	18	NC
AC011287.1	1.97	1.16e-05	0.562	0.0968	7.75	35.6	5.84e-08	4.94	LV	CELLTYPE	control_RBM20	8	18	NC
CLGN	1.97	0.0425	0.0346	0.00458	4.65	9.99	0.00219	1.37	LV	CELLTYPE	control_RBM20	8	18	NC
RIPOR3	1.97	0.000654	0.1	0.0303	5.84	22.5	8.56e-06	3.18	LV	CELLTYPE	control_RBM20	8	18	NC
MYPN	1.95	0.00259	0.159	0.0328	6.27	18.4	4.89e-05	2.59	LV	CELLTYPE	control_RBM20	8	18	NC
PROX1	1.95	0.0487	0.0321	0.00276	4.5	9.6	0.00265	1.31	LV	CELLTYPE	control_RBM20	8	18	NC
TOGARAM2	1.95	0.0344	0.0531	0.00967	4.9	10.6	0.00162	1.46	LV	CELLTYPE	control_RBM20	8	18	NC
C3	1.94	0.00173	0.0873	0.0202	5.57	19.6	2.88e-05	2.76	LV	CELLTYPE	control_RBM20	8	18	NC
DOCK3	1.94	0.000179	0.171	0.0303	6.08	26.7	1.6e-06	3.75	LV	CELLTYPE	control_RBM20	8	18	NC
DPF3	1.94	0.000103	0.225	0.0328	6.51	28.5	8.15e-07	3.99	LV	CELLTYPE	control_RBM20	8	18	NC
ASB15	1.93	0.00407	0.103	0.0125	5.4	16.9	9.09e-05	2.39	LV	CELLTYPE	control_RBM20	8	18	NC
RIC3	1.93	0.00317	0.0721	0.0114	5.28	17.8	6.34e-05	2.5	LV	CELLTYPE	control_RBM20	8	18	NC
TRIM63	1.93	0.0103	0.0952	0.0183	5.41	14.2	0.000305	1.99	LV	CELLTYPE	control_RBM20	8	18	NC
THSD4	1.92	2.5e-06	0.556	0.104	7.76	41.2	7.99e-09	5.6	LV	CELLTYPE	control_RBM20	8	18	NC
LINC02334	1.91	0.0157	0.0631	0.0127	5.08	13	0.000528	1.81	LV	CELLTYPE	control_RBM20	8	18	NC
ADRA1A	1.89	0.00337	0.0662	0.0105	5.24	17.5	6.97e-05	2.47	LV	CELLTYPE	control_RBM20	8	18	NC
CSDC2	1.89	0.0014	0.104	0.0246	5.79	20.2	2.22e-05	2.85	LV	CELLTYPE	control_RBM20	8	18	NC
PACRG	1.89	0.000393	0.274	0.0387	6.6	24.1	4.53e-06	3.41	LV	CELLTYPE	control_RBM20	8	18	NC
AC019068.1	1.88	0.0022	0.104	0.018	5.48	18.8	4.03e-05	2.66	LV	CELLTYPE	control_RBM20	8	18	NC
ASB18	1.88	0.00817	0.101	0.0188	5.42	14.9	0.000222	2.09	LV	CELLTYPE	control_RBM20	8	18	NC
CKMT2	1.88	4.23e-06	0.435	0.109	7.53	39.2	1.61e-08	5.37	LV	CELLTYPE	control_RBM20	8	18	NC
DSP	1.88	0.00838	0.0495	0.0117	5.08	14.8	0.000231	2.08	LV	CELLTYPE	control_RBM20	8	18	NC
MYH7	1.88	1.12e-06	0.865	0.204	8.39	44.5	2.66e-09	5.95	LV	CELLTYPE	control_RBM20	8	18	NC
ANK1	1.87	0.0434	0.0472	0.00599	4.85	9.94	0.00225	1.36	LV	CELLTYPE	control_RBM20	8	18	NC
RGS6	1.86	0.000238	0.297	0.0361	6.61	25.8	2.32e-06	3.62	LV	CELLTYPE	control_RBM20	8	18	NC
AC013640.1	1.85	0.000328	0.213	0.0409	6.45	24.7	3.58e-06	3.48	LV	CELLTYPE	control_RBM20	8	18	NC
ANKRD1	1.84	0.00174	1.31	0.201	8.76	19.6	2.92e-05	2.76	LV	CELLTYPE	control_RBM20	8	18	NC
CACNA2D3	1.84	0.000201	0.134	0.0313	5.94	26.4	1.84e-06	3.7	LV	CELLTYPE	control_RBM20	8	18	NC
CYP4Z1	1.84	0.0412	0.0469	0.0128	5.27	10.1	0.0021	1.39	LV	CELLTYPE	control_RBM20	8	18	NC
LRRC39	1.84	0.00123	0.19	0.0204	6.07	20.6	1.88e-05	2.91	LV	CELLTYPE	control_RBM20	8	18	NC
TNC	1.84	0.0229	0.117	0.04	6.22	11.9	0.000881	1.64	LV	CELLTYPE	control_RBM20	8	18	NC
AC002066.1	1.83	0.0122	0.0691	0.0117	5.25	13.8	0.000375	1.91	LV	CELLTYPE	control_RBM20	8	18	NC
GRAMD1B	1.83	0.000205	0.175	0.0292	6.19	26.3	1.89e-06	3.69	LV	CELLTYPE	control_RBM20	8	18	NC
MYLK3	1.83	0.000307	0.187	0.0429	6.41	24.9	3.29e-06	3.51	LV	CELLTYPE	control_RBM20	8	18	NC
NMRK2	1.83	0.0131	0.0615	0.0098	5.15	13.6	0.000409	1.88	LV	CELLTYPE	control_RBM20	8	18	NC
CADPS	1.82	0.00953	0.172	0.0186	5.66	14.4	0.000276	2.02	LV	CELLTYPE	control_RBM20	8	18	NC
FYB2	1.82	0.0154	0.172	0.0183	5.83	13.1	0.000516	1.81	LV	CELLTYPE	control_RBM20	8	18	NC
HOOK2	1.81	1.43e-05	0.294	0.081	6.98	34.9	7.42e-08	4.85	LV	CELLTYPE	control_RBM20	8	18	NC
DYSF	1.8	0.00699	0.0749	0.0187	5.35	15.4	0.000178	2.16	LV	CELLTYPE	control_RBM20	8	18	NC
ESRRA	1.8	0.00302	0.0942	0.0186	5.42	17.9	5.9e-05	2.52	LV	CELLTYPE	control_RBM20	8	18	NC
FILIP1	1.79	4.6e-06	0.663	0.159	8.1	38.7	1.92e-08	5.34	LV	CELLTYPE	control_RBM20	8	18	NC
TNNT2	1.79	6.39e-06	1.46	0.305	9.13	37.5	2.9e-08	5.19	LV	CELLTYPE	control_RBM20	8	18	NC
VLDLR-AS1	1.79	0.00265	0.111	0.0164	5.62	18.3	5.03e-05	2.58	LV	CELLTYPE	control_RBM20	8	18	NC
B4GALNT3	1.78	0.00422	0.105	0.0177	5.64	16.8	9.53e-05	2.38	LV	CELLTYPE	control_RBM20	8	18	NC
MAST4	1.78	4.52e-06	0.611	0.151	8.01	38.9	1.78e-08	5.34	LV	CELLTYPE	control_RBM20	8	18	NC
PIP5K1B	1.78	0.00128	0.253	0.0566	6.61	20.5	2e-05	2.89	LV	CELLTYPE	control_RBM20	8	18	NC
TRDN	1.78	5.44e-05	0.61	0.141	7.95	30.5	3.72e-07	4.26	LV	CELLTYPE	control_RBM20	8	18	NC
COQ10A	1.77	0.0105	0.0538	0.00997	5.2	14.1	0.000314	1.98	LV	CELLTYPE	control_RBM20	8	18	NC
FAM189A2	1.77	0.00462	0.0795	0.02	5.38	16.5	0.000108	2.34	LV	CELLTYPE	control_RBM20	8	18	NC
ADH1B	1.76	0.00529	0.256	0.0861	7.08	16.2	0.000126	2.28	LV	CELLTYPE	control_RBM20	8	18	NC
SLC15A3	1.76	0.00547	0.0635	0.0165	5.41	16.1	0.000132	2.26	LV	CELLTYPE	control_RBM20	8	18	NC
SPP1	1.76	0.00158	0.536	0.177	7.88	19.8	2.6e-05	2.8	LV	CELLTYPE	control_RBM20	8	18	NC
TMEM38A	1.76	0.0376	0.0456	0.0257	4.97	10.4	0.00183	1.42	LV	CELLTYPE	control_RBM20	8	18	NC
AC093158.1	1.75	0.0425	0.042	0.0124	5.02	9.99	0.00219	1.37	LV	CELLTYPE	control_RBM20	8	18	NC
BZW2	1.74	6.29e-05	0.195	0.0419	6.34	30	4.49e-07	4.2	LV	CELLTYPE	control_RBM20	8	18	NC
VWC2	1.74	0.00715	0.125	0.02	5.72	15.3	0.000184	2.15	LV	CELLTYPE	control_RBM20	8	18	NC
RASGRP3	1.73	0.000577	0.127	0.025	5.77	22.9	7.42e-06	3.24	LV	CELLTYPE	control_RBM20	8	18	NC
CAMK2B	1.72	0.0435	0.0479	0.00925	4.87	9.93	0.00226	1.36	LV	CELLTYPE	control_RBM20	8	18	NC
FBN2	1.72	0.00159	0.154	0.0245	5.97	19.8	2.62e-05	2.8	LV	CELLTYPE	control_RBM20	8	18	NC
SCN5A	1.72	0.000902	0.166	0.04	6.19	21.5	1.29e-05	3.04	LV	CELLTYPE	control_RBM20	8	18	NC
TNFRSF12A	1.72	0.00334	0.1	0.0325	5.83	17.6	6.84e-05	2.48	LV	CELLTYPE	control_RBM20	8	18	NC
AC010260.1	1.71	0.00626	0.0722	0.02	5.45	15.7	0.000155	2.2	LV	CELLTYPE	control_RBM20	8	18	NC
DPY19L2	1.71	0.00123	0.539	0.103	7.53	20.6	1.88e-05	2.91	LV	CELLTYPE	control_RBM20	8	18	NC
CCBE1	1.7	0.0284	0.056	0.0134	5.07	11.2	0.00121	1.55	LV	CELLTYPE	control_RBM20	8	18	NC
CD36	1.7	8.62e-06	0.856	0.287	8.45	36.5	4.21e-08	5.06	LV	CELLTYPE	control_RBM20	8	18	NC
POLR2M	1.7	0.0482	0.0432	0.0113	4.78	9.63	0.00262	1.32	LV	CELLTYPE	control_RBM20	8	18	NC
ADAMTS8	1.69	0.00422	0.109	0.0339	5.96	16.8	9.54e-05	2.38	LV	CELLTYPE	control_RBM20	8	18	NC
FGF7	1.69	0.00787	0.117	0.0325	6.03	15	0.000211	2.1	LV	CELLTYPE	control_RBM20	8	18	NC
BCAR1	1.68	0.0308	0.0447	0.00968	4.93	11	0.00137	1.51	LV	CELLTYPE	control_RBM20	8	18	NC
PCDH7	1.68	0.000149	0.51	0.109	7.64	27.3	1.3e-06	3.83	LV	CELLTYPE	control_RBM20	8	18	NC
EYA4	1.67	0.00357	0.235	0.0456	6.57	17.4	7.48e-05	2.45	LV	CELLTYPE	control_RBM20	8	18	NC
S1PR3	1.67	0.0267	0.047	0.0166	5.11	11.4	0.00111	1.57	LV	CELLTYPE	control_RBM20	8	18	NC
FLNC	1.65	0.0372	0.0539	0.0186	5.14	10.4	0.0018	1.43	LV	CELLTYPE	control_RBM20	8	18	NC
HSPB7	1.65	0.000407	0.37	0.0728	7.06	24	4.78e-06	3.39	LV	CELLTYPE	control_RBM20	8	18	NC
IFRD2	1.65	0.0226	0.0583	0.0185	5.08	12	0.000859	1.65	LV	CELLTYPE	control_RBM20	8	18	NC
AKAP6	1.64	2.19e-06	0.706	0.208	8.19	41.7	6.74e-09	5.66	LV	CELLTYPE	control_RBM20	8	18	NC
SLC27A6	1.64	0.0279	0.0912	0.0117	5.21	11.3	0.00118	1.55	LV	CELLTYPE	control_RBM20	8	18	NC
LMOD2	1.63	0.00389	0.348	0.0504	6.63	17.1	8.46e-05	2.41	LV	CELLTYPE	control_RBM20	8	18	NC
MYL3	1.62	0.000441	0.426	0.0993	7.35	23.7	5.25e-06	3.36	LV	CELLTYPE	control_RBM20	8	18	NC
PLCL1	1.62	3.29e-05	0.624	0.167	7.95	32	2.11e-07	4.48	LV	CELLTYPE	control_RBM20	8	18	NC
MPP3	1.61	0.00189	0.193	0.0583	6.47	19.3	3.3e-05	2.72	LV	CELLTYPE	control_RBM20	8	18	NC
PDE3A	1.61	6.73e-05	1.38	0.361	9.07	29.8	4.96e-07	4.17	LV	CELLTYPE	control_RBM20	8	18	NC
TXLNB	1.6	0.00493	0.112	0.0274	5.74	16.4	0.000117	2.31	LV	CELLTYPE	control_RBM20	8	18	NC
TRAPPC3	1.59	0.0161	0.06	0.0219	5.23	12.9	0.00055	1.79	LV	CELLTYPE	control_RBM20	8	18	NC
PPP1R13B	1.58	0.000306	0.249	0.0747	6.83	24.9	3.26e-06	3.51	LV	CELLTYPE	control_RBM20	8	18	NC
FABP3	1.57	0.00258	0.23	0.0375	6.43	18.4	4.84e-05	2.59	LV	CELLTYPE	control_RBM20	8	18	NC
TTN-AS1	1.57	4.77e-05	1.11	0.368	8.9	30.9	3.23e-07	4.32	LV	CELLTYPE	control_RBM20	8	18	NC
CCSER1	1.56	0.00021	0.368	0.092	7.22	26.2	1.97e-06	3.68	LV	CELLTYPE	control_RBM20	8	18	NC
PDLIM5	1.56	8.37e-06	1.7	0.542	9.47	36.6	3.98e-08	5.08	LV	CELLTYPE	control_RBM20	8	18	NC
PHACTR1	1.56	7.1e-05	0.546	0.145	7.85	29.6	5.34e-07	4.15	LV	CELLTYPE	control_RBM20	8	18	NC
MRAS	1.55	0.0173	0.08	0.0152	5.43	12.7	0.000607	1.76	LV	CELLTYPE	control_RBM20	8	18	NC
RAMP1	1.55	0.0136	0.0731	0.0204	5.33	13.4	0.000436	1.87	LV	CELLTYPE	control_RBM20	8	18	NC
RBM24	1.55	0.00407	0.136	0.033	5.95	16.9	9.08e-05	2.39	LV	CELLTYPE	control_RBM20	8	18	NC
Z99289.1	1.55	0.0347	0.0434	0.0186	5.14	10.6	0.00164	1.46	LV	CELLTYPE	control_RBM20	8	18	NC
DMD	1.54	2.6e-06	3.37	1.16	10.5	41	8.69e-09	5.59	LV	CELLTYPE	control_RBM20	8	18	NC
PLIN5	1.54	0.0372	0.0636	0.0133	5.14	10.4	0.0018	1.43	LV	CELLTYPE	control_RBM20	8	18	NC
C15orf41	1.53	8.67e-05	0.507	0.137	7.78	28.9	6.77e-07	4.06	LV	CELLTYPE	control_RBM20	8	18	NC
PAIP2B	1.53	0.0208	0.066	0.0146	5.33	12.2	0.000769	1.68	LV	CELLTYPE	control_RBM20	8	18	NC
RCAN2	1.53	0.000256	0.388	0.101	7.36	25.5	2.59e-06	3.59	LV	CELLTYPE	control_RBM20	8	18	NC
XIRP2	1.53	0.0169	0.126	0.0242	5.79	12.8	0.000584	1.77	LV	CELLTYPE	control_RBM20	8	18	NC
LINC00881	1.52	0.0443	0.0977	0.0319	5.88	9.86	0.00234	1.35	LV	CELLTYPE	control_RBM20	8	18	NC
POPDC2	1.52	0.00325	0.14	0.0324	6.04	17.7	6.53e-05	2.49	LV	CELLTYPE	control_RBM20	8	18	NC
GAS2	1.51	0.00144	0.177	0.038	6.25	20.1	2.32e-05	2.84	LV	CELLTYPE	control_RBM20	8	18	NC
GJA1	1.51	0.05	0.0603	0.0111	4.99	9.52	0.00276	1.3	LV	CELLTYPE	control_RBM20	8	18	NC
TNIK	1.51	0.00141	0.231	0.0534	6.57	20.2	2.26e-05	2.85	LV	CELLTYPE	control_RBM20	8	18	NC
GPX3	1.5	0.0231	0.605	0.113	7.74	11.9	0.000894	1.64	LV	CELLTYPE	control_RBM20	8	18	NC
MT-ND4	1.5	0.000356	0.351	0.122	7.34	24.4	4e-06	3.45	LV	CELLTYPE	control_RBM20	8	18	NC
SLC12A7	1.5	0.038	0.0462	0.0128	5.09	10.3	0.00188	1.42	LV	CELLTYPE	control_RBM20	8	18	NC
CSRP3	1.49	0.000488	0.277	0.0957	6.94	23.4	6.11e-06	3.31	LV	CELLTYPE	control_RBM20	8	18	NC
MYH13	1.49	0.0379	0.0498	0.0201	5.25	10.3	0.00186	1.42	LV	CELLTYPE	control_RBM20	8	18	NC
RBFOX1	1.49	0.000113	0.5	0.139	7.65	28.1	9.31e-07	3.95	LV	CELLTYPE	control_RBM20	8	18	NC
KIFC3	1.48	0.000488	0.131	0.0602	6.19	23.3	6.13e-06	3.31	LV	CELLTYPE	control_RBM20	8	18	NC
SYNJ2	1.48	0.0161	0.0881	0.0191	5.52	12.9	0.00055	1.79	LV	CELLTYPE	control_RBM20	8	18	NC
CASQ2	1.46	0.0135	0.144	0.0279	5.99	13.5	0.000427	1.87	LV	CELLTYPE	control_RBM20	8	18	NC
ICA1	1.46	0.0161	0.0764	0.0213	5.31	12.9	0.000549	1.79	LV	CELLTYPE	control_RBM20	8	18	NC
LMOD3	1.46	0.0286	0.0669	0.0225	5.22	11.2	0.00123	1.54	LV	CELLTYPE	control_RBM20	8	18	NC
NPAS2	1.46	0.0024	0.174	0.0611	6.4	18.6	4.45e-05	2.62	LV	CELLTYPE	control_RBM20	8	18	NC
INPP4B	1.45	0.000306	0.339	0.0828	7.13	24.9	3.25e-06	3.51	LV	CELLTYPE	control_RBM20	8	18	NC
KCNQ1	1.45	0.000279	0.155	0.0591	6.33	25.2	2.91e-06	3.55	LV	CELLTYPE	control_RBM20	8	18	NC
MIR133A1HG	1.45	0.0379	0.163	0.0321	5.88	10.3	0.00186	1.42	LV	CELLTYPE	control_RBM20	8	18	NC
PDGFRB	1.45	0.00631	0.191	0.0775	6.76	15.7	0.000157	2.2	LV	CELLTYPE	control_RBM20	8	18	NC
FHOD3	1.43	0.000138	0.664	0.21	8.13	27.5	1.18e-06	3.86	LV	CELLTYPE	control_RBM20	8	18	NC
PLPP7	1.43	0.0165	0.0892	0.0232	5.53	12.9	0.000566	1.78	LV	CELLTYPE	control_RBM20	8	18	NC
SBSPON	1.43	0.0103	0.0874	0.0381	5.65	14.2	0.000305	1.99	LV	CELLTYPE	control_RBM20	8	18	NC
TBX20	1.43	0.000861	0.445	0.137	7.64	21.7	1.22e-05	3.07	LV	CELLTYPE	control_RBM20	8	18	NC
GOT1	1.42	0.00433	0.138	0.0412	6.19	16.7	9.91e-05	2.36	LV	CELLTYPE	control_RBM20	8	18	NC
SLC7A6	1.42	0.00126	0.213	0.0579	6.56	20.5	1.95e-05	2.9	LV	CELLTYPE	control_RBM20	8	18	NC
ACTA1	1.38	0.00887	0.849	0.293	8.48	14.7	0.00025	2.05	LV	CELLTYPE	control_RBM20	8	18	NC
BCO2	1.38	0.0119	0.196	0.0478	6.44	13.8	0.000366	1.92	LV	CELLTYPE	control_RBM20	8	18	NC
SLC7A14	1.38	0.0245	0.0664	0.0306	5.46	11.7	0.000964	1.61	LV	CELLTYPE	control_RBM20	8	18	NC
PLCL2	1.37	0.000337	0.276	0.0848	6.91	24.6	3.71e-06	3.47	LV	CELLTYPE	control_RBM20	8	18	NC
ALPK3	1.36	0.0191	0.0903	0.0243	5.59	12.4	0.000695	1.72	LV	CELLTYPE	control_RBM20	8	18	NC
CDC42EP3	1.36	0.00773	0.11	0.046	5.92	15.1	0.000205	2.11	LV	CELLTYPE	control_RBM20	8	18	NC
FADS2	1.35	0.00309	0.134	0.0556	6.28	17.8	6.13e-05	2.51	LV	CELLTYPE	control_RBM20	8	18	NC
GPI	1.35	0.00445	0.169	0.0483	6.14	16.7	0.000103	2.35	LV	CELLTYPE	control_RBM20	8	18	NC
MITF	1.34	0.00287	0.388	0.109	7.21	18.1	5.49e-05	2.54	LV	CELLTYPE	control_RBM20	8	18	NC
PPP1R14C	1.34	0.0443	0.09	0.0275	5.43	9.86	0.00235	1.35	LV	CELLTYPE	control_RBM20	8	18	NC
AC124947.1	1.33	0.0378	0.068	0.0245	5.49	10.4	0.00185	1.42	LV	CELLTYPE	control_RBM20	8	18	NC
GATA4	1.32	0.00336	0.207	0.072	6.56	17.6	6.9e-05	2.47	LV	CELLTYPE	control_RBM20	8	18	NC
AC139720.1	1.31	0.0267	0.134	0.0354	5.91	11.4	0.0011	1.57	LV	CELLTYPE	control_RBM20	8	18	NC
ARHGAP23	1.31	0.0228	0.0806	0.0291	5.73	11.9	0.00087	1.64	LV	CELLTYPE	control_RBM20	8	18	NC
PPP1R13L	1.31	0.0154	0.118	0.0262	5.75	13.1	0.000517	1.81	LV	CELLTYPE	control_RBM20	8	18	NC
ITGA7	1.29	0.0225	0.0823	0.0314	5.58	12	0.000853	1.65	LV	CELLTYPE	control_RBM20	8	18	NC
CKM	1.28	0.00296	0.358	0.105	7.2	18	5.72e-05	2.53	LV	CELLTYPE	control_RBM20	8	18	NC
NCEH1	1.28	0.0288	0.129	0.0458	5.84	11.2	0.00125	1.54	LV	CELLTYPE	control_RBM20	8	18	NC
TACC2	1.28	0.000806	0.453	0.167	7.58	21.9	1.1e-05	3.09	LV	CELLTYPE	control_RBM20	8	18	NC
EXOG	1.27	0.00382	0.171	0.0672	6.54	17.2	8.23e-05	2.42	LV	CELLTYPE	control_RBM20	8	18	NC
GPD1L	1.27	0.0422	0.0703	0.0327	5.35	10	0.00217	1.37	LV	CELLTYPE	control_RBM20	8	18	NC
PLAG1	1.27	0.0308	0.0777	0.0253	5.32	11	0.00137	1.51	LV	CELLTYPE	control_RBM20	8	18	NC
CLIC5	1.26	0.0142	0.149	0.0639	6.2	13.3	0.00046	1.85	LV	CELLTYPE	control_RBM20	8	18	NC
OAF	1.26	0.00878	0.143	0.0584	6.31	14.7	0.000246	2.06	LV	CELLTYPE	control_RBM20	8	18	NC
RPLP0	1.26	0.00382	0.168	0.0732	6.35	17.2	8.23e-05	2.42	LV	CELLTYPE	control_RBM20	8	18	NC
TMEM38B	1.26	0.0397	0.0972	0.0207	5.46	10.2	0.00198	1.4	LV	CELLTYPE	control_RBM20	8	18	NC
HECW2	1.25	0.00564	0.164	0.0733	6.28	16	0.000137	2.25	LV	CELLTYPE	control_RBM20	8	18	NC
PXDNL	1.25	0.0078	0.606	0.219	7.96	15.1	0.000208	2.11	LV	CELLTYPE	control_RBM20	8	18	NC
ERBB4	1.24	0.024	0.433	0.0984	7.32	11.8	0.000936	1.62	LV	CELLTYPE	control_RBM20	8	18	NC
RCSD1	1.24	0.019	0.125	0.0405	6	12.5	0.000684	1.72	LV	CELLTYPE	control_RBM20	8	18	NC
SLC25A4	1.24	0.000861	0.457	0.177	7.69	21.7	1.2e-05	3.07	LV	CELLTYPE	control_RBM20	8	18	NC
HEYL	1.23	0.0187	0.125	0.0478	6.23	12.5	0.00067	1.73	LV	CELLTYPE	control_RBM20	8	18	NC
TNNI3	1.23	0.00863	1	0.297	8.59	14.8	0.000239	2.06	LV	CELLTYPE	control_RBM20	8	18	NC
UQCRB	1.23	0.0259	0.182	0.0404	6.2	11.5	0.00105	1.59	LV	CELLTYPE	control_RBM20	8	18	NC
ATP2A2	1.21	0.000307	0.543	0.201	7.89	24.9	3.31e-06	3.51	LV	CELLTYPE	control_RBM20	8	18	NC
MDH1	1.21	0.0022	0.225	0.0866	6.8	18.8	4.03e-05	2.66	LV	CELLTYPE	control_RBM20	8	18	NC
MT-ATP6	1.21	0.00829	0.348	0.18	7.6	14.9	0.000227	2.08	LV	CELLTYPE	control_RBM20	8	18	NC
OBSCN	1.2	0.00313	0.268	0.108	6.9	17.8	6.25e-05	2.5	LV	CELLTYPE	control_RBM20	8	18	NC
SLC1A3	1.2	0.0121	0.237	0.0634	6.63	13.8	0.000372	1.92	LV	CELLTYPE	control_RBM20	8	18	NC
ZBTB43	1.2	0.0105	0.167	0.0548	6.19	14.1	0.000314	1.98	LV	CELLTYPE	control_RBM20	8	18	NC
PALLD	1.19	0.000729	1.55	0.645	9.4	22.2	9.82e-06	3.14	LV	CELLTYPE	control_RBM20	8	18	NC
PPM1L	1.19	0.00487	0.163	0.0587	6.34	16.4	0.000115	2.31	LV	CELLTYPE	control_RBM20	8	18	NC
RPLP2	1.19	0.0311	0.12	0.0444	5.97	10.9	0.00139	1.51	LV	CELLTYPE	control_RBM20	8	18	NC
HMOX2	1.17	0.0331	0.115	0.0307	5.82	10.7	0.00154	1.48	LV	CELLTYPE	control_RBM20	8	18	NC
CAV2	1.16	0.0379	0.127	0.062	5.97	10.3	0.00186	1.42	LV	CELLTYPE	control_RBM20	8	18	NC
GALNT17	1.16	0.0267	0.314	0.126	7.23	11.4	0.0011	1.57	LV	CELLTYPE	control_RBM20	8	18	NC
BSG	1.15	0.0144	0.185	0.0789	6.45	13.3	0.000467	1.84	LV	CELLTYPE	control_RBM20	8	18	NC
ESRRG	1.15	0.00804	0.613	0.186	7.88	15	0.000218	2.09	LV	CELLTYPE	control_RBM20	8	18	NC
DES	1.14	0.00425	0.589	0.214	7.97	16.8	9.63e-05	2.37	LV	CELLTYPE	control_RBM20	8	18	NC
ACTC1	1.13	0.00184	0.988	0.418	8.74	19.4	3.17e-05	2.73	LV	CELLTYPE	control_RBM20	8	18	NC
GXYLT2	1.13	0.0153	0.191	0.0748	6.62	13.1	0.000506	1.82	LV	CELLTYPE	control_RBM20	8	18	NC
MT-ND2	1.13	0.0242	0.217	0.0701	6.47	11.7	0.000951	1.62	LV	CELLTYPE	control_RBM20	8	18	NC
PPP1R12B	1.13	0.00115	1.13	0.422	8.84	20.8	1.73e-05	2.94	LV	CELLTYPE	control_RBM20	8	18	NC
ATP1B3	1.12	0.0161	0.144	0.0672	6.43	12.9	0.000552	1.79	LV	CELLTYPE	control_RBM20	8	18	NC
GREB1L	1.12	0.0294	0.128	0.0624	6.1	11.1	0.00129	1.53	LV	CELLTYPE	control_RBM20	8	18	NC
KCNQ1OT1	1.12	0.00333	0.185	0.0962	6.63	17.6	6.79e-05	2.48	LV	CELLTYPE	control_RBM20	8	18	NC
MGST1	1.12	0.0338	0.244	0.114	7.08	10.7	0.00158	1.47	LV	CELLTYPE	control_RBM20	8	18	NC
LMO7	1.11	0.0127	0.243	0.1	6.84	13.6	0.000398	1.9	LV	CELLTYPE	control_RBM20	8	18	NC
THRB	1.11	0.017	0.245	0.0781	6.78	12.8	0.000589	1.77	LV	CELLTYPE	control_RBM20	8	18	NC
VWA1	1.11	0.0324	0.165	0.0815	6.44	10.8	0.00148	1.49	LV	CELLTYPE	control_RBM20	8	18	NC
DAPK3	1.1	0.00935	0.132	0.0638	6.09	14.5	0.000267	2.03	LV	CELLTYPE	control_RBM20	8	18	NC
FAM110B	1.1	0.011	0.201	0.0878	6.75	14	0.000333	1.96	LV	CELLTYPE	control_RBM20	8	18	NC
NHSL1	1.1	0.00769	0.205	0.0843	6.63	15.1	0.000201	2.11	LV	CELLTYPE	control_RBM20	8	18	NC
PRICKLE1	1.1	0.0219	0.208	0.102	6.83	12	0.000827	1.66	LV	CELLTYPE	control_RBM20	8	18	NC
ATP5MPL	1.08	0.0135	0.129	0.0648	6.18	13.5	0.000431	1.87	LV	CELLTYPE	control_RBM20	8	18	NC
CDH13	1.07	0.00485	0.969	0.441	8.72	16.4	0.000114	2.31	LV	CELLTYPE	control_RBM20	8	18	NC
DGLUCY	1.07	0.02	0.24	0.0983	6.67	12.3	0.000737	1.7	LV	CELLTYPE	control_RBM20	8	18	NC
PDE7A	1.07	0.00255	0.486	0.22	7.81	18.4	4.77e-05	2.59	LV	CELLTYPE	control_RBM20	8	18	NC
PLEKHA6	1.07	0.0469	0.0856	0.0376	5.79	9.69	0.00254	1.33	LV	CELLTYPE	control_RBM20	8	18	NC
CMYA5	1.06	0.0136	0.684	0.284	8.28	13.4	0.000436	1.87	LV	CELLTYPE	control_RBM20	8	18	NC
COX5A	1.06	0.0324	0.103	0.0518	5.98	10.8	0.00148	1.49	LV	CELLTYPE	control_RBM20	8	18	NC
HDAC9	1.06	0.04	0.242	0.0671	6.6	10.2	0.002	1.4	LV	CELLTYPE	control_RBM20	8	18	NC
LRRC49	1.06	0.0496	0.112	0.0513	5.97	9.55	0.00273	1.3	LV	CELLTYPE	control_RBM20	8	18	NC
TPM2	1.06	0.0214	0.255	0.0924	6.76	12.1	0.000802	1.67	LV	CELLTYPE	control_RBM20	8	18	NC
ASAH1	1.05	0.025	0.274	0.0831	6.73	11.6	0.000997	1.6	LV	CELLTYPE	control_RBM20	8	18	NC
ACOT11	1.04	0.0258	0.16	0.0657	6.26	11.6	0.00104	1.59	LV	CELLTYPE	control_RBM20	8	18	NC
MAGI1	1.04	0.00396	0.809	0.342	8.46	17	8.7e-05	2.4	LV	CELLTYPE	control_RBM20	8	18	NC
UQCRC1	1.04	0.0495	0.0771	0.0441	5.65	9.56	0.00271	1.31	LV	CELLTYPE	control_RBM20	8	18	NC
PLP1	1.03	0.0171	0.284	0.129	7	12.8	0.000595	1.77	LV	CELLTYPE	control_RBM20	8	18	NC
USP28	1.03	0.0237	0.135	0.0698	6.26	11.8	0.000925	1.62	LV	CELLTYPE	control_RBM20	8	18	NC
ACTB	1.02	0.02	0.814	0.316	8.35	12.3	0.000734	1.7	LV	CELLTYPE	control_RBM20	8	18	NC
MPC1	1.02	0.0372	0.212	0.0726	6.56	10.4	0.00179	1.43	LV	CELLTYPE	control_RBM20	8	18	NC
AGBL5	1.01	0.0215	0.144	0.0835	6.33	12.1	0.000808	1.67	LV	CELLTYPE	control_RBM20	8	18	NC
AL450384.2	1.01	0.0434	0.199	0.0603	6.35	9.94	0.00225	1.36	LV	CELLTYPE	control_RBM20	8	18	NC
STXBP6	1.01	0.0228	0.191	0.08	6.58	11.9	0.00087	1.64	LV	CELLTYPE	control_RBM20	8	18	NC
IPO9-AS1	0.993	0.00235	0.407	0.192	7.63	18.7	4.31e-05	2.63	LV	CELLTYPE	control_RBM20	8	18	NC
ENO1	0.975	0.032	0.134	0.0622	6.16	10.9	0.00145	1.5	LV	CELLTYPE	control_RBM20	8	18	NC
POLR2F	0.97	0.00382	0.561	0.319	8.11	17.2	8.18e-05	2.42	LV	CELLTYPE	control_RBM20	8	18	NC
ACO2	0.961	0.0182	0.209	0.0994	6.64	12.6	0.000645	1.74	LV	CELLTYPE	control_RBM20	8	18	NC
COX7C	0.954	0.0447	0.185	0.0731	6.45	9.82	0.00238	1.35	LV	CELLTYPE	control_RBM20	8	18	NC
MT-CO1	0.953	0.0164	0.822	0.501	8.81	12.9	0.000562	1.79	LV	CELLTYPE	control_RBM20	8	18	NC
COL5A3	0.951	0.0292	0.368	0.193	7.66	11.1	0.00127	1.54	LV	CELLTYPE	control_RBM20	8	18	NC
LRP4	0.945	0.0326	0.602	0.302	8.25	10.8	0.0015	1.49	LV	CELLTYPE	control_RBM20	8	18	NC
PRKAA2	0.94	0.0443	0.213	0.0785	6.58	9.86	0.00234	1.35	LV	CELLTYPE	control_RBM20	8	18	NC
COX5B	0.92	0.0418	0.165	0.0684	6.42	10	0.00214	1.38	LV	CELLTYPE	control_RBM20	8	18	NC
ST3GAL1	0.9	0.0115	0.301	0.162	7.23	13.9	0.000351	1.94	LV	CELLTYPE	control_RBM20	8	18	NC
SELENOW	0.896	0.0234	0.283	0.15	7.14	11.8	0.000911	1.63	LV	CELLTYPE	control_RBM20	8	18	NC
DANT2	0.894	0.0271	0.319	0.15	7.27	11.4	0.00113	1.57	LV	CELLTYPE	control_RBM20	8	18	NC
TMEM178B	0.893	0.0397	0.356	0.153	7.36	10.2	0.00198	1.4	LV	CELLTYPE	control_RBM20	8	18	NC
TPM1	0.89	0.0234	1.19	0.596	9.05	11.8	0.00091	1.63	LV	CELLTYPE	control_RBM20	8	18	NC
TNNC1	0.884	0.0446	0.412	0.187	7.47	9.84	0.00237	1.35	LV	CELLTYPE	control_RBM20	8	18	NC
SMIM4	0.882	0.0461	0.123	0.0702	6.21	9.74	0.00249	1.34	LV	CELLTYPE	control_RBM20	8	18	NC
SVIL	0.881	0.0168	0.769	0.375	8.46	12.8	0.000579	1.78	LV	CELLTYPE	control_RBM20	8	18	NC
MYL6	0.878	0.0192	0.323	0.141	7.21	12.4	0.000698	1.72	LV	CELLTYPE	control_RBM20	8	18	NC
PLPP3	0.863	0.0382	0.2	0.116	6.8	10.3	0.00189	1.42	LV	CELLTYPE	control_RBM20	8	18	NC
MSRB3	0.828	0.0397	0.38	0.177	7.5	10.2	0.00199	1.4	LV	CELLTYPE	control_RBM20	8	18	NC
FHIT	0.825	0.0305	0.606	0.297	8.08	11	0.00135	1.52	LV	CELLTYPE	control_RBM20	8	18	NC
ZFPM2	0.807	0.0183	0.763	0.415	8.53	12.6	0.000653	1.74	LV	CELLTYPE	control_RBM20	8	18	NC
VCP	0.797	0.032	0.191	0.107	6.75	10.9	0.00145	1.5	LV	CELLTYPE	control_RBM20	8	18	NC
ACTG1	0.792	0.0361	0.458	0.26	7.81	10.5	0.00172	1.44	LV	CELLTYPE	control_RBM20	8	18	NC
LRRFIP2	0.762	0.0222	0.525	0.3	8.01	12	0.00084	1.65	LV	CELLTYPE	control_RBM20	8	18	NC
ABLIM1	0.741	0.031	1.5	0.904	9.46	10.9	0.00139	1.51	LV	CELLTYPE	control_RBM20	8	18	NC
NAV1	0.73	0.0449	0.475	0.27	7.86	9.8	0.00241	1.35	LV	CELLTYPE	control_RBM20	8	18	NC

## Sheet: control_TTN
Gene	logFC	FDR	mean_exp_control	mean_exp_genotype	logCPM	F	PValue	FDR_plot	Region	annotation_level	comparison	Observations_genotype	Observations_reference	cell_state
PLA2G2A	4.51	9.93e-07	0.0935	0.00285	5.44	46.7	8.83e-10	6	LV	CELLTYPE	control_TTN	12	18	NC
CCL2	4.13	4.64e-07	0.121	0.00617	5.8	50.6	2.4e-10	6.33	LV	CELLTYPE	control_TTN	12	18	NC
ABRA	3.84	0.00144	0.0566	0.00362	4.61	20.5	1.76e-05	2.84	LV	CELLTYPE	control_TTN	12	18	NC
NPPC	3.74	0.00144	0.0382	0.000471	4.76	20.6	1.72e-05	2.84	LV	CELLTYPE	control_TTN	12	18	NC
SLC1A2	3.68	0.000604	0.0387	0.000471	4.7	23.6	4.79e-06	3.22	LV	CELLTYPE	control_TTN	12	18	NC
NR4A3	3.61	0.000277	0.0841	0.00398	5.1	26.2	1.7e-06	3.56	LV	CELLTYPE	control_TTN	12	18	NC
LINC02270	3.43	0.00898	0.0209	0	4.26	14.8	0.000237	2.05	LV	CELLTYPE	control_TTN	12	18	NC
RD3L	3.42	0.00221	0.0192	0	4.21	19.3	3.3e-05	2.65	LV	CELLTYPE	control_TTN	12	18	NC
RHOD	3.25	0.0042	0.0148	0	4.18	17.2	8.1e-05	2.38	LV	CELLTYPE	control_TTN	12	18	NC
AL442647.1	3.17	0.00529	0.0159	0	4.13	16.5	0.00011	2.28	LV	CELLTYPE	control_TTN	12	18	NC
HMGA1	3.1	0.0166	0.014	0	4.19	12.8	0.000597	1.78	LV	CELLTYPE	control_TTN	12	18	NC
PPP1R3C	3.07	6.26e-05	0.209	0.0165	5.67	32.5	1.45e-07	4.2	LV	CELLTYPE	control_TTN	12	18	NC
IRX4	3.06	0.00644	0.0151	0	4.14	15.9	0.000145	2.19	LV	CELLTYPE	control_TTN	12	18	NC
TNFRSF11B	3.01	0.012	0.0128	0	4.15	13.9	0.000348	1.92	LV	CELLTYPE	control_TTN	12	18	NC
AC008474.1	3	0.0087	0.0133	0	4.12	15.3	0.000226	2.06	LV	CELLTYPE	control_TTN	12	18	NC
BEST3	2.98	0.01	0.0172	0	4.09	14.8	0.000272	2	LV	CELLTYPE	control_TTN	12	18	NC
LINC00881	2.95	7.64e-05	0.0977	0.0146	5.78	31.6	2.04e-07	4.12	LV	CELLTYPE	control_TTN	12	18	NC
ELANE	2.92	0.00676	0.0167	0.00049	4.48	15.5	0.000157	2.17	LV	CELLTYPE	control_TTN	12	18	NC
FAM83A	2.92	0.0124	0.0126	0	4.04	17	0.000373	1.91	LV	CELLTYPE	control_TTN	12	18	NC
TSPEAR	2.84	0.00626	0.0228	0.00137	4.31	15.8	0.000139	2.2	LV	CELLTYPE	control_TTN	12	18	NC
PTX3	2.8	0.00789	0.0652	0.00735	5.22	15.1	0.000195	2.1	LV	CELLTYPE	control_TTN	12	18	NC
CLCF1	2.77	0.0168	0.0326	0.00651	4.82	12.6	0.000608	1.77	LV	CELLTYPE	control_TTN	12	18	NC
LINC02552	2.76	0.00144	0.0681	0.0111	5.54	20.6	1.72e-05	2.84	LV	CELLTYPE	control_TTN	12	18	NC
ADAMTS4	2.73	0.0122	0.0293	0.00487	4.91	13.7	0.000364	1.91	LV	CELLTYPE	control_TTN	12	18	NC
DDX4	2.72	0.0141	0.0161	0.00111	4.3	13.2	0.000461	1.85	LV	CELLTYPE	control_TTN	12	18	NC
C5orf17	2.71	0.017	0.0685	0.0057	5.06	12.6	0.000623	1.77	LV	CELLTYPE	control_TTN	12	18	NC
G0S2	2.66	0.000369	0.0947	0.00567	5.25	25.2	2.55e-06	3.43	LV	CELLTYPE	control_TTN	12	18	NC
LINC02237	2.64	0.0102	0.016	0.0016	4.31	14.3	0.000278	1.99	LV	CELLTYPE	control_TTN	12	18	NC
POLR2I	2.64	0.0166	0.0193	0.00124	4.23	12.6	0.000599	1.78	LV	CELLTYPE	control_TTN	12	18	NC
GRXCR2	2.63	0.00941	0.0799	0.00557	4.85	14.5	0.000249	2.03	LV	CELLTYPE	control_TTN	12	18	NC
AC113133.1	2.56	0.0393	0.0128	0	4.02	12.3	0.00204	1.41	LV	CELLTYPE	control_TTN	12	18	NC
AC097515.1	2.51	0.0186	0.0131	0.00137	4.28	12.3	0.000704	1.73	LV	CELLTYPE	control_TTN	12	18	NC
PWRN1	2.51	0.044	0.0131	0	4	11.9	0.00241	1.36	LV	CELLTYPE	control_TTN	12	18	NC
FAIM2	2.47	0.0211	0.0145	0.00124	4.24	11.9	0.000845	1.68	LV	CELLTYPE	control_TTN	12	18	NC
LINC02232	2.41	0.0455	0.0308	0.00141	4.52	9.64	0.00253	1.34	LV	CELLTYPE	control_TTN	12	18	NC
CCBE1	2.37	0.002	0.056	0.00636	5.09	19.4	2.81e-05	2.7	LV	CELLTYPE	control_TTN	12	18	NC
FRRS1	2.36	0.0248	0.0167	0.00273	4.44	11.4	0.00109	1.6	LV	CELLTYPE	control_TTN	12	18	NC
AC067956.1	2.35	0.0353	0.0186	0.00049	4.17	11.1	0.00176	1.45	LV	CELLTYPE	control_TTN	12	18	NC
AC016650.1	2.32	0.0218	0.0245	0.00231	4.54	11.8	0.000888	1.66	LV	CELLTYPE	control_TTN	12	18	NC
PIM1	2.29	0.024	0.0268	0.00523	4.51	11.5	0.00102	1.62	LV	CELLTYPE	control_TTN	12	18	NC
C4orf19	2.27	0.000286	0.0664	0.02	5.26	26	1.8e-06	3.54	LV	CELLTYPE	control_TTN	12	18	NC
SCN1A	2.27	0.0384	0.0132	0.00149	4.2	10.2	0.00197	1.42	LV	CELLTYPE	control_TTN	12	18	NC
CD14	2.24	0.00299	0.0662	0.0126	5.09	18.1	5.02e-05	2.52	LV	CELLTYPE	control_TTN	12	18	NC
TRIB1	2.2	0.033	0.0228	0.00171	4.27	10.6	0.00159	1.48	LV	CELLTYPE	control_TTN	12	18	NC
FGF12	2.18	3.2e-07	2.55	0.56	9.82	53.5	9.49e-11	6.49	LV	CELLTYPE	control_TTN	12	18	NC
AC092957.1	2.17	0.0264	0.0204	0.00302	4.28	11.2	0.00119	1.58	LV	CELLTYPE	control_TTN	12	18	NC
APOD	2.17	2.15e-05	0.573	0.102	7.65	36.1	3.66e-08	4.67	LV	CELLTYPE	control_TTN	12	18	NC
OTX2-AS1	2.16	0.0321	0.0169	0.00414	4.31	10.7	0.00153	1.49	LV	CELLTYPE	control_TTN	12	18	NC
UGT2B4	2.16	0.0204	0.0323	0.00239	4.72	12	0.000806	1.69	LV	CELLTYPE	control_TTN	12	18	NC
AC013640.1	2.15	1.99e-05	0.213	0.0409	6.43	36.5	3.25e-08	4.7	LV	CELLTYPE	control_TTN	12	18	NC
UQCC3	2.15	0.0126	0.0316	0.00346	4.54	13.6	0.000388	1.9	LV	CELLTYPE	control_TTN	12	18	NC
AC022034.2	2.14	9.26e-05	0.154	0.0293	5.95	30.3	3.32e-07	4.03	LV	CELLTYPE	control_TTN	12	18	NC
AC111194.2	2.14	0.0457	0.0199	0.00302	4.27	9.62	0.00256	1.34	LV	CELLTYPE	control_TTN	12	18	NC
AL451069.1	2.14	0.0421	0.0244	0.0064	4.25	9.9	0.00223	1.38	LV	CELLTYPE	control_TTN	12	18	NC
TESC	2.14	0.0222	0.0266	0.00379	4.65	11.7	0.000917	1.65	LV	CELLTYPE	control_TTN	12	18	NC
ARF5	2.13	0.017	0.0302	0.00846	4.71	12.6	0.000624	1.77	LV	CELLTYPE	control_TTN	12	18	NC
IDH2-DT	2.13	0.0431	0.0229	0.00385	4.45	9.81	0.00233	1.37	LV	CELLTYPE	control_TTN	12	18	NC
SOCS3	2.13	0.0144	0.0425	0.0112	4.99	13.1	0.000473	1.84	LV	CELLTYPE	control_TTN	12	18	NC
AC007529.2	2.12	0.0115	0.0377	0.00542	4.87	13.9	0.000327	1.94	LV	CELLTYPE	control_TTN	12	18	NC
C3orf67	2.11	0.0246	0.0229	0.00233	4.45	11.4	0.00107	1.61	LV	CELLTYPE	control_TTN	12	18	NC
MIR133A1HG	2.1	0.000198	0.163	0.0226	5.85	27.4	1.06e-06	3.7	LV	CELLTYPE	control_TTN	12	18	NC
AL353653.1	2.09	0.0495	0.0144	0.00098	4.32	9.4	0.00285	1.31	LV	CELLTYPE	control_TTN	12	18	NC
KAZN	2.09	2.8e-05	0.651	0.162	8.16	35	5.6e-08	4.55	LV	CELLTYPE	control_TTN	12	18	NC
MYH7B	2.08	1.06e-05	0.359	0.0685	6.84	38.5	1.57e-08	4.98	LV	CELLTYPE	control_TTN	12	18	NC
LINC01170	2.07	0.0401	0.0252	0.00469	4.55	10	0.00208	1.4	LV	CELLTYPE	control_TTN	12	18	NC
HRC	2.05	0.0353	0.0273	0.00727	4.55	10.4	0.00175	1.45	LV	CELLTYPE	control_TTN	12	18	NC
CACNB2	2.04	1.03e-07	1.28	0.322	8.91	57.9	2.3e-11	6.99	LV	CELLTYPE	control_TTN	12	18	NC
AC003991.1	2.03	0.0175	0.0487	0.0133	5.2	12.5	0.000648	1.76	LV	CELLTYPE	control_TTN	12	18	NC
FSD2	2.03	0.000106	0.227	0.0377	6.31	29.9	3.94e-07	3.97	LV	CELLTYPE	control_TTN	12	18	NC
C3	2	0.00144	0.0873	0.0153	5.58	20.6	1.74e-05	2.84	LV	CELLTYPE	control_TTN	12	18	NC
GRIP2	2	0.00173	0.105	0.03	5.49	19.9	2.31e-05	2.76	LV	CELLTYPE	control_TTN	12	18	NC
LINC00639	2	0.0498	0.0236	0.0033	4.54	9.36	0.00291	1.3	LV	CELLTYPE	control_TTN	12	18	NC
TM4SF1	2	0.012	0.0422	0.00891	5.04	13.8	0.000349	1.92	LV	CELLTYPE	control_TTN	12	18	NC
CLGN	1.98	0.0241	0.0346	0.0104	4.76	11.5	0.00103	1.62	LV	CELLTYPE	control_TTN	12	18	NC
NKX2-5	1.98	0.0181	0.0547	0.00475	4.77	12.4	0.000674	1.74	LV	CELLTYPE	control_TTN	12	18	NC
FSHR	1.97	0.0218	0.0394	0.00468	4.91	11.8	0.000888	1.66	LV	CELLTYPE	control_TTN	12	18	NC
MFSD3	1.97	0.0431	0.0175	0.00233	4.38	9.81	0.00233	1.37	LV	CELLTYPE	control_TTN	12	18	NC
ALG3	1.96	0.0223	0.0355	0.0081	4.75	11.7	0.000921	1.65	LV	CELLTYPE	control_TTN	12	18	NC
SPP1	1.96	7.68e-05	0.536	0.151	7.81	31.2	2.33e-07	4.11	LV	CELLTYPE	control_TTN	12	18	NC
ADCY5	1.95	0.00212	0.14	0.0406	5.91	19.3	3.01e-05	2.67	LV	CELLTYPE	control_TTN	12	18	NC
FBLIM1	1.95	0.0125	0.0388	0.00666	4.84	13.6	0.000378	1.9	LV	CELLTYPE	control_TTN	12	18	NC
MID1IP1	1.95	0.0122	0.0483	0.00676	4.91	13.7	0.000366	1.91	LV	CELLTYPE	control_TTN	12	18	NC
SELENOK	1.95	0.0087	0.0532	0.0144	5.07	14.7	0.000228	2.06	LV	CELLTYPE	control_TTN	12	18	NC
AC019068.1	1.92	0.00056	0.104	0.0198	5.53	23.8	4.4e-06	3.25	LV	CELLTYPE	control_TTN	12	18	NC
C11orf96	1.92	0.0144	0.0812	0.0176	5.77	13.1	0.000475	1.84	LV	CELLTYPE	control_TTN	12	18	NC
TOGARAM2	1.92	0.0193	0.0531	0.0121	4.99	12.2	0.000742	1.72	LV	CELLTYPE	control_TTN	12	18	NC
GPX3	1.91	0.000621	0.605	0.124	7.68	23.5	5.02e-06	3.21	LV	CELLTYPE	control_TTN	12	18	NC
CHRM2	1.9	9.17e-05	0.381	0.069	7	30.4	3.19e-07	4.04	LV	CELLTYPE	control_TTN	12	18	NC
CYGB	1.9	0.0387	0.0318	0.00798	4.72	10.1	0.002	1.41	LV	CELLTYPE	control_TTN	12	18	NC
FHL2	1.9	7.86e-07	2.29	0.665	9.78	47.6	6.4e-10	6.1	LV	CELLTYPE	control_TTN	12	18	NC
SLC12A7	1.89	0.00472	0.0462	0.0107	5.11	16.7	9.37e-05	2.33	LV	CELLTYPE	control_TTN	12	18	NC
PPARGC1B	1.87	0.000369	0.129	0.0234	5.86	25.1	2.6e-06	3.43	LV	CELLTYPE	control_TTN	12	18	NC
CCDC141	1.86	7.64e-05	0.269	0.0528	6.66	31.3	2.22e-07	4.12	LV	CELLTYPE	control_TTN	12	18	NC
CPNE5	1.86	0.00212	0.09	0.0243	5.5	19.3	3e-05	2.67	LV	CELLTYPE	control_TTN	12	18	NC
SLC8A1	1.86	2.47e-06	3.09	0.85	10.2	43.6	2.56e-09	5.61	LV	CELLTYPE	control_TTN	12	18	NC
ASB2	1.85	0.0132	0.0743	0.0235	5.27	13.4	0.000416	1.88	LV	CELLTYPE	control_TTN	12	18	NC
MIR22HG	1.85	0.000275	0.0912	0.0268	5.8	26.3	1.63e-06	3.56	LV	CELLTYPE	control_TTN	12	18	NC
PEX5L	1.85	0.017	0.0491	0.00979	4.95	12.6	0.000618	1.77	LV	CELLTYPE	control_TTN	12	18	NC
SH3GL2	1.85	0.0299	0.0294	0.00807	4.67	10.9	0.0014	1.52	LV	CELLTYPE	control_TTN	12	18	NC
CARMN	1.84	0.00485	0.0724	0.0146	5.37	16.6	9.8e-05	2.31	LV	CELLTYPE	control_TTN	12	18	NC
ALPK2	1.8	0.000721	0.141	0.0369	5.96	22.9	6.43e-06	3.14	LV	CELLTYPE	control_TTN	12	18	NC
PZP	1.8	0.0325	0.0373	0.00853	4.73	10.6	0.00156	1.49	LV	CELLTYPE	control_TTN	12	18	NC
KCNIP2	1.79	0.022	0.0557	0.011	4.88	11.8	0.000901	1.66	LV	CELLTYPE	control_TTN	12	18	NC
PIP5K1B	1.79	0.000178	0.253	0.0584	6.6	27.7	9.29e-07	3.75	LV	CELLTYPE	control_TTN	12	18	NC
RBP1	1.79	0.0168	0.0606	0.0191	5.13	12.6	0.000611	1.77	LV	CELLTYPE	control_TTN	12	18	NC
AC108058.1	1.78	0.00124	0.0999	0.0288	5.85	21.2	1.33e-05	2.91	LV	CELLTYPE	control_TTN	12	18	NC
ACTB	1.77	1.17e-05	0.814	0.205	8.2	38	1.83e-08	4.93	LV	CELLTYPE	control_TTN	12	18	NC
FGF12-AS1	1.76	0.00815	0.0554	0.0155	5.27	14.9	0.000207	2.09	LV	CELLTYPE	control_TTN	12	18	NC
FGF7	1.75	0.00321	0.117	0.0291	6	17.9	5.54e-05	2.49	LV	CELLTYPE	control_TTN	12	18	NC
LINC02147	1.75	0.000342	0.279	0.0558	6.7	25.5	2.25e-06	3.47	LV	CELLTYPE	control_TTN	12	18	NC
GADD45B	1.74	0.00239	0.133	0.0293	5.72	18.8	3.79e-05	2.62	LV	CELLTYPE	control_TTN	12	18	NC
SH3RF2	1.74	0.00867	0.12	0.0316	5.73	14.8	0.000222	2.06	LV	CELLTYPE	control_TTN	12	18	NC
TNNT1	1.74	0.0126	0.114	0.0205	5.3	13.6	0.000388	1.9	LV	CELLTYPE	control_TTN	12	18	NC
DDX39A	1.73	0.0138	0.0534	0.0233	5.14	13.3	0.00044	1.86	LV	CELLTYPE	control_TTN	12	18	NC
GRAMD1B	1.71	0.000177	0.175	0.0495	6.22	27.8	8.92e-07	3.75	LV	CELLTYPE	control_TTN	12	18	NC
KLHL31	1.7	0.000468	0.153	0.0445	6.13	24.4	3.54e-06	3.33	LV	CELLTYPE	control_TTN	12	18	NC
PPP1R1C	1.7	0.00206	0.107	0.0231	5.65	19.4	2.9e-05	2.69	LV	CELLTYPE	control_TTN	12	18	NC
AC020659.1	1.69	0.0385	0.0484	0.0133	4.73	10.1	0.00198	1.41	LV	CELLTYPE	control_TTN	12	18	NC
GEM	1.69	0.0293	0.0726	0.0179	5.12	10.9	0.00136	1.53	LV	CELLTYPE	control_TTN	12	18	NC
TMEFF2	1.69	0.00146	0.121	0.0318	5.87	20.5	1.8e-05	2.84	LV	CELLTYPE	control_TTN	12	18	NC
AC084357.2	1.67	0.00234	0.0912	0.0249	5.56	18.8	3.65e-05	2.63	LV	CELLTYPE	control_TTN	12	18	NC
FBN2	1.67	0.000715	0.154	0.0417	6.02	23	6.11e-06	3.15	LV	CELLTYPE	control_TTN	12	18	NC
PDLIM4	1.67	0.00533	0.0748	0.0245	5.58	16.3	0.000111	2.27	LV	CELLTYPE	control_TTN	12	18	NC
TBX20	1.67	0.000109	0.445	0.141	7.55	29.7	4.16e-07	3.96	LV	CELLTYPE	control_TTN	12	18	NC
AGPAT2	1.66	0.0275	0.0429	0.0103	4.86	11.1	0.00125	1.56	LV	CELLTYPE	control_TTN	12	18	NC
MYPN	1.66	0.0022	0.159	0.0505	6.31	19.1	3.21e-05	2.66	LV	CELLTYPE	control_TTN	12	18	NC
AC002066.1	1.65	0.0116	0.0691	0.0199	5.34	13.9	0.000331	1.93	LV	CELLTYPE	control_TTN	12	18	NC
LINC00923	1.65	0.0352	0.07	0.0181	5.1	10.4	0.00174	1.45	LV	CELLTYPE	control_TTN	12	18	NC
RRAD	1.65	0.017	0.127	0.0282	5.75	12.6	0.000621	1.77	LV	CELLTYPE	control_TTN	12	18	NC
TMEM38B	1.65	0.00181	0.0972	0.0278	5.51	19.7	2.49e-05	2.74	LV	CELLTYPE	control_TTN	12	18	NC
USP2	1.65	0.0151	0.0548	0.017	5.18	12.9	0.000522	1.82	LV	CELLTYPE	control_TTN	12	18	NC
CFD	1.64	0.000152	0.621	0.203	7.95	28.4	6.97e-07	3.82	LV	CELLTYPE	control_TTN	12	18	NC
MYOCD	1.64	0.000177	0.242	0.0737	6.62	27.8	8.69e-07	3.75	LV	CELLTYPE	control_TTN	12	18	NC
SLC4A3	1.64	0.0113	0.0794	0.0214	5.36	14	0.000319	1.95	LV	CELLTYPE	control_TTN	12	18	NC
TRDN-AS1	1.64	2.66e-05	0.907	0.277	8.39	35.2	5.12e-08	4.58	LV	CELLTYPE	control_TTN	12	18	NC
AC005726.5	1.63	0.0371	0.0383	0.0112	4.83	10.2	0.00188	1.43	LV	CELLTYPE	control_TTN	12	18	NC
EMCN	1.63	0.00797	0.096	0.0191	5.75	15	0.000201	2.1	LV	CELLTYPE	control_TTN	12	18	NC
AZGP1	1.62	0.0013	0.122	0.0314	5.87	21	1.45e-05	2.89	LV	CELLTYPE	control_TTN	12	18	NC
IFITM3	1.62	0.00025	0.235	0.108	6.75	26.5	1.47e-06	3.6	LV	CELLTYPE	control_TTN	12	18	NC
SMYD1	1.62	0.0022	0.149	0.043	6.07	19.1	3.2e-05	2.66	LV	CELLTYPE	control_TTN	12	18	NC
MIR1-1HG	1.61	0.0111	0.0743	0.0183	5.25	14.1	0.00031	1.96	LV	CELLTYPE	control_TTN	12	18	NC
PLN	1.61	0.000277	0.714	0.171	7.75	26.2	1.69e-06	3.56	LV	CELLTYPE	control_TTN	12	18	NC
RYR2	1.61	0.000506	9.96	3.62	11.9	24.1	3.94e-06	3.3	LV	CELLTYPE	control_TTN	12	18	NC
TNFRSF12A	1.61	0.005	0.1	0.0315	5.85	16.5	0.000102	2.3	LV	CELLTYPE	control_TTN	12	18	NC
RARRES2	1.6	0.00696	0.0838	0.0253	5.54	15.5	0.000163	2.16	LV	CELLTYPE	control_TTN	12	18	NC
RASGRP3	1.6	0.000614	0.127	0.0408	5.83	23.6	4.91e-06	3.21	LV	CELLTYPE	control_TTN	12	18	NC
AC087457.1	1.59	0.0295	0.0831	0.0231	5.31	10.9	0.00137	1.53	LV	CELLTYPE	control_TTN	12	18	NC
AC138904.3	1.59	0.0432	0.0633	0.0121	5	9.79	0.00234	1.36	LV	CELLTYPE	control_TTN	12	18	NC
ANGPTL4	1.59	0.0103	0.0757	0.0293	5.56	14.2	0.000285	1.99	LV	CELLTYPE	control_TTN	12	18	NC
PFN1	1.58	0.00789	0.0792	0.0196	5.42	15.1	0.000196	2.1	LV	CELLTYPE	control_TTN	12	18	NC
TRIM55	1.58	0.0142	0.0774	0.0197	5.3	13.2	0.000465	1.85	LV	CELLTYPE	control_TTN	12	18	NC
CASZ1	1.57	0.0102	0.0767	0.0249	5.3	14.3	0.000281	1.99	LV	CELLTYPE	control_TTN	12	18	NC
SLCO5A1	1.56	0.0192	0.0765	0.0182	5.33	12.2	0.00074	1.72	LV	CELLTYPE	control_TTN	12	18	NC
MYBPC3	1.55	7.64e-05	1.54	0.608	9.28	31.4	2.19e-07	4.12	LV	CELLTYPE	control_TTN	12	18	NC
PFKM	1.55	0.0132	0.0704	0.0208	5.42	13.4	0.000415	1.88	LV	CELLTYPE	control_TTN	12	18	NC
SLC8A1-AS1	1.55	0.000109	0.465	0.157	7.68	29.6	4.31e-07	3.96	LV	CELLTYPE	control_TTN	12	18	NC
AC011369.1	1.54	0.00784	0.138	0.0468	5.99	15.1	0.000192	2.11	LV	CELLTYPE	control_TTN	12	18	NC
DYSF	1.54	0.0149	0.0749	0.0228	5.43	13	0.000511	1.83	LV	CELLTYPE	control_TTN	12	18	NC
MTUS2	1.54	0.00174	0.27	0.0777	6.64	19.9	2.33e-05	2.76	LV	CELLTYPE	control_TTN	12	18	NC
DPF3	1.53	0.000449	0.225	0.0792	6.58	24.5	3.36e-06	3.35	LV	CELLTYPE	control_TTN	12	18	NC
FBXO40	1.53	0.00311	0.12	0.038	5.82	18	5.33e-05	2.51	LV	CELLTYPE	control_TTN	12	18	NC
GCNT2	1.53	0.00238	0.12	0.0401	5.96	18.8	3.76e-05	2.62	LV	CELLTYPE	control_TTN	12	18	NC
HSPA1A	1.53	0.0134	0.156	0.0307	5.67	13.4	0.000423	1.87	LV	CELLTYPE	control_TTN	12	18	NC
HSPB1	1.53	0.00102	0.554	0.139	7.34	21.8	1.01e-05	2.99	LV	CELLTYPE	control_TTN	12	18	NC
HSPB7	1.53	0.000138	0.37	0.137	7.11	28.7	6.13e-07	3.86	LV	CELLTYPE	control_TTN	12	18	NC
LRRTM3	1.53	0.000235	0.503	0.22	7.73	26.8	1.34e-06	3.63	LV	CELLTYPE	control_TTN	12	18	NC
SNHG8	1.53	0.0116	0.0701	0.022	5.46	13.9	0.000332	1.93	LV	CELLTYPE	control_TTN	12	18	NC
TNC	1.53	0.0474	0.117	0.0291	6.18	9.53	0.00267	1.32	LV	CELLTYPE	control_TTN	12	18	NC
CORO6	1.52	0.0312	0.0611	0.0205	5.16	10.7	0.00148	1.51	LV	CELLTYPE	control_TTN	12	18	NC
GPAT3	1.52	0.0122	0.121	0.0493	5.85	13.7	0.000366	1.91	LV	CELLTYPE	control_TTN	12	18	NC
PTP4A3	1.52	0.0115	0.0696	0.0265	5.31	13.9	0.000327	1.94	LV	CELLTYPE	control_TTN	12	18	NC
RPLP2	1.52	0.0018	0.12	0.0409	5.98	19.7	2.47e-05	2.74	LV	CELLTYPE	control_TTN	12	18	NC
SLC9C1	1.52	0.0256	0.0702	0.0168	5.47	11.3	0.00113	1.59	LV	CELLTYPE	control_TTN	12	18	NC
AC011287.1	1.51	5.62e-05	0.562	0.217	7.79	32.9	1.21e-07	4.25	LV	CELLTYPE	control_TTN	12	18	NC
EYA1	1.51	0.0163	0.0763	0.0186	5.38	12.7	0.000584	1.79	LV	CELLTYPE	control_TTN	12	18	NC
IER5L	1.51	0.0196	0.0805	0.0258	5.64	12.1	0.000758	1.71	LV	CELLTYPE	control_TTN	12	18	NC
RPL7	1.51	0.00119	0.152	0.0451	6.06	21.3	1.26e-05	2.92	LV	CELLTYPE	control_TTN	12	18	NC
AC125793.1	1.5	0.0402	0.0453	0.0106	5.09	10	0.00209	1.4	LV	CELLTYPE	control_TTN	12	18	NC
ITGA7	1.5	0.00675	0.0823	0.0366	5.61	15.6	0.000156	2.17	LV	CELLTYPE	control_TTN	12	18	NC
RPL13A	1.5	0.00413	0.141	0.0395	6.04	17.1	7.8e-05	2.38	LV	CELLTYPE	control_TTN	12	18	NC
SPHKAP	1.5	0.00179	0.236	0.0752	6.57	19.8	2.43e-05	2.75	LV	CELLTYPE	control_TTN	12	18	NC
ACTN2	1.49	0.000354	0.708	0.293	8.18	25.3	2.39e-06	3.45	LV	CELLTYPE	control_TTN	12	18	NC
BCO2	1.49	0.00133	0.196	0.062	6.46	20.9	1.53e-05	2.88	LV	CELLTYPE	control_TTN	12	18	NC
IFRD2	1.49	0.0243	0.0583	0.0159	5.17	11.5	0.00105	1.61	LV	CELLTYPE	control_TTN	12	18	NC
NRAP	1.49	0.00221	0.281	0.0785	6.65	19.1	3.29e-05	2.65	LV	CELLTYPE	control_TTN	12	18	NC
DOCK3	1.48	0.00146	0.171	0.0428	6.15	20.5	1.79e-05	2.84	LV	CELLTYPE	control_TTN	12	18	NC
FABP5	1.47	0.0135	0.0723	0.0205	5.49	13.3	0.00043	1.87	LV	CELLTYPE	control_TTN	12	18	NC
HEY2	1.47	0.0272	0.0594	0.0172	5.14	11.1	0.00123	1.56	LV	CELLTYPE	control_TTN	12	18	NC
LDB3	1.47	0.000138	1.13	0.455	8.79	28.7	6.12e-07	3.86	LV	CELLTYPE	control_TTN	12	18	NC
XIRP2	1.47	0.0147	0.126	0.0367	5.84	13	0.000495	1.83	LV	CELLTYPE	control_TTN	12	18	NC
AC005358.1	1.45	0.0151	0.109	0.0311	5.69	12.9	0.000519	1.82	LV	CELLTYPE	control_TTN	12	18	NC
ADRA1A	1.45	0.0148	0.0662	0.0231	5.34	13	0.000501	1.83	LV	CELLTYPE	control_TTN	12	18	NC
PLEKHA4	1.45	0.00681	0.0944	0.0374	5.84	15.5	0.000159	2.17	LV	CELLTYPE	control_TTN	12	18	NC
RPL3L	1.45	0.0132	0.13	0.0363	5.62	13.4	0.000419	1.88	LV	CELLTYPE	control_TTN	12	18	NC
TPM2	1.45	0.000414	0.255	0.0859	6.72	24.7	3.04e-06	3.38	LV	CELLTYPE	control_TTN	12	18	NC
MCRS1	1.44	0.0237	0.0587	0.0157	5.19	11.5	0.001	1.63	LV	CELLTYPE	control_TTN	12	18	NC
PAIP2B	1.44	0.0202	0.066	0.0375	5.41	12	0.000796	1.69	LV	CELLTYPE	control_TTN	12	18	NC
AKAP6	1.43	2.24e-05	0.706	0.244	8.18	35.9	3.98e-08	4.65	LV	CELLTYPE	control_TTN	12	18	NC
NR4A1	1.43	0.0107	0.293	0.105	7	14.1	0.000299	1.97	LV	CELLTYPE	control_TTN	12	18	NC
RARRES1	1.43	0.00298	0.163	0.0601	6.39	18.1	4.95e-05	2.53	LV	CELLTYPE	control_TTN	12	18	NC
UFD1	1.43	0.0236	0.0533	0.0164	5.23	11.6	0.001	1.63	LV	CELLTYPE	control_TTN	12	18	NC
BZW2	1.42	0.000813	0.195	0.0676	6.4	22.5	7.53e-06	3.09	LV	CELLTYPE	control_TTN	12	18	NC
NEBL	1.42	0.000178	0.838	0.294	8.34	27.7	9.16e-07	3.75	LV	CELLTYPE	control_TTN	12	18	NC
C7	1.41	0.00828	0.693	0.253	8.24	14.9	0.000211	2.08	LV	CELLTYPE	control_TTN	12	18	NC
DUSP27	1.41	0.0204	0.0988	0.0299	5.42	12	0.000809	1.69	LV	CELLTYPE	control_TTN	12	18	NC
HOMER1	1.4	0.0011	0.193	0.0656	6.39	21.6	1.11e-05	2.96	LV	CELLTYPE	control_TTN	12	18	NC
S100A6	1.39	9.26e-05	0.677	0.273	8.2	30.3	3.36e-07	4.03	LV	CELLTYPE	control_TTN	12	18	NC
AC139720.1	1.38	0.00565	0.134	0.0329	5.93	16.2	0.000119	2.25	LV	CELLTYPE	control_TTN	12	18	NC
TECRL	1.38	0.000622	0.631	0.197	7.9	23.5	5.06e-06	3.21	LV	CELLTYPE	control_TTN	12	18	NC
IDI1	1.37	0.0239	0.0729	0.0259	5.4	11.5	0.00102	1.62	LV	CELLTYPE	control_TTN	12	18	NC
AC018464.1	1.36	0.0334	0.142	0.0543	6.08	10.6	0.00162	1.48	LV	CELLTYPE	control_TTN	12	18	NC
ACTG1	1.36	0.000109	0.458	0.176	7.68	29.6	4.4e-07	3.96	LV	CELLTYPE	control_TTN	12	18	NC
AL450384.2	1.36	0.00285	0.199	0.06	6.33	18.3	4.66e-05	2.55	LV	CELLTYPE	control_TTN	12	18	NC
HES1	1.36	0.000312	0.374	0.14	7.36	25.8	2.01e-06	3.51	LV	CELLTYPE	control_TTN	12	18	NC
NDRG4	1.36	0.00612	0.11	0.0497	5.87	15.9	0.000133	2.21	LV	CELLTYPE	control_TTN	12	18	NC
MYOM2	1.35	0.000774	0.446	0.167	7.48	22.7	7.05e-06	3.11	LV	CELLTYPE	control_TTN	12	18	NC
BHLHE40	1.34	0.00943	0.169	0.0509	6.37	14.5	0.000252	2.03	LV	CELLTYPE	control_TTN	12	18	NC
CYR61	1.34	0.015	0.135	0.0538	6.1	13	0.000516	1.82	LV	CELLTYPE	control_TTN	12	18	NC
MYL7	1.34	0.039	0.0891	0.0271	5.61	10.1	0.00202	1.41	LV	CELLTYPE	control_TTN	12	18	NC
RIC3	1.34	0.0186	0.0721	0.0241	5.4	12.3	0.000706	1.73	LV	CELLTYPE	control_TTN	12	18	NC
TENM2	1.34	0.00143	0.359	0.137	7.16	20.6	1.68e-05	2.84	LV	CELLTYPE	control_TTN	12	18	NC
THSD4-AS1	1.34	0.0122	0.0866	0.0399	5.63	13.7	0.000365	1.91	LV	CELLTYPE	control_TTN	12	18	NC
VWA1	1.34	0.0042	0.165	0.0689	6.41	17	8.11e-05	2.38	LV	CELLTYPE	control_TTN	12	18	NC
WNK2	1.34	0.0153	0.0986	0.0324	5.62	12.9	0.000536	1.81	LV	CELLTYPE	control_TTN	12	18	NC
ADAMTS8	1.33	0.00752	0.109	0.0539	6.03	15.2	0.000182	2.12	LV	CELLTYPE	control_TTN	12	18	NC
ADH1B	1.33	0.0248	0.256	0.108	7.08	11.4	0.00109	1.6	LV	CELLTYPE	control_TTN	12	18	NC
FYB2	1.33	0.0455	0.172	0.0408	5.95	9.64	0.00253	1.34	LV	CELLTYPE	control_TTN	12	18	NC
MYOM1	1.33	0.00234	1.1	0.441	8.71	18.8	3.65e-05	2.63	LV	CELLTYPE	control_TTN	12	18	NC
PPP1R16A	1.33	0.008	0.105	0.0317	5.79	15	0.000202	2.1	LV	CELLTYPE	control_TTN	12	18	NC
RBM20	1.33	0.00144	0.831	0.313	8.3	20.6	1.72e-05	2.84	LV	CELLTYPE	control_TTN	12	18	NC
RPL35	1.33	0.0199	0.0918	0.0546	5.69	12.1	0.000772	1.7	LV	CELLTYPE	control_TTN	12	18	NC
TMED9	1.33	0.0145	0.0826	0.0442	5.65	13.1	0.000483	1.84	LV	CELLTYPE	control_TTN	12	18	NC
TNFAIP6	1.33	0.0201	0.0807	0.0354	5.77	12.1	0.000781	1.7	LV	CELLTYPE	control_TTN	12	18	NC
TTN	1.33	0.00132	5.01	2.08	10.9	20.9	1.51e-05	2.88	LV	CELLTYPE	control_TTN	12	18	NC
AC009318.1	1.32	0.0436	0.0655	0.0216	5.33	9.76	0.00238	1.36	LV	CELLTYPE	control_TTN	12	18	NC
ADPRHL1	1.32	0.0074	0.135	0.0581	6.1	15.3	0.000175	2.13	LV	CELLTYPE	control_TTN	12	18	NC
CORIN	1.32	0.0109	0.175	0.0429	6.11	14.1	0.000304	1.96	LV	CELLTYPE	control_TTN	12	18	NC
MPP3	1.32	0.00633	0.193	0.0808	6.51	15.8	0.000141	2.2	LV	CELLTYPE	control_TTN	12	18	NC
RIPOR3	1.32	0.0152	0.1	0.0378	5.91	12.9	0.00053	1.82	LV	CELLTYPE	control_TTN	12	18	NC
SCN5A	1.32	0.006	0.166	0.0524	6.25	16	0.00013	2.22	LV	CELLTYPE	control_TTN	12	18	NC
SLC41A1	1.32	0.0307	0.0869	0.0228	5.47	10.8	0.00145	1.51	LV	CELLTYPE	control_TTN	12	18	NC
TUBB	1.32	0.00779	0.0958	0.0327	5.75	15.1	0.00019	2.11	LV	CELLTYPE	control_TTN	12	18	NC
ATP1B3	1.31	0.00233	0.144	0.0519	6.38	18.9	3.52e-05	2.63	LV	CELLTYPE	control_TTN	12	18	NC
JUNB	1.31	0.0126	0.247	0.102	6.83	13.6	0.000382	1.9	LV	CELLTYPE	control_TTN	12	18	NC
KCNQ1	1.31	0.000721	0.155	0.0637	6.35	22.9	6.46e-06	3.14	LV	CELLTYPE	control_TTN	12	18	NC
PSMC4	1.31	0.041	0.0558	0.0213	5.23	9.97	0.00215	1.39	LV	CELLTYPE	control_TTN	12	18	NC
AC138305.1	1.3	0.00413	0.266	0.084	6.66	17.1	7.85e-05	2.38	LV	CELLTYPE	control_TTN	12	18	NC
ANKRD2	1.3	0.0256	0.155	0.0833	6.41	11.3	0.00114	1.59	LV	CELLTYPE	control_TTN	12	18	NC
HOOK2	1.3	0.000496	0.294	0.133	7.04	24.2	3.82e-06	3.3	LV	CELLTYPE	control_TTN	12	18	NC
MYLK3	1.3	0.00229	0.187	0.0767	6.5	19	3.45e-05	2.64	LV	CELLTYPE	control_TTN	12	18	NC
PLCXD3	1.3	0.00431	0.554	0.22	7.83	16.9	8.42e-05	2.37	LV	CELLTYPE	control_TTN	12	18	NC
AC098617.1	1.29	0.018	0.128	0.0446	5.89	12.4	0.000668	1.75	LV	CELLTYPE	control_TTN	12	18	NC
FN3K	1.29	0.00989	0.107	0.0464	5.89	14.4	0.000267	2	LV	CELLTYPE	control_TTN	12	18	NC
THBS2	1.29	0.0368	0.0831	0.038	5.77	10.3	0.00186	1.43	LV	CELLTYPE	control_TTN	12	18	NC
CCT6A	1.28	0.014	0.071	0.0277	5.61	13.2	0.000454	1.85	LV	CELLTYPE	control_TTN	12	18	NC
CPVL	1.28	0.00789	0.167	0.0922	6.36	15.1	0.000196	2.1	LV	CELLTYPE	control_TTN	12	18	NC
DUSP1	1.28	0.0102	0.22	0.0799	6.46	14.3	0.00028	1.99	LV	CELLTYPE	control_TTN	12	18	NC
AC113414.1	1.27	0.0132	0.0882	0.0386	5.64	13.4	0.000414	1.88	LV	CELLTYPE	control_TTN	12	18	NC
PDE3A	1.27	0.000178	1.38	0.579	9.08	27.7	9.38e-07	3.75	LV	CELLTYPE	control_TTN	12	18	NC
SRL	1.26	0.0144	0.134	0.0571	6	13.1	0.000474	1.84	LV	CELLTYPE	control_TTN	12	18	NC
CAVIN3	1.25	0.0126	0.109	0.0472	5.88	13.6	0.000389	1.9	LV	CELLTYPE	control_TTN	12	18	NC
S100A4	1.25	0.00163	0.413	0.179	7.53	20.1	2.11e-05	2.79	LV	CELLTYPE	control_TTN	12	18	NC
SGCD	1.25	0.000687	1.45	0.607	9.18	23.2	5.75e-06	3.16	LV	CELLTYPE	control_TTN	12	18	NC
SYNJ2	1.25	0.0422	0.0881	0.03	5.6	9.87	0.00226	1.37	LV	CELLTYPE	control_TTN	12	18	NC
TNNT2	1.25	0.000412	1.46	0.665	9.19	24.8	2.97e-06	3.38	LV	CELLTYPE	control_TTN	12	18	NC
MRAS	1.23	0.0431	0.08	0.0296	5.53	9.81	0.00232	1.37	LV	CELLTYPE	control_TTN	12	18	NC
MT-ND2	1.23	0.00323	0.217	0.0904	6.54	17.8	5.63e-05	2.49	LV	CELLTYPE	control_TTN	12	18	NC
MYH6	1.23	0.0406	0.162	0.0767	6.38	10	0.00212	1.39	LV	CELLTYPE	control_TTN	12	18	NC
NEK10	1.23	0.0194	0.129	0.0504	5.97	12.2	0.000748	1.71	LV	CELLTYPE	control_TTN	12	18	NC
RGS6	1.23	0.00752	0.297	0.0992	6.73	15.2	0.000182	2.12	LV	CELLTYPE	control_TTN	12	18	NC
FADS2	1.22	0.0053	0.134	0.0736	6.32	16.3	0.00011	2.28	LV	CELLTYPE	control_TTN	12	18	NC
PTGIR	1.22	0.0372	0.0792	0.0319	5.66	10.2	0.0019	1.43	LV	CELLTYPE	control_TTN	12	18	NC
ZBTB43	1.22	0.00411	0.167	0.0622	6.22	17.1	7.74e-05	2.39	LV	CELLTYPE	control_TTN	12	18	NC
BSG	1.21	0.00311	0.185	0.084	6.47	18	5.35e-05	2.51	LV	CELLTYPE	control_TTN	12	18	NC
ERGIC3	1.21	0.0498	0.0576	0.0285	5.25	9.36	0.0029	1.3	LV	CELLTYPE	control_TTN	12	18	NC
EIF4A1	1.2	0.0406	0.0737	0.0414	5.6	10	0.00212	1.39	LV	CELLTYPE	control_TTN	12	18	NC
RNF207	1.2	0.0186	0.122	0.0498	5.88	12.3	0.000707	1.73	LV	CELLTYPE	control_TTN	12	18	NC
GAS2	1.19	0.00427	0.177	0.0753	6.33	17	8.29e-05	2.37	LV	CELLTYPE	control_TTN	12	18	NC
LGALS1	1.19	0.00323	0.286	0.151	7.09	17.9	5.61e-05	2.49	LV	CELLTYPE	control_TTN	12	18	NC
LMOD2	1.19	0.0149	0.348	0.12	6.77	13	0.000512	1.83	LV	CELLTYPE	control_TTN	12	18	NC
LRRC2	1.19	0.0117	0.172	0.0638	6.22	13.9	0.000336	1.93	LV	CELLTYPE	control_TTN	12	18	NC
LRRC39	1.19	0.0138	0.19	0.0582	6.21	13.3	0.000444	1.86	LV	CELLTYPE	control_TTN	12	18	NC
PCDH7	1.18	0.00233	0.51	0.211	7.71	18.9	3.55e-05	2.63	LV	CELLTYPE	control_TTN	12	18	NC
RCSD1	1.18	0.0134	0.125	0.0476	6.03	13.4	0.000427	1.87	LV	CELLTYPE	control_TTN	12	18	NC
ANKRD1	1.17	0.0202	1.31	0.48	8.83	12	0.000797	1.69	LV	CELLTYPE	control_TTN	12	18	NC
HACD1	1.17	0.00922	0.208	0.0847	6.61	14.6	0.000244	2.04	LV	CELLTYPE	control_TTN	12	18	NC
LAPTM4B	1.17	0.0126	0.104	0.0401	5.76	13.6	0.000391	1.9	LV	CELLTYPE	control_TTN	12	18	NC
C1R	1.16	0.022	0.147	0.073	6.23	11.8	0.0009	1.66	LV	CELLTYPE	control_TTN	12	18	NC
PACRG	1.16	0.0119	0.274	0.1	6.73	13.8	0.000345	1.92	LV	CELLTYPE	control_TTN	12	18	NC
RHOT2	1.16	0.00526	0.146	0.0746	6.21	16.4	0.000109	2.28	LV	CELLTYPE	control_TTN	12	18	NC
FHOD3	1.15	0.000937	0.664	0.285	8.15	22.1	8.96e-06	3.03	LV	CELLTYPE	control_TTN	12	18	NC
NR2F2	1.15	0.0156	0.0972	0.0459	5.94	12.8	0.000551	1.81	LV	CELLTYPE	control_TTN	12	18	NC
DPY19L2	1.14	0.0146	0.539	0.212	7.62	13.1	0.000485	1.84	LV	CELLTYPE	control_TTN	12	18	NC
FTL	1.14	0.0043	0.361	0.178	7.21	16.9	8.38e-05	2.37	LV	CELLTYPE	control_TTN	12	18	NC
PHACTR1	1.14	0.00144	0.546	0.263	7.89	20.5	1.75e-05	2.84	LV	CELLTYPE	control_TTN	12	18	NC
AATK	1.13	0.0157	0.108	0.0634	6.11	12.8	0.000558	1.81	LV	CELLTYPE	control_TTN	12	18	NC
CDC42EP4	1.13	0.0355	0.0853	0.0406	5.63	10.4	0.00178	1.45	LV	CELLTYPE	control_TTN	12	18	NC
PLP1	1.13	0.00283	0.284	0.131	7	18.3	4.62e-05	2.55	LV	CELLTYPE	control_TTN	12	18	NC
POPDC2	1.13	0.0155	0.14	0.0574	6.13	12.8	0.000545	1.81	LV	CELLTYPE	control_TTN	12	18	NC
SH3KBP1	1.13	0.00752	0.143	0.066	6.23	15.2	0.000181	2.12	LV	CELLTYPE	control_TTN	12	18	NC
ASAH1	1.12	0.00476	0.274	0.13	6.77	16.7	9.48e-05	2.32	LV	CELLTYPE	control_TTN	12	18	NC
C15orf41	1.12	0.000721	0.507	0.232	7.83	22.9	6.36e-06	3.14	LV	CELLTYPE	control_TTN	12	18	NC
TNFRSF1A	1.12	0.023	0.103	0.0525	5.92	11.6	0.000966	1.64	LV	CELLTYPE	control_TTN	12	18	NC
CACNA2D3	1.11	0.0161	0.134	0.0628	6.07	12.7	0.000578	1.79	LV	CELLTYPE	control_TTN	12	18	NC
CLU	1.11	0.0211	0.31	0.155	7.1	11.9	0.000846	1.68	LV	CELLTYPE	control_TTN	12	18	NC
PLPP7	1.11	0.0451	0.0892	0.0348	5.62	9.67	0.0025	1.35	LV	CELLTYPE	control_TTN	12	18	NC
POR	1.11	0.0312	0.0988	0.0615	5.91	10.7	0.00148	1.51	LV	CELLTYPE	control_TTN	12	18	NC
URM1	1.11	0.0352	0.0752	0.0351	5.59	10.4	0.00174	1.45	LV	CELLTYPE	control_TTN	12	18	NC
CCSER1	1.1	0.00365	0.368	0.166	7.29	17.5	6.68e-05	2.44	LV	CELLTYPE	control_TTN	12	18	NC
FILIP1	1.1	0.00119	0.663	0.33	8.17	21.3	1.25e-05	2.92	LV	CELLTYPE	control_TTN	12	18	NC
MGST1	1.1	0.024	0.244	0.112	7.04	11.5	0.00103	1.62	LV	CELLTYPE	control_TTN	12	18	NC
SPDYE2	1.1	0.00959	0.313	0.128	7.05	14.5	0.000256	2.02	LV	CELLTYPE	control_TTN	12	18	NC
ATP5MC1	1.09	0.0201	0.137	0.0658	6.08	12.1	0.000784	1.7	LV	CELLTYPE	control_TTN	12	18	NC
H3F3B	1.09	0.0013	0.707	0.379	8.32	21	1.43e-05	2.89	LV	CELLTYPE	control_TTN	12	18	NC
MTCH1	1.09	0.00299	0.169	0.0898	6.59	18.1	5.02e-05	2.52	LV	CELLTYPE	control_TTN	12	18	NC
CLIC5	1.08	0.0139	0.149	0.0599	6.24	13.2	0.00045	1.86	LV	CELLTYPE	control_TTN	12	18	NC
ENO1	1.08	0.00868	0.134	0.0726	6.19	14.8	0.000224	2.06	LV	CELLTYPE	control_TTN	12	18	NC
RCAN1	1.08	0.0352	0.119	0.0512	6.04	10.4	0.00175	1.45	LV	CELLTYPE	control_TTN	12	18	NC
CACNA1C	1.07	0.00616	1.72	0.954	9.51	15.9	0.000134	2.21	LV	CELLTYPE	control_TTN	12	18	NC
CST3	1.07	0.0051	0.667	0.36	8.24	16.4	0.000105	2.29	LV	CELLTYPE	control_TTN	12	18	NC
CTXND1	1.07	0.038	0.105	0.0533	6.11	10.2	0.00195	1.42	LV	CELLTYPE	control_TTN	12	18	NC
RPL41	1.07	0.00163	0.292	0.158	7.15	20.1	2.09e-05	2.79	LV	CELLTYPE	control_TTN	12	18	NC
CRIP2	1.06	0.0201	0.171	0.0891	6.3	12.1	0.000789	1.7	LV	CELLTYPE	control_TTN	12	18	NC
JUP	1.06	0.0275	0.104	0.0566	5.8	11.1	0.00125	1.56	LV	CELLTYPE	control_TTN	12	18	NC
MYH14	1.06	0.0204	0.114	0.0534	5.96	12	0.000804	1.69	LV	CELLTYPE	control_TTN	12	18	NC
MYL6	1.06	0.00122	0.323	0.177	7.2	21.3	1.29e-05	2.91	LV	CELLTYPE	control_TTN	12	18	NC
STARD7	1.06	0.0316	0.1	0.0461	5.81	10.7	0.00151	1.5	LV	CELLTYPE	control_TTN	12	18	NC
CRYAB	1.05	0.000766	1.32	0.719	9.11	22.7	6.92e-06	3.12	LV	CELLTYPE	control_TTN	12	18	NC
CTNNA3	1.05	0.00413	1.87	1.14	9.64	17.1	7.83e-05	2.38	LV	CELLTYPE	control_TTN	12	18	NC
GALNT17	1.05	0.0217	0.314	0.168	7.24	11.8	0.000881	1.66	LV	CELLTYPE	control_TTN	12	18	NC
MLIP	1.05	0.0139	1.06	0.557	8.82	13.2	0.00045	1.86	LV	CELLTYPE	control_TTN	12	18	NC
PPP1R13L	1.05	0.0338	0.118	0.0577	5.87	10.5	0.00164	1.47	LV	CELLTYPE	control_TTN	12	18	NC
B2M	1.04	0.00585	0.672	0.322	8.2	16	0.000126	2.23	LV	CELLTYPE	control_TTN	12	18	NC
NEXN	1.04	0.0142	0.985	0.532	8.69	13.2	0.000466	1.85	LV	CELLTYPE	control_TTN	12	18	NC
PDLIM5	1.04	0.00125	1.7	0.922	9.52	21.1	1.36e-05	2.9	LV	CELLTYPE	control_TTN	12	18	NC
RPLP0	1.03	0.0149	0.168	0.0857	6.42	13	0.000509	1.83	LV	CELLTYPE	control_TTN	12	18	NC
SPDYE1	1.03	0.0461	0.113	0.0441	5.75	9.6	0.00259	1.34	LV	CELLTYPE	control_TTN	12	18	NC
CKMT2	1.02	0.00626	0.435	0.239	7.65	15.8	0.000139	2.2	LV	CELLTYPE	control_TTN	12	18	NC
FAM173A	1.02	0.0343	0.08	0.0355	5.69	10.5	0.00168	1.46	LV	CELLTYPE	control_TTN	12	18	NC
GATA4	1.02	0.0211	0.207	0.0905	6.61	11.9	0.00085	1.68	LV	CELLTYPE	control_TTN	12	18	NC
MITF	1.02	0.0156	0.388	0.18	7.28	12.8	0.000556	1.81	LV	CELLTYPE	control_TTN	12	18	NC
NAT9	1.02	0.0225	0.108	0.0705	6.01	11.7	0.000931	1.65	LV	CELLTYPE	control_TTN	12	18	NC
CD36	1.01	0.0132	0.856	0.413	8.52	13.4	0.000413	1.88	LV	CELLTYPE	control_TTN	12	18	NC
DMD	1.01	0.000975	3.37	1.88	10.5	22	9.39e-06	3.01	LV	CELLTYPE	control_TTN	12	18	NC
MYOZ2	1.01	0.0103	0.419	0.25	7.61	14.2	0.000284	1.99	LV	CELLTYPE	control_TTN	12	18	NC
PKP2	1.01	0.0153	0.381	0.173	7.32	12.9	0.000538	1.81	LV	CELLTYPE	control_TTN	12	18	NC
RPS14	1.01	0.0196	0.142	0.0662	6.14	12.1	0.000758	1.71	LV	CELLTYPE	control_TTN	12	18	NC
UQCRB	1.01	0.0298	0.182	0.0876	6.32	10.9	0.00139	1.53	LV	CELLTYPE	control_TTN	12	18	NC
CCDC9B	1	0.0318	0.11	0.0655	6.03	10.7	0.00152	1.5	LV	CELLTYPE	control_TTN	12	18	NC
PDE1A	1	0.0126	0.213	0.108	6.74	13.6	0.000386	1.9	LV	CELLTYPE	control_TTN	12	18	NC
RBFOX1	1	0.00623	0.5	0.241	7.73	15.8	0.000137	2.21	LV	CELLTYPE	control_TTN	12	18	NC
STXBP6	1	0.0106	0.191	0.0915	6.6	14.2	0.000296	1.97	LV	CELLTYPE	control_TTN	12	18	NC
XBP1	0.998	0.0495	0.0907	0.0501	5.84	9.39	0.00287	1.31	LV	CELLTYPE	control_TTN	12	18	NC
GOT1	0.994	0.0246	0.138	0.096	6.3	11.4	0.00107	1.61	LV	CELLTYPE	control_TTN	12	18	NC
FABP3	0.99	0.0291	0.23	0.105	6.57	10.9	0.00135	1.54	LV	CELLTYPE	control_TTN	12	18	NC
MKRN3	0.986	0.0431	0.114	0.0832	6.09	9.82	0.00232	1.37	LV	CELLTYPE	control_TTN	12	18	NC
NCKAP5	0.981	0.0272	0.245	0.0932	6.6	11.1	0.00123	1.56	LV	CELLTYPE	control_TTN	12	18	NC
ATP5MG	0.973	0.0146	0.185	0.106	6.51	13.1	0.000489	1.84	LV	CELLTYPE	control_TTN	12	18	NC
TRDN	0.972	0.0151	0.61	0.292	8.05	12.9	0.00052	1.82	LV	CELLTYPE	control_TTN	12	18	NC
IGF2BP2	0.969	0.0132	0.186	0.103	6.61	13.5	0.000409	1.88	LV	CELLTYPE	control_TTN	12	18	NC
TMSB10	0.968	0.0169	0.272	0.142	7.04	12.6	0.000616	1.77	LV	CELLTYPE	control_TTN	12	18	NC
RPL27A	0.967	0.044	0.125	0.061	5.98	9.74	0.00241	1.36	LV	CELLTYPE	control_TTN	12	18	NC
ACADVL	0.956	0.0245	0.215	0.138	6.82	11.4	0.00106	1.61	LV	CELLTYPE	control_TTN	12	18	NC
DGLUCY	0.952	0.0201	0.24	0.104	6.71	12.1	0.00079	1.7	LV	CELLTYPE	control_TTN	12	18	NC
CMYA5	0.943	0.0087	0.684	0.404	8.29	14.7	0.000227	2.06	LV	CELLTYPE	control_TTN	12	18	NC
EID1	0.942	0.0155	0.191	0.136	6.72	12.8	0.000547	1.81	LV	CELLTYPE	control_TTN	12	18	NC
NEAT1	0.934	0.00366	5.96	3.43	11.3	17.4	6.72e-05	2.44	LV	CELLTYPE	control_TTN	12	18	NC
RPL18	0.933	0.0484	0.122	0.0661	6.01	9.47	0.00275	1.32	LV	CELLTYPE	control_TTN	12	18	NC
ACSS2	0.929	0.0304	0.147	0.0757	6.2	10.8	0.00143	1.52	LV	CELLTYPE	control_TTN	12	18	NC
SLC7A6	0.922	0.0243	0.213	0.103	6.66	11.5	0.00105	1.61	LV	CELLTYPE	control_TTN	12	18	NC
TTN-AS1	0.918	0.0211	1.11	0.666	8.96	11.9	0.000847	1.68	LV	CELLTYPE	control_TTN	12	18	NC
TSC22D4	0.915	0.0422	0.127	0.0771	6.23	9.87	0.00226	1.37	LV	CELLTYPE	control_TTN	12	18	NC
PXDNL	0.909	0.0352	0.606	0.313	8	10.4	0.00174	1.45	LV	CELLTYPE	control_TTN	12	18	NC
SPCS2	0.909	0.0251	0.17	0.0889	6.61	11.3	0.00111	1.6	LV	CELLTYPE	control_TTN	12	18	NC
TACC2	0.899	0.0148	0.453	0.252	7.65	13	0.000502	1.83	LV	CELLTYPE	control_TTN	12	18	NC
PTMA	0.897	0.0229	0.205	0.12	6.78	11.6	0.000957	1.64	LV	CELLTYPE	control_TTN	12	18	NC
MAP3K20	0.892	0.0149	0.348	0.197	7.27	13	0.000513	1.83	LV	CELLTYPE	control_TTN	12	18	NC
MYH7	0.888	0.00696	0.865	0.512	8.54	15.4	0.000164	2.16	LV	CELLTYPE	control_TTN	12	18	NC
ATP2A2	0.879	0.00784	0.543	0.315	7.95	15.1	0.000193	2.11	LV	CELLTYPE	control_TTN	12	18	NC
KIFC3	0.873	0.045	0.131	0.084	6.28	9.67	0.00249	1.35	LV	CELLTYPE	control_TTN	12	18	NC
CBR1	0.872	0.0457	0.133	0.0786	6.29	9.62	0.00256	1.34	LV	CELLTYPE	control_TTN	12	18	NC
ESRRG	0.868	0.0248	0.613	0.337	7.97	11.4	0.00109	1.6	LV	CELLTYPE	control_TTN	12	18	NC
RPL10A	0.857	0.0457	0.159	0.0923	6.51	9.62	0.00255	1.34	LV	CELLTYPE	control_TTN	12	18	NC
MYL9	0.849	0.0151	0.218	0.158	6.84	12.9	0.000527	1.82	LV	CELLTYPE	control_TTN	12	18	NC
FTH1	0.843	0.0122	0.692	0.436	8.37	13.7	0.000358	1.91	LV	CELLTYPE	control_TTN	12	18	NC
LRP4	0.837	0.0419	0.602	0.431	8.31	9.91	0.00222	1.38	LV	CELLTYPE	control_TTN	12	18	NC
RPS23	0.835	0.0448	0.13	0.0864	6.19	9.69	0.00247	1.35	LV	CELLTYPE	control_TTN	12	18	NC
BTG1	0.834	0.0385	0.351	0.224	7.43	10.1	0.00198	1.41	LV	CELLTYPE	control_TTN	12	18	NC
MEIS2	0.833	0.0307	0.494	0.263	7.79	10.8	0.00145	1.51	LV	CELLTYPE	control_TTN	12	18	NC
MYL3	0.827	0.0448	0.426	0.298	7.57	9.69	0.00247	1.35	LV	CELLTYPE	control_TTN	12	18	NC
MYL12A	0.812	0.0489	0.73	0.371	8.12	9.44	0.00279	1.31	LV	CELLTYPE	control_TTN	12	18	NC
IPO9-AS1	0.806	0.0131	0.407	0.229	7.65	13.5	0.000407	1.88	LV	CELLTYPE	control_TTN	12	18	NC
LITAF	0.791	0.0495	0.178	0.118	6.55	9.39	0.00286	1.31	LV	CELLTYPE	control_TTN	12	18	NC
MAST4	0.79	0.0378	0.611	0.376	8.15	10.2	0.00193	1.42	LV	CELLTYPE	control_TTN	12	18	NC
CAMK2D	0.789	0.00816	0.871	0.536	8.62	14.9	0.000207	2.09	LV	CELLTYPE	control_TTN	12	18	NC
ID3	0.786	0.0496	0.243	0.129	7.02	9.38	0.00288	1.3	LV	CELLTYPE	control_TTN	12	18	NC
VIM	0.785	0.0251	1.48	0.963	9.43	11.3	0.00111	1.6	LV	CELLTYPE	control_TTN	12	18	NC
HADHA	0.784	0.0236	0.193	0.121	6.7	11.6	0.001	1.63	LV	CELLTYPE	control_TTN	12	18	NC
USP39	0.782	0.0253	0.381	0.243	7.45	11.3	0.00112	1.6	LV	CELLTYPE	control_TTN	12	18	NC
MAGI1	0.77	0.0304	0.809	0.481	8.5	10.8	0.00143	1.52	LV	CELLTYPE	control_TTN	12	18	NC
PPP1R12B	0.764	0.0275	1.13	0.621	8.9	11.1	0.00125	1.56	LV	CELLTYPE	control_TTN	12	18	NC
THSD4	0.76	0.047	0.556	0.348	7.95	9.55	0.00265	1.33	LV	CELLTYPE	control_TTN	12	18	NC
ATP1B1	0.758	0.0332	0.271	0.169	7.15	10.6	0.0016	1.48	LV	CELLTYPE	control_TTN	12	18	NC
SELENOW	0.746	0.0413	0.283	0.2	7.19	9.95	0.00217	1.38	LV	CELLTYPE	control_TTN	12	18	NC
SAT1	0.745	0.0404	1.4	1.06	9.43	10	0.00211	1.39	LV	CELLTYPE	control_TTN	12	18	NC
PSD3	0.744	0.0192	0.939	0.577	8.76	12.2	0.00074	1.72	LV	CELLTYPE	control_TTN	12	18	NC
VCP	0.737	0.0421	0.191	0.134	6.78	9.89	0.00223	1.38	LV	CELLTYPE	control_TTN	12	18	NC
PATJ	0.725	0.0355	0.465	0.294	7.7	10.4	0.00178	1.45	LV	CELLTYPE	control_TTN	12	18	NC
LRRFIP1	0.722	0.035	0.372	0.222	7.45	10.4	0.00172	1.46	LV	CELLTYPE	control_TTN	12	18	NC
SEMA3B	0.691	0.0355	0.494	0.337	8.01	10.4	0.00178	1.45	LV	CELLTYPE	control_TTN	12	18	NC
PDE4D	0.651	0.0407	1.27	0.936	9.31	9.99	0.00213	1.39	LV	CELLTYPE	control_TTN	12	18	NC
HMGN3	0.63	0.0455	0.468	0.339	7.89	9.64	0.00252	1.34	LV	CELLTYPE	control_TTN	12	18	NC
