# Supplementary material for: Pathogenic variants damage cell composition and single cell transcription in cardiomyopathies
Source: Science. Author manuscript; Available in PMC 2022 Oct 3. (PMC9528698; doi:10.1126/science.abo1984)
Supplement: Supp table 56 [file NIHMS1835045-supplement-Supp_table_56.xlsx]

## Sheet: Index
Column name	Description
Gene	Gene symbol, Ensembl 84
logFC	log2-fold change
FDR	False discovery rate; FDR is the PValue after (by default) Benjamini-Hochberg correction.
mean_exp_control	Mean expression values across controls
mean_exp_genotype	Mean expression values across disease samples
logCPM	logCPM is the average expression of all pseudobulked samples for that particular gene across all samples on the log2-scale expressed in counts per million (cpm, as calculated by edgeR after normalization).
F	Output of quasi-likelihood F-test
PValue	PValue is the nominal p-value derived from F
FDR_plot	-log10(False discovery rate)
Region	Studied region (LV or RV)
annotation_level	Cell-type or cell-state
cell_state/state	Specification which cell-type or state was analysed
comparison	Specification control_GENOTYPE
Observations_genotype	Numbers of Patients included in edgeR (patients with low number of nuclei have been excluded)
Observations_reference	Numbers of Patients included in edgeR (patients with low number of nuclei have been excluded)

## Sheet: LMNA_control
Gene	logFC	FDR	mean_exp_control	mean_exp_genotype	logCPM	F	PValue	FDR_plot	Region	annotation_level	comparison	Observations_genotype	Observations_reference	cell_state
NPPB	4.53	9.51e-07	0.00489	0.208	6.5	38.5	1.04e-09	6.02	RV	CELLTYPE	control_LMNA	7	15	NC
HS3ST4	4.48	1.64e-10	0.0194	0.587	7.45	60.5	3.25e-14	9.78	RV	CELLTYPE	control_LMNA	7	15	NC
AJAP1	4.31	6.24e-07	0.00804	0.239	6.52	39.8	5.4e-10	6.2	RV	CELLTYPE	control_LMNA	7	15	NC
AP003392.1	4.09	0.00625	0	0.0365	5.02	19.9	5.09e-05	2.2	RV	CELLTYPE	control_LMNA	7	15	NC
KCNMA1-AS1	3.9	0.00434	0	0.0365	5.2	17.6	3.19e-05	2.36	RV	CELLTYPE	control_LMNA	7	15	NC
HS6ST3	3.81	1.64e-10	0.0306	0.676	7.55	60.3	3.56e-14	9.78	RV	CELLTYPE	control_LMNA	7	15	NC
ADCK2	3.79	0.019	0	0.0287	4.96	17.4	0.000269	1.72	RV	CELLTYPE	control_LMNA	7	15	NC
LGR5	3.54	0.00689	0.00145	0.0684	5.46	16.4	5.91e-05	2.16	RV	CELLTYPE	control_LMNA	7	15	NC
LINC02133	3.54	0.0406	0	0.0229	4.91	15.9	0.000801	1.39	RV	CELLTYPE	control_LMNA	7	15	NC
KCNMA1	3.38	1.42e-07	0.0359	0.584	7.48	43.1	1.12e-10	6.85	RV	CELLTYPE	control_LMNA	7	15	NC
LINC00971	3.38	0.045	0	0.0205	4.98	13.7	0.000947	1.35	RV	CELLTYPE	control_LMNA	7	15	NC
TOX2	3.3	0.00185	0.0207	0.0838	5.66	19.9	9.98e-06	2.73	RV	CELLTYPE	control_LMNA	7	15	NC
CENPE	3.24	0.0473	0	0.0245	5.04	12.7	0.00102	1.32	RV	CELLTYPE	control_LMNA	7	15	NC
AC004830.1	3.23	0.0101	0.00525	0.0632	5.38	15.3	0.000103	2	RV	CELLTYPE	control_LMNA	7	15	NC
GALR1	3.09	0.000722	0.0069	0.153	5.99	22.3	2.97e-06	3.14	RV	CELLTYPE	control_LMNA	7	15	NC
ANLN	3.08	0.0406	0	0.0221	5.1	11.4	0.000804	1.39	RV	CELLTYPE	control_LMNA	7	15	NC
XYLT1	3.06	1.88e-09	0.151	1.5	8.63	53.5	8.15e-13	8.72	RV	CELLTYPE	control_LMNA	7	15	NC
SLC41A2	3.05	0.00249	0.00718	0.106	5.92	19	1.53e-05	2.6	RV	CELLTYPE	control_LMNA	7	15	NC
SUSD4	3	0.00118	0.0194	0.153	6.24	21	5.72e-06	2.93	RV	CELLTYPE	control_LMNA	7	15	NC
ADGRG7	2.98	0.0477	0.00175	0.0366	5.26	10.9	0.00104	1.32	RV	CELLTYPE	control_LMNA	7	15	NC
MYO16	2.95	0.0242	0.0066	0.0586	5.35	12.7	0.000389	1.62	RV	CELLTYPE	control_LMNA	7	15	NC
MAP2	2.94	4.83e-06	0.0716	0.611	7.57	34.5	6.96e-09	5.32	RV	CELLTYPE	control_LMNA	7	15	NC
MMRN1	2.94	0.0197	0.0109	0.0652	5.38	13.3	0.000285	1.71	RV	CELLTYPE	control_LMNA	7	15	NC
LINC01748	2.88	6.25e-06	0.0565	0.428	7.18	33.7	1.04e-08	5.2	RV	CELLTYPE	control_LMNA	7	15	NC
SYNPR	2.88	0.0192	0.00675	0.0982	5.78	13.4	0.000274	1.72	RV	CELLTYPE	control_LMNA	7	15	NC
HS3ST5	2.86	0.0386	0.00741	0.0457	5.23	11.5	0.000749	1.41	RV	CELLTYPE	control_LMNA	7	15	NC
AC073050.1	2.81	0.0131	0.00857	0.0904	5.74	14.6	0.000146	1.88	RV	CELLTYPE	control_LMNA	7	15	NC
GRIN2B	2.74	0.0268	0.0079	0.0806	5.7	12.5	0.000448	1.57	RV	CELLTYPE	control_LMNA	7	15	NC
GPM6A	2.7	0.0215	0.024	0.0684	5.46	13.1	0.000316	1.67	RV	CELLTYPE	control_LMNA	7	15	NC
PKHD1L1	2.67	0.00867	0.00805	0.123	5.82	15.7	8.19e-05	2.06	RV	CELLTYPE	control_LMNA	7	15	NC
AC087857.1	2.66	0.0214	0.00778	0.0882	5.84	13.1	0.000314	1.67	RV	CELLTYPE	control_LMNA	7	15	NC
FOSB	2.6	0.0171	0.0205	0.09	5.86	13.8	0.000217	1.77	RV	CELLTYPE	control_LMNA	7	15	NC
ALK	2.57	9.51e-07	0.143	1.45	8.6	38.4	1.1e-09	6.02	RV	CELLTYPE	control_LMNA	7	15	NC
NPPA	2.57	0.0381	0.0095	0.0722	5.68	11.5	0.000728	1.42	RV	CELLTYPE	control_LMNA	7	15	NC
MDGA2	2.56	0.0477	0.00966	0.101	5.88	10.9	0.00103	1.32	RV	CELLTYPE	control_LMNA	7	15	NC
AC092902.3	2.54	0.0177	0.0206	0.0868	5.78	13.7	0.000236	1.75	RV	CELLTYPE	control_LMNA	7	15	NC
FRAS1	2.45	0.00249	0.0274	0.292	6.79	19	1.52e-05	2.6	RV	CELLTYPE	control_LMNA	7	15	NC
AL355974.2	2.42	0.0386	0.0204	0.114	6.07	11.5	0.000749	1.41	RV	CELLTYPE	control_LMNA	7	15	NC
AC124254.1	2.4	6.11e-05	0.0434	0.34	6.81	28.3	1.48e-07	4.21	RV	CELLTYPE	control_LMNA	7	15	NC
AC092835.1	2.35	0.0467	0.0118	0.0724	5.58	10.9	0.000999	1.33	RV	CELLTYPE	control_LMNA	7	15	NC
DGKB	2.32	9.94e-05	0.113	0.798	7.86	27.1	2.65e-07	4	RV	CELLTYPE	control_LMNA	7	15	NC
GRIA1	2.31	3.54e-05	0.128	0.569	7.6	29.6	7.91e-08	4.45	RV	CELLTYPE	control_LMNA	7	15	NC
SNCAIP	2.29	0.0372	0.0208	0.0956	5.79	11.6	0.000703	1.43	RV	CELLTYPE	control_LMNA	7	15	NC
AL109659.1	2.21	0.0499	0.0118	0.0874	5.71	10.8	0.00109	1.3	RV	CELLTYPE	control_LMNA	7	15	NC
LINC01266	2.19	0.0286	0.0172	0.124	5.91	12.3	0.000484	1.54	RV	CELLTYPE	control_LMNA	7	15	NC
AC109492.1	2.13	0.0463	0.0191	0.127	5.99	11	0.000984	1.33	RV	CELLTYPE	control_LMNA	7	15	NC
MEGF6	2.09	0.0233	0.0251	0.144	6.23	12.9	0.000364	1.63	RV	CELLTYPE	control_LMNA	7	15	NC
NFATC2	2.08	5.36e-05	0.208	1.13	8.39	28.6	1.24e-07	4.27	RV	CELLTYPE	control_LMNA	7	15	NC
FAM107B	2.05	0.0109	0.034	0.18	6.29	15.1	0.000113	1.96	RV	CELLTYPE	control_LMNA	7	15	NC
KCNQ5	2.05	0.0222	0.0328	0.18	6.43	13	0.000333	1.65	RV	CELLTYPE	control_LMNA	7	15	NC
P3H2	2.05	0.000873	0.209	0.372	7.32	21.7	3.9e-06	3.06	RV	CELLTYPE	control_LMNA	7	15	NC
SLC5A7	2.05	8.32e-05	0.0907	0.554	7.45	27.5	2.16e-07	4.08	RV	CELLTYPE	control_LMNA	7	15	NC
MMP17	2.04	0.0336	0.0354	0.167	6.4	11.9	0.000611	1.47	RV	CELLTYPE	control_LMNA	7	15	NC
AC099792.1	2.03	0.011	0.0505	0.303	6.93	15.1	0.000114	1.96	RV	CELLTYPE	control_LMNA	7	15	NC
OSBPL6	1.96	0.0156	0.0323	0.218	6.61	14.1	0.000187	1.81	RV	CELLTYPE	control_LMNA	7	15	NC
FAM135B	1.94	0.000955	0.136	0.649	7.78	21.5	4.41e-06	3.02	RV	CELLTYPE	control_LMNA	7	15	NC
CHST3	1.93	0.0463	0.0338	0.122	6.03	11	0.000983	1.33	RV	CELLTYPE	control_LMNA	7	15	NC
ITGA10	1.91	0.0169	0.0511	0.179	6.47	13.9	0.000212	1.77	RV	CELLTYPE	control_LMNA	7	15	NC
AL845331.2	1.85	0.00197	0.195	0.61	7.85	19.6	1.12e-05	2.71	RV	CELLTYPE	control_LMNA	7	15	NC
WDR48	1.84	0.0131	0.0657	0.214	6.54	14.6	0.000148	1.88	RV	CELLTYPE	control_LMNA	7	15	NC
NRCAM	1.81	0.0386	0.0796	0.215	6.72	11.5	0.000744	1.41	RV	CELLTYPE	control_LMNA	7	15	NC
TIMP4	1.78	0.0347	0.0637	0.157	6.45	11.8	0.000639	1.46	RV	CELLTYPE	control_LMNA	7	15	NC
AQP4-AS1	1.77	0.000438	0.19	0.765	7.96	23.5	1.61e-06	3.36	RV	CELLTYPE	control_LMNA	7	15	NC
FOS	1.76	0.024	0.166	0.249	7.14	12.8	0.000384	1.62	RV	CELLTYPE	control_LMNA	7	15	NC
PTPRJ	1.74	0.000196	0.766	2.81	9.69	25.6	5.64e-07	3.71	RV	CELLTYPE	control_LMNA	7	15	NC
EZR	1.73	0.00664	0.11	0.371	7.19	16.5	5.6e-05	2.18	RV	CELLTYPE	control_LMNA	7	15	NC
LINC02268	1.72	0.00476	0.0857	0.484	7.42	17.3	3.6e-05	2.32	RV	CELLTYPE	control_LMNA	7	15	NC
COLEC12	1.7	0.0247	0.0544	0.322	6.93	12.7	0.000399	1.61	RV	CELLTYPE	control_LMNA	7	15	NC
SMAP2	1.7	0.049	0.0356	0.151	6.18	10.8	0.00107	1.31	RV	CELLTYPE	control_LMNA	7	15	NC
HS3ST2	1.69	0.00693	0.111	0.574	7.67	16.3	6.02e-05	2.16	RV	CELLTYPE	control_LMNA	7	15	NC
INPP5F	1.67	0.00259	0.21	0.633	7.86	18.9	1.6e-05	2.59	RV	CELLTYPE	control_LMNA	7	15	NC
SLC2A9	1.65	0.00741	0.101	0.49	7.45	16.2	6.59e-05	2.13	RV	CELLTYPE	control_LMNA	7	15	NC
KIF13B	1.63	0.00364	0.254	0.889	8.23	18	2.55e-05	2.44	RV	CELLTYPE	control_LMNA	7	15	NC
STK17B	1.63	0.0443	0.0363	0.225	6.59	11.1	0.000925	1.35	RV	CELLTYPE	control_LMNA	7	15	NC
KIF26B	1.59	0.0467	0.0781	0.317	7	10.9	0.000996	1.33	RV	CELLTYPE	control_LMNA	7	15	NC
LAMA3	1.59	0.0119	0.0967	0.496	7.43	14.9	0.000128	1.93	RV	CELLTYPE	control_LMNA	7	15	NC
ADRA1B	1.54	0.041	0.0841	0.256	6.76	11.3	0.00083	1.39	RV	CELLTYPE	control_LMNA	7	15	NC
GLIDR	1.53	0.0415	0.0895	0.327	7.07	11.2	0.000847	1.38	RV	CELLTYPE	control_LMNA	7	15	NC
CHST9	1.52	0.00528	0.198	0.778	8.01	17.1	4.07e-05	2.28	RV	CELLTYPE	control_LMNA	7	15	NC
KCTD1	1.5	0.00372	0.225	0.826	8.1	17.9	2.65e-05	2.43	RV	CELLTYPE	control_LMNA	7	15	NC
IL1RAPL2	1.48	0.011	0.674	2.78	9.64	15	0.000117	1.96	RV	CELLTYPE	control_LMNA	7	15	NC
NPNT	1.46	0.0171	0.113	0.554	7.63	13.9	0.000216	1.77	RV	CELLTYPE	control_LMNA	7	15	NC
CNTN4	1.45	0.00693	0.281	0.996	8.36	16.3	6.05e-05	2.16	RV	CELLTYPE	control_LMNA	7	15	NC
HTRA1	1.45	0.0329	0.0906	0.3	6.91	11.9	0.000592	1.48	RV	CELLTYPE	control_LMNA	7	15	NC
MAML3	1.45	0.0161	0.456	1.58	9.01	14	0.0002	1.79	RV	CELLTYPE	control_LMNA	7	15	NC
PKN2-AS1	1.44	0.0424	0.141	0.419	7.34	11.2	0.000871	1.37	RV	CELLTYPE	control_LMNA	7	15	NC
RPGR	1.37	0.0268	0.159	0.488	7.58	12.5	0.000448	1.57	RV	CELLTYPE	control_LMNA	7	15	NC
TSPAN5	1.37	0.0178	0.256	0.712	8.01	13.7	0.00024	1.75	RV	CELLTYPE	control_LMNA	7	15	NC
SH3RF3	1.36	0.00289	0.645	2.34	9.47	18.6	1.85e-05	2.54	RV	CELLTYPE	control_LMNA	7	15	NC
TMEM50B	1.36	0.0313	0.15	0.584	7.75	12	0.000557	1.5	RV	CELLTYPE	control_LMNA	7	15	NC
HIVEP3	1.34	0.0222	0.302	0.922	8.38	13	0.000339	1.65	RV	CELLTYPE	control_LMNA	7	15	NC
SLC22A23	1.34	0.0172	0.322	0.84	8.31	13.8	0.000224	1.76	RV	CELLTYPE	control_LMNA	7	15	NC
RHOB	1.32	0.0424	0.302	0.551	7.92	11.2	0.000867	1.37	RV	CELLTYPE	control_LMNA	7	15	NC
AC007364.1	1.3	0.023	0.242	0.753	8.06	12.9	0.000358	1.64	RV	CELLTYPE	control_LMNA	7	15	NC
SIPA1L1	1.28	0.0313	0.366	1.63	8.99	12.1	0.00055	1.5	RV	CELLTYPE	control_LMNA	7	15	NC
ZNF536	1.1	0.0313	1.39	3.79	10.3	12	0.000556	1.5	RV	CELLTYPE	control_LMNA	7	15	NC

## Sheet: PKP2_control
Gene	logFC	FDR	mean_exp_control	mean_exp_genotype	logCPM	F	PValue	FDR_plot	Region	annotation_level	comparison	Observations_genotype	Observations_reference	cell_state
HS3ST4	5.18	2.26e-05	0.0194	0.988	8.04	38.1	1.17e-08	4.65	RV	CELLTYPE	control_PKP2	5	15	NC
CCL4	4.32	0.00982	0.00267	0.0679	5.53	17.2	6.77e-05	2.01	RV	CELLTYPE	control_PKP2	5	15	NC
AJAP1	4.18	0.000275	0.00804	0.141	6.17	29.2	3.87e-07	3.56	RV	CELLTYPE	control_PKP2	5	15	NC
HS6ST3	4.18	8.23e-05	0.0306	0.759	7.78	33.2	7.93e-08	4.08	RV	CELLTYPE	control_PKP2	5	15	NC
AC004949.1	3.83	0.0124	0	0.0205	5.14	18.4	9.62e-05	1.91	RV	CELLTYPE	control_PKP2	5	15	NC
AL096711.2	3.8	0.0124	0	0.0178	5.14	18.5	9.67e-05	1.91	RV	CELLTYPE	control_PKP2	5	15	NC
RIMS3	3.7	0.016	0	0.0221	5.19	16.8	0.000152	1.8	RV	CELLTYPE	control_PKP2	5	15	NC
HBB	3.67	0.0128	0.00267	0.0535	5.64	16.3	0.000103	1.89	RV	CELLTYPE	control_PKP2	5	15	NC
CCL3	3.66	0.0315	0	0.0302	5.2	13.1	0.000476	1.5	RV	CELLTYPE	control_PKP2	5	15	NC
CD163	3.66	0.0246	0	0.029	5.22	14	0.000312	1.61	RV	CELLTYPE	control_PKP2	5	15	NC
AC027288.3	3.62	0.0175	0	0.023	5.21	15.3	0.000175	1.76	RV	CELLTYPE	control_PKP2	5	15	NC
MAP2	3.62	6.35e-06	0.0716	0.534	7.53	43.1	1.88e-09	5.2	RV	CELLTYPE	control_PKP2	5	15	NC
MCM4	3.54	0.025	0	0.0185	5.14	16.5	0.000323	1.6	RV	CELLTYPE	control_PKP2	5	15	NC
GALR1	3.52	0.000384	0.0069	0.191	6.38	27.9	6.59e-07	3.42	RV	CELLTYPE	control_PKP2	5	15	NC
TMEM256-PLSCR3	3.51	0.0198	0	0.0312	5.3	14.9	0.000209	1.7	RV	CELLTYPE	control_PKP2	5	15	NC
AP003392.1	3.45	0.0236	0	0.0227	5.21	14.2	0.000292	1.63	RV	CELLTYPE	control_PKP2	5	15	NC
KCNMA1	3.44	8.16e-05	0.0359	0.442	7.31	33.4	7.26e-08	4.09	RV	CELLTYPE	control_PKP2	5	15	NC
AC004870.4	3.43	0.0314	0.00392	0.0272	5.24	13.1	0.000469	1.5	RV	CELLTYPE	control_PKP2	5	15	NC
AC004830.1	3.38	0.0205	0.00525	0.05	5.58	14.5	0.000237	1.69	RV	CELLTYPE	control_PKP2	5	15	NC
PHF21B	3.32	0.0323	0.00303	0.0324	5.36	12.8	0.000528	1.49	RV	CELLTYPE	control_PKP2	5	15	NC
SEMA3E	3.3	0.0432	0	0.0161	5.11	15.3	0.000792	1.36	RV	CELLTYPE	control_PKP2	5	15	NC
AL442128.2	3.29	0.0315	0	0.014	5.08	17.5	0.000498	1.5	RV	CELLTYPE	control_PKP2	5	15	NC
TEX45	3.27	0.0315	0	0.0127	5.08	16.9	0.0005	1.5	RV	CELLTYPE	control_PKP2	5	15	NC
XYLT1	3.25	2.08e-05	0.151	1.19	8.45	38.8	9.25e-09	4.68	RV	CELLTYPE	control_PKP2	5	15	NC
AP002991.1	3.17	0.0284	0.0215	0.0553	5.64	13.4	0.000394	1.55	RV	CELLTYPE	control_PKP2	5	15	NC
AP001025.1	3.15	0.0276	0.00547	0.0487	5.57	13.5	0.000374	1.56	RV	CELLTYPE	control_PKP2	5	15	NC
LINC02242	3.04	0.05	0.00155	0.0326	5.34	11.5	0.000994	1.3	RV	CELLTYPE	control_PKP2	5	15	NC
AC026167.1	2.92	0.0467	0.00411	0.0393	5.42	11.7	0.000893	1.33	RV	CELLTYPE	control_PKP2	5	15	NC
AC124254.1	2.91	8.96e-05	0.0434	0.418	7.18	32.6	9.96e-08	4.05	RV	CELLTYPE	control_PKP2	5	15	NC
P3H2	2.87	0.000384	0.209	0.399	7.58	27.7	7.15e-07	3.42	RV	CELLTYPE	control_PKP2	5	15	NC
AC087386.1	2.85	0.0323	0.0166	0.0648	5.74	12.8	0.000531	1.49	RV	CELLTYPE	control_PKP2	5	15	NC
SLC41A2	2.83	0.0227	0.00718	0.0728	5.78	14.1	0.000276	1.64	RV	CELLTYPE	control_PKP2	5	15	NC
MMP17	2.77	0.00585	0.0354	0.164	6.45	19	3.04e-05	2.23	RV	CELLTYPE	control_PKP2	5	15	NC
GRIA1	2.74	0.0016	0.128	0.587	7.78	23.1	4.89e-06	2.79	RV	CELLTYPE	control_PKP2	5	15	NC
AC022523.1	2.69	0.0128	0.0561	0.121	6.35	16.2	0.000104	1.89	RV	CELLTYPE	control_PKP2	5	15	NC
AL031599.1	2.68	0.00735	0.0446	0.226	6.67	18.3	4.09e-05	2.13	RV	CELLTYPE	control_PKP2	5	15	NC
PHYHIPL	2.67	0.00667	0.0287	0.122	6.18	18.6	3.57e-05	2.18	RV	CELLTYPE	control_PKP2	5	15	NC
EGR1	2.59	0.0323	0.0254	0.125	6.23	12.8	0.000524	1.49	RV	CELLTYPE	control_PKP2	5	15	NC
NFATC2	2.53	0.025	0.208	2.17	9.33	13.8	0.000324	1.6	RV	CELLTYPE	control_PKP2	5	15	NC
CTGF	2.47	0.00737	0.0444	0.342	7.06	18.3	4.15e-05	2.13	RV	CELLTYPE	control_PKP2	5	15	NC
KCNQ5	2.46	0.0318	0.0328	0.207	6.64	12.9	0.000506	1.5	RV	CELLTYPE	control_PKP2	5	15	NC
PDZRN4	2.45	0.0432	0.0208	0.145	6.22	11.9	0.000794	1.36	RV	CELLTYPE	control_PKP2	5	15	NC
CHST3	2.44	0.013	0.0338	0.131	6.26	16.1	0.000109	1.89	RV	CELLTYPE	control_PKP2	5	15	NC
HDAC2-AS2	2.34	0.0304	0.0355	0.146	6.39	13.2	0.000436	1.52	RV	CELLTYPE	control_PKP2	5	15	NC
LINC01748	2.34	0.0263	0.0565	0.239	6.89	13.6	0.000351	1.58	RV	CELLTYPE	control_PKP2	5	15	NC
LINC01876	2.28	0.0449	0.0526	0.15	6.48	11.8	0.000838	1.35	RV	CELLTYPE	control_PKP2	5	15	NC
RHOB	2.26	0.00106	0.302	0.738	8.28	24.7	2.51e-06	2.98	RV	CELLTYPE	control_PKP2	5	15	NC
STK32B	2.24	0.0269	0.0493	0.17	6.57	13.6	0.000361	1.57	RV	CELLTYPE	control_PKP2	5	15	NC
CPM	2.23	0.0202	0.0298	0.171	6.49	14.6	0.000227	1.7	RV	CELLTYPE	control_PKP2	5	15	NC
LAMA3	2.19	0.0142	0.0967	0.553	7.71	15.8	0.000125	1.85	RV	CELLTYPE	control_PKP2	5	15	NC
EZR	2.16	0.00387	0.11	0.382	7.36	20.3	1.66e-05	2.41	RV	CELLTYPE	control_PKP2	5	15	NC
TBPL1	2.15	0.0199	0.0299	0.174	6.46	14.6	0.00022	1.7	RV	CELLTYPE	control_PKP2	5	15	NC
APOLD1	2.14	0.0205	0.0293	0.176	6.37	14.5	0.000237	1.69	RV	CELLTYPE	control_PKP2	5	15	NC
NRXN2	2.14	0.0315	0	0.0132	5.16	13	0.000492	1.5	RV	CELLTYPE	control_PKP2	5	15	NC
AL845331.2	2.01	0.016	0.195	0.465	7.76	15.4	0.000154	1.8	RV	CELLTYPE	control_PKP2	5	15	NC
KIF13B	2.01	0.00867	0.254	0.865	8.37	17.6	5.53e-05	2.06	RV	CELLTYPE	control_PKP2	5	15	NC
ITGA10	1.98	0.0439	0.0511	0.139	6.47	11.9	0.000817	1.36	RV	CELLTYPE	control_PKP2	5	15	NC
PTPRJ	1.98	0.00155	0.766	2.38	9.69	23.3	4.6e-06	2.81	RV	CELLTYPE	control_PKP2	5	15	NC
IL1RAPL2	1.97	0.00797	0.674	2.71	9.71	17.9	4.78e-05	2.1	RV	CELLTYPE	control_PKP2	5	15	NC
SPRY4-AS1	1.92	0.0367	0.034	0.187	6.51	12.4	0.000629	1.44	RV	CELLTYPE	control_PKP2	5	15	NC
ALK	1.9	0.0226	0.143	0.674	7.97	14.2	0.000273	1.65	RV	CELLTYPE	control_PKP2	5	15	NC
FAM135B	1.87	0.0436	0.136	0.507	7.71	11.9	0.000808	1.36	RV	CELLTYPE	control_PKP2	5	15	NC
HS3ST2	1.86	0.0239	0.111	0.5	7.65	14	0.000298	1.62	RV	CELLTYPE	control_PKP2	5	15	NC
CABLES1	1.81	0.0314	0.0709	0.268	6.9	13	0.000467	1.5	RV	CELLTYPE	control_PKP2	5	15	NC
LRRC1	1.75	0.0199	0.158	0.587	7.83	14.6	0.000218	1.7	RV	CELLTYPE	control_PKP2	5	15	NC
SLC2A9	1.74	0.0423	0.101	0.414	7.46	12	0.000768	1.37	RV	CELLTYPE	control_PKP2	5	15	NC
GINS3	1.71	0.0475	0.607	1.77	9.32	11.6	0.000921	1.32	RV	CELLTYPE	control_PKP2	5	15	NC
AMOTL1	1.7	0.0475	0.0797	0.275	7	11.6	0.000929	1.32	RV	CELLTYPE	control_PKP2	5	15	NC
C3orf70	1.7	0.0314	0.114	0.357	7.32	13	0.00047	1.5	RV	CELLTYPE	control_PKP2	5	15	NC
INPP5F	1.63	0.0205	0.21	0.455	7.72	14.4	0.000238	1.69	RV	CELLTYPE	control_PKP2	5	15	NC
ROR1	1.56	0.0295	0.46	1.2	8.89	13.2	0.00042	1.53	RV	CELLTYPE	control_PKP2	5	15	NC
MYO1E	1.52	0.0394	0.413	1.29	8.88	12.2	0.000701	1.4	RV	CELLTYPE	control_PKP2	5	15	NC
MARCH1	1.47	0.0491	0.253	0.411	7.74	11.5	0.000973	1.31	RV	CELLTYPE	control_PKP2	5	15	NC
ANK2	1.45	0.0243	1.68	4.45	10.6	13.9	0.000306	1.61	RV	CELLTYPE	control_PKP2	5	15	NC
ZNF536	1.38	0.0432	1.39	3.71	10.4	11.9	0.000797	1.36	RV	CELLTYPE	control_PKP2	5	15	NC
KIAA1217	1.34	0.0361	1.78	4.83	10.8	12.5	0.000609	1.44	RV	CELLTYPE	control_PKP2	5	15	NC
SLC35F1	1.34	0.0315	1.47	3.28	10.3	12.9	0.000495	1.5	RV	CELLTYPE	control_PKP2	5	15	NC

## Sheet: PVneg_control
Gene	logFC	FDR	mean_exp_control	mean_exp_genotype	logCPM	F	PValue	FDR_plot	Region	annotation_level	comparison	Observations_genotype	Observations_reference	cell_state
NPPB	4.67	0.000122	0.00489	0.258	6.55	31.7	1.79e-08	3.91	RV	CELLTYPE	control_PVneg	4	15	NC
POSTN	3.5	0.00984	0.0239	0.461	7.07	20.8	5.02e-06	2.01	RV	CELLTYPE	control_PVneg	4	15	NC
IGFBP3	3.23	0.0436	0.00553	0.102	5.97	16.7	4.45e-05	1.36	RV	CELLTYPE	control_PVneg	4	15	NC
SNCAIP	2.66	0.0386	0.0208	0.241	6.15	17	3.65e-05	1.41	RV	CELLTYPE	control_PVneg	4	15	NC
AC069120.1	2.65	0.0202	0	0.0195	5.47	20.1	1.45e-05	1.69	RV	CELLTYPE	control_PVneg	4	15	NC
CTGF	2.63	0.00515	0.0444	0.379	6.97	22.7	1.88e-06	2.29	RV	CELLTYPE	control_PVneg	4	15	NC
KCNMA1	2.6	0.0333	0.0359	0.296	6.82	17.5	2.91e-05	1.48	RV	CELLTYPE	control_PVneg	4	15	NC
AC124254.1	2.46	0.0189	0.0434	0.308	6.86	19.3	1.1e-05	1.72	RV	CELLTYPE	control_PVneg	4	15	NC
XYLT1	2.39	0.000458	0.151	0.848	7.89	27.8	1.34e-07	3.34	RV	CELLTYPE	control_PVneg	4	15	NC
CSMD1	2.23	0.0289	0.062	0.48	6.75	17.9	2.32e-05	1.54	RV	CELLTYPE	control_PVneg	4	15	NC
AL845331.2	1.73	0.0467	0.195	0.666	7.79	16.4	5.1e-05	1.33	RV	CELLTYPE	control_PVneg	4	15	NC

## Sheet: RBM20_control
Gene	logFC	FDR	mean_exp_control	mean_exp_genotype	logCPM	F	PValue	FDR_plot	Region	annotation_level	comparison	Observations_genotype	Observations_reference	cell_state
NPPB	4.5	0.00471	0.00489	0.108	6.21	20.8	8.64e-06	2.33	RV	CELLTYPE	control_RBM20	5	15	NC
HBB	4.35	0.0294	0.00267	0.0314	5.32	15.7	9.84e-05	1.53	RV	CELLTYPE	control_RBM20	5	15	NC
AC103591.3	3.89	0.0128	0	0.0155	5.01	20.2	3.43e-05	1.89	RV	CELLTYPE	control_RBM20	5	15	NC
NPR1	3.88	0.000317	0	0.0152	4.98	30.5	2.82e-07	3.5	RV	CELLTYPE	control_RBM20	5	15	NC
PRPH2	3.83	0.0421	0.0254	0.0374	5.44	14.3	0.000197	1.38	RV	CELLTYPE	control_RBM20	5	15	NC
GOLGA7B	3.71	0.0405	0	0.0152	5.01	16.8	0.000186	1.39	RV	CELLTYPE	control_RBM20	5	15	NC
HS3ST4	3.56	0.000767	0.0194	0.206	6.44	25.4	9.66e-07	3.12	RV	CELLTYPE	control_RBM20	5	15	NC
PNMT	3.2	0.039	0.0207	0.0722	5.73	14.7	0.000162	1.41	RV	CELLTYPE	control_RBM20	5	15	NC
PDZRN4	3.08	0.0327	0.0208	0.249	6.56	15.3	0.000124	1.49	RV	CELLTYPE	control_RBM20	5	15	NC
GALR1	2.94	0.0474	0.0069	0.124	6.21	13.9	0.000243	1.32	RV	CELLTYPE	control_RBM20	5	15	NC
MAPK4	2.92	0.0475	0.037	0.0685	5.97	13.9	0.00025	1.32	RV	CELLTYPE	control_RBM20	5	15	NC
CFAP61	2.64	0.0378	0.0424	0.109	6.28	14.9	0.000149	1.42	RV	CELLTYPE	control_RBM20	5	15	NC
P3H2	2.64	0.00221	0.209	0.261	7.31	22.7	3.45e-06	2.66	RV	CELLTYPE	control_RBM20	5	15	NC
SESN3	2.6	0.0426	0.119	0.507	7.92	14.3	0.000202	1.37	RV	CELLTYPE	control_RBM20	5	15	NC
ROR1-AS1	2.56	0.0405	0.0487	0.124	6.27	14.5	0.000183	1.39	RV	CELLTYPE	control_RBM20	5	15	NC
AC138123.1	2.5	0.039	0.0852	0.113	6.42	14.7	0.000162	1.41	RV	CELLTYPE	control_RBM20	5	15	NC
XYLT1	2.33	0.0309	0.151	0.696	7.9	15.5	0.000111	1.51	RV	CELLTYPE	control_RBM20	5	15	NC
AC124254.1	2.23	0.0438	0.0434	0.246	6.89	14.2	0.000215	1.36	RV	CELLTYPE	control_RBM20	5	15	NC

## Sheet: TTN_control
Gene	logFC	FDR	mean_exp_control	mean_exp_genotype	logCPM	F	PValue	FDR_plot	Region	annotation_level	comparison	Observations_genotype	Observations_reference	cell_state
NPPB	7.01	5.55e-28	0.00489	1.07	7.32	139	4.07e-32	27.3	RV	CELLTYPE	control_TTN	6	15	NC
HS3ST4	5.32	1.12e-26	0.0194	0.675	7.62	132	1.65e-30	25.9	RV	CELLTYPE	control_TTN	6	15	NC
ANLN	3.82	0.00184	0	0.0465	5.61	20.9	4.87e-06	2.73	RV	CELLTYPE	control_TTN	6	15	NC
KCNMA1	3.57	1.49e-12	0.0359	0.424	7.22	66.6	3.29e-16	11.8	RV	CELLTYPE	control_TTN	6	15	NC
GALR1	3.27	0.000187	0.0069	0.122	6.16	26.4	2.74e-07	3.73	RV	CELLTYPE	control_TTN	6	15	NC
AJAP1	3.25	0.00158	0.00804	0.0915	5.98	21.3	3.95e-06	2.8	RV	CELLTYPE	control_TTN	6	15	NC
AC124254.1	2.97	2.97e-08	0.0434	0.35	7.08	45.2	1.75e-11	7.53	RV	CELLTYPE	control_TTN	6	15	NC
SLC41A2	2.92	0.00488	0.00718	0.0908	5.93	18.4	1.83e-05	2.31	RV	CELLTYPE	control_TTN	6	15	NC
HBB	2.87	0.0402	0.00267	0.0348	5.51	13.7	0.000402	1.4	RV	CELLTYPE	control_TTN	6	15	NC
UCK1	2.83	0.049	0.00108	0.0474	5.5	13.2	0.000626	1.31	RV	CELLTYPE	control_TTN	6	15	NC
NPPA	2.81	0.00923	0.0095	0.0846	5.86	16.7	4.3e-05	2.03	RV	CELLTYPE	control_TTN	6	15	NC
ZDHHC11	2.76	0.0416	0.0029	0.0343	5.53	12.4	0.00043	1.38	RV	CELLTYPE	control_TTN	6	15	NC
MGAM	2.73	0.0451	0.0029	0.0555	5.51	12	0.00052	1.35	RV	CELLTYPE	control_TTN	6	15	NC
NFATC2	2.68	4e-10	0.208	1.5	8.73	54.6	1.47e-13	9.4	RV	CELLTYPE	control_TTN	6	15	NC
GABRB1	2.63	0.0332	0.00397	0.0767	5.71	13.2	0.00028	1.48	RV	CELLTYPE	control_TTN	6	15	NC
AL355974.2	2.52	0.0222	0.0204	0.0894	5.93	14.4	0.000148	1.65	RV	CELLTYPE	control_TTN	6	15	NC
AC087386.1	2.4	0.0428	0.0166	0.095	5.89	12.2	0.000481	1.37	RV	CELLTYPE	control_TTN	6	15	NC
HS6ST3	2.39	0.000673	0.0306	0.218	6.68	23.4	1.34e-06	3.17	RV	CELLTYPE	control_TTN	6	15	NC
KCNQ5	2.33	0.00161	0.0328	0.285	6.5	21.2	4.15e-06	2.79	RV	CELLTYPE	control_TTN	6	15	NC
MAP2	2.33	5.48e-05	0.0716	0.398	6.96	29	7.25e-08	4.26	RV	CELLTYPE	control_TTN	6	15	NC
ACSF2	2.28	0.0457	0.0161	0.0748	5.89	11.9	0.000559	1.34	RV	CELLTYPE	control_TTN	6	15	NC
XYLT1	2.28	1.58e-06	0.151	0.673	7.9	36.7	1.39e-09	5.8	RV	CELLTYPE	control_TTN	6	15	NC
OSBPL6	2.27	0.00158	0.0323	0.238	6.59	21.4	3.77e-06	2.8	RV	CELLTYPE	control_TTN	6	15	NC
CHST3	2.23	0.0117	0.0338	0.144	6.32	16	6.36e-05	1.93	RV	CELLTYPE	control_TTN	6	15	NC
SLC5A7	2.16	2.98e-05	0.0907	0.457	7.43	30.6	3.15e-08	4.53	RV	CELLTYPE	control_TTN	6	15	NC
CTGF	2.1	0.00281	0.0444	0.245	6.7	19.9	8.31e-06	2.55	RV	CELLTYPE	control_TTN	6	15	NC
PKN2-AS1	2.08	5.14e-05	0.141	0.522	7.68	29.2	6.42e-08	4.29	RV	CELLTYPE	control_TTN	6	15	NC
MERTK	2.05	0.00128	0.0617	0.292	6.97	21.9	2.92e-06	2.89	RV	CELLTYPE	control_TTN	6	15	NC
STK32B	2.05	0.00811	0.0493	0.193	6.51	17	3.68e-05	2.09	RV	CELLTYPE	control_TTN	6	15	NC
HS3ST2	1.95	0.000236	0.111	0.576	7.63	25.7	3.99e-07	3.63	RV	CELLTYPE	control_TTN	6	15	NC
ACTA1	1.9	2.98e-05	0.215	1.06	8.23	30.5	3.28e-08	4.53	RV	CELLTYPE	control_TTN	6	15	NC
ALK	1.84	0.000511	0.143	0.565	7.77	24.1	9.18e-07	3.29	RV	CELLTYPE	control_TTN	6	15	NC
LINC02268	1.81	0.00281	0.0857	0.419	7.37	19.8	8.47e-06	2.55	RV	CELLTYPE	control_TTN	6	15	NC
FAM135B	1.76	0.00212	0.136	0.503	7.6	20.6	5.76e-06	2.67	RV	CELLTYPE	control_TTN	6	15	NC
LINC01748	1.76	0.0411	0.0565	0.144	6.47	12.5	0.000416	1.39	RV	CELLTYPE	control_TTN	6	15	NC
MYO1E	1.73	0.00022	0.413	1.49	8.86	26	3.39e-07	3.66	RV	CELLTYPE	control_TTN	6	15	NC
TCP11L2	1.71	0.0334	0.05	0.23	6.68	13.2	0.000287	1.48	RV	CELLTYPE	control_TTN	6	15	NC
LAMA3	1.63	0.00811	0.0967	0.476	7.53	17	3.7e-05	2.09	RV	CELLTYPE	control_TTN	6	15	NC
PHYHD1	1.59	0.0377	0.0699	0.273	7	12.8	0.000349	1.42	RV	CELLTYPE	control_TTN	6	15	NC
GRIA1	1.56	0.0223	0.128	0.34	7.18	14.3	0.000159	1.65	RV	CELLTYPE	control_TTN	6	15	NC
KIF13B	1.55	0.00775	0.254	0.84	8.27	17.2	3.42e-05	2.11	RV	CELLTYPE	control_TTN	6	15	NC
EZR	1.53	0.0317	0.11	0.323	7.18	13.3	0.00026	1.5	RV	CELLTYPE	control_TTN	6	15	NC
MB	1.52	0.00324	0.292	0.985	8.33	19.4	1.07e-05	2.49	RV	CELLTYPE	control_TTN	6	15	NC
NPNT	1.49	0.0224	0.113	0.457	7.43	14.2	0.000163	1.65	RV	CELLTYPE	control_TTN	6	15	NC
SIPA1L1	1.45	0.00485	0.366	1.3	8.72	18.4	1.76e-05	2.31	RV	CELLTYPE	control_TTN	6	15	NC
ACTC1	1.44	0.00525	0.372	1.17	8.57	18.2	2e-05	2.28	RV	CELLTYPE	control_TTN	6	15	NC
C3orf70	1.44	0.043	0.114	0.342	7.26	12.1	0.000493	1.37	RV	CELLTYPE	control_TTN	6	15	NC
XPR1	1.44	0.00923	0.218	0.92	8.01	16.7	4.34e-05	2.03	RV	CELLTYPE	control_TTN	6	15	NC
SORT1	1.42	0.0316	0.128	0.489	7.48	13.4	0.000256	1.5	RV	CELLTYPE	control_TTN	6	15	NC
TPM1	1.42	0.00479	0.458	1.57	8.87	18.5	1.69e-05	2.32	RV	CELLTYPE	control_TTN	6	15	NC
LRRC1	1.41	0.027	0.158	0.518	7.62	13.8	0.000206	1.57	RV	CELLTYPE	control_TTN	6	15	NC
RPGR	1.38	0.0378	0.159	0.505	7.58	12.8	0.000353	1.42	RV	CELLTYPE	control_TTN	6	15	NC
SLC2A9	1.38	0.0492	0.101	0.357	7.32	11.7	0.000633	1.31	RV	CELLTYPE	control_TTN	6	15	NC
KCTD1	1.37	0.029	0.225	0.711	8.07	13.6	0.00023	1.54	RV	CELLTYPE	control_TTN	6	15	NC
TMEM50B	1.36	0.0419	0.15	0.494	7.7	12.3	0.000446	1.38	RV	CELLTYPE	control_TTN	6	15	NC
CERS6	1.34	0.042	0.144	0.511	7.52	12.3	0.000454	1.38	RV	CELLTYPE	control_TTN	6	15	NC
MYL2	1.34	0.00692	0.817	2.26	9.62	17.5	2.95e-05	2.16	RV	CELLTYPE	control_TTN	6	15	NC
PDK4	1.33	0.0139	0.813	2.73	9.85	15.5	8.38e-05	1.86	RV	CELLTYPE	control_TTN	6	15	NC
DOCK9	1.32	0.0457	0.169	0.659	7.68	11.9	0.000559	1.34	RV	CELLTYPE	control_TTN	6	15	NC
DGKG	1.3	0.0222	0.349	1.1	8.7	14.4	0.00015	1.65	RV	CELLTYPE	control_TTN	6	15	NC
PDZD2	1.3	0.0132	0.577	1.91	9.31	15.6	7.75e-05	1.88	RV	CELLTYPE	control_TTN	6	15	NC
CHST9	1.29	0.043	0.198	0.555	7.82	12.2	0.000491	1.37	RV	CELLTYPE	control_TTN	6	15	NC
PTPRJ	1.27	0.0223	0.766	1.86	9.44	14.3	0.000159	1.65	RV	CELLTYPE	control_TTN	6	15	NC
TFDP2	1.27	0.0474	0.234	0.692	8.14	11.8	0.000602	1.32	RV	CELLTYPE	control_TTN	6	15	NC
MAML3	1.23	0.0336	0.456	1.08	8.68	13.1	0.000292	1.47	RV	CELLTYPE	control_TTN	6	15	NC
SH3RF3	1.23	0.0287	0.645	1.98	9.4	13.6	0.000226	1.54	RV	CELLTYPE	control_TTN	6	15	NC
ELN	1.19	0.0428	0.408	1.09	8.74	12.2	0.000479	1.37	RV	CELLTYPE	control_TTN	6	15	NC
TNNI3	1.19	0.0457	0.439	1.1	8.75	11.9	0.000564	1.34	RV	CELLTYPE	control_TTN	6	15	NC
CTDSPL	1.18	0.0457	0.484	1.53	9.06	11.9	0.000551	1.34	RV	CELLTYPE	control_TTN	6	15	NC
NCAM1	1.16	0.0334	1.36	4.21	10.4	13.2	0.000285	1.48	RV	CELLTYPE	control_TTN	6	15	NC
KIAA1217	1.14	0.0336	1.78	4.41	10.6	13.1	0.000301	1.47	RV	CELLTYPE	control_TTN	6	15	NC
ZBTB16	1.14	0.0383	0.935	3.19	10	12.7	0.000368	1.42	RV	CELLTYPE	control_TTN	6	15	NC
