# Supplementary material for: Pathogenic variants damage cell composition and single cell transcription in cardiomyopathies
Source: Science. Author manuscript; Available in PMC 2022 Oct 3. (PMC9528698; doi:10.1126/science.abo1984)
Supplement: Supp table 57 [file NIHMS1835045-supplement-Supp_table_57.xlsx]

## Sheet: Index
Column name	Description
Gene	Gene symbol, Ensembl 84
logFC	log2-fold change
FDR	False discovery rate; FDR is the PValue after (by default) Benjamini-Hochberg correction.
mean_exp_control	Mean expression values across controls
mean_exp_genotype	Mean expression values across disease samples
logCPM	logCPM is the average expression of all pseudobulked samples for that particular gene across all samples on the log2-scale expressed in counts per million (cpm, as calculated by edgeR after normalization).
F	Output of quasi-likelihood F-test
PValue	PValue is the nominal p-value derived from F
FDR_plot	-log10(False discovery rate)
Region	Studied region (LV or RV)
annotation_level	Cell-type or cell-state
cell_state/state	Specification which cell-type or state was analysed
comparison	Specification control_GENOTYPE
Observations_genotype	Numbers of Patients included in edgeR (patients with low number of nuclei have been excluded)
Observations_reference	Numbers of Patients included in edgeR (patients with low number of nuclei have been excluded)

## Sheet: control_LMNA
Gene	logFC	FDR	mean_exp_control	mean_exp_genotype	logCPM	F	PValue	FDR_plot	Region	annotation_level	comparison	Observations_genotype	Observations_reference	cell_state
SLC1A2	4.94	6.53e-06	0.0527	0	5.46	33.5	1.13e-08	5.19	RV	CELLTYPE	control_LMNA	7	15	NC
CCL2	4.91	1.27e-10	0.203	0.00481	6.47	63.2	9.16e-15	9.9	RV	CELLTYPE	control_LMNA	7	15	NC
AC114485.1	4.08	2.88e-05	0.046	0.0036	5.47	30	6.22e-08	4.54	RV	CELLTYPE	control_LMNA	7	15	NC
HGF	3.85	0.000797	0.0339	0	5.15	22	3.39e-06	3.1	RV	CELLTYPE	control_LMNA	7	15	NC
PTGFR	3.85	4.83e-06	0.0663	0.0107	5.8	34.6	6.78e-09	5.32	RV	CELLTYPE	control_LMNA	7	15	NC
ELANE	3.79	0.000551	0.0266	0.00227	5.25	22.9	2.1e-06	3.26	RV	CELLTYPE	control_LMNA	7	15	NC
ABCB11	3.76	0.000747	0.0206	0.00227	5.18	22.2	3.12e-06	3.13	RV	CELLTYPE	control_LMNA	7	15	NC
PLA2G2A	3.75	6.9e-10	0.287	0.0237	6.91	56.6	1.99e-13	9.16	RV	CELLTYPE	control_LMNA	7	15	NC
CERS3-AS1	3.63	0.000939	0.0299	0.00481	5.37	21.5	4.26e-06	3.03	RV	CELLTYPE	control_LMNA	7	15	NC
C3	3.6	1.12e-08	0.182	0.0301	6.6	49.1	6.46e-12	7.95	RV	CELLTYPE	control_LMNA	7	15	NC
AL353653.1	3.59	0.00249	0.0202	0.00106	5.14	19.1	1.49e-05	2.6	RV	CELLTYPE	control_LMNA	7	15	NC
EPHA5-AS1	3.57	0.00528	0.0215	0	5.06	18.1	4.14e-05	2.28	RV	CELLTYPE	control_LMNA	7	15	NC
ADAMTSL2	3.51	0.000504	0.0402	0.00537	5.46	23.2	1.89e-06	3.3	RV	CELLTYPE	control_LMNA	7	15	NC
HEY2	3.51	0.00302	0.0474	0.00174	5.4	18.5	2.01e-05	2.52	RV	CELLTYPE	control_LMNA	7	15	NC
EVA1B	3.48	0.0042	0.0137	0.00106	5.03	17.7	3.03e-05	2.38	RV	CELLTYPE	control_LMNA	7	15	NC
AL138831.1	3.41	0.0131	0.0141	0.00121	5.07	15.6	0.000145	1.88	RV	CELLTYPE	control_LMNA	7	15	NC
APLNR	3.41	0.0034	0.0214	0	5.01	18.2	2.35e-05	2.47	RV	CELLTYPE	control_LMNA	7	15	NC
CNTN3	3.4	0.00659	0.0201	0.00174	5.17	16.5	5.46e-05	2.18	RV	CELLTYPE	control_LMNA	7	15	NC
GNA14-AS1	3.34	2.51e-05	0.0843	0.0229	5.98	30.5	5.07e-08	4.6	RV	CELLTYPE	control_LMNA	7	15	NC
NPPC	3.29	0.0222	0.0151	0	4.97	15.7	0.000337	1.65	RV	CELLTYPE	control_LMNA	7	15	NC
LRRC2	3.27	8.48e-06	0.103	0.0163	6.17	32.8	1.59e-08	5.07	RV	CELLTYPE	control_LMNA	7	15	NC
G0S2	3.23	0.00556	0.113	0.0036	5.92	16.9	4.4e-05	2.26	RV	CELLTYPE	control_LMNA	7	15	NC
KAZN-AS1	3.23	0.000871	0.0439	0.0139	5.63	21.8	3.77e-06	3.06	RV	CELLTYPE	control_LMNA	7	15	NC
AP001372.1	3.18	0.0347	0.0154	0	5.02	14.3	0.000643	1.46	RV	CELLTYPE	control_LMNA	7	15	NC
CNTN6	3.16	0.00107	0.0652	0.00613	5.63	21.2	5e-06	2.97	RV	CELLTYPE	control_LMNA	7	15	NC
ZNF70	3.11	0.0179	0.0381	0.00121	5.25	13.6	0.000245	1.75	RV	CELLTYPE	control_LMNA	7	15	NC
SMYD1	3.1	0.00185	0.0683	0.00613	5.71	19.8	1.01e-05	2.73	RV	CELLTYPE	control_LMNA	7	15	NC
AC016650.1	3.05	0.0179	0.0211	0.00121	5.14	13.6	0.000242	1.75	RV	CELLTYPE	control_LMNA	7	15	NC
ADM	3.03	0.0151	0.0197	0.00671	5.21	14.2	0.00018	1.82	RV	CELLTYPE	control_LMNA	7	15	NC
C7	3.03	4.66e-09	0.942	0.417	8.87	51.3	2.35e-12	8.33	RV	CELLTYPE	control_LMNA	7	15	NC
MT-ND1	3.02	4.92e-06	0.236	0.0574	7.14	34.4	7.45e-09	5.31	RV	CELLTYPE	control_LMNA	7	15	NC
TNFSF14	3.02	0.0184	0.0139	0.00106	4.99	13.5	0.00026	1.74	RV	CELLTYPE	control_LMNA	7	15	NC
NAV3	3.01	9.29e-08	0.435	0.118	7.79	44.2	6.69e-11	7.03	RV	CELLTYPE	control_LMNA	7	15	NC
PPP1R1C	3.01	0.00328	0.0707	0.00609	5.73	18.3	2.25e-05	2.48	RV	CELLTYPE	control_LMNA	7	15	NC
IGSF10	2.98	0.00528	0.038	0.00855	5.44	17.1	4.15e-05	2.28	RV	CELLTYPE	control_LMNA	7	15	NC
SFRP5	2.97	0.0133	0.02	0.00522	5.24	14.6	0.00015	1.88	RV	CELLTYPE	control_LMNA	7	15	NC
FGF12	2.96	3.25e-08	1.2	0.282	9.24	46.6	2.11e-11	7.49	RV	CELLTYPE	control_LMNA	7	15	NC
KAZN	2.93	8.87e-10	1.82	0.517	9.66	55.6	3.2e-13	9.05	RV	CELLTYPE	control_LMNA	7	15	NC
APOC1	2.92	0.0182	0.0137	0	4.91	14.8	0.000252	1.74	RV	CELLTYPE	control_LMNA	7	15	NC
BCL3	2.88	0.011	0.0268	0.00518	5.26	15	0.000117	1.96	RV	CELLTYPE	control_LMNA	7	15	NC
LSP1	2.88	0.00168	0.066	0.0108	5.68	20.1	8.94e-06	2.78	RV	CELLTYPE	control_LMNA	7	15	NC
TUBB2B	2.88	0.025	0.0531	0.00186	5.3	12.6	0.000406	1.6	RV	CELLTYPE	control_LMNA	7	15	NC
ANGPTL2	2.86	0.0158	0.0329	0.00601	5.33	14.1	0.000192	1.8	RV	CELLTYPE	control_LMNA	7	15	NC
ADH1B	2.84	6.5e-07	0.47	0.228	8.11	39.6	6.09e-10	6.19	RV	CELLTYPE	control_LMNA	7	15	NC
PIM1	2.83	0.0227	0.0229	0.00319	5.2	12.9	0.000351	1.64	RV	CELLTYPE	control_LMNA	7	15	NC
GNA14	2.82	2.88e-05	0.128	0.0352	6.33	30.1	6.04e-08	4.54	RV	CELLTYPE	control_LMNA	7	15	NC
RORB-AS1	2.82	0.022	0.0244	0.00242	5.16	13.1	0.000325	1.66	RV	CELLTYPE	control_LMNA	7	15	NC
TECRL	2.82	7.84e-06	0.258	0.0462	7.18	33.1	1.41e-08	5.11	RV	CELLTYPE	control_LMNA	7	15	NC
AC073571.1	2.81	0.024	0.0189	0.00401	5.15	12.8	0.000384	1.62	RV	CELLTYPE	control_LMNA	7	15	NC
PLAU	2.8	0.0306	0.0219	0.00307	5.11	12.1	0.000536	1.51	RV	CELLTYPE	control_LMNA	7	15	NC
AK5	2.77	0.000241	0.0946	0.0269	6.06	25.1	7.29e-07	3.62	RV	CELLTYPE	control_LMNA	7	15	NC
PLCB3	2.77	0.0472	0.0198	0.00106	5.09	11.1	0.00101	1.33	RV	CELLTYPE	control_LMNA	7	15	NC
FGF10	2.74	0.0162	0.0403	0.0128	5.53	14	0.000203	1.79	RV	CELLTYPE	control_LMNA	7	15	NC
TMEM214	2.74	0.0173	0.0414	0.0076	5.43	13.8	0.000226	1.76	RV	CELLTYPE	control_LMNA	7	15	NC
MAGI1-AS1	2.73	0.0297	0.0177	0.00776	5.18	12.2	0.000515	1.53	RV	CELLTYPE	control_LMNA	7	15	NC
AC019163.1	2.7	0.0101	0.0364	0.0193	5.45	15.3	9.98e-05	2	RV	CELLTYPE	control_LMNA	7	15	NC
CHRDL2	2.69	0.0403	0.024	0.00416	5.16	11.4	0.00079	1.39	RV	CELLTYPE	control_LMNA	7	15	NC
IER5L	2.69	0.00286	0.0916	0.0201	5.86	18.7	1.82e-05	2.54	RV	CELLTYPE	control_LMNA	7	15	NC
SELENBP1	2.69	0.00871	0.0456	0.014	5.61	15.7	8.29e-05	2.06	RV	CELLTYPE	control_LMNA	7	15	NC
ISOC1	2.68	0.0412	0.0267	0.00295	5.22	11.3	0.000837	1.39	RV	CELLTYPE	control_LMNA	7	15	NC
AC007529.2	2.66	0.00302	0.0603	0.0242	5.83	18.5	1.99e-05	2.52	RV	CELLTYPE	control_LMNA	7	15	NC
ADAMTS4	2.66	0.0286	0.0489	0.00425	5.43	12.3	0.000485	1.54	RV	CELLTYPE	control_LMNA	7	15	NC
WT1	2.64	0.0425	0.0136	0.00493	5.12	11.2	0.000876	1.37	RV	CELLTYPE	control_LMNA	7	15	NC
LINC02147	2.61	0.000433	0.143	0.0279	6.49	23.5	1.56e-06	3.36	RV	CELLTYPE	control_LMNA	7	15	NC
AC105942.1	2.58	0.0289	0.0436	0.00731	5.52	12.3	0.000492	1.54	RV	CELLTYPE	control_LMNA	7	15	NC
PLCXD3	2.57	5.54e-06	0.389	0.155	7.8	34.1	8.78e-09	5.26	RV	CELLTYPE	control_LMNA	7	15	NC
TTN	2.56	9.51e-07	2.48	0.99	10.4	38.6	9.69e-10	6.02	RV	CELLTYPE	control_LMNA	7	15	NC
PPARGC1B	2.55	0.00741	0.0975	0.0107	5.94	16.1	6.62e-05	2.13	RV	CELLTYPE	control_LMNA	7	15	NC
PPL	2.55	0.0095	0.0684	0.0122	5.78	15.5	9.11e-05	2.02	RV	CELLTYPE	control_LMNA	7	15	NC
AP001453.1	2.54	0.0372	0.0308	0.0108	5.45	11.6	0.000701	1.43	RV	CELLTYPE	control_LMNA	7	15	NC
MARCKSL1	2.54	0.0348	0.0289	0.00818	5.32	11.8	0.000647	1.46	RV	CELLTYPE	control_LMNA	7	15	NC
RYR2	2.51	3.65e-06	4.14	1.56	11.1	35.4	4.48e-09	5.44	RV	CELLTYPE	control_LMNA	7	15	NC
LDLR	2.5	0.0133	0.0771	0.0121	5.75	14.5	0.000152	1.88	RV	CELLTYPE	control_LMNA	7	15	NC
PQLC2L	2.5	0.00267	0.0842	0.0295	6.09	18.8	1.68e-05	2.57	RV	CELLTYPE	control_LMNA	7	15	NC
TWIST2	2.5	0.0174	0.0421	0.0159	5.6	13.7	0.000229	1.76	RV	CELLTYPE	control_LMNA	7	15	NC
CTSC	2.49	0.00154	0.0857	0.0297	6.02	20.3	8.05e-06	2.81	RV	CELLTYPE	control_LMNA	7	15	NC
ME1	2.49	0.00823	0.0717	0.0234	5.93	15.9	7.6e-05	2.08	RV	CELLTYPE	control_LMNA	7	15	NC
MGST1	2.48	1.21e-05	0.412	0.217	7.97	32	2.36e-08	4.92	RV	CELLTYPE	control_LMNA	7	15	NC
AC092652.2	2.47	0.00647	0.0764	0.0201	5.89	16.6	5.32e-05	2.19	RV	CELLTYPE	control_LMNA	7	15	NC
AC104041.1	2.47	0.00292	0.0636	0.0341	6	18.6	1.89e-05	2.53	RV	CELLTYPE	control_LMNA	7	15	NC
ANKRD2	2.44	0.0347	0.0549	0.0109	5.73	11.8	0.000641	1.46	RV	CELLTYPE	control_LMNA	7	15	NC
CFD	2.44	3.82e-06	0.705	0.193	8.35	35.2	4.96e-09	5.42	RV	CELLTYPE	control_LMNA	7	15	NC
CHRM2	2.44	0.00067	0.157	0.0309	6.51	22.4	2.7e-06	3.17	RV	CELLTYPE	control_LMNA	7	15	NC
AC002066.1	2.43	0.0409	0.0496	0.013	5.59	11.3	0.000821	1.39	RV	CELLTYPE	control_LMNA	7	15	NC
FGF7	2.41	0.00011	0.177	0.0635	6.73	26.9	3e-07	3.96	RV	CELLTYPE	control_LMNA	7	15	NC
B4GALNT3	2.38	0.0222	0.064	0.0114	5.77	13	0.000337	1.65	RV	CELLTYPE	control_LMNA	7	15	NC
PRICKLE1	2.38	6.11e-05	0.277	0.13	7.26	28.3	1.5e-07	4.21	RV	CELLTYPE	control_LMNA	7	15	NC
STEAP2	2.38	0.038	0.0302	0.0131	5.45	11.6	0.00072	1.42	RV	CELLTYPE	control_LMNA	7	15	NC
LAP3	2.37	0.0146	0.0654	0.0163	5.76	14.3	0.000171	1.84	RV	CELLTYPE	control_LMNA	7	15	NC
CCDC141	2.36	0.00964	0.0976	0.0196	6.06	15.5	9.31e-05	2.02	RV	CELLTYPE	control_LMNA	7	15	NC
TNFAIP6	2.36	0.00302	0.123	0.029	6.22	18.5	2.03e-05	2.52	RV	CELLTYPE	control_LMNA	7	15	NC
PCAT1	2.34	0.0172	0.0564	0.0229	5.84	13.8	0.000223	1.76	RV	CELLTYPE	control_LMNA	7	15	NC
PVT1	2.34	0.0184	0.0543	0.0184	5.69	13.5	0.00026	1.74	RV	CELLTYPE	control_LMNA	7	15	NC
RIPOR3	2.34	0.000608	0.123	0.0556	6.51	22.7	2.37e-06	3.22	RV	CELLTYPE	control_LMNA	7	15	NC
KLHL31	2.33	0.0499	0.0657	0.014	5.63	10.8	0.0011	1.3	RV	CELLTYPE	control_LMNA	7	15	NC
SGCG	2.33	0.00662	0.111	0.024	6.31	16.5	5.53e-05	2.18	RV	CELLTYPE	control_LMNA	7	15	NC
MYOM1	2.31	0.000373	0.563	0.195	8.37	24.1	1.21e-06	3.43	RV	CELLTYPE	control_LMNA	7	15	NC
PTGIS	2.31	0.000617	0.15	0.0639	6.59	22.6	2.45e-06	3.21	RV	CELLTYPE	control_LMNA	7	15	NC
ADAMTS19	2.29	0.00843	0.11	0.0433	6.28	15.8	7.89e-05	2.07	RV	CELLTYPE	control_LMNA	7	15	NC
ADRA1A	2.29	0.0477	0.0619	0.00745	5.62	10.9	0.00104	1.32	RV	CELLTYPE	control_LMNA	7	15	NC
AKR1C1	2.28	0.00328	0.118	0.045	6.4	18.3	2.25e-05	2.48	RV	CELLTYPE	control_LMNA	7	15	NC
CLIC5	2.27	0.00141	0.137	0.0366	6.42	20.6	7e-06	2.85	RV	CELLTYPE	control_LMNA	7	15	NC
NR2F2	2.27	0.00564	0.091	0.0406	6.19	16.9	4.55e-05	2.25	RV	CELLTYPE	control_LMNA	7	15	NC
NRP2	2.27	0.0258	0.0504	0.0208	5.65	12.6	0.000426	1.59	RV	CELLTYPE	control_LMNA	7	15	NC
RBM20	2.27	0.000408	0.405	0.128	7.79	23.7	1.44e-06	3.39	RV	CELLTYPE	control_LMNA	7	15	NC
NABP1	2.26	0.0178	0.0538	0.0262	5.81	13.7	0.00024	1.75	RV	CELLTYPE	control_LMNA	7	15	NC
PDGFRB	2.24	0.000275	0.23	0.0933	7.09	24.7	8.74e-07	3.56	RV	CELLTYPE	control_LMNA	7	15	NC
MYPN	2.23	0.0222	0.119	0.0147	6.2	13	0.000337	1.65	RV	CELLTYPE	control_LMNA	7	15	NC
COL24A1	2.22	0.00154	0.176	0.0642	6.75	20.3	7.95e-06	2.81	RV	CELLTYPE	control_LMNA	7	15	NC
FBLIM1	2.21	0.0409	0.0537	0.0143	5.6	11.3	0.00082	1.39	RV	CELLTYPE	control_LMNA	7	15	NC
MYH6	2.21	0.0172	0.0881	0.0173	5.91	13.8	0.00022	1.77	RV	CELLTYPE	control_LMNA	7	15	NC
CACNB2	2.2	6.28e-05	0.564	0.182	8.19	28.1	1.58e-07	4.2	RV	CELLTYPE	control_LMNA	7	15	NC
IER3	2.2	0.0409	0.0633	0.0187	5.76	11.3	0.000826	1.39	RV	CELLTYPE	control_LMNA	7	15	NC
NRAP	2.19	0.00488	0.185	0.0341	6.75	17.3	3.73e-05	2.31	RV	CELLTYPE	control_LMNA	7	15	NC
TRDN-AS1	2.19	0.000873	0.33	0.0859	7.49	21.7	3.87e-06	3.06	RV	CELLTYPE	control_LMNA	7	15	NC
MLIP-AS1	2.17	0.0184	0.074	0.0277	6.02	13.5	0.000259	1.74	RV	CELLTYPE	control_LMNA	7	15	NC
TPM2	2.15	0.00426	0.131	0.0426	6.41	17.6	3.1e-05	2.37	RV	CELLTYPE	control_LMNA	7	15	NC
RARRES1	2.14	0.000204	0.249	0.114	7.17	25.4	6.03e-07	3.69	RV	CELLTYPE	control_LMNA	7	15	NC
ADPRHL1	2.12	0.0365	0.0736	0.0164	5.85	11.7	0.000683	1.44	RV	CELLTYPE	control_LMNA	7	15	NC
EPHA5	2.12	0.0159	0.0934	0.0363	6.1	14	0.000195	1.8	RV	CELLTYPE	control_LMNA	7	15	NC
FBLN1	2.12	0.00107	0.241	0.113	7.14	21.2	5.08e-06	2.97	RV	CELLTYPE	control_LMNA	7	15	NC
MT-ATP6	2.12	0.000252	0.391	0.19	7.89	24.9	7.82e-07	3.6	RV	CELLTYPE	control_LMNA	7	15	NC
ADAMTS9	2.11	0.000398	0.192	0.0958	6.9	23.8	1.35e-06	3.4	RV	CELLTYPE	control_LMNA	7	15	NC
GUCY1A1	2.11	0.0213	0.0692	0.0314	5.93	13.2	0.000311	1.67	RV	CELLTYPE	control_LMNA	7	15	NC
MIR22HG	2.07	0.0159	0.0781	0.038	6.02	14.1	0.000194	1.8	RV	CELLTYPE	control_LMNA	7	15	NC
GPC5	2.06	0.00189	0.181	0.0732	6.87	19.8	1.05e-05	2.72	RV	CELLTYPE	control_LMNA	7	15	NC
CCBE1	2.04	0.0134	0.0942	0.0495	6.19	14.5	0.000153	1.87	RV	CELLTYPE	control_LMNA	7	15	NC
RCC1	2.04	0.0353	0.0551	0.0307	5.85	11.7	0.000658	1.45	RV	CELLTYPE	control_LMNA	7	15	NC
NID2	2.03	0.00154	0.214	0.0849	6.91	20.3	8.1e-06	2.81	RV	CELLTYPE	control_LMNA	7	15	NC
ABCA10	2.01	0.000141	0.741	0.505	8.72	26.3	3.98e-07	3.85	RV	CELLTYPE	control_LMNA	7	15	NC
GAS2	2.01	0.014	0.133	0.0347	6.38	14.4	0.000162	1.86	RV	CELLTYPE	control_LMNA	7	15	NC
FHL2	2	0.000404	0.78	0.345	8.72	23.8	1.4e-06	3.39	RV	CELLTYPE	control_LMNA	7	15	NC
TENM2	1.99	0.0126	0.183	0.0547	6.87	14.7	0.000137	1.9	RV	CELLTYPE	control_LMNA	7	15	NC
RDH10-AS1	1.97	0.00221	0.233	0.0722	6.94	19.3	1.29e-05	2.66	RV	CELLTYPE	control_LMNA	7	15	NC
SLC8A1	1.96	0.000384	1.37	0.518	9.42	23.9	1.27e-06	3.42	RV	CELLTYPE	control_LMNA	7	15	NC
AATK	1.95	0.00717	0.185	0.0487	6.72	16.2	6.31e-05	2.14	RV	CELLTYPE	control_LMNA	7	15	NC
TNC	1.95	0.0291	0.189	0.0413	6.42	12.3	0.0005	1.54	RV	CELLTYPE	control_LMNA	7	15	NC
PAMR1	1.94	0.0381	0.0723	0.0433	6.05	11.5	0.000728	1.42	RV	CELLTYPE	control_LMNA	7	15	NC
RNF152	1.94	0.0409	0.113	0.0445	6.16	11.3	0.000826	1.39	RV	CELLTYPE	control_LMNA	7	15	NC
SPAAR	1.94	0.024	0.0726	0.0473	6.08	12.8	0.000379	1.62	RV	CELLTYPE	control_LMNA	7	15	NC
MT-ND2	1.92	0.0251	0.207	0.0275	6.58	12.6	0.000411	1.6	RV	CELLTYPE	control_LMNA	7	15	NC
MYBPC3	1.91	0.00444	1.06	0.288	9.1	17.5	3.33e-05	2.35	RV	CELLTYPE	control_LMNA	7	15	NC
BHLHE40	1.89	0.011	0.182	0.0442	6.54	15.1	0.000115	1.96	RV	CELLTYPE	control_LMNA	7	15	NC
CATSPERB	1.88	0.00193	0.299	0.172	7.55	19.7	1.09e-05	2.71	RV	CELLTYPE	control_LMNA	7	15	NC
LRP4	1.88	0.00141	0.729	0.32	8.69	20.5	7.12e-06	2.85	RV	CELLTYPE	control_LMNA	7	15	NC
ACTN2	1.87	0.00664	0.34	0.115	7.59	16.5	5.65e-05	2.18	RV	CELLTYPE	control_LMNA	7	15	NC
GALNT17	1.86	0.024	0.17	0.068	6.81	12.8	0.000379	1.62	RV	CELLTYPE	control_LMNA	7	15	NC
MYOM2	1.86	0.0172	0.188	0.06	6.83	13.8	0.00022	1.77	RV	CELLTYPE	control_LMNA	7	15	NC
CACNA2D3	1.83	0.0146	0.155	0.0585	6.62	14.3	0.000171	1.84	RV	CELLTYPE	control_LMNA	7	15	NC
FAM184A	1.83	0.0179	0.12	0.0628	6.5	13.6	0.000245	1.75	RV	CELLTYPE	control_LMNA	7	15	NC
FILIP1	1.83	0.0023	0.445	0.234	8.03	19.2	1.36e-05	2.64	RV	CELLTYPE	control_LMNA	7	15	NC
LDB3	1.83	0.00821	0.54	0.172	8.18	15.9	7.52e-05	2.09	RV	CELLTYPE	control_LMNA	7	15	NC
ARHGEF3	1.82	0.0101	0.129	0.0714	6.55	15.4	9.9e-05	2	RV	CELLTYPE	control_LMNA	7	15	NC
C1R	1.82	0.00741	0.173	0.0672	6.66	16.1	6.67e-05	2.13	RV	CELLTYPE	control_LMNA	7	15	NC
MT-CYB	1.82	0.00205	0.488	0.251	8.17	19.5	1.18e-05	2.69	RV	CELLTYPE	control_LMNA	7	15	NC
PIR	1.81	0.0112	0.193	0.0956	6.96	15	0.00012	1.95	RV	CELLTYPE	control_LMNA	7	15	NC
DCLK1	1.79	0.00141	0.596	0.38	8.34	20.5	7.12e-06	2.85	RV	CELLTYPE	control_LMNA	7	15	NC
KCNQ1OT1	1.78	0.00755	0.247	0.118	7.18	16.1	6.86e-05	2.12	RV	CELLTYPE	control_LMNA	7	15	NC
TNFAIP2	1.78	0.0174	0.115	0.0603	6.34	13.7	0.00023	1.76	RV	CELLTYPE	control_LMNA	7	15	NC
PCOLCE	1.76	0.0443	0.0917	0.0529	6.2	11.1	0.000922	1.35	RV	CELLTYPE	control_LMNA	7	15	NC
ZNF521	1.76	0.0131	0.277	0.211	7.52	14.6	0.000143	1.88	RV	CELLTYPE	control_LMNA	7	15	NC
RELN	1.75	0.00372	0.511	0.221	7.94	17.9	2.65e-05	2.43	RV	CELLTYPE	control_LMNA	7	15	NC
AC011287.1	1.74	0.011	0.211	0.0945	6.98	15	0.000117	1.96	RV	CELLTYPE	control_LMNA	7	15	NC
IGF1	1.72	0.0286	0.321	0.193	7.42	12.3	0.000482	1.54	RV	CELLTYPE	control_LMNA	7	15	NC
NEXN	1.72	0.00995	0.483	0.284	8.27	15.4	9.68e-05	2	RV	CELLTYPE	control_LMNA	7	15	NC
SLC8A1-AS1	1.72	0.0131	0.235	0.109	7.18	14.6	0.000144	1.88	RV	CELLTYPE	control_LMNA	7	15	NC
TBX20	1.69	0.00556	0.407	0.233	7.84	16.9	4.44e-05	2.26	RV	CELLTYPE	control_LMNA	7	15	NC
PLOD2	1.68	0.0319	0.133	0.0736	6.59	12	0.000569	1.5	RV	CELLTYPE	control_LMNA	7	15	NC
UNC5C	1.68	0.0174	0.308	0.253	7.64	13.7	0.000231	1.76	RV	CELLTYPE	control_LMNA	7	15	NC
MT-ND4	1.67	0.0184	0.285	0.106	7.29	13.5	0.00026	1.74	RV	CELLTYPE	control_LMNA	7	15	NC
FHOD3	1.66	0.0101	0.422	0.2	7.93	15.3	0.000101	2	RV	CELLTYPE	control_LMNA	7	15	NC
PCDH7	1.66	0.0182	0.239	0.151	7.32	13.6	0.000251	1.74	RV	CELLTYPE	control_LMNA	7	15	NC
ADAMTSL3	1.65	0.0156	0.312	0.253	7.7	14.1	0.000188	1.81	RV	CELLTYPE	control_LMNA	7	15	NC
MRC2	1.64	0.0454	0.156	0.0923	6.69	11	0.000958	1.34	RV	CELLTYPE	control_LMNA	7	15	NC
AC107068.2	1.63	0.0297	0.197	0.0733	6.75	12.2	0.000515	1.53	RV	CELLTYPE	control_LMNA	7	15	NC
BMPER	1.63	0.034	0.126	0.101	6.65	11.8	0.00062	1.47	RV	CELLTYPE	control_LMNA	7	15	NC
FMO2	1.62	0.0197	0.201	0.166	7.17	13.3	0.000284	1.71	RV	CELLTYPE	control_LMNA	7	15	NC
TTN-AS1	1.62	0.0101	0.544	0.399	8.43	15.3	0.000102	2	RV	CELLTYPE	control_LMNA	7	15	NC
CACNA1C	1.61	0.00839	0.919	0.506	9	15.8	7.8e-05	2.08	RV	CELLTYPE	control_LMNA	7	15	NC
ADCY3	1.58	0.0429	0.107	0.068	6.37	11.2	0.000888	1.37	RV	CELLTYPE	control_LMNA	7	15	NC
MLIP	1.57	0.0151	0.53	0.219	8.16	14.2	0.000178	1.82	RV	CELLTYPE	control_LMNA	7	15	NC
GATA4	1.54	0.0313	0.197	0.108	7.03	12.1	0.000554	1.5	RV	CELLTYPE	control_LMNA	7	15	NC
MGP	1.53	0.0101	0.628	0.356	8.28	15.3	0.0001	2	RV	CELLTYPE	control_LMNA	7	15	NC
AC012409.2	1.52	0.0222	0.234	0.14	7.11	13	0.000334	1.65	RV	CELLTYPE	control_LMNA	7	15	NC
IPO9-AS1	1.52	0.0289	0.35	0.215	7.73	12.3	0.000494	1.54	RV	CELLTYPE	control_LMNA	7	15	NC
TNNT2	1.52	0.024	0.823	0.287	8.71	12.8	0.000384	1.62	RV	CELLTYPE	control_LMNA	7	15	NC
C1RL	1.48	0.0302	0.212	0.123	7.03	12.2	0.000526	1.52	RV	CELLTYPE	control_LMNA	7	15	NC
COL15A1	1.48	0.0101	0.627	0.414	8.4	15.3	0.000102	2	RV	CELLTYPE	control_LMNA	7	15	NC
DMD	1.47	0.0044	2.26	1.39	10.2	17.5	3.26e-05	2.36	RV	CELLTYPE	control_LMNA	7	15	NC
PAPSS2	1.45	0.0197	0.325	0.175	7.46	13.3	0.000283	1.71	RV	CELLTYPE	control_LMNA	7	15	NC
MEIS2	1.44	0.0386	0.517	0.499	8.39	11.5	0.000749	1.41	RV	CELLTYPE	control_LMNA	7	15	NC
PDE3A	1.44	0.0222	0.605	0.389	8.41	13	0.000339	1.65	RV	CELLTYPE	control_LMNA	7	15	NC
TC2N	1.44	0.0293	0.291	0.218	7.56	12.2	0.000504	1.53	RV	CELLTYPE	control_LMNA	7	15	NC
APOD	1.43	0.044	0.522	0.131	7.89	11.1	0.000913	1.36	RV	CELLTYPE	control_LMNA	7	15	NC
GBE1	1.43	0.014	0.582	0.414	8.41	14.4	0.000161	1.86	RV	CELLTYPE	control_LMNA	7	15	NC
NFIC	1.42	0.0388	0.349	0.216	7.63	11.5	0.000758	1.41	RV	CELLTYPE	control_LMNA	7	15	NC
PDE1A	1.42	0.0326	0.303	0.194	7.51	12	0.000585	1.49	RV	CELLTYPE	control_LMNA	7	15	NC
MARCH3	1.41	0.0251	0.292	0.192	7.48	12.6	0.000409	1.6	RV	CELLTYPE	control_LMNA	7	15	NC
MT-CO2	1.4	0.026	0.494	0.251	8.04	12.5	0.00043	1.59	RV	CELLTYPE	control_LMNA	7	15	NC
NOVA1	1.4	0.0335	0.289	0.208	7.48	11.9	0.000607	1.47	RV	CELLTYPE	control_LMNA	7	15	NC
LRP1	1.35	0.0409	0.275	0.153	7.32	11.3	0.000826	1.39	RV	CELLTYPE	control_LMNA	7	15	NC
MT-CO1	1.35	0.0227	0.968	0.576	9.07	12.9	0.00035	1.64	RV	CELLTYPE	control_LMNA	7	15	NC
PRKG1	1.31	0.0159	1.8	1.58	9.97	14	0.000196	1.8	RV	CELLTYPE	control_LMNA	7	15	NC
MT-CO3	1.3	0.0253	0.858	0.556	8.92	12.6	0.000416	1.6	RV	CELLTYPE	control_LMNA	7	15	NC
TGFBR3	1.29	0.0388	0.501	0.447	8.33	11.5	0.000755	1.41	RV	CELLTYPE	control_LMNA	7	15	NC
EBF1	1.24	0.0406	0.938	0.964	9.15	11.4	0.000802	1.39	RV	CELLTYPE	control_LMNA	7	15	NC
CAMK2D	1.2	0.0446	0.804	0.492	8.74	11.1	0.000935	1.35	RV	CELLTYPE	control_LMNA	7	15	NC
NEAT1	1.11	0.0347	5.32	3.59	11.3	11.8	0.000637	1.46	RV	CELLTYPE	control_LMNA	7	15	NC
MALAT1	0.912	0.0226	213	159	16.8	12.9	0.000347	1.65	RV	CELLTYPE	control_LMNA	7	15	NC

## Sheet: control_PKP2
Gene	logFC	FDR	mean_exp_control	mean_exp_genotype	logCPM	F	PValue	FDR_plot	Region	annotation_level	comparison	Observations_genotype	Observations_reference	cell_state
LRRC2	5.93	5.68e-06	0.103	0	6.26	44.5	1.26e-09	5.25	RV	CELLTYPE	control_PKP2	5	15	NC
PLA2G2A	5.74	8.51e-07	0.287	0.00206	7.03	50.7	1.23e-10	6.07	RV	CELLTYPE	control_PKP2	5	15	NC
AC020637.1	5.48	0.000645	0.0751	0	6.09	26.3	1.34e-06	3.19	RV	CELLTYPE	control_PKP2	5	15	NC
PTGFR	4.78	7.71e-05	0.0663	0.00377	5.92	33.8	6.29e-08	4.11	RV	CELLTYPE	control_PKP2	5	15	NC
MLIP-AS1	4.45	0.000345	0.074	0.00241	6.04	28.4	5.38e-07	3.46	RV	CELLTYPE	control_PKP2	5	15	NC
CCL2	4.33	4.75e-05	0.203	0.00624	6.67	35.3	3.52e-08	4.32	RV	CELLTYPE	control_PKP2	5	15	NC
SERTAD4	4.28	0.0044	0.0448	0	5.57	19.9	2.09e-05	2.36	RV	CELLTYPE	control_PKP2	5	15	NC
ABCB11	4.22	0.00426	0.0206	0	5.34	20.1	1.93e-05	2.37	RV	CELLTYPE	control_PKP2	5	15	NC
PLCXD3	4.1	8.51e-07	0.389	0.0341	7.76	50.6	1.26e-10	6.07	RV	CELLTYPE	control_PKP2	5	15	NC
TWIST2	4.1	0.0017	0.0421	0.00377	5.67	22.9	5.41e-06	2.77	RV	CELLTYPE	control_PKP2	5	15	NC
MYH6	4.09	0.000904	0.0881	0.00123	5.98	25.2	2.08e-06	3.04	RV	CELLTYPE	control_PKP2	5	15	NC
TECRL	4.05	3.66e-05	0.258	0.0152	7.28	36.5	2.17e-08	4.44	RV	CELLTYPE	control_PKP2	5	15	NC
C1RL-AS1	4.03	0.00517	0.0222	0	5.33	19.4	2.6e-05	2.29	RV	CELLTYPE	control_PKP2	5	15	NC
CNTN6	3.91	0.00336	0.0652	0.00206	5.79	20.7	1.39e-05	2.47	RV	CELLTYPE	control_PKP2	5	15	NC
AL353653.1	3.89	0.00609	0.0202	0	5.32	18.9	3.2e-05	2.22	RV	CELLTYPE	control_PKP2	5	15	NC
RNF144B	3.89	0.00239	0.0505	0.00377	5.69	21.8	8.69e-06	2.62	RV	CELLTYPE	control_PKP2	5	15	NC
FGF12	3.88	1.12e-05	1.2	0.0946	9.31	40.9	4.16e-09	4.95	RV	CELLTYPE	control_PKP2	5	15	NC
MEOX1	3.88	0.033	0.0446	0	5.52	12.7	0.00055	1.48	RV	CELLTYPE	control_PKP2	5	15	NC
DSP	3.86	0.00867	0.0253	0	5.37	17.7	5.52e-05	2.06	RV	CELLTYPE	control_PKP2	5	15	NC
WT1	3.84	0.00925	0.0136	0	5.25	17.5	6.1e-05	2.03	RV	CELLTYPE	control_PKP2	5	15	NC
TIE1	3.82	0.00425	0.0331	0.00206	5.54	20	1.89e-05	2.37	RV	CELLTYPE	control_PKP2	5	15	NC
AC108058.1	3.81	0.00336	0.0574	0.00377	5.79	20.7	1.41e-05	2.47	RV	CELLTYPE	control_PKP2	5	15	NC
CHRDL2	3.78	0.0125	0.024	0	5.3	16.4	9.9e-05	1.9	RV	CELLTYPE	control_PKP2	5	15	NC
IGSF10	3.77	0.00558	0.038	0.00377	5.56	19.1	2.85e-05	2.25	RV	CELLTYPE	control_PKP2	5	15	NC
FGF12-AS1	3.76	0.0144	0.025	0	5.39	15.8	0.000129	1.84	RV	CELLTYPE	control_PKP2	5	15	NC
RNF152	3.66	0.00767	0.113	0.0103	6.17	18.1	4.49e-05	2.12	RV	CELLTYPE	control_PKP2	5	15	NC
FGF10-AS1	3.65	0.0104	0.0142	0	5.22	17	7.47e-05	1.98	RV	CELLTYPE	control_PKP2	5	15	NC
LINC02552	3.64	0.013	0.0188	0	5.25	16.1	0.000111	1.89	RV	CELLTYPE	control_PKP2	5	15	NC
TWIST1	3.64	0.0167	0.0154	0	5.26	15.3	0.000166	1.78	RV	CELLTYPE	control_PKP2	5	15	NC
RYR2	3.6	0.000117	4.14	0.391	11.1	31.8	1.39e-07	3.93	RV	CELLTYPE	control_PKP2	5	15	NC
AC018616.1	3.59	0.0128	0.0149	0	5.22	16.3	0.000104	1.89	RV	CELLTYPE	control_PKP2	5	15	NC
HGF	3.59	0.0198	0.0339	0	5.36	14.8	0.000207	1.7	RV	CELLTYPE	control_PKP2	5	15	NC
CD38	3.58	0.0044	0.0675	0.00598	5.91	19.8	2.07e-05	2.36	RV	CELLTYPE	control_PKP2	5	15	NC
AC107021.1	3.55	0.00393	0.0649	0.00584	5.86	20.2	1.72e-05	2.41	RV	CELLTYPE	control_PKP2	5	15	NC
NEBL	3.53	8.96e-05	0.418	0.0321	7.85	32.7	9.58e-08	4.05	RV	CELLTYPE	control_PKP2	5	15	NC
GEM	3.52	0.0315	0.0293	0	5.42	13	0.000488	1.5	RV	CELLTYPE	control_PKP2	5	15	NC
FGF10	3.48	0.0133	0.0403	0.00412	5.67	16	0.000114	1.88	RV	CELLTYPE	control_PKP2	5	15	NC
AC016650.1	3.46	0.0252	0.0211	0	5.33	13.8	0.000333	1.6	RV	CELLTYPE	control_PKP2	5	15	NC
AC105942.1	3.44	0.0155	0.0436	0.00241	5.67	15.5	0.000145	1.81	RV	CELLTYPE	control_PKP2	5	15	NC
HIST1H4C	3.43	0.0227	0.0227	0	5.29	14.2	0.000278	1.64	RV	CELLTYPE	control_PKP2	5	15	NC
KAZN-AS1	3.43	0.00511	0.0439	0.00722	5.78	19.4	2.5e-05	2.29	RV	CELLTYPE	control_PKP2	5	15	NC
ADAMTSL2	3.42	0.00735	0.0402	0.00247	5.63	18.3	4.08e-05	2.13	RV	CELLTYPE	control_PKP2	5	15	NC
AQP1	3.42	0.012	0.0253	0.00206	5.4	16.5	9.11e-05	1.92	RV	CELLTYPE	control_PKP2	5	15	NC
LONRF3	3.42	0.0291	0.0293	0	5.35	13.3	0.00041	1.54	RV	CELLTYPE	control_PKP2	5	15	NC
AC008914.1	3.37	0.0315	0.0311	0.00377	5.55	12.9	0.000495	1.5	RV	CELLTYPE	control_PKP2	5	15	NC
SFRP5	3.35	0.0182	0.02	0.00206	5.39	15	0.000187	1.74	RV	CELLTYPE	control_PKP2	5	15	NC
ELANE	3.33	0.0182	0.0266	0.00392	5.44	15	0.000187	1.74	RV	CELLTYPE	control_PKP2	5	15	NC
MYBPC3	3.33	0.00132	1.06	0.0626	9.15	23.8	3.67e-06	2.88	RV	CELLTYPE	control_PKP2	5	15	NC
CHRM2	3.32	0.0025	0.157	0.0164	6.63	21.7	9.26e-06	2.6	RV	CELLTYPE	control_PKP2	5	15	NC
AP001432.1	3.29	0.0323	0.0135	0	5.19	14.2	0.000532	1.49	RV	CELLTYPE	control_PKP2	5	15	NC
INHBA	3.28	0.0179	0.0314	0.00377	5.47	15	0.000182	1.75	RV	CELLTYPE	control_PKP2	5	15	NC
C5orf17	3.26	0.00239	0.0726	0.0104	5.99	21.9	8.33e-06	2.62	RV	CELLTYPE	control_PKP2	5	15	NC
DYSF	3.26	0.0198	0.0315	0.00377	5.46	14.7	0.000212	1.7	RV	CELLTYPE	control_PKP2	5	15	NC
PPARGC1B	3.26	0.0144	0.0975	0.00482	6.11	15.7	0.00013	1.84	RV	CELLTYPE	control_PKP2	5	15	NC
TNFSF14	3.25	0.0284	0.0139	0	5.17	13.4	0.000391	1.55	RV	CELLTYPE	control_PKP2	5	15	NC
KAZN	3.24	4.75e-05	1.82	0.474	9.74	35.4	3.38e-08	4.32	RV	CELLTYPE	control_PKP2	5	15	NC
AC007743.1	3.23	0.0295	0.0128	0	5.18	13.3	0.000417	1.53	RV	CELLTYPE	control_PKP2	5	15	NC
CLCN4	3.23	0.0322	0.0153	0	5.23	12.8	0.000519	1.49	RV	CELLTYPE	control_PKP2	5	15	NC
NR5A2	3.23	0.0311	0.0237	0	5.22	13.1	0.000459	1.51	RV	CELLTYPE	control_PKP2	5	15	NC
BHMT2	3.22	0.0115	0.0503	0.00653	5.76	16.7	8.45e-05	1.94	RV	CELLTYPE	control_PKP2	5	15	NC
RBM20	3.22	0.000904	0.405	0.0411	7.83	25.2	2.05e-06	3.04	RV	CELLTYPE	control_PKP2	5	15	NC
RIPOR3	3.17	0.000384	0.123	0.0237	6.56	27.6	7.4e-07	3.42	RV	CELLTYPE	control_PKP2	5	15	NC
PKN3	3.14	0.0202	0.0404	0.00501	5.57	14.6	0.000227	1.7	RV	CELLTYPE	control_PKP2	5	15	NC
MCTP2	3.13	0.0475	0.0216	0	5.24	11.6	0.00092	1.32	RV	CELLTYPE	control_PKP2	5	15	NC
BTNL9	3.11	0.00977	0.0595	0.00611	5.82	17.2	6.66e-05	2.01	RV	CELLTYPE	control_PKP2	5	15	NC
LINC00964	3.11	0.046	0.0166	0	5.24	11.8	0.000867	1.34	RV	CELLTYPE	control_PKP2	5	15	NC
C3	3.1	0.00033	0.182	0.0335	6.78	28.7	4.89e-07	3.48	RV	CELLTYPE	control_PKP2	5	15	NC
ME1	3.09	0.00914	0.0717	0.0102	6.04	17.5	5.96e-05	2.04	RV	CELLTYPE	control_PKP2	5	15	NC
PTGIS	3.09	0.000384	0.15	0.0331	6.61	27.9	6.66e-07	3.42	RV	CELLTYPE	control_PKP2	5	15	NC
DNM3OS	3.08	0.000579	0.0943	0.0205	6.26	26.6	1.16e-06	3.24	RV	CELLTYPE	control_PKP2	5	15	NC
RASGRP3	3.02	0.00862	0.0704	0.00617	5.93	17.7	5.34e-05	2.06	RV	CELLTYPE	control_PKP2	5	15	NC
ADM	3.01	0.0463	0.0197	0.00392	5.39	11.7	0.000881	1.33	RV	CELLTYPE	control_PKP2	5	15	NC
LRRTM3	3	0.00118	0.27	0.0306	7.32	24.2	3.07e-06	2.93	RV	CELLTYPE	control_PKP2	5	15	NC
AC132192.2	2.96	0.0474	0.0445	0.00412	5.64	11.6	0.000909	1.32	RV	CELLTYPE	control_PKP2	5	15	NC
AP1AR	2.95	0.0463	0.0403	0.00241	5.47	11.7	0.000882	1.33	RV	CELLTYPE	control_PKP2	5	15	NC
ID2	2.95	0.00878	0.0972	0.0115	6.17	17.6	5.66e-05	2.06	RV	CELLTYPE	control_PKP2	5	15	NC
LDB3	2.94	0.00303	0.54	0.0524	8.22	21.1	1.17e-05	2.52	RV	CELLTYPE	control_PKP2	5	15	NC
CERS3-AS1	2.92	0.0322	0.0299	0.00653	5.57	12.8	0.000519	1.49	RV	CELLTYPE	control_PKP2	5	15	NC
SELENBP1	2.92	0.0155	0.0456	0.00611	5.72	15.5	0.000143	1.81	RV	CELLTYPE	control_PKP2	5	15	NC
NAV3	2.88	0.000649	0.435	0.109	7.91	26.1	1.39e-06	3.19	RV	CELLTYPE	control_PKP2	5	15	NC
MYOM1	2.87	0.00797	0.563	0.0837	8.43	18	4.76e-05	2.1	RV	CELLTYPE	control_PKP2	5	15	NC
ABCA10	2.86	0.000255	0.741	0.281	8.65	29.5	3.4e-07	3.59	RV	CELLTYPE	control_PKP2	5	15	NC
ADH1B	2.86	0.00172	0.47	0.152	8.13	22.8	5.62e-06	2.76	RV	CELLTYPE	control_PKP2	5	15	NC
AC136424.2	2.85	0.0394	0.0261	0.00755	5.5	12.2	0.000703	1.4	RV	CELLTYPE	control_PKP2	5	15	NC
MARCKSL1	2.85	0.0394	0.0289	0.00247	5.46	12.2	0.000707	1.4	RV	CELLTYPE	control_PKP2	5	15	NC
GNA14-AS1	2.84	0.0115	0.0843	0.0252	6.14	16.7	8.37e-05	1.94	RV	CELLTYPE	control_PKP2	5	15	NC
CLIC5	2.83	0.00303	0.137	0.0208	6.52	21.2	1.14e-05	2.52	RV	CELLTYPE	control_PKP2	5	15	NC
ITGBL1	2.83	0.0165	0.0611	0.0112	5.88	15.3	0.00016	1.78	RV	CELLTYPE	control_PKP2	5	15	NC
FBLIM1	2.82	0.0336	0.0537	0.00653	5.71	12.6	0.000563	1.47	RV	CELLTYPE	control_PKP2	5	15	NC
PPP1R1C	2.81	0.0393	0.0707	0.00893	5.94	12.2	0.00069	1.41	RV	CELLTYPE	control_PKP2	5	15	NC
RARRES1	2.81	0.000255	0.249	0.0508	7.17	29.7	3.24e-07	3.59	RV	CELLTYPE	control_PKP2	5	15	NC
RFTN1	2.78	0.00112	0.184	0.0455	6.86	24.4	2.81e-06	2.95	RV	CELLTYPE	control_PKP2	5	15	NC
GUCY1A1	2.74	0.0137	0.0692	0.0153	5.94	15.9	0.00012	1.86	RV	CELLTYPE	control_PKP2	5	15	NC
STEAP2	2.74	0.0315	0.0302	0.00571	5.55	13	0.000475	1.5	RV	CELLTYPE	control_PKP2	5	15	NC
SYNJ2	2.71	0.0243	0.0776	0.012	6.02	13.9	0.000305	1.61	RV	CELLTYPE	control_PKP2	5	15	NC
TBX18	2.7	0.0144	0.101	0.0177	6.29	15.7	0.000131	1.84	RV	CELLTYPE	control_PKP2	5	15	NC
AKR1C1	2.69	0.00862	0.118	0.0297	6.47	17.7	5.37e-05	2.06	RV	CELLTYPE	control_PKP2	5	15	NC
FGF7	2.68	0.00173	0.177	0.0454	6.81	22.8	5.77e-06	2.76	RV	CELLTYPE	control_PKP2	5	15	NC
SCARA5	2.68	0.0192	0.116	0.0248	6.42	14.8	0.000199	1.72	RV	CELLTYPE	control_PKP2	5	15	NC
AC103853.1	2.67	0.0373	0.044	0.0134	5.76	12.4	0.000644	1.43	RV	CELLTYPE	control_PKP2	5	15	NC
MMP23B	2.66	0.025	0.0701	0.0153	6.02	13.8	0.000322	1.6	RV	CELLTYPE	control_PKP2	5	15	NC
CNTNAP3B	2.63	0.0315	0.0692	0.0105	5.99	12.9	0.000486	1.5	RV	CELLTYPE	control_PKP2	5	15	NC
FHL2	2.62	0.00132	0.78	0.161	8.73	23.9	3.6e-06	2.88	RV	CELLTYPE	control_PKP2	5	15	NC
PDGFRB	2.62	0.000384	0.23	0.0571	7.14	27.7	7.25e-07	3.42	RV	CELLTYPE	control_PKP2	5	15	NC
STEAP4	2.62	0.0136	0.0773	0.0233	6.07	16	0.000118	1.87	RV	CELLTYPE	control_PKP2	5	15	NC
GPC5	2.61	0.00336	0.181	0.0399	6.92	20.7	1.39e-05	2.47	RV	CELLTYPE	control_PKP2	5	15	NC
TBX20	2.61	0.00109	0.407	0.119	7.78	24.6	2.66e-06	2.96	RV	CELLTYPE	control_PKP2	5	15	NC
ANKRD1	2.6	0.0305	0.75	0.0531	8.69	13.1	0.000441	1.52	RV	CELLTYPE	control_PKP2	5	15	NC
TRDN-AS1	2.6	0.0103	0.33	0.0493	7.59	17	7.34e-05	1.99	RV	CELLTYPE	control_PKP2	5	15	NC
MYOCD	2.58	0.0309	0.127	0.01	6.36	13.1	0.000453	1.51	RV	CELLTYPE	control_PKP2	5	15	NC
IGF1	2.57	0.0323	0.321	0.0958	7.32	12.8	0.000529	1.49	RV	CELLTYPE	control_PKP2	5	15	NC
MRC2	2.54	0.00954	0.156	0.0417	6.66	17.3	6.44e-05	2.02	RV	CELLTYPE	control_PKP2	5	15	NC
MIR22HG	2.53	0.0124	0.0781	0.0172	6.12	16.4	9.76e-05	1.91	RV	CELLTYPE	control_PKP2	5	15	NC
NRAP	2.53	0.0315	0.185	0.0196	6.89	12.9	0.000499	1.5	RV	CELLTYPE	control_PKP2	5	15	NC
CD36	2.51	0.00239	0.463	0.0986	8.1	21.8	8.6e-06	2.62	RV	CELLTYPE	control_PKP2	5	15	NC
A4GALT	2.49	0.0315	0.0655	0.0165	5.92	13	0.000482	1.5	RV	CELLTYPE	control_PKP2	5	15	NC
SLC8A1	2.49	0.00149	1.37	0.255	9.45	23.4	4.31e-06	2.83	RV	CELLTYPE	control_PKP2	5	15	NC
AC007529.2	2.47	0.02	0.0603	0.0198	6.01	14.6	0.000223	1.7	RV	CELLTYPE	control_PKP2	5	15	NC
PLOD2	2.46	0.00511	0.133	0.0353	6.58	19.4	2.5e-05	2.29	RV	CELLTYPE	control_PKP2	5	15	NC
MEIS2	2.45	0.00132	0.517	0.147	8.12	23.8	3.73e-06	2.88	RV	CELLTYPE	control_PKP2	5	15	NC
NUAK1	2.45	0.0477	0.054	0.0142	5.82	11.6	0.000938	1.32	RV	CELLTYPE	control_PKP2	5	15	NC
LINC02147	2.44	0.022	0.143	0.032	6.66	14.2	0.000265	1.66	RV	CELLTYPE	control_PKP2	5	15	NC
MAST4	2.44	0.0016	0.393	0.0854	7.74	23.1	4.99e-06	2.79	RV	CELLTYPE	control_PKP2	5	15	NC
CACNB2	2.43	0.00214	0.564	0.113	8.28	22.2	7.29e-06	2.67	RV	CELLTYPE	control_PKP2	5	15	NC
EPHA6	2.41	0.00763	0.196	0.0543	6.87	18.1	4.41e-05	2.12	RV	CELLTYPE	control_PKP2	5	15	NC
NABP1	2.38	0.0304	0.0538	0.0192	5.94	13.2	0.000437	1.52	RV	CELLTYPE	control_PKP2	5	15	NC
CACNA2D3	2.36	0.0101	0.155	0.0329	6.7	17.1	7.13e-05	1.99	RV	CELLTYPE	control_PKP2	5	15	NC
DCLK1	2.36	0.00517	0.596	0.265	8.33	19.3	2.58e-05	2.29	RV	CELLTYPE	control_PKP2	5	15	NC
MYOM2	2.35	0.0327	0.188	0.0304	6.93	12.7	0.000544	1.48	RV	CELLTYPE	control_PKP2	5	15	NC
SETBP1	2.35	0.00747	0.258	0.0928	7.28	18.2	4.27e-05	2.13	RV	CELLTYPE	control_PKP2	5	15	NC
TTN	2.32	0.0165	2.48	0.678	10.5	15.3	0.000163	1.78	RV	CELLTYPE	control_PKP2	5	15	NC
CCBE1	2.29	0.0307	0.0942	0.0353	6.29	13.1	0.000446	1.51	RV	CELLTYPE	control_PKP2	5	15	NC
EMCN	2.29	0.0199	0.101	0.0347	6.34	14.7	0.000217	1.7	RV	CELLTYPE	control_PKP2	5	15	NC
MT-ATP6	2.29	0.00812	0.391	0.129	7.97	17.9	4.94e-05	2.09	RV	CELLTYPE	control_PKP2	5	15	NC
TMEM108	2.29	0.00667	0.14	0.0579	6.73	18.6	3.61e-05	2.18	RV	CELLTYPE	control_PKP2	5	15	NC
C1RL	2.27	0.00336	0.212	0.057	6.98	20.7	1.42e-05	2.47	RV	CELLTYPE	control_PKP2	5	15	NC
C7	2.27	0.00336	0.942	0.465	8.98	20.8	1.35e-05	2.47	RV	CELLTYPE	control_PKP2	5	15	NC
GAS2	2.26	0.0309	0.133	0.0271	6.5	13.1	0.000453	1.51	RV	CELLTYPE	control_PKP2	5	15	NC
SPAAR	2.26	0.0337	0.0726	0.0328	6.12	12.6	0.000567	1.47	RV	CELLTYPE	control_PKP2	5	15	NC
MT-ND1	2.24	0.0205	0.236	0.0722	7.34	14.5	0.000235	1.69	RV	CELLTYPE	control_PKP2	5	15	NC
MGST1	2.23	0.016	0.412	0.193	8.02	15.4	0.000152	1.8	RV	CELLTYPE	control_PKP2	5	15	NC
BMPER	2.22	0.0165	0.126	0.0507	6.65	15.3	0.000163	1.78	RV	CELLTYPE	control_PKP2	5	15	NC
DPT	2.21	0.0394	0.0773	0.0273	6.13	12.2	0.000705	1.4	RV	CELLTYPE	control_PKP2	5	15	NC
LDB2	2.21	0.00427	0.428	0.14	7.77	19.9	1.96e-05	2.37	RV	CELLTYPE	control_PKP2	5	15	NC
CAV1	2.2	0.0219	0.105	0.0315	6.4	14.3	0.000261	1.66	RV	CELLTYPE	control_PKP2	5	15	NC
CD34	2.2	0.042	0.0974	0.0337	6.28	12	0.000759	1.38	RV	CELLTYPE	control_PKP2	5	15	NC
ARHGEF3	2.17	0.00944	0.129	0.0457	6.56	17.3	6.3e-05	2.03	RV	CELLTYPE	control_PKP2	5	15	NC
SLC8A1-AS1	2.17	0.0198	0.235	0.0628	7.24	14.7	0.000213	1.7	RV	CELLTYPE	control_PKP2	5	15	NC
GNA14	2.15	0.0198	0.128	0.0436	6.52	14.7	0.000213	1.7	RV	CELLTYPE	control_PKP2	5	15	NC
CTSC	2.14	0.0276	0.0857	0.0251	6.19	13.5	0.000375	1.56	RV	CELLTYPE	control_PKP2	5	15	NC
C1R	2.11	0.0155	0.173	0.0463	6.7	15.5	0.000143	1.81	RV	CELLTYPE	control_PKP2	5	15	NC
CTNNA3	2.11	0.0119	1.2	0.336	9.32	16.6	8.9e-05	1.92	RV	CELLTYPE	control_PKP2	5	15	NC
SYNE3	2.1	0.0284	0.0872	0.0359	6.34	13.4	0.000394	1.55	RV	CELLTYPE	control_PKP2	5	15	NC
CACNA1C	2.09	0.00989	0.919	0.255	8.98	17.1	6.89e-05	2	RV	CELLTYPE	control_PKP2	5	15	NC
PCOLCE	2.09	0.0363	0.0917	0.0312	6.23	12.4	0.000616	1.44	RV	CELLTYPE	control_PKP2	5	15	NC
TMOD1	2.09	0.0462	0.111	0.0248	6.37	11.7	0.000874	1.33	RV	CELLTYPE	control_PKP2	5	15	NC
LRP4	2.08	0.0175	0.729	0.221	8.77	15.1	0.000176	1.76	RV	CELLTYPE	control_PKP2	5	15	NC
RHD	2.08	0.0387	0.0872	0.0322	6.33	12.3	0.000674	1.41	RV	CELLTYPE	control_PKP2	5	15	NC
SLC7A6	2.08	0.0227	0.154	0.0339	6.64	14.1	0.000279	1.64	RV	CELLTYPE	control_PKP2	5	15	NC
EGFL7	2.07	0.0383	0.0938	0.0367	6.34	12.3	0.000664	1.42	RV	CELLTYPE	control_PKP2	5	15	NC
MECOM	2.06	0.0149	0.556	0.281	8.24	15.7	0.000136	1.83	RV	CELLTYPE	control_PKP2	5	15	NC
ADCY3	2.03	0.0199	0.107	0.0392	6.41	14.7	0.000216	1.7	RV	CELLTYPE	control_PKP2	5	15	NC
GXYLT2	2.03	0.0315	0.129	0.0456	6.56	12.9	0.000489	1.5	RV	CELLTYPE	control_PKP2	5	15	NC
MGP	2.03	0.0117	0.628	0.202	8.25	16.6	8.7e-05	1.93	RV	CELLTYPE	control_PKP2	5	15	NC
NID2	2.03	0.013	0.214	0.0577	7	16.2	0.000108	1.89	RV	CELLTYPE	control_PKP2	5	15	NC
UNC5C	2.03	0.012	0.308	0.122	7.5	16.5	9.2e-05	1.92	RV	CELLTYPE	control_PKP2	5	15	NC
PIR	1.99	0.025	0.193	0.0741	7.03	13.8	0.00032	1.6	RV	CELLTYPE	control_PKP2	5	15	NC
SLC16A7	1.99	0.0367	0.129	0.0355	6.57	12.4	0.000626	1.44	RV	CELLTYPE	control_PKP2	5	15	NC
ADAMTS9	1.93	0.0128	0.192	0.0775	7.05	16.2	0.000105	1.89	RV	CELLTYPE	control_PKP2	5	15	NC
NCALD	1.92	0.029	0.203	0.0869	7.07	13.3	0.000405	1.54	RV	CELLTYPE	control_PKP2	5	15	NC
FAM110B	1.89	0.0252	0.175	0.0723	6.93	13.7	0.000332	1.6	RV	CELLTYPE	control_PKP2	5	15	NC
FILIP1	1.87	0.0219	0.445	0.161	8.08	14.3	0.000261	1.66	RV	CELLTYPE	control_PKP2	5	15	NC
ABCA9-AS1	1.86	0.0208	0.791	0.524	8.89	14.4	0.000243	1.68	RV	CELLTYPE	control_PKP2	5	15	NC
ENAH	1.85	0.046	0.164	0.0516	6.77	11.7	0.000864	1.34	RV	CELLTYPE	control_PKP2	5	15	NC
NOVA1	1.85	0.013	0.289	0.131	7.44	16.1	0.000109	1.89	RV	CELLTYPE	control_PKP2	5	15	NC
SMAD3	1.85	0.0394	0.224	0.0882	7.07	12.2	0.00071	1.4	RV	CELLTYPE	control_PKP2	5	15	NC
PDE1A	1.84	0.0252	0.303	0.128	7.54	13.8	0.000331	1.6	RV	CELLTYPE	control_PKP2	5	15	NC
CATSPERB	1.83	0.0279	0.299	0.137	7.61	13.5	0.000381	1.55	RV	CELLTYPE	control_PKP2	5	15	NC
LPCAT2	1.83	0.0394	0.206	0.0681	6.97	12.2	0.000697	1.4	RV	CELLTYPE	control_PKP2	5	15	NC
PDE3A	1.82	0.0203	0.605	0.204	8.37	14.5	0.000231	1.69	RV	CELLTYPE	control_PKP2	5	15	NC
BNC2	1.81	0.0323	0.385	0.194	7.78	12.7	0.000534	1.49	RV	CELLTYPE	control_PKP2	5	15	NC
FBLN1	1.79	0.037	0.241	0.107	7.24	12.4	0.000636	1.43	RV	CELLTYPE	control_PKP2	5	15	NC
COL15A1	1.76	0.0212	0.627	0.338	8.47	14.3	0.00025	1.67	RV	CELLTYPE	control_PKP2	5	15	NC
ZNF521	1.76	0.0254	0.277	0.135	7.47	13.7	0.000337	1.6	RV	CELLTYPE	control_PKP2	5	15	NC
SOBP	1.74	0.0475	0.239	0.118	7.28	11.6	0.000926	1.32	RV	CELLTYPE	control_PKP2	5	15	NC
TCF25	1.73	0.016	0.485	0.223	8.15	15.4	0.000154	1.8	RV	CELLTYPE	control_PKP2	5	15	NC
TSHZ2	1.73	0.0486	0.401	0.252	7.93	11.5	0.000958	1.31	RV	CELLTYPE	control_PKP2	5	15	NC
PRKG1	1.67	0.0291	1.8	1.19	9.95	13.3	0.000409	1.54	RV	CELLTYPE	control_PKP2	5	15	NC
CFD	1.65	0.0475	0.705	0.261	8.53	11.6	0.000926	1.32	RV	CELLTYPE	control_PKP2	5	15	NC
ABCA9	1.63	0.0432	0.989	0.72	9.18	11.9	0.000797	1.36	RV	CELLTYPE	control_PKP2	5	15	NC
ARHGAP29	1.62	0.0388	0.24	0.109	7.25	12.2	0.000679	1.41	RV	CELLTYPE	control_PKP2	5	15	NC

## Sheet: control_PVneg
Gene	logFC	FDR	mean_exp_control	mean_exp_genotype	logCPM	F	PValue	FDR_plot	Region	annotation_level	comparison	Observations_genotype	Observations_reference	cell_state
CCL2	5.75	0.000121	0.203	0	6.95	33.1	8.78e-09	3.92	RV	CELLTYPE	control_PVneg	4	15	NC
PLA2G2A	4.24	0.000162	0.287	0.00829	7.32	30.4	3.55e-08	3.79	RV	CELLTYPE	control_PVneg	4	15	NC
C1R	3.71	0.00818	0.173	0.0113	6.86	21.5	3.58e-06	2.09	RV	CELLTYPE	control_PVneg	4	15	NC
MYOM1	2.32	0.0202	0.563	0.193	8.69	18.8	1.47e-05	1.69	RV	CELLTYPE	control_PVneg	4	15	NC

## Sheet: control_RBM20
Gene	logFC	FDR	mean_exp_control	mean_exp_genotype	logCPM	F	PValue	FDR_plot	Region	annotation_level	comparison	Observations_genotype	Observations_reference	cell_state
PTGFR	4.77	1.44e-05	0.0663	0.00356	5.83	37	5.18e-09	4.84	RV	CELLTYPE	control_RBM20	5	15	NC
ABCB11	4.75	0.000767	0.0206	0	5.22	25.4	9.68e-07	3.12	RV	CELLTYPE	control_RBM20	5	15	NC
CCL2	4.56	2.58e-06	0.203	0.00612	6.6	42.1	5.74e-10	5.59	RV	CELLTYPE	control_RBM20	5	15	NC
KAZN	4.35	3.82e-09	1.82	0.348	9.69	60.5	2.84e-13	8.42	RV	CELLTYPE	control_RBM20	5	15	NC
SLC9A3	4.35	0.00282	0.0192	0	5.17	22.1	4.6e-06	2.55	RV	CELLTYPE	control_RBM20	5	15	NC
AL353653.1	4.21	0.00471	0.0202	0	5.2	20.6	9.45e-06	2.33	RV	CELLTYPE	control_RBM20	5	15	NC
PLA2G2A	4.15	1.87e-06	0.287	0.00697	6.99	43.8	2.78e-10	5.73	RV	CELLTYPE	control_RBM20	5	15	NC
ADH1B	3.71	1.44e-05	0.47	0.178	8.13	36.9	5.35e-09	4.84	RV	CELLTYPE	control_RBM20	5	15	NC
GNA14	3.52	6.96e-05	0.128	0.0166	6.35	32.3	4.13e-08	4.16	RV	CELLTYPE	control_RBM20	5	15	NC
NR5A2	3.51	0.0309	0.0237	0	5.09	15.5	0.00011	1.51	RV	CELLTYPE	control_RBM20	5	15	NC
SCHLAP1	3.41	0.0169	0.0255	0.00623	5.37	17.2	4.9e-05	1.77	RV	CELLTYPE	control_RBM20	5	15	NC
FGF10	3.4	0.0254	0.0403	0.00586	5.58	16.1	8.31e-05	1.59	RV	CELLTYPE	control_RBM20	5	15	NC
KAZN-AS1	3.31	0.009	0.0439	0.0105	5.71	18.9	2.07e-05	2.05	RV	CELLTYPE	control_RBM20	5	15	NC
MGST1	3.27	0.000487	0.412	0.233	8.04	27	4.7e-07	3.31	RV	CELLTYPE	control_RBM20	5	15	NC
ADAMTS9	3.14	2.12e-05	0.192	0.0409	6.88	35.6	9.42e-09	4.67	RV	CELLTYPE	control_RBM20	5	15	NC
C7	3.09	4.71e-05	0.942	0.418	8.94	33.5	2.45e-08	4.33	RV	CELLTYPE	control_RBM20	5	15	NC
SPAAR	3.06	0.00471	0.0726	0.0266	6.02	20.7	8.94e-06	2.33	RV	CELLTYPE	control_RBM20	5	15	NC
GNA14-AS1	3.01	0.00467	0.0843	0.0229	6.07	20.9	7.97e-06	2.33	RV	CELLTYPE	control_RBM20	5	15	NC
PQLC2L	3	0.00799	0.0842	0.0209	6.11	19.2	1.78e-05	2.1	RV	CELLTYPE	control_RBM20	5	15	NC
C3	2.98	0.000305	0.182	0.0436	6.74	28.6	2.26e-07	3.52	RV	CELLTYPE	control_RBM20	5	15	NC
SCARA5	2.98	0.0172	0.116	0.0289	6.36	17.1	5.11e-05	1.76	RV	CELLTYPE	control_RBM20	5	15	NC
BMPER	2.89	0.00148	0.126	0.039	6.55	23.7	2.18e-06	2.83	RV	CELLTYPE	control_RBM20	5	15	NC
FGF7	2.88	0.000316	0.177	0.0418	6.75	28.3	2.58e-07	3.5	RV	CELLTYPE	control_RBM20	5	15	NC
C5orf17	2.87	0.00799	0.0726	0.0228	5.95	19.3	1.74e-05	2.1	RV	CELLTYPE	control_RBM20	5	15	NC
TSHZ2	2.86	0.000681	0.401	0.251	7.91	25.9	7.58e-07	3.17	RV	CELLTYPE	control_RBM20	5	15	NC
ABCA10	2.8	0.00049	0.741	0.392	8.72	26.8	5.09e-07	3.31	RV	CELLTYPE	control_RBM20	5	15	NC
DCLK1	2.78	0.000832	0.596	0.291	8.32	25.1	1.11e-06	3.08	RV	CELLTYPE	control_RBM20	5	15	NC
SELENBP1	2.75	0.0431	0.0456	0.0139	5.66	14.2	0.000208	1.37	RV	CELLTYPE	control_RBM20	5	15	NC
ST8SIA1	2.68	0.0169	0.0711	0.0251	6.03	17.2	4.9e-05	1.77	RV	CELLTYPE	control_RBM20	5	15	NC
CCBE1	2.67	0.0209	0.0942	0.0288	6.21	16.5	6.67e-05	1.68	RV	CELLTYPE	control_RBM20	5	15	NC
RARRES1	2.67	0.000305	0.249	0.075	7.16	28.6	2.27e-07	3.52	RV	CELLTYPE	control_RBM20	5	15	NC
PIR	2.63	0.00471	0.193	0.0544	6.94	20.6	9.26e-06	2.33	RV	CELLTYPE	control_RBM20	5	15	NC
PAMR1	2.61	0.0405	0.0723	0.0259	6.04	14.5	0.000184	1.39	RV	CELLTYPE	control_RBM20	5	15	NC
AC104041.1	2.59	0.0177	0.0636	0.0317	5.99	17	5.38e-05	1.75	RV	CELLTYPE	control_RBM20	5	15	NC
PRICKLE1	2.58	0.00148	0.277	0.121	7.3	23.6	2.2e-06	2.83	RV	CELLTYPE	control_RBM20	5	15	NC
IER5L	2.57	0.0466	0.0916	0.0159	5.96	14	0.000235	1.33	RV	CELLTYPE	control_RBM20	5	15	NC
ID2	2.56	0.0391	0.0972	0.016	6.12	14.7	0.000167	1.41	RV	CELLTYPE	control_RBM20	5	15	NC
AC007529.2	2.5	0.0475	0.0603	0.0242	5.94	13.8	0.000257	1.32	RV	CELLTYPE	control_RBM20	5	15	NC
FBLN1	2.5	0.00918	0.241	0.107	7.19	18.8	2.25e-05	2.04	RV	CELLTYPE	control_RBM20	5	15	NC
RIPOR3	2.47	0.00783	0.123	0.0431	6.57	19.4	1.63e-05	2.11	RV	CELLTYPE	control_RBM20	5	15	NC
AK5	2.38	0.0309	0.0946	0.0263	6.17	15.4	0.000115	1.51	RV	CELLTYPE	control_RBM20	5	15	NC
PTGIS	2.34	0.0108	0.15	0.0623	6.66	18.3	2.8e-05	1.97	RV	CELLTYPE	control_RBM20	5	15	NC
TBX20	2.33	0.0142	0.407	0.215	7.88	17.6	3.9e-05	1.85	RV	CELLTYPE	control_RBM20	5	15	NC
AL109930.1	2.26	0.0309	0.142	0.101	6.85	15.5	0.00011	1.51	RV	CELLTYPE	control_RBM20	5	15	NC
COL15A1	2.23	0.00905	0.627	0.314	8.41	18.9	2.15e-05	2.04	RV	CELLTYPE	control_RBM20	5	15	NC
TNFAIP2	2.23	0.0309	0.115	0.0367	6.35	15.4	0.000114	1.51	RV	CELLTYPE	control_RBM20	5	15	NC
EMCN	2.2	0.0405	0.101	0.043	6.29	14.5	0.000182	1.39	RV	CELLTYPE	control_RBM20	5	15	NC
NOVA1	2.15	0.00936	0.289	0.138	7.43	18.7	2.36e-05	2.03	RV	CELLTYPE	control_RBM20	5	15	NC
DACH1	2.13	0.0475	0.0888	0.0394	6.22	13.8	0.000252	1.32	RV	CELLTYPE	control_RBM20	5	15	NC
LSAMP	2.1	0.0205	0.312	0.1	7.38	16.6	6.38e-05	1.69	RV	CELLTYPE	control_RBM20	5	15	NC
EPHA6	2.09	0.0481	0.196	0.0916	6.93	13.8	0.000264	1.32	RV	CELLTYPE	control_RBM20	5	15	NC
ADCY3	2.05	0.0464	0.107	0.0436	6.37	14	0.000231	1.33	RV	CELLTYPE	control_RBM20	5	15	NC
PDE1A	2.03	0.0391	0.303	0.135	7.5	14.7	0.000168	1.41	RV	CELLTYPE	control_RBM20	5	15	NC
EBF1	2	0.039	0.938	0.796	9.11	14.7	0.000161	1.41	RV	CELLTYPE	control_RBM20	5	15	NC
LDB2	1.91	0.0362	0.428	0.203	7.82	15	0.00014	1.44	RV	CELLTYPE	control_RBM20	5	15	NC
RFTN1	1.91	0.0475	0.184	0.114	7	13.8	0.000256	1.32	RV	CELLTYPE	control_RBM20	5	15	NC

## Sheet: control_TTN
Gene	logFC	FDR	mean_exp_control	mean_exp_genotype	logCPM	F	PValue	FDR_plot	Region	annotation_level	comparison	Observations_genotype	Observations_reference	cell_state
PLA2G2A	5.31	6.47e-10	0.287	0.0045	7.14	53.3	2.85e-13	9.19	RV	CELLTYPE	control_TTN	6	15	NC
CCL2	4.97	7.81e-08	0.203	0.0017	6.78	43.1	5.16e-11	7.11	RV	CELLTYPE	control_TTN	6	15	NC
CYYR1	3.97	0.0118	0.0336	0	5.65	15.9	6.53e-05	1.93	RV	CELLTYPE	control_TTN	6	15	NC
GRXCR2	3.95	0.00618	0.0885	0	6.14	17.8	2.5e-05	2.21	RV	CELLTYPE	control_TTN	6	15	NC
STX16	3.92	0.0136	0.0278	0	5.71	15.5	8.11e-05	1.87	RV	CELLTYPE	control_TTN	6	15	NC
ELANE	3.9	0.0147	0.0266	0	5.62	15.3	8.94e-05	1.83	RV	CELLTYPE	control_TTN	6	15	NC
GNA14-AS1	3.84	0.00158	0.0843	0.0051	6.22	21.4	3.82e-06	2.8	RV	CELLTYPE	control_TTN	6	15	NC
KAZN	3.78	4.19e-12	1.82	0.42	9.73	64	1.23e-15	11.4	RV	CELLTYPE	control_TTN	6	15	NC
ABCB11	3.66	0.0317	0.0206	0	5.54	13.3	0.000261	1.5	RV	CELLTYPE	control_TTN	6	15	NC
EPHB4	3.66	0.0219	0.0229	0	5.59	14.4	0.000145	1.66	RV	CELLTYPE	control_TTN	6	15	NC
MAGI1-AS1	3.59	0.0271	0.0177	0	5.53	13.7	0.000209	1.57	RV	CELLTYPE	control_TTN	6	15	NC
VCAN-AS1	3.55	0.0198	0.0411	0.0017	5.82	14.7	0.000126	1.7	RV	CELLTYPE	control_TTN	6	15	NC
SNX12	3.54	0.0246	0.0269	0	5.63	14	0.000181	1.61	RV	CELLTYPE	control_TTN	6	15	NC
C7	3.49	1.48e-09	0.942	0.234	8.88	51.4	7.6e-13	8.83	RV	CELLTYPE	control_TTN	6	15	NC
MGST1	3.47	8.79e-08	0.412	0.103	8	42.7	6.46e-11	7.06	RV	CELLTYPE	control_TTN	6	15	NC
HS6ST2	3.46	0.00111	0.0793	0.0136	6.45	22.2	2.45e-06	2.95	RV	CELLTYPE	control_TTN	6	15	NC
AL353653.1	3.44	0.033	0.0202	0	5.54	13.2	0.000276	1.48	RV	CELLTYPE	control_TTN	6	15	NC
CDH5	3.37	0.043	0.0175	0	5.5	12.2	0.000489	1.37	RV	CELLTYPE	control_TTN	6	15	NC
RNF144B	3.37	0.0223	0.0505	0.00327	5.88	14.3	0.000157	1.65	RV	CELLTYPE	control_TTN	6	15	NC
CHRDL2	3.34	0.0378	0.024	0	5.52	12.7	0.000357	1.42	RV	CELLTYPE	control_TTN	6	15	NC
NEXN-AS1	3.34	0.0387	0.0228	0	5.57	12.7	0.000381	1.41	RV	CELLTYPE	control_TTN	6	15	NC
C5orf17	3.29	0.0223	0.0726	0.00654	6.11	14.3	0.000159	1.65	RV	CELLTYPE	control_TTN	6	15	NC
TLL1	3.27	0.0416	0.0209	0	5.51	12.4	0.000431	1.38	RV	CELLTYPE	control_TTN	6	15	NC
AL138831.1	3.25	0.0472	0.0141	0	5.48	12.1	0.000596	1.33	RV	CELLTYPE	control_TTN	6	15	NC
KSR2	3.23	0.0422	0.0229	0	5.56	12.2	0.000468	1.37	RV	CELLTYPE	control_TTN	6	15	NC
INSRR	3.22	0.0472	0.0242	0	5.53	12.1	0.000595	1.33	RV	CELLTYPE	control_TTN	6	15	NC
SLC1A2	3.22	0.0303	0.0527	0.0045	5.89	13.5	0.000243	1.52	RV	CELLTYPE	control_TTN	6	15	NC
PLAU	3.21	0.0457	0.0219	0	5.49	12	0.000539	1.34	RV	CELLTYPE	control_TTN	6	15	NC
AC007529.2	3.2	0.0117	0.0603	0.0068	6.1	16	6.32e-05	1.93	RV	CELLTYPE	control_TTN	6	15	NC
FGF10	3.2	0.0319	0.0403	0.0034	5.86	13.3	0.000265	1.5	RV	CELLTYPE	control_TTN	6	15	NC
IGF1	3.19	1.51e-05	0.321	0.0743	7.37	32.1	1.44e-08	4.82	RV	CELLTYPE	control_TTN	6	15	NC
ADH1B	3.16	3.82e-07	0.47	0.162	8.21	39.6	3.08e-10	6.42	RV	CELLTYPE	control_TTN	6	15	NC
ANGPTL7	3.16	0.0469	0.0203	0	5.49	11.8	0.000585	1.33	RV	CELLTYPE	control_TTN	6	15	NC
PTGFR	3.04	0.0283	0.0663	0.00837	6.11	13.7	0.00022	1.55	RV	CELLTYPE	control_TTN	6	15	NC
CYSLTR2	3.02	0.0457	0.0475	0.0034	5.83	11.9	0.00055	1.34	RV	CELLTYPE	control_TTN	6	15	NC
KAZN-AS1	3.01	0.0361	0.0439	0.0068	5.96	12.9	0.000331	1.44	RV	CELLTYPE	control_TTN	6	15	NC
CCBE1	3	0.00576	0.0942	0.0135	6.36	18	2.24e-05	2.24	RV	CELLTYPE	control_TTN	6	15	NC
G0S2	2.94	0.019	0.113	0.00621	6.34	14.8	0.00012	1.72	RV	CELLTYPE	control_TTN	6	15	NC
RNF152	2.89	0.00987	0.113	0.0146	6.35	16.6	4.74e-05	2.01	RV	CELLTYPE	control_TTN	6	15	NC
C3	2.88	0.000511	0.182	0.025	6.87	24	9.7e-07	3.29	RV	CELLTYPE	control_TTN	6	15	NC
AKR1C1	2.86	0.00281	0.118	0.0223	6.59	20	7.93e-06	2.55	RV	CELLTYPE	control_TTN	6	15	NC
CACHD1	2.84	0.0186	0.0817	0.0152	6.26	14.9	0.000116	1.73	RV	CELLTYPE	control_TTN	6	15	NC
ANGPTL4	2.76	0.0451	0.0703	0.00621	6.07	12	0.000523	1.35	RV	CELLTYPE	control_TTN	6	15	NC
COL4A4	2.71	0.000236	0.337	0.284	7.95	25.7	3.96e-07	3.63	RV	CELLTYPE	control_TTN	6	15	NC
GNA14	2.71	0.00595	0.128	0.0223	6.56	17.9	2.36e-05	2.23	RV	CELLTYPE	control_TTN	6	15	NC
PLCG2	2.68	0.0346	0.0722	0.0105	6.16	13	0.000313	1.46	RV	CELLTYPE	control_TTN	6	15	NC
RARRES1	2.65	0.000735	0.249	0.053	7.22	23.1	1.51e-06	3.13	RV	CELLTYPE	control_TTN	6	15	NC
RASGRF2	2.59	0.0419	0.0818	0.0246	6.17	12.3	0.000449	1.38	RV	CELLTYPE	control_TTN	6	15	NC
DCLK1	2.54	5.05e-05	0.596	0.213	8.33	29.4	5.94e-08	4.3	RV	CELLTYPE	control_TTN	6	15	NC
PCOLCE	2.53	0.0336	0.0917	0.0212	6.31	13.1	0.000297	1.47	RV	CELLTYPE	control_TTN	6	15	NC
ME1	2.52	0.0419	0.0717	0.0256	6.23	12.4	0.000438	1.38	RV	CELLTYPE	control_TTN	6	15	NC
TNC	2.42	0.00987	0.189	0.0213	6.68	16.5	4.87e-05	2.01	RV	CELLTYPE	control_TTN	6	15	NC
VEGFD	2.39	0.0422	0.0879	0.0102	6.28	12.2	0.000466	1.37	RV	CELLTYPE	control_TTN	6	15	NC
IGFBP4	2.34	0.0121	0.132	0.0336	6.67	15.9	6.85e-05	1.92	RV	CELLTYPE	control_TTN	6	15	NC
LDHA	2.34	0.0422	0.09	0.0234	6.36	12.2	0.000468	1.37	RV	CELLTYPE	control_TTN	6	15	NC
MRC2	2.34	0.00987	0.156	0.0421	6.78	16.5	4.93e-05	2.01	RV	CELLTYPE	control_TTN	6	15	NC
ABCA10	2.31	0.000168	0.741	0.343	8.73	26.7	2.35e-07	3.77	RV	CELLTYPE	control_TTN	6	15	NC
SCARA5	2.28	0.025	0.116	0.0342	6.6	14	0.000187	1.6	RV	CELLTYPE	control_TTN	6	15	NC
PQLC2L	2.27	0.0467	0.0842	0.0217	6.36	11.8	0.00058	1.33	RV	CELLTYPE	control_TTN	6	15	NC
TBX18	2.21	0.0422	0.101	0.0253	6.45	12.3	0.000463	1.37	RV	CELLTYPE	control_TTN	6	15	NC
COL24A1	2.19	0.00987	0.176	0.0607	6.96	16.4	5.08e-05	2.01	RV	CELLTYPE	control_TTN	6	15	NC
TNFAIP6	2.17	0.0396	0.123	0.0255	6.51	12.6	0.000392	1.4	RV	CELLTYPE	control_TTN	6	15	NC
LINC00486	2.16	0.000962	0.384	0.113	7.89	22.5	2.05e-06	3.02	RV	CELLTYPE	control_TTN	6	15	NC
PTGIS	2.14	0.027	0.15	0.0464	6.78	13.8	0.000206	1.57	RV	CELLTYPE	control_TTN	6	15	NC
BNC2	2.12	0.00327	0.385	0.209	7.87	19.3	1.1e-05	2.49	RV	CELLTYPE	control_TTN	6	15	NC
ERI2	2.11	0.0224	0.124	0.0456	6.83	14.2	0.000161	1.65	RV	CELLTYPE	control_TTN	6	15	NC
EBF1	2.1	0.000511	0.938	0.599	9.05	24	9.75e-07	3.29	RV	CELLTYPE	control_TTN	6	15	NC
LDB2	2.1	0.00281	0.428	0.135	7.79	19.9	8.37e-06	2.55	RV	CELLTYPE	control_TTN	6	15	NC
VIT	2.1	0.00464	0.279	0.196	7.76	18.6	1.6e-05	2.33	RV	CELLTYPE	control_TTN	6	15	NC
C1R	2.09	0.0211	0.173	0.0383	6.78	14.5	0.000137	1.67	RV	CELLTYPE	control_TTN	6	15	NC
EPHA6	2.09	0.0121	0.196	0.0551	7	15.9	6.82e-05	1.92	RV	CELLTYPE	control_TTN	6	15	NC
PDE1A	2.09	0.0032	0.303	0.111	7.57	19.5	1.03e-05	2.5	RV	CELLTYPE	control_TTN	6	15	NC
PKP4	2.07	0.0179	0.167	0.0515	6.94	15	0.00011	1.75	RV	CELLTYPE	control_TTN	6	15	NC
ADAMTSL3	2.03	0.00485	0.312	0.149	7.7	18.4	1.78e-05	2.31	RV	CELLTYPE	control_TTN	6	15	NC
PIR	2.03	0.0125	0.193	0.072	7.11	15.8	7.16e-05	1.9	RV	CELLTYPE	control_TTN	6	15	NC
ADAMTS9	2.02	0.0219	0.192	0.0553	7.05	14.5	0.000143	1.66	RV	CELLTYPE	control_TTN	6	15	NC
TSHZ2	1.98	0.00987	0.401	0.24	7.98	16.4	5e-05	2.01	RV	CELLTYPE	control_TTN	6	15	NC
ACSM1	1.95	0.0223	0.176	0.117	7.28	14.3	0.000155	1.65	RV	CELLTYPE	control_TTN	6	15	NC
UNC5C	1.93	0.0103	0.308	0.151	7.61	16.3	5.41e-05	1.99	RV	CELLTYPE	control_TTN	6	15	NC
IFITM3	1.92	0.0386	0.243	0.0282	6.92	12.6	0.000377	1.41	RV	CELLTYPE	control_TTN	6	15	NC
NAV3	1.86	0.00667	0.435	0.227	8.06	17.6	2.74e-05	2.18	RV	CELLTYPE	control_TTN	6	15	NC
SPP1	1.85	0.00987	0.502	0.0946	7.82	16.5	4.91e-05	2.01	RV	CELLTYPE	control_TTN	6	15	NC
AC107068.2	1.84	0.0346	0.197	0.0481	6.97	13	0.000315	1.46	RV	CELLTYPE	control_TTN	6	15	NC
PID1	1.84	0.00775	0.573	0.774	8.82	17.2	3.41e-05	2.11	RV	CELLTYPE	control_TTN	6	15	NC
AC011092.2	1.83	0.0457	0.155	0.0519	6.86	11.9	0.000561	1.34	RV	CELLTYPE	control_TTN	6	15	NC
CFD	1.82	0.0032	0.705	0.251	8.56	19.5	1.01e-05	2.5	RV	CELLTYPE	control_TTN	6	15	NC
ACSM3	1.81	0.00288	0.925	0.799	9.3	19.7	8.89e-06	2.54	RV	CELLTYPE	control_TTN	6	15	NC
MOXD1	1.8	0.0419	0.193	0.0554	6.98	12.3	0.000447	1.38	RV	CELLTYPE	control_TTN	6	15	NC
MGP	1.77	0.00685	0.628	0.202	8.27	17.5	2.87e-05	2.16	RV	CELLTYPE	control_TTN	6	15	NC
IPO9-AS1	1.76	0.0126	0.35	0.17	7.76	15.7	7.33e-05	1.9	RV	CELLTYPE	control_TTN	6	15	NC
APOD	1.75	0.0103	0.522	0.107	8.1	16.3	5.45e-05	1.99	RV	CELLTYPE	control_TTN	6	15	NC
AC007193.2	1.74	0.0457	0.169	0.0883	7.03	12	0.000543	1.34	RV	CELLTYPE	control_TTN	6	15	NC
MT-ND1	1.72	0.0246	0.236	0.0934	7.46	14	0.000182	1.61	RV	CELLTYPE	control_TTN	6	15	NC
SLC9A9	1.72	0.0386	0.252	0.166	7.51	12.6	0.000376	1.41	RV	CELLTYPE	control_TTN	6	15	NC
SNED1	1.71	0.0457	0.252	0.121	7.37	12	0.000545	1.34	RV	CELLTYPE	control_TTN	6	15	NC
ARHGAP6	1.7	0.0383	0.242	0.108	7.36	12.7	0.000365	1.42	RV	CELLTYPE	control_TTN	6	15	NC
FBLN1	1.69	0.0405	0.241	0.102	7.29	12.5	0.000408	1.39	RV	CELLTYPE	control_TTN	6	15	NC
PDGFRB	1.64	0.0457	0.23	0.0977	7.29	12	0.000546	1.34	RV	CELLTYPE	control_TTN	6	15	NC
EBF2	1.59	0.0413	0.369	0.244	7.92	12.4	0.000421	1.38	RV	CELLTYPE	control_TTN	6	15	NC
PLA2G5	1.53	0.0336	0.462	0.278	8.25	13.1	0.000296	1.47	RV	CELLTYPE	control_TTN	6	15	NC
PLCXD3	1.53	0.0336	0.389	0.206	7.99	13.1	0.000301	1.47	RV	CELLTYPE	control_TTN	6	15	NC
COL6A1	1.52	0.0419	0.414	0.152	7.78	12.3	0.000445	1.38	RV	CELLTYPE	control_TTN	6	15	NC
LRP4	1.41	0.0378	0.729	0.406	8.9	12.7	0.000359	1.42	RV	CELLTYPE	control_TTN	6	15	NC
