# Supplementary material for: Pathogenic variants damage cell composition and single cell transcription in cardiomyopathies
Source: Science. Author manuscript; Available in PMC 2022 Oct 3. (PMC9528698; doi:10.1126/science.abo1984)
Supplement: Supp table 58.3 [file NIHMS1835045-supplement-Supp_table_58_3.xlsx]

## Sheet: Index
Column name

## Sheet: control_LMNA
Gene

## Sheet: control_PKP2
Gene

## Sheet: control_PVneg
Gene

## Sheet: control_RBM20
Gene

## Sheet: control_TTN
Gene
