# Supplementary material for: Pathogenic variants damage cell composition and single cell transcription in cardiomyopathies
Source: Science. Author manuscript; Available in PMC 2022 Oct 3. (PMC9528698; doi:10.1126/science.abo1984)
Supplement: Supp table 60 [file NIHMS1835045-supplement-Supp_table_60.xlsx]

## Sheet: Sheet1
	AD1.0_gene_symbol	AD1.0_pvalues_adj	AD1.0_log2_fold-change	AD1.0_%_nuclei_expressing_gene_within_cell_state	AD1.0_%_nuclei_expressing_gene_outside_cell_state	AD1.0_mean_gene_expression_within_cell_state	AD1.0_mean_gene_expression_outside_cell_state	AD1.1_gene_symbol	AD1.1_pvalues_adj	AD1.1_log2_fold-change	AD1.1_%_nuclei_expressing_gene_within_cell_state	AD1.1_%_nuclei_expressing_gene_outside_cell_state	AD1.1_mean_gene_expression_within_cell_state	AD1.1_mean_gene_expression_outside_cell_state	AD2_gene_symbol	AD2_pvalues_adj	AD2_log2_fold-change	AD2_%_nuclei_expressing_gene_within_cell_state	AD2_%_nuclei_expressing_gene_outside_cell_state	AD2_mean_gene_expression_within_cell_state	AD2_mean_gene_expression_outside_cell_state	AD3_gene_symbol	AD3_pvalues_adj	AD3_log2_fold-change	AD3_%_nuclei_expressing_gene_within_cell_state	AD3_%_nuclei_expressing_gene_outside_cell_state	AD3_mean_gene_expression_within_cell_state	AD3_mean_gene_expression_outside_cell_state
0	G0S2	5.9e-151	3.7	0.77	0.3	2.4	0.56	CPM	3.9e-199	2.7	0.97	0.67	3.1	1.5	DCN	7.1e-233	4.7	0.97	0.2	2.4	0.31	MT2A	7.7e-17	5	0.95	0.25	3	0.45
1	NEAT1	9.9e-97	0.84	0.99	0.99	4.4	3.8	ZFAND5	1.5e-158	2.7	0.89	0.41	2	0.68	CDH19	2.2e-226	5.8	0.92	0.074	2.1	0.13	OSMR	7.7e-17	5.2	0.92	0.2	2.5	0.26
2	DLC1	1.5e-77	1.2	0.89	0.85	2.6	1.9	TNFAIP8	1.5e-158	2.6	0.89	0.5	2.2	0.86	NEGR1	5.3e-221	4.6	0.95	0.23	2.5	0.38	GALNT2	8.7e-17	3.4	1	0.4	2.2	0.58
3	GPAM	9.7e-73	1.7	0.88	0.75	3	1.9	ZBTB16	1.8e-146	2	0.97	0.77	3.1	1.8	SCN7A	5.7e-219	6	0.9	0.07	2	0.099	NAMPT	8.7e-17	3.9	0.97	0.47	3	0.83
4	CARMN	2.2e-61	1.7	0.68	0.42	1.4	0.68	PDK4	7.3e-142	3	0.87	0.49	2.7	0.97	PRKG1	5.2e-212	4.3	0.95	0.23	2.3	0.37	SLC1A3	3.7e-15	3.7	0.95	0.67	3.8	1.4
5	DGAT2	4.3e-58	2.5	0.54	0.22	1.1	0.32	FKBP5	4.1e-137	2.4	0.98	0.7	3.4	1.9	LAMA2	6e-212	3.6	1	0.67	3.9	1.6	STAT3	2.6e-14	2.9	0.95	0.56	2.5	0.92
6	AQP7	3.2e-57	0.95	0.86	0.83	2.2	1.6	MAST4	5.9e-107	1.6	0.94	0.79	2.8	1.8	ACSM3	2.1e-184	4.9	0.86	0.16	2	0.2	ETV6	1.3e-13	3.6	0.9	0.3	2	0.4
7	MALAT1	3.4e-55	0.45	1	1	7.5	7.2	SLC19A3	1.5e-101	1.6	0.94	0.74	2.5	1.6	BICC1	1.9e-173	4.1	0.88	0.18	1.9	0.28	NFIL3	8.1e-13	4.2	0.85	0.15	1.6	0.19
8	MEST	1.3e-54	2.6	0.51	0.2	1.1	0.28	MAN1A1	1.8e-99	1.9	0.87	0.61	2.1	1.1	AKT3	3.7e-155	3.3	0.9	0.26	1.8	0.41	CDC42EP4	2e-12	4	0.87	0.31	2.4	0.48
9	HOOK2	1.4e-54	1.3	0.74	0.6	1.6	0.93	CALCRL	5.3e-94	2.1	0.86	0.54	2.2	1.1	FBXL7	6e-155	3.1	0.92	0.33	2	0.54	SLC39A14	3.7e-12	3.9	0.85	0.19	1.7	0.26
10	LAMA4	1.6e-47	1.3	0.75	0.6	1.7	1.1	RCL1	1.3e-89	2	0.77	0.44	1.5	0.66	ABCA8	2.2e-150	2.9	0.94	0.4	2.2	0.71	LDLR	3.7e-12	3.5	0.9	0.22	1.7	0.32
11	APBB1IP	2.5e-45	1.5	0.65	0.48	1.4	0.75	GSN	1.5e-89	2	0.9	0.61	2.5	1.3	COL4A4	6.5e-141	4.6	0.75	0.068	1.2	0.097	MT1M	3.7e-12	4.8	0.82	0.18	2.4	0.3
12	HACD2	4.2e-45	1.7	0.57	0.34	1.1	0.45	CIDEA	4.5e-89	1.9	0.81	0.48	1.8	0.82	PID1	1.3e-137	3	0.91	0.32	1.9	0.55	DDX21	4.9e-12	3.2	0.87	0.32	1.8	0.44
13	AGPAT2	2.1e-42	1.2	0.7	0.58	1.4	0.88	FAM214A	1.4e-88	1.6	0.88	0.61	2	1.1	GAS7	2.7e-136	4.6	0.73	0.062	1.1	0.08	CTSL	4.9e-12	4.5	0.82	0.2	1.9	0.24
14	LRP1	8.6e-39	1.3	0.64	0.47	1.2	0.69	ACACB	4.7e-86	1.3	0.99	0.95	4.3	3.5	GLIS3	1.4e-133	3.6	0.8	0.14	1.4	0.22	ACTN1	5.9e-12	3.8	0.85	0.29	2.1	0.41
15	PLXNA4	3.7e-38	1.2	0.76	0.62	1.8	1.2	FOXO1	1.7e-84	1.2	0.97	0.9	3.3	2.5	MAMDC2	1.7e-133	4	0.76	0.12	1.3	0.16	EPAS1	1.2e-11	3.5	0.85	0.24	1.6	0.31
16	CD36	5.9e-37	1	0.79	0.73	2	1.5	PARD3B	1.7e-84	1.5	0.91	0.7	2.3	1.4	ABCA10	5.5e-128	2.7	0.89	0.34	1.7	0.52	SAA1	1.6e-11	4.3	0.85	0.2	2.4	0.41
17	GSE1	4.5e-36	1.2	0.7	0.56	1.5	0.93	ABHD5	4e-83	2	0.77	0.49	1.7	0.77	ABI3BP	3.3e-127	4.3	0.72	0.07	1.1	0.097	SEPT9	1.6e-11	4.6	0.79	0.15	1.9	0.2
18	FASN	2.8e-32	1.3	0.68	0.56	1.6	0.98	ARHGAP26	8.4e-83	2	0.77	0.45	1.7	0.75	PLXDC2	5.3e-127	3.1	0.85	0.27	1.7	0.41	NABP1	9.7e-11	4.2	0.77	0.15	1.6	0.19
19	EHBP1	5e-32	0.78	0.78	0.77	1.8	1.4	ROCK2	1e-79	1.8	0.88	0.63	2.3	1.3	IGFBP7	2.9e-126	3.3	0.8	0.17	1.3	0.25	ABCA1	1.4e-10	2.4	1	0.61	2.6	1.2
20	PLIN1	1.6e-31	0.59	0.84	0.85	2	1.7	TXNIP	7.2e-79	1.6	0.89	0.68	2.3	1.4	SYNPO2	9.5e-124	4.5	0.71	0.061	1.1	0.086	MT1X	3.2e-10	2.9	0.87	0.4	2.1	0.66
21	PLIN4	3.9e-31	1	0.75	0.65	1.7	1.1	TGFBR3	7.8e-79	1.4	0.94	0.79	2.6	1.8	ABCA9	1.1e-123	2.7	0.91	0.41	2.1	0.73	PIM1	4.8e-10	3.8	0.77	0.12	1.2	0.17
22	AL139383.1	1.6e-29	1.6	0.52	0.34	0.99	0.46	TIMP3	4.4e-78	2	0.82	0.51	2.1	1	COL6A3	6.6e-123	3.3	0.79	0.18	1.3	0.26	AC008957.2	8.1e-10	3.5	0.82	0.3	2	0.46
23	PNPLA2	2.2e-29	0.53	0.85	0.88	2.1	1.8	AASS	9.5e-78	1.8	0.78	0.45	1.5	0.68	ABCA9-AS1	4.9e-121	3	0.85	0.27	1.7	0.45	GNA14	1.5e-09	3.3	0.82	0.26	1.7	0.38
24	SORBS1	4.3e-26	0.65	0.87	0.85	2.4	2	MBNL2	5e-76	1.6	0.85	0.59	1.8	1	GRK5	2.7e-120	4.5	0.69	0.054	1	0.074	VMP1	1.7e-09	2.4	0.92	0.48	1.9	0.75
25	PTPRF	6.6e-26	1	0.63	0.52	1.2	0.74	ELL2	1.5e-74	1.5	0.89	0.69	2.2	1.3	ARL15	1.7e-118	2.8	0.87	0.31	1.7	0.5	IGF1	1.7e-09	2.5	0.95	0.61	2.7	1.3
26	THRSP	3.7e-25	2.4	0.36	0.14	0.69	0.17	PFKFB3	9e-73	1.5	0.89	0.69	2.2	1.3	SPARCL1	1e-117	2.8	0.87	0.3	1.7	0.49	SOCS3	3.1e-09	4.2	0.72	0.076	1.2	0.11
27	SCD	5e-24	2.1	0.41	0.22	1.1	0.36	FOXO3	1.3e-72	1.5	0.91	0.68	2.2	1.4	NCAM2	6.1e-116	4.5	0.68	0.061	1.1	0.084	IL1RAP	4.2e-09	4.1	0.72	0.11	1.2	0.13
28	MGLL	2.7e-23	1.4	0.5	0.35	0.96	0.48	HIPK3	2.6e-72	1.8	0.77	0.52	1.7	0.81	VIT	1.2e-114	3.3	0.75	0.12	1.1	0.18	STK17A	6.7e-09	3.6	0.74	0.15	1.2	0.19
29	CAP2	5.4e-22	1.7	0.4	0.21	0.69	0.27	RASSF4	1.9e-71	1.6	0.83	0.56	1.8	0.97	DCLK1	2.2e-113	3.5	0.74	0.13	1.2	0.2	SAT1	8.3e-09	1.9	1	0.87	3.8	2.5
30	PCK1	1.5e-21	1.6	0.47	0.3	1.1	0.5	RBPMS	4.5e-71	1.3	0.93	0.8	2.6	1.8	CALD1	1.6e-112	2.5	0.88	0.34	1.5	0.51	SBNO2	1.1e-08	3.4	0.74	0.14	1.1	0.16
31	HIPK2	3.3e-21	0.83	0.65	0.61	1.3	0.93	ARHGAP24	1.5e-70	1.4	0.9	0.75	2.4	1.5	COL4A3	3.4e-112	4.4	0.67	0.066	1	0.081	CDC27	1.3e-08	2.3	0.87	0.44	1.6	0.6
32	ELMOD3	5.5e-21	0.87	0.66	0.6	1.4	0.99	TACC1	2.3e-69	1.5	0.88	0.64	2	1.2	CARMIL1	3.2e-111	3.1	0.78	0.16	1.4	0.28	ACACA	1.3e-08	2.6	0.87	0.54	2.4	0.94
33	ACSS2	5.8e-21	0.95	0.65	0.62	1.5	1	AOX1	7.3e-68	2.2	0.63	0.25	1.1	0.36	LTBP1	3.3e-111	3.4	0.73	0.12	1.2	0.18	CD46	1.4e-08	2.2	0.9	0.51	1.8	0.74
34	PALMD	1.2e-20	0.8	0.7	0.64	1.5	1.1	USP53	5.9e-67	1.4	0.88	0.67	2.1	1.3	EBF2	6e-110	2.8	0.82	0.21	1.3	0.33	FP236383.1	1.9e-08	2.5	0.87	0.45	2	0.77
35	GPD1	2.6e-20	0.78	0.67	0.63	1.3	0.98	FAM13A	4.1e-66	1.6	0.82	0.63	2	1.2	PLEKHA5	2.1e-108	2.4	0.87	0.35	1.6	0.54	NRP1	2.2e-08	2.7	0.87	0.53	2.4	0.92
36	KANK4	3.8e-20	2.1	0.34	0.14	0.56	0.16	PARD3	1.3e-65	1.2	0.9	0.73	2.2	1.5	ADGRB3	4.1e-107	3.1	0.77	0.19	1.4	0.32	ACSL4	2.3e-08	3.3	0.79	0.3	2	0.47
37	TKT	4e-20	1.7	0.38	0.2	0.62	0.23	ERC1	7.8e-65	1.4	0.84	0.63	1.8	1.1	SPATA6	4.3e-106	2.5	0.83	0.28	1.3	0.39	PRKCE	2.3e-08	2.4	0.87	0.52	2	0.83
38	EFNA5	9.2e-20	0.81	0.69	0.62	1.5	1.1	FAM199X	3e-64	2.3	0.58	0.22	0.95	0.28	PLA2G5	4.4e-105	3	0.77	0.19	1.3	0.3	CAMK2D	6.4e-08	2.2	0.92	0.64	2.4	1.1
39	MME	1.5e-19	1.2	0.51	0.39	1.1	0.59	MED13L	1.3e-63	1.2	0.91	0.73	2.1	1.4	TCF4	1.6e-102	2.3	0.88	0.38	1.6	0.58	B4GALT5	6.4e-08	2.8	0.77	0.23	1.2	0.28
40	GRK3	7.9e-19	1.1	0.58	0.5	1.4	0.87	TEAD1	3.8e-63	1.3	0.88	0.71	2	1.3	LPAR1	5.9e-102	5.3	0.62	0.025	0.86	0.034	IL1R1	6.8e-08	3.7	0.69	0.13	1.2	0.16
41	SREBF1	9.2e-19	1.5	0.42	0.25	0.73	0.32	PHLPP1	6.2e-62	1.9	0.68	0.4	1.3	0.56	COL8A1	1e-99	3	0.74	0.17	1.2	0.25	MARCH3	7.1e-08	2.6	0.85	0.47	2.1	0.77
42	LPL	1.1e-18	0.56	0.82	0.84	2.2	1.9	GREB1L	3e-60	2.2	0.62	0.31	1.4	0.48	COL1A2	6.6e-97	4.3	0.62	0.05	0.87	0.066	ELOVL5	1.2e-07	2.6	0.85	0.48	2.1	0.79
43	VKORC1L1	3.3e-18	0.75	0.66	0.63	1.4	1	JAK2	6e-59	1.7	0.7	0.4	1.3	0.59	PDGFD	6.8e-96	3.3	0.69	0.12	1.2	0.2	MIRLET7BHG	1.6e-07	2.1	0.87	0.48	1.7	0.72
44	ASPH	3.3e-18	0.52	0.78	0.79	1.8	1.5	PTEN	6.9e-59	1.2	0.93	0.78	2.5	1.8	ACSM1	5.8e-95	6.8	0.58	0.0095	0.84	0.012	TUBB6	2.3e-07	2.2	0.87	0.47	1.7	0.69
45	PDE4D	9e-18	0.86	0.64	0.56	1.4	1	TMEM132C	9.6e-59	1.1	0.92	0.81	2.6	1.9	COL6A2	2.9e-94	3.5	0.66	0.092	0.93	0.13	TENM3	2.4e-07	2	0.97	0.72	2.9	1.6
46	ACSL1	1.1e-17	0.45	0.86	0.9	2.5	2.2	FGD4	1.6e-58	1.4	0.79	0.54	1.6	0.92	RORA	5.7e-92	1.9	0.98	0.71	2.9	1.7	YBX3	2.4e-07	2.4	0.79	0.29	1.2	0.38
47	ELOVL5	2.5e-17	1	0.54	0.44	1	0.64	ERRFI1	3.4e-57	2.3	0.57	0.23	1	0.32	ABCA6	2e-90	2	0.97	0.61	2.5	1.3	GADD45B	3.1e-07	2.4	0.82	0.39	1.7	0.63
48	PDXK	4.2e-17	1.1	0.5	0.38	0.87	0.5	FAM126B	5e-57	1.7	0.66	0.38	1.2	0.51	TFPI	1e-87	2.4	0.78	0.25	1.2	0.38	TGFBR2	3.4e-07	2.3	0.87	0.49	1.9	0.78
49	MOGAT1	5.1e-17	1.8	0.36	0.19	0.68	0.24	PPP1R12B	4e-55	1.3	0.83	0.65	1.8	1.1	ZEB1	1.8e-86	2.2	0.82	0.35	1.5	0.55	KCNQ3	5.8e-07	3.6	0.67	0.15	1.3	0.2
50	PPP2R1B	5.3e-17	1.1	0.53	0.44	1	0.62	TCF7L2	6.3e-55	1.2	0.89	0.76	2.2	1.5	LHFPL6	7e-86	2.2	0.89	0.4	1.8	0.72	IL6ST	6.5e-07	1.9	0.92	0.45	1.5	0.62
51	RNF150	7.5e-17	1.1	0.52	0.39	0.97	0.57	GHR	1.1e-52	1	0.97	0.88	3.2	2.5	ADD3	1.3e-85	2.5	0.75	0.22	1.1	0.3	CCNL1	8.1e-07	2.3	0.82	0.42	1.6	0.58
52	TNS1	2e-16	0.72	0.68	0.63	1.4	1.1	STX12	9.6e-52	1.7	0.65	0.38	1.2	0.53	MTUS1	1e-80	2.3	0.76	0.25	1.2	0.36	FP671120.1	8.8e-07	2.3	0.82	0.45	1.8	0.72
53	CD96	2e-16	1.3	0.45	0.31	0.99	0.51	SESN1	9.6e-52	1.5	0.71	0.45	1.3	0.67	SPOCK1	1.7e-80	3.4	0.61	0.09	0.84	0.12	FOSL2	1e-06	2.6	0.74	0.24	1.2	0.31
54	OSBPL1A	2.8e-16	0.84	0.61	0.57	1.3	0.9	ACSS3	1.3e-51	1.3	0.8	0.59	1.7	1	LINC01088	2.7e-80	4.2	0.58	0.066	1	0.087	EML4	1.1e-06	2.2	0.85	0.43	1.6	0.61
55	ACADVL	3.7e-16	1.1	0.52	0.42	0.91	0.53	ABCA6	2.9e-51	1.5	0.88	0.59	2.1	1.3	PRR16	7.5e-80	5.4	0.54	0.022	0.81	0.028	LDHA	1.1e-06	3	0.69	0.23	1.3	0.29
56	FABP4	5e-16	0.7	0.78	0.75	2.1	1.7	IRAK3	4.2e-51	1.4	0.76	0.5	1.4	0.78	KAZN	1.1e-79	3.2	0.69	0.23	1.6	0.36	LINC02456	1.4e-06	2.5	0.85	0.44	2.1	0.83
57	SLIT3	9.5e-16	0.87	0.58	0.5	1.2	0.79	SLC39A11	4.3e-51	1.4	0.77	0.57	1.7	0.97	KCNT2	4.4e-79	4.4	0.56	0.037	0.72	0.049	BCR	1.8e-06	3.1	0.69	0.24	1.4	0.3
58	DHDDS	1e-15	1.1	0.47	0.35	0.76	0.42	CFLAR	2e-50	1.1	0.87	0.69	1.8	1.2	FBLN5	5e-79	3.1	0.63	0.1	0.81	0.14	PTPN2	1.9e-06	2.4	0.74	0.28	1.2	0.35
59	SLC16A7	1.3e-15	0.68	0.66	0.65	1.4	1.1	EPS8	3.2e-50	1.2	0.85	0.68	1.9	1.2	MEG3	6.4e-78	5.7	0.53	0.014	0.65	0.017	CYB5A	2.2e-06	2.1	0.85	0.48	1.8	0.76
60	PPARG	3.5e-14	0.35	0.9	0.93	2.8	2.6	C2CD2	1e-49	1.3	0.8	0.59	1.6	0.99	TBX20	9e-78	2.9	0.64	0.13	0.92	0.18	COL27A1	2.4e-06	4.8	0.59	0.065	1.2	0.078
61	HPSE2	7.8e-14	1.3	0.41	0.27	0.8	0.4	TFDP2	1.3e-49	1.4	0.72	0.5	1.4	0.73	KLF12	6.4e-77	3	0.62	0.099	0.84	0.15	PIM3	2.7e-06	2.5	0.72	0.27	1.3	0.36
62	VLDLR-AS1	8.5e-14	1.7	0.33	0.18	0.62	0.24	TRIO	7.9e-49	1	0.89	0.77	2.1	1.5	ADAMTSL3	2.5e-76	3.5	0.59	0.077	0.83	0.11	IFI16	3e-06	3.3	0.64	0.14	1	0.16
63	EBF1	8.6e-14	0.27	0.92	0.96	3.1	2.9	HEBP2	1.8e-48	1.4	0.7	0.42	1.1	0.58	SOBP	1e-75	3	0.62	0.11	0.84	0.15	LDLRAD3	4.8e-06	1.9	0.9	0.56	1.9	0.95
64	TENM4	9.2e-14	1.2	0.46	0.34	0.83	0.46	BCL2	5.7e-48	0.97	0.9	0.81	2.3	1.8	MAMDC2-AS1	2.5e-75	4.1	0.56	0.051	0.76	0.065	ITPKC	5.4e-06	3	0.67	0.2	1.2	0.24
65	LINC02240	2.5e-13	0.93	0.59	0.52	1.4	0.92	UVRAG	1.9e-47	1.2	0.83	0.68	1.8	1.2	ADGRD1	3.5e-74	5.5	0.52	0.016	0.66	0.021	MT1E	5.4e-06	3.3	0.64	0.14	1.1	0.19
66	PPARGC1B	3.5e-13	1.2	0.42	0.29	0.72	0.38	PPP2R2A	7.9e-47	1.4	0.69	0.45	1.2	0.63	SLIT2	3e-73	2.3	0.73	0.23	1.2	0.38	DLAT	5.5e-06	3	0.67	0.17	1.1	0.23
67	CEBPB	3.5e-13	0.96	0.5	0.4	0.87	0.54	CLASP1	8.5e-46	1.2	0.79	0.56	1.4	0.88	SASH1	2.9e-72	2.6	0.66	0.16	0.96	0.24	LPCAT3	7e-06	2.2	0.77	0.3	1.2	0.41
68	RPLP2	4.5e-13	0.92	0.5	0.42	0.89	0.56	SLC19A2	9.4e-46	1.7	0.6	0.32	1	0.43	THUMPD1	5.9e-72	2.7	0.65	0.17	0.9	0.21	DAB2IP	7e-06	3.4	0.62	0.11	0.99	0.15
69	ADAM12	5.2e-13	1.2	0.42	0.29	0.73	0.39	PPM1B	2e-45	1.3	0.76	0.51	1.3	0.78	APP	7.4e-72	3.2	0.58	0.08	0.71	0.1	GLUL	1.2e-05	1.8	0.85	0.62	2.2	1.2
70	LGALS12	1.5e-12	1.1	0.42	0.31	0.72	0.4	CRIM1	3.2e-45	1.7	0.62	0.35	1.1	0.51	FBN1	8e-72	1.9	0.83	0.37	1.4	0.59	PTX3	1.4e-05	4.5	0.56	0.061	1.2	0.1
71	EPB41	1.5e-12	0.99	0.47	0.37	0.8	0.48	AC016831.7	2.8e-43	1.3	0.85	0.63	2	1.3	CFH	1e-71	2.5	0.69	0.21	1.1	0.32	FOXK2	1.5e-05	2	0.77	0.37	1.3	0.5
72	ADAMTS12	2.2e-12	0.84	0.53	0.44	0.97	0.65	PRKAG2	6.5e-43	1.2	0.82	0.6	1.7	1.1	PCSK6	1.7e-70	2.8	0.62	0.12	0.91	0.19	MPRIP	1.6e-05	2.8	0.69	0.3	1.4	0.38
73	KLB	2.2e-12	1.3	0.36	0.21	0.59	0.27	ITGB1	6.6e-43	1.3	0.7	0.47	1.2	0.66	PXDNL	8.3e-70	2.9	0.61	0.13	0.93	0.19	POR	1.6e-05	2.2	0.74	0.36	1.4	0.51
74	PDGFC	3.2e-12	0.85	0.51	0.43	0.91	0.6	NRIP1	6.6e-43	1.4	0.7	0.45	1.3	0.7	TNXB	9.1e-70	4.3	0.53	0.036	0.65	0.045	TMBIM1	1.6e-05	2	0.79	0.32	1.2	0.43
75	GYG2	4e-12	0.79	0.55	0.47	1	0.72	DAAM1	7.5e-43	1.2	0.78	0.61	1.6	1	HIF3A	4.9e-69	2.9	0.62	0.14	0.99	0.21	ZBTB7C	1.7e-05	2.5	0.74	0.34	1.7	0.56
76	ACACA	1.3e-11	0.84	0.56	0.53	1.2	0.81	LGR4	8.4e-42	1.3	0.77	0.57	1.7	1	C7	1e-68	2	0.85	0.38	1.7	0.74	GADD45A	1.9e-05	3.9	0.56	0.078	0.92	0.096
77	MAPK10	2.1e-11	0.31	0.79	0.84	1.9	1.7	MAOA	9.8e-42	1.4	0.71	0.47	1.4	0.8	MUSK	1.9e-68	4.6	0.51	0.029	0.65	0.037	NPAS2	2.2e-05	3.4	0.62	0.17	1.3	0.22
78	MAGI1	2.5e-11	0.57	0.69	0.67	1.5	1.2	VEGFA	2.4e-41	1.6	0.64	0.42	1.3	0.63	TSHZ2	3.7e-68	2.3	0.71	0.21	1.1	0.35	TANC2	2.4e-05	2	0.82	0.37	1.3	0.52
79	C14orf180	3e-11	1.3	0.35	0.22	0.59	0.27	FNDC3B	2.4e-41	0.83	0.94	0.86	2.6	2.1	MGP	7.5e-68	2.6	0.64	0.15	0.93	0.23	AGFG1	2.4e-05	1.6	0.87	0.6	1.8	0.98
80	SAA1	6.1e-11	1.8	0.3	0.15	0.71	0.26	IRS2	2.7e-41	1.2	0.79	0.57	1.5	0.96	STARD9	9.8e-68	3.9	0.53	0.045	0.63	0.056	CD44	3.1e-05	4	0.56	0.09	1.1	0.12
81	ME1	6.9e-11	1	0.49	0.42	1	0.64	MIR29B2CHG	4.4e-41	1.2	0.7	0.47	1.1	0.65	MIR99AHG	1.6e-66	1.4	0.96	0.7	2.3	1.4	NEK6	3.2e-05	3.4	0.59	0.1	0.86	0.12
82	AIFM2	2.5e-10	0.95	0.43	0.33	0.68	0.41	WNK1	5.2e-40	1.3	0.72	0.49	1.3	0.73	UST	5.2e-66	2.8	0.59	0.1	0.78	0.16	AL590999.1	5.3e-05	2.5	0.67	0.19	0.94	0.25
83	CLMP	3e-10	0.64	0.61	0.55	1.2	0.93	PCCA	1.8e-39	0.96	0.87	0.71	1.9	1.3	CRISPLD2	6.4e-66	4.3	0.51	0.031	0.68	0.048	TNS3	5.5e-05	2.2	0.72	0.37	1.5	0.56
84	ADIRF	3.3e-10	1	0.44	0.35	0.77	0.45	ECHDC2	3.6e-38	0.86	0.92	0.78	2	1.5	LTBP4	1.5e-64	3.5	0.54	0.059	0.64	0.075	PGS1	5.7e-05	2.8	0.62	0.18	1	0.22
85	ATP2B4	5.5e-10	0.84	0.49	0.41	0.9	0.6	TSC22D3	6.2e-38	1.5	0.61	0.35	1.1	0.53	SPRY1	1e-63	2.9	0.57	0.11	0.74	0.14	SLC2A5	6e-05	5.3	0.51	0.04	1.1	0.049
86	ANGPTL4	9.3e-10	0.6	0.67	0.68	1.6	1.3	APCDD1	3e-37	1.3	0.7	0.47	1.3	0.77	IGF1R	8.7e-62	2	0.72	0.26	1.1	0.38	NAA25	6.1e-05	2.1	0.72	0.27	1	0.34
87	ITGA7	2.1e-09	0.57	0.62	0.59	1.1	0.89	PRICKLE2	3.9e-36	1.1	0.79	0.62	1.7	1.1	COL15A1	1.2e-60	2.2	0.68	0.21	1	0.34	RRBP1	6.1e-05	2.4	0.67	0.21	0.98	0.27
88	CHCHD10	2.2e-09	1.2	0.35	0.24	0.55	0.28	LAMB1	6e-36	1.1	0.84	0.63	1.9	1.2	IL1RAPL1	3.6e-60	3.2	0.54	0.098	0.83	0.13	SMAD3	6.9e-05	2.2	0.74	0.37	1.4	0.52
89	EEPD1	2.3e-09	1.1	0.39	0.29	0.72	0.4	COL4A1	6.9e-36	0.82	0.93	0.86	2.7	2.2	SLC9A9	6.4e-60	1.9	0.73	0.28	1.1	0.41	SAMD4A	7.5e-05	2.5	0.69	0.32	1.5	0.49
90	MLXIPL	3.3e-09	0.38	0.75	0.79	1.6	1.4	ACER2	2.8e-35	1.7	0.56	0.33	1.1	0.48	PPFIBP1	2.3e-59	2.6	0.58	0.12	0.74	0.16	RUNX1	7.8e-05	2.1	0.72	0.36	1.4	0.5
91	RETSAT	6.7e-09	0.79	0.48	0.4	0.78	0.53	PLA2G16	3e-35	1	0.83	0.67	1.8	1.2	ARHGAP10	2.1e-58	1.6	0.92	0.57	1.9	1	FLOT2	8.2e-05	3.1	0.56	0.084	0.65	0.1
92	TMEM131L	8.6e-09	0.61	0.6	0.57	1.2	0.91	NNMT	3.8e-35	1.2	0.75	0.52	1.4	0.89	MFAP5	1.3e-57	3.7	0.5	0.048	0.66	0.069	MT1A	8.6e-05	3.5	0.56	0.1	1.1	0.17
93	TPRG1	1.4e-08	0.42	0.69	0.74	1.6	1.3	ELF1	3.4e-33	1.1	0.73	0.53	1.4	0.85	RHOJ	3.3e-57	5.5	0.46	0.012	0.52	0.015	RND3	9.1e-05	2.7	0.62	0.18	1.1	0.24
94	ARHGAP31	2e-08	1.2	0.34	0.24	0.55	0.28	AFF1	4.2e-33	1.1	0.77	0.58	1.5	0.97	CBLB	4.3e-57	1.7	0.84	0.42	1.5	0.73	IPO7	9.6e-05	2.3	0.67	0.22	0.9	0.26
95	SPRY4-AS1	2e-08	0.97	0.42	0.33	0.76	0.46	WDPCP	4.7e-33	1	0.82	0.66	1.8	1.3	SH3PXD2B	4.4e-57	3.8	0.49	0.044	0.58	0.056	PLXNA4	0.0001	1.7	0.92	0.68	2.4	1.4
96	LIMA1	2.2e-08	0.4	0.7	0.73	1.5	1.3	PRDX6	6.9e-33	1.2	0.66	0.44	1.1	0.63	ARHGAP6	6.1e-57	3.4	0.5	0.058	0.63	0.077	ZFP36	0.00013	2.2	0.67	0.24	1.1	0.35
97	ESRRG	2.7e-08	1	0.37	0.26	0.65	0.37	PDE3B	1.3e-32	0.86	0.95	0.91	3.3	2.8	COL6A1	1e-56	2	0.67	0.2	0.84	0.28	GCLM	0.00015	2.1	0.69	0.25	1	0.33
98	MPC1	2.8e-08	1.1	0.35	0.25	0.54	0.29	SH3D19	2.6e-32	0.98	0.83	0.7	2	1.4	FAM110B	2e-56	2.8	0.55	0.11	0.69	0.14	SFMBT2	0.00016	3	0.59	0.18	1.1	0.23
99	ABCC6	3.7e-08	1.8	0.23	0.1	0.33	0.11	PQLC1	4e-32	1.4	0.55	0.3	0.83	0.39	ELN	2.9e-56	2.7	0.56	0.1	0.81	0.17	MCAM	0.00017	1.8	0.77	0.34	1.2	0.49
