# Supplementary material for: Pathogenic variants damage cell composition and single cell transcription in cardiomyopathies
Source: Science. Author manuscript; Available in PMC 2022 Oct 3. (PMC9528698; doi:10.1126/science.abo1984)
Supplement: Supp table 61 [file NIHMS1835045-supplement-Supp_table_61.xlsx]

## Sheet: Index
Column name	Description
Gene	Gene symbol, Ensembl 84
logFC	log2-fold change
FDR	False discovery rate; FDR is the PValue after (by default) Benjamini-Hochberg correction.
mean_exp_control	Mean expression values across controls
mean_exp_genotype	Mean expression values across disease samples
logCPM	logCPM is the average expression of all pseudobulked samples for that particular gene across all samples on the log2-scale expressed in counts per million (cpm, as calculated by edgeR after normalization).
F	Output of quasi-likelihood F-test
PValue	PValue is the nominal p-value derived from F
FDR_plot	-log10(False discovery rate)
Region	Studied region (LV or RV)
annotation_level	Cell-type or cell-state
cell_state/state	Specification which cell-type or state was analysed
comparison	Specification control_GENOTYPE
Observations_genotype	Numbers of Patients included in edgeR (patients with low number of nuclei have been excluded)
Observations_reference	Numbers of Patients included in edgeR (patients with low number of nuclei have been excluded)

## Sheet: LMNA_control
Gene	logFC	FDR	mean_exp_control	mean_exp_genotype	logCPM	F	PValue	FDR_plot	Region	annotation_level	comparison	Observations_genotype	Observations_reference	cell_state
AL606807.1	4.24	0.000869	0.00353	0.124	4.69	35.2	3.56e-07	3.06	LV	CELLTYPE	control_LMNA	7	12	AD
AL451060.1	3.89	0.026	0	0.0276	4.12	16.9	0.000226	1.59	LV	CELLTYPE	control_LMNA	7	12	AD
PKIB	3.76	0.0497	0.0064	0.235	4.83	13.1	0.00074	1.3	LV	CELLTYPE	control_LMNA	7	12	AD
CHIA	3.68	0.0318	0.00333	0.0461	4.3	15.1	0.000326	1.5	LV	CELLTYPE	control_LMNA	7	12	AD
KITLG	3.65	0.0114	0.00297	0.0896	4.4	20.5	4.1e-05	1.94	LV	CELLTYPE	control_LMNA	7	12	AD
AC078777.1	3.6	0.0114	0.000718	0.0331	4.17	25.5	4.06e-05	1.94	LV	CELLTYPE	control_LMNA	7	12	AD
AL137186.1	3.58	0.0304	0.00203	0.0964	4.34	15.3	0.000303	1.52	LV	CELLTYPE	control_LMNA	7	12	AD
F2R	3.56	0.00877	0.00362	0.041	4.34	22.7	1.92e-05	2.06	LV	CELLTYPE	control_LMNA	7	12	AD
SPINK13	3.56	0.00939	0	0.0159	4.07	24.7	2.43e-05	2.03	LV	CELLTYPE	control_LMNA	7	12	AD
CTH	3.4	0.00571	0.114	1.04	6.74	25.4	7.59e-06	2.24	LV	CELLTYPE	control_LMNA	7	12	AD
PRKAG3	3.36	0.0217	0	0.016	4.05	21.9	0.000148	1.66	LV	CELLTYPE	control_LMNA	7	12	AD
TFCP2L1	3.36	0.0256	0	0.0455	4.12	17.2	0.000199	1.59	LV	CELLTYPE	control_LMNA	7	12	AD
AC079210.1	3.35	0.0207	0.000718	0.0285	4.13	23.2	0.000138	1.68	LV	CELLTYPE	control_LMNA	7	12	AD
AC090061.1	3.31	0.0251	0	0.0216	4.05	22.1	0.000191	1.6	LV	CELLTYPE	control_LMNA	7	12	AD
AC118555.1	3.23	0.0189	0.00463	0.041	4.2	17.7	0.000115	1.72	LV	CELLTYPE	control_LMNA	7	12	AD
PI16	3.22	0.0223	0.0117	0.153	4.81	16.8	0.000163	1.65	LV	CELLTYPE	control_LMNA	7	12	AD
MUM1L1	3.16	0.0156	0.0123	0.155	4.73	18.6	8.25e-05	1.81	LV	CELLTYPE	control_LMNA	7	12	AD
WARS2-IT1	3.13	0.0223	0.00381	0.0533	4.35	16.9	0.000162	1.65	LV	CELLTYPE	control_LMNA	7	12	AD
AOX1	3.1	0.00185	0.212	2.35	7.64	31.5	1.08e-06	2.73	LV	CELLTYPE	control_LMNA	7	12	AD
HS3ST1	3.09	0.0267	0.00458	0.0635	4.52	15.8	0.000241	1.57	LV	CELLTYPE	control_LMNA	7	12	AD
CARMIL1	3.08	0.000869	0.252	1.75	7.53	34.8	3.94e-07	3.06	LV	CELLTYPE	control_LMNA	7	12	AD
AP002347.1	3.02	0.0363	0.000936	0.0748	4.22	15.1	0.000419	1.44	LV	CELLTYPE	control_LMNA	7	12	AD
ABO	2.95	0.0449	0.000936	0.0295	4.1	15.8	0.000622	1.35	LV	CELLTYPE	control_LMNA	7	12	AD
SESN3	2.82	0.00217	0.0446	0.364	5.56	30.6	1.4e-06	2.66	LV	CELLTYPE	control_LMNA	7	12	AD
KL	2.79	0.049	0.00146	0.0285	4.17	15	0.000717	1.31	LV	CELLTYPE	control_LMNA	7	12	AD
BACH2	2.78	0.00493	0.0924	0.595	6.25	26.6	5.1e-06	2.31	LV	CELLTYPE	control_LMNA	7	12	AD
UTS2B	2.72	0.0412	0.00618	0.119	4.5	13.9	0.000517	1.39	LV	CELLTYPE	control_LMNA	7	12	AD
NLGN4Y	2.7	0.0294	0.0302	0.139	5.16	15.4	0.000284	1.53	LV	CELLTYPE	control_LMNA	7	12	AD
AC022395.1	2.69	0.0483	0.00826	0.0918	4.55	13.2	0.000694	1.32	LV	CELLTYPE	control_LMNA	7	12	AD
GLYATL2	2.68	0.0483	0.00825	0.0682	4.44	13.2	0.000692	1.32	LV	CELLTYPE	control_LMNA	7	12	AD
AC097662.1	2.64	0.0251	0.0914	0.436	5.97	16.4	0.000191	1.6	LV	CELLTYPE	control_LMNA	7	12	AD
AC022915.2	2.6	0.0331	0.0223	0.253	5.02	14.9	0.000348	1.48	LV	CELLTYPE	control_LMNA	7	12	AD
SSX2IP	2.6	0.0344	0.0137	0.0852	4.75	14.7	0.000376	1.46	LV	CELLTYPE	control_LMNA	7	12	AD
AL445250.1	2.55	0.0166	0.0594	0.365	5.66	18.4	9e-05	1.78	LV	CELLTYPE	control_LMNA	7	12	AD
PDK4	2.55	0.00877	0.991	7	9.46	22.6	1.99e-05	2.06	LV	CELLTYPE	control_LMNA	7	12	AD
SLC7A8	2.53	0.00222	0.0579	0.472	5.79	30	1.7e-06	2.65	LV	CELLTYPE	control_LMNA	7	12	AD
AC010737.1	2.52	0.0155	0.0496	0.346	5.77	18.7	8.14e-05	1.81	LV	CELLTYPE	control_LMNA	7	12	AD
LONRF2	2.49	0.0308	0.0275	0.338	5.28	15.2	0.000309	1.51	LV	CELLTYPE	control_LMNA	7	12	AD
COLEC12	2.45	0.00231	0.0869	0.451	6.07	29.6	1.95e-06	2.64	LV	CELLTYPE	control_LMNA	7	12	AD
TCP11L2	2.45	0.0131	0.0356	0.218	5.19	19.9	5.18e-05	1.88	LV	CELLTYPE	control_LMNA	7	12	AD
VIPR2	2.45	0.0374	0.0238	0.136	5	14.3	0.000444	1.43	LV	CELLTYPE	control_LMNA	7	12	AD
MAP1B	2.42	0.00761	0.132	0.661	6.44	23.2	1.58e-05	2.12	LV	CELLTYPE	control_LMNA	7	12	AD
PRR16	2.4	0.0214	0.105	0.407	6.1	17.2	0.000144	1.67	LV	CELLTYPE	control_LMNA	7	12	AD
UST	2.39	0.01	0.135	0.655	6.42	21.3	3.15e-05	2	LV	CELLTYPE	control_LMNA	7	12	AD
MOB3B	2.36	0.00222	0.133	0.773	6.61	30	1.73e-06	2.65	LV	CELLTYPE	control_LMNA	7	12	AD
SMOC2	2.33	0.00877	0.0758	0.289	5.68	22.6	1.94e-05	2.06	LV	CELLTYPE	control_LMNA	7	12	AD
CFH	2.28	0.0145	0.313	1.21	7.23	19.1	6.98e-05	1.84	LV	CELLTYPE	control_LMNA	7	12	AD
ZBTB20-AS2	2.28	0.00932	0.0523	0.301	5.51	22.1	2.35e-05	2.03	LV	CELLTYPE	control_LMNA	7	12	AD
ZNF385D	2.28	0.00957	0.155	0.704	6.49	21.8	2.57e-05	2.02	LV	CELLTYPE	control_LMNA	7	12	AD
PCSK6	2.27	0.028	0.191	0.819	6.77	15.6	0.000263	1.55	LV	CELLTYPE	control_LMNA	7	12	AD
EFHD1	2.26	0.0324	0.0597	0.306	5.59	15	0.000333	1.49	LV	CELLTYPE	control_LMNA	7	12	AD
SGIP1	2.23	0.036	0.0389	0.148	5.12	14.5	0.000408	1.44	LV	CELLTYPE	control_LMNA	7	12	AD
BICC1	2.22	0.00682	0.531	2.74	8.22	24	1.22e-05	2.17	LV	CELLTYPE	control_LMNA	7	12	AD
PDLIM1	2.21	0.0167	0.0496	0.449	5.64	18.3	9.3e-05	1.78	LV	CELLTYPE	control_LMNA	7	12	AD
ZFAND5	2.21	0.0332	0.545	3.63	8.42	14.9	0.000352	1.48	LV	CELLTYPE	control_LMNA	7	12	AD
RFTN2	2.18	0.00582	0.226	1.47	7.15	24.8	9.3e-06	2.24	LV	CELLTYPE	control_LMNA	7	12	AD
SULF1	2.16	0.0449	0.0749	0.292	5.62	13.5	0.000621	1.35	LV	CELLTYPE	control_LMNA	7	12	AD
STOM	2.14	0.0251	0.194	1.36	7.1	16.4	0.000192	1.6	LV	CELLTYPE	control_LMNA	7	12	AD
COL4A4	2.13	0.0287	0.281	1.05	7.18	15.5	0.000271	1.54	LV	CELLTYPE	control_LMNA	7	12	AD
ERRFI1	2.11	0.0258	0.209	1.12	6.98	16.1	0.000218	1.59	LV	CELLTYPE	control_LMNA	7	12	AD
CYP4B1	2.09	0.0287	0.106	0.45	6.27	15.5	0.000274	1.54	LV	CELLTYPE	control_LMNA	7	12	AD
LINC01725	2.09	0.0114	0.134	0.74	6.51	20.5	4.12e-05	1.94	LV	CELLTYPE	control_LMNA	7	12	AD
RAB8B	2.07	0.00493	0.174	0.941	6.76	26.4	5.42e-06	2.31	LV	CELLTYPE	control_LMNA	7	12	AD
SCN7A	2.05	0.0287	0.604	2.15	8.08	15.5	0.000275	1.54	LV	CELLTYPE	control_LMNA	7	12	AD
AP000787.1	2.04	0.0396	0.071	0.269	5.56	14.1	0.000487	1.4	LV	CELLTYPE	control_LMNA	7	12	AD
PRELP	2.03	0.0131	0.088	0.512	6.03	19.7	5.58e-05	1.88	LV	CELLTYPE	control_LMNA	7	12	AD
KCNT2	2.01	0.0342	0.104	0.348	5.97	14.8	0.00037	1.47	LV	CELLTYPE	control_LMNA	7	12	AD
LINC01088	2.01	0.046	0.311	1.19	7.23	13.4	0.000647	1.34	LV	CELLTYPE	control_LMNA	7	12	AD
N4BP2L1	2.01	0.0188	0.0475	0.247	5.33	17.8	0.000113	1.73	LV	CELLTYPE	control_LMNA	7	12	AD
ACER2	1.97	0.0192	0.312	1.94	7.69	17.6	0.000123	1.72	LV	CELLTYPE	control_LMNA	7	12	AD
SLC19A2	1.97	0.00582	0.218	1.14	7.1	24.6	9.79e-06	2.24	LV	CELLTYPE	control_LMNA	7	12	AD
AC058791.1	1.96	0.0258	0.102	0.442	6	16.1	0.000217	1.59	LV	CELLTYPE	control_LMNA	7	12	AD
THSD7A	1.93	0.00957	0.299	1.27	7.28	21.6	2.75e-05	2.02	LV	CELLTYPE	control_LMNA	7	12	AD
PLA2G5	1.92	0.0167	0.397	1.4	7.48	18.2	9.61e-05	1.78	LV	CELLTYPE	control_LMNA	7	12	AD
PAG1	1.9	0.0189	0.0839	0.406	5.98	17.7	0.000116	1.72	LV	CELLTYPE	control_LMNA	7	12	AD
FAM199X	1.89	0.049	0.165	1.14	6.82	13.1	0.000713	1.31	LV	CELLTYPE	control_LMNA	7	12	AD
ABCA6	1.87	0.0108	1.54	5.52	9.32	20.9	3.56e-05	1.97	LV	CELLTYPE	control_LMNA	7	12	AD
AKT3	1.85	0.019	0.648	2.41	8.17	17.6	0.000119	1.72	LV	CELLTYPE	control_LMNA	7	12	AD
MXI1	1.85	0.0145	0.145	0.554	6.24	18.9	7.4e-05	1.84	LV	CELLTYPE	control_LMNA	7	12	AD
FAM198B-AS1	1.84	0.013	0.244	1.02	7.14	20	5.05e-05	1.89	LV	CELLTYPE	control_LMNA	7	12	AD
STK17B	1.84	0.0116	0.177	0.875	6.7	20.4	4.26e-05	1.94	LV	CELLTYPE	control_LMNA	7	12	AD
DYNC1I1	1.82	0.0427	0.106	0.489	6.27	13.6	0.00058	1.37	LV	CELLTYPE	control_LMNA	7	12	AD
ZBTB16	1.82	0.0167	2.59	12.7	10.4	18.2	9.57e-05	1.78	LV	CELLTYPE	control_LMNA	7	12	AD
GLIS3	1.81	0.0416	0.415	1.5	7.56	13.9	0.000531	1.38	LV	CELLTYPE	control_LMNA	7	12	AD
TNFAIP8	1.78	0.0195	0.797	3.98	8.7	17.5	0.000126	1.71	LV	CELLTYPE	control_LMNA	7	12	AD
IL1RAPL1	1.77	0.0201	0.206	0.835	6.96	17.4	0.000131	1.7	LV	CELLTYPE	control_LMNA	7	12	AD
PID1	1.76	0.0145	0.969	3.89	8.76	19.1	6.93e-05	1.84	LV	CELLTYPE	control_LMNA	7	12	AD
DIRC2	1.75	0.0258	0.112	0.598	6.23	16.2	0.000207	1.59	LV	CELLTYPE	control_LMNA	7	12	AD
TFPI	1.75	0.0131	0.343	1.25	7.41	19.8	5.38e-05	1.88	LV	CELLTYPE	control_LMNA	7	12	AD
AC016831.7	1.74	0.013	1.34	4.98	9.23	20	5.06e-05	1.89	LV	CELLTYPE	control_LMNA	7	12	AD
PRELID2	1.74	0.0277	0.169	1.07	6.9	15.7	0.000258	1.56	LV	CELLTYPE	control_LMNA	7	12	AD
JMY	1.73	0.0421	0.106	0.455	5.92	13.7	0.000559	1.38	LV	CELLTYPE	control_LMNA	7	12	AD
ELN	1.72	0.0355	0.241	0.945	7.08	14.6	0.000393	1.45	LV	CELLTYPE	control_LMNA	7	12	AD
LAMB1	1.71	0.0144	1.15	3.88	8.9	19.3	6.55e-05	1.84	LV	CELLTYPE	control_LMNA	7	12	AD
CALCRL	1.7	0.0258	1.39	4.33	9.09	16.2	0.00021	1.59	LV	CELLTYPE	control_LMNA	7	12	AD
MAN1A1	1.7	0.0274	1.12	5.41	9.17	15.7	0.000253	1.56	LV	CELLTYPE	control_LMNA	7	12	AD
PTPN13	1.66	0.022	0.442	2.12	7.83	16.9	0.000156	1.66	LV	CELLTYPE	control_LMNA	7	12	AD
ARHGAP26	1.65	0.0371	0.72	2.97	8.42	14.4	0.000435	1.43	LV	CELLTYPE	control_LMNA	7	12	AD
CPM	1.64	0.0312	2.06	8.61	9.93	15.2	0.000315	1.51	LV	CELLTYPE	control_LMNA	7	12	AD
DPH6-DT	1.64	0.0427	0.149	0.505	6.33	13.7	0.000579	1.37	LV	CELLTYPE	control_LMNA	7	12	AD
RORA	1.64	0.0145	2.48	7.51	9.92	19	7.27e-05	1.84	LV	CELLTYPE	control_LMNA	7	12	AD
FAM198B	1.62	0.0416	0.141	0.597	6.36	13.9	0.000533	1.38	LV	CELLTYPE	control_LMNA	7	12	AD
GSN	1.62	0.0357	1.87	8.59	9.87	14.6	0.000401	1.45	LV	CELLTYPE	control_LMNA	7	12	AD
LHFPL6	1.62	0.0258	0.863	2.95	8.46	16.1	0.000214	1.59	LV	CELLTYPE	control_LMNA	7	12	AD
PLD1	1.62	0.0187	0.345	1	7.34	17.9	0.00011	1.73	LV	CELLTYPE	control_LMNA	7	12	AD
RCL1	1.62	0.0331	0.626	2.17	8.11	14.9	0.000349	1.48	LV	CELLTYPE	control_LMNA	7	12	AD
PXDNL	1.61	0.0497	0.261	0.913	6.98	13	0.000751	1.3	LV	CELLTYPE	control_LMNA	7	12	AD
FGD4	1.58	0.0326	0.774	2.71	8.38	15	0.000338	1.49	LV	CELLTYPE	control_LMNA	7	12	AD
C9orf72	1.55	0.035	0.181	0.647	6.54	14.7	0.000385	1.46	LV	CELLTYPE	control_LMNA	7	12	AD
KLF9	1.53	0.0357	0.169	0.633	6.43	14.6	0.000398	1.45	LV	CELLTYPE	control_LMNA	7	12	AD
PPM1L	1.51	0.0295	0.625	2.67	8.32	15.4	0.000287	1.53	LV	CELLTYPE	control_LMNA	7	12	AD
CTTNBP2	1.49	0.0258	0.198	0.733	6.73	16.1	0.000216	1.59	LV	CELLTYPE	control_LMNA	7	12	AD
FCHSD2	1.49	0.0189	0.546	1.82	7.94	17.7	0.000118	1.72	LV	CELLTYPE	control_LMNA	7	12	AD
AC007319.1	1.47	0.0145	1.7	4.7	9.36	19	7.19e-05	1.84	LV	CELLTYPE	control_LMNA	7	12	AD
ATP6V1H	1.46	0.0329	0.207	0.758	6.74	14.9	0.000343	1.48	LV	CELLTYPE	control_LMNA	7	12	AD
CREBRF	1.46	0.0267	0.184	0.674	6.62	15.8	0.000245	1.57	LV	CELLTYPE	control_LMNA	7	12	AD
IP6K2	1.45	0.0258	0.325	1.05	7.24	16.1	0.000213	1.59	LV	CELLTYPE	control_LMNA	7	12	AD
JADE1	1.45	0.0241	0.275	1.14	7.13	16.6	0.000179	1.62	LV	CELLTYPE	control_LMNA	7	12	AD
KIAA1217	1.42	0.0487	0.181	0.588	6.64	13.2	0.000706	1.31	LV	CELLTYPE	control_LMNA	7	12	AD
PARD3B	1.42	0.0134	1.42	5.08	9.36	19.5	5.96e-05	1.87	LV	CELLTYPE	control_LMNA	7	12	AD
PRICKLE2	1.38	0.0416	1.11	3.59	8.92	13.9	0.000528	1.38	LV	CELLTYPE	control_LMNA	7	12	AD
AL356479.1	1.37	0.0374	0.68	2.5	8.36	14.3	0.000442	1.43	LV	CELLTYPE	control_LMNA	7	12	AD
OSBPL9	1.37	0.0361	0.47	1.35	7.63	14.5	0.000414	1.44	LV	CELLTYPE	control_LMNA	7	12	AD
PIKFYVE	1.37	0.0396	0.295	1.03	7.13	14.1	0.000485	1.4	LV	CELLTYPE	control_LMNA	7	12	AD
FAM13A	1.36	0.039	1.08	2.95	8.76	14.2	0.000472	1.41	LV	CELLTYPE	control_LMNA	7	12	AD
FAM214A	1.3	0.0219	1.04	2.98	8.69	17	0.000153	1.66	LV	CELLTYPE	control_LMNA	7	12	AD
PBX1	1.27	0.0357	1.98	6.6	9.72	14.5	0.000402	1.45	LV	CELLTYPE	control_LMNA	7	12	AD
ANKRD44	1.21	0.049	0.459	1.31	7.62	13.1	0.00072	1.31	LV	CELLTYPE	control_LMNA	7	12	AD
ARHGAP21	1.18	0.0398	0.693	2.07	8.2	14	0.000494	1.4	LV	CELLTYPE	control_LMNA	7	12	AD
AFF1	1.17	0.0453	0.895	2.39	8.42	13.4	0.00063	1.34	LV	CELLTYPE	control_LMNA	7	12	AD

## Sheet: PKP2_control
Gene	logFC	FDR	mean_exp_control	mean_exp_genotype	logCPM	F	PValue	FDR_plot	Region	annotation_level	comparison	Observations_genotype	Observations_reference	cell_state
AF130359.1	5.23	8.7e-05	0.00187	0.269	4.51	51.4	3.6e-08	4.06	LV	CELLTYPE	control_PKP2	3	12	AD
ID4	4.33	0.0131	0.13	0.96	6.33	20.6	7.31e-05	1.88	LV	CELLTYPE	control_PKP2	3	12	AD
AF212831.1	4.26	0.0166	0	0.0553	3.75	22.3	0.000111	1.78	LV	CELLTYPE	control_PKP2	3	12	AD
PDK4	4.18	1.13e-05	0.991	19.3	10	73.9	7.25e-10	4.95	LV	CELLTYPE	control_PKP2	3	12	AD
KITLG	4	0.00319	0.00297	0.134	4.07	28.1	8e-06	2.5	LV	CELLTYPE	control_PKP2	3	12	AD
CTH	3.96	3.56e-05	0.114	2.06	6.86	60.3	6.87e-09	4.45	LV	CELLTYPE	control_PKP2	3	12	AD
SPINK13	3.86	0.0259	0	0.0476	3.66	19.5	0.000234	1.59	LV	CELLTYPE	control_PKP2	3	12	AD
AOX1	3.68	8.7e-05	0.212	2.79	7.34	51.8	3.37e-08	4.06	LV	CELLTYPE	control_PKP2	3	12	AD
ZFAND5	3.54	2.99e-05	0.545	6.9	8.62	63.7	3.84e-09	4.52	LV	CELLTYPE	control_PKP2	3	12	AD
KIF19	3.49	0.00319	0.0159	0.351	4.71	28.2	7.82e-06	2.5	LV	CELLTYPE	control_PKP2	3	12	AD
CARMIL1	3.45	0.000305	0.252	2.52	7.34	42.4	2.35e-07	3.52	LV	CELLTYPE	control_PKP2	3	12	AD
SHISAL2B	3.42	0.0321	0.00203	0.0873	3.81	16	0.00034	1.49	LV	CELLTYPE	control_PKP2	3	12	AD
AC022915.2	3.36	0.00967	0.0223	0.335	4.85	22.5	4.1e-05	2.01	LV	CELLTYPE	control_PKP2	3	12	AD
PRR16	3.36	0.000857	0.105	1.18	6.24	36	1.05e-06	3.07	LV	CELLTYPE	control_PKP2	3	12	AD
AC137770.1	3.33	0.00976	0.00947	0.225	4.45	22.4	4.2e-05	2.01	LV	CELLTYPE	control_PKP2	3	12	AD
AL606807.1	3.31	0.032	0.00353	0.0987	4.04	16.2	0.000325	1.49	LV	CELLTYPE	control_PKP2	3	12	AD
ELMOD1	3.26	0.0375	0.00275	0.0833	3.87	15.3	0.000441	1.43	LV	CELLTYPE	control_PKP2	3	12	AD
FZD7	3.21	0.0321	0.00506	0.15	4.08	16.1	0.00033	1.49	LV	CELLTYPE	control_PKP2	3	12	AD
NLGN4Y	3.16	0.0166	0.0302	0.333	5.02	19.3	0.000112	1.78	LV	CELLTYPE	control_PKP2	3	12	AD
STOM	3.16	0.000247	0.194	1.81	7.03	44.2	1.59e-07	3.61	LV	CELLTYPE	control_PKP2	3	12	AD
UST	3.13	0.00254	0.135	1.57	6.56	29.3	5.71e-06	2.6	LV	CELLTYPE	control_PKP2	3	12	AD
AC097534.1	3	0.0396	0.0109	0.118	4.08	15.1	0.000483	1.4	LV	CELLTYPE	control_PKP2	3	12	AD
BMP5	2.97	0.036	0.0283	0.291	4.7	15.6	0.0004	1.44	LV	CELLTYPE	control_PKP2	3	12	AD
LINC01807	2.97	0.032	0.00774	0.135	4.26	16.2	0.000321	1.49	LV	CELLTYPE	control_PKP2	3	12	AD
LONRF2	2.94	0.0139	0.0275	0.386	4.98	20.1	8.65e-05	1.86	LV	CELLTYPE	control_PKP2	3	12	AD
SLC7A8	2.92	0.00025	0.0579	0.602	5.6	43.7	1.77e-07	3.6	LV	CELLTYPE	control_PKP2	3	12	AD
AC007686.2	2.9	0.0483	0.0176	0.19	4.56	14.2	0.000654	1.32	LV	CELLTYPE	control_PKP2	3	12	AD
SESN3	2.88	0.00171	0.0446	0.431	5.23	31.3	3.41e-06	2.77	LV	CELLTYPE	control_PKP2	3	12	AD
ACER2	2.86	8.7e-05	0.312	3.2	7.72	51.6	3.46e-08	4.06	LV	CELLTYPE	control_PKP2	3	12	AD
SMAP2	2.8	0.00112	0.0579	0.672	5.67	33.6	1.87e-06	2.95	LV	CELLTYPE	control_PKP2	3	12	AD
CFH	2.79	0.00107	0.313	2.2	7.29	34	1.71e-06	2.97	LV	CELLTYPE	control_PKP2	3	12	AD
ADCY2	2.71	0.0132	0.0772	0.695	5.76	20.4	7.92e-05	1.88	LV	CELLTYPE	control_PKP2	3	12	AD
RFTN2	2.71	0.000956	0.226	1.73	6.94	35.1	1.29e-06	3.02	LV	CELLTYPE	control_PKP2	3	12	AD
SGIP1	2.71	0.032	0.0389	0.289	4.97	16.2	0.000319	1.49	LV	CELLTYPE	control_PKP2	3	12	AD
FAM199X	2.69	8.7e-05	0.165	1.41	6.72	51	3.91e-08	4.06	LV	CELLTYPE	control_PKP2	3	12	AD
RBKS	2.68	0.000691	0.0722	0.678	5.67	37.2	7.82e-07	3.16	LV	CELLTYPE	control_PKP2	3	12	AD
C11orf96	2.67	0.00478	0.0765	0.62	5.7	25.9	1.51e-05	2.32	LV	CELLTYPE	control_PKP2	3	12	AD
PRELID2	2.67	0.000454	0.169	1.81	6.93	40	4.08e-07	3.34	LV	CELLTYPE	control_PKP2	3	12	AD
ERRFI1	2.66	0.000691	0.209	1.69	6.94	37.5	7.23e-07	3.16	LV	CELLTYPE	control_PKP2	3	12	AD
C9orf72	2.62	0.000122	0.181	1.58	6.75	48.7	6.26e-08	3.91	LV	CELLTYPE	control_PKP2	3	12	AD
ATP1B3	2.59	0.00478	0.733	5.8	8.62	25.9	1.5e-05	2.32	LV	CELLTYPE	control_PKP2	3	12	AD
ABCA6	2.58	0.00172	1.54	9.75	9.39	31.2	3.53e-06	2.77	LV	CELLTYPE	control_PKP2	3	12	AD
COLEC12	2.56	0.000691	0.0869	0.715	5.82	37.1	8e-07	3.16	LV	CELLTYPE	control_PKP2	3	12	AD
CALCRL	2.49	0.00056	1.39	7.09	9.15	38.8	5.4e-07	3.25	LV	CELLTYPE	control_PKP2	3	12	AD
KCNT2	2.49	0.00337	0.104	0.739	5.98	27.6	9.1e-06	2.47	LV	CELLTYPE	control_PKP2	3	12	AD
AC112229.3	2.47	0.0306	0.021	0.194	4.64	16.5	0.000291	1.51	LV	CELLTYPE	control_PKP2	3	12	AD
GABARAPL1	2.46	0.00112	0.148	1.27	6.55	33.5	1.94e-06	2.95	LV	CELLTYPE	control_PKP2	3	12	AD
MOB3B	2.46	0.0023	0.133	1.07	6.36	29.8	5.02e-06	2.64	LV	CELLTYPE	control_PKP2	3	12	AD
AASS	2.43	0.000227	0.642	3.9	8.23	45.1	1.31e-07	3.64	LV	CELLTYPE	control_PKP2	3	12	AD
BACH2	2.43	0.0422	0.0924	0.635	5.78	14.8	0.000531	1.37	LV	CELLTYPE	control_PKP2	3	12	AD
PLPP3	2.43	0.00909	0.285	2.05	7.23	22.9	3.63e-05	2.04	LV	CELLTYPE	control_PKP2	3	12	AD
MYOF	2.39	0.00324	0.156	1.28	6.72	28	8.32e-06	2.49	LV	CELLTYPE	control_PKP2	3	12	AD
SLC19A2	2.38	0.000334	0.218	1.59	6.97	41.7	2.79e-07	3.48	LV	CELLTYPE	control_PKP2	3	12	AD
RAB8B	2.37	0.000956	0.174	1.1	6.52	35.3	1.25e-06	3.02	LV	CELLTYPE	control_PKP2	3	12	AD
TACC1	2.37	0.00113	1.57	8.73	9.43	33.1	2.11e-06	2.95	LV	CELLTYPE	control_PKP2	3	12	AD
HMGCLL1	2.36	0.0418	0.032	0.28	4.94	14.8	0.000524	1.38	LV	CELLTYPE	control_PKP2	3	12	AD
KLRD1	2.36	0.00909	0.0913	0.606	5.78	22.8	3.73e-05	2.04	LV	CELLTYPE	control_PKP2	3	12	AD
RDH10	2.36	0.00909	0.196	1.3	6.6	22.8	3.74e-05	2.04	LV	CELLTYPE	control_PKP2	3	12	AD
AC058791.1	2.35	0.00901	0.102	0.699	5.9	23	3.47e-05	2.05	LV	CELLTYPE	control_PKP2	3	12	AD
SLC45A4	2.33	0.0262	0.0409	0.359	5.12	17.1	0.000239	1.58	LV	CELLTYPE	control_PKP2	3	12	AD
GMCL1	2.32	0.00324	0.162	1.07	6.44	27.9	8.52e-06	2.49	LV	CELLTYPE	control_PKP2	3	12	AD
FAM198B-AS1	2.26	0.00862	0.244	1.65	7.04	23.4	3.1e-05	2.06	LV	CELLTYPE	control_PKP2	3	12	AD
HMGB2	2.26	0.0135	0.046	0.414	5.24	20.3	8.24e-05	1.87	LV	CELLTYPE	control_PKP2	3	12	AD
AC010737.1	2.25	0.0343	0.0496	0.44	5.49	15.8	0.000368	1.46	LV	CELLTYPE	control_PKP2	3	12	AD
SYNPO2	2.25	0.0206	0.238	1.37	6.83	18.5	0.000148	1.69	LV	CELLTYPE	control_PKP2	3	12	AD
ALDH6A1	2.24	0.0259	0.0583	0.434	5.39	17.2	0.000228	1.59	LV	CELLTYPE	control_PKP2	3	12	AD
PCSK6	2.24	0.0492	0.191	1.03	6.47	14	0.000701	1.31	LV	CELLTYPE	control_PKP2	3	12	AD
CPM	2.23	0.00114	2.06	12	9.84	33	2.19e-06	2.94	LV	CELLTYPE	control_PKP2	3	12	AD
HBP1	2.22	0.0254	0.138	0.72	6.04	17.5	0.000203	1.6	LV	CELLTYPE	control_PKP2	3	12	AD
DHX40	2.2	0.049	0.0356	0.307	4.91	14.1	0.000674	1.31	LV	CELLTYPE	control_PKP2	3	12	AD
LINC01088	2.19	0.0369	0.311	1.76	7.09	15.4	0.000424	1.43	LV	CELLTYPE	control_PKP2	3	12	AD
ARRDC3	2.18	0.0139	0.104	0.706	5.92	20.1	8.65e-05	1.86	LV	CELLTYPE	control_PKP2	3	12	AD
ATP10D	2.18	0.037	0.0809	0.462	5.53	15.4	0.000428	1.43	LV	CELLTYPE	control_PKP2	3	12	AD
EPB41L3	2.16	0.023	0.409	2.04	7.5	18	0.000173	1.64	LV	CELLTYPE	control_PKP2	3	12	AD
TNFAIP8	2.16	0.00107	0.797	4.47	8.48	34	1.72e-06	2.97	LV	CELLTYPE	control_PKP2	3	12	AD
CIDEA	2.14	0.023	0.76	4.54	8.46	18	0.000176	1.64	LV	CELLTYPE	control_PKP2	3	12	AD
PTPN13	2.11	0.00113	0.442	2.3	7.6	33.3	2.04e-06	2.95	LV	CELLTYPE	control_PKP2	3	12	AD
BTG2	2.1	0.032	0.381	2.05	7.58	16.3	0.000315	1.49	LV	CELLTYPE	control_PKP2	3	12	AD
AC016831.7	2.09	0.000958	1.34	6.75	9.12	34.9	1.35e-06	3.02	LV	CELLTYPE	control_PKP2	3	12	AD
LAMA2	2.08	0.0377	4.74	24.1	10.8	15.2	0.000451	1.42	LV	CELLTYPE	control_PKP2	3	12	AD
RGS17	2.08	0.0165	0.0782	0.506	5.66	19.4	0.000109	1.78	LV	CELLTYPE	control_PKP2	3	12	AD
GREB1L	2.06	0.0492	0.645	2.77	7.98	14.1	0.000687	1.31	LV	CELLTYPE	control_PKP2	3	12	AD
LGMN	2.06	0.0256	0.0466	0.347	5.1	17.3	0.000217	1.59	LV	CELLTYPE	control_PKP2	3	12	AD
PAG1	2.06	0.0108	0.0839	0.577	5.76	21.5	5.56e-05	1.97	LV	CELLTYPE	control_PKP2	3	12	AD
TSC22D3	2.06	0.00863	0.295	2.11	7.43	23.3	3.16e-05	2.06	LV	CELLTYPE	control_PKP2	3	12	AD
DIRC2	2.05	0.015	0.112	0.66	5.97	19.8	9.67e-05	1.82	LV	CELLTYPE	control_PKP2	3	12	AD
ELL2	2.04	0.00107	1.77	8.4	9.45	34	1.71e-06	2.97	LV	CELLTYPE	control_PKP2	3	12	AD
VEGFA	2.02	0.0319	0.707	3.03	8.18	16.3	0.000312	1.5	LV	CELLTYPE	control_PKP2	3	12	AD
TFPI	2	0.00353	0.343	1.84	7.3	27.2	1.02e-05	2.45	LV	CELLTYPE	control_PKP2	3	12	AD
ZBTB16	2	0.00353	2.59	13.7	10.1	27.2	1.02e-05	2.45	LV	CELLTYPE	control_PKP2	3	12	AD
AKT3	1.99	0.00796	0.648	3.1	7.96	23.8	2.76e-05	2.1	LV	CELLTYPE	control_PKP2	3	12	AD
RAMP2-AS1	1.99	0.014	0.144	0.716	6.07	20.1	8.81e-05	1.85	LV	CELLTYPE	control_PKP2	3	12	AD
RORA	1.99	0.00989	2.48	11.7	9.86	22.2	4.42e-05	2	LV	CELLTYPE	control_PKP2	3	12	AD
DOCK5	1.97	0.0372	0.279	1.33	6.9	15.3	0.000435	1.43	LV	CELLTYPE	control_PKP2	3	12	AD
MAN1A1	1.96	0.0036	1.12	5.51	8.9	27	1.09e-05	2.44	LV	CELLTYPE	control_PKP2	3	12	AD
PLA2G5	1.94	0.0256	0.397	1.67	7.27	17.3	0.000217	1.59	LV	CELLTYPE	control_PKP2	3	12	AD
STK17B	1.93	0.0101	0.177	0.908	6.38	22.1	4.66e-05	2	LV	CELLTYPE	control_PKP2	3	12	AD
KLF9	1.92	0.0108	0.169	0.826	6.26	21.5	5.49e-05	1.97	LV	CELLTYPE	control_PKP2	3	12	AD
ANOS1	1.9	0.0492	0.0949	0.482	5.53	14.1	0.000692	1.31	LV	CELLTYPE	control_PKP2	3	12	AD
BICC1	1.89	0.00736	0.531	2.57	7.77	24.2	2.43e-05	2.13	LV	CELLTYPE	control_PKP2	3	12	AD
EIF4EBP2	1.89	0.0321	0.164	0.859	6.41	16.1	0.000336	1.49	LV	CELLTYPE	control_PKP2	3	12	AD
IGF1R	1.88	0.0131	0.383	1.88	7.31	20.5	7.73e-05	1.88	LV	CELLTYPE	control_PKP2	3	12	AD
HIPK3	1.87	0.0131	0.623	2.91	8.04	20.7	7.23e-05	1.88	LV	CELLTYPE	control_PKP2	3	12	AD
MAMDC2	1.87	0.0321	0.446	2.08	7.43	16	0.000339	1.49	LV	CELLTYPE	control_PKP2	3	12	AD
MYO1B	1.87	0.036	0.0977	0.497	5.66	15.5	0.000409	1.44	LV	CELLTYPE	control_PKP2	3	12	AD
LHFPL6	1.86	0.023	0.863	3.61	8.29	18	0.000176	1.64	LV	CELLTYPE	control_PKP2	3	12	AD
RMND5A	1.86	0.0264	0.135	0.64	5.94	17	0.000243	1.58	LV	CELLTYPE	control_PKP2	3	12	AD
FAM13A	1.85	0.0106	1.08	4.98	8.74	21.8	5.1e-05	1.97	LV	CELLTYPE	control_PKP2	3	12	AD
FOSL2	1.83	0.0492	0.22	0.972	6.64	14.1	0.000697	1.31	LV	CELLTYPE	control_PKP2	3	12	AD
TMEM144	1.82	0.00884	0.229	1.14	6.71	23.2	3.31e-05	2.05	LV	CELLTYPE	control_PKP2	3	12	AD
GSN	1.81	0.0492	1.87	8.86	9.56	14.1	0.000695	1.31	LV	CELLTYPE	control_PKP2	3	12	AD
IL16	1.81	0.0255	0.241	1.29	6.84	17.5	0.000208	1.59	LV	CELLTYPE	control_PKP2	3	12	AD
SH3BP5	1.81	0.0114	0.333	1.7	7.25	21.3	5.99e-05	1.94	LV	CELLTYPE	control_PKP2	3	12	AD
CEBPD	1.8	0.00989	0.331	1.45	7.08	22.2	4.45e-05	2	LV	CELLTYPE	control_PKP2	3	12	AD
RNF217	1.79	0.00736	0.517	2.45	7.72	24.3	2.39e-05	2.13	LV	CELLTYPE	control_PKP2	3	12	AD
MXI1	1.77	0.0492	0.145	0.581	5.9	14	0.000705	1.31	LV	CELLTYPE	control_PKP2	3	12	AD
ANKRD28	1.76	0.0125	0.457	1.78	7.44	20.9	6.74e-05	1.9	LV	CELLTYPE	control_PKP2	3	12	AD
FOXO3	1.75	0.00824	1.91	8.36	9.56	23.6	2.91e-05	2.08	LV	CELLTYPE	control_PKP2	3	12	AD
FBXL3	1.73	0.032	0.129	0.671	6.07	16.2	0.000321	1.49	LV	CELLTYPE	control_PKP2	3	12	AD
ARHGAP26	1.72	0.0241	0.72	3.17	8.16	17.8	0.000187	1.62	LV	CELLTYPE	control_PKP2	3	12	AD
CDKL1	1.72	0.00958	0.31	1.4	7.14	22.6	4e-05	2.02	LV	CELLTYPE	control_PKP2	3	12	AD
IRAK3	1.72	0.0223	0.746	2.9	8.07	18.2	0.000165	1.65	LV	CELLTYPE	control_PKP2	3	12	AD
PNPLA8	1.71	0.0349	0.205	0.849	6.43	15.7	0.000382	1.46	LV	CELLTYPE	control_PKP2	3	12	AD
SESN1	1.71	0.0109	0.647	2.84	8.06	21.4	5.69e-05	1.96	LV	CELLTYPE	control_PKP2	3	12	AD
JAK2	1.7	0.0194	0.538	2.16	7.73	18.7	0.000137	1.71	LV	CELLTYPE	control_PKP2	3	12	AD
TXNIP	1.7	0.0321	1.82	8.47	9.63	16.1	0.000336	1.49	LV	CELLTYPE	control_PKP2	3	12	AD
PLXDC2	1.69	0.0271	0.71	2.93	7.96	16.9	0.000254	1.57	LV	CELLTYPE	control_PKP2	3	12	AD
JADE1	1.68	0.0103	0.275	1.25	6.89	21.9	4.84e-05	1.99	LV	CELLTYPE	control_PKP2	3	12	AD
LAMB1	1.68	0.0259	1.15	4.44	8.66	17.1	0.000233	1.59	LV	CELLTYPE	control_PKP2	3	12	AD
MBNL2	1.67	0.0229	0.837	4.24	8.56	18	0.000171	1.64	LV	CELLTYPE	control_PKP2	3	12	AD
FAM89A	1.66	0.0321	0.295	1.08	6.93	16	0.00034	1.49	LV	CELLTYPE	control_PKP2	3	12	AD
MTUS1	1.65	0.0117	0.38	1.71	7.31	21.1	6.27e-05	1.93	LV	CELLTYPE	control_PKP2	3	12	AD
LGR4	1.63	0.0385	1.14	4.77	8.85	15.2	0.000462	1.41	LV	CELLTYPE	control_PKP2	3	12	AD
DDX3X	1.62	0.0245	0.318	1.31	7.05	17.7	0.000192	1.61	LV	CELLTYPE	control_PKP2	3	12	AD
IL1RAPL1	1.62	0.0415	0.206	0.946	6.5	14.9	0.000512	1.38	LV	CELLTYPE	control_PKP2	3	12	AD
AC007319.1	1.61	0.0185	1.7	5.33	9.18	18.9	0.000128	1.73	LV	CELLTYPE	control_PKP2	3	12	AD
FGD4	1.6	0.0255	0.774	2.96	8.14	17.5	0.000207	1.59	LV	CELLTYPE	control_PKP2	3	12	AD
RCL1	1.6	0.0259	0.626	2.15	7.86	17.2	0.000231	1.59	LV	CELLTYPE	control_PKP2	3	12	AD
TBC1D15	1.6	0.0174	0.168	0.805	6.37	19.1	0.00012	1.76	LV	CELLTYPE	control_PKP2	3	12	AD
TFDP2	1.6	0.0106	0.624	2.52	7.95	21.8	5.12e-05	1.97	LV	CELLTYPE	control_PKP2	3	12	AD
VMP1	1.6	0.0252	0.727	2.47	8.04	17.6	0.000199	1.6	LV	CELLTYPE	control_PKP2	3	12	AD
PRICKLE2	1.59	0.0309	1.11	4.37	8.77	16.4	0.000298	1.51	LV	CELLTYPE	control_PKP2	3	12	AD
RNF144A	1.59	0.0431	0.284	1.1	6.79	14.7	0.000555	1.37	LV	CELLTYPE	control_PKP2	3	12	AD
LINC00476	1.57	0.0483	0.162	0.659	6.12	14.2	0.000655	1.32	LV	CELLTYPE	control_PKP2	3	12	AD
ABHD5	1.55	0.0435	0.946	3.3	8.48	14.6	0.000567	1.36	LV	CELLTYPE	control_PKP2	3	12	AD
PHLPP1	1.55	0.043	0.592	2.05	7.73	14.7	0.00055	1.37	LV	CELLTYPE	control_PKP2	3	12	AD
MIR29B2CHG	1.53	0.049	0.528	1.9	7.59	14.2	0.00067	1.31	LV	CELLTYPE	control_PKP2	3	12	AD
ARL15	1.52	0.0255	0.806	3.08	8.16	17.4	0.000211	1.59	LV	CELLTYPE	control_PKP2	3	12	AD
ELF1	1.52	0.0131	0.752	3.11	8.19	20.5	7.61e-05	1.88	LV	CELLTYPE	control_PKP2	3	12	AD
PDE3B	1.52	0.0431	6.4	23.7	11.2	14.6	0.00056	1.37	LV	CELLTYPE	control_PKP2	3	12	AD
RASAL2	1.49	0.0255	0.486	1.84	7.56	17.4	0.000213	1.59	LV	CELLTYPE	control_PKP2	3	12	AD
PBX1	1.48	0.0173	1.98	7.61	9.5	19.2	0.000118	1.76	LV	CELLTYPE	control_PKP2	3	12	AD
AFF1	1.47	0.0131	0.895	3.1	8.31	20.5	7.63e-05	1.88	LV	CELLTYPE	control_PKP2	3	12	AD
HEBP2	1.47	0.0241	0.438	1.64	7.41	17.8	0.000187	1.62	LV	CELLTYPE	control_PKP2	3	12	AD
ITM2B	1.47	0.0362	0.598	2.55	7.98	15.5	0.000414	1.44	LV	CELLTYPE	control_PKP2	3	12	AD
AKAP13	1.44	0.0344	1.47	5.08	8.99	15.8	0.000371	1.46	LV	CELLTYPE	control_PKP2	3	12	AD
FAM214A	1.44	0.0196	1.04	3.76	8.54	18.6	0.00014	1.71	LV	CELLTYPE	control_PKP2	3	12	AD
AHCTF1	1.43	0.0472	0.39	1.32	7.19	14.3	0.000628	1.33	LV	CELLTYPE	control_PKP2	3	12	AD
PARD3B	1.42	0.0254	1.42	5.65	9.11	17.5	0.000204	1.6	LV	CELLTYPE	control_PKP2	3	12	AD
C2CD2	1.39	0.0391	0.998	3.86	8.67	15.1	0.000475	1.41	LV	CELLTYPE	control_PKP2	3	12	AD
ERC1	1.34	0.0321	1.16	3.97	8.7	16.1	0.000337	1.49	LV	CELLTYPE	control_PKP2	3	12	AD
CLASP1	1.32	0.0418	0.841	2.73	8.19	14.9	0.000521	1.38	LV	CELLTYPE	control_PKP2	3	12	AD
UGGT2	1.32	0.0388	0.751	2.29	8	15.1	0.000469	1.41	LV	CELLTYPE	control_PKP2	3	12	AD
MAST4	1.3	0.0489	2.41	7.99	9.77	14.2	0.000666	1.31	LV	CELLTYPE	control_PKP2	3	12	AD
PSME4	1.28	0.0495	0.462	1.49	7.34	13.9	0.000737	1.31	LV	CELLTYPE	control_PKP2	3	12	AD
MED13L	1.27	0.0301	1.72	5.43	9.2	16.6	0.000284	1.52	LV	CELLTYPE	control_PKP2	3	12	AD
GAB2	1.25	0.035	1.14	3.68	8.65	15.7	0.000384	1.46	LV	CELLTYPE	control_PKP2	3	12	AD
SEPT11	1.25	0.036	0.872	3.03	8.35	15.5	0.00041	1.44	LV	CELLTYPE	control_PKP2	3	12	AD
PCMTD1	1.22	0.048	0.46	1.5	7.38	14.3	0.000642	1.32	LV	CELLTYPE	control_PKP2	3	12	AD
PTPRK	1.2	0.0495	0.644	1.96	7.8	13.9	0.000733	1.31	LV	CELLTYPE	control_PKP2	3	12	AD

## Sheet: PVneg_control
Gene	logFC	FDR	mean_exp_control	mean_exp_genotype	logCPM	F	PValue	FDR_plot	Region	annotation_level	comparison	Observations_genotype	Observations_reference	cell_state
POSTN	6.08	0.000359	0.0219	0.819	5.49	46.8	6.56e-08	3.45	LV	CELLTYPE	control_PVneg	3	12	AD
HAPLN1	5.89	0.0102	0	0.088	3.94	29.2	1.61e-05	1.99	LV	CELLTYPE	control_PVneg	3	12	AD
ARNT2	5.68	0.00823	0.00765	0.111	4.26	27.3	9.03e-06	2.08	LV	CELLTYPE	control_PVneg	3	12	AD
AGTR1	5.47	0.014	0.00705	0.12	4.23	23.9	2.48e-05	1.85	LV	CELLTYPE	control_PVneg	3	12	AD
MET	5.47	0.00152	0.0264	0.417	5.1	36.9	6.47e-07	2.82	LV	CELLTYPE	control_PVneg	3	12	AD
AL137024.1	5.3	0.0166	0.0194	0.111	4.51	22.4	3.94e-05	1.78	LV	CELLTYPE	control_PVneg	3	12	AD
HIST1H4H	5.18	0.00109	0.000718	0.647	4.85	39.2	3.77e-07	2.96	LV	CELLTYPE	control_PVneg	3	12	AD
TBX22	5.15	0.0101	0.000936	0.0741	3.92	26.3	1.54e-05	1.99	LV	CELLTYPE	control_PVneg	3	12	AD
PRR16	5.14	2.99e-05	0.105	2.25	6.83	65.3	1.82e-09	4.52	LV	CELLTYPE	control_PVneg	3	12	AD
C18orf54	4.97	0.028	0.00281	0.0926	4.03	19.4	0.000103	1.55	LV	CELLTYPE	control_PVneg	3	12	AD
PI16	4.94	0.00376	0.0117	0.448	4.9	31.7	2.5e-06	2.42	LV	CELLTYPE	control_PVneg	3	12	AD
KCNN3	4.89	0.0302	0.00144	0.0417	3.85	21.5	0.000122	1.52	LV	CELLTYPE	control_PVneg	3	12	AD
AC074011.1	4.84	0.0213	0	0.0417	3.79	24.4	5.71e-05	1.67	LV	CELLTYPE	control_PVneg	3	12	AD
WARS2-IT1	4.81	0.0314	0.00381	0.0417	3.93	22.9	0.000134	1.5	LV	CELLTYPE	control_PVneg	3	12	AD
PSORS1C1	4.76	0.0302	0.00218	0.0694	3.98	19	0.000118	1.52	LV	CELLTYPE	control_PVneg	3	12	AD
AL161751.1	4.61	0.0483	0.00259	0.0602	3.93	20.1	0.000274	1.32	LV	CELLTYPE	control_PVneg	3	12	AD
TM4SF19-AS1	4.47	0.036	0.00218	0.0741	3.99	17.9	0.000172	1.44	LV	CELLTYPE	control_PVneg	3	12	AD
AF212831.1	4.46	0.0493	0	0.0648	3.85	18.1	0.000292	1.31	LV	CELLTYPE	control_PVneg	3	12	AD
COLGALT2	4.34	0.00109	0.0253	0.408	5.07	38.9	3.98e-07	2.96	LV	CELLTYPE	control_PVneg	3	12	AD
AC097534.2	4.28	0.028	0.00216	0.114	4.06	19.4	9.64e-05	1.55	LV	CELLTYPE	control_PVneg	3	12	AD
IFI44L	4.19	0.00756	0.0479	2.05	6.27	28.1	6.75e-06	2.12	LV	CELLTYPE	control_PVneg	3	12	AD
AL031777.3	3.96	0.0472	0.00343	0.462	4.59	16.5	0.000265	1.33	LV	CELLTYPE	control_PVneg	3	12	AD
CHST7	3.87	0.0169	0.0296	0.348	5.01	22.1	4.11e-05	1.77	LV	CELLTYPE	control_PVneg	3	12	AD
STARD5	3.85	0.0444	0.00535	0.13	4.07	16.8	0.000238	1.35	LV	CELLTYPE	control_PVneg	3	12	AD
ID4	3.7	0.0302	0.13	0.325	5.84	19	0.000113	1.52	LV	CELLTYPE	control_PVneg	3	12	AD
CARMIL1	3.55	0.000355	0.252	2.09	7.12	48.8	4.33e-08	3.45	LV	CELLTYPE	control_PVneg	3	12	AD
AC005515.2	3.49	0.0214	0	0.128	3.92	24.3	5.88e-05	1.67	LV	CELLTYPE	control_PVneg	3	12	AD
AL445250.1	3.49	0.00756	0.0594	0.695	5.57	28	6.92e-06	2.12	LV	CELLTYPE	control_PVneg	3	12	AD
DDX60	3.47	0.0464	0.0144	0.295	4.63	16.6	0.000254	1.33	LV	CELLTYPE	control_PVneg	3	12	AD
SESN3	3.39	0.0152	0.0446	0.391	5.15	22.9	3.19e-05	1.82	LV	CELLTYPE	control_PVneg	3	12	AD
SGIP1	3.34	0.00376	0.0389	0.586	5.3	31.6	2.52e-06	2.42	LV	CELLTYPE	control_PVneg	3	12	AD
LPAR1	3.31	0.00967	0.168	1.08	6.39	25.7	1.36e-05	2.01	LV	CELLTYPE	control_PVneg	3	12	AD
ATP10D	3.3	0.00929	0.0809	0.6	5.66	26	1.25e-05	2.03	LV	CELLTYPE	control_PVneg	3	12	AD
MX1	3.25	0.0243	0.0276	0.804	5.28	20.4	6.97e-05	1.61	LV	CELLTYPE	control_PVneg	3	12	AD
CTGF	3.24	0.00907	0.0474	0.524	5.44	26.5	1.08e-05	2.04	LV	CELLTYPE	control_PVneg	3	12	AD
SULF1	3.21	0.025	0.0749	0.584	5.56	20	7.94e-05	1.6	LV	CELLTYPE	control_PVneg	3	12	AD
MEOX2	3.2	0.0152	0.0659	0.659	5.51	22.7	3.33e-05	1.82	LV	CELLTYPE	control_PVneg	3	12	AD
KCNT2	3.17	0.0043	0.104	0.678	5.91	30.5	3.41e-06	2.37	LV	CELLTYPE	control_PVneg	3	12	AD
CFH	3.11	0.00109	0.313	2	7.19	40.1	3.01e-07	2.96	LV	CELLTYPE	control_PVneg	3	12	AD
MUSK	3.1	0.032	0.116	0.676	5.93	18.2	0.000146	1.49	LV	CELLTYPE	control_PVneg	3	12	AD
AC010737.1	3.09	0.025	0.0496	0.366	5.3	20	8.05e-05	1.6	LV	CELLTYPE	control_PVneg	3	12	AD
BACH2	3.07	0.025	0.0924	0.556	5.73	20.1	7.81e-05	1.6	LV	CELLTYPE	control_PVneg	3	12	AD
COLEC12	3.07	0.0043	0.0869	0.806	5.89	30.6	3.33e-06	2.37	LV	CELLTYPE	control_PVneg	3	12	AD
MAMDC2-AS1	3.05	0.0123	0.152	0.931	6.34	24.4	2.02e-05	1.91	LV	CELLTYPE	control_PVneg	3	12	AD
GFRA1	3.04	0.0489	0.07	0.522	5.45	16.4	0.00028	1.31	LV	CELLTYPE	control_PVneg	3	12	AD
LRRC23	2.94	0.036	0.053	0.696	5.46	17.7	0.000174	1.44	LV	CELLTYPE	control_PVneg	3	12	AD
ABI3BP	2.9	0.0144	0.333	1.54	7.08	23.5	2.63e-05	1.84	LV	CELLTYPE	control_PVneg	3	12	AD
DOK6	2.88	0.00929	0.0873	0.774	5.91	26.1	1.21e-05	2.03	LV	CELLTYPE	control_PVneg	3	12	AD
PARP14	2.81	0.0347	0.0745	1.21	5.99	17.9	0.000163	1.46	LV	CELLTYPE	control_PVneg	3	12	AD
SYNPO2	2.78	0.0145	0.238	1.69	6.94	23.4	2.74e-05	1.84	LV	CELLTYPE	control_PVneg	3	12	AD
SORCS1	2.76	0.0314	0.0659	0.5	5.56	18.5	0.000134	1.5	LV	CELLTYPE	control_PVneg	3	12	AD
SCN7A	2.75	0.0193	0.604	3.97	8.07	21.6	4.83e-05	1.71	LV	CELLTYPE	control_PVneg	3	12	AD
PCSK6	2.66	0.0444	0.191	1.14	6.49	16.8	0.000237	1.35	LV	CELLTYPE	control_PVneg	3	12	AD
LINC01088	2.64	0.028	0.311	2.01	7.15	19.4	9.9e-05	1.55	LV	CELLTYPE	control_PVneg	3	12	AD
ARRDC3	2.57	0.0378	0.104	0.825	5.96	17.5	0.000189	1.42	LV	CELLTYPE	control_PVneg	3	12	AD
MOB3B	2.57	0.00907	0.133	0.972	6.26	26.4	1.11e-05	2.04	LV	CELLTYPE	control_PVneg	3	12	AD
MYO1B	2.53	0.0152	0.0977	0.64	5.79	22.8	3.3e-05	1.82	LV	CELLTYPE	control_PVneg	3	12	AD
RFTN2	2.48	0.021	0.226	1.29	6.71	21.2	5.5e-05	1.68	LV	CELLTYPE	control_PVneg	3	12	AD
AOX1	2.47	0.025	0.212	0.919	6.52	20	8.09e-05	1.6	LV	CELLTYPE	control_PVneg	3	12	AD
PDK4	2.46	0.00807	0.991	6.22	8.87	27.3	8.36e-06	2.09	LV	CELLTYPE	control_PVneg	3	12	AD
BICC1	2.44	0.00288	0.531	3.55	7.97	33.4	1.58e-06	2.54	LV	CELLTYPE	control_PVneg	3	12	AD
PLCB4	2.36	0.027	0.0729	0.6	5.71	19.7	8.88e-05	1.57	LV	CELLTYPE	control_PVneg	3	12	AD
ZNF385D	2.34	0.0394	0.155	0.821	6.12	17.3	0.000204	1.4	LV	CELLTYPE	control_PVneg	3	12	AD
LAMB1	2.33	0.0079	1.15	6.15	8.84	27.6	7.71e-06	2.1	LV	CELLTYPE	control_PVneg	3	12	AD
COL8A1	2.29	0.0145	0.494	3.34	7.96	23.2	2.92e-05	1.84	LV	CELLTYPE	control_PVneg	3	12	AD
ZFAND5	2.26	0.0101	0.545	2.71	7.81	25.3	1.53e-05	1.99	LV	CELLTYPE	control_PVneg	3	12	AD
FAM198B-AS1	2.25	0.0314	0.244	1.33	6.89	18.5	0.000133	1.5	LV	CELLTYPE	control_PVneg	3	12	AD
PLA2G5	2.25	0.028	0.397	1.66	7.25	19.5	9.56e-05	1.55	LV	CELLTYPE	control_PVneg	3	12	AD
CALCRL	2.24	0.00228	1.39	6.22	8.98	34.8	1.11e-06	2.64	LV	CELLTYPE	control_PVneg	3	12	AD
ASTN2	2.23	0.025	0.142	0.605	6.07	20.1	7.68e-05	1.6	LV	CELLTYPE	control_PVneg	3	12	AD
MAMDC2	2.23	0.028	0.446	2.54	7.56	19.3	0.000101	1.55	LV	CELLTYPE	control_PVneg	3	12	AD
NHSL1	2.22	0.0302	0.132	0.616	6.03	18.9	0.000118	1.52	LV	CELLTYPE	control_PVneg	3	12	AD
FAM199X	2.19	0.0166	0.165	0.769	6.31	22.3	3.8e-05	1.78	LV	CELLTYPE	control_PVneg	3	12	AD
ABCC9	2.14	0.0493	0.115	0.701	5.92	16.3	0.000286	1.31	LV	CELLTYPE	control_PVneg	3	12	AD
AKT3	2.14	0.0166	0.648	3.27	7.98	22.2	3.88e-05	1.78	LV	CELLTYPE	control_PVneg	3	12	AD
FGFR1OP2	2.06	0.0493	0.115	0.526	5.85	16.2	0.000291	1.31	LV	CELLTYPE	control_PVneg	3	12	AD
TFPI	2.05	0.0126	0.343	1.56	7.2	24.2	2.15e-05	1.9	LV	CELLTYPE	control_PVneg	3	12	AD
FAM13A	1.99	0.0145	1.08	5.28	8.75	23.2	2.85e-05	1.84	LV	CELLTYPE	control_PVneg	3	12	AD
PLXDC2	1.97	0.032	0.71	3.65	8.11	18.2	0.000145	1.49	LV	CELLTYPE	control_PVneg	3	12	AD
TNFAIP8	1.92	0.021	0.797	3.57	8.29	21.2	5.46e-05	1.68	LV	CELLTYPE	control_PVneg	3	12	AD
ABHD5	1.87	0.0472	0.946	4.24	8.53	16.5	0.000264	1.33	LV	CELLTYPE	control_PVneg	3	12	AD
LHFPL6	1.87	0.0302	0.863	3.61	8.26	18.8	0.00012	1.52	LV	CELLTYPE	control_PVneg	3	12	AD
DOCK9	1.82	0.032	0.234	0.948	6.54	18.3	0.000144	1.49	LV	CELLTYPE	control_PVneg	3	12	AD
CREBRF	1.81	0.0394	0.184	0.856	6.39	17.3	0.000202	1.4	LV	CELLTYPE	control_PVneg	3	12	AD
MTUS1	1.78	0.0314	0.38	1.8	7.33	18.5	0.000132	1.5	LV	CELLTYPE	control_PVneg	3	12	AD
FAM214A	1.74	0.028	1.04	4.34	8.59	19.3	0.000101	1.55	LV	CELLTYPE	control_PVneg	3	12	AD
PDCD4	1.74	0.0302	0.319	1.47	7.04	18.9	0.000115	1.52	LV	CELLTYPE	control_PVneg	3	12	AD
PTPN13	1.68	0.0373	0.442	1.58	7.37	17.5	0.000184	1.43	LV	CELLTYPE	control_PVneg	3	12	AD
AKAP13	1.48	0.0406	1.47	5.05	8.96	17.1	0.000213	1.39	LV	CELLTYPE	control_PVneg	3	12	AD
AFF1	1.4	0.0444	0.895	2.86	8.24	16.8	0.000241	1.35	LV	CELLTYPE	control_PVneg	3	12	AD

## Sheet: RBM20_control
Gene	logFC	FDR	mean_exp_control	mean_exp_genotype	logCPM	F	PValue	FDR_plot	Region	annotation_level	comparison	Observations_genotype	Observations_reference	cell_state
HGD	6.25	0.00952	0.0169	0.482	4.84	29.6	3.75e-06	2.02	LV	CELLTYPE	control_RBM20	3	12	AD
F5	5.8	0.00371	0.0222	0.669	5.13	35.7	7.3e-07	2.43	LV	CELLTYPE	control_RBM20	3	12	AD
STOM	3.44	0.00401	0.194	1.15	6.55	34.3	1.05e-06	2.4	LV	CELLTYPE	control_RBM20	3	12	AD
PDK4	3.28	0.00653	0.991	9.03	8.97	31.6	2.14e-06	2.18	LV	CELLTYPE	control_RBM20	3	12	AD
CALCRL	3.13	0.000862	1.39	8.17	9.09	43.3	1.13e-07	3.06	LV	CELLTYPE	control_RBM20	3	12	AD
IDH1	2.98	0.000825	0.568	6.15	8.24	46.5	5.41e-08	3.08	LV	CELLTYPE	control_RBM20	3	12	AD
ENPP1	2.95	0.0498	0.199	1.01	6.55	21.8	4.01e-05	1.3	LV	CELLTYPE	control_RBM20	3	12	AD
TNFAIP8	2.56	0.0113	0.797	4.46	8.35	28.5	5.18e-06	1.95	LV	CELLTYPE	control_RBM20	3	12	AD
MAOA	2.48	0.0494	0.616	3.97	8.12	22.7	2.99e-05	1.31	LV	CELLTYPE	control_RBM20	3	12	AD
C9orf72	2.46	0.0498	0.181	1.34	6.43	21.7	4.24e-05	1.3	LV	CELLTYPE	control_RBM20	3	12	AD
LVRN	2.2	0.0494	0.574	3.45	7.92	22.5	3.24e-05	1.31	LV	CELLTYPE	control_RBM20	3	12	AD
AC007319.1	2.08	0.0498	1.7	5.82	9.12	21.7	4.15e-05	1.3	LV	CELLTYPE	control_RBM20	3	12	AD
ELL2	2	0.0355	1.77	6.82	9.22	24.2	1.86e-05	1.45	LV	CELLTYPE	control_RBM20	3	12	AD

## Sheet: TTN_control
Gene	logFC	FDR	mean_exp_control	mean_exp_genotype	logCPM	F	PValue	FDR_plot	Region	annotation_level	comparison	Observations_genotype	Observations_reference	cell_state
