# Supplementary material for: Pathogenic variants damage cell composition and single cell transcription in cardiomyopathies
Source: Science. Author manuscript; Available in PMC 2022 Oct 3. (PMC9528698; doi:10.1126/science.abo1984)
Supplement: Supp table 62 [file NIHMS1835045-supplement-Supp_table_62.xlsx]

## Sheet: Index
Column name	Description
Gene	Gene symbol, Ensembl 84
logFC	log2-fold change
FDR	False discovery rate; FDR is the PValue after (by default) Benjamini-Hochberg correction.
mean_exp_control	Mean expression values across controls
mean_exp_genotype	Mean expression values across disease samples
logCPM	logCPM is the average expression of all pseudobulked samples for that particular gene across all samples on the log2-scale expressed in counts per million (cpm, as calculated by edgeR after normalization).
F	Output of quasi-likelihood F-test
PValue	PValue is the nominal p-value derived from F
FDR_plot	-log10(False discovery rate)
Region	Studied region (LV or RV)
annotation_level	Cell-type or cell-state
cell_state/state	Specification which cell-type or state was analysed
comparison	Specification control_GENOTYPE
Observations_genotype	Numbers of Patients included in edgeR (patients with low number of nuclei have been excluded)
Observations_reference	Numbers of Patients included in edgeR (patients with low number of nuclei have been excluded)

## Sheet: control_LMNA
Gene	logFC	FDR	mean_exp_control	mean_exp_genotype	logCPM	F	PValue	FDR_plot	Region	annotation_level	comparison	Observations_genotype	Observations_reference	cell_state
LBP	6.57	0.00571	0.258	0	6.28	26	8.44e-06	2.24	LV	CELLTYPE	control_LMNA	7	12	AD
SNCG	5.5	0.0114	0.091	0	5.44	21.2	4.03e-05	1.94	LV	CELLTYPE	control_LMNA	7	12	AD
AC007938.3	4.98	0.0145	0.071	0	5.07	19.6	7.08e-05	1.84	LV	CELLTYPE	control_LMNA	7	12	AD
MGAT3	4.98	0.000299	0.238	0.00461	6.03	41.7	5.8e-08	3.52	LV	CELLTYPE	control_LMNA	7	12	AD
KNG1	4.96	0.022	0.0621	0	5.12	17.4	0.000157	1.66	LV	CELLTYPE	control_LMNA	7	12	AD
RTN4RL1	4.81	7.36e-06	0.505	0.0138	6.81	61.5	4.76e-10	5.13	LV	CELLTYPE	control_LMNA	7	12	AD
CCND1	4.71	0.0426	0.0632	0	4.72	14	0.000574	1.37	LV	CELLTYPE	control_LMNA	7	12	AD
PIM1	4.56	0.000299	0.362	0.0171	6.66	42.6	4.46e-08	3.52	LV	CELLTYPE	control_LMNA	7	12	AD
PTX3	4.55	0.0426	0.316	0.0125	6.43	13.7	0.000574	1.37	LV	CELLTYPE	control_LMNA	7	12	AD
ANKRD30A	4.16	0.00957	0.172	0.00454	5.83	21.6	2.79e-05	2.02	LV	CELLTYPE	control_LMNA	7	12	AD
SEPT9	3.9	0.000527	0.549	0.0252	7.04	38.5	1.36e-07	3.28	LV	CELLTYPE	control_LMNA	7	12	AD
CLNK	3.84	0.0416	0.0674	0.0159	5.25	13.8	0.000535	1.38	LV	CELLTYPE	control_LMNA	7	12	AD
SAA1	3.81	0.00493	1.97	0.214	9.08	26.4	5.35e-06	2.31	LV	CELLTYPE	control_LMNA	7	12	AD
SNRPD2	3.77	0.0296	0.0873	0.0159	5.03	15.4	0.000291	1.53	LV	CELLTYPE	control_LMNA	7	12	AD
ANGPTL8	3.64	0.00979	0.399	0.0204	6.75	21.4	2.98e-05	2.01	LV	CELLTYPE	control_LMNA	7	12	AD
G0S2	3.52	0.00682	7.63	1.37	11.1	23.9	1.24e-05	2.17	LV	CELLTYPE	control_LMNA	7	12	AD
MKRN3	3.51	0.0419	0.135	0.0138	5.89	13.8	0.000548	1.38	LV	CELLTYPE	control_LMNA	7	12	AD
EGFLAM	3.49	0.00932	0.183	0.034	5.97	22.1	2.33e-05	2.03	LV	CELLTYPE	control_LMNA	7	12	AD
AC245060.5	3.46	0.0371	0.0631	0.00227	4.92	14.4	0.000435	1.43	LV	CELLTYPE	control_LMNA	7	12	AD
MID1IP1	3.46	0.0219	0.171	0.0193	5.93	17	0.000153	1.66	LV	CELLTYPE	control_LMNA	7	12	AD
THRSP	3.45	0.00682	1.18	0.13	8.35	23.7	1.32e-05	2.17	LV	CELLTYPE	control_LMNA	7	12	AD
RPS18	3.43	0.00957	0.159	0.00907	5.87	21.7	2.66e-05	2.02	LV	CELLTYPE	control_LMNA	7	12	AD
MEST	3.31	0.00979	1.63	0.189	8.81	21.4	2.97e-05	2.01	LV	CELLTYPE	control_LMNA	7	12	AD
AC020558.1	3.23	0.019	0.0939	0.00454	5.22	17.6	0.000121	1.72	LV	CELLTYPE	control_LMNA	7	12	AD
KANK4	3.23	0.00571	0.398	0.0469	6.96	25	8.5e-06	2.24	LV	CELLTYPE	control_LMNA	7	12	AD
OLFM2	3.23	0.0344	0.269	0.051	6.33	14.7	0.000376	1.46	LV	CELLTYPE	control_LMNA	7	12	AD
EFNB1	3.13	0.0131	0.117	0.0307	5.53	19.7	5.48e-05	1.88	LV	CELLTYPE	control_LMNA	7	12	AD
RPL13A	3.12	0.0167	0.237	0.0533	6.39	18.2	9.52e-05	1.78	LV	CELLTYPE	control_LMNA	7	12	AD
BIN1	3.07	0.0131	0.142	0.0386	5.54	19.6	5.68e-05	1.88	LV	CELLTYPE	control_LMNA	7	12	AD
SREBF1	3.03	0.00151	1.03	0.113	7.85	32.5	7.81e-07	2.82	LV	CELLTYPE	control_LMNA	7	12	AD
MAPKAPK3	2.98	0.0383	0.0826	0.00454	5.11	14.2	0.000461	1.42	LV	CELLTYPE	control_LMNA	7	12	AD
NTRK3	2.97	0.0167	0.199	0.0318	6.13	18.3	9.35e-05	1.78	LV	CELLTYPE	control_LMNA	7	12	AD
CABYR	2.83	0.026	0.131	0.0227	5.41	16	0.000228	1.59	LV	CELLTYPE	control_LMNA	7	12	AD
IER2	2.8	0.0398	0.252	0.0624	6.56	14	0.000495	1.4	LV	CELLTYPE	control_LMNA	7	12	AD
STOX1	2.75	0.0261	0.7	0.166	7.2	15.9	0.000232	1.58	LV	CELLTYPE	control_LMNA	7	12	AD
RALYL	2.71	0.042	0.096	0.0147	5.18	13.8	0.000555	1.38	LV	CELLTYPE	control_LMNA	7	12	AD
RASD1	2.71	0.0134	0.515	0.119	7.44	19.5	6e-05	1.87	LV	CELLTYPE	control_LMNA	7	12	AD
AP000462.1	2.68	0.042	0.114	0.0114	5.39	13.8	0.000553	1.38	LV	CELLTYPE	control_LMNA	7	12	AD
CALB2	2.63	0.0145	0.237	0.0345	6.23	19.1	7.04e-05	1.84	LV	CELLTYPE	control_LMNA	7	12	AD
DTNA	2.61	0.0127	0.593	0.175	7.34	20.1	4.76e-05	1.9	LV	CELLTYPE	control_LMNA	7	12	AD
SLC1A3	2.6	0.00571	5.57	1.05	10.2	25.6	7.05e-06	2.24	LV	CELLTYPE	control_LMNA	7	12	AD
ANGPTL4	2.55	0.000553	3.72	0.956	9.87	37.6	1.79e-07	3.26	LV	CELLTYPE	control_LMNA	7	12	AD
ACLY	2.52	0.0145	0.845	0.246	7.71	18.9	7.35e-05	1.84	LV	CELLTYPE	control_LMNA	7	12	AD
IGFBP4	2.5	0.0105	0.309	0.0568	6.43	21.1	3.39e-05	1.98	LV	CELLTYPE	control_LMNA	7	12	AD
MAP3K8	2.47	0.0131	0.426	0.0955	6.93	19.7	5.57e-05	1.88	LV	CELLTYPE	control_LMNA	7	12	AD
PCBP3	2.45	0.00761	0.273	0.0568	6.23	23.3	1.55e-05	2.12	LV	CELLTYPE	control_LMNA	7	12	AD
PLEKHG6	2.38	0.026	0.273	0.0843	6.5	16	0.000225	1.59	LV	CELLTYPE	control_LMNA	7	12	AD
KIFC3	2.37	0.0497	0.14	0.023	5.57	13	0.000753	1.3	LV	CELLTYPE	control_LMNA	7	12	AD
OLMALINC	2.31	0.0487	0.172	0.0307	5.84	13.2	0.000706	1.31	LV	CELLTYPE	control_LMNA	7	12	AD
APOL6	2.28	0.00571	0.98	0.24	7.86	25.1	8.25e-06	2.24	LV	CELLTYPE	control_LMNA	7	12	AD
ACSS2	2.26	0.00571	3.29	0.851	9.42	25.3	7.69e-06	2.24	LV	CELLTYPE	control_LMNA	7	12	AD
CARMN	2.24	0.00957	2.18	0.55	8.99	21.7	2.74e-05	2.02	LV	CELLTYPE	control_LMNA	7	12	AD
CDC42EP4	2.21	0.0296	1.07	0.309	8.01	15.4	0.000291	1.53	LV	CELLTYPE	control_LMNA	7	12	AD
TKT	2.19	0.0188	0.622	0.177	7.46	17.8	0.000112	1.73	LV	CELLTYPE	control_LMNA	7	12	AD
ESRRG	2.18	0.026	0.792	0.387	7.68	16	0.000223	1.59	LV	CELLTYPE	control_LMNA	7	12	AD
ITIH5	2.18	0.00878	1.34	0.493	8.55	22.5	2.05e-05	2.06	LV	CELLTYPE	control_LMNA	7	12	AD
OSMR	2.18	0.0223	0.679	0.124	7.32	16.9	0.000161	1.65	LV	CELLTYPE	control_LMNA	7	12	AD
TECR	2.18	0.0258	0.244	0.0558	6.4	16.2	0.000207	1.59	LV	CELLTYPE	control_LMNA	7	12	AD
ME1	2.17	0.0131	2.16	0.611	8.91	19.8	5.44e-05	1.88	LV	CELLTYPE	control_LMNA	7	12	AD
ATP5MG	2.13	0.0267	0.224	0.0682	6.25	15.9	0.000239	1.57	LV	CELLTYPE	control_LMNA	7	12	AD
C8orf34	2.13	0.0187	0.629	0.203	7.58	17.9	0.00011	1.73	LV	CELLTYPE	control_LMNA	7	12	AD
FASN	2.13	0.00932	3.51	1.21	9.63	22.1	2.35e-05	2.03	LV	CELLTYPE	control_LMNA	7	12	AD
SERPINH1	2.12	0.038	0.31	0.0854	6.69	14.2	0.000455	1.42	LV	CELLTYPE	control_LMNA	7	12	AD
IDH2	2.06	0.0494	0.23	0.0536	6.28	13.1	0.000731	1.31	LV	CELLTYPE	control_LMNA	7	12	AD
LRP1	2.02	0.00432	1.92	0.616	8.81	27.4	3.92e-06	2.36	LV	CELLTYPE	control_LMNA	7	12	AD
HSPA12A	2	0.0225	0.429	0.128	6.92	16.8	0.000166	1.65	LV	CELLTYPE	control_LMNA	7	12	AD
NUPR1	2	0.026	0.393	0.171	6.84	16	0.000223	1.59	LV	CELLTYPE	control_LMNA	7	12	AD
TNS3	2	0.00582	0.932	0.299	7.87	24.6	9.79e-06	2.24	LV	CELLTYPE	control_LMNA	7	12	AD
SLC4A4	1.98	0.0483	0.746	0.233	7.55	13.2	0.000689	1.32	LV	CELLTYPE	control_LMNA	7	12	AD
ACACA	1.96	0.0114	2.48	0.757	9.03	20.6	3.93e-05	1.94	LV	CELLTYPE	control_LMNA	7	12	AD
RPLP2	1.94	0.016	1.14	0.495	8.32	18.5	8.58e-05	1.8	LV	CELLTYPE	control_LMNA	7	12	AD
C14orf180	1.93	0.0258	0.659	0.185	7.48	16.1	0.000216	1.59	LV	CELLTYPE	control_LMNA	7	12	AD
POLN	1.93	0.01	0.373	0.117	6.54	21.2	3.19e-05	2	LV	CELLTYPE	control_LMNA	7	12	AD
TSPAN15	1.93	0.0374	0.256	0.182	6.38	14.3	0.000445	1.43	LV	CELLTYPE	control_LMNA	7	12	AD
VSTM4	1.93	0.0152	0.572	0.225	7.15	18.7	7.89e-05	1.82	LV	CELLTYPE	control_LMNA	7	12	AD
PRICKLE1	1.91	0.0426	0.641	0.175	7.28	13.7	0.000571	1.37	LV	CELLTYPE	control_LMNA	7	12	AD
TNNT2	1.91	0.0206	0.436	0.213	7.06	17.3	0.000136	1.69	LV	CELLTYPE	control_LMNA	7	12	AD
IGF1	1.87	0.0145	4.02	1.6	9.83	19	7.22e-05	1.84	LV	CELLTYPE	control_LMNA	7	12	AD
AL020995.1	1.86	0.0267	0.465	0.138	6.77	15.8	0.000243	1.57	LV	CELLTYPE	control_LMNA	7	12	AD
CAP2	1.85	0.0312	0.728	0.239	7.53	15.1	0.000317	1.51	LV	CELLTYPE	control_LMNA	7	12	AD
MGLL	1.81	0.00682	1.33	0.514	8.34	23.8	1.29e-05	2.17	LV	CELLTYPE	control_LMNA	7	12	AD
MITF	1.81	0.039	0.592	0.229	7.42	14.1	0.000475	1.41	LV	CELLTYPE	control_LMNA	7	12	AD
ACTN1	1.78	0.0338	0.797	0.281	7.74	14.8	0.000361	1.47	LV	CELLTYPE	control_LMNA	7	12	AD
CKMT2	1.77	0.0419	0.386	0.154	6.7	13.8	0.000546	1.38	LV	CELLTYPE	control_LMNA	7	12	AD
FADS3	1.75	0.0267	0.793	0.326	7.82	15.8	0.000245	1.57	LV	CELLTYPE	control_LMNA	7	12	AD
MCAM	1.75	0.0218	0.633	0.267	7.43	17.1	0.00015	1.66	LV	CELLTYPE	control_LMNA	7	12	AD
RSU1	1.74	0.026	1.12	0.415	8.13	16	0.000229	1.59	LV	CELLTYPE	control_LMNA	7	12	AD
AK4	1.67	0.0479	0.489	0.161	7.02	13.3	0.00068	1.32	LV	CELLTYPE	control_LMNA	7	12	AD
C7	1.67	0.0497	4.15	1.49	9.62	13	0.000752	1.3	LV	CELLTYPE	control_LMNA	7	12	AD
MYL6	1.63	0.0342	0.824	0.401	7.9	14.8	0.000368	1.47	LV	CELLTYPE	control_LMNA	7	12	AD
OSBPL1A	1.63	0.0256	2.39	0.877	9.05	16.3	0.000199	1.59	LV	CELLTYPE	control_LMNA	7	12	AD
POR	1.63	0.0494	0.7	0.318	7.59	13.1	0.000732	1.31	LV	CELLTYPE	control_LMNA	7	12	AD
HACD2	1.62	0.0398	1.21	0.488	8.28	14	0.000497	1.4	LV	CELLTYPE	control_LMNA	7	12	AD
AKR1A1	1.61	0.0497	0.248	0.0922	6.25	13	0.000749	1.3	LV	CELLTYPE	control_LMNA	7	12	AD
PTPN3	1.6	0.046	0.352	0.191	6.73	13.4	0.000649	1.34	LV	CELLTYPE	control_LMNA	7	12	AD
PIM3	1.58	0.0364	0.603	0.235	7.31	14.4	0.000422	1.44	LV	CELLTYPE	control_LMNA	7	12	AD
BCR	1.57	0.0429	0.471	0.155	6.99	13.6	0.000586	1.37	LV	CELLTYPE	control_LMNA	7	12	AD
SNTB1	1.53	0.0417	1.17	0.454	8.14	13.8	0.00054	1.38	LV	CELLTYPE	control_LMNA	7	12	AD
IPO9-AS1	1.5	0.0416	0.717	0.297	7.56	13.9	0.000528	1.38	LV	CELLTYPE	control_LMNA	7	12	AD
AGPAT2	1.48	0.0361	1.77	0.951	8.91	14.5	0.000413	1.44	LV	CELLTYPE	control_LMNA	7	12	AD
PLIN4	1.48	0.0304	2.35	1.3	9.34	15.3	0.000303	1.52	LV	CELLTYPE	control_LMNA	7	12	AD
GPI	1.47	0.0446	0.616	0.366	7.36	13.5	0.000612	1.35	LV	CELLTYPE	control_LMNA	7	12	AD
MAGI1	1.47	0.0258	3.06	1.65	9.61	16.2	0.000212	1.59	LV	CELLTYPE	control_LMNA	7	12	AD
KIRREL1	1.37	0.046	0.658	0.291	7.4	13.4	0.000648	1.34	LV	CELLTYPE	control_LMNA	7	12	AD

## Sheet: control_PKP2
Gene	logFC	FDR	mean_exp_control	mean_exp_genotype	logCPM	F	PValue	FDR_plot	Region	annotation_level	comparison	Observations_genotype	Observations_reference	cell_state
LBP	7.47	0.0132	0.258	0	6.25	20.8	7.95e-05	1.88	LV	CELLTYPE	control_PKP2	3	12	AD
G0S2	5.7	0.0108	7.63	0.496	11.2	21.5	5.55e-05	1.97	LV	CELLTYPE	control_PKP2	3	12	AD
MAP3K19	5.36	0.0345	0.0755	0	4.96	16	0.000375	1.46	LV	CELLTYPE	control_PKP2	3	12	AD
HES1	5.3	0.00989	0.214	0.00397	6.22	22.2	4.45e-05	2	LV	CELLTYPE	control_PKP2	3	12	AD
CISH	5.29	0.036	0.097	0	4.96	15.8	0.000402	1.44	LV	CELLTYPE	control_PKP2	3	12	AD
CAVIN3	4.99	0.0495	0.0683	0	4.77	14.1	0.000734	1.31	LV	CELLTYPE	control_PKP2	3	12	AD
DGAT2	4.82	0.00353	1.76	0.103	8.87	27.4	9.79e-06	2.45	LV	CELLTYPE	control_PKP2	3	12	AD
SEPT9	4.77	0.00182	0.549	0.0315	7.06	30.8	3.86e-06	2.74	LV	CELLTYPE	control_PKP2	3	12	AD
SAA1	4.55	0.0259	1.97	0.163	9.21	17.1	0.000232	1.59	LV	CELLTYPE	control_PKP2	3	12	AD
ANGPTL8	4.44	0.0371	0.399	0.0159	6.75	15.4	0.000432	1.43	LV	CELLTYPE	control_PKP2	3	12	AD
MEST	4.01	0.0131	1.63	0.21	8.9	20.6	7.36e-05	1.88	LV	CELLTYPE	control_PKP2	3	12	AD
THRSP	3.94	0.0375	1.18	0.131	8.42	15.3	0.000443	1.43	LV	CELLTYPE	control_PKP2	3	12	AD
CALB2	3.93	0.00796	0.237	0.0275	6.16	23.9	2.71e-05	2.1	LV	CELLTYPE	control_PKP2	3	12	AD
ACTN1	3.53	0.0036	0.797	0.111	7.71	27.1	1.07e-05	2.44	LV	CELLTYPE	control_PKP2	3	12	AD
CRACR2B	3.3	0.0493	0.11	0.00794	5.22	14	0.000709	1.31	LV	CELLTYPE	control_PKP2	3	12	AD
TSPO	3.28	0.0495	0.164	0.0119	5.68	14	0.00072	1.31	LV	CELLTYPE	control_PKP2	3	12	AD
DTNA	3.27	0.0194	0.593	0.114	7.35	18.7	0.000137	1.71	LV	CELLTYPE	control_PKP2	3	12	AD
KIFC3	3.24	0.0495	0.14	0.0198	5.42	13.9	0.000725	1.31	LV	CELLTYPE	control_PKP2	3	12	AD
HPSE2	3.21	0.00736	1.35	0.202	8.21	24.2	2.46e-05	2.13	LV	CELLTYPE	control_PKP2	3	12	AD
RTN4RL1	3.18	0.00275	0.505	0.0437	6.84	29	6.35e-06	2.56	LV	CELLTYPE	control_PKP2	3	12	AD
IDH2	3.14	0.036	0.23	0.0397	6.2	15.5	0.000405	1.44	LV	CELLTYPE	control_PKP2	3	12	AD
DAB2IP	2.99	0.0404	0.255	0.0357	6.19	15	0.000496	1.39	LV	CELLTYPE	control_PKP2	3	12	AD
SREBF1	2.99	0.0159	1.03	0.167	7.91	19.5	0.000104	1.8	LV	CELLTYPE	control_PKP2	3	12	AD
PIM1	2.96	0.0255	0.362	0.0791	6.69	17.4	0.000213	1.59	LV	CELLTYPE	control_PKP2	3	12	AD
TKT	2.92	0.027	0.622	0.13	7.45	16.9	0.000252	1.57	LV	CELLTYPE	control_PKP2	3	12	AD
ABCD2	2.91	0.0259	0.471	0.099	6.99	17.2	0.000226	1.59	LV	CELLTYPE	control_PKP2	3	12	AD
SERPINH1	2.91	0.0495	0.31	0.0752	6.64	13.9	0.000738	1.31	LV	CELLTYPE	control_PKP2	3	12	AD
CARMN	2.9	0.0101	2.18	0.532	9.05	22.1	4.64e-05	2	LV	CELLTYPE	control_PKP2	3	12	AD
ME1	2.82	0.043	2.16	0.46	8.94	14.7	0.00055	1.37	LV	CELLTYPE	control_PKP2	3	12	AD
RPLP2	2.63	0.0107	1.14	0.309	8.32	21.7	5.2e-05	1.97	LV	CELLTYPE	control_PKP2	3	12	AD
CAP2	2.62	0.0131	0.728	0.154	7.5	20.5	7.64e-05	1.88	LV	CELLTYPE	control_PKP2	3	12	AD
TENM4	2.59	0.0309	0.826	0.246	7.91	16.4	0.000297	1.51	LV	CELLTYPE	control_PKP2	3	12	AD
PRICKLE1	2.58	0.0259	0.641	0.15	7.26	17.1	0.000233	1.59	LV	CELLTYPE	control_PKP2	3	12	AD
HSPA12A	2.56	0.0319	0.429	0.111	6.89	16.3	0.00031	1.5	LV	CELLTYPE	control_PKP2	3	12	AD
AL139383.1	2.55	0.049	0.966	0.301	8.19	14.1	0.000681	1.31	LV	CELLTYPE	control_PKP2	3	12	AD
IPO9-AS1	2.46	0.00297	0.717	0.17	7.49	28.6	7.06e-06	2.53	LV	CELLTYPE	control_PKP2	3	12	AD
SNTB1	2.41	0.0209	1.17	0.364	8.12	18.4	0.000152	1.68	LV	CELLTYPE	control_PKP2	3	12	AD
LDHA	2.4	0.0107	0.416	0.127	6.82	21.7	5.29e-05	1.97	LV	CELLTYPE	control_PKP2	3	12	AD
LRP1	2.4	0.00884	1.92	0.578	8.85	23.2	3.35e-05	2.05	LV	CELLTYPE	control_PKP2	3	12	AD
HACD2	2.3	0.0131	1.21	0.404	8.27	20.5	7.56e-05	1.88	LV	CELLTYPE	control_PKP2	3	12	AD
MGLL	2.3	0.0212	1.33	0.389	8.34	18.3	0.000156	1.67	LV	CELLTYPE	control_PKP2	3	12	AD
ITPK1	2.28	0.049	0.472	0.135	6.96	14.1	0.00068	1.31	LV	CELLTYPE	control_PKP2	3	12	AD
AIFM2	2.25	0.0259	0.526	0.19	7.29	17.1	0.000232	1.59	LV	CELLTYPE	control_PKP2	3	12	AD
DLC1	2.21	0.0415	6.62	2.66	10.8	14.9	0.000515	1.38	LV	CELLTYPE	control_PKP2	3	12	AD
MCAM	2.21	0.0158	0.633	0.198	7.39	19.6	0.000102	1.8	LV	CELLTYPE	control_PKP2	3	12	AD
AK4	2.16	0.0447	0.489	0.154	6.98	14.5	0.000586	1.35	LV	CELLTYPE	control_PKP2	3	12	AD
ACACA	2.13	0.0455	2.48	0.764	9.08	14.5	0.000599	1.34	LV	CELLTYPE	control_PKP2	3	12	AD
DHDDS	2.12	0.00909	0.787	0.289	7.74	22.8	3.71e-05	2.04	LV	CELLTYPE	control_PKP2	3	12	AD
PIM3	2.09	0.0147	0.603	0.198	7.27	19.9	9.33e-05	1.83	LV	CELLTYPE	control_PKP2	3	12	AD
BCR	2.02	0.0341	0.471	0.162	6.95	15.8	0.000364	1.47	LV	CELLTYPE	control_PKP2	3	12	AD
ADCY5	2	0.0377	0.809	0.353	7.73	15.3	0.000449	1.42	LV	CELLTYPE	control_PKP2	3	12	AD
ANXA11	1.99	0.0495	0.278	0.095	6.37	13.9	0.000729	1.31	LV	CELLTYPE	control_PKP2	3	12	AD
ARHGEF40	1.98	0.0266	0.414	0.15	6.82	17	0.000246	1.58	LV	CELLTYPE	control_PKP2	3	12	AD
OSBPL1A	1.98	0.0492	2.39	0.915	9.09	14	0.000703	1.31	LV	CELLTYPE	control_PKP2	3	12	AD
MRAS	1.97	0.0259	0.607	0.206	7.29	17.2	0.000226	1.59	LV	CELLTYPE	control_PKP2	3	12	AD
FADS3	1.93	0.0495	0.793	0.344	7.82	14	0.000721	1.31	LV	CELLTYPE	control_PKP2	3	12	AD
PDXK	1.93	0.032	0.994	0.377	7.93	16.2	0.000325	1.49	LV	CELLTYPE	control_PKP2	3	12	AD
HK1	1.84	0.036	0.397	0.15	6.69	15.5	0.000407	1.44	LV	CELLTYPE	control_PKP2	3	12	AD
MPC1	1.81	0.0472	0.516	0.19	7.09	14.4	0.000624	1.33	LV	CELLTYPE	control_PKP2	3	12	AD
TSPAN3	1.8	0.043	0.412	0.158	6.73	14.7	0.000546	1.37	LV	CELLTYPE	control_PKP2	3	12	AD
ITGA7	1.72	0.0431	1.2	0.617	8.32	14.7	0.000559	1.37	LV	CELLTYPE	control_PKP2	3	12	AD
HIPK2	1.61	0.0483	1.59	0.839	8.67	14.2	0.000649	1.32	LV	CELLTYPE	control_PKP2	3	12	AD

## Sheet: control_PVneg
Gene	logFC	FDR	mean_exp_control	mean_exp_genotype	logCPM	F	PValue	FDR_plot	Region	annotation_level	comparison	Observations_genotype	Observations_reference	cell_state
SAA1	4.88	0.0363	1.97	0.111	9.24	17.7	0.000177	1.44	LV	CELLTYPE	control_PVneg	3	12	AD
SEPT9	4.21	0.024	0.549	0.037	7.09	20.5	6.74e-05	1.62	LV	CELLTYPE	control_PVneg	3	12	AD
DTNA	3.78	0.0317	0.593	0.0812	7.38	18.4	0.000137	1.5	LV	CELLTYPE	control_PVneg	3	12	AD
RYR2	3.18	0.038	1.1	0.257	8.27	17.4	0.000192	1.42	LV	CELLTYPE	control_PVneg	3	12	AD
BLVRB	2.88	0.0498	0.235	0.0417	6.1	16.2	0.000298	1.3	LV	CELLTYPE	control_PVneg	3	12	AD
TALDO1	2.66	0.032	0.371	0.109	6.56	18.3	0.000143	1.49	LV	CELLTYPE	control_PVneg	3	12	AD
CEACAM1	2.37	0.0245	0.574	0.172	7.24	20.3	7.18e-05	1.61	LV	CELLTYPE	control_PVneg	3	12	AD
DHDDS	2.02	0.033	0.787	0.337	7.78	18.1	0.000153	1.48	LV	CELLTYPE	control_PVneg	3	12	AD

## Sheet: control_RBM20
Gene	logFC	FDR	mean_exp_control	mean_exp_genotype	logCPM	F	PValue	FDR_plot	Region	annotation_level	comparison	Observations_genotype	Observations_reference	cell_state

## Sheet: control_TTN
Gene	logFC	FDR	mean_exp_control	mean_exp_genotype	logCPM	F	PValue	FDR_plot	Region	annotation_level	comparison	Observations_genotype	Observations_reference	cell_state
