# Supplementary material for: Pathogenic variants damage cell composition and single cell transcription in cardiomyopathies
Source: Science. Author manuscript; Available in PMC 2022 Oct 3. (PMC9528698; doi:10.1126/science.abo1984)
Supplement: Supp table 63 [file NIHMS1835045-supplement-Supp_table_63.xlsx]

## Sheet: Index
Column name	Description
Gene	Gene symbol, Ensembl 84
logFC	log2-fold change
FDR	False discovery rate; FDR is the PValue after (by default) Benjamini-Hochberg correction.
mean_exp_control	Mean expression values across controls
mean_exp_genotype	Mean expression values across disease samples
logCPM	logCPM is the average expression of all pseudobulked samples for that particular gene across all samples on the log2-scale expressed in counts per million (cpm, as calculated by edgeR after normalization).
F	Output of quasi-likelihood F-test
PValue	PValue is the nominal p-value derived from F
FDR_plot	-log10(False discovery rate)
Region	Studied region (LV or RV)
annotation_level	Cell-type or cell-state
cell_state/state	Specification which cell-type or state was analysed
comparison	Specification control_GENOTYPE
Observations_genotype	Numbers of Patients included in edgeR (patients with low number of nuclei have been excluded)
Observations_reference	Numbers of Patients included in edgeR (patients with low number of nuclei have been excluded)

## Sheet: LMNA_control
Gene	logFC	FDR	mean_exp_control	mean_exp_genotype	logCPM	F	PValue	FDR_plot	Region	annotation_level	comparison	Observations_genotype	Observations_reference	cell_state
FOSB	5.5	0.00155	0.0122	0.325	5.27	34.8	6.74e-07	2.81	RV	CELLTYPE	control_LMNA	4	10	AD
TNMD	4.97	0.0375	0	0.0625	3.91	17.8	0.000203	1.43	RV	CELLTYPE	control_LMNA	4	10	AD
HHIPL2	4.11	0.0177	0	0.0552	3.73	21.8	5.61e-05	1.75	RV	CELLTYPE	control_LMNA	4	10	AD
HBB	4.05	0.0271	0	0.0386	3.66	19.8	0.000106	1.57	RV	CELLTYPE	control_LMNA	4	10	AD
ADGRG7	3.97	0.0387	0.00651	0.0893	4.17	16.5	0.00022	1.41	RV	CELLTYPE	control_LMNA	4	10	AD
CYP4A11	3.93	0.0222	0	0.0158	3.5	21	8.15e-05	1.65	RV	CELLTYPE	control_LMNA	4	10	AD
FLG	3.78	0.0271	0	0.0395	3.63	19.8	0.000106	1.57	RV	CELLTYPE	control_LMNA	4	10	AD
AC090531.1	3.65	0.0384	0.00112	0.0298	3.7	16.9	0.00021	1.42	RV	CELLTYPE	control_LMNA	4	10	AD
NPPB	3.64	0.00855	0.0159	0.206	4.74	24.2	1.55e-05	2.07	RV	CELLTYPE	control_LMNA	4	10	AD
AC009034.1	3.63	0.0348	0.00125	0.0235	3.62	17.7	0.000171	1.46	RV	CELLTYPE	control_LMNA	4	10	AD
BRDT	3.59	0.0493	0	0.0325	3.58	16.4	0.000325	1.31	RV	CELLTYPE	control_LMNA	4	10	AD
AC015813.4	3.55	0.0373	0	0.0127	3.46	18.2	0.000196	1.43	RV	CELLTYPE	control_LMNA	4	10	AD
MCHR2-AS1	3.55	0.0373	0	0.0127	3.46	18.2	0.000196	1.43	RV	CELLTYPE	control_LMNA	4	10	AD
OOEP-AS1	3.55	0.0373	0	0.0127	3.46	18.2	0.000196	1.43	RV	CELLTYPE	control_LMNA	4	10	AD
LRRD1	3.42	0.023	0.00125	0.0472	3.74	19.1	8.59e-05	1.64	RV	CELLTYPE	control_LMNA	4	10	AD
AC079209.2	3.34	0.0373	0.00237	0.0355	3.78	16.8	0.000199	1.43	RV	CELLTYPE	control_LMNA	4	10	AD
AC012349.1	3.33	0.0398	0.00353	0.0298	3.75	16.8	0.000234	1.4	RV	CELLTYPE	control_LMNA	4	10	AD
TFCP2L1	3.33	0.0214	0.00228	0.0972	3.97	19.4	7.73e-05	1.67	RV	CELLTYPE	control_LMNA	4	10	AD
AC010737.1	3.23	0.000985	0.0628	0.719	6.1	39.6	1.86e-07	3.01	RV	CELLTYPE	control_LMNA	4	10	AD
FOS	3.09	0.00479	0.236	1	6.78	29.2	3.27e-06	2.32	RV	CELLTYPE	control_LMNA	4	10	AD
LINC02388	3.05	0.000894	0.0991	0.864	6.22	44.5	5.56e-08	3.05	RV	CELLTYPE	control_LMNA	4	10	AD
AL138733.1	3.03	0.00533	0.0763	0.846	6.44	28.6	3.97e-06	2.27	RV	CELLTYPE	control_LMNA	4	10	AD
DNAH12	3.02	0.0192	0.00809	0.101	4.24	20	6.22e-05	1.72	RV	CELLTYPE	control_LMNA	4	10	AD
LINC00222	2.93	0.00855	0.0121	0.16	4.52	24.5	1.42e-05	2.07	RV	CELLTYPE	control_LMNA	4	10	AD
LMX1A	2.93	0.021	0	0.0375	3.47	21.5	7.06e-05	1.68	RV	CELLTYPE	control_LMNA	4	10	AD
AFF2	2.89	0.0205	0.0112	0.086	4.33	19.8	6.75e-05	1.69	RV	CELLTYPE	control_LMNA	4	10	AD
AL035658.1	2.79	0.0468	0.00787	0.0748	4.11	15.7	0.000297	1.33	RV	CELLTYPE	control_LMNA	4	10	AD
AOX1	2.76	0.00128	0.235	1.85	7.36	36	4.79e-07	2.89	RV	CELLTYPE	control_LMNA	4	10	AD
SLC7A8	2.71	0.002	0.0674	0.642	5.99	32.9	1.12e-06	2.7	RV	CELLTYPE	control_LMNA	4	10	AD
CYP4B1	2.68	0.00172	0.107	0.796	6.4	33.9	8.58e-07	2.76	RV	CELLTYPE	control_LMNA	4	10	AD
CTGF	2.64	0.00601	0.0765	0.409	5.6	27.9	4.86e-06	2.22	RV	CELLTYPE	control_LMNA	4	10	AD
AC007262.2	2.56	0.0445	0.0603	0.293	5.45	15.9	0.000279	1.35	RV	CELLTYPE	control_LMNA	4	10	AD
AL606807.1	2.43	0.0296	0.0237	0.137	4.58	18	0.000127	1.53	RV	CELLTYPE	control_LMNA	4	10	AD
ERRFI1	2.39	0.000985	0.229	1.38	7.06	37.9	2.91e-07	3.01	RV	CELLTYPE	control_LMNA	4	10	AD
EGR1	2.35	0.0391	0.0633	0.256	5.13	16.5	0.000226	1.41	RV	CELLTYPE	control_LMNA	4	10	AD
TNFAIP8	2.23	0.000985	0.873	4.76	8.81	37.7	3.06e-07	3.01	RV	CELLTYPE	control_LMNA	4	10	AD
UPP2	2.13	0.0108	0.0753	0.463	5.62	22.3	2.84e-05	1.97	RV	CELLTYPE	control_LMNA	4	10	AD
PIK3IP1	2.08	0.0493	0.0351	0.188	4.74	15.5	0.000323	1.31	RV	CELLTYPE	control_LMNA	4	10	AD
GSN	1.97	0.00729	3.1	11.6	10.1	27	6.35e-06	2.14	RV	CELLTYPE	control_LMNA	4	10	AD
CARMIL1	1.91	0.0104	0.57	2.26	7.89	22.7	2.52e-05	1.98	RV	CELLTYPE	control_LMNA	4	10	AD
KDM3A	1.91	0.0328	0.0786	0.35	5.5	17.5	0.000151	1.48	RV	CELLTYPE	control_LMNA	4	10	AD
BTG2	1.88	0.00864	0.415	1.89	7.65	23.8	1.77e-05	2.06	RV	CELLTYPE	control_LMNA	4	10	AD
FAM198B-AS1	1.82	0.00855	0.347	1.37	7.26	24	1.65e-05	2.07	RV	CELLTYPE	control_LMNA	4	10	AD
PRR16	1.82	0.00947	0.25	0.92	6.72	23.2	2.12e-05	2.02	RV	CELLTYPE	control_LMNA	4	10	AD
FAM214A	1.8	0.00812	1.2	4.93	8.97	25.1	1.16e-05	2.09	RV	CELLTYPE	control_LMNA	4	10	AD
RASAL2	1.78	0.00812	0.529	1.94	7.74	25.4	1.07e-05	2.09	RV	CELLTYPE	control_LMNA	4	10	AD
IL16	1.77	0.00812	0.238	0.902	6.68	25.2	1.12e-05	2.09	RV	CELLTYPE	control_LMNA	4	10	AD
PLXDC2	1.77	0.00855	1.02	3.31	8.46	24.1	1.59e-05	2.07	RV	CELLTYPE	control_LMNA	4	10	AD
CPM	1.74	0.00812	2.73	10.6	10.1	25.3	1.09e-05	2.09	RV	CELLTYPE	control_LMNA	4	10	AD
TXNIP	1.72	0.0137	1.79	6.36	9.41	21.3	4.09e-05	1.86	RV	CELLTYPE	control_LMNA	4	10	AD
TSC22D3	1.71	0.012	0.575	2	7.84	21.9	3.34e-05	1.92	RV	CELLTYPE	control_LMNA	4	10	AD
STOM	1.69	0.0107	0.31	1.05	6.91	22.5	2.66e-05	1.97	RV	CELLTYPE	control_LMNA	4	10	AD
TMEM144	1.67	0.0125	0.257	0.877	6.72	21.7	3.59e-05	1.9	RV	CELLTYPE	control_LMNA	4	10	AD
AC007566.1	1.66	0.0441	0.111	0.38	5.76	16	0.000269	1.36	RV	CELLTYPE	control_LMNA	4	10	AD
RAB8B	1.66	0.0296	0.266	0.914	6.72	18	0.000129	1.53	RV	CELLTYPE	control_LMNA	4	10	AD
TFDP2	1.65	0.00855	0.683	2.27	7.98	24	1.64e-05	2.07	RV	CELLTYPE	control_LMNA	4	10	AD
KLF12	1.59	0.0373	0.323	0.998	6.91	16.8	0.000198	1.43	RV	CELLTYPE	control_LMNA	4	10	AD
MAST4	1.59	0.00855	2.97	9.5	10	24.4	1.45e-05	2.07	RV	CELLTYPE	control_LMNA	4	10	AD
SLC19A2	1.58	0.0262	0.462	1.58	7.53	18.7	9.94e-05	1.58	RV	CELLTYPE	control_LMNA	4	10	AD
PARD3B	1.57	0.00818	2.06	6.46	9.43	24.9	1.22e-05	2.09	RV	CELLTYPE	control_LMNA	4	10	AD
PRELP	1.57	0.0399	0.117	0.4	5.84	16.3	0.000238	1.4	RV	CELLTYPE	control_LMNA	4	10	AD
DOCK9	1.53	0.0292	0.25	0.758	6.62	18.2	0.000117	1.53	RV	CELLTYPE	control_LMNA	4	10	AD
USF3	1.45	0.0387	0.195	0.586	6.3	16.6	0.000216	1.41	RV	CELLTYPE	control_LMNA	4	10	AD

## Sheet: PKP2_control
Gene	logFC	FDR	mean_exp_control	mean_exp_genotype	logCPM	F	PValue	FDR_plot	Region	annotation_level	comparison	Observations_genotype	Observations_reference	cell_state
TNMD	6.61	0.000309	0	0.134	4.61	47.2	3.31e-07	3.51	RV	CELLTYPE	control_PKP2	4	10	AD
FOSB	5.73	0.000141	0.0122	0.369	5.44	47.4	6.22e-08	3.85	RV	CELLTYPE	control_PKP2	4	10	AD
AF212831.1	5.29	0.00433	0	0.0506	4.01	26.6	2.47e-05	2.36	RV	CELLTYPE	control_PKP2	4	10	AD
HBB	4.4	0.0175	0	0.0249	3.62	17.7	0.000291	1.76	RV	CELLTYPE	control_PKP2	4	10	AD
FAM228A	4.21	0.00993	0	0.0816	3.44	21	0.000109	2	RV	CELLTYPE	control_PKP2	4	10	AD
LINC00968	4.07	0.000947	0.0317	0.346	5.4	33.4	1.67e-06	3.02	RV	CELLTYPE	control_PKP2	4	10	AD
AC015522.1	3.95	0.0169	0	0.0863	3.36	18.1	0.000259	1.77	RV	CELLTYPE	control_PKP2	4	10	AD
SCN2A	3.87	0.0269	0	0.0332	3.4	15.2	0.000643	1.57	RV	CELLTYPE	control_PKP2	4	10	AD
TRABD2A	3.87	0.0125	0.00525	0.0559	4.27	18.1	0.000155	1.9	RV	CELLTYPE	control_PKP2	4	10	AD
AL034417.3	3.85	0.000869	0.00319	0.121	4.13	33.9	1.48e-06	3.06	RV	CELLTYPE	control_PKP2	4	10	AD
HBA2	3.77	0.0254	0	0.0233	3.33	15.5	0.000579	1.6	RV	CELLTYPE	control_PKP2	4	10	AD
AC106729.1	3.74	0.00232	0.00603	0.165	4.38	27.2	9.06e-06	2.63	RV	CELLTYPE	control_PKP2	4	10	AD
PCDH1	3.74	0.0291	0	0.0168	3.37	14.8	0.000731	1.54	RV	CELLTYPE	control_PKP2	4	10	AD
AF130359.1	3.73	0.00189	0.0213	0.193	5.28	28.6	6.08e-06	2.72	RV	CELLTYPE	control_PKP2	4	10	AD
LINC01310	3.72	0.0247	0	0.024	3.32	15.7	0.000538	1.61	RV	CELLTYPE	control_PKP2	4	10	AD
FAM19A4	3.7	0.0182	0	0.0312	3.31	17.4	0.000322	1.74	RV	CELLTYPE	control_PKP2	4	10	AD
TMEM211	3.64	0.0192	0	0.023	3.3	17.1	0.000348	1.72	RV	CELLTYPE	control_PKP2	4	10	AD
DEC1	3.62	0.00192	0.0125	0.143	4.68	28.3	6.54e-06	2.72	RV	CELLTYPE	control_PKP2	4	10	AD
ZNF804B	3.61	0.0016	0.0188	0.38	5	29.9	4.22e-06	2.8	RV	CELLTYPE	control_PKP2	4	10	AD
AC007601.1	3.51	0.0309	0	0.0606	3.27	15.2	0.000806	1.51	RV	CELLTYPE	control_PKP2	4	10	AD
AC060765.1	3.5	0.0329	0	0.0226	3.27	14.2	0.000893	1.48	RV	CELLTYPE	control_PKP2	4	10	AD
FAM237A	3.48	0.0372	0	0.0147	3.29	13.6	0.00111	1.43	RV	CELLTYPE	control_PKP2	4	10	AD
PDK4	3.47	0.000761	1.04	17	10.3	34.7	1.2e-06	3.12	RV	CELLTYPE	control_PKP2	4	10	AD
AC090061.1	3.46	0.0306	0	0.037	3.25	15.1	0.000784	1.51	RV	CELLTYPE	control_PKP2	4	10	AD
HRASLS	3.46	0.0306	0	0.037	3.25	15.1	0.000784	1.51	RV	CELLTYPE	control_PKP2	4	10	AD
HTR2A	3.43	0.0412	0	0.0151	3.29	13.5	0.00133	1.39	RV	CELLTYPE	control_PKP2	4	10	AD
ERRFI1	3.4	2.73e-06	0.229	2.41	7.73	80.5	1.72e-10	5.56	RV	CELLTYPE	control_PKP2	4	10	AD
SLC14A2-AS1	3.28	0.0144	0.0499	0.286	5.82	17.3	0.000202	1.84	RV	CELLTYPE	control_PKP2	4	10	AD
NKD1	3.26	0.0349	0.00833	0.0288	3.55	13	0.000993	1.46	RV	CELLTYPE	control_PKP2	4	10	AD
GSTO2	3.25	0.0157	0.00103	0.0504	3.47	16.9	0.000233	1.8	RV	CELLTYPE	control_PKP2	4	10	AD
AC117465.1	3.23	0.0196	0.00103	0.0497	3.47	16.2	0.000361	1.71	RV	CELLTYPE	control_PKP2	4	10	AD
LINC01692	3.21	0.018	0.00112	0.0343	3.48	16.1	0.000309	1.74	RV	CELLTYPE	control_PKP2	4	10	AD
ID4	3.14	0.0016	0.117	1.43	6.94	30	4.12e-06	2.8	RV	CELLTYPE	control_PKP2	4	10	AD
CDH18	3.12	0.0175	0.0389	0.307	5.93	16.3	0.000294	1.76	RV	CELLTYPE	control_PKP2	4	10	AD
AC012349.1	3.08	0.0232	0.00353	0.0507	3.8	14.9	0.000487	1.64	RV	CELLTYPE	control_PKP2	4	10	AD
FOS	3.08	0.00778	0.236	0.833	6.79	20.5	6.97e-05	2.11	RV	CELLTYPE	control_PKP2	4	10	AD
SHISAL2B	2.97	0.0397	0.00574	0.14	4.1	12.4	0.00125	1.4	RV	CELLTYPE	control_PKP2	4	10	AD
SLC27A2	2.93	0.0256	0.00228	0.0682	3.57	14.4	0.000586	1.59	RV	CELLTYPE	control_PKP2	4	10	AD
C6orf58	2.9	0.0451	0.00112	0.0254	3.42	11.9	0.00154	1.35	RV	CELLTYPE	control_PKP2	4	10	AD
AL590867.1	2.88	0.0173	0.00553	0.121	4.03	16.4	0.000279	1.76	RV	CELLTYPE	control_PKP2	4	10	AD
AOX1	2.86	0.00033	0.235	1.77	7.36	39.4	3.76e-07	3.48	RV	CELLTYPE	control_PKP2	4	10	AD
LINC00222	2.86	0.00588	0.0121	0.0896	4.44	21.8	4.52e-05	2.23	RV	CELLTYPE	control_PKP2	4	10	AD
AC100793.4	2.84	0.0182	0.00456	0.105	3.83	16	0.000323	1.74	RV	CELLTYPE	control_PKP2	4	10	AD
GREB1L	2.84	0.00458	0.534	3.85	8.49	23.4	2.8e-05	2.34	RV	CELLTYPE	control_PKP2	4	10	AD
AL691420.1	2.82	0.0129	0.0222	0.136	4.46	17.9	0.000165	1.89	RV	CELLTYPE	control_PKP2	4	10	AD
AC025822.2	2.81	0.0232	0.00762	0.1	3.89	14.9	0.000483	1.64	RV	CELLTYPE	control_PKP2	4	10	AD
AL359397.2	2.79	0.0177	0.00788	0.0846	4.11	16.2	0.000302	1.75	RV	CELLTYPE	control_PKP2	4	10	AD
STOM	2.78	7.69e-05	0.31	1.99	7.53	52.1	2.37e-08	4.11	RV	CELLTYPE	control_PKP2	4	10	AD
NPR3	2.72	0.00988	0.0634	0.237	5.29	19.2	0.000108	2.01	RV	CELLTYPE	control_PKP2	4	10	AD
AL136131.2	2.71	0.046	0.0035	0.0503	3.76	11.8	0.00159	1.34	RV	CELLTYPE	control_PKP2	4	10	AD
LINC00707	2.71	0.0379	0.00206	0.05	3.51	12.8	0.00115	1.42	RV	CELLTYPE	control_PKP2	4	10	AD
MLF1	2.71	0.0142	0.0303	0.207	4.7	17.4	0.000197	1.85	RV	CELLTYPE	control_PKP2	4	10	AD
LINC00536	2.7	0.0282	0.0119	0.0825	3.86	13.9	0.000696	1.55	RV	CELLTYPE	control_PKP2	4	10	AD
AC112229.3	2.69	0.00189	0.0234	0.219	4.83	28.7	5.94e-06	2.72	RV	CELLTYPE	control_PKP2	4	10	AD
AL691403.1	2.68	0.0306	0.00612	0.0657	3.99	13.6	0.000778	1.51	RV	CELLTYPE	control_PKP2	4	10	AD
CPAMD8	2.68	0.00225	0.0739	0.469	5.97	27.4	8.57e-06	2.65	RV	CELLTYPE	control_PKP2	4	10	AD
FBXO32	2.68	0.00141	0.075	0.599	5.93	30.7	3.44e-06	2.85	RV	CELLTYPE	control_PKP2	4	10	AD
AL034417.4	2.67	0.0388	0.0169	0.0602	4.2	12.5	0.0012	1.41	RV	CELLTYPE	control_PKP2	4	10	AD
AL138733.1	2.67	0.00877	0.0763	0.479	6.06	19.8	8.69e-05	2.06	RV	CELLTYPE	control_PKP2	4	10	AD
FAM25C	2.64	0.037	0.0199	0.0828	4.36	12.7	0.00109	1.43	RV	CELLTYPE	control_PKP2	4	10	AD
TNFAIP8	2.64	3.76e-05	0.873	5.75	9.01	58.3	7.1e-09	4.43	RV	CELLTYPE	control_PKP2	4	10	AD
C1orf198	2.6	0.0158	0.051	0.15	4.89	16.9	0.000236	1.8	RV	CELLTYPE	control_PKP2	4	10	AD
UPP2	2.59	0.000424	0.0753	0.418	5.79	37.9	5.35e-07	3.37	RV	CELLTYPE	control_PKP2	4	10	AD
SLC7A8	2.57	0.00675	0.0674	0.499	5.77	21.1	5.7e-05	2.17	RV	CELLTYPE	control_PKP2	4	10	AD
AC004522.2	2.55	0.0454	0.00534	0.0833	3.86	11.8	0.00157	1.34	RV	CELLTYPE	control_PKP2	4	10	AD
GABARAPL1	2.55	0.000181	0.169	1.09	6.76	45.6	9.13e-08	3.74	RV	CELLTYPE	control_PKP2	4	10	AD
NFATC2	2.55	0.0472	0.0281	0.114	4.25	11.7	0.00167	1.33	RV	CELLTYPE	control_PKP2	4	10	AD
P3H2	2.55	0.033	0.00559	0.0825	3.85	13.2	0.000899	1.48	RV	CELLTYPE	control_PKP2	4	10	AD
LDLRAD2	2.53	0.0154	0.0209	0.136	4.12	17	0.000223	1.81	RV	CELLTYPE	control_PKP2	4	10	AD
LINC02242	2.53	0.0234	0.0217	0.0904	4.72	14.8	0.000495	1.63	RV	CELLTYPE	control_PKP2	4	10	AD
AC007686.2	2.51	0.0327	0.0137	0.204	4.43	13.3	0.000883	1.49	RV	CELLTYPE	control_PKP2	4	10	AD
AL034417.2	2.51	0.0276	0.0129	0.076	4.25	14	0.000674	1.56	RV	CELLTYPE	control_PKP2	4	10	AD
ARHGAP26-AS1	2.51	0.0173	0.0485	0.169	5.04	16.4	0.000283	1.76	RV	CELLTYPE	control_PKP2	4	10	AD
SLC19A2	2.43	0.000308	0.462	2.42	7.94	40.2	3.1e-07	3.51	RV	CELLTYPE	control_PKP2	4	10	AD
FAM199X	2.42	0.00206	0.246	1.53	7.27	27.9	7.41e-06	2.69	RV	CELLTYPE	control_PKP2	4	10	AD
CPM	2.39	7.69e-05	2.73	14.6	10.4	52	2.42e-08	4.11	RV	CELLTYPE	control_PKP2	4	10	AD
ZFAND5	2.39	0.00456	0.706	4.44	8.78	23.4	2.76e-05	2.34	RV	CELLTYPE	control_PKP2	4	10	AD
CTH	2.38	0.0115	0.167	1.21	6.84	18.5	0.000135	1.94	RV	CELLTYPE	control_PKP2	4	10	AD
PIK3IP1	2.37	0.00898	0.0351	0.139	4.76	19.6	9.35e-05	2.05	RV	CELLTYPE	control_PKP2	4	10	AD
ANOS1	2.36	0.00225	0.0785	0.307	5.47	27.5	8.34e-06	2.65	RV	CELLTYPE	control_PKP2	4	10	AD
NLGN4Y	2.36	0.0199	0.0446	0.332	4.75	15.6	0.000371	1.7	RV	CELLTYPE	control_PKP2	4	10	AD
PCLO	2.36	0.0232	0.0293	0.197	4.78	14.9	0.000485	1.64	RV	CELLTYPE	control_PKP2	4	10	AD
SLC45A1	2.35	0.0169	0.0178	0.159	4.45	16.6	0.000259	1.77	RV	CELLTYPE	control_PKP2	4	10	AD
RAMP2-AS1	2.34	0.00364	0.119	0.827	6.24	24.7	1.86e-05	2.44	RV	CELLTYPE	control_PKP2	4	10	AD
SLC14A2	2.33	0.0461	0.09	0.36	5.95	11.8	0.0016	1.34	RV	CELLTYPE	control_PKP2	4	10	AD
CYP4B1	2.31	0.00491	0.107	0.537	6.07	23	3.12e-05	2.31	RV	CELLTYPE	control_PKP2	4	10	AD
AC015878.1	2.3	0.0299	0.0527	0.309	5.55	13.7	0.000755	1.52	RV	CELLTYPE	control_PKP2	4	10	AD
BTG2	2.3	0.000787	0.415	2.34	7.85	34.4	1.29e-06	3.1	RV	CELLTYPE	control_PKP2	4	10	AD
RGS17	2.3	0.00673	0.076	0.371	5.64	21.2	5.63e-05	2.17	RV	CELLTYPE	control_PKP2	4	10	AD
C5orf34	2.29	0.0199	0.017	0.122	4.18	15.6	0.000368	1.7	RV	CELLTYPE	control_PKP2	4	10	AD
CDKL1	2.29	0.00125	0.337	1.42	7.28	31.6	2.67e-06	2.9	RV	CELLTYPE	control_PKP2	4	10	AD
DDR1	2.29	0.0158	0.0329	0.226	4.85	16.9	0.000236	1.8	RV	CELLTYPE	control_PKP2	4	10	AD
CRIM1	2.28	0.00189	0.408	1.91	7.74	28.8	5.81e-06	2.72	RV	CELLTYPE	control_PKP2	4	10	AD
RHOB	2.28	0.00189	0.246	1.16	7.04	28.7	5.81e-06	2.72	RV	CELLTYPE	control_PKP2	4	10	AD
AC073082.1	2.27	0.0215	0.0306	0.21	4.89	15.3	0.000418	1.67	RV	CELLTYPE	control_PKP2	4	10	AD
AL160272.2	2.27	0.00877	0.0494	0.248	4.95	19.9	8.49e-05	2.06	RV	CELLTYPE	control_PKP2	4	10	AD
CNTNAP5	2.27	0.049	0.0285	0.0997	4.21	11.5	0.00176	1.31	RV	CELLTYPE	control_PKP2	4	10	AD
Z96074.1	2.26	0.0308	0.0135	0.103	4.07	13.6	0.000797	1.51	RV	CELLTYPE	control_PKP2	4	10	AD
ADAMTS9-AS1	2.24	0.0058	0.181	0.995	6.44	22.2	4.1e-05	2.24	RV	CELLTYPE	control_PKP2	4	10	AD
AL606807.1	2.23	0.0349	0.0237	0.0776	4.46	13	0.000986	1.46	RV	CELLTYPE	control_PKP2	4	10	AD
CASP9	2.22	0.0243	0.0461	0.203	4.97	14.7	0.000523	1.61	RV	CELLTYPE	control_PKP2	4	10	AD
ROCK2	2.22	0.0086	3.01	10.3	10.1	20	8.2e-05	2.07	RV	CELLTYPE	control_PKP2	4	10	AD
ATP1B3	2.21	0.00302	1.07	5.83	9.11	25.7	1.41e-05	2.52	RV	CELLTYPE	control_PKP2	4	10	AD
STX12	2.21	0.00192	0.469	1.9	7.85	28.3	6.54e-06	2.72	RV	CELLTYPE	control_PKP2	4	10	AD
TFDP2	2.21	0.000255	0.683	3.11	8.27	42.3	1.93e-07	3.59	RV	CELLTYPE	control_PKP2	4	10	AD
FAM214A	2.2	0.000461	1.2	5.51	9.03	37.4	6.11e-07	3.34	RV	CELLTYPE	control_PKP2	4	10	AD
RAB8B	2.2	0.000761	0.266	1.11	6.95	34.7	1.19e-06	3.12	RV	CELLTYPE	control_PKP2	4	10	AD
AL359644.1	2.19	0.0218	0.0266	0.266	4.83	15.2	0.000436	1.66	RV	CELLTYPE	control_PKP2	4	10	AD
EGR1	2.18	0.049	0.0633	0.19	4.88	11.5	0.00176	1.31	RV	CELLTYPE	control_PKP2	4	10	AD
MYOF	2.18	0.0024	0.326	1.29	7.03	26.8	9.99e-06	2.62	RV	CELLTYPE	control_PKP2	4	10	AD
FKBP5	2.17	0.00755	5.96	20.2	11.1	20.7	6.63e-05	2.12	RV	CELLTYPE	control_PKP2	4	10	AD
LRRC1	2.15	0.0173	0.0632	0.263	5.13	16.4	0.000283	1.76	RV	CELLTYPE	control_PKP2	4	10	AD
HIPK3	2.11	0.00033	0.963	3.88	8.75	39.2	3.95e-07	3.48	RV	CELLTYPE	control_PKP2	4	10	AD
KLRD1	2.1	0.0134	0.0891	0.381	5.71	17.7	0.000177	1.87	RV	CELLTYPE	control_PKP2	4	10	AD
LATS2	2.1	0.00141	0.331	1.4	7.34	30.9	3.24e-06	2.85	RV	CELLTYPE	control_PKP2	4	10	AD
UBALD2	2.1	0.0169	0.0328	0.19	4.79	16.6	0.000263	1.77	RV	CELLTYPE	control_PKP2	4	10	AD
TXNIP	2.09	0.00141	1.79	8	9.63	30.8	3.34e-06	2.85	RV	CELLTYPE	control_PKP2	4	10	AD
C11orf96	2.07	0.00588	0.11	0.537	5.9	21.9	4.48e-05	2.23	RV	CELLTYPE	control_PKP2	4	10	AD
AC104126.1	2.05	0.0237	0.064	0.184	5.03	14.8	0.000506	1.63	RV	CELLTYPE	control_PKP2	4	10	AD
HMGB2	2.05	0.037	0.0466	0.223	5.16	12.7	0.00109	1.43	RV	CELLTYPE	control_PKP2	4	10	AD
NAP1L1	2.04	0.00192	0.399	1.43	7.42	28.4	6.41e-06	2.72	RV	CELLTYPE	control_PKP2	4	10	AD
RCL1	2.04	0.00397	0.687	2.99	8.33	24.3	2.13e-05	2.4	RV	CELLTYPE	control_PKP2	4	10	AD
ARHGAP26	2.03	0.00292	1.17	4.43	8.91	25.9	1.31e-05	2.53	RV	CELLTYPE	control_PKP2	4	10	AD
CIDEA	2.03	0.0123	0.757	3.89	8.6	18.2	0.000148	1.91	RV	CELLTYPE	control_PKP2	4	10	AD
ACER2	2.02	0.0125	0.465	2.36	7.98	18.1	0.000157	1.9	RV	CELLTYPE	control_PKP2	4	10	AD
RFTN2	2.02	0.00564	0.329	1.29	7.21	22.3	3.91e-05	2.25	RV	CELLTYPE	control_PKP2	4	10	AD
NRXN3	2.01	0.034	0.167	0.944	6.36	13.1	0.000946	1.47	RV	CELLTYPE	control_PKP2	4	10	AD
TMEM100	2.01	0.0232	0.0479	0.221	4.96	14.9	0.000489	1.64	RV	CELLTYPE	control_PKP2	4	10	AD
ABHD5	1.97	0.00588	1.01	4.22	8.86	22	4.24e-05	2.23	RV	CELLTYPE	control_PKP2	4	10	AD
STAT4	1.97	0.0226	0.089	0.268	5.57	15	0.000462	1.65	RV	CELLTYPE	control_PKP2	4	10	AD
C21orf62-AS1	1.96	0.0254	0.04	0.2	4.7	14.4	0.000577	1.6	RV	CELLTYPE	control_PKP2	4	10	AD
JUN	1.96	0.0399	0.379	1.06	7.21	12.4	0.00127	1.4	RV	CELLTYPE	control_PKP2	4	10	AD
JUND	1.96	0.0134	0.417	1.27	7.38	17.8	0.000174	1.87	RV	CELLTYPE	control_PKP2	4	10	AD
SLC31A2	1.96	0.0353	0.0461	0.14	4.66	12.9	0.00101	1.45	RV	CELLTYPE	control_PKP2	4	10	AD
C9orf72	1.93	0.00733	0.225	1.07	6.77	20.8	6.33e-05	2.13	RV	CELLTYPE	control_PKP2	4	10	AD
FAM198B-AS1	1.93	0.00438	0.347	1.24	7.31	23.7	2.54e-05	2.36	RV	CELLTYPE	control_PKP2	4	10	AD
MET	1.93	0.0443	0.0867	0.214	5.04	11.9	0.0015	1.35	RV	CELLTYPE	control_PKP2	4	10	AD
TSC22D3	1.93	0.00397	0.575	2.05	7.95	24.3	2.14e-05	2.4	RV	CELLTYPE	control_PKP2	4	10	AD
C2CD2	1.92	0.00353	0.993	3.97	8.7	25	1.72e-05	2.45	RV	CELLTYPE	control_PKP2	4	10	AD
DOCK5	1.92	0.0155	0.384	1.42	7.17	17	0.000227	1.81	RV	CELLTYPE	control_PKP2	4	10	AD
FOXO3	1.92	0.00117	2.23	7.87	9.71	32.2	2.25e-06	2.93	RV	CELLTYPE	control_PKP2	4	10	AD
TIPARP	1.92	0.0259	0.272	0.696	6.49	14.3	0.000599	1.59	RV	CELLTYPE	control_PKP2	4	10	AD
AC011287.1	1.91	0.0171	0.513	1.85	7.73	16.5	0.000271	1.77	RV	CELLTYPE	control_PKP2	4	10	AD
CTSF	1.91	0.0319	0.0355	0.163	4.52	13.4	0.000849	1.5	RV	CELLTYPE	control_PKP2	4	10	AD
ANO3	1.9	0.0108	0.0929	0.33	5.99	18.8	0.000121	1.97	RV	CELLTYPE	control_PKP2	4	10	AD
FGF2	1.9	0.00859	0.328	1.25	7.08	20.1	8.06e-05	2.07	RV	CELLTYPE	control_PKP2	4	10	AD
MDM2	1.9	0.00458	0.362	1.2	7.26	23.3	2.83e-05	2.34	RV	CELLTYPE	control_PKP2	4	10	AD
RASAL2	1.9	0.00206	0.529	1.78	7.72	27.9	7.37e-06	2.69	RV	CELLTYPE	control_PKP2	4	10	AD
ADAMTS9-AS2	1.89	0.00151	0.478	1.71	7.6	30.3	3.82e-06	2.82	RV	CELLTYPE	control_PKP2	4	10	AD
AC025917.1	1.88	0.011	0.135	0.507	6.12	18.7	0.000125	1.96	RV	CELLTYPE	control_PKP2	4	10	AD
FAM126B	1.87	0.00938	0.446	1.81	7.82	19.4	9.99e-05	2.03	RV	CELLTYPE	control_PKP2	4	10	AD
TCF7L2	1.87	0.00117	2.19	8.06	9.69	32.1	2.36e-06	2.93	RV	CELLTYPE	control_PKP2	4	10	AD
BTBD8	1.86	0.0192	0.115	0.456	5.98	15.8	0.000348	1.72	RV	CELLTYPE	control_PKP2	4	10	AD
CLSTN2	1.85	0.0354	0.998	3.41	8.77	12.9	0.00102	1.45	RV	CELLTYPE	control_PKP2	4	10	AD
DIRC2	1.85	0.0138	0.222	0.807	6.67	17.5	0.000191	1.86	RV	CELLTYPE	control_PKP2	4	10	AD
GOLGA8M	1.85	0.0383	0.036	0.146	4.81	12.5	0.00118	1.42	RV	CELLTYPE	control_PKP2	4	10	AD
CALCRL	1.83	0.00898	2.01	7.88	9.65	19.6	9.28e-05	2.05	RV	CELLTYPE	control_PKP2	4	10	AD
ITGA1	1.83	0.0297	0.364	0.952	7.14	13.7	0.00075	1.53	RV	CELLTYPE	control_PKP2	4	10	AD
MAN1A1	1.81	0.00322	2.09	6.53	9.51	25.4	1.52e-05	2.49	RV	CELLTYPE	control_PKP2	4	10	AD
CFH	1.8	0.0327	0.535	1.59	7.51	13.3	0.000878	1.49	RV	CELLTYPE	control_PKP2	4	10	AD
PTPN13	1.8	0.00302	0.588	2.14	7.95	25.8	1.37e-05	2.52	RV	CELLTYPE	control_PKP2	4	10	AD
PRELP	1.79	0.0175	0.117	0.635	5.85	16.3	0.000295	1.76	RV	CELLTYPE	control_PKP2	4	10	AD
TMEM123	1.79	0.0269	0.0682	0.223	5.25	14.1	0.000649	1.57	RV	CELLTYPE	control_PKP2	4	10	AD
TP53INP1	1.79	0.0372	0.0454	0.228	4.99	12.7	0.00112	1.43	RV	CELLTYPE	control_PKP2	4	10	AD
TREH	1.79	0.0372	0.132	0.503	5.93	12.7	0.00111	1.43	RV	CELLTYPE	control_PKP2	4	10	AD
MBNL2	1.77	0.00885	1.53	5.03	9.14	19.7	9.04e-05	2.05	RV	CELLTYPE	control_PKP2	4	10	AD
LATS2-AS1	1.76	0.0372	0.0533	0.133	4.94	12.7	0.00111	1.43	RV	CELLTYPE	control_PKP2	4	10	AD
AL133415.1	1.75	0.0276	0.117	0.299	5.6	14	0.000677	1.56	RV	CELLTYPE	control_PKP2	4	10	AD
GRB10	1.75	0.0125	0.42	1.22	7.28	18.1	0.000156	1.9	RV	CELLTYPE	control_PKP2	4	10	AD
GRB14	1.75	0.0238	0.0943	0.346	5.49	14.7	0.00051	1.62	RV	CELLTYPE	control_PKP2	4	10	AD
KLHL24	1.75	0.0157	0.358	1.21	7.17	16.9	0.000234	1.8	RV	CELLTYPE	control_PKP2	4	10	AD
GSN	1.74	0.00669	3.1	9.58	10	21.2	5.48e-05	2.17	RV	CELLTYPE	control_PKP2	4	10	AD
ZBTB16	1.73	0.0125	3.87	12.6	10.4	18.1	0.000155	1.9	RV	CELLTYPE	control_PKP2	4	10	AD
ATP6AP1L	1.72	0.0204	0.113	0.489	5.86	15.5	0.000381	1.69	RV	CELLTYPE	control_PKP2	4	10	AD
CCNG2	1.72	0.044	0.062	0.22	5.45	12	0.00147	1.36	RV	CELLTYPE	control_PKP2	4	10	AD
CARMIL1	1.71	0.0211	0.57	1.75	7.66	15.4	0.000402	1.67	RV	CELLTYPE	control_PKP2	4	10	AD
NUDT4	1.71	0.0164	0.235	0.848	6.74	16.8	0.000247	1.78	RV	CELLTYPE	control_PKP2	4	10	AD
PSMD8	1.71	0.0131	0.137	0.396	5.87	17.9	0.000168	1.88	RV	CELLTYPE	control_PKP2	4	10	AD
RDH10-AS1	1.69	0.037	0.289	0.855	6.99	12.7	0.00109	1.43	RV	CELLTYPE	control_PKP2	4	10	AD
STK17B	1.69	0.00825	0.242	0.816	6.66	20.3	7.54e-05	2.08	RV	CELLTYPE	control_PKP2	4	10	AD
AFF3	1.68	0.0245	0.567	1.41	7.6	14.6	0.000532	1.61	RV	CELLTYPE	control_PKP2	4	10	AD
ELL2	1.67	0.00514	2.43	8.15	9.84	22.8	3.34e-05	2.29	RV	CELLTYPE	control_PKP2	4	10	AD
EPB41L3	1.67	0.0349	0.756	2.29	8.12	13	0.00099	1.46	RV	CELLTYPE	control_PKP2	4	10	AD
LMCD1	1.67	0.018	0.625	2.02	7.9	16.1	0.00031	1.74	RV	CELLTYPE	control_PKP2	4	10	AD
ENPP1	1.66	0.0259	0.236	0.812	6.77	14.3	0.000597	1.59	RV	CELLTYPE	control_PKP2	4	10	AD
PLCE1	1.66	0.0254	0.43	1.19	7.38	14.5	0.000559	1.6	RV	CELLTYPE	control_PKP2	4	10	AD
TACC1	1.66	0.0229	2.2	7.03	9.67	15	0.000471	1.64	RV	CELLTYPE	control_PKP2	4	10	AD
MIA2	1.65	0.0155	0.337	0.93	6.89	17	0.000228	1.81	RV	CELLTYPE	control_PKP2	4	10	AD
PARD3B	1.65	0.00117	2.06	6.06	9.44	32.2	2.3e-06	2.93	RV	CELLTYPE	control_PKP2	4	10	AD
PLEKHM3	1.65	0.0226	0.223	0.782	6.64	15	0.000461	1.65	RV	CELLTYPE	control_PKP2	4	10	AD
AP001528.2	1.64	0.0136	0.518	1.79	7.78	17.6	0.000184	1.87	RV	CELLTYPE	control_PKP2	4	10	AD
PHLPP1	1.64	0.0349	0.705	2.3	8.15	13	0.000977	1.46	RV	CELLTYPE	control_PKP2	4	10	AD
SESN1	1.64	0.00877	0.764	2.37	8.2	19.8	8.85e-05	2.06	RV	CELLTYPE	control_PKP2	4	10	AD
AASS	1.63	0.0372	0.789	2.67	8.34	12.7	0.00112	1.43	RV	CELLTYPE	control_PKP2	4	10	AD
AC016831.7	1.63	0.0123	2.24	6.41	9.46	18.2	0.000148	1.91	RV	CELLTYPE	control_PKP2	4	10	AD
LMCD1-AS1	1.62	0.00883	0.719	2.07	8.01	19.7	8.96e-05	2.05	RV	CELLTYPE	control_PKP2	4	10	AD
ELF1	1.61	0.00966	1.01	2.73	8.38	19.3	0.000104	2.02	RV	CELLTYPE	control_PKP2	4	10	AD
VEGFA	1.6	0.0388	0.964	3.22	8.54	12.5	0.00121	1.41	RV	CELLTYPE	control_PKP2	4	10	AD
ABHD2	1.59	0.0304	0.221	0.609	6.46	13.6	0.00077	1.52	RV	CELLTYPE	control_PKP2	4	10	AD
FAM13A	1.59	0.0319	1.48	5.23	9.25	13.4	0.000854	1.5	RV	CELLTYPE	control_PKP2	4	10	AD
PPM1B	1.59	0.00509	0.927	2.58	8.22	22.9	3.27e-05	2.29	RV	CELLTYPE	control_PKP2	4	10	AD
RBPMS	1.59	0.00984	3.26	9.91	10.1	19.2	0.000107	2.01	RV	CELLTYPE	control_PKP2	4	10	AD
IL16	1.58	0.023	0.238	0.677	6.56	14.9	0.000477	1.64	RV	CELLTYPE	control_PKP2	4	10	AD
FGD4	1.57	0.0122	1.27	3.39	8.68	18.3	0.000146	1.91	RV	CELLTYPE	control_PKP2	4	10	AD
FHL1	1.57	0.0145	1.2	3.21	8.71	17.3	0.000206	1.84	RV	CELLTYPE	control_PKP2	4	10	AD
KIF1BP	1.57	0.0372	0.113	0.339	5.57	12.7	0.00111	1.43	RV	CELLTYPE	control_PKP2	4	10	AD
MSANTD2	1.57	0.0212	0.194	0.497	6.26	15.4	0.000406	1.67	RV	CELLTYPE	control_PKP2	4	10	AD
RGS3	1.57	0.0451	0.252	0.543	6.54	11.8	0.00155	1.35	RV	CELLTYPE	control_PKP2	4	10	AD
WNK1	1.57	0.00516	0.849	2.42	8.24	22.7	3.45e-05	2.29	RV	CELLTYPE	control_PKP2	4	10	AD
MAST4	1.56	0.00433	2.97	8.97	10	23.8	2.48e-05	2.36	RV	CELLTYPE	control_PKP2	4	10	AD
AC058791.1	1.55	0.0468	0.164	0.418	5.92	11.7	0.00162	1.33	RV	CELLTYPE	control_PKP2	4	10	AD
LGR4	1.55	0.0117	1.97	5.37	9.34	18.4	0.000138	1.93	RV	CELLTYPE	control_PKP2	4	10	AD
WDPCP	1.55	0.0123	1.59	4.68	9.16	18.2	0.00015	1.91	RV	CELLTYPE	control_PKP2	4	10	AD
ARCN1	1.53	0.017	0.206	0.512	6.32	16.5	0.000268	1.77	RV	CELLTYPE	control_PKP2	4	10	AD
MED13L	1.53	0.00491	2.02	5.83	9.41	23	3.12e-05	2.31	RV	CELLTYPE	control_PKP2	4	10	AD
RNF11	1.53	0.048	0.117	0.311	5.57	11.6	0.0017	1.32	RV	CELLTYPE	control_PKP2	4	10	AD
UVRAG	1.52	0.00516	1.69	4.82	9.15	22.7	3.44e-05	2.29	RV	CELLTYPE	control_PKP2	4	10	AD
JMY	1.51	0.0317	0.128	0.303	5.69	13.4	0.000842	1.5	RV	CELLTYPE	control_PKP2	4	10	AD
MAOA	1.51	0.0183	0.878	2.5	8.31	16	0.000325	1.74	RV	CELLTYPE	control_PKP2	4	10	AD
SERINC1	1.5	0.0411	0.165	0.503	6.07	12.2	0.00132	1.39	RV	CELLTYPE	control_PKP2	4	10	AD
HSPG2	1.49	0.0195	1.14	2.71	8.41	15.7	0.000357	1.71	RV	CELLTYPE	control_PKP2	4	10	AD
MYO16	1.49	0.0306	0.186	0.504	6.19	13.6	0.000781	1.51	RV	CELLTYPE	control_PKP2	4	10	AD
CFLAR-AS1	1.48	0.0173	0.231	0.676	6.53	16.4	0.000278	1.76	RV	CELLTYPE	control_PKP2	4	10	AD
FOSL2	1.48	0.0307	0.322	0.71	6.69	13.6	0.000791	1.51	RV	CELLTYPE	control_PKP2	4	10	AD
MAOB	1.48	0.047	0.359	1.16	7.01	11.7	0.00165	1.33	RV	CELLTYPE	control_PKP2	4	10	AD
PPP2R2A	1.48	0.0103	0.823	2.32	8.21	19	0.000115	1.99	RV	CELLTYPE	control_PKP2	4	10	AD
RCOR1	1.48	0.0134	0.56	1.49	7.57	17.7	0.000177	1.87	RV	CELLTYPE	control_PKP2	4	10	AD
ARHGEF26	1.46	0.0443	0.208	0.596	6.44	11.9	0.0015	1.35	RV	CELLTYPE	control_PKP2	4	10	AD
KCNB1	1.45	0.0496	0.296	0.964	6.95	11.5	0.00179	1.3	RV	CELLTYPE	control_PKP2	4	10	AD
AHCTF1	1.44	0.0269	0.505	1.28	7.34	14.1	0.000648	1.57	RV	CELLTYPE	control_PKP2	4	10	AD
BNIP3	1.44	0.0452	0.216	0.684	6.44	11.8	0.00156	1.34	RV	CELLTYPE	control_PKP2	4	10	AD
LINC01376	1.44	0.0246	0.267	0.833	6.76	14.6	0.000535	1.61	RV	CELLTYPE	control_PKP2	4	10	AD
PDE3B	1.44	0.0173	9.57	26.5	11.6	16.4	0.000284	1.76	RV	CELLTYPE	control_PKP2	4	10	AD
GABPB2	1.43	0.0254	0.256	0.733	6.66	14.4	0.000578	1.6	RV	CELLTYPE	control_PKP2	4	10	AD
LINC01725	1.43	0.0248	0.225	0.557	6.24	14.6	0.000544	1.61	RV	CELLTYPE	control_PKP2	4	10	AD
SDK1	1.43	0.0248	1.28	3.45	8.75	14.6	0.000546	1.6	RV	CELLTYPE	control_PKP2	4	10	AD
CTTNBP2	1.42	0.0349	0.291	0.973	6.81	13	0.000993	1.46	RV	CELLTYPE	control_PKP2	4	10	AD
USF3	1.42	0.0261	0.195	0.486	6.22	14.3	0.000611	1.58	RV	CELLTYPE	control_PKP2	4	10	AD
CFLAR	1.4	0.0115	1.44	3.51	8.8	18.5	0.000134	1.94	RV	CELLTYPE	control_PKP2	4	10	AD
HEBP2	1.4	0.0254	0.604	1.68	7.7	14.4	0.000572	1.6	RV	CELLTYPE	control_PKP2	4	10	AD
PIK3CA	1.4	0.043	0.446	1.12	7.3	12.1	0.00143	1.37	RV	CELLTYPE	control_PKP2	4	10	AD
USP53	1.4	0.038	2.16	5.48	9.42	12.6	0.00116	1.42	RV	CELLTYPE	control_PKP2	4	10	AD
PPP1R12B	1.39	0.034	1.55	4.19	9.02	13.1	0.000942	1.47	RV	CELLTYPE	control_PKP2	4	10	AD
ANKRD28	1.38	0.0282	0.555	1.49	7.58	13.9	0.0007	1.55	RV	CELLTYPE	control_PKP2	4	10	AD
CEBPD	1.38	0.0349	0.452	1.1	7.3	13	0.000979	1.46	RV	CELLTYPE	control_PKP2	4	10	AD
DAAM1	1.38	0.0112	1.54	3.62	8.88	18.7	0.000128	1.95	RV	CELLTYPE	control_PKP2	4	10	AD
FOXO1	1.38	0.018	7.6	20	11.2	16.1	0.000311	1.74	RV	CELLTYPE	control_PKP2	4	10	AD
PRICKLE2	1.38	0.0227	1.38	3.59	8.75	15	0.000464	1.64	RV	CELLTYPE	control_PKP2	4	10	AD
STK24	1.38	0.0218	0.386	1.1	7.19	15.2	0.000436	1.66	RV	CELLTYPE	control_PKP2	4	10	AD
TMEM144	1.38	0.0429	0.257	0.583	6.55	12.1	0.00142	1.37	RV	CELLTYPE	control_PKP2	4	10	AD
IGF2R	1.37	0.0181	0.534	1.31	7.43	16.1	0.000314	1.74	RV	CELLTYPE	control_PKP2	4	10	AD
PPA1	1.37	0.0476	0.926	2.07	8.24	11.6	0.00169	1.32	RV	CELLTYPE	control_PKP2	4	10	AD
APCDD1	1.36	0.0468	0.862	2.23	8.04	11.7	0.00163	1.33	RV	CELLTYPE	control_PKP2	4	10	AD
MAP4K5	1.35	0.0306	0.498	1.26	7.43	13.6	0.000783	1.51	RV	CELLTYPE	control_PKP2	4	10	AD
RBMS3-AS2	1.35	0.037	1.2	2.49	8.48	12.8	0.00108	1.43	RV	CELLTYPE	control_PKP2	4	10	AD
APPBP2	1.34	0.0175	0.628	1.42	7.68	16.2	0.000297	1.76	RV	CELLTYPE	control_PKP2	4	10	AD
FAM85B	1.34	0.047	0.161	0.481	5.97	11.7	0.00165	1.33	RV	CELLTYPE	control_PKP2	4	10	AD
PRKAR2B	1.34	0.0388	3.37	8.8	10	12.5	0.00121	1.41	RV	CELLTYPE	control_PKP2	4	10	AD
TRIO	1.33	0.0218	2.05	5.25	9.33	15.2	0.000434	1.66	RV	CELLTYPE	control_PKP2	4	10	AD
VMP1	1.33	0.0225	0.956	2.11	8.11	15.1	0.000456	1.65	RV	CELLTYPE	control_PKP2	4	10	AD
JAK1	1.32	0.0315	0.631	1.47	7.56	13.4	0.000832	1.5	RV	CELLTYPE	control_PKP2	4	10	AD
PSME4	1.3	0.0327	0.586	1.5	7.65	13.3	0.000882	1.49	RV	CELLTYPE	control_PKP2	4	10	AD
REPS1	1.3	0.0338	0.369	0.941	6.91	13.1	0.000934	1.47	RV	CELLTYPE	control_PKP2	4	10	AD
PRSS23	1.29	0.0487	0.927	2.36	8.33	11.6	0.00174	1.31	RV	CELLTYPE	control_PKP2	4	10	AD
SPON1	1.28	0.0472	1.1	2.79	8.53	11.7	0.00166	1.33	RV	CELLTYPE	control_PKP2	4	10	AD
BNIP3L	1.27	0.0411	1.29	3.23	8.71	12.2	0.00132	1.39	RV	CELLTYPE	control_PKP2	4	10	AD
NRIP1	1.27	0.0468	1.01	2.17	8.29	11.7	0.00163	1.33	RV	CELLTYPE	control_PKP2	4	10	AD
PDLIM5	1.24	0.0245	0.994	2.29	8.25	14.6	0.00053	1.61	RV	CELLTYPE	control_PKP2	4	10	AD
ACSS3	1.22	0.0349	1.46	3.53	8.82	13	0.000987	1.46	RV	CELLTYPE	control_PKP2	4	10	AD
TGFBR3	1.2	0.0375	3.84	8.65	10.1	12.6	0.00113	1.43	RV	CELLTYPE	control_PKP2	4	10	AD
PARD3	1.15	0.0272	2.46	5.15	9.43	14.1	0.000659	1.57	RV	CELLTYPE	control_PKP2	4	10	AD
TMEM132C	1.13	0.0411	3.7	8.05	10.1	12.3	0.00132	1.39	RV	CELLTYPE	control_PKP2	4	10	AD

## Sheet: PVneg_control
Gene	logFC	FDR	mean_exp_control	mean_exp_genotype	logCPM	F	PValue	FDR_plot	Region	annotation_level	comparison	Observations_genotype	Observations_reference	cell_state
FOSB	4.85	0.00241	0.0122	0.239	4.66	49	1.55e-07	2.62	RV	CELLTYPE	control_PVneg	3	10	AD

## Sheet: RBM20_control
Gene	logFC	FDR	mean_exp_control	mean_exp_genotype	logCPM	F	PValue	FDR_plot	Region	annotation_level	comparison	Observations_genotype	Observations_reference	cell_state
HHIPL2	5.69	0.00172	0	0.0405	3.85	28.6	1.71e-06	2.77	RV	CELLTYPE	control_RBM20	4	10	AD
NPPB	5.47	8.64e-05	0.0159	0.129	4.65	38.5	4.3e-08	4.06	RV	CELLTYPE	control_RBM20	4	10	AD
AC073359.2	5.31	0.00603	0.00603	0.0352	3.96	23.4	1.16e-05	2.22	RV	CELLTYPE	control_RBM20	4	10	AD
AC106729.1	4.69	0.0111	0.00603	0.0378	3.97	19.5	4.2e-05	1.96	RV	CELLTYPE	control_RBM20	4	10	AD
UCP1	4.67	4.53e-05	0.0299	0.206	5.08	43.7	8.46e-09	4.34	RV	CELLTYPE	control_RBM20	4	10	AD
AL391704.1	4.58	0.0154	0.00206	0.0234	3.76	18.2	7.4e-05	1.81	RV	CELLTYPE	control_RBM20	4	10	AD
AL035661.1	4.57	0.0102	0	0.0156	3.61	21	3.69e-05	1.99	RV	CELLTYPE	control_RBM20	4	10	AD
CAPN8	4.57	0.0102	0	0.0156	3.61	21	3.69e-05	1.99	RV	CELLTYPE	control_RBM20	4	10	AD
MLC1	4.57	0.0102	0	0.0156	3.61	21	3.69e-05	1.99	RV	CELLTYPE	control_RBM20	4	10	AD
AC087379.2	4.43	0.00631	0.00928	0.0703	4.32	22	1.49e-05	2.2	RV	CELLTYPE	control_RBM20	4	10	AD
LINC00691	4.16	0.0144	0.00125	0.0539	3.89	18.3	6.35e-05	1.84	RV	CELLTYPE	control_RBM20	4	10	AD
DUSP15	4.04	0.033	0.00103	0.0156	3.64	15.5	0.000275	1.48	RV	CELLTYPE	control_RBM20	4	10	AD
ZDHHC19	4.04	0.033	0.00103	0.0156	3.64	15.5	0.000275	1.48	RV	CELLTYPE	control_RBM20	4	10	AD
F5	4.03	2.34e-05	0.0631	0.366	5.74	47.3	2.91e-09	4.63	RV	CELLTYPE	control_RBM20	4	10	AD
AL031963.1	3.74	0.0327	0.0139	0.0456	4.21	15	0.000265	1.48	RV	CELLTYPE	control_RBM20	4	10	AD
AC007686.2	3.6	0.0152	0.0137	0.0812	4.37	18.1	6.99e-05	1.82	RV	CELLTYPE	control_RBM20	4	10	AD
CMSS1	3.55	1.2e-06	1.02	9.56	9.48	60.5	7.48e-11	5.92	RV	CELLTYPE	control_RBM20	4	10	AD
CYP11A1	3.55	0.0308	0.0132	0.0469	4.15	15.1	0.000239	1.51	RV	CELLTYPE	control_RBM20	4	10	AD
HR	3.54	0.0292	0.00901	0.0602	4.07	15.4	0.000213	1.53	RV	CELLTYPE	control_RBM20	4	10	AD
TMEM100	3.48	7.02e-05	0.0479	0.407	5.76	39.6	3.06e-08	4.15	RV	CELLTYPE	control_RBM20	4	10	AD
AC024909.1	3.44	0.0353	0.0231	0.0561	4.42	14.6	0.000299	1.45	RV	CELLTYPE	control_RBM20	4	10	AD
ACSL5	3.32	6.91e-05	0.228	1.18	7.07	40.7	2.15e-08	4.16	RV	CELLTYPE	control_RBM20	4	10	AD
KIF19	3.1	0.0139	0.0183	0.101	4.46	18.4	5.98e-05	1.86	RV	CELLTYPE	control_RBM20	4	10	AD
HGD	3.07	0.00405	0.0375	0.227	5.21	24.9	4.79e-06	2.39	RV	CELLTYPE	control_RBM20	4	10	AD
ASPG	2.88	0.00614	0.0454	0.201	5.16	22.3	1.3e-05	2.21	RV	CELLTYPE	control_RBM20	4	10	AD
AL356218.1	2.87	0.0269	0.00819	0.123	4.34	15.7	0.000184	1.57	RV	CELLTYPE	control_RBM20	4	10	AD
ZFAT	2.8	0.000798	0.192	0.745	6.67	30.9	5.47e-07	3.1	RV	CELLTYPE	control_RBM20	4	10	AD
AC010737.1	2.79	0.00526	0.0628	0.391	5.66	23.3	8.84e-06	2.28	RV	CELLTYPE	control_RBM20	4	10	AD
FILIP1L	2.77	0.000275	1.37	7.94	9.38	34.6	1.54e-07	3.56	RV	CELLTYPE	control_RBM20	4	10	AD
PGAP1	2.7	0.00282	0.343	1.52	7.24	26.2	2.99e-06	2.55	RV	CELLTYPE	control_RBM20	4	10	AD
AL157786.1	2.65	0.00672	0.108	0.334	5.83	21.7	1.64e-05	2.17	RV	CELLTYPE	control_RBM20	4	10	AD
TTTY9B	2.64	0.0181	0.0582	0.3	5.45	17.5	9.01e-05	1.74	RV	CELLTYPE	control_RBM20	4	10	AD
LINC00278	2.62	0.0255	1.16	6.26	9.17	15.9	0.000172	1.59	RV	CELLTYPE	control_RBM20	4	10	AD
HLA-DMA	2.6	0.0407	0.0292	0.111	4.78	14.1	0.000368	1.39	RV	CELLTYPE	control_RBM20	4	10	AD
ANO3	2.58	0.00838	0.0929	0.496	5.86	20.6	2.51e-05	2.08	RV	CELLTYPE	control_RBM20	4	10	AD
AOX1	2.55	0.00526	0.235	1.07	6.97	23.4	8.58e-06	2.28	RV	CELLTYPE	control_RBM20	4	10	AD
CTH	2.46	0.0062	0.167	1.09	7.01	22.1	1.38e-05	2.21	RV	CELLTYPE	control_RBM20	4	10	AD
TNFAIP8	2.45	4.67e-05	0.873	3.82	8.75	42.7	1.16e-08	4.33	RV	CELLTYPE	control_RBM20	4	10	AD
AC009975.1	2.42	0.0152	0.0904	0.28	5.42	18	7.08e-05	1.82	RV	CELLTYPE	control_RBM20	4	10	AD
AC008581.2	2.4	0.0167	0.0984	0.339	5.77	17.7	8.19e-05	1.78	RV	CELLTYPE	control_RBM20	4	10	AD
SESN3	2.32	0.00721	0.0934	0.302	5.65	21.2	2.02e-05	2.14	RV	CELLTYPE	control_RBM20	4	10	AD
ANOS1	2.28	0.0234	0.0785	0.492	5.61	16.2	0.000149	1.63	RV	CELLTYPE	control_RBM20	4	10	AD
FKBP5	2.25	0.0062	5.96	13.6	10.8	22.1	1.39e-05	2.21	RV	CELLTYPE	control_RBM20	4	10	AD
CDH20	2.24	0.0388	0.23	0.685	6.71	14.3	0.000348	1.41	RV	CELLTYPE	control_RBM20	4	10	AD
PAPPA2	2.24	0.0204	0.125	0.417	6.06	17	0.000109	1.69	RV	CELLTYPE	control_RBM20	4	10	AD
LINC01001	2.23	0.0234	0.0628	0.189	5.15	16.3	0.000148	1.63	RV	CELLTYPE	control_RBM20	4	10	AD
PEX5	2.23	0.00687	0.0955	0.346	5.79	21.5	1.75e-05	2.16	RV	CELLTYPE	control_RBM20	4	10	AD
SLC7A8	2.23	0.0188	0.0674	0.342	5.59	17.3	9.6e-05	1.73	RV	CELLTYPE	control_RBM20	4	10	AD
ULK4	2.2	0.00422	0.287	1.09	7	24.6	5.45e-06	2.38	RV	CELLTYPE	control_RBM20	4	10	AD
RSPO3	2.19	0.0204	0.0785	0.314	5.42	16.9	0.000114	1.69	RV	CELLTYPE	control_RBM20	4	10	AD
UPP2	2.19	0.0109	0.0753	0.273	5.43	19.4	4.02e-05	1.96	RV	CELLTYPE	control_RBM20	4	10	AD
SCP2	2.16	0.00162	0.438	1.62	7.7	28	1.52e-06	2.79	RV	CELLTYPE	control_RBM20	4	10	AD
ZNF385B	2.14	0.033	0.0879	0.227	5.38	14.8	0.000272	1.48	RV	CELLTYPE	control_RBM20	4	10	AD
KDM3A	2.13	0.0255	0.0786	0.259	5.4	15.9	0.00017	1.59	RV	CELLTYPE	control_RBM20	4	10	AD
RFTN2	2.11	0.00441	0.329	1.06	7.12	24.3	6.04e-06	2.36	RV	CELLTYPE	control_RBM20	4	10	AD
PDE3B	2.1	7.02e-05	9.57	37.4	11.9	39.7	2.96e-08	4.15	RV	CELLTYPE	control_RBM20	4	10	AD
AC016924.1	2.09	0.025	0.219	0.59	6.44	16	0.000165	1.6	RV	CELLTYPE	control_RBM20	4	10	AD
CDK15	2.07	0.042	0.0578	0.196	5.01	14	0.000385	1.38	RV	CELLTYPE	control_RBM20	4	10	AD
LINC00534	2.07	0.0223	0.075	0.319	5.59	16.5	0.000134	1.65	RV	CELLTYPE	control_RBM20	4	10	AD
ADIPOQ-AS1	2.06	0.00914	0.346	1	7.13	20.2	2.96e-05	2.04	RV	CELLTYPE	control_RBM20	4	10	AD
ARNTL2	2.04	0.02	0.122	0.366	5.86	17.1	0.000105	1.7	RV	CELLTYPE	control_RBM20	4	10	AD
ACAD8	2.03	0.0327	0.0701	0.204	5.27	14.9	0.000261	1.48	RV	CELLTYPE	control_RBM20	4	10	AD
HAVCR2	2.03	0.0183	0.123	0.327	5.73	17.4	9.21e-05	1.74	RV	CELLTYPE	control_RBM20	4	10	AD
ATP1B3	2.02	0.0215	1.07	5.17	8.98	16.7	0.000125	1.67	RV	CELLTYPE	control_RBM20	4	10	AD
ACVR1	2.01	0.00551	0.303	0.817	6.92	23	9.95e-06	2.26	RV	CELLTYPE	control_RBM20	4	10	AD
AL138733.1	2.01	0.0489	0.0763	0.395	5.75	13.5	0.000487	1.31	RV	CELLTYPE	control_RBM20	4	10	AD
PDK4	1.99	0.0294	1.04	4.4	9.14	15.4	0.000216	1.53	RV	CELLTYPE	control_RBM20	4	10	AD
CD200	1.98	0.0197	0.154	0.382	5.99	17.2	0.000102	1.71	RV	CELLTYPE	control_RBM20	4	10	AD
CDADC1	1.98	0.0112	0.161	0.511	6.12	19.2	4.36e-05	1.95	RV	CELLTYPE	control_RBM20	4	10	AD
RPS4Y1	1.98	0.0439	0.22	0.685	6.51	13.9	0.00041	1.36	RV	CELLTYPE	control_RBM20	4	10	AD
C9orf72	1.96	0.00789	0.225	0.72	6.73	20.9	2.26e-05	2.1	RV	CELLTYPE	control_RBM20	4	10	AD
IDH1	1.94	0.007	0.69	2.24	8.2	21.4	1.84e-05	2.15	RV	CELLTYPE	control_RBM20	4	10	AD
ZDHHC11B	1.92	0.0388	0.0977	0.303	5.7	14.3	0.000343	1.41	RV	CELLTYPE	control_RBM20	4	10	AD
APCDD1	1.87	0.00422	0.862	2.2	8.23	24.5	5.51e-06	2.38	RV	CELLTYPE	control_RBM20	4	10	AD
PRKAG2	1.86	0.00519	1.57	5.68	9.28	23.5	8.08e-06	2.28	RV	CELLTYPE	control_RBM20	4	10	AD
RASSF4	1.86	0.0087	1.39	3.66	8.97	20.4	2.76e-05	2.06	RV	CELLTYPE	control_RBM20	4	10	AD
CALCRL	1.83	0.00498	2.01	6.08	9.57	23.9	7.14e-06	2.3	RV	CELLTYPE	control_RBM20	4	10	AD
FAM199X	1.83	0.0354	0.246	0.842	6.83	14.6	0.000302	1.45	RV	CELLTYPE	control_RBM20	4	10	AD
GPATCH11	1.83	0.0386	0.203	0.545	6.42	14.4	0.000334	1.41	RV	CELLTYPE	control_RBM20	4	10	AD
LVRN	1.83	0.00551	0.685	2.03	8.04	23	9.89e-06	2.26	RV	CELLTYPE	control_RBM20	4	10	AD
ADCY2	1.81	0.0388	0.128	0.609	6.26	14.3	0.000339	1.41	RV	CELLTYPE	control_RBM20	4	10	AD
FAM214A	1.81	0.00519	1.2	3.13	8.71	23.5	8.03e-06	2.28	RV	CELLTYPE	control_RBM20	4	10	AD
AC008840.1	1.8	0.0344	0.128	0.397	5.86	14.7	0.000289	1.46	RV	CELLTYPE	control_RBM20	4	10	AD
ALDH1L1	1.79	0.00838	0.903	2.42	8.34	20.7	2.46e-05	2.08	RV	CELLTYPE	control_RBM20	4	10	AD
ZFAND5	1.77	0.0238	0.706	2.33	8.27	16.2	0.000153	1.62	RV	CELLTYPE	control_RBM20	4	10	AD
ALDH2	1.76	0.0223	0.338	1.06	7.28	16.5	0.000135	1.65	RV	CELLTYPE	control_RBM20	4	10	AD
ENOX1	1.76	0.0139	0.362	0.992	7.15	18.5	5.9e-05	1.86	RV	CELLTYPE	control_RBM20	4	10	AD
XKR6	1.76	0.0292	0.195	0.472	6.33	15.4	0.000212	1.53	RV	CELLTYPE	control_RBM20	4	10	AD
AHCTF1	1.75	0.011	0.505	1.25	7.45	19.4	4.11e-05	1.96	RV	CELLTYPE	control_RBM20	4	10	AD
LIMCH1	1.75	0.00603	1.21	3.82	8.9	22.4	1.23e-05	2.22	RV	CELLTYPE	control_RBM20	4	10	AD
CIDEA	1.74	0.0121	0.757	2.69	8.42	18.9	4.88e-05	1.92	RV	CELLTYPE	control_RBM20	4	10	AD
IRAK3	1.74	0.0102	1.11	2.69	8.49	19.8	3.41e-05	1.99	RV	CELLTYPE	control_RBM20	4	10	AD
MYO16	1.74	0.0222	0.186	0.55	6.34	16.6	0.00013	1.65	RV	CELLTYPE	control_RBM20	4	10	AD
C2CD2	1.73	0.007	0.993	2.82	8.53	21.4	1.87e-05	2.15	RV	CELLTYPE	control_RBM20	4	10	AD
AASS	1.71	0.0225	0.789	2.52	8.31	16.4	0.00014	1.65	RV	CELLTYPE	control_RBM20	4	10	AD
SGPL1	1.7	0.0204	0.353	0.88	7.11	16.9	0.000115	1.69	RV	CELLTYPE	control_RBM20	4	10	AD
MIA3	1.69	0.0204	0.353	0.908	7.1	16.9	0.000114	1.69	RV	CELLTYPE	control_RBM20	4	10	AD
PLOD2	1.69	0.00715	0.86	2.25	8.27	21.2	1.96e-05	2.15	RV	CELLTYPE	control_RBM20	4	10	AD
CPM	1.67	0.0087	2.73	6.61	9.87	20.4	2.72e-05	2.06	RV	CELLTYPE	control_RBM20	4	10	AD
CDO1	1.66	0.0296	0.296	0.771	6.87	15.3	0.000221	1.53	RV	CELLTYPE	control_RBM20	4	10	AD
CMYA5	1.64	0.0238	0.26	0.593	6.52	16.1	0.000156	1.62	RV	CELLTYPE	control_RBM20	4	10	AD
ENPP1	1.64	0.0285	0.236	0.671	6.62	15.6	0.000197	1.55	RV	CELLTYPE	control_RBM20	4	10	AD
MOB3B	1.64	0.0388	0.292	0.643	6.77	14.3	0.000346	1.41	RV	CELLTYPE	control_RBM20	4	10	AD
MAST4	1.63	0.00376	2.97	8.17	9.98	25.3	4.21e-06	2.42	RV	CELLTYPE	control_RBM20	4	10	AD
TMEM164	1.62	0.0223	1.02	3.17	8.67	16.5	0.000136	1.65	RV	CELLTYPE	control_RBM20	4	10	AD
FAM13A	1.6	0.0204	1.48	4.1	9.1	16.9	0.000112	1.69	RV	CELLTYPE	control_RBM20	4	10	AD
ACACB	1.59	0.00603	19.9	44.2	12.6	22.5	1.22e-05	2.22	RV	CELLTYPE	control_RBM20	4	10	AD
RNF217	1.59	0.0204	0.644	1.43	7.73	16.9	0.000113	1.69	RV	CELLTYPE	control_RBM20	4	10	AD
TXNIP	1.56	0.0112	1.79	4.91	9.37	19.2	4.45e-05	1.95	RV	CELLTYPE	control_RBM20	4	10	AD
PPM1L	1.55	0.0308	1.05	2.31	8.4	15.2	0.000237	1.51	RV	CELLTYPE	control_RBM20	4	10	AD
SYN2	1.54	0.0491	0.277	0.729	6.66	13.4	0.000498	1.31	RV	CELLTYPE	control_RBM20	4	10	AD
ACSL4	1.53	0.0388	0.877	2.31	8.26	14.3	0.000341	1.41	RV	CELLTYPE	control_RBM20	4	10	AD
TFDP2	1.53	0.0204	0.683	1.5	7.78	16.9	0.000114	1.69	RV	CELLTYPE	control_RBM20	4	10	AD
C6orf106	1.52	0.0292	0.616	1.28	7.64	15.4	0.000209	1.53	RV	CELLTYPE	control_RBM20	4	10	AD
LINC00598	1.52	0.0158	5.04	9.65	10.5	17.8	7.68e-05	1.8	RV	CELLTYPE	control_RBM20	4	10	AD
GPT2	1.51	0.042	0.869	2.36	8.31	14	0.000387	1.38	RV	CELLTYPE	control_RBM20	4	10	AD
ATL2	1.5	0.0305	0.558	1.16	7.46	15.2	0.000231	1.52	RV	CELLTYPE	control_RBM20	4	10	AD
LRIG1	1.5	0.0476	0.729	1.8	7.99	13.6	0.000465	1.32	RV	CELLTYPE	control_RBM20	4	10	AD
ZBTB16	1.5	0.0308	3.87	8.03	10.2	15.1	0.00024	1.51	RV	CELLTYPE	control_RBM20	4	10	AD
SLC19A2	1.49	0.0316	0.462	1.15	7.37	15	0.000248	1.5	RV	CELLTYPE	control_RBM20	4	10	AD
AC007319.1	1.47	0.0225	2.62	5.64	9.62	16.4	0.000139	1.65	RV	CELLTYPE	control_RBM20	4	10	AD
SNX13	1.45	0.0464	0.645	1.39	7.68	13.7	0.000442	1.33	RV	CELLTYPE	control_RBM20	4	10	AD
STK24	1.42	0.0476	0.386	0.922	7.18	13.6	0.000465	1.32	RV	CELLTYPE	control_RBM20	4	10	AD
HEBP2	1.41	0.0451	0.604	1.39	7.67	13.8	0.000427	1.35	RV	CELLTYPE	control_RBM20	4	10	AD
ITGB1	1.4	0.0292	0.666	1.72	7.91	15.4	0.000212	1.53	RV	CELLTYPE	control_RBM20	4	10	AD
SIK2	1.37	0.0295	5.72	13.4	10.8	15.3	0.000218	1.53	RV	CELLTYPE	control_RBM20	4	10	AD
ECHDC2	1.34	0.0373	2	4.24	9.3	14.5	0.00032	1.43	RV	CELLTYPE	control_RBM20	4	10	AD
ADRA1A	1.31	0.0432	1.74	3.08	8.93	13.9	0.000401	1.36	RV	CELLTYPE	control_RBM20	4	10	AD
TMEM132C	1.24	0.049	3.7	7.02	10	13.5	0.000494	1.31	RV	CELLTYPE	control_RBM20	4	10	AD

## Sheet: TTN_control
Gene	logFC	FDR	mean_exp_control	mean_exp_genotype	logCPM	F	PValue	FDR_plot	Region	annotation_level	comparison	Observations_genotype	Observations_reference	cell_state
