# Supplementary material for: Pathogenic variants damage cell composition and single cell transcription in cardiomyopathies
Source: Science. Author manuscript; Available in PMC 2022 Oct 3. (PMC9528698; doi:10.1126/science.abo1984)
Supplement: Supp table 64 [file NIHMS1835045-supplement-Supp_table_64.xlsx]

## Sheet: Index
Column name	Description
Gene	Gene symbol, Ensembl 84
logFC	log2-fold change
FDR	False discovery rate; FDR is the PValue after (by default) Benjamini-Hochberg correction.
mean_exp_control	Mean expression values across controls
mean_exp_genotype	Mean expression values across disease samples
logCPM	logCPM is the average expression of all pseudobulked samples for that particular gene across all samples on the log2-scale expressed in counts per million (cpm, as calculated by edgeR after normalization).
F	Output of quasi-likelihood F-test
PValue	PValue is the nominal p-value derived from F
FDR_plot	-log10(False discovery rate)
Region	Studied region (LV or RV)
annotation_level	Cell-type or cell-state
cell_state/state	Specification which cell-type or state was analysed
comparison	Specification control_GENOTYPE
Observations_genotype	Numbers of Patients included in edgeR (patients with low number of nuclei have been excluded)
Observations_reference	Numbers of Patients included in edgeR (patients with low number of nuclei have been excluded)

## Sheet: control_LMNA
Gene	logFC	FDR	mean_exp_control	mean_exp_genotype	logCPM	F	PValue	FDR_plot	Region	annotation_level	comparison	Observations_genotype	Observations_reference	cell_state
CCL2	5.94	0.00812	0.262	0	5.17	26.7	8.59e-06	2.09	RV	CELLTYPE	control_LMNA	4	10	AD
LBP	4.84	0.0398	1.16	0.0162	6.89	16.3	0.000235	1.4	RV	CELLTYPE	control_LMNA	4	10	AD
NALCN-AS1	4.67	0.0296	0.0565	0	4.31	18.3	0.000127	1.53	RV	CELLTYPE	control_LMNA	4	10	AD
ELANE	4.66	0.036	0.0675	0	4.32	17.3	0.000181	1.44	RV	CELLTYPE	control_LMNA	4	10	AD
PPP1R3B	4.21	0.0136	0.132	0.00316	4.97	21.3	3.98e-05	1.87	RV	CELLTYPE	control_LMNA	4	10	AD
GLIS2	3.66	0.0346	0.105	0.00446	4.59	17.3	0.000166	1.46	RV	CELLTYPE	control_LMNA	4	10	AD
ELOVL6	3.54	0.00437	1.94	0.143	8.01	29.9	2.72e-06	2.36	RV	CELLTYPE	control_LMNA	4	10	AD
APOE	3.33	0.00855	0.539	0.0482	6.32	24.5	1.42e-05	2.07	RV	CELLTYPE	control_LMNA	4	10	AD
SEPT9	3.3	0.00812	0.722	0.0501	6.66	25.6	1e-05	2.09	RV	CELLTYPE	control_LMNA	4	10	AD
OLFM2	3.29	0.0108	0.73	0.063	6.72	22.3	2.84e-05	1.97	RV	CELLTYPE	control_LMNA	4	10	AD
RTN4RL1	3.16	0.000985	0.625	0.0689	6.61	39.8	1.8e-07	3.01	RV	CELLTYPE	control_LMNA	4	10	AD
AC108134.2	3.11	0.0314	0.137	0.0162	5.08	17.7	0.000143	1.5	RV	CELLTYPE	control_LMNA	4	10	AD
CALB2	3.11	0.0104	0.33	0.0253	5.88	22.7	2.5e-05	1.98	RV	CELLTYPE	control_LMNA	4	10	AD
LRP4	3.1	0.0214	1.44	0.189	8.02	19.5	7.59e-05	1.67	RV	CELLTYPE	control_LMNA	4	10	AD
PIM1	2.98	0.00806	0.291	0.0444	5.69	26.3	8.02e-06	2.09	RV	CELLTYPE	control_LMNA	4	10	AD
PLA2G2A	2.91	0.0353	0.485	0.057	6.46	17.1	0.000175	1.45	RV	CELLTYPE	control_LMNA	4	10	AD
S100A4	2.77	0.0311	0.333	0.036	5.72	17.8	0.000139	1.51	RV	CELLTYPE	control_LMNA	4	10	AD
SCD	2.67	0.0165	3.76	0.595	9.2	20.6	5.14e-05	1.78	RV	CELLTYPE	control_LMNA	4	10	AD
KCNE1	2.61	0.00783	0.834	0.151	7.1	26.6	7.3e-06	2.11	RV	CELLTYPE	control_LMNA	4	10	AD
PLEKHH1	2.57	0.0331	0.19	0.046	5.43	17.5	0.000154	1.48	RV	CELLTYPE	control_LMNA	4	10	AD
NLRC5	2.55	0.0406	0.228	0.0328	5.5	16.2	0.000245	1.39	RV	CELLTYPE	control_LMNA	4	10	AD
KAZN	2.45	0.0292	5.39	1.12	9.62	18.2	0.000118	1.53	RV	CELLTYPE	control_LMNA	4	10	AD
MEST	2.4	0.0211	1.62	0.326	8.2	19.6	7.36e-05	1.67	RV	CELLTYPE	control_LMNA	4	10	AD
CD44	2.39	0.0118	0.404	0.0866	6.15	22	3.23e-05	1.93	RV	CELLTYPE	control_LMNA	4	10	AD
PRICKLE1	2.34	0.00812	0.975	0.187	7.28	25.8	9.4e-06	2.09	RV	CELLTYPE	control_LMNA	4	10	AD
PNPLA3	2.29	0.00876	1.43	0.294	7.86	23.7	1.85e-05	2.06	RV	CELLTYPE	control_LMNA	4	10	AD
CAP2	2.28	0.00861	1.07	0.215	7.47	23.9	1.71e-05	2.07	RV	CELLTYPE	control_LMNA	4	10	AD
FGF7	2.28	0.0442	0.476	0.101	6.34	16	0.000272	1.35	RV	CELLTYPE	control_LMNA	4	10	AD
ME1	2.28	0.0308	5.26	1.06	9.54	17.8	0.000136	1.51	RV	CELLTYPE	control_LMNA	4	10	AD
SNTB1	2.28	0.00892	1.27	0.283	7.73	23.5	1.94e-05	2.05	RV	CELLTYPE	control_LMNA	4	10	AD
OSMR	2.23	0.0471	0.992	0.193	7.21	15.7	0.000301	1.33	RV	CELLTYPE	control_LMNA	4	10	AD
PRUNE2	2.13	0.0211	0.663	0.18	6.97	19.6	7.25e-05	1.67	RV	CELLTYPE	control_LMNA	4	10	AD
HSPA12A	2.05	0.0296	0.691	0.144	6.79	18	0.000128	1.53	RV	CELLTYPE	control_LMNA	4	10	AD
ACACA	2.02	0.0332	4.95	1.12	9.41	17.4	0.000157	1.48	RV	CELLTYPE	control_LMNA	4	10	AD
TNS3	2	0.0387	1.56	0.361	7.85	16.5	0.00022	1.41	RV	CELLTYPE	control_LMNA	4	10	AD
FAM241A	1.98	0.0445	0.33	0.09	5.95	15.9	0.000277	1.35	RV	CELLTYPE	control_LMNA	4	10	AD
SLC4A4	1.95	0.0108	1.31	0.338	7.74	22.3	2.89e-05	1.97	RV	CELLTYPE	control_LMNA	4	10	AD
IL1R1	1.92	0.0296	0.396	0.108	6.17	18.1	0.000125	1.53	RV	CELLTYPE	control_LMNA	4	10	AD
MPC1	1.81	0.0155	0.759	0.223	7.11	20.9	4.71e-05	1.81	RV	CELLTYPE	control_LMNA	4	10	AD
SREBF1	1.78	0.0387	1.44	0.419	7.89	16.5	0.000221	1.41	RV	CELLTYPE	control_LMNA	4	10	AD
FASN	1.77	0.00996	4.95	1.56	9.63	23	2.29e-05	2	RV	CELLTYPE	control_LMNA	4	10	AD
MEF2C	1.7	0.0487	0.896	0.264	7.17	15.6	0.000315	1.31	RV	CELLTYPE	control_LMNA	4	10	AD
ACSS2	1.65	0.0348	3.46	1.24	9.22	17.2	0.000171	1.46	RV	CELLTYPE	control_LMNA	4	10	AD

## Sheet: control_PKP2
Gene	logFC	FDR	mean_exp_control	mean_exp_genotype	logCPM	F	PValue	FDR_plot	Region	annotation_level	comparison	Observations_genotype	Observations_reference	cell_state
ANGPTL8	7.16	0.000275	0.664	0.000681	6.64	41	2.6e-07	3.56	RV	CELLTYPE	control_PKP2	4	10	AD
TGM3	6.84	0.00204	0.115	0.000681	4.94	28	7.08e-06	2.69	RV	CELLTYPE	control_PKP2	4	10	AD
G0S2	6.35	8.54e-06	8.52	0.121	10.7	68.9	1.08e-09	5.07	RV	CELLTYPE	control_PKP2	4	10	AD
ITGAX	6.26	0.0145	0.0466	0	4.03	17.7	0.000207	1.84	RV	CELLTYPE	control_PKP2	4	10	AD
AC011365.2	6.17	0.00594	0.0606	0	4.26	22.4	4.6e-05	2.23	RV	CELLTYPE	control_PKP2	4	10	AD
IER5L	6.06	0.00333	0.139	0	4.64	26	1.6e-05	2.48	RV	CELLTYPE	control_PKP2	4	10	AD
APOC1	5.85	0.00397	0.0279	0.000681	3.82	28.1	2.2e-05	2.4	RV	CELLTYPE	control_PKP2	4	10	AD
GALE	5.7	0.0027	0.0394	0	3.95	27.1	1.17e-05	2.57	RV	CELLTYPE	control_PKP2	4	10	AD
TMEM173	5.57	0.0065	0.0354	0	3.87	22	5.2e-05	2.19	RV	CELLTYPE	control_PKP2	4	10	AD
NKD2	5.47	0.0215	0.0157	0	3.56	16.5	0.000419	1.67	RV	CELLTYPE	control_PKP2	4	10	AD
CALB2	5.45	0.000244	0.33	0.00136	5.78	42.9	1.69e-07	3.61	RV	CELLTYPE	control_PKP2	4	10	AD
PTGIR	5.44	0.00669	0.111	0	4.36	21.8	5.48e-05	2.17	RV	CELLTYPE	control_PKP2	4	10	AD
SLC7A1	5.41	0.00445	0.0647	0	4.11	24.3	2.61e-05	2.35	RV	CELLTYPE	control_PKP2	4	10	AD
PXMP2	5.39	0.0081	0.0169	0	3.55	21.6	7.35e-05	2.09	RV	CELLTYPE	control_PKP2	4	10	AD
AL117190.1	5.33	0.00588	0.0165	0	3.55	23.3	4.43e-05	2.23	RV	CELLTYPE	control_PKP2	4	10	AD
SLC6A6	5.32	0.00588	0.0945	0	4.29	22.6	4.33e-05	2.23	RV	CELLTYPE	control_PKP2	4	10	AD
SNCG	5.31	0.0065	0.103	0	4.56	22	5.2e-05	2.19	RV	CELLTYPE	control_PKP2	4	10	AD
AFP	5.28	0.0232	0.0161	0	3.52	15.7	0.000489	1.64	RV	CELLTYPE	control_PKP2	4	10	AD
MARCO	5.27	0.00673	0.0141	0	3.48	23.8	5.64e-05	2.17	RV	CELLTYPE	control_PKP2	4	10	AD
AC104958.1	5.16	0.0056	0.0396	0	3.86	23	3.85e-05	2.25	RV	CELLTYPE	control_PKP2	4	10	AD
CNTD2	5.16	0.00898	0.0152	0	3.54	20.7	9.39e-05	2.05	RV	CELLTYPE	control_PKP2	4	10	AD
MARCKSL1	5.05	0.00628	0.0318	0	3.84	22.2	4.91e-05	2.2	RV	CELLTYPE	control_PKP2	4	10	AD
SCD	5.04	0.000115	3.76	0.136	9.12	49.1	4.35e-08	3.94	RV	CELLTYPE	control_PKP2	4	10	AD
SLC36A2	4.94	0.00903	0.017	0	3.6	20	9.57e-05	2.04	RV	CELLTYPE	control_PKP2	4	10	AD
PLA2G2A	4.88	0.00362	0.485	0.0206	6.39	24.8	1.8e-05	2.44	RV	CELLTYPE	control_PKP2	4	10	AD
TGM2	4.87	0.00162	0.359	0.0106	5.88	29.7	4.48e-06	2.79	RV	CELLTYPE	control_PKP2	4	10	AD
LINC00324	4.84	0.0264	0.0341	0	3.76	14.5	0.000627	1.58	RV	CELLTYPE	control_PKP2	4	10	AD
MMP15	4.78	0.0176	0.0375	0	3.75	16.6	0.0003	1.75	RV	CELLTYPE	control_PKP2	4	10	AD
TRIM47	4.77	0.0192	0.0653	0	3.93	16.2	0.000346	1.72	RV	CELLTYPE	control_PKP2	4	10	AD
DGAT2	4.76	0.000196	2.39	0.0915	8.42	44.7	1.11e-07	3.71	RV	CELLTYPE	control_PKP2	4	10	AD
ARHGEF16	4.72	0.0198	0.0311	0	3.75	16	0.000366	1.7	RV	CELLTYPE	control_PKP2	4	10	AD
THRSP	4.7	0.000959	1.27	0.0421	7.56	33.2	1.75e-06	3.02	RV	CELLTYPE	control_PKP2	4	10	AD
SYNDIG1	4.6	0.00125	0.154	0.00204	5.1	31.6	2.68e-06	2.9	RV	CELLTYPE	control_PKP2	4	10	AD
GCOM1	4.58	0.017	0.0467	0	3.86	16.9	0.000268	1.77	RV	CELLTYPE	control_PKP2	4	10	AD
CCL2	4.54	0.00588	0.262	0.00926	5.12	22	4.3e-05	2.23	RV	CELLTYPE	control_PKP2	4	10	AD
RET	4.47	0.0254	0.114	0.0257	4.82	14.5	0.000566	1.6	RV	CELLTYPE	control_PKP2	4	10	AD
LYSMD2	4.44	0.0128	0.018	0	3.5	18.4	0.000162	1.89	RV	CELLTYPE	control_PKP2	4	10	AD
BCL3	4.43	0.0117	0.0626	0	4.05	18.9	0.000139	1.93	RV	CELLTYPE	control_PKP2	4	10	AD
LSP1	4.41	0.0124	0.12	0.000681	4.46	18.2	0.000152	1.91	RV	CELLTYPE	control_PKP2	4	10	AD
ELANE	4.39	0.00566	0.0675	0.000681	4.18	22.3	3.96e-05	2.25	RV	CELLTYPE	control_PKP2	4	10	AD
AC084030.1	4.35	0.0182	0.0247	0	3.57	16.4	0.000322	1.74	RV	CELLTYPE	control_PKP2	4	10	AD
MILR1	4.34	0.0175	0.0234	0	3.56	16.7	0.000291	1.76	RV	CELLTYPE	control_PKP2	4	10	AD
TYR	4.34	0.0447	0.0239	0	3.63	12.1	0.00152	1.35	RV	CELLTYPE	control_PKP2	4	10	AD
LINC01238	4.31	0.0136	0.0178	0	3.51	18	0.000185	1.87	RV	CELLTYPE	control_PKP2	4	10	AD
AC244021.1	4.29	0.0136	0.0225	0.000681	3.74	17.6	0.000185	1.87	RV	CELLTYPE	control_PKP2	4	10	AD
PRDM6	4.26	0.0169	0.0176	0	3.51	17	0.000258	1.77	RV	CELLTYPE	control_PKP2	4	10	AD
AC025171.3	4.25	0.0381	0.0741	0.0257	4.5	12.6	0.00117	1.42	RV	CELLTYPE	control_PKP2	4	10	AD
AL353653.1	4.25	0.0349	0.0459	0	3.74	13.3	0.000975	1.46	RV	CELLTYPE	control_PKP2	4	10	AD
AC011365.1	4.24	0.0173	0.0973	0.00136	4.5	16.5	0.000274	1.76	RV	CELLTYPE	control_PKP2	4	10	AD
HES1	4.24	0.00837	0.419	0.0117	6.07	20.2	7.75e-05	2.08	RV	CELLTYPE	control_PKP2	4	10	AD
LINC02203	4.23	0.00397	0.015	0.000681	3.51	28.2	2.16e-05	2.4	RV	CELLTYPE	control_PKP2	4	10	AD
LINC02437	4.23	0.045	0.0275	0	3.61	12.1	0.00153	1.35	RV	CELLTYPE	control_PKP2	4	10	AD
SSTR2	4.22	0.0223	0.029	0	3.65	15.4	0.000449	1.65	RV	CELLTYPE	control_PKP2	4	10	AD
ELOVL6	4.21	0.00165	1.94	0.0935	7.95	29.5	4.68e-06	2.78	RV	CELLTYPE	control_PKP2	4	10	AD
TNFRSF11B	4.21	0.0349	0.0319	0	3.61	13.2	0.000991	1.46	RV	CELLTYPE	control_PKP2	4	10	AD
AC007370.2	4.18	0.0386	0.022	0	3.6	12.7	0.00119	1.41	RV	CELLTYPE	control_PKP2	4	10	AD
CYTH4	4.18	0.00898	0.0148	0.000681	3.51	22.3	9.39e-05	2.05	RV	CELLTYPE	control_PKP2	4	10	AD
TGFBI	4.14	0.0314	0.0523	0	3.72	13.7	0.000826	1.5	RV	CELLTYPE	control_PKP2	4	10	AD
ARHGDIB	4.1	0.0223	0.0413	0	3.68	15.4	0.00045	1.65	RV	CELLTYPE	control_PKP2	4	10	AD
CILP	4.1	0.018	0.0562	0.000681	4.08	16.1	0.000312	1.74	RV	CELLTYPE	control_PKP2	4	10	AD
MSC	4.02	0.0327	0.0403	0	3.75	13.5	0.00088	1.49	RV	CELLTYPE	control_PKP2	4	10	AD
SCARA5	4	0.00415	0.227	0.0117	5.3	24	2.33e-05	2.38	RV	CELLTYPE	control_PKP2	4	10	AD
AC112907.1	3.99	0.00456	0.0676	0.00409	4.56	23.4	2.75e-05	2.34	RV	CELLTYPE	control_PKP2	4	10	AD
RTN4RL1	3.98	0.000264	0.625	0.0644	6.56	41.5	2.33e-07	3.58	RV	CELLTYPE	control_PKP2	4	10	AD
AL031963.3	3.96	0.0149	0.0483	0.000681	4	17.2	0.000214	1.83	RV	CELLTYPE	control_PKP2	4	10	AD
AL078639.1	3.96	0.0282	0.0314	0.000681	3.84	13.9	0.0007	1.55	RV	CELLTYPE	control_PKP2	4	10	AD
COL27A1	3.96	0.00789	0.225	0.00272	5.13	20.4	7.12e-05	2.1	RV	CELLTYPE	control_PKP2	4	10	AD
LINC01948	3.95	0.037	0.0324	0	3.57	13	0.00108	1.43	RV	CELLTYPE	control_PKP2	4	10	AD
AC069503.1	3.93	0.0173	0.0133	0.000681	3.47	18.2	0.000286	1.76	RV	CELLTYPE	control_PKP2	4	10	AD
TBX2	3.93	0.0308	0.0595	0.000681	4.09	13.6	0.000795	1.51	RV	CELLTYPE	control_PKP2	4	10	AD
NRCAM	3.92	0.0218	0.227	0.013	5.37	15.2	0.000434	1.66	RV	CELLTYPE	control_PKP2	4	10	AD
ETV1	3.91	0.00877	0.219	0.0449	5.46	19.8	8.83e-05	2.06	RV	CELLTYPE	control_PKP2	4	10	AD
ME1	3.9	0.000617	5.26	0.239	9.41	35.8	8.95e-07	3.21	RV	CELLTYPE	control_PKP2	4	10	AD
KIF4A	3.88	0.0192	0.0131	0.000681	3.47	17.4	0.000344	1.72	RV	CELLTYPE	control_PKP2	4	10	AD
FAM43A	3.84	0.0367	0.0316	0	3.69	13	0.00106	1.43	RV	CELLTYPE	control_PKP2	4	10	AD
LRRC45	3.84	0.0254	0.014	0	3.39	14.7	0.000579	1.6	RV	CELLTYPE	control_PKP2	4	10	AD
SLC2A6	3.84	0.00728	0.0884	0.00204	4.44	20.8	6.24e-05	2.14	RV	CELLTYPE	control_PKP2	4	10	AD
HRCT1	3.8	0.0388	0.023	0	3.56	12.7	0.00121	1.41	RV	CELLTYPE	control_PKP2	4	10	AD
MMP11	3.79	0.0449	0.0138	0	3.5	12.1	0.00153	1.35	RV	CELLTYPE	control_PKP2	4	10	AD
AL590226.1	3.77	0.0383	0.0193	0	3.46	12.8	0.00118	1.42	RV	CELLTYPE	control_PKP2	4	10	AD
MEST	3.76	0.000465	1.62	0.0746	8.13	37.2	6.44e-07	3.33	RV	CELLTYPE	control_PKP2	4	10	AD
NID2	3.76	0.00141	0.571	0.0483	6.26	30.6	3.46e-06	2.85	RV	CELLTYPE	control_PKP2	4	10	AD
PLAU	3.76	0.0396	0.0343	0.000681	3.76	12.4	0.00124	1.4	RV	CELLTYPE	control_PKP2	4	10	AD
AC010864.1	3.74	0.0324	0.0178	0	3.49	13.6	0.000867	1.49	RV	CELLTYPE	control_PKP2	4	10	AD
ITGA3	3.73	0.0343	0.0295	0	3.51	13.3	0.000956	1.46	RV	CELLTYPE	control_PKP2	4	10	AD
SEPT9	3.73	0.00369	0.722	0.0681	6.61	24.6	1.91e-05	2.43	RV	CELLTYPE	control_PKP2	4	10	AD
AC108134.2	3.71	0.00877	0.137	0.0202	5	19.8	8.8e-05	2.06	RV	CELLTYPE	control_PKP2	4	10	AD
MEIS3	3.71	0.0195	0.0457	0.000681	3.87	15.7	0.000357	1.71	RV	CELLTYPE	control_PKP2	4	10	AD
MOGAT1	3.7	0.0024	1.15	0.126	7.59	26.8	9.98e-06	2.62	RV	CELLTYPE	control_PKP2	4	10	AD
TMPRSS5	3.68	0.00225	0.187	0.00477	5.3	27.3	8.64e-06	2.65	RV	CELLTYPE	control_PKP2	4	10	AD
SREBF1	3.66	0.00126	1.44	0.172	7.75	31.5	2.77e-06	2.9	RV	CELLTYPE	control_PKP2	4	10	AD
HIC1	3.64	0.0284	0.0491	0.000681	3.9	13.9	0.000709	1.55	RV	CELLTYPE	control_PKP2	4	10	AD
BHLHE40	3.62	0.00665	0.455	0.0356	5.93	21.3	5.37e-05	2.18	RV	CELLTYPE	control_PKP2	4	10	AD
PDGFRB	3.62	0.00243	0.597	0.0627	6.5	26.7	1.03e-05	2.61	RV	CELLTYPE	control_PKP2	4	10	AD
MICALL2	3.58	0.0169	0.0426	0.00136	4.05	16.6	0.000265	1.77	RV	CELLTYPE	control_PKP2	4	10	AD
SLC2A3	3.58	0.0261	0.153	0.00136	4.6	14.3	0.00061	1.58	RV	CELLTYPE	control_PKP2	4	10	AD
LENG1	3.56	0.0314	0.0221	0.000681	3.73	13.5	0.000828	1.5	RV	CELLTYPE	control_PKP2	4	10	AD
OLFM2	3.56	0.0136	0.73	0.063	6.68	17.6	0.000186	1.87	RV	CELLTYPE	control_PKP2	4	10	AD
AC231981.1	3.55	0.0319	0.0223	0.000681	3.68	13.4	0.00085	1.5	RV	CELLTYPE	control_PKP2	4	10	AD
CD163	3.55	0.043	0.103	0.00962	4.32	12.1	0.00142	1.37	RV	CELLTYPE	control_PKP2	4	10	AD
ATP2B1-AS1	3.54	0.0485	0.0326	0	3.56	11.8	0.00173	1.31	RV	CELLTYPE	control_PKP2	4	10	AD
PLEKHG3	3.54	0.00988	0.142	0.0123	4.93	19.2	0.000108	2.01	RV	CELLTYPE	control_PKP2	4	10	AD
AL451085.2	3.52	0.0263	0.0206	0.000681	3.62	14.2	0.000621	1.58	RV	CELLTYPE	control_PKP2	4	10	AD
GRAMD4	3.52	0.00397	0.23	0.0127	5.33	24.2	2.19e-05	2.4	RV	CELLTYPE	control_PKP2	4	10	AD
ABCG1	3.51	0.0282	0.121	0.00409	4.71	13.9	0.000703	1.55	RV	CELLTYPE	control_PKP2	4	10	AD
NLRC5	3.51	0.00397	0.228	0.0154	5.41	24.3	2.12e-05	2.4	RV	CELLTYPE	control_PKP2	4	10	AD
PLXND1	3.51	0.00238	0.254	0.0127	5.39	27	9.49e-06	2.62	RV	CELLTYPE	control_PKP2	4	10	AD
MEG8	3.5	0.0234	0.729	0.035	6.37	14.8	0.000496	1.63	RV	CELLTYPE	control_PKP2	4	10	AD
NCKAP1L	3.5	0.0443	0.0172	0	3.42	12.8	0.00149	1.35	RV	CELLTYPE	control_PKP2	4	10	AD
TOMM40L	3.49	0.0412	0.0213	0.000681	3.69	12.2	0.00133	1.39	RV	CELLTYPE	control_PKP2	4	10	AD
PDE10A	3.48	0.0125	0.557	0.0102	6.11	18	0.000158	1.9	RV	CELLTYPE	control_PKP2	4	10	AD
GLIS2	3.47	0.0142	0.105	0.00994	4.49	17.4	0.000199	1.85	RV	CELLTYPE	control_PKP2	4	10	AD
PPP1R3B	3.47	0.00903	0.132	0.00477	4.91	19.5	9.55e-05	2.04	RV	CELLTYPE	control_PKP2	4	10	AD
ANO5	3.44	0.0254	0.0695	0.00136	4.2	14.5	0.000566	1.6	RV	CELLTYPE	control_PKP2	4	10	AD
AL117190.2	3.43	0.0372	0.0601	0.000681	3.98	12.7	0.00111	1.43	RV	CELLTYPE	control_PKP2	4	10	AD
CCBE1	3.43	0.0263	0.227	0.00272	4.97	14.2	0.000622	1.58	RV	CELLTYPE	control_PKP2	4	10	AD
PTGIS	3.43	0.00588	0.352	0.0497	5.87	21.9	4.44e-05	2.23	RV	CELLTYPE	control_PKP2	4	10	AD
AL353622.1	3.42	0.0269	0.0128	0.000681	3.48	14.1	0.000641	1.57	RV	CELLTYPE	control_PKP2	4	10	AD
S100A4	3.4	0.0058	0.333	0.0144	5.63	22.1	4.13e-05	2.24	RV	CELLTYPE	control_PKP2	4	10	AD
ACLY	3.38	0.00588	1.44	0.118	7.68	21.9	4.39e-05	2.23	RV	CELLTYPE	control_PKP2	4	10	AD
ANKRD50	3.38	0.0181	0.0735	0.011	4.37	16.1	0.000317	1.74	RV	CELLTYPE	control_PKP2	4	10	AD
ZNF589	3.37	0.0145	0.11	0.027	4.75	17.3	0.000207	1.84	RV	CELLTYPE	control_PKP2	4	10	AD
CYP26B1	3.36	0.0188	0.0813	0.00204	4.4	15.9	0.000336	1.73	RV	CELLTYPE	control_PKP2	4	10	AD
AC004812.2	3.32	0.0265	0.0393	0.00136	3.9	14.2	0.00063	1.58	RV	CELLTYPE	control_PKP2	4	10	AD
NALCN-AS1	3.32	0.0168	0.0565	0.00204	4.2	16.7	0.000254	1.77	RV	CELLTYPE	control_PKP2	4	10	AD
SAMD1	3.32	0.0413	0.0406	0.000681	3.82	12.2	0.00135	1.38	RV	CELLTYPE	control_PKP2	4	10	AD
APOE	3.3	0.00766	0.539	0.0274	6.27	20.6	6.8e-05	2.12	RV	CELLTYPE	control_PKP2	4	10	AD
GLYCTK	3.3	0.0134	0.205	0.0144	5.6	17.7	0.000176	1.87	RV	CELLTYPE	control_PKP2	4	10	AD
PAM16	3.29	0.0272	0.0639	0.00136	4.07	14	0.000663	1.57	RV	CELLTYPE	control_PKP2	4	10	AD
PLEKHH1	3.28	0.00445	0.19	0.0226	5.33	23.6	2.63e-05	2.35	RV	CELLTYPE	control_PKP2	4	10	AD
TNFRSF19	3.28	0.00877	0.298	0.0226	5.53	19.8	8.72e-05	2.06	RV	CELLTYPE	control_PKP2	4	10	AD
FKBP10	3.27	0.0129	0.0641	0.00272	4.32	17.9	0.000165	1.89	RV	CELLTYPE	control_PKP2	4	10	AD
AL354892.1	3.26	0.0149	0.0559	0.00204	4.14	17.2	0.000215	1.83	RV	CELLTYPE	control_PKP2	4	10	AD
AC131956.2	3.24	0.0472	0.0247	0.00136	3.81	11.7	0.00167	1.33	RV	CELLTYPE	control_PKP2	4	10	AD
AC007938.3	3.21	0.0399	0.0743	0.00204	4.29	12.4	0.00127	1.4	RV	CELLTYPE	control_PKP2	4	10	AD
AL357500.1	3.2	0.0497	0.0126	0.000681	3.49	11.5	0.0018	1.3	RV	CELLTYPE	control_PKP2	4	10	AD
LINC01485	3.2	0.0261	0.153	0.0213	5.02	14.3	0.000612	1.58	RV	CELLTYPE	control_PKP2	4	10	AD
AL627171.2	3.19	0.0399	0.0807	0.0117	4.42	12.4	0.00126	1.4	RV	CELLTYPE	control_PKP2	4	10	AD
CEACAM8	3.19	0.049	0.0298	0.00204	3.88	11.5	0.00176	1.31	RV	CELLTYPE	control_PKP2	4	10	AD
AC005225.2	3.18	0.0134	0.0865	0.00477	4.57	17.7	0.000177	1.87	RV	CELLTYPE	control_PKP2	4	10	AD
IGDCC4	3.18	0.0307	0.0306	0.00136	3.84	13.6	0.000789	1.51	RV	CELLTYPE	control_PKP2	4	10	AD
AL136988.2	3.17	0.0173	0.0502	0.00409	4.24	16.4	0.00028	1.76	RV	CELLTYPE	control_PKP2	4	10	AD
EMX2OS	3.17	0.049	0.0182	0.000681	3.54	11.5	0.00176	1.31	RV	CELLTYPE	control_PKP2	4	10	AD
NDUFC2-KCTD14	3.17	0.0383	0.0535	0.00204	4.03	12.5	0.00118	1.42	RV	CELLTYPE	control_PKP2	4	10	AD
MICALL1	3.16	0.0334	0.0832	0.0103	4.33	13.2	0.000913	1.48	RV	CELLTYPE	control_PKP2	4	10	AD
ICAM3	3.15	0.037	0.0713	0.00204	4.24	12.7	0.00109	1.43	RV	CELLTYPE	control_PKP2	4	10	AD
VIPR2	3.15	0.0211	0.158	0.00204	4.62	15.4	0.000401	1.67	RV	CELLTYPE	control_PKP2	4	10	AD
ZNF295-AS1	3.15	0.0388	0.0793	0.00204	4.3	12.5	0.00121	1.41	RV	CELLTYPE	control_PKP2	4	10	AD
GUCY1B1	3.14	0.0407	0.0411	0.00136	3.87	12.3	0.0013	1.39	RV	CELLTYPE	control_PKP2	4	10	AD
SYNM	3.13	0.0218	0.155	0.0199	4.88	15.2	0.000429	1.66	RV	CELLTYPE	control_PKP2	4	10	AD
DHFR2	3.12	0.0436	0.0422	0.000681	3.77	12	0.00146	1.36	RV	CELLTYPE	control_PKP2	4	10	AD
RCSD1	3.11	0.0199	0.139	0.011	4.62	15.6	0.000369	1.7	RV	CELLTYPE	control_PKP2	4	10	AD
TKT	3.11	0.00183	0.845	0.0626	6.98	29.1	5.29e-06	2.74	RV	CELLTYPE	control_PKP2	4	10	AD
MIDN	3.1	0.0108	0.224	0.023	5.26	18.8	0.000123	1.97	RV	CELLTYPE	control_PKP2	4	10	AD
MRC2	3.1	0.00292	0.329	0.0507	5.8	25.9	1.3e-05	2.53	RV	CELLTYPE	control_PKP2	4	10	AD
KIAA1755	3.08	0.0193	0.195	0.0213	5.05	15.8	0.000352	1.71	RV	CELLTYPE	control_PKP2	4	10	AD
PRRT4	3.08	0.0175	0.149	0.0144	5.04	16.3	0.000294	1.76	RV	CELLTYPE	control_PKP2	4	10	AD
ABCA7	3.07	0.0314	0.0916	0.0277	4.68	13.5	0.000823	1.5	RV	CELLTYPE	control_PKP2	4	10	AD
CHST15	3.06	0.0412	0.0999	0.00272	4.35	12.2	0.00133	1.39	RV	CELLTYPE	control_PKP2	4	10	AD
EGOT	3.06	0.0451	0.0283	0.00136	3.75	11.9	0.00154	1.35	RV	CELLTYPE	control_PKP2	4	10	AD
NFATC4	3.04	0.0331	0.0886	0.0196	4.51	13.2	0.000904	1.48	RV	CELLTYPE	control_PKP2	4	10	AD
TMC6	3.04	0.0232	0.0774	0.0113	4.47	14.9	0.000487	1.64	RV	CELLTYPE	control_PKP2	4	10	AD
COL5A1	3.03	0.00877	0.941	0.113	6.95	19.9	8.52e-05	2.06	RV	CELLTYPE	control_PKP2	4	10	AD
UCP1	3.03	0.038	0.0299	0.00272	3.87	12.6	0.00116	1.42	RV	CELLTYPE	control_PKP2	4	10	AD
AP003031.2	3.02	0.0436	0.0787	0.00272	4.3	12	0.00146	1.36	RV	CELLTYPE	control_PKP2	4	10	AD
FHOD1	3.02	0.0364	0.069	0.00136	4.18	12.8	0.00105	1.44	RV	CELLTYPE	control_PKP2	4	10	AD
ADORA1	3.01	0.0217	0.141	0.0599	5	15.2	0.000426	1.66	RV	CELLTYPE	control_PKP2	4	10	AD
FLNB	3.01	0.0137	0.272	0.0215	5.74	17.6	0.000187	1.86	RV	CELLTYPE	control_PKP2	4	10	AD
PRICKLE1	3.01	0.00302	0.975	0.126	7.2	25.7	1.4e-05	2.52	RV	CELLTYPE	control_PKP2	4	10	AD
ARL4D	2.99	0.0338	0.0658	0.00204	4.22	13.1	0.000933	1.47	RV	CELLTYPE	control_PKP2	4	10	AD
AC069368.1	2.98	0.0086	0.152	0.00409	4.86	20	8.24e-05	2.07	RV	CELLTYPE	control_PKP2	4	10	AD
ABCC6	2.96	0.00673	0.274	0.0349	5.71	21.2	5.56e-05	2.17	RV	CELLTYPE	control_PKP2	4	10	AD
IRF8	2.96	0.00877	0.31	0.0398	5.74	19.8	8.71e-05	2.06	RV	CELLTYPE	control_PKP2	4	10	AD
STEAP4	2.95	0.0215	0.336	0.049	5.59	15.3	0.000418	1.67	RV	CELLTYPE	control_PKP2	4	10	AD
KAZN	2.93	0.00491	5.39	0.618	9.52	23	3.11e-05	2.31	RV	CELLTYPE	control_PKP2	4	10	AD
NEURL1B	2.93	0.0136	0.253	0.0254	5.38	17.6	0.000182	1.87	RV	CELLTYPE	control_PKP2	4	10	AD
APBB1IP	2.92	0.000238	3.03	0.364	8.81	43.4	1.5e-07	3.62	RV	CELLTYPE	control_PKP2	4	10	AD
FADS1	2.87	0.0413	0.247	0.0648	5.67	12.2	0.00135	1.38	RV	CELLTYPE	control_PKP2	4	10	AD
ITGBL1	2.87	0.0212	0.173	0.0476	5.18	15.4	0.000406	1.67	RV	CELLTYPE	control_PKP2	4	10	AD
CAP2	2.84	0.00189	1.07	0.152	7.41	28.6	6.08e-06	2.72	RV	CELLTYPE	control_PKP2	4	10	AD
DMRTA1	2.79	0.0442	0.0358	0.00204	3.95	11.9	0.00149	1.35	RV	CELLTYPE	control_PKP2	4	10	AD
ACTN1	2.78	0.00362	1.12	0.101	7.24	24.8	1.82e-05	2.44	RV	CELLTYPE	control_PKP2	4	10	AD
ADA	2.78	0.0272	0.133	0.0206	4.75	14.1	0.000661	1.57	RV	CELLTYPE	control_PKP2	4	10	AD
C3	2.78	0.00535	0.438	0.0726	6.2	22.6	3.61e-05	2.27	RV	CELLTYPE	control_PKP2	4	10	AD
DAB2IP	2.77	0.0141	0.348	0.0445	5.86	17.4	0.000196	1.85	RV	CELLTYPE	control_PKP2	4	10	AD
FERMT1	2.77	0.0329	0.0545	0.00477	4.24	13.3	0.000891	1.48	RV	CELLTYPE	control_PKP2	4	10	AD
AC100793.2	2.76	0.034	0.0923	0.00341	4.41	13.1	0.000944	1.47	RV	CELLTYPE	control_PKP2	4	10	AD
VASH1	2.75	0.037	0.0704	0.00409	4.4	12.8	0.00108	1.43	RV	CELLTYPE	control_PKP2	4	10	AD
AL136366.1	2.74	0.0218	0.112	0.0144	4.81	15.2	0.000435	1.66	RV	CELLTYPE	control_PKP2	4	10	AD
CASQ2	2.73	0.0256	0.097	0.0137	4.78	14.4	0.000586	1.59	RV	CELLTYPE	control_PKP2	4	10	AD
SLC2A9	2.73	0.038	0.0993	0.0151	4.74	12.6	0.00116	1.42	RV	CELLTYPE	control_PKP2	4	10	AD
GCKR	2.72	0.0451	0.139	0.0456	4.88	11.8	0.00155	1.35	RV	CELLTYPE	control_PKP2	4	10	AD
KANK4	2.7	0.00362	0.518	0.0893	6.6	24.8	1.83e-05	2.44	RV	CELLTYPE	control_PKP2	4	10	AD
MME-AS1	2.69	0.0254	0.15	0.0195	5.24	14.4	0.000573	1.6	RV	CELLTYPE	control_PKP2	4	10	AD
TIMM21	2.66	0.0308	0.0997	0.00681	4.62	13.5	0.000801	1.51	RV	CELLTYPE	control_PKP2	4	10	AD
ALG9	2.65	0.0257	0.0793	0.0137	4.53	14.4	0.00059	1.59	RV	CELLTYPE	control_PKP2	4	10	AD
EFNB1	2.63	0.0262	0.0869	0.00341	4.42	14.2	0.000615	1.58	RV	CELLTYPE	control_PKP2	4	10	AD
NOMO2	2.63	0.0377	0.0868	0.00272	4.35	12.6	0.00114	1.42	RV	CELLTYPE	control_PKP2	4	10	AD
PKNOX2	2.63	0.0108	0.326	0.0215	5.67	18.8	0.000123	1.97	RV	CELLTYPE	control_PKP2	4	10	AD
PPM1F	2.63	0.0412	0.0674	0.013	4.4	12.2	0.00134	1.39	RV	CELLTYPE	control_PKP2	4	10	AD
CHST11	2.62	0.0496	0.439	0.0593	5.76	11.5	0.00179	1.3	RV	CELLTYPE	control_PKP2	4	10	AD
PCDH7	2.62	0.0115	0.158	0.0123	5.14	18.5	0.000134	1.94	RV	CELLTYPE	control_PKP2	4	10	AD
GLT8D2	2.6	0.023	0.115	0.00545	4.66	14.9	0.000477	1.64	RV	CELLTYPE	control_PKP2	4	10	AD
GUCY1A1	2.58	0.0373	0.0913	0.0123	4.47	12.7	0.00113	1.43	RV	CELLTYPE	control_PKP2	4	10	AD
PIM3	2.56	0.0027	0.731	0.0969	6.87	26.3	1.16e-05	2.57	RV	CELLTYPE	control_PKP2	4	10	AD
CHCHD10	2.55	0.0131	0.717	0.13	7.07	17.8	0.000169	1.88	RV	CELLTYPE	control_PKP2	4	10	AD
COL18A1	2.55	0.0289	0.152	0.0164	5	13.8	0.000726	1.54	RV	CELLTYPE	control_PKP2	4	10	AD
DGAT1	2.55	0.00742	0.356	0.0576	6.01	20.7	6.46e-05	2.13	RV	CELLTYPE	control_PKP2	4	10	AD
IPO9-AS1	2.55	0.00162	0.755	0.126	6.89	29.7	4.45e-06	2.79	RV	CELLTYPE	control_PKP2	4	10	AD
LPCAT2	2.55	0.0337	0.247	0.0548	5.29	13.2	0.000925	1.47	RV	CELLTYPE	control_PKP2	4	10	AD
TRIM35	2.53	0.0261	0.14	0.00886	4.97	14.3	0.000612	1.58	RV	CELLTYPE	control_PKP2	4	10	AD
PKM	2.52	0.0155	0.195	0.0236	5.16	17	0.000227	1.81	RV	CELLTYPE	control_PKP2	4	10	AD
TPST2	2.52	0.028	0.242	0.026	5.33	13.9	0.000689	1.55	RV	CELLTYPE	control_PKP2	4	10	AD
ASAP3	2.51	0.0173	0.208	0.0267	5.32	16.4	0.000282	1.76	RV	CELLTYPE	control_PKP2	4	10	AD
LSAMP	2.51	0.0218	0.567	0.0801	6.49	15.2	0.000435	1.66	RV	CELLTYPE	control_PKP2	4	10	AD
AMPH	2.5	0.0394	0.0685	0.00545	4.38	12.4	0.00124	1.4	RV	CELLTYPE	control_PKP2	4	10	AD
MAFB	2.5	0.00755	0.345	0.0709	5.9	20.6	6.66e-05	2.12	RV	CELLTYPE	control_PKP2	4	10	AD
ACACA	2.48	0.00515	4.95	0.758	9.32	22.8	3.37e-05	2.29	RV	CELLTYPE	control_PKP2	4	10	AD
KLHL31	2.48	0.0209	0.611	0.141	6.56	15.4	0.000395	1.68	RV	CELLTYPE	control_PKP2	4	10	AD
MGAT3	2.47	0.0436	0.177	0.0343	5.29	12	0.00145	1.36	RV	CELLTYPE	control_PKP2	4	10	AD
FASN	2.46	0.000264	4.95	0.843	9.52	41.5	2.29e-07	3.58	RV	CELLTYPE	control_PKP2	4	10	AD
PAX8	2.45	0.0432	0.128	0.026	4.94	12	0.00144	1.36	RV	CELLTYPE	control_PKP2	4	10	AD
PRRX1	2.43	0.0442	0.101	0.038	4.68	11.9	0.00149	1.35	RV	CELLTYPE	control_PKP2	4	10	AD
SERPINH1	2.43	0.023	0.389	0.0524	5.91	14.9	0.000475	1.64	RV	CELLTYPE	control_PKP2	4	10	AD
AC092910.3	2.42	0.0487	0.0727	0.00681	4.4	11.6	0.00174	1.31	RV	CELLTYPE	control_PKP2	4	10	AD
MIR181A1HG	2.41	0.0224	0.171	0.0154	4.97	15.1	0.000453	1.65	RV	CELLTYPE	control_PKP2	4	10	AD
ADAMTS19	2.4	0.0138	0.152	0.0178	5.04	17.5	0.00019	1.86	RV	CELLTYPE	control_PKP2	4	10	AD
ABCD2	2.38	0.0317	0.494	0.16	6.65	13.4	0.000842	1.5	RV	CELLTYPE	control_PKP2	4	10	AD
PECAM1	2.38	0.0472	0.0884	0.0164	4.67	11.7	0.00166	1.33	RV	CELLTYPE	control_PKP2	4	10	AD
SYNPO	2.38	0.0412	0.136	0.0226	4.87	12.2	0.00134	1.39	RV	CELLTYPE	control_PKP2	4	10	AD
ADAM19	2.35	0.0354	0.214	0.0569	5.21	12.9	0.00101	1.45	RV	CELLTYPE	control_PKP2	4	10	AD
COL15A1	2.35	0.00588	1.46	0.245	7.64	21.9	4.45e-05	2.23	RV	CELLTYPE	control_PKP2	4	10	AD
PCDH18	2.35	0.0336	0.213	0.0297	5.63	13.2	0.00092	1.47	RV	CELLTYPE	control_PKP2	4	10	AD
C14orf180	2.33	0.0215	0.777	0.142	7.1	15.3	0.000419	1.67	RV	CELLTYPE	control_PKP2	4	10	AD
COL5A3	2.32	0.00628	0.835	0.162	7.11	21.6	4.95e-05	2.2	RV	CELLTYPE	control_PKP2	4	10	AD
GAS7	2.32	0.0254	0.951	0.152	7.05	14.4	0.000575	1.6	RV	CELLTYPE	control_PKP2	4	10	AD
OAF	2.31	0.0254	0.394	0.104	5.94	14.4	0.000572	1.6	RV	CELLTYPE	control_PKP2	4	10	AD
CS	2.3	0.0125	0.527	0.148	6.58	18.1	0.000155	1.9	RV	CELLTYPE	control_PKP2	4	10	AD
COLGALT1	2.29	0.0169	0.176	0.0435	5.27	16.6	0.00026	1.77	RV	CELLTYPE	control_PKP2	4	10	AD
DLAT	2.29	0.0157	0.503	0.111	6.47	16.9	0.000231	1.8	RV	CELLTYPE	control_PKP2	4	10	AD
NEK6	2.29	0.0272	0.261	0.0688	5.53	14	0.000662	1.57	RV	CELLTYPE	control_PKP2	4	10	AD
TMTC4	2.29	0.0363	0.113	0.0116	4.84	12.8	0.00105	1.44	RV	CELLTYPE	control_PKP2	4	10	AD
HSPA12A	2.28	0.0122	0.691	0.179	6.74	18.3	0.000146	1.91	RV	CELLTYPE	control_PKP2	4	10	AD
PGP	2.27	0.0084	0.361	0.0719	6	20.1	7.84e-05	2.08	RV	CELLTYPE	control_PKP2	4	10	AD
PLEKHH3	2.27	0.0361	0.259	0.0771	5.66	12.9	0.00104	1.44	RV	CELLTYPE	control_PKP2	4	10	AD
SLC4A4	2.27	0.00238	1.31	0.236	7.67	27	9.58e-06	2.62	RV	CELLTYPE	control_PKP2	4	10	AD
COL6A2	2.26	0.0204	0.92	0.167	7.06	15.5	0.000383	1.69	RV	CELLTYPE	control_PKP2	4	10	AD
LRP1	2.26	0.00225	1.9	0.373	8.22	27.4	8.62e-06	2.65	RV	CELLTYPE	control_PKP2	4	10	AD
MYBPC3	2.26	0.047	0.434	0.0686	6.19	11.7	0.00164	1.33	RV	CELLTYPE	control_PKP2	4	10	AD
FGF7	2.24	0.0372	0.476	0.0907	6.31	12.7	0.0011	1.43	RV	CELLTYPE	control_PKP2	4	10	AD
MFSD3	2.24	0.0468	0.0858	0.00613	4.52	11.7	0.00163	1.33	RV	CELLTYPE	control_PKP2	4	10	AD
KIFC3	2.23	0.0388	0.168	0.0164	5.03	12.5	0.00121	1.41	RV	CELLTYPE	control_PKP2	4	10	AD
PAPSS1	2.16	0.0208	0.307	0.0771	5.93	15.5	0.000393	1.68	RV	CELLTYPE	control_PKP2	4	10	AD
TYSND1	2.15	0.0451	0.174	0.0195	5.2	11.9	0.00154	1.35	RV	CELLTYPE	control_PKP2	4	10	AD
MEF2C	2.13	0.00832	0.896	0.181	7.08	20.2	7.65e-05	2.08	RV	CELLTYPE	control_PKP2	4	10	AD
NDUFAF4	2.13	0.0411	0.15	0.0503	5.18	12.3	0.00132	1.39	RV	CELLTYPE	control_PKP2	4	10	AD
PNPLA3	2.13	0.0112	1.43	0.275	7.86	18.6	0.000129	1.95	RV	CELLTYPE	control_PKP2	4	10	AD
FN1	2.11	0.0417	0.517	0.0973	6.22	12.2	0.00137	1.38	RV	CELLTYPE	control_PKP2	4	10	AD
GNA14	2.1	0.0254	0.9	0.161	7.08	14.4	0.00057	1.6	RV	CELLTYPE	control_PKP2	4	10	AD
MGLL	2.08	0.0086	1.83	0.404	8.19	20	8.14e-05	2.07	RV	CELLTYPE	control_PKP2	4	10	AD
PDE1C	2.06	0.0377	0.535	0.0813	6.24	12.6	0.00115	1.42	RV	CELLTYPE	control_PKP2	4	10	AD
ANXA11	2.05	0.01	0.478	0.0781	6.27	19.1	0.000111	2	RV	CELLTYPE	control_PKP2	4	10	AD
DSEL	2.05	0.0421	0.371	0.0921	6.03	12.1	0.00138	1.38	RV	CELLTYPE	control_PKP2	4	10	AD
ELMSAN1	2	0.026	0.327	0.0538	5.8	14.3	0.000602	1.59	RV	CELLTYPE	control_PKP2	4	10	AD
IDH1	2	0.0279	0.69	0.199	6.99	14	0.000685	1.55	RV	CELLTYPE	control_PKP2	4	10	AD
SGK2	2	0.0372	0.37	0.101	6.05	12.7	0.0011	1.43	RV	CELLTYPE	control_PKP2	4	10	AD
ARHGEF40	1.98	0.0181	0.592	0.127	6.59	16.1	0.000316	1.74	RV	CELLTYPE	control_PKP2	4	10	AD
NAV1	1.98	0.0094	1.01	0.274	7.28	19.4	0.000101	2.03	RV	CELLTYPE	control_PKP2	4	10	AD
TMOD1	1.98	0.0213	0.42	0.0958	6.2	15.4	0.000409	1.67	RV	CELLTYPE	control_PKP2	4	10	AD
ANGPTL2	1.97	0.043	0.277	0.0441	5.55	12.1	0.00142	1.37	RV	CELLTYPE	control_PKP2	4	10	AD
CKMT2	1.97	0.0175	0.437	0.125	6.34	16.3	0.000295	1.76	RV	CELLTYPE	control_PKP2	4	10	AD
CARMN	1.96	0.00692	2.21	0.593	8.55	21	5.89e-05	2.16	RV	CELLTYPE	control_PKP2	4	10	AD
MPP7	1.96	0.0269	0.26	0.0963	5.67	14.1	0.00064	1.57	RV	CELLTYPE	control_PKP2	4	10	AD
GADD45A	1.95	0.0402	0.222	0.0627	5.43	12.3	0.00128	1.4	RV	CELLTYPE	control_PKP2	4	10	AD
RRP1B	1.95	0.0412	0.344	0.117	5.95	12.2	0.00134	1.39	RV	CELLTYPE	control_PKP2	4	10	AD
AFAP1	1.94	0.0169	0.426	0.0845	6.08	16.6	0.000261	1.77	RV	CELLTYPE	control_PKP2	4	10	AD
GPAM	1.94	0.00555	15.3	3.78	11.2	22.4	3.78e-05	2.26	RV	CELLTYPE	control_PKP2	4	10	AD
GYS1	1.94	0.0169	0.516	0.128	6.62	16.6	0.000263	1.77	RV	CELLTYPE	control_PKP2	4	10	AD
MLX	1.94	0.0289	0.41	0.0966	6.27	13.8	0.000722	1.54	RV	CELLTYPE	control_PKP2	4	10	AD
RARB	1.94	0.0149	0.743	0.17	7.03	17.2	0.000215	1.83	RV	CELLTYPE	control_PKP2	4	10	AD
CMIP	1.92	0.0136	0.467	0.11	6.38	17.6	0.000186	1.87	RV	CELLTYPE	control_PKP2	4	10	AD
MT-ATP6	1.92	0.0476	0.882	0.218	7.1	11.6	0.00169	1.32	RV	CELLTYPE	control_PKP2	4	10	AD
MT-CO2	1.92	0.0426	1.2	0.283	7.53	12.1	0.0014	1.37	RV	CELLTYPE	control_PKP2	4	10	AD
SNTB1	1.9	0.0217	1.27	0.343	7.73	15.2	0.000424	1.66	RV	CELLTYPE	control_PKP2	4	10	AD
CDK6	1.86	0.0411	0.395	0.123	6.12	12.3	0.00132	1.39	RV	CELLTYPE	control_PKP2	4	10	AD
FHL2	1.86	0.0235	0.496	0.115	6.35	14.8	0.000501	1.63	RV	CELLTYPE	control_PKP2	4	10	AD
RHBDD3	1.84	0.0439	0.205	0.0226	5.26	12	0.00147	1.36	RV	CELLTYPE	control_PKP2	4	10	AD
PDXK	1.8	0.0173	1.11	0.385	7.61	16.4	0.000284	1.76	RV	CELLTYPE	control_PKP2	4	10	AD
ELOVL5	1.79	0.0192	3.18	0.836	8.93	15.8	0.000345	1.72	RV	CELLTYPE	control_PKP2	4	10	AD
HPSE2	1.79	0.0269	1.52	0.402	7.93	14.1	0.000648	1.57	RV	CELLTYPE	control_PKP2	4	10	AD
PTPN3	1.79	0.0349	0.386	0.0825	6.2	13	0.000995	1.46	RV	CELLTYPE	control_PKP2	4	10	AD
IL1R1	1.77	0.0254	0.396	0.103	6.14	14.5	0.000567	1.6	RV	CELLTYPE	control_PKP2	4	10	AD
TMEM120B	1.71	0.0308	0.644	0.17	6.73	13.5	0.000801	1.51	RV	CELLTYPE	control_PKP2	4	10	AD
MME	1.7	0.0359	1.96	0.562	8.33	12.9	0.00103	1.44	RV	CELLTYPE	control_PKP2	4	10	AD
DHDDS	1.66	0.0314	0.78	0.268	7.14	13.5	0.000826	1.5	RV	CELLTYPE	control_PKP2	4	10	AD
MAP3K1	1.61	0.037	0.436	0.152	6.29	12.8	0.00108	1.43	RV	CELLTYPE	control_PKP2	4	10	AD
MPC1	1.6	0.0248	0.759	0.233	7.12	14.6	0.000543	1.61	RV	CELLTYPE	control_PKP2	4	10	AD
CEP170	1.55	0.0372	0.546	0.168	6.55	12.7	0.00112	1.43	RV	CELLTYPE	control_PKP2	4	10	AD
RUNX1T1	1.54	0.0399	0.954	0.296	7.34	12.4	0.00127	1.4	RV	CELLTYPE	control_PKP2	4	10	AD
LAMA4	1.53	0.0173	2.99	1.08	9	16.4	0.00028	1.76	RV	CELLTYPE	control_PKP2	4	10	AD
AGPAT2	1.47	0.0498	2.44	0.929	8.92	11.5	0.0018	1.3	RV	CELLTYPE	control_PKP2	4	10	AD
DLC1	1.31	0.0245	8.7	3.21	10.5	14.6	0.000531	1.61	RV	CELLTYPE	control_PKP2	4	10	AD

## Sheet: control_PVneg
Gene	logFC	FDR	mean_exp_control	mean_exp_genotype	logCPM	F	PValue	FDR_plot	Region	annotation_level	comparison	Observations_genotype	Observations_reference	cell_state

## Sheet: control_RBM20
Gene	logFC	FDR	mean_exp_control	mean_exp_genotype	logCPM	F	PValue	FDR_plot	Region	annotation_level	comparison	Observations_genotype	Observations_reference	cell_state
XIST	7.14	0.00154	1.58	0.0192	8.08	28.4	1.32e-06	2.81	RV	CELLTYPE	control_RBM20	4	10	AD
GRID2	5.63	0.0145	0.211	0	5.57	18.4	6.52e-05	1.84	RV	CELLTYPE	control_RBM20	4	10	AD
ABLIM2	5.35	0.0269	0.181	0	4.84	15.8	0.000184	1.57	RV	CELLTYPE	control_RBM20	4	10	AD
KCNE4	5.14	0.0481	0.134	0	4.71	13.6	0.000473	1.32	RV	CELLTYPE	control_RBM20	4	10	AD
OLFM2	4.97	0.00154	0.73	0.00781	6.71	28.4	1.33e-06	2.81	RV	CELLTYPE	control_RBM20	4	10	AD
SLC2A5	4.92	0.0222	0.504	0.0132	5.99	16.5	0.000131	1.65	RV	CELLTYPE	control_RBM20	4	10	AD
LBP	4.27	0.014	1.16	0.0156	6.94	18.4	6.08e-05	1.86	RV	CELLTYPE	control_RBM20	4	10	AD
TIMP1	4.21	0.0102	0.248	0.00391	5.35	19.6	3.69e-05	1.99	RV	CELLTYPE	control_RBM20	4	10	AD
CCL2	4.15	0.013	0.262	0.00391	5.3	18.7	5.42e-05	1.89	RV	CELLTYPE	control_RBM20	4	10	AD
ANKRD30A	3.97	0.0152	0.198	0.00658	5.29	18	7.18e-05	1.82	RV	CELLTYPE	control_RBM20	4	10	AD
ELOVL6	3.45	0.00154	1.94	0.107	8	28.4	1.34e-06	2.81	RV	CELLTYPE	control_RBM20	4	10	AD
PLAC9	3.31	0.0102	0.329	0.0302	5.74	19.8	3.5e-05	1.99	RV	CELLTYPE	control_RBM20	4	10	AD
KAZN	3.28	0.000363	5.39	0.366	9.52	33.5	2.26e-07	3.44	RV	CELLTYPE	control_RBM20	4	10	AD
PLCXD3	3.16	0.00628	0.475	0.0354	6.44	22	1.45e-05	2.2	RV	CELLTYPE	control_RBM20	4	10	AD
DAB2IP	3.08	0.013	0.348	0.0275	5.93	18.7	5.4e-05	1.89	RV	CELLTYPE	control_RBM20	4	10	AD
FRMD4B	3.07	0.0112	0.47	0.0468	6.16	19.2	4.47e-05	1.95	RV	CELLTYPE	control_RBM20	4	10	AD
BHLHE40	3.02	0.0152	0.455	0.0441	6.11	18	7.18e-05	1.82	RV	CELLTYPE	control_RBM20	4	10	AD
S100A4	3.01	0.0214	0.333	0.0275	5.79	16.7	0.000122	1.67	RV	CELLTYPE	control_RBM20	4	10	AD
PVT1	2.98	0.0468	0.262	0.0363	5.59	13.7	0.000451	1.33	RV	CELLTYPE	control_RBM20	4	10	AD
GNA14	2.87	0.00603	0.9	0.086	7.06	22.4	1.24e-05	2.22	RV	CELLTYPE	control_RBM20	4	10	AD
CSF1	2.83	0.0292	0.268	0.0183	5.57	15.4	0.000209	1.53	RV	CELLTYPE	control_RBM20	4	10	AD
RTN4RL1	2.63	0.00841	0.625	0.0775	6.68	20.6	2.57e-05	2.08	RV	CELLTYPE	control_RBM20	4	10	AD
PRICKLE1	2.58	0.00672	0.975	0.0988	7.26	21.6	1.67e-05	2.17	RV	CELLTYPE	control_RBM20	4	10	AD
PDGFRB	2.54	0.0305	0.597	0.0775	6.6	15.2	0.000231	1.52	RV	CELLTYPE	control_RBM20	4	10	AD
POU6F2	2.47	0.0442	0.292	0.0288	5.76	13.9	0.000415	1.35	RV	CELLTYPE	control_RBM20	4	10	AD
LEP	2.35	0.0324	0.428	0.0914	6.37	15	0.000256	1.49	RV	CELLTYPE	control_RBM20	4	10	AD
THRSP	2.33	0.0327	1.27	0.176	7.72	14.9	0.000264	1.48	RV	CELLTYPE	control_RBM20	4	10	AD
DPT	2.21	0.0487	0.405	0.0834	6.38	13.5	0.000482	1.31	RV	CELLTYPE	control_RBM20	4	10	AD
DTNA	2.21	0.0286	0.649	0.175	6.8	15.6	0.0002	1.54	RV	CELLTYPE	control_RBM20	4	10	AD
MEST	2.18	0.0238	1.62	0.322	8.26	16.2	0.000155	1.62	RV	CELLTYPE	control_RBM20	4	10	AD
IGFBP4	2.12	0.0466	0.564	0.0744	6.58	13.7	0.000447	1.33	RV	CELLTYPE	control_RBM20	4	10	AD
S100A10	2.06	0.049	0.368	0.0695	6.05	13.5	0.000491	1.31	RV	CELLTYPE	control_RBM20	4	10	AD
CD151	1.9	0.0329	0.557	0.105	6.72	14.9	0.000268	1.48	RV	CELLTYPE	control_RBM20	4	10	AD
ME1	1.77	0.0411	5.26	1.09	9.56	14.1	0.000373	1.39	RV	CELLTYPE	control_RBM20	4	10	AD
NAV3	1.64	0.05	1.8	0.466	8.28	13.4	0.00051	1.3	RV	CELLTYPE	control_RBM20	4	10	AD

## Sheet: control_TTN
Gene	logFC	FDR	mean_exp_control	mean_exp_genotype	logCPM	F	PValue	FDR_plot	Region	annotation_level	comparison	Observations_genotype	Observations_reference	cell_state
