# Supplementary material for: Pathogenic variants damage cell composition and single cell transcription in cardiomyopathies
Source: Science. Author manuscript; Available in PMC 2022 Oct 3. (PMC9528698; doi:10.1126/science.abo1984)
Supplement: Supp table 67 [file NIHMS1835045-supplement-Supp_table_67.xlsx]

## Sheet: GWAS Supplementary Table
	GWAS DCM gene target gene list
	Garnier et al 2021			Esslinger et al 2017			Tadros et al 2021				Locus		Candidate gene*		Comments
	Lead SNP	nearest gene		Lead SNP	"EWAS" gene		Locus name	Lead SNP	nearest gene				(secondary gene)
	rs10927886	HSPB7		rs10927875	ZBTB17		DCM1	rs10927875	ZBTB17		1p36.13		HSPB7 (ZBTB17)		HSPB7; Heat Shock Protein Family B (Small) Member 7
				rs3829746	TTN		DCM4 (MTAG11)	rs2042995	TTN		2q31.2		TTN		TTN; Titin (known DCM causing gene)
	rs62232870	LSM3					DCM5 (MTAG11)	rs6807275	LSM3		3p25.1		SLC6A6 (LSM3)		SLC6A6; Solute Carrier Family 6 Member 6 (transmembrane taurine transporter)
				rs13107325	SLC39A8						4q24		SLC39A8		SLC39A8; Solute Carrier Family 39 Member 8
							DCM6 (MTAG11)	rs4713999	CDKN1A		6p21.2		CDKN1A		CDKN1A; Cyclin-Dependent Kinase Inhibitor 1A (P21, Cip1)
				rs4712056	MLIP						6p12.1		MLIP		MLIP; Muscle Lamin (LMNA) Interacting Protein
				rs2291569	FLNC		DCM2	rs2291569	FLNC		7q32.1		FLNC		FLNC; Fliamin C (known DCM causing gene)
							DCM7 (MTAG11)	rs13265989	CTSB		8p23.1		CTSB		CTSB; Cathepsin B
							DCM8 (MTAG11)	rs12541595	MTSS1		8q24.13		MTSS1		MTSS1; MTSS I-BAR Domain Containing 1.
							DCM9 (MTAG11)	rs2182400	SVIL		10p11.23		SVIL		SVIL; Supervillin
	rs61869036	BAG3		rs2234962	BAG3		DCM3	rs2234962	BAG3		10q26.11		BAG3		BAG3; BCL-2-associated anthanogene 3 (BAG co-chaperone 3; (known DCM causing gene)
				rs3803403	ALPK3		DCM10 (MTAG11)	rs1051168	NMB		15q25.3		ALPK3 (NMB)		ALPK3; Alpha Kinase 3
							DCM11 (MTAG11)	rs9892651	PRKCA		17q24.2		PRKCA		PRKCA; Protein Kinase C Alpha
				rs2303510	FHOD3		DCM12 (MTAG11)	rs2303510	FHOD3		18q12.2		FHOD3		FHOD3; Formin Homology 2 Domain Containing 3
	rs7284877	SMARCB1					DCM13 (MTAG11)	rs2186370	SMARCB1		22q11.23		SMARCB1		SMARCB1; SWI/SNF Related, Matrix Associated, Actin Dependent Regulator Of Chromatin, Subfamily B, Member 1
											1p36.13		(ZBTB17)		ZBTB17; Zinc Finger And BTB Domain Containing 17
											3p25.1		(LSM3)		LSM3; LSM3 Homolog, U6 Small Nuclear RNA And mRNA Degradation Associated
											15q25.3		(NMB)		NMB, Neuromedulin B
	* The primary candidate gene at each locus is shown in bold and based on detailed arguments presented in the source references litsed below
	DCM GWAS loci and target gene source references:
	Study	Disease group	First Author (year)				DOI				PMID
	GWAS	DCM	Tadros et al (2021)**				10.1038/s41588-020-00762-2				33495596
	GWAS	DCM	Garnier et al (2021)				10.1093/eurheartj/ehab030				33677556
	GWAS	DCM	Meder et al (2014)				doi.org/10.1093/eurheartj/eht251				23853074
	EWAS	DCM	Esslinger et al (2017)				10.1371/journal.pone.0172995				28296976
	GWAS	NICM	Aragam et al (2018)				10.1161/CIRCULATIONAHA.118.035774				30586722
	**NB Tadros et al (2021) is a meta-analysis of DCM GWAS data derived from Meder et al (2014), Esslinger et al (2017) and Aragam et al (2018)
