# Supplementary material for: Pathogenic variants damage cell composition and single cell transcription in cardiomyopathies
Source: Science. Author manuscript; Available in PMC 2022 Oct 3. (PMC9528698; doi:10.1126/science.abo1984)
Supplement: Supp table 68 [file NIHMS1835045-supplement-Supp_table_68.csv]

Signalling Pathway	Genotype	Region	log2FC(signalling strength)	adjusted_p-valu (Bonferroni)
ACTIVIN	LMNA	LV	NA	NA
ACTIVIN	LMNA	RV	-Inf	0
ACTIVIN	PKP2	LV	NA	NA
ACTIVIN	PKP2	RV	-Inf	0
ACTIVIN	PVneg	LV	NA	NA
ACTIVIN	PVneg	RV	-Inf	0
ACTIVIN	RBM20	LV	NA	NA
ACTIVIN	RBM20	RV	-Inf	0
ACTIVIN	TTN	LV	NA	NA
ACTIVIN	TTN	RV	-Inf	0
ADGRE5	LMNA	LV	3.08968946184501	0.0220059125145072
ADGRE5	LMNA	RV	2.14850508054096	0.0393549451766585
ADGRE5	PKP2	LV	5.11659525973253	1.14065660514094e-15
ADGRE5	PKP2	RV	5.45283207086186	1.08200883250777e-18
ADGRE5	PVneg	LV	4.9035173841282	0.0653722930823014
ADGRE5	PVneg	RV	1.17107631685415	1
ADGRE5	RBM20	LV	4.99629652812086	3.95356374273528e-08
ADGRE5	RBM20	RV	2.15001263211943	1
ADGRE5	TTN	LV	4.21547902609254	0.0553032295822733
ADGRE5	TTN	RV	2.82392576225593	0.00109871325511779
ADIPONECTIN	LMNA	LV	2.22945934907353	0.00315372212935874
ADIPONECTIN	LMNA	RV	3.95551523256456	1.39081841842236e-10
ADIPONECTIN	PKP2	LV	3.48191982668507	3.29626117010135e-05
ADIPONECTIN	PKP2	RV	5.38986306205336	2.06427769899718e-08
ADIPONECTIN	PVneg	LV	2.58666757725615	0.18249408788321
ADIPONECTIN	PVneg	RV	4.84008134647196	2.32723886326303e-07
ADIPONECTIN	RBM20	LV	1.67303088385507	1
ADIPONECTIN	RBM20	RV	3.43415554199332	9.87933871677041e-08
ADIPONECTIN	TTN	LV	-3.01492962776306	0.00327104000652386
ADIPONECTIN	TTN	RV	0.700161316585517	1
AGT	LMNA	LV	NA	NA
AGT	LMNA	RV	NA	NA
AGT	PKP2	LV	NA	NA
AGT	PKP2	RV	Inf	0
AGT	PVneg	LV	NA	NA
AGT	PVneg	RV	NA	NA
AGT	RBM20	LV	NA	NA
AGT	RBM20	RV	NA	NA
AGT	TTN	LV	NA	NA
AGT	TTN	RV	NA	NA
ALCAM	LMNA	LV	6.06578227728701	0.000126451101323255
ALCAM	LMNA	RV	-Inf	0
ALCAM	PKP2	LV	7.78479869264444	3.05719693300929e-07
ALCAM	PKP2	RV	10.4518817652451	4.16300100197482e-15
ALCAM	PVneg	LV	5.83908388962274	0.0876845419406891
ALCAM	PVneg	RV	8.18403321590992	0.0989456176757812
ALCAM	RBM20	LV	7.61117016731342	1.90567561730859e-09
ALCAM	RBM20	RV	8.25512985260868	1.75997229234781e-07
ALCAM	TTN	LV	7.52443678048694	4.14381568063334e-11
ALCAM	TTN	RV	8.12631315966247	2.96552116196836e-08
ANGPT	LMNA	LV	1.65712948429307	6.63452931554914e-09
ANGPT	LMNA	RV	2.8760827822	1.65084478881477e-13
ANGPT	PKP2	LV	1.60405133543826	8.45221930484927e-08
ANGPT	PKP2	RV	1.23324480106621	0.00106639928394121
ANGPT	PVneg	LV	2.16302023030943	0.0460723864105248
ANGPT	PVneg	RV	2.6547344375739	2.59824852175081e-07
ANGPT	RBM20	LV	2.71156827326123	7.82243700795779e-05
ANGPT	RBM20	RV	2.32086592172454	4.77900210499159e-07
ANGPT	TTN	LV	1.59716783376503	0.00105587912472051
ANGPT	TTN	RV	2.22558477689757	1
ANGPTL	LMNA	LV	-1.28118620513005	0.833183163849536
ANGPTL	LMNA	RV	2.61909871187696	3.19956424064098e-13
ANGPTL	PKP2	LV	0.475302624815582	0.0911732507539496
ANGPTL	PKP2	RV	3.36512805651381	8.22732873670805e-22
ANGPTL	PVneg	LV	-0.363844294393764	1
ANGPTL	PVneg	RV	2.88410200738015	1.33746326898463e-06
ANGPTL	RBM20	LV	2.53055668057294	1.59829557823897e-16
ANGPTL	RBM20	RV	1.74751904681863	1.2693108305053e-08
ANGPTL	TTN	LV	-0.195068584266801	0.0418954115979295
ANGPTL	TTN	RV	-0.319690379890897	1
ANNEXIN	LMNA	LV	-Inf	0
ANNEXIN	LMNA	RV	1.31271015346541	1
ANNEXIN	PKP2	LV	-Inf	0
ANNEXIN	PKP2	RV	-Inf	0
ANNEXIN	PVneg	LV	1.17114067378519	1
ANNEXIN	PVneg	RV	2.00744616163767	1
ANNEXIN	RBM20	LV	3.99545161807463	9.96151157040083e-11
ANNEXIN	RBM20	RV	-5.74489509089186	4.67424259043239e-14
ANNEXIN	TTN	LV	1.06416345029067	1
ANNEXIN	TTN	RV	-Inf	0
APP	LMNA	LV	2.40202732145765	1.06747899666078e-109
APP	LMNA	RV	2.78858259941476	4.59788758739566e-40
APP	PKP2	LV	2.78246564360411	1.4338353385256e-82
APP	PKP2	RV	3.6984751437369	1.03947578449075e-108
APP	PVneg	LV	4.02671072171941	7.23618256239846e-99
APP	PVneg	RV	3.07611633657059	2.24187117685019e-32
APP	RBM20	LV	3.59070917223549	3.18232348608605e-112
APP	RBM20	RV	3.14867462122227	1.35503983513117e-75
APP	TTN	LV	2.68333013975072	2.79908586845412e-101
APP	TTN	RV	3.25944906151423	1.71033608507304e-72
BAFF	LMNA	LV	NA	NA
BAFF	LMNA	RV	-Inf	0
BAFF	PKP2	LV	NA	NA
BAFF	PKP2	RV	-3.30222872045762	1
BAFF	PVneg	LV	NA	NA
BAFF	PVneg	RV	-Inf	0
BAFF	RBM20	LV	Inf	0
BAFF	RBM20	RV	-Inf	0
BAFF	TTN	LV	NA	NA
BAFF	TTN	RV	-Inf	0
BMP	LMNA	LV	-0.0813739036038909	1
BMP	LMNA	RV	0.956523402303299	2.97402257763811e-10
BMP	PKP2	LV	0.486851511807852	3.36854762495486e-05
BMP	PKP2	RV	0.0576921991695448	0.139184555864758
BMP	PVneg	LV	0.184054310329534	2.11019441729783e-12
BMP	PVneg	RV	1.20722009023606	1.11867015789553e-21
BMP	RBM20	LV	0.449298632554732	8.61070725954222e-06
BMP	RBM20	RV	0.497126179532385	1.44917421484398e-06
BMP	TTN	LV	0.942222600591303	7.99567958661163e-15
BMP	TTN	RV	1.5425163078404	1.64191190841374e-14
BTLA	LMNA	LV	NA	NA
BTLA	LMNA	RV	NA	NA
BTLA	PKP2	LV	NA	NA
BTLA	PKP2	RV	NA	NA
BTLA	PVneg	LV	Inf	0
BTLA	PVneg	RV	Inf	0
BTLA	RBM20	LV	NA	NA
BTLA	RBM20	RV	NA	NA
BTLA	TTN	LV	NA	NA
BTLA	TTN	RV	NA	NA
CADM	LMNA	LV	-0.397628418731035	1
CADM	LMNA	RV	-0.464340333814241	1
CADM	PKP2	LV	-0.675981906739039	1
CADM	PKP2	RV	-1.4707110295109	1
CADM	PVneg	LV	-2.03007229301401	1
CADM	PVneg	RV	-1.85220464791696	1.27515014490682e-10
CADM	RBM20	LV	-1.21853995496473	1
CADM	RBM20	RV	0.0773813282646814	0.106273066191056
CADM	TTN	LV	-0.763704889010386	0.980615107791871
CADM	TTN	RV	1.06575227725445	0.00565493930284187
CALCR	LMNA	LV	-Inf	0
CALCR	LMNA	RV	-Inf	0
CALCR	PKP2	LV	-Inf	0
CALCR	PKP2	RV	-Inf	0
CALCR	PVneg	LV	3.47360908549479	1
CALCR	PVneg	RV	9.23299775366608	6.36524816854945e-07
CALCR	RBM20	LV	7.51411392127	1
CALCR	RBM20	RV	7.39302106709322	0.648475736379624
CALCR	TTN	LV	-Inf	0
CALCR	TTN	RV	-Inf	0
CCL	LMNA	LV	NA	NA
CCL	LMNA	RV	NA	NA
CCL	PKP2	LV	Inf	0
CCL	PKP2	RV	NA	NA
CCL	PVneg	LV	NA	NA
CCL	PVneg	RV	NA	NA
CCL	RBM20	LV	NA	NA
CCL	RBM20	RV	NA	NA
CCL	TTN	LV	NA	NA
CCL	TTN	RV	NA	NA
CD22	LMNA	LV	-Inf	0
CD22	LMNA	RV	NA	NA
CD22	PKP2	LV	2.45878510506509	6.06477260589599e-06
CD22	PKP2	RV	Inf	0
CD22	PVneg	LV	3.28658804864733	4.56348061561584e-07
CD22	PVneg	RV	Inf	0
CD22	RBM20	LV	-Inf	0
CD22	RBM20	RV	NA	NA
CD22	TTN	LV	-0.394174458868815	0.285635007545352
CD22	TTN	RV	Inf	0
CD226	LMNA	LV	6.10713065835316	0.016021728515625
CD226	LMNA	RV	5.18914143838567	0.002349853515625
CD226	PKP2	LV	-Inf	0
CD226	PKP2	RV	5.7093899414891	1.39474868774414e-05
CD226	PVneg	LV	4.58694895662596	1
CD226	PVneg	RV	3.74792140376809	1
CD226	RBM20	LV	5.46739898876548	1
CD226	RBM20	RV	1.95552221206493	1
CD226	TTN	LV	5.53820979990066	0.000705718994140625
CD226	TTN	RV	-Inf	0
CD30	LMNA	LV	Inf	0
CD30	LMNA	RV	NA	NA
CD30	PKP2	LV	NA	NA
CD30	PKP2	RV	Inf	0
CD30	PVneg	LV	NA	NA
CD30	PVneg	RV	NA	NA
CD30	RBM20	LV	NA	NA
CD30	RBM20	RV	NA	NA
CD30	TTN	LV	Inf	0
CD30	TTN	RV	Inf	0
CD40	LMNA	LV	NA	NA
CD40	LMNA	RV	NA	NA
CD40	PKP2	LV	Inf	0
CD40	PKP2	RV	NA	NA
CD40	PVneg	LV	NA	NA
CD40	PVneg	RV	NA	NA
CD40	RBM20	LV	NA	NA
CD40	RBM20	RV	NA	NA
CD40	TTN	LV	NA	NA
CD40	TTN	RV	NA	NA
CD45	LMNA	LV	2.90706935481562	4.49946289246727e-57
CD45	LMNA	RV	2.69698771343974	1.07954728797293e-50
CD45	PKP2	LV	3.53408948767597	3.17875284644792e-71
CD45	PKP2	RV	4.03659164636078	5.47816162680384e-63
CD45	PVneg	LV	4.15213609868497	6.57216323111392e-73
CD45	PVneg	RV	3.97442256042587	1.19583825864459e-37
CD45	RBM20	LV	3.57983314154901	9.50506481057773e-59
CD45	RBM20	RV	2.52399712859201	1.90792657387442e-52
CD45	TTN	LV	3.20707303057966	1.21406039483694e-70
CD45	TTN	RV	2.13691822215203	1.49528932320914e-26
CD46	LMNA	LV	2.66870782826016	2.04665667054152e-09
CD46	LMNA	RV	4.95551376196732	7.52216826765698e-39
CD46	PKP2	LV	0.391538549006685	1
CD46	PKP2	RV	3.05721324091353	9.36202442695932e-10
CD46	PVneg	LV	3.20322086677104	3.32026196434072e-12
CD46	PVneg	RV	2.16512743478946	8.93576107970698e-11
CD46	RBM20	LV	1.96906820941338	6.77168980324481e-05
CD46	RBM20	RV	1.58058404799782	0.470674171909252
CD46	TTN	LV	1.64067717778455	2.91976375050401e-08
CD46	TTN	RV	3.07215587092097	1.25022914866224e-09
CD48	LMNA	LV	NA	NA
CD48	LMNA	RV	-Inf	0
CD48	PKP2	LV	NA	NA
CD48	PKP2	RV	-Inf	0
CD48	PVneg	LV	NA	NA
CD48	PVneg	RV	-Inf	0
CD48	RBM20	LV	NA	NA
CD48	RBM20	RV	-Inf	0
CD48	TTN	LV	Inf	0
CD48	TTN	RV	5.67998338666626	0
CD6	LMNA	LV	6.06578227728701	0.000126451101323255
CD6	LMNA	RV	-Inf	0
CD6	PKP2	LV	7.78479869264444	3.05719693300929e-07
CD6	PKP2	RV	10.4518817652451	4.16300100197482e-15
CD6	PVneg	LV	5.83908388962274	0.0876845419406891
CD6	PVneg	RV	8.18403321590992	0.0989456176757812
CD6	RBM20	LV	7.61117016731342	1.90567561730859e-09
CD6	RBM20	RV	8.25512985260868	1.75997229234781e-07
CD6	TTN	LV	7.52443678048694	4.14381568063334e-11
CD6	TTN	RV	8.12631315966247	2.96552116196836e-08
CD86	LMNA	LV	Inf	0
CD86	LMNA	RV	Inf	0
CD86	PKP2	LV	NA	NA
CD86	PKP2	RV	NA	NA
CD86	PVneg	LV	NA	NA
CD86	PVneg	RV	Inf	0
CD86	RBM20	LV	Inf	0
CD86	RBM20	RV	NA	NA
CD86	TTN	LV	Inf	0
CD86	TTN	RV	NA	NA
CD99	LMNA	LV	0.484844048368959	3.5183311521475e-98
CD99	LMNA	RV	1.41504847016699	6.58664565056617e-95
CD99	PKP2	LV	2.54147194590172	4.94673893745128e-234
CD99	PKP2	RV	1.76397001598836	2.27357589543373e-133
CD99	PVneg	LV	0.797868355291577	2.17333649250751e-44
CD99	PVneg	RV	1.83793864185131	7.14026450484432e-99
CD99	RBM20	LV	1.60898482993072	1.08364080620298e-84
CD99	RBM20	RV	1.90823601621338	7.8769120119408e-123
CD99	TTN	LV	2.17530893978042	6.51895303134337e-140
CD99	TTN	RV	2.92063723095957	2.68591259236034e-152
CDH	LMNA	LV	-1.10430976865361	0.00217694063773892
CDH	LMNA	RV	-2.35508842199921	2.0503685399083e-06
CDH	PKP2	LV	-2.03234398923153	1.8643919948468e-10
CDH	PKP2	RV	-4.79745550074484	7.49584755113558e-09
CDH	PVneg	LV	-3.32485667790533	7.05810078004717e-12
CDH	PVneg	RV	-2.9584243859563	8.44935340714059e-10
CDH	RBM20	LV	-2.5873418139248	0.00141939595743101
CDH	RBM20	RV	-2.33501686664891	6.65580404576322e-08
CDH	TTN	LV	-1.53775457977888	2.27078804945785e-10
CDH	TTN	RV	-1.28999518366499	0.00585570494671258
CDH5	LMNA	LV	4.77506555337908	1.30633739951147e-05
CDH5	LMNA	RV	4.66114235455783	0.000997399954596634
CDH5	PKP2	LV	2.06209649012088	0.66373022826299
CDH5	PKP2	RV	3.0542484424551	0.0371368962456956
CDH5	PVneg	LV	4.63135268823759	0.000906727231451486
CDH5	PVneg	RV	3.81742562676806	0.000932633723778671
CDH5	RBM20	LV	5.98173968346177	1.30633739951147e-05
CDH5	RBM20	RV	4.02179976126173	0.0323757557013757
CDH5	TTN	LV	3.27013339996414	0.0352324400279677
CDH5	TTN	RV	3.53936740461411	0.000971493462269449
CHAD	LMNA	LV	NA	NA
CHAD	LMNA	RV	NA	NA
CHAD	PKP2	LV	NA	NA
CHAD	PKP2	RV	NA	NA
CHAD	PVneg	LV	NA	NA
CHAD	PVneg	RV	NA	NA
CHAD	RBM20	LV	Inf	0
CHAD	RBM20	RV	NA	NA
CHAD	TTN	LV	NA	NA
CHAD	TTN	RV	NA	NA
CHEMERIN	LMNA	LV	NA	NA
CHEMERIN	LMNA	RV	NA	NA
CHEMERIN	PKP2	LV	NA	NA
CHEMERIN	PKP2	RV	NA	NA
CHEMERIN	PVneg	LV	NA	NA
CHEMERIN	PVneg	RV	Inf	0
CHEMERIN	RBM20	LV	Inf	0
CHEMERIN	RBM20	RV	NA	NA
CHEMERIN	TTN	LV	NA	NA
CHEMERIN	TTN	RV	Inf	0
CLEC	LMNA	LV	2.90190013350527	2.77934059525231e-05
CLEC	LMNA	RV	7.36783786133003	4.47673778490159e-10
CLEC	PKP2	LV	2.12232929071906	1
CLEC	PKP2	RV	-Inf	0
CLEC	PVneg	LV	1.9394781226519	0.000400610807539748
CLEC	PVneg	RV	5.38690279937936	1
CLEC	RBM20	LV	1.86920809801295	1
CLEC	RBM20	RV	2.52338576179807	1
CLEC	TTN	LV	1.97408184003105	1.13939430039983e-06
CLEC	TTN	RV	5.63438102708846	1.98082967673285e-08
CNTN	LMNA	LV	NA	NA
CNTN	LMNA	RV	NA	NA
CNTN	PKP2	LV	Inf	0
CNTN	PKP2	RV	NA	NA
CNTN	PVneg	LV	NA	NA
CNTN	PVneg	RV	NA	NA
CNTN	RBM20	LV	NA	NA
CNTN	RBM20	RV	NA	NA
CNTN	TTN	LV	NA	NA
CNTN	TTN	RV	Inf	0
COLLAGEN	LMNA	LV	0.809093891957573	1.1383808786027e-52
COLLAGEN	LMNA	RV	1.75793132502471	3.576395114605e-44
COLLAGEN	PKP2	LV	0.885350684769779	0.0106477654590048
COLLAGEN	PKP2	RV	0.845188002694205	0.0356729230307628
COLLAGEN	PVneg	LV	0.967528474957386	2.45538112468089e-33
COLLAGEN	PVneg	RV	0.397100236837546	0.118980551343044
COLLAGEN	RBM20	LV	1.58591728122912	2.35063397307223e-85
COLLAGEN	RBM20	RV	1.12916779308386	9.83748656842854e-46
COLLAGEN	TTN	LV	1.21551243900782	8.82351517028314e-37
COLLAGEN	TTN	RV	1.54602934370268	1.34882506464579e-21
COMPLEMENT	LMNA	LV	2.11610506233113	1
COMPLEMENT	LMNA	RV	Inf	0
COMPLEMENT	PKP2	LV	2.71285877183247	1
COMPLEMENT	PKP2	RV	Inf	0
COMPLEMENT	PVneg	LV	0.832614324282704	1
COMPLEMENT	PVneg	RV	Inf	0
COMPLEMENT	RBM20	LV	-0.302205734998182	1
COMPLEMENT	RBM20	RV	Inf	0
COMPLEMENT	TTN	LV	-2.39626473318655	1
COMPLEMENT	TTN	RV	Inf	0
CSF	LMNA	LV	3.35217013971226	1
CSF	LMNA	RV	-Inf	0
CSF	PKP2	LV	-Inf	0
CSF	PKP2	RV	-Inf	0
CSF	PVneg	LV	4.6963304509138	1
CSF	PVneg	RV	-Inf	0
CSF	RBM20	LV	-Inf	0
CSF	RBM20	RV	-Inf	0
CSF	TTN	LV	-Inf	0
CSF	TTN	RV	-Inf	0
CSPG4	LMNA	LV	NA	NA
CSPG4	LMNA	RV	NA	NA
CSPG4	PKP2	LV	NA	NA
CSPG4	PKP2	RV	NA	NA
CSPG4	PVneg	LV	Inf	0
CSPG4	PVneg	RV	NA	NA
CSPG4	RBM20	LV	NA	NA
CSPG4	RBM20	RV	NA	NA
CSPG4	TTN	LV	NA	NA
CSPG4	TTN	RV	NA	NA
CXCL	LMNA	LV	-0.776084712441128	1
CXCL	LMNA	RV	-Inf	0
CXCL	PKP2	LV	-3.2567924063593	1
CXCL	PKP2	RV	4.71814060870441	0.435310363769531
CXCL	PVneg	LV	-Inf	0
CXCL	PVneg	RV	-Inf	0
CXCL	RBM20	LV	-Inf	0
CXCL	RBM20	RV	3.08446116873809	1
CXCL	TTN	LV	-Inf	0
CXCL	TTN	RV	-Inf	0
EDN	LMNA	LV	Inf	0
EDN	LMNA	RV	NA	NA
EDN	PKP2	LV	NA	NA
EDN	PKP2	RV	Inf	0
EDN	PVneg	LV	NA	NA
EDN	PVneg	RV	NA	NA
EDN	RBM20	LV	NA	NA
EDN	RBM20	RV	NA	NA
EDN	TTN	LV	NA	NA
EDN	TTN	RV	NA	NA
EGF	LMNA	LV	0.531243997325936	2.79214676522012e-06
EGF	LMNA	RV	-0.319169670508475	0.0763530756619392
EGF	PKP2	LV	1.04018862786131	3.20819945113783e-07
EGF	PKP2	RV	1.01981149547797	3.82045158732125e-08
EGF	PVneg	LV	0.551531749838823	0.000228018403314473
EGF	PVneg	RV	-1.34872978557736	1
EGF	RBM20	LV	2.39397032245398	1.10866320553153e-29
EGF	RBM20	RV	1.65990263907608	5.32084307206145e-13
EGF	TTN	LV	1.06770813028949	0.000436286666438665
EGF	TTN	RV	0.512166921504837	1
EPGN	LMNA	LV	NA	NA
EPGN	LMNA	RV	Inf	0
EPGN	PKP2	LV	NA	NA
EPGN	PKP2	RV	NA	NA
EPGN	PVneg	LV	NA	NA
EPGN	PVneg	RV	NA	NA
EPGN	RBM20	LV	NA	NA
EPGN	RBM20	RV	NA	NA
EPGN	TTN	LV	Inf	0
EPGN	TTN	RV	NA	NA
EPHA	LMNA	LV	0.326082691853625	5.46916277208545e-11
EPHA	LMNA	RV	1.48132759778292	1.41369025603673e-31
EPHA	PKP2	LV	0.326717551871604	2.80652353379177e-10
EPHA	PKP2	RV	0.0473011940760808	8.0850203610221e-07
EPHA	PVneg	LV	0.610708682621347	4.12148886653139e-31
EPHA	PVneg	RV	1.42050395505569	9.30502272328225e-28
EPHA	RBM20	LV	0.494800972016379	5.79649462374689e-22
EPHA	RBM20	RV	1.02145577745709	2.96326311010059e-10
EPHA	TTN	LV	0.406786622517256	0.0363170863250084
EPHA	TTN	RV	1.65054999769523	4.44082274555764e-15
EPHB	LMNA	LV	2.62264052229162	0.0481552408018616
EPHB	LMNA	RV	4.94038646497341	1.50702465961285e-07
EPHB	PKP2	LV	1.41107578713373	1
EPHB	PKP2	RV	3.04894163084383	1
EPHB	PVneg	LV	4.41906690337704	1.77413870255502e-07
EPHB	PVneg	RV	4.42808214680529	0.000475214619655162
EPHB	RBM20	LV	3.30061284595319	0.000612090116192122
EPHB	RBM20	RV	2.50874591732926	1
EPHB	TTN	LV	2.86616114592503	2.2216590878088e-07
EPHB	TTN	RV	3.95091179212061	0.000147539648764905
ESAM	LMNA	LV	9.17693515394593	0
ESAM	LMNA	RV	Inf	0
ESAM	PKP2	LV	-0.886155011123471	0
ESAM	PKP2	RV	NA	NA
ESAM	PVneg	LV	-Inf	0
ESAM	PVneg	RV	NA	NA
ESAM	RBM20	LV	10.4467637748031	0
ESAM	RBM20	RV	NA	NA
ESAM	TTN	LV	-Inf	0
ESAM	TTN	RV	NA	NA
FGF	LMNA	LV	-0.58059004805667	3.1632376948569e-06
FGF	LMNA	RV	-1.30077385856444	0.00649867862164198
FGF	PKP2	LV	-0.229169457846415	0.00272616970066598
FGF	PKP2	RV	-1.02011244997202	1.59586097125481e-05
FGF	PVneg	LV	-0.816239269578707	1.93751131332078e-11
FGF	PVneg	RV	-0.378106988233939	1
FGF	RBM20	LV	-0.285204563782389	0.0109097643037119
FGF	RBM20	RV	-0.976346583940701	1.22874240628449e-11
FGF	TTN	LV	0.518716551724455	1
FGF	TTN	RV	0.801297266530107	0.0053219700093963
FN1	LMNA	LV	0.65593949501423	1.69939251693733e-18
FN1	LMNA	RV	2.01104108514413	2.05051075976355e-19
FN1	PKP2	LV	0.413600171844625	3.54257951270531e-05
FN1	PKP2	RV	1.64394165756926	1.6735609156019e-12
FN1	PVneg	LV	1.24303473914255	1.36830422678633e-36
FN1	PVneg	RV	1.98182547769698	5.25391573655392e-09
FN1	RBM20	LV	1.71347956104306	1.20010033192886e-43
FN1	RBM20	RV	1.68529982349246	5.02849866239915e-19
FN1	TTN	LV	1.09335055011288	1.41149481703068e-24
FN1	TTN	RV	3.01223723026753	2.60854511610685e-05
GALECTIN	LMNA	LV	NA	NA
GALECTIN	LMNA	RV	Inf	0
GALECTIN	PKP2	LV	NA	NA
GALECTIN	PKP2	RV	NA	NA
GALECTIN	PVneg	LV	NA	NA
GALECTIN	PVneg	RV	NA	NA
GALECTIN	RBM20	LV	NA	NA
GALECTIN	RBM20	RV	NA	NA
GALECTIN	TTN	LV	NA	NA
GALECTIN	TTN	RV	NA	NA
GAS	LMNA	LV	3.61277787370871	9.64771937959946e-90
GAS	LMNA	RV	3.67978000808743	4.50955520551051e-57
GAS	PKP2	LV	4.62946598216318	1.9659873583134e-106
GAS	PKP2	RV	3.60054311475678	2.81941021836169e-41
GAS	PVneg	LV	2.57632997789137	1.43565135473264e-28
GAS	PVneg	RV	2.23254577757366	1.31515295072422e-05
GAS	RBM20	LV	3.27814858027838	1.829991255591e-81
GAS	RBM20	RV	2.21367677887721	1.54722249248192e-41
GAS	TTN	LV	3.23090064297388	5.32398885901993e-53
GAS	TTN	RV	3.90420821197257	2.2028500658952e-53
GRN	LMNA	LV	Inf	0
GRN	LMNA	RV	Inf	0
GRN	PKP2	LV	Inf	0
GRN	PKP2	RV	Inf	0
GRN	PVneg	LV	NA	NA
GRN	PVneg	RV	NA	NA
GRN	RBM20	LV	Inf	0
GRN	RBM20	RV	NA	NA
GRN	TTN	LV	Inf	0
GRN	TTN	RV	NA	NA
HSPG	LMNA	LV	3.24971380349549	1.0674940548313e-34
HSPG	LMNA	RV	9.87568900980632	4.2238176841117e-32
HSPG	PKP2	LV	2.36563321678589	7.69901920064026e-22
HSPG	PKP2	RV	7.95972851695422	3.38358381920157e-33
HSPG	PVneg	LV	2.20439405228108	3.13041706843715e-13
HSPG	PVneg	RV	9.45257252698528	4.80073055697794e-28
HSPG	RBM20	LV	2.74848739786209	1.98307783222491e-18
HSPG	RBM20	RV	9.01025304751149	1.68741431897138e-23
HSPG	TTN	LV	3.38854630437822	5.79336604360879e-30
HSPG	TTN	RV	10.6351397567026	2.35909158503087e-34
ICAM	LMNA	LV	5.11186688044476	1
ICAM	LMNA	RV	-0.325217091441343	0.229999084025622
ICAM	PKP2	LV	4.56864623160536	1
ICAM	PKP2	RV	2.0084424985751	0.029749408364296
ICAM	PVneg	LV	4.47467540848114	0.00213623046875
ICAM	PVneg	RV	-Inf	0
ICAM	RBM20	LV	3.35842139057226	0.03204345703125
ICAM	RBM20	RV	-Inf	0
ICAM	TTN	LV	3.60497391217507	0.01129150390625
ICAM	TTN	RV	-4.41657658620678	0.000343099236488342
IFN-II	LMNA	LV	NA	NA
IFN-II	LMNA	RV	NA	NA
IFN-II	PKP2	LV	Inf	0
IFN-II	PKP2	RV	Inf	0
IFN-II	PVneg	LV	NA	NA
IFN-II	PVneg	RV	NA	NA
IFN-II	RBM20	LV	NA	NA
IFN-II	RBM20	RV	NA	NA
IFN-II	TTN	LV	NA	NA
IFN-II	TTN	RV	NA	NA
IGF	LMNA	LV	1.86701769540098	1.09742096678905e-21
IGF	LMNA	RV	2.8608016148544	1.77893919864137e-38
IGF	PKP2	LV	2.94513170718245	7.61340530438157e-55
IGF	PKP2	RV	2.90033621710714	9.07866348155014e-57
IGF	PVneg	LV	2.76346434598627	6.21855512234751e-35
IGF	PVneg	RV	3.14399024262425	9.57816880160919e-59
IGF	RBM20	LV	2.28483307549742	3.18047038486997e-12
IGF	RBM20	RV	2.41130530057651	4.94700038584781e-19
IGF	TTN	LV	2.45255091763949	3.93840957813009e-20
IGF	TTN	RV	2.31225954084687	2.30360175097125e-12
IL1	LMNA	LV	NA	NA
IL1	LMNA	RV	-Inf	0
IL1	PKP2	LV	Inf	0
IL1	PKP2	RV	10.4394643077375	4.06801700592041e-06
IL1	PVneg	LV	NA	NA
IL1	PVneg	RV	-Inf	0
IL1	RBM20	LV	Inf	0
IL1	RBM20	RV	7.28658075930128	0.05810546875
IL1	TTN	LV	NA	NA
IL1	TTN	RV	-Inf	0
IL16	LMNA	LV	-Inf	0
IL16	LMNA	RV	5.39155392018801	0.990463256835938
IL16	PKP2	LV	4.44734011478862	1
IL16	PKP2	RV	-Inf	0
IL16	PVneg	LV	6.98778314378131	1
IL16	PVneg	RV	-Inf	0
IL16	RBM20	LV	11.7539260512373	3.66075255442411e-05
IL16	RBM20	RV	6.00067830631261	0.362380981445312
IL16	TTN	LV	8.66678473018814	1
IL16	TTN	RV	7.90223321653089	0.0321149826049805
IL6	LMNA	LV	NA	NA
IL6	LMNA	RV	NA	NA
IL6	PKP2	LV	NA	NA
IL6	PKP2	RV	NA	NA
IL6	PVneg	LV	NA	NA
IL6	PVneg	RV	NA	NA
IL6	RBM20	LV	NA	NA
IL6	RBM20	RV	NA	NA
IL6	TTN	LV	Inf	0
IL6	TTN	RV	NA	NA
ITGB2	LMNA	LV	Inf	0
ITGB2	LMNA	RV	Inf	0
ITGB2	PKP2	LV	Inf	0
ITGB2	PKP2	RV	Inf	0
ITGB2	PVneg	LV	Inf	0
ITGB2	PVneg	RV	NA	NA
ITGB2	RBM20	LV	Inf	0
ITGB2	RBM20	RV	NA	NA
ITGB2	TTN	LV	Inf	0
ITGB2	TTN	RV	Inf	0
JAM	LMNA	LV	1.6217137147015	1.4892853935685e-06
JAM	LMNA	RV	-13.304981422195	9.09807406498481e-09
JAM	PKP2	LV	-0.212561349153747	1
JAM	PKP2	RV	-1.0261354751394	0.0429961901788249
JAM	PVneg	LV	2.77627205660178	7.28810080541644e-09
JAM	PVneg	RV	2.42960752549208	2.89561997399205e-08
JAM	RBM20	LV	0.97524690693847	1
JAM	RBM20	RV	0.501649017553455	1
JAM	TTN	LV	0.415381662000008	1
JAM	TTN	RV	0.986598091627147	1
KIT	LMNA	LV	NA	NA
KIT	LMNA	RV	NA	NA
KIT	PKP2	LV	NA	NA
KIT	PKP2	RV	NA	NA
KIT	PVneg	LV	Inf	0
KIT	PVneg	RV	NA	NA
KIT	RBM20	LV	NA	NA
KIT	RBM20	RV	NA	NA
KIT	TTN	LV	NA	NA
KIT	TTN	RV	NA	NA
L1CAM	LMNA	LV	NA	NA
L1CAM	LMNA	RV	NA	NA
L1CAM	PKP2	LV	Inf	0
L1CAM	PKP2	RV	NA	NA
L1CAM	PVneg	LV	NA	NA
L1CAM	PVneg	RV	NA	NA
L1CAM	RBM20	LV	NA	NA
L1CAM	RBM20	RV	NA	NA
L1CAM	TTN	LV	NA	NA
L1CAM	TTN	RV	Inf	0
LAMININ	LMNA	LV	0.329146773224409	2.65349838705256e-125
LAMININ	LMNA	RV	0.612417389728829	1.03316686760114e-51
LAMININ	PKP2	LV	0.289221034890376	1.53261919738019e-15
LAMININ	PKP2	RV	-0.433307365474263	0.000424602241046641
LAMININ	PVneg	LV	0.0282179773091622	5.71766094772724e-65
LAMININ	PVneg	RV	-0.229467685332526	1
LAMININ	RBM20	LV	0.516355412019286	5.43453543266613e-76
LAMININ	RBM20	RV	0.233866459972816	4.18547497367171e-64
LAMININ	TTN	LV	0.466536918399005	8.17614459943063e-47
LAMININ	TTN	RV	1.00139846001556	2.10962416387627e-30
LEP	LMNA	LV	3.50252085641161	0
LEP	LMNA	RV	4.9556405003375	1
LEP	PKP2	LV	-Inf	0
LEP	PKP2	RV	-Inf	0
LEP	PVneg	LV	0.937365513855466	0
LEP	PVneg	RV	6.59103518266934	1
LEP	RBM20	LV	-Inf	0
LEP	RBM20	RV	-Inf	0
LEP	TTN	LV	-Inf	0
LEP	TTN	RV	-Inf	0
LIFR	LMNA	LV	NA	NA
LIFR	LMNA	RV	NA	NA
LIFR	PKP2	LV	NA	NA
LIFR	PKP2	RV	Inf	0
LIFR	PVneg	LV	NA	NA
LIFR	PVneg	RV	NA	NA
LIFR	RBM20	LV	NA	NA
LIFR	RBM20	RV	NA	NA
LIFR	TTN	LV	NA	NA
LIFR	TTN	RV	NA	NA
LIGHT	LMNA	LV	NA	NA
LIGHT	LMNA	RV	Inf	0
LIGHT	PKP2	LV	NA	NA
LIGHT	PKP2	RV	NA	NA
LIGHT	PVneg	LV	NA	NA
LIGHT	PVneg	RV	NA	NA
LIGHT	RBM20	LV	Inf	0
LIGHT	RBM20	RV	NA	NA
LIGHT	TTN	LV	NA	NA
LIGHT	TTN	RV	NA	NA
MHC-I	LMNA	LV	2.65671299887493	5.14588222327429e-09
MHC-I	LMNA	RV	1.99404702118423	7.02499085491601e-08
MHC-I	PKP2	LV	3.15446963436281	2.42135588551521e-17
MHC-I	PKP2	RV	2.78803311781007	9.26973871434552e-07
MHC-I	PVneg	LV	3.60586831931983	5.04122163653388e-15
MHC-I	PVneg	RV	2.57766045950418	1
MHC-I	RBM20	LV	2.63504599686997	1.52738586662719e-14
MHC-I	RBM20	RV	1.83833060463747	0.680091803580298
MHC-I	TTN	LV	1.13489952622047	1.64572219445532e-08
MHC-I	TTN	RV	0.522879970049371	8.8534609538398e-07
MHC-II	LMNA	LV	-Inf	0
MHC-II	LMNA	RV	0.31727373898506	0.167974859847535
MHC-II	PKP2	LV	0.0402215481500469	1
MHC-II	PKP2	RV	-Inf	0
MHC-II	PVneg	LV	3.33616623375401	1
MHC-II	PVneg	RV	-Inf	0
MHC-II	RBM20	LV	6.59775187712031	0.000188715669726004
MHC-II	RBM20	RV	1.613116409729	1
MHC-II	TTN	LV	4.67045521023512	2.45834806358701e-06
MHC-II	TTN	RV	3.54854729332884	1
MPZ	LMNA	LV	-0.718301707568382	0.0238923680497543
MPZ	LMNA	RV	1.15109157928058	4.36229062147302e-09
MPZ	PKP2	LV	-4.61291886550445	9.73730848454403e-08
MPZ	PKP2	RV	-5.90322184662216	7.16726239831303e-09
MPZ	PVneg	LV	0.504590676394029	1
MPZ	PVneg	RV	-1.66802614367853	1
MPZ	RBM20	LV	2.70430884382962	1.11270541767186e-16
MPZ	RBM20	RV	-5.05866679692972	1.64175902473257e-07
MPZ	TTN	LV	0.113107468833627	0.0258866854246546
MPZ	TTN	RV	-0.0606600357868839	0.00601104499765286
NCAM	LMNA	LV	-0.927989082531027	1
NCAM	LMNA	RV	-1.5627575481883	1
NCAM	PKP2	LV	-1.06321951290051	0.0508760014645437
NCAM	PKP2	RV	-2.86847838081543	0.00251425800292269
NCAM	PVneg	LV	-2.22991136937693	2.88366823234613e-10
NCAM	PVneg	RV	-2.04572537234555	1.6717699676827e-13
NCAM	RBM20	LV	-1.49901402369563	1
NCAM	RBM20	RV	-1.46552930515525	1
NCAM	TTN	LV	-1.10094437837456	2.61370432167587e-07
NCAM	TTN	RV	-0.745515852612798	0.0914197324516826
ncWNT	LMNA	LV	6.72105606563649	1
ncWNT	LMNA	RV	-Inf	0
ncWNT	PKP2	LV	5.26478287702518	1
ncWNT	PKP2	RV	1.9871430585907	1
ncWNT	PVneg	LV	5.46006784689878	1
ncWNT	PVneg	RV	-Inf	0
ncWNT	RBM20	LV	6.79164765107505	1
ncWNT	RBM20	RV	-Inf	0
ncWNT	TTN	LV	4.57538111257374	1
ncWNT	TTN	RV	-Inf	0
NECTIN	LMNA	LV	6.59019994168735	3.75439412891865e-07
NECTIN	LMNA	RV	5.92654723582934	3.67164611816406e-05
NECTIN	PKP2	LV	-Inf	0
NECTIN	PKP2	RV	6.14683162426607	4.54019755125046e-08
NECTIN	PVneg	LV	4.60451208473757	1
NECTIN	PVneg	RV	3.93789119324865	1
NECTIN	RBM20	LV	5.8079147728223	0.395679473876953
NECTIN	RBM20	RV	2.29200899781961	1
NECTIN	TTN	LV	6.59425044932871	4.19020652770997e-05
NECTIN	TTN	RV	-Inf	0
NEGR	LMNA	LV	-0.0920179910256241	1.03649993411018e-07
NEGR	LMNA	RV	1.20956864158001	2.01085212491104e-17
NEGR	PKP2	LV	1.96461129481237	1.09854131234437e-35
NEGR	PKP2	RV	2.34996905064458	1.42274294655473e-37
NEGR	PVneg	LV	1.33810388307915	1.86157135283789e-36
NEGR	PVneg	RV	1.47361541747517	4.49726846929062e-13
NEGR	RBM20	LV	1.24609246156964	3.51750210717712e-19
NEGR	RBM20	RV	1.26890884890332	2.63908993251642e-23
NEGR	TTN	LV	0.853720267714753	5.5858053468661e-05
NEGR	TTN	RV	0.752011579648466	1
NGF	LMNA	LV	Inf	0
NGF	LMNA	RV	NA	NA
NGF	PKP2	LV	NA	NA
NGF	PKP2	RV	NA	NA
NGF	PVneg	LV	NA	NA
NGF	PVneg	RV	NA	NA
NGF	RBM20	LV	NA	NA
NGF	RBM20	RV	NA	NA
NGF	TTN	LV	NA	NA
NGF	TTN	RV	Inf	0
NGL	LMNA	LV	Inf	0
NGL	LMNA	RV	Inf	0
NGL	PKP2	LV	NA	NA
NGL	PKP2	RV	Inf	0
NGL	PVneg	LV	NA	NA
NGL	PVneg	RV	NA	NA
NGL	RBM20	LV	Inf	0
NGL	RBM20	RV	Inf	0
NGL	TTN	LV	Inf	0
NGL	TTN	RV	Inf	0
NOTCH	LMNA	LV	2.33672414515186	1.0204985509564e-13
NOTCH	LMNA	RV	4.36290492008592	9.37097984840253e-36
NOTCH	PKP2	LV	1.21935481763279	2.1428393396434e-11
NOTCH	PKP2	RV	3.9521456341223	8.38623841038935e-25
NOTCH	PVneg	LV	4.0825789498329	1.02351731437766e-47
NOTCH	PVneg	RV	3.46469610615829	2.03142935681367e-40
NOTCH	RBM20	LV	1.64375563293082	5.90722270042687e-09
NOTCH	RBM20	RV	1.73353573850459	0.00617219411393602
NOTCH	TTN	LV	1.61984806599843	5.67605790351915e-14
NOTCH	TTN	RV	2.71946113685383	4.15193140301389e-16
NPR1	LMNA	LV	NA	NA
NPR1	LMNA	RV	Inf	0
NPR1	PKP2	LV	NA	NA
NPR1	PKP2	RV	NA	NA
NPR1	PVneg	LV	NA	NA
NPR1	PVneg	RV	NA	NA
NPR1	RBM20	LV	Inf	0
NPR1	RBM20	RV	NA	NA
NPR1	TTN	LV	NA	NA
NPR1	TTN	RV	NA	NA
NRG	LMNA	LV	-0.31083558872781	1
NRG	LMNA	RV	-0.425691908444548	0.534479273184403
NRG	PKP2	LV	-1.25562095011097	1
NRG	PKP2	RV	-2.36350620662706	1
NRG	PVneg	LV	-2.19329974039361	0.0318256645991861
NRG	PVneg	RV	-0.451817142765907	1
NRG	RBM20	LV	-1.13431840976565	1
NRG	RBM20	RV	-0.253288625846897	6.94999652308181e-06
NRG	TTN	LV	-0.886199659525881	1
NRG	TTN	RV	0.0496370702928116	1
NRXN	LMNA	LV	-0.0396060636732667	1
NRXN	LMNA	RV	0.540625971488537	6.2827946848056e-05
NRXN	PKP2	LV	0.544240601790374	2.55227749102725e-06
NRXN	PKP2	RV	-0.124810366894358	0.00776521189805596
NRXN	PVneg	LV	-0.487866183369712	1
NRXN	PVneg	RV	-0.281295832756208	1
NRXN	RBM20	LV	0.121509601449069	1
NRXN	RBM20	RV	0.186343830152745	0.0176330562780401
NRXN	TTN	LV	-0.1065590425078	1
NRXN	TTN	RV	0.0439923731292362	1
NT	LMNA	LV	5.63945398450193	1
NT	LMNA	RV	-Inf	0
NT	PKP2	LV	5.20218599642405	1
NT	PKP2	RV	-Inf	0
NT	PVneg	LV	4.1467175284103	1
NT	PVneg	RV	1.63455097680624	0.703125
NT	RBM20	LV	-Inf	0
NT	RBM20	RV	-Inf	0
NT	TTN	LV	6.05555653440113	1
NT	TTN	RV	2.16266278763103	1
PARs	LMNA	LV	1.65095219119992	2.33560533177682e-31
PARs	LMNA	RV	0.663764600042622	0.203969672029111
PARs	PKP2	LV	2.77928947508698	2.98552553922359e-43
PARs	PKP2	RV	1.19209091080375	0.635416569589728
PARs	PVneg	LV	2.74629798080354	5.73206685958271e-36
PARs	PVneg	RV	2.29929917463033	3.41586086422932e-22
PARs	RBM20	LV	1.25907019729226	1.00673324298809e-10
PARs	RBM20	RV	0.920591927714668	1.30476733977299e-06
PARs	TTN	LV	1.55511335798446	1.56012770025755e-29
PARs	TTN	RV	1.14841849127254	2.37385431674187e-11
PDGF	LMNA	LV	-0.77400287775055	1
PDGF	LMNA	RV	1.12631602405116	5.35294990256111e-17
PDGF	PKP2	LV	0.836360247125642	2.48805446893404e-06
PDGF	PKP2	RV	1.47901790114126	1
PDGF	PVneg	LV	1.01361845391657	4.49622317734084e-07
PDGF	PVneg	RV	1.54930469601983	1
PDGF	RBM20	LV	0.549332695609243	7.5369254331913e-05
PDGF	RBM20	RV	1.40653363598423	1
PDGF	TTN	LV	0.423647817641956	0.0132662386895257
PDGF	TTN	RV	1.13630770710996	1
PECAM1	LMNA	LV	2.80942191237476	1.80498049004712e-66
PECAM1	LMNA	RV	4.55429177465055	3.44100348537849e-65
PECAM1	PKP2	LV	2.48282140580097	1.83054163451706e-76
PECAM1	PKP2	RV	3.38547312423085	1.63665658131361e-37
PECAM1	PVneg	LV	4.13244738830171	2.21390818638514e-64
PECAM1	PVneg	RV	4.13521611174137	1.64705302124845e-54
PECAM1	RBM20	LV	4.40267404955344	1.87607069714154e-73
PECAM1	RBM20	RV	4.01141475287115	6.98612616540064e-09
PECAM1	TTN	LV	2.82291183603686	2.05210694591537e-61
PECAM1	TTN	RV	3.44483581072671	1.92346389189612e-49
PERIOSTIN	LMNA	LV	9.40189701370611	1
PERIOSTIN	LMNA	RV	7.25193371047124	0.00503015518188476
PERIOSTIN	PKP2	LV	7.85958919068445	1
PERIOSTIN	PKP2	RV	6.67539314833552	0.005950927734375
PERIOSTIN	PVneg	LV	11.3536636969385	0.0005340576171875
PERIOSTIN	PVneg	RV	8.52268073691629	8.58306884765626e-06
PERIOSTIN	RBM20	LV	12.8866772932192	2.23517417907715e-06
PERIOSTIN	RBM20	RV	3.99013551101539	1
PERIOSTIN	TTN	LV	13.5439539512331	0.00225830078125
PERIOSTIN	TTN	RV	8.9116669569169	1.9557774066925e-05
PROS	LMNA	LV	Inf	0
PROS	LMNA	RV	5.16757473035507	0.0164022646186526
PROS	PKP2	LV	Inf	0
PROS	PKP2	RV	7.11091903452832	5.04410487838065e-17
PROS	PVneg	LV	Inf	0
PROS	PVneg	RV	5.67984388395028	3.6552882183191e-08
PROS	RBM20	LV	Inf	0
PROS	RBM20	RV	3.86402218013159	1
PROS	TTN	LV	Inf	0
PROS	TTN	RV	8.24481423490405	2.52211919456801e-17
PTN	LMNA	LV	0.531142681192035	0.0512395863552229
PTN	LMNA	RV	-1.05892751968865	1
PTN	PKP2	LV	1.55209642299586	0.0026932543842122
PTN	PKP2	RV	0.0502730202919915	1
PTN	PVneg	LV	3.29735683989528	1.60510266113056e-13
PTN	PVneg	RV	-0.669275147077829	1
PTN	RBM20	LV	4.25401506083082	4.08234931833411e-23
PTN	RBM20	RV	-0.714241909467079	1
PTN	TTN	LV	0.198896475425067	1
PTN	TTN	RV	-1.17232223737505	1
PTPRM	LMNA	LV	0.186092253532952	3.36986527752501e-05
PTPRM	LMNA	RV	0.254078547147598	3.76338467393733e-08
PTPRM	PKP2	LV	-0.437163746967534	0.876107550665679
PTPRM	PKP2	RV	-0.988154979966198	0.840060424213943
PTPRM	PVneg	LV	-0.210044209492671	1
PTPRM	PVneg	RV	-0.571129531895971	0.0224436399667218
PTPRM	RBM20	LV	0.0469613379501021	0.0218779994369568
PTPRM	RBM20	RV	-0.0628775312347827	0.0477506280055631
PTPRM	TTN	LV	0.0185436369504278	0.000108729525820026
PTPRM	TTN	RV	0.25270781559429	0.000118236382136765
RELN	LMNA	LV	NA	NA
RELN	LMNA	RV	NA	NA
RELN	PKP2	LV	NA	NA
RELN	PKP2	RV	NA	NA
RELN	PVneg	LV	Inf	0
RELN	PVneg	RV	NA	NA
RELN	RBM20	LV	NA	NA
RELN	RBM20	RV	NA	NA
RELN	TTN	LV	Inf	0
RELN	TTN	RV	Inf	0
SELL	LMNA	LV	Inf	0
SELL	LMNA	RV	Inf	0
SELL	PKP2	LV	NA	NA
SELL	PKP2	RV	NA	NA
SELL	PVneg	LV	NA	NA
SELL	PVneg	RV	NA	NA
SELL	RBM20	LV	Inf	0
SELL	RBM20	RV	Inf	0
SELL	TTN	LV	NA	NA
SELL	TTN	RV	NA	NA
SEMA3	LMNA	LV	-0.215119087105269	2.76854681743861e-05
SEMA3	LMNA	RV	-0.436317912563723	3.66955198873543e-08
SEMA3	PKP2	LV	-1.17107795064078	0.218954812680583
SEMA3	PKP2	RV	-1.49944763012916	1
SEMA3	PVneg	LV	-0.681348289162863	1
SEMA3	PVneg	RV	-0.467121422887142	0.0016785939685597
SEMA3	RBM20	LV	-0.294285320987111	0.055583367476234
SEMA3	RBM20	RV	-0.645097646281604	1
SEMA3	TTN	LV	-0.184844400145816	1
SEMA3	TTN	RV	-0.349094261509169	1
SEMA4	LMNA	LV	Inf	0
SEMA4	LMNA	RV	NA	NA
SEMA4	PKP2	LV	NA	NA
SEMA4	PKP2	RV	Inf	0
SEMA4	PVneg	LV	NA	NA
SEMA4	PVneg	RV	NA	NA
SEMA4	RBM20	LV	NA	NA
SEMA4	RBM20	RV	NA	NA
SEMA4	TTN	LV	NA	NA
SEMA4	TTN	RV	NA	NA
SEMA6	LMNA	LV	4.02724309615157	9.20744075443336e-20
SEMA6	LMNA	RV	4.86731427071059	1.17418742257558e-16
SEMA6	PKP2	LV	3.61865485964937	5.49441490293145e-24
SEMA6	PKP2	RV	3.47532988351975	1.85602236962849e-07
SEMA6	PVneg	LV	3.78418342577441	1.33092395487757e-10
SEMA6	PVneg	RV	4.05469210389279	6.15102357764898e-11
SEMA6	RBM20	LV	4.93983206237045	1.39574259168184e-40
SEMA6	RBM20	RV	4.74045861367231	8.4287300354662e-28
SEMA6	TTN	LV	3.50431621427377	8.16403340157632e-16
SEMA6	TTN	RV	4.58734013320457	4.01268292665587e-17
SPP1	LMNA	LV	-Inf	0
SPP1	LMNA	RV	-Inf	0
SPP1	PKP2	LV	-Inf	0
SPP1	PKP2	RV	-Inf	0
SPP1	PVneg	LV	-Inf	0
SPP1	PVneg	RV	-Inf	0
SPP1	RBM20	LV	-Inf	0
SPP1	RBM20	RV	-Inf	0
SPP1	TTN	LV	-Inf	0
SPP1	TTN	RV	-Inf	0
TENASCIN	LMNA	LV	0.143066434390883	3.43389179959158e-08
TENASCIN	LMNA	RV	0.479463161140859	0.00143127188577825
TENASCIN	PKP2	LV	0.361748037321054	0.000196989151786991
TENASCIN	PKP2	RV	-0.303758141451423	1
TENASCIN	PVneg	LV	-0.0328343393952834	1
TENASCIN	PVneg	RV	-0.368087765319246	0.437588278970466
TENASCIN	RBM20	LV	0.724080736536973	2.86376781715305e-07
TENASCIN	RBM20	RV	-0.0257929060821707	1
TENASCIN	TTN	LV	0.470145664494523	2.20440974794978e-05
TENASCIN	TTN	RV	0.730687267505346	0.221863336271606
TGFb	LMNA	LV	3.76763146102701	5.55902775694524e-13
TGFb	LMNA	RV	2.89868217034126	2.31728457489728e-11
TGFb	PKP2	LV	5.20533757641801	1.37798515047574e-20
TGFb	PKP2	RV	6.18275820358651	1.2736338781338e-31
TGFb	PVneg	LV	3.5984841250225	6.75522800095725e-07
TGFb	PVneg	RV	4.72268695669278	2.4873685652494e-24
TGFb	RBM20	LV	5.35343680496299	1.86559764380856e-21
TGFb	RBM20	RV	1.07820026579096	1
TGFb	TTN	LV	5.53517710612533	1.47073133405355e-36
TGFb	TTN	RV	2.92527644934957	2.80767398658672e-11
THBS	LMNA	LV	-0.840539134015355	1
THBS	LMNA	RV	-0.374008723289569	0.446729160898202
THBS	PKP2	LV	-2.67123247997902	5.01284955977098e-05
THBS	PKP2	RV	-2.06855682906543	1
THBS	PVneg	LV	0.0759401726919494	1.19023048429917e-08
THBS	PVneg	RV	-0.253222680816146	1
THBS	RBM20	LV	0.185482661717885	2.22416960016989e-19
THBS	RBM20	RV	-1.76279288504767	1
THBS	TTN	LV	0.151135649169388	1
THBS	TTN	RV	0.358048934975331	0.819049029252908
TIGIT	LMNA	LV	Inf	0
TIGIT	LMNA	RV	NA	NA
TIGIT	PKP2	LV	NA	NA
TIGIT	PKP2	RV	NA	NA
TIGIT	PVneg	LV	NA	NA
TIGIT	PVneg	RV	Inf	0
TIGIT	RBM20	LV	NA	NA
TIGIT	RBM20	RV	NA	NA
TIGIT	TTN	LV	Inf	0
TIGIT	TTN	RV	NA	NA
TNF	LMNA	LV	NA	NA
TNF	LMNA	RV	NA	NA
TNF	PKP2	LV	Inf	0
TNF	PKP2	RV	Inf	0
TNF	PVneg	LV	NA	NA
TNF	PVneg	RV	NA	NA
TNF	RBM20	LV	NA	NA
TNF	RBM20	RV	NA	NA
TNF	TTN	LV	NA	NA
TNF	TTN	RV	NA	NA
VEGF	LMNA	LV	1.51528215851663	3.14908683422547e-15
VEGF	LMNA	RV	2.97481661364823	1.48482886775278e-18
VEGF	PKP2	LV	1.78201077875367	5.58143114058257e-16
VEGF	PKP2	RV	2.23599106683159	3.14130630512782e-09
VEGF	PVneg	LV	2.11832990941048	1.05253081716093e-16
VEGF	PVneg	RV	2.9417547186676	1.42988354199902e-13
VEGF	RBM20	LV	2.48770363160187	3.19440847692567e-15
VEGF	RBM20	RV	2.99132866325063	7.42063759601513e-15
VEGF	TTN	LV	2.23179125345973	2.52998621544394e-10
VEGF	TTN	RV	3.95365111343323	2.59448859130986e-18
VISFATIN	LMNA	LV	0.297848282868583	8.04377384644362e-36
VISFATIN	LMNA	RV	0.340358305438644	1.74688493950703e-60
VISFATIN	PKP2	LV	0.0927522697158615	2.91940040004014e-32
VISFATIN	PKP2	RV	0.365284117875063	3.70657038888082e-85
VISFATIN	PVneg	LV	-1.12418733981561	1.43668518736307e-06
VISFATIN	PVneg	RV	-2.42953843867908	5.8275657374945e-06
VISFATIN	RBM20	LV	0.325002294090146	1.50748010663257e-61
VISFATIN	RBM20	RV	-0.280195953916762	3.5348884912022e-36
VISFATIN	TTN	LV	-0.0298692159504026	6.81947492956696e-07
VISFATIN	TTN	RV	0.12558339693506	0.00255157085714001
VISTA	LMNA	LV	6.27979242018845	4.2632564145606e-11
VISTA	LMNA	RV	4.8822509831183	0.0438033510208413
VISTA	PKP2	LV	8.38548323457676	1.68194201833557e-11
VISTA	PKP2	RV	6.96615964148175	1.06158529544625e-11
VISTA	PVneg	LV	6.2020575373227	2.08616256713867e-05
VISTA	PVneg	RV	5.09132447458173	1
VISTA	RBM20	LV	6.38645116899761	0.000178813934326172
VISTA	RBM20	RV	5.46084998475725	0.0171279737056659
VISTA	TTN	LV	5.99511017338377	4.30736690759659e-08
VISTA	TTN	RV	7.06423736604493	0.000415598365849997
WNT	LMNA	LV	Inf	0
WNT	LMNA	RV	Inf	0
WNT	PKP2	LV	Inf	0
WNT	PKP2	RV	NA	NA
WNT	PVneg	LV	Inf	0
WNT	PVneg	RV	Inf	0
WNT	RBM20	LV	NA	NA
WNT	RBM20	RV	NA	NA
WNT	TTN	LV	NA	NA
WNT	TTN	RV	NA	NA
XCR	LMNA	LV	NA	NA
XCR	LMNA	RV	NA	NA
XCR	PKP2	LV	NA	NA
XCR	PKP2	RV	Inf	0
XCR	PVneg	LV	NA	NA
XCR	PVneg	RV	NA	NA
XCR	RBM20	LV	NA	NA
XCR	RBM20	RV	NA	NA
XCR	TTN	LV	NA	NA
XCR	TTN	RV	NA	NA
