# Supplementary material for: Pathogenic variants damage cell composition and single cell transcription in cardiomyopathies
Source: Science. Author manuscript; Available in PMC 2022 Oct 3. (PMC9528698; doi:10.1126/science.abo1984)
Supplement: Supp table 69 [file NIHMS1835045-supplement-Supp_table_69.xlsx]

## Sheet: Sheet1
patient	Gene_pred	true label	proba
b'H19'	b'LMNA'	b'RBM20'	0.0485288
b'H19'	b'RBM20'	b'RBM20'	0.843775
b'H19'	b'TTN'	b'RBM20'	0.0760719
b'H19'	b'PKP2'	b'RBM20'	0.0213901
b'H19'	b'mutation negative'	b'RBM20'	0.0102341
b'H58'	b'LMNA'	b'mutation negative'	0.180581
b'H58'	b'PKP2'	b'mutation negative'	0.013963
b'H58'	b'TTN'	b'mutation negative'	0.0292235
b'H58'	b'mutation negative'	b'mutation negative'	0.773354
b'H58'	b'RBM20'	b'mutation negative'	0.00287829
b'H17'	b'LMNA'	b'RBM20'	0.015352
b'H17'	b'PKP2'	b'RBM20'	0.00224376
b'H17'	b'RBM20'	b'RBM20'	0.911484
b'H17'	b'TTN'	b'RBM20'	0.0341957
b'H17'	b'mutation negative'	b'RBM20'	0.0367249
b'DL2'	b'LMNA'	b'LMNA'	0.878914
b'DL2'	b'TTN'	b'LMNA'	0.0306805
b'DL2'	b'PKP2'	b'LMNA'	0.00445104
b'DL2'	b'mutation negative'	b'LMNA'	0.0575215
b'DL2'	b'RBM20'	b'LMNA'	0.0284331
b'H01'	b'LMNA'	b'mutation negative'	0.057153
b'H01'	b'PKP2'	b'mutation negative'	0.0177153
b'H01'	b'TTN'	b'mutation negative'	0.101634
b'H01'	b'mutation negative'	b'mutation negative'	0.814811
b'H01'	b'RBM20'	b'mutation negative'	0.00868615
b'H03'	b'LMNA'	b'mutation negative'	0.0354103
b'H03'	b'mutation negative'	b'mutation negative'	0.935863
b'H03'	b'PKP2'	b'mutation negative'	0.00464689
b'H03'	b'TTN'	b'mutation negative'	0.0234231
b'H03'	b'RBM20'	b'mutation negative'	0.000656875
b'H05'	b'LMNA'	b'LMNA'	0.90666
b'H05'	b'TTN'	b'LMNA'	0.0120358
b'H05'	b'PKP2'	b'LMNA'	0.00862897
b'H05'	b'mutation negative'	b'LMNA'	0.0293175
b'H05'	b'RBM20'	b'LMNA'	0.0433578
b'H15'	b'LMNA'	b'RBM20'	0.174711
b'H15'	b'RBM20'	b'RBM20'	0.584132
b'H15'	b'TTN'	b'RBM20'	0.12459
b'H15'	b'mutation negative'	b'RBM20'	0.0409574
b'H15'	b'PKP2'	b'RBM20'	0.0756101
b'H18'	b'LMNA'	b'RBM20'	0.00847644
b'H18'	b'RBM20'	b'RBM20'	0.918573
b'H18'	b'TTN'	b'RBM20'	0.0535283
b'H18'	b'mutation negative'	b'RBM20'	0.0179062
b'H18'	b'PKP2'	b'RBM20'	0.00151567
b'H56'	b'LMNA'	b'mutation negative'	0.0335099
b'H56'	b'TTN'	b'mutation negative'	0.104656
b'H56'	b'mutation negative'	b'mutation negative'	0.832531
b'H56'	b'PKP2'	b'mutation negative'	0.00952881
b'H56'	b'RBM20'	b'mutation negative'	0.0197748
b'H24'	b'LMNA'	b'LMNA'	0.963411
b'H24'	b'mutation negative'	b'LMNA'	0.00647108
b'H24'	b'PKP2'	b'LMNA'	0.0115007
b'H24'	b'TTN'	b'LMNA'	0.0163567
b'H24'	b'RBM20'	b'LMNA'	0.00226045
b'H07'	b'LMNA'	b'PKP2'	0.0664527
b'H07'	b'PKP2'	b'PKP2'	0.871218
b'H07'	b'mutation negative'	b'PKP2'	0.00758307
b'H07'	b'TTN'	b'PKP2'	0.0528696
b'H07'	b'RBM20'	b'PKP2'	0.00187698
b'H06'	b'LMNA'	b'LMNA'	0.92403
b'H06'	b'PKP2'	b'LMNA'	0.0167492
b'H06'	b'mutation negative'	b'LMNA'	0.0266367
b'H06'	b'TTN'	b'LMNA'	0.0302092
b'H06'	b'RBM20'	b'LMNA'	0.00237486
b'DT4'	b'LMNA'	b'TTN'	0.0211586
b'DT4'	b'TTN'	b'TTN'	0.964239
b'DT4'	b'mutation negative'	b'TTN'	0.0109824
b'DT4'	b'PKP2'	b'TTN'	0.00175139
b'DT4'	b'RBM20'	b'TTN'	0.00186865
b'H14'	b'LMNA'	b'TTN'	0.0578205
b'H14'	b'PKP2'	b'TTN'	0.0815879
b'H14'	b'TTN'	b'TTN'	0.851711
b'H14'	b'mutation negative'	b'TTN'	0.00653228
b'H14'	b'RBM20'	b'TTN'	0.00234864
b'H16'	b'LMNA'	b'TTN'	0.029721
b'H16'	b'TTN'	b'TTN'	0.85283
b'H16'	b'PKP2'	b'TTN'	0.00141662
b'H16'	b'mutation negative'	b'TTN'	0.106112
b'H16'	b'RBM20'	b'TTN'	0.00992008
b'H42'	b'LMNA'	b'PKP2'	0.0444752
b'H42'	b'PKP2'	b'PKP2'	0.850655
b'H42'	b'TTN'	b'PKP2'	0.0923374
b'H42'	b'mutation negative'	b'PKP2'	0.010828
b'H42'	b'RBM20'	b'PKP2'	0.00170422
b'H37'	b'LMNA'	b'TTN'	0.0403514
b'H37'	b'TTN'	b'TTN'	0.883696
b'H37'	b'mutation negative'	b'TTN'	0.0139392
b'H37'	b'PKP2'	b'TTN'	0.0597622
b'H37'	b'RBM20'	b'TTN'	0.00225126
b'H41'	b'LMNA'	b'TTN'	0.116106
b'H41'	b'TTN'	b'TTN'	0.861691
b'H41'	b'mutation negative'	b'TTN'	0.00709483
b'H41'	b'PKP2'	b'TTN'	0.0126377
b'H41'	b'RBM20'	b'TTN'	0.00247027
b'H57'	b'LMNA'	b'mutation negative'	0.0365142
b'H57'	b'TTN'	b'mutation negative'	0.00498023
b'H57'	b'mutation negative'	b'mutation negative'	0.937154
b'H57'	b'PKP2'	b'mutation negative'	0.00510204
b'H57'	b'RBM20'	b'mutation negative'	0.0162499
b'IC_H02'	b'LMNA'	b'TTN'	0.00456186
b'IC_H02'	b'TTN'	b'TTN'	0.964475
b'IC_H02'	b'PKP2'	b'TTN'	0.00156158
b'IC_H02'	b'mutation negative'	b'TTN'	0.0225666
b'IC_H02'	b'RBM20'	b'TTN'	0.0068348
b'IC_H04'	b'LMNA'	b'mutation negative'	0.236354
b'IC_H04'	b'TTN'	b'mutation negative'	0.0340414
b'IC_H04'	b'mutation negative'	b'mutation negative'	0.703389
b'IC_H04'	b'PKP2'	b'mutation negative'	0.0201047
b'IC_H04'	b'RBM20'	b'mutation negative'	0.00611092
b'H21'	b'LMNA'	b'RBM20'	0.0183193
b'H21'	b'RBM20'	b'RBM20'	0.884374
b'H21'	b'TTN'	b'RBM20'	0.0135357
b'H21'	b'mutation negative'	b'RBM20'	0.0823345
b'H21'	b'PKP2'	b'RBM20'	0.00143678
b'H27'	b'LMNA'	b'LMNA'	0.921197
b'H27'	b'TTN'	b'LMNA'	0.0517828
b'H27'	b'mutation negative'	b'LMNA'	0.0114975
b'H27'	b'PKP2'	b'LMNA'	0.0143068
b'H27'	b'RBM20'	b'LMNA'	0.00121635
b'H04'	b'LMNA'	b'LMNA'	0.913519
b'H04'	b'PKP2'	b'LMNA'	0.00376593
b'H04'	b'TTN'	b'LMNA'	0.0186553
b'H04'	b'mutation negative'	b'LMNA'	0.060331
b'H04'	b'RBM20'	b'LMNA'	0.0037283
b'H08'	b'LMNA'	b'PKP2'	0.0645991
b'H08'	b'PKP2'	b'PKP2'	0.878733
b'H08'	b'TTN'	b'PKP2'	0.043536
b'H08'	b'mutation negative'	b'PKP2'	0.0111763
b'H08'	b'RBM20'	b'PKP2'	0.00195604
b'H25'	b'LMNA'	b'LMNA'	0.785809
b'H25'	b'TTN'	b'LMNA'	0.177119
b'H25'	b'mutation negative'	b'LMNA'	0.0186733
b'H25'	b'PKP2'	b'LMNA'	0.0150462
b'H25'	b'RBM20'	b'LMNA'	0.00335199
b'H35'	b'LMNA'	b'TTN'	0.0459584
b'H35'	b'TTN'	b'TTN'	0.917402
b'H35'	b'mutation negative'	b'TTN'	0.0133243
b'H35'	b'PKP2'	b'TTN'	0.019252
b'H35'	b'RBM20'	b'TTN'	0.00406342
b'H36'	b'LMNA'	b'TTN'	0.0602276
b'H36'	b'TTN'	b'TTN'	0.851115
b'H36'	b'mutation negative'	b'TTN'	0.064933
b'H36'	b'PKP2'	b'TTN'	0.0197343
b'H36'	b'RBM20'	b'TTN'	0.00399045
b'H09'	b'LMNA'	b'PKP2'	0.0201084
b'H09'	b'PKP2'	b'PKP2'	0.96412
b'H09'	b'TTN'	b'PKP2'	0.00818455
b'H09'	b'mutation negative'	b'PKP2'	0.00700393
b'H09'	b'RBM20'	b'PKP2'	0.00058273
b'H28'	b'LMNA'	b'LMNA'	0.833529
b'H28'	b'TTN'	b'LMNA'	0.124899
b'H28'	b'mutation negative'	b'LMNA'	0.0137119
b'H28'	b'PKP2'	b'LMNA'	0.0138964
b'H28'	b'RBM20'	b'LMNA'	0.0139639
b'H40'	b'LMNA'	b'TTN'	0.115885
b'H40'	b'PKP2'	b'TTN'	0.0111173
b'H40'	b'TTN'	b'TTN'	0.85814
b'H40'	b'mutation negative'	b'TTN'	0.0109856
b'H40'	b'RBM20'	b'TTN'	0.0038723
b'H26'	b'LMNA'	b'LMNA'	0.990006
b'H26'	b'PKP2'	b'LMNA'	0.00305223
b'H26'	b'RBM20'	b'LMNA'	6.43004e-05
b'H26'	b'mutation negative'	b'LMNA'	0.000379605
b'H26'	b'TTN'	b'LMNA'	0.00649801
b'H34'	b'LMNA'	b'TTN'	0.17873
b'H34'	b'PKP2'	b'TTN'	0.0431861
b'H34'	b'TTN'	b'TTN'	0.764411
b'H34'	b'mutation negative'	b'TTN'	0.0118426
b'H34'	b'RBM20'	b'TTN'	0.00183047
b'H02'	b'LMNA'	b'mutation negative'	0.0181302
b'H02'	b'TTN'	b'mutation negative'	0.0177308
b'H02'	b'mutation negative'	b'mutation negative'	0.961377
b'H02'	b'PKP2'	b'mutation negative'	0.000921641
b'H02'	b'RBM20'	b'mutation negative'	0.00184023
b'H31'	b'LMNA'	b'LMNA'	0.922499
b'H31'	b'TTN'	b'LMNA'	0.0497634
b'H31'	b'mutation negative'	b'LMNA'	0.00489773
b'H31'	b'PKP2'	b'LMNA'	0.0177696
b'H31'	b'RBM20'	b'LMNA'	0.00507027
b'H39'	b'LMNA'	b'TTN'	0.200788
b'H39'	b'PKP2'	b'TTN'	0.0288802
b'H39'	b'TTN'	b'TTN'	0.756971
b'H39'	b'mutation negative'	b'TTN'	0.00896828
b'H39'	b'RBM20'	b'TTN'	0.00439234
b'H59'	b'LMNA'	b'mutation negative'	0.00310234
b'H59'	b'TTN'	b'mutation negative'	0.00672647
b'H59'	b'mutation negative'	b'mutation negative'	0.987594
b'H59'	b'PKP2'	b'mutation negative'	0.00257732
b'H59'	b'RBM20'	b'mutation negative'	0
b'H11'	b'LMNA'	b'PKP2'	0.0356138
b'H11'	b'PKP2'	b'PKP2'	0.869338
b'H11'	b'TTN'	b'PKP2'	0.0796497
b'H11'	b'mutation negative'	b'PKP2'	0.0134312
b'H11'	b'RBM20'	b'PKP2'	0.00196753
b'H29'	b'LMNA'	b'LMNA'	0.914655
b'H29'	b'TTN'	b'LMNA'	0.0575234
b'H29'	b'mutation negative'	b'LMNA'	0.00238347
b'H29'	b'PKP2'	b'LMNA'	0.0242945
b'H29'	b'RBM20'	b'LMNA'	0.00114354
b'IC_H01'	b'LMNA'	b'TTN'	0.0174496
b'IC_H01'	b'TTN'	b'TTN'	0.963194
b'IC_H01'	b'mutation negative'	b'TTN'	0.00694481
b'IC_H01'	b'PKP2'	b'TTN'	0.00620567
b'IC_H01'	b'RBM20'	b'TTN'	0.00620567
b'DL3'	b'LMNA'	b'LMNA'	0.831026
b'DL3'	b'mutation negative'	b'LMNA'	0.0630272
b'DL3'	b'PKP2'	b'LMNA'	0
b'DL3'	b'TTN'	b'LMNA'	0.00594679
b'DL3'	b'RBM20'	b'LMNA'	0.1
b'H20'	b'LMNA'	b'RBM20'	0.128194
b'H20'	b'PKP2'	b'RBM20'	0.0294067
b'H20'	b'RBM20'	b'RBM20'	0.396626
b'H20'	b'TTN'	b'RBM20'	0.407073
b'H20'	b'mutation negative'	b'RBM20'	0.0387003
