# Supplementary material for: Pathogenic variants damage cell composition and single cell transcription in cardiomyopathies
Source: Science. Author manuscript; Available in PMC 2022 Oct 3. (PMC9528698; doi:10.1126/science.abo1984)
Supplement: Supp table 70 [file NIHMS1835045-supplement-Supp_table_70.xlsx]

## Sheet: pivot myeloids
patient	Gene_pred	true label	quantaty predicted	quantaty true	share
b'DL2'	b'LMNA'	b'LMNA'	5	9	0.555556
b'DL2'	b'RBM20'	b'LMNA'	1	9	0.111111
b'DL2'	b'TTN'	b'LMNA'	1	9	0.111111
b'DL2'	b'mutation negative'	b'LMNA'	2	9	0.222222
b'DL3'	b'LMNA'	b'LMNA'	25	45	0.555556
b'DL3'	b'RBM20'	b'LMNA'	18	45	0.4
b'DL3'	b'TTN'	b'LMNA'	1	45	0.0222222
b'DL3'	b'mutation negative'	b'LMNA'	1	45	0.0222222
b'DT4'	b'LMNA'	b'TTN'	17	643	0.0264386
b'DT4'	b'PKP2'	b'TTN'	2	643	0.00311042
b'DT4'	b'RBM20'	b'TTN'	3	643	0.00466563
b'DT4'	b'TTN'	b'TTN'	612	643	0.951788
b'DT4'	b'mutation negative'	b'TTN'	9	643	0.0139969
b'H01'	b'LMNA'	b'mutation negative'	107	690	0.155072
b'H01'	b'PKP2'	b'mutation negative'	17	690	0.0246377
b'H01'	b'RBM20'	b'mutation negative'	6	690	0.00869565
b'H01'	b'TTN'	b'mutation negative'	53	690	0.0768116
b'H01'	b'mutation negative'	b'mutation negative'	507	690	0.734783
b'H02'	b'LMNA'	b'mutation negative'	33	1783	0.0185081
b'H02'	b'PKP2'	b'mutation negative'	3	1783	0.00168256
b'H02'	b'RBM20'	b'mutation negative'	1	1783	0.000560852
b'H02'	b'TTN'	b'mutation negative'	36	1783	0.0201907
b'H02'	b'mutation negative'	b'mutation negative'	1710	1783	0.959058
b'H03'	b'LMNA'	b'mutation negative'	58	1358	0.0427099
b'H03'	b'PKP2'	b'mutation negative'	7	1358	0.00515464
b'H03'	b'TTN'	b'mutation negative'	22	1358	0.0162003
b'H03'	b'mutation negative'	b'mutation negative'	1271	1358	0.935935
b'H04'	b'LMNA'	b'LMNA'	394	421	0.935867
b'H04'	b'PKP2'	b'LMNA'	5	421	0.0118765
b'H04'	b'RBM20'	b'LMNA'	2	421	0.00475059
b'H04'	b'TTN'	b'LMNA'	4	421	0.00950119
b'H04'	b'mutation negative'	b'LMNA'	16	421	0.0380048
b'H05'	b'LMNA'	b'LMNA'	396	424	0.933962
b'H05'	b'PKP2'	b'LMNA'	14	424	0.0330189
b'H05'	b'RBM20'	b'LMNA'	1	424	0.00235849
b'H05'	b'TTN'	b'LMNA'	3	424	0.00707547
b'H05'	b'mutation negative'	b'LMNA'	10	424	0.0235849
b'H06'	b'LMNA'	b'LMNA'	1443	1529	0.943754
b'H06'	b'PKP2'	b'LMNA'	5	1529	0.00327011
b'H06'	b'RBM20'	b'LMNA'	5	1529	0.00327011
b'H06'	b'TTN'	b'LMNA'	52	1529	0.0340092
b'H06'	b'mutation negative'	b'LMNA'	24	1529	0.0156965
b'H07'	b'LMNA'	b'PKP2'	9	561	0.0160428
b'H07'	b'PKP2'	b'PKP2'	536	561	0.955437
b'H07'	b'RBM20'	b'PKP2'	1	561	0.00178253
b'H07'	b'TTN'	b'PKP2'	7	561	0.0124777
b'H07'	b'mutation negative'	b'PKP2'	8	561	0.0142602
b'H08'	b'LMNA'	b'PKP2'	211	1321	0.159727
b'H08'	b'PKP2'	b'PKP2'	981	1321	0.742619
b'H08'	b'RBM20'	b'PKP2'	1	1321	0.000757002
b'H08'	b'TTN'	b'PKP2'	108	1321	0.0817562
b'H08'	b'mutation negative'	b'PKP2'	20	1321	0.01514
b'H09'	b'LMNA'	b'PKP2'	30	1248	0.0240385
b'H09'	b'PKP2'	b'PKP2'	1189	1248	0.952724
b'H09'	b'RBM20'	b'PKP2'	1	1248	0.000801282
b'H09'	b'TTN'	b'PKP2'	20	1248	0.0160256
b'H09'	b'mutation negative'	b'PKP2'	8	1248	0.00641026
b'H11'	b'LMNA'	b'PKP2'	29	534	0.0543071
b'H11'	b'PKP2'	b'PKP2'	419	534	0.784644
b'H11'	b'RBM20'	b'PKP2'	1	534	0.00187266
b'H11'	b'TTN'	b'PKP2'	67	534	0.125468
b'H11'	b'mutation negative'	b'PKP2'	18	534	0.0337079
b'H14'	b'LMNA'	b'TTN'	78	545	0.143119
b'H14'	b'PKP2'	b'TTN'	107	545	0.19633
b'H14'	b'TTN'	b'TTN'	356	545	0.653211
b'H14'	b'mutation negative'	b'TTN'	4	545	0.00733945
b'H15'	b'LMNA'	b'RBM20'	55	466	0.118026
b'H15'	b'PKP2'	b'RBM20'	10	466	0.0214592
b'H15'	b'RBM20'	b'RBM20'	344	466	0.738197
b'H15'	b'TTN'	b'RBM20'	38	466	0.0815451
b'H15'	b'mutation negative'	b'RBM20'	19	466	0.0407725
b'H16'	b'LMNA'	b'TTN'	10	403	0.0248139
b'H16'	b'PKP2'	b'TTN'	1	403	0.00248139
b'H16'	b'RBM20'	b'TTN'	8	403	0.0198511
b'H16'	b'TTN'	b'TTN'	332	403	0.823821
b'H16'	b'mutation negative'	b'TTN'	52	403	0.129032
b'H17'	b'LMNA'	b'RBM20'	9	517	0.0174081
b'H17'	b'PKP2'	b'RBM20'	4	517	0.00773694
b'H17'	b'RBM20'	b'RBM20'	439	517	0.84913
b'H17'	b'TTN'	b'RBM20'	36	517	0.0696325
b'H17'	b'mutation negative'	b'RBM20'	29	517	0.0560928
b'H18'	b'LMNA'	b'RBM20'	3	620	0.00483871
b'H18'	b'PKP2'	b'RBM20'	3	620	0.00483871
b'H18'	b'RBM20'	b'RBM20'	588	620	0.948387
b'H18'	b'TTN'	b'RBM20'	16	620	0.0258065
b'H18'	b'mutation negative'	b'RBM20'	10	620	0.016129
b'H19'	b'LMNA'	b'RBM20'	40	566	0.0706714
b'H19'	b'PKP2'	b'RBM20'	18	566	0.0318021
b'H19'	b'RBM20'	b'RBM20'	483	566	0.853357
b'H19'	b'TTN'	b'RBM20'	22	566	0.0388693
b'H19'	b'mutation negative'	b'RBM20'	3	566	0.00530035
b'H20'	b'LMNA'	b'RBM20'	35	332	0.105422
b'H20'	b'PKP2'	b'RBM20'	10	332	0.0301205
b'H20'	b'RBM20'	b'RBM20'	152	332	0.457831
b'H20'	b'TTN'	b'RBM20'	121	332	0.364458
b'H20'	b'mutation negative'	b'RBM20'	14	332	0.0421687
b'H21'	b'LMNA'	b'RBM20'	7	289	0.0242215
b'H21'	b'RBM20'	b'RBM20'	258	289	0.892734
b'H21'	b'TTN'	b'RBM20'	3	289	0.0103806
b'H21'	b'mutation negative'	b'RBM20'	21	289	0.0726644
b'H24'	b'LMNA'	b'LMNA'	902	979	0.921348
b'H24'	b'PKP2'	b'LMNA'	32	979	0.0326864
b'H24'	b'RBM20'	b'LMNA'	2	979	0.0020429
b'H24'	b'TTN'	b'LMNA'	25	979	0.0255363
b'H24'	b'mutation negative'	b'LMNA'	18	979	0.0183861
b'H25'	b'LMNA'	b'LMNA'	363	446	0.813901
b'H25'	b'PKP2'	b'LMNA'	18	446	0.0403587
b'H25'	b'RBM20'	b'LMNA'	1	446	0.00224215
b'H25'	b'TTN'	b'LMNA'	40	446	0.0896861
b'H25'	b'mutation negative'	b'LMNA'	24	446	0.0538117
b'H26'	b'LMNA'	b'LMNA'	707	709	0.997179
b'H26'	b'PKP2'	b'LMNA'	1	709	0.00141044
b'H26'	b'TTN'	b'LMNA'	1	709	0.00141044
b'H27'	b'LMNA'	b'LMNA'	548	595	0.921008
b'H27'	b'PKP2'	b'LMNA'	22	595	0.0369748
b'H27'	b'RBM20'	b'LMNA'	1	595	0.00168067
b'H27'	b'TTN'	b'LMNA'	20	595	0.0336134
b'H27'	b'mutation negative'	b'LMNA'	4	595	0.00672269
b'H28'	b'LMNA'	b'LMNA'	995	1106	0.899638
b'H28'	b'PKP2'	b'LMNA'	19	1106	0.017179
b'H28'	b'TTN'	b'LMNA'	62	1106	0.0560579
b'H28'	b'mutation negative'	b'LMNA'	30	1106	0.0271248
b'H29'	b'LMNA'	b'LMNA'	367	410	0.895122
b'H29'	b'PKP2'	b'LMNA'	22	410	0.0536585
b'H29'	b'RBM20'	b'LMNA'	1	410	0.00243902
b'H29'	b'TTN'	b'LMNA'	19	410	0.0463415
b'H29'	b'mutation negative'	b'LMNA'	1	410	0.00243902
b'H31'	b'LMNA'	b'LMNA'	409	424	0.964623
b'H31'	b'PKP2'	b'LMNA'	6	424	0.0141509
b'H31'	b'TTN'	b'LMNA'	9	424	0.0212264
b'H34'	b'LMNA'	b'TTN'	202	590	0.342373
b'H34'	b'PKP2'	b'TTN'	34	590	0.0576271
b'H34'	b'RBM20'	b'TTN'	3	590	0.00508475
b'H34'	b'TTN'	b'TTN'	333	590	0.564407
b'H34'	b'mutation negative'	b'TTN'	18	590	0.0305085
b'H35'	b'LMNA'	b'TTN'	31	600	0.0516667
b'H35'	b'PKP2'	b'TTN'	14	600	0.0233333
b'H35'	b'TTN'	b'TTN'	530	600	0.883333
b'H35'	b'mutation negative'	b'TTN'	25	600	0.0416667
b'H36'	b'LMNA'	b'TTN'	38	250	0.152
b'H36'	b'PKP2'	b'TTN'	9	250	0.036
b'H36'	b'RBM20'	b'TTN'	2	250	0.008
b'H36'	b'TTN'	b'TTN'	155	250	0.62
b'H36'	b'mutation negative'	b'TTN'	46	250	0.184
b'H37'	b'LMNA'	b'TTN'	9	1336	0.00673653
b'H37'	b'PKP2'	b'TTN'	7	1336	0.00523952
b'H37'	b'RBM20'	b'TTN'	1	1336	0.000748503
b'H37'	b'TTN'	b'TTN'	1291	1336	0.966317
b'H37'	b'mutation negative'	b'TTN'	28	1336	0.0209581
b'H39'	b'LMNA'	b'TTN'	60	125	0.48
b'H39'	b'PKP2'	b'TTN'	2	125	0.016
b'H39'	b'RBM20'	b'TTN'	1	125	0.008
b'H39'	b'TTN'	b'TTN'	60	125	0.48
b'H39'	b'mutation negative'	b'TTN'	2	125	0.016
b'H40'	b'LMNA'	b'TTN'	27	957	0.0282132
b'H40'	b'PKP2'	b'TTN'	2	957	0.00208986
b'H40'	b'RBM20'	b'TTN'	3	957	0.0031348
b'H40'	b'TTN'	b'TTN'	892	957	0.932079
b'H40'	b'mutation negative'	b'TTN'	33	957	0.0344828
b'H41'	b'LMNA'	b'TTN'	58	782	0.0741688
b'H41'	b'PKP2'	b'TTN'	3	782	0.00383632
b'H41'	b'TTN'	b'TTN'	717	782	0.91688
b'H41'	b'mutation negative'	b'TTN'	4	782	0.00511509
b'H42'	b'LMNA'	b'PKP2'	20	415	0.0481928
b'H42'	b'PKP2'	b'PKP2'	363	415	0.874699
b'H42'	b'RBM20'	b'PKP2'	1	415	0.00240964
b'H42'	b'TTN'	b'PKP2'	30	415	0.0722892
b'H42'	b'mutation negative'	b'PKP2'	1	415	0.00240964
b'H56'	b'LMNA'	b'mutation negative'	3	373	0.0080429
b'H56'	b'PKP2'	b'mutation negative'	4	373	0.0107239
b'H56'	b'RBM20'	b'mutation negative'	10	373	0.0268097
b'H56'	b'TTN'	b'mutation negative'	12	373	0.0321716
b'H56'	b'mutation negative'	b'mutation negative'	344	373	0.922252
b'H57'	b'LMNA'	b'mutation negative'	10	147	0.0680272
b'H57'	b'PKP2'	b'mutation negative'	3	147	0.0204082
b'H57'	b'RBM20'	b'mutation negative'	5	147	0.0340136
b'H57'	b'TTN'	b'mutation negative'	1	147	0.00680272
b'H57'	b'mutation negative'	b'mutation negative'	128	147	0.870748
b'H58'	b'LMNA'	b'mutation negative'	8	648	0.0123457
b'H58'	b'PKP2'	b'mutation negative'	5	648	0.00771605
b'H58'	b'TTN'	b'mutation negative'	1	648	0.00154321
b'H58'	b'mutation negative'	b'mutation negative'	634	648	0.978395
b'H59'	b'PKP2'	b'mutation negative'	2	194	0.0103093
b'H59'	b'mutation negative'	b'mutation negative'	192	194	0.989691
b'IC_H01'	b'LMNA'	b'TTN'	2	282	0.0070922
b'IC_H01'	b'PKP2'	b'TTN'	7	282	0.0248227
b'IC_H01'	b'RBM20'	b'TTN'	7	282	0.0248227
b'IC_H01'	b'TTN'	b'TTN'	263	282	0.932624
b'IC_H01'	b'mutation negative'	b'TTN'	3	282	0.0106383
b'IC_H02'	b'LMNA'	b'TTN'	3	550	0.00545455
b'IC_H02'	b'PKP2'	b'TTN'	3	550	0.00545455
b'IC_H02'	b'RBM20'	b'TTN'	14	550	0.0254545
b'IC_H02'	b'TTN'	b'TTN'	497	550	0.903636
b'IC_H02'	b'mutation negative'	b'TTN'	33	550	0.06
b'IC_H04'	b'LMNA'	b'mutation negative'	20	127	0.15748
b'IC_H04'	b'PKP2'	b'mutation negative'	5	127	0.0393701
b'IC_H04'	b'RBM20'	b'mutation negative'	2	127	0.015748
b'IC_H04'	b'TTN'	b'mutation negative'	2	127	0.015748
b'IC_H04'	b'mutation negative'	b'mutation negative'	98	127	0.771654

## Sheet: pivot EC
patient	Gene_pred	true label	quantaty predicted	quantaty true	share
b'DL2'	b'LMNA'	b'LMNA'	749	763	0.981651
b'DL2'	b'RBM20'	b'LMNA'	2	763	0.00262123
b'DL2'	b'TTN'	b'LMNA'	6	763	0.0078637
b'DL2'	b'mutation negative'	b'LMNA'	6	763	0.0078637
b'DL3'	b'LMNA'	b'LMNA'	1275	1278	0.997653
b'DL3'	b'TTN'	b'LMNA'	2	1278	0.00156495
b'DL3'	b'mutation negative'	b'LMNA'	1	1278	0.000782473
b'DT4'	b'LMNA'	b'TTN'	3	1606	0.001868
b'DT4'	b'PKP2'	b'TTN'	4	1606	0.00249066
b'DT4'	b'TTN'	b'TTN'	1595	1606	0.993151
b'DT4'	b'mutation negative'	b'TTN'	4	1606	0.00249066
b'H01'	b'LMNA'	b'mutation negative'	27	1823	0.0148108
b'H01'	b'PKP2'	b'mutation negative'	7	1823	0.00383982
b'H01'	b'RBM20'	b'mutation negative'	17	1823	0.00932529
b'H01'	b'TTN'	b'mutation negative'	424	1823	0.232584
b'H01'	b'mutation negative'	b'mutation negative'	1348	1823	0.73944
b'H02'	b'LMNA'	b'mutation negative'	28	2512	0.0111465
b'H02'	b'RBM20'	b'mutation negative'	5	2512	0.00199045
b'H02'	b'TTN'	b'mutation negative'	34	2512	0.013535
b'H02'	b'mutation negative'	b'mutation negative'	2445	2512	0.973328
b'H03'	b'LMNA'	b'mutation negative'	221	3385	0.065288
b'H03'	b'PKP2'	b'mutation negative'	11	3385	0.00324963
b'H03'	b'RBM20'	b'mutation negative'	2	3385	0.000590842
b'H03'	b'TTN'	b'mutation negative'	71	3385	0.0209749
b'H03'	b'mutation negative'	b'mutation negative'	3080	3385	0.909897
b'H04'	b'LMNA'	b'LMNA'	598	741	0.807018
b'H04'	b'TTN'	b'LMNA'	36	741	0.048583
b'H04'	b'mutation negative'	b'LMNA'	107	741	0.144399
b'H05'	b'LMNA'	b'LMNA'	553	741	0.746289
b'H05'	b'RBM20'	b'LMNA'	119	741	0.160594
b'H05'	b'TTN'	b'LMNA'	14	741	0.0188934
b'H05'	b'mutation negative'	b'LMNA'	55	741	0.074224
b'H06'	b'LMNA'	b'LMNA'	2131	2510	0.849004
b'H06'	b'PKP2'	b'LMNA'	93	2510	0.0370518
b'H06'	b'RBM20'	b'LMNA'	1	2510	0.000398406
b'H06'	b'TTN'	b'LMNA'	110	2510	0.0438247
b'H06'	b'mutation negative'	b'LMNA'	175	2510	0.0697211
b'H07'	b'LMNA'	b'PKP2'	307	1382	0.222142
b'H07'	b'PKP2'	b'PKP2'	786	1382	0.568741
b'H07'	b'RBM20'	b'PKP2'	7	1382	0.00506512
b'H07'	b'TTN'	b'PKP2'	270	1382	0.195369
b'H07'	b'mutation negative'	b'PKP2'	12	1382	0.00868307
b'H08'	b'LMNA'	b'PKP2'	99	1890	0.052381
b'H08'	b'PKP2'	b'PKP2'	1609	1890	0.851323
b'H08'	b'TTN'	b'PKP2'	131	1890	0.0693122
b'H08'	b'mutation negative'	b'PKP2'	51	1890	0.0269841
b'H09'	b'LMNA'	b'PKP2'	15	820	0.0182927
b'H09'	b'PKP2'	b'PKP2'	793	820	0.967073
b'H09'	b'TTN'	b'PKP2'	1	820	0.00121951
b'H09'	b'mutation negative'	b'PKP2'	11	820	0.0134146
b'H11'	b'LMNA'	b'PKP2'	84	1572	0.0534351
b'H11'	b'PKP2'	b'PKP2'	1347	1572	0.85687
b'H11'	b'TTN'	b'PKP2'	121	1572	0.076972
b'H11'	b'mutation negative'	b'PKP2'	20	1572	0.0127226
b'H14'	b'LMNA'	b'TTN'	63	1509	0.0417495
b'H14'	b'PKP2'	b'TTN'	136	1509	0.0901259
b'H14'	b'RBM20'	b'TTN'	6	1509	0.00397614
b'H14'	b'TTN'	b'TTN'	1290	1509	0.854871
b'H14'	b'mutation negative'	b'TTN'	14	1509	0.00927767
b'H15'	b'LMNA'	b'RBM20'	367	792	0.463384
b'H15'	b'PKP2'	b'RBM20'	180	792	0.227273
b'H15'	b'RBM20'	b'RBM20'	110	792	0.138889
b'H15'	b'TTN'	b'RBM20'	135	792	0.170455
b'H16'	b'LMNA'	b'TTN'	27	584	0.0462329
b'H16'	b'PKP2'	b'TTN'	1	584	0.00171233
b'H16'	b'RBM20'	b'TTN'	9	584	0.015411
b'H16'	b'TTN'	b'TTN'	402	584	0.688356
b'H16'	b'mutation negative'	b'TTN'	145	584	0.248288
b'H17'	b'LMNA'	b'RBM20'	47	1454	0.0323246
b'H17'	b'PKP2'	b'RBM20'	1	1454	0.000687758
b'H17'	b'RBM20'	b'RBM20'	1245	1454	0.856259
b'H17'	b'TTN'	b'RBM20'	54	1454	0.0371389
b'H17'	b'mutation negative'	b'RBM20'	107	1454	0.0735901
b'H18'	b'LMNA'	b'RBM20'	14	999	0.014014
b'H18'	b'RBM20'	b'RBM20'	808	999	0.808809
b'H18'	b'TTN'	b'RBM20'	142	999	0.142142
b'H18'	b'mutation negative'	b'RBM20'	35	999	0.035035
b'H19'	b'LMNA'	b'RBM20'	177	2206	0.0802357
b'H19'	b'PKP2'	b'RBM20'	14	2206	0.00634633
b'H19'	b'RBM20'	b'RBM20'	1473	2206	0.667724
b'H19'	b'TTN'	b'RBM20'	520	2206	0.235721
b'H19'	b'mutation negative'	b'RBM20'	22	2206	0.0099728
b'H20'	b'LMNA'	b'RBM20'	91	527	0.172676
b'H20'	b'PKP2'	b'RBM20'	6	527	0.0113852
b'H20'	b'RBM20'	b'RBM20'	4	527	0.00759013
b'H20'	b'TTN'	b'RBM20'	410	527	0.777989
b'H20'	b'mutation negative'	b'RBM20'	16	527	0.0303605
b'H21'	b'LMNA'	b'RBM20'	11	696	0.0158046
b'H21'	b'PKP2'	b'RBM20'	4	696	0.00574713
b'H21'	b'RBM20'	b'RBM20'	561	696	0.806034
b'H21'	b'TTN'	b'RBM20'	13	696	0.0186782
b'H21'	b'mutation negative'	b'RBM20'	107	696	0.153736
b'H24'	b'LMNA'	b'LMNA'	1380	1396	0.988539
b'H24'	b'RBM20'	b'LMNA'	8	1396	0.00573066
b'H24'	b'TTN'	b'LMNA'	7	1396	0.00501433
b'H24'	b'mutation negative'	b'LMNA'	1	1396	0.000716332
b'H25'	b'LMNA'	b'LMNA'	676	1528	0.442408
b'H25'	b'PKP2'	b'LMNA'	1	1528	0.00065445
b'H25'	b'RBM20'	b'LMNA'	3	1528	0.00196335
b'H25'	b'TTN'	b'LMNA'	844	1528	0.552356
b'H25'	b'mutation negative'	b'LMNA'	4	1528	0.0026178
b'H26'	b'LMNA'	b'LMNA'	991	996	0.99498
b'H26'	b'TTN'	b'LMNA'	4	996	0.00401606
b'H26'	b'mutation negative'	b'LMNA'	1	996	0.00100402
b'H27'	b'LMNA'	b'LMNA'	794	957	0.829676
b'H27'	b'PKP2'	b'LMNA'	11	957	0.0114943
b'H27'	b'TTN'	b'LMNA'	125	957	0.130617
b'H27'	b'mutation negative'	b'LMNA'	27	957	0.0282132
b'H28'	b'LMNA'	b'LMNA'	1155	2182	0.529331
b'H28'	b'PKP2'	b'LMNA'	7	2182	0.00320807
b'H28'	b'RBM20'	b'LMNA'	114	2182	0.0522456
b'H28'	b'TTN'	b'LMNA'	865	2182	0.396425
b'H28'	b'mutation negative'	b'LMNA'	41	2182	0.0187901
b'H29'	b'LMNA'	b'LMNA'	704	841	0.837099
b'H29'	b'RBM20'	b'LMNA'	1	841	0.00118906
b'H29'	b'TTN'	b'LMNA'	135	841	0.160523
b'H29'	b'mutation negative'	b'LMNA'	1	841	0.00118906
b'H31'	b'LMNA'	b'LMNA'	1085	1173	0.924979
b'H31'	b'PKP2'	b'LMNA'	1	1173	0.000852515
b'H31'	b'RBM20'	b'LMNA'	11	1173	0.00937766
b'H31'	b'TTN'	b'LMNA'	66	1173	0.056266
b'H31'	b'mutation negative'	b'LMNA'	10	1173	0.00852515
b'H34'	b'LMNA'	b'TTN'	185	735	0.251701
b'H34'	b'PKP2'	b'TTN'	6	735	0.00816327
b'H34'	b'TTN'	b'TTN'	541	735	0.736054
b'H34'	b'mutation negative'	b'TTN'	3	735	0.00408163
b'H35'	b'LMNA'	b'TTN'	101	1583	0.0638029
b'H35'	b'PKP2'	b'TTN'	10	1583	0.00631712
b'H35'	b'RBM20'	b'TTN'	4	1583	0.00252685
b'H35'	b'TTN'	b'TTN'	1451	1583	0.916614
b'H35'	b'mutation negative'	b'TTN'	17	1583	0.0107391
b'H36'	b'LMNA'	b'TTN'	4	792	0.00505051
b'H36'	b'PKP2'	b'TTN'	5	792	0.00631313
b'H36'	b'TTN'	b'TTN'	774	792	0.977273
b'H36'	b'mutation negative'	b'TTN'	9	792	0.0113636
b'H37'	b'LMNA'	b'TTN'	48	617	0.0777958
b'H37'	b'PKP2'	b'TTN'	139	617	0.225284
b'H37'	b'RBM20'	b'TTN'	2	617	0.00324149
b'H37'	b'TTN'	b'TTN'	414	617	0.670989
b'H37'	b'mutation negative'	b'TTN'	14	617	0.0226904
b'H39'	b'LMNA'	b'TTN'	113	418	0.270335
b'H39'	b'PKP2'	b'TTN'	30	418	0.0717703
b'H39'	b'RBM20'	b'TTN'	4	418	0.00956938
b'H39'	b'TTN'	b'TTN'	266	418	0.636364
b'H39'	b'mutation negative'	b'TTN'	5	418	0.0119617
b'H40'	b'LMNA'	b'TTN'	650	1782	0.364759
b'H40'	b'PKP2'	b'TTN'	45	1782	0.0252525
b'H40'	b'TTN'	b'TTN'	1081	1782	0.606622
b'H40'	b'mutation negative'	b'TTN'	6	1782	0.003367
b'H41'	b'LMNA'	b'TTN'	212	663	0.319759
b'H41'	b'PKP2'	b'TTN'	26	663	0.0392157
b'H41'	b'RBM20'	b'TTN'	3	663	0.00452489
b'H41'	b'TTN'	b'TTN'	411	663	0.61991
b'H41'	b'mutation negative'	b'TTN'	11	663	0.0165913
b'H42'	b'LMNA'	b'PKP2'	101	1028	0.098249
b'H42'	b'PKP2'	b'PKP2'	615	1028	0.598249
b'H42'	b'RBM20'	b'PKP2'	1	1028	0.000972763
b'H42'	b'TTN'	b'PKP2'	270	1028	0.262646
b'H42'	b'mutation negative'	b'PKP2'	41	1028	0.0398833
b'H56'	b'LMNA'	b'mutation negative'	16	365	0.0438356
b'H56'	b'PKP2'	b'mutation negative'	1	365	0.00273973
b'H56'	b'RBM20'	b'mutation negative'	14	365	0.0383562
b'H56'	b'TTN'	b'mutation negative'	124	365	0.339726
b'H56'	b'mutation negative'	b'mutation negative'	210	365	0.575342
b'H57'	b'LMNA'	b'mutation negative'	9	355	0.0253521
b'H57'	b'RBM20'	b'mutation negative'	11	355	0.0309859
b'H57'	b'TTN'	b'mutation negative'	3	355	0.0084507
b'H57'	b'mutation negative'	b'mutation negative'	332	355	0.935211
b'H58'	b'LMNA'	b'mutation negative'	17	608	0.0279605
b'H58'	b'PKP2'	b'mutation negative'	1	608	0.00164474
b'H58'	b'RBM20'	b'mutation negative'	3	608	0.00493421
b'H58'	b'TTN'	b'mutation negative'	56	608	0.0921053
b'H58'	b'mutation negative'	b'mutation negative'	531	608	0.873355
b'H59'	b'LMNA'	b'mutation negative'	4	1789	0.00223589
b'H59'	b'TTN'	b'mutation negative'	5	1789	0.00279486
b'H59'	b'mutation negative'	b'mutation negative'	1780	1789	0.994969
b'IC_H01'	b'LMNA'	b'TTN'	13	337	0.0385757
b'IC_H01'	b'TTN'	b'TTN'	319	337	0.946588
b'IC_H01'	b'mutation negative'	b'TTN'	5	337	0.0148368
b'IC_H02'	b'LMNA'	b'TTN'	7	1263	0.00554236
b'IC_H02'	b'PKP2'	b'TTN'	1	1263	0.000791766
b'IC_H02'	b'RBM20'	b'TTN'	1	1263	0.000791766
b'IC_H02'	b'TTN'	b'TTN'	1242	1263	0.983373
b'IC_H02'	b'mutation negative'	b'TTN'	12	1263	0.00950119
b'IC_H04'	b'LMNA'	b'mutation negative'	32	115	0.278261
b'IC_H04'	b'PKP2'	b'mutation negative'	1	115	0.00869565
b'IC_H04'	b'RBM20'	b'mutation negative'	1	115	0.00869565
b'IC_H04'	b'TTN'	b'mutation negative'	12	115	0.104348
b'IC_H04'	b'mutation negative'	b'mutation negative'	69	115	0.6

## Sheet: pivot FB
patient	Gene_pred	true label	quantaty predicted	quantaty true	share
b'DL2'	b'LMNA'	b'LMNA'	330	337	0.979228
b'DL2'	b'PKP2'	b'LMNA'	6	337	0.0178042
b'DL2'	b'TTN'	b'LMNA'	1	337	0.00296736
b'DL3'	b'LMNA'	b'LMNA'	545	546	0.998168
b'DL3'	b'mutation negative'	b'LMNA'	1	546	0.0018315
b'DT4'	b'LMNA'	b'TTN'	34	712	0.0477528
b'DT4'	b'PKP2'	b'TTN'	1	712	0.00140449
b'DT4'	b'RBM20'	b'TTN'	2	712	0.00280899
b'DT4'	b'TTN'	b'TTN'	656	712	0.921348
b'DT4'	b'mutation negative'	b'TTN'	19	712	0.0266854
b'H01'	b'LMNA'	b'mutation negative'	85	2631	0.0323071
b'H01'	b'PKP2'	b'mutation negative'	110	2631	0.0418092
b'H01'	b'RBM20'	b'mutation negative'	44	2631	0.0167237
b'H01'	b'TTN'	b'mutation negative'	245	2631	0.0931205
b'H01'	b'mutation negative'	b'mutation negative'	2147	2631	0.81604
b'H02'	b'LMNA'	b'mutation negative'	10	2495	0.00400802
b'H02'	b'PKP2'	b'mutation negative'	5	2495	0.00200401
b'H02'	b'RBM20'	b'mutation negative'	12	2495	0.00480962
b'H02'	b'TTN'	b'mutation negative'	75	2495	0.0300601
b'H02'	b'mutation negative'	b'mutation negative'	2393	2495	0.959118
b'H03'	b'LMNA'	b'mutation negative'	44	1964	0.0224033
b'H03'	b'PKP2'	b'mutation negative'	20	1964	0.0101833
b'H03'	b'RBM20'	b'mutation negative'	4	1964	0.00203666
b'H03'	b'TTN'	b'mutation negative'	111	1964	0.0565173
b'H03'	b'mutation negative'	b'mutation negative'	1785	1964	0.908859
b'H04'	b'LMNA'	b'LMNA'	452	492	0.918699
b'H04'	b'PKP2'	b'LMNA'	1	492	0.00203252
b'H04'	b'RBM20'	b'LMNA'	5	492	0.0101626
b'H04'	b'TTN'	b'LMNA'	7	492	0.0142276
b'H04'	b'mutation negative'	b'LMNA'	27	492	0.054878
b'H05'	b'LMNA'	b'LMNA'	634	668	0.949102
b'H05'	b'PKP2'	b'LMNA'	1	668	0.00149701
b'H05'	b'RBM20'	b'LMNA'	7	668	0.010479
b'H05'	b'TTN'	b'LMNA'	13	668	0.0194611
b'H05'	b'mutation negative'	b'LMNA'	13	668	0.0194611
b'H06'	b'LMNA'	b'LMNA'	1243	1372	0.905977
b'H06'	b'PKP2'	b'LMNA'	36	1372	0.0262391
b'H06'	b'RBM20'	b'LMNA'	8	1372	0.0058309
b'H06'	b'TTN'	b'LMNA'	59	1372	0.0430029
b'H06'	b'mutation negative'	b'LMNA'	26	1372	0.0189504
b'H07'	b'LMNA'	b'PKP2'	16	3029	0.00528227
b'H07'	b'PKP2'	b'PKP2'	2979	3029	0.983493
b'H07'	b'RBM20'	b'PKP2'	2	3029	0.000660284
b'H07'	b'TTN'	b'PKP2'	11	3029	0.00363156
b'H07'	b'mutation negative'	b'PKP2'	21	3029	0.00693298
b'H08'	b'LMNA'	b'PKP2'	101	2830	0.035689
b'H08'	b'PKP2'	b'PKP2'	2639	2830	0.932509
b'H08'	b'RBM20'	b'PKP2'	20	2830	0.00706714
b'H08'	b'TTN'	b'PKP2'	64	2830	0.0226148
b'H08'	b'mutation negative'	b'PKP2'	6	2830	0.00212014
b'H09'	b'LMNA'	b'PKP2'	44	2615	0.016826
b'H09'	b'PKP2'	b'PKP2'	2522	2615	0.964436
b'H09'	b'RBM20'	b'PKP2'	4	2615	0.00152964
b'H09'	b'TTN'	b'PKP2'	26	2615	0.00994264
b'H09'	b'mutation negative'	b'PKP2'	19	2615	0.00726577
b'H11'	b'LMNA'	b'PKP2'	68	3168	0.0214646
b'H11'	b'PKP2'	b'PKP2'	2707	3168	0.854482
b'H11'	b'RBM20'	b'PKP2'	19	3168	0.00599747
b'H11'	b'TTN'	b'PKP2'	354	3168	0.111742
b'H11'	b'mutation negative'	b'PKP2'	20	3168	0.00631313
b'H14'	b'LMNA'	b'TTN'	22	1661	0.013245
b'H14'	b'PKP2'	b'TTN'	65	1661	0.0391331
b'H14'	b'RBM20'	b'TTN'	9	1661	0.00541842
b'H14'	b'TTN'	b'TTN'	1553	1661	0.934979
b'H14'	b'mutation negative'	b'TTN'	12	1661	0.00722456
b'H15'	b'LMNA'	b'RBM20'	40	1173	0.0341006
b'H15'	b'PKP2'	b'RBM20'	63	1173	0.0537084
b'H15'	b'RBM20'	b'RBM20'	960	1173	0.818414
b'H15'	b'TTN'	b'RBM20'	101	1173	0.086104
b'H15'	b'mutation negative'	b'RBM20'	9	1173	0.00767263
b'H16'	b'LMNA'	b'TTN'	26	679	0.0382916
b'H16'	b'PKP2'	b'TTN'	1	679	0.00147275
b'H16'	b'RBM20'	b'TTN'	3	679	0.00441826
b'H16'	b'TTN'	b'TTN'	617	679	0.908689
b'H16'	b'mutation negative'	b'TTN'	32	679	0.0471281
b'H17'	b'LMNA'	b'RBM20'	2	697	0.00286944
b'H17'	b'RBM20'	b'RBM20'	664	697	0.952654
b'H17'	b'TTN'	b'RBM20'	19	697	0.0272597
b'H17'	b'mutation negative'	b'RBM20'	12	697	0.0172166
b'H18'	b'LMNA'	b'RBM20'	2	817	0.00244798
b'H18'	b'PKP2'	b'RBM20'	1	817	0.00122399
b'H18'	b'RBM20'	b'RBM20'	763	817	0.933905
b'H18'	b'TTN'	b'RBM20'	36	817	0.0440636
b'H18'	b'mutation negative'	b'RBM20'	15	817	0.0183599
b'H19'	b'LMNA'	b'RBM20'	61	2299	0.0265333
b'H19'	b'PKP2'	b'RBM20'	109	2299	0.0474119
b'H19'	b'RBM20'	b'RBM20'	2013	2299	0.875598
b'H19'	b'TTN'	b'RBM20'	57	2299	0.0247934
b'H19'	b'mutation negative'	b'RBM20'	59	2299	0.0256633
b'H20'	b'LMNA'	b'RBM20'	50	600	0.0833333
b'H20'	b'PKP2'	b'RBM20'	45	600	0.075
b'H20'	b'RBM20'	b'RBM20'	187	600	0.311667
b'H20'	b'TTN'	b'RBM20'	272	600	0.453333
b'H20'	b'mutation negative'	b'RBM20'	46	600	0.0766667
b'H21'	b'LMNA'	b'RBM20'	4	628	0.00636943
b'H21'	b'RBM20'	b'RBM20'	601	628	0.957006
b'H21'	b'TTN'	b'RBM20'	9	628	0.0143312
b'H21'	b'mutation negative'	b'RBM20'	14	628	0.022293
b'H24'	b'LMNA'	b'LMNA'	1489	1577	0.944198
b'H24'	b'PKP2'	b'LMNA'	21	1577	0.0133164
b'H24'	b'RBM20'	b'LMNA'	2	1577	0.00126823
b'H24'	b'TTN'	b'LMNA'	55	1577	0.0348763
b'H24'	b'mutation negative'	b'LMNA'	10	1577	0.00634115
b'H25'	b'LMNA'	b'LMNA'	1162	1304	0.891104
b'H25'	b'PKP2'	b'LMNA'	25	1304	0.0191718
b'H25'	b'RBM20'	b'LMNA'	12	1304	0.00920245
b'H25'	b'TTN'	b'LMNA'	83	1304	0.0636503
b'H25'	b'mutation negative'	b'LMNA'	22	1304	0.0168712
b'H26'	b'LMNA'	b'LMNA'	378	389	0.971722
b'H26'	b'PKP2'	b'LMNA'	3	389	0.00771208
b'H26'	b'TTN'	b'LMNA'	8	389	0.0205656
b'H27'	b'LMNA'	b'LMNA'	1175	1256	0.93551
b'H27'	b'PKP2'	b'LMNA'	11	1256	0.00875796
b'H27'	b'RBM20'	b'LMNA'	4	1256	0.00318471
b'H27'	b'TTN'	b'LMNA'	53	1256	0.0421975
b'H27'	b'mutation negative'	b'LMNA'	13	1256	0.0103503
b'H28'	b'LMNA'	b'LMNA'	2010	2216	0.90704
b'H28'	b'PKP2'	b'LMNA'	78	2216	0.0351986
b'H28'	b'RBM20'	b'LMNA'	8	2216	0.00361011
b'H28'	b'TTN'	b'LMNA'	103	2216	0.0464801
b'H28'	b'mutation negative'	b'LMNA'	17	2216	0.00767148
b'H29'	b'LMNA'	b'LMNA'	982	1057	0.929044
b'H29'	b'PKP2'	b'LMNA'	46	1057	0.0435194
b'H29'	b'RBM20'	b'LMNA'	1	1057	0.000946074
b'H29'	b'TTN'	b'LMNA'	23	1057	0.0217597
b'H29'	b'mutation negative'	b'LMNA'	5	1057	0.00473037
b'H31'	b'LMNA'	b'LMNA'	515	642	0.802181
b'H31'	b'PKP2'	b'LMNA'	36	642	0.0560748
b'H31'	b'RBM20'	b'LMNA'	7	642	0.0109034
b'H31'	b'TTN'	b'LMNA'	77	642	0.119938
b'H31'	b'mutation negative'	b'LMNA'	7	642	0.0109034
b'H34'	b'LMNA'	b'TTN'	29	447	0.064877
b'H34'	b'PKP2'	b'TTN'	46	447	0.102908
b'H34'	b'RBM20'	b'TTN'	1	447	0.00223714
b'H34'	b'TTN'	b'TTN'	368	447	0.823266
b'H34'	b'mutation negative'	b'TTN'	3	447	0.00671141
b'H35'	b'LMNA'	b'TTN'	60	1457	0.0411805
b'H35'	b'PKP2'	b'TTN'	69	1457	0.0473576
b'H35'	b'RBM20'	b'TTN'	20	1457	0.0137268
b'H35'	b'TTN'	b'TTN'	1308	1457	0.897735
b'H36'	b'LMNA'	b'TTN'	24	628	0.0382166
b'H36'	b'PKP2'	b'TTN'	23	628	0.0366242
b'H36'	b'RBM20'	b'TTN'	5	628	0.00796178
b'H36'	b'TTN'	b'TTN'	546	628	0.869427
b'H36'	b'mutation negative'	b'TTN'	30	628	0.0477707
b'H37'	b'LMNA'	b'TTN'	30	1994	0.0150451
b'H37'	b'PKP2'	b'TTN'	17	1994	0.00852558
b'H37'	b'RBM20'	b'TTN'	10	1994	0.00501505
b'H37'	b'TTN'	b'TTN'	1915	1994	0.960381
b'H37'	b'mutation negative'	b'TTN'	22	1994	0.0110331
b'H39'	b'LMNA'	b'TTN'	21	632	0.0332278
b'H39'	b'PKP2'	b'TTN'	17	632	0.0268987
b'H39'	b'TTN'	b'TTN'	589	632	0.931962
b'H39'	b'mutation negative'	b'TTN'	5	632	0.00791139
b'H40'	b'LMNA'	b'TTN'	63	2833	0.0222379
b'H40'	b'PKP2'	b'TTN'	42	2833	0.0148253
b'H40'	b'RBM20'	b'TTN'	35	2833	0.0123544
b'H40'	b'TTN'	b'TTN'	2679	2833	0.945641
b'H40'	b'mutation negative'	b'TTN'	14	2833	0.00494176
b'H41'	b'LMNA'	b'TTN'	93	1867	0.0498125
b'H41'	b'PKP2'	b'TTN'	14	1867	0.00749866
b'H41'	b'RBM20'	b'TTN'	10	1867	0.00535619
b'H41'	b'TTN'	b'TTN'	1741	1867	0.932512
b'H41'	b'mutation negative'	b'TTN'	9	1867	0.00482057
b'H42'	b'LMNA'	b'PKP2'	5	1747	0.00286205
b'H42'	b'PKP2'	b'PKP2'	1678	1747	0.960504
b'H42'	b'RBM20'	b'PKP2'	6	1747	0.00343446
b'H42'	b'TTN'	b'PKP2'	57	1747	0.0326274
b'H42'	b'mutation negative'	b'PKP2'	1	1747	0.00057241
b'H56'	b'LMNA'	b'mutation negative'	32	933	0.034298
b'H56'	b'PKP2'	b'mutation negative'	23	933	0.0246517
b'H56'	b'RBM20'	b'mutation negative'	13	933	0.0139335
b'H56'	b'TTN'	b'mutation negative'	42	933	0.0450161
b'H56'	b'mutation negative'	b'mutation negative'	823	933	0.882101
b'H57'	b'LMNA'	b'mutation negative'	8	625	0.0128
b'H57'	b'TTN'	b'mutation negative'	1	625	0.0016
b'H57'	b'mutation negative'	b'mutation negative'	616	625	0.9856
b'H58'	b'LMNA'	b'mutation negative'	7	456	0.0153509
b'H58'	b'PKP2'	b'mutation negative'	6	456	0.0131579
b'H58'	b'RBM20'	b'mutation negative'	3	456	0.00657895
b'H58'	b'TTN'	b'mutation negative'	3	456	0.00657895
b'H58'	b'mutation negative'	b'mutation negative'	437	456	0.958333
b'H59'	b'LMNA'	b'mutation negative'	2	388	0.00515464
b'H59'	b'TTN'	b'mutation negative'	4	388	0.0103093
b'H59'	b'mutation negative'	b'mutation negative'	382	388	0.984536
b'IC_H01'	b'LMNA'	b'TTN'	2	440	0.00454545
b'IC_H01'	b'TTN'	b'TTN'	438	440	0.995455
b'IC_H02'	b'LMNA'	b'TTN'	1	915	0.0010929
b'IC_H02'	b'RBM20'	b'TTN'	1	915	0.0010929
b'IC_H02'	b'TTN'	b'TTN'	894	915	0.977049
b'IC_H02'	b'mutation negative'	b'TTN'	19	915	0.020765
b'IC_H04'	b'LMNA'	b'mutation negative'	23	340	0.0676471
b'IC_H04'	b'PKP2'	b'mutation negative'	11	340	0.0323529
b'IC_H04'	b'TTN'	b'mutation negative'	3	340	0.00882353
b'IC_H04'	b'mutation negative'	b'mutation negative'	303	340	0.891176

## Sheet: pivot CM
patient	Gene_pred	true label	quantaty predicted	quantaty true	share
b'H09'	b'LMNA'	b'PKP2'	23	1081	0.0212766
b'H09'	b'PKP2'	b'PKP2'	1051	1081	0.972248
b'H09'	b'TTN'	b'PKP2'	6	1081	0.00555042
b'H09'	b'mutation negative'	b'PKP2'	1	1081	0.000925069
b'H19'	b'LMNA'	b'RBM20'	34	2039	0.0166748
b'H19'	b'RBM20'	b'RBM20'	1995	2039	0.978421
b'H19'	b'TTN'	b'RBM20'	10	2039	0.00490436
b'H21'	b'LMNA'	b'RBM20'	5	186	0.0268817
b'H21'	b'RBM20'	b'RBM20'	164	186	0.88172
b'H21'	b'TTN'	b'RBM20'	2	186	0.0107527
b'H21'	b'mutation negative'	b'RBM20'	15	186	0.0806452
b'H24'	b'LMNA'	b'LMNA'	2268	2269	0.999559
b'H24'	b'mutation negative'	b'LMNA'	1	2269	0.000440723
b'H26'	b'LMNA'	b'LMNA'	3873	3888	0.996142
b'H26'	b'PKP2'	b'LMNA'	12	3888	0.00308642
b'H26'	b'RBM20'	b'LMNA'	1	3888	0.000257202
b'H26'	b'mutation negative'	b'LMNA'	2	3888	0.000514403
b'H27'	b'LMNA'	b'LMNA'	2837	2841	0.998592
b'H27'	b'TTN'	b'LMNA'	2	2841	0.000703977
b'H27'	b'mutation negative'	b'LMNA'	2	2841	0.000703977
b'H31'	b'LMNA'	b'LMNA'	6149	6160	0.998214
b'H31'	b'TTN'	b'LMNA'	10	6160	0.00162338
b'H31'	b'mutation negative'	b'LMNA'	1	6160	0.000162338
b'H35'	b'LMNA'	b'TTN'	61	2244	0.0271836
b'H35'	b'TTN'	b'TTN'	2181	2244	0.971925
b'H35'	b'mutation negative'	b'TTN'	2	2244	0.000891266
b'H40'	b'LMNA'	b'TTN'	42	869	0.0483314
b'H40'	b'PKP2'	b'TTN'	2	869	0.0023015
b'H40'	b'TTN'	b'TTN'	824	869	0.948216
b'H40'	b'mutation negative'	b'TTN'	1	869	0.00115075
b'H42'	b'LMNA'	b'PKP2'	64	2238	0.028597
b'H42'	b'PKP2'	b'PKP2'	2169	2238	0.969169
b'H42'	b'TTN'	b'PKP2'	4	2238	0.00178731
b'H42'	b'mutation negative'	b'PKP2'	1	2238	0.000446828
b'IC_H01'	b'LMNA'	b'TTN'	17	868	0.0195853
b'IC_H01'	b'TTN'	b'TTN'	849	868	0.978111
b'IC_H01'	b'mutation negative'	b'TTN'	2	868	0.00230415
b'H01'	b'LMNA'	b'mutation negative'	46	1741	0.0264216
b'H01'	b'PKP2'	b'mutation negative'	1	1741	0.000574383
b'H01'	b'TTN'	b'mutation negative'	7	1741	0.00402068
b'H01'	b'mutation negative'	b'mutation negative'	1687	1741	0.968983
b'H02'	b'LMNA'	b'mutation negative'	49	1261	0.038858
b'H02'	b'TTN'	b'mutation negative'	9	1261	0.00713719
b'H02'	b'mutation negative'	b'mutation negative'	1203	1261	0.954005
b'H05'	b'LMNA'	b'LMNA'	4043	4054	0.997287
b'H05'	b'TTN'	b'LMNA'	11	4054	0.00271337
b'H06'	b'LMNA'	b'LMNA'	2289	2295	0.997386
b'H06'	b'PKP2'	b'LMNA'	1	2295	0.00043573
b'H06'	b'mutation negative'	b'LMNA'	5	2295	0.00217865
b'H11'	b'LMNA'	b'PKP2'	27	2038	0.0132483
b'H11'	b'PKP2'	b'PKP2'	2000	2038	0.981354
b'H11'	b'TTN'	b'PKP2'	9	2038	0.00441609
b'H11'	b'mutation negative'	b'PKP2'	2	2038	0.000981354
b'H14'	b'LMNA'	b'TTN'	87	2623	0.0331681
b'H14'	b'PKP2'	b'TTN'	2	2623	0.000762486
b'H14'	b'TTN'	b'TTN'	2528	2623	0.963782
b'H14'	b'mutation negative'	b'TTN'	6	2623	0.00228746
b'H17'	b'LMNA'	b'RBM20'	16	1817	0.00880572
b'H17'	b'PKP2'	b'RBM20'	1	1817	0.000550358
b'H17'	b'RBM20'	b'RBM20'	1795	1817	0.987892
b'H17'	b'TTN'	b'RBM20'	5	1817	0.00275179
b'H29'	b'LMNA'	b'LMNA'	3394	3403	0.997355
b'H29'	b'TTN'	b'LMNA'	5	3403	0.00146929
b'H29'	b'mutation negative'	b'LMNA'	4	3403	0.00117543
b'H37'	b'LMNA'	b'TTN'	115	1860	0.061828
b'H37'	b'TTN'	b'TTN'	1743	1860	0.937097
b'H37'	b'mutation negative'	b'TTN'	2	1860	0.00107527
b'IC_H04'	b'LMNA'	b'mutation negative'	61	138	0.442029
b'IC_H04'	b'TTN'	b'mutation negative'	1	138	0.00724638
b'IC_H04'	b'mutation negative'	b'mutation negative'	76	138	0.550725
b'DL3'	b'LMNA'	b'LMNA'	51	66	0.772727
b'DL3'	b'mutation negative'	b'LMNA'	15	66	0.227273
b'DT4'	b'LMNA'	b'TTN'	34	3965	0.00857503
b'DT4'	b'TTN'	b'TTN'	3928	3965	0.990668
b'DT4'	b'mutation negative'	b'TTN'	3	3965	0.00075662
b'H03'	b'LMNA'	b'mutation negative'	30	2669	0.0112402
b'H03'	b'mutation negative'	b'mutation negative'	2639	2669	0.98876
b'H04'	b'LMNA'	b'LMNA'	1719	1732	0.992494
b'H04'	b'PKP2'	b'LMNA'	2	1732	0.00115473
b'H04'	b'TTN'	b'LMNA'	4	1732	0.00230947
b'H04'	b'mutation negative'	b'LMNA'	7	1732	0.00404157
b'H07'	b'LMNA'	b'PKP2'	49	2193	0.0223438
b'H07'	b'PKP2'	b'PKP2'	2143	2193	0.9772
b'H07'	b'mutation negative'	b'PKP2'	1	2193	0.000455996
b'H08'	b'LMNA'	b'PKP2'	46	4340	0.0105991
b'H08'	b'PKP2'	b'PKP2'	4290	4340	0.988479
b'H08'	b'TTN'	b'PKP2'	2	4340	0.000460829
b'H08'	b'mutation negative'	b'PKP2'	2	4340	0.000460829
b'H15'	b'LMNA'	b'RBM20'	13	156	0.0833333
b'H15'	b'RBM20'	b'RBM20'	100	156	0.641026
b'H15'	b'TTN'	b'RBM20'	25	156	0.160256
b'H15'	b'mutation negative'	b'RBM20'	18	156	0.115385
b'H16'	b'LMNA'	b'TTN'	21	2200	0.00954545
b'H16'	b'TTN'	b'TTN'	2179	2200	0.990455
b'H20'	b'LMNA'	b'RBM20'	135	892	0.151345
b'H20'	b'PKP2'	b'RBM20'	1	892	0.00112108
b'H20'	b'RBM20'	b'RBM20'	722	892	0.809417
b'H20'	b'TTN'	b'RBM20'	29	892	0.0325112
b'H20'	b'mutation negative'	b'RBM20'	5	892	0.00560538
b'H28'	b'LMNA'	b'LMNA'	3165	3171	0.998108
b'H28'	b'TTN'	b'LMNA'	2	3171	0.000630716
b'H28'	b'mutation negative'	b'LMNA'	4	3171	0.00126143
b'H36'	b'LMNA'	b'TTN'	33	723	0.0456432
b'H36'	b'TTN'	b'TTN'	678	723	0.937759
b'H36'	b'mutation negative'	b'TTN'	12	723	0.0165975
b'H41'	b'LMNA'	b'TTN'	67	3239	0.0206854
b'H41'	b'TTN'	b'TTN'	3166	3239	0.977462
b'H41'	b'mutation negative'	b'TTN'	6	3239	0.00185242
b'H56'	b'LMNA'	b'mutation negative'	28	585	0.0478632
b'H56'	b'TTN'	b'mutation negative'	1	585	0.0017094
b'H56'	b'mutation negative'	b'mutation negative'	556	585	0.950427
b'H57'	b'LMNA'	b'mutation negative'	13	326	0.0398773
b'H57'	b'TTN'	b'mutation negative'	1	326	0.00306748
b'H57'	b'mutation negative'	b'mutation negative'	312	326	0.957055
b'H58'	b'LMNA'	b'mutation negative'	40	60	0.666667
b'H58'	b'PKP2'	b'mutation negative'	2	60	0.0333333
b'H58'	b'TTN'	b'mutation negative'	1	60	0.0166667
b'H58'	b'mutation negative'	b'mutation negative'	17	60	0.283333
b'H59'	b'LMNA'	b'mutation negative'	4	797	0.00501882
b'H59'	b'TTN'	b'mutation negative'	11	797	0.0138018
b'H59'	b'mutation negative'	b'mutation negative'	782	797	0.981179
b'IC_H02'	b'LMNA'	b'TTN'	10	1624	0.00615764
b'IC_H02'	b'TTN'	b'TTN'	1614	1624	0.993842
b'DL2'	b'LMNA'	b'LMNA'	2563	2565	0.99922
b'DL2'	b'TTN'	b'LMNA'	2	2565	0.000779727
b'H18'	b'LMNA'	b'RBM20'	12	952	0.012605
b'H18'	b'RBM20'	b'RBM20'	936	952	0.983193
b'H18'	b'TTN'	b'RBM20'	2	952	0.00210084
b'H18'	b'mutation negative'	b'RBM20'	2	952	0.00210084
b'H25'	b'LMNA'	b'LMNA'	3575	3590	0.995822
b'H25'	b'TTN'	b'LMNA'	10	3590	0.00278552
b'H25'	b'mutation negative'	b'LMNA'	5	3590	0.00139276
b'H34'	b'LMNA'	b'TTN'	83	1483	0.0559676
b'H34'	b'PKP2'	b'TTN'	6	1483	0.00404585
b'H34'	b'TTN'	b'TTN'	1385	1483	0.933918
b'H34'	b'mutation negative'	b'TTN'	9	1483	0.00606878
b'H39'	b'LMNA'	b'TTN'	23	1174	0.0195911
b'H39'	b'PKP2'	b'TTN'	1	1174	0.000851789
b'H39'	b'TTN'	b'TTN'	1150	1174	0.979557

## Sheet: predictions myeloids
patient	Barcode	probabilty for nuclei	Gene_pred	true label	accuracy for patient	cell_states
b'H42'	b'AAACCCAAGGGTGAAA-BO_H42_LV0_premrna'	0.970422	b'PKP2'	b'PKP2'	0.874699	b'prolif Myeloids'
b'H42'	b'AAACCCATCCTCACCA-BO_H42_LV0_premrna'	0.961389	b'PKP2'	b'PKP2'	0.874699	b'MY3'
b'H42'	b'AAAGGGCTCACCCTTG-BO_H42_LV0_premrna'	0.452294	b'TTN'	b'PKP2'	0.874699	b'MY14'
b'H42'	b'AAAGTGAAGTTGCGAG-BO_H42_LV0_premrna'	0.983505	b'PKP2'	b'PKP2'	0.874699	b'MY3'
b'H42'	b'AAAGTGATCATTCACT-BO_H42_LV0_premrna'	0.45854	b'PKP2'	b'PKP2'	0.874699	b'cDC2'
b'H42'	b'AAATGGAAGCATTGAA-BO_H42_LV0_premrna'	0.944332	b'PKP2'	b'PKP2'	0.874699	b'prolif Myeloids'
b'H42'	b'AACCATGGTTGGCTAT-BO_H42_LV0_premrna'	0.950393	b'PKP2'	b'PKP2'	0.874699	b'prolif Myeloids'
b'H42'	b'AACGGGAAGCACTCGC-BO_H42_LV0_premrna'	0.891059	b'PKP2'	b'PKP2'	0.874699	b'MY2'
b'H42'	b'AAGAACACAGTTGGTT-BO_H42_LV0_premrna'	0.797028	b'PKP2'	b'PKP2'	0.874699	b'MY1'
b'H42'	b'AAGATAGCATTGCCTC-BO_H42_LV0_premrna'	0.906501	b'PKP2'	b'PKP2'	0.874699	b'MY12'
b'H42'	b'AAGCCATCACGTAGTT-BO_H42_LV0_premrna'	0.718498	b'PKP2'	b'PKP2'	0.874699	b'MY1'
b'H42'	b'AAGCGTTTCCAATCTT-BO_H42_LV0_premrna'	0.585906	b'PKP2'	b'PKP2'	0.874699	b'MY1'
b'H42'	b'AAGGAATGTCGCATGC-BO_H42_LV0_premrna'	0.622987	b'TTN'	b'PKP2'	0.874699	b'MY12'
b'H42'	b'AATAGAGGTTCACCGG-BO_H42_LV0_premrna'	0.723206	b'PKP2'	b'PKP2'	0.874699	b'MY1'
b'H42'	b'AATTCCTTCCGCTAGG-BO_H42_LV0_premrna'	0.632472	b'LMNA'	b'PKP2'	0.874699	b'MY14'
b'H42'	b'ACACCAATCCTTTAGT-BO_H42_LV0_premrna'	0.986173	b'PKP2'	b'PKP2'	0.874699	b'prolif Myeloids'
b'H42'	b'ACCAAACAGGTTATAG-BO_H42_LV0_premrna'	0.951806	b'PKP2'	b'PKP2'	0.874699	b'MY1'
b'H42'	b'ACGGGTCAGTGGGAAA-BO_H42_LV0_premrna'	0.973612	b'PKP2'	b'PKP2'	0.874699	b'MY3'
b'H42'	b'ACGGTCGTCTCGGCTT-BO_H42_LV0_premrna'	0.838349	b'PKP2'	b'PKP2'	0.874699	b'MY2'
b'H42'	b'ACGTAACTCGCTGATA-BO_H42_LV0_premrna'	0.977788	b'PKP2'	b'PKP2'	0.874699	b'MY1'
b'H42'	b'ACGTTCCAGGAGATAG-BO_H42_LV0_premrna'	0.978852	b'PKP2'	b'PKP2'	0.874699	b'MY3'
b'H42'	b'ACTATTCTCGTGGTAT-BO_H42_LV0_premrna'	0.601748	b'TTN'	b'PKP2'	0.874699	b'MY2'
b'H42'	b'ACTGCAAAGGGACCAT-BO_H42_LV0_premrna'	0.874992	b'PKP2'	b'PKP2'	0.874699	b'MY8'
b'H42'	b'ACTTCGCAGCCTATCA-BO_H42_LV0_premrna'	0.897999	b'PKP2'	b'PKP2'	0.874699	b'MY9'
b'H42'	b'AGAACCTTCATTCCTA-BO_H42_LV0_premrna'	0.45192	b'TTN'	b'PKP2'	0.874699	b'MY2'
b'H42'	b'AGACCCGCAGCTGTGC-BO_H42_LV0_premrna'	0.90623	b'PKP2'	b'PKP2'	0.874699	b'MY7'
b'H42'	b'AGAGAATAGGACTATA-BO_H42_LV0_premrna'	0.507519	b'PKP2'	b'PKP2'	0.874699	b'MY1'
b'H42'	b'AGAGAGCAGGTTCCAT-BO_H42_LV0_premrna'	0.677338	b'TTN'	b'PKP2'	0.874699	b'MY3'
b'H42'	b'AGAGCCCCACCAAATC-BO_H42_LV0_premrna'	0.798678	b'PKP2'	b'PKP2'	0.874699	b'MY1'
b'H42'	b'AGAGCCCCACTTGGCG-BO_H42_LV0_premrna'	0.894379	b'PKP2'	b'PKP2'	0.874699	b'MY1'
b'H42'	b'AGATAGAAGATGCTGG-BO_H42_LV0_premrna'	0.990525	b'PKP2'	b'PKP2'	0.874699	b'prolif Myeloids'
b'H42'	b'AGATAGAAGTATAGAC-BO_H42_LV0_premrna'	0.837863	b'PKP2'	b'PKP2'	0.874699	b'MY7'
b'H42'	b'AGATGCTTCAACTCTT-BO_H42_LV0_premrna'	0.98532	b'PKP2'	b'PKP2'	0.874699	b'MY1'
b'H42'	b'AGCATCAGTTCATCTT-BO_H42_LV0_premrna'	0.88821	b'PKP2'	b'PKP2'	0.874699	b'CD16+ Mo'
b'H42'	b'AGCCACGAGTATGAGT-BO_H42_LV0_premrna'	0.976191	b'PKP2'	b'PKP2'	0.874699	b'MY2'
b'H42'	b'AGCGATTAGTGGAATT-BO_H42_LV0_premrna'	0.818839	b'PKP2'	b'PKP2'	0.874699	b'MY3'
b'H42'	b'AGCTACAAGGTAGGCT-BO_H42_LV0_premrna'	0.828131	b'PKP2'	b'PKP2'	0.874699	b'MY1'
b'H42'	b'AGCTTCCGTGATTAGA-BO_H42_LV0_premrna'	0.846888	b'PKP2'	b'PKP2'	0.874699	b'MY3'
b'H42'	b'AGGAATACACGCCACA-BO_H42_LV0_premrna'	0.964915	b'PKP2'	b'PKP2'	0.874699	b'MY1'
b'H42'	b'AGGACGAAGAAGTCTA-BO_H42_LV0_premrna'	0.994145	b'PKP2'	b'PKP2'	0.874699	b'MY10'
b'H42'	b'AGGTCATCAACACAGG-BO_H42_LV0_premrna'	0.79656	b'PKP2'	b'PKP2'	0.874699	b'MY9'
b'H42'	b'AGTCTCCAGCCTGAGA-BO_H42_LV0_premrna'	0.968386	b'PKP2'	b'PKP2'	0.874699	b'MY1'
b'H42'	b'AGTCTCCGTATCCCAA-BO_H42_LV0_premrna'	0.694686	b'TTN'	b'PKP2'	0.874699	b'MY2'
b'H42'	b'AGTGTTGGTTCCTTGC-BO_H42_LV0_premrna'	0.436018	b'PKP2'	b'PKP2'	0.874699	b'MY5'
b'H42'	b'AGTTAGCTCATGAGGG-BO_H42_LV0_premrna'	0.959899	b'PKP2'	b'PKP2'	0.874699	b'prolif Myeloids'
b'H42'	b'ATACCGACAGTCAGTT-BO_H42_LV0_premrna'	0.634494	b'PKP2'	b'PKP2'	0.874699	b'cDC2'
b'H42'	b'ATAGAGACAACAGAGC-BO_H42_LV0_premrna'	0.924356	b'PKP2'	b'PKP2'	0.874699	b'MY1'
b'H42'	b'ATAGGCTAGGCTCAAG-BO_H42_LV0_premrna'	0.653713	b'PKP2'	b'PKP2'	0.874699	b'MY3'
b'H42'	b'ATCACGACAACTCCAA-BO_H42_LV0_premrna'	0.885964	b'PKP2'	b'PKP2'	0.874699	b'MY7'
b'H42'	b'ATCACTTAGCACTAGG-BO_H42_LV0_premrna'	0.453453	b'mutation negative'	b'PKP2'	0.874699	b'MY5'
b'H42'	b'ATCAGGTGTTGCTCCT-BO_H42_LV0_premrna'	0.949167	b'PKP2'	b'PKP2'	0.874699	b'prolif Myeloids'
b'H42'	b'ATCCATTTCCTCTGCA-BO_H42_LV0_premrna'	0.967369	b'PKP2'	b'PKP2'	0.874699	b'MY1'
b'H42'	b'ATCCGTCGTTCGTAAC-BO_H42_LV0_premrna'	0.992707	b'PKP2'	b'PKP2'	0.874699	b'MY9'
b'H42'	b'ATCGATGCAGGTTTAC-BO_H42_LV0_premrna'	0.688265	b'PKP2'	b'PKP2'	0.874699	b'MY7'
b'H42'	b'ATCGGATTCTGAGGTT-BO_H42_LV0_premrna'	0.965537	b'PKP2'	b'PKP2'	0.874699	b'MY3'
b'H42'	b'ATCTTCATCCGCTTAC-BO_H42_LV0_premrna'	0.970534	b'PKP2'	b'PKP2'	0.874699	b'MY1'
b'H42'	b'ATGAGGGCAGGTCTCG-BO_H42_LV0_premrna'	0.948327	b'PKP2'	b'PKP2'	0.874699	b'MY10'
b'H42'	b'ATGAGTCAGCCAGACA-BO_H42_LV0_premrna'	0.983071	b'PKP2'	b'PKP2'	0.874699	b'MY1'
b'H42'	b'ATGCGATTCCTACGAA-BO_H42_LV0_premrna'	0.627355	b'PKP2'	b'PKP2'	0.874699	b'cDC2'
b'H42'	b'ATGGGTTGTTGGCCGT-BO_H42_LV0_premrna'	0.90064	b'PKP2'	b'PKP2'	0.874699	b'MY2'
b'H42'	b'ATGTCCCTCGGACTGC-BO_H42_LV0_premrna'	0.772935	b'PKP2'	b'PKP2'	0.874699	b'MY2'
b'H42'	b'ATTACCTGTGCAACAG-BO_H42_LV0_premrna'	0.577265	b'PKP2'	b'PKP2'	0.874699	b'cDC2'
b'H42'	b'ATTACTCCATACACCA-BO_H42_LV0_premrna'	0.992979	b'PKP2'	b'PKP2'	0.874699	b'MY1'
b'H42'	b'ATTCCCGCACAAGGTG-BO_H42_LV0_premrna'	0.923885	b'PKP2'	b'PKP2'	0.874699	b'MY1'
b'H42'	b'ATTCTTGCAGAGACTG-BO_H42_LV0_premrna'	0.987973	b'PKP2'	b'PKP2'	0.874699	b'MY1'
b'H42'	b'CAACCAAGTCTTCGAA-BO_H42_LV0_premrna'	0.487256	b'PKP2'	b'PKP2'	0.874699	b'MY2'
b'H42'	b'CAACCTCGTAACCCTA-BO_H42_LV0_premrna'	0.835949	b'PKP2'	b'PKP2'	0.874699	b'MY3'
b'H42'	b'CAACGGCTCCAGCCTT-BO_H42_LV0_premrna'	0.630743	b'PKP2'	b'PKP2'	0.874699	b'MY3'
b'H42'	b'CAAGCTAGTCGCTCGA-BO_H42_LV0_premrna'	0.982683	b'PKP2'	b'PKP2'	0.874699	b'MY1'
b'H42'	b'CACAACATCTAGCCTC-BO_H42_LV0_premrna'	0.988985	b'PKP2'	b'PKP2'	0.874699	b'MY1'
b'H42'	b'CACACAAGTTCCCACT-BO_H42_LV0_premrna'	0.888084	b'PKP2'	b'PKP2'	0.874699	b'prolif Myeloids'
b'H42'	b'CACAGATCACCCTATC-BO_H42_LV0_premrna'	0.948112	b'PKP2'	b'PKP2'	0.874699	b'MY3'
b'H42'	b'CACAGATCATTGCTGA-BO_H42_LV0_premrna'	0.952298	b'PKP2'	b'PKP2'	0.874699	b'MY9'
b'H42'	b'CACGTGGAGGATATAC-BO_H42_LV0_premrna'	0.856357	b'PKP2'	b'PKP2'	0.874699	b'MY2'
b'H42'	b'CAGATACGTTTAAGGA-BO_H42_LV0_premrna'	0.840085	b'PKP2'	b'PKP2'	0.874699	b'MY1'
b'H42'	b'CAGATTGGTTCCGCGA-BO_H42_LV0_premrna'	0.981777	b'PKP2'	b'PKP2'	0.874699	b'MY3'
b'H42'	b'CAGCAATGTAGCCCTG-BO_H42_LV0_premrna'	0.582189	b'PKP2'	b'PKP2'	0.874699	b'MY2'
b'H42'	b'CAGTTCCCATGGCACC-BO_H42_LV0_premrna'	0.765499	b'PKP2'	b'PKP2'	0.874699	b'MY8'
b'H42'	b'CATCAAGAGCTGTCCG-BO_H42_LV0_premrna'	0.692681	b'PKP2'	b'PKP2'	0.874699	b'MY4'
b'H42'	b'CATGCAAAGCTTCATG-BO_H42_LV0_premrna'	0.749418	b'PKP2'	b'PKP2'	0.874699	b'MY2'
b'H42'	b'CATGCGGCACATAGCT-BO_H42_LV0_premrna'	0.841705	b'PKP2'	b'PKP2'	0.874699	b'MY1'
b'H42'	b'CATGGTAAGGAGGTTC-BO_H42_LV0_premrna'	0.984947	b'PKP2'	b'PKP2'	0.874699	b'MY4'
b'H42'	b'CATTTCATCGTAGGGA-BO_H42_LV0_premrna'	0.948692	b'PKP2'	b'PKP2'	0.874699	b'prolif Myeloids'
b'H42'	b'CCAATTTAGGGTCACA-BO_H42_LV0_premrna'	0.898656	b'PKP2'	b'PKP2'	0.874699	b'MY1'
b'H42'	b'CCACTTGAGAGAGCGG-BO_H42_LV0_premrna'	0.755121	b'PKP2'	b'PKP2'	0.874699	b'MY1'
b'H42'	b'CCCTCAAGTGTCTAAC-BO_H42_LV0_premrna'	0.82826	b'PKP2'	b'PKP2'	0.874699	b'MY12'
b'H42'	b'CCCTCTCTCATGAGTC-BO_H42_LV0_premrna'	0.99332	b'PKP2'	b'PKP2'	0.874699	b'MY1'
b'H42'	b'CCCTGATCACATTACG-BO_H42_LV0_premrna'	0.963765	b'PKP2'	b'PKP2'	0.874699	b'MY2'
b'H42'	b'CCGATCTGTTATGTGC-BO_H42_LV0_premrna'	0.914448	b'PKP2'	b'PKP2'	0.874699	b'MY1'
b'H42'	b'CCGATGGCAGGTTCCG-BO_H42_LV0_premrna'	0.686161	b'PKP2'	b'PKP2'	0.874699	b'MY12'
b'H42'	b'CCGTAGGGTCGCATTA-BO_H42_LV0_premrna'	0.778983	b'PKP2'	b'PKP2'	0.874699	b'MY1'
b'H42'	b'CCGTGAGGTGTAAATG-BO_H42_LV0_premrna'	0.982111	b'PKP2'	b'PKP2'	0.874699	b'MY1'
b'H42'	b'CCTAAGAGTGGACAGT-BO_H42_LV0_premrna'	0.989412	b'PKP2'	b'PKP2'	0.874699	b'MY1'
b'H42'	b'CCTCAGTTCATACGGT-BO_H42_LV0_premrna'	0.985587	b'PKP2'	b'PKP2'	0.874699	b'MY2'
b'H42'	b'CCTCATGTCCGTGACG-BO_H42_LV0_premrna'	0.846731	b'PKP2'	b'PKP2'	0.874699	b'MY7'
b'H42'	b'CCTCCAAAGACCAAAT-BO_H42_LV0_premrna'	0.971851	b'PKP2'	b'PKP2'	0.874699	b'prolif Myeloids'
b'H42'	b'CCTGTTGAGCATGATA-BO_H42_LV0_premrna'	0.787498	b'PKP2'	b'PKP2'	0.874699	b'MY16'
b'H42'	b'CCTGTTGGTCCCTGAG-BO_H42_LV0_premrna'	0.846259	b'PKP2'	b'PKP2'	0.874699	b'MY7'
b'H42'	b'CCTTTGGTCACCTGGG-BO_H42_LV0_premrna'	0.990609	b'PKP2'	b'PKP2'	0.874699	b'MY1'
b'H42'	b'CGAGGAAGTGCATGTT-BO_H42_LV0_premrna'	0.888491	b'PKP2'	b'PKP2'	0.874699	b'MY8'
b'H42'	b'CGCATGGAGTTAACGA-BO_H42_LV0_premrna'	0.945262	b'PKP2'	b'PKP2'	0.874699	b'MY3'
b'H42'	b'CGCATGGCACTACTTT-BO_H42_LV0_premrna'	0.799568	b'PKP2'	b'PKP2'	0.874699	b'prolif Myeloids'
b'H42'	b'CGGACACCAGCATGCC-BO_H42_LV0_premrna'	0.788879	b'PKP2'	b'PKP2'	0.874699	b'CD16+ Mo'
b'H42'	b'CGGCAGTAGTCGAATA-BO_H42_LV0_premrna'	0.979739	b'PKP2'	b'PKP2'	0.874699	b'MY3'
b'H42'	b'CGGGCATGTCGCATCG-BO_H42_LV0_premrna'	0.638705	b'PKP2'	b'PKP2'	0.874699	b'MY8'
b'H42'	b'CGTCAAAAGTCTGCAT-BO_H42_LV0_premrna'	0.946383	b'PKP2'	b'PKP2'	0.874699	b'prolif Myeloids'
b'H42'	b'CGTGATAAGTGGATAT-BO_H42_LV0_premrna'	0.899267	b'PKP2'	b'PKP2'	0.874699	b'cDC2'
b'H42'	b'CGTGCTTGTTTCGCTC-BO_H42_LV0_premrna'	0.672408	b'PKP2'	b'PKP2'	0.874699	b'MY7'
b'H42'	b'CGTGTCTCAGGGAGAG-BO_H42_LV0_premrna'	0.985027	b'PKP2'	b'PKP2'	0.874699	b'MY12'
b'H42'	b'CGTGTCTGTTCGGCCA-BO_H42_LV0_premrna'	0.95374	b'PKP2'	b'PKP2'	0.874699	b'MY4'
b'H42'	b'CGTTGGGTCCATTCGC-BO_H42_LV0_premrna'	0.671065	b'PKP2'	b'PKP2'	0.874699	b'MY15'
b'H42'	b'CTAACTTAGTCGTCTA-BO_H42_LV0_premrna'	0.791626	b'PKP2'	b'PKP2'	0.874699	b'MY8'
b'H42'	b'CTAACTTCACAGTCAT-BO_H42_LV0_premrna'	0.423106	b'LMNA'	b'PKP2'	0.874699	b'MY1'
b'H42'	b'CTACCCACAAAGCAAT-BO_H42_LV0_premrna'	0.774976	b'PKP2'	b'PKP2'	0.874699	b'CD16+ Mo'
b'H42'	b'CTCACTGTCTTCCCAG-BO_H42_LV0_premrna'	0.39466	b'TTN'	b'PKP2'	0.874699	b'MY9'
b'H42'	b'CTCAGGGTCATTGCTT-BO_H42_LV0_premrna'	0.950189	b'PKP2'	b'PKP2'	0.874699	b'MY10'
b'H42'	b'CTCCACACACCGTACG-BO_H42_LV0_premrna'	0.907495	b'PKP2'	b'PKP2'	0.874699	b'MY7'
b'H42'	b'CTCCACAGTTGGAGGT-BO_H42_LV0_premrna'	0.976053	b'PKP2'	b'PKP2'	0.874699	b'cDC2'
b'H42'	b'CTGAGGCAGCTCCCTT-BO_H42_LV0_premrna'	0.988381	b'PKP2'	b'PKP2'	0.874699	b'MY1'
b'H42'	b'CTGCCTACAGCTAACT-BO_H42_LV0_premrna'	0.919833	b'PKP2'	b'PKP2'	0.874699	b'MY3'
b'H42'	b'CTTCCTTTCCCTCGAT-BO_H42_LV0_premrna'	0.978102	b'PKP2'	b'PKP2'	0.874699	b'prolif Myeloids'
b'H42'	b'CTTTCAAAGCTGCCAC-BO_H42_LV0_premrna'	0.989605	b'PKP2'	b'PKP2'	0.874699	b'MY1'
b'H42'	b'GAAGCGAAGTATGGAT-BO_H42_LV0_premrna'	0.982389	b'PKP2'	b'PKP2'	0.874699	b'MY9'
b'H42'	b'GAAGCGACAACGTATC-BO_H42_LV0_premrna'	0.981169	b'PKP2'	b'PKP2'	0.874699	b'MY1'
b'H42'	b'GAAGGACGTCCGATCG-BO_H42_LV0_premrna'	0.78082	b'PKP2'	b'PKP2'	0.874699	b'MY1'
b'H42'	b'GAATCACAGACCAGCA-BO_H42_LV0_premrna'	0.767528	b'PKP2'	b'PKP2'	0.874699	b'MY8'
b'H42'	b'GACCCAGGTCGTACTA-BO_H42_LV0_premrna'	0.923864	b'PKP2'	b'PKP2'	0.874699	b'MY1'
b'H42'	b'GACGTTAAGCACGATG-BO_H42_LV0_premrna'	0.929871	b'PKP2'	b'PKP2'	0.874699	b'MY10'
b'H42'	b'GACTATGTCTGAGATC-BO_H42_LV0_premrna'	0.352548	b'RBM20'	b'PKP2'	0.874699	b'MY2'
b'H42'	b'GACTTCCTCGTTCCTG-BO_H42_LV0_premrna'	0.962022	b'PKP2'	b'PKP2'	0.874699	b'prolif Myeloids'
b'H42'	b'GAGGCAAGTCTGTTAG-BO_H42_LV0_premrna'	0.811587	b'PKP2'	b'PKP2'	0.874699	b'cDC2'
b'H42'	b'GAGGGTACATAGAAAC-BO_H42_LV0_premrna'	0.749915	b'PKP2'	b'PKP2'	0.874699	b'CD16+ Mo'
b'H42'	b'GAGTGAGAGCGTCTCG-BO_H42_LV0_premrna'	0.884382	b'PKP2'	b'PKP2'	0.874699	b'CD16+ Mo'
b'H42'	b'GAGTGAGCATCATCTT-BO_H42_LV0_premrna'	0.94741	b'PKP2'	b'PKP2'	0.874699	b'prolif Myeloids'
b'H42'	b'GAGTGTTAGTGCAAAT-BO_H42_LV0_premrna'	0.980905	b'PKP2'	b'PKP2'	0.874699	b'cDC2'
b'H42'	b'GAGTTACTCGAAGTGG-BO_H42_LV0_premrna'	0.786709	b'PKP2'	b'PKP2'	0.874699	b'MY7'
b'H42'	b'GAGTTGTGTGCGTGCT-BO_H42_LV0_premrna'	0.921532	b'PKP2'	b'PKP2'	0.874699	b'MY1'
b'H42'	b'GATCACAAGGCGATAC-BO_H42_LV0_premrna'	0.82561	b'PKP2'	b'PKP2'	0.874699	b'MY7'
b'H42'	b'GATGATCCATGGCACC-BO_H42_LV0_premrna'	0.951853	b'PKP2'	b'PKP2'	0.874699	b'prolif Myeloids'
b'H42'	b'GATTTCTGTCTACAGT-BO_H42_LV0_premrna'	0.813179	b'PKP2'	b'PKP2'	0.874699	b'MY1'
b'H42'	b'GCACATAAGATGCGAC-BO_H42_LV0_premrna'	0.976434	b'PKP2'	b'PKP2'	0.874699	b'MY9'
b'H42'	b'GCACGGTCATGACGAG-BO_H42_LV0_premrna'	0.600208	b'PKP2'	b'PKP2'	0.874699	b'cDC2'
b'H42'	b'GCACTAAAGAGGCTGT-BO_H42_LV0_premrna'	0.737225	b'PKP2'	b'PKP2'	0.874699	b'CD16+ Mo'
b'H42'	b'GCACTAAGTCCAAGAG-BO_H42_LV0_premrna'	0.537817	b'TTN'	b'PKP2'	0.874699	b'MY1'
b'H42'	b'GCCAACGGTGGATACG-BO_H42_LV0_premrna'	0.983509	b'PKP2'	b'PKP2'	0.874699	b'prolif Myeloids'
b'H42'	b'GCCAGCAAGGATACAT-BO_H42_LV0_premrna'	0.971416	b'PKP2'	b'PKP2'	0.874699	b'MY9'
b'H42'	b'GCCCGAATCCGTATGA-BO_H42_LV0_premrna'	0.953435	b'PKP2'	b'PKP2'	0.874699	b'MY1'
b'H42'	b'GCTGAATGTCACCGCA-BO_H42_LV0_premrna'	0.829513	b'PKP2'	b'PKP2'	0.874699	b'MY1'
b'H42'	b'GGAATCTGTGTGCCTG-BO_H42_LV0_premrna'	0.656689	b'PKP2'	b'PKP2'	0.874699	b'MY8'
b'H42'	b'GGACGTCTCACTGGGC-BO_H42_LV0_premrna'	0.991615	b'PKP2'	b'PKP2'	0.874699	b'prolif Myeloids'
b'H42'	b'GGAGCAATCTACCCAC-BO_H42_LV0_premrna'	0.938304	b'PKP2'	b'PKP2'	0.874699	b'MY2'
b'H42'	b'GGCACGTTCATCAGTG-BO_H42_LV0_premrna'	0.925506	b'PKP2'	b'PKP2'	0.874699	b'MY3'
b'H42'	b'GGGACCTTCTAGTTCT-BO_H42_LV0_premrna'	0.972289	b'PKP2'	b'PKP2'	0.874699	b'prolif Myeloids'
b'H42'	b'GGGATGACACACGGTC-BO_H42_LV0_premrna'	0.948336	b'PKP2'	b'PKP2'	0.874699	b'prolif Myeloids'
b'H42'	b'GGGTATTTCAAAGCCT-BO_H42_LV0_premrna'	0.989918	b'PKP2'	b'PKP2'	0.874699	b'MY12'
b'H42'	b'GGTAACTAGAAGTATC-BO_H42_LV0_premrna'	0.937311	b'PKP2'	b'PKP2'	0.874699	b'MY12'
b'H42'	b'GGTCACGCAGGTTCGC-BO_H42_LV0_premrna'	0.389844	b'TTN'	b'PKP2'	0.874699	b'MY2'
b'H42'	b'GTAAGTCAGGTCGACA-BO_H42_LV0_premrna'	0.542668	b'TTN'	b'PKP2'	0.874699	b'MY2'
b'H42'	b'GTAATCGAGAGCATAT-BO_H42_LV0_premrna'	0.967788	b'PKP2'	b'PKP2'	0.874699	b'prolif Myeloids'
b'H42'	b'GTACAACGTAGCACAG-BO_H42_LV0_premrna'	0.717649	b'PKP2'	b'PKP2'	0.874699	b'MY1'
b'H42'	b'GTAGAAACAGAGACTG-BO_H42_LV0_premrna'	0.410614	b'TTN'	b'PKP2'	0.874699	b'MY5'
b'H42'	b'GTAGCTAAGCGAGTAC-BO_H42_LV0_premrna'	0.823209	b'TTN'	b'PKP2'	0.874699	b'MY1'
b'H42'	b'GTAGTACCAGAACCGA-BO_H42_LV0_premrna'	0.804494	b'PKP2'	b'PKP2'	0.874699	b'CD16+ Mo'
b'H42'	b'GTCAAGTGTTATGGTC-BO_H42_LV0_premrna'	0.744988	b'PKP2'	b'PKP2'	0.874699	b'MY7'
b'H42'	b'GTCATTTTCAATCCGA-BO_H42_LV0_premrna'	0.694617	b'PKP2'	b'PKP2'	0.874699	b'MY3'
b'H42'	b'GTCTGTCGTTGTAAAG-BO_H42_LV0_premrna'	0.36311	b'TTN'	b'PKP2'	0.874699	b'cDC1'
b'H42'	b'GTGGTTATCTGGTGGC-BO_H42_LV0_premrna'	0.700974	b'LMNA'	b'PKP2'	0.874699	b'cDC2'
b'H42'	b'GTTACAGAGAGCTGCA-BO_H42_LV0_premrna'	0.994409	b'PKP2'	b'PKP2'	0.874699	b'MY1'
b'H42'	b'GTTCCGTAGCTAATCC-BO_H42_LV0_premrna'	0.982161	b'PKP2'	b'PKP2'	0.874699	b'MY9'
b'H42'	b'GTTTACTGTCATTCCC-BO_H42_LV0_premrna'	0.889026	b'PKP2'	b'PKP2'	0.874699	b'MY3'
b'H42'	b'TAAGTCGAGTTGAAAC-BO_H42_LV0_premrna'	0.984942	b'PKP2'	b'PKP2'	0.874699	b'MY1'
b'H42'	b'TACACCCTCGTAACCA-BO_H42_LV0_premrna'	0.896523	b'PKP2'	b'PKP2'	0.874699	b'MY3'
b'H42'	b'TACAGGTTCCTAGCGG-BO_H42_LV0_premrna'	0.961989	b'PKP2'	b'PKP2'	0.874699	b'prolif Myeloids'
b'H42'	b'TACATTCAGCCATCCG-BO_H42_LV0_premrna'	0.839182	b'PKP2'	b'PKP2'	0.874699	b'MY8'
b'H42'	b'TACGGGCAGAGCTTTC-BO_H42_LV0_premrna'	0.965644	b'PKP2'	b'PKP2'	0.874699	b'MY3'
b'H42'	b'TACGGGCGTATCGGTT-BO_H42_LV0_premrna'	0.539717	b'TTN'	b'PKP2'	0.874699	b'MY1'
b'H42'	b'TAGGAGGGTGGAAGTC-BO_H42_LV0_premrna'	0.812606	b'PKP2'	b'PKP2'	0.874699	b'MY2'
b'H42'	b'TAGGAGGTCGAAGCAG-BO_H42_LV0_premrna'	0.741164	b'PKP2'	b'PKP2'	0.874699	b'CD16+ Mo'
b'H42'	b'TAGGTACAGTGGCGAT-BO_H42_LV0_premrna'	0.977351	b'PKP2'	b'PKP2'	0.874699	b'MY3'
b'H42'	b'TATGTTCGTCCACACG-BO_H42_LV0_premrna'	0.688856	b'PKP2'	b'PKP2'	0.874699	b'MY2'
b'H42'	b'TATTCCAAGCGACATG-BO_H42_LV0_premrna'	0.599486	b'PKP2'	b'PKP2'	0.874699	b'MY10'
b'H42'	b'TATTGCTGTCATATGC-BO_H42_LV0_premrna'	0.415855	b'TTN'	b'PKP2'	0.874699	b'MY5'
b'H42'	b'TATTGGGCAAGCCCAC-BO_H42_LV0_premrna'	0.981741	b'PKP2'	b'PKP2'	0.874699	b'MY7'
b'H42'	b'TCAATCTGTGTAACGG-BO_H42_LV0_premrna'	0.959728	b'PKP2'	b'PKP2'	0.874699	b'MY1'
b'H42'	b'TCACAAGCAATATCCG-BO_H42_LV0_premrna'	0.907698	b'PKP2'	b'PKP2'	0.874699	b'MY3'
b'H42'	b'TCACACCAGACAACTA-BO_H42_LV0_premrna'	0.366055	b'PKP2'	b'PKP2'	0.874699	b'MY1'
b'H42'	b'TCACATTCACGACGTC-BO_H42_LV0_premrna'	0.961882	b'PKP2'	b'PKP2'	0.874699	b'MY3'
b'H42'	b'TCACGCTAGTGCCTCG-BO_H42_LV0_premrna'	0.990524	b'PKP2'	b'PKP2'	0.874699	b'MY2'
b'H42'	b'TCAGCAACAGGATCTT-BO_H42_LV0_premrna'	0.48935	b'PKP2'	b'PKP2'	0.874699	b'MY10'
b'H42'	b'TCAGTTTAGGAAACGA-BO_H42_LV0_premrna'	0.745557	b'PKP2'	b'PKP2'	0.874699	b'MY7'
b'H42'	b'TCATGCCAGTAGGCCA-BO_H42_LV0_premrna'	0.947672	b'PKP2'	b'PKP2'	0.874699	b'MY9'
b'H42'	b'TCATTACGTCCTCATC-BO_H42_LV0_premrna'	0.842892	b'PKP2'	b'PKP2'	0.874699	b'MY1'
b'H42'	b'TCATTTGCACATAGCT-BO_H42_LV0_premrna'	0.969742	b'PKP2'	b'PKP2'	0.874699	b'cDC2'
b'H42'	b'TCATTTGCACTACGGC-BO_H42_LV0_premrna'	0.825677	b'PKP2'	b'PKP2'	0.874699	b'MY7'
b'H42'	b'TCCATGCCAGAACCGA-BO_H42_LV0_premrna'	0.955194	b'PKP2'	b'PKP2'	0.874699	b'MY3'
b'H42'	b'TCCTCCCGTCCGTACG-BO_H42_LV0_premrna'	0.89515	b'PKP2'	b'PKP2'	0.874699	b'MY3'
b'H42'	b'TCGACCTTCTGTAAGC-BO_H42_LV0_premrna'	0.841151	b'PKP2'	b'PKP2'	0.874699	b'CD16+ Mo'
b'H42'	b'TCGCTCACAAAGTGTA-BO_H42_LV0_premrna'	0.923371	b'PKP2'	b'PKP2'	0.874699	b'MY1'
b'H42'	b'TCGCTTGCACATACGT-BO_H42_LV0_premrna'	0.521831	b'PKP2'	b'PKP2'	0.874699	b'MY10'
b'H42'	b'TCGCTTGTCCCAGTGG-BO_H42_LV0_premrna'	0.925322	b'PKP2'	b'PKP2'	0.874699	b'MY1'
b'H42'	b'TCTACATTCGCTTAAG-BO_H42_LV0_premrna'	0.69526	b'PKP2'	b'PKP2'	0.874699	b'MY3'
b'H42'	b'TCTACCGAGACAGCTG-BO_H42_LV0_premrna'	0.909189	b'PKP2'	b'PKP2'	0.874699	b'MY7'
b'H42'	b'TCTGGCTAGTGCCGAA-BO_H42_LV0_premrna'	0.94529	b'PKP2'	b'PKP2'	0.874699	b'cDC2'
b'H42'	b'TCTTTGACATGCCGGT-BO_H42_LV0_premrna'	0.959036	b'PKP2'	b'PKP2'	0.874699	b'prolif Myeloids'
b'H42'	b'TGAACGTCATTGCTGA-BO_H42_LV0_premrna'	0.463641	b'LMNA'	b'PKP2'	0.874699	b'cDC2'
b'H42'	b'TGAATCGTCCCATTTA-BO_H42_LV0_premrna'	0.912739	b'PKP2'	b'PKP2'	0.874699	b'MY4'
b'H42'	b'TGACAGTTCACATTGG-BO_H42_LV0_premrna'	0.64019	b'TTN'	b'PKP2'	0.874699	b'MY2'
b'H42'	b'TGACGCGGTGATATAG-BO_H42_LV0_premrna'	0.951153	b'PKP2'	b'PKP2'	0.874699	b'cDC2'
b'H42'	b'TGACTCCGTTAATCGC-BO_H42_LV0_premrna'	0.761949	b'PKP2'	b'PKP2'	0.874699	b'MY4'
b'H42'	b'TGAGCGCAGCTGTGCC-BO_H42_LV0_premrna'	0.981227	b'PKP2'	b'PKP2'	0.874699	b'prolif Myeloids'
b'H42'	b'TGAGGGAAGCGATTCT-BO_H42_LV0_premrna'	0.976602	b'PKP2'	b'PKP2'	0.874699	b'prolif Myeloids'
b'H42'	b'TGATGCACAGACACCC-BO_H42_LV0_premrna'	0.492665	b'PKP2'	b'PKP2'	0.874699	b'MY2'
b'H42'	b'TGCAGATCACCTTCGT-BO_H42_LV0_premrna'	0.708877	b'PKP2'	b'PKP2'	0.874699	b'MY16'
b'H42'	b'TGCGATACAAAGCACG-BO_H42_LV0_premrna'	0.953089	b'PKP2'	b'PKP2'	0.874699	b'prolif Myeloids'
b'H42'	b'TGCTCCATCAACTTTC-BO_H42_LV0_premrna'	0.95243	b'PKP2'	b'PKP2'	0.874699	b'MY3'
b'H42'	b'TGGAACTAGCAACAAT-BO_H42_LV0_premrna'	0.770265	b'PKP2'	b'PKP2'	0.874699	b'MY1'
b'H42'	b'TGGAACTGTTTGACAC-BO_H42_LV0_premrna'	0.762652	b'PKP2'	b'PKP2'	0.874699	b'CD16+ Mo'
b'H42'	b'TGGAGGAGTTCGCGTG-BO_H42_LV0_premrna'	0.987118	b'PKP2'	b'PKP2'	0.874699	b'MY1'
b'H42'	b'TGGAGGAGTTGCTTGA-BO_H42_LV0_premrna'	0.659762	b'PKP2'	b'PKP2'	0.874699	b'MY10'
b'H42'	b'TGTGATGAGGTGATAT-BO_H42_LV0_premrna'	0.530248	b'PKP2'	b'PKP2'	0.874699	b'MY7'
b'H42'	b'TGTTCATCATCCTTGC-BO_H42_LV0_premrna'	0.852777	b'PKP2'	b'PKP2'	0.874699	b'MY1'
b'H42'	b'TGTTTGTGTCGGAAAC-BO_H42_LV0_premrna'	0.949055	b'PKP2'	b'PKP2'	0.874699	b'prolif Myeloids'
b'H42'	b'TTACGTTTCTTGGGCG-BO_H42_LV0_premrna'	0.953615	b'PKP2'	b'PKP2'	0.874699	b'prolif Myeloids'
b'H42'	b'TTACTGTTCGTCGATA-BO_H42_LV0_premrna'	0.973015	b'PKP2'	b'PKP2'	0.874699	b'MY1'
b'H42'	b'TTCAATCGTTCGTGCG-BO_H42_LV0_premrna'	0.95234	b'PKP2'	b'PKP2'	0.874699	b'prolif Myeloids'
b'H42'	b'TTCATTGAGTATGGAT-BO_H42_LV0_premrna'	0.890413	b'PKP2'	b'PKP2'	0.874699	b'MY1'
b'H42'	b'TTCCACGGTTCGAAGG-BO_H42_LV0_premrna'	0.984518	b'PKP2'	b'PKP2'	0.874699	b'MY4'
b'H42'	b'TTCCGGTTCGCAAGAG-BO_H42_LV0_premrna'	0.629558	b'PKP2'	b'PKP2'	0.874699	b'cDC2'
b'H42'	b'TTCGATTAGGTCTGGA-BO_H42_LV0_premrna'	0.935477	b'PKP2'	b'PKP2'	0.874699	b'MY1'
b'H42'	b'TTCTAACCAGTTAAAG-BO_H42_LV0_premrna'	0.97837	b'PKP2'	b'PKP2'	0.874699	b'MY1'
b'H42'	b'TTCTAGTCATGACTCA-BO_H42_LV0_premrna'	0.710445	b'PKP2'	b'PKP2'	0.874699	b'MY2'
b'H42'	b'TTGAGTGTCTCTCGAC-BO_H42_LV0_premrna'	0.849592	b'PKP2'	b'PKP2'	0.874699	b'MY7'
b'H42'	b'TTGCATTAGCGACATG-BO_H42_LV0_premrna'	0.96333	b'PKP2'	b'PKP2'	0.874699	b'MY7'
b'H42'	b'TTGCGTCCAGAGTGTG-BO_H42_LV0_premrna'	0.862598	b'PKP2'	b'PKP2'	0.874699	b'MY3'
b'H42'	b'TTGGGTATCCCTAGGG-BO_H42_LV0_premrna'	0.963173	b'PKP2'	b'PKP2'	0.874699	b'prolif Myeloids'
b'H42'	b'TTGGTTTGTACCATAC-BO_H42_LV0_premrna'	0.470887	b'PKP2'	b'PKP2'	0.874699	b'MY2'
b'H42'	b'TTTACCAGTCACTTCC-BO_H42_LV0_premrna'	0.990192	b'PKP2'	b'PKP2'	0.874699	b'MY1'
b'H42'	b'TTTGGAGTCTCGTGGG-BO_H42_LV0_premrna'	0.845162	b'PKP2'	b'PKP2'	0.874699	b'CD16+ Mo'
b'H42'	b'AAACGAATCCATCTGC-BO_H42_S00_premrna'	0.508956	b'PKP2'	b'PKP2'	0.874699	b'MY1'
b'H42'	b'AAACGCTAGTGCTAGG-BO_H42_S00_premrna'	0.991105	b'PKP2'	b'PKP2'	0.874699	b'MY1'
b'H42'	b'AACCAACCAGCAGATG-BO_H42_S00_premrna'	0.785729	b'PKP2'	b'PKP2'	0.874699	b'MY1'
b'H42'	b'AACCTGACATTGAAGA-BO_H42_S00_premrna'	0.967141	b'PKP2'	b'PKP2'	0.874699	b'prolif Myeloids'
b'H42'	b'AAGAACACATTCTGTT-BO_H42_S00_premrna'	0.982375	b'PKP2'	b'PKP2'	0.874699	b'MY1'
b'H42'	b'AAGCGTTCAACCAGAG-BO_H42_S00_premrna'	0.536477	b'PKP2'	b'PKP2'	0.874699	b'MY1'
b'H42'	b'AATCACGTCATGAGGG-BO_H42_S00_premrna'	0.992468	b'PKP2'	b'PKP2'	0.874699	b'MY1'
b'H42'	b'ACAGAAAGTAGCTTGT-BO_H42_S00_premrna'	0.664495	b'PKP2'	b'PKP2'	0.874699	b'CD16+ Mo'
b'H42'	b'ACAGCCGTCGACACCG-BO_H42_S00_premrna'	0.574863	b'PKP2'	b'PKP2'	0.874699	b'CD16+ Mo'
b'H42'	b'ACCATTTTCTGGTCAA-BO_H42_S00_premrna'	0.939077	b'PKP2'	b'PKP2'	0.874699	b'MY3'
b'H42'	b'ACCTGTCGTGGACAGT-BO_H42_S00_premrna'	0.422482	b'TTN'	b'PKP2'	0.874699	b'MY2'
b'H42'	b'ACGGTCGCAAGAAATC-BO_H42_S00_premrna'	0.969223	b'PKP2'	b'PKP2'	0.874699	b'MY1'
b'H42'	b'ACGGTTAGTCCATACA-BO_H42_S00_premrna'	0.920969	b'PKP2'	b'PKP2'	0.874699	b'MY1'
b'H42'	b'AGCGTCGCAACATACC-BO_H42_S00_premrna'	0.532761	b'LMNA'	b'PKP2'	0.874699	b'MY1'
b'H42'	b'AGGATCTTCATACGAC-BO_H42_S00_premrna'	0.955594	b'PKP2'	b'PKP2'	0.874699	b'MY1'
b'H42'	b'AGGCATTGTTAGAGTA-BO_H42_S00_premrna'	0.65501	b'PKP2'	b'PKP2'	0.874699	b'MY1'
b'H42'	b'AGGGTCCCAGGATCTT-BO_H42_S00_premrna'	0.986661	b'PKP2'	b'PKP2'	0.874699	b'prolif Myeloids'
b'H42'	b'AGGGTCCTCAGACCCG-BO_H42_S00_premrna'	0.449149	b'PKP2'	b'PKP2'	0.874699	b'MY1'
b'H42'	b'AGGTAGGAGACTTGTC-BO_H42_S00_premrna'	0.883531	b'PKP2'	b'PKP2'	0.874699	b'prolif Myeloids'
b'H42'	b'AGGTCATCAGCTACTA-BO_H42_S00_premrna'	0.986671	b'PKP2'	b'PKP2'	0.874699	b'prolif Myeloids'
b'H42'	b'AGTACCACATCGTTCC-BO_H42_S00_premrna'	0.941425	b'PKP2'	b'PKP2'	0.874699	b'MY1'
b'H42'	b'AGTAGCTAGGGAACAA-BO_H42_S00_premrna'	0.986989	b'PKP2'	b'PKP2'	0.874699	b'MY1'
b'H42'	b'ATCGTAGCACCGGAAA-BO_H42_S00_premrna'	0.643984	b'LMNA'	b'PKP2'	0.874699	b'MY1'
b'H42'	b'ATCTTCACACATTGTG-BO_H42_S00_premrna'	0.575927	b'LMNA'	b'PKP2'	0.874699	b'cDC2'
b'H42'	b'ATCTTCACAGGGAGAG-BO_H42_S00_premrna'	0.95452	b'PKP2'	b'PKP2'	0.874699	b'prolif Myeloids'
b'H42'	b'ATGAAAGTCCTCCACA-BO_H42_S00_premrna'	0.98799	b'PKP2'	b'PKP2'	0.874699	b'MY10'
b'H42'	b'ATGGGAGCATTCAGCA-BO_H42_S00_premrna'	0.618744	b'PKP2'	b'PKP2'	0.874699	b'MY12'
b'H42'	b'ATGGTTGCAGAGATGC-BO_H42_S00_premrna'	0.928958	b'PKP2'	b'PKP2'	0.874699	b'MY3'
b'H42'	b'ATTATCCCATGTCGTA-BO_H42_S00_premrna'	0.652095	b'PKP2'	b'PKP2'	0.874699	b'MY12'
b'H42'	b'ATTCACTAGGTACATA-BO_H42_S00_premrna'	0.808481	b'PKP2'	b'PKP2'	0.874699	b'MY9'
b'H42'	b'ATTCACTGTCCCTGAG-BO_H42_S00_premrna'	0.742233	b'PKP2'	b'PKP2'	0.874699	b'MY3'
b'H42'	b'ATTCTACGTACAAGCG-BO_H42_S00_premrna'	0.728131	b'PKP2'	b'PKP2'	0.874699	b'MY3'
b'H42'	b'ATTTCACAGGAATCGC-BO_H42_S00_premrna'	0.873453	b'PKP2'	b'PKP2'	0.874699	b'MY10'
b'H42'	b'ATTTCACGTAGGAGTC-BO_H42_S00_premrna'	0.849641	b'PKP2'	b'PKP2'	0.874699	b'CD16+ Mo'
b'H42'	b'CAAGCTACAAATGATG-BO_H42_S00_premrna'	0.90785	b'PKP2'	b'PKP2'	0.874699	b'CD16+ Mo'
b'H42'	b'CAATGACTCGGAACTT-BO_H42_S00_premrna'	0.906029	b'PKP2'	b'PKP2'	0.874699	b'MY9'
b'H42'	b'CAGCCAGCACGGTAGA-BO_H42_S00_premrna'	0.888816	b'PKP2'	b'PKP2'	0.874699	b'MY1'
b'H42'	b'CAGGGCTCATCGAGCC-BO_H42_S00_premrna'	0.917978	b'PKP2'	b'PKP2'	0.874699	b'MY1'
b'H42'	b'CAGTTAGTCTTCGATT-BO_H42_S00_premrna'	0.967373	b'PKP2'	b'PKP2'	0.874699	b'MY1'
b'H42'	b'CATCCACCATCGATCA-BO_H42_S00_premrna'	0.61906	b'PKP2'	b'PKP2'	0.874699	b'MY3'
b'H42'	b'CATCCCAAGATACATG-BO_H42_S00_premrna'	0.397425	b'LMNA'	b'PKP2'	0.874699	b'MY1'
b'H42'	b'CATGGTACACCGGTCA-BO_H42_S00_premrna'	0.879758	b'LMNA'	b'PKP2'	0.874699	b'MY1'
b'H42'	b'CCACGTTAGCTTACGT-BO_H42_S00_premrna'	0.67393	b'TTN'	b'PKP2'	0.874699	b'MY1'
b'H42'	b'CCATCACCATCCGGTG-BO_H42_S00_premrna'	0.874547	b'PKP2'	b'PKP2'	0.874699	b'MY7'
b'H42'	b'CCCAACTAGTGCTAGG-BO_H42_S00_premrna'	0.975594	b'PKP2'	b'PKP2'	0.874699	b'MY1'
b'H42'	b'CCCGGAATCAACACGT-BO_H42_S00_premrna'	0.96453	b'PKP2'	b'PKP2'	0.874699	b'MY9'
b'H42'	b'CCCTCTCGTCGTAATC-BO_H42_S00_premrna'	0.94236	b'PKP2'	b'PKP2'	0.874699	b'prolif Myeloids'
b'H42'	b'CCCTTAGGTTCGGCCA-BO_H42_S00_premrna'	0.973599	b'PKP2'	b'PKP2'	0.874699	b'prolif Myeloids'
b'H42'	b'CCGGTAGGTGCTTCAA-BO_H42_S00_premrna'	0.669762	b'LMNA'	b'PKP2'	0.874699	b'MY9'
b'H42'	b'CCTATCGGTCACCCTT-BO_H42_S00_premrna'	0.853172	b'LMNA'	b'PKP2'	0.874699	b'MY2'
b'H42'	b'CCTTGTGAGAAAGCGA-BO_H42_S00_premrna'	0.955945	b'PKP2'	b'PKP2'	0.874699	b'MY1'
b'H42'	b'CGAGGAACAAACCGGA-BO_H42_S00_premrna'	0.962023	b'PKP2'	b'PKP2'	0.874699	b'MY8'
b'H42'	b'CGAGGCTAGTCGGCCT-BO_H42_S00_premrna'	0.471158	b'LMNA'	b'PKP2'	0.874699	b'MY1'
b'H42'	b'CGAGTGCAGATGGGCT-BO_H42_S00_premrna'	0.977732	b'PKP2'	b'PKP2'	0.874699	b'MY3'
b'H42'	b'CGAGTGCGTATAGGAT-BO_H42_S00_premrna'	0.962895	b'PKP2'	b'PKP2'	0.874699	b'MY1'
b'H42'	b'CGAGTGCTCGAACTCA-BO_H42_S00_premrna'	0.986546	b'PKP2'	b'PKP2'	0.874699	b'prolif Myeloids'
b'H42'	b'CGGACACTCGGCTTCT-BO_H42_S00_premrna'	0.981145	b'PKP2'	b'PKP2'	0.874699	b'MY1'
b'H42'	b'CGGCAGTAGCATGATA-BO_H42_S00_premrna'	0.322778	b'LMNA'	b'PKP2'	0.874699	b'MY5'
b'H42'	b'CGGGTCAGTTCCCACT-BO_H42_S00_premrna'	0.560594	b'TTN'	b'PKP2'	0.874699	b'MY2'
b'H42'	b'CTAACCCTCGCATTGA-BO_H42_S00_premrna'	0.96488	b'PKP2'	b'PKP2'	0.874699	b'MY1'
b'H42'	b'CTAGACACAACTTCTT-BO_H42_S00_premrna'	0.86145	b'PKP2'	b'PKP2'	0.874699	b'MY1'
b'H42'	b'CTAGGTAAGTAGAATC-BO_H42_S00_premrna'	0.941619	b'PKP2'	b'PKP2'	0.874699	b'MY4'
b'H42'	b'CTCAAGACATGGGTTT-BO_H42_S00_premrna'	0.71501	b'PKP2'	b'PKP2'	0.874699	b'MY1'
b'H42'	b'CTCACTGAGAAATGGG-BO_H42_S00_premrna'	0.837257	b'PKP2'	b'PKP2'	0.874699	b'MY1'
b'H42'	b'CTCACTGAGCCACTCG-BO_H42_S00_premrna'	0.968962	b'PKP2'	b'PKP2'	0.874699	b'prolif Myeloids'
b'H42'	b'CTCATTAAGTCCCTAA-BO_H42_S00_premrna'	0.971081	b'PKP2'	b'PKP2'	0.874699	b'prolif Myeloids'
b'H42'	b'CTCGAGGCATTCACAG-BO_H42_S00_premrna'	0.660309	b'LMNA'	b'PKP2'	0.874699	b'MY1'
b'H42'	b'CTGAGGCAGTCACTAC-BO_H42_S00_premrna'	0.703607	b'PKP2'	b'PKP2'	0.874699	b'MY7'
b'H42'	b'CTGCAGGAGATGTTGA-BO_H42_S00_premrna'	0.873169	b'PKP2'	b'PKP2'	0.874699	b'MY1'
b'H42'	b'CTGGCAGCATAGGAGC-BO_H42_S00_premrna'	0.416137	b'PKP2'	b'PKP2'	0.874699	b'CD16+ Mo'
b'H42'	b'CTGGTCTAGAATTCAG-BO_H42_S00_premrna'	0.925937	b'PKP2'	b'PKP2'	0.874699	b'cDC2'
b'H42'	b'CTGTCGTCACGGCCAT-BO_H42_S00_premrna'	0.971619	b'PKP2'	b'PKP2'	0.874699	b'MY3'
b'H42'	b'CTGTGAAGTCCAAGAG-BO_H42_S00_premrna'	0.992111	b'PKP2'	b'PKP2'	0.874699	b'MY10'
b'H42'	b'CTTACCGTCAGCAATC-BO_H42_S00_premrna'	0.765264	b'PKP2'	b'PKP2'	0.874699	b'CD16+ Mo'
b'H42'	b'GAAATGACACTTGACA-BO_H42_S00_premrna'	0.354734	b'LMNA'	b'PKP2'	0.874699	b'cDC1'
b'H42'	b'GAAATGAGTGCCGTTG-BO_H42_S00_premrna'	0.742307	b'PKP2'	b'PKP2'	0.874699	b'MY10'
b'H42'	b'GAACACTCAGCTGCCA-BO_H42_S00_premrna'	0.947573	b'PKP2'	b'PKP2'	0.874699	b'prolif Myeloids'
b'H42'	b'GAAGTAACACCGCTGA-BO_H42_S00_premrna'	0.401685	b'PKP2'	b'PKP2'	0.874699	b'MY1'
b'H42'	b'GAATAGAAGGATGGCT-BO_H42_S00_premrna'	0.738316	b'PKP2'	b'PKP2'	0.874699	b'prolif Myeloids'
b'H42'	b'GAATCACGTGGCTGAA-BO_H42_S00_premrna'	0.940424	b'PKP2'	b'PKP2'	0.874699	b'MY1'
b'H42'	b'GACACGCCAGTTCTAG-BO_H42_S00_premrna'	0.947009	b'PKP2'	b'PKP2'	0.874699	b'MY4'
b'H42'	b'GACCCTTGTACAATAG-BO_H42_S00_premrna'	0.364348	b'PKP2'	b'PKP2'	0.874699	b'MY1'
b'H42'	b'GACTTCCAGCCTGTCG-BO_H42_S00_premrna'	0.641672	b'TTN'	b'PKP2'	0.874699	b'MY9'
b'H42'	b'GAGACCCGTAGTAAGT-BO_H42_S00_premrna'	0.983289	b'PKP2'	b'PKP2'	0.874699	b'prolif Myeloids'
b'H42'	b'GAGGCAAGTCGCTGCA-BO_H42_S00_premrna'	0.470588	b'TTN'	b'PKP2'	0.874699	b'MY1'
b'H42'	b'GAGTTACCACAAGCTT-BO_H42_S00_premrna'	0.874084	b'PKP2'	b'PKP2'	0.874699	b'MY1'
b'H42'	b'GAGTTACGTAGAGACC-BO_H42_S00_premrna'	0.934456	b'PKP2'	b'PKP2'	0.874699	b'MY1'
b'H42'	b'GATCCCTTCAGCTAGT-BO_H42_S00_premrna'	0.720557	b'PKP2'	b'PKP2'	0.874699	b'MY1'
b'H42'	b'GATGACTGTGTTAGCT-BO_H42_S00_premrna'	0.974856	b'PKP2'	b'PKP2'	0.874699	b'MY4'
b'H42'	b'GATGGAGGTACAAAGT-BO_H42_S00_premrna'	0.924501	b'PKP2'	b'PKP2'	0.874699	b'MY9'
b'H42'	b'GATTCTTCAGTTGTCA-BO_H42_S00_premrna'	0.501755	b'PKP2'	b'PKP2'	0.874699	b'MY1'
b'H42'	b'GCATTAGGTACGATCT-BO_H42_S00_premrna'	0.849391	b'PKP2'	b'PKP2'	0.874699	b'MY3'
b'H42'	b'GCCAGCATCATGGATC-BO_H42_S00_premrna'	0.962328	b'PKP2'	b'PKP2'	0.874699	b'prolif Myeloids'
b'H42'	b'GCGTGCAGTGAGCGAT-BO_H42_S00_premrna'	0.938439	b'PKP2'	b'PKP2'	0.874699	b'prolif Myeloids'
b'H42'	b'GCGTTTCGTTGTATGC-BO_H42_S00_premrna'	0.992048	b'PKP2'	b'PKP2'	0.874699	b'MY1'
b'H42'	b'GCTGAATGTCCTGGGT-BO_H42_S00_premrna'	0.591667	b'TTN'	b'PKP2'	0.874699	b'MY8'
b'H42'	b'GGCACGTCAGATGCGA-BO_H42_S00_premrna'	0.93788	b'PKP2'	b'PKP2'	0.874699	b'prolif Myeloids'
b'H42'	b'GGCACGTGTTTCGTAG-BO_H42_S00_premrna'	0.961958	b'PKP2'	b'PKP2'	0.874699	b'cDC2'
b'H42'	b'GGCTGTGCACCGCTAG-BO_H42_S00_premrna'	0.984905	b'PKP2'	b'PKP2'	0.874699	b'prolif Myeloids'
b'H42'	b'GGCTTTCTCTGAGGCC-BO_H42_S00_premrna'	0.413119	b'TTN'	b'PKP2'	0.874699	b'MY8'
b'H42'	b'GGGACCTAGCTTGTGT-BO_H42_S00_premrna'	0.984486	b'PKP2'	b'PKP2'	0.874699	b'MY1'
b'H42'	b'GGGACCTCAACAGATA-BO_H42_S00_premrna'	0.748303	b'PKP2'	b'PKP2'	0.874699	b'CD16+ Mo'
b'H42'	b'GGGACCTGTGCATGAG-BO_H42_S00_premrna'	0.490183	b'LMNA'	b'PKP2'	0.874699	b'MY5'
b'H42'	b'GGGCTACCAATAGTAG-BO_H42_S00_premrna'	0.742815	b'PKP2'	b'PKP2'	0.874699	b'MY1'
b'H42'	b'GGTCTGGTCGCGCTGA-BO_H42_S00_premrna'	0.977251	b'PKP2'	b'PKP2'	0.874699	b'MY1'
b'H42'	b'GGTGATTTCACTCACC-BO_H42_S00_premrna'	0.914316	b'PKP2'	b'PKP2'	0.874699	b'MY3'
b'H42'	b'GTAACACCACAAACGG-BO_H42_S00_premrna'	0.540262	b'PKP2'	b'PKP2'	0.874699	b'MY1'
b'H42'	b'GTAATGCAGCTATCCA-BO_H42_S00_premrna'	0.943094	b'PKP2'	b'PKP2'	0.874699	b'prolif Myeloids'
b'H42'	b'GTCACGGGTCGGTGTC-BO_H42_S00_premrna'	0.951848	b'PKP2'	b'PKP2'	0.874699	b'prolif Myeloids'
b'H42'	b'GTCATTTAGGTTCTAC-BO_H42_S00_premrna'	0.925186	b'PKP2'	b'PKP2'	0.874699	b'MY9'
b'H42'	b'GTCCCATCAGGCTCTG-BO_H42_S00_premrna'	0.669849	b'PKP2'	b'PKP2'	0.874699	b'MY1'
b'H42'	b'GTGAGCCAGCCTGAGA-BO_H42_S00_premrna'	0.851698	b'PKP2'	b'PKP2'	0.874699	b'MY3'
b'H42'	b'GTGCACGAGTCCTGTA-BO_H42_S00_premrna'	0.645782	b'PKP2'	b'PKP2'	0.874699	b'MY1'
b'H42'	b'GTGTCCTAGTTCATCG-BO_H42_S00_premrna'	0.976633	b'PKP2'	b'PKP2'	0.874699	b'MY1'
b'H42'	b'GTGTGGCCAGATTAAG-BO_H42_S00_premrna'	0.619804	b'PKP2'	b'PKP2'	0.874699	b'MY1'
b'H42'	b'GTGTTAGAGTGCCCGT-BO_H42_S00_premrna'	0.49773	b'TTN'	b'PKP2'	0.874699	b'MY1'
b'H42'	b'GTTCTATCACAGTCCG-BO_H42_S00_premrna'	0.446823	b'TTN'	b'PKP2'	0.874699	b'MY4'
b'H42'	b'GTTTGGAAGAAGTATC-BO_H42_S00_premrna'	0.758126	b'PKP2'	b'PKP2'	0.874699	b'CD16+ Mo'
b'H42'	b'TAAGCGTAGAGCTGAC-BO_H42_S00_premrna'	0.889798	b'PKP2'	b'PKP2'	0.874699	b'CD16+ Mo'
b'H42'	b'TACACCCTCCGTTTCG-BO_H42_S00_premrna'	0.94079	b'PKP2'	b'PKP2'	0.874699	b'MY1'
b'H42'	b'TACGGGCGTAAGATCA-BO_H42_S00_premrna'	0.459427	b'TTN'	b'PKP2'	0.874699	b'MY2'
b'H42'	b'TAGGAGGGTATAGCTC-BO_H42_S00_premrna'	0.69872	b'PKP2'	b'PKP2'	0.874699	b'MY3'
b'H42'	b'TAGGAGGTCGCTGTCT-BO_H42_S00_premrna'	0.595184	b'TTN'	b'PKP2'	0.874699	b'MY3'
b'H42'	b'TAGGTACCATCAGCAT-BO_H42_S00_premrna'	0.800813	b'PKP2'	b'PKP2'	0.874699	b'MY1'
b'H42'	b'TAGGTTGAGGCTCTAT-BO_H42_S00_premrna'	0.990271	b'PKP2'	b'PKP2'	0.874699	b'MY10'
b'H42'	b'TATACCTAGACCTGGA-BO_H42_S00_premrna'	0.649979	b'PKP2'	b'PKP2'	0.874699	b'MY9'
b'H42'	b'TATCAGGGTCTGTCCT-BO_H42_S00_premrna'	0.952522	b'PKP2'	b'PKP2'	0.874699	b'MY1'
b'H42'	b'TATCCTATCTAGACCA-BO_H42_S00_premrna'	0.986811	b'PKP2'	b'PKP2'	0.874699	b'prolif Myeloids'
b'H42'	b'TATTGGGTCCGAGCTG-BO_H42_S00_premrna'	0.773595	b'PKP2'	b'PKP2'	0.874699	b'MY1'
b'H42'	b'TATTTCGGTACGGGAT-BO_H42_S00_premrna'	0.736929	b'PKP2'	b'PKP2'	0.874699	b'CD16+ Mo'
b'H42'	b'TCAAGACGTGAGGCAT-BO_H42_S00_premrna'	0.962052	b'PKP2'	b'PKP2'	0.874699	b'prolif Myeloids'
b'H42'	b'TCAAGTGGTGCGGCTT-BO_H42_S00_premrna'	0.81209	b'PKP2'	b'PKP2'	0.874699	b'MY1'
b'H42'	b'TCACATTAGACCTCAT-BO_H42_S00_premrna'	0.953344	b'PKP2'	b'PKP2'	0.874699	b'MY1'
b'H42'	b'TCACTATGTAGATCGG-BO_H42_S00_premrna'	0.482429	b'LMNA'	b'PKP2'	0.874699	b'MY8'
b'H42'	b'TCAGCAACAGCGTAGA-BO_H42_S00_premrna'	0.415717	b'TTN'	b'PKP2'	0.874699	b'MY9'
b'H42'	b'TCAGCAACATCCTTGC-BO_H42_S00_premrna'	0.692318	b'PKP2'	b'PKP2'	0.874699	b'CD16+ Mo'
b'H42'	b'TCAGCAATCAGCGTCG-BO_H42_S00_premrna'	0.986759	b'PKP2'	b'PKP2'	0.874699	b'prolif Myeloids'
b'H42'	b'TCAGCCTTCGCTGTTC-BO_H42_S00_premrna'	0.983139	b'PKP2'	b'PKP2'	0.874699	b'prolif Myeloids'
b'H42'	b'TCCACGTTCTATTCGT-BO_H42_S00_premrna'	0.447797	b'PKP2'	b'PKP2'	0.874699	b'MY9'
b'H42'	b'TCCCATGGTTACACTG-BO_H42_S00_premrna'	0.94081	b'PKP2'	b'PKP2'	0.874699	b'MY3'
b'H42'	b'TCCGATCGTCGTATGT-BO_H42_S00_premrna'	0.640505	b'PKP2'	b'PKP2'	0.874699	b'MY1'
b'H42'	b'TCCTTCTAGCTCGCAC-BO_H42_S00_premrna'	0.784323	b'PKP2'	b'PKP2'	0.874699	b'CD16+ Mo'
b'H42'	b'TCGGGACCACCGTCGA-BO_H42_S00_premrna'	0.580693	b'PKP2'	b'PKP2'	0.874699	b'MY3'
b'H42'	b'TCGGTCTGTATGTGTC-BO_H42_S00_premrna'	0.497519	b'TTN'	b'PKP2'	0.874699	b'MY1'
b'H42'	b'TCGTAGATCGGTCTAA-BO_H42_S00_premrna'	0.726407	b'PKP2'	b'PKP2'	0.874699	b'MY1'
b'H42'	b'TCGTAGATCTATCCAT-BO_H42_S00_premrna'	0.947933	b'PKP2'	b'PKP2'	0.874699	b'cDC2'
b'H42'	b'TCGTCCACACTGCGTG-BO_H42_S00_premrna'	0.415257	b'PKP2'	b'PKP2'	0.874699	b'MY1'
b'H42'	b'TCGTGCTGTTGCACGC-BO_H42_S00_premrna'	0.970453	b'PKP2'	b'PKP2'	0.874699	b'prolif Myeloids'
b'H42'	b'TCTATCAAGGTTCATC-BO_H42_S00_premrna'	0.917283	b'PKP2'	b'PKP2'	0.874699	b'MY14'
b'H42'	b'TCTCCGAAGAAGGGAT-BO_H42_S00_premrna'	0.968129	b'PKP2'	b'PKP2'	0.874699	b'MY1'
b'H42'	b'TCTCTGGCAGACCCGT-BO_H42_S00_premrna'	0.959581	b'PKP2'	b'PKP2'	0.874699	b'prolif Myeloids'
b'H42'	b'TCTTCCTAGTCGTTAC-BO_H42_S00_premrna'	0.777833	b'PKP2'	b'PKP2'	0.874699	b'CD16+ Mo'
b'H42'	b'TCTTTGATCGAAGCCC-BO_H42_S00_premrna'	0.847649	b'PKP2'	b'PKP2'	0.874699	b'MY7'
b'H42'	b'TGAGCATCACTCACTC-BO_H42_S00_premrna'	0.752152	b'LMNA'	b'PKP2'	0.874699	b'MY9'
b'H42'	b'TGAGGAGCATACCGTA-BO_H42_S00_premrna'	0.972939	b'PKP2'	b'PKP2'	0.874699	b'prolif Myeloids'
b'H42'	b'TGATTCTGTCCAAATC-BO_H42_S00_premrna'	0.803136	b'PKP2'	b'PKP2'	0.874699	b'prolif Myeloids'
b'H42'	b'TGCACGGAGTGGAAGA-BO_H42_S00_premrna'	0.382938	b'PKP2'	b'PKP2'	0.874699	b'MY5'
b'H42'	b'TGCGATATCAAATGCC-BO_H42_S00_premrna'	0.952911	b'PKP2'	b'PKP2'	0.874699	b'MY1'
b'H42'	b'TGCGGCAGTCTCAGGC-BO_H42_S00_premrna'	0.82587	b'PKP2'	b'PKP2'	0.874699	b'MY1'
b'H42'	b'TGCTCCACAAAGACTA-BO_H42_S00_premrna'	0.732405	b'PKP2'	b'PKP2'	0.874699	b'CD16+ Mo'
b'H42'	b'TGCTCCACATCGAACT-BO_H42_S00_premrna'	0.97785	b'PKP2'	b'PKP2'	0.874699	b'MY1'
b'H42'	b'TGCTCCAGTTGTTGTG-BO_H42_S00_premrna'	0.970909	b'PKP2'	b'PKP2'	0.874699	b'prolif Myeloids'
b'H42'	b'TGCTCGTCAGAGATTA-BO_H42_S00_premrna'	0.823314	b'PKP2'	b'PKP2'	0.874699	b'CD16+ Mo'
b'H42'	b'TGGGATTTCACCTCGT-BO_H42_S00_premrna'	0.459277	b'PKP2'	b'PKP2'	0.874699	b'MY2'
b'H42'	b'TGGGTTAAGCACTAAA-BO_H42_S00_premrna'	0.73391	b'PKP2'	b'PKP2'	0.874699	b'MY8'
b'H42'	b'TGGGTTACATGGGCAA-BO_H42_S00_premrna'	0.549179	b'PKP2'	b'PKP2'	0.874699	b'MY1'
b'H42'	b'TGTCCCAAGTCATCGT-BO_H42_S00_premrna'	0.598101	b'LMNA'	b'PKP2'	0.874699	b'MY10'
b'H42'	b'TTACGCCCAGAGTTCT-BO_H42_S00_premrna'	0.970214	b'PKP2'	b'PKP2'	0.874699	b'MY1'
b'H42'	b'TTAGGCACAATGCTCA-BO_H42_S00_premrna'	0.570042	b'PKP2'	b'PKP2'	0.874699	b'MY1'
b'H42'	b'TTAGGGTAGTAGATCA-BO_H42_S00_premrna'	0.699587	b'PKP2'	b'PKP2'	0.874699	b'MY7'
b'H42'	b'TTCAATCAGCCGATAG-BO_H42_S00_premrna'	0.968702	b'PKP2'	b'PKP2'	0.874699	b'prolif Myeloids'
b'H42'	b'TTCCTCTCATCTCGTC-BO_H42_S00_premrna'	0.331052	b'PKP2'	b'PKP2'	0.874699	b'MY1'
b'H42'	b'TTCGATTCAGTTGTTG-BO_H42_S00_premrna'	0.720833	b'LMNA'	b'PKP2'	0.874699	b'MY1'
b'H42'	b'TTGCCTGAGGATTCAA-BO_H42_S00_premrna'	0.363976	b'TTN'	b'PKP2'	0.874699	b'MY1'
b'H42'	b'TTGGATGTCAGTCATG-BO_H42_S00_premrna'	0.617372	b'PKP2'	b'PKP2'	0.874699	b'MY7'
b'H42'	b'TTGTTTGTCAGCGTCG-BO_H42_S00_premrna'	0.936535	b'PKP2'	b'PKP2'	0.874699	b'MY1'
b'H42'	b'TTTGGTTAGGTTGGTG-BO_H42_S00_premrna'	0.642734	b'PKP2'	b'PKP2'	0.874699	b'MY7'
b'H39'	b'AAACCCATCATCCCGT-BO_H39_LVW_premrna'	0.792319	b'TTN'	b'TTN'	0.48	b'MY2'
b'H39'	b'AAACCCATCGACGCGT-BO_H39_LVW_premrna'	0.957813	b'TTN'	b'TTN'	0.48	b'MY3'
b'H39'	b'AAACGAAAGGTAATCA-BO_H39_LVW_premrna'	0.518983	b'LMNA'	b'TTN'	0.48	b'MY1'
b'H39'	b'AAAGGTATCCAGTGCG-BO_H39_LVW_premrna'	0.844075	b'TTN'	b'TTN'	0.48	b'MY1'
b'H39'	b'AATCGACGTAGGAGTC-BO_H39_LVW_premrna'	0.808087	b'LMNA'	b'TTN'	0.48	b'MY10'
b'H39'	b'AATTTCCAGTCTCGTA-BO_H39_LVW_premrna'	0.718552	b'mutation negative'	b'TTN'	0.48	b'MY7'
b'H39'	b'ACAGCCGGTGTCTTCC-BO_H39_LVW_premrna'	0.90707	b'LMNA'	b'TTN'	0.48	b'MY9'
b'H39'	b'ACATGCAAGTGAGGTC-BO_H39_LVW_premrna'	0.616235	b'LMNA'	b'TTN'	0.48	b'MY2'
b'H39'	b'ACCCTCAAGGGTAATT-BO_H39_LVW_premrna'	0.959876	b'LMNA'	b'TTN'	0.48	b'MY12'
b'H39'	b'ACCTACCCAACAGAGC-BO_H39_LVW_premrna'	0.511198	b'LMNA'	b'TTN'	0.48	b'MY3'
b'H39'	b'ACCTACCCACTCGATA-BO_H39_LVW_premrna'	0.959166	b'LMNA'	b'TTN'	0.48	b'MY9'
b'H39'	b'ACCTGTCAGTTTGGCT-BO_H39_LVW_premrna'	0.852427	b'LMNA'	b'TTN'	0.48	b'MY2'
b'H39'	b'ACCTGTCCAAAGCGTG-BO_H39_LVW_premrna'	0.932916	b'LMNA'	b'TTN'	0.48	b'MY2'
b'H39'	b'ACGGTTACATCATTGG-BO_H39_LVW_premrna'	0.962636	b'TTN'	b'TTN'	0.48	b'MY1'
b'H39'	b'AGCGCCATCTCAATCT-BO_H39_LVW_premrna'	0.590881	b'LMNA'	b'TTN'	0.48	b'cDC2'
b'H39'	b'AGGGTGACAAGACCTT-BO_H39_LVW_premrna'	0.870642	b'LMNA'	b'TTN'	0.48	b'cDC2'
b'H39'	b'AGGTAGGCACGTAGTT-BO_H39_LVW_premrna'	0.971779	b'TTN'	b'TTN'	0.48	b'MY3'
b'H39'	b'AGGTCTATCAGCCTTC-BO_H39_LVW_premrna'	0.580307	b'LMNA'	b'TTN'	0.48	b'MY9'
b'H39'	b'AGTACTGCACCATAAC-BO_H39_LVW_premrna'	0.894817	b'TTN'	b'TTN'	0.48	b'MY1'
b'H39'	b'AGTACTGCAGGATGAC-BO_H39_LVW_premrna'	0.83753	b'LMNA'	b'TTN'	0.48	b'MY3'
b'H39'	b'AGTAGCTCATAGGCGA-BO_H39_LVW_premrna'	0.915282	b'TTN'	b'TTN'	0.48	b'MY3'
b'H39'	b'ATACCTTGTTTGCAGT-BO_H39_LVW_premrna'	0.954788	b'LMNA'	b'TTN'	0.48	b'MY1'
b'H39'	b'ATCATTCAGTCCTGCG-BO_H39_LVW_premrna'	0.66152	b'RBM20'	b'TTN'	0.48	b'MY4'
b'H39'	b'ATCCACCAGGGAGATA-BO_H39_LVW_premrna'	0.878896	b'LMNA'	b'TTN'	0.48	b'MY3'
b'H39'	b'ATCCCTGGTGACTAAA-BO_H39_LVW_premrna'	0.624021	b'mutation negative'	b'TTN'	0.48	b'MY7'
b'H39'	b'ATCCTATTCCGCAGTG-BO_H39_LVW_premrna'	0.766498	b'TTN'	b'TTN'	0.48	b'MY1'
b'H39'	b'ATGAGTCAGAGTCACG-BO_H39_LVW_premrna'	0.718238	b'TTN'	b'TTN'	0.48	b'MY2'
b'H39'	b'ATGATCGTCTGCGAGC-BO_H39_LVW_premrna'	0.813226	b'LMNA'	b'TTN'	0.48	b'MY1'
b'H39'	b'ATGTCTTCATTACGGT-BO_H39_LVW_premrna'	0.828841	b'TTN'	b'TTN'	0.48	b'MY3'
b'H39'	b'ATTACTCTCTAAACGC-BO_H39_LVW_premrna'	0.715995	b'PKP2'	b'TTN'	0.48	b'CD16+ Mo'
b'H39'	b'ATTATCCAGGTGCATG-BO_H39_LVW_premrna'	0.73716	b'PKP2'	b'TTN'	0.48	b'CD16+ Mo'
b'H39'	b'ATTCAGGAGTCTGTAC-BO_H39_LVW_premrna'	0.542237	b'LMNA'	b'TTN'	0.48	b'MY14'
b'H39'	b'ATTCCCGGTACAATAG-BO_H39_LVW_premrna'	0.663628	b'TTN'	b'TTN'	0.48	b'MY2'
b'H39'	b'CAACCTCAGACCTTTG-BO_H39_LVW_premrna'	0.82091	b'TTN'	b'TTN'	0.48	b'MY1'
b'H39'	b'CACACAACATGACTGT-BO_H39_LVW_premrna'	0.608721	b'LMNA'	b'TTN'	0.48	b'MY8'
b'H39'	b'CACCAAAGTGCGCTCA-BO_H39_LVW_premrna'	0.939227	b'LMNA'	b'TTN'	0.48	b'MY5'
b'H39'	b'CAGATTGCAATTGAGA-BO_H39_LVW_premrna'	0.949587	b'LMNA'	b'TTN'	0.48	b'MY1'
b'H39'	b'CAGCAATTCGTCACCT-BO_H39_LVW_premrna'	0.963893	b'TTN'	b'TTN'	0.48	b'MY3'
b'H39'	b'CAGCACGTCTAGAGCT-BO_H39_LVW_premrna'	0.745791	b'LMNA'	b'TTN'	0.48	b'MY9'
b'H39'	b'CAGCAGCCACCTGAAT-BO_H39_LVW_premrna'	0.781082	b'TTN'	b'TTN'	0.48	b'MY3'
b'H39'	b'CATGCCTAGTCACGAG-BO_H39_LVW_premrna'	0.76285	b'TTN'	b'TTN'	0.48	b'MY2'
b'H39'	b'CATTGAGAGTAGTCTC-BO_H39_LVW_premrna'	0.974192	b'TTN'	b'TTN'	0.48	b'MY3'
b'H39'	b'CATTGCCGTGAGACCA-BO_H39_LVW_premrna'	0.896737	b'LMNA'	b'TTN'	0.48	b'MY9'
b'H39'	b'CCATCACCAAGTGACG-BO_H39_LVW_premrna'	0.908236	b'TTN'	b'TTN'	0.48	b'MY3'
b'H39'	b'CCCATTGTCGAGCCAC-BO_H39_LVW_premrna'	0.830164	b'LMNA'	b'TTN'	0.48	b'MY9'
b'H39'	b'CCCTTAGCACAGTACT-BO_H39_LVW_premrna'	0.694061	b'TTN'	b'TTN'	0.48	b'MY2'
b'H39'	b'CCGGTGAAGGTCCCTG-BO_H39_LVW_premrna'	0.583437	b'LMNA'	b'TTN'	0.48	b'MY10'
b'H39'	b'CCTCAGTCACAGAGCA-BO_H39_LVW_premrna'	0.55372	b'TTN'	b'TTN'	0.48	b'MY2'
b'H39'	b'CCTTCAGAGCCGGATA-BO_H39_LVW_premrna'	0.562482	b'TTN'	b'TTN'	0.48	b'MY1'
b'H39'	b'CGAATTGCAGCCTACG-BO_H39_LVW_premrna'	0.930652	b'TTN'	b'TTN'	0.48	b'MY1'
b'H39'	b'CGATGCGTCTGTAAGC-BO_H39_LVW_premrna'	0.537414	b'LMNA'	b'TTN'	0.48	b'MY7'
b'H39'	b'CGCATAATCATCTATC-BO_H39_LVW_premrna'	0.864973	b'LMNA'	b'TTN'	0.48	b'MY5'
b'H39'	b'CGGCAGTTCGTTCCTG-BO_H39_LVW_premrna'	0.720566	b'LMNA'	b'TTN'	0.48	b'MY1'
b'H39'	b'CGGGACTGTGAATTAG-BO_H39_LVW_premrna'	0.967237	b'LMNA'	b'TTN'	0.48	b'MY1'
b'H39'	b'CGTTCTGAGAGAGAAC-BO_H39_LVW_premrna'	0.895037	b'TTN'	b'TTN'	0.48	b'MY1'
b'H39'	b'CTACATTTCAGGAGAC-BO_H39_LVW_premrna'	0.639623	b'LMNA'	b'TTN'	0.48	b'MY2'
b'H39'	b'CTACTATGTATGTCCA-BO_H39_LVW_premrna'	0.659337	b'TTN'	b'TTN'	0.48	b'MY2'
b'H39'	b'CTCAAGACATAGCTGT-BO_H39_LVW_premrna'	0.672823	b'LMNA'	b'TTN'	0.48	b'MY5'
b'H39'	b'CTCAGGGCACCCATAA-BO_H39_LVW_premrna'	0.910376	b'TTN'	b'TTN'	0.48	b'MY8'
b'H39'	b'CTCCATGTCAAGCGTT-BO_H39_LVW_premrna'	0.642902	b'TTN'	b'TTN'	0.48	b'MY1'
b'H39'	b'CTGCCATGTATGAAGT-BO_H39_LVW_premrna'	0.925779	b'TTN'	b'TTN'	0.48	b'MY2'
b'H39'	b'CTGGTCTTCGATGCAT-BO_H39_LVW_premrna'	0.873796	b'TTN'	b'TTN'	0.48	b'cDC2'
b'H39'	b'CTTCGGTTCCCGTGAG-BO_H39_LVW_premrna'	0.961372	b'LMNA'	b'TTN'	0.48	b'MY1'
b'H39'	b'GAAATGATCTAGTGTG-BO_H39_LVW_premrna'	0.635291	b'LMNA'	b'TTN'	0.48	b'MY7'
b'H39'	b'GAATCGTAGCATCAAA-BO_H39_LVW_premrna'	0.796604	b'LMNA'	b'TTN'	0.48	b'MY9'
b'H39'	b'GACCTTCTCGTGCATA-BO_H39_LVW_premrna'	0.494678	b'LMNA'	b'TTN'	0.48	b'MY9'
b'H39'	b'GACTCTCTCGTGTGAT-BO_H39_LVW_premrna'	0.637653	b'TTN'	b'TTN'	0.48	b'MY3'
b'H39'	b'GACTTCCAGCTTCGTA-BO_H39_LVW_premrna'	0.518972	b'TTN'	b'TTN'	0.48	b'MY2'
b'H39'	b'GAGGGATGTACTGCCG-BO_H39_LVW_premrna'	0.616617	b'TTN'	b'TTN'	0.48	b'MY7'
b'H39'	b'GAGTCATCACTGCACG-BO_H39_LVW_premrna'	0.604805	b'LMNA'	b'TTN'	0.48	b'MY2'
b'H39'	b'GAGTGAGTCGCCTATC-BO_H39_LVW_premrna'	0.87086	b'LMNA'	b'TTN'	0.48	b'MY1'
b'H39'	b'GAGTTGTCATCCGAAT-BO_H39_LVW_premrna'	0.725201	b'LMNA'	b'TTN'	0.48	b'MY7'
b'H39'	b'GATCACAAGATAACGT-BO_H39_LVW_premrna'	0.72476	b'TTN'	b'TTN'	0.48	b'cDC2'
b'H39'	b'GATGATCAGAGAGCGG-BO_H39_LVW_premrna'	0.675368	b'TTN'	b'TTN'	0.48	b'MY3'
b'H39'	b'GATTCTTAGAGGTTAT-BO_H39_LVW_premrna'	0.710163	b'TTN'	b'TTN'	0.48	b'MY5'
b'H39'	b'GCAGCCAAGGCATGGT-BO_H39_LVW_premrna'	0.863557	b'LMNA'	b'TTN'	0.48	b'MY5'
b'H39'	b'GCCAGGTCAGGTGGAT-BO_H39_LVW_premrna'	0.55671	b'LMNA'	b'TTN'	0.48	b'MY1'
b'H39'	b'GCCATGGGTGTAAACA-BO_H39_LVW_premrna'	0.976209	b'LMNA'	b'TTN'	0.48	b'MY10'
b'H39'	b'GCGGATCTCGGCCTTT-BO_H39_LVW_premrna'	0.754989	b'TTN'	b'TTN'	0.48	b'MY2'
b'H39'	b'GCTGGGTCATGACGAG-BO_H39_LVW_premrna'	0.934855	b'TTN'	b'TTN'	0.48	b'MY2'
b'H39'	b'GGAGGATCAACAGATA-BO_H39_LVW_premrna'	0.622194	b'LMNA'	b'TTN'	0.48	b'MY2'
b'H39'	b'GGGAGATGTGGCGCTT-BO_H39_LVW_premrna'	0.954401	b'LMNA'	b'TTN'	0.48	b'MY1'
b'H39'	b'GGGTCTGGTCGGTAAG-BO_H39_LVW_premrna'	0.784692	b'LMNA'	b'TTN'	0.48	b'MY4'
b'H39'	b'GGTGAAGGTAGCTGAG-BO_H39_LVW_premrna'	0.704971	b'LMNA'	b'TTN'	0.48	b'MY9'
b'H39'	b'GTAACACCAAATTGGA-BO_H39_LVW_premrna'	0.895821	b'TTN'	b'TTN'	0.48	b'MY3'
b'H39'	b'GTAAGTCAGTTATGGA-BO_H39_LVW_premrna'	0.928151	b'TTN'	b'TTN'	0.48	b'MY3'
b'H39'	b'GTAATCGAGAGCTGAC-BO_H39_LVW_premrna'	0.511128	b'TTN'	b'TTN'	0.48	b'MY5'
b'H39'	b'GTAATGCTCCCTCGTA-BO_H39_LVW_premrna'	0.820451	b'TTN'	b'TTN'	0.48	b'MY1'
b'H39'	b'GTACAACTCGACATCA-BO_H39_LVW_premrna'	0.732966	b'TTN'	b'TTN'	0.48	b'MY9'
b'H39'	b'GTAGAAAAGGCCACTC-BO_H39_LVW_premrna'	0.636602	b'TTN'	b'TTN'	0.48	b'MY1'
b'H39'	b'GTAGATCGTCACAGAG-BO_H39_LVW_premrna'	0.863711	b'LMNA'	b'TTN'	0.48	b'MY3'
b'H39'	b'GTCAAACGTCTCAAGT-BO_H39_LVW_premrna'	0.908767	b'LMNA'	b'TTN'	0.48	b'MY1'
b'H39'	b'GTCGTAACACCAACAT-BO_H39_LVW_premrna'	0.534408	b'TTN'	b'TTN'	0.48	b'MY2'
b'H39'	b'GTGTGGCTCCATGCAA-BO_H39_LVW_premrna'	0.877548	b'LMNA'	b'TTN'	0.48	b'MY9'
b'H39'	b'GTTACAGAGGACTAAT-BO_H39_LVW_premrna'	0.95272	b'LMNA'	b'TTN'	0.48	b'MY1'
b'H39'	b'GTTACCCCAGTTTCGA-BO_H39_LVW_premrna'	0.667206	b'TTN'	b'TTN'	0.48	b'MY4'
b'H39'	b'GTTAGACAGCATATGA-BO_H39_LVW_premrna'	0.487814	b'TTN'	b'TTN'	0.48	b'MY1'
b'H39'	b'GTTGAACCACCACTGG-BO_H39_LVW_premrna'	0.892217	b'TTN'	b'TTN'	0.48	b'MY2'
b'H39'	b'TAATTCCGTATGCGTT-BO_H39_LVW_premrna'	0.723006	b'LMNA'	b'TTN'	0.48	b'MY5'
b'H39'	b'TACCTCGAGATGGGCT-BO_H39_LVW_premrna'	0.606458	b'LMNA'	b'TTN'	0.48	b'cDC2'
b'H39'	b'TACCTGCTCCGTTTCG-BO_H39_LVW_premrna'	0.990124	b'LMNA'	b'TTN'	0.48	b'MY5'
b'H39'	b'TAGGGTTTCACTACGA-BO_H39_LVW_premrna'	0.582087	b'TTN'	b'TTN'	0.48	b'MY1'
b'H39'	b'TATCTGTGTCGAGCTC-BO_H39_LVW_premrna'	0.645367	b'TTN'	b'TTN'	0.48	b'MY1'
b'H39'	b'TATTTCGGTCAGACTT-BO_H39_LVW_premrna'	0.86366	b'LMNA'	b'TTN'	0.48	b'prolif Myeloids'
b'H39'	b'TCAAGTGCATCCTGTC-BO_H39_LVW_premrna'	0.604438	b'TTN'	b'TTN'	0.48	b'MY9'
b'H39'	b'TCACACCAGTGAGGTC-BO_H39_LVW_premrna'	0.925867	b'TTN'	b'TTN'	0.48	b'MY3'
b'H39'	b'TCAGCAATCCGTAGTA-BO_H39_LVW_premrna'	0.773373	b'LMNA'	b'TTN'	0.48	b'cDC1'
b'H39'	b'TCGCACTGTACTGCCG-BO_H39_LVW_premrna'	0.499313	b'TTN'	b'TTN'	0.48	b'MY9'
b'H39'	b'TCTAACTGTACGGCAA-BO_H39_LVW_premrna'	0.935595	b'LMNA'	b'TTN'	0.48	b'MY1'
b'H39'	b'TCTACATTCCGTTGGG-BO_H39_LVW_premrna'	0.554484	b'TTN'	b'TTN'	0.48	b'MY9'
b'H39'	b'TCTATCAGTTAAGGGC-BO_H39_LVW_premrna'	0.451577	b'LMNA'	b'TTN'	0.48	b'MY2'
b'H39'	b'TCTGGCTAGGCAGGTT-BO_H39_LVW_premrna'	0.628611	b'LMNA'	b'TTN'	0.48	b'MY8'
b'H39'	b'TGACAGTAGTCGTTAC-BO_H39_LVW_premrna'	0.872363	b'TTN'	b'TTN'	0.48	b'MY1'
b'H39'	b'TGCTCCAGTGTATTGC-BO_H39_LVW_premrna'	0.758416	b'TTN'	b'TTN'	0.48	b'MY1'
b'H39'	b'TGCTGAAGTGATACTC-BO_H39_LVW_premrna'	0.976971	b'TTN'	b'TTN'	0.48	b'MY1'
b'H39'	b'TGGATGTAGAAATGGG-BO_H39_LVW_premrna'	0.961934	b'LMNA'	b'TTN'	0.48	b'MY5'
b'H39'	b'TGGTGATTCCATCTAT-BO_H39_LVW_premrna'	0.940219	b'TTN'	b'TTN'	0.48	b'MY1'
b'H39'	b'TGTAACGAGACCAGCA-BO_H39_LVW_premrna'	0.642021	b'TTN'	b'TTN'	0.48	b'MY1'
b'H39'	b'TGTTACTGTAACTGCT-BO_H39_LVW_premrna'	0.671859	b'LMNA'	b'TTN'	0.48	b'MY1'
b'H39'	b'TGTTCTATCCACTAGA-BO_H39_LVW_premrna'	0.948933	b'TTN'	b'TTN'	0.48	b'MY1'
b'H39'	b'TTACCATGTGACCGAA-BO_H39_LVW_premrna'	0.861301	b'LMNA'	b'TTN'	0.48	b'MY1'
b'H39'	b'TTACGTTGTAGTGCGA-BO_H39_LVW_premrna'	0.637587	b'TTN'	b'TTN'	0.48	b'MY8'
b'H39'	b'TTCTAGTAGTGATAAC-BO_H39_LVW_premrna'	0.951265	b'LMNA'	b'TTN'	0.48	b'MY1'
b'H39'	b'TTGAGTGAGGAACATT-BO_H39_LVW_premrna'	0.532852	b'TTN'	b'TTN'	0.48	b'cDC1'
b'H39'	b'TTGGGTATCCGTTGAA-BO_H39_LVW_premrna'	0.927458	b'TTN'	b'TTN'	0.48	b'MY3'
b'H34'	b'AAAGAACAGCTCGCAC-BO_H34_LVW_premrna'	0.668703	b'TTN'	b'TTN'	0.564407	b'MY12'
b'H34'	b'AAAGTGACAAATGGCG-BO_H34_LVW_premrna'	0.575468	b'TTN'	b'TTN'	0.564407	b'MY1'
b'H34'	b'AACAAAGCAAATGCGG-BO_H34_LVW_premrna'	0.904542	b'TTN'	b'TTN'	0.564407	b'MY10'
b'H34'	b'AACAACCCAGTTGCGC-BO_H34_LVW_premrna'	0.615754	b'mutation negative'	b'TTN'	0.564407	b'CD16+ Mo'
b'H34'	b'AACAACCGTAATCAGA-BO_H34_LVW_premrna'	0.968598	b'LMNA'	b'TTN'	0.564407	b'MY1'
b'H34'	b'AACAACCTCATTGTGG-BO_H34_LVW_premrna'	0.689088	b'LMNA'	b'TTN'	0.564407	b'MY5'
b'H34'	b'AACAGGGCAGAGGCAT-BO_H34_LVW_premrna'	0.688857	b'mutation negative'	b'TTN'	0.564407	b'MY5'
b'H34'	b'AACCATGAGGCTTTCA-BO_H34_LVW_premrna'	0.582412	b'LMNA'	b'TTN'	0.564407	b'cDC2'
b'H34'	b'AACCCAAAGCCGGAAT-BO_H34_LVW_premrna'	0.893666	b'TTN'	b'TTN'	0.564407	b'MY8'
b'H34'	b'AACCTGACAGAGACTG-BO_H34_LVW_premrna'	0.772367	b'TTN'	b'TTN'	0.564407	b'MY1'
b'H34'	b'AACCTTTTCAAGAAAC-BO_H34_LVW_premrna'	0.531767	b'LMNA'	b'TTN'	0.564407	b'MY10'
b'H34'	b'AACGTCAAGTTCGCAT-BO_H34_LVW_premrna'	0.861536	b'TTN'	b'TTN'	0.564407	b'MY2'
b'H34'	b'AAGATAGGTCACAGAG-BO_H34_LVW_premrna'	0.682108	b'LMNA'	b'TTN'	0.564407	b'MY9'
b'H34'	b'AAGATAGGTTGCATTG-BO_H34_LVW_premrna'	0.892839	b'TTN'	b'TTN'	0.564407	b'MY3'
b'H34'	b'AAGCCATTCTCGTCGT-BO_H34_LVW_premrna'	0.553607	b'LMNA'	b'TTN'	0.564407	b'MY9'
b'H34'	b'AATAGAGAGGAGTATT-BO_H34_LVW_premrna'	0.414729	b'PKP2'	b'TTN'	0.564407	b'MY1'
b'H34'	b'AATGAAGGTGTCCCTT-BO_H34_LVW_premrna'	0.572191	b'PKP2'	b'TTN'	0.564407	b'MY8'
b'H34'	b'AATGGCTCACTTGAGT-BO_H34_LVW_premrna'	0.496762	b'TTN'	b'TTN'	0.564407	b'MY9'
b'H34'	b'ACACAGTCAGGCAATG-BO_H34_LVW_premrna'	0.908193	b'TTN'	b'TTN'	0.564407	b'MY1'
b'H34'	b'ACAGGGACATCAGCGC-BO_H34_LVW_premrna'	0.670049	b'TTN'	b'TTN'	0.564407	b'MY8'
b'H34'	b'ACCTGAAGTATTTCGG-BO_H34_LVW_premrna'	0.702116	b'TTN'	b'TTN'	0.564407	b'MY3'
b'H34'	b'ACGCACGAGATGACCG-BO_H34_LVW_premrna'	0.586147	b'TTN'	b'TTN'	0.564407	b'MY1'
b'H34'	b'ACGTACAAGGACTATA-BO_H34_LVW_premrna'	0.713138	b'TTN'	b'TTN'	0.564407	b'MY1'
b'H34'	b'ACTATTCCACGGTCTG-BO_H34_LVW_premrna'	0.606932	b'LMNA'	b'TTN'	0.564407	b'MY2'
b'H34'	b'ACTCCCAGTCAGGAGT-BO_H34_LVW_premrna'	0.536552	b'PKP2'	b'TTN'	0.564407	b'MY3'
b'H34'	b'ACTGTCCGTCGATTCA-BO_H34_LVW_premrna'	0.61439	b'TTN'	b'TTN'	0.564407	b'MY8'
b'H34'	b'ACTTAGGGTTCCCACT-BO_H34_LVW_premrna'	0.647222	b'TTN'	b'TTN'	0.564407	b'MY1'
b'H34'	b'ACTTCGCTCGCAGTGC-BO_H34_LVW_premrna'	0.994674	b'LMNA'	b'TTN'	0.564407	b'MY1'
b'H34'	b'AGAAGCGTCACAGTGT-BO_H34_LVW_premrna'	0.938446	b'TTN'	b'TTN'	0.564407	b'MY1'
b'H34'	b'AGAAGTATCCCTATTA-BO_H34_LVW_premrna'	0.493291	b'LMNA'	b'TTN'	0.564407	b'MY8'
b'H34'	b'AGACAAAAGAGAACCC-BO_H34_LVW_premrna'	0.878134	b'TTN'	b'TTN'	0.564407	b'MY1'
b'H34'	b'AGACACTTCTACGCAA-BO_H34_LVW_premrna'	0.501248	b'LMNA'	b'TTN'	0.564407	b'MY2'
b'H34'	b'AGACAGGCAAGTCGTT-BO_H34_LVW_premrna'	0.650124	b'LMNA'	b'TTN'	0.564407	b'MY10'
b'H34'	b'AGACTCATCTACTTCA-BO_H34_LVW_premrna'	0.959901	b'TTN'	b'TTN'	0.564407	b'MY1'
b'H34'	b'AGAGAATCATCGATGT-BO_H34_LVW_premrna'	0.950481	b'TTN'	b'TTN'	0.564407	b'MY2'
b'H34'	b'AGAGAGCGTGCACAAG-BO_H34_LVW_premrna'	0.645712	b'LMNA'	b'TTN'	0.564407	b'MY2'
b'H34'	b'AGAGAGCTCATGAGAA-BO_H34_LVW_premrna'	0.907251	b'TTN'	b'TTN'	0.564407	b'MY1'
b'H34'	b'AGAGCAGGTTGCGGAA-BO_H34_LVW_premrna'	0.597702	b'LMNA'	b'TTN'	0.564407	b'MY8'
b'H34'	b'AGATAGACACCATAAC-BO_H34_LVW_premrna'	0.729096	b'TTN'	b'TTN'	0.564407	b'MY3'
b'H34'	b'AGATCCAAGGAGATAG-BO_H34_LVW_premrna'	0.829896	b'TTN'	b'TTN'	0.564407	b'MY2'
b'H34'	b'AGATGCTGTATCACCA-BO_H34_LVW_premrna'	0.75915	b'TTN'	b'TTN'	0.564407	b'MY14'
b'H34'	b'AGCCACGTCCGAGGCT-BO_H34_LVW_premrna'	0.845914	b'TTN'	b'TTN'	0.564407	b'MY10'
b'H34'	b'AGCGATTCATGACGAG-BO_H34_LVW_premrna'	0.626816	b'LMNA'	b'TTN'	0.564407	b'MY8'
b'H34'	b'AGCGCCATCATCTATC-BO_H34_LVW_premrna'	0.800275	b'TTN'	b'TTN'	0.564407	b'MY8'
b'H34'	b'AGCGTATTCATTTCGT-BO_H34_LVW_premrna'	0.530589	b'LMNA'	b'TTN'	0.564407	b'MY15'
b'H34'	b'AGCGTCGTCGACCTAA-BO_H34_LVW_premrna'	0.555894	b'TTN'	b'TTN'	0.564407	b'MY1'
b'H34'	b'AGCTACAAGATGCTTC-BO_H34_LVW_premrna'	0.682001	b'LMNA'	b'TTN'	0.564407	b'MY2'
b'H34'	b'AGGAAATCACTGAGGA-BO_H34_LVW_premrna'	0.490902	b'PKP2'	b'TTN'	0.564407	b'cDC2'
b'H34'	b'AGGAATATCCTTCTTC-BO_H34_LVW_premrna'	0.522433	b'LMNA'	b'TTN'	0.564407	b'MY7'
b'H34'	b'AGGCATTTCTCTGAGA-BO_H34_LVW_premrna'	0.915053	b'TTN'	b'TTN'	0.564407	b'MY1'
b'H34'	b'AGGCCACGTGACGCCT-BO_H34_LVW_premrna'	0.967551	b'TTN'	b'TTN'	0.564407	b'MY3'
b'H34'	b'AGGGTGACAGCTTTGA-BO_H34_LVW_premrna'	0.644742	b'TTN'	b'TTN'	0.564407	b'MY1'
b'H34'	b'AGGTAGGCATCGCCTT-BO_H34_LVW_premrna'	0.412864	b'PKP2'	b'TTN'	0.564407	b'MY2'
b'H34'	b'AGGTCATTCCGTCCTA-BO_H34_LVW_premrna'	0.981011	b'LMNA'	b'TTN'	0.564407	b'MY7'
b'H34'	b'AGGTTGTAGAGAAGGT-BO_H34_LVW_premrna'	0.451419	b'LMNA'	b'TTN'	0.564407	b'MY7'
b'H34'	b'AGTACCATCTCATGGA-BO_H34_LVW_premrna'	0.618059	b'TTN'	b'TTN'	0.564407	b'MY2'
b'H34'	b'AGTACTGAGGGTCACA-BO_H34_LVW_premrna'	0.700383	b'TTN'	b'TTN'	0.564407	b'MY2'
b'H34'	b'AGTACTGTCTCCTACG-BO_H34_LVW_premrna'	0.775841	b'TTN'	b'TTN'	0.564407	b'MY8'
b'H34'	b'AGTCACAAGATTGGGC-BO_H34_LVW_premrna'	0.487057	b'LMNA'	b'TTN'	0.564407	b'MY9'
b'H34'	b'AGTTCCCCAGCAGTAG-BO_H34_LVW_premrna'	0.745936	b'LMNA'	b'TTN'	0.564407	b'MY10'
b'H34'	b'AGTTCGATCGGTCACG-BO_H34_LVW_premrna'	0.723407	b'TTN'	b'TTN'	0.564407	b'MY1'
b'H34'	b'ATACTTCGTCGTATTG-BO_H34_LVW_premrna'	0.964013	b'TTN'	b'TTN'	0.564407	b'MY3'
b'H34'	b'ATACTTCGTTGCCAAT-BO_H34_LVW_premrna'	0.695153	b'TTN'	b'TTN'	0.564407	b'MY8'
b'H34'	b'ATAGACCGTTTACGTG-BO_H34_LVW_premrna'	0.6979	b'TTN'	b'TTN'	0.564407	b'MY10'
b'H34'	b'ATATCCTTCGTCACCT-BO_H34_LVW_premrna'	0.497979	b'TTN'	b'TTN'	0.564407	b'MY5'
b'H34'	b'ATCACAGAGCAATTCC-BO_H34_LVW_premrna'	0.601922	b'TTN'	b'TTN'	0.564407	b'MY8'
b'H34'	b'ATCACGATCGGATTAC-BO_H34_LVW_premrna'	0.954341	b'TTN'	b'TTN'	0.564407	b'MY1'
b'H34'	b'ATCAGGTCAGGATCTT-BO_H34_LVW_premrna'	0.796158	b'LMNA'	b'TTN'	0.564407	b'MY9'
b'H34'	b'ATCGCCTGTCTTACAG-BO_H34_LVW_premrna'	0.919262	b'TTN'	b'TTN'	0.564407	b'MY1'
b'H34'	b'ATGAGGGCATGGGAAC-BO_H34_LVW_premrna'	0.4582	b'LMNA'	b'TTN'	0.564407	b'MY2'
b'H34'	b'ATGAGTCAGTTGGACG-BO_H34_LVW_premrna'	0.907772	b'TTN'	b'TTN'	0.564407	b'MY4'
b'H34'	b'ATGGGAGGTGCAACAG-BO_H34_LVW_premrna'	0.373862	b'mutation negative'	b'TTN'	0.564407	b'cDC2'
b'H34'	b'ATGTCTTAGTTCCTGA-BO_H34_LVW_premrna'	0.663668	b'LMNA'	b'TTN'	0.564407	b'MY8'
b'H34'	b'ATTACCTTCTGGTCAA-BO_H34_LVW_premrna'	0.802746	b'TTN'	b'TTN'	0.564407	b'MY2'
b'H34'	b'ATTCAGGAGGGCAATC-BO_H34_LVW_premrna'	0.69825	b'TTN'	b'TTN'	0.564407	b'MY1'
b'H34'	b'ATTCAGGGTCATAACC-BO_H34_LVW_premrna'	0.765359	b'LMNA'	b'TTN'	0.564407	b'MY7'
b'H34'	b'ATTCATCTCGCGCTGA-BO_H34_LVW_premrna'	0.66973	b'TTN'	b'TTN'	0.564407	b'MY2'
b'H34'	b'ATTCCATGTACTGGGA-BO_H34_LVW_premrna'	0.783911	b'LMNA'	b'TTN'	0.564407	b'MY1'
b'H34'	b'ATTTACCAGAGGTATT-BO_H34_LVW_premrna'	0.35618	b'LMNA'	b'TTN'	0.564407	b'MY3'
b'H34'	b'ATTTCACTCTACACAG-BO_H34_LVW_premrna'	0.811745	b'TTN'	b'TTN'	0.564407	b'MY3'
b'H34'	b'CAACAGTAGGACTTCT-BO_H34_LVW_premrna'	0.7909	b'LMNA'	b'TTN'	0.564407	b'MY1'
b'H34'	b'CAACGGCTCGTCGCTT-BO_H34_LVW_premrna'	0.862834	b'TTN'	b'TTN'	0.564407	b'MY2'
b'H34'	b'CAAGAGGCAGTGCCTG-BO_H34_LVW_premrna'	0.587097	b'mutation negative'	b'TTN'	0.564407	b'CD16+ Mo'
b'H34'	b'CAAGAGGGTGTCACAT-BO_H34_LVW_premrna'	0.815995	b'TTN'	b'TTN'	0.564407	b'MY3'
b'H34'	b'CAAGGGACACCCTGAG-BO_H34_LVW_premrna'	0.562449	b'TTN'	b'TTN'	0.564407	b'MY8'
b'H34'	b'CAATACGGTCCGAAAG-BO_H34_LVW_premrna'	0.780727	b'TTN'	b'TTN'	0.564407	b'MY1'
b'H34'	b'CACAACAAGACTCCGC-BO_H34_LVW_premrna'	0.849837	b'TTN'	b'TTN'	0.564407	b'MY8'
b'H34'	b'CACACAATCCTACGAA-BO_H34_LVW_premrna'	0.561942	b'LMNA'	b'TTN'	0.564407	b'MY9'
b'H34'	b'CACAGGCTCCGCATAA-BO_H34_LVW_premrna'	0.940882	b'TTN'	b'TTN'	0.564407	b'MY8'
b'H34'	b'CACTGAATCTCGTGGG-BO_H34_LVW_premrna'	0.681254	b'LMNA'	b'TTN'	0.564407	b'MY1'
b'H34'	b'CACTGGGTCCGTAGGC-BO_H34_LVW_premrna'	0.408083	b'TTN'	b'TTN'	0.564407	b'MY2'
b'H34'	b'CAGAGCCAGCTAGATA-BO_H34_LVW_premrna'	0.631926	b'TTN'	b'TTN'	0.564407	b'MY12'
b'H34'	b'CAGATTGAGATTTGCC-BO_H34_LVW_premrna'	0.789307	b'TTN'	b'TTN'	0.564407	b'MY8'
b'H34'	b'CAGCAATTCTCTGAGA-BO_H34_LVW_premrna'	0.641484	b'TTN'	b'TTN'	0.564407	b'MY9'
b'H34'	b'CAGGCCATCAGCTAGT-BO_H34_LVW_premrna'	0.392289	b'LMNA'	b'TTN'	0.564407	b'MY15'
b'H34'	b'CAGGGCTCAGGTGACA-BO_H34_LVW_premrna'	0.456711	b'LMNA'	b'TTN'	0.564407	b'MY5'
b'H34'	b'CAGGGCTCAGTCTTCC-BO_H34_LVW_premrna'	0.857294	b'TTN'	b'TTN'	0.564407	b'MY1'
b'H34'	b'CAGTGCGCAGCGTTGC-BO_H34_LVW_premrna'	0.561239	b'LMNA'	b'TTN'	0.564407	b'MY2'
b'H34'	b'CAGTTAGAGAGCCGTA-BO_H34_LVW_premrna'	0.686561	b'TTN'	b'TTN'	0.564407	b'MY3'
b'H34'	b'CAGTTCCGTATCACGT-BO_H34_LVW_premrna'	0.990852	b'TTN'	b'TTN'	0.564407	b'MY3'
b'H34'	b'CATCCACGTGGAATGC-BO_H34_LVW_premrna'	0.583535	b'TTN'	b'TTN'	0.564407	b'MY2'
b'H34'	b'CATCCGTGTACTCGTA-BO_H34_LVW_premrna'	0.926971	b'TTN'	b'TTN'	0.564407	b'MY1'
b'H34'	b'CATCGGGAGTGCGACA-BO_H34_LVW_premrna'	0.514735	b'TTN'	b'TTN'	0.564407	b'MY8'
b'H34'	b'CATGCTCAGTCCCGAC-BO_H34_LVW_premrna'	0.552469	b'LMNA'	b'TTN'	0.564407	b'MY2'
b'H34'	b'CATGCTCCAACAGAGC-BO_H34_LVW_premrna'	0.534967	b'TTN'	b'TTN'	0.564407	b'MY1'
b'H34'	b'CATGGATTCTAAGCCA-BO_H34_LVW_premrna'	0.896536	b'LMNA'	b'TTN'	0.564407	b'MY5'
b'H34'	b'CATTCTAGTTCCTAAG-BO_H34_LVW_premrna'	0.49394	b'PKP2'	b'TTN'	0.564407	b'cDC2'
b'H34'	b'CATTGAGAGTATGAAC-BO_H34_LVW_premrna'	0.879636	b'TTN'	b'TTN'	0.564407	b'MY8'
b'H34'	b'CATTGTTTCCGTGTAA-BO_H34_LVW_premrna'	0.63438	b'TTN'	b'TTN'	0.564407	b'MY3'
b'H34'	b'CCACACTTCTATACTC-BO_H34_LVW_premrna'	0.589157	b'LMNA'	b'TTN'	0.564407	b'MY9'
b'H34'	b'CCCAACTCAATTGGTC-BO_H34_LVW_premrna'	0.7707	b'TTN'	b'TTN'	0.564407	b'MY8'
b'H34'	b'CCCTAACAGCTGACCC-BO_H34_LVW_premrna'	0.554248	b'TTN'	b'TTN'	0.564407	b'MY2'
b'H34'	b'CCCTGATAGGTAGCAC-BO_H34_LVW_premrna'	0.881904	b'LMNA'	b'TTN'	0.564407	b'cDC2'
b'H34'	b'CCCTTAGTCCGATCTC-BO_H34_LVW_premrna'	0.539412	b'LMNA'	b'TTN'	0.564407	b'MY10'
b'H34'	b'CCCTTAGTCGGTAACT-BO_H34_LVW_premrna'	0.648364	b'TTN'	b'TTN'	0.564407	b'MY8'
b'H34'	b'CCGAACGGTGCGGTAA-BO_H34_LVW_premrna'	0.686796	b'PKP2'	b'TTN'	0.564407	b'MY3'
b'H34'	b'CCGATGGGTGCATACT-BO_H34_LVW_premrna'	0.77787	b'TTN'	b'TTN'	0.564407	b'MY1'
b'H34'	b'CCGATGGTCAGAGCAG-BO_H34_LVW_premrna'	0.480366	b'LMNA'	b'TTN'	0.564407	b'MY9'
b'H34'	b'CCGGTGAGTACAAACA-BO_H34_LVW_premrna'	0.902025	b'TTN'	b'TTN'	0.564407	b'MY1'
b'H34'	b'CCGTGAGCACCGTCGA-BO_H34_LVW_premrna'	0.8086	b'LMNA'	b'TTN'	0.564407	b'MY10'
b'H34'	b'CCGTTCAAGGTTACCT-BO_H34_LVW_premrna'	0.713999	b'TTN'	b'TTN'	0.564407	b'MY12'
b'H34'	b'CCTATCGGTAGTTACC-BO_H34_LVW_premrna'	0.703103	b'LMNA'	b'TTN'	0.564407	b'MY8'
b'H34'	b'CCTCAACGTGCTCTTC-BO_H34_LVW_premrna'	0.620955	b'TTN'	b'TTN'	0.564407	b'MY2'
b'H34'	b'CCTCAGTCAGGTTCGC-BO_H34_LVW_premrna'	0.875851	b'LMNA'	b'TTN'	0.564407	b'cDC2'
b'H34'	b'CCTCAGTCAGTTGTCA-BO_H34_LVW_premrna'	0.705354	b'TTN'	b'TTN'	0.564407	b'MY2'
b'H34'	b'CCTCATGAGGATGTTA-BO_H34_LVW_premrna'	0.465966	b'LMNA'	b'TTN'	0.564407	b'cDC2'
b'H34'	b'CCTTGTGGTGGCCTCA-BO_H34_LVW_premrna'	0.59019	b'LMNA'	b'TTN'	0.564407	b'MY4'
b'H34'	b'CGAGGAACATGGCACC-BO_H34_LVW_premrna'	0.649493	b'TTN'	b'TTN'	0.564407	b'MY1'
b'H34'	b'CGAGGCTGTAGAGACC-BO_H34_LVW_premrna'	0.695262	b'TTN'	b'TTN'	0.564407	b'MY1'
b'H34'	b'CGAGTTAAGAAACTAC-BO_H34_LVW_premrna'	0.566443	b'TTN'	b'TTN'	0.564407	b'MY2'
b'H34'	b'CGAGTTATCAGAGCGA-BO_H34_LVW_premrna'	0.420561	b'PKP2'	b'TTN'	0.564407	b'MY10'
b'H34'	b'CGATCGGTCGCCAACG-BO_H34_LVW_premrna'	0.925917	b'LMNA'	b'TTN'	0.564407	b'prolif Myeloids'
b'H34'	b'CGATGCGGTAACTTCG-BO_H34_LVW_premrna'	0.775062	b'LMNA'	b'TTN'	0.564407	b'cDC2'
b'H34'	b'CGATGGCTCAAAGGTA-BO_H34_LVW_premrna'	0.564573	b'LMNA'	b'TTN'	0.564407	b'MY1'
b'H34'	b'CGGAATTTCCTACGAA-BO_H34_LVW_premrna'	0.763675	b'TTN'	b'TTN'	0.564407	b'MY2'
b'H34'	b'CGGGCATAGTCTCCTC-BO_H34_LVW_premrna'	0.345479	b'PKP2'	b'TTN'	0.564407	b'cDC2'
b'H34'	b'CGGGTGTCAGCACGAA-BO_H34_LVW_premrna'	0.496569	b'TTN'	b'TTN'	0.564407	b'MY2'
b'H34'	b'CGGTCAGCAATAAGGT-BO_H34_LVW_premrna'	0.947099	b'LMNA'	b'TTN'	0.564407	b'MY5'
b'H34'	b'CGTAAGTCAACGCCCA-BO_H34_LVW_premrna'	0.459988	b'TTN'	b'TTN'	0.564407	b'MY1'
b'H34'	b'CGTAGTATCTTAGCCC-BO_H34_LVW_premrna'	0.761443	b'TTN'	b'TTN'	0.564407	b'MY8'
b'H34'	b'CGTGTCTCACAGTATC-BO_H34_LVW_premrna'	0.640977	b'TTN'	b'TTN'	0.564407	b'MY2'
b'H34'	b'CGTTAGACAAGCGCTC-BO_H34_LVW_premrna'	0.560562	b'LMNA'	b'TTN'	0.564407	b'MY4'
b'H34'	b'CGTTCTGGTTATGTGC-BO_H34_LVW_premrna'	0.378139	b'PKP2'	b'TTN'	0.564407	b'MY10'
b'H34'	b'CGTTGGGGTGGTCCCA-BO_H34_LVW_premrna'	0.573661	b'LMNA'	b'TTN'	0.564407	b'MY2'
b'H34'	b'CTACAGAAGCAACAAT-BO_H34_LVW_premrna'	0.576984	b'LMNA'	b'TTN'	0.564407	b'MY2'
b'H34'	b'CTACATTTCGACGATT-BO_H34_LVW_premrna'	0.694407	b'LMNA'	b'TTN'	0.564407	b'MY9'
b'H34'	b'CTACCCATCTTTCCGG-BO_H34_LVW_premrna'	0.913626	b'TTN'	b'TTN'	0.564407	b'MY8'
b'H34'	b'CTACGGGTCATTTGTC-BO_H34_LVW_premrna'	0.876216	b'TTN'	b'TTN'	0.564407	b'MY8'
b'H34'	b'CTACTATTCCGAACGC-BO_H34_LVW_premrna'	0.624174	b'LMNA'	b'TTN'	0.564407	b'MY8'
b'H34'	b'CTATAGGAGAGAGCGG-BO_H34_LVW_premrna'	0.869822	b'TTN'	b'TTN'	0.564407	b'MY1'
b'H34'	b'CTATCCGAGCCGGATA-BO_H34_LVW_premrna'	0.656489	b'TTN'	b'TTN'	0.564407	b'MY1'
b'H34'	b'CTCATCGCATAGACTC-BO_H34_LVW_premrna'	0.632132	b'TTN'	b'TTN'	0.564407	b'MY7'
b'H34'	b'CTCATCGTCTGATTCT-BO_H34_LVW_premrna'	0.474424	b'LMNA'	b'TTN'	0.564407	b'MY2'
b'H34'	b'CTCATGCTCATCACAG-BO_H34_LVW_premrna'	0.882495	b'LMNA'	b'TTN'	0.564407	b'MY2'
b'H34'	b'CTCATTACAGACCCGT-BO_H34_LVW_premrna'	0.439435	b'LMNA'	b'TTN'	0.564407	b'MY1'
b'H34'	b'CTCCAACAGTCACTGT-BO_H34_LVW_premrna'	0.748868	b'TTN'	b'TTN'	0.564407	b'MY8'
b'H34'	b'CTCCATGTCCCGAACG-BO_H34_LVW_premrna'	0.858684	b'TTN'	b'TTN'	0.564407	b'MY8'
b'H34'	b'CTCCCAACACCTCTGT-BO_H34_LVW_premrna'	0.403732	b'TTN'	b'TTN'	0.564407	b'MY5'
b'H34'	b'CTCCTCCCACCAGGTC-BO_H34_LVW_premrna'	0.956212	b'TTN'	b'TTN'	0.564407	b'MY3'
b'H34'	b'CTCCTCCCAGATACCT-BO_H34_LVW_premrna'	0.718344	b'PKP2'	b'TTN'	0.564407	b'prolif Myeloids'
b'H34'	b'CTCCTTTGTGTTTCTT-BO_H34_LVW_premrna'	0.680447	b'LMNA'	b'TTN'	0.564407	b'MY2'
b'H34'	b'CTGAGGCTCTAACACG-BO_H34_LVW_premrna'	0.658975	b'TTN'	b'TTN'	0.564407	b'MY2'
b'H34'	b'CTGCATCAGATTGATG-BO_H34_LVW_premrna'	0.902843	b'TTN'	b'TTN'	0.564407	b'MY8'
b'H34'	b'CTGGACGAGCTGACAG-BO_H34_LVW_premrna'	0.826212	b'LMNA'	b'TTN'	0.564407	b'MY1'
b'H34'	b'CTGGCAGAGGGCGAAG-BO_H34_LVW_premrna'	0.91999	b'TTN'	b'TTN'	0.564407	b'MY2'
b'H34'	b'CTGGTCTAGTGGGAAA-BO_H34_LVW_premrna'	0.773891	b'TTN'	b'TTN'	0.564407	b'MY2'
b'H34'	b'CTGGTCTCACGACTAT-BO_H34_LVW_premrna'	0.514268	b'TTN'	b'TTN'	0.564407	b'MY10'
b'H34'	b'CTGGTCTGTCCGAAAG-BO_H34_LVW_premrna'	0.592974	b'LMNA'	b'TTN'	0.564407	b'MY4'
b'H34'	b'CTGTATTAGCGTCTCG-BO_H34_LVW_premrna'	0.600278	b'LMNA'	b'TTN'	0.564407	b'MY10'
b'H34'	b'CTTAGGACAGAGTTGG-BO_H34_LVW_premrna'	0.656913	b'TTN'	b'TTN'	0.564407	b'MY2'
b'H34'	b'CTTCCGACAAACCGGA-BO_H34_LVW_premrna'	0.355915	b'TTN'	b'TTN'	0.564407	b'MY7'
b'H34'	b'GAAGCGACACTGTGAT-BO_H34_LVW_premrna'	0.559155	b'TTN'	b'TTN'	0.564407	b'MY1'
b'H34'	b'GAATCACTCACTACGA-BO_H34_LVW_premrna'	0.849099	b'TTN'	b'TTN'	0.564407	b'MY2'
b'H34'	b'GACACGCCATCGAAGG-BO_H34_LVW_premrna'	0.891143	b'TTN'	b'TTN'	0.564407	b'MY8'
b'H34'	b'GACACGCGTCGAAGCA-BO_H34_LVW_premrna'	0.737883	b'TTN'	b'TTN'	0.564407	b'MY1'
b'H34'	b'GACCAATCAGCCATTA-BO_H34_LVW_premrna'	0.613766	b'TTN'	b'TTN'	0.564407	b'MY2'
b'H34'	b'GACCGTGAGGTAGGCT-BO_H34_LVW_premrna'	0.458907	b'TTN'	b'TTN'	0.564407	b'MY1'
b'H34'	b'GACCTTCCAAGGTACG-BO_H34_LVW_premrna'	0.717193	b'TTN'	b'TTN'	0.564407	b'MY3'
b'H34'	b'GACGCTGGTCGCCTAG-BO_H34_LVW_premrna'	0.82899	b'TTN'	b'TTN'	0.564407	b'MY1'
b'H34'	b'GACTCTCAGCGCCTTG-BO_H34_LVW_premrna'	0.87046	b'LMNA'	b'TTN'	0.564407	b'MY10'
b'H34'	b'GAGATGGAGGGTAATT-BO_H34_LVW_premrna'	0.836602	b'LMNA'	b'TTN'	0.564407	b'MY1'
b'H34'	b'GAGGCCTGTCACAGAG-BO_H34_LVW_premrna'	0.741746	b'LMNA'	b'TTN'	0.564407	b'MY1'
b'H34'	b'GAGGGTATCGGTCGAC-BO_H34_LVW_premrna'	0.712275	b'TTN'	b'TTN'	0.564407	b'MY10'
b'H34'	b'GAGTCATGTCCGATCG-BO_H34_LVW_premrna'	0.584849	b'TTN'	b'TTN'	0.564407	b'MY1'
b'H34'	b'GATCATGAGCACCGAA-BO_H34_LVW_premrna'	0.887615	b'TTN'	b'TTN'	0.564407	b'MY3'
b'H34'	b'GATCATGCAGGGATAC-BO_H34_LVW_premrna'	0.563618	b'TTN'	b'TTN'	0.564407	b'MY2'
b'H34'	b'GATCATGGTAGTGATA-BO_H34_LVW_premrna'	0.864023	b'TTN'	b'TTN'	0.564407	b'MY1'
b'H34'	b'GATGATCCAACGAGGT-BO_H34_LVW_premrna'	0.86969	b'TTN'	b'TTN'	0.564407	b'MY1'
b'H34'	b'GATGGAGCACTTGTGA-BO_H34_LVW_premrna'	0.510351	b'TTN'	b'TTN'	0.564407	b'MY3'
b'H34'	b'GATTGGTAGTGATCGG-BO_H34_LVW_premrna'	0.539703	b'TTN'	b'TTN'	0.564407	b'MY1'
b'H34'	b'GATTGGTTCACCACAA-BO_H34_LVW_premrna'	0.75209	b'LMNA'	b'TTN'	0.564407	b'MY7'
b'H34'	b'GCAACATCATATTCGG-BO_H34_LVW_premrna'	0.553194	b'TTN'	b'TTN'	0.564407	b'MY7'
b'H34'	b'GCAACATTCGTTTACT-BO_H34_LVW_premrna'	0.983524	b'TTN'	b'TTN'	0.564407	b'MY3'
b'H34'	b'GCAACCGCAATTGGTC-BO_H34_LVW_premrna'	0.915945	b'TTN'	b'TTN'	0.564407	b'MY8'
b'H34'	b'GCACGGTTCCGCACTT-BO_H34_LVW_premrna'	0.929237	b'LMNA'	b'TTN'	0.564407	b'cDC2'
b'H34'	b'GCACTAACACCGGCTA-BO_H34_LVW_premrna'	0.631151	b'TTN'	b'TTN'	0.564407	b'MY8'
b'H34'	b'GCACTAATCAAGTTGC-BO_H34_LVW_premrna'	0.563698	b'TTN'	b'TTN'	0.564407	b'MY2'
b'H34'	b'GCAGCCAGTCTGCAAT-BO_H34_LVW_premrna'	0.873138	b'TTN'	b'TTN'	0.564407	b'MY1'
b'H34'	b'GCAGCCAGTTACGCCG-BO_H34_LVW_premrna'	0.814855	b'TTN'	b'TTN'	0.564407	b'MY2'
b'H34'	b'GCAGCCATCTAATTCC-BO_H34_LVW_premrna'	0.963468	b'TTN'	b'TTN'	0.564407	b'MY3'
b'H34'	b'GCATCGGAGGTGGTTG-BO_H34_LVW_premrna'	0.879004	b'TTN'	b'TTN'	0.564407	b'MY1'
b'H34'	b'GCATCTCTCAACCCGG-BO_H34_LVW_premrna'	0.952294	b'TTN'	b'TTN'	0.564407	b'MY2'
b'H34'	b'GCCAGGTCATTGTCGA-BO_H34_LVW_premrna'	0.501803	b'LMNA'	b'TTN'	0.564407	b'MY2'
b'H34'	b'GCCAGGTTCATTCTTG-BO_H34_LVW_premrna'	0.635964	b'TTN'	b'TTN'	0.564407	b'MY8'
b'H34'	b'GCGGATCTCGACATCA-BO_H34_LVW_premrna'	0.638075	b'TTN'	b'TTN'	0.564407	b'MY4'
b'H34'	b'GCGTTTCGTCTGTGCG-BO_H34_LVW_premrna'	0.431837	b'LMNA'	b'TTN'	0.564407	b'MY9'
b'H34'	b'GCTACAAGTTCTCTAT-BO_H34_LVW_premrna'	0.484518	b'TTN'	b'TTN'	0.564407	b'MY5'
b'H34'	b'GCTGAATAGATCCGAG-BO_H34_LVW_premrna'	0.732071	b'TTN'	b'TTN'	0.564407	b'MY2'
b'H34'	b'GCTGAATCAGAAGCGT-BO_H34_LVW_premrna'	0.753876	b'LMNA'	b'TTN'	0.564407	b'MY1'
b'H34'	b'GCTTTCGCACTGTGAT-BO_H34_LVW_premrna'	0.556126	b'LMNA'	b'TTN'	0.564407	b'cDC2'
b'H34'	b'GGAACCCTCTAGTCAG-BO_H34_LVW_premrna'	0.646727	b'LMNA'	b'TTN'	0.564407	b'MY1'
b'H34'	b'GGAGAACAGCGAACTG-BO_H34_LVW_premrna'	0.533737	b'TTN'	b'TTN'	0.564407	b'MY8'
b'H34'	b'GGATGTTAGGGTTTCT-BO_H34_LVW_premrna'	0.966445	b'LMNA'	b'TTN'	0.564407	b'MY1'
b'H34'	b'GGATGTTGTTCCTAAG-BO_H34_LVW_premrna'	0.717589	b'TTN'	b'TTN'	0.564407	b'MY1'
b'H34'	b'GGCAGTCAGTTGTCGT-BO_H34_LVW_premrna'	0.872732	b'TTN'	b'TTN'	0.564407	b'MY16'
b'H34'	b'GGCGTCAGTCACTGAT-BO_H34_LVW_premrna'	0.404527	b'mutation negative'	b'TTN'	0.564407	b'MY7'
b'H34'	b'GGGCGTTGTCCGGATC-BO_H34_LVW_premrna'	0.491858	b'LMNA'	b'TTN'	0.564407	b'cDC2'
b'H34'	b'GGGTGAAAGTGGTGGT-BO_H34_LVW_premrna'	0.308114	b'LMNA'	b'TTN'	0.564407	b'cDC2'
b'H34'	b'GGGTGAATCAGAGCAG-BO_H34_LVW_premrna'	0.478984	b'TTN'	b'TTN'	0.564407	b'MY2'
b'H34'	b'GGTAATCGTGGGCTCT-BO_H34_LVW_premrna'	0.549336	b'TTN'	b'TTN'	0.564407	b'MY2'
b'H34'	b'GGTCTGGTCAGGCGAA-BO_H34_LVW_premrna'	0.966074	b'TTN'	b'TTN'	0.564407	b'MY10'
b'H34'	b'GGTGTCGCACCGGAAA-BO_H34_LVW_premrna'	0.710536	b'TTN'	b'TTN'	0.564407	b'MY3'
b'H34'	b'GGTTAACGTTTCGGCG-BO_H34_LVW_premrna'	0.917277	b'LMNA'	b'TTN'	0.564407	b'MY2'
b'H34'	b'GTAACCAGTCCTGGTG-BO_H34_LVW_premrna'	0.418391	b'PKP2'	b'TTN'	0.564407	b'MY3'
b'H34'	b'GTAATCGCAGCTACAT-BO_H34_LVW_premrna'	0.51355	b'PKP2'	b'TTN'	0.564407	b'MY4'
b'H34'	b'GTAGATCAGACCATGG-BO_H34_LVW_premrna'	0.62467	b'TTN'	b'TTN'	0.564407	b'MY2'
b'H34'	b'GTAGCTATCTTGGGCG-BO_H34_LVW_premrna'	0.543543	b'TTN'	b'TTN'	0.564407	b'MY4'
b'H34'	b'GTCACGGAGAAAGTCT-BO_H34_LVW_premrna'	0.781062	b'TTN'	b'TTN'	0.564407	b'MY14'
b'H34'	b'GTCAGCGGTTACAGCT-BO_H34_LVW_premrna'	0.699606	b'TTN'	b'TTN'	0.564407	b'MY1'
b'H34'	b'GTCATGAAGCCGGAAT-BO_H34_LVW_premrna'	0.713576	b'LMNA'	b'TTN'	0.564407	b'MY4'
b'H34'	b'GTCCTCAAGGAGGTTC-BO_H34_LVW_premrna'	0.714176	b'TTN'	b'TTN'	0.564407	b'MY1'
b'H34'	b'GTCGCGACATTCAGCA-BO_H34_LVW_premrna'	0.433228	b'TTN'	b'TTN'	0.564407	b'MY3'
b'H34'	b'GTCGTAACAGCTCGGT-BO_H34_LVW_premrna'	0.365912	b'LMNA'	b'TTN'	0.564407	b'MY2'
b'H34'	b'GTCGTAATCCACAGCG-BO_H34_LVW_premrna'	0.922643	b'TTN'	b'TTN'	0.564407	b'MY1'
b'H34'	b'GTCTAGATCCTTTGAT-BO_H34_LVW_premrna'	0.610301	b'LMNA'	b'TTN'	0.564407	b'MY10'
b'H34'	b'GTCTCACCAGCGAGTA-BO_H34_LVW_premrna'	0.379365	b'LMNA'	b'TTN'	0.564407	b'MY2'
b'H34'	b'GTCTCACTCCTTATCA-BO_H34_LVW_premrna'	0.506659	b'TTN'	b'TTN'	0.564407	b'MY3'
b'H34'	b'GTCTGTCAGGCTTAGG-BO_H34_LVW_premrna'	0.984575	b'LMNA'	b'TTN'	0.564407	b'MY1'
b'H34'	b'GTCTGTCTCCTATTTG-BO_H34_LVW_premrna'	0.384842	b'TTN'	b'TTN'	0.564407	b'MY8'
b'H34'	b'GTCTGTCTCTCTCAAT-BO_H34_LVW_premrna'	0.906347	b'LMNA'	b'TTN'	0.564407	b'MY5'
b'H34'	b'GTGAGTTAGAATAGTC-BO_H34_LVW_premrna'	0.940458	b'TTN'	b'TTN'	0.564407	b'MY1'
b'H34'	b'GTGGGAACACAGTGTT-BO_H34_LVW_premrna'	0.702281	b'TTN'	b'TTN'	0.564407	b'MY8'
b'H34'	b'GTGGGAAGTTCGTACA-BO_H34_LVW_premrna'	0.946578	b'TTN'	b'TTN'	0.564407	b'MY3'
b'H34'	b'GTGGTTAAGCACGATG-BO_H34_LVW_premrna'	0.864014	b'TTN'	b'TTN'	0.564407	b'MY1'
b'H34'	b'GTGTAACTCCGACAGC-BO_H34_LVW_premrna'	0.469222	b'TTN'	b'TTN'	0.564407	b'MY1'
b'H34'	b'GTGTGATGTGTTAACC-BO_H34_LVW_premrna'	0.783872	b'TTN'	b'TTN'	0.564407	b'MY4'
b'H34'	b'GTGTTAGTCCCGTGTT-BO_H34_LVW_premrna'	0.575725	b'TTN'	b'TTN'	0.564407	b'MY1'
b'H34'	b'GTTACAGCAATTAGGA-BO_H34_LVW_premrna'	0.911862	b'TTN'	b'TTN'	0.564407	b'MY2'
b'H34'	b'GTTAGACCAGTCTTCC-BO_H34_LVW_premrna'	0.839167	b'RBM20'	b'TTN'	0.564407	b'MY4'
b'H34'	b'GTTAGACGTAACTAAG-BO_H34_LVW_premrna'	0.745806	b'TTN'	b'TTN'	0.564407	b'MY1'
b'H34'	b'GTTAGTGTCAAGTGGG-BO_H34_LVW_premrna'	0.722382	b'TTN'	b'TTN'	0.564407	b'MY2'
b'H34'	b'GTTGAACAGGTACATA-BO_H34_LVW_premrna'	0.899703	b'TTN'	b'TTN'	0.564407	b'MY1'
b'H34'	b'GTTGTCCCACGTTGGC-BO_H34_LVW_premrna'	0.549999	b'TTN'	b'TTN'	0.564407	b'MY2'
b'H34'	b'GTTTGGAGTTGTACGT-BO_H34_LVW_premrna'	0.908986	b'TTN'	b'TTN'	0.564407	b'MY3'
b'H34'	b'TAACACGTCTAGACCA-BO_H34_LVW_premrna'	0.76987	b'TTN'	b'TTN'	0.564407	b'MY8'
b'H34'	b'TAACTTCGTCCAAGAG-BO_H34_LVW_premrna'	0.420329	b'LMNA'	b'TTN'	0.564407	b'MY5'
b'H34'	b'TACCCGTCAAAGGCTG-BO_H34_LVW_premrna'	0.550605	b'TTN'	b'TTN'	0.564407	b'MY12'
b'H34'	b'TACCGAATCCCGTTGT-BO_H34_LVW_premrna'	0.553033	b'TTN'	b'TTN'	0.564407	b'prolif Myeloids'
b'H34'	b'TACCTCGCAGTCCGTG-BO_H34_LVW_premrna'	0.875207	b'TTN'	b'TTN'	0.564407	b'MY3'
b'H34'	b'TACGGGCGTGTAGTGG-BO_H34_LVW_premrna'	0.57302	b'LMNA'	b'TTN'	0.564407	b'MY1'
b'H34'	b'TACTTCATCGGCCCAA-BO_H34_LVW_premrna'	0.648165	b'TTN'	b'TTN'	0.564407	b'MY1'
b'H34'	b'TAGGAGGGTCCCGGTA-BO_H34_LVW_premrna'	0.388306	b'PKP2'	b'TTN'	0.564407	b'MY5'
b'H34'	b'TAGGGTTGTTGTACGT-BO_H34_LVW_premrna'	0.306236	b'LMNA'	b'TTN'	0.564407	b'cDC2'
b'H34'	b'TAGTGCACAAGGTTGG-BO_H34_LVW_premrna'	0.399051	b'TTN'	b'TTN'	0.564407	b'MY7'
b'H34'	b'TATACCTCAGACATCT-BO_H34_LVW_premrna'	0.654829	b'LMNA'	b'TTN'	0.564407	b'MY7'
b'H34'	b'TATATCCGTTCGGTAT-BO_H34_LVW_premrna'	0.607297	b'TTN'	b'TTN'	0.564407	b'MY1'
b'H34'	b'TATCAGGGTGTAACGG-BO_H34_LVW_premrna'	0.604049	b'TTN'	b'TTN'	0.564407	b'MY1'
b'H34'	b'TATGTTCTCTGAGAAA-BO_H34_LVW_premrna'	0.422983	b'PKP2'	b'TTN'	0.564407	b'MY1'
b'H34'	b'TCAAGACTCGGCAGTC-BO_H34_LVW_premrna'	0.921823	b'TTN'	b'TTN'	0.564407	b'MY1'
b'H34'	b'TCAAGCACAAGTTCCA-BO_H34_LVW_premrna'	0.87594	b'TTN'	b'TTN'	0.564407	b'MY1'
b'H34'	b'TCACAAGGTATCCTTT-BO_H34_LVW_premrna'	0.700788	b'TTN'	b'TTN'	0.564407	b'MY10'
b'H34'	b'TCACTATGTAGAGTTA-BO_H34_LVW_premrna'	0.91962	b'TTN'	b'TTN'	0.564407	b'MY1'
b'H34'	b'TCACTATTCTGCTAGA-BO_H34_LVW_premrna'	0.887749	b'TTN'	b'TTN'	0.564407	b'MY1'
b'H34'	b'TCAGCAAAGAGCAACC-BO_H34_LVW_premrna'	0.803398	b'TTN'	b'TTN'	0.564407	b'cDC2'
b'H34'	b'TCAGCAAAGCGTCAAG-BO_H34_LVW_premrna'	0.856366	b'mutation negative'	b'TTN'	0.564407	b'MY5'
b'H34'	b'TCAGTGAGTGAATATG-BO_H34_LVW_premrna'	0.615513	b'LMNA'	b'TTN'	0.564407	b'MY9'
b'H34'	b'TCAGTTTAGGTAGACC-BO_H34_LVW_premrna'	0.636841	b'TTN'	b'TTN'	0.564407	b'cDC2'
b'H34'	b'TCAGTTTCAAAGGATT-BO_H34_LVW_premrna'	0.42964	b'LMNA'	b'TTN'	0.564407	b'MY7'
b'H34'	b'TCATATCAGGCGTCCT-BO_H34_LVW_premrna'	0.779499	b'TTN'	b'TTN'	0.564407	b'MY2'
b'H34'	b'TCATATCGTCCAAAGG-BO_H34_LVW_premrna'	0.468361	b'TTN'	b'TTN'	0.564407	b'MY2'
b'H34'	b'TCATCCGGTCGAGATG-BO_H34_LVW_premrna'	0.789385	b'TTN'	b'TTN'	0.564407	b'MY2'
b'H34'	b'TCATGAGAGGCCCAAA-BO_H34_LVW_premrna'	0.649084	b'mutation negative'	b'TTN'	0.564407	b'cDC1'
b'H34'	b'TCATGCCTCTATACGG-BO_H34_LVW_premrna'	0.418361	b'PKP2'	b'TTN'	0.564407	b'MY3'
b'H34'	b'TCATGTTAGTCATGAA-BO_H34_LVW_premrna'	0.833199	b'LMNA'	b'TTN'	0.564407	b'MY1'
b'H34'	b'TCATTCACAATGTGGG-BO_H34_LVW_premrna'	0.772602	b'LMNA'	b'TTN'	0.564407	b'MY9'
b'H34'	b'TCATTTGCAGACCTAT-BO_H34_LVW_premrna'	0.76833	b'TTN'	b'TTN'	0.564407	b'MY3'
b'H34'	b'TCATTTGCAGATCACT-BO_H34_LVW_premrna'	0.835862	b'LMNA'	b'TTN'	0.564407	b'MY16'
b'H34'	b'TCCACCATCTGCGGGT-BO_H34_LVW_premrna'	0.607643	b'TTN'	b'TTN'	0.564407	b'MY2'
b'H34'	b'TCCAGAAAGACAGCGT-BO_H34_LVW_premrna'	0.641232	b'TTN'	b'TTN'	0.564407	b'MY2'
b'H34'	b'TCCCACATCTAGTGAC-BO_H34_LVW_premrna'	0.95512	b'TTN'	b'TTN'	0.564407	b'MY1'
b'H34'	b'TCCCAGTAGCTCAGAG-BO_H34_LVW_premrna'	0.886456	b'TTN'	b'TTN'	0.564407	b'MY10'
b'H34'	b'TCCGATCTCGCTAAAC-BO_H34_LVW_premrna'	0.907669	b'TTN'	b'TTN'	0.564407	b'MY1'
b'H34'	b'TCCTCGATCACTGGTA-BO_H34_LVW_premrna'	0.747086	b'LMNA'	b'TTN'	0.564407	b'MY1'
b'H34'	b'TCCTTTCCACGATAGG-BO_H34_LVW_premrna'	0.742009	b'LMNA'	b'TTN'	0.564407	b'MY16'
b'H34'	b'TCGAAGTTCAGTCAGT-BO_H34_LVW_premrna'	0.719582	b'TTN'	b'TTN'	0.564407	b'MY10'
b'H34'	b'TCGGGCAGTAATCAGA-BO_H34_LVW_premrna'	0.813031	b'TTN'	b'TTN'	0.564407	b'MY2'
b'H34'	b'TCTGCCAAGGACCCAA-BO_H34_LVW_premrna'	0.891431	b'LMNA'	b'TTN'	0.564407	b'MY1'
b'H34'	b'TCTTAGTAGCAACCAG-BO_H34_LVW_premrna'	0.447068	b'TTN'	b'TTN'	0.564407	b'MY2'
b'H34'	b'TCTTCCTTCTTGTGCC-BO_H34_LVW_premrna'	0.464722	b'LMNA'	b'TTN'	0.564407	b'MY1'
b'H34'	b'TCTTTGAAGATACCAA-BO_H34_LVW_premrna'	0.620139	b'LMNA'	b'TTN'	0.564407	b'cDC2'
b'H34'	b'TGAATCGCATCCGTGG-BO_H34_LVW_premrna'	0.451161	b'LMNA'	b'TTN'	0.564407	b'MY10'
b'H34'	b'TGACGCGTCGCTGACG-BO_H34_LVW_premrna'	0.955059	b'TTN'	b'TTN'	0.564407	b'MY1'
b'H34'	b'TGAGTCAGTTTACGAC-BO_H34_LVW_premrna'	0.60427	b'LMNA'	b'TTN'	0.564407	b'MY8'
b'H34'	b'TGATCAGGTGTACGCC-BO_H34_LVW_premrna'	0.894946	b'LMNA'	b'TTN'	0.564407	b'MY1'
b'H34'	b'TGATTTCGTCCAAATC-BO_H34_LVW_premrna'	0.952657	b'TTN'	b'TTN'	0.564407	b'MY1'
b'H34'	b'TGCGGCAAGGCCCGTT-BO_H34_LVW_premrna'	0.440212	b'PKP2'	b'TTN'	0.564407	b'MY1'
b'H34'	b'TGGAACTAGTACGAGC-BO_H34_LVW_premrna'	0.953796	b'LMNA'	b'TTN'	0.564407	b'MY8'
b'H34'	b'TGGAACTTCAAGTCGT-BO_H34_LVW_premrna'	0.752971	b'LMNA'	b'TTN'	0.564407	b'MY7'
b'H34'	b'TGGAGAGTCTTTGGAG-BO_H34_LVW_premrna'	0.681945	b'TTN'	b'TTN'	0.564407	b'MY1'
b'H34'	b'TGGGCGTCATGTGGTT-BO_H34_LVW_premrna'	0.49298	b'TTN'	b'TTN'	0.564407	b'MY10'
b'H34'	b'TGGGTTAAGATGTAGT-BO_H34_LVW_premrna'	0.883028	b'TTN'	b'TTN'	0.564407	b'MY3'
b'H34'	b'TGGTAGTCAATGGCCC-BO_H34_LVW_premrna'	0.570183	b'TTN'	b'TTN'	0.564407	b'MY1'
b'H34'	b'TGTCCTGAGGAGGTTC-BO_H34_LVW_premrna'	0.455421	b'TTN'	b'TTN'	0.564407	b'MY1'
b'H34'	b'TGTGATGCAAGCGAAC-BO_H34_LVW_premrna'	0.420057	b'TTN'	b'TTN'	0.564407	b'MY8'
b'H34'	b'TGTGGCGAGAACTTCC-BO_H34_LVW_premrna'	0.779977	b'TTN'	b'TTN'	0.564407	b'MY1'
b'H34'	b'TGTTCATGTTCGTTCC-BO_H34_LVW_premrna'	0.897956	b'TTN'	b'TTN'	0.564407	b'MY8'
b'H34'	b'TGTTCATTCTCACCCA-BO_H34_LVW_premrna'	0.746993	b'LMNA'	b'TTN'	0.564407	b'MY3'
b'H34'	b'TGTTCTATCCGCAACG-BO_H34_LVW_premrna'	0.736625	b'LMNA'	b'TTN'	0.564407	b'MY1'
b'H34'	b'TGTTTGTGTGAGACCA-BO_H34_LVW_premrna'	0.609017	b'TTN'	b'TTN'	0.564407	b'MY2'
b'H34'	b'TTACGTTGTTGCTCGG-BO_H34_LVW_premrna'	0.381791	b'LMNA'	b'TTN'	0.564407	b'cDC2'
b'H34'	b'TTAGGGTAGTACGTCT-BO_H34_LVW_premrna'	0.403919	b'PKP2'	b'TTN'	0.564407	b'MY1'
b'H34'	b'TTAGTCTTCACTTGGA-BO_H34_LVW_premrna'	0.846991	b'TTN'	b'TTN'	0.564407	b'MY10'
b'H34'	b'TTATTGCAGTGATAGT-BO_H34_LVW_premrna'	0.833561	b'LMNA'	b'TTN'	0.564407	b'MY9'
b'H34'	b'TTATTGCGTTCCAAAC-BO_H34_LVW_premrna'	0.783927	b'LMNA'	b'TTN'	0.564407	b'MY1'
b'H34'	b'TTCACGCTCCGCACGA-BO_H34_LVW_premrna'	0.647446	b'LMNA'	b'TTN'	0.564407	b'MY1'
b'H34'	b'TTCCGGTCATGGGAAC-BO_H34_LVW_premrna'	0.388261	b'PKP2'	b'TTN'	0.564407	b'MY3'
b'H34'	b'TTCCGGTTCGTCGCTT-BO_H34_LVW_premrna'	0.520311	b'LMNA'	b'TTN'	0.564407	b'MY8'
b'H34'	b'TTCCTCTCAGCTTTCC-BO_H34_LVW_premrna'	0.925057	b'TTN'	b'TTN'	0.564407	b'MY14'
b'H34'	b'TTCCTCTTCACGAACT-BO_H34_LVW_premrna'	0.550428	b'LMNA'	b'TTN'	0.564407	b'cDC2'
b'H34'	b'TTCGATTAGGACGCTA-BO_H34_LVW_premrna'	0.856078	b'LMNA'	b'TTN'	0.564407	b'cDC2'
b'H34'	b'TTCGATTTCTTACCAT-BO_H34_LVW_premrna'	0.682605	b'TTN'	b'TTN'	0.564407	b'MY1'
b'H34'	b'TTCTAGTCACTCGATA-BO_H34_LVW_premrna'	0.63705	b'LMNA'	b'TTN'	0.564407	b'MY8'
b'H34'	b'TTGCCTGTCATCGACA-BO_H34_LVW_premrna'	0.49647	b'TTN'	b'TTN'	0.564407	b'MY2'
b'H34'	b'TTGGATGTCCTTCGAC-BO_H34_LVW_premrna'	0.918449	b'TTN'	b'TTN'	0.564407	b'MY3'
b'H34'	b'TTGGGCGAGAGATCGC-BO_H34_LVW_premrna'	0.789983	b'TTN'	b'TTN'	0.564407	b'MY1'
b'H34'	b'TTGGGCGAGTCATGCT-BO_H34_LVW_premrna'	0.393669	b'TTN'	b'TTN'	0.564407	b'MY2'
b'H34'	b'TTGGGTAAGCCTGTCG-BO_H34_LVW_premrna'	0.885795	b'TTN'	b'TTN'	0.564407	b'MY3'
b'H34'	b'TTTATGCAGATACATG-BO_H34_LVW_premrna'	0.579393	b'TTN'	b'TTN'	0.564407	b'MY2'
b'H34'	b'TTTCATGGTTCTCGTC-BO_H34_LVW_premrna'	0.819635	b'TTN'	b'TTN'	0.564407	b'MY3'
b'H34'	b'TTTCCTCTCATCGACA-BO_H34_LVW_premrna'	0.41643	b'TTN'	b'TTN'	0.564407	b'MY10'
b'H34'	b'AAATGGAAGGTTCACT-BO_H34_S00_premrna'	0.621262	b'TTN'	b'TTN'	0.564407	b'MY2'
b'H34'	b'AACAAAGCAAGCTACT-BO_H34_S00_premrna'	0.742331	b'TTN'	b'TTN'	0.564407	b'MY1'
b'H34'	b'AACCCAATCATAAGGA-BO_H34_S00_premrna'	0.757897	b'mutation negative'	b'TTN'	0.564407	b'cDC1'
b'H34'	b'AAGTACCTCCGAACGC-BO_H34_S00_premrna'	0.860756	b'LMNA'	b'TTN'	0.564407	b'MY9'
b'H34'	b'AATCACGGTGAGGCAT-BO_H34_S00_premrna'	0.729915	b'TTN'	b'TTN'	0.564407	b'MY2'
b'H34'	b'AATGACCAGGCGCTTC-BO_H34_S00_premrna'	0.455169	b'PKP2'	b'TTN'	0.564407	b'MY1'
b'H34'	b'AATGGAAGTACTCAAC-BO_H34_S00_premrna'	0.422799	b'TTN'	b'TTN'	0.564407	b'cDC2'
b'H34'	b'AATGGAATCTGCGGAC-BO_H34_S00_premrna'	0.913655	b'LMNA'	b'TTN'	0.564407	b'MY4'
b'H34'	b'ACAACCATCGTGCTCT-BO_H34_S00_premrna'	0.629624	b'TTN'	b'TTN'	0.564407	b'MY2'
b'H34'	b'ACACCAACAGATAAAC-BO_H34_S00_premrna'	0.512665	b'LMNA'	b'TTN'	0.564407	b'MY8'
b'H34'	b'ACACCAACAGTCCCGA-BO_H34_S00_premrna'	0.612262	b'LMNA'	b'TTN'	0.564407	b'MY4'
b'H34'	b'ACACTGAAGTTGAATG-BO_H34_S00_premrna'	0.690964	b'TTN'	b'TTN'	0.564407	b'prolif Myeloids'
b'H34'	b'ACAGCCGAGAGCCGAT-BO_H34_S00_premrna'	0.928857	b'LMNA'	b'TTN'	0.564407	b'MY2'
b'H34'	b'ACAGCCGGTCCACTTC-BO_H34_S00_premrna'	0.630557	b'TTN'	b'TTN'	0.564407	b'MY8'
b'H34'	b'ACATGCACAATGCAGG-BO_H34_S00_premrna'	0.666936	b'TTN'	b'TTN'	0.564407	b'MY1'
b'H34'	b'ACCATTTTCTGGGCGT-BO_H34_S00_premrna'	0.621851	b'TTN'	b'TTN'	0.564407	b'MY1'
b'H34'	b'ACCTGAATCTTCGCTG-BO_H34_S00_premrna'	0.510208	b'TTN'	b'TTN'	0.564407	b'MY14'
b'H34'	b'ACGATCATCCCACAGG-BO_H34_S00_premrna'	0.903712	b'LMNA'	b'TTN'	0.564407	b'MY1'
b'H34'	b'ACGTAGTAGTACGTCT-BO_H34_S00_premrna'	0.454851	b'LMNA'	b'TTN'	0.564407	b'MY5'
b'H34'	b'ACTATGGGTCTTGTCC-BO_H34_S00_premrna'	0.784486	b'TTN'	b'TTN'	0.564407	b'MY10'
b'H34'	b'ACTATTCTCGATTGGT-BO_H34_S00_premrna'	0.885666	b'RBM20'	b'TTN'	0.564407	b'MY4'
b'H34'	b'ACTCCCACAAGTCCCG-BO_H34_S00_premrna'	0.493431	b'LMNA'	b'TTN'	0.564407	b'MY8'
b'H34'	b'ACTGATGCATTCTCCG-BO_H34_S00_premrna'	0.884312	b'TTN'	b'TTN'	0.564407	b'MY3'
b'H34'	b'ACTGCAACAGAAGTTA-BO_H34_S00_premrna'	0.528696	b'LMNA'	b'TTN'	0.564407	b'MY10'
b'H34'	b'ACTTATCCATCCGAAT-BO_H34_S00_premrna'	0.512011	b'LMNA'	b'TTN'	0.564407	b'MY14'
b'H34'	b'AGAACAAGTCCAGCAC-BO_H34_S00_premrna'	0.840784	b'TTN'	b'TTN'	0.564407	b'MY8'
b'H34'	b'AGACCATGTAGCGATG-BO_H34_S00_premrna'	0.88024	b'LMNA'	b'TTN'	0.564407	b'MY1'
b'H34'	b'AGATGAACAGATCACT-BO_H34_S00_premrna'	0.90411	b'TTN'	b'TTN'	0.564407	b'MY2'
b'H34'	b'AGATGAAGTAGTAAGT-BO_H34_S00_premrna'	0.479111	b'TTN'	b'TTN'	0.564407	b'MY1'
b'H34'	b'AGCCAGCAGACCAACG-BO_H34_S00_premrna'	0.439908	b'RBM20'	b'TTN'	0.564407	b'MY7'
b'H34'	b'AGCTACAAGGATTTAG-BO_H34_S00_premrna'	0.607285	b'LMNA'	b'TTN'	0.564407	b'MY1'
b'H34'	b'AGCTTCCCATTAAGCC-BO_H34_S00_premrna'	0.852554	b'TTN'	b'TTN'	0.564407	b'MY1'
b'H34'	b'AGGACTTAGAGTTGTA-BO_H34_S00_premrna'	0.852807	b'LMNA'	b'TTN'	0.564407	b'MY12'
b'H34'	b'AGGATCTTCCCTCTCC-BO_H34_S00_premrna'	0.606073	b'TTN'	b'TTN'	0.564407	b'MY1'
b'H34'	b'AGGGCCTAGTTAACGA-BO_H34_S00_premrna'	0.632543	b'mutation negative'	b'TTN'	0.564407	b'MY2'
b'H34'	b'AGGGTCCCAGAGGCTA-BO_H34_S00_premrna'	0.44325	b'mutation negative'	b'TTN'	0.564407	b'CD16+ Mo'
b'H34'	b'AGGGTTTTCCACGGAC-BO_H34_S00_premrna'	0.578654	b'TTN'	b'TTN'	0.564407	b'MY3'
b'H34'	b'AGTACCAAGGACTATA-BO_H34_S00_premrna'	0.512536	b'LMNA'	b'TTN'	0.564407	b'MY7'
b'H34'	b'AGTGACTCAGCACAAG-BO_H34_S00_premrna'	0.326504	b'TTN'	b'TTN'	0.564407	b'MY7'
b'H34'	b'ATACCTTAGTGCCAGA-BO_H34_S00_premrna'	0.740872	b'TTN'	b'TTN'	0.564407	b'MY2'
b'H34'	b'ATAGACCGTATCCCTC-BO_H34_S00_premrna'	0.921682	b'TTN'	b'TTN'	0.564407	b'MY1'
b'H34'	b'ATAGGCTAGACGCCAA-BO_H34_S00_premrna'	0.81987	b'TTN'	b'TTN'	0.564407	b'MY1'
b'H34'	b'ATAGGCTAGCACACAG-BO_H34_S00_premrna'	0.482397	b'TTN'	b'TTN'	0.564407	b'MY1'
b'H34'	b'ATATCCTCATCATTTC-BO_H34_S00_premrna'	0.876458	b'mutation negative'	b'TTN'	0.564407	b'MY5'
b'H34'	b'ATCATTCAGACTCGAG-BO_H34_S00_premrna'	0.94024	b'TTN'	b'TTN'	0.564407	b'MY10'
b'H34'	b'ATCGATGAGCCTATCA-BO_H34_S00_premrna'	0.472047	b'LMNA'	b'TTN'	0.564407	b'MY8'
b'H34'	b'ATCGATGGTTCTCACC-BO_H34_S00_premrna'	0.641515	b'LMNA'	b'TTN'	0.564407	b'MY1'
b'H34'	b'ATCGTCCTCATACGAC-BO_H34_S00_premrna'	0.816378	b'LMNA'	b'TTN'	0.564407	b'MY1'
b'H34'	b'ATCGTGAGTTGCACGC-BO_H34_S00_premrna'	0.533218	b'PKP2'	b'TTN'	0.564407	b'MY1'
b'H34'	b'ATCTTCAGTCGCAGTC-BO_H34_S00_premrna'	0.614072	b'TTN'	b'TTN'	0.564407	b'MY9'
b'H34'	b'ATGCATGTCTGGGAGA-BO_H34_S00_premrna'	0.92721	b'TTN'	b'TTN'	0.564407	b'MY2'
b'H34'	b'ATGCCTCGTGGCATCC-BO_H34_S00_premrna'	0.540546	b'TTN'	b'TTN'	0.564407	b'MY1'
b'H34'	b'ATGCGATGTTGATGTC-BO_H34_S00_premrna'	0.582176	b'PKP2'	b'TTN'	0.564407	b'MY1'
b'H34'	b'ATGGTTGGTGGATCGA-BO_H34_S00_premrna'	0.539191	b'LMNA'	b'TTN'	0.564407	b'MY2'
b'H34'	b'ATTCATCGTCAAGCCC-BO_H34_S00_premrna'	0.581929	b'LMNA'	b'TTN'	0.564407	b'MY1'
b'H34'	b'ATTCTACGTATCGAAA-BO_H34_S00_premrna'	0.731474	b'TTN'	b'TTN'	0.564407	b'MY1'
b'H34'	b'CAACAACGTACCGCGT-BO_H34_S00_premrna'	0.720857	b'LMNA'	b'TTN'	0.564407	b'MY4'
b'H34'	b'CAACCAACACGCTGAC-BO_H34_S00_premrna'	0.664457	b'LMNA'	b'TTN'	0.564407	b'MY12'
b'H34'	b'CACCGTTTCCACGAAT-BO_H34_S00_premrna'	0.559071	b'LMNA'	b'TTN'	0.564407	b'MY2'
b'H34'	b'CAGAGCCGTTCCAAAC-BO_H34_S00_premrna'	0.378872	b'LMNA'	b'TTN'	0.564407	b'MY4'
b'H34'	b'CAGATACCATGTGTCA-BO_H34_S00_premrna'	0.408002	b'LMNA'	b'TTN'	0.564407	b'MY3'
b'H34'	b'CAGCAATCAGTCGTTA-BO_H34_S00_premrna'	0.748678	b'LMNA'	b'TTN'	0.564407	b'MY1'
b'H34'	b'CAGCCAGAGCACCAGA-BO_H34_S00_premrna'	0.958014	b'TTN'	b'TTN'	0.564407	b'MY2'
b'H34'	b'CAGTTCCGTTGTGGCC-BO_H34_S00_premrna'	0.342945	b'TTN'	b'TTN'	0.564407	b'MY7'
b'H34'	b'CATACCCGTAGCGAGT-BO_H34_S00_premrna'	0.681059	b'TTN'	b'TTN'	0.564407	b'MY2'
b'H34'	b'CCAAGCGAGACCTCCG-BO_H34_S00_premrna'	0.951826	b'TTN'	b'TTN'	0.564407	b'MY1'
b'H34'	b'CCACGAGCAATTTCGG-BO_H34_S00_premrna'	0.448869	b'TTN'	b'TTN'	0.564407	b'MY12'
b'H34'	b'CCCATTGCACCCAATA-BO_H34_S00_premrna'	0.391593	b'TTN'	b'TTN'	0.564407	b'MY1'
b'H34'	b'CCCGGAATCTATTGTC-BO_H34_S00_premrna'	0.971939	b'TTN'	b'TTN'	0.564407	b'MY10'
b'H34'	b'CCGATCTAGACCTCCG-BO_H34_S00_premrna'	0.639184	b'LMNA'	b'TTN'	0.564407	b'MY9'
b'H34'	b'CCGATCTAGAGACAAG-BO_H34_S00_premrna'	0.445112	b'LMNA'	b'TTN'	0.564407	b'MY3'
b'H34'	b'CCGATCTTCGTGTGGC-BO_H34_S00_premrna'	0.529092	b'TTN'	b'TTN'	0.564407	b'MY1'
b'H34'	b'CCGGTGATCCTAAACG-BO_H34_S00_premrna'	0.962182	b'TTN'	b'TTN'	0.564407	b'MY1'
b'H34'	b'CCTAACCGTAACTTCG-BO_H34_S00_premrna'	0.445938	b'TTN'	b'TTN'	0.564407	b'MY2'
b'H34'	b'CCTATCGAGCGCCTCA-BO_H34_S00_premrna'	0.833751	b'TTN'	b'TTN'	0.564407	b'MY10'
b'H34'	b'CCTCAGTGTCTCAGAT-BO_H34_S00_premrna'	0.695651	b'TTN'	b'TTN'	0.564407	b'MY1'
b'H34'	b'CCTCATGCAATTTCCT-BO_H34_S00_premrna'	0.595785	b'TTN'	b'TTN'	0.564407	b'MY3'
b'H34'	b'CCTCATGGTCACCCTT-BO_H34_S00_premrna'	0.480291	b'LMNA'	b'TTN'	0.564407	b'MY4'
b'H34'	b'CCTCTAGAGGCGTTGA-BO_H34_S00_premrna'	0.455293	b'TTN'	b'TTN'	0.564407	b'MY8'
b'H34'	b'CCTTCAGTCCAGTTCC-BO_H34_S00_premrna'	0.593884	b'TTN'	b'TTN'	0.564407	b'MY1'
b'H34'	b'CCTTTGGGTCAGACTT-BO_H34_S00_premrna'	0.434737	b'mutation negative'	b'TTN'	0.564407	b'cDC2'
b'H34'	b'CGGAGAAGTGACTATC-BO_H34_S00_premrna'	0.438644	b'TTN'	b'TTN'	0.564407	b'MY1'
b'H34'	b'CGGGACTGTTAAGACA-BO_H34_S00_premrna'	0.951628	b'TTN'	b'TTN'	0.564407	b'MY8'
b'H34'	b'CGGGTCAAGAGAGTTT-BO_H34_S00_premrna'	0.63831	b'TTN'	b'TTN'	0.564407	b'MY1'
b'H34'	b'CGGGTCATCCTAGCGG-BO_H34_S00_premrna'	0.953263	b'LMNA'	b'TTN'	0.564407	b'MY1'
b'H34'	b'CGTTGGGGTCATAACC-BO_H34_S00_premrna'	0.656701	b'TTN'	b'TTN'	0.564407	b'MY2'
b'H34'	b'CTACGGGGTTAGTTCG-BO_H34_S00_premrna'	0.740752	b'LMNA'	b'TTN'	0.564407	b'MY8'
b'H34'	b'CTAGGTAGTCACCGCA-BO_H34_S00_premrna'	0.662186	b'TTN'	b'TTN'	0.564407	b'MY1'
b'H34'	b'CTATCCGAGCCTAGGA-BO_H34_S00_premrna'	0.794743	b'LMNA'	b'TTN'	0.564407	b'cDC2'
b'H34'	b'CTCAACCAGCCTGACC-BO_H34_S00_premrna'	0.563298	b'TTN'	b'TTN'	0.564407	b'MY1'
b'H34'	b'CTCAAGATCATCCTAT-BO_H34_S00_premrna'	0.332393	b'TTN'	b'TTN'	0.564407	b'cDC2'
b'H34'	b'CTCAGAACATGTGCTA-BO_H34_S00_premrna'	0.69546	b'TTN'	b'TTN'	0.564407	b'MY1'
b'H34'	b'CTCAGGGTCCGATGCG-BO_H34_S00_premrna'	0.785702	b'LMNA'	b'TTN'	0.564407	b'MY9'
b'H34'	b'CTCATTATCCGTATAG-BO_H34_S00_premrna'	0.976108	b'TTN'	b'TTN'	0.564407	b'MY2'
b'H34'	b'CTCCCAAGTGGCAACA-BO_H34_S00_premrna'	0.905727	b'LMNA'	b'TTN'	0.564407	b'MY12'
b'H34'	b'CTCTGGTAGCAACTCT-BO_H34_S00_premrna'	0.769748	b'LMNA'	b'TTN'	0.564407	b'MY1'
b'H34'	b'CTGAATGGTAGGATAT-BO_H34_S00_premrna'	0.949229	b'LMNA'	b'TTN'	0.564407	b'MY1'
b'H34'	b'CTGAGGCAGGGATGTC-BO_H34_S00_premrna'	0.469382	b'TTN'	b'TTN'	0.564407	b'MY2'
b'H34'	b'CTGCCATCAGAGCGTA-BO_H34_S00_premrna'	0.731742	b'LMNA'	b'TTN'	0.564407	b'MY1'
b'H34'	b'CTTACCGTCTACTGCC-BO_H34_S00_premrna'	0.799622	b'TTN'	b'TTN'	0.564407	b'MY1'
b'H34'	b'CTTCTAACACCGTCGA-BO_H34_S00_premrna'	0.50669	b'TTN'	b'TTN'	0.564407	b'MY1'
b'H34'	b'GAAATGAGTCTGTGTA-BO_H34_S00_premrna'	0.350315	b'LMNA'	b'TTN'	0.564407	b'cDC2'
b'H34'	b'GAAATGATCACCTACC-BO_H34_S00_premrna'	0.627104	b'TTN'	b'TTN'	0.564407	b'MY1'
b'H34'	b'GAACGTTTCCAACACA-BO_H34_S00_premrna'	0.445127	b'LMNA'	b'TTN'	0.564407	b'MY7'
b'H34'	b'GAACTGTCAAGAGATT-BO_H34_S00_premrna'	0.555259	b'TTN'	b'TTN'	0.564407	b'MY10'
b'H34'	b'GAACTGTTCACCTCGT-BO_H34_S00_premrna'	0.386521	b'TTN'	b'TTN'	0.564407	b'MY10'
b'H34'	b'GAAGGGTAGGCTCAAG-BO_H34_S00_premrna'	0.763508	b'mutation negative'	b'TTN'	0.564407	b'cDC1'
b'H34'	b'GAAGTAATCACGTCCT-BO_H34_S00_premrna'	0.625734	b'LMNA'	b'TTN'	0.564407	b'MY1'
b'H34'	b'GAATAGACAGATAAAC-BO_H34_S00_premrna'	0.917242	b'TTN'	b'TTN'	0.564407	b'MY4'
b'H34'	b'GACAGCCTCGCTATTT-BO_H34_S00_premrna'	0.8603	b'LMNA'	b'TTN'	0.564407	b'MY4'
b'H34'	b'GACATCATCCCTCGTA-BO_H34_S00_premrna'	0.35667	b'mutation negative'	b'TTN'	0.564407	b'CD16+ Mo'
b'H34'	b'GACCCTTCACCGGTCA-BO_H34_S00_premrna'	0.903264	b'LMNA'	b'TTN'	0.564407	b'MY1'
b'H34'	b'GACCGTGAGTACCATC-BO_H34_S00_premrna'	0.536939	b'LMNA'	b'TTN'	0.564407	b'MY9'
b'H34'	b'GACGCTGGTAGCACAG-BO_H34_S00_premrna'	0.480382	b'LMNA'	b'TTN'	0.564407	b'MY1'
b'H34'	b'GACGTTAAGGAAACGA-BO_H34_S00_premrna'	0.525573	b'TTN'	b'TTN'	0.564407	b'MY4'
b'H34'	b'GAGCCTGTCATTGAGC-BO_H34_S00_premrna'	0.815963	b'LMNA'	b'TTN'	0.564407	b'MY1'
b'H34'	b'GAGCCTGTCTCTAAGG-BO_H34_S00_premrna'	0.634252	b'LMNA'	b'TTN'	0.564407	b'MY1'
b'H34'	b'GAGGGATCATGTTTGG-BO_H34_S00_premrna'	0.730275	b'LMNA'	b'TTN'	0.564407	b'MY1'
b'H34'	b'GAGGGATGTCAAACGG-BO_H34_S00_premrna'	0.888979	b'TTN'	b'TTN'	0.564407	b'MY8'
b'H34'	b'GAGTCATTCTGCACCT-BO_H34_S00_premrna'	0.320785	b'PKP2'	b'TTN'	0.564407	b'MY2'
b'H34'	b'GAGTCTACAACATACC-BO_H34_S00_premrna'	0.59268	b'TTN'	b'TTN'	0.564407	b'MY9'
b'H34'	b'GAGTCTAGTTAAACCC-BO_H34_S00_premrna'	0.69501	b'TTN'	b'TTN'	0.564407	b'MY1'
b'H34'	b'GAGTTGTGTCGTTGGC-BO_H34_S00_premrna'	0.399012	b'mutation negative'	b'TTN'	0.564407	b'CD16+ Mo'
b'H34'	b'GATGCTAGTGCCCTTT-BO_H34_S00_premrna'	0.769972	b'TTN'	b'TTN'	0.564407	b'MY1'
b'H34'	b'GATGTTGAGTCCCGGT-BO_H34_S00_premrna'	0.847571	b'TTN'	b'TTN'	0.564407	b'MY1'
b'H34'	b'GATGTTGGTAGCTAAA-BO_H34_S00_premrna'	0.96768	b'TTN'	b'TTN'	0.564407	b'MY1'
b'H34'	b'GATTGGTAGCCGTTAT-BO_H34_S00_premrna'	0.385125	b'TTN'	b'TTN'	0.564407	b'MY4'
b'H34'	b'GATTGGTAGTCGCCAC-BO_H34_S00_premrna'	0.923072	b'TTN'	b'TTN'	0.564407	b'MY1'
b'H34'	b'GCATCGGTCTACTGCC-BO_H34_S00_premrna'	0.714119	b'TTN'	b'TTN'	0.564407	b'MY10'
b'H34'	b'GCCAGGTGTATTGAGA-BO_H34_S00_premrna'	0.855178	b'TTN'	b'TTN'	0.564407	b'MY16'
b'H34'	b'GCCCAGAGTGACTCGC-BO_H34_S00_premrna'	0.509303	b'TTN'	b'TTN'	0.564407	b'MY8'
b'H34'	b'GCCGTGAAGGGTAATT-BO_H34_S00_premrna'	0.663999	b'LMNA'	b'TTN'	0.564407	b'MY1'
b'H34'	b'GCCGTGACATCCTCAC-BO_H34_S00_premrna'	0.509556	b'TTN'	b'TTN'	0.564407	b'cDC2'
b'H34'	b'GCCGTGAGTCTTCAAG-BO_H34_S00_premrna'	0.473467	b'LMNA'	b'TTN'	0.564407	b'MY12'
b'H34'	b'GCGAGAATCGCACGAC-BO_H34_S00_premrna'	0.717835	b'PKP2'	b'TTN'	0.564407	b'MY1'
b'H34'	b'GCGGAAAAGCACAAAT-BO_H34_S00_premrna'	0.866116	b'TTN'	b'TTN'	0.564407	b'MY10'
b'H34'	b'GCGGAAACACTAACGT-BO_H34_S00_premrna'	0.701672	b'TTN'	b'TTN'	0.564407	b'MY1'
b'H34'	b'GCGTTTCAGGATTACA-BO_H34_S00_premrna'	0.806386	b'TTN'	b'TTN'	0.564407	b'MY1'
b'H34'	b'GCTGGGTAGTTGTCGT-BO_H34_S00_premrna'	0.798024	b'LMNA'	b'TTN'	0.564407	b'MY4'
b'H34'	b'GGAGAACTCGACGTCG-BO_H34_S00_premrna'	0.807845	b'TTN'	b'TTN'	0.564407	b'MY8'
b'H34'	b'GGAGCAATCTCGACCT-BO_H34_S00_premrna'	0.855911	b'TTN'	b'TTN'	0.564407	b'MY1'
b'H34'	b'GGAGGTAAGGTAGATT-BO_H34_S00_premrna'	0.460662	b'TTN'	b'TTN'	0.564407	b'MY2'
b'H34'	b'GGATGTTAGATGGCAC-BO_H34_S00_premrna'	0.768712	b'TTN'	b'TTN'	0.564407	b'MY1'
b'H34'	b'GGATGTTTCAGAACCT-BO_H34_S00_premrna'	0.682058	b'LMNA'	b'TTN'	0.564407	b'MY2'
b'H34'	b'GGCGTCATCCGGTAAT-BO_H34_S00_premrna'	0.950168	b'TTN'	b'TTN'	0.564407	b'MY1'
b'H34'	b'GGGACAACATAGAATG-BO_H34_S00_premrna'	0.489762	b'PKP2'	b'TTN'	0.564407	b'prolif Myeloids'
b'H34'	b'GGGCCATAGCCTTCTC-BO_H34_S00_premrna'	0.919872	b'TTN'	b'TTN'	0.564407	b'MY1'
b'H34'	b'GGGCTACCAGCCGTTG-BO_H34_S00_premrna'	0.880742	b'TTN'	b'TTN'	0.564407	b'MY4'
b'H34'	b'GGGTATTGTTTCGTAG-BO_H34_S00_premrna'	0.962051	b'LMNA'	b'TTN'	0.564407	b'MY9'
b'H34'	b'GGGTGTCGTACCACGC-BO_H34_S00_premrna'	0.458498	b'LMNA'	b'TTN'	0.564407	b'cDC2'
b'H34'	b'GGTGTCGAGCCTGGAA-BO_H34_S00_premrna'	0.540183	b'PKP2'	b'TTN'	0.564407	b'MY1'
b'H34'	b'GGTGTTATCGTGACTA-BO_H34_S00_premrna'	0.557752	b'LMNA'	b'TTN'	0.564407	b'MY8'
b'H34'	b'GGTTCTCTCGAGAATA-BO_H34_S00_premrna'	0.845761	b'LMNA'	b'TTN'	0.564407	b'cDC2'
b'H34'	b'GGTTGTAGTTGCACGC-BO_H34_S00_premrna'	0.500526	b'LMNA'	b'TTN'	0.564407	b'MY8'
b'H34'	b'GTAATCGAGTTTGAGA-BO_H34_S00_premrna'	0.995167	b'LMNA'	b'TTN'	0.564407	b'MY4'
b'H34'	b'GTACAACTCTCTTAAC-BO_H34_S00_premrna'	0.793157	b'TTN'	b'TTN'	0.564407	b'MY9'
b'H34'	b'GTAGATCGTCCGGATC-BO_H34_S00_premrna'	0.895077	b'TTN'	b'TTN'	0.564407	b'MY9'
b'H34'	b'GTCAAGTTCAGACAAA-BO_H34_S00_premrna'	0.342406	b'PKP2'	b'TTN'	0.564407	b'cDC2'
b'H34'	b'GTCATGAAGTGAGTTA-BO_H34_S00_premrna'	0.658022	b'LMNA'	b'TTN'	0.564407	b'cDC2'
b'H34'	b'GTCCCATAGCAGTACG-BO_H34_S00_premrna'	0.822612	b'LMNA'	b'TTN'	0.564407	b'MY2'
b'H34'	b'GTCCTCACAAGGGCAT-BO_H34_S00_premrna'	0.977063	b'LMNA'	b'TTN'	0.564407	b'MY9'
b'H34'	b'GTCGCGAAGATCGCTT-BO_H34_S00_premrna'	0.797564	b'LMNA'	b'TTN'	0.564407	b'MY1'
b'H34'	b'GTCGTAAAGGGTTGCA-BO_H34_S00_premrna'	0.846197	b'TTN'	b'TTN'	0.564407	b'MY8'
b'H34'	b'GTCGTTCTCCCTCTAG-BO_H34_S00_premrna'	0.584631	b'LMNA'	b'TTN'	0.564407	b'MY1'
b'H34'	b'GTCTGTCTCTACACAG-BO_H34_S00_premrna'	0.813564	b'TTN'	b'TTN'	0.564407	b'MY2'
b'H34'	b'GTGAGGAGTCGGTAAG-BO_H34_S00_premrna'	0.609901	b'TTN'	b'TTN'	0.564407	b'MY9'
b'H34'	b'GTGAGTTCACGGCACT-BO_H34_S00_premrna'	0.537081	b'mutation negative'	b'TTN'	0.564407	b'MY5'
b'H34'	b'GTGCAGCTCTTTCGAT-BO_H34_S00_premrna'	0.557848	b'PKP2'	b'TTN'	0.564407	b'MY1'
b'H34'	b'GTGCTGGAGTGATAGT-BO_H34_S00_premrna'	0.876833	b'LMNA'	b'TTN'	0.564407	b'MY9'
b'H34'	b'GTGGTTAAGCACCAGA-BO_H34_S00_premrna'	0.459749	b'TTN'	b'TTN'	0.564407	b'cDC2'
b'H34'	b'GTTACCCTCTTACTGT-BO_H34_S00_premrna'	0.913221	b'LMNA'	b'TTN'	0.564407	b'MY1'
b'H34'	b'GTTACGACAGAGAATT-BO_H34_S00_premrna'	0.901763	b'LMNA'	b'TTN'	0.564407	b'MY7'
b'H34'	b'GTTAGACTCCGTAGTA-BO_H34_S00_premrna'	0.540638	b'PKP2'	b'TTN'	0.564407	b'MY1'
b'H34'	b'GTTATGGAGCGACCCT-BO_H34_S00_premrna'	0.707022	b'LMNA'	b'TTN'	0.564407	b'MY7'
b'H34'	b'GTTATGGGTCTACAAC-BO_H34_S00_premrna'	0.454417	b'PKP2'	b'TTN'	0.564407	b'cDC2'
b'H34'	b'GTTGTAGGTGAGATAT-BO_H34_S00_premrna'	0.829807	b'TTN'	b'TTN'	0.564407	b'MY2'
b'H34'	b'GTTTGGAGTGTTCCTC-BO_H34_S00_premrna'	0.815956	b'TTN'	b'TTN'	0.564407	b'MY1'
b'H34'	b'TAACACGCATCCGAAT-BO_H34_S00_premrna'	0.91497	b'LMNA'	b'TTN'	0.564407	b'prolif Myeloids'
b'H34'	b'TAACTTCAGCCGAATG-BO_H34_S00_premrna'	0.915851	b'TTN'	b'TTN'	0.564407	b'MY1'
b'H34'	b'TAACTTCTCGGCATTA-BO_H34_S00_premrna'	0.548208	b'TTN'	b'TTN'	0.564407	b'MY2'
b'H34'	b'TAAGCGTTCTCTCAAT-BO_H34_S00_premrna'	0.708249	b'PKP2'	b'TTN'	0.564407	b'MY1'
b'H34'	b'TAATTCCTCGCTACGG-BO_H34_S00_premrna'	0.522218	b'TTN'	b'TTN'	0.564407	b'MY9'
b'H34'	b'TACAACGGTGCCCGTA-BO_H34_S00_premrna'	0.961206	b'TTN'	b'TTN'	0.564407	b'MY1'
b'H34'	b'TACAACGTCTGCGAGC-BO_H34_S00_premrna'	0.78201	b'TTN'	b'TTN'	0.564407	b'MY10'
b'H34'	b'TACCTCGAGCCATGCC-BO_H34_S00_premrna'	0.485639	b'LMNA'	b'TTN'	0.564407	b'MY1'
b'H34'	b'TACCTGCGTCTTTATC-BO_H34_S00_premrna'	0.784551	b'TTN'	b'TTN'	0.564407	b'MY1'
b'H34'	b'TACGTCCTCAGGAAAT-BO_H34_S00_premrna'	0.377138	b'PKP2'	b'TTN'	0.564407	b'prolif Myeloids'
b'H34'	b'TACTTCAAGTCATGCT-BO_H34_S00_premrna'	0.654354	b'LMNA'	b'TTN'	0.564407	b'MY12'
b'H34'	b'TACTTGTAGAGGTCGT-BO_H34_S00_premrna'	0.405956	b'LMNA'	b'TTN'	0.564407	b'MY10'
b'H34'	b'TAGACCATCTGTGCTC-BO_H34_S00_premrna'	0.909631	b'TTN'	b'TTN'	0.564407	b'MY1'
b'H34'	b'TAGATCGAGGTTGCCC-BO_H34_S00_premrna'	0.71926	b'TTN'	b'TTN'	0.564407	b'MY1'
b'H34'	b'TAGGTTGTCGCGTTTC-BO_H34_S00_premrna'	0.702102	b'TTN'	b'TTN'	0.564407	b'MY4'
b'H34'	b'TAGTGCACAACCCTCT-BO_H34_S00_premrna'	0.757766	b'LMNA'	b'TTN'	0.564407	b'MY1'
b'H34'	b'TATATCCAGTCGGGAT-BO_H34_S00_premrna'	0.585732	b'TTN'	b'TTN'	0.564407	b'MY12'
b'H34'	b'TATATCCCAGAGTTCT-BO_H34_S00_premrna'	0.800726	b'TTN'	b'TTN'	0.564407	b'MY1'
b'H34'	b'TATCGCCAGCGAGTAC-BO_H34_S00_premrna'	0.427963	b'PKP2'	b'TTN'	0.564407	b'cDC2'
b'H34'	b'TATCGCCCAAATCAAG-BO_H34_S00_premrna'	0.804056	b'TTN'	b'TTN'	0.564407	b'MY8'
b'H34'	b'TATTCCAGTTTGATCG-BO_H34_S00_premrna'	0.497219	b'TTN'	b'TTN'	0.564407	b'MY1'
b'H34'	b'TATTGCTCAAACTCGT-BO_H34_S00_premrna'	0.624683	b'TTN'	b'TTN'	0.564407	b'MY12'
b'H34'	b'TCAAGCAAGTCTACCA-BO_H34_S00_premrna'	0.913517	b'LMNA'	b'TTN'	0.564407	b'MY4'
b'H34'	b'TCAAGCACACCATATG-BO_H34_S00_premrna'	0.465179	b'TTN'	b'TTN'	0.564407	b'MY2'
b'H34'	b'TCAAGCACAGACCAGA-BO_H34_S00_premrna'	0.889948	b'TTN'	b'TTN'	0.564407	b'MY1'
b'H34'	b'TCAATTCGTGATGGCA-BO_H34_S00_premrna'	0.42141	b'TTN'	b'TTN'	0.564407	b'MY7'
b'H34'	b'TCACAAGCATGAGATA-BO_H34_S00_premrna'	0.616806	b'LMNA'	b'TTN'	0.564407	b'MY12'
b'H34'	b'TCACACCAGTCTGCAT-BO_H34_S00_premrna'	0.510303	b'LMNA'	b'TTN'	0.564407	b'MY9'
b'H34'	b'TCACATTGTACGTTCA-BO_H34_S00_premrna'	0.969057	b'TTN'	b'TTN'	0.564407	b'MY1'
b'H34'	b'TCAGGTAAGTAACGAT-BO_H34_S00_premrna'	0.797347	b'LMNA'	b'TTN'	0.564407	b'MY12'
b'H34'	b'TCAGTGAGTACGATCT-BO_H34_S00_premrna'	0.404263	b'LMNA'	b'TTN'	0.564407	b'MY4'
b'H34'	b'TCATTACGTTCAAGTC-BO_H34_S00_premrna'	0.55955	b'TTN'	b'TTN'	0.564407	b'MY1'
b'H34'	b'TCATTCAGTTTAGAGA-BO_H34_S00_premrna'	0.642777	b'LMNA'	b'TTN'	0.564407	b'MY4'
b'H34'	b'TCATTTGCACACCGAC-BO_H34_S00_premrna'	0.411945	b'TTN'	b'TTN'	0.564407	b'MY5'
b'H34'	b'TCCACCAGTCCGTACG-BO_H34_S00_premrna'	0.714249	b'TTN'	b'TTN'	0.564407	b'MY1'
b'H34'	b'TCCACGTAGGAATTAC-BO_H34_S00_premrna'	0.776809	b'LMNA'	b'TTN'	0.564407	b'MY8'
b'H34'	b'TCCAGAACAACACAGG-BO_H34_S00_premrna'	0.645044	b'TTN'	b'TTN'	0.564407	b'MY2'
b'H34'	b'TCCGAAACACAGTGAG-BO_H34_S00_premrna'	0.423281	b'TTN'	b'TTN'	0.564407	b'MY1'
b'H34'	b'TCCTCGATCCTCTAGC-BO_H34_S00_premrna'	0.796976	b'LMNA'	b'TTN'	0.564407	b'MY1'
b'H34'	b'TCGACGGAGATGCGAC-BO_H34_S00_premrna'	0.96523	b'TTN'	b'TTN'	0.564407	b'MY1'
b'H34'	b'TCGACGGCACAACGCC-BO_H34_S00_premrna'	0.631853	b'LMNA'	b'TTN'	0.564407	b'MY1'
b'H34'	b'TCGCTCATCGTTCATT-BO_H34_S00_premrna'	0.931963	b'LMNA'	b'TTN'	0.564407	b'MY9'
b'H34'	b'TCGGTCTCAAAGCACG-BO_H34_S00_premrna'	0.956012	b'TTN'	b'TTN'	0.564407	b'MY1'
b'H34'	b'TCTATCAAGAAGCGAA-BO_H34_S00_premrna'	0.493564	b'LMNA'	b'TTN'	0.564407	b'MY8'
b'H34'	b'TCTGGCTCATTACGGT-BO_H34_S00_premrna'	0.530775	b'LMNA'	b'TTN'	0.564407	b'MY1'
b'H34'	b'TGAACGTTCCTGGGTG-BO_H34_S00_premrna'	0.412926	b'LMNA'	b'TTN'	0.564407	b'cDC2'
b'H34'	b'TGAATGCCATGACTTG-BO_H34_S00_premrna'	0.743055	b'LMNA'	b'TTN'	0.564407	b'MY10'
b'H34'	b'TGATCAGAGGATGTTA-BO_H34_S00_premrna'	0.87963	b'LMNA'	b'TTN'	0.564407	b'MY1'
b'H34'	b'TGCAGGCCAGCGTGAA-BO_H34_S00_premrna'	0.747791	b'TTN'	b'TTN'	0.564407	b'MY3'
b'H34'	b'TGCGGGTTCCTGCTAC-BO_H34_S00_premrna'	0.504898	b'TTN'	b'TTN'	0.564407	b'MY1'
b'H34'	b'TGCTCGTGTGCAGTGA-BO_H34_S00_premrna'	0.528426	b'mutation negative'	b'TTN'	0.564407	b'CD16+ Mo'
b'H34'	b'TGCTTCGGTGGCACTC-BO_H34_S00_premrna'	0.819234	b'TTN'	b'TTN'	0.564407	b'MY1'
b'H34'	b'TGGAGGAAGACGGTTG-BO_H34_S00_premrna'	0.710336	b'PKP2'	b'TTN'	0.564407	b'MY1'
b'H34'	b'TGTAACGTCGAGTCTA-BO_H34_S00_premrna'	0.466558	b'TTN'	b'TTN'	0.564407	b'MY1'
b'H34'	b'TGTCCACTCCATACAG-BO_H34_S00_premrna'	0.819502	b'LMNA'	b'TTN'	0.564407	b'MY7'
b'H34'	b'TTACCGCCAAATTAGG-BO_H34_S00_premrna'	0.519125	b'LMNA'	b'TTN'	0.564407	b'MY10'
b'H34'	b'TTACCGCCAGGCAATG-BO_H34_S00_premrna'	0.654309	b'LMNA'	b'TTN'	0.564407	b'MY8'
b'H34'	b'TTAGGGTGTTAACCTG-BO_H34_S00_premrna'	0.880002	b'TTN'	b'TTN'	0.564407	b'MY1'
b'H34'	b'TTCAGGAGTCAACCTA-BO_H34_S00_premrna'	0.74161	b'LMNA'	b'TTN'	0.564407	b'MY9'
b'H34'	b'TTCCAATCACAATCTG-BO_H34_S00_premrna'	0.414949	b'TTN'	b'TTN'	0.564407	b'MY16'
b'H34'	b'TTCCACGTCCACGGGT-BO_H34_S00_premrna'	0.562195	b'TTN'	b'TTN'	0.564407	b'MY3'
b'H34'	b'TTCCTTCCATTACGGT-BO_H34_S00_premrna'	0.721754	b'LMNA'	b'TTN'	0.564407	b'MY7'
b'H34'	b'TTCGATTAGCTTTCTT-BO_H34_S00_premrna'	0.743957	b'mutation negative'	b'TTN'	0.564407	b'MY5'
b'H34'	b'TTCTAGTAGCATTTCG-BO_H34_S00_premrna'	0.531201	b'TTN'	b'TTN'	0.564407	b'MY14'
b'H34'	b'TTGATGGTCACTGGTA-BO_H34_S00_premrna'	0.747585	b'LMNA'	b'TTN'	0.564407	b'MY1'
b'H34'	b'TTGCCTGTCCGCTAGG-BO_H34_S00_premrna'	0.488511	b'TTN'	b'TTN'	0.564407	b'MY12'
b'H34'	b'TTGGATGGTCGTACTA-BO_H34_S00_premrna'	0.711236	b'TTN'	b'TTN'	0.564407	b'cDC2'
b'H34'	b'TTGGGCGAGACCAGAC-BO_H34_S00_premrna'	0.57886	b'TTN'	b'TTN'	0.564407	b'MY3'
b'H34'	b'TTGGTTTTCAGACTGT-BO_H34_S00_premrna'	0.94483	b'TTN'	b'TTN'	0.564407	b'MY1'
b'H34'	b'TTTACTGAGGACCCAA-BO_H34_S00_premrna'	0.59336	b'TTN'	b'TTN'	0.564407	b'MY1'
b'H34'	b'TTTAGTCGTAGCGTAG-BO_H34_S00_premrna'	0.526969	b'LMNA'	b'TTN'	0.564407	b'MY10'
b'H34'	b'TTTCCTCAGGGCGAAG-BO_H34_S00_premrna'	0.48073	b'TTN'	b'TTN'	0.564407	b'MY8'
b'H34'	b'TTTGGTTAGGACGCTA-BO_H34_S00_premrna'	0.574465	b'LMNA'	b'TTN'	0.564407	b'MY4'
b'H07'	b'AAACCCACAAATTGGA-BO_H07_S00_premrna'	0.75967	b'PKP2'	b'PKP2'	0.955437	b'MY2'
b'H07'	b'AAACCCAGTGAGTGAC-BO_H07_S00_premrna'	0.996971	b'PKP2'	b'PKP2'	0.955437	b'MY1'
b'H07'	b'AAAGGTATCCTCACGT-BO_H07_S00_premrna'	0.989135	b'PKP2'	b'PKP2'	0.955437	b'MY1'
b'H07'	b'AACAAGAAGGACTTCT-BO_H07_S00_premrna'	0.909452	b'PKP2'	b'PKP2'	0.955437	b'cDC2'
b'H07'	b'AACACACCACGTAACT-BO_H07_S00_premrna'	0.994925	b'PKP2'	b'PKP2'	0.955437	b'MY2'
b'H07'	b'AACACACTCGGAACTT-BO_H07_S00_premrna'	0.733805	b'PKP2'	b'PKP2'	0.955437	b'MY1'
b'H07'	b'AACCAACCACTGCACG-BO_H07_S00_premrna'	0.989469	b'PKP2'	b'PKP2'	0.955437	b'MY4'
b'H07'	b'AACGTCAAGAGGTTTA-BO_H07_S00_premrna'	0.997789	b'PKP2'	b'PKP2'	0.955437	b'MY10'
b'H07'	b'AAGCATCCAAGGGCAT-BO_H07_S00_premrna'	0.902392	b'PKP2'	b'PKP2'	0.955437	b'MY1'
b'H07'	b'AAGCATCCAGATACTC-BO_H07_S00_premrna'	0.994655	b'PKP2'	b'PKP2'	0.955437	b'MY1'
b'H07'	b'AAGCGTTCATGTCAGT-BO_H07_S00_premrna'	0.992175	b'PKP2'	b'PKP2'	0.955437	b'MY2'
b'H07'	b'AAGGAATAGGAAAGGT-BO_H07_S00_premrna'	0.998	b'PKP2'	b'PKP2'	0.955437	b'MY1'
b'H07'	b'AAGGAATAGGTCATAA-BO_H07_S00_premrna'	0.995121	b'PKP2'	b'PKP2'	0.955437	b'MY1'
b'H07'	b'AAGGAATTCGGTATGT-BO_H07_S00_premrna'	0.989646	b'PKP2'	b'PKP2'	0.955437	b'MY1'
b'H07'	b'AAGTCGTCAAGAGGTC-BO_H07_S00_premrna'	0.599438	b'PKP2'	b'PKP2'	0.955437	b'MY5'
b'H07'	b'AATGACCTCAGATTGC-BO_H07_S00_premrna'	0.99742	b'PKP2'	b'PKP2'	0.955437	b'MY1'
b'H07'	b'ACAACCAGTCAAATCC-BO_H07_S00_premrna'	0.998131	b'PKP2'	b'PKP2'	0.955437	b'MY10'
b'H07'	b'ACAAGCTGTGAACGGT-BO_H07_S00_premrna'	0.994362	b'PKP2'	b'PKP2'	0.955437	b'MY1'
b'H07'	b'ACAGAAATCTGACAGT-BO_H07_S00_premrna'	0.928765	b'PKP2'	b'PKP2'	0.955437	b'MY4'
b'H07'	b'ACAGCCGCATGACGGA-BO_H07_S00_premrna'	0.995979	b'PKP2'	b'PKP2'	0.955437	b'MY10'
b'H07'	b'ACCATTTCAGACAAGC-BO_H07_S00_premrna'	0.789546	b'PKP2'	b'PKP2'	0.955437	b'MY2'
b'H07'	b'ACCCTCAGTTCGAACT-BO_H07_S00_premrna'	0.998043	b'PKP2'	b'PKP2'	0.955437	b'MY4'
b'H07'	b'ACCTGAACATGGGTCC-BO_H07_S00_premrna'	0.998445	b'PKP2'	b'PKP2'	0.955437	b'MY2'
b'H07'	b'ACGGTTAGTCACTGAT-BO_H07_S00_premrna'	0.996973	b'PKP2'	b'PKP2'	0.955437	b'MY1'
b'H07'	b'ACGTAACAGTGGCAGT-BO_H07_S00_premrna'	0.847196	b'PKP2'	b'PKP2'	0.955437	b'MY9'
b'H07'	b'ACTACGAGTAGTGTGG-BO_H07_S00_premrna'	0.996081	b'PKP2'	b'PKP2'	0.955437	b'MY1'
b'H07'	b'ACTATCTTCCATTGCC-BO_H07_S00_premrna'	0.999195	b'PKP2'	b'PKP2'	0.955437	b'MY2'
b'H07'	b'ACTCCCACATACCGTA-BO_H07_S00_premrna'	0.995997	b'PKP2'	b'PKP2'	0.955437	b'MY1'
b'H07'	b'ACTCTCGTCGCCAACG-BO_H07_S00_premrna'	0.997068	b'PKP2'	b'PKP2'	0.955437	b'MY8'
b'H07'	b'ACTGTGAGTACCTAAC-BO_H07_S00_premrna'	0.994245	b'PKP2'	b'PKP2'	0.955437	b'MY8'
b'H07'	b'ACTTAGGTCGGCTGTG-BO_H07_S00_premrna'	0.993979	b'PKP2'	b'PKP2'	0.955437	b'MY1'
b'H07'	b'ACTTATCGTTCGAAGG-BO_H07_S00_premrna'	0.918969	b'PKP2'	b'PKP2'	0.955437	b'MY1'
b'H07'	b'ACTTCGCCACTAAACC-BO_H07_S00_premrna'	0.498293	b'TTN'	b'PKP2'	0.955437	b'MY3'
b'H07'	b'ACTTTCAGTTCCATTT-BO_H07_S00_premrna'	0.526158	b'PKP2'	b'PKP2'	0.955437	b'MY7'
b'H07'	b'AGAGCCCGTACGACTT-BO_H07_S00_premrna'	0.954442	b'PKP2'	b'PKP2'	0.955437	b'MY1'
b'H07'	b'AGAGCCCGTCGTCGGT-BO_H07_S00_premrna'	0.993568	b'PKP2'	b'PKP2'	0.955437	b'MY4'
b'H07'	b'AGATCGTAGAAACTGT-BO_H07_S00_premrna'	0.998104	b'PKP2'	b'PKP2'	0.955437	b'MY1'
b'H07'	b'AGCCAATCATCGGAAG-BO_H07_S00_premrna'	0.394692	b'LMNA'	b'PKP2'	0.955437	b'MY5'
b'H07'	b'AGCGATTGTCACTACA-BO_H07_S00_premrna'	0.998098	b'PKP2'	b'PKP2'	0.955437	b'MY3'
b'H07'	b'AGCGTATGTGACTCGC-BO_H07_S00_premrna'	0.889569	b'PKP2'	b'PKP2'	0.955437	b'MY1'
b'H07'	b'AGGACTTCAAGGTCGA-BO_H07_S00_premrna'	0.980535	b'PKP2'	b'PKP2'	0.955437	b'MY1'
b'H07'	b'AGGATCTCACCGGCTA-BO_H07_S00_premrna'	0.993849	b'PKP2'	b'PKP2'	0.955437	b'MY9'
b'H07'	b'AGGCCACAGACTAGAT-BO_H07_S00_premrna'	0.99485	b'PKP2'	b'PKP2'	0.955437	b'MY2'
b'H07'	b'AGGGAGTGTTACCTGA-BO_H07_S00_premrna'	0.97944	b'PKP2'	b'PKP2'	0.955437	b'MY3'
b'H07'	b'AGGTAGGGTCGCTTAA-BO_H07_S00_premrna'	0.99179	b'PKP2'	b'PKP2'	0.955437	b'MY2'
b'H07'	b'AGGTTGTGTGATGGCA-BO_H07_S00_premrna'	0.993284	b'PKP2'	b'PKP2'	0.955437	b'MY2'
b'H07'	b'AGTAACCTCCACGTAA-BO_H07_S00_premrna'	0.999058	b'PKP2'	b'PKP2'	0.955437	b'MY4'
b'H07'	b'AGTCAACGTAATTAGG-BO_H07_S00_premrna'	0.864304	b'PKP2'	b'PKP2'	0.955437	b'MY4'
b'H07'	b'AGTCTCCAGCAACAAT-BO_H07_S00_premrna'	0.998558	b'PKP2'	b'PKP2'	0.955437	b'MY1'
b'H07'	b'ATACCGAAGATTGACA-BO_H07_S00_premrna'	0.890847	b'PKP2'	b'PKP2'	0.955437	b'MY5'
b'H07'	b'ATACCGATCGGTCGAC-BO_H07_S00_premrna'	0.997022	b'PKP2'	b'PKP2'	0.955437	b'MY1'
b'H07'	b'ATAGAGACACCCTGTT-BO_H07_S00_premrna'	0.993038	b'PKP2'	b'PKP2'	0.955437	b'MY3'
b'H07'	b'ATATCCTGTTAGGCCC-BO_H07_S00_premrna'	0.993484	b'PKP2'	b'PKP2'	0.955437	b'MY2'
b'H07'	b'ATCACGAGTTTATGCG-BO_H07_S00_premrna'	0.414967	b'PKP2'	b'PKP2'	0.955437	b'cDC2'
b'H07'	b'ATCACTTCATTGGGAG-BO_H07_S00_premrna'	0.987753	b'PKP2'	b'PKP2'	0.955437	b'MY8'
b'H07'	b'ATCAGGTTCATTTGCT-BO_H07_S00_premrna'	0.821752	b'PKP2'	b'PKP2'	0.955437	b'MY7'
b'H07'	b'ATCCTATGTTTCGACA-BO_H07_S00_premrna'	0.961502	b'PKP2'	b'PKP2'	0.955437	b'MY3'
b'H07'	b'ATCGGCGGTTTCCAAG-BO_H07_S00_premrna'	0.987915	b'PKP2'	b'PKP2'	0.955437	b'MY8'
b'H07'	b'ATCGTGAGTGGATACG-BO_H07_S00_premrna'	0.453431	b'LMNA'	b'PKP2'	0.955437	b'MY7'
b'H07'	b'ATCTTCATCCTAGCCT-BO_H07_S00_premrna'	0.99891	b'PKP2'	b'PKP2'	0.955437	b'MY8'
b'H07'	b'ATGAGGGGTAAGGCTG-BO_H07_S00_premrna'	0.626272	b'TTN'	b'PKP2'	0.955437	b'MY3'
b'H07'	b'ATGCCTCAGAGGATCC-BO_H07_S00_premrna'	0.666404	b'PKP2'	b'PKP2'	0.955437	b'MY7'
b'H07'	b'ATGCCTCAGGTTCACT-BO_H07_S00_premrna'	0.995344	b'PKP2'	b'PKP2'	0.955437	b'MY2'
b'H07'	b'ATGCCTCTCTCAACGA-BO_H07_S00_premrna'	0.997064	b'PKP2'	b'PKP2'	0.955437	b'MY2'
b'H07'	b'ATGGAGGAGGACTATA-BO_H07_S00_premrna'	0.903667	b'PKP2'	b'PKP2'	0.955437	b'MY8'
b'H07'	b'ATGGAGGTCTAGCAAC-BO_H07_S00_premrna'	0.990252	b'PKP2'	b'PKP2'	0.955437	b'MY9'
b'H07'	b'ATGGTTGAGTCAGGGT-BO_H07_S00_premrna'	0.87486	b'PKP2'	b'PKP2'	0.955437	b'MY8'
b'H07'	b'ATTACCTGTATGGTTC-BO_H07_S00_premrna'	0.873834	b'PKP2'	b'PKP2'	0.955437	b'MY9'
b'H07'	b'ATTCCATCAAGGACAC-BO_H07_S00_premrna'	0.988225	b'PKP2'	b'PKP2'	0.955437	b'MY4'
b'H07'	b'ATTCCTATCCTTGAAG-BO_H07_S00_premrna'	0.997998	b'PKP2'	b'PKP2'	0.955437	b'MY1'
b'H07'	b'ATTGGGTCATAGATGA-BO_H07_S00_premrna'	0.979787	b'PKP2'	b'PKP2'	0.955437	b'MY1'
b'H07'	b'ATTTCACAGCTCCGAC-BO_H07_S00_premrna'	0.984951	b'PKP2'	b'PKP2'	0.955437	b'MY5'
b'H07'	b'CAACAGTAGTCATACC-BO_H07_S00_premrna'	0.998631	b'PKP2'	b'PKP2'	0.955437	b'MY2'
b'H07'	b'CAACCTCAGGGCAGTT-BO_H07_S00_premrna'	0.981139	b'PKP2'	b'PKP2'	0.955437	b'MY9'
b'H07'	b'CAACGGCAGCTGCCAC-BO_H07_S00_premrna'	0.455542	b'PKP2'	b'PKP2'	0.955437	b'MY7'
b'H07'	b'CAAGCTATCTCTCTAA-BO_H07_S00_premrna'	0.969156	b'PKP2'	b'PKP2'	0.955437	b'MY2'
b'H07'	b'CAAGGGAAGAGTGTGC-BO_H07_S00_premrna'	0.985469	b'PKP2'	b'PKP2'	0.955437	b'MY3'
b'H07'	b'CACACAAAGGTCGAGT-BO_H07_S00_premrna'	0.995197	b'PKP2'	b'PKP2'	0.955437	b'MY2'
b'H07'	b'CACAGATTCGAACGGA-BO_H07_S00_premrna'	0.997805	b'PKP2'	b'PKP2'	0.955437	b'MY3'
b'H07'	b'CACAGGCGTAAGGCTG-BO_H07_S00_premrna'	0.711929	b'PKP2'	b'PKP2'	0.955437	b'MY1'
b'H07'	b'CACCGTTCAAACGTGG-BO_H07_S00_premrna'	0.998973	b'PKP2'	b'PKP2'	0.955437	b'MY1'
b'H07'	b'CACGGGTAGGATTCAA-BO_H07_S00_premrna'	0.989223	b'PKP2'	b'PKP2'	0.955437	b'MY1'
b'H07'	b'CACTGAACAGAGGTTG-BO_H07_S00_premrna'	0.980817	b'PKP2'	b'PKP2'	0.955437	b'MY3'
b'H07'	b'CACTGTCAGTAGGGTC-BO_H07_S00_premrna'	0.498177	b'PKP2'	b'PKP2'	0.955437	b'MY2'
b'H07'	b'CAGATACTCAGCAGAG-BO_H07_S00_premrna'	0.972791	b'PKP2'	b'PKP2'	0.955437	b'MY2'
b'H07'	b'CAGGTATAGTGTTCCA-BO_H07_S00_premrna'	0.995443	b'PKP2'	b'PKP2'	0.955437	b'MY3'
b'H07'	b'CATCAAGTCGACGATT-BO_H07_S00_premrna'	0.988629	b'PKP2'	b'PKP2'	0.955437	b'MY1'
b'H07'	b'CATCGCTTCTCTCTAA-BO_H07_S00_premrna'	0.997691	b'PKP2'	b'PKP2'	0.955437	b'MY1'
b'H07'	b'CATGAGTAGTTCTACG-BO_H07_S00_premrna'	0.997332	b'PKP2'	b'PKP2'	0.955437	b'MY10'
b'H07'	b'CATGAGTCAAAGCAAT-BO_H07_S00_premrna'	0.652768	b'mutation negative'	b'PKP2'	0.955437	b'MY7'
b'H07'	b'CATTCATCATGAGATA-BO_H07_S00_premrna'	0.99839	b'PKP2'	b'PKP2'	0.955437	b'MY1'
b'H07'	b'CATTGCCAGCGAATGC-BO_H07_S00_premrna'	0.992065	b'PKP2'	b'PKP2'	0.955437	b'MY3'
b'H07'	b'CATTTCACAAGCTGTT-BO_H07_S00_premrna'	0.680919	b'PKP2'	b'PKP2'	0.955437	b'MY7'
b'H07'	b'CCAAGCGTCGGATTAC-BO_H07_S00_premrna'	0.810353	b'PKP2'	b'PKP2'	0.955437	b'MY2'
b'H07'	b'CCAATTTCAACGACTT-BO_H07_S00_premrna'	0.995506	b'PKP2'	b'PKP2'	0.955437	b'MY1'
b'H07'	b'CCACAAAGTTAAACCC-BO_H07_S00_premrna'	0.976036	b'PKP2'	b'PKP2'	0.955437	b'cDC2'
b'H07'	b'CCACGAGCATGACCCG-BO_H07_S00_premrna'	0.991044	b'PKP2'	b'PKP2'	0.955437	b'MY1'
b'H07'	b'CCACTTGCATCTATCT-BO_H07_S00_premrna'	0.986258	b'PKP2'	b'PKP2'	0.955437	b'MY4'
b'H07'	b'CCCAACTTCTCTGCCA-BO_H07_S00_premrna'	0.663538	b'PKP2'	b'PKP2'	0.955437	b'MY3'
b'H07'	b'CCCGGAATCTGGTGCG-BO_H07_S00_premrna'	0.998034	b'PKP2'	b'PKP2'	0.955437	b'MY1'
b'H07'	b'CCCTCTCAGCCACCGT-BO_H07_S00_premrna'	0.950654	b'PKP2'	b'PKP2'	0.955437	b'MY2'
b'H07'	b'CCCTTAGCACGCGTCA-BO_H07_S00_premrna'	0.992377	b'PKP2'	b'PKP2'	0.955437	b'MY3'
b'H07'	b'CCGGACAAGAATGTTG-BO_H07_S00_premrna'	0.906459	b'PKP2'	b'PKP2'	0.955437	b'cDC2'
b'H07'	b'CCGGGTAAGATGGCGT-BO_H07_S00_premrna'	0.947407	b'PKP2'	b'PKP2'	0.955437	b'MY16'
b'H07'	b'CCGGGTACAGAGGACT-BO_H07_S00_premrna'	0.997435	b'PKP2'	b'PKP2'	0.955437	b'MY1'
b'H07'	b'CCTAACCGTGGTAACG-BO_H07_S00_premrna'	0.946432	b'PKP2'	b'PKP2'	0.955437	b'MY1'
b'H07'	b'CCTCACACAAGGCAAC-BO_H07_S00_premrna'	0.960622	b'PKP2'	b'PKP2'	0.955437	b'MY9'
b'H07'	b'CCTCCAATCCGTAGTA-BO_H07_S00_premrna'	0.987138	b'PKP2'	b'PKP2'	0.955437	b'MY1'
b'H07'	b'CGAAGTTTCACAACCA-BO_H07_S00_premrna'	0.945076	b'PKP2'	b'PKP2'	0.955437	b'MY1'
b'H07'	b'CGAGGAACACGGTGTC-BO_H07_S00_premrna'	0.997672	b'PKP2'	b'PKP2'	0.955437	b'MY1'
b'H07'	b'CGATCGGAGCCTCTTC-BO_H07_S00_premrna'	0.438543	b'PKP2'	b'PKP2'	0.955437	b'prolif Myeloids'
b'H07'	b'CGATGCGCAAGACGAC-BO_H07_S00_premrna'	0.99826	b'PKP2'	b'PKP2'	0.955437	b'MY1'
b'H07'	b'CGATGGCTCGAACTCA-BO_H07_S00_premrna'	0.989579	b'PKP2'	b'PKP2'	0.955437	b'MY1'
b'H07'	b'CGCAGGTCAAGTGGTG-BO_H07_S00_premrna'	0.975758	b'PKP2'	b'PKP2'	0.955437	b'MY1'
b'H07'	b'CGCCAGAAGACGCTCC-BO_H07_S00_premrna'	0.994094	b'PKP2'	b'PKP2'	0.955437	b'MY1'
b'H07'	b'CGCCATTAGATGAAGG-BO_H07_S00_premrna'	0.994744	b'PKP2'	b'PKP2'	0.955437	b'MY8'
b'H07'	b'CGCGTGAAGGTACAAT-BO_H07_S00_premrna'	0.882567	b'PKP2'	b'PKP2'	0.955437	b'MY10'
b'H07'	b'CGGAACCCAAAGCTAA-BO_H07_S00_premrna'	0.994728	b'PKP2'	b'PKP2'	0.955437	b'prolif Myeloids'
b'H07'	b'CGGAATTCAGAGAGGG-BO_H07_S00_premrna'	0.690173	b'PKP2'	b'PKP2'	0.955437	b'MY1'
b'H07'	b'CGGGCATAGATAACAC-BO_H07_S00_premrna'	0.809324	b'PKP2'	b'PKP2'	0.955437	b'cDC2'
b'H07'	b'CGGGCATTCAAGTGTC-BO_H07_S00_premrna'	0.597773	b'PKP2'	b'PKP2'	0.955437	b'MY5'
b'H07'	b'CGTTGGGCAAATGAAC-BO_H07_S00_premrna'	0.924321	b'PKP2'	b'PKP2'	0.955437	b'MY1'
b'H07'	b'CTACCTGTCTTCCTAA-BO_H07_S00_premrna'	0.966642	b'PKP2'	b'PKP2'	0.955437	b'MY4'
b'H07'	b'CTACGGGAGATACATG-BO_H07_S00_premrna'	0.99304	b'PKP2'	b'PKP2'	0.955437	b'MY1'
b'H07'	b'CTAGACATCGCTGACG-BO_H07_S00_premrna'	0.996824	b'PKP2'	b'PKP2'	0.955437	b'MY1'
b'H07'	b'CTCAAGAAGCTATCTG-BO_H07_S00_premrna'	0.630628	b'PKP2'	b'PKP2'	0.955437	b'MY3'
b'H07'	b'CTCAAGACAGTTCCAA-BO_H07_S00_premrna'	0.995779	b'PKP2'	b'PKP2'	0.955437	b'MY1'
b'H07'	b'CTCAGAATCACGAACT-BO_H07_S00_premrna'	0.998367	b'PKP2'	b'PKP2'	0.955437	b'MY1'
b'H07'	b'CTCAGGGTCGGACTTA-BO_H07_S00_premrna'	0.980004	b'PKP2'	b'PKP2'	0.955437	b'MY3'
b'H07'	b'CTCATGCGTGGTGATG-BO_H07_S00_premrna'	0.352215	b'LMNA'	b'PKP2'	0.955437	b'MY7'
b'H07'	b'CTCCAACTCAAAGGAT-BO_H07_S00_premrna'	0.87155	b'PKP2'	b'PKP2'	0.955437	b'cDC2'
b'H07'	b'CTCCATGCAAGCGAAC-BO_H07_S00_premrna'	0.448644	b'PKP2'	b'PKP2'	0.955437	b'MY3'
b'H07'	b'CTCCGATCAGGTTCCG-BO_H07_S00_premrna'	0.929797	b'PKP2'	b'PKP2'	0.955437	b'MY8'
b'H07'	b'CTCCGATGTCGAGATG-BO_H07_S00_premrna'	0.997022	b'PKP2'	b'PKP2'	0.955437	b'MY1'
b'H07'	b'CTCCGATTCGCCTAGG-BO_H07_S00_premrna'	0.981147	b'PKP2'	b'PKP2'	0.955437	b'MY1'
b'H07'	b'CTCCGATTCTTAGCAG-BO_H07_S00_premrna'	0.99834	b'PKP2'	b'PKP2'	0.955437	b'MY1'
b'H07'	b'CTGAGCGCAAATGGAT-BO_H07_S00_premrna'	0.997584	b'PKP2'	b'PKP2'	0.955437	b'MY1'
b'H07'	b'CTGCCTAGTCCTGTCT-BO_H07_S00_premrna'	0.998696	b'PKP2'	b'PKP2'	0.955437	b'MY10'
b'H07'	b'CTGTCGTCAACCGCTG-BO_H07_S00_premrna'	0.914324	b'PKP2'	b'PKP2'	0.955437	b'MY2'
b'H07'	b'CTTAGGAAGGGATCAC-BO_H07_S00_premrna'	0.878434	b'PKP2'	b'PKP2'	0.955437	b'cDC2'
b'H07'	b'CTTCTCTCATTCCTAT-BO_H07_S00_premrna'	0.508368	b'mutation negative'	b'PKP2'	0.955437	b'prolif Myeloids'
b'H07'	b'GAACACTTCGGACTGC-BO_H07_S00_premrna'	0.994687	b'PKP2'	b'PKP2'	0.955437	b'MY8'
b'H07'	b'GAACTGTTCCTACTGC-BO_H07_S00_premrna'	0.997364	b'PKP2'	b'PKP2'	0.955437	b'MY1'
b'H07'	b'GACAGCCCAGACCTAT-BO_H07_S00_premrna'	0.5382	b'PKP2'	b'PKP2'	0.955437	b'MY5'
b'H07'	b'GACAGCCCATATCGGT-BO_H07_S00_premrna'	0.997003	b'PKP2'	b'PKP2'	0.955437	b'MY8'
b'H07'	b'GACCCTTCAGGTGACA-BO_H07_S00_premrna'	0.967848	b'PKP2'	b'PKP2'	0.955437	b'MY1'
b'H07'	b'GAGAAATGTCCTTGTC-BO_H07_S00_premrna'	0.997465	b'PKP2'	b'PKP2'	0.955437	b'MY1'
b'H07'	b'GAGCCTGTCCGTGTAA-BO_H07_S00_premrna'	0.951151	b'PKP2'	b'PKP2'	0.955437	b'MY2'
b'H07'	b'GAGCTGCCACTACCCT-BO_H07_S00_premrna'	0.787713	b'PKP2'	b'PKP2'	0.955437	b'MY3'
b'H07'	b'GAGGGTAGTTCATCTT-BO_H07_S00_premrna'	0.401782	b'RBM20'	b'PKP2'	0.955437	b'MY7'
b'H07'	b'GAGTCATAGAGAGCCT-BO_H07_S00_premrna'	0.595419	b'PKP2'	b'PKP2'	0.955437	b'cDC2'
b'H07'	b'GATCGTAGTCACTTAG-BO_H07_S00_premrna'	0.997206	b'PKP2'	b'PKP2'	0.955437	b'MY4'
b'H07'	b'GCACGTGAGTAAGGGA-BO_H07_S00_premrna'	0.994098	b'PKP2'	b'PKP2'	0.955437	b'MY4'
b'H07'	b'GCAGCTGTCTGGGATT-BO_H07_S00_premrna'	0.985457	b'PKP2'	b'PKP2'	0.955437	b'MY10'
b'H07'	b'GCAGGCTGTAGAGCTG-BO_H07_S00_premrna'	0.989023	b'PKP2'	b'PKP2'	0.955437	b'MY3'
b'H07'	b'GCATGATTCAGCGCGT-BO_H07_S00_premrna'	0.649384	b'PKP2'	b'PKP2'	0.955437	b'cDC2'
b'H07'	b'GCATTAGAGCATTGTC-BO_H07_S00_premrna'	0.997697	b'PKP2'	b'PKP2'	0.955437	b'MY8'
b'H07'	b'GCATTAGCACATTGTG-BO_H07_S00_premrna'	0.813583	b'PKP2'	b'PKP2'	0.955437	b'MY3'
b'H07'	b'GCCATTCCATGTGTCA-BO_H07_S00_premrna'	0.996125	b'PKP2'	b'PKP2'	0.955437	b'MY1'
b'H07'	b'GCCCAGATCGCATTAG-BO_H07_S00_premrna'	0.994758	b'PKP2'	b'PKP2'	0.955437	b'MY2'
b'H07'	b'GCCCGAATCGCTAATG-BO_H07_S00_premrna'	0.972715	b'PKP2'	b'PKP2'	0.955437	b'MY8'
b'H07'	b'GCGAGAACAGACAAGC-BO_H07_S00_premrna'	0.81829	b'PKP2'	b'PKP2'	0.955437	b'MY7'
b'H07'	b'GCGAGAATCTTGCAAG-BO_H07_S00_premrna'	0.975931	b'PKP2'	b'PKP2'	0.955437	b'MY2'
b'H07'	b'GCGATCGGTAGTCACT-BO_H07_S00_premrna'	0.992492	b'PKP2'	b'PKP2'	0.955437	b'MY4'
b'H07'	b'GCTACCTAGCAGCACA-BO_H07_S00_premrna'	0.978036	b'PKP2'	b'PKP2'	0.955437	b'MY5'
b'H07'	b'GCTACCTCAATCTCTT-BO_H07_S00_premrna'	0.996427	b'PKP2'	b'PKP2'	0.955437	b'MY1'
b'H07'	b'GCTACCTCAGATGCGA-BO_H07_S00_premrna'	0.996673	b'PKP2'	b'PKP2'	0.955437	b'MY3'
b'H07'	b'GCTGCAGAGAGCTTTC-BO_H07_S00_premrna'	0.997272	b'PKP2'	b'PKP2'	0.955437	b'MY1'
b'H07'	b'GGAAGTGAGAAACCAT-BO_H07_S00_premrna'	0.938198	b'PKP2'	b'PKP2'	0.955437	b'MY3'
b'H07'	b'GGACGTCCATGAGTAA-BO_H07_S00_premrna'	0.998544	b'PKP2'	b'PKP2'	0.955437	b'MY2'
b'H07'	b'GGCGTCATCCGAGCTG-BO_H07_S00_premrna'	0.999161	b'PKP2'	b'PKP2'	0.955437	b'MY10'
b'H07'	b'GGGACAATCGTTCTCG-BO_H07_S00_premrna'	0.833177	b'PKP2'	b'PKP2'	0.955437	b'MY2'
b'H07'	b'GGGACCTAGGCACGAT-BO_H07_S00_premrna'	0.996675	b'PKP2'	b'PKP2'	0.955437	b'MY3'
b'H07'	b'GGGACTCGTTAGAGAT-BO_H07_S00_premrna'	0.986354	b'PKP2'	b'PKP2'	0.955437	b'MY3'
b'H07'	b'GGGATCCTCATGCGGC-BO_H07_S00_premrna'	0.993754	b'PKP2'	b'PKP2'	0.955437	b'MY1'
b'H07'	b'GGGCTACCACTTCCTG-BO_H07_S00_premrna'	0.998377	b'PKP2'	b'PKP2'	0.955437	b'MY16'
b'H07'	b'GGGTGAAAGATGACAT-BO_H07_S00_premrna'	0.996282	b'PKP2'	b'PKP2'	0.955437	b'MY2'
b'H07'	b'GGGTGAACAAGCGCTC-BO_H07_S00_premrna'	0.982778	b'PKP2'	b'PKP2'	0.955437	b'MY10'
b'H07'	b'GGGTGTCTCGGTTGTA-BO_H07_S00_premrna'	0.904308	b'PKP2'	b'PKP2'	0.955437	b'MY8'
b'H07'	b'GGGTTTACACGGTGCT-BO_H07_S00_premrna'	0.992189	b'PKP2'	b'PKP2'	0.955437	b'MY1'
b'H07'	b'GGTTGTATCTAGGCCG-BO_H07_S00_premrna'	0.992094	b'PKP2'	b'PKP2'	0.955437	b'MY1'
b'H07'	b'GTAACACCATAAGCAA-BO_H07_S00_premrna'	0.971326	b'PKP2'	b'PKP2'	0.955437	b'cDC2'
b'H07'	b'GTAACACGTGTGACCC-BO_H07_S00_premrna'	0.715729	b'PKP2'	b'PKP2'	0.955437	b'MY4'
b'H07'	b'GTAAGTCGTACGCTAT-BO_H07_S00_premrna'	0.988475	b'PKP2'	b'PKP2'	0.955437	b'MY1'
b'H07'	b'GTAATCGCACCCTAGG-BO_H07_S00_premrna'	0.584521	b'PKP2'	b'PKP2'	0.955437	b'MY5'
b'H07'	b'GTACAACGTATGAGAT-BO_H07_S00_premrna'	0.994988	b'PKP2'	b'PKP2'	0.955437	b'MY4'
b'H07'	b'GTACAACTCGTTCCTG-BO_H07_S00_premrna'	0.994705	b'PKP2'	b'PKP2'	0.955437	b'MY1'
b'H07'	b'GTACAGTCAATTGCCA-BO_H07_S00_premrna'	0.991078	b'PKP2'	b'PKP2'	0.955437	b'MY2'
b'H07'	b'GTATTGGGTGCTCCGA-BO_H07_S00_premrna'	0.951722	b'PKP2'	b'PKP2'	0.955437	b'MY1'
b'H07'	b'GTCATGACAGCACGAA-BO_H07_S00_premrna'	0.98458	b'PKP2'	b'PKP2'	0.955437	b'MY4'
b'H07'	b'GTCTTTAAGGTCGAGT-BO_H07_S00_premrna'	0.995817	b'PKP2'	b'PKP2'	0.955437	b'MY2'
b'H07'	b'GTGATGTAGATTCGAA-BO_H07_S00_premrna'	0.996518	b'PKP2'	b'PKP2'	0.955437	b'MY1'
b'H07'	b'GTGCGTGAGACTGGGT-BO_H07_S00_premrna'	0.996157	b'PKP2'	b'PKP2'	0.955437	b'MY3'
b'H07'	b'GTGCTGGGTATCAGCT-BO_H07_S00_premrna'	0.995569	b'PKP2'	b'PKP2'	0.955437	b'MY1'
b'H07'	b'GTGCTGGTCAGGGATG-BO_H07_S00_premrna'	0.998244	b'PKP2'	b'PKP2'	0.955437	b'MY1'
b'H07'	b'GTGGAAGTCAAGCCAT-BO_H07_S00_premrna'	0.993109	b'PKP2'	b'PKP2'	0.955437	b'MY1'
b'H07'	b'GTGTGATTCGCTTTAT-BO_H07_S00_premrna'	0.997743	b'PKP2'	b'PKP2'	0.955437	b'MY1'
b'H07'	b'GTTCGCTCAGCGGATA-BO_H07_S00_premrna'	0.995132	b'PKP2'	b'PKP2'	0.955437	b'MY1'
b'H07'	b'GTTGTAGAGAGGTCAC-BO_H07_S00_premrna'	0.999357	b'PKP2'	b'PKP2'	0.955437	b'MY9'
b'H07'	b'TAACACGGTATGCGGA-BO_H07_S00_premrna'	0.998346	b'PKP2'	b'PKP2'	0.955437	b'MY1'
b'H07'	b'TAACGACTCTCTGACC-BO_H07_S00_premrna'	0.996937	b'PKP2'	b'PKP2'	0.955437	b'MY8'
b'H07'	b'TAATTCCCAAGCCATT-BO_H07_S00_premrna'	0.988788	b'PKP2'	b'PKP2'	0.955437	b'MY3'
b'H07'	b'TACGTCCGTGAAGCTG-BO_H07_S00_premrna'	0.931371	b'PKP2'	b'PKP2'	0.955437	b'MY8'
b'H07'	b'TACGTCCGTTACGATC-BO_H07_S00_premrna'	0.800406	b'PKP2'	b'PKP2'	0.955437	b'MY2'
b'H07'	b'TACTTCATCGGCAGTC-BO_H07_S00_premrna'	0.99737	b'PKP2'	b'PKP2'	0.955437	b'MY2'
b'H07'	b'TATATCCTCGTTAGTG-BO_H07_S00_premrna'	0.996266	b'PKP2'	b'PKP2'	0.955437	b'MY1'
b'H07'	b'TATCAGGTCCCTCGTA-BO_H07_S00_premrna'	0.406414	b'TTN'	b'PKP2'	0.955437	b'MY7'
b'H07'	b'TCACGCTAGCACGTCC-BO_H07_S00_premrna'	0.847887	b'PKP2'	b'PKP2'	0.955437	b'MY4'
b'H07'	b'TCACGCTAGGGTACGT-BO_H07_S00_premrna'	0.998371	b'PKP2'	b'PKP2'	0.955437	b'MY1'
b'H07'	b'TCACGGGGTTTGGGAG-BO_H07_S00_premrna'	0.38027	b'PKP2'	b'PKP2'	0.955437	b'MY7'
b'H07'	b'TCACTATCACACCAGC-BO_H07_S00_premrna'	0.995	b'PKP2'	b'PKP2'	0.955437	b'MY1'
b'H07'	b'TCAGCCTCAGTGTATC-BO_H07_S00_premrna'	0.998834	b'PKP2'	b'PKP2'	0.955437	b'MY2'
b'H07'	b'TCAGTGATCTACCCAC-BO_H07_S00_premrna'	0.745212	b'PKP2'	b'PKP2'	0.955437	b'cDC2'
b'H07'	b'TCATACTGTCACCGCA-BO_H07_S00_premrna'	0.991534	b'PKP2'	b'PKP2'	0.955437	b'MY1'
b'H07'	b'TCATATCTCACAGTGT-BO_H07_S00_premrna'	0.973818	b'PKP2'	b'PKP2'	0.955437	b'MY2'
b'H07'	b'TCATCCGCATAATCCG-BO_H07_S00_premrna'	0.970996	b'PKP2'	b'PKP2'	0.955437	b'MY1'
b'H07'	b'TCATGGAAGTGGAAGA-BO_H07_S00_premrna'	0.995216	b'PKP2'	b'PKP2'	0.955437	b'MY1'
b'H07'	b'TCATGTTTCACTGAAC-BO_H07_S00_premrna'	0.999047	b'PKP2'	b'PKP2'	0.955437	b'MY9'
b'H07'	b'TCATGTTTCTGCTAGA-BO_H07_S00_premrna'	0.993487	b'PKP2'	b'PKP2'	0.955437	b'MY4'
b'H07'	b'TCATTCAAGGTGCCTC-BO_H07_S00_premrna'	0.887263	b'PKP2'	b'PKP2'	0.955437	b'MY9'
b'H07'	b'TCCAGAAGTCTTAGTG-BO_H07_S00_premrna'	0.996786	b'PKP2'	b'PKP2'	0.955437	b'MY4'
b'H07'	b'TCCATCGAGGAAGTGA-BO_H07_S00_premrna'	0.99725	b'PKP2'	b'PKP2'	0.955437	b'MY1'
b'H07'	b'TCCATGCCAGCGCTTG-BO_H07_S00_premrna'	0.47927	b'mutation negative'	b'PKP2'	0.955437	b'MY7'
b'H07'	b'TCCTCCCGTGAGCTCC-BO_H07_S00_premrna'	0.996635	b'PKP2'	b'PKP2'	0.955437	b'MY1'
b'H07'	b'TCCTTCTCATCTTCGC-BO_H07_S00_premrna'	0.980083	b'PKP2'	b'PKP2'	0.955437	b'MY1'
b'H07'	b'TCCTTTCAGTAGTGCG-BO_H07_S00_premrna'	0.592463	b'PKP2'	b'PKP2'	0.955437	b'MY3'
b'H07'	b'TCGTGCTCACTTCATT-BO_H07_S00_premrna'	0.98989	b'PKP2'	b'PKP2'	0.955437	b'MY1'
b'H07'	b'TCTACCGGTAGGTACG-BO_H07_S00_premrna'	0.994977	b'PKP2'	b'PKP2'	0.955437	b'cDC2'
b'H07'	b'TCTCCGAAGAAGTGTT-BO_H07_S00_premrna'	0.998874	b'PKP2'	b'PKP2'	0.955437	b'MY1'
b'H07'	b'TCTGCCAAGTAGTGCG-BO_H07_S00_premrna'	0.992723	b'PKP2'	b'PKP2'	0.955437	b'MY4'
b'H07'	b'TCTGTCGAGGTTTGAA-BO_H07_S00_premrna'	0.48968	b'PKP2'	b'PKP2'	0.955437	b'MY9'
b'H07'	b'TCTGTCGCAACAGATA-BO_H07_S00_premrna'	0.996472	b'PKP2'	b'PKP2'	0.955437	b'MY1'
b'H07'	b'TCTGTCGTCTGTCGTC-BO_H07_S00_premrna'	0.613709	b'LMNA'	b'PKP2'	0.955437	b'prolif Myeloids'
b'H07'	b'TCTTCCTAGACTCAAA-BO_H07_S00_premrna'	0.918248	b'PKP2'	b'PKP2'	0.955437	b'MY8'
b'H07'	b'TGAACGTCAGTCAGAG-BO_H07_S00_premrna'	0.98777	b'PKP2'	b'PKP2'	0.955437	b'MY2'
b'H07'	b'TGAACGTGTGTTAGCT-BO_H07_S00_premrna'	0.973945	b'PKP2'	b'PKP2'	0.955437	b'MY1'
b'H07'	b'TGACGCGCACTAAACC-BO_H07_S00_premrna'	0.997185	b'PKP2'	b'PKP2'	0.955437	b'MY1'
b'H07'	b'TGAGGAGAGGCCCGTT-BO_H07_S00_premrna'	0.997617	b'PKP2'	b'PKP2'	0.955437	b'MY1'
b'H07'	b'TGATCTTAGCGCGTTC-BO_H07_S00_premrna'	0.984746	b'PKP2'	b'PKP2'	0.955437	b'MY4'
b'H07'	b'TGCGACGAGCTGAAGC-BO_H07_S00_premrna'	0.994111	b'PKP2'	b'PKP2'	0.955437	b'MY2'
b'H07'	b'TGCGGCATCCCTCATG-BO_H07_S00_premrna'	0.997057	b'PKP2'	b'PKP2'	0.955437	b'MY1'
b'H07'	b'TGGGCGTTCTCTTCAA-BO_H07_S00_premrna'	0.912197	b'PKP2'	b'PKP2'	0.955437	b'MY3'
b'H07'	b'TGGGCTGTCTTGGAAC-BO_H07_S00_premrna'	0.974175	b'PKP2'	b'PKP2'	0.955437	b'MY1'
b'H07'	b'TGGTAGTGTGCAACGA-BO_H07_S00_premrna'	0.991693	b'PKP2'	b'PKP2'	0.955437	b'MY10'
b'H07'	b'TGGTGATGTTGTGGCC-BO_H07_S00_premrna'	0.998233	b'PKP2'	b'PKP2'	0.955437	b'MY3'
b'H07'	b'TGTAACGAGCACTCCG-BO_H07_S00_premrna'	0.979322	b'PKP2'	b'PKP2'	0.955437	b'MY1'
b'H07'	b'TGTAGACAGGGCATGT-BO_H07_S00_premrna'	0.608458	b'TTN'	b'PKP2'	0.955437	b'MY3'
b'H07'	b'TGTCAGACAACACACT-BO_H07_S00_premrna'	0.538141	b'LMNA'	b'PKP2'	0.955437	b'MY2'
b'H07'	b'TTAATCCTCGATTCCC-BO_H07_S00_premrna'	0.691334	b'PKP2'	b'PKP2'	0.955437	b'MY2'
b'H07'	b'TTAGGGTCAGACCATT-BO_H07_S00_premrna'	0.996776	b'PKP2'	b'PKP2'	0.955437	b'MY1'
b'H07'	b'TTCAATCAGGCATCGA-BO_H07_S00_premrna'	0.983196	b'PKP2'	b'PKP2'	0.955437	b'MY1'
b'H07'	b'TTCACGCCACTGGCGT-BO_H07_S00_premrna'	0.98666	b'PKP2'	b'PKP2'	0.955437	b'MY2'
b'H07'	b'TTCATTGAGTTCGCAT-BO_H07_S00_premrna'	0.998032	b'PKP2'	b'PKP2'	0.955437	b'MY8'
b'H07'	b'TTCATTGGTACCCACG-BO_H07_S00_premrna'	0.999	b'PKP2'	b'PKP2'	0.955437	b'MY1'
b'H07'	b'TTCCGGTAGGTAAGGA-BO_H07_S00_premrna'	0.997683	b'PKP2'	b'PKP2'	0.955437	b'MY3'
b'H07'	b'TTCTTCCCAACAGATA-BO_H07_S00_premrna'	0.845048	b'PKP2'	b'PKP2'	0.955437	b'MY5'
b'H07'	b'TTGAACGTCCAACACA-BO_H07_S00_premrna'	0.996421	b'PKP2'	b'PKP2'	0.955437	b'MY2'
b'H07'	b'TTGATGGAGCTCGACC-BO_H07_S00_premrna'	0.780684	b'PKP2'	b'PKP2'	0.955437	b'MY3'
b'H07'	b'TTGCATTAGCAGCGAT-BO_H07_S00_premrna'	0.99749	b'PKP2'	b'PKP2'	0.955437	b'MY10'
b'H07'	b'TTGCCTGGTTGGAGGT-BO_H07_S00_premrna'	0.976304	b'PKP2'	b'PKP2'	0.955437	b'MY14'
b'H07'	b'TTGCTGCGTCTCCCTA-BO_H07_S00_premrna'	0.998154	b'PKP2'	b'PKP2'	0.955437	b'MY1'
b'H07'	b'TTGGGATCATGGCCCA-BO_H07_S00_premrna'	0.557915	b'PKP2'	b'PKP2'	0.955437	b'MY5'
b'H07'	b'TTGGGTAAGGGCAGTT-BO_H07_S00_premrna'	0.55591	b'mutation negative'	b'PKP2'	0.955437	b'MY7'
b'H07'	b'TTGGTTTGTACATTGC-BO_H07_S00_premrna'	0.998868	b'PKP2'	b'PKP2'	0.955437	b'MY1'
b'H07'	b'TTGTGGACAGCCCACA-BO_H07_S00_premrna'	0.862253	b'PKP2'	b'PKP2'	0.955437	b'MY5'
b'H07'	b'TTGTTTGGTGTCTAAC-BO_H07_S00_premrna'	0.97859	b'PKP2'	b'PKP2'	0.955437	b'MY1'
b'H07'	b'TTTACGTCATCGAACT-BO_H07_S00_premrna'	0.964392	b'PKP2'	b'PKP2'	0.955437	b'MY9'
b'H07'	b'TTTCACACAAGACAAT-BO_H07_S00_premrna'	0.998027	b'PKP2'	b'PKP2'	0.955437	b'MY3'
b'H07'	b'TTTCAGTCATGACACT-BO_H07_S00_premrna'	0.997792	b'PKP2'	b'PKP2'	0.955437	b'MY1'
b'H07'	b'TTTGACTGTAAGGAGA-BO_H07_S00_premrna'	0.999137	b'PKP2'	b'PKP2'	0.955437	b'MY10'
b'H07'	b'AAACCCAGTGTAAACA-BO_H07_LV0_premrna'	0.937547	b'PKP2'	b'PKP2'	0.955437	b'MY2'
b'H07'	b'AAACGAAGTAACAAGT-BO_H07_LV0_premrna'	0.894051	b'PKP2'	b'PKP2'	0.955437	b'MY10'
b'H07'	b'AAAGGGCTCGATAACC-BO_H07_LV0_premrna'	0.998141	b'PKP2'	b'PKP2'	0.955437	b'MY1'
b'H07'	b'AAAGGGCTCGGTGAAG-BO_H07_LV0_premrna'	0.981421	b'PKP2'	b'PKP2'	0.955437	b'MY2'
b'H07'	b'AACACACAGGATTCCT-BO_H07_LV0_premrna'	0.991754	b'PKP2'	b'PKP2'	0.955437	b'MY1'
b'H07'	b'AACACACCAACCTAAC-BO_H07_LV0_premrna'	0.940233	b'PKP2'	b'PKP2'	0.955437	b'MY5'
b'H07'	b'AACCTGACACGGTGAA-BO_H07_LV0_premrna'	0.805257	b'PKP2'	b'PKP2'	0.955437	b'MY4'
b'H07'	b'AACCTTTAGTTGGAGC-BO_H07_LV0_premrna'	0.891235	b'PKP2'	b'PKP2'	0.955437	b'MY1'
b'H07'	b'AAGTCGTCACGCTGTG-BO_H07_LV0_premrna'	0.988135	b'PKP2'	b'PKP2'	0.955437	b'MY1'
b'H07'	b'AAGTGAAGTCATAAAG-BO_H07_LV0_premrna'	0.676416	b'PKP2'	b'PKP2'	0.955437	b'MY2'
b'H07'	b'AATGACCGTAGAGATT-BO_H07_LV0_premrna'	0.960702	b'PKP2'	b'PKP2'	0.955437	b'MY1'
b'H07'	b'AATGGAACAGCTAACT-BO_H07_LV0_premrna'	0.966045	b'PKP2'	b'PKP2'	0.955437	b'MY3'
b'H07'	b'AATGGCTCAGACCTGC-BO_H07_LV0_premrna'	0.997196	b'PKP2'	b'PKP2'	0.955437	b'MY2'
b'H07'	b'AATTCCTAGGGATCTG-BO_H07_LV0_premrna'	0.932464	b'PKP2'	b'PKP2'	0.955437	b'MY14'
b'H07'	b'ACAGGGACAGTCCGTG-BO_H07_LV0_premrna'	0.94016	b'PKP2'	b'PKP2'	0.955437	b'cDC2'
b'H07'	b'ACCAACACAAAGGGTC-BO_H07_LV0_premrna'	0.996062	b'PKP2'	b'PKP2'	0.955437	b'MY1'
b'H07'	b'ACCCAAATCCTGTAGA-BO_H07_LV0_premrna'	0.318905	b'LMNA'	b'PKP2'	0.955437	b'cDC2'
b'H07'	b'ACGGTTAAGACGATAT-BO_H07_LV0_premrna'	0.997683	b'PKP2'	b'PKP2'	0.955437	b'MY10'
b'H07'	b'ACGTTCCGTACCGGCT-BO_H07_LV0_premrna'	0.988488	b'PKP2'	b'PKP2'	0.955437	b'MY1'
b'H07'	b'ACTACGACAAGTGGGT-BO_H07_LV0_premrna'	0.392791	b'TTN'	b'PKP2'	0.955437	b'MY9'
b'H07'	b'ACTATGGTCAATCTCT-BO_H07_LV0_premrna'	0.998228	b'PKP2'	b'PKP2'	0.955437	b'MY10'
b'H07'	b'ACTATTCTCTGCTTAT-BO_H07_LV0_premrna'	0.941582	b'PKP2'	b'PKP2'	0.955437	b'MY1'
b'H07'	b'ACTGCAATCTATCGCC-BO_H07_LV0_premrna'	0.947726	b'PKP2'	b'PKP2'	0.955437	b'MY1'
b'H07'	b'ACTTATCAGAAGTGTT-BO_H07_LV0_premrna'	0.975011	b'PKP2'	b'PKP2'	0.955437	b'MY3'
b'H07'	b'AGAACCTGTATTGCCA-BO_H07_LV0_premrna'	0.984472	b'PKP2'	b'PKP2'	0.955437	b'MY1'
b'H07'	b'AGAAGTACAAGGTTGG-BO_H07_LV0_premrna'	0.997854	b'PKP2'	b'PKP2'	0.955437	b'MY12'
b'H07'	b'AGACAGGTCTCAGAAC-BO_H07_LV0_premrna'	0.993323	b'PKP2'	b'PKP2'	0.955437	b'MY2'
b'H07'	b'AGAGAATGTAGGATAT-BO_H07_LV0_premrna'	0.995452	b'PKP2'	b'PKP2'	0.955437	b'MY1'
b'H07'	b'AGAGAGCCAGTCAACT-BO_H07_LV0_premrna'	0.987342	b'PKP2'	b'PKP2'	0.955437	b'MY3'
b'H07'	b'AGAGCCCTCCATTGGA-BO_H07_LV0_premrna'	0.993495	b'PKP2'	b'PKP2'	0.955437	b'MY1'
b'H07'	b'AGATCGTAGTTTGGCT-BO_H07_LV0_premrna'	0.994534	b'PKP2'	b'PKP2'	0.955437	b'MY1'
b'H07'	b'AGATCGTCATATACCG-BO_H07_LV0_premrna'	0.973122	b'PKP2'	b'PKP2'	0.955437	b'MY1'
b'H07'	b'AGATGCTTCATCCCGT-BO_H07_LV0_premrna'	0.981987	b'PKP2'	b'PKP2'	0.955437	b'MY14'
b'H07'	b'AGCCAGCAGCACTCCG-BO_H07_LV0_premrna'	0.990726	b'PKP2'	b'PKP2'	0.955437	b'MY1'
b'H07'	b'AGCGATTTCGCAATGT-BO_H07_LV0_premrna'	0.609812	b'PKP2'	b'PKP2'	0.955437	b'MY9'
b'H07'	b'AGCGCCATCCGGGACT-BO_H07_LV0_premrna'	0.9988	b'PKP2'	b'PKP2'	0.955437	b'MY3'
b'H07'	b'AGCGTCGAGATTAGAC-BO_H07_LV0_premrna'	0.998353	b'PKP2'	b'PKP2'	0.955437	b'MY1'
b'H07'	b'AGCGTCGAGCTGAGCA-BO_H07_LV0_premrna'	0.979035	b'PKP2'	b'PKP2'	0.955437	b'MY1'
b'H07'	b'AGCTACACATGGCACC-BO_H07_LV0_premrna'	0.996296	b'PKP2'	b'PKP2'	0.955437	b'MY4'
b'H07'	b'AGCTTCCCACGTATAC-BO_H07_LV0_premrna'	0.997856	b'PKP2'	b'PKP2'	0.955437	b'MY10'
b'H07'	b'AGGATCTGTGCTCTCT-BO_H07_LV0_premrna'	0.985866	b'PKP2'	b'PKP2'	0.955437	b'MY10'
b'H07'	b'AGGCATTGTCGCGTCA-BO_H07_LV0_premrna'	0.977738	b'PKP2'	b'PKP2'	0.955437	b'MY1'
b'H07'	b'AGGCCACAGGGCAGAG-BO_H07_LV0_premrna'	0.991812	b'PKP2'	b'PKP2'	0.955437	b'MY1'
b'H07'	b'AGGGTTTCATATCGGT-BO_H07_LV0_premrna'	0.991192	b'PKP2'	b'PKP2'	0.955437	b'MY1'
b'H07'	b'AGGTTGTAGAGCGACT-BO_H07_LV0_premrna'	0.993738	b'PKP2'	b'PKP2'	0.955437	b'MY2'
b'H07'	b'AGTAGCTAGCCATTTG-BO_H07_LV0_premrna'	0.799309	b'PKP2'	b'PKP2'	0.955437	b'MY3'
b'H07'	b'AGTGTTGAGTGCACAG-BO_H07_LV0_premrna'	0.995967	b'PKP2'	b'PKP2'	0.955437	b'MY1'
b'H07'	b'AGTTCGACAGCTGGTC-BO_H07_LV0_premrna'	0.992704	b'PKP2'	b'PKP2'	0.955437	b'MY5'
b'H07'	b'ATACTTCGTCGCACGT-BO_H07_LV0_premrna'	0.939071	b'PKP2'	b'PKP2'	0.955437	b'MY1'
b'H07'	b'ATAGACCTCTTCCCAG-BO_H07_LV0_premrna'	0.929046	b'PKP2'	b'PKP2'	0.955437	b'MY3'
b'H07'	b'ATATCCTCATACTTTC-BO_H07_LV0_premrna'	0.946217	b'PKP2'	b'PKP2'	0.955437	b'MY1'
b'H07'	b'ATCACGATCCTCTGCA-BO_H07_LV0_premrna'	0.990126	b'PKP2'	b'PKP2'	0.955437	b'MY3'
b'H07'	b'ATCATTCAGGAAACGA-BO_H07_LV0_premrna'	0.998361	b'PKP2'	b'PKP2'	0.955437	b'MY1'
b'H07'	b'ATCCATTAGAGCAGAA-BO_H07_LV0_premrna'	0.949734	b'PKP2'	b'PKP2'	0.955437	b'cDC2'
b'H07'	b'ATCCCTGAGCCTCTGG-BO_H07_LV0_premrna'	0.454019	b'mutation negative'	b'PKP2'	0.955437	b'CD16+ Mo'
b'H07'	b'ATCCGTCTCAATCCAG-BO_H07_LV0_premrna'	0.917438	b'PKP2'	b'PKP2'	0.955437	b'MY3'
b'H07'	b'ATCCTATGTCCTATAG-BO_H07_LV0_premrna'	0.92334	b'PKP2'	b'PKP2'	0.955437	b'MY1'
b'H07'	b'ATCCTATTCTCCAATT-BO_H07_LV0_premrna'	0.996707	b'PKP2'	b'PKP2'	0.955437	b'MY1'
b'H07'	b'ATCGGCGAGTGAGTTA-BO_H07_LV0_premrna'	0.574487	b'PKP2'	b'PKP2'	0.955437	b'MY2'
b'H07'	b'ATGCATGTCTGGACCG-BO_H07_LV0_premrna'	0.998694	b'PKP2'	b'PKP2'	0.955437	b'MY1'
b'H07'	b'ATGCCTCTCGTAGTCA-BO_H07_LV0_premrna'	0.985568	b'PKP2'	b'PKP2'	0.955437	b'MY16'
b'H07'	b'ATGGAGGTCACCCTTG-BO_H07_LV0_premrna'	0.993589	b'PKP2'	b'PKP2'	0.955437	b'MY5'
b'H07'	b'ATGGGTTCAAGCCCAC-BO_H07_LV0_premrna'	0.718837	b'PKP2'	b'PKP2'	0.955437	b'MY1'
b'H07'	b'ATGTCCCTCATCGCCT-BO_H07_LV0_premrna'	0.98779	b'PKP2'	b'PKP2'	0.955437	b'MY1'
b'H07'	b'ATTATCCAGGCGCTTC-BO_H07_LV0_premrna'	0.991782	b'PKP2'	b'PKP2'	0.955437	b'MY3'
b'H07'	b'ATTCATCCAGTGGCTC-BO_H07_LV0_premrna'	0.990702	b'PKP2'	b'PKP2'	0.955437	b'MY10'
b'H07'	b'ATTCTTGTCTCAACGA-BO_H07_LV0_premrna'	0.992167	b'PKP2'	b'PKP2'	0.955437	b'MY1'
b'H07'	b'ATTTCACAGCTCGACC-BO_H07_LV0_premrna'	0.988455	b'PKP2'	b'PKP2'	0.955437	b'MY14'
b'H07'	b'CAAAGAATCTTGTTAC-BO_H07_LV0_premrna'	0.99729	b'PKP2'	b'PKP2'	0.955437	b'MY8'
b'H07'	b'CAACCAAAGCTCGTGC-BO_H07_LV0_premrna'	0.997999	b'PKP2'	b'PKP2'	0.955437	b'MY2'
b'H07'	b'CAACGGCAGGCGATAC-BO_H07_LV0_premrna'	0.998208	b'PKP2'	b'PKP2'	0.955437	b'MY3'
b'H07'	b'CAACGGCGTCCAACGC-BO_H07_LV0_premrna'	0.364251	b'TTN'	b'PKP2'	0.955437	b'MY5'
b'H07'	b'CAATGACCACGTCATA-BO_H07_LV0_premrna'	0.991779	b'PKP2'	b'PKP2'	0.955437	b'MY1'
b'H07'	b'CACAACAGTAACACCT-BO_H07_LV0_premrna'	0.925667	b'PKP2'	b'PKP2'	0.955437	b'MY9'
b'H07'	b'CACACAACAGATCATC-BO_H07_LV0_premrna'	0.996131	b'PKP2'	b'PKP2'	0.955437	b'MY3'
b'H07'	b'CACAGATGTCACTCTC-BO_H07_LV0_premrna'	0.993867	b'PKP2'	b'PKP2'	0.955437	b'MY3'
b'H07'	b'CACTAAGGTATGAGAT-BO_H07_LV0_premrna'	0.957374	b'PKP2'	b'PKP2'	0.955437	b'MY1'
b'H07'	b'CAGATCAAGAGCACTG-BO_H07_LV0_premrna'	0.995393	b'PKP2'	b'PKP2'	0.955437	b'MY1'
b'H07'	b'CAGATTGTCGTGGCTG-BO_H07_LV0_premrna'	0.798872	b'PKP2'	b'PKP2'	0.955437	b'MY1'
b'H07'	b'CAGCAGCAGCAAGTGC-BO_H07_LV0_premrna'	0.985095	b'PKP2'	b'PKP2'	0.955437	b'MY3'
b'H07'	b'CAGGTATCAACTTGCA-BO_H07_LV0_premrna'	0.708397	b'PKP2'	b'PKP2'	0.955437	b'MY2'
b'H07'	b'CAGTTCCTCGACGCTG-BO_H07_LV0_premrna'	0.74807	b'PKP2'	b'PKP2'	0.955437	b'MY5'
b'H07'	b'CATAAGCTCGCAGATT-BO_H07_LV0_premrna'	0.969509	b'PKP2'	b'PKP2'	0.955437	b'MY2'
b'H07'	b'CATGCCTGTCGTATGT-BO_H07_LV0_premrna'	0.746561	b'PKP2'	b'PKP2'	0.955437	b'MY3'
b'H07'	b'CATGCTCTCAGGAAGC-BO_H07_LV0_premrna'	0.995879	b'PKP2'	b'PKP2'	0.955437	b'MY5'
b'H07'	b'CATGGATAGACTTCAC-BO_H07_LV0_premrna'	0.974773	b'PKP2'	b'PKP2'	0.955437	b'MY1'
b'H07'	b'CATTCCGAGTTCCAGT-BO_H07_LV0_premrna'	0.965637	b'PKP2'	b'PKP2'	0.955437	b'MY14'
b'H07'	b'CATTCCGCATGTGGCC-BO_H07_LV0_premrna'	0.724786	b'mutation negative'	b'PKP2'	0.955437	b'MY15'
b'H07'	b'CATTGAGGTATCCCAA-BO_H07_LV0_premrna'	0.60899	b'PKP2'	b'PKP2'	0.955437	b'MY3'
b'H07'	b'CCACACTAGCACCAGA-BO_H07_LV0_premrna'	0.945225	b'PKP2'	b'PKP2'	0.955437	b'MY3'
b'H07'	b'CCACGAGAGATCCAAA-BO_H07_LV0_premrna'	0.997291	b'PKP2'	b'PKP2'	0.955437	b'MY1'
b'H07'	b'CCCGGAACATAATCGC-BO_H07_LV0_premrna'	0.990758	b'PKP2'	b'PKP2'	0.955437	b'MY1'
b'H07'	b'CCCTCTCTCCACTGAA-BO_H07_LV0_premrna'	0.713488	b'PKP2'	b'PKP2'	0.955437	b'MY14'
b'H07'	b'CCGAACGAGACTACGG-BO_H07_LV0_premrna'	0.978274	b'PKP2'	b'PKP2'	0.955437	b'cDC2'
b'H07'	b'CCGATGGCAGGGACTA-BO_H07_LV0_premrna'	0.998131	b'PKP2'	b'PKP2'	0.955437	b'MY9'
b'H07'	b'CCGATGGTCGACATTG-BO_H07_LV0_premrna'	0.994946	b'PKP2'	b'PKP2'	0.955437	b'MY1'
b'H07'	b'CCGTGAGTCGAGAAGC-BO_H07_LV0_premrna'	0.967871	b'PKP2'	b'PKP2'	0.955437	b'MY1'
b'H07'	b'CCGTGAGTCGTGACTA-BO_H07_LV0_premrna'	0.990551	b'PKP2'	b'PKP2'	0.955437	b'MY1'
b'H07'	b'CCGTTCAGTGTCTTGA-BO_H07_LV0_premrna'	0.998483	b'PKP2'	b'PKP2'	0.955437	b'MY3'
b'H07'	b'CCTAACCTCTCCTGCA-BO_H07_LV0_premrna'	0.955886	b'PKP2'	b'PKP2'	0.955437	b'MY9'
b'H07'	b'CCTAAGATCGCTCATC-BO_H07_LV0_premrna'	0.995898	b'PKP2'	b'PKP2'	0.955437	b'MY2'
b'H07'	b'CCTCAGTTCCTTGGAA-BO_H07_LV0_premrna'	0.996506	b'PKP2'	b'PKP2'	0.955437	b'MY8'
b'H07'	b'CCTCATGGTAGAGCTG-BO_H07_LV0_premrna'	0.997816	b'PKP2'	b'PKP2'	0.955437	b'MY1'
b'H07'	b'CCTTCAGCAATAAGGT-BO_H07_LV0_premrna'	0.998286	b'PKP2'	b'PKP2'	0.955437	b'MY10'
b'H07'	b'CGAAGTTCAGGTTCGC-BO_H07_LV0_premrna'	0.99091	b'PKP2'	b'PKP2'	0.955437	b'MY10'
b'H07'	b'CGACAGCTCACTACGA-BO_H07_LV0_premrna'	0.998588	b'PKP2'	b'PKP2'	0.955437	b'MY3'
b'H07'	b'CGATGCGGTCTAGGTT-BO_H07_LV0_premrna'	0.81747	b'PKP2'	b'PKP2'	0.955437	b'MY1'
b'H07'	b'CGCAGGTAGGGTGAGG-BO_H07_LV0_premrna'	0.997355	b'PKP2'	b'PKP2'	0.955437	b'MY3'
b'H07'	b'CGCAGGTGTACATACC-BO_H07_LV0_premrna'	0.998547	b'PKP2'	b'PKP2'	0.955437	b'MY1'
b'H07'	b'CGCATAAAGCCATTGT-BO_H07_LV0_premrna'	0.990232	b'PKP2'	b'PKP2'	0.955437	b'MY3'
b'H07'	b'CGCGTGAGTAGGTTTC-BO_H07_LV0_premrna'	0.975991	b'PKP2'	b'PKP2'	0.955437	b'MY1'
b'H07'	b'CGGGACTTCCGCGAGT-BO_H07_LV0_premrna'	0.945753	b'PKP2'	b'PKP2'	0.955437	b'MY2'
b'H07'	b'CGTAAGTGTGGAACAC-BO_H07_LV0_premrna'	0.996411	b'PKP2'	b'PKP2'	0.955437	b'MY1'
b'H07'	b'CGTTAGACATTCTTCA-BO_H07_LV0_premrna'	0.748299	b'PKP2'	b'PKP2'	0.955437	b'cDC2'
b'H07'	b'CTACTATGTCGAACAG-BO_H07_LV0_premrna'	0.980494	b'PKP2'	b'PKP2'	0.955437	b'cDC2'
b'H07'	b'CTCAGAATCTTTGCTA-BO_H07_LV0_premrna'	0.993927	b'PKP2'	b'PKP2'	0.955437	b'MY3'
b'H07'	b'CTCCATGGTAGTACGG-BO_H07_LV0_premrna'	0.943725	b'PKP2'	b'PKP2'	0.955437	b'MY4'
b'H07'	b'CTCCGATAGACGCCCT-BO_H07_LV0_premrna'	0.994084	b'PKP2'	b'PKP2'	0.955437	b'MY3'
b'H07'	b'CTGAGCGAGTTTGGCT-BO_H07_LV0_premrna'	0.916739	b'PKP2'	b'PKP2'	0.955437	b'MY3'
b'H07'	b'CTGAGCGCAGATTAAG-BO_H07_LV0_premrna'	0.995542	b'PKP2'	b'PKP2'	0.955437	b'MY1'
b'H07'	b'CTGAGGCAGTCTGGTT-BO_H07_LV0_premrna'	0.992739	b'PKP2'	b'PKP2'	0.955437	b'MY1'
b'H07'	b'CTTAGGACAGCTTCGG-BO_H07_LV0_premrna'	0.986268	b'PKP2'	b'PKP2'	0.955437	b'MY1'
b'H07'	b'CTTCTAAGTTTACGTG-BO_H07_LV0_premrna'	0.975874	b'PKP2'	b'PKP2'	0.955437	b'MY2'
b'H07'	b'GAAACCTAGTTGCGCC-BO_H07_LV0_premrna'	0.990675	b'PKP2'	b'PKP2'	0.955437	b'MY3'
b'H07'	b'GAACACTCAGGCATTT-BO_H07_LV0_premrna'	0.998904	b'PKP2'	b'PKP2'	0.955437	b'MY4'
b'H07'	b'GAAGAATAGTACAGCG-BO_H07_LV0_premrna'	0.995644	b'PKP2'	b'PKP2'	0.955437	b'MY2'
b'H07'	b'GAAGGGTGTCTTGCTC-BO_H07_LV0_premrna'	0.989733	b'PKP2'	b'PKP2'	0.955437	b'MY1'
b'H07'	b'GAAGTAAAGCTCCATA-BO_H07_LV0_premrna'	0.997948	b'PKP2'	b'PKP2'	0.955437	b'MY2'
b'H07'	b'GAAGTAAGTCCACGCA-BO_H07_LV0_premrna'	0.994155	b'PKP2'	b'PKP2'	0.955437	b'MY9'
b'H07'	b'GACCCTTTCGAACGGA-BO_H07_LV0_premrna'	0.543388	b'PKP2'	b'PKP2'	0.955437	b'MY1'
b'H07'	b'GACCTTCGTGGAACCA-BO_H07_LV0_premrna'	0.996475	b'PKP2'	b'PKP2'	0.955437	b'MY3'
b'H07'	b'GACCTTCTCGTCTAAG-BO_H07_LV0_premrna'	0.431709	b'LMNA'	b'PKP2'	0.955437	b'MY14'
b'H07'	b'GACTCTCAGTATGATG-BO_H07_LV0_premrna'	0.995065	b'PKP2'	b'PKP2'	0.955437	b'MY9'
b'H07'	b'GACTTCCTCAGTCACA-BO_H07_LV0_premrna'	0.998499	b'PKP2'	b'PKP2'	0.955437	b'MY1'
b'H07'	b'GAGCTGCTCAGCTCTC-BO_H07_LV0_premrna'	0.996371	b'PKP2'	b'PKP2'	0.955437	b'MY1'
b'H07'	b'GAGGCCTGTACGATGG-BO_H07_LV0_premrna'	0.926991	b'PKP2'	b'PKP2'	0.955437	b'MY12'
b'H07'	b'GAGGCCTGTCTACAAC-BO_H07_LV0_premrna'	0.997377	b'PKP2'	b'PKP2'	0.955437	b'MY10'
b'H07'	b'GAGGGATAGCGTTCAT-BO_H07_LV0_premrna'	0.997801	b'PKP2'	b'PKP2'	0.955437	b'MY10'
b'H07'	b'GAGGGTATCATGGAGG-BO_H07_LV0_premrna'	0.996936	b'PKP2'	b'PKP2'	0.955437	b'MY1'
b'H07'	b'GAGTCATAGCCGATTT-BO_H07_LV0_premrna'	0.971063	b'PKP2'	b'PKP2'	0.955437	b'MY9'
b'H07'	b'GAGTGAGCACTGCACG-BO_H07_LV0_premrna'	0.995978	b'PKP2'	b'PKP2'	0.955437	b'MY1'
b'H07'	b'GATCACAAGCACGATG-BO_H07_LV0_premrna'	0.921114	b'PKP2'	b'PKP2'	0.955437	b'MY1'
b'H07'	b'GATCATGCAAGTGACG-BO_H07_LV0_premrna'	0.997792	b'PKP2'	b'PKP2'	0.955437	b'MY9'
b'H07'	b'GATCGTAGTATGTCAC-BO_H07_LV0_premrna'	0.998792	b'PKP2'	b'PKP2'	0.955437	b'MY9'
b'H07'	b'GATCGTAGTGGCGCTT-BO_H07_LV0_premrna'	0.980575	b'PKP2'	b'PKP2'	0.955437	b'MY1'
b'H07'	b'GATGATCCAGTGCCTG-BO_H07_LV0_premrna'	0.894705	b'PKP2'	b'PKP2'	0.955437	b'MY1'
b'H07'	b'GATGGAGAGTGGCCTC-BO_H07_LV0_premrna'	0.56898	b'PKP2'	b'PKP2'	0.955437	b'CD16+ Mo'
b'H07'	b'GATGGAGTCTCGGGAC-BO_H07_LV0_premrna'	0.963535	b'PKP2'	b'PKP2'	0.955437	b'MY4'
b'H07'	b'GATGTTGGTACGTACT-BO_H07_LV0_premrna'	0.99738	b'PKP2'	b'PKP2'	0.955437	b'MY1'
b'H07'	b'GCATCTCCACGGCACT-BO_H07_LV0_premrna'	0.91454	b'PKP2'	b'PKP2'	0.955437	b'MY3'
b'H07'	b'GCCAGGTCAGCCTTCT-BO_H07_LV0_premrna'	0.98204	b'PKP2'	b'PKP2'	0.955437	b'MY9'
b'H07'	b'GCCAGGTCATCACGGC-BO_H07_LV0_premrna'	0.799898	b'PKP2'	b'PKP2'	0.955437	b'cDC2'
b'H07'	b'GCCAGGTGTCTGTAGT-BO_H07_LV0_premrna'	0.929891	b'PKP2'	b'PKP2'	0.955437	b'MY1'
b'H07'	b'GCCATTCGTAACGCGA-BO_H07_LV0_premrna'	0.970124	b'PKP2'	b'PKP2'	0.955437	b'MY1'
b'H07'	b'GCCGTGAGTTGAGTCT-BO_H07_LV0_premrna'	0.985968	b'PKP2'	b'PKP2'	0.955437	b'MY1'
b'H07'	b'GCGGAAATCTGGTCAA-BO_H07_LV0_premrna'	0.982917	b'PKP2'	b'PKP2'	0.955437	b'MY1'
b'H07'	b'GCGTTTCCAGTATTCG-BO_H07_LV0_premrna'	0.991997	b'PKP2'	b'PKP2'	0.955437	b'MY1'
b'H07'	b'GCTACCTTCTGCGATA-BO_H07_LV0_premrna'	0.969224	b'PKP2'	b'PKP2'	0.955437	b'cDC2'
b'H07'	b'GCTGGGTTCACTAGCA-BO_H07_LV0_premrna'	0.64287	b'PKP2'	b'PKP2'	0.955437	b'MY14'
b'H07'	b'GCTTGGGCAAGTTCGT-BO_H07_LV0_premrna'	0.994739	b'PKP2'	b'PKP2'	0.955437	b'MY1'
b'H07'	b'GCTTGGGTCTCGAGTA-BO_H07_LV0_premrna'	0.997148	b'PKP2'	b'PKP2'	0.955437	b'MY3'
b'H07'	b'GGAAGTGGTGGCATCC-BO_H07_LV0_premrna'	0.997786	b'PKP2'	b'PKP2'	0.955437	b'MY1'
b'H07'	b'GGAATCTGTACAGTCT-BO_H07_LV0_premrna'	0.503583	b'LMNA'	b'PKP2'	0.955437	b'MY1'
b'H07'	b'GGAGAACTCACAAGGG-BO_H07_LV0_premrna'	0.998518	b'PKP2'	b'PKP2'	0.955437	b'MY1'
b'H07'	b'GGCACGTGTCGCCACA-BO_H07_LV0_premrna'	0.998944	b'PKP2'	b'PKP2'	0.955437	b'MY1'
b'H07'	b'GGGAAGTCATAAGATG-BO_H07_LV0_premrna'	0.543813	b'PKP2'	b'PKP2'	0.955437	b'MY9'
b'H07'	b'GGGACCTTCCCGGTAG-BO_H07_LV0_premrna'	0.995119	b'PKP2'	b'PKP2'	0.955437	b'MY2'
b'H07'	b'GGGACTCTCTTGGGCG-BO_H07_LV0_premrna'	0.995224	b'PKP2'	b'PKP2'	0.955437	b'MY2'
b'H07'	b'GGGAGATCAGAGCCCT-BO_H07_LV0_premrna'	0.987297	b'PKP2'	b'PKP2'	0.955437	b'MY3'
b'H07'	b'GGGCTACCAGGTCTCG-BO_H07_LV0_premrna'	0.997692	b'PKP2'	b'PKP2'	0.955437	b'MY1'
b'H07'	b'GGGCTACGTCGCGTCA-BO_H07_LV0_premrna'	0.99095	b'PKP2'	b'PKP2'	0.955437	b'MY1'
b'H07'	b'GGGTGAAAGGCAGTCA-BO_H07_LV0_premrna'	0.988293	b'PKP2'	b'PKP2'	0.955437	b'MY3'
b'H07'	b'GGTAATCAGGTTTACC-BO_H07_LV0_premrna'	0.997801	b'PKP2'	b'PKP2'	0.955437	b'MY1'
b'H07'	b'GGTCTGGAGCACCGTC-BO_H07_LV0_premrna'	0.326156	b'LMNA'	b'PKP2'	0.955437	b'MY5'
b'H07'	b'GGTGGCTCACTCAAGT-BO_H07_LV0_premrna'	0.322137	b'PKP2'	b'PKP2'	0.955437	b'cDC2'
b'H07'	b'GGTTGTAAGGAGAGGC-BO_H07_LV0_premrna'	0.389614	b'PKP2'	b'PKP2'	0.955437	b'MY2'
b'H07'	b'GTAAGTCAGCCTATCA-BO_H07_LV0_premrna'	0.996413	b'PKP2'	b'PKP2'	0.955437	b'MY12'
b'H07'	b'GTACAACTCTTTGATC-BO_H07_LV0_premrna'	0.997412	b'PKP2'	b'PKP2'	0.955437	b'MY3'
b'H07'	b'GTAGGAGGTATGGTTC-BO_H07_LV0_premrna'	0.789768	b'PKP2'	b'PKP2'	0.955437	b'MY15'
b'H07'	b'GTATTGGTCGCTGATA-BO_H07_LV0_premrna'	0.990841	b'PKP2'	b'PKP2'	0.955437	b'MY8'
b'H07'	b'GTCAGCGTCAACTTTC-BO_H07_LV0_premrna'	0.996175	b'PKP2'	b'PKP2'	0.955437	b'MY1'
b'H07'	b'GTCATGAAGGATTTGA-BO_H07_LV0_premrna'	0.974528	b'PKP2'	b'PKP2'	0.955437	b'MY2'
b'H07'	b'GTCCTCATCCATCACC-BO_H07_LV0_premrna'	0.976807	b'PKP2'	b'PKP2'	0.955437	b'MY3'
b'H07'	b'GTCTGTCTCGGCGATC-BO_H07_LV0_premrna'	0.993605	b'PKP2'	b'PKP2'	0.955437	b'MY1'
b'H07'	b'GTGAGTTTCTCTCGAC-BO_H07_LV0_premrna'	0.559689	b'PKP2'	b'PKP2'	0.955437	b'MY9'
b'H07'	b'GTGATGTGTAGCTGAG-BO_H07_LV0_premrna'	0.971944	b'PKP2'	b'PKP2'	0.955437	b'cDC2'
b'H07'	b'GTGCTTCGTTAGTCGT-BO_H07_LV0_premrna'	0.475495	b'mutation negative'	b'PKP2'	0.955437	b'MY15'
b'H07'	b'GTGCTTCTCGTAACCA-BO_H07_LV0_premrna'	0.993415	b'PKP2'	b'PKP2'	0.955437	b'MY1'
b'H07'	b'GTGGAAGCATTCAGCA-BO_H07_LV0_premrna'	0.980089	b'PKP2'	b'PKP2'	0.955437	b'MY9'
b'H07'	b'GTGGTTAGTATGACAA-BO_H07_LV0_premrna'	0.547279	b'PKP2'	b'PKP2'	0.955437	b'cDC2'
b'H07'	b'GTGGTTATCAGCGCGT-BO_H07_LV0_premrna'	0.995459	b'PKP2'	b'PKP2'	0.955437	b'MY10'
b'H07'	b'GTGTGATGTGAATGTA-BO_H07_LV0_premrna'	0.988863	b'PKP2'	b'PKP2'	0.955437	b'MY9'
b'H07'	b'GTTACGATCGAATCCA-BO_H07_LV0_premrna'	0.972998	b'PKP2'	b'PKP2'	0.955437	b'MY1'
b'H07'	b'GTTATGGGTCCGGTCA-BO_H07_LV0_premrna'	0.982855	b'PKP2'	b'PKP2'	0.955437	b'MY1'
b'H07'	b'GTTCCGTTCATTTGCT-BO_H07_LV0_premrna'	0.997187	b'PKP2'	b'PKP2'	0.955437	b'MY1'
b'H07'	b'GTTCTATAGTAAGACT-BO_H07_LV0_premrna'	0.883354	b'PKP2'	b'PKP2'	0.955437	b'MY9'
b'H07'	b'GTTGAACGTTTACTGG-BO_H07_LV0_premrna'	0.995915	b'PKP2'	b'PKP2'	0.955437	b'MY1'
b'H07'	b'GTTGCGGAGTCGCTAT-BO_H07_LV0_premrna'	0.990185	b'PKP2'	b'PKP2'	0.955437	b'cDC2'
b'H07'	b'GTTGTAGGTATCGTTG-BO_H07_LV0_premrna'	0.984994	b'PKP2'	b'PKP2'	0.955437	b'MY1'
b'H07'	b'TAACCAGGTCCATCTC-BO_H07_LV0_premrna'	0.985365	b'PKP2'	b'PKP2'	0.955437	b'MY3'
b'H07'	b'TAACTTCCACATACTG-BO_H07_LV0_premrna'	0.99914	b'PKP2'	b'PKP2'	0.955437	b'MY1'
b'H07'	b'TAAGCGTCACCAGACC-BO_H07_LV0_premrna'	0.839312	b'PKP2'	b'PKP2'	0.955437	b'MY1'
b'H07'	b'TAAGTCGGTGTTTACG-BO_H07_LV0_premrna'	0.487343	b'PKP2'	b'PKP2'	0.955437	b'MY10'
b'H07'	b'TAATCTCTCCTAAACG-BO_H07_LV0_premrna'	0.983719	b'PKP2'	b'PKP2'	0.955437	b'MY1'
b'H07'	b'TAATTCCAGCTGCCTG-BO_H07_LV0_premrna'	0.988837	b'PKP2'	b'PKP2'	0.955437	b'MY10'
b'H07'	b'TAATTCCGTGTCCATA-BO_H07_LV0_premrna'	0.997547	b'PKP2'	b'PKP2'	0.955437	b'MY1'
b'H07'	b'TACACCCAGAATCGAT-BO_H07_LV0_premrna'	0.379257	b'PKP2'	b'PKP2'	0.955437	b'MY7'
b'H07'	b'TACAGGTGTTTGCAGT-BO_H07_LV0_premrna'	0.996926	b'PKP2'	b'PKP2'	0.955437	b'MY10'
b'H07'	b'TACCCACGTCTGTGCG-BO_H07_LV0_premrna'	0.913194	b'PKP2'	b'PKP2'	0.955437	b'MY3'
b'H07'	b'TACGGGCAGAGCATTA-BO_H07_LV0_premrna'	0.996716	b'PKP2'	b'PKP2'	0.955437	b'MY8'
b'H07'	b'TACTGCCTCAACGCTA-BO_H07_LV0_premrna'	0.988297	b'PKP2'	b'PKP2'	0.955437	b'MY1'
b'H07'	b'TAGATCGCAATTCACG-BO_H07_LV0_premrna'	0.823353	b'PKP2'	b'PKP2'	0.955437	b'MY9'
b'H07'	b'TAGTGCAGTACAAAGT-BO_H07_LV0_premrna'	0.807865	b'PKP2'	b'PKP2'	0.955437	b'MY14'
b'H07'	b'TATCCTAAGTCACTCA-BO_H07_LV0_premrna'	0.998883	b'PKP2'	b'PKP2'	0.955437	b'MY1'
b'H07'	b'TATCTGTCACCTTCGT-BO_H07_LV0_premrna'	0.992671	b'PKP2'	b'PKP2'	0.955437	b'MY4'
b'H07'	b'TCAAGCAGTCGTACAT-BO_H07_LV0_premrna'	0.993329	b'PKP2'	b'PKP2'	0.955437	b'MY2'
b'H07'	b'TCAAGTGAGCTTAAGA-BO_H07_LV0_premrna'	0.995699	b'PKP2'	b'PKP2'	0.955437	b'MY1'
b'H07'	b'TCAAGTGTCCCATAGA-BO_H07_LV0_premrna'	0.997174	b'PKP2'	b'PKP2'	0.955437	b'MY10'
b'H07'	b'TCAATCTAGTGTAGAT-BO_H07_LV0_premrna'	0.625716	b'PKP2'	b'PKP2'	0.955437	b'MY5'
b'H07'	b'TCAATCTCAGTGTATC-BO_H07_LV0_premrna'	0.983699	b'PKP2'	b'PKP2'	0.955437	b'MY1'
b'H07'	b'TCACAAGGTAGACGGT-BO_H07_LV0_premrna'	0.453143	b'PKP2'	b'PKP2'	0.955437	b'cDC2'
b'H07'	b'TCAGCAACATCATTTC-BO_H07_LV0_premrna'	0.924615	b'PKP2'	b'PKP2'	0.955437	b'prolif Myeloids'
b'H07'	b'TCAGGTAGTTGCATCA-BO_H07_LV0_premrna'	0.997415	b'PKP2'	b'PKP2'	0.955437	b'MY8'
b'H07'	b'TCATGAGGTTGAGGAC-BO_H07_LV0_premrna'	0.803	b'PKP2'	b'PKP2'	0.955437	b'MY1'
b'H07'	b'TCATTACCACGTAACT-BO_H07_LV0_premrna'	0.998153	b'PKP2'	b'PKP2'	0.955437	b'MY1'
b'H07'	b'TCATTCAAGAAGCCAC-BO_H07_LV0_premrna'	0.999172	b'PKP2'	b'PKP2'	0.955437	b'MY10'
b'H07'	b'TCATTCAAGCTTTGTG-BO_H07_LV0_premrna'	0.490031	b'PKP2'	b'PKP2'	0.955437	b'MY3'
b'H07'	b'TCCATGCTCACAAGGG-BO_H07_LV0_premrna'	0.996616	b'PKP2'	b'PKP2'	0.955437	b'MY3'
b'H07'	b'TCCCATGAGATTGACA-BO_H07_LV0_premrna'	0.998026	b'PKP2'	b'PKP2'	0.955437	b'MY1'
b'H07'	b'TCCGGGAGTATATGGA-BO_H07_LV0_premrna'	0.971392	b'PKP2'	b'PKP2'	0.955437	b'MY3'
b'H07'	b'TCCGGGAGTGTTGACT-BO_H07_LV0_premrna'	0.764254	b'PKP2'	b'PKP2'	0.955437	b'MY12'
b'H07'	b'TCCGTGTGTCGTGGAA-BO_H07_LV0_premrna'	0.997931	b'PKP2'	b'PKP2'	0.955437	b'MY1'
b'H07'	b'TCCTTTCTCAATCTTC-BO_H07_LV0_premrna'	0.99718	b'PKP2'	b'PKP2'	0.955437	b'MY1'
b'H07'	b'TCGATTTCACTGGCGT-BO_H07_LV0_premrna'	0.997286	b'PKP2'	b'PKP2'	0.955437	b'MY1'
b'H07'	b'TCGCACTTCGCTGTTC-BO_H07_LV0_premrna'	0.990899	b'PKP2'	b'PKP2'	0.955437	b'MY1'
b'H07'	b'TCGGGACGTTCCAAAC-BO_H07_LV0_premrna'	0.903845	b'PKP2'	b'PKP2'	0.955437	b'cDC2'
b'H07'	b'TCGTAGACAAGCTCTA-BO_H07_LV0_premrna'	0.996147	b'PKP2'	b'PKP2'	0.955437	b'MY3'
b'H07'	b'TCGTGCTCACTGTCCT-BO_H07_LV0_premrna'	0.922757	b'PKP2'	b'PKP2'	0.955437	b'MY1'
b'H07'	b'TCTAACTGTGAACCGA-BO_H07_LV0_premrna'	0.997778	b'PKP2'	b'PKP2'	0.955437	b'MY10'
b'H07'	b'TCTACCGTCCAGTGTA-BO_H07_LV0_premrna'	0.533902	b'PKP2'	b'PKP2'	0.955437	b'MY3'
b'H07'	b'TCTATCACAAGTATCC-BO_H07_LV0_premrna'	0.98321	b'PKP2'	b'PKP2'	0.955437	b'MY1'
b'H07'	b'TCTCACGTCATGGTAC-BO_H07_LV0_premrna'	0.996391	b'PKP2'	b'PKP2'	0.955437	b'MY1'
b'H07'	b'TCTGGCTAGGGATCTG-BO_H07_LV0_premrna'	0.969331	b'PKP2'	b'PKP2'	0.955437	b'MY3'
b'H07'	b'TCTGTCGAGACTTCCA-BO_H07_LV0_premrna'	0.384819	b'PKP2'	b'PKP2'	0.955437	b'MY10'
b'H07'	b'TCTTCCTAGCTAGATA-BO_H07_LV0_premrna'	0.995447	b'PKP2'	b'PKP2'	0.955437	b'MY1'
b'H07'	b'TGAGACTTCAACTGAC-BO_H07_LV0_premrna'	0.990713	b'PKP2'	b'PKP2'	0.955437	b'MY9'
b'H07'	b'TGAGTCACAATTCACG-BO_H07_LV0_premrna'	0.999054	b'PKP2'	b'PKP2'	0.955437	b'MY3'
b'H07'	b'TGCCGAGAGGAACTAT-BO_H07_LV0_premrna'	0.992243	b'PKP2'	b'PKP2'	0.955437	b'MY1'
b'H07'	b'TGCGACGTCTGACCCT-BO_H07_LV0_premrna'	0.995848	b'PKP2'	b'PKP2'	0.955437	b'MY1'
b'H07'	b'TGCTTGCGTGACTAAA-BO_H07_LV0_premrna'	0.991814	b'PKP2'	b'PKP2'	0.955437	b'MY1'
b'H07'	b'TGGAGGAAGCACTTTG-BO_H07_LV0_premrna'	0.94439	b'PKP2'	b'PKP2'	0.955437	b'MY1'
b'H07'	b'TGGATCAGTGTTAACC-BO_H07_LV0_premrna'	0.912758	b'PKP2'	b'PKP2'	0.955437	b'MY1'
b'H07'	b'TGGATGTCAATTGCCA-BO_H07_LV0_premrna'	0.997702	b'PKP2'	b'PKP2'	0.955437	b'MY1'
b'H07'	b'TGGGAAGTCACATCAG-BO_H07_LV0_premrna'	0.964856	b'PKP2'	b'PKP2'	0.955437	b'MY2'
b'H07'	b'TGGGCGTAGACTCTAC-BO_H07_LV0_premrna'	0.630845	b'PKP2'	b'PKP2'	0.955437	b'MY14'
b'H07'	b'TGGGCGTTCGGTAAGG-BO_H07_LV0_premrna'	0.956455	b'PKP2'	b'PKP2'	0.955437	b'MY10'
b'H07'	b'TGGTGATTCAGAGCAG-BO_H07_LV0_premrna'	0.992476	b'PKP2'	b'PKP2'	0.955437	b'MY1'
b'H07'	b'TGTAAGCTCACCTGGG-BO_H07_LV0_premrna'	0.991145	b'PKP2'	b'PKP2'	0.955437	b'MY1'
b'H07'	b'TGTGAGTAGATGCGAC-BO_H07_LV0_premrna'	0.938923	b'PKP2'	b'PKP2'	0.955437	b'cDC2'
b'H07'	b'TGTGCGGCAGGCTATT-BO_H07_LV0_premrna'	0.998204	b'PKP2'	b'PKP2'	0.955437	b'MY1'
b'H07'	b'TGTGGCGCAACACGAG-BO_H07_LV0_premrna'	0.993272	b'PKP2'	b'PKP2'	0.955437	b'MY4'
b'H07'	b'TGTTACTTCGACCAAT-BO_H07_LV0_premrna'	0.866156	b'PKP2'	b'PKP2'	0.955437	b'MY4'
b'H07'	b'TGTTCTACATGGGTTT-BO_H07_LV0_premrna'	0.593446	b'PKP2'	b'PKP2'	0.955437	b'MY3'
b'H07'	b'TGTTTGTAGAGGCCAT-BO_H07_LV0_premrna'	0.994366	b'PKP2'	b'PKP2'	0.955437	b'MY8'
b'H07'	b'TGTTTGTCAACTCATG-BO_H07_LV0_premrna'	0.991159	b'PKP2'	b'PKP2'	0.955437	b'MY9'
b'H07'	b'TTCAATCAGGGAACAA-BO_H07_LV0_premrna'	0.998933	b'PKP2'	b'PKP2'	0.955437	b'MY1'
b'H07'	b'TTCCAATAGTGCAGCA-BO_H07_LV0_premrna'	0.995484	b'PKP2'	b'PKP2'	0.955437	b'MY1'
b'H07'	b'TTCCAATCAACTGCTA-BO_H07_LV0_premrna'	0.994225	b'PKP2'	b'PKP2'	0.955437	b'MY1'
b'H07'	b'TTCCACGTCGTTGTAG-BO_H07_LV0_premrna'	0.493787	b'TTN'	b'PKP2'	0.955437	b'cDC1'
b'H07'	b'TTCCTCTAGATGCAGC-BO_H07_LV0_premrna'	0.999218	b'PKP2'	b'PKP2'	0.955437	b'MY3'
b'H07'	b'TTCTAGTAGCTTCGTA-BO_H07_LV0_premrna'	0.998825	b'PKP2'	b'PKP2'	0.955437	b'MY1'
b'H07'	b'TTCTCTCTCCGATGCG-BO_H07_LV0_premrna'	0.920363	b'mutation negative'	b'PKP2'	0.955437	b'MY15'
b'H07'	b'TTCTTGATCCGTGGGT-BO_H07_LV0_premrna'	0.553001	b'PKP2'	b'PKP2'	0.955437	b'MY7'
b'H07'	b'TTGATGGGTTACGATC-BO_H07_LV0_premrna'	0.973745	b'PKP2'	b'PKP2'	0.955437	b'MY3'
b'H07'	b'TTGCCTGCAGAGCGTA-BO_H07_LV0_premrna'	0.994646	b'PKP2'	b'PKP2'	0.955437	b'MY1'
b'H07'	b'TTGGGCGTCCAACCAA-BO_H07_LV0_premrna'	0.996416	b'PKP2'	b'PKP2'	0.955437	b'MY1'
b'H07'	b'TTGGGTATCGTTCCTG-BO_H07_LV0_premrna'	0.896061	b'PKP2'	b'PKP2'	0.955437	b'cDC2'
b'H07'	b'TTGTGTTCAAGTACCT-BO_H07_LV0_premrna'	0.996172	b'PKP2'	b'PKP2'	0.955437	b'MY1'
b'H07'	b'TTGTTCATCGCACTCT-BO_H07_LV0_premrna'	0.989293	b'PKP2'	b'PKP2'	0.955437	b'MY3'
b'H07'	b'TTTACTGCAGGACTAG-BO_H07_LV0_premrna'	0.995772	b'PKP2'	b'PKP2'	0.955437	b'MY8'
b'H07'	b'TTTACTGTCCTAAGTG-BO_H07_LV0_premrna'	0.980488	b'PKP2'	b'PKP2'	0.955437	b'MY1'
b'H07'	b'TTTAGTCCAACCACGC-BO_H07_LV0_premrna'	0.992898	b'PKP2'	b'PKP2'	0.955437	b'MY1'
b'H07'	b'TTTAGTCCAAGTCCCG-BO_H07_LV0_premrna'	0.996173	b'PKP2'	b'PKP2'	0.955437	b'MY1'
b'H07'	b'TTTATGCAGATCGACG-BO_H07_LV0_premrna'	0.997482	b'PKP2'	b'PKP2'	0.955437	b'MY1'
b'H07'	b'TTTATGCAGGTAGCCA-BO_H07_LV0_premrna'	0.979509	b'PKP2'	b'PKP2'	0.955437	b'cDC2'
b'H07'	b'TTTCACACAATTGCTG-BO_H07_LV0_premrna'	0.97926	b'PKP2'	b'PKP2'	0.955437	b'MY9'
b'H07'	b'TTTCAGTCAGTCGCTG-BO_H07_LV0_premrna'	0.976673	b'PKP2'	b'PKP2'	0.955437	b'MY1'
b'H07'	b'TTTGACTAGGAGGTTC-BO_H07_LV0_premrna'	0.90322	b'PKP2'	b'PKP2'	0.955437	b'MY10'
b'H07'	b'TTTGGAGCAGGATCTT-BO_H07_LV0_premrna'	0.998309	b'PKP2'	b'PKP2'	0.955437	b'MY10'
b'H07'	b'TTTGGAGGTTCAAGGG-BO_H07_LV0_premrna'	0.963595	b'PKP2'	b'PKP2'	0.955437	b'MY1'
b'H07'	b'TTTGTTGGTCCCGCAA-BO_H07_LV0_premrna'	0.938425	b'PKP2'	b'PKP2'	0.955437	b'MY1'
b'H18'	b'AAACGAAGTATGAGGC-BO_H65_LV0_premrna'	0.998086	b'RBM20'	b'RBM20'	0.948387	b'MY1'
b'H18'	b'AAAGAACGTAACGCGA-BO_H65_LV0_premrna'	0.902925	b'RBM20'	b'RBM20'	0.948387	b'MY14'
b'H18'	b'AAAGAACTCATTGTTC-BO_H65_LV0_premrna'	0.556241	b'RBM20'	b'RBM20'	0.948387	b'MY1'
b'H18'	b'AAAGGATCACTTGACA-BO_H65_LV0_premrna'	0.996754	b'RBM20'	b'RBM20'	0.948387	b'MY9'
b'H18'	b'AAAGGGCCAACACTAC-BO_H65_LV0_premrna'	0.692581	b'RBM20'	b'RBM20'	0.948387	b'MY2'
b'H18'	b'AAAGGTATCCGGCTTT-BO_H65_LV0_premrna'	0.998414	b'RBM20'	b'RBM20'	0.948387	b'MY4'
b'H18'	b'AAAGTCCAGAAGCTCG-BO_H65_LV0_premrna'	0.997019	b'RBM20'	b'RBM20'	0.948387	b'MY4'
b'H18'	b'AAAGTGAAGCGTCTGC-BO_H65_LV0_premrna'	0.992408	b'RBM20'	b'RBM20'	0.948387	b'MY12'
b'H18'	b'AAATGGAGTACAGAGC-BO_H65_LV0_premrna'	0.998215	b'RBM20'	b'RBM20'	0.948387	b'MY4'
b'H18'	b'AACAAAGAGAGCTGCA-BO_H65_LV0_premrna'	0.989326	b'RBM20'	b'RBM20'	0.948387	b'MY2'
b'H18'	b'AACAACCAGTTACTCG-BO_H65_LV0_premrna'	0.977269	b'RBM20'	b'RBM20'	0.948387	b'MY2'
b'H18'	b'AACACACAGTGGTTAA-BO_H65_LV0_premrna'	0.996202	b'RBM20'	b'RBM20'	0.948387	b'MY4'
b'H18'	b'AACCAACTCTACGCGG-BO_H65_LV0_premrna'	0.97203	b'RBM20'	b'RBM20'	0.948387	b'MY3'
b'H18'	b'AACCACAAGCAAGCCA-BO_H65_LV0_premrna'	0.99542	b'RBM20'	b'RBM20'	0.948387	b'MY1'
b'H18'	b'AACCACAGTAGAGACC-BO_H65_LV0_premrna'	0.998188	b'RBM20'	b'RBM20'	0.948387	b'MY4'
b'H18'	b'AACCATGGTCCAGGTC-BO_H65_LV0_premrna'	0.973383	b'RBM20'	b'RBM20'	0.948387	b'MY5'
b'H18'	b'AACCCAACAACTCGAT-BO_H65_LV0_premrna'	0.749814	b'RBM20'	b'RBM20'	0.948387	b'MY1'
b'H18'	b'AACGAAAGTCAAATCC-BO_H65_LV0_premrna'	0.820009	b'RBM20'	b'RBM20'	0.948387	b'cDC2'
b'H18'	b'AACGAAATCCGATCGG-BO_H65_LV0_premrna'	0.996909	b'RBM20'	b'RBM20'	0.948387	b'MY4'
b'H18'	b'AACGGGAAGTCTCGTA-BO_H65_LV0_premrna'	0.737042	b'RBM20'	b'RBM20'	0.948387	b'MY1'
b'H18'	b'AACGTCACATTAAAGG-BO_H65_LV0_premrna'	0.992608	b'RBM20'	b'RBM20'	0.948387	b'MY9'
b'H18'	b'AAGAACAAGCGACTTT-BO_H65_LV0_premrna'	0.966401	b'RBM20'	b'RBM20'	0.948387	b'cDC2'
b'H18'	b'AAGAACAGTGTCCGGT-BO_H65_LV0_premrna'	0.998009	b'RBM20'	b'RBM20'	0.948387	b'MY4'
b'H18'	b'AAGACAACAACAGAGC-BO_H65_LV0_premrna'	0.718441	b'RBM20'	b'RBM20'	0.948387	b'MY1'
b'H18'	b'AAGACAACAGTGCCTG-BO_H65_LV0_premrna'	0.981969	b'RBM20'	b'RBM20'	0.948387	b'MY3'
b'H18'	b'AAGACTCGTCTAACTG-BO_H65_LV0_premrna'	0.996893	b'RBM20'	b'RBM20'	0.948387	b'MY2'
b'H18'	b'AAGATAGGTAGCCAGA-BO_H65_LV0_premrna'	0.375836	b'mutation negative'	b'RBM20'	0.948387	b'CD16+ Mo'
b'H18'	b'AAGATAGTCTATTTCG-BO_H65_LV0_premrna'	0.887069	b'RBM20'	b'RBM20'	0.948387	b'MY1'
b'H18'	b'AAGGAATAGGTGAGCT-BO_H65_LV0_premrna'	0.983047	b'RBM20'	b'RBM20'	0.948387	b'MY8'
b'H18'	b'AAGTACCAGACCATTC-BO_H65_LV0_premrna'	0.560865	b'TTN'	b'RBM20'	0.948387	b'MY3'
b'H18'	b'AAGTCGTTCCCTCTCC-BO_H65_LV0_premrna'	0.753219	b'RBM20'	b'RBM20'	0.948387	b'MY3'
b'H18'	b'AAGTGAAAGAGTATAC-BO_H65_LV0_premrna'	0.994616	b'RBM20'	b'RBM20'	0.948387	b'cDC2'
b'H18'	b'AAGTGAAAGCATGCGA-BO_H65_LV0_premrna'	0.981789	b'RBM20'	b'RBM20'	0.948387	b'MY2'
b'H18'	b'AAGTGAATCCATACAG-BO_H65_LV0_premrna'	0.990937	b'RBM20'	b'RBM20'	0.948387	b'MY1'
b'H18'	b'AATAGAGCATGTGGTT-BO_H65_LV0_premrna'	0.985573	b'RBM20'	b'RBM20'	0.948387	b'MY9'
b'H18'	b'AATCGACCACACGCCA-BO_H65_LV0_premrna'	0.98917	b'RBM20'	b'RBM20'	0.948387	b'MY1'
b'H18'	b'AATCGACTCGGCTGGT-BO_H65_LV0_premrna'	0.991541	b'RBM20'	b'RBM20'	0.948387	b'MY7'
b'H18'	b'AATTTCCAGCCTCGTG-BO_H65_LV0_premrna'	0.993531	b'RBM20'	b'RBM20'	0.948387	b'MY3'
b'H18'	b'ACAACCATCCTGGGTG-BO_H65_LV0_premrna'	0.396121	b'RBM20'	b'RBM20'	0.948387	b'MY7'
b'H18'	b'ACAAGCTTCCATACAG-BO_H65_LV0_premrna'	0.698014	b'RBM20'	b'RBM20'	0.948387	b'MY2'
b'H18'	b'ACACGCGCACTCTGCT-BO_H65_LV0_premrna'	0.977344	b'RBM20'	b'RBM20'	0.948387	b'cDC2'
b'H18'	b'ACACGCGCATCGTTCC-BO_H65_LV0_premrna'	0.340113	b'TTN'	b'RBM20'	0.948387	b'MY1'
b'H18'	b'ACAGCCGGTACTGACT-BO_H65_LV0_premrna'	0.963815	b'RBM20'	b'RBM20'	0.948387	b'MY1'
b'H18'	b'ACAGGGATCCAACACA-BO_H65_LV0_premrna'	0.966075	b'RBM20'	b'RBM20'	0.948387	b'prolif Myeloids'
b'H18'	b'ACATGCACATGCCGGT-BO_H65_LV0_premrna'	0.991521	b'RBM20'	b'RBM20'	0.948387	b'MY1'
b'H18'	b'ACCAACATCCTCACCA-BO_H65_LV0_premrna'	0.687814	b'RBM20'	b'RBM20'	0.948387	b'cDC2'
b'H18'	b'ACCAACATCTACACAG-BO_H65_LV0_premrna'	0.997897	b'RBM20'	b'RBM20'	0.948387	b'MY4'
b'H18'	b'ACCCTCACAGATCACT-BO_H65_LV0_premrna'	0.995965	b'RBM20'	b'RBM20'	0.948387	b'MY3'
b'H18'	b'ACCTACCCATTAGGAA-BO_H65_LV0_premrna'	0.997069	b'RBM20'	b'RBM20'	0.948387	b'MY8'
b'H18'	b'ACCTGTCAGTTACGAA-BO_H65_LV0_premrna'	0.962673	b'RBM20'	b'RBM20'	0.948387	b'MY5'
b'H18'	b'ACCTGTCGTACAAACA-BO_H65_LV0_premrna'	0.833973	b'RBM20'	b'RBM20'	0.948387	b'MY1'
b'H18'	b'ACGGTTACAAATCGGG-BO_H65_LV0_premrna'	0.799701	b'RBM20'	b'RBM20'	0.948387	b'MY5'
b'H18'	b'ACGGTTATCATGTCAG-BO_H65_LV0_premrna'	0.997468	b'RBM20'	b'RBM20'	0.948387	b'MY1'
b'H18'	b'ACGTAACTCGAACACT-BO_H65_LV0_premrna'	0.995637	b'RBM20'	b'RBM20'	0.948387	b'MY9'
b'H18'	b'ACGTAGTGTACTCCGG-BO_H65_LV0_premrna'	0.931372	b'RBM20'	b'RBM20'	0.948387	b'cDC2'
b'H18'	b'ACGTTCCAGATCGCCC-BO_H65_LV0_premrna'	0.997479	b'RBM20'	b'RBM20'	0.948387	b'MY4'
b'H18'	b'ACTACGAGTTCAATCG-BO_H65_LV0_premrna'	0.99438	b'RBM20'	b'RBM20'	0.948387	b'MY4'
b'H18'	b'ACTATGGAGAGGTTTA-BO_H65_LV0_premrna'	0.9972	b'RBM20'	b'RBM20'	0.948387	b'MY1'
b'H18'	b'ACTCCCATCGGCCTTT-BO_H65_LV0_premrna'	0.995964	b'RBM20'	b'RBM20'	0.948387	b'MY4'
b'H18'	b'ACTGATGAGCACTAAA-BO_H65_LV0_premrna'	0.908262	b'RBM20'	b'RBM20'	0.948387	b'MY8'
b'H18'	b'ACTGCAAAGTTCGCAT-BO_H65_LV0_premrna'	0.996482	b'RBM20'	b'RBM20'	0.948387	b'MY1'
b'H18'	b'ACTGTCCAGCTGCGAA-BO_H65_LV0_premrna'	0.975409	b'RBM20'	b'RBM20'	0.948387	b'cDC2'
b'H18'	b'ACTTCCGAGGGCATGT-BO_H65_LV0_premrna'	0.991338	b'RBM20'	b'RBM20'	0.948387	b'MY3'
b'H18'	b'ACTTCCGCAATCCAGT-BO_H65_LV0_premrna'	0.582901	b'RBM20'	b'RBM20'	0.948387	b'MY3'
b'H18'	b'AGAAATGCAACAACAA-BO_H65_LV0_premrna'	0.996478	b'RBM20'	b'RBM20'	0.948387	b'MY4'
b'H18'	b'AGAACCTCATTATGCG-BO_H65_LV0_premrna'	0.996442	b'RBM20'	b'RBM20'	0.948387	b'MY1'
b'H18'	b'AGAACCTGTTAAACCC-BO_H65_LV0_premrna'	0.998153	b'RBM20'	b'RBM20'	0.948387	b'MY4'
b'H18'	b'AGAAGCGGTCGCATTA-BO_H65_LV0_premrna'	0.997463	b'RBM20'	b'RBM20'	0.948387	b'MY4'
b'H18'	b'AGACAAAAGACGCATG-BO_H65_LV0_premrna'	0.988356	b'RBM20'	b'RBM20'	0.948387	b'MY3'
b'H18'	b'AGACAGGCAGGACATG-BO_H65_LV0_premrna'	0.996857	b'RBM20'	b'RBM20'	0.948387	b'MY2'
b'H18'	b'AGACTCACACCTGAAT-BO_H65_LV0_premrna'	0.99701	b'RBM20'	b'RBM20'	0.948387	b'MY1'
b'H18'	b'AGAGCAGGTTGGGATG-BO_H65_LV0_premrna'	0.991176	b'RBM20'	b'RBM20'	0.948387	b'MY2'
b'H18'	b'AGATCGTAGCACGTCC-BO_H65_LV0_premrna'	0.87435	b'RBM20'	b'RBM20'	0.948387	b'MY4'
b'H18'	b'AGATCGTCAAGTGATA-BO_H65_LV0_premrna'	0.997924	b'RBM20'	b'RBM20'	0.948387	b'MY1'
b'H18'	b'AGATCGTGTAATACCC-BO_H65_LV0_premrna'	0.997374	b'RBM20'	b'RBM20'	0.948387	b'MY2'
b'H18'	b'AGATGAAAGCTTGTTG-BO_H65_LV0_premrna'	0.997812	b'RBM20'	b'RBM20'	0.948387	b'MY4'
b'H18'	b'AGATGAAGTGACCTGC-BO_H65_LV0_premrna'	0.836518	b'RBM20'	b'RBM20'	0.948387	b'MY5'
b'H18'	b'AGATGAATCATCAGTG-BO_H65_LV0_premrna'	0.693163	b'RBM20'	b'RBM20'	0.948387	b'MY9'
b'H18'	b'AGATGCTAGTAGGTTA-BO_H65_LV0_premrna'	0.993679	b'RBM20'	b'RBM20'	0.948387	b'MY8'
b'H18'	b'AGCCAATTCATGACAC-BO_H65_LV0_premrna'	0.995608	b'RBM20'	b'RBM20'	0.948387	b'MY1'
b'H18'	b'AGCCACGTCACTTTGT-BO_H65_LV0_premrna'	0.987363	b'RBM20'	b'RBM20'	0.948387	b'MY7'
b'H18'	b'AGCCAGCAGCGATGAC-BO_H65_LV0_premrna'	0.920292	b'RBM20'	b'RBM20'	0.948387	b'MY2'
b'H18'	b'AGCGATTCATCTATCT-BO_H65_LV0_premrna'	0.998386	b'RBM20'	b'RBM20'	0.948387	b'MY4'
b'H18'	b'AGCTTCCGTGACTGTT-BO_H65_LV0_premrna'	0.978076	b'RBM20'	b'RBM20'	0.948387	b'MY5'
b'H18'	b'AGGAATATCTGAATCG-BO_H65_LV0_premrna'	0.993216	b'RBM20'	b'RBM20'	0.948387	b'MY4'
b'H18'	b'AGGACGACAATTTCCT-BO_H65_LV0_premrna'	0.995826	b'RBM20'	b'RBM20'	0.948387	b'MY4'
b'H18'	b'AGGATCTGTTTGTTCT-BO_H65_LV0_premrna'	0.991305	b'RBM20'	b'RBM20'	0.948387	b'MY3'
b'H18'	b'AGGCATTGTGAGCTCC-BO_H65_LV0_premrna'	0.996633	b'RBM20'	b'RBM20'	0.948387	b'cDC2'
b'H18'	b'AGGGAGTTCGTCCATC-BO_H65_LV0_premrna'	0.997243	b'RBM20'	b'RBM20'	0.948387	b'MY9'
b'H18'	b'AGGGCTCCAGTAGAAT-BO_H65_LV0_premrna'	0.998124	b'RBM20'	b'RBM20'	0.948387	b'MY4'
b'H18'	b'AGGGTCCTCTACCTTA-BO_H65_LV0_premrna'	0.995376	b'RBM20'	b'RBM20'	0.948387	b'MY2'
b'H18'	b'AGGGTGACAGACCGCT-BO_H65_LV0_premrna'	0.964938	b'RBM20'	b'RBM20'	0.948387	b'cDC2'
b'H18'	b'AGGGTGATCAGAGTGG-BO_H65_LV0_premrna'	0.442419	b'mutation negative'	b'RBM20'	0.948387	b'MY1'
b'H18'	b'AGGGTGATCATTGTGG-BO_H65_LV0_premrna'	0.996909	b'RBM20'	b'RBM20'	0.948387	b'MY2'
b'H18'	b'AGGTAGGCAGGCATTT-BO_H65_LV0_premrna'	0.996957	b'RBM20'	b'RBM20'	0.948387	b'MY1'
b'H18'	b'AGGTCATTCCGACATA-BO_H65_LV0_premrna'	0.996248	b'RBM20'	b'RBM20'	0.948387	b'MY3'
b'H18'	b'AGGTGTTCATCGCTAA-BO_H65_LV0_premrna'	0.997577	b'RBM20'	b'RBM20'	0.948387	b'MY1'
b'H18'	b'AGGTGTTTCTAGTCAG-BO_H65_LV0_premrna'	0.981925	b'RBM20'	b'RBM20'	0.948387	b'MY2'
b'H18'	b'AGGTTACTCCGCGAGT-BO_H65_LV0_premrna'	0.997692	b'RBM20'	b'RBM20'	0.948387	b'MY1'
b'H18'	b'AGGTTGTGTCTGCCTT-BO_H65_LV0_premrna'	0.654873	b'TTN'	b'RBM20'	0.948387	b'MY8'
b'H18'	b'AGGTTGTGTGTAAACA-BO_H65_LV0_premrna'	0.976098	b'RBM20'	b'RBM20'	0.948387	b'MY1'
b'H18'	b'AGTAACCTCCGTCACT-BO_H65_LV0_premrna'	0.990356	b'RBM20'	b'RBM20'	0.948387	b'MY9'
b'H18'	b'AGTACTGTCTCATAGG-BO_H65_LV0_premrna'	0.991173	b'RBM20'	b'RBM20'	0.948387	b'MY2'
b'H18'	b'AGTCAACGTCCCTGTT-BO_H65_LV0_premrna'	0.992406	b'RBM20'	b'RBM20'	0.948387	b'MY1'
b'H18'	b'AGTCACATCTGAGAGG-BO_H65_LV0_premrna'	0.998562	b'RBM20'	b'RBM20'	0.948387	b'MY4'
b'H18'	b'AGTCATGGTTTGGGTT-BO_H65_LV0_premrna'	0.994356	b'RBM20'	b'RBM20'	0.948387	b'CD16+ Mo'
b'H18'	b'AGTCTCCGTGGCAGAT-BO_H65_LV0_premrna'	0.997614	b'RBM20'	b'RBM20'	0.948387	b'MY1'
b'H18'	b'AGTGACTAGCAACCAG-BO_H65_LV0_premrna'	0.997774	b'RBM20'	b'RBM20'	0.948387	b'MY4'
b'H18'	b'AGTGACTCAAGTGATA-BO_H65_LV0_premrna'	0.997198	b'RBM20'	b'RBM20'	0.948387	b'MY1'
b'H18'	b'AGTGATCTCGGCCTTT-BO_H65_LV0_premrna'	0.90394	b'RBM20'	b'RBM20'	0.948387	b'MY1'
b'H18'	b'AGTGTTGAGCTGACTT-BO_H65_LV0_premrna'	0.56713	b'RBM20'	b'RBM20'	0.948387	b'MY1'
b'H18'	b'AGTTAGCAGGCACCAA-BO_H65_LV0_premrna'	0.961648	b'RBM20'	b'RBM20'	0.948387	b'cDC2'
b'H18'	b'AGTTAGCGTGAGATTA-BO_H65_LV0_premrna'	0.99733	b'RBM20'	b'RBM20'	0.948387	b'MY4'
b'H18'	b'ATACCGATCCCGAATA-BO_H65_LV0_premrna'	0.99574	b'RBM20'	b'RBM20'	0.948387	b'MY1'
b'H18'	b'ATACCTTAGACCCGCT-BO_H65_LV0_premrna'	0.997743	b'RBM20'	b'RBM20'	0.948387	b'MY4'
b'H18'	b'ATAGACCCAGAGGCAT-BO_H65_LV0_premrna'	0.996948	b'RBM20'	b'RBM20'	0.948387	b'MY1'
b'H18'	b'ATAGGCTGTTACACAC-BO_H65_LV0_premrna'	0.998423	b'RBM20'	b'RBM20'	0.948387	b'MY4'
b'H18'	b'ATATCCTGTACAAACA-BO_H65_LV0_premrna'	0.994905	b'RBM20'	b'RBM20'	0.948387	b'MY4'
b'H18'	b'ATATCCTTCTAGACCA-BO_H65_LV0_premrna'	0.982276	b'RBM20'	b'RBM20'	0.948387	b'MY2'
b'H18'	b'ATCACAGGTAACGCGA-BO_H65_LV0_premrna'	0.831155	b'RBM20'	b'RBM20'	0.948387	b'MY7'
b'H18'	b'ATCCATTCAGCTTCCT-BO_H65_LV0_premrna'	0.974045	b'RBM20'	b'RBM20'	0.948387	b'MY1'
b'H18'	b'ATCCCTGAGCACACAG-BO_H65_LV0_premrna'	0.941103	b'RBM20'	b'RBM20'	0.948387	b'MY1'
b'H18'	b'ATCGGATTCCTACAAG-BO_H65_LV0_premrna'	0.995926	b'RBM20'	b'RBM20'	0.948387	b'MY9'
b'H18'	b'ATCGTCCTCAAGGACG-BO_H65_LV0_premrna'	0.44601	b'mutation negative'	b'RBM20'	0.948387	b'MY7'
b'H18'	b'ATCTTCACAATGGCAG-BO_H65_LV0_premrna'	0.570444	b'PKP2'	b'RBM20'	0.948387	b'cDC1'
b'H18'	b'ATGAAAGAGTGTGTTC-BO_H65_LV0_premrna'	0.997265	b'RBM20'	b'RBM20'	0.948387	b'MY2'
b'H18'	b'ATGACCAAGCAGGCTA-BO_H65_LV0_premrna'	0.976604	b'RBM20'	b'RBM20'	0.948387	b'MY3'
b'H18'	b'ATGACCACAAGTTCGT-BO_H65_LV0_premrna'	0.407878	b'RBM20'	b'RBM20'	0.948387	b'cDC2'
b'H18'	b'ATGAGTCCAAGAGTTA-BO_H65_LV0_premrna'	0.975127	b'RBM20'	b'RBM20'	0.948387	b'MY8'
b'H18'	b'ATGGAGGAGAGGGTAA-BO_H65_LV0_premrna'	0.905767	b'RBM20'	b'RBM20'	0.948387	b'MY3'
b'H18'	b'ATGGGAGTCGAGCCAC-BO_H65_LV0_premrna'	0.712551	b'TTN'	b'RBM20'	0.948387	b'MY3'
b'H18'	b'ATGGTTGGTGTTTGCA-BO_H65_LV0_premrna'	0.997242	b'RBM20'	b'RBM20'	0.948387	b'MY1'
b'H18'	b'ATGTCCCAGCTCCATA-BO_H65_LV0_premrna'	0.397281	b'mutation negative'	b'RBM20'	0.948387	b'MY7'
b'H18'	b'ATGTCTTAGAATGTTG-BO_H65_LV0_premrna'	0.713263	b'RBM20'	b'RBM20'	0.948387	b'MY1'
b'H18'	b'ATGTCTTAGTTGGAAT-BO_H65_LV0_premrna'	0.991204	b'RBM20'	b'RBM20'	0.948387	b'MY1'
b'H18'	b'ATGTCTTCAGGGAGAG-BO_H65_LV0_premrna'	0.988652	b'RBM20'	b'RBM20'	0.948387	b'MY3'
b'H18'	b'ATGTCTTTCTGAGCAT-BO_H65_LV0_premrna'	0.963765	b'RBM20'	b'RBM20'	0.948387	b'MY1'
b'H18'	b'ATTACTCCATCCTCAC-BO_H65_LV0_premrna'	0.988925	b'RBM20'	b'RBM20'	0.948387	b'cDC2'
b'H18'	b'ATTACTCTCGACGCGT-BO_H65_LV0_premrna'	0.97544	b'RBM20'	b'RBM20'	0.948387	b'MY12'
b'H18'	b'ATTCATCCACGACAGA-BO_H65_LV0_premrna'	0.954362	b'RBM20'	b'RBM20'	0.948387	b'MY3'
b'H18'	b'ATTCTACCAACCCTCT-BO_H65_LV0_premrna'	0.992434	b'RBM20'	b'RBM20'	0.948387	b'MY2'
b'H18'	b'ATTCTACTCTAGGAAA-BO_H65_LV0_premrna'	0.998105	b'RBM20'	b'RBM20'	0.948387	b'MY1'
b'H18'	b'ATTGGGTCACGAGAAC-BO_H65_LV0_premrna'	0.993108	b'RBM20'	b'RBM20'	0.948387	b'MY1'
b'H18'	b'ATTTCTGAGTGCCAGA-BO_H65_LV0_premrna'	0.971448	b'RBM20'	b'RBM20'	0.948387	b'MY4'
b'H18'	b'CAAAGAAAGATGTTCC-BO_H65_LV0_premrna'	0.969634	b'RBM20'	b'RBM20'	0.948387	b'MY2'
b'H18'	b'CAACAGTAGGTAGCAC-BO_H65_LV0_premrna'	0.991346	b'RBM20'	b'RBM20'	0.948387	b'MY9'
b'H18'	b'CAACAGTTCATTTCCA-BO_H65_LV0_premrna'	0.961478	b'RBM20'	b'RBM20'	0.948387	b'MY1'
b'H18'	b'CAACCTCAGTTGCGCC-BO_H65_LV0_premrna'	0.997882	b'RBM20'	b'RBM20'	0.948387	b'MY4'
b'H18'	b'CAACCTCGTGGACTGA-BO_H65_LV0_premrna'	0.995868	b'RBM20'	b'RBM20'	0.948387	b'MY9'
b'H18'	b'CAAGACTTCAGTGCGC-BO_H65_LV0_premrna'	0.998056	b'RBM20'	b'RBM20'	0.948387	b'MY4'
b'H18'	b'CAATACGAGCTTTCCC-BO_H65_LV0_premrna'	0.997451	b'RBM20'	b'RBM20'	0.948387	b'MY1'
b'H18'	b'CAATCGAAGGACACTG-BO_H65_LV0_premrna'	0.996701	b'RBM20'	b'RBM20'	0.948387	b'MY2'
b'H18'	b'CAATGACAGTTCCATG-BO_H65_LV0_premrna'	0.996767	b'RBM20'	b'RBM20'	0.948387	b'MY4'
b'H18'	b'CAATGACTCCTTATCA-BO_H65_LV0_premrna'	0.928111	b'RBM20'	b'RBM20'	0.948387	b'MY3'
b'H18'	b'CAATTTCAGCTCCGAC-BO_H65_LV0_premrna'	0.894326	b'RBM20'	b'RBM20'	0.948387	b'cDC2'
b'H18'	b'CAATTTCGTATTAAGG-BO_H65_LV0_premrna'	0.995873	b'RBM20'	b'RBM20'	0.948387	b'MY1'
b'H18'	b'CACAACACAATAAGGT-BO_H65_LV0_premrna'	0.995762	b'RBM20'	b'RBM20'	0.948387	b'MY4'
b'H18'	b'CACCAAAAGGTCGTCC-BO_H65_LV0_premrna'	0.996576	b'RBM20'	b'RBM20'	0.948387	b'MY8'
b'H18'	b'CACGAATGTACTTCCC-BO_H65_LV0_premrna'	0.964402	b'RBM20'	b'RBM20'	0.948387	b'MY5'
b'H18'	b'CACGAATGTCGTACTA-BO_H65_LV0_premrna'	0.991986	b'RBM20'	b'RBM20'	0.948387	b'MY3'
b'H18'	b'CACGAATGTGATACAA-BO_H65_LV0_premrna'	0.994824	b'RBM20'	b'RBM20'	0.948387	b'MY4'
b'H18'	b'CACGGGTCAAGTTTGC-BO_H65_LV0_premrna'	0.46206	b'RBM20'	b'RBM20'	0.948387	b'cDC2'
b'H18'	b'CACGGGTCAGATACCT-BO_H65_LV0_premrna'	0.99746	b'RBM20'	b'RBM20'	0.948387	b'MY1'
b'H18'	b'CACGGGTTCATTCGGA-BO_H65_LV0_premrna'	0.990907	b'RBM20'	b'RBM20'	0.948387	b'cDC2'
b'H18'	b'CACGTGGGTGGAACCA-BO_H65_LV0_premrna'	0.950249	b'RBM20'	b'RBM20'	0.948387	b'MY8'
b'H18'	b'CACGTTCAGCTACGTT-BO_H65_LV0_premrna'	0.994536	b'RBM20'	b'RBM20'	0.948387	b'MY1'
b'H18'	b'CACGTTCAGGATACCG-BO_H65_LV0_premrna'	0.990488	b'RBM20'	b'RBM20'	0.948387	b'MY8'
b'H18'	b'CACTAAGGTAGGGTAC-BO_H65_LV0_premrna'	0.498535	b'RBM20'	b'RBM20'	0.948387	b'MY1'
b'H18'	b'CACTAAGTCGATTGAC-BO_H65_LV0_premrna'	0.992685	b'RBM20'	b'RBM20'	0.948387	b'MY1'
b'H18'	b'CACTGGGGTGCACGCT-BO_H65_LV0_premrna'	0.711892	b'RBM20'	b'RBM20'	0.948387	b'MY1'
b'H18'	b'CACTTCGTCACTACTT-BO_H65_LV0_premrna'	0.980914	b'RBM20'	b'RBM20'	0.948387	b'MY3'
b'H18'	b'CACTTCGTCGGTATGT-BO_H65_LV0_premrna'	0.967052	b'RBM20'	b'RBM20'	0.948387	b'cDC2'
b'H18'	b'CAGATACCACATGACT-BO_H65_LV0_premrna'	0.994474	b'RBM20'	b'RBM20'	0.948387	b'MY9'
b'H18'	b'CAGATCATCCTTATAC-BO_H65_LV0_premrna'	0.993043	b'RBM20'	b'RBM20'	0.948387	b'MY9'
b'H18'	b'CAGATTGTCCATCCGT-BO_H65_LV0_premrna'	0.99687	b'RBM20'	b'RBM20'	0.948387	b'MY1'
b'H18'	b'CAGATTGTCGACTCCT-BO_H65_LV0_premrna'	0.894046	b'RBM20'	b'RBM20'	0.948387	b'MY7'
b'H18'	b'CAGCAATTCGCAGTCG-BO_H65_LV0_premrna'	0.430643	b'TTN'	b'RBM20'	0.948387	b'MY5'
b'H18'	b'CAGCACGGTAGAGCTG-BO_H65_LV0_premrna'	0.959902	b'RBM20'	b'RBM20'	0.948387	b'cDC2'
b'H18'	b'CAGCAGCAGTACTCGT-BO_H65_LV0_premrna'	0.995418	b'RBM20'	b'RBM20'	0.948387	b'MY2'
b'H18'	b'CAGCCAGAGCCGAACA-BO_H65_LV0_premrna'	0.995645	b'RBM20'	b'RBM20'	0.948387	b'MY1'
b'H18'	b'CAGCCAGTCGAAGCAG-BO_H65_LV0_premrna'	0.998263	b'RBM20'	b'RBM20'	0.948387	b'MY4'
b'H18'	b'CAGCCAGTCGACATAC-BO_H65_LV0_premrna'	0.997293	b'RBM20'	b'RBM20'	0.948387	b'MY4'
b'H18'	b'CAGGCCAAGTGTACCT-BO_H65_LV0_premrna'	0.966491	b'RBM20'	b'RBM20'	0.948387	b'MY5'
b'H18'	b'CAGGGCTTCGGTAGAG-BO_H65_LV0_premrna'	0.819606	b'RBM20'	b'RBM20'	0.948387	b'MY3'
b'H18'	b'CAGGTATCAGGCTCTG-BO_H65_LV0_premrna'	0.982192	b'RBM20'	b'RBM20'	0.948387	b'MY2'
b'H18'	b'CAGGTATGTGCCTTTC-BO_H65_LV0_premrna'	0.953798	b'RBM20'	b'RBM20'	0.948387	b'MY8'
b'H18'	b'CAGTGCGCAACACGAG-BO_H65_LV0_premrna'	0.981248	b'RBM20'	b'RBM20'	0.948387	b'cDC2'
b'H18'	b'CAGTGCGTCCGTGTGG-BO_H65_LV0_premrna'	0.799825	b'RBM20'	b'RBM20'	0.948387	b'MY7'
b'H18'	b'CATCCACTCCCGATCT-BO_H65_LV0_premrna'	0.993465	b'RBM20'	b'RBM20'	0.948387	b'cDC2'
b'H18'	b'CATCCGTTCATGCTAG-BO_H65_LV0_premrna'	0.991381	b'RBM20'	b'RBM20'	0.948387	b'cDC2'
b'H18'	b'CATCCGTTCGATACAC-BO_H65_LV0_premrna'	0.357902	b'LMNA'	b'RBM20'	0.948387	b'MY5'
b'H18'	b'CATGAGTCAACCTAAC-BO_H65_LV0_premrna'	0.648911	b'RBM20'	b'RBM20'	0.948387	b'MY1'
b'H18'	b'CATGCAAGTGGATGAC-BO_H65_LV0_premrna'	0.996294	b'RBM20'	b'RBM20'	0.948387	b'MY1'
b'H18'	b'CATGCGGAGAAACTGT-BO_H65_LV0_premrna'	0.997711	b'RBM20'	b'RBM20'	0.948387	b'MY10'
b'H18'	b'CATGCGGAGCGCAATG-BO_H65_LV0_premrna'	0.931993	b'RBM20'	b'RBM20'	0.948387	b'MY1'
b'H18'	b'CATGCGGAGGGCAGTT-BO_H65_LV0_premrna'	0.978165	b'RBM20'	b'RBM20'	0.948387	b'MY3'
b'H18'	b'CATGCTCTCGTGGGTC-BO_H65_LV0_premrna'	0.996546	b'RBM20'	b'RBM20'	0.948387	b'MY1'
b'H18'	b'CATGGATAGCAAGGAA-BO_H65_LV0_premrna'	0.884857	b'RBM20'	b'RBM20'	0.948387	b'MY3'
b'H18'	b'CATTCATTCCCGTTCA-BO_H65_LV0_premrna'	0.83039	b'RBM20'	b'RBM20'	0.948387	b'MY1'
b'H18'	b'CATTCCGTCCCTCAAC-BO_H65_LV0_premrna'	0.891454	b'TTN'	b'RBM20'	0.948387	b'MY3'
b'H18'	b'CATTCTAAGTATAACG-BO_H65_LV0_premrna'	0.681653	b'RBM20'	b'RBM20'	0.948387	b'MY2'
b'H18'	b'CATTCTACACATTACG-BO_H65_LV0_premrna'	0.995666	b'RBM20'	b'RBM20'	0.948387	b'MY4'
b'H18'	b'CATTCTACAGCTGTAT-BO_H65_LV0_premrna'	0.994771	b'RBM20'	b'RBM20'	0.948387	b'MY9'
b'H18'	b'CATTGAGCAGATCCTA-BO_H65_LV0_premrna'	0.99393	b'RBM20'	b'RBM20'	0.948387	b'MY1'
b'H18'	b'CATTGAGTCTCTTAAC-BO_H65_LV0_premrna'	0.993061	b'RBM20'	b'RBM20'	0.948387	b'cDC2'
b'H18'	b'CCAAGCGCACGTGAGA-BO_H65_LV0_premrna'	0.987155	b'RBM20'	b'RBM20'	0.948387	b'cDC2'
b'H18'	b'CCAATTTCAGCGAACA-BO_H65_LV0_premrna'	0.954296	b'RBM20'	b'RBM20'	0.948387	b'MY7'
b'H18'	b'CCACACTAGCACTTTG-BO_H65_LV0_premrna'	0.97957	b'RBM20'	b'RBM20'	0.948387	b'MY1'
b'H18'	b'CCACCATTCTTTGATC-BO_H65_LV0_premrna'	0.932033	b'RBM20'	b'RBM20'	0.948387	b'MY2'
b'H18'	b'CCACGTTTCATGGATC-BO_H65_LV0_premrna'	0.996315	b'RBM20'	b'RBM20'	0.948387	b'MY4'
b'H18'	b'CCACGTTTCATTGCGA-BO_H65_LV0_premrna'	0.93088	b'RBM20'	b'RBM20'	0.948387	b'CD16+ Mo'
b'H18'	b'CCATAAGCATATCTCT-BO_H65_LV0_premrna'	0.997486	b'RBM20'	b'RBM20'	0.948387	b'MY2'
b'H18'	b'CCATCACTCACCTCAC-BO_H65_LV0_premrna'	0.937272	b'RBM20'	b'RBM20'	0.948387	b'MY2'
b'H18'	b'CCCATTGTCGTAACAC-BO_H65_LV0_premrna'	0.92971	b'RBM20'	b'RBM20'	0.948387	b'cDC2'
b'H18'	b'CCCGAAGCAGACGGAT-BO_H65_LV0_premrna'	0.99784	b'RBM20'	b'RBM20'	0.948387	b'MY4'
b'H18'	b'CCCGAAGTCTGCCTCA-BO_H65_LV0_premrna'	0.897668	b'RBM20'	b'RBM20'	0.948387	b'MY2'
b'H18'	b'CCCGGAAGTTTACGTG-BO_H65_LV0_premrna'	0.995795	b'RBM20'	b'RBM20'	0.948387	b'MY4'
b'H18'	b'CCCTAACAGGATGAGA-BO_H65_LV0_premrna'	0.996054	b'RBM20'	b'RBM20'	0.948387	b'MY4'
b'H18'	b'CCGGGTAAGCCTAACT-BO_H65_LV0_premrna'	0.917793	b'RBM20'	b'RBM20'	0.948387	b'MY3'
b'H18'	b'CCGGGTATCCACCTCA-BO_H65_LV0_premrna'	0.463522	b'TTN'	b'RBM20'	0.948387	b'MY5'
b'H18'	b'CCGTAGGAGCTGACTT-BO_H65_LV0_premrna'	0.991079	b'RBM20'	b'RBM20'	0.948387	b'cDC2'
b'H18'	b'CCGTAGGCAGGTCTCG-BO_H65_LV0_premrna'	0.749488	b'RBM20'	b'RBM20'	0.948387	b'MY3'
b'H18'	b'CCGTAGGCATACACCA-BO_H65_LV0_premrna'	0.992973	b'RBM20'	b'RBM20'	0.948387	b'MY1'
b'H18'	b'CCGTAGGCATCATGAC-BO_H65_LV0_premrna'	0.936991	b'RBM20'	b'RBM20'	0.948387	b'MY7'
b'H18'	b'CCGTAGGGTCGTCTCT-BO_H65_LV0_premrna'	0.987995	b'RBM20'	b'RBM20'	0.948387	b'cDC2'
b'H18'	b'CCTACGTGTCGGAAAC-BO_H65_LV0_premrna'	0.997307	b'RBM20'	b'RBM20'	0.948387	b'MY2'
b'H18'	b'CCTATCGCATATCTGG-BO_H65_LV0_premrna'	0.997188	b'RBM20'	b'RBM20'	0.948387	b'MY4'
b'H18'	b'CCTATCGTCGTTGTTT-BO_H65_LV0_premrna'	0.995937	b'RBM20'	b'RBM20'	0.948387	b'MY2'
b'H18'	b'CCTCTCCAGCTCCGAC-BO_H65_LV0_premrna'	0.99825	b'RBM20'	b'RBM20'	0.948387	b'MY2'
b'H18'	b'CCTTCAGGTCATCTAG-BO_H65_LV0_premrna'	0.994279	b'RBM20'	b'RBM20'	0.948387	b'MY2'
b'H18'	b'CCTTCAGTCTCATAGG-BO_H65_LV0_premrna'	0.997468	b'RBM20'	b'RBM20'	0.948387	b'MY1'
b'H18'	b'CGAAGGATCTGCGGGT-BO_H65_LV0_premrna'	0.997234	b'RBM20'	b'RBM20'	0.948387	b'MY1'
b'H18'	b'CGAAGGATCTGGACCG-BO_H65_LV0_premrna'	0.992585	b'RBM20'	b'RBM20'	0.948387	b'cDC2'
b'H18'	b'CGAGAAGCACTACCCT-BO_H65_LV0_premrna'	0.992299	b'RBM20'	b'RBM20'	0.948387	b'MY5'
b'H18'	b'CGATCGGCAAATTAGG-BO_H65_LV0_premrna'	0.99297	b'RBM20'	b'RBM20'	0.948387	b'cDC2'
b'H18'	b'CGATGGCAGCTGCCAC-BO_H65_LV0_premrna'	0.997864	b'RBM20'	b'RBM20'	0.948387	b'MY4'
b'H18'	b'CGATGGCGTAGTGTGG-BO_H65_LV0_premrna'	0.992908	b'RBM20'	b'RBM20'	0.948387	b'MY3'
b'H18'	b'CGCATAAGTTCCACGG-BO_H65_LV0_premrna'	0.98894	b'RBM20'	b'RBM20'	0.948387	b'MY3'
b'H18'	b'CGCATGGAGCAGCGAT-BO_H65_LV0_premrna'	0.931059	b'RBM20'	b'RBM20'	0.948387	b'cDC2'
b'H18'	b'CGGAGAACATTCAGCA-BO_H65_LV0_premrna'	0.997531	b'RBM20'	b'RBM20'	0.948387	b'MY4'
b'H18'	b'CGGGTCACATAAGCAA-BO_H65_LV0_premrna'	0.997748	b'RBM20'	b'RBM20'	0.948387	b'MY4'
b'H18'	b'CGGGTCATCCTACCGT-BO_H65_LV0_premrna'	0.996157	b'RBM20'	b'RBM20'	0.948387	b'MY1'
b'H18'	b'CGGTCAGTCTCTTGCG-BO_H65_LV0_premrna'	0.932218	b'RBM20'	b'RBM20'	0.948387	b'MY5'
b'H18'	b'CGTCCATGTTCTGAGT-BO_H65_LV0_premrna'	0.994866	b'RBM20'	b'RBM20'	0.948387	b'MY1'
b'H18'	b'CGTGAATTCCGATTAG-BO_H65_LV0_premrna'	0.993399	b'RBM20'	b'RBM20'	0.948387	b'MY2'
b'H18'	b'CGTGATACACAGCTGC-BO_H65_LV0_premrna'	0.995224	b'RBM20'	b'RBM20'	0.948387	b'MY1'
b'H18'	b'CGTGATACACTGCGAC-BO_H65_LV0_premrna'	0.991955	b'RBM20'	b'RBM20'	0.948387	b'cDC2'
b'H18'	b'CGTTCTGTCGCTACGG-BO_H65_LV0_premrna'	0.991474	b'RBM20'	b'RBM20'	0.948387	b'MY7'
b'H18'	b'CGTTCTGTCTACCTTA-BO_H65_LV0_premrna'	0.99684	b'RBM20'	b'RBM20'	0.948387	b'MY8'
b'H18'	b'CGTTGGGAGCATTGTC-BO_H65_LV0_premrna'	0.993993	b'RBM20'	b'RBM20'	0.948387	b'MY1'
b'H18'	b'CTACAGACATGAAGGC-BO_H65_LV0_premrna'	0.993213	b'RBM20'	b'RBM20'	0.948387	b'MY5'
b'H18'	b'CTACCCAAGGGCTGAT-BO_H65_LV0_premrna'	0.997658	b'RBM20'	b'RBM20'	0.948387	b'MY8'
b'H18'	b'CTACCTGAGATTCGCT-BO_H65_LV0_premrna'	0.996397	b'RBM20'	b'RBM20'	0.948387	b'MY1'
b'H18'	b'CTACCTGAGTCCGCGT-BO_H65_LV0_premrna'	0.998342	b'RBM20'	b'RBM20'	0.948387	b'MY4'
b'H18'	b'CTACGGGGTTGTGTAC-BO_H65_LV0_premrna'	0.997745	b'RBM20'	b'RBM20'	0.948387	b'MY10'
b'H18'	b'CTACTATAGAAGCTGC-BO_H65_LV0_premrna'	0.996157	b'RBM20'	b'RBM20'	0.948387	b'MY8'
b'H18'	b'CTATAGGCAAGTAGTA-BO_H65_LV0_premrna'	0.975825	b'RBM20'	b'RBM20'	0.948387	b'MY1'
b'H18'	b'CTATAGGCACTCTCGT-BO_H65_LV0_premrna'	0.98611	b'RBM20'	b'RBM20'	0.948387	b'MY8'
b'H18'	b'CTATAGGCATCGGCCA-BO_H65_LV0_premrna'	0.819656	b'RBM20'	b'RBM20'	0.948387	b'MY12'
b'H18'	b'CTATCCGCAGAGGGTT-BO_H65_LV0_premrna'	0.997004	b'RBM20'	b'RBM20'	0.948387	b'MY2'
b'H18'	b'CTCAACCCACCTCTGT-BO_H65_LV0_premrna'	0.982903	b'RBM20'	b'RBM20'	0.948387	b'MY1'
b'H18'	b'CTCAGAAAGGGCTAAC-BO_H65_LV0_premrna'	0.973969	b'RBM20'	b'RBM20'	0.948387	b'MY9'
b'H18'	b'CTCAGGGGTATGGGAC-BO_H65_LV0_premrna'	0.994325	b'RBM20'	b'RBM20'	0.948387	b'MY9'
b'H18'	b'CTCCCAAGTCATCGCG-BO_H65_LV0_premrna'	0.997262	b'RBM20'	b'RBM20'	0.948387	b'MY12'
b'H18'	b'CTCCGATAGGCTCCCA-BO_H65_LV0_premrna'	0.981655	b'RBM20'	b'RBM20'	0.948387	b'MY1'
b'H18'	b'CTCCTCCGTAGCTTTG-BO_H65_LV0_premrna'	0.997216	b'RBM20'	b'RBM20'	0.948387	b'MY1'
b'H18'	b'CTCTCAGAGTCGTTAC-BO_H65_LV0_premrna'	0.997618	b'RBM20'	b'RBM20'	0.948387	b'MY4'
b'H18'	b'CTGAGGCGTTACAGCT-BO_H65_LV0_premrna'	0.989816	b'RBM20'	b'RBM20'	0.948387	b'MY2'
b'H18'	b'CTGCAGGGTGCATCTA-BO_H65_LV0_premrna'	0.950184	b'RBM20'	b'RBM20'	0.948387	b'MY2'
b'H18'	b'CTGCCTAAGGCACGAT-BO_H65_LV0_premrna'	0.996592	b'RBM20'	b'RBM20'	0.948387	b'MY2'
b'H18'	b'CTGCCTAGTCAGGTAG-BO_H65_LV0_premrna'	0.998083	b'RBM20'	b'RBM20'	0.948387	b'MY8'
b'H18'	b'CTGCTCAGTACTGCGC-BO_H65_LV0_premrna'	0.991791	b'RBM20'	b'RBM20'	0.948387	b'MY1'
b'H18'	b'CTGGACGAGAATTGTG-BO_H65_LV0_premrna'	0.933883	b'RBM20'	b'RBM20'	0.948387	b'MY8'
b'H18'	b'CTGGCAGTCATGGATC-BO_H65_LV0_premrna'	0.99631	b'RBM20'	b'RBM20'	0.948387	b'MY3'
b'H18'	b'CTGTACCAGAAGGGAT-BO_H65_LV0_premrna'	0.990349	b'RBM20'	b'RBM20'	0.948387	b'MY2'
b'H18'	b'CTGTAGAAGAGCAAGA-BO_H65_LV0_premrna'	0.977558	b'RBM20'	b'RBM20'	0.948387	b'cDC2'
b'H18'	b'CTGTAGAAGAGGGTAA-BO_H65_LV0_premrna'	0.992964	b'RBM20'	b'RBM20'	0.948387	b'MY7'
b'H18'	b'CTGTGGGCATGGAACG-BO_H65_LV0_premrna'	0.995007	b'RBM20'	b'RBM20'	0.948387	b'MY9'
b'H18'	b'CTTAGGAGTCATCCGG-BO_H65_LV0_premrna'	0.998145	b'RBM20'	b'RBM20'	0.948387	b'MY1'
b'H18'	b'CTTCAATCACTCTCGT-BO_H65_LV0_premrna'	0.99607	b'RBM20'	b'RBM20'	0.948387	b'MY1'
b'H18'	b'CTTCCGACACATATCG-BO_H65_LV0_premrna'	0.997474	b'RBM20'	b'RBM20'	0.948387	b'MY1'
b'H18'	b'CTTCTCTCAACTCCCT-BO_H65_LV0_premrna'	0.953784	b'RBM20'	b'RBM20'	0.948387	b'MY1'
b'H18'	b'GAAACCTCATTAAGCC-BO_H65_LV0_premrna'	0.985291	b'RBM20'	b'RBM20'	0.948387	b'MY1'
b'H18'	b'GAACACTTCCGTACGG-BO_H65_LV0_premrna'	0.996967	b'RBM20'	b'RBM20'	0.948387	b'MY4'
b'H18'	b'GAACGTTTCACAGAGG-BO_H65_LV0_premrna'	0.996675	b'RBM20'	b'RBM20'	0.948387	b'MY1'
b'H18'	b'GAACGTTTCAGCTAGT-BO_H65_LV0_premrna'	0.947581	b'RBM20'	b'RBM20'	0.948387	b'MY3'
b'H18'	b'GAACTGTAGATCACTC-BO_H65_LV0_premrna'	0.98505	b'RBM20'	b'RBM20'	0.948387	b'prolif Myeloids'
b'H18'	b'GAAGCCCAGCCGATAG-BO_H65_LV0_premrna'	0.989668	b'RBM20'	b'RBM20'	0.948387	b'MY8'
b'H18'	b'GAAGCGAGTGGATGAC-BO_H65_LV0_premrna'	0.985386	b'RBM20'	b'RBM20'	0.948387	b'MY1'
b'H18'	b'GAAGGGTGTTTGTGGT-BO_H65_LV0_premrna'	0.819811	b'RBM20'	b'RBM20'	0.948387	b'MY7'
b'H18'	b'GAAGTAAGTCTGTGAT-BO_H65_LV0_premrna'	0.990633	b'RBM20'	b'RBM20'	0.948387	b'MY9'
b'H18'	b'GAAGTAATCTTAATCC-BO_H65_LV0_premrna'	0.995453	b'RBM20'	b'RBM20'	0.948387	b'MY2'
b'H18'	b'GAATCGTAGCCTCTCT-BO_H65_LV0_premrna'	0.54914	b'mutation negative'	b'RBM20'	0.948387	b'MY5'
b'H18'	b'GAATCGTCAGGCACAA-BO_H65_LV0_premrna'	0.986603	b'RBM20'	b'RBM20'	0.948387	b'MY8'
b'H18'	b'GACAGCCAGCCATTGT-BO_H65_LV0_premrna'	0.996929	b'RBM20'	b'RBM20'	0.948387	b'cDC2'
b'H18'	b'GACAGCCCAGAAACCG-BO_H65_LV0_premrna'	0.961543	b'RBM20'	b'RBM20'	0.948387	b'MY1'
b'H18'	b'GACGTTACACACCAGC-BO_H65_LV0_premrna'	0.976437	b'RBM20'	b'RBM20'	0.948387	b'MY8'
b'H18'	b'GACGTTACAGTGTGCC-BO_H65_LV0_premrna'	0.995	b'RBM20'	b'RBM20'	0.948387	b'MY4'
b'H18'	b'GACGTTATCGTGCAGC-BO_H65_LV0_premrna'	0.681903	b'RBM20'	b'RBM20'	0.948387	b'MY7'
b'H18'	b'GACTCTCAGTGATTCC-BO_H65_LV0_premrna'	0.996546	b'RBM20'	b'RBM20'	0.948387	b'MY4'
b'H18'	b'GACTTCCAGGAGTATT-BO_H65_LV0_premrna'	0.995959	b'RBM20'	b'RBM20'	0.948387	b'cDC2'
b'H18'	b'GAGAAATAGACCCTTA-BO_H65_LV0_premrna'	0.963652	b'RBM20'	b'RBM20'	0.948387	b'MY2'
b'H18'	b'GAGACCCAGATGTTGA-BO_H65_LV0_premrna'	0.977964	b'RBM20'	b'RBM20'	0.948387	b'MY1'
b'H18'	b'GAGAGGTAGATACGAT-BO_H65_LV0_premrna'	0.543581	b'RBM20'	b'RBM20'	0.948387	b'MY7'
b'H18'	b'GAGATGGAGTATGGCG-BO_H65_LV0_premrna'	0.996639	b'RBM20'	b'RBM20'	0.948387	b'MY3'
b'H18'	b'GAGCTGCAGCTGAAAT-BO_H65_LV0_premrna'	0.479606	b'TTN'	b'RBM20'	0.948387	b'MY1'
b'H18'	b'GAGCTGCTCAGTGTCA-BO_H65_LV0_premrna'	0.96434	b'RBM20'	b'RBM20'	0.948387	b'MY1'
b'H18'	b'GAGGGATAGGCCATAG-BO_H65_LV0_premrna'	0.982139	b'RBM20'	b'RBM20'	0.948387	b'MY5'
[truncated: 24,350 more rows]

## Sheet: predictions EC
patient	Barcode	probabilty for nuclei	Gene_pred	true label	accuracy for patient	cell_states
b'DL2'	b'AAACCCATCTCCGCAT-BS_DL2_LV_premrna-0'	0.9692	b'LMNA'	b'LMNA'	0.981651	b'EC2.0'
b'DL2'	b'AAACGAAAGGGAGGGT-BS_DL2_LV_premrna-0'	0.99558	b'LMNA'	b'LMNA'	0.981651	b'EC2.0'
b'DL2'	b'AAACGAAGTACCGTGC-BS_DL2_LV_premrna-0'	0.979081	b'LMNA'	b'LMNA'	0.981651	b'EC1.0'
b'DL2'	b'AAACGCTGTTGCTCAA-BS_DL2_LV_premrna-0'	0.981775	b'LMNA'	b'LMNA'	0.981651	b'EC6.0'
b'DL2'	b'AAAGAACGTACGCTTA-BS_DL2_LV_premrna-0'	0.992964	b'LMNA'	b'LMNA'	0.981651	b'EC1.0'
b'DL2'	b'AAAGGATCAGGTATGG-BS_DL2_LV_premrna-0'	0.984436	b'LMNA'	b'LMNA'	0.981651	b'EC6.0'
b'DL2'	b'AAAGGGCTCCCTCTTT-BS_DL2_LV_premrna-0'	0.977583	b'LMNA'	b'LMNA'	0.981651	b'EC2.0'
b'DL2'	b'AAAGTGATCCGTGCGA-BS_DL2_LV_premrna-0'	0.969446	b'LMNA'	b'LMNA'	0.981651	b'EC5.0'
b'DL2'	b'AAATGGATCACCCTCA-BS_DL2_LV_premrna-0'	0.991267	b'LMNA'	b'LMNA'	0.981651	b'EC5.0'
b'DL2'	b'AACAAAGGTGGAACCA-BS_DL2_LV_premrna-0'	0.859857	b'LMNA'	b'LMNA'	0.981651	b'EC1.0'
b'DL2'	b'AACAAAGTCAGGTAAA-BS_DL2_LV_premrna-0'	0.997192	b'LMNA'	b'LMNA'	0.981651	b'EC2.0'
b'DL2'	b'AACAACCCAACCCTAA-BS_DL2_LV_premrna-0'	0.995396	b'LMNA'	b'LMNA'	0.981651	b'EC2.0'
b'DL2'	b'AACAGGGAGCCGTAAG-BS_DL2_LV_premrna-0'	0.996715	b'LMNA'	b'LMNA'	0.981651	b'EC5.0'
b'DL2'	b'AACCAACTCCTCATAT-BS_DL2_LV_premrna-0'	0.997572	b'LMNA'	b'LMNA'	0.981651	b'EC2.0'
b'DL2'	b'AACCATGAGGATGAGA-BS_DL2_LV_premrna-0'	0.969224	b'LMNA'	b'LMNA'	0.981651	b'EC1.0'
b'DL2'	b'AACCATGCAGTACTAC-BS_DL2_LV_premrna-0'	0.98898	b'LMNA'	b'LMNA'	0.981651	b'EC2.0'
b'DL2'	b'AACCCAAGTGGAAGTC-BS_DL2_LV_premrna-0'	0.992001	b'LMNA'	b'LMNA'	0.981651	b'EC6.0'
b'DL2'	b'AACCTTTCATGCACTA-BS_DL2_LV_premrna-0'	0.963442	b'LMNA'	b'LMNA'	0.981651	b'EC1.0'
b'DL2'	b'AACCTTTGTTCTCTAT-BS_DL2_LV_premrna-0'	0.989199	b'LMNA'	b'LMNA'	0.981651	b'EC2.0'
b'DL2'	b'AACCTTTTCGCTGATA-BS_DL2_LV_premrna-0'	0.939237	b'LMNA'	b'LMNA'	0.981651	b'EC1.0'
b'DL2'	b'AACGAAAAGTTGGCTT-BS_DL2_LV_premrna-0'	0.996173	b'LMNA'	b'LMNA'	0.981651	b'EC2.0'
b'DL2'	b'AACGGGATCTTCGTGC-BS_DL2_LV_premrna-0'	0.994389	b'LMNA'	b'LMNA'	0.981651	b'EC2.0'
b'DL2'	b'AACTTCTTCCTGCTAC-BS_DL2_LV_premrna-0'	0.997039	b'LMNA'	b'LMNA'	0.981651	b'EC2.0'
b'DL2'	b'AAGAACAAGCTAGATA-BS_DL2_LV_premrna-0'	0.960682	b'LMNA'	b'LMNA'	0.981651	b'EC1.0'
b'DL2'	b'AAGACAACAACTGCCG-BS_DL2_LV_premrna-0'	0.992253	b'LMNA'	b'LMNA'	0.981651	b'EC1.0'
b'DL2'	b'AAGACTCAGAGCAGTC-BS_DL2_LV_premrna-0'	0.993959	b'LMNA'	b'LMNA'	0.981651	b'EC2.0'
b'DL2'	b'AAGATAGCACACACGC-BS_DL2_LV_premrna-0'	0.95953	b'LMNA'	b'LMNA'	0.981651	b'EC1.0'
b'DL2'	b'AAGATAGCACGGGCTT-BS_DL2_LV_premrna-0'	0.995652	b'LMNA'	b'LMNA'	0.981651	b'EC2.0'
b'DL2'	b'AAGCATCTCCTCTGCA-BS_DL2_LV_premrna-0'	0.994741	b'LMNA'	b'LMNA'	0.981651	b'EC1.0'
b'DL2'	b'AAGCCATGTCGCATGC-BS_DL2_LV_premrna-0'	0.994476	b'LMNA'	b'LMNA'	0.981651	b'EC2.0'
b'DL2'	b'AAGCGTTCATCTTAGG-BS_DL2_LV_premrna-0'	0.460054	b'LMNA'	b'LMNA'	0.981651	b'EC5.0'
b'DL2'	b'AAGGAATCATCCCACT-BS_DL2_LV_premrna-0'	0.994776	b'LMNA'	b'LMNA'	0.981651	b'EC2.0'
b'DL2'	b'AAGGTAAGTGAACTAA-BS_DL2_LV_premrna-0'	0.992417	b'LMNA'	b'LMNA'	0.981651	b'EC6.0'
b'DL2'	b'AAGTACCAGCCTTTGA-BS_DL2_LV_premrna-0'	0.992715	b'LMNA'	b'LMNA'	0.981651	b'EC2.0'
b'DL2'	b'AAGTACCTCATTACGG-BS_DL2_LV_premrna-0'	0.991627	b'LMNA'	b'LMNA'	0.981651	b'EC6.0'
b'DL2'	b'AATCGACCAACAGCCC-BS_DL2_LV_premrna-0'	0.691581	b'LMNA'	b'LMNA'	0.981651	b'EC1.0'
b'DL2'	b'AATGAAGAGGTAGCCA-BS_DL2_LV_premrna-0'	0.990474	b'LMNA'	b'LMNA'	0.981651	b'EC1.0'
b'DL2'	b'AATGAAGCAAATGGTA-BS_DL2_LV_premrna-0'	0.978469	b'LMNA'	b'LMNA'	0.981651	b'EC1.0'
b'DL2'	b'AATTTCCAGCACTAAA-BS_DL2_LV_premrna-0'	0.960018	b'LMNA'	b'LMNA'	0.981651	b'EC1.0'
b'DL2'	b'ACAAAGATCCTTGGAA-BS_DL2_LV_premrna-0'	0.93535	b'LMNA'	b'LMNA'	0.981651	b'EC1.0'
b'DL2'	b'ACAAAGATCGAGAACG-BS_DL2_LV_premrna-0'	0.996098	b'LMNA'	b'LMNA'	0.981651	b'EC5.0'
b'DL2'	b'ACAACCAGTTAATCGC-BS_DL2_LV_premrna-0'	0.325378	b'TTN'	b'LMNA'	0.981651	b'EC1.0'
b'DL2'	b'ACACAGTCAACCCTCT-BS_DL2_LV_premrna-0'	0.990943	b'LMNA'	b'LMNA'	0.981651	b'EC1.0'
b'DL2'	b'ACACAGTTCCTAGCTC-BS_DL2_LV_premrna-0'	0.993568	b'LMNA'	b'LMNA'	0.981651	b'EC2.0'
b'DL2'	b'ACACCAAGTCGAACGA-BS_DL2_LV_premrna-0'	0.418257	b'TTN'	b'LMNA'	0.981651	b'EC1.0'
b'DL2'	b'ACACGCGCAGTTCTAG-BS_DL2_LV_premrna-0'	0.986376	b'LMNA'	b'LMNA'	0.981651	b'EC1.0'
b'DL2'	b'ACACGCGTCAATGCAC-BS_DL2_LV_premrna-0'	0.9969	b'LMNA'	b'LMNA'	0.981651	b'EC6.0'
b'DL2'	b'ACAGAAATCAGGACAG-BS_DL2_LV_premrna-0'	0.997352	b'LMNA'	b'LMNA'	0.981651	b'EC2.0'
b'DL2'	b'ACAGGGACATGGCCAC-BS_DL2_LV_premrna-0'	0.985013	b'LMNA'	b'LMNA'	0.981651	b'EC1.0'
b'DL2'	b'ACATCCCTCAGGTGTT-BS_DL2_LV_premrna-0'	0.985123	b'LMNA'	b'LMNA'	0.981651	b'EC2.0'
b'DL2'	b'ACATCCCTCTCACTCG-BS_DL2_LV_premrna-0'	0.967982	b'LMNA'	b'LMNA'	0.981651	b'EC2.0'
b'DL2'	b'ACATCGAGTTTCCATT-BS_DL2_LV_premrna-0'	0.997735	b'LMNA'	b'LMNA'	0.981651	b'EC2.0'
b'DL2'	b'ACATGCAAGCACGGAT-BS_DL2_LV_premrna-0'	0.992479	b'LMNA'	b'LMNA'	0.981651	b'EC1.0'
b'DL2'	b'ACATGCAGTACAGCGA-BS_DL2_LV_premrna-0'	0.994669	b'LMNA'	b'LMNA'	0.981651	b'EC5.0'
b'DL2'	b'ACATTTCAGACCTTTG-BS_DL2_LV_premrna-0'	0.460619	b'LMNA'	b'LMNA'	0.981651	b'EC5.0'
b'DL2'	b'ACATTTCGTCAGGCAA-BS_DL2_LV_premrna-0'	0.966911	b'LMNA'	b'LMNA'	0.981651	b'EC5.0'
b'DL2'	b'ACCAAACTCGACCCAG-BS_DL2_LV_premrna-0'	0.996073	b'LMNA'	b'LMNA'	0.981651	b'EC2.0'
b'DL2'	b'ACCCAAATCGCAAGAG-BS_DL2_LV_premrna-0'	0.996127	b'LMNA'	b'LMNA'	0.981651	b'EC2.0'
b'DL2'	b'ACCCTCAGTCTTGCTC-BS_DL2_LV_premrna-0'	0.99617	b'LMNA'	b'LMNA'	0.981651	b'EC2.0'
b'DL2'	b'ACCCTCATCTTACGTT-BS_DL2_LV_premrna-0'	0.996809	b'LMNA'	b'LMNA'	0.981651	b'EC5.0'
b'DL2'	b'ACGCACGAGGCACTAG-BS_DL2_LV_premrna-0'	0.997346	b'LMNA'	b'LMNA'	0.981651	b'EC2.0'
b'DL2'	b'ACGGAAGCAAATGCTC-BS_DL2_LV_premrna-0'	0.96499	b'LMNA'	b'LMNA'	0.981651	b'EC2.0'
b'DL2'	b'ACGGTCGAGAGGGTCT-BS_DL2_LV_premrna-0'	0.994285	b'LMNA'	b'LMNA'	0.981651	b'EC1.0'
b'DL2'	b'ACGGTCGGTCGACGCT-BS_DL2_LV_premrna-0'	0.995635	b'LMNA'	b'LMNA'	0.981651	b'EC2.0'
b'DL2'	b'ACGGTTACACCGAATT-BS_DL2_LV_premrna-0'	0.988106	b'LMNA'	b'LMNA'	0.981651	b'EC6.0'
b'DL2'	b'ACGGTTATCGCTGTTC-BS_DL2_LV_premrna-0'	0.987699	b'LMNA'	b'LMNA'	0.981651	b'EC1.0'
b'DL2'	b'ACGTACACAGTCGGAA-BS_DL2_LV_premrna-0'	0.992718	b'LMNA'	b'LMNA'	0.981651	b'EC1.0'
b'DL2'	b'ACGTCCTTCCGACATA-BS_DL2_LV_premrna-0'	0.994963	b'LMNA'	b'LMNA'	0.981651	b'EC2.0'
b'DL2'	b'ACTATCTCAACTTGCA-BS_DL2_LV_premrna-0'	0.995108	b'LMNA'	b'LMNA'	0.981651	b'EC2.0'
b'DL2'	b'ACTATCTGTCATAGTC-BS_DL2_LV_premrna-0'	0.919969	b'LMNA'	b'LMNA'	0.981651	b'EC5.0'
b'DL2'	b'ACTATTCAGCCACCGT-BS_DL2_LV_premrna-0'	0.995646	b'LMNA'	b'LMNA'	0.981651	b'EC2.0'
b'DL2'	b'ACTATTCAGTTTGTCG-BS_DL2_LV_premrna-0'	0.980031	b'LMNA'	b'LMNA'	0.981651	b'EC1.0'
b'DL2'	b'ACTATTCGTGTTGATC-BS_DL2_LV_premrna-0'	0.942991	b'LMNA'	b'LMNA'	0.981651	b'EC1.0'
b'DL2'	b'ACTATTCTCAGCTGAT-BS_DL2_LV_premrna-0'	0.936854	b'LMNA'	b'LMNA'	0.981651	b'EC1.0'
b'DL2'	b'ACTCCCAGTTCACGAT-BS_DL2_LV_premrna-0'	0.928869	b'LMNA'	b'LMNA'	0.981651	b'EC1.0'
b'DL2'	b'ACTCTCGGTGTTCCTC-BS_DL2_LV_premrna-0'	0.992012	b'LMNA'	b'LMNA'	0.981651	b'EC2.0'
b'DL2'	b'ACTGATGCATAGTCAC-BS_DL2_LV_premrna-0'	0.985931	b'LMNA'	b'LMNA'	0.981651	b'EC6.0'
b'DL2'	b'ACTGATGGTCGCGTCA-BS_DL2_LV_premrna-0'	0.762728	b'LMNA'	b'LMNA'	0.981651	b'EC1.0'
b'DL2'	b'ACTGATGTCATTCGTT-BS_DL2_LV_premrna-0'	0.986426	b'LMNA'	b'LMNA'	0.981651	b'EC2.0'
b'DL2'	b'ACTGCAAGTTGGAGAC-BS_DL2_LV_premrna-0'	0.987602	b'LMNA'	b'LMNA'	0.981651	b'EC2.0'
b'DL2'	b'ACTGTGAGTCGCATGC-BS_DL2_LV_premrna-0'	0.988776	b'LMNA'	b'LMNA'	0.981651	b'EC2.0'
b'DL2'	b'ACTTATCCATCCAACA-BS_DL2_LV_premrna-0'	0.987303	b'LMNA'	b'LMNA'	0.981651	b'EC6.0'
b'DL2'	b'ACTTATCGTGACTAAA-BS_DL2_LV_premrna-0'	0.957896	b'LMNA'	b'LMNA'	0.981651	b'EC1.0'
b'DL2'	b'ACTTCGCAGGATGTTA-BS_DL2_LV_premrna-0'	0.749877	b'LMNA'	b'LMNA'	0.981651	b'EC1.0'
b'DL2'	b'ACTTTCAAGGTGCCAA-BS_DL2_LV_premrna-0'	0.996002	b'LMNA'	b'LMNA'	0.981651	b'EC5.0'
b'DL2'	b'ACTTTCAAGTAGCTCT-BS_DL2_LV_premrna-0'	0.9924	b'LMNA'	b'LMNA'	0.981651	b'EC2.0'
b'DL2'	b'ACTTTGTCATGGCCCA-BS_DL2_LV_premrna-0'	0.978192	b'LMNA'	b'LMNA'	0.981651	b'EC6.0'
b'DL2'	b'ACTTTGTGTCTTCCGT-BS_DL2_LV_premrna-0'	0.962443	b'LMNA'	b'LMNA'	0.981651	b'EC5.0'
b'DL2'	b'AGAACAATCACCTGGG-BS_DL2_LV_premrna-0'	0.605094	b'LMNA'	b'LMNA'	0.981651	b'EC1.0'
b'DL2'	b'AGAAGCGAGGGTTAAT-BS_DL2_LV_premrna-0'	0.864371	b'LMNA'	b'LMNA'	0.981651	b'EC1.0'
b'DL2'	b'AGAAGCGCACACGCCA-BS_DL2_LV_premrna-0'	0.994577	b'LMNA'	b'LMNA'	0.981651	b'EC2.0'
b'DL2'	b'AGACCCGCACAAGCTT-BS_DL2_LV_premrna-0'	0.700371	b'LMNA'	b'LMNA'	0.981651	b'EC5.0'
b'DL2'	b'AGATCCAGTCTTCCGT-BS_DL2_LV_premrna-0'	0.988117	b'LMNA'	b'LMNA'	0.981651	b'EC2.0'
b'DL2'	b'AGATCCATCATAGGCT-BS_DL2_LV_premrna-0'	0.790526	b'LMNA'	b'LMNA'	0.981651	b'EC1.0'
b'DL2'	b'AGATCGTCACCGTCTT-BS_DL2_LV_premrna-0'	0.980911	b'LMNA'	b'LMNA'	0.981651	b'EC6.0'
b'DL2'	b'AGATGAACAGTGGGTA-BS_DL2_LV_premrna-0'	0.887554	b'LMNA'	b'LMNA'	0.981651	b'EC1.0'
b'DL2'	b'AGATGCTTCCACGGGT-BS_DL2_LV_premrna-0'	0.939789	b'LMNA'	b'LMNA'	0.981651	b'EC2.0'
b'DL2'	b'AGATGCTTCTACTATC-BS_DL2_LV_premrna-0'	0.994454	b'LMNA'	b'LMNA'	0.981651	b'EC5.0'
b'DL2'	b'AGCCAATCATATCTCT-BS_DL2_LV_premrna-0'	0.993212	b'LMNA'	b'LMNA'	0.981651	b'EC6.0'
b'DL2'	b'AGCGTCGAGAAACTAC-BS_DL2_LV_premrna-0'	0.996814	b'LMNA'	b'LMNA'	0.981651	b'EC1.0'
b'DL2'	b'AGCGTCGCACGCACCA-BS_DL2_LV_premrna-0'	0.988745	b'LMNA'	b'LMNA'	0.981651	b'EC1.0'
b'DL2'	b'AGCTACACACCCTAAA-BS_DL2_LV_premrna-0'	0.994574	b'LMNA'	b'LMNA'	0.981651	b'EC2.0'
b'DL2'	b'AGCTACAGTTCTCAGA-BS_DL2_LV_premrna-0'	0.92896	b'LMNA'	b'LMNA'	0.981651	b'EC5.0'
b'DL2'	b'AGCTTCCAGGCACCAA-BS_DL2_LV_premrna-0'	0.558969	b'LMNA'	b'LMNA'	0.981651	b'EC2.0'
b'DL2'	b'AGGAATAGTCCAGTTA-BS_DL2_LV_premrna-0'	0.69271	b'LMNA'	b'LMNA'	0.981651	b'EC1.0'
b'DL2'	b'AGGATAAAGGTATTGA-BS_DL2_LV_premrna-0'	0.976419	b'LMNA'	b'LMNA'	0.981651	b'EC6.0'
b'DL2'	b'AGGATAATCCGAGGCT-BS_DL2_LV_premrna-0'	0.991437	b'LMNA'	b'LMNA'	0.981651	b'EC1.0'
b'DL2'	b'AGGATAATCGCGCTGA-BS_DL2_LV_premrna-0'	0.988947	b'LMNA'	b'LMNA'	0.981651	b'EC6.0'
b'DL2'	b'AGGATCTCAGCTATAC-BS_DL2_LV_premrna-0'	0.996024	b'LMNA'	b'LMNA'	0.981651	b'EC5.0'
b'DL2'	b'AGGCATTAGAACCGCA-BS_DL2_LV_premrna-0'	0.841878	b'LMNA'	b'LMNA'	0.981651	b'EC6.0'
b'DL2'	b'AGGCATTAGTTGCGAG-BS_DL2_LV_premrna-0'	0.938242	b'LMNA'	b'LMNA'	0.981651	b'EC1.0'
b'DL2'	b'AGGCATTTCGACCATA-BS_DL2_LV_premrna-0'	0.974203	b'LMNA'	b'LMNA'	0.981651	b'EC1.0'
b'DL2'	b'AGGCCACTCGTAGCTA-BS_DL2_LV_premrna-0'	0.990268	b'LMNA'	b'LMNA'	0.981651	b'EC5.0'
b'DL2'	b'AGGCTGCGTATTTCCT-BS_DL2_LV_premrna-0'	0.673467	b'LMNA'	b'LMNA'	0.981651	b'EC6.0'
b'DL2'	b'AGGGCCTCACTACGGC-BS_DL2_LV_premrna-0'	0.896566	b'LMNA'	b'LMNA'	0.981651	b'EC1.0'
b'DL2'	b'AGGGCCTGTAGGCTCC-BS_DL2_LV_premrna-0'	0.992492	b'LMNA'	b'LMNA'	0.981651	b'EC2.0'
b'DL2'	b'AGGGCTCAGGTACTGG-BS_DL2_LV_premrna-0'	0.994506	b'LMNA'	b'LMNA'	0.981651	b'EC1.0'
b'DL2'	b'AGGGTCCTCAGGTGTT-BS_DL2_LV_premrna-0'	0.770761	b'LMNA'	b'LMNA'	0.981651	b'EC1.0'
b'DL2'	b'AGGTAGGCAAGCGCTC-BS_DL2_LV_premrna-0'	0.894289	b'LMNA'	b'LMNA'	0.981651	b'EC1.0'
b'DL2'	b'AGGTAGGCAATCCTTT-BS_DL2_LV_premrna-0'	0.992602	b'LMNA'	b'LMNA'	0.981651	b'EC2.0'
b'DL2'	b'AGGTCATAGCGACAGT-BS_DL2_LV_premrna-0'	0.992419	b'LMNA'	b'LMNA'	0.981651	b'EC2.0'
b'DL2'	b'AGGTCATAGGATGCGT-BS_DL2_LV_premrna-0'	0.991249	b'LMNA'	b'LMNA'	0.981651	b'EC1.0'
b'DL2'	b'AGGTCTAGTGATCATC-BS_DL2_LV_premrna-0'	0.997596	b'LMNA'	b'LMNA'	0.981651	b'EC2.0'
b'DL2'	b'AGGTGTTCACAATTCG-BS_DL2_LV_premrna-0'	0.978396	b'LMNA'	b'LMNA'	0.981651	b'EC1.0'
b'DL2'	b'AGGTTGTTCGAGAGCA-BS_DL2_LV_premrna-0'	0.979889	b'LMNA'	b'LMNA'	0.981651	b'EC1.0'
b'DL2'	b'AGTACTGAGCAGTCTT-BS_DL2_LV_premrna-0'	0.9872	b'LMNA'	b'LMNA'	0.981651	b'EC1.0'
b'DL2'	b'AGTACTGGTCCTCATC-BS_DL2_LV_premrna-0'	0.994921	b'LMNA'	b'LMNA'	0.981651	b'EC2.0'
b'DL2'	b'AGTCAACAGGCCACTC-BS_DL2_LV_premrna-0'	0.994892	b'LMNA'	b'LMNA'	0.981651	b'EC2.0'
b'DL2'	b'AGTGCCGCAACTTGGT-BS_DL2_LV_premrna-0'	0.994995	b'LMNA'	b'LMNA'	0.981651	b'EC2.0'
b'DL2'	b'AGTGCCGGTATCTCTT-BS_DL2_LV_premrna-0'	0.981289	b'LMNA'	b'LMNA'	0.981651	b'EC1.0'
b'DL2'	b'ATACCGAGTCATCTAG-BS_DL2_LV_premrna-0'	0.959519	b'LMNA'	b'LMNA'	0.981651	b'EC6.0'
b'DL2'	b'ATACCTTCACGGGCTT-BS_DL2_LV_premrna-0'	0.995352	b'LMNA'	b'LMNA'	0.981651	b'EC5.0'
b'DL2'	b'ATACCTTCAGGCGATA-BS_DL2_LV_premrna-0'	0.990871	b'LMNA'	b'LMNA'	0.981651	b'EC2.0'
b'DL2'	b'ATAGAGACACACAGCC-BS_DL2_LV_premrna-0'	0.987628	b'LMNA'	b'LMNA'	0.981651	b'EC6.0'
b'DL2'	b'ATAGGCTAGAGCCGTA-BS_DL2_LV_premrna-0'	0.981687	b'LMNA'	b'LMNA'	0.981651	b'EC6.0'
b'DL2'	b'ATAGGCTGTAACCCTA-BS_DL2_LV_premrna-0'	0.982891	b'LMNA'	b'LMNA'	0.981651	b'EC1.0'
b'DL2'	b'ATATCCTCAGCAGACA-BS_DL2_LV_premrna-0'	0.978366	b'LMNA'	b'LMNA'	0.981651	b'EC5.0'
b'DL2'	b'ATCACAGGTTGATGTC-BS_DL2_LV_premrna-0'	0.989105	b'LMNA'	b'LMNA'	0.981651	b'EC1.0'
b'DL2'	b'ATCACTTGTATGGAAT-BS_DL2_LV_premrna-0'	0.995268	b'LMNA'	b'LMNA'	0.981651	b'EC5.0'
b'DL2'	b'ATCACTTTCACGTAGT-BS_DL2_LV_premrna-0'	0.936468	b'LMNA'	b'LMNA'	0.981651	b'EC1.0'
b'DL2'	b'ATCAGGTTCGACACCG-BS_DL2_LV_premrna-0'	0.990987	b'LMNA'	b'LMNA'	0.981651	b'EC2.0'
b'DL2'	b'ATCAGGTTCGCCACTT-BS_DL2_LV_premrna-0'	0.972293	b'LMNA'	b'LMNA'	0.981651	b'EC5.0'
b'DL2'	b'ATCCGTCTCGTTGTTT-BS_DL2_LV_premrna-0'	0.975841	b'LMNA'	b'LMNA'	0.981651	b'EC1.0'
b'DL2'	b'ATCCTATCACGACCTG-BS_DL2_LV_premrna-0'	0.983459	b'LMNA'	b'LMNA'	0.981651	b'EC6.0'
b'DL2'	b'ATCCTATTCGAGGCAA-BS_DL2_LV_premrna-0'	0.995436	b'LMNA'	b'LMNA'	0.981651	b'EC2.0'
b'DL2'	b'ATCGATGAGCATTTCG-BS_DL2_LV_premrna-0'	0.994394	b'LMNA'	b'LMNA'	0.981651	b'EC2.0'
b'DL2'	b'ATCGCCTCAGGCATGA-BS_DL2_LV_premrna-0'	0.430397	b'LMNA'	b'LMNA'	0.981651	b'EC1.0'
b'DL2'	b'ATCGCCTGTAGTGTGG-BS_DL2_LV_premrna-0'	0.983977	b'LMNA'	b'LMNA'	0.981651	b'EC1.0'
b'DL2'	b'ATCGGATAGTAAGGGA-BS_DL2_LV_premrna-0'	0.990284	b'LMNA'	b'LMNA'	0.981651	b'EC1.0'
b'DL2'	b'ATCGGCGGTGTGAATA-BS_DL2_LV_premrna-0'	0.983901	b'LMNA'	b'LMNA'	0.981651	b'EC2.0'
b'DL2'	b'ATCGTAGTCAAGTTGC-BS_DL2_LV_premrna-0'	0.993399	b'LMNA'	b'LMNA'	0.981651	b'EC2.0'
b'DL2'	b'ATCGTCCCATGGCCCA-BS_DL2_LV_premrna-0'	0.993794	b'LMNA'	b'LMNA'	0.981651	b'EC2.0'
b'DL2'	b'ATCGTCCTCCTCTGCA-BS_DL2_LV_premrna-0'	0.992303	b'LMNA'	b'LMNA'	0.981651	b'EC2.0'
b'DL2'	b'ATCTTCACAAGCGGAT-BS_DL2_LV_premrna-0'	0.968278	b'LMNA'	b'LMNA'	0.981651	b'EC1.0'
b'DL2'	b'ATCTTCATCATAAGGA-BS_DL2_LV_premrna-0'	0.996074	b'LMNA'	b'LMNA'	0.981651	b'EC2.0'
b'DL2'	b'ATGAAAGTCAGAGTTC-BS_DL2_LV_premrna-0'	0.994571	b'LMNA'	b'LMNA'	0.981651	b'EC2.0'
b'DL2'	b'ATGACCAAGAAGCGCT-BS_DL2_LV_premrna-0'	0.818012	b'LMNA'	b'LMNA'	0.981651	b'EC1.0'
b'DL2'	b'ATGACCACACAATCTG-BS_DL2_LV_premrna-0'	0.988773	b'LMNA'	b'LMNA'	0.981651	b'EC1.0'
b'DL2'	b'ATGAGGGCAGGCGTTC-BS_DL2_LV_premrna-0'	0.977012	b'LMNA'	b'LMNA'	0.981651	b'EC1.0'
b'DL2'	b'ATGCCTCTCCGTTGAA-BS_DL2_LV_premrna-0'	0.99561	b'LMNA'	b'LMNA'	0.981651	b'EC1.0'
b'DL2'	b'ATGCGATCAGATTAAG-BS_DL2_LV_premrna-0'	0.993262	b'LMNA'	b'LMNA'	0.981651	b'EC2.0'
b'DL2'	b'ATGCGATTCGAGTGAG-BS_DL2_LV_premrna-0'	0.995092	b'LMNA'	b'LMNA'	0.981651	b'EC1.0'
b'DL2'	b'ATGGAGGCATAGATGA-BS_DL2_LV_premrna-0'	0.976992	b'LMNA'	b'LMNA'	0.981651	b'EC5.0'
b'DL2'	b'ATGGGAGTCCGGTTCT-BS_DL2_LV_premrna-0'	0.997176	b'LMNA'	b'LMNA'	0.981651	b'EC6.0'
b'DL2'	b'ATGGGTTCATCCCACT-BS_DL2_LV_premrna-0'	0.956423	b'LMNA'	b'LMNA'	0.981651	b'EC1.0'
b'DL2'	b'ATGGTTGGTTGCGGAA-BS_DL2_LV_premrna-0'	0.994959	b'LMNA'	b'LMNA'	0.981651	b'EC2.0'
b'DL2'	b'ATGGTTGTCCTATGGA-BS_DL2_LV_premrna-0'	0.959825	b'LMNA'	b'LMNA'	0.981651	b'EC1.0'
b'DL2'	b'ATGTCTTAGAGCCGTA-BS_DL2_LV_premrna-0'	0.991236	b'LMNA'	b'LMNA'	0.981651	b'EC6.0'
b'DL2'	b'ATTACCTCAGTCAACT-BS_DL2_LV_premrna-0'	0.947995	b'LMNA'	b'LMNA'	0.981651	b'EC1.0'
b'DL2'	b'ATTACCTTCTAAGCGT-BS_DL2_LV_premrna-0'	0.973719	b'LMNA'	b'LMNA'	0.981651	b'EC1.0'
b'DL2'	b'ATTACTCGTTGCCTAA-BS_DL2_LV_premrna-0'	0.994682	b'LMNA'	b'LMNA'	0.981651	b'EC2.0'
b'DL2'	b'ATTATCCCATTGAAAG-BS_DL2_LV_premrna-0'	0.962486	b'LMNA'	b'LMNA'	0.981651	b'EC1.0'
b'DL2'	b'ATTATCCGTGCCCGTA-BS_DL2_LV_premrna-0'	0.989222	b'LMNA'	b'LMNA'	0.981651	b'EC6.0'
b'DL2'	b'ATTCAGGTCTTAGCAG-BS_DL2_LV_premrna-0'	0.981887	b'LMNA'	b'LMNA'	0.981651	b'EC1.0'
b'DL2'	b'ATTCATCGTACAATAG-BS_DL2_LV_premrna-0'	0.990757	b'LMNA'	b'LMNA'	0.981651	b'EC6.0'
b'DL2'	b'ATTCATCTCTGGGCCA-BS_DL2_LV_premrna-0'	0.97833	b'LMNA'	b'LMNA'	0.981651	b'EC1.0'
b'DL2'	b'ATTCCATCACTTTATC-BS_DL2_LV_premrna-0'	0.994677	b'LMNA'	b'LMNA'	0.981651	b'EC2.0'
b'DL2'	b'ATTCCATGTCTGCAAT-BS_DL2_LV_premrna-0'	0.994509	b'LMNA'	b'LMNA'	0.981651	b'EC6.0'
b'DL2'	b'ATTCCTAAGCTATCTG-BS_DL2_LV_premrna-0'	0.963533	b'LMNA'	b'LMNA'	0.981651	b'EC1.0'
b'DL2'	b'ATTCGTTAGCACAAAT-BS_DL2_LV_premrna-0'	0.994197	b'LMNA'	b'LMNA'	0.981651	b'EC2.0'
b'DL2'	b'ATTCTACTCACAGTGT-BS_DL2_LV_premrna-0'	0.991895	b'LMNA'	b'LMNA'	0.981651	b'EC5.0'
b'DL2'	b'ATTTACCAGGTAAAGG-BS_DL2_LV_premrna-0'	0.992248	b'LMNA'	b'LMNA'	0.981651	b'EC2.0'
b'DL2'	b'ATTTCACAGGGATCTG-BS_DL2_LV_premrna-0'	0.891363	b'LMNA'	b'LMNA'	0.981651	b'EC1.0'
b'DL2'	b'ATTTCACTCGAAGGAC-BS_DL2_LV_premrna-0'	0.985854	b'LMNA'	b'LMNA'	0.981651	b'EC2.0'
b'DL2'	b'ATTTCTGGTCACCGAC-BS_DL2_LV_premrna-0'	0.995411	b'LMNA'	b'LMNA'	0.981651	b'EC2.0'
b'DL2'	b'CAACAACGTCCCTCAT-BS_DL2_LV_premrna-0'	0.957248	b'LMNA'	b'LMNA'	0.981651	b'EC1.0'
b'DL2'	b'CAACAGTAGTAGACCG-BS_DL2_LV_premrna-0'	0.994725	b'LMNA'	b'LMNA'	0.981651	b'EC5.0'
b'DL2'	b'CAACGATCATACCGTA-BS_DL2_LV_premrna-0'	0.996373	b'LMNA'	b'LMNA'	0.981651	b'EC2.0'
b'DL2'	b'CAACGATTCACATACG-BS_DL2_LV_premrna-0'	0.993647	b'LMNA'	b'LMNA'	0.981651	b'EC2.0'
b'DL2'	b'CAACGGCCACTGAGGA-BS_DL2_LV_premrna-0'	0.990889	b'LMNA'	b'LMNA'	0.981651	b'EC6.0'
b'DL2'	b'CAACGGCCATCGTCCT-BS_DL2_LV_premrna-0'	0.985553	b'LMNA'	b'LMNA'	0.981651	b'EC6.0'
b'DL2'	b'CAACGGCGTGAGAGGG-BS_DL2_LV_premrna-0'	0.991228	b'LMNA'	b'LMNA'	0.981651	b'EC1.0'
b'DL2'	b'CAAGACTAGTAAACAC-BS_DL2_LV_premrna-0'	0.983749	b'LMNA'	b'LMNA'	0.981651	b'EC1.0'
b'DL2'	b'CAAGACTTCAAGAGTA-BS_DL2_LV_premrna-0'	0.942006	b'LMNA'	b'LMNA'	0.981651	b'EC1.0'
b'DL2'	b'CAAGACTTCGAGAGCA-BS_DL2_LV_premrna-0'	0.988135	b'LMNA'	b'LMNA'	0.981651	b'EC2.0'
b'DL2'	b'CAAGGGACAGACCATT-BS_DL2_LV_premrna-0'	0.985672	b'LMNA'	b'LMNA'	0.981651	b'EC2.0'
b'DL2'	b'CACAACAGTCCGACGT-BS_DL2_LV_premrna-0'	0.969575	b'LMNA'	b'LMNA'	0.981651	b'EC5.0'
b'DL2'	b'CACACAAAGAGTATAC-BS_DL2_LV_premrna-0'	0.98698	b'LMNA'	b'LMNA'	0.981651	b'EC1.0'
b'DL2'	b'CACACAATCGACGACC-BS_DL2_LV_premrna-0'	0.996841	b'LMNA'	b'LMNA'	0.981651	b'EC2.0'
b'DL2'	b'CACAGGCCAGAATTCC-BS_DL2_LV_premrna-0'	0.978415	b'LMNA'	b'LMNA'	0.981651	b'EC1.0'
b'DL2'	b'CACCAAAAGTTCGCAT-BS_DL2_LV_premrna-0'	0.99387	b'LMNA'	b'LMNA'	0.981651	b'EC2.0'
b'DL2'	b'CACCAAATCGAACACT-BS_DL2_LV_premrna-0'	0.976355	b'LMNA'	b'LMNA'	0.981651	b'EC5.0'
b'DL2'	b'CACCGTTAGAAACCAT-BS_DL2_LV_premrna-0'	0.996883	b'LMNA'	b'LMNA'	0.981651	b'EC2.0'
b'DL2'	b'CACGTGGAGGTTAGTA-BS_DL2_LV_premrna-0'	0.990911	b'LMNA'	b'LMNA'	0.981651	b'EC2.0'
b'DL2'	b'CACGTGGTCCATTCAT-BS_DL2_LV_premrna-0'	0.996893	b'LMNA'	b'LMNA'	0.981651	b'EC5.0'
b'DL2'	b'CACGTTCGTTCCTAGA-BS_DL2_LV_premrna-0'	0.964578	b'LMNA'	b'LMNA'	0.981651	b'EC1.0'
b'DL2'	b'CACTAAGTCTATACTC-BS_DL2_LV_premrna-0'	0.985494	b'LMNA'	b'LMNA'	0.981651	b'EC5.0'
b'DL2'	b'CACTGAATCGAGTGAG-BS_DL2_LV_premrna-0'	0.982587	b'LMNA'	b'LMNA'	0.981651	b'EC1.0'
b'DL2'	b'CACTGGGCAAGTATAG-BS_DL2_LV_premrna-0'	0.987892	b'LMNA'	b'LMNA'	0.981651	b'EC2.0'
b'DL2'	b'CACTGTCTCCTCTGCA-BS_DL2_LV_premrna-0'	0.994721	b'LMNA'	b'LMNA'	0.981651	b'EC2.0'
b'DL2'	b'CACTTCGCACTAGGTT-BS_DL2_LV_premrna-0'	0.995855	b'LMNA'	b'LMNA'	0.981651	b'EC5.0'
b'DL2'	b'CAGAGCCAGTCGAAGC-BS_DL2_LV_premrna-0'	0.988051	b'LMNA'	b'LMNA'	0.981651	b'EC5.0'
b'DL2'	b'CAGAGCCTCGATGCTA-BS_DL2_LV_premrna-0'	0.877217	b'LMNA'	b'LMNA'	0.981651	b'EC1.0'
b'DL2'	b'CAGATTGCATGTTACG-BS_DL2_LV_premrna-0'	0.995359	b'LMNA'	b'LMNA'	0.981651	b'EC2.0'
b'DL2'	b'CAGCAATCAAGTGGGT-BS_DL2_LV_premrna-0'	0.250767	b'mutation negative'	b'LMNA'	0.981651	b'EC6.0'
b'DL2'	b'CAGCAATTCCCGTTGT-BS_DL2_LV_premrna-0'	0.981323	b'LMNA'	b'LMNA'	0.981651	b'EC5.0'
b'DL2'	b'CAGCCAGAGCCTCAAT-BS_DL2_LV_premrna-0'	0.71129	b'LMNA'	b'LMNA'	0.981651	b'EC1.0'
b'DL2'	b'CAGCCAGCACCCAACG-BS_DL2_LV_premrna-0'	0.964588	b'LMNA'	b'LMNA'	0.981651	b'EC6.0'
b'DL2'	b'CAGCCAGTCCGCTGTT-BS_DL2_LV_premrna-0'	0.984767	b'LMNA'	b'LMNA'	0.981651	b'EC2.0'
b'DL2'	b'CAGGGCTAGACTCCGC-BS_DL2_LV_premrna-0'	0.971303	b'LMNA'	b'LMNA'	0.981651	b'EC1.0'
b'DL2'	b'CAGGGCTCAAACTGCT-BS_DL2_LV_premrna-0'	0.973287	b'LMNA'	b'LMNA'	0.981651	b'EC1.0'
b'DL2'	b'CAGTTCCCACCCAAGC-BS_DL2_LV_premrna-0'	0.994246	b'LMNA'	b'LMNA'	0.981651	b'EC2.0'
b'DL2'	b'CATACTTCAAAGCTAA-BS_DL2_LV_premrna-0'	0.979092	b'LMNA'	b'LMNA'	0.981651	b'EC5.0'
b'DL2'	b'CATAGACTCAATCCAG-BS_DL2_LV_premrna-0'	0.986707	b'LMNA'	b'LMNA'	0.981651	b'EC1.0'
b'DL2'	b'CATCCGTTCACCCATC-BS_DL2_LV_premrna-0'	0.908981	b'LMNA'	b'LMNA'	0.981651	b'EC2.0'
b'DL2'	b'CATCGTCAGCCGTTGC-BS_DL2_LV_premrna-0'	0.996019	b'LMNA'	b'LMNA'	0.981651	b'EC2.0'
b'DL2'	b'CATCGTCTCGATCCAA-BS_DL2_LV_premrna-0'	0.990545	b'LMNA'	b'LMNA'	0.981651	b'EC6.0'
b'DL2'	b'CATGCAAAGTCGCCAC-BS_DL2_LV_premrna-0'	0.407545	b'LMNA'	b'LMNA'	0.981651	b'EC1.0'
b'DL2'	b'CATGCAATCACTCTTA-BS_DL2_LV_premrna-0'	0.971547	b'LMNA'	b'LMNA'	0.981651	b'EC6.0'
b'DL2'	b'CATGCCTGTCTAACTG-BS_DL2_LV_premrna-0'	0.871252	b'LMNA'	b'LMNA'	0.981651	b'EC5.0'
b'DL2'	b'CATGGATGTACCACGC-BS_DL2_LV_premrna-0'	0.731182	b'LMNA'	b'LMNA'	0.981651	b'EC1.0'
b'DL2'	b'CATGGATGTGCCCGTA-BS_DL2_LV_premrna-0'	0.990767	b'LMNA'	b'LMNA'	0.981651	b'EC1.0'
b'DL2'	b'CATGGATGTTCTTGCC-BS_DL2_LV_premrna-0'	0.989493	b'LMNA'	b'LMNA'	0.981651	b'EC6.0'
b'DL2'	b'CATGGTAGTAGGAAAG-BS_DL2_LV_premrna-0'	0.941405	b'LMNA'	b'LMNA'	0.981651	b'EC1.0'
b'DL2'	b'CATTCATAGTAGAGTT-BS_DL2_LV_premrna-0'	0.992964	b'LMNA'	b'LMNA'	0.981651	b'EC2.0'
b'DL2'	b'CATTCATCAACTGAAA-BS_DL2_LV_premrna-0'	0.67024	b'LMNA'	b'LMNA'	0.981651	b'EC5.0'
b'DL2'	b'CATTCCGAGGGTTAGC-BS_DL2_LV_premrna-0'	0.985492	b'LMNA'	b'LMNA'	0.981651	b'EC2.0'
b'DL2'	b'CATTCCGCATACAGGG-BS_DL2_LV_premrna-0'	0.996483	b'LMNA'	b'LMNA'	0.981651	b'EC5.0'
b'DL2'	b'CATTGTTAGGACACTG-BS_DL2_LV_premrna-0'	0.988735	b'LMNA'	b'LMNA'	0.981651	b'EC6.0'
b'DL2'	b'CATTGTTCAGTCGCAC-BS_DL2_LV_premrna-0'	0.985544	b'LMNA'	b'LMNA'	0.981651	b'EC2.0'
b'DL2'	b'CATTTCAAGACATGCG-BS_DL2_LV_premrna-0'	0.995821	b'LMNA'	b'LMNA'	0.981651	b'EC1.0'
b'DL2'	b'CATTTCACAATACGAA-BS_DL2_LV_premrna-0'	0.985848	b'LMNA'	b'LMNA'	0.981651	b'EC1.0'
b'DL2'	b'CCAAGCGTCGAGTCTA-BS_DL2_LV_premrna-0'	0.958411	b'LMNA'	b'LMNA'	0.981651	b'EC1.0'
b'DL2'	b'CCAATGATCCGCGAGT-BS_DL2_LV_premrna-0'	0.995388	b'LMNA'	b'LMNA'	0.981651	b'EC2.0'
b'DL2'	b'CCACAAAAGATGGTAT-BS_DL2_LV_premrna-0'	0.988518	b'LMNA'	b'LMNA'	0.981651	b'EC5.0'
b'DL2'	b'CCACACTAGTAGACCG-BS_DL2_LV_premrna-0'	0.977209	b'LMNA'	b'LMNA'	0.981651	b'EC1.0'
b'DL2'	b'CCACCATTCAGACCGC-BS_DL2_LV_premrna-0'	0.997573	b'LMNA'	b'LMNA'	0.981651	b'EC5.0'
b'DL2'	b'CCATAAGGTCGTCGGT-BS_DL2_LV_premrna-0'	0.99256	b'LMNA'	b'LMNA'	0.981651	b'EC6.0'
b'DL2'	b'CCATAAGTCACATACG-BS_DL2_LV_premrna-0'	0.595508	b'LMNA'	b'LMNA'	0.981651	b'EC1.0'
b'DL2'	b'CCATAAGTCCTCAGAA-BS_DL2_LV_premrna-0'	0.989331	b'LMNA'	b'LMNA'	0.981651	b'EC2.0'
b'DL2'	b'CCCAACTAGAGAGAAC-BS_DL2_LV_premrna-0'	0.974392	b'LMNA'	b'LMNA'	0.981651	b'EC1.0'
b'DL2'	b'CCCGGAATCTGAATCG-BS_DL2_LV_premrna-0'	0.985827	b'LMNA'	b'LMNA'	0.981651	b'EC6.0'
b'DL2'	b'CCCTAACAGATTCGAA-BS_DL2_LV_premrna-0'	0.995915	b'LMNA'	b'LMNA'	0.981651	b'EC1.0'
b'DL2'	b'CCCTTAGTCCGGCAGT-BS_DL2_LV_premrna-0'	0.98174	b'LMNA'	b'LMNA'	0.981651	b'EC6.0'
b'DL2'	b'CCGAACGGTACAGGTG-BS_DL2_LV_premrna-0'	0.988435	b'LMNA'	b'LMNA'	0.981651	b'EC2.0'
b'DL2'	b'CCGAACGTCGAAGCCC-BS_DL2_LV_premrna-0'	0.987038	b'LMNA'	b'LMNA'	0.981651	b'EC2.0'
b'DL2'	b'CCGATCTAGCGCATCC-BS_DL2_LV_premrna-0'	0.995163	b'LMNA'	b'LMNA'	0.981651	b'EC6.0'
b'DL2'	b'CCGATCTGTGAGAGGG-BS_DL2_LV_premrna-0'	0.991895	b'LMNA'	b'LMNA'	0.981651	b'EC1.0'
b'DL2'	b'CCGCAAGCACTCCCTA-BS_DL2_LV_premrna-0'	0.986586	b'LMNA'	b'LMNA'	0.981651	b'EC6.0'
b'DL2'	b'CCGCAAGCAGAGTTCT-BS_DL2_LV_premrna-0'	0.991727	b'LMNA'	b'LMNA'	0.981651	b'EC2.0'
b'DL2'	b'CCGGACAGTGAATTGA-BS_DL2_LV_premrna-0'	0.988622	b'LMNA'	b'LMNA'	0.981651	b'EC8.0'
b'DL2'	b'CCGGGTACATACATCG-BS_DL2_LV_premrna-0'	0.673611	b'LMNA'	b'LMNA'	0.981651	b'EC1.0'
b'DL2'	b'CCGGGTAGTACGACTT-BS_DL2_LV_premrna-0'	0.990088	b'LMNA'	b'LMNA'	0.981651	b'EC2.0'
b'DL2'	b'CCGGTAGTCGGATAAA-BS_DL2_LV_premrna-0'	0.992409	b'LMNA'	b'LMNA'	0.981651	b'EC1.0'
b'DL2'	b'CCGGTGACACTTCTCG-BS_DL2_LV_premrna-0'	0.996298	b'LMNA'	b'LMNA'	0.981651	b'EC6.0'
b'DL2'	b'CCGTGAGCAACCACAT-BS_DL2_LV_premrna-0'	0.988303	b'LMNA'	b'LMNA'	0.981651	b'EC2.0'
b'DL2'	b'CCGTTCAGTTCAGCTA-BS_DL2_LV_premrna-0'	0.762214	b'LMNA'	b'LMNA'	0.981651	b'EC1.0'
b'DL2'	b'CCTACGTTCGACGAGA-BS_DL2_LV_premrna-0'	0.995414	b'LMNA'	b'LMNA'	0.981651	b'EC2.0'
b'DL2'	b'CCTCAACAGATCCCAT-BS_DL2_LV_premrna-0'	0.993279	b'LMNA'	b'LMNA'	0.981651	b'EC2.0'
b'DL2'	b'CCTCACACATGTACGT-BS_DL2_LV_premrna-0'	0.993091	b'LMNA'	b'LMNA'	0.981651	b'EC2.0'
b'DL2'	b'CCTCAGTAGTAACCGG-BS_DL2_LV_premrna-0'	0.948445	b'LMNA'	b'LMNA'	0.981651	b'EC1.0'
b'DL2'	b'CCTCATGTCACCGGGT-BS_DL2_LV_premrna-0'	0.990442	b'LMNA'	b'LMNA'	0.981651	b'EC6.0'
b'DL2'	b'CCTCCTCTCGACCAAT-BS_DL2_LV_premrna-0'	0.92552	b'LMNA'	b'LMNA'	0.981651	b'EC1.0'
b'DL2'	b'CCTCTAGCACTTCATT-BS_DL2_LV_premrna-0'	0.990515	b'LMNA'	b'LMNA'	0.981651	b'EC2.0'
b'DL2'	b'CCTCTAGGTGTCATTG-BS_DL2_LV_premrna-0'	0.987941	b'LMNA'	b'LMNA'	0.981651	b'EC1.0'
b'DL2'	b'CCTCTCCTCTCCGAGG-BS_DL2_LV_premrna-0'	0.991006	b'LMNA'	b'LMNA'	0.981651	b'EC1.0'
b'DL2'	b'CCTTTGGAGGGCAAGG-BS_DL2_LV_premrna-0'	0.952993	b'LMNA'	b'LMNA'	0.981651	b'EC1.0'
b'DL2'	b'CCTTTGGCAGATACCT-BS_DL2_LV_premrna-0'	0.937205	b'LMNA'	b'LMNA'	0.981651	b'EC5.0'
b'DL2'	b'CCTTTGGGTTCCACAA-BS_DL2_LV_premrna-0'	0.99316	b'LMNA'	b'LMNA'	0.981651	b'EC2.0'
b'DL2'	b'CGAAGTTTCCAGCCTT-BS_DL2_LV_premrna-0'	0.983495	b'LMNA'	b'LMNA'	0.981651	b'EC2.0'
b'DL2'	b'CGAATTGTCTAGGCCG-BS_DL2_LV_premrna-0'	0.997141	b'LMNA'	b'LMNA'	0.981651	b'EC2.0'
b'DL2'	b'CGACAGCGTGATACAA-BS_DL2_LV_premrna-0'	0.969027	b'LMNA'	b'LMNA'	0.981651	b'EC1.0'
b'DL2'	b'CGACAGCTCTCACCCA-BS_DL2_LV_premrna-0'	0.995321	b'LMNA'	b'LMNA'	0.981651	b'EC2.0'
b'DL2'	b'CGAGGAACATCTTCGC-BS_DL2_LV_premrna-0'	0.985375	b'LMNA'	b'LMNA'	0.981651	b'EC2.0'
b'DL2'	b'CGAGGAATCCTCCACA-BS_DL2_LV_premrna-0'	0.99578	b'LMNA'	b'LMNA'	0.981651	b'EC2.0'
b'DL2'	b'CGAGGCTGTGGAACCA-BS_DL2_LV_premrna-0'	0.680571	b'LMNA'	b'LMNA'	0.981651	b'EC1.0'
b'DL2'	b'CGAGTGCTCAAATAGG-BS_DL2_LV_premrna-0'	0.994978	b'LMNA'	b'LMNA'	0.981651	b'EC2.0'
b'DL2'	b'CGAGTTACAATCCAGT-BS_DL2_LV_premrna-0'	0.97749	b'LMNA'	b'LMNA'	0.981651	b'EC1.0'
b'DL2'	b'CGAGTTACAGCCGGTT-BS_DL2_LV_premrna-0'	0.984046	b'LMNA'	b'LMNA'	0.981651	b'EC2.0'
b'DL2'	b'CGAGTTATCCAGCCTT-BS_DL2_LV_premrna-0'	0.99665	b'LMNA'	b'LMNA'	0.981651	b'EC2.0'
b'DL2'	b'CGATCGGAGCTAAACA-BS_DL2_LV_premrna-0'	0.997327	b'LMNA'	b'LMNA'	0.981651	b'EC5.0'
b'DL2'	b'CGATGGCAGACGGATC-BS_DL2_LV_premrna-0'	0.98238	b'LMNA'	b'LMNA'	0.981651	b'EC2.0'
b'DL2'	b'CGATGGCAGAGCAGCT-BS_DL2_LV_premrna-0'	0.976409	b'LMNA'	b'LMNA'	0.981651	b'EC1.0'
b'DL2'	b'CGATGGCGTCGACTGC-BS_DL2_LV_premrna-0'	0.989643	b'LMNA'	b'LMNA'	0.981651	b'EC1.0'
b'DL2'	b'CGCAGGTGTGGCCACT-BS_DL2_LV_premrna-0'	0.984249	b'LMNA'	b'LMNA'	0.981651	b'EC1.0'
b'DL2'	b'CGCAGGTTCAGCGCGT-BS_DL2_LV_premrna-0'	0.981964	b'LMNA'	b'LMNA'	0.981651	b'EC1.0'
b'DL2'	b'CGCATGGCAGCCGTCA-BS_DL2_LV_premrna-0'	0.996241	b'LMNA'	b'LMNA'	0.981651	b'EC2.0'
b'DL2'	b'CGCATGGTCTAACGCA-BS_DL2_LV_premrna-0'	0.993042	b'LMNA'	b'LMNA'	0.981651	b'EC5.0'
b'DL2'	b'CGCCAGAAGCTGACTT-BS_DL2_LV_premrna-0'	0.992499	b'LMNA'	b'LMNA'	0.981651	b'EC2.0'
b'DL2'	b'CGGAACCGTAGGAGTC-BS_DL2_LV_premrna-0'	0.995932	b'LMNA'	b'LMNA'	0.981651	b'EC2.0'
b'DL2'	b'CGGAACCGTCCAGCGT-BS_DL2_LV_premrna-0'	0.995076	b'LMNA'	b'LMNA'	0.981651	b'EC1.0'
b'DL2'	b'CGGCAGTCAGTGACCC-BS_DL2_LV_premrna-0'	0.957811	b'LMNA'	b'LMNA'	0.981651	b'EC1.0'
b'DL2'	b'CGGGACTCAGGGCTTC-BS_DL2_LV_premrna-0'	0.989485	b'LMNA'	b'LMNA'	0.981651	b'EC1.0'
b'DL2'	b'CGGGTCAAGCTGGCTC-BS_DL2_LV_premrna-0'	0.85023	b'LMNA'	b'LMNA'	0.981651	b'EC1.0'
b'DL2'	b'CGGTCAGTCCAGCCTT-BS_DL2_LV_premrna-0'	0.978096	b'LMNA'	b'LMNA'	0.981651	b'EC5.0'
b'DL2'	b'CGGTCAGTCTCCGCAT-BS_DL2_LV_premrna-0'	0.991202	b'LMNA'	b'LMNA'	0.981651	b'EC2.0'
b'DL2'	b'CGTAGTATCATATGGC-BS_DL2_LV_premrna-0'	0.99438	b'LMNA'	b'LMNA'	0.981651	b'EC1.0'
b'DL2'	b'CGTCAAATCCAGTTCC-BS_DL2_LV_premrna-0'	0.533932	b'LMNA'	b'LMNA'	0.981651	b'EC1.0'
b'DL2'	b'CGTTAGAGTATACCTG-BS_DL2_LV_premrna-0'	0.984046	b'LMNA'	b'LMNA'	0.981651	b'EC2.0'
b'DL2'	b'CGTTCTGAGATACAGT-BS_DL2_LV_premrna-0'	0.990324	b'LMNA'	b'LMNA'	0.981651	b'EC1.0'
b'DL2'	b'CGTTGGGGTCATCGGC-BS_DL2_LV_premrna-0'	0.98932	b'LMNA'	b'LMNA'	0.981651	b'EC6.0'
b'DL2'	b'CGTTGGGTCAGCTTGA-BS_DL2_LV_premrna-0'	0.987491	b'LMNA'	b'LMNA'	0.981651	b'EC2.0'
b'DL2'	b'CTAACCCTCCTACAAG-BS_DL2_LV_premrna-0'	0.997068	b'LMNA'	b'LMNA'	0.981651	b'EC2.0'
b'DL2'	b'CTAACTTTCTCAACCC-BS_DL2_LV_premrna-0'	0.992279	b'LMNA'	b'LMNA'	0.981651	b'EC6.0'
b'DL2'	b'CTAAGTGTCAGTCCGG-BS_DL2_LV_premrna-0'	0.97653	b'LMNA'	b'LMNA'	0.981651	b'EC1.0'
b'DL2'	b'CTACAGACAGAACATA-BS_DL2_LV_premrna-0'	0.9969	b'LMNA'	b'LMNA'	0.981651	b'EC2.0'
b'DL2'	b'CTACATTTCCAACTAG-BS_DL2_LV_premrna-0'	0.994039	b'LMNA'	b'LMNA'	0.981651	b'EC2.0'
b'DL2'	b'CTAGGTAAGCGTCTCG-BS_DL2_LV_premrna-0'	0.986122	b'LMNA'	b'LMNA'	0.981651	b'EC2.0'
b'DL2'	b'CTATAGGCACAGCTGC-BS_DL2_LV_premrna-0'	0.991842	b'LMNA'	b'LMNA'	0.981651	b'EC1.0'
b'DL2'	b'CTATCTAAGCTCTTCC-BS_DL2_LV_premrna-0'	0.891689	b'LMNA'	b'LMNA'	0.981651	b'EC1.0'
b'DL2'	b'CTCAACCGTCTCCTGT-BS_DL2_LV_premrna-0'	0.986638	b'LMNA'	b'LMNA'	0.981651	b'EC6.0'
b'DL2'	b'CTCAATTTCATCTACT-BS_DL2_LV_premrna-0'	0.993872	b'LMNA'	b'LMNA'	0.981651	b'EC1.0'
b'DL2'	b'CTCAGAATCCATTGTT-BS_DL2_LV_premrna-0'	0.985974	b'LMNA'	b'LMNA'	0.981651	b'EC1.0'
b'DL2'	b'CTCAGAATCGACGTCG-BS_DL2_LV_premrna-0'	0.99162	b'LMNA'	b'LMNA'	0.981651	b'EC1.0'
b'DL2'	b'CTCATCGAGCTATCTG-BS_DL2_LV_premrna-0'	0.99741	b'LMNA'	b'LMNA'	0.981651	b'EC2.0'
b'DL2'	b'CTCATCGTCACCTTAT-BS_DL2_LV_premrna-0'	0.990386	b'LMNA'	b'LMNA'	0.981651	b'EC1.0'
b'DL2'	b'CTCCAACAGCGAACTG-BS_DL2_LV_premrna-0'	0.993144	b'LMNA'	b'LMNA'	0.981651	b'EC2.0'
b'DL2'	b'CTCCAACCAGTGGCTC-BS_DL2_LV_premrna-0'	0.467763	b'LMNA'	b'LMNA'	0.981651	b'EC1.0'
b'DL2'	b'CTCCAACTCGAAGGAC-BS_DL2_LV_premrna-0'	0.994541	b'LMNA'	b'LMNA'	0.981651	b'EC2.0'
b'DL2'	b'CTCCATGAGGGACACT-BS_DL2_LV_premrna-0'	0.993589	b'LMNA'	b'LMNA'	0.981651	b'EC6.0'
b'DL2'	b'CTCCGATCACCGAATT-BS_DL2_LV_premrna-0'	0.997189	b'LMNA'	b'LMNA'	0.981651	b'EC6.0'
b'DL2'	b'CTCCGATCACGACGCT-BS_DL2_LV_premrna-0'	0.983559	b'LMNA'	b'LMNA'	0.981651	b'EC1.0'
b'DL2'	b'CTCCTCCAGCAATAAC-BS_DL2_LV_premrna-0'	0.988281	b'LMNA'	b'LMNA'	0.981651	b'EC1.0'
b'DL2'	b'CTCCTCCAGTAGTGCG-BS_DL2_LV_premrna-0'	0.95786	b'LMNA'	b'LMNA'	0.981651	b'EC1.0'
b'DL2'	b'CTCCTCCTCTACCACC-BS_DL2_LV_premrna-0'	0.989288	b'LMNA'	b'LMNA'	0.981651	b'EC2.0'
b'DL2'	b'CTCCTTTGTGGATCAG-BS_DL2_LV_premrna-0'	0.981252	b'LMNA'	b'LMNA'	0.981651	b'EC1.0'
b'DL2'	b'CTCCTTTTCGGTCTGG-BS_DL2_LV_premrna-0'	0.996365	b'LMNA'	b'LMNA'	0.981651	b'EC2.0'
b'DL2'	b'CTCGAGGTCGAGCCTG-BS_DL2_LV_premrna-0'	0.986065	b'LMNA'	b'LMNA'	0.981651	b'EC1.0'
b'DL2'	b'CTCTCAGGTAAGCAAT-BS_DL2_LV_premrna-0'	0.997089	b'LMNA'	b'LMNA'	0.981651	b'EC2.0'
b'DL2'	b'CTCTCGACAGCAGACA-BS_DL2_LV_premrna-0'	0.997609	b'LMNA'	b'LMNA'	0.981651	b'EC2.0'
b'DL2'	b'CTGAATGTCTGTGCGG-BS_DL2_LV_premrna-0'	0.987265	b'LMNA'	b'LMNA'	0.981651	b'EC1.0'
b'DL2'	b'CTGAGCGAGGGAGGCA-BS_DL2_LV_premrna-0'	0.995927	b'LMNA'	b'LMNA'	0.981651	b'EC2.0'
b'DL2'	b'CTGAGGCAGAGTCTGG-BS_DL2_LV_premrna-0'	0.996652	b'LMNA'	b'LMNA'	0.981651	b'EC2.0'
b'DL2'	b'CTGATCCGTCGACTTA-BS_DL2_LV_premrna-0'	0.798306	b'LMNA'	b'LMNA'	0.981651	b'EC1.0'
b'DL2'	b'CTGATCCTCTCGTCGT-BS_DL2_LV_premrna-0'	0.90767	b'LMNA'	b'LMNA'	0.981651	b'EC1.0'
b'DL2'	b'CTGCCATCAGAGCGTA-BS_DL2_LV_premrna-0'	0.923132	b'LMNA'	b'LMNA'	0.981651	b'EC1.0'
b'DL2'	b'CTGCCTACACGCGTCA-BS_DL2_LV_premrna-0'	0.997344	b'LMNA'	b'LMNA'	0.981651	b'EC2.0'
b'DL2'	b'CTGGACGAGGCTCAAG-BS_DL2_LV_premrna-0'	0.991414	b'LMNA'	b'LMNA'	0.981651	b'EC1.0'
b'DL2'	b'CTGGACGGTACAAACA-BS_DL2_LV_premrna-0'	0.657307	b'LMNA'	b'LMNA'	0.981651	b'EC1.0'
b'DL2'	b'CTGGCAGCATTGACTG-BS_DL2_LV_premrna-0'	0.991483	b'LMNA'	b'LMNA'	0.981651	b'EC2.0'
b'DL2'	b'CTGGTCTGTAACCCGC-BS_DL2_LV_premrna-0'	0.9392	b'LMNA'	b'LMNA'	0.981651	b'EC1.0'
b'DL2'	b'CTGTACCTCGATTTCT-BS_DL2_LV_premrna-0'	0.370919	b'LMNA'	b'LMNA'	0.981651	b'EC5.0'
b'DL2'	b'CTGTAGAGTTTGTGGT-BS_DL2_LV_premrna-0'	0.997639	b'LMNA'	b'LMNA'	0.981651	b'EC1.0'
b'DL2'	b'CTGTATTTCTCGCAGG-BS_DL2_LV_premrna-0'	0.975389	b'LMNA'	b'LMNA'	0.981651	b'EC6.0'
b'DL2'	b'CTGTCGTAGGAACGCT-BS_DL2_LV_premrna-0'	0.538425	b'LMNA'	b'LMNA'	0.981651	b'EC1.0'
b'DL2'	b'CTGTCGTCATTGCCTC-BS_DL2_LV_premrna-0'	0.960926	b'LMNA'	b'LMNA'	0.981651	b'EC1.0'
b'DL2'	b'CTGTGAATCAAGATAG-BS_DL2_LV_premrna-0'	0.989973	b'LMNA'	b'LMNA'	0.981651	b'EC2.0'
b'DL2'	b'CTTACCGAGTCCGCCA-BS_DL2_LV_premrna-0'	0.99559	b'LMNA'	b'LMNA'	0.981651	b'EC2.0'
b'DL2'	b'CTTAGGACATACGCAT-BS_DL2_LV_premrna-0'	0.910837	b'LMNA'	b'LMNA'	0.981651	b'EC5.0'
b'DL2'	b'CTTCCTTCATACAGGG-BS_DL2_LV_premrna-0'	0.989105	b'LMNA'	b'LMNA'	0.981651	b'EC2.0'
b'DL2'	b'CTTCCTTCATGGAAGC-BS_DL2_LV_premrna-0'	0.985361	b'LMNA'	b'LMNA'	0.981651	b'EC1.0'
b'DL2'	b'CTTCCTTTCATTGTGG-BS_DL2_LV_premrna-0'	0.951112	b'LMNA'	b'LMNA'	0.981651	b'EC1.0'
b'DL2'	b'CTTCTCTTCCAACACA-BS_DL2_LV_premrna-0'	0.981443	b'LMNA'	b'LMNA'	0.981651	b'EC5.0'
b'DL2'	b'CTTTCAATCTAGGAAA-BS_DL2_LV_premrna-0'	0.993605	b'LMNA'	b'LMNA'	0.981651	b'EC5.0'
b'DL2'	b'GAAACCTAGTTGCGAG-BS_DL2_LV_premrna-0'	0.760104	b'LMNA'	b'LMNA'	0.981651	b'EC1.0'
b'DL2'	b'GAAACCTTCCATTTAC-BS_DL2_LV_premrna-0'	0.986759	b'LMNA'	b'LMNA'	0.981651	b'EC6.0'
b'DL2'	b'GAAATGAGTTCCCAAA-BS_DL2_LV_premrna-0'	0.945696	b'LMNA'	b'LMNA'	0.981651	b'EC6.0'
b'DL2'	b'GAACACTCACCCGTAG-BS_DL2_LV_premrna-0'	0.799169	b'LMNA'	b'LMNA'	0.981651	b'EC1.0'
b'DL2'	b'GAACGTTCAGGCTTGC-BS_DL2_LV_premrna-0'	0.936884	b'LMNA'	b'LMNA'	0.981651	b'EC6.0'
b'DL2'	b'GAAGCCCGTCGATGCC-BS_DL2_LV_premrna-0'	0.983901	b'LMNA'	b'LMNA'	0.981651	b'EC6.0'
b'DL2'	b'GAAGCCCTCGTGCATA-BS_DL2_LV_premrna-0'	0.995017	b'LMNA'	b'LMNA'	0.981651	b'EC2.0'
b'DL2'	b'GAAGCCCTCTCGCAGG-BS_DL2_LV_premrna-0'	0.979803	b'LMNA'	b'LMNA'	0.981651	b'EC6.0'
b'DL2'	b'GAAGGACTCTTCGGAA-BS_DL2_LV_premrna-0'	0.756166	b'LMNA'	b'LMNA'	0.981651	b'EC1.0'
b'DL2'	b'GAAGTAACACACGCCA-BS_DL2_LV_premrna-0'	0.98332	b'LMNA'	b'LMNA'	0.981651	b'EC1.0'
b'DL2'	b'GAAGTAATCAATCTCT-BS_DL2_LV_premrna-0'	0.975981	b'LMNA'	b'LMNA'	0.981651	b'EC6.0'
b'DL2'	b'GAAGTAATCACCCATC-BS_DL2_LV_premrna-0'	0.99552	b'LMNA'	b'LMNA'	0.981651	b'EC2.0'
b'DL2'	b'GAATCACGTAAGAACT-BS_DL2_LV_premrna-0'	0.99566	b'LMNA'	b'LMNA'	0.981651	b'EC2.0'
b'DL2'	b'GAATCACTCATGGATC-BS_DL2_LV_premrna-0'	0.996612	b'LMNA'	b'LMNA'	0.981651	b'EC2.0'
b'DL2'	b'GAATCGTGTTCGAAGG-BS_DL2_LV_premrna-0'	0.991911	b'LMNA'	b'LMNA'	0.981651	b'EC2.0'
b'DL2'	b'GACAGCCAGGGATCGT-BS_DL2_LV_premrna-0'	0.574923	b'LMNA'	b'LMNA'	0.981651	b'EC1.0'
b'DL2'	b'GACAGCCCAAAGAACT-BS_DL2_LV_premrna-0'	0.997644	b'LMNA'	b'LMNA'	0.981651	b'EC2.0'
b'DL2'	b'GACAGCCGTACAGAAT-BS_DL2_LV_premrna-0'	0.90127	b'LMNA'	b'LMNA'	0.981651	b'EC1.0'
b'DL2'	b'GACAGCCGTTCGCGTG-BS_DL2_LV_premrna-0'	0.987864	b'LMNA'	b'LMNA'	0.981651	b'EC2.0'
b'DL2'	b'GACCAATAGTGCAACG-BS_DL2_LV_premrna-0'	0.906661	b'LMNA'	b'LMNA'	0.981651	b'EC2.0'
b'DL2'	b'GACCAATCAGTTCACA-BS_DL2_LV_premrna-0'	0.383745	b'TTN'	b'LMNA'	0.981651	b'EC1.0'
b'DL2'	b'GACCCAGTCAACTTTC-BS_DL2_LV_premrna-0'	0.990601	b'LMNA'	b'LMNA'	0.981651	b'EC5.0'
b'DL2'	b'GACCCTTAGCAGAAAG-BS_DL2_LV_premrna-0'	0.681745	b'LMNA'	b'LMNA'	0.981651	b'EC1.0'
b'DL2'	b'GACCCTTCACGCAAAG-BS_DL2_LV_premrna-0'	0.997332	b'LMNA'	b'LMNA'	0.981651	b'EC2.0'
b'DL2'	b'GAGAAATCACGAGAAC-BS_DL2_LV_premrna-0'	0.996631	b'LMNA'	b'LMNA'	0.981651	b'EC2.0'
b'DL2'	b'GAGACCCGTGAGATCG-BS_DL2_LV_premrna-0'	0.985696	b'LMNA'	b'LMNA'	0.981651	b'EC1.0'
b'DL2'	b'GAGACTTCAGCGACAA-BS_DL2_LV_premrna-0'	0.985696	b'LMNA'	b'LMNA'	0.981651	b'EC1.0'
b'DL2'	b'GAGATGGGTGCCCTTT-BS_DL2_LV_premrna-0'	0.979872	b'LMNA'	b'LMNA'	0.981651	b'EC1.0'
b'DL2'	b'GAGCCTGCAACAAAGT-BS_DL2_LV_premrna-0'	0.988678	b'LMNA'	b'LMNA'	0.981651	b'EC6.0'
b'DL2'	b'GAGGCAACACTCCCTA-BS_DL2_LV_premrna-0'	0.99426	b'LMNA'	b'LMNA'	0.981651	b'EC2.0'
b'DL2'	b'GAGGCCTAGGTTTACC-BS_DL2_LV_premrna-0'	0.987374	b'LMNA'	b'LMNA'	0.981651	b'EC2.0'
b'DL2'	b'GAGGGATAGAGCCTGA-BS_DL2_LV_premrna-0'	0.96992	b'LMNA'	b'LMNA'	0.981651	b'EC1.0'
b'DL2'	b'GAGGGATTCCTTACCG-BS_DL2_LV_premrna-0'	0.991437	b'LMNA'	b'LMNA'	0.981651	b'EC2.0'
b'DL2'	b'GAGGGATTCTCTGCTG-BS_DL2_LV_premrna-0'	0.992938	b'LMNA'	b'LMNA'	0.981651	b'EC5.0'
b'DL2'	b'GAGTGAGGTGCCGGTT-BS_DL2_LV_premrna-0'	0.995414	b'LMNA'	b'LMNA'	0.981651	b'EC5.0'
b'DL2'	b'GAGTTACAGCGTACAG-BS_DL2_LV_premrna-0'	0.814427	b'LMNA'	b'LMNA'	0.981651	b'EC1.0'
b'DL2'	b'GAGTTACCAGTGAGCA-BS_DL2_LV_premrna-0'	0.951131	b'LMNA'	b'LMNA'	0.981651	b'EC6.0'
b'DL2'	b'GAGTTACGTACAATAG-BS_DL2_LV_premrna-0'	0.99484	b'LMNA'	b'LMNA'	0.981651	b'EC2.0'
b'DL2'	b'GAGTTGTTCAAAGCCT-BS_DL2_LV_premrna-0'	0.993063	b'LMNA'	b'LMNA'	0.981651	b'EC1.0'
b'DL2'	b'GAGTTGTTCGAATCCA-BS_DL2_LV_premrna-0'	0.989711	b'LMNA'	b'LMNA'	0.981651	b'EC6.0'
b'DL2'	b'GAGTTGTTCTTCTAAC-BS_DL2_LV_premrna-0'	0.714178	b'LMNA'	b'LMNA'	0.981651	b'EC5.0'
b'DL2'	b'GATAGAATCAGTAGGG-BS_DL2_LV_premrna-0'	0.993537	b'LMNA'	b'LMNA'	0.981651	b'EC2.0'
b'DL2'	b'GATCGTAAGACATCCT-BS_DL2_LV_premrna-0'	0.966745	b'LMNA'	b'LMNA'	0.981651	b'EC1.0'
b'DL2'	b'GATGACTCAGATCATC-BS_DL2_LV_premrna-0'	0.971779	b'LMNA'	b'LMNA'	0.981651	b'EC1.0'
b'DL2'	b'GATGATCGTGAATAAC-BS_DL2_LV_premrna-0'	0.837585	b'LMNA'	b'LMNA'	0.981651	b'EC1.0'
b'DL2'	b'GATGCTAAGATACGAT-BS_DL2_LV_premrna-0'	0.996889	b'LMNA'	b'LMNA'	0.981651	b'EC2.0'
b'DL2'	b'GATGCTATCAAACGTC-BS_DL2_LV_premrna-0'	0.992023	b'LMNA'	b'LMNA'	0.981651	b'EC2.0'
b'DL2'	b'GATGCTATCCCATACC-BS_DL2_LV_premrna-0'	0.995579	b'LMNA'	b'LMNA'	0.981651	b'EC2.0'
b'DL2'	b'GATGGAGCACCAACAT-BS_DL2_LV_premrna-0'	0.994719	b'LMNA'	b'LMNA'	0.981651	b'EC2.0'
b'DL2'	b'GATTCGAAGCCTTTGA-BS_DL2_LV_premrna-0'	0.995149	b'LMNA'	b'LMNA'	0.981651	b'EC2.0'
b'DL2'	b'GATTCTTGTGTGCTTA-BS_DL2_LV_premrna-0'	0.985624	b'LMNA'	b'LMNA'	0.981651	b'EC2.0'
b'DL2'	b'GATTTCTCACTGCACG-BS_DL2_LV_premrna-0'	0.919442	b'LMNA'	b'LMNA'	0.981651	b'EC6.0'
b'DL2'	b'GCAACATCACCTGTCT-BS_DL2_LV_premrna-0'	0.985548	b'LMNA'	b'LMNA'	0.981651	b'EC1.0'
b'DL2'	b'GCAACCGCACCTGCTT-BS_DL2_LV_premrna-0'	0.995426	b'LMNA'	b'LMNA'	0.981651	b'EC2.0'
b'DL2'	b'GCACATACAGCTACTA-BS_DL2_LV_premrna-0'	0.989579	b'LMNA'	b'LMNA'	0.981651	b'EC2.0'
b'DL2'	b'GCACTAAGTGAATATG-BS_DL2_LV_premrna-0'	0.990702	b'LMNA'	b'LMNA'	0.981651	b'EC2.0'
b'DL2'	b'GCACTAATCATGGCCG-BS_DL2_LV_premrna-0'	0.988321	b'LMNA'	b'LMNA'	0.981651	b'EC6.0'
b'DL2'	b'GCAGCTGAGATAGCTA-BS_DL2_LV_premrna-0'	0.99507	b'LMNA'	b'LMNA'	0.981651	b'EC1.0'
b'DL2'	b'GCAGGCTTCACTGCTC-BS_DL2_LV_premrna-0'	0.982035	b'LMNA'	b'LMNA'	0.981651	b'EC1.0'
b'DL2'	b'GCAGGCTTCAGGAACG-BS_DL2_LV_premrna-0'	0.980264	b'LMNA'	b'LMNA'	0.981651	b'EC2.0'
b'DL2'	b'GCCAGCATCAAAGAAC-BS_DL2_LV_premrna-0'	0.976398	b'LMNA'	b'LMNA'	0.981651	b'EC6.0'
b'DL2'	b'GCCAGGTTCCCTCTTT-BS_DL2_LV_premrna-0'	0.984685	b'LMNA'	b'LMNA'	0.981651	b'EC2.0'
b'DL2'	b'GCCATGGAGTTCAACC-BS_DL2_LV_premrna-0'	0.949689	b'LMNA'	b'LMNA'	0.981651	b'EC6.0'
b'DL2'	b'GCCATGGTCCTACTGC-BS_DL2_LV_premrna-0'	0.96289	b'LMNA'	b'LMNA'	0.981651	b'EC1.0'
b'DL2'	b'GCCATGGTCCTTATGT-BS_DL2_LV_premrna-0'	0.994093	b'LMNA'	b'LMNA'	0.981651	b'EC1.0'
b'DL2'	b'GCCATTCGTGCACAAG-BS_DL2_LV_premrna-0'	0.996578	b'LMNA'	b'LMNA'	0.981651	b'EC5.0'
b'DL2'	b'GCCATTCTCATGACAC-BS_DL2_LV_premrna-0'	0.987442	b'LMNA'	b'LMNA'	0.981651	b'EC1.0'
b'DL2'	b'GCCCAGATCGGCAGTC-BS_DL2_LV_premrna-0'	0.986862	b'LMNA'	b'LMNA'	0.981651	b'EC5.0'
b'DL2'	b'GCCCGAAAGAACTCCT-BS_DL2_LV_premrna-0'	0.802576	b'LMNA'	b'LMNA'	0.981651	b'EC1.0'
b'DL2'	b'GCCGATGGTTCCGCGA-BS_DL2_LV_premrna-0'	0.996247	b'LMNA'	b'LMNA'	0.981651	b'EC2.0'
b'DL2'	b'GCCGATGGTTGTCTAG-BS_DL2_LV_premrna-0'	0.990503	b'LMNA'	b'LMNA'	0.981651	b'EC2.0'
b'DL2'	b'GCCTGTTTCAAGCGTT-BS_DL2_LV_premrna-0'	0.993313	b'LMNA'	b'LMNA'	0.981651	b'EC2.0'
b'DL2'	b'GCGAGAAGTCAAGGCA-BS_DL2_LV_premrna-0'	0.993407	b'LMNA'	b'LMNA'	0.981651	b'EC2.0'
b'DL2'	b'GCGATCGAGGTGATCG-BS_DL2_LV_premrna-0'	0.992056	b'LMNA'	b'LMNA'	0.981651	b'EC1.0'
b'DL2'	b'GCGGAAACAACCGGAA-BS_DL2_LV_premrna-0'	0.997238	b'LMNA'	b'LMNA'	0.981651	b'EC2.0'
b'DL2'	b'GCTCAAACATTGGGAG-BS_DL2_LV_premrna-0'	0.994973	b'LMNA'	b'LMNA'	0.981651	b'EC5.0'
b'DL2'	b'GCTTCACCATGCCGGT-BS_DL2_LV_premrna-0'	0.632428	b'LMNA'	b'LMNA'	0.981651	b'EC1.0'
b'DL2'	b'GCTTGGGTCTAGTCAG-BS_DL2_LV_premrna-0'	0.990224	b'LMNA'	b'LMNA'	0.981651	b'EC1.0'
b'DL2'	b'GGAACCCCAAGAGATT-BS_DL2_LV_premrna-0'	0.972966	b'LMNA'	b'LMNA'	0.981651	b'EC6.0'
b'DL2'	b'GGAACCCGTTGTCATG-BS_DL2_LV_premrna-0'	0.996851	b'LMNA'	b'LMNA'	0.981651	b'EC2.0'
b'DL2'	b'GGAACCCTCCCGTTGT-BS_DL2_LV_premrna-0'	0.990695	b'LMNA'	b'LMNA'	0.981651	b'EC5.0'
b'DL2'	b'GGAAGTGAGAGAGTGA-BS_DL2_LV_premrna-0'	0.992922	b'LMNA'	b'LMNA'	0.981651	b'EC1.0'
b'DL2'	b'GGAATGGAGCAACTTC-BS_DL2_LV_premrna-0'	0.72772	b'LMNA'	b'LMNA'	0.981651	b'EC1.0'
b'DL2'	b'GGACGTCAGGCCTTCG-BS_DL2_LV_premrna-0'	0.677355	b'LMNA'	b'LMNA'	0.981651	b'EC5.0'
b'DL2'	b'GGACGTCAGTCGCTAT-BS_DL2_LV_premrna-0'	0.99205	b'LMNA'	b'LMNA'	0.981651	b'EC2.0'
b'DL2'	b'GGACGTCGTCTCGGGT-BS_DL2_LV_premrna-0'	0.997019	b'LMNA'	b'LMNA'	0.981651	b'EC5.0'
b'DL2'	b'GGAGAACCACATAACC-BS_DL2_LV_premrna-0'	0.949566	b'LMNA'	b'LMNA'	0.981651	b'EC1.0'
b'DL2'	b'GGAGCAACAGCACAGA-BS_DL2_LV_premrna-0'	0.994922	b'LMNA'	b'LMNA'	0.981651	b'EC1.0'
b'DL2'	b'GGAGGATGTCCATCTC-BS_DL2_LV_premrna-0'	0.893082	b'LMNA'	b'LMNA'	0.981651	b'EC1.0'
b'DL2'	b'GGAGGTAAGCTAGCCC-BS_DL2_LV_premrna-0'	0.814921	b'LMNA'	b'LMNA'	0.981651	b'EC6.0'
b'DL2'	b'GGCAGTCCACTCTAGA-BS_DL2_LV_premrna-0'	0.987242	b'LMNA'	b'LMNA'	0.981651	b'EC2.0'
b'DL2'	b'GGCAGTCCATCGGAAG-BS_DL2_LV_premrna-0'	0.996983	b'LMNA'	b'LMNA'	0.981651	b'EC2.0'
b'DL2'	b'GGCTGTGAGGTGCTAG-BS_DL2_LV_premrna-0'	0.996372	b'LMNA'	b'LMNA'	0.981651	b'EC2.0'
b'DL2'	b'GGCTGTGGTCCTCCTA-BS_DL2_LV_premrna-0'	0.912222	b'LMNA'	b'LMNA'	0.981651	b'EC1.0'
b'DL2'	b'GGCTTTCCAGATACTC-BS_DL2_LV_premrna-0'	0.989277	b'LMNA'	b'LMNA'	0.981651	b'EC6.0'
b'DL2'	b'GGCTTTCCAGCCGTCA-BS_DL2_LV_premrna-0'	0.993388	b'LMNA'	b'LMNA'	0.981651	b'EC1.0'
b'DL2'	b'GGCTTTCCATGGATCT-BS_DL2_LV_premrna-0'	0.987214	b'LMNA'	b'LMNA'	0.981651	b'EC6.0'
b'DL2'	b'GGCTTTCGTACCCACG-BS_DL2_LV_premrna-0'	0.993078	b'LMNA'	b'LMNA'	0.981651	b'EC1.0'
b'DL2'	b'GGCTTTCGTTCAGGTT-BS_DL2_LV_premrna-0'	0.971804	b'LMNA'	b'LMNA'	0.981651	b'EC1.0'
b'DL2'	b'GGGAAGTGTTCGTTCC-BS_DL2_LV_premrna-0'	0.98897	b'LMNA'	b'LMNA'	0.981651	b'EC6.0'
b'DL2'	b'GGGACTCCAATCTCGA-BS_DL2_LV_premrna-0'	0.947776	b'LMNA'	b'LMNA'	0.981651	b'EC2.0'
b'DL2'	b'GGGAGATTCTGAGGCC-BS_DL2_LV_premrna-0'	0.994538	b'LMNA'	b'LMNA'	0.981651	b'EC5.0'
b'DL2'	b'GGGATCCGTATGCGGA-BS_DL2_LV_premrna-0'	0.991305	b'LMNA'	b'LMNA'	0.981651	b'EC6.0'
b'DL2'	b'GGGATGATCCCATACC-BS_DL2_LV_premrna-0'	0.626125	b'LMNA'	b'LMNA'	0.981651	b'EC1.0'
b'DL2'	b'GGGCGTTCAGCGCGTT-BS_DL2_LV_premrna-0'	0.991891	b'LMNA'	b'LMNA'	0.981651	b'EC2.0'
b'DL2'	b'GGGCGTTTCCAATGCA-BS_DL2_LV_premrna-0'	0.949702	b'LMNA'	b'LMNA'	0.981651	b'EC1.0'
b'DL2'	b'GGGCTACTCTGCGGCA-BS_DL2_LV_premrna-0'	0.997719	b'LMNA'	b'LMNA'	0.981651	b'EC2.0'
b'DL2'	b'GGGCTCATCGGCTTGG-BS_DL2_LV_premrna-0'	0.973691	b'LMNA'	b'LMNA'	0.981651	b'EC1.0'
b'DL2'	b'GGGTATTCACGAGGTA-BS_DL2_LV_premrna-0'	0.902287	b'LMNA'	b'LMNA'	0.981651	b'EC1.0'
b'DL2'	b'GGGTATTCACGGTGAA-BS_DL2_LV_premrna-0'	0.987633	b'LMNA'	b'LMNA'	0.981651	b'EC2.0'
b'DL2'	b'GGGTGAAGTGAAAGTT-BS_DL2_LV_premrna-0'	0.991866	b'LMNA'	b'LMNA'	0.981651	b'EC2.0'
b'DL2'	b'GGGTGTCCATTCAGCA-BS_DL2_LV_premrna-0'	0.764419	b'LMNA'	b'LMNA'	0.981651	b'EC1.0'
b'DL2'	b'GGGTTTAGTAGAATGT-BS_DL2_LV_premrna-0'	0.99439	b'LMNA'	b'LMNA'	0.981651	b'EC6.0'
b'DL2'	b'GGTAATCCACTCCACT-BS_DL2_LV_premrna-0'	0.995716	b'LMNA'	b'LMNA'	0.981651	b'EC2.0'
b'DL2'	b'GGTAGAGAGCATGCAG-BS_DL2_LV_premrna-0'	0.7392	b'LMNA'	b'LMNA'	0.981651	b'EC1.0'
b'DL2'	b'GGTCTGGTCGAGTCCG-BS_DL2_LV_premrna-0'	0.982172	b'LMNA'	b'LMNA'	0.981651	b'EC1.0'
b'DL2'	b'GGTGAAGAGTCACACT-BS_DL2_LV_premrna-0'	0.997205	b'LMNA'	b'LMNA'	0.981651	b'EC2.0'
b'DL2'	b'GGTGATTAGGAAGTCC-BS_DL2_LV_premrna-0'	0.855351	b'LMNA'	b'LMNA'	0.981651	b'EC2.0'
b'DL2'	b'GGTGATTCACATAACC-BS_DL2_LV_premrna-0'	0.990808	b'LMNA'	b'LMNA'	0.981651	b'EC2.0'
b'DL2'	b'GGTGTCGTCAAGAGTA-BS_DL2_LV_premrna-0'	0.952952	b'LMNA'	b'LMNA'	0.981651	b'EC2.0'
b'DL2'	b'GGTTAACTCCCGTTCA-BS_DL2_LV_premrna-0'	0.99365	b'LMNA'	b'LMNA'	0.981651	b'EC2.0'
b'DL2'	b'GGTTAACTCGCTGACG-BS_DL2_LV_premrna-0'	0.990168	b'LMNA'	b'LMNA'	0.981651	b'EC5.0'
b'DL2'	b'GGTTCTCCATGGCTGC-BS_DL2_LV_premrna-0'	0.962917	b'LMNA'	b'LMNA'	0.981651	b'EC1.0'
b'DL2'	b'GGTTCTCTCTGGTGCG-BS_DL2_LV_premrna-0'	0.996087	b'LMNA'	b'LMNA'	0.981651	b'EC2.0'
b'DL2'	b'GTAACCAAGAAGCTCG-BS_DL2_LV_premrna-0'	0.974533	b'LMNA'	b'LMNA'	0.981651	b'EC1.0'
b'DL2'	b'GTAACCAAGCATGTTC-BS_DL2_LV_premrna-0'	0.974028	b'LMNA'	b'LMNA'	0.981651	b'EC1.0'
b'DL2'	b'GTAACCAGTACAGAAT-BS_DL2_LV_premrna-0'	0.99494	b'LMNA'	b'LMNA'	0.981651	b'EC2.0'
b'DL2'	b'GTAACCAGTCTCTCCA-BS_DL2_LV_premrna-0'	0.995858	b'LMNA'	b'LMNA'	0.981651	b'EC2.0'
b'DL2'	b'GTAATCGAGGATTTGA-BS_DL2_LV_premrna-0'	0.973674	b'LMNA'	b'LMNA'	0.981651	b'EC1.0'
b'DL2'	b'GTACAGTGTCTACAAC-BS_DL2_LV_premrna-0'	0.961544	b'LMNA'	b'LMNA'	0.981651	b'EC1.0'
b'DL2'	b'GTACAGTGTGTCGCTG-BS_DL2_LV_premrna-0'	0.992657	b'LMNA'	b'LMNA'	0.981651	b'EC5.0'
b'DL2'	b'GTAGAAATCCTAGCTC-BS_DL2_LV_premrna-0'	0.988473	b'LMNA'	b'LMNA'	0.981651	b'EC1.0'
b'DL2'	b'GTAGAGGCAAACAGGC-BS_DL2_LV_premrna-0'	0.995077	b'LMNA'	b'LMNA'	0.981651	b'EC2.0'
b'DL2'	b'GTAGCTATCCATTGGA-BS_DL2_LV_premrna-0'	0.932507	b'LMNA'	b'LMNA'	0.981651	b'EC5.0'
b'DL2'	b'GTAGTACAGTATGCAA-BS_DL2_LV_premrna-0'	0.992332	b'LMNA'	b'LMNA'	0.981651	b'EC2.0'
b'DL2'	b'GTATTGGCACCCATAA-BS_DL2_LV_premrna-0'	0.988905	b'LMNA'	b'LMNA'	0.981651	b'EC6.0'
b'DL2'	b'GTATTTCCAGGGTCTC-BS_DL2_LV_premrna-0'	0.977766	b'LMNA'	b'LMNA'	0.981651	b'EC6.0'
b'DL2'	b'GTATTTCGTCGAGCTC-BS_DL2_LV_premrna-0'	0.867743	b'LMNA'	b'LMNA'	0.981651	b'EC1.0'
b'DL2'	b'GTCAAGTTCTGGGATT-BS_DL2_LV_premrna-0'	0.83872	b'LMNA'	b'LMNA'	0.981651	b'EC1.0'
b'DL2'	b'GTCAGCGGTCTCAGGC-BS_DL2_LV_premrna-0'	0.990933	b'LMNA'	b'LMNA'	0.981651	b'EC2.0'
b'DL2'	b'GTCATGAGTCCAGTTA-BS_DL2_LV_premrna-0'	0.997119	b'LMNA'	b'LMNA'	0.981651	b'EC5.0'
b'DL2'	b'GTCCCATAGAAATGGG-BS_DL2_LV_premrna-0'	0.996536	b'LMNA'	b'LMNA'	0.981651	b'EC1.0'
b'DL2'	b'GTCCCATAGTCGTCTA-BS_DL2_LV_premrna-0'	0.973481	b'LMNA'	b'LMNA'	0.981651	b'EC2.0'
b'DL2'	b'GTCCTCATCGTGGTAT-BS_DL2_LV_premrna-0'	0.864168	b'LMNA'	b'LMNA'	0.981651	b'EC1.0'
b'DL2'	b'GTCGAATGTTTCGCTC-BS_DL2_LV_premrna-0'	0.995161	b'LMNA'	b'LMNA'	0.981651	b'EC2.0'
b'DL2'	b'GTCGTTCCAATAAGGT-BS_DL2_LV_premrna-0'	0.98268	b'LMNA'	b'LMNA'	0.981651	b'EC1.0'
b'DL2'	b'GTCTAGATCGACATTG-BS_DL2_LV_premrna-0'	0.418401	b'LMNA'	b'LMNA'	0.981651	b'EC1.0'
b'DL2'	b'GTCTCACAGGTAGGCT-BS_DL2_LV_premrna-0'	0.995795	b'LMNA'	b'LMNA'	0.981651	b'EC6.0'
b'DL2'	b'GTCTCACTCATACAGC-BS_DL2_LV_premrna-0'	0.984553	b'LMNA'	b'LMNA'	0.981651	b'EC6.0'
b'DL2'	b'GTCTGTCTCTCGGGAC-BS_DL2_LV_premrna-0'	0.988585	b'LMNA'	b'LMNA'	0.981651	b'EC2.0'
b'DL2'	b'GTCTTTAAGACGCTCC-BS_DL2_LV_premrna-0'	0.727666	b'LMNA'	b'LMNA'	0.981651	b'EC1.0'
b'DL2'	b'GTGACGCAGAGCCGTA-BS_DL2_LV_premrna-0'	0.804556	b'LMNA'	b'LMNA'	0.981651	b'EC1.0'
b'DL2'	b'GTGACGCCAATACAGA-BS_DL2_LV_premrna-0'	0.869132	b'LMNA'	b'LMNA'	0.981651	b'EC1.0'
b'DL2'	b'GTGACGCTCTTCTTCC-BS_DL2_LV_premrna-0'	0.379158	b'LMNA'	b'LMNA'	0.981651	b'EC1.0'
b'DL2'	b'GTGAGGAAGTGGCCTC-BS_DL2_LV_premrna-0'	0.994762	b'LMNA'	b'LMNA'	0.981651	b'EC2.0'
b'DL2'	b'GTGATGTGTTATTCCT-BS_DL2_LV_premrna-0'	0.750586	b'LMNA'	b'LMNA'	0.981651	b'EC1.0'
b'DL2'	b'GTGCAGCGTCATATGC-BS_DL2_LV_premrna-0'	0.990109	b'LMNA'	b'LMNA'	0.981651	b'EC6.0'
b'DL2'	b'GTGCTGGCAAAGGATT-BS_DL2_LV_premrna-0'	0.4644	b'LMNA'	b'LMNA'	0.981651	b'EC6.0'
b'DL2'	b'GTGCTTCCATAGGCGA-BS_DL2_LV_premrna-0'	0.995728	b'LMNA'	b'LMNA'	0.981651	b'EC2.0'
b'DL2'	b'GTGGAAGAGGAAGAAC-BS_DL2_LV_premrna-0'	0.974526	b'LMNA'	b'LMNA'	0.981651	b'EC1.0'
b'DL2'	b'GTGGAGAAGCTCTTCC-BS_DL2_LV_premrna-0'	0.996294	b'LMNA'	b'LMNA'	0.981651	b'EC1.0'
b'DL2'	b'GTGGGAAAGGTTGGTG-BS_DL2_LV_premrna-0'	0.726261	b'LMNA'	b'LMNA'	0.981651	b'EC1.0'
b'DL2'	b'GTGGGAACACGGGCTT-BS_DL2_LV_premrna-0'	0.993504	b'LMNA'	b'LMNA'	0.981651	b'EC2.0'
b'DL2'	b'GTGGTTAAGTAAAGCT-BS_DL2_LV_premrna-0'	0.964611	b'LMNA'	b'LMNA'	0.981651	b'EC1.0'
b'DL2'	b'GTGTAACCAATGAAAC-BS_DL2_LV_premrna-0'	0.690157	b'LMNA'	b'LMNA'	0.981651	b'EC1.0'
b'DL2'	b'GTTACCCAGGGCTGAT-BS_DL2_LV_premrna-0'	0.995671	b'LMNA'	b'LMNA'	0.981651	b'EC1.0'
b'DL2'	b'GTTACGATCTGAGATC-BS_DL2_LV_premrna-0'	0.496356	b'LMNA'	b'LMNA'	0.981651	b'EC6.0'
b'DL2'	b'GTTAGACAGCAAATGT-BS_DL2_LV_premrna-0'	0.994664	b'LMNA'	b'LMNA'	0.981651	b'EC5.0'
b'DL2'	b'GTTAGACTCAATCGGT-BS_DL2_LV_premrna-0'	0.993447	b'LMNA'	b'LMNA'	0.981651	b'EC6.0'
b'DL2'	b'GTTATGGTCCGAGGCT-BS_DL2_LV_premrna-0'	0.847497	b'LMNA'	b'LMNA'	0.981651	b'EC1.0'
b'DL2'	b'GTTATGGTCTCCCAAC-BS_DL2_LV_premrna-0'	0.997051	b'LMNA'	b'LMNA'	0.981651	b'EC2.0'
b'DL2'	b'GTTCATTGTTGTGTAC-BS_DL2_LV_premrna-0'	0.986403	b'LMNA'	b'LMNA'	0.981651	b'EC1.0'
b'DL2'	b'GTTCATTTCCAAACCA-BS_DL2_LV_premrna-0'	0.989968	b'LMNA'	b'LMNA'	0.981651	b'EC2.0'
b'DL2'	b'GTTCCGTTCAGTGGGA-BS_DL2_LV_premrna-0'	0.98029	b'LMNA'	b'LMNA'	0.981651	b'EC6.0'
b'DL2'	b'GTTCGCTGTACTCCCT-BS_DL2_LV_premrna-0'	0.994295	b'LMNA'	b'LMNA'	0.981651	b'EC2.0'
b'DL2'	b'GTTGAACTCAACTGGT-BS_DL2_LV_premrna-0'	0.91613	b'LMNA'	b'LMNA'	0.981651	b'EC6.0'
b'DL2'	b'GTTGAACTCCAAATGC-BS_DL2_LV_premrna-0'	0.993651	b'LMNA'	b'LMNA'	0.981651	b'EC5.0'
b'DL2'	b'GTTGTCCTCAAGAATG-BS_DL2_LV_premrna-0'	0.987934	b'LMNA'	b'LMNA'	0.981651	b'EC5.0'
b'DL2'	b'GTTGTGAGTCGCGTTG-BS_DL2_LV_premrna-0'	0.95017	b'LMNA'	b'LMNA'	0.981651	b'EC1.0'
b'DL2'	b'GTTTACTTCTCGGCTT-BS_DL2_LV_premrna-0'	0.883286	b'LMNA'	b'LMNA'	0.981651	b'EC1.0'
b'DL2'	b'TAACACGAGACGGATC-BS_DL2_LV_premrna-0'	0.99255	b'LMNA'	b'LMNA'	0.981651	b'EC2.0'
b'DL2'	b'TAACACGAGACGGTTG-BS_DL2_LV_premrna-0'	0.996515	b'LMNA'	b'LMNA'	0.981651	b'EC5.0'
b'DL2'	b'TAACCAGAGTCTAGCT-BS_DL2_LV_premrna-0'	0.872712	b'LMNA'	b'LMNA'	0.981651	b'EC1.0'
b'DL2'	b'TAACGACCACGTCTCT-BS_DL2_LV_premrna-0'	0.98395	b'LMNA'	b'LMNA'	0.981651	b'EC8.0'
b'DL2'	b'TAACGACCATCTCCCA-BS_DL2_LV_premrna-0'	0.986841	b'LMNA'	b'LMNA'	0.981651	b'EC1.0'
b'DL2'	b'TAACGACGTAGTGTGG-BS_DL2_LV_premrna-0'	0.963461	b'LMNA'	b'LMNA'	0.981651	b'EC1.0'
b'DL2'	b'TAACTTCGTCGGCACT-BS_DL2_LV_premrna-0'	0.835435	b'LMNA'	b'LMNA'	0.981651	b'EC1.0'
b'DL2'	b'TAAGCCAAGCCGGAAT-BS_DL2_LV_premrna-0'	0.994318	b'LMNA'	b'LMNA'	0.981651	b'EC2.0'
b'DL2'	b'TAAGTCGAGTTGCTCA-BS_DL2_LV_premrna-0'	0.994313	b'LMNA'	b'LMNA'	0.981651	b'EC2.0'
b'DL2'	b'TAAGTCGCAAGTCCAT-BS_DL2_LV_premrna-0'	0.991531	b'LMNA'	b'LMNA'	0.981651	b'EC1.0'
b'DL2'	b'TACAGGTGTCGCAACC-BS_DL2_LV_premrna-0'	0.986071	b'LMNA'	b'LMNA'	0.981651	b'EC2.0'
b'DL2'	b'TACAGGTTCTAGAACC-BS_DL2_LV_premrna-0'	0.992229	b'LMNA'	b'LMNA'	0.981651	b'EC2.0'
b'DL2'	b'TACATTCTCGATTCCC-BS_DL2_LV_premrna-0'	0.790846	b'LMNA'	b'LMNA'	0.981651	b'EC5.0'
b'DL2'	b'TACCCACAGAACTGAT-BS_DL2_LV_premrna-0'	0.981133	b'LMNA'	b'LMNA'	0.981651	b'EC1.0'
b'DL2'	b'TACCCACGTAGCGAGT-BS_DL2_LV_premrna-0'	0.78299	b'LMNA'	b'LMNA'	0.981651	b'EC1.0'
b'DL2'	b'TACCGAAAGCTTTCCC-BS_DL2_LV_premrna-0'	0.997159	b'LMNA'	b'LMNA'	0.981651	b'EC2.0'
b'DL2'	b'TACCTGCAGACGACTG-BS_DL2_LV_premrna-0'	0.979613	b'LMNA'	b'LMNA'	0.981651	b'EC1.0'
b'DL2'	b'TACCTGCTCCGTAGGC-BS_DL2_LV_premrna-0'	0.994034	b'LMNA'	b'LMNA'	0.981651	b'EC2.0'
b'DL2'	b'TACGGTAAGTGCGTCC-BS_DL2_LV_premrna-0'	0.991318	b'LMNA'	b'LMNA'	0.981651	b'EC6.0'
b'DL2'	b'TACGTCCAGCTCCCTT-BS_DL2_LV_premrna-0'	0.986343	b'LMNA'	b'LMNA'	0.981651	b'EC6.0'
b'DL2'	b'TACTGCCCAAATGGTA-BS_DL2_LV_premrna-0'	0.992239	b'LMNA'	b'LMNA'	0.981651	b'EC2.0'
b'DL2'	b'TACTGCCGTGGACTGA-BS_DL2_LV_premrna-0'	0.992111	b'LMNA'	b'LMNA'	0.981651	b'EC2.0'
b'DL2'	b'TACTTACAGGCCTAAG-BS_DL2_LV_premrna-0'	0.976399	b'LMNA'	b'LMNA'	0.981651	b'EC1.0'
b'DL2'	b'TACTTCAGTAGAATGT-BS_DL2_LV_premrna-0'	0.953622	b'LMNA'	b'LMNA'	0.981651	b'EC6.0'
b'DL2'	b'TACTTCATCCTACAAG-BS_DL2_LV_premrna-0'	0.98062	b'LMNA'	b'LMNA'	0.981651	b'EC6.0'
b'DL2'	b'TACTTGTCACAGCGCT-BS_DL2_LV_premrna-0'	0.968602	b'LMNA'	b'LMNA'	0.981651	b'EC1.0'
b'DL2'	b'TAGAGTCAGATAACGT-BS_DL2_LV_premrna-0'	0.927601	b'LMNA'	b'LMNA'	0.981651	b'EC2.0'
b'DL2'	b'TAGAGTCAGTGGTGAC-BS_DL2_LV_premrna-0'	0.730935	b'LMNA'	b'LMNA'	0.981651	b'EC1.0'
b'DL2'	b'TAGAGTCTCTCGCTCA-BS_DL2_LV_premrna-0'	0.997718	b'LMNA'	b'LMNA'	0.981651	b'EC2.0'
b'DL2'	b'TAGATCGAGCGTGCCT-BS_DL2_LV_premrna-0'	0.87474	b'LMNA'	b'LMNA'	0.981651	b'EC1.0'
b'DL2'	b'TAGCACACACTAGAGG-BS_DL2_LV_premrna-0'	0.984094	b'LMNA'	b'LMNA'	0.981651	b'EC2.0'
b'DL2'	b'TAGCACAGTCTCAGAT-BS_DL2_LV_premrna-0'	0.994142	b'LMNA'	b'LMNA'	0.981651	b'EC2.0'
b'DL2'	b'TAGGGTTGTTTAGTCG-BS_DL2_LV_premrna-0'	0.992703	b'LMNA'	b'LMNA'	0.981651	b'EC6.0'
b'DL2'	b'TAGGGTTTCACGATCA-BS_DL2_LV_premrna-0'	0.976591	b'LMNA'	b'LMNA'	0.981651	b'EC1.0'
b'DL2'	b'TAGGTACTCATTGCCC-BS_DL2_LV_premrna-0'	0.995798	b'LMNA'	b'LMNA'	0.981651	b'EC2.0'
b'DL2'	b'TAGGTACTCTAGTGTG-BS_DL2_LV_premrna-0'	0.943496	b'LMNA'	b'LMNA'	0.981651	b'EC1.0'
b'DL2'	b'TAGGTTGAGGATACGC-BS_DL2_LV_premrna-0'	0.992356	b'LMNA'	b'LMNA'	0.981651	b'EC1.0'
b'DL2'	b'TAGGTTGCAGTCACGC-BS_DL2_LV_premrna-0'	0.912264	b'LMNA'	b'LMNA'	0.981651	b'EC1.0'
b'DL2'	b'TAGGTTGGTAGCGAGT-BS_DL2_LV_premrna-0'	0.530641	b'TTN'	b'LMNA'	0.981651	b'EC1.0'
b'DL2'	b'TAGGTTGTCGAGTGGA-BS_DL2_LV_premrna-0'	0.86904	b'LMNA'	b'LMNA'	0.981651	b'EC1.0'
b'DL2'	b'TAGTGCACATGGCTGC-BS_DL2_LV_premrna-0'	0.926108	b'LMNA'	b'LMNA'	0.981651	b'EC1.0'
b'DL2'	b'TAGTGCAGTAAGCAAT-BS_DL2_LV_premrna-0'	0.920602	b'LMNA'	b'LMNA'	0.981651	b'EC1.0'
b'DL2'	b'TATATCCGTTGAGGAC-BS_DL2_LV_premrna-0'	0.887646	b'LMNA'	b'LMNA'	0.981651	b'EC1.0'
b'DL2'	b'TATCTTGCACTGCATA-BS_DL2_LV_premrna-0'	0.994851	b'LMNA'	b'LMNA'	0.981651	b'EC2.0'
b'DL2'	b'TCAAGCACACATAACC-BS_DL2_LV_premrna-0'	0.857503	b'LMNA'	b'LMNA'	0.981651	b'EC1.0'
b'DL2'	b'TCAAGCACATTGCCTC-BS_DL2_LV_premrna-0'	0.99573	b'LMNA'	b'LMNA'	0.981651	b'EC5.0'
b'DL2'	b'TCAAGCAGTCTAACGT-BS_DL2_LV_premrna-0'	0.995942	b'LMNA'	b'LMNA'	0.981651	b'EC2.0'
b'DL2'	b'TCAAGTGGTTGCCGAC-BS_DL2_LV_premrna-0'	0.97521	b'LMNA'	b'LMNA'	0.981651	b'EC6.0'
b'DL2'	b'TCACACCGTGCACAAG-BS_DL2_LV_premrna-0'	0.984162	b'LMNA'	b'LMNA'	0.981651	b'EC1.0'
b'DL2'	b'TCACACCGTGCTCGTG-BS_DL2_LV_premrna-0'	0.985674	b'LMNA'	b'LMNA'	0.981651	b'EC6.0'
b'DL2'	b'TCACGCTTCTTGATTC-BS_DL2_LV_premrna-0'	0.982233	b'LMNA'	b'LMNA'	0.981651	b'EC1.0'
b'DL2'	b'TCACGGGTCCCTCTTT-BS_DL2_LV_premrna-0'	0.980286	b'LMNA'	b'LMNA'	0.981651	b'EC1.0'
b'DL2'	b'TCACGGGTCTTAATCC-BS_DL2_LV_premrna-0'	0.983386	b'LMNA'	b'LMNA'	0.981651	b'EC1.0'
b'DL2'	b'TCACTATCAATCGAAA-BS_DL2_LV_premrna-0'	0.995393	b'LMNA'	b'LMNA'	0.981651	b'EC2.0'
b'DL2'	b'TCACTATGTCGTCATA-BS_DL2_LV_premrna-0'	0.95949	b'LMNA'	b'LMNA'	0.981651	b'EC1.0'
b'DL2'	b'TCAGCCTAGCTGAGCA-BS_DL2_LV_premrna-0'	0.93701	b'LMNA'	b'LMNA'	0.981651	b'EC1.0'
b'DL2'	b'TCAGCCTCACTGAGTT-BS_DL2_LV_premrna-0'	0.98669	b'LMNA'	b'LMNA'	0.981651	b'EC6.0'
b'DL2'	b'TCAGCCTGTACGAGCA-BS_DL2_LV_premrna-0'	0.990906	b'LMNA'	b'LMNA'	0.981651	b'EC6.0'
b'DL2'	b'TCAGGGCCAGCTTCCT-BS_DL2_LV_premrna-0'	0.989725	b'LMNA'	b'LMNA'	0.981651	b'EC2.0'
b'DL2'	b'TCAGGTAAGTGGACTG-BS_DL2_LV_premrna-0'	0.989613	b'LMNA'	b'LMNA'	0.981651	b'EC1.0'
b'DL2'	b'TCAGTCCGTTTCTATC-BS_DL2_LV_premrna-0'	0.986793	b'LMNA'	b'LMNA'	0.981651	b'EC6.0'
b'DL2'	b'TCAGTTTCATCGCTAA-BS_DL2_LV_premrna-0'	0.997535	b'LMNA'	b'LMNA'	0.981651	b'EC2.0'
b'DL2'	b'TCATATCCAAGCTCTA-BS_DL2_LV_premrna-0'	0.994431	b'LMNA'	b'LMNA'	0.981651	b'EC1.0'
b'DL2'	b'TCATCATTCCCTCTAG-BS_DL2_LV_premrna-0'	0.891441	b'LMNA'	b'LMNA'	0.981651	b'EC1.0'
b'DL2'	b'TCATCCGAGGATGAGA-BS_DL2_LV_premrna-0'	0.997347	b'LMNA'	b'LMNA'	0.981651	b'EC6.0'
b'DL2'	b'TCATGAGCAACACGTT-BS_DL2_LV_premrna-0'	0.992302	b'LMNA'	b'LMNA'	0.981651	b'EC1.0'
b'DL2'	b'TCATGAGGTGACGCCT-BS_DL2_LV_premrna-0'	0.99429	b'LMNA'	b'LMNA'	0.981651	b'EC1.0'
b'DL2'	b'TCATGCCAGTATAGAC-BS_DL2_LV_premrna-0'	0.984453	b'LMNA'	b'LMNA'	0.981651	b'EC1.0'
b'DL2'	b'TCATGCCCAGGCTTGC-BS_DL2_LV_premrna-0'	0.995473	b'LMNA'	b'LMNA'	0.981651	b'EC1.0'
b'DL2'	b'TCATGCCGTTGAATCC-BS_DL2_LV_premrna-0'	0.985561	b'LMNA'	b'LMNA'	0.981651	b'EC6.0'
b'DL2'	b'TCATGCCTCTCGGCTT-BS_DL2_LV_premrna-0'	0.996095	b'LMNA'	b'LMNA'	0.981651	b'EC2.0'
b'DL2'	b'TCATGGAAGTGCTACT-BS_DL2_LV_premrna-0'	0.982892	b'LMNA'	b'LMNA'	0.981651	b'EC1.0'
b'DL2'	b'TCATTGTAGAAATTGC-BS_DL2_LV_premrna-0'	0.57474	b'LMNA'	b'LMNA'	0.981651	b'EC1.0'
b'DL2'	b'TCATTGTAGTCTGGAG-BS_DL2_LV_premrna-0'	0.971015	b'LMNA'	b'LMNA'	0.981651	b'EC1.0'
b'DL2'	b'TCATTGTTCTCAGGCG-BS_DL2_LV_premrna-0'	0.954529	b'LMNA'	b'LMNA'	0.981651	b'EC1.0'
b'DL2'	b'TCCATGCAGCCTATCA-BS_DL2_LV_premrna-0'	0.991117	b'LMNA'	b'LMNA'	0.981651	b'EC1.0'
b'DL2'	b'TCCATGCTCCATCGTC-BS_DL2_LV_premrna-0'	0.997376	b'LMNA'	b'LMNA'	0.981651	b'EC2.0'
b'DL2'	b'TCCCAGTCATTGTGCA-BS_DL2_LV_premrna-0'	0.996237	b'LMNA'	b'LMNA'	0.981651	b'EC2.0'
b'DL2'	b'TCCCAGTTCGTAACCA-BS_DL2_LV_premrna-0'	0.996458	b'LMNA'	b'LMNA'	0.981651	b'EC2.0'
b'DL2'	b'TCCCATGGTGTAGCAG-BS_DL2_LV_premrna-0'	0.995695	b'LMNA'	b'LMNA'	0.981651	b'EC2.0'
b'DL2'	b'TCCGAAAAGCTTCTAG-BS_DL2_LV_premrna-0'	0.995563	b'LMNA'	b'LMNA'	0.981651	b'EC2.0'
b'DL2'	b'TCCGAAAAGTGCCAGA-BS_DL2_LV_premrna-0'	0.993439	b'LMNA'	b'LMNA'	0.981651	b'EC5.0'
b'DL2'	b'TCCGGGACACCCTATC-BS_DL2_LV_premrna-0'	0.986409	b'LMNA'	b'LMNA'	0.981651	b'EC6.0'
b'DL2'	b'TCCTCTTAGCGCCCAT-BS_DL2_LV_premrna-0'	0.828298	b'LMNA'	b'LMNA'	0.981651	b'EC1.0'
b'DL2'	b'TCCTGCAGTTGCATGT-BS_DL2_LV_premrna-0'	0.988739	b'LMNA'	b'LMNA'	0.981651	b'EC6.0'
b'DL2'	b'TCCTTCTCAGTGAGCA-BS_DL2_LV_premrna-0'	0.993327	b'LMNA'	b'LMNA'	0.981651	b'EC2.0'
b'DL2'	b'TCCTTTCAGCCAGACA-BS_DL2_LV_premrna-0'	0.994913	b'LMNA'	b'LMNA'	0.981651	b'EC5.0'
b'DL2'	b'TCGAACAGTGACACAG-BS_DL2_LV_premrna-0'	0.379008	b'mutation negative'	b'LMNA'	0.981651	b'EC6.0'
b'DL2'	b'TCGAACAGTGAGGCAT-BS_DL2_LV_premrna-0'	0.978466	b'LMNA'	b'LMNA'	0.981651	b'EC6.0'
b'DL2'	b'TCGAAGTAGCATACTC-BS_DL2_LV_premrna-0'	0.888757	b'LMNA'	b'LMNA'	0.981651	b'EC1.0'
b'DL2'	b'TCGACGGTCACTCGAA-BS_DL2_LV_premrna-0'	0.997764	b'LMNA'	b'LMNA'	0.981651	b'EC5.0'
b'DL2'	b'TCGATTTTCCCAGTGG-BS_DL2_LV_premrna-0'	0.981046	b'LMNA'	b'LMNA'	0.981651	b'EC1.0'
b'DL2'	b'TCGCTCAGTATGTGTC-BS_DL2_LV_premrna-0'	0.986951	b'LMNA'	b'LMNA'	0.981651	b'EC6.0'
b'DL2'	b'TCGGATACACCGTCTT-BS_DL2_LV_premrna-0'	0.993061	b'LMNA'	b'LMNA'	0.981651	b'EC2.0'
b'DL2'	b'TCGGGACGTGGGTCAA-BS_DL2_LV_premrna-0'	0.94786	b'LMNA'	b'LMNA'	0.981651	b'EC1.0'
b'DL2'	b'TCGGGACTCCATAAGC-BS_DL2_LV_premrna-0'	0.990706	b'LMNA'	b'LMNA'	0.981651	b'EC1.0'
b'DL2'	b'TCGGGTGTCGATGCAT-BS_DL2_LV_premrna-0'	0.994868	b'LMNA'	b'LMNA'	0.981651	b'EC1.0'
b'DL2'	b'TCGGTCTCACTCCGAG-BS_DL2_LV_premrna-0'	0.997409	b'LMNA'	b'LMNA'	0.981651	b'EC2.0'
b'DL2'	b'TCGTAGAGTGACTGAG-BS_DL2_LV_premrna-0'	0.819957	b'LMNA'	b'LMNA'	0.981651	b'EC1.0'
b'DL2'	b'TCTATACGTAATACCC-BS_DL2_LV_premrna-0'	0.952214	b'LMNA'	b'LMNA'	0.981651	b'EC1.0'
b'DL2'	b'TCTATACGTTGTCATG-BS_DL2_LV_premrna-0'	0.380988	b'mutation negative'	b'LMNA'	0.981651	b'EC6.0'
b'DL2'	b'TCTCACGCAGACTGCC-BS_DL2_LV_premrna-0'	0.98898	b'LMNA'	b'LMNA'	0.981651	b'EC5.0'
b'DL2'	b'TCTGTCGTCATCACAG-BS_DL2_LV_premrna-0'	0.995935	b'LMNA'	b'LMNA'	0.981651	b'EC2.0'
b'DL2'	b'TGAACGTCACTGATTG-BS_DL2_LV_premrna-0'	0.872539	b'LMNA'	b'LMNA'	0.981651	b'EC6.0'
b'DL2'	b'TGAATGCGTTCAATCG-BS_DL2_LV_premrna-0'	0.828251	b'LMNA'	b'LMNA'	0.981651	b'EC1.0'
b'DL2'	b'TGACAGTAGTGATTCC-BS_DL2_LV_premrna-0'	0.926387	b'LMNA'	b'LMNA'	0.981651	b'EC1.0'
b'DL2'	b'TGACCCTAGCACTAGG-BS_DL2_LV_premrna-0'	0.996454	b'LMNA'	b'LMNA'	0.981651	b'EC1.0'
b'DL2'	b'TGACCCTGTGTAAACA-BS_DL2_LV_premrna-0'	0.997027	b'LMNA'	b'LMNA'	0.981651	b'EC2.0'
b'DL2'	b'TGACGCGCACGGATCC-BS_DL2_LV_premrna-0'	0.993433	b'LMNA'	b'LMNA'	0.981651	b'EC2.0'
b'DL2'	b'TGACGCGGTTTAGACC-BS_DL2_LV_premrna-0'	0.997221	b'LMNA'	b'LMNA'	0.981651	b'EC2.0'
b'DL2'	b'TGAGCGCTCTGCGGAC-BS_DL2_LV_premrna-0'	0.990476	b'LMNA'	b'LMNA'	0.981651	b'EC2.0'
b'DL2'	b'TGAGGAGGTTGTCTAG-BS_DL2_LV_premrna-0'	0.994935	b'LMNA'	b'LMNA'	0.981651	b'EC1.0'
b'DL2'	b'TGAGGGAAGATCCCAT-BS_DL2_LV_premrna-0'	0.993266	b'LMNA'	b'LMNA'	0.981651	b'EC1.0'
b'DL2'	b'TGAGGGATCTGGCCGA-BS_DL2_LV_premrna-0'	0.992421	b'LMNA'	b'LMNA'	0.981651	b'EC5.0'
b'DL2'	b'TGAGGTTGTTCAGCTA-BS_DL2_LV_premrna-0'	0.989765	b'LMNA'	b'LMNA'	0.981651	b'EC1.0'
b'DL2'	b'TGAGTCAGTCCGTTTC-BS_DL2_LV_premrna-0'	0.987678	b'LMNA'	b'LMNA'	0.981651	b'EC1.0'
b'DL2'	b'TGATCAGTCCGTATAG-BS_DL2_LV_premrna-0'	0.995141	b'LMNA'	b'LMNA'	0.981651	b'EC2.0'
b'DL2'	b'TGATCTTAGATTAGCA-BS_DL2_LV_premrna-0'	0.98496	b'LMNA'	b'LMNA'	0.981651	b'EC6.0'
b'DL2'	b'TGATCTTGTGTTCGAT-BS_DL2_LV_premrna-0'	0.989062	b'LMNA'	b'LMNA'	0.981651	b'EC6.0'
b'DL2'	b'TGATTTCGTTTAGTCG-BS_DL2_LV_premrna-0'	0.994059	b'LMNA'	b'LMNA'	0.981651	b'EC2.0'
b'DL2'	b'TGCAGGCTCTAGCCAA-BS_DL2_LV_premrna-0'	0.986073	b'LMNA'	b'LMNA'	0.981651	b'EC6.0'
b'DL2'	b'TGCAGTAAGCACCAGA-BS_DL2_LV_premrna-0'	0.934136	b'LMNA'	b'LMNA'	0.981651	b'EC1.0'
b'DL2'	b'TGCATCCAGACCATAA-BS_DL2_LV_premrna-0'	0.995056	b'LMNA'	b'LMNA'	0.981651	b'EC2.0'
b'DL2'	b'TGCATCCCATATCTGG-BS_DL2_LV_premrna-0'	0.96252	b'LMNA'	b'LMNA'	0.981651	b'EC1.0'
b'DL2'	b'TGCATCCGTGCGGTAA-BS_DL2_LV_premrna-0'	0.983168	b'LMNA'	b'LMNA'	0.981651	b'EC1.0'
b'DL2'	b'TGCGACGAGGCTAACG-BS_DL2_LV_premrna-0'	0.99252	b'LMNA'	b'LMNA'	0.981651	b'EC6.0'
b'DL2'	b'TGCGATAGTGGCTCTG-BS_DL2_LV_premrna-0'	0.995144	b'LMNA'	b'LMNA'	0.981651	b'EC2.0'
b'DL2'	b'TGCGGGTGTGAGGCAT-BS_DL2_LV_premrna-0'	0.991004	b'LMNA'	b'LMNA'	0.981651	b'EC6.0'
b'DL2'	b'TGCGGGTGTGTATCCA-BS_DL2_LV_premrna-0'	0.987459	b'LMNA'	b'LMNA'	0.981651	b'EC1.0'
b'DL2'	b'TGGAACTAGCTAATCC-BS_DL2_LV_premrna-0'	0.99775	b'LMNA'	b'LMNA'	0.981651	b'EC2.0'
b'DL2'	b'TGGAACTCATCCAACA-BS_DL2_LV_premrna-0'	0.957135	b'LMNA'	b'LMNA'	0.981651	b'EC2.0'
b'DL2'	b'TGGATCATCGCGTGCA-BS_DL2_LV_premrna-0'	0.962357	b'LMNA'	b'LMNA'	0.981651	b'EC1.0'
b'DL2'	b'TGGATGTCACTACCCT-BS_DL2_LV_premrna-0'	0.992245	b'LMNA'	b'LMNA'	0.981651	b'EC2.0'
b'DL2'	b'TGGCGTGGTCTTCATT-BS_DL2_LV_premrna-0'	0.993562	b'LMNA'	b'LMNA'	0.981651	b'EC2.0'
b'DL2'	b'TGGGAAGGTCGTTCAA-BS_DL2_LV_premrna-0'	0.895391	b'LMNA'	b'LMNA'	0.981651	b'EC5.0'
b'DL2'	b'TGGGAAGGTTCTCGTC-BS_DL2_LV_premrna-0'	0.992778	b'LMNA'	b'LMNA'	0.981651	b'EC2.0'
b'DL2'	b'TGGGAAGTCTGAACGT-BS_DL2_LV_premrna-0'	0.994741	b'LMNA'	b'LMNA'	0.981651	b'EC2.0'
b'DL2'	b'TGGGCGTAGCGTCAGA-BS_DL2_LV_premrna-0'	0.981462	b'LMNA'	b'LMNA'	0.981651	b'EC2.0'
b'DL2'	b'TGGGCGTAGGTTGGAC-BS_DL2_LV_premrna-0'	0.595761	b'LMNA'	b'LMNA'	0.981651	b'EC6.0'
b'DL2'	b'TGGGTTAAGCACAAAT-BS_DL2_LV_premrna-0'	0.982289	b'LMNA'	b'LMNA'	0.981651	b'EC6.0'
b'DL2'	b'TGGGTTATCCTTATCA-BS_DL2_LV_premrna-0'	0.988016	b'LMNA'	b'LMNA'	0.981651	b'EC6.0'
b'DL2'	b'TGGGTTATCTTCGGAA-BS_DL2_LV_premrna-0'	0.99205	b'LMNA'	b'LMNA'	0.981651	b'EC1.0'
b'DL2'	b'TGGTAGTAGCTGACCC-BS_DL2_LV_premrna-0'	0.989761	b'LMNA'	b'LMNA'	0.981651	b'EC1.0'
b'DL2'	b'TGGTGATTCGCGTTTC-BS_DL2_LV_premrna-0'	0.980595	b'LMNA'	b'LMNA'	0.981651	b'EC1.0'
b'DL2'	b'TGGTTAGCAAGGCTTT-BS_DL2_LV_premrna-0'	0.991406	b'LMNA'	b'LMNA'	0.981651	b'EC2.0'
b'DL2'	b'TGTAAGCGTGCAAGAC-BS_DL2_LV_premrna-0'	0.992991	b'LMNA'	b'LMNA'	0.981651	b'EC2.0'
b'DL2'	b'TGTACAGAGCTCAGAG-BS_DL2_LV_premrna-0'	0.985987	b'LMNA'	b'LMNA'	0.981651	b'EC1.0'
b'DL2'	b'TGTACAGAGGCAATGC-BS_DL2_LV_premrna-0'	0.8096	b'LMNA'	b'LMNA'	0.981651	b'EC5.0'
b'DL2'	b'TGTCCTGGTTTGGCTA-BS_DL2_LV_premrna-0'	0.981638	b'LMNA'	b'LMNA'	0.981651	b'EC1.0'
b'DL2'	b'TGTGAGTCACGTACAT-BS_DL2_LV_premrna-0'	0.786449	b'LMNA'	b'LMNA'	0.981651	b'EC2.0'
b'DL2'	b'TGTGAGTTCGTTGTGA-BS_DL2_LV_premrna-0'	0.965041	b'LMNA'	b'LMNA'	0.981651	b'EC1.0'
b'DL2'	b'TGTGCGGGTAACACCT-BS_DL2_LV_premrna-0'	0.996446	b'LMNA'	b'LMNA'	0.981651	b'EC2.0'
b'DL2'	b'TGTTCTACAGGCTACC-BS_DL2_LV_premrna-0'	0.892065	b'LMNA'	b'LMNA'	0.981651	b'EC2.0'
b'DL2'	b'TGTTGAGCACGCTATA-BS_DL2_LV_premrna-0'	0.994017	b'LMNA'	b'LMNA'	0.981651	b'EC2.0'
b'DL2'	b'TTAATCCTCACCGACG-BS_DL2_LV_premrna-0'	0.994772	b'LMNA'	b'LMNA'	0.981651	b'EC6.0'
b'DL2'	b'TTAATCCTCTGGGCGT-BS_DL2_LV_premrna-0'	0.985932	b'LMNA'	b'LMNA'	0.981651	b'EC1.0'
b'DL2'	b'TTACCATCAATTCTTC-BS_DL2_LV_premrna-0'	0.997761	b'LMNA'	b'LMNA'	0.981651	b'EC5.0'
b'DL2'	b'TTACGTTGTGGTCTCG-BS_DL2_LV_premrna-0'	0.99236	b'LMNA'	b'LMNA'	0.981651	b'EC1.0'
b'DL2'	b'TTACTGTAGGAGGGTG-BS_DL2_LV_premrna-0'	0.988818	b'LMNA'	b'LMNA'	0.981651	b'EC2.0'
b'DL2'	b'TTACTGTGTGCTCCGA-BS_DL2_LV_premrna-0'	0.881551	b'LMNA'	b'LMNA'	0.981651	b'EC1.0'
b'DL2'	b'TTAGGGTTCGAACCTA-BS_DL2_LV_premrna-0'	0.717349	b'LMNA'	b'LMNA'	0.981651	b'EC5.0'
b'DL2'	b'TTAGTCTCACCATATG-BS_DL2_LV_premrna-0'	0.992221	b'LMNA'	b'LMNA'	0.981651	b'EC6.0'
b'DL2'	b'TTCAATCAGAAGTCTA-BS_DL2_LV_premrna-0'	0.671858	b'LMNA'	b'LMNA'	0.981651	b'EC5.0'
b'DL2'	b'TTCAATCAGCTGACCC-BS_DL2_LV_premrna-0'	0.799791	b'LMNA'	b'LMNA'	0.981651	b'EC1.0'
b'DL2'	b'TTCAATCCAGCCGGTT-BS_DL2_LV_premrna-0'	0.928027	b'LMNA'	b'LMNA'	0.981651	b'EC1.0'
b'DL2'	b'TTCAATCTCCGTGGTG-BS_DL2_LV_premrna-0'	0.529808	b'LMNA'	b'LMNA'	0.981651	b'EC1.0'
b'DL2'	b'TTCACCGTCTAAGAAG-BS_DL2_LV_premrna-0'	0.978509	b'LMNA'	b'LMNA'	0.981651	b'EC5.0'
b'DL2'	b'TTCACGCAGCATGCAG-BS_DL2_LV_premrna-0'	0.997802	b'LMNA'	b'LMNA'	0.981651	b'EC6.0'
b'DL2'	b'TTCACGCGTAAGACCG-BS_DL2_LV_premrna-0'	0.980722	b'LMNA'	b'LMNA'	0.981651	b'EC6.0'
b'DL2'	b'TTCACGCTCGGAATTC-BS_DL2_LV_premrna-0'	0.985776	b'LMNA'	b'LMNA'	0.981651	b'EC1.0'
b'DL2'	b'TTCCGTGGTCGTTCAA-BS_DL2_LV_premrna-0'	0.935841	b'LMNA'	b'LMNA'	0.981651	b'EC1.0'
b'DL2'	b'TTCCTCTAGTCATCCA-BS_DL2_LV_premrna-0'	0.99575	b'LMNA'	b'LMNA'	0.981651	b'EC2.0'
b'DL2'	b'TTCCTTCAGCGTGAGT-BS_DL2_LV_premrna-0'	0.99263	b'LMNA'	b'LMNA'	0.981651	b'EC2.0'
b'DL2'	b'TTCGCTGTCAGTGTGT-BS_DL2_LV_premrna-0'	0.990253	b'LMNA'	b'LMNA'	0.981651	b'EC2.0'
b'DL2'	b'TTCGCTGTCGCTTAAG-BS_DL2_LV_premrna-0'	0.951771	b'LMNA'	b'LMNA'	0.981651	b'EC2.0'
b'DL2'	b'TTCTAACAGATTAGAC-BS_DL2_LV_premrna-0'	0.997304	b'LMNA'	b'LMNA'	0.981651	b'EC2.0'
b'DL2'	b'TTCTAACTCTCCCAAC-BS_DL2_LV_premrna-0'	0.519564	b'RBM20'	b'LMNA'	0.981651	b'EC6.0'
b'DL2'	b'TTCTAGTTCTGTGCGG-BS_DL2_LV_premrna-0'	0.987662	b'LMNA'	b'LMNA'	0.981651	b'EC2.0'
b'DL2'	b'TTCTCTCGTGGTATGG-BS_DL2_LV_premrna-0'	0.993183	b'LMNA'	b'LMNA'	0.981651	b'EC1.0'
b'DL2'	b'TTCTGTAAGACCTGGA-BS_DL2_LV_premrna-0'	0.814931	b'LMNA'	b'LMNA'	0.981651	b'EC1.0'
b'DL2'	b'TTCTTGAAGTCTTCCC-BS_DL2_LV_premrna-0'	0.982873	b'LMNA'	b'LMNA'	0.981651	b'EC6.0'
b'DL2'	b'TTCTTGACAGACTCTA-BS_DL2_LV_premrna-0'	0.827804	b'LMNA'	b'LMNA'	0.981651	b'EC1.0'
b'DL2'	b'TTCTTGAGTAGCGTTT-BS_DL2_LV_premrna-0'	0.687397	b'LMNA'	b'LMNA'	0.981651	b'EC2.0'
b'DL2'	b'TTGAACGGTATCGTGT-BS_DL2_LV_premrna-0'	0.941232	b'LMNA'	b'LMNA'	0.981651	b'EC1.0'
b'DL2'	b'TTGCATTGTCCTATAG-BS_DL2_LV_premrna-0'	0.972402	b'LMNA'	b'LMNA'	0.981651	b'EC5.0'
b'DL2'	b'TTGCATTTCGTAGTCA-BS_DL2_LV_premrna-0'	0.993036	b'LMNA'	b'LMNA'	0.981651	b'EC6.0'
b'DL2'	b'TTGCCTGTCCGGTAGC-BS_DL2_LV_premrna-0'	0.914163	b'LMNA'	b'LMNA'	0.981651	b'EC1.0'
b'DL2'	b'TTGCGTCAGTCTGCAT-BS_DL2_LV_premrna-0'	0.989231	b'LMNA'	b'LMNA'	0.981651	b'EC6.0'
b'DL2'	b'TTGCGTCGTATTGAGA-BS_DL2_LV_premrna-0'	0.96029	b'LMNA'	b'LMNA'	0.981651	b'EC6.0'
b'DL2'	b'TTGCTGCTCTCCCATG-BS_DL2_LV_premrna-0'	0.981065	b'LMNA'	b'LMNA'	0.981651	b'EC6.0'
b'DL2'	b'TTGGATGTCTCGTCGT-BS_DL2_LV_premrna-0'	0.995358	b'LMNA'	b'LMNA'	0.981651	b'EC1.0'
b'DL2'	b'TTGGGATGTCTCGACG-BS_DL2_LV_premrna-0'	0.994101	b'LMNA'	b'LMNA'	0.981651	b'EC2.0'
b'DL2'	b'TTGGGATTCTAATTCC-BS_DL2_LV_premrna-0'	0.993594	b'LMNA'	b'LMNA'	0.981651	b'EC8.0'
b'DL2'	b'TTGGGCGAGCGAGTCA-BS_DL2_LV_premrna-0'	0.976944	b'LMNA'	b'LMNA'	0.981651	b'EC1.0'
b'DL2'	b'TTGGGTACACTGTGAT-BS_DL2_LV_premrna-0'	0.979197	b'LMNA'	b'LMNA'	0.981651	b'EC6.0'
b'DL2'	b'TTGTGTTCATCGCCTT-BS_DL2_LV_premrna-0'	0.989591	b'LMNA'	b'LMNA'	0.981651	b'EC6.0'
b'DL2'	b'TTGTTCAGTGAACCGA-BS_DL2_LV_premrna-0'	0.994682	b'LMNA'	b'LMNA'	0.981651	b'EC6.0'
b'DL2'	b'TTGTTGTGTAACTGCT-BS_DL2_LV_premrna-0'	0.912213	b'LMNA'	b'LMNA'	0.981651	b'EC1.0'
b'DL2'	b'TTGTTGTTCCTACAAG-BS_DL2_LV_premrna-0'	0.987274	b'LMNA'	b'LMNA'	0.981651	b'EC1.0'
b'DL2'	b'TTTACCAAGCGAATGC-BS_DL2_LV_premrna-0'	0.990309	b'LMNA'	b'LMNA'	0.981651	b'EC2.0'
b'DL2'	b'TTTACGTGTTGTCATG-BS_DL2_LV_premrna-0'	0.985646	b'LMNA'	b'LMNA'	0.981651	b'EC2.0'
b'DL2'	b'TTTAGTCAGGCCTTGC-BS_DL2_LV_premrna-0'	0.995464	b'LMNA'	b'LMNA'	0.981651	b'EC2.0'
b'DL2'	b'TTTATGCAGGCTGTAG-BS_DL2_LV_premrna-0'	0.672471	b'LMNA'	b'LMNA'	0.981651	b'EC6.0'
b'DL2'	b'TTTATGCCACCCTTGT-BS_DL2_LV_premrna-0'	0.994692	b'LMNA'	b'LMNA'	0.981651	b'EC1.0'
b'DL2'	b'TTTCCTCCACTTGTCC-BS_DL2_LV_premrna-0'	0.976959	b'LMNA'	b'LMNA'	0.981651	b'EC1.0'
b'DL2'	b'TTTCGATCAGGAATCG-BS_DL2_LV_premrna-0'	0.982197	b'LMNA'	b'LMNA'	0.981651	b'EC6.0'
b'DL2'	b'TTTCGATGTAGATCCT-BS_DL2_LV_premrna-0'	0.995491	b'LMNA'	b'LMNA'	0.981651	b'EC2.0'
b'DL2'	b'TTTGACTAGTTGGCTT-BS_DL2_LV_premrna-0'	0.988327	b'LMNA'	b'LMNA'	0.981651	b'EC1.0'
b'DL2'	b'TTTGACTGTTCGGTCG-BS_DL2_LV_premrna-0'	0.968651	b'LMNA'	b'LMNA'	0.981651	b'EC2.0'
b'DL2'	b'TTTGATCGTAGCCAGA-BS_DL2_LV_premrna-0'	0.992238	b'LMNA'	b'LMNA'	0.981651	b'EC1.0'
b'DL2'	b'TTTGGTTGTCTCACGG-BS_DL2_LV_premrna-0'	0.94931	b'LMNA'	b'LMNA'	0.981651	b'EC1.0'
b'DL2'	b'TTTGTTGGTCTCTCTG-BS_DL2_LV_premrna-0'	0.994086	b'LMNA'	b'LMNA'	0.981651	b'EC2.0'
b'DL2'	b'ACGATGTGTGGTCTTA-BS_DL2_LV_premrna-1'	0.334374	b'RBM20'	b'LMNA'	0.981651	b'EC8.0'
b'DL2'	b'CAGGTATAGTCCCAGC-BS_DL2_LV_premrna-1'	0.414267	b'TTN'	b'LMNA'	0.981651	b'EC7.0'
b'DL2'	b'GGAGGTATCCAAGCTA-BS_DL2_LV_premrna-1'	0.504994	b'TTN'	b'LMNA'	0.981651	b'EC7.0'
b'DL2'	b'TCGAACACAGAAATCA-BS_DL2_LV_premrna-1'	0.568177	b'LMNA'	b'LMNA'	0.981651	b'EC7.0'
b'DL2'	b'TGAGTCACAAGTTCGT-BS_DL2_LV_premrna-1'	0.799618	b'mutation negative'	b'LMNA'	0.981651	b'EC7.0'
b'DL2'	b'TGGGCGTTCAACCGAT-BS_DL2_LV_premrna-1'	0.459336	b'mutation negative'	b'LMNA'	0.981651	b'EC7.0'
b'DL2'	b'TTCCTAACACTTGGGC-BS_DL2_LV_premrna-1'	0.628217	b'mutation negative'	b'LMNA'	0.981651	b'EC7.0'
b'DL3'	b'AAACCCAGTGGGTCAA-BS_DL3_LV_premrna-0'	0.992405	b'LMNA'	b'LMNA'	0.997653	b'EC7.0'
b'DL3'	b'AAACCCAGTGGTAACG-BS_DL3_LV_premrna-0'	0.99304	b'LMNA'	b'LMNA'	0.997653	b'EC2.0'
b'DL3'	b'AAACGAAAGGGAGTTC-BS_DL3_LV_premrna-0'	0.98296	b'LMNA'	b'LMNA'	0.997653	b'EC1.0'
b'DL3'	b'AAACGAATCTCTCGCA-BS_DL3_LV_premrna-0'	0.99425	b'LMNA'	b'LMNA'	0.997653	b'EC2.0'
b'DL3'	b'AAACGCTTCTGCACCT-BS_DL3_LV_premrna-0'	0.989573	b'LMNA'	b'LMNA'	0.997653	b'EC1.0'
b'DL3'	b'AAAGAACCAGCAGTAG-BS_DL3_LV_premrna-0'	0.993628	b'LMNA'	b'LMNA'	0.997653	b'EC6.0'
b'DL3'	b'AAAGGATAGATGCTTC-BS_DL3_LV_premrna-0'	0.992861	b'LMNA'	b'LMNA'	0.997653	b'EC6.0'
b'DL3'	b'AAAGTCCGTACACGCC-BS_DL3_LV_premrna-0'	0.982604	b'LMNA'	b'LMNA'	0.997653	b'EC6.0'
b'DL3'	b'AAATGGATCAATCTTC-BS_DL3_LV_premrna-0'	0.993583	b'LMNA'	b'LMNA'	0.997653	b'EC1.0'
b'DL3'	b'AACAAAGGTACAAGCG-BS_DL3_LV_premrna-0'	0.760676	b'LMNA'	b'LMNA'	0.997653	b'EC1.0'
b'DL3'	b'AACAACCGTGACTAAA-BS_DL3_LV_premrna-0'	0.988431	b'LMNA'	b'LMNA'	0.997653	b'EC1.0'
b'DL3'	b'AACAACCTCTGTGCGG-BS_DL3_LV_premrna-0'	0.98535	b'LMNA'	b'LMNA'	0.997653	b'EC1.0'
b'DL3'	b'AACAAGATCTCTGAGA-BS_DL3_LV_premrna-0'	0.98397	b'LMNA'	b'LMNA'	0.997653	b'EC5.0'
b'DL3'	b'AACAGGGGTACTCGTA-BS_DL3_LV_premrna-0'	0.993389	b'LMNA'	b'LMNA'	0.997653	b'EC7.0'
b'DL3'	b'AACCAACAGGTGAGCT-BS_DL3_LV_premrna-0'	0.993937	b'LMNA'	b'LMNA'	0.997653	b'EC6.0'
b'DL3'	b'AACCAACTCTGTCGCT-BS_DL3_LV_premrna-0'	0.989874	b'LMNA'	b'LMNA'	0.997653	b'EC1.0'
b'DL3'	b'AACCACAAGCTGAAAT-BS_DL3_LV_premrna-0'	0.994377	b'LMNA'	b'LMNA'	0.997653	b'EC2.0'
b'DL3'	b'AACCACACACCTGCGA-BS_DL3_LV_premrna-0'	0.98466	b'LMNA'	b'LMNA'	0.997653	b'EC5.0'
b'DL3'	b'AACCACATCCATGCAA-BS_DL3_LV_premrna-0'	0.984633	b'LMNA'	b'LMNA'	0.997653	b'EC5.0'
b'DL3'	b'AACCCAAGTTTCGCTC-BS_DL3_LV_premrna-0'	0.991643	b'LMNA'	b'LMNA'	0.997653	b'EC2.0'
b'DL3'	b'AACCTGAAGCTACGTT-BS_DL3_LV_premrna-0'	0.993772	b'LMNA'	b'LMNA'	0.997653	b'EC2.0'
b'DL3'	b'AACCTGAGTTCCATTT-BS_DL3_LV_premrna-0'	0.987911	b'LMNA'	b'LMNA'	0.997653	b'EC7.0'
b'DL3'	b'AACCTGATCGCGTCGA-BS_DL3_LV_premrna-0'	0.961677	b'LMNA'	b'LMNA'	0.997653	b'EC1.0'
b'DL3'	b'AACCTTTCAAACGGCA-BS_DL3_LV_premrna-0'	0.992348	b'LMNA'	b'LMNA'	0.997653	b'EC1.0'
b'DL3'	b'AACCTTTCAACAGAGC-BS_DL3_LV_premrna-0'	0.99454	b'LMNA'	b'LMNA'	0.997653	b'EC2.0'
b'DL3'	b'AACGAAACAAACCGGA-BS_DL3_LV_premrna-0'	0.988733	b'LMNA'	b'LMNA'	0.997653	b'EC1.0'
b'DL3'	b'AACGGGATCTACCCAC-BS_DL3_LV_premrna-0'	0.993571	b'LMNA'	b'LMNA'	0.997653	b'EC2.0'
b'DL3'	b'AACTTCTAGGCCGCTT-BS_DL3_LV_premrna-0'	0.920742	b'LMNA'	b'LMNA'	0.997653	b'EC6.0'
b'DL3'	b'AACTTCTTCACTTGTT-BS_DL3_LV_premrna-0'	0.995462	b'LMNA'	b'LMNA'	0.997653	b'EC2.0'
b'DL3'	b'AAGAACAAGCAGGCAT-BS_DL3_LV_premrna-0'	0.994268	b'LMNA'	b'LMNA'	0.997653	b'EC6.0'
b'DL3'	b'AAGACAAAGATTGTGA-BS_DL3_LV_premrna-0'	0.983349	b'LMNA'	b'LMNA'	0.997653	b'EC6.0'
b'DL3'	b'AAGACAATCTCCTGTG-BS_DL3_LV_premrna-0'	0.992759	b'LMNA'	b'LMNA'	0.997653	b'EC6.0'
b'DL3'	b'AAGACTCGTACAAGCG-BS_DL3_LV_premrna-0'	0.993471	b'LMNA'	b'LMNA'	0.997653	b'EC6.0'
b'DL3'	b'AAGCCATGTAGGACCA-BS_DL3_LV_premrna-0'	0.718645	b'LMNA'	b'LMNA'	0.997653	b'EC1.0'
b'DL3'	b'AAGCGAGAGCTCGAAG-BS_DL3_LV_premrna-0'	0.993854	b'LMNA'	b'LMNA'	0.997653	b'EC2.0'
b'DL3'	b'AAGCGTTGTAACTGCT-BS_DL3_LV_premrna-0'	0.991582	b'LMNA'	b'LMNA'	0.997653	b'EC1.0'
b'DL3'	b'AAGCGTTTCCGGCAGT-BS_DL3_LV_premrna-0'	0.994487	b'LMNA'	b'LMNA'	0.997653	b'EC1.0'
b'DL3'	b'AAGGTAAAGGGCAACT-BS_DL3_LV_premrna-0'	0.994864	b'LMNA'	b'LMNA'	0.997653	b'EC2.0'
b'DL3'	b'AAGTACCAGAGCAGTC-BS_DL3_LV_premrna-0'	0.992443	b'LMNA'	b'LMNA'	0.997653	b'EC2.0'
b'DL3'	b'AAGTACCCATCGGAGA-BS_DL3_LV_premrna-0'	0.983148	b'LMNA'	b'LMNA'	0.997653	b'EC2.0'
b'DL3'	b'AAGTACCTCGCGTTTC-BS_DL3_LV_premrna-0'	0.992164	b'LMNA'	b'LMNA'	0.997653	b'EC2.0'
b'DL3'	b'AAGTGAAGTGGCACTC-BS_DL3_LV_premrna-0'	0.98185	b'LMNA'	b'LMNA'	0.997653	b'EC1.0'
b'DL3'	b'AATAGAGCAGGATTCT-BS_DL3_LV_premrna-0'	0.98854	b'LMNA'	b'LMNA'	0.997653	b'EC1.0'
b'DL3'	b'AATAGAGGTACAAGCG-BS_DL3_LV_premrna-0'	0.993937	b'LMNA'	b'LMNA'	0.997653	b'EC1.0'
b'DL3'	b'AATCACGGTACCATAC-BS_DL3_LV_premrna-0'	0.993884	b'LMNA'	b'LMNA'	0.997653	b'EC1.0'
b'DL3'	b'AATCACGTCCGCGGAT-BS_DL3_LV_premrna-0'	0.99342	b'LMNA'	b'LMNA'	0.997653	b'EC7.0'
b'DL3'	b'AATCGACAGCGATTCT-BS_DL3_LV_premrna-0'	0.995019	b'LMNA'	b'LMNA'	0.997653	b'EC2.0'
b'DL3'	b'AATCGTGAGAGTCTTC-BS_DL3_LV_premrna-0'	0.992848	b'LMNA'	b'LMNA'	0.997653	b'EC6.0'
b'DL3'	b'AATCGTGGTAGTATAG-BS_DL3_LV_premrna-0'	0.994793	b'LMNA'	b'LMNA'	0.997653	b'EC2.0'
b'DL3'	b'AATCGTGGTTCCGCTT-BS_DL3_LV_premrna-0'	0.994684	b'LMNA'	b'LMNA'	0.997653	b'EC1.0'
b'DL3'	b'AATGAAGCACTGTTCC-BS_DL3_LV_premrna-0'	0.993722	b'LMNA'	b'LMNA'	0.997653	b'EC6.0'
b'DL3'	b'AATGACCGTCTACACA-BS_DL3_LV_premrna-0'	0.99042	b'LMNA'	b'LMNA'	0.997653	b'EC7.0'
b'DL3'	b'AATGCCAAGGCGTCCT-BS_DL3_LV_premrna-0'	0.993427	b'LMNA'	b'LMNA'	0.997653	b'EC1.0'
b'DL3'	b'AATGGAACAAGCGAAC-BS_DL3_LV_premrna-0'	0.993766	b'LMNA'	b'LMNA'	0.997653	b'EC2.0'
b'DL3'	b'AATTCCTAGGCAATGC-BS_DL3_LV_premrna-0'	0.988476	b'LMNA'	b'LMNA'	0.997653	b'EC6.0'
b'DL3'	b'AATTCCTCAAGCGAGT-BS_DL3_LV_premrna-0'	0.990591	b'LMNA'	b'LMNA'	0.997653	b'EC2.0'
b'DL3'	b'AATTTCCTCGACGTCG-BS_DL3_LV_premrna-0'	0.968154	b'LMNA'	b'LMNA'	0.997653	b'EC1.0'
b'DL3'	b'AATTTCCTCGCCAATA-BS_DL3_LV_premrna-0'	0.993753	b'LMNA'	b'LMNA'	0.997653	b'EC1.0'
b'DL3'	b'ACAACCAAGATGGTCG-BS_DL3_LV_premrna-0'	0.99154	b'LMNA'	b'LMNA'	0.997653	b'EC1.0'
b'DL3'	b'ACAACCACACTCCTTG-BS_DL3_LV_premrna-0'	0.992514	b'LMNA'	b'LMNA'	0.997653	b'EC2.0'
b'DL3'	b'ACAACCACAGGACGAT-BS_DL3_LV_premrna-0'	0.980108	b'LMNA'	b'LMNA'	0.997653	b'EC6.0'
b'DL3'	b'ACAAGCTGTGCATTTG-BS_DL3_LV_premrna-0'	0.991159	b'LMNA'	b'LMNA'	0.997653	b'EC5.0'
b'DL3'	b'ACACAGTGTTGTCTAG-BS_DL3_LV_premrna-0'	0.991331	b'LMNA'	b'LMNA'	0.997653	b'EC6.0'
b'DL3'	b'ACACAGTTCTAGTGTG-BS_DL3_LV_premrna-0'	0.990294	b'LMNA'	b'LMNA'	0.997653	b'EC1.0'
b'DL3'	b'ACACCAACAGTCAGAG-BS_DL3_LV_premrna-0'	0.990015	b'LMNA'	b'LMNA'	0.997653	b'EC6.0'
b'DL3'	b'ACACCAACATCCGGCA-BS_DL3_LV_premrna-0'	0.990148	b'LMNA'	b'LMNA'	0.997653	b'EC1.0'
b'DL3'	b'ACACTGAGTTGCCGCA-BS_DL3_LV_premrna-0'	0.992883	b'LMNA'	b'LMNA'	0.997653	b'EC6.0'
b'DL3'	b'ACAGAAACACCGTGAC-BS_DL3_LV_premrna-0'	0.99543	b'LMNA'	b'LMNA'	0.997653	b'EC2.0'
b'DL3'	b'ACAGCCGGTGACTATC-BS_DL3_LV_premrna-0'	0.992234	b'LMNA'	b'LMNA'	0.997653	b'EC2.0'
b'DL3'	b'ACAGCCGTCGAAGGAC-BS_DL3_LV_premrna-0'	0.991946	b'LMNA'	b'LMNA'	0.997653	b'EC2.0'
b'DL3'	b'ACATCGAAGACTCCGC-BS_DL3_LV_premrna-0'	0.970285	b'LMNA'	b'LMNA'	0.997653	b'EC6.0'
b'DL3'	b'ACATCGAAGGATCATA-BS_DL3_LV_premrna-0'	0.994363	b'LMNA'	b'LMNA'	0.997653	b'EC2.0'
b'DL3'	b'ACATCGAGTATCGAAA-BS_DL3_LV_premrna-0'	0.99268	b'LMNA'	b'LMNA'	0.997653	b'EC1.0'
b'DL3'	b'ACATCGAGTGTTGAGG-BS_DL3_LV_premrna-0'	0.978307	b'LMNA'	b'LMNA'	0.997653	b'EC1.0'
b'DL3'	b'ACATTTCAGTGCCGAA-BS_DL3_LV_premrna-0'	0.993071	b'LMNA'	b'LMNA'	0.997653	b'EC7.0'
b'DL3'	b'ACCAAACCAATGCAGG-BS_DL3_LV_premrna-0'	0.99458	b'LMNA'	b'LMNA'	0.997653	b'EC2.0'
b'DL3'	b'ACCAACACAACACTAC-BS_DL3_LV_premrna-0'	0.992519	b'LMNA'	b'LMNA'	0.997653	b'EC6.0'
b'DL3'	b'ACCCAAATCTCGTGGG-BS_DL3_LV_premrna-0'	0.995923	b'LMNA'	b'LMNA'	0.997653	b'EC2.0'
b'DL3'	b'ACCCTCAAGAGGACTC-BS_DL3_LV_premrna-0'	0.99492	b'LMNA'	b'LMNA'	0.997653	b'EC1.0'
b'DL3'	b'ACCCTCAAGGCTAACG-BS_DL3_LV_premrna-0'	0.994517	b'LMNA'	b'LMNA'	0.997653	b'EC2.0'
b'DL3'	b'ACCGTTCAGACGTCGA-BS_DL3_LV_premrna-0'	0.992227	b'LMNA'	b'LMNA'	0.997653	b'EC1.0'
b'DL3'	b'ACCTACCAGGAGCAAA-BS_DL3_LV_premrna-0'	0.990273	b'LMNA'	b'LMNA'	0.997653	b'EC1.0'
b'DL3'	b'ACCTACCAGGGACCAT-BS_DL3_LV_premrna-0'	0.995031	b'LMNA'	b'LMNA'	0.997653	b'EC2.0'
b'DL3'	b'ACCTACCGTGGCACTC-BS_DL3_LV_premrna-0'	0.993635	b'LMNA'	b'LMNA'	0.997653	b'EC7.0'
b'DL3'	b'ACCTGAACAGTCGAGA-BS_DL3_LV_premrna-0'	0.99154	b'LMNA'	b'LMNA'	0.997653	b'EC7.0'
b'DL3'	b'ACCTGTCTCTGCCTCA-BS_DL3_LV_premrna-0'	0.993597	b'LMNA'	b'LMNA'	0.997653	b'EC1.0'
b'DL3'	b'ACGATCAAGTGCGTCC-BS_DL3_LV_premrna-0'	0.904591	b'LMNA'	b'LMNA'	0.997653	b'EC1.0'
b'DL3'	b'ACGATCACAACAGCCC-BS_DL3_LV_premrna-0'	0.987093	b'LMNA'	b'LMNA'	0.997653	b'EC6.0'
b'DL3'	b'ACGATGTAGTAAACAC-BS_DL3_LV_premrna-0'	0.988597	b'LMNA'	b'LMNA'	0.997653	b'EC6.0'
b'DL3'	b'ACGATGTCACCAGGTC-BS_DL3_LV_premrna-0'	0.986169	b'LMNA'	b'LMNA'	0.997653	b'EC5.0'
b'DL3'	b'ACGATGTGTCGCCTAG-BS_DL3_LV_premrna-0'	0.991508	b'LMNA'	b'LMNA'	0.997653	b'EC2.0'
b'DL3'	b'ACGATGTTCAGCCTCT-BS_DL3_LV_premrna-0'	0.993838	b'LMNA'	b'LMNA'	0.997653	b'EC2.0'
b'DL3'	b'ACGATGTTCCAACTAG-BS_DL3_LV_premrna-0'	0.992112	b'LMNA'	b'LMNA'	0.997653	b'EC2.0'
b'DL3'	b'ACGATGTTCTACGCGG-BS_DL3_LV_premrna-0'	0.963385	b'LMNA'	b'LMNA'	0.997653	b'EC7.0'
b'DL3'	b'ACGCACGGTACGTAGG-BS_DL3_LV_premrna-0'	0.993265	b'LMNA'	b'LMNA'	0.997653	b'EC6.0'
b'DL3'	b'ACGCACGGTTAGCTAC-BS_DL3_LV_premrna-0'	0.992311	b'LMNA'	b'LMNA'	0.997653	b'EC2.0'
b'DL3'	b'ACGGGTCCAAACTGCT-BS_DL3_LV_premrna-0'	0.993951	b'LMNA'	b'LMNA'	0.997653	b'EC6.0'
b'DL3'	b'ACGGGTCGTACTGCCG-BS_DL3_LV_premrna-0'	0.990518	b'LMNA'	b'LMNA'	0.997653	b'EC1.0'
b'DL3'	b'ACGGGTCTCGGTGTTA-BS_DL3_LV_premrna-0'	0.994637	b'LMNA'	b'LMNA'	0.997653	b'EC2.0'
b'DL3'	b'ACGGTCGCAGGAACCA-BS_DL3_LV_premrna-0'	0.993991	b'LMNA'	b'LMNA'	0.997653	b'EC2.0'
b'DL3'	b'ACGTAACCAGCGACAA-BS_DL3_LV_premrna-0'	0.995122	b'LMNA'	b'LMNA'	0.997653	b'EC2.0'
b'DL3'	b'ACGTAACCATGATGCT-BS_DL3_LV_premrna-0'	0.987664	b'LMNA'	b'LMNA'	0.997653	b'EC1.0'
b'DL3'	b'ACGTAACGTAGTGCGA-BS_DL3_LV_premrna-0'	0.99495	b'LMNA'	b'LMNA'	0.997653	b'EC2.0'
b'DL3'	b'ACGTACAAGATTAGCA-BS_DL3_LV_premrna-0'	0.99526	b'LMNA'	b'LMNA'	0.997653	b'EC2.0'
b'DL3'	b'ACGTAGTAGCTGGCTC-BS_DL3_LV_premrna-0'	0.994362	b'LMNA'	b'LMNA'	0.997653	b'EC5.0'
b'DL3'	b'ACGTAGTCACTATGTG-BS_DL3_LV_premrna-0'	0.968591	b'LMNA'	b'LMNA'	0.997653	b'EC1.0'
b'DL3'	b'ACGTTCCCATGCAGCC-BS_DL3_LV_premrna-0'	0.532169	b'LMNA'	b'LMNA'	0.997653	b'EC5.0'
b'DL3'	b'ACGTTCCGTGTTTGCA-BS_DL3_LV_premrna-0'	0.991691	b'LMNA'	b'LMNA'	0.997653	b'EC1.0'
b'DL3'	b'ACGTTCCTCCGATCGG-BS_DL3_LV_premrna-0'	0.995433	b'LMNA'	b'LMNA'	0.997653	b'EC7.0'
b'DL3'	b'ACTACGAAGGCCTAGA-BS_DL3_LV_premrna-0'	0.987883	b'LMNA'	b'LMNA'	0.997653	b'EC1.0'
b'DL3'	b'ACTACGACATCAGCGC-BS_DL3_LV_premrna-0'	0.992318	b'LMNA'	b'LMNA'	0.997653	b'EC6.0'
b'DL3'	b'ACTACGAGTCACAGTT-BS_DL3_LV_premrna-0'	0.989963	b'LMNA'	b'LMNA'	0.997653	b'EC6.0'
b'DL3'	b'ACTATGGAGTAGAGTT-BS_DL3_LV_premrna-0'	0.854979	b'LMNA'	b'LMNA'	0.997653	b'EC5.0'
b'DL3'	b'ACTATGGCAATCAGCT-BS_DL3_LV_premrna-0'	0.993482	b'LMNA'	b'LMNA'	0.997653	b'EC2.0'
b'DL3'	b'ACTATGGCACGGGTAA-BS_DL3_LV_premrna-0'	0.993611	b'LMNA'	b'LMNA'	0.997653	b'EC5.0'
b'DL3'	b'ACTATGGGTCGTGCCA-BS_DL3_LV_premrna-0'	0.992263	b'LMNA'	b'LMNA'	0.997653	b'EC1.0'
b'DL3'	b'ACTATGGGTGATAGTA-BS_DL3_LV_premrna-0'	0.967908	b'LMNA'	b'LMNA'	0.997653	b'EC1.0'
b'DL3'	b'ACTATTCGTCAAAGCG-BS_DL3_LV_premrna-0'	0.977293	b'LMNA'	b'LMNA'	0.997653	b'EC6.0'
b'DL3'	b'ACTCCCATCTCCTGTG-BS_DL3_LV_premrna-0'	0.983714	b'LMNA'	b'LMNA'	0.997653	b'EC1.0'
b'DL3'	b'ACTGATGTCATGCAGT-BS_DL3_LV_premrna-0'	0.994658	b'LMNA'	b'LMNA'	0.997653	b'EC2.0'
b'DL3'	b'ACTGATGTCTTAGCAG-BS_DL3_LV_premrna-0'	0.994421	b'LMNA'	b'LMNA'	0.997653	b'EC6.0'
b'DL3'	b'ACTGCAAAGTGCGTCC-BS_DL3_LV_premrna-0'	0.990925	b'LMNA'	b'LMNA'	0.997653	b'EC1.0'
b'DL3'	b'ACTGCAATCCTTGGAA-BS_DL3_LV_premrna-0'	0.98449	b'LMNA'	b'LMNA'	0.997653	b'EC1.0'
b'DL3'	b'ACTGCAATCGGCGATC-BS_DL3_LV_premrna-0'	0.990361	b'LMNA'	b'LMNA'	0.997653	b'EC1.0'
b'DL3'	b'ACTGTCCAGCAAATCA-BS_DL3_LV_premrna-0'	0.992872	b'LMNA'	b'LMNA'	0.997653	b'EC2.0'
b'DL3'	b'ACTGTCCGTGGATGAC-BS_DL3_LV_premrna-0'	0.986715	b'LMNA'	b'LMNA'	0.997653	b'EC1.0'
b'DL3'	b'ACTTAGGAGTTGCCTA-BS_DL3_LV_premrna-0'	0.994307	b'LMNA'	b'LMNA'	0.997653	b'EC2.0'
b'DL3'	b'ACTTCCGAGGGCTGAT-BS_DL3_LV_premrna-0'	0.994736	b'LMNA'	b'LMNA'	0.997653	b'EC5.0'
b'DL3'	b'ACTTCCGCAACCACGC-BS_DL3_LV_premrna-0'	0.993514	b'LMNA'	b'LMNA'	0.997653	b'EC2.0'
b'DL3'	b'ACTTCGCTCGCGGACT-BS_DL3_LV_premrna-0'	0.983058	b'LMNA'	b'LMNA'	0.997653	b'EC1.0'
b'DL3'	b'ACTTTCATCCCGTGTT-BS_DL3_LV_premrna-0'	0.993799	b'LMNA'	b'LMNA'	0.997653	b'EC2.0'
b'DL3'	b'ACTTTGTCATGTGGCC-BS_DL3_LV_premrna-0'	0.979769	b'LMNA'	b'LMNA'	0.997653	b'EC1.0'
b'DL3'	b'AGAAATGGTAGCGTTT-BS_DL3_LV_premrna-0'	0.993623	b'LMNA'	b'LMNA'	0.997653	b'EC6.0'
b'DL3'	b'AGAAATGGTCCGGCAT-BS_DL3_LV_premrna-0'	0.98612	b'LMNA'	b'LMNA'	0.997653	b'EC2.0'
b'DL3'	b'AGAACAACACCTTCCA-BS_DL3_LV_premrna-0'	0.992652	b'LMNA'	b'LMNA'	0.997653	b'EC5.0'
b'DL3'	b'AGAACAATCTGCGAGC-BS_DL3_LV_premrna-0'	0.994205	b'LMNA'	b'LMNA'	0.997653	b'EC2.0'
b'DL3'	b'AGAAGCGAGATACAGT-BS_DL3_LV_premrna-0'	0.98978	b'LMNA'	b'LMNA'	0.997653	b'EC6.0'
b'DL3'	b'AGAAGCGAGCCGTTGC-BS_DL3_LV_premrna-0'	0.991099	b'LMNA'	b'LMNA'	0.997653	b'EC5.0'
b'DL3'	b'AGACAAAAGGAAGTGA-BS_DL3_LV_premrna-0'	0.981959	b'LMNA'	b'LMNA'	0.997653	b'EC1.0'
b'DL3'	b'AGACAAATCATACGGT-BS_DL3_LV_premrna-0'	0.989639	b'LMNA'	b'LMNA'	0.997653	b'EC1.0'
b'DL3'	b'AGACACTAGCTGCCTG-BS_DL3_LV_premrna-0'	0.993214	b'LMNA'	b'LMNA'	0.997653	b'EC6.0'
b'DL3'	b'AGACAGGGTGTCTTAG-BS_DL3_LV_premrna-0'	0.991959	b'LMNA'	b'LMNA'	0.997653	b'EC7.0'
b'DL3'	b'AGACAGGTCAGGACGA-BS_DL3_LV_premrna-0'	0.991127	b'LMNA'	b'LMNA'	0.997653	b'EC1.0'
b'DL3'	b'AGACCCGAGCATCAAA-BS_DL3_LV_premrna-0'	0.992469	b'LMNA'	b'LMNA'	0.997653	b'EC1.0'
b'DL3'	b'AGACCCGCAAATGAGT-BS_DL3_LV_premrna-0'	0.989175	b'LMNA'	b'LMNA'	0.997653	b'EC1.0'
b'DL3'	b'AGACCCGGTACGGATG-BS_DL3_LV_premrna-0'	0.982348	b'LMNA'	b'LMNA'	0.997653	b'EC1.0'
b'DL3'	b'AGACTCACACGCTATA-BS_DL3_LV_premrna-0'	0.993859	b'LMNA'	b'LMNA'	0.997653	b'EC7.0'
b'DL3'	b'AGAGCAGGTATGGAAT-BS_DL3_LV_premrna-0'	0.989474	b'LMNA'	b'LMNA'	0.997653	b'EC1.0'
b'DL3'	b'AGAGCCCTCAACCGAT-BS_DL3_LV_premrna-0'	0.992027	b'LMNA'	b'LMNA'	0.997653	b'EC1.0'
b'DL3'	b'AGATCCAAGCACTGGA-BS_DL3_LV_premrna-0'	0.992482	b'LMNA'	b'LMNA'	0.997653	b'EC2.0'
b'DL3'	b'AGATCCAAGCTCGGCT-BS_DL3_LV_premrna-0'	0.990016	b'LMNA'	b'LMNA'	0.997653	b'EC1.0'
b'DL3'	b'AGATCCAGTCATCAGT-BS_DL3_LV_premrna-0'	0.994151	b'LMNA'	b'LMNA'	0.997653	b'EC2.0'
b'DL3'	b'AGATCGTCAGGAATAT-BS_DL3_LV_premrna-0'	0.990557	b'LMNA'	b'LMNA'	0.997653	b'EC1.0'
b'DL3'	b'AGATGCTGTTGTGCCG-BS_DL3_LV_premrna-0'	0.993415	b'LMNA'	b'LMNA'	0.997653	b'EC6.0'
b'DL3'	b'AGCCAATCAGGTCAAG-BS_DL3_LV_premrna-0'	0.994366	b'LMNA'	b'LMNA'	0.997653	b'EC2.0'
b'DL3'	b'AGCCAATTCAACACCA-BS_DL3_LV_premrna-0'	0.965989	b'LMNA'	b'LMNA'	0.997653	b'EC1.0'
b'DL3'	b'AGCCACGAGGTGAGAA-BS_DL3_LV_premrna-0'	0.993966	b'LMNA'	b'LMNA'	0.997653	b'EC2.0'
b'DL3'	b'AGCCACGGTTTCGCTC-BS_DL3_LV_premrna-0'	0.371423	b'LMNA'	b'LMNA'	0.997653	b'EC5.0'
b'DL3'	b'AGCCACGTCTCTTGCG-BS_DL3_LV_premrna-0'	0.994196	b'LMNA'	b'LMNA'	0.997653	b'EC2.0'
b'DL3'	b'AGCGATTCAGCCGGTT-BS_DL3_LV_premrna-0'	0.982267	b'LMNA'	b'LMNA'	0.997653	b'EC1.0'
b'DL3'	b'AGCGATTCATTAGGAA-BS_DL3_LV_premrna-0'	0.907942	b'LMNA'	b'LMNA'	0.997653	b'EC1.0'
b'DL3'	b'AGCGATTTCGCCAACG-BS_DL3_LV_premrna-0'	0.978634	b'LMNA'	b'LMNA'	0.997653	b'EC5.0'
b'DL3'	b'AGCGCCACATCCTAAG-BS_DL3_LV_premrna-0'	0.992693	b'LMNA'	b'LMNA'	0.997653	b'EC6.0'
b'DL3'	b'AGCGCCAGTCACTTCC-BS_DL3_LV_premrna-0'	0.992305	b'LMNA'	b'LMNA'	0.997653	b'EC1.0'
b'DL3'	b'AGCGCTGCAACGACTT-BS_DL3_LV_premrna-0'	0.984246	b'LMNA'	b'LMNA'	0.997653	b'EC6.0'
b'DL3'	b'AGCGTATAGCGATCGA-BS_DL3_LV_premrna-0'	0.993393	b'LMNA'	b'LMNA'	0.997653	b'EC2.0'
b'DL3'	b'AGCGTATTCCACTTTA-BS_DL3_LV_premrna-0'	0.986404	b'LMNA'	b'LMNA'	0.997653	b'EC6.0'
b'DL3'	b'AGCGTCGAGAGGGCGA-BS_DL3_LV_premrna-0'	0.991193	b'LMNA'	b'LMNA'	0.997653	b'EC1.0'
b'DL3'	b'AGCGTCGTCTTCCTAA-BS_DL3_LV_premrna-0'	0.988595	b'LMNA'	b'LMNA'	0.997653	b'EC1.0'
b'DL3'	b'AGCTACAAGGCCTGAA-BS_DL3_LV_premrna-0'	0.979133	b'LMNA'	b'LMNA'	0.997653	b'EC7.0'
b'DL3'	b'AGCTACAAGGGTCACA-BS_DL3_LV_premrna-0'	0.994112	b'LMNA'	b'LMNA'	0.997653	b'EC2.0'
b'DL3'	b'AGCTACAGTGCACGCT-BS_DL3_LV_premrna-0'	0.99072	b'LMNA'	b'LMNA'	0.997653	b'EC6.0'
b'DL3'	b'AGGAATACATGAATAG-BS_DL3_LV_premrna-0'	0.986094	b'LMNA'	b'LMNA'	0.997653	b'EC1.0'
b'DL3'	b'AGGAATATCACTCACC-BS_DL3_LV_premrna-0'	0.967118	b'LMNA'	b'LMNA'	0.997653	b'EC1.0'
b'DL3'	b'AGGACGACACCAGGTC-BS_DL3_LV_premrna-0'	0.9934	b'LMNA'	b'LMNA'	0.997653	b'EC2.0'
b'DL3'	b'AGGACTTAGTACGTCT-BS_DL3_LV_premrna-0'	0.966731	b'LMNA'	b'LMNA'	0.997653	b'EC1.0'
b'DL3'	b'AGGAGGTAGATAGCAT-BS_DL3_LV_premrna-0'	0.992417	b'LMNA'	b'LMNA'	0.997653	b'EC1.0'
b'DL3'	b'AGGAGGTAGATGCCGA-BS_DL3_LV_premrna-0'	0.993899	b'LMNA'	b'LMNA'	0.997653	b'EC2.0'
b'DL3'	b'AGGAGGTCAACGGCCT-BS_DL3_LV_premrna-0'	0.991113	b'LMNA'	b'LMNA'	0.997653	b'EC2.0'
b'DL3'	b'AGGAGGTGTCTACATG-BS_DL3_LV_premrna-0'	0.994122	b'LMNA'	b'LMNA'	0.997653	b'EC2.0'
b'DL3'	b'AGGATAACATTGAGGG-BS_DL3_LV_premrna-0'	0.991328	b'LMNA'	b'LMNA'	0.997653	b'EC5.0'
b'DL3'	b'AGGATCTAGCTTCGTA-BS_DL3_LV_premrna-0'	0.982003	b'LMNA'	b'LMNA'	0.997653	b'EC6.0'
b'DL3'	b'AGGCATTCATGCCATA-BS_DL3_LV_premrna-0'	0.992238	b'LMNA'	b'LMNA'	0.997653	b'EC2.0'
b'DL3'	b'AGGCCACTCTCCCAAC-BS_DL3_LV_premrna-0'	0.992245	b'LMNA'	b'LMNA'	0.997653	b'EC1.0'
b'DL3'	b'AGGCTGCGTTAGAGTA-BS_DL3_LV_premrna-0'	0.995518	b'LMNA'	b'LMNA'	0.997653	b'EC7.0'
b'DL3'	b'AGGGAGTAGGCACTAG-BS_DL3_LV_premrna-0'	0.99315	b'LMNA'	b'LMNA'	0.997653	b'EC6.0'
b'DL3'	b'AGGGCCTAGTATCTGC-BS_DL3_LV_premrna-0'	0.994331	b'LMNA'	b'LMNA'	0.997653	b'EC2.0'
b'DL3'	b'AGGGCTCAGGTAGATT-BS_DL3_LV_premrna-0'	0.993936	b'LMNA'	b'LMNA'	0.997653	b'EC6.0'
b'DL3'	b'AGGGTGAAGATGACCG-BS_DL3_LV_premrna-0'	0.994232	b'LMNA'	b'LMNA'	0.997653	b'EC6.0'
b'DL3'	b'AGGGTTTAGACAAGCC-BS_DL3_LV_premrna-0'	0.994065	b'LMNA'	b'LMNA'	0.997653	b'EC2.0'
b'DL3'	b'AGGGTTTAGGTGGGTT-BS_DL3_LV_premrna-0'	0.991432	b'LMNA'	b'LMNA'	0.997653	b'EC2.0'
b'DL3'	b'AGGGTTTGTTCCCACT-BS_DL3_LV_premrna-0'	0.994126	b'LMNA'	b'LMNA'	0.997653	b'EC2.0'
b'DL3'	b'AGGTCATAGGATATAC-BS_DL3_LV_premrna-0'	0.957607	b'LMNA'	b'LMNA'	0.997653	b'EC1.0'
b'DL3'	b'AGGTCATTCTGTACAG-BS_DL3_LV_premrna-0'	0.989581	b'LMNA'	b'LMNA'	0.997653	b'EC6.0'
b'DL3'	b'AGGTCTACAACTCCAA-BS_DL3_LV_premrna-0'	0.995229	b'LMNA'	b'LMNA'	0.997653	b'EC2.0'
b'DL3'	b'AGGTCTACAATCGCCG-BS_DL3_LV_premrna-0'	0.990106	b'LMNA'	b'LMNA'	0.997653	b'EC5.0'
b'DL3'	b'AGGTCTACAGCGAGTA-BS_DL3_LV_premrna-0'	0.992851	b'LMNA'	b'LMNA'	0.997653	b'EC1.0'
b'DL3'	b'AGGTGTTAGATCGCCC-BS_DL3_LV_premrna-0'	0.976577	b'LMNA'	b'LMNA'	0.997653	b'EC1.0'
b'DL3'	b'AGTAACCGTCACGACC-BS_DL3_LV_premrna-0'	0.98508	b'LMNA'	b'LMNA'	0.997653	b'EC6.0'
b'DL3'	b'AGTAACCGTTCGGCGT-BS_DL3_LV_premrna-0'	0.989015	b'LMNA'	b'LMNA'	0.997653	b'EC1.0'
b'DL3'	b'AGTACCAAGCGTTCAT-BS_DL3_LV_premrna-0'	0.994583	b'LMNA'	b'LMNA'	0.997653	b'EC7.0'
b'DL3'	b'AGTACCATCAAGATAG-BS_DL3_LV_premrna-0'	0.994797	b'LMNA'	b'LMNA'	0.997653	b'EC2.0'
b'DL3'	b'AGTACCATCCGAGATT-BS_DL3_LV_premrna-0'	0.988616	b'LMNA'	b'LMNA'	0.997653	b'EC6.0'
b'DL3'	b'AGTACTGCATACTGAC-BS_DL3_LV_premrna-0'	0.994727	b'LMNA'	b'LMNA'	0.997653	b'EC2.0'
b'DL3'	b'AGTACTGCATGACTTG-BS_DL3_LV_premrna-0'	0.993563	b'LMNA'	b'LMNA'	0.997653	b'EC2.0'
b'DL3'	b'AGTACTGGTTAGAGTA-BS_DL3_LV_premrna-0'	0.992326	b'LMNA'	b'LMNA'	0.997653	b'EC2.0'
b'DL3'	b'AGTAGCTAGCTCGCAC-BS_DL3_LV_premrna-0'	0.991337	b'LMNA'	b'LMNA'	0.997653	b'EC7.0'
b'DL3'	b'AGTAGCTTCTAAGAAG-BS_DL3_LV_premrna-0'	0.995184	b'LMNA'	b'LMNA'	0.997653	b'EC2.0'
b'DL3'	b'AGTAGTCCACAGAGAC-BS_DL3_LV_premrna-0'	0.992641	b'LMNA'	b'LMNA'	0.997653	b'EC7.0'
b'DL3'	b'AGTAGTCGTGTGAATA-BS_DL3_LV_premrna-0'	0.959067	b'LMNA'	b'LMNA'	0.997653	b'EC1.0'
b'DL3'	b'AGTCAACAGCTAGTTC-BS_DL3_LV_premrna-0'	0.993524	b'LMNA'	b'LMNA'	0.997653	b'EC2.0'
b'DL3'	b'AGTCAACCACCAGCGT-BS_DL3_LV_premrna-0'	0.990566	b'LMNA'	b'LMNA'	0.997653	b'EC5.0'
b'DL3'	b'AGTCAACGTCTACGAT-BS_DL3_LV_premrna-0'	0.99018	b'LMNA'	b'LMNA'	0.997653	b'EC1.0'
b'DL3'	b'AGTCAACTCTCCGATC-BS_DL3_LV_premrna-0'	0.986114	b'LMNA'	b'LMNA'	0.997653	b'EC5.0'
b'DL3'	b'AGTCATGAGCGTTGTT-BS_DL3_LV_premrna-0'	0.987273	b'LMNA'	b'LMNA'	0.997653	b'EC1.0'
b'DL3'	b'AGTCATGCATAGACTC-BS_DL3_LV_premrna-0'	0.994304	b'LMNA'	b'LMNA'	0.997653	b'EC2.0'
b'DL3'	b'AGTCTCCTCCACCTGT-BS_DL3_LV_premrna-0'	0.988968	b'LMNA'	b'LMNA'	0.997653	b'EC6.0'
b'DL3'	b'AGTGACTAGGGACCAT-BS_DL3_LV_premrna-0'	0.993035	b'LMNA'	b'LMNA'	0.997653	b'EC5.0'
b'DL3'	b'AGTGCCGAGGGTCTTT-BS_DL3_LV_premrna-0'	0.994031	b'LMNA'	b'LMNA'	0.997653	b'EC2.0'
b'DL3'	b'AGTGCCGTCGACGTCG-BS_DL3_LV_premrna-0'	0.911449	b'LMNA'	b'LMNA'	0.997653	b'EC2.0'
b'DL3'	b'AGTGTTGAGGTCATTC-BS_DL3_LV_premrna-0'	0.992762	b'LMNA'	b'LMNA'	0.997653	b'EC2.0'
b'DL3'	b'AGTGTTGTCACAATGC-BS_DL3_LV_premrna-0'	0.993686	b'LMNA'	b'LMNA'	0.997653	b'EC1.0'
b'DL3'	b'AGTTCGATCTGACCCT-BS_DL3_LV_premrna-0'	0.99143	b'LMNA'	b'LMNA'	0.997653	b'EC6.0'
b'DL3'	b'ATACCGAAGCCTCTGG-BS_DL3_LV_premrna-0'	0.948602	b'LMNA'	b'LMNA'	0.997653	b'EC5.0'
b'DL3'	b'ATACCTTTCGCAACAT-BS_DL3_LV_premrna-0'	0.987192	b'LMNA'	b'LMNA'	0.997653	b'EC6.0'
b'DL3'	b'ATACCTTTCTGTCGTC-BS_DL3_LV_premrna-0'	0.992115	b'LMNA'	b'LMNA'	0.997653	b'EC7.0'
b'DL3'	b'ATACTTCAGTTGGCGA-BS_DL3_LV_premrna-0'	0.9932	b'LMNA'	b'LMNA'	0.997653	b'EC1.0'
b'DL3'	b'ATAGACCAGAGACAAG-BS_DL3_LV_premrna-0'	0.994219	b'LMNA'	b'LMNA'	0.997653	b'EC2.0'
b'DL3'	b'ATAGACCAGGAGGTTC-BS_DL3_LV_premrna-0'	0.991414	b'LMNA'	b'LMNA'	0.997653	b'EC1.0'
b'DL3'	b'ATAGACCTCGAAGCAG-BS_DL3_LV_premrna-0'	0.984087	b'LMNA'	b'LMNA'	0.997653	b'EC1.0'
b'DL3'	b'ATAGAGACAAGCTACT-BS_DL3_LV_premrna-0'	0.992269	b'LMNA'	b'LMNA'	0.997653	b'EC1.0'
b'DL3'	b'ATAGAGACACGGTCTG-BS_DL3_LV_premrna-0'	0.983294	b'LMNA'	b'LMNA'	0.997653	b'EC1.0'
b'DL3'	b'ATAGAGAGTAATACCC-BS_DL3_LV_premrna-0'	0.991816	b'LMNA'	b'LMNA'	0.997653	b'EC6.0'
b'DL3'	b'ATAGAGAGTGCATGTT-BS_DL3_LV_premrna-0'	0.99021	b'LMNA'	b'LMNA'	0.997653	b'EC2.0'
b'DL3'	b'ATAGAGAGTTCAGTAC-BS_DL3_LV_premrna-0'	0.976445	b'LMNA'	b'LMNA'	0.997653	b'EC1.0'
b'DL3'	b'ATAGAGATCTACTGAG-BS_DL3_LV_premrna-0'	0.986717	b'LMNA'	b'LMNA'	0.997653	b'EC5.0'
b'DL3'	b'ATAGGCTAGCGATGGT-BS_DL3_LV_premrna-0'	0.987596	b'LMNA'	b'LMNA'	0.997653	b'EC5.0'
b'DL3'	b'ATAGGCTAGCGTCAAG-BS_DL3_LV_premrna-0'	0.98699	b'LMNA'	b'LMNA'	0.997653	b'EC1.0'
b'DL3'	b'ATAGGCTAGCTGCCTG-BS_DL3_LV_premrna-0'	0.993132	b'LMNA'	b'LMNA'	0.997653	b'EC1.0'
b'DL3'	b'ATAGGCTAGGAGTACC-BS_DL3_LV_premrna-0'	0.975401	b'LMNA'	b'LMNA'	0.997653	b'EC2.0'
b'DL3'	b'ATAGGCTGTGGAGGTT-BS_DL3_LV_premrna-0'	0.985464	b'LMNA'	b'LMNA'	0.997653	b'EC1.0'
b'DL3'	b'ATATCCTCAAACACCT-BS_DL3_LV_premrna-0'	0.993117	b'LMNA'	b'LMNA'	0.997653	b'EC2.0'
b'DL3'	b'ATATCCTCACAGTATC-BS_DL3_LV_premrna-0'	0.490336	b'LMNA'	b'LMNA'	0.997653	b'EC5.0'
b'DL3'	b'ATATCCTCACGGTGCT-BS_DL3_LV_premrna-0'	0.984305	b'LMNA'	b'LMNA'	0.997653	b'EC5.0'
b'DL3'	b'ATATCCTTCGCTTGCT-BS_DL3_LV_premrna-0'	0.994561	b'LMNA'	b'LMNA'	0.997653	b'EC2.0'
b'DL3'	b'ATCACAGAGGAACTCG-BS_DL3_LV_premrna-0'	0.988352	b'LMNA'	b'LMNA'	0.997653	b'EC5.0'
b'DL3'	b'ATCACGAAGCTGTTCA-BS_DL3_LV_premrna-0'	0.987549	b'LMNA'	b'LMNA'	0.997653	b'EC1.0'
b'DL3'	b'ATCACGACAATGTTGC-BS_DL3_LV_premrna-0'	0.994281	b'LMNA'	b'LMNA'	0.997653	b'EC1.0'
b'DL3'	b'ATCACTTCACTTGGGC-BS_DL3_LV_premrna-0'	0.951569	b'LMNA'	b'LMNA'	0.997653	b'EC6.0'
b'DL3'	b'ATCAGGTAGGCCACTC-BS_DL3_LV_premrna-0'	0.992133	b'LMNA'	b'LMNA'	0.997653	b'EC2.0'
b'DL3'	b'ATCCGTCTCCGCAAAT-BS_DL3_LV_premrna-0'	0.990152	b'LMNA'	b'LMNA'	0.997653	b'EC5.0'
b'DL3'	b'ATCCTATCACTATCGA-BS_DL3_LV_premrna-0'	0.990914	b'LMNA'	b'LMNA'	0.997653	b'EC1.0'
b'DL3'	b'ATCCTATCATCAGCAT-BS_DL3_LV_premrna-0'	0.994472	b'LMNA'	b'LMNA'	0.997653	b'EC6.0'
b'DL3'	b'ATCCTATTCTCAGTCC-BS_DL3_LV_premrna-0'	0.99351	b'LMNA'	b'LMNA'	0.997653	b'EC2.0'
b'DL3'	b'ATCGATGTCCTGTAGA-BS_DL3_LV_premrna-0'	0.98861	b'LMNA'	b'LMNA'	0.997653	b'EC1.0'
b'DL3'	b'ATCGGATAGGGTCTTT-BS_DL3_LV_premrna-0'	0.993059	b'LMNA'	b'LMNA'	0.997653	b'EC6.0'
b'DL3'	b'ATCGGATTCTATCCAT-BS_DL3_LV_premrna-0'	0.994143	b'LMNA'	b'LMNA'	0.997653	b'EC2.0'
b'DL3'	b'ATCGGCGTCCGATCGG-BS_DL3_LV_premrna-0'	0.98631	b'LMNA'	b'LMNA'	0.997653	b'EC6.0'
b'DL3'	b'ATCGTAGCAGAGATTA-BS_DL3_LV_premrna-0'	0.992477	b'LMNA'	b'LMNA'	0.997653	b'EC1.0'
b'DL3'	b'ATCGTAGGTCTACAGT-BS_DL3_LV_premrna-0'	0.990534	b'LMNA'	b'LMNA'	0.997653	b'EC6.0'
b'DL3'	b'ATCGTCCGTGGGTCAA-BS_DL3_LV_premrna-0'	0.992977	b'LMNA'	b'LMNA'	0.997653	b'EC7.0'
b'DL3'	b'ATCGTCCGTTCGAACT-BS_DL3_LV_premrna-0'	0.993523	b'LMNA'	b'LMNA'	0.997653	b'EC2.0'
b'DL3'	b'ATCTCTAAGCCTCGTG-BS_DL3_LV_premrna-0'	0.992443	b'LMNA'	b'LMNA'	0.997653	b'EC1.0'
b'DL3'	b'ATCTTCAAGGATTCCT-BS_DL3_LV_premrna-0'	0.995045	b'LMNA'	b'LMNA'	0.997653	b'EC6.0'
b'DL3'	b'ATGAAAGTCTGAACGT-BS_DL3_LV_premrna-0'	0.995082	b'LMNA'	b'LMNA'	0.997653	b'EC2.0'
b'DL3'	b'ATGACCACATGACAAA-BS_DL3_LV_premrna-0'	0.990997	b'LMNA'	b'LMNA'	0.997653	b'EC1.0'
b'DL3'	b'ATGACCATCCGAGCTG-BS_DL3_LV_premrna-0'	0.994688	b'LMNA'	b'LMNA'	0.997653	b'EC2.0'
b'DL3'	b'ATGAGGGTCACCTCAC-BS_DL3_LV_premrna-0'	0.994524	b'LMNA'	b'LMNA'	0.997653	b'EC2.0'
b'DL3'	b'ATGAGTCAGTACGTCT-BS_DL3_LV_premrna-0'	0.994397	b'LMNA'	b'LMNA'	0.997653	b'EC1.0'
b'DL3'	b'ATGATCGAGGTGCCTC-BS_DL3_LV_premrna-0'	0.992508	b'LMNA'	b'LMNA'	0.997653	b'EC2.0'
b'DL3'	b'ATGCATGTCTATCGGA-BS_DL3_LV_premrna-0'	0.994036	b'LMNA'	b'LMNA'	0.997653	b'EC2.0'
b'DL3'	b'ATGCGATCAGACACCC-BS_DL3_LV_premrna-0'	0.989311	b'LMNA'	b'LMNA'	0.997653	b'EC1.0'
b'DL3'	b'ATGCGATGTACCACGC-BS_DL3_LV_premrna-0'	0.987718	b'LMNA'	b'LMNA'	0.997653	b'EC5.0'
b'DL3'	b'ATGCGATTCCATAGGT-BS_DL3_LV_premrna-0'	0.989458	b'LMNA'	b'LMNA'	0.997653	b'EC1.0'
b'DL3'	b'ATGGAGGGTCGAACAG-BS_DL3_LV_premrna-0'	0.960721	b'LMNA'	b'LMNA'	0.997653	b'EC1.0'
b'DL3'	b'ATGGGAGCAATCGCGC-BS_DL3_LV_premrna-0'	0.993891	b'LMNA'	b'LMNA'	0.997653	b'EC1.0'
b'DL3'	b'ATGGGAGTCTTCTGTA-BS_DL3_LV_premrna-0'	0.993937	b'LMNA'	b'LMNA'	0.997653	b'EC2.0'
b'DL3'	b'ATGGGTTTCCTTATGT-BS_DL3_LV_premrna-0'	0.991646	b'LMNA'	b'LMNA'	0.997653	b'EC2.0'
b'DL3'	b'ATGGGTTTCGCCACTT-BS_DL3_LV_premrna-0'	0.993371	b'LMNA'	b'LMNA'	0.997653	b'EC6.0'
b'DL3'	b'ATTATCCTCCATCGTC-BS_DL3_LV_premrna-0'	0.992153	b'LMNA'	b'LMNA'	0.997653	b'EC2.0'
b'DL3'	b'ATTCACTGTATGAGAT-BS_DL3_LV_premrna-0'	0.992285	b'LMNA'	b'LMNA'	0.997653	b'EC1.0'
b'DL3'	b'ATTCAGGGTCGTACAT-BS_DL3_LV_premrna-0'	0.988763	b'LMNA'	b'LMNA'	0.997653	b'EC2.0'
b'DL3'	b'ATTCATCAGCGAGTAC-BS_DL3_LV_premrna-0'	0.981571	b'LMNA'	b'LMNA'	0.997653	b'EC1.0'
b'DL3'	b'ATTCATCCAAGTTTGC-BS_DL3_LV_premrna-0'	0.99542	b'LMNA'	b'LMNA'	0.997653	b'EC2.0'
b'DL3'	b'ATTCATCGTAAGATAC-BS_DL3_LV_premrna-0'	0.994128	b'LMNA'	b'LMNA'	0.997653	b'EC2.0'
b'DL3'	b'ATTCATCTCCGATGTA-BS_DL3_LV_premrna-0'	0.993433	b'LMNA'	b'LMNA'	0.997653	b'EC2.0'
b'DL3'	b'ATTCCATCAGCCGTCA-BS_DL3_LV_premrna-0'	0.993025	b'LMNA'	b'LMNA'	0.997653	b'EC5.0'
b'DL3'	b'ATTCCTACACGGCGTT-BS_DL3_LV_premrna-0'	0.991251	b'LMNA'	b'LMNA'	0.997653	b'EC7.0'
b'DL3'	b'ATTCCTAGTCAGGTAG-BS_DL3_LV_premrna-0'	0.989115	b'LMNA'	b'LMNA'	0.997653	b'EC6.0'
b'DL3'	b'ATTCCTAGTCGTTATG-BS_DL3_LV_premrna-0'	0.979301	b'LMNA'	b'LMNA'	0.997653	b'EC6.0'
b'DL3'	b'ATTCCTAGTTCAAGTC-BS_DL3_LV_premrna-0'	0.971285	b'LMNA'	b'LMNA'	0.997653	b'EC1.0'
b'DL3'	b'ATTCGTTGTCGGCTAC-BS_DL3_LV_premrna-0'	0.993897	b'LMNA'	b'LMNA'	0.997653	b'EC2.0'
b'DL3'	b'ATTCTACAGAAGCCAC-BS_DL3_LV_premrna-0'	0.961817	b'LMNA'	b'LMNA'	0.997653	b'EC1.0'
b'DL3'	b'ATTCTACAGGAAAGAC-BS_DL3_LV_premrna-0'	0.986809	b'LMNA'	b'LMNA'	0.997653	b'EC6.0'
b'DL3'	b'ATTCTACAGGCGCTTC-BS_DL3_LV_premrna-0'	0.95905	b'LMNA'	b'LMNA'	0.997653	b'EC1.0'
b'DL3'	b'ATTCTACCACTCCACT-BS_DL3_LV_premrna-0'	0.992438	b'LMNA'	b'LMNA'	0.997653	b'EC2.0'
b'DL3'	b'ATTCTTGAGACAGCTG-BS_DL3_LV_premrna-0'	0.988483	b'LMNA'	b'LMNA'	0.997653	b'EC5.0'
b'DL3'	b'ATTCTTGAGATGCGAC-BS_DL3_LV_premrna-0'	0.992121	b'LMNA'	b'LMNA'	0.997653	b'EC6.0'
b'DL3'	b'ATTGGGTGTACAACGG-BS_DL3_LV_premrna-0'	0.993774	b'LMNA'	b'LMNA'	0.997653	b'EC6.0'
b'DL3'	b'ATTGTTCTCGATACAC-BS_DL3_LV_premrna-0'	0.991903	b'LMNA'	b'LMNA'	0.997653	b'EC2.0'
b'DL3'	b'ATTTACCCACTATCCC-BS_DL3_LV_premrna-0'	0.99256	b'LMNA'	b'LMNA'	0.997653	b'EC6.0'
b'DL3'	b'ATTTCACTCCCATTCG-BS_DL3_LV_premrna-0'	0.993695	b'LMNA'	b'LMNA'	0.997653	b'EC1.0'
b'DL3'	b'ATTTCTGAGCCAACCC-BS_DL3_LV_premrna-0'	0.990988	b'LMNA'	b'LMNA'	0.997653	b'EC1.0'
b'DL3'	b'ATTTCTGGTCCGGACT-BS_DL3_LV_premrna-0'	0.995174	b'LMNA'	b'LMNA'	0.997653	b'EC2.0'
b'DL3'	b'CAACCAAAGTAACGTA-BS_DL3_LV_premrna-0'	0.992945	b'LMNA'	b'LMNA'	0.997653	b'EC2.0'
b'DL3'	b'CAACCTCCAGTCAGCC-BS_DL3_LV_premrna-0'	0.990882	b'LMNA'	b'LMNA'	0.997653	b'EC1.0'
b'DL3'	b'CAACCTCTCTCATGCC-BS_DL3_LV_premrna-0'	0.978295	b'LMNA'	b'LMNA'	0.997653	b'EC6.0'
b'DL3'	b'CAACGATAGGTATTGA-BS_DL3_LV_premrna-0'	0.993539	b'LMNA'	b'LMNA'	0.997653	b'EC1.0'
b'DL3'	b'CAACGGCCATATAGCC-BS_DL3_LV_premrna-0'	0.987187	b'LMNA'	b'LMNA'	0.997653	b'EC2.0'
b'DL3'	b'CAACGGCTCACATCAG-BS_DL3_LV_premrna-0'	0.986564	b'LMNA'	b'LMNA'	0.997653	b'EC1.0'
b'DL3'	b'CAAGACTGTACCACGC-BS_DL3_LV_premrna-0'	0.991562	b'LMNA'	b'LMNA'	0.997653	b'EC1.0'
b'DL3'	b'CAAGACTGTGGCTCTG-BS_DL3_LV_premrna-0'	0.992236	b'LMNA'	b'LMNA'	0.997653	b'EC1.0'
b'DL3'	b'CAAGAGGCAACTTGCA-BS_DL3_LV_premrna-0'	0.985684	b'LMNA'	b'LMNA'	0.997653	b'EC1.0'
b'DL3'	b'CAAGAGGCATTGACAC-BS_DL3_LV_premrna-0'	0.984263	b'LMNA'	b'LMNA'	0.997653	b'EC1.0'
b'DL3'	b'CAAGAGGGTAAGATCA-BS_DL3_LV_premrna-0'	0.980956	b'LMNA'	b'LMNA'	0.997653	b'EC1.0'
b'DL3'	b'CAAGAGGGTTTCACAG-BS_DL3_LV_premrna-0'	0.832484	b'LMNA'	b'LMNA'	0.997653	b'EC1.0'
b'DL3'	b'CAAGGGAGTGGCCTCA-BS_DL3_LV_premrna-0'	0.989514	b'LMNA'	b'LMNA'	0.997653	b'EC1.0'
b'DL3'	b'CAATACGCACTTGTGA-BS_DL3_LV_premrna-0'	0.994544	b'LMNA'	b'LMNA'	0.997653	b'EC2.0'
b'DL3'	b'CAATACGGTAGCGTCC-BS_DL3_LV_premrna-0'	0.983284	b'LMNA'	b'LMNA'	0.997653	b'EC1.0'
b'DL3'	b'CAATCGAGTGATCATC-BS_DL3_LV_premrna-0'	0.984531	b'LMNA'	b'LMNA'	0.997653	b'EC6.0'
b'DL3'	b'CAATCGATCTAGCAAC-BS_DL3_LV_premrna-0'	0.989047	b'LMNA'	b'LMNA'	0.997653	b'EC1.0'
b'DL3'	b'CAATGACAGACTTCCA-BS_DL3_LV_premrna-0'	0.993613	b'LMNA'	b'LMNA'	0.997653	b'EC2.0'
b'DL3'	b'CAATGACTCAGCGTCG-BS_DL3_LV_premrna-0'	0.993359	b'LMNA'	b'LMNA'	0.997653	b'EC1.0'
b'DL3'	b'CAATTTCGTAGTACGG-BS_DL3_LV_premrna-0'	0.994399	b'LMNA'	b'LMNA'	0.997653	b'EC2.0'
b'DL3'	b'CACACAAAGCGAGAAA-BS_DL3_LV_premrna-0'	0.975425	b'LMNA'	b'LMNA'	0.997653	b'EC1.0'
b'DL3'	b'CACACAATCTACTTCA-BS_DL3_LV_premrna-0'	0.994398	b'LMNA'	b'LMNA'	0.997653	b'EC6.0'
b'DL3'	b'CACACAATCTCTCTTC-BS_DL3_LV_premrna-0'	0.988689	b'LMNA'	b'LMNA'	0.997653	b'EC5.0'
b'DL3'	b'CACAGATAGCAAGCCA-BS_DL3_LV_premrna-0'	0.993354	b'LMNA'	b'LMNA'	0.997653	b'EC6.0'
b'DL3'	b'CACAGATCAGTATTCG-BS_DL3_LV_premrna-0'	0.979219	b'LMNA'	b'LMNA'	0.997653	b'EC1.0'
b'DL3'	b'CACAGATCATCCTAAG-BS_DL3_LV_premrna-0'	0.992388	b'LMNA'	b'LMNA'	0.997653	b'EC1.0'
b'DL3'	b'CACATGAAGAAACCAT-BS_DL3_LV_premrna-0'	0.993505	b'LMNA'	b'LMNA'	0.997653	b'EC6.0'
b'DL3'	b'CACCAAAGTACGCGTC-BS_DL3_LV_premrna-0'	0.993275	b'LMNA'	b'LMNA'	0.997653	b'EC6.0'
b'DL3'	b'CACCAAATCCAACCGG-BS_DL3_LV_premrna-0'	0.994823	b'LMNA'	b'LMNA'	0.997653	b'EC2.0'
b'DL3'	b'CACCGTTTCCGATAGT-BS_DL3_LV_premrna-0'	0.993623	b'LMNA'	b'LMNA'	0.997653	b'EC2.0'
b'DL3'	b'CACGGGTCACGTCGGT-BS_DL3_LV_premrna-0'	0.982476	b'LMNA'	b'LMNA'	0.997653	b'EC1.0'
b'DL3'	b'CACGGGTTCCCAATAG-BS_DL3_LV_premrna-0'	0.987246	b'LMNA'	b'LMNA'	0.997653	b'EC7.0'
b'DL3'	b'CACGTTCCAATGCAAA-BS_DL3_LV_premrna-0'	0.987995	b'LMNA'	b'LMNA'	0.997653	b'EC6.0'
b'DL3'	b'CACGTTCGTGTTTCTT-BS_DL3_LV_premrna-0'	0.991623	b'LMNA'	b'LMNA'	0.997653	b'EC1.0'
b'DL3'	b'CACTAAGGTTAGAAAC-BS_DL3_LV_premrna-0'	0.972425	b'LMNA'	b'LMNA'	0.997653	b'EC6.0'
b'DL3'	b'CACTGAAAGTCCTGTA-BS_DL3_LV_premrna-0'	0.984098	b'LMNA'	b'LMNA'	0.997653	b'EC7.0'
b'DL3'	b'CACTGAACACATATCG-BS_DL3_LV_premrna-0'	0.99211	b'LMNA'	b'LMNA'	0.997653	b'EC2.0'
b'DL3'	b'CACTGAACACCTGCAG-BS_DL3_LV_premrna-0'	0.986759	b'LMNA'	b'LMNA'	0.997653	b'EC2.0'
b'DL3'	b'CACTGAAGTAGTGATA-BS_DL3_LV_premrna-0'	0.99431	b'LMNA'	b'LMNA'	0.997653	b'EC2.0'
b'DL3'	b'CACTGAAGTCACCTTC-BS_DL3_LV_premrna-0'	0.987524	b'LMNA'	b'LMNA'	0.997653	b'EC1.0'
b'DL3'	b'CACTGTCTCCGAGTGC-BS_DL3_LV_premrna-0'	0.992837	b'LMNA'	b'LMNA'	0.997653	b'EC6.0'
b'DL3'	b'CACTTCGGTGACCTGC-BS_DL3_LV_premrna-0'	0.993574	b'LMNA'	b'LMNA'	0.997653	b'EC2.0'
b'DL3'	b'CAGATTGGTAGCTAAA-BS_DL3_LV_premrna-0'	0.993608	b'LMNA'	b'LMNA'	0.997653	b'EC2.0'
b'DL3'	b'CAGCAATGTTCGTAAC-BS_DL3_LV_premrna-0'	0.989306	b'LMNA'	b'LMNA'	0.997653	b'EC6.0'
b'DL3'	b'CAGCAATTCCGTACGG-BS_DL3_LV_premrna-0'	0.986575	b'LMNA'	b'LMNA'	0.997653	b'EC5.0'
b'DL3'	b'CAGCACGAGACTTCCA-BS_DL3_LV_premrna-0'	0.994126	b'LMNA'	b'LMNA'	0.997653	b'EC2.0'
b'DL3'	b'CAGCACGCATCGGTTA-BS_DL3_LV_premrna-0'	0.989681	b'LMNA'	b'LMNA'	0.997653	b'EC5.0'
b'DL3'	b'CAGCACGGTCTTGGTA-BS_DL3_LV_premrna-0'	0.993656	b'LMNA'	b'LMNA'	0.997653	b'EC2.0'
b'DL3'	b'CAGCAGCCAAATAAGC-BS_DL3_LV_premrna-0'	0.978853	b'LMNA'	b'LMNA'	0.997653	b'EC1.0'
b'DL3'	b'CAGCAGCTCTGTGCAA-BS_DL3_LV_premrna-0'	0.988356	b'LMNA'	b'LMNA'	0.997653	b'EC6.0'
b'DL3'	b'CAGGCCAAGGTACAAT-BS_DL3_LV_premrna-0'	0.994422	b'LMNA'	b'LMNA'	0.997653	b'EC2.0'
b'DL3'	b'CAGGGCTAGACCGCCT-BS_DL3_LV_premrna-0'	0.990332	b'LMNA'	b'LMNA'	0.997653	b'EC7.0'
b'DL3'	b'CAGGGCTAGTGCTACT-BS_DL3_LV_premrna-0'	0.98498	b'LMNA'	b'LMNA'	0.997653	b'EC1.0'
b'DL3'	b'CAGGGCTCACCCTGAG-BS_DL3_LV_premrna-0'	0.99376	b'LMNA'	b'LMNA'	0.997653	b'EC2.0'
b'DL3'	b'CAGGGCTCAGGTGAGT-BS_DL3_LV_premrna-0'	0.991608	b'LMNA'	b'LMNA'	0.997653	b'EC2.0'
b'DL3'	b'CAGGTATGTTAAGGGC-BS_DL3_LV_premrna-0'	0.991265	b'LMNA'	b'LMNA'	0.997653	b'EC1.0'
b'DL3'	b'CAGGTATTCGATACAC-BS_DL3_LV_premrna-0'	0.994	b'LMNA'	b'LMNA'	0.997653	b'EC5.0'
b'DL3'	b'CAGTGCGAGTGGCCTC-BS_DL3_LV_premrna-0'	0.99457	b'LMNA'	b'LMNA'	0.997653	b'EC2.0'
b'DL3'	b'CAGTTAGCAGCACAGA-BS_DL3_LV_premrna-0'	0.988025	b'LMNA'	b'LMNA'	0.997653	b'EC1.0'
b'DL3'	b'CAGTTAGGTCCACATA-BS_DL3_LV_premrna-0'	0.98936	b'LMNA'	b'LMNA'	0.997653	b'EC2.0'
b'DL3'	b'CAGTTAGTCGCCAACG-BS_DL3_LV_premrna-0'	0.982785	b'LMNA'	b'LMNA'	0.997653	b'EC1.0'
b'DL3'	b'CATAAGCGTTCCATTT-BS_DL3_LV_premrna-0'	0.991158	b'LMNA'	b'LMNA'	0.997653	b'EC1.0'
b'DL3'	b'CATACAGGTTCGGCTG-BS_DL3_LV_premrna-0'	0.961102	b'LMNA'	b'LMNA'	0.997653	b'EC7.0'
b'DL3'	b'CATACAGTCTCGGGAC-BS_DL3_LV_premrna-0'	0.995296	b'LMNA'	b'LMNA'	0.997653	b'EC2.0'
b'DL3'	b'CATACCCCAGACACAG-BS_DL3_LV_premrna-0'	0.989007	b'LMNA'	b'LMNA'	0.997653	b'EC5.0'
b'DL3'	b'CATACCCGTACACTCA-BS_DL3_LV_premrna-0'	0.992331	b'LMNA'	b'LMNA'	0.997653	b'EC1.0'
b'DL3'	b'CATACTTTCAAGCGTT-BS_DL3_LV_premrna-0'	0.989342	b'LMNA'	b'LMNA'	0.997653	b'EC5.0'
b'DL3'	b'CATAGACAGATGAAGG-BS_DL3_LV_premrna-0'	0.992691	b'LMNA'	b'LMNA'	0.997653	b'EC2.0'
b'DL3'	b'CATAGACCAGGTCCCA-BS_DL3_LV_premrna-0'	0.990231	b'LMNA'	b'LMNA'	0.997653	b'EC6.0'
b'DL3'	b'CATAGACGTGGATGAC-BS_DL3_LV_premrna-0'	0.876569	b'LMNA'	b'LMNA'	0.997653	b'EC2.0'
b'DL3'	b'CATAGACTCGTGACTA-BS_DL3_LV_premrna-0'	0.99379	b'LMNA'	b'LMNA'	0.997653	b'EC1.0'
b'DL3'	b'CATCCACAGAACTCCT-BS_DL3_LV_premrna-0'	0.986257	b'LMNA'	b'LMNA'	0.997653	b'EC7.0'
b'DL3'	b'CATCCACCAGACAATA-BS_DL3_LV_premrna-0'	0.993275	b'LMNA'	b'LMNA'	0.997653	b'EC6.0'
b'DL3'	b'CATCCACGTATGCTAC-BS_DL3_LV_premrna-0'	0.979925	b'LMNA'	b'LMNA'	0.997653	b'EC1.0'
b'DL3'	b'CATCCACTCTTACGGA-BS_DL3_LV_premrna-0'	0.992679	b'LMNA'	b'LMNA'	0.997653	b'EC2.0'
b'DL3'	b'CATCCCACAACTGCTA-BS_DL3_LV_premrna-0'	0.993672	b'LMNA'	b'LMNA'	0.997653	b'EC2.0'
b'DL3'	b'CATCCCAGTAGGTACG-BS_DL3_LV_premrna-0'	0.994545	b'LMNA'	b'LMNA'	0.997653	b'EC2.0'
b'DL3'	b'CATCCGTAGGCATCGA-BS_DL3_LV_premrna-0'	0.994181	b'LMNA'	b'LMNA'	0.997653	b'EC2.0'
b'DL3'	b'CATCCGTGTTACGATC-BS_DL3_LV_premrna-0'	0.990906	b'LMNA'	b'LMNA'	0.997653	b'EC1.0'
b'DL3'	b'CATGAGTAGCGAACTG-BS_DL3_LV_premrna-0'	0.978334	b'LMNA'	b'LMNA'	0.997653	b'EC1.0'
b'DL3'	b'CATGAGTCATGATAGA-BS_DL3_LV_premrna-0'	0.99201	b'LMNA'	b'LMNA'	0.997653	b'EC2.0'
b'DL3'	b'CATGCCTAGCGAAACC-BS_DL3_LV_premrna-0'	0.978504	b'LMNA'	b'LMNA'	0.997653	b'EC1.0'
b'DL3'	b'CATGCCTAGCTCCCTT-BS_DL3_LV_premrna-0'	0.994321	b'LMNA'	b'LMNA'	0.997653	b'EC6.0'
b'DL3'	b'CATGCCTTCAGTCAGT-BS_DL3_LV_premrna-0'	0.993767	b'LMNA'	b'LMNA'	0.997653	b'EC6.0'
b'DL3'	b'CATGCGGCACCTCGTT-BS_DL3_LV_premrna-0'	0.992182	b'LMNA'	b'LMNA'	0.997653	b'EC2.0'
b'DL3'	b'CATGCGGCATTGGGAG-BS_DL3_LV_premrna-0'	0.993421	b'LMNA'	b'LMNA'	0.997653	b'EC1.0'
b'DL3'	b'CATGCGGGTCTCTCAC-BS_DL3_LV_premrna-0'	0.98984	b'LMNA'	b'LMNA'	0.997653	b'EC7.0'
b'DL3'	b'CATGCGGTCAGGTGTT-BS_DL3_LV_premrna-0'	0.988062	b'LMNA'	b'LMNA'	0.997653	b'EC1.0'
b'DL3'	b'CATGCGGTCTATCCAT-BS_DL3_LV_premrna-0'	0.990238	b'LMNA'	b'LMNA'	0.997653	b'EC6.0'
b'DL3'	b'CATGCTCTCTCTAGGA-BS_DL3_LV_premrna-0'	0.988723	b'LMNA'	b'LMNA'	0.997653	b'EC2.0'
b'DL3'	b'CATGGATCACAAACGG-BS_DL3_LV_premrna-0'	0.993719	b'LMNA'	b'LMNA'	0.997653	b'EC6.0'
b'DL3'	b'CATGGATCATACGCAT-BS_DL3_LV_premrna-0'	0.982217	b'LMNA'	b'LMNA'	0.997653	b'EC5.0'
b'DL3'	b'CATTCATGTGCCCGTA-BS_DL3_LV_premrna-0'	0.994487	b'LMNA'	b'LMNA'	0.997653	b'EC2.0'
b'DL3'	b'CATTCATTCCTTCACG-BS_DL3_LV_premrna-0'	0.991648	b'LMNA'	b'LMNA'	0.997653	b'EC2.0'
b'DL3'	b'CATTCCGGTTACCTGA-BS_DL3_LV_premrna-0'	0.992962	b'LMNA'	b'LMNA'	0.997653	b'EC2.0'
b'DL3'	b'CATTCTACACACCTAA-BS_DL3_LV_premrna-0'	0.995415	b'LMNA'	b'LMNA'	0.997653	b'EC6.0'
b'DL3'	b'CATTGCCCAGTCAACT-BS_DL3_LV_premrna-0'	0.983964	b'LMNA'	b'LMNA'	0.997653	b'EC1.0'
b'DL3'	b'CATTGCCGTTAAACAG-BS_DL3_LV_premrna-0'	0.963321	b'LMNA'	b'LMNA'	0.997653	b'EC1.0'
b'DL3'	b'CATTGTTAGGTCCGAA-BS_DL3_LV_premrna-0'	0.993115	b'LMNA'	b'LMNA'	0.997653	b'EC6.0'
b'DL3'	b'CATTGTTAGTACAGCG-BS_DL3_LV_premrna-0'	0.987601	b'LMNA'	b'LMNA'	0.997653	b'EC7.0'
b'DL3'	b'CATTGTTAGTGTCATC-BS_DL3_LV_premrna-0'	0.988851	b'LMNA'	b'LMNA'	0.997653	b'EC1.0'
b'DL3'	b'CATTTCAAGTTCTACG-BS_DL3_LV_premrna-0'	0.992232	b'LMNA'	b'LMNA'	0.997653	b'EC6.0'
b'DL3'	b'CATTTCAGTATCGATC-BS_DL3_LV_premrna-0'	0.9935	b'LMNA'	b'LMNA'	0.997653	b'EC2.0'
b'DL3'	b'CATTTCATCCATCTGC-BS_DL3_LV_premrna-0'	0.99377	b'LMNA'	b'LMNA'	0.997653	b'EC2.0'
b'DL3'	b'CCAAGCGCATTGAGGG-BS_DL3_LV_premrna-0'	0.947506	b'LMNA'	b'LMNA'	0.997653	b'EC6.0'
b'DL3'	b'CCAAGCGTCGGTATGT-BS_DL3_LV_premrna-0'	0.994155	b'LMNA'	b'LMNA'	0.997653	b'EC1.0'
b'DL3'	b'CCAAGCGTCTCCCTAG-BS_DL3_LV_premrna-0'	0.994555	b'LMNA'	b'LMNA'	0.997653	b'EC1.0'
b'DL3'	b'CCAATTTTCCACTTTA-BS_DL3_LV_premrna-0'	0.992764	b'LMNA'	b'LMNA'	0.997653	b'EC2.0'
b'DL3'	b'CCACAAAAGGACGCAT-BS_DL3_LV_premrna-0'	0.982313	b'LMNA'	b'LMNA'	0.997653	b'EC6.0'
b'DL3'	b'CCACAAACAGTGACCC-BS_DL3_LV_premrna-0'	0.994717	b'LMNA'	b'LMNA'	0.997653	b'EC2.0'
b'DL3'	b'CCACCATCAATGTGGG-BS_DL3_LV_premrna-0'	0.994237	b'LMNA'	b'LMNA'	0.997653	b'EC2.0'
b'DL3'	b'CCACGTTAGAACCGCA-BS_DL3_LV_premrna-0'	0.994175	b'LMNA'	b'LMNA'	0.997653	b'EC6.0'
b'DL3'	b'CCACGTTTCTGGGATT-BS_DL3_LV_premrna-0'	0.991397	b'LMNA'	b'LMNA'	0.997653	b'EC6.0'
b'DL3'	b'CCACTTGTCGCATTAG-BS_DL3_LV_premrna-0'	0.980958	b'LMNA'	b'LMNA'	0.997653	b'EC6.0'
b'DL3'	b'CCATAAGTCTCGACGG-BS_DL3_LV_premrna-0'	0.994851	b'LMNA'	b'LMNA'	0.997653	b'EC2.0'
b'DL3'	b'CCCAACTCAAGAAATC-BS_DL3_LV_premrna-0'	0.993796	b'LMNA'	b'LMNA'	0.997653	b'EC1.0'
b'DL3'	b'CCCAACTCACATTACG-BS_DL3_LV_premrna-0'	0.983541	b'LMNA'	b'LMNA'	0.997653	b'EC7.0'
b'DL3'	b'CCCAACTCAGACAAGC-BS_DL3_LV_premrna-0'	0.98702	b'LMNA'	b'LMNA'	0.997653	b'EC6.0'
b'DL3'	b'CCCATTGAGCGTCAAG-BS_DL3_LV_premrna-0'	0.99408	b'LMNA'	b'LMNA'	0.997653	b'EC1.0'
b'DL3'	b'CCCATTGAGGTTAAAC-BS_DL3_LV_premrna-0'	0.98514	b'LMNA'	b'LMNA'	0.997653	b'EC1.0'
b'DL3'	b'CCCATTGAGTTGGCGA-BS_DL3_LV_premrna-0'	0.98681	b'LMNA'	b'LMNA'	0.997653	b'EC1.0'
b'DL3'	b'CCCATTGGTGTCACAT-BS_DL3_LV_premrna-0'	0.992409	b'LMNA'	b'LMNA'	0.997653	b'EC2.0'
b'DL3'	b'CCCGAAGCATTCACCC-BS_DL3_LV_premrna-0'	0.993222	b'LMNA'	b'LMNA'	0.997653	b'EC5.0'
b'DL3'	b'CCCGGAAAGCGACCCT-BS_DL3_LV_premrna-0'	0.993978	b'LMNA'	b'LMNA'	0.997653	b'EC6.0'
b'DL3'	b'CCCGGAACAGAGAAAG-BS_DL3_LV_premrna-0'	0.991184	b'LMNA'	b'LMNA'	0.997653	b'EC1.0'
b'DL3'	b'CCCGGAACATAAGCAA-BS_DL3_LV_premrna-0'	0.995476	b'LMNA'	b'LMNA'	0.997653	b'EC6.0'
b'DL3'	b'CCCGGAATCTTGCAGA-BS_DL3_LV_premrna-0'	0.995046	b'LMNA'	b'LMNA'	0.997653	b'EC2.0'
b'DL3'	b'CCCTAACAGGTCGTGA-BS_DL3_LV_premrna-0'	0.976466	b'LMNA'	b'LMNA'	0.997653	b'EC1.0'
b'DL3'	b'CCCTCAATCCGGCAAC-BS_DL3_LV_premrna-0'	0.99048	b'LMNA'	b'LMNA'	0.997653	b'EC7.0'
b'DL3'	b'CCCTTAGAGCCAACCC-BS_DL3_LV_premrna-0'	0.9936	b'LMNA'	b'LMNA'	0.997653	b'EC1.0'
b'DL3'	b'CCGATCTGTTGAAGTA-BS_DL3_LV_premrna-0'	0.989007	b'LMNA'	b'LMNA'	0.997653	b'EC1.0'
b'DL3'	b'CCGATCTGTTTCAGAC-BS_DL3_LV_premrna-0'	0.991434	b'LMNA'	b'LMNA'	0.997653	b'EC2.0'
b'DL3'	b'CCGATCTTCTTACTGT-BS_DL3_LV_premrna-0'	0.993543	b'LMNA'	b'LMNA'	0.997653	b'EC6.0'
b'DL3'	b'CCGGGTAAGTACCATC-BS_DL3_LV_premrna-0'	0.910819	b'LMNA'	b'LMNA'	0.997653	b'EC5.0'
b'DL3'	b'CCGGTGATCTACGCGG-BS_DL3_LV_premrna-0'	0.990112	b'LMNA'	b'LMNA'	0.997653	b'EC6.0'
b'DL3'	b'CCGTGAGTCGAGATGG-BS_DL3_LV_premrna-0'	0.993783	b'LMNA'	b'LMNA'	0.997653	b'EC2.0'
b'DL3'	b'CCGTTCAAGGATGAGA-BS_DL3_LV_premrna-0'	0.99045	b'LMNA'	b'LMNA'	0.997653	b'EC1.0'
b'DL3'	b'CCTAACCAGCACGTCC-BS_DL3_LV_premrna-0'	0.990649	b'LMNA'	b'LMNA'	0.997653	b'EC6.0'
b'DL3'	b'CCTAAGACATGAGATA-BS_DL3_LV_premrna-0'	0.991877	b'LMNA'	b'LMNA'	0.997653	b'EC7.0'
b'DL3'	b'CCTACGTGTATCATGC-BS_DL3_LV_premrna-0'	0.99392	b'LMNA'	b'LMNA'	0.997653	b'EC1.0'
b'DL3'	b'CCTCAACAGAGAAGGT-BS_DL3_LV_premrna-0'	0.992007	b'LMNA'	b'LMNA'	0.997653	b'EC1.0'
b'DL3'	b'CCTCAACAGTGGTCAG-BS_DL3_LV_premrna-0'	0.989322	b'LMNA'	b'LMNA'	0.997653	b'EC6.0'
b'DL3'	b'CCTCAACTCAAGTCGT-BS_DL3_LV_premrna-0'	0.987341	b'LMNA'	b'LMNA'	0.997653	b'EC6.0'
b'DL3'	b'CCTCAGTCACACTTAG-BS_DL3_LV_premrna-0'	0.991873	b'LMNA'	b'LMNA'	0.997653	b'EC1.0'
b'DL3'	b'CCTCATGCACACTTAG-BS_DL3_LV_premrna-0'	0.994658	b'LMNA'	b'LMNA'	0.997653	b'EC2.0'
b'DL3'	b'CCTCATGTCGATCCAA-BS_DL3_LV_premrna-0'	0.943477	b'LMNA'	b'LMNA'	0.997653	b'EC6.0'
b'DL3'	b'CCTCCAACAAAGGCAC-BS_DL3_LV_premrna-0'	0.99302	b'LMNA'	b'LMNA'	0.997653	b'EC5.0'
b'DL3'	b'CCTCCAACATAATGAG-BS_DL3_LV_premrna-0'	0.995605	b'LMNA'	b'LMNA'	0.997653	b'EC2.0'
b'DL3'	b'CCTCCTCCAGCATACT-BS_DL3_LV_premrna-0'	0.993945	b'LMNA'	b'LMNA'	0.997653	b'EC6.0'
b'DL3'	b'CCTCCTCCATTCCTCG-BS_DL3_LV_premrna-0'	0.990131	b'LMNA'	b'LMNA'	0.997653	b'EC6.0'
b'DL3'	b'CCTCCTCTCAAGTCTG-BS_DL3_LV_premrna-0'	0.994704	b'LMNA'	b'LMNA'	0.997653	b'EC2.0'
b'DL3'	b'CCTCTAGAGCTATCCA-BS_DL3_LV_premrna-0'	0.385721	b'mutation negative'	b'LMNA'	0.997653	b'EC6.0'
b'DL3'	b'CCTCTAGAGGTTGAGC-BS_DL3_LV_premrna-0'	0.981978	b'LMNA'	b'LMNA'	0.997653	b'EC1.0'
b'DL3'	b'CCTGCATGTAGGCAGT-BS_DL3_LV_premrna-0'	0.993023	b'LMNA'	b'LMNA'	0.997653	b'EC7.0'
b'DL3'	b'CCTTGTGAGTTGCGAG-BS_DL3_LV_premrna-0'	0.993937	b'LMNA'	b'LMNA'	0.997653	b'EC6.0'
b'DL3'	b'CCTTTGGGTTGTACGT-BS_DL3_LV_premrna-0'	0.991678	b'LMNA'	b'LMNA'	0.997653	b'EC6.0'
b'DL3'	b'CGAAGGACACGTACAT-BS_DL3_LV_premrna-0'	0.993838	b'LMNA'	b'LMNA'	0.997653	b'EC2.0'
b'DL3'	b'CGAAGGAGTCAAGCCC-BS_DL3_LV_premrna-0'	0.993136	b'LMNA'	b'LMNA'	0.997653	b'EC1.0'
b'DL3'	b'CGAAGGATCTATACGG-BS_DL3_LV_premrna-0'	0.992016	b'LMNA'	b'LMNA'	0.997653	b'EC6.0'
b'DL3'	b'CGAAGTTTCTGAGATC-BS_DL3_LV_premrna-0'	0.993027	b'LMNA'	b'LMNA'	0.997653	b'EC5.0'
b'DL3'	b'CGAATTGAGGTACAGC-BS_DL3_LV_premrna-0'	0.993698	b'LMNA'	b'LMNA'	0.997653	b'EC2.0'
b'DL3'	b'CGACAGCAGACAGCGT-BS_DL3_LV_premrna-0'	0.994698	b'LMNA'	b'LMNA'	0.997653	b'EC6.0'
b'DL3'	b'CGACAGCTCTTCTAAC-BS_DL3_LV_premrna-0'	0.993909	b'LMNA'	b'LMNA'	0.997653	b'EC2.0'
b'DL3'	b'CGAGAAGTCTCAGTCC-BS_DL3_LV_premrna-0'	0.99309	b'LMNA'	b'LMNA'	0.997653	b'EC2.0'
b'DL3'	b'CGAGGAAAGACTAAGT-BS_DL3_LV_premrna-0'	0.987158	b'LMNA'	b'LMNA'	0.997653	b'EC1.0'
b'DL3'	b'CGAGGAAGTCTGTCAA-BS_DL3_LV_premrna-0'	0.988823	b'LMNA'	b'LMNA'	0.997653	b'EC1.0'
b'DL3'	b'CGAGGCTGTGTCTTAG-BS_DL3_LV_premrna-0'	0.990309	b'LMNA'	b'LMNA'	0.997653	b'EC8.0'
b'DL3'	b'CGAGGCTTCTTCTTCC-BS_DL3_LV_premrna-0'	0.98919	b'LMNA'	b'LMNA'	0.997653	b'EC1.0'
b'DL3'	b'CGAGTTAGTAGGAGTC-BS_DL3_LV_premrna-0'	0.992453	b'LMNA'	b'LMNA'	0.997653	b'EC1.0'
b'DL3'	b'CGAGTTATCCTGTAAG-BS_DL3_LV_premrna-0'	0.991359	b'LMNA'	b'LMNA'	0.997653	b'EC6.0'
b'DL3'	b'CGATGCGCATGGTGGA-BS_DL3_LV_premrna-0'	0.97996	b'LMNA'	b'LMNA'	0.997653	b'EC1.0'
b'DL3'	b'CGATGGCGTTGCATAC-BS_DL3_LV_premrna-0'	0.993081	b'LMNA'	b'LMNA'	0.997653	b'EC1.0'
b'DL3'	b'CGCAGGTAGTAGATCA-BS_DL3_LV_premrna-0'	0.993929	b'LMNA'	b'LMNA'	0.997653	b'EC2.0'
b'DL3'	b'CGCAGGTGTACCGGCT-BS_DL3_LV_premrna-0'	0.993047	b'LMNA'	b'LMNA'	0.997653	b'EC2.0'
b'DL3'	b'CGCATAATCAGATTGC-BS_DL3_LV_premrna-0'	0.987942	b'LMNA'	b'LMNA'	0.997653	b'EC1.0'
b'DL3'	b'CGCATGGAGCCGTCGT-BS_DL3_LV_premrna-0'	0.974575	b'LMNA'	b'LMNA'	0.997653	b'EC6.0'
b'DL3'	b'CGCATGGTCACCTTGC-BS_DL3_LV_premrna-0'	0.99407	b'LMNA'	b'LMNA'	0.997653	b'EC2.0'
b'DL3'	b'CGCCAGAGTAACACGG-BS_DL3_LV_premrna-0'	0.991044	b'LMNA'	b'LMNA'	0.997653	b'EC1.0'
b'DL3'	b'CGCCAGAGTTTGTTCT-BS_DL3_LV_premrna-0'	0.992508	b'LMNA'	b'LMNA'	0.997653	b'EC8.0'
b'DL3'	b'CGCCAGATCCTTCAGC-BS_DL3_LV_premrna-0'	0.993396	b'LMNA'	b'LMNA'	0.997653	b'EC6.0'
b'DL3'	b'CGCCAGATCGACCACG-BS_DL3_LV_premrna-0'	0.990754	b'LMNA'	b'LMNA'	0.997653	b'EC1.0'
b'DL3'	b'CGCCATTAGAGTCAGC-BS_DL3_LV_premrna-0'	0.98928	b'LMNA'	b'LMNA'	0.997653	b'EC5.0'
b'DL3'	b'CGCCATTTCCACATAG-BS_DL3_LV_premrna-0'	0.993363	b'LMNA'	b'LMNA'	0.997653	b'EC7.0'
b'DL3'	b'CGCCATTTCTTCGTAT-BS_DL3_LV_premrna-0'	0.993826	b'LMNA'	b'LMNA'	0.997653	b'EC2.0'
b'DL3'	b'CGCGTGAAGGCGAAGG-BS_DL3_LV_premrna-0'	0.991463	b'LMNA'	b'LMNA'	0.997653	b'EC2.0'
b'DL3'	b'CGGAACCAGCATAGGC-BS_DL3_LV_premrna-0'	0.99135	b'LMNA'	b'LMNA'	0.997653	b'EC1.0'
b'DL3'	b'CGGAACCCACTTGGCG-BS_DL3_LV_premrna-0'	0.993666	b'LMNA'	b'LMNA'	0.997653	b'EC2.0'
b'DL3'	b'CGGAACCGTCCACTCT-BS_DL3_LV_premrna-0'	0.985198	b'LMNA'	b'LMNA'	0.997653	b'EC1.0'
b'DL3'	b'CGGAATTCAGATTCGT-BS_DL3_LV_premrna-0'	0.993095	b'LMNA'	b'LMNA'	0.997653	b'EC1.0'
b'DL3'	b'CGGAATTGTGACGTCC-BS_DL3_LV_premrna-0'	0.985998	b'LMNA'	b'LMNA'	0.997653	b'EC1.0'
b'DL3'	b'CGGACACCATTCTGTT-BS_DL3_LV_premrna-0'	0.993113	b'LMNA'	b'LMNA'	0.997653	b'EC6.0'
b'DL3'	b'CGGCAGTTCCTGTTAT-BS_DL3_LV_premrna-0'	0.994398	b'LMNA'	b'LMNA'	0.997653	b'EC6.0'
b'DL3'	b'CGGGTCATCCTGTAAG-BS_DL3_LV_premrna-0'	0.318277	b'LMNA'	b'LMNA'	0.997653	b'EC5.0'
b'DL3'	b'CGGGTGTAGCGTACAG-BS_DL3_LV_premrna-0'	0.993535	b'LMNA'	b'LMNA'	0.997653	b'EC2.0'
b'DL3'	b'CGGGTGTCACAAGGTG-BS_DL3_LV_premrna-0'	0.993689	b'LMNA'	b'LMNA'	0.997653	b'EC2.0'
b'DL3'	b'CGGGTGTCAGCCGGTT-BS_DL3_LV_premrna-0'	0.99141	b'LMNA'	b'LMNA'	0.997653	b'EC8.0'
b'DL3'	b'CGGGTGTCATACATCG-BS_DL3_LV_premrna-0'	0.983791	b'LMNA'	b'LMNA'	0.997653	b'EC1.0'
b'DL3'	b'CGGTCAGCATTCCTAT-BS_DL3_LV_premrna-0'	0.987605	b'LMNA'	b'LMNA'	0.997653	b'EC1.0'
b'DL3'	b'CGTAATGAGGCCACCT-BS_DL3_LV_premrna-0'	0.994785	b'LMNA'	b'LMNA'	0.997653	b'EC2.0'
b'DL3'	b'CGTAATGAGTGGTTAA-BS_DL3_LV_premrna-0'	0.994765	b'LMNA'	b'LMNA'	0.997653	b'EC1.0'
b'DL3'	b'CGTAATGGTCGCGGTT-BS_DL3_LV_premrna-0'	0.920905	b'LMNA'	b'LMNA'	0.997653	b'EC5.0'
b'DL3'	b'CGTAGTAAGACGGTTG-BS_DL3_LV_premrna-0'	0.990264	b'LMNA'	b'LMNA'	0.997653	b'EC1.0'
b'DL3'	b'CGTAGTAGTGATTCAC-BS_DL3_LV_premrna-0'	0.989203	b'LMNA'	b'LMNA'	0.997653	b'EC2.0'
b'DL3'	b'CGTCAAATCAGAGCGA-BS_DL3_LV_premrna-0'	0.985588	b'LMNA'	b'LMNA'	0.997653	b'EC5.0'
b'DL3'	b'CGTCCATAGGAGAGGC-BS_DL3_LV_premrna-0'	0.985589	b'LMNA'	b'LMNA'	0.997653	b'EC1.0'
b'DL3'	b'CGTGAATCAGGCACAA-BS_DL3_LV_premrna-0'	0.973243	b'LMNA'	b'LMNA'	0.997653	b'EC1.0'
b'DL3'	b'CGTGAATGTGGATCAG-BS_DL3_LV_premrna-0'	0.991883	b'LMNA'	b'LMNA'	0.997653	b'EC2.0'
b'DL3'	b'CGTGATAAGCACTTTG-BS_DL3_LV_premrna-0'	0.994359	b'LMNA'	b'LMNA'	0.997653	b'EC2.0'
b'DL3'	b'CGTTAGAAGCCAGAGT-BS_DL3_LV_premrna-0'	0.991534	b'LMNA'	b'LMNA'	0.997653	b'EC1.0'
b'DL3'	b'CGTTAGAAGGGCTGAT-BS_DL3_LV_premrna-0'	0.987363	b'LMNA'	b'LMNA'	0.997653	b'EC1.0'
b'DL3'	b'CGTTAGAAGGTGCTTT-BS_DL3_LV_premrna-0'	0.951518	b'LMNA'	b'LMNA'	0.997653	b'EC1.0'
b'DL3'	b'CGTTAGACATCCGGCA-BS_DL3_LV_premrna-0'	0.994947	b'LMNA'	b'LMNA'	0.997653	b'EC2.0'
b'DL3'	b'CGTTAGAGTCATATGC-BS_DL3_LV_premrna-0'	0.994081	b'LMNA'	b'LMNA'	0.997653	b'EC6.0'
b'DL3'	b'CGTTAGAGTCCTGGTG-BS_DL3_LV_premrna-0'	0.991326	b'LMNA'	b'LMNA'	0.997653	b'EC5.0'
b'DL3'	b'CGTTCTGAGTTTAGGA-BS_DL3_LV_premrna-0'	0.979088	b'LMNA'	b'LMNA'	0.997653	b'EC1.0'
b'DL3'	b'CGTTGGGCAATACGCT-BS_DL3_LV_premrna-0'	0.993219	b'LMNA'	b'LMNA'	0.997653	b'EC1.0'
b'DL3'	b'CTAACCCTCCCAGCGA-BS_DL3_LV_premrna-0'	0.993409	b'LMNA'	b'LMNA'	0.997653	b'EC2.0'
b'DL3'	b'CTAACTTGTATCTCTT-BS_DL3_LV_premrna-0'	0.99379	b'LMNA'	b'LMNA'	0.997653	b'EC2.0'
b'DL3'	b'CTAACTTTCCATCTAT-BS_DL3_LV_premrna-0'	0.99439	b'LMNA'	b'LMNA'	0.997653	b'EC2.0'
b'DL3'	b'CTACCTGAGCAAGTCG-BS_DL3_LV_premrna-0'	0.994638	b'LMNA'	b'LMNA'	0.997653	b'EC6.0'
b'DL3'	b'CTACCTGAGTAACCTC-BS_DL3_LV_premrna-0'	0.9888	b'LMNA'	b'LMNA'	0.997653	b'EC2.0'
b'DL3'	b'CTACCTGAGTAGGAAG-BS_DL3_LV_premrna-0'	0.930033	b'LMNA'	b'LMNA'	0.997653	b'EC6.0'
b'DL3'	b'CTACCTGCAACAGCTT-BS_DL3_LV_premrna-0'	0.989165	b'LMNA'	b'LMNA'	0.997653	b'EC1.0'
b'DL3'	b'CTACTATAGTTAGTGA-BS_DL3_LV_premrna-0'	0.990671	b'LMNA'	b'LMNA'	0.997653	b'EC6.0'
b'DL3'	b'CTACTATCAGACCCGT-BS_DL3_LV_premrna-0'	0.829878	b'LMNA'	b'LMNA'	0.997653	b'EC5.0'
b'DL3'	b'CTACTATGTATTCCTT-BS_DL3_LV_premrna-0'	0.993736	b'LMNA'	b'LMNA'	0.997653	b'EC2.0'
b'DL3'	b'CTAGGTACAATAAGGT-BS_DL3_LV_premrna-0'	0.989581	b'LMNA'	b'LMNA'	0.997653	b'EC1.0'
b'DL3'	b'CTAGGTACAGGGAATC-BS_DL3_LV_premrna-0'	0.991502	b'LMNA'	b'LMNA'	0.997653	b'EC2.0'
b'DL3'	b'CTAGGTAGTACGCTAT-BS_DL3_LV_premrna-0'	0.992684	b'LMNA'	b'LMNA'	0.997653	b'EC2.0'
b'DL3'	b'CTATAGGGTTCTATCT-BS_DL3_LV_premrna-0'	0.993407	b'LMNA'	b'LMNA'	0.997653	b'EC1.0'
b'DL3'	b'CTATCCGCAGCTCATA-BS_DL3_LV_premrna-0'	0.962532	b'LMNA'	b'LMNA'	0.997653	b'EC5.0'
b'DL3'	b'CTATCCGTCTATTTCG-BS_DL3_LV_premrna-0'	0.993812	b'LMNA'	b'LMNA'	0.997653	b'EC2.0'
b'DL3'	b'CTATCCGTCTCATAGG-BS_DL3_LV_premrna-0'	0.993429	b'LMNA'	b'LMNA'	0.997653	b'EC6.0'
b'DL3'	b'CTATCTACACCTGCGA-BS_DL3_LV_premrna-0'	0.994625	b'LMNA'	b'LMNA'	0.997653	b'EC6.0'
b'DL3'	b'CTCAACCAGCCTATCA-BS_DL3_LV_premrna-0'	0.993216	b'LMNA'	b'LMNA'	0.997653	b'EC2.0'
b'DL3'	b'CTCAATTAGGCTTCCG-BS_DL3_LV_premrna-0'	0.993963	b'LMNA'	b'LMNA'	0.997653	b'EC6.0'
b'DL3'	b'CTCAATTCACCAGTTA-BS_DL3_LV_premrna-0'	0.993449	b'LMNA'	b'LMNA'	0.997653	b'EC6.0'
b'DL3'	b'CTCACTGTCCGATGCG-BS_DL3_LV_premrna-0'	0.992695	b'LMNA'	b'LMNA'	0.997653	b'EC6.0'
b'DL3'	b'CTCAGTCCAGACCGCT-BS_DL3_LV_premrna-0'	0.994163	b'LMNA'	b'LMNA'	0.997653	b'EC2.0'
b'DL3'	b'CTCATCGAGACCTCAT-BS_DL3_LV_premrna-0'	0.983573	b'LMNA'	b'LMNA'	0.997653	b'EC1.0'
b'DL3'	b'CTCATCGTCCTAGCCT-BS_DL3_LV_premrna-0'	0.993705	b'LMNA'	b'LMNA'	0.997653	b'EC2.0'
b'DL3'	b'CTCATGCAGGAATGTT-BS_DL3_LV_premrna-0'	0.983734	b'LMNA'	b'LMNA'	0.997653	b'EC8.0'
b'DL3'	b'CTCATGCTCTTCTAAC-BS_DL3_LV_premrna-0'	0.99362	b'LMNA'	b'LMNA'	0.997653	b'EC2.0'
b'DL3'	b'CTCATTAGTCCTTTGC-BS_DL3_LV_premrna-0'	0.994995	b'LMNA'	b'LMNA'	0.997653	b'EC2.0'
b'DL3'	b'CTCATTATCGACGAGA-BS_DL3_LV_premrna-0'	0.981042	b'LMNA'	b'LMNA'	0.997653	b'EC1.0'
b'DL3'	b'CTCCATGGTAGGTACG-BS_DL3_LV_premrna-0'	0.991595	b'LMNA'	b'LMNA'	0.997653	b'EC5.0'
b'DL3'	b'CTCCATGGTCCTATAG-BS_DL3_LV_premrna-0'	0.974292	b'LMNA'	b'LMNA'	0.997653	b'EC6.0'
b'DL3'	b'CTCCCTCGTACTGAGG-BS_DL3_LV_premrna-0'	0.781426	b'LMNA'	b'LMNA'	0.997653	b'EC5.0'
b'DL3'	b'CTCCGATAGGATATGT-BS_DL3_LV_premrna-0'	0.994455	b'LMNA'	b'LMNA'	0.997653	b'EC2.0'
b'DL3'	b'CTCCGATGTGAAGCGT-BS_DL3_LV_premrna-0'	0.992695	b'LMNA'	b'LMNA'	0.997653	b'EC2.0'
b'DL3'	b'CTCCTCCCAGGACTAG-BS_DL3_LV_premrna-0'	0.971955	b'LMNA'	b'LMNA'	0.997653	b'EC1.0'
b'DL3'	b'CTCGAGGCACGCCACA-BS_DL3_LV_premrna-0'	0.993819	b'LMNA'	b'LMNA'	0.997653	b'EC2.0'
b'DL3'	b'CTCGAGGCACTCCGGA-BS_DL3_LV_premrna-0'	0.994516	b'LMNA'	b'LMNA'	0.997653	b'EC6.0'
b'DL3'	b'CTCGAGGCAGCGTGAA-BS_DL3_LV_premrna-0'	0.994931	b'LMNA'	b'LMNA'	0.997653	b'EC1.0'
b'DL3'	b'CTCGAGGGTTCTTGCC-BS_DL3_LV_premrna-0'	0.992707	b'LMNA'	b'LMNA'	0.997653	b'EC7.0'
b'DL3'	b'CTCGAGGTCGTGGAAG-BS_DL3_LV_premrna-0'	0.99364	b'LMNA'	b'LMNA'	0.997653	b'EC1.0'
b'DL3'	b'CTCTCGAAGTTCCGTA-BS_DL3_LV_premrna-0'	0.99058	b'LMNA'	b'LMNA'	0.997653	b'EC6.0'
b'DL3'	b'CTCTCGAGTGACTGTT-BS_DL3_LV_premrna-0'	0.993923	b'LMNA'	b'LMNA'	0.997653	b'EC1.0'
b'DL3'	b'CTCTGGTCAATTGAAG-BS_DL3_LV_premrna-0'	0.990742	b'LMNA'	b'LMNA'	0.997653	b'EC1.0'
b'DL3'	b'CTCTGGTGTATCGATC-BS_DL3_LV_premrna-0'	0.993315	b'LMNA'	b'LMNA'	0.997653	b'EC6.0'
b'DL3'	b'CTGAATGCACAAAGCG-BS_DL3_LV_premrna-0'	0.979774	b'LMNA'	b'LMNA'	0.997653	b'EC1.0'
b'DL3'	b'CTGAATGCACCCTTGT-BS_DL3_LV_premrna-0'	0.992675	b'LMNA'	b'LMNA'	0.997653	b'EC5.0'
b'DL3'	b'CTGAATGTCCTGGTCT-BS_DL3_LV_premrna-0'	0.991767	b'LMNA'	b'LMNA'	0.997653	b'EC2.0'
b'DL3'	b'CTGAGCGAGTGGATAT-BS_DL3_LV_premrna-0'	0.994173	b'LMNA'	b'LMNA'	0.997653	b'EC6.0'
b'DL3'	b'CTGAGGCGTTACAGCT-BS_DL3_LV_premrna-0'	0.993667	b'LMNA'	b'LMNA'	0.997653	b'EC2.0'
b'DL3'	b'CTGCAGGCAGGATGAC-BS_DL3_LV_premrna-0'	0.97423	b'LMNA'	b'LMNA'	0.997653	b'EC6.0'
b'DL3'	b'CTGCAGGTCGGAGTAG-BS_DL3_LV_premrna-0'	0.990351	b'LMNA'	b'LMNA'	0.997653	b'EC2.0'
b'DL3'	b'CTGCATCAGACCAAGC-BS_DL3_LV_premrna-0'	0.991375	b'LMNA'	b'LMNA'	0.997653	b'EC2.0'
b'DL3'	b'CTGCCATAGGCAGCTA-BS_DL3_LV_premrna-0'	0.992955	b'LMNA'	b'LMNA'	0.997653	b'EC2.0'
b'DL3'	b'CTGCCATAGTGCACCC-BS_DL3_LV_premrna-0'	0.992293	b'LMNA'	b'LMNA'	0.997653	b'EC7.0'
b'DL3'	b'CTGCCATCAGACGCTC-BS_DL3_LV_premrna-0'	0.990945	b'LMNA'	b'LMNA'	0.997653	b'EC2.0'
b'DL3'	b'CTGCCATGTTCTGAGT-BS_DL3_LV_premrna-0'	0.992101	b'LMNA'	b'LMNA'	0.997653	b'EC1.0'
b'DL3'	b'CTGCTCAGTGAACGGT-BS_DL3_LV_premrna-0'	0.990079	b'LMNA'	b'LMNA'	0.997653	b'EC2.0'
b'DL3'	b'CTGCTCATCTTACGTT-BS_DL3_LV_premrna-0'	0.993331	b'LMNA'	b'LMNA'	0.997653	b'EC2.0'
b'DL3'	b'CTGGTCTAGGTGATAT-BS_DL3_LV_premrna-0'	0.981532	b'LMNA'	b'LMNA'	0.997653	b'EC1.0'
b'DL3'	b'CTGTACCCAGTGTATC-BS_DL3_LV_premrna-0'	0.994347	b'LMNA'	b'LMNA'	0.997653	b'EC2.0'
b'DL3'	b'CTGTAGAGTCTAACGT-BS_DL3_LV_premrna-0'	0.992551	b'LMNA'	b'LMNA'	0.997653	b'EC1.0'
b'DL3'	b'CTGTATTAGACTACGG-BS_DL3_LV_premrna-0'	0.986594	b'LMNA'	b'LMNA'	0.997653	b'EC6.0'
b'DL3'	b'CTGTATTAGCCGTTGC-BS_DL3_LV_premrna-0'	0.993248	b'LMNA'	b'LMNA'	0.997653	b'EC2.0'
b'DL3'	b'CTGTATTAGGGCAACT-BS_DL3_LV_premrna-0'	0.991213	b'LMNA'	b'LMNA'	0.997653	b'EC2.0'
b'DL3'	b'CTGTATTAGTACTCGT-BS_DL3_LV_premrna-0'	0.993643	b'LMNA'	b'LMNA'	0.997653	b'EC7.0'
b'DL3'	b'CTGTATTGTGCATTTG-BS_DL3_LV_premrna-0'	0.986168	b'LMNA'	b'LMNA'	0.997653	b'EC1.0'
b'DL3'	b'CTGTCGTCAGTAGAAT-BS_DL3_LV_premrna-0'	0.993653	b'LMNA'	b'LMNA'	0.997653	b'EC5.0'
b'DL3'	b'CTTACCGGTCCAACGC-BS_DL3_LV_premrna-0'	0.975305	b'LMNA'	b'LMNA'	0.997653	b'EC1.0'
b'DL3'	b'CTTAGGAAGTTAACGA-BS_DL3_LV_premrna-0'	0.988988	b'LMNA'	b'LMNA'	0.997653	b'EC1.0'
b'DL3'	b'CTTAGGAGTTGGGATG-BS_DL3_LV_premrna-0'	0.970372	b'LMNA'	b'LMNA'	0.997653	b'EC1.0'
b'DL3'	b'CTTAGGATCACTCACC-BS_DL3_LV_premrna-0'	0.991467	b'LMNA'	b'LMNA'	0.997653	b'EC6.0'
b'DL3'	b'CTTCAATTCGGCATAT-BS_DL3_LV_premrna-0'	0.889301	b'LMNA'	b'LMNA'	0.997653	b'EC1.0'
b'DL3'	b'CTTCCGAAGGAACTAT-BS_DL3_LV_premrna-0'	0.975917	b'LMNA'	b'LMNA'	0.997653	b'EC5.0'
b'DL3'	b'CTTCCGAGTCTGATCA-BS_DL3_LV_premrna-0'	0.98687	b'LMNA'	b'LMNA'	0.997653	b'EC6.0'
b'DL3'	b'CTTCCTTCAGGTGACA-BS_DL3_LV_premrna-0'	0.993214	b'LMNA'	b'LMNA'	0.997653	b'EC6.0'
b'DL3'	b'CTTCGGTAGCAAGCCA-BS_DL3_LV_premrna-0'	0.991118	b'LMNA'	b'LMNA'	0.997653	b'EC1.0'
b'DL3'	b'CTTCGGTAGGTGTGAC-BS_DL3_LV_premrna-0'	0.97835	b'LMNA'	b'LMNA'	0.997653	b'EC1.0'
b'DL3'	b'CTTCGGTAGTCATCGT-BS_DL3_LV_premrna-0'	0.98841	b'LMNA'	b'LMNA'	0.997653	b'EC2.0'
b'DL3'	b'CTTCGGTCACTCCTGT-BS_DL3_LV_premrna-0'	0.992284	b'LMNA'	b'LMNA'	0.997653	b'EC1.0'
b'DL3'	b'CTTCGGTCACTGGAAG-BS_DL3_LV_premrna-0'	0.989017	b'LMNA'	b'LMNA'	0.997653	b'EC1.0'
b'DL3'	b'CTTCGGTGTATGGTTC-BS_DL3_LV_premrna-0'	0.414751	b'LMNA'	b'LMNA'	0.997653	b'EC6.0'
b'DL3'	b'CTTCTAAAGACTCAAA-BS_DL3_LV_premrna-0'	0.994538	b'LMNA'	b'LMNA'	0.997653	b'EC6.0'
b'DL3'	b'CTTCTAACAGAGGGTT-BS_DL3_LV_premrna-0'	0.980283	b'LMNA'	b'LMNA'	0.997653	b'EC1.0'
b'DL3'	b'CTTGATTTCAGACCGC-BS_DL3_LV_premrna-0'	0.991248	b'LMNA'	b'LMNA'	0.997653	b'EC6.0'
b'DL3'	b'CTTTCAATCAGCGTCG-BS_DL3_LV_premrna-0'	0.979918	b'LMNA'	b'LMNA'	0.997653	b'EC2.0'
b'DL3'	b'CTTTCAATCGGTAGGA-BS_DL3_LV_premrna-0'	0.992127	b'LMNA'	b'LMNA'	0.997653	b'EC1.0'
b'DL3'	b'GAAACCTGTAGGGAGG-BS_DL3_LV_premrna-0'	0.989088	b'LMNA'	b'LMNA'	0.997653	b'EC6.0'
b'DL3'	b'GAAACCTTCAATCGGT-BS_DL3_LV_premrna-0'	0.987085	b'LMNA'	b'LMNA'	0.997653	b'EC1.0'
b'DL3'	b'GAAATGATCAGACCTA-BS_DL3_LV_premrna-0'	0.991972	b'LMNA'	b'LMNA'	0.997653	b'EC1.0'
b'DL3'	b'GAACTGTAGAGAAGGT-BS_DL3_LV_premrna-0'	0.990294	b'LMNA'	b'LMNA'	0.997653	b'EC1.0'
b'DL3'	b'GAACTGTGTACGCTTA-BS_DL3_LV_premrna-0'	0.994015	b'LMNA'	b'LMNA'	0.997653	b'EC1.0'
b'DL3'	b'GAACTGTGTAGCTCGC-BS_DL3_LV_premrna-0'	0.990997	b'LMNA'	b'LMNA'	0.997653	b'EC2.0'
b'DL3'	b'GAAGGACCAGAGTTCT-BS_DL3_LV_premrna-0'	0.992356	b'LMNA'	b'LMNA'	0.997653	b'EC5.0'
b'DL3'	b'GAAGGACCAGAGTTGG-BS_DL3_LV_premrna-0'	0.992803	b'LMNA'	b'LMNA'	0.997653	b'EC2.0'
b'DL3'	b'GAAGGACTCTAGTGTG-BS_DL3_LV_premrna-0'	0.956235	b'LMNA'	b'LMNA'	0.997653	b'EC1.0'
b'DL3'	b'GAAGGACTCTCGACCT-BS_DL3_LV_premrna-0'	0.992332	b'LMNA'	b'LMNA'	0.997653	b'EC1.0'
b'DL3'	b'GAAGTAAGTACGGTTT-BS_DL3_LV_premrna-0'	0.992289	b'LMNA'	b'LMNA'	0.997653	b'EC1.0'
b'DL3'	b'GAATAGAGTCCTGTTC-BS_DL3_LV_premrna-0'	0.994446	b'LMNA'	b'LMNA'	0.997653	b'Meso'
b'DL3'	b'GACACGCAGTATCCTG-BS_DL3_LV_premrna-0'	0.992854	b'LMNA'	b'LMNA'	0.997653	b'EC2.0'
b'DL3'	b'GACACGCTCACTGAAC-BS_DL3_LV_premrna-0'	0.992062	b'LMNA'	b'LMNA'	0.997653	b'EC1.0'
b'DL3'	b'GACATCATCTTAGCCC-BS_DL3_LV_premrna-0'	0.9803	b'LMNA'	b'LMNA'	0.997653	b'EC5.0'
b'DL3'	b'GACCAATCAAGAGCTG-BS_DL3_LV_premrna-0'	0.992907	b'LMNA'	b'LMNA'	0.997653	b'EC2.0'
b'DL3'	b'GACCCAGTCCTGTTGC-BS_DL3_LV_premrna-0'	0.986932	b'LMNA'	b'LMNA'	0.997653	b'EC1.0'
b'DL3'	b'GACCCTTAGAGGGTCT-BS_DL3_LV_premrna-0'	0.993774	b'LMNA'	b'LMNA'	0.997653	b'EC5.0'
b'DL3'	b'GACCCTTAGTCAGGGT-BS_DL3_LV_premrna-0'	0.994293	b'LMNA'	b'LMNA'	0.997653	b'EC1.0'
b'DL3'	b'GACCGTGCAGCGACAA-BS_DL3_LV_premrna-0'	0.992175	b'LMNA'	b'LMNA'	0.997653	b'EC5.0'
b'DL3'	b'GACCGTGTCCGAACGC-BS_DL3_LV_premrna-0'	0.994135	b'LMNA'	b'LMNA'	0.997653	b'EC2.0'
b'DL3'	b'GACCTTCTCATTTCGT-BS_DL3_LV_premrna-0'	0.990529	b'LMNA'	b'LMNA'	0.997653	b'EC5.0'
b'DL3'	b'GACGCTGAGGGTTAAT-BS_DL3_LV_premrna-0'	0.992574	b'LMNA'	b'LMNA'	0.997653	b'EC1.0'
b'DL3'	b'GACGTTATCACACCGG-BS_DL3_LV_premrna-0'	0.987763	b'LMNA'	b'LMNA'	0.997653	b'EC6.0'
b'DL3'	b'GACTATGGTCACCTTC-BS_DL3_LV_premrna-0'	0.994327	b'LMNA'	b'LMNA'	0.997653	b'EC6.0'
b'DL3'	b'GACTATGTCTTGCAGA-BS_DL3_LV_premrna-0'	0.995302	b'LMNA'	b'LMNA'	0.997653	b'EC2.0'
b'DL3'	b'GACTCAAAGACTTCAC-BS_DL3_LV_premrna-0'	0.993009	b'LMNA'	b'LMNA'	0.997653	b'EC2.0'
b'DL3'	b'GACTCAAAGTCGCGAA-BS_DL3_LV_premrna-0'	0.994193	b'LMNA'	b'LMNA'	0.997653	b'EC6.0'
b'DL3'	b'GACTCAAGTCCCTAAA-BS_DL3_LV_premrna-0'	0.985323	b'LMNA'	b'LMNA'	0.997653	b'EC7.0'
b'DL3'	b'GACTCTCAGTCATGGG-BS_DL3_LV_premrna-0'	0.98226	b'LMNA'	b'LMNA'	0.997653	b'EC6.0'
b'DL3'	b'GACTCTCCAAGATTGA-BS_DL3_LV_premrna-0'	0.99179	b'LMNA'	b'LMNA'	0.997653	b'EC6.0'
b'DL3'	b'GACTCTCCATTCACAG-BS_DL3_LV_premrna-0'	0.993672	b'LMNA'	b'LMNA'	0.997653	b'EC2.0'
b'DL3'	b'GACTCTCGTTAGAAGT-BS_DL3_LV_premrna-0'	0.995947	b'LMNA'	b'LMNA'	0.997653	b'EC2.0'
b'DL3'	b'GACTGATGTGTTGAGG-BS_DL3_LV_premrna-0'	0.994175	b'LMNA'	b'LMNA'	0.997653	b'EC6.0'
b'DL3'	b'GACTTCCTCAACCTTT-BS_DL3_LV_premrna-0'	0.994046	b'LMNA'	b'LMNA'	0.997653	b'EC6.0'
b'DL3'	b'GAGAAATCACCGTCTT-BS_DL3_LV_premrna-0'	0.994122	b'LMNA'	b'LMNA'	0.997653	b'EC7.0'
b'DL3'	b'GAGACCCAGGGTCAAC-BS_DL3_LV_premrna-0'	0.995091	b'LMNA'	b'LMNA'	0.997653	b'EC2.0'
b'DL3'	b'GAGACTTCATTCTCTA-BS_DL3_LV_premrna-0'	0.989791	b'LMNA'	b'LMNA'	0.997653	b'EC2.0'
b'DL3'	b'GAGAGGTCAGGTTCCG-BS_DL3_LV_premrna-0'	0.991803	b'LMNA'	b'LMNA'	0.997653	b'EC1.0'
b'DL3'	b'GAGAGGTTCCATCAGA-BS_DL3_LV_premrna-0'	0.990178	b'LMNA'	b'LMNA'	0.997653	b'EC6.0'
b'DL3'	b'GAGCCTGGTGGAGGTT-BS_DL3_LV_premrna-0'	0.993225	b'LMNA'	b'LMNA'	0.997653	b'EC2.0'
b'DL3'	b'GAGCTGCGTCAAAGCG-BS_DL3_LV_premrna-0'	0.991119	b'LMNA'	b'LMNA'	0.997653	b'EC5.0'
b'DL3'	b'GAGGCAACATCCCGTT-BS_DL3_LV_premrna-0'	0.992463	b'LMNA'	b'LMNA'	0.997653	b'EC5.0'
b'DL3'	b'GAGGCAAGTATGCAAA-BS_DL3_LV_premrna-0'	0.994378	b'LMNA'	b'LMNA'	0.997653	b'EC2.0'
b'DL3'	b'GAGGCAATCTGGCCGA-BS_DL3_LV_premrna-0'	0.992616	b'LMNA'	b'LMNA'	0.997653	b'EC1.0'
b'DL3'	b'GAGGCCTAGGATGGCT-BS_DL3_LV_premrna-0'	0.886391	b'LMNA'	b'LMNA'	0.997653	b'EC5.0'
b'DL3'	b'GAGGGTATCTCTTCAA-BS_DL3_LV_premrna-0'	0.992239	b'LMNA'	b'LMNA'	0.997653	b'EC1.0'
b'DL3'	b'GAGTCATCATGAATCC-BS_DL3_LV_premrna-0'	0.993939	b'LMNA'	b'LMNA'	0.997653	b'EC2.0'
b'DL3'	b'GAGTCATGTTAAGTCC-BS_DL3_LV_premrna-0'	0.984137	b'LMNA'	b'LMNA'	0.997653	b'EC1.0'
b'DL3'	b'GAGTCTATCGTCAAAC-BS_DL3_LV_premrna-0'	0.987286	b'LMNA'	b'LMNA'	0.997653	b'EC2.0'
b'DL3'	b'GAGTGTTAGTCTCCTC-BS_DL3_LV_premrna-0'	0.990312	b'LMNA'	b'LMNA'	0.997653	b'EC1.0'
b'DL3'	b'GAGTGTTCAAGTGGTG-BS_DL3_LV_premrna-0'	0.979196	b'LMNA'	b'LMNA'	0.997653	b'EC1.0'
b'DL3'	b'GAGTTTGCACCGTACG-BS_DL3_LV_premrna-0'	0.977521	b'LMNA'	b'LMNA'	0.997653	b'EC6.0'
b'DL3'	b'GATAGAAAGAGAGCAA-BS_DL3_LV_premrna-0'	0.992462	b'LMNA'	b'LMNA'	0.997653	b'EC2.0'
b'DL3'	b'GATAGAACATCAGCTA-BS_DL3_LV_premrna-0'	0.992477	b'LMNA'	b'LMNA'	0.997653	b'EC6.0'
b'DL3'	b'GATAGCTCAAGTATCC-BS_DL3_LV_premrna-0'	0.993302	b'LMNA'	b'LMNA'	0.997653	b'EC2.0'
b'DL3'	b'GATCACAAGCGAACTG-BS_DL3_LV_premrna-0'	0.993123	b'LMNA'	b'LMNA'	0.997653	b'EC7.0'
b'DL3'	b'GATCACACAGGCTATT-BS_DL3_LV_premrna-0'	0.983932	b'LMNA'	b'LMNA'	0.997653	b'EC6.0'
b'DL3'	b'GATCACAGTGCCCGTA-BS_DL3_LV_premrna-0'	0.984407	b'LMNA'	b'LMNA'	0.997653	b'EC1.0'
b'DL3'	b'GATCAGTAGGGTACAC-BS_DL3_LV_premrna-0'	0.992462	b'LMNA'	b'LMNA'	0.997653	b'EC1.0'
b'DL3'	b'GATCAGTCAAAGACGC-BS_DL3_LV_premrna-0'	0.992581	b'LMNA'	b'LMNA'	0.997653	b'EC2.0'
b'DL3'	b'GATCATGAGCCAGTAG-BS_DL3_LV_premrna-0'	0.989589	b'LMNA'	b'LMNA'	0.997653	b'EC1.0'
b'DL3'	b'GATCGTATCAAGCCTA-BS_DL3_LV_premrna-0'	0.991398	b'LMNA'	b'LMNA'	0.997653	b'EC6.0'
b'DL3'	b'GATGACTAGTTTCGGT-BS_DL3_LV_premrna-0'	0.994667	b'LMNA'	b'LMNA'	0.997653	b'EC2.0'
b'DL3'	b'GATGACTGTTCAATCG-BS_DL3_LV_premrna-0'	0.991095	b'LMNA'	b'LMNA'	0.997653	b'EC1.0'
b'DL3'	b'GATGACTTCCGTAATG-BS_DL3_LV_premrna-0'	0.993427	b'LMNA'	b'LMNA'	0.997653	b'EC2.0'
b'DL3'	b'GATGAGGCACACGGTC-BS_DL3_LV_premrna-0'	0.991312	b'LMNA'	b'LMNA'	0.997653	b'EC5.0'
b'DL3'	b'GATGAGGCAGGGTCTC-BS_DL3_LV_premrna-0'	0.993199	b'LMNA'	b'LMNA'	0.997653	b'EC6.0'
b'DL3'	b'GATGAGGGTGTTGATC-BS_DL3_LV_premrna-0'	0.961038	b'LMNA'	b'LMNA'	0.997653	b'EC1.0'
b'DL3'	b'GATGAGGGTTATCTTC-BS_DL3_LV_premrna-0'	0.995144	b'LMNA'	b'LMNA'	0.997653	b'EC2.0'
b'DL3'	b'GATGATCGTACGCGTC-BS_DL3_LV_premrna-0'	0.918485	b'LMNA'	b'LMNA'	0.997653	b'EC1.0'
b'DL3'	b'GATGCTACAGCAGTTT-BS_DL3_LV_premrna-0'	0.994304	b'LMNA'	b'LMNA'	0.997653	b'EC6.0'
b'DL3'	b'GATGCTAGTCCGAAAG-BS_DL3_LV_premrna-0'	0.994532	b'LMNA'	b'LMNA'	0.997653	b'EC6.0'
b'DL3'	b'GATGTTGTCACACGAT-BS_DL3_LV_premrna-0'	0.981937	b'LMNA'	b'LMNA'	0.997653	b'EC1.0'
b'DL3'	b'GATGTTGTCGATACTG-BS_DL3_LV_premrna-0'	0.994222	b'LMNA'	b'LMNA'	0.997653	b'EC1.0'
b'DL3'	b'GATTCGACAAAGAGTT-BS_DL3_LV_premrna-0'	0.993482	b'LMNA'	b'LMNA'	0.997653	b'EC5.0'
b'DL3'	b'GATTCTTCATGCCGGT-BS_DL3_LV_premrna-0'	0.547031	b'LMNA'	b'LMNA'	0.997653	b'EC1.0'
b'DL3'	b'GATTCTTGTACTCGAT-BS_DL3_LV_premrna-0'	0.990903	b'LMNA'	b'LMNA'	0.997653	b'EC1.0'
b'DL3'	b'GATTGGTGTCAGATTC-BS_DL3_LV_premrna-0'	0.99537	b'LMNA'	b'LMNA'	0.997653	b'EC2.0'
b'DL3'	b'GATTGGTTCGCATTAG-BS_DL3_LV_premrna-0'	0.987534	b'LMNA'	b'LMNA'	0.997653	b'EC1.0'
b'DL3'	b'GATTTCTCATGACCCG-BS_DL3_LV_premrna-0'	0.993451	b'LMNA'	b'LMNA'	0.997653	b'EC2.0'
b'DL3'	b'GCAACATTCACTGGGC-BS_DL3_LV_premrna-0'	0.973225	b'LMNA'	b'LMNA'	0.997653	b'EC6.0'
b'DL3'	b'GCAACCGCATCGGATT-BS_DL3_LV_premrna-0'	0.983643	b'LMNA'	b'LMNA'	0.997653	b'EC6.0'
b'DL3'	b'GCAACCGGTATAGGAT-BS_DL3_LV_premrna-0'	0.991792	b'LMNA'	b'LMNA'	0.997653	b'EC5.0'
b'DL3'	b'GCACATATCTGGCCAG-BS_DL3_LV_premrna-0'	0.992041	b'LMNA'	b'LMNA'	0.997653	b'EC7.0'
b'DL3'	b'GCACGTGAGATAACAC-BS_DL3_LV_premrna-0'	0.962216	b'LMNA'	b'LMNA'	0.997653	b'EC1.0'
b'DL3'	b'GCACGTGAGCATCCCG-BS_DL3_LV_premrna-0'	0.946912	b'LMNA'	b'LMNA'	0.997653	b'EC1.0'
b'DL3'	b'GCACGTGAGCTAGTTC-BS_DL3_LV_premrna-0'	0.992775	b'LMNA'	b'LMNA'	0.997653	b'EC6.0'
b'DL3'	b'GCACGTGAGTTCGGTT-BS_DL3_LV_premrna-0'	0.980383	b'LMNA'	b'LMNA'	0.997653	b'EC6.0'
b'DL3'	b'GCACGTGGTTGTCTAG-BS_DL3_LV_premrna-0'	0.985432	b'LMNA'	b'LMNA'	0.997653	b'EC1.0'
b'DL3'	b'GCACTAAGTGGAGGTT-BS_DL3_LV_premrna-0'	0.990508	b'LMNA'	b'LMNA'	0.997653	b'EC1.0'
b'DL3'	b'GCAGCCACAACGACTT-BS_DL3_LV_premrna-0'	0.984142	b'LMNA'	b'LMNA'	0.997653	b'EC1.0'
b'DL3'	b'GCAGCCAGTGTAAATG-BS_DL3_LV_premrna-0'	0.995444	b'LMNA'	b'LMNA'	0.997653	b'EC2.0'
b'DL3'	b'GCAGGCTCACATGACT-BS_DL3_LV_premrna-0'	0.993359	b'LMNA'	b'LMNA'	0.997653	b'EC2.0'
b'DL3'	b'GCAGTTATCACCCTTG-BS_DL3_LV_premrna-0'	0.970447	b'LMNA'	b'LMNA'	0.997653	b'EC1.0'
b'DL3'	b'GCATGATAGGGTTTCT-BS_DL3_LV_premrna-0'	0.963882	b'LMNA'	b'LMNA'	0.997653	b'EC6.0'
b'DL3'	b'GCATGATGTGACAGCA-BS_DL3_LV_premrna-0'	0.986669	b'LMNA'	b'LMNA'	0.997653	b'EC5.0'
b'DL3'	b'GCCAACGAGAAGATCT-BS_DL3_LV_premrna-0'	0.991841	b'LMNA'	b'LMNA'	0.997653	b'EC1.0'
b'DL3'	b'GCCAACGAGCGCTGCT-BS_DL3_LV_premrna-0'	0.992225	b'LMNA'	b'LMNA'	0.997653	b'EC2.0'
b'DL3'	b'GCCAACGCACGGAAGT-BS_DL3_LV_premrna-0'	0.703948	b'LMNA'	b'LMNA'	0.997653	b'EC5.0'
b'DL3'	b'GCCAGCATCCACTGAA-BS_DL3_LV_premrna-0'	0.99239	b'LMNA'	b'LMNA'	0.997653	b'EC2.0'
b'DL3'	b'GCCAGGTCAACTGAAA-BS_DL3_LV_premrna-0'	0.994792	b'LMNA'	b'LMNA'	0.997653	b'EC2.0'
b'DL3'	b'GCCAGGTTCGTGGGTC-BS_DL3_LV_premrna-0'	0.991394	b'LMNA'	b'LMNA'	0.997653	b'EC1.0'
b'DL3'	b'GCCAGTGTCCTCACTG-BS_DL3_LV_premrna-0'	0.993158	b'LMNA'	b'LMNA'	0.997653	b'EC2.0'
b'DL3'	b'GCCATTCCACAACGCC-BS_DL3_LV_premrna-0'	0.993016	b'LMNA'	b'LMNA'	0.997653	b'EC2.0'
b'DL3'	b'GCCATTCGTAGCGAGT-BS_DL3_LV_premrna-0'	0.993451	b'LMNA'	b'LMNA'	0.997653	b'EC2.0'
b'DL3'	b'GCCATTCGTTCCGCGA-BS_DL3_LV_premrna-0'	0.993652	b'LMNA'	b'LMNA'	0.997653	b'EC2.0'
b'DL3'	b'GCCCGAACAGGCTTGC-BS_DL3_LV_premrna-0'	0.992651	b'LMNA'	b'LMNA'	0.997653	b'EC2.0'
b'DL3'	b'GCCCGAAGTGGCTTGC-BS_DL3_LV_premrna-0'	0.995163	b'LMNA'	b'LMNA'	0.997653	b'EC6.0'
b'DL3'	b'GCCCGAAGTTCTGAGT-BS_DL3_LV_premrna-0'	0.993341	b'LMNA'	b'LMNA'	0.997653	b'EC1.0'
b'DL3'	b'GCCCGAATCGGCACTG-BS_DL3_LV_premrna-0'	0.987097	b'LMNA'	b'LMNA'	0.997653	b'EC6.0'
b'DL3'	b'GCCGTGACAGTCGAGA-BS_DL3_LV_premrna-0'	0.99195	b'LMNA'	b'LMNA'	0.997653	b'EC1.0'
b'DL3'	b'GCCTGTTCAGAGTTGG-BS_DL3_LV_premrna-0'	0.992645	b'LMNA'	b'LMNA'	0.997653	b'EC2.0'
b'DL3'	b'GCCTGTTGTCAAGTTC-BS_DL3_LV_premrna-0'	0.993878	b'LMNA'	b'LMNA'	0.997653	b'EC6.0'
b'DL3'	b'GCCTGTTTCGCTGCGA-BS_DL3_LV_premrna-0'	0.993457	b'LMNA'	b'LMNA'	0.997653	b'EC7.0'
b'DL3'	b'GCGATCGAGTGGCCTC-BS_DL3_LV_premrna-0'	0.99078	b'LMNA'	b'LMNA'	0.997653	b'EC2.0'
b'DL3'	b'GCGGAAAAGCTTCGTA-BS_DL3_LV_premrna-0'	0.992665	b'LMNA'	b'LMNA'	0.997653	b'EC1.0'
b'DL3'	b'GCGGAAACAAGAGTTA-BS_DL3_LV_premrna-0'	0.993427	b'LMNA'	b'LMNA'	0.997653	b'EC1.0'
b'DL3'	b'GCGGAAATCGGAAGGT-BS_DL3_LV_premrna-0'	0.992793	b'LMNA'	b'LMNA'	0.997653	b'EC1.0'
b'DL3'	b'GCGTTTCTCACTTGGA-BS_DL3_LV_premrna-0'	0.993911	b'LMNA'	b'LMNA'	0.997653	b'EC6.0'
b'DL3'	b'GCGTTTCTCTAACGGT-BS_DL3_LV_premrna-0'	0.989225	b'LMNA'	b'LMNA'	0.997653	b'EC2.0'
b'DL3'	b'GCTACAACACCTGCGA-BS_DL3_LV_premrna-0'	0.986613	b'LMNA'	b'LMNA'	0.997653	b'EC1.0'
b'DL3'	b'GCTACCTCAATCGTCA-BS_DL3_LV_premrna-0'	0.98633	b'LMNA'	b'LMNA'	0.997653	b'EC7.0'
b'DL3'	b'GCTGAATAGTGTCATC-BS_DL3_LV_premrna-0'	0.982258	b'LMNA'	b'LMNA'	0.997653	b'EC2.0'
b'DL3'	b'GCTGCAGAGTGTGTTC-BS_DL3_LV_premrna-0'	0.988513	b'LMNA'	b'LMNA'	0.997653	b'EC1.0'
b'DL3'	b'GCTGCAGCAACCACAT-BS_DL3_LV_premrna-0'	0.976328	b'LMNA'	b'LMNA'	0.997653	b'EC1.0'
b'DL3'	b'GCTGCAGCACATACTG-BS_DL3_LV_premrna-0'	0.978	b'LMNA'	b'LMNA'	0.997653	b'EC6.0'
b'DL3'	b'GCTGCAGGTGGATCGA-BS_DL3_LV_premrna-0'	0.98943	b'LMNA'	b'LMNA'	0.997653	b'EC1.0'
b'DL3'	b'GCTGGGTAGTGCCAGA-BS_DL3_LV_premrna-0'	0.989937	b'LMNA'	b'LMNA'	0.997653	b'EC5.0'
b'DL3'	b'GCTTCACTCCTTTGAT-BS_DL3_LV_premrna-0'	0.995415	b'LMNA'	b'LMNA'	0.997653	b'EC2.0'
b'DL3'	b'GCTTGGGGTATGGGAC-BS_DL3_LV_premrna-0'	0.990805	b'LMNA'	b'LMNA'	0.997653	b'EC7.0'
b'DL3'	b'GCTTTCGTCAGTCAGT-BS_DL3_LV_premrna-0'	0.988769	b'LMNA'	b'LMNA'	0.997653	b'EC1.0'
b'DL3'	b'GGAAGTGGTGGCTAGA-BS_DL3_LV_premrna-0'	0.986465	b'LMNA'	b'LMNA'	0.997653	b'EC7.0'
b'DL3'	b'GGAAGTGGTTAAGACA-BS_DL3_LV_premrna-0'	0.987015	b'LMNA'	b'LMNA'	0.997653	b'EC1.0'
b'DL3'	b'GGAAGTGTCAAATGCC-BS_DL3_LV_premrna-0'	0.994181	b'LMNA'	b'LMNA'	0.997653	b'EC7.0'
b'DL3'	b'GGAATGGCAAAGACTA-BS_DL3_LV_premrna-0'	0.994655	b'LMNA'	b'LMNA'	0.997653	b'EC6.0'
b'DL3'	b'GGAATGGCATCGGTTA-BS_DL3_LV_premrna-0'	0.964438	b'LMNA'	b'LMNA'	0.997653	b'EC1.0'
b'DL3'	b'GGACGTCAGGCGTTAG-BS_DL3_LV_premrna-0'	0.983846	b'LMNA'	b'LMNA'	0.997653	b'EC6.0'
b'DL3'	b'GGACGTCCATGTGCTA-BS_DL3_LV_premrna-0'	0.988626	b'LMNA'	b'LMNA'	0.997653	b'EC6.0'
b'DL3'	b'GGACGTCTCGGTAGGA-BS_DL3_LV_premrna-0'	0.92898	b'LMNA'	b'LMNA'	0.997653	b'EC8.0'
b'DL3'	b'GGAGAACCAATAGGAT-BS_DL3_LV_premrna-0'	0.99396	b'LMNA'	b'LMNA'	0.997653	b'EC1.0'
b'DL3'	b'GGAGATGAGACTTCAC-BS_DL3_LV_premrna-0'	0.986971	b'LMNA'	b'LMNA'	0.997653	b'EC7.0'
b'DL3'	b'GGAGATGAGGTTCTAC-BS_DL3_LV_premrna-0'	0.987767	b'LMNA'	b'LMNA'	0.997653	b'EC1.0'
b'DL3'	b'GGAGGATTCGACCAAT-BS_DL3_LV_premrna-0'	0.992751	b'LMNA'	b'LMNA'	0.997653	b'EC2.0'
b'DL3'	b'GGAGGTATCTCACCCA-BS_DL3_LV_premrna-0'	0.991613	b'LMNA'	b'LMNA'	0.997653	b'EC2.0'
b'DL3'	b'GGATCTAAGCCTAACT-BS_DL3_LV_premrna-0'	0.743967	b'LMNA'	b'LMNA'	0.997653	b'EC1.0'
b'DL3'	b'GGATCTAAGGCTCACC-BS_DL3_LV_premrna-0'	0.994269	b'LMNA'	b'LMNA'	0.997653	b'EC2.0'
b'DL3'	b'GGATCTATCCCTCTTT-BS_DL3_LV_premrna-0'	0.986139	b'LMNA'	b'LMNA'	0.997653	b'EC5.0'
b'DL3'	b'GGATGTTCAGGAACCA-BS_DL3_LV_premrna-0'	0.873033	b'LMNA'	b'LMNA'	0.997653	b'EC5.0'
b'DL3'	b'GGATGTTTCGGACTGC-BS_DL3_LV_premrna-0'	0.981741	b'LMNA'	b'LMNA'	0.997653	b'EC1.0'
b'DL3'	b'GGCGTCAAGTCAGCCC-BS_DL3_LV_premrna-0'	0.994431	b'LMNA'	b'LMNA'	0.997653	b'EC1.0'
b'DL3'	b'GGCGTCAGTGCAACAG-BS_DL3_LV_premrna-0'	0.989869	b'LMNA'	b'LMNA'	0.997653	b'EC2.0'
b'DL3'	b'GGCTGTGAGCTGTTCA-BS_DL3_LV_premrna-0'	0.993451	b'LMNA'	b'LMNA'	0.997653	b'EC2.0'
b'DL3'	b'GGCTGTGTCCGATGTA-BS_DL3_LV_premrna-0'	0.991392	b'LMNA'	b'LMNA'	0.997653	b'EC1.0'
b'DL3'	b'GGGAAGTAGGTGGCTA-BS_DL3_LV_premrna-0'	0.992375	b'LMNA'	b'LMNA'	0.997653	b'EC7.0'
b'DL3'	b'GGGAAGTCATACAGAA-BS_DL3_LV_premrna-0'	0.993113	b'LMNA'	b'LMNA'	0.997653	b'EC2.0'
b'DL3'	b'GGGAAGTCATCATTTC-BS_DL3_LV_premrna-0'	0.993877	b'LMNA'	b'LMNA'	0.997653	b'EC2.0'
b'DL3'	b'GGGACTCTCGAATCCA-BS_DL3_LV_premrna-0'	0.988301	b'LMNA'	b'LMNA'	0.997653	b'EC6.0'
b'DL3'	b'GGGAGATTCGCAGTTA-BS_DL3_LV_premrna-0'	0.992971	b'LMNA'	b'LMNA'	0.997653	b'EC2.0'
b'DL3'	b'GGGAGATTCGGTGTTA-BS_DL3_LV_premrna-0'	0.992829	b'LMNA'	b'LMNA'	0.997653	b'EC7.0'
b'DL3'	b'GGGAGTACACCATTCC-BS_DL3_LV_premrna-0'	0.990437	b'LMNA'	b'LMNA'	0.997653	b'EC2.0'
b'DL3'	b'GGGAGTAGTCTGATCA-BS_DL3_LV_premrna-0'	0.9838	b'LMNA'	b'LMNA'	0.997653	b'EC1.0'
b'DL3'	b'GGGATCCTCATACGGT-BS_DL3_LV_premrna-0'	0.993152	b'LMNA'	b'LMNA'	0.997653	b'EC2.0'
b'DL3'	b'GGGATGACACTGGATT-BS_DL3_LV_premrna-0'	0.993455	b'LMNA'	b'LMNA'	0.997653	b'EC2.0'
b'DL3'	b'GGGATGACAGACCATT-BS_DL3_LV_premrna-0'	0.994998	b'LMNA'	b'LMNA'	0.997653	b'EC6.0'
b'DL3'	b'GGGATGACAGATGCGA-BS_DL3_LV_premrna-0'	0.957589	b'LMNA'	b'LMNA'	0.997653	b'EC1.0'
b'DL3'	b'GGGATGAGTCGAATTC-BS_DL3_LV_premrna-0'	0.993156	b'LMNA'	b'LMNA'	0.997653	b'EC1.0'
b'DL3'	b'GGGCCATGTCCACGCA-BS_DL3_LV_premrna-0'	0.993519	b'LMNA'	b'LMNA'	0.997653	b'EC2.0'
b'DL3'	b'GGGCCATGTGCATACT-BS_DL3_LV_premrna-0'	0.955399	b'LMNA'	b'LMNA'	0.997653	b'EC5.0'
b'DL3'	b'GGGCTACAGAAGGCTC-BS_DL3_LV_premrna-0'	0.995072	b'LMNA'	b'LMNA'	0.997653	b'Meso'
b'DL3'	b'GGGCTCACAGTAGGAC-BS_DL3_LV_premrna-0'	0.975918	b'LMNA'	b'LMNA'	0.997653	b'EC1.0'
b'DL3'	b'GGGCTCATCTATTGTC-BS_DL3_LV_premrna-0'	0.991418	b'LMNA'	b'LMNA'	0.997653	b'EC6.0'
b'DL3'	b'GGGTAGAAGATGGTCG-BS_DL3_LV_premrna-0'	0.993841	b'LMNA'	b'LMNA'	0.997653	b'EC2.0'
b'DL3'	b'GGGTAGACAAACGGCA-BS_DL3_LV_premrna-0'	0.991286	b'LMNA'	b'LMNA'	0.997653	b'EC2.0'
b'DL3'	b'GGGTAGACATTAGGAA-BS_DL3_LV_premrna-0'	0.992635	b'LMNA'	b'LMNA'	0.997653	b'EC2.0'
b'DL3'	b'GGGTAGAGTAGCGATG-BS_DL3_LV_premrna-0'	0.99065	b'LMNA'	b'LMNA'	0.997653	b'EC7.0'
b'DL3'	b'GGGTAGATCCGATAAC-BS_DL3_LV_premrna-0'	0.992619	b'LMNA'	b'LMNA'	0.997653	b'EC7.0'
b'DL3'	b'GGGTGAATCCGTTGGG-BS_DL3_LV_premrna-0'	0.959914	b'LMNA'	b'LMNA'	0.997653	b'EC1.0'
b'DL3'	b'GGGTGTCCATCTTCGC-BS_DL3_LV_premrna-0'	0.992817	b'LMNA'	b'LMNA'	0.997653	b'EC2.0'
b'DL3'	b'GGGTGTCTCGGTAGGA-BS_DL3_LV_premrna-0'	0.557941	b'LMNA'	b'LMNA'	0.997653	b'EC6.0'
b'DL3'	b'GGGTTATTCGGCATCG-BS_DL3_LV_premrna-0'	0.987124	b'LMNA'	b'LMNA'	0.997653	b'EC1.0'
b'DL3'	b'GGTAATCGTTAAACAG-BS_DL3_LV_premrna-0'	0.993873	b'LMNA'	b'LMNA'	0.997653	b'EC2.0'
b'DL3'	b'GGTAATCGTTCCGCAG-BS_DL3_LV_premrna-0'	0.994132	b'LMNA'	b'LMNA'	0.997653	b'EC2.0'
b'DL3'	b'GGTAATCTCCACGTAA-BS_DL3_LV_premrna-0'	0.995162	b'LMNA'	b'LMNA'	0.997653	b'EC7.0'
b'DL3'	b'GGTCACGGTCTGTGGC-BS_DL3_LV_premrna-0'	0.663847	b'LMNA'	b'LMNA'	0.997653	b'EC5.0'
b'DL3'	b'GGTCTGGGTTCGTAAC-BS_DL3_LV_premrna-0'	0.995139	b'LMNA'	b'LMNA'	0.997653	b'EC6.0'
b'DL3'	b'GGTGAAGGTTATGTGC-BS_DL3_LV_premrna-0'	0.985719	b'LMNA'	b'LMNA'	0.997653	b'EC6.0'
b'DL3'	b'GGTGATTTCCTACCGT-BS_DL3_LV_premrna-0'	0.99176	b'LMNA'	b'LMNA'	0.997653	b'EC2.0'
b'DL3'	b'GGTGATTTCGTAGAGG-BS_DL3_LV_premrna-0'	0.663863	b'LMNA'	b'LMNA'	0.997653	b'EC1.0'
b'DL3'	b'GGTGGCTCAACAAAGT-BS_DL3_LV_premrna-0'	0.994156	b'LMNA'	b'LMNA'	0.997653	b'EC2.0'
b'DL3'	b'GGTGGCTGTCCCGTGA-BS_DL3_LV_premrna-0'	0.99069	b'LMNA'	b'LMNA'	0.997653	b'EC1.0'
b'DL3'	b'GGTGTCGAGGGAGTGG-BS_DL3_LV_premrna-0'	0.989673	b'LMNA'	b'LMNA'	0.997653	b'EC1.0'
b'DL3'	b'GGTGTTAGTTGGCTAT-BS_DL3_LV_premrna-0'	0.989227	b'LMNA'	b'LMNA'	0.997653	b'EC1.0'
b'DL3'	b'GGTGTTATCGCATAGT-BS_DL3_LV_premrna-0'	0.988976	b'LMNA'	b'LMNA'	0.997653	b'EC5.0'
b'DL3'	b'GGTTCTCAGGTGCGAT-BS_DL3_LV_premrna-0'	0.992903	b'LMNA'	b'LMNA'	0.997653	b'EC2.0'
b'DL3'	b'GTAACCAAGAATTGCA-BS_DL3_LV_premrna-0'	0.983434	b'LMNA'	b'LMNA'	0.997653	b'EC6.0'
b'DL3'	b'GTAATCGAGGCGACAT-BS_DL3_LV_premrna-0'	0.935575	b'LMNA'	b'LMNA'	0.997653	b'EC2.0'
b'DL3'	b'GTAATCGGTTCCGGTG-BS_DL3_LV_premrna-0'	0.993823	b'LMNA'	b'LMNA'	0.997653	b'EC7.0'
b'DL3'	b'GTAATGCGTCCGTTTC-BS_DL3_LV_premrna-0'	0.993974	b'LMNA'	b'LMNA'	0.997653	b'EC2.0'
b'DL3'	b'GTAGAAAGTTCTCGTC-BS_DL3_LV_premrna-0'	0.993374	b'LMNA'	b'LMNA'	0.997653	b'EC2.0'
b'DL3'	b'GTAGATCGTCGGTACC-BS_DL3_LV_premrna-0'	0.993992	b'LMNA'	b'LMNA'	0.997653	b'EC2.0'
b'DL3'	b'GTAGCTAAGAGCAGCT-BS_DL3_LV_premrna-0'	0.993359	b'LMNA'	b'LMNA'	0.997653	b'EC2.0'
b'DL3'	b'GTAGCTACAATACCTG-BS_DL3_LV_premrna-0'	0.991951	b'LMNA'	b'LMNA'	0.997653	b'EC1.0'
b'DL3'	b'GTAGGAGAGTCCGCGT-BS_DL3_LV_premrna-0'	0.988008	b'LMNA'	b'LMNA'	0.997653	b'EC7.0'
b'DL3'	b'GTAGTACCACAAGCAG-BS_DL3_LV_premrna-0'	0.943004	b'LMNA'	b'LMNA'	0.997653	b'EC1.0'
b'DL3'	b'GTATTGGGTTCAGTAC-BS_DL3_LV_premrna-0'	0.992014	b'LMNA'	b'LMNA'	0.997653	b'EC1.0'
b'DL3'	b'GTATTGGTCATGAAAG-BS_DL3_LV_premrna-0'	0.993082	b'LMNA'	b'LMNA'	0.997653	b'EC6.0'
b'DL3'	b'GTATTTCAGGACACTG-BS_DL3_LV_premrna-0'	0.991006	b'LMNA'	b'LMNA'	0.997653	b'EC2.0'
b'DL3'	b'GTATTTCTCCGATCTC-BS_DL3_LV_premrna-0'	0.992636	b'LMNA'	b'LMNA'	0.997653	b'EC2.0'
b'DL3'	b'GTCAAGTAGCAAACAT-BS_DL3_LV_premrna-0'	0.993586	b'LMNA'	b'LMNA'	0.997653	b'EC2.0'
b'DL3'	b'GTCAAGTAGTCACGCC-BS_DL3_LV_premrna-0'	0.980194	b'LMNA'	b'LMNA'	0.997653	b'EC6.0'
b'DL3'	b'GTCAAGTCACGTACTA-BS_DL3_LV_premrna-0'	0.990424	b'LMNA'	b'LMNA'	0.997653	b'EC1.0'
b'DL3'	b'GTCAAGTGTACGAGTG-BS_DL3_LV_premrna-0'	0.985354	b'LMNA'	b'LMNA'	0.997653	b'EC6.0'
b'DL3'	b'GTCAAGTTCTTTCAGT-BS_DL3_LV_premrna-0'	0.99466	b'LMNA'	b'LMNA'	0.997653	b'EC6.0'
b'DL3'	b'GTCACGGCAAGTCATC-BS_DL3_LV_premrna-0'	0.995926	b'LMNA'	b'LMNA'	0.997653	b'EC2.0'
b'DL3'	b'GTCACGGGTTGGAGAC-BS_DL3_LV_premrna-0'	0.944486	b'LMNA'	b'LMNA'	0.997653	b'EC1.0'
b'DL3'	b'GTCACTCCACGTAGTT-BS_DL3_LV_premrna-0'	0.993883	b'LMNA'	b'LMNA'	0.997653	b'EC2.0'
b'DL3'	b'GTCACTCGTCAGGCAA-BS_DL3_LV_premrna-0'	0.991938	b'LMNA'	b'LMNA'	0.997653	b'EC2.0'
b'DL3'	b'GTCACTCGTTTACCTT-BS_DL3_LV_premrna-0'	0.994186	b'LMNA'	b'LMNA'	0.997653	b'EC6.0'
b'DL3'	b'GTCAGCGAGCCAGACA-BS_DL3_LV_premrna-0'	0.994938	b'LMNA'	b'LMNA'	0.997653	b'EC2.0'
b'DL3'	b'GTCAGCGTCACCGGGT-BS_DL3_LV_premrna-0'	0.994045	b'LMNA'	b'LMNA'	0.997653	b'EC1.0'
b'DL3'	b'GTCATCCCAGTGGGTA-BS_DL3_LV_premrna-0'	0.99471	b'LMNA'	b'LMNA'	0.997653	b'EC2.0'
b'DL3'	b'GTCATCCTCACCTCGT-BS_DL3_LV_premrna-0'	0.99196	b'LMNA'	b'LMNA'	0.997653	b'EC6.0'
b'DL3'	b'GTCATCCTCGGTGTAT-BS_DL3_LV_premrna-0'	0.989865	b'LMNA'	b'LMNA'	0.997653	b'EC5.0'
b'DL3'	b'GTCATGAAGGGCAACT-BS_DL3_LV_premrna-0'	0.948491	b'LMNA'	b'LMNA'	0.997653	b'EC1.0'
b'DL3'	b'GTCATGAAGGTACCTT-BS_DL3_LV_premrna-0'	0.991566	b'LMNA'	b'LMNA'	0.997653	b'EC2.0'
b'DL3'	b'GTCATGACAGCAGTGA-BS_DL3_LV_premrna-0'	0.991379	b'LMNA'	b'LMNA'	0.997653	b'EC5.0'
b'DL3'	b'GTCATGACATGACTAC-BS_DL3_LV_premrna-0'	0.995678	b'LMNA'	b'LMNA'	0.997653	b'EC2.0'
b'DL3'	b'GTCATGAGTAATCAAG-BS_DL3_LV_premrna-0'	0.974692	b'LMNA'	b'LMNA'	0.997653	b'EC6.0'
b'DL3'	b'GTCATGATCTCTGACC-BS_DL3_LV_premrna-0'	0.992681	b'LMNA'	b'LMNA'	0.997653	b'EC1.0'
b'DL3'	b'GTCCACTAGAGCATAT-BS_DL3_LV_premrna-0'	0.990131	b'LMNA'	b'LMNA'	0.997653	b'EC2.0'
b'DL3'	b'GTCCACTCAGATCACT-BS_DL3_LV_premrna-0'	0.987877	b'LMNA'	b'LMNA'	0.997653	b'EC6.0'
b'DL3'	b'GTCCACTCATGACCCG-BS_DL3_LV_premrna-0'	0.990169	b'LMNA'	b'LMNA'	0.997653	b'EC1.0'
b'DL3'	b'GTCCTCAAGTCAGGGT-BS_DL3_LV_premrna-0'	0.991684	b'LMNA'	b'LMNA'	0.997653	b'EC1.0'
b'DL3'	b'GTCCTCACAGGTACGA-BS_DL3_LV_premrna-0'	0.990683	b'LMNA'	b'LMNA'	0.997653	b'EC2.0'
b'DL3'	b'GTCGAATAGGTTCCAT-BS_DL3_LV_premrna-0'	0.993139	b'LMNA'	b'LMNA'	0.997653	b'EC6.0'
b'DL3'	b'GTCGTAACAGCAGATG-BS_DL3_LV_premrna-0'	0.983553	b'LMNA'	b'LMNA'	0.997653	b'EC1.0'
b'DL3'	b'GTCGTAAGTAACAGTA-BS_DL3_LV_premrna-0'	0.98513	b'LMNA'	b'LMNA'	0.997653	b'EC2.0'
b'DL3'	b'GTCGTTCTCCTCCACA-BS_DL3_LV_premrna-0'	0.992182	b'LMNA'	b'LMNA'	0.997653	b'EC2.0'
b'DL3'	b'GTCTACCAGCACTTTG-BS_DL3_LV_premrna-0'	0.99202	b'LMNA'	b'LMNA'	0.997653	b'EC6.0'
b'DL3'	b'GTCTACCAGTACCGGA-BS_DL3_LV_premrna-0'	0.965706	b'LMNA'	b'LMNA'	0.997653	b'EC5.0'
b'DL3'	b'GTCTAGACAATTGAAG-BS_DL3_LV_premrna-0'	0.99476	b'LMNA'	b'LMNA'	0.997653	b'EC2.0'
b'DL3'	b'GTCTAGAGTCCCACGA-BS_DL3_LV_premrna-0'	0.991632	b'LMNA'	b'LMNA'	0.997653	b'EC5.0'
b'DL3'	b'GTCTCACAGACATAAC-BS_DL3_LV_premrna-0'	0.986089	b'LMNA'	b'LMNA'	0.997653	b'EC6.0'
b'DL3'	b'GTCTCACTCGAATGCT-BS_DL3_LV_premrna-0'	0.992231	b'LMNA'	b'LMNA'	0.997653	b'EC1.0'
b'DL3'	b'GTCTGTCAGACATGCG-BS_DL3_LV_premrna-0'	0.984241	b'LMNA'	b'LMNA'	0.997653	b'EC6.0'
b'DL3'	b'GTCTGTCCACTGTGAT-BS_DL3_LV_premrna-0'	0.994407	b'LMNA'	b'LMNA'	0.997653	b'EC2.0'
b'DL3'	b'GTCTTTAGTGCGACAA-BS_DL3_LV_premrna-0'	0.988464	b'LMNA'	b'LMNA'	0.997653	b'EC1.0'
b'DL3'	b'GTGACGCAGCGCCATC-BS_DL3_LV_premrna-0'	0.990947	b'LMNA'	b'LMNA'	0.997653	b'EC6.0'
b'DL3'	b'GTGACGCAGCTAGAGC-BS_DL3_LV_premrna-0'	0.976997	b'LMNA'	b'LMNA'	0.997653	b'EC1.0'
b'DL3'	b'GTGAGCCTCAAAGAAC-BS_DL3_LV_premrna-0'	0.991421	b'LMNA'	b'LMNA'	0.997653	b'EC1.0'
b'DL3'	b'GTGAGGAAGAGCAGAA-BS_DL3_LV_premrna-0'	0.982775	b'LMNA'	b'LMNA'	0.997653	b'EC1.0'
b'DL3'	b'GTGAGTTTCATTCATC-BS_DL3_LV_premrna-0'	0.99442	b'LMNA'	b'LMNA'	0.997653	b'EC6.0'
b'DL3'	b'GTGCACGAGACCGTTT-BS_DL3_LV_premrna-0'	0.990584	b'LMNA'	b'LMNA'	0.997653	b'EC1.0'
b'DL3'	b'GTGCGTGAGTAGCAAT-BS_DL3_LV_premrna-0'	0.962162	b'LMNA'	b'LMNA'	0.997653	b'EC1.0'
b'DL3'	b'GTGCGTGGTCAAAGTA-BS_DL3_LV_premrna-0'	0.993284	b'LMNA'	b'LMNA'	0.997653	b'EC2.0'
b'DL3'	b'GTGCGTGTCCTGGTCT-BS_DL3_LV_premrna-0'	0.982044	b'LMNA'	b'LMNA'	0.997653	b'EC5.0'
b'DL3'	b'GTGCTGGCAACGGCCT-BS_DL3_LV_premrna-0'	0.989112	b'LMNA'	b'LMNA'	0.997653	b'EC2.0'
b'DL3'	b'GTGCTTCTCCAACTAG-BS_DL3_LV_premrna-0'	0.994338	b'LMNA'	b'LMNA'	0.997653	b'EC6.0'
b'DL3'	b'GTGGAAGGTGGGCTTC-BS_DL3_LV_premrna-0'	0.989925	b'LMNA'	b'LMNA'	0.997653	b'EC1.0'
b'DL3'	b'GTGGAAGTCTCAGGCG-BS_DL3_LV_premrna-0'	0.990107	b'LMNA'	b'LMNA'	0.997653	b'EC1.0'
b'DL3'	b'GTGGAGACAACTTGCA-BS_DL3_LV_premrna-0'	0.992631	b'LMNA'	b'LMNA'	0.997653	b'EC2.0'
b'DL3'	b'GTGGCGTTCGGTCATA-BS_DL3_LV_premrna-0'	0.994185	b'LMNA'	b'LMNA'	0.997653	b'EC2.0'
b'DL3'	b'GTGGGAATCCTACGAA-BS_DL3_LV_premrna-0'	0.994791	b'LMNA'	b'LMNA'	0.997653	b'EC2.0'
b'DL3'	b'GTGGGAATCGTCAGAT-BS_DL3_LV_premrna-0'	0.993789	b'LMNA'	b'LMNA'	0.997653	b'EC5.0'
b'DL3'	b'GTGGTTAAGAAGGTAG-BS_DL3_LV_premrna-0'	0.747273	b'LMNA'	b'LMNA'	0.997653	b'EC1.0'
b'DL3'	b'GTGTAACCAGGATCTT-BS_DL3_LV_premrna-0'	0.993355	b'LMNA'	b'LMNA'	0.997653	b'EC8.0'
b'DL3'	b'GTGTAACTCTTCCTAA-BS_DL3_LV_premrna-0'	0.990621	b'LMNA'	b'LMNA'	0.997653	b'EC6.0'
b'DL3'	b'GTGTGATCAGCAGACA-BS_DL3_LV_premrna-0'	0.994026	b'LMNA'	b'LMNA'	0.997653	b'EC6.0'
b'DL3'	b'GTGTGGCCAGTCAACT-BS_DL3_LV_premrna-0'	0.990156	b'LMNA'	b'LMNA'	0.997653	b'EC1.0'
b'DL3'	b'GTGTTCCAGGAAAGGT-BS_DL3_LV_premrna-0'	0.992014	b'LMNA'	b'LMNA'	0.997653	b'EC1.0'
b'DL3'	b'GTGTTCCTCTGGGATT-BS_DL3_LV_premrna-0'	0.994635	b'LMNA'	b'LMNA'	0.997653	b'EC2.0'
b'DL3'	b'GTTACAGAGAGTTGAT-BS_DL3_LV_premrna-0'	0.991189	b'LMNA'	b'LMNA'	0.997653	b'EC1.0'
b'DL3'	b'GTTACAGGTTCCTACC-BS_DL3_LV_premrna-0'	0.77678	b'LMNA'	b'LMNA'	0.997653	b'EC1.0'
b'DL3'	b'GTTACGAAGACCAACG-BS_DL3_LV_premrna-0'	0.836567	b'LMNA'	b'LMNA'	0.997653	b'EC5.0'
b'DL3'	b'GTTACGAAGTCTGGTT-BS_DL3_LV_premrna-0'	0.978909	b'LMNA'	b'LMNA'	0.997653	b'EC1.0'
b'DL3'	b'GTTACGAAGTTGCCTA-BS_DL3_LV_premrna-0'	0.988301	b'LMNA'	b'LMNA'	0.997653	b'EC6.0'
b'DL3'	b'GTTACGACAAACACGG-BS_DL3_LV_premrna-0'	0.990494	b'LMNA'	b'LMNA'	0.997653	b'EC2.0'
b'DL3'	b'GTTACGATCCCAGGCA-BS_DL3_LV_premrna-0'	0.994108	b'LMNA'	b'LMNA'	0.997653	b'EC2.0'
b'DL3'	b'GTTAGTGCAGCCGGTT-BS_DL3_LV_premrna-0'	0.99241	b'LMNA'	b'LMNA'	0.997653	b'EC2.0'
b'DL3'	b'GTTAGTGTCGCTATTT-BS_DL3_LV_premrna-0'	0.993716	b'LMNA'	b'LMNA'	0.997653	b'EC2.0'
b'DL3'	b'GTTATGGAGCGGACAT-BS_DL3_LV_premrna-0'	0.993466	b'LMNA'	b'LMNA'	0.997653	b'EC1.0'
b'DL3'	b'GTTCATTAGAACAGGA-BS_DL3_LV_premrna-0'	0.993927	b'LMNA'	b'LMNA'	0.997653	b'EC2.0'
b'DL3'	b'GTTCCGTAGGCGAAGG-BS_DL3_LV_premrna-0'	0.992032	b'LMNA'	b'LMNA'	0.997653	b'EC1.0'
b'DL3'	b'GTTCGCTCATCCAATG-BS_DL3_LV_premrna-0'	0.967804	b'LMNA'	b'LMNA'	0.997653	b'EC5.0'
b'DL3'	b'GTTCTATGTGTTGCCG-BS_DL3_LV_premrna-0'	0.989954	b'LMNA'	b'LMNA'	0.997653	b'EC1.0'
b'DL3'	b'GTTCTATTCAGCACCG-BS_DL3_LV_premrna-0'	0.990429	b'LMNA'	b'LMNA'	0.997653	b'EC1.0'
b'DL3'	b'GTTGAACCACACACTA-BS_DL3_LV_premrna-0'	0.990805	b'LMNA'	b'LMNA'	0.997653	b'EC2.0'
b'DL3'	b'GTTGAACTCCGTAATG-BS_DL3_LV_premrna-0'	0.992094	b'LMNA'	b'LMNA'	0.997653	b'EC1.0'
b'DL3'	b'GTTGCGGTCTTACCGC-BS_DL3_LV_premrna-0'	0.986284	b'LMNA'	b'LMNA'	0.997653	b'EC1.0'
b'DL3'	b'GTTGCTCCAACCGTGC-BS_DL3_LV_premrna-0'	0.988765	b'LMNA'	b'LMNA'	0.997653	b'EC5.0'
b'DL3'	b'GTTGTAGAGCCTCGTG-BS_DL3_LV_premrna-0'	0.986426	b'LMNA'	b'LMNA'	0.997653	b'EC7.0'
b'DL3'	b'GTTGTAGTCACACCGG-BS_DL3_LV_premrna-0'	0.99191	b'LMNA'	b'LMNA'	0.997653	b'EC1.0'
b'DL3'	b'GTTGTGAAGAGTCAAT-BS_DL3_LV_premrna-0'	0.990027	b'LMNA'	b'LMNA'	0.997653	b'EC1.0'
b'DL3'	b'GTTGTGATCACGGGAA-BS_DL3_LV_premrna-0'	0.99413	b'LMNA'	b'LMNA'	0.997653	b'EC2.0'
b'DL3'	b'GTTGTGATCTCTGCCA-BS_DL3_LV_premrna-0'	0.985267	b'LMNA'	b'LMNA'	0.997653	b'EC1.0'
b'DL3'	b'GTTTACTCAAACGGCA-BS_DL3_LV_premrna-0'	0.988044	b'LMNA'	b'LMNA'	0.997653	b'EC1.0'
b'DL3'	b'TAACACGAGGCTCCCA-BS_DL3_LV_premrna-0'	0.988847	b'LMNA'	b'LMNA'	0.997653	b'EC1.0'
b'DL3'	b'TAACACGCAACCAACT-BS_DL3_LV_premrna-0'	0.973889	b'LMNA'	b'LMNA'	0.997653	b'EC1.0'
b'DL3'	b'TAACACGCACTTGAGT-BS_DL3_LV_premrna-0'	0.992709	b'LMNA'	b'LMNA'	0.997653	b'EC6.0'
b'DL3'	b'TAACCAGAGCGTTCCG-BS_DL3_LV_premrna-0'	0.992313	b'LMNA'	b'LMNA'	0.997653	b'EC1.0'
b'DL3'	b'TAACCAGAGTATAGAC-BS_DL3_LV_premrna-0'	0.99474	b'LMNA'	b'LMNA'	0.997653	b'EC6.0'
b'DL3'	b'TAACGACTCAGGAAAT-BS_DL3_LV_premrna-0'	0.983681	b'LMNA'	b'LMNA'	0.997653	b'EC5.0'
b'DL3'	b'TAAGCACTCACCATAG-BS_DL3_LV_premrna-0'	0.992643	b'LMNA'	b'LMNA'	0.997653	b'EC6.0'
b'DL3'	b'TAAGCCAAGAGGTGCT-BS_DL3_LV_premrna-0'	0.910604	b'LMNA'	b'LMNA'	0.997653	b'EC1.0'
b'DL3'	b'TAAGCGTTCATGTCTT-BS_DL3_LV_premrna-0'	0.992659	b'LMNA'	b'LMNA'	0.997653	b'EC1.0'
b'DL3'	b'TAAGTCGGTTTCAGAC-BS_DL3_LV_premrna-0'	0.994303	b'LMNA'	b'LMNA'	0.997653	b'EC2.0'
b'DL3'	b'TAATCTCCAGCACAAG-BS_DL3_LV_premrna-0'	0.994056	b'LMNA'	b'LMNA'	0.997653	b'EC6.0'
b'DL3'	b'TAATCTCCAGTAGGAC-BS_DL3_LV_premrna-0'	0.979945	b'LMNA'	b'LMNA'	0.997653	b'EC2.0'
b'DL3'	b'TAATTCCAGACTTCCA-BS_DL3_LV_premrna-0'	0.995514	b'LMNA'	b'LMNA'	0.997653	b'EC2.0'
b'DL3'	b'TAATTCCCATTGCCTC-BS_DL3_LV_premrna-0'	0.991351	b'LMNA'	b'LMNA'	0.997653	b'EC1.0'
b'DL3'	b'TACACCCGTCCCGCAA-BS_DL3_LV_premrna-0'	0.994787	b'LMNA'	b'LMNA'	0.997653	b'EC2.0'
b'DL3'	b'TACACCCGTCTAACGT-BS_DL3_LV_premrna-0'	0.960585	b'LMNA'	b'LMNA'	0.997653	b'EC5.0'
b'DL3'	b'TACACCCGTTGGTGTT-BS_DL3_LV_premrna-0'	0.987031	b'LMNA'	b'LMNA'	0.997653	b'EC1.0'
b'DL3'	b'TACACCCGTTTGGGTT-BS_DL3_LV_premrna-0'	0.844646	b'LMNA'	b'LMNA'	0.997653	b'EC1.0'
b'DL3'	b'TACACCCTCTATACTC-BS_DL3_LV_premrna-0'	0.993036	b'LMNA'	b'LMNA'	0.997653	b'EC6.0'
b'DL3'	b'TACAGGTAGGTCACAG-BS_DL3_LV_premrna-0'	0.994151	b'LMNA'	b'LMNA'	0.997653	b'EC2.0'
b'DL3'	b'TACAGGTTCAGCTGAT-BS_DL3_LV_premrna-0'	0.989251	b'LMNA'	b'LMNA'	0.997653	b'EC2.0'
b'DL3'	b'TACAGGTTCTCCGAAA-BS_DL3_LV_premrna-0'	0.990935	b'LMNA'	b'LMNA'	0.997653	b'EC1.0'
b'DL3'	b'TACAGGTTCTCTTCAA-BS_DL3_LV_premrna-0'	0.97821	b'LMNA'	b'LMNA'	0.997653	b'EC7.0'
b'DL3'	b'TACATTCCAATCCAGT-BS_DL3_LV_premrna-0'	0.988222	b'LMNA'	b'LMNA'	0.997653	b'EC6.0'
b'DL3'	b'TACATTCTCAGACCGC-BS_DL3_LV_premrna-0'	0.991026	b'LMNA'	b'LMNA'	0.997653	b'EC1.0'
b'DL3'	b'TACCCACAGTTTCAGC-BS_DL3_LV_premrna-0'	0.99212	b'LMNA'	b'LMNA'	0.997653	b'EC5.0'
b'DL3'	b'TACCCGTCATATTCGG-BS_DL3_LV_premrna-0'	0.987653	b'LMNA'	b'LMNA'	0.997653	b'EC1.0'
b'DL3'	b'TACCCGTGTGCAGATG-BS_DL3_LV_premrna-0'	0.29369	b'TTN'	b'LMNA'	0.997653	b'EC5.0'
b'DL3'	b'TACCCGTGTTCCGCAG-BS_DL3_LV_premrna-0'	0.993926	b'LMNA'	b'LMNA'	0.997653	b'EC1.0'
b'DL3'	b'TACCCGTTCTACGGGC-BS_DL3_LV_premrna-0'	0.985774	b'LMNA'	b'LMNA'	0.997653	b'EC8.0'
b'DL3'	b'TACCGGGCATCATCTT-BS_DL3_LV_premrna-0'	0.641676	b'LMNA'	b'LMNA'	0.997653	b'EC2.0'
b'DL3'	b'TACCTCGAGACGCCCT-BS_DL3_LV_premrna-0'	0.995026	b'LMNA'	b'LMNA'	0.997653	b'EC6.0'
b'DL3'	b'TACCTCGTCATTCTTG-BS_DL3_LV_premrna-0'	0.991328	b'LMNA'	b'LMNA'	0.997653	b'EC6.0'
b'DL3'	b'TACCTCGTCCCTCTTT-BS_DL3_LV_premrna-0'	0.960507	b'LMNA'	b'LMNA'	0.997653	b'EC5.0'
b'DL3'	b'TACCTGCAGATCACCT-BS_DL3_LV_premrna-0'	0.992924	b'LMNA'	b'LMNA'	0.997653	b'EC2.0'
b'DL3'	b'TACGCTCTCGCCAACG-BS_DL3_LV_premrna-0'	0.993337	b'LMNA'	b'LMNA'	0.997653	b'EC2.0'
b'DL3'	b'TACGGTAGTGTTGAGG-BS_DL3_LV_premrna-0'	0.992842	b'LMNA'	b'LMNA'	0.997653	b'EC1.0'
b'DL3'	b'TACGTCCAGGATTTCC-BS_DL3_LV_premrna-0'	0.992299	b'LMNA'	b'LMNA'	0.997653	b'EC6.0'
b'DL3'	b'TACTGCCGTCGTGGAA-BS_DL3_LV_premrna-0'	0.986393	b'LMNA'	b'LMNA'	0.997653	b'EC1.0'
b'DL3'	b'TACTTACAGGCATCGA-BS_DL3_LV_premrna-0'	0.993543	b'LMNA'	b'LMNA'	0.997653	b'EC6.0'
b'DL3'	b'TACTTACAGGGACTGT-BS_DL3_LV_premrna-0'	0.992672	b'LMNA'	b'LMNA'	0.997653	b'EC7.0'
b'DL3'	b'TACTTCAAGGTTACCT-BS_DL3_LV_premrna-0'	0.992777	b'LMNA'	b'LMNA'	0.997653	b'EC6.0'
b'DL3'	b'TACTTCAAGTTGCCTA-BS_DL3_LV_premrna-0'	0.530041	b'LMNA'	b'LMNA'	0.997653	b'EC1.0'
b'DL3'	b'TACTTCATCGCTACAA-BS_DL3_LV_premrna-0'	0.990526	b'LMNA'	b'LMNA'	0.997653	b'EC1.0'
b'DL3'	b'TACTTCATCGGCTTCT-BS_DL3_LV_premrna-0'	0.987863	b'LMNA'	b'LMNA'	0.997653	b'EC5.0'
b'DL3'	b'TACTTCATCTGAATCG-BS_DL3_LV_premrna-0'	0.990019	b'LMNA'	b'LMNA'	0.997653	b'EC1.0'
b'DL3'	b'TACTTGTCAGGACATG-BS_DL3_LV_premrna-0'	0.974719	b'LMNA'	b'LMNA'	0.997653	b'EC1.0'
b'DL3'	b'TAGACTGTCTGAGCAT-BS_DL3_LV_premrna-0'	0.696531	b'LMNA'	b'LMNA'	0.997653	b'EC5.0'
b'DL3'	b'TAGAGTCCACACCGCA-BS_DL3_LV_premrna-0'	0.99383	b'LMNA'	b'LMNA'	0.997653	b'EC6.0'
b'DL3'	b'TAGGAGGAGAGACAAG-BS_DL3_LV_premrna-0'	0.992468	b'LMNA'	b'LMNA'	0.997653	b'EC1.0'
b'DL3'	b'TAGGAGGCACACCTGG-BS_DL3_LV_premrna-0'	0.974598	b'LMNA'	b'LMNA'	0.997653	b'EC1.0'
b'DL3'	b'TAGGAGGCACAGAGAC-BS_DL3_LV_premrna-0'	0.992877	b'LMNA'	b'LMNA'	0.997653	b'EC2.0'
b'DL3'	b'TAGGAGGTCTGCCTGT-BS_DL3_LV_premrna-0'	0.992618	b'LMNA'	b'LMNA'	0.997653	b'EC6.0'
b'DL3'	b'TAGGTTGCACCTATCC-BS_DL3_LV_premrna-0'	0.99218	b'LMNA'	b'LMNA'	0.997653	b'EC6.0'
b'DL3'	b'TAGGTTGCACTCCACT-BS_DL3_LV_premrna-0'	0.989474	b'LMNA'	b'LMNA'	0.997653	b'EC2.0'
b'DL3'	b'TAGGTTGTCAGCATTG-BS_DL3_LV_premrna-0'	0.994714	b'LMNA'	b'LMNA'	0.997653	b'EC6.0'
b'DL3'	b'TAGTGCAAGCAGGCTA-BS_DL3_LV_premrna-0'	0.991871	b'LMNA'	b'LMNA'	0.997653	b'EC6.0'
b'DL3'	b'TAGTGCATCTAATTCC-BS_DL3_LV_premrna-0'	0.992956	b'LMNA'	b'LMNA'	0.997653	b'EC2.0'
b'DL3'	b'TATACCTCACGCTGTG-BS_DL3_LV_premrna-0'	0.995241	b'LMNA'	b'LMNA'	0.997653	b'EC2.0'
b'DL3'	b'TATATCCCAACACGTT-BS_DL3_LV_premrna-0'	0.992382	b'LMNA'	b'LMNA'	0.997653	b'EC7.0'
b'DL3'	b'TATATCCCAGTCAACT-BS_DL3_LV_premrna-0'	0.996113	b'LMNA'	b'LMNA'	0.997653	b'EC6.0'
b'DL3'	b'TATATCCTCCGATAGT-BS_DL3_LV_premrna-0'	0.989251	b'LMNA'	b'LMNA'	0.997653	b'EC1.0'
b'DL3'	b'TATATCCTCTCGGCTT-BS_DL3_LV_premrna-0'	0.989563	b'LMNA'	b'LMNA'	0.997653	b'EC1.0'
b'DL3'	b'TATCGCCAGCTGAGTG-BS_DL3_LV_premrna-0'	0.992194	b'LMNA'	b'LMNA'	0.997653	b'EC7.0'
b'DL3'	b'TATCGCCCAGGCGATA-BS_DL3_LV_premrna-0'	0.86217	b'LMNA'	b'LMNA'	0.997653	b'EC5.0'
b'DL3'	b'TATCTGTAGGCATCAG-BS_DL3_LV_premrna-0'	0.993294	b'LMNA'	b'LMNA'	0.997653	b'EC6.0'
b'DL3'	b'TATCTTGCATTCTGTT-BS_DL3_LV_premrna-0'	0.990557	b'LMNA'	b'LMNA'	0.997653	b'EC1.0'
b'DL3'	b'TATCTTGTCCGTAATG-BS_DL3_LV_premrna-0'	0.987564	b'LMNA'	b'LMNA'	0.997653	b'EC1.0'
b'DL3'	b'TATGTTCGTCGGTACC-BS_DL3_LV_premrna-0'	0.986316	b'LMNA'	b'LMNA'	0.997653	b'EC1.0'
b'DL3'	b'TATGTTCTCGCCAGTG-BS_DL3_LV_premrna-0'	0.994888	b'LMNA'	b'LMNA'	0.997653	b'EC2.0'
b'DL3'	b'TATTCCAGTAAGTTAG-BS_DL3_LV_premrna-0'	0.988903	b'LMNA'	b'LMNA'	0.997653	b'EC1.0'
b'DL3'	b'TATTGCTAGATCGGTG-BS_DL3_LV_premrna-0'	0.99313	b'LMNA'	b'LMNA'	0.997653	b'EC1.0'
b'DL3'	b'TATTGCTCACAGAGAC-BS_DL3_LV_premrna-0'	0.995309	b'LMNA'	b'LMNA'	0.997653	b'EC2.0'
b'DL3'	b'TATTGCTCACCTGCTT-BS_DL3_LV_premrna-0'	0.988614	b'LMNA'	b'LMNA'	0.997653	b'EC7.0'
b'DL3'	b'TATTGCTTCTGACGCG-BS_DL3_LV_premrna-0'	0.989905	b'LMNA'	b'LMNA'	0.997653	b'EC1.0'
b'DL3'	b'TATTGCTTCTGAGCAT-BS_DL3_LV_premrna-0'	0.937628	b'LMNA'	b'LMNA'	0.997653	b'EC1.0'
b'DL3'	b'TATTGCTTCTTGGAAC-BS_DL3_LV_premrna-0'	0.983895	b'LMNA'	b'LMNA'	0.997653	b'EC1.0'
b'DL3'	b'TATTGGGAGTGGAAAG-BS_DL3_LV_premrna-0'	0.981363	b'LMNA'	b'LMNA'	0.997653	b'EC1.0'
b'DL3'	b'TATTGGGTCGGAGTGA-BS_DL3_LV_premrna-0'	0.991921	b'LMNA'	b'LMNA'	0.997653	b'EC2.0'
b'DL3'	b'TATTTCGAGACAGTCG-BS_DL3_LV_premrna-0'	0.989669	b'LMNA'	b'LMNA'	0.997653	b'EC6.0'
b'DL3'	b'TCAAGACCAAGAGTAT-BS_DL3_LV_premrna-0'	0.992272	b'LMNA'	b'LMNA'	0.997653	b'EC2.0'
b'DL3'	b'TCAAGTGAGCACTCTA-BS_DL3_LV_premrna-0'	0.99157	b'LMNA'	b'LMNA'	0.997653	b'EC6.0'
b'DL3'	b'TCAATTCAGACTGTTC-BS_DL3_LV_premrna-0'	0.990062	b'LMNA'	b'LMNA'	0.997653	b'EC1.0'
b'DL3'	b'TCAATTCAGGTCCAGA-BS_DL3_LV_premrna-0'	0.993125	b'LMNA'	b'LMNA'	0.997653	b'EC1.0'
b'DL3'	b'TCACAAGCAGCGTAGA-BS_DL3_LV_premrna-0'	0.670874	b'LMNA'	b'LMNA'	0.997653	b'EC6.0'
b'DL3'	b'TCACAAGCATTAGGAA-BS_DL3_LV_premrna-0'	0.991775	b'LMNA'	b'LMNA'	0.997653	b'EC1.0'
b'DL3'	b'TCACAAGGTCTAGGTT-BS_DL3_LV_premrna-0'	0.993767	b'LMNA'	b'LMNA'	0.997653	b'EC7.0'
b'DL3'	b'TCACAAGTCAATGTCG-BS_DL3_LV_premrna-0'	0.982549	b'LMNA'	b'LMNA'	0.997653	b'EC1.0'
b'DL3'	b'TCACAAGTCTTCGTAT-BS_DL3_LV_premrna-0'	0.983172	b'LMNA'	b'LMNA'	0.997653	b'EC5.0'
b'DL3'	b'TCACACCAGTTTAGGA-BS_DL3_LV_premrna-0'	0.991432	b'LMNA'	b'LMNA'	0.997653	b'EC6.0'
b'DL3'	b'TCACACCGTTTGGAGG-BS_DL3_LV_premrna-0'	0.994939	b'LMNA'	b'LMNA'	0.997653	b'EC2.0'
b'DL3'	b'TCACACCTCAAGCCTA-BS_DL3_LV_premrna-0'	0.994402	b'LMNA'	b'LMNA'	0.997653	b'EC2.0'
b'DL3'	b'TCACGCTAGGATATGT-BS_DL3_LV_premrna-0'	0.913394	b'LMNA'	b'LMNA'	0.997653	b'EC1.0'
b'DL3'	b'TCACGGGAGCGGGTAT-BS_DL3_LV_premrna-0'	0.992849	b'LMNA'	b'LMNA'	0.997653	b'EC2.0'
b'DL3'	b'TCACGGGCAGATGCGA-BS_DL3_LV_premrna-0'	0.989798	b'LMNA'	b'LMNA'	0.997653	b'EC1.0'
b'DL3'	b'TCACTATTCCAGCACG-BS_DL3_LV_premrna-0'	0.994033	b'LMNA'	b'LMNA'	0.997653	b'EC2.0'
b'DL3'	b'TCACTATTCGTGGACC-BS_DL3_LV_premrna-0'	0.991832	b'LMNA'	b'LMNA'	0.997653	b'EC1.0'
b'DL3'	b'TCACTCGCAACTTCTT-BS_DL3_LV_premrna-0'	0.974328	b'LMNA'	b'LMNA'	0.997653	b'EC1.0'
b'DL3'	b'TCACTCGCATCGAAGG-BS_DL3_LV_premrna-0'	0.991927	b'LMNA'	b'LMNA'	0.997653	b'EC2.0'
b'DL3'	b'TCACTCGGTCTGCGCA-BS_DL3_LV_premrna-0'	0.994278	b'LMNA'	b'LMNA'	0.997653	b'EC2.0'
b'DL3'	b'TCAGCCTAGGCGAACT-BS_DL3_LV_premrna-0'	0.995245	b'LMNA'	b'LMNA'	0.997653	b'EC2.0'
b'DL3'	b'TCAGCCTGTCACTCGG-BS_DL3_LV_premrna-0'	0.551796	b'LMNA'	b'LMNA'	0.997653	b'EC6.0'
b'DL3'	b'TCAGCCTGTCACTTCC-BS_DL3_LV_premrna-0'	0.99403	b'LMNA'	b'LMNA'	0.997653	b'EC2.0'
b'DL3'	b'TCAGGGCGTTTCGTAG-BS_DL3_LV_premrna-0'	0.985642	b'LMNA'	b'LMNA'	0.997653	b'EC1.0'
b'DL3'	b'TCAGGTAAGGTAAGGA-BS_DL3_LV_premrna-0'	0.982878	b'LMNA'	b'LMNA'	0.997653	b'EC6.0'
b'DL3'	b'TCAGTCCAGGAAAGGT-BS_DL3_LV_premrna-0'	0.987149	b'LMNA'	b'LMNA'	0.997653	b'EC1.0'
b'DL3'	b'TCAGTCCGTGGAAGTC-BS_DL3_LV_premrna-0'	0.994426	b'LMNA'	b'LMNA'	0.997653	b'EC2.0'
b'DL3'	b'TCATCATAGGTCGTAG-BS_DL3_LV_premrna-0'	0.993896	b'LMNA'	b'LMNA'	0.997653	b'EC2.0'
b'DL3'	b'TCATCATCAAATACAG-BS_DL3_LV_premrna-0'	0.988173	b'LMNA'	b'LMNA'	0.997653	b'EC5.0'
b'DL3'	b'TCATCATCAGCAGTCC-BS_DL3_LV_premrna-0'	0.990786	b'LMNA'	b'LMNA'	0.997653	b'EC1.0'
b'DL3'	b'TCATCCGGTTGCATGT-BS_DL3_LV_premrna-0'	0.993005	b'LMNA'	b'LMNA'	0.997653	b'EC7.0'
b'DL3'	b'TCATGAGAGAAGCGAA-BS_DL3_LV_premrna-0'	0.959479	b'LMNA'	b'LMNA'	0.997653	b'EC1.0'
b'DL3'	b'TCATGAGAGACATATG-BS_DL3_LV_premrna-0'	0.918313	b'LMNA'	b'LMNA'	0.997653	b'EC1.0'
b'DL3'	b'TCATGAGCATACGCAT-BS_DL3_LV_premrna-0'	0.990618	b'LMNA'	b'LMNA'	0.997653	b'EC2.0'
b'DL3'	b'TCATGCCAGCCATTTG-BS_DL3_LV_premrna-0'	0.990862	b'LMNA'	b'LMNA'	0.997653	b'EC1.0'
b'DL3'	b'TCATGCCCAAGCTACT-BS_DL3_LV_premrna-0'	0.992463	b'LMNA'	b'LMNA'	0.997653	b'EC2.0'
b'DL3'	b'TCATGCCGTCAAAGCG-BS_DL3_LV_premrna-0'	0.985275	b'LMNA'	b'LMNA'	0.997653	b'EC1.0'
b'DL3'	b'TCATGCCTCGCCAACG-BS_DL3_LV_premrna-0'	0.993269	b'LMNA'	b'LMNA'	0.997653	b'EC2.0'
b'DL3'	b'TCATGGACAGGTCCCA-BS_DL3_LV_premrna-0'	0.988861	b'LMNA'	b'LMNA'	0.997653	b'EC5.0'
b'DL3'	b'TCATTACCACATATGC-BS_DL3_LV_premrna-0'	0.987095	b'LMNA'	b'LMNA'	0.997653	b'EC1.0'
b'DL3'	b'TCATTACTCAGTGCGC-BS_DL3_LV_premrna-0'	0.955158	b'LMNA'	b'LMNA'	0.997653	b'EC1.0'
b'DL3'	b'TCATTACTCTCATGCC-BS_DL3_LV_premrna-0'	0.987543	b'LMNA'	b'LMNA'	0.997653	b'EC1.0'
b'DL3'	b'TCATTCAGTTCCTTGC-BS_DL3_LV_premrna-0'	0.99378	b'LMNA'	b'LMNA'	0.997653	b'EC6.0'
b'DL3'	b'TCATTTGCAACTGCCG-BS_DL3_LV_premrna-0'	0.991291	b'LMNA'	b'LMNA'	0.997653	b'EC5.0'
b'DL3'	b'TCCACCAAGTAAGGGA-BS_DL3_LV_premrna-0'	0.951775	b'LMNA'	b'LMNA'	0.997653	b'EC2.0'
b'DL3'	b'TCCACGTGTGATTGGG-BS_DL3_LV_premrna-0'	0.989901	b'LMNA'	b'LMNA'	0.997653	b'EC1.0'
b'DL3'	b'TCCATCGAGCAGCGAT-BS_DL3_LV_premrna-0'	0.991142	b'LMNA'	b'LMNA'	0.997653	b'EC2.0'
b'DL3'	b'TCCATCGGTACGTTCA-BS_DL3_LV_premrna-0'	0.986264	b'LMNA'	b'LMNA'	0.997653	b'EC6.0'
b'DL3'	b'TCCATCGGTAGCTCGC-BS_DL3_LV_premrna-0'	0.98566	b'LMNA'	b'LMNA'	0.997653	b'EC1.0'
b'DL3'	b'TCCCAGTAGGATTCCT-BS_DL3_LV_premrna-0'	0.981557	b'LMNA'	b'LMNA'	0.997653	b'EC1.0'
b'DL3'	b'TCCGAAACAACGATTC-BS_DL3_LV_premrna-0'	0.991584	b'LMNA'	b'LMNA'	0.997653	b'EC1.0'
b'DL3'	b'TCCGAAACACAACATC-BS_DL3_LV_premrna-0'	0.975699	b'LMNA'	b'LMNA'	0.997653	b'EC5.0'
b'DL3'	b'TCCGAAAGTATCGTAC-BS_DL3_LV_premrna-0'	0.992782	b'LMNA'	b'LMNA'	0.997653	b'EC2.0'
b'DL3'	b'TCCGAAATCGGAGATG-BS_DL3_LV_premrna-0'	0.991976	b'LMNA'	b'LMNA'	0.997653	b'EC1.0'
b'DL3'	b'TCCGGGAAGTCACTAC-BS_DL3_LV_premrna-0'	0.967981	b'LMNA'	b'LMNA'	0.997653	b'EC1.0'
b'DL3'	b'TCCGGGAAGTGAGGTC-BS_DL3_LV_premrna-0'	0.995405	b'LMNA'	b'LMNA'	0.997653	b'EC2.0'
b'DL3'	b'TCCGGGACACGGTGAA-BS_DL3_LV_premrna-0'	0.987812	b'LMNA'	b'LMNA'	0.997653	b'EC5.0'
b'DL3'	b'TCCGTGTCAAGTCGTT-BS_DL3_LV_premrna-0'	0.993453	b'LMNA'	b'LMNA'	0.997653	b'EC2.0'
b'DL3'	b'TCCGTGTTCCCAAGTA-BS_DL3_LV_premrna-0'	0.992918	b'LMNA'	b'LMNA'	0.997653	b'EC2.0'
b'DL3'	b'TCCTCCCCATACTGAC-BS_DL3_LV_premrna-0'	0.987385	b'LMNA'	b'LMNA'	0.997653	b'EC8.0'
b'DL3'	b'TCCTCCCTCGAATCCA-BS_DL3_LV_premrna-0'	0.994819	b'LMNA'	b'LMNA'	0.997653	b'EC2.0'
b'DL3'	b'TCCTCGAGTGAGACGT-BS_DL3_LV_premrna-0'	0.974247	b'LMNA'	b'LMNA'	0.997653	b'EC6.0'
b'DL3'	b'TCCTCGATCGCACGAC-BS_DL3_LV_premrna-0'	0.994586	b'LMNA'	b'LMNA'	0.997653	b'EC2.0'
b'DL3'	b'TCCTCTTAGCTCTGTA-BS_DL3_LV_premrna-0'	0.994047	b'LMNA'	b'LMNA'	0.997653	b'EC2.0'
b'DL3'	b'TCCTCTTCATGGATCT-BS_DL3_LV_premrna-0'	0.992221	b'LMNA'	b'LMNA'	0.997653	b'EC1.0'
b'DL3'	b'TCCTGCAAGTGTACAA-BS_DL3_LV_premrna-0'	0.990552	b'LMNA'	b'LMNA'	0.997653	b'EC1.0'
b'DL3'	b'TCCTTCTCATGTAACC-BS_DL3_LV_premrna-0'	0.975316	b'LMNA'	b'LMNA'	0.997653	b'EC6.0'
b'DL3'	b'TCCTTCTTCAAGTCGT-BS_DL3_LV_premrna-0'	0.990322	b'LMNA'	b'LMNA'	0.997653	b'EC6.0'
b'DL3'	b'TCGAAGTCACCGTGCA-BS_DL3_LV_premrna-0'	0.969875	b'LMNA'	b'LMNA'	0.997653	b'EC1.0'
b'DL3'	b'TCGACGGTCGCAATGT-BS_DL3_LV_premrna-0'	0.993808	b'LMNA'	b'LMNA'	0.997653	b'EC2.0'
b'DL3'	b'TCGATTTAGCTGCGAA-BS_DL3_LV_premrna-0'	0.99218	b'LMNA'	b'LMNA'	0.997653	b'EC1.0'
b'DL3'	b'TCGATTTGTGAGTTTC-BS_DL3_LV_premrna-0'	0.992137	b'LMNA'	b'LMNA'	0.997653	b'EC2.0'
b'DL3'	b'TCGATTTTCAAACCTG-BS_DL3_LV_premrna-0'	0.993821	b'LMNA'	b'LMNA'	0.997653	b'EC2.0'
b'DL3'	b'TCGCACTCAAGCACCC-BS_DL3_LV_premrna-0'	0.971759	b'LMNA'	b'LMNA'	0.997653	b'EC2.0'
b'DL3'	b'TCGCACTGTGAGGAAA-BS_DL3_LV_premrna-0'	0.990905	b'LMNA'	b'LMNA'	0.997653	b'EC1.0'
b'DL3'	b'TCGCTTGAGTGGTTAA-BS_DL3_LV_premrna-0'	0.993222	b'LMNA'	b'LMNA'	0.997653	b'EC6.0'
b'DL3'	b'TCGGATAAGATACAGT-BS_DL3_LV_premrna-0'	0.993612	b'LMNA'	b'LMNA'	0.997653	b'EC2.0'
b'DL3'	b'TCGGATACAATGACCT-BS_DL3_LV_premrna-0'	0.993414	b'LMNA'	b'LMNA'	0.997653	b'EC6.0'
b'DL3'	b'TCGGTCTTCGCGTAGC-BS_DL3_LV_premrna-0'	0.993483	b'LMNA'	b'LMNA'	0.997653	b'EC6.0'
b'DL3'	b'TCGTCCAAGAGAATCT-BS_DL3_LV_premrna-0'	0.994249	b'LMNA'	b'LMNA'	0.997653	b'EC1.0'
b'DL3'	b'TCGTCCAAGTCAGAGC-BS_DL3_LV_premrna-0'	0.981346	b'LMNA'	b'LMNA'	0.997653	b'EC1.0'
b'DL3'	b'TCGTCCATCCTACAAG-BS_DL3_LV_premrna-0'	0.986342	b'LMNA'	b'LMNA'	0.997653	b'EC5.0'
b'DL3'	b'TCGTGCTGTAGAATGT-BS_DL3_LV_premrna-0'	0.987489	b'LMNA'	b'LMNA'	0.997653	b'EC1.0'
b'DL3'	b'TCGTGGGAGTCGGGAT-BS_DL3_LV_premrna-0'	0.993925	b'LMNA'	b'LMNA'	0.997653	b'EC1.0'
b'DL3'	b'TCGTGGGCAGCTCCTT-BS_DL3_LV_premrna-0'	0.992185	b'LMNA'	b'LMNA'	0.997653	b'EC6.0'
b'DL3'	b'TCTAACTAGTTGAAGT-BS_DL3_LV_premrna-0'	0.669623	b'LMNA'	b'LMNA'	0.997653	b'EC1.0'
b'DL3'	b'TCTAACTGTCGCTTAA-BS_DL3_LV_premrna-0'	0.991101	b'LMNA'	b'LMNA'	0.997653	b'EC1.0'
b'DL3'	b'TCTACATAGCAACTCT-BS_DL3_LV_premrna-0'	0.995192	b'LMNA'	b'LMNA'	0.997653	b'EC2.0'
b'DL3'	b'TCTATCACAACCGACC-BS_DL3_LV_premrna-0'	0.987383	b'LMNA'	b'LMNA'	0.997653	b'EC1.0'
b'DL3'	b'TCTATCATCCCAAGTA-BS_DL3_LV_premrna-0'	0.988436	b'LMNA'	b'LMNA'	0.997653	b'EC1.0'
b'DL3'	b'TCTCACGGTGACACGA-BS_DL3_LV_premrna-0'	0.984473	b'LMNA'	b'LMNA'	0.997653	b'EC1.0'
b'DL3'	b'TCTCAGCCATACCGTA-BS_DL3_LV_premrna-0'	0.985319	b'LMNA'	b'LMNA'	0.997653	b'EC1.0'
b'DL3'	b'TCTCCGAAGGTAAGAG-BS_DL3_LV_premrna-0'	0.993207	b'LMNA'	b'LMNA'	0.997653	b'EC6.0'
b'DL3'	b'TCTGCCAAGATGCCGA-BS_DL3_LV_premrna-0'	0.993887	b'LMNA'	b'LMNA'	0.997653	b'EC2.0'
b'DL3'	b'TCTGCCAAGGTCGTGA-BS_DL3_LV_premrna-0'	0.988364	b'LMNA'	b'LMNA'	0.997653	b'EC1.0'
b'DL3'	b'TCTGCCACAGAGGACT-BS_DL3_LV_premrna-0'	0.993983	b'LMNA'	b'LMNA'	0.997653	b'EC6.0'
b'DL3'	b'TCTGCCACAGGTCAGA-BS_DL3_LV_premrna-0'	0.938625	b'LMNA'	b'LMNA'	0.997653	b'EC1.0'
b'DL3'	b'TCTGGCTAGCTGTGCC-BS_DL3_LV_premrna-0'	0.992306	b'LMNA'	b'LMNA'	0.997653	b'EC7.0'
b'DL3'	b'TCTGTCGAGCTGAGTG-BS_DL3_LV_premrna-0'	0.994661	b'LMNA'	b'LMNA'	0.997653	b'EC1.0'
b'DL3'	b'TCTGTCGGTCCATCTC-BS_DL3_LV_premrna-0'	0.990356	b'LMNA'	b'LMNA'	0.997653	b'EC1.0'
b'DL3'	b'TCTTAGTAGAATTCAG-BS_DL3_LV_premrna-0'	0.9949	b'LMNA'	b'LMNA'	0.997653	b'EC2.0'
b'DL3'	b'TCTTAGTGTTTCGCTC-BS_DL3_LV_premrna-0'	0.586511	b'LMNA'	b'LMNA'	0.997653	b'EC5.0'
b'DL3'	b'TCTTCCTGTGGGTATG-BS_DL3_LV_premrna-0'	0.990955	b'LMNA'	b'LMNA'	0.997653	b'EC1.0'
b'DL3'	b'TCTTTGAGTCAGTTTG-BS_DL3_LV_premrna-0'	0.993417	b'LMNA'	b'LMNA'	0.997653	b'EC6.0'
b'DL3'	b'TCTTTGAGTGTTCAGT-BS_DL3_LV_premrna-0'	0.994099	b'LMNA'	b'LMNA'	0.997653	b'EC2.0'
b'DL3'	b'TCTTTGATCCGAGATT-BS_DL3_LV_premrna-0'	0.994899	b'LMNA'	b'LMNA'	0.997653	b'EC1.0'
b'DL3'	b'TGAACGTCATCTTAGG-BS_DL3_LV_premrna-0'	0.992727	b'LMNA'	b'LMNA'	0.997653	b'EC2.0'
b'DL3'	b'TGAACGTTCCTGTACC-BS_DL3_LV_premrna-0'	0.991797	b'LMNA'	b'LMNA'	0.997653	b'EC1.0'
b'DL3'	b'TGAATCGAGGCGATAC-BS_DL3_LV_premrna-0'	0.926941	b'LMNA'	b'LMNA'	0.997653	b'EC5.0'
b'DL3'	b'TGAATCGCACGCCAGT-BS_DL3_LV_premrna-0'	0.971972	b'LMNA'	b'LMNA'	0.997653	b'EC2.0'
b'DL3'	b'TGAATCGTCACGACTA-BS_DL3_LV_premrna-0'	0.994282	b'LMNA'	b'LMNA'	0.997653	b'EC2.0'
b'DL3'	b'TGAATGCAGCTGAAAT-BS_DL3_LV_premrna-0'	0.97982	b'LMNA'	b'LMNA'	0.997653	b'EC5.0'
b'DL3'	b'TGAATGCCAACTCGAT-BS_DL3_LV_premrna-0'	0.993721	b'LMNA'	b'LMNA'	0.997653	b'EC5.0'
b'DL3'	b'TGACAGTGTTGAATCC-BS_DL3_LV_premrna-0'	0.993924	b'LMNA'	b'LMNA'	0.997653	b'EC5.0'
b'DL3'	b'TGACGCGCATCTTTCA-BS_DL3_LV_premrna-0'	0.994472	b'LMNA'	b'LMNA'	0.997653	b'EC2.0'
b'DL3'	b'TGACTCCAGCCGGAAT-BS_DL3_LV_premrna-0'	0.993522	b'LMNA'	b'LMNA'	0.997653	b'EC7.0'
b'DL3'	b'TGACTCCGTGCAGTGA-BS_DL3_LV_premrna-0'	0.992624	b'LMNA'	b'LMNA'	0.997653	b'EC2.0'
b'DL3'	b'TGAGACTCAATCCTTT-BS_DL3_LV_premrna-0'	0.983408	b'LMNA'	b'LMNA'	0.997653	b'EC6.0'
b'DL3'	b'TGAGACTCACTGTGAT-BS_DL3_LV_premrna-0'	0.991463	b'LMNA'	b'LMNA'	0.997653	b'EC1.0'
b'DL3'	b'TGAGCATTCGACCTAA-BS_DL3_LV_premrna-0'	0.99259	b'LMNA'	b'LMNA'	0.997653	b'EC2.0'
b'DL3'	b'TGAGCGCGTATTCCTT-BS_DL3_LV_premrna-0'	0.993211	b'LMNA'	b'LMNA'	0.997653	b'EC6.0'
b'DL3'	b'TGAGCGCGTGTGTCCG-BS_DL3_LV_premrna-0'	0.975785	b'LMNA'	b'LMNA'	0.997653	b'EC1.0'
b'DL3'	b'TGAGGAGCATCATTTC-BS_DL3_LV_premrna-0'	0.98879	b'LMNA'	b'LMNA'	0.997653	b'EC6.0'
b'DL3'	b'TGAGGAGCATGTTCGA-BS_DL3_LV_premrna-0'	0.979424	b'LMNA'	b'LMNA'	0.997653	b'EC1.0'
b'DL3'	b'TGAGGAGCATTGACAC-BS_DL3_LV_premrna-0'	0.991789	b'LMNA'	b'LMNA'	0.997653	b'EC2.0'
b'DL3'	b'TGAGGGATCTGTCGTC-BS_DL3_LV_premrna-0'	0.98899	b'LMNA'	b'LMNA'	0.997653	b'EC1.0'
b'DL3'	b'TGAGGTTGTACAGCGA-BS_DL3_LV_premrna-0'	0.992699	b'LMNA'	b'LMNA'	0.997653	b'EC7.0'
b'DL3'	b'TGAGTCATCGGCTTGG-BS_DL3_LV_premrna-0'	0.993515	b'LMNA'	b'LMNA'	0.997653	b'EC1.0'
b'DL3'	b'TGATCAGGTGACTGTT-BS_DL3_LV_premrna-0'	0.98284	b'LMNA'	b'LMNA'	0.997653	b'EC5.0'
b'DL3'	b'TGATCTTCACCTGAAT-BS_DL3_LV_premrna-0'	0.983682	b'LMNA'	b'LMNA'	0.997653	b'EC1.0'
b'DL3'	b'TGATGCAGTGTTCGTA-BS_DL3_LV_premrna-0'	0.990991	b'LMNA'	b'LMNA'	0.997653	b'EC1.0'
b'DL3'	b'TGATGCATCTCTATGT-BS_DL3_LV_premrna-0'	0.981956	b'LMNA'	b'LMNA'	0.997653	b'EC1.0'
b'DL3'	b'TGATGGTCACTACTTT-BS_DL3_LV_premrna-0'	0.98566	b'LMNA'	b'LMNA'	0.997653	b'EC1.0'
b'DL3'	b'TGATGGTTCGTGACTA-BS_DL3_LV_premrna-0'	0.98934	b'LMNA'	b'LMNA'	0.997653	b'EC1.0'
b'DL3'	b'TGATTTCCAGGACTAG-BS_DL3_LV_premrna-0'	0.994752	b'LMNA'	b'LMNA'	0.997653	b'EC2.0'
b'DL3'	b'TGATTTCGTAGATTAG-BS_DL3_LV_premrna-0'	0.993927	b'LMNA'	b'LMNA'	0.997653	b'EC2.0'
b'DL3'	b'TGCACGGTCACGGAGA-BS_DL3_LV_premrna-0'	0.992433	b'LMNA'	b'LMNA'	0.997653	b'EC1.0'
b'DL3'	b'TGCAGATCAAGGTCGA-BS_DL3_LV_premrna-0'	0.974385	b'LMNA'	b'LMNA'	0.997653	b'EC5.0'
b'DL3'	b'TGCAGATGTCCGGTGT-BS_DL3_LV_premrna-0'	0.992737	b'LMNA'	b'LMNA'	0.997653	b'EC2.0'
b'DL3'	b'TGCAGGCCAAACACCT-BS_DL3_LV_premrna-0'	0.994309	b'LMNA'	b'LMNA'	0.997653	b'EC2.0'
b'DL3'	b'TGCAGGCGTTCTCCAC-BS_DL3_LV_premrna-0'	0.993261	b'LMNA'	b'LMNA'	0.997653	b'EC2.0'
b'DL3'	b'TGCAGGCTCATTGCGA-BS_DL3_LV_premrna-0'	0.993593	b'LMNA'	b'LMNA'	0.997653	b'EC6.0'
b'DL3'	b'TGCATGAAGTAAAGCT-BS_DL3_LV_premrna-0'	0.994777	b'LMNA'	b'LMNA'	0.997653	b'EC2.0'
b'DL3'	b'TGCATGAGTAGTTACC-BS_DL3_LV_premrna-0'	0.993291	b'LMNA'	b'LMNA'	0.997653	b'EC1.0'
b'DL3'	b'TGCATGAGTGAAGCGT-BS_DL3_LV_premrna-0'	0.85057	b'LMNA'	b'LMNA'	0.997653	b'EC1.0'
b'DL3'	b'TGCATGATCAGGAAAT-BS_DL3_LV_premrna-0'	0.962902	b'LMNA'	b'LMNA'	0.997653	b'EC1.0'
b'DL3'	b'TGCCGAGTCTCCTGCA-BS_DL3_LV_premrna-0'	0.982447	b'LMNA'	b'LMNA'	0.997653	b'EC1.0'
b'DL3'	b'TGCGATAAGTCGGGAT-BS_DL3_LV_premrna-0'	0.993843	b'LMNA'	b'LMNA'	0.997653	b'EC2.0'
b'DL3'	b'TGCGGCAAGACTCAAA-BS_DL3_LV_premrna-0'	0.990703	b'LMNA'	b'LMNA'	0.997653	b'EC6.0'
b'DL3'	b'TGCGGCATCACGACTA-BS_DL3_LV_premrna-0'	0.918178	b'LMNA'	b'LMNA'	0.997653	b'EC5.0'
b'DL3'	b'TGCTTCGAGGGTATAT-BS_DL3_LV_premrna-0'	0.993031	b'LMNA'	b'LMNA'	0.997653	b'EC5.0'
b'DL3'	b'TGCTTGCCAATGGGTG-BS_DL3_LV_premrna-0'	0.986295	b'LMNA'	b'LMNA'	0.997653	b'EC1.0'
b'DL3'	b'TGCTTGCCAATTCACG-BS_DL3_LV_premrna-0'	0.983485	b'LMNA'	b'LMNA'	0.997653	b'EC8.0'
b'DL3'	b'TGCTTGCCAGTAGTTC-BS_DL3_LV_premrna-0'	0.993312	b'LMNA'	b'LMNA'	0.997653	b'EC6.0'
b'DL3'	b'TGCTTGCGTTAACCTG-BS_DL3_LV_premrna-0'	0.985653	b'LMNA'	b'LMNA'	0.997653	b'EC1.0'
b'DL3'	b'TGGAACTCACGCTGCA-BS_DL3_LV_premrna-0'	0.992121	b'LMNA'	b'LMNA'	0.997653	b'EC2.0'
b'DL3'	b'TGGAACTGTACGTTCA-BS_DL3_LV_premrna-0'	0.982752	b'LMNA'	b'LMNA'	0.997653	b'EC5.0'
b'DL3'	b'TGGAGGACACTCTCGT-BS_DL3_LV_premrna-0'	0.993101	b'LMNA'	b'LMNA'	0.997653	b'EC1.0'
b'DL3'	b'TGGAGGATCTACGCAA-BS_DL3_LV_premrna-0'	0.994407	b'LMNA'	b'LMNA'	0.997653	b'EC1.0'
b'DL3'	b'TGGATCAAGGTGGCTA-BS_DL3_LV_premrna-0'	0.993704	b'LMNA'	b'LMNA'	0.997653	b'EC6.0'
b'DL3'	b'TGGATCACAAGTGACG-BS_DL3_LV_premrna-0'	0.992455	b'LMNA'	b'LMNA'	0.997653	b'EC6.0'
b'DL3'	b'TGGATCAGTCGAGCAA-BS_DL3_LV_premrna-0'	0.992923	b'LMNA'	b'LMNA'	0.997653	b'EC1.0'
b'DL3'	b'TGGATGTCAGGGAGAG-BS_DL3_LV_premrna-0'	0.994688	b'LMNA'	b'LMNA'	0.997653	b'EC2.0'
b'DL3'	b'TGGATGTGTGGAATGC-BS_DL3_LV_premrna-0'	0.99258	b'LMNA'	b'LMNA'	0.997653	b'EC2.0'
b'DL3'	b'TGGCGTGAGTCGAGGT-BS_DL3_LV_premrna-0'	0.994007	b'LMNA'	b'LMNA'	0.997653	b'EC2.0'
b'DL3'	b'TGGGAAGTCAAGCCGC-BS_DL3_LV_premrna-0'	0.993288	b'LMNA'	b'LMNA'	0.997653	b'EC2.0'
b'DL3'	b'TGGGAAGTCTACTTCA-BS_DL3_LV_premrna-0'	0.991783	b'LMNA'	b'LMNA'	0.997653	b'EC6.0'
b'DL3'	b'TGGGAGAAGCATCTTG-BS_DL3_LV_premrna-0'	0.993852	b'LMNA'	b'LMNA'	0.997653	b'EC1.0'
b'DL3'	b'TGGGAGAAGCTTTCTT-BS_DL3_LV_premrna-0'	0.96731	b'LMNA'	b'LMNA'	0.997653	b'EC5.0'
b'DL3'	b'TGGGATTCACTGAGTT-BS_DL3_LV_premrna-0'	0.987658	b'LMNA'	b'LMNA'	0.997653	b'EC1.0'
b'DL3'	b'TGGGATTGTGACTAAA-BS_DL3_LV_premrna-0'	0.994339	b'LMNA'	b'LMNA'	0.997653	b'EC2.0'
b'DL3'	b'TGGGATTTCACGAACT-BS_DL3_LV_premrna-0'	0.994393	b'LMNA'	b'LMNA'	0.997653	b'EC2.0'
b'DL3'	b'TGGGCGTAGCAGATAT-BS_DL3_LV_premrna-0'	0.994993	b'LMNA'	b'LMNA'	0.997653	b'EC6.0'
b'DL3'	b'TGGGCGTGTCGTTATG-BS_DL3_LV_premrna-0'	0.992792	b'LMNA'	b'LMNA'	0.997653	b'EC7.0'
b'DL3'	b'TGGGCTGAGACTGAGC-BS_DL3_LV_premrna-0'	0.990462	b'LMNA'	b'LMNA'	0.997653	b'EC1.0'
b'DL3'	b'TGGGCTGCATCAGTGT-BS_DL3_LV_premrna-0'	0.992608	b'LMNA'	b'LMNA'	0.997653	b'EC7.0'
b'DL3'	b'TGGGTTACACGTGTGC-BS_DL3_LV_premrna-0'	0.995003	b'LMNA'	b'LMNA'	0.997653	b'EC2.0'
b'DL3'	b'TGGTACAGTCAATGGG-BS_DL3_LV_premrna-0'	0.985771	b'LMNA'	b'LMNA'	0.997653	b'EC1.0'
b'DL3'	b'TGGTAGTAGTAGGATT-BS_DL3_LV_premrna-0'	0.994213	b'LMNA'	b'LMNA'	0.997653	b'EC5.0'
b'DL3'	b'TGGTGATAGCAGTACG-BS_DL3_LV_premrna-0'	0.990182	b'LMNA'	b'LMNA'	0.997653	b'EC6.0'
b'DL3'	b'TGGTGATTCGTTCGCT-BS_DL3_LV_premrna-0'	0.843104	b'LMNA'	b'LMNA'	0.997653	b'EC1.0'
b'DL3'	b'TGGTTAGGTCCACTTC-BS_DL3_LV_premrna-0'	0.990581	b'LMNA'	b'LMNA'	0.997653	b'EC1.0'
b'DL3'	b'TGTAACGAGAAGCTCG-BS_DL3_LV_premrna-0'	0.993809	b'LMNA'	b'LMNA'	0.997653	b'EC2.0'
b'DL3'	b'TGTAACGAGCATTTGC-BS_DL3_LV_premrna-0'	0.494481	b'LMNA'	b'LMNA'	0.997653	b'EC6.0'
b'DL3'	b'TGTAACGAGGGTAATT-BS_DL3_LV_premrna-0'	0.990111	b'LMNA'	b'LMNA'	0.997653	b'EC1.0'
b'DL3'	b'TGTAACGCACGTCGTG-BS_DL3_LV_premrna-0'	0.992704	b'LMNA'	b'LMNA'	0.997653	b'EC1.0'
b'DL3'	b'TGTACAGAGGTTATAG-BS_DL3_LV_premrna-0'	0.994159	b'LMNA'	b'LMNA'	0.997653	b'EC2.0'
b'DL3'	b'TGTACAGTCTATACTC-BS_DL3_LV_premrna-0'	0.989621	b'LMNA'	b'LMNA'	0.997653	b'EC6.0'
b'DL3'	b'TGTAGACGTTGCATAC-BS_DL3_LV_premrna-0'	0.993425	b'LMNA'	b'LMNA'	0.997653	b'EC2.0'
b'DL3'	b'TGTCAGATCATGACAC-BS_DL3_LV_premrna-0'	0.992523	b'LMNA'	b'LMNA'	0.997653	b'EC6.0'
b'DL3'	b'TGTCAGATCTGCATAG-BS_DL3_LV_premrna-0'	0.985984	b'LMNA'	b'LMNA'	0.997653	b'EC6.0'
b'DL3'	b'TGTCCCAAGAGGCCAT-BS_DL3_LV_premrna-0'	0.994223	b'LMNA'	b'LMNA'	0.997653	b'EC1.0'
b'DL3'	b'TGTCCCATCTCGCTTG-BS_DL3_LV_premrna-0'	0.993243	b'LMNA'	b'LMNA'	0.997653	b'EC6.0'
b'DL3'	b'TGTCCTGCAGATTAAG-BS_DL3_LV_premrna-0'	0.994692	b'LMNA'	b'LMNA'	0.997653	b'EC7.0'
b'DL3'	b'TGTCCTGTCCGTCCTA-BS_DL3_LV_premrna-0'	0.993444	b'LMNA'	b'LMNA'	0.997653	b'EC7.0'
b'DL3'	b'TGTGAGTCAATCGCGC-BS_DL3_LV_premrna-0'	0.994396	b'LMNA'	b'LMNA'	0.997653	b'EC2.0'
b'DL3'	b'TGTGCGGGTGAAGCTG-BS_DL3_LV_premrna-0'	0.983325	b'LMNA'	b'LMNA'	0.997653	b'EC1.0'
b'DL3'	b'TGTTACTTCCATTGCC-BS_DL3_LV_premrna-0'	0.993014	b'LMNA'	b'LMNA'	0.997653	b'EC8.0'
b'DL3'	b'TGTTCATGTACAGTCT-BS_DL3_LV_premrna-0'	0.964243	b'LMNA'	b'LMNA'	0.997653	b'EC1.0'
b'DL3'	b'TGTTCCGTCTCACGAA-BS_DL3_LV_premrna-0'	0.990682	b'LMNA'	b'LMNA'	0.997653	b'EC5.0'
b'DL3'	b'TGTTCCGTCTCTGGTC-BS_DL3_LV_premrna-0'	0.992951	b'LMNA'	b'LMNA'	0.997653	b'EC1.0'
b'DL3'	b'TGTTCTACATTGTGCA-BS_DL3_LV_premrna-0'	0.990719	b'LMNA'	b'LMNA'	0.997653	b'EC2.0'
b'DL3'	b'TGTTGAGGTCGTGTTA-BS_DL3_LV_premrna-0'	0.984947	b'LMNA'	b'LMNA'	0.997653	b'EC1.0'
b'DL3'	b'TGTTGGAAGCATCAAA-BS_DL3_LV_premrna-0'	0.994683	b'LMNA'	b'LMNA'	0.997653	b'EC6.0'
b'DL3'	b'TGTTGGACAATTGCAC-BS_DL3_LV_premrna-0'	0.99492	b'LMNA'	b'LMNA'	0.997653	b'EC6.0'
b'DL3'	b'TTACAGGTCCTGATAG-BS_DL3_LV_premrna-0'	0.990509	b'LMNA'	b'LMNA'	0.997653	b'EC5.0'
b'DL3'	b'TTACCATGTATACCTG-BS_DL3_LV_premrna-0'	0.982148	b'LMNA'	b'LMNA'	0.997653	b'EC6.0'
b'DL3'	b'TTACCGCAGACAGCGT-BS_DL3_LV_premrna-0'	0.993917	b'LMNA'	b'LMNA'	0.997653	b'EC1.0'
b'DL3'	b'TTACGCCAGTGTGTTC-BS_DL3_LV_premrna-0'	0.993849	b'LMNA'	b'LMNA'	0.997653	b'EC7.0'
b'DL3'	b'TTACGCCTCTTCTAAC-BS_DL3_LV_premrna-0'	0.993989	b'LMNA'	b'LMNA'	0.997653	b'EC5.0'
b'DL3'	b'TTAGGCAAGTCACGAG-BS_DL3_LV_premrna-0'	0.979143	b'LMNA'	b'LMNA'	0.997653	b'EC2.0'
b'DL3'	b'TTAGGCAGTCGTACTA-BS_DL3_LV_premrna-0'	0.989557	b'LMNA'	b'LMNA'	0.997653	b'EC1.0'
b'DL3'	b'TTAGGGTAGTTACGAA-BS_DL3_LV_premrna-0'	0.985366	b'LMNA'	b'LMNA'	0.997653	b'EC6.0'
b'DL3'	b'TTAGTCTCATATGCGT-BS_DL3_LV_premrna-0'	0.973493	b'LMNA'	b'LMNA'	0.997653	b'EC1.0'
b'DL3'	b'TTAGTCTCATGGTGGA-BS_DL3_LV_premrna-0'	0.98859	b'LMNA'	b'LMNA'	0.997653	b'EC1.0'
b'DL3'	b'TTATTGCAGGTCCCTG-BS_DL3_LV_premrna-0'	0.984879	b'LMNA'	b'LMNA'	0.997653	b'EC1.0'
b'DL3'	b'TTATTGCCAGGAACCA-BS_DL3_LV_premrna-0'	0.992984	b'LMNA'	b'LMNA'	0.997653	b'EC2.0'
b'DL3'	b'TTCAATCCAGTATGAA-BS_DL3_LV_premrna-0'	0.994216	b'LMNA'	b'LMNA'	0.997653	b'EC2.0'
b'DL3'	b'TTCACGCAGAGCATAT-BS_DL3_LV_premrna-0'	0.994842	b'LMNA'	b'LMNA'	0.997653	b'EC2.0'
b'DL3'	b'TTCAGGAAGAGTGTTA-BS_DL3_LV_premrna-0'	0.994623	b'LMNA'	b'LMNA'	0.997653	b'EC2.0'
b'DL3'	b'TTCATGTAGAATACAC-BS_DL3_LV_premrna-0'	0.993156	b'LMNA'	b'LMNA'	0.997653	b'EC1.0'
b'DL3'	b'TTCATTGCAATGAAAC-BS_DL3_LV_premrna-0'	0.993568	b'LMNA'	b'LMNA'	0.997653	b'EC6.0'
b'DL3'	b'TTCCAATTCGCGCTGA-BS_DL3_LV_premrna-0'	0.992197	b'LMNA'	b'LMNA'	0.997653	b'EC7.0'
b'DL3'	b'TTCCAATTCTGCGGAC-BS_DL3_LV_premrna-0'	0.986272	b'LMNA'	b'LMNA'	0.997653	b'EC5.0'
b'DL3'	b'TTCCACGCACCCTGTT-BS_DL3_LV_premrna-0'	0.994181	b'LMNA'	b'LMNA'	0.997653	b'EC2.0'
b'DL3'	b'TTCCACGGTTGTCTAG-BS_DL3_LV_premrna-0'	0.9887	b'LMNA'	b'LMNA'	0.997653	b'EC8.0'
b'DL3'	b'TTCCACGGTTTCCATT-BS_DL3_LV_premrna-0'	0.995398	b'LMNA'	b'LMNA'	0.997653	b'EC2.0'
b'DL3'	b'TTCCGGTGTAGGATAT-BS_DL3_LV_premrna-0'	0.994484	b'LMNA'	b'LMNA'	0.997653	b'EC2.0'
b'DL3'	b'TTCCGGTGTCGTTGCG-BS_DL3_LV_premrna-0'	0.993083	b'LMNA'	b'LMNA'	0.997653	b'EC1.0'
b'DL3'	b'TTCCGTGAGATCACCT-BS_DL3_LV_premrna-0'	0.954181	b'LMNA'	b'LMNA'	0.997653	b'EC1.0'
b'DL3'	b'TTCCGTGGTGACCGTC-BS_DL3_LV_premrna-0'	0.991842	b'LMNA'	b'LMNA'	0.997653	b'EC6.0'
b'DL3'	b'TTCCTAACATCTCGTC-BS_DL3_LV_premrna-0'	0.823548	b'LMNA'	b'LMNA'	0.997653	b'EC1.0'
b'DL3'	b'TTCCTAATCAAAGGTA-BS_DL3_LV_premrna-0'	0.973773	b'LMNA'	b'LMNA'	0.997653	b'EC6.0'
b'DL3'	b'TTCCTCTAGGCATTTC-BS_DL3_LV_premrna-0'	0.992901	b'LMNA'	b'LMNA'	0.997653	b'EC2.0'
b'DL3'	b'TTCCTCTCACGTATAC-BS_DL3_LV_premrna-0'	0.991924	b'LMNA'	b'LMNA'	0.997653	b'EC5.0'
b'DL3'	b'TTCCTTCAGCACTCCG-BS_DL3_LV_premrna-0'	0.658699	b'LMNA'	b'LMNA'	0.997653	b'EC5.0'
b'DL3'	b'TTCGATTAGAGGTGCT-BS_DL3_LV_premrna-0'	0.986661	b'LMNA'	b'LMNA'	0.997653	b'EC8.0'
b'DL3'	b'TTCGCTGGTGTTTCTT-BS_DL3_LV_premrna-0'	0.990464	b'LMNA'	b'LMNA'	0.997653	b'EC1.0'
b'DL3'	b'TTCTAACGTCTTAGTG-BS_DL3_LV_premrna-0'	0.990377	b'LMNA'	b'LMNA'	0.997653	b'EC1.0'
b'DL3'	b'TTCTAACTCTTGGATG-BS_DL3_LV_premrna-0'	0.991916	b'LMNA'	b'LMNA'	0.997653	b'EC8.0'
b'DL3'	b'TTCTAGTAGAGCAACC-BS_DL3_LV_premrna-0'	0.995063	b'LMNA'	b'LMNA'	0.997653	b'EC1.0'
b'DL3'	b'TTCTCTCGTGGAAATT-BS_DL3_LV_premrna-0'	0.985614	b'LMNA'	b'LMNA'	0.997653	b'EC8.0'
b'DL3'	b'TTCTTCCAGGACCCAA-BS_DL3_LV_premrna-0'	0.985418	b'LMNA'	b'LMNA'	0.997653	b'EC6.0'
b'DL3'	b'TTCTTGAAGGCCTTGC-BS_DL3_LV_premrna-0'	0.991618	b'LMNA'	b'LMNA'	0.997653	b'EC6.0'
b'DL3'	b'TTCTTGATCTCGTGAA-BS_DL3_LV_premrna-0'	0.995661	b'LMNA'	b'LMNA'	0.997653	b'EC2.0'
b'DL3'	b'TTGAACGCAATTTCTC-BS_DL3_LV_premrna-0'	0.990873	b'LMNA'	b'LMNA'	0.997653	b'EC2.0'
b'DL3'	b'TTGACCCCAGGTATGG-BS_DL3_LV_premrna-0'	0.990079	b'LMNA'	b'LMNA'	0.997653	b'EC6.0'
b'DL3'	b'TTGAGTGAGGGCGAAG-BS_DL3_LV_premrna-0'	0.991604	b'LMNA'	b'LMNA'	0.997653	b'EC1.0'
b'DL3'	b'TTGAGTGGTTACCCAA-BS_DL3_LV_premrna-0'	0.99354	b'LMNA'	b'LMNA'	0.997653	b'EC2.0'
b'DL3'	b'TTGATGGAGAGTACCG-BS_DL3_LV_premrna-0'	0.991938	b'LMNA'	b'LMNA'	0.997653	b'EC6.0'
b'DL3'	b'TTGATGGTCGCCAGAC-BS_DL3_LV_premrna-0'	0.992669	b'LMNA'	b'LMNA'	0.997653	b'EC2.0'
b'DL3'	b'TTGCATTAGTGATAAC-BS_DL3_LV_premrna-0'	0.993719	b'LMNA'	b'LMNA'	0.997653	b'EC2.0'
b'DL3'	b'TTGCATTCACATGAAA-BS_DL3_LV_premrna-0'	0.583918	b'LMNA'	b'LMNA'	0.997653	b'EC5.0'
[truncated: 49,314 more rows]

## Sheet: predictions FB
patient	Barcode	probabilty for nuclei	Gene_pred	true label	accuracy for patient	cell_states
b'H14'	b'AAACGCTTCTAAGCGT-BO_H14_S01_premrna'	0.843653	b'TTN'	b'TTN'	0.934979	b'vFB1.0'
b'H14'	b'AAAGAACCACAGTCAT-BO_H14_S01_premrna'	0.453201	b'PKP2'	b'TTN'	0.934979	b'vFB1.1'
b'H14'	b'AAAGAACGTCGAAGCA-BO_H14_S01_premrna'	0.953322	b'TTN'	b'TTN'	0.934979	b'vFB1.0'
b'H14'	b'AAAGAACTCTGCCTCA-BO_H14_S01_premrna'	0.855817	b'TTN'	b'TTN'	0.934979	b'vFB2'
b'H14'	b'AAAGGATCACTGTCGG-BO_H14_S01_premrna'	0.923991	b'TTN'	b'TTN'	0.934979	b'vFB1.0'
b'H14'	b'AAAGGATCAGTTCCAA-BO_H14_S01_premrna'	0.989799	b'TTN'	b'TTN'	0.934979	b'vFB2'
b'H14'	b'AAAGGTAGTACGGATG-BO_H14_S01_premrna'	0.957561	b'TTN'	b'TTN'	0.934979	b'vFB1.0'
b'H14'	b'AAAGTGACATCGCTGG-BO_H14_S01_premrna'	0.524896	b'TTN'	b'TTN'	0.934979	b'vFB1.0'
b'H14'	b'AAAGTGACATCTGGGC-BO_H14_S01_premrna'	0.981775	b'TTN'	b'TTN'	0.934979	b'vFB2'
b'H14'	b'AACAACCTCCTTCAGC-BO_H14_S01_premrna'	0.718965	b'TTN'	b'TTN'	0.934979	b'vFB4'
b'H14'	b'AACAAGAAGCCTGACC-BO_H14_S01_premrna'	0.98275	b'TTN'	b'TTN'	0.934979	b'vFB2'
b'H14'	b'AACAAGAGTGGCTCTG-BO_H14_S01_premrna'	0.483535	b'TTN'	b'TTN'	0.934979	b'vFB1.1'
b'H14'	b'AACACACAGCACAAAT-BO_H14_S01_premrna'	0.909988	b'TTN'	b'TTN'	0.934979	b'vFB2'
b'H14'	b'AACACACAGGCTAAAT-BO_H14_S01_premrna'	0.939514	b'TTN'	b'TTN'	0.934979	b'vFB1.0'
b'H14'	b'AACACACAGTACCGGA-BO_H14_S01_premrna'	0.992164	b'TTN'	b'TTN'	0.934979	b'vFB2'
b'H14'	b'AACACACGTCCTCCTA-BO_H14_S01_premrna'	0.67063	b'TTN'	b'TTN'	0.934979	b'vFB1.0'
b'H14'	b'AACAGGGCACAGTCCG-BO_H14_S01_premrna'	0.974819	b'TTN'	b'TTN'	0.934979	b'vFB1.0'
b'H14'	b'AACCAACGTGCCTGCA-BO_H14_S01_premrna'	0.641203	b'TTN'	b'TTN'	0.934979	b'vFB2'
b'H14'	b'AACCACAGTTGGATCT-BO_H14_S01_premrna'	0.717131	b'TTN'	b'TTN'	0.934979	b'vFB1.0'
b'H14'	b'AACCTGACAGGATTCT-BO_H14_S01_premrna'	0.59242	b'TTN'	b'TTN'	0.934979	b'vFB2'
b'H14'	b'AACCTGACATCTCCCA-BO_H14_S01_premrna'	0.974899	b'TTN'	b'TTN'	0.934979	b'vFB1.0'
b'H14'	b'AACGAAAGTTCCGTTC-BO_H14_S01_premrna'	0.886012	b'TTN'	b'TTN'	0.934979	b'vFB4'
b'H14'	b'AACGGGAGTCTCGACG-BO_H14_S01_premrna'	0.327018	b'PKP2'	b'TTN'	0.934979	b'vFB4'
b'H14'	b'AAGACAATCTCAACGA-BO_H14_S01_premrna'	0.821323	b'TTN'	b'TTN'	0.934979	b'vFB2'
b'H14'	b'AAGACAATCTTTGATC-BO_H14_S01_premrna'	0.970949	b'TTN'	b'TTN'	0.934979	b'vFB1.0'
b'H14'	b'AAGACTCGTTCAACGT-BO_H14_S01_premrna'	0.820617	b'TTN'	b'TTN'	0.934979	b'vFB4'
b'H14'	b'AAGACTCGTTCATCTT-BO_H14_S01_premrna'	0.979246	b'TTN'	b'TTN'	0.934979	b'vFB1.0'
b'H14'	b'AAGCGTTAGTGACCTT-BO_H14_S01_premrna'	0.755902	b'TTN'	b'TTN'	0.934979	b'vFB2'
b'H14'	b'AAGCGTTGTTCTCCTG-BO_H14_S01_premrna'	0.4034	b'TTN'	b'TTN'	0.934979	b'vFB1.1'
b'H14'	b'AAGTGAAAGGATACCG-BO_H14_S01_premrna'	0.95039	b'TTN'	b'TTN'	0.934979	b'vFB1.0'
b'H14'	b'AAGTGAACACTCCGGA-BO_H14_S01_premrna'	0.326832	b'LMNA'	b'TTN'	0.934979	b'vFB2'
b'H14'	b'AAGTGAAGTCTTGCTC-BO_H14_S01_premrna'	0.725022	b'TTN'	b'TTN'	0.934979	b'vFB1.0'
b'H14'	b'AATAGAGTCTCATTGT-BO_H14_S01_premrna'	0.987025	b'TTN'	b'TTN'	0.934979	b'vFB1.0'
b'H14'	b'AATCACGCAGTAGATA-BO_H14_S01_premrna'	0.911152	b'TTN'	b'TTN'	0.934979	b'vFB2'
b'H14'	b'AATGAAGAGTTTGCTG-BO_H14_S01_premrna'	0.972632	b'TTN'	b'TTN'	0.934979	b'vFB1.0'
b'H14'	b'AATGAAGCAACGTATC-BO_H14_S01_premrna'	0.956032	b'TTN'	b'TTN'	0.934979	b'vFB1.0'
b'H14'	b'AATGCCAAGCTCTGTA-BO_H14_S01_premrna'	0.336393	b'TTN'	b'TTN'	0.934979	b'vFB4'
b'H14'	b'AATGGAAGTTGTCTAG-BO_H14_S01_premrna'	0.891733	b'TTN'	b'TTN'	0.934979	b'vFB1.0'
b'H14'	b'AATGGCTCAGCGTTGC-BO_H14_S01_premrna'	0.989552	b'TTN'	b'TTN'	0.934979	b'vFB1.0'
b'H14'	b'AATTCCTGTCTTGAGT-BO_H14_S01_premrna'	0.968561	b'TTN'	b'TTN'	0.934979	b'vFB2'
b'H14'	b'ACAAAGAGTACCGGAA-BO_H14_S01_premrna'	0.551458	b'TTN'	b'TTN'	0.934979	b'vFB2'
b'H14'	b'ACAAAGAGTGACAGCA-BO_H14_S01_premrna'	0.356417	b'TTN'	b'TTN'	0.934979	b'vFB1.1'
b'H14'	b'ACACAGTTCGCGTTTC-BO_H14_S01_premrna'	0.569824	b'PKP2'	b'TTN'	0.934979	b'vFB1.1'
b'H14'	b'ACACCAAGTGGTATGG-BO_H14_S01_premrna'	0.963644	b'TTN'	b'TTN'	0.934979	b'vFB2'
b'H14'	b'ACACCAAGTTGAGTCT-BO_H14_S01_premrna'	0.83171	b'TTN'	b'TTN'	0.934979	b'vFB4'
b'H14'	b'ACACGCGCATCACGGC-BO_H14_S01_premrna'	0.824867	b'TTN'	b'TTN'	0.934979	b'vFB2'
b'H14'	b'ACACGCGGTATGACAA-BO_H14_S01_premrna'	0.65917	b'TTN'	b'TTN'	0.934979	b'vFB4'
b'H14'	b'ACAGGGAAGGCACTAG-BO_H14_S01_premrna'	0.371474	b'TTN'	b'TTN'	0.934979	b'vFB4'
b'H14'	b'ACATCCCAGTACAACA-BO_H14_S01_premrna'	0.967993	b'TTN'	b'TTN'	0.934979	b'vFB4'
b'H14'	b'ACATGCACACAGAAGC-BO_H14_S01_premrna'	0.966067	b'TTN'	b'TTN'	0.934979	b'vFB1.0'
b'H14'	b'ACATTTCAGCACAAAT-BO_H14_S01_premrna'	0.909055	b'TTN'	b'TTN'	0.934979	b'vFB1.0'
b'H14'	b'ACATTTCGTTGGGAAC-BO_H14_S01_premrna'	0.561417	b'LMNA'	b'TTN'	0.934979	b'vFB1.2'
b'H14'	b'ACCAAACAGGGAGTGG-BO_H14_S01_premrna'	0.948783	b'TTN'	b'TTN'	0.934979	b'vFB1.0'
b'H14'	b'ACCAAACTCTTCTTCC-BO_H14_S01_premrna'	0.630673	b'mutation negative'	b'TTN'	0.934979	b'vFB2'
b'H14'	b'ACCATTTAGGCCCACT-BO_H14_S01_premrna'	0.874422	b'TTN'	b'TTN'	0.934979	b'vFB4'
b'H14'	b'ACCATTTCAACACTAC-BO_H14_S01_premrna'	0.658531	b'TTN'	b'TTN'	0.934979	b'vFB1.0'
b'H14'	b'ACCATTTTCATACAGC-BO_H14_S01_premrna'	0.977268	b'TTN'	b'TTN'	0.934979	b'vFB1.0'
b'H14'	b'ACCATTTTCTCTGCCA-BO_H14_S01_premrna'	0.98921	b'TTN'	b'TTN'	0.934979	b'vFB4'
b'H14'	b'ACCGTTCAGGTAGATT-BO_H14_S01_premrna'	0.862496	b'TTN'	b'TTN'	0.934979	b'vFB1.0'
b'H14'	b'ACCGTTCGTAGAGTTA-BO_H14_S01_premrna'	0.534966	b'TTN'	b'TTN'	0.934979	b'vFB1.0'
b'H14'	b'ACCTACCAGTAAGGGA-BO_H14_S01_premrna'	0.996684	b'TTN'	b'TTN'	0.934979	b'vFB1.0'
b'H14'	b'ACCTACCAGTGGGAAA-BO_H14_S01_premrna'	0.681715	b'TTN'	b'TTN'	0.934979	b'vFB4'
b'H14'	b'ACGATCAAGTCGCCAC-BO_H14_S01_premrna'	0.679321	b'TTN'	b'TTN'	0.934979	b'vFB4'
b'H14'	b'ACGATCATCACTCCGT-BO_H14_S01_premrna'	0.860425	b'TTN'	b'TTN'	0.934979	b'vFB1.0'
b'H14'	b'ACGGAAGCACGTCATA-BO_H14_S01_premrna'	0.827547	b'TTN'	b'TTN'	0.934979	b'vFB2'
b'H14'	b'ACGGGTCAGATACGAT-BO_H14_S01_premrna'	0.810565	b'TTN'	b'TTN'	0.934979	b'vFB1.0'
b'H14'	b'ACGTCCTGTTCTTGTT-BO_H14_S01_premrna'	0.954548	b'TTN'	b'TTN'	0.934979	b'vFB4'
b'H14'	b'ACTATGGAGGCAATGC-BO_H14_S01_premrna'	0.77214	b'TTN'	b'TTN'	0.934979	b'vFB1.0'
b'H14'	b'ACTATGGGTACTGACT-BO_H14_S01_premrna'	0.953569	b'TTN'	b'TTN'	0.934979	b'vFB4'
b'H14'	b'ACTATGGGTCGTTGGC-BO_H14_S01_premrna'	0.825739	b'TTN'	b'TTN'	0.934979	b'vFB1.0'
b'H14'	b'ACTCTCGCATTAGGCT-BO_H14_S01_premrna'	0.979422	b'TTN'	b'TTN'	0.934979	b'vFB2'
b'H14'	b'ACTGATGAGGTGCGAT-BO_H14_S01_premrna'	0.441471	b'TTN'	b'TTN'	0.934979	b'vFB4'
b'H14'	b'ACTGATGGTGCTGCAC-BO_H14_S01_premrna'	0.758934	b'TTN'	b'TTN'	0.934979	b'vFB4'
b'H14'	b'ACTGCAATCTGGGAGA-BO_H14_S01_premrna'	0.963024	b'TTN'	b'TTN'	0.934979	b'vFB1.0'
b'H14'	b'ACTGTCCAGACGTCCC-BO_H14_S01_premrna'	0.97811	b'TTN'	b'TTN'	0.934979	b'vFB2'
b'H14'	b'ACTTAGGAGAGTACCG-BO_H14_S01_premrna'	0.937486	b'TTN'	b'TTN'	0.934979	b'vFB2'
b'H14'	b'ACTTATCGTAAGCTCT-BO_H14_S01_premrna'	0.572503	b'TTN'	b'TTN'	0.934979	b'vFB4'
b'H14'	b'ACTTCGCAGACATCCT-BO_H14_S01_premrna'	0.934877	b'TTN'	b'TTN'	0.934979	b'vFB2'
b'H14'	b'ACTTCGCAGCCTCTGG-BO_H14_S01_premrna'	0.309884	b'PKP2'	b'TTN'	0.934979	b'vFB1.1'
b'H14'	b'ACTTCGCTCTATCACT-BO_H14_S01_premrna'	0.880763	b'TTN'	b'TTN'	0.934979	b'vFB4'
b'H14'	b'ACTTTCACATGAATCC-BO_H14_S01_premrna'	0.518576	b'PKP2'	b'TTN'	0.934979	b'vFB1.0'
b'H14'	b'ACTTTGTTCTTACACT-BO_H14_S01_premrna'	0.427952	b'PKP2'	b'TTN'	0.934979	b'vFB1.1'
b'H14'	b'AGAACCTGTGACCTGC-BO_H14_S01_premrna'	0.495341	b'TTN'	b'TTN'	0.934979	b'vFB1.1'
b'H14'	b'AGAAGCGCACTTCAGA-BO_H14_S01_premrna'	0.974108	b'TTN'	b'TTN'	0.934979	b'vFB1.0'
b'H14'	b'AGAAGCGTCGTAATGC-BO_H14_S01_premrna'	0.601504	b'TTN'	b'TTN'	0.934979	b'vFB2'
b'H14'	b'AGAAGTACACAAAGCG-BO_H14_S01_premrna'	0.947455	b'TTN'	b'TTN'	0.934979	b'vFB2'
b'H14'	b'AGAAGTATCAAATAGG-BO_H14_S01_premrna'	0.972306	b'TTN'	b'TTN'	0.934979	b'vFB1.0'
b'H14'	b'AGACAAACATCCGATA-BO_H14_S01_premrna'	0.625077	b'TTN'	b'TTN'	0.934979	b'vFB1.0'
b'H14'	b'AGACCCGTCGCGATCG-BO_H14_S01_premrna'	0.979757	b'TTN'	b'TTN'	0.934979	b'vFB1.0'
b'H14'	b'AGAGAATCACGTACAT-BO_H14_S01_premrna'	0.901301	b'TTN'	b'TTN'	0.934979	b'vFB1.0'
b'H14'	b'AGAGAATTCCAATCTT-BO_H14_S01_premrna'	0.960047	b'TTN'	b'TTN'	0.934979	b'vFB2'
b'H14'	b'AGATCCAAGGTTCCAT-BO_H14_S01_premrna'	0.776106	b'TTN'	b'TTN'	0.934979	b'vFB1.0'
b'H14'	b'AGATCCAAGTCAGGGT-BO_H14_S01_premrna'	0.628225	b'PKP2'	b'TTN'	0.934979	b'vFB1.0'
b'H14'	b'AGATCCAGTGTTGAGG-BO_H14_S01_premrna'	0.605264	b'TTN'	b'TTN'	0.934979	b'vFB1.0'
[truncated: 55,462 more rows]

## Sheet: predictions CM
patient	Barcode	probabilty for nuclei	Gene_pred	true label	accuracy for patient	cell_states_HCA	cell_states_long_20200921	cell_states_20210218
[truncated: 84,415 more rows]

[truncated: 2 more sheets: analtics, accuracy comparison]
