# Supplementary material for: Pathogenic variants damage cell composition and single cell transcription in cardiomyopathies
Source: Science. Author manuscript; Available in PMC 2022 Oct 3. (PMC9528698; doi:10.1126/science.abo1984)
Supplement: Supp table 71 [file NIHMS1835045-supplement-Supp_table_71.xlsx]

## Sheet: Sheet1
Table S71. Comparison of GAT and alternative models using fibroblast data
	Accuracy	F1 macro
Classical machine learning models
Random Forest	0.39	0.15
XGBOOST	0.34	0.14
KNN	0.26	0.13
Neural network-based models
i) FFNN on count matrix	0.34	0.27
ii) SCANVI	0.4	0.21
iii) FFNN on graph	0.43	0.28
embeddings
Approach described in manuscript
GAT	0.87	0.91
