# Supplementary material for: Pathogenic variants damage cell composition and single cell transcription in cardiomyopathies
Source: Science. Author manuscript; Available in PMC 2022 Oct 3. (PMC9528698; doi:10.1126/science.abo1984)
Supplement: Supp tables Index [file NIHMS1835045-supplement-Supp_tables_Index.xlsx]

## Sheet: Tables overview
Table Number	Description
S1	Clinical Metadata, Patient Information
S2	Sample Information
S3	Cell Type Abundance LV
S4	Cell Type Abundance RV
S5	Cell State Abundance and CLR LV_RV
S6	CM Marker Genes Cell States
S7	LV CM Upregulated Genes Disease Genotype All States
S8	LV CM Upregulated Genes Controls All States
S9	RV CM Upregulated Genes Disease Genotype All States
S10	RV CM Upregulated Genes Controls All States
S11	LV CM Cell States
S12	RV CM Cell States
S13	RNAscope Quantification
S14	FB Marker Genes Cell States
S15	Hydroxyproline Table
S16	LV FB Upregulated Genes Controls All States
S17	LV FB Upregulated Genes Disease Genotypes All States
S18	RV FB Upregulated Genes Controls All States
S19	RV FB Upregulated Genes Disease Genotypes All States
S20	LV FB Cell States
S21	RV FB Cell States
S22	MC Marker Genes Cell States
S23	LV MC Upregulated Genes Disease Genotypes All States
S24	LV MC Upregulated Genes Controls All States
S25	RV MC Upregulated Genes Disease Genotypes All States
S26	RV MC Upregulated Genes Controls All States
S27	LV MC Cell States
S28	RV MC Cell States
S29	EC Marker Genes Cell States
S30	LV EC Upregulated Genes Disease Genotypes All States
S31	LV EC Upregulated Genes Controls All States
S32	RV EC Upregulated Genes Disease Genotypes All States
S33	RV EC Upregulated Genes Controls All States
S34	LV EC Cell States
S35	RV EC Cell States
S36	Gene Sets EC
S37	Myeloids Marker Genes Cell States
S38	DEGs LYVE1MP
S39	DEGs cDC
S40	LV Myeloids Upregulated Genes Disease Genotypes All States
S41	LV Myeloids Upregulated Genes Controls All States
S42	RV Myeloids Upregulated Genes Disease Genotypes All States
S43	RV Myeloids Upregulated Genes Controls All States
S44	LV Myeloids Cell States
S45	RV Myeloids Cell States
S46	Lymphoids Marker Genes Cell States
S47	LV Lymphoids Upregulated Genes Disease Genotypes All States
S48	LV Lymphoids Upregulated Genes Controls All States
S49	RV Lymphoids Upregulated Genes Disease Genotypes All States
S50	RV Lymphoids Upregulated Genes Controls All States
S51	LV Lymphoids Cell States
S52	RV Lymphoids Cell States
S53	NC Marker Genes Cell States
S54	LV NC Upregulated Genes Disease Genotypes All States
S55	LV NC Upregulated Genes Controls All States
S56	RV NC Upregulated Genes Disease Genotypes All States
S57	RV NC Upregulated Genes Controls All States
S58	LV NC Cell States
S59	RV NC Cell States
S60	AD Marker Genes Cell States
S61	LV AD Upregulated Genes Disease Genotypes All States
S62	LV AD Upregulated Genes Controls All States
S63	RV AD Upregulated Genes Disease Genotypes All States
S64	RV AD Upregulated Genes Controls All States
S65	LV AD Cell States
S66	RV AD Cell States
S67	GWAS
S68	Cellchat
S69	Aggregation All Patients
S70	Aggregated Scores

## Sheet: SupFIgures_Overview
Current Number	Description	Section	Mentioned in Text?	New Number?
1	General QC plots	General
2	Ambient RNA and Marker genes	General
3	Ambient RNA top 30 genes	General
4	Replicates abundance, LV/RV	Abundance
5	Global abundance	Abundance
6	Fig1 for RV	Abundance
7	CM DEGs	CM
8	CM dotplots	CM
9	Random CM	CM
10	Abundance fold-changes ratios	CM
11
12
13
14
15
16
17
18
19
20
21
22
23
24
25
26
27
28
29
30
31
32
33
34
35
36
